# Supplementary material for: MACE: Automated Assessment of Stereochemistry of Transition Metal Complexes and Its Applications in Computational Catalysis
Source: J Chem Theory Comput. 2024 Feb 16;20(5):2313–20. doi: 10.1021/acs.jctc.3c01313 (PMC10938507; doi:10.1021/acs.jctc.3c01313)
Supplement: Supplementary file 2 — ct3c01313_si_002.zip [file ct3c01313_si_002.zip]

Archive with 6 entries (5 files):
- notebooks/
- notebooks/1_general_pipeline.ipynb
- notebooks/2_complex_initialization.ipynb
- notebooks/3_stereomer_search.ipynb
- notebooks/4_embedding.ipynb
- notebooks/5_special_features.ipynb
