# Supplementary material for: MACE: Automated Assessment of Stereochemistry of Transition Metal Complexes and Its Applications in Computational Catalysis
Source: J Chem Theory Comput. 2024 Feb 16;20(5):2313–20. doi: 10.1021/acs.jctc.3c01313 (PMC10938507; doi:10.1021/acs.jctc.3c01313)
Supplement: Supplementary file 2 — ct3c01313_si_002.zip [file ct3c01313_si_002.zip › notebooks/4_embedding.ipynb]

# %% [markdown]
## Embedding

# %% [code]
# imports
import mace, py3Dmol
from rdkit.Chem import Draw

# view 2D (not needed, just for the better sphinx thumbmails)
def draw_mol(mol, size = (300, 300)):
    '''Returns PIL Image'''
    return Draw.MolToImage(mol, size = size)

# view 3D structures
def view_complex(X, confId = 0):
    '''Shows molecule corresponding to the SMILES'''
    view = py3Dmol.view(width = 360, height = 360)
    view.addModel(X.ToXYZBlock(confId = confId), 'xyz')
    view.setStyle({'stick': {'radius': 0.15}, 'sphere': {'scale': 0.3}})
    view.setBackgroundColor('white')
    view.zoomTo()
    view.show()

# %% [markdown]
### Generation of conformers

If atomic map numbers of donor atoms are correct (no repeats, lies in range [1,6]/[1,4] for OH/SP geometry, etc.), than one can generate 3D atomic coordinates:

# %% [code]
# get 3D after initializing complex
ligands = ['[NH2:1]CC[NH2:2]', '[NH2:3]CC[NH2:4]', '[Cl-:5]', '[Cl-:6]']
X = mace.ComplexFromLigands(ligands = ligands, CA = '[Ru+2]', geom = 'OH')
X.AddConformer()
view_complex(X)

# %% [code]
# get thumbnail for sphinx gallery
draw_mol(X.mol)

# %% [markdown]
If the atomic map numbers are set incorrectly, one must first generate possible stereomers (see the "Stereomers generation" section):

# %% [code]
# try to get 3D coords without stereo info for CA
ligands = ['[NH2:1]CC[NH2:1]', '[NH2:1]CC[NH2:1]', '[Cl-:1]', '[Cl-:1]']
X1 = mace.ComplexFromLigands(ligands = ligands, CA = '[Ru+2]', geom = 'OH')
try:
    X1.AddConformer()
except Exception as e:
    print(e)

# %% [markdown]
The main parameters of `Complex.AddConformers` method are number of conformers to generate `numConfs` and minimal RMSD between conformers when they are considered as identical `rmsThresh`:

# %% [code]
# get several conformers with rms threshold
ligands = ['C[P:2](C)CCCC[N:3](C)CCCC[P:4](C)C', '[C-:1]#[O+]', '[C-:5]#[O+]', '[C-:6]#[O+]']
X = mace.ComplexFromLigands(ligands = ligands, CA = '[Ru+2]', geom = 'OH')
X.AddConformers(numConfs = 10, rmsThresh = 2.0)
X.GetNumConformers()

# %% [markdown]
As one can see, number of generated conformers is less than `numConfs` value due to the filtering of similar conformations.

# %% [markdown]
### Analysing conformers' energies

Analysis of molecular mechanical energies help to identify "good" and "bad" (potentially unsuitable for QM computations) geometries:

# %% [code]
# get conf energies
Es = [X.GetConfEnergy(idx) for idx in range(X.GetNumConformers())]
Es

# %% [code]
# find indexes of best/worst conformers
idx_min = X.GetMinEnergyConfId(0)
idx_max = X.GetMinEnergyConfId(X.GetNumConformers() - 1)
idx_min, idx_max

# %% [code]
# view
print('Best conformer:')
view_complex(X, confId = idx_min)
print('Worst conformer:')
view_complex(X, confId = idx_max)

# %% [markdown]
To avoid such inconvenience with detection of low-energy conformers, one can reorder them by energy:

# %% [code]
# reorder conformers
X.OrderConfsByEnergy()
Es = [X.GetConfEnergy(idx) for idx in range(X.GetNumConformers())]
Es

# %% [markdown]
### Filtering conformers

Some chemical problems requires computations of a representative set of conformers, e.g. for an estimation of a conformational free energy. The usual technique to achieve that is conformational sampling, however, there are not many well-parametrized force fields for metal complexes (including those ones in Grimme's xTB). In this case you can use the `Complex.GetRepresentativeConfs` method, which drops high-energy conformers (high MM energy indicates high strain energy and possible errors during embedding) and selects the most diversed set of conformers:

# %% [code]
# generate a lot of conformers
X.AddConformers(numConfs = 50, rmsThresh = 1.0)
X.GetNumConformers()

# %% [code]
# look at energies
import matplotlib.pyplot as plt
Es = [X.GetConfEnergy(idx) for idx in range(X.GetNumConformers())]
_ = plt.hist(Es, bins = 25)

# %% [code]
# get the subset
X.OrderConfsByEnergy()
idxs = X.GetRepresentativeConfs(
    numConfs = 10,          # maximal number of conformations to select;
    dE = 25.0,             # maximal allowed relative MM energy of conformer;
    dropCloseEnergy = True # drops conformers which have a close energy,
                           #     delta < 0.1 , that usually indicates the close geometries.
)
idxs

# %% [code]
# get relative energies
Es_rel = [round(X.GetConfEnergy(idx) - X.GetConfEnergy(idxs[0]), 1) for idx in idxs]
Es_rel

# %% [markdown]
Selected conformers can be saved to multiple xyz-file to be used futher in various computational pipelines:

# %% [code]
X.ToMultipleXYZ(path = 'representative_confs.xyz', confIds = idxs)
