# Supplementary material for: MACE: Automated Assessment of Stereochemistry of Transition Metal Complexes and Its Applications in Computational Catalysis
Source: J Chem Theory Comput. 2024 Feb 16;20(5):2313–20. doi: 10.1021/acs.jctc.3c01313 (PMC10938507; doi:10.1021/acs.jctc.3c01313)
Supplement: Supplementary file 3 — ct3c01313_si_003.zip [file ct3c01313_si_003.zip]

Archive with 1,168 entries (1,158 files):
- structures/
- structures/hemilab/
- structures/hemilab/Ru_PN3P/
- structures/hemilab/Ru_PN3P.xlsx
- structures/hemilab/Ru_PN3P/Ru_PN3P.xyz
- structures/PNPhP/
- structures/PNPhP/Fe_PNPhP_Ph.xlsx
- structures/PNPhP/Mo_PNPhP_Ph.xlsx
- structures/PNPhP/PNPhP_Ph/
- structures/PNPhP/PNPhP_Ph/Fe_PNPhP_Ph.xyz
- structures/PNPhP/PNPhP_Ph/Mo_PNPhP_Ph.xyz
- structures/README.md
- structures/screening/
- structures/screening/mace_MeCN/
- structures/screening/mace_MeCN/Mn_NNhN_iPr_bic_0.xyz
- structures/screening/mace_MeCN/Mn_NNhN_iPr_bic_1.xyz
- structures/screening/mace_MeCN/Mn_NNhN_iPr_bic_2.xyz
- structures/screening/mace_MeCN/Mn_NNhN_iPr_bic_3.xyz
- structures/screening/mace_MeCN/Mn_NNhN_iPr_bi_0.xyz
- structures/screening/mace_MeCN/Mn_NNhN_iPr_bi_1.xyz
- structures/screening/mace_MeCN/Mn_NNhN_iPr_bi_10.xyz
- structures/screening/mace_MeCN/Mn_NNhN_iPr_bi_11.xyz
- structures/screening/mace_MeCN/Mn_NNhN_iPr_bi_2.xyz
- structures/screening/mace_MeCN/Mn_NNhN_iPr_bi_3.xyz
- structures/screening/mace_MeCN/Mn_NNhN_iPr_bi_4.xyz
- structures/screening/mace_MeCN/Mn_NNhN_iPr_bi_5.xyz
- structures/screening/mace_MeCN/Mn_NNhN_iPr_bi_6.xyz
- structures/screening/mace_MeCN/Mn_NNhN_iPr_bi_7.xyz
- structures/screening/mace_MeCN/Mn_NNhN_iPr_bi_8.xyz
- structures/screening/mace_MeCN/Mn_NNhN_iPr_bi_9.xyz
- structures/screening/mace_MeCN/Mn_NNhN_iPr_tri_0.xyz
- structures/screening/mace_MeCN/Mn_NNhN_iPr_tri_1.xyz
- structures/screening/mace_MeCN/Mn_NNhN_iPr_tri_2.xyz
- structures/screening/mace_MeCN/Mn_NNhN_iPr_tri_3.xyz
- structures/screening/mace_MeCN/Mn_NNhN_iPr_tri_4.xyz
- structures/screening/mace_MeCN/Mn_NNhN_iPr_tri_5.xyz
- structures/screening/mace_MeCN/Mn_NNhN_iPr_tri_6.xyz
- structures/screening/mace_MeCN/Mn_NNhN_Me_bic_0.xyz
- structures/screening/mace_MeCN/Mn_NNhN_Me_bic_1.xyz
- structures/screening/mace_MeCN/Mn_NNhN_Me_bic_2.xyz
- structures/screening/mace_MeCN/Mn_NNhN_Me_bic_3.xyz
- structures/screening/mace_MeCN/Mn_NNhN_Me_bi_0.xyz
- structures/screening/mace_MeCN/Mn_NNhN_Me_bi_1.xyz
- structures/screening/mace_MeCN/Mn_NNhN_Me_bi_10.xyz
- structures/screening/mace_MeCN/Mn_NNhN_Me_bi_11.xyz
- structures/screening/mace_MeCN/Mn_NNhN_Me_bi_2.xyz
- structures/screening/mace_MeCN/Mn_NNhN_Me_bi_3.xyz
- structures/screening/mace_MeCN/Mn_NNhN_Me_bi_4.xyz
- structures/screening/mace_MeCN/Mn_NNhN_Me_bi_5.xyz
- structures/screening/mace_MeCN/Mn_NNhN_Me_bi_6.xyz
- structures/screening/mace_MeCN/Mn_NNhN_Me_bi_7.xyz
- structures/screening/mace_MeCN/Mn_NNhN_Me_bi_8.xyz
- structures/screening/mace_MeCN/Mn_NNhN_Me_bi_9.xyz
- structures/screening/mace_MeCN/Mn_NNhN_Me_tri_0.xyz
- structures/screening/mace_MeCN/Mn_NNhN_Me_tri_1.xyz
- structures/screening/mace_MeCN/Mn_NNhN_Me_tri_2.xyz
- structures/screening/mace_MeCN/Mn_NNhN_Me_tri_3.xyz
- structures/screening/mace_MeCN/Mn_NNhN_Me_tri_4.xyz
- structures/screening/mace_MeCN/Mn_NNhN_Me_tri_5.xyz
- structures/screening/mace_MeCN/Mn_NNhN_Me_tri_6.xyz
- structures/screening/mace_MeCN/Mn_NNpyN_iPr_bic_0.xyz
- structures/screening/mace_MeCN/Mn_NNpyN_iPr_bic_1.xyz
- structures/screening/mace_MeCN/Mn_NNpyN_iPr_bic_2.xyz
- structures/screening/mace_MeCN/Mn_NNpyN_iPr_bic_3.xyz
- structures/screening/mace_MeCN/Mn_NNpyN_iPr_bi_0.xyz
- structures/screening/mace_MeCN/Mn_NNpyN_iPr_bi_1.xyz
- structures/screening/mace_MeCN/Mn_NNpyN_iPr_bi_2.xyz
- structures/screening/mace_MeCN/Mn_NNpyN_iPr_bi_3.xyz
- structures/screening/mace_MeCN/Mn_NNpyN_iPr_bi_4.xyz
- structures/screening/mace_MeCN/Mn_NNpyN_iPr_bi_5.xyz
- structures/screening/mace_MeCN/Mn_NNpyN_iPr_bi_6.xyz
- structures/screening/mace_MeCN/Mn_NNpyN_iPr_tri_0.xyz
- structures/screening/mace_MeCN/Mn_NNpyN_iPr_tri_1.xyz
- structures/screening/mace_MeCN/Mn_NNpyN_iPr_tri_2.xyz
- structures/screening/mace_MeCN/Mn_NNpyN_iPr_tri_3.xyz
- structures/screening/mace_MeCN/Mn_NNpyN_Me_bic_0.xyz
- structures/screening/mace_MeCN/Mn_NNpyN_Me_bic_1.xyz
- structures/screening/mace_MeCN/Mn_NNpyN_Me_bic_2.xyz
- structures/screening/mace_MeCN/Mn_NNpyN_Me_bic_3.xyz
- structures/screening/mace_MeCN/Mn_NNpyN_Me_bi_0.xyz
- structures/screening/mace_MeCN/Mn_NNpyN_Me_bi_1.xyz
- structures/screening/mace_MeCN/Mn_NNpyN_Me_bi_2.xyz
- structures/screening/mace_MeCN/Mn_NNpyN_Me_bi_3.xyz
- structures/screening/mace_MeCN/Mn_NNpyN_Me_bi_4.xyz
- structures/screening/mace_MeCN/Mn_NNpyN_Me_bi_5.xyz
- structures/screening/mace_MeCN/Mn_NNpyN_Me_bi_6.xyz
- structures/screening/mace_MeCN/Mn_NNpyN_Me_tri_0.xyz
- structures/screening/mace_MeCN/Mn_NNpyN_Me_tri_1.xyz
- structures/screening/mace_MeCN/Mn_NNpyN_Me_tri_2.xyz
- structures/screening/mace_MeCN/Mn_NNpyN_Me_tri_3.xyz
- structures/screening/mace_MeCN/Mn_PNhP_iPr_bic_0.xyz
- structures/screening/mace_MeCN/Mn_PNhP_iPr_bic_1.xyz
- structures/screening/mace_MeCN/Mn_PNhP_iPr_bic_2.xyz
- structures/screening/mace_MeCN/Mn_PNhP_iPr_bic_3.xyz
- structures/screening/mace_MeCN/Mn_PNhP_iPr_bi_0.xyz
- structures/screening/mace_MeCN/Mn_PNhP_iPr_bi_1.xyz
- structures/screening/mace_MeCN/Mn_PNhP_iPr_bi_10.xyz
- structures/screening/mace_MeCN/Mn_PNhP_iPr_bi_11.xyz
- structures/screening/mace_MeCN/Mn_PNhP_iPr_bi_2.xyz
- structures/screening/mace_MeCN/Mn_PNhP_iPr_bi_3.xyz
- structures/screening/mace_MeCN/Mn_PNhP_iPr_bi_4.xyz
- structures/screening/mace_MeCN/Mn_PNhP_iPr_bi_5.xyz
- structures/screening/mace_MeCN/Mn_PNhP_iPr_bi_6.xyz
- structures/screening/mace_MeCN/Mn_PNhP_iPr_bi_7.xyz
- structures/screening/mace_MeCN/Mn_PNhP_iPr_bi_8.xyz
- structures/screening/mace_MeCN/Mn_PNhP_iPr_bi_9.xyz
- structures/screening/mace_MeCN/Mn_PNhP_iPr_tri_0.xyz
- structures/screening/mace_MeCN/Mn_PNhP_iPr_tri_1.xyz
- structures/screening/mace_MeCN/Mn_PNhP_iPr_tri_2.xyz
- structures/screening/mace_MeCN/Mn_PNhP_iPr_tri_3.xyz
- structures/screening/mace_MeCN/Mn_PNhP_iPr_tri_4.xyz
- structures/screening/mace_MeCN/Mn_PNhP_iPr_tri_5.xyz
- structures/screening/mace_MeCN/Mn_PNhP_iPr_tri_6.xyz
- structures/screening/mace_MeCN/Mn_PNhP_Me_bic_0.xyz
- structures/screening/mace_MeCN/Mn_PNhP_Me_bic_1.xyz
- structures/screening/mace_MeCN/Mn_PNhP_Me_bic_2.xyz
- structures/screening/mace_MeCN/Mn_PNhP_Me_bic_3.xyz
- structures/screening/mace_MeCN/Mn_PNhP_Me_bi_0.xyz
- structures/screening/mace_MeCN/Mn_PNhP_Me_bi_1.xyz
- structures/screening/mace_MeCN/Mn_PNhP_Me_bi_10.xyz
- structures/screening/mace_MeCN/Mn_PNhP_Me_bi_11.xyz
- structures/screening/mace_MeCN/Mn_PNhP_Me_bi_2.xyz
- structures/screening/mace_MeCN/Mn_PNhP_Me_bi_3.xyz
- structures/screening/mace_MeCN/Mn_PNhP_Me_bi_4.xyz
- structures/screening/mace_MeCN/Mn_PNhP_Me_bi_5.xyz
- structures/screening/mace_MeCN/Mn_PNhP_Me_bi_6.xyz
- structures/screening/mace_MeCN/Mn_PNhP_Me_bi_7.xyz
- structures/screening/mace_MeCN/Mn_PNhP_Me_bi_8.xyz
- structures/screening/mace_MeCN/Mn_PNhP_Me_bi_9.xyz
- structures/screening/mace_MeCN/Mn_PNhP_Me_tri_0.xyz
- structures/screening/mace_MeCN/Mn_PNhP_Me_tri_1.xyz
- structures/screening/mace_MeCN/Mn_PNhP_Me_tri_2.xyz
- structures/screening/mace_MeCN/Mn_PNhP_Me_tri_3.xyz
- structures/screening/mace_MeCN/Mn_PNhP_Me_tri_4.xyz
- structures/screening/mace_MeCN/Mn_PNhP_Me_tri_5.xyz
- structures/screening/mace_MeCN/Mn_PNhP_Me_tri_6.xyz
- structures/screening/mace_MeCN/Mn_PNhP_Ph_bic_0.xyz
- structures/screening/mace_MeCN/Mn_PNhP_Ph_bic_1.xyz
- structures/screening/mace_MeCN/Mn_PNhP_Ph_bic_2.xyz
- structures/screening/mace_MeCN/Mn_PNhP_Ph_bic_3.xyz
- structures/screening/mace_MeCN/Mn_PNhP_Ph_bi_0.xyz
- structures/screening/mace_MeCN/Mn_PNhP_Ph_bi_1.xyz
- structures/screening/mace_MeCN/Mn_PNhP_Ph_bi_10.xyz
- structures/screening/mace_MeCN/Mn_PNhP_Ph_bi_11.xyz
- structures/screening/mace_MeCN/Mn_PNhP_Ph_bi_2.xyz
- structures/screening/mace_MeCN/Mn_PNhP_Ph_bi_3.xyz
- structures/screening/mace_MeCN/Mn_PNhP_Ph_bi_4.xyz
- structures/screening/mace_MeCN/Mn_PNhP_Ph_bi_5.xyz
- structures/screening/mace_MeCN/Mn_PNhP_Ph_bi_6.xyz
- structures/screening/mace_MeCN/Mn_PNhP_Ph_bi_7.xyz
- structures/screening/mace_MeCN/Mn_PNhP_Ph_bi_8.xyz
- structures/screening/mace_MeCN/Mn_PNhP_Ph_bi_9.xyz
- structures/screening/mace_MeCN/Mn_PNhP_Ph_tri_0.xyz
- structures/screening/mace_MeCN/Mn_PNhP_Ph_tri_1.xyz
- structures/screening/mace_MeCN/Mn_PNhP_Ph_tri_2.xyz
- structures/screening/mace_MeCN/Mn_PNhP_Ph_tri_3.xyz
- structures/screening/mace_MeCN/Mn_PNhP_Ph_tri_4.xyz
- structures/screening/mace_MeCN/Mn_PNhP_Ph_tri_5.xyz
- structures/screening/mace_MeCN/Mn_PNhP_Ph_tri_6.xyz
- structures/screening/mace_MeCN/Mn_PNpyP_iPr_bic_0.xyz
- structures/screening/mace_MeCN/Mn_PNpyP_iPr_bic_1.xyz
- structures/screening/mace_MeCN/Mn_PNpyP_iPr_bic_2.xyz
- structures/screening/mace_MeCN/Mn_PNpyP_iPr_bic_3.xyz
- structures/screening/mace_MeCN/Mn_PNpyP_iPr_bi_0.xyz
- structures/screening/mace_MeCN/Mn_PNpyP_iPr_bi_1.xyz
- structures/screening/mace_MeCN/Mn_PNpyP_iPr_bi_2.xyz
- structures/screening/mace_MeCN/Mn_PNpyP_iPr_bi_3.xyz
- structures/screening/mace_MeCN/Mn_PNpyP_iPr_bi_4.xyz
- structures/screening/mace_MeCN/Mn_PNpyP_iPr_bi_5.xyz
- structures/screening/mace_MeCN/Mn_PNpyP_iPr_bi_6.xyz
- structures/screening/mace_MeCN/Mn_PNpyP_iPr_tri_0.xyz
- structures/screening/mace_MeCN/Mn_PNpyP_iPr_tri_1.xyz
- structures/screening/mace_MeCN/Mn_PNpyP_iPr_tri_2.xyz
- structures/screening/mace_MeCN/Mn_PNpyP_iPr_tri_3.xyz
- structures/screening/mace_MeCN/Mn_PNpyP_Me_bic_0.xyz
- structures/screening/mace_MeCN/Mn_PNpyP_Me_bic_1.xyz
- structures/screening/mace_MeCN/Mn_PNpyP_Me_bic_2.xyz
- structures/screening/mace_MeCN/Mn_PNpyP_Me_bic_3.xyz
- structures/screening/mace_MeCN/Mn_PNpyP_Me_bi_0.xyz
- structures/screening/mace_MeCN/Mn_PNpyP_Me_bi_1.xyz
- structures/screening/mace_MeCN/Mn_PNpyP_Me_bi_2.xyz
- structures/screening/mace_MeCN/Mn_PNpyP_Me_bi_3.xyz
- structures/screening/mace_MeCN/Mn_PNpyP_Me_bi_4.xyz
- structures/screening/mace_MeCN/Mn_PNpyP_Me_bi_5.xyz
- structures/screening/mace_MeCN/Mn_PNpyP_Me_bi_6.xyz
- structures/screening/mace_MeCN/Mn_PNpyP_Me_tri_0.xyz
- structures/screening/mace_MeCN/Mn_PNpyP_Me_tri_1.xyz
- structures/screening/mace_MeCN/Mn_PNpyP_Me_tri_2.xyz
- structures/screening/mace_MeCN/Mn_PNpyP_Me_tri_3.xyz
- structures/screening/mace_MeCN/Mn_PNpyP_Ph_bic_0.xyz
- structures/screening/mace_MeCN/Mn_PNpyP_Ph_bic_1.xyz
- structures/screening/mace_MeCN/Mn_PNpyP_Ph_bic_2.xyz
- structures/screening/mace_MeCN/Mn_PNpyP_Ph_bic_3.xyz
- structures/screening/mace_MeCN/Mn_PNpyP_Ph_bi_0.xyz
- structures/screening/mace_MeCN/Mn_PNpyP_Ph_bi_1.xyz
- structures/screening/mace_MeCN/Mn_PNpyP_Ph_bi_2.xyz
- structures/screening/mace_MeCN/Mn_PNpyP_Ph_bi_3.xyz
- structures/screening/mace_MeCN/Mn_PNpyP_Ph_bi_4.xyz
- structures/screening/mace_MeCN/Mn_PNpyP_Ph_bi_5.xyz
- structures/screening/mace_MeCN/Mn_PNpyP_Ph_bi_6.xyz
- structures/screening/mace_MeCN/Mn_PNpyP_Ph_tri_0.xyz
- structures/screening/mace_MeCN/Mn_PNpyP_Ph_tri_1.xyz
- structures/screening/mace_MeCN/Mn_PNpyP_Ph_tri_2.xyz
- structures/screening/mace_MeCN/Mn_PNpyP_Ph_tri_3.xyz
- structures/screening/mace_MeCN/Mn_SNhS_iPr_bic_0.xyz
- structures/screening/mace_MeCN/Mn_SNhS_iPr_bic_1.xyz
- structures/screening/mace_MeCN/Mn_SNhS_iPr_bic_2.xyz
- structures/screening/mace_MeCN/Mn_SNhS_iPr_bic_3.xyz
- structures/screening/mace_MeCN/Mn_SNhS_iPr_bi_0.xyz
- structures/screening/mace_MeCN/Mn_SNhS_iPr_bi_1.xyz
- structures/screening/mace_MeCN/Mn_SNhS_iPr_bi_10.xyz
- structures/screening/mace_MeCN/Mn_SNhS_iPr_bi_11.xyz
- structures/screening/mace_MeCN/Mn_SNhS_iPr_bi_2.xyz
- structures/screening/mace_MeCN/Mn_SNhS_iPr_bi_3.xyz
- structures/screening/mace_MeCN/Mn_SNhS_iPr_bi_4.xyz
- structures/screening/mace_MeCN/Mn_SNhS_iPr_bi_5.xyz
- structures/screening/mace_MeCN/Mn_SNhS_iPr_bi_6.xyz
- structures/screening/mace_MeCN/Mn_SNhS_iPr_bi_7.xyz
- structures/screening/mace_MeCN/Mn_SNhS_iPr_bi_8.xyz
- structures/screening/mace_MeCN/Mn_SNhS_iPr_bi_9.xyz
- structures/screening/mace_MeCN/Mn_SNhS_iPr_tri_0.xyz
- structures/screening/mace_MeCN/Mn_SNhS_iPr_tri_1.xyz
- structures/screening/mace_MeCN/Mn_SNhS_iPr_tri_2.xyz
- structures/screening/mace_MeCN/Mn_SNhS_iPr_tri_3.xyz
- structures/screening/mace_MeCN/Mn_SNhS_iPr_tri_4.xyz
- structures/screening/mace_MeCN/Mn_SNhS_iPr_tri_5.xyz
- structures/screening/mace_MeCN/Mn_SNhS_iPr_tri_6.xyz
- structures/screening/mace_MeCN/Mn_SNhS_Me_bic_0.xyz
- structures/screening/mace_MeCN/Mn_SNhS_Me_bic_1.xyz
- structures/screening/mace_MeCN/Mn_SNhS_Me_bic_2.xyz
- structures/screening/mace_MeCN/Mn_SNhS_Me_bic_3.xyz
- structures/screening/mace_MeCN/Mn_SNhS_Me_bi_0.xyz
- structures/screening/mace_MeCN/Mn_SNhS_Me_bi_1.xyz
- structures/screening/mace_MeCN/Mn_SNhS_Me_bi_10.xyz
- structures/screening/mace_MeCN/Mn_SNhS_Me_bi_11.xyz
- structures/screening/mace_MeCN/Mn_SNhS_Me_bi_2.xyz
- structures/screening/mace_MeCN/Mn_SNhS_Me_bi_3.xyz
- structures/screening/mace_MeCN/Mn_SNhS_Me_bi_4.xyz
- structures/screening/mace_MeCN/Mn_SNhS_Me_bi_5.xyz
- structures/screening/mace_MeCN/Mn_SNhS_Me_bi_6.xyz
- structures/screening/mace_MeCN/Mn_SNhS_Me_bi_7.xyz
- structures/screening/mace_MeCN/Mn_SNhS_Me_bi_8.xyz
- structures/screening/mace_MeCN/Mn_SNhS_Me_bi_9.xyz
- structures/screening/mace_MeCN/Mn_SNhS_Me_tri_0.xyz
- structures/screening/mace_MeCN/Mn_SNhS_Me_tri_1.xyz
- structures/screening/mace_MeCN/Mn_SNhS_Me_tri_2.xyz
- structures/screening/mace_MeCN/Mn_SNhS_Me_tri_3.xyz
- structures/screening/mace_MeCN/Mn_SNhS_Me_tri_4.xyz
- structures/screening/mace_MeCN/Mn_SNhS_Me_tri_5.xyz
- structures/screening/mace_MeCN/Mn_SNhS_Me_tri_6.xyz
- structures/screening/mace_MeCN/Mn_SNpyS_iPr_bic_0.xyz
- structures/screening/mace_MeCN/Mn_SNpyS_iPr_bic_1.xyz
- structures/screening/mace_MeCN/Mn_SNpyS_iPr_bic_2.xyz
- structures/screening/mace_MeCN/Mn_SNpyS_iPr_bic_3.xyz
- structures/screening/mace_MeCN/Mn_SNpyS_iPr_bi_0.xyz
- structures/screening/mace_MeCN/Mn_SNpyS_iPr_bi_1.xyz
- structures/screening/mace_MeCN/Mn_SNpyS_iPr_bi_2.xyz
- structures/screening/mace_MeCN/Mn_SNpyS_iPr_bi_3.xyz
- structures/screening/mace_MeCN/Mn_SNpyS_iPr_bi_4.xyz
- structures/screening/mace_MeCN/Mn_SNpyS_iPr_bi_5.xyz
- structures/screening/mace_MeCN/Mn_SNpyS_iPr_bi_6.xyz
- structures/screening/mace_MeCN/Mn_SNpyS_iPr_tri_0.xyz
- structures/screening/mace_MeCN/Mn_SNpyS_iPr_tri_1.xyz
- structures/screening/mace_MeCN/Mn_SNpyS_iPr_tri_2.xyz
- structures/screening/mace_MeCN/Mn_SNpyS_iPr_tri_3.xyz
- structures/screening/mace_MeCN/Mn_SNpyS_Me_bic_0.xyz
- structures/screening/mace_MeCN/Mn_SNpyS_Me_bic_1.xyz
- structures/screening/mace_MeCN/Mn_SNpyS_Me_bic_2.xyz
- structures/screening/mace_MeCN/Mn_SNpyS_Me_bic_3.xyz
- structures/screening/mace_MeCN/Mn_SNpyS_Me_bi_0.xyz
- structures/screening/mace_MeCN/Mn_SNpyS_Me_bi_1.xyz
- structures/screening/mace_MeCN/Mn_SNpyS_Me_bi_2.xyz
- structures/screening/mace_MeCN/Mn_SNpyS_Me_bi_3.xyz
- structures/screening/mace_MeCN/Mn_SNpyS_Me_bi_4.xyz
- structures/screening/mace_MeCN/Mn_SNpyS_Me_bi_5.xyz
- structures/screening/mace_MeCN/Mn_SNpyS_Me_bi_6.xyz
- structures/screening/mace_MeCN/Mn_SNpyS_Me_tri_0.xyz
- structures/screening/mace_MeCN/Mn_SNpyS_Me_tri_1.xyz
- structures/screening/mace_MeCN/Mn_SNpyS_Me_tri_2.xyz
- structures/screening/mace_MeCN/Mn_SNpyS_Me_tri_3.xyz
- structures/screening/mace_MeCN/Ru_NNhN_iPr_bic_0.xyz
- structures/screening/mace_MeCN/Ru_NNhN_iPr_bic_1.xyz
- structures/screening/mace_MeCN/Ru_NNhN_iPr_bic_2.xyz
- structures/screening/mace_MeCN/Ru_NNhN_iPr_bic_3.xyz
- structures/screening/mace_MeCN/Ru_NNhN_iPr_bi_0.xyz
- structures/screening/mace_MeCN/Ru_NNhN_iPr_bi_1.xyz
- structures/screening/mace_MeCN/Ru_NNhN_iPr_bi_10.xyz
- structures/screening/mace_MeCN/Ru_NNhN_iPr_bi_11.xyz
- structures/screening/mace_MeCN/Ru_NNhN_iPr_bi_2.xyz
- structures/screening/mace_MeCN/Ru_NNhN_iPr_bi_3.xyz
- structures/screening/mace_MeCN/Ru_NNhN_iPr_bi_4.xyz
- structures/screening/mace_MeCN/Ru_NNhN_iPr_bi_5.xyz
- structures/screening/mace_MeCN/Ru_NNhN_iPr_bi_6.xyz
- structures/screening/mace_MeCN/Ru_NNhN_iPr_bi_7.xyz
- structures/screening/mace_MeCN/Ru_NNhN_iPr_bi_8.xyz
- structures/screening/mace_MeCN/Ru_NNhN_iPr_bi_9.xyz
- structures/screening/mace_MeCN/Ru_NNhN_iPr_tri_0.xyz
- structures/screening/mace_MeCN/Ru_NNhN_iPr_tri_1.xyz
- structures/screening/mace_MeCN/Ru_NNhN_iPr_tri_2.xyz
- structures/screening/mace_MeCN/Ru_NNhN_iPr_tri_3.xyz
[truncated: 868 more entries]
