# Supplementary material for: MACE: Automated Assessment of Stereochemistry of Transition Metal Complexes and Its Applications in Computational Catalysis
Source: J Chem Theory Comput. 2024 Feb 16;20(5):2313–20. doi: 10.1021/acs.jctc.3c01313 (PMC10938507; doi:10.1021/acs.jctc.3c01313)
Supplement: Supplementary file 3 — ct3c01313_si_003.zip [file ct3c01313_si_003.zip › structures/hemilab/Ru_PN3P.xlsx]

## Sheet: Ru_PN3P
name	Erel
Ru_PN3P_mer_0	5.55804
Ru_PN3P_bi_0	59.6892
Ru_PN3P_bi_1	13.1935
Ru_PN3P_bi_2	66.6428
Ru_PN3P_bi_3	107.259
Ru_PN3P_bi_4	13.7353
Ru_PN3P_bi_5	31.924
Ru_PN3P_bic_0	24.7453
Ru_PN3P_bic_1	15.8453
Ru_PN3P_bic_2	55.2907
Ru_PN3P_bic_3	0
