# Supplementary material for: MACE: Automated Assessment of Stereochemistry of Transition Metal Complexes and Its Applications in Computational Catalysis
Source: J Chem Theory Comput. 2024 Feb 16;20(5):2313–20. doi: 10.1021/acs.jctc.3c01313 (PMC10938507; doi:10.1021/acs.jctc.3c01313)
Supplement: Supplementary file 3 — ct3c01313_si_003.zip [file ct3c01313_si_003.zip › structures/hemilab/Ru_PN3P/Ru_PN3P.xyz]

70
Ru_PN3P_bic_0
C   -3.982853 -3.777927 1.552650
C   -2.779031 -3.057480 1.192629
N   -1.837113 -2.458234 0.897431
Ru   -0.190484 -1.397443 0.405549
C   0.154953 -0.958354 2.215041
O   0.382600 -0.774209 3.334687
H   0.605403 -2.782842 0.565732
H   -0.374091 -2.052853 -1.106721
P   1.845860 -0.585814 -0.310730
C   2.220020 1.200834 -0.047726
C   2.653111 2.040628 -1.078130
C   2.934591 3.382181 -0.823858
C   2.791400 3.897368 0.463034
C   2.364574 3.063381 1.495284
C   2.076604 1.724642 1.241670
C   3.372537 -1.317001 0.427501
C   3.307961 -2.387811 1.322595
C   4.475916 -2.919599 1.870929
C   5.717433 -2.391655 1.524608
C   5.791346 -1.321447 0.630986
C   4.626666 -0.782637 0.091900
N   2.327582 -0.800278 -1.986129
C   1.346850 -0.492839 -2.897642
C   1.244642 -0.907760 -4.233170
C   0.056416 -0.581758 -4.890795
C   -0.997940 0.053961 -4.232718
C   -0.775446 0.410936 -2.892351
N   0.406541 0.248635 -2.330894
N   -1.725515 0.858525 -2.000257
P   -1.560129 0.442223 -0.305049
C   -3.365917 0.159005 -0.027161
C   -4.141522 0.828019 0.924583
C   -5.486086 0.496383 1.101478
C   -6.075601 -0.498836 0.324094
C   -5.310123 -1.169091 -0.632942
C   -3.964798 -0.849970 -0.799585
C   -1.281364 2.077783 0.476292
C   -1.236155 2.154665 1.875491
C   -1.027801 3.377796 2.507058
C   -0.820083 4.530002 1.748085
C   -0.823906 4.451377 0.357012
C   -1.062560 3.233060 -0.278107
H   -3.920256 -4.135292 2.590922
H   -4.123016 -4.643847 0.888956
H   -4.851760 -3.109087 1.453201
H   2.771522 1.641753 -2.086889
H   3.266115 4.028919 -1.640475
H   3.007669 4.950144 0.661633
H   2.242082 3.458340 2.506318
H   1.737647 1.086964 2.060675
H   2.329781 -2.800866 1.579640
H   4.411086 -3.754128 2.573611
H   6.631343 -2.809672 1.954706
H   6.761761 -0.896841 0.361478
H   4.688310 0.073057 -0.586150
H   3.030570 -1.494174 -2.209338
H   2.031117 -1.485478 -4.720457
H   -0.073392 -0.883609 -5.933716
H   -1.961499 0.215799 -4.718730
H   -2.660719 1.037282 -2.346740
H   -3.699953 1.624388 1.527425
H   -6.079421 1.032710 1.846421
H   -7.131812 -0.746995 0.456649
H   -5.763250 -1.948336 -1.251883
H   -3.360750 -1.394294 -1.532156
H   -1.352522 1.249052 2.476658
H   -1.006340 3.426634 3.598691
H   -0.638043 5.487282 2.243023
H   -0.636660 5.345515 -0.242761
H   -1.069872 3.167852 -1.368165
70
Ru_PN3P_bic_1
C   0.467547 3.853112 -2.042164
C   0.282460 2.427234 -1.884443
N   0.154491 1.295054 -1.696691
Ru   0.063205 -0.687574 -1.186407
C   0.081709 -2.516959 -0.967386
O   0.103609 -3.666804 -0.863314
H   1.151818 -0.927247 -2.347337
H   -0.895932 -0.893505 -2.462119
P   1.975528 -0.297813 0.230493
C   2.337791 1.488212 0.542475
C   3.507309 2.166485 0.187548
C   3.642261 3.530473 0.462176
C   2.614151 4.226830 1.095401
C   1.444069 3.553307 1.456444
C   1.307548 2.196877 1.179714
C   3.540810 -0.916241 -0.507645
C   3.910388 -0.420053 -1.767449
C   5.058507 -0.880921 -2.403255
C   5.844350 -1.867876 -1.805196
C   5.468072 -2.391144 -0.571614
C   4.323799 -1.918350 0.073475
N   2.143676 -0.922918 1.844533
C   1.047090 -1.394822 2.535259
C   1.091935 -2.367093 3.547579
C   -0.133330 -2.866700 3.989245
C   -1.333477 -2.471069 3.398698
C   -1.249459 -1.481910 2.405158
N   -0.100459 -0.892870 2.108719
N   -2.292481 -1.044389 1.622034
P   -1.963486 -0.332151 0.050178
C   -3.542570 -0.887828 -0.724227
C   -4.777008 -0.399802 -0.268910
C   -5.968358 -0.885007 -0.804249
C   -5.938919 -1.861904 -1.800292
C   -4.715955 -2.349252 -2.258577
C   -3.521999 -1.863659 -1.725858
C   -2.353162 1.434786 0.375003
C   -2.217429 1.989607 1.651706
C   -2.415546 3.356505 1.851946
C   -2.759849 4.180597 0.781028
C   -2.908752 3.630116 -0.494026
C   -2.700306 2.267475 -0.697886
H   1.393567 4.153170 -1.527780
H   0.530460 4.126979 -3.105087
H   -0.378790 4.380499 -1.576605
H   4.325601 1.633491 -0.301705
H   4.564181 4.047783 0.183529
H   2.724368 5.292984 1.310397
H   0.625146 4.086642 1.946230
H   0.388846 1.668734 1.447525
H   3.276424 0.320639 -2.261363
H   5.332911 -0.479585 -3.381975
H   6.740108 -2.238186 -2.309787
H   6.062241 -3.181269 -0.105726
H   4.030286 -2.365504 1.025499
H   3.060199 -1.006417 2.266836
H   2.038876 -2.752378 3.929387
H   -0.148840 -3.630693 4.771121
H   -2.285353 -2.929173 3.672445
H   -3.205407 -1.460263 1.765439
H   -4.805418 0.376487 0.501503
H   -6.924270 -0.493801 -0.446582
H   -6.873188 -2.240011 -2.223359
H   -4.687358 -3.110792 -3.041815
H   -2.559309 -2.225107 -2.094474
H   -1.956378 1.341531 2.491902
H   -2.309500 3.777456 2.855323
H   -2.925339 5.249092 0.940771
H   -3.200223 4.266151 -1.334614
H   -2.818915 1.839186 -1.697443
70
Ru_PN3P_bic_2
C   3.429651 4.372516 1.026478
C   2.297775 3.488192 0.843525
N   1.432299 2.734819 0.707456
Ru   -0.038100 1.383605 0.428886
H   0.349877 0.551439 1.839633
C   -1.176091 2.450568 1.430568
O   -1.812784 3.127984 2.114032
H   -0.311558 2.110580 -1.049931
P   -1.811121 0.019075 -0.122060
C   -3.481488 0.720006 0.235225
C   -3.753440 2.001005 -0.268851
C   -5.007214 2.576779 -0.087737
C   -6.002619 1.884104 0.603470
C   -5.739551 0.611259 1.104275
C   -4.486054 0.026439 0.917098
C   -1.910408 -1.630083 0.669091
C   -1.828263 -1.689406 2.066734
C   -1.950847 -2.910405 2.723251
C   -2.114948 -4.086210 1.988330
C   -2.159902 -4.033975 0.596825
C   -2.070592 -2.807904 -0.062741
N   -2.185494 -0.354048 -1.801154
C   -1.213120 -0.216491 -2.761074
C   -1.416827 0.185305 -4.092367
C   -0.276996 0.474219 -4.841999
C   1.001768 0.428564 -4.280884
C   1.074828 0.004362 -2.948398
N   0.004753 -0.414990 -2.290126
N   2.172930 0.007165 -2.115391
P   1.699530 -0.058293 -0.420947
C   1.582063 -1.868630 -0.124645
C   1.805247 -2.805198 -1.137055
C   1.748167 -4.168779 -0.853309
C   1.478697 -4.605176 0.442850
C   1.258397 -3.671659 1.454669
C   1.302564 -2.308848 1.172449
C   3.375667 0.206059 0.322193
C   3.458231 0.647231 1.650032
C   4.697635 0.813247 2.266854
C   5.874118 0.542531 1.567734
C   5.802094 0.082245 0.253751
C   4.562804 -0.095562 -0.359996
H   3.243096 5.065010 1.860319
H   3.619071 4.959317 0.115437
H   4.321935 3.769514 1.257989
H   -2.962697 2.547755 -0.791604
H   -5.204993 3.577859 -0.478789
H   -6.984663 2.339933 0.753070
H   -6.515191 0.063129 1.645037
H   -4.292530 -0.975193 1.306665
H   -1.656900 -0.769721 2.633617
H   -1.901895 -2.947369 3.814569
H   -2.194612 -5.047185 2.503073
H   -2.265361 -4.954066 0.016781
H   -2.117839 -2.757936 -1.152518
H   -3.144944 -0.184124 -2.080150
H   -2.419377 0.319396 -4.501591
H   -0.391464 0.798882 -5.879777
H   1.886279 0.740787 -4.837627
H   2.979513 0.557096 -2.384692
H   2.026155 -2.465138 -2.150489
H   1.916371 -4.894845 -1.653022
H   1.433285 -5.674624 0.663940
H   1.032975 -4.004601 2.470170
H   1.103708 -1.574575 1.957417
H   2.532403 0.857144 2.193249
H   4.742229 1.153058 3.305052
H   6.845486 0.674956 2.051056
H   6.716745 -0.155927 -0.295261
H   4.527907 -0.503239 -1.373327
70
Ru_PN3P_bic_3
C   0.026890 -4.773579 1.541180
C   -0.019433 -3.641191 0.639097
N   -0.051178 -2.720855 -0.061781
Ru   -0.027952 -0.984679 -1.192023
H   0.162228 0.357641 -2.059614
C   -1.113396 -1.493466 -2.602863
O   -1.708261 -1.773508 -3.550548
H   1.098414 -1.602318 -2.172010
P   -1.751517 0.046369 0.085320
C   -3.463878 -0.178502 -0.563574
C   -4.369577 0.870389 -0.753442
C   -5.649160 0.613243 -1.247412
C   -6.038871 -0.690835 -1.545481
C   -5.141803 -1.743025 -1.355739
C   -3.860318 -1.486997 -0.876427
C   -1.703377 1.855004 0.376649
C   -1.303775 2.682514 -0.678560
C   -1.322820 4.066836 -0.527502
C   -1.718130 4.635001 0.683345
C   -2.093809 3.813182 1.745136
C   -2.091458 2.427613 1.591363
N   -2.124521 -0.566024 1.699302
C   -1.064059 -0.962679 2.467806
C   -1.098428 -1.857151 3.554748
C   0.135284 -2.259668 4.069152
C   1.337734 -1.865504 3.478998
C   1.243281 -0.967921 2.398400
N   0.079512 -0.449734 2.032916
N   2.267157 -0.576512 1.575360
P   1.863300 -0.076466 -0.069089
C   1.899910 1.752067 0.058258
C   1.667669 2.417012 1.264223
C   1.695227 3.810962 1.309277
C   1.964031 4.545923 0.156849
C   2.186014 3.884518 -1.051951
C   2.143162 2.494489 -1.104257
C   3.553579 -0.393599 -0.740084
C   3.785725 -1.440849 -1.635483
C   5.080958 -1.721226 -2.071415
C   6.155005 -0.959430 -1.615289
C   5.932303 0.088154 -0.720246
C   4.639523 0.371718 -0.286361
H   -0.781449 -4.691227 2.282862
H   0.984711 -4.775782 2.081994
H   -0.078538 -5.717811 0.987298
H   -4.073913 1.895006 -0.516868
H   -6.345964 1.441543 -1.398960
H   -7.041211 -0.888587 -1.933673
H   -5.436475 -2.766754 -1.599540
H   -3.145863 -2.307154 -0.757843
H   -0.966928 2.229243 -1.614705
H   -1.007751 4.704903 -1.356260
H   -1.721141 5.721444 0.803293
H   -2.393123 4.253095 2.700097
H   -2.392055 1.778861 2.417140
H   -3.057006 -0.900183 1.908405
H   -2.040449 -2.230527 3.959910
H   0.159561 -2.944065 4.922073
H   2.299963 -2.247705 3.823828
H   3.204949 -0.912291 1.759230
H   1.457419 1.842107 2.167570
H   1.499808 4.324227 2.253853
H   1.989806 5.637838 0.197016
H   2.390212 4.455551 -1.961296
H   2.307086 1.977734 -2.054162
H   2.931578 -2.020377 -1.996633
H   5.248391 -2.538225 -2.777769
H   7.168660 -1.176868 -1.961856
H   6.769396 0.694482 -0.364928
H   4.468090 1.205444 0.400543
70
Ru_PN3P_bi_0
C   -2.194496 0.323968 4.556669
C   -1.210786 0.193309 3.501780
N   -0.431107 0.088420 2.653187
Ru   1.038423 -0.028322 1.241615
C   1.102443 1.851696 1.044791
O   1.162405 3.003911 0.967687
H   2.012253 0.073775 2.492240
H   1.075191 -1.663677 1.585215
P   2.744359 -0.319548 -0.149429
C   3.977288 1.019338 -0.364646
C   3.708897 2.105831 -1.203856
C   4.606142 3.169603 -1.285299
C   5.772235 3.161786 -0.521764
C   6.038499 2.086860 0.326980
C   5.146347 1.020433 0.406530
C   3.813421 -1.811538 -0.181520
C   3.551059 -2.871645 0.689485
C   4.330336 -4.027828 0.638333
C   5.368690 -4.133560 -0.285018
C   5.636049 -3.076769 -1.157745
C   4.866481 -1.918044 -1.102284
N   1.994940 -0.340654 -1.709978
C   0.630405 -0.423151 -1.841973
C   0.040838 -0.424881 -3.116116
C   -1.341337 -0.496244 -3.200250
C   -2.103900 -0.617793 -2.046593
C   -1.438179 -0.638015 -0.814944
N   -2.104165 -0.843576 0.378027
P   -3.558210 -0.090314 0.923920
C   -3.511793 1.479215 -0.038039
C   -2.421582 2.315192 0.248752
C   -2.248761 3.516167 -0.431787
C   -3.181179 3.911965 -1.392133
C   -4.273517 3.093536 -1.674246
C   -4.436317 1.878118 -1.007800
C   -4.892419 -1.069643 0.137297
C   -4.642462 -2.306228 -0.470094
C   -5.695471 -3.075924 -0.962999
C   -7.009966 -2.625103 -0.850908
C   -7.270211 -1.404233 -0.227522
C   -6.220734 -0.637669 0.274138
N   -0.104803 -0.476017 -0.713582
H   -2.061695 1.280219 5.083881
H   -3.201387 0.290739 4.113062
H   -2.089695 -0.498248 5.279780
H   2.785792 2.122952 -1.788656
H   4.387563 4.013149 -1.944756
H   6.473763 3.997425 -0.583963
H   6.948178 2.078512 0.932510
H   5.360834 0.180188 1.072466
H   2.722994 -2.767874 1.397575
H   4.122536 -4.851303 1.326166
H   5.977226 -5.040765 -0.324436
H   6.453507 -3.153768 -1.879104
H   5.099476 -1.083526 -1.770894
H   2.537898 -0.407956 -2.563014
H   0.665605 -0.354510 -4.007781
H   -1.830327 -0.479410 -4.177205
H   -3.187169 -0.716309 -2.084793
H   -1.437359 -1.022693 1.128763
H   -1.678521 2.007039 0.990152
H   -1.376630 4.135432 -0.208030
H   -3.052331 4.857291 -1.925187
H   -5.001284 3.393970 -2.432524
H   -5.279839 1.232302 -1.263183
H   -3.612496 -2.662793 -0.551759
H   -5.484576 -4.036774 -1.439406
H   -7.833334 -3.228714 -1.240493
H   -8.298799 -1.049640 -0.123321
H   -6.439658 0.308092 0.779859
70
Ru_PN3P_bi_1
C   -0.429828 3.849471 -0.861887
C   -0.139494 2.432198 -0.883562
N   0.103517 1.304016 -0.883839
Ru   0.544445 -0.705503 -0.790519
C   0.715498 -2.523232 -0.920380
O   0.785433 -3.670829 -1.050304
H   0.846089 -0.685627 -2.353584
H   -0.986229 -0.981186 -1.331645
P   2.634308 -0.250881 0.017866
C   4.195447 -1.140846 -0.316416
C   4.168046 -2.291496 -1.110975
C   5.342377 -3.005855 -1.347490
C   6.547549 -2.574690 -0.795932
C   6.583161 -1.421468 -0.010003
C   5.413241 -0.703748 0.224533
C   3.173259 1.505430 -0.045961
C   3.730693 2.002406 -1.232012
C   4.004454 3.360783 -1.367479
C   3.717173 4.242917 -0.323276
C   3.155972 3.756579 0.856795
C   2.882584 2.394325 0.994319
N   2.443765 -0.521417 1.719162
C   1.189616 -0.550849 2.286502
C   1.032827 -0.522552 3.679350
C   -0.261738 -0.497310 4.186996
C   -1.354153 -0.493612 3.335119
C   -1.117223 -0.535187 1.948604
N   -2.112439 -0.547313 1.016772
P   -3.755753 -0.101146 1.251685
C   -3.863947 1.375610 0.142751
C   -4.253151 2.599394 0.698198
C   -4.326600 3.748327 -0.093518
C   -4.005315 3.679313 -1.448119
C   -3.605715 2.463011 -2.009026
C   -3.538945 1.317264 -1.220909
C   -4.574374 -1.349166 0.181882
C   -5.904585 -1.128058 -0.204241
C   -6.583858 -2.070861 -0.970095
C   -5.945582 -3.251309 -1.355414
C   -4.626637 -3.480159 -0.969821
C   -3.942366 -2.536674 -0.202430
N   0.137006 -0.576365 1.446349
H   -1.356491 4.030356 -0.297025
H   0.408009 4.387506 -0.393129
H   -0.568787 4.222557 -1.886616
H   3.223823 -2.624520 -1.546593
H   5.312843 -3.903562 -1.969589
H   7.466767 -3.135305 -0.983943
H   7.528877 -1.075976 0.415058
H   5.449576 0.213945 0.819627
H   3.945466 1.318589 -2.058500
H   4.444071 3.735490 -2.295321
H   3.934986 5.308633 -0.430024
H   2.932193 4.439793 1.680578
H   2.432956 2.020549 1.917881
H   3.230837 -0.494118 2.357205
H   1.906234 -0.509011 4.332716
H   -0.418571 -0.475241 5.268547
H   -2.378291 -0.466741 3.707302
H   -1.720254 -0.651369 0.054174
H   -4.506689 2.650646 1.761268
H   -4.643625 4.696453 0.348754
H   -4.069283 4.574772 -2.072229
H   -3.350283 2.404659 -3.070226
H   -3.226965 0.369522 -1.669103
H   -6.410969 -0.202264 0.086618
H   -7.617897 -1.882979 -1.270370
H   -6.477760 -3.990698 -1.959033
H   -4.116540 -4.397999 -1.272602
H   -2.904701 -2.719854 0.086093
70
Ru_PN3P_bi_2
C   -3.446493 -2.354612 4.346815
C   -2.662635 -1.984035 3.185368
N   -2.029186 -1.689668 2.264667
Ru   -0.922825 -1.176233 0.717450
C   -1.377441 -2.722018 -0.295501
O   -1.607925 -3.676588 -0.897772
H   -0.314700 0.029956 1.694363
H   0.247737 -2.059407 1.447063
P   -2.417010 0.191071 -0.358273
C   -4.058799 -0.415890 -0.878224
C   -5.193206 -0.129232 -0.106643
C   -6.423885 -0.699026 -0.426789
C   -6.534538 -1.560869 -1.517929
C   -5.407324 -1.855766 -2.284608
C   -4.173823 -1.292535 -1.964493
C   -2.750180 1.941421 0.096783
C   -3.657686 2.747594 -0.606124
C   -3.793092 4.095767 -0.283572
C   -3.027279 4.648985 0.744944
C   -2.127834 3.851054 1.450492
C   -1.988167 2.500987 1.127734
N   -1.603384 0.339630 -1.878814
C   -0.232559 0.199996 -1.904660
C   0.503348 0.712392 -2.978179
C   1.886663 0.613700 -2.934658
C   2.500651 0.030669 -1.840509
C   1.706711 -0.468085 -0.795668
N   2.258951 -1.004302 0.337690
P   3.584366 -0.368637 1.247596
C   3.505408 1.410189 0.752534
C   2.278433 2.047978 0.999901
C   2.096228 3.386068 0.664770
C   3.143196 4.116840 0.100183
C   4.366863 3.494337 -0.136577
C   4.546716 2.146835 0.180794
C   5.066887 -1.006104 0.372796
C   6.337181 -0.603103 0.813759
C   7.490057 -1.133553 0.238790
C   7.392201 -2.096301 -0.766216
C   6.134828 -2.529829 -1.184488
C   4.979789 -1.992289 -0.617876
N   0.349308 -0.412611 -0.845671
H   -4.502829 -2.490495 4.070613
H   -3.071924 -3.296748 4.774386
H   -3.381750 -1.571284 5.116801
H   -5.115636 0.551983 0.745392
H   -7.303535 -0.464677 0.178128
H   -7.500671 -2.004990 -1.770009
H   -5.486230 -2.535345 -3.136744
H   -3.287451 -1.537825 -2.554616
H   -4.270073 2.317566 -1.404584
H   -4.501421 4.719164 -0.835219
H   -3.136577 5.706831 0.997561
H   -1.530835 4.280131 2.259540
H   -1.283311 1.852999 1.660795
H   -1.989831 0.927229 -2.610317
H   -0.012777 1.197285 -3.807731
H   2.491372 1.009627 -3.753804
H   3.584094 -0.035187 -1.766093
H   1.508449 -1.404999 0.934969
H   1.445013 1.476336 1.424578
H   1.125530 3.857696 0.840378
H   3.002200 5.168858 -0.160351
H   5.189244 4.056081 -0.587456
H   5.501840 1.666512 -0.044351
H   6.428366 0.128631 1.622702
H   8.471578 -0.801228 0.586574
H   8.296156 -2.517162 -1.213359
H   6.049358 -3.295824 -1.959613
H   3.994869 -2.341983 -0.937836
70
Ru_PN3P_bi_3
C   2.674706 -4.418486 0.864246
C   1.590997 -3.460512 0.791888
N   0.746800 -2.676337 0.711334
Ru   -0.701681 -1.277590 0.506981
H   -1.602320 -2.429103 -0.304715
C   -1.435819 -1.662677 2.135920
O   -1.909640 -1.880362 3.168297
H   0.254793 -0.078910 1.192227
P   -2.402455 -0.025781 -0.164169
C   -4.113478 -0.647824 -0.021723
C   -4.570459 -1.644291 -0.891471
C   -5.845667 -2.180671 -0.732577
C   -6.665179 -1.744015 0.309079
C   -6.205625 -0.767512 1.191296
C   -4.935312 -0.217504 1.026270
C   -2.594404 1.769258 0.179188
C   -1.560913 2.418436 0.860616
C   -1.630025 3.793588 1.086050
C   -2.723899 4.524778 0.627634
C   -3.756222 3.882051 -0.059684
C   -3.694055 2.509006 -0.281074
N   -2.144476 -0.055817 -1.878024
C   -0.895815 -0.322643 -2.369884
C   -0.637655 -0.242718 -3.743223
C   0.657268 -0.493673 -4.178749
C   1.659573 -0.733270 -3.255882
C   1.337228 -0.750037 -1.880601
N   2.373998 -0.821729 -0.987158
P   2.619137 -0.204639 0.661337
C   4.479154 -0.187138 0.438100
C   5.201274 -1.122727 1.189130
C   6.589563 -1.214484 1.078055
C   7.273960 -0.360865 0.214876
C   6.568005 0.584264 -0.532084
C   5.181733 0.672206 -0.419340
C   2.306423 1.601830 0.460321
C   2.312202 2.359950 1.638691
C   2.101989 3.736150 1.598383
C   1.853304 4.369884 0.379808
C   1.817364 3.618969 -0.793401
C   2.048196 2.243491 -0.755969
N   0.058369 -0.660849 -1.465269
H   2.410993 -5.349198 0.339963
H   3.575013 -3.988148 0.399440
H   2.901937 -4.656066 1.913848
H   -3.910137 -2.008418 -1.682343
H   -6.197828 -2.954381 -1.419420
H   -7.662697 -2.171762 0.437284
H   -6.838851 -0.429691 2.015271
H   -4.583109 0.552025 1.718230
H   -0.704491 1.826025 1.202859
H   -0.817369 4.290652 1.619730
H   -2.776881 5.601936 0.806757
H   -4.616169 4.453700 -0.418212
H   -4.514750 2.007633 -0.803101
H   -2.812604 0.348187 -2.523856
H   -1.441401 0.003338 -4.437821
H   0.892294 -0.462038 -5.245475
H   2.699292 -0.852801 -3.565863
H   3.262624 -0.905941 -1.467467
H   4.660582 -1.779944 1.878213
H   7.138856 -1.949166 1.672646
H   8.361684 -0.424982 0.128761
H   7.103909 1.263804 -1.200100
H   4.638769 1.428899 -0.993325
H   2.479738 1.862278 2.599138
H   2.121769 4.316020 2.524962
H   1.675391 5.447679 0.346849
H   1.606650 4.106073 -1.748834
H   2.021850 1.671681 -1.686211
70
Ru_PN3P_bi_4
C   -0.787972 -4.360498 0.002906
C   -0.587171 -2.947783 -0.248873
N   -0.473369 -1.814832 -0.452082
Ru   -0.538430 0.250936 -0.766240
H   -0.473751 1.845725 -0.915629
C   -0.956619 0.216925 -2.542237
O   -1.224166 0.230996 -3.666849
H   1.017090 0.352267 -1.300867
P   -2.624477 0.436271 0.120876
C   -3.588916 -1.107814 0.359628
C   -4.261177 -1.663355 -0.738825
C   -4.847561 -2.922535 -0.644655
C   -4.763577 -3.649619 0.545475
C   -4.089867 -3.107177 1.639354
C   -3.502021 -1.844541 1.545997
C   -3.891566 1.634215 -0.422107
C   -3.490725 2.690413 -1.248564
C   -4.417129 3.650067 -1.652639
C   -5.745020 3.560570 -1.235959
C   -6.150670 2.507272 -0.415327
C   -5.228693 1.543975 -0.011388
N   -2.293075 0.935461 1.736065
C   -1.012159 0.900198 2.235903
C   -0.775546 1.191962 3.584849
C   0.531247 1.106638 4.050633
C   1.555502 0.739415 3.196314
C   1.245677 0.463259 1.851066
N   2.184114 0.083082 0.942789
P   3.874842 -0.087494 1.209098
C   4.576021 1.364755 0.321128
C   3.890748 2.043242 -0.695657
C   4.484500 3.132590 -1.329018
C   5.763983 3.552416 -0.960734
C   6.447904 2.887071 0.055071
C   5.850236 1.804374 0.700890
C   4.194125 -1.425130 -0.016080
C   3.244211 -2.433019 -0.227393
C   3.517624 -3.491261 -1.091947
C   4.744790 -3.565676 -1.748853
C   5.697450 -2.569001 -1.538564
C   5.425429 -1.506313 -0.679647
N   -0.024004 0.557084 1.381414
H   -0.154378 -4.694994 0.837400
H   -0.532708 -4.947384 -0.891589
H   -1.844006 -4.538955 0.260381
H   -4.320060 -1.106453 -1.678987
H   -5.373250 -3.341405 -1.506453
H   -5.227890 -4.636293 0.619465
H   -4.022587 -3.668097 2.575402
H   -2.963471 -1.428831 2.401555
H   -2.445913 2.743213 -1.567340
H   -4.099759 4.469898 -2.301544
H   -6.470655 4.312345 -1.556859
H   -7.192307 2.432551 -0.093097
H   -5.553754 0.709413 0.616601
H   -3.026112 1.223902 2.373155
H   -1.602509 1.471633 4.238635
H   0.750794 1.328811 5.098010
H   2.589066 0.660442 3.533641
H   1.783182 0.044852 -0.021438
H   2.886592 1.727285 -0.993951
H   3.941750 3.656751 -2.119661
H   6.225242 4.406804 -1.462663
H   7.444819 3.219142 0.356044
H   6.377490 1.298280 1.515942
H   2.273240 -2.373093 0.269504
H   2.759438 -4.260996 -1.260354
H   4.956352 -4.393891 -2.429597
H   6.659040 -2.612088 -2.056342
H   6.173752 -0.721023 -0.541404
70
Ru_PN3P_bi_5
C   -0.128180 -3.876848 0.862921
C   0.020906 -2.436629 0.887493
N   0.168351 -1.289051 0.894135
Ru   0.623885 0.722429 0.768598
H   1.104235 2.253513 0.612705
H   1.212982 0.714071 2.253099
C   -0.769071 1.542634 1.681683
O   -1.527516 2.133156 2.327962
P   2.711363 0.363665 -0.082918
C   4.180802 1.328120 0.396841
C   5.453986 0.998691 -0.088763
C   6.556743 1.775691 0.257669
C   6.395665 2.876989 1.099956
C   5.132750 3.199250 1.595370
C   4.024644 2.428630 1.245937
C   3.342788 -1.359443 -0.132957
C   3.068643 -2.195723 -1.220841
C   3.388729 -3.552974 -1.166450
C   3.979639 -4.088404 -0.022354
C   4.250106 -3.259907 1.069032
C   3.930482 -1.905668 1.016530
N   2.510949 0.756287 -1.750725
C   1.251324 0.792253 -2.307143
C   1.085404 0.892335 -3.694940
C   -0.209268 0.851456 -4.200326
C   -1.291601 0.700165 -3.348560
C   -1.043157 0.611049 -1.967552
N   -2.034412 0.447200 -1.042171
P   -3.655581 -0.067983 -1.321649
C   -3.711735 -1.483603 -0.137428
C   -3.896178 -2.774120 -0.646541
C   -3.897334 -3.879392 0.206818
C   -3.704098 -3.700283 1.576062
C   -3.513456 -2.416053 2.091552
C   -3.526107 -1.312633 1.242257
C   -4.584695 1.186045 -0.353601
C   -5.935130 0.937328 -0.067131
C   -6.691136 1.873403 0.631884
C   -6.109330 3.072740 1.048360
C   -4.771126 3.328696 0.759322
C   -4.011073 2.392716 0.057135
N   0.207045 0.689971 -1.461632
H   0.775677 -4.330720 0.427716
H   -0.266697 -4.263576 1.883037
H   -1.008113 -4.154926 0.264236
H   5.586930 0.121093 -0.728692
H   7.547328 1.516825 -0.124480
H   7.262422 3.482906 1.376300
H   5.007514 4.055895 2.262055
H   3.025695 2.661719 1.624679
H   2.594548 -1.783840 -2.115536
H   3.176751 -4.194339 -2.026034
H   4.233709 -5.150626 0.019164
H   4.712834 -3.673214 1.968831
H   4.132750 -1.264699 1.879665
H   3.296340 0.826502 -2.386915
H   1.954123 0.985782 -4.348016
H   -0.373815 0.929378 -5.277987
H   -2.315505 0.646642 -3.718506
H   -1.647670 0.440503 -0.087360
H   -4.045126 -2.912107 -1.721520
H   -4.056372 -4.881928 -0.199273
H   -3.708044 -4.563507 2.246972
H   -3.361026 -2.271175 3.163945
H   -3.390329 -0.309135 1.656825
H   -6.396887 -0.003801 -0.382588
H   -7.740548 1.665735 0.856204
H   -6.701510 3.805654 1.601933
H   -4.303337 4.258420 1.091801
H   -2.959551 2.595696 -0.156420
64
Ru_PN3P_mer_0
O   0.000001 -0.000284 -3.244972
C   0.000029 -0.000140 -2.088980
Ru   0.000010 -0.000061 -0.246289
H   -0.110951 1.670739 -0.170872
H   0.111007 -1.670867 -0.171048
P   -2.233267 0.017637 0.076640
C   -3.269295 1.424218 -0.464848
C   -3.900414 1.379874 -1.714128
C   -4.604846 2.486502 -2.183466
C   -4.688302 3.643513 -1.409126
C   -4.055728 3.693963 -0.167083
C   -3.341666 2.592616 0.300448
C   -3.334544 -1.415431 -0.251578
C   -4.722766 -1.344370 -0.063523
C   -5.514227 -2.473376 -0.259454
C   -4.927417 -3.677005 -0.655030
C   -3.549136 -3.749696 -0.850261
C   -2.752099 -2.623419 -0.646529
N   -2.301487 0.146790 1.806665
C   -1.164975 0.068753 2.565464
C   -1.204326 0.068543 3.967017
C   -0.000006 -0.000155 4.655318
C   1.204316 -0.068808 3.967009
C   1.164964 -0.068968 2.565460
N   -0.000009 -0.000089 1.890588
N   2.301483 -0.146940 1.806644
P   2.233220 -0.017660 0.076627
C   3.334368 1.415516 -0.251543
C   4.722563 1.344560 -0.063170
C   5.513995 2.473594 -0.259024
C   4.927191 3.677149 -0.654852
C   3.548955 3.749726 -0.850407
C   2.751939 2.623417 -0.646737
C   3.269379 -1.424119 -0.464944
C   3.900605 -1.379628 -1.714163
C   4.605154 -2.486171 -2.183530
C   4.688618 -3.643239 -1.409279
C   4.055933 -3.693838 -0.167299
C   3.341756 -2.592578 0.300260
H   -3.843023 0.474717 -2.325157
H   -5.091802 2.443661 -3.160795
H   -5.243862 4.509762 -1.776891
H   -4.111724 4.601043 0.440003
H   -2.824591 2.639883 1.262020
H   -5.191538 -0.398172 0.222974
H   -6.595316 -2.412899 -0.110529
H   -5.550841 -4.560441 -0.815551
H   -3.088488 -4.689384 -1.165080
H   -1.665627 -2.657381 -0.781903
H   -3.187326 0.113800 2.297783
H   -2.160001 0.123832 4.489176
H   -0.000003 -0.000167 5.747965
H   2.159989 -0.124107 4.489168
H   3.187331 -0.113946 2.297745
H   5.191334 0.398416 0.223509
H   6.595054 2.413206 -0.109843
H   5.550587 4.560616 -0.815312
H   3.088313 4.689351 -1.165423
H   1.665495 2.657299 -0.782340
H   3.843207 -0.474428 -2.325124
H   5.092198 -2.443217 -3.160810
H   5.244274 -4.509420 -1.777063
H   4.111928 -4.600970 0.439711
H   2.824590 -2.639959 1.261777
