# Supplementary material for: MACE: Automated Assessment of Stereochemistry of Transition Metal Complexes and Its Applications in Computational Catalysis
Source: J Chem Theory Comput. 2024 Feb 16;20(5):2313–20. doi: 10.1021/acs.jctc.3c01313 (PMC10938507; doi:10.1021/acs.jctc.3c01313)
Supplement: Supplementary file 3 — ct3c01313_si_003.zip [file ct3c01313_si_003.zip › structures/PNPhP/Fe_PNPhP_Ph.xlsx]

## Sheet: Fe_PNPhP_Ph
System							E	Conformers
CA	ligand	R	aux	type	sym	isomer		conf1	conf2	conf3	conf4	conf5	conf6
Fe	PNPhP	Ph	MeCN	bic	bic	3	0	0	48.0436	28.3714	32.7317	32.5713	36.9913
Fe	PNPhP	Ph	MeCN	bic	bic	1	18.8625	59.1164	18.8625	34.0342	30.2475	42.0852	35.4913
Fe	PNPhP	Ph	MeCN	bic	bic	0	29.3109	34.4871	29.3109	52.753	51.9215	47.1694	65.7705
Fe	PNPhP	Ph	MeCN	bic	bic	2	35.9597	38.5839	35.9599	63.6346	60.9704	35.9597	105.643
Fe	PNPhP	Ph	MeCN	tri	mer	5	88.4894	91.1015	88.4894	88.4895	91.1015	96.974	101.571
Fe	PNPhP	Ph	MeCN	tri	fac	1	90.4761	99.2139	91.5648	99.2139	102.405	90.4761	105.663
Fe	PNPhP	Ph	MeCN	tri	mer	4	95.4475	98.5183	98.5183	105.414	95.4475	97.6326	102.179
Fe	PNPhP	Ph	MeCN	tri	fac	3	104.822	104.822	117.335	127.496	107.693	113.872	118.441
Fe	PNPhP	Ph	MeCN	tri	mer	6	106.571	106.571	108.285	106.571	133.855	132.089	134.893
Fe	PNPhP	Ph	MeCN	bi	bi	6	107.736	107.736	115.727	141.135	116.681	120.634	108.136
Fe	PNPhP	Ph	MeCN	bi	bi	11	109.441	109.441	137.971		130.442	126.972	113.019
Fe	PNPhP	Ph	MeCN	bi	bi	9	112.337	112.337	122.162	125.345	115.852	126.833	137.556
Fe	PNPhP	Ph	MeCN	bi	bi	4	116.003	137.716	122.809	163.753	116.003	151.509	139.489
Fe	PNPhP	Ph	MeCN	bi	bi	1	119.365	138.119	128.983		122.423	164.822	119.365
Fe	PNPhP	Ph	MeCN	bi	bi	2	119.425	129.327	132.743	129.669	119.425	134.783	166.548
Fe	PNPhP	Ph	MeCN	bi	bi	8	119.744	119.985	133.735	146.175	119.744	143.697	137.148
Fe	PNPhP	Ph	MeCN	bi	bi	5	121.987	124.764	127.081	135.034	128.669	121.987	131.043
Fe	PNPhP	Ph	MeCN	bi	bi	0	123.001	135.366	123.001	138.412	135.456	133.448	139.985
Fe	PNPhP	Ph	MeCN	tri	fac_inv	0	128.692	128.692	129.324	128.692
Fe	PNPhP	Ph	MeCN	bi	bi	3	135.649	149.904	157.741	152.802	146.891	135.649	174.44
Fe	PNPhP	Ph	MeCN	bi	bi	7	150.383		151.982	180.088	150.383	164.348	172.532
Fe	PNPhP	Ph	MeCN	bi	bi	10	151.088	159.565	151.088	164.154	161.463	180.826	157.311
Fe	PNPhP	Ph	MeCN	tri	fac_inv	2	159.298	159.298
Fe	PNPhP	Ph	THF	bic	bic	3	0	15.3462	35.5841	59.0744	0	26.6612	56.2043
Fe	PNPhP	Ph	THF	bic	bic	1	15.7013	15.7013	37.9846	39.8595	61.0847	63.9221	61.4045
Fe	PNPhP	Ph	THF	bic	bic	0	21.2506	34.3932	21.2506	23.2532	27.0327		36.0759
Fe	PNPhP	Ph	THF	bic	bic	2	42.1074	55.3302	70.6653	42.1074		46.3238	67.8761
Fe	PNPhP	Ph	THF	tri	mer	5	61.4477	64.0598	61.4477	61.4478	64.0598	69.9323	74.5293
Fe	PNPhP	Ph	THF	tri	fac	1	63.4344	72.1722	64.5231	72.1722	75.3634	63.4344	78.6211
Fe	PNPhP	Ph	THF	tri	mer	4	68.4058	71.4766	71.4766	78.3725	68.4058	70.5909	75.1373
Fe	PNPhP	Ph	THF	tri	fac	3	77.7804	77.7804	90.2932	100.454	80.6513	86.83	91.3996
Fe	PNPhP	Ph	THF	tri	mer	6	79.5291	79.5292	81.2434	79.5291	106.813	105.047	107.851
Fe	PNPhP	Ph	THF	bi	bi	6	98.8404	115.813	114.482	108.608	98.8404	132.75	128.177
Fe	PNPhP	Ph	THF	tri	fac_inv	0	101.65	101.65	102.282	101.65
Fe	PNPhP	Ph	THF	bi	bi	11	102.132	112.561	133.648	102.132	140.898	126.36	105.232
Fe	PNPhP	Ph	THF	bi	bi	4	105.734	116.319	115.519	107.568	111.883	105.734	107.115
Fe	PNPhP	Ph	THF	bi	bi	8	107.329	124.87	107.329	135.194	131.297	127.18	129.844
Fe	PNPhP	Ph	THF	bi	bi	5	110.681	115.081	110.681	128.656	137.526	135.594	115.554
Fe	PNPhP	Ph	THF	bi	bi	1	113.087	115.289	113.087	131.64	135.631	130.276	133.932
Fe	PNPhP	Ph	THF	bi	bi	0	113.897	113.897	120.099	137.648	133.937	122.24
Fe	PNPhP	Ph	THF	bi	bi	2	117.973	128.647	126.885	117.973	131.296	137.835
Fe	PNPhP	Ph	THF	bi	bi	9	120.125	134.599	127.683	122.343	149.822	120.125	125.452
Fe	PNPhP	Ph	THF	bi	bi	7	126.933	126.933	157.726	157.517	140.337	161.403	149.01
Fe	PNPhP	Ph	THF	bi	bi	3	128.43	145.317	150.31	132.168	150.633	128.43	146.554
Fe	PNPhP	Ph	THF	tri	fac_inv	2	132.257	132.257
Fe	PNPhP	Ph	THF	bi	bi	10	133.36	133.36	145.53	147.785	145.143	161.611	173.146
