# Supplementary material for: MACE: Automated Assessment of Stereochemistry of Transition Metal Complexes and Its Applications in Computational Catalysis
Source: J Chem Theory Comput. 2024 Feb 16;20(5):2313–20. doi: 10.1021/acs.jctc.3c01313 (PMC10938507; doi:10.1021/acs.jctc.3c01313)
Supplement: Supplementary file 3 — ct3c01313_si_003.zip [file ct3c01313_si_003.zip › structures/PNPhP/Mo_PNPhP_Ph.xlsx]

## Sheet: Mo_PNPhP_Ph
System						E	E_rel conformers				G	G_rel conformers
CA	ligand	R	aux	solv	type		conf0	conf1	conf2	conf3		conf0	conf1	conf2	conf3
Mo	PNPhP	Ph	CO	gas	bic	0	0				0	0
Mo	PNPhP	Ph	CO	gas	bi	82.1	0	7.8	28.2	14.7	76.8	0	8.1	18.5	6.7
Mo	PNPhP	Ph	CO	gas	fac	139.4	0	4.2			90.7	0	8.6
Mo	PNPhP	Ph	CO	gas	mer	152.1	0				98.5	0
