# Supplementary material for: MACE: Automated Assessment of Stereochemistry of Transition Metal Complexes and Its Applications in Computational Catalysis
Source: J Chem Theory Comput. 2024 Feb 16;20(5):2313–20. doi: 10.1021/acs.jctc.3c01313 (PMC10938507; doi:10.1021/acs.jctc.3c01313)
Supplement: Supplementary file 3 — ct3c01313_si_003.zip [file ct3c01313_si_003.zip › structures/PNPhP/PNPhP_Ph/Fe_PNPhP_Ph.xyz]

81
PNPhP_Ph_Fe_bic_MeCN_iso0_conf1_gas
C   3.487730 -0.365596 4.268284
C   2.396677 -0.213672 3.326939
N   1.563005 -0.098186 2.534765
Fe   0.294093 0.126338 1.193842
C   -0.364867 -1.477846 1.407493
O   -0.727245 -2.554999 1.637819
H   -0.604383 0.696012 2.277714
H   0.837135 1.556032 1.170285
P   -1.307711 1.076817 0.095589
C   -1.358424 2.899997 0.345215
C   -0.947939 3.816771 -0.625547
C   -0.957446 5.184747 -0.356438
C   -1.383657 5.652184 0.881405
C   -1.798127 4.743288 1.853860
C   -1.782075 3.380011 1.589118
C   -3.041085 0.654106 0.562382
C   -3.301683 -0.153288 1.670772
C   -4.607232 -0.515905 1.994317
C   -5.670426 -0.074173 1.214207
C   -5.425727 0.754415 0.120143
C   -4.122566 1.120828 -0.196801
C   -1.403681 0.991982 -1.759466
C   -1.902379 -0.332616 -2.328162
N   -1.130289 -1.486863 -1.909541
C   -1.773437 -2.660633 -1.506215
C   -1.184806 -3.924019 -1.693647
C   -1.819540 -5.082876 -1.257016
C   -3.055927 -5.030636 -0.627124
C   -3.644817 -3.783399 -0.431999
C   -3.021752 -2.620497 -0.856499
C   0.184331 -1.578039 -2.507180
C   1.306144 -1.823064 -1.498989
P   1.706305 -0.383490 -0.399095
C   2.240308 0.905935 -1.600257
C   2.033740 2.251775 -1.283002
C   2.430256 3.257881 -2.161168
C   3.038968 2.931617 -3.369061
C   3.258982 1.593916 -3.692456
C   2.867292 0.589730 -2.813061
C   3.324901 -0.969557 0.249141
C   3.379045 -2.216142 0.886339
C   4.561808 -2.667168 1.462528
C   5.706001 -1.870358 1.427829
C   5.653786 -0.620036 0.817691
C   4.471245 -0.171733 0.232451
H   4.350315 -0.795150 3.748466
H   3.769027 0.605616 4.684958
H   3.198597 -1.029828 5.087346
H   -0.602476 3.477459 -1.596826
H   -0.632887 5.884421 -1.122185
H   -1.394128 6.718345 1.089482
H   -2.133916 5.099246 2.823871
H   -2.092251 2.672740 2.353368
H   -2.472769 -0.495947 2.279109
H   -4.788205 -1.153238 2.855014
H   -6.687731 -0.365681 1.459754
H   -6.251517 1.117423 -0.485273
H   -3.949284 1.782000 -1.041628
H   -0.389534 1.208635 -2.113836
H   -2.043933 1.793474 -2.144637
H   -2.944285 -0.477419 -2.044829
H   -1.896079 -0.257530 -3.429419
H   -0.221825 -4.019691 -2.181466
H   -1.330482 -6.039739 -1.419992
H   -3.544883 -5.937099 -0.284642
H   -4.601575 -3.702499 0.076890
H   -3.498258 -1.672725 -0.637645
H   0.377257 -0.642948 -3.041446
H   0.211989 -2.364929 -3.278289
H   1.016854 -2.630872 -0.819464
H   2.211053 -2.150833 -2.022252
H   1.548126 2.492380 -0.339407
H   2.254873 4.297055 -1.896579
H   3.343701 3.714777 -4.057609
H   3.738775 1.331888 -4.631285
H   3.058803 -0.446629 -3.076189
H   2.484758 -2.831078 0.951053
H   4.589354 -3.641279 1.943180
H   6.631477 -2.223310 1.874275
H   6.538766 0.009839 0.790782
H   4.441455 0.804145 -0.243216
81
PNPhP_Ph_Fe_bic_MeCN_iso0_conf2_gas
C   1.305111 -5.670862 -0.156003
C   0.676026 -4.375693 -0.318136
N   0.210135 -3.322453 -0.417072
Fe   -0.520205 -1.611239 -0.444953
C   -0.828196 -1.595372 -2.157465
O   -1.059258 -1.640850 -3.296385
H   -1.834960 -2.307837 -0.181320
H   -0.412922 -1.738069 1.073588
P   -1.858616 0.004080 0.093165
C   -3.430566 0.110585 -0.877028
C   -3.926639 -1.025959 -1.523140
C   -5.124916 -0.980485 -2.229741
C   -5.848707 0.204560 -2.306738
C   -5.370333 1.342881 -1.663619
C   -4.176001 1.294191 -0.952607
C   -2.533417 -0.119333 1.797893
C   -2.229608 0.800089 2.804245
C   -2.743867 0.636202 4.089848
C   -3.573821 -0.440346 4.380226
C   -3.886332 -1.358398 3.378504
C   -3.367453 -1.201184 2.100112
C   -1.287985 1.759310 0.032957
C   -0.936595 2.210463 -1.397830
N   0.480249 2.230091 -1.696015
C   1.244592 3.320246 -1.326368
C   0.758853 4.275193 -0.409797
C   1.540566 5.353948 -0.019654
C   2.828194 5.531129 -0.518079
C   3.313541 4.603066 -1.434833
C   2.543701 3.519489 -1.838465
C   1.036661 1.178780 -2.517811
C   2.059072 0.275229 -1.827894
P   1.445690 -0.623335 -0.324914
C   2.845188 -1.808782 -0.120298
C   3.186759 -2.652909 -1.185115
C   4.196269 -3.600518 -1.051171
C   4.870807 -3.736581 0.161376
C   4.524770 -2.917893 1.231986
C   3.521894 -1.960786 1.092514
C   1.757558 0.521780 1.083222
C   2.669571 1.580981 1.023516
C   2.866005 2.414807 2.120231
C   2.174690 2.186598 3.306352
C   1.284579 1.119107 3.388229
C   1.074202 0.296574 2.285137
H   0.917092 -6.171974 0.735317
H   2.385574 -5.531779 -0.046895
H   1.113946 -6.303606 -1.027090
H   -3.361454 -1.950396 -1.462001
H   -5.488150 -1.875995 -2.725883
H   -6.780813 0.242629 -2.863379
H   -5.928979 2.273385 -1.712957
H   -3.834792 2.193582 -0.450111
H   -1.576090 1.642774 2.605363
H   -2.493560 1.357432 4.863272
H   -3.976530 -0.565718 5.381345
H   -4.535404 -2.201948 3.596246
H   -3.598859 -1.926186 1.324813
H   -2.042125 2.416980 0.478560
H   -0.397279 1.827695 0.662105
H   -1.349072 3.212124 -1.573123
H   -1.423676 1.558544 -2.130225
H   -0.226087 4.160589 0.027328
H   1.132996 6.062109 0.696924
H   3.436065 6.373505 -0.204079
H   4.309725 4.721234 -1.853173
H   2.958217 2.828300 -2.563054
H   1.498339 1.600743 -3.423436
H   0.208085 0.560130 -2.864050
H   2.329260 -0.512444 -2.538986
H   2.985692 0.809029 -1.599214
H   2.646045 -2.586427 -2.125990
H   4.455050 -4.234967 -1.894832
H   5.661346 -4.474065 0.268211
H   5.042231 -3.016737 2.182163
H   3.267920 -1.324577 1.934548
H   3.220017 1.792891 0.114967
H   3.550882 3.252906 2.033444
H   2.326224 2.840063 4.161013
H   0.734864 0.928714 4.305896
H   0.356727 -0.518887 2.335034
81
PNPhP_Ph_Fe_bic_MeCN_iso0_conf3_gas
C   -4.706283 -3.496771 -0.546100
C   -3.387911 -2.916603 -0.389219
N   -2.354223 -2.410871 -0.287284
Fe   -0.688644 -1.580367 -0.189090
C   -0.391518 -2.190520 1.413053
O   -0.201407 -2.676520 2.451082
H   -0.202401 -2.862806 -0.787459
H   -0.890094 -1.280595 -1.690722
P   1.446933 -1.260928 -0.513232
C   2.487153 -0.142241 0.514347
C   1.876129 0.777121 1.365392
C   2.637557 1.618944 2.171397
C   4.026836 1.551211 2.131364
C   4.651494 0.641987 1.278311
C   3.886578 -0.201050 0.476781
C   2.349521 -2.844373 -0.240756
C   2.467794 -3.782291 -1.271135
C   3.082845 -5.009205 -1.046034
C   3.572845 -5.324770 0.218789
C   3.437174 -4.407590 1.256315
C   2.829630 -3.176045 1.029209
C   1.975402 -0.839514 -2.244280
C   2.227703 0.645679 -2.491026
N   1.269074 1.537600 -1.853708
C   1.720578 2.853905 -1.618595
C   2.929034 3.066634 -0.933518
C   3.382781 4.348958 -0.666285
C   2.646900 5.465666 -1.059960
C   1.444526 5.268930 -1.726455
C   0.984990 3.984234 -2.007565
C   -0.101871 1.383537 -2.298830
C   -1.082030 1.782691 -1.197679
P   -1.625441 0.414745 -0.045018
C   -1.784091 1.350444 1.540148
C   -1.458897 0.723614 2.745379
C   -1.575425 1.404295 3.956130
C   -2.021989 2.721204 3.975847
C   -2.361711 3.354075 2.781104
C   -2.247238 2.673140 1.574788
C   -3.404577 0.312542 -0.520586
C   -4.432986 0.306898 0.424207
C   -5.759692 0.150001 0.026013
C   -6.074730 -0.009266 -1.320968
C   -5.051740 -0.024008 -2.268873
C   -3.728452 0.130258 -1.870214
H   -4.720756 -4.183965 -1.396713
H   -4.991534 -4.045936 0.355249
H   -5.429882 -2.694515 -0.721122
H   0.794270 0.835772 1.393894
H   2.139095 2.328421 2.825347
H   4.623835 2.206028 2.759811
H   5.735864 0.584455 1.241973
H   4.379351 -0.926151 -0.166136
H   2.057652 -3.565086 -2.253422
H   3.172547 -5.723841 -1.859534
H   4.050588 -6.284166 0.395847
H   3.804144 -4.649230 2.249842
H   2.730427 -2.468329 1.846588
H   1.185726 -1.237965 -2.887949
H   2.896123 -1.381647 -2.483961
H   3.216063 0.893935 -2.102955
H   2.268097 0.821212 -3.581097
H   3.500659 2.218046 -0.575523
H   4.316444 4.472546 -0.124226
H   3.001654 6.468281 -0.841726
H   0.849719 6.121852 -2.042396
H   0.045332 3.873052 -2.536632
H   -0.257075 0.328823 -2.542717
H   -0.304388 1.955331 -3.221583
H   -0.625878 2.558213 -0.576817
H   -1.985588 2.220537 -1.633571
H   -1.103200 -0.301679 2.733494
H   -1.311068 0.901450 4.881918
H   -2.108451 3.254768 4.918202
H   -2.718053 4.380333 2.790063
H   -2.530834 3.174292 0.653423
H   -4.198456 0.434936 1.476917
H   -6.549280 0.160142 0.772581
H   -7.109848 -0.120495 -1.631873
H   -5.286328 -0.156326 -3.321572
H   -2.932792 0.087363 -2.610025
81
PNPhP_Ph_Fe_bic_MeCN_iso0_conf4_gas
C   3.131991 0.442771 4.621887
C   2.211265 0.128343 3.547934
N   1.506491 -0.128952 2.668495
Fe   0.380370 -0.579744 1.256452
C   1.046021 -2.167738 1.017468
O   1.442880 -3.256326 0.947460
H   -0.396691 -1.279231 2.330381
H   -0.403636 0.711980 1.610895
P   -1.555134 -0.813327 0.338761
C   -2.951633 -1.004179 1.530196
C   -4.142417 -1.629296 1.145382
C   -5.225550 -1.685472 2.017660
C   -5.135898 -1.105722 3.280190
C   -3.957235 -0.473230 3.666379
C   -2.870289 -0.425717 2.798997
C   -1.831484 -2.279933 -0.742074
C   -2.188347 -2.199752 -2.091750
C   -2.285628 -3.351592 -2.871417
C   -2.038704 -4.599556 -2.309058
C   -1.696888 -4.692476 -0.960733
C   -1.590968 -3.543914 -0.186701
C   -2.316412 0.558453 -0.633265
C   -1.499473 1.120084 -1.805582
N   -0.871726 2.389316 -1.516030
C   -1.638841 3.502007 -1.214998
C   -1.046702 4.688223 -0.736162
C   -1.817276 5.807484 -0.452740
C   -3.199535 5.790516 -0.617962
C   -3.796415 4.620602 -1.076360
C   -3.038743 3.494374 -1.372899
C   0.530388 2.533729 -1.821765
C   1.487423 2.248673 -0.662809
P   1.693557 0.462119 -0.193495
C   2.036101 -0.311399 -1.827461
C   1.284722 -1.411939 -2.241331
C   1.499504 -1.991940 -3.490234
C   2.474296 -1.476188 -4.336773
C   3.239942 -0.383065 -3.929655
C   3.023694 0.193994 -2.683981
C   3.406894 0.501470 0.482346
C   4.161902 -0.677063 0.449883
C   5.417524 -0.732090 1.043304
C   5.940216 0.390097 1.684908
C   5.192752 1.563326 1.733277
C   3.930787 1.616363 1.142321
H   4.134383 0.582607 4.205446
H   3.157729 -0.371261 5.351629
H   2.826856 1.361542 5.130786
H   -4.220670 -2.087715 0.163050
H   -6.140007 -2.184961 1.709703
H   -5.981105 -1.149759 3.961535
H   -3.879608 -0.019325 4.650494
H   -1.938240 0.046516 3.093036
H   -2.392128 -1.238426 -2.553042
H   -2.559239 -3.269226 -3.919776
H   -2.114078 -5.496909 -2.916513
H   -1.505644 -5.662913 -0.512066
H   -1.311455 -3.622777 0.860087
H   -2.488155 1.342801 0.109056
H   -3.306062 0.220168 -0.960783
H   -2.143227 1.200008 -2.698530
H   -0.699893 0.424276 -2.075006
H   0.022961 4.730549 -0.561338
H   -1.324633 6.703479 -0.084269
H   -3.797573 6.666165 -0.387086
H   -4.873538 4.577444 -1.214328
H   -3.542371 2.607346 -1.739582
H   0.778435 1.882718 -2.669035
H   0.707738 3.555869 -2.174001
H   2.475077 2.644569 -0.929114
H   1.142218 2.766411 0.238122
H   0.528183 -1.820271 -1.580212
H   0.898702 -2.845645 -3.790373
H   2.645070 -1.925357 -5.311103
H   4.009254 0.016663 -4.584413
H   3.636911 1.033683 -2.365950
H   3.755285 -1.557623 -0.040601
H   5.991214 -1.653670 1.003271
H   6.925016 0.349687 2.141759
H   5.591307 2.444037 2.230264
H   3.357363 2.536567 1.205421
81
PNPhP_Ph_Fe_bic_MeCN_iso0_conf5_gas
C   -2.673375 1.563807 4.039172
C   -1.621415 1.357018 3.064452
N   -0.805292 1.180105 2.263403
Fe   0.393688 0.856203 0.879283
C   0.911622 2.516026 0.718973
O   1.297706 3.607152 0.675711
H   1.488395 0.721088 1.923255
H   0.129948 -0.634593 1.136924
P   2.028417 0.001141 -0.214449
C   2.834005 -1.478284 0.538568
C   3.870696 -2.148203 -0.124453
C   4.463196 -3.274817 0.435770
C   4.035439 -3.744374 1.675713
C   3.022120 -3.073857 2.353244
C   2.427190 -1.947914 1.789165
C   3.472256 1.125296 -0.406049
C   3.436875 2.128200 -1.380483
C   4.483093 3.035253 -1.505257
C   5.575349 2.962716 -0.644736
C   5.609087 1.983039 0.342969
C   4.564913 1.070241 0.462877
C   1.878080 -0.565547 -1.980937
C   1.031347 -1.810194 -2.215509
N   -0.370964 -1.713803 -1.840318
C   -0.939171 -2.868674 -1.263566
C   -2.087332 -3.498037 -1.761083
C   -2.624771 -4.607618 -1.114679
C   -2.020637 -5.135120 0.020843
C   -0.865316 -4.526862 0.509337
C   -0.337085 -3.406587 -0.114663
C   -1.182962 -0.878731 -2.701941
C   -1.179515 0.606081 -2.322777
P   -1.335112 0.868544 -0.489381
C   -2.142510 2.522137 -0.464246
C   -3.267100 2.800175 0.319204
C   -3.771917 4.095943 0.401461
C   -3.162529 5.132250 -0.298615
C   -2.036779 4.867810 -1.075581
C   -1.526769 3.577098 -1.148678
C   -2.753455 -0.233622 -0.095083
C   -2.633995 -1.194828 0.909883
C   -3.689846 -2.058644 1.191086
C   -4.874972 -1.972714 0.468554
C   -5.007249 -1.015265 -0.535939
C   -3.954339 -0.150120 -0.812840
H   -3.439788 0.791452 3.921118
H   -2.274775 1.514636 5.056321
H   -3.135216 2.543754 3.887116
H   4.235908 -1.781332 -1.079670
H   5.262172 -3.784631 -0.095157
H   4.496160 -4.625949 2.112641
H   2.689899 -3.426078 3.325885
H   1.630577 -1.412627 2.296599
H   2.576679 2.217616 -2.039318
H   4.440500 3.806507 -2.269156
H   6.391547 3.673377 -0.737974
H   6.451997 1.927508 1.026240
H   4.597863 0.309698 1.237183
H   2.882579 -0.762505 -2.370730
H   1.502161 0.282525 -2.557829
H   1.105378 -2.071283 -3.288033
H   1.475483 -2.643736 -1.666889
H   -2.571621 -3.134348 -2.660925
H   -3.521615 -5.069344 -1.518902
H   -2.441262 -6.004625 0.516967
H   -0.376644 -4.911605 1.400666
H   0.526449 -2.906841 0.310202
H   -0.884978 -0.988921 -3.758797
H   -2.217773 -1.213224 -2.627713
H   -0.268305 1.120023 -2.639549
H   -2.012451 1.104598 -2.831513
H   -3.761177 1.995157 0.855212
H   -4.649822 4.293410 1.011123
H   -3.557873 6.141962 -0.235906
H   -1.546082 5.672094 -1.616125
H   -0.625662 3.393106 -1.728079
H   -1.688883 -1.273553 1.440061
H   -3.570677 -2.818753 1.957211
H   -5.693742 -2.654805 0.680266
H   -5.931014 -0.942621 -1.103339
H   -4.071037 0.606520 -1.585516
81
PNPhP_Ph_Fe_bic_MeCN_iso0_conf6_gas
C   3.433234 -4.544803 -0.779125
C   2.229767 -3.741613 -0.696381
N   1.306714 -3.046184 -0.647381
Fe   -0.056019 -1.774492 -0.593096
C   -0.102789 -1.528217 -2.304444
O   -0.263053 -1.435558 -3.455888
H   -1.008270 -2.886603 -0.893811
H   -0.407073 -2.287806 0.809343
P   -1.879103 -0.620732 -0.278697
C   -2.255843 0.079426 1.377246
C   -3.364700 0.913705 1.584073
C   -3.616111 1.459334 2.837478
C   -2.763622 1.180052 3.905441
C   -1.674724 0.336596 3.716815
C   -1.429536 -0.215757 2.461365
C   -3.379682 -1.622981 -0.623991
C   -3.629926 -1.999316 -1.949229
C   -4.742251 -2.770000 -2.263697
C   -5.609493 -3.190690 -1.256816
C   -5.353482 -2.838678 0.063825
C   -4.244656 -2.056336 0.381034
C   -2.294293 0.839496 -1.402689
C   -1.900410 2.275739 -1.040354
N   -0.578373 2.722274 -1.459040
C   -0.251897 4.051635 -1.191028
C   1.065833 4.527166 -1.353257
C   1.382169 5.859676 -1.132143
C   0.411676 6.774394 -0.731649
C   -0.887777 6.316516 -0.551813
C   -1.220045 4.983284 -0.767201
C   0.474005 1.735150 -1.409392
C   0.984534 1.444217 0.009221
P   1.426308 -0.331590 0.196479
C   3.067834 -0.441070 -0.635956
C   3.099474 -0.415843 -2.036580
C   4.302677 -0.537799 -2.722630
C   5.494422 -0.709844 -2.020983
C   5.472846 -0.750415 -0.630080
C   4.268566 -0.613962 0.058890
C   1.906164 -0.451737 1.965944
C   2.264710 0.653008 2.744509
C   2.606185 0.493573 4.085502
C   2.607369 -0.773498 4.661427
C   2.260842 -1.882148 3.891766
C   1.908550 -1.721829 2.555908
H   3.407301 -5.180242 -1.668638
H   4.301602 -3.881026 -0.841889
H   3.534537 -5.180997 0.104548
H   -4.045388 1.127786 0.764304
H   -4.478163 2.104365 2.981915
H   -2.956771 1.614601 4.882230
H   -1.007402 0.101988 4.541214
H   -0.603637 -0.901430 2.312634
H   -2.939059 -1.707103 -2.735925
H   -4.927231 -3.051596 -3.296482
H   -6.476449 -3.797540 -1.502111
H   -6.018176 -3.172849 0.855650
H   -4.053461 -1.786582 1.414964
H   -3.386173 0.831236 -1.478796
H   -1.930415 0.577180 -2.402330
H   -2.046970 2.438196 0.039987
H   -2.626684 2.922756 -1.545315
H   1.857771 3.854046 -1.659987
H   2.410068 6.183208 -1.273519
H   0.665511 7.815001 -0.556916
H   -1.666461 7.002127 -0.227976
H   -2.243841 4.676660 -0.594607
H   0.082362 0.818943 -1.850632
H   1.297297 2.033258 -2.062442
H   1.805337 2.115350 0.277444
H   0.172352 1.607529 0.729033
H   2.170908 -0.327120 -2.592902
H   4.306635 -0.511770 -3.808637
H   6.433719 -0.814267 -2.556682
H   6.396963 -0.884965 -0.074320
H   4.265677 -0.644934 1.144171
H   2.271115 1.649395 2.314735
H   2.869715 1.363537 4.680354
H   2.872015 -0.896368 5.707849
H   2.250172 -2.873042 4.336988
H   1.587306 -2.576060 1.966328
81
PNPhP_Ph_Fe_bic_MeCN_iso1_conf1_gas
C   0.789481 -1.711932 4.631830
C   0.202307 -1.622995 3.310193
N   -0.207754 -1.603377 2.226689
Fe   -0.738810 -1.702812 0.435456
C   -1.422018 -2.372758 -0.990436
O   -1.914600 -2.948289 -1.868328
H   -1.981108 -2.390003 0.943553
H   -0.172961 -3.110836 0.436138
P   -1.909281 0.163274 0.416263
C   -2.186719 0.999914 -1.199877
C   -1.453176 0.618859 -2.325128
C   -1.618573 1.279802 -3.540653
C   -2.524257 2.329311 -3.644999
C   -3.273392 2.710892 -2.532075
C   -3.107336 2.050125 -1.320882
C   -3.642693 -0.144449 0.940361
C   -4.046649 0.002705 2.269924
C   -5.342321 -0.331007 2.656231
C   -6.246569 -0.823042 1.720504
C   -5.845809 -0.988857 0.396454
C   -4.553064 -0.656372 0.009527
C   -1.517359 1.652906 1.499223
C   -0.595054 2.757130 0.970319
N   0.828623 2.588810 1.229564
C   1.667626 3.634747 0.843131
C   1.160512 4.879458 0.422559
C   2.013606 5.926388 0.089722
C   3.393958 5.777418 0.144860
C   3.908300 4.545271 0.540271
C   3.070303 3.492645 0.878328
C   1.338085 1.240335 1.132153
C   1.525025 0.737704 -0.305170
P   1.228674 -1.075874 -0.311534
C   2.677229 -1.701384 0.645394
C   3.897726 -1.017792 0.689161
C   4.965458 -1.511990 1.432324
C   4.832271 -2.704732 2.138748
C   3.627204 -3.400681 2.092984
C   2.557201 -2.901361 1.354278
C   1.642678 -1.592651 -2.016425
C   1.619251 -2.962825 -2.301608
C   1.865530 -3.417726 -3.590538
C   2.126838 -2.509911 -4.615490
C   2.144455 -1.146327 -4.342388
C   1.907409 -0.687555 -3.047931
H   0.830988 -0.727061 5.105548
H   1.808798 -2.101924 4.542015
H   0.206017 -2.384340 5.267331
H   -0.756614 -0.211087 -2.259306
H   -1.038233 0.963153 -4.402584
H   -2.655361 2.845922 -4.591533
H   -3.991518 3.522228 -2.610952
H   -3.709358 2.339860 -0.463144
H   -3.350041 0.369944 3.018468
H   -5.643624 -0.207582 3.692840
H   -7.257208 -1.082768 2.021988
H   -6.542303 -1.381539 -0.338882
H   -4.243211 -0.799119 -1.022135
H   -2.484832 2.127994 1.691683
H   -1.161804 1.284576 2.468309
H   -0.793439 2.918363 -0.102339
H   -0.900565 3.679020 1.477355
H   0.093308 5.042091 0.340019
H   1.580548 6.871056 -0.228432
H   4.054132 6.596431 -0.121848
H   4.983563 4.393443 0.585046
H   3.518231 2.552304 1.178612
H   2.268928 1.146749 1.696611
H   0.631978 0.588695 1.647389
H   0.732320 1.156923 -0.934458
H   2.481712 1.059098 -0.728720
H   4.027395 -0.092877 0.133970
H   5.904549 -0.966144 1.455898
H   5.666214 -3.091549 2.717714
H   3.517716 -4.337972 2.632136
H   1.606395 -3.428383 1.324876
H   1.389044 -3.668026 -1.506946
H   1.842921 -4.483328 -3.799330
H   2.311084 -2.865989 -5.624973
H   2.345693 -0.433152 -5.137023
H   1.924748 0.380644 -2.854089
81
PNPhP_Ph_Fe_bic_MeCN_iso1_conf2_gas
C   1.318346 -4.634155 1.477250
C   1.062279 -3.551519 0.549633
N   0.881135 -2.656351 -0.161624
Fe   0.688700 -1.221697 -1.350179
C   0.707687 -0.471220 -2.881696
O   0.767100 -0.117878 -3.990875
H   0.179512 -2.229475 -2.353277
H   2.061319 -1.618465 -1.852562
P   -1.406058 -0.792426 -0.759688
C   -2.599726 -2.198492 -0.885927
C   -3.895280 -2.096840 -0.363284
C   -4.795316 -3.148882 -0.489508
C   -4.410889 -4.324168 -1.132099
C   -3.123236 -4.438835 -1.645465
C   -2.222988 -3.382709 -1.523355
C   -1.771671 -0.262940 0.969305
C   -2.716475 0.705598 1.320538
C   -2.933837 1.044425 2.654006
C   -2.228548 0.399065 3.664261
C   -1.299049 -0.583249 3.330341
C   -1.069496 -0.905263 1.996971
C   -2.282700 0.440009 -1.827596
C   -1.509821 1.725295 -2.148599
N   -1.023546 2.479991 -1.012149
C   -1.872054 3.308391 -0.302110
C   -1.420377 4.019461 0.828857
C   -2.282144 4.828848 1.556772
C   -3.620814 4.964848 1.200328
C   -4.078167 4.271404 0.083607
C   -3.229135 3.459610 -0.658117
C   0.407355 2.567940 -0.787003
C   0.924087 1.769925 0.429969
P   1.779269 0.223102 -0.112550
C   2.466513 -0.454821 1.447062
C   2.039044 -0.076665 2.721408
C   2.558996 -0.699447 3.855859
C   3.514283 -1.702582 3.730095
C   3.954692 -2.080250 2.460701
C   3.432983 -1.463267 1.329805
C   3.311767 0.970527 -0.816993
C   3.630018 0.848053 -2.170085
C   4.764713 1.469958 -2.688997
C   5.599093 2.211418 -1.860580
C   5.297044 2.331149 -0.504840
C   4.162124 1.717590 0.010119
H   1.992933 -4.278538 2.263021
H   1.785627 -5.478388 0.962308
H   0.383900 -4.973195 1.933501
H   -4.199884 -1.195871 0.162492
H   -5.797188 -3.053587 -0.079996
H   -5.113338 -5.147506 -1.228021
H   -2.814437 -5.352816 -2.145405
H   -1.216309 -3.459803 -1.925344
H   -3.276386 1.237545 0.561337
H   -3.648252 1.827215 2.891306
H   -2.396976 0.663058 4.704478
H   -0.732778 -1.089835 4.107165
H   -0.314135 -1.642709 1.748911
H   -2.451750 -0.095051 -2.769912
H   -3.273601 0.650484 -1.411720
H   -2.143422 2.361173 -2.783027
H   -0.648559 1.467132 -2.762367
H   -0.393869 3.921115 1.161491
H   -1.894911 5.355265 2.425179
H   -4.289914 5.595373 1.776809
H   -5.116519 4.360693 -0.224827
H   -3.631952 2.936805 -1.517810
H   0.686273 3.622681 -0.671335
H   0.909543 2.227365 -1.698360
H   0.080859 1.492926 1.068011
H   1.615477 2.377235 1.025194
H   1.288137 0.697237 2.841115
H   2.216720 -0.392818 4.840585
H   3.922328 -2.182563 4.615194
H   4.712332 -2.852177 2.353819
H   3.770264 -1.759066 0.339057
H   2.996138 0.259514 -2.821778
H   4.994863 1.366545 -3.745516
H   6.485427 2.691570 -2.265733
H   5.948802 2.900775 0.151776
H   3.943619 1.802429 1.072099
81
PNPhP_Ph_Fe_bic_MeCN_iso1_conf3_gas
C   2.298810 -1.224852 -4.494399
C   1.648723 -1.337414 -3.204027
N   1.204899 -1.422885 -2.136255
Fe   0.745379 -1.647985 -0.337205
C   0.672319 -2.479669 1.163260
O   0.705017 -3.157960 2.102566
H   2.110790 -2.299274 -0.211162
H   0.274222 -3.022401 -0.742578
P   1.772744 0.197443 0.284938
C   2.407145 0.147766 2.005960
C   1.940017 0.991347 3.017753
C   2.409945 0.854572 4.322560
C   3.353305 -0.119808 4.629365
C   3.822813 -0.964962 3.625751
C   3.349390 -0.836115 2.326434
C   3.319164 0.566566 -0.665765
C   3.790912 1.866190 -0.884496
C   4.960140 2.093205 -1.605579
C   5.687172 1.022066 -2.116086
C   5.235867 -0.277277 -1.898548
C   4.061337 -0.501376 -1.185478
C   0.918345 1.833435 0.230558
C   0.506222 2.246877 -1.195699
N   -0.870312 1.960913 -1.546092
C   -1.856969 2.873756 -1.216839
C   -1.629038 3.874196 -0.250743
C   -2.628394 4.772300 0.097508
C   -3.886679 4.717533 -0.495358
C   -4.119670 3.741938 -1.459976
C   -3.129783 2.836535 -1.821134
C   -1.140244 0.886477 -2.477080
C   -1.997243 -0.261025 -1.940315
P   -1.368831 -1.053161 -0.386137
C   -1.994954 0.021156 0.973082
C   -1.310942 0.016255 2.194890
C   -1.742580 0.802440 3.259411
C   -2.867449 1.610731 3.120281
C   -3.568655 1.610762 1.918100
C   -3.143076 0.812871 0.860386
C   -2.562231 -2.456216 -0.315130
C   -2.451779 -3.456090 -1.289308
C   -3.330680 -4.531711 -1.305147
C   -4.325138 -4.635533 -0.334051
C   -4.431280 -3.657233 0.647863
C   -3.558654 -2.570305 0.656077
H   2.396606 -2.208761 -4.962411
H   3.297635 -0.798861 -4.351293
H   1.730106 -0.572816 -5.163737
H   1.195953 1.752004 2.804964
H   2.034531 1.514551 5.099917
H   3.717746 -0.225793 5.647065
H   4.553594 -1.734073 3.858344
H   3.698416 -1.512401 1.550808
H   3.251363 2.721364 -0.490009
H   5.304629 3.111323 -1.764104
H   6.601310 1.198980 -2.675816
H   5.799995 -1.122897 -2.283274
H   3.692668 -1.512754 -1.030370
H   0.021850 1.737934 0.847809
H   1.546013 2.604584 0.692216
H   1.148910 1.751711 -1.930630
H   0.686430 3.322695 -1.321786
H   -0.675385 3.932598 0.260762
H   -2.416818 5.521544 0.855666
H   -4.665386 5.419308 -0.214550
H   -5.088465 3.680262 -1.948749
H   -3.354716 2.096441 -2.580203
H   -1.606090 1.278289 -3.395294
H   -0.175394 0.475436 -2.770895
H   -3.043692 0.032052 -1.814176
H   -1.993875 -1.065838 -2.684469
H   -0.424035 -0.597540 2.314487
H   -1.188259 0.783240 4.193632
H   -3.197263 2.236656 3.944687
H   -4.440855 2.244504 1.789548
H   -3.711806 0.833589 -0.061892
H   -1.648903 -3.402984 -2.020614
H   -3.231614 -5.298428 -2.068522
H   -5.006997 -5.481219 -0.339205
H   -5.196059 -3.735925 1.415536
H   -3.655060 -1.812533 1.427036
81
PNPhP_Ph_Fe_bic_MeCN_iso1_conf4_gas
C   2.481705 3.438283 -1.639837
C   1.529463 2.350558 -1.532272
N   0.810161 1.444162 -1.475402
Fe   -0.226297 -0.128504 -1.493098
C   -1.060202 -1.493453 -2.109152
O   -1.578617 -2.372607 -2.662789
H   0.584927 -0.515326 -2.697618
H   -1.030516 0.530842 -2.577235
P   1.304999 -1.110689 -0.253416
C   2.892403 -1.551452 -1.091712
C   3.796940 -2.441157 -0.499867
C   5.029863 -2.695700 -1.091280
C   5.379325 -2.057186 -2.279096
C   4.487560 -1.169312 -2.873217
C   3.250423 -0.919801 -2.284723
C   0.923608 -2.701525 0.575753
C   1.003140 -2.908367 1.955298
C   0.645986 -4.136029 2.510412
C   0.211598 -5.173986 1.693026
C   0.137759 -4.980964 0.313711
C   0.490926 -3.756508 -0.239797
C   2.056234 -0.092978 1.096112
C   1.069085 0.515762 2.103433
N   0.642654 1.867043 1.790972
C   1.554667 2.903625 1.753748
C   1.159047 4.204366 1.369266
C   2.072013 5.249114 1.323691
C   3.414359 5.048178 1.636966
C   3.817095 3.772362 2.022667
C   2.912417 2.718635 2.090189
C   -0.765704 2.176349 1.950606
C   -1.579852 2.232008 0.658105
P   -1.836875 0.600448 -0.195986
C   -3.367572 1.013607 -1.133500
C   -3.322349 2.088265 -2.029721
C   -4.443675 2.441001 -2.769841
C   -5.623477 1.709417 -2.643019
C   -5.670146 0.626447 -1.772636
C   -4.550636 0.282174 -1.016828
C   -2.539664 -0.424763 1.162148
C   -2.244039 -1.788318 1.194816
C   -2.766715 -2.609698 2.192190
C   -3.594724 -2.073130 3.171612
C   -3.913686 -0.715655 3.141603
C   -3.397588 0.099113 2.140436
H   3.142669 3.266115 -2.494606
H   3.077836 3.506844 -0.724578
H   1.961879 4.389648 -1.776647
H   3.527701 -2.951498 0.421682
H   5.717039 -3.397405 -0.626550
H   6.340893 -2.258226 -2.743204
H   4.749169 -0.676510 -3.805630
H   2.533908 -0.254775 -2.759094
H   1.339929 -2.115147 2.615287
H   0.706675 -4.277306 3.585860
H   -0.067200 -6.130297 2.126290
H   -0.198995 -5.785871 -0.333057
H   0.413206 -3.607971 -1.313040
H   2.596271 0.695704 0.566227
H   2.820193 -0.689722 1.607834
H   0.163524 -0.097559 2.134669
H   1.510186 0.475565 3.114389
H   0.130526 4.398545 1.087208
H   1.724928 6.234906 1.025103
H   4.125812 5.866167 1.590802
H   4.853784 3.587798 2.291398
H   3.265787 1.750798 2.425359
H   -0.858388 3.138914 2.467941
H   -1.204050 1.435470 2.627369
H   -1.078939 2.871447 -0.075614
H   -2.556708 2.683064 0.866666
H   -2.393289 2.635764 -2.166053
H   -4.394293 3.280675 -3.457568
H   -6.498020 1.978347 -3.228571
H   -6.581326 0.042432 -1.677343
H   -4.601828 -0.562611 -0.336955
H   -1.597787 -2.209373 0.433619
H   -2.512212 -3.665234 2.198915
H   -3.998452 -2.708792 3.954741
H   -4.571260 -0.293324 3.896397
H   -3.675997 1.149366 2.114747
81
PNPhP_Ph_Fe_bic_MeCN_iso1_conf5_gas
C   3.104227 -3.507615 -1.593845
C   2.142184 -2.425263 -1.568908
N   1.372186 -1.562508 -1.521196
Fe   0.192124 -0.110958 -1.424205
C   -0.751001 1.262020 -1.825915
O   -1.319944 2.187935 -2.234312
H   -0.518535 -0.713621 -2.602053
H   0.961054 0.482784 -2.570655
P   -1.333890 -1.077864 -0.183972
C   -2.841691 -1.724722 -1.029875
C   -3.700455 -2.610388 -0.366013
C   -4.882968 -3.033198 -0.962793
C   -5.229378 -2.568130 -2.229637
C   -4.385857 -1.683629 -2.894017
C   -3.197521 -1.266052 -2.299489
C   -0.840091 -2.584701 0.743393
C   -0.745407 -2.652860 2.135976
C   -0.269722 -3.805076 2.760703
C   0.118734 -4.904674 2.001975
C   0.019338 -4.851453 0.611547
C   -0.455342 -3.702718 -0.010766
C   -2.191806 -0.046479 1.089305
C   -1.275041 0.874888 1.901551
N   -1.108257 2.181509 1.296222
C   -2.221571 3.014926 1.164934
C   -3.451672 2.729735 1.781084
C   -4.539426 3.583765 1.625873
C   -4.435985 4.744533 0.868686
C   -3.219755 5.035012 0.253511
C   -2.132723 4.184571 0.388798
C   0.189564 2.812326 1.480322
C   1.152351 2.709999 0.296513
P   1.635085 0.984760 -0.169085
C   2.329350 0.344873 1.414613
C   3.111299 1.133442 2.269973
C   3.631533 0.603033 3.445284
C   3.392627 -0.730349 3.777065
C   2.632446 -1.527374 2.928064
C   2.105885 -0.990341 1.754719
C   3.200031 1.301655 -1.086334
C   4.390419 0.631517 -0.793716
C   5.534299 0.853545 -1.558862
C   5.505111 1.754566 -2.617468
C   4.320398 2.424686 -2.918597
C   3.175212 2.190711 -2.167580
H   2.841848 -4.249750 -0.833318
H   3.113217 -3.991149 -2.574779
H   4.105836 -3.121382 -1.383548
H   -3.434272 -2.983862 0.619764
H   -5.534500 -3.727059 -0.438684
H   -6.153170 -2.897513 -2.697150
H   -4.647859 -1.317996 -3.882826
H   -2.527064 -0.594426 -2.826027
H   -1.031598 -1.802599 2.748025
H   -0.205799 -3.840646 3.844836
H   0.487054 -5.802533 2.489937
H   0.300436 -5.713841 0.012481
H   -0.542810 -3.664868 -1.093556
H   -2.911356 0.550849 0.521560
H   -2.784109 -0.698311 1.741869
H   -0.279847 0.426298 1.970388
H   -1.648624 0.955844 2.938484
H   -3.564754 1.845051 2.397865
H   -5.476769 3.335311 2.116489
H   -5.287994 5.406573 0.750592
H   -3.118606 5.926767 -0.358940
H   -1.212895 4.406256 -0.141633
H   0.033819 3.873810 1.701885
H   0.668458 2.386097 2.372154
H   0.690615 3.140717 -0.597512
H   2.052423 3.295936 0.515889
H   3.324790 2.167286 2.012218
H   4.228073 1.229245 4.102819
H   3.800254 -1.143043 4.695659
H   2.433637 -2.566455 3.174567
H   1.499429 -1.607360 1.101335
H   4.430390 -0.061082 0.042046
H   6.452546 0.323938 -1.319120
H   6.398291 1.932060 -3.209695
H   4.285663 3.123800 -3.749369
H   2.246043 2.685163 -2.437933
81
PNPhP_Ph_Fe_bic_MeCN_iso1_conf6_gas
C   -4.055990 3.006261 -0.768916
C   -2.904638 2.133478 -0.861955
N   -1.982777 1.439388 -0.922793
Fe   -0.496047 0.305376 -1.074954
C   0.684921 -0.642622 -1.878626
O   1.376842 -1.243996 -2.592888
H   -0.024492 1.232221 -2.179609
H   -1.309262 -0.390902 -2.147330
P   0.750177 1.630969 0.178999
C   0.032346 3.322824 0.166722
C   0.067206 4.041248 -1.036045
C   -0.575371 5.267571 -1.149517
C   -1.277684 5.795681 -0.065969
C   -1.326382 5.087313 1.130361
C   -0.674605 3.859236 1.245415
C   2.490581 1.957467 -0.319965
C   3.269803 0.907736 -0.814765
C   4.623903 1.092982 -1.081173
C   5.216539 2.332296 -0.863573
C   4.451058 3.384726 -0.366022
C   3.101474 3.196505 -0.086438
C   1.047158 1.393808 2.002984
C   1.996949 0.233730 2.305998
N   1.634234 -1.025718 1.688356
C   2.666190 -1.816268 1.136974
C   4.013075 -1.678772 1.498102
C   4.994133 -2.449104 0.878965
C   4.657155 -3.385902 -0.091716
C   3.316956 -3.541274 -0.441277
C   2.335566 -2.766011 0.158871
C   0.556040 -1.758835 2.334983
C   -0.866313 -1.269262 2.067001
P   -1.369878 -1.177694 0.286686
C   -1.323862 -2.949542 -0.219873
C   -1.505493 -3.992925 0.697223
C   -1.454126 -5.320529 0.286803
C   -1.231794 -5.629817 -1.052816
C   -1.070931 -4.603257 -1.977287
C   -1.115897 -3.273893 -1.564671
C   -3.184084 -0.925074 0.470914
C   -4.029019 -1.365680 -0.553593
C   -5.388235 -1.075524 -0.528226
C   -5.929058 -0.333715 0.520704
C   -5.096641 0.116057 1.541663
C   -3.733478 -0.173875 1.513987
H   -4.441571 3.236903 -1.765901
H   -4.840799 2.511458 -0.188688
H   -3.765761 3.938698 -0.275430
H   0.592872 3.619106 -1.888191
H   -0.532296 5.812689 -2.088267
H   -1.779935 6.754981 -0.154668
H   -1.866790 5.491384 1.982360
H   -0.728398 3.324850 2.188945
H   2.827559 -0.066038 -0.983910
H   5.209250 0.257906 -1.454220
H   6.271568 2.479315 -1.077443
H   4.906431 4.355583 -0.190613
H   2.516131 4.022833 0.306931
H   0.081241 1.271136 2.499330
H   1.497238 2.311155 2.402070
H   2.096967 0.131282 3.402285
H   2.976035 0.525924 1.921850
H   4.306553 -0.975138 2.269840
H   6.031970 -2.318489 1.173625
H   5.426050 -3.982682 -0.572781
H   3.028060 -4.250982 -1.211059
H   1.304317 -2.858259 -0.164027
H   0.712778 -1.753046 3.429908
H   0.628669 -2.803282 2.022457
H   -1.008841 -0.262178 2.463133
H   -1.561673 -1.907602 2.624325
H   -1.693920 -3.777793 1.744586
H   -1.588674 -6.115030 1.015367
H   -1.186694 -6.666928 -1.372792
H   -0.902222 -4.831971 -3.025583
H   -0.984564 -2.475214 -2.286487
H   -3.612255 -1.934580 -1.379939
H   -6.028907 -1.430646 -1.330567
H   -6.992270 -0.111697 0.543299
H   -5.507453 0.691977 2.366880
H   -3.103821 0.198199 2.316555
81
PNPhP_Ph_Fe_bic_MeCN_iso2_conf1_gas
C   -2.307459 4.857098 -2.049856
C   -1.323799 3.847896 -1.714032
N   -0.595822 3.017421 -1.369497
Fe   0.469365 1.646372 -0.695523
H   0.567280 1.019941 -2.113434
C   1.855301 2.665082 -0.848198
O   2.741110 3.410871 -0.902724
H   0.315524 2.177848 0.748044
P   1.783551 0.029568 -0.024451
C   2.430747 0.157814 1.690878
C   3.091610 1.340950 2.046919
C   3.599776 1.510788 3.328507
C   3.449997 0.504421 4.281410
C   2.794431 -0.672847 3.939436
C   2.291802 -0.847864 2.650890
C   3.351626 -0.133976 -0.982188
C   4.485820 -0.725144 -0.412553
C   5.639334 -0.911525 -1.166117
C   5.674672 -0.513718 -2.501045
C   4.552241 0.073417 -3.075509
C   3.397489 0.265433 -2.320712
C   1.259503 -1.742958 -0.109194
C   0.845428 -2.184959 -1.523562
N   -0.584691 -2.244658 -1.745366
C   -1.294391 -3.365816 -1.362185
C   -2.620120 -3.583073 -1.793904
C   -3.336360 -4.697301 -1.374486
C   -2.770492 -5.639432 -0.520722
C   -1.457726 -5.443386 -0.100799
C   -0.728726 -4.333725 -0.506200
C   -1.219367 -1.182932 -2.492443
C   -2.208381 -0.330078 -1.697133
P   -1.463635 0.594646 -0.281680
C   -1.589846 -0.493592 1.191809
C   -0.914462 -0.080260 2.346015
C   -0.984777 -0.834671 3.512611
C   -1.717891 -2.018308 3.538295
C   -2.391527 -2.436409 2.394161
C   -2.338604 -1.673136 1.231269
C   -2.832946 1.765296 0.143077
C   -4.108246 1.711588 -0.425277
C   -5.091479 2.630786 -0.059015
C   -4.814784 3.614230 0.884717
C   -3.546639 3.672669 1.461995
C   -2.566414 2.758727 1.094094
H   -2.574843 4.805586 -3.108952
H   -1.918316 5.855580 -1.832736
H   -3.203457 4.685356 -1.443348
H   3.207496 2.134910 1.315676
H   4.111562 2.433873 3.585176
H   3.842568 0.639604 5.285282
H   2.669261 -1.462766 4.674972
H   1.772425 -1.769861 2.413918
H   4.470050 -1.029829 0.630691
H   6.514666 -1.364293 -0.708675
H   6.577422 -0.657066 -3.088285
H   4.574017 0.392134 -4.113867
H   2.519196 0.738046 -2.752665
H   0.433120 -1.909403 0.586721
H   2.113947 -2.338191 0.233336
H   1.274643 -1.510950 -2.270529
H   1.273594 -3.173130 -1.730039
H   -3.096807 -2.882097 -2.469211
H   -4.355140 -4.827988 -1.729959
H   -3.336714 -6.505410 -0.193565
H   -0.987618 -6.161434 0.565966
H   0.279306 -4.207052 -0.129314
H   -1.730816 -1.584365 -3.379840
H   -0.428934 -0.515866 -2.845525
H   -2.573339 0.456560 -2.368974
H   -3.078516 -0.911013 -1.376355
H   -0.308736 0.821660 2.310470
H   -0.442623 -0.504292 4.393861
H   -1.759611 -2.615652 4.444859
H   -2.953899 -3.365470 2.393034
H   -2.866754 -2.030720 0.355121
H   -4.357673 0.950814 -1.157373
H   -6.077147 2.570796 -0.512334
H   -5.581245 4.328751 1.171489
H   -3.317883 4.437391 2.199087
H   -1.565564 2.826318 1.512935
81
PNPhP_Ph_Fe_bic_MeCN_iso2_conf2_gas
C   -5.223195 2.123633 -1.242767
C   -3.781653 2.007515 -1.156792
N   -2.641456 1.822183 -1.089751
Fe   -0.839896 1.371193 -0.954188
H   -0.928326 0.425461 -2.171651
C   -0.408007 2.489555 -2.198607
O   -0.150598 3.131381 -3.129929
H   -0.769006 2.206458 0.348122
P   1.259549 1.148012 -0.456480
C   2.171204 2.726362 -0.173817
C   3.561139 2.705261 -0.001019
C   4.266477 3.883031 0.214378
C   3.590692 5.100798 0.267818
C   2.208978 5.129174 0.114218
C   1.502192 3.948715 -0.104384
C   1.684490 0.336366 1.136206
C   2.457690 -0.820473 1.250108
C   2.710536 -1.380171 2.501940
C   2.208537 -0.779446 3.651305
C   1.455184 0.388590 3.547106
C   1.193131 0.940960 2.300375
C   2.352241 0.365818 -1.738806
C   1.687617 -0.741233 -2.558921
N   1.368348 -1.947960 -1.823845
C   2.362706 -2.836233 -1.460739
C   3.707339 -2.636316 -1.841269
C   4.701902 -3.524471 -1.451643
C   4.410515 -4.640140 -0.673091
C   3.088188 -4.849872 -0.293123
C   2.080783 -3.971958 -0.670949
C   -0.019817 -2.295380 -1.597797
C   -0.506568 -2.054455 -0.157976
P   -1.467448 -0.491557 0.092180
C   -3.129515 -1.081150 -0.464627
C   -3.415496 -1.095922 -1.836365
C   -4.643497 -1.555798 -2.301482
C   -5.614050 -1.995776 -1.402717
C   -5.344331 -1.973194 -0.037556
C   -4.110786 -1.521714 0.428407
C   -1.686163 -0.455699 1.914222
C   -2.174475 0.733415 2.468502
C   -2.377698 0.844439 3.839028
C   -2.084247 -0.229127 4.677845
C   -1.594841 -1.413854 4.136738
C   -1.403966 -1.530212 2.762189
H   -5.652659 1.117035 -1.291909
H   -5.510511 2.677139 -2.140865
H   -5.623806 2.641013 -0.366589
H   4.096785 1.759642 -0.011356
H   5.344285 3.850450 0.347170
H   4.141218 6.022060 0.436930
H   1.673611 6.073183 0.164612
H   0.421576 3.956947 -0.202894
H   2.863410 -1.308630 0.371652
H   3.301439 -2.289620 2.565769
H   2.402910 -1.217737 4.626237
H   1.052368 0.860727 4.438112
H   0.588512 1.839449 2.215460
H   3.293455 0.028161 -1.294421
H   2.600493 1.189925 -2.418616
H   2.327875 -0.981699 -3.419506
H   0.750851 -0.344436 -2.957234
H   3.982338 -1.784734 -2.451913
H   5.723875 -3.334351 -1.768748
H   5.193556 -5.326769 -0.368395
H   2.827823 -5.710922 0.316915
H   1.070104 -4.165687 -0.331818
H   -0.624094 -1.719247 -2.301928
H   -0.167276 -3.351789 -1.854284
H   -1.149801 -2.880808 0.164962
H   0.353199 -2.021088 0.516885
H   -2.678095 -0.701473 -2.530959
H   -4.845483 -1.561527 -3.369156
H   -6.574777 -2.350910 -1.765058
H   -6.095687 -2.308406 0.672189
H   -3.915284 -1.508179 1.496318
H   -2.348963 1.582949 1.813004
H   -2.751882 1.775460 4.255689
H   -2.231166 -0.139845 5.750604
H   -1.354453 -2.251453 4.785357
H   -1.015500 -2.461419 2.363688
81
PNPhP_Ph_Fe_bic_MeCN_iso2_conf3_gas
C   -3.535717 1.704469 3.959758
C   -2.491869 1.146235 3.124510
N   -1.695745 0.694121 2.418420
Fe   -0.435177 -0.070486 1.283346
H   0.290859 1.289133 1.164589
C   0.489006 -0.483546 2.682495
O   1.085976 -0.717381 3.648405
H   -1.252177 -1.388411 1.306443
P   1.111672 -1.098132 0.097875
C   1.051173 -2.926945 0.286990
C   1.401914 -3.483755 1.523674
C   1.315063 -4.854086 1.734957
C   0.868282 -5.695140 0.717363
C   0.515255 -5.153268 -0.513252
C   0.610482 -3.779546 -0.729118
C   2.852374 -0.728800 0.560358
C   3.157397 0.527896 1.086915
C   4.481356 0.894086 1.313255
C   5.510587 0.003046 1.027082
C   5.214087 -1.257874 0.511334
C   3.892741 -1.620858 0.273148
C   1.290889 -0.948769 -1.750418
C   2.009379 0.323958 -2.178296
N   1.362142 1.515409 -1.669862
C   2.188021 2.601748 -1.311805
C   1.772739 3.474823 -0.296927
C   2.568611 4.549092 0.082593
C   3.802813 4.766985 -0.525764
C   4.228057 3.897049 -1.525244
C   3.426763 2.832217 -1.924890
C   0.106411 1.852548 -2.329103
C   -1.114062 2.044360 -1.431428
P   -1.670393 0.585168 -0.447359
C   -2.151680 -0.646654 -1.731174
C   -2.558412 -0.281521 -3.020624
C   -2.929470 -1.250759 -3.947054
C   -2.912277 -2.598851 -3.594558
C   -2.523714 -2.970702 -2.311327
C   -2.141797 -2.001690 -1.386449
C   -3.354656 1.144507 0.052545
C   -4.298425 0.170040 0.397856
C   -5.564076 0.533315 0.842819
C   -5.908934 1.879937 0.956223
C   -4.971543 2.856365 0.632825
C   -3.700913 2.491189 0.189103
H   -3.187056 2.614194 4.456635
H   -3.841005 0.981509 4.721387
H   -4.399158 1.947540 3.332674
H   1.745166 -2.839092 2.327104
H   1.595733 -5.266653 2.699894
H   0.797612 -6.766203 0.884380
H   0.167803 -5.799130 -1.315345
H   0.321940 -3.381299 -1.696188
H   2.342596 1.212554 1.304166
H   4.702700 1.883108 1.703600
H   6.544057 0.287439 1.205111
H   6.014399 -1.959555 0.292643
H   3.666515 -2.604664 -0.129957
H   0.299284 -1.025211 -2.206073
H   1.876234 -1.806245 -2.101882
H   3.024766 0.294960 -1.776542
H   2.098449 0.327709 -3.280449
H   0.861145 3.246466 0.244860
H   2.233203 5.203148 0.882977
H   4.429330 5.598835 -0.217942
H   5.188410 4.051967 -2.009560
H   3.767285 2.177105 -2.720742
H   0.233944 2.775355 -2.914891
H   -0.114452 1.061549 -3.055532
H   -0.908861 2.821706 -0.691025
H   -1.942419 2.406833 -2.052300
H   -2.595272 0.764731 -3.309950
H   -3.236525 -0.952469 -4.945559
H   -3.202266 -3.354359 -4.319341
H   -2.504506 -4.018595 -2.024632
H   -1.816926 -2.278551 -0.384837
H   -4.033032 -0.880360 0.318805
H   -6.286060 -0.237323 1.098048
H   -6.901500 2.164508 1.294024
H   -5.227128 3.908765 0.721752
H   -2.985382 3.271806 -0.048439
81
PNPhP_Ph_Fe_bic_MeCN_iso2_conf4_gas
C   -3.947717 -3.271547 -2.762261
C   -2.756391 -2.711158 -2.157374
N   -1.829481 -2.249370 -1.643591
Fe   -0.335607 -1.555372 -0.770575
H   -0.779510 -2.213631 0.546171
C   0.467520 -3.068404 -0.982319
O   0.944101 -4.124720 -1.025683
H   0.043383 -0.829417 -2.092716
P   1.545204 -0.711003 -0.080044
C   2.071672 -1.074111 1.639329
C   2.306638 -0.091531 2.603471
C   2.646320 -0.447426 3.907416
C   2.757987 -1.787608 4.260320
C   2.528150 -2.775761 3.303068
C   2.185523 -2.422385 2.004175
C   3.029947 -1.234868 -1.036897
C   4.305920 -1.201538 -0.462575
C   5.428540 -1.523913 -1.217510
C   5.291466 -1.879812 -2.557324
C   4.026948 -1.913285 -3.136501
C   2.901432 -1.595179 -2.381278
C   1.788519 1.113816 -0.206684
C   1.628555 1.613375 -1.662129
N   0.569776 2.580292 -1.852252
C   0.722509 3.862117 -1.339816
C   -0.351821 4.775452 -1.317090
C   -0.182283 6.071877 -0.849144
C   1.049489 6.511353 -0.374021
C   2.113072 5.614399 -0.373305
C   1.959051 4.313979 -0.836188
C   -0.766502 2.031891 -1.991679
C   -1.507839 1.856347 -0.651850
P   -1.581632 0.119074 0.038636
C   -3.375400 -0.243823 -0.154948
C   -4.072898 0.163083 -1.296487
C   -5.411232 -0.180631 -1.471122
C   -6.065496 -0.951185 -0.512387
C   -5.369010 -1.382377 0.615073
C   -4.033428 -1.033757 0.791575
C   -1.508748 0.446625 1.850423
C   -2.013545 1.634976 2.398258
C   -1.975403 1.855521 3.769980
C   -1.439524 0.889021 4.619573
C   -0.952126 -0.299602 4.089000
C   -0.987401 -0.519477 2.713744
H   -4.829621 -2.853627 -2.267347
H   -3.989084 -3.027714 -3.827599
H   -3.953535 -4.359112 -2.648966
H   2.207659 0.960268 2.356014
H   2.815038 0.328690 4.648455
H   3.021899 -2.064203 5.277210
H   2.614118 -3.825111 3.570375
H   1.998807 -3.196672 1.265082
H   4.420614 -0.932660 0.584198
H   6.412333 -1.501178 -0.757034
H   6.168604 -2.134309 -3.145695
H   3.911676 -2.194227 -4.179528
H   1.907791 -1.628577 -2.819776
H   1.064504 1.609115 0.448155
H   2.785043 1.345223 0.184060
H   2.572295 2.036848 -2.016688
H   1.409473 0.771315 -2.323606
H   -1.331169 4.474899 -1.670845
H   -1.035289 6.745439 -0.854227
H   1.174658 7.523927 -0.004221
H   3.084885 5.923422 0.002644
H   2.812043 3.646848 -0.800835
H   -0.665628 1.064551 -2.494159
H   -1.350980 2.677279 -2.657048
H   -2.535566 2.226208 -0.722194
H   -1.021489 2.488503 0.096206
H   -3.571018 0.747395 -2.063605
H   -5.942996 0.155657 -2.357181
H   -7.111994 -1.212506 -0.642128
H   -5.870243 -1.986889 1.365793
H   -3.495652 -1.371366 1.672770
H   -2.454034 2.393069 1.757563
H   -2.368341 2.782986 4.176863
H   -1.406364 1.064605 5.691270
H   -0.523653 -1.057884 4.737535
H   -0.606288 -1.443983 2.290375
81
PNPhP_Ph_Fe_bic_MeCN_iso2_conf5_gas
C   5.223201 2.123485 -1.243916
C   3.781693 2.007192 -1.157630
N   2.641528 1.821787 -1.090377
Fe   0.839927 1.370940 -0.954491
H   0.769291 2.206390 0.347709
C   0.408066 2.489312 -2.198940
O   0.150782 3.131454 -3.130059
H   0.928311 0.424967 -2.171787
P   -1.259500 1.148012 -0.456616
C   -1.684382 0.336781 1.136305
C   -1.193472 0.941974 2.300351
C   -1.455410 0.389864 3.547217
C   -2.208198 -0.778515 3.651690
C   -2.709716 -1.379864 2.502448
C   -2.456969 -0.820441 1.250473
C   -2.170919 2.726551 -0.174225
C   -3.560949 2.705819 -0.002143
C   -4.266057 3.883734 0.213219
C   -3.589950 5.101288 0.267356
C   -2.208150 5.129302 0.114460
C   -1.501598 3.948703 -0.104116
C   -2.352475 0.365529 -1.738559
C   -1.687894 -0.741430 -2.558816
N   -1.368555 -1.948167 -1.823770
C   -2.362858 -2.836466 -1.460598
C   -3.707536 -2.636611 -1.841004
C   -4.702004 -3.524853 -1.451340
C   -4.410474 -4.640551 -0.672881
C   -3.088099 -4.850237 -0.293063
C   -2.080784 -3.972238 -0.670932
C   0.019630 -2.295536 -1.597753
C   0.506396 -2.054570 -0.157931
P   1.467357 -0.491677 0.092213
C   1.685785 -0.455620 1.914289
C   2.174096 0.733502 2.468529
C   2.377115 0.844663 3.839081
C   2.083437 -0.228779 4.677964
C   1.594039 -1.413530 4.136893
C   1.403391 -1.530029 2.762329
C   3.129472 -1.081389 -0.464265
C   4.110793 -1.521356 0.429011
C   5.344398 -1.972928 -0.036692
C   5.614141 -1.996192 -1.401839
C   4.643546 -1.556801 -2.300843
C   3.415478 -1.096834 -1.835984
H   5.652775 1.116958 -1.293459
H   5.623923 2.640631 -0.367651
H   5.510259 2.677352 -2.141873
H   -0.589316 1.840759 2.215235
H   -1.052966 0.862485 4.438135
H   -2.402499 -1.216575 4.626740
H   -3.300174 -2.289588 2.566478
H   -2.862303 -1.309112 0.372121
H   -4.096893 1.760377 -0.013062
H   -5.343944 3.851425 0.345433
H   -4.140291 6.022665 0.436442
H   -1.672538 6.073145 0.165376
H   -0.420932 3.956621 -0.202138
H   -3.293350 0.027514 -1.293724
H   -2.601367 1.189503 -2.418285
H   -2.328244 -0.981892 -3.419335
H   -0.751177 -0.344637 -2.957249
H   -3.982642 -1.785025 -2.451591
H   -5.724019 -3.334792 -1.768343
H   -5.193451 -5.327240 -0.368155
H   -2.827617 -5.711322 0.316877
H   -1.070047 -4.165949 -0.331961
H   0.623822 -1.719331 -2.301883
H   0.167131 -3.351941 -1.854224
H   1.149566 -2.880946 0.165063
H   -0.353375 -2.021079 0.516914
H   2.348796 1.582953 1.812979
H   2.751318 1.775706 4.255678
H   2.230178 -0.139404 5.750739
H   1.353491 -2.251045 4.785562
H   1.014993 -2.461278 2.363867
H   3.915254 -1.507313 1.496909
H   6.095781 -2.307689 0.673238
H   6.574918 -2.351396 -1.763978
H   4.845536 -1.563061 -3.368514
H   2.678069 -0.702846 -2.530825
81
PNPhP_Ph_Fe_bic_MeCN_iso2_conf6_gas
C   4.081393 0.654138 3.192888
C   2.782188 0.529559 2.564081
N   1.755100 0.374775 2.051565
Fe   0.130353 0.083295 1.201524
H   0.023963 -1.421255 1.564721
C   -0.672881 0.245838 2.718436
O   -1.121995 0.224630 3.788826
H   0.118940 1.562957 0.767832
P   -1.678546 0.346294 0.025476
C   -2.847690 -1.085526 -0.133790
C   -3.624653 -1.360048 -1.262412
C   -4.481459 -2.457505 -1.287721
C   -4.589592 -3.289409 -0.177548
C   -3.829086 -3.020207 0.958266
C   -2.961865 -1.933220 0.974547
C   -2.896829 1.585835 0.655960
C   -3.309358 2.711188 -0.063129
C   -4.252564 3.592038 0.462096
C   -4.812028 3.358210 1.712383
C   -4.428869 2.227828 2.429183
C   -3.485929 1.352799 1.904652
C   -1.484050 0.842090 -1.744898
C   -0.638601 2.081218 -2.063104
N   0.768877 1.923510 -1.798473
C   1.494933 3.115248 -1.530693
C   2.193082 3.237257 -0.326538
C   2.933792 4.385622 -0.059939
C   2.973504 5.427241 -0.983071
C   2.267442 5.317572 -2.179097
C   1.537662 4.165383 -2.454570
C   1.492456 0.925302 -2.553044
C   2.354579 0.065052 -1.634470
P   1.375680 -0.905999 -0.400844
C   0.572108 -2.195408 -1.439853
C   -0.406507 -3.000527 -0.849045
C   -1.060580 -3.986738 -1.579560
C   -0.746839 -4.183996 -2.920371
C   0.234256 -3.398523 -3.519751
C   0.891702 -2.415375 -2.785703
C   2.729965 -1.893089 0.381969
C   4.084198 -1.572167 0.247162
C   5.063355 -2.308951 0.914034
C   4.703353 -3.380336 1.724297
C   3.356691 -3.710971 1.861855
C   2.381889 -2.973088 1.201357
H   3.976483 0.662192 4.281413
H   4.701401 -0.199484 2.900215
H   4.576613 1.578462 2.880983
H   -3.564527 -0.729389 -2.143036
H   -5.066664 -2.661479 -2.180187
H   -5.260916 -4.143379 -0.197521
H   -3.901937 -3.664236 1.830314
H   -2.329711 -1.756180 1.841453
H   -2.912702 2.919112 -1.049423
H   -4.550000 4.462774 -0.115680
H   -5.546325 4.045778 2.122150
H   -4.866174 2.022032 3.401912
H   -3.215718 0.471984 2.475097
H   -1.088135 -0.045872 -2.252088
H   -2.481468 1.010876 -2.165387
H   -0.852196 2.355151 -3.115789
H   -0.968460 2.921903 -1.448152
H   2.095830 2.436520 0.399865
H   3.467193 4.475420 0.882773
H   3.545205 6.325832 -0.769082
H   2.290458 6.129383 -2.901038
H   0.995737 4.071959 -3.392534
H   0.774717 0.299332 -3.093219
H   2.134688 1.385816 -3.322771
H   2.993071 0.733034 -1.045752
H   3.017310 -0.590489 -2.211242
H   -0.667434 -2.824630 0.188762
H   -1.833555 -4.579363 -1.099569
H   -1.264061 -4.944999 -3.497844
H   0.492349 -3.550672 -4.564119
H   1.662480 -1.829312 -3.275509
H   4.398530 -0.744149 -0.379047
H   6.110359 -2.044536 0.790245
H   5.465102 -3.956194 2.242170
H   3.062338 -4.545956 2.491333
H   1.334135 -3.220083 1.337228
81
PNPhP_Ph_Fe_bic_MeCN_iso3_conf1_gas
C   1.078386 -4.045408 2.475271
C   0.891587 -3.220231 1.299283
N   0.771633 -2.522639 0.382210
Fe   0.703143 -1.308261 -1.038508
H   0.775901 -0.299730 -2.167066
C   0.462031 -2.340843 -2.394597
O   0.417402 -2.939170 -3.389369
H   2.133459 -1.693244 -1.363529
P   -1.392644 -0.740170 -0.671395
C   -1.865172 0.055384 0.918938
C   -3.041724 0.788952 1.102517
C   -3.343806 1.352488 2.338395
C   -2.489575 1.165189 3.421530
C   -1.330871 0.410282 3.261418
C   -1.022493 -0.136557 2.018821
C   -2.543222 -2.180650 -0.668795
C   -2.700251 -2.920450 -1.847908
C   -3.518345 -4.043512 -1.879573
C   -4.183759 -4.457759 -0.727712
C   -4.022560 -3.739926 0.452412
C   -3.210661 -2.608000 0.482628
C   -2.168320 0.308184 -1.979144
C   -1.323342 1.517179 -2.384902
N   -0.917355 2.371847 -1.287474
C   -1.838124 3.201746 -0.671278
C   -1.480583 3.991225 0.441081
C   -2.415967 4.792626 1.080733
C   -3.736532 4.851515 0.644277
C   -4.096712 4.095667 -0.467023
C   -3.172643 3.288301 -1.118392
C   0.498373 2.593146 -1.054385
C   1.055682 1.936839 0.222401
P   1.834771 0.292600 -0.109510
C   2.606038 -0.125398 1.504843
C   3.526744 -1.182240 1.515724
C   4.076469 -1.632434 2.710292
C   3.708218 -1.039587 3.918809
C   2.796486 0.011165 3.918753
C   2.250268 0.467694 2.719538
C   3.305823 0.864334 -1.056712
C   3.468704 0.507214 -2.395463
C   4.549754 0.991626 -3.127959
C   5.483199 1.829286 -2.525707
C   5.335018 2.181716 -1.185263
C   4.251343 1.704541 -0.456753
H   1.415270 -5.046758 2.192616
H   1.834015 -3.584226 3.120004
H   0.140338 -4.133816 3.030743
H   -3.727639 0.947962 0.278376
H   -4.242274 1.952438 2.445597
H   -2.725540 1.608129 4.384991
H   -0.655036 0.252779 4.097894
H   -0.103530 -0.700088 1.892376
H   -2.160357 -2.634021 -2.745778
H   -3.628567 -4.601434 -2.805095
H   -4.820355 -5.337684 -0.750908
H   -4.534946 -4.056406 1.356972
H   -3.103729 -2.051436 1.408428
H   -3.178269 0.593195 -1.672052
H   -2.280531 -0.341565 -2.853964
H   -1.864697 2.092925 -3.151334
H   -0.412335 1.139819 -2.853065
H   -0.469979 3.961608 0.830478
H   -2.101694 5.376248 1.941988
H   -4.463746 5.477176 1.151778
H   -5.115149 4.134184 -0.844862
H   -3.496169 2.727739 -1.987356
H   0.683528 3.673916 -1.006471
H   1.048328 2.232345 -1.929096
H   1.806023 2.591514 0.681289
H   0.244991 1.794281 0.940819
H   3.800981 -1.652227 0.574133
H   4.796977 -2.445975 2.699747
H   4.137161 -1.390844 4.853087
H   2.510814 0.484823 4.854190
H   1.535792 1.284654 2.742389
H   2.741358 -0.166248 -2.837870
H   4.664146 0.706105 -4.169876
H   6.329251 2.203093 -3.095715
H   6.066683 2.826691 -0.706647
H   4.149995 1.971486 0.592774
81
PNPhP_Ph_Fe_bic_MeCN_iso3_conf2_gas
C   2.588538 -3.273969 2.616430
C   2.099710 -2.689678 1.384379
N   1.650069 -2.198142 0.436102
Fe   0.840041 -1.372191 -1.027531
H   0.295329 -0.667777 -2.261868
C   0.587096 -2.772499 -1.999919
O   0.492084 -3.653302 -2.746854
H   2.093072 -1.504021 -1.850794
P   -1.145546 -1.163325 -0.134144
C   -2.573520 -1.794185 -1.101910
C   -3.766523 -2.181722 -0.480871
C   -4.860143 -2.581518 -1.241624
C   -4.778131 -2.590119 -2.632279
C   -3.597706 -2.200038 -3.257551
C   -2.499876 -1.805366 -2.497807
C   -1.382595 -1.992782 1.483133
C   -1.638840 -1.313832 2.678124
C   -1.678715 -2.001898 3.890629
C   -1.472629 -3.377354 3.922758
C   -1.228400 -4.066618 2.734141
C   -1.177274 -3.378846 1.527412
C   -1.703261 0.563649 0.165407
C   -1.636632 1.329470 -1.164708
N   -1.310809 2.729434 -1.019857
C   -2.258659 3.576258 -0.448879
C   -3.627095 3.234749 -0.433742
C   -4.576879 4.097362 0.093654
C   -4.212783 5.326713 0.637286
C   -2.866052 5.668780 0.644324
C   -1.901338 4.814363 0.121247
C   0.087485 3.057982 -0.784965
C   1.127821 2.166060 -1.469404
P   1.747618 0.608827 -0.621066
C   3.498516 0.651294 -1.182882
C   4.553848 0.380533 -0.308451
C   5.864371 0.332056 -0.776860
C   6.136726 0.552892 -2.123110
C   5.088410 0.809544 -3.003947
C   3.778963 0.849710 -2.539305
C   1.936341 1.218107 1.110164
C   1.290408 0.542976 2.147741
C   1.376260 0.998387 3.462058
C   2.113391 2.140557 3.754867
C   2.768046 2.822872 2.729576
C   2.681861 2.364358 1.419910
H   1.746412 -3.698425 3.173169
H   3.318266 -4.062530 2.412847
H   3.062676 -2.502788 3.231222
H   -3.836064 -2.179687 0.603763
H   -5.778048 -2.887804 -0.747533
H   -5.632029 -2.904038 -3.226030
H   -3.525415 -2.208834 -4.341318
H   -1.572031 -1.512760 -2.980607
H   -1.805170 -0.240633 2.672725
H   -1.880892 -1.459349 4.810141
H   -1.509941 -3.913246 4.866969
H   -1.078807 -5.142871 2.748718
H   -0.973425 -3.914710 0.603150
H   -0.991766 1.011084 0.868308
H   -2.701440 0.610167 0.612941
H   -0.874786 0.872338 -1.800106
H   -2.570568 1.216332 -1.719915
H   -3.959451 2.287062 -0.840690
H   -5.620926 3.795615 0.080684
H   -4.960242 5.995836 1.051370
H   -2.547344 6.615936 1.071790
H   -0.864552 5.122869 0.167888
H   0.308968 3.116184 0.294048
H   0.248957 4.067608 -1.180483
H   0.802142 1.880599 -2.474745
H   2.022694 2.783678 -1.599276
H   4.353041 0.212154 0.745444
H   6.675090 0.123070 -0.084270
H   7.159558 0.518391 -2.486895
H   5.290094 0.970571 -4.059162
H   2.967322 1.014916 -3.242457
H   0.714264 -0.348598 1.925758
H   0.860307 0.456748 4.250418
H   2.180561 2.501334 4.777297
H   3.347076 3.714579 2.952593
H   3.208968 2.893323 0.629828
81
PNPhP_Ph_Fe_bic_MeCN_iso3_conf3_gas
C   -2.927587 -0.959612 -4.205399
C   -2.096220 -0.248653 -3.254153
N   -1.501552 0.321818 -2.437097
Fe   -0.863917 1.322230 -0.980247
H   -0.459993 2.224371 0.163416
C   -2.151098 2.457244 -0.921943
O   -2.907605 3.336485 -0.831001
H   -0.355602 2.325186 -1.988553
P   -1.559068 -0.242815 0.419595
C   -3.205557 -0.903850 -0.091630
C   -4.265962 0.007676 -0.179475
C   -5.513016 -0.388817 -0.645152
C   -5.725376 -1.707628 -1.045432
C   -4.683974 -2.624984 -0.957074
C   -3.435243 -2.227049 -0.478056
C   -1.871980 0.225340 2.166715
C   -1.723741 -0.666321 3.233532
C   -1.955956 -0.251354 4.541160
C   -2.349560 1.058434 4.800743
C   -2.509000 1.951689 3.744742
C   -2.265185 1.540519 2.438216
C   -0.563197 -1.790776 0.570170
C   -0.164893 -2.389419 -0.799561
N   1.203821 -2.161171 -1.213975
C   2.200233 -2.997562 -0.742853
C   3.491493 -3.002978 -1.310597
C   4.488634 -3.832027 -0.811751
C   4.248861 -4.684380 0.261602
C   2.978117 -4.687756 0.829261
C   1.970682 -3.863526 0.345861
C   1.459051 -1.272130 -2.331769
C   2.199614 0.019707 -1.983068
P   1.287244 1.067863 -0.754937
C   2.274485 2.621419 -0.872420
C   3.661544 2.581327 -0.684845
C   4.421549 3.741984 -0.772823
C   3.802435 4.962884 -1.034061
C   2.422431 5.014212 -1.201331
C   1.663002 3.849571 -1.121488
C   1.888426 0.506827 0.898481
C   2.879115 -0.459985 1.089575
C   3.245940 -0.863252 2.371898
C   2.641505 -0.290694 3.486224
C   1.676917 0.698728 3.310046
C   1.306989 1.094122 2.029809
H   -3.369067 -0.260794 -4.921709
H   -2.344407 -1.703892 -4.755374
H   -3.732029 -1.467863 -3.662870
H   -4.105666 1.042642 0.107892
H   -6.320382 0.335673 -0.701305
H   -6.698348 -2.017711 -1.415799
H   -4.840298 -3.658916 -1.253061
H   -2.648811 -2.971158 -0.408114
H   -1.410869 -1.690031 3.057720
H   -1.825047 -0.953922 5.359361
H   -2.528641 1.382148 5.822121
H   -2.812039 2.976914 3.936786
H   -2.359982 2.250511 1.622671
H   0.334465 -1.532647 1.138412
H   -1.116802 -2.533423 1.156047
H   -0.812915 -1.988472 -1.581284
H   -0.349912 -3.472957 -0.778805
H   3.727248 -2.352167 -2.144350
H   5.470412 -3.806011 -1.277066
H   5.033487 -5.326283 0.648634
H   2.761636 -5.336711 1.673695
H   1.007113 -3.875755 0.841308
H   0.493400 -0.999022 -2.758358
H   2.006831 -1.806509 -3.121577
H   3.231005 -0.169257 -1.668906
H   2.254773 0.641874 -2.884221
H   4.151286 1.641172 -0.443719
H   5.497252 3.695422 -0.627277
H   4.395132 5.871287 -1.097755
H   1.930399 5.963572 -1.393668
H   0.585906 3.871143 -1.250408
H   3.362712 -0.937699 0.246569
H   3.997518 -1.638939 2.487902
H   2.920353 -0.611981 4.485907
H   1.192797 1.154867 4.168787
H   0.540376 1.851647 1.900109
81
PNPhP_Ph_Fe_bic_MeCN_iso3_conf4_gas
C   -2.894425 -0.305285 -4.292543
C   -2.029395 -0.709346 -3.201625
N   -1.416430 -1.026582 -2.267862
Fe   -0.735370 -1.557932 -0.608262
H   -0.429164 -2.049805 0.782295
C   -0.485082 -3.227970 -0.974360
O   -0.418139 -4.374786 -1.115157
H   -2.098662 -2.138064 -0.294648
P   1.372501 -0.958841 -0.553778
C   1.948023 -0.063381 0.955390
C   1.299078 -0.314167 2.170895
C   1.690645 0.336460 3.336827
C   2.741555 1.249140 3.309899
C   3.408209 1.491033 2.112582
C   3.021791 0.831552 0.949513
C   2.544053 -2.379576 -0.473765
C   3.595653 -2.584482 -1.370042
C   4.439178 -3.685721 -1.234531
C   4.247316 -4.592687 -0.198961
C   3.204480 -4.394026 0.703386
C   2.361393 -3.299243 0.566693
C   2.049627 0.002361 -1.979592
C   1.148281 1.160679 -2.409995
N   0.855971 2.138664 -1.383785
C   1.808953 3.068513 -1.006145
C   3.073039 3.125667 -1.627457
C   4.029390 4.047202 -1.219735
C   3.770556 4.946943 -0.190240
C   2.521164 4.907419 0.421875
C   1.555328 3.991152 0.028504
C   -0.519620 2.326882 -0.973171
C   -0.862820 1.812512 0.440973
P   -1.694104 0.165109 0.394577
C   -3.330500 0.619635 -0.352005
C   -3.741207 1.939151 -0.570239
C   -4.970246 2.220891 -1.163653
C   -5.819947 1.186419 -1.540497
C   -5.430083 -0.133050 -1.317986
C   -4.197755 -0.411142 -0.736358
C   -2.147827 -0.124827 2.150999
C   -2.656422 -1.382479 2.494652
C   -3.016393 -1.665033 3.807008
C   -2.857507 -0.701128 4.800228
C   -2.339647 0.547192 4.470683
C   -1.991531 0.836561 3.153248
H   -2.422253 0.471043 -4.901615
H   -3.827889 0.088262 -3.875133
H   -3.126360 -1.160469 -4.933826
H   0.461812 -1.005704 2.192118
H   1.156632 0.136578 4.261588
H   3.038931 1.769752 4.215946
H   4.222701 2.208171 2.070673
H   3.558721 1.051109 0.034333
H   3.776884 -1.889640 -2.183434
H   5.249800 -3.830597 -1.943429
H   4.904649 -5.451214 -0.095302
H   3.043112 -5.098356 1.514415
H   1.539345 -3.157435 1.262984
H   3.079099 0.327770 -1.801320
H   2.079444 -0.713931 -2.809492
H   1.589329 1.648870 -3.292751
H   0.196404 0.737940 -2.731340
H   3.317936 2.447160 -2.436186
H   4.992529 4.058649 -1.723129
H   4.523466 5.661311 0.126637
H   2.290160 5.595222 1.230893
H   0.608734 3.974699 0.555681
H   -1.156554 1.833211 -1.713559
H   -0.764334 3.396290 -1.034420
H   0.053735 1.688052 1.022494
H   -1.482829 2.544168 0.970754
H   -3.108354 2.771477 -0.281055
H   -5.262490 3.254555 -1.326576
H   -6.779906 1.405482 -1.999530
H   -6.086271 -0.951565 -1.601300
H   -3.878850 -1.440510 -0.593350
H   -2.731250 -2.143282 1.723143
H   -3.409457 -2.646426 4.056842
H   -3.128663 -0.925327 5.828011
H   -2.202112 1.301796 5.240152
H   -1.579869 1.813739 2.925289
81
PNPhP_Ph_Fe_bic_MeCN_iso3_conf5_gas
C   2.881565 3.372971 -2.449814
C   2.125383 2.185122 -2.107276
N   1.483446 1.269593 -1.798591
Fe   0.261663 -0.051364 -1.278197
H   -0.831239 -0.997173 -0.895585
C   0.226229 -1.177147 -2.577998
O   -0.001299 -1.943096 -3.422592
H   -0.722234 0.605242 -2.225113
P   1.505129 -1.150724 0.154605
C   2.256171 -0.286165 1.604790
C   2.615862 1.055695 1.436384
C   3.207663 1.773813 2.470805
C   3.443319 1.164197 3.700259
C   3.087582 -0.168869 3.884274
C   2.503958 -0.888242 2.844337
C   3.033413 -1.935800 -0.524766
C   3.876896 -2.741065 0.249536
C   5.023976 -3.301824 -0.299645
C   5.352717 -3.055675 -1.631633
C   4.531172 -2.243305 -2.405484
C   3.379647 -1.686477 -1.854180
C   0.672632 -2.604792 0.926650
C   -0.475015 -2.333580 1.911424
N   -1.644334 -1.596460 1.456085
C   -2.706394 -2.332401 0.903106
C   -2.484456 -3.141732 -0.221899
C   -3.524826 -3.858772 -0.800371
C   -4.816189 -3.779972 -0.285471
C   -5.046898 -2.980973 0.830212
C   -4.007159 -2.276687 1.426961
C   -1.955779 -0.386180 2.188985
C   -1.008219 0.775863 1.893141
P   -0.909263 1.169366 0.077602
C   -0.428718 2.940978 0.083185
C   -0.698496 3.691606 -1.069298
C   -0.240830 4.998735 -1.188377
C   0.509088 5.575710 -0.162303
C   0.789166 4.835411 0.982633
C   0.322040 3.527505 1.105904
C   -2.703422 1.278389 -0.295568
C   -3.498364 2.261042 0.307326
C   -4.875625 2.268124 0.113776
C   -5.473913 1.285420 -0.673844
C   -4.689462 0.306794 -1.275709
C   -3.309301 0.307518 -1.093296
H   2.471708 4.227435 -1.900307
H   3.936071 3.248803 -2.186979
H   2.808590 3.576757 -3.522052
H   2.400488 1.545617 0.492231
H   3.472987 2.816389 2.316860
H   3.897281 1.725020 4.512164
H   3.263124 -0.652634 4.841101
H   2.237674 -1.927552 3.014044
H   3.650704 -2.922757 1.296799
H   5.665833 -3.928469 0.313387
H   6.249088 -3.494432 -2.060920
H   4.781600 -2.043295 -3.443497
H   2.731677 -1.053912 -2.451997
H   0.331419 -3.207080 0.080589
H   1.411881 -3.221871 1.451393
H   -0.066382 -1.787369 2.769468
H   -0.796217 -3.312602 2.297496
H   -1.505771 -3.154146 -0.685244
H   -3.323745 -4.462300 -1.681162
H   -5.629848 -4.330223 -0.748226
H   -6.045200 -2.911559 1.253918
H   -4.211821 -1.683442 2.312168
H   -2.959891 -0.070129 1.900541
H   -1.973375 -0.556442 3.280443
H   0.004785 0.568510 2.250104
H   -1.373798 1.656185 2.435758
H   -1.270606 3.236169 -1.873975
H   -0.470597 5.571150 -2.083125
H   0.864516 6.598409 -0.253103
H   1.367241 5.277906 1.789669
H   0.557712 2.964568 2.003722
H   -3.035256 3.029657 0.921845
H   -5.483263 3.039420 0.579136
H   -6.551022 1.285550 -0.816807
H   -5.147511 -0.469925 -1.880696
H   -2.683695 -0.448215 -1.556303
81
PNPhP_Ph_Fe_bic_MeCN_iso3_conf6_gas
C   2.322098 -3.292877 -1.836436
C   1.377711 -2.223447 -1.583456
N   0.653795 -1.336769 -1.402823
Fe   -0.454257 0.175627 -1.251341
H   -1.267526 1.434683 -1.289987
C   -1.431775 -0.042752 -2.654671
O   -2.067684 -0.033180 -3.624497
H   0.394410 0.897715 -2.287085
P   -1.833565 -0.616497 0.246729
C   -2.849891 -2.028684 -0.350179
C   -2.670632 -3.354281 0.053244
C   -3.438914 -4.376403 -0.502044
C   -4.399778 -4.086560 -1.463937
C   -4.588085 -2.767253 -1.872415
C   -3.817640 -1.750052 -1.324611
C   -3.141023 0.495976 0.912636
C   -3.012524 1.880010 0.783699
C   -3.936091 2.735305 1.380712
C   -5.003806 2.214653 2.104264
C   -5.148910 0.833240 2.226970
C   -4.222757 -0.020072 1.637947
C   -1.229041 -1.261012 1.889082
C   0.074330 -2.046685 1.881402
N   1.289544 -1.287461 1.644746
C   2.440603 -2.067580 1.447084
C   2.426894 -3.470423 1.572026
C   3.571981 -4.226964 1.331769
C   4.767922 -3.623196 0.964803
C   4.795877 -2.233558 0.843914
C   3.661529 -1.470448 1.076940
C   1.444535 -0.052620 2.409327
C   0.780319 1.214716 1.855384
P   0.815787 1.420698 0.012961
C   0.428194 3.212691 -0.136049
C   -0.177063 3.966502 0.872503
C   -0.495721 5.307462 0.659500
C   -0.207002 5.910812 -0.558783
C   0.398600 5.165591 -1.569699
C   0.708524 3.828283 -1.361783
C   2.623832 1.468751 -0.329227
C   3.128176 0.823366 -1.459589
C   4.497916 0.804492 -1.711582
C   5.378877 1.432651 -0.836682
C   4.883490 2.104054 0.280770
C   3.514843 2.127133 0.527543
H   3.259440 -3.085369 -1.310431
H   1.930725 -4.244889 -1.469348
H   2.515001 -3.377560 -2.909974
H   -1.934257 -3.610128 0.808566
H   -3.285270 -5.401569 -0.176221
H   -4.999008 -4.883272 -1.895155
H   -5.335325 -2.529618 -2.623931
H   -3.963722 -0.725811 -1.655850
H   -2.197178 2.280292 0.188429
H   -3.818511 3.809568 1.267519
H   -5.728518 2.880260 2.564971
H   -5.987944 0.420581 2.780354
H   -4.349486 -1.096492 1.725643
H   -2.010651 -1.914844 2.292333
H   -1.183436 -0.419534 2.583400
H   0.016596 -2.803061 1.092183
H   0.139954 -2.586739 2.845374
H   1.528682 -3.991565 1.877955
H   3.518800 -5.306521 1.446024
H   5.657675 -4.216634 0.779385
H   5.709347 -1.725387 0.547504
H   3.719807 -0.399432 0.934464
H   1.084661 -0.210660 3.440471
H   2.513846 0.143490 2.497951
H   1.244530 2.073654 2.353597
H   -0.285532 1.260457 2.101159
H   -0.423507 3.518256 1.829672
H   -0.970398 5.878171 1.453091
H   -0.454434 6.955584 -0.723461
H   0.624618 5.627869 -2.526379
H   1.161429 3.243131 -2.157547
H   2.428385 0.340754 -2.134060
H   4.876709 0.292890 -2.591988
H   6.448031 1.411655 -1.028503
H   5.564434 2.612701 0.957389
H   3.139456 2.668179 1.392281
88
PNPhP_Ph_Fe_bic_THF_iso0_conf1_gas
O   -0.600664 -1.683157 3.135110
C   -0.234517 -1.012968 2.256567
Fe   0.112194 0.137707 1.010282
H   -0.650385 1.025709 1.965444
H   0.104335 1.368811 0.088713
O   1.803420 0.979841 1.863114
C   1.717751 1.665055 3.125862
C   2.339846 3.023844 2.869733
C   3.456128 2.670306 1.889572
C   2.775134 1.630232 1.016185
P   -1.725787 0.238470 -0.023183
C   -2.684478 1.806334 0.181553
C   -2.123064 2.934830 0.781289
C   -2.842999 4.123940 0.871944
C   -4.136519 4.199532 0.364826
C   -4.710904 3.076905 -0.227544
C   -3.990725 1.890246 -0.315979
C   -3.052869 -0.967288 0.403751
C   -3.563643 -1.932965 -0.466500
C   -4.522027 -2.845454 -0.027515
C   -4.980569 -2.803144 1.284444
C   -4.474291 -1.844723 2.161663
C   -3.517339 -0.938159 1.725225
C   -1.722982 0.138271 -1.871917
C   -1.023045 1.277321 -2.618988
N   0.418540 1.338808 -2.492651
C   1.094471 2.499412 -2.157462
C   2.454341 2.673095 -2.488021
C   3.157577 3.802264 -2.080348
C   2.541026 4.806284 -1.341832
C   1.189983 4.657355 -1.030923
C   0.477802 3.534743 -1.425816
C   1.153451 0.192528 -2.967041
C   2.049319 -0.465036 -1.911848
P   1.224928 -1.172505 -0.407234
C   0.304431 -2.621029 -1.085938
C   -0.565147 -3.302246 -0.226646
C   -1.261280 -4.425519 -0.660880
C   -1.114534 -4.880879 -1.967768
C   -0.254122 -4.213291 -2.834471
C   0.454925 -3.098197 -2.394711
C   2.686603 -2.062496 0.295856
C   3.103852 -1.781914 1.598975
C   4.205746 -2.435374 2.146865
C   4.898347 -3.383730 1.402340
C   4.481350 -3.682610 0.106380
C   3.383214 -3.029006 -0.439998
H   0.666025 1.690961 3.411291
H   2.286768 1.091935 3.871267
H   1.610291 3.681211 2.383430
H   2.692595 3.506310 3.784850
H   4.313314 2.242949 2.422098
H   3.799982 3.520667 1.296107
H   3.451584 0.857138 0.637825
H   2.236761 2.090660 0.184650
H   -1.113849 2.854252 1.173085
H   -2.389985 4.992030 1.343280
H   -4.698945 5.126333 0.436074
H   -5.724634 3.123174 -0.615549
H   -4.458428 1.012954 -0.756548
H   -3.208385 -1.999376 -1.489851
H   -4.905537 -3.593273 -0.716434
H   -5.726717 -3.515270 1.625524
H   -4.822906 -1.807885 3.189762
H   -3.117189 -0.196744 2.412512
H   -1.296241 -0.833381 -2.143131
H   -2.764987 0.127768 -2.212220
H   -1.281523 1.168855 -3.685772
H   -1.453874 2.228077 -2.304361
H   2.978982 1.922167 -3.067459
H   4.205598 3.891957 -2.354234
H   3.093498 5.684991 -1.024341
H   0.674614 5.422622 -0.455871
H   -0.556491 3.446282 -1.120128
H   1.774676 0.452748 -3.839118
H   0.425548 -0.531772 -3.340100
H   2.666512 -1.232252 -2.393006
H   2.747571 0.276634 -1.512799
H   -0.706939 -2.945874 0.788243
H   -1.936294 -4.929777 0.023925
H   -1.667295 -5.751098 -2.310054
H   -0.128389 -4.561758 -3.855892
H   1.134131 -2.609568 -3.086442
H   2.559327 -1.041591 2.174778
H   4.517001 -2.204967 3.162012
H   5.754767 -3.896822 1.830733
H   5.007487 -4.433864 -0.476069
H   3.050167 -3.295741 -1.439847
88
PNPhP_Ph_Fe_bic_THF_iso0_conf2_gas
O   -1.243485 -1.294892 -3.207694
C   -0.989194 -1.285957 -2.069378
Fe   -0.663503 -1.314269 -0.368435
H   -2.014218 -1.940455 -0.058054
H   -0.546681 -1.410130 1.156123
O   0.004669 -3.244493 -0.373772
C   -0.674815 -4.200763 -1.188667
C   0.049907 -5.511458 -0.905138
C   0.572458 -5.330942 0.537611
C   0.188537 -3.893507 0.891596
P   -1.822776 0.427879 0.119903
C   -2.480396 0.428170 1.835725
C   -3.423291 -0.545606 2.182529
C   -3.929422 -0.611800 3.473980
C   -3.496133 0.290786 4.444443
C   -2.558809 1.260899 4.109279
C   -2.056365 1.333582 2.810667
C   -3.390232 0.650363 -0.836280
C   -4.024993 -0.468303 -1.385696
C   -5.225484 -0.340644 -2.077608
C   -5.811662 0.910493 -2.238754
C   -5.192617 2.032668 -1.695458
C   -3.996475 1.902479 -0.997262
C   -1.081475 2.113484 -0.008370
C   -0.700238 2.476824 -1.457363
N   0.710404 2.356432 -1.761286
C   1.573877 3.383755 -1.432742
C   1.182932 4.412315 -0.551098
C   2.063206 5.427160 -0.201319
C   3.359596 5.465606 -0.706921
C   3.752898 4.463433 -1.589185
C   2.884056 3.442199 -1.952356
C   1.162346 1.231134 -2.549197
C   2.091051 0.253765 -1.827924
P   1.394463 -0.528159 -0.296064
C   1.833649 0.614685 1.078267
C   1.164967 0.465887 2.300339
C   1.468380 1.287307 3.382079
C   2.438302 2.278776 3.258648
C   3.114305 2.431404 2.051861
C   2.824353 1.597121 0.976183
C   2.659846 -1.851070 -0.073519
C   3.437976 -1.968714 1.081075
C   4.336960 -3.024155 1.225713
C   4.475350 -3.972658 0.217603
C   3.703633 -3.864847 -0.938373
C   2.798699 -2.819135 -1.076951
H   -0.614899 -3.855519 -2.221858
H   -1.731119 -4.230170 -0.888041
H   -0.615375 -6.371508 -1.015473
H   0.884468 -5.641544 -1.599512
H   1.656509 -5.459479 0.575242
H   0.122163 -6.040621 1.236454
H   0.955666 -3.338179 1.429605
H   -0.754731 -3.828273 1.447775
H   -3.750804 -1.258800 1.431478
H   -4.664070 -1.371388 3.726436
H   -3.889343 0.236533 5.455667
H   -2.214556 1.969784 4.857599
H   -1.318333 2.093492 2.577090
H   -3.560014 -1.441317 -1.260431
H   -5.699042 -1.223691 -2.497310
H   -6.745282 1.012360 -2.784731
H   -5.642073 3.014753 -1.813168
H   -3.543281 2.793429 -0.574584
H   -0.181150 2.113779 0.610991
H   -1.761244 2.857993 0.420332
H   -1.021721 3.504544 -1.669057
H   -1.248597 1.844816 -2.163326
H   0.193399 4.405952 -0.109388
H   1.726191 6.195807 0.489119
H   4.044418 6.258631 -0.424407
H   4.754244 4.472705 -2.011741
H   3.230407 2.688336 -2.649750
H   1.662773 1.578846 -3.465542
H   0.277518 0.686368 -2.879092
H   3.067434 0.699031 -1.616200
H   2.280770 -0.584459 -2.507416
H   0.383125 -0.285623 2.379899
H   0.928399 1.158098 4.316040
H   2.663167 2.932301 4.096965
H   3.860986 3.210629 1.932181
H   3.365803 1.749657 0.050621
H   3.343887 -1.231713 1.872652
H   4.934654 -3.099026 2.129844
H   5.180070 -4.791698 0.329578
H   3.801758 -4.602001 -1.730811
H   2.178122 -2.765400 -1.967586
88
PNPhP_Ph_Fe_bic_THF_iso0_conf3_gas
O   -0.803492 -2.739599 2.196705
C   -0.690100 -2.168425 1.189413
Fe   -0.463559 -1.455639 -0.371405
H   0.143735 -2.794371 -0.732620
H   -0.093987 -1.116306 -1.844034
O   -2.215384 -2.209311 -1.101314
C   -2.807607 -1.758729 -2.317422
C   -4.086877 -2.565384 -2.407421
C   -3.613843 -3.938605 -1.924181
C   -2.533471 -3.597071 -0.895343
P   1.596761 -0.960221 -0.031692
C   2.238079 -1.309600 1.649040
C   2.320633 -0.313700 2.625915
C   2.707968 -0.633208 3.924874
C   3.015136 -1.947314 4.262076
C   2.926326 -2.947090 3.295352
C   2.536135 -2.631446 1.999707
C   2.822877 -1.843973 -1.087542
C   4.183895 -1.818455 -0.756802
C   5.125897 -2.413562 -1.588214
C   4.721146 -3.035680 -2.767897
C   3.371922 -3.063417 -3.105309
C   2.426929 -2.474016 -2.268252
C   2.218297 0.761092 -0.302854
C   2.042241 1.232105 -1.757445
N   0.961575 2.174769 -1.955398
C   1.154166 3.514878 -1.684735
C   0.204483 4.488807 -2.061283
C   0.399399 5.831716 -1.762837
C   1.534909 6.263279 -1.084494
C   2.481424 5.312492 -0.712361
C   2.302532 3.965758 -0.998862
C   -0.300630 1.692457 -2.465325
C   -1.469109 1.737234 -1.479268
P   -1.415519 0.527211 -0.067551
C   -0.836760 1.495231 1.386594
C   -0.287899 2.777443 1.312787
C   0.191551 3.408290 2.460069
C   0.106016 2.775744 3.696106
C   -0.457399 1.503314 3.780620
C   -0.914871 0.864654 2.634765
C   -3.221108 0.439913 0.337770
C   -3.715003 -0.693206 0.993527
C   -5.061915 -0.795357 1.329378
C   -5.943266 0.233219 1.009936
C   -5.463826 1.372107 0.369113
C   -4.115247 1.476009 0.041121
H   -2.965723 -0.683280 -2.220570
H   -2.120188 -1.946554 -3.153196
H   -4.509342 -2.584616 -3.415128
H   -4.829142 -2.144806 -1.720901
H   -4.418312 -4.540927 -1.495234
H   -3.181053 -4.502325 -2.756776
H   -2.878079 -3.690961 0.139350
H   -1.616924 -4.181400 -1.013032
H   2.068580 0.715787 2.391471
H   2.764259 0.151872 4.673904
H   3.317467 -2.194473 5.275813
H   3.157067 -3.976818 3.553180
H   2.460923 -3.413040 1.248082
H   4.506612 -1.346056 0.167791
H   6.177111 -2.393686 -1.314418
H   5.457097 -3.500229 -3.418381
H   3.049389 -3.550220 -4.021637
H   1.367484 -2.497865 -2.503649
H   1.682149 1.438060 0.366108
H   3.274038 0.778292 -0.009744
H   2.974717 1.687844 -2.109863
H   1.861416 0.375330 -2.413679
H   -0.689983 4.199860 -2.600794
H   -0.354943 6.550229 -2.072549
H   1.678034 7.313054 -0.850106
H   3.377647 5.617696 -0.178591
H   3.050951 3.257241 -0.663849
H   -0.585705 2.254656 -3.366965
H   -0.154610 0.651503 -2.765967
H   -1.622571 2.753739 -1.102789
H   -2.375601 1.477333 -2.038185
H   -0.205798 3.297367 0.365186
H   0.633724 4.396789 2.373832
H   0.477664 3.269112 4.589779
H   -0.523381 0.995819 4.738543
H   -1.321191 -0.139774 2.704682
H   -3.036199 -1.499100 1.247658
H   -5.421179 -1.684063 1.840909
H   -6.995814 0.152346 1.266053
H   -6.139793 2.187934 0.128533
H   -3.764841 2.383661 -0.440285
88
PNPhP_Ph_Fe_bic_THF_iso0_conf4_gas
O   0.704428 2.526225 1.452687
C   0.363327 1.438134 1.223064
Fe   -0.272506 -0.159702 0.969826
H   0.470256 -0.733955 2.175985
H   -0.814994 -1.592553 0.890694
O   -1.821682 0.154531 2.254818
C   -1.584232 0.775075 3.519018
C   -2.959117 0.823482 4.187100
C   -3.758980 -0.285482 3.466197
C   -2.739656 -0.908887 2.519386
P   1.409071 -1.101883 0.030768
C   1.430888 -2.923387 0.294848
C   1.042592 -3.837618 -0.687462
C   1.017294 -5.203890 -0.412412
C   1.384657 -5.672456 0.844056
C   1.776050 -4.766097 1.828226
C   1.796010 -3.403900 1.556551
C   3.095611 -0.679794 0.643586
C   3.255239 0.125965 1.772067
C   4.526002 0.493968 2.208033
C   5.654660 0.058962 1.521517
C   5.509651 -0.769188 0.409426
C   4.240506 -1.141222 -0.019617
C   1.659919 -1.035527 -1.810477
C   2.220935 0.276400 -2.349505
N   1.434507 1.444444 -2.002092
C   2.060384 2.612995 -1.557544
C   1.505705 3.882316 -1.800106
C   2.119156 5.036466 -1.322633
C   3.300844 4.973572 -0.596090
C   3.855661 3.720516 -0.346224
C   3.252785 2.562143 -0.810695
C   0.174637 1.549342 -2.706226
C   -1.020698 1.818930 -1.794421
P   -1.538901 0.392701 -0.728632
C   -3.167572 1.052730 -0.183476
C   -4.377140 0.393068 -0.409175
C   -5.570012 0.914038 0.091431
C   -5.567111 2.100324 0.818475
C   -4.362358 2.763225 1.051688
C   -3.172192 2.238426 0.563239
C   -2.029271 -0.878395 -1.965749
C   -1.884833 -2.229122 -1.633954
C   -2.244940 -3.225786 -2.537932
C   -2.754113 -2.885337 -3.787415
C   -2.909607 -1.542812 -4.127486
C   -2.553351 -0.547719 -3.222780
H   -0.864768 0.161551 4.077737
H   -1.136132 1.750268 3.324550
H   -2.880577 0.655749 5.264351
H   -3.431246 1.796757 4.032017
H   -4.581894 0.149179 2.892784
H   -4.174571 -1.025650 4.154764
H   -3.148007 -1.232914 1.562531
H   -2.186206 -1.743773 2.968913
H   0.742925 -3.496499 -1.673395
H   0.712029 -5.901968 -1.187513
H   1.368048 -6.737588 1.056970
H   2.066889 -5.123256 2.812291
H   2.089845 -2.697997 2.328399
H   2.372939 0.459538 2.306121
H   4.629491 1.130373 3.082144
H   6.645525 0.355245 1.854066
H   6.386608 -1.126757 -0.122854
H   4.143528 -1.800896 -0.877793
H   2.317018 -1.850866 -2.133561
H   0.674550 -1.242793 -2.243600
H   2.300417 0.191379 -3.447174
H   3.239181 0.410050 -1.986065
H   0.585351 3.986434 -2.362641
H   1.657261 5.998073 -1.530674
H   3.773328 5.876483 -0.222466
H   4.768192 3.631405 0.237109
H   3.698728 1.610446 -0.548502
H   0.011353 0.612120 -3.246954
H   0.222452 2.329151 -3.483531
H   -1.874282 2.160387 -2.390087
H   -0.777495 2.623914 -1.093757
H   -4.390389 -0.531436 -0.979479
H   -6.504013 0.390252 -0.092539
H   -6.497595 2.507196 1.204010
H   -4.349907 3.687535 1.622760
H   -2.233016 2.743033 0.777934
H   -1.472516 -2.478447 -0.657768
H   -2.119414 -4.269119 -2.261478
H   -3.030361 -3.661251 -4.495883
H   -3.310554 -1.269701 -5.099546
H   -2.692861 0.492985 -3.500934
88
PNPhP_Ph_Fe_bic_THF_iso0_conf6_gas
O   0.001168 1.773493 -2.625530
C   -0.063692 0.821280 -1.952209
Fe   -0.387836 -0.584320 -1.005033
H   -1.388624 -0.923761 -2.081961
H   -1.015597 -1.835367 -0.379814
O   0.850137 -1.893340 -1.985004
C   0.356711 -3.233422 -2.137485
C   1.399404 -3.934583 -3.009258
C   2.148999 -2.775256 -3.703944
C   1.375908 -1.537776 -3.264754
P   -2.050542 0.348254 -0.029466
C   -2.757817 -0.389037 1.510862
C   -3.561560 0.361639 2.380509
C   -4.103728 -0.210725 3.527056
C   -3.864785 -1.551125 3.819926
C   -3.089616 -2.314612 2.952598
C   -2.543147 -1.738284 1.808251
C   -3.550260 0.462060 -1.088185
C   -3.481173 1.254699 -2.240765
C   -4.584368 1.380133 -3.076006
C   -5.766973 0.703288 -2.782535
C   -5.836521 -0.098894 -1.649018
C   -4.735696 -0.216794 -0.802440
C   -1.907843 2.142693 0.432223
C   -1.063961 2.460238 1.667787
N   0.373180 2.356701 1.485019
C   1.043455 3.455319 0.934278
C   2.449047 3.537797 0.898499
C   3.091605 4.626306 0.326299
C   2.374116 5.678566 -0.234550
C   0.986936 5.608731 -0.212465
C   0.329571 4.525285 0.359558
C   1.026470 1.518952 2.475435
C   0.742757 0.029039 2.310162
P   1.118948 -0.628331 0.613585
C   2.795980 0.076730 0.320778
C   3.044118 0.856973 -0.808190
C   4.307629 1.401104 -1.033896
C   5.333802 1.183391 -0.122189
C   5.095991 0.414271 1.017826
C   3.839773 -0.141022 1.231923
C   1.567185 -2.365775 1.016969
C   0.807829 -3.095267 1.938943
C   1.064143 -4.444556 2.161906
C   2.081135 -5.090343 1.462937
C   2.843659 -4.373555 0.544695
C   2.589033 -3.022864 0.323063
H   0.242872 -3.644663 -1.135030
H   -0.629576 -3.177544 -2.613454
H   2.081594 -4.526674 -2.394198
H   0.922181 -4.609103 -3.724721
H   3.182921 -2.718922 -3.351996
H   2.171617 -2.871936 -4.792269
H   1.985507 -0.643186 -3.131108
H   0.538638 -1.305020 -3.936792
H   -3.779577 1.402766 2.162596
H   -4.718120 0.391746 4.190162
H   -4.287449 -1.997817 4.715427
H   -2.908963 -3.365489 3.162345
H   -1.936559 -2.323458 1.121450
H   -2.554503 1.759827 -2.497962
H   -4.517402 2.001750 -3.964539
H   -6.627269 0.797289 -3.439245
H   -6.751431 -0.637327 -1.417288
H   -4.803699 -0.843537 0.081239
H   -1.478320 2.620484 -0.453632
H   -2.912002 2.562131 0.559903
H   -1.322395 3.469030 2.025793
H   -1.345072 1.783958 2.480045
H   3.066100 2.737525 1.287753
H   4.178315 4.637883 0.316530
H   2.883499 6.525383 -0.683276
H   0.392781 6.407890 -0.647431
H   -0.752949 4.521635 0.340392
H   0.722212 1.822002 3.491872
H   2.102337 1.670392 2.424805
H   1.331155 -0.519952 3.054398
H   -0.309975 -0.200683 2.504829
H   2.231490 1.076728 -1.491392
H   4.476796 2.015875 -1.912881
H   6.316633 1.613946 -0.292152
H   5.893254 0.242234 1.735580
H   3.668497 -0.760527 2.109073
H   0.001328 -2.612116 2.482800
H   0.466103 -4.993485 2.884239
H   2.280007 -6.144084 1.635639
H   3.644383 -4.866044 -0.000791
H   3.189505 -2.472059 -0.394300
88
PNPhP_Ph_Fe_bic_THF_iso1_conf1_gas
O   -0.735547 -0.361288 -3.781900
C   -0.740065 -0.581936 -2.636507
Fe   -0.748072 -1.114601 -1.034999
H   -2.155374 -1.576825 -1.377618
O   -0.859352 -2.457799 0.590482
C   0.178070 -3.455179 0.674698
C   -0.387250 -4.543162 1.564014
C   -1.853135 -4.531967 1.140587
C   -2.122873 -3.045551 0.988518
H   -0.341030 -2.336208 -1.830531
P   -1.808947 0.549870 -0.059708
C   -3.113973 1.365418 -1.081549
C   -3.648136 2.610914 -0.723359
C   -4.650802 3.203060 -1.482806
C   -5.146479 2.555650 -2.612310
C   -4.636672 1.312403 -2.969547
C   -3.628677 0.722031 -2.210588
C   -2.805956 0.086113 1.414357
C   -2.268014 0.131965 2.704917
C   -2.997897 -0.337847 3.794232
C   -4.277650 -0.854268 3.610306
C   -4.828385 -0.886606 2.330604
C   -4.098713 -0.421433 1.242320
C   -0.906090 2.029287 0.604659
C   -0.295783 2.928527 -0.483125
N   1.072019 2.615626 -0.842599
C   2.109989 3.243553 -0.177830
C   3.402374 3.326850 -0.733914
C   4.441890 3.933394 -0.039346
C   4.240257 4.484424 1.222589
C   2.963110 4.422210 1.774200
C   1.915541 3.816008 1.095585
C   1.311445 1.881712 -2.066009
C   2.095540 0.580479 -1.903356
P   1.395422 -0.652673 -0.712225
C   2.575498 -2.025754 -1.087484
C   3.555916 -2.476085 -0.200102
C   4.396145 -3.532415 -0.548545
C   4.275046 -4.144763 -1.791070
C   3.302190 -3.700530 -2.684765
C   2.454846 -2.656619 -2.332679
C   1.980004 -0.115593 0.945341
C   3.186600 0.553967 1.174372
C   3.561158 0.923843 2.462818
C   2.744997 0.611022 3.546232
C   1.552357 -0.075947 3.335295
C   1.172249 -0.432917 2.044190
H   1.074365 -2.972389 1.070314
H   0.393628 -3.816299 -0.336950
H   -0.288126 -4.270790 2.621096
H   0.110073 -5.503328 1.405935
H   -1.970201 -5.042535 0.178621
H   -2.525145 -5.000135 1.864407
H   -2.854966 -2.798620 0.219599
H   -2.421040 -2.587120 1.936792
H   -3.289344 3.127488 0.161568
H   -5.047799 4.170973 -1.189808
H   -5.928704 3.018612 -3.207254
H   -5.019015 0.795344 -3.844932
H   -3.239883 -0.253744 -2.480169
H   -1.272891 0.533454 2.869475
H   -2.565328 -0.295773 4.790286
H   -4.846446 -1.220892 4.459973
H   -5.830991 -1.276875 2.179308
H   -4.530848 -0.456604 0.246082
H   -1.579399 2.608820 1.246325
H   -0.104348 1.649420 1.243161
H   -0.905304 2.891298 -1.392207
H   -0.336163 3.970848 -0.144715
H   3.599471 2.925811 -1.721332
H   5.423894 3.979934 -0.502888
H   5.056629 4.955538 1.760635
H   2.775454 4.841180 2.759249
H   0.947134 3.753114 1.578670
H   0.338435 1.646249 -2.498801
H   1.829759 2.510044 -2.807864
H   3.143557 0.764536 -1.650350
H   2.095096 0.063866 -2.869731
H   3.665941 -2.005368 0.772180
H   5.148985 -3.873658 0.156775
H   4.931702 -4.966532 -2.062326
H   3.195335 -4.175333 -3.656038
H   1.673546 -2.341643 -3.019873
H   3.839905 0.811107 0.347975
H   4.484522 1.474885 2.611822
H   3.037129 0.903618 4.550789
H   0.911110 -0.331826 4.174949
H   0.232446 -0.954198 1.876251
88
PNPhP_Ph_Fe_bic_THF_iso1_conf2_gas
O   0.855913 -2.443520 2.897351
C   0.785884 -2.002646 1.822755
Fe   0.786598 -1.542000 0.197781
H   2.221263 -2.069304 0.361464
O   1.160801 -1.790638 -2.083259
C   0.478039 -2.901204 -2.700082
C   1.570113 -3.765988 -3.301283
C   2.604644 -2.715894 -3.699305
C   2.538015 -1.771894 -2.512829
H   0.476711 -3.029523 0.080583
P   1.630994 0.502796 0.393267
C   1.919420 1.023109 2.131319
C   2.736594 0.222384 2.937913
C   2.963577 0.552358 4.267961
C   2.368135 1.684715 4.819099
C   1.545735 2.480767 4.029649
C   1.323033 2.154819 2.693836
C   3.309014 0.760453 -0.341764
C   3.644358 1.866756 -1.129718
C   4.923167 2.003219 -1.666256
C   5.896697 1.044338 -1.408949
C   5.580805 -0.055708 -0.615011
C   4.299673 -0.199214 -0.095448
C   0.703381 1.937155 -0.295934
C   0.426836 1.775817 -1.805849
N   -0.946480 1.467230 -2.143716
C   -1.880798 2.482430 -2.213467
C   -3.168334 2.265133 -2.747718
C   -4.106682 3.288842 -2.789576
C   -3.809909 4.560310 -2.308087
C   -2.542017 4.785961 -1.779814
C   -1.592810 3.773946 -1.726292
C   -1.262726 0.128411 -2.590401
C   -2.098914 -0.726576 -1.633564
P   -1.368613 -1.072987 0.041480
C   -1.970658 0.295341 1.119812
C   -2.799415 1.335078 0.688498
C   -3.178126 2.354011 1.560538
C   -2.754380 2.334607 2.885214
C   -1.950779 1.288578 3.333645
C   -1.557327 0.282255 2.458994
C   -2.556715 -2.393955 0.548980
C   -3.902962 -2.082973 0.780035
C   -4.815503 -3.081964 1.098883
C   -4.394817 -4.406812 1.198379
C   -3.058114 -4.723460 0.980763
C   -2.144104 -3.722989 0.657656
H   -0.190276 -2.506161 -3.478460
H   -0.111618 -3.397722 -1.927705
H   1.981125 -4.432019 -2.535165
H   1.212071 -4.372715 -4.136738
H   3.608515 -3.122547 -3.844608
H   2.302041 -2.208606 -4.622618
H   2.811019 -0.737147 -2.737132
H   3.153891 -2.121312 -1.679175
H   3.183022 -0.677303 2.526612
H   3.597498 -0.084066 4.878289
H   2.539415 1.939787 5.860985
H   1.067693 3.360389 4.451723
H   0.662863 2.784853 2.108410
H   2.913855 2.641593 -1.336323
H   5.156587 2.866782 -2.282808
H   6.894321 1.151958 -1.824925
H   6.332263 -0.812364 -0.407329
H   4.043805 -1.086153 0.477648
H   -0.248711 1.973194 0.239534
H   1.229890 2.874358 -0.081964
H   0.726259 2.691590 -2.333226
H   1.049575 0.976013 -2.218524
H   -3.445683 1.289633 -3.129920
H   -5.087693 3.081124 -3.208543
H   -4.549165 5.353969 -2.340061
H   -2.282340 5.766568 -1.389841
H   -0.629959 3.985875 -1.276555
H   -1.775179 0.168249 -3.562789
H   -0.312640 -0.378990 -2.756668
H   -2.214267 -1.720647 -2.082118
H   -3.114620 -0.334207 -1.513543
H   -3.145380 1.383874 -0.336495
H   -3.799642 3.163885 1.189341
H   -3.047983 3.129135 3.565520
H   -1.608356 1.261910 4.363816
H   -0.916064 -0.514957 2.820965
H   -4.236494 -1.049674 0.728292
H   -5.855814 -2.824921 1.278299
H   -5.106795 -5.186711 1.453895
H   -2.719253 -5.751861 1.070028
H   -1.093545 -3.955405 0.502094
88
PNPhP_Ph_Fe_bic_THF_iso1_conf3_gas
O   -1.541059 -1.846571 -2.849445
C   -1.001312 -1.099167 -2.137509
Fe   -0.165452 0.103466 -1.288250
H   0.736234 -0.041786 -2.487628
O   0.901198 1.899618 -0.911044
C   2.322914 1.920616 -1.133969
C   2.521828 2.391855 -2.579348
C   1.159071 3.002787 -2.957272
C   0.429819 3.052449 -1.625229
H   -0.918271 0.910005 -2.310806
P   1.195542 -1.200231 -0.122430
C   0.541417 -2.825449 0.440547
C   0.110224 -3.715071 -0.553323
C   -0.412501 -4.957530 -0.217084
C   -0.507242 -5.339430 1.120783
C   -0.071187 -4.470046 2.114113
C   0.451655 -3.222876 1.776741
C   2.735564 -1.824231 -0.947040
C   3.081262 -1.416208 -2.235726
C   4.255635 -1.868091 -2.835220
C   5.096916 -2.740121 -2.153835
C   4.752593 -3.171542 -0.873420
C   3.580520 -2.721214 -0.278717
C   1.976669 -0.539918 1.420248
C   1.001554 0.074306 2.432189
N   0.709501 1.474687 2.211085
C   1.721210 2.420308 2.242914
C   3.029164 2.103424 2.658686
C   4.038788 3.059356 2.635712
C   3.787146 4.362982 2.221314
C   2.489131 4.698027 1.842258
C   1.473768 3.751585 1.849707
C   -0.657761 1.902926 2.429746
C   -1.491343 2.163894 1.175766
P   -1.790742 0.706494 0.074472
C   -2.640772 -0.476534 1.201221
C   -2.570554 -1.840558 0.908687
C   -3.238619 -2.775360 1.696280
C   -3.980612 -2.357245 2.795146
C   -4.070312 -0.998154 3.091265
C   -3.415440 -0.065573 2.294607
C   -3.246912 1.296836 -0.885855
C   -3.517058 2.650640 -1.101846
C   -4.579734 3.040527 -1.914575
C   -5.384564 2.083258 -2.522150
C   -5.119890 0.730995 -2.314498
C   -4.060285 0.341596 -1.505052
H   2.709322 0.920360 -0.949880
H   2.761261 2.619357 -0.410972
H   3.336369 3.118943 -2.637903
H   2.769275 1.554694 -3.235803
H   1.240516 3.989706 -3.419900
H   0.616484 2.335511 -3.630835
H   0.709782 3.944124 -1.044146
H   -0.653993 2.978184 -1.711439
H   0.176591 -3.426050 -1.597882
H   -0.744353 -5.630473 -1.002422
H   -0.914998 -6.311072 1.384728
H   -0.139500 -4.757522 3.159504
H   0.783340 -2.567929 2.575608
H   2.400191 -0.754231 -2.766473
H   4.506137 -1.540865 -3.840530
H   6.011933 -3.094402 -2.620247
H   5.395023 -3.867968 -0.341686
H   3.306742 -3.092968 0.705705
H   2.555877 -1.336199 1.900198
H   2.707551 0.203828 1.096381
H   0.045598 -0.454998 2.373690
H   1.389661 -0.092303 3.453026
H   3.261590 1.108241 3.020230
H   5.036013 2.774988 2.960683
H   4.580187 5.103429 2.202792
H   2.259370 5.711940 1.525291
H   0.482036 4.045229 1.525917
H   -0.647797 2.822021 3.029465
H   -1.158084 1.148224 3.046370
H   -2.454277 2.591462 1.479990
H   -0.991498 2.910505 0.555018
H   -1.988385 -2.174714 0.057427
H   -3.160175 -3.829806 1.450353
H   -4.494499 -3.084697 3.417214
H   -4.659938 -0.662740 3.940002
H   -3.524315 0.990740 2.523888
H   -2.902855 3.418783 -0.640964
H   -4.776983 4.097616 -2.070776
H   -6.212516 2.387581 -3.155864
H   -5.740086 -0.025007 -2.787562
H   -3.856928 -0.715279 -1.357160
88
PNPhP_Ph_Fe_bic_THF_iso1_conf4_gas
O   -1.868487 -2.357288 -2.511097
C   -1.383515 -1.965089 -1.529076
Fe   -0.767335 -1.576821 0.000600
H   -2.066152 -2.285263 0.306087
O   -0.440052 -1.674834 2.080857
C   -1.581452 -1.803216 2.956973
C   -1.225549 -2.913039 3.928206
C   0.288072 -2.752465 4.040486
C   0.660294 -2.445360 2.603164
H   -0.246018 -3.003282 -0.109664
P   -1.875459 0.334917 0.215809
C   -3.659523 0.038001 0.560294
C   -4.249061 0.206616 1.815236
C   -5.589554 -0.119897 2.018817
C   -6.355178 -0.617099 0.970927
C   -5.773055 -0.794336 -0.283927
C   -4.437287 -0.475137 -0.485863
C   -2.022418 1.429747 -1.255889
C   -2.911894 2.512853 -1.264376
C   -2.969452 3.371289 -2.355551
C   -2.142098 3.157950 -3.458329
C   -1.267698 2.077320 -3.466691
C   -1.211300 1.217982 -2.371301
C   -1.503594 1.624137 1.532234
C   -0.442554 2.694083 1.252098
N   0.907036 2.365145 1.686412
C   1.860437 3.385870 1.596454
C   1.523398 4.693266 1.201021
C   2.482340 5.701341 1.164864
C   3.805819 5.448194 1.501639
C   4.155273 4.153992 1.880823
C   3.208590 3.141659 1.927471
C   1.341018 1.020199 1.367372
C   1.652578 0.811772 -0.119178
P   1.267485 -0.925418 -0.570553
C   2.715672 -1.858668 0.085797
C   3.844208 -1.240798 0.633564
C   4.906608 -2.000326 1.119306
C   4.863726 -3.388856 1.049115
C   3.750935 -4.014878 0.491404
C   2.685367 -3.257068 0.019640
C   1.635306 -0.991603 -2.368433
C   1.374596 -2.185271 -3.051255
C   1.608566 -2.284793 -4.417401
C   2.097310 -1.189649 -5.125734
C   2.356097 0.002800 -4.457489
C   2.131778 0.101221 -3.086071
H   -2.454907 -2.007232 2.336594
H   -1.717974 -0.846894 3.479436
H   -1.752005 -2.817125 4.881057
H   -1.472573 -3.886488 3.491428
H   0.539012 -1.910912 4.696227
H   0.797475 -3.643809 4.414855
H   1.571077 -1.853619 2.487994
H   0.755911 -3.352458 1.998026
H   -3.671026 0.589545 2.651278
H   -6.032883 0.017999 3.001212
H   -7.399637 -0.869561 1.129384
H   -6.361883 -1.187217 -1.107797
H   -3.984671 -0.631849 -1.461487
H   -3.575076 2.673390 -0.417820
H   -3.664487 4.206270 -2.349716
H   -2.189117 3.829757 -4.310726
H   -0.625922 1.889765 -4.322810
H   -0.541066 0.365796 -2.395203
H   -1.279143 1.112869 2.474344
H   -2.446213 2.159068 1.686336
H   -0.742116 3.585479 1.812977
H   -0.477282 2.978401 0.186352
H   0.511782 4.936224 0.900759
H   2.181017 6.697994 0.853455
H   4.550446 6.236886 1.465306
H   5.183108 3.924116 2.148804
H   3.522514 2.153204 2.243920
H   2.199337 0.748275 1.985441
H   0.547080 0.334228 1.670737
H   0.942288 1.397117 -0.714931
H   2.658770 1.157512 -0.377147
H   3.911079 -0.158165 0.683268
H   5.771806 -1.502037 1.547804
H   5.692747 -3.980726 1.426327
H   3.708963 -5.098831 0.430909
H   1.799781 -3.747926 -0.375744
H   0.963686 -3.033182 -2.511519
H   1.394770 -3.216775 -4.932269
H   2.271214 -1.264721 -6.195284
H   2.737634 0.862322 -5.001727
H   2.341201 1.041221 -2.585946
88
PNPhP_Ph_Fe_bic_THF_iso1_conf5_gas
O   1.241003 -2.545898 -2.966599
C   1.064295 -2.086220 -1.913155
Fe   0.869039 -1.612869 -0.297721
H   0.601996 -3.102929 -0.235515
O   0.842764 -1.761199 1.782647
C   -0.196459 -2.532397 2.396944
C   0.121186 -2.445907 3.882703
C   1.662752 -2.338518 3.900620
C   2.034965 -2.251840 2.420019
H   2.319964 -2.063058 -0.212296
P   -1.260986 -1.103439 -0.626537
C   -2.184685 -0.114489 0.637808
C   -1.437508 0.437731 1.684891
C   -2.033775 1.238448 2.652919
C   -3.401162 1.492480 2.600320
C   -4.164919 0.914838 1.591813
C   -3.565129 0.112212 0.624914
C   -2.455353 -2.482826 -0.928872
C   -2.163387 -3.749383 -0.417659
C   -3.052675 -4.808584 -0.577428
C   -4.248557 -4.621388 -1.262627
C   -4.544295 -3.370723 -1.798924
C   -3.654103 -2.314387 -1.635929
C   -1.445833 -0.144714 -2.228477
C   -2.094706 1.227105 -2.168789
N   -1.388816 2.175404 -1.333698
C   -2.085881 3.200278 -0.704392
C   -3.480899 3.355205 -0.831711
C   -4.158672 4.353911 -0.145224
C   -3.484809 5.251424 0.676296
C   -2.102577 5.136032 0.779464
C   -1.411252 4.139445 0.103333
C   0.037471 2.341119 -1.546156
C   0.900523 1.993161 -0.317300
P   1.819430 0.379819 -0.343879
C   2.999272 0.642160 -1.732809
C   3.725888 -0.450528 -2.223116
C   4.646144 -0.289189 -3.253950
C   4.849647 0.964549 -3.822572
C   4.135143 2.058884 -3.344921
C   3.223648 1.900315 -2.305164
C   2.892608 0.676833 1.124730
C   2.337561 1.141309 2.323321
C   3.113696 1.247382 3.474107
C   4.458770 0.889873 3.447281
C   5.023129 0.435267 2.257930
C   4.247651 0.329016 1.107331
H   -1.157651 -2.110945 2.104056
H   -0.128391 -3.562603 2.021741
H   -0.257781 -3.313015 4.429424
H   -0.338234 -1.550329 4.310943
H   1.989023 -1.440179 4.430380
H   2.138249 -3.200222 4.376245
H   2.845939 -1.565357 2.193456
H   2.266201 -3.232207 1.984532
H   -0.377629 0.209788 1.744286
H   -1.428607 1.663919 3.449121
H   -3.869716 2.130853 3.343077
H   -5.235382 1.093974 1.550553
H   -4.188275 -0.350429 -0.133324
H   -1.204167 -3.902162 0.068059
H   -2.801071 -5.786502 -0.176620
H   -4.940927 -5.448196 -1.392973
H   -5.466842 -3.217861 -2.351990
H   -3.902457 -1.352923 -2.078849
H   -0.435704 -0.088045 -2.640124
H   -2.008468 -0.765613 -2.931736
H   -2.217379 1.606751 -3.198692
H   -3.097756 1.105185 -1.756618
H   -4.052546 2.706450 -1.483282
H   -5.235344 4.433938 -0.270631
H   -4.020857 6.030263 1.209142
H   -1.542464 5.830904 1.399689
H   -0.336555 4.085760 0.226315
H   0.333752 1.740647 -2.409634
H   0.235806 3.382863 -1.835254
H   1.618700 2.794450 -0.107821
H   0.240318 1.938458 0.549541
H   3.561469 -1.430006 -1.785358
H   5.197161 -1.151203 -3.618507
H   5.560330 1.088683 -4.634663
H   4.287728 3.042716 -3.779683
H   2.693100 2.774876 -1.943723
H   1.289706 1.419960 2.372943
H   2.663754 1.610112 4.394341
H   5.064004 0.968988 4.345633
H   6.073567 0.160161 2.224091
H   4.697046 -0.035372 0.188802
88
PNPhP_Ph_Fe_bic_THF_iso1_conf6_gas
O   -0.297682 0.583903 -3.393840
C   0.062680 0.699955 -2.293527
Fe   0.693213 1.087833 -0.769354
H   1.970755 1.150637 -1.580953
O   1.739872 2.192200 0.669071
C   1.101637 3.361868 1.192453
C   2.187037 4.086940 1.987943
C   3.498352 3.562341 1.364020
C   3.017885 2.679034 0.220462
H   0.463492 2.443988 -1.396609
P   1.603992 -0.830321 -0.183200
C   3.263879 -0.607670 0.586888
C   4.440385 -0.698306 -0.163583
C   5.675650 -0.422230 0.416768
C   5.756548 -0.052231 1.756396
C   4.591510 0.036170 2.514403
C   3.356593 -0.235351 1.933371
C   1.995577 -1.964688 -1.580137
C   1.992539 -3.358356 -1.439406
C   2.304023 -4.184393 -2.515347
C   2.636862 -3.633450 -3.748954
C   2.657854 -2.250193 -3.898724
C   2.337955 -1.423780 -2.826117
C   0.846139 -2.011566 1.034038
C   0.058482 -1.305648 2.144309
N   -1.365142 -1.357716 1.887087
C   -1.982090 -2.623556 1.930464
C   -3.298402 -2.778077 1.461498
C   -3.915522 -4.019418 1.468494
C   -3.244370 -5.150805 1.930253
C   -1.939136 -5.012476 2.384130
C   -1.313230 -3.768056 2.390706
C   -2.133460 -0.258991 2.448828
C   -1.700382 1.124122 1.975547
P   -1.332641 1.262487 0.144714
C   -2.641791 0.177938 -0.563186
C   -2.293871 -1.007335 -1.214622
C   -3.274807 -1.832120 -1.756485
C   -4.618865 -1.489826 -1.640159
C   -4.979644 -0.320654 -0.973622
C   -3.996414 0.510040 -0.442359
C   -2.067165 2.913650 -0.231517
C   -2.361079 3.183497 -1.575813
C   -2.855895 4.421535 -1.960614
C   -3.053608 5.425041 -1.012104
C   -2.754624 5.174798 0.321186
C   -2.267973 3.925996 0.708949
H   0.251227 3.037513 1.790628
H   0.725316 3.958329 0.351653
H   2.131965 3.836690 3.050881
H   2.078774 5.170755 1.896808
H   4.149121 4.363673 1.005254
H   4.062011 2.965102 2.085131
H   3.649157 1.818939 0.011709
H   2.855776 3.240186 -0.708574
H   4.390177 -0.983636 -1.209850
H   6.578821 -0.499311 -0.182162
H   6.720589 0.163586 2.207811
H   4.642958 0.321153 3.561874
H   2.459703 -0.139066 2.536926
H   1.750753 -3.818368 -0.487432
H   2.287827 -5.262899 -2.385509
H   2.877910 -4.279092 -4.588679
H   2.914495 -1.807302 -4.856683
H   2.347330 -0.345506 -2.947502
H   1.625423 -2.656801 1.452235
H   0.159527 -2.650586 0.472124
H   0.319621 -1.716714 3.135883
H   0.334935 -0.247995 2.171120
H   -3.830296 -1.926411 1.051394
H   -4.929995 -4.103132 1.088372
H   -3.729336 -6.122060 1.926867
H   -1.392693 -5.878904 2.746904
H   -0.296263 -3.698583 2.759888
H   -2.107582 -0.278035 3.553656
H   -3.175087 -0.400155 2.161082
H   -2.507044 1.815483 2.238794
H   -0.809512 1.462755 2.515179
H   -1.247625 -1.283691 -1.296313
H   -2.985176 -2.747468 -2.263343
H   -5.384300 -2.133626 -2.064070
H   -6.026726 -0.047518 -0.876863
H   -4.282219 1.436471 0.049497
H   -2.192281 2.413815 -2.324148
H   -3.082988 4.607033 -3.006518
H   -3.435938 6.395842 -1.314075
H   -2.900984 5.949568 1.068843
H   -2.042472 3.761878 1.758819
88
PNPhP_Ph_Fe_bic_THF_iso2_conf1_gas
O   -0.611400 -0.507413 3.645539
C   -0.226010 -0.381091 2.557353
Fe   0.428630 -0.113285 0.982565
H   1.222918 -1.492986 0.987433
H   -0.160178 1.377469 0.962376
O   2.191766 0.752822 2.090713
C   2.078533 2.006756 2.776302
C   3.122328 1.966892 3.896541
C   4.035064 0.809415 3.482255
C   3.045766 -0.128149 2.819327
P   -1.299856 -1.108816 0.132767
C   -2.943905 -0.586460 0.764747
C   -4.071885 -1.409287 0.657614
C   -5.324496 -0.932294 1.028466
C   -5.464102 0.373048 1.499012
C   -4.346846 1.194565 1.608013
C   -3.090412 0.714898 1.247737
C   -1.304678 -2.911317 0.491262
C   -1.591159 -3.339264 1.793270
C   -1.531724 -4.687219 2.125501
C   -1.178195 -5.632010 1.164043
C   -0.888623 -5.217097 -0.131374
C   -0.953994 -3.866454 -0.467115
C   -1.683433 -1.118072 -1.690126
C   -2.397511 0.146465 -2.149416
N   -1.648482 1.341257 -1.816276
C   -2.389688 2.491325 -1.461263
C   -1.849531 3.394213 -0.536219
C   -2.554702 4.533171 -0.165560
C   -3.819315 4.785802 -0.692841
C   -4.368486 3.885795 -1.601281
C   -3.658175 2.755222 -1.993065
C   -0.482154 1.578568 -2.660337
C   0.832514 1.826824 -1.927548
P   1.468786 0.423577 -0.911642
C   1.799624 -0.888768 -2.162293
C   1.766937 -2.223421 -1.745252
C   2.022833 -3.254155 -2.646408
C   2.308303 -2.964731 -3.977331
C   2.348078 -1.638255 -4.402174
C   2.100924 -0.607706 -3.500612
C   3.183921 1.000123 -0.576977
C   4.203487 0.055102 -0.424299
C   5.496163 0.453819 -0.101133
C   5.790848 1.804487 0.074872
C   4.782173 2.751673 -0.075165
C   3.487367 2.352603 -0.397251
H   1.054448 2.123278 3.142157
H   2.277290 2.789735 2.037735
H   3.653959 2.916154 4.000852
H   2.642495 1.743257 4.854969
H   4.559121 0.351321 4.325100
H   4.772530 1.140909 2.743688
H   2.456717 -0.698096 3.551203
H   3.477383 -0.822802 2.097482
H   -3.966688 -2.427459 0.291388
H   -6.194142 -1.578860 0.948823
H   -6.445119 0.746156 1.780112
H   -4.448563 2.216499 1.961395
H   -2.204733 1.339546 1.324303
H   -1.860903 -2.610215 2.551811
H   -1.761020 -5.000843 3.140009
H   -1.129803 -6.685480 1.424613
H   -0.613752 -5.945981 -0.889242
H   -0.716166 -3.565728 -1.482509
H   -0.749343 -1.274792 -2.238414
H   -2.329952 -1.978380 -1.898603
H   -2.608471 0.064723 -3.231586
H   -3.362439 0.201518 -1.639833
H   -0.911878 3.138973 -0.052274
H   -2.123993 5.212748 0.564994
H   -4.374669 5.669048 -0.391433
H   -5.354813 4.067838 -2.019396
H   -4.093411 2.073362 -2.717477
H   -0.360455 0.711331 -3.320068
H   -0.669368 2.439020 -3.320806
H   0.710050 2.657221 -1.228424
H   1.593841 2.131686 -2.655319
H   1.528259 -2.430090 -0.702800
H   1.990294 -4.284666 -2.303115
H   2.500853 -3.767848 -4.683127
H   2.575232 -1.404825 -5.438593
H   2.150992 0.419914 -3.848730
H   3.981185 -0.999259 -0.562915
H   6.277393 -0.293049 0.009790
H   6.801416 2.116264 0.322680
H   5.001864 3.807454 0.057649
H   2.714692 3.107770 -0.503200
88
PNPhP_Ph_Fe_bic_THF_iso2_conf2_gas
O   0.495813 -4.308784 -0.869567
C   0.469072 -3.161313 -0.715226
Fe   0.640173 -1.475401 -0.363201
H   0.592832 -0.928278 -1.830067
H   0.761816 -1.992354 1.092073
O   2.643480 -1.740173 -0.673539
C   3.147108 -2.188685 -1.944808
C   4.562353 -2.689997 -1.670853
C   4.924536 -1.995276 -0.357671
C   3.591510 -1.997223 0.362968
P   -1.537895 -1.244951 -0.303075
C   -2.393463 -2.849334 -0.590309
C   -2.826251 -3.635240 0.480433
C   -3.392003 -4.886068 0.251654
C   -3.529578 -5.367340 -1.046813
C   -3.088124 -4.595678 -2.118392
C   -2.517734 -3.347961 -1.891824
C   -2.375445 -0.703775 1.240542
C   -3.758225 -0.483071 1.312326
C   -4.343446 -0.060431 2.499994
C   -3.557007 0.144078 3.634347
C   -2.188446 -0.094574 3.579523
C   -1.605864 -0.523266 2.388805
C   -2.443667 -0.238101 -1.612219
C   -2.820467 1.229055 -1.390161
N   -1.814924 2.213203 -1.758585
C   -2.163790 3.554965 -1.619715
C   -1.198451 4.577313 -1.730456
C   -1.554669 5.915156 -1.641262
C   -2.876690 6.297169 -1.428279
C   -3.835858 5.299872 -1.299832
C   -3.494450 3.954502 -1.384792
C   -0.441931 1.826879 -1.535637
C   -0.016645 1.896809 -0.064188
P   1.202338 0.577332 0.340158
C   1.535111 0.919772 2.122862
C   1.569158 2.223946 2.633249
C   1.826131 2.455291 3.980872
C   2.062268 1.386211 4.841935
C   2.041057 0.086013 4.346134
C   1.778885 -0.143358 2.997874
C   2.753706 1.185737 -0.446611
C   3.875935 1.588693 0.282603
C   5.037667 1.998794 -0.370434
C   5.091874 2.019577 -1.760283
C   3.979114 1.616898 -2.496516
C   2.825115 1.194376 -1.846182
H   2.480939 -2.961727 -2.334796
H   3.120310 -1.327636 -2.617568
H   4.563068 -3.776740 -1.535895
H   5.248220 -2.449871 -2.486964
H   5.238841 -0.961870 -0.539857
H   5.709257 -2.509778 0.202601
H   3.487938 -1.203690 1.106051
H   3.363611 -2.961158 0.837414
H   -2.721604 -3.266717 1.496532
H   -3.726138 -5.486394 1.093222
H   -3.971873 -6.343582 -1.223316
H   -3.180008 -4.969649 -3.134174
H   -2.149102 -2.768316 -2.733913
H   -4.383411 -0.656350 0.440137
H   -5.415506 0.109906 2.543245
H   -4.016712 0.481643 4.558993
H   -1.565111 0.051739 4.457229
H   -0.546173 -0.742053 2.335306
H   -3.387169 -0.773055 -1.759872
H   -1.877383 -0.359058 -2.541123
H   -3.154732 1.373832 -0.349558
H   -3.698976 1.415197 -2.019162
H   -0.155512 4.330744 -1.891550
H   -0.778562 6.670095 -1.736523
H   -3.148829 7.345278 -1.355893
H   -4.874781 5.564007 -1.120361
H   -4.278102 3.217908 -1.259995
H   0.218819 2.435860 -2.156525
H   -0.311296 0.802299 -1.893205
H   0.339332 2.895995 0.199357
H   -0.878563 1.678946 0.579042
H   1.401766 3.073134 1.978055
H   1.841090 3.473699 4.358613
H   2.260232 1.567523 5.894601
H   2.220387 -0.755291 5.009690
H   1.719459 -1.158525 2.608241
H   3.849339 1.581111 1.367822
H   5.901134 2.304962 0.213703
H   5.996152 2.342849 -2.267941
H   4.013328 1.620517 -3.582564
H   1.980260 0.826302 -2.421117
88
PNPhP_Ph_Fe_bic_THF_iso2_conf3_gas
O   1.064305 4.067656 -1.202741
C   0.907416 2.952552 -0.919876
Fe   0.884427 1.293930 -0.460996
H   1.037612 1.778089 1.004270
H   0.829832 0.723601 -1.917245
O   2.926025 1.342485 -0.722972
C   3.852287 1.454793 0.359282
C   5.208431 1.355594 -0.308796
C   4.970885 2.145162 -1.595704
C   3.529243 1.792991 -1.950319
P   -1.281499 1.324044 -0.221064
C   -2.014275 2.951834 0.261447
C   -1.986568 4.004978 -0.661604
C   -2.516399 5.250305 -0.345168
C   -3.085248 5.470248 0.906051
C   -3.118928 4.433538 1.832060
C   -2.591773 3.184756 1.512704
C   -1.985016 0.239577 1.082989
C   -3.095324 -0.591981 0.913787
C   -3.526297 -1.416208 1.950367
C   -2.871478 -1.400671 3.178889
C   -1.786508 -0.549438 3.370713
C   -1.346675 0.260623 2.329336
C   -2.301844 1.003220 -1.735760
C   -1.790606 -0.100458 -2.657027
N   -1.767354 -1.427636 -2.079213
C   -2.930715 -2.158305 -1.934474
C   -4.175973 -1.658227 -2.371377
C   -5.343609 -2.389840 -2.193421
C   -5.326983 -3.639783 -1.582080
C   -4.103574 -4.146324 -1.152851
C   -2.927122 -3.427746 -1.318641
C   -0.487654 -2.070129 -1.870584
C   -0.033799 -2.157652 -0.403610
P   1.165724 -0.854173 0.150011
C   1.359281 -1.301825 1.932323
C   1.109285 -2.585864 2.430403
C   1.279174 -2.872311 3.781860
C   1.716364 -1.883404 4.658715
C   1.976974 -0.603995 4.175020
C   1.793804 -0.317360 2.825871
C   2.730279 -1.546498 -0.549928
C   3.721470 -2.135924 0.240664
C   4.885504 -2.641753 -0.336583
C   5.072916 -2.577256 -1.713469
C   4.092050 -1.991206 -2.510916
C   2.938292 -1.472913 -1.933340
H   3.696658 2.412211 0.873728
H   3.644834 0.639334 1.054252
H   5.429201 0.306004 -0.531888
H   6.014048 1.762659 0.307414
H   5.666199 1.882634 -2.396869
H   5.065062 3.219060 -1.402946
H   2.960406 2.641695 -2.335309
H   3.459485 0.967670 -2.663228
H   -1.528729 3.866901 -1.636478
H   -2.477704 6.051486 -1.077602
H   -3.498593 6.443109 1.156411
H   -3.563248 4.590868 2.811001
H   -2.641971 2.387152 2.245720
H   -3.626460 -0.631349 -0.029040
H   -4.372104 -2.076914 1.783573
H   -3.204938 -2.050252 3.983391
H   -1.259874 -0.532475 4.320490
H   -0.486026 0.908434 2.463034
H   -2.270147 1.941807 -2.298842
H   -3.347263 0.858162 -1.445514
H   -0.762319 0.155827 -2.924316
H   -2.381538 -0.097531 -3.584596
H   -4.237652 -0.690529 -2.854886
H   -6.281925 -1.968258 -2.544128
H   -6.243497 -4.203753 -1.442595
H   -4.057413 -5.118657 -0.669343
H   -2.002961 -3.850775 -0.942988
H   0.249868 -1.525555 -2.461079
H   -0.527600 -3.084382 -2.288062
H   0.446368 -3.127638 -0.237361
H   -0.901443 -2.099831 0.260647
H   0.771242 -3.377956 1.771149
H   1.067967 -3.872534 4.149445
H   1.848747 -2.108092 5.713334
H   2.309051 0.179017 4.851049
H   1.931996 0.695274 2.452191
H   3.589983 -2.199522 1.316208
H   5.645738 -3.090359 0.296923
H   5.978255 -2.975626 -2.162483
H   4.230963 -1.925238 -3.586633
H   2.206533 -0.960268 -2.550615
88
PNPhP_Ph_Fe_bic_THF_iso2_conf5_gas
O   0.789218 0.909540 3.549504
C   0.449648 0.636303 2.470688
Fe   -0.120072 0.085248 0.941287
H   -0.162571 1.435045 0.157107
H   -0.126291 -1.335359 1.699674
O   -2.262766 0.621169 1.474519
C   -2.584060 2.008942 1.365735
C   -4.049781 2.061544 1.775979
C   -4.179356 0.913914 2.802973
C   -2.838582 0.173433 2.703148
P   1.799076 0.244297 0.049986
C   2.719513 1.812597 0.371219
C   4.077121 1.911686 0.042132
C   4.771057 3.100043 0.242042
C   4.120234 4.206141 0.784746
C   2.774639 4.114848 1.125652
C   2.078699 2.925879 0.919779
C   3.110291 -0.971988 0.511959
C   3.419589 -1.061121 1.875930
C   4.366219 -1.969301 2.332297
C   5.018195 -2.812160 1.432877
C   4.716539 -2.735828 0.077738
C   3.769634 -1.820608 -0.380791
C   1.899625 0.203135 -1.797335
C   1.217215 1.343739 -2.556764
N   -0.229067 1.372229 -2.515347
C   -0.945863 2.516003 -2.201892
C   -2.291954 2.665685 -2.595084
C   -3.033815 3.783304 -2.223719
C   -2.470290 4.799978 -1.462290
C   -1.133154 4.675290 -1.088706
C   -0.384827 3.563387 -1.443620
C   -0.913941 0.231458 -3.074249
C   -1.880957 -0.436642 -2.094019
P   -1.110207 -1.196086 -0.599220
C   -0.179616 -2.633379 -1.261923
C   -0.414839 -3.173529 -2.532582
C   0.316879 -4.267693 -2.982940
C   1.286629 -4.845237 -2.165986
C   1.522380 -4.321273 -0.899094
C   0.799914 -3.218069 -0.452323
C   -2.579736 -2.026662 0.139484
C   -2.374423 -3.115672 0.993072
C   -3.444085 -3.717896 1.646185
C   -4.738404 -3.235177 1.464361
C   -4.952698 -2.150653 0.619564
C   -3.881396 -1.550065 -0.038195
H   -1.942512 2.584602 2.048331
H   -2.368983 2.322106 0.343420
H   -4.683368 1.871459 0.904630
H   -4.327467 3.036461 2.184283
H   -5.009800 0.250598 2.549483
H   -4.345800 1.285244 3.817657
H   -2.922434 -0.912463 2.643867
H   -2.163166 0.436215 3.528459
H   4.601066 1.046368 -0.356666
H   5.824097 3.160292 -0.018358
H   4.663317 5.133223 0.945513
H   2.260587 4.969744 1.556171
H   1.023650 2.845467 1.162677
H   2.908705 -0.413777 2.583672
H   4.594229 -2.021721 3.393069
H   5.756114 -3.525417 1.789093
H   5.215183 -3.391881 -0.630693
H   3.539275 -1.795867 -1.440796
H   2.961124 0.236138 -2.070080
H   1.520741 -0.773034 -2.120461
H   1.607640 2.294123 -2.193548
H   1.543510 1.267180 -3.607730
H   -2.773814 1.911027 -3.206068
H   -4.069129 3.853510 -2.547285
H   -3.052976 5.667963 -1.171036
H   -0.658914 5.450467 -0.492228
H   0.636044 3.497577 -1.091208
H   -1.467293 0.508659 -3.985839
H   -0.159114 -0.489044 -3.401370
H   -2.514023 -1.161457 -2.618658
H   -2.546018 0.329769 -1.684291
H   -1.177742 -2.749745 -3.178567
H   0.125908 -4.672781 -3.972762
H   1.856658 -5.699995 -2.519084
H   2.285110 -4.752706 -0.257796
H   0.993054 -2.787549 0.526948
H   -1.366118 -3.482376 1.157828
H   -3.264431 -4.563252 2.304254
H   -5.573819 -3.701286 1.978809
H   -5.957580 -1.764495 0.471450
H   -4.075401 -0.696079 -0.677874
88
PNPhP_Ph_Fe_bic_THF_iso2_conf6_gas
O   1.950352 3.801359 -0.458742
C   1.640736 2.712399 -0.203859
Fe   1.267383 1.047321 0.042556
H   1.117427 1.020767 1.607192
H   1.459595 0.888198 -1.479889
O   3.285746 0.747334 0.245560
C   4.124458 0.902166 -0.901660
C   5.547872 0.718474 -0.376614
C   5.430184 0.980615 1.141819
C   3.967955 1.365072 1.339130
P   -0.808247 1.631823 0.026585
C   -1.121846 3.226264 0.884379
C   -0.825976 3.296034 2.251047
C   -1.044388 4.471900 2.958766
C   -1.544537 5.598168 2.307884
C   -1.823404 5.540508 0.946659
C   -1.616539 4.359628 0.236906
C   -1.673092 1.871863 -1.580290
C   -3.069291 1.935945 -1.675072
C   -3.688623 2.122911 -2.906129
C   -2.919529 2.263342 -4.059861
C   -1.531396 2.220140 -3.974733
C   -0.912360 2.024679 -2.742302
C   -1.989329 0.563479 0.946706
C   -2.283682 -0.731972 0.188758
N   -2.443363 -1.888931 1.041953
C   -3.715468 -2.367572 1.315913
C   -3.967347 -3.726608 1.581573
C   -5.252569 -4.168032 1.876976
C   -6.328782 -3.287995 1.903142
C   -6.092077 -1.942722 1.629317
C   -4.813744 -1.484713 1.345825
C   -1.296248 -2.756831 1.177697
C   0.029571 -2.049029 1.477915
P   1.059197 -1.198394 0.146517
C   2.698663 -1.909612 0.598664
C   3.573689 -2.426623 -0.359424
C   4.827627 -2.906786 0.012964
C   5.225508 -2.873192 1.346436
C   4.362658 -2.348971 2.307503
C   3.113415 -1.864419 1.935162
C   0.651381 -2.166735 -1.360368
C   0.193111 -1.493254 -2.493780
C   -0.183952 -2.199149 -3.633789
C   -0.095310 -3.587028 -3.655063
C   0.372184 -4.270450 -2.532818
C   0.738940 -3.565719 -1.391898
H   3.963684 1.900686 -1.328082
H   3.802631 0.157592 -1.630258
H   6.239024 1.407640 -0.868467
H   5.897769 -0.300303 -0.558374
H   6.100162 1.771904 1.487405
H   5.660838 0.069875 1.699214
H   3.505685 0.987210 2.250954
H   3.813229 2.451255 1.290411
H   -0.395642 2.429875 2.746517
H   -0.815046 4.513010 4.019991
H   -1.708353 6.519357 2.859936
H   -2.202812 6.417811 0.430227
H   -1.839463 4.324688 -0.825105
H   -3.681592 1.847688 -0.781522
H   -4.772678 2.161312 -2.965176
H   -3.403795 2.408668 -5.021428
H   -0.925690 2.336228 -4.869166
H   0.171156 1.969047 -2.662480
H   -2.902203 1.115944 1.193248
H   -1.492290 0.343391 1.894545
H   -1.475152 -0.939145 -0.521357
H   -3.172229 -0.611780 -0.438090
H   -3.165736 -4.454302 1.527253
H   -5.410594 -5.225435 2.072681
H   -7.329695 -3.640668 2.130289
H   -6.913007 -1.230759 1.649389
H   -4.657261 -0.424479 1.175779
H   -1.178434 -3.417641 0.303440
H   -1.482789 -3.405605 2.039351
H   -0.108800 -1.305237 2.268234
H   0.689447 -2.820448 1.886605
H   3.271109 -2.464864 -1.401680
H   5.492569 -3.314680 -0.743513
H   6.200543 -3.253912 1.636398
H   4.665700 -2.313223 3.350369
H   2.459412 -1.431594 2.687812
H   0.145216 -0.408593 -2.467266
H   -0.547194 -1.658218 -4.502946
H   -0.387569 -4.139344 -4.543717
H   0.448463 -5.354009 -2.547030
H   1.112116 -4.103793 -0.523782
88
PNPhP_Ph_Fe_bic_THF_iso3_conf1_gas
O   -0.376915 1.335791 -3.584242
C   -0.450793 0.747714 -2.581489
Fe   -0.250625 -0.103504 -1.107735
H   0.866975 0.883012 -1.010475
O   -1.758324 -1.544189 -1.301888
C   -3.095547 -1.097759 -1.552570
C   -3.894026 -2.370883 -1.848298
C   -2.807746 -3.409720 -2.204371
C   -1.535796 -2.577749 -2.268467
H   0.576274 -0.973082 -2.047134
P   -1.342270 1.223162 0.257331
C   -2.746586 2.165960 -0.481395
C   -2.451625 3.036782 -1.538554
C   -3.459486 3.764368 -2.160746
C   -4.782393 3.625857 -1.746070
C   -5.087188 2.759139 -0.701822
C   -4.076259 2.038497 -0.069084
C   -2.147182 0.511377 1.755149
C   -2.328245 -0.874967 1.804435
C   -2.930307 -1.477030 2.907213
C   -3.349183 -0.700587 3.983518
C   -3.172263 0.681326 3.948680
C   -2.581117 1.282243 2.841345
C   -0.402729 2.660418 0.947765
C   0.619608 2.333681 2.037491
N   1.837638 1.716354 1.561627
C   2.797841 2.520665 0.945582
C   4.016231 1.993368 0.474511
C   4.953081 2.800239 -0.153094
C   4.725873 4.160847 -0.344226
C   3.526469 4.693980 0.109532
C   2.578307 3.897423 0.743765
C   2.220699 0.511807 2.271423
C   1.318155 -0.692303 2.013964
P   1.096370 -1.162812 0.221893
C   0.763465 -2.966605 0.408044
C   1.233112 -3.856247 -0.566625
C   0.897659 -5.205642 -0.520091
C   0.083877 -5.691061 0.501638
C   -0.381176 -4.817977 1.480784
C   -0.043209 -3.467339 1.435467
C   2.846618 -1.210584 -0.339029
C   3.819885 -1.872042 0.421011
C   5.152607 -1.865603 0.023338
C   5.526015 -1.208887 -1.149383
C   4.561764 -0.566765 -1.919454
C   3.229428 -0.563921 -1.513678
H   -3.080427 -0.404423 -2.403979
H   -3.429899 -0.550130 -0.671692
H   -4.470186 -2.687299 -0.974897
H   -4.598659 -2.206222 -2.667378
H   -2.715997 -4.162169 -1.416062
H   -3.004671 -3.928320 -3.145936
H   -0.629043 -3.106396 -1.984075
H   -1.387443 -2.109980 -3.251482
H   -1.429961 3.130263 -1.894998
H   -3.210644 4.433754 -2.979184
H   -5.570882 4.188577 -2.237544
H   -6.116076 2.642817 -0.372217
H   -4.329287 1.373658 0.751848
H   -1.981531 -1.482827 0.971804
H   -3.063701 -2.555525 2.924387
H   -3.811756 -1.168178 4.848014
H   -3.497750 1.292907 4.785484
H   -2.465727 2.362578 2.821480
H   0.092549 3.113402 0.083997
H   -1.120481 3.394706 1.330462
H   0.163385 1.659743 2.768590
H   0.848129 3.256092 2.595922
H   4.233777 0.936447 0.562229
H   5.872499 2.342757 -0.508677
H   5.461304 4.785155 -0.841578
H   3.313444 5.751267 -0.024814
H   1.662734 4.367972 1.080978
H   2.230507 0.702934 3.358761
H   3.242722 0.249329 2.004821
H   0.310671 -0.513633 2.404679
H   1.722577 -1.544123 2.573224
H   1.866499 -3.481242 -1.366719
H   1.275261 -5.880836 -1.283071
H   -0.178551 -6.744442 0.538261
H   -1.006258 -5.189129 2.288756
H   -0.412974 -2.804393 2.211914
H   3.533735 -2.404164 1.325172
H   5.899503 -2.376593 0.624426
H   6.567037 -1.203072 -1.460417
H   4.844851 -0.051302 -2.832488
H   2.463638 -0.053460 -2.087237
88
PNPhP_Ph_Fe_bic_THF_iso3_conf2_gas
O   0.900772 0.637098 -3.689669
C   0.388693 0.524620 -2.650783
Fe   -0.367851 0.091890 -1.176355
H   0.680847 -0.971007 -1.232718
O   -1.972841 1.455364 -1.208707
C   -3.265838 0.931903 -1.536386
C   -4.180629 2.156866 -1.600912
C   -3.203573 3.333534 -1.820801
C   -1.858141 2.643432 -2.000104
H   -1.125039 -0.694502 -2.229067
P   0.954616 1.140752 0.218943
C   0.545154 2.921407 0.447557
C   -0.372553 3.329057 1.421875
C   -0.800075 4.653094 1.488675
C   -0.314146 5.593971 0.584937
C   0.607882 5.202270 -0.383908
C   1.029749 3.878197 -0.454846
C   2.736392 1.238599 -0.225137
C   3.278573 0.334643 -1.138878
C   4.648455 0.316860 -1.390574
C   5.491036 1.206848 -0.734940
C   4.960650 2.119507 0.176416
C   3.594428 2.131858 0.432463
C   1.131751 0.609517 2.002090
C   2.158264 -0.504124 2.178880
N   1.897802 -1.638031 1.313469
C   3.007869 -2.293089 0.740665
C   2.859353 -2.950554 -0.489100
C   3.936745 -3.593775 -1.085686
C   5.192151 -3.582459 -0.481859
C   5.350712 -2.925989 0.734574
C   4.270562 -2.299858 1.348312
C   0.800765 -2.496198 1.745035
C   -0.304724 -2.787772 0.733923
P   -1.336663 -1.364104 0.162971
C   -2.698107 -2.362026 -0.591295
C   -2.408114 -3.043967 -1.779868
C   -3.369846 -3.835685 -2.395444
C   -4.646172 -3.943082 -1.845118
C   -4.947763 -3.260030 -0.672431
C   -3.977331 -2.481164 -0.042973
C   -2.141553 -0.802400 1.727389
C   -2.502499 0.547221 1.817558
C   -3.111542 1.049149 2.965035
C   -3.358022 0.210664 4.048473
C   -3.000900 -1.133707 3.974382
C   -2.403437 -1.636471 2.821715
H   -3.194571 0.402989 -2.494974
H   -3.535335 0.207222 -0.767764
H   -4.737259 2.279367 -0.667855
H   -4.908875 2.058936 -2.409945
H   -3.171299 3.983433 -0.942146
H   -3.463059 3.948465 -2.686141
H   -1.677838 2.351336 -3.044381
H   -1.004845 3.208044 -1.632211
H   -0.760501 2.609780 2.137166
H   -1.512003 4.950745 2.254133
H   -0.646318 6.626731 0.638252
H   0.999150 5.929909 -1.089562
H   1.741345 3.577965 -1.219583
H   2.620969 -0.369351 -1.635403
H   5.052880 -0.410078 -2.088263
H   6.560014 1.190324 -0.928401
H   5.613250 2.819581 0.690966
H   3.188088 2.844377 1.146334
H   0.143820 0.299349 2.356517
H   1.438984 1.469009 2.609681
H   3.139767 -0.102695 1.919346
H   2.199407 -0.790658 3.245450
H   1.909355 -2.883652 -1.007591
H   3.798269 -4.082502 -2.046267
H   6.036489 -4.073033 -0.956793
H   6.322022 -2.908933 1.221522
H   4.412746 -1.814068 2.308501
H   1.203431 -3.463669 2.081942
H   0.345433 -2.033784 2.628995
H   0.100425 -3.229219 -0.179498
H   -0.973032 -3.543037 1.164398
H   -1.428457 -2.923435 -2.235321
H   -3.126456 -4.360940 -3.314781
H   -5.401799 -4.552468 -2.332730
H   -5.941793 -3.331743 -0.239439
H   -4.226343 -1.960120 0.876658
H   -2.282877 1.208038 0.982407
H   -3.384937 2.100030 3.013015
H   -3.824629 0.601498 4.948164
H   -3.190020 -1.794344 4.815869
H   -2.147945 -2.691426 2.777317
88
PNPhP_Ph_Fe_bic_THF_iso3_conf3_gas
O   -3.242404 -2.945048 -0.810449
C   -2.350454 -2.296734 -0.441986
Fe   -0.901017 -1.423475 -0.159024
H   -1.128805 -1.192926 -1.613774
O   -0.647123 -1.794972 1.902794
C   -1.806293 -1.837525 2.756943
C   -1.647850 -3.093309 3.594751
C   -0.129882 -3.182217 3.731678
C   0.321264 -2.766592 2.344025
H   -0.391210 -2.821106 -0.507209
P   -1.774850 0.581726 0.134187
C   -1.727671 1.778281 -1.263628
C   -0.939120 1.523993 -2.386358
C   -0.842753 2.459970 -3.414446
C   -1.542679 3.658419 -3.333461
C   -2.349442 3.915781 -2.224925
C   -2.441212 2.983127 -1.198850
C   -3.593465 0.490151 0.406541
C   -4.183197 0.555735 1.672480
C   -5.556290 0.373017 1.826043
C   -6.356739 0.119736 0.717618
C   -5.776784 0.045208 -0.547370
C   -4.408050 0.224264 -0.700977
C   -1.316635 1.724949 1.556953
C   -0.138456 2.691339 1.398492
N   1.156449 2.172909 1.812899
C   2.220977 3.079251 1.830059
C   3.529520 2.650042 2.131491
C   4.585043 3.547632 2.192318
C   4.388988 4.905744 1.952586
C   3.106513 5.341405 1.644338
C   2.039316 4.451146 1.574483
C   1.440290 0.815923 1.397161
C   1.778422 0.680186 -0.094599
P   1.188492 -0.963807 -0.669681
C   1.565569 -0.978807 -2.465942
C   0.914562 -1.920861 -3.269982
C   1.176384 -1.982742 -4.634087
C   2.079181 -1.094618 -5.214488
C   2.725930 -0.150351 -4.422390
C   2.477527 -0.097344 -3.053003
C   2.509965 -2.102005 -0.065752
C   3.639485 -1.671981 0.636732
C   4.591162 -2.586581 1.084983
C   4.436544 -3.943121 0.821650
C   3.326867 -4.380655 0.100707
C   2.372889 -3.469315 -0.335248
H   -1.803228 -0.936053 3.384887
H   -2.696815 -1.827718 2.126290
H   -2.031767 -3.960671 3.047064
H   -2.174636 -3.027280 4.549893
H   0.227684 -4.179391 3.999515
H   0.230189 -2.473452 4.485991
H   1.306996 -2.297579 2.309217
H   0.311021 -3.602453 1.636339
H   -0.418050 0.575972 -2.465357
H   -0.219143 2.240712 -4.276512
H   -1.469821 4.389430 -4.133810
H   -2.909997 4.844351 -2.162782
H   -3.086032 3.184316 -0.346815
H   -3.578451 0.749625 2.553774
H   -5.998863 0.431008 2.816733
H   -7.426733 -0.022819 0.837619
H   -6.393062 -0.158238 -1.418282
H   -3.960135 0.155783 -1.688702
H   -1.181669 1.116060 2.457599
H   -2.201270 2.345391 1.732410
H   -0.351516 3.551924 2.041449
H   -0.115684 3.079532 0.365860
H   3.727267 1.604375 2.339098
H   5.577198 3.175003 2.432999
H   5.218456 5.604028 1.999306
H   2.923514 6.392931 1.439576
H   1.065336 4.837934 1.302057
H   0.563055 0.205030 1.623434
H   2.235745 0.397262 2.017182
H   1.175815 1.394311 -0.668442
H   2.830362 0.908729 -0.292332
H   0.177838 -2.575341 -2.812730
H   0.662796 -2.717612 -5.247429
H   2.274768 -1.135337 -6.282328
H   3.428495 0.547728 -4.868991
H   2.995121 0.642156 -2.450095
H   3.796870 -0.616894 0.837745
H   5.457922 -2.232819 1.636422
H   5.178380 -4.655710 1.170567
H   3.202175 -5.437207 -0.119556
H   1.496224 -3.814876 -0.877137
88
PNPhP_Ph_Fe_bic_THF_iso3_conf4_gas
O   0.700512 -2.672815 -3.409833
C   0.658696 -2.104150 -2.393310
Fe   0.765104 -1.046613 -1.049369
H   0.659009 -0.055899 -2.169121
O   1.046329 -2.425972 0.493507
C   2.282438 -3.148981 0.457341
C   2.199233 -4.060734 1.670299
C   0.691147 -4.375361 1.770975
C   0.051466 -3.424148 0.754008
H   2.241836 -1.232836 -1.375237
P   -1.376568 -0.665817 -0.681134
C   -2.525278 -2.104495 -0.879515
C   -3.380372 -2.557914 0.129453
C   -4.191021 -3.673062 -0.073473
C   -4.167184 -4.347064 -1.289731
C   -3.322498 -3.901610 -2.304115
C   -2.506456 -2.794873 -2.098555
C   -1.888153 -0.067555 0.980618
C   -3.081482 0.612256 1.244495
C   -3.400511 1.012217 2.538993
C   -2.543652 0.715170 3.595243
C   -1.361823 0.020863 3.349529
C   -1.034152 -0.359851 2.050823
C   -2.191274 0.463795 -1.898148
C   -1.451836 1.767464 -2.187876
N   -1.190266 2.589858 -1.026129
C   -2.221859 3.245828 -0.379319
C   -3.535252 3.247603 -0.892326
C   -4.568818 3.879941 -0.212143
C   -4.341882 4.539628 0.992059
C   -3.044662 4.561832 1.497619
C   -2.002087 3.931484 0.833015
C   0.181215 2.947465 -0.722751
C   0.818870 2.170665 0.440942
P   1.744033 0.658331 -0.114907
C   2.750780 0.290784 1.379755
C   2.252502 0.463141 2.674864
C   3.001767 0.069870 3.781621
C   4.261056 -0.497529 3.611647
C   4.774066 -0.659007 2.325870
C   4.025848 -0.267177 1.220872
C   3.004082 1.485772 -1.176514
C   3.809189 2.507781 -0.657788
C   4.730308 3.163315 -1.466892
C   4.857210 2.807475 -2.808633
C   4.066821 1.788611 -3.330601
C   3.147765 1.129090 -2.517801
H   2.333922 -3.707518 -0.487751
H   3.090766 -2.422707 0.486842
H   2.544447 -3.521688 2.557195
H   2.816416 -4.955147 1.554588
H   0.466127 -5.415511 1.521920
H   0.315068 -4.188388 2.779992
H   -0.840413 -2.912840 1.114917
H   -0.198124 -3.925506 -0.190481
H   -3.415267 -2.041243 1.083713
H   -4.845327 -4.012050 0.725087
H   -4.800271 -5.215660 -1.446949
H   -3.290629 -4.421893 -3.257196
H   -1.831079 -2.480850 -2.888885
H   -3.767676 0.855835 0.441015
H   -4.314679 1.571333 2.713403
H   -2.794223 1.027653 4.605031
H   -0.685218 -0.217879 4.166046
H   -0.093355 -0.870373 1.856317
H   -2.240598 -0.116038 -2.826637
H   -3.225130 0.637409 -1.585706
H   -2.010213 2.330842 -2.952148
H   -0.485350 1.508944 -2.625891
H   -3.754477 2.760837 -1.835448
H   -5.567077 3.859307 -0.641632
H   -5.153797 5.029802 1.519670
H   -2.835409 5.069709 2.435398
H   -1.015236 3.944049 1.280907
H   0.777916 2.816824 -1.631438
H   0.218993 4.019632 -0.495159
H   1.514860 2.820251 0.983994
H   0.039324 1.860627 1.141240
H   1.274774 0.908296 2.829471
H   2.599878 0.213830 4.781051
H   4.844683 -0.802794 4.475380
H   5.762425 -1.087132 2.183114
H   4.431480 -0.387165 0.218985
H   3.732022 2.779553 0.392132
H   5.352110 3.950609 -1.049899
H   5.575569 3.320765 -3.441830
H   4.166089 1.499458 -4.373066
H   2.533057 0.319830 -2.898510
88
PNPhP_Ph_Fe_bic_THF_iso3_conf5_gas
O   -3.010880 3.210036 0.107364
C   -2.230474 2.402159 -0.207997
Fe   -0.881034 1.396061 -0.510516
H   -0.468447 2.037337 0.774466
O   -1.409932 0.709580 -2.435095
C   -2.777282 0.374215 -2.711750
C   -2.836326 0.164298 -4.226648
C   -1.583134 0.898977 -4.751991
C   -1.028240 1.579706 -3.507967
H   -0.460486 2.649521 -1.247376
P   -1.441612 -0.404462 0.642500
C   -1.450902 -0.221670 2.470478
C   -1.106311 -1.264979 3.334448
C   -1.116040 -1.076060 4.713057
C   -1.483804 0.154563 5.248661
C   -1.841858 1.196494 4.396877
C   -1.819295 1.012291 3.018435
C   -3.162119 -1.010937 0.356243
C   -3.471581 -2.266438 -0.176047
C   -4.793411 -2.620645 -0.444786
C   -5.826216 -1.730527 -0.173563
C   -5.530784 -0.481124 0.369727
C   -4.213111 -0.124148 0.625507
C   -0.467511 -1.949982 0.386557
C   -0.229258 -2.244942 -1.110871
N   1.122959 -2.001945 -1.571273
C   2.108940 -2.937556 -1.318850
C   1.882814 -4.018922 -0.442230
C   2.881785 -4.946525 -0.178258
C   4.140301 -4.839600 -0.762774
C   4.376859 -3.775105 -1.626826
C   3.388850 -2.838633 -1.904488
C   1.368807 -0.892444 -2.469271
C   2.148294 0.283595 -1.871200
P   1.287347 1.125241 -0.451807
C   2.271600 2.683671 -0.365707
C   1.650619 3.930912 -0.308511
C   2.410250 5.095626 -0.224212
C   3.799202 5.025616 -0.199448
C   4.428932 3.782933 -0.242118
C   3.669882 2.620796 -0.314606
C   1.988921 0.331845 1.059536
C   2.855636 -0.763710 1.052118
C   3.308879 -1.320129 2.247277
C   2.917484 -0.776513 3.466038
C   2.076885 0.334497 3.484232
C   1.617536 0.882365 2.293135
H   -3.030990 -0.504649 -2.120617
H   -3.411466 1.207701 -2.382771
H   -3.762233 0.571402 -4.640224
H   -2.801932 -0.898570 -4.479344
H   -0.856561 0.185843 -5.152167
H   -1.810425 1.621013 -5.539962
H   -1.473171 2.567355 -3.332949
H   0.056713 1.685772 -3.478586
H   -0.807837 -2.231235 2.942365
H   -0.830334 -1.893438 5.369110
H   -1.489978 0.301785 6.325005
H   -2.128571 2.161759 4.804386
H   -2.063995 1.839172 2.359177
H   -2.688111 -2.985060 -0.394545
H   -5.012100 -3.598580 -0.864823
H   -6.855583 -2.007227 -0.382216
H   -6.329639 0.221406 0.589400
H   -3.993641 0.860698 1.026828
H   -0.957856 -2.797521 0.878228
H   0.492769 -1.800350 0.886777
H   -0.496541 -3.289697 -1.324797
H   -0.892076 -1.628179 -1.724118
H   0.927443 -4.127777 0.056936
H   2.667819 -5.763454 0.505804
H   4.918246 -5.564456 -0.546484
H   5.349389 -3.663100 -2.098705
H   3.622068 -2.023579 -2.579434
H   1.891928 -1.249323 -3.368161
H   0.394103 -0.532822 -2.799514
H   3.167249 -0.008918 -1.597961
H   2.249630 1.060767 -2.638755
H   0.565850 3.965869 -0.330872
H   1.911136 6.059516 -0.176544
H   4.391579 5.934303 -0.136899
H   5.512995 3.718821 -0.207767
H   4.170851 1.655996 -0.305574
H   3.176638 -1.216149 0.121930
H   3.963950 -2.186174 2.212733
H   3.265475 -1.214162 4.397530
H   1.757583 0.766101 4.428213
H   0.946266 1.735872 2.312824
88
PNPhP_Ph_Fe_bic_THF_iso3_conf6_gas
O   -0.003476 -2.202619 3.497640
C   0.042782 -1.498621 2.571137
Fe   0.396693 -0.540999 1.198134
H   1.201871 -1.760733 0.887525
O   -0.552428 1.270092 1.778236
C   0.316951 2.345353 2.156347
C   0.568053 2.173460 3.654412
C   -0.643120 1.345776 4.131616
C   -1.485750 1.183727 2.869129
H   1.468741 -0.179244 2.203547
P   -1.197950 -1.247833 -0.137481
C   -2.882097 -0.695549 0.354223
C   -3.150132 0.677876 0.278448
C   -4.372751 1.191412 0.697198
C   -5.337234 0.344217 1.237189
C   -5.064050 -1.015419 1.360712
C   -3.848107 -1.534284 0.921138
C   -1.391339 -3.083627 -0.259105
C   -0.497580 -3.939459 0.388979
C   -0.624812 -5.322771 0.275761
C   -1.653947 -5.872991 -0.479231
C   -2.562003 -5.032480 -1.120915
C   -2.429060 -3.653449 -1.012218
C   -1.174945 -0.912254 -1.980080
C   -1.620625 0.443569 -2.509360
N   -0.845230 1.587557 -2.052040
C   -1.447786 2.851504 -2.024050
C   -0.667479 4.023893 -1.940719
C   -1.252613 5.281528 -1.853705
C   -2.633719 5.435737 -1.854021
C   -3.417921 4.291759 -1.957857
C   -2.846946 3.028664 -2.048489
C   0.564413 1.542501 -2.411678
C   1.533615 1.768481 -1.249280
P   1.875207 0.271804 -0.201788
C   3.431072 0.800214 0.630380
C   4.191261 -0.201616 1.248200
C   5.352060 0.115013 1.938789
C   5.769139 1.442929 2.039043
C   5.018358 2.445119 1.438250
C   3.857695 2.125785 0.731850
C   2.598159 -0.848690 -1.479920
C   2.116572 -2.146478 -1.660290
C   2.646114 -2.972116 -2.650039
C   3.672276 -2.511832 -3.467667
C   4.174231 -1.223929 -3.286338
C   3.642854 -0.401652 -2.299670
H   -0.198176 3.290366 1.933004
H   1.224998 2.277449 1.560701
H   0.646190 3.141606 4.156164
H   1.498169 1.624180 3.815712
H   -1.210485 1.840270 4.924480
H   -0.322880 0.369632 4.501734
H   -2.010446 0.233449 2.786441
H   -2.211946 2.000290 2.759288
H   -2.372285 1.351999 -0.063939
H   -4.558414 2.258735 0.610370
H   -6.290327 0.742497 1.573472
H   -5.801755 -1.680799 1.800645
H   -3.651207 -2.596469 1.026704
H   0.305036 -3.511528 0.980640
H   0.084380 -5.967983 0.786233
H   -1.753998 -6.951289 -0.565717
H   -3.376130 -5.451787 -1.705475
H   -3.158022 -3.012581 -1.502421
H   -0.152281 -1.153540 -2.286614
H   -1.812118 -1.652396 -2.473840
H   -2.659637 0.576069 -2.213772
H   -1.615864 0.395493 -3.612586
H   0.413572 3.968204 -1.938935
H   -0.606446 6.152878 -1.788064
H   -3.086622 6.419442 -1.785223
H   -4.501478 4.373611 -1.980690
H   -3.515232 2.182185 -2.136480
H   0.775833 0.575971 -2.876456
H   0.766507 2.290979 -3.192074
H   2.480235 2.143370 -1.655104
H   1.134939 2.540002 -0.585500
H   3.853739 -1.233171 1.190631
H   5.932381 -0.674635 2.407592
H   6.674308 1.691463 2.585603
H   5.333127 3.482412 1.512574
H   3.292824 2.928500 0.267036
H   1.329333 -2.513939 -1.009982
H   2.253798 -3.977612 -2.773211
H   4.087898 -3.154790 -4.238396
H   4.986515 -0.862388 -3.910640
H   4.062801 0.589759 -2.149156
81
PNPhP_Ph_Fe_bi_MeCN_iso0_conf1_gas
C   2.154050 1.575518 -3.566791
C   0.925099 1.245820 -2.872550
N   -0.023258 0.984561 -2.261630
Fe   -1.432592 0.563514 -1.135033
C   -2.409777 1.934531 -1.529861
O   -3.141988 2.733668 -1.955696
H   -2.208537 -0.039409 -2.266992
H   -0.855623 -0.864001 -1.120163
P   -2.801649 -0.273376 0.283040
C   -4.585072 0.159268 0.214545
C   -5.403492 0.311470 1.337590
C   -6.758132 0.595301 1.193398
C   -7.313833 0.719939 -0.076984
C   -6.509078 0.560271 -1.201362
C   -5.153792 0.283165 -1.057443
C   -2.912473 -2.089626 0.519877
C   -3.447191 -2.641713 1.689188
C   -3.547625 -4.020692 1.836594
C   -3.131183 -4.862521 0.807153
C   -2.614688 -4.319857 -0.365612
C   -2.502932 -2.939317 -0.508997
C   -2.209348 0.326890 1.941170
C   -1.199008 1.439283 1.696766
N   -0.209833 1.117921 0.623513
C   0.571384 -0.081136 1.030550
C   1.599723 -0.491679 -0.007807
P   2.777426 -1.777588 0.624705
C   3.823590 -0.680827 1.678787
C   4.678075 0.302643 1.163204
C   5.353452 1.170880 2.013932
C   5.174053 1.080728 3.394115
C   4.327879 0.109060 3.919038
C   3.664711 -0.771544 3.065769
C   3.833713 -1.970155 -0.870685
C   3.309371 -1.874485 -2.166880
C   4.116806 -2.098448 -3.280235
C   5.460341 -2.424160 -3.121681
C   5.989641 -2.536014 -1.838172
C   5.183907 -2.318240 -0.725906
C   0.641464 2.300733 0.486933
C   0.189776 3.379776 -0.275753
C   0.954358 4.534331 -0.393412
C   2.191555 4.633154 0.238337
C   2.641017 3.567861 1.008500
C   1.869896 2.415774 1.144040
H   1.977445 1.672598 -4.641586
H   2.900919 0.791989 -3.398646
H   2.545688 2.523916 -3.186065
H   -4.995526 0.206389 2.339260
H   -7.380459 0.717676 2.075531
H   -8.370952 0.943591 -0.188970
H   -6.934381 0.659999 -2.195747
H   -4.517837 0.174911 -1.931871
H   -3.793304 -1.993868 2.491045
H   -3.954691 -4.439168 2.752851
H   -3.210358 -5.940043 0.921168
H   -2.290184 -4.972592 -1.171077
H   -2.075159 -2.496492 -1.404144
H   -3.021020 0.727148 2.553930
H   -1.770161 -0.509594 2.491230
H   -0.659715 1.677226 2.626490
H   -1.720546 2.342925 1.372727
H   1.027609 0.088416 2.018041
H   -0.136114 -0.904758 1.140326
H   1.031418 -0.907932 -0.844114
H   2.171720 0.365634 -0.375108
H   4.812262 0.386788 0.088112
H   6.016911 1.925235 1.599591
H   5.697435 1.763733 4.057074
H   4.188597 0.029735 4.993413
H   3.013458 -1.539124 3.477246
H   2.262072 -1.630893 -2.319482
H   3.687643 -2.022446 -4.275901
H   6.088838 -2.596345 -3.990492
H   7.035734 -2.795175 -1.700747
H   5.612625 -2.403113 0.269470
H   -0.766155 3.310539 -0.779182
H   0.577915 5.358356 -0.992774
H   2.793413 5.531209 0.134296
H   3.599773 3.616097 1.516617
H   2.260117 1.611328 1.755589
81
PNPhP_Ph_Fe_bi_MeCN_iso0_conf2_gas
C   -0.452076 4.327727 -3.753027
C   -0.889456 3.227192 -2.917884
N   -1.246684 2.374527 -2.220250
Fe   -1.772336 1.057425 -1.033525
C   -3.044593 1.968042 -0.285891
O   -4.009364 2.483740 0.104461
H   -2.887962 0.639012 -1.948413
H   -0.945297 0.050631 -1.879523
P   -2.036862 -0.723481 0.094024
C   -3.442407 -0.846816 1.266992
C   -4.716375 -0.980263 0.700742
C   -5.848986 -1.005426 1.503382
C   -5.728539 -0.888820 2.887268
C   -4.469482 -0.745096 3.459006
C   -3.332089 -0.723744 2.653479
C   -2.135419 -2.356960 -0.720678
C   -2.125603 -2.437125 -2.113503
C   -2.178476 -3.679133 -2.742965
C   -2.233131 -4.846135 -1.984769
C   -2.250612 -4.770836 -0.592083
C   -2.210812 -3.531028 0.036343
C   -0.534726 -0.816921 1.164469
C   -0.160909 0.627390 1.468539
N   0.001333 1.431335 0.225216
C   1.132591 0.911650 -0.580544
C   2.513276 0.915152 0.073756
P   3.643090 -0.193364 -0.916069
C   5.140608 -0.240797 0.147400
C   5.378209 0.630633 1.215211
C   6.564590 0.555261 1.943320
C   7.526773 -0.395401 1.621580
C   7.301322 -1.270156 0.559835
C   6.124917 -1.187136 -0.173889
C   2.845615 -1.797843 -0.471676
C   3.000704 -2.403612 0.781426
C   2.276487 -3.546424 1.106594
C   1.376714 -4.089527 0.191223
C   1.215269 -3.498657 -1.058353
C   1.956948 -2.367342 -1.392090
C   0.057172 2.852138 0.480250
C   0.939112 3.690815 -0.211390
C   0.937670 5.068130 0.001012
C   0.063416 5.646846 0.910547
C   -0.822509 4.821337 1.598148
C   -0.828901 3.449768 1.388036
H   -1.297397 4.737725 -4.313189
H   -0.033135 5.118138 -3.122284
H   0.311547 3.997668 -4.463437
H   -4.811903 -1.057214 -0.379745
H   -6.829965 -1.110671 1.048980
H   -6.614366 -0.904450 3.515629
H   -4.367862 -0.649433 4.536569
H   -2.360014 -0.609132 3.124851
H   -2.066629 -1.509917 -2.676710
H   -2.176728 -3.734120 -3.828033
H   -2.270909 -5.814425 -2.476386
H   -2.304293 -5.678949 0.002198
H   -2.246268 -3.473556 1.121690
H   0.247984 -1.347374 0.615633
H   -0.695824 -1.371883 2.093141
H   -0.970488 1.072254 2.045859
H   0.745694 0.688871 2.083994
H   1.140276 1.449380 -1.529639
H   0.851635 -0.101782 -0.855053
H   2.473406 0.530210 1.098569
H   2.944032 1.920332 0.114503
H   4.639024 1.375489 1.493030
H   6.731329 1.241377 2.769111
H   8.448843 -0.454934 2.192414
H   8.047013 -2.016299 0.300329
H   5.959459 -1.871390 -1.002965
H   3.692534 -1.976482 1.502966
H   2.406303 -4.007464 2.082040
H   0.791536 -4.966553 0.450934
H   0.497557 -3.905730 -1.763959
H   1.825188 -1.906466 -2.368132
H   1.631246 3.286670 -0.938421
H   1.641688 5.684969 -0.551477
H   0.065429 6.719276 1.078248
H   -1.534198 5.246885 2.299335
H   -1.576552 2.856724 1.900319
81
PNPhP_Ph_Fe_bi_MeCN_iso0_conf3_gas
C   0.400772 4.423402 3.246485
C   0.927279 3.319364 2.470137
N   1.334489 2.453746 1.819385
Fe   1.924245 1.090794 0.716832
C   3.170697 2.032970 -0.032477
O   4.094857 2.636197 -0.402551
H   2.994007 0.738631 1.712444
H   1.072248 0.185741 1.628457
P   2.281560 -0.733969 -0.349845
C   1.668895 -2.319223 0.349831
C   1.726981 -2.475105 1.738217
C   1.313964 -3.663779 2.331179
C   0.818078 -4.703586 1.546856
C   0.752962 -4.555383 0.163891
C   1.188356 -3.373917 -0.432058
C   3.969971 -1.213316 -0.879136
C   4.209009 -2.119479 -1.918043
C   5.509552 -2.466273 -2.265440
C   6.586030 -1.918350 -1.569887
C   6.355831 -1.027318 -0.526618
C   5.053565 -0.675917 -0.180845
C   1.331544 -0.556700 -1.947378
C   0.846265 0.886680 -2.002544
N   0.275133 1.327241 -0.701276
C   -0.784082 0.392922 -0.254103
C   -2.018217 0.276414 -1.149423
P   -2.829751 -1.378054 -0.836340
C   -4.565438 -1.034541 -1.325210
C   -4.888598 -0.113354 -2.328283
C   -6.208147 0.055820 -2.741012
C   -7.226725 -0.691588 -2.159021
C   -6.916902 -1.616079 -1.163422
C   -5.599835 -1.790508 -0.755372
C   -2.924674 -1.306495 1.000398
C   -3.787349 -0.449381 1.696232
C   -3.720043 -0.357753 3.082091
C   -2.784058 -1.112763 3.788744
C   -1.923331 -1.965592 3.106061
C   -1.997506 -2.068482 1.718941
C   -0.128347 2.710740 -0.703395
C   0.635970 3.679902 -1.367271
C   0.289430 5.023725 -1.312489
C   -0.828772 5.446413 -0.599081
C   -1.588370 4.493453 0.068830
C   -1.245763 3.144699 0.020937
H   1.214558 4.979874 3.719951
H   -0.150647 5.096869 2.582767
H   -0.275778 4.059185 4.025120
H   2.062580 -1.634972 2.339969
H   1.368810 -3.774331 3.410825
H   0.479500 -5.625281 2.011546
H   0.362202 -5.358760 -0.453866
H   1.138153 -3.282446 -1.513558
H   3.377606 -2.567086 -2.457253
H   5.684435 -3.167066 -3.077033
H   7.602409 -2.188485 -1.842373
H   7.191146 -0.598231 0.019150
H   4.861061 0.021931 0.629059
H   1.974402 -0.744856 -2.811204
H   0.497657 -1.262709 -1.993435
H   0.114784 1.026249 -2.810001
H   1.701749 1.522519 -2.220908
H   -1.054780 0.655132 0.767263
H   -0.312742 -0.583837 -0.140121
H   -1.737149 0.294953 -2.208050
H   -2.721931 1.098319 -0.984690
H   -4.110207 0.483156 -2.795724
H   -6.438701 0.779227 -3.518194
H   -8.255831 -0.556218 -2.478672
H   -7.705097 -2.204150 -0.701590
H   -5.370473 -2.509673 0.027037
H   -4.516850 0.141129 1.147586
H   -4.395417 0.307519 3.613358
H   -2.727588 -1.033606 4.870756
H   -1.184747 -2.551383 3.644627
H   -1.316416 -2.733257 1.192792
H   1.539523 3.404363 -1.896107
H   0.911555 5.746614 -1.832027
H   -1.100802 6.496893 -0.566129
H   -2.467400 4.791004 0.634461
H   -1.853527 2.440515 0.574604
81
PNPhP_Ph_Fe_bi_MeCN_iso0_conf4_gas
C   0.879010 -4.067592 -3.943741
C   1.241948 -2.994804 -3.039948
N   1.533123 -2.166851 -2.284901
Fe   1.946942 -0.897137 -1.004470
C   3.258663 -1.774753 -0.289960
O   4.239144 -2.274266 0.085984
H   3.042213 -0.342846 -1.866882
H   1.081676 0.075546 -1.837749
P   2.100687 0.799897 0.266055
C   3.610024 1.072320 1.272314
C   3.884065 0.218335 2.345523
C   5.054458 0.357007 3.082401
C   5.977470 1.343952 2.745616
C   5.723297 2.185603 1.667050
C   4.547277 2.052103 0.934291
C   1.797466 2.485537 -0.377063
C   1.522186 3.553642 0.485106
C   1.317766 4.832891 -0.022403
C   1.411471 5.058884 -1.395673
C   1.695805 4.001838 -2.256391
C   1.882096 2.717401 -1.750450
C   0.765921 0.574995 1.540425
C   0.366843 -0.892430 1.556759
N   0.184948 -1.448714 0.186304
C   -0.959093 -0.792803 -0.488811
C   -2.336404 -0.975585 0.176890
P   -2.906903 0.562572 1.068660
C   -3.008130 1.699006 -0.376667
C   -3.928203 1.519986 -1.418337
C   -3.903012 2.351388 -2.531480
C   -2.951889 3.367479 -2.624949
C   -2.035792 3.557683 -1.596711
C   -2.071207 2.732111 -0.474476
C   -4.680497 0.174867 1.347868
C   -5.152673 -1.132928 1.506632
C   -6.493660 -1.374719 1.797737
C   -7.384536 -0.315742 1.934388
C   -6.925487 0.991406 1.782337
C   -5.587425 1.234100 1.497788
C   0.098972 -2.892638 0.193155
C   1.037047 -3.654530 0.904477
C   1.009175 -5.041032 0.869718
C   0.047457 -5.718686 0.123589
C   -0.883296 -4.975654 -0.589075
C   -0.863112 -3.581872 -0.553769
H   0.401211 -4.871427 -3.374625
H   0.184182 -3.712396 -4.710386
H   1.770064 -4.466863 -4.436657
H   3.186411 -0.574661 2.602926
H   5.250657 -0.312292 3.915197
H   6.894566 1.450734 3.317750
H   6.442564 2.952477 1.393457
H   4.354466 2.716637 0.097249
H   1.477993 3.387661 1.558992
H   1.096940 5.655221 0.652320
H   1.263824 6.060119 -1.791594
H   1.768051 4.175061 -3.326374
H   2.077061 1.868983 -2.400622
H   1.098455 0.874421 2.538633
H   -0.084630 1.211248 1.281026
H   1.154435 -1.467312 2.040799
H   -0.549054 -1.032881 2.146999
H   -0.703580 0.261830 -0.589989
H   -0.966617 -1.151587 -1.518188
H   -2.308355 -1.801115 0.896349
H   -3.087529 -1.239865 -0.576922
H   -4.672519 0.730524 -1.348224
H   -4.622823 2.204620 -3.332114
H   -2.927994 4.009710 -3.500825
H   -1.284467 4.338378 -1.660555
H   -1.355682 2.897007 0.326696
H   -4.478485 -1.977650 1.401181
H   -6.841112 -2.397632 1.913632
H   -8.430143 -0.505731 2.158345
H   -7.613378 1.825997 1.885064
H   -5.241920 2.257385 1.373276
H   1.839876 -3.169700 1.446064
H   1.762318 -5.594512 1.422604
H   0.028574 -6.803801 0.099177
H   -1.649693 -5.474477 -1.176568
H   -1.608448 -3.045780 -1.126605
81
PNPhP_Ph_Fe_bi_MeCN_iso0_conf5_gas
C   2.896622 0.615262 3.224848
C   1.729042 0.474648 2.377791
N   0.770805 0.378242 1.731950
Fe   -0.841482 0.232924 0.827321
C   -1.514563 -0.824107 2.024465
O   -2.005323 -1.374834 2.921083
H   -1.393178 1.274548 1.755297
H   -0.432055 1.466148 -0.043973
P   -2.642240 0.351826 -0.318210
C   -4.195683 -0.405167 0.296713
C   -5.329611 0.344797 0.618018
C   -6.459532 -0.276157 1.145166
C   -6.469413 -1.650567 1.358356
C   -5.336746 -2.403588 1.056712
C   -4.205982 -1.784714 0.538564
C   -3.203966 1.971047 -0.957247
C   -2.642659 3.136279 -0.432502
C   -3.058388 4.383261 -0.892089
C   -4.031967 4.474644 -1.882627
C   -4.599522 3.315673 -2.409786
C   -4.191582 2.070190 -1.944705
C   -2.289959 -0.647392 -1.837406
C   -0.786140 -0.593811 -2.037789
N   -0.025592 -0.982136 -0.825482
C   1.440792 -0.732920 -1.057663
C   1.760600 0.629067 -1.651945
P   3.544553 1.186262 -1.603474
C   3.689582 2.136125 -0.035411
C   4.973414 2.329300 0.501424
C   5.179540 3.183944 1.579504
C   4.106598 3.876739 2.139226
C   2.830373 3.696698 1.614321
C   2.620399 2.836342 0.538083
C   4.435815 -0.380786 -1.218463
C   4.936120 -1.107720 -2.305087
C   5.558049 -2.338874 -2.114355
C   5.704724 -2.854024 -0.829874
C   5.226783 -2.132949 0.262054
C   4.595382 -0.909035 0.068514
C   -0.144369 -2.395886 -0.499437
C   0.378315 -2.839370 0.720850
C   0.333529 -4.180474 1.067704
C   -0.241066 -5.115847 0.208068
C   -0.746066 -4.687512 -1.010840
C   -0.683176 -3.341174 -1.373632
H   2.620948 1.127529 4.151245
H   3.305555 -0.367437 3.478582
H   3.662768 1.208757 2.716607
H   -5.332911 1.418153 0.455254
H   -7.334271 0.319743 1.390274
H   -7.351928 -2.133333 1.768376
H   -5.328570 -3.474590 1.237579
H   -3.315169 -2.378780 0.344887
H   -1.868287 3.031589 0.322084
H   -2.616515 5.285219 -0.478024
H   -4.351264 5.447946 -2.244962
H   -5.362998 3.383313 -3.179724
H   -4.657421 1.170575 -2.340596
H   -2.652945 -1.663162 -1.667277
H   -2.798670 -0.250319 -2.720721
H   -0.526687 0.444991 -2.239088
H   -0.463407 -1.186287 -2.907059
H   1.828925 -1.526680 -1.710839
H   1.931210 -0.848925 -0.092634
H   1.143946 1.377813 -1.140455
H   1.494790 0.661687 -2.712012
H   5.820839 1.803050 0.068630
H   6.181744 3.313036 1.978791
H   4.265727 4.549286 2.977115
H   1.981632 4.218914 2.046817
H   1.604342 2.701106 0.177637
H   4.839063 -0.700166 -3.308672
H   5.936430 -2.891371 -2.969675
H   6.194342 -3.811648 -0.678579
H   5.340808 -2.528967 1.267502
H   4.225044 -0.351554 0.923318
H   0.801936 -2.115732 1.406804
H   0.735242 -4.494178 2.026616
H   -0.292084 -6.163453 0.488370
H   -1.190388 -5.399735 -1.700239
H   -1.068342 -3.050178 -2.343429
81
PNPhP_Ph_Fe_bi_MeCN_iso0_conf6_gas
C   -1.870644 -4.645281 1.305788
C   -0.927851 -3.583198 1.014811
N   -0.198487 -2.712297 0.785890
Fe   1.021800 -1.352648 0.475367
C   0.566969 -0.380714 1.829467
O   0.391230 0.164595 2.844981
H   1.844176 -1.987744 1.549721
H   1.714918 -2.361931 -0.484651
P   2.788216 -0.380689 -0.240361
C   3.339313 1.237700 0.441369
C   3.650868 2.372896 -0.311764
C   4.024856 3.559910 0.314539
C   4.098387 3.625718 1.702158
C   3.799191 2.497324 2.462683
C   3.422479 1.314701 1.837373
C   4.372380 -1.305054 -0.213184
C   4.390559 -2.643173 0.182653
C   5.585386 -3.357962 0.183718
C   6.769002 -2.744316 -0.215591
C   6.758474 -1.407536 -0.609308
C   5.567548 -0.689702 -0.602345
C   2.466513 -0.048728 -2.040543
C   1.189578 -0.780738 -2.420900
N   0.114867 -0.513541 -1.418166
C   -1.058218 -1.350653 -1.760445
C   -2.235564 -1.190086 -0.805744
P   -3.524385 0.119164 -1.160818
C   -3.165378 1.453183 0.054251
C   -3.603921 2.740111 -0.273023
C   -3.409152 3.804792 0.603663
C   -2.753741 3.599554 1.813790
C   -2.302985 2.324450 2.148891
C   -2.517862 1.260138 1.280513
C   -4.941424 -0.734714 -0.330665
C   -5.465192 -1.872925 -0.961588
C   -6.532618 -2.572018 -0.409680
C   -7.114904 -2.131988 0.777530
C   -6.619776 -0.991235 1.400917
C   -5.541765 -0.297903 0.853827
C   -0.213917 0.915046 -1.517286
C   -0.803460 1.422347 -2.681286
C   -1.036830 2.785836 -2.819129
C   -0.672976 3.665589 -1.803511
C   -0.089478 3.165780 -0.646481
C   0.132215 1.799288 -0.501661
H   -1.667136 -5.522757 0.685021
H   -1.798370 -4.937583 2.357436
H   -2.892249 -4.303187 1.109215
H   3.602756 2.347117 -1.396211
H   4.257309 4.434743 -0.286434
H   4.385422 4.553002 2.189850
H   3.850665 2.540078 3.546801
H   3.168950 0.443447 2.435476
H   3.452466 -3.097899 0.485957
H   5.589958 -4.397670 0.499109
H   7.700715 -3.303393 -0.215366
H   7.680955 -0.921191 -0.914153
H   5.570733 0.360126 -0.885209
H   3.301706 -0.382813 -2.661767
H   2.329966 1.024316 -2.195540
H   1.359534 -1.858496 -2.426372
H   0.857386 -0.469993 -3.422057
H   -1.377512 -1.179987 -2.799238
H   -0.698427 -2.381589 -1.699627
H   -1.848300 -1.085315 0.208893
H   -2.797025 -2.129747 -0.823991
H   -4.092167 2.908311 -1.229571
H   -3.757173 4.797675 0.332545
H   -2.587834 4.431733 2.492360
H   -1.769822 2.150580 3.078748
H   -2.156179 0.278905 1.569626
H   -5.035074 -2.212453 -1.902498
H   -6.919693 -3.453624 -0.913608
H   -7.954013 -2.671143 1.207821
H   -7.070139 -0.637414 2.324392
H   -5.160820 0.585140 1.357539
H   -1.087472 0.758311 -3.490990
H   -1.505557 3.157876 -3.725467
H   -0.854949 4.730799 -1.910672
H   0.188770 3.831941 0.163648
H   0.568381 1.419029 0.410641
81
PNPhP_Ph_Fe_bi_MeCN_iso1_conf1_gas
C   -0.573855 -3.381936 4.770435
C   -0.840109 -2.538602 3.621218
N   -1.090422 -1.858161 2.715297
Fe   -1.596455 -0.732731 1.337290
H   -2.288563 -1.951809 0.676247
H   -2.901135 -0.550352 2.061323
C   -1.149250 0.728804 2.151919
O   -0.979898 1.715933 2.744938
P   -2.483788 0.251712 -0.326120
C   -4.025432 -0.352662 -1.095836
C   -4.718655 -1.417322 -0.519876
C   -5.897874 -1.878478 -1.100430
C   -6.385305 -1.284231 -2.260491
C   -5.698854 -0.216903 -2.838268
C   -4.528607 0.252741 -2.253514
C   -2.853229 2.042278 -0.189190
C   -1.972591 3.039845 -0.612281
C   -2.266942 4.382649 -0.386702
C   -3.439293 4.743340 0.268681
C   -4.318309 3.753008 0.703004
C   -4.026570 2.413545 0.477659
C   -1.197019 0.137807 -1.642325
C   0.132635 0.087413 -0.900711
N   0.172789 -1.059966 0.039113
C   1.333777 -0.918166 0.960471
C   2.716873 -1.019483 0.303990
P   3.874228 0.223235 1.075876
C   3.050915 1.736562 0.410733
C   3.182205 2.152975 -0.919750
C   2.435063 3.223403 -1.400763
C   1.534069 3.880964 -0.563972
C   1.392223 3.476041 0.760113
C   2.161818 2.421652 1.247712
C   5.339443 0.106593 -0.026290
C   5.530253 -0.901312 -0.977453
C   6.691841 -0.940380 -1.747185
C   7.674689 0.029664 -1.585201
C   7.495845 1.039549 -0.641013
C   6.344743 1.071260 0.135748
C   0.252955 -2.348534 -0.634124
C   -0.029458 -3.502839 0.100558
C   0.104255 -4.758522 -0.474165
C   0.503578 -4.892608 -1.802658
C   0.773958 -3.750015 -2.542453
C   0.659817 -2.486825 -1.962518
H   0.154016 -4.158469 4.516893
H   -0.173842 -2.786116 5.596142
H   -1.496952 -3.865761 5.104092
H   -4.304308 -1.869271 0.377072
H   -6.435245 -2.705434 -0.644734
H   -7.303160 -1.647704 -2.714529
H   -6.080703 0.252852 -3.740418
H   -4.009650 1.103326 -2.689457
H   -1.041939 2.785272 -1.110219
H   -1.575737 5.149828 -0.726101
H   -3.666702 5.790837 0.444517
H   -5.233766 4.026002 1.220183
H   -4.711099 1.642019 0.820736
H   -1.221157 0.964970 -2.357975
H   -1.378019 -0.791626 -2.190530
H   0.255209 0.986204 -0.290198
H   0.976957 0.079870 -1.600950
H   1.194415 0.046924 1.449837
H   1.229774 -1.674742 1.738703
H   2.663289 -0.824136 -0.772317
H   3.128665 -2.026116 0.426521
H   3.873515 1.634705 -1.579492
H   2.549785 3.541056 -2.433632
H   0.943797 4.709882 -0.944855
H   0.673172 3.962645 1.411580
H   2.049786 2.117193 2.285313
H   4.774125 -1.665239 -1.130046
H   6.823161 -1.731917 -2.479805
H   8.577284 -0.000522 -2.188579
H   8.258478 1.801378 -0.506332
H   6.216212 1.859502 0.874090
H   -0.377952 -3.402538 1.119311
H   -0.125448 -5.640431 0.117067
H   0.593669 -5.875701 -2.254752
H   1.081395 -3.829818 -3.581248
H   0.884919 -1.618159 -2.570141
81
PNPhP_Ph_Fe_bi_MeCN_iso1_conf2_gas
C   2.368350 5.887097 0.265323
C   2.319705 4.445822 0.403477
N   2.237713 3.294900 0.492165
Fe   2.086863 1.451456 0.549856
H   2.558783 1.487977 -0.938205
H   3.537763 1.402046 0.934780
C   1.878354 1.300724 2.259081
O   1.882874 1.188521 3.417703
P   2.240337 -0.566106 -0.107692
C   2.085864 -1.997196 1.039624
C   1.420852 -3.189085 0.735240
C   1.369446 -4.230285 1.658723
C   1.990361 -4.098244 2.896919
C   2.664678 -2.919709 3.206601
C   2.712009 -1.878523 2.285956
C   3.723665 -1.068099 -1.067677
C   4.738329 -0.137889 -1.297045
C   5.866529 -0.495524 -2.030098
C   5.986778 -1.781844 -2.547581
C   4.977915 -2.716174 -2.321898
C   3.856038 -2.363248 -1.579614
C   0.818736 -0.785230 -1.291397
C   0.165192 0.577840 -1.491117
N   0.039493 1.336040 -0.218580
C   -0.821743 0.582450 0.741598
C   -2.312127 0.653480 0.403893
P   -3.247163 -0.806123 1.066460
C   -2.691754 -2.075651 -0.155757
C   -2.898055 -1.926031 -1.534419
C   -2.443573 -2.887703 -2.427959
C   -1.790600 -4.026523 -1.954500
C   -1.595570 -4.193605 -0.588245
C   -2.036158 -3.218597 0.307475
C   -4.932722 -0.469158 0.405273
C   -5.333045 0.743566 -0.165261
C   -6.642155 0.920058 -0.611209
C   -7.567702 -0.111227 -0.499978
C   -7.180476 -1.324284 0.067267
C   -5.879524 -1.497135 0.521566
C   -0.464528 2.674800 -0.396277
C   -0.686447 3.247630 -1.649347
C   -1.153132 4.558155 -1.756585
C   -1.425790 5.312920 -0.623822
C   -1.209629 4.742448 0.631613
C   -0.727950 3.447707 0.744555
H   2.710281 6.351998 1.194332
H   1.364961 6.256999 0.030639
H   3.049046 6.172864 -0.541870
H   0.928618 -3.315249 -0.224146
H   0.845503 -5.149136 1.407874
H   1.947384 -4.909229 3.618409
H   3.149198 -2.805859 4.171972
H   3.222556 -0.954765 2.541193
H   4.611821 0.861522 -0.892189
H   6.652759 0.235396 -2.197673
H   6.866187 -2.059500 -3.122251
H   5.069006 -3.723965 -2.717643
H   3.088284 -3.107798 -1.386297
H   1.176965 -1.152798 -2.256810
H   0.099934 -1.518009 -0.915207
H   0.803133 1.174010 -2.142738
H   -0.816670 0.453837 -1.971464
H   -0.453435 -0.445476 0.756655
H   -0.640463 0.960380 1.746965
H   -2.741774 1.562054 0.837330
H   -2.463597 0.719923 -0.679929
H   -3.436150 -1.056609 -1.905385
H   -2.606492 -2.757517 -3.494162
H   -1.442631 -4.783498 -2.651534
H   -1.094974 -5.082257 -0.214100
H   -1.863051 -3.343756 1.373051
H   -4.629841 1.563566 -0.272210
H   -6.934486 1.869514 -1.051214
H   -8.586264 0.027887 -0.850420
H   -7.896277 -2.136224 0.159681
H   -5.587498 -2.446167 0.965634
H   -0.500062 2.689258 -2.557525
H   -1.314606 4.979150 -2.744924
H   -1.805362 6.326418 -0.712443
H   -1.408466 5.313724 1.534055
H   -0.520272 3.037706 1.726894
81
PNPhP_Ph_Fe_bi_MeCN_iso1_conf4_gas
C   -1.721207 5.499577 -1.732900
C   -1.837227 4.085831 -1.438347
N   -1.893151 2.960761 -1.173784
Fe   -1.937619 1.183651 -0.657325
H   -2.871470 1.652263 0.505143
H   -3.201266 1.013127 -1.446452
C   -1.277579 0.515686 -2.110561
O   -1.019914 0.045081 -3.143501
P   -2.410453 -0.543105 0.497419
C   -4.150095 -0.874171 0.968308
C   -4.502650 -2.018898 1.691389
C   -5.825305 -2.235823 2.062305
C   -6.809615 -1.317365 1.702577
C   -6.465930 -0.183331 0.972360
C   -5.141078 0.040509 0.608056
C   -1.869727 -2.234384 -0.012858
C   -1.255930 -3.179145 0.816820
C   -0.863611 -4.420509 0.318647
C   -1.090436 -4.740478 -1.016495
C   -1.712309 -3.812820 -1.850241
C   -2.094261 -2.571553 -1.353734
C   -1.526404 -0.263204 2.117226
C   -0.836115 1.095224 2.051792
N   -0.230128 1.339288 0.721040
C   0.711121 0.247113 0.357424
C   1.990129 0.171666 1.183240
P   2.810101 -1.484260 0.886307
C   2.765381 -1.483514 -0.953459
C   1.787913 -2.273490 -1.568512
C   1.575641 -2.192050 -2.942370
C   2.349901 -1.334942 -3.716811
C   3.340634 -0.558958 -3.116180
C   3.544119 -0.626715 -1.742011
C   4.568498 -1.083423 1.229814
C   4.944345 -0.111578 2.164163
C   6.286789 0.102025 2.467985
C   7.276013 -0.650700 1.843717
C   6.914029 -1.624862 0.915385
C   5.574453 -1.843458 0.616341
C   0.396564 2.629286 0.597440
C   0.275248 3.622445 1.571515
C   0.861540 4.874409 1.386554
C   1.590932 5.157104 0.239426
C   1.715920 4.167346 -0.736191
C   1.123175 2.925557 -0.566120
H   -0.778707 5.872622 -1.319291
H   -1.727277 5.668813 -2.813352
H   -2.550423 6.054880 -1.285148
H   -3.744760 -2.753097 1.952742
H   -6.089612 -3.126578 2.625427
H   -7.843883 -1.490315 1.987239
H   -7.231321 0.531315 0.682855
H   -4.843357 0.918648 0.042950
H   -1.072135 -2.960659 1.864708
H   -0.377093 -5.134390 0.977105
H   -0.781107 -5.705980 -1.406308
H   -1.893933 -4.052910 -2.894117
H   -2.550715 -1.843387 -2.017728
H   -0.804658 -1.057865 2.319667
H   -2.248972 -0.261156 2.937322
H   -1.584290 1.873016 2.200859
H   -0.080741 1.176511 2.847079
H   0.159425 -0.692153 0.415234
H   0.955108 0.345827 -0.697346
H   1.772329 0.238251 2.255312
H   2.663443 0.996006 0.923193
H   1.168521 -2.934983 -0.967441
H   0.789946 -2.786208 -3.398047
H   2.176821 -1.263439 -4.786511
H   3.947647 0.110458 -3.719758
H   4.307750 -0.010354 -1.274472
H   4.189462 0.490908 2.661565
H   6.558176 0.864656 3.192750
H   8.322768 -0.480548 2.078127
H   7.678844 -2.216960 0.420547
H   5.303558 -2.600710 -0.115215
H   -0.277971 3.441415 2.483905
H   0.749765 5.626764 2.162239
H   2.060173 6.127303 0.106538
H   2.275406 4.364311 -1.646320
H   1.203005 2.188718 -1.357388
81
PNPhP_Ph_Fe_bi_MeCN_iso1_conf5_gas
C   2.302640 -1.462292 3.658091
C   1.133709 -1.151760 2.861736
N   0.255039 -0.874457 2.162499
Fe   -1.070194 -0.385925 0.956900
H   -1.646320 -1.849964 1.062777
H   -1.954647 -0.049925 2.112962
C   -0.767603 1.320429 1.063914
O   -0.748052 2.462229 1.275034
P   -2.797053 -0.198815 -0.272479
C   -3.470764 1.471728 -0.638315
C   -4.574194 1.966416 0.063518
C   -5.003077 3.277407 -0.122437
C   -4.335711 4.115503 -1.010033
C   -3.226316 3.638319 -1.702816
C   -2.794692 2.331034 -1.510861
C   -4.319281 -1.106809 0.192934
C   -5.428659 -1.135699 -0.660832
C   -6.579726 -1.825129 -0.296798
C   -6.637131 -2.482253 0.931465
C   -5.542392 -2.446390 1.789829
C   -4.385373 -1.763834 1.421638
C   -2.379970 -0.874856 -1.948348
C   -1.216911 -1.840273 -1.793053
N   -0.029395 -1.261588 -1.102167
C   0.475487 -0.101458 -1.878257
C   1.912611 0.346803 -1.630418
P   2.492808 0.587065 0.135687
C   4.229346 0.013074 -0.107727
C   5.291005 0.793864 -0.578000
C   6.549495 0.230845 -0.771164
C   6.762059 -1.121960 -0.514115
C   5.709478 -1.911447 -0.059282
C   4.455439 -1.345618 0.151284
C   2.662453 2.408060 0.247518
C   3.599565 2.964745 1.130129
C   3.676139 4.340293 1.314188
C   2.801465 5.188194 0.638223
C   1.847972 4.646664 -0.217117
C   1.779038 3.270394 -0.410603
C   0.923082 -2.349784 -0.982073
C   1.798625 -2.692171 -2.016975
C   2.678090 -3.761545 -1.871791
C   2.667711 -4.525380 -0.708902
C   1.753435 -4.223175 0.297800
C   0.884341 -3.145540 0.162096
H   2.294016 -0.892666 4.591472
H   3.199641 -1.195292 3.089016
H   2.338624 -2.529233 3.896521
H   -5.102157 1.321399 0.759356
H   -5.862634 3.644443 0.431289
H   -4.671963 5.138003 -1.155362
H   -2.690685 4.288049 -2.389356
H   -1.910846 1.988147 -2.042735
H   -5.399453 -0.600747 -1.607570
H   -7.434204 -1.845632 -0.967437
H   -7.537335 -3.019137 1.217847
H   -5.585365 -2.953905 2.749402
H   -3.508546 -1.733134 2.061629
H   -2.137163 -0.053714 -2.627640
H   -3.232082 -1.407864 -2.380498
H   -0.908939 -2.218882 -2.781606
H   -1.536160 -2.693498 -1.189500
H   -0.202105 0.724315 -1.652210
H   0.383558 -0.306475 -2.959736
H   2.068237 1.276375 -2.189832
H   2.614509 -0.376404 -2.047779
H   5.132776 1.847790 -0.788630
H   7.366302 0.850052 -1.132222
H   7.744890 -1.558082 -0.669453
H   5.861394 -2.969516 0.135732
H   3.633799 -1.969306 0.499280
H   4.284963 2.314161 1.667837
H   4.419038 4.751201 1.992278
H   2.855926 6.262540 0.787572
H   1.144375 5.295052 -0.731266
H   1.004192 2.871220 -1.058548
H   1.796915 -2.130192 -2.945835
H   3.369239 -3.998078 -2.675337
H   3.355092 -5.358679 -0.595852
H   1.711318 -4.831202 1.197385
H   0.147146 -2.904845 0.919273
81
PNPhP_Ph_Fe_bi_MeCN_iso1_conf6_gas
C   -1.300657 -4.567386 -2.409226
C   -0.541857 -3.393335 -2.029959
N   0.069707 -2.484018 -1.658764
Fe   1.008898 -1.055834 -0.939460
H   2.150231 -2.037741 -0.560996
H   1.788559 -0.913656 -2.206753
C   0.079642 0.139585 -1.761165
O   -0.397351 0.924136 -2.484038
P   2.389400 0.250846 0.040076
C   2.341504 2.075816 -0.173641
C   2.240954 2.562492 -1.482410
C   2.253115 3.930542 -1.733061
C   2.370967 4.835072 -0.679443
C   2.469862 4.362766 0.625896
C   2.455714 2.992924 0.876413
C   4.191057 -0.041956 -0.155483
C   5.125387 0.706024 0.569466
C   6.487098 0.473986 0.413607
C   6.929492 -0.497544 -0.482677
C   6.005694 -1.233282 -1.218504
C   4.640913 -1.009977 -1.053896
C   2.073732 0.027484 1.851075
C   1.389392 -1.315863 2.033511
N   0.230417 -1.524011 1.104998
C   -0.822832 -0.533791 1.435930
C   -2.051978 -0.583741 0.544063
P   -3.423450 0.473442 1.225801
C   -2.645595 2.145455 1.215707
C   -1.626145 2.541977 0.340801
C   -1.077390 3.817855 0.418117
C   -1.545257 4.722383 1.368002
C   -2.561389 4.344706 2.241596
C   -3.100481 3.062755 2.170301
C   -4.513443 0.519681 -0.262155
C   -5.850895 0.149364 -0.092724
C   -6.730840 0.140819 -1.173158
C   -6.279676 0.505011 -2.437435
C   -4.948361 0.877599 -2.618063
C   -4.070635 0.886279 -1.539719
C   -0.207266 -2.899086 1.323921
C   -1.352774 -3.227657 2.052591
C   -1.701091 -4.562849 2.257125
C   -0.905699 -5.587197 1.760795
C   0.253281 -5.262399 1.056435
C   0.596649 -3.935298 0.837459
H   -2.311309 -4.289528 -2.721213
H   -0.809367 -5.094134 -3.232143
H   -1.365890 -5.237764 -1.545696
H   2.141405 1.862615 -2.307037
H   2.168381 4.290521 -2.754258
H   2.380371 5.903510 -0.875339
H   2.554993 5.060487 1.454189
H   2.538210 2.648969 1.903471
H   4.790047 1.487090 1.247790
H   7.204321 1.056690 0.984887
H   7.993869 -0.675663 -0.608746
H   6.346105 -1.986947 -1.923080
H   3.898900 -1.581385 -1.603371
H   3.000802 0.046004 2.431788
H   1.442624 0.846151 2.206770
H   1.040442 -1.436687 3.069999
H   2.105141 -2.111704 1.822972
H   -0.371823 0.452339 1.325627
H   -1.105054 -0.628294 2.497369
H   -2.461893 -1.595169 0.469267
H   -1.783135 -0.286004 -0.470664
H   -1.239097 1.861857 -0.409544
H   -0.278065 4.095610 -0.262080
H   -1.113173 5.717446 1.429845
H   -2.928980 5.044540 2.987109
H   -3.880794 2.763702 2.866181
H   -6.202093 -0.133915 0.896480
H   -7.767538 -0.148772 -1.025304
H   -6.962913 0.500990 -3.282222
H   -4.590948 1.164417 -3.603088
H   -3.038104 1.182594 -1.703708
H   -1.993228 -2.459743 2.470389
H   -2.602268 -4.792407 2.818308
H   -1.178376 -6.625317 1.926431
H   0.896588 -6.047733 0.668974
H   1.479229 -3.667774 0.263341
81
PNPhP_Ph_Fe_bi_MeCN_iso10_conf1_gas
C   -5.766576 -3.185515 -0.578787
C   -4.418686 -2.716723 -0.831593
N   -3.341154 -2.313689 -0.955189
Fe   -1.663323 -1.563514 -0.931016
H   -1.987053 -0.745569 -2.203541
H   -1.372079 -2.349020 0.403700
C   -1.039496 -2.718947 -2.061371
O   -0.666784 -3.429895 -2.899944
P   -2.406138 0.033047 0.377027
C   -3.799844 -0.397010 1.481522
C   -5.061284 0.192507 1.363248
C   -6.129158 -0.265164 2.133799
C   -5.948581 -1.317480 3.026909
C   -4.695144 -1.919193 3.139899
C   -3.631344 -1.469338 2.366585
C   -2.831572 1.714181 -0.222338
C   -2.817393 1.968698 -1.593440
C   -3.052338 3.256252 -2.070941
C   -3.310359 4.295049 -1.182846
C   -3.334240 4.047889 0.189711
C   -3.093761 2.765008 0.667349
C   -0.976016 0.371007 1.501452
C   0.235685 -0.388206 0.967763
N   0.230898 -0.593770 -0.506690
C   1.327042 -1.551821 -0.847013
C   2.773032 -1.068151 -0.712553
P   3.542271 -0.976556 0.998009
C   5.302698 -1.313736 0.562549
C   5.613261 -2.542219 -0.038581
C   6.929339 -2.888767 -0.321151
C   7.967939 -2.022166 0.011418
C   7.676024 -0.812637 0.633121
C   6.356723 -0.460943 0.908515
C   3.571406 0.845213 1.291521
C   4.022692 1.769210 0.340534
C   3.954190 3.135302 0.589145
C   3.428216 3.601322 1.793158
C   2.986765 2.695153 2.752854
C   3.065152 1.326093 2.503976
C   0.409453 0.634976 -1.269687
C   0.261778 0.577139 -2.660070
C   0.434103 1.714074 -3.434202
C   0.741770 2.937729 -2.838657
C   0.905499 2.995341 -1.463048
C   0.758514 1.848954 -0.681545
H   -6.132934 -2.728404 0.346764
H   -5.778875 -4.273215 -0.465078
H   -6.435082 -2.910265 -1.399513
H   -5.210785 1.013462 0.668275
H   -7.103545 0.205567 2.035461
H   -6.780117 -1.670911 3.630250
H   -4.549487 -2.749232 3.825612
H   -2.669474 -1.974801 2.408980
H   -2.591669 1.144164 -2.266893
H   -3.023212 3.446301 -3.139998
H   -3.490816 5.299552 -1.555828
H   -3.538200 4.856545 0.886209
H   -3.115550 2.575448 1.738447
H   -1.209208 0.012332 2.507679
H   -0.803766 1.448229 1.562804
H   0.235136 -1.393429 1.385642
H   1.154180 0.113117 1.284357
H   1.185308 -1.828958 -1.892173
H   1.136860 -2.451416 -0.255617
H   2.899582 -0.116646 -1.240222
H   3.381199 -1.797350 -1.258684
H   4.819265 -3.244751 -0.283627
H   7.144324 -3.841861 -0.796171
H   8.997033 -2.292376 -0.206485
H   8.478528 -0.132121 0.904258
H   6.148632 0.489451 1.390302
H   4.432309 1.417153 -0.602398
H   4.302157 3.838359 -0.162192
H   3.366166 4.669154 1.982797
H   2.581794 3.051817 3.695564
H   2.716445 0.617085 3.251146
H   -0.030631 -0.358145 -3.121186
H   0.307412 1.646404 -4.510851
H   0.855335 3.831381 -3.445070
H   1.162587 3.931216 -0.976194
H   0.935761 1.928613 0.383827
81
PNPhP_Ph_Fe_bi_MeCN_iso10_conf2_gas
C   2.983608 -0.440906 4.407794
C   2.172189 -0.039023 3.275874
N   1.581317 0.295561 2.339022
Fe   0.817527 0.811089 0.747496
H   1.888851 1.940246 0.690266
H   -0.100016 -0.446258 0.777505
C   -0.343310 1.832296 1.534227
O   -1.091329 2.533337 2.077254
P   2.483984 -0.097693 -0.335221
C   2.473774 -1.814496 -0.988593
C   1.362116 -2.616644 -0.719505
C   1.269832 -3.895744 -1.265837
C   2.290509 -4.383030 -2.075496
C   3.408916 -3.592406 -2.341700
C   3.499027 -2.314030 -1.803509
C   4.146356 0.074484 0.396413
C   4.708687 1.347821 0.537646
C   5.921489 1.513922 1.196406
C   6.580282 0.413722 1.742582
C   6.020782 -0.854937 1.620343
C   4.812012 -1.024849 0.947920
C   2.457234 0.873491 -1.896875
C   1.011242 0.759651 -2.337101
N   0.040048 1.237768 -1.284600
C   -1.178094 0.389404 -1.468814
C   -2.349152 0.762015 -0.587780
P   -3.841427 -0.263212 -0.989188
C   -3.182491 -1.940739 -0.579790
C   -3.255043 -2.941500 -1.552369
C   -2.761540 -4.219919 -1.296428
C   -2.185546 -4.505958 -0.062464
C   -2.096689 -3.510809 0.911373
C   -2.595033 -2.238323 0.656525
C   -4.875356 0.048737 0.502786
C   -4.567190 0.981696 1.499038
C   -5.426912 1.168756 2.580414
C   -6.598301 0.427294 2.686737
C   -6.914730 -0.504297 1.699368
C   -6.065595 -0.683674 0.614813
C   -0.231463 2.651906 -1.580630
C   -1.186205 3.028666 -2.532769
C   -1.378990 4.370684 -2.843669
C   -0.612460 5.355732 -2.228244
C   0.345826 4.981538 -1.293615
C   0.532916 3.641287 -0.969089
H   4.022825 -0.551563 4.081320
H   2.636591 -1.394527 4.815962
H   2.940266 0.315230 5.196719
H   0.571883 -2.215289 -0.084992
H   0.391038 -4.499660 -1.060736
H   2.218270 -5.379419 -2.502980
H   4.207987 -3.973075 -2.971913
H   4.374801 -1.701982 -2.007806
H   4.174467 2.213543 0.157748
H   6.349983 2.507488 1.292777
H   7.525227 0.546324 2.261808
H   6.528003 -1.718438 2.042177
H   4.385539 -2.018981 0.848756
H   2.727508 1.910647 -1.682251
H   3.124099 0.473492 -2.666951
H   0.822869 1.302597 -3.270523
H   0.791065 -0.297729 -2.520117
H   -0.861880 -0.623985 -1.216294
H   -1.468506 0.387918 -2.529740
H   -2.626092 1.815101 -0.703229
H   -2.046493 0.596159 0.447327
H   -3.705764 -2.715319 -2.515621
H   -2.830558 -4.990701 -2.059055
H   -1.807529 -5.503877 0.144446
H   -1.639939 -3.727894 1.872765
H   -2.525659 -1.470775 1.421803
H   -3.653359 1.566155 1.454825
H   -5.169786 1.896583 3.344965
H   -7.263677 0.574031 3.532804
H   -7.827927 -1.088479 1.772554
H   -6.322300 -1.408633 -0.154659
H   -1.796636 2.286147 -3.034710
H   -2.136216 4.642769 -3.573357
H   -0.766663 6.402684 -2.472150
H   0.949956 5.735625 -0.797183
H   1.248627 3.328184 -0.215888
81
PNPhP_Ph_Fe_bi_MeCN_iso10_conf3_gas
C   4.444854 -2.828948 2.921009
C   3.275464 -2.362400 2.203007
N   2.386080 -1.977073 1.570997
Fe   1.128975 -1.321337 0.400164
H   0.641997 -0.354193 1.526307
H   1.641876 -2.301804 -0.701524
C   -0.004860 -2.539559 0.895672
O   -0.680646 -3.413852 1.243540
P   2.677032 -0.013412 -0.454593
C   3.027374 1.674409 0.167948
C   3.675612 2.648232 -0.599435
C   3.916272 3.912847 -0.072568
C   3.524919 4.210683 1.231689
C   2.892901 3.241942 2.006490
C   2.642756 1.979297 1.475527
C   4.355731 -0.739610 -0.559793
C   4.531552 -1.913429 -1.301741
C   5.765456 -2.552971 -1.328688
C   6.837457 -2.039867 -0.599668
C   6.667434 -0.880285 0.151290
C   5.433758 -0.231186 0.170032
C   2.142373 0.252557 -2.209338
C   0.902073 -0.595632 -2.441728
N   -0.044704 -0.479144 -1.293627
C   -1.192594 -1.388160 -1.566636
C   -2.299898 -1.286026 -0.518651
P   -3.773118 -0.233213 -0.998939
C   -3.747156 1.146732 0.217146
C   -4.261992 2.376736 -0.201417
C   -4.323322 3.460515 0.671906
C   -3.856657 3.329186 1.975341
C   -3.338744 2.108464 2.405318
C   -3.291227 1.024587 1.535915
C   -5.132634 -1.274676 -0.307142
C   -6.048395 -0.817146 0.645597
C   -7.096173 -1.630501 1.071463
C   -7.248155 -2.913062 0.555097
C   -6.348802 -3.376623 -0.402689
C   -5.309639 -2.561505 -0.835429
C   -0.519158 0.914380 -1.242845
C   -1.120637 1.505389 -2.360590
C   -1.494832 2.843399 -2.325849
C   -1.281682 3.604378 -1.178260
C   -0.714463 3.008547 -0.060079
C   -0.341253 1.667654 -0.090918
H   4.521810 -2.342437 3.897618
H   5.339253 -2.593103 2.334758
H   4.394836 -3.911107 3.070664
H   3.996092 2.418462 -1.612801
H   4.411120 4.666894 -0.678229
H   3.712321 5.199286 1.641493
H   2.584372 3.472116 3.022496
H   2.115387 1.217935 2.048775
H   3.681621 -2.342402 -1.825917
H   5.888829 -3.461332 -1.911736
H   7.800084 -2.543137 -0.617311
H   7.498123 -0.472509 0.721007
H   5.310734 0.676322 0.753762
H   2.932973 -0.023605 -2.912544
H   1.911765 1.313016 -2.348636
H   0.409590 -0.297622 -3.376707
H   1.170683 -1.650006 -2.511040
H   -1.595990 -1.190317 -2.570915
H   -0.767257 -2.395184 -1.572542
H   -1.862793 -0.931673 0.419090
H   -2.680891 -2.288980 -0.310481
H   -4.607630 2.485379 -1.226089
H   -4.726589 4.409295 0.328911
H   -3.896231 4.174317 2.657064
H   -2.974535 1.997980 3.422857
H   -2.898425 0.077248 1.894069
H   -5.937960 0.177588 1.066499
H   -7.792756 -1.258442 1.817964
H   -8.062807 -3.547187 0.892782
H   -6.459837 -4.374484 -0.818049
H   -4.625953 -2.933223 -1.596371
H   -1.305811 0.931394 -3.262780
H   -1.960026 3.289971 -3.199900
H   -1.575533 4.649508 -1.154125
H   -0.562470 3.579502 0.850465
H   0.091219 1.164918 0.768040
81
PNPhP_Ph_Fe_bi_MeCN_iso10_conf4_gas
C   4.154549 -2.675825 2.865509
C   3.381202 -1.578213 2.319642
N   2.778994 -0.723882 1.822450
Fe   1.862978 0.535876 0.855861
H   3.076073 0.658942 -0.125456
H   0.653243 0.387777 1.824810
C   2.415157 1.788090 1.936911
O   2.790278 2.524243 2.745467
P   1.223383 -1.058229 -0.503228
C   2.504666 -2.290979 -0.943760
C   3.643537 -1.863801 -1.635155
C   4.682691 -2.748103 -1.900430
C   4.610545 -4.067825 -1.457785
C   3.489907 -4.497298 -0.752981
C   2.440532 -3.615208 -0.500010
C   -0.245604 -2.124978 -0.233275
C   -0.746571 -2.964527 -1.237364
C   -1.889936 -3.723594 -1.013332
C   -2.547718 -3.647401 0.215278
C   -2.049801 -2.826341 1.222048
C   -0.896911 -2.073789 1.000675
C   0.802664 -0.182792 -2.082125
C   1.333856 1.238180 -1.973529
N   0.934038 1.879072 -0.693401
C   -0.561710 2.094982 -0.742663
C   -1.325561 1.471574 0.401662
P   -3.153955 1.819941 0.295636
C   -3.743214 0.553027 1.495986
C   -3.069357 0.346531 2.707233
C   -3.561764 -0.550328 3.651328
C   -4.733420 -1.260897 3.402778
C   -5.411422 -1.063170 2.202247
C   -4.925549 -0.160203 1.262012
C   -3.497745 0.996596 -1.318000
C   -3.978930 1.782069 -2.369771
C   -4.164983 1.236047 -3.638897
C   -3.872759 -0.104605 -3.867586
C   -3.398333 -0.899266 -2.824266
C   -3.212010 -0.354837 -1.558223
C   1.598770 3.155231 -0.487025
C   1.107813 4.011530 0.507141
C   1.699807 5.242620 0.747362
C   2.797920 5.656918 -0.000731
C   3.289681 4.813788 -0.988040
C   2.697206 3.577856 -1.237374
H   4.321550 -3.420253 2.080139
H   3.625349 -3.150097 3.697098
H   5.123746 -2.318176 3.224553
H   3.729319 -0.821946 -1.930465
H   5.558279 -2.403294 -2.443202
H   5.426161 -4.756404 -1.659579
H   3.424983 -5.524558 -0.404307
H   1.565135 -3.961429 0.041794
H   -0.237115 -3.025202 -2.196244
H   -2.273631 -4.370939 -1.797432
H   -3.452800 -4.224058 0.383331
H   -2.571697 -2.745728 2.170418
H   -0.501928 -1.404687 1.764463
H   -0.284746 -0.213807 -2.207833
H   1.248454 -0.678778 -2.949665
H   0.995527 1.853686 -2.820369
H   2.420321 1.186918 -1.981130
H   -0.930630 1.677939 -1.683574
H   -0.752980 3.170609 -0.797477
H   -1.172300 0.391537 0.414411
H   -0.946055 1.843964 1.356349
H   -2.143934 0.874069 2.919568
H   -3.021113 -0.696558 4.582431
H   -5.116095 -1.961631 4.139374
H   -6.325437 -1.613188 1.995514
H   -5.461386 -0.021195 0.326880
H   -4.205248 2.830223 -2.190268
H   -4.538902 1.858924 -4.446622
H   -4.016679 -0.532456 -4.855854
H   -3.169218 -1.947809 -2.991175
H   -2.850394 -0.985816 -0.750992
H   0.277181 3.695159 1.128867
H   1.302647 5.874555 1.535971
H   3.264595 6.618567 0.188207
H   4.146781 5.113280 -1.584439
H   3.117440 2.956807 -2.016621
81
PNPhP_Ph_Fe_bi_MeCN_iso10_conf5_gas
C   3.555943 -2.978941 3.142525
C   2.556301 -2.449137 2.236562
N   1.806989 -2.013788 1.469453
Fe   0.776527 -1.290531 0.133111
H   0.161763 -0.339968 1.208355
H   1.440016 -2.226241 -0.918528
C   -0.354809 -2.608810 0.262437
O   -0.946387 -3.604764 0.283611
P   2.497052 -0.087797 -0.495304
C   4.119850 -0.933933 -0.405724
C   4.328102 -2.085927 -1.172396
C   5.510409 -2.807846 -1.056099
C   6.495292 -2.400704 -0.157582
C   6.291421 -1.263096 0.618031
C   5.111887 -0.530854 0.492809
C   2.903276 1.565287 0.190041
C   3.692757 2.505179 -0.479917
C   3.957011 3.742063 0.099664
C   3.448472 4.043929 1.361765
C   2.675663 3.106728 2.042604
C   2.402465 1.873350 1.457607
C   2.189740 0.219171 -2.297030
C   0.909285 -0.507760 -2.683671
N   -0.159854 -0.306700 -1.658418
C   -1.358477 -1.066566 -2.124127
C   -2.703176 -0.672315 -1.522542
P   -3.000191 -0.913214 0.319669
C   -3.018170 0.817468 0.943555
C   -3.715345 1.864853 0.329110
C   -3.693837 3.145131 0.870043
C   -2.974347 3.396547 2.037333
C   -2.278207 2.363804 2.658168
C   -2.301699 1.081119 2.114901
C   -4.806965 -1.294097 0.237132
C   -5.190695 -2.465771 -0.433547
C   -6.519707 -2.870046 -0.471282
C   -7.497085 -2.123472 0.183636
C   -7.126958 -0.977217 0.878967
C   -5.795895 -0.566239 0.907853
C   -0.465295 1.132259 -1.633340
C   -0.896070 1.793336 -2.790181
C   -1.125396 3.164076 -2.766547
C   -0.917710 3.891187 -1.595338
C   -0.504954 3.230692 -0.445971
C   -0.294284 1.854433 -0.462805
H   3.501177 -2.482342 4.115649
H   4.549939 -2.813117 2.714197
H   3.408481 -4.052756 3.288102
H   3.540118 -2.433547 -1.835121
H   5.659691 -3.697875 -1.660944
H   7.416598 -2.968615 -0.063378
H   7.055077 -0.936364 1.318793
H   4.964608 0.360718 1.095270
H   4.104167 2.271687 -1.458995
H   4.561966 4.471347 -0.431877
H   3.654579 5.010878 1.812256
H   2.274979 3.340286 3.025205
H   1.764735 1.141721 1.952563
H   2.079949 1.295659 -2.457809
H   3.025531 -0.135876 -2.906566
H   0.564430 -0.152787 -3.664917
H   1.080091 -1.582827 -2.744450
H   -1.455962 -0.929976 -3.213224
H   -1.144903 -2.124514 -1.958286
H   -2.942876 0.359701 -1.796363
H   -3.446072 -1.300474 -2.025350
H   -4.290659 1.676239 -0.573809
H   -4.235920 3.949034 0.379927
H   -2.956568 4.397776 2.459525
H   -1.712115 2.555734 3.565616
H   -1.735025 0.276972 2.575571
H   -4.436224 -3.080291 -0.921505
H   -6.791625 -3.777104 -1.004343
H   -8.536021 -2.439572 0.159444
H   -7.878405 -0.391815 1.402247
H   -5.528381 0.333338 1.453468
H   -1.059383 1.246489 -3.714374
H   -1.461774 3.665952 -3.669429
H   -1.086695 4.964088 -1.582591
H   -0.352406 3.774683 0.480332
H   -0.011105 1.296971 0.422997
81
PNPhP_Ph_Fe_bi_MeCN_iso10_conf6_gas
C   -4.498069 1.624489 2.904015
C   -3.540570 0.714026 2.308548
N   -2.791534 0.007288 1.779658
Fe   -1.654119 -1.035417 0.783766
H   -2.770493 -1.388050 -0.241165
H   -0.455432 -0.667608 1.738717
C   -2.219614 -2.446782 1.632849
O   -2.757266 -3.317593 2.173679
P   -1.558326 0.590080 -0.677883
C   -3.164660 1.373372 -1.081748
C   -4.167048 0.614534 -1.694798
C   -5.424374 1.160535 -1.927160
C   -5.706425 2.466223 -1.529889
C   -4.720132 3.223895 -0.905326
C   -3.454381 2.682893 -0.686494
C   -0.463033 2.059049 -0.581747
C   0.138023 2.343204 0.644951
C   0.968158 3.455234 0.781711
C   1.201734 4.286044 -0.309586
C   0.600309 4.012297 -1.539073
C   -0.230864 2.906026 -1.673495
C   -0.986300 -0.252535 -2.221176
C   -0.807852 -1.737056 -1.921719
N   -0.251968 -1.996217 -0.563685
C   1.103651 -1.332116 -0.540509
C   2.015861 -1.664452 0.620522
P   3.640501 -0.732433 0.663776
C   3.723082 -0.007663 -1.029091
C   4.431326 -0.737359 -1.991750
C   4.473854 -0.315418 -3.318160
C   3.821078 0.854307 -3.696679
C   3.129304 1.599072 -2.743592
C   3.077004 1.172539 -1.419782
C   3.315212 0.737278 1.719759
C   4.216620 1.809789 1.631813
C   4.164023 2.867290 2.531789
C   3.216696 2.870922 3.554570
C   2.311330 1.817951 3.647788
C   2.356198 0.762388 2.739067
C   -0.111882 -3.433309 -0.334307
C   0.108671 -3.880981 0.972632
C   0.283670 -5.229176 1.245704
C   0.228538 -6.169884 0.220086
C   0.000806 -5.736691 -1.078404
C   -0.159488 -4.379921 -1.359564
H   -4.012395 2.273651 3.638509
H   -4.938885 2.245743 2.117560
H   -5.296213 1.066918 3.402151
H   -3.967361 -0.420733 -1.957716
H   -6.190922 0.560725 -2.409606
H   -6.691335 2.889393 -1.705844
H   -4.930106 4.243923 -0.594643
H   -2.686413 3.285510 -0.210130
H   -0.028168 1.659450 1.474955
H   1.451074 3.650555 1.733326
H   1.858174 5.145531 -0.206549
H   0.778689 4.664198 -2.390208
H   -0.708584 2.702538 -2.629091
H   -0.048440 0.204955 -2.550773
H   -1.714384 -0.131566 -3.028290
H   -0.141634 -2.157868 -2.687082
H   -1.770515 -2.248174 -1.961957
H   1.612445 -1.584367 -1.481573
H   0.921070 -0.256541 -0.539810
H   2.291256 -2.721094 0.613622
H   1.481325 -1.467485 1.554124
H   4.953338 -1.644263 -1.695259
H   5.024543 -0.896056 -4.052979
H   3.857193 1.188912 -4.729716
H   2.617586 2.514722 -3.025095
H   2.529256 1.761239 -0.689721
H   4.970333 1.813357 0.848059
H   4.872304 3.686195 2.440550
H   3.183974 3.688334 4.269363
H   1.557614 1.813022 4.430445
H   1.616645 -0.027851 2.827618
H   0.118544 -3.152711 1.773738
H   0.445505 -5.544408 2.272043
H   0.352206 -7.227086 0.434459
H   -0.054411 -6.453680 -1.892517
H   -0.332983 -4.090045 -2.387624
81
PNPhP_Ph_Fe_bi_MeCN_iso11_conf1_gas
C   4.401096 3.354162 -1.031274
C   3.507415 2.598675 -0.177113
N   2.808670 1.951652 0.484832
Fe   1.725918 0.737680 1.379148
H   2.918653 0.120483 2.076221
H   0.865642 -0.346054 2.020836
C   1.504208 1.407932 2.945860
O   1.375862 1.697842 4.065468
P   1.943184 -0.834745 -0.066668
C   2.017327 -2.579912 0.446701
C   2.033129 -3.616862 -0.491360
C   2.022146 -4.941683 -0.068369
C   2.007103 -5.237029 1.294833
C   2.010961 -4.206418 2.231965
C   2.014086 -2.879162 1.809706
C   3.335844 -0.698810 -1.252094
C   4.620622 -0.905338 -0.731061
C   5.748411 -0.670414 -1.506672
C   5.614927 -0.210652 -2.817340
C   4.344949 0.002155 -3.344219
C   3.212927 -0.240689 -2.566398
C   0.430177 -0.685081 -1.107041
C   0.129420 0.807668 -1.139883
N   -0.016264 1.401035 0.212879
C   -1.180551 0.816172 0.933633
C   -2.546120 1.055740 0.298702
P   -3.765953 -0.166193 1.011195
C   -3.016179 -1.696400 0.296704
C   -2.194495 -2.469420 1.127631
C   -1.480810 -3.552114 0.617459
C   -1.607947 -3.894600 -0.725743
C   -2.443616 -3.150256 -1.556521
C   -3.135570 -2.052792 -1.052309
C   -5.210291 0.069719 -0.099232
C   -6.212844 -0.911307 -0.080017
C   -7.354894 -0.779247 -0.859534
C   -7.527718 0.346778 -1.662986
C   -6.547672 1.332836 -1.681386
C   -5.395651 1.195178 -0.908796
C   -0.105019 2.847781 0.167505
C   -0.058633 3.572946 -1.025753
C   -0.121621 4.967114 -1.015775
C   -0.251358 5.662520 0.176840
C   -0.313349 4.942969 1.369474
C   -0.236880 3.558782 1.367813
H   4.847222 2.685577 -1.775560
H   3.851423 4.147547 -1.546359
H   5.201003 3.810203 -0.440774
H   2.056370 -3.386465 -1.553855
H   2.030259 -5.745263 -0.799678
H   2.000684 -6.272302 1.624642
H   2.011047 -4.434760 3.293989
H   2.005777 -2.049034 2.511224
H   4.726145 -1.238756 0.298532
H   6.736229 -0.840859 -1.087823
H   6.496645 -0.024537 -3.423999
H   4.230670 0.353271 -4.366346
H   2.232907 -0.069327 -3.002474
H   -0.369429 -1.264864 -0.639291
H   0.543104 -1.069091 -2.125756
H   0.980111 1.315807 -1.603496
H   -0.755048 1.010713 -1.758882
H   -1.164147 1.193247 1.955506
H   -0.968930 -0.246416 1.025497
H   -2.522052 0.918735 -0.788322
H   -2.890556 2.075161 0.503752
H   -2.093196 -2.204805 2.177542
H   -0.812392 -4.115435 1.261873
H   -1.046216 -4.734946 -1.122450
H   -2.546900 -3.417103 -2.604919
H   -3.775098 -1.467385 -1.707965
H   -6.088296 -1.792424 0.545207
H   -8.114985 -1.555109 -0.837350
H   -8.423039 0.454100 -2.268390
H   -6.673917 2.214920 -2.303099
H   -4.642284 1.975974 -0.945637
H   0.020929 3.073713 -1.982774
H   -0.078980 5.502658 -1.960242
H   -0.303476 6.746916 0.182641
H   -0.407508 5.463380 2.317982
H   -0.245626 3.029747 2.312818
81
PNPhP_Ph_Fe_bi_MeCN_iso11_conf2_gas
C   2.627176 -4.191583 -0.615911
C   2.474367 -2.826491 -1.073861
N   2.322039 -1.727277 -1.409195
Fe   1.991657 0.069838 -1.747959
H   3.399229 0.306559 -2.245959
H   1.686747 1.585712 -1.890966
C   1.648679 0.111345 -3.434473
O   1.497047 0.271130 -4.575678
P   2.582601 0.832347 0.186219
C   3.593070 2.342649 0.304345
C   3.947414 2.999215 -0.875619
C   4.704445 4.165950 -0.821909
C   5.110421 4.678688 0.407270
C   4.766342 4.020727 1.587234
C   4.013280 2.852791 1.536727
C   3.429760 -0.313121 1.347998
C   2.983402 -0.657566 2.626740
C   3.661954 -1.611119 3.384608
C   4.799570 -2.228714 2.875662
C   5.257267 -1.890038 1.602201
C   4.574099 -0.947189 0.843713
C   0.998801 1.233424 1.044672
C   0.078901 0.041980 0.801484
N   -0.187240 -0.183616 -0.629878
C   -0.941312 0.923678 -1.259301
C   -2.229627 1.397522 -0.585358
P   -3.700892 0.254571 -0.658789
C   -3.650771 -0.582740 0.988000
C   -3.838048 -1.966303 1.025266
C   -3.820255 -2.654701 2.236768
C   -3.608676 -1.965712 3.426490
C   -3.431680 -0.582516 3.403850
C   -3.462530 0.102696 2.194079
C   -5.070203 1.447853 -0.320501
C   -6.363739 1.018060 -0.641638
C   -7.468158 1.827925 -0.399016
C   -7.296395 3.092961 0.156861
C   -6.015705 3.538320 0.470628
C   -4.912128 2.721868 0.237038
C   -0.668793 -1.501044 -0.940572
C   -0.881076 -2.475410 0.038130
C   -1.246699 -3.774806 -0.316459
C   -1.424493 -4.126019 -1.646958
C   -1.228307 -3.153064 -2.627914
C   -0.847968 -1.866188 -2.283819
H   3.174378 -4.787202 -1.352053
H   1.637283 -4.633919 -0.466527
H   3.176037 -4.204851 0.331228
H   3.616243 2.565600 -1.815387
H   4.980473 4.672172 -1.742498
H   5.702152 5.589072 0.448063
H   5.090848 4.415621 2.545915
H   3.764480 2.327259 2.455900
H   2.098599 -0.188434 3.047790
H   3.299892 -1.868002 4.376368
H   5.328963 -2.970070 3.467508
H   6.146449 -2.366360 1.198310
H   4.909209 -0.703922 -0.162221
H   0.617960 2.156049 0.597593
H   1.110328 1.417425 2.117951
H   -0.855839 0.127516 1.373111
H   0.599702 -0.846028 1.169939
H   -1.147380 0.639010 -2.291023
H   -0.251078 1.766128 -1.328963
H   -2.032574 1.746718 0.435383
H   -2.541368 2.282861 -1.153427
H   -3.974646 -2.508448 0.093833
H   -3.964791 -3.731509 2.247791
H   -3.589730 -2.500871 4.371740
H   -3.281565 -0.037324 4.331664
H   -3.357227 1.185198 2.191831
H   -6.501949 0.037219 -1.090704
H   -8.463425 1.474776 -0.653797
H   -8.156104 3.731237 0.339307
H   -5.872983 4.525821 0.900909
H   -3.923796 3.092718 0.493355
H   -0.804260 -2.237473 1.091043
H   -1.414736 -4.503963 0.471822
H   -1.713738 -5.136163 -1.920548
H   -1.351480 -3.402527 -3.677581
H   -0.643319 -1.149933 -3.071029
81
PNPhP_Ph_Fe_bi_MeCN_iso11_conf4_gas
C   3.111241 -4.077795 -1.187852
C   2.301617 -2.877526 -1.193014
N   1.645573 -1.921657 -1.153483
Fe   0.681471 -0.345758 -0.945418
H   1.198168 0.169015 -2.264802
H   -0.108421 0.939981 -0.630749
C   -0.655330 -0.575695 -1.985264
O   -1.500509 -0.559159 -2.792089
P   2.419609 0.604036 -0.021159
C   2.519225 2.417141 0.224515
C   3.728523 3.054493 0.527922
C   3.756174 4.419446 0.792212
C   2.577304 5.162721 0.761091
C   1.373529 4.537436 0.452339
C   1.343845 3.172934 0.176474
C   4.072907 0.136278 -0.651341
C   4.236647 0.045594 -2.038575
C   5.456834 -0.341960 -2.581467
C   6.527114 -0.655592 -1.745952
C   6.372526 -0.577194 -0.364793
C   5.152584 -0.181629 0.179657
C   2.430440 -0.018762 1.722370
C   0.987719 0.075928 2.184852
N   0.075774 -0.784772 1.401334
C   -1.298016 -0.271784 1.680673
C   -2.433581 -0.852372 0.865423
P   -3.986225 0.132198 1.186314
C   -5.083049 -0.473783 -0.163569
C   -4.647606 -0.987993 -1.391224
C   -5.568494 -1.401659 -2.349477
C   -6.935154 -1.308697 -2.099784
C   -7.380707 -0.803113 -0.881861
C   -6.460256 -0.396022 0.079062
C   -3.431099 1.779191 0.556758
C   -2.863657 1.977177 -0.707893
C   -2.391950 3.231454 -1.080755
C   -2.485641 4.307185 -0.198837
C   -3.049966 4.123943 1.060269
C   -3.517659 2.865694 1.434084
C   0.204067 -2.194320 1.684546
C   0.833430 -2.694574 2.827342
C   0.931584 -4.069235 3.039024
C   0.389192 -4.966510 2.127564
C   -0.243850 -4.473761 0.987011
C   -0.322913 -3.106383 0.762152
H   4.162476 -3.820303 -1.025559
H   2.774904 -4.738881 -0.382469
H   3.021630 -4.607585 -2.140506
H   4.653784 2.484569 0.545878
H   4.700726 4.905347 1.020604
H   2.601705 6.228657 0.970156
H   0.448314 5.105814 0.418346
H   0.412194 2.679909 -0.094377
H   3.384083 0.254947 -2.679852
H   5.570155 -0.407717 -3.659876
H   7.478646 -0.963323 -2.170391
H   7.202662 -0.822444 0.291902
H   5.048369 -0.124495 1.259575
H   2.777303 -1.057940 1.713955
H   3.080260 0.566592 2.381128
H   0.648258 1.104169 2.025326
H   0.886898 -0.112926 3.262981
H   -1.243311 0.796844 1.458148
H   -1.505405 -0.387089 2.756510
H   -2.156968 -0.808767 -0.189891
H   -2.647676 -1.892763 1.128207
H   -3.590377 -1.064849 -1.624124
H   -5.211396 -1.793180 -3.297880
H   -7.650246 -1.631854 -2.851195
H   -8.445147 -0.731308 -0.676353
H   -6.809783 -0.013721 1.035202
H   -2.770532 1.153087 -1.407485
H   -1.940896 3.363076 -2.059926
H   -2.121209 5.287068 -0.496328
H   -3.125767 4.958085 1.752372
H   -3.951715 2.718201 2.420062
H   1.263937 -2.025119 3.563081
H   1.432563 -4.433369 3.931535
H   0.460794 -6.036399 2.299418
H   -0.665905 -5.157438 0.255858
H   -0.752875 -2.720943 -0.155281
81
PNPhP_Ph_Fe_bi_MeCN_iso11_conf5_gas
C   2.307307 -3.113529 -2.909801
C   1.826351 -1.888932 -2.304207
N   1.481535 -0.904713 -1.796256
Fe   1.180814 0.702178 -0.914934
H   2.084139 1.307999 -1.952853
H   1.107878 2.056976 -0.206223
C   0.033645 1.480886 -1.924437
O   -0.628407 2.136636 -2.624053
P   2.934495 0.517543 0.341589
C   4.071339 1.936187 0.482153
C   3.819406 3.069424 -0.292470
C   4.649901 4.182393 -0.191320
C   5.732042 4.168840 0.684058
C   5.988425 3.039467 1.460853
C   5.161520 1.926071 1.360385
C   4.049081 -0.917798 0.100248
C   3.577337 -2.202598 0.403804
C   4.336618 -3.327647 0.098958
C   5.570129 -3.190349 -0.535847
C   6.034653 -1.919564 -0.865450
C   5.279464 -0.792090 -0.552527
C   2.276981 0.267943 2.058303
C   0.818225 0.691193 2.024216
N   0.047771 0.079286 0.905817
C   -1.276112 0.787943 0.927804
C   -2.315765 0.336250 -0.075669
P   -3.791476 1.478667 -0.013051
C   -4.703143 0.819621 -1.470434
C   -4.084823 0.931023 -2.725266
C   -4.739214 0.504966 -3.875433
C   -6.027963 -0.019378 -3.798399
C   -6.658483 -0.109165 -2.561784
C   -6.002717 0.307487 -1.405336
C   -4.698288 0.753612 1.418664
C   -5.130422 1.625957 2.422455
C   -5.785248 1.144194 3.554410
C   -6.016029 -0.220142 3.695196
C   -5.593795 -1.101711 2.700784
C   -4.940750 -0.618436 1.572809
C   -0.130708 -1.353384 1.065044
C   0.062001 -2.018589 2.279695
C   -0.111834 -3.398986 2.371599
C   -0.508235 -4.137475 1.264051
C   -0.732357 -3.477318 0.057908
C   -0.539304 -2.105980 -0.041776
H   3.349229 -3.278598 -2.616057
H   1.710930 -3.963911 -2.564547
H   2.244621 -3.056917 -4.000242
H   2.960538 3.046202 -0.957583
H   4.448551 5.061432 -0.796769
H   6.378691 5.038379 0.763387
H   6.833754 3.027340 2.143163
H   5.370470 1.040441 1.956423
H   2.599448 -2.333259 0.861967
H   3.959270 -4.314550 0.353322
H   6.164333 -4.068455 -0.772691
H   6.991886 -1.802974 -1.365963
H   5.650274 0.194607 -0.814611
H   2.823574 0.876034 2.785084
H   2.395039 -0.779846 2.343813
H   0.320298 0.499073 2.985281
H   0.773880 1.767485 1.849476
H   -1.035079 1.837598 0.739950
H   -1.695464 0.701443 1.942859
H   -1.913954 0.400281 -1.089005
H   -2.635920 -0.693971 0.096949
H   -3.088609 1.361546 -2.809589
H   -4.241429 0.591823 -4.837233
H   -6.539598 -0.347748 -4.698654
H   -7.667043 -0.507693 -2.491722
H   -6.506980 0.228002 -0.446823
H   -4.946656 2.691771 2.312470
H   -6.113435 1.835599 4.325357
H   -6.525150 -0.598822 4.577051
H   -5.775292 -2.167833 2.805374
H   -4.629035 -1.312877 0.796734
H   0.354698 -1.476188 3.170641
H   0.058803 -3.891098 3.324766
H   -0.645142 -5.212034 1.338984
H   -1.054715 -4.032390 -0.818739
H   -0.686548 -1.602076 -0.987466
81
PNPhP_Ph_Fe_bi_MeCN_iso11_conf6_gas
C   3.874597 3.437860 1.693763
C   2.750453 2.546389 1.492702
N   1.890367 1.790074 1.310932
Fe   0.721825 0.398525 0.900667
H   1.241428 -0.378644 2.080682
H   -0.095200 -0.802263 0.451216
C   -0.579074 0.468208 2.012564
O   -1.421401 0.276793 2.800743
P   2.166901 -0.727036 -0.202970
C   2.262347 -2.532452 0.001850
C   1.404320 -3.144254 0.915844
C   1.446635 -4.524096 1.094859
C   2.337966 -5.296589 0.355775
C   3.197817 -4.688888 -0.558735
C   3.165460 -3.309688 -0.731157
C   3.927055 -0.228111 -0.067190
C   4.618782 0.512093 -1.029488
C   5.905188 0.986401 -0.773887
C   6.516816 0.727679 0.448911
C   5.835323 -0.011716 1.416641
C   4.552458 -0.479504 1.162218
C   1.724818 -0.413633 -1.958103
C   1.258935 1.038892 -2.010518
N   0.165864 1.354275 -1.043652
C   -1.087203 0.728442 -1.575132
C   -2.325768 0.977377 -0.740761
P   -3.738842 -0.066593 -1.357528
C   -4.961962 0.155816 0.001078
C   -4.656801 0.563220 1.306048
C   -5.662846 0.685576 2.260885
C   -6.985400 0.403283 1.931097
C   -7.302229 0.001256 0.636306
C   -6.298724 -0.113123 -0.320211
C   -3.026126 -1.728954 -0.987892
C   -2.741394 -2.564683 -2.072688
C   -2.106540 -3.790481 -1.880482
C   -1.761312 -4.197460 -0.596021
C   -2.053506 -3.377731 0.492482
C   -2.675275 -2.149662 0.300097
C   -0.035270 2.801735 -0.978342
C   -0.448494 3.377169 0.222942
C   -0.703039 4.741199 0.303919
C   -0.539194 5.557874 -0.811128
C   -0.130033 4.990601 -2.012739
C   0.112020 3.621985 -2.100363
H   4.785085 2.965038 1.309124
H   3.710849 4.382424 1.167039
H   4.008915 3.649245 2.758497
H   0.716719 -2.508944 1.466256
H   0.781738 -4.995328 1.813547
H   2.369321 -6.373809 0.494577
H   3.897583 -5.290881 -1.131500
H   3.852408 -2.833144 -1.426717
H   4.165848 0.725445 -1.993367
H   6.430436 1.555113 -1.536442
H   7.520411 1.093596 0.646395
H   6.306480 -0.221789 2.372800
H   4.015172 -1.040172 1.923490
H   2.539269 -0.575355 -2.672151
H   0.921630 -1.109232 -2.217112
H   0.943275 1.273769 -3.036339
H   2.093587 1.700034 -1.756262
H   -1.247627 1.089422 -2.603389
H   -0.901768 -0.346474 -1.610586
H   -2.637939 2.025626 -0.780554
H   -2.095872 0.724409 0.294993
H   -3.634386 0.778859 1.600995
H   -5.405913 0.998477 3.269030
H   -7.766934 0.499305 2.679660
H   -8.332437 -0.216318 0.368404
H   -6.550900 -0.412802 -1.334765
H   -3.015200 -2.245101 -3.075604
H   -1.883193 -4.425653 -2.733272
H   -1.252768 -5.144641 -0.441676
H   -1.779519 -3.687717 1.497009
H   -2.870387 -1.511600 1.157133
H   -0.554290 2.735851 1.088883
H   -1.026297 5.164933 1.250358
H   -0.731332 6.624734 -0.745404
H   -0.003991 5.610997 -2.895496
H   0.410270 3.208405 -3.057078
81
PNPhP_Ph_Fe_bi_MeCN_iso2_conf1_gas
C   0.849033 -1.475677 4.131785
C   1.119468 -0.422027 3.175075
N   1.379216 0.378418 2.378434
Fe   1.925781 1.512817 1.003436
C   2.633965 2.839942 0.188184
O   3.168054 3.783888 -0.231002
H   3.308365 1.416273 1.599129
H   1.710165 2.703544 1.928380
P   2.315660 -0.121873 -0.345458
C   2.342538 -1.812279 0.365410
C   3.524633 -2.176344 1.026338
C   3.603744 -3.359890 1.748440
C   2.496380 -4.204257 1.830627
C   1.316563 -3.849498 1.184588
C   1.235671 -2.659950 0.460528
C   3.822239 -0.164058 -1.381591
C   4.869244 0.710624 -1.085616
C   6.034360 0.691631 -1.849864
C   6.159756 -0.199440 -2.910656
C   5.121228 -1.082295 -3.206050
C   3.960610 -1.067539 -2.442010
C   0.910358 -0.084299 -1.558964
C   0.253875 1.283688 -1.400072
N   -0.032299 1.632406 0.015008
C   -0.990142 0.665984 0.614218
C   -2.394828 0.707764 0.026983
P   -3.459950 -0.619304 0.781496
C   -4.992012 -0.357938 -0.206530
C   -5.640480 0.880778 -0.104208
C   -6.823696 1.123385 -0.792242
C   -7.392597 0.125512 -1.580453
C   -6.769069 -1.114587 -1.671863
C   -5.577923 -1.356259 -0.991564
C   -2.742967 -2.121082 -0.012235
C   -2.333313 -2.172849 -1.352204
C   -1.789186 -3.336571 -1.886082
C   -1.664273 -4.476824 -1.093524
C   -2.083998 -4.445393 0.232623
C   -2.607666 -3.271288 0.771299
C   -0.545256 2.982492 0.163864
C   -0.824972 3.447623 1.455087
C   -1.349327 4.714648 1.651776
C   -1.591579 5.559010 0.567993
C   -1.305215 5.108222 -0.711239
C   -0.798122 3.824187 -0.918305
H   1.300830 -1.240597 5.099726
H   -0.229445 -1.599597 4.268081
H   1.267665 -2.416276 3.757514
H   4.385557 -1.514646 0.975513
H   4.530812 -3.625131 2.248980
H   2.556143 -5.133467 2.390504
H   0.446845 -4.497054 1.235520
H   0.295542 -2.419314 -0.028059
H   4.758335 1.399235 -0.253337
H   6.842565 1.378124 -1.614907
H   7.067239 -0.210774 -3.507919
H   5.220603 -1.784772 -4.028917
H   3.161333 -1.772387 -2.660634
H   0.201913 -0.898812 -1.385567
H   1.269989 -0.187335 -2.586907
H   0.943142 2.045326 -1.771643
H   -0.658974 1.333290 -2.009952
H   -1.035570 0.861971 1.685667
H   -0.551709 -0.330275 0.521287
H   -2.861461 1.671081 0.257781
H   -2.393246 0.613195 -1.063331
H   -5.220209 1.666273 0.519739
H   -7.305145 2.093582 -0.708367
H   -8.318935 0.313277 -2.115369
H   -7.207918 -1.901342 -2.279267
H   -5.100559 -2.327723 -1.078729
H   -2.453206 -1.301874 -1.990715
H   -1.468555 -3.357126 -2.923759
H   -1.241503 -5.385929 -1.510747
H   -1.999431 -5.334073 0.852055
H   -2.920712 -3.243302 1.811951
H   -0.584305 2.824185 2.308113
H   -1.548551 5.054054 2.664010
H   -1.989027 6.556984 0.725327
H   -1.479434 5.750068 -1.569953
H   -0.600223 3.508007 -1.934457
81
PNPhP_Ph_Fe_bi_MeCN_iso2_conf2_gas
C   1.828887 3.972365 -2.362682
C   1.578541 2.591311 -2.003067
N   1.450329 1.476260 -1.712798
Fe   1.516901 -0.328709 -1.238476
C   1.690351 -2.026486 -1.380132
O   1.847967 -3.145566 -1.648118
H   2.601727 -0.451400 -2.280152
H   0.464121 -0.628545 -2.317727
P   2.920203 0.062854 0.350223
C   3.770187 1.689375 0.317854
C   3.381800 2.797520 1.074221
C   3.992045 4.037419 0.884856
C   4.997075 4.185042 -0.066237
C   5.388901 3.084567 -0.829709
C   4.776970 1.851672 -0.642696
C   4.300269 -1.054158 0.761275
C   4.882746 -1.082847 2.033121
C   5.943979 -1.940195 2.299950
C   6.440553 -2.767705 1.294082
C   5.872311 -2.737052 0.024341
C   4.803393 -1.885335 -0.242820
C   1.866629 0.119589 1.860777
C   0.518965 0.672940 1.403661
N   -0.060607 -0.100155 0.281595
C   -1.148778 0.695051 -0.357091
C   -2.357968 0.960939 0.534802
P   -3.802642 1.481995 -0.519354
C   -5.160970 1.557200 0.716704
C   -6.443994 1.849280 0.231910
C   -7.530253 1.935926 1.093477
C   -7.352124 1.750284 2.463363
C   -6.083161 1.472096 2.959274
C   -4.995671 1.371674 2.093129
C   -4.137830 -0.149279 -1.312579
C   -4.742974 -1.215299 -0.637643
C   -4.890823 -2.449861 -1.259645
C   -4.426086 -2.640114 -2.559800
C   -3.821625 -1.587566 -3.240493
C   -3.688999 -0.345706 -2.623220
C   -0.595070 -1.395810 0.675426
C   -1.102661 -2.231627 -0.325222
C   -1.679313 -3.449909 -0.003626
C   -1.756541 -3.871775 1.322389
C   -1.257457 -3.047403 2.320400
C   -0.692717 -1.811009 2.004862
H   2.104782 4.041866 -3.419024
H   0.938956 4.585195 -2.193427
H   2.652861 4.360119 -1.753890
H   2.601400 2.708532 1.824596
H   3.682878 4.887378 1.487320
H   5.476449 5.149228 -0.209968
H   6.173582 3.190190 -1.573637
H   5.071806 0.998903 -1.249315
H   4.509997 -0.428581 2.817343
H   6.387326 -1.961658 3.291563
H   7.270019 -3.437404 1.503166
H   6.254278 -3.383547 -0.760323
H   4.341709 -1.867346 -1.225928
H   1.772970 -0.913008 2.209280
H   2.272587 0.717103 2.683814
H   0.663056 1.687275 1.016435
H   -0.185935 0.751432 2.242610
H   -1.436539 0.149759 -1.255154
H   -0.706654 1.632072 -0.698921
H   -2.153085 1.761583 1.255080
H   -2.624486 0.054228 1.091016
H   -6.589942 2.003940 -0.834772
H   -8.517603 2.154771 0.696763
H   -8.198925 1.824512 3.139471
H   -5.935440 1.325087 4.025647
H   -4.017655 1.140121 2.503151
H   -5.097325 -1.076710 0.380400
H   -5.359774 -3.270336 -0.723779
H   -4.536068 -3.607707 -3.041360
H   -3.455017 -1.729238 -4.252911
H   -3.224752 0.477852 -3.160605
H   -1.017925 -1.923505 -1.361167
H   -2.066921 -4.073422 -0.802890
H   -2.198223 -4.831980 1.570980
H   -1.309009 -3.353713 3.361365
H   -0.335368 -1.188253 2.816400
81
PNPhP_Ph_Fe_bi_MeCN_iso2_conf3_gas
C   -0.062373 -2.533371 -3.065305
C   -0.635289 -1.316043 -2.528986
N   -1.102409 -0.367134 -2.055542
Fe   -1.924951 1.057653 -1.174703
C   -2.752804 2.531791 -0.919820
O   -3.331302 3.540616 -0.896261
H   -3.144345 0.762401 -2.011271
H   -1.480715 1.974015 -2.306933
P   -2.630156 -0.138285 0.477618
C   -4.369333 -0.075329 1.033834
C   -5.306753 0.577620 0.231870
C   -6.641499 0.639994 0.627176
C   -7.044483 0.051486 1.821522
C   -6.113571 -0.608911 2.623320
C   -4.782767 -0.675489 2.229071
C   -2.366790 -1.954777 0.378704
C   -1.335620 -2.669824 0.992968
C   -1.122121 -4.015159 0.693313
C   -1.940402 -4.667811 -0.222434
C   -2.977981 -3.965981 -0.838115
C   -3.183650 -2.624280 -0.544490
C   -1.638306 0.440844 1.941586
C   -0.837045 1.658319 1.485133
N   -0.219558 1.463733 0.151609
C   0.687817 0.289473 0.155840
C   1.899020 0.383337 1.071490
P   2.860871 -1.214663 1.010022
C   4.409134 -0.650688 1.830606
C   4.402085 -0.615103 3.231144
C   5.517648 -0.178730 3.937381
C   6.668063 0.206718 3.253329
C   6.692504 0.155526 1.862740
C   5.570599 -0.266540 1.153936
C   3.330633 -1.292502 -0.768376
C   3.487443 -2.563259 -1.333909
C   3.807715 -2.711384 -2.681891
C   3.954586 -1.586407 -3.489943
C   3.794632 -0.315319 -2.941670
C   3.494395 -0.168781 -1.590693
C   0.495079 2.630701 -0.323919
C   0.656054 3.787798 0.435694
C   1.377972 4.870118 -0.071521
C   1.967029 4.804626 -1.324725
C   1.808886 3.645924 -2.086179
C   1.073459 2.577354 -1.599520
H   -0.415943 -3.386921 -2.476817
H   -0.361225 -2.670669 -4.108417
H   1.030496 -2.491943 -3.011034
H   -4.974070 1.027778 -0.699175
H   -7.365076 1.152103 -0.000450
H   -8.085042 0.102909 2.129751
H   -6.428352 -1.075327 3.552711
H   -4.061526 -1.207785 2.845447
H   -0.676337 -2.195553 1.714275
H   -0.312142 -4.548943 1.182493
H   -1.776971 -5.716973 -0.452101
H   -3.625852 -4.466770 -1.552292
H   -3.979261 -2.074472 -1.041870
H   -2.304129 0.736855 2.756888
H   -0.985786 -0.343778 2.333737
H   -1.506908 2.516141 1.396353
H   -0.075292 1.903584 2.238521
H   1.018632 0.138101 -0.868911
H   0.093428 -0.594870 0.391558
H   2.525984 1.243803 0.812590
H   1.608416 0.504939 2.121360
H   3.515659 -0.937963 3.773535
H   5.492896 -0.150414 5.023082
H   7.544012 0.538937 3.802901
H   7.589001 0.448521 1.323394
H   5.601739 -0.298236 0.068917
H   3.348712 -3.442818 -0.709933
H   3.933553 -3.705256 -3.102317
H   4.191346 -1.699041 -4.544032
H   3.904085 0.566789 -3.566240
H   3.372256 0.832006 -1.184705
H   0.221436 3.874379 1.423542
H   1.479562 5.765663 0.534546
H   2.531963 5.646305 -1.713289
H   2.239294 3.583695 -3.081705
H   0.904874 1.707290 -2.223780
81
PNPhP_Ph_Fe_bi_MeCN_iso2_conf4_gas
C   0.860756 3.299700 1.788749
C   0.354696 1.957673 1.589968
N   -0.086532 0.898839 1.423738
Fe   -0.985107 -0.722260 1.182894
C   -1.751024 -2.213713 1.532555
O   -2.245184 -3.182206 1.940680
H   -1.712279 -0.391169 2.461313
H   0.110716 -1.409394 2.012493
P   -2.495700 0.178697 -0.063703
C   -4.273634 -0.189007 0.090302
C   -4.739674 -0.736795 1.287665
C   -6.094718 -1.016795 1.447206
C   -6.988490 -0.754397 0.413712
C   -6.529916 -0.203965 -0.782449
C   -5.179274 0.082647 -0.941339
C   -2.511398 2.013196 -0.151579
C   -2.941282 2.683228 1.001692
C   -2.872864 4.068089 1.087765
C   -2.359439 4.812165 0.024562
C   -1.926463 4.157599 -1.124148
C   -2.003303 2.767826 -1.211732
C   -2.017648 -0.349318 -1.760327
C   -0.491917 -0.325570 -1.763082
N   0.091672 -1.183311 -0.707520
C   1.499857 -0.765637 -0.456858
C   2.483021 -0.994701 -1.596109
P   4.117469 -0.116274 -1.405444
C   4.607486 -0.607476 0.301213
C   4.006570 -0.130020 1.474640
C   4.401326 -0.610694 2.718066
C   5.405390 -1.572839 2.810413
C   6.017389 -2.047524 1.654893
C   5.623386 -1.563696 0.409677
C   3.581530 1.631421 -1.174854
C   2.478687 2.159599 -1.860365
C   2.153185 3.510018 -1.769006
C   2.937055 4.370023 -1.005030
C   4.044925 3.863213 -0.327726
C   4.361839 2.510400 -0.409939
C   0.049841 -2.602772 -1.013345
C   0.502852 -3.499707 -0.039099
C   0.534458 -4.861792 -0.293264
C   0.103329 -5.365507 -1.519758
C   -0.353404 -4.481961 -2.486787
C   -0.371123 -3.108017 -2.244042
H   0.152922 4.018520 1.362822
H   0.979443 3.505414 2.856554
H   1.826733 3.419390 1.288972
H   -4.030623 -0.946630 2.083349
H   -6.449283 -1.446572 2.379486
H   -8.044407 -0.977960 0.537610
H   -7.227256 0.004457 -1.589031
H   -4.828362 0.527714 -1.869304
H   -3.322822 2.102618 1.838398
H   -3.218273 4.570661 1.986977
H   -2.304695 5.895102 0.090496
H   -1.534299 4.729121 -1.961399
H   -1.664772 2.283566 -2.123176
H   -2.419318 0.269022 -2.570186
H   -2.397951 -1.366665 -1.892468
H   -0.093727 -0.575203 -2.756039
H   -0.153976 0.690066 -1.533571
H   1.455679 0.293033 -0.205144
H   1.836092 -1.280412 0.441259
H   2.083366 -0.673859 -2.565025
H   2.715443 -2.059132 -1.708500
H   3.220762 0.617400 1.417845
H   3.914525 -0.241069 3.615843
H   5.709514 -1.949477 3.782753
H   6.805415 -2.792204 1.720793
H   6.108781 -1.929412 -0.491944
H   1.859389 1.513757 -2.475965
H   1.280945 3.888473 -2.294627
H   2.687549 5.424870 -0.937145
H   4.667484 4.523903 0.269393
H   5.223614 2.129664 0.131597
H   0.787290 -3.110698 0.932721
H   0.881961 -5.536302 0.483545
H   0.116378 -6.433926 -1.712126
H   -0.697939 -4.852485 -3.448036
H   -0.724315 -2.452187 -3.030963
81
PNPhP_Ph_Fe_bi_MeCN_iso2_conf5_gas
C   0.603606 -3.836216 0.393547
C   0.063507 -2.573561 -0.064830
N   -0.378774 -1.565583 -0.426743
Fe   -1.143952 0.028516 -1.042488
C   -1.692867 1.309971 -2.040505
O   -2.037654 2.073124 -2.844341
H   -1.824042 -0.757835 -2.127770
H   0.057200 0.169141 -2.021418
P   -2.865489 -0.050058 0.267444
C   -3.168545 -1.640311 1.136176
C   -3.331516 -2.761481 0.311334
C   -3.498565 -4.027611 0.858597
C   -3.493938 -4.197660 2.243090
C   -3.331526 -3.091972 3.071173
C   -3.173318 -1.820646 2.521085
C   -4.536190 0.360104 -0.337558
C   -5.553099 0.798144 0.517229
C   -6.818508 1.080883 0.015612
C   -7.081697 0.918264 -1.343289
C   -6.077132 0.473802 -2.197501
C   -4.807501 0.196642 -1.698425
C   -2.515019 1.143645 1.624434
C   -1.064960 0.880722 2.011315
N   -0.128809 1.152203 0.901945
C   1.180014 0.537536 1.264645
C   2.140522 0.402366 0.097380
P   3.306612 -1.023249 0.338958
C   4.745698 -0.198149 1.134475
C   5.178340 -0.666257 2.378034
C   6.234808 -0.046892 3.043832
C   6.872260 1.046680 2.467730
C   6.453829 1.519827 1.224157
C   5.398602 0.902625 0.563337
C   3.885970 -1.270060 -1.389365
C   2.948253 -1.347989 -2.429671
C   3.357696 -1.638816 -3.727095
C   4.701726 -1.870531 -4.008188
C   5.636827 -1.811800 -2.978967
C   5.233268 -1.516878 -1.679824
C   0.042183 2.565834 0.614186
C   0.514095 2.935249 -0.648056
C   0.747555 4.269276 -0.953764
C   0.499477 5.263538 -0.010766
C   0.020208 4.904185 1.242835
C   -0.198556 3.564944 1.560221
H   -0.107818 -4.321708 1.068637
H   0.794523 -4.493806 -0.459410
H   1.549545 -3.653036 0.912650
H   -3.306540 -2.629920 -0.768251
H   -3.629388 -4.885542 0.204803
H   -3.619573 -5.187440 2.672758
H   -3.331171 -3.215285 4.150708
H   -3.054200 -0.972410 3.189236
H   -5.360933 0.914384 1.580706
H   -7.601454 1.426445 0.684811
H   -8.070571 1.140157 -1.734555
H   -6.277775 0.349161 -3.257602
H   -4.010367 -0.136956 -2.357223
H   -2.635452 2.151607 1.214105
H   -3.173531 1.055990 2.494583
H   -0.781573 1.420473 2.926086
H   -0.955495 -0.183890 2.242730
H   1.631509 1.097385 2.097725
H   0.943824 -0.464957 1.633205
H   1.528940 0.164362 -0.780666
H   2.683542 1.328096 -0.110538
H   4.680845 -1.523125 2.825651
H   6.559704 -0.420733 4.010712
H   7.696600 1.530706 2.983810
H   6.952678 2.371423 0.770015
H   5.084863 1.265720 -0.412206
H   1.890580 -1.169810 -2.244148
H   2.617138 -1.678599 -4.520964
H   5.017963 -2.095349 -5.022776
H   6.688283 -1.991704 -3.186037
H   5.975393 -1.466254 -0.887850
H   0.659336 2.158914 -1.390567
H   1.104578 4.530467 -1.945428
H   0.666506 6.308149 -0.255656
H   -0.187137 5.667021 1.987944
H   -0.569369 3.321178 2.549427
81
PNPhP_Ph_Fe_bi_MeCN_iso2_conf6_gas
C   -1.841499 4.589655 -1.702784
C   -1.419849 3.309798 -1.169500
N   -1.126012 2.303052 -0.671509
Fe   -0.732954 0.800853 0.352819
C   -0.147481 0.077533 1.783541
O   0.256051 -0.203430 2.840327
H   -1.265862 1.624249 1.494295
H   0.630147 1.433674 0.530662
P   -2.650244 -0.161072 -0.050021
C   -3.255409 -1.601075 0.905672
C   -2.970198 -1.647411 2.273664
C   -3.412236 -2.713582 3.051397
C   -4.143668 -3.746085 2.471407
C   -4.435709 -3.707453 1.110212
C   -3.998125 -2.639554 0.333502
C   -4.152521 0.894011 -0.168776
C   -5.303103 0.521869 -0.871310
C   -6.403978 1.370257 -0.926443
C   -6.370135 2.600658 -0.272668
C   -5.234515 2.974635 0.440325
C   -4.131138 2.125762 0.492316
C   -2.446330 -0.843491 -1.766182
C   -1.214916 -0.176703 -2.359583
N   -0.042394 -0.295308 -1.443684
C   1.084547 0.491127 -2.033195
C   2.487872 0.104025 -1.586221
P   2.869363 0.018822 0.237695
C   4.564754 -0.720943 0.141823
C   5.331409 -0.901505 -1.014955
C   6.598152 -1.478811 -0.950782
C   7.125965 -1.879351 0.272217
C   6.375002 -1.706364 1.432927
C   5.106347 -1.142872 1.364033
C   3.360723 1.764900 0.603804
C   2.778135 2.397561 1.706600
C   3.134114 3.701331 2.042984
C   4.075498 4.388097 1.281512
C   4.671776 3.762174 0.188626
C   4.319509 2.457509 -0.142026
C   0.298288 -1.720492 -1.368434
C   0.722597 -2.399563 -2.516967
C   1.011085 -3.758088 -2.470045
C   0.867884 -4.462412 -1.276666
C   0.443249 -3.791376 -0.136845
C   0.162925 -2.427180 -0.179785
H   -1.647212 4.647728 -2.777551
H   -2.915551 4.718459 -1.533164
H   -1.304131 5.403650 -1.206667
H   -2.378528 -0.856374 2.724546
H   -3.175693 -2.739740 4.111121
H   -4.482448 -4.581961 3.076890
H   -5.004253 -4.511613 0.651459
H   -4.233875 -2.625738 -0.727343
H   -5.350380 -0.442835 -1.370626
H   -7.292194 1.069617 -1.475229
H   -7.231074 3.262026 -0.314844
H   -5.207836 3.927129 0.962966
H   -3.232283 2.402848 1.038484
H   -2.287187 -1.923831 -1.699889
H   -3.314010 -0.662135 -2.406600
H   -1.397833 0.888039 -2.519357
H   -0.978794 -0.620061 -3.337369
H   1.058694 0.383111 -3.130239
H   0.888971 1.539117 -1.803975
H   3.170841 0.804548 -2.081992
H   2.726956 -0.893790 -1.968268
H   4.949740 -0.593126 -1.983844
H   7.175223 -1.611871 -1.862211
H   8.114044 -2.328237 0.320946
H   6.774943 -2.020905 2.393005
H   4.516824 -1.026909 2.270997
H   2.036245 1.864323 2.293890
H   2.672147 4.180077 2.901954
H   4.352585 5.405676 1.543724
H   5.419884 4.287269 -0.399485
H   4.817201 1.965353 -0.974924
H   0.842147 -1.864428 -3.455126
H   1.348980 -4.266152 -3.368699
H   1.090879 -5.524517 -1.238445
H   0.329747 -4.323120 0.802932
H   -0.150733 -1.904317 0.712958
81
PNPhP_Ph_Fe_bi_MeCN_iso3_conf1_gas
C   -5.841206 -0.080586 -2.871533
C   -4.598772 0.332946 -2.249327
N   -3.604972 0.663713 -1.757412
Fe   -2.017519 1.160559 -0.975914
C   -2.720222 2.495379 -0.101702
O   -3.165535 3.449355 0.389064
H   -1.341646 0.318005 -2.084694
H   -1.856214 2.172763 -2.081976
P   -2.015856 -0.472047 0.462468
C   -3.479216 -0.674552 1.547955
C   -4.330028 -1.781363 1.482758
C   -5.479740 -1.834703 2.268452
C   -5.791676 -0.786566 3.128045
C   -4.955646 0.327248 3.189144
C   -3.815685 0.387091 2.397223
C   -1.627669 -2.204654 0.003367
C   -1.397698 -3.195168 0.968061
C   -1.109352 -4.499980 0.582758
C   -1.061481 -4.830507 -0.771984
C   -1.284207 -3.851180 -1.735446
C   -1.562577 -2.541292 -1.349758
C   -0.634482 -0.044432 1.623841
C   -0.147687 1.352615 1.273527
N   -0.072079 1.585074 -0.194322
C   0.930185 0.659616 -0.810072
C   2.376057 0.884085 -0.339095
P   2.962659 -0.454414 0.810880
C   3.208386 -1.802628 -0.421537
C   4.287305 -1.814809 -1.315235
C   4.410351 -2.825958 -2.260652
C   3.453367 -3.837312 -2.330470
C   2.377167 -3.833523 -1.450051
C   2.256739 -2.824724 -0.495933
C   4.701072 0.045405 1.130729
C   5.520480 -0.872231 1.804748
C   6.837450 -0.559184 2.115105
C   7.359840 0.686818 1.771254
C   6.555711 1.609434 1.111720
C   5.236996 1.291646 0.789817
C   0.303422 2.961185 -0.504415
C   0.455300 3.326318 -1.847890
C   0.840028 4.611775 -2.191601
C   1.073767 5.572116 -1.207077
C   0.918936 5.218954 0.123868
C   0.547077 3.920255 0.478126
H   -6.422441 -0.699083 -2.181306
H   -5.639762 -0.659922 -3.777498
H   -6.438741 0.794537 -3.143063
H   -4.090600 -2.609759 0.822477
H   -6.130715 -2.702814 2.209682
H   -6.686067 -0.831527 3.742810
H   -5.198962 1.156957 3.846694
H   -3.195122 1.279729 2.415162
H   -1.456215 -2.944655 2.024657
H   -0.928624 -5.261215 1.336435
H   -0.845813 -5.852417 -1.072671
H   -1.233518 -4.103901 -2.790795
H   -1.708355 -1.749903 -2.082668
H   -0.970940 -0.059003 2.664498
H   0.171252 -0.779083 1.533319
H   -0.853251 2.086557 1.668099
H   0.827305 1.531752 1.747274
H   0.849619 0.782576 -1.886872
H   0.587002 -0.362292 -0.628552
H   3.046532 0.939258 -1.203444
H   2.452864 1.847394 0.178025
H   5.039026 -1.031468 -1.260321
H   5.254006 -2.825607 -2.945417
H   3.550157 -4.627717 -3.069581
H   1.624366 -4.613639 -1.496465
H   1.414123 -2.838967 0.191865
H   5.120547 -1.845798 2.078989
H   7.457779 -1.287067 2.630487
H   8.387877 0.935450 2.018257
H   6.954180 2.582539 0.838326
H   4.634672 2.026079 0.264514
H   0.221965 2.604762 -2.621357
H   0.941576 4.870097 -3.241631
H   1.365824 6.581655 -1.479889
H   1.091248 5.949242 0.909140
H   0.448386 3.687318 1.530341
81
PNPhP_Ph_Fe_bi_MeCN_iso3_conf2_gas
C   -6.195836 0.779182 -2.582678
C   -4.823758 0.881722 -2.125980
N   -3.728261 0.959817 -1.761741
Fe   -1.990708 1.046835 -1.171035
C   -2.237782 2.518969 -0.272935
O   -2.373843 3.560757 0.223671
H   -1.670329 0.075118 -2.333123
H   -1.704472 1.996616 -2.305810
P   -2.238657 -0.533812 0.310093
C   -2.233904 -2.315939 -0.126234
C   -2.117376 -3.319609 0.844714
C   -2.086372 -4.658737 0.472922
C   -2.179477 -5.009887 -0.873695
C   -2.300362 -4.019492 -1.843460
C   -2.325654 -2.676464 -1.471985
C   -3.636937 -0.411356 1.488655
C   -3.707802 0.727593 2.300900
C   -4.781101 0.917100 3.162598
C   -5.813515 -0.018507 3.209914
C   -5.764177 -1.140015 2.388497
C   -4.682293 -1.337708 1.532516
C   -0.723093 -0.380025 1.372943
C   0.065223 0.828450 0.891064
N   0.079027 0.955912 -0.590582
C   0.705096 -0.243608 -1.228886
C   2.214742 -0.427288 -1.071660
P   2.860697 -1.055549 0.573375
C   3.620786 0.458724 1.298198
C   3.350035 0.749512 2.639811
C   3.845916 1.908459 3.233385
C   4.627262 2.788480 2.490566
C   4.916662 2.503539 1.157166
C   4.417054 1.348589 0.566567
C   4.339627 -1.988390 -0.009182
C   4.130189 -3.089610 -0.852087
C   5.193690 -3.876716 -1.277579
C   6.489028 -3.591970 -0.851046
C   6.706443 -2.518290 0.006019
C   5.642352 -1.723104 0.425494
C   0.790245 2.152403 -1.025079
C   1.445808 3.006423 -0.140386
C   2.137017 4.121358 -0.617708
C   2.203852 4.385220 -1.976743
C   1.558602 3.523998 -2.864852
C   0.855166 2.425641 -2.397059
H   -6.599509 1.772723 -2.798354
H   -6.251020 0.175076 -3.493158
H   -6.815358 0.310591 -1.812280
H   -2.056613 -3.049854 1.896547
H   -1.989725 -5.430064 1.231898
H   -2.154503 -6.056713 -1.163722
H   -2.368745 -4.290634 -2.893400
H   -2.384801 -1.880801 -2.212812
H   -2.930289 1.484829 2.233768
H   -4.818233 1.803156 3.789987
H   -6.655626 0.131922 3.879401
H   -6.568761 -1.869965 2.414660
H   -4.648153 -2.221715 0.902545
H   -0.996417 -0.236669 2.422309
H   -0.126272 -1.295037 1.312775
H   1.085021 0.783428 1.287392
H   -0.394960 1.741279 1.275224
H   0.163687 -1.125647 -0.879575
H   0.471339 -0.172069 -2.290289
H   2.740053 0.485701 -1.370470
H   2.499995 -1.193845 -1.800534
H   2.733381 0.064198 3.216683
H   3.620020 2.123491 4.273862
H   5.011527 3.695354 2.948774
H   5.524695 3.188008 0.572784
H   4.649611 1.137765 -0.473620
H   3.122240 -3.342038 -1.175804
H   5.009252 -4.719446 -1.937978
H   7.320958 -4.207863 -1.179898
H   7.711774 -2.291357 0.350152
H   5.831482 -0.885925 1.090316
H   1.449237 2.823836 0.926401
H   2.636666 4.770921 0.094934
H   2.745803 5.251172 -2.345073
H   1.587679 3.718254 -3.933091
H   0.310408 1.790856 -3.085794
81
PNPhP_Ph_Fe_bi_MeCN_iso3_conf3_gas
C   -1.916792 0.512064 5.000884
C   -1.617460 0.071356 3.652229
N   -1.361403 -0.283747 2.580024
Fe   -0.885463 -0.908675 0.920177
C   -1.720525 -2.420807 1.179463
O   -2.243631 -3.432303 1.404268
H   0.037940 0.327668 0.811690
H   0.342195 -1.422036 1.635229
P   -2.229731 0.364599 -0.232565
C   -2.089600 2.188179 -0.133143
C   -2.338995 3.020578 -1.230237
C   -2.258715 4.404951 -1.104822
C   -1.945995 4.976737 0.125660
C   -1.694212 4.157226 1.223965
C   -1.755005 2.772952 1.091792
C   -4.056730 0.117151 -0.272102
C   -4.523535 -1.203313 -0.253195
C   -5.885404 -1.476961 -0.323486
C   -6.805274 -0.433574 -0.389743
C   -6.353670 0.882745 -0.384107
C   -4.989653 1.158114 -0.328774
C   -1.738532 0.002120 -1.974744
C   -1.164317 -1.402836 -2.001759
N   -0.096020 -1.634445 -0.985386
C   1.103850 -0.852091 -1.443180
C   2.304784 -0.873902 -0.521948
P   3.719941 0.096824 -1.244437
C   3.064425 1.817856 -1.256893
C   1.944729 2.252865 -0.534789
C   1.497121 3.567062 -0.649378
C   2.169537 4.469528 -1.468181
C   3.290172 4.052725 -2.182565
C   3.724183 2.734488 -2.086150
C   4.811800 0.108056 0.242331
C   4.505287 0.809336 1.413918
C   5.352445 0.747711 2.514767
C   6.516151 -0.017940 2.461607
C   6.831370 -0.718050 1.301466
C   5.985295 -0.650228 0.196665
C   0.281910 -3.058055 -0.990231
C   0.902045 -3.607812 0.133691
C   1.327144 -4.930228 0.136038
C   1.134253 -5.738854 -0.979439
C   0.516549 -5.200976 -2.100970
C   0.101483 -3.871200 -2.113298
H   -2.416824 -0.286268 5.556737
H   -0.994820 0.778579 5.526289
H   -2.574912 1.385925 4.980833
H   -2.604351 2.589344 -2.191804
H   -2.444852 5.036825 -1.968479
H   -1.889130 6.056858 0.225852
H   -1.433719 4.597388 2.182478
H   -1.518007 2.132050 1.933903
H   -3.817398 -2.022184 -0.152407
H   -6.227350 -2.507937 -0.310275
H   -7.869769 -0.645653 -0.434083
H   -7.065456 1.702866 -0.422491
H   -4.653373 2.190222 -0.326663
H   -1.003537 0.746779 -2.293296
H   -2.588719 0.057144 -2.661116
H   -1.958120 -2.127738 -1.798504
H   -0.777011 -1.596622 -3.010474
H   1.388361 -1.227895 -2.438331
H   0.773397 0.180661 -1.554969
H   2.693468 -1.890159 -0.402966
H   2.014651 -0.513390 0.469307
H   1.393988 1.568505 0.109988
H   0.615586 3.878934 -0.098229
H   1.815514 5.493263 -1.555078
H   3.818326 4.750148 -2.827102
H   4.583175 2.404801 -2.666183
H   3.602686 1.413027 1.459695
H   5.104738 1.298566 3.418063
H   7.176903 -0.064571 3.322813
H   7.739094 -1.313154 1.252739
H   6.236156 -1.188983 -0.713917
H   1.013676 -2.980369 1.010023
H   1.801895 -5.329827 1.027357
H   1.456800 -6.775762 -0.972904
H   0.353254 -5.813455 -2.983072
H   -0.365265 -3.495392 -3.014890
81
PNPhP_Ph_Fe_bi_MeCN_iso3_conf4_gas
C   -1.561823 0.760149 4.851142
C   -1.371702 0.253709 3.505830
N   -1.211841 -0.146874 2.432080
Fe   -0.934937 -0.771174 0.730541
C   -2.231354 -1.934818 0.889484
O   -3.062340 -2.705909 1.134285
H   0.346150 0.072193 0.820464
H   -0.012247 -1.832977 1.313602
P   -2.016875 0.834615 -0.277486
C   -3.721620 1.253689 0.229961
C   -4.699183 0.252141 0.171889
C   -5.990345 0.499214 0.622589
C   -6.320211 1.743605 1.156298
C   -5.349202 2.736451 1.240031
C   -4.056921 2.494850 0.779827
C   -1.250043 2.461611 -0.649116
C   -1.872311 3.390888 -1.495091
C   -1.225350 4.570850 -1.843003
C   0.055367 4.833812 -1.356252
C   0.679368 3.921841 -0.511696
C   0.024639 2.744659 -0.153701
C   -2.165110 0.135469 -1.977113
C   -0.764131 -0.381242 -2.261945
N   -0.320839 -1.403390 -1.279847
C   1.175409 -1.570202 -1.421594
C   1.976495 -0.289979 -1.278943
P   3.815263 -0.547002 -1.125755
C   3.983703 -1.379312 0.504227
C   2.956756 -1.487788 1.451113
C   3.181933 -2.152650 2.654722
C   4.429833 -2.699275 2.938135
C   5.457672 -2.593584 2.003221
C   5.231086 -1.950066 0.791364
C   4.199477 1.209939 -0.693394
C   4.732471 2.031520 -1.691048
C   4.972310 3.382370 -1.448547
C   4.696793 3.924040 -0.196576
C   4.175881 3.110775 0.809521
C   3.923999 1.764928 0.561740
C   -0.893688 -2.721629 -1.556660
C   -0.557384 -3.783039 -0.707137
C   -1.037275 -5.061147 -0.944827
C   -1.874505 -5.315153 -2.029640
C   -2.215942 -4.268258 -2.872490
C   -1.722479 -2.982302 -2.648562
H   -1.801894 -0.059526 5.534492
H   -2.383409 1.482097 4.870974
H   -0.651852 1.254426 5.203899
H   -4.442637 -0.735187 -0.201491
H   -6.738447 -0.286251 0.566047
H   -7.328709 1.934455 1.511858
H   -5.596609 3.706494 1.662440
H   -3.307495 3.278484 0.841935
H   -2.871341 3.191077 -1.876121
H   -1.716091 5.283718 -2.499902
H   0.565915 5.749687 -1.641020
H   1.683359 4.110136 -0.141984
H   0.500089 2.012890 0.495798
H   -2.909279 -0.665203 -1.966747
H   -2.457280 0.881837 -2.722065
H   -0.085161 0.466635 -2.157764
H   -0.646553 -0.754246 -3.288133
H   1.370454 -2.041199 -2.395715
H   1.475206 -2.276358 -0.648450
H   1.880523 0.359208 -2.155667
H   1.599386 0.260803 -0.411160
H   1.963453 -1.082089 1.265202
H   2.365848 -2.241533 3.366798
H   4.600887 -3.214705 3.879313
H   6.432863 -3.024440 2.212800
H   6.029250 -1.890148 0.054800
H   4.962437 1.606861 -2.665503
H   5.383537 4.008824 -2.235236
H   4.894210 4.974469 -0.001060
H   3.965904 3.526717 1.791445
H   3.516619 1.136561 1.349508
H   0.041991 -3.577666 0.172754
H   -0.766157 -5.862099 -0.263532
H   -2.259045 -6.314676 -2.207989
H   -2.869839 -4.440176 -3.722672
H   -2.009714 -2.200063 -3.339823
81
PNPhP_Ph_Fe_bi_MeCN_iso3_conf5_gas
C   3.382826 -2.701570 3.265262
C   2.654504 -1.574422 2.717167
N   2.055346 -0.717110 2.223049
Fe   1.046975 0.481311 1.257987
C   1.798777 1.889055 1.969763
O   2.326117 2.774119 2.504632
H   0.313008 -0.783311 0.775171
H   0.046125 0.435141 2.408945
P   2.078875 -0.017529 -0.578902
C   2.595923 -1.762969 -0.741952
C   3.941596 -2.130818 -0.645668
C   4.307278 -3.475422 -0.614383
C   3.333130 -4.467847 -0.683252
C   1.989311 -4.108221 -0.774189
C   1.622799 -2.767336 -0.792379
C   3.487337 0.901062 -1.326913
C   4.029569 0.539048 -2.568393
C   5.053621 1.286152 -3.137593
C   5.549571 2.408255 -2.473493
C   5.019535 2.775374 -1.241527
C   3.993800 2.023797 -0.669429
C   0.772463 0.282691 -1.833319
C   0.109474 1.571674 -1.373050
N   -0.432454 1.494980 0.017443
C   -1.693217 0.669474 -0.081812
C   -2.503641 0.517716 1.187247
P   -3.921492 -0.685683 1.094951
C   -3.095672 -2.287342 0.735614
C   -3.831280 -3.319720 0.132954
C   -3.275633 -4.581235 -0.047155
C   -1.976823 -4.843724 0.385870
C   -1.244055 -3.832458 0.998772
C   -1.795560 -2.564466 1.175240
C   -4.656055 -0.239842 -0.539481
C   -5.712543 0.678222 -0.525914
C   -6.287966 1.123953 -1.712895
C   -5.825668 0.643141 -2.934294
C   -4.783843 -0.281633 -2.962104
C   -4.201171 -0.716604 -1.775992
C   -0.812758 2.836140 0.476048
C   -1.120558 3.871448 -0.410541
C   -1.518329 5.117926 0.069092
C   -1.634510 5.346104 1.434169
C   -1.345793 4.311515 2.319475
C   -0.936078 3.071708 1.847090
H   3.695182 -3.357587 2.445925
H   2.748736 -3.268863 3.952794
H   4.271014 -2.363122 3.805837
H   4.708819 -1.363328 -0.596101
H   5.357298 -3.745492 -0.541332
H   3.618472 -5.515949 -0.665222
H   1.217853 -4.872037 -0.820770
H   0.569285 -2.503560 -0.801882
H   3.653071 -0.341539 -3.084123
H   5.467145 0.995173 -4.099264
H   6.349368 2.993183 -2.918970
H   5.402177 3.647782 -0.719757
H   3.578277 2.311196 0.291549
H   0.073223 -0.556275 -1.851090
H   1.175274 0.416297 -2.841742
H   -0.690174 1.840217 -2.076086
H   0.856295 2.373057 -1.383604
H   -1.382713 -0.320005 -0.419268
H   -2.323419 1.123520 -0.858509
H   -1.845659 0.201837 2.004785
H   -2.952388 1.468675 1.489175
H   -4.846182 -3.129578 -0.207974
H   -3.860545 -5.362913 -0.524144
H   -1.544492 -5.831449 0.250106
H   -0.226974 -4.015813 1.334404
H   -1.181402 -1.791118 1.628861
H   -6.088620 1.042842 0.427228
H   -7.105098 1.839209 -1.682091
H   -6.279012 0.982159 -3.861477
H   -4.420528 -0.663511 -3.912446
H   -3.389345 -1.437952 -1.807420
H   -1.055460 3.733147 -1.482625
H   -1.739964 5.911007 -0.639319
H   -1.943461 6.319002 1.804647
H   -1.426185 4.468341 3.391061
H   -0.692429 2.264728 2.527606
81
PNPhP_Ph_Fe_bi_MeCN_iso3_conf6_gas
C   -1.151094 3.747422 2.866981
C   -1.020413 2.500396 2.139806
N   -0.889944 1.533130 1.516760
Fe   -0.574818 0.106279 0.412761
C   -0.618994 -1.025658 1.741465
O   -0.601058 -1.655157 2.714815
H   -0.299319 1.213598 -0.634903
H   0.894178 0.261030 0.736721
P   -2.597550 -0.093639 -0.369907
C   -3.476621 1.365833 -1.065666
C   -4.854205 1.375049 -1.315524
C   -5.461291 2.493873 -1.876326
C   -4.701984 3.619795 -2.188921
C   -3.334216 3.623511 -1.932191
C   -2.724097 2.505119 -1.369640
C   -3.914291 -0.935086 0.579483
C   -3.998241 -0.655400 1.947676
C   -4.975052 -1.255134 2.734601
C   -5.877275 -2.150381 2.164933
C   -5.798933 -2.442274 0.806162
C   -4.825043 -1.835837 0.016924
C   -2.332275 -1.188645 -1.830614
C   -0.923962 -0.884926 -2.303472
N   0.096853 -1.096175 -1.237880
C   1.350141 -0.496414 -1.827862
C   2.711768 -0.744598 -1.201346
P   3.153513 -0.033003 0.478739
C   2.948980 1.775551 0.206232
C   2.491595 2.534288 1.288242
C   2.316464 3.909236 1.170935
C   2.572279 4.544874 -0.041877
C   3.019947 3.799710 -1.129475
C   3.215459 2.426711 -1.002003
C   4.986709 -0.233152 0.264333
C   5.481696 -1.545775 0.244481
C   6.843868 -1.798470 0.130257
C   7.746944 -0.739747 0.058729
C   7.272737 0.567351 0.103032
C   5.905843 0.819723 0.202210
C   0.314936 -2.510365 -0.943678
C   -0.129914 -3.542574 -1.772485
C   0.131016 -4.873778 -1.448332
C   0.857046 -5.195647 -0.309866
C   1.321227 -4.168157 0.508297
C   1.049328 -2.843041 0.199044
H   -0.552312 4.521314 2.376817
H   -2.195361 4.072520 2.888102
H   -0.799524 3.631110 3.896247
H   -5.458572 0.509195 -1.059324
H   -6.531316 2.488874 -2.065268
H   -5.178699 4.493335 -2.625218
H   -2.737705 4.501243 -2.166043
H   -1.657314 2.488946 -1.151319
H   -3.274473 0.020572 2.396048
H   -5.023966 -1.034058 3.796905
H   -6.634985 -2.626413 2.780688
H   -6.496296 -3.144941 0.358626
H   -4.777313 -2.070512 -1.043247
H   -2.422514 -2.227551 -1.498101
H   -3.053381 -1.010965 -2.634115
H   -0.861646 0.175007 -2.563647
H   -0.663555 -1.453831 -3.206257
H   1.156614 0.577789 -1.868124
H   1.421105 -0.884578 -2.856826
H   2.926258 -1.816162 -1.141148
H   3.431990 -0.348025 -1.926562
H   2.256094 2.028276 2.220770
H   1.982242 4.487840 2.028654
H   2.428588 5.617537 -0.138543
H   3.225513 4.289383 -2.077480
H   3.587814 1.863102 -1.853446
H   4.790903 -2.383399 0.326696
H   7.202692 -2.823995 0.106766
H   8.812638 -0.933885 -0.023002
H   7.969428 1.400296 0.055990
H   5.552976 1.846384 0.228188
H   -0.693082 -3.336261 -2.674695
H   -0.239950 -5.658737 -2.101195
H   1.056979 -6.233132 -0.059586
H   1.889747 -4.393518 1.405693
H   1.410971 -2.048752 0.842910
81
PNPhP_Ph_Fe_bi_MeCN_iso4_conf1_gas
C   1.888232 3.383618 2.851634
C   0.891808 2.553437 2.204245
N   0.090044 1.899902 1.682313
Fe   -1.329792 0.953412 0.925024
H   -1.123346 -0.213451 1.938320
C   -2.390249 1.528904 2.128252
O   -3.098162 1.860655 2.984753
H   -1.508559 2.129355 -0.086134
P   -2.950000 0.152953 -0.233546
C   -3.707285 -1.475815 0.141257
C   -3.545550 -2.000891 1.424904
C   -4.100373 -3.234429 1.756494
C   -4.817675 -3.954451 0.805501
C   -4.989047 -3.435087 -0.476755
C   -4.442650 -2.199057 -0.804840
C   -4.417852 1.215374 -0.505685
C   -5.691539 0.867642 -0.050541
C   -6.770179 1.724606 -0.257467
C   -6.588434 2.931354 -0.924479
C   -5.318363 3.287657 -1.374253
C   -4.238452 2.440215 -1.158401
C   -2.261638 -0.086464 -1.943807
C   -0.861348 0.498504 -1.967967
N   -0.096956 0.060936 -0.766894
C   1.229318 0.729823 -0.797830
C   2.184024 0.144035 0.228393
P   3.717491 1.180717 0.376687
C   4.372995 0.968322 -1.331843
C   4.711643 -0.286983 -1.854236
C   5.124656 -0.412359 -3.175330
C   5.205677 0.714889 -3.992970
C   4.875631 1.966395 -3.483740
C   4.462450 2.091503 -2.158302
C   4.808011 0.043318 1.322059
C   6.197927 0.168707 1.189779
C   7.057823 -0.622020 1.942401
C   6.545416 -1.546594 2.850518
C   5.168077 -1.673911 2.996467
C   4.304060 -0.886079 2.239015
C   0.095542 -1.393654 -0.853109
C   -0.363141 -2.217672 0.165010
C   -0.206146 -3.599037 0.076765
C   0.426828 -4.166567 -1.022102
C   0.911110 -3.340086 -2.034962
C   0.745847 -1.962427 -1.955217
H   2.819770 3.336525 2.278493
H   1.543287 4.420683 2.898546
H   2.078867 3.028014 3.868399
H   -2.954592 -1.437929 2.144969
H   -3.966727 -3.634885 2.757551
H   -5.245252 -4.919982 1.061234
H   -5.552169 -3.992996 -1.219736
H   -4.594860 -1.791884 -1.801605
H   -5.844220 -0.075072 0.465908
H   -7.755239 1.444874 0.105319
H   -7.431200 3.597296 -1.087125
H   -5.167146 4.234436 -1.885297
H   -3.239218 2.736352 -1.466570
H   -2.893937 0.398609 -2.692354
H   -2.229845 -1.158318 -2.161304
H   -0.901351 1.587664 -1.928098
H   -0.338426 0.200108 -2.887389
H   1.673302 0.643091 -1.800162
H   1.041722 1.790425 -0.608631
H   1.683643 0.107323 1.200063
H   2.462567 -0.878679 -0.044640
H   4.657114 -1.166382 -1.217393
H   5.385659 -1.390478 -3.569833
H   5.529312 0.615295 -5.025174
H   4.940818 2.847298 -4.116017
H   4.203542 3.069023 -1.759035
H   6.607964 0.881036 0.477904
H   8.132096 -0.517375 1.818561
H   7.217133 -2.164368 3.439365
H   4.758307 -2.394231 3.698951
H   3.232510 -1.009801 2.364722
H   -0.828874 -1.738597 1.020882
H   -0.589766 -4.227042 0.875622
H   0.548716 -5.243616 -1.091725
H   1.419719 -3.769087 -2.893721
H   1.141667 -1.336449 -2.749701
81
PNPhP_Ph_Fe_bi_MeCN_iso4_conf2_gas
C   2.694974 -3.071865 1.987294
C   1.461056 -2.363210 1.713640
N   0.519383 -1.749080 1.436577
Fe   -0.926372 -0.733131 0.856469
H   -1.855194 -1.985605 0.842660
C   -1.400342 -0.256541 2.421905
O   -1.673579 0.139545 3.476372
H   -0.087314 0.573942 0.892649
P   -2.704770 0.001353 -0.074396
C   -4.337697 -0.381189 0.645890
C   -5.174723 0.616143 1.153125
C   -6.394386 0.282742 1.736867
C   -6.791985 -1.047769 1.815047
C   -5.957857 -2.048213 1.320040
C   -4.734969 -1.719077 0.747932
C   -2.863441 1.744049 -0.640577
C   -3.920536 2.188455 -1.445860
C   -3.939108 3.494610 -1.922300
C   -2.900392 4.369901 -1.603589
C   -1.848830 3.938362 -0.801517
C   -1.834411 2.631586 -0.318646
C   -2.683031 -0.883203 -1.692473
C   -1.308380 -0.597242 -2.257072
N   -0.203916 -0.983041 -1.309665
C   0.884042 0.016444 -1.530950
C   2.131117 -0.242501 -0.716822
P   3.575327 0.849142 -1.130702
C   3.038962 2.481879 -0.473246
C   1.968971 2.665093 0.412894
C   1.621215 3.943568 0.844478
C   2.336263 5.054053 0.403832
C   3.401176 4.883468 -0.477903
C   3.742938 3.608682 -0.917936
C   4.641342 0.190464 0.229439
C   4.516008 0.574295 1.569167
C   5.271307 -0.051651 2.557160
C   6.157513 -1.074290 2.221756
C   6.292853 -1.461306 0.890674
C   5.544604 -0.826760 -0.098330
C   0.216861 -2.341238 -1.655784
C   -0.382181 -3.420133 -1.010598
C   -0.049167 -4.725491 -1.358246
C   0.895350 -4.973730 -2.349034
C   1.496212 -3.899042 -2.997947
C   1.155474 -2.591793 -2.663364
H   3.547824 -2.389481 1.895885
H   2.681761 -3.489424 2.997630
H   2.814469 -3.889530 1.270162
H   -4.874386 1.657913 1.093780
H   -7.033030 1.067477 2.132257
H   -7.744690 -1.306925 2.268069
H   -6.257031 -3.090273 1.389041
H   -4.066609 -2.503130 0.404234
H   -4.737161 1.512870 -1.690152
H   -4.762730 3.831869 -2.545537
H   -2.914021 5.387516 -1.984057
H   -1.030823 4.609997 -0.555582
H   -1.019369 2.264472 0.302580
H   -3.460849 -0.530339 -2.377073
H   -2.826020 -1.951365 -1.509260
H   -1.225289 0.481645 -2.426287
H   -1.148100 -1.094788 -3.221087
H   0.457988 0.978675 -1.240478
H   1.122582 0.078968 -2.603548
H   1.885042 -0.144811 0.341718
H   2.498735 -1.262545 -0.872703
H   1.383056 1.817223 0.767614
H   0.788255 4.064802 1.532302
H   2.063832 6.049349 0.743855
H   3.960974 5.745258 -0.830271
H   4.563397 3.482343 -1.620605
H   3.822893 1.365819 1.840680
H   5.165104 0.258625 3.593029
H   6.745766 -1.561422 2.994343
H   6.987987 -2.251359 0.620211
H   5.659958 -1.124080 -1.138281
H   -1.085905 -3.194035 -0.213092
H   -0.528364 -5.551223 -0.839539
H   1.162569 -5.992638 -2.613800
H   2.235267 -4.073356 -3.774829
H   1.636307 -1.775243 -3.191314
81
PNPhP_Ph_Fe_bi_MeCN_iso4_conf3_gas
C   -2.073862 -4.458243 0.023340
C   -1.138744 -3.352259 0.064287
N   -0.351258 -2.502137 0.084992
Fe   1.067877 -1.288856 0.134936
H   0.483741 -0.539360 1.375739
C   1.869399 -2.189281 1.331581
O   2.373624 -2.768257 2.202065
H   1.643063 -2.008416 -1.150358
P   2.773779 -0.032211 -0.219408
C   3.178875 1.387152 0.872638
C   4.034207 2.419821 0.470651
C   4.299858 3.486076 1.322835
C   3.722988 3.524610 2.591434
C   2.882863 2.494416 3.003819
C   2.610791 1.430369 2.147177
C   4.402212 -0.848291 -0.421475
C   4.567905 -1.746677 -1.481546
C   5.778368 -2.404115 -1.664653
C   6.833189 -2.187698 -0.779823
C   6.668440 -1.312220 0.288163
C   5.460073 -0.642371 0.466714
C   2.496732 0.791507 -1.864575
C   1.270950 0.186625 -2.522762
N   0.118644 0.148508 -1.587167
C   -0.982925 -0.589998 -2.255675
C   -2.398723 -0.288484 -1.762860
P   -2.669863 -0.140602 0.091825
C   -3.851018 1.282110 0.107744
C   -3.646422 2.256917 1.088047
C   -4.477636 3.371811 1.171535
C   -5.525673 3.526957 0.270757
C   -5.741666 2.562541 -0.712428
C   -4.911573 1.450059 -0.790828
C   -3.843104 -1.528825 0.444064
C   -3.755051 -2.081791 1.728115
C   -4.600112 -3.115379 2.125736
C   -5.543093 -3.625076 1.237686
C   -5.640275 -3.089844 -0.045613
C   -4.800368 -2.049335 -0.435461
C   -0.253922 1.519636 -1.257864
C   -0.095152 1.971806 0.046855
C   -0.380194 3.296041 0.368275
C   -0.854661 4.168523 -0.604778
C   -1.037707 3.711860 -1.908453
C   -0.729104 2.396427 -2.238199
H   -2.251735 -4.832222 1.034815
H   -1.675067 -5.268064 -0.594753
H   -3.032762 -4.123786 -0.383314
H   4.500012 2.387893 -0.511485
H   4.959419 4.286687 0.999696
H   3.931128 4.357937 3.256858
H   2.433384 2.519468 3.992634
H   1.930700 0.631472 2.437370
H   3.728718 -1.949657 -2.141539
H   5.896112 -3.096343 -2.493762
H   7.777101 -2.707155 -0.919110
H   7.482405 -1.146759 0.988383
H   5.342837 0.043939 1.299795
H   3.371143 0.668052 -2.509770
H   2.346316 1.861345 -1.691832
H   1.008182 0.760407 -3.425369
H   1.470119 -0.846875 -2.812303
H   -0.738386 -1.648594 -2.149408
H   -0.971450 -0.365512 -3.335089
H   -2.728232 0.665807 -2.181215
H   -3.050184 -1.058044 -2.189662
H   -2.816187 2.143106 1.779518
H   -4.300745 4.121824 1.937409
H   -6.173869 4.396717 0.331296
H   -6.560647 2.677959 -1.417276
H   -5.095738 0.705761 -1.561351
H   -3.001570 -1.699595 2.412717
H   -4.515499 -3.527246 3.127612
H   -6.199735 -4.435320 1.541416
H   -6.377178 -3.479184 -0.742978
H   -4.903904 -1.643401 -1.438230
H   0.231840 1.247470 0.787574
H   -0.230447 3.637676 1.388455
H   -1.089375 5.198116 -0.351282
H   -1.418397 4.382680 -2.673179
H   -0.864532 2.052861 -3.260679
81
PNPhP_Ph_Fe_bi_MeCN_iso4_conf4_gas
C   -2.677371 3.100104 2.709982
C   -1.520023 2.351538 2.264637
N   -0.587020 1.798179 1.860463
Fe   0.878361 0.964828 1.087523
H   1.514832 2.351023 0.790510
C   1.745247 0.857673 2.551643
O   2.334796 0.808287 3.548982
H   0.257929 -0.445562 1.320707
P   2.385347 -0.080686 -0.020115
C   3.958896 0.742603 -0.491735
C   4.252872 1.994204 0.051927
C   5.423896 2.659476 -0.305757
C   6.307303 2.081868 -1.211823
C   6.022404 0.831727 -1.760434
C   4.857054 0.165257 -1.399986
C   2.904673 -1.763630 0.484512
C   1.918646 -2.753904 0.569549
C   2.243444 -4.042275 0.974643
C   3.555825 -4.356720 1.323039
C   4.536640 -3.372445 1.267287
C   4.214952 -2.082653 0.848904
C   1.620358 -0.350099 -1.685415
C   0.791265 0.891595 -1.951708
N   -0.185880 1.132523 -0.855923
C   -1.180002 0.034950 -0.797565
C   -1.990953 -0.231114 -2.061185
P   -3.417975 -1.415028 -1.843099
C   -2.583690 -2.900581 -1.150948
C   -3.272187 -3.761060 -0.284510
C   -2.688808 -4.942480 0.160996
C   -1.410732 -5.299209 -0.261453
C   -0.725418 -4.468345 -1.142774
C   -1.308360 -3.284247 -1.585247
C   -4.236026 -0.662920 -0.368562
C   -5.306606 0.202384 -0.629011
C   -5.944142 0.883363 0.405022
C   -5.532863 0.690646 1.721444
C   -4.475128 -0.175012 1.996237
C   -3.827503 -0.842557 0.960624
C   -0.790825 2.446236 -0.962753
C   -2.167095 2.647211 -0.812303
C   -2.713963 3.928639 -0.870222
C   -1.905725 5.036947 -1.082437
C   -0.532563 4.844520 -1.220344
C   0.018758 3.572647 -1.156360
H   -2.737748 4.038275 2.149590
H   -2.599967 3.322435 3.777722
H   -3.589280 2.523040 2.528395
H   3.531166 2.438462 0.733828
H   5.642715 3.632853 0.124200
H   7.218611 2.602468 -1.492939
H   6.710995 0.376131 -2.466614
H   4.651501 -0.818868 -1.815349
H   0.883465 -2.506472 0.352521
H   1.462411 -4.795518 1.032419
H   3.808975 -5.361822 1.648492
H   5.558917 -3.604210 1.552606
H   4.989964 -1.323453 0.810421
H   2.378298 -0.470615 -2.464366
H   1.017751 -1.261914 -1.662718
H   0.271244 0.841349 -2.917314
H   1.470723 1.743038 -1.991942
H   -0.646291 -0.863310 -0.499312
H   -1.823613 0.252096 0.052566
H   -1.368990 -0.649061 -2.861342
H   -2.428404 0.682854 -2.476221
H   -4.270314 -3.498018 0.055623
H   -3.236854 -5.586803 0.842553
H   -0.955400 -6.221266 0.087937
H   0.273204 -4.732018 -1.478937
H   -0.755508 -2.658964 -2.280937
H   -5.644216 0.338270 -1.653922
H   -6.772497 1.550289 0.183527
H   -6.042015 1.204490 2.532517
H   -4.145878 -0.329553 3.020025
H   -2.996117 -1.503111 1.189531
H   -2.840007 1.819595 -0.624858
H   -3.788264 4.042560 -0.751348
H   -2.332552 6.034025 -1.133356
H   0.126122 5.696367 -1.362137
H   1.095552 3.463868 -1.190581
81
PNPhP_Ph_Fe_bi_MeCN_iso4_conf5_gas
C   1.902303 4.478359 0.265654
C   0.832178 3.506886 0.151496
N   0.008137 2.694243 0.096882
Fe   -1.362084 1.439038 0.075301
H   -1.079352 1.122326 1.574722
C   -2.464597 2.568342 0.718068
O   -3.200628 3.314666 1.212960
H   -1.624638 1.778222 -1.425828
P   -2.918151 -0.001210 -0.289026
C   -3.503952 -1.144858 1.018997
C   -3.268344 -0.801948 2.351604
C   -3.693174 -1.639448 3.379787
C   -4.352398 -2.828668 3.082935
C   -4.596681 -3.176208 1.755188
C   -4.180705 -2.335297 0.728779
C   -4.483084 0.595542 -1.031701
C   -5.717455 0.472258 -0.390409
C   -6.872940 0.969272 -0.989221
C   -6.807068 1.588327 -2.232869
C   -5.576765 1.722360 -2.873770
C   -4.420938 1.237493 -2.273865
C   -2.236505 -1.148194 -1.584792
C   -0.875971 -0.620741 -2.001918
N   -0.080784 -0.246317 -0.801855
C   1.211368 0.319871 -1.261614
C   2.165798 0.655083 -0.119297
P   3.386795 -0.657384 0.429836
C   4.612287 0.486606 1.197974
C   4.171118 1.484222 2.080874
C   5.077564 2.321701 2.724825
C   6.445160 2.173340 2.509204
C   6.896800 1.174440 1.651246
C   5.991228 0.337870 1.004963
C   4.188749 -1.021941 -1.189478
C   4.172841 -2.346195 -1.637977
C   4.700785 -2.683502 -2.883246
C   5.252747 -1.697172 -3.693930
C   5.279431 -0.373055 -3.256606
C   4.751166 -0.039037 -2.014898
C   0.186729 -1.453359 -0.009336
C   0.732137 -2.595132 -0.607565
C   0.991630 -3.727673 0.155549
C   0.721284 -3.732232 1.521869
C   0.192350 -2.593256 2.116040
C   -0.074664 -1.458997 1.353922
H   1.604718 5.287142 0.939160
H   2.144663 4.908537 -0.710507
H   2.798126 3.995874 0.672497
H   -2.722035 0.115741 2.560854
H   -3.502259 -1.364798 4.413432
H   -4.677546 -3.486399 3.884259
H   -5.114762 -4.101940 1.520755
H   -4.390097 -2.604068 -0.303897
H   -5.779223 -0.014001 0.578330
H   -7.826903 0.870791 -0.478863
H   -7.709549 1.973426 -2.699130
H   -5.516553 2.216308 -3.839580
H   -3.453936 1.381329 -2.748865
H   -2.142171 -2.149978 -1.155281
H   -2.907898 -1.203768 -2.445742
H   -0.986360 0.288476 -2.593456
H   -0.344415 -1.366187 -2.608905
H   0.954671 1.238357 -1.796692
H   1.690430 -0.360154 -1.982018
H   2.743499 1.541353 -0.402815
H   1.569395 0.924239 0.756938
H   3.109203 1.606007 2.280065
H   4.712231 3.087660 3.403845
H   7.153100 2.826277 3.011263
H   7.961962 1.045483 1.479423
H   6.360114 -0.430119 0.330746
H   3.736209 -3.111971 -1.001883
H   4.682332 -3.716975 -3.217800
H   5.665071 -1.957128 -4.664790
H   5.713715 0.398662 -3.886258
H   4.786875 0.992670 -1.673629
H   0.973228 -2.607829 -1.665993
H   1.409580 -4.609969 -0.321614
H   0.924003 -4.618687 2.115601
H   -0.027586 -2.581012 3.179437
H   -0.492233 -0.553159 1.784490
81
PNPhP_Ph_Fe_bi_MeCN_iso4_conf6_gas
C   -1.497373 4.049569 2.477228
C   -0.658176 2.943524 2.064264
N   -0.010049 2.052955 1.703703
Fe   0.999711 0.647211 1.036640
H   2.317507 1.437265 1.204212
C   1.278366 -0.022450 2.577038
O   1.462898 -0.463624 3.632842
H   -0.232305 -0.285790 0.882498
P   1.982483 -0.970732 0.032652
C   1.541552 -2.692965 0.471982
C   0.241018 -3.148397 0.225271
C   -0.136754 -4.436487 0.582864
C   0.771038 -5.281827 1.217410
C   2.056767 -4.828333 1.492470
C   2.442293 -3.542910 1.119126
C   3.807021 -1.040675 -0.164581
C   4.602407 -0.101127 0.492263
C   5.986873 -0.117634 0.332756
C   6.585015 -1.071395 -0.483891
C   5.798102 -2.017370 -1.140790
C   4.417980 -2.003886 -0.979580
C   1.413430 -0.817349 -1.712423
C   1.349846 0.663028 -2.045699
N   0.641044 1.507457 -1.028688
C   -0.845291 1.547011 -1.263125
C   -1.550337 0.213471 -1.409678
P   -3.401886 0.390505 -1.496637
C   -3.842821 0.901954 0.217177
C   -5.099535 1.498134 0.388339
C   -5.542708 1.883090 1.649823
C   -4.728274 1.686650 2.763345
C   -3.470209 1.110236 2.603473
C   -3.024648 0.723289 1.340649
C   -3.785780 -1.416613 -1.460082
C   -4.299319 -2.000775 -2.621594
C   -4.551591 -3.370212 -2.678043
C   -4.304537 -4.169203 -1.566387
C   -3.802661 -3.595272 -0.399080
C   -3.540461 -2.230127 -0.347045
C   1.112614 2.892225 -1.249081
C   1.763863 3.604979 -0.248508
C   2.202614 4.906921 -0.481495
C   2.007904 5.513991 -1.715781
C   1.373169 4.799592 -2.728244
C   0.928870 3.503436 -2.496763
H   -1.243604 4.360436 3.494540
H   -2.549166 3.746233 2.448125
H   -1.346273 4.898346 1.803645
H   -0.492648 -2.489895 -0.229964
H   -1.145842 -4.774691 0.365099
H   0.474089 -6.287276 1.501995
H   2.767225 -5.475657 1.998694
H   3.451327 -3.202608 1.331578
H   4.109627 0.645814 1.111184
H   6.597043 0.618902 0.847849
H   7.664153 -1.082187 -0.609789
H   6.262320 -2.767184 -1.775320
H   3.811129 -2.757802 -1.476081
H   0.445674 -1.309551 -1.799515
H   2.103444 -1.313100 -2.402692
H   2.373646 1.045914 -2.089335
H   0.902900 0.811672 -3.038423
H   -1.260592 2.096452 -0.415863
H   -1.053629 2.142391 -2.159615
H   -1.260154 -0.436381 -0.578592
H   -1.284853 -0.276991 -2.352716
H   -5.734961 1.660447 -0.479198
H   -6.522774 2.337856 1.763720
H   -5.073151 1.981798 3.750682
H   -2.823258 0.954638 3.463071
H   -2.025778 0.296241 1.247364
H   -4.504115 -1.375177 -3.487091
H   -4.948001 -3.810308 -3.588782
H   -4.508072 -5.235598 -1.605090
H   -3.621020 -4.211106 0.477770
H   -3.153050 -1.793977 0.569823
H   1.952008 3.106123 0.694358
H   2.710933 5.442073 0.315876
H   2.353074 6.528417 -1.893356
H   1.222165 5.249332 -3.705386
H   0.441792 2.970385 -3.307637
81
PNPhP_Ph_Fe_bi_MeCN_iso5_conf1_gas
C   0.111922 -1.372887 4.141623
C   0.674981 -0.478309 3.150519
N   1.155427 0.197687 2.337736
Fe   1.984300 1.229198 1.032840
H   2.587843 2.233231 0.069539
C   3.541536 1.273534 1.721343
O   4.596712 1.433399 2.177953
H   1.892771 2.469659 1.893191
P   2.219917 -0.257376 -0.527915
C   3.711137 -0.225467 -1.603190
C   4.418157 0.976162 -1.715535
C   5.521671 1.068678 -2.558770
C   5.937677 -0.037987 -3.292734
C   5.247374 -1.242009 -3.176424
C   4.141886 -1.336663 -2.337071
C   2.014284 -2.046608 -0.175418
C   1.423413 -2.965495 -1.049816
C   1.332843 -4.312716 -0.709299
C   1.821085 -4.758505 0.515901
C   2.404000 -3.851987 1.398616
C   2.501500 -2.507481 1.053614
C   0.841680 0.107178 -1.720680
C   0.399221 1.532320 -1.436757
N   0.127924 1.753262 0.006877
C   -0.982377 0.868560 0.461556
C   -2.293707 1.044666 -0.294083
P   -3.689440 0.215724 0.624196
C   -3.005546 -1.493069 0.718031
C   -2.608278 -2.215836 -0.415186
C   -2.013659 -3.464097 -0.283647
C   -1.815483 -4.015947 0.981719
C   -2.226088 -3.318947 2.112021
C   -2.814584 -2.061305 1.979691
C   -4.914013 0.031662 -0.735222
C   -5.096975 1.042091 -1.687218
C   -6.083344 0.929040 -2.663185
C   -6.906658 -0.192085 -2.702290
C   -6.739646 -1.199349 -1.754956
C   -5.755812 -1.087481 -0.778624
C   -0.218226 3.139235 0.289081
C   -0.490211 3.502569 1.613682
C   -0.869249 4.796358 1.930363
C   -0.970836 5.769705 0.936106
C   -0.691097 5.420025 -0.375421
C   -0.329248 4.111525 -0.703311
H   0.725618 -1.369688 5.047274
H   -0.903219 -1.062652 4.406362
H   0.070063 -2.389620 3.738682
H   4.095890 1.826282 -1.119803
H   6.062802 2.007767 -2.632349
H   6.802852 0.033151 -3.946058
H   5.574006 -2.114078 -3.736309
H   3.622917 -2.286105 -2.244605
H   1.041314 -2.633762 -2.011909
H   0.883264 -5.016811 -1.404596
H   1.751389 -5.810141 0.779999
H   2.791122 -4.194237 2.354509
H   2.953373 -1.794212 1.738151
H   0.023477 -0.605047 -1.569878
H   1.169227 0.024788 -2.760888
H   -0.482468 1.783707 -2.041507
H   1.209542 2.212818 -1.706160
H   -1.134231 1.062976 1.523436
H   -0.637207 -0.165254 0.399515
H   -2.233549 0.643106 -1.312017
H   -2.533509 2.112121 -0.364580
H   -2.775387 -1.796661 -1.404566
H   -1.696538 -4.009404 -1.167350
H   -1.336483 -4.985009 1.080985
H   -2.092470 -3.754379 3.098745
H   -3.134621 -1.511850 2.861937
H   -4.467085 1.927325 -1.674405
H   -6.205741 1.721125 -3.396647
H   -7.674413 -0.280452 -3.465318
H   -7.376767 -2.079098 -1.777019
H   -5.629135 -1.884974 -0.051086
H   -0.359797 2.771717 2.403155
H   -1.067025 5.051892 2.967175
H   -1.256524 6.786497 1.187597
H   -0.756945 6.161778 -1.166226
H   -0.126458 3.880839 -1.741122
81
PNPhP_Ph_Fe_bi_MeCN_iso5_conf2_gas
C   1.276967 3.675471 0.313334
C   0.637553 2.386331 0.474941
N   0.155479 1.337643 0.597311
Fe   -0.766054 -0.270726 0.896827
H   -1.504401 -1.534897 1.245020
C   -1.157271 -0.011735 2.531435
O   -1.393428 0.027145 3.667916
H   0.457607 -0.968716 1.518698
P   -2.535474 0.441300 -0.129558
C   -2.738864 2.258577 -0.218380
C   -2.185324 3.027971 -1.246000
C   -2.216003 4.420442 -1.188003
C   -2.794529 5.062782 -0.097347
C   -3.342431 4.304634 0.936383
C   -3.309842 2.916429 0.878764
C   -4.223169 -0.146284 0.243877
C   -5.360077 0.485692 -0.274242
C   -6.626107 -0.027561 -0.015435
C   -6.767475 -1.175429 0.762622
C   -5.641023 -1.806122 1.282364
C   -4.371774 -1.294079 1.026390
C   -2.275844 -0.085437 -1.885184
C   -0.780451 -0.308632 -2.069732
N   -0.224887 -1.218739 -1.040973
C   1.249166 -1.398842 -1.280387
C   2.098534 -0.168629 -1.058963
P   3.919770 -0.445154 -1.315427
C   4.359056 -1.466412 0.149660
C   3.528920 -1.663523 1.261890
C   3.952507 -2.460191 2.323191
C   5.207895 -3.060666 2.296028
C   6.040553 -2.871594 1.195554
C   5.613866 -2.089268 0.127701
C   4.413368 1.251890 -0.766327
C   4.573265 1.619638 0.574323
C   4.881638 2.933934 0.915212
C   5.024934 3.902507 -0.076268
C   4.864575 3.548705 -1.414156
C   4.569841 2.230248 -1.755206
C   -0.766228 -2.578372 -1.138859
C   -1.360120 -3.074983 -2.297759
C   -1.797472 -4.399408 -2.355143
C   -1.614072 -5.248104 -1.273267
C   -0.983346 -4.762986 -0.127848
C   -0.566074 -3.442528 -0.058433
H   2.144040 3.584776 -0.350045
H   1.628448 4.044472 1.280946
H   0.564096 4.393669 -0.103849
H   -1.723055 2.548422 -2.104251
H   -1.791746 5.002731 -2.001904
H   -2.820814 6.147732 -0.052758
H   -3.795293 4.797387 1.792001
H   -3.730559 2.330847 1.692464
H   -5.252632 1.387746 -0.871237
H   -7.504056 0.469138 -0.418982
H   -7.757436 -1.574079 0.966373
H   -5.748186 -2.696900 1.894585
H   -3.479206 -1.767879 1.428116
H   -2.658600 0.638471 -2.611111
H   -2.835848 -1.014530 -2.017089
H   -0.547930 -0.668837 -3.083148
H   -0.259072 0.644142 -1.946940
H   1.572347 -2.181020 -0.592208
H   1.383132 -1.789840 -2.301140
H   1.939571 0.197244 -0.046136
H   1.838668 0.645246 -1.744455
H   2.539643 -1.211884 1.318811
H   3.291881 -2.606566 3.173119
H   5.534579 -3.679901 3.126703
H   7.019177 -3.342250 1.164057
H   6.259093 -1.959686 -0.738252
H   4.459353 0.872311 1.354672
H   5.009955 3.201961 1.960426
H   5.267957 4.926834 0.191933
H   4.984394 4.295547 -2.194262
H   4.467056 1.953446 -2.802301
H   -1.500357 -2.447822 -3.170912
H   -2.276754 -4.760345 -3.260559
H   -1.954118 -6.278377 -1.319603
H   -0.823671 -5.414989 0.725928
H   -0.101893 -3.043209 0.836496
81
PNPhP_Ph_Fe_bi_MeCN_iso5_conf3_gas
C   -1.809144 3.991106 2.410409
C   -1.582573 2.588692 2.122794
N   -1.481631 1.457771 1.877571
Fe   -1.611452 -0.351663 1.419012
H   -1.736669 -1.822069 1.098464
C   -2.791328 -0.820604 2.551446
O   -3.528245 -1.250895 3.339119
H   -0.677089 -0.797659 2.548376
P   -2.793574 0.050364 -0.345810
C   -4.049773 -1.098026 -1.003583
C   -4.038488 -2.423379 -0.560630
C   -4.949848 -3.340380 -1.076916
C   -5.878802 -2.940876 -2.033398
C   -5.898330 -1.619299 -2.475319
C   -4.988443 -0.700913 -1.963102
C   -3.655016 1.667046 -0.387466
C   -3.145459 2.802095 -1.023836
C   -3.765967 4.042146 -0.873057
C   -4.902610 4.164568 -0.079477
C   -5.417187 3.038404 0.564144
C   -4.795921 1.804825 0.415801
C   -1.531864 0.151902 -1.686040
C   -0.240608 0.629415 -1.033188
N   0.161485 -0.239090 0.096211
C   1.232643 0.420949 0.907769
C   2.347215 1.178406 0.180605
P   3.518988 0.211869 -0.905533
C   4.867723 1.453383 -1.093712
C   4.636204 2.833380 -1.121853
C   5.677931 3.728137 -1.358209
C   6.969828 3.260982 -1.573145
C   7.213331 1.888935 -1.554153
C   6.174116 0.996398 -1.322168
C   4.258631 -0.895069 0.364904
C   4.068905 -2.272164 0.232547
C   4.564996 -3.149827 1.194491
C   5.259939 -2.658459 2.293847
C   5.460388 -1.284884 2.432434
C   4.962606 -0.409247 1.475066
C   0.576714 -1.577317 -0.321367
C   0.872049 -1.906725 -1.643748
C   1.220387 -3.214553 -1.986792
C   1.305955 -4.200031 -1.012598
C   1.048485 -3.862664 0.316198
C   0.681559 -2.569926 0.657675
H   -2.625721 4.363201 1.781801
H   -2.080458 4.122332 3.462043
H   -0.909160 4.578859 2.207777
H   -3.311758 -2.713716 0.194242
H   -4.937417 -4.367644 -0.724239
H   -6.592302 -3.656844 -2.431845
H   -6.625336 -1.303470 -3.218337
H   -5.013161 0.332128 -2.300459
H   -2.259818 2.732054 -1.648660
H   -3.361020 4.912221 -1.383023
H   -5.388901 5.129258 0.034263
H   -6.304377 3.123889 1.185152
H   -5.191809 0.932925 0.931461
H   -1.421426 -0.863564 -2.076159
H   -1.819309 0.798706 -2.521101
H   -0.400049 1.624498 -0.603266
H   0.564645 0.723994 -1.773632
H   0.734689 1.139993 1.557486
H   1.656211 -0.344943 1.558775
H   2.936104 1.672348 0.964245
H   1.919323 1.980910 -0.430280
H   3.638077 3.227136 -0.954608
H   5.475782 4.795765 -1.369887
H   7.781798 3.959103 -1.754540
H   8.218849 1.511692 -1.718681
H   6.379218 -0.070978 -1.300255
H   3.517511 -2.657293 -0.620068
H   4.399325 -4.217472 1.082484
H   5.646961 -3.341814 3.044538
H   6.005491 -0.897928 3.288933
H   5.134325 0.659431 1.579168
H   0.843826 -1.159856 -2.427577
H   1.431081 -3.449184 -3.026033
H   1.571670 -5.218049 -1.281965
H   1.113833 -4.616576 1.095130
H   0.421115 -2.313815 1.678461
81
PNPhP_Ph_Fe_bi_MeCN_iso5_conf4_gas
C   1.515328 3.700330 0.130356
C   0.770654 2.476849 0.346677
N   0.224462 1.465803 0.515528
Fe   -0.702558 -0.114359 0.907262
H   -1.432927 -1.358872 1.331209
C   -1.036278 0.172377 2.549103
O   -1.217177 0.230963 3.695356
H   0.555886 -0.765256 1.513114
P   -2.537621 0.491976 -0.083749
C   -2.977712 2.273627 -0.141050
C   -3.753000 2.846925 -1.156006
C   -4.046210 4.206868 -1.142319
C   -3.574230 5.011818 -0.107313
C   -2.814977 4.450301 0.915314
C   -2.518079 3.089821 0.897547
C   -4.135249 -0.330487 0.264330
C   -4.165651 -1.729825 0.203059
C   -5.345226 -2.417548 0.459149
C   -6.504016 -1.720993 0.797914
C   -6.475027 -0.332906 0.879702
C   -5.297201 0.361714 0.611424
C   -2.235452 0.053022 -1.867396
C   -0.741615 -0.188595 -2.034925
N   -0.198888 -1.109277 -1.009373
C   1.266543 -1.336384 -1.258514
C   2.157187 -0.131878 -1.059558
P   3.963341 -0.471374 -1.345289
C   4.525005 1.214603 -0.828845
C   4.713412 2.169334 -1.835232
C   5.062851 3.480615 -1.518349
C   5.245928 3.850016 -0.187671
C   5.070940 2.904680 0.821030
C   4.708404 1.598133 0.504397
C   4.397246 -1.488660 0.124157
C   5.631682 -2.150364 0.087187
C   6.053292 -2.933688 1.156297
C   5.235260 -3.084731 2.273489
C   3.999668 -2.445346 2.316025
C   3.581655 -1.647771 1.253122
C   -0.781243 -2.450707 -1.088433
C   -0.620633 -3.302503 0.008752
C   -1.112872 -4.598667 -0.030448
C   -1.774660 -5.071729 -1.163650
C   -1.906828 -4.240607 -2.267048
C   -1.395501 -2.942021 -2.239304
H   0.864399 4.478108 -0.279993
H   1.938680 4.054153 1.074724
H   2.346153 3.516318 -0.559992
H   -4.148793 2.225863 -1.955676
H   -4.649392 4.638279 -1.936299
H   -3.804191 6.073544 -0.096472
H   -2.453437 5.070766 1.730591
H   -1.920789 2.645000 1.688366
H   -3.257887 -2.282467 -0.024709
H   -5.354597 -3.502440 0.404044
H   -7.423890 -2.260414 1.005393
H   -7.371684 0.216171 1.153356
H   -5.286075 1.445563 0.675345
H   -2.820875 -0.839491 -2.098943
H   -2.554129 0.847807 -2.546982
H   -0.215415 0.759787 -1.906315
H   -0.508016 -0.546083 -3.049443
H   1.571287 -2.121021 -0.564348
H   1.379060 -1.741601 -2.276334
H   1.911266 0.682239 -1.749760
H   2.024712 0.245935 -0.046832
H   4.592604 1.879241 -2.876749
H   5.206970 4.208917 -2.311724
H   5.531528 4.868123 0.061526
H   5.217612 3.184697 1.860699
H   4.571106 0.868702 1.297864
H   6.264855 -2.050485 -0.791505
H   7.016250 -3.434723 1.112934
H   5.557703 -3.704529 3.105387
H   3.350660 -2.561654 3.179441
H   2.608376 -1.164053 1.322013
H   -0.138005 -2.908104 0.895910
H   -0.990038 -5.238714 0.838153
H   -2.175654 -6.080672 -1.185049
H   -2.405291 -4.595183 -3.164493
H   -1.499243 -2.326270 -3.125459
81
PNPhP_Ph_Fe_bi_MeCN_iso5_conf5_gas
C   0.288731 -3.411443 -1.924455
C   -0.149934 -2.045097 -1.725449
N   -0.548010 -0.970512 -1.544706
Fe   -1.379394 0.686333 -1.255504
H   -2.053051 2.036707 -1.070646
C   -2.319210 0.712300 -2.670885
O   -2.925207 0.857559 -3.651591
H   -0.402744 1.352163 -2.224998
P   -2.747297 -0.123500 0.224873
C   -4.433436 0.554150 0.459591
C   -4.764197 1.770017 -0.142945
C   -6.024158 2.330218 0.054033
C   -6.962422 1.679791 0.849137
C   -6.641538 0.462080 1.447082
C   -5.384776 -0.099230 1.252279
C   -3.037566 -1.933922 0.237727
C   -3.374899 -2.522584 -0.988619
C   -3.561351 -3.896664 -1.089615
C   -3.404233 -4.708244 0.033560
C   -3.071429 -4.134944 1.256883
C   -2.891909 -2.756423 1.358682
C   -1.930337 0.222959 1.848829
C   -1.079339 1.460888 1.626994
N   -0.150462 1.329639 0.460036
C   0.856410 0.271110 0.742188
C   1.977026 0.268528 -0.282752
P   2.984438 -1.284106 -0.145050
C   3.643756 -1.043018 1.559289
C   3.293063 -1.966527 2.547542
C   3.693301 -1.779560 3.869832
C   4.451131 -0.665519 4.214672
C   4.811877 0.260402 3.235549
C   4.411816 0.073102 1.917721
C   4.441163 -0.831278 -1.168357
C   5.697173 -1.373764 -0.865149
C   6.798639 -1.107714 -1.670442
C   6.663702 -0.302074 -2.799071
C   5.419421 0.234465 -3.114527
C   4.314997 -0.027620 -2.307611
C   0.527370 2.634274 0.355562
C   1.436257 3.033277 1.342757
C   2.059765 4.273499 1.266811
C   1.773882 5.137500 0.212847
C   0.864812 4.743145 -0.761993
C   0.245297 3.497420 -0.696081
H   0.466090 -3.605262 -2.986227
H   1.219948 -3.574687 -1.373189
H   -0.482117 -4.098235 -1.559446
H   -4.020963 2.260744 -0.766178
H   -6.272543 3.274814 -0.421393
H   -7.946182 2.115863 0.999063
H   -7.374691 -0.053588 2.061125
H   -5.145908 -1.057451 1.707045
H   -3.475746 -1.892429 -1.869279
H   -3.826056 -4.335968 -2.047422
H   -3.544811 -5.782550 -0.045035
H   -2.954194 -4.760295 2.137594
H   -2.641951 -2.327491 2.325005
H   -2.653313 0.401820 2.650369
H   -1.308971 -0.629430 2.139149
H   -1.723696 2.315708 1.403852
H   -0.504444 1.695837 2.533732
H   1.269579 0.385797 1.754161
H   0.336149 -0.689287 0.720275
H   2.623384 1.142602 -0.159785
H   1.527362 0.319326 -1.279057
H   2.700051 -2.836586 2.276119
H   3.414334 -2.505536 4.628330
H   4.764956 -0.517798 5.244130
H   5.407576 1.129185 3.501719
H   4.701530 0.792340 1.155725
H   5.815800 -1.995555 0.018775
H   7.766684 -1.529114 -1.414003
H   7.524372 -0.093468 -3.427845
H   5.303861 0.866298 -3.990644
H   3.354675 0.406283 -2.570844
H   1.682830 2.373706 2.169734
H   2.770780 4.562503 2.035632
H   2.259957 6.107019 0.152796
H   0.634748 5.403835 -1.592978
H   -0.448332 3.156246 -1.453855
81
PNPhP_Ph_Fe_bi_MeCN_iso5_conf6_gas
C   -0.147955 4.254510 -1.189627
C   -0.240505 2.902488 -0.677980
N   -0.362849 1.831738 -0.244211
Fe   -0.651636 0.177639 0.562192
H   -0.839088 -1.137027 1.274163
C   -0.839837 0.700048 2.168404
O   -0.839344 0.970379 3.299517
H   0.784752 0.088561 1.043504
P   -2.679416 -0.166657 -0.122634
C   -3.809723 -1.311571 0.745510
C   -3.325744 -2.591457 1.045482
C   -4.134483 -3.510864 1.701876
C   -5.428663 -3.159940 2.082734
C   -5.908617 -1.884924 1.803094
C   -5.105076 -0.964029 1.134065
C   -3.749135 1.264638 -0.549792
C   -3.510852 2.462526 0.132717
C   -4.267514 3.599129 -0.140793
C   -5.270701 3.552394 -1.105151
C   -5.523603 2.362701 -1.785193
C   -4.770979 1.226141 -1.505425
C   -2.403722 -1.011014 -1.749323
C   -1.039937 -0.546007 -2.224661
N   0.023587 -0.850867 -1.232044
C   1.280116 -0.241639 -1.778837
C   2.620007 -0.659231 -1.194485
P   3.076198 -0.213557 0.572907
C   3.007859 1.627498 0.504023
C   2.439724 2.293262 1.594885
C   2.381984 3.684170 1.628738
C   2.884731 4.430140 0.564773
C   3.437137 3.779132 -0.537029
C   3.498341 2.387991 -0.564117
C   4.894468 -0.516979 0.365429
C   5.888481 0.443976 0.581891
C   7.237622 0.108283 0.490030
C   7.621012 -1.192174 0.178563
C   6.642652 -2.163210 -0.024177
C   5.296897 -1.830923 0.080560
C   0.232014 -2.291909 -1.072224
C   0.009598 -3.194175 -2.113906
C   0.270944 -4.552703 -1.940515
C   0.781959 -5.021851 -0.736820
C   1.028609 -4.118985 0.295154
C   0.749971 -2.766981 0.134724
H   0.296063 4.903984 -0.430263
H   0.494045 4.284363 -2.074483
H   -1.143637 4.625240 -1.453199
H   -2.303058 -2.854496 0.784054
H   -3.749226 -4.501263 1.927213
H   -6.057045 -3.877213 2.603106
H   -6.912941 -1.601766 2.105590
H   -5.489663 0.027960 0.916794
H   -2.719118 2.489350 0.876567
H   -4.074833 4.520432 0.402203
H   -5.859752 4.438777 -1.323384
H   -6.313300 2.318877 -2.530093
H   -4.995520 0.298697 -2.026031
H   -2.412731 -2.092282 -1.583440
H   -3.167668 -0.778400 -2.495866
H   -1.044542 0.542212 -2.342814
H   -0.794239 -0.962956 -3.211266
H   1.321774 -0.500365 -2.849625
H   1.167013 0.841426 -1.704328
H   3.375878 -0.216947 -1.853618
H   2.750585 -1.741872 -1.281019
H   2.025478 1.711027 2.413120
H   1.944831 4.183568 2.488845
H   2.851923 5.516407 0.595295
H   3.834937 4.355261 -1.368510
H   3.960740 1.892999 -1.414505
H   5.609336 1.465632 0.821674
H   7.992167 0.871695 0.660747
H   8.673351 -1.450720 0.103168
H   6.928879 -3.185638 -0.255904
H   4.547757 -2.609457 -0.051660
H   -0.379043 -2.860410 -3.069575
H   0.073795 -5.240659 -2.757653
H   0.986077 -6.080130 -0.603019
H   1.433160 -4.465114 1.241781
H   0.920769 -2.055041 0.933428
81
PNPhP_Ph_Fe_bi_MeCN_iso6_conf1_gas
C   3.412753 4.365183 -0.913407
C   2.955945 3.203857 -0.177347
N   2.547846 2.304972 0.430763
Fe   1.754387 0.906923 1.372620
C   2.984236 0.553955 2.496261
O   3.739062 0.324953 3.348342
H   0.974298 -0.089694 2.208284
H   1.341294 1.833346 2.505385
P   1.996778 -0.686043 -0.058334
C   2.059338 -2.445803 0.437494
C   1.862222 -2.790828 1.775909
C   1.856682 -4.129823 2.161873
C   2.039346 -5.132206 1.212970
C   2.236193 -4.794296 -0.125999
C   2.252252 -3.458038 -0.510168
C   3.370783 -0.574227 -1.265899
C   4.648659 -0.951948 -0.832231
C   5.758171 -0.770277 -1.648141
C   5.613604 -0.195747 -2.910229
C   4.351605 0.192829 -3.347346
C   3.237683 0.005707 -2.530882
C   0.466272 -0.597657 -1.085234
C   0.032902 0.857540 -1.078198
N   -0.107681 1.412399 0.291027
C   -1.193821 0.720132 1.043987
C   -2.601341 0.926345 0.490156
P   -3.721259 -0.427838 1.116527
C   -5.223638 -0.157061 0.093481
C   -6.168434 -1.192470 0.038292
C   -7.348341 -1.043922 -0.679354
C   -7.617328 0.151221 -1.344673
C   -6.694944 1.189976 -1.287874
C   -5.505316 1.037525 -0.577459
C   -2.931849 -1.830882 0.210961
C   -2.081382 -2.679716 0.929836
C   -1.351717 -3.674284 0.281014
C   -1.484873 -3.846544 -1.093396
C   -2.345488 -3.022463 -1.817123
C   -3.058522 -2.016870 -1.171557
C   -0.352409 2.844992 0.265687
C   -0.478162 3.529379 1.480862
C   -0.703494 4.897051 1.505290
C   -0.800098 5.625505 0.319816
C   -0.680163 4.954905 -0.888482
C   -0.468815 3.574667 -0.919522
H   2.552796 4.999241 -1.152124
H   3.906719 4.065202 -1.842362
H   4.118640 4.943871 -0.310687
H   1.708533 -1.996321 2.500777
H   1.711817 -4.387902 3.207084
H   2.035273 -6.175970 1.514800
H   2.385547 -5.573519 -0.868368
H   2.424673 -3.195802 -1.551162
H   4.768205 -1.392314 0.154872
H   6.740078 -1.076019 -1.298082
H   6.481071 -0.052153 -3.547932
H   4.229258 0.638375 -4.331057
H   2.261864 0.312127 -2.897065
H   0.616212 -0.940666 -2.113809
H   -0.283237 -1.257656 -0.642070
H   0.808454 1.454402 -1.566963
H   -0.894433 0.981797 -1.653837
H   -0.921740 -0.333610 1.064440
H   -1.131198 1.046144 2.081051
H   -2.994516 1.897444 0.809084
H   -2.617063 0.903777 -0.605594
H   -5.968386 -2.128279 0.555038
H   -8.062561 -1.861648 -0.717069
H   -8.542127 0.270699 -1.901550
H   -6.895959 2.125821 -1.802013
H   -4.798683 1.861375 -0.554219
H   -1.973215 -2.545825 2.003574
H   -0.666037 -4.299356 0.844618
H   -0.910104 -4.617314 -1.598438
H   -2.453456 -3.156459 -2.890133
H   -3.722276 -1.371334 -1.741282
H   -0.339602 2.983909 2.406743
H   -0.787123 5.400791 2.463838
H   -0.967962 6.698021 0.342715
H   -0.763982 5.496369 -1.826940
H   -0.402625 3.091855 -1.886034
81
PNPhP_Ph_Fe_bi_MeCN_iso6_conf2_gas
C   -2.161785 -4.300526 -0.248789
C   -1.932017 -2.995117 0.333768
N   -1.733590 -1.933940 0.754896
Fe   -1.457420 -0.176594 1.312508
C   -2.363952 -0.207408 2.752390
O   -2.888364 -0.177056 3.788046
H   -1.142857 1.235168 1.784004
H   -0.350603 -0.597011 2.283200
P   -2.858670 0.634599 -0.127270
C   -3.699086 2.243255 0.124163
C   -4.704214 2.697596 -0.738005
C   -5.286995 3.944312 -0.541930
C   -4.875666 4.747861 0.520567
C   -3.884770 4.297875 1.387239
C   -3.298909 3.049184 1.192545
C   -4.191856 -0.445491 -0.771784
C   -4.898099 -1.209565 0.165759
C   -5.893341 -2.090934 -0.242541
C   -6.191625 -2.230005 -1.596930
C   -5.495138 -1.477647 -2.538225
C   -4.502802 -0.589971 -2.127877
C   -1.804925 0.943093 -1.614913
C   -0.424320 1.291206 -1.083222
N   0.105904 0.254833 -0.162630
C   1.233290 0.854510 0.619790
C   2.439271 1.259195 -0.223314
P   3.931556 1.452873 0.875168
C   5.268102 1.727697 -0.356622
C   6.579766 1.797983 0.134948
C   7.652122 2.018364 -0.720034
C   7.432986 2.192431 -2.085565
C   6.136446 2.137769 -2.584966
C   5.061786 1.902707 -1.728819
C   4.189898 -0.330644 1.274765
C   4.751599 -1.244012 0.375496
C   4.851640 -2.590525 0.707967
C   4.380738 -3.046001 1.938221
C   3.817535 -2.147457 2.839692
C   3.733994 -0.795513 2.513651
C   0.579325 -0.945241 -0.829592
C   1.083484 -1.982447 -0.034657
C   1.571298 -3.144619 -0.611555
C   1.555362 -3.312407 -1.996526
C   1.058097 -2.288589 -2.790772
C   0.584834 -1.107870 -2.216108
H   -2.221573 -5.067175 0.528977
H   -3.097462 -4.297611 -0.816654
H   -1.333226 -4.543779 -0.921811
H   -5.043211 2.067407 -1.556504
H   -6.068297 4.287866 -1.214268
H   -5.334448 5.720574 0.674827
H   -3.568420 4.915928 2.222683
H   -2.527173 2.675772 1.861256
H   -4.647800 -1.118313 1.219956
H   -6.433225 -2.674903 0.497577
H   -6.965305 -2.922166 -1.917100
H   -5.724788 -1.579456 -3.595320
H   -3.970943 -0.008880 -2.876505
H   -1.779362 0.017786 -2.197853
H   -2.185811 1.748026 -2.251570
H   -0.500639 2.205161 -0.486618
H   0.282199 1.491970 -1.899743
H   0.814153 1.700226 1.166805
H   1.507426 0.121924 1.375948
H   2.650596 0.495909 -0.982438
H   2.266493 2.214517 -0.732091
H   6.758683 1.672224 1.200400
H   8.661184 2.061307 -0.319901
H   8.269368 2.372639 -2.754687
H   5.956220 2.272945 -3.647931
H   4.060465 1.852748 -2.144850
H   5.112142 -0.897000 -0.589229
H   5.290652 -3.288811 0.000696
H   4.457691 -4.098977 2.195120
H   3.448909 -2.494010 3.800787
H   3.304423 -0.094191 3.225089
H   1.059894 -1.876268 1.044516
H   1.971797 -3.921585 0.032450
H   1.935144 -4.224709 -2.446998
H   1.045507 -2.390912 -3.872226
H   0.230085 -0.323076 -2.873177
81
PNPhP_Ph_Fe_bi_MeCN_iso6_conf3_gas
C   1.829314 -4.768184 -1.325849
C   1.946208 -3.324613 -1.372577
N   1.977825 -2.166604 -1.435118
Fe   1.882156 -0.318445 -1.662095
C   3.203585 -0.139091 -2.715410
O   4.038527 0.028134 -3.505200
H   1.684373 1.149956 -1.991092
H   1.154441 -0.511062 -2.986053
P   2.622179 0.640361 0.133389
C   3.419012 -0.205969 1.566695
C   3.180888 -1.576225 1.720495
C   3.693152 -2.268584 2.814873
C   4.466084 -1.602061 3.760825
C   4.723912 -0.241233 3.608026
C   4.202826 0.453134 2.520831
C   3.634701 2.149359 -0.024068
C   3.323439 3.347408 0.626367
C   4.147456 4.462002 0.489273
C   5.296881 4.388638 -0.291363
C   5.618749 3.197191 -0.937098
C   4.794099 2.085841 -0.804991
C   1.049381 1.211898 0.926923
C   0.090945 0.047159 0.762728
N   -0.129103 -0.290020 -0.663474
C   -0.856584 0.807175 -1.367082
C   -2.133718 1.366950 -0.739707
P   -3.661765 0.296187 -0.724640
C   -3.706293 -0.340783 1.010800
C   -4.054590 -1.679819 1.203867
C   -4.120899 -2.221685 2.485599
C   -3.833325 -1.429644 3.592614
C   -3.496723 -0.088466 3.414747
C   -3.444182 0.451837 2.134156
C   -4.969369 1.594451 -0.570771
C   -4.762288 2.897591 -0.103587
C   -5.822057 3.794802 -0.003775
C   -7.108606 3.402955 -0.363143
C   -7.329114 2.110085 -0.829885
C   -6.266727 1.218393 -0.938805
C   -0.785131 -1.573331 -0.832824
C   -1.089094 -2.414932 0.238228
C   -1.644830 -3.676545 0.017781
C   -1.925028 -4.115599 -1.268155
C   -1.627765 -3.275167 -2.342552
C   -1.059077 -2.029869 -2.130475
H   2.146367 -5.204830 -2.277411
H   0.781594 -5.030723 -1.147868
H   2.445645 -5.186744 -0.524779
H   2.604363 -2.099125 0.962918
H   3.497670 -3.332156 2.922476
H   4.874608 -2.141691 4.610628
H   5.335669 0.281210 4.338464
H   4.413389 1.513067 2.406690
H   2.435571 3.420208 1.247564
H   3.890053 5.388186 0.995574
H   5.938483 5.258482 -0.399398
H   6.510709 3.134004 -1.553511
H   5.039963 1.167025 -1.328441
H   1.174293 1.442340 1.989526
H   0.697077 2.111869 0.414166
H   -0.862467 0.220808 1.278454
H   0.557591 -0.821303 1.235176
H   -0.140247 1.621142 -1.475574
H   -1.046985 0.467805 -2.383572
H   -2.407389 2.211800 -1.383975
H   -1.928789 1.799656 0.246683
H   -4.250501 -2.305724 0.337842
H   -4.390740 -3.265952 2.617252
H   -3.877724 -1.851291 4.592793
H   -3.284814 0.538780 4.276218
H   -3.211625 1.507194 2.013065
H   -3.768466 3.227703 0.185631
H   -5.641457 4.803402 0.357910
H   -7.934384 4.104228 -0.284850
H   -8.328582 1.797822 -1.119335
H   -6.440972 0.214418 -1.318849
H   -0.935244 -2.103407 1.262740
H   -1.879527 -4.300556 0.875646
H   -2.369105 -5.092464 -1.436205
H   -1.825685 -3.598070 -3.360430
H   -0.760094 -1.423779 -2.977371
81
PNPhP_Ph_Fe_bi_MeCN_iso6_conf4_gas
C   5.587059 -1.330277 -0.758400
C   4.234226 -0.890552 -1.031630
N   3.132292 -0.602144 -1.247014
Fe   1.353202 -0.125634 -1.552359
C   1.558192 0.961923 -2.838150
O   1.597478 1.671256 -3.758791
H   -0.072167 0.194744 -1.908748
H   1.195582 -1.148136 -2.683412
P   1.294919 1.203717 0.158178
C   -0.161154 2.260494 0.524502
C   -0.264201 2.968084 1.728201
C   -1.415714 3.687847 2.025745
C   -2.476374 3.714006 1.119133
C   -2.373180 3.033173 -0.089890
C   -1.217337 2.312380 -0.386800
C   2.716755 2.287624 0.537730
C   3.369853 2.310642 1.773899
C   4.467510 3.144138 1.977668
C   4.919803 3.966840 0.950514
C   4.274837 3.950819 -0.284789
C   3.185123 3.113046 -0.492182
C   1.234971 0.019311 1.567792
C   0.229943 -1.030695 1.131959
N   0.616324 -1.694806 -0.138759
C   -0.602622 -2.418124 -0.645144
C   -1.729156 -1.513755 -1.140302
P   -3.418811 -2.031234 -0.550356
C   -3.213382 -1.540817 1.217783
C   -2.975359 -2.547629 2.158865
C   -2.661357 -2.227269 3.478981
C   -2.589957 -0.894348 3.873607
C   -2.847527 0.117696 2.949013
C   -3.160811 -0.203382 1.632713
C   -4.414346 -0.611856 -1.170552
C   -5.713249 -0.459376 -0.663933
C   -6.529409 0.581212 -1.089398
C   -6.070818 1.482722 -2.048717
C   -4.791142 1.333397 -2.572518
C   -3.965387 0.298527 -2.134302
C   1.650410 -2.703930 0.053223
C   2.165845 -3.051803 1.301907
C   3.159850 -4.026371 1.413331
C   3.640492 -4.681092 0.288315
C   3.121304 -4.341679 -0.962323
C   2.147163 -3.362927 -1.079093
H   6.062442 -0.680868 -0.017508
H   6.185613 -1.316034 -1.673813
H   5.556663 -2.353888 -0.371176
H   0.564794 2.961662 2.432504
H   -1.487082 4.232626 2.963239
H   -3.378981 4.270688 1.355135
H   -3.196216 3.044680 -0.798759
H   -1.118685 1.766850 -1.322566
H   3.027235 1.676749 2.587049
H   4.967904 3.151664 2.942178
H   5.774979 4.617337 1.110502
H   4.626454 4.587042 -1.091910
H   2.696183 3.085046 -1.462976
H   0.912870 0.473717 2.510391
H   2.236488 -0.403248 1.698492
H   -0.720355 -0.526524 0.951550
H   0.023936 -1.772504 1.914119
H   -0.942462 -3.071573 0.173329
H   -0.279809 -3.066818 -1.456832
H   -1.722407 -1.503052 -2.232793
H   -1.561552 -0.479337 -0.834128
H   -3.032434 -3.589616 1.852532
H   -2.474656 -3.020121 4.198095
H   -2.342516 -0.643380 4.901389
H   -2.789895 1.161908 3.243247
H   -3.342320 0.593566 0.917305
H   -6.081202 -1.157968 0.084132
H   -7.528077 0.687021 -0.674940
H   -6.710044 2.292686 -2.388080
H   -4.424311 2.026221 -3.325112
H   -2.966129 0.218638 -2.550464
H   1.813648 -2.574855 2.207949
H   3.546546 -4.274245 2.397852
H   4.406294 -5.445798 0.379685
H   3.488420 -4.833363 -1.858746
H   1.795115 -3.041671 -2.054509
81
PNPhP_Ph_Fe_bi_MeCN_iso6_conf5_gas
C   -3.818173 4.145659 0.478129
C   -3.215080 2.988991 -0.152199
N   -2.697119 2.087552 -0.665362
Fe   -1.745515 0.676410 -1.424527
C   -2.875886 0.109559 -2.564414
O   -3.559934 -0.269129 -3.422795
H   -0.846450 -0.331249 -2.111690
H   -1.336517 1.507536 -2.630781
P   -1.974105 -0.766142 0.158276
C   -1.858366 -2.570293 -0.123983
C   -2.092970 -3.483622 0.911260
C   -1.917020 -4.846843 0.699769
C   -1.512409 -5.311353 -0.551448
C   -1.284903 -4.408836 -1.586019
C   -1.454559 -3.042711 -1.374316
C   -3.431141 -0.620879 1.257403
C   -4.649547 -1.139849 0.799653
C   -5.820922 -0.940949 1.519666
C   -5.798919 -0.208324 2.705673
C   -4.596693 0.319787 3.164912
C   -3.420473 0.115321 2.445815
C   -0.522867 -0.455892 1.250873
C   -0.163801 1.011361 1.119999
N   0.008745 1.431405 -0.292299
C   1.187689 0.769941 -0.923782
C   2.560732 1.095740 -0.321786
P   3.153297 -0.062933 1.029959
C   2.961254 -1.680511 0.169625
C   3.435602 -1.914359 -1.127919
C   3.154753 -3.110767 -1.777541
C   2.393408 -4.090592 -1.141037
C   1.936053 -3.882266 0.155191
C   2.227881 -2.686421 0.807795
C   4.966320 0.213613 0.898183
C   5.479768 1.513192 0.796682
C   6.853252 1.735742 0.769298
C   7.739018 0.665261 0.851988
C   7.240289 -0.629867 0.964689
C   5.867650 -0.854533 0.989727
C   0.137819 2.877613 -0.398642
C   0.224678 3.458481 -1.669651
C   0.336011 4.832315 -1.817573
C   0.357124 5.670609 -0.703216
C   0.279402 5.104243 0.560506
C   0.181282 3.719560 0.715876
H   -4.534905 4.618738 -0.199265
H   -4.339248 3.855095 1.395345
H   -3.035895 4.870993 0.723597
H   -2.425478 -3.124499 1.882235
H   -2.102614 -5.548597 1.508304
H   -1.381978 -6.377148 -0.718665
H   -0.975593 -4.766265 -2.564077
H   -1.270920 -2.323016 -2.167482
H   -4.673581 -1.703578 -0.129966
H   -6.755420 -1.356770 1.153662
H   -6.714937 -0.051146 3.267820
H   -4.569685 0.887916 4.091030
H   -2.492463 0.531625 2.827399
H   0.281080 -1.102855 0.894176
H   -0.699529 -0.713634 2.300221
H   0.736785 1.233884 1.708711
H   -0.989289 1.609300 1.517172
H   1.168095 1.062191 -1.972512
H   0.995460 -0.302828 -0.937292
H   2.560762 2.115469 0.080777
H   3.302257 1.084290 -1.127945
H   4.026877 -1.153701 -1.631291
H   3.519085 -3.275667 -2.787586
H   2.152241 -5.014244 -1.658916
H   1.329560 -4.635569 0.648543
H   1.866669 -2.520774 1.819820
H   4.806513 2.364060 0.734223
H   7.231120 2.750602 0.681234
H   8.810852 0.839083 0.828973
H   7.922972 -1.472731 1.028229
H   5.491317 -1.871055 1.065046
H   0.140886 2.820985 -2.541967
H   0.389008 5.252403 -2.817772
H   0.435207 6.747032 -0.822869
H   0.307997 5.732821 1.446406
H   0.145823 3.322377 1.722152
81
PNPhP_Ph_Fe_bi_MeCN_iso6_conf6_gas
C   2.652578 4.820521 0.728201
C   2.214718 3.454522 0.933465
N   1.781450 2.388606 1.081820
Fe   0.875728 0.766561 1.225357
C   1.296954 0.313125 2.811999
O   1.463467 0.001923 3.917156
H   -0.053994 -0.424568 1.355958
H   -0.249065 1.461583 1.985461
P   2.018325 -0.656582 0.074322
C   3.762872 -0.346228 -0.418288
C   4.483999 0.581627 0.338227
C   5.808696 0.877084 0.024155
C   6.425134 0.248083 -1.053171
C   5.718579 -0.686036 -1.809788
C   4.398545 -0.984859 -1.490403
C   2.027723 -2.425742 0.541979
C   0.804881 -3.102304 0.626971
C   0.763915 -4.440443 0.998638
C   1.940999 -5.118760 1.307928
C   3.158560 -4.449306 1.242194
C   3.203501 -3.111095 0.858252
C   1.142555 -0.666025 -1.554770
C   0.686915 0.761736 -1.793196
N   -0.141697 1.289555 -0.683953
C   -1.441021 0.562610 -0.578174
C   -2.427451 0.748841 -1.718976
P   -3.936058 -0.351544 -1.604653
C   -4.519204 0.002739 0.107330
C   -5.687894 0.765465 0.214916
C   -6.177497 1.151541 1.460412
C   -5.507076 0.771377 2.618515
C   -4.349542 0.000533 2.528089
C   -3.860038 -0.383889 1.284437
C   -3.147055 -2.008716 -1.447614
C   -3.646954 -2.987830 -0.579933
C   -3.085467 -4.261669 -0.540376
C   -2.016674 -4.587534 -1.369952
C   -1.522688 -3.631295 -2.253469
C   -2.088550 -2.361368 -2.298201
C   -0.389844 2.713416 -0.819298
C   -1.118408 3.366733 0.183618
C   -1.373465 4.726890 0.102917
C   -0.902719 5.478756 -0.974478
C   -0.180268 4.838455 -1.971449
C   0.069358 3.466131 -1.901957
H   2.741418 5.340173 1.686578
H   3.620518 4.850745 0.219358
H   1.909408 5.338859 0.112924
H   3.986699 1.070024 1.171562
H   6.359170 1.597892 0.622409
H   7.457002 0.479392 -1.302353
H   6.201032 -1.186853 -2.644639
H   3.865586 -1.735446 -2.069165
H   -0.123833 -2.576996 0.422057
H   -0.194483 -4.948808 1.050559
H   1.907505 -6.163060 1.605499
H   4.080404 -4.967919 1.490312
H   4.159964 -2.599670 0.805670
H   1.786180 -0.985510 -2.379679
H   0.306723 -1.368080 -1.505434
H   1.581025 1.391159 -1.848732
H   0.159813 0.847973 -2.754196
H   -1.888805 0.873757 0.361892
H   -1.200011 -0.490205 -0.445706
H   -2.801799 1.777826 -1.758358
H   -1.981217 0.549107 -2.700025
H   -6.216900 1.057293 -0.689153
H   -7.084844 1.745474 1.524195
H   -5.885670 1.071541 3.591477
H   -3.816787 -0.296690 3.426595
H   -2.956022 -0.983982 1.236712
H   -4.474536 -2.749667 0.081736
H   -3.485405 -5.000409 0.148670
H   -1.571423 -5.577048 -1.330995
H   -0.689984 -3.872647 -2.907978
H   -1.693093 -1.636821 -3.005668
H   -1.431013 2.801581 1.054579
H   -1.935313 5.206209 0.899375
H   -1.101557 6.544698 -1.033556
H   0.189817 5.398385 -2.825871
H   0.622553 3.007001 -2.711180
81
PNPhP_Ph_Fe_bi_MeCN_iso7_conf2_gas
C   4.033236 -3.981961 2.283976
C   3.105415 -3.110689 1.589916
N   2.366074 -2.412487 1.038254
Fe   1.215768 -1.278983 0.161177
H   0.884249 -0.807264 1.583875
C   1.239602 -2.256265 -1.277648
O   1.189736 -3.009867 -2.163345
H   0.075340 -2.181712 0.573239
P   2.731731 0.245167 -0.244569
C   4.313293 -0.290307 -1.002660
C   5.552853 -0.118926 -0.380608
C   6.713296 -0.612447 -0.973666
C   6.649829 -1.277778 -2.193652
C   5.416137 -1.461130 -2.816055
C   4.256403 -0.980748 -2.220050
C   3.294478 1.441116 1.024360
C   3.109994 1.114262 2.369578
C   3.523579 1.989309 3.370848
C   4.122155 3.200233 3.034354
C   4.314792 3.532565 1.694404
C   3.909488 2.654362 0.694923
C   1.945946 1.322557 -1.539716
C   0.657114 0.642124 -1.974569
N   -0.126835 0.175280 -0.790364
C   -1.328968 -0.550750 -1.300477
C   -2.279097 -0.970463 -0.194099
P   -3.938887 -1.422091 -0.896690
C   -4.911060 -1.686092 0.640423
C   -4.340745 -1.851607 1.906996
C   -5.145252 -2.093687 3.019450
C   -6.527291 -2.167341 2.886115
C   -7.106502 -2.004416 1.628617
C   -6.305429 -1.774666 0.517434
C   -4.494372 0.278325 -1.361143
C   -4.467628 0.632679 -2.714558
C   -4.776301 1.930701 -3.117741
C   -5.134788 2.885501 -2.170227
C   -5.180047 2.538854 -0.820706
C   -4.856906 1.247479 -0.418688
C   -0.574512 1.385446 -0.070872
C   -0.146840 1.640561 1.225691
C   -0.525285 2.811337 1.878144
C   -1.350694 3.734077 1.247743
C   -1.802692 3.471076 -0.043106
C   -1.416843 2.309629 -0.701505
H   3.861307 -5.023614 1.997821
H   5.062926 -3.715158 2.028394
H   3.904740 -3.891572 3.366617
H   5.613958 0.408677 0.566625
H   7.670837 -0.470557 -0.479921
H   7.555971 -1.658329 -2.656341
H   5.355482 -1.990074 -3.762937
H   3.293819 -1.166401 -2.689649
H   2.605973 0.180026 2.610609
H   3.369495 1.728809 4.414318
H   4.437824 3.887417 3.814405
H   4.782756 4.476457 1.429182
H   4.075438 2.912709 -0.348179
H   1.729260 2.300543 -1.099484
H   2.609448 1.468789 -2.396572
H   0.052339 1.327544 -2.583358
H   0.872341 -0.237235 -2.585670
H   -1.848597 0.093296 -2.023122
H   -0.976936 -1.427624 -1.847086
H   -1.845998 -1.828331 0.328219
H   -2.403515 -0.159749 0.532402
H   -3.265123 -1.790623 2.039435
H   -4.684212 -2.219631 3.995187
H   -7.151614 -2.352781 3.755453
H   -8.185364 -2.061053 1.513385
H   -6.765644 -1.651944 -0.460433
H   -4.202653 -0.117594 -3.456131
H   -4.747668 2.191698 -4.172065
H   -5.385196 3.895690 -2.482241
H   -5.458668 3.280649 -0.077314
H   -4.882907 0.986383 0.635938
H   0.465843 0.888448 1.708782
H   -0.165236 2.992667 2.886802
H   -1.648584 4.646082 1.757063
H   -2.470483 4.164523 -0.545227
H   -1.804290 2.130127 -1.699582
81
PNPhP_Ph_Fe_bi_MeCN_iso7_conf3_gas
C   1.751888 -2.625893 4.245662
C   1.326930 -1.931565 3.045959
N   0.995644 -1.378468 2.085508
Fe   0.489665 -0.501693 0.552315
H   0.806383 0.747110 1.375957
C   -0.180903 -1.968868 -0.101890
O   -0.647226 -2.983936 -0.432339
H   -0.832123 -0.167393 1.202344
P   2.442417 -0.515417 -0.397909
C   3.675456 0.824983 -0.178315
C   3.446702 1.802865 0.789595
C   4.331053 2.869696 0.932369
C   5.451798 2.963202 0.113943
C   5.692685 1.985256 -0.850878
C   4.809386 0.921889 -0.995792
C   3.458813 -2.035766 -0.306781
C   4.682652 -2.079879 0.367234
C   5.366253 -3.285574 0.509973
C   4.836638 -4.459298 -0.016601
C   3.609157 -4.426549 -0.676284
C   2.920935 -3.226872 -0.810894
C   2.002960 -0.359273 -2.198418
C   0.516958 -0.004030 -2.310441
N   -0.038840 0.709135 -1.126774
C   -1.512964 0.905804 -1.353998
C   -2.448470 -0.301282 -1.344397
P   -3.257415 -0.752467 0.305424
C   -3.652119 0.947248 0.909444
C   -4.502254 1.830947 0.230869
C   -4.697526 3.127303 0.695780
C   -4.043834 3.561931 1.847737
C   -3.201365 2.692858 2.534232
C   -3.008018 1.393277 2.068789
C   -4.908166 -1.275712 -0.336792
C   -5.007087 -2.086741 -1.475872
C   -6.236125 -2.588280 -1.895518
C   -7.393917 -2.298021 -1.180295
C   -7.309209 -1.508058 -0.036189
C   -6.081207 -1.007877 0.383325
C   0.499410 2.068117 -0.989421
C   1.308018 2.667671 -1.950812
C   1.789927 3.965221 -1.763613
C   1.437366 4.691576 -0.637930
C   0.585327 4.111339 0.303109
C   0.124587 2.816423 0.133907
H   1.900040 -1.916450 5.065016
H   2.693604 -3.151129 4.061065
H   0.996822 -3.357289 4.547942
H   2.547397 1.725054 1.397388
H   4.134184 3.634693 1.677918
H   6.138848 3.797908 0.222974
H   6.569106 2.053148 -1.489529
H   5.004878 0.156154 -1.743458
H   5.107597 -1.167551 0.775173
H   6.319159 -3.303993 1.031883
H   5.372896 -5.397767 0.091628
H   3.180507 -5.340370 -1.077837
H   1.942844 -3.219255 -1.285005
H   2.651152 0.381227 -2.672221
H   2.182637 -1.317100 -2.694165
H   -0.058341 -0.925980 -2.390115
H   0.318023 0.572881 -3.224905
H   -1.852634 1.621233 -0.607446
H   -1.605503 1.411786 -2.327482
H   -1.968709 -1.204072 -1.729720
H   -3.261807 -0.064097 -2.039337
H   -5.020240 1.495311 -0.664176
H   -5.358270 3.801398 0.157461
H   -4.193578 4.575843 2.208413
H   -2.690686 3.024585 3.434113
H   -2.330963 0.719933 2.586732
H   -4.115247 -2.340508 -2.043182
H   -6.286789 -3.210000 -2.785441
H   -8.353386 -2.687579 -1.508180
H   -8.205561 -1.276556 0.533066
H   -6.033451 -0.387919 1.274686
H   1.591878 2.144622 -2.854528
H   2.444845 4.397735 -2.514018
H   1.814098 5.699629 -0.492862
H   0.282606 4.667856 1.185402
H   -0.508777 2.357588 0.884317
81
PNPhP_Ph_Fe_bi_MeCN_iso7_conf4_gas
C   -4.053069 -4.222783 -1.067868
C   -3.066250 -3.254077 -0.632958
N   -2.306736 -2.435780 -0.330531
Fe   -1.198976 -1.006479 0.002796
H   -1.483570 -0.676034 -1.477885
C   -0.761348 -1.544439 1.597620
O   -0.449987 -1.976466 2.632101
H   -0.042804 -1.843565 -0.534096
P   -2.865664 0.377762 0.094298
C   -3.755971 0.886794 1.624182
C   -3.395493 0.311265 2.844119
C   -4.012979 0.714711 4.027441
C   -5.000264 1.693580 3.999602
C   -5.372596 2.271536 2.785769
C   -4.754740 1.870620 1.607390
C   -4.229653 0.086576 -1.084112
C   -3.996920 0.222938 -2.457058
C   -4.981147 -0.120865 -3.376624
C   -6.203803 -0.628170 -2.939928
C   -6.437600 -0.783844 -1.576576
C   -5.457666 -0.425081 -0.653070
C   -2.041024 1.961376 -0.346172
C   -0.755831 1.884057 0.459983
N   0.097469 0.746338 0.004925
C   1.192409 0.609262 1.020679
C   2.172862 -0.509433 0.716485
P   3.764212 -0.244812 1.640620
C   4.406724 1.187372 0.666731
C   4.839744 1.072913 -0.659414
C   5.251523 2.195832 -1.367380
C   5.229309 3.452323 -0.763945
C   4.798316 3.580157 0.552930
C   4.396681 2.451564 1.265461
C   4.791862 -1.604724 0.951685
C   4.280351 -2.677607 0.213749
C   5.123794 -3.691021 -0.239153
C   6.486971 -3.645685 0.030606
C   7.007596 -2.581282 0.764967
C   6.166824 -1.576889 1.226877
C   0.745181 1.108217 -1.276640
C   1.397033 2.338507 -1.415286
C   2.042468 2.670895 -2.600972
C   2.068437 1.772380 -3.662340
C   1.453416 0.534552 -3.514857
C   0.797329 0.201868 -2.332503
H   -4.369324 -4.855048 -0.233577
H   -4.926501 -3.692816 -1.461498
H   -3.642228 -4.860896 -1.855658
H   -2.622434 -0.451656 2.863478
H   -3.720179 0.260355 4.969634
H   -5.482417 2.007868 4.921031
H   -6.145676 3.034561 2.760256
H   -5.056390 2.315139 0.661611
H   -3.027571 0.567840 -2.805089
H   -4.789597 -0.002359 -4.439376
H   -6.969595 -0.901756 -3.660283
H   -7.387686 -1.178952 -1.227107
H   -5.650792 -0.541461 0.409613
H   -2.626387 2.843325 -0.071899
H   -1.819626 1.992340 -1.416899
H   -0.205699 2.830669 0.427890
H   -1.000621 1.693218 1.511200
H   0.716646 0.435252 1.988970
H   1.721695 1.570960 1.081398
H   2.383652 -0.555794 -0.356518
H   1.744164 -1.468231 1.013937
H   4.851914 0.096977 -1.137604
H   5.580304 2.092447 -2.397613
H   5.551466 4.328891 -1.319414
H   4.784822 4.555866 1.030923
H   4.075210 2.548074 2.300050
H   3.221503 -2.733415 -0.019041
H   4.708196 -4.516480 -0.810446
H   7.141836 -4.435342 -0.326496
H   8.071272 -2.536619 0.981837
H   6.581017 -0.751723 1.801884
H   1.440621 3.048294 -0.596054
H   2.546043 3.629511 -2.678755
H   2.575485 2.030513 -4.587698
H   1.480627 -0.189593 -4.324254
H   0.317695 -0.758704 -2.196998
81
PNPhP_Ph_Fe_bi_MeCN_iso7_conf5_gas
C   -4.488806 3.868839 1.716820
C   -3.376508 3.085805 1.216641
N   -2.512827 2.438727 0.800075
Fe   -1.238406 1.318716 0.091873
H   -0.969208 0.902229 1.571990
C   -1.158269 2.189537 -1.414340
O   -1.019955 2.853985 -2.358901
H   -0.136734 2.290029 0.521313
P   -2.682193 -0.287544 -0.300300
C   -3.232827 -1.451784 1.002039
C   -2.967002 -1.141647 2.336804
C   -3.374030 -2.002622 3.353241
C   -4.047176 -3.180178 3.041987
C   -4.321729 -3.494643 1.711670
C   -3.921955 -2.631911 0.697287
C   -4.268404 0.256822 -1.036824
C   -5.471361 0.229287 -0.326026
C   -6.629267 0.772410 -0.879960
C   -6.598974 1.344036 -2.148313
C   -5.400958 1.381735 -2.860085
C   -4.242727 0.852556 -2.303538
C   -1.928679 -1.409371 -1.578899
C   -0.622185 -0.793212 -2.058069
N   0.219355 -0.367871 -0.913432
C   1.428381 0.325296 -1.424661
C   2.286099 0.951796 -0.333717
P   3.521992 -0.162488 0.520693
C   4.566240 -0.606405 -0.935969
C   4.697043 -1.959736 -1.261811
C   5.425242 -2.356223 -2.382598
C   6.035296 -1.400722 -3.188558
C   5.919623 -0.047825 -2.869763
C   5.191012 0.345224 -1.753007
C   4.557392 1.137475 1.313370
C   3.967905 2.252364 1.924345
C   4.746316 3.184023 2.605948
C   6.124967 3.018081 2.696416
C   6.720957 1.907947 2.102797
C   5.945360 0.975681 1.422189
C   0.596925 -1.537837 -0.123331
C   1.246517 -2.621947 -0.722187
C   1.598065 -3.730702 0.039608
C   1.308266 -3.767896 1.401849
C   0.666791 -2.686926 1.994543
C   0.313601 -1.575403 1.235399
H   -4.547443 3.798609 2.806777
H   -4.371301 4.920082 1.439056
H   -5.422425 3.493184 1.286851
H   -2.412557 -0.229786 2.552825
H   -3.156995 -1.756093 4.388853
H   -4.358337 -3.855694 3.833979
H   -4.849121 -4.412185 1.466295
H   -4.150883 -2.874785 -0.337732
H   -5.504914 -0.225876 0.659672
H   -7.559596 0.740452 -0.319166
H   -7.503193 1.762934 -2.580545
H   -5.366403 1.835486 -3.846450
H   -3.302199 0.927813 -2.844020
H   -2.609635 -1.560321 -2.421568
H   -1.740888 -2.381978 -1.113938
H   -0.083762 -1.503969 -2.701152
H   -0.820694 0.097072 -2.659764
H   2.022564 -0.356523 -2.052636
H   1.066071 1.126584 -2.074548
H   2.832153 1.795123 -0.770807
H   1.600775 1.368602 0.412653
H   4.218068 -2.701752 -0.628285
H   5.518751 -3.411932 -2.622489
H   6.604799 -1.706718 -4.061768
H   6.400393 0.700838 -3.493558
H   5.117366 1.400164 -1.500548
H   2.893190 2.402749 1.870875
H   4.269292 4.045255 3.065742
H   6.731022 3.747324 3.226376
H   7.796663 1.767456 2.166665
H   6.424617 0.118621 0.956220
H   1.498358 -2.603260 -1.778469
H   2.101484 -4.568708 -0.434871
H   1.583380 -4.635721 1.994095
H   0.434705 -2.701154 3.055271
H   -0.178703 -0.709692 1.669140
81
PNPhP_Ph_Fe_bi_MeCN_iso7_conf6_gas
C   2.040806 -2.939366 3.851797
C   1.612655 -2.359147 2.593656
N   1.268773 -1.894751 1.590382
Fe   0.694582 -1.140837 0.021233
H   0.203229 -0.059409 0.962599
C   0.866700 -2.642606 -0.844139
O   0.883234 -3.699394 -1.332064
H   -0.697589 -1.641616 0.327384
P   2.518274 -0.034125 -0.425564
C   4.139732 -0.890821 -0.398130
C   4.272744 -2.047985 -1.176663
C   5.457341 -2.774162 -1.168916
C   6.521194 -2.367512 -0.365029
C   6.389481 -1.233327 0.429417
C   5.206570 -0.496692 0.413592
C   2.890216 1.567345 0.382864
C   2.242401 1.876838 1.580702
C   2.482788 3.090782 2.218836
C   3.371538 4.006685 1.663467
C   4.026519 3.704771 0.470501
C   3.790924 2.489496 -0.163438
C   2.289077 0.429490 -2.213459
C   1.032306 -0.271827 -2.704727
N   -0.085263 -0.114999 -1.723123
C   -1.260612 -0.879596 -2.249714
C   -2.619078 -0.577546 -1.629277
P   -3.071773 -1.299102 0.036624
C   -4.922919 -1.184458 -0.108955
C   -5.641986 -0.440634 -1.052785
C   -7.035386 -0.436197 -1.051849
C   -7.739060 -1.170448 -0.102590
C   -7.039441 -1.915420 0.843784
C   -5.649093 -1.926554 0.832248
C   -2.841136 0.131213 1.190611
C   -2.036519 -0.045422 2.319767
C   -1.839215 0.997190 3.221254
C   -2.446059 2.231945 3.006188
C   -3.264331 2.414032 1.893542
C   -3.461285 1.368547 0.996725
C   -0.440682 1.317624 -1.680105
C   -0.494564 2.007717 -0.477530
C   -0.812746 3.363800 -0.454945
C   -1.096251 4.043598 -1.631426
C   -1.073378 3.349807 -2.839925
C   -0.750589 1.998694 -2.865528
H   1.651285 -2.358190 4.692881
H   1.674817 -3.966555 3.938726
H   3.133068 -2.952266 3.911185
H   3.431353 -2.394505 -1.771916
H   5.546385 -3.666122 -1.782597
H   7.445443 -2.938165 -0.353786
H   7.211906 -0.914654 1.064102
H   5.117135 0.392457 1.030548
H   1.519827 1.165136 1.976054
H   1.964882 3.325065 3.144784
H   3.553326 4.957793 2.156206
H   4.720943 4.417570 0.034628
H   4.313486 2.254260 -1.087745
H   3.151888 0.130553 -2.815021
H   2.173716 1.514897 -2.289652
H   0.742935 0.118682 -3.688866
H   1.207630 -1.342473 -2.824469
H   -1.028879 -1.942336 -2.164381
H   -1.350998 -0.651915 -3.323706
H   -2.812694 0.500565 -1.653529
H   -3.343798 -1.037665 -2.311676
H   -5.121765 0.151811 -1.800259
H   -7.571673 0.148157 -1.795014
H   -8.825393 -1.166217 -0.102690
H   -7.578568 -2.497377 1.586384
H   -5.108805 -2.524100 1.563432
H   -1.540549 -0.998740 2.469526
H   -1.204711 0.845674 4.090609
H   -2.290849 3.046979 3.708268
H   -3.749612 3.371078 1.722457
H   -4.112634 1.519999 0.139828
H   -0.296786 1.456709 0.434874
H   -0.845049 3.875601 0.501773
H   -1.341707 5.101507 -1.612583
H   -1.307713 3.860650 -3.769548
H   -0.752525 1.481590 -3.820010
81
PNPhP_Ph_Fe_bi_MeCN_iso8_conf1_gas
C   4.523962 3.426756 -0.547147
C   3.587398 2.571410 0.151908
N   2.855001 1.859136 0.695854
Fe   1.699094 0.617064 1.477930
H   2.866042 0.011435 2.211788
C   0.884904 -0.316217 2.648958
O   0.435937 -0.901527 3.551995
H   1.550876 1.561581 2.667045
P   1.905725 -0.780324 -0.152911
C   3.373835 -0.533452 -1.226386
C   4.613153 -0.863432 -0.661822
C   5.796085 -0.591871 -1.336544
C   5.764076 0.027724 -2.586433
C   4.539671 0.363685 -3.154961
C   3.351715 0.084399 -2.478735
C   1.902626 -2.596733 0.028550
C   1.849142 -3.432018 -1.093418
C   1.823511 -4.813529 -0.943183
C   1.858406 -5.375012 0.333322
C   1.922653 -4.550609 1.452796
C   1.945928 -3.165199 1.302577
C   0.473721 -0.418215 -1.254811
C   0.243649 1.082598 -1.129926
N   0.042558 1.522717 0.270597
C   -1.183366 0.913642 0.854101
C   -2.495163 1.196076 0.133102
P   -3.846814 0.167655 0.920716
C   -5.155322 0.259179 -0.364714
C   -6.136855 -0.742445 -0.389183
C   -7.188913 -0.687091 -1.295046
C   -7.291204 0.379539 -2.186368
C   -6.331436 1.385649 -2.163893
C   -5.270609 1.326137 -1.262373
C   -3.105249 -1.487081 0.578937
C   -3.056906 -2.063990 -0.696502
C   -2.320880 -3.224940 -0.917291
C   -1.610070 -3.815165 0.126612
C   -1.659590 -3.255246 1.399556
C   -2.413771 -2.106863 1.627231
C   0.004683 2.967619 0.385180
C   -0.075502 3.531940 1.663891
C   -0.117469 4.907259 1.829729
C   -0.064699 5.758877 0.726388
C   0.022788 5.207389 -0.543268
C   0.047776 3.822519 -0.718244
H   4.000220 4.289451 -0.969015
H   5.296018 3.786628 0.138838
H   5.000009 2.862830 -1.356100
H   4.639226 -1.323650 0.322978
H   6.747851 -0.859043 -0.886032
H   6.688998 0.242229 -3.114262
H   4.504190 0.839918 -4.131232
H   2.409136 0.353881 -2.946521
H   1.838395 -2.997249 -2.090057
H   1.781448 -5.454133 -1.819716
H   1.841961 -6.454871 0.452231
H   1.956990 -4.983939 2.448313
H   1.987773 -2.519989 2.173809
H   0.633640 -0.687203 -2.304202
H   -0.383967 -1.001777 -0.905137
H   1.137594 1.603776 -1.486364
H   -0.595208 1.394872 -1.766383
H   -1.000434 -0.157728 0.895692
H   -1.247476 1.239745 1.892909
H   -2.440747 0.930863 -0.929053
H   -2.755935 2.257350 0.213219
H   -6.065033 -1.580331 0.300162
H   -7.933136 -1.478494 -1.304245
H   -8.115593 0.425443 -2.891967
H   -6.402939 2.222284 -2.853469
H   -4.531859 2.122107 -1.265981
H   -3.594300 -1.597556 -1.518345
H   -2.285964 -3.660477 -1.912355
H   -1.002677 -4.696720 -0.053488
H   -1.093077 -3.697703 2.212640
H   -2.428590 -1.663338 2.619701
H   -0.046086 2.877491 2.527183
H   -0.172494 5.316844 2.834069
H   -0.087997 6.836219 0.859754
H   0.061121 5.850497 -1.418229
H   0.095445 3.434649 -1.728089
81
PNPhP_Ph_Fe_bi_MeCN_iso8_conf2_gas
C   2.096508 4.315513 0.346072
C   1.911739 2.950918 0.790115
N   1.760945 1.845808 1.099448
Fe   1.533722 0.022270 1.453978
H   2.637479 0.094891 2.490407
C   1.256643 -1.470651 2.236773
O   1.074859 -2.411116 2.897579
H   0.436217 0.398847 2.509649
P   2.909492 -0.526934 -0.135654
C   3.910005 -2.060315 -0.061558
C   4.530038 -2.602957 -1.192812
C   5.302786 -3.753558 -1.091335
C   5.475060 -4.369475 0.147389
C   4.878203 -3.826156 1.280188
C   4.101158 -2.674719 1.177894
C   4.174444 0.699019 -0.652943
C   4.831558 1.390686 0.371670
C   5.797594 2.345976 0.072912
C   6.117192 2.626069 -1.254577
C   5.469947 1.942650 -2.280227
C   4.505792 0.982936 -1.980766
C   1.876843 -0.725829 -1.662741
C   0.482759 -1.181812 -1.246675
N   -0.151698 -0.263920 -0.286685
C   -1.259283 -0.935182 0.438710
C   -2.482439 -1.231757 -0.425693
P   -3.963355 -1.556011 0.658627
C   -5.322273 -1.619800 -0.577402
C   -6.630856 -1.704836 -0.079879
C   -7.718737 -1.775880 -0.940603
C   -7.519390 -1.782404 -2.320204
C   -6.226584 -1.711509 -2.827065
C   -5.135672 -1.626409 -1.963448
C   -4.168662 0.158136 1.312442
C   -4.703670 1.207043 0.556128
C   -4.751571 2.496804 1.073918
C   -4.253639 2.759414 2.349057
C   -3.717526 1.724516 3.109988
C   -3.686778 0.428962 2.598323
C   -0.575405 1.003606 -0.815092
C   -0.539514 1.321195 -2.175658
C   -0.962923 2.572773 -2.623221
C   -1.453051 3.516037 -1.729620
C   -1.511321 3.194577 -0.372988
C   -1.071194 1.960655 0.081088
H   3.057287 4.408694 -0.169815
H   1.288295 4.577958 -0.344319
H   2.077531 5.005810 1.194067
H   4.424114 -2.116870 -2.159749
H   5.776043 -4.168090 -1.977083
H   6.077902 -5.269714 0.227010
H   5.012845 -4.298540 2.248817
H   3.632075 -2.249609 2.059149
H   4.548953 1.188441 1.402530
H   6.299683 2.875776 0.877776
H   6.869397 3.374109 -1.488954
H   5.716842 2.154999 -3.316832
H   4.013715 0.457360 -2.794888
H   1.830341 0.255695 -2.143571
H   2.299885 -1.434948 -2.380977
H   0.565268 -2.145818 -0.735068
H   -0.153553 -1.343611 -2.129748
H   -1.519349 -0.292844 1.279287
H   -0.854897 -1.850125 0.877329
H   -2.314451 -2.112831 -1.055806
H   -2.696274 -0.376037 -1.077960
H   -6.794923 -1.708646 0.995322
H   -8.724817 -1.832802 -0.534762
H   -8.368343 -1.845508 -2.994745
H   -6.061700 -1.716708 -3.901033
H   -4.137184 -1.560683 -2.384152
H   -5.083758 1.010673 -0.442933
H   -5.170440 3.301897 0.476447
H   -4.288312 3.768571 2.750321
H   -3.327264 1.920531 4.104363
H   -3.276339 -0.379116 3.199267
H   -0.190607 0.599964 -2.905686
H   -0.919123 2.796568 -3.685401
H   -1.794785 4.484374 -2.082999
H   -1.906134 3.907195 0.345079
H   -1.080736 1.735595 1.142713
81
PNPhP_Ph_Fe_bi_MeCN_iso8_conf3_gas
C   -2.878374 -4.066205 1.305664
C   -2.215748 -2.782954 1.199247
N   -1.726420 -1.737189 1.113697
Fe   -1.128593 0.030559 0.964461
H   -1.879284 0.317403 2.236614
C   -0.561537 1.596752 1.347039
O   -0.192795 2.619250 1.761282
H   0.071135 -0.284849 1.869126
P   -2.827528 0.560421 -0.250088
C   -4.248718 -0.600655 -0.229118
C   -4.488903 -1.566129 -1.209372
C   -5.511016 -2.501733 -1.050203
C   -6.302223 -2.486317 0.094474
C   -6.066171 -1.528561 1.081199
C   -5.046504 -0.598747 0.922108
C   -3.671805 2.168329 -0.093335
C   -4.378020 2.744433 -1.154996
C   -5.021844 3.965532 -0.989545
C   -4.975620 4.616256 0.242173
C   -4.282859 4.044601 1.305010
C   -3.629899 2.825962 1.139109
C   -2.207043 0.496825 -1.981476
C   -1.135402 -0.588224 -2.011246
N   -0.071778 -0.421457 -0.976572
C   0.748869 0.777112 -1.314158
C   1.922900 0.991262 -0.359732
P   3.590578 0.460059 -1.023400
C   4.136086 -0.838781 0.157880
C   3.820587 -0.835680 1.522719
C   4.285563 -1.844865 2.358403
C   5.085653 -2.865587 1.846140
C   5.416199 -2.872651 0.495090
C   4.938403 -1.867333 -0.343039
C   4.621229 1.887131 -0.466950
C   4.302567 3.163590 -0.951697
C   5.076372 4.269321 -0.619550
C   6.199836 4.118407 0.190320
C   6.538466 2.853974 0.660871
C   5.757555 1.747116 0.336207
C   0.781731 -1.617769 -1.025308
C   1.072813 -2.314768 0.143046
C   1.852107 -3.466779 0.100004
C   2.360120 -3.930058 -1.107404
C   2.104325 -3.215789 -2.274344
C   1.326079 -2.063832 -2.234698
H   -3.887248 -3.988565 0.886707
H   -2.950460 -4.370077 2.353881
H   -2.318693 -4.828734 0.756452
H   -3.885228 -1.601323 -2.111505
H   -5.689769 -3.240718 -1.826677
H   -7.101196 -3.212106 0.216671
H   -6.679790 -1.508055 1.977443
H   -4.854873 0.138045 1.698184
H   -4.431261 2.235221 -2.114020
H   -5.563332 4.409324 -1.820252
H   -5.478991 5.570320 0.370731
H   -4.241134 4.551006 2.264884
H   -3.071964 2.379790 1.957652
H   -1.793271 1.480750 -2.221339
H   -2.975363 0.280016 -2.731316
H   -1.593550 -1.562888 -1.815035
H   -0.692889 -0.628738 -3.015482
H   0.081154 1.638395 -1.252591
H   1.102141 0.700268 -2.354656
H   1.991648 2.054504 -0.115928
H   1.687895 0.486613 0.582024
H   3.208218 -0.041514 1.940396
H   4.026372 -1.831645 3.413342
H   5.451230 -3.651404 2.501511
H   6.038402 -3.665477 0.089072
H   5.177675 -1.884636 -1.403060
H   3.436536 3.297484 -1.597115
H   4.803508 5.250957 -0.997051
H   6.806999 4.980826 0.449831
H   7.412865 2.724867 1.293052
H   6.029192 0.768815 0.721156
H   0.697534 -1.918136 1.078829
H   2.084826 -3.983851 1.025780
H   2.974682 -4.824930 -1.137084
H   2.519291 -3.547221 -3.221843
H   1.159792 -1.514076 -3.155377
81
PNPhP_Ph_Fe_bi_MeCN_iso8_conf4_gas
C   4.255406 3.654933 -1.030172
C   3.407239 2.813632 -0.211261
N   2.756820 2.114244 0.443185
Fe   1.765647 0.899586 1.455692
H   3.034317 0.498468 2.160510
C   1.131472 0.103020 2.821649
O   0.808931 -0.355974 3.844035
H   1.615971 1.991683 2.507638
P   2.002453 -0.679353 -0.000409
C   2.074717 -2.466704 0.374257
C   2.183412 -3.408924 -0.655946
C   2.185210 -4.769261 -0.370967
C   2.088600 -5.203789 0.951106
C   1.992987 -4.273050 1.981456
C   1.984438 -2.908545 1.695274
C   3.438853 -0.490319 -1.124256
C   4.699585 -0.777667 -0.585130
C   5.856118 -0.528997 -1.312617
C   5.775452 0.024680 -2.590636
C   4.529098 0.319736 -3.133861
C   3.367695 0.064318 -2.404301
C   0.532069 -0.513951 -1.103158
C   0.158198 0.961566 -1.072331
N   -0.037621 1.482970 0.302738
C   -1.171149 0.792823 0.979037
C   -2.542059 0.994286 0.340277
P   -3.714835 -0.311724 0.973698
C   -2.912991 -1.759246 0.153211
C   -3.010226 -2.009036 -1.221432
C   -2.286152 -3.044945 -1.803799
C   -1.443556 -3.835325 -1.024065
C   -1.339181 -3.598915 0.343482
C   -2.080147 -2.574628 0.930003
C   -5.169365 -0.053968 -0.118980
C   -5.392445 1.109599 -0.862397
C   -6.550165 1.254165 -1.625245
C   -7.498017 0.237689 -1.663021
C   -7.287231 -0.926578 -0.925872
C   -6.139640 -1.066376 -0.155964
C   -0.236946 2.918991 0.318358
C   -0.382281 3.559095 1.555372
C   -0.587441 4.927843 1.624823
C   -0.637726 5.699777 0.464059
C   -0.486587 5.074020 -0.764200
C   -0.297981 3.692868 -0.842006
H   4.758896 3.041940 -1.784914
H   3.656872 4.421911 -1.530119
H   5.010130 4.148786 -0.411376
H   2.274933 -3.072163 -1.685780
H   2.269197 -5.492401 -1.177624
H   2.094731 -6.266807 1.175477
H   1.925109 -4.605314 3.013355
H   1.897754 -2.185378 2.498704
H   4.764163 -1.188160 0.419454
H   6.825392 -0.762662 -0.881292
H   6.679897 0.220779 -3.159467
H   4.455778 0.744102 -4.131828
H   2.406517 0.301799 -2.851199
H   0.712188 -0.833590 -2.134577
H   -0.264640 -1.154174 -0.714505
H   -0.729355 1.140286 -1.694130
H   0.981198 1.541072 -1.500939
H   -0.904835 -0.262942 1.018208
H   -1.192377 1.124184 2.016914
H   -2.500867 0.915650 -0.751894
H   -2.930646 1.986589 0.593011
H   -3.659112 -1.389191 -1.835014
H   -2.371761 -3.228981 -2.871408
H   -0.859766 -4.629880 -1.479003
H   -0.668102 -4.199905 0.949340
H   -1.995617 -2.392087 1.998963
H   -4.664781 1.915207 -0.855241
H   -6.706133 2.166000 -2.195118
H   -8.397803 0.350836 -2.260694
H   -8.021988 -1.726467 -0.947912
H   -5.985370 -1.977475 0.417555
H   -0.280047 2.978073 2.463896
H   -0.690166 5.397777 2.598500
H   -0.789101 6.773384 0.522016
H   -0.525766 5.653503 -1.682497
H   -0.207338 3.242854 -1.822572
81
PNPhP_Ph_Fe_bi_MeCN_iso8_conf5_gas
C   -2.790884 4.192824 -0.620310
C   -2.511662 2.849012 -1.081646
N   -2.284678 1.763545 -1.412061
Fe   -1.913351 -0.030636 -1.779833
H   -3.297196 -0.186424 -2.351573
C   -1.750630 -1.535356 -2.570338
O   -1.724738 -2.493395 -3.230498
H   -1.468835 0.349759 -3.195054
P   -2.527847 -0.712450 0.163292
C   -3.497135 -2.235172 0.410609
C   -4.240335 -2.734518 -0.661520
C   -5.005207 -3.887740 -0.504873
C   -5.029902 -4.548441 0.719471
C   -4.292712 -4.053240 1.794179
C   -3.533805 -2.898705 1.641911
C   -3.441548 0.483532 1.215473
C   -4.706839 0.863260 0.747415
C   -5.439975 1.847251 1.398067
C   -4.915624 2.481505 2.525120
C   -3.659877 2.114090 2.997592
C   -2.928558 1.119886 2.347943
C   -0.937854 -0.971036 1.047111
C   -0.054272 0.190520 0.613138
N   0.115387 0.293959 -0.856695
C   0.960938 -0.804259 -1.400257
C   2.466440 -0.773452 -1.116312
P   3.056452 -1.290226 0.579672
C   4.771931 -1.852095 0.200611
C   5.492380 -1.509058 -0.949630
C   6.794762 -1.965248 -1.134166
C   7.399903 -2.766943 -0.170535
C   6.694000 -3.116435 0.977505
C   5.389496 -2.667819 1.156436
C   3.446712 0.334161 1.377607
C   2.896257 0.603577 2.635049
C   3.118282 1.826914 3.264868
C   3.907122 2.792305 2.646356
C   4.480200 2.526210 1.403578
C   4.252272 1.306808 0.776718
C   0.683097 1.577590 -1.237040
C   0.724306 1.908087 -2.596187
C   1.265829 3.113974 -3.014918
C   1.769852 4.026432 -2.088036
C   1.735513 3.701814 -0.739340
C   1.207099 2.482664 -0.311996
H   -3.375729 4.741539 -1.363816
H   -1.850315 4.724834 -0.449121
H   -3.355827 4.148166 0.316658
H   -4.202672 -2.214369 -1.614644
H   -5.577269 -4.272419 -1.344184
H   -5.623019 -5.450796 0.839078
H   -4.312631 -4.566774 2.751364
H   -2.972682 -2.507799 2.487236
H   -5.103302 0.386987 -0.146431
H   -6.421578 2.125160 1.024319
H   -5.486453 3.253420 3.033552
H   -3.246221 2.597919 3.878338
H   -1.952953 0.848400 2.741067
H   -0.529376 -1.936978 0.735858
H   -1.008924 -0.993183 2.139931
H   -0.537380 1.120864 0.927483
H   0.914257 0.141984 1.119902
H   0.826683 -0.778119 -2.482958
H   0.523441 -1.748772 -1.070374
H   2.885897 0.194970 -1.411734
H   2.895787 -1.524293 -1.790569
H   5.042579 -0.882681 -1.714911
H   7.338167 -1.691369 -2.034235
H   8.415692 -3.122659 -0.316706
H   7.156255 -3.747948 1.730881
H   4.836645 -2.956104 2.047395
H   2.281628 -0.152436 3.118838
H   2.678845 2.022559 4.238966
H   4.083062 3.746973 3.133981
H   5.102830 3.273435 0.919858
H   4.709331 1.110456 -0.189299
H   0.267191 1.227839 -3.306707
H   1.275303 3.349695 -4.075238
H   2.184986 4.974528 -2.417200
H   2.142123 4.383244 0.002524
H   1.245223 2.254303 0.746068
81
PNPhP_Ph_Fe_bi_MeCN_iso8_conf6_gas
C   0.666151 -1.992173 -3.788645
C   0.806640 -0.912728 -2.834192
N   0.949240 -0.087442 -2.034289
Fe   1.195670 1.199288 -0.704457
H   2.094059 1.961319 -1.642066
C   1.146394 2.688792 0.130093
O   1.055228 3.756288 0.583740
H   0.044933 1.981659 -1.374915
P   2.883286 0.270499 0.307012
C   4.318397 1.297745 0.798260
C   5.293909 0.824408 1.683081
C   6.381521 1.619870 2.022949
C   6.510053 2.894882 1.473439
C   5.552404 3.365610 0.581163
C   4.460591 2.569943 0.241735
C   3.750660 -1.117947 -0.532665
C   4.053872 -0.910006 -1.884974
C   4.683488 -1.899985 -2.631531
C   5.014147 -3.118119 -2.039917
C   4.721032 -3.333770 -0.696772
C   4.097536 -2.338467 0.053282
C   2.264978 -0.453351 1.906369
C   0.876329 0.114601 2.175099
N   -0.057066 -0.027349 1.025359
C   -1.238431 0.827864 1.270439
C   -2.174938 0.861217 0.074540
P   -3.799117 1.648151 0.511568
C   -4.688775 1.496698 -1.089261
C   -6.091245 1.486027 -1.080778
C   -6.811401 1.445541 -2.268432
C   -6.144006 1.429951 -3.491713
C   -4.753620 1.453721 -3.513486
C   -4.029204 1.485352 -2.323707
C   -4.509577 0.227434 1.455280
C   -4.924525 -0.966472 0.851559
C   -5.340358 -2.044255 1.625942
C   -5.335207 -1.951445 3.017491
C   -4.927584 -0.769990 3.629732
C   -4.527086 0.315168 2.851662
C   -0.404914 -1.424827 0.841031
C   -1.559179 -1.987383 1.398292
C   -1.844085 -3.338951 1.224248
C   -0.977903 -4.162278 0.513278
C   0.178843 -3.613272 -0.032240
C   0.454714 -2.258681 0.120971
H   0.186990 -1.644492 -4.708010
H   0.056276 -2.787125 -3.348162
H   1.653049 -2.400001 -4.029227
H   5.212241 -0.177453 2.098846
H   7.132434 1.245068 2.712863
H   7.359569 3.517404 1.739963
H   5.650497 4.356474 0.147278
H   3.708058 2.922826 -0.457088
H   3.769584 0.032819 -2.347298
H   4.917144 -1.720893 -3.677676
H   5.501200 -3.894662 -2.622893
H   4.981446 -4.278215 -0.226972
H   3.883485 -2.526853 1.101534
H   2.923022 -0.199280 2.742381
H   2.217434 -1.542664 1.838026
H   0.439117 -0.359697 3.067502
H   0.961305 1.187015 2.373199
H   -0.864698 1.837950 1.455286
H   -1.757852 0.513042 2.188863
H   -2.356032 -0.144271 -0.320673
H   -1.668147 1.441630 -0.703359
H   -6.622390 1.496089 -0.131932
H   -7.897373 1.429199 -2.239115
H   -6.705847 1.402985 -4.420910
H   -4.223207 1.446293 -4.461727
H   -2.944532 1.503840 -2.368364
H   -4.919099 -1.048530 -0.232032
H   -5.663030 -2.962796 1.143126
H   -5.655121 -2.796021 3.621272
H   -4.928772 -0.688232 4.712999
H   -4.220931 1.242540 3.330220
H   -2.264454 -1.383060 1.957139
H   -2.758117 -3.738234 1.653946
H   -1.202161 -5.217061 0.384406
H   0.878751 -4.234182 -0.585279
H   1.346458 -1.846798 -0.331115
81
PNPhP_Ph_Fe_bi_MeCN_iso9_conf1_gas
C   -0.498324 4.105192 0.795558
C   -0.516207 2.661228 0.910122
N   -0.587875 1.505064 0.993348
Fe   -0.968634 -0.311322 1.092359
H   -1.425282 -1.764651 1.137120
H   -1.891817 -0.039317 2.257517
C   0.030069 -0.823215 2.392643
O   0.566393 -1.227458 3.343342
P   -2.722103 -0.141333 -0.147734
C   -4.223434 -1.110271 0.190116
C   -5.347868 -1.038296 -0.639239
C   -6.474555 -1.800811 -0.353124
C   -6.487848 -2.628569 0.768983
C   -5.375775 -2.691562 1.603914
C   -4.242882 -1.935255 1.315829
C   -3.400611 1.544114 -0.403800
C   -3.155381 2.328893 -1.533494
C   -3.578943 3.656971 -1.583876
C   -4.250629 4.218758 -0.502554
C   -4.497816 3.444482 0.631667
C   -4.072528 2.123154 0.681530
C   -2.114407 -0.646363 -1.812845
C   -0.658539 -0.185399 -1.847471
N   0.130205 -0.789454 -0.748745
C   1.438291 -0.084603 -0.612383
C   2.337798 -0.108053 -1.841164
P   4.073423 0.516145 -1.563041
C   4.686923 -0.617239 -0.253397
C   5.727358 -0.193675 0.586136
C   6.277406 -1.054843 1.528547
C   5.806951 -2.361102 1.645264
C   4.787138 -2.798095 0.806828
C   4.235276 -1.937142 -0.137901
C   3.724428 2.062364 -0.612451
C   3.430944 2.105879 0.757552
C   3.140667 3.314710 1.381849
C   3.138561 4.500708 0.648565
C   3.425416 4.471308 -0.713692
C   3.722744 3.260662 -1.335693
C   0.378032 -2.213484 -0.932789
C   0.188253 -2.863856 -2.153863
C   0.495402 -4.217387 -2.296847
C   1.016415 -4.938344 -1.232273
C   1.220058 -4.290295 -0.015111
C   0.898400 -2.949135 0.137247
H   -0.477323 4.563160 1.789008
H   -1.400672 4.438683 0.271666
H   0.389676 4.430211 0.245113
H   -5.345378 -0.375203 -1.501267
H   -7.345125 -1.746659 -1.000746
H   -7.370585 -3.220965 0.993624
H   -5.388538 -3.330072 2.482552
H   -3.354860 -1.960191 1.941992
H   -2.634191 1.914715 -2.391734
H   -3.386454 4.249891 -2.474030
H   -4.584263 5.251797 -0.542997
H   -5.022475 3.874475 1.480251
H   -4.249767 1.526535 1.573050
H   -2.683773 -0.239544 -2.654611
H   -2.180027 -1.737367 -1.856168
H   -0.202826 -0.372436 -2.828476
H   -0.614253 0.896449 -1.681372
H   1.217443 0.946385 -0.339994
H   1.945615 -0.532808 0.242945
H   2.425801 -1.117535 -2.260157
H   1.934753 0.520657 -2.643082
H   6.099588 0.825091 0.510772
H   7.075092 -0.702852 2.176631
H   6.232746 -3.031646 2.385792
H   4.404847 -3.811781 0.887504
H   3.435158 -2.309347 -0.770103
H   3.432600 1.190086 1.341311
H   2.914790 3.328110 2.444378
H   2.923961 5.445460 1.140910
H   3.436126 5.392484 -1.289724
H   3.968947 3.243805 -2.394958
H   -0.205482 -2.334906 -3.013772
H   0.327804 -4.698919 -3.255895
H   1.256795 -5.991175 -1.344061
H   1.618119 -4.835634 0.835748
H   1.045760 -2.470977 1.096280
81
PNPhP_Ph_Fe_bi_MeCN_iso9_conf2_gas
C   -0.533486 3.578307 2.256447
C   -0.763207 2.159285 2.079698
N   -1.009049 1.037194 1.908898
Fe   -1.655139 -0.652470 1.483327
H   -2.290076 -1.962098 1.031511
H   -2.961338 -0.299857 2.155145
C   -1.491108 -1.513152 2.959921
O   -1.552939 -2.130416 3.945342
P   -2.588790 0.014393 -0.338479
C   -4.218306 -0.608843 -0.851282
C   -4.816691 -0.205353 -2.049803
C   -6.059060 -0.712321 -2.413538
C   -6.714178 -1.615117 -1.576788
C   -6.127234 -2.008388 -0.377302
C   -4.880003 -1.508110 -0.013515
C   -2.778252 1.825959 -0.570474
C   -3.766520 2.458980 0.196089
C   -3.893819 3.842404 0.192156
C   -3.026420 4.624669 -0.571577
C   -2.036191 4.008172 -1.330116
C   -1.912135 2.619207 -1.328109
C   -1.374719 -0.479731 -1.629212
C   -0.018528 -0.312283 -0.947824
N   0.102269 -1.169525 0.255818
C   1.278645 -0.767587 1.076867
C   2.675548 -1.104384 0.549762
P   3.292139 -0.181307 -0.956177
C   3.028379 1.561169 -0.407687
C   2.231173 2.394878 -1.198369
C   1.979906 3.712350 -0.820682
C   2.535398 4.215024 0.352065
C   3.332840 3.394580 1.150748
C   3.575566 2.077946 0.773756
C   5.107528 -0.349025 -0.712753
C   5.667746 -1.538642 -0.231203
C   7.048964 -1.685443 -0.133400
C   7.894189 -0.650172 -0.519818
C   7.348504 0.533682 -1.010805
C   5.969704 0.681654 -1.110829
C   0.208215 -2.587918 -0.059697
C   0.537775 -3.048888 -1.335944
C   0.688067 -4.413432 -1.581700
C   0.538523 -5.335324 -0.555285
C   0.231072 -4.876877 0.724211
C   0.059273 -3.521877 0.969481
H   -1.152694 4.134130 1.543647
H   -0.797945 3.883619 3.273074
H   0.517514 3.817574 2.071054
H   -4.315036 0.515442 -2.691320
H   -6.520147 -0.400715 -3.346577
H   -7.686803 -2.007728 -1.860515
H   -6.640532 -2.705662 0.278597
H   -4.389331 -1.792830 0.913460
H   -4.432528 1.852323 0.804912
H   -4.670955 4.314128 0.787021
H   -3.126720 5.706366 -0.577556
H   -1.359747 4.607917 -1.933608
H   -1.129707 2.165079 -1.928822
H   -1.567241 -1.529302 -1.869148
H   -1.427820 0.095935 -2.558891
H   0.808304 -0.477088 -1.650751
H   0.081567 0.715740 -0.586509
H   1.187199 0.303742 1.265262
H   1.160114 -1.263030 2.042639
H   2.729338 -2.174105 0.319877
H   3.376431 -0.918951 1.372983
H   1.810049 2.005662 -2.122271
H   1.357285 4.346556 -1.445077
H   2.354104 5.246526 0.641930
H   3.771637 3.785205 2.064729
H   4.213434 1.449541 1.389994
H   5.028351 -2.362121 0.073717
H   7.463539 -2.613958 0.249068
H   8.971257 -0.764816 -0.440820
H   7.999488 1.348416 -1.315498
H   5.557121 1.613700 -1.488106
H   0.686550 -2.358938 -2.157988
H   0.933049 -4.745434 -2.586477
H   0.657152 -6.397536 -0.746611
H   0.105097 -5.580800 1.541572
H   -0.208551 -3.187439 1.963005
81
PNPhP_Ph_Fe_bi_MeCN_iso9_conf3_gas
C   -0.396097 1.871870 3.652859
C   -0.807795 0.784876 2.788671
N   -1.192277 -0.046767 2.076649
Fe   -1.982766 -1.167990 0.829161
H   -2.731258 -1.994192 -0.226138
H   -3.287410 -0.923337 1.548259
C   -2.123849 -2.660908 1.688152
O   -2.395151 -3.659266 2.212397
P   -2.571042 0.377281 -0.551896
C   -4.288832 0.411606 -1.164688
C   -5.164124 -0.592360 -0.748542
C   -6.476998 -0.607041 -1.211793
C   -6.918149 0.377963 -2.091113
C   -6.048050 1.385846 -2.505335
C   -4.737369 1.405341 -2.041446
C   -2.307858 2.125856 -0.053329
C   -3.194826 2.619147 0.915658
C   -2.981106 3.852737 1.517359
C   -1.865949 4.618041 1.173104
C   -0.976462 4.139085 0.216629
C   -1.197200 2.904248 -0.392537
C   -1.518081 0.113220 -2.064880
C   -0.812678 -1.226388 -1.876958
N   -0.260408 -1.379339 -0.499773
C   0.676823 -0.276007 -0.200779
C   1.842420 -0.100234 -1.169467
P   2.841892 1.399553 -0.700709
C   3.396696 0.893744 0.982408
C   4.139315 -0.271727 1.214634
C   4.486333 -0.642609 2.508932
C   4.110370 0.155459 3.588900
C   3.388772 1.324167 3.368559
C   3.027625 1.687776 2.071538
C   4.380182 1.107678 -1.664535
C   5.579863 1.672323 -1.209238
C   6.753186 1.535838 -1.941090
C   6.749684 0.840765 -3.148796
C   5.563840 0.284111 -3.615709
C   4.387771 0.415998 -2.880739
C   0.303427 -2.696606 -0.282930
C   -0.393085 -3.832772 -0.715988
C   0.113474 -5.104846 -0.493861
C   1.322450 -5.286808 0.172775
C   2.007103 -4.167183 0.623766
C   1.510851 -2.885583 0.397242
H   0.664781 1.779852 3.901589
H   -0.565154 2.825736 3.140775
H   -0.979339 1.861930 4.578400
H   -4.781749 -1.339320 -0.058099
H   -7.155872 -1.388496 -0.882443
H   -7.942913 0.365575 -2.452164
H   -6.393969 2.158905 -3.185820
H   -4.063945 2.202382 -2.348478
H   -4.052815 2.016091 1.202947
H   -3.684098 4.218184 2.260890
H   -1.697313 5.582740 1.643377
H   -0.105798 4.724669 -0.065351
H   -0.479057 2.565205 -1.133671
H   -0.809109 0.933267 -2.206011
H   -2.143259 0.073001 -2.960881
H   -1.548399 -2.013163 -2.018665
H   -0.018386 -1.369769 -2.621480
H   1.031912 -0.410601 0.820772
H   0.091508 0.644000 -0.162571
H   2.471823 -0.995479 -1.213547
H   1.468161 0.087489 -2.182008
H   4.454520 -0.883991 0.373079
H   5.055681 -1.552342 2.677102
H   4.387053 -0.131641 4.599094
H   3.114473 1.959118 4.207066
H   2.456679 2.596773 1.896913
H   5.596677 2.209849 -0.264305
H   7.674601 1.972497 -1.566230
H   7.666485 0.733976 -3.721035
H   5.550587 -0.261989 -4.554767
H   3.476515 -0.033203 -3.264232
H   -1.369213 -3.729581 -1.173348
H   -0.459002 -5.963915 -0.831021
H   1.712922 -6.284202 0.348726
H   2.944987 -4.276891 1.161252
H   2.077812 -2.046762 0.780995
81
PNPhP_Ph_Fe_bi_MeCN_iso9_conf4_gas
C   -1.964148 2.117031 -2.742853
C   -0.989405 1.144463 -2.290138
N   -0.216470 0.357936 -1.925094
Fe   1.062920 -0.860332 -1.362081
H   2.159389 -1.807906 -0.882433
H   1.943667 -0.401718 -2.499209
C   0.818153 -2.132356 -2.489391
O   0.825817 -2.969159 -3.298113
P   2.251150 0.416542 -0.101557
C   1.924568 2.226834 -0.057772
C   1.731282 2.847379 -1.299718
C   1.457800 4.208596 -1.381025
C   1.374396 4.975984 -0.219775
C   1.569651 4.372214 1.018907
C   1.838126 3.006947 1.098613
C   4.071217 0.344766 -0.188349
C   4.884396 1.140621 0.624526
C   6.268728 1.034448 0.544925
C   6.848126 0.141055 -0.354640
C   6.041795 -0.643096 -1.175075
C   4.656079 -0.542694 -1.093573
C   1.806708 -0.171122 1.584370
C   0.307099 -0.434872 1.508109
N   -0.032216 -1.440784 0.470128
C   -1.470614 -1.322594 0.112536
C   -2.476368 -1.762524 1.184039
P   -3.910528 -0.607424 1.500522
C   -4.487257 -0.183919 -0.192410
C   -5.200408 1.008030 -0.392444
C   -5.713644 1.334025 -1.643557
C   -5.539710 0.466542 -2.721003
C   -4.858693 -0.732382 -2.530585
C   -4.342259 -1.055941 -1.278282
C   -2.935142 0.886371 1.971056
C   -2.555377 0.972899 3.316352
C   -1.711635 1.988951 3.756276
C   -1.245863 2.945696 2.858394
C   -1.635229 2.887791 1.522759
C   -2.473897 1.867362 1.084425
C   0.264354 -2.806761 0.869259
C   0.746678 -3.135978 2.137374
C   0.983283 -4.465465 2.487958
C   0.721161 -5.491175 1.592592
C   0.219977 -5.169991 0.332233
C   -0.003422 -3.849550 -0.025554
H   -1.781348 3.083436 -2.261713
H   -2.979257 1.781589 -2.501561
H   -1.892920 2.249480 -3.826754
H   1.787329 2.241052 -2.200564
H   1.314402 4.673951 -2.352550
H   1.163397 6.039920 -0.281028
H   1.513721 4.965338 1.928093
H   1.972871 2.556102 2.077406
H   4.436407 1.854988 1.310960
H   6.896938 1.652600 1.180259
H   7.929936 0.061898 -0.418511
H   6.490963 -1.334133 -1.882656
H   3.995014 -1.139018 -1.716001
H   2.037751 0.517107 2.402723
H   2.376893 -1.090504 1.742286
H   -0.110293 -0.707040 2.486446
H   -0.191528 0.492690 1.213018
H   -1.615232 -1.884254 -0.808920
H   -1.622953 -0.278302 -0.150821
H   -1.994720 -1.856475 2.163980
H   -2.876930 -2.759566 0.972650
H   -5.343747 1.693946 0.438832
H   -6.255089 2.266635 -1.775807
H   -5.940190 0.719451 -3.698290
H   -4.723126 -1.421042 -3.359496
H   -3.821201 -2.000153 -1.155250
H   -2.921807 0.232420 4.024314
H   -1.422594 2.035476 4.802487
H   -0.581997 3.736532 3.194580
H   -1.257493 3.622270 0.817125
H   -2.762799 1.827517 0.039107
H   0.956346 -2.369886 2.873319
H   1.371577 -4.687832 3.477808
H   0.905763 -6.525299 1.866560
H   0.011835 -5.953834 -0.390032
H   -0.362991 -3.627890 -1.022432
81
PNPhP_Ph_Fe_bi_MeCN_iso9_conf5_gas
C   -1.662823 -4.515235 1.209107
C   -1.375115 -3.252867 0.557447
N   -1.213592 -2.239698 0.010878
Fe   -1.206532 -0.649837 -0.941154
H   -1.418583 0.573230 -1.802418
H   -2.138917 -1.273299 -1.945862
C   -0.085354 -0.981719 -2.199198
O   0.556316 -1.159152 -3.154873
P   -2.971061 0.207660 -0.016618
C   -4.146127 -0.955917 0.783117
C   -4.400433 -2.147901 0.091682
C   -5.265402 -3.102827 0.617846
C   -5.877423 -2.886588 1.851290
C   -5.631467 -1.705825 2.546847
C   -4.777154 -0.744204 2.012358
C   -4.066664 1.370507 -0.901526
C   -5.451171 1.202944 -0.970378
C   -6.238434 2.130507 -1.649043
C   -5.652367 3.237150 -2.254111
C   -4.271241 3.411368 -2.186635
C   -3.482065 2.481132 -1.521576
C   -2.281049 1.215434 1.369590
C   -1.045783 0.454519 1.819179
N   -0.061680 0.332733 0.707693
C   1.025467 -0.579603 1.168626
C   2.028288 -0.897094 0.074717
P   3.651511 -1.457048 0.780128
C   4.241315 0.168896 1.425627
C   4.238035 0.372893 2.809354
C   4.606598 1.604409 3.348228
C   4.996542 2.641213 2.506179
C   5.009945 2.446167 1.125805
C   4.632115 1.221108 0.589184
C   4.650951 -1.602612 -0.756030
C   4.113008 -1.580308 -2.048161
C   4.941858 -1.734580 -3.158701
C   6.312352 -1.905273 -2.998379
C   6.857649 -1.928945 -1.715639
C   6.033224 -1.787574 -0.606816
C   0.533624 1.652602 0.443239
C   0.514901 2.184448 -0.840849
C   1.097684 3.422453 -1.101465
C   1.705267 4.143271 -0.080439
C   1.735319 3.609865 1.205369
C   1.159702 2.372324 1.466560
H   -1.462371 -5.349301 0.529818
H   -2.719032 -4.540548 1.498534
H   -1.047284 -4.641595 2.104494
H   -3.894149 -2.314053 -0.856695
H   -5.461206 -4.017340 0.064311
H   -6.547701 -3.633703 2.267050
H   -6.111369 -1.528525 3.505303
H   -4.614789 0.178605 2.561596
H   -5.918197 0.345129 -0.496125
H   -7.313736 1.985284 -1.702652
H   -6.267872 3.960430 -2.781469
H   -3.806105 4.270108 -2.662325
H   -2.401997 2.602754 -1.496680
H   -2.003811 2.194155 0.964270
H   -2.969845 1.385309 2.201332
H   -0.587062 0.924849 2.698865
H   -1.330150 -0.564161 2.105518
H   0.552640 -1.500270 1.514975
H   1.527213 -0.125141 2.034519
H   2.193460 -0.020264 -0.560927
H   1.632681 -1.694056 -0.558233
H   3.950861 -0.444072 3.467554
H   4.600693 1.748392 4.425233
H   5.293876 3.599457 2.923372
H   5.307063 3.255349 0.464756
H   4.640747 1.075188 -0.487837
H   3.049024 -1.440238 -2.213644
H   4.505358 -1.714381 -4.153263
H   6.954308 -2.021258 -3.866966
H   7.927289 -2.062270 -1.579361
H   6.466259 -1.810472 0.390827
H   0.019708 1.607471 -1.612725
H   1.073068 3.817153 -2.113152
H   2.159928 5.108710 -0.282823
H   2.227623 4.146646 2.010290
H   1.229206 1.970457 2.472460
81
PNPhP_Ph_Fe_bi_MeCN_iso9_conf6_gas
C   2.335955 -2.027708 4.065618
C   2.164371 -0.884587 3.190847
N   2.080276 -0.008919 2.431913
Fe   2.123393 1.195592 1.024954
H   2.259977 2.092481 -0.208071
H   3.622879 1.212205 1.187997
C   2.337961 2.725834 1.792389
O   2.631760 3.771504 2.201976
P   2.425188 -0.250912 -0.535378
C   3.778574 0.006900 -1.733012
C   4.541983 1.171253 -1.641203
C   5.566263 1.406930 -2.554200
C   5.830226 0.482968 -3.561458
C   5.072642 -0.683892 -3.654635
C   4.051361 -0.923457 -2.741806
C   2.681983 -2.007553 -0.063363
C   3.922486 -2.300794 0.523635
C   4.174025 -3.550394 1.075535
C   3.184039 -4.534182 1.063640
C   1.948847 -4.255003 0.487626
C   1.699501 -3.001897 -0.071603
C   0.863188 -0.209830 -1.533049
C   0.020915 0.951009 -1.015114
N   0.003112 1.044852 0.466430
C   -0.571699 -0.172746 1.094708
C   -2.072959 -0.432635 0.936596
P   -2.670915 -1.172189 -0.671303
C   -3.419881 0.282579 -1.532335
C   -3.043097 0.531774 -2.856103
C   -3.538698 1.638822 -3.541941
C   -4.425483 2.505989 -2.911031
C   -4.822246 2.257549 -1.597880
C   -4.324597 1.153227 -0.915978
C   -4.207261 -2.025503 -0.112044
C   -4.914349 -1.714696 1.055754
C   -6.081144 -2.399651 1.383163
C   -6.563142 -3.402782 0.546784
C   -5.869401 -3.722279 -0.617135
C   -4.698436 -3.043088 -0.938593
C   -0.726961 2.208612 0.935527
C   -1.529377 2.991929 0.107046
C   -2.239807 4.070892 0.635244
C   -2.177782 4.367898 1.988823
C   -1.383952 3.577788 2.820678
C   -0.663413 2.515202 2.299609
H   3.186707 -1.868781 4.735083
H   1.442025 -2.195844 4.673393
H   2.528256 -2.920198 3.459396
H   4.308785 1.866109 -0.839253
H   6.159656 2.313449 -2.475734
H   6.629937 0.667666 -4.273534
H   5.282111 -1.408898 -4.436255
H   3.472990 -1.842563 -2.802613
H   4.689270 -1.530053 0.549593
H   5.144138 -3.758868 1.518463
H   3.378794 -5.512642 1.493616
H   1.173377 -5.015790 0.464877
H   0.725861 -2.819143 -0.518310
H   0.312484 -1.151931 -1.473755
H   1.092078 -0.041596 -2.589124
H   0.448833 1.891089 -1.367399
H   -0.994745 0.866231 -1.412926
H   -0.368165 -0.088253 2.162512
H   0.010365 -1.033137 0.756206
H   -2.315951 -1.193456 1.688116
H   -2.637408 0.468005 1.203692
H   -2.343132 -0.141597 -3.345381
H   -3.229791 1.823601 -4.566748
H   -4.810640 3.372224 -3.441250
H   -5.517947 2.928900 -1.102632
H   -4.646197 0.969086 0.105363
H   -4.559730 -0.933242 1.722126
H   -6.616712 -2.145976 2.293813
H   -7.473817 -3.936082 0.803673
H   -6.235683 -4.507660 -1.272173
H   -4.152452 -3.305113 -1.841808
H   -1.627112 2.777564 -0.949831
H   -2.854451 4.669253 -0.031128
H   -2.732499 5.208378 2.394817
H   -1.307075 3.803991 3.880067
H   -0.008947 1.931281 2.937898
88
PNPhP_Ph_Fe_bi_THF_iso0_conf1_gas
O   2.950593 -2.726505 -1.095410
C   2.049182 -2.014425 -0.915946
Fe   0.829767 -0.801655 -0.738775
H   1.162402 -0.394620 -2.157493
H   -0.116431 0.447934 -0.714451
O   -0.753781 -1.815308 -1.620917
C   -0.387000 -2.901520 -2.483937
C   -1.693799 -3.325941 -3.149341
C   -2.569551 -2.054550 -3.074275
C   -1.661234 -1.026921 -2.408041
P   2.128904 0.681679 -0.034276
C   3.942262 0.469613 -0.198777
C   4.460372 0.541216 -1.497602
C   5.812340 0.329551 -1.732113
C   6.668234 0.035500 -0.671829
C   6.161767 -0.046676 0.620293
C   4.805258 0.168952 0.856235
C   1.948477 2.398025 -0.642568
C   2.643946 3.450408 -0.037964
C   2.479241 4.754326 -0.493983
C   1.634033 5.013341 -1.572491
C   0.955876 3.966080 -2.191318
C   1.108151 2.662782 -1.724935
C   1.829725 0.791929 1.776456
C   1.555054 -0.632682 2.245471
N   0.399129 -1.249673 1.548230
C   -0.845998 -0.647153 2.126970
C   -2.031778 -0.668375 1.188360
P   -3.444262 0.416688 1.741189
C   -4.345690 0.381687 0.130389
C   -5.117293 -0.756632 -0.139818
C   -5.781593 -0.896737 -1.354298
C   -5.698365 0.109061 -2.315037
C   -4.951890 1.253284 -2.048606
C   -4.279507 1.390528 -0.835911
C   -2.669722 2.085232 1.746144
C   -1.584874 2.458887 0.937734
C   -1.043694 3.739243 1.029773
C   -1.583892 4.664770 1.920412
C   -2.663150 4.307919 2.723686
C   -3.195998 3.024012 2.641666
C   0.359605 -2.688338 1.743548
C   -0.472130 -3.453771 0.920392
C   -0.571460 -4.828056 1.093008
C   0.166542 -5.473564 2.081873
C   0.995109 -4.719450 2.902078
C   1.085058 -3.337292 2.745916
H   0.348155 -2.524821 -3.205908
H   0.085702 -3.664646 -1.863639
H   -2.159369 -4.151294 -2.603230
H   -1.522513 -3.663670 -4.174589
H   -3.458089 -2.223903 -2.461577
H   -2.905960 -1.710122 -4.055286
H   -2.173789 -0.335140 -1.741577
H   -1.068752 -0.451519 -3.129609
H   3.788909 0.758543 -2.324916
H   6.200821 0.389794 -2.744759
H   7.725444 -0.133771 -0.854672
H   6.822332 -0.280274 1.450673
H   4.432973 0.096430 1.874215
H   3.322865 3.249114 0.787337
H   3.013799 5.568455 -0.012714
H   1.507889 6.031311 -1.930571
H   0.299914 4.164738 -3.034195
H   0.574363 1.824494 -2.163357
H   0.967849 1.451370 1.917199
H   2.662283 1.224047 2.340278
H   2.431479 -1.249288 2.023073
H   1.396996 -0.647508 3.334872
H   -1.070556 -1.143642 3.081504
H   -0.611854 0.394947 2.352128
H   -2.451798 -1.672920 1.083937
H   -1.662841 -0.348151 0.210077
H   -5.201190 -1.539236 0.611547
H   -6.372364 -1.788101 -1.547349
H   -6.220030 0.004323 -3.261995
H   -4.888656 2.046082 -2.788994
H   -3.693863 2.284664 -0.644280
H   -1.144396 1.750985 0.234858
H   -0.200779 4.009487 0.400572
H   -1.159496 5.662659 1.989123
H   -3.085664 5.025091 3.421922
H   -4.026934 2.740214 3.283065
H   -1.019790 -2.961628 0.127200
H   -1.221873 -5.399491 0.436245
H   0.099206 -6.549875 2.207364
H   1.579749 -5.202371 3.679807
H   1.732200 -2.784538 3.415967
88
PNPhP_Ph_Fe_bi_THF_iso0_conf2_gas
O   4.186212 1.998336 0.081498
C   3.137506 1.565221 0.343854
Fe   1.734051 0.714932 0.881174
H   2.683536 0.240917 1.958540
H   0.731349 -0.283163 1.581159
O   0.919746 2.185836 2.086125
C   0.580634 1.811222 3.428669
C   0.150044 3.115058 4.115773
C   0.613129 4.221838 3.144261
C   1.524891 3.479925 2.181767
P   1.990643 -0.992626 -0.320734
C   1.915037 -2.669703 0.411157
C   1.804134 -2.813132 1.794592
C   1.711025 -4.081845 2.361189
C   1.717245 -5.213281 1.549454
C   1.829346 -5.076357 0.165900
C   1.937702 -3.809845 -0.399467
C   3.462721 -1.148943 -1.402340
C   4.685369 -1.397926 -0.767167
C   5.864683 -1.451305 -1.498083
C   5.842490 -1.247455 -2.876961
C   4.634982 -0.989277 -3.516226
C   3.450665 -0.939959 -2.782972
C   0.560127 -0.997297 -1.489053
C   0.193633 0.436575 -1.837595
N   0.005657 1.264387 -0.621812
C   -1.187624 0.856090 0.139700
C   -2.546056 0.949556 -0.577820
P   -3.151082 -0.678222 -1.296506
C   -2.921201 -1.768093 0.169775
C   -3.418996 -1.449812 1.440558
C   -3.085936 -2.227506 2.543293
C   -2.246381 -3.331745 2.393643
C   -1.764614 -3.673484 1.135420
C   -2.111504 -2.899688 0.029648
C   -4.964378 -0.380407 -1.262788
C   -5.854736 -1.398296 -0.897787
C   -7.229415 -1.191278 -0.947601
C   -7.741493 0.033625 -1.367669
C   -6.867079 1.049799 -1.741964
C   -5.491483 0.844025 -1.693869
C   0.114569 2.675729 -0.861702
C   -0.809443 3.595406 -0.352842
C   -0.625449 4.966505 -0.529018
C   0.471985 5.453959 -1.225024
C   1.392561 4.544101 -1.743535
C   1.220070 3.179590 -1.565250
H   -0.188938 1.042128 3.352047
H   1.466230 1.364442 3.894592
H   0.625405 3.209108 5.095729
H   -0.931256 3.152635 4.271652
H   1.123537 5.047190 3.646555
H   -0.236210 4.633231 2.591408
H   1.567549 3.897907 1.175555
H   2.545387 3.367507 2.573238
H   1.776614 -1.909017 2.395810
H   1.630423 -4.185910 3.439766
H   1.641724 -6.202893 1.992164
H   1.842755 -5.957228 -0.470034
H   2.052805 -3.707083 -1.476159
H   4.703518 -1.543802 0.310329
H   6.805523 -1.646925 -0.991637
H   6.765027 -1.285139 -3.449095
H   4.610889 -0.826350 -4.590242
H   2.519176 -0.737339 -3.304178
H   -0.255764 -1.492167 -0.958405
H   0.744221 -1.578251 -2.397925
H   0.996022 0.880960 -2.426540
H   -0.715168 0.459200 -2.455503
H   -1.189761 1.462200 1.046784
H   -1.000088 -0.154331 0.499782
H   -2.502710 1.678254 -1.395122
H   -3.303005 1.314924 0.126040
H   -4.068722 -0.586607 1.562914
H   -3.471410 -1.966861 3.525164
H   -1.964996 -3.922646 3.260467
H   -1.097843 -4.521813 1.014258
H   -1.732093 -3.166724 -0.953501
H   -5.467453 -2.354573 -0.556870
H   -7.903242 -1.990733 -0.652114
H   -8.814939 0.194665 -1.404116
H   -7.255626 2.008942 -2.073008
H   -4.826686 1.649375 -1.995265
H   -1.678550 3.260291 0.198582
H   -1.359897 5.652293 -0.115655
H   0.613595 6.521654 -1.359788
H   2.270853 4.897262 -2.275609
H   1.989675 2.505346 -1.923505
88
PNPhP_Ph_Fe_bi_THF_iso0_conf3_gas
O   4.147146 1.352328 -1.040242
C   3.132610 0.836145 -0.788184
Fe   1.545033 0.161605 -0.681874
H   1.408814 0.686592 -2.086473
H   0.084340 -0.313700 -0.933700
O   2.093947 -1.670800 -1.549127
C   2.614496 -1.594233 -2.880326
C   2.860789 -3.043126 -3.249155
C   1.624706 -3.717658 -2.651135
C   1.344906 -2.890586 -1.395378
P   0.621156 1.917748 0.011130
C   1.400688 3.554427 -0.258567
C   0.865312 4.504197 -1.131290
C   1.522752 5.713258 -1.344262
C   2.718200 5.987059 -0.687272
C   3.263131 5.041048 0.178202
C   2.612016 3.830994 0.384724
C   -1.109325 2.240470 -0.504258
C   -2.017591 2.948676 0.287833
C   -3.333515 3.122054 -0.131053
C   -3.745532 2.618746 -1.361542
C   -2.835788 1.948436 -2.175848
C   -1.526512 1.751641 -1.746198
C   0.523186 1.802407 1.862704
C   1.390322 0.645729 2.357064
N   1.393461 -0.593722 1.521051
C   0.168153 -1.436525 1.702977
C   -1.168232 -0.730474 1.571151
P   -2.572777 -1.958803 1.520459
C   -3.963783 -0.757438 1.363296
C   -4.908341 -0.810581 0.332669
C   -5.975547 0.083457 0.297525
C   -6.123175 1.044626 1.291893
C   -5.199282 1.097933 2.332664
C   -4.137702 0.201404 2.371414
C   -2.385857 -2.591432 -0.197507
C   -2.281326 -3.973978 -0.382539
C   -2.105333 -4.510712 -1.656978
C   -2.038061 -3.666158 -2.761605
C   -2.133296 -2.285862 -2.588592
C   -2.300915 -1.751020 -1.315825
C   2.525441 -1.410003 1.982358
C   3.515751 -1.813476 1.093971
C   4.588274 -2.585799 1.535371
C   4.689992 -2.959858 2.869403
C   3.701538 -2.559029 3.764813
C   2.626928 -1.795487 3.325169
H   1.872083 -1.116680 -3.531424
H   3.503202 -0.961758 -2.843913
H   3.775385 -3.403767 -2.765722
H   2.955980 -3.195040 -4.327322
H   0.779363 -3.638554 -3.341548
H   1.773785 -4.776412 -2.425499
H   1.709894 -3.369971 -0.480360
H   0.288286 -2.637315 -1.281260
H   -0.070990 4.300650 -1.642205
H   1.095779 6.444483 -2.025036
H   3.228685 6.931392 -0.853550
H   4.203223 5.241314 0.684187
H   3.062668 3.085739 1.035819
H   -1.705345 3.362709 1.243078
H   -4.041322 3.639506 0.509279
H   -4.776188 2.743055 -1.680423
H   -3.152130 1.558404 -3.139596
H   -0.812935 1.178535 -2.332288
H   -0.520572 1.685843 2.154102
H   0.887238 2.726602 2.321630
H   2.433155 0.973712 2.372198
H   1.111086 0.407048 3.393470
H   0.242907 -2.227569 0.953408
H   0.201607 -1.924903 2.686501
H   -1.359967 -0.101130 2.444261
H   -1.191303 -0.111172 0.671440
H   -4.806666 -1.549136 -0.456362
H   -6.693285 0.026684 -0.516300
H   -6.954744 1.742794 1.261254
H   -5.307692 1.837301 3.121523
H   -3.440410 0.248965 3.204611
H   -2.340502 -4.632053 0.480842
H   -2.026968 -5.586411 -1.786267
H   -1.909261 -4.082349 -3.757180
H   -2.064091 -1.620396 -3.444479
H   -2.368407 -0.674828 -1.193868
H   3.434047 -1.527939 0.054984
H   5.350447 -2.888517 0.822950
H   5.529652 -3.557558 3.211684
H   3.764245 -2.841726 4.811741
H   1.866920 -1.500155 4.042201
88
PNPhP_Ph_Fe_bi_THF_iso0_conf4_gas
O   -3.840762 -2.782970 0.111226
C   -2.908595 -2.084100 0.186889
Fe   -1.652471 -0.992156 0.626700
H   -2.519287 -0.800059 1.826735
H   -0.805080 0.004599 1.486026
O   -0.609109 -2.477611 1.631901
C   0.762030 -2.324931 2.000743
C   1.075351 -3.587811 2.796094
C   -0.290865 -3.992381 3.394112
C   -1.264889 -2.970648 2.805522
P   -2.543833 0.612275 -0.456937
C   -4.357754 0.863057 -0.395795
C   -5.025547 0.482564 0.771292
C   -6.397791 0.679612 0.893211
C   -7.116943 1.256092 -0.149262
C   -6.459689 1.636515 -1.317092
C   -5.087688 1.444055 -1.438257
C   -1.921467 2.337794 -0.254744
C   -2.116738 3.324841 -1.228329
C   -1.612417 4.608058 -1.046770
C   -0.913219 4.926253 0.115484
C   -0.732173 3.958734 1.098525
C   -1.236483 2.673752 0.915368
C   -2.195311 0.258070 -2.256787
C   -1.266614 -0.953941 -2.365867
N   -0.251250 -1.015570 -1.276766
C   0.595879 0.195121 -1.355386
C   1.465249 0.395244 -0.132568
P   2.533269 1.900910 -0.308057
C   3.874755 1.119351 -1.308921
C   4.661417 0.057601 -0.840246
C   5.567829 -0.578303 -1.681035
C   5.698840 -0.166947 -3.007674
C   4.928220 0.888381 -3.483957
C   4.025396 1.529946 -2.636867
C   3.269544 1.941433 1.376420
C   2.475972 1.717473 2.510167
C   3.011468 1.848237 3.788309
C   4.344713 2.209716 3.959807
C   5.139292 2.445821 2.840949
C   4.606103 2.317986 1.562373
C   0.505627 -2.246968 -1.394305
C   1.854030 -2.275053 -1.765510
C   2.543931 -3.484468 -1.831229
C   1.900204 -4.683596 -1.555071
C   0.549275 -4.661787 -1.212507
C   -0.138854 -3.459719 -1.124860
H   0.868083 -1.406286 2.593698
H   1.338248 -2.228308 1.081364
H   1.836886 -3.403963 3.558103
H   1.449014 -4.366433 2.126041
H   -0.297520 -3.956376 4.486518
H   -0.559453 -5.008579 3.094735
H   -2.226831 -3.377129 2.491644
H   -1.445354 -2.127253 3.483021
H   -4.454539 0.012634 1.567922
H   -6.906415 0.373744 1.802916
H   -8.188966 1.405136 -0.056056
H   -7.016848 2.083661 -2.135584
H   -4.591349 1.748863 -2.355914
H   -2.666149 3.099059 -2.138489
H   -1.763284 5.360790 -1.815489
H   -0.509462 5.925428 0.251119
H   -0.184835 4.197268 2.006156
H   -1.083344 1.895377 1.659604
H   -1.772136 1.134990 -2.753589
H   -3.133074 0.015065 -2.764170
H   -0.753847 -0.947689 -3.340068
H   -1.853089 -1.870699 -2.306635
H   1.177088 0.189961 -2.290936
H   -0.071266 1.056667 -1.414651
H   0.773944 0.504241 0.710621
H   2.101433 -0.469690 0.072692
H   4.562141 -0.267148 0.192624
H   6.172501 -1.398305 -1.303077
H   6.404025 -0.667251 -3.665291
H   5.029828 1.215894 -4.514738
H   3.425195 2.357223 -3.007998
H   1.431706 1.435746 2.403631
H   2.380529 1.663612 4.653480
H   4.761317 2.308794 4.957966
H   6.180882 2.730403 2.962263
H   5.239271 2.499470 0.697690
H   2.397446 -1.365700 -1.992316
H   3.595249 -3.471392 -2.104669
H   2.440155 -5.624311 -1.606728
H   0.025170 -5.588033 -0.995132
H   -1.180089 -3.452441 -0.825349
88
PNPhP_Ph_Fe_bi_THF_iso0_conf5_gas
O   -1.604910 -1.226486 2.857377
C   -1.247903 -0.641217 1.914007
Fe   -0.892084 0.458911 0.635885
H   -1.385320 1.419493 1.681679
H   -0.770489 1.712748 -0.306733
O   1.006963 1.019738 1.341018
C   1.435220 0.493342 2.606103
C   2.708549 1.261691 2.908018
C   2.410789 2.659553 2.329472
C   1.164945 2.446864 1.456771
P   -2.805641 0.455413 -0.261177
C   -3.721144 2.042497 -0.356921
C   -3.115835 3.223612 0.072131
C   -3.795362 4.435334 -0.023743
C   -5.081374 4.475839 -0.554144
C   -5.692811 3.299261 -0.984649
C   -5.017931 2.087967 -0.882551
C   -4.118705 -0.653464 0.383093
C   -4.402224 -1.920351 -0.132393
C   -5.327996 -2.750013 0.496544
C   -5.976967 -2.328414 1.651900
C   -5.691827 -1.071525 2.181448
C   -4.769974 -0.243539 1.553995
C   -2.577260 -0.028033 -2.037785
C   -1.093107 0.078859 -2.341403
N   -0.289012 -0.663373 -1.329909
C   1.143355 -0.384083 -1.591442
C   2.052086 -1.165220 -0.662055
P   3.851678 -1.147175 -1.171607
C   4.108321 0.610666 -1.651009
C   3.640799 1.675919 -0.871790
C   3.840794 2.990404 -1.273985
C   4.523922 3.259152 -2.460354
C   4.998689 2.209797 -3.240122
C   4.787972 0.890852 -2.838711
C   4.608333 -1.149610 0.509702
C   4.115343 -2.013056 1.498148
C   4.687676 -2.046353 2.766315
C   5.772231 -1.226801 3.068063
C   6.284637 -0.381105 2.087850
C   5.710759 -0.343748 0.820057
C   -0.561263 -2.094119 -1.482575
C   -0.261034 -2.748760 -2.683786
C   -0.536479 -4.101742 -2.840745
C   -1.120768 -4.824225 -1.802418
C   -1.415337 -4.179241 -0.607700
C   -1.133663 -2.823520 -0.446357
H   0.646501 0.674010 3.347747
H   1.571887 -0.583248 2.488595
H   3.555666 0.795573 2.396186
H   2.933267 1.280231 3.977103
H   2.201195 3.387828 3.117429
H   3.260452 3.036927 1.753725
H   1.228031 2.836772 0.439988
H   0.259223 2.847978 1.922648
H   -2.109346 3.155508 0.473198
H   -3.318016 5.349820 0.317561
H   -5.610745 5.421744 -0.629809
H   -6.698742 3.325618 -1.394307
H   -5.506326 1.168820 -1.197798
H   -3.895326 -2.285331 -1.019650
H   -5.538886 -3.730767 0.078994
H   -6.697314 -2.977313 2.141756
H   -6.186718 -0.736939 3.088689
H   -4.546794 0.733969 1.973944
H   -3.153484 0.626928 -2.696760
H   -2.920380 -1.052523 -2.200562
H   -0.880001 -0.299109 -3.351749
H   -0.776239 1.121852 -2.287425
H   1.389367 -0.593693 -2.644928
H   1.276147 0.688787 -1.435187
H   1.755356 -2.219037 -0.655036
H   1.936557 -0.778762 0.350050
H   3.105942 1.455755 0.045828
H   3.463178 3.807732 -0.664829
H   4.682839 4.286512 -2.775431
H   5.530928 2.415653 -4.164416
H   5.152753 0.069971 -3.450983
H   3.269948 -2.662110 1.284049
H   4.281235 -2.713892 3.521018
H   6.215927 -1.249063 4.059038
H   7.131939 0.261219 2.311502
H   6.109895 0.334581 0.071218
H   0.197531 -2.205875 -3.504691
H   -0.292812 -4.592277 -3.778742
H   -1.339062 -5.880844 -1.926095
H   -1.870743 -4.724199 0.213945
H   -1.361480 -2.329548 0.488333
88
PNPhP_Ph_Fe_bi_THF_iso1_conf1_gas
O   -1.392224 -0.359492 -3.130639
C   -1.366324 0.088564 -2.053025
Fe   -1.632171 0.821561 -0.515343
H   -2.271385 1.541033 0.718392
H   -2.707221 1.530999 -1.295538
O   -0.462077 2.444090 -0.796906
C   -0.082620 2.826534 -2.120277
C   0.731975 4.093663 -1.913005
C   0.077777 4.739977 -0.674008
C   -0.869427 3.658356 -0.144721
P   -2.952544 -0.603941 0.281218
C   -3.141816 -2.261727 -0.486667
C   -3.634815 -2.285359 -1.798056
C   -3.780126 -3.485880 -2.480884
C   -3.424912 -4.686666 -1.868748
C   -2.929139 -4.677038 -0.569705
C   -2.792381 -3.472437 0.118360
C   -4.690792 -0.168203 0.644007
C   -5.086084 1.168440 0.556505
C   -6.394506 1.531379 0.862417
C   -7.315184 0.564119 1.256476
C   -6.927766 -0.771846 1.339674
C   -5.621909 -1.138083 1.030918
C   -2.232885 -0.958336 1.939097
C   -0.726444 -1.086043 1.753894
N   -0.122401 -0.034256 0.876205
C   0.855345 -0.669307 -0.040570
C   2.081059 -1.281097 0.634265
P   3.331540 -1.781599 -0.653051
C   3.773050 -0.093703 -1.258840
C   4.580231 0.794567 -0.537353
C   4.806382 2.084587 -1.007329
C   4.225716 2.506727 -2.202619
C   3.424171 1.631018 -2.930427
C   3.205193 0.336015 -2.464217
C   4.798269 -2.168989 0.383395
C   6.012294 -2.388834 -0.283892
C   7.164368 -2.714185 0.420460
C   7.122321 -2.845190 1.807648
C   5.922270 -2.643215 2.480114
C   4.768723 -2.303693 1.775001
C   0.426043 1.076498 1.612320
C   1.521701 1.803184 1.127109
C   2.021588 2.894922 1.827705
C   1.445923 3.298689 3.027627
C   0.359401 2.581502 3.518001
C   -0.141616 1.484774 2.824818
H   0.474691 1.994642 -2.554272
H   -0.990146 2.997236 -2.714877
H   1.772562 3.829790 -1.704574
H   0.715652 4.739885 -2.794528
H   0.829427 5.002856 0.074019
H   -0.474698 5.648519 -0.928025
H   -0.803704 3.478710 0.927862
H   -1.915849 3.845392 -0.410607
H   -3.892865 -1.349741 -2.286986
H   -4.163013 -3.484450 -3.497277
H   -3.531048 -5.625354 -2.404926
H   -2.649962 -5.608831 -0.085490
H   -2.414392 -3.493524 1.136534
H   -4.344048 1.895988 0.241807
H   -6.696635 2.572331 0.787236
H   -8.337028 0.848511 1.492572
H   -7.645727 -1.530200 1.639507
H   -5.328124 -2.183890 1.076670
H   -2.635690 -1.854330 2.422635
H   -2.509920 -0.097345 2.551024
H   -0.202324 -1.108791 2.717306
H   -0.532971 -2.043273 1.261080
H   1.145833 0.082370 -0.774292
H   0.304874 -1.425743 -0.603576
H   2.531751 -0.569631 1.335394
H   1.801083 -2.180796 1.194603
H   5.031730 0.471516 0.396931
H   5.437114 2.763036 -0.439369
H   4.404266 3.513574 -2.569501
H   2.974770 1.951517 -3.866136
H   2.583528 -0.347902 -3.037697
H   6.053023 -2.295668 -1.366801
H   8.096742 -2.871948 -0.114197
H   8.020741 -3.106175 2.359285
H   5.879836 -2.743771 3.561071
H   3.846713 -2.141667 2.324411
H   1.997344 1.537152 0.192665
H   2.877095 3.425479 1.418443
H   1.837111 4.152722 3.571753
H   -0.113781 2.874471 4.450730
H   -1.002959 0.968741 3.227282
88
PNPhP_Ph_Fe_bi_THF_iso1_conf2_gas
O   0.974415 -0.446124 3.139485
C   1.239056 -0.014081 2.087975
Fe   1.904045 0.501251 0.580395
H   2.806095 0.790554 -0.664377
H   3.173080 0.012169 1.238916
O   2.342175 2.377361 1.172585
C   3.693672 2.825413 1.039127
C   3.692747 4.265515 1.562564
C   2.361219 4.386938 2.334948
C   1.842412 2.957095 2.375294
P   1.699417 -1.301130 -0.507314
C   1.122734 -2.880532 0.234269
C   0.266800 -3.780280 -0.409506
C   -0.056826 -4.999280 0.180203
C   0.467740 -5.333074 1.425685
C   1.312100 -4.439315 2.080561
C   1.639646 -3.224214 1.488074
C   3.141978 -1.920159 -1.463819
C   4.393673 -1.339261 -1.256591
C   5.507847 -1.805944 -1.948772
C   5.378886 -2.849684 -2.860422
C   4.132409 -3.436455 -3.070730
C   3.022317 -2.980057 -2.368452
C   0.405873 -0.948552 -1.791704
C   0.367787 0.559713 -1.975480
N   0.279772 1.274650 -0.668355
C   -0.960738 0.890617 0.039501
C   -2.277408 1.088744 -0.713042
P   -3.679746 1.006633 0.518374
C   -5.101666 0.618780 -0.575324
C   -5.169604 1.064468 -1.900102
C   -6.302900 0.824795 -2.673668
C   -7.385605 0.135624 -2.137255
C   -7.331246 -0.309371 -0.817844
C   -6.203654 -0.065166 -0.042898
C   -3.273029 -0.642818 1.225339
C   -3.415523 -1.838467 0.508547
C   -2.904235 -3.026067 1.018451
C   -2.232495 -3.034397 2.240249
C   -2.094778 -1.855819 2.963971
C   -2.623824 -0.668254 2.463492
C   0.433417 2.701565 -0.840824
C   1.512116 3.192575 -1.589654
C   1.720591 4.556669 -1.729779
C   0.865931 5.475553 -1.123056
C   -0.199070 4.998214 -0.371088
C   -0.417975 3.627917 -0.230319
H   4.337488 2.161048 1.628504
H   3.952346 2.714995 -0.013685
H   3.724311 4.983320 0.739266
H   4.560264 4.449153 2.201859
H   1.659918 5.014871 1.779757
H   2.483374 4.806401 3.336643
H   2.224908 2.391810 3.236911
H   0.754579 2.872018 2.349581
H   -0.155061 -3.538815 -1.381533
H   -0.718851 -5.689630 -0.335811
H   0.217684 -6.285479 1.885026
H   1.719353 -4.689092 3.056110
H   2.293071 -2.526377 2.003632
H   4.455178 -0.511479 -0.556628
H   6.478735 -1.349266 -1.777202
H   6.247502 -3.209780 -3.404914
H   4.027170 -4.255929 -3.776330
H   2.061074 -3.466092 -2.516724
H   0.626197 -1.428898 -2.749569
H   -0.555804 -1.333310 -1.436598
H   -0.467523 0.861888 -2.621079
H   1.293693 0.866808 -2.457115
H   -0.960415 1.420470 0.995191
H   -0.862456 -0.157675 0.316612
H   -2.412445 0.311095 -1.474165
H   -2.308520 2.062377 -1.213195
H   -4.335019 1.602705 -2.340399
H   -6.335393 1.175810 -3.701386
H   -8.267324 -0.053983 -2.742366
H   -8.170818 -0.850108 -0.390068
H   -6.168218 -0.423618 0.982917
H   -3.923384 -1.832579 -0.452716
H   -3.005088 -3.947216 0.451763
H   -1.795692 -3.955925 2.611008
H   -1.550837 -1.849544 3.902796
H   -2.501865 0.254964 3.024582
H   2.229370 2.498022 -2.010732
H   2.570330 4.903293 -2.311353
H   1.030077 6.542827 -1.235445
H   -0.882162 5.690505 0.112967
H   -1.262524 3.306480 0.367563
88
PNPhP_Ph_Fe_bi_THF_iso1_conf3_gas
O   1.647574 0.138477 -3.293402
C   1.525381 -0.181103 -2.178152
Fe   1.565477 -0.783298 -0.566111
H   1.893973 -1.456255 0.820185
H   2.618402 -1.707841 -1.131248
O   0.174194 -2.320019 -0.877796
C   -0.570229 -2.508333 -2.102508
C   -0.751503 -4.016384 -2.260868
C   -0.496578 -4.543415 -0.848528
C   0.588002 -3.600627 -0.371759
P   3.032613 0.543538 0.144297
C   3.842698 1.702407 -1.026273
C   4.677686 1.123584 -1.990479
C   5.294490 1.907303 -2.956097
C   5.080926 3.284765 -2.980074
C   4.247088 3.868953 -2.033513
C   3.631344 3.082180 -1.061117
C   4.490768 -0.068125 1.060645
C   5.474744 0.816870 1.515822
C   6.570492 0.341447 2.227319
C   6.699437 -1.024121 2.476137
C   5.731057 -1.909797 2.012296
C   4.627505 -1.434343 1.308889
C   2.140803 1.640399 1.324642
C   0.761022 1.861295 0.711848
N   0.040040 0.583069 0.554985
C   -1.057977 0.709753 -0.429415
C   -2.257872 1.578486 -0.031788
P   -3.625836 0.696580 0.902798
C   -5.040475 1.792229 0.460838
C   -6.318285 1.251632 0.261741
C   -7.411003 2.075596 0.016346
C   -7.252861 3.458837 -0.027497
C   -5.992352 4.009648 0.180304
C   -4.897398 3.185049 0.425197
C   -3.929203 -0.703728 -0.265350
C   -4.171118 -0.519258 -1.633594
C   -4.363421 -1.610137 -2.474711
C   -4.326053 -2.905685 -1.958078
C   -4.094134 -3.102733 -0.600203
C   -3.894499 -2.007069 0.239179
C   -0.428491 0.016112 1.801845
C   -0.926066 -1.290461 1.791511
C   -1.411512 -1.872957 2.952631
C   -1.410642 -1.169132 4.155034
C   -0.918738 0.128078 4.171554
C   -0.434328 0.721146 3.006196
H   -0.016495 -2.050626 -2.925350
H   -1.528992 -1.993439 -1.983683
H   -0.006243 -4.421433 -2.952861
H   -1.744499 -4.266268 -2.642599
H   -1.393914 -4.429435 -0.229373
H   -0.187370 -5.591429 -0.827030
H   0.686851 -3.492788 0.709540
H   1.572189 -3.842438 -0.789293
H   4.832165 0.047151 -1.980300
H   5.939620 1.443321 -3.696659
H   5.559994 3.898368 -3.737618
H   4.073629 4.941521 -2.047750
H   2.985561 3.562458 -0.331455
H   5.391006 1.879074 1.297809
H   7.328584 1.034346 2.581715
H   7.559091 -1.396108 3.026955
H   5.833991 -2.975370 2.197885
H   3.847281 -2.094112 0.940882
H   2.067831 1.087671 2.265556
H   2.649647 2.587324 1.528294
H   0.877364 2.271221 -0.296756
H   0.177964 2.594568 1.286657
H   -0.600386 1.116325 -1.334458
H   -1.389820 -0.296528 -0.686852
H   -2.686620 2.007264 -0.944739
H   -1.929078 2.424060 0.582084
H   -6.455422 0.173701 0.284167
H   -8.390615 1.634124 -0.144999
H   -8.106379 4.101952 -0.220970
H   -5.856687 5.087280 0.150070
H   -3.924132 3.640026 0.587492
H   -4.224753 0.487769 -2.039512
H   -4.549088 -1.451523 -3.533271
H   -4.485771 -3.757379 -2.613540
H   -4.074125 -4.109142 -0.191050
H   -3.706485 -2.156550 1.298575
H   -0.925528 -1.839779 0.858728
H   -1.785528 -2.893065 2.918118
H   -1.786134 -1.627908 5.064445
H   -0.910410 0.697675 5.096303
H   -0.061396 1.736879 3.063252
88
PNPhP_Ph_Fe_bi_THF_iso1_conf4_gas
O   2.399194 0.123468 3.332693
C   2.234697 0.426002 2.218528
Fe   2.219607 0.710145 0.518056
H   2.516492 0.754910 -1.023512
H   3.703632 0.471865 0.672705
O   2.641603 2.686702 0.555210
C   3.476268 3.200275 1.606460
C   4.080108 4.502837 1.074159
C   3.232938 4.805622 -0.164266
C   2.900901 3.409585 -0.651550
P   1.907535 -1.262552 -0.148759
C   1.614604 -2.633928 1.043550
C   2.707534 -2.949255 1.863235
C   2.601174 -3.919880 2.849594
C   1.394616 -4.591500 3.042384
C   0.301374 -4.282404 2.242071
C   0.409490 -3.310997 1.247018
C   3.149390 -2.059569 -1.236094
C   2.987735 -3.385965 -1.652276
C   3.918894 -3.974398 -2.500999
C   5.026748 -3.246162 -2.931300
C   5.197885 -1.930314 -2.510898
C   4.261134 -1.336314 -1.669062
C   0.362574 -1.177759 -1.178157
C   -0.071979 0.278984 -1.263388
N   0.087633 0.985619 0.030944
C   -0.702906 0.335545 1.115027
C   -2.233114 0.399339 0.991543
P   -3.083116 -1.078406 0.231266
C   -3.320737 -0.570855 -1.528171
C   -3.835020 0.676118 -1.903093
C   -3.929820 1.027781 -3.244693
C   -3.521726 0.132051 -4.232875
C   -3.030024 -1.118682 -3.873637
C   -2.932034 -1.467184 -2.528095
C   -4.802770 -0.849625 0.853686
C   -5.637522 -1.973306 0.824622
C   -6.961691 -1.890435 1.242499
C   -7.470042 -0.682084 1.711483
C   -6.648168 0.440449 1.756269
C   -5.325841 0.359030 1.328350
C   -0.259420 2.383692 -0.051389
C   -0.046737 3.187230 1.076478
C   -0.376773 4.533215 1.061721
C   -0.909901 5.119458 -0.086907
C   -1.114991 4.331781 -1.211239
C   -0.803146 2.971235 -1.196519
H   2.829266 3.348760 2.477423
H   4.227687 2.445108 1.850431
H   4.056483 5.304740 1.816343
H   5.124399 4.345248 0.786292
H   3.762788 5.400847 -0.912372
H   2.309432 5.325888 0.108769
H   3.734254 2.933718 -1.183760
H   2.002137 3.341993 -1.265855
H   3.645602 -2.416662 1.724756
H   3.458733 -4.148600 3.475835
H   1.307892 -5.347585 3.817521
H   -0.645159 -4.795752 2.387293
H   -0.468227 -3.091588 0.645452
H   2.138447 -3.964814 -1.296650
H   3.785286 -5.004260 -2.820524
H   5.757869 -3.708000 -3.589319
H   6.064698 -1.362613 -2.838054
H   4.363302 -0.310897 -1.327099
H   -0.431622 -1.800382 -0.758757
H   0.561324 -1.552423 -2.185550
H   -1.107278 0.335023 -1.614706
H   0.569364 0.799308 -1.975588
H   -0.358893 -0.695378 1.215479
H   -0.406583 0.821026 2.043993
H   -2.628726 0.423571 2.013579
H   -2.536041 1.342039 0.520785
H   -4.164903 1.378069 -1.141633
H   -4.325194 2.001100 -3.521789
H   -3.592677 0.409190 -5.280740
H   -2.716581 -1.822420 -4.639386
H   -2.533643 -2.438606 -2.246030
H   -5.240315 -2.922763 0.473469
H   -7.594466 -2.772832 1.210873
H   -8.501326 -0.616500 2.045974
H   -7.037220 1.385743 2.124396
H   -4.704693 1.249156 1.370963
H   0.409625 2.748149 1.956928
H   -0.201194 5.133269 1.950210
H   -1.160612 6.175803 -0.100289
H   -1.532930 4.766706 -2.114699
H   -0.998539 2.383082 -2.084465
88
PNPhP_Ph_Fe_bi_THF_iso1_conf5_gas
O   0.202649 0.830716 2.702668
C   -0.066948 0.067593 1.859583
Fe   -0.702229 -1.188073 0.862334
H   -1.539511 -2.409473 0.358631
H   -1.550091 -1.363953 2.083583
O   0.629484 -2.552983 1.648498
C   0.165342 -3.537301 2.584155
C   1.392296 -3.925488 3.396422
C   2.531652 -3.669409 2.411216
C   2.052168 -2.414677 1.704020
P   -2.205188 0.006880 -0.022633
C   -3.869062 -0.695687 -0.343483
C   -4.802389 -0.022063 -1.141048
C   -6.066078 -0.560458 -1.355825
C   -6.416026 -1.771881 -0.761067
C   -5.499929 -2.437781 0.047424
C   -4.230074 -1.903736 0.253850
C   -2.632422 1.621548 0.735568
C   -3.820128 1.787619 1.454986
C   -4.081456 2.978947 2.125339
C   -3.158741 4.019616 2.088637
C   -1.968345 3.858935 1.384959
C   -1.703321 2.667631 0.719167
C   -1.595894 0.460441 -1.710207
C   -0.762295 -0.700851 -2.228025
N   0.302840 -1.135771 -1.287315
C   1.323189 -0.084493 -1.030606
C   2.249995 0.404380 -2.140787
P   3.238316 1.931920 -1.702971
C   3.800747 1.511444 0.001410
C   2.991192 1.541025 1.145127
C   3.484829 1.120172 2.375729
C   4.797224 0.663407 2.483566
C   5.615288 0.636029 1.357502
C   5.121352 1.063228 0.127266
C   1.907990 3.170612 -1.425169
C   2.038665 4.167039 -0.448010
C   1.099507 5.188293 -0.339199
C   0.010302 5.240294 -1.204879
C   -0.127187 4.264606 -2.187518
C   0.815477 3.247251 -2.301216
C   0.860355 -2.384798 -1.797785
C   1.553971 -2.449796 -3.012837
C   2.058156 -3.661249 -3.476849
C   1.856988 -4.831222 -2.751075
C   1.120912 -4.779773 -1.572162
C   0.617026 -3.569346 -1.105628
H   -0.638635 -3.087548 3.168509
H   -0.245601 -4.377333 2.009486
H   1.347680 -4.958106 3.751407
H   1.492355 -3.268965 4.267521
H   3.503679 -3.531681 2.891099
H   2.612380 -4.493276 1.693295
H   2.422092 -2.331537 0.678600
H   2.303055 -1.496780 2.250527
H   -4.549140 0.940142 -1.580444
H   -6.780932 -0.032909 -1.981193
H   -7.404160 -2.192288 -0.926895
H   -5.771291 -3.379236 0.516874
H   -3.484167 -2.411281 0.859028
H   -4.545959 0.981002 1.491091
H   -5.009195 3.091272 2.679499
H   -3.361857 4.949290 2.612757
H   -1.234066 4.657739 1.355458
H   -0.755347 2.561260 0.197348
H   -1.010755 1.381317 -1.638596
H   -2.419055 0.654245 -2.404509
H   -0.336277 -0.451096 -3.211276
H   -1.409799 -1.572033 -2.366250
H   0.773493 0.766341 -0.626564
H   1.938126 -0.447303 -0.208401
H   2.999136 -0.349621 -2.398899
H   1.716046 0.643402 -3.067717
H   1.962267 1.879661 1.087801
H   2.825238 1.138629 3.238149
H   5.182258 0.334190 3.444784
H   6.641717 0.288940 1.436167
H   5.765921 1.050566 -0.748572
H   2.879949 4.141295 0.238560
H   1.220679 5.945617 0.430427
H   -0.727452 6.031425 -1.112646
H   -0.973054 4.291559 -2.868390
H   0.692831 2.510261 -3.090228
H   1.689750 -1.562630 -3.618900
H   2.601207 -3.687591 -4.417268
H   2.251675 -5.775774 -3.114058
H   0.920740 -5.689428 -1.012486
H   0.002184 -3.512493 -0.217349
88
PNPhP_Ph_Fe_bi_THF_iso1_conf6_gas
O   -0.050584 3.077969 0.005909
C   -0.379336 1.991992 0.295135
Fe   -1.064771 0.565494 0.970370
H   -1.937920 -0.273445 1.935276
H   -1.661950 1.586769 1.875466
O   0.467501 0.168782 2.268867
C   1.066785 1.267005 2.972829
C   2.077063 0.629071 3.932679
C   1.697916 -0.866873 3.934800
C   0.351772 -0.886382 3.228398
P   -2.704006 0.537807 -0.394450
C   -3.337675 2.115165 -1.076983
C   -4.542134 2.667275 -0.633351
C   -4.967551 3.903209 -1.111486
C   -4.196135 4.600512 -2.036591
C   -2.988667 4.062173 -2.474187
C   -2.558987 2.831256 -1.991584
C   -4.270785 -0.332800 -0.000354
C   -4.604747 -0.604228 1.326924
C   -5.801469 -1.248259 1.633454
C   -6.672062 -1.627701 0.616423
C   -6.350793 -1.350948 -0.711384
C   -5.161130 -0.699750 -1.016739
C   -2.092727 -0.382255 -1.900596
C   -0.592469 -0.600638 -1.763793
N   -0.269964 -1.197382 -0.445404
C   1.194305 -1.405719 -0.278030
C   2.014513 -0.133517 -0.369179
P   3.646711 -0.315079 0.486676
C   4.323593 1.382010 0.293816
C   3.521923 2.509882 0.079208
C   4.087781 3.783228 0.043481
C   5.457679 3.950662 0.212580
C   6.265529 2.834230 0.423201
C   5.703140 1.564750 0.470725
C   4.582705 -1.243377 -0.800457
C   4.826545 -2.602530 -0.579228
C   5.465946 -3.376503 -1.545391
C   5.879566 -2.794526 -2.739475
C   5.649812 -1.438201 -2.966900
C   5.003392 -0.668491 -2.006261
C   -0.909050 -2.510661 -0.332053
C   -0.661067 -3.515276 -1.274319
C   -1.283429 -4.752962 -1.157471
C   -2.156440 -5.004432 -0.100616
C   -2.397051 -4.008431 0.838325
C   -1.774360 -2.768047 0.724405
H   1.508184 1.927232 2.224126
H   0.272627 1.813514 3.494546
H   3.101428 0.769115 3.579221
H   1.998983 1.075142 4.927548
H   2.429560 -1.436242 3.354586
H   1.641904 -1.294013 4.939150
H   0.125925 -1.803904 2.682318
H   -0.488468 -0.663843 3.898885
H   -5.152051 2.124949 0.083133
H   -5.907198 4.320751 -0.760764
H   -4.530763 5.563794 -2.410828
H   -2.374255 4.606370 -3.185713
H   -1.599763 2.436843 -2.316327
H   -3.897718 -0.322119 2.103609
H   -6.051128 -1.456533 2.670190
H   -7.602208 -2.135815 0.855475
H   -7.030398 -1.639026 -1.508510
H   -4.927808 -0.468131 -2.053188
H   -2.313760 0.170558 -2.818035
H   -2.612602 -1.343616 -1.950893
H   -0.224655 -1.232617 -2.586277
H   -0.068075 0.355141 -1.822766
H   1.560471 -2.140858 -1.009028
H   1.319284 -1.853360 0.712272
H   2.164851 0.197136 -1.402470
H   1.459814 0.639541 0.163830
H   2.450296 2.419307 -0.067911
H   3.445478 4.643246 -0.123228
H   5.895795 4.944050 0.181252
H   7.337427 2.953416 0.554656
H   6.342484 0.700515 0.635980
H   4.515298 -3.054172 0.359850
H   5.647792 -4.431511 -1.360708
H   6.385145 -3.394040 -3.491210
H   5.975743 -0.980078 -3.896687
H   4.831657 0.390204 -2.183757
H   0.014781 -3.338770 -2.106091
H   -1.086539 -5.523414 -1.897542
H   -2.646469 -5.970050 -0.016114
H   -3.084402 -4.183039 1.661015
H   -1.960318 -1.954575 1.422536
88
PNPhP_Ph_Fe_bi_THF_iso10_conf1_gas
O   -1.331547 1.646661 2.699028
C   -0.554396 1.205180 1.957678
Fe   0.674633 0.587439 0.902956
H   1.650647 1.622238 1.593856
O   1.245416 -0.756071 2.352795
C   2.567602 -0.816344 2.906535
C   2.727641 -2.242227 3.426504
C   1.280694 -2.699624 3.621087
C   0.592701 -2.027198 2.449104
H   -0.155676 -0.581549 0.221845
P   2.232632 -0.109107 -0.489970
C   3.942697 0.571888 -0.509919
C   4.884715 0.179714 -1.471885
C   6.150708 0.752345 -1.494397
C   6.491396 1.727709 -0.556956
C   5.562603 2.125194 0.398738
C   4.292978 1.550041 0.422293
C   2.497254 -1.913123 -0.632951
C   3.664745 -2.532617 -0.176403
C   3.779134 -3.921627 -0.182835
C   2.731418 -4.706782 -0.653150
C   1.564050 -4.096206 -1.108156
C   1.441027 -2.711780 -1.088956
C   1.640138 0.437180 -2.147254
C   1.064898 1.827557 -1.929226
N   -0.026305 1.851419 -0.910047
C   -1.201217 1.142891 -1.480335
C   -2.412671 1.136467 -0.574020
P   -3.857676 0.304921 -1.384750
C   -3.134422 -1.380808 -1.614499
C   -3.000830 -1.875031 -2.915142
C   -2.438682 -3.129503 -3.146101
C   -2.008872 -3.903596 -2.072860
C   -2.127126 -3.416097 -0.771168
C   -2.684471 -2.162879 -0.543639
C   -4.937429 -0.000850 0.074900
C   -4.666293 0.450363 1.371661
C   -5.556615 0.185080 2.411170
C   -6.721686 -0.536317 2.175074
C   -7.001651 -0.989222 0.886928
C   -6.122218 -0.715026 -0.152885
C   -0.303335 3.261440 -0.641244
C   -1.185191 4.009846 -1.424747
C   -1.367706 5.365918 -1.165604
C   -0.662203 5.989836 -0.141918
C   0.227185 5.244436 0.626979
C   0.403957 3.888175 0.381210
H   2.626625 -0.056653 3.692503
H   3.291982 -0.559160 2.127271
H   3.324600 -2.286217 4.340854
H   3.212891 -2.864930 2.667624
H   0.877198 -2.321341 4.566548
H   1.169185 -3.786726 3.605931
H   -0.472038 -1.829976 2.586830
H   0.729925 -2.578508 1.511541
H   4.628926 -0.588648 -2.198195
H   6.873634 0.439546 -2.242667
H   7.480751 2.176254 -0.576199
H   5.822736 2.887210 1.128094
H   3.541547 1.852525 1.151581
H   4.492395 -1.928926 0.184960
H   4.691992 -4.387531 0.177869
H   2.821072 -5.789303 -0.661860
H   0.736036 -4.697938 -1.470360
H   0.501664 -2.253691 -1.386574
H   0.895420 -0.267506 -2.524358
H   2.459411 0.483605 -2.870640
H   0.691172 2.255451 -2.871824
H   1.857732 2.486252 -1.560457
H   -1.442231 1.555890 -2.471856
H   -0.892900 0.106993 -1.619440
H   -2.129405 0.591815 0.328438
H   -2.716927 2.149242 -0.290878
H   -3.347405 -1.272162 -3.751096
H   -2.346770 -3.504754 -4.161497
H   -1.589287 -4.890567 -2.249399
H   -1.780692 -4.013502 0.067674
H   -2.776476 -1.788060 0.471806
H   -3.759455 1.004541 1.593433
H   -5.328844 0.543534 3.411174
H   -7.411217 -0.743088 2.988636
H   -7.910414 -1.551779 0.691552
H   -6.351517 -1.064491 -1.157268
H   -1.745740 3.548122 -2.230540
H   -2.067426 5.933845 -1.772038
H   -0.809673 7.047122 0.057914
H   0.780094 5.715149 1.434842
H   1.061679 3.265975 0.982389
88
PNPhP_Ph_Fe_bi_THF_iso10_conf2_gas
O   -1.966981 4.424879 -0.422847
C   -1.755757 3.285379 -0.425379
Fe   -1.664553 1.550807 -0.374351
H   -2.115540 1.616691 1.128790
O   -3.596082 1.515893 -0.950497
C   -4.055747 0.748294 -2.063187
C   -5.553239 0.999999 -2.111113
C   -5.893200 1.167778 -0.628781
C   -4.681325 1.919665 -0.101712
H   -1.246973 1.411211 -1.899660
P   -1.763957 -0.560715 0.210550
C   -1.434581 -1.998768 -0.895441
C   -1.200601 -1.736955 -2.247631
C   -0.923629 -2.778935 -3.131082
C   -0.889843 -4.092110 -2.670720
C   -1.121483 -4.362769 -1.321987
C   -1.385019 -3.321887 -0.438648
C   -3.276937 -1.111477 1.088747
C   -4.185966 -2.006788 0.516029
C   -5.372029 -2.331500 1.171970
C   -5.664782 -1.767171 2.409434
C   -4.765670 -0.872532 2.987704
C   -3.585416 -0.543480 2.330758
C   -0.392453 -0.693037 1.451760
C   0.299525 0.662055 1.564955
N   0.370067 1.381479 0.263736
C   1.123644 0.592851 -0.760184
C   2.649870 0.611891 -0.700722
P   3.506759 -0.066414 0.813417
C   2.961753 -1.822723 0.793414
C   2.605533 -2.523376 -0.366492
C   2.133489 -3.829467 -0.291285
C   2.017462 -4.460282 0.945310
C   2.378132 -3.781726 2.105810
C   2.840446 -2.470505 2.028683
C   5.206335 -0.143806 0.113350
C   5.879381 1.075123 -0.048589
C   7.165992 1.111093 -0.573928
C   7.810331 -0.073425 -0.924826
C   7.157773 -1.289826 -0.749442
C   5.862875 -1.326998 -0.237166
C   0.984835 2.692035 0.385523
C   1.079666 3.478599 -0.769681
C   1.702842 4.715627 -0.732257
C   2.236835 5.202702 0.460471
C   2.136687 4.430262 1.608568
C   1.524769 3.176195 1.575365
H   -3.821766 -0.310648 -1.884929
H   -3.499700 1.080696 -2.942076
H   -6.097995 0.182633 -2.590739
H   -5.765160 1.923656 -2.660808
H   -5.966432 0.189785 -0.142278
H   -6.826552 1.710055 -0.457253
H   -4.408677 1.669179 0.924271
H   -4.789021 3.007721 -0.188751
H   -1.229402 -0.698611 -2.579774
H   -0.740476 -2.564394 -4.180398
H   -0.684054 -4.906425 -3.360263
H   -1.091845 -5.386718 -0.959084
H   -1.563058 -3.538251 0.611919
H   -3.965769 -2.460782 -0.445694
H   -6.067014 -3.028345 0.711663
H   -6.588797 -2.020378 2.921212
H   -4.988443 -0.423345 3.951478
H   -2.908727 0.189973 2.761641
H   -0.789839 -0.974536 2.431001
H   0.298824 -1.483666 1.147801
H   1.303979 0.524737 1.986845
H   -0.280281 1.307133 2.225642
H   0.802357 0.973986 -1.729684
H   0.753182 -0.433213 -0.723011
H   3.011263 0.074509 -1.585645
H   3.016208 1.638699 -0.805167
H   2.686656 -2.048117 -1.339618
H   1.836535 -4.346195 -1.198311
H   1.640234 -5.477432 1.003008
H   2.288962 -4.268280 3.072967
H   3.100251 -1.932007 2.936919
H   5.391528 2.003712 0.241854
H   7.670295 2.064925 -0.701243
H   8.818723 -0.047470 -1.327707
H   7.656253 -2.217888 -1.015907
H   5.360875 -2.281952 -0.111507
H   0.623181 3.117344 -1.685439
H   1.755629 5.310727 -1.639104
H   2.717548 6.175729 0.491554
H   2.544012 4.792168 2.548227
H   1.486435 2.592800 2.485872
88
PNPhP_Ph_Fe_bi_THF_iso10_conf3_gas
O   -0.442295 1.928242 -2.928441
C   0.157991 1.441921 -2.059738
Fe   1.138894 0.684834 -0.852717
H   1.661076 -0.229566 -2.001480
O   2.658786 1.915853 -1.325034
C   3.866361 1.440457 -1.925940
C   4.774793 2.658944 -2.004843
C   4.294606 3.501148 -0.821294
C   2.796247 3.261289 -0.853689
H   0.737162 1.640614 0.347377
P   2.356890 -0.307686 0.682168
C   3.566261 0.718183 1.598766
C   4.946752 0.517118 1.505206
C   5.832983 1.386139 2.138899
C   5.351040 2.465339 2.873428
C   3.975890 2.676529 2.966895
C   3.091062 1.813985 2.329732
C   3.263120 -1.879480 0.398796
C   3.879158 -2.584822 1.441635
C   4.479837 -3.814899 1.200510
C   4.465228 -4.356771 -0.084850
C   3.853254 -3.663514 -1.123820
C   3.256673 -2.427388 -0.884372
C   1.108095 -0.813370 1.954959
C   -0.283106 -0.514579 1.403955
N   -0.379730 -0.623517 -0.076397
C   -1.696326 -0.050928 -0.489179
C   -2.932965 -0.738460 0.076894
P   -4.438621 -0.111262 -0.829858
C   -5.789919 -0.653606 0.288819
C   -7.032503 -0.009231 0.197135
C   -8.111314 -0.428205 0.965889
C   -7.976071 -1.511448 1.832458
C   -6.753270 -2.167507 1.923051
C   -5.668121 -1.742000 1.159554
C   -4.292197 1.676910 -0.406250
C   -4.628587 2.211106 0.843382
C   -4.398509 3.554728 1.120161
C   -3.816167 4.378775 0.158725
C   -3.473141 3.856995 -1.084846
C   -3.719974 2.516351 -1.369157
C   -0.261019 -1.986425 -0.575768
C   -0.254417 -3.106087 0.254617
C   -0.120767 -4.386524 -0.284040
C   -0.027743 -4.566931 -1.655783
C   -0.073328 -3.450838 -2.491305
C   -0.180581 -2.175384 -1.959632
H   4.283792 0.653225 -1.285253
H   3.610882 0.996194 -2.890616
H   4.613743 3.195797 -2.946197
H   5.832347 2.389917 -1.942373
H   4.552148 4.559687 -0.911084
H   4.712988 3.118884 0.115513
H   2.302413 3.314355 0.116962
H   2.281295 3.930786 -1.555711
H   5.332581 -0.326895 0.940686
H   6.902949 1.216179 2.057588
H   6.042031 3.142088 3.367762
H   3.592194 3.521646 3.531598
H   2.020731 2.004087 2.363367
H   3.894358 -2.164380 2.444955
H   4.957702 -4.353959 2.013964
H   4.928892 -5.321599 -0.271372
H   3.829580 -4.087330 -2.123736
H   2.750793 -1.874829 -1.674852
H   1.250221 -1.870588 2.190538
H   1.262933 -0.243854 2.875397
H   -0.531139 0.525506 1.615242
H   -1.032096 -1.150557 1.891898
H   -1.664298 1.001495 -0.201432
H   -1.731173 -0.081950 -1.579795
H   -2.869464 -1.820556 -0.090370
H   -3.047277 -0.554713 1.150852
H   -7.148326 0.838624 -0.473773
H   -9.062145 0.091448 0.887067
H   -8.820009 -1.841743 2.431042
H   -6.637644 -3.013956 2.594442
H   -4.722750 -2.268667 1.249928
H   -5.077403 1.571784 1.598997
H   -4.667427 3.959007 2.092307
H   -3.630039 5.425858 0.380325
H   -3.011688 4.489285 -1.837504
H   -3.445765 2.113987 -2.341134
H   -0.345740 -3.004898 1.328899
H   -0.094550 -5.241630 0.384938
H   0.076349 -5.563593 -2.073890
H   -0.007168 -3.571793 -3.568636
H   -0.158125 -1.308084 -2.607631
88
PNPhP_Ph_Fe_bi_THF_iso10_conf4_gas
O   1.197280 3.920710 0.565270
C   1.279193 2.786341 0.333692
Fe   1.582888 1.102323 0.059184
H   2.290972 1.403222 -1.315278
O   3.362317 1.233071 1.003717
C   4.402712 2.002978 0.396359
C   5.565848 1.850327 1.365384
C   4.875142 1.695242 2.739932
C   3.387874 1.554389 2.396461
H   0.905801 0.726219 1.435368
P   2.173706 -0.924029 -0.528677
C   3.885396 -1.119377 -1.139191
C   4.249851 -0.561570 -2.369453
C   5.572777 -0.594972 -2.796508
C   6.554503 -1.168418 -1.990286
C   6.203583 -1.710787 -0.757569
C   4.876436 -1.689118 -0.334541
C   1.958794 -2.422550 0.514177
C   1.427596 -2.257146 1.795105
C   1.198403 -3.364027 2.610235
C   1.500992 -4.641808 2.150749
C   2.036042 -4.815526 0.874187
C   2.265334 -3.712012 0.060441
C   1.065879 -1.286991 -1.975464
C   0.256035 -0.029696 -2.266181
N   -0.185810 0.649997 -1.021346
C   -0.998964 -0.278599 -0.185681
C   -2.317678 -0.715411 -0.810523
P   -3.386692 -1.510407 0.492410
C   -3.724070 0.000748 1.495372
C   -2.967735 0.192219 2.657462
C   -3.085089 1.367742 3.395672
C   -3.980534 2.354657 2.992735
C   -4.754087 2.163807 1.849168
C   -4.622015 0.998656 1.101063
C   -4.981785 -1.702273 -0.399519
C   -5.155311 -1.479939 -1.769320
C   -6.395800 -1.685682 -2.370890
C   -7.482410 -2.107567 -1.612874
C   -7.322559 -2.331645 -0.246358
C   -6.083106 -2.139808 0.350627
C   -0.939021 1.863535 -1.297855
C   -1.597862 2.511513 -0.244140
C   -2.327634 3.668201 -0.469954
C   -2.415902 4.217108 -1.746976
C   -1.760795 3.584001 -2.793345
C   -1.036186 2.412300 -2.577881
H   4.567658 1.590800 -0.598023
H   4.065229 3.044575 0.302346
H   6.133789 0.949880 1.116009
H   6.247410 2.703658 1.324895
H   5.247946 0.813540 3.267416
H   5.043046 2.560852 3.386128
H   2.837425 2.490969 2.551989
H   2.860165 0.753726 2.914116
H   3.497915 -0.064330 -2.976199
H   5.840644 -0.162223 -3.756299
H   7.588967 -1.187744 -2.320979
H   6.963794 -2.155800 -0.121498
H   4.608564 -2.120144 0.625790
H   1.184126 -1.244513 2.118620
H   0.779487 -3.227303 3.603350
H   1.320102 -5.505637 2.784351
H   2.274099 -5.813018 0.515244
H   2.694508 -3.849194 -0.929489
H   1.645791 -1.562351 -2.860940
H   0.428633 -2.141120 -1.727651
H   -0.608552 -0.266781 -2.902048
H   0.896526 0.680631 -2.788012
H   -0.383425 -1.145760 0.055255
H   -1.149641 0.219388 0.768576
H   -2.152238 -1.452000 -1.606172
H   -2.840940 0.147573 -1.239568
H   -2.272139 -0.580414 2.976927
H   -2.479012 1.509753 4.285613
H   -4.077537 3.269957 3.569674
H   -5.454408 2.931398 1.531599
H   -5.216011 0.863129 0.201250
H   -4.325894 -1.138217 -2.380443
H   -6.511213 -1.507864 -3.436523
H   -8.449118 -2.263565 -2.082808
H   -8.165265 -2.662330 0.354208
H   -5.965327 -2.324036 1.416107
H   -1.523776 2.127466 0.766687
H   -2.826259 4.141385 0.370192
H   -2.983637 5.126206 -1.919962
H   -1.810832 3.993243 -3.798370
H   -0.546861 1.949629 -3.424592
88
PNPhP_Ph_Fe_bi_THF_iso10_conf5_gas
O   1.433368 -3.405441 -2.475181
C   1.489396 -2.475634 -1.787517
Fe   1.701031 -1.020611 -0.856565
H   1.902017 -1.723397 0.548434
O   3.685310 -1.152883 -1.198258
C   4.416721 -0.161871 -1.919821
C   5.860674 -0.628141 -1.856726
C   5.915228 -1.287287 -0.477145
C   4.552972 -1.956976 -0.382980
H   1.545733 -0.263661 -2.226485
P   1.973318 0.792666 0.354576
C   2.014516 2.502139 -0.328063
C   2.015822 2.666616 -1.714829
C   1.998992 3.943425 -2.274162
C   1.979857 5.064960 -1.451410
C   1.975851 4.911171 -0.064850
C   1.993396 3.638034 0.493054
C   3.359210 0.820738 1.552260
C   4.449661 1.685779 1.419216
C   5.530951 1.601720 2.294604
C   5.533813 0.655565 3.314656
C   4.450716 -0.211115 3.454298
C   3.375670 -0.133956 2.576434
C   0.426991 0.861494 1.385568
C   -0.365441 -0.411667 1.135566
N   -0.345397 -0.805583 -0.303529
C   -0.906013 0.282283 -1.141559
C   -2.250671 0.919407 -0.768851
P   -3.852421 -0.041357 -0.824338
C   -3.924011 -0.699525 0.900940
C   -3.855996 -2.080799 1.098855
C   -3.847854 -2.610941 2.387441
C   -3.916695 -1.767650 3.490973
C   -4.001738 -0.388010 3.304579
C   -4.008460 0.141160 2.018975
C   -5.063710 1.342240 -0.651223
C   -4.750547 2.694086 -0.472828
C   -5.758506 3.650842 -0.361864
C   -7.095272 3.273060 -0.419828
C   -7.421947 1.929762 -0.596045
C   -6.416537 0.978926 -0.718258
C   -0.966368 -2.103306 -0.510942
C   -1.733946 -2.381995 -1.644567
C   -2.273724 -3.650051 -1.849828
C   -2.065569 -4.669180 -0.931056
C   -1.283846 -4.403989 0.190881
C   -0.736782 -3.145974 0.397220
H   3.990087 -0.104217 -2.923395
H   4.280758 0.811872 -1.428568
H   6.570052 0.195394 -1.972691
H   6.056458 -1.364894 -2.643521
H   6.012209 -0.525720 0.303772
H   6.737718 -1.998966 -0.369215
H   4.552902 -2.972873 -0.796253
H   4.130590 -1.981667 0.621905
H   2.005227 1.770818 -2.336240
H   1.997362 4.059602 -3.354413
H   1.965868 6.060388 -1.886564
H   1.959871 5.785585 0.579890
H   2.001522 3.523048 1.574658
H   4.454347 2.433583 0.631427
H   6.371644 2.279832 2.177047
H   6.376354 0.590454 3.997080
H   4.448427 -0.956186 4.244947
H   2.555381 -0.843107 2.653156
H   0.667735 0.938924 2.449640
H   -0.131229 1.761576 1.110830
H   0.115406 -1.211826 1.688862
H   -1.398345 -0.318544 1.489039
H   -0.174530 1.091839 -1.116540
H   -0.880596 -0.053876 -2.176289
H   -2.172652 1.423634 0.202866
H   -2.384547 1.714383 -1.513640
H   -3.785608 -2.744939 0.242359
H   -3.777789 -3.686422 2.522176
H   -3.909279 -2.181179 4.495649
H   -4.067597 0.274993 4.163005
H   -4.089793 1.216762 1.879648
H   -3.716599 3.019487 -0.413286
H   -5.493238 4.695770 -0.225627
H   -7.879078 4.019899 -0.332415
H   -8.463160 1.623832 -0.646490
H   -6.679949 -0.066010 -0.866840
H   -1.923964 -1.626358 -2.393074
H   -2.866231 -3.826372 -2.742414
H   -2.488795 -5.655853 -1.091518
H   -1.080817 -5.189206 0.913428
H   -0.086604 -2.996551 1.247982
88
PNPhP_Ph_Fe_bi_THF_iso10_conf6_gas
O   0.878449 3.458834 -0.252874
C   0.346311 2.428327 -0.167135
Fe   -0.718428 1.060038 -0.150185
H   -0.130532 0.270420 1.074304
O   -1.896761 1.984154 1.213238
C   -2.538403 3.213156 0.855165
C   -3.321095 3.577031 2.106575
C   -2.442499 3.024656 3.251348
C   -1.378952 2.185857 2.532827
H   -1.430446 1.839655 -1.302488
P   -2.403970 -0.262818 -0.622429
C   -4.043734 0.541588 -0.742193
C   -4.992071 0.402304 0.274975
C   -6.188985 1.113409 0.226300
C   -6.455398 1.965235 -0.841648
C   -5.515464 2.108552 -1.860639
C   -4.314915 1.408644 -1.806560
C   -2.825050 -1.799647 0.289186
C   -3.653153 -2.796294 -0.237599
C   -3.932278 -3.941562 0.500641
C   -3.398882 -4.094112 1.779628
C   -2.586065 -3.099915 2.317257
C   -2.299201 -1.958324 1.573168
C   -2.019543 -0.847519 -2.338161
C   -0.782693 -0.102263 -2.818456
N   0.282310 -0.090253 -1.768618
C   1.436083 0.675618 -2.327074
C   2.797010 0.453844 -1.674729
P   3.054861 0.911860 0.131856
C   3.135459 -0.734390 0.949179
C   2.424929 -0.887720 2.143499
C   2.454251 -2.095419 2.837044
C   3.197189 -3.163837 2.344107
C   3.909437 -3.023207 1.154124
C   3.878373 -1.817229 0.463552
C   4.845738 1.357561 0.021479
C   5.859436 0.743580 0.765017
C   7.171831 1.207497 0.700876
C   7.498048 2.294191 -0.103426
C   6.494965 2.928692 -0.833494
C   5.184370 2.472581 -0.760986
C   0.671412 -1.491790 -1.548580
C   0.466903 -2.079026 -0.309561
C   0.742912 -3.429771 -0.116108
C   1.254963 -4.197457 -1.153876
C   1.495164 -3.603301 -2.391696
C   1.199074 -2.260077 -2.593184
H   -1.768122 3.957392 0.609890
H   -3.142859 3.018639 -0.028845
H   -4.292402 3.075127 2.087802
H   -3.495815 4.653106 2.183237
H   -3.033284 2.416482 3.941061
H   -1.975595 3.823290 3.833784
H   -0.418169 2.710732 2.456411
H   -1.195634 1.197704 2.953574
H   -4.794817 -0.268192 1.106486
H   -6.916555 0.996906 1.024804
H   -7.390110 2.517184 -0.880250
H   -5.714064 2.775119 -2.695235
H   -3.565112 1.561721 -2.578189
H   -4.083710 -2.675857 -1.228956
H   -4.568829 -4.715542 0.080899
H   -3.617856 -4.989253 2.355123
H   -2.167308 -3.217041 3.313057
H   -1.635584 -1.183859 1.956533
H   -2.856192 -0.676382 -3.021556
H   -1.825789 -1.923553 -2.300567
H   -0.400763 -0.570055 -3.736875
H   -1.018917 0.941226 -3.030162
H   1.152530 1.729567 -2.302953
H   1.556155 0.405292 -3.388657
H   3.497604 1.079988 -2.237333
H   3.119917 -0.579586 -1.833260
H   1.821979 -0.059336 2.503873
H   1.892955 -2.201983 3.761402
H   3.220821 -4.107083 2.883241
H   4.486782 -3.856115 0.762725
H   4.449020 -1.714314 -0.455924
H   5.626539 -0.108121 1.396497
H   7.943375 0.710303 1.282866
H   8.522566 2.651461 -0.154635
H   6.732196 3.789345 -1.453044
H   4.407960 3.002016 -1.310479
H   0.109308 -1.435897 0.486667
H   0.563515 -3.868948 0.859847
H   1.476000 -5.250078 -1.002316
H   1.907923 -4.188701 -3.208498
H   1.384542 -1.818307 -3.568076
88
PNPhP_Ph_Fe_bi_THF_iso11_conf1_gas
O   0.370206 1.300816 -3.215911
C   -0.144411 0.942288 -2.229497
Fe   -1.146021 0.350897 -0.978683
O   -0.923716 1.917418 0.418123
C   0.326872 2.610091 0.542470
C   0.006648 3.848164 1.357388
C   -1.394618 4.187103 0.851184
C   -2.023778 2.811722 0.688992
H   -2.102636 1.291313 -1.684077
H   -1.300939 -0.758949 -1.995792
P   -2.893527 -0.692868 -0.258726
C   -3.955845 -0.005234 1.073981
C   -3.645788 -0.145937 2.431188
C   -4.355390 0.558915 3.400165
C   -5.382788 1.422169 3.029480
C   -5.700573 1.570286 1.680930
C   -4.994324 0.864210 0.713515
C   -4.136082 -1.149329 -1.520898
C   -5.262375 -1.912963 -1.195388
C   -6.181792 -2.258076 -2.179972
C   -5.985665 -1.835912 -3.494380
C   -4.870715 -1.068981 -3.820735
C   -3.946459 -0.727527 -2.837233
C   -2.295336 -2.326981 0.392778
C   -0.904604 -2.554190 -0.180956
N   -0.008794 -1.394928 0.089283
C   1.238597 -1.555208 -0.700461
C   2.192163 -0.404824 -0.452897
P   3.694780 -0.414278 -1.536542
C   4.224459 1.309135 -1.144427
C   3.493205 2.338800 -1.755095
C   3.785139 3.670348 -1.478567
C   4.824058 3.993732 -0.607386
C   5.564891 2.977104 -0.012382
C   5.265457 1.641534 -0.274454
C   4.895532 -1.424541 -0.577990
C   4.633210 -2.002661 0.668962
C   5.593122 -2.785952 1.305809
C   6.834994 -2.994636 0.714331
C   7.110180 -2.424163 -0.526741
C   6.144691 -1.658468 -1.170577
C   0.290136 -1.360912 1.516270
C   -0.210824 -0.329311 2.302417
C   0.052495 -0.293769 3.671101
C   0.821994 -1.286055 4.267078
C   1.322801 -2.324032 3.483717
C   1.054474 -2.366409 2.119915
H   1.039408 1.931094 1.018310
H   0.695699 2.858530 -0.460392
H   -0.016525 3.605865 2.426038
H   0.736437 4.646163 1.200382
H   -1.330822 4.691645 -0.118930
H   -1.963426 4.825230 1.531940
H   -2.722890 2.732729 -0.144852
H   -2.519081 2.466131 1.603832
H   -2.833619 -0.793655 2.746137
H   -4.102422 0.431202 4.449317
H   -5.934208 1.973304 3.785789
H   -6.502833 2.238763 1.380833
H   -5.245403 0.988892 -0.336577
H   -5.427599 -2.224909 -0.166451
H   -7.053989 -2.852610 -1.922719
H   -6.705576 -2.104583 -4.262603
H   -4.717091 -0.735724 -4.843156
H   -3.061114 -0.135809 -3.051220
H   -2.964083 -3.142804 0.103570
H   -2.253894 -2.300555 1.485149
H   -0.464874 -3.475771 0.227303
H   -0.966908 -2.654838 -1.266917
H   0.935338 -1.562641 -1.750361
H   1.719843 -2.521230 -0.482925
H   1.666529 0.516084 -0.716686
H   2.470318 -0.316899 0.603036
H   2.684896 2.096038 -2.443199
H   3.207047 4.456898 -1.956195
H   5.058494 5.033866 -0.398941
H   6.377436 3.221785 0.666496
H   5.841069 0.855113 0.205458
H   3.676928 -1.846763 1.159711
H   5.368734 -3.228718 2.272603
H   7.583608 -3.602529 1.214247
H   8.075098 -2.585108 -0.999172
H   6.359324 -1.232839 -2.148325
H   -0.794732 0.451352 1.828583
H   -0.349031 0.520685 4.267901
H   1.031815 -1.254773 5.332055
H   1.922540 -3.108780 3.936030
H   1.448029 -3.186880 1.527045
88
PNPhP_Ph_Fe_bi_THF_iso11_conf2_gas
O   1.015388 -0.134852 -4.181292
C   1.247708 -0.240070 -3.042904
Fe   1.696905 -0.109904 -1.398687
O   2.043633 -2.069445 -0.848611
C   3.273826 -2.398374 -0.173903
C   3.533741 -3.886913 -0.441598
C   2.260000 -4.353603 -1.152978
C   1.809520 -3.080720 -1.836847
H   3.107369 -0.057254 -1.983358
H   1.437421 1.328685 -1.762491
P   2.428851 1.024667 0.283450
C   3.204440 2.642122 -0.052582
C   3.489758 3.544964 0.976635
C   4.083795 4.768681 0.687145
C   4.413357 5.088211 -0.629306
C   4.146414 4.184563 -1.654380
C   3.539077 2.965008 -1.368642
C   3.580234 0.377792 1.568601
C   3.169316 -0.185738 2.780728
C   4.090466 -0.790487 3.634493
C   5.436983 -0.841563 3.289110
C   5.859264 -0.279277 2.085236
C   4.940072 0.321549 1.234215
C   0.886800 1.382852 1.249171
C   0.018045 0.147560 1.041326
N   -0.255609 -0.106277 -0.394314
C   -0.998177 1.030791 -0.998330
C   -2.319118 1.458419 -0.361422
P   -3.837708 0.411994 -0.676676
C   -5.114196 1.651276 -0.177595
C   -5.255844 2.792243 -0.981190
C   -6.223792 3.749794 -0.702561
C   -7.089969 3.574581 0.374574
C   -6.979081 2.433993 1.162601
C   -6.000634 1.480042 0.890623
C   -3.861166 -0.740677 0.756609
C   -4.256672 -2.058396 0.515603
C   -4.301157 -2.989781 1.550464
C   -3.943595 -2.615365 2.840999
C   -3.554309 -1.301311 3.098223
C   -3.521341 -0.371128 2.065101
C   -0.855438 -1.396344 -0.646373
C   -1.430396 -1.677009 -1.896068
C   -1.941134 -2.936418 -2.184394
C   -1.884447 -3.962372 -1.244822
C   -1.323120 -3.692282 -0.003490
C   -0.825914 -2.427783 0.298764
H   4.065244 -1.752362 -0.564211
H   3.127385 -2.166452 0.882619
H   3.733836 -4.442396 0.478171
H   4.401266 -4.008609 -1.097327
H   2.433453 -5.173959 -1.854050
H   1.495956 -4.665039 -0.433665
H   2.406832 -2.852913 -2.730306
H   0.751770 -3.048766 -2.093448
H   3.257753 3.285087 2.006926
H   4.296534 5.471230 1.488086
H   4.882517 6.042283 -0.853541
H   4.408764 4.428901 -2.679799
H   3.302757 2.237940 -2.140978
H   2.123417 -0.165030 3.074587
H   3.752456 -1.220124 4.573659
H   6.154374 -1.313405 3.954187
H   6.909740 -0.309500 1.809510
H   5.272750 0.754127 0.293475
H   1.067269 1.541863 2.316507
H   0.428182 2.295959 0.861596
H   -0.916045 0.185161 1.616583
H   0.593135 -0.705360 1.407364
H   -1.131728 0.824351 -2.058614
H   -0.313183 1.877340 -0.980831
H   -2.565272 2.421030 -0.824861
H   -2.201597 1.679590 0.705454
H   -4.607287 2.931458 -1.844152
H   -6.308770 4.629769 -1.334057
H   -7.851099 4.318575 0.590963
H   -7.655840 2.282635 1.999180
H   -5.928172 0.597412 1.518362
H   -4.505185 -2.360571 -0.497606
H   -4.602971 -4.012219 1.342494
H   -3.971035 -3.342171 3.647990
H   -3.286045 -0.999759 4.107101
H   -3.249126 0.658352 2.285004
H   -1.449945 -0.928342 -2.676432
H   -2.372578 -3.112343 -3.165209
H   -2.275409 -4.948484 -1.475383
H   -1.282686 -4.464784 0.759000
H   -0.425676 -2.268968 1.290155
88
PNPhP_Ph_Fe_bi_THF_iso11_conf3_gas
O   0.619706 -1.907097 3.083358
C   -0.064321 -1.487062 2.237010
Fe   -0.960867 -0.606325 1.076661
O   -2.577058 -1.934105 0.598476
C   -3.925529 -1.442991 0.741194
C   -4.808217 -2.669623 1.006726
C   -3.863228 -3.850025 0.764275
C   -2.529029 -3.252496 1.157370
H   -1.719718 -0.086685 2.305894
H   0.217187 0.312304 1.314141
P   -1.526551 1.199026 0.034395
C   -1.010439 2.789710 0.768390
C   -0.514772 2.791897 2.073189
C   -0.112598 3.986318 2.665311
C   -0.195909 5.180796 1.952645
C   -0.695878 5.183196 0.650666
C   -1.110414 3.992213 0.063101
C   -3.261851 1.595893 -0.430980
C   -3.818072 1.330439 -1.685792
C   -5.180385 1.517638 -1.914410
C   -6.005922 1.972840 -0.891440
C   -5.460962 2.244395 0.362944
C   -4.103775 2.054869 0.590749
C   -0.657487 1.097467 -1.600765
C   -0.607653 -0.388985 -1.945843
N   0.060643 -1.190922 -0.897156
C   1.458389 -0.745864 -0.684096
C   2.407888 -0.988452 -1.845972
P   4.066830 -0.141084 -1.688746
C   3.466125 1.583324 -1.421396
C   2.990490 2.095002 -0.204724
C   2.416713 3.361250 -0.144129
C   2.317159 4.140144 -1.295358
C   2.804382 3.654355 -2.504896
C   3.378669 2.386489 -2.564881
C   4.613355 -0.671130 -0.017480
C   5.422550 0.167106 0.760634
C   5.918219 -0.260830 1.987919
C   5.625063 -1.538166 2.457557
C   4.842325 -2.389460 1.683414
C   4.347581 -1.963208 0.454843
C   -0.050400 -2.610811 -1.076289
C   -0.920482 -3.186860 -2.007124
C   -1.042247 -4.572042 -2.108922
C   -0.287348 -5.416312 -1.306258
C   0.594569 -4.850359 -0.387124
C   0.710039 -3.472683 -0.267713
H   -4.173914 -0.924836 -0.186969
H   -3.944873 -0.717543 1.559313
H   -5.690527 -2.690078 0.362044
H   -5.155296 -2.671472 2.044628
H   -4.121512 -4.737096 1.348177
H   -3.837909 -4.125608 -0.295273
H   -1.660021 -3.756879 0.737024
H   -2.412344 -3.180086 2.247487
H   -0.449943 1.835820 2.586093
H   0.268730 3.982759 3.682474
H   0.123119 6.112276 2.412179
H   -0.768555 6.115253 0.096887
H   -1.516181 3.998359 -0.945640
H   -3.197482 0.967210 -2.500276
H   -5.595299 1.308022 -2.896599
H   -7.067475 2.117657 -1.069623
H   -6.097766 2.603896 1.166459
H   -3.683227 2.256808 1.573113
H   0.334538 1.547933 -1.505345
H   -1.175844 1.643829 -2.394464
H   -0.141882 -0.557398 -2.927809
H   -1.639505 -0.745630 -2.003545
H   1.830300 -1.202915 0.229737
H   1.409936 0.311739 -0.447328
H   2.578137 -2.057613 -2.017150
H   2.001227 -0.591605 -2.783569
H   3.048308 1.493348 0.698110
H   2.019801 3.729456 0.797198
H   1.854721 5.121299 -1.242588
H   2.739781 4.261128 -3.403898
H   3.761896 2.010288 -3.510926
H   5.653528 1.169684 0.410010
H   6.532636 0.410240 2.581558
H   6.004016 -1.868198 3.420097
H   4.607212 -3.388457 2.039214
H   3.742439 -2.648034 -0.134182
H   -1.521343 -2.571669 -2.663750
H   -1.734117 -4.985542 -2.837382
H   -0.381549 -6.494160 -1.392309
H   1.190710 -5.485175 0.261940
H   1.361142 -3.069118 0.498270
88
PNPhP_Ph_Fe_bi_THF_iso11_conf4_gas
O   0.704101 1.315187 3.225144
C   0.030446 0.811001 2.414421
Fe   -1.008244 0.407856 1.115311
O   -2.237857 -0.952754 2.113868
C   -3.610161 -0.637709 2.426078
C   -3.912560 -1.381233 3.721565
C   -2.897681 -2.524891 3.699277
C   -1.688704 -1.836883 3.094926
H   -1.834049 1.468535 1.812993
H   -0.153442 1.443450 0.419026
P   -2.113099 0.888769 -0.678644
C   -2.220250 2.664373 -1.109192
C   -2.799962 3.084783 -2.311089
C   -2.859746 4.438304 -2.624200
C   -2.348960 5.381923 -1.733920
C   -1.780933 4.968888 -0.532122
C   -1.714594 3.613583 -0.220481
C   -3.858161 0.362690 -0.924139
C   -4.866447 1.175309 -0.386817
C   -6.189248 0.748798 -0.364000
C   -6.532166 -0.500676 -0.877506
C   -5.540563 -1.314667 -1.417303
C   -4.214693 -0.888043 -1.438792
C   -1.165950 0.139313 -2.092073
C   0.224749 -0.205647 -1.577195
N   0.145204 -1.042792 -0.347478
C   1.493639 -1.310400 0.238778
C   2.340210 -0.076812 0.528659
P   3.532299 0.392340 -0.820526
C   4.551819 1.633695 0.070489
C   5.825911 1.933693 -0.433373
C   6.616477 2.908140 0.162513
C   6.142658 3.613956 1.267214
C   4.876762 3.332909 1.769182
C   4.084172 2.349720 1.179299
C   4.631902 -1.086453 -0.773872
C   4.559946 -1.987887 -1.841205
C   5.306192 -3.164982 -1.832274
C   6.143492 -3.446623 -0.757728
C   6.231855 -2.550456 0.307105
C   5.480074 -1.381001 0.300861
C   -0.434820 -2.335253 -0.716071
C   0.221008 -3.189245 -1.612679
C   -0.350053 -4.401593 -1.980108
C   -1.586829 -4.783339 -1.463667
C   -2.243603 -3.935406 -0.580992
C   -1.672239 -2.717950 -0.211928
H   -4.224812 -0.980241 1.586297
H   -3.692377 0.448160 2.503571
H   -4.949708 -1.721738 3.770264
H   -3.726296 -0.733654 4.584813
H   -3.238047 -3.333351 3.042173
H   -2.693625 -2.945110 4.687128
H   -0.996396 -2.508144 2.578542
H   -1.129034 -1.247470 3.832403
H   -3.217879 2.351469 -2.997306
H   -3.308004 4.758720 -3.560546
H   -2.396899 6.439458 -1.978686
H   -1.385515 5.701832 0.165362
H   -1.275336 3.252854 0.705041
H   -4.605562 2.148981 0.019923
H   -6.955984 1.394316 0.055555
H   -7.565520 -0.835018 -0.860082
H   -5.796748 -2.288458 -1.826173
H   -3.459028 -1.552186 -1.845389
H   -1.092216 0.837313 -2.930844
H   -1.675188 -0.759613 -2.449594
H   0.750972 0.712773 -1.318795
H   0.810204 -0.713207 -2.356370
H   2.057659 -2.003491 -0.399362
H   1.298929 -1.840306 1.175031
H   1.668182 0.766654 0.701704
H   2.899523 -0.240569 1.455731
H   6.205089 1.387038 -1.293731
H   7.604607 3.119031 -0.237076
H   6.758179 4.378755 1.732112
H   4.497803 3.875631 2.630585
H   3.104398 2.147379 1.601655
H   3.918970 -1.756121 -2.689277
H   5.239933 -3.855701 -2.668311
H   6.731504 -4.360043 -0.749980
H   6.888442 -2.766326 1.145512
H   5.555659 -0.681885 1.129957
H   1.183065 -2.912008 -2.033297
H   0.174075 -5.049987 -2.676323
H   -2.031638 -5.731113 -1.752262
H   -3.214920 -4.208503 -0.177361
H   -2.186917 -2.052491 0.469238
88
PNPhP_Ph_Fe_bi_THF_iso11_conf5_gas
O   -1.451119 0.052935 4.398498
C   -1.574697 -0.075348 3.244314
Fe   -1.859708 0.018413 1.560751
O   -2.264806 -1.982373 1.076247
C   -2.442966 -2.617402 -0.190462
C   -2.378505 -4.095039 0.138812
C   -3.164365 -4.141421 1.450600
C   -2.791092 -2.817541 2.118539
H   -3.296131 0.204613 2.039765
H   -1.448406 1.453381 1.847980
P   -2.383243 1.098544 -0.216705
C   -3.337825 0.335086 -1.588921
C   -2.802494 -0.076160 -2.812077
C   -3.583952 -0.776947 -3.730192
C   -4.912782 -1.067627 -3.441299
C   -5.461840 -0.650070 -2.228421
C   -4.680070 0.038892 -1.310428
C   -3.248056 2.693143 -0.027743
C   -3.571686 3.491233 -1.129268
C   -4.217282 4.708788 -0.941732
C   -4.552217 5.128483 0.344851
C   -4.242649 4.329597 1.442555
C   -3.590566 3.114154 1.258173
C   -0.751207 1.507975 -0.971402
C   0.118185 0.264191 -0.835568
N   0.239560 -0.219619 0.559010
C   1.090764 0.675563 1.387190
C   2.607416 0.612883 1.181482
P   3.332787 1.432939 -0.332217
C   3.650864 -0.008341 -1.449934
C   3.148158 0.039717 -2.754381
C   3.317118 -1.035377 -3.625205
C   4.005865 -2.168552 -3.202720
C   4.533521 -2.217531 -1.913186
C   4.357928 -1.145440 -1.046184
C   5.059434 1.751969 0.232897
C   5.797066 2.685283 -0.505742
C   7.118215 2.972179 -0.178725
C   7.721435 2.338909 0.904688
C   6.996791 1.416994 1.654484
C   5.677334 1.123505 1.320460
C   0.695162 -1.586434 0.653960
C   1.193871 -2.301619 -0.436399
C   1.607059 -3.626025 -0.283830
C   1.556200 -4.247827 0.955892
C   1.083274 -3.526873 2.053174
C   0.650248 -2.218205 1.903953
H   -1.641464 -2.274359 -0.847081
H   -3.407966 -2.327137 -0.625656
H   -1.335327 -4.388175 0.297572
H   -2.808167 -4.723175 -0.645740
H   -2.911423 -5.003012 2.073450
H   -4.239296 -4.178609 1.244754
H   -1.998311 -2.926877 2.865348
H   -3.637033 -2.301345 2.580784
H   -1.769494 0.145134 -3.065633
H   -3.151149 -1.092053 -4.675852
H   -5.520528 -1.613428 -4.157211
H   -6.501277 -0.867008 -1.998183
H   -5.100543 0.348119 -0.355954
H   -3.330869 3.153189 -2.134561
H   -4.464609 5.328981 -1.798810
H   -5.060247 6.078113 0.489225
H   -4.510542 4.651162 2.445002
H   -3.330910 2.458417 2.084554
H   -0.805056 1.812508 -2.022009
H   -0.342617 2.354887 -0.413565
H   -0.352833 -0.540540 -1.406973
H   1.103393 0.437027 -1.280957
H   0.886242 0.427555 2.429662
H   0.716995 1.691898 1.255710
H   2.959743 -0.420113 1.285217
H   3.030967 1.177431 2.021071
H   2.613771 0.927317 -3.085950
H   2.915290 -0.984522 -4.633261
H   4.140366 -3.008369 -3.878553
H   5.079438 -3.096091 -1.581327
H   4.779216 -1.193742 -0.045686
H   5.325480 3.193908 -1.343309
H   7.674236 3.698562 -0.764625
H   8.750333 2.567184 1.167338
H   7.459587 0.921500 2.503455
H   5.133530 0.398594 1.919582
H   1.302218 -1.838866 -1.410299
H   1.994313 -4.154971 -1.149686
H   1.884894 -5.276204 1.071947
H   1.034762 -3.992461 3.033520
H   0.249209 -1.679156 2.755009
88
PNPhP_Ph_Fe_bi_THF_iso11_conf6_gas
O   1.087663 -0.943727 -4.107184
C   1.289433 -0.825001 -2.963676
Fe   1.574162 -0.327448 -1.349868
O   2.939595 -1.789631 -0.700884
C   3.268250 -2.214155 0.631733
C   4.749827 -2.554800 0.594041
C   4.931129 -3.009998 -0.853161
C   4.040181 -2.026581 -1.588949
H   2.709790 0.429469 -2.027994
H   0.546500 0.697636 -1.782813
P   1.628696 1.166511 0.183471
C   1.554033 2.920245 -0.316403
C   1.432126 3.944011 0.627052
C   1.301339 5.265370 0.211410
C   1.305409 5.570925 -1.149203
C   1.448263 4.554577 -2.091453
C   1.569683 3.231160 -1.676676
C   2.952814 1.192388 1.458953
C   2.767424 0.971591 2.826574
C   3.861258 0.893335 3.688198
C   5.153031 1.044141 3.195576
C   5.349781 1.272225 1.833312
C   4.260669 1.336710 0.973388
C   0.074979 0.903524 1.134729
C   -0.100783 -0.601932 1.275163
N   -0.095275 -1.306545 -0.028448
C   -1.287177 -0.962811 -0.852901
C   -2.644993 -1.312970 -0.251380
P   -3.958154 -0.280573 -1.088771
C   -3.401570 1.367393 -0.464540
C   -3.604566 1.798677 0.852382
C   -3.054196 2.997864 1.295621
C   -2.277885 3.773709 0.436377
C   -2.069622 3.357516 -0.875504
C   -2.641828 2.169368 -1.326336
C   -5.411006 -0.593845 -0.008781
C   -6.507567 0.273570 -0.122988
C   -7.658441 0.071119 0.627947
C   -7.744901 -1.014674 1.497964
C   -6.670185 -1.889475 1.611256
C   -5.510407 -1.680036 0.866974
C   0.032013 -2.738925 0.112070
C   0.396576 -3.485418 -1.013515
C   0.545923 -4.861600 -0.929730
C   0.348201 -5.524421 0.281430
C   -0.019230 -4.789983 1.401016
C   -0.186496 -3.407434 1.318903
H   2.649638 -3.086937 0.871465
H   3.034466 -1.401251 1.323074
H   5.019781 -3.315353 1.331041
H   5.344696 -1.656216 0.790357
H   5.968123 -2.972040 -1.196126
H   4.560375 -4.033166 -0.981246
H   3.627834 -2.395974 -2.531150
H   4.543559 -1.072562 -1.783065
H   1.443031 3.708035 1.688689
H   1.201861 6.058511 0.947459
H   1.205585 6.603330 -1.472985
H   1.463795 4.791363 -3.151626
H   1.667566 2.407742 -2.378811
H   1.767579 0.852395 3.234631
H   3.700383 0.717095 4.748308
H   6.003989 0.983756 3.867828
H   6.356012 1.395082 1.441939
H   4.410746 1.490643 -0.093358
H   -0.735196 1.355408 0.556404
H   0.056854 1.380515 2.119675
H   -1.014960 -0.815704 1.845448
H   0.739007 -1.006347 1.850217
H   -1.207953 0.103285 -1.055379
H   -1.165079 -1.451676 -1.820416
H   -2.868969 -2.375503 -0.394274
H   -2.685624 -1.101965 0.823122
H   -4.198600 1.191602 1.530839
H   -3.220943 3.321183 2.319696
H   -1.823116 4.695154 0.787119
H   -1.446391 3.947538 -1.540527
H   -2.475417 1.847282 -2.351566
H   -6.450578 1.122565 -0.800262
H   -8.492693 0.760273 0.531505
H   -8.646546 -1.177403 2.081226
H   -6.728530 -2.739621 2.285381
H   -4.682818 -2.373883 0.977924
H   0.590587 -2.966343 -1.945539
H   0.836211 -5.418648 -1.815899
H   0.479166 -6.600248 0.347864
H   -0.185631 -5.288569 2.351743
H   -0.484531 -2.865344 2.208611
88
PNPhP_Ph_Fe_bi_THF_iso2_conf1_gas
O   2.133822 2.286153 2.733588
C   1.857946 1.407981 2.021717
Fe   1.434449 0.005977 1.181325
H   2.391923 -0.637336 2.165708
O   0.651116 -1.908986 0.795128
C   1.027061 -2.918617 -0.143833
C   -0.013807 -4.001541 0.056370
C   -0.144830 -4.005164 1.579116
C   0.032232 -2.532035 1.943664
H   0.364529 0.037052 2.299934
P   2.906135 0.225196 -0.382929
C   4.477374 1.077695 -0.009255
C   5.203940 1.767703 -0.985039
C   6.408568 2.381031 -0.659666
C   6.904095 2.298026 0.640401
C   6.191476 1.603278 1.612975
C   4.980254 0.996616 1.291797
C   3.538736 -1.193694 -1.365395
C   3.167498 -1.490005 -2.679033
C   3.620745 -2.653714 -3.299513
C   4.458255 -3.530130 -2.617935
C   4.845606 -3.236793 -1.310443
C   4.385078 -2.082888 -0.689614
C   2.070234 1.292731 -1.635481
C   0.623900 0.812603 -1.705779
N   -0.043802 0.878042 -0.390965
C   -1.219048 -0.027246 -0.353612
C   -2.427263 0.435568 -1.156967
P   -3.728971 -0.904110 -1.210753
C   -5.246278 0.115778 -1.412886
C   -6.447086 -0.279289 -0.809651
C   -7.617512 0.442109 -1.018351
C   -7.612317 1.567661 -1.838557
C   -6.427063 1.964642 -2.450106
C   -5.254444 1.244013 -2.241900
C   -3.838314 -1.337387 0.577301
C   -3.730968 -2.682758 0.939337
C   -3.747367 -3.061549 2.281729
C   -3.854849 -2.093613 3.274721
C   -3.965563 -0.747312 2.924959
C   -3.967936 -0.373180 1.586589
C   -0.434481 2.214071 0.011816
C   -0.981098 2.385481 1.289668
C   -1.431916 3.628765 1.704222
C   -1.334323 4.736689 0.863325
C   -0.780064 4.576063 -0.398153
C   -0.342252 3.323516 -0.829752
H   1.030694 -2.467602 -1.138742
H   2.041916 -3.275824 0.071167
H   0.291360 -4.964926 -0.359830
H   -0.959005 -3.701899 -0.411327
H   0.650394 -4.613013 2.023143
H   -1.104567 -4.395056 1.926783
H   0.675689 -2.361006 2.808714
H   -0.918276 -2.017879 2.109492
H   4.832938 1.821903 -2.005383
H   6.964183 2.921446 -1.420994
H   7.845621 2.777383 0.893453
H   6.572719 1.540073 2.628034
H   4.401114 0.466362 2.043347
H   2.519677 -0.818778 -3.235976
H   3.320242 -2.871370 -4.320809
H   4.811896 -4.435403 -3.102766
H   5.505932 -3.912431 -0.773891
H   4.674543 -1.860291 0.334982
H   2.534247 1.279326 -2.627217
H   2.123176 2.317664 -1.255299
H   0.612552 -0.242509 -1.998526
H   0.058789 1.352742 -2.478252
H   -1.489660 -0.153739 0.693749
H   -0.872919 -1.006493 -0.688829
H   -2.836952 1.359370 -0.734694
H   -2.147146 0.644174 -2.196040
H   -6.461537 -1.148763 -0.157674
H   -8.536841 0.125646 -0.533495
H   -8.526144 2.132248 -1.998718
H   -6.411126 2.842690 -3.089757
H   -4.339585 1.573866 -2.726761
H   -3.633152 -3.436601 0.161898
H   -3.672668 -4.111905 2.549509
H   -3.853933 -2.384132 4.321236
H   -4.048501 0.010361 3.698737
H   -4.058500 0.677022 1.319846
H   -0.994143 1.536355 1.965218
H   -1.841769 3.736069 2.704213
H   -1.675154 5.712567 1.195139
H   -0.686388 5.426914 -1.066941
H   0.072518 3.239778 -1.827289
88
PNPhP_Ph_Fe_bi_THF_iso2_conf2_gas
O   3.291437 3.505498 -0.476389
C   2.744475 2.591087 -0.004432
Fe   1.967579 1.353210 0.835991
H   3.311462 1.095712 1.508757
O   0.999259 0.355011 2.459237
C   1.357876 0.913671 3.739636
C   0.778146 -0.039924 4.797135
C   0.071341 -1.121917 3.968706
C   0.822376 -1.050471 2.654519
H   1.842260 2.605798 1.720195
P   2.258633 -0.251091 -0.581544
C   2.327739 -2.022914 -0.098452
C   1.326327 -2.974604 -0.296432
C   1.474417 -4.266887 0.207870
C   2.615420 -4.623082 0.916974
C   3.619499 -3.677314 1.122605
C   3.475019 -2.391475 0.620058
C   3.767923 -0.194992 -1.624479
C   3.864619 -0.907310 -2.824945
C   5.036219 -0.873168 -3.572008
C   6.130258 -0.137525 -3.118615
C   6.048680 0.555950 -1.915514
C   4.872622 0.528112 -1.169700
C   0.855792 -0.110541 -1.794781
C   0.267212 1.288231 -1.636604
N   -0.048429 1.628084 -0.231361
C   -1.052645 0.702322 0.341801
C   -2.453263 0.850171 -0.236677
P   -3.637650 -0.270927 0.653481
C   -2.978677 -1.905636 0.106467
C   -2.512702 -2.797402 1.076907
C   -2.015954 -4.047893 0.712998
C   -1.980632 -4.417866 -0.627693
C   -2.426662 -3.530365 -1.607003
C   -2.923925 -2.284250 -1.241727
C   -5.119409 -0.137170 -0.428305
C   -5.412973 1.014895 -1.166170
C   -6.586175 1.099990 -1.912831
C   -7.483859 0.038058 -1.934403
C   -7.204438 -1.112200 -1.199094
C   -6.037307 -1.196747 -0.449831
C   -0.456798 3.002412 -0.049625
C   -0.748741 3.444933 1.247226
C   -1.165604 4.745935 1.474592
C   -1.286202 5.647062 0.416477
C   -0.989249 5.217820 -0.867985
C   -0.590146 3.901818 -1.106779
H   0.946261 1.923727 3.761870
H   2.447605 0.992846 3.784937
H   1.581791 -0.477951 5.396136
H   0.095415 0.468017 5.482714
H   0.112476 -2.113229 4.427141
H   -0.979898 -0.861023 3.802962
H   1.800069 -1.547444 2.703151
H   0.277733 -1.447261 1.797261
H   0.414953 -2.731364 -0.835760
H   0.687767 -4.995792 0.040790
H   2.724561 -5.631147 1.306646
H   4.515976 -3.943898 1.675432
H   4.253809 -1.650916 0.786605
H   3.027312 -1.509229 -3.170694
H   5.099902 -1.425876 -4.505251
H   7.045873 -0.110497 -3.702776
H   6.899851 1.126208 -1.554887
H   4.794047 1.063182 -0.227899
H   1.194529 -0.232919 -2.827322
H   0.101113 -0.881328 -1.615078
H   1.008545 2.015933 -1.975718
H   -0.621738 1.393291 -2.275560
H   -0.684719 -0.315005 0.193612
H   -1.067074 0.852285 1.421573
H   -2.793128 1.880850 -0.086403
H   -2.475957 0.641022 -1.312624
H   -2.552885 -2.512563 2.125559
H   -1.660253 -4.732204 1.477663
H   -1.607609 -5.397339 -0.913999
H   -2.397903 -3.816956 -2.654507
H   -3.300493 -1.607441 -2.004728
H   -4.727343 1.856879 -1.168761
H   -6.794101 2.001369 -2.482546
H   -8.396448 0.105029 -2.519345
H   -7.898571 -1.947847 -1.209463
H   -5.827085 -2.102039 0.114430
H   -0.612155 2.767854 2.082390
H   -1.378490 5.065043 2.490655
H   -1.600053 6.670347 0.597736
H   -1.070655 5.903428 -1.706457
H   -0.378707 3.603721 -2.125834
88
PNPhP_Ph_Fe_bi_THF_iso2_conf3_gas
O   1.491831 -2.848287 -2.168669
C   1.278870 -1.847794 -1.614430
Fe   0.894353 -0.313965 -1.025065
H   1.627385 0.137099 -2.277652
O   0.084774 1.675803 -0.961711
C   0.994058 2.791197 -1.004428
C   0.179650 3.955707 -1.532128
C   -0.740115 3.253898 -2.526252
C   -1.067860 1.965713 -1.792894
H   -0.344438 -0.662543 -1.883182
P   2.634455 -0.129991 0.255067
C   3.398157 1.468333 0.754121
C   4.214429 2.109233 -0.186765
C   4.729569 3.374897 0.062160
C   4.435018 4.028937 1.257913
C   3.631752 3.400299 2.203525
C   3.118383 2.128267 1.954299
C   4.136494 -1.069148 -0.188955
C   4.416319 -1.271982 -1.543076
C   5.569689 -1.951234 -1.925822
C   6.446308 -2.437711 -0.960756
C   6.173338 -2.238323 0.391267
C   5.027542 -1.550632 0.775549
C   2.076374 -0.852279 1.860559
C   0.622312 -0.423573 2.030314
N   -0.212818 -0.872424 0.900212
C   -1.461168 -0.072747 0.830858
C   -2.450104 -0.279645 1.969587
P   -4.197617 0.264651 1.588375
C   -4.517188 -0.833790 0.142092
C   -4.097957 -0.602901 -1.175227
C   -4.286977 -1.567023 -2.160729
C   -4.897580 -2.778909 -1.847419
C   -5.328593 -3.017719 -0.545753
C   -5.146449 -2.049484 0.437181
C   -3.920174 1.923180 0.843523
C   -4.717481 2.398813 -0.206411
C   -4.543741 3.685212 -0.709783
C   -3.584505 4.532372 -0.161248
C   -2.810656 4.086093 0.907625
C   -2.979100 2.798096 1.405239
C   -0.532672 -2.287400 0.922747
C   -0.215450 -3.125267 1.994028
C   -0.598354 -4.466817 1.979695
C   -1.322319 -4.984830 0.915330
C   -1.648817 -4.148133 -0.150364
C   -1.251713 -2.820447 -0.153193
H   1.821716 2.530183 -1.672862
H   1.389895 2.942641 0.001109
H   0.808234 4.728674 -1.981734
H   -0.409973 4.408561 -0.727408
H   -0.202568 3.039721 -3.456092
H   -1.640952 3.824950 -2.765371
H   -1.931465 2.097543 -1.130711
H   -1.223218 1.103701 -2.441868
H   4.441673 1.604642 -1.122831
H   5.363564 3.854580 -0.678366
H   4.834409 5.020067 1.452198
H   3.404798 3.897997 3.142469
H   2.494753 1.660163 2.710528
H   3.710222 -0.905794 -2.283866
H   5.776269 -2.109410 -2.980308
H   7.341959 -2.974958 -1.259786
H   6.856706 -2.616385 1.146531
H   4.830781 -1.384351 1.831547
H   2.153435 -1.939114 1.760323
H   2.679740 -0.549012 2.722330
H   0.566933 0.670606 2.023202
H   0.211298 -0.753371 2.994939
H   -1.925466 -0.322403 -0.120658
H   -1.155337 0.970113 0.758322
H   -2.131942 0.214584 2.895034
H   -2.548054 -1.346287 2.204692
H   -3.612787 0.332283 -1.437446
H   -3.941808 -1.373787 -3.172288
H   -5.038912 -3.532551 -2.616781
H   -5.810152 -3.958152 -0.293958
H   -5.490539 -2.239663 1.451209
H   -5.471972 1.751934 -0.645317
H   -5.163282 4.025550 -1.534750
H   -3.447758 5.534953 -0.555598
H   -2.069221 4.742039 1.355637
H   -2.362079 2.471219 2.238183
H   0.332181 -2.756871 2.853480
H   -0.329109 -5.101213 2.819404
H   -1.623120 -6.028077 0.910192
H   -2.210769 -4.529277 -0.997381
H   -1.465640 -2.185311 -1.005372
88
PNPhP_Ph_Fe_bi_THF_iso2_conf4_gas
O   -2.023609 2.461647 -2.441754
C   -1.703651 1.562064 -1.776562
Fe   -1.186633 0.143450 -1.019123
H   -1.896294 -0.477017 -2.198075
O   -0.217494 -1.676334 -0.696895
C   -0.646102 -2.793281 0.088326
C   0.507921 -3.769988 -0.028317
C   0.948970 -3.592199 -1.490196
C   0.345852 -2.241457 -1.898433
H   -0.008550 0.419625 -1.990500
P   -2.931229 0.022665 0.256753
C   -3.567788 -1.567986 0.924505
C   -3.433856 -1.996847 2.246958
C   -3.858769 -3.269566 2.626669
C   -4.430977 -4.125236 1.691677
C   -4.581002 -3.701768 0.371251
C   -4.148199 -2.437843 -0.008326
C   -4.493449 0.765768 -0.327587
C   -4.785673 0.714879 -1.693406
C   -5.984752 1.233596 -2.173173
C   -6.896205 1.812765 -1.295377
C   -6.610347 1.868222 0.067172
C   -5.417409 1.341397 0.550069
C   -2.458044 0.977348 1.759665
C   -1.019677 0.563146 2.036637
N   -0.112516 0.924821 0.924899
C   1.178699 0.216424 1.173093
C   2.143161 0.298891 0.009359
P   3.397464 -1.061193 0.058933
C   4.349488 -0.676385 -1.465719
C   3.754341 -0.093599 -2.591894
C   4.484834 0.089236 -3.764000
C   5.817378 -0.303588 -3.832016
C   6.418837 -0.885827 -2.718069
C   5.691010 -1.075059 -1.549302
C   4.522304 -0.425115 1.371519
C   4.617697 -1.144413 2.566197
C   5.404302 -0.676400 3.617275
C   6.109325 0.514659 3.479380
C   6.026864 1.237643 2.289568
C   5.238364 0.772193 1.244046
C   0.131260 2.361448 0.844775
C   0.576958 2.898412 -0.365435
C   0.879014 4.249259 -0.473479
C   0.730133 5.096320 0.621228
C   0.281434 4.571176 1.826524
C   -0.007039 3.212927 1.943706
H   -1.579960 -3.197811 -0.322360
H   -0.845855 -2.438956 1.100828
H   1.317353 -3.467892 0.643298
H   0.212727 -4.793900 0.214483
H   2.038142 -3.587515 -1.575718
H   0.561721 -4.393231 -2.126017
H   -0.458024 -2.336812 -2.635406
H   1.066848 -1.518752 -2.278558
H   -2.996999 -1.345780 2.999043
H   -3.744852 -3.589175 3.658926
H   -4.762486 -5.115820 1.989029
H   -5.033557 -4.361327 -0.363928
H   -4.251097 -2.112729 -1.041108
H   -4.053863 0.282667 -2.371006
H   -6.200621 1.194814 -3.236907
H   -7.828399 2.224721 -1.671501
H   -7.319581 2.320409 0.754765
H   -5.210332 1.376131 1.616378
H   -3.094137 0.801594 2.633062
H   -2.514128 2.041660 1.509170
H   -0.975924 -0.527397 2.119185
H   -0.655891 0.949100 2.998898
H   1.634700 0.600252 2.098093
H   0.918865 -0.833120 1.335555
H   2.638053 1.272510 -0.051077
H   1.534506 0.163389 -0.893087
H   2.718071 0.232379 -2.565636
H   4.005852 0.547594 -4.624653
H   6.385239 -0.156657 -4.746129
H   7.459962 -1.193851 -2.759073
H   6.172743 -1.524424 -0.684302
H   4.072550 -2.079756 2.668936
H   5.469800 -1.245499 4.540373
H   6.726351 0.879894 4.295497
H   6.578864 2.166804 2.178470
H   5.183420 1.333452 0.314595
H   0.652169 2.239490 -1.222180
H   1.213796 4.641157 -1.429172
H   0.951486 6.155644 0.532181
H   0.152568 5.216967 2.690432
H   -0.351101 2.841854 2.902158
88
PNPhP_Ph_Fe_bi_THF_iso2_conf5_gas
O   4.783131 0.097500 -0.309196
C   3.637742 -0.063527 -0.459207
Fe   2.036324 -0.425611 -0.826159
H   2.363821 0.190744 -2.163991
O   0.504602 -1.419405 -1.835192
C   0.666852 -2.766231 -2.327063
C   0.099034 -2.757310 -3.735637
C   -0.978656 -1.680751 -3.631552
C   -0.284073 -0.652168 -2.763006
H   2.903656 -1.620840 -1.214819
P   1.175148 1.426419 -0.056009
C   2.192658 2.939840 -0.289122
C   3.155557 2.969261 -1.299325
C   3.911995 4.119028 -1.514905
C   3.712108 5.246672 -0.725658
C   2.742760 5.229604 0.276354
C   1.983216 4.085245 0.487482
C   -0.464409 2.198222 -0.424728
C   -0.680759 2.546140 -1.765891
C   -1.882135 3.111571 -2.174167
C   -2.895578 3.349446 -1.244798
C   -2.687932 3.029418 0.092383
C   -1.479843 2.461671 0.499417
C   1.137353 1.190047 1.791260
C   1.992580 -0.024686 2.123133
N   1.586501 -1.224711 1.360236
C   0.213713 -1.643684 1.787782
C   -0.895418 -1.221782 0.839529
P   -2.595804 -1.814273 1.333179
C   -3.236791 -0.336120 2.231009
C   -2.480797 0.234545 3.264559
C   -2.945244 1.340629 3.969519
C   -4.191041 1.887797 3.671913
C   -4.968793 1.307897 2.673535
C   -4.498449 0.207420 1.961874
C   -3.419108 -1.623005 -0.304280
C   -3.425711 -0.411911 -1.011240
C   -4.034279 -0.324713 -2.258124
C   -4.642986 -1.446741 -2.820250
C   -4.639325 -2.655095 -2.130041
C   -4.031883 -2.741140 -0.877474
C   2.519277 -2.321930 1.470576
C   3.720585 -2.237860 2.173608
C   4.592626 -3.325954 2.211691
C   4.277451 -4.516606 1.574172
C   3.069920 -4.610069 0.883186
C   2.207092 -3.528215 0.829422
H   1.726632 -3.015864 -2.259172
H   0.088423 -3.432843 -1.672070
H   0.871698 -2.455737 -4.450915
H   -0.284830 -3.736172 -4.033911
H   -1.282350 -1.270263 -4.597857
H   -1.870450 -2.067130 -3.126429
H   0.399390 -0.013411 -3.333331
H   -0.960310 -0.025725 -2.179914
H   3.300931 2.080436 -1.906238
H   4.662549 4.128135 -2.300046
H   4.306156 6.141098 -0.891417
H   2.574818 6.111743 0.887999
H   1.206633 4.091136 1.249204
H   0.109662 2.366015 -2.491470
H   -2.028834 3.372168 -3.218836
H   -3.837405 3.787588 -1.562475
H   -3.465500 3.204560 0.830025
H   -1.357698 2.224101 1.550925
H   1.536114 2.062550 2.316435
H   0.111815 1.045363 2.139144
H   1.947125 -0.236280 3.203697
H   3.027631 0.206686 1.871527
H   0.197893 -2.730011 1.889703
H   0.049327 -1.252718 2.800955
H   -0.698344 -1.657313 -0.142176
H   -0.921289 -0.141097 0.686024
H   -1.515041 -0.185712 3.530229
H   -2.333370 1.771755 4.757088
H   -4.556263 2.750369 4.221394
H   -5.947972 1.716828 2.439762
H   -5.112558 -0.218574 1.174272
H   -2.963800 0.472455 -0.581548
H   -4.026847 0.623539 -2.788376
H   -5.118142 -1.378037 -3.794779
H   -5.113265 -3.531740 -2.562374
H   -4.035740 -3.683469 -0.335490
H   4.006995 -1.331432 2.690765
H   5.527333 -3.229002 2.756225
H   4.960204 -5.359722 1.609056
H   2.803496 -5.528580 0.368097
H   1.289881 -3.603402 0.255513
88
PNPhP_Ph_Fe_bi_THF_iso3_conf1_gas
O   -2.737791 3.263819 1.151873
C   -2.356662 2.400946 0.469740
Fe   -1.759287 1.230624 -0.663252
O   -3.626415 0.840550 -1.338764
C   -4.392222 1.930151 -1.866373
C   -5.669416 1.289581 -2.426553
C   -5.344878 -0.219208 -2.460741
C   -3.843348 -0.252994 -2.227341
H   -1.227430 0.543593 -1.968083
H   -1.700328 2.407261 -1.620082
P   -1.701811 -0.577202 0.549326
C   -3.122671 -0.834941 1.672249
C   -4.146712 -1.735957 1.362275
C   -5.291586 -1.804928 2.151644
C   -5.429695 -0.974853 3.259998
C   -4.421210 -0.064325 3.568243
C   -3.282456 0.011939 2.774703
C   -1.389168 -2.272348 -0.093506
C   -1.469434 -3.413028 0.716528
C   -1.207564 -4.672402 0.188386
C   -0.848942 -4.806458 -1.152339
C   -0.747326 -3.677929 -1.958965
C   -1.020304 -2.416811 -1.433512
C   -0.229346 -0.310587 1.645572
C   0.259558 1.115374 1.446015
N   0.238934 1.528132 0.015192
C   1.167646 0.677868 -0.792789
C   2.661547 0.849497 -0.497951
P   3.359922 -0.260282 0.833094
C   5.149184 0.102301 0.607333
C   6.108338 -0.906558 0.461616
C   7.461498 -0.591862 0.370223
C   7.880906 0.733821 0.424270
C   6.936787 1.745481 0.581749
C   5.585455 1.432695 0.680511
C   3.174842 -1.894706 0.007613
C   3.595920 -2.143491 -1.305566
C   3.389384 -3.386740 -1.891537
C   2.757816 -4.400933 -1.173293
C   2.340866 -4.170283 0.132575
C   2.549533 -2.924032 0.718092
C   0.613074 2.928096 -0.148481
C   0.658323 3.460816 -1.442992
C   1.039998 4.775946 -1.652808
C   1.375714 5.599672 -0.578215
C   1.327636 5.079743 0.705650
C   0.960804 3.749989 0.922960
H   -3.795889 2.427608 -2.640194
H   -4.552748 2.630865 -1.046091
H   -6.535552 1.492852 -1.792242
H   -5.890882 1.680987 -3.423052
H   -5.854309 -0.738434 -1.643721
H   -5.629951 -0.698726 -3.400579
H   -3.475027 -1.155856 -1.737989
H   -3.261703 -0.090362 -3.144946
H   -4.044494 -2.397234 0.506141
H   -6.076607 -2.512772 1.899878
H   -6.321818 -1.030633 3.877001
H   -4.526505 0.597140 4.423414
H   -2.524503 0.757841 2.999999
H   -1.760166 -3.314789 1.759414
H   -1.285481 -5.551704 0.822298
H   -0.645816 -5.791309 -1.564209
H   -0.457619 -3.776885 -3.001219
H   -0.961100 -1.518417 -2.048155
H   -0.472939 -0.472596 2.699722
H   0.539480 -1.041219 1.378842
H   1.268599 1.218803 1.865167
H   -0.405688 1.799030 1.977224
H   0.968945 0.919753 -1.834719
H   0.849339 -0.361943 -0.686586
H   3.220381 0.675579 -1.423457
H   2.863960 1.887573 -0.213691
H   5.795439 -1.945316 0.409538
H   8.190082 -1.389273 0.252200
H   8.936507 0.977869 0.348388
H   7.252750 2.783812 0.630444
H   4.866672 2.236986 0.817843
H   4.103291 -1.363552 -1.867424
H   3.720066 -3.565923 -2.910822
H   2.588125 -5.369421 -1.634969
H   1.837780 -4.952677 0.691552
H   2.223228 -2.744025 1.739508
H   0.346626 2.845507 -2.278114
H   1.059103 5.165669 -2.666443
H   1.664844 6.632923 -0.744791
H   1.581478 5.701503 1.559305
H   0.949454 3.382817 1.940850
88
PNPhP_Ph_Fe_bi_THF_iso3_conf2_gas
O   2.574819 3.392137 0.602217
C   2.091960 2.330632 0.631726
Fe   1.369944 0.764240 0.805462
O   2.733165 0.170585 2.197019
C   4.106698 0.603243 2.257889
C   4.464368 0.619251 3.738153
C   3.496305 -0.410415 4.320125
C   2.245341 -0.130919 3.510913
H   0.612503 -0.500766 1.284081
H   0.530828 1.278913 1.964970
P   2.330683 -0.371042 -0.792026
C   2.139032 -2.186086 -0.984042
C   1.501299 -2.914776 0.021153
C   1.297396 -4.285851 -0.123029
C   1.730760 -4.938624 -1.272222
C   2.370580 -4.219675 -2.281818
C   2.574248 -2.852241 -2.138294
C   4.119294 -0.119418 -1.109591
C   4.549059 1.180667 -1.405178
C   5.901122 1.462315 -1.560042
C   6.848342 0.452068 -1.401553
C   6.432625 -0.838493 -1.089072
C   5.076496 -1.125103 -0.944790
C   1.505585 0.259230 -2.332395
C   0.579862 1.401829 -1.942150
N   -0.157709 1.157729 -0.660477
C   -1.001633 -0.068582 -0.822579
C   -1.941123 -0.301511 0.344311
P   -3.176774 -1.621316 -0.077752
C   -4.157154 -0.665263 -1.318355
C   -4.027040 -1.006089 -2.668746
C   -4.654616 -0.250459 -3.657743
C   -5.432363 0.848196 -3.303723
C   -5.579659 1.188867 -1.959749
C   -4.943573 0.440872 -0.975186
C   -4.293250 -1.526909 1.379534
C   -3.933330 -0.933997 2.594437
C   -4.811953 -0.946596 3.676566
C   -6.061907 -1.544668 3.561292
C   -6.431023 -2.138869 2.355462
C   -5.552528 -2.136134 1.279511
C   -1.060342 2.313704 -0.480728
C   -0.960326 3.137218 0.634667
C   -1.817234 4.225117 0.785080
C   -2.792839 4.496824 -0.166239
C   -2.910684 3.662215 -1.274147
C   -2.051663 2.581705 -1.433051
H   4.707370 -0.115535 1.690891
H   4.190444 1.580000 1.775948
H   5.516652 0.380463 3.911958
H   4.263716 1.606621 4.167786
H   3.334710 -0.294909 5.394906
H   3.855461 -1.428303 4.131181
H   1.688124 0.735875 3.886061
H   1.551883 -0.967213 3.409776
H   1.142752 -2.373547 0.895197
H   0.790682 -4.840963 0.661203
H   1.567682 -6.006608 -1.386832
H   2.708926 -4.726470 -3.181318
H   3.082178 -2.297029 -2.923706
H   3.820387 1.983965 -1.480067
H   6.216801 2.475519 -1.791889
H   7.905773 0.673020 -1.514754
H   7.165495 -1.629857 -0.957806
H   4.762476 -2.136347 -0.703768
H   2.245437 0.617515 -3.053891
H   0.955801 -0.560317 -2.803751
H   1.148343 2.322616 -1.790933
H   -0.132500 1.585190 -2.756250
H   -0.334430 -0.927606 -0.917594
H   -1.568777 0.013965 -1.760360
H   -1.335986 -0.608831 1.202825
H   -2.471718 0.619347 0.608312
H   -3.426395 -1.870078 -2.943850
H   -4.541792 -0.525150 -4.702881
H   -5.927684 1.435426 -4.071981
H   -6.186129 2.045383 -1.678371
H   -5.053762 0.716865 0.070250
H   -2.967045 -0.452018 2.706263
H   -4.515646 -0.479007 4.611514
H   -6.746045 -1.549515 4.404979
H   -7.405784 -2.608046 2.254542
H   -5.849179 -2.602157 0.342586
H   -0.231313 2.884700 1.393225
H   -1.719678 4.855684 1.664131
H   -3.462896 5.342744 -0.042794
H   -3.681342 3.838807 -2.018627
H   -2.190196 1.937237 -2.295441
88
PNPhP_Ph_Fe_bi_THF_iso3_conf3_gas
O   -2.524692 3.187576 1.413164
C   -2.206101 2.381616 0.636135
Fe   -1.655335 1.298710 -0.602275
O   -3.501305 0.954944 -1.370623
C   -4.683285 1.460135 -0.747493
C   -5.795627 0.897521 -1.613715
C   -5.183812 0.940775 -3.028675
C   -3.679856 1.135331 -2.780892
H   -1.123017 0.705498 -1.945733
H   -1.557338 2.556746 -1.456499
P   -1.696187 -0.638542 0.377155
C   -3.115538 -0.915840 1.497918
C   -4.247821 -1.615533 1.063516
C   -5.397457 -1.659401 1.848035
C   -5.433971 -1.005028 3.076102
C   -4.315557 -0.297492 3.512341
C   -3.170398 -0.245760 2.725492
C   -1.566800 -2.248282 -0.497481
C   -1.201320 -2.240742 -1.845553
[truncated: 284,035 more chars]
