# Supplementary material for: MACE: Automated Assessment of Stereochemistry of Transition Metal Complexes and Its Applications in Computational Catalysis
Source: J Chem Theory Comput. 2024 Feb 16;20(5):2313–20. doi: 10.1021/acs.jctc.3c01313 (PMC10938507; doi:10.1021/acs.jctc.3c01313)
Supplement: Supplementary file 3 — ct3c01313_si_003.zip [file ct3c01313_si_003.zip › structures/PNPhP/PNPhP_Ph/Mo_PNPhP_Ph.xyz]

79
bic_conf0_gas
C   1.598519 0.149059 -2.856841
C   0.864073 -2.170972 -1.558247
C   -0.196675 1.745362 -1.468611
C   -1.064140 -0.597664 -2.874323
C   -1.786042 -2.689941 0.261819
C   -1.422712 -3.509018 1.335161
H   -1.014069 -3.081714 2.245475
C   -1.569424 -4.893433 1.250175
H   -1.280567 -5.515812 2.092852
C   -2.085925 -5.474021 0.097639
H   -2.198915 -6.552208 0.032306
C   -2.457665 -4.663995 -0.974777
H   -2.862569 -5.107847 -1.879587
C   -2.305363 -3.285684 -0.895955
H   -2.589228 -2.664796 -1.741614
C   -3.249761 -0.291157 -0.074136
C   -4.317490 -0.842516 0.647556
H   -4.134376 -1.648095 1.354626
C   -5.614592 -0.384424 0.449793
H   -6.433562 -0.820388 1.014884
C   -5.864353 0.626428 -0.478384
H   -6.878837 0.981748 -0.635128
C   -4.813134 1.171252 -1.207781
H   -4.998721 1.954504 -1.936902
C   -3.511400 0.714481 -1.006279
H   -2.693670 1.147687 -1.571097
C   -1.396303 -0.512312 2.061065
H   -2.133925 -1.132184 2.583956
H   -0.407214 -0.855003 2.382151
C   -1.636333 0.937611 2.466799
H   -2.654851 1.212987 2.195287
H   -1.588123 0.994875 3.568623
C   -1.175858 3.163449 1.525126
C   -2.465067 3.336467 0.989008
H   -3.113421 2.482829 0.832676
C   -2.918784 4.587514 0.600529
H   -3.918315 4.673157 0.182519
C   -2.110378 5.715795 0.722180
H   -2.466753 6.692019 0.409224
C   -0.833486 5.558133 1.244334
H   -0.177379 6.417978 1.349992
C   -0.369197 4.307863 1.644822
H   0.634787 4.241715 2.046940
C   0.641870 1.783511 2.397652
H   0.732793 0.832641 2.930223
H   0.827167 2.558261 3.159335
C   1.729825 1.863287 1.326329
H   2.688419 2.117318 1.791443
H   1.496015 2.662312 0.616987
C   3.622445 0.660443 -0.398231
C   3.823760 1.868401 -1.077117
H   3.023761 2.601638 -1.141061
C   5.037931 2.132156 -1.701051
H   5.179352 3.073343 -2.224323
C   6.061250 1.187702 -1.668499
H   7.006850 1.391471 -2.162347
C   5.862313 -0.022286 -1.010508
H   6.652184 -0.767760 -0.988565
C   4.650572 -0.286508 -0.377162
H   4.507038 -1.233336 0.135273
C   2.388295 -0.895568 1.656663
C   3.308869 -0.575640 2.664932
H   3.816758 0.384915 2.653105
C   3.599736 -1.487900 3.672994
H   4.314876 -1.225724 4.447530
C   2.981228 -2.738053 3.686461
H   3.211872 -3.450121 4.473707
C   2.076509 -3.071295 2.684266
H   1.595677 -4.045500 2.675446
C   1.783092 -2.153811 1.676752
H   1.077287 -2.421679 0.897892
N   -0.706824 1.885637 1.874342
O   2.345474 0.361050 -3.715292
O   1.232095 -3.256659 -1.701351
O   -0.374476 2.881940 -1.572654
O   -1.821355 -0.815812 -3.726541
P   -1.527979 -0.866286 0.240599
P   1.971980 0.310817 0.328317
Mo   0.257531 -0.235883 -1.436290
79
bi_conf0_gas
O   3.195693 -3.243974 0.122122
C   2.607951 -2.397275 -0.394900
Mo   1.651003 -0.901649 -1.401973
C   3.318648 -0.549900 -2.351556
O   4.321199 -0.324681 -2.900340
C   0.790648 0.536842 -2.534673
O   0.338783 1.325614 -3.253312
C   1.117861 -2.200905 -2.806777
O   0.822255 -2.958724 -3.635504
P   2.151237 0.590763 0.524750
C   3.642534 0.300488 1.542939
C   3.622997 0.349701 2.940925
C   4.789684 0.132397 3.668277
C   5.986427 -0.129486 3.006370
C   6.013862 -0.178275 1.614811
C   4.847815 0.030151 0.885260
C   2.111587 2.422749 0.380806
C   2.232714 3.016168 -0.877382
C   2.191128 4.402617 -1.011628
C   2.035141 5.207758 0.112662
C   1.937788 4.624427 1.376110
C   1.979883 3.241243 1.508797
C   0.743016 0.216059 1.654446
C   -0.507050 0.033238 0.806694
N   -0.454885 -1.157093 -0.075372
C   -1.579483 -1.074540 -1.060310
C   -2.985898 -1.168380 -0.446377
P   -4.127718 0.108755 -1.195666
C   -5.560658 0.031855 -0.049894
C   -5.805020 -1.031636 0.825934
C   -6.945598 -1.043714 1.627669
C   -7.854485 0.007305 1.572139
C   -7.622511 1.072203 0.702469
C   -6.492443 1.079442 -0.105581
C   -3.252819 1.608479 -0.570829
C   -3.299011 2.026866 0.765353
C   -2.475715 3.056584 1.211094
C   -1.588753 3.678776 0.331739
C   -1.553332 3.289337 -1.004117
C   -2.391490 2.270248 -1.454750
C   -0.541205 -2.421272 0.642066
C   -0.357881 -3.610471 -0.073084
C   -0.462463 -4.842341 0.556838
C   -0.748892 -4.919684 1.918765
C   -0.943553 -3.745765 2.632786
C   -0.852215 -2.505001 2.001180
H   2.696748 0.550037 3.472623
H   4.762616 0.165283 4.753775
H   6.895605 -0.301431 3.575226
H   6.942681 -0.390301 1.093534
H   4.870137 -0.026979 -0.199494
H   2.360694 2.389418 -1.753726
H   2.283033 4.850028 -1.997071
H   2.000531 6.288541 0.008933
H   1.834166 5.249464 2.258701
H   1.923296 2.800990 2.500995
H   0.565923 1.010029 2.387224
H   0.999767 -0.700198 2.195169
H   -0.633964 0.902799 0.155155
H   -1.394393 0.013098 1.450889
H   -1.439245 -0.128666 -1.585812
H   -1.436011 -1.861460 -1.800595
H   -2.958152 -1.023948 0.639141
H   -3.408346 -2.162656 -0.621001
H   -5.109021 -1.862256 0.893286
H   -7.118826 -1.879037 2.300592
H   -8.740807 -0.002475 2.199894
H   -8.327085 1.897544 0.650842
H   -6.321703 1.913365 -0.782665
H   -3.976129 1.533951 1.458804
H   -2.516637 3.367821 2.251715
H   -0.921865 4.459766 0.684422
H   -0.862581 3.766007 -1.692605
H   -2.355049 1.969147 -2.498932
H   -0.115539 -3.568859 -1.128599
H   -0.306257 -5.747316 -0.022656
H   -0.818184 -5.883696 2.413113
H   -1.175425 -3.782200 3.693395
H   -1.029379 -1.613279 2.590608
79
bi_conf1_gas
O   -4.544228 1.136516 -0.251041
C   -3.498950 0.823766 -0.627156
Mo   -1.731640 0.187472 -1.430408
C   -2.773747 -1.094805 -2.465749
O   -3.397261 -1.871605 -3.067875
C   -0.151507 -0.557456 -2.439486
O   0.666652 -1.033196 -3.109132
C   -1.903659 1.524035 -2.891098
O   -1.995291 2.280451 -3.767016
P   -1.318706 -1.292041 0.517644
C   0.199269 -2.320128 0.482909
C   0.360523 -3.183129 -0.609565
C   1.498883 -3.971489 -0.726193
C   2.500246 -3.901662 0.241278
C   2.347596 -3.051888 1.331463
C   1.202247 -2.267128 1.455455
C   -2.566957 -2.421510 1.232263
C   -2.244752 -3.257486 2.308350
C   -3.214082 -4.080943 2.868647
C   -4.510984 -4.081128 2.355947
C   -4.834315 -3.260361 1.280018
C   -3.865162 -2.433592 0.716236
C   -1.040808 -0.068938 1.868090
C   -0.070003 0.995522 1.379682
N   -0.520283 1.741804 0.176312
C   0.696259 2.384164 -0.424491
C   1.728821 1.401430 -0.979613
P   3.473494 1.905588 -0.545831
C   4.418879 0.415476 -1.058172
C   5.800693 0.436508 -0.816850
C   6.597982 -0.653881 -1.142688
C   6.030308 -1.781580 -1.734548
C   4.664441 -1.807349 -1.994417
C   3.860780 -0.719283 -1.657041
C   3.383423 1.631008 1.278660
C   3.461589 0.362009 1.865423
C   3.280062 0.205397 3.236342
C   3.017694 1.312691 4.042534
C   2.959581 2.581956 3.473457
C   3.152430 2.739434 2.102008
C   -1.476007 2.795147 0.510424
C   -1.923031 3.662987 -0.496328
C   -2.844556 4.662800 -0.223150
C   -3.351241 4.830341 1.064037
C   -2.904742 3.987526 2.070429
C   -1.969310 2.987120 1.803682
H   -0.407728 -3.224702 -1.377600
H   1.609749 -4.631793 -1.581325
H   3.399161 -4.502582 0.141333
H   3.125399 -2.992249 2.088071
H   1.113647 -1.602757 2.309542
H   -1.229256 -3.274729 2.696817
H   -2.957452 -4.728326 3.702387
H   -5.266422 -4.728400 2.792286
H   -5.840093 -3.265293 0.870496
H   -4.113309 -1.803301 -0.131710
H   -2.031888 0.337609 2.090686
H   -0.662505 -0.529619 2.787495
H   0.191076 1.700440 2.180734
H   0.866323 0.501535 1.122630
H   1.133611 3.025137 0.355393
H   0.367180 3.043807 -1.224544
H   1.549045 0.385566 -0.614464
H   1.660190 1.357155 -2.069846
H   6.252375 1.315920 -0.362890
H   7.665091 -0.621659 -0.941312
H   6.653340 -2.631961 -1.997027
H   4.209410 -2.677925 -2.458173
H   2.799790 -0.777345 -1.873447
H   3.654215 -0.506412 1.241625
H   3.345654 -0.785242 3.680065
H   2.874816 1.187364 5.112151
H   2.773408 3.451920 4.096924
H   3.124511 3.734620 1.663872
H   -1.573352 3.545511 -1.514086
H   -3.174952 5.307934 -1.031735
H   -4.081435 5.605469 1.274220
H   -3.277992 4.099057 3.084355
H   -1.648886 2.364760 2.628631
79
bi_conf2_gas
O   1.940900 -3.068460 1.597391
C   1.657431 -2.330202 0.757130
Mo   1.228384 -1.135499 -0.837169
C   2.505294 -2.212399 -1.839064
O   3.285983 -2.836426 -2.437088
C   0.870669 -0.097855 -2.539698
O   0.667422 0.428216 -3.550680
C   -0.213013 -2.396425 -1.365770
O   -1.020949 -3.170047 -1.682016
P   2.948908 0.431076 0.061235
C   4.226682 -0.200760 1.205371
C   4.549753 0.434307 2.408554
C   5.545566 -0.085395 3.231564
C   6.230205 -1.238019 2.857106
C   5.915558 -1.874010 1.658218
C   4.916224 -1.362314 0.838000
C   3.927871 1.522047 -1.043404
C   4.676381 2.587463 -0.527600
C   5.419261 3.399925 -1.375194
C   5.432439 3.149519 -2.747361
C   4.708311 2.080953 -3.265177
C   3.959196 1.268402 -2.416216
C   1.949844 1.614761 1.065006
C   0.639807 1.835247 0.328630
N   -0.228107 0.629734 0.325876
C   -1.419289 0.999976 -0.504502
C   -2.506027 -0.059411 -0.633039
P   -3.863277 0.002764 0.657164
C   -4.492227 1.699876 0.307609
C   -5.086331 2.073489 -0.905071
C   -5.473898 3.390582 -1.125684
C   -5.269460 4.355328 -0.139077
C   -4.681447 3.996798 1.069958
C   -4.298596 2.674791 1.292302
C   -5.119728 -1.037697 -0.190290
C   -6.482427 -0.790097 0.030998
C   -7.455797 -1.614896 -0.521128
C   -7.087578 -2.712430 -1.296989
C   -5.738876 -2.976490 -1.513160
C   -4.761180 -2.148995 -0.964827
C   -0.685514 0.285444 1.672418
C   -0.918423 -1.049952 1.992775
C   -1.421124 -1.406788 3.239120
C   -1.700801 -0.430084 4.188503
C   -1.482721 0.907012 3.873091
C   -0.986482 1.265934 2.622578
H   4.025040 1.334760 2.715579
H   5.784461 0.411257 4.167680
H   7.004760 -1.643671 3.501475
H   6.441218 -2.777808 1.364679
H   4.662615 -1.871072 -0.088505
H   4.696175 2.772241 0.543912
H   5.994829 4.225467 -0.966214
H   6.014382 3.784661 -3.409094
H   4.723397 1.874259 -4.331205
H   3.402286 0.428239 -2.818335
H   2.463296 2.569655 1.214777
H   1.761697 1.166151 2.046389
H   0.838656 2.083102 -0.719901
H   0.105170 2.699086 0.746655
H   -1.847083 1.932313 -0.103513
H   -1.033951 1.229933 -1.500612
H   -2.053084 -1.051480 -0.604786
H   -2.971148 0.045809 -1.619580
H   -5.256796 1.322573 -1.672709
H   -5.936076 3.667666 -2.069267
H   -5.573083 5.383793 -0.313635
H   -4.526726 4.743890 1.843701
H   -3.843800 2.386747 2.237475
H   -6.782708 0.066517 0.629498
H   -8.506178 -1.398841 -0.345583
H   -7.847706 -3.357437 -1.728335
H   -5.438804 -3.829775 -2.115077
H   -3.717117 -2.384437 -1.151778
H   -0.718647 -1.809686 1.246298
H   -1.595730 -2.455025 3.460990
H   -2.089263 -0.706874 5.163799
H   -1.700323 1.682794 4.601871
H   -0.843745 2.318319 2.402398
79
bi_conf3_gas
O   -1.607099 -2.967173 2.109757
C   -1.277833 -1.950480 1.670504
Mo   -0.714964 -0.110510 1.019378
C   -1.511726 0.637930 2.629862
O   -2.005185 1.101099 3.578727
C   -0.231865 1.790281 0.466884
O   -0.017488 2.891786 0.200382
C   0.989100 -0.299733 2.019098
O   1.951417 -0.413459 2.664031
P   -2.811189 0.062948 -0.308060
C   -3.339861 1.747508 -0.801470
C   -3.497391 2.685186 0.227731
C   -3.898946 3.984261 -0.058112
C   -4.131570 4.370328 -1.376972
C   -3.966732 3.449220 -2.406251
C   -3.577091 2.142115 -2.120617
C   -4.388476 -0.715606 0.188784
C   -4.565053 -1.154167 1.502967
C   -5.768259 -1.740620 1.889363
C   -6.798285 -1.892353 0.966722
C   -6.631970 -1.447023 -0.344435
C   -5.435287 -0.855612 -0.730493
C   -2.354217 -0.779284 -1.878551
C   -0.933358 -0.352917 -2.217954
N   0.081104 -0.895976 -1.280674
C   1.373929 -0.249821 -1.693837
C   2.609550 -0.676290 -0.930483
P   4.068610 0.356818 -1.453117
C   3.638486 1.931778 -0.595977
C   3.350094 3.048417 -1.387298
C   2.979619 4.257514 -0.801361
C   2.901307 4.362491 0.583358
C   3.191747 3.257105 1.381757
C   3.557637 2.049777 0.797244
C   5.378933 -0.329815 -0.359519
C   5.148771 -1.089942 0.794162
C   6.214959 -1.556406 1.559233
C   7.525281 -1.268763 1.187519
C   7.767727 -0.515708 0.041264
C   6.703040 -0.058561 -0.728464
C   0.210328 -2.347544 -1.382285
C   -0.171446 -3.061473 -2.521534
C   -0.002945 -4.443890 -2.581833
C   0.567030 -5.133792 -1.519334
C   0.968415 -4.425809 -0.389520
C   0.788181 -3.050156 -0.321100
H   -3.292849 2.396029 1.255805
H   -4.017487 4.700093 0.749916
H   -4.434480 5.388931 -1.601286
H   -4.141016 3.745456 -3.436799
H   -3.456262 1.440480 -2.940677
H   -3.762801 -1.031562 2.223718
H   -5.896208 -2.079316 2.913176
H   -7.734870 -2.352787 1.268019
H   -7.438560 -1.556343 -1.063779
H   -5.320275 -0.488143 -1.747336
H   -3.033609 -0.564322 -2.709319
H   -2.406989 -1.855741 -1.686200
H   -0.854977 0.738426 -2.160818
H   -0.681616 -0.617054 -3.255023
H   1.227334 0.827873 -1.570393
H   1.525780 -0.447036 -2.766811
H   2.436835 -0.564018 0.141242
H   2.865348 -1.720464 -1.134776
H   3.421796 2.967919 -2.469563
H   2.753415 5.116002 -1.427459
H   2.609954 5.302743 1.042518
H   3.128165 3.333309 2.463610
H   3.785045 1.196804 1.430358
H   4.137183 -1.317630 1.116621
H   6.017304 -2.142029 2.452797
H   8.354742 -1.632716 1.787275
H   8.787460 -0.290781 -0.258569
H   6.896900 0.515666 -1.631529
H   -0.615053 -2.560506 -3.374122
H   -0.322136 -4.977684 -3.472326
H   0.694474 -6.210880 -1.567974
H   1.414382 -4.944273 0.453863
H   1.088422 -2.506603 0.566862
77
fac_conf0_gas
C   0.562428 -2.549061 1.326415
C   0.126764 -0.022284 2.491464
C   -1.927098 -1.535667 1.524521
C   2.329138 1.314367 -1.062209
C   2.362049 2.439289 -0.227597
H   2.168850 2.322302 0.835466
C   2.626803 3.700029 -0.746154
H   2.637120 4.560044 -0.084295
C   2.845344 3.862154 -2.113240
H   3.038321 4.850240 -2.520972
C   2.814419 2.754143 -2.953089
H   2.992764 2.870960 -4.018575
C   2.565193 1.485358 -2.430099
H   2.572096 0.632572 -3.102997
C   3.526933 -0.633587 0.603671
C   3.521125 -1.055388 1.934917
H   2.576325 -1.159454 2.458846
C   4.721623 -1.336275 2.584230
H   4.707118 -1.663041 3.619830
C   5.930298 -1.197171 1.909704
H   6.865309 -1.417218 2.417298
C   5.942931 -0.767196 0.582933
H   6.886076 -0.648921 0.056791
C   4.747610 -0.481420 -0.065616
H   4.762311 -0.121601 -1.091896
C   1.966973 -1.518294 -1.640247
H   2.820496 -1.383064 -2.315155
H   2.085513 -2.490571 -1.153019
C   0.666031 -1.422565 -2.423953
H   0.644568 -2.146618 -3.249711
H   0.630235 -0.436250 -2.888990
C   -1.020836 -2.941914 -1.494899
C   -0.179711 -4.015570 -1.802657
H   0.831838 -3.856369 -2.152468
C   -0.610322 -5.330640 -1.634934
H   0.074673 -6.139836 -1.870658
C   -1.888143 -5.607297 -1.171608
H   -2.219630 -6.632262 -1.038956
C   -2.733513 -4.542776 -0.867653
H   -3.733228 -4.726997 -0.486021
C   -2.309542 -3.231347 -1.024331
H   -2.981959 -2.436157 -0.726175
C   -1.610933 -0.699424 -2.260385
H   -2.589629 -0.972349 -1.868348
H   -1.628540 -0.909652 -3.341180
C   -1.393119 0.788684 -2.009800
H   -2.131901 1.359984 -2.581223
H   -0.406332 1.131236 -2.341149
C   -3.243726 1.232194 0.201012
C   -4.252728 1.355706 -0.757846
H   -4.012809 1.390047 -1.816394
C   -5.588823 1.438161 -0.371132
H   -6.363380 1.525112 -1.128071
C   -5.929248 1.413483 0.977658
H   -6.971130 1.477677 1.277908
C   -4.929183 1.298704 1.941049
H   -5.186493 1.268406 2.995660
C   -3.597865 1.198950 1.555551
H   -2.823246 1.075241 2.308313
C   -0.934391 2.856092 -0.017980
C   -0.988636 3.779353 -1.065178
H   -1.318728 3.473352 -2.053527
C   -0.614732 5.103559 -0.854927
H   -0.650816 5.810718 -1.678871
C   -0.200371 5.521577 0.407105
H   0.084110 6.557251 0.571022
C   -0.148874 4.607648 1.457625
H   0.179015 4.925103 2.443454
C   -0.505323 3.279648 1.245390
H   -0.436238 2.563516 2.059947
N   -0.577787 -1.561949 -1.618043
O   0.999041 -3.575144 1.658216
O   0.351476 0.498366 3.517692
O   -2.879426 -1.981762 2.022476
P   1.945122 -0.291300 -0.255878
P   -1.451370 1.106065 -0.191775
Mo   -0.241058 -0.826673 0.772187
77
fac_conf1_gas
C   0.248778 -2.717800 1.254715
C   0.525222 -0.162275 2.456751
C   -1.882169 -1.306193 1.889968
C   2.632192 0.995436 -0.823074
C   2.881141 1.810748 0.288620
H   2.548930 1.492401 1.273479
C   3.535654 3.026415 0.136995
H   3.712006 3.651959 1.006294
C   3.934010 3.454249 -1.128179
H   4.434612 4.410959 -1.246741
C   3.683824 2.655854 -2.239199
H   3.994936 2.982312 -3.227800
C   3.042509 1.427354 -2.087461
H   2.879921 0.807381 -2.965011
C   3.306715 -1.593721 0.003584
C   3.414006 -2.087644 1.305045
H   2.606732 -1.916624 2.009882
C   4.549903 -2.793240 1.697023
H   4.618682 -3.176025 2.711013
C   5.585202 -3.009448 0.793937
H   6.467786 -3.564625 1.098847
C   5.492957 -2.504235 -0.502626
H   6.305463 -2.657826 -1.207308
C   4.364270 -1.793467 -0.892192
H   4.318961 -1.372900 -1.894251
C   1.390567 -1.287664 -2.165280
H   1.202753 -0.464814 -2.859073
H   2.214498 -1.875235 -2.581083
C   0.170661 -2.186658 -2.046164
H   -0.098374 -2.574135 -3.042534
H   0.431451 -3.037077 -1.413114
C   -2.109906 -2.452336 -1.235760
C   -2.000598 -3.822656 -1.481017
H   -1.085302 -4.261380 -1.855393
C   -3.078658 -4.673288 -1.230887
H   -2.960066 -5.736398 -1.419126
C   -4.283456 -4.178174 -0.755055
H   -5.117422 -4.845324 -0.561025
C   -4.401318 -2.808656 -0.522621
H   -5.326789 -2.393518 -0.134744
C   -3.332032 -1.959231 -0.757118
H   -3.436291 -0.906118 -0.518105
C   -1.444011 -0.371832 -2.303278
H   -2.532621 -0.328952 -2.272076
H   -1.176895 -0.601108 -3.345576
C   -0.909345 1.005224 -1.920925
H   -1.448307 1.750428 -2.517171
H   0.155836 1.126584 -2.136565
C   -2.854025 1.864700 0.004126
C   -3.320283 2.891869 -0.826970
H   -2.640660 3.385125 -1.517628
C   -4.642575 3.313530 -0.757623
H   -4.990520 4.109790 -1.409757
C   -5.517292 2.722370 0.153623
H   -6.550863 3.052363 0.207724
C   -5.058334 1.718389 0.999148
H   -5.728076 1.260976 1.721697
C   -3.732451 1.292781 0.926722
H   -3.382432 0.511636 1.590902
C   -0.232447 2.881419 0.186532
C   0.146755 3.760327 -0.831594
H   -0.018325 3.504323 -1.873957
C   0.760649 4.970773 -0.521426
H   1.062664 5.640681 -1.321446
C   0.993175 5.317957 0.806244
H   1.470139 6.264245 1.045584
C   0.623707 4.443456 1.826293
H   0.813417 4.701937 2.864129
C   0.020561 3.228790 1.519094
H   -0.242900 2.536197 2.314160
N   -1.008335 -1.520771 -1.441960
O   0.491023 -3.830975 1.494774
O   1.031092 0.288977 3.412267
O   -2.763483 -1.625233 2.581720
P   1.824268 -0.617596 -0.481280
P   -1.099816 1.294040 -0.100317
Mo   -0.271471 -0.859033 0.834846
77
mer_conf0_gas
Mo   0.025738 0.451277 0.229766
P   -2.365091 0.306892 -0.186482
P   2.404071 0.160214 -0.151480
O   0.090242 -1.834992 2.435498
O   0.068875 2.248505 2.767446
O   0.074024 3.212693 -1.327511
N   -0.012070 -0.763199 -1.925366
C   -0.104976 -2.225887 -1.910665
C   -0.774117 -2.868631 -0.868977
H   -1.175281 -2.280129 -0.053009
C   -0.923322 -4.251709 -0.860286
H   -1.446575 -4.719427 -0.031726
C   -0.398495 -5.022675 -1.892226
H   -0.501686 -6.103539 -1.879915
C   0.262452 -4.390861 -2.940313
H   0.676192 -4.975110 -3.757313
C   0.399013 -3.005311 -2.957723
H   0.911249 -2.547877 -3.796623
C   -1.191813 -0.220118 -2.663692
H   -1.006351 0.845460 -2.825671
H   -1.256888 -0.706058 -3.649844
C   -2.499530 -0.407942 -1.910178
H   -2.728310 -1.474027 -1.826092
H   -3.308707 0.063662 -2.476151
C   -3.425378 -0.812218 0.817416
C   -3.207338 -0.824098 2.199827
H   -2.419504 -0.202871 2.618269
C   -3.979008 -1.630458 3.030053
H   -3.795113 -1.631320 4.100477
C   -4.972747 -2.442417 2.488460
H   -5.568864 -3.079910 3.135221
C   -5.198234 -2.437024 1.114486
H   -5.972699 -3.067445 0.686309
C   -4.433020 -1.622750 0.283580
H   -4.629752 -1.628177 -0.785058
C   -3.426176 1.809010 -0.256710
C   -4.703351 1.780463 -0.829754
H   -5.095147 0.855903 -1.247130
C   -5.492867 2.924040 -0.850356
H   -6.481145 2.891072 -1.300525
C   -5.019475 4.108353 -0.286510
H   -5.636920 5.002072 -0.302360
C   -3.759692 4.140112 0.302172
H   -3.387981 5.056873 0.750522
C   -2.965295 2.995383 0.317979
H   -1.984417 3.016226 0.782438
C   1.227314 -0.294044 -2.597535
H   1.156622 0.794408 -2.669837
H   1.286732 -0.668795 -3.628903
C   2.470275 -0.681286 -1.811653
H   3.367134 -0.413790 -2.378746
H   2.483367 -1.763730 -1.645968
C   3.430244 -0.910908 0.927212
C   4.366614 -1.828667 0.440853
H   4.507639 -1.959253 -0.628687
C   5.130999 -2.588880 1.322279
H   5.850709 -3.303835 0.933209
C   4.974157 -2.432842 2.696754
H   5.569784 -3.027901 3.383171
C   4.048396 -1.515754 3.188965
H   3.916716 -1.393490 4.260111
C   3.277467 -0.762610 2.310161
H   2.542107 -0.058929 2.692611
C   3.526375 1.605983 -0.352048
C   4.787231 1.481121 -0.947840
H   5.129470 0.513037 -1.305972
C   5.625201 2.583858 -1.063890
H   6.600016 2.475887 -1.531384
C   5.218289 3.823664 -0.572043
H   5.873714 4.685366 -0.662251
C   3.976466 3.951817 0.041340
H   3.657005 4.912302 0.435140
C   3.133376 2.847948 0.151598
H   2.166280 2.943868 0.635342
C   0.056700 -1.059085 1.574038
C   0.052690 1.565357 1.814785
C   0.053952 2.172734 -0.805603
