# Supplementary material for: MACE: Automated Assessment of Stereochemistry of Transition Metal Complexes and Its Applications in Computational Catalysis
Source: J Chem Theory Comput. 2024 Feb 16;20(5):2313–20. doi: 10.1021/acs.jctc.3c01313 (PMC10938507; doi:10.1021/acs.jctc.3c01313)
Supplement: Supplementary file 3 — ct3c01313_si_003.zip [file ct3c01313_si_003.zip › structures/README.md]

# Codebook

This archive contains all structures (XYZ format) and energies (XLSX format) computed in this research.

They are splitted to three directories:

    - *hemilab*: contains data for Ru complex of PN3P ligand;
    
    - *PNPhP*: contains data for Mo and Fe complexes of PNPhP ligand;
    
    - *screening*: contains data for high-throughput computations of Mn, Fe, Ru complexes of XNX ligands:
    
        - `mace_` subfolders contains initial structures generated by MACE;
        
        - `QM_` subfolders contains QM-optimized structures.

Tabular `xlsx`-formatted files with energies are located in the root of these directories.
