# Supplementary material for: MACE: Automated Assessment of Stereochemistry of Transition Metal Complexes and Its Applications in Computational Catalysis
Source: J Chem Theory Comput. 2024 Feb 16;20(5):2313–20. doi: 10.1021/acs.jctc.3c01313 (PMC10938507; doi:10.1021/acs.jctc.3c01313)
Supplement: Supplementary file 3 — ct3c01313_si_003.zip [file ct3c01313_si_003.zip › structures/screening/mace_MeCN/Mn_NNhN_iPr_bic_0.xyz]

68
{"conf": 0, "E": 277.66, "rms": -1.0, "geom": "OH", "total_charge": 0, "CA_charge": 1, "smiles": "C[C:1]#[6N:2]->[Mn+:3]1(<-[3H-:4])(<-[4C-:5]#[O+:6])(<-[5C-:7]#[O+:8])<-[1N:9]([CH:10]([CH3:11])[CH3:12])([CH:13]([CH3:14])[CH3:15])[CH2:16][CH2:17][NH:18][CH2:19][CH2:20][2N:21]->1([CH:22]([CH3:23])[CH3:24])[CH:25]([CH3:26])[CH3:27]", "smiles3D": "C([C:1]#[6N:2]->[Mn+:3]1(<-[3H-:4])(<-[4C-:5]#[O+:6])(<-[5C-:7]#[O+:8])<-[1N:9]([C:10]([C:11]([H:32])([H:33])[H:34])([C:12]([H:35])([H:36])[H:37])[H:31])([C:13]([C:14]([H:39])([H:40])[H:41])([C:15]([H:42])([H:43])[H:44])[H:38])[C:16]([H:45])([H:46])[C:17]([H:47])([H:48])[N:18]([H:49])[C:19]([H:50])([H:51])[C:20]([H:52])([H:53])[2N:21]->1([C:22]([C:23]([H:55])([H:56])[H:57])([C:24]([H:58])([H:59])[H:60])[H:54])[C:25]([C:26]([H:62])([H:63])[H:64])([C:27]([H:65])([H:66])[H:67])[H:61])([H:28])([H:29])[H:30]", "smiles3Dx": "C([C:1]#[6N:2]->[Mn+:3]1(<-[3H-:4])(<-[4C-:5]#[O+:6])(<-[5C-:7]#[O+:8])<-[1N:9]([C:10]([C:11]([H:32])([H:33])[H:34])([C:12]([H:35])([H:36])[H:37])[H:31])([C:13]([C:14]([H:39])([H:40])[H:41])([C:15]([H:42])([H:43])[H:44])[H:38])[C:16]([H:45])([H:46])[C:17]([H:47])([H:48])[N:18]([H:49])[C:19]([H:50])([H:51])[C:20]([H:52])([H:53])[2N:21]->1([C:22]([C:23]([H:55])([H:56])[H:57])([C:24]([H:58])([H:59])[H:60])[H:54])[C:25]([C:26]([H:62])([H:63])[H:64])([C:27]([H:65])([H:66])[H:67])[H:61])([H:28])([H:29])[H:30]", "dummies": []}
C      1.0941    -4.6380    -1.4721
C      0.7949    -3.2703    -1.0510
N      0.5456    -2.1180    -0.7012
Mn     0.0000     0.0000     0.0000
H     -1.3769    -0.0212    -1.1782
C     -1.3916    -1.4779     1.0623
O     -2.1205    -2.2729     1.6030
C      1.5962    -0.2915     1.6296
O      2.4330    -0.4436     2.4844
N     -1.0148     1.9439     1.1732
C     -0.2498     3.2271     0.9772
C      0.8427     3.6124     2.0418
C     -1.0687     4.5472     0.7275
C     -1.1743     1.7084     2.6598
C     -1.7637     0.3772     3.1459
C     -1.9822     2.8176     3.4074
C     -2.3298     1.9211     0.5438
C     -2.5060     2.3030    -0.9682
N     -1.3244     2.9215    -1.5842
C     -0.6584     2.1342    -2.6279
C      0.8746     2.1167    -2.4052
N      1.4850     0.9360    -1.7564
C      1.7330    -0.1053    -2.8263
C      0.4599    -0.7318    -3.4416
C      2.7282    -1.2596    -2.4625
C      2.8182     1.3122    -1.1982
C      3.8257     1.9415    -2.2079
C      2.7556     2.2363    -0.0095
H      2.1557    -4.8688    -1.2478
H      0.4370    -5.3455    -0.9261
H      0.9178    -4.7342    -2.5632
H      0.2970     3.0413     0.0678
H      1.4935     2.7846     2.3769
H      0.4054     4.0539     2.9592
H      1.5092     4.3924     1.6148
H     -2.1433     4.4331     0.5212
H     -0.6226     5.0946    -0.1306
H     -1.0061     5.2607     1.5763
H     -0.1622     1.7069     3.0926
H     -0.9748    -0.3983     3.1617
H     -2.7013     0.0944     2.6325
H     -2.0369     0.4445     4.2223
H     -3.0758     2.6258     3.3563
H     -1.7022     2.8157     4.4832
H     -1.8184     3.8385     3.0490
H     -3.0351     2.5495     1.1229
H     -2.6929     0.8810     0.6305
H     -2.8980     1.4473    -1.5575
H     -3.3522     3.0261    -1.0243
H     -1.5989     3.8472    -1.9929
H     -1.1136     1.1594    -2.7942
H     -0.8368     2.6401    -3.6054
H      1.3357     2.2610    -3.4078
H      1.1274     3.0316    -1.8474
H      2.2208     0.4100    -3.6816
H      0.6925    -1.6366    -4.0414
H      0.0149    -0.0377    -4.1829
H     -0.2899    -1.0204    -2.6972
H      2.7289    -1.5342    -1.3957
H      2.5626    -2.1820    -3.0575
H      3.7683    -0.9560    -2.6998
H      3.2926     0.4006    -0.8003
H      4.0966     1.2654    -3.0383
H      4.7818     2.1696    -1.6884
H      3.4461     2.8951    -2.6286
H      3.6960     2.1791     0.5811
H      1.9562     1.8393     0.5922
H      2.5936     3.2993    -0.2822
68
{"conf": 1, "E": 249.42, "rms": -1.0, "geom": "OH", "total_charge": 0, "CA_charge": 1, "smiles": "C[C:1]#[6N:2]->[Mn+:3]1(<-[3H-:4])(<-[4C-:5]#[O+:6])(<-[5C-:7]#[O+:8])<-[1N:9]([CH:10]([CH3:11])[CH3:12])([CH:13]([CH3:14])[CH3:15])[CH2:16][CH2:17][NH:18][CH2:19][CH2:20][2N:21]->1([CH:22]([CH3:23])[CH3:24])[CH:25]([CH3:26])[CH3:27]", "smiles3D": "C([C:1]#[6N:2]->[Mn+:3]1(<-[3H-:4])(<-[4C-:5]#[O+:6])(<-[5C-:7]#[O+:8])<-[1N:9]([C:10]([C:11]([H:32])([H:33])[H:34])([C:12]([H:35])([H:36])[H:37])[H:31])([C:13]([C:14]([H:39])([H:40])[H:41])([C:15]([H:42])([H:43])[H:44])[H:38])[C:16]([H:45])([H:46])[C:17]([H:47])([H:48])[N:18]([H:49])[C:19]([H:50])([H:51])[C:20]([H:52])([H:53])[2N:21]->1([C:22]([C:23]([H:55])([H:56])[H:57])([C:24]([H:58])([H:59])[H:60])[H:54])[C:25]([C:26]([H:62])([H:63])[H:64])([C:27]([H:65])([H:66])[H:67])[H:61])([H:28])([H:29])[H:30]", "smiles3Dx": "C([C:1]#[6N:2]->[Mn+:3]1(<-[3H-:4])(<-[4C-:5]#[O+:6])(<-[5C-:7]#[O+:8])<-[1N:9]([C:10]([C:11]([H:32])([H:33])[H:34])([C:12]([H:35])([H:36])[H:37])[H:31])([C:13]([C:14]([H:39])([H:40])[H:41])([C:15]([H:42])([H:43])[H:44])[H:38])[C:16]([H:45])([H:46])[C:17]([H:47])([H:48])[N:18]([H:49])[C:19]([H:50])([H:51])[C:20]([H:52])([H:53])[2N:21]->1([C:22]([C:23]([H:55])([H:56])[H:57])([C:24]([H:58])([H:59])[H:60])[H:54])[C:25]([C:26]([H:62])([H:63])[H:64])([C:27]([H:65])([H:66])[H:67])[H:61])([H:28])([H:29])[H:30]", "dummies": []}
C     -3.1612    -0.2727     3.8493
C     -2.2466    -0.2104     2.7102
N     -1.4796    -0.1601     1.7507
Mn     0.0000     0.0000     0.0000
H     -0.9030     1.5445    -0.3466
C      1.0097     1.0279     1.7799
O      1.5207     1.5533     2.7381
C      0.9713    -1.9503     0.7982
O      1.4749    -2.9643     1.2132
N      1.8737     0.7715    -1.4518
C      3.1953     0.9394    -0.7452
C      3.5819    -0.2804     0.1173
C      3.4660     2.2156     0.1039
C      1.4269     2.0235    -2.0988
C      0.9638     3.1525    -1.1480
C      2.4260     2.6367    -3.1292
C      2.0690    -0.2226    -2.5102
C      1.3715    -1.4694    -2.1240
N      0.7204    -2.0387    -3.2950
C     -0.2752    -3.0187    -2.9030
C     -1.2098    -2.5785    -1.7436
N     -1.5906    -1.1573    -1.5165
C     -2.8641    -1.1738    -0.7372
C     -4.1872    -1.3711    -1.5365
C     -2.9139    -2.2257     0.4195
C     -1.7040    -0.3420    -2.7551
C     -2.3317     1.0834    -2.6010
C     -2.3925    -1.0523    -3.9682
H     -3.2637    -1.3258     4.1827
H     -2.7592     0.3420     4.6806
H     -4.1547     0.1172     3.5464
H      3.9733     0.9969    -1.5421
H      4.6473    -0.1978     0.4230
H      3.5200    -1.2281    -0.4383
H      2.9930    -0.3429     1.0444
H      2.6795     2.5071     0.7992
H      4.3838     2.0845     0.7167
H      3.7011     3.0872    -0.5316
H      0.5272     1.7479    -2.6790
H      0.7563     2.7927    -0.1328
H      0.0317     3.6140    -1.5396
H      1.7009     3.9786    -1.0710
H      3.3438     3.0316    -2.6596
H      2.7405     1.9200    -3.9114
H      1.9347     3.4828    -3.6562
H      3.1354    -0.4779    -2.7050
H      1.6430     0.1099    -3.4860
H      0.6343    -1.0687    -1.4147
H      2.0441    -2.2209    -1.6602
H      1.4440    -2.5188    -3.8812
H     -0.8707    -3.2926    -3.7980
H      0.2361    -3.9605    -2.5972
H     -0.7248    -2.9248    -0.8153
H     -2.1273    -3.1918    -1.8692
H     -2.9260    -0.1793    -0.2553
H     -5.0486    -1.3042    -0.8371
H     -4.3851    -0.6053    -2.3036
H     -4.2366    -2.3733    -2.0078
H     -3.6695    -1.9194     1.1736
H     -1.9398    -2.3640     0.9223
H     -3.2331    -3.2269     0.0593
H     -0.6740    -0.1466    -3.0677
H     -3.2016     1.1627    -1.9290
H     -2.6509     1.4838    -3.5867
H     -1.5952     1.8261    -2.2737
H     -1.6665    -1.1601    -4.8024
H     -2.7823    -2.0559    -3.7329
H     -3.2568    -0.4869    -4.3761
68
{"conf": 2, "E": 257.16, "rms": -1.0, "geom": "OH", "total_charge": 0, "CA_charge": 1, "smiles": "C[C:1]#[6N:2]->[Mn+:3]1(<-[3H-:4])(<-[4C-:5]#[O+:6])(<-[5C-:7]#[O+:8])<-[1N:9]([CH:10]([CH3:11])[CH3:12])([CH:13]([CH3:14])[CH3:15])[CH2:16][CH2:17][NH:18][CH2:19][CH2:20][2N:21]->1([CH:22]([CH3:23])[CH3:24])[CH:25]([CH3:26])[CH3:27]", "smiles3D": "C([C:1]#[6N:2]->[Mn+:3]1(<-[3H-:4])(<-[4C-:5]#[O+:6])(<-[5C-:7]#[O+:8])<-[1N:9]([C:10]([C:11]([H:32])([H:33])[H:34])([C:12]([H:35])([H:36])[H:37])[H:31])([C:13]([C:14]([H:39])([H:40])[H:41])([C:15]([H:42])([H:43])[H:44])[H:38])[C:16]([H:45])([H:46])[C:17]([H:47])([H:48])[N:18]([H:49])[C:19]([H:50])([H:51])[C:20]([H:52])([H:53])[2N:21]->1([C:22]([C:23]([H:55])([H:56])[H:57])([C:24]([H:58])([H:59])[H:60])[H:54])[C:25]([C:26]([H:62])([H:63])[H:64])([C:27]([H:65])([H:66])[H:67])[H:61])([H:28])([H:29])[H:30]", "smiles3Dx": "C([C:1]#[6N:2]->[Mn+:3]1(<-[3H-:4])(<-[4C-:5]#[O+:6])(<-[5C-:7]#[O+:8])<-[1N:9]([C:10]([C:11]([H:32])([H:33])[H:34])([C:12]([H:35])([H:36])[H:37])[H:31])([C:13]([C:14]([H:39])([H:40])[H:41])([C:15]([H:42])([H:43])[H:44])[H:38])[C:16]([H:45])([H:46])[C:17]([H:47])([H:48])[N:18]([H:49])[C:19]([H:50])([H:51])[C:20]([H:52])([H:53])[2N:21]->1([C:22]([C:23]([H:55])([H:56])[H:57])([C:24]([H:58])([H:59])[H:60])[H:54])[C:25]([C:26]([H:62])([H:63])[H:64])([C:27]([H:65])([H:66])[H:67])[H:61])([H:28])([H:29])[H:30]", "dummies": []}
C     -0.7003    -1.7457    -4.6193
C     -0.4932    -1.2529    -3.2586
N     -0.3210    -0.8431    -2.1125
Mn     0.0000     0.0000     0.0000
H      1.7476    -0.5015    -0.1353
C      0.4739     1.7866    -1.3574
O      0.7107     2.7147    -2.0906
C     -2.1370     0.8569    -0.1184
O     -3.2540     1.3067    -0.1850
N      0.6454     1.3615     1.9523
C      2.0967     1.0677     2.1565
C      3.0756     1.3521     0.9866
C      2.7236     1.6727     3.4470
C      0.2928     2.8017     1.6406
C      1.3820     3.7087     0.9993
C     -0.3142     3.6757     2.7881
C     -0.0297     0.9065     3.1763
C     -1.5735     0.8682     3.2127
N     -2.0900    -0.4487     3.6067
C     -2.2545    -1.3296     2.4504
C     -1.0209    -2.2045     2.2495
N     -0.4679    -2.2620     0.8930
C     -1.4097    -3.1182     0.0540
C     -0.8242    -3.9780    -1.0982
C     -2.6236    -2.3560    -0.5224
C      0.8939    -2.8446     1.0432
C      1.7527    -2.9736    -0.2443
C      0.9646    -4.1998     1.8111
H     -1.3472    -2.6466    -4.5900
H      0.2787    -2.0079    -5.0702
H     -1.1898    -0.9577    -5.2276
H      2.1406    -0.0354     2.2859
H      3.6403     2.2987     1.1207
H      2.6011     1.3738    -0.0009
H      3.8466     0.5516     0.9536
H      3.8326     1.5960     3.4260
H      2.4112     1.1038     4.3474
H      2.4549     2.7361     3.5794
H     -0.5083     2.7112     0.8840
H      1.8160     3.3469     0.0641
H      0.9277     4.6757     0.6926
H      2.1840     3.9612     1.7199
H     -1.3501     3.4012     3.0367
H      0.3309     3.7020     3.6885
H     -0.4253     4.7335     2.4660
H      0.2749     1.5649     4.0122
H      0.3472    -0.0781     3.4530
H     -2.0343     1.2582     2.2960
H     -1.9036     1.5709     4.0106
H     -3.0398    -0.3019     4.0248
H     -3.1299    -1.9963     2.6272
H     -2.4958    -0.7692     1.5586
H     -1.3025    -3.2270     2.5898
H     -0.2512    -1.8860     2.9552
H     -1.8544    -3.8815     0.7302
H     -1.6368    -4.5439    -1.6026
H     -0.3290    -3.3993    -1.8865
H     -0.1686    -4.7821    -0.7222
H     -3.4072    -2.1899     0.2388
H     -3.1500    -2.9502    -1.2996
H     -2.3413    -1.4192    -0.9985
H      1.4446    -2.1102     1.6703
H      1.3781    -2.3558    -1.0721
H      2.7919    -2.6422    -0.0286
H      1.8565    -4.0176    -0.6043
H      0.1971    -4.9190     1.4690
H      1.9650    -4.6706     1.6970
H      0.8328    -4.0423     2.9019
68
{"conf": 3, "E": 293.9, "rms": -1.0, "geom": "OH", "total_charge": 0, "CA_charge": 1, "smiles": "C[C:1]#[6N:2]->[Mn+:3]1(<-[3H-:4])(<-[4C-:5]#[O+:6])(<-[5C-:7]#[O+:8])<-[1N:9]([CH:10]([CH3:11])[CH3:12])([CH:13]([CH3:14])[CH3:15])[CH2:16][CH2:17][NH:18][CH2:19][CH2:20][2N:21]->1([CH:22]([CH3:23])[CH3:24])[CH:25]([CH3:26])[CH3:27]", "smiles3D": "C([C:1]#[6N:2]->[Mn+:3]1(<-[3H-:4])(<-[4C-:5]#[O+:6])(<-[5C-:7]#[O+:8])<-[1N:9]([C:10]([C:11]([H:32])([H:33])[H:34])([C:12]([H:35])([H:36])[H:37])[H:31])([C:13]([C:14]([H:39])([H:40])[H:41])([C:15]([H:42])([H:43])[H:44])[H:38])[C:16]([H:45])([H:46])[C:17]([H:47])([H:48])[N:18]([H:49])[C:19]([H:50])([H:51])[C:20]([H:52])([H:53])[2N:21]->1([C:22]([C:23]([H:55])([H:56])[H:57])([C:24]([H:58])([H:59])[H:60])[H:54])[C:25]([C:26]([H:62])([H:63])[H:64])([C:27]([H:65])([H:66])[H:67])[H:61])([H:28])([H:29])[H:30]", "smiles3Dx": "C([C:1]#[6N:2]->[Mn+:3]1(<-[3H-:4])(<-[4C-:5]#[O+:6])(<-[5C-:7]#[O+:8])<-[1N:9]([C:10]([C:11]([H:32])([H:33])[H:34])([C:12]([H:35])([H:36])[H:37])[H:31])([C:13]([C:14]([H:39])([H:40])[H:41])([C:15]([H:42])([H:43])[H:44])[H:38])[C:16]([H:45])([H:46])[C:17]([H:47])([H:48])[N:18]([H:49])[C:19]([H:50])([H:51])[C:20]([H:52])([H:53])[2N:21]->1([C:22]([C:23]([H:55])([H:56])[H:57])([C:24]([H:58])([H:59])[H:60])[H:54])[C:25]([C:26]([H:62])([H:63])[H:64])([C:27]([H:65])([H:66])[H:67])[H:61])([H:28])([H:29])[H:30]", "dummies": []}
C     -2.5606    -0.5000     4.2468
C     -1.7967    -0.3567     3.0083
N     -1.1511    -0.2353     1.9692
Mn     0.0000     0.0000     0.0000
H      0.3566    -1.7843     0.1214
C     -2.0872    -0.4485    -0.8454
O     -3.1866    -0.6833    -1.2820
C     -0.8084     2.1614     0.1873
O     -1.2305     3.2862     0.2930
N      0.8356    -0.0781    -2.3173
C      0.1111     0.7897    -3.3066
C     -0.5282     2.0509    -2.7100
C     -1.0042     0.1538    -4.1767
C      0.8585    -1.5385    -2.6879
C     -0.4305    -2.3861    -2.5225
C      1.4544    -1.8368    -4.1056
C      2.2572     0.2827    -2.1872
C      2.7967     1.7236    -2.4637
N      3.8901     2.0754    -1.5422
C      3.5082     2.5251    -0.1821
C      2.1952     1.9467     0.4160
N      2.0509     0.6828     1.1720
C      3.1713    -0.3562     1.2626
C      4.4931    -0.2336     0.4700
C      2.6816    -1.7944     1.0398
C      1.6341     1.0466     2.5601
C      1.3638    -0.1232     3.5520
C      2.6385     2.0174     3.2613
H     -2.0511     0.0557     5.0606
H     -2.6271    -1.5737     4.5175
H     -3.5813    -0.0904     4.1012
H      0.8727     1.1424    -4.0366
H      0.1070     2.6026    -2.0171
H     -0.7543     2.7688    -3.5283
H     -1.4979     1.8134    -2.2302
H     -0.6678    -0.6765    -4.8161
H     -1.3725     0.9090    -4.9053
H     -1.8856    -0.1299    -3.5710
H      1.5620    -2.0075    -1.9678
H     -0.7984    -2.4316    -1.4923
H     -0.1743    -3.4448    -2.7459
H     -1.2592    -2.1536    -3.2052
H      2.3905    -2.4273    -4.0036
H      1.7094    -0.9127    -4.6602
H      0.7734    -2.4390    -4.7454
H      2.9209    -0.3873    -2.7762
H      2.4494     0.0457    -1.1501
H      2.0726     2.5404    -2.4614
H      3.2065     1.7373    -3.4970
H      4.6959     1.4168    -1.5793
H      4.3502     2.5299     0.5292
H      3.3233     3.6167    -0.2902
H      1.5034     1.8172    -0.4055
H      1.7518     2.7869     0.9911
H      3.5329    -0.3427     2.3066
H      5.0934     0.6471     0.7308
H      4.4097    -0.4432    -0.6074
H      5.1713    -1.0457     0.8136
H      3.4593    -2.5114     1.3829
H      1.7961    -2.0547     1.6303
H      2.5293    -2.0026    -0.0303
H      0.6672     1.5888     2.4651
H      0.8254    -0.9658     3.1056
H      2.2868    -0.5155     4.0275
H      0.7311     0.2527     4.3848
H      2.5590     1.9601     4.3687
H      2.4326     3.0773     3.0088
H      3.6859     1.7915     2.9787
68
{"conf": 4, "E": 227.22, "rms": -1.0, "geom": "OH", "total_charge": 0, "CA_charge": 1, "smiles": "C[C:1]#[6N:2]->[Mn+:3]1(<-[3H-:4])(<-[4C-:5]#[O+:6])(<-[5C-:7]#[O+:8])<-[1N:9]([CH:10]([CH3:11])[CH3:12])([CH:13]([CH3:14])[CH3:15])[CH2:16][CH2:17][NH:18][CH2:19][CH2:20][2N:21]->1([CH:22]([CH3:23])[CH3:24])[CH:25]([CH3:26])[CH3:27]", "smiles3D": "C([C:1]#[6N:2]->[Mn+:3]1(<-[3H-:4])(<-[4C-:5]#[O+:6])(<-[5C-:7]#[O+:8])<-[1N:9]([C:10]([C:11]([H:32])([H:33])[H:34])([C:12]([H:35])([H:36])[H:37])[H:31])([C:13]([C:14]([H:39])([H:40])[H:41])([C:15]([H:42])([H:43])[H:44])[H:38])[C:16]([H:45])([H:46])[C:17]([H:47])([H:48])[N:18]([H:49])[C:19]([H:50])([H:51])[C:20]([H:52])([H:53])[2N:21]->1([C:22]([C:23]([H:55])([H:56])[H:57])([C:24]([H:58])([H:59])[H:60])[H:54])[C:25]([C:26]([H:62])([H:63])[H:64])([C:27]([H:65])([H:66])[H:67])[H:61])([H:28])([H:29])[H:30]", "smiles3Dx": "C([C:1]#[6N:2]->[Mn+:3]1(<-[3H-:4])(<-[4C-:5]#[O+:6])(<-[5C-:7]#[O+:8])<-[1N:9]([C:10]([C:11]([H:32])([H:33])[H:34])([C:12]([H:35])([H:36])[H:37])[H:31])([C:13]([C:14]([H:39])([H:40])[H:41])([C:15]([H:42])([H:43])[H:44])[H:38])[C:16]([H:45])([H:46])[C:17]([H:47])([H:48])[N:18]([H:49])[C:19]([H:50])([H:51])[C:20]([H:52])([H:53])[2N:21]->1([C:22]([C:23]([H:55])([H:56])[H:57])([C:24]([H:58])([H:59])[H:60])[H:54])[C:25]([C:26]([H:62])([H:63])[H:64])([C:27]([H:65])([H:66])[H:67])[H:61])([H:28])([H:29])[H:30]", "dummies": []}
C     -3.5421    -3.4081    -0.8268
C     -2.5044    -2.4075    -0.5828
N     -1.6288    -1.5699    -0.3793
Mn     0.0000     0.0000     0.0000
H     -0.2972     0.5568    -1.7133
C     -1.8362     1.2658     0.5481
O     -2.8019     1.9281     0.8366
C     -0.1508    -0.6154     2.2161
O     -0.2357    -0.9428     3.3739
N      1.4633     1.9320     0.3857
C      2.1615     1.5946     1.6578
C      1.3827     1.8508     2.9867
C      3.6071     2.1611     1.8581
C      0.6217     3.1559     0.5209
C      1.3427     4.4562     0.9870
C     -0.1919     3.5335    -0.7328
C      2.4430     2.1027    -0.7060
C      2.0454     1.8314    -2.1741
N      1.7956     0.4238    -2.4697
C      2.9633    -0.4272    -2.3028
C      2.8965    -1.2088    -0.9903
N      1.6360    -1.7725    -0.5312
C      1.9100    -2.4170     0.8017
C      0.8182    -3.3834     1.3351
C      3.2889    -3.1169     1.0381
C      1.0292    -2.7445    -1.4931
C      1.9422    -3.9159    -1.9368
C      0.3935    -2.1585    -2.7676
H     -4.4993    -2.8987    -1.0611
H     -3.6686    -4.0371     0.0782
H     -3.2433    -4.0474    -1.6829
H      2.2781     0.5060     1.5926
H      1.7550     1.1476     3.7629
H      0.2942     1.6993     2.9169
H      1.5454     2.8662     3.3948
H      3.8855     2.2034     2.9335
H      4.3604     1.4896     1.3945
H      3.7403     3.1748     1.4381
H     -0.1290     2.9372     1.2920
H      0.5756     5.2238     1.2274
H      1.9374     4.3425     1.9034
H      1.9864     4.8996     0.2010
H     -1.0529     4.1703    -0.4344
H     -0.6105     2.6536    -1.2422
H      0.4088     4.1378    -1.4449
H      3.3214     1.4793    -0.5157
H      2.8183     3.1416    -0.6821
H      1.1842     2.4199    -2.5156
H      2.8795     2.1920    -2.8193
H      1.5146     0.3845    -3.4785
H      3.9137     0.1527    -2.3382
H      3.0589    -1.1386    -3.1494
H      3.2688    -0.5528    -0.1872
H      3.6430    -2.0171    -1.1022
H      1.9223    -1.5745     1.4959
H     -0.2015    -2.9905     1.1840
H      0.8933    -4.3848     0.8625
H      0.9449    -3.5272     2.4299
H      3.2992    -3.6351     2.0213
H      3.5545    -3.8644     0.2732
H      4.1070    -2.3683     1.1013
H      0.1809    -3.2134    -0.9754
H      2.1369    -4.6175    -1.1082
H      2.8861    -3.5752    -2.4040
H      1.4205    -4.5345    -2.6991
H     -0.2920    -2.9179    -3.2038
H      1.1197    -1.9404    -3.5690
H     -0.2463    -1.3002    -2.5606
68
{"conf": 5, "E": 254.72, "rms": -1.0, "geom": "OH", "total_charge": 0, "CA_charge": 1, "smiles": "C[C:1]#[6N:2]->[Mn+:3]1(<-[3H-:4])(<-[4C-:5]#[O+:6])(<-[5C-:7]#[O+:8])<-[1N:9]([CH:10]([CH3:11])[CH3:12])([CH:13]([CH3:14])[CH3:15])[CH2:16][CH2:17][NH:18][CH2:19][CH2:20][2N:21]->1([CH:22]([CH3:23])[CH3:24])[CH:25]([CH3:26])[CH3:27]", "smiles3D": "C([C:1]#[6N:2]->[Mn+:3]1(<-[3H-:4])(<-[4C-:5]#[O+:6])(<-[5C-:7]#[O+:8])<-[1N:9]([C:10]([C:11]([H:32])([H:33])[H:34])([C:12]([H:35])([H:36])[H:37])[H:31])([C:13]([C:14]([H:39])([H:40])[H:41])([C:15]([H:42])([H:43])[H:44])[H:38])[C:16]([H:45])([H:46])[C:17]([H:47])([H:48])[N:18]([H:49])[C:19]([H:50])([H:51])[C:20]([H:52])([H:53])[2N:21]->1([C:22]([C:23]([H:55])([H:56])[H:57])([C:24]([H:58])([H:59])[H:60])[H:54])[C:25]([C:26]([H:62])([H:63])[H:64])([C:27]([H:65])([H:66])[H:67])[H:61])([H:28])([H:29])[H:30]", "smiles3Dx": "C([C:1]#[6N:2]->[Mn+:3]1(<-[3H-:4])(<-[4C-:5]#[O+:6])(<-[5C-:7]#[O+:8])<-[1N:9]([C:10]([C:11]([H:32])([H:33])[H:34])([C:12]([H:35])([H:36])[H:37])[H:31])([C:13]([C:14]([H:39])([H:40])[H:41])([C:15]([H:42])([H:43])[H:44])[H:38])[C:16]([H:45])([H:46])[C:17]([H:47])([H:48])[N:18]([H:49])[C:19]([H:50])([H:51])[C:20]([H:52])([H:53])[2N:21]->1([C:22]([C:23]([H:55])([H:56])[H:57])([C:24]([H:58])([H:59])[H:60])[H:54])[C:25]([C:26]([H:62])([H:63])[H:64])([C:27]([H:65])([H:66])[H:67])[H:61])([H:28])([H:29])[H:30]", "dummies": []}
C      2.1958     4.2078    -1.5474
C      1.5522     2.9804    -1.0814
N      1.0123     1.9494    -0.6859
Mn     0.0000     0.0000     0.0000
H     -1.4431     0.9801     0.5395
C     -0.6839     0.2701    -2.1786
O     -1.0335     0.4166    -3.3236
C      1.7679    -0.9934    -1.0863
O      2.6950    -1.5050    -1.6638
N     -1.3222    -2.0604     0.1128
C     -2.2735    -2.0708    -1.0566
C     -3.1992    -0.8352    -1.2291
C     -3.1840    -3.3225    -1.2101
C     -2.0065    -2.1644     1.4196
C     -3.2771    -1.3186     1.6493
C     -2.3255    -3.5993     1.9445
C     -0.3573    -3.1531    -0.1326
C      0.8854    -3.3682     0.7739
N      0.7435    -2.8126     2.1122
C      1.9885    -2.2494     2.6261
C      2.2165    -0.7901     2.1699
N      1.1188     0.1879     2.2345
C      1.7251     1.5526     2.1901
C      0.6923     2.6936     2.0539
C      2.7463     2.0239     3.2827
C      0.2717    -0.0302     3.4508
C      0.9841     0.1648     4.8139
C     -1.0699     0.7212     3.5215
H      2.6718     4.7234    -0.6880
H      1.4349     4.8739    -2.0034
H      2.9686     3.9563    -2.3025
H     -1.6314    -2.0690    -1.9629
H     -4.2154    -0.9811    -0.8126
H     -2.7834     0.0889    -0.8158
H     -3.3687    -0.6582    -2.3134
H     -3.9972    -3.3446    -0.4616
H     -3.6890    -3.2727    -2.1994
H     -2.6494    -4.2876    -1.2190
H     -1.2961    -1.7450     2.0966
H     -4.1782    -1.7895     1.2119
H     -3.4767    -1.2547     2.7412
H     -3.1642    -0.2756     1.3161
H     -2.6813    -3.5359     2.9956
H     -3.1228    -4.0983     1.3682
H     -1.4581    -4.2787     1.9741
H      0.0466    -3.0252    -1.1600
H     -0.8983    -4.1141    -0.1352
H      1.8041    -3.0164     0.2752
H      1.0637    -4.4659     0.8548
H      0.4804    -3.5898     2.7626
H      2.8630    -2.8753     2.3337
H      1.9733    -2.2803     3.7378
H      3.0786    -0.4494     2.7509
H      2.5586    -0.8217     1.1360
H      2.3087     1.5451     1.2483
H      1.1612     3.5599     1.5417
H     -0.1935     2.3960     1.4818
H      0.3680     3.0899     3.0350
H      3.4814     1.2957     3.6595
H      3.3616     2.8371     2.8400
H      2.2574     2.4949     4.1560
H     -0.0052    -1.0760     3.4580
H      0.9050     1.2022     5.1917
H      0.4813    -0.4664     5.5788
H      2.0416    -0.1559     4.7942
H     -0.9905     1.7333     3.9576
H     -1.7585     0.1655     4.1947
H     -1.5649     0.7725     2.5574
68
{"conf": 6, "E": 261.79, "rms": -1.0, "geom": "OH", "total_charge": 0, "CA_charge": 1, "smiles": "C[C:1]#[6N:2]->[Mn+:3]1(<-[3H-:4])(<-[4C-:5]#[O+:6])(<-[5C-:7]#[O+:8])<-[1N:9]([CH:10]([CH3:11])[CH3:12])([CH:13]([CH3:14])[CH3:15])[CH2:16][CH2:17][NH:18][CH2:19][CH2:20][2N:21]->1([CH:22]([CH3:23])[CH3:24])[CH:25]([CH3:26])[CH3:27]", "smiles3D": "C([C:1]#[6N:2]->[Mn+:3]1(<-[3H-:4])(<-[4C-:5]#[O+:6])(<-[5C-:7]#[O+:8])<-[1N:9]([C:10]([C:11]([H:32])([H:33])[H:34])([C:12]([H:35])([H:36])[H:37])[H:31])([C:13]([C:14]([H:39])([H:40])[H:41])([C:15]([H:42])([H:43])[H:44])[H:38])[C:16]([H:45])([H:46])[C:17]([H:47])([H:48])[N:18]([H:49])[C:19]([H:50])([H:51])[C:20]([H:52])([H:53])[2N:21]->1([C:22]([C:23]([H:55])([H:56])[H:57])([C:24]([H:58])([H:59])[H:60])[H:54])[C:25]([C:26]([H:62])([H:63])[H:64])([C:27]([H:65])([H:66])[H:67])[H:61])([H:28])([H:29])[H:30]", "smiles3Dx": "C([C:1]#[6N:2]->[Mn+:3]1(<-[3H-:4])(<-[4C-:5]#[O+:6])(<-[5C-:7]#[O+:8])<-[1N:9]([C:10]([C:11]([H:32])([H:33])[H:34])([C:12]([H:35])([H:36])[H:37])[H:31])([C:13]([C:14]([H:39])([H:40])[H:41])([C:15]([H:42])([H:43])[H:44])[H:38])[C:16]([H:45])([H:46])[C:17]([H:47])([H:48])[N:18]([H:49])[C:19]([H:50])([H:51])[C:20]([H:52])([H:53])[2N:21]->1([C:22]([C:23]([H:55])([H:56])[H:57])([C:24]([H:58])([H:59])[H:60])[H:54])[C:25]([C:26]([H:62])([H:63])[H:64])([C:27]([H:65])([H:66])[H:67])[H:61])([H:28])([H:29])[H:30]", "dummies": []}
C     -4.1864     2.1157     1.7086
C     -2.9655     1.4836     1.2112
N     -1.9412     0.9470     0.7938
Mn     0.0000     0.0000     0.0000
H     -0.7591     0.1386    -1.6467
C      0.4492     2.2493    -0.0600
O      0.6805     3.4328    -0.0836
C      0.7111     0.1217     2.1944
O      1.0750     0.1849     3.3427
N      2.1822    -0.2343    -1.1090
C      2.0759     0.2078    -2.5612
C      1.3795    -0.7561    -3.5582
C      1.4427     1.6068    -2.7970
C      3.3115     0.5785    -0.5028
C      4.7521     0.0836    -0.8544
C      3.2922     0.8319     1.0118
C      2.4606    -1.6232    -1.0787
C      2.5637    -2.2250     0.3085
N      2.0785    -3.5973     0.2339
C      1.1058    -3.9315     1.2718
C     -0.1437    -2.9927     1.4411
N     -0.8801    -2.3433     0.3118
C     -2.2989    -2.1958     0.7764
C     -2.4517    -1.5478     2.1898
C     -3.2381    -1.4689    -0.2181
C     -0.8428    -3.2522    -0.8827
C     -1.3940    -2.7145    -2.2230
C     -1.4936    -4.6564    -0.6667
H     -5.0591     1.7239     1.1469
H     -4.3075     1.8855     2.7870
H     -4.1178     3.2140     1.5689
H      3.1109     0.2929    -2.9465
H      0.3449    -0.9520    -3.2609
H      1.3483    -0.3085    -4.5751
H      1.9418    -1.7047    -3.6859
H      1.5743     1.8870    -3.8646
H      1.9233     2.4353    -2.2514
H      0.3564     1.6285    -2.6178
H      3.2513     1.5895    -0.9343
H      5.4857     0.8892    -0.6345
H      4.8922    -0.1698    -1.9212
H      5.0491    -0.7942    -0.2478
H      4.2099     1.3876     1.3038
H      2.4897     1.5323     1.2839
H      3.3064    -0.0798     1.6300
H      3.3794    -1.8765    -1.6512
H      1.6260    -2.1155    -1.5754
H      1.9496    -1.6182     0.9700
H      3.6075    -2.2112     0.6860
H      2.8898    -4.2554     0.3127
H      1.6314    -3.9729     2.2529
H      0.7660    -4.9712     1.0901
H      0.1589    -2.1977     2.1229
H     -0.8603    -3.6201     2.0177
H     -2.7301    -3.2109     0.8950
H     -3.4429    -1.0746     2.3489
H     -1.6651    -0.8140     2.4073
H     -2.3841    -2.3243     2.9803
H     -4.1202    -1.0144     0.2787
H     -3.6791    -2.1957    -0.9268
H     -2.7258    -0.6808    -0.7880
H      0.1987    -3.4619    -1.0801
H     -1.4762    -1.6381    -2.2681
H     -0.7320    -3.0426    -3.0536
H     -2.3967    -3.1171    -2.4754
H     -2.5958    -4.6315    -0.8036
H     -1.3015    -5.0881     0.3301
H     -1.0903    -5.3693    -1.4181
68
{"conf": 7, "E": 283.18, "rms": -1.0, "geom": "OH", "total_charge": 0, "CA_charge": 1, "smiles": "C[C:1]#[6N:2]->[Mn+:3]1(<-[3H-:4])(<-[4C-:5]#[O+:6])(<-[5C-:7]#[O+:8])<-[1N:9]([CH:10]([CH3:11])[CH3:12])([CH:13]([CH3:14])[CH3:15])[CH2:16][CH2:17][NH:18][CH2:19][CH2:20][2N:21]->1([CH:22]([CH3:23])[CH3:24])[CH:25]([CH3:26])[CH3:27]", "smiles3D": "C([C:1]#[6N:2]->[Mn+:3]1(<-[3H-:4])(<-[4C-:5]#[O+:6])(<-[5C-:7]#[O+:8])<-[1N:9]([C:10]([C:11]([H:32])([H:33])[H:34])([C:12]([H:35])([H:36])[H:37])[H:31])([C:13]([C:14]([H:39])([H:40])[H:41])([C:15]([H:42])([H:43])[H:44])[H:38])[C:16]([H:45])([H:46])[C:17]([H:47])([H:48])[N:18]([H:49])[C:19]([H:50])([H:51])[C:20]([H:52])([H:53])[2N:21]->1([C:22]([C:23]([H:55])([H:56])[H:57])([C:24]([H:58])([H:59])[H:60])[H:54])[C:25]([C:26]([H:62])([H:63])[H:64])([C:27]([H:65])([H:66])[H:67])[H:61])([H:28])([H:29])[H:30]", "smiles3Dx": "C([C:1]#[6N:2]->[Mn+:3]1(<-[3H-:4])(<-[4C-:5]#[O+:6])(<-[5C-:7]#[O+:8])<-[1N:9]([C:10]([C:11]([H:32])([H:33])[H:34])([C:12]([H:35])([H:36])[H:37])[H:31])([C:13]([C:14]([H:39])([H:40])[H:41])([C:15]([H:42])([H:43])[H:44])[H:38])[C:16]([H:45])([H:46])[C:17]([H:47])([H:48])[N:18]([H:49])[C:19]([H:50])([H:51])[C:20]([H:52])([H:53])[2N:21]->1([C:22]([C:23]([H:55])([H:56])[H:57])([C:24]([H:58])([H:59])[H:60])[H:54])[C:25]([C:26]([H:62])([H:63])[H:64])([C:27]([H:65])([H:66])[H:67])[H:61])([H:28])([H:29])[H:30]", "dummies": []}
C      4.3573     1.0415    -2.1928
C      3.0773     0.7419    -1.5527
N      1.9993     0.4937    -1.0170
Mn     0.0000     0.0000     0.0000
H      0.0122    -1.4741    -1.0743
C      1.4568    -1.0773     1.4105
O      2.2227    -1.6432     2.1504
C      0.3035     1.8265     1.3684
O      0.4732     2.7829     2.0835
N     -1.7628    -0.9487     1.3774
C     -1.5499    -2.3914     1.6538
C     -2.8391    -3.1258     2.1326
C     -0.8567    -3.2511     0.5683
C     -1.9485    -0.1991     2.6754
C     -2.3741     1.3024     2.5496
C     -0.7610    -0.2608     3.6792
C     -2.7861    -0.6433     0.4704
C     -3.6029    -1.6002    -0.3992
N     -3.7090    -0.9676    -1.7237
C     -2.4519    -1.1440    -2.4718
C     -1.6580     0.1470    -2.8246
N     -1.2259     1.1985    -1.8302
C     -0.1523     1.9827    -2.5657
C      0.6890     3.0081    -1.7696
C     -0.5718     2.7035    -3.8782
C     -2.3934     2.0813    -1.3990
C     -2.0399     3.4432    -0.7725
C     -3.5064     2.3459    -2.4573
H      4.8152     0.1010    -2.5622
H      4.1903     1.7319    -3.0450
H      5.0355     1.5198    -1.4566
H     -0.8466    -2.4485     2.4945
H     -3.6986    -2.4396     2.2547
H     -2.6552    -3.6093     3.1160
H     -3.1603    -3.9258     1.4317
H      0.2132    -3.0112     0.4761
H     -0.8641    -4.3161     0.8871
H     -1.3013    -3.2303    -0.4282
H     -2.7945    -0.6969     3.1953
H     -1.8860     1.9707     3.2903
H     -2.1733     1.7151     1.5499
H     -3.4668     1.4007     2.7295
H     -0.6318    -1.2539     4.1502
H      0.1860     0.0792     3.2407
H     -0.9631     0.3953     4.5529
H     -2.1129    -0.1300    -0.2105
H     -3.5197     0.0799     0.8705
H     -3.2651    -2.6403    -0.4875
H     -4.6228    -1.6760     0.0399
H     -4.4803    -1.4520    -2.2413
H     -2.7020    -1.6135    -3.4517
H     -1.7898    -1.8988    -2.0330
H     -0.7399    -0.2491    -3.3111
H     -2.2323     0.6297    -3.6303
H      0.5923     1.2236    -2.8803
H      0.2838     4.0370    -1.7777
H      1.6826     3.1101    -2.2578
H      0.8905     2.6995    -0.7521
H      0.3442     3.0624    -4.3964
H     -1.1754     3.6098    -3.6811
H     -1.0689     2.0553    -4.6211
H     -2.9235     1.5790    -0.6088
H     -2.9110     3.8153    -0.1895
H     -1.8475     4.2172    -1.5410
H     -1.2180     3.3660    -0.0461
H     -4.2594     3.0577    -2.0540
H     -3.1415     2.7706    -3.4052
H     -4.0792     1.4229    -2.6761
68
{"conf": 8, "E": 260.8, "rms": -1.0, "geom": "OH", "total_charge": 0, "CA_charge": 1, "smiles": "C[C:1]#[6N:2]->[Mn+:3]1(<-[3H-:4])(<-[4C-:5]#[O+:6])(<-[5C-:7]#[O+:8])<-[1N:9]([CH:10]([CH3:11])[CH3:12])([CH:13]([CH3:14])[CH3:15])[CH2:16][CH2:17][NH:18][CH2:19][CH2:20][2N:21]->1([CH:22]([CH3:23])[CH3:24])[CH:25]([CH3:26])[CH3:27]", "smiles3D": "C([C:1]#[6N:2]->[Mn+:3]1(<-[3H-:4])(<-[4C-:5]#[O+:6])(<-[5C-:7]#[O+:8])<-[1N:9]([C:10]([C:11]([H:32])([H:33])[H:34])([C:12]([H:35])([H:36])[H:37])[H:31])([C:13]([C:14]([H:39])([H:40])[H:41])([C:15]([H:42])([H:43])[H:44])[H:38])[C:16]([H:45])([H:46])[C:17]([H:47])([H:48])[N:18]([H:49])[C:19]([H:50])([H:51])[C:20]([H:52])([H:53])[2N:21]->1([C:22]([C:23]([H:55])([H:56])[H:57])([C:24]([H:58])([H:59])[H:60])[H:54])[C:25]([C:26]([H:62])([H:63])[H:64])([C:27]([H:65])([H:66])[H:67])[H:61])([H:28])([H:29])[H:30]", "smiles3Dx": "C([C:1]#[6N:2]->[Mn+:3]1(<-[3H-:4])(<-[4C-:5]#[O+:6])(<-[5C-:7]#[O+:8])<-[1N:9]([C:10]([C:11]([H:32])([H:33])[H:34])([C:12]([H:35])([H:36])[H:37])[H:31])([C:13]([C:14]([H:39])([H:40])[H:41])([C:15]([H:42])([H:43])[H:44])[H:38])[C:16]([H:45])([H:46])[C:17]([H:47])([H:48])[N:18]([H:49])[C:19]([H:50])([H:51])[C:20]([H:52])([H:53])[2N:21]->1([C:22]([C:23]([H:55])([H:56])[H:57])([C:24]([H:58])([H:59])[H:60])[H:54])[C:25]([C:26]([H:62])([H:63])[H:64])([C:27]([H:65])([H:66])[H:67])[H:61])([H:28])([H:29])[H:30]", "dummies": []}
C      0.6816     1.1206     4.8136
C      0.4788     0.7919     3.4035
N      0.3079     0.5203     2.2172
Mn     0.0000     0.0000     0.0000
H      1.7940    -0.3498    -0.0467
C     -0.2482    -2.0471     1.0186
O     -0.3817    -3.1134     1.5663
C     -2.2687     0.1816     0.3308
O     -3.4572     0.2762     0.5134
N     -0.1423    -0.9084    -2.3418
C     -1.2193    -0.3530    -3.2592
C     -1.5304    -1.2025    -4.5264
C     -2.5568     0.0376    -2.6145
C     -0.2968    -2.3901    -2.1953
C     -1.6385    -2.8443    -1.5679
C      0.8801    -3.0863    -1.4369
C      1.2212    -0.6635    -2.9298
C      1.5081     0.2847    -4.1489
N      1.1617     1.7111    -4.0196
C      1.5234     2.3180    -2.7367
C      0.2860     2.2268    -1.8325
N      0.3077     2.3652    -0.4259
C     -0.9306     3.0820     0.0146
C     -1.3006     3.0001     1.5184
C     -0.9778     4.5846    -0.3678
C      1.5329     2.9246     0.2111
C      2.6741     1.9290     0.4908
C      2.1581     4.1682    -0.4827
H      0.3123     0.2863     5.4446
H      0.1230     2.0469     5.0599
H      1.7630     1.2790     5.0039
H     -0.8578     0.5940    -3.6652
H     -2.2206    -2.0427    -4.3215
H     -0.6111    -1.6013    -4.9966
H     -2.0249    -0.5637    -5.2901
H     -3.2803     0.3359    -3.4043
H     -2.4265     0.9548    -2.0167
H     -3.0533    -0.7573    -2.0422
H     -0.2739    -2.8384    -3.2091
H     -1.5881    -3.8797    -1.1706
H     -1.9673    -2.1789    -0.7592
H     -2.4415    -2.8880    -2.3256
H      0.5617    -3.9196    -0.7775
H      1.4758    -2.3701    -0.8487
H      1.5759    -3.5589    -2.1633
H      1.6691    -1.6257    -3.2514
H      1.8452    -0.3044    -2.1053
H      2.6007     0.2143    -4.3553
H      1.0239    -0.1115    -5.0619
H      1.6522     2.2271    -4.7883
H      2.4356     1.8534    -2.3360
H      1.7452     3.3871    -2.9301
H     -0.5131     2.8280    -2.3201
H     -0.0372     1.1981    -1.8562
H     -1.7780     2.6021    -0.5208
H     -0.5823     3.4969     2.1979
H     -2.2684     3.5230     1.6779
H     -1.4985     1.9814     1.8591
H     -0.7503     4.7733    -1.4339
H     -2.0043     4.9777    -0.2033
H     -0.2956     5.1815     0.2730
H      1.2339     3.2746     1.2110
H      3.0329     1.3908    -0.3985
H      2.4129     1.2224     1.2920
H      3.5526     2.4778     0.8956
H      3.0487     3.9025    -1.0919
H      2.5124     4.8846     0.2897
H      1.4607     4.7123    -1.1366
68
{"conf": 9, "E": 245.89, "rms": -1.0, "geom": "OH", "total_charge": 0, "CA_charge": 1, "smiles": "C[C:1]#[6N:2]->[Mn+:3]1(<-[3H-:4])(<-[4C-:5]#[O+:6])(<-[5C-:7]#[O+:8])<-[1N:9]([CH:10]([CH3:11])[CH3:12])([CH:13]([CH3:14])[CH3:15])[CH2:16][CH2:17][NH:18][CH2:19][CH2:20][2N:21]->1([CH:22]([CH3:23])[CH3:24])[CH:25]([CH3:26])[CH3:27]", "smiles3D": "C([C:1]#[6N:2]->[Mn+:3]1(<-[3H-:4])(<-[4C-:5]#[O+:6])(<-[5C-:7]#[O+:8])<-[1N:9]([C:10]([C:11]([H:32])([H:33])[H:34])([C:12]([H:35])([H:36])[H:37])[H:31])([C:13]([C:14]([H:39])([H:40])[H:41])([C:15]([H:42])([H:43])[H:44])[H:38])[C:16]([H:45])([H:46])[C:17]([H:47])([H:48])[N:18]([H:49])[C:19]([H:50])([H:51])[C:20]([H:52])([H:53])[2N:21]->1([C:22]([C:23]([H:55])([H:56])[H:57])([C:24]([H:58])([H:59])[H:60])[H:54])[C:25]([C:26]([H:62])([H:63])[H:64])([C:27]([H:65])([H:66])[H:67])[H:61])([H:28])([H:29])[H:30]", "smiles3Dx": "C([C:1]#[6N:2]->[Mn+:3]1(<-[3H-:4])(<-[4C-:5]#[O+:6])(<-[5C-:7]#[O+:8])<-[1N:9]([C:10]([C:11]([H:32])([H:33])[H:34])([C:12]([H:35])([H:36])[H:37])[H:31])([C:13]([C:14]([H:39])([H:40])[H:41])([C:15]([H:42])([H:43])[H:44])[H:38])[C:16]([H:45])([H:46])[C:17]([H:47])([H:48])[N:18]([H:49])[C:19]([H:50])([H:51])[C:20]([H:52])([H:53])[2N:21]->1([C:22]([C:23]([H:55])([H:56])[H:57])([C:24]([H:58])([H:59])[H:60])[H:54])[C:25]([C:26]([H:62])([H:63])[H:64])([C:27]([H:65])([H:66])[H:67])[H:61])([H:28])([H:29])[H:30]", "dummies": []}
C      3.6756     3.3670    -0.1837
C      2.6091     2.3691    -0.1142
N      1.7141     1.5285    -0.0531
Mn     0.0000     0.0000     0.0000
H     -0.8360     1.4937     0.6122
C     -0.2410     0.8855    -2.1044
O     -0.3658     1.3522    -3.2093
C      1.4266    -1.5039    -0.9976
O      2.1704    -2.2880    -1.5331
N     -2.0504    -1.2953    -0.4410
C     -2.9327    -0.5511    -1.3926
C     -3.2818     0.9025    -1.0180
C     -4.2634    -1.2502    -1.7736
C     -1.5252    -2.5654    -1.0477
C     -1.1135    -2.5020    -2.5425
C     -2.3431    -3.8847    -0.8547
C     -2.7340    -1.6501     0.7981
C     -3.2864    -0.5633     1.7496
N     -2.4281     0.6152     1.8136
C     -1.4935     0.6797     2.9487
C     -0.6363    -0.5810     3.1271
N      0.5503    -0.7934     2.2721
C      0.8368    -2.2795     2.2420
C      0.4128    -3.1153     3.5068
C      2.2622    -2.7727     1.8951
C      1.6598     0.0745     2.7600
C      2.0439    -0.0450     4.2635
C      2.9899     0.0172     1.9700
H      4.6488     2.8566    -0.3354
H      3.7043     3.9428     0.7641
H      3.4825     4.0566    -1.0309
H     -2.3739    -0.4544    -2.3340
H     -3.6431     1.4277    -1.9291
H     -2.4136     1.4771    -0.6933
H     -4.1091     0.9872    -0.2930
H     -4.9264    -1.4189    -0.9026
H     -4.8333    -0.6070    -2.4788
H     -4.0959    -2.1848    -2.3329
H     -0.5973    -2.7416    -0.5019
H     -0.5208    -1.6020    -2.7749
H     -0.4687    -3.3723    -2.7918
H     -1.9945    -2.5445    -3.2152
H     -2.3146    -4.2231     0.2021
H     -1.8839    -4.7151    -1.4333
H     -3.3966    -3.8110    -1.1704
H     -3.6023    -2.2922     0.5572
H     -2.0452    -2.2844     1.3725
H     -3.4645    -0.9916     2.7613
H     -4.3063    -0.2807     1.4153
H     -3.0415     1.4619     1.8818
H     -2.0870     0.8221     3.8809
H     -0.8561     1.5810     2.8629
H     -1.3136    -1.4164     3.0292
H     -0.3388    -0.6034     4.1861
H      0.2016    -2.6399     1.4259
H      0.9085    -4.1099     3.5339
H      0.6652    -2.6137     4.4580
H     -0.6679    -3.3664     3.4961
H      2.2246    -3.8633     1.6818
H      2.9474    -2.6575     2.7596
H      2.6974    -2.3568     0.9830
H      1.2825     1.1087     2.6190
H      2.2353    -1.0932     4.5551
H      2.9805     0.5191     4.4670
H      1.3027     0.4323     4.9357
H      2.8572    -0.2642     0.9176
H      3.4780     1.0139     2.0081
H      3.7389    -0.6605     2.4260
68
{"conf": 10, "E": 234.77, "rms": -1.0, "geom": "OH", "total_charge": 0, "CA_charge": 1, "smiles": "C[C:1]#[6N:2]->[Mn+:3]1(<-[3H-:4])(<-[4C-:5]#[O+:6])(<-[5C-:7]#[O+:8])<-[1N:9]([CH:10]([CH3:11])[CH3:12])([CH:13]([CH3:14])[CH3:15])[CH2:16][CH2:17][NH:18][CH2:19][CH2:20][2N:21]->1([CH:22]([CH3:23])[CH3:24])[CH:25]([CH3:26])[CH3:27]", "smiles3D": "C([C:1]#[6N:2]->[Mn+:3]1(<-[3H-:4])(<-[4C-:5]#[O+:6])(<-[5C-:7]#[O+:8])<-[1N:9]([C:10]([C:11]([H:32])([H:33])[H:34])([C:12]([H:35])([H:36])[H:37])[H:31])([C:13]([C:14]([H:39])([H:40])[H:41])([C:15]([H:42])([H:43])[H:44])[H:38])[C:16]([H:45])([H:46])[C:17]([H:47])([H:48])[N:18]([H:49])[C:19]([H:50])([H:51])[C:20]([H:52])([H:53])[2N:21]->1([C:22]([C:23]([H:55])([H:56])[H:57])([C:24]([H:58])([H:59])[H:60])[H:54])[C:25]([C:26]([H:62])([H:63])[H:64])([C:27]([H:65])([H:66])[H:67])[H:61])([H:28])([H:29])[H:30]", "smiles3Dx": "C([C:1]#[6N:2]->[Mn+:3]1(<-[3H-:4])(<-[4C-:5]#[O+:6])(<-[5C-:7]#[O+:8])<-[1N:9]([C:10]([C:11]([H:32])([H:33])[H:34])([C:12]([H:35])([H:36])[H:37])[H:31])([C:13]([C:14]([H:39])([H:40])[H:41])([C:15]([H:42])([H:43])[H:44])[H:38])[C:16]([H:45])([H:46])[C:17]([H:47])([H:48])[N:18]([H:49])[C:19]([H:50])([H:51])[C:20]([H:52])([H:53])[2N:21]->1([C:22]([C:23]([H:55])([H:56])[H:57])([C:24]([H:58])([H:59])[H:60])[H:54])[C:25]([C:26]([H:62])([H:63])[H:64])([C:27]([H:65])([H:66])[H:67])[H:61])([H:28])([H:29])[H:30]", "dummies": []}
C      2.7292     1.4436    -3.9128
C      1.9269     1.0209    -2.7659
N      1.2558     0.6684    -1.7988
Mn     0.0000     0.0000     0.0000
H     -1.2484     1.1797    -0.6361
C     -0.8025    -1.4989    -1.5416
O     -1.2224    -2.2869    -2.3522
C      1.6778    -1.5714     0.2424
O      2.5542    -2.3921     0.3586
N     -1.7344    -0.8077     1.5672
C     -2.9223     0.0589     1.2004
C     -3.6762    -0.3044    -0.1032
C     -4.0069     0.3586     2.2907
C     -2.0428    -2.2548     1.3349
C     -0.8621    -3.2401     1.3534
C     -3.1519    -2.8609     2.2362
C     -1.4110    -0.4813     2.9538
C     -0.1838    -1.0794     3.6318
N      0.9396    -1.1381     2.7133
C      1.9425    -0.0949     2.9233
C      1.4233     1.3337     2.6836
N      1.0702     1.7698     1.3228
C     -0.0084     2.7798     1.3888
C      0.0318     3.8106     2.5663
C     -0.3039     3.5550     0.0702
C      2.2590     2.3116     0.5938
C      3.4423     1.3415     0.4517
C      2.8578     3.6529     1.1142
H      3.6316     1.9796    -3.5534
H      3.0362     0.5524    -4.4978
H      2.1284     2.1197    -4.5551
H     -2.4846     1.0341     0.9972
H     -4.3260    -1.1948     0.0231
H     -4.3372     0.5378    -0.4021
H     -2.9875    -0.4510    -0.9473
H     -3.6080     1.0508     3.0622
H     -4.8725     0.8967     1.8477
H     -4.4061    -0.5305     2.8025
H     -2.4247    -2.3311     0.3050
H     -0.1637    -3.0317     0.5460
H     -1.2291    -4.2571     1.0951
H     -0.3665    -3.3595     2.3248
H     -2.9267    -2.7773     3.3166
H     -4.1453    -2.4490     1.9934
H     -3.2681    -3.9464     2.0288
H     -2.2624    -0.7564     3.6033
H     -1.3163     0.6129     3.0214
H     -0.4348    -2.0874     4.0254
H      0.0559    -0.4908     4.5468
H      1.4347    -2.0436     2.8974
H      2.3121    -0.1524     3.9731
H      2.8275    -0.3225     2.3108
H      2.2065     2.0076     3.0761
H      0.5635     1.4656     3.3578
H     -0.8951     2.1767     1.5683
H     -0.5839     3.4401     3.4140
H     -0.4071     4.7903     2.2786
H      1.0444     3.9968     2.9645
H     -1.3682     3.8754     0.0651
H     -0.1392     2.9523    -0.8394
H      0.3045     4.4738    -0.0326
H      1.9287     2.5177    -0.4331
H      4.1525     1.7338    -0.3084
H      3.1279     0.3649     0.0801
H      4.0141     1.2504     1.3982
H      2.1475     4.4941     1.0956
H      3.3042     3.5685     2.1242
H      3.6806     3.9720     0.4381
68
{"conf": 11, "E": 264.43, "rms": -1.0, "geom": "OH", "total_charge": 0, "CA_charge": 1, "smiles": "C[C:1]#[6N:2]->[Mn+:3]1(<-[3H-:4])(<-[4C-:5]#[O+:6])(<-[5C-:7]#[O+:8])<-[1N:9]([CH:10]([CH3:11])[CH3:12])([CH:13]([CH3:14])[CH3:15])[CH2:16][CH2:17][NH:18][CH2:19][CH2:20][2N:21]->1([CH:22]([CH3:23])[CH3:24])[CH:25]([CH3:26])[CH3:27]", "smiles3D": "C([C:1]#[6N:2]->[Mn+:3]1(<-[3H-:4])(<-[4C-:5]#[O+:6])(<-[5C-:7]#[O+:8])<-[1N:9]([C:10]([C:11]([H:32])([H:33])[H:34])([C:12]([H:35])([H:36])[H:37])[H:31])([C:13]([C:14]([H:39])([H:40])[H:41])([C:15]([H:42])([H:43])[H:44])[H:38])[C:16]([H:45])([H:46])[C:17]([H:47])([H:48])[N:18]([H:49])[C:19]([H:50])([H:51])[C:20]([H:52])([H:53])[2N:21]->1([C:22]([C:23]([H:55])([H:56])[H:57])([C:24]([H:58])([H:59])[H:60])[H:54])[C:25]([C:26]([H:62])([H:63])[H:64])([C:27]([H:65])([H:66])[H:67])[H:61])([H:28])([H:29])[H:30]", "smiles3Dx": "C([C:1]#[6N:2]->[Mn+:3]1(<-[3H-:4])(<-[4C-:5]#[O+:6])(<-[5C-:7]#[O+:8])<-[1N:9]([C:10]([C:11]([H:32])([H:33])[H:34])([C:12]([H:35])([H:36])[H:37])[H:31])([C:13]([C:14]([H:39])([H:40])[H:41])([C:15]([H:42])([H:43])[H:44])[H:38])[C:16]([H:45])([H:46])[C:17]([H:47])([H:48])[N:18]([H:49])[C:19]([H:50])([H:51])[C:20]([H:52])([H:53])[2N:21]->1([C:22]([C:23]([H:55])([H:56])[H:57])([C:24]([H:58])([H:59])[H:60])[H:54])[C:25]([C:26]([H:62])([H:63])[H:64])([C:27]([H:65])([H:66])[H:67])[H:61])([H:28])([H:29])[H:30]", "dummies": []}
C     -4.5463    -1.2378    -1.6453
C     -3.2114    -0.8733    -1.1738
N     -2.0867    -0.5672    -0.7830
Mn     0.0000     0.0000     0.0000
H     -0.5410     1.7300    -0.2580
C     -1.2456    -0.0827     1.9299
O     -1.9109    -0.1280     2.9348
C      0.2237    -2.2690     0.2637
O      0.3190    -3.4634     0.4050
N      1.9262     0.6542     1.3972
C      1.6015     1.5193     2.6058
C      1.3319     0.8299     3.9683
C      0.4537     2.5427     2.3867
C      2.6356    -0.6134     1.7243
C      4.0645    -0.4555     2.3268
C      1.8734    -1.6497     2.5892
C      2.8327     1.4189     0.5482
C      2.2984     2.7280    -0.0558
N      2.8953     3.0610    -1.3540
C      2.7982     2.0114    -2.3812
C      1.3532     1.4217    -2.5925
N      0.9800     0.0017    -2.2737
C     -0.1131    -0.3343    -3.2490
C     -1.2822     0.7065    -3.2598
C     -0.7137    -1.7536    -3.1544
C      2.1667    -0.9018    -2.4464
C      2.7309    -0.9045    -3.8985
C      2.1116    -2.3805    -1.9779
H     -4.9561    -0.4140    -2.2651
H     -4.4819    -2.1622    -2.2552
H     -5.2112    -1.4132    -0.7747
H      2.5061     2.1397     2.8075
H      2.2330     0.3275     4.3604
H      1.1306     1.5966     4.7476
H      0.4518     0.1664     3.9602
H     -0.3271     2.1822     1.7251
H     -0.0599     2.8183     3.3325
H      0.8328     3.5099     2.0076
H      2.7740    -1.1100     0.7453
H      4.1058     0.3340     3.1016
H      4.4201    -1.4077     2.7771
H      4.8012    -0.2160     1.5311
H      2.0870    -2.6713     2.2086
H      2.2091    -1.6857     3.6447
H      0.7873    -1.4957     2.5741
H      3.1560     0.7739    -0.2572
H      3.7503     1.6952     1.1129
H      2.5742     3.5520     0.6366
H      1.2142     2.7546    -0.1195
H      2.4141     3.9193    -1.7141
H      3.0722     2.5040    -3.3422
H      3.6534     1.3254    -2.2909
H      1.1471     1.6124    -3.6714
H      0.6509     2.0636    -2.0452
H      0.3238    -0.2807    -4.2704
H     -1.0692     1.5159    -3.9894
H     -1.4198     1.1948    -2.2819
H     -2.2538     0.2814    -3.5866
H     -0.1023    -2.4596    -3.7536
H     -0.8023    -2.1103    -2.1197
H     -1.7188    -1.8225    -3.6204
H      2.9511    -0.4925    -1.8248
H      2.7429     0.0990    -4.3623
H      2.1510    -1.5900    -4.5523
H      3.7831    -1.2627    -3.8916
H      2.8853    -2.9818    -2.5033
H      1.1866    -2.9394    -2.1193
H      2.4248    -2.4642    -0.9243
68
{"conf": 12, "E": 279.18, "rms": -1.0, "geom": "OH", "total_charge": 0, "CA_charge": 1, "smiles": "C[C:1]#[6N:2]->[Mn+:3]1(<-[3H-:4])(<-[4C-:5]#[O+:6])(<-[5C-:7]#[O+:8])<-[1N:9]([CH:10]([CH3:11])[CH3:12])([CH:13]([CH3:14])[CH3:15])[CH2:16][CH2:17][NH:18][CH2:19][CH2:20][2N:21]->1([CH:22]([CH3:23])[CH3:24])[CH:25]([CH3:26])[CH3:27]", "smiles3D": "C([C:1]#[6N:2]->[Mn+:3]1(<-[3H-:4])(<-[4C-:5]#[O+:6])(<-[5C-:7]#[O+:8])<-[1N:9]([C:10]([C:11]([H:32])([H:33])[H:34])([C:12]([H:35])([H:36])[H:37])[H:31])([C:13]([C:14]([H:39])([H:40])[H:41])([C:15]([H:42])([H:43])[H:44])[H:38])[C:16]([H:45])([H:46])[C:17]([H:47])([H:48])[N:18]([H:49])[C:19]([H:50])([H:51])[C:20]([H:52])([H:53])[2N:21]->1([C:22]([C:23]([H:55])([H:56])[H:57])([C:24]([H:58])([H:59])[H:60])[H:54])[C:25]([C:26]([H:62])([H:63])[H:64])([C:27]([H:65])([H:66])[H:67])[H:61])([H:28])([H:29])[H:30]", "smiles3Dx": "C([C:1]#[6N:2]->[Mn+:3]1(<-[3H-:4])(<-[4C-:5]#[O+:6])(<-[5C-:7]#[O+:8])<-[1N:9]([C:10]([C:11]([H:32])([H:33])[H:34])([C:12]([H:35])([H:36])[H:37])[H:31])([C:13]([C:14]([H:39])([H:40])[H:41])([C:15]([H:42])([H:43])[H:44])[H:38])[C:16]([H:45])([H:46])[C:17]([H:47])([H:48])[N:18]([H:49])[C:19]([H:50])([H:51])[C:20]([H:52])([H:53])[2N:21]->1([C:22]([C:23]([H:55])([H:56])[H:57])([C:24]([H:58])([H:59])[H:60])[H:54])[C:25]([C:26]([H:62])([H:63])[H:64])([C:27]([H:65])([H:66])[H:67])[H:61])([H:28])([H:29])[H:30]", "dummies": []}
C     -2.0810    -4.1663    -1.7892
C     -1.4709    -2.9527    -1.2485
N     -0.9593    -1.9330    -0.7896
Mn     0.0000     0.0000     0.0000
H      1.4925    -0.9544     0.4901
C      0.6140    -0.0890    -2.2141
O      0.9337    -0.1388    -3.3759
C     -1.9461     0.9684    -0.7396
O     -2.9744     1.4569    -1.1387
N      1.2290     2.2017     0.2333
C      0.3142     3.3716    -0.0210
C     -1.0024     3.4529     0.8036
C     -0.0944     3.6010    -1.5109
C      2.2591     2.1441    -0.8680
C      3.2555     0.9612    -0.7590
C      3.1241     3.4288    -1.1287
C      2.0491     2.4010     1.4884
C      1.4617     3.1110     2.7718
N      1.2570     2.2268     3.9352
C      0.0437     1.4028     3.8450
C      0.1422     0.4933     2.6239
N     -0.8100    -0.4371     2.2418
C     -0.4768    -1.7943     2.8023
C     -0.6831    -2.9723     1.8500
C     -1.1671    -2.1375     4.1373
C     -2.2115     0.0186     2.3048
C     -3.1849    -0.8846     1.5282
C     -2.8555     0.2984     3.6975
H     -3.0218    -4.3810    -1.2418
H     -1.3801    -5.0175    -1.6676
H     -2.3038    -4.0202    -2.8660
H      0.8914     4.2737     0.2762
H     -1.1171     4.4891     1.1905
H     -1.9183     3.2973     0.2067
H     -1.0600     2.8033     1.6704
H     -0.4591     2.6699    -1.9818
H     -0.8963     4.3673    -1.5910
H      0.7335     4.0052    -2.1239
H      1.7117     1.9772    -1.7999
H      3.8846     1.0075     0.1521
H      3.9519     0.9874    -1.6254
H      2.7665    -0.0146    -0.8251
H      2.6229     4.3878    -0.9189
H      3.4170     3.4533    -2.2006
H      4.0760     3.4203    -0.5549
H      2.9447     3.0006     1.2485
H      2.4374     1.4143     1.7886
H      0.6017     3.7734     2.6302
H      2.2307     3.8468     3.0964
H      2.0994     1.6221     4.0828
H     -0.8403     2.0703     3.7994
H     -0.0084     0.7830     4.7628
H      1.1444     0.0261     2.6473
H      0.1235     1.1176     1.7361
H      0.6089    -1.8402     3.0380
H     -1.6983    -3.0282     1.4307
H      0.1053    -2.9540     1.0744
H     -0.5150    -3.9336     2.3825
H     -0.7429    -3.0798     4.5472
H     -0.9533    -1.3694     4.9022
H     -2.2530    -2.3091     4.0179
H     -2.2197     0.9852     1.7765
H     -3.4255    -1.8135     2.0820
H     -2.7997    -1.1425     0.5365
H     -4.1429    -0.3435     1.3699
H     -3.5852    -0.4834     3.9971
H     -2.1581     0.4006     4.5347
H     -3.4335     1.2462     3.6459
68
{"conf": 13, "E": 269.36, "rms": -1.0, "geom": "OH", "total_charge": 0, "CA_charge": 1, "smiles": "C[C:1]#[6N:2]->[Mn+:3]1(<-[3H-:4])(<-[4C-:5]#[O+:6])(<-[5C-:7]#[O+:8])<-[1N:9]([CH:10]([CH3:11])[CH3:12])([CH:13]([CH3:14])[CH3:15])[CH2:16][CH2:17][NH:18][CH2:19][CH2:20][2N:21]->1([CH:22]([CH3:23])[CH3:24])[CH:25]([CH3:26])[CH3:27]", "smiles3D": "C([C:1]#[6N:2]->[Mn+:3]1(<-[3H-:4])(<-[4C-:5]#[O+:6])(<-[5C-:7]#[O+:8])<-[1N:9]([C:10]([C:11]([H:32])([H:33])[H:34])([C:12]([H:35])([H:36])[H:37])[H:31])([C:13]([C:14]([H:39])([H:40])[H:41])([C:15]([H:42])([H:43])[H:44])[H:38])[C:16]([H:45])([H:46])[C:17]([H:47])([H:48])[N:18]([H:49])[C:19]([H:50])([H:51])[C:20]([H:52])([H:53])[2N:21]->1([C:22]([C:23]([H:55])([H:56])[H:57])([C:24]([H:58])([H:59])[H:60])[H:54])[C:25]([C:26]([H:62])([H:63])[H:64])([C:27]([H:65])([H:66])[H:67])[H:61])([H:28])([H:29])[H:30]", "smiles3Dx": "C([C:1]#[6N:2]->[Mn+:3]1(<-[3H-:4])(<-[4C-:5]#[O+:6])(<-[5C-:7]#[O+:8])<-[1N:9]([C:10]([C:11]([H:32])([H:33])[H:34])([C:12]([H:35])([H:36])[H:37])[H:31])([C:13]([C:14]([H:39])([H:40])[H:41])([C:15]([H:42])([H:43])[H:44])[H:38])[C:16]([H:45])([H:46])[C:17]([H:47])([H:48])[N:18]([H:49])[C:19]([H:50])([H:51])[C:20]([H:52])([H:53])[2N:21]->1([C:22]([C:23]([H:55])([H:56])[H:57])([C:24]([H:58])([H:59])[H:60])[H:54])[C:25]([C:26]([H:62])([H:63])[H:64])([C:27]([H:65])([H:66])[H:67])[H:61])([H:28])([H:29])[H:30]", "dummies": []}
C      2.4263     0.3072     4.3489
C      1.7332     0.1992     3.0660
N      1.1541     0.1065     1.9855
Mn     0.0000     0.0000     0.0000
H     -0.6746    -1.6388     0.4411
C     -1.4545     0.9794     1.4761
O     -2.2038     1.4938     2.2692
C      0.8018     2.1351    -0.2944
O      1.2234     3.2558    -0.4388
N     -1.7165     0.2529    -1.7465
C     -1.7029    -0.9153    -2.6551
C     -2.3188    -2.2302    -2.1236
C     -2.3068    -0.6820    -4.0751
C     -3.1229     0.4055    -1.1650
C     -3.5996     1.8431    -0.7519
C     -3.4833    -0.5464     0.0120
C     -1.4219     1.5186    -2.4448
C     -0.1798     1.7650    -3.3491
N      0.5688     0.5683    -3.7010
C      1.8507     0.4618    -3.0020
C      2.0111    -0.9600    -2.4708
N      1.9585    -1.1320    -1.0207
C      3.1641    -0.4577    -0.3743
C      4.3968    -0.1263    -1.2795
C      3.7978    -1.1245     0.8900
C      1.9613    -2.6148    -0.7350
C      1.2496    -3.5701    -1.7377
C      1.4345    -3.0035     0.6690
H      2.2148     1.2978     4.8012
H      3.5186     0.1990     4.1876
H      2.0717    -0.4943     5.0289
H     -0.6719    -1.1444    -2.7898
H     -1.9337    -2.5047    -1.1293
H     -3.4264    -2.2067    -2.1356
H     -2.0318    -3.0675    -2.7961
H     -2.1967    -1.6030    -4.6874
H     -3.3871    -0.4405    -4.0359
H     -1.7936     0.1103    -4.6476
H     -3.8192     0.1283    -1.9840
H     -4.5906     1.8018    -0.2501
H     -2.8987     2.3621    -0.0759
H     -3.7755     2.4881    -1.6368
H     -2.6338    -1.1005     0.3989
H     -4.2630    -1.2740    -0.2951
H     -3.9248    -0.0201     0.8845
H     -2.3063     1.7630    -3.0780
H     -1.3622     2.2979    -1.6638
H     -0.5477     2.2376    -4.2896
H      0.4677     2.5632    -2.9261
H      0.7452     0.5574    -4.7343
H      2.6677     0.6775    -3.7287
H      1.9754     1.1829    -2.1888
H      2.9733    -1.3633    -2.8501
H      1.2530    -1.5585    -2.9648
H      2.7697     0.5144    -0.0330
H      4.8321    -1.0507    -1.7152
H      5.2011     0.3502    -0.6779
H      4.1950     0.6173    -2.0665
H      4.4250    -2.0015     0.6248
H      4.4777    -0.3955     1.3824
H      3.1162    -1.4210     1.6858
H      3.0270    -2.9282    -0.7758
H      1.7958    -3.6327    -2.7032
H      1.2486    -4.6127    -1.3505
H      0.2006    -3.2670    -1.8963
H      2.1916    -3.6176     1.2028
H      0.5043    -3.6126     0.6325
H      1.1938    -2.1417     1.2875
68
{"conf": 14, "E": 266.01, "rms": -1.0, "geom": "OH", "total_charge": 0, "CA_charge": 1, "smiles": "C[C:1]#[6N:2]->[Mn+:3]1(<-[3H-:4])(<-[4C-:5]#[O+:6])(<-[5C-:7]#[O+:8])<-[1N:9]([CH:10]([CH3:11])[CH3:12])([CH:13]([CH3:14])[CH3:15])[CH2:16][CH2:17][NH:18][CH2:19][CH2:20][2N:21]->1([CH:22]([CH3:23])[CH3:24])[CH:25]([CH3:26])[CH3:27]", "smiles3D": "C([C:1]#[6N:2]->[Mn+:3]1(<-[3H-:4])(<-[4C-:5]#[O+:6])(<-[5C-:7]#[O+:8])<-[1N:9]([C:10]([C:11]([H:32])([H:33])[H:34])([C:12]([H:35])([H:36])[H:37])[H:31])([C:13]([C:14]([H:39])([H:40])[H:41])([C:15]([H:42])([H:43])[H:44])[H:38])[C:16]([H:45])([H:46])[C:17]([H:47])([H:48])[N:18]([H:49])[C:19]([H:50])([H:51])[C:20]([H:52])([H:53])[2N:21]->1([C:22]([C:23]([H:55])([H:56])[H:57])([C:24]([H:58])([H:59])[H:60])[H:54])[C:25]([C:26]([H:62])([H:63])[H:64])([C:27]([H:65])([H:66])[H:67])[H:61])([H:28])([H:29])[H:30]", "smiles3Dx": "C([C:1]#[6N:2]->[Mn+:3]1(<-[3H-:4])(<-[4C-:5]#[O+:6])(<-[5C-:7]#[O+:8])<-[1N:9]([C:10]([C:11]([H:32])([H:33])[H:34])([C:12]([H:35])([H:36])[H:37])[H:31])([C:13]([C:14]([H:39])([H:40])[H:41])([C:15]([H:42])([H:43])[H:44])[H:38])[C:16]([H:45])([H:46])[C:17]([H:47])([H:48])[N:18]([H:49])[C:19]([H:50])([H:51])[C:20]([H:52])([H:53])[2N:21]->1([C:22]([C:23]([H:55])([H:56])[H:57])([C:24]([H:58])([H:59])[H:60])[H:54])[C:25]([C:26]([H:62])([H:63])[H:64])([C:27]([H:65])([H:66])[H:67])[H:61])([H:28])([H:29])[H:30]", "dummies": []}
C      3.6496    -2.8628    -1.8402
C      2.5822    -2.0225    -1.2998
N      1.6818    -1.3188    -0.8480
Mn     0.0000     0.0000     0.0000
H     -0.2027    -1.1139     1.4363
C      1.8144     0.8099     1.1525
O      2.7688     1.2319     1.7572
C      0.4100     1.4853    -1.7105
O      0.6277     2.2675    -2.6025
N     -1.4765     1.6462     1.1315
C     -2.1917     1.0260     2.3240
C     -2.8611    -0.3737     2.1993
C     -1.3063     0.8925     3.6114
C     -0.5596     2.7497     1.6368
C      0.2670     3.5217     0.5668
C     -1.2379     3.8592     2.5228
C     -2.3648     2.3426     0.1597
C     -3.8005     1.8463    -0.1933
N     -3.9702     1.4628    -1.6134
C     -2.9605     0.5339    -2.1583
C     -2.6559    -0.6010    -1.1704
N     -1.5072    -1.4065    -1.2950
C     -1.6851    -2.6459    -0.4700
C     -2.6933    -3.6969    -1.0138
C     -0.3851    -3.4214    -0.1292
C     -1.0947    -1.7708    -2.6874
C     -2.2707    -2.1555    -3.6405
C     -0.1923    -0.7937    -3.4542
H      4.4016    -2.2244    -2.3477
H      3.2202    -3.5802    -2.5694
H      4.1347    -3.4212    -1.0134
H     -3.0227     1.7186     2.5736
H     -2.1304    -1.1899     2.3125
H     -3.5275    -0.4986     3.0810
H     -3.5572    -0.5953     1.3858
H     -0.3716     0.3404     3.3800
H     -1.0566     1.8510     4.1001
H     -1.8350     0.3261     4.4090
H      0.1916     2.2660     2.2777
H      1.0763     2.9307     0.1289
H     -0.3497     3.9822    -0.2296
H      0.8067     4.3620     1.0560
H     -1.5523     4.7395     1.9210
H     -2.1248     3.5458     3.0957
H     -0.4961     4.2382     3.2586
H     -1.7966     2.4017    -0.7756
H     -2.5197     3.3916     0.4788
H     -4.5007     2.6918    -0.0055
H     -4.2191     1.0826     0.4609
H     -3.9558     2.3334    -2.1959
H     -3.3762     0.1265    -3.0969
H     -2.0545     1.0923    -2.4230
H     -2.4057    -0.1231    -0.2371
H     -3.5872    -1.1833    -1.0256
H     -2.0909    -2.3201     0.5001
H     -2.3085    -4.2003    -1.9237
H     -3.7034    -3.2905    -1.2030
H     -2.8426    -4.4922    -0.2520
H      0.0930    -3.9058    -1.0023
H     -0.6309    -4.2452     0.5753
H      0.3575    -2.8256     0.4074
H     -0.4788    -2.6819    -2.6027
H     -2.4126    -1.4192    -4.4611
H     -3.2437    -2.2482    -3.1303
H     -2.0539    -3.1283    -4.1322
H      0.7659    -0.6269    -2.9500
H      0.0956    -1.2633    -4.4204
H     -0.6905     0.1494    -3.7310
68
{"conf": 15, "E": 266.16, "rms": -1.0, "geom": "OH", "total_charge": 0, "CA_charge": 1, "smiles": "C[C:1]#[6N:2]->[Mn+:3]1(<-[3H-:4])(<-[4C-:5]#[O+:6])(<-[5C-:7]#[O+:8])<-[1N:9]([CH:10]([CH3:11])[CH3:12])([CH:13]([CH3:14])[CH3:15])[CH2:16][CH2:17][NH:18][CH2:19][CH2:20][2N:21]->1([CH:22]([CH3:23])[CH3:24])[CH:25]([CH3:26])[CH3:27]", "smiles3D": "C([C:1]#[6N:2]->[Mn+:3]1(<-[3H-:4])(<-[4C-:5]#[O+:6])(<-[5C-:7]#[O+:8])<-[1N:9]([C:10]([C:11]([H:32])([H:33])[H:34])([C:12]([H:35])([H:36])[H:37])[H:31])([C:13]([C:14]([H:39])([H:40])[H:41])([C:15]([H:42])([H:43])[H:44])[H:38])[C:16]([H:45])([H:46])[C:17]([H:47])([H:48])[N:18]([H:49])[C:19]([H:50])([H:51])[C:20]([H:52])([H:53])[2N:21]->1([C:22]([C:23]([H:55])([H:56])[H:57])([C:24]([H:58])([H:59])[H:60])[H:54])[C:25]([C:26]([H:62])([H:63])[H:64])([C:27]([H:65])([H:66])[H:67])[H:61])([H:28])([H:29])[H:30]", "smiles3Dx": "C([C:1]#[6N:2]->[Mn+:3]1(<-[3H-:4])(<-[4C-:5]#[O+:6])(<-[5C-:7]#[O+:8])<-[1N:9]([C:10]([C:11]([H:32])([H:33])[H:34])([C:12]([H:35])([H:36])[H:37])[H:31])([C:13]([C:14]([H:39])([H:40])[H:41])([C:15]([H:42])([H:43])[H:44])[H:38])[C:16]([H:45])([H:46])[C:17]([H:47])([H:48])[N:18]([H:49])[C:19]([H:50])([H:51])[C:20]([H:52])([H:53])[2N:21]->1([C:22]([C:23]([H:55])([H:56])[H:57])([C:24]([H:58])([H:59])[H:60])[H:54])[C:25]([C:26]([H:62])([H:63])[H:64])([C:27]([H:65])([H:66])[H:67])[H:61])([H:28])([H:29])[H:30]", "dummies": []}
C      1.2150    -4.6710    -1.2456
C      0.8404    -3.3104    -0.8635
N      0.5221    -2.1679    -0.5395
Mn     0.0000     0.0000     0.0000
H      1.3054    -0.1154     1.2703
C      1.5866     0.1951    -1.6426
O      2.4176     0.2703    -2.5138
C     -1.5636     0.0824    -1.6847
O     -2.3831     0.1216    -2.5688
N      0.0541     2.4501     0.2988
C      1.0493     2.7052     1.3641
C      2.4812     2.1498     1.1335
C      1.1700     4.2009     1.7939
C      0.3635     3.2488    -0.9469
C      1.8327     3.4413    -1.4102
C     -0.4491     2.8119    -2.1846
C     -1.3401     2.7832     0.6764
C     -1.7066     3.2424     2.1507
N     -2.9382     2.6616     2.7036
C     -3.1846     1.2519     2.3748
C     -1.9032     0.3276     2.4990
N     -1.6911    -0.8280     1.6033
C     -2.9135    -1.2051     0.8582
C     -4.1119    -1.5968     1.7750
C     -2.7974    -2.2752    -0.2586
C     -1.1755    -1.9503     2.4656
C      0.2703    -1.7126     2.9362
C     -1.2591    -3.4094     1.9649
H      1.7986    -5.1371    -0.4252
H      1.8308    -4.6400    -2.1677
H      0.2981    -5.2671    -1.4317
H      0.6985     2.1416     2.2396
H      3.2280     2.9173     0.8480
H      2.8641     1.7099     2.0802
H      2.5144     1.3607     0.3756
H      2.0463     4.7173     1.3556
H      0.2919     4.8013     1.4991
H      1.2819     4.2640     2.8974
H      0.0286     4.2900    -0.7266
H      1.8581     3.9071    -2.4192
H      2.3610     4.1734    -0.7741
H      2.4238     2.5251    -1.4880
H     -0.0163     1.9191    -2.6686
H     -0.4259     3.6223    -2.9451
H     -1.5192     2.6524    -1.9607
H     -1.8889     1.8694     0.4246
H     -1.7752     3.5696     0.0207
H     -0.9445     3.0985     2.9282
H     -1.8373     4.3474     2.1330
H     -3.7546     3.2278     2.3698
H     -3.7241     1.2482     1.4154
H     -3.9352     0.8866     3.1062
H     -1.8503     0.0508     3.5753
H     -1.0161     0.9199     2.3165
H     -3.2016    -0.3031     0.3049
H     -5.0319    -1.0745     1.4359
H     -4.3307    -2.6844     1.7627
H     -3.9360    -1.3407     2.8351
H     -3.0310    -3.3097     0.0564
H     -1.8221    -2.2679    -0.7476
H     -3.5486    -2.0522    -1.0474
H     -1.7978    -1.9667     3.3900
H      0.9970    -2.0373     2.1641
H      0.4712    -2.3292     3.8390
H      0.4446    -0.6618     3.2375
H     -0.6643    -4.0794     2.6234
H     -2.2934    -3.7942     2.0538
H     -0.8790    -3.5545     0.9525
68
{"conf": 16, "E": 266.92, "rms": -1.0, "geom": "OH", "total_charge": 0, "CA_charge": 1, "smiles": "C[C:1]#[6N:2]->[Mn+:3]1(<-[3H-:4])(<-[4C-:5]#[O+:6])(<-[5C-:7]#[O+:8])<-[1N:9]([CH:10]([CH3:11])[CH3:12])([CH:13]([CH3:14])[CH3:15])[CH2:16][CH2:17][NH:18][CH2:19][CH2:20][2N:21]->1([CH:22]([CH3:23])[CH3:24])[CH:25]([CH3:26])[CH3:27]", "smiles3D": "C([C:1]#[6N:2]->[Mn+:3]1(<-[3H-:4])(<-[4C-:5]#[O+:6])(<-[5C-:7]#[O+:8])<-[1N:9]([C:10]([C:11]([H:32])([H:33])[H:34])([C:12]([H:35])([H:36])[H:37])[H:31])([C:13]([C:14]([H:39])([H:40])[H:41])([C:15]([H:42])([H:43])[H:44])[H:38])[C:16]([H:45])([H:46])[C:17]([H:47])([H:48])[N:18]([H:49])[C:19]([H:50])([H:51])[C:20]([H:52])([H:53])[2N:21]->1([C:22]([C:23]([H:55])([H:56])[H:57])([C:24]([H:58])([H:59])[H:60])[H:54])[C:25]([C:26]([H:62])([H:63])[H:64])([C:27]([H:65])([H:66])[H:67])[H:61])([H:28])([H:29])[H:30]", "smiles3Dx": "C([C:1]#[6N:2]->[Mn+:3]1(<-[3H-:4])(<-[4C-:5]#[O+:6])(<-[5C-:7]#[O+:8])<-[1N:9]([C:10]([C:11]([H:32])([H:33])[H:34])([C:12]([H:35])([H:36])[H:37])[H:31])([C:13]([C:14]([H:39])([H:40])[H:41])([C:15]([H:42])([H:43])[H:44])[H:38])[C:16]([H:45])([H:46])[C:17]([H:47])([H:48])[N:18]([H:49])[C:19]([H:50])([H:51])[C:20]([H:52])([H:53])[2N:21]->1([C:22]([C:23]([H:55])([H:56])[H:57])([C:24]([H:58])([H:59])[H:60])[H:54])[C:25]([C:26]([H:62])([H:63])[H:64])([C:27]([H:65])([H:66])[H:67])[H:61])([H:28])([H:29])[H:30]", "dummies": []}
C      4.1435     2.6302    -0.8799
C      2.9295     1.8587    -0.6188
N      1.9097     1.2107    -0.3940
Mn     0.0000     0.0000     0.0000
H     -0.9565     1.5535     0.0994
C     -0.0763     0.4910    -2.2415
O     -0.0995     0.7695    -3.4149
C      1.2762    -1.8492    -0.5082
O      1.9458    -2.8157    -0.7762
N     -2.1575    -1.2535    -0.0964
C     -2.6234    -1.1392    -1.5059
C     -4.0962    -1.5930    -1.7818
C     -1.7192    -1.8099    -2.5766
C     -2.1324    -2.6696     0.3800
C     -0.9780    -2.7812     1.3236
C     -2.0378    -3.8727    -0.5941
C     -3.0808    -0.4254     0.7260
C     -3.2398    -0.6941     2.2646
N     -2.9645     0.4572     3.1355
C     -1.6249     1.0419     2.9955
C     -0.4648     0.0597     3.2608
N      0.6915     0.1458     2.3777
C      1.6111    -1.0303     2.6224
C      1.6352    -1.6346     4.0627
C      3.0814    -0.8865     2.1470
C      1.4349     1.4430     2.5897
C      0.7563     2.7406     2.0995
C      1.9314     1.7271     4.0348
H      5.0257     1.9599    -0.8253
H      4.0838     3.0830    -1.8908
H      4.2408     3.4322    -0.1195
H     -2.5908    -0.0475    -1.7253
H     -4.2298    -2.0333    -2.7934
H     -4.4547    -2.3279    -1.0343
H     -4.7784    -0.7160    -1.7564
H     -0.6887    -1.9496    -2.2134
H     -2.0914    -2.7894    -2.9365
H     -1.7111    -1.1897    -3.4968
H     -3.0660    -2.8572     0.9550
H     -0.6487    -1.7406     1.3125
H     -0.1601    -3.4457     0.9728
H     -1.2785    -3.1393     2.3306
H     -2.0586    -4.8124     0.0005
H     -1.0820    -3.8978    -1.1555
H     -2.9151    -3.9541    -1.2614
H     -2.7842     0.6204     0.5847
H     -4.1077    -0.4902     0.3304
H     -2.7551    -1.5824     2.6713
H     -4.3079    -0.9613     2.4311
H     -3.6664     1.2044     2.9201
H     -1.5569     1.8479     3.7577
H     -1.5352     1.5446     2.0403
H     -0.8558    -0.9558     3.2304
H     -0.1469     0.2168     4.3081
H      1.2297    -1.8309     2.0051
H      0.6954    -2.1859     4.2730
H      1.7805    -0.8949     4.8659
H      2.4436    -2.3912     4.1583
H      3.5711    -1.8845     2.1356
H      3.1300    -0.5134     1.1072
H      3.6864    -0.2403     2.8137
H      2.3445     1.3841     1.9819
H      1.5119     3.5565     2.0964
H      0.4299     2.6884     1.0588
H     -0.0456     3.1033     2.7667
H      2.5213     2.6693     4.0429
H      1.1042     1.8821     4.7553
H      2.6403     0.9693     4.4013
68
{"conf": 17, "E": 264.48, "rms": -1.0, "geom": "OH", "total_charge": 0, "CA_charge": 1, "smiles": "C[C:1]#[6N:2]->[Mn+:3]1(<-[3H-:4])(<-[4C-:5]#[O+:6])(<-[5C-:7]#[O+:8])<-[1N:9]([CH:10]([CH3:11])[CH3:12])([CH:13]([CH3:14])[CH3:15])[CH2:16][CH2:17][NH:18][CH2:19][CH2:20][2N:21]->1([CH:22]([CH3:23])[CH3:24])[CH:25]([CH3:26])[CH3:27]", "smiles3D": "C([C:1]#[6N:2]->[Mn+:3]1(<-[3H-:4])(<-[4C-:5]#[O+:6])(<-[5C-:7]#[O+:8])<-[1N:9]([C:10]([C:11]([H:32])([H:33])[H:34])([C:12]([H:35])([H:36])[H:37])[H:31])([C:13]([C:14]([H:39])([H:40])[H:41])([C:15]([H:42])([H:43])[H:44])[H:38])[C:16]([H:45])([H:46])[C:17]([H:47])([H:48])[N:18]([H:49])[C:19]([H:50])([H:51])[C:20]([H:52])([H:53])[2N:21]->1([C:22]([C:23]([H:55])([H:56])[H:57])([C:24]([H:58])([H:59])[H:60])[H:54])[C:25]([C:26]([H:62])([H:63])[H:64])([C:27]([H:65])([H:66])[H:67])[H:61])([H:28])([H:29])[H:30]", "smiles3Dx": "C([C:1]#[6N:2]->[Mn+:3]1(<-[3H-:4])(<-[4C-:5]#[O+:6])(<-[5C-:7]#[O+:8])<-[1N:9]([C:10]([C:11]([H:32])([H:33])[H:34])([C:12]([H:35])([H:36])[H:37])[H:31])([C:13]([C:14]([H:39])([H:40])[H:41])([C:15]([H:42])([H:43])[H:44])[H:38])[C:16]([H:45])([H:46])[C:17]([H:47])([H:48])[N:18]([H:49])[C:19]([H:50])([H:51])[C:20]([H:52])([H:53])[2N:21]->1([C:22]([C:23]([H:55])([H:56])[H:57])([C:24]([H:58])([H:59])[H:60])[H:54])[C:25]([C:26]([H:62])([H:63])[H:64])([C:27]([H:65])([H:66])[H:67])[H:61])([H:28])([H:29])[H:30]", "dummies": []}
C      0.7092     1.0561    -4.8263
C      0.4830     0.7420    -3.4164
N      0.2889     0.4757    -2.2318
Mn     0.0000     0.0000     0.0000
H      0.7834    -1.6313    -0.3103
C      2.0492     1.0347    -0.0984
O      3.1226     1.5808    -0.1651
C     -0.9500     2.0836     0.1135
O     -1.4467     3.1816     0.1634
N      0.3599    -0.3424     2.3802
C      1.0377     0.7709     3.1242
C      0.6657     2.2017     2.6628
C      2.5816     0.7263     3.2380
C      1.0239    -1.6613     2.5205
C      2.3571    -1.8287     1.7442
C      1.2483    -2.1626     3.9824
C     -1.0285    -0.3501     2.7242
C     -1.6884    -1.4323     3.6020
N     -1.8445    -2.7023     2.8898
C     -2.8384    -2.6162     1.8060
C     -2.1813    -2.3849     0.4111
N     -2.2099    -1.0805    -0.3141
C     -3.4273    -0.2046    -0.0434
C     -4.7743    -0.9481    -0.3152
C     -3.6014     0.5885     1.2856
C     -2.2578    -1.4532    -1.7792
C     -2.4431    -0.2831    -2.7922
C     -1.0728    -2.3394    -2.2698
H      1.5213     1.8068    -4.9124
H      0.9988     0.1324    -5.3681
H     -0.2229     1.4659    -5.2667
H      0.6709     0.6982     4.1752
H      1.1356     2.4770     1.7066
H      1.0439     2.9332     3.4093
H     -0.4189     2.3953     2.6188
H      2.9561     1.6391     3.7496
H      3.0822     0.6869     2.2578
H      2.9207    -0.1043     3.8843
H      0.3465    -2.3833     2.0466
H      3.2647    -1.7034     2.3676
H      2.4510    -1.1390     0.9060
H      2.4161    -2.8595     1.3322
H      2.2723    -2.5549     4.1588
H      1.0755    -1.3792     4.7412
H      0.5752    -3.0181     4.2013
H     -1.3504     0.6167     3.1531
H     -1.4660    -0.4179     1.7378
H     -1.1537    -1.5673     4.5583
H     -2.6898    -1.0684     3.9239
H     -2.1823    -3.4040     3.5905
H     -3.7038    -1.9979     2.0563
H     -3.3214    -3.6197     1.7459
H     -1.1139    -2.6381     0.5082
H     -2.6258    -3.1823    -0.2288
H     -3.3839     0.6081    -0.7816
H     -5.0174    -0.9422    -1.3966
H     -4.7630    -2.0003     0.0221
H     -5.6359    -0.4502     0.1793
H     -3.8326     0.0126     2.1886
H     -2.7831     1.2822     1.4997
H     -4.4709     1.2719     1.1697
H     -3.1598    -2.0900    -1.9245
H     -2.0543     0.6811    -2.4226
H     -1.9858    -0.5017    -3.7808
H     -3.5225    -0.1272    -2.9994
H     -1.2635    -2.6617    -3.3162
H     -0.9649    -3.2806    -1.6980
H     -0.1017    -1.8354    -2.2682
68
{"conf": 18, "E": 263.95, "rms": -1.0, "geom": "OH", "total_charge": 0, "CA_charge": 1, "smiles": "C[C:1]#[6N:2]->[Mn+:3]1(<-[3H-:4])(<-[4C-:5]#[O+:6])(<-[5C-:7]#[O+:8])<-[1N:9]([CH:10]([CH3:11])[CH3:12])([CH:13]([CH3:14])[CH3:15])[CH2:16][CH2:17][NH:18][CH2:19][CH2:20][2N:21]->1([CH:22]([CH3:23])[CH3:24])[CH:25]([CH3:26])[CH3:27]", "smiles3D": "C([C:1]#[6N:2]->[Mn+:3]1(<-[3H-:4])(<-[4C-:5]#[O+:6])(<-[5C-:7]#[O+:8])<-[1N:9]([C:10]([C:11]([H:32])([H:33])[H:34])([C:12]([H:35])([H:36])[H:37])[H:31])([C:13]([C:14]([H:39])([H:40])[H:41])([C:15]([H:42])([H:43])[H:44])[H:38])[C:16]([H:45])([H:46])[C:17]([H:47])([H:48])[N:18]([H:49])[C:19]([H:50])([H:51])[C:20]([H:52])([H:53])[2N:21]->1([C:22]([C:23]([H:55])([H:56])[H:57])([C:24]([H:58])([H:59])[H:60])[H:54])[C:25]([C:26]([H:62])([H:63])[H:64])([C:27]([H:65])([H:66])[H:67])[H:61])([H:28])([H:29])[H:30]", "smiles3Dx": "C([C:1]#[6N:2]->[Mn+:3]1(<-[3H-:4])(<-[4C-:5]#[O+:6])(<-[5C-:7]#[O+:8])<-[1N:9]([C:10]([C:11]([H:32])([H:33])[H:34])([C:12]([H:35])([H:36])[H:37])[H:31])([C:13]([C:14]([H:39])([H:40])[H:41])([C:15]([H:42])([H:43])[H:44])[H:38])[C:16]([H:45])([H:46])[C:17]([H:47])([H:48])[N:18]([H:49])[C:19]([H:50])([H:51])[C:20]([H:52])([H:53])[2N:21]->1([C:22]([C:23]([H:55])([H:56])[H:57])([C:24]([H:58])([H:59])[H:60])[H:54])[C:25]([C:26]([H:62])([H:63])[H:64])([C:27]([H:65])([H:66])[H:67])[H:61])([H:28])([H:29])[H:30]", "dummies": []}
C      4.5488     2.0024     0.4446
C      3.2148     1.4197     0.3088
N      2.0921     0.9333     0.1916
Mn     0.0000     0.0000     0.0000
H      0.3273    -0.4956    -1.7281
C      1.3080    -1.7281     0.7613
O      2.0133    -2.6193     1.1655
C     -0.1325     0.5372     2.2323
O     -0.1900     0.8112     3.4055
N     -1.9872    -1.4942     0.0192
C     -1.7885    -2.3792     1.2443
C     -3.0465    -2.7326     2.1042
C     -1.0625    -3.7522     1.0561
C     -2.0879    -2.3394    -1.2290
C     -0.7305    -2.8013    -1.8134
C     -2.9083    -1.7973    -2.4353
C     -3.2379    -0.7446     0.1518
C     -3.3029     0.3043     1.2617
N     -3.2953     1.6390     0.6572
C     -2.3706     2.5665     1.2944
C     -1.1169     2.9250     0.4413
N     -0.7282     2.2031    -0.7907
C     -1.7957     2.0701    -1.7891
C     -1.3931     1.6290    -3.2119
C     -2.7768     3.2704    -1.9385
C      0.4807     2.9434    -1.3242
C      0.2322     4.3535    -1.9433
C      1.3936     2.1894    -2.3276
H      5.1361     1.4147     1.1797
H      4.4593     3.0511     0.7949
H      5.0612     1.9839    -0.5392
H     -1.1332    -1.7825     1.9000
H     -2.7612    -3.3846     2.9583
H     -3.7915    -3.2968     1.5036
H     -3.5201    -1.8619     2.5875
H     -0.7675    -4.1441     2.0538
H     -1.7323    -4.5177     0.6112
H     -0.1298    -3.7487     0.4914
H     -2.6347    -3.2589    -0.9269
H     -0.5162    -2.3599    -2.8118
H      0.1195    -2.5369    -1.1926
H     -0.7311    -3.9047    -1.9471
H     -3.9961    -1.7633    -2.2118
H     -2.5373    -0.8078    -2.7502
H     -2.8226    -2.4851    -3.3052
H     -4.0754    -1.4572     0.3024
H     -3.4883    -0.2299    -0.7698
H     -4.2558     0.1774     1.8256
H     -2.5082     0.1388     1.9947
H     -4.2663     2.0324     0.6921
H     -2.0875     2.2521     2.3196
H     -2.9148     3.5194     1.4930
H     -0.2529     2.8510     1.1342
H     -1.2243     3.9956     0.2055
H     -2.3690     1.2530    -1.4231
H     -0.6859     0.7827    -3.1991
H     -1.0098     2.4625    -3.8275
H     -2.2965     1.2728    -3.7521
H     -3.6690     2.9385    -2.5122
H     -2.3386     4.1134    -2.5014
H     -3.1654     3.6604    -0.9828
H      1.1326     3.1309    -0.4436
H      1.2091     4.8770    -2.0294
H     -0.1681     4.3019    -2.9723
H     -0.4052     5.0325    -1.3534
H      1.1223     2.3461    -3.3886
H      2.4247     2.5966    -2.2431
H      1.4789     1.1201    -2.1450
68
{"conf": 19, "E": 267.25, "rms": -1.0, "geom": "OH", "total_charge": 0, "CA_charge": 1, "smiles": "C[C:1]#[6N:2]->[Mn+:3]1(<-[3H-:4])(<-[4C-:5]#[O+:6])(<-[5C-:7]#[O+:8])<-[1N:9]([CH:10]([CH3:11])[CH3:12])([CH:13]([CH3:14])[CH3:15])[CH2:16][CH2:17][NH:18][CH2:19][CH2:20][2N:21]->1([CH:22]([CH3:23])[CH3:24])[CH:25]([CH3:26])[CH3:27]", "smiles3D": "C([C:1]#[6N:2]->[Mn+:3]1(<-[3H-:4])(<-[4C-:5]#[O+:6])(<-[5C-:7]#[O+:8])<-[1N:9]([C:10]([C:11]([H:32])([H:33])[H:34])([C:12]([H:35])([H:36])[H:37])[H:31])([C:13]([C:14]([H:39])([H:40])[H:41])([C:15]([H:42])([H:43])[H:44])[H:38])[C:16]([H:45])([H:46])[C:17]([H:47])([H:48])[N:18]([H:49])[C:19]([H:50])([H:51])[C:20]([H:52])([H:53])[2N:21]->1([C:22]([C:23]([H:55])([H:56])[H:57])([C:24]([H:58])([H:59])[H:60])[H:54])[C:25]([C:26]([H:62])([H:63])[H:64])([C:27]([H:65])([H:66])[H:67])[H:61])([H:28])([H:29])[H:30]", "smiles3Dx": "C([C:1]#[6N:2]->[Mn+:3]1(<-[3H-:4])(<-[4C-:5]#[O+:6])(<-[5C-:7]#[O+:8])<-[1N:9]([C:10]([C:11]([H:32])([H:33])[H:34])([C:12]([H:35])([H:36])[H:37])[H:31])([C:13]([C:14]([H:39])([H:40])[H:41])([C:15]([H:42])([H:43])[H:44])[H:38])[C:16]([H:45])([H:46])[C:17]([H:47])([H:48])[N:18]([H:49])[C:19]([H:50])([H:51])[C:20]([H:52])([H:53])[2N:21]->1([C:22]([C:23]([H:55])([H:56])[H:57])([C:24]([H:58])([H:59])[H:60])[H:54])[C:25]([C:26]([H:62])([H:63])[H:64])([C:27]([H:65])([H:66])[H:67])[H:61])([H:28])([H:29])[H:30]", "dummies": []}
C      4.3389     2.0084    -1.4090
C      3.0579     1.4198    -1.0207
N      1.9796     0.9243    -0.6982
Mn     0.0000     0.0000     0.0000
H      1.1630    -1.2500     0.6172
C      0.6159     1.3878     1.7226
O      0.9576     2.1219     2.6166
C     -1.1684     1.7941    -0.8360
O     -1.7756     2.7386    -1.2762
N     -1.7114    -1.0486     1.4756
C     -3.0136    -0.3928     1.2315
C     -3.0775     1.1375     1.4140
C     -4.2128    -1.0185     2.0014
C     -1.1266    -0.9100     2.8758
C     -1.5444     0.3161     3.7400
C     -1.2036    -2.1240     3.8627
C     -1.9064    -2.4944     1.1804
C     -0.6383    -3.3234     0.8871
N     -0.5075    -3.5663    -0.5568
C      0.7901    -3.2142    -1.1429
C      0.7439    -2.0515    -2.1899
N     -0.3241    -1.0596    -2.1736
C     -0.1561    -0.0988    -3.3228
C     -0.2817    -0.7554    -4.7295
C      1.1113     0.7702    -3.3679
C     -1.6968    -1.5898    -2.1942
C     -1.9647    -2.9554    -2.9124
C     -2.8700    -0.6441    -2.5797
H      5.0133     2.0404    -0.5287
H      4.1725     3.0383    -1.7862
H      4.8007     1.3923    -2.2077
H     -3.2214    -0.5575     0.1566
H     -3.6942     1.5850     0.6046
H     -2.0859     1.5972     1.3759
H     -3.5632     1.4382     2.3663
H     -4.4948    -2.0038     1.5772
H     -3.9945    -1.1507     3.0759
H     -5.1186    -0.3814     1.9040
H     -0.0480    -0.7891     2.6738
H     -2.5984     0.2515     4.0703
H     -1.3451     1.3003     3.3043
H     -0.9370     0.3401     4.6705
H     -0.6611    -1.8939     4.8051
H     -0.6955    -3.0307     3.4858
H     -2.2525    -2.3534     4.1453
H     -2.6207    -2.6602     0.3552
H     -2.4175    -2.9760     2.0323
H      0.2541    -2.9048     1.3712
H     -0.7597    -4.3099     1.3921
H     -0.7128    -4.5757    -0.7518
H      1.1837    -4.1066    -1.6821
H      1.5779    -3.0505    -0.3814
H      0.7988    -2.5148    -3.1942
H      1.6877    -1.4966    -2.0449
H     -0.9717     0.6403    -3.2530
H     -1.1391    -1.4302    -4.8327
H     -0.4365     0.0361    -5.4945
H      0.6424    -1.3009    -5.0136
H      1.2144     1.2525    -4.3646
H      0.9895     1.6414    -2.6993
H      2.0520     0.2099    -3.2237
H     -1.8336    -1.7418    -1.1649
H     -2.6490    -3.5641    -2.2827
H     -1.0772    -3.5762    -3.1157
H     -2.4952    -2.8285    -3.8788
H     -2.9082    -0.4356    -3.6689
H     -3.8352    -1.1268    -2.3122
H     -2.8399     0.3055    -2.0222
68
{"conf": 20, "E": 267.62, "rms": -1.0, "geom": "OH", "total_charge": 0, "CA_charge": 1, "smiles": "C[C:1]#[6N:2]->[Mn+:3]1(<-[3H-:4])(<-[4C-:5]#[O+:6])(<-[5C-:7]#[O+:8])<-[1N:9]([CH:10]([CH3:11])[CH3:12])([CH:13]([CH3:14])[CH3:15])[CH2:16][CH2:17][NH:18][CH2:19][CH2:20][2N:21]->1([CH:22]([CH3:23])[CH3:24])[CH:25]([CH3:26])[CH3:27]", "smiles3D": "C([C:1]#[6N:2]->[Mn+:3]1(<-[3H-:4])(<-[4C-:5]#[O+:6])(<-[5C-:7]#[O+:8])<-[1N:9]([C:10]([C:11]([H:32])([H:33])[H:34])([C:12]([H:35])([H:36])[H:37])[H:31])([C:13]([C:14]([H:39])([H:40])[H:41])([C:15]([H:42])([H:43])[H:44])[H:38])[C:16]([H:45])([H:46])[C:17]([H:47])([H:48])[N:18]([H:49])[C:19]([H:50])([H:51])[C:20]([H:52])([H:53])[2N:21]->1([C:22]([C:23]([H:55])([H:56])[H:57])([C:24]([H:58])([H:59])[H:60])[H:54])[C:25]([C:26]([H:62])([H:63])[H:64])([C:27]([H:65])([H:66])[H:67])[H:61])([H:28])([H:29])[H:30]", "smiles3Dx": "C([C:1]#[6N:2]->[Mn+:3]1(<-[3H-:4])(<-[4C-:5]#[O+:6])(<-[5C-:7]#[O+:8])<-[1N:9]([C:10]([C:11]([H:32])([H:33])[H:34])([C:12]([H:35])([H:36])[H:37])[H:31])([C:13]([C:14]([H:39])([H:40])[H:41])([C:15]([H:42])([H:43])[H:44])[H:38])[C:16]([H:45])([H:46])[C:17]([H:47])([H:48])[N:18]([H:49])[C:19]([H:50])([H:51])[C:20]([H:52])([H:53])[2N:21]->1([C:22]([C:23]([H:55])([H:56])[H:57])([C:24]([H:58])([H:59])[H:60])[H:54])[C:25]([C:26]([H:62])([H:63])[H:64])([C:27]([H:65])([H:66])[H:67])[H:61])([H:28])([H:29])[H:30]", "dummies": []}
C     -1.6671     3.6693    -2.9476
C     -1.1942     2.5924    -2.0795
N     -0.8018     1.6849    -1.3485
Mn     0.0000     0.0000     0.0000
H      0.2547    -1.0003    -1.5387
C      1.8149     1.2449    -0.6549
O      2.7583     1.9117    -1.0019
C     -0.0567     1.5185     1.7139
O     -0.0803     2.3297     2.6064
N      1.5099    -1.5572     1.2361
C      2.8356    -0.8618     1.2947
C      3.6930    -0.9223    -0.0144
C      3.8071    -1.2611     2.4366
C      0.9727    -1.8798     2.5819
C      1.6468    -3.0531     3.3766
C      0.8073    -0.6818     3.5503
C      1.6623    -2.7664     0.4238
C      0.4968    -3.7692     0.4298
N     -0.7222    -3.0970    -0.0052
C     -1.8714    -3.2677     0.8834
C     -2.4468    -1.8935     1.2992
N     -2.3654    -0.7759     0.3452
C     -2.9461    -1.2489    -0.9816
C     -4.4792    -1.5079    -1.0138
C     -2.6054    -0.4371    -2.2421
C     -3.2281     0.3175     0.9664
C     -3.1491     1.7107     0.3279
C     -3.1021     0.5362     2.5080
H     -0.9670     3.7922    -3.7993
H     -1.7174     4.6146    -2.3693
H     -2.6768     3.4162    -3.3313
H      2.5918     0.2029     1.4617
H      4.4447    -0.1036    -0.0081
H      3.1089    -0.8253    -0.9461
H      4.2539    -1.8794    -0.0827
H      4.0329    -2.3463     2.4132
H      3.4549    -0.9409     3.4331
H      4.7767    -0.7313     2.3130
H     -0.0272    -2.2286     2.3879
H      2.1605    -3.8062     2.7567
H      0.8595    -3.5984     3.9411
H      2.3696    -2.7128     4.1443
H      0.9599    -0.9746     4.6113
H      1.4934     0.1578     3.3522
H     -0.2312    -0.3191     3.5226
H      2.5847    -3.3159     0.7119
H      1.7812    -2.4553    -0.6309
H      0.4000    -4.2955     1.3991
H      0.7271    -4.5653    -0.3098
H     -0.5358    -2.0766    -0.0456
H     -1.6482    -3.8551     1.8009
H     -2.6498    -3.8497     0.3447
H     -1.9251    -1.5894     2.2137
H     -3.5077    -2.0700     1.5854
H     -2.5046    -2.2254    -1.2029
H     -5.0553    -0.5627    -1.1119
H     -4.7323    -2.1257    -1.9028
H     -4.8346    -2.0763    -0.1340
H     -3.1608     0.5045    -2.3585
H     -2.9071    -1.0332    -3.1315
H     -1.5296    -0.3079    -2.3788
H     -4.2792     0.0075     0.8412
H     -3.9422     2.3573     0.7627
H     -2.2014     2.2223     0.5528
H     -3.3862     1.7176    -0.7364
H     -2.0669     0.6188     2.8429
H     -3.5930    -0.2841     3.0730
H     -3.6315     1.4570     2.8354
68
{"conf": 21, "E": 259.39, "rms": -1.0, "geom": "OH", "total_charge": 0, "CA_charge": 1, "smiles": "C[C:1]#[6N:2]->[Mn+:3]1(<-[3H-:4])(<-[4C-:5]#[O+:6])(<-[5C-:7]#[O+:8])<-[1N:9]([CH:10]([CH3:11])[CH3:12])([CH:13]([CH3:14])[CH3:15])[CH2:16][CH2:17][NH:18][CH2:19][CH2:20][2N:21]->1([CH:22]([CH3:23])[CH3:24])[CH:25]([CH3:26])[CH3:27]", "smiles3D": "C([C:1]#[6N:2]->[Mn+:3]1(<-[3H-:4])(<-[4C-:5]#[O+:6])(<-[5C-:7]#[O+:8])<-[1N:9]([C:10]([C:11]([H:32])([H:33])[H:34])([C:12]([H:35])([H:36])[H:37])[H:31])([C:13]([C:14]([H:39])([H:40])[H:41])([C:15]([H:42])([H:43])[H:44])[H:38])[C:16]([H:45])([H:46])[C:17]([H:47])([H:48])[N:18]([H:49])[C:19]([H:50])([H:51])[C:20]([H:52])([H:53])[2N:21]->1([C:22]([C:23]([H:55])([H:56])[H:57])([C:24]([H:58])([H:59])[H:60])[H:54])[C:25]([C:26]([H:62])([H:63])[H:64])([C:27]([H:65])([H:66])[H:67])[H:61])([H:28])([H:29])[H:30]", "smiles3Dx": "C([C:1]#[6N:2]->[Mn+:3]1(<-[3H-:4])(<-[4C-:5]#[O+:6])(<-[5C-:7]#[O+:8])<-[1N:9]([C:10]([C:11]([H:32])([H:33])[H:34])([C:12]([H:35])([H:36])[H:37])[H:31])([C:13]([C:14]([H:39])([H:40])[H:41])([C:15]([H:42])([H:43])[H:44])[H:38])[C:16]([H:45])([H:46])[C:17]([H:47])([H:48])[N:18]([H:49])[C:19]([H:50])([H:51])[C:20]([H:52])([H:53])[2N:21]->1([C:22]([C:23]([H:55])([H:56])[H:57])([C:24]([H:58])([H:59])[H:60])[H:54])[C:25]([C:26]([H:62])([H:63])[H:64])([C:27]([H:65])([H:66])[H:67])[H:61])([H:28])([H:29])[H:30]", "dummies": []}
C      3.9196     0.9736    -2.9342
C      2.7722     0.6866    -2.0750
N      1.8077     0.4400    -1.3541
Mn     0.0000     0.0000     0.0000
H      1.0980    -0.2360     1.4468
C      0.4719     2.2350     0.2641
O      0.7325     3.4050     0.3979
C     -1.3245     0.5942    -1.7949
O     -2.0147     0.9129    -2.7313
N     -1.8695     0.1819     1.6410
C     -1.9123     1.6362     2.0155
C     -2.3557     2.6009     0.8800
C     -2.7313     2.0536     3.2724
C     -3.1895    -0.2424     1.1196
C     -3.0003    -1.2477     0.0221
C     -4.2411    -0.8014     2.1267
C     -1.4619    -0.5262     2.8471
C     -1.2163    -2.0217     2.7461
N      0.1474    -2.2732     2.2972
C      0.2287    -3.5448     1.5965
C     -0.2402    -3.3774     0.1486
N      0.3799    -2.3636    -0.7078
C     -0.1289    -2.6315    -2.1213
C      0.4451    -1.7261    -3.2478
C     -1.6616    -2.7120    -2.3540
C      1.8838    -2.5618    -0.7439
C      2.3892    -4.0260    -0.9769
C      2.7184    -1.9632     0.4240
H      4.7733     1.3097    -2.3106
H      4.2041     0.0549    -3.4873
H      3.6505     1.7719    -3.6559
H     -0.8644     1.8977     2.2588
H     -1.8835     3.5963     1.0229
H     -2.0885     2.2258    -0.1129
H     -3.4535     2.7776     0.8855
H     -2.6048     3.1464     3.4337
H     -3.8165     1.8970     3.1375
H     -2.3674     1.6028     4.2158
H     -3.6840     0.6180     0.6397
H     -3.3225    -2.2733     0.3004
H     -1.9257    -1.2186    -0.1990
H     -3.5930    -0.9545    -0.8715
H     -4.4280    -0.1260     2.9757
H     -5.2138    -0.9248     1.6030
H     -3.9758    -1.7923     2.5407
H     -0.5251    -0.0634     3.2356
H     -2.2327    -0.4039     3.6304
H     -1.3505    -2.4713     3.7577
H     -1.9742    -2.5059     2.1170
H      0.7617    -2.3268     3.1447
H      1.2427    -3.9764     1.6676
H     -0.4100    -4.3118     2.0948
H     -1.3048    -3.1876     0.2002
H     -0.1332    -4.3764    -0.3317
H      0.2161    -3.6496    -2.3786
H      0.4545    -0.6675    -2.9824
H      1.4602    -2.0455    -3.5615
H     -0.1561    -1.8106    -4.1790
H     -1.8409    -3.1795    -3.3470
H     -2.2054    -3.3800    -1.6635
H     -2.1345    -1.7240    -2.4267
H      2.2467    -2.0034    -1.6142
H      2.1063    -4.7308    -0.1753
H      3.4989    -4.0401    -1.0283
H      2.0795    -4.4463    -1.9505
H      2.4444    -2.2580     1.4397
H      2.7832    -0.8682     0.3772
H      3.7821    -2.2653     0.3172
68
{"conf": 22, "E": 270.84, "rms": -1.0, "geom": "OH", "total_charge": 0, "CA_charge": 1, "smiles": "C[C:1]#[6N:2]->[Mn+:3]1(<-[3H-:4])(<-[4C-:5]#[O+:6])(<-[5C-:7]#[O+:8])<-[1N:9]([CH:10]([CH3:11])[CH3:12])([CH:13]([CH3:14])[CH3:15])[CH2:16][CH2:17][NH:18][CH2:19][CH2:20][2N:21]->1([CH:22]([CH3:23])[CH3:24])[CH:25]([CH3:26])[CH3:27]", "smiles3D": "C([C:1]#[6N:2]->[Mn+:3]1(<-[3H-:4])(<-[4C-:5]#[O+:6])(<-[5C-:7]#[O+:8])<-[1N:9]([C:10]([C:11]([H:32])([H:33])[H:34])([C:12]([H:35])([H:36])[H:37])[H:31])([C:13]([C:14]([H:39])([H:40])[H:41])([C:15]([H:42])([H:43])[H:44])[H:38])[C:16]([H:45])([H:46])[C:17]([H:47])([H:48])[N:18]([H:49])[C:19]([H:50])([H:51])[C:20]([H:52])([H:53])[2N:21]->1([C:22]([C:23]([H:55])([H:56])[H:57])([C:24]([H:58])([H:59])[H:60])[H:54])[C:25]([C:26]([H:62])([H:63])[H:64])([C:27]([H:65])([H:66])[H:67])[H:61])([H:28])([H:29])[H:30]", "smiles3Dx": "C([C:1]#[6N:2]->[Mn+:3]1(<-[3H-:4])(<-[4C-:5]#[O+:6])(<-[5C-:7]#[O+:8])<-[1N:9]([C:10]([C:11]([H:32])([H:33])[H:34])([C:12]([H:35])([H:36])[H:37])[H:31])([C:13]([C:14]([H:39])([H:40])[H:41])([C:15]([H:42])([H:43])[H:44])[H:38])[C:16]([H:45])([H:46])[C:17]([H:47])([H:48])[N:18]([H:49])[C:19]([H:50])([H:51])[C:20]([H:52])([H:53])[2N:21]->1([C:22]([C:23]([H:55])([H:56])[H:57])([C:24]([H:58])([H:59])[H:60])[H:54])[C:25]([C:26]([H:62])([H:63])[H:64])([C:27]([H:65])([H:66])[H:67])[H:61])([H:28])([H:29])[H:30]", "dummies": []}
C      3.0119    -1.1054    -3.8249
C      2.1177    -0.7895    -2.7121
N      1.3623    -0.5249    -1.7788
Mn     0.0000     0.0000     0.0000
H     -0.3322    -1.7830     0.3384
C      2.1239    -0.3605     0.8044
O      3.2428    -0.5480     1.2141
C      0.7553     2.1317    -0.4191
O      1.1590     3.2459    -0.6432
N     -0.7063     0.7196     2.3004
C      0.4549     0.3749     3.1786
C      0.7492    -1.1508     3.2640
C      0.4066     0.9225     4.6383
C     -1.9034     0.0337     2.8717
C     -3.0388     0.8875     3.5103
C     -2.4616    -0.8774     1.8272
C     -0.7727     2.1868     2.3179
C     -1.6777     2.8991     1.3098
N     -2.2864     1.9389     0.4089
C     -2.5361     2.4698    -0.9286
C     -1.9376     1.5362    -1.9835
N     -1.8845     0.1153    -1.6650
C     -3.2282    -0.4148    -1.2564
C     -4.4588    -0.0453    -2.1424
C     -3.3000    -1.9354    -0.9929
C     -1.3734    -0.5734    -2.8995
C     -0.8600    -2.0221    -2.6925
C     -2.2836    -0.6114    -4.1629
H      3.5743    -2.0335    -3.5949
H      3.7239    -0.2682    -3.9762
H      2.4136    -1.2542    -4.7472
H      1.3475     0.8432     2.7244
H      0.2598    -1.6333     4.1372
H      1.8389    -1.3205     3.3962
H      0.4105    -1.6770     2.3593
H      0.5773     2.0182     4.6659
H      1.2335     0.4821     5.2367
H     -0.5423     0.6848     5.1559
H     -1.6065    -0.6387     3.6981
H     -3.8393     0.2124     3.8835
H     -2.6646     1.4244     4.4051
H     -3.5250     1.6153     2.8497
H     -1.9175    -0.5794     0.9293
H     -3.5645    -0.7976     1.7194
H     -2.2101    -1.9387     2.0435
H     -1.0829     2.5356     3.3228
H      0.2525     2.5889     2.1499
H     -2.4635     3.4827     1.8445
H     -1.0717     3.6624     0.7751
H     -3.2305     1.7515     0.8078
H     -3.6312     2.5745    -1.1029
H     -2.1225     3.4909    -1.0876
H     -2.4880     1.7228    -2.9183
H     -0.9045     1.8737    -2.1714
H     -3.4573     0.0445    -0.3133
H     -4.4584     0.9867    -2.5297
H     -4.6340    -0.7437    -2.9796
H     -5.3746    -0.1223    -1.5166
H     -3.5309    -2.5070    -1.9134
H     -2.3822    -2.3263    -0.5235
H     -4.1380    -2.1486    -0.2946
H     -0.4837     0.0119    -3.2129
H     -1.6264    -2.7992    -2.8692
H     -0.0729    -2.2412    -3.4449
H     -0.4277    -2.1869    -1.7022
H     -1.6395    -0.7751    -5.0540
H     -2.9822    -1.4714    -4.1466
H     -2.8517     0.3094    -4.3746
68
{"conf": 23, "E": 257.68, "rms": -1.0, "geom": "OH", "total_charge": 0, "CA_charge": 1, "smiles": "C[C:1]#[6N:2]->[Mn+:3]1(<-[3H-:4])(<-[4C-:5]#[O+:6])(<-[5C-:7]#[O+:8])<-[1N:9]([CH:10]([CH3:11])[CH3:12])([CH:13]([CH3:14])[CH3:15])[CH2:16][CH2:17][NH:18][CH2:19][CH2:20][2N:21]->1([CH:22]([CH3:23])[CH3:24])[CH:25]([CH3:26])[CH3:27]", "smiles3D": "C([C:1]#[6N:2]->[Mn+:3]1(<-[3H-:4])(<-[4C-:5]#[O+:6])(<-[5C-:7]#[O+:8])<-[1N:9]([C:10]([C:11]([H:32])([H:33])[H:34])([C:12]([H:35])([H:36])[H:37])[H:31])([C:13]([C:14]([H:39])([H:40])[H:41])([C:15]([H:42])([H:43])[H:44])[H:38])[C:16]([H:45])([H:46])[C:17]([H:47])([H:48])[N:18]([H:49])[C:19]([H:50])([H:51])[C:20]([H:52])([H:53])[2N:21]->1([C:22]([C:23]([H:55])([H:56])[H:57])([C:24]([H:58])([H:59])[H:60])[H:54])[C:25]([C:26]([H:62])([H:63])[H:64])([C:27]([H:65])([H:66])[H:67])[H:61])([H:28])([H:29])[H:30]", "smiles3Dx": "C([C:1]#[6N:2]->[Mn+:3]1(<-[3H-:4])(<-[4C-:5]#[O+:6])(<-[5C-:7]#[O+:8])<-[1N:9]([C:10]([C:11]([H:32])([H:33])[H:34])([C:12]([H:35])([H:36])[H:37])[H:31])([C:13]([C:14]([H:39])([H:40])[H:41])([C:15]([H:42])([H:43])[H:44])[H:38])[C:16]([H:45])([H:46])[C:17]([H:47])([H:48])[N:18]([H:49])[C:19]([H:50])([H:51])[C:20]([H:52])([H:53])[2N:21]->1([C:22]([C:23]([H:55])([H:56])[H:57])([C:24]([H:58])([H:59])[H:60])[H:54])[C:25]([C:26]([H:62])([H:63])[H:64])([C:27]([H:65])([H:66])[H:67])[H:61])([H:28])([H:29])[H:30]", "dummies": []}
C     -2.0122     3.5065     2.9311
C     -1.4111     2.4923     2.0665
N     -0.9021     1.6425     1.3381
Mn     0.0000     0.0000     0.0000
H      1.0884    -0.4243     1.3999
C     -1.7143    -1.0083     1.1520
O     -2.6117    -1.5302     1.7660
C     -1.5119     0.6923    -1.5923
O     -2.3036     1.0559    -2.4263
N      0.2952    -2.1654    -1.1446
C      0.5223    -3.3128    -0.1754
C      1.4909    -4.4513    -0.6296
C      0.9806    -2.9197     1.2306
C     -0.9118    -2.4696    -2.0049
C     -0.7799    -3.7611    -2.8543
C     -2.2932    -2.5330    -1.2983
C      1.4571    -1.9437    -1.9542
C      1.2728    -0.9699    -3.1210
N      2.5334    -0.2946    -3.3832
C      2.3990     1.1620    -3.4355
C      1.6327     1.8595    -2.2553
N      1.8284     1.5117    -0.8142
C      3.2191     0.9793    -0.6017
C      3.5135     0.1981     0.6935
C      4.3566     2.0254    -0.7840
C      1.6490     2.8044    -0.0689
C      1.7952     2.7082     1.4682
C      0.3234     3.5562    -0.4138
H     -2.9662     3.8542     2.4845
H     -1.3161     4.3645     3.0313
H     -2.2085     3.0699     3.9318
H     -0.4418    -3.8175    -0.0188
H      2.5485    -4.1086    -0.6172
H      1.4183    -5.3107     0.0719
H      1.2566    -4.8641    -1.6259
H      1.0613    -3.8321     1.8613
H      1.9879    -2.4839     1.2217
H      0.2461    -2.3131     1.7692
H     -1.0311    -1.6551    -2.7313
H      0.1655    -3.8058    -3.4252
H     -1.5873    -3.7883    -3.6177
H     -0.8987    -4.6706    -2.2299
H     -3.0553    -2.9438    -1.9956
H     -2.6774    -1.5247    -1.0777
H     -2.3489    -3.1659    -0.3961
H      1.8491    -2.8743    -2.3964
H      2.2306    -1.5525    -1.2799
H      0.4726    -0.2668    -2.8930
H      0.9485    -1.5273    -4.0295
H      2.9231    -0.6254    -4.2976
H      1.8871     1.4425    -4.3841
H      3.4184     1.5943    -3.5117
H      0.5581     1.7734    -2.4631
H      1.8772     2.9352    -2.4060
H      3.4013     0.2444    -1.3748
H      4.5988    -0.0381     0.7439
H      3.0445    -0.7837     0.6456
H      3.2821     0.6881     1.6455
H      4.5035     2.6392     0.1286
H      4.1712     2.6979    -1.6436
H      5.3177     1.5044    -0.9852
H      2.4489     3.5041    -0.3894
H      1.2829     3.5366     2.0000
H      2.8588     2.8254     1.7573
H      1.4186     1.7560     1.8698
H     -0.0270     4.2262     0.3981
H      0.4760     4.2310    -1.2822
H     -0.4866     2.8696    -0.6948
68
{"conf": 24, "E": 273.04, "rms": -1.0, "geom": "OH", "total_charge": 0, "CA_charge": 1, "smiles": "C[C:1]#[6N:2]->[Mn+:3]1(<-[3H-:4])(<-[4C-:5]#[O+:6])(<-[5C-:7]#[O+:8])<-[1N:9]([CH:10]([CH3:11])[CH3:12])([CH:13]([CH3:14])[CH3:15])[CH2:16][CH2:17][NH:18][CH2:19][CH2:20][2N:21]->1([CH:22]([CH3:23])[CH3:24])[CH:25]([CH3:26])[CH3:27]", "smiles3D": "C([C:1]#[6N:2]->[Mn+:3]1(<-[3H-:4])(<-[4C-:5]#[O+:6])(<-[5C-:7]#[O+:8])<-[1N:9]([C:10]([C:11]([H:32])([H:33])[H:34])([C:12]([H:35])([H:36])[H:37])[H:31])([C:13]([C:14]([H:39])([H:40])[H:41])([C:15]([H:42])([H:43])[H:44])[H:38])[C:16]([H:45])([H:46])[C:17]([H:47])([H:48])[N:18]([H:49])[C:19]([H:50])([H:51])[C:20]([H:52])([H:53])[2N:21]->1([C:22]([C:23]([H:55])([H:56])[H:57])([C:24]([H:58])([H:59])[H:60])[H:54])[C:25]([C:26]([H:62])([H:63])[H:64])([C:27]([H:65])([H:66])[H:67])[H:61])([H:28])([H:29])[H:30]", "smiles3Dx": "C([C:1]#[6N:2]->[Mn+:3]1(<-[3H-:4])(<-[4C-:5]#[O+:6])(<-[5C-:7]#[O+:8])<-[1N:9]([C:10]([C:11]([H:32])([H:33])[H:34])([C:12]([H:35])([H:36])[H:37])[H:31])([C:13]([C:14]([H:39])([H:40])[H:41])([C:15]([H:42])([H:43])[H:44])[H:38])[C:16]([H:45])([H:46])[C:17]([H:47])([H:48])[N:18]([H:49])[C:19]([H:50])([H:51])[C:20]([H:52])([H:53])[2N:21]->1([C:22]([C:23]([H:55])([H:56])[H:57])([C:24]([H:58])([H:59])[H:60])[H:54])[C:25]([C:26]([H:62])([H:63])[H:64])([C:27]([H:65])([H:66])[H:67])[H:61])([H:28])([H:29])[H:30]", "dummies": []}
C     -0.5308     3.5725     3.4400
C     -0.3772     2.5261     2.4305
N     -0.2525     1.6463     1.5815
Mn     0.0000     0.0000     0.0000
H     -0.3380     1.2046    -1.3203
C      2.1260     0.8629     0.0676
O      3.2406     1.3217     0.1069
C      0.4751    -1.3260     1.8152
O      0.7314    -2.0173     2.7696
N      0.8450    -1.6594    -1.5895
C      1.6011    -2.7204    -0.8493
C      1.9624    -3.9480    -1.7427
C      2.8544    -2.3291    -0.0267
C      1.5575    -1.0792    -2.7748
C      1.1648     0.3716    -3.1332
C      3.1026    -1.0893    -2.7474
C     -0.4280    -2.2252    -1.9110
C     -1.1847    -2.0140    -3.2516
N     -2.6310    -2.3184    -3.1372
C     -3.2436    -2.0693    -1.8139
C     -3.0067    -0.6134    -1.2823
N     -2.4526    -0.3684     0.0822
C     -3.0096     0.9776     0.4768
C     -4.5650     1.0533     0.6724
C     -2.6213     2.1696    -0.4450
C     -2.8531    -1.3964     1.1182
C     -2.0879    -2.7546     1.1445
C     -2.8581    -0.8895     2.5985
H     -0.9216     3.1264     4.3775
H     -1.2423     4.3395     3.0708
H      0.4538     4.0444     3.6364
H      0.8975    -3.1032    -0.0783
H      3.0551    -4.1374    -1.8054
H      1.5032    -4.8679    -1.3210
H      1.5799    -3.8310    -2.7755
H      3.0354    -3.1309     0.7220
H      2.7189    -1.4204     0.5606
H      3.7993    -2.2736    -0.5952
H      1.2869    -1.7022    -3.6533
H      0.0922     0.5633    -3.2314
H      1.5769     0.6220    -4.1349
H      1.6070     1.1010    -2.4305
H      3.4986    -0.5017    -1.8974
H      3.5166    -2.1119    -2.7813
H      3.5030    -0.6132    -3.6689
H     -0.9663    -1.7027    -1.1495
H     -0.5090    -3.3154    -1.6858
H     -1.0857    -1.0109    -3.6745
H     -0.7543    -2.7081    -4.0040
H     -3.1527    -1.7631    -3.8562
H     -4.3402    -2.2343    -1.9044
H     -2.9204    -2.8692    -1.1488
H     -3.9800    -0.1052    -1.4166
H     -2.3063    -0.1096    -1.9740
H     -2.5742     1.2269     1.4520
H     -5.0899     1.3674    -0.2555
H     -5.0403     0.1189     1.0127
H     -4.7962     1.8282     1.4348
H     -1.5870     2.5085    -0.2866
H     -3.2263     3.0629    -0.1756
H     -2.8068     1.9859    -1.5203
H     -3.9055    -1.6632     0.8824
H     -1.7114    -3.0281     2.1532
H     -2.7723    -3.5909     0.8864
H     -1.2123    -2.8131     0.5146
H     -1.8724    -0.4639     2.8740
H     -3.0879    -1.7183     3.3030
H     -3.6511    -0.1481     2.8098
68
{"conf": 25, "E": 515.29, "rms": -1.0, "geom": "OH", "total_charge": 0, "CA_charge": 1, "smiles": "C[C:1]#[6N:2]->[Mn+:3]1(<-[3H-:4])(<-[4C-:5]#[O+:6])(<-[5C-:7]#[O+:8])<-[1N:9]([CH:10]([CH3:11])[CH3:12])([CH:13]([CH3:14])[CH3:15])[CH2:16][CH2:17][NH:18][CH2:19][CH2:20][2N:21]->1([CH:22]([CH3:23])[CH3:24])[CH:25]([CH3:26])[CH3:27]", "smiles3D": "C([C:1]#[6N:2]->[Mn+:3]1(<-[3H-:4])(<-[4C-:5]#[O+:6])(<-[5C-:7]#[O+:8])<-[1N:9]([C:10]([C:11]([H:32])([H:33])[H:34])([C:12]([H:35])([H:36])[H:37])[H:31])([C:13]([C:14]([H:39])([H:40])[H:41])([C:15]([H:42])([H:43])[H:44])[H:38])[C:16]([H:45])([H:46])[C:17]([H:47])([H:48])[N:18]([H:49])[C:19]([H:50])([H:51])[C:20]([H:52])([H:53])[2N:21]->1([C:22]([C:23]([H:55])([H:56])[H:57])([C:24]([H:58])([H:59])[H:60])[H:54])[C:25]([C:26]([H:62])([H:63])[H:64])([C:27]([H:65])([H:66])[H:67])[H:61])([H:28])([H:29])[H:30]", "smiles3Dx": "C([C:1]#[6N:2]->[Mn+:3]1(<-[3H-:4])(<-[4C-:5]#[O+:6])(<-[5C-:7]#[O+:8])<-[1N:9]([C:10]([C:11]([H:32])([H:33])[H:34])([C:12]([H:35])([H:36])[H:37])[H:31])([C:13]([C:14]([H:39])([H:40])[H:41])([C:15]([H:42])([H:43])[H:44])[H:38])[C:16]([H:45])([H:46])[C:17]([H:47])([H:48])[N:18]([H:49])[C:19]([H:50])([H:51])[C:20]([H:52])([H:53])[2N:21]->1([C:22]([C:23]([H:55])([H:56])[H:57])([C:24]([H:58])([H:59])[H:60])[H:54])[C:25]([C:26]([H:62])([H:63])[H:64])([C:27]([H:65])([H:66])[H:67])[H:61])([H:28])([H:29])[H:30]", "dummies": []}
C     -4.1157     2.5722    -1.2214
C     -2.9071     1.8385    -0.8506
N     -1.8864     1.2237    -0.5396
Mn     0.0000     0.0000     0.0000
H      1.1113    -0.6353    -1.3196
C     -1.2786    -1.0039    -1.6218
O     -1.9503    -1.5346    -2.4713
C     -1.8062     0.1124     1.4302
O     -2.7626     0.1558     2.1647
N      0.9209     2.2065    -0.7900
C      0.2933     2.6017    -2.0933
C     -0.0327     1.4193    -3.0269
C      1.0834     3.6505    -2.9651
C      0.7329     3.3213     0.2155
C      0.9054     4.7957    -0.2475
C     -0.5948     3.2674     0.9466
C      2.3372     1.8463    -1.0285
C      3.4686     2.4249    -0.1594
N      3.3773     1.9475     1.2259
C      3.7810     0.5475     1.3995
C      2.6110    -0.4830     1.5154
N      1.2812    -0.1611     2.0681
C      0.6638    -1.3793     2.6231
C      0.4950    -2.4459     1.5248
C      1.3183    -2.0443     3.8652
C      1.2516     0.9558     3.0480
C     -0.0396     1.1725     3.8878
C      2.4384     0.9351     4.0680
H     -4.1569     2.6809    -2.3246
H     -5.0084     2.0156    -0.8696
H     -4.0958     3.5767    -0.7510
H     -0.6800     3.0763    -1.8490
H     -1.0547     1.0614    -2.8575
H      0.7319     0.6271    -2.9843
H     -0.0924     1.7351    -4.0909
H      1.5243     3.2032    -3.8825
H      1.9546     4.0995    -2.4672
H      0.4017     4.4621    -3.2984
H      1.4736     3.2051     0.9870
H      1.9292     5.0280    -0.5866
H      0.1464     5.1030    -0.9945
H      0.7597     5.4738     0.6219
H     -0.7330     2.2616     1.3131
H     -0.5687     3.9225     1.8449
H     -1.4314     3.6181     0.3128
H      2.6356     2.0165    -2.0807
H      2.4020     0.7818    -0.8942
H      4.4508     2.1388    -0.5996
H      3.4610     3.5300    -0.1844
H      4.0276     2.5440     1.7903
H      4.4542     0.2150     0.5771
H      4.4260     0.4621     2.3011
H      3.0427    -1.3426     2.0557
H      2.4096    -0.8475     0.4942
H     -0.3575    -1.1209     2.9343
H      0.1229    -1.9653     0.5996
H      1.4519    -2.9634     1.3025
H     -0.2463    -3.2102     1.8429
H      2.3361    -2.4409     3.6903
H      0.6973    -2.9120     4.1758
H      1.3293    -1.3656     4.7375
H      1.3573     1.8554     2.4672
H      0.0953     2.0705     4.5297
H     -0.9225     1.4145     3.2952
H     -0.2585     0.3317     4.5760
H      2.1038     1.0100     5.1257
H      3.1083     1.8041     3.9035
H      3.0395     0.0103     4.0193
68
{"conf": 26, "E": 267.28, "rms": -1.0, "geom": "OH", "total_charge": 0, "CA_charge": 1, "smiles": "C[C:1]#[6N:2]->[Mn+:3]1(<-[3H-:4])(<-[4C-:5]#[O+:6])(<-[5C-:7]#[O+:8])<-[1N:9]([CH:10]([CH3:11])[CH3:12])([CH:13]([CH3:14])[CH3:15])[CH2:16][CH2:17][NH:18][CH2:19][CH2:20][2N:21]->1([CH:22]([CH3:23])[CH3:24])[CH:25]([CH3:26])[CH3:27]", "smiles3D": "C([C:1]#[6N:2]->[Mn+:3]1(<-[3H-:4])(<-[4C-:5]#[O+:6])(<-[5C-:7]#[O+:8])<-[1N:9]([C:10]([C:11]([H:32])([H:33])[H:34])([C:12]([H:35])([H:36])[H:37])[H:31])([C:13]([C:14]([H:39])([H:40])[H:41])([C:15]([H:42])([H:43])[H:44])[H:38])[C:16]([H:45])([H:46])[C:17]([H:47])([H:48])[N:18]([H:49])[C:19]([H:50])([H:51])[C:20]([H:52])([H:53])[2N:21]->1([C:22]([C:23]([H:55])([H:56])[H:57])([C:24]([H:58])([H:59])[H:60])[H:54])[C:25]([C:26]([H:62])([H:63])[H:64])([C:27]([H:65])([H:66])[H:67])[H:61])([H:28])([H:29])[H:30]", "smiles3Dx": "C([C:1]#[6N:2]->[Mn+:3]1(<-[3H-:4])(<-[4C-:5]#[O+:6])(<-[5C-:7]#[O+:8])<-[1N:9]([C:10]([C:11]([H:32])([H:33])[H:34])([C:12]([H:35])([H:36])[H:37])[H:31])([C:13]([C:14]([H:39])([H:40])[H:41])([C:15]([H:42])([H:43])[H:44])[H:38])[C:16]([H:45])([H:46])[C:17]([H:47])([H:48])[N:18]([H:49])[C:19]([H:50])([H:51])[C:20]([H:52])([H:53])[2N:21]->1([C:22]([C:23]([H:55])([H:56])[H:57])([C:24]([H:58])([H:59])[H:60])[H:54])[C:25]([C:26]([H:62])([H:63])[H:64])([C:27]([H:65])([H:66])[H:67])[H:61])([H:28])([H:29])[H:30]", "dummies": []}
C     -0.6190    -4.8730     0.8536
C     -0.4357    -3.4442     0.6037
N     -0.2809    -2.2442     0.3889
Mn     0.0000     0.0000     0.0000
H     -1.8225     0.0959     0.2747
C      0.1367    -0.0063     2.2872
O      0.2035    -0.0208     3.4914
C      2.2695    -0.3686     0.0796
O      3.4578    -0.5704     0.1284
N      0.0559     2.4247     0.0020
C     -0.3197     2.9631     1.3362
C     -1.0777     4.3268     1.3204
C      0.8037     3.1018     2.3916
C      1.2601     3.0009    -0.6208
C      2.6083     2.6128     0.0312
C      1.2399     4.5469    -0.7692
C     -1.0963     2.3623    -0.8328
C     -1.3031     3.2200    -2.0939
N     -2.2657     2.5377    -2.9643
C     -1.7808     1.3702    -3.7388
C     -0.4021     0.6904    -3.3714
N     -0.2508    -0.4824    -2.4341
C     -1.3810    -1.4301    -2.5335
C     -2.7178    -0.9398    -1.9170
C     -1.6557    -2.0031    -3.9583
C      1.0078    -1.1761    -2.8919
C      2.2477    -0.2386    -2.9127
C      1.4052    -2.5013    -2.1883
H     -1.7020    -5.0969     0.9401
H     -0.1874    -5.4525     0.0117
H     -0.1062    -5.1523     1.7968
H     -1.0352     2.2201     1.7511
H     -0.3882     5.1917     1.2735
H     -1.8185     4.4362     0.5099
H     -1.6432     4.4334     2.2711
H      1.5216     3.9038     2.1345
H      0.3525     3.3851     3.3671
H      1.3479     2.1671     2.5877
H      1.3084     2.5967    -1.6374
H      3.2871     2.1679    -0.7275
H      3.1574     3.4794     0.4576
H      2.4908     1.8989     0.8463
H      0.2501     4.9533    -1.0285
H      1.5722     5.0618     0.1540
H      1.9431     4.8459    -1.5760
H     -1.0186     1.3343    -1.1658
H     -2.0400     2.4097    -0.2416
H     -0.3960     3.4671    -2.6757
H     -1.7498     4.1914    -1.7978
H     -3.1297     2.2864    -2.4286
H     -1.6447     1.7602    -4.7713
H     -2.6018     0.6483    -3.8880
H      0.2722     1.4666    -3.0281
H     -0.0014     0.3826    -4.3646
H     -1.1070    -2.2978    -1.9183
H     -2.7308     0.1286    -1.6819
H     -3.5921    -1.1244    -2.5770
H     -2.9260    -1.4919    -0.9751
H     -1.7073    -1.2241    -4.7410
H     -0.8800    -2.7405    -4.2470
H     -2.6064    -2.5775    -3.9783
H      0.8567    -1.4717    -3.9532
H      3.2021    -0.7696    -2.7092
H      2.1426     0.5852    -2.1955
H      2.3560     0.2260    -3.9162
H      2.3484    -2.8865    -2.6323
H      1.5899    -2.4001    -1.1161
H      0.6787    -3.3166    -2.3711
68
{"conf": 27, "E": 278.86, "rms": -1.0, "geom": "OH", "total_charge": 0, "CA_charge": 1, "smiles": "C[C:1]#[6N:2]->[Mn+:3]1(<-[3H-:4])(<-[4C-:5]#[O+:6])(<-[5C-:7]#[O+:8])<-[1N:9]([CH:10]([CH3:11])[CH3:12])([CH:13]([CH3:14])[CH3:15])[CH2:16][CH2:17][NH:18][CH2:19][CH2:20][2N:21]->1([CH:22]([CH3:23])[CH3:24])[CH:25]([CH3:26])[CH3:27]", "smiles3D": "C([C:1]#[6N:2]->[Mn+:3]1(<-[3H-:4])(<-[4C-:5]#[O+:6])(<-[5C-:7]#[O+:8])<-[1N:9]([C:10]([C:11]([H:32])([H:33])[H:34])([C:12]([H:35])([H:36])[H:37])[H:31])([C:13]([C:14]([H:39])([H:40])[H:41])([C:15]([H:42])([H:43])[H:44])[H:38])[C:16]([H:45])([H:46])[C:17]([H:47])([H:48])[N:18]([H:49])[C:19]([H:50])([H:51])[C:20]([H:52])([H:53])[2N:21]->1([C:22]([C:23]([H:55])([H:56])[H:57])([C:24]([H:58])([H:59])[H:60])[H:54])[C:25]([C:26]([H:62])([H:63])[H:64])([C:27]([H:65])([H:66])[H:67])[H:61])([H:28])([H:29])[H:30]", "smiles3Dx": "C([C:1]#[6N:2]->[Mn+:3]1(<-[3H-:4])(<-[4C-:5]#[O+:6])(<-[5C-:7]#[O+:8])<-[1N:9]([C:10]([C:11]([H:32])([H:33])[H:34])([C:12]([H:35])([H:36])[H:37])[H:31])([C:13]([C:14]([H:39])([H:40])[H:41])([C:15]([H:42])([H:43])[H:44])[H:38])[C:16]([H:45])([H:46])[C:17]([H:47])([H:48])[N:18]([H:49])[C:19]([H:50])([H:51])[C:20]([H:52])([H:53])[2N:21]->1([C:22]([C:23]([H:55])([H:56])[H:57])([C:24]([H:58])([H:59])[H:60])[H:54])[C:25]([C:26]([H:62])([H:63])[H:64])([C:27]([H:65])([H:66])[H:67])[H:61])([H:28])([H:29])[H:30]", "dummies": []}
C      1.8947    -2.4577     3.9072
C      1.3449    -1.7357     2.7609
N      0.8871    -1.1284     1.7955
Mn     0.0000     0.0000     0.0000
H     -0.6846    -1.6123    -0.5110
C     -1.7223     0.1757     1.5036
O     -2.6226     0.2682     2.3008
C      0.6961     1.9473     0.9965
O      1.0600     2.9658     1.5306
N     -1.4040     1.0830    -1.6029
C     -1.7761     2.4461    -1.0975
C     -3.0743     3.0651    -1.6912
C     -0.7108     3.5878    -1.1698
C     -2.5711     0.2592    -2.0576
C     -3.4970    -0.1374    -0.8947
C     -2.3251    -1.0309    -2.8924
C     -0.3504     1.0138    -2.4370
C     -0.2889     1.7169    -3.7875
N      0.9596     1.3290    -4.4747
C      2.1352     1.2608    -3.5676
C      2.2823    -0.1385    -2.8218
N      2.1358    -0.3624    -1.3129
C      2.2767    -1.8446    -1.1213
C      1.2891    -2.7241    -1.9361
C      3.6925    -2.4790    -1.3145
C      3.2777     0.3301    -0.6325
C      3.4660     0.0159     0.8751
C      3.3174     1.8652    -0.7782
H      1.3941    -3.4436     3.9979
H      1.7237    -1.8687     4.8316
H      2.9840    -2.6077     3.7601
H     -1.9739     2.2864    -0.0201
H     -3.9896     2.5019    -1.4283
H     -3.2390     4.0848    -1.2792
H     -2.9890     3.1579    -2.7950
H      0.3406     3.2923    -1.1052
H     -0.8175     4.1974    -2.0909
H     -0.8859     4.2906    -0.3266
H     -3.1630     0.8978    -2.7385
H     -4.4910    -0.4336    -1.2939
H     -3.0899    -1.0124    -0.3484
H     -3.6726     0.6922    -0.1879
H     -3.3036    -1.4551    -3.2061
H     -1.8168    -1.8219    -2.3205
H     -1.7846    -0.8240    -3.8388
H      0.4785     1.3560    -1.8133
H     -0.1667    -0.0457    -2.6049
H     -0.3035     2.8143    -3.6866
H     -1.1645     1.4290    -4.4065
H      0.8226     0.4212    -4.9772
H      2.1397     2.1663    -2.9492
H      3.0349     1.3869    -4.2082
H      3.3090    -0.4755    -3.0738
H      1.6233    -0.8300    -3.3628
H      2.0062    -2.0220    -0.0754
H      1.0026    -3.6221    -1.3470
H      0.3753    -2.1917    -2.2177
H      1.7484    -3.0826    -2.8836
H      3.6320    -3.5723    -1.1218
H      4.0734    -2.3603    -2.3477
H      4.4522    -2.1110    -0.6003
H      4.2098    -0.0193    -1.1263
H      3.5018    -1.0583     1.1214
H      4.4540     0.4058     1.2034
H      2.7160     0.5202     1.5032
H      3.9108     2.1484    -1.6729
H      2.3186     2.3023    -0.8348
H      3.8400     2.3592     0.0698
68
{"conf": 28, "E": 249.3, "rms": -1.0, "geom": "OH", "total_charge": 0, "CA_charge": 1, "smiles": "C[C:1]#[6N:2]->[Mn+:3]1(<-[3H-:4])(<-[4C-:5]#[O+:6])(<-[5C-:7]#[O+:8])<-[1N:9]([CH:10]([CH3:11])[CH3:12])([CH:13]([CH3:14])[CH3:15])[CH2:16][CH2:17][NH:18][CH2:19][CH2:20][2N:21]->1([CH:22]([CH3:23])[CH3:24])[CH:25]([CH3:26])[CH3:27]", "smiles3D": "C([C:1]#[6N:2]->[Mn+:3]1(<-[3H-:4])(<-[4C-:5]#[O+:6])(<-[5C-:7]#[O+:8])<-[1N:9]([C:10]([C:11]([H:32])([H:33])[H:34])([C:12]([H:35])([H:36])[H:37])[H:31])([C:13]([C:14]([H:39])([H:40])[H:41])([C:15]([H:42])([H:43])[H:44])[H:38])[C:16]([H:45])([H:46])[C:17]([H:47])([H:48])[N:18]([H:49])[C:19]([H:50])([H:51])[C:20]([H:52])([H:53])[2N:21]->1([C:22]([C:23]([H:55])([H:56])[H:57])([C:24]([H:58])([H:59])[H:60])[H:54])[C:25]([C:26]([H:62])([H:63])[H:64])([C:27]([H:65])([H:66])[H:67])[H:61])([H:28])([H:29])[H:30]", "smiles3Dx": "C([C:1]#[6N:2]->[Mn+:3]1(<-[3H-:4])(<-[4C-:5]#[O+:6])(<-[5C-:7]#[O+:8])<-[1N:9]([C:10]([C:11]([H:32])([H:33])[H:34])([C:12]([H:35])([H:36])[H:37])[H:31])([C:13]([C:14]([H:39])([H:40])[H:41])([C:15]([H:42])([H:43])[H:44])[H:38])[C:16]([H:45])([H:46])[C:17]([H:47])([H:48])[N:18]([H:49])[C:19]([H:50])([H:51])[C:20]([H:52])([H:53])[2N:21]->1([C:22]([C:23]([H:55])([H:56])[H:57])([C:24]([H:58])([H:59])[H:60])[H:54])[C:25]([C:26]([H:62])([H:63])[H:64])([C:27]([H:65])([H:66])[H:67])[H:61])([H:28])([H:29])[H:30]", "dummies": []}
C      3.5086     0.7373    -3.4736
C      2.4831     0.5012    -2.4586
N      1.6201     0.2984    -1.6066
Mn     0.0000     0.0000     0.0000
H      1.3934    -0.1620     1.1681
C      0.3375     2.2724    -0.1072
O      0.5163     3.4633    -0.1745
C     -1.5316     0.5359    -1.6286
O     -2.3287     0.8225    -2.4872
N     -1.5538     0.3644     1.8622
C     -1.3681    -0.6711     2.9043
C     -0.1622    -0.5387     3.8612
C     -2.6020    -1.0092     3.8000
C     -1.3427     1.7644     2.3782
C      0.1062     2.1577     2.7773
C     -2.2587     2.2309     3.5462
C     -2.8981     0.3485     1.2517
C     -3.4367    -0.8903     0.4867
N     -2.8538    -2.1568     0.9156
C     -2.6703    -3.0867    -0.1923
C     -1.4319    -2.7497    -1.0531
N     -0.1215    -2.4575    -0.4311
C      0.0767    -3.3633     0.7589
C      0.1989    -4.8786     0.4251
C      1.2221    -3.0301     1.7303
C      0.9015    -2.7550    -1.4781
C      0.6149    -2.1115    -2.8723
C      2.3501    -2.4271    -1.0475
H      4.1736    -0.1483    -3.5386
H      4.1058     1.6297    -3.1954
H      3.0228     0.9076    -4.4562
H     -1.1504    -1.5536     2.3350
H      0.7757    -0.2808     3.3479
H      0.0277    -1.5241     4.3401
H     -0.3637     0.1612     4.6950
H     -2.8167    -0.2232     4.5442
H     -2.3917    -1.9386     4.3722
H     -3.5370    -1.2104     3.2539
H     -1.5934     2.4359     1.5294
H      0.3051     2.0718     3.8640
H      0.8778     1.5978     2.2374
H      0.2653     3.2346     2.5525
H     -2.1215     3.3253     3.6857
H     -1.9770     1.7713     4.5110
H     -3.3407     2.1060     3.3706
H     -2.9477     1.1882     0.5254
H     -3.6480     0.5725     2.0276
H     -4.5404    -0.9306     0.6401
H     -3.3569    -0.7414    -0.6023
H     -3.5230    -2.6198     1.5742
H     -3.5767    -3.1067    -0.8407
H     -2.5771    -4.1213     0.2042
H     -1.7032    -1.8883    -1.6713
H     -1.3270    -3.6129    -1.7506
H     -0.8196    -3.2974     1.3712
H      1.2201    -5.1471     0.0803
H      0.0016    -5.4774     1.3407
H     -0.5361    -5.2050    -0.3351
H      1.0506    -3.5767     2.6834
H      1.2352    -1.9846     2.0023
H      2.2204    -3.3528     1.3893
H      0.8902    -3.8456    -1.6785
H     -0.0749    -2.7582    -3.4546
H      1.5239    -2.0260    -3.5038
H      0.1266    -1.1291    -2.7988
H      2.9971    -2.1024    -1.8872
H      2.3755    -1.6529    -0.2618
H      2.8471    -3.3453    -0.6742
68
{"conf": 29, "E": 304.08, "rms": -1.0, "geom": "OH", "total_charge": 0, "CA_charge": 1, "smiles": "C[C:1]#[6N:2]->[Mn+:3]1(<-[3H-:4])(<-[4C-:5]#[O+:6])(<-[5C-:7]#[O+:8])<-[1N:9]([CH:10]([CH3:11])[CH3:12])([CH:13]([CH3:14])[CH3:15])[CH2:16][CH2:17][NH:18][CH2:19][CH2:20][2N:21]->1([CH:22]([CH3:23])[CH3:24])[CH:25]([CH3:26])[CH3:27]", "smiles3D": "C([C:1]#[6N:2]->[Mn+:3]1(<-[3H-:4])(<-[4C-:5]#[O+:6])(<-[5C-:7]#[O+:8])<-[1N:9]([C:10]([C:11]([H:32])([H:33])[H:34])([C:12]([H:35])([H:36])[H:37])[H:31])([C:13]([C:14]([H:39])([H:40])[H:41])([C:15]([H:42])([H:43])[H:44])[H:38])[C:16]([H:45])([H:46])[C:17]([H:47])([H:48])[N:18]([H:49])[C:19]([H:50])([H:51])[C:20]([H:52])([H:53])[2N:21]->1([C:22]([C:23]([H:55])([H:56])[H:57])([C:24]([H:58])([H:59])[H:60])[H:54])[C:25]([C:26]([H:62])([H:63])[H:64])([C:27]([H:65])([H:66])[H:67])[H:61])([H:28])([H:29])[H:30]", "smiles3Dx": "C([C:1]#[6N:2]->[Mn+:3]1(<-[3H-:4])(<-[4C-:5]#[O+:6])(<-[5C-:7]#[O+:8])<-[1N:9]([C:10]([C:11]([H:32])([H:33])[H:34])([C:12]([H:35])([H:36])[H:37])[H:31])([C:13]([C:14]([H:39])([H:40])[H:41])([C:15]([H:42])([H:43])[H:44])[H:38])[C:16]([H:45])([H:46])[C:17]([H:47])([H:48])[N:18]([H:49])[C:19]([H:50])([H:51])[C:20]([H:52])([H:53])[2N:21]->1([C:22]([C:23]([H:55])([H:56])[H:57])([C:24]([H:58])([H:59])[H:60])[H:54])[C:25]([C:26]([H:62])([H:63])[H:64])([C:27]([H:65])([H:66])[H:67])[H:61])([H:28])([H:29])[H:30]", "dummies": []}
C      0.0850    -4.3388    -2.4691
C      0.0463    -3.0626    -1.7565
N      0.0097    -1.9888    -1.1593
Mn     0.0000     0.0000     0.0000
H     -1.0096    -0.8178     1.2966
C      1.8687    -1.0143     0.8535
O      2.8494    -1.5557     1.3003
C      1.2823     0.7423    -1.7475
O      1.9562     1.1171    -2.6751
N      0.5278     1.7802     1.5321
C      0.6378     1.4305     3.0079
C     -0.0526     0.1093     3.4411
C      2.0482     1.3916     3.6642
C      1.6108     2.7082     1.0781
C      2.9676     1.9914     0.8428
C      1.4236     3.6417    -0.1504
C     -0.7632     2.1633     1.2872
C     -1.2966     3.5770     1.4016
N     -1.8640     3.9202     0.0930
C     -3.1032     3.1853    -0.2341
C     -3.1141     1.6017    -0.3069
N     -2.1550     0.7347    -1.0853
C     -1.9087     1.2986    -2.4265
C     -1.1064     2.6073    -2.4873
C     -3.1953     1.4980    -3.2837
C     -2.7389    -0.6726    -1.1576
C     -2.6335    -1.4679    -2.5028
C     -4.1744    -0.9609    -0.6117
H      0.9289    -4.9499    -2.0883
H     -0.8689    -4.8811    -2.3060
H      0.2226    -4.1515    -3.5539
H      0.1009     2.2497     3.5477
H     -1.1505     0.0978     3.3128
H      0.0743    -0.0361     4.5360
H      0.4150    -0.7698     2.9639
H      2.6729     2.2856     3.4852
H      2.5955     0.4612     3.4072
H      1.9284     1.3686     4.7692
H      1.7557     3.4088     1.9290
H      3.1029     1.6636    -0.2036
H      3.7966     2.6985     1.0618
H      3.1370     1.1025     1.4500
H      1.5994     3.1440    -1.1134
H      0.5055     4.2284    -0.2050
H      2.2200     4.4164    -0.1042
H     -0.8304     1.8401     0.2451
H     -1.4518     1.5241     1.8516
H     -2.0843     3.6311     2.1873
H     -0.5124     4.2979     1.7082
H     -2.0942     4.9415     0.1066
H     -3.5066     3.5872    -1.1849
H     -3.8784     3.4705     0.5129
H     -3.1459     1.2209     0.7274
H     -4.1144     1.4076    -0.7301
H     -1.2711     0.5722    -2.9530
H     -0.5008     2.6300    -3.4191
H     -1.7219     3.5263    -2.5063
H     -0.4244     2.6645    -1.6530
H     -2.9750     1.2702    -4.3485
H     -4.0368     0.8652    -2.9571
H     -3.5820     2.5365    -3.2412
H     -2.0898    -1.2072    -0.4611
H     -2.8148    -2.5457    -2.2997
H     -1.6429    -1.4419    -2.9862
H     -3.4019    -1.1755    -3.2425
H     -4.3532    -2.0578    -0.5851
H     -4.9619    -0.5293    -1.2647
H     -4.3057    -0.6300     0.4382
68
{"conf": 30, "E": 268.56, "rms": -1.0, "geom": "OH", "total_charge": 0, "CA_charge": 1, "smiles": "C[C:1]#[6N:2]->[Mn+:3]1(<-[3H-:4])(<-[4C-:5]#[O+:6])(<-[5C-:7]#[O+:8])<-[1N:9]([CH:10]([CH3:11])[CH3:12])([CH:13]([CH3:14])[CH3:15])[CH2:16][CH2:17][NH:18][CH2:19][CH2:20][2N:21]->1([CH:22]([CH3:23])[CH3:24])[CH:25]([CH3:26])[CH3:27]", "smiles3D": "C([C:1]#[6N:2]->[Mn+:3]1(<-[3H-:4])(<-[4C-:5]#[O+:6])(<-[5C-:7]#[O+:8])<-[1N:9]([C:10]([C:11]([H:32])([H:33])[H:34])([C:12]([H:35])([H:36])[H:37])[H:31])([C:13]([C:14]([H:39])([H:40])[H:41])([C:15]([H:42])([H:43])[H:44])[H:38])[C:16]([H:45])([H:46])[C:17]([H:47])([H:48])[N:18]([H:49])[C:19]([H:50])([H:51])[C:20]([H:52])([H:53])[2N:21]->1([C:22]([C:23]([H:55])([H:56])[H:57])([C:24]([H:58])([H:59])[H:60])[H:54])[C:25]([C:26]([H:62])([H:63])[H:64])([C:27]([H:65])([H:66])[H:67])[H:61])([H:28])([H:29])[H:30]", "smiles3Dx": "C([C:1]#[6N:2]->[Mn+:3]1(<-[3H-:4])(<-[4C-:5]#[O+:6])(<-[5C-:7]#[O+:8])<-[1N:9]([C:10]([C:11]([H:32])([H:33])[H:34])([C:12]([H:35])([H:36])[H:37])[H:31])([C:13]([C:14]([H:39])([H:40])[H:41])([C:15]([H:42])([H:43])[H:44])[H:38])[C:16]([H:45])([H:46])[C:17]([H:47])([H:48])[N:18]([H:49])[C:19]([H:50])([H:51])[C:20]([H:52])([H:53])[2N:21]->1([C:22]([C:23]([H:55])([H:56])[H:57])([C:24]([H:58])([H:59])[H:60])[H:54])[C:25]([C:26]([H:62])([H:63])[H:64])([C:27]([H:65])([H:66])[H:67])[H:61])([H:28])([H:29])[H:30]", "dummies": []}
C     -4.1297    -2.7266    -0.6034
C     -2.9245    -1.9193    -0.4201
N     -1.9135    -1.2382    -0.2629
Mn     0.0000     0.0000     0.0000
H      0.6237    -1.6079     0.6893
C      0.3408    -1.0219    -2.0314
O      0.5096    -1.5634    -3.0958
C     -1.0614     1.6831    -1.1413
O     -1.6266     2.5579    -1.7500
N      2.2536     1.1486    -0.1581
C      3.3063     0.1598    -0.6351
C      3.6371     0.0791    -2.1502
C      3.0676    -1.2949    -0.1802
C      2.1870     2.3413    -1.1080
C      1.5529     2.1004    -2.5046
C      1.5538     3.6632    -0.5616
C      2.8062     1.7589     1.1075
C      3.3129     0.8924     2.2930
N      2.2344     0.6221     3.2405
C      1.2377    -0.2052     2.5835
C     -0.1434     0.0045     3.1136
N     -0.9274     0.7646     2.1430
C     -0.7127     2.2344     2.2094
C     -1.8324     3.1886     1.7280
C     -0.2042     2.8285     3.5562
C     -2.3396     0.3098     2.3081
C     -3.3985     0.7813     1.2826
C     -2.9163     0.5715     3.7266
H     -4.6581    -2.8253     0.3671
H     -3.8480    -3.7326    -0.9762
H     -4.7969    -2.2319    -1.3387
H      4.2784     0.4585    -0.1764
H      4.0969     1.0107    -2.5323
H      2.7785    -0.2356    -2.7663
H      4.4238    -0.6890    -2.3170
H      2.3417    -1.8283    -0.8130
H      2.7802    -1.4013     0.8649
H      4.0196    -1.8617    -0.2722
H      3.2488     2.6147    -1.3115
H      2.3182     2.1606    -3.3061
H      1.0508     1.1497    -2.5801
H      0.8004     2.8663    -2.7888
H      1.5602     4.4411    -1.3561
H      2.1487     4.1328     0.2472
H      0.5065     3.5401    -0.2504
H      2.0739     2.4394     1.5399
H      3.6819     2.3921     0.8204
H      3.8711    -0.0202     2.0220
H      4.0658     1.5055     2.8367
H      2.6307     0.0902     4.0511
H      1.5238    -1.2781     2.6828
H      1.1152     0.1132     1.5365
H     -0.0948     0.4781     4.1117
H     -0.5695    -1.0140     3.2705
H      0.0797     2.3666     1.4890
H     -2.2122     2.9616     0.7251
H     -1.4177     4.2147     1.6223
H     -2.6569     3.2713     2.4620
H     -0.1222     3.9354     3.4974
H     -0.8979     2.5937     4.3882
H      0.8151     2.4965     3.8110
H     -2.3172    -0.7961     2.1861
H     -2.9843     0.9284     0.2782
H     -4.1851     0.0013     1.1930
H     -3.9506     1.6872     1.6022
H     -2.3336     0.0584     4.5166
H     -3.9489     0.1656     3.7941
H     -2.9652     1.6495     3.9632
