# Supplementary material for: MACE: Automated Assessment of Stereochemistry of Transition Metal Complexes and Its Applications in Computational Catalysis
Source: J Chem Theory Comput. 2024 Feb 16;20(5):2313–20. doi: 10.1021/acs.jctc.3c01313 (PMC10938507; doi:10.1021/acs.jctc.3c01313)
Supplement: Supplementary file 3 — ct3c01313_si_003.zip [file ct3c01313_si_003.zip › structures/screening/mace_MeCN/Mn_NNhN_iPr_bic_1.xyz]

68
{"conf": 0, "E": 279.23, "rms": -1.0, "geom": "OH", "total_charge": 0, "CA_charge": 1, "smiles": "C[C:1]#[5N:2]->[Mn+:3]1(<-[3H-:4])(<-[4C-:5]#[O+:6])(<-[6C-:7]#[O+:8])<-[1N:9]([CH:10]([CH3:11])[CH3:12])([CH:13]([CH3:14])[CH3:15])[CH2:16][CH2:17][NH:18][CH2:19][CH2:20][2N:21]->1([CH:22]([CH3:23])[CH3:24])[CH:25]([CH3:26])[CH3:27]", "smiles3D": "C([C:1]#[5N:2]->[Mn+:3]1(<-[3H-:4])(<-[4C-:5]#[O+:6])(<-[6C-:7]#[O+:8])<-[1N:9]([C:10]([C:11]([H:32])([H:33])[H:34])([C:12]([H:35])([H:36])[H:37])[H:31])([C:13]([C:14]([H:39])([H:40])[H:41])([C:15]([H:42])([H:43])[H:44])[H:38])[C:16]([H:45])([H:46])[C:17]([H:47])([H:48])[N:18]([H:49])[C:19]([H:50])([H:51])[C:20]([H:52])([H:53])[2N:21]->1([C:22]([C:23]([H:55])([H:56])[H:57])([C:24]([H:58])([H:59])[H:60])[H:54])[C:25]([C:26]([H:62])([H:63])[H:64])([C:27]([H:65])([H:66])[H:67])[H:61])([H:28])([H:29])[H:30]", "smiles3Dx": "C([C:1]#[5N:2]->[Mn+:3]1(<-[3H-:4])(<-[4C-:5]#[O+:6])(<-[6C-:7]#[O+:8])<-[1N:9]([C:10]([C:11]([H:32])([H:33])[H:34])([C:12]([H:35])([H:36])[H:37])[H:31])([C:13]([C:14]([H:39])([H:40])[H:41])([C:15]([H:42])([H:43])[H:44])[H:38])[C:16]([H:45])([H:46])[C:17]([H:47])([H:48])[N:18]([H:49])[C:19]([H:50])([H:51])[C:20]([H:52])([H:53])[2N:21]->1([C:22]([C:23]([H:55])([H:56])[H:57])([C:24]([H:58])([H:59])[H:60])[H:54])[C:25]([C:26]([H:62])([H:63])[H:64])([C:27]([H:65])([H:66])[H:67])[H:61])([H:28])([H:29])[H:30]", "dummies": []}
C     -4.4296     1.7693    -1.4827
C     -3.1328     1.2588    -1.0424
N     -2.0424     0.8316    -0.6672
Mn     0.0000     0.0000     0.0000
H      1.5917    -0.8315     0.3680
C      0.3504    -0.5853    -2.1964
O      0.5308    -0.8984    -3.3472
C     -0.9646    -2.0569    -0.3455
O     -1.4704    -3.1357    -0.5326
N      1.3850     2.0955    -0.3866
C      1.5217     2.1685    -1.8929
C      0.1846     2.4013    -2.6368
C      2.5572     3.1946    -2.4800
C      0.8888     3.4729     0.0491
C      1.7982     4.3336     0.9617
C     -0.5139     3.5126     0.6198
C      2.7648     1.7424     0.0398
C      3.1717     1.6082     1.5168
N      2.3490     0.6720     2.2493
C      1.0358     1.2659     2.4309
C      0.1786     0.3970     3.2672
N     -0.6898    -0.3237     2.3775
C     -2.1129     0.0725     2.6356
C     -3.1778    -0.7454     1.8573
C     -2.4598     1.5674     2.4728
C     -0.5514    -1.7873     2.6859
C      0.8433    -2.3936     2.3532
C     -0.9319    -2.2116     4.1462
H     -4.3018     2.7886    -1.9016
H     -5.1226     1.8086    -0.6173
H     -4.8463     1.0978    -2.2611
H      1.8936     1.1867    -2.2255
H      0.2750     2.0439    -3.6853
H     -0.6258     1.8493    -2.1752
H     -0.1099     3.4700    -2.6872
H      3.5587     2.7208    -2.5673
H      2.2902     3.4968    -3.5161
H      2.6721     4.1186    -1.8815
H      0.7972     4.1058    -0.8514
H      1.7256     4.0792     2.0314
H      2.8501     4.3507     0.6180
H      1.4620     5.3921     0.9029
H     -0.8980     4.5561     0.5921
H     -0.5379     3.2223     1.6755
H     -1.1796     2.9368    -0.0248
H      3.4828     2.4719    -0.3756
H      3.0023     0.7594    -0.4258
H      4.2097     1.2055     1.5144
H      3.2778     2.5667     2.0564
H      2.7981     0.5629     3.1905
H      0.5273     1.2993     1.4519
H      1.1142     2.2479     2.9397
H     -0.3738     1.0302     3.9932
H      0.8356    -0.2518     3.8812
H     -2.3070    -0.1298     3.7107
H     -2.8960    -0.9088     0.8114
H     -4.1686    -0.2420     1.8637
H     -3.3521    -1.7311     2.3353
H     -1.8476     2.2350     3.1027
H     -2.4393     1.8911     1.4355
H     -3.4988     1.7427     2.8267
H     -1.2575    -2.3289     2.0433
H      0.9249    -2.6424     1.2818
H      1.6998    -1.7623     2.6410
H      0.9891    -3.3714     2.8584
H     -0.6594    -3.2711     4.3364
H     -0.4523    -1.6004     4.9341
H     -2.0290    -2.1851     4.3000
68
{"conf": 1, "E": 268.87, "rms": -1.0, "geom": "OH", "total_charge": 0, "CA_charge": 1, "smiles": "C[C:1]#[5N:2]->[Mn+:3]1(<-[3H-:4])(<-[4C-:5]#[O+:6])(<-[6C-:7]#[O+:8])<-[1N:9]([CH:10]([CH3:11])[CH3:12])([CH:13]([CH3:14])[CH3:15])[CH2:16][CH2:17][NH:18][CH2:19][CH2:20][2N:21]->1([CH:22]([CH3:23])[CH3:24])[CH:25]([CH3:26])[CH3:27]", "smiles3D": "C([C:1]#[5N:2]->[Mn+:3]1(<-[3H-:4])(<-[4C-:5]#[O+:6])(<-[6C-:7]#[O+:8])<-[1N:9]([C:10]([C:11]([H:32])([H:33])[H:34])([C:12]([H:35])([H:36])[H:37])[H:31])([C:13]([C:14]([H:39])([H:40])[H:41])([C:15]([H:42])([H:43])[H:44])[H:38])[C:16]([H:45])([H:46])[C:17]([H:47])([H:48])[N:18]([H:49])[C:19]([H:50])([H:51])[C:20]([H:52])([H:53])[2N:21]->1([C:22]([C:23]([H:55])([H:56])[H:57])([C:24]([H:58])([H:59])[H:60])[H:54])[C:25]([C:26]([H:62])([H:63])[H:64])([C:27]([H:65])([H:66])[H:67])[H:61])([H:28])([H:29])[H:30]", "smiles3Dx": "C([C:1]#[5N:2]->[Mn+:3]1(<-[3H-:4])(<-[4C-:5]#[O+:6])(<-[6C-:7]#[O+:8])<-[1N:9]([C:10]([C:11]([H:32])([H:33])[H:34])([C:12]([H:35])([H:36])[H:37])[H:31])([C:13]([C:14]([H:39])([H:40])[H:41])([C:15]([H:42])([H:43])[H:44])[H:38])[C:16]([H:45])([H:46])[C:17]([H:47])([H:48])[N:18]([H:49])[C:19]([H:50])([H:51])[C:20]([H:52])([H:53])[2N:21]->1([C:22]([C:23]([H:55])([H:56])[H:57])([C:24]([H:58])([H:59])[H:60])[H:54])[C:25]([C:26]([H:62])([H:63])[H:64])([C:27]([H:65])([H:66])[H:67])[H:61])([H:28])([H:29])[H:30]", "dummies": []}
C     -1.4560    -2.7999     3.8626
C     -1.0321    -1.9798     2.7291
N     -0.6740    -1.2923     1.7753
Mn     0.0000     0.0000     0.0000
H      0.4637     1.1282    -1.3653
C     -0.5678     1.8963     1.1506
O     -0.8731     2.8990     1.7474
C     -2.2048     0.2491    -0.5992
O     -3.3619     0.3820    -0.9122
N      2.1870     0.2384     0.9932
C      2.1236     0.1048     2.4768
C      3.4681    -0.3136     3.1425
C      1.5356     1.2955     3.2754
C      2.7780     1.4948     0.4952
C      2.9619     1.6214    -1.0431
C      4.1139     1.9030     1.1650
C      2.5430    -0.9561     0.4147
C      3.8601    -1.2729    -0.2710
N      3.5773    -2.0610    -1.4789
C      2.6526    -3.2188    -1.3426
C      1.0906    -3.0487    -1.0182
N      0.2108    -1.9605    -1.5554
C      0.6803    -1.3843    -2.8285
C     -0.3146    -0.4154    -3.5242
C      1.2106    -2.3811    -3.9090
C     -1.1790    -2.5103    -1.7156
C     -1.4053    -3.5846    -2.8261
C     -1.8037    -3.0619    -0.4071
H     -1.7621    -3.8021     3.4984
H     -2.3131    -2.3127     4.3711
H     -0.6135    -2.9064     4.5764
H      1.4342    -0.7324     2.6776
H      4.0598     0.5477     3.5090
H      3.2516    -0.9377     4.0364
H      4.1086    -0.9181     2.4774
H      1.8726     1.2620     4.3343
H      1.8043     2.2940     2.8915
H      0.4356     1.1993     3.3439
H      2.0425     2.2774     0.7612
H      2.5952     0.7574    -1.5934
H      4.0249     1.7396    -1.3458
H      2.4268     2.5203    -1.4187
H      3.9532     2.2865     2.1888
H      4.5839     2.7541     0.6262
H      4.8370     1.0646     1.1789
H      2.3303    -1.8074     1.0972
H      1.7728    -0.9428    -0.3547
H      4.4577    -0.3884    -0.5431
H      4.4988    -1.8797     0.4054
H      3.4499    -1.4761    -2.3284
H      2.7682    -3.8429    -2.2508
H      3.0635    -3.8756    -0.5450
H      0.9821    -3.0023     0.0778
H      0.6567    -4.0234    -1.2991
H      1.5191    -0.7556    -2.5484
H      0.2378     0.2315    -4.2396
H     -1.0947    -0.9514    -4.1019
H     -0.8276     0.2456    -2.8108
H      0.7043    -2.2546    -4.8904
H      2.2865    -2.2061    -4.1112
H      1.0834    -3.4406    -3.6288
H     -1.8200    -1.6711    -2.0092
H     -1.2157    -3.1953    -3.8402
H     -2.4799    -3.8657    -2.8568
H     -0.8454    -4.5263    -2.6727
H     -1.1203    -3.6926     0.1906
H     -2.6968    -3.6874    -0.6195
H     -2.2056    -2.2408     0.2046
68
{"conf": 2, "E": 263.48, "rms": -1.0, "geom": "OH", "total_charge": 0, "CA_charge": 1, "smiles": "C[C:1]#[5N:2]->[Mn+:3]1(<-[3H-:4])(<-[4C-:5]#[O+:6])(<-[6C-:7]#[O+:8])<-[1N:9]([CH:10]([CH3:11])[CH3:12])([CH:13]([CH3:14])[CH3:15])[CH2:16][CH2:17][NH:18][CH2:19][CH2:20][2N:21]->1([CH:22]([CH3:23])[CH3:24])[CH:25]([CH3:26])[CH3:27]", "smiles3D": "C([C:1]#[5N:2]->[Mn+:3]1(<-[3H-:4])(<-[4C-:5]#[O+:6])(<-[6C-:7]#[O+:8])<-[1N:9]([C:10]([C:11]([H:32])([H:33])[H:34])([C:12]([H:35])([H:36])[H:37])[H:31])([C:13]([C:14]([H:39])([H:40])[H:41])([C:15]([H:42])([H:43])[H:44])[H:38])[C:16]([H:45])([H:46])[C:17]([H:47])([H:48])[N:18]([H:49])[C:19]([H:50])([H:51])[C:20]([H:52])([H:53])[2N:21]->1([C:22]([C:23]([H:55])([H:56])[H:57])([C:24]([H:58])([H:59])[H:60])[H:54])[C:25]([C:26]([H:62])([H:63])[H:64])([C:27]([H:65])([H:66])[H:67])[H:61])([H:28])([H:29])[H:30]", "smiles3Dx": "C([C:1]#[5N:2]->[Mn+:3]1(<-[3H-:4])(<-[4C-:5]#[O+:6])(<-[6C-:7]#[O+:8])<-[1N:9]([C:10]([C:11]([H:32])([H:33])[H:34])([C:12]([H:35])([H:36])[H:37])[H:31])([C:13]([C:14]([H:39])([H:40])[H:41])([C:15]([H:42])([H:43])[H:44])[H:38])[C:16]([H:45])([H:46])[C:17]([H:47])([H:48])[N:18]([H:49])[C:19]([H:50])([H:51])[C:20]([H:52])([H:53])[2N:21]->1([C:22]([C:23]([H:55])([H:56])[H:57])([C:24]([H:58])([H:59])[H:60])[H:54])[C:25]([C:26]([H:62])([H:63])[H:64])([C:27]([H:65])([H:66])[H:67])[H:61])([H:28])([H:29])[H:30]", "dummies": []}
C      3.0678    -3.9927    -0.2604
C      2.1814    -2.8324    -0.1888
N      1.4398    -1.8538    -0.1292
Mn     0.0000     0.0000     0.0000
H     -1.4374     1.0367     0.3729
C     -0.6753    -1.1893     1.8372
O     -1.0391    -1.8317     2.7911
C     -1.4102    -1.5293    -0.9734
O     -2.1457    -2.3424    -1.4759
N      1.5100     1.3188     1.4233
C      1.9418     0.4798     2.6033
C      3.4029     0.6933     3.1317
C      1.0597     0.4868     3.8831
C      0.7766     2.5674     1.7535
C     -0.5933     2.4144     2.4604
C      1.5819     3.6509     2.5220
C      2.6780     1.6918     0.6104
C      3.5455     0.5457     0.0203
N      3.4284     0.4684    -1.4345
C      2.0684     0.0830    -1.8092
C      1.4697     1.0588    -2.7081
N      0.1325     1.2787    -2.1833
C     -0.8585     0.6607    -3.0982
C     -0.8847     1.1170    -4.5930
C     -2.3231     0.7051    -2.6004
C     -0.0447     2.7604    -2.0103
C      0.1778     3.6239    -3.2931
C     -1.3359     3.2978    -1.3523
H      3.2654    -4.2410    -1.3234
H      2.5856    -4.8579     0.2391
H      4.0250    -3.7570     0.2485
H      1.9024    -0.5589     2.2192
H      3.6067     1.7509     3.3837
H      4.1842     0.3221     2.4497
H      3.5779     0.1067     4.0593
H      0.0005     0.2606     3.7402
H      1.4008    -0.3226     4.5644
H      1.1679     1.4303     4.4527
H      0.5335     3.0175     0.7796
H     -1.3096     3.1578     2.0491
H     -1.0437     1.4243     2.3370
H     -0.5371     2.6289     3.5483
H      1.9997     3.2734     3.4708
H      0.9171     4.5055     2.7749
H      2.3854     4.0939     1.9011
H      3.3600     2.3209     1.2135
H      2.3525     2.3208    -0.2283
H      4.6125     0.7672     0.2455
H      3.3381    -0.4334     0.4815
H      4.0886    -0.2710    -1.7727
H      1.3484     0.1979    -0.9764
H      2.0433    -0.9253    -2.2838
H      2.1065     1.9752    -2.7019
H      1.5021     0.6353    -3.7299
H     -0.5697    -0.4135    -3.1190
H      0.0930     1.3135    -5.0638
H     -1.3558     0.3110    -5.1960
H     -1.5160     2.0127    -4.7499
H     -2.8489    -0.2213    -2.9147
H     -2.3975     0.7948    -1.5092
H     -2.9116     1.5264    -3.0557
H      0.7588     3.0571    -1.3282
H      0.5878     4.6130    -2.9947
H     -0.7723     3.8396    -3.8219
H      0.8916     3.1994    -4.0220
H     -1.1922     4.3811    -1.1463
H     -1.5621     2.8826    -0.3732
H     -2.2178     3.2555    -2.0127
68
{"conf": 3, "E": 275.55, "rms": -1.0, "geom": "OH", "total_charge": 0, "CA_charge": 1, "smiles": "C[C:1]#[5N:2]->[Mn+:3]1(<-[3H-:4])(<-[4C-:5]#[O+:6])(<-[6C-:7]#[O+:8])<-[1N:9]([CH:10]([CH3:11])[CH3:12])([CH:13]([CH3:14])[CH3:15])[CH2:16][CH2:17][NH:18][CH2:19][CH2:20][2N:21]->1([CH:22]([CH3:23])[CH3:24])[CH:25]([CH3:26])[CH3:27]", "smiles3D": "C([C:1]#[5N:2]->[Mn+:3]1(<-[3H-:4])(<-[4C-:5]#[O+:6])(<-[6C-:7]#[O+:8])<-[1N:9]([C:10]([C:11]([H:32])([H:33])[H:34])([C:12]([H:35])([H:36])[H:37])[H:31])([C:13]([C:14]([H:39])([H:40])[H:41])([C:15]([H:42])([H:43])[H:44])[H:38])[C:16]([H:45])([H:46])[C:17]([H:47])([H:48])[N:18]([H:49])[C:19]([H:50])([H:51])[C:20]([H:52])([H:53])[2N:21]->1([C:22]([C:23]([H:55])([H:56])[H:57])([C:24]([H:58])([H:59])[H:60])[H:54])[C:25]([C:26]([H:62])([H:63])[H:64])([C:27]([H:65])([H:66])[H:67])[H:61])([H:28])([H:29])[H:30]", "smiles3Dx": "C([C:1]#[5N:2]->[Mn+:3]1(<-[3H-:4])(<-[4C-:5]#[O+:6])(<-[6C-:7]#[O+:8])<-[1N:9]([C:10]([C:11]([H:32])([H:33])[H:34])([C:12]([H:35])([H:36])[H:37])[H:31])([C:13]([C:14]([H:39])([H:40])[H:41])([C:15]([H:42])([H:43])[H:44])[H:38])[C:16]([H:45])([H:46])[C:17]([H:47])([H:48])[N:18]([H:49])[C:19]([H:50])([H:51])[C:20]([H:52])([H:53])[2N:21]->1([C:22]([C:23]([H:55])([H:56])[H:57])([C:24]([H:58])([H:59])[H:60])[H:54])[C:25]([C:26]([H:62])([H:63])[H:64])([C:27]([H:65])([H:66])[H:67])[H:61])([H:28])([H:29])[H:30]", "dummies": []}
C      1.6851     2.6878    -3.8699
C      1.1873     1.9022    -2.7418
N      0.7710     1.2389    -1.7951
Mn     0.0000     0.0000     0.0000
H     -0.5598    -0.6434     1.5948
C     -1.6887     1.5585     0.0123
O     -2.5718     2.3799     0.0208
C      0.6781     1.6689     1.4204
O      1.0152     2.5507     2.1715
N     -1.5748    -1.5956    -1.0939
C     -2.9608    -1.0845    -0.8104
C     -3.3633    -1.0322     0.6777
C     -4.1568    -1.7395    -1.5622
C     -1.4014    -1.5636    -2.5673
C     -1.8707    -2.8147    -3.3923
C      0.0364    -1.3201    -2.9067
C     -1.4094    -2.9618    -0.5861
C     -1.0572    -3.1814     0.9071
N      0.3862    -3.3888     1.0724
C      1.0325    -2.6112     2.1377
C      2.0846    -1.5659     1.6277
N      2.1530    -1.2103     0.2161
C      3.3313    -0.2899    -0.0094
C      3.3329     1.0879     0.6635
C      4.7194    -0.9205     0.3237
C      2.2808    -2.3919    -0.7179
C      2.9447    -3.7049    -0.1639
C      2.9423    -2.1517    -2.1190
H      2.3274     2.0482    -4.5094
H      0.8278     3.0640    -4.4650
H      2.2776     3.5453    -3.4901
H     -2.9621    -0.0430    -1.1639
H     -2.6220    -0.5252     1.3060
H     -4.2920    -0.4318     0.7903
H     -3.5928    -2.0452     1.0691
H     -5.1078    -1.2619    -1.2407
H     -4.2750    -2.8201    -1.3527
H     -4.1198    -1.5379    -2.6511
H     -1.9593    -0.6862    -2.9719
H     -2.8240    -3.2573    -3.0682
H     -1.9843    -2.5250    -4.4589
H     -1.1376    -3.6484    -3.3587
H      0.5545    -2.2340    -3.2588
H      0.1388    -0.5468    -3.6978
H      0.4813    -0.9946    -1.9699
H     -2.3458    -3.5213    -0.7707
H     -0.6339    -3.4818    -1.1786
H     -1.5738    -4.1183     1.2209
H     -1.4798    -2.4549     1.6022
H      0.5598    -4.4092     1.2398
H      1.5734    -3.3155     2.8109
H      0.3044    -2.1458     2.8345
H      1.8638    -0.6316     2.1742
H      3.0794    -1.9068     1.9767
H      3.3449    -0.0418    -1.0817
H      4.3312     1.5662     0.5535
H      2.6808     1.7825     0.1025
H      3.1554     1.0441     1.7544
H      4.9552    -0.8318     1.4062
H      4.8244    -1.9752     0.0518
H      5.5153    -0.3752    -0.2284
H      1.2566    -2.6512    -0.9400
H      3.9652    -3.8762    -0.5660
H      2.3537    -4.5791    -0.5132
H      3.0318    -3.7984     0.9287
H      2.7268    -3.0186    -2.7805
H      2.5850    -1.2467    -2.6425
H      4.0467    -2.0780    -2.0616
68
{"conf": 4, "E": 253.46, "rms": -1.0, "geom": "OH", "total_charge": 0, "CA_charge": 1, "smiles": "C[C:1]#[5N:2]->[Mn+:3]1(<-[3H-:4])(<-[4C-:5]#[O+:6])(<-[6C-:7]#[O+:8])<-[1N:9]([CH:10]([CH3:11])[CH3:12])([CH:13]([CH3:14])[CH3:15])[CH2:16][CH2:17][NH:18][CH2:19][CH2:20][2N:21]->1([CH:22]([CH3:23])[CH3:24])[CH:25]([CH3:26])[CH3:27]", "smiles3D": "C([C:1]#[5N:2]->[Mn+:3]1(<-[3H-:4])(<-[4C-:5]#[O+:6])(<-[6C-:7]#[O+:8])<-[1N:9]([C:10]([C:11]([H:32])([H:33])[H:34])([C:12]([H:35])([H:36])[H:37])[H:31])([C:13]([C:14]([H:39])([H:40])[H:41])([C:15]([H:42])([H:43])[H:44])[H:38])[C:16]([H:45])([H:46])[C:17]([H:47])([H:48])[N:18]([H:49])[C:19]([H:50])([H:51])[C:20]([H:52])([H:53])[2N:21]->1([C:22]([C:23]([H:55])([H:56])[H:57])([C:24]([H:58])([H:59])[H:60])[H:54])[C:25]([C:26]([H:62])([H:63])[H:64])([C:27]([H:65])([H:66])[H:67])[H:61])([H:28])([H:29])[H:30]", "smiles3Dx": "C([C:1]#[5N:2]->[Mn+:3]1(<-[3H-:4])(<-[4C-:5]#[O+:6])(<-[6C-:7]#[O+:8])<-[1N:9]([C:10]([C:11]([H:32])([H:33])[H:34])([C:12]([H:35])([H:36])[H:37])[H:31])([C:13]([C:14]([H:39])([H:40])[H:41])([C:15]([H:42])([H:43])[H:44])[H:38])[C:16]([H:45])([H:46])[C:17]([H:47])([H:48])[N:18]([H:49])[C:19]([H:50])([H:51])[C:20]([H:52])([H:53])[2N:21]->1([C:22]([C:23]([H:55])([H:56])[H:57])([C:24]([H:58])([H:59])[H:60])[H:54])[C:25]([C:26]([H:62])([H:63])[H:64])([C:27]([H:65])([H:66])[H:67])[H:61])([H:28])([H:29])[H:30]", "dummies": []}
C      3.1333    -2.4032    -3.0458
C      2.2201    -1.6953    -2.1501
N      1.4559    -1.0979    -1.3953
Mn     0.0000     0.0000     0.0000
H     -1.3324     0.7437     1.0000
C     -1.0909    -2.0149     0.1017
O     -1.6711    -3.0721     0.1299
C     -1.3957     0.0230    -1.8198
O     -2.1319     0.0090    -2.7753
N      1.1395    -0.5723     2.1044
C      1.2861    -2.0803     2.1478
C      0.1712    -2.9129     2.8447
C      2.6200    -2.6761     2.7087
C      0.2952     0.0444     3.1691
C     -1.1916    -0.3880     3.2677
C      0.8948    -0.0118     4.6042
C      2.4439     0.0826     2.1943
C      3.4513    -0.1634     1.0597
N      3.9793     1.0922     0.5273
C      3.1887     1.5930    -0.5965
C      2.0760     2.5434    -0.1262
N      0.7128     2.2810    -0.5860
C      0.6136     2.4166    -2.0924
C     -0.7082     2.9683    -2.7008
C      1.7405     3.2061    -2.8380
C     -0.1722     3.1708     0.2211
C     -1.7064     3.0555     0.0209
C      0.1929     4.6831     0.1773
H      3.7341    -3.1298    -2.4612
H      3.8099    -1.6726    -3.5349
H      2.5489    -2.9426    -3.8192
H      1.2614    -2.3690     1.0787
H      0.1931    -2.7860     3.9448
H     -0.8450    -2.7682     2.4705
H      0.3419    -3.9948     2.6553
H      2.8569    -2.3059     3.7259
H      3.4677    -2.5532     2.0190
H      2.5560    -3.7819     2.7994
H      0.2491     1.1233     2.8971
H     -1.3709    -1.1225     4.0808
H     -1.8121     0.4971     3.5280
H     -1.6016    -0.7993     2.3370
H      1.2588    -1.0234     4.8597
H      0.1386     0.2864     5.3627
H      1.7258     0.7145     4.7203
H      2.3064     1.1591     2.3099
H      2.9458    -0.2360     3.1280
H      3.0635    -0.8358     0.2897
H      4.3255    -0.6969     1.4936
H      4.9470     0.9011     0.1712
H      2.8184     0.8038    -1.2563
H      3.8950     2.1825    -1.2216
H      2.0931     2.5862     0.9642
H      2.3786     3.5579    -0.4494
H      0.7020     1.3713    -2.4482
H     -1.6228     2.4335    -2.4341
H     -0.8292     4.0512    -2.5022
H     -0.6829     2.8582    -3.8066
H      2.6892     2.6525    -2.8899
H      1.8798     4.2296    -2.4369
H      1.4915     3.3367    -3.9132
H     -0.0082     2.8452     1.2734
H     -2.1164     3.8637    -0.6206
H     -2.2123     3.1742     1.0038
H     -2.0339     2.0922    -0.3893
H      0.3524     5.0389    -0.8567
H      1.1009     4.8940     0.7794
H     -0.6109     5.2993     0.6359
68
{"conf": 5, "E": 307.24, "rms": -1.0, "geom": "OH", "total_charge": 0, "CA_charge": 1, "smiles": "C[C:1]#[5N:2]->[Mn+:3]1(<-[3H-:4])(<-[4C-:5]#[O+:6])(<-[6C-:7]#[O+:8])<-[1N:9]([CH:10]([CH3:11])[CH3:12])([CH:13]([CH3:14])[CH3:15])[CH2:16][CH2:17][NH:18][CH2:19][CH2:20][2N:21]->1([CH:22]([CH3:23])[CH3:24])[CH:25]([CH3:26])[CH3:27]", "smiles3D": "C([C:1]#[5N:2]->[Mn+:3]1(<-[3H-:4])(<-[4C-:5]#[O+:6])(<-[6C-:7]#[O+:8])<-[1N:9]([C:10]([C:11]([H:32])([H:33])[H:34])([C:12]([H:35])([H:36])[H:37])[H:31])([C:13]([C:14]([H:39])([H:40])[H:41])([C:15]([H:42])([H:43])[H:44])[H:38])[C:16]([H:45])([H:46])[C:17]([H:47])([H:48])[N:18]([H:49])[C:19]([H:50])([H:51])[C:20]([H:52])([H:53])[2N:21]->1([C:22]([C:23]([H:55])([H:56])[H:57])([C:24]([H:58])([H:59])[H:60])[H:54])[C:25]([C:26]([H:62])([H:63])[H:64])([C:27]([H:65])([H:66])[H:67])[H:61])([H:28])([H:29])[H:30]", "smiles3Dx": "C([C:1]#[5N:2]->[Mn+:3]1(<-[3H-:4])(<-[4C-:5]#[O+:6])(<-[6C-:7]#[O+:8])<-[1N:9]([C:10]([C:11]([H:32])([H:33])[H:34])([C:12]([H:35])([H:36])[H:37])[H:31])([C:13]([C:14]([H:39])([H:40])[H:41])([C:15]([H:42])([H:43])[H:44])[H:38])[C:16]([H:45])([H:46])[C:17]([H:47])([H:48])[N:18]([H:49])[C:19]([H:50])([H:51])[C:20]([H:52])([H:53])[2N:21]->1([C:22]([C:23]([H:55])([H:56])[H:57])([C:24]([H:58])([H:59])[H:60])[H:54])[C:25]([C:26]([H:62])([H:63])[H:64])([C:27]([H:65])([H:66])[H:67])[H:61])([H:28])([H:29])[H:30]", "dummies": []}
C     -3.7526    -3.2436     0.5775
C     -2.6629    -2.2879     0.3892
N     -1.7463    -1.4842     0.2245
Mn     0.0000     0.0000     0.0000
H      1.4141     1.1452     0.2584
C      0.2438    -0.7389     2.1925
O      0.3692    -1.1216     3.3293
C     -1.1886     1.5478     1.1964
O     -1.8061     2.3526     1.8490
N      1.5605    -1.6974    -1.0032
C      2.4252    -1.7998     0.2423
C      3.9409    -1.3923     0.2612
C      2.2989    -3.0921     1.1091
C      2.5278    -1.5069    -2.1975
C      3.3337    -2.8245    -2.4450
C      2.1485    -1.0153    -3.6320
C      0.7069    -2.8712    -1.1793
C     -0.2452    -3.0090    -2.4001
N     -1.4281    -2.1248    -2.3392
C     -1.4428    -1.0558    -3.3472
C     -0.5170     0.1007    -2.9320
N     -0.8509     1.0919    -1.9763
C     -2.3168     1.4513    -1.9700
C     -3.2455     0.4902    -1.2069
C     -2.7088     2.8858    -1.4792
C     -0.0126     2.3003    -2.1825
C      1.5174     2.0862    -2.0587
C     -0.2735     3.0517    -3.5313
H     -3.7851    -3.5630     1.6393
H     -3.5830    -4.1276    -0.0710
H     -4.7148    -2.7637     0.3045
H      1.9959    -1.0084     0.8162
H      4.6116    -2.0382    -0.3321
H      4.3300    -1.4383     1.3012
H      4.0794    -0.3242    -0.0123
H      2.8614    -2.9797     2.0605
H      1.2597    -3.2968     1.4298
H      2.7194    -3.9751     0.5868
H      3.2490    -0.7410    -1.8886
H      2.7907    -3.4864    -3.1544
H      4.3254    -2.5888    -2.8884
H      3.5108    -3.4307    -1.5411
H      2.0598     0.0786    -3.6943
H      1.3030    -1.4928    -4.1319
H      3.0025    -1.1950    -4.3219
H      1.3402    -3.7797    -1.1803
H      0.0679    -2.9367    -0.2877
H      0.2554    -3.0368    -3.3747
H     -0.6193    -4.0573    -2.3353
H     -2.2814    -2.7098    -2.5069
H     -1.0934    -1.4618    -4.3228
H     -2.4737    -0.7205    -3.5709
H      0.2920    -0.3706    -2.3968
H     -0.1268     0.5510    -3.8669
H     -2.6454     1.4114    -3.0322
H     -3.1172     0.5673    -0.1147
H     -3.1871    -0.5488    -1.5377
H     -4.3036     0.7648    -1.4083
H     -3.8137     3.0061    -1.4738
H     -2.3582     3.0965    -0.4583
H     -2.3548     3.6982    -2.1376
H     -0.2682     2.9984    -1.3605
H      1.9402     2.7909    -1.3102
H      2.0703     2.2830    -3.0011
H      1.7734     1.0681    -1.7530
H     -0.0481     4.1319    -3.4026
H     -1.3079     2.9558    -3.9045
H      0.3683     2.6775    -4.3569
68
{"conf": 6, "E": 253.01, "rms": -1.0, "geom": "OH", "total_charge": 0, "CA_charge": 1, "smiles": "C[C:1]#[5N:2]->[Mn+:3]1(<-[3H-:4])(<-[4C-:5]#[O+:6])(<-[6C-:7]#[O+:8])<-[1N:9]([CH:10]([CH3:11])[CH3:12])([CH:13]([CH3:14])[CH3:15])[CH2:16][CH2:17][NH:18][CH2:19][CH2:20][2N:21]->1([CH:22]([CH3:23])[CH3:24])[CH:25]([CH3:26])[CH3:27]", "smiles3D": "C([C:1]#[5N:2]->[Mn+:3]1(<-[3H-:4])(<-[4C-:5]#[O+:6])(<-[6C-:7]#[O+:8])<-[1N:9]([C:10]([C:11]([H:32])([H:33])[H:34])([C:12]([H:35])([H:36])[H:37])[H:31])([C:13]([C:14]([H:39])([H:40])[H:41])([C:15]([H:42])([H:43])[H:44])[H:38])[C:16]([H:45])([H:46])[C:17]([H:47])([H:48])[N:18]([H:49])[C:19]([H:50])([H:51])[C:20]([H:52])([H:53])[2N:21]->1([C:22]([C:23]([H:55])([H:56])[H:57])([C:24]([H:58])([H:59])[H:60])[H:54])[C:25]([C:26]([H:62])([H:63])[H:64])([C:27]([H:65])([H:66])[H:67])[H:61])([H:28])([H:29])[H:30]", "smiles3Dx": "C([C:1]#[5N:2]->[Mn+:3]1(<-[3H-:4])(<-[4C-:5]#[O+:6])(<-[6C-:7]#[O+:8])<-[1N:9]([C:10]([C:11]([H:32])([H:33])[H:34])([C:12]([H:35])([H:36])[H:37])[H:31])([C:13]([C:14]([H:39])([H:40])[H:41])([C:15]([H:42])([H:43])[H:44])[H:38])[C:16]([H:45])([H:46])[C:17]([H:47])([H:48])[N:18]([H:49])[C:19]([H:50])([H:51])[C:20]([H:52])([H:53])[2N:21]->1([C:22]([C:23]([H:55])([H:56])[H:57])([C:24]([H:58])([H:59])[H:60])[H:54])[C:25]([C:26]([H:62])([H:63])[H:64])([C:27]([H:65])([H:66])[H:67])[H:61])([H:28])([H:29])[H:30]", "dummies": []}
C      1.7586     4.3263    -1.7525
C      1.2386     3.0562    -1.2490
N      0.7999     1.9865    -0.8319
Mn     0.0000     0.0000     0.0000
H     -0.4854    -1.5492     0.8417
C     -0.5863     1.2767     1.8211
O     -0.8876     1.9487     2.7761
C      1.9374    -0.0386     1.2167
O      2.9501    -0.0420     1.8720
N     -2.3083     0.2595    -0.9296
C     -2.8532    -0.9592    -1.6204
C     -4.1359    -0.7545    -2.4821
C     -3.0871    -2.1932    -0.7287
C     -3.1705     0.6851     0.2280
C     -4.6899     0.9254    -0.0371
C     -3.0978    -0.1945     1.5032
C     -2.2173     1.4396    -1.8275
C     -1.7263     1.2995    -3.3110
N     -0.3204     1.7276    -3.4450
C      0.6782     0.6424    -3.5381
C      0.2841    -0.6077    -2.7022
N      1.0985    -1.2422    -1.7428
C      2.5437    -0.9555    -1.8825
C      3.5341    -1.7301    -0.9737
C      3.0825    -1.1094    -3.3451
C      0.7180    -2.6560    -1.5886
C      1.1630    -3.5764    -2.7526
C      1.1376    -3.3185    -0.2568
H      2.0293     4.9801    -0.8982
H      2.6577     4.1360    -2.3738
H      0.9820     4.8237    -2.3691
H     -2.1068    -1.2910    -2.3339
H     -4.1997     0.2347    -2.9682
H     -5.0743    -0.9344    -1.9248
H     -4.1374    -1.5033    -3.3039
H     -2.2767    -2.3408    -0.0020
H     -4.0688    -2.1645    -0.2181
H     -3.1056    -3.1040    -1.3662
H     -2.7672     1.6768     0.5346
H     -4.9527     1.4170    -0.9883
H     -5.2757    -0.0124     0.0371
H     -5.0856     1.5882     0.7625
H     -3.2624     0.4488     2.3947
H     -2.1424    -0.6927     1.6429
H     -3.8895    -0.9654     1.5627
H     -1.5458     2.1577    -1.3250
H     -3.1934     1.9456    -1.8882
H     -1.9111     0.3171    -3.7850
H     -2.3498     1.9943    -3.9194
H     -0.2229     2.3300    -4.2964
H      1.6423     1.0832    -3.2390
H      0.7840     0.3373    -4.6034
H     -0.2081    -1.3277    -3.3914
H     -0.4416    -0.2518    -1.9830
H      2.6526     0.1114    -1.5953
H      4.5234    -1.2249    -1.0154
H      3.7020    -2.7673    -1.3230
H      3.2655    -1.7686     0.0843
H      3.8719    -1.8862    -3.4394
H      2.3004    -1.4023    -4.0681
H      3.5447    -0.1587    -3.6856
H     -0.3940    -2.6780    -1.5835
H      0.7236    -4.5874    -2.6119
H      0.8109    -3.2120    -3.7362
H      2.2619    -3.6954    -2.7934
H      2.0450    -3.9490    -0.3579
H      1.3170    -2.5835     0.5408
H      0.3283    -3.9967     0.0906
68
{"conf": 7, "E": 291.42, "rms": -1.0, "geom": "OH", "total_charge": 0, "CA_charge": 1, "smiles": "C[C:1]#[5N:2]->[Mn+:3]1(<-[3H-:4])(<-[4C-:5]#[O+:6])(<-[6C-:7]#[O+:8])<-[1N:9]([CH:10]([CH3:11])[CH3:12])([CH:13]([CH3:14])[CH3:15])[CH2:16][CH2:17][NH:18][CH2:19][CH2:20][2N:21]->1([CH:22]([CH3:23])[CH3:24])[CH:25]([CH3:26])[CH3:27]", "smiles3D": "C([C:1]#[5N:2]->[Mn+:3]1(<-[3H-:4])(<-[4C-:5]#[O+:6])(<-[6C-:7]#[O+:8])<-[1N:9]([C:10]([C:11]([H:32])([H:33])[H:34])([C:12]([H:35])([H:36])[H:37])[H:31])([C:13]([C:14]([H:39])([H:40])[H:41])([C:15]([H:42])([H:43])[H:44])[H:38])[C:16]([H:45])([H:46])[C:17]([H:47])([H:48])[N:18]([H:49])[C:19]([H:50])([H:51])[C:20]([H:52])([H:53])[2N:21]->1([C:22]([C:23]([H:55])([H:56])[H:57])([C:24]([H:58])([H:59])[H:60])[H:54])[C:25]([C:26]([H:62])([H:63])[H:64])([C:27]([H:65])([H:66])[H:67])[H:61])([H:28])([H:29])[H:30]", "smiles3Dx": "C([C:1]#[5N:2]->[Mn+:3]1(<-[3H-:4])(<-[4C-:5]#[O+:6])(<-[6C-:7]#[O+:8])<-[1N:9]([C:10]([C:11]([H:32])([H:33])[H:34])([C:12]([H:35])([H:36])[H:37])[H:31])([C:13]([C:14]([H:39])([H:40])[H:41])([C:15]([H:42])([H:43])[H:44])[H:38])[C:16]([H:45])([H:46])[C:17]([H:47])([H:48])[N:18]([H:49])[C:19]([H:50])([H:51])[C:20]([H:52])([H:53])[2N:21]->1([C:22]([C:23]([H:55])([H:56])[H:57])([C:24]([H:58])([H:59])[H:60])[H:54])[C:25]([C:26]([H:62])([H:63])[H:64])([C:27]([H:65])([H:66])[H:67])[H:61])([H:28])([H:29])[H:30]", "dummies": []}
C      2.3041    -2.7144    -3.5034
C      1.6177    -1.9189    -2.4872
N      1.0376    -1.2533    -1.6316
Mn     0.0000     0.0000     0.0000
H     -0.5152     1.1393     1.3480
C      1.1103     1.7042    -1.0856
O      1.7056     2.5874    -1.6518
C      2.1320     0.1377     0.8319
O      3.2586     0.2226     1.2552
N     -2.1834     0.4856    -1.1977
C     -1.7489     1.6752    -2.0408
C     -2.6779     2.1569    -3.2103
C     -1.4165     2.9713    -1.2202
C     -2.6900    -0.5948    -2.1491
C     -1.5614    -1.4430    -2.7071
C     -3.8495    -1.5584    -1.7920
C     -3.1894     1.0632    -0.2569
C     -4.3017     0.3047     0.5162
N     -3.9736    -1.0365     0.9618
C     -2.7858    -1.0624     1.8001
C     -1.8571    -2.1375     1.2522
N     -0.4586    -1.9403     1.4325
C     -0.1731    -1.7069     2.8959
C      1.1454    -1.0195     3.2788
C     -0.3290    -2.9580     3.7946
C      0.2444    -3.1004     0.7941
C     -0.3483    -4.5354     0.9830
C      1.7619    -3.2073     1.0285
H      3.1505    -2.1310    -3.9203
H      2.6881    -3.6480    -3.0434
H      1.5924    -2.9675    -4.3159
H     -0.8124     1.3513    -2.5253
H     -2.4822     3.2175    -3.4813
H     -3.7561     2.0732    -2.9650
H     -2.4622     1.5941    -4.1446
H     -0.7377     3.6268    -1.8067
H     -2.3271     3.5755    -1.0179
H     -0.9488     2.7662    -0.2412
H     -3.1040    -0.0982    -3.0249
H     -1.1867    -2.1379    -1.9399
H     -1.9254    -2.0689    -3.5511
H     -0.7856    -0.7921    -3.1475
H     -4.0829    -2.1672    -2.6935
H     -3.6503    -2.3250    -1.0333
H     -4.8012    -1.0282    -1.6383
H     -3.7521     1.8584    -0.7896
H     -2.5959     1.5740     0.5220
H     -4.5696     0.9181     1.4080
H     -5.2438     0.2915    -0.0687
H     -4.7885    -1.4135     1.5017
H     -2.2592    -0.0973     1.8392
H     -3.0786    -1.3131     2.8463
H     -2.1994    -3.0953     1.6884
H     -1.9990    -2.1888     0.1688
H     -0.9255    -0.9979     3.2728
H      2.0548    -1.4918     2.8843
H      1.2694    -1.0247     4.3836
H      1.0832     0.0591     3.0380
H     -1.3002    -3.4637     3.6404
H      0.5070    -3.6717     3.6726
H     -0.3290    -2.6521     4.8633
H      0.1319    -2.9064    -0.2779
H      0.3105    -5.2927     0.5061
H     -0.4685    -4.8418     2.0337
H     -1.3160    -4.6456     0.4499
H      2.1906    -3.9708     0.3437
H      2.0118    -3.5367     2.0541
H      2.2875    -2.2861     0.7644
68
{"conf": 8, "E": 259.88, "rms": -1.0, "geom": "OH", "total_charge": 0, "CA_charge": 1, "smiles": "C[C:1]#[5N:2]->[Mn+:3]1(<-[3H-:4])(<-[4C-:5]#[O+:6])(<-[6C-:7]#[O+:8])<-[1N:9]([CH:10]([CH3:11])[CH3:12])([CH:13]([CH3:14])[CH3:15])[CH2:16][CH2:17][NH:18][CH2:19][CH2:20][2N:21]->1([CH:22]([CH3:23])[CH3:24])[CH:25]([CH3:26])[CH3:27]", "smiles3D": "C([C:1]#[5N:2]->[Mn+:3]1(<-[3H-:4])(<-[4C-:5]#[O+:6])(<-[6C-:7]#[O+:8])<-[1N:9]([C:10]([C:11]([H:32])([H:33])[H:34])([C:12]([H:35])([H:36])[H:37])[H:31])([C:13]([C:14]([H:39])([H:40])[H:41])([C:15]([H:42])([H:43])[H:44])[H:38])[C:16]([H:45])([H:46])[C:17]([H:47])([H:48])[N:18]([H:49])[C:19]([H:50])([H:51])[C:20]([H:52])([H:53])[2N:21]->1([C:22]([C:23]([H:55])([H:56])[H:57])([C:24]([H:58])([H:59])[H:60])[H:54])[C:25]([C:26]([H:62])([H:63])[H:64])([C:27]([H:65])([H:66])[H:67])[H:61])([H:28])([H:29])[H:30]", "smiles3Dx": "C([C:1]#[5N:2]->[Mn+:3]1(<-[3H-:4])(<-[4C-:5]#[O+:6])(<-[6C-:7]#[O+:8])<-[1N:9]([C:10]([C:11]([H:32])([H:33])[H:34])([C:12]([H:35])([H:36])[H:37])[H:31])([C:13]([C:14]([H:39])([H:40])[H:41])([C:15]([H:42])([H:43])[H:44])[H:38])[C:16]([H:45])([H:46])[C:17]([H:47])([H:48])[N:18]([H:49])[C:19]([H:50])([H:51])[C:20]([H:52])([H:53])[2N:21]->1([C:22]([C:23]([H:55])([H:56])[H:57])([C:24]([H:58])([H:59])[H:60])[H:54])[C:25]([C:26]([H:62])([H:63])[H:64])([C:27]([H:65])([H:66])[H:67])[H:61])([H:28])([H:29])[H:30]", "dummies": []}
C      2.5150     2.0970     3.7654
C      1.7822     1.4879     2.6569
N      1.1712     0.9741     1.7222
Mn     0.0000     0.0000     0.0000
H     -1.2224    -0.7260    -1.1855
C     -1.4735     1.6920     0.4933
O     -2.2485     2.5736     0.7713
C     -1.3987    -0.7721     1.6412
O     -2.1534    -1.1560     2.5005
N      0.9230     1.3565    -1.9264
C      2.3960     1.4825    -1.8126
C      2.8973     2.3661    -0.6315
C      3.1735     1.9201    -3.0966
C      0.2369     2.6877    -1.8261
C     -1.2849     2.6618    -2.1975
C      0.8356     3.8750    -2.6401
C      0.4752     0.7697    -3.2232
C      1.3037    -0.3076    -3.9760
N      2.0165    -1.2311    -3.1102
C      1.1354    -1.6633    -2.0378
C      1.8832    -2.4640    -1.0512
N      1.3509    -2.0940     0.2381
C      0.4888    -3.2276     0.7210
C      0.0847    -3.2368     2.2346
C     -0.7890    -3.4493    -0.1239
C      2.4685    -1.8899     1.2007
C      3.3252    -3.1574     1.4945
C      3.4471    -0.7740     0.8241
H      3.0619     2.9900     3.3991
H      1.8014     2.3986     4.5593
H      3.2384     1.3630     4.1761
H      2.7448     0.4682    -1.5950
H      3.8488     1.9575    -0.2300
H      3.1375     3.4092    -0.9054
H      2.1682     2.4296     0.1766
H      2.5208     2.2824    -3.9089
H      3.9168     2.7227    -2.9034
H      3.7668     1.0663    -3.4877
H      0.2960     2.9799    -0.7621
H     -1.8129     3.4929    -1.6829
H     -1.7826     1.7087    -1.9427
H     -1.4498     2.8153    -3.2857
H      0.7460     3.7226    -3.7343
H      0.2627     4.7980    -2.4041
H      1.8771     4.1269    -2.4087
H      0.3099     1.5741    -3.9694
H     -0.5128     0.3098    -3.0301
H      2.0201     0.1576    -4.6816
H      0.6043    -0.8807    -4.6281
H      2.2841    -2.0688    -3.6799
H      0.2503    -2.1942    -2.4467
H      0.8404    -0.8039    -1.4140
H      1.7621    -3.5418    -1.3067
H      2.9600    -2.2317    -1.1570
H      1.0825    -4.1626     0.5881
H      0.1937    -2.2765     2.7598
H     -0.9633    -3.5704     2.3911
H      0.6976    -3.9710     2.7951
H     -1.3700    -4.3054     0.2820
H     -0.5490    -3.7514    -1.1590
H     -1.4559    -2.5780    -0.1313
H      2.0275    -1.5675     2.1576
H      4.2014    -2.8909     2.1247
H      2.7753    -3.9246     2.0661
H      3.7073    -3.6180     0.5610
H      2.8716     0.0364     0.4146
H      4.2335    -1.0823     0.1041
H      3.9668    -0.4006     1.7332
68
{"conf": 9, "E": 249.07, "rms": -1.0, "geom": "OH", "total_charge": 0, "CA_charge": 1, "smiles": "C[C:1]#[5N:2]->[Mn+:3]1(<-[3H-:4])(<-[4C-:5]#[O+:6])(<-[6C-:7]#[O+:8])<-[1N:9]([CH:10]([CH3:11])[CH3:12])([CH:13]([CH3:14])[CH3:15])[CH2:16][CH2:17][NH:18][CH2:19][CH2:20][2N:21]->1([CH:22]([CH3:23])[CH3:24])[CH:25]([CH3:26])[CH3:27]", "smiles3D": "C([C:1]#[5N:2]->[Mn+:3]1(<-[3H-:4])(<-[4C-:5]#[O+:6])(<-[6C-:7]#[O+:8])<-[1N:9]([C:10]([C:11]([H:32])([H:33])[H:34])([C:12]([H:35])([H:36])[H:37])[H:31])([C:13]([C:14]([H:39])([H:40])[H:41])([C:15]([H:42])([H:43])[H:44])[H:38])[C:16]([H:45])([H:46])[C:17]([H:47])([H:48])[N:18]([H:49])[C:19]([H:50])([H:51])[C:20]([H:52])([H:53])[2N:21]->1([C:22]([C:23]([H:55])([H:56])[H:57])([C:24]([H:58])([H:59])[H:60])[H:54])[C:25]([C:26]([H:62])([H:63])[H:64])([C:27]([H:65])([H:66])[H:67])[H:61])([H:28])([H:29])[H:30]", "smiles3Dx": "C([C:1]#[5N:2]->[Mn+:3]1(<-[3H-:4])(<-[4C-:5]#[O+:6])(<-[6C-:7]#[O+:8])<-[1N:9]([C:10]([C:11]([H:32])([H:33])[H:34])([C:12]([H:35])([H:36])[H:37])[H:31])([C:13]([C:14]([H:39])([H:40])[H:41])([C:15]([H:42])([H:43])[H:44])[H:38])[C:16]([H:45])([H:46])[C:17]([H:47])([H:48])[N:18]([H:49])[C:19]([H:50])([H:51])[C:20]([H:52])([H:53])[2N:21]->1([C:22]([C:23]([H:55])([H:56])[H:57])([C:24]([H:58])([H:59])[H:60])[H:54])[C:25]([C:26]([H:62])([H:63])[H:64])([C:27]([H:65])([H:66])[H:67])[H:61])([H:28])([H:29])[H:30]", "dummies": []}
C     -1.0701    -4.8717    -0.2598
C     -0.7587    -3.4453    -0.1876
N     -0.5013    -2.2453    -0.1260
Mn     0.0000     0.0000     0.0000
H      0.6465     1.7146     0.0732
C      2.0838    -0.7212    -0.6584
O      3.1769    -1.1063    -0.9925
C      1.1671    -0.5183     1.9095
O      1.7849    -0.7911     2.9089
N     -0.6339     0.4158    -2.3667
C      0.5875     0.0653    -3.1516
C      1.8010     1.0225    -2.9520
C      0.4240    -0.1111    -4.6866
C     -1.7153    -0.5124    -2.7588
C     -2.5684    -0.7864    -1.5611
C     -2.6537    -0.1129    -3.9423
C     -0.9374     1.8195    -2.6196
C     -2.0592     2.4419    -1.8190
N     -1.5447     2.7808    -0.4958
C     -2.6194     2.8294     0.4773
C     -2.9470     1.4256     0.9738
N     -1.8935     0.5590     1.5282
C     -1.2794     1.1968     2.7433
C     -2.2781     1.7416     3.7999
C     -0.2124     2.3034     2.4858
C     -2.5335    -0.7858     1.8579
C     -1.8494    -1.6580     2.9414
C     -4.0685    -0.8343     2.1625
H     -1.7002    -5.0669    -1.1518
H     -0.1281    -5.4525    -0.3370
H     -1.6193    -5.1757     0.6550
H      0.8961    -0.9286    -2.7733
H      2.7487     0.4857    -3.1718
H      1.7521     1.8864    -3.6508
H      1.8548     1.4304    -1.9253
H      1.4140    -0.3249    -5.1451
H     -0.1983    -0.9901    -4.9463
H      0.0393     0.8075    -5.1726
H     -1.2579    -1.4926    -3.0316
H     -3.5868    -0.3493    -1.6258
H     -1.9749    -0.3242    -0.7640
H     -2.7062    -1.8768    -1.4049
H     -3.3149     0.7410    -3.6972
H     -3.3129    -0.9735    -4.1871
H     -2.1218     0.1475    -4.8710
H     -0.0510     2.4436    -2.4106
H     -1.1775     1.9592    -3.6937
H     -2.3864     3.3750    -2.3335
H     -2.9475     1.7959    -1.7892
H     -1.1145     3.7351    -0.5505
H     -2.3821     3.5104     1.3182
H     -3.5376     3.2787     0.0306
H     -3.4411     0.9052     0.1500
H     -3.7295     1.5701     1.7439
H     -0.7166     0.4167     3.2683
H     -1.7273     2.0199     4.7244
H     -2.9997     0.9751     4.1184
H     -2.8078     2.6526     3.4561
H     -0.3785     2.9660     1.6382
H      0.7959     1.8801     2.3515
H     -0.1032     2.9651     3.3719
H     -2.4302    -1.3669     0.9465
H     -0.7821    -1.8148     2.7320
H     -1.9975    -1.2463     3.9619
H     -2.2910    -2.6782     2.9404
H     -4.6775    -0.5368     1.2848
H     -4.3857    -1.8785     2.3735
H     -4.3659    -0.2312     3.0371
68
{"conf": 10, "E": 246.51, "rms": -1.0, "geom": "OH", "total_charge": 0, "CA_charge": 1, "smiles": "C[C:1]#[5N:2]->[Mn+:3]1(<-[3H-:4])(<-[4C-:5]#[O+:6])(<-[6C-:7]#[O+:8])<-[1N:9]([CH:10]([CH3:11])[CH3:12])([CH:13]([CH3:14])[CH3:15])[CH2:16][CH2:17][NH:18][CH2:19][CH2:20][2N:21]->1([CH:22]([CH3:23])[CH3:24])[CH:25]([CH3:26])[CH3:27]", "smiles3D": "C([C:1]#[5N:2]->[Mn+:3]1(<-[3H-:4])(<-[4C-:5]#[O+:6])(<-[6C-:7]#[O+:8])<-[1N:9]([C:10]([C:11]([H:32])([H:33])[H:34])([C:12]([H:35])([H:36])[H:37])[H:31])([C:13]([C:14]([H:39])([H:40])[H:41])([C:15]([H:42])([H:43])[H:44])[H:38])[C:16]([H:45])([H:46])[C:17]([H:47])([H:48])[N:18]([H:49])[C:19]([H:50])([H:51])[C:20]([H:52])([H:53])[2N:21]->1([C:22]([C:23]([H:55])([H:56])[H:57])([C:24]([H:58])([H:59])[H:60])[H:54])[C:25]([C:26]([H:62])([H:63])[H:64])([C:27]([H:65])([H:66])[H:67])[H:61])([H:28])([H:29])[H:30]", "smiles3Dx": "C([C:1]#[5N:2]->[Mn+:3]1(<-[3H-:4])(<-[4C-:5]#[O+:6])(<-[6C-:7]#[O+:8])<-[1N:9]([C:10]([C:11]([H:32])([H:33])[H:34])([C:12]([H:35])([H:36])[H:37])[H:31])([C:13]([C:14]([H:39])([H:40])[H:41])([C:15]([H:42])([H:43])[H:44])[H:38])[C:16]([H:45])([H:46])[C:17]([H:47])([H:48])[N:18]([H:49])[C:19]([H:50])([H:51])[C:20]([H:52])([H:53])[2N:21]->1([C:22]([C:23]([H:55])([H:56])[H:57])([C:24]([H:58])([H:59])[H:60])[H:54])[C:25]([C:26]([H:62])([H:63])[H:64])([C:27]([H:65])([H:66])[H:67])[H:61])([H:28])([H:29])[H:30]", "dummies": []}
C     -3.5336     0.3353     3.5552
C     -2.5062     0.2386     2.5198
N     -1.6433     0.1527     1.6491
Mn     0.0000     0.0000     0.0000
H      1.2469     0.1941    -1.3112
C      0.7002     1.9425     1.0094
O      1.0640     2.9633     1.5386
C     -1.2155     1.5864    -1.1178
O     -1.8484     2.4410    -1.6871
N      1.7387    -1.1539     1.3388
C      2.2425    -2.3462     0.6232
C      3.1619    -2.0943    -0.5928
C      2.9070    -3.4483     1.5072
C      2.8380    -0.1658     1.6653
C      4.0725    -0.7366     2.4307
C      3.4154     0.6947     0.5099
C      1.0600    -1.4274     2.6293
C      0.2597    -2.7424     2.8993
N     -0.2650    -3.4184     1.7198
C     -1.0520    -2.4893     0.9257
C     -1.1931    -2.9687    -0.4728
N     -1.0605    -1.8005    -1.3486
C     -0.1138    -2.1457    -2.4279
C      0.3198    -0.9800    -3.3516
C     -0.5481    -3.3447    -3.3248
C     -2.4366    -1.4793    -1.8730
C     -2.5916    -0.5767    -3.1287
C     -3.3874    -0.9296    -0.7876
H     -3.5488     1.3656     3.9660
H     -3.3064    -0.3847     4.3681
H     -4.5238     0.0967     3.1156
H      1.3653    -2.7998     0.1876
H      4.2198    -1.9377    -0.3099
H      3.1593    -2.9983    -1.2401
H      2.8073    -1.2638    -1.2204
H      3.9292    -3.7177     1.1643
H      2.3084    -4.3831     1.4607
H      2.9995    -3.1672     2.5686
H      2.3788     0.5722     2.3626
H      3.8367    -1.2262     3.3920
H      4.7513     0.1008     2.7026
H      4.6703    -1.4309     1.8126
H      2.6872     1.0637    -0.2073
H      4.2489     0.2143    -0.0342
H      3.8641     1.6111     0.9516
H      0.3521    -0.5913     2.7581
H      1.7663    -1.3448     3.4743
H      0.9020    -3.4596     3.4527
H     -0.5785    -2.5070     3.5949
H     -0.8886    -4.1984     2.0358
H     -2.0318    -2.3155     1.4148
H     -0.4815    -1.5689     0.7391
H     -0.4052    -3.7339    -0.6564
H     -2.1702    -3.4962    -0.5594
H      0.8132    -2.4659    -1.9192
H     -0.0568    -1.0884    -4.3906
H      1.4279    -0.9600    -3.4363
H     -0.0035     0.0011    -2.9775
H     -1.4283    -3.1125    -3.9520
H      0.2863    -3.6142    -4.0076
H     -0.7855    -4.2549    -2.7417
H     -2.8839    -2.4480    -2.1973
H     -3.6679    -0.3824    -3.3250
H     -2.1188     0.4049    -3.0643
H     -2.2540    -1.0829    -4.0486
H     -3.5464    -1.6522     0.0298
H     -3.0474     0.0329    -0.3855
H     -4.4016    -0.7638    -1.2101
68
{"conf": 11, "E": 272.42, "rms": -1.0, "geom": "OH", "total_charge": 0, "CA_charge": 1, "smiles": "C[C:1]#[5N:2]->[Mn+:3]1(<-[3H-:4])(<-[4C-:5]#[O+:6])(<-[6C-:7]#[O+:8])<-[1N:9]([CH:10]([CH3:11])[CH3:12])([CH:13]([CH3:14])[CH3:15])[CH2:16][CH2:17][NH:18][CH2:19][CH2:20][2N:21]->1([CH:22]([CH3:23])[CH3:24])[CH:25]([CH3:26])[CH3:27]", "smiles3D": "C([C:1]#[5N:2]->[Mn+:3]1(<-[3H-:4])(<-[4C-:5]#[O+:6])(<-[6C-:7]#[O+:8])<-[1N:9]([C:10]([C:11]([H:32])([H:33])[H:34])([C:12]([H:35])([H:36])[H:37])[H:31])([C:13]([C:14]([H:39])([H:40])[H:41])([C:15]([H:42])([H:43])[H:44])[H:38])[C:16]([H:45])([H:46])[C:17]([H:47])([H:48])[N:18]([H:49])[C:19]([H:50])([H:51])[C:20]([H:52])([H:53])[2N:21]->1([C:22]([C:23]([H:55])([H:56])[H:57])([C:24]([H:58])([H:59])[H:60])[H:54])[C:25]([C:26]([H:62])([H:63])[H:64])([C:27]([H:65])([H:66])[H:67])[H:61])([H:28])([H:29])[H:30]", "smiles3Dx": "C([C:1]#[5N:2]->[Mn+:3]1(<-[3H-:4])(<-[4C-:5]#[O+:6])(<-[6C-:7]#[O+:8])<-[1N:9]([C:10]([C:11]([H:32])([H:33])[H:34])([C:12]([H:35])([H:36])[H:37])[H:31])([C:13]([C:14]([H:39])([H:40])[H:41])([C:15]([H:42])([H:43])[H:44])[H:38])[C:16]([H:45])([H:46])[C:17]([H:47])([H:48])[N:18]([H:49])[C:19]([H:50])([H:51])[C:20]([H:52])([H:53])[2N:21]->1([C:22]([C:23]([H:55])([H:56])[H:57])([C:24]([H:58])([H:59])[H:60])[H:54])[C:25]([C:26]([H:62])([H:63])[H:64])([C:27]([H:65])([H:66])[H:67])[H:61])([H:28])([H:29])[H:30]", "dummies": []}
C     -1.7475     4.0264     2.3817
C     -1.2328     2.8473     1.6880
N     -0.8030     1.8537     1.1065
Mn     0.0000     0.0000     0.0000
H      0.7639    -1.3436    -1.0023
C      2.0608     0.3503     0.9473
O      3.1522     0.5549     1.4186
C      1.1878     1.4627    -1.3159
O      1.8282     2.2277    -1.9940
N     -0.5128    -1.5132     1.9381
C     -0.9446    -0.6802     3.1110
C     -1.4381    -1.5059     4.3412
C      0.0190     0.4117     3.6309
C      0.6710    -2.4204     2.2491
C      1.7386    -1.9433     3.2692
C      1.4380    -2.9036     0.9982
C     -1.6618    -2.3862     1.6469
C     -1.7036    -2.8055     0.2122
N     -3.0305    -2.5415    -0.3255
C     -2.9842    -2.4043    -1.7659
C     -2.0725    -1.2633    -2.2810
N     -1.9226     0.0574    -1.6026
C     -3.1550     0.5965    -0.9753
C     -3.2481     0.2165     0.4762
C     -4.5037     0.2999    -1.6880
C     -1.5629     1.0095    -2.7204
C     -0.3770     0.5256    -3.6227
C     -1.3218     2.4978    -2.3117
H     -2.1115     4.7634     1.6368
H     -0.9375     4.4807     2.9884
H     -2.5839     3.7268     3.0460
H     -1.8280    -0.1088     2.7694
H     -2.4562    -1.9103     4.1650
H     -1.5227    -0.8645     5.2452
H     -0.7788    -2.3587     4.5813
H      0.6465     0.0877     4.4837
H     -0.5814     1.2545     4.0374
H      0.6476     0.8353     2.8482
H      0.2821    -3.3498     2.7160
H      1.3594    -1.9782     4.3065
H      2.1622    -0.9573     3.0606
H      2.5982    -2.6480     3.2842
H      0.7981    -3.3564     0.2280
H      2.0775    -2.1212     0.5616
H      2.1276    -3.7257     1.2895
H     -2.6202    -1.8807     1.8825
H     -1.6684    -3.3088     2.2679
H     -0.9634    -2.1663    -0.2540
H     -1.4323    -3.8784     0.0852
H     -3.6493    -3.3540    -0.0924
H     -2.6265    -3.3604    -2.2137
H     -4.0125    -2.2917    -2.1616
H     -2.4175    -1.1084    -3.3292
H     -1.0520    -1.6877    -2.3535
H     -3.0864     1.6956    -0.9505
H     -3.5045     1.0957     1.1069
H     -4.0052    -0.5606     0.6987
H     -2.2306    -0.1049     0.7033
H     -4.3825     0.1750    -2.7808
H     -5.1942     1.1569    -1.5331
H     -5.0299    -0.5861    -1.2811
H     -2.4451     1.0494    -3.4013
H     -0.7594    -0.1013    -4.4556
H      0.1663     1.3555    -4.1201
H      0.3489    -0.0958    -3.0683
H     -1.0537     2.6016    -1.2494
H     -0.5560     3.0146    -2.9255
H     -2.2517     3.0866    -2.4695
68
{"conf": 12, "E": 254.04, "rms": -1.0, "geom": "OH", "total_charge": 0, "CA_charge": 1, "smiles": "C[C:1]#[5N:2]->[Mn+:3]1(<-[3H-:4])(<-[4C-:5]#[O+:6])(<-[6C-:7]#[O+:8])<-[1N:9]([CH:10]([CH3:11])[CH3:12])([CH:13]([CH3:14])[CH3:15])[CH2:16][CH2:17][NH:18][CH2:19][CH2:20][2N:21]->1([CH:22]([CH3:23])[CH3:24])[CH:25]([CH3:26])[CH3:27]", "smiles3D": "C([C:1]#[5N:2]->[Mn+:3]1(<-[3H-:4])(<-[4C-:5]#[O+:6])(<-[6C-:7]#[O+:8])<-[1N:9]([C:10]([C:11]([H:32])([H:33])[H:34])([C:12]([H:35])([H:36])[H:37])[H:31])([C:13]([C:14]([H:39])([H:40])[H:41])([C:15]([H:42])([H:43])[H:44])[H:38])[C:16]([H:45])([H:46])[C:17]([H:47])([H:48])[N:18]([H:49])[C:19]([H:50])([H:51])[C:20]([H:52])([H:53])[2N:21]->1([C:22]([C:23]([H:55])([H:56])[H:57])([C:24]([H:58])([H:59])[H:60])[H:54])[C:25]([C:26]([H:62])([H:63])[H:64])([C:27]([H:65])([H:66])[H:67])[H:61])([H:28])([H:29])[H:30]", "smiles3Dx": "C([C:1]#[5N:2]->[Mn+:3]1(<-[3H-:4])(<-[4C-:5]#[O+:6])(<-[6C-:7]#[O+:8])<-[1N:9]([C:10]([C:11]([H:32])([H:33])[H:34])([C:12]([H:35])([H:36])[H:37])[H:31])([C:13]([C:14]([H:39])([H:40])[H:41])([C:15]([H:42])([H:43])[H:44])[H:38])[C:16]([H:45])([H:46])[C:17]([H:47])([H:48])[N:18]([H:49])[C:19]([H:50])([H:51])[C:20]([H:52])([H:53])[2N:21]->1([C:22]([C:23]([H:55])([H:56])[H:57])([C:24]([H:58])([H:59])[H:60])[H:54])[C:25]([C:26]([H:62])([H:63])[H:64])([C:27]([H:65])([H:66])[H:67])[H:61])([H:28])([H:29])[H:30]", "dummies": []}
C      4.1051     2.7969    -0.7407
C      2.9112     1.9812    -0.5266
N      1.9049     1.2984    -0.3497
Mn     0.0000     0.0000     0.0000
H     -1.3078    -1.1429     0.5389
C      0.9130    -0.1433     2.0923
O      1.4117    -0.2341     3.1870
C      1.3876    -1.8168    -0.1406
O      2.1323    -2.7645    -0.1899
N     -1.4232     1.8623     0.7988
C     -1.7020     1.7315     2.3003
C     -0.6693     2.3643     3.2993
C     -2.0209     0.3093     2.8512
C     -2.7278     1.9090     0.0684
C     -3.7589     0.8115     0.4182
C     -3.4891     3.2705     0.1371
C     -0.6471     3.1122     0.6274
C     -0.4050     3.8292    -0.7421
N     -0.9261     3.1438    -1.9123
C     -0.1957     1.9001    -2.0616
C     -0.9031     0.9581    -2.9524
N     -0.7020    -0.3630    -2.3675
C     -2.0082    -1.0466    -2.3403
C     -2.6654    -1.2685    -3.7361
C     -2.0550    -2.3832    -1.5596
C      0.3028    -1.0829    -3.2289
C      1.7206    -0.4757    -3.1326
C      0.4378    -2.6289    -3.1235
H      3.8110     3.8623    -0.8366
H      4.7934     2.6784     0.1212
H      4.6145     2.4685    -1.6700
H     -2.6258     2.3154     2.4805
H      0.3813     2.1263     3.0660
H     -0.7743     3.4672     3.3544
H     -0.8637     2.0225     4.3395
H     -2.3739    -0.4315     2.1415
H     -2.8358     0.4018     3.6020
H     -1.1880    -0.1472     3.4152
H     -2.5047     1.7391    -0.9738
H     -4.1967     0.9472     1.4283
H     -3.3443    -0.2002     0.2966
H     -4.6074     0.8582    -0.2986
H     -2.9499     4.0929    -0.3587
H     -4.4524     3.1960    -0.4122
H     -3.7298     3.5816     1.1714
H      0.3620     2.8956     1.0288
H     -1.1039     3.8900     1.2783
H     -0.8544     4.8461    -0.7044
H      0.6863     4.0215    -0.8699
H     -0.7342     3.7391    -2.7527
H     -0.2303     1.3313    -1.1169
H      0.8320     2.1060    -2.4249
H     -1.9743     1.2576    -3.0018
H     -0.4933     1.0749    -3.9818
H     -2.6860    -0.3690    -1.7932
H     -2.7431    -0.3335    -4.3239
H     -3.7017    -1.6457    -3.5986
H     -2.1230    -2.0075    -4.3538
H     -1.1392    -2.5663    -0.9806
H     -2.9091    -2.3761    -0.8488
H     -2.2208    -3.2618    -2.2182
H     -0.0162    -0.9256    -4.2861
H      2.0704    -0.4080    -2.0975
H      2.4607    -1.0834    -3.6954
H      1.7631     0.5219    -3.6079
H     -0.4363    -3.1489    -3.5503
H      1.2780    -2.9837    -3.7576
H      0.6270    -3.0222    -2.1235
68
{"conf": 13, "E": 265.34, "rms": -1.0, "geom": "OH", "total_charge": 0, "CA_charge": 1, "smiles": "C[C:1]#[5N:2]->[Mn+:3]1(<-[3H-:4])(<-[4C-:5]#[O+:6])(<-[6C-:7]#[O+:8])<-[1N:9]([CH:10]([CH3:11])[CH3:12])([CH:13]([CH3:14])[CH3:15])[CH2:16][CH2:17][NH:18][CH2:19][CH2:20][2N:21]->1([CH:22]([CH3:23])[CH3:24])[CH:25]([CH3:26])[CH3:27]", "smiles3D": "C([C:1]#[5N:2]->[Mn+:3]1(<-[3H-:4])(<-[4C-:5]#[O+:6])(<-[6C-:7]#[O+:8])<-[1N:9]([C:10]([C:11]([H:32])([H:33])[H:34])([C:12]([H:35])([H:36])[H:37])[H:31])([C:13]([C:14]([H:39])([H:40])[H:41])([C:15]([H:42])([H:43])[H:44])[H:38])[C:16]([H:45])([H:46])[C:17]([H:47])([H:48])[N:18]([H:49])[C:19]([H:50])([H:51])[C:20]([H:52])([H:53])[2N:21]->1([C:22]([C:23]([H:55])([H:56])[H:57])([C:24]([H:58])([H:59])[H:60])[H:54])[C:25]([C:26]([H:62])([H:63])[H:64])([C:27]([H:65])([H:66])[H:67])[H:61])([H:28])([H:29])[H:30]", "smiles3Dx": "C([C:1]#[5N:2]->[Mn+:3]1(<-[3H-:4])(<-[4C-:5]#[O+:6])(<-[6C-:7]#[O+:8])<-[1N:9]([C:10]([C:11]([H:32])([H:33])[H:34])([C:12]([H:35])([H:36])[H:37])[H:31])([C:13]([C:14]([H:39])([H:40])[H:41])([C:15]([H:42])([H:43])[H:44])[H:38])[C:16]([H:45])([H:46])[C:17]([H:47])([H:48])[N:18]([H:49])[C:19]([H:50])([H:51])[C:20]([H:52])([H:53])[2N:21]->1([C:22]([C:23]([H:55])([H:56])[H:57])([C:24]([H:58])([H:59])[H:60])[H:54])[C:25]([C:26]([H:62])([H:63])[H:64])([C:27]([H:65])([H:66])[H:67])[H:61])([H:28])([H:29])[H:30]", "dummies": []}
C      0.0896    -4.2677    -2.5919
C      0.0589    -3.0136    -1.8416
N      0.0363    -1.9598    -1.2101
Mn     0.0000     0.0000     0.0000
H     -0.2005     1.5374     0.9910
C     -2.0840    -0.6016     0.7744
O     -3.1837    -0.9095     1.1627
C     -1.5094     0.9716    -1.4354
O     -2.3053     1.4803    -2.1854
N      1.0437    -1.2491     1.8646
C      1.1853    -0.4021     3.0737
C      1.8336    -1.1341     4.2838
C     -0.0797     0.3510     3.5435
C      0.0833    -2.4305     2.0124
C     -0.9789    -2.4035     3.1525
C      0.6482    -3.8906     2.0114
C      2.3565    -1.7702     1.4602
C      3.6432    -0.8985     1.4593
N      4.3850    -1.0786     0.2073
C      4.1965     0.0748    -0.6729
C      2.8793    -0.0445    -1.4880
N      1.8148     0.9517    -1.3884
C      2.1412     2.2648    -0.7995
C      2.1854     2.1622     0.7138
C      3.4192     3.0093    -1.3081
C      1.2366     1.1837    -2.7599
C      0.6902    -0.0935    -3.4625
C      2.1501     1.9152    -3.7917
H      0.4385    -5.0856    -1.9286
H      0.7836    -4.1661    -3.4515
H     -0.9291    -4.5009    -2.9638
H      1.8769     0.4027     2.8277
H      1.5511    -0.6686     5.2525
H      2.9385    -1.0627     4.2208
H      1.5922    -2.2096     4.3183
H      0.1957     1.3793     3.8650
H     -0.8161     0.4565     2.7376
H     -0.5630    -0.1158     4.4270
H     -0.4915    -2.3791     1.0862
H     -1.6553    -3.2800     3.0553
H     -0.5400    -2.4763     4.1635
H     -1.6743    -1.5559     3.1034
H      1.2506    -4.1132     1.1068
H     -0.1842    -4.6261     1.9710
H      1.2251    -4.1087     2.9347
H      2.6169    -2.6020     2.1404
H      2.2306    -2.2090     0.4553
H      4.2888    -1.2730     2.2878
H      3.5538     0.1557     1.7271
H      5.4061    -1.1313     0.4377
H      5.0350     0.0734    -1.4070
H      4.3632     1.0076    -0.1215
H      2.4018    -0.9952    -1.2295
H      3.2050    -0.1559    -2.5398
H      1.2805     2.9382    -1.0211
H      1.5188     2.9163     1.1852
H      1.8309     1.1477     0.9038
H      3.1816     2.3040     1.1779
H      4.0941     3.3452    -0.4930
H      3.1317     3.9460    -1.8298
H      4.0307     2.3969    -1.9942
H      0.3711     1.8544    -2.6316
H      0.3950     0.1270    -4.5101
H      1.4173    -0.9266    -3.5074
H     -0.2432    -0.4475    -3.0130
H      2.1924     2.9992    -3.5833
H      1.7117     1.8743    -4.8113
H      3.1703     1.4968    -3.8749
68
{"conf": 14, "E": 233.63, "rms": -1.0, "geom": "OH", "total_charge": 0, "CA_charge": 1, "smiles": "C[C:1]#[5N:2]->[Mn+:3]1(<-[3H-:4])(<-[4C-:5]#[O+:6])(<-[6C-:7]#[O+:8])<-[1N:9]([CH:10]([CH3:11])[CH3:12])([CH:13]([CH3:14])[CH3:15])[CH2:16][CH2:17][NH:18][CH2:19][CH2:20][2N:21]->1([CH:22]([CH3:23])[CH3:24])[CH:25]([CH3:26])[CH3:27]", "smiles3D": "C([C:1]#[5N:2]->[Mn+:3]1(<-[3H-:4])(<-[4C-:5]#[O+:6])(<-[6C-:7]#[O+:8])<-[1N:9]([C:10]([C:11]([H:32])([H:33])[H:34])([C:12]([H:35])([H:36])[H:37])[H:31])([C:13]([C:14]([H:39])([H:40])[H:41])([C:15]([H:42])([H:43])[H:44])[H:38])[C:16]([H:45])([H:46])[C:17]([H:47])([H:48])[N:18]([H:49])[C:19]([H:50])([H:51])[C:20]([H:52])([H:53])[2N:21]->1([C:22]([C:23]([H:55])([H:56])[H:57])([C:24]([H:58])([H:59])[H:60])[H:54])[C:25]([C:26]([H:62])([H:63])[H:64])([C:27]([H:65])([H:66])[H:67])[H:61])([H:28])([H:29])[H:30]", "smiles3Dx": "C([C:1]#[5N:2]->[Mn+:3]1(<-[3H-:4])(<-[4C-:5]#[O+:6])(<-[6C-:7]#[O+:8])<-[1N:9]([C:10]([C:11]([H:32])([H:33])[H:34])([C:12]([H:35])([H:36])[H:37])[H:31])([C:13]([C:14]([H:39])([H:40])[H:41])([C:15]([H:42])([H:43])[H:44])[H:38])[C:16]([H:45])([H:46])[C:17]([H:47])([H:48])[N:18]([H:49])[C:19]([H:50])([H:51])[C:20]([H:52])([H:53])[2N:21]->1([C:22]([C:23]([H:55])([H:56])[H:57])([C:24]([H:58])([H:59])[H:60])[H:54])[C:25]([C:26]([H:62])([H:63])[H:64])([C:27]([H:65])([H:66])[H:67])[H:61])([H:28])([H:29])[H:30]", "dummies": []}
C     -1.8553    -0.7424    -4.5718
C     -1.3088    -0.5223    -3.2341
N     -0.8501    -0.3400    -2.1087
Mn     0.0000     0.0000     0.0000
H      0.6488     0.4086     1.6588
C     -0.7797     2.1602    -0.0239
O     -1.1801     3.2979    -0.0355
C      1.7436     1.1980    -0.9012
O      2.6565     1.8291    -1.3732
N     -2.1179    -0.7236     0.9976
C     -3.2036    -0.4931     0.0042
C     -4.5921    -1.1321     0.3439
C     -3.4491     0.9717    -0.4358
C     -2.2401     0.1140     2.2247
C     -1.3189    -0.3009     3.4128
C     -3.6629     0.2743     2.8238
C     -2.0093    -2.1171     1.3707
C     -2.3284    -3.2456     0.3234
N     -1.4589    -4.4265     0.4267
C     -0.0240    -4.1376     0.5669
C      0.5291    -3.1071    -0.4829
N      1.4072    -2.0098    -0.0850
C      2.4599    -1.8091    -1.1309
C      1.9129    -1.5680    -2.5665
C      3.5414    -2.9253    -1.2261
C      1.9967    -2.0993     1.2643
C      2.6847    -3.4475     1.6541
C      2.9881    -0.9567     1.6126
H     -2.8403    -1.2460    -4.4894
H     -1.9797     0.2331    -5.0853
H     -1.1599    -1.3816    -5.1536
H     -2.8639    -0.9881    -0.9128
H     -4.9669    -1.6919    -0.5399
H     -5.3694    -0.3769     0.5850
H     -4.5731    -1.8349     1.1926
H     -3.4127     1.7091     0.3842
H     -2.7440     1.2547    -1.2383
H     -4.4430     1.0786    -0.9221
H     -1.9096     1.1218     1.9307
H     -1.1487     0.5746     4.0759
H     -1.7906    -1.0958     4.0301
H     -0.3345    -0.6821     3.1148
H     -4.3517     0.8343     2.1695
H     -3.6106     0.8785     3.7555
H     -4.1022    -0.7046     3.1004
H     -0.9842    -2.2220     1.6971
H     -2.6501    -2.3222     2.2567
H     -2.3374    -2.9374    -0.7315
H     -3.3692    -3.5947     0.4913
H     -1.7593    -4.9843     1.2612
H      0.5056    -5.1001     0.3953
H      0.1913    -3.9188     1.6252
H     -0.3089    -2.6010    -0.9690
H      1.0036    -3.7254    -1.2685
H      3.0127    -0.8947    -0.8720
H      2.7425    -1.5583    -3.3050
H      1.1884    -2.3296    -2.9121
H      1.4668    -0.5711    -2.6654
H      4.2239    -2.9013    -0.3586
H      3.1244    -3.9427    -1.3480
H      4.2109    -2.7463    -2.0941
H      1.1469    -1.9653     1.9522
H      2.2661    -3.8226     2.6125
H      3.7765    -3.3437     1.8313
H      2.5639    -4.2361     0.8923
H      2.6716     0.0195     1.2196
H      3.0793    -0.8668     2.7164
H      4.0040    -1.1497     1.2089
68
{"conf": 15, "E": 276.6, "rms": -1.0, "geom": "OH", "total_charge": 0, "CA_charge": 1, "smiles": "C[C:1]#[5N:2]->[Mn+:3]1(<-[3H-:4])(<-[4C-:5]#[O+:6])(<-[6C-:7]#[O+:8])<-[1N:9]([CH:10]([CH3:11])[CH3:12])([CH:13]([CH3:14])[CH3:15])[CH2:16][CH2:17][NH:18][CH2:19][CH2:20][2N:21]->1([CH:22]([CH3:23])[CH3:24])[CH:25]([CH3:26])[CH3:27]", "smiles3D": "C([C:1]#[5N:2]->[Mn+:3]1(<-[3H-:4])(<-[4C-:5]#[O+:6])(<-[6C-:7]#[O+:8])<-[1N:9]([C:10]([C:11]([H:32])([H:33])[H:34])([C:12]([H:35])([H:36])[H:37])[H:31])([C:13]([C:14]([H:39])([H:40])[H:41])([C:15]([H:42])([H:43])[H:44])[H:38])[C:16]([H:45])([H:46])[C:17]([H:47])([H:48])[N:18]([H:49])[C:19]([H:50])([H:51])[C:20]([H:52])([H:53])[2N:21]->1([C:22]([C:23]([H:55])([H:56])[H:57])([C:24]([H:58])([H:59])[H:60])[H:54])[C:25]([C:26]([H:62])([H:63])[H:64])([C:27]([H:65])([H:66])[H:67])[H:61])([H:28])([H:29])[H:30]", "smiles3Dx": "C([C:1]#[5N:2]->[Mn+:3]1(<-[3H-:4])(<-[4C-:5]#[O+:6])(<-[6C-:7]#[O+:8])<-[1N:9]([C:10]([C:11]([H:32])([H:33])[H:34])([C:12]([H:35])([H:36])[H:37])[H:31])([C:13]([C:14]([H:39])([H:40])[H:41])([C:15]([H:42])([H:43])[H:44])[H:38])[C:16]([H:45])([H:46])[C:17]([H:47])([H:48])[N:18]([H:49])[C:19]([H:50])([H:51])[C:20]([H:52])([H:53])[2N:21]->1([C:22]([C:23]([H:55])([H:56])[H:57])([C:24]([H:58])([H:59])[H:60])[H:54])[C:25]([C:26]([H:62])([H:63])[H:64])([C:27]([H:65])([H:66])[H:67])[H:61])([H:28])([H:29])[H:30]", "dummies": []}
C     -1.4940     1.6180    -4.4845
C     -1.0523     1.1451    -3.1736
N     -0.6852     0.7471    -2.0708
Mn     0.0000     0.0000     0.0000
H      0.7017    -0.7471     1.5023
C      2.1210     0.5740    -0.6523
O      3.2373     0.8631    -1.0060
C      0.7846    -1.8659    -1.0851
O      1.2064    -2.8388    -1.6600
N     -0.2986     2.2361     0.9542
C     -0.2379     2.3290     2.4765
C     -1.4644     2.6958     3.3431
C      0.4036     1.1025     3.1285
C      0.7346     3.1414     0.3660
C      2.1698     3.0660     0.9702
C      0.3117     4.6415     0.3948
C     -1.5236     2.4312     0.1991
C     -2.7795     3.1501     0.7173
N     -3.6170     2.3077     1.5826
C     -3.9597     1.0210     0.9577
C     -2.9533    -0.1167     1.4152
N     -2.2049    -1.0055     0.4817
C     -2.9892    -1.1497    -0.7791
C     -4.4404    -1.6884    -0.5817
C     -2.3965    -1.9450    -1.9549
C     -2.0179    -2.3169     1.2124
C     -1.5448    -2.2194     2.7060
C     -1.0876    -3.3733     0.5819
H     -2.2690     0.9310    -4.8821
H     -0.6293     1.6433    -5.1790
H     -1.9193     2.6378    -4.3847
H      0.4546     3.1543     2.7150
H     -1.1143     2.8483     4.3880
H     -2.2148     1.8976     3.4535
H     -1.8844     3.6857     3.1088
H     -0.2908     0.2497     3.1468
H      1.3714     0.8462     2.6738
H      0.6458     1.3235     4.1910
H      0.8399     2.8536    -0.7045
H      2.4470     2.0642     1.3228
H      2.3168     3.7724     1.8154
H      2.9075     3.3636     0.1943
H      1.1590     5.2890     0.0811
H     -0.5138     4.8672    -0.3084
H     -0.0028     4.9516     1.4117
H     -1.8008     1.4174    -0.0630
H     -1.3030     2.9054    -0.7828
H     -2.5310     4.1205     1.1843
H     -3.3883     3.4380    -0.1711
H     -4.5018     2.8367     1.7682
H     -4.1446     1.1711    -0.1194
H     -4.9675     0.7323     1.3348
H     -2.1708     0.3557     2.0119
H     -3.5612    -0.7423     2.1068
H     -3.0676    -0.1325    -1.1859
H     -5.0643    -1.3999    -1.4549
H     -4.9509    -1.3162     0.3212
H     -4.4528    -2.7972    -0.5171
H     -2.5953    -3.0339    -1.8977
H     -2.9155    -1.6263    -2.8857
H     -1.3485    -1.7201    -2.1397
H     -3.0235    -2.7879     1.2522
H     -0.4703    -1.9872     2.7916
H     -2.0980    -1.5286     3.3674
H     -1.6737    -3.2159     3.1820
H     -0.0300    -3.1977     0.8639
H     -1.1546    -3.5154    -0.4940
H     -1.3421    -4.3664     1.0121
68
{"conf": 16, "E": 267.29, "rms": -1.0, "geom": "OH", "total_charge": 0, "CA_charge": 1, "smiles": "C[C:1]#[5N:2]->[Mn+:3]1(<-[3H-:4])(<-[4C-:5]#[O+:6])(<-[6C-:7]#[O+:8])<-[1N:9]([CH:10]([CH3:11])[CH3:12])([CH:13]([CH3:14])[CH3:15])[CH2:16][CH2:17][NH:18][CH2:19][CH2:20][2N:21]->1([CH:22]([CH3:23])[CH3:24])[CH:25]([CH3:26])[CH3:27]", "smiles3D": "C([C:1]#[5N:2]->[Mn+:3]1(<-[3H-:4])(<-[4C-:5]#[O+:6])(<-[6C-:7]#[O+:8])<-[1N:9]([C:10]([C:11]([H:32])([H:33])[H:34])([C:12]([H:35])([H:36])[H:37])[H:31])([C:13]([C:14]([H:39])([H:40])[H:41])([C:15]([H:42])([H:43])[H:44])[H:38])[C:16]([H:45])([H:46])[C:17]([H:47])([H:48])[N:18]([H:49])[C:19]([H:50])([H:51])[C:20]([H:52])([H:53])[2N:21]->1([C:22]([C:23]([H:55])([H:56])[H:57])([C:24]([H:58])([H:59])[H:60])[H:54])[C:25]([C:26]([H:62])([H:63])[H:64])([C:27]([H:65])([H:66])[H:67])[H:61])([H:28])([H:29])[H:30]", "smiles3Dx": "C([C:1]#[5N:2]->[Mn+:3]1(<-[3H-:4])(<-[4C-:5]#[O+:6])(<-[6C-:7]#[O+:8])<-[1N:9]([C:10]([C:11]([H:32])([H:33])[H:34])([C:12]([H:35])([H:36])[H:37])[H:31])([C:13]([C:14]([H:39])([H:40])[H:41])([C:15]([H:42])([H:43])[H:44])[H:38])[C:16]([H:45])([H:46])[C:17]([H:47])([H:48])[N:18]([H:49])[C:19]([H:50])([H:51])[C:20]([H:52])([H:53])[2N:21]->1([C:22]([C:23]([H:55])([H:56])[H:57])([C:24]([H:58])([H:59])[H:60])[H:54])[C:25]([C:26]([H:62])([H:63])[H:64])([C:27]([H:65])([H:66])[H:67])[H:61])([H:28])([H:29])[H:30]", "dummies": []}
C      0.9432     2.3761    -4.2898
C      0.6709     1.6923    -3.0266
N      0.4419     1.1220    -1.9621
Mn     0.0000     0.0000     0.0000
H     -0.4239    -1.1295     1.3727
C      1.8747    -1.2202    -0.4957
O      2.8458    -1.8786    -0.7759
C     -0.6764    -1.6377    -1.4686
O     -1.0214    -2.4963    -2.2422
N      1.5536     1.3037     1.4663
C      2.4747     2.1235     0.5879
C      1.8986     3.3730    -0.1349
C      3.7900     2.6382     1.2902
C      2.3733     0.3043     2.2924
C      3.7437    -0.2160     1.7119
C      1.6266    -0.9632     2.7702
C      0.9080     2.2577     2.3749
C      0.0919     1.7377     3.5641
N     -0.9776     0.8663     3.1088
C     -2.1155     1.6219     2.5986
C     -2.8257     0.7652     1.5663
N     -2.3444     0.8187     0.1929
C     -2.4908     2.1452    -0.4416
C     -3.6539     3.0760     0.0324
C     -1.2110     2.9078    -0.3182
C     -3.1520    -0.1593    -0.6041
C     -4.6187     0.2279    -0.9485
C     -3.2137    -1.6024    -0.0219
H      1.3952     1.6611    -5.0074
H     -0.0056     2.7711    -4.7075
H      1.6461     3.2154    -4.1101
H      2.7755     1.4422    -0.2308
H      1.2153     3.1346    -0.9377
H      1.4809     4.1377     0.5497
H      2.7158     3.8836    -0.6906
H      3.9157     3.7414     1.2294
H      3.8436     2.4366     2.3736
H      4.6849     2.2072     0.7934
H      2.6548     0.8335     3.2307
H      3.8989    -1.3041     1.8820
H      3.9071    -0.0710     0.6356
H      4.5926     0.2577     2.2484
H      0.6597    -0.8012     3.2459
H      2.2312    -1.4424     3.5715
H      1.5412    -1.7293     1.9786
H      1.6902     2.9156     2.8140
H      0.2520     2.9102     1.8075
H      0.7373     1.2102     4.2961
H     -0.3249     2.6045     4.1279
H     -1.3075     0.3041     3.9299
H     -2.8212     1.8264     3.4369
H     -1.8418     2.6082     2.2071
H     -2.7571    -0.2727     1.9417
H     -3.8994     1.0418     1.5924
H     -2.6368     1.9932    -1.5374
H     -3.7197     3.9487    -0.6526
H     -3.4979     3.4790     1.0516
H     -4.6462     2.5980     0.0258
H     -0.9490     3.3585    -1.2998
H     -1.2514     3.7476     0.4066
H     -0.4831     2.1479    -0.0034
H     -2.6350    -0.2290    -1.5798
H     -5.0989    -0.6011    -1.5126
H     -4.6794     1.0972    -1.6323
H     -5.2351     0.3910    -0.0424
H     -2.2758    -1.9070     0.4710
H     -3.4308    -2.3290    -0.8342
H     -4.0308    -1.7000     0.7262
68
{"conf": 17, "E": 242.93, "rms": -1.0, "geom": "OH", "total_charge": 0, "CA_charge": 1, "smiles": "C[C:1]#[5N:2]->[Mn+:3]1(<-[3H-:4])(<-[4C-:5]#[O+:6])(<-[6C-:7]#[O+:8])<-[1N:9]([CH:10]([CH3:11])[CH3:12])([CH:13]([CH3:14])[CH3:15])[CH2:16][CH2:17][NH:18][CH2:19][CH2:20][2N:21]->1([CH:22]([CH3:23])[CH3:24])[CH:25]([CH3:26])[CH3:27]", "smiles3D": "C([C:1]#[5N:2]->[Mn+:3]1(<-[3H-:4])(<-[4C-:5]#[O+:6])(<-[6C-:7]#[O+:8])<-[1N:9]([C:10]([C:11]([H:32])([H:33])[H:34])([C:12]([H:35])([H:36])[H:37])[H:31])([C:13]([C:14]([H:39])([H:40])[H:41])([C:15]([H:42])([H:43])[H:44])[H:38])[C:16]([H:45])([H:46])[C:17]([H:47])([H:48])[N:18]([H:49])[C:19]([H:50])([H:51])[C:20]([H:52])([H:53])[2N:21]->1([C:22]([C:23]([H:55])([H:56])[H:57])([C:24]([H:58])([H:59])[H:60])[H:54])[C:25]([C:26]([H:62])([H:63])[H:64])([C:27]([H:65])([H:66])[H:67])[H:61])([H:28])([H:29])[H:30]", "smiles3Dx": "C([C:1]#[5N:2]->[Mn+:3]1(<-[3H-:4])(<-[4C-:5]#[O+:6])(<-[6C-:7]#[O+:8])<-[1N:9]([C:10]([C:11]([H:32])([H:33])[H:34])([C:12]([H:35])([H:36])[H:37])[H:31])([C:13]([C:14]([H:39])([H:40])[H:41])([C:15]([H:42])([H:43])[H:44])[H:38])[C:16]([H:45])([H:46])[C:17]([H:47])([H:48])[N:18]([H:49])[C:19]([H:50])([H:51])[C:20]([H:52])([H:53])[2N:21]->1([C:22]([C:23]([H:55])([H:56])[H:57])([C:24]([H:58])([H:59])[H:60])[H:54])[C:25]([C:26]([H:62])([H:63])[H:64])([C:27]([H:65])([H:66])[H:67])[H:61])([H:28])([H:29])[H:30]", "dummies": []}
C     -2.2829     1.0647    -4.3169
C     -1.6162     0.7469    -3.0558
N     -1.0606     0.4773    -1.9926
Mn     0.0000     0.0000     0.0000
H      1.0363    -0.1955     1.4933
C      0.5598     2.2303    -0.0691
O      0.8547     3.3991    -0.1071
C      2.0286    -0.0146    -1.0807
O      3.0948    -0.0168    -1.6444
N     -1.9155     0.6522     1.4288
C     -1.4821     1.8182     2.2777
C     -2.5245     2.3038     3.3295
C     -0.1078     1.7214     2.9995
C     -3.0618     1.0940     0.5574
C     -2.8413     2.3822    -0.2857
C     -3.5798    -0.0145    -0.3804
C     -2.4534    -0.4329     2.2659
C     -1.6140    -1.0361     3.3934
N     -0.3173    -1.4705     2.8908
C     -0.3964    -2.8042     2.2923
C      0.4853    -2.8951     1.0301
N     -0.0707    -2.4645    -0.2577
C     -1.4239    -3.0110    -0.5064
C     -2.0070    -2.8080    -1.9213
C     -1.6698    -4.5121    -0.1392
C      0.9315    -2.8826    -1.2990
C      0.8234    -2.1886    -2.6767
C      1.0593    -4.4086    -1.5947
H     -1.6289     1.7223    -4.9255
H     -3.2397     1.5852    -4.1063
H     -2.4863     0.1264    -4.8727
H     -1.3462     2.6681     1.5946
H     -2.1660     3.2405     3.8080
H     -3.4977     2.5695     2.8791
H     -2.6841     1.5711     4.1433
H      0.0660     2.6639     3.5622
H      0.7442     1.6905     2.3138
H      0.0157     0.9293     3.7430
H     -3.9227     1.3307     1.2173
H     -1.8485     2.4269    -0.7463
H     -3.5962     2.4883    -1.0932
H     -2.9859     3.2877     0.3406
H     -2.7400    -0.6046    -0.7260
H     -4.2879    -0.6837     0.1528
H     -4.1363     0.3708    -1.2606
H     -2.7339    -1.2614     1.6243
H     -3.3988    -0.0885     2.7424
H     -1.5190    -0.3489     4.2525
H     -2.1732    -1.8918     3.8389
H      0.3507    -1.5083     3.6971
H     -0.0092    -3.5461     3.0290
H     -1.4364    -3.1314     2.1106
H      1.3946    -2.2890     1.2204
H      0.8264    -3.9406     0.9734
H     -2.0641    -2.4408     0.1486
H     -3.1159    -2.8694    -1.8723
H     -1.7627    -1.8303    -2.3441
H     -1.6863    -3.5982    -2.6281
H     -1.1406    -4.8800     0.7557
H     -1.4304    -5.2048    -0.9678
H     -2.7532    -4.6522     0.0654
H      1.9250    -2.5776    -0.8988
H      1.8343    -2.1289    -3.1352
H      0.4435    -1.1748    -2.6085
H      0.2022    -2.7409    -3.4086
H      0.2781    -4.7636    -2.2945
H      2.0284    -4.5885    -2.1086
H      1.0619    -5.0738    -0.7155
68
{"conf": 18, "E": 270.71, "rms": -1.0, "geom": "OH", "total_charge": 0, "CA_charge": 1, "smiles": "C[C:1]#[5N:2]->[Mn+:3]1(<-[3H-:4])(<-[4C-:5]#[O+:6])(<-[6C-:7]#[O+:8])<-[1N:9]([CH:10]([CH3:11])[CH3:12])([CH:13]([CH3:14])[CH3:15])[CH2:16][CH2:17][NH:18][CH2:19][CH2:20][2N:21]->1([CH:22]([CH3:23])[CH3:24])[CH:25]([CH3:26])[CH3:27]", "smiles3D": "C([C:1]#[5N:2]->[Mn+:3]1(<-[3H-:4])(<-[4C-:5]#[O+:6])(<-[6C-:7]#[O+:8])<-[1N:9]([C:10]([C:11]([H:32])([H:33])[H:34])([C:12]([H:35])([H:36])[H:37])[H:31])([C:13]([C:14]([H:39])([H:40])[H:41])([C:15]([H:42])([H:43])[H:44])[H:38])[C:16]([H:45])([H:46])[C:17]([H:47])([H:48])[N:18]([H:49])[C:19]([H:50])([H:51])[C:20]([H:52])([H:53])[2N:21]->1([C:22]([C:23]([H:55])([H:56])[H:57])([C:24]([H:58])([H:59])[H:60])[H:54])[C:25]([C:26]([H:62])([H:63])[H:64])([C:27]([H:65])([H:66])[H:67])[H:61])([H:28])([H:29])[H:30]", "smiles3Dx": "C([C:1]#[5N:2]->[Mn+:3]1(<-[3H-:4])(<-[4C-:5]#[O+:6])(<-[6C-:7]#[O+:8])<-[1N:9]([C:10]([C:11]([H:32])([H:33])[H:34])([C:12]([H:35])([H:36])[H:37])[H:31])([C:13]([C:14]([H:39])([H:40])[H:41])([C:15]([H:42])([H:43])[H:44])[H:38])[C:16]([H:45])([H:46])[C:17]([H:47])([H:48])[N:18]([H:49])[C:19]([H:50])([H:51])[C:20]([H:52])([H:53])[2N:21]->1([C:22]([C:23]([H:55])([H:56])[H:57])([C:24]([H:58])([H:59])[H:60])[H:54])[C:25]([C:26]([H:62])([H:63])[H:64])([C:27]([H:65])([H:66])[H:67])[H:61])([H:28])([H:29])[H:30]", "dummies": []}
C      4.5095     1.2925     1.7101
C      3.1886     0.9097     1.2153
N      2.0788     0.5884     0.7961
Mn     0.0000     0.0000     0.0000
H     -1.6929    -0.4046    -0.5524
C     -0.9061     1.4339     1.5471
O     -1.3791     2.1776     2.3707
C     -0.4208    -1.3232     1.8311
O     -0.6439    -2.0156     2.7930
N      0.2069     1.7688    -1.7353
C      1.2945     2.7279    -1.3838
C      1.2413     3.4430    -0.0215
C      1.5608     3.8413    -2.4448
C     -1.1306     2.4517    -1.9382
C     -2.2267     1.6123    -2.6810
C     -1.8503     3.0268    -0.7024
C      0.5418     1.1542    -3.0371
C      2.0026     0.8514    -3.5474
N      2.0585    -0.4672    -4.1961
C      2.1996    -1.6488    -3.3137
C      1.9959    -1.4258    -1.7780
N      0.8984    -2.0018    -1.0458
C     -0.1718    -2.7377    -1.8129
C     -1.2637    -3.3659    -0.8941
C     -0.9462    -1.9984    -2.9238
C      1.4610    -2.9428    -0.0029
C      2.4695    -2.3713     1.0384
C      2.1146    -4.2144    -0.6264
H      4.4502     1.5023     2.7978
H      5.2247     0.4636     1.5309
H      4.8539     2.2015     1.1755
H      2.2085     2.1204    -1.3208
H      0.6675     4.3918    -0.0479
H      2.2736     3.7514     0.2547
H      0.9097     2.7994     0.7901
H      2.5797     4.2582    -2.2931
H      1.5031     3.5042    -3.4917
H      0.8427     4.6820    -2.3394
H     -0.9333     3.3227    -2.5986
H     -1.9448     1.2086    -3.6711
H     -3.0987     2.2684    -2.8944
H     -2.6131     0.7892    -2.0594
H     -1.2329     3.5337     0.0366
H     -2.5698     3.8024    -1.0445
H     -2.4732     2.2554    -0.2061
H      0.0211     0.2197    -3.0079
H      0.0889     1.7539    -3.8598
H      2.2554     1.5940    -4.3332
H      2.8511     0.9427    -2.8457
H      1.2653    -0.5856    -4.8679
H      3.2505    -1.9880    -3.4455
H      1.6466    -2.5150    -3.7176
H      2.9662    -1.6913    -1.3318
H      1.8691    -0.3740    -1.5545
H      0.3262    -3.5834    -2.3263
H     -0.9215    -4.3188    -0.4408
H     -1.5756    -2.6586    -0.1065
H     -2.1785    -3.6542    -1.4553
H     -1.5527    -1.1713    -2.5347
H     -0.3415    -1.6992    -3.7861
H     -1.6702    -2.6978    -3.3954
H      0.6247    -3.2997     0.6148
H      2.7276    -3.1739     1.7627
H      3.4395    -2.0238     0.6360
H      2.0284    -1.5992     1.6755
H      1.3463    -4.9423    -0.9558
H      2.7670    -3.9680    -1.4873
H      2.7303    -4.7638     0.1175
68
{"conf": 19, "E": 242.93, "rms": -1.0, "geom": "OH", "total_charge": 0, "CA_charge": 1, "smiles": "C[C:1]#[5N:2]->[Mn+:3]1(<-[3H-:4])(<-[4C-:5]#[O+:6])(<-[6C-:7]#[O+:8])<-[1N:9]([CH:10]([CH3:11])[CH3:12])([CH:13]([CH3:14])[CH3:15])[CH2:16][CH2:17][NH:18][CH2:19][CH2:20][2N:21]->1([CH:22]([CH3:23])[CH3:24])[CH:25]([CH3:26])[CH3:27]", "smiles3D": "C([C:1]#[5N:2]->[Mn+:3]1(<-[3H-:4])(<-[4C-:5]#[O+:6])(<-[6C-:7]#[O+:8])<-[1N:9]([C:10]([C:11]([H:32])([H:33])[H:34])([C:12]([H:35])([H:36])[H:37])[H:31])([C:13]([C:14]([H:39])([H:40])[H:41])([C:15]([H:42])([H:43])[H:44])[H:38])[C:16]([H:45])([H:46])[C:17]([H:47])([H:48])[N:18]([H:49])[C:19]([H:50])([H:51])[C:20]([H:52])([H:53])[2N:21]->1([C:22]([C:23]([H:55])([H:56])[H:57])([C:24]([H:58])([H:59])[H:60])[H:54])[C:25]([C:26]([H:62])([H:63])[H:64])([C:27]([H:65])([H:66])[H:67])[H:61])([H:28])([H:29])[H:30]", "smiles3Dx": "C([C:1]#[5N:2]->[Mn+:3]1(<-[3H-:4])(<-[4C-:5]#[O+:6])(<-[6C-:7]#[O+:8])<-[1N:9]([C:10]([C:11]([H:32])([H:33])[H:34])([C:12]([H:35])([H:36])[H:37])[H:31])([C:13]([C:14]([H:39])([H:40])[H:41])([C:15]([H:42])([H:43])[H:44])[H:38])[C:16]([H:45])([H:46])[C:17]([H:47])([H:48])[N:18]([H:49])[C:19]([H:50])([H:51])[C:20]([H:52])([H:53])[2N:21]->1([C:22]([C:23]([H:55])([H:56])[H:57])([C:24]([H:58])([H:59])[H:60])[H:54])[C:25]([C:26]([H:62])([H:63])[H:64])([C:27]([H:65])([H:66])[H:67])[H:61])([H:28])([H:29])[H:30]", "dummies": []}
C      1.1149     4.8308    -0.6338
C      0.7860     3.4181    -0.4544
N      0.5033     2.2311    -0.3034
Mn     0.0000     0.0000     0.0000
H     -0.1305    -1.7952     0.3199
C      1.4402     0.1904     1.7837
O      2.1971     0.2905     2.7174
C      2.0266    -0.5838    -0.9138
O      3.0920    -0.8924    -1.3875
N     -1.8433     0.4080     1.6038
C     -2.0104     1.8910     1.8068
C     -0.8279     2.6402     2.4847
C     -2.3850     2.6467     0.5163
C     -1.4568    -0.2151     2.9192
C     -0.8915    -1.6639     2.8997
C     -2.5463    -0.1580     4.0321
C     -3.1601    -0.0792     1.1611
C     -3.4219    -1.5774     0.9979
N     -2.4166    -2.1821     0.1340
C     -2.7554    -2.0113    -1.2800
C     -1.4934    -1.7212    -2.1179
N     -1.0201    -0.3372    -2.2340
C     -2.1089     0.6133    -2.5547
C     -1.6899     2.0532    -2.9211
C     -3.1534     0.1702    -3.6322
C      0.0651    -0.3595    -3.2758
C     -0.3709    -0.5855    -4.7562
C      1.0269     0.8513    -3.2944
H      0.8444     5.1442    -1.6630
H      0.5451     5.4372     0.0998
H      2.2024     4.9805    -0.4740
H     -2.8735     2.0487     2.4871
H      0.1510     2.3179     2.1139
H     -0.8974     3.7403     2.3503
H     -0.8572     2.4996     3.5858
H     -3.4773     2.5843     0.3254
H     -2.1479     3.7308     0.5504
H     -1.8618     2.1982    -0.3190
H     -0.6165     0.3757     3.3095
H     -1.5509    -2.4568     2.5363
H      0.0712    -1.7501     2.3870
H     -0.6411    -1.9624     3.9406
H     -3.4202    -0.7990     3.8084
H     -2.8904     0.8702     4.2443
H     -2.1208    -0.5206     4.9924
H     -3.3947     0.3725     0.2031
H     -3.9389     0.2899     1.8660
H     -4.4443    -1.7194     0.5758
H     -3.4994    -2.0930     1.9713
H     -2.3785    -3.2080     0.3438
H     -3.1986    -2.9630    -1.6551
H     -3.5555    -1.2661    -1.4419
H     -1.6865    -2.1483    -3.1143
H     -0.6669    -2.3213    -1.6854
H     -2.6607     0.7045    -1.6322
H     -1.4396     2.1605    -3.9947
H     -0.8518     2.4164    -2.3211
H     -2.5425     2.7414    -2.7328
H     -3.4102    -0.9022    -3.6390
H     -4.1052     0.7128    -3.4448
H     -2.8535     0.4406    -4.6622
H      0.7063    -1.2341    -3.0225
H     -0.7230     0.3494    -5.2335
H     -1.1321    -1.3653    -4.9232
H      0.5185    -0.9059    -5.3409
H      2.0245     0.5189    -3.6550
H      0.7185     1.6573    -3.9885
H      1.1719     1.2887    -2.3123
68
{"conf": 20, "E": 255.07, "rms": -1.0, "geom": "OH", "total_charge": 0, "CA_charge": 1, "smiles": "C[C:1]#[5N:2]->[Mn+:3]1(<-[3H-:4])(<-[4C-:5]#[O+:6])(<-[6C-:7]#[O+:8])<-[1N:9]([CH:10]([CH3:11])[CH3:12])([CH:13]([CH3:14])[CH3:15])[CH2:16][CH2:17][NH:18][CH2:19][CH2:20][2N:21]->1([CH:22]([CH3:23])[CH3:24])[CH:25]([CH3:26])[CH3:27]", "smiles3D": "C([C:1]#[5N:2]->[Mn+:3]1(<-[3H-:4])(<-[4C-:5]#[O+:6])(<-[6C-:7]#[O+:8])<-[1N:9]([C:10]([C:11]([H:32])([H:33])[H:34])([C:12]([H:35])([H:36])[H:37])[H:31])([C:13]([C:14]([H:39])([H:40])[H:41])([C:15]([H:42])([H:43])[H:44])[H:38])[C:16]([H:45])([H:46])[C:17]([H:47])([H:48])[N:18]([H:49])[C:19]([H:50])([H:51])[C:20]([H:52])([H:53])[2N:21]->1([C:22]([C:23]([H:55])([H:56])[H:57])([C:24]([H:58])([H:59])[H:60])[H:54])[C:25]([C:26]([H:62])([H:63])[H:64])([C:27]([H:65])([H:66])[H:67])[H:61])([H:28])([H:29])[H:30]", "smiles3Dx": "C([C:1]#[5N:2]->[Mn+:3]1(<-[3H-:4])(<-[4C-:5]#[O+:6])(<-[6C-:7]#[O+:8])<-[1N:9]([C:10]([C:11]([H:32])([H:33])[H:34])([C:12]([H:35])([H:36])[H:37])[H:31])([C:13]([C:14]([H:39])([H:40])[H:41])([C:15]([H:42])([H:43])[H:44])[H:38])[C:16]([H:45])([H:46])[C:17]([H:47])([H:48])[N:18]([H:49])[C:19]([H:50])([H:51])[C:20]([H:52])([H:53])[2N:21]->1([C:22]([C:23]([H:55])([H:56])[H:57])([C:24]([H:58])([H:59])[H:60])[H:54])[C:25]([C:26]([H:62])([H:63])[H:64])([C:27]([H:65])([H:66])[H:67])[H:61])([H:28])([H:29])[H:30]", "dummies": []}
C      2.7562     4.0618     0.9199
C      1.9468     2.8746     0.6518
N      1.2645     1.8776     0.4236
Mn     0.0000     0.0000     0.0000
H     -0.9728    -1.5279    -0.2670
C      0.1669    -0.5214     2.2295
O      0.2625    -0.7996     3.3991
C      1.9265    -1.2509     0.0462
O      2.9376    -1.9076     0.0733
N     -2.0468     1.1505     0.5684
C     -3.0217     0.4137     1.4318
C     -2.9806    -1.1378     1.3360
C     -2.9907     0.7606     2.9377
C     -1.7797     2.5610     0.9258
C     -0.9027     2.7663     2.1859
C     -3.0515     3.4546     1.0697
C     -2.3721     0.9991    -0.7537
C     -3.2924     1.9163    -1.5560
N     -3.2419     1.4766    -2.9594
C     -1.8665     1.5650    -3.4915
C     -1.0449     0.2304    -3.2655
N      0.2456     0.2576    -2.4994
C      1.0066     1.5165    -2.6772
C      2.4908     1.4612    -2.2131
C      0.9966     2.1679    -4.1031
C      1.0494    -0.9238    -2.9533
C      1.5689    -0.9237    -4.4251
C      0.3553    -2.2876    -2.7197
H      2.5297     4.4408     1.9376
H      3.8317     3.7984     0.8524
H      2.5194     4.8457     0.1715
H     -4.0362     0.7087     1.0768
H     -2.0354    -1.5620     1.7071
H     -3.2120    -1.5438     0.3349
H     -3.7812    -1.5689     1.9750
H     -3.3715     1.7800     3.1270
H     -3.6847     0.1055     3.5069
H     -1.9856     0.6184     3.3732
H     -1.1859     2.9877     0.0822
H     -0.2232     1.9260     2.3578
H     -1.4732     2.9192     3.1222
H     -0.2965     3.6888     2.0633
H     -2.9645     4.3429     0.4083
H     -3.9809     2.9211     0.8072
H     -3.2000     3.8545     2.0944
H     -1.3617     1.1094    -1.1489
H     -2.6910    -0.0318    -0.9561
H     -2.9849     2.9806    -1.4976
H     -4.3340     1.8120    -1.1858
H     -3.8469     2.1312    -3.5093
H     -1.9327     1.7425    -4.5889
H     -1.3784     2.4694    -3.0856
H     -0.8728    -0.1763    -4.2756
H     -1.7045    -0.5003    -2.7661
H      0.5074     2.2354    -1.9963
H      2.8643     2.4932    -2.0391
H      3.1561     1.0018    -2.9713
H      2.6265     0.8870    -1.2851
H      2.0190     2.3448    -4.5018
H      0.4730     1.5660    -4.8670
H      0.5241     3.1720    -4.0649
H      1.9539    -0.9509    -2.3384
H      2.1590    -0.0320    -4.6860
H      2.2794    -1.7687    -4.5525
H      0.7785    -1.0830    -5.1839
H      0.2182    -2.4979    -1.6519
H      1.0082    -3.1102    -3.0836
H     -0.6060    -2.3831    -3.2620
68
{"conf": 21, "E": 236.99, "rms": -1.0, "geom": "OH", "total_charge": 0, "CA_charge": 1, "smiles": "C[C:1]#[5N:2]->[Mn+:3]1(<-[3H-:4])(<-[4C-:5]#[O+:6])(<-[6C-:7]#[O+:8])<-[1N:9]([CH:10]([CH3:11])[CH3:12])([CH:13]([CH3:14])[CH3:15])[CH2:16][CH2:17][NH:18][CH2:19][CH2:20][2N:21]->1([CH:22]([CH3:23])[CH3:24])[CH:25]([CH3:26])[CH3:27]", "smiles3D": "C([C:1]#[5N:2]->[Mn+:3]1(<-[3H-:4])(<-[4C-:5]#[O+:6])(<-[6C-:7]#[O+:8])<-[1N:9]([C:10]([C:11]([H:32])([H:33])[H:34])([C:12]([H:35])([H:36])[H:37])[H:31])([C:13]([C:14]([H:39])([H:40])[H:41])([C:15]([H:42])([H:43])[H:44])[H:38])[C:16]([H:45])([H:46])[C:17]([H:47])([H:48])[N:18]([H:49])[C:19]([H:50])([H:51])[C:20]([H:52])([H:53])[2N:21]->1([C:22]([C:23]([H:55])([H:56])[H:57])([C:24]([H:58])([H:59])[H:60])[H:54])[C:25]([C:26]([H:62])([H:63])[H:64])([C:27]([H:65])([H:66])[H:67])[H:61])([H:28])([H:29])[H:30]", "smiles3Dx": "C([C:1]#[5N:2]->[Mn+:3]1(<-[3H-:4])(<-[4C-:5]#[O+:6])(<-[6C-:7]#[O+:8])<-[1N:9]([C:10]([C:11]([H:32])([H:33])[H:34])([C:12]([H:35])([H:36])[H:37])[H:31])([C:13]([C:14]([H:39])([H:40])[H:41])([C:15]([H:42])([H:43])[H:44])[H:38])[C:16]([H:45])([H:46])[C:17]([H:47])([H:48])[N:18]([H:49])[C:19]([H:50])([H:51])[C:20]([H:52])([H:53])[2N:21]->1([C:22]([C:23]([H:55])([H:56])[H:57])([C:24]([H:58])([H:59])[H:60])[H:54])[C:25]([C:26]([H:62])([H:63])[H:64])([C:27]([H:65])([H:66])[H:67])[H:61])([H:28])([H:29])[H:30]", "dummies": []}
C      0.6786    -4.5220     1.9991
C      0.4760    -3.1961     1.4176
N      0.3011    -2.0815     0.9304
Mn     0.0000     0.0000     0.0000
H     -0.0815     1.5774    -0.9080
C      0.9641    -0.7842    -1.9330
O      1.4770    -1.1908    -2.9461
C      2.2607     0.1999     0.3741
O      3.4469     0.3004     0.5672
N     -2.2203    -0.6265    -0.8659
C     -2.9439     0.6504    -1.0016
C     -4.5031     0.6146    -0.9772
C     -2.5140     1.5694    -2.1821
C     -2.0211    -1.3027    -2.1887
C     -1.3004    -2.6805    -2.1203
C     -3.2862    -1.5237    -3.0661
C     -2.8932    -1.5842     0.0164
C     -3.1510    -1.2020     1.4691
N     -1.9533    -1.5057     2.2456
C     -1.7154    -0.5988     3.3574
C     -0.3918     0.1653     3.1349
N     -0.3400     1.2332     2.1368
C     -1.5505     2.0776     2.1619
C     -2.0242     2.6255     3.5462
C     -1.5831     3.2557     1.1670
C      0.9141     2.0180     2.4125
C      1.4319     2.9155     1.2597
C      0.9511     2.9070     3.6918
H      0.0868    -4.6086     2.9335
H      1.7547    -4.6653     2.2273
H      0.3461    -5.2961     1.2774
H     -2.6489     1.1895    -0.1177
H     -4.9460     0.0510    -1.8143
H     -4.9191     0.2040    -0.0406
H     -4.8954     1.6525    -1.0421
H     -2.6458     2.6314    -1.8816
H     -3.1407     1.4335    -3.0836
H     -1.4614     1.4538    -2.4840
H     -1.3599    -0.6489    -2.7777
H     -0.5373    -2.7200    -1.3284
H     -2.0201    -3.5085    -1.9374
H     -0.8009    -2.8941    -3.0899
H     -3.0158    -2.1206    -3.9644
H     -3.6936    -0.5908    -3.4832
H     -4.0822    -2.0887    -2.5451
H     -2.3070    -2.5194     0.0602
H     -3.8756    -1.8479    -0.4231
H     -3.5261    -0.1814     1.5772
H     -3.9865    -1.8349     1.8479
H     -2.0343    -2.4855     2.6107
H     -2.5881     0.0433     3.5888
H     -1.5805    -1.2021     4.2849
H      0.3740    -0.5782     2.8435
H     -0.0884     0.5403     4.1268
H     -2.3339     1.4177     1.8495
H     -1.6798     3.6574     3.7516
H     -3.1344     2.6832     3.5458
H     -1.7459     1.9950     4.4084
H     -1.1210     4.1708     1.5867
H     -2.6407     3.5184     0.9467
H     -1.1085     3.0147     0.2096
H      1.7079     1.2555     2.5719
H      1.0112     3.9382     1.2713
H      2.5289     3.0505     1.3791
H      1.2855     2.5013     0.2656
H      0.5332     2.4532     4.6057
H      0.4700     3.8907     3.5245
H      2.0124     3.1325     3.9337
68
{"conf": 22, "E": 267.08, "rms": -1.0, "geom": "OH", "total_charge": 0, "CA_charge": 1, "smiles": "C[C:1]#[5N:2]->[Mn+:3]1(<-[3H-:4])(<-[4C-:5]#[O+:6])(<-[6C-:7]#[O+:8])<-[1N:9]([CH:10]([CH3:11])[CH3:12])([CH:13]([CH3:14])[CH3:15])[CH2:16][CH2:17][NH:18][CH2:19][CH2:20][2N:21]->1([CH:22]([CH3:23])[CH3:24])[CH:25]([CH3:26])[CH3:27]", "smiles3D": "C([C:1]#[5N:2]->[Mn+:3]1(<-[3H-:4])(<-[4C-:5]#[O+:6])(<-[6C-:7]#[O+:8])<-[1N:9]([C:10]([C:11]([H:32])([H:33])[H:34])([C:12]([H:35])([H:36])[H:37])[H:31])([C:13]([C:14]([H:39])([H:40])[H:41])([C:15]([H:42])([H:43])[H:44])[H:38])[C:16]([H:45])([H:46])[C:17]([H:47])([H:48])[N:18]([H:49])[C:19]([H:50])([H:51])[C:20]([H:52])([H:53])[2N:21]->1([C:22]([C:23]([H:55])([H:56])[H:57])([C:24]([H:58])([H:59])[H:60])[H:54])[C:25]([C:26]([H:62])([H:63])[H:64])([C:27]([H:65])([H:66])[H:67])[H:61])([H:28])([H:29])[H:30]", "smiles3Dx": "C([C:1]#[5N:2]->[Mn+:3]1(<-[3H-:4])(<-[4C-:5]#[O+:6])(<-[6C-:7]#[O+:8])<-[1N:9]([C:10]([C:11]([H:32])([H:33])[H:34])([C:12]([H:35])([H:36])[H:37])[H:31])([C:13]([C:14]([H:39])([H:40])[H:41])([C:15]([H:42])([H:43])[H:44])[H:38])[C:16]([H:45])([H:46])[C:17]([H:47])([H:48])[N:18]([H:49])[C:19]([H:50])([H:51])[C:20]([H:52])([H:53])[2N:21]->1([C:22]([C:23]([H:55])([H:56])[H:57])([C:24]([H:58])([H:59])[H:60])[H:54])[C:25]([C:26]([H:62])([H:63])[H:64])([C:27]([H:65])([H:66])[H:67])[H:61])([H:28])([H:29])[H:30]", "dummies": []}
C     -1.5773    -3.8289     2.7736
C     -1.1362    -2.7055     1.9486
N     -0.7681    -1.7622     1.2514
Mn     0.0000     0.0000     0.0000
H      0.8038     1.4795    -0.7139
C      2.0516    -0.6374     0.7964
O      3.1268    -0.9588     1.2392
C      0.2403     1.0468     2.0339
O      0.3702     1.5939     3.1008
N      0.4140    -1.3736    -2.0374
C      1.0598    -2.6484    -1.5421
C      0.7815    -3.9326    -2.3854
C      2.6103    -2.6351    -1.3248
C      1.3214    -0.7285    -3.0803
C      0.7176    -0.2664    -4.4468
C      2.1670     0.4459    -2.5537
C     -0.8688    -1.6607    -2.6487
C     -1.9143    -2.4081    -1.8116
N     -3.1187    -1.5898    -1.6821
C     -3.4920    -1.3644    -0.2935
C     -3.3265     0.0906     0.1912
N     -2.2594     1.0161    -0.2656
C     -2.5076     1.4544    -1.6588
C     -3.6243     2.4920    -1.9209
C     -1.2505     1.9406    -2.3677
C     -2.2955     2.1504     0.7305
C     -1.3025     3.3045     0.4858
C     -3.6627     2.8099     1.1190
H     -2.6795    -3.7885     2.8925
H     -1.0943    -3.7679     3.7703
H     -1.2931    -4.7817     2.2815
H      0.6247    -2.8229    -0.5428
H      1.0185    -3.7601    -3.4562
H     -0.2459    -4.3149    -2.2802
H      1.4167    -4.7751    -2.0333
H      3.1512    -3.1025    -2.1776
H      3.0683    -1.6490    -1.2207
H      2.8659    -3.2338    -0.4239
H      2.0519    -1.5007    -3.3940
H     -0.0778     0.4894    -4.3554
H      0.3519    -1.1233    -5.0478
H      1.5164     0.1932    -5.0692
H      1.6814     1.4271    -2.7319
H      3.1274     0.4812    -3.1126
H      2.4319     0.3521    -1.4960
H     -0.7109    -2.2634    -3.5671
H     -1.3156    -0.7165    -2.9727
H     -2.1982    -3.3453    -2.3426
H     -1.4999    -2.7448    -0.8550
H     -3.9109    -2.0584    -2.1840
H     -4.5765    -1.6020    -0.1856
H     -3.0589    -2.0898     0.4103
H     -3.2667     0.0110     1.3020
H     -4.2950     0.5750    -0.0419
H     -2.8297     0.5788    -2.2176
H     -3.3130     3.5251    -1.6768
H     -4.5755     2.2287    -1.4216
H     -3.8574     2.5022    -3.0080
H     -0.4953     1.1647    -2.2678
H     -1.4614     2.0723    -3.4506
H     -0.8600     2.9060    -2.0092
H     -1.9740     1.6798     1.6674
H     -1.6682     4.0235    -0.2714
H     -0.3007     2.9557     0.2205
H     -1.1775     3.8844     1.4259
H     -4.0663     3.5163     0.3753
H     -4.4455     2.0936     1.4315
H     -3.4997     3.4304     2.0271
68
{"conf": 23, "E": 252.95, "rms": -1.0, "geom": "OH", "total_charge": 0, "CA_charge": 1, "smiles": "C[C:1]#[5N:2]->[Mn+:3]1(<-[3H-:4])(<-[4C-:5]#[O+:6])(<-[6C-:7]#[O+:8])<-[1N:9]([CH:10]([CH3:11])[CH3:12])([CH:13]([CH3:14])[CH3:15])[CH2:16][CH2:17][NH:18][CH2:19][CH2:20][2N:21]->1([CH:22]([CH3:23])[CH3:24])[CH:25]([CH3:26])[CH3:27]", "smiles3D": "C([C:1]#[5N:2]->[Mn+:3]1(<-[3H-:4])(<-[4C-:5]#[O+:6])(<-[6C-:7]#[O+:8])<-[1N:9]([C:10]([C:11]([H:32])([H:33])[H:34])([C:12]([H:35])([H:36])[H:37])[H:31])([C:13]([C:14]([H:39])([H:40])[H:41])([C:15]([H:42])([H:43])[H:44])[H:38])[C:16]([H:45])([H:46])[C:17]([H:47])([H:48])[N:18]([H:49])[C:19]([H:50])([H:51])[C:20]([H:52])([H:53])[2N:21]->1([C:22]([C:23]([H:55])([H:56])[H:57])([C:24]([H:58])([H:59])[H:60])[H:54])[C:25]([C:26]([H:62])([H:63])[H:64])([C:27]([H:65])([H:66])[H:67])[H:61])([H:28])([H:29])[H:30]", "smiles3Dx": "C([C:1]#[5N:2]->[Mn+:3]1(<-[3H-:4])(<-[4C-:5]#[O+:6])(<-[6C-:7]#[O+:8])<-[1N:9]([C:10]([C:11]([H:32])([H:33])[H:34])([C:12]([H:35])([H:36])[H:37])[H:31])([C:13]([C:14]([H:39])([H:40])[H:41])([C:15]([H:42])([H:43])[H:44])[H:38])[C:16]([H:45])([H:46])[C:17]([H:47])([H:48])[N:18]([H:49])[C:19]([H:50])([H:51])[C:20]([H:52])([H:53])[2N:21]->1([C:22]([C:23]([H:55])([H:56])[H:57])([C:24]([H:58])([H:59])[H:60])[H:54])[C:25]([C:26]([H:62])([H:63])[H:64])([C:27]([H:65])([H:66])[H:67])[H:61])([H:28])([H:29])[H:30]", "dummies": []}
C      3.7198     1.3214    -3.0575
C      2.6408     0.9242    -2.1551
N      1.7369     0.5877    -1.3926
Mn     0.0000     0.0000     0.0000
H     -1.5426    -0.2999     0.9203
C     -1.2433     0.5170    -1.8527
O     -1.8998     0.8115    -2.8210
C     -0.3847     2.2544     0.2412
O     -0.5876     3.4366     0.3662
N     -0.0100    -2.3950    -0.6699
C      1.0880    -2.5461    -1.6475
C      1.2389    -3.9465    -2.3262
C      2.4511    -2.1851    -1.0527
C     -1.3462    -2.7322    -1.3047
C     -2.5859    -2.1141    -0.6050
C     -1.5174    -2.4582    -2.8392
C      0.2516    -3.3820     0.4023
C     -0.6760    -3.4412     1.6113
N     -0.7699    -2.1485     2.2892
C      0.3161    -1.9403     3.2571
C      1.4841    -1.1317     2.6660
N      1.2657     0.1819     2.1023
C      0.5099     1.0866     3.0527
C     -1.0340     0.9434     3.1321
C      1.0558     1.1357     4.5206
C      2.6418     0.8087     1.8977
C      3.7526    -0.0273     1.1971
C      2.6663     2.2154     1.2377
H      4.0559     0.4396    -3.6407
H      4.5689     1.7180    -2.4638
H      3.3527     2.1064    -3.7500
H      0.9091    -1.8046    -2.4479
H      1.6960    -3.8248    -3.3314
H      0.2940    -4.5024    -2.4392
H      1.8970    -4.6232    -1.7404
H      2.2413    -1.4696    -0.2601
H      2.9835    -3.0454    -0.5938
H      3.1214    -1.7548    -1.8261
H     -1.4865    -3.8330    -1.2052
H     -2.8233    -1.0935    -0.9382
H     -2.5658    -2.1115     0.4869
H     -3.4779    -2.7215    -0.8721
H     -1.0473    -1.5354    -3.2020
H     -2.5926    -2.4007    -3.1163
H     -1.1257    -3.2841    -3.4598
H      0.2165    -4.4001    -0.0454
H      1.2646    -3.2811     0.7895
H     -0.3151    -4.2380     2.3002
H     -1.6738    -3.8209     1.3133
H     -1.6646    -2.1816     2.8329
H      0.7316    -2.9038     3.6281
H     -0.0672    -1.4758     4.1845
H      1.9128    -1.7367     1.8817
H      2.2561    -1.0633     3.4671
H      0.6380     2.1073     2.6699
H     -1.5388     1.3091     2.2286
H     -1.4313     1.6354     3.9050
H     -1.4262    -0.0357     3.4123
H      2.0258     1.6634     4.5915
H      1.1509     0.1466     5.0009
H      0.3867     1.7380     5.1709
H      3.0506     0.9652     2.9129
H      3.7083     0.0318     0.1000
H      3.8579    -1.0709     1.5440
H      4.7360     0.4256     1.4512
H      2.0881     2.2621     0.3118
H      3.7059     2.5023     0.9673
H      2.3495     3.0215     1.9285
68
{"conf": 24, "E": 262.44, "rms": -1.0, "geom": "OH", "total_charge": 0, "CA_charge": 1, "smiles": "C[C:1]#[5N:2]->[Mn+:3]1(<-[3H-:4])(<-[4C-:5]#[O+:6])(<-[6C-:7]#[O+:8])<-[1N:9]([CH:10]([CH3:11])[CH3:12])([CH:13]([CH3:14])[CH3:15])[CH2:16][CH2:17][NH:18][CH2:19][CH2:20][2N:21]->1([CH:22]([CH3:23])[CH3:24])[CH:25]([CH3:26])[CH3:27]", "smiles3D": "C([C:1]#[5N:2]->[Mn+:3]1(<-[3H-:4])(<-[4C-:5]#[O+:6])(<-[6C-:7]#[O+:8])<-[1N:9]([C:10]([C:11]([H:32])([H:33])[H:34])([C:12]([H:35])([H:36])[H:37])[H:31])([C:13]([C:14]([H:39])([H:40])[H:41])([C:15]([H:42])([H:43])[H:44])[H:38])[C:16]([H:45])([H:46])[C:17]([H:47])([H:48])[N:18]([H:49])[C:19]([H:50])([H:51])[C:20]([H:52])([H:53])[2N:21]->1([C:22]([C:23]([H:55])([H:56])[H:57])([C:24]([H:58])([H:59])[H:60])[H:54])[C:25]([C:26]([H:62])([H:63])[H:64])([C:27]([H:65])([H:66])[H:67])[H:61])([H:28])([H:29])[H:30]", "smiles3Dx": "C([C:1]#[5N:2]->[Mn+:3]1(<-[3H-:4])(<-[4C-:5]#[O+:6])(<-[6C-:7]#[O+:8])<-[1N:9]([C:10]([C:11]([H:32])([H:33])[H:34])([C:12]([H:35])([H:36])[H:37])[H:31])([C:13]([C:14]([H:39])([H:40])[H:41])([C:15]([H:42])([H:43])[H:44])[H:38])[C:16]([H:45])([H:46])[C:17]([H:47])([H:48])[N:18]([H:49])[C:19]([H:50])([H:51])[C:20]([H:52])([H:53])[2N:21]->1([C:22]([C:23]([H:55])([H:56])[H:57])([C:24]([H:58])([H:59])[H:60])[H:54])[C:25]([C:26]([H:62])([H:63])[H:64])([C:27]([H:65])([H:66])[H:67])[H:61])([H:28])([H:29])[H:30]", "dummies": []}
C      2.3120     3.4297     2.8099
C      1.6391     2.4254     1.9881
N      1.0703     1.5824     1.2984
Mn     0.0000     0.0000     0.0000
H     -0.5985    -1.3203    -1.0992
C      1.2727    -1.6341     0.9828
O      1.9537    -2.4890     1.4929
C      1.9047     0.0224    -1.2887
O      2.9095     0.0259    -1.9559
N     -1.6907    -0.4052     1.6831
C     -2.8387    -1.0705     1.0619
C     -2.5088    -2.4426     0.4217
C     -4.0846    -1.2421     1.9785
C     -1.2714    -1.0071     2.9951
C     -1.1402    -2.5549     3.0485
C      0.0189    -0.4172     3.6445
C     -1.8157     0.9934     1.8051
C     -3.1253     1.7705     1.8281
N     -2.7761     3.1736     1.5740
C     -2.6818     3.4897     0.1382
C     -1.3197     3.0750    -0.5703
N     -1.1569     1.7781    -1.3514
C     -2.5023     1.3596    -1.8578
C     -3.1708     2.3858    -2.8268
C     -2.6809    -0.0228    -2.5192
C     -0.2451     2.0951    -2.4876
C      1.0874     2.7759    -2.0410
C      0.0773     0.8994    -3.4167
H      1.5805     3.8841     3.5092
H      3.1271     2.9481     3.3882
H      2.7374     4.2178     2.1553
H     -3.1530    -0.4309     0.2292
H     -1.4240    -2.6030     0.3332
H     -2.9665    -2.5219    -0.5851
H     -2.9270    -3.3027     0.9830
H     -4.9926    -1.3434     1.3464
H     -4.2426    -0.3920     2.6593
H     -4.0348    -2.1419     2.6193
H     -2.0966    -0.7570     3.7011
H     -0.4666    -2.9639     2.2812
H     -2.1156    -3.0615     3.0012
H     -0.7448    -2.8851     4.0325
H      0.7866    -0.1681     2.9098
H      0.4895    -1.1116     4.3719
H     -0.2101     0.4856     4.2489
H     -1.1975     1.4082     2.6161
H     -1.3170     1.2503     0.8853
H     -3.8998     1.4216     1.1176
H     -3.5487     1.6967     2.8535
H     -3.5449     3.7622     1.9743
H     -2.7022     4.6018     0.0760
H     -3.6254     3.2344    -0.3791
H     -1.1095     3.9264    -1.2562
H     -0.5275     3.1105     0.1974
H     -3.1390     1.3066    -0.9725
H     -2.8242     2.2367    -3.8720
H     -2.9753     3.4419    -2.5634
H     -4.2729     2.2422    -2.8203
H     -3.7709    -0.2091    -2.6374
H     -2.3525    -0.8438    -1.8998
H     -2.2792    -0.1091    -3.5417
H     -0.7460     2.8468    -3.1350
H      1.3824     2.4731    -1.0257
H      1.9340     2.5939    -2.7349
H      0.9708     3.8798    -2.0221
H     -0.5658     0.9438    -4.3198
H      1.1087     0.9172    -3.8244
H     -0.0702    -0.0672    -2.9078
68
{"conf": 25, "E": 250.52, "rms": -1.0, "geom": "OH", "total_charge": 0, "CA_charge": 1, "smiles": "C[C:1]#[5N:2]->[Mn+:3]1(<-[3H-:4])(<-[4C-:5]#[O+:6])(<-[6C-:7]#[O+:8])<-[1N:9]([CH:10]([CH3:11])[CH3:12])([CH:13]([CH3:14])[CH3:15])[CH2:16][CH2:17][NH:18][CH2:19][CH2:20][2N:21]->1([CH:22]([CH3:23])[CH3:24])[CH:25]([CH3:26])[CH3:27]", "smiles3D": "C([C:1]#[5N:2]->[Mn+:3]1(<-[3H-:4])(<-[4C-:5]#[O+:6])(<-[6C-:7]#[O+:8])<-[1N:9]([C:10]([C:11]([H:32])([H:33])[H:34])([C:12]([H:35])([H:36])[H:37])[H:31])([C:13]([C:14]([H:39])([H:40])[H:41])([C:15]([H:42])([H:43])[H:44])[H:38])[C:16]([H:45])([H:46])[C:17]([H:47])([H:48])[N:18]([H:49])[C:19]([H:50])([H:51])[C:20]([H:52])([H:53])[2N:21]->1([C:22]([C:23]([H:55])([H:56])[H:57])([C:24]([H:58])([H:59])[H:60])[H:54])[C:25]([C:26]([H:62])([H:63])[H:64])([C:27]([H:65])([H:66])[H:67])[H:61])([H:28])([H:29])[H:30]", "smiles3Dx": "C([C:1]#[5N:2]->[Mn+:3]1(<-[3H-:4])(<-[4C-:5]#[O+:6])(<-[6C-:7]#[O+:8])<-[1N:9]([C:10]([C:11]([H:32])([H:33])[H:34])([C:12]([H:35])([H:36])[H:37])[H:31])([C:13]([C:14]([H:39])([H:40])[H:41])([C:15]([H:42])([H:43])[H:44])[H:38])[C:16]([H:45])([H:46])[C:17]([H:47])([H:48])[N:18]([H:49])[C:19]([H:50])([H:51])[C:20]([H:52])([H:53])[2N:21]->1([C:22]([C:23]([H:55])([H:56])[H:57])([C:24]([H:58])([H:59])[H:60])[H:54])[C:25]([C:26]([H:62])([H:63])[H:64])([C:27]([H:65])([H:66])[H:67])[H:61])([H:28])([H:29])[H:30]", "dummies": []}
C      0.1184     0.7686     4.9283
C      0.0842     0.5438     3.4843
N      0.0582     0.3516     2.2709
Mn     0.0000     0.0000     0.0000
H     -0.2059    -0.2014    -1.8020
C      0.1051     2.2630    -0.3950
O      0.1543     3.4499    -0.6034
C     -2.1431     0.7954     0.1971
O     -3.2611     1.2354     0.3055
N      2.4762    -0.1007    -0.1445
C      2.9688     1.3138    -0.2190
C      4.4608     1.5392    -0.6033
C      2.7229     2.1364     1.0764
C      2.8052    -0.8349    -1.3723
C      4.2723    -1.3456    -1.5353
C      2.3926    -0.1179    -2.6905
C      3.0046    -0.6834     1.0975
C      3.1854    -2.2041     1.2788
N      1.9674    -2.9453     1.0220
C      0.9985    -2.8382     2.1067
C     -0.4667    -2.6926     1.6284
N     -0.8110    -2.3130     0.2544
C     -2.3237    -2.3812     0.1453
C     -2.9395    -1.6479    -1.0821
C     -3.1568    -1.9684     1.4052
C     -0.2295    -3.2614    -0.7584
C     -0.7125    -3.1586    -2.2229
C     -0.2961    -4.7748    -0.3767
H      0.6069    -0.0953     5.4242
H     -0.9175     0.8775     5.3100
H      0.6925     1.6929     5.1446
H      2.3913     1.8081    -1.0121
H      4.6908     1.2265    -1.6349
H      5.1743     1.0686     0.1000
H      4.6824     2.6284    -0.5898
H      2.7661     3.2230     0.8471
H      1.7414     1.9309     1.5201
H      3.4938     1.9298     1.8491
H      2.1903    -1.7186    -1.3247
H      4.2747    -2.4520    -1.6415
H      4.7709    -0.9609    -2.4500
H      4.9261    -1.0838    -0.6851
H      3.2048     0.5063    -3.1128
H      2.1265    -0.8747    -3.4597
H      1.5382     0.5617    -2.5679
H      2.3446    -0.3414     1.9055
H      4.0025    -0.2548     1.3134
H      4.0003    -2.6054     0.6516
H      3.5328    -2.3960     2.3205
H      2.2365    -3.9528     0.9199
H      1.0700    -3.7426     2.7544
H      1.2316    -2.0034     2.8002
H     -0.9852    -3.6484     1.8720
H     -0.8996    -1.9248     2.2908
H     -2.5761    -3.4511     0.0013
H     -3.8158    -1.0179    -0.8240
H     -2.2195    -0.9990    -1.5956
H     -3.3554    -2.3735    -1.8100
H     -2.8606    -0.9892     1.8217
H     -4.2434    -1.9357     1.1743
H     -3.0677    -2.7311     2.2070
H      0.8018    -3.0266    -0.8305
H     -0.0075    -3.7209    -2.8737
H     -0.6903    -2.1321    -2.6172
H     -1.6957    -3.6446    -2.3742
H      0.2455    -5.3759    -1.1389
H     -1.3328    -5.1623    -0.3411
H      0.2028    -5.0087     0.5812
68
{"conf": 26, "E": 239.81, "rms": -1.0, "geom": "OH", "total_charge": 0, "CA_charge": 1, "smiles": "C[C:1]#[5N:2]->[Mn+:3]1(<-[3H-:4])(<-[4C-:5]#[O+:6])(<-[6C-:7]#[O+:8])<-[1N:9]([CH:10]([CH3:11])[CH3:12])([CH:13]([CH3:14])[CH3:15])[CH2:16][CH2:17][NH:18][CH2:19][CH2:20][2N:21]->1([CH:22]([CH3:23])[CH3:24])[CH:25]([CH3:26])[CH3:27]", "smiles3D": "C([C:1]#[5N:2]->[Mn+:3]1(<-[3H-:4])(<-[4C-:5]#[O+:6])(<-[6C-:7]#[O+:8])<-[1N:9]([C:10]([C:11]([H:32])([H:33])[H:34])([C:12]([H:35])([H:36])[H:37])[H:31])([C:13]([C:14]([H:39])([H:40])[H:41])([C:15]([H:42])([H:43])[H:44])[H:38])[C:16]([H:45])([H:46])[C:17]([H:47])([H:48])[N:18]([H:49])[C:19]([H:50])([H:51])[C:20]([H:52])([H:53])[2N:21]->1([C:22]([C:23]([H:55])([H:56])[H:57])([C:24]([H:58])([H:59])[H:60])[H:54])[C:25]([C:26]([H:62])([H:63])[H:64])([C:27]([H:65])([H:66])[H:67])[H:61])([H:28])([H:29])[H:30]", "smiles3Dx": "C([C:1]#[5N:2]->[Mn+:3]1(<-[3H-:4])(<-[4C-:5]#[O+:6])(<-[6C-:7]#[O+:8])<-[1N:9]([C:10]([C:11]([H:32])([H:33])[H:34])([C:12]([H:35])([H:36])[H:37])[H:31])([C:13]([C:14]([H:39])([H:40])[H:41])([C:15]([H:42])([H:43])[H:44])[H:38])[C:16]([H:45])([H:46])[C:17]([H:47])([H:48])[N:18]([H:49])[C:19]([H:50])([H:51])[C:20]([H:52])([H:53])[2N:21]->1([C:22]([C:23]([H:55])([H:56])[H:57])([C:24]([H:58])([H:59])[H:60])[H:54])[C:25]([C:26]([H:62])([H:63])[H:64])([C:27]([H:65])([H:66])[H:67])[H:61])([H:28])([H:29])[H:30]", "dummies": []}
C     -0.8874    -4.4206     2.1592
C     -0.6369    -3.1265     1.5276
N     -0.4280    -2.0392     0.9926
Mn     0.0000     0.0000     0.0000
H      0.6347     1.7065    -0.3861
C      2.1814    -0.3898     0.5956
O      3.3272    -0.5941     0.9116
C     -0.0528     0.7476     2.1694
O     -0.0784     1.1394     3.3097
N      0.4853    -1.0603    -2.2171
C      0.2147    -2.5155    -1.9170
C     -0.2330    -3.4886    -3.0591
C      1.3087    -3.2727    -1.1169
C      1.9147    -0.7988    -2.5258
C      2.3377     0.6890    -2.4296
C      2.4280    -1.3646    -3.8746
C     -0.3984    -0.7075    -3.3601
C     -0.3686     0.6955    -4.0397
N     -1.3395     1.6383    -3.4878
C     -1.3042     1.6520    -2.0302
C     -2.6013     1.1429    -1.4961
N     -2.3867     0.5800    -0.1842
C     -3.0912    -0.7089    -0.0278
C     -3.2280    -1.2287     1.4323
C     -4.4936    -0.8342    -0.7092
C     -2.7547     1.5649     0.8709
C     -1.9848     2.9001     0.7912
C     -4.2658     1.9213     0.9851
H     -1.0009    -5.1971     1.3751
H     -0.0340    -4.6815     2.8181
H     -1.8174    -4.3634     2.7614
H     -0.6598    -2.4624    -1.2634
H     -1.2349    -3.2199    -3.4559
H      0.4916    -3.5567    -3.8895
H     -0.3622    -4.5182    -2.6605
H      2.1679    -3.5437    -1.7660
H      0.8957    -4.2218    -0.7119
H      1.6743    -2.7054    -0.2496
H      2.5159    -1.3006    -1.7561
H      1.5012     1.3568    -2.2210
H      2.8156     1.0589    -3.3630
H      3.0911     0.8335    -1.6275
H      2.3282    -2.4610    -3.9197
H      3.5175    -1.1646    -3.9683
H      1.9351    -0.8945    -4.7491
H     -1.4426    -0.9126    -3.0514
H     -0.1736    -1.4012    -4.1909
H     -0.6781     0.5346    -5.0961
H      0.6238     1.1521    -4.1597
H     -1.1104     2.5947    -3.8484
H     -0.6189     0.9038    -1.6316
H     -1.0521     2.6667    -1.6628
H     -2.9748     0.3809    -2.2080
H     -3.3299     1.9759    -1.5008
H     -2.4359    -1.4298    -0.5470
H     -3.3725    -2.3303     1.4182
H     -4.1042    -0.8047     1.9584
H     -2.3403    -1.0111     2.0504
H     -4.3883    -1.3082    -1.7088
H     -4.9914     0.1422    -0.8566
H     -5.1857    -1.4877    -0.1352
H     -2.4790     1.1247     1.8397
H     -0.9046     2.7445     0.6716
H     -2.1190     3.4637     1.7397
H     -2.3649     3.5468    -0.0268
H     -4.6599     2.4496     0.0956
H     -4.9064     1.0498     1.1938
H     -4.4153     2.6038     1.8495
68
{"conf": 27, "E": 262.94, "rms": -1.0, "geom": "OH", "total_charge": 0, "CA_charge": 1, "smiles": "C[C:1]#[5N:2]->[Mn+:3]1(<-[3H-:4])(<-[4C-:5]#[O+:6])(<-[6C-:7]#[O+:8])<-[1N:9]([CH:10]([CH3:11])[CH3:12])([CH:13]([CH3:14])[CH3:15])[CH2:16][CH2:17][NH:18][CH2:19][CH2:20][2N:21]->1([CH:22]([CH3:23])[CH3:24])[CH:25]([CH3:26])[CH3:27]", "smiles3D": "C([C:1]#[5N:2]->[Mn+:3]1(<-[3H-:4])(<-[4C-:5]#[O+:6])(<-[6C-:7]#[O+:8])<-[1N:9]([C:10]([C:11]([H:32])([H:33])[H:34])([C:12]([H:35])([H:36])[H:37])[H:31])([C:13]([C:14]([H:39])([H:40])[H:41])([C:15]([H:42])([H:43])[H:44])[H:38])[C:16]([H:45])([H:46])[C:17]([H:47])([H:48])[N:18]([H:49])[C:19]([H:50])([H:51])[C:20]([H:52])([H:53])[2N:21]->1([C:22]([C:23]([H:55])([H:56])[H:57])([C:24]([H:58])([H:59])[H:60])[H:54])[C:25]([C:26]([H:62])([H:63])[H:64])([C:27]([H:65])([H:66])[H:67])[H:61])([H:28])([H:29])[H:30]", "smiles3Dx": "C([C:1]#[5N:2]->[Mn+:3]1(<-[3H-:4])(<-[4C-:5]#[O+:6])(<-[6C-:7]#[O+:8])<-[1N:9]([C:10]([C:11]([H:32])([H:33])[H:34])([C:12]([H:35])([H:36])[H:37])[H:31])([C:13]([C:14]([H:39])([H:40])[H:41])([C:15]([H:42])([H:43])[H:44])[H:38])[C:16]([H:45])([H:46])[C:17]([H:47])([H:48])[N:18]([H:49])[C:19]([H:50])([H:51])[C:20]([H:52])([H:53])[2N:21]->1([C:22]([C:23]([H:55])([H:56])[H:57])([C:24]([H:58])([H:59])[H:60])[H:54])[C:25]([C:26]([H:62])([H:63])[H:64])([C:27]([H:65])([H:66])[H:67])[H:61])([H:28])([H:29])[H:30]", "dummies": []}
C     -2.8911    -3.4867    -2.0962
C     -2.0430    -2.4625    -1.4895
N     -1.3284    -1.5985    -0.9848
Mn     0.0000     0.0000     0.0000
H      0.8081     1.1638     1.1119
C      0.4473    -1.6175     1.5664
O      0.6749    -2.4624     2.3965
C     -1.6751     0.2820     1.5373
O     -2.5466     0.4219     2.3594
N      2.1707    -0.3984    -1.1805
C      1.9183    -0.8704    -2.5752
C      3.1974    -1.1247    -3.4353
C      1.0081    -2.1062    -2.7465
C      3.0408    -1.3606    -0.4189
C      2.6190    -2.8521    -0.3379
C      3.3688    -0.8574     1.0104
C      2.9960     0.8689    -1.3313
C      2.9584     1.9999    -0.2610
N      2.3435     3.2456    -0.7573
C      0.8846     3.2981    -0.5858
C      0.1737     2.5706    -1.7480
N     -0.9480     1.7083    -1.4711
C     -2.0071     2.4916    -0.7768
C     -2.4256     3.7986    -1.5059
C     -3.3181     1.7632    -0.3794
C     -1.3452     1.0032    -2.7477
C     -0.9620     1.6881    -4.1054
C     -2.8075     0.5333    -2.9319
H     -3.6298    -3.0028    -2.7678
H     -2.2612    -4.1870    -2.6823
H     -3.4242    -4.0451    -1.2996
H      1.3828    -0.0445    -3.0777
H      3.7744    -1.9994    -3.0732
H      2.8961    -1.3444    -4.4827
H      3.8710    -0.2494    -3.4996
H      1.5332    -2.9679    -3.2132
H      0.1561    -1.8773    -3.4206
H      0.6218    -2.4709    -1.8039
H      4.0222    -1.4046    -0.9399
H      1.5871    -3.0367    -0.0198
H      2.7935    -3.3573    -1.3073
H      3.2756    -3.4072     0.3654
H      2.5283    -0.3206     1.4679
H      4.2312    -0.1590     0.9757
H      3.6727    -1.6748     1.6979
H      2.8021     1.3555    -2.3054
H      4.0689     0.5809    -1.4058
H      4.0287     2.2509    -0.0739
H      2.6607     1.7461     0.7554
H      2.7475     4.0387    -0.2040
H      0.5780     3.0232     0.4281
H      0.5806     4.3673    -0.6418
H      0.9000     1.9455    -2.2342
H     -0.1097     3.3505    -2.4845
H     -1.5553     2.8028     0.1857
H     -2.7210     3.5966    -2.5525
H     -1.6279     4.5663    -1.4813
H     -3.2927     4.2690    -0.9928
H     -4.1529     1.9537    -1.0848
H     -3.6753     2.1641     0.5939
H     -3.2068     0.6786    -0.2642
H     -0.7534     0.0824    -2.7046
H      0.1321     1.7887    -4.2506
H     -1.2897     1.0675    -4.9671
H     -1.4486     2.6781    -4.2119
H     -2.8842    -0.0859    -3.8520
H     -3.1614    -0.1541    -2.1533
H     -3.4938     1.3884    -3.0890
68
{"conf": 28, "E": 257.87, "rms": -1.0, "geom": "OH", "total_charge": 0, "CA_charge": 1, "smiles": "C[C:1]#[5N:2]->[Mn+:3]1(<-[3H-:4])(<-[4C-:5]#[O+:6])(<-[6C-:7]#[O+:8])<-[1N:9]([CH:10]([CH3:11])[CH3:12])([CH:13]([CH3:14])[CH3:15])[CH2:16][CH2:17][NH:18][CH2:19][CH2:20][2N:21]->1([CH:22]([CH3:23])[CH3:24])[CH:25]([CH3:26])[CH3:27]", "smiles3D": "C([C:1]#[5N:2]->[Mn+:3]1(<-[3H-:4])(<-[4C-:5]#[O+:6])(<-[6C-:7]#[O+:8])<-[1N:9]([C:10]([C:11]([H:32])([H:33])[H:34])([C:12]([H:35])([H:36])[H:37])[H:31])([C:13]([C:14]([H:39])([H:40])[H:41])([C:15]([H:42])([H:43])[H:44])[H:38])[C:16]([H:45])([H:46])[C:17]([H:47])([H:48])[N:18]([H:49])[C:19]([H:50])([H:51])[C:20]([H:52])([H:53])[2N:21]->1([C:22]([C:23]([H:55])([H:56])[H:57])([C:24]([H:58])([H:59])[H:60])[H:54])[C:25]([C:26]([H:62])([H:63])[H:64])([C:27]([H:65])([H:66])[H:67])[H:61])([H:28])([H:29])[H:30]", "smiles3Dx": "C([C:1]#[5N:2]->[Mn+:3]1(<-[3H-:4])(<-[4C-:5]#[O+:6])(<-[6C-:7]#[O+:8])<-[1N:9]([C:10]([C:11]([H:32])([H:33])[H:34])([C:12]([H:35])([H:36])[H:37])[H:31])([C:13]([C:14]([H:39])([H:40])[H:41])([C:15]([H:42])([H:43])[H:44])[H:38])[C:16]([H:45])([H:46])[C:17]([H:47])([H:48])[N:18]([H:49])[C:19]([H:50])([H:51])[C:20]([H:52])([H:53])[2N:21]->1([C:22]([C:23]([H:55])([H:56])[H:57])([C:24]([H:58])([H:59])[H:60])[H:54])[C:25]([C:26]([H:62])([H:63])[H:64])([C:27]([H:65])([H:66])[H:67])[H:61])([H:28])([H:29])[H:30]", "dummies": []}
C      1.7000    -4.6565     0.6184
C      1.1922    -3.2977     0.4391
N      0.7632    -2.1541     0.2924
Mn     0.0000     0.0000     0.0000
H     -0.4146     1.7495    -0.3355
C      0.7607    -0.1545    -2.1582
O      1.1800    -0.2251    -3.2869
C      2.1480     0.7916     0.1830
O      3.2758     1.2086     0.2763
N     -2.2694    -0.6382    -0.7859
C     -2.4031    -2.1076    -0.6278
C     -3.8342    -2.6671    -0.8807
C     -1.4177    -3.0097    -1.4024
C     -2.3775    -0.0851    -2.2016
C     -3.7124     0.6100    -2.6404
C     -2.0260    -1.0145    -3.3966
C     -3.3227    -0.0388     0.0511
C     -3.1646     1.4514     0.3797
N     -2.7973     1.6228     1.7866
C     -1.6647     2.5199     1.9871
C     -0.3510     1.8225     2.4460
N     -0.1409     0.3592     2.4091
C     -1.2195    -0.4448     2.9883
C     -1.9045     0.1040     4.2745
C     -0.9764    -1.9488     3.2037
C      1.1986     0.1432     3.0886
C      2.0091    -1.1256     2.7319
C      1.1833     0.2365     4.6446
H      0.9683    -5.3814     0.2064
H      1.8487    -4.8542     1.6998
H      2.6673    -4.7627     0.0858
H     -2.1780    -2.2936     0.4466
H     -4.5323    -2.3922    -0.0637
H     -4.2446    -2.3099    -1.8436
H     -3.8254    -3.7788    -0.8982
H     -1.8521    -3.4262    -2.3346
H     -1.1756    -3.9004    -0.7844
H     -0.4813    -2.4977    -1.6525
H     -1.6188     0.7203    -2.2099
H     -3.9705     1.5029    -2.0467
H     -3.6221     1.0093    -3.6738
H     -4.5599    -0.1067    -2.6497
H     -2.7947    -1.7991    -3.5410
H     -1.0226    -1.4509    -3.3858
H     -2.0169    -0.4229    -4.3377
H     -4.3010    -0.1532    -0.4527
H     -3.4560    -0.5932     0.9917
H     -4.1440     1.9573     0.2128
H     -2.4806     1.9334    -0.3338
H     -3.6272     1.9834     2.3158
H     -1.9380     3.2587     2.7760
H     -1.4710     3.1724     1.1072
H      0.4448     2.2520     1.7990
H     -0.1500     2.1977     3.4668
H     -1.9461    -0.4264     2.2244
H     -2.0028     1.2024     4.3093
H     -2.9373    -0.3024     4.3328
H     -1.3903    -0.2273     5.1978
H     -0.5758    -2.4245     2.3003
H     -1.9523    -2.4491     3.3878
H     -0.3552    -2.1735     4.0889
H      1.8595     0.9782     2.7632
H      2.9491    -1.1286     3.3257
H      2.3756    -1.1232     1.7004
H      1.5278    -2.0838     2.9680
H      2.2155     0.4388     5.0043
H      0.8762    -0.7121     5.1226
H      0.5646     1.0539     5.0525
