# Supplementary material for: MACE: Automated Assessment of Stereochemistry of Transition Metal Complexes and Its Applications in Computational Catalysis
Source: J Chem Theory Comput. 2024 Feb 16;20(5):2313–20. doi: 10.1021/acs.jctc.3c01313 (PMC10938507; doi:10.1021/acs.jctc.3c01313)
Supplement: Supplementary file 3 — ct3c01313_si_003.zip [file ct3c01313_si_003.zip › structures/screening/mace_MeCN/Mn_NNhN_iPr_bic_2.xyz]

68
{"conf": 0, "E": 271.25, "rms": -1.0, "geom": "OH", "total_charge": 0, "CA_charge": 1, "smiles": "C[C:1]#[6N:2]->[Mn+:3]1(<-[3C-:4]#[O+:5])(<-[4H-:6])(<-[5C-:7]#[O+:8])<-[1N:9]([CH:10]([CH3:11])[CH3:12])([CH:13]([CH3:14])[CH3:15])[CH2:16][CH2:17][NH:18][CH2:19][CH2:20][2N:21]->1([CH:22]([CH3:23])[CH3:24])[CH:25]([CH3:26])[CH3:27]", "smiles3D": "C([C:1]#[6N:2]->[Mn+:3]1(<-[3C-:4]#[O+:5])(<-[4H-:6])(<-[5C-:7]#[O+:8])<-[1N:9]([C:10]([C:11]([H:32])([H:33])[H:34])([C:12]([H:35])([H:36])[H:37])[H:31])([C:13]([C:14]([H:39])([H:40])[H:41])([C:15]([H:42])([H:43])[H:44])[H:38])[C:16]([H:45])([H:46])[C:17]([H:47])([H:48])[N:18]([H:49])[C:19]([H:50])([H:51])[C:20]([H:52])([H:53])[2N:21]->1([C:22]([C:23]([H:55])([H:56])[H:57])([C:24]([H:58])([H:59])[H:60])[H:54])[C:25]([C:26]([H:62])([H:63])[H:64])([C:27]([H:65])([H:66])[H:67])[H:61])([H:28])([H:29])[H:30]", "smiles3Dx": "C([C:1]#[6N:2]->[Mn+:3]1(<-[3C-:4]#[O+:5])(<-[4H-:6])(<-[5C-:7]#[O+:8])<-[1N:9]([C:10]([C:11]([H:32])([H:33])[H:34])([C:12]([H:35])([H:36])[H:37])[H:31])([C:13]([C:14]([H:39])([H:40])[H:41])([C:15]([H:42])([H:43])[H:44])[H:38])[C:16]([H:45])([H:46])[C:17]([H:47])([H:48])[N:18]([H:49])[C:19]([H:50])([H:51])[C:20]([H:52])([H:53])[2N:21]->1([C:22]([C:23]([H:55])([H:56])[H:57])([C:24]([H:58])([H:59])[H:60])[H:54])[C:25]([C:26]([H:62])([H:63])[H:64])([C:27]([H:65])([H:66])[H:67])[H:61])([H:28])([H:29])[H:30]", "dummies": []}
C      0.3239    -2.3516    -4.3858
C      0.2338    -1.6570    -3.1024
N      0.1631    -1.0720    -2.0238
Mn     0.0000     0.0000     0.0000
C      0.1162     1.9876    -1.1619
O      0.1814     3.0225    -1.7784
H     -1.7710    -0.0642    -0.4763
C     -0.1311    -2.2037     0.6700
O     -0.2000    -3.3592     1.0098
N     -1.0347     0.9002     2.1208
C     -1.4396    -0.3066     2.9334
C     -2.0057    -0.0201     4.3622
C     -2.3877    -1.3384     2.2603
C     -2.2283     1.8045     1.8270
C     -2.0682     2.7042     0.5939
C     -3.6398     1.1767     1.6788
C     -0.1200     1.6606     3.0168
C      0.5492     2.9307     2.5102
N      1.2554     2.6718     1.2736
C      2.5842     2.1268     1.5298
C      3.0294     1.3323     0.3182
N      2.4856    -0.0131     0.1136
C      2.9414    -0.9523     1.1770
C      1.9530    -0.9022     2.3095
C      3.1419    -2.4628     0.8069
C      3.0400    -0.4562    -1.2120
C      4.6010    -0.6143    -1.2584
C      2.6805     0.3999    -2.4615
H     -0.5259    -2.0481    -5.0310
H      1.2795    -2.0854    -4.8825
H      0.2878    -3.4473    -4.2162
H     -0.5076    -0.8671     3.1082
H     -1.1768     0.1680     5.0775
H     -2.5433    -0.9028     4.7718
H     -2.6933     0.8461     4.3879
H     -3.4356    -1.2877     2.6167
H     -2.3939    -1.2745     1.1657
H     -2.0724    -2.3645     2.5458
H     -2.3350     2.5053     2.6863
H     -2.8413     3.5031     0.6200
H     -1.1256     3.2539     0.5558
H     -2.2520     2.1396    -0.3403
H     -3.7011     0.4586     0.8389
H     -4.0272     0.7656     2.6264
H     -4.3811     1.9708     1.4407
H      0.6704     1.0072     3.4073
H     -0.6883     1.9918     3.9109
H     -0.1944     3.7448     2.3915
H      1.2444     3.3157     3.2930
H      1.3761     3.5892     0.7808
H      3.2978     2.9723     1.6681
H      2.6616     1.5490     2.4610
H      4.1390     1.2715     0.3750
H      2.7865     1.9639    -0.5559
H      3.9170    -0.5973     1.5832
H      1.1351    -0.3163     1.8726
H      2.3969    -0.4434     3.2170
H      1.5708    -1.8922     2.6383
H      4.0399    -2.6609     0.1973
H      2.2768    -2.8861     0.2696
H      3.3014    -3.0664     1.7270
H      2.6057    -1.4551    -1.4077
H      5.0988     0.3180    -1.6018
H      4.8717    -1.4162    -1.9782
H      5.0807    -0.8433    -0.2917
H      1.6394     0.7065    -2.5170
H      2.8807    -0.1992    -3.3763
H      3.3017     1.3159    -2.5533
68
{"conf": 1, "E": 281.29, "rms": -1.0, "geom": "OH", "total_charge": 0, "CA_charge": 1, "smiles": "C[C:1]#[6N:2]->[Mn+:3]1(<-[3C-:4]#[O+:5])(<-[4H-:6])(<-[5C-:7]#[O+:8])<-[1N:9]([CH:10]([CH3:11])[CH3:12])([CH:13]([CH3:14])[CH3:15])[CH2:16][CH2:17][NH:18][CH2:19][CH2:20][2N:21]->1([CH:22]([CH3:23])[CH3:24])[CH:25]([CH3:26])[CH3:27]", "smiles3D": "C([C:1]#[6N:2]->[Mn+:3]1(<-[3C-:4]#[O+:5])(<-[4H-:6])(<-[5C-:7]#[O+:8])<-[1N:9]([C:10]([C:11]([H:32])([H:33])[H:34])([C:12]([H:35])([H:36])[H:37])[H:31])([C:13]([C:14]([H:39])([H:40])[H:41])([C:15]([H:42])([H:43])[H:44])[H:38])[C:16]([H:45])([H:46])[C:17]([H:47])([H:48])[N:18]([H:49])[C:19]([H:50])([H:51])[C:20]([H:52])([H:53])[2N:21]->1([C:22]([C:23]([H:55])([H:56])[H:57])([C:24]([H:58])([H:59])[H:60])[H:54])[C:25]([C:26]([H:62])([H:63])[H:64])([C:27]([H:65])([H:66])[H:67])[H:61])([H:28])([H:29])[H:30]", "smiles3Dx": "C([C:1]#[6N:2]->[Mn+:3]1(<-[3C-:4]#[O+:5])(<-[4H-:6])(<-[5C-:7]#[O+:8])<-[1N:9]([C:10]([C:11]([H:32])([H:33])[H:34])([C:12]([H:35])([H:36])[H:37])[H:31])([C:13]([C:14]([H:39])([H:40])[H:41])([C:15]([H:42])([H:43])[H:44])[H:38])[C:16]([H:45])([H:46])[C:17]([H:47])([H:48])[N:18]([H:49])[C:19]([H:50])([H:51])[C:20]([H:52])([H:53])[2N:21]->1([C:22]([C:23]([H:55])([H:56])[H:57])([C:24]([H:58])([H:59])[H:60])[H:54])[C:25]([C:26]([H:62])([H:63])[H:64])([C:27]([H:65])([H:66])[H:67])[H:61])([H:28])([H:29])[H:30]", "dummies": []}
C      4.5601     1.6234    -1.1965
C      3.2232     1.1483    -0.8433
N      2.0977     0.7537    -0.5467
Mn     0.0000     0.0000     0.0000
C      0.0998    -0.8556    -2.1254
O      0.1712    -1.3036    -3.2433
H      0.9259    -1.4857     0.5527
C      0.3098     0.8674     2.1122
O      0.4753     1.3258     3.2157
N     -1.9167    -1.3074     0.7181
C     -2.5534    -2.0360    -0.4006
C     -1.6211    -3.0195    -1.1469
C     -3.8632    -2.7982    -0.0404
C     -1.7393    -2.1588     1.9457
C     -1.0529    -3.5324     1.7093
C     -0.9985    -1.5486     3.1626
C     -2.5125    -0.0820     0.9908
C     -3.9957     0.2549     0.8834
N     -4.1503     1.6991     1.1349
C     -3.5465     2.5820     0.1072
C     -1.9846     2.7820     0.2523
N     -0.9935     2.1979    -0.7311
C     -1.5474     2.1276    -2.1304
C     -0.4974     2.1420    -3.2909
C     -2.5105     0.9710    -2.4567
C      0.1687     3.1682    -0.7328
C     -0.1137     4.6047    -1.3109
C      0.8704     3.4004     0.6344
H      5.3047     1.1820    -0.5027
H      4.7972     1.3198    -2.2369
H      4.5907     2.7296    -1.1177
H     -2.8378    -1.2924    -1.1472
H     -1.8900    -4.0859    -0.9986
H     -1.7104    -2.8627    -2.2428
H     -0.5682    -2.8891    -0.8483
H     -4.4124    -3.0410    -0.9754
H     -3.6785    -3.7545     0.4833
H     -4.5481    -2.2228     0.5989
H     -2.7697    -2.3784     2.3050
H     -0.8766    -4.0557     2.6740
H     -1.6794    -4.2481     1.1584
H     -0.0609    -3.4177     1.2339
H      0.0846    -1.4519     2.9546
H     -1.0691    -2.2539     4.0191
H     -1.4409    -0.6296     3.5858
H     -2.1720     0.3194     1.9471
H     -1.9990     0.4788     0.2170
H     -4.4590    -0.0182    -0.0851
H     -4.5303    -0.2893     1.6908
H     -5.1784     1.8975     1.1624
H     -3.9793     3.5904     0.2996
H     -3.9556     2.4031    -0.8972
H     -1.8542     3.8803     0.2947
H     -1.6985     2.4146     1.2545
H     -2.1593     3.0450    -2.2590
H     -0.0737     3.1456    -3.4789
H      0.3423     1.4520    -3.1022
H     -0.9632     1.8518    -4.2582
H     -3.2031     1.3043    -3.2602
H     -2.0234     0.0749    -2.8643
H     -3.1446     0.6825    -1.6381
H      0.9420     2.7249    -1.3798
H      0.8279     5.0079    -1.7423
H     -0.8758     4.6801    -2.1013
H     -0.4192     5.3202    -0.5171
H      1.5544     4.2747     0.5665
H      0.1722     3.6238     1.4632
H      1.5500     2.5861     0.9086
68
{"conf": 2, "E": 280.9, "rms": -1.0, "geom": "OH", "total_charge": 0, "CA_charge": 1, "smiles": "C[C:1]#[6N:2]->[Mn+:3]1(<-[3C-:4]#[O+:5])(<-[4H-:6])(<-[5C-:7]#[O+:8])<-[1N:9]([CH:10]([CH3:11])[CH3:12])([CH:13]([CH3:14])[CH3:15])[CH2:16][CH2:17][NH:18][CH2:19][CH2:20][2N:21]->1([CH:22]([CH3:23])[CH3:24])[CH:25]([CH3:26])[CH3:27]", "smiles3D": "C([C:1]#[6N:2]->[Mn+:3]1(<-[3C-:4]#[O+:5])(<-[4H-:6])(<-[5C-:7]#[O+:8])<-[1N:9]([C:10]([C:11]([H:32])([H:33])[H:34])([C:12]([H:35])([H:36])[H:37])[H:31])([C:13]([C:14]([H:39])([H:40])[H:41])([C:15]([H:42])([H:43])[H:44])[H:38])[C:16]([H:45])([H:46])[C:17]([H:47])([H:48])[N:18]([H:49])[C:19]([H:50])([H:51])[C:20]([H:52])([H:53])[2N:21]->1([C:22]([C:23]([H:55])([H:56])[H:57])([C:24]([H:58])([H:59])[H:60])[H:54])[C:25]([C:26]([H:62])([H:63])[H:64])([C:27]([H:65])([H:66])[H:67])[H:61])([H:28])([H:29])[H:30]", "smiles3Dx": "C([C:1]#[6N:2]->[Mn+:3]1(<-[3C-:4]#[O+:5])(<-[4H-:6])(<-[5C-:7]#[O+:8])<-[1N:9]([C:10]([C:11]([H:32])([H:33])[H:34])([C:12]([H:35])([H:36])[H:37])[H:31])([C:13]([C:14]([H:39])([H:40])[H:41])([C:15]([H:42])([H:43])[H:44])[H:38])[C:16]([H:45])([H:46])[C:17]([H:47])([H:48])[N:18]([H:49])[C:19]([H:50])([H:51])[C:20]([H:52])([H:53])[2N:21]->1([C:22]([C:23]([H:55])([H:56])[H:57])([C:24]([H:58])([H:59])[H:60])[H:54])[C:25]([C:26]([H:62])([H:63])[H:64])([C:27]([H:65])([H:66])[H:67])[H:61])([H:28])([H:29])[H:30]", "dummies": []}
C      0.6361     1.7834     4.6133
C      0.4499     1.2584     3.2615
N      0.2905     0.8208     2.1243
Mn     0.0000     0.0000     0.0000
C      1.9904     1.0376    -0.4766
O      3.0452     1.5721    -0.7156
H      1.1124    -1.3029     0.6619
C     -1.6833    -1.2927     0.8989
O     -2.5606    -1.9671     1.3793
N      0.1417    -1.1173    -2.2370
C      1.1246    -2.1935    -1.8489
C      1.8999    -2.9369    -2.9887
C      0.5628    -3.2955    -0.9152
C     -1.0817    -1.7952    -2.8349
C     -1.7127    -1.1876    -4.1071
C     -2.2390    -2.0333    -1.8709
C      0.8967    -0.2856    -3.2385
C      0.3727     1.0183    -3.9417
N      0.5394     2.2605    -3.1924
C     -0.7294     2.8029    -2.7055
C     -1.5183     1.7994    -1.8192
N     -1.5041     1.8819    -0.3890
C     -1.0492     3.1515     0.2525
C      0.4594     3.4679     0.2383
C     -1.8212     4.4245    -0.2161
C     -2.8566     1.5040     0.1480
C     -2.9555     1.3365     1.6872
C     -4.0748     2.3919    -0.2622
H     -0.3364     1.7813     5.1471
H      1.3609     1.1467     5.1609
H      1.0240     2.8212     4.5556
H      1.9038    -1.6653    -1.2625
H      2.7089    -2.2985    -3.4032
H      1.2405    -3.2755    -3.8122
H      2.4234    -3.8339    -2.5924
H     -0.0599    -2.9008    -0.1079
H      1.4058    -3.8269    -0.4226
H     -0.0166    -4.0601    -1.4737
H     -0.7723    -2.8069    -3.1628
H     -0.9868    -1.1048    -4.9397
H     -2.2527    -0.2448    -3.8834
H     -2.4828    -1.8823    -4.5084
H     -3.0990    -2.5018    -2.3975
H     -2.6018    -1.0794    -1.4886
H     -1.9977    -2.7686    -1.0915
H      1.1078    -0.9580    -4.0930
H      1.8801    -0.0248    -2.7967
H      1.0219     1.1372    -4.8367
H     -0.6176     0.9826    -4.4100
H      1.2666     2.1970    -2.4646
H     -1.3589     3.0396    -3.5928
H     -0.5516     3.7960    -2.2755
H     -1.0996     0.7987    -1.9835
H     -2.5425     1.7583    -2.2276
H     -1.2704     3.0525     1.3290
H      0.9292     3.4752    -0.7506
H      0.6349     4.4774     0.6695
H      1.0078     2.8132     0.9283
H     -2.4743     4.7975     0.6010
H     -2.4445     4.2444    -1.1094
H     -1.1485     5.2700    -0.4771
H     -3.0669     0.5139    -0.2703
H     -3.1292     2.3032     2.2069
H     -2.0700     0.8755     2.1270
H     -3.8218     0.6846     1.9326
H     -5.0075     1.8125    -0.0892
H     -4.1625     3.2968     0.3706
H     -4.1154     2.7095    -1.3184
68
{"conf": 3, "E": 267.71, "rms": -1.0, "geom": "OH", "total_charge": 0, "CA_charge": 1, "smiles": "C[C:1]#[6N:2]->[Mn+:3]1(<-[3C-:4]#[O+:5])(<-[4H-:6])(<-[5C-:7]#[O+:8])<-[1N:9]([CH:10]([CH3:11])[CH3:12])([CH:13]([CH3:14])[CH3:15])[CH2:16][CH2:17][NH:18][CH2:19][CH2:20][2N:21]->1([CH:22]([CH3:23])[CH3:24])[CH:25]([CH3:26])[CH3:27]", "smiles3D": "C([C:1]#[6N:2]->[Mn+:3]1(<-[3C-:4]#[O+:5])(<-[4H-:6])(<-[5C-:7]#[O+:8])<-[1N:9]([C:10]([C:11]([H:32])([H:33])[H:34])([C:12]([H:35])([H:36])[H:37])[H:31])([C:13]([C:14]([H:39])([H:40])[H:41])([C:15]([H:42])([H:43])[H:44])[H:38])[C:16]([H:45])([H:46])[C:17]([H:47])([H:48])[N:18]([H:49])[C:19]([H:50])([H:51])[C:20]([H:52])([H:53])[2N:21]->1([C:22]([C:23]([H:55])([H:56])[H:57])([C:24]([H:58])([H:59])[H:60])[H:54])[C:25]([C:26]([H:62])([H:63])[H:64])([C:27]([H:65])([H:66])[H:67])[H:61])([H:28])([H:29])[H:30]", "smiles3Dx": "C([C:1]#[6N:2]->[Mn+:3]1(<-[3C-:4]#[O+:5])(<-[4H-:6])(<-[5C-:7]#[O+:8])<-[1N:9]([C:10]([C:11]([H:32])([H:33])[H:34])([C:12]([H:35])([H:36])[H:37])[H:31])([C:13]([C:14]([H:39])([H:40])[H:41])([C:15]([H:42])([H:43])[H:44])[H:38])[C:16]([H:45])([H:46])[C:17]([H:47])([H:48])[N:18]([H:49])[C:19]([H:50])([H:51])[C:20]([H:52])([H:53])[2N:21]->1([C:22]([C:23]([H:55])([H:56])[H:57])([C:24]([H:58])([H:59])[H:60])[H:54])[C:25]([C:26]([H:62])([H:63])[H:64])([C:27]([H:65])([H:66])[H:67])[H:61])([H:28])([H:29])[H:30]", "dummies": []}
C      3.8995     2.9185    -1.0591
C      2.7570     2.0605    -0.7487
N      1.7959     1.3388    -0.4926
Mn     0.0000     0.0000     0.0000
C      1.3601    -1.8183    -0.4109
O      2.0761    -2.7649    -0.6270
H      0.7459     0.0208     1.6766
C     -0.9860     2.0069     0.5170
O     -1.4903     3.0677     0.7925
N     -1.7678    -1.3733     0.9894
C     -1.2814    -2.7714     0.8900
C     -0.0364    -3.0179     1.7905
C     -2.2521    -3.9427     1.2004
C     -2.1658    -1.0368     2.3923
C     -3.6457    -1.3895     2.7363
C     -1.9529     0.4219     2.8144
C     -2.7272    -0.9159     0.0601
C     -3.6720    -1.8542    -0.7057
N     -2.9603    -2.5963    -1.7487
C     -2.5713    -1.7423    -2.8914
C     -1.0956    -1.2657    -2.7901
N     -0.6881     0.1049    -2.3882
C      0.5820     0.3965    -3.1840
C      0.4009     0.5990    -4.7352
C      1.7561    -0.6109    -3.0317
C     -1.6826     1.2213    -2.7127
C     -1.0467     2.6565    -2.7016
C     -3.0228     1.3841    -1.9379
H      3.5493     3.9606    -1.2074
H      4.3901     2.5576    -1.9864
H      4.6245     2.8870    -0.2200
H     -0.9549    -2.9085    -0.1534
H     -0.3136    -3.4239     2.7882
H      0.5315    -2.0949     1.9784
H      0.6260    -3.7805     1.3289
H     -3.0379    -4.1136     0.4543
H     -1.6786    -4.8946     1.1561
H     -2.6533    -3.9008     2.2306
H     -1.5470    -1.6278     3.0892
H     -3.7382    -1.5905     3.8253
H     -4.0284    -2.2683     2.1989
H     -4.3378    -0.5534     2.4976
H     -2.6155     1.1105     2.2556
H     -2.2254     0.5336     3.8866
H     -0.8994     0.7256     2.7573
H     -3.3518    -0.1097     0.4967
H     -2.0761    -0.4380    -0.6650
H     -4.4998    -1.2737    -1.1635
H     -4.2297    -2.5156    -0.0248
H     -3.6186    -3.3316    -2.0998
H     -3.3169    -0.9944    -3.1868
H     -2.6047    -2.4023    -3.7900
H     -0.5984    -1.9329    -2.0719
H     -0.6638    -1.5130    -3.7779
H      0.9854     1.3448    -2.7999
H     -0.4193     1.2557    -5.0633
H      1.3169     1.0842    -5.1367
H      0.3003    -0.3596    -5.2837
H      1.4546    -1.6740    -3.0763
H      2.3604    -0.3999    -2.1370
H      2.4948    -0.4795    -3.8521
H     -2.0067     1.0220    -3.7527
H     -0.4584     2.8802    -3.6107
H     -0.3916     2.8021    -1.8246
H     -1.8113     3.4627    -2.6755
H     -3.7105     0.5482    -1.9544
H     -3.6266     2.1713    -2.4400
H     -2.9157     1.7299    -0.9060
68
{"conf": 4, "E": 267.69, "rms": -1.0, "geom": "OH", "total_charge": 0, "CA_charge": 1, "smiles": "C[C:1]#[6N:2]->[Mn+:3]1(<-[3C-:4]#[O+:5])(<-[4H-:6])(<-[5C-:7]#[O+:8])<-[1N:9]([CH:10]([CH3:11])[CH3:12])([CH:13]([CH3:14])[CH3:15])[CH2:16][CH2:17][NH:18][CH2:19][CH2:20][2N:21]->1([CH:22]([CH3:23])[CH3:24])[CH:25]([CH3:26])[CH3:27]", "smiles3D": "C([C:1]#[6N:2]->[Mn+:3]1(<-[3C-:4]#[O+:5])(<-[4H-:6])(<-[5C-:7]#[O+:8])<-[1N:9]([C:10]([C:11]([H:32])([H:33])[H:34])([C:12]([H:35])([H:36])[H:37])[H:31])([C:13]([C:14]([H:39])([H:40])[H:41])([C:15]([H:42])([H:43])[H:44])[H:38])[C:16]([H:45])([H:46])[C:17]([H:47])([H:48])[N:18]([H:49])[C:19]([H:50])([H:51])[C:20]([H:52])([H:53])[2N:21]->1([C:22]([C:23]([H:55])([H:56])[H:57])([C:24]([H:58])([H:59])[H:60])[H:54])[C:25]([C:26]([H:62])([H:63])[H:64])([C:27]([H:65])([H:66])[H:67])[H:61])([H:28])([H:29])[H:30]", "smiles3Dx": "C([C:1]#[6N:2]->[Mn+:3]1(<-[3C-:4]#[O+:5])(<-[4H-:6])(<-[5C-:7]#[O+:8])<-[1N:9]([C:10]([C:11]([H:32])([H:33])[H:34])([C:12]([H:35])([H:36])[H:37])[H:31])([C:13]([C:14]([H:39])([H:40])[H:41])([C:15]([H:42])([H:43])[H:44])[H:38])[C:16]([H:45])([H:46])[C:17]([H:47])([H:48])[N:18]([H:49])[C:19]([H:50])([H:51])[C:20]([H:52])([H:53])[2N:21]->1([C:22]([C:23]([H:55])([H:56])[H:57])([C:24]([H:58])([H:59])[H:60])[H:54])[C:25]([C:26]([H:62])([H:63])[H:64])([C:27]([H:65])([H:66])[H:67])[H:61])([H:28])([H:29])[H:30]", "dummies": []}
C      3.7026     3.2880     0.5962
C      2.6119     2.3291     0.4263
N      1.6917     1.5267     0.2852
Mn     0.0000     0.0000     0.0000
C      0.4536     0.3928    -2.2196
O      0.7058     0.5999    -3.3808
H      1.4936    -1.0460    -0.0653
C      0.0474    -0.3938     2.2670
O      0.0775    -0.6028     3.4545
N     -1.2212    -2.1689    -0.3030
C     -0.1587    -3.1557    -0.7112
C      0.5670    -2.8265    -2.0376
C      0.9282    -3.4798     0.3663
C     -1.7922    -2.6591     1.0017
C     -2.8572    -1.7591     1.6559
C     -2.3835    -4.1096     0.9658
C     -2.2926    -2.2296    -1.3308
C     -2.3652    -1.1014    -2.3191
N     -2.8213     0.0671    -1.6022
C     -2.5129     1.3098    -2.2773
C     -1.8273     2.2973    -1.3171
N     -1.5804     1.9262     0.0970
C     -2.8352     1.6056     0.8258
C     -4.1284     2.3529     0.3717
C     -2.8013     1.6848     2.3684
C     -0.8330     3.1196     0.6679
C     -0.1521     2.9569     2.0475
C     -1.5961     4.4780     0.7314
H      4.3223     3.3100    -0.3236
H      3.2803     4.2968     0.7826
H      4.3303     2.9846     1.4591
H     -0.6615    -4.1272    -0.9106
H      1.1990    -3.6945    -2.3257
H     -0.1293    -2.7027    -2.8846
H      1.2501    -1.9699    -1.9665
H      1.0749    -2.6884     1.1201
H      0.6458    -4.3936     0.9287
H      1.9195    -3.6992    -0.0859
H     -0.9707    -2.6906     1.7339
H     -3.7307    -1.5191     1.0233
H     -2.3842    -0.8579     2.0366
H     -3.2616    -2.2398     2.5722
H     -2.8912    -4.3541     1.9232
H     -1.5977    -4.8828     0.8754
H     -3.1259    -4.2544     0.1569
H     -3.2902    -2.2793    -0.8598
H     -2.2157    -3.1641    -1.9317
H     -3.1069    -1.3605    -3.1099
H     -1.4147    -0.9682    -2.8383
H     -3.8623    -0.0116    -1.4994
H     -1.8909     1.1722    -3.1890
H     -3.4497     1.7641    -2.6753
H     -0.8528     2.5540    -1.7837
H     -2.4390     3.2135    -1.3551
H     -3.0089     0.5616     0.6054
H     -4.9821     2.0779     1.0283
H     -4.0325     3.4507     0.4049
H     -4.4525     2.0676    -0.6429
H     -3.6598     1.1123     2.7827
H     -2.9284     2.7195     2.7399
H     -1.9016     1.2224     2.7986
H      0.0105     3.2994    -0.0317
H     -0.7926     3.2504     2.9016
H      0.2500     1.9663     2.2171
H      0.7145     3.6512     2.1035
H     -1.9380     4.8662    -0.2442
H     -0.8981     5.2644     1.0933
H     -2.4285     4.4669     1.4567
68
{"conf": 5, "E": 280.13, "rms": -1.0, "geom": "OH", "total_charge": 0, "CA_charge": 1, "smiles": "C[C:1]#[6N:2]->[Mn+:3]1(<-[3C-:4]#[O+:5])(<-[4H-:6])(<-[5C-:7]#[O+:8])<-[1N:9]([CH:10]([CH3:11])[CH3:12])([CH:13]([CH3:14])[CH3:15])[CH2:16][CH2:17][NH:18][CH2:19][CH2:20][2N:21]->1([CH:22]([CH3:23])[CH3:24])[CH:25]([CH3:26])[CH3:27]", "smiles3D": "C([C:1]#[6N:2]->[Mn+:3]1(<-[3C-:4]#[O+:5])(<-[4H-:6])(<-[5C-:7]#[O+:8])<-[1N:9]([C:10]([C:11]([H:32])([H:33])[H:34])([C:12]([H:35])([H:36])[H:37])[H:31])([C:13]([C:14]([H:39])([H:40])[H:41])([C:15]([H:42])([H:43])[H:44])[H:38])[C:16]([H:45])([H:46])[C:17]([H:47])([H:48])[N:18]([H:49])[C:19]([H:50])([H:51])[C:20]([H:52])([H:53])[2N:21]->1([C:22]([C:23]([H:55])([H:56])[H:57])([C:24]([H:58])([H:59])[H:60])[H:54])[C:25]([C:26]([H:62])([H:63])[H:64])([C:27]([H:65])([H:66])[H:67])[H:61])([H:28])([H:29])[H:30]", "smiles3Dx": "C([C:1]#[6N:2]->[Mn+:3]1(<-[3C-:4]#[O+:5])(<-[4H-:6])(<-[5C-:7]#[O+:8])<-[1N:9]([C:10]([C:11]([H:32])([H:33])[H:34])([C:12]([H:35])([H:36])[H:37])[H:31])([C:13]([C:14]([H:39])([H:40])[H:41])([C:15]([H:42])([H:43])[H:44])[H:38])[C:16]([H:45])([H:46])[C:17]([H:47])([H:48])[N:18]([H:49])[C:19]([H:50])([H:51])[C:20]([H:52])([H:53])[2N:21]->1([C:22]([C:23]([H:55])([H:56])[H:57])([C:24]([H:58])([H:59])[H:60])[H:54])[C:25]([C:26]([H:62])([H:63])[H:64])([C:27]([H:65])([H:66])[H:67])[H:61])([H:28])([H:29])[H:30]", "dummies": []}
C      0.0438    -4.7630    -1.4736
C      0.0133    -3.3696    -1.0315
N     -0.0149    -2.1994    -0.6560
Mn     0.0000     0.0000     0.0000
C      1.9593    -0.8352     0.8866
O      2.9841    -1.2826     1.3391
H      0.9505     0.1629    -1.5616
C     -1.8641     0.2250    -1.3211
O     -2.8311     0.3377    -2.0340
N      0.4115     2.4353     0.1683
C      1.8043     2.8907    -0.2431
C      2.0265     3.4795    -1.6614
C      2.9042     1.8308    -0.0769
C     -0.6847     3.0449    -0.6527
C     -0.9084     4.5827    -0.4928
C     -0.6889     2.7253    -2.1741
C      0.1580     2.8716     1.5487
C      1.1052     2.4413     2.6856
N      1.4631     1.0345     2.6116
C      0.6998     0.1264     3.4608
C     -0.8146     0.1656     3.2226
N     -1.4480    -0.3874     1.9910
C     -1.7308    -1.8424     2.2181
C     -2.3131    -2.6360     1.0168
C     -0.5445    -2.6732     2.7653
C     -2.7660     0.3778     1.8092
C     -3.9314    -0.2623     0.9996
C     -3.4709     0.8872     3.1261
H      0.2238    -5.4228    -0.6002
H     -0.9288    -5.0236    -1.9392
H      0.8580    -4.8983    -2.2148
H      2.0887     3.7249     0.4383
H      1.4399     4.3925    -1.8541
H      3.0739     3.8406    -1.7554
H      1.9053     2.7147    -2.4548
H      2.7511     0.9669    -0.7421
H      3.0754     1.5405     0.9592
H      3.8898     2.2563    -0.3662
H     -1.6085     2.5757    -0.2665
H      0.0384     5.1436    -0.3757
H     -1.4665     5.0106    -1.3537
H     -1.5413     4.7861     0.3978
H     -0.2982     3.5446    -2.8092
H     -1.7374     2.6194    -2.5234
H     -0.1459     1.7999    -2.4152
H     -0.8600     2.5748     1.8194
H      0.1761     3.9792     1.5863
H      2.0291     3.0592     2.6254
H      0.6561     2.6964     3.6720
H      2.4477     0.9582     2.9660
H      1.1333    -0.8800     3.3780
H      0.8725     0.4110     4.5249
H     -1.2734    -0.3418     4.1024
H     -1.0724     1.2160     3.3335
H     -2.5130    -1.8812     3.0122
H     -2.2218    -2.0953     0.0710
H     -1.8374    -3.6275     0.8673
H     -3.3789    -2.8886     1.1898
H     -0.3161    -2.4154     3.8180
H     -0.8080    -3.7516     2.8229
H      0.3411    -2.5804     2.1098
H     -2.4801     1.2746     1.2440
H     -4.4717    -1.0169     1.6089
H     -4.6786     0.5278     0.7663
H     -3.7061    -0.6760     0.0186
H     -4.5314     1.1711     2.9489
H     -3.4879     0.1003     3.9071
H     -3.0344     1.8267     3.5220
68
{"conf": 6, "E": 278.27, "rms": -1.0, "geom": "OH", "total_charge": 0, "CA_charge": 1, "smiles": "C[C:1]#[6N:2]->[Mn+:3]1(<-[3C-:4]#[O+:5])(<-[4H-:6])(<-[5C-:7]#[O+:8])<-[1N:9]([CH:10]([CH3:11])[CH3:12])([CH:13]([CH3:14])[CH3:15])[CH2:16][CH2:17][NH:18][CH2:19][CH2:20][2N:21]->1([CH:22]([CH3:23])[CH3:24])[CH:25]([CH3:26])[CH3:27]", "smiles3D": "C([C:1]#[6N:2]->[Mn+:3]1(<-[3C-:4]#[O+:5])(<-[4H-:6])(<-[5C-:7]#[O+:8])<-[1N:9]([C:10]([C:11]([H:32])([H:33])[H:34])([C:12]([H:35])([H:36])[H:37])[H:31])([C:13]([C:14]([H:39])([H:40])[H:41])([C:15]([H:42])([H:43])[H:44])[H:38])[C:16]([H:45])([H:46])[C:17]([H:47])([H:48])[N:18]([H:49])[C:19]([H:50])([H:51])[C:20]([H:52])([H:53])[2N:21]->1([C:22]([C:23]([H:55])([H:56])[H:57])([C:24]([H:58])([H:59])[H:60])[H:54])[C:25]([C:26]([H:62])([H:63])[H:64])([C:27]([H:65])([H:66])[H:67])[H:61])([H:28])([H:29])[H:30]", "smiles3Dx": "C([C:1]#[6N:2]->[Mn+:3]1(<-[3C-:4]#[O+:5])(<-[4H-:6])(<-[5C-:7]#[O+:8])<-[1N:9]([C:10]([C:11]([H:32])([H:33])[H:34])([C:12]([H:35])([H:36])[H:37])[H:31])([C:13]([C:14]([H:39])([H:40])[H:41])([C:15]([H:42])([H:43])[H:44])[H:38])[C:16]([H:45])([H:46])[C:17]([H:47])([H:48])[N:18]([H:49])[C:19]([H:50])([H:51])[C:20]([H:52])([H:53])[2N:21]->1([C:22]([C:23]([H:55])([H:56])[H:57])([C:24]([H:58])([H:59])[H:60])[H:54])[C:25]([C:26]([H:62])([H:63])[H:64])([C:27]([H:65])([H:66])[H:67])[H:61])([H:28])([H:29])[H:30]", "dummies": []}
C     -2.0382    -3.5602    -2.8364
C     -1.4361    -2.5266    -1.9959
N     -0.9273    -1.6620    -1.2854
Mn     0.0000     0.0000     0.0000
C      1.7540    -0.0974    -1.4868
O      2.6620    -0.1488    -2.2795
H     -0.7409     0.9466    -1.3670
C     -2.0932     0.0678     0.9698
O     -3.1878     0.1008     1.4748
N      0.6571     2.2225     0.8867
C      1.8269     2.7714     0.1135
C      1.5519     3.1160    -1.3707
C      3.1300     1.9219     0.1772
C     -0.4839     3.2439     0.7850
C     -1.4420     3.0946    -0.4224
C     -1.4170     3.4373     2.0170
C      1.1181     2.1621     2.2699
C      0.2362     1.3509     3.1984
N      1.0457     0.3696     3.9032
C      0.2859    -0.8460     4.1219
C      0.0153    -1.6906     2.8395
N      0.8854    -1.7079     1.6155
C      0.7017    -3.0886     1.0188
C     -0.7885    -3.5944     0.9831
C      1.3114    -3.3363    -0.3882
C      2.3177    -1.4785     1.9799
C      2.8063    -2.2094     3.2803
C      3.4082    -1.7484     0.9174
H     -2.7270    -4.1779    -2.2243
H     -1.2392    -4.2048    -3.2571
H     -2.6033    -3.0825    -3.6629
H      2.0944     3.7465     0.5923
H      0.9667     4.0541    -1.4524
H      1.0465     2.2989    -1.9094
H      2.4928     3.3485    -1.9136
H      3.8197     2.3402     0.9422
H      2.9140     0.8886     0.4645
H      3.7067     1.9043    -0.7716
H     -0.0056     4.2418     0.6570
H     -2.0809     4.0022    -0.4893
H     -0.9712     3.0536    -1.4119
H     -2.1439     2.2532    -0.2963
H     -0.8839     3.8537     2.8934
H     -2.1831     4.2120     1.7958
H     -1.9803     2.5197     2.2707
H      1.1982     3.1953     2.6802
H      2.1299     1.7369     2.3393
H     -0.5121     0.8717     2.5735
H     -0.2811     1.9914     3.9463
H      1.3178     0.7643     4.8348
H     -0.6892    -0.6024     4.6054
H      0.8050    -1.4687     4.8815
H     -0.9891    -1.4209     2.5032
H     -0.0630    -2.7254     3.2368
H      1.2354    -3.7945     1.6941
H     -0.9746    -4.3808     0.2228
H     -1.5076    -2.7740     0.8129
H     -1.0663    -4.0914     1.9354
H      2.3045    -3.8172    -0.3209
H      1.3817    -2.4293    -0.9809
H      0.7383    -4.0617    -1.0004
H      2.3840    -0.4078     2.1736
H      2.9181    -1.4884     4.1150
H      3.8199    -2.6549     3.1782
H      2.1483    -3.0419     3.5906
H      4.3172    -1.1652     1.1825
H      3.1483    -1.4460    -0.0894
H      3.7295    -2.8096     0.9096
68
{"conf": 7, "E": 273.37, "rms": -1.0, "geom": "OH", "total_charge": 0, "CA_charge": 1, "smiles": "C[C:1]#[6N:2]->[Mn+:3]1(<-[3C-:4]#[O+:5])(<-[4H-:6])(<-[5C-:7]#[O+:8])<-[1N:9]([CH:10]([CH3:11])[CH3:12])([CH:13]([CH3:14])[CH3:15])[CH2:16][CH2:17][NH:18][CH2:19][CH2:20][2N:21]->1([CH:22]([CH3:23])[CH3:24])[CH:25]([CH3:26])[CH3:27]", "smiles3D": "C([C:1]#[6N:2]->[Mn+:3]1(<-[3C-:4]#[O+:5])(<-[4H-:6])(<-[5C-:7]#[O+:8])<-[1N:9]([C:10]([C:11]([H:32])([H:33])[H:34])([C:12]([H:35])([H:36])[H:37])[H:31])([C:13]([C:14]([H:39])([H:40])[H:41])([C:15]([H:42])([H:43])[H:44])[H:38])[C:16]([H:45])([H:46])[C:17]([H:47])([H:48])[N:18]([H:49])[C:19]([H:50])([H:51])[C:20]([H:52])([H:53])[2N:21]->1([C:22]([C:23]([H:55])([H:56])[H:57])([C:24]([H:58])([H:59])[H:60])[H:54])[C:25]([C:26]([H:62])([H:63])[H:64])([C:27]([H:65])([H:66])[H:67])[H:61])([H:28])([H:29])[H:30]", "smiles3Dx": "C([C:1]#[6N:2]->[Mn+:3]1(<-[3C-:4]#[O+:5])(<-[4H-:6])(<-[5C-:7]#[O+:8])<-[1N:9]([C:10]([C:11]([H:32])([H:33])[H:34])([C:12]([H:35])([H:36])[H:37])[H:31])([C:13]([C:14]([H:39])([H:40])[H:41])([C:15]([H:42])([H:43])[H:44])[H:38])[C:16]([H:45])([H:46])[C:17]([H:47])([H:48])[N:18]([H:49])[C:19]([H:50])([H:51])[C:20]([H:52])([H:53])[2N:21]->1([C:22]([C:23]([H:55])([H:56])[H:57])([C:24]([H:58])([H:59])[H:60])[H:54])[C:25]([C:26]([H:62])([H:63])[H:64])([C:27]([H:65])([H:66])[H:67])[H:61])([H:28])([H:29])[H:30]", "dummies": []}
C      1.5693    -3.3200     3.3737
C      1.1249    -2.3411     2.3829
N      0.7563    -1.5173     1.5480
Mn     0.0000     0.0000     0.0000
C     -0.0142    -1.8828    -1.3433
O     -0.0165    -2.8667    -2.0411
H     -1.5804    -0.5829     0.7268
C      0.1968     1.4704     1.7623
O      0.3068     2.2302     2.6927
N     -1.6090     1.3877    -1.3154
C     -1.9324     2.6374    -0.5408
C     -2.4530     2.4463     0.9081
C     -2.8701     3.6487    -1.2720
C     -2.8801     0.6039    -1.6522
C     -2.6836    -0.8796    -2.0230
C     -4.0421     0.5953    -0.6178
C     -1.0079     1.8558    -2.5748
C     -0.3505     0.7708    -3.4187
N      0.8716     1.1812    -4.1128
C      1.9774     1.5483    -3.2177
C      2.4199     0.4227    -2.2236
N      2.3045     0.5785    -0.7530
C      3.2768    -0.4139    -0.1594
C      3.0932    -1.8950    -0.5916
C      3.4289    -0.3800     1.3910
C      2.7268     1.9246    -0.2652
C      1.6193     2.9359    -0.3861
C      4.0304     2.5158    -0.8733
H      2.1313    -4.1300     2.8650
H      0.6872    -3.7491     3.8916
H      2.2283    -2.8219     4.1141
H     -0.9936     3.1888    -0.4131
H     -3.5302     2.6763     1.0321
H     -1.9475     3.1713     1.5815
H     -2.2619     1.4357     1.2944
H     -2.3051     4.2054    -2.0489
H     -3.7407     3.1779    -1.7618
H     -3.2442     4.4230    -0.5676
H     -3.3221     1.0717    -2.5597
H     -2.4607    -1.4900    -1.1291
H     -1.9948    -1.0783    -2.8503
H     -3.6412    -1.2849    -2.4171
H     -4.5313     1.5757    -0.5017
H     -4.8777    -0.0376    -0.9887
H     -3.7473     0.1511     0.3514
H     -0.2677     2.6424    -2.3800
H     -1.7826     2.3309    -3.2170
H     -0.1320    -0.0498    -2.7748
H     -1.0715     0.4183    -4.1877
H      0.6472     2.0033    -4.7220
H      2.8484     1.7321    -3.8858
H      1.8163     2.5378    -2.8060
H      1.8780    -0.4932    -2.4984
H      3.4896     0.2267    -2.4728
H      4.2832    -0.1415    -0.5450
H      3.1565    -2.0393    -1.6870
H      3.9325    -2.5005    -0.1861
H      2.1736    -2.3520    -0.2118
H      3.6629    -1.3758     1.8242
H      4.2873     0.2700     1.6680
H      2.5406     0.0318     1.8988
H      2.9126     1.8676     0.8183
H      1.4391     3.4606     0.5762
H      1.7870     3.7440    -1.1275
H      0.7870     2.2829    -0.6271
H      4.9184     1.9133    -0.6025
H      4.2117     3.5264    -0.4470
H      3.9986     2.6270    -1.9712
68
{"conf": 8, "E": 268.04, "rms": -1.0, "geom": "OH", "total_charge": 0, "CA_charge": 1, "smiles": "C[C:1]#[6N:2]->[Mn+:3]1(<-[3C-:4]#[O+:5])(<-[4H-:6])(<-[5C-:7]#[O+:8])<-[1N:9]([CH:10]([CH3:11])[CH3:12])([CH:13]([CH3:14])[CH3:15])[CH2:16][CH2:17][NH:18][CH2:19][CH2:20][2N:21]->1([CH:22]([CH3:23])[CH3:24])[CH:25]([CH3:26])[CH3:27]", "smiles3D": "C([C:1]#[6N:2]->[Mn+:3]1(<-[3C-:4]#[O+:5])(<-[4H-:6])(<-[5C-:7]#[O+:8])<-[1N:9]([C:10]([C:11]([H:32])([H:33])[H:34])([C:12]([H:35])([H:36])[H:37])[H:31])([C:13]([C:14]([H:39])([H:40])[H:41])([C:15]([H:42])([H:43])[H:44])[H:38])[C:16]([H:45])([H:46])[C:17]([H:47])([H:48])[N:18]([H:49])[C:19]([H:50])([H:51])[C:20]([H:52])([H:53])[2N:21]->1([C:22]([C:23]([H:55])([H:56])[H:57])([C:24]([H:58])([H:59])[H:60])[H:54])[C:25]([C:26]([H:62])([H:63])[H:64])([C:27]([H:65])([H:66])[H:67])[H:61])([H:28])([H:29])[H:30]", "smiles3Dx": "C([C:1]#[6N:2]->[Mn+:3]1(<-[3C-:4]#[O+:5])(<-[4H-:6])(<-[5C-:7]#[O+:8])<-[1N:9]([C:10]([C:11]([H:32])([H:33])[H:34])([C:12]([H:35])([H:36])[H:37])[H:31])([C:13]([C:14]([H:39])([H:40])[H:41])([C:15]([H:42])([H:43])[H:44])[H:38])[C:16]([H:45])([H:46])[C:17]([H:47])([H:48])[N:18]([H:49])[C:19]([H:50])([H:51])[C:20]([H:52])([H:53])[2N:21]->1([C:22]([C:23]([H:55])([H:56])[H:57])([C:24]([H:58])([H:59])[H:60])[H:54])[C:25]([C:26]([H:62])([H:63])[H:64])([C:27]([H:65])([H:66])[H:67])[H:61])([H:28])([H:29])[H:30]", "dummies": []}
C      0.5208    -4.9412    -0.3813
C      0.3773    -3.4908    -0.2645
N      0.2610    -2.2717    -0.1629
Mn     0.0000     0.0000     0.0000
C      1.3785     0.2828    -1.8242
O      2.0953     0.4309    -2.7830
H     -1.3019    -0.3486    -1.2340
C     -1.6331    -0.4227     1.5590
O     -2.4969    -0.6456     2.3709
N     -0.7462     2.3585    -0.0405
C     -1.6997     2.7346     1.0790
C     -1.2779     2.6285     2.5669
C     -2.3609     4.1450     0.8965
C     -1.5445     2.4649    -1.3278
C     -0.7950     2.0850    -2.6314
C     -2.9174     1.7147    -1.3555
C      0.4528     3.2238    -0.1783
C      0.9462     4.2288     0.9263
N      1.5499     3.6901     2.1576
C      2.4579     2.5692     1.9460
C      1.6086     1.2827     2.0725
N      1.9543     0.0322     1.4768
C      3.1893     0.0980     0.6650
C      3.4685    -1.0956    -0.2893
C      4.4836     0.3752     1.4911
C      2.0057    -1.0225     2.5478
C      2.7295    -2.3548     2.2435
C      0.6366    -1.3962     3.1339
H      0.0212    -5.4320     0.4789
H      1.5982    -5.2058    -0.3831
H      0.0532    -5.2843    -1.3270
H     -2.5245     2.0080     1.0146
H     -0.9035     1.6451     2.8774
H     -2.1991     2.7278     3.1824
H     -0.6486     3.4563     2.9217
H     -3.3573     4.0519     0.4211
H     -2.5413     4.6655     1.8621
H     -1.7642     4.8325     0.2704
H     -1.7949     3.5383    -1.4623
H     -1.3133     2.5679    -3.4884
H      0.2457     2.4518    -2.6808
H     -0.8308     1.0024    -2.8480
H     -3.2089     1.4128    -2.3852
H     -2.9485     0.8123    -0.7207
H     -3.7328     2.3806    -1.0104
H      1.2875     2.5421    -0.4114
H      0.3322     3.8715    -1.0736
H      1.7145     4.8684     0.4338
H      0.1560     4.9419     1.2140
H      2.0775     4.4668     2.6224
H      3.0231     2.7322     1.0101
H      3.2083     2.5686     2.7660
H      0.6776     1.4660     1.5426
H      1.3564     1.1874     3.1517
H      3.0509     0.9568    -0.0136
H      3.9626    -0.7180    -1.2102
H      2.5476    -1.6079    -0.5906
H      4.1697    -1.8561     0.1037
H      5.0353     1.2328     1.0504
H      5.1899    -0.4801     1.5077
H      4.2667     0.6132     2.5472
H      2.5825    -0.5785     3.3932
H      2.3563    -2.8445     1.3316
H      2.5752    -3.0795     3.0723
H      3.8261    -2.2175     2.2187
H      0.7789    -1.9804     4.0690
H      0.0512    -0.5128     3.4403
H      0.0775    -2.0501     2.4385
68
{"conf": 9, "E": 301.95, "rms": -1.0, "geom": "OH", "total_charge": 0, "CA_charge": 1, "smiles": "C[C:1]#[6N:2]->[Mn+:3]1(<-[3C-:4]#[O+:5])(<-[4H-:6])(<-[5C-:7]#[O+:8])<-[1N:9]([CH:10]([CH3:11])[CH3:12])([CH:13]([CH3:14])[CH3:15])[CH2:16][CH2:17][NH:18][CH2:19][CH2:20][2N:21]->1([CH:22]([CH3:23])[CH3:24])[CH:25]([CH3:26])[CH3:27]", "smiles3D": "C([C:1]#[6N:2]->[Mn+:3]1(<-[3C-:4]#[O+:5])(<-[4H-:6])(<-[5C-:7]#[O+:8])<-[1N:9]([C:10]([C:11]([H:32])([H:33])[H:34])([C:12]([H:35])([H:36])[H:37])[H:31])([C:13]([C:14]([H:39])([H:40])[H:41])([C:15]([H:42])([H:43])[H:44])[H:38])[C:16]([H:45])([H:46])[C:17]([H:47])([H:48])[N:18]([H:49])[C:19]([H:50])([H:51])[C:20]([H:52])([H:53])[2N:21]->1([C:22]([C:23]([H:55])([H:56])[H:57])([C:24]([H:58])([H:59])[H:60])[H:54])[C:25]([C:26]([H:62])([H:63])[H:64])([C:27]([H:65])([H:66])[H:67])[H:61])([H:28])([H:29])[H:30]", "smiles3Dx": "C([C:1]#[6N:2]->[Mn+:3]1(<-[3C-:4]#[O+:5])(<-[4H-:6])(<-[5C-:7]#[O+:8])<-[1N:9]([C:10]([C:11]([H:32])([H:33])[H:34])([C:12]([H:35])([H:36])[H:37])[H:31])([C:13]([C:14]([H:39])([H:40])[H:41])([C:15]([H:42])([H:43])[H:44])[H:38])[C:16]([H:45])([H:46])[C:17]([H:47])([H:48])[N:18]([H:49])[C:19]([H:50])([H:51])[C:20]([H:52])([H:53])[2N:21]->1([C:22]([C:23]([H:55])([H:56])[H:57])([C:24]([H:58])([H:59])[H:60])[H:54])[C:25]([C:26]([H:62])([H:63])[H:64])([C:27]([H:65])([H:66])[H:67])[H:61])([H:28])([H:29])[H:30]", "dummies": []}
C      2.2171    -2.5397     3.6730
C      1.5671    -1.7978     2.5937
N      1.0251    -1.1754     1.6833
Mn     0.0000     0.0000     0.0000
C     -1.1346    -1.8953    -0.6262
O     -1.7404    -2.8889    -0.9439
H     -1.2890     0.1966     1.2900
C      0.8387     1.8719     1.0312
O      1.2697     2.8539     1.5836
N     -1.3701     1.5011    -1.4127
C     -2.5531     1.7883    -0.5207
C     -3.5205     2.8972    -1.0388
C     -3.4304     0.6114    -0.0156
C     -1.7503     0.8293    -2.7211
C     -1.7464     1.7225    -3.9937
C     -3.0579     0.0027    -2.8022
C     -0.7145     2.8780    -1.5869
C      0.7890     3.1808    -1.9281
N      1.3343     2.6411    -3.1886
C      2.3029     1.5717    -2.9121
C      1.4806     0.3690    -2.4448
N      1.8619    -0.6092    -1.4959
C      3.2458    -0.3860    -0.9397
C      3.9965    -1.6014    -0.3182
C      3.3594     0.7271     0.1086
C      1.7624    -2.0093    -2.0846
C      1.5892    -3.1185    -1.0126
C      0.7375    -2.3303    -3.2243
H      1.5097    -3.2880     4.0855
H      2.5213    -1.8356     4.4744
H      3.1140    -3.0579     3.2755
H     -2.1021     2.1896     0.4158
H     -3.8242     2.7350    -2.0868
H     -3.0736     3.9084    -0.9520
H     -4.4428     2.9365    -0.4191
H     -2.9107    -0.3468     0.0181
H     -4.3763     0.4908    -0.5818
H     -3.7540     0.8243     1.0268
H     -0.9843     0.0854    -2.8833
H     -0.7769     2.2008    -4.1837
H     -1.9317     1.1062    -4.9000
H     -2.5428     2.4926    -3.9557
H     -3.1134    -0.5065    -3.7891
H     -3.0790    -0.8390    -2.0933
H     -3.9682     0.6277    -2.7454
H     -1.3094     3.4465    -2.3257
H     -0.8458     3.4289    -0.6297
H      1.4449     2.9808    -1.0744
H      0.8456     4.2924    -1.9921
H      1.8501     3.4046    -3.6871
H      2.8122     1.2925    -3.8612
H      3.1068     1.9462    -2.2584
H      1.0655    -0.0426    -3.3624
H      0.6493     0.7682    -1.8672
H      3.8792    -0.0818    -1.8021
H      3.4657    -2.0204     0.5563
H      4.9922    -1.2785     0.0566
H      4.2488    -2.3856    -1.0565
H      4.4312     0.9533     0.2980
H      2.9315     0.4054     1.0759
H      2.9375     1.6778    -0.2112
H      2.7469    -2.1879    -2.5703
H      2.4721    -3.7905    -0.9874
H      1.4352    -2.6963    -0.0245
H      0.7243    -3.7901    -1.1943
H     -0.2765    -1.9587    -3.0196
H      1.0920    -1.9528    -4.2076
H      0.6605    -3.4264    -3.3936
68
{"conf": 10, "E": 262.51, "rms": -1.0, "geom": "OH", "total_charge": 0, "CA_charge": 1, "smiles": "C[C:1]#[6N:2]->[Mn+:3]1(<-[3C-:4]#[O+:5])(<-[4H-:6])(<-[5C-:7]#[O+:8])<-[1N:9]([CH:10]([CH3:11])[CH3:12])([CH:13]([CH3:14])[CH3:15])[CH2:16][CH2:17][NH:18][CH2:19][CH2:20][2N:21]->1([CH:22]([CH3:23])[CH3:24])[CH:25]([CH3:26])[CH3:27]", "smiles3D": "C([C:1]#[6N:2]->[Mn+:3]1(<-[3C-:4]#[O+:5])(<-[4H-:6])(<-[5C-:7]#[O+:8])<-[1N:9]([C:10]([C:11]([H:32])([H:33])[H:34])([C:12]([H:35])([H:36])[H:37])[H:31])([C:13]([C:14]([H:39])([H:40])[H:41])([C:15]([H:42])([H:43])[H:44])[H:38])[C:16]([H:45])([H:46])[C:17]([H:47])([H:48])[N:18]([H:49])[C:19]([H:50])([H:51])[C:20]([H:52])([H:53])[2N:21]->1([C:22]([C:23]([H:55])([H:56])[H:57])([C:24]([H:58])([H:59])[H:60])[H:54])[C:25]([C:26]([H:62])([H:63])[H:64])([C:27]([H:65])([H:66])[H:67])[H:61])([H:28])([H:29])[H:30]", "smiles3Dx": "C([C:1]#[6N:2]->[Mn+:3]1(<-[3C-:4]#[O+:5])(<-[4H-:6])(<-[5C-:7]#[O+:8])<-[1N:9]([C:10]([C:11]([H:32])([H:33])[H:34])([C:12]([H:35])([H:36])[H:37])[H:31])([C:13]([C:14]([H:39])([H:40])[H:41])([C:15]([H:42])([H:43])[H:44])[H:38])[C:16]([H:45])([H:46])[C:17]([H:47])([H:48])[N:18]([H:49])[C:19]([H:50])([H:51])[C:20]([H:52])([H:53])[2N:21]->1([C:22]([C:23]([H:55])([H:56])[H:57])([C:24]([H:58])([H:59])[H:60])[H:54])[C:25]([C:26]([H:62])([H:63])[H:64])([C:27]([H:65])([H:66])[H:67])[H:61])([H:28])([H:29])[H:30]", "dummies": []}
C     -4.6436     0.4425     1.7658
C     -3.2828     0.3131     1.2473
N     -2.1373     0.2019     0.8162
Mn     0.0000     0.0000     0.0000
C     -0.7338    -1.8553    -1.1472
O     -1.1207    -2.8210    -1.7577
H     -0.8308     0.8741    -1.3806
C      0.4024     2.1388     0.7752
O      0.6048     3.2606     1.1695
N      1.9776    -0.0211    -1.4890
C      1.3873     0.5389    -2.7472
C      0.9883     2.0399    -2.6955
C      2.1674     0.3384    -4.0793
C      3.1033     0.8149    -1.0132
C      3.1348     0.8116     0.4873
C      4.5353     0.4880    -1.5263
C      2.3670    -1.3955    -1.8030
C      2.7828    -2.3040    -0.6581
N      1.5966    -2.8728    -0.0230
C      1.8418    -3.1818     1.3751
C      1.7354    -1.9126     2.2192
N      0.5065    -1.1143     2.2004
C     -0.6861    -1.9660     2.6057
C     -0.4944    -2.8847     3.8643
C     -1.3493    -2.8372     1.5151
C      0.6740    -0.0811     3.3187
C     -0.5255     0.8822     3.5438
C      1.9647     0.7852     3.3684
H     -5.1188     1.3479     1.3358
H     -5.2326    -0.4546     1.4847
H     -4.6097     0.5312     2.8712
H      0.4369    -0.0216    -2.8768
H      0.1153     2.2201    -3.3593
H      1.8109     2.6968    -3.0539
H      0.7217     2.3737    -1.6850
H      1.5618     0.7483    -4.9167
H      3.1219     0.8929    -4.0932
H      2.3205    -0.7261    -4.3448
H      2.9246     1.8645    -1.2993
H      2.1572     0.4124     0.7776
H      3.2740     1.8464     0.8684
H      3.9527     0.1962     0.9175
H      4.6067     0.4999    -2.6252
H      5.2420     1.2627    -1.1574
H      4.9081    -0.4903    -1.1614
H      1.5331    -1.9026    -2.3349
H      3.2217    -1.3829    -2.5076
H      3.3979    -3.1343    -1.0766
H      3.4544    -1.7820     0.0370
H      1.3654    -3.7691    -0.5147
H      2.8610    -3.6154     1.5051
H      1.1704    -3.9833     1.7330
H      1.9576    -2.2166     3.2673
H      2.5626    -1.2851     1.9128
H     -1.4869    -1.2654     2.8853
H     -1.4460    -3.4083     4.0983
H      0.2670    -3.6728     3.7185
H     -0.2776    -2.3407     4.7998
H     -0.6707    -3.4051     0.8752
H     -2.0474    -2.2410     0.9078
H     -2.0226    -3.5978     1.9645
H      0.7424    -0.6587     4.2549
H     -1.3044     0.4156     4.1828
H     -0.2243     1.7952     4.1020
H     -0.9822     1.2194     2.6140
H      2.0337     1.2445     4.3790
H      2.9129     0.2247     3.2893
H      1.9425     1.6433     2.6877
68
{"conf": 11, "E": 266.41, "rms": -1.0, "geom": "OH", "total_charge": 0, "CA_charge": 1, "smiles": "C[C:1]#[6N:2]->[Mn+:3]1(<-[3C-:4]#[O+:5])(<-[4H-:6])(<-[5C-:7]#[O+:8])<-[1N:9]([CH:10]([CH3:11])[CH3:12])([CH:13]([CH3:14])[CH3:15])[CH2:16][CH2:17][NH:18][CH2:19][CH2:20][2N:21]->1([CH:22]([CH3:23])[CH3:24])[CH:25]([CH3:26])[CH3:27]", "smiles3D": "C([C:1]#[6N:2]->[Mn+:3]1(<-[3C-:4]#[O+:5])(<-[4H-:6])(<-[5C-:7]#[O+:8])<-[1N:9]([C:10]([C:11]([H:32])([H:33])[H:34])([C:12]([H:35])([H:36])[H:37])[H:31])([C:13]([C:14]([H:39])([H:40])[H:41])([C:15]([H:42])([H:43])[H:44])[H:38])[C:16]([H:45])([H:46])[C:17]([H:47])([H:48])[N:18]([H:49])[C:19]([H:50])([H:51])[C:20]([H:52])([H:53])[2N:21]->1([C:22]([C:23]([H:55])([H:56])[H:57])([C:24]([H:58])([H:59])[H:60])[H:54])[C:25]([C:26]([H:62])([H:63])[H:64])([C:27]([H:65])([H:66])[H:67])[H:61])([H:28])([H:29])[H:30]", "smiles3Dx": "C([C:1]#[6N:2]->[Mn+:3]1(<-[3C-:4]#[O+:5])(<-[4H-:6])(<-[5C-:7]#[O+:8])<-[1N:9]([C:10]([C:11]([H:32])([H:33])[H:34])([C:12]([H:35])([H:36])[H:37])[H:31])([C:13]([C:14]([H:39])([H:40])[H:41])([C:15]([H:42])([H:43])[H:44])[H:38])[C:16]([H:45])([H:46])[C:17]([H:47])([H:48])[N:18]([H:49])[C:19]([H:50])([H:51])[C:20]([H:52])([H:53])[2N:21]->1([C:22]([C:23]([H:55])([H:56])[H:57])([C:24]([H:58])([H:59])[H:60])[H:54])[C:25]([C:26]([H:62])([H:63])[H:64])([C:27]([H:65])([H:66])[H:67])[H:61])([H:28])([H:29])[H:30]", "dummies": []}
C     -0.1798     3.0917     3.9122
C     -0.1103     2.1884     2.7645
N     -0.0478     1.4285     1.8003
Mn     0.0000     0.0000     0.0000
C     -0.9269    -1.4819     1.4935
O     -1.4145    -2.2572     2.2781
H     -1.6374     0.7832    -0.1985
C      0.7546     1.6929    -1.3594
O      1.1400     2.5846    -2.0744
N     -0.6806    -1.3366    -1.9024
C     -0.9840    -0.4865    -3.0789
C     -2.3218     0.2767    -3.0628
C     -0.8650    -1.1968    -4.4599
C     -1.7231    -2.3036    -1.5058
C     -3.0063    -1.7199    -0.8697
C     -2.1659    -3.2750    -2.6270
C      0.6207    -1.8332    -1.9845
C      0.9960    -3.3344    -1.9491
N      2.0740    -3.5186    -0.9720
C      1.5677    -3.3456     0.4008
C      2.1747    -2.1478     1.1818
N      2.3220    -0.7902     0.5840
C      2.7014     0.1100     1.7330
C      2.7712     1.6313     1.4498
C      3.9857    -0.2289     2.5429
C      3.3772    -0.8048    -0.5245
C      4.6062    -1.7495    -0.3125
C      3.9601     0.5470    -0.9812
H     -1.1179     2.9047     4.4740
H     -0.1637     4.1425     3.5567
H      0.6913     2.9124     4.5754
H     -0.2059     0.2940    -3.0861
H     -2.5590     0.7074    -2.0808
H     -2.2599     1.1286    -3.7741
H     -3.1628    -0.3544    -3.4130
H     -1.8120    -1.6720    -4.7818
H     -0.0678    -1.9635    -4.4927
H     -0.6190    -0.4404    -5.2360
H     -1.2826    -2.9226    -0.7098
H     -3.7596    -1.3835    -1.6043
H     -2.8131    -0.9133    -0.1573
H     -3.5076    -2.5236    -0.2876
H     -1.3307    -3.5818    -3.2824
H     -2.9636    -2.8346    -3.2592
H     -2.5872    -4.1965    -2.1709
H      0.9589    -1.3874    -1.0435
H      1.2158    -1.3557    -2.7984
H      1.3755    -3.6166    -2.9557
H      0.1871    -4.0551    -1.7312
H      2.4322    -4.4972    -1.0789
H      0.4702    -3.3177     0.4526
H      1.8142    -4.2607     0.9872
H      1.5482    -2.0510     2.0938
H      3.1576    -2.4984     1.5327
H      1.8642    -0.0007     2.4550
H      2.0581     1.9628     0.6934
H      2.5409     2.1837     2.3852
H      3.7821     1.9936     1.1855
H      4.9069     0.0392     1.9913
H      4.0396    -1.2606     2.9320
H      4.0000     0.4031     3.4576
H      2.9075    -1.1932    -1.4176
H      4.3345    -2.8203    -0.3047
H      5.1859    -1.5365     0.5972
H      5.3110    -1.6524    -1.1670
H      3.2080     1.3313    -1.0989
H      4.7952     0.8751    -0.3302
H      4.4071     0.4261    -1.9925
68
{"conf": 12, "E": 262.43, "rms": -1.0, "geom": "OH", "total_charge": 0, "CA_charge": 1, "smiles": "C[C:1]#[6N:2]->[Mn+:3]1(<-[3C-:4]#[O+:5])(<-[4H-:6])(<-[5C-:7]#[O+:8])<-[1N:9]([CH:10]([CH3:11])[CH3:12])([CH:13]([CH3:14])[CH3:15])[CH2:16][CH2:17][NH:18][CH2:19][CH2:20][2N:21]->1([CH:22]([CH3:23])[CH3:24])[CH:25]([CH3:26])[CH3:27]", "smiles3D": "C([C:1]#[6N:2]->[Mn+:3]1(<-[3C-:4]#[O+:5])(<-[4H-:6])(<-[5C-:7]#[O+:8])<-[1N:9]([C:10]([C:11]([H:32])([H:33])[H:34])([C:12]([H:35])([H:36])[H:37])[H:31])([C:13]([C:14]([H:39])([H:40])[H:41])([C:15]([H:42])([H:43])[H:44])[H:38])[C:16]([H:45])([H:46])[C:17]([H:47])([H:48])[N:18]([H:49])[C:19]([H:50])([H:51])[C:20]([H:52])([H:53])[2N:21]->1([C:22]([C:23]([H:55])([H:56])[H:57])([C:24]([H:58])([H:59])[H:60])[H:54])[C:25]([C:26]([H:62])([H:63])[H:64])([C:27]([H:65])([H:66])[H:67])[H:61])([H:28])([H:29])[H:30]", "smiles3Dx": "C([C:1]#[6N:2]->[Mn+:3]1(<-[3C-:4]#[O+:5])(<-[4H-:6])(<-[5C-:7]#[O+:8])<-[1N:9]([C:10]([C:11]([H:32])([H:33])[H:34])([C:12]([H:35])([H:36])[H:37])[H:31])([C:13]([C:14]([H:39])([H:40])[H:41])([C:15]([H:42])([H:43])[H:44])[H:38])[C:16]([H:45])([H:46])[C:17]([H:47])([H:48])[N:18]([H:49])[C:19]([H:50])([H:51])[C:20]([H:52])([H:53])[2N:21]->1([C:22]([C:23]([H:55])([H:56])[H:57])([C:24]([H:58])([H:59])[H:60])[H:54])[C:25]([C:26]([H:62])([H:63])[H:64])([C:27]([H:65])([H:66])[H:67])[H:61])([H:28])([H:29])[H:30]", "dummies": []}
C      1.1876     1.3925     4.6435
C      0.8479     0.9719     3.2852
N      0.5664     0.6143     2.1431
Mn     0.0000     0.0000     0.0000
C     -1.6100    -1.3411     0.9541
O     -2.4535    -2.0427     1.4547
H     -1.1403     1.3794     0.3333
C      1.4643     1.6464    -0.6337
O      2.2323     2.5204    -0.9530
N     -1.1658    -0.0835    -2.1480
C     -2.6285    -0.4168    -1.9601
C     -3.4112    -0.7705    -3.2666
C     -3.4923     0.6118    -1.2063
C     -1.0315     1.1975    -2.9375
C      0.2512     1.3787    -3.8025
C     -1.2093     2.5227    -2.1466
C     -0.5099    -1.1474    -2.8408
C     -0.7989    -2.5839    -2.3665
N      0.3948    -3.3905    -2.5755
C      0.8600    -4.0542    -1.3556
C      1.0474    -3.1660    -0.0711
N      1.7350    -1.8339    -0.0575
C      2.7301    -1.7883    -1.1891
C      3.2900    -0.4274    -1.6309
C      3.9446    -2.7513    -1.0267
C      2.4479    -1.7746     1.2677
C      1.5291    -2.0704     2.4959
C      3.2550    -0.4851     1.5389
H      0.4625     0.9525     5.3586
H      1.1481     2.4992     4.7089
H      2.2107     1.0428     4.8921
H     -2.6818    -1.3128    -1.3329
H     -2.8722    -1.4331    -3.9636
H     -3.7297     0.1330    -3.8268
H     -4.3434    -1.3107    -2.9933
H     -3.7022     1.5124    -1.8188
H     -4.4860     0.1599    -0.9943
H     -3.0861     0.8633    -0.2161
H     -1.8529     1.1878    -3.6782
H      1.1607     1.4153    -3.1924
H      0.1959     2.3458    -4.3485
H      0.3631     0.6132    -4.5947
H     -0.2526     2.9745    -1.8358
H     -1.8582     2.4937    -1.2707
H     -1.6680     3.2745    -2.8252
H      0.5661    -0.9598    -2.7224
H     -0.7384    -1.1095    -3.9276
H     -1.6439    -3.0170    -2.9447
H     -1.1165    -2.6084    -1.3210
H      0.1976    -4.1256    -3.2955
H      0.1467    -4.8700    -1.0983
H      1.8140    -4.5689    -1.5907
H      1.5742    -3.8559     0.6253
H      0.0580    -3.0151     0.3671
H      2.2199    -2.1404    -2.0780
H      4.1238    -0.5773    -2.3513
H      2.5401     0.0992    -2.2277
H      3.7004     0.2155    -0.8447
H      4.3983    -2.9550    -2.0210
H      3.6571    -3.7312    -0.6008
H      4.7382    -2.3075    -0.3903
H      3.2009    -2.5891     1.2922
H      0.4848    -1.7899     2.3134
H      1.8766    -1.5923     3.4348
H      1.5254    -3.1571     2.7239
H      2.7609     0.4116     1.1503
H      3.4523    -0.3266     2.6196
H      4.2671    -0.5670     1.0951
68
{"conf": 13, "E": 280.57, "rms": -1.0, "geom": "OH", "total_charge": 0, "CA_charge": 1, "smiles": "C[C:1]#[6N:2]->[Mn+:3]1(<-[3C-:4]#[O+:5])(<-[4H-:6])(<-[5C-:7]#[O+:8])<-[1N:9]([CH:10]([CH3:11])[CH3:12])([CH:13]([CH3:14])[CH3:15])[CH2:16][CH2:17][NH:18][CH2:19][CH2:20][2N:21]->1([CH:22]([CH3:23])[CH3:24])[CH:25]([CH3:26])[CH3:27]", "smiles3D": "C([C:1]#[6N:2]->[Mn+:3]1(<-[3C-:4]#[O+:5])(<-[4H-:6])(<-[5C-:7]#[O+:8])<-[1N:9]([C:10]([C:11]([H:32])([H:33])[H:34])([C:12]([H:35])([H:36])[H:37])[H:31])([C:13]([C:14]([H:39])([H:40])[H:41])([C:15]([H:42])([H:43])[H:44])[H:38])[C:16]([H:45])([H:46])[C:17]([H:47])([H:48])[N:18]([H:49])[C:19]([H:50])([H:51])[C:20]([H:52])([H:53])[2N:21]->1([C:22]([C:23]([H:55])([H:56])[H:57])([C:24]([H:58])([H:59])[H:60])[H:54])[C:25]([C:26]([H:62])([H:63])[H:64])([C:27]([H:65])([H:66])[H:67])[H:61])([H:28])([H:29])[H:30]", "smiles3Dx": "C([C:1]#[6N:2]->[Mn+:3]1(<-[3C-:4]#[O+:5])(<-[4H-:6])(<-[5C-:7]#[O+:8])<-[1N:9]([C:10]([C:11]([H:32])([H:33])[H:34])([C:12]([H:35])([H:36])[H:37])[H:31])([C:13]([C:14]([H:39])([H:40])[H:41])([C:15]([H:42])([H:43])[H:44])[H:38])[C:16]([H:45])([H:46])[C:17]([H:47])([H:48])[N:18]([H:49])[C:19]([H:50])([H:51])[C:20]([H:52])([H:53])[2N:21]->1([C:22]([C:23]([H:55])([H:56])[H:57])([C:24]([H:58])([H:59])[H:60])[H:54])[C:25]([C:26]([H:62])([H:63])[H:64])([C:27]([H:65])([H:66])[H:67])[H:61])([H:28])([H:29])[H:30]", "dummies": []}
C      0.1319     4.4265     2.2923
C      0.0835     3.1240     1.6301
N      0.0372     2.0280     1.0750
Mn     0.0000     0.0000     0.0000
C     -0.7030     1.3221    -1.7500
O     -1.0704     2.0244    -2.6594
H      1.7040     0.5462    -0.3976
C      0.9261    -0.7754     1.9530
O      1.4134    -1.1646     2.9855
N      0.6232    -1.9089    -1.4255
C      1.4707    -1.6018    -2.6663
C      1.3954    -0.1540    -3.2099
C      2.9872    -1.9415    -2.6440
C      1.2682    -2.8513    -0.4805
C      2.6065    -2.3957     0.1600
C      1.4221    -4.3301    -0.9542
C     -0.6263    -2.5185    -1.8521
C     -1.5214    -1.7439    -2.8373
N     -2.9401    -1.7970    -2.4739
C     -3.2985    -0.7751    -1.4758
C     -3.2030    -1.2619    -0.0158
N     -2.2675    -0.5944     0.9227
C     -2.9228     0.6772     1.4173
C     -3.0868     1.8166     0.3910
C     -2.2994     1.2883     2.7142
C     -2.1407    -1.5305     2.1239
C     -1.4532    -2.9187     1.9238
C     -3.4876    -1.8316     2.8724
H      0.0920     4.2828     3.3916
H      1.0737     4.9455     2.0198
H     -0.7356     5.0372     1.9679
H      1.0706    -2.2408    -3.4881
H      2.1355    -0.0104    -4.0270
H      0.4637     0.0839    -3.7396
H      1.6629     0.6059    -2.4657
H      3.4130    -1.8087    -3.6625
H      3.2086    -2.9986    -2.4302
H      3.5566    -1.2500    -1.9899
H      0.5699    -2.8871     0.3536
H      2.7307    -1.3016     0.1240
H      2.6348    -2.7175     1.2225
H      3.5027    -2.8779    -0.2784
H      1.6406    -4.4156    -2.0356
H      2.2136    -4.8660    -0.3873
H      0.4807    -4.8879    -0.7592
H     -0.4288    -3.4999    -2.3315
H     -1.2039    -2.7148    -0.9619
H     -1.4097    -2.1893    -3.8497
H     -1.2281    -0.7139    -2.9515
H     -3.2354    -2.7619    -2.1947
H     -2.7565     0.1461    -1.6424
H     -4.3571    -0.4985    -1.6755
H     -3.0191    -2.3390    -0.0428
H     -4.2329    -1.1720     0.3951
H     -3.9673     0.4322     1.6927
H     -2.1398     2.1973     0.0074
H     -3.5863     2.6837     0.8749
H     -3.7885     1.5544    -0.4190
H     -2.4381     2.3883     2.7835
H     -2.7953     0.8790     3.6172
H     -1.2257     1.0723     2.8267
H     -1.5013    -1.0205     2.8591
H     -1.8539    -3.6745     2.6329
H     -0.3957    -2.8909     2.2266
H     -1.5702    -3.4101     0.9552
H     -4.0318    -0.9492     3.2461
H     -3.2784    -2.4099     3.7984
H     -4.1694    -2.4505     2.2535
68
{"conf": 14, "E": 255.77, "rms": -1.0, "geom": "OH", "total_charge": 0, "CA_charge": 1, "smiles": "C[C:1]#[6N:2]->[Mn+:3]1(<-[3C-:4]#[O+:5])(<-[4H-:6])(<-[5C-:7]#[O+:8])<-[1N:9]([CH:10]([CH3:11])[CH3:12])([CH:13]([CH3:14])[CH3:15])[CH2:16][CH2:17][NH:18][CH2:19][CH2:20][2N:21]->1([CH:22]([CH3:23])[CH3:24])[CH:25]([CH3:26])[CH3:27]", "smiles3D": "C([C:1]#[6N:2]->[Mn+:3]1(<-[3C-:4]#[O+:5])(<-[4H-:6])(<-[5C-:7]#[O+:8])<-[1N:9]([C:10]([C:11]([H:32])([H:33])[H:34])([C:12]([H:35])([H:36])[H:37])[H:31])([C:13]([C:14]([H:39])([H:40])[H:41])([C:15]([H:42])([H:43])[H:44])[H:38])[C:16]([H:45])([H:46])[C:17]([H:47])([H:48])[N:18]([H:49])[C:19]([H:50])([H:51])[C:20]([H:52])([H:53])[2N:21]->1([C:22]([C:23]([H:55])([H:56])[H:57])([C:24]([H:58])([H:59])[H:60])[H:54])[C:25]([C:26]([H:62])([H:63])[H:64])([C:27]([H:65])([H:66])[H:67])[H:61])([H:28])([H:29])[H:30]", "smiles3Dx": "C([C:1]#[6N:2]->[Mn+:3]1(<-[3C-:4]#[O+:5])(<-[4H-:6])(<-[5C-:7]#[O+:8])<-[1N:9]([C:10]([C:11]([H:32])([H:33])[H:34])([C:12]([H:35])([H:36])[H:37])[H:31])([C:13]([C:14]([H:39])([H:40])[H:41])([C:15]([H:42])([H:43])[H:44])[H:38])[C:16]([H:45])([H:46])[C:17]([H:47])([H:48])[N:18]([H:49])[C:19]([H:50])([H:51])[C:20]([H:52])([H:53])[2N:21]->1([C:22]([C:23]([H:55])([H:56])[H:57])([C:24]([H:58])([H:59])[H:60])[H:54])[C:25]([C:26]([H:62])([H:63])[H:64])([C:27]([H:65])([H:66])[H:67])[H:61])([H:28])([H:29])[H:30]", "dummies": []}
C      0.1300    -1.9495    -4.5878
C      0.0994    -1.3872    -3.2387
N      0.0788    -0.9182    -2.1026
Mn     0.0000     0.0000     0.0000
C      1.3584     1.5823    -0.9695
O      2.0669     2.4109    -1.4853
H     -1.3390     0.9346    -0.8159
C     -1.6201    -1.5807     0.4059
O     -2.4754    -2.4075     0.6071
N     -0.5748     1.4072     1.9558
C     -0.3951     0.7670     3.2923
C     -0.6452     1.6816     4.5362
C     -1.1502    -0.5406     3.5666
C     -1.9955     1.8995     1.7768
C     -3.0593     0.8374     1.4128
C     -2.1980     3.0762     0.7611
C      0.2910     2.5990     1.8945
C      1.7532     2.5586     2.4042
N      2.6052     1.8457     1.4594
C      3.1207     0.5718     1.9581
C      3.0705    -0.4804     0.8300
N      1.9233    -1.3933     0.7231
C      2.2928    -2.4104    -0.3308
C      3.0323    -1.8549    -1.5938
C      1.1378    -3.3172    -0.8318
C      1.7025    -2.0693     2.0412
C      0.7497    -3.2840     2.0878
C      2.9923    -2.5305     2.8038
H      1.1111    -2.4378    -4.7606
H     -0.0161    -1.1383    -5.3302
H     -0.6802    -2.6998    -4.6936
H      0.6496     0.5004     3.3422
H     -0.1654     2.6743     4.4795
H     -0.2100     1.1924     5.4345
H     -1.7245     1.8196     4.7538
H     -0.6583    -1.0715     4.4109
H     -1.1020    -1.2259     2.7233
H     -2.1940    -0.3653     3.8986
H     -2.3170     2.3139     2.7503
H     -3.0890     0.6084     0.3331
H     -3.0141    -0.0966     1.9736
H     -4.0634     1.2522     1.6493
H     -1.8818     4.0465     1.1964
H     -3.2737     3.2148     0.5165
H     -1.6572     2.9322    -0.1906
H      0.3358     2.9248     0.8425
H     -0.1976     3.4243     2.4591
H      2.0905     3.6203     2.4385
H      1.8821     2.2310     3.4558
H      3.4131     2.4559     1.1864
H      4.1914     0.7153     2.2328
H      2.6671     0.2467     2.9014
H      3.1547     0.0831    -0.1124
H      4.0026    -1.0879     0.9149
H      3.0244    -3.0994     0.1415
H      2.5423    -0.9564    -2.0090
H      4.0857    -1.5991    -1.3538
H      3.1148    -2.6176    -2.3974
H      1.1872    -3.5380    -1.9181
H      0.1582    -2.8809    -0.6485
H      1.1829    -4.3196    -0.3634
H      1.2315    -1.3226     2.6617
H      0.4024    -3.4312     3.1338
H     -0.1550    -3.1720     1.4963
H      1.2703    -4.2227     1.8085
H      3.5544    -3.3017     2.2412
H      2.7086    -2.9839     3.7786
H      3.6901    -1.7173     3.0696
68
{"conf": 15, "E": 251.16, "rms": -1.0, "geom": "OH", "total_charge": 0, "CA_charge": 1, "smiles": "C[C:1]#[6N:2]->[Mn+:3]1(<-[3C-:4]#[O+:5])(<-[4H-:6])(<-[5C-:7]#[O+:8])<-[1N:9]([CH:10]([CH3:11])[CH3:12])([CH:13]([CH3:14])[CH3:15])[CH2:16][CH2:17][NH:18][CH2:19][CH2:20][2N:21]->1([CH:22]([CH3:23])[CH3:24])[CH:25]([CH3:26])[CH3:27]", "smiles3D": "C([C:1]#[6N:2]->[Mn+:3]1(<-[3C-:4]#[O+:5])(<-[4H-:6])(<-[5C-:7]#[O+:8])<-[1N:9]([C:10]([C:11]([H:32])([H:33])[H:34])([C:12]([H:35])([H:36])[H:37])[H:31])([C:13]([C:14]([H:39])([H:40])[H:41])([C:15]([H:42])([H:43])[H:44])[H:38])[C:16]([H:45])([H:46])[C:17]([H:47])([H:48])[N:18]([H:49])[C:19]([H:50])([H:51])[C:20]([H:52])([H:53])[2N:21]->1([C:22]([C:23]([H:55])([H:56])[H:57])([C:24]([H:58])([H:59])[H:60])[H:54])[C:25]([C:26]([H:62])([H:63])[H:64])([C:27]([H:65])([H:66])[H:67])[H:61])([H:28])([H:29])[H:30]", "smiles3Dx": "C([C:1]#[6N:2]->[Mn+:3]1(<-[3C-:4]#[O+:5])(<-[4H-:6])(<-[5C-:7]#[O+:8])<-[1N:9]([C:10]([C:11]([H:32])([H:33])[H:34])([C:12]([H:35])([H:36])[H:37])[H:31])([C:13]([C:14]([H:39])([H:40])[H:41])([C:15]([H:42])([H:43])[H:44])[H:38])[C:16]([H:45])([H:46])[C:17]([H:47])([H:48])[N:18]([H:49])[C:19]([H:50])([H:51])[C:20]([H:52])([H:53])[2N:21]->1([C:22]([C:23]([H:55])([H:56])[H:57])([C:24]([H:58])([H:59])[H:60])[H:54])[C:25]([C:26]([H:62])([H:63])[H:64])([C:27]([H:65])([H:66])[H:67])[H:61])([H:28])([H:29])[H:30]", "dummies": []}
C     -3.9559    -2.9595     0.6311
C     -2.8079    -2.0775     0.4254
N     -1.8447    -1.3339     0.2493
Mn     0.0000     0.0000     0.0000
C     -0.9819     1.1751     1.7221
O     -1.5006     1.7870     2.6228
H      0.6221    -1.1814     1.2610
C      0.5760    -1.5673    -1.5886
O      0.8719    -2.3899    -2.4197
N      2.2671     0.9597     0.3539
C      2.0321     1.9765     1.4144
C      3.0094     3.1977     1.5140
C      1.7998     1.4348     2.8561
C      3.1839    -0.1210     0.8674
C      4.5844     0.3355     1.3771
C      3.4401    -1.3157    -0.0665
C      2.8288     1.6372    -0.8105
C      2.8020     0.9165    -2.1609
N      2.1766     1.7518    -3.1943
C      0.7683     1.3946    -3.3958
C     -0.1605     2.1462    -2.4066
N     -1.1623     1.4003    -1.6810
C     -1.9150     0.4517    -2.5660
C     -3.2491    -0.1396    -2.0058
C     -2.1874     0.9193    -4.0366
C     -2.0772     2.3703    -0.9898
C     -1.3928     3.5700    -0.2860
C     -3.1963     3.0107    -1.8641
H     -3.6866    -3.9928     0.3306
H     -4.2438    -2.9480     1.7023
H     -4.8077    -2.6051     0.0149
H      1.0861     2.4063     1.1174
H      2.7372     3.9744     0.7687
H      4.0726     2.9519     1.3564
H      2.9252     3.6995     2.5021
H      1.2533     2.1965     3.4534
H      2.7434     1.2285     3.3957
H      1.1869     0.5148     2.8687
H      2.6801    -0.5680     1.7403
H      5.1207    -0.5346     1.8137
H      5.2352     0.7184     0.5665
H      4.5442     1.0552     2.2077
H      4.0756    -2.0637     0.4555
H      4.0000    -1.0499    -0.9807
H      2.5227    -1.8713    -0.2617
H      2.3360     2.6124    -0.9402
H      3.8887     1.8759    -0.6076
H      2.3463    -0.0652    -2.0939
H      3.8565     0.7204    -2.4649
H      2.6771     1.5681    -4.0965
H      0.4960     1.7264    -4.4224
H      0.6346     0.3007    -3.4016
H      0.4644     2.6258    -1.6600
H     -0.6496     2.9643    -2.9784
H     -1.2528    -0.4132    -2.6569
H     -3.4471     0.0803    -0.9491
H     -3.2402    -1.2432    -2.1345
H     -4.1539     0.1904    -2.5559
H     -2.3116     2.0102    -4.1420
H     -3.0923     0.4435    -4.4707
H     -1.3779     0.5860    -4.7135
H     -2.5800     1.8032    -0.1889
H     -1.0708     4.3461    -1.0137
H     -2.1027     4.0485     0.4232
H     -0.5259     3.2757     0.2880
H     -3.8470     3.6440    -1.2227
H     -3.8851     2.3034    -2.3409
H     -2.7728     3.6771    -2.6428
68
{"conf": 16, "E": 266.82, "rms": -1.0, "geom": "OH", "total_charge": 0, "CA_charge": 1, "smiles": "C[C:1]#[6N:2]->[Mn+:3]1(<-[3C-:4]#[O+:5])(<-[4H-:6])(<-[5C-:7]#[O+:8])<-[1N:9]([CH:10]([CH3:11])[CH3:12])([CH:13]([CH3:14])[CH3:15])[CH2:16][CH2:17][NH:18][CH2:19][CH2:20][2N:21]->1([CH:22]([CH3:23])[CH3:24])[CH:25]([CH3:26])[CH3:27]", "smiles3D": "C([C:1]#[6N:2]->[Mn+:3]1(<-[3C-:4]#[O+:5])(<-[4H-:6])(<-[5C-:7]#[O+:8])<-[1N:9]([C:10]([C:11]([H:32])([H:33])[H:34])([C:12]([H:35])([H:36])[H:37])[H:31])([C:13]([C:14]([H:39])([H:40])[H:41])([C:15]([H:42])([H:43])[H:44])[H:38])[C:16]([H:45])([H:46])[C:17]([H:47])([H:48])[N:18]([H:49])[C:19]([H:50])([H:51])[C:20]([H:52])([H:53])[2N:21]->1([C:22]([C:23]([H:55])([H:56])[H:57])([C:24]([H:58])([H:59])[H:60])[H:54])[C:25]([C:26]([H:62])([H:63])[H:64])([C:27]([H:65])([H:66])[H:67])[H:61])([H:28])([H:29])[H:30]", "smiles3Dx": "C([C:1]#[6N:2]->[Mn+:3]1(<-[3C-:4]#[O+:5])(<-[4H-:6])(<-[5C-:7]#[O+:8])<-[1N:9]([C:10]([C:11]([H:32])([H:33])[H:34])([C:12]([H:35])([H:36])[H:37])[H:31])([C:13]([C:14]([H:39])([H:40])[H:41])([C:15]([H:42])([H:43])[H:44])[H:38])[C:16]([H:45])([H:46])[C:17]([H:47])([H:48])[N:18]([H:49])[C:19]([H:50])([H:51])[C:20]([H:52])([H:53])[2N:21]->1([C:22]([C:23]([H:55])([H:56])[H:57])([C:24]([H:58])([H:59])[H:60])[H:54])[C:25]([C:26]([H:62])([H:63])[H:64])([C:27]([H:65])([H:66])[H:67])[H:61])([H:28])([H:29])[H:30]", "dummies": []}
C      2.5375    -4.0310     1.4710
C      1.7957    -2.8495     1.0333
N      1.1734    -1.8577     0.6602
Mn     0.0000     0.0000     0.0000
C     -1.8976    -1.2892     0.0792
O     -2.8949    -1.9656     0.1324
H     -0.2419     0.1459     1.8067
C      1.8868     1.2728     0.3783
O      2.8681     1.9428     0.5861
N     -1.3983     2.0166    -0.2512
C     -2.8540     1.7920    -0.6619
C     -3.6691     3.1233    -0.7540
C     -3.2471     0.9292    -1.8934
C     -1.4559     2.5985     1.1505
C     -2.2439     1.7606     2.2074
C     -0.0980     2.9880     1.7987
C     -0.6463     2.9982    -1.0728
C     -0.9031     3.2200    -2.5886
N      0.1210     2.5638    -3.4229
C     -0.3505     1.2925    -3.9748
C     -0.4576     0.1984    -2.8910
N      0.6605    -0.4853    -2.3116
C      1.9647     0.1689    -2.5716
C      2.4572     0.1368    -4.0528
C      3.1432    -0.3074    -1.6774
C      0.6112    -1.9302    -2.7337
C     -0.5100    -2.7572    -2.0756
C      1.9011    -2.7769    -2.6209
H      3.3405    -4.2539     0.7388
H      2.9870    -3.8377     2.4666
H      1.8470    -4.8967     1.5375
H     -3.3160     1.2235     0.1577
H     -4.0624     3.4067     0.2445
H     -4.5651     3.0295    -1.4045
H     -3.0747     3.9715    -1.1391
H     -4.3520     0.8031    -1.8941
H     -3.0229     1.3459    -2.8814
H     -2.8948    -0.1065    -1.8303
H     -2.0055     3.5620     1.0725
H     -1.8417     1.8845     3.2365
H     -2.2668     0.6803     1.9799
H     -3.2981     2.1088     2.2557
H      0.5898     3.5322     1.1261
H     -0.2986     3.6952     2.6329
H      0.4211     2.1335     2.2655
H     -0.7474     4.0117    -0.6178
H      0.4134     2.7213    -0.9785
H     -0.7909     4.3171    -2.7537
H     -1.9288     3.0629    -2.9379
H      0.3318     3.1894    -4.2363
H      0.2450     0.9783    -4.8462
H     -1.3539     1.4409    -4.4319
H     -0.8606     0.6688    -2.0002
H     -1.2235    -0.5110    -3.2610
H      1.8158     1.2336    -2.3072
H      2.4385     1.1604    -4.4833
H      1.8556    -0.5366    -4.6897
H      3.5120    -0.1929    -4.1621
H      3.8223    -1.0408    -2.1539
H      3.7996     0.5568    -1.4410
H      2.7972    -0.7570    -0.7411
H      0.3737    -1.9234    -3.8240
H     -0.2926    -2.9633    -1.0142
H     -1.5115    -2.3137    -2.2052
H     -0.5844    -3.7473    -2.5756
H      2.2967    -2.8108    -1.5922
H      2.6667    -2.4496    -3.3487
H      1.6967    -3.8304    -2.9106
68
{"conf": 17, "E": 255.07, "rms": -1.0, "geom": "OH", "total_charge": 0, "CA_charge": 1, "smiles": "C[C:1]#[6N:2]->[Mn+:3]1(<-[3C-:4]#[O+:5])(<-[4H-:6])(<-[5C-:7]#[O+:8])<-[1N:9]([CH:10]([CH3:11])[CH3:12])([CH:13]([CH3:14])[CH3:15])[CH2:16][CH2:17][NH:18][CH2:19][CH2:20][2N:21]->1([CH:22]([CH3:23])[CH3:24])[CH:25]([CH3:26])[CH3:27]", "smiles3D": "C([C:1]#[6N:2]->[Mn+:3]1(<-[3C-:4]#[O+:5])(<-[4H-:6])(<-[5C-:7]#[O+:8])<-[1N:9]([C:10]([C:11]([H:32])([H:33])[H:34])([C:12]([H:35])([H:36])[H:37])[H:31])([C:13]([C:14]([H:39])([H:40])[H:41])([C:15]([H:42])([H:43])[H:44])[H:38])[C:16]([H:45])([H:46])[C:17]([H:47])([H:48])[N:18]([H:49])[C:19]([H:50])([H:51])[C:20]([H:52])([H:53])[2N:21]->1([C:22]([C:23]([H:55])([H:56])[H:57])([C:24]([H:58])([H:59])[H:60])[H:54])[C:25]([C:26]([H:62])([H:63])[H:64])([C:27]([H:65])([H:66])[H:67])[H:61])([H:28])([H:29])[H:30]", "smiles3Dx": "C([C:1]#[6N:2]->[Mn+:3]1(<-[3C-:4]#[O+:5])(<-[4H-:6])(<-[5C-:7]#[O+:8])<-[1N:9]([C:10]([C:11]([H:32])([H:33])[H:34])([C:12]([H:35])([H:36])[H:37])[H:31])([C:13]([C:14]([H:39])([H:40])[H:41])([C:15]([H:42])([H:43])[H:44])[H:38])[C:16]([H:45])([H:46])[C:17]([H:47])([H:48])[N:18]([H:49])[C:19]([H:50])([H:51])[C:20]([H:52])([H:53])[2N:21]->1([C:22]([C:23]([H:55])([H:56])[H:57])([C:24]([H:58])([H:59])[H:60])[H:54])[C:25]([C:26]([H:62])([H:63])[H:64])([C:27]([H:65])([H:66])[H:67])[H:61])([H:28])([H:29])[H:30]", "dummies": []}
C      3.0425    -1.1610     3.7850
C      2.1622    -0.8142     2.6703
N      1.4255    -0.5185     1.7319
Mn     0.0000     0.0000     0.0000
C      1.1074    -1.7112    -1.0628
O      1.6884    -2.6140    -1.6126
H     -0.9663    -1.2863     0.8824
C     -0.9488     1.6191     1.3582
O     -1.4373     2.4650     2.0655
N     -1.9767    -0.0248    -1.4516
C     -3.1055    -0.6023    -0.6341
C     -3.4669     0.1827     0.6534
C     -4.4424    -0.8637    -1.3958
C     -1.6691    -0.9121    -2.5947
C     -1.5969    -2.4329    -2.2618
C     -2.5532    -0.7492    -3.8695
C     -2.2825     1.3676    -1.7630
C     -1.7577     2.0404    -3.0395
N     -0.3727     1.6712    -3.3218
C      0.5544     2.7463    -3.0013
C      0.9143     2.8000    -1.5096
N      1.5977     1.6965    -0.8318
C      2.6920     1.1097    -1.6479
C      3.7826     2.1463    -2.0569
C      2.3147     0.3084    -2.9118
C      2.1241     2.1815     0.5208
C      2.0719     3.7029     0.8679
C      3.5158     1.6748     1.0293
H      3.2089    -0.2639     4.4162
H      4.0149    -1.5195     3.3893
H      2.5722    -1.9606     4.3933
H     -2.7752    -1.5897    -0.2717
H     -4.4432    -0.1528     1.0642
H     -2.7578    -0.0543     1.4651
H     -3.5583     1.2750     0.5024
H     -4.9170     0.0590    -1.7816
H     -4.3423    -1.5951    -2.2136
H     -5.1787    -1.3358    -0.7104
H     -0.6589    -0.6450    -2.8881
H     -0.9604    -2.9471    -3.0141
H     -2.5888    -2.9258    -2.2878
H     -1.1702    -2.6331    -1.2647
H     -3.4401    -0.1120    -3.7027
H     -1.9556    -0.3122    -4.6969
H     -2.9285    -1.7201    -4.2593
H     -1.8975     1.9528    -0.9203
H     -3.3773     1.5275    -1.7771
H     -1.8946     3.1386    -2.9131
H     -2.4064     1.8209    -3.9103
H     -0.2916     1.4942    -4.3511
H      1.4564     2.6913    -3.6310
H      0.1369     3.7352    -3.2993
H     -0.0114     3.0112    -0.9456
H      1.5526     3.6985    -1.4417
H      3.1792     0.3605    -1.0064
H      3.6264     2.5639    -3.0715
H      3.8142     3.0226    -1.3890
H      4.7819     1.6608    -2.0502
H      2.4750     0.8366    -3.8720
H      1.2880    -0.0194    -2.8704
H      2.9545    -0.5979    -2.9824
H      1.4159     1.7389     1.2077
H      1.0504     4.1218     0.7561
H      2.3281     3.8581     1.9384
H      2.8043     4.2893     0.2750
H      3.6203     1.9183     2.1090
H      4.3714     2.1641     0.5283
H      3.6433     0.5791     0.9878
68
{"conf": 18, "E": 249.96, "rms": -1.0, "geom": "OH", "total_charge": 0, "CA_charge": 1, "smiles": "C[C:1]#[6N:2]->[Mn+:3]1(<-[3C-:4]#[O+:5])(<-[4H-:6])(<-[5C-:7]#[O+:8])<-[1N:9]([CH:10]([CH3:11])[CH3:12])([CH:13]([CH3:14])[CH3:15])[CH2:16][CH2:17][NH:18][CH2:19][CH2:20][2N:21]->1([CH:22]([CH3:23])[CH3:24])[CH:25]([CH3:26])[CH3:27]", "smiles3D": "C([C:1]#[6N:2]->[Mn+:3]1(<-[3C-:4]#[O+:5])(<-[4H-:6])(<-[5C-:7]#[O+:8])<-[1N:9]([C:10]([C:11]([H:32])([H:33])[H:34])([C:12]([H:35])([H:36])[H:37])[H:31])([C:13]([C:14]([H:39])([H:40])[H:41])([C:15]([H:42])([H:43])[H:44])[H:38])[C:16]([H:45])([H:46])[C:17]([H:47])([H:48])[N:18]([H:49])[C:19]([H:50])([H:51])[C:20]([H:52])([H:53])[2N:21]->1([C:22]([C:23]([H:55])([H:56])[H:57])([C:24]([H:58])([H:59])[H:60])[H:54])[C:25]([C:26]([H:62])([H:63])[H:64])([C:27]([H:65])([H:66])[H:67])[H:61])([H:28])([H:29])[H:30]", "smiles3Dx": "C([C:1]#[6N:2]->[Mn+:3]1(<-[3C-:4]#[O+:5])(<-[4H-:6])(<-[5C-:7]#[O+:8])<-[1N:9]([C:10]([C:11]([H:32])([H:33])[H:34])([C:12]([H:35])([H:36])[H:37])[H:31])([C:13]([C:14]([H:39])([H:40])[H:41])([C:15]([H:42])([H:43])[H:44])[H:38])[C:16]([H:45])([H:46])[C:17]([H:47])([H:48])[N:18]([H:49])[C:19]([H:50])([H:51])[C:20]([H:52])([H:53])[2N:21]->1([C:22]([C:23]([H:55])([H:56])[H:57])([C:24]([H:58])([H:59])[H:60])[H:54])[C:25]([C:26]([H:62])([H:63])[H:64])([C:27]([H:65])([H:66])[H:67])[H:61])([H:28])([H:29])[H:30]", "dummies": []}
C     -3.0028     0.0904    -3.9777
C     -2.1217     0.0635    -2.8112
N     -1.3774     0.0422    -1.8336
Mn     0.0000     0.0000     0.0000
C     -0.8495     2.0626     0.5875
O     -1.2939     3.1396     0.8989
H     -1.4808    -0.7814     0.7280
C      0.6429    -2.1363    -0.5783
O      0.9758    -3.2556    -0.8808
N      1.0020    -0.1427     2.2195
C      1.7134    -1.4280     2.2687
C      2.7165    -1.6227     3.4448
C      0.7255    -2.6270     2.3024
C      0.0910     0.0043     3.4251
C     -1.4127    -0.0727     3.1308
C      0.3244     1.2298     4.3534
C      1.7656     1.0099     1.9454
C      3.2520     1.1214     2.3056
N      4.0741     0.4130     1.3145
C      4.0316     1.0972     0.0082
C      3.0728     0.3768    -1.0041
N      1.7918     0.9835    -1.4314
C      1.5125     0.5701    -2.8578
C      1.4960    -0.9591    -3.1210
C      2.4182     1.2069    -3.9610
C      1.7173     2.4743    -1.3219
C      2.9423     3.2878    -1.8590
C      0.4371     3.1021    -1.9444
H     -2.6090    -0.5980    -4.7534
H     -3.0442     1.1215    -4.3850
H     -4.0217    -0.2314    -3.6792
H      2.2920    -1.5154     1.3341
H      3.7567    -1.4315     3.1141
H      2.4809    -0.9819     4.3166
H      2.7343    -2.6739     3.8062
H     -0.2053    -2.4035     1.7576
H      1.2045    -3.5228     1.8525
H      0.4301    -2.9086     3.3354
H      0.2801    -0.8582     4.0940
H     -1.7045    -1.0930     2.8192
H     -1.7506     0.6897     2.4176
H     -1.9901     0.1002     4.0651
H     -0.1095     2.1612     3.9296
H     -0.1758     1.0598     5.3315
H      1.4031     1.3652     4.5734
H      1.6836     1.0189     0.8738
H      1.2663     1.9355     2.2753
H      3.4639     0.7870     3.3353
H      3.5341     2.1990     2.3296
H      5.0608     0.4362     1.6650
H      3.8464     2.1725     0.1455
H      5.0549     1.0621    -0.4319
H      2.8055    -0.5957    -0.5630
H      3.6948     0.1477    -1.8906
H      0.4937     0.9085    -3.0930
H      0.4969    -1.3741    -2.9037
H      1.6272    -1.1979    -4.1974
H      2.2934    -1.5148    -2.5943
H      3.5010     1.0462    -3.8033
H      2.1779     0.7797    -4.9577
H      2.2130     2.2779    -4.1092
H      1.6555     2.7071    -0.2475
H      3.2889     4.0010    -1.0802
H      3.8008     2.6519    -2.1425
H      2.7006     3.9279    -2.7333
H      0.5329     3.2854    -3.0332
H      0.2314     4.0835    -1.4654
H     -0.4501     2.4633    -1.8171
68
{"conf": 19, "E": 263.16, "rms": -1.0, "geom": "OH", "total_charge": 0, "CA_charge": 1, "smiles": "C[C:1]#[6N:2]->[Mn+:3]1(<-[3C-:4]#[O+:5])(<-[4H-:6])(<-[5C-:7]#[O+:8])<-[1N:9]([CH:10]([CH3:11])[CH3:12])([CH:13]([CH3:14])[CH3:15])[CH2:16][CH2:17][NH:18][CH2:19][CH2:20][2N:21]->1([CH:22]([CH3:23])[CH3:24])[CH:25]([CH3:26])[CH3:27]", "smiles3D": "C([C:1]#[6N:2]->[Mn+:3]1(<-[3C-:4]#[O+:5])(<-[4H-:6])(<-[5C-:7]#[O+:8])<-[1N:9]([C:10]([C:11]([H:32])([H:33])[H:34])([C:12]([H:35])([H:36])[H:37])[H:31])([C:13]([C:14]([H:39])([H:40])[H:41])([C:15]([H:42])([H:43])[H:44])[H:38])[C:16]([H:45])([H:46])[C:17]([H:47])([H:48])[N:18]([H:49])[C:19]([H:50])([H:51])[C:20]([H:52])([H:53])[2N:21]->1([C:22]([C:23]([H:55])([H:56])[H:57])([C:24]([H:58])([H:59])[H:60])[H:54])[C:25]([C:26]([H:62])([H:63])[H:64])([C:27]([H:65])([H:66])[H:67])[H:61])([H:28])([H:29])[H:30]", "smiles3Dx": "C([C:1]#[6N:2]->[Mn+:3]1(<-[3C-:4]#[O+:5])(<-[4H-:6])(<-[5C-:7]#[O+:8])<-[1N:9]([C:10]([C:11]([H:32])([H:33])[H:34])([C:12]([H:35])([H:36])[H:37])[H:31])([C:13]([C:14]([H:39])([H:40])[H:41])([C:15]([H:42])([H:43])[H:44])[H:38])[C:16]([H:45])([H:46])[C:17]([H:47])([H:48])[N:18]([H:49])[C:19]([H:50])([H:51])[C:20]([H:52])([H:53])[2N:21]->1([C:22]([C:23]([H:55])([H:56])[H:57])([C:24]([H:58])([H:59])[H:60])[H:54])[C:25]([C:26]([H:62])([H:63])[H:64])([C:27]([H:65])([H:66])[H:67])[H:61])([H:28])([H:29])[H:30]", "dummies": []}
C     -0.7994     3.7488     3.1859
C     -0.5484     2.6513     2.2532
N     -0.3317     1.7286     1.4699
Mn     0.0000     0.0000     0.0000
C     -0.3873    -1.2951     1.8537
O     -0.6022    -1.9628     2.8353
H     -1.8178     0.2148    -0.0695
C      0.1480     1.6263    -1.6242
O      0.2248     2.4785    -2.4740
N     -0.3986    -1.8743    -1.6171
C     -1.8994    -1.9107    -1.7789
C     -2.5038    -0.5948    -2.3686
C     -2.7168    -2.3032    -0.5255
C      0.1235    -3.2365    -1.2411
C      0.0424    -3.6855     0.2266
C     -0.4358    -4.4018    -2.1106
C      0.1318    -1.4921    -2.9614
C      1.4805    -2.0374    -3.5569
N      2.6519    -2.0341    -2.6755
C      2.8825    -0.7451    -2.0376
C      2.9020    -0.9424    -0.5055
N      2.4369     0.1381     0.3169
C      3.0248     1.4370    -0.1994
C      4.5856     1.4714    -0.3059
C      2.6212     2.7393     0.5060
C      2.8699    -0.0987     1.7447
C      2.9697    -1.5771     2.2293
C      2.0765     0.6539     2.8381
H      0.0441     4.4683     3.1434
H     -1.7408     4.2644     2.9059
H     -0.8895     3.3451     4.2152
H     -2.1445    -2.6896    -2.5314
H     -2.6447    -0.6997    -3.4658
H     -1.8548     0.2739    -2.2205
H     -3.5026    -0.3362    -1.9585
H     -2.3637    -1.8194     0.3930
H     -2.7325    -3.4028    -0.3998
H     -3.7918    -2.0501    -0.6408
H      1.1898    -3.2383    -1.4359
H      0.8317    -3.1953     0.8063
H     -0.9302    -3.5818     0.7183
H      0.3009    -4.7639     0.3077
H      0.2505    -5.2746    -2.0559
H     -0.5213    -4.1291    -3.1796
H     -1.4286    -4.7439    -1.7525
H      0.1859    -0.4017    -2.9811
H     -0.6154    -1.7620    -3.7422
H      1.7141    -1.4377    -4.4659
H      1.3307    -3.0735    -3.9234
H      3.4912    -2.2976    -3.2443
H      3.8561    -0.3345    -2.3826
H      2.1339    -0.0120    -2.3495
H      2.2498    -1.7922    -0.2668
H      3.9394    -1.2294    -0.2302
H      2.6562     1.5776    -1.2199
H      5.0697     1.6960     0.6673
H      4.8824     2.2899    -0.9971
H      5.0465     0.5544    -0.7077
H      2.9299     3.5986    -0.1289
H      1.5377     2.8406     0.5924
H      3.1555     2.8896     1.4658
H      3.9051     0.2819     1.8227
H      1.9986    -2.0819     2.2277
H      3.7044    -2.1842     1.6662
H      3.3358    -1.6026     3.2787
H      1.8998     1.7124     2.6551
H      2.6642     0.6321     3.7815
H      1.1162     0.1826     3.0822
68
{"conf": 20, "E": 249.38, "rms": -1.0, "geom": "OH", "total_charge": 0, "CA_charge": 1, "smiles": "C[C:1]#[6N:2]->[Mn+:3]1(<-[3C-:4]#[O+:5])(<-[4H-:6])(<-[5C-:7]#[O+:8])<-[1N:9]([CH:10]([CH3:11])[CH3:12])([CH:13]([CH3:14])[CH3:15])[CH2:16][CH2:17][NH:18][CH2:19][CH2:20][2N:21]->1([CH:22]([CH3:23])[CH3:24])[CH:25]([CH3:26])[CH3:27]", "smiles3D": "C([C:1]#[6N:2]->[Mn+:3]1(<-[3C-:4]#[O+:5])(<-[4H-:6])(<-[5C-:7]#[O+:8])<-[1N:9]([C:10]([C:11]([H:32])([H:33])[H:34])([C:12]([H:35])([H:36])[H:37])[H:31])([C:13]([C:14]([H:39])([H:40])[H:41])([C:15]([H:42])([H:43])[H:44])[H:38])[C:16]([H:45])([H:46])[C:17]([H:47])([H:48])[N:18]([H:49])[C:19]([H:50])([H:51])[C:20]([H:52])([H:53])[2N:21]->1([C:22]([C:23]([H:55])([H:56])[H:57])([C:24]([H:58])([H:59])[H:60])[H:54])[C:25]([C:26]([H:62])([H:63])[H:64])([C:27]([H:65])([H:66])[H:67])[H:61])([H:28])([H:29])[H:30]", "smiles3Dx": "C([C:1]#[6N:2]->[Mn+:3]1(<-[3C-:4]#[O+:5])(<-[4H-:6])(<-[5C-:7]#[O+:8])<-[1N:9]([C:10]([C:11]([H:32])([H:33])[H:34])([C:12]([H:35])([H:36])[H:37])[H:31])([C:13]([C:14]([H:39])([H:40])[H:41])([C:15]([H:42])([H:43])[H:44])[H:38])[C:16]([H:45])([H:46])[C:17]([H:47])([H:48])[N:18]([H:49])[C:19]([H:50])([H:51])[C:20]([H:52])([H:53])[2N:21]->1([C:22]([C:23]([H:55])([H:56])[H:57])([C:24]([H:58])([H:59])[H:60])[H:54])[C:25]([C:26]([H:62])([H:63])[H:64])([C:27]([H:65])([H:66])[H:67])[H:61])([H:28])([H:29])[H:30]", "dummies": []}
C      2.3598     2.7018     3.4693
C      1.6634     1.8986     2.4656
N      1.0779     1.2188     1.6247
Mn     0.0000     0.0000     0.0000
C     -1.9888     0.6136     0.9782
O     -3.0307     0.9372     1.4922
H      0.0953     1.6879    -0.7069
C      2.1220    -0.2731    -0.8291
O      3.2433    -0.4086    -1.2528
N     -1.0984    -0.5098    -2.1430
C     -0.3716    -1.5977    -2.8578
C      1.0330    -1.2551    -3.4484
C     -1.1532    -2.3691    -3.9777
C     -1.0407     0.7882    -2.8889
C     -1.3059     0.7270    -4.4179
C     -1.9525     1.9230    -2.3341
C     -2.5067    -0.8220    -1.9057
C     -2.8706    -2.1563    -1.2484
N     -2.8314    -2.0183     0.2094
C     -2.2732    -3.2122     0.8230
C     -0.7343    -3.1848     0.7270
N      0.0538    -2.0947     1.3500
C      1.4538    -2.6430     1.4389
C      2.0012    -3.2219     0.0948
C      2.5302    -1.7177     2.0392
C     -0.5426    -1.8242     2.7042
C     -0.4733    -3.0209     3.7010
C     -0.0934    -0.5730     3.4824
H      1.6200     3.1352     4.1732
H      2.9173     3.5191     2.9674
H      3.0693     2.0581     4.0286
H     -0.1747    -2.3276    -2.0852
H      1.7818    -1.9903    -3.0842
H      1.0654    -1.3408    -4.5552
H      1.4148    -0.2527    -3.2214
H     -1.1577    -1.8425    -4.9494
H     -0.6389    -3.3375    -4.1597
H     -2.2011    -2.6259    -3.7528
H     -0.0111     1.1632    -2.7699
H     -1.3898     1.7544    -4.8344
H     -2.2513     0.2052    -4.6618
H     -0.4618     0.2813    -4.9713
H     -1.9592     1.9781    -1.2340
H     -1.5937     2.9073    -2.7055
H     -3.0020     1.8010    -2.6805
H     -3.0509    -0.7778    -2.8722
H     -2.9474    -0.0407    -1.2661
H     -2.2548    -2.9944    -1.6211
H     -3.9097    -2.4179    -1.5554
H     -3.8107    -1.8963     0.5612
H     -2.6518    -4.1306     0.3161
H     -2.6368    -3.3327     1.8649
H     -0.3999    -4.1673     1.1308
H     -0.4916    -3.2040    -0.3242
H      1.4205    -3.5166     2.1250
H      1.6720    -4.2761    -0.0253
H      3.1093    -3.2537     0.0406
H      1.6287    -2.6748    -0.7781
H      3.5578    -2.0542     1.7883
H      2.5183    -1.7773     3.1448
H      2.4458    -0.6895     1.6893
H     -1.6129    -1.6265     2.5322
H      0.5401    -3.1158     4.1452
H     -1.1832    -2.8502     4.5390
H     -0.7639    -3.9888     3.2553
H     -0.4907    -0.6107     4.5201
H     -0.5723     0.3330     3.0808
H      0.9845    -0.4400     3.6007
68
{"conf": 21, "E": 272.44, "rms": -1.0, "geom": "OH", "total_charge": 0, "CA_charge": 1, "smiles": "C[C:1]#[6N:2]->[Mn+:3]1(<-[3C-:4]#[O+:5])(<-[4H-:6])(<-[5C-:7]#[O+:8])<-[1N:9]([CH:10]([CH3:11])[CH3:12])([CH:13]([CH3:14])[CH3:15])[CH2:16][CH2:17][NH:18][CH2:19][CH2:20][2N:21]->1([CH:22]([CH3:23])[CH3:24])[CH:25]([CH3:26])[CH3:27]", "smiles3D": "C([C:1]#[6N:2]->[Mn+:3]1(<-[3C-:4]#[O+:5])(<-[4H-:6])(<-[5C-:7]#[O+:8])<-[1N:9]([C:10]([C:11]([H:32])([H:33])[H:34])([C:12]([H:35])([H:36])[H:37])[H:31])([C:13]([C:14]([H:39])([H:40])[H:41])([C:15]([H:42])([H:43])[H:44])[H:38])[C:16]([H:45])([H:46])[C:17]([H:47])([H:48])[N:18]([H:49])[C:19]([H:50])([H:51])[C:20]([H:52])([H:53])[2N:21]->1([C:22]([C:23]([H:55])([H:56])[H:57])([C:24]([H:58])([H:59])[H:60])[H:54])[C:25]([C:26]([H:62])([H:63])[H:64])([C:27]([H:65])([H:66])[H:67])[H:61])([H:28])([H:29])[H:30]", "smiles3Dx": "C([C:1]#[6N:2]->[Mn+:3]1(<-[3C-:4]#[O+:5])(<-[4H-:6])(<-[5C-:7]#[O+:8])<-[1N:9]([C:10]([C:11]([H:32])([H:33])[H:34])([C:12]([H:35])([H:36])[H:37])[H:31])([C:13]([C:14]([H:39])([H:40])[H:41])([C:15]([H:42])([H:43])[H:44])[H:38])[C:16]([H:45])([H:46])[C:17]([H:47])([H:48])[N:18]([H:49])[C:19]([H:50])([H:51])[C:20]([H:52])([H:53])[2N:21]->1([C:22]([C:23]([H:55])([H:56])[H:57])([C:24]([H:58])([H:59])[H:60])[H:54])[C:25]([C:26]([H:62])([H:63])[H:64])([C:27]([H:65])([H:66])[H:67])[H:61])([H:28])([H:29])[H:30]", "dummies": []}
C     -0.3821     0.9719    -4.8797
C     -0.2644     0.6896    -3.4499
N     -0.1601     0.4537    -2.2481
Mn     0.0000     0.0000     0.0000
C     -0.0587     2.2817     0.3102
O     -0.0926     3.4770     0.4685
H     -1.8025     0.1086    -0.2618
C     -0.2188    -2.1717    -0.7628
O     -0.3353    -3.3010    -1.1696
N     -0.6287    -0.4212     2.3801
C     -1.3471    -1.7529     2.5359
C     -2.5508    -2.0212     1.6047
C     -0.4674    -3.0416     2.5035
C     -1.5175     0.7220     2.7928
C     -2.1325     0.6104     4.2233
C     -2.6793     1.1439     1.8490
C      0.5056    -0.4696     3.3468
C      1.2269     0.7964     3.8907
N      1.9575     1.5649     2.8913
C      3.0362     0.8197     2.2222
C      3.0516     1.0313     0.6915
N      2.4779     0.0157    -0.1795
C      3.0461    -1.3477     0.0010
C      2.2121    -2.1868     0.9264
C      4.5384    -1.4642     0.4578
C      2.7513     0.4202    -1.6047
C      2.4006     1.8870    -1.9766
C      4.1882     0.1879    -2.1648
H      0.4162     0.4319    -5.4290
H     -1.3749     0.6356    -5.2428
H     -0.2749     2.0629    -5.0502
H     -1.7749    -1.7544     3.5590
H     -3.4889    -1.6470     2.0609
H     -2.4111    -1.6520     0.5869
H     -2.7500    -3.1094     1.4948
H      0.4017    -3.0350     3.1862
H     -1.0758    -3.8964     2.8717
H     -0.1564    -3.3240     1.4890
H     -0.8661     1.6117     2.8102
H     -2.4747     1.6140     4.5566
H     -3.0242    -0.0521     4.2279
H     -1.4257     0.2638     4.9973
H     -3.3444     0.3516     1.4993
H     -2.3426     1.7308     0.9851
H     -3.3444     1.8627     2.3754
H      0.1531    -0.9957     4.2624
H      1.2688    -1.0990     2.9508
H      1.9553     0.4603     4.6623
H      0.5421     1.4667     4.4483
H      1.2855     2.0076     2.2504
H      3.9864     1.2417     2.6153
H      3.0956    -0.2299     2.5210
H      4.1129     1.1810     0.4023
H      2.5397     1.9891     0.4960
H      2.9800    -1.8725    -0.9806
H      1.2765    -1.6336     1.0141
H      2.0249    -3.1897     0.4842
H      2.6791    -2.3702     1.9165
H      5.2240    -0.7602    -0.0378
H      4.6810    -1.3214     1.5456
H      4.9054    -2.4869     0.2251
H      2.0933    -0.2290    -2.2119
H      1.4278     2.2102    -1.6045
H      3.1720     2.5952    -1.6042
H      2.3662     1.9962    -3.0822
H      4.9469     0.7943    -1.6305
H      4.4864    -0.8777    -2.1965
H      4.2272     0.5081    -3.2288
68
{"conf": 22, "E": 301.59, "rms": -1.0, "geom": "OH", "total_charge": 0, "CA_charge": 1, "smiles": "C[C:1]#[6N:2]->[Mn+:3]1(<-[3C-:4]#[O+:5])(<-[4H-:6])(<-[5C-:7]#[O+:8])<-[1N:9]([CH:10]([CH3:11])[CH3:12])([CH:13]([CH3:14])[CH3:15])[CH2:16][CH2:17][NH:18][CH2:19][CH2:20][2N:21]->1([CH:22]([CH3:23])[CH3:24])[CH:25]([CH3:26])[CH3:27]", "smiles3D": "C([C:1]#[6N:2]->[Mn+:3]1(<-[3C-:4]#[O+:5])(<-[4H-:6])(<-[5C-:7]#[O+:8])<-[1N:9]([C:10]([C:11]([H:32])([H:33])[H:34])([C:12]([H:35])([H:36])[H:37])[H:31])([C:13]([C:14]([H:39])([H:40])[H:41])([C:15]([H:42])([H:43])[H:44])[H:38])[C:16]([H:45])([H:46])[C:17]([H:47])([H:48])[N:18]([H:49])[C:19]([H:50])([H:51])[C:20]([H:52])([H:53])[2N:21]->1([C:22]([C:23]([H:55])([H:56])[H:57])([C:24]([H:58])([H:59])[H:60])[H:54])[C:25]([C:26]([H:62])([H:63])[H:64])([C:27]([H:65])([H:66])[H:67])[H:61])([H:28])([H:29])[H:30]", "smiles3Dx": "C([C:1]#[6N:2]->[Mn+:3]1(<-[3C-:4]#[O+:5])(<-[4H-:6])(<-[5C-:7]#[O+:8])<-[1N:9]([C:10]([C:11]([H:32])([H:33])[H:34])([C:12]([H:35])([H:36])[H:37])[H:31])([C:13]([C:14]([H:39])([H:40])[H:41])([C:15]([H:42])([H:43])[H:44])[H:38])[C:16]([H:45])([H:46])[C:17]([H:47])([H:48])[N:18]([H:49])[C:19]([H:50])([H:51])[C:20]([H:52])([H:53])[2N:21]->1([C:22]([C:23]([H:55])([H:56])[H:57])([C:24]([H:58])([H:59])[H:60])[H:54])[C:25]([C:26]([H:62])([H:63])[H:64])([C:27]([H:65])([H:66])[H:67])[H:61])([H:28])([H:29])[H:30]", "dummies": []}
C     -1.9011     4.5791     0.5020
C     -1.3539     3.2296     0.3713
N     -0.8976     2.0929     0.2644
Mn     0.0000     0.0000     0.0000
C     -1.0428     0.1508    -2.0398
O     -1.5770     0.2444    -3.1175
H      1.2941     1.0223    -0.7829
C      1.2127     0.2762     1.9271
O      1.8569     0.4276     2.9355
N      1.3975    -1.9700    -0.6151
C      2.3208    -1.4223    -1.6876
C      1.6181    -0.8077    -2.9260
C      3.4125    -0.4024    -1.2200
C      2.2991    -2.4715     0.4912
C      3.3498    -3.5351     0.0195
C      1.6983    -2.9887     1.8138
C      0.5493    -3.0190    -1.2613
C      0.2141    -4.4255    -0.6219
N     -0.7352    -4.5253     0.5109
C     -1.8444    -3.5754     0.4874
C     -1.3152    -2.3122     1.1891
N     -1.9074    -1.0140     1.1695
C     -2.1148    -0.4623     2.5918
C     -1.9599     1.0688     2.7261
C     -1.3192    -1.0541     3.8012
C     -3.2343    -0.9896     0.4502
C     -3.2886    -1.4039    -1.0424
C     -4.0331     0.3374     0.5364
H     -2.3701     4.6912     1.5011
H     -2.6644     4.7459    -0.2856
H     -1.0847     5.3218     0.3904
H      2.8897    -2.2851    -2.0964
H      0.7182    -1.3593    -3.2527
H      2.3200    -0.8500    -3.7871
H      1.3825     0.2641    -2.7996
H      3.1325     0.1865    -0.3292
H      3.6890     0.3127    -2.0252
H      4.3534    -0.9315    -0.9688
H      2.8819    -1.5965     0.8208
H      3.5845    -4.2878     0.8031
H      4.3152    -3.0487    -0.2241
H      3.0315    -4.0954    -0.8784
H      1.0806    -2.2413     2.3126
H      1.2094    -3.9689     1.7504
H      2.5282    -3.1413     2.5383
H      0.9953    -3.2884    -2.2446
H     -0.3979    -2.5266    -1.4956
H      1.1315    -4.9735    -0.3480
H     -0.2114    -5.0316    -1.4546
H     -1.1266    -5.4969     0.5261
H     -2.6801    -3.9725     1.1055
H     -2.2250    -3.5491    -0.5363
H     -1.0826    -2.6589     2.1891
H     -0.3679    -2.0607     0.7250
H     -3.1729    -0.6832     2.8532
H     -2.3307     1.3914     3.7233
H     -0.9068     1.3867     2.6783
H     -2.5631     1.6626     2.0381
H     -1.7033    -2.0565     4.0904
H     -0.2341    -1.0817     3.6241
H     -1.4725    -0.4474     4.7200
H     -3.8537    -1.7440     0.9920
H     -4.0344    -2.2172    -1.1789
H     -2.3444    -1.7485    -1.4435
H     -3.6231    -0.5838    -1.7142
H     -4.3887     0.5725     1.5579
H     -4.9792     0.2520    -0.0426
H     -3.4562     1.1713     0.0887
68
{"conf": 23, "E": 294.83, "rms": -1.0, "geom": "OH", "total_charge": 0, "CA_charge": 1, "smiles": "C[C:1]#[6N:2]->[Mn+:3]1(<-[3C-:4]#[O+:5])(<-[4H-:6])(<-[5C-:7]#[O+:8])<-[1N:9]([CH:10]([CH3:11])[CH3:12])([CH:13]([CH3:14])[CH3:15])[CH2:16][CH2:17][NH:18][CH2:19][CH2:20][2N:21]->1([CH:22]([CH3:23])[CH3:24])[CH:25]([CH3:26])[CH3:27]", "smiles3D": "C([C:1]#[6N:2]->[Mn+:3]1(<-[3C-:4]#[O+:5])(<-[4H-:6])(<-[5C-:7]#[O+:8])<-[1N:9]([C:10]([C:11]([H:32])([H:33])[H:34])([C:12]([H:35])([H:36])[H:37])[H:31])([C:13]([C:14]([H:39])([H:40])[H:41])([C:15]([H:42])([H:43])[H:44])[H:38])[C:16]([H:45])([H:46])[C:17]([H:47])([H:48])[N:18]([H:49])[C:19]([H:50])([H:51])[C:20]([H:52])([H:53])[2N:21]->1([C:22]([C:23]([H:55])([H:56])[H:57])([C:24]([H:58])([H:59])[H:60])[H:54])[C:25]([C:26]([H:62])([H:63])[H:64])([C:27]([H:65])([H:66])[H:67])[H:61])([H:28])([H:29])[H:30]", "smiles3Dx": "C([C:1]#[6N:2]->[Mn+:3]1(<-[3C-:4]#[O+:5])(<-[4H-:6])(<-[5C-:7]#[O+:8])<-[1N:9]([C:10]([C:11]([H:32])([H:33])[H:34])([C:12]([H:35])([H:36])[H:37])[H:31])([C:13]([C:14]([H:39])([H:40])[H:41])([C:15]([H:42])([H:43])[H:44])[H:38])[C:16]([H:45])([H:46])[C:17]([H:47])([H:48])[N:18]([H:49])[C:19]([H:50])([H:51])[C:20]([H:52])([H:53])[2N:21]->1([C:22]([C:23]([H:55])([H:56])[H:57])([C:24]([H:58])([H:59])[H:60])[H:54])[C:25]([C:26]([H:62])([H:63])[H:64])([C:27]([H:65])([H:66])[H:67])[H:61])([H:28])([H:29])[H:30]", "dummies": []}
C     -2.3553     4.2132     1.2686
C     -1.6538     2.9899     0.8827
N     -1.0625     1.9631     0.5536
Mn     0.0000     0.0000     0.0000
C      2.0375     0.8073     0.7383
O      3.1010     1.2272     1.1215
H     -0.4985    -0.2597     1.7327
C     -2.1472    -0.6094    -0.5531
O     -3.2805    -0.9227    -0.8228
N      0.8178    -2.2934     0.1984
C     -0.2725    -3.1467    -0.2860
C      0.1031    -4.6204    -0.6147
C     -1.4645    -3.1740     0.7115
C      1.3257    -2.7930     1.5391
C      2.7742    -3.3666     1.5660
C      1.1868    -1.8193     2.7150
C      1.8428    -1.9465    -0.6752
C      2.1603    -2.7625    -1.9259
N      1.1188    -2.5198    -2.9269
C      1.4460    -1.3824    -3.7932
C      1.6728    -0.0093    -3.0873
N      0.5928     0.7785    -2.3527
C      1.2694     2.1523    -2.2411
C      1.3779     2.9981    -3.5677
C      0.7842     3.1392    -1.1684
C     -0.6247     0.8515    -3.2089
C     -1.6732     1.9089    -2.7935
C     -1.3799    -0.4866    -3.3857
H     -1.6151     4.9878     1.5562
H     -3.0232     4.0011     2.1285
H     -2.9583     4.5780     0.4119
H     -0.6517    -2.6945    -1.2111
H      1.0008    -4.9591    -0.0654
H     -0.7210    -5.3244    -0.3680
H      0.2611    -4.7562    -1.7026
H     -2.4185    -3.3080     0.1585
H     -1.4028    -4.0142     1.4358
H     -1.5095    -2.2452     1.3056
H      0.7060    -3.6620     1.8328
H      2.8927    -4.0405     2.4422
H      3.5382    -2.5665     1.6741
H      2.9884    -3.9735     0.6639
H      1.7329    -2.2072     3.6025
H      0.1323    -1.7648     3.0505
H      1.6070    -0.8307     2.5010
H      2.7928    -1.7031    -0.1674
H      1.4279    -0.9962    -0.9820
H      2.2778    -3.8362    -1.6937
H      3.1624    -2.4636    -2.3106
H      1.0604    -3.3660    -3.5407
H      0.7206    -1.2999    -4.6200
H      2.3907    -1.6223    -4.3349
H      2.5494    -0.1240    -2.4162
H      2.0493     0.6142    -3.9122
H      2.3236     1.9493    -1.9334
H      1.4150     2.4494    -4.5245
H      2.3107     3.6013    -3.5282
H      0.5528     3.7307    -3.6691
H      1.0109     2.8107    -0.1516
H     -0.2576     3.4648    -1.2857
H      1.3782     4.0766    -1.2469
H     -0.2928     1.1381    -4.2290
H     -2.6066     1.7902    -3.3857
H     -1.9441     1.8143    -1.7324
H     -1.3600     2.9355    -3.0370
H     -2.4646    -0.4243    -3.1636
H     -0.9574    -1.2602    -2.7470
H     -1.3581    -0.8161    -4.4449
68
{"conf": 24, "E": 252.57, "rms": -1.0, "geom": "OH", "total_charge": 0, "CA_charge": 1, "smiles": "C[C:1]#[6N:2]->[Mn+:3]1(<-[3C-:4]#[O+:5])(<-[4H-:6])(<-[5C-:7]#[O+:8])<-[1N:9]([CH:10]([CH3:11])[CH3:12])([CH:13]([CH3:14])[CH3:15])[CH2:16][CH2:17][NH:18][CH2:19][CH2:20][2N:21]->1([CH:22]([CH3:23])[CH3:24])[CH:25]([CH3:26])[CH3:27]", "smiles3D": "C([C:1]#[6N:2]->[Mn+:3]1(<-[3C-:4]#[O+:5])(<-[4H-:6])(<-[5C-:7]#[O+:8])<-[1N:9]([C:10]([C:11]([H:32])([H:33])[H:34])([C:12]([H:35])([H:36])[H:37])[H:31])([C:13]([C:14]([H:39])([H:40])[H:41])([C:15]([H:42])([H:43])[H:44])[H:38])[C:16]([H:45])([H:46])[C:17]([H:47])([H:48])[N:18]([H:49])[C:19]([H:50])([H:51])[C:20]([H:52])([H:53])[2N:21]->1([C:22]([C:23]([H:55])([H:56])[H:57])([C:24]([H:58])([H:59])[H:60])[H:54])[C:25]([C:26]([H:62])([H:63])[H:64])([C:27]([H:65])([H:66])[H:67])[H:61])([H:28])([H:29])[H:30]", "smiles3Dx": "C([C:1]#[6N:2]->[Mn+:3]1(<-[3C-:4]#[O+:5])(<-[4H-:6])(<-[5C-:7]#[O+:8])<-[1N:9]([C:10]([C:11]([H:32])([H:33])[H:34])([C:12]([H:35])([H:36])[H:37])[H:31])([C:13]([C:14]([H:39])([H:40])[H:41])([C:15]([H:42])([H:43])[H:44])[H:38])[C:16]([H:45])([H:46])[C:17]([H:47])([H:48])[N:18]([H:49])[C:19]([H:50])([H:51])[C:20]([H:52])([H:53])[2N:21]->1([C:22]([C:23]([H:55])([H:56])[H:57])([C:24]([H:58])([H:59])[H:60])[H:54])[C:25]([C:26]([H:62])([H:63])[H:64])([C:27]([H:65])([H:66])[H:67])[H:61])([H:28])([H:29])[H:30]", "dummies": []}
C      4.1173     2.8031     0.2561
C      2.9108     1.9810     0.1757
N      1.8955     1.2923     0.1037
Mn     0.0000     0.0000     0.0000
C      1.1509    -1.3124    -1.5115
O      1.7611    -1.9979    -2.2945
H      0.9127    -1.0281     1.2165
C     -0.4848     1.3750     1.7844
O     -0.7253     2.0985     2.7192
N     -1.7844    -1.6730     0.3620
C     -1.5084    -2.6606    -0.7408
C     -0.3652    -3.6838    -0.4832
C     -2.6924    -3.4807    -1.3587
C     -1.5744    -2.2574     1.7276
C     -2.6318    -3.2996     2.1753
C     -1.3859    -1.2512     2.8899
C     -3.1666    -1.2098     0.1742
C     -3.7639    -0.0859     1.0163
N     -2.9723     1.1267     0.9078
C     -3.1766     1.8009    -0.3744
C     -1.8563     2.3924    -0.9157
N     -0.9407     1.5416    -1.6941
C     -1.6480     0.8109    -2.7748
C     -2.7584     1.5897    -3.5602
C     -0.7893     0.1144    -3.8492
C      0.1516     2.4540    -2.1858
C      1.4320     1.7910    -2.7433
C     -0.2443     3.5371    -3.2379
H      4.5148     2.7766     1.2914
H      3.8698     3.8488    -0.0194
H      4.8808     2.4073    -0.4446
H     -1.1663    -2.0142    -1.5649
H     -0.7156    -4.5172     0.1621
H      0.5297    -3.2303    -0.0174
H     -0.0325    -4.1290    -1.4457
H     -2.3077    -4.1812    -2.1313
H     -3.4109    -2.8367    -1.9053
H     -3.2401    -4.0912    -0.6209
H     -0.6203    -2.7999     1.7122
H     -2.2941    -3.7986     3.1093
H     -2.7466    -4.1114     1.4421
H     -3.6134    -2.8315     2.3952
H     -1.5912    -1.7307     3.8713
H     -0.3305    -0.9345     2.9710
H     -2.0095    -0.3581     2.8566
H     -3.2943    -0.9171    -0.8687
H     -3.8460    -2.0717     0.3255
H     -4.8031     0.1078     0.6611
H     -3.9147    -0.3954     2.0679
H     -3.2797     1.7732     1.6733
H     -3.6995     1.1725    -1.1144
H     -3.8814     2.6503    -0.2154
H     -1.2987     2.7978    -0.0523
H     -2.1542     3.2639    -1.5129
H     -2.1480     0.0005    -2.2532
H     -3.4182     2.2458    -2.9704
H     -2.3461     2.2101    -4.3769
H     -3.4301     0.8502    -4.0473
H     -0.4917     0.8076    -4.6611
H      0.0977    -0.3725    -3.4546
H     -1.3913    -0.6861    -4.3319
H      0.4903     3.0165    -1.2855
H      1.7021     0.8727    -2.2419
H      1.3957     1.5974    -3.8327
H      2.2871     2.4878    -2.6048
H     -1.1280     4.1545    -3.0106
H      0.5905     4.2666    -3.3208
H     -0.3615     3.1046    -4.2494
68
{"conf": 25, "E": 254.5, "rms": -1.0, "geom": "OH", "total_charge": 0, "CA_charge": 1, "smiles": "C[C:1]#[6N:2]->[Mn+:3]1(<-[3C-:4]#[O+:5])(<-[4H-:6])(<-[5C-:7]#[O+:8])<-[1N:9]([CH:10]([CH3:11])[CH3:12])([CH:13]([CH3:14])[CH3:15])[CH2:16][CH2:17][NH:18][CH2:19][CH2:20][2N:21]->1([CH:22]([CH3:23])[CH3:24])[CH:25]([CH3:26])[CH3:27]", "smiles3D": "C([C:1]#[6N:2]->[Mn+:3]1(<-[3C-:4]#[O+:5])(<-[4H-:6])(<-[5C-:7]#[O+:8])<-[1N:9]([C:10]([C:11]([H:32])([H:33])[H:34])([C:12]([H:35])([H:36])[H:37])[H:31])([C:13]([C:14]([H:39])([H:40])[H:41])([C:15]([H:42])([H:43])[H:44])[H:38])[C:16]([H:45])([H:46])[C:17]([H:47])([H:48])[N:18]([H:49])[C:19]([H:50])([H:51])[C:20]([H:52])([H:53])[2N:21]->1([C:22]([C:23]([H:55])([H:56])[H:57])([C:24]([H:58])([H:59])[H:60])[H:54])[C:25]([C:26]([H:62])([H:63])[H:64])([C:27]([H:65])([H:66])[H:67])[H:61])([H:28])([H:29])[H:30]", "smiles3Dx": "C([C:1]#[6N:2]->[Mn+:3]1(<-[3C-:4]#[O+:5])(<-[4H-:6])(<-[5C-:7]#[O+:8])<-[1N:9]([C:10]([C:11]([H:32])([H:33])[H:34])([C:12]([H:35])([H:36])[H:37])[H:31])([C:13]([C:14]([H:39])([H:40])[H:41])([C:15]([H:42])([H:43])[H:44])[H:38])[C:16]([H:45])([H:46])[C:17]([H:47])([H:48])[N:18]([H:49])[C:19]([H:50])([H:51])[C:20]([H:52])([H:53])[2N:21]->1([C:22]([C:23]([H:55])([H:56])[H:57])([C:24]([H:58])([H:59])[H:60])[H:54])[C:25]([C:26]([H:62])([H:63])[H:64])([C:27]([H:65])([H:66])[H:67])[H:61])([H:28])([H:29])[H:30]", "dummies": []}
C      3.2295    -3.7667    -0.4828
C      2.2818    -2.6624    -0.3409
N      1.4846    -1.7343    -0.2264
Mn     0.0000     0.0000     0.0000
C     -1.6949    -1.5262     0.3616
O     -2.5810    -2.3214     0.5533
H      0.3823    -0.2979     1.7613
C      1.8084     1.4119     0.0141
O      2.7614     2.1511     0.0302
N     -1.4250     1.8256     0.7607
C     -0.7540     3.1729     0.8291
C     -1.5725     4.2560     1.6007
C     -0.2185     3.8608    -0.4498
C     -1.8057     1.3673     2.1300
C     -3.1413     1.9299     2.7226
C     -0.7111     1.4969     3.2362
C     -2.5052     1.5976    -0.1626
C     -3.1150     2.7135    -1.0594
N     -2.4228     2.9207    -2.3442
C     -2.1758     1.6789    -3.0869
C     -0.6932     1.2326    -2.8621
N     -0.3392    -0.1126    -2.4543
C      0.9620    -0.5170    -3.0728
C      0.9479    -0.7595    -4.6127
C      2.1515     0.4296    -2.7633
C     -1.3892    -1.1297    -2.7246
C     -0.9761    -2.5952    -2.4216
C     -2.0360    -1.1126    -4.1494
H      3.0482    -4.5145     0.3163
H      4.2651    -3.3780    -0.3987
H      3.0929    -4.2443    -1.4748
H      0.1577     3.0037     1.4269
H     -1.3681     4.2166     2.6854
H     -2.6590     4.1801     1.4448
H     -1.2882     5.2905     1.3106
H      0.3763     4.7451    -0.1318
H     -0.9950     4.3001    -1.0910
H      0.5398     3.3019    -1.0015
H     -1.9680     0.2825     2.0137
H     -3.8567     2.3149     1.9727
H     -2.9788     2.7533     3.4474
H     -3.6575     1.1224     3.2849
H      0.3255     1.4461     2.8615
H     -0.7810     2.4415     3.8086
H     -0.8397     0.6758     3.9740
H     -2.0838     0.8371    -0.8047
H     -3.3601     1.0919     0.3331
H     -4.1677     2.4233    -1.2809
H     -3.1997     3.6765    -0.5344
H     -3.0250     3.5477    -2.9286
H     -2.3075     1.8844    -4.1735
H     -2.9581     0.9372    -2.8442
H     -0.3098     1.8200    -2.0444
H     -0.1313     1.5425    -3.7665
H      1.2399    -1.4848    -2.6281
H      0.3598    -1.6492    -4.8909
H      0.6062     0.1180    -5.1942
H      1.9692    -1.0094    -4.9719
H      1.8602     1.4865    -2.6278
H      2.7022     0.0565    -1.8789
H      2.9153     0.4290    -3.5696
H     -2.2047    -0.9074    -2.0195
H     -0.4148    -2.6850    -1.4818
H     -0.3527    -3.0363    -3.2258
H     -1.8870    -3.2253    -2.3294
H     -1.6765    -0.2840    -4.7846
H     -3.1401    -1.0221    -4.0635
H     -1.8629    -2.0525    -4.7161
