# Supplementary material for: MACE: Automated Assessment of Stereochemistry of Transition Metal Complexes and Its Applications in Computational Catalysis
Source: J Chem Theory Comput. 2024 Feb 16;20(5):2313–20. doi: 10.1021/acs.jctc.3c01313 (PMC10938507; doi:10.1021/acs.jctc.3c01313)
Supplement: Supplementary file 3 — ct3c01313_si_003.zip [file ct3c01313_si_003.zip › structures/screening/mace_MeCN/Mn_NNhN_iPr_bic_3.xyz]

68
{"conf": 0, "E": 298.52, "rms": -1.0, "geom": "OH", "total_charge": 0, "CA_charge": 1, "smiles": "C[C:1]#[5N:2]->[Mn+:3]1(<-[3C-:4]#[O+:5])(<-[4H-:6])(<-[6C-:7]#[O+:8])<-[1N:9]([CH:10]([CH3:11])[CH3:12])([CH:13]([CH3:14])[CH3:15])[CH2:16][CH2:17][NH:18][CH2:19][CH2:20][2N:21]->1([CH:22]([CH3:23])[CH3:24])[CH:25]([CH3:26])[CH3:27]", "smiles3D": "C([C:1]#[5N:2]->[Mn+:3]1(<-[3C-:4]#[O+:5])(<-[4H-:6])(<-[6C-:7]#[O+:8])<-[1N:9]([C:10]([C:11]([H:32])([H:33])[H:34])([C:12]([H:35])([H:36])[H:37])[H:31])([C:13]([C:14]([H:39])([H:40])[H:41])([C:15]([H:42])([H:43])[H:44])[H:38])[C:16]([H:45])([H:46])[C:17]([H:47])([H:48])[N:18]([H:49])[C:19]([H:50])([H:51])[C:20]([H:52])([H:53])[2N:21]->1([C:22]([C:23]([H:55])([H:56])[H:57])([C:24]([H:58])([H:59])[H:60])[H:54])[C:25]([C:26]([H:62])([H:63])[H:64])([C:27]([H:65])([H:66])[H:67])[H:61])([H:28])([H:29])[H:30]", "smiles3Dx": "C([C:1]#[5N:2]->[Mn+:3]1(<-[3C-:4]#[O+:5])(<-[4H-:6])(<-[6C-:7]#[O+:8])<-[1N:9]([C:10]([C:11]([H:32])([H:33])[H:34])([C:12]([H:35])([H:36])[H:37])[H:31])([C:13]([C:14]([H:39])([H:40])[H:41])([C:15]([H:42])([H:43])[H:44])[H:38])[C:16]([H:45])([H:46])[C:17]([H:47])([H:48])[N:18]([H:49])[C:19]([H:50])([H:51])[C:20]([H:52])([H:53])[2N:21]->1([C:22]([C:23]([H:55])([H:56])[H:57])([C:24]([H:58])([H:59])[H:60])[H:54])[C:25]([C:26]([H:62])([H:63])[H:64])([C:27]([H:65])([H:66])[H:67])[H:61])([H:28])([H:29])[H:30]", "dummies": []}
C      3.6128    -2.6342     2.2146
C      2.5526    -1.8708     1.5592
N      1.6567    -1.2345     1.0076
Mn     0.0000     0.0000     0.0000
C     -1.4185     1.6222    -0.8064
O     -2.1580     2.4804    -1.2212
H      1.2057     0.6430    -1.2273
C      0.9225     1.6518     1.2998
O      1.4149     2.5183     1.9789
N     -0.3492    -1.7800    -1.6528
C     -0.5801    -1.3015    -3.0635
C      0.6631    -1.1828    -3.9963
C     -1.3006     0.0431    -3.2115
C      0.7374    -2.8427    -1.6593
C      2.1701    -2.2423    -1.7107
C      0.7660    -3.9798    -0.5884
C     -1.5180    -2.2171    -0.9990
C     -2.9256    -2.3083    -1.5990
N     -3.8699    -2.0430    -0.5026
C     -3.7610    -0.6466    -0.0268
C     -3.1567    -0.4698     1.4052
N     -1.6705    -0.5693     1.7680
C     -1.2049    -1.9463     2.1905
C     -0.2375    -2.0987     3.4113
C     -2.2697    -3.0668     2.3310
C     -1.4821     0.4051     2.8913
C     -2.3345     0.0806     4.1599
C     -1.7345     1.9089     2.5697
H      4.5539    -2.0472     2.2008
H      3.3209    -2.8438     3.2642
H      3.7644    -3.5913     1.6745
H     -1.2295    -2.0689    -3.5426
H      1.1025    -2.1606    -4.2704
H      0.3651    -0.7579    -4.9800
H      1.4219    -0.4913    -3.5790
H     -2.1930     0.1474    -2.5975
H     -1.6664     0.1510    -4.2559
H     -0.5929     0.8803    -3.0417
H      0.5935    -3.4030    -2.6089
H      2.1697    -1.1607    -1.5558
H      2.8589    -2.6718    -0.9550
H      2.6607    -2.4645    -2.6805
H      0.7681    -3.6105     0.4468
H      1.6834    -4.5962    -0.7104
H     -0.0543    -4.7127    -0.7453
H     -1.5399    -1.4117    -0.2729
H     -1.3924    -3.1385    -0.4342
H     -3.0774    -3.3498    -1.9584
H     -3.1660    -1.6694    -2.4626
H     -4.8351    -2.1995    -0.8784
H     -3.2841     0.0160    -0.7531
H     -4.7957    -0.2349     0.0306
H     -3.5096     0.5359     1.6821
H     -3.7247    -1.1452     2.0684
H     -0.5829    -2.2416     1.3565
H      0.6324    -1.4199     3.3746
H      0.2083    -3.1171     3.3907
H     -0.7302    -2.0143     4.3966
H     -2.9222    -2.9167     3.2139
H     -2.8884    -3.1775     1.4275
H     -1.7674    -4.0497     2.4618
H     -0.4219     0.3584     3.1846
H     -2.5915    -0.9825     4.2649
H     -1.7921     0.4087     5.0722
H     -3.3177     0.5969     4.1473
H     -1.5288     2.1627     1.5331
H     -1.0842     2.5383     3.2147
H     -2.7728     2.2468     2.7728
68
{"conf": 1, "E": 279.9, "rms": -1.0, "geom": "OH", "total_charge": 0, "CA_charge": 1, "smiles": "C[C:1]#[5N:2]->[Mn+:3]1(<-[3C-:4]#[O+:5])(<-[4H-:6])(<-[6C-:7]#[O+:8])<-[1N:9]([CH:10]([CH3:11])[CH3:12])([CH:13]([CH3:14])[CH3:15])[CH2:16][CH2:17][NH:18][CH2:19][CH2:20][2N:21]->1([CH:22]([CH3:23])[CH3:24])[CH:25]([CH3:26])[CH3:27]", "smiles3D": "C([C:1]#[5N:2]->[Mn+:3]1(<-[3C-:4]#[O+:5])(<-[4H-:6])(<-[6C-:7]#[O+:8])<-[1N:9]([C:10]([C:11]([H:32])([H:33])[H:34])([C:12]([H:35])([H:36])[H:37])[H:31])([C:13]([C:14]([H:39])([H:40])[H:41])([C:15]([H:42])([H:43])[H:44])[H:38])[C:16]([H:45])([H:46])[C:17]([H:47])([H:48])[N:18]([H:49])[C:19]([H:50])([H:51])[C:20]([H:52])([H:53])[2N:21]->1([C:22]([C:23]([H:55])([H:56])[H:57])([C:24]([H:58])([H:59])[H:60])[H:54])[C:25]([C:26]([H:62])([H:63])[H:64])([C:27]([H:65])([H:66])[H:67])[H:61])([H:28])([H:29])[H:30]", "smiles3Dx": "C([C:1]#[5N:2]->[Mn+:3]1(<-[3C-:4]#[O+:5])(<-[4H-:6])(<-[6C-:7]#[O+:8])<-[1N:9]([C:10]([C:11]([H:32])([H:33])[H:34])([C:12]([H:35])([H:36])[H:37])[H:31])([C:13]([C:14]([H:39])([H:40])[H:41])([C:15]([H:42])([H:43])[H:44])[H:38])[C:16]([H:45])([H:46])[C:17]([H:47])([H:48])[N:18]([H:49])[C:19]([H:50])([H:51])[C:20]([H:52])([H:53])[2N:21]->1([C:22]([C:23]([H:55])([H:56])[H:57])([C:24]([H:58])([H:59])[H:60])[H:54])[C:25]([C:26]([H:62])([H:63])[H:64])([C:27]([H:65])([H:66])[H:67])[H:61])([H:28])([H:29])[H:30]", "dummies": []}
C      0.6591    -0.5779    -4.9180
C      0.4726    -0.4125    -3.4778
N      0.3139    -0.2703    -2.2675
Mn     0.0000     0.0000     0.0000
C     -0.2545     0.0645     2.2828
O     -0.3884     0.0975     3.4808
H      1.4507    -1.0799     0.2376
C     -0.9463    -2.0863     0.1160
O     -1.4306    -3.1889     0.1844
N      1.6195     1.9186     0.1388
C      2.9505     1.2466    -0.1241
C      3.0588     0.5281    -1.4919
C      3.4680     0.2498     0.9710
C      1.7140     2.5075     1.5203
C      0.4774     3.2081     2.1012
C      2.9231     3.4741     1.7408
C      1.4642     2.9625    -0.9369
C      0.6664     4.3127    -0.7385
N     -0.7182     4.2639    -0.2180
C     -1.6510     3.5301    -1.0722
C     -1.3303     2.0410    -0.9677
N     -2.1489     1.0514    -0.4764
C     -2.8244     1.2979     0.8020
C     -3.4030     0.0056     1.4178
C     -3.9474     2.3709     0.7894
C     -3.0802     0.4704    -1.5118
C     -2.9066    -1.0238    -1.7722
C     -3.1525     1.1810    -2.8944
H      0.6586     0.4181    -5.4064
H      1.6277    -1.0839    -5.1093
H     -0.1682    -1.1921    -5.3290
H      3.7237     2.0456    -0.1684
H      2.6137    -0.4809    -1.4801
H      4.1345     0.3735    -1.7260
H      2.6608     1.1156    -2.3380
H      4.1885     0.7530     1.6459
H      4.0327    -0.6007     0.5304
H      2.6843    -0.1799     1.6188
H      1.8751     1.6607     2.2047
H      0.4907     4.3076     1.9589
H      0.4511     3.0566     3.2026
H     -0.4377     2.7957     1.7144
H      3.0668     4.1729     0.8969
H      2.7941     4.0778     2.6658
H      3.8704     2.9257     1.8958
H      2.4741     3.2988    -1.2611
H      1.0346     2.4585    -1.8165
H      1.2565     4.9919    -0.0928
H      0.6527     4.8287    -1.7251
H     -1.0624     5.2503    -0.1464
H     -1.5236     3.8623    -2.1280
H     -2.6886     3.7901    -0.8306
H     -0.5042     1.9131    -0.2640
H     -0.9483     1.7265    -1.9478
H     -2.0750     1.6463     1.5084
H     -3.6726     0.1874     2.4808
H     -4.3196    -0.3399     0.8980
H     -2.6610    -0.8028     1.4136
H     -4.7649     2.1245     1.5012
H     -4.4103     2.5047    -0.2073
H     -3.5436     3.3449     1.1382
H     -4.1102     0.5637    -1.1140
H     -3.1989    -1.6006    -0.8765
H     -3.6110    -1.3605    -2.5635
H     -1.8957    -1.2705    -2.1263
H     -4.0263     0.8002    -3.4664
H     -2.2528     0.9862    -3.5156
H     -3.3182     2.2697    -2.7759
68
{"conf": 2, "E": 275.47, "rms": -1.0, "geom": "OH", "total_charge": 0, "CA_charge": 1, "smiles": "C[C:1]#[5N:2]->[Mn+:3]1(<-[3C-:4]#[O+:5])(<-[4H-:6])(<-[6C-:7]#[O+:8])<-[1N:9]([CH:10]([CH3:11])[CH3:12])([CH:13]([CH3:14])[CH3:15])[CH2:16][CH2:17][NH:18][CH2:19][CH2:20][2N:21]->1([CH:22]([CH3:23])[CH3:24])[CH:25]([CH3:26])[CH3:27]", "smiles3D": "C([C:1]#[5N:2]->[Mn+:3]1(<-[3C-:4]#[O+:5])(<-[4H-:6])(<-[6C-:7]#[O+:8])<-[1N:9]([C:10]([C:11]([H:32])([H:33])[H:34])([C:12]([H:35])([H:36])[H:37])[H:31])([C:13]([C:14]([H:39])([H:40])[H:41])([C:15]([H:42])([H:43])[H:44])[H:38])[C:16]([H:45])([H:46])[C:17]([H:47])([H:48])[N:18]([H:49])[C:19]([H:50])([H:51])[C:20]([H:52])([H:53])[2N:21]->1([C:22]([C:23]([H:55])([H:56])[H:57])([C:24]([H:58])([H:59])[H:60])[H:54])[C:25]([C:26]([H:62])([H:63])[H:64])([C:27]([H:65])([H:66])[H:67])[H:61])([H:28])([H:29])[H:30]", "smiles3Dx": "C([C:1]#[5N:2]->[Mn+:3]1(<-[3C-:4]#[O+:5])(<-[4H-:6])(<-[6C-:7]#[O+:8])<-[1N:9]([C:10]([C:11]([H:32])([H:33])[H:34])([C:12]([H:35])([H:36])[H:37])[H:31])([C:13]([C:14]([H:39])([H:40])[H:41])([C:15]([H:42])([H:43])[H:44])[H:38])[C:16]([H:45])([H:46])[C:17]([H:47])([H:48])[N:18]([H:49])[C:19]([H:50])([H:51])[C:20]([H:52])([H:53])[2N:21]->1([C:22]([C:23]([H:55])([H:56])[H:57])([C:24]([H:58])([H:59])[H:60])[H:54])[C:25]([C:26]([H:62])([H:63])[H:64])([C:27]([H:65])([H:66])[H:67])[H:61])([H:28])([H:29])[H:30]", "dummies": []}
C      0.8950    -0.7198    -4.8576
C      0.6291    -0.4984    -3.4377
N      0.4016    -0.3082    -2.2443
Mn     0.0000     0.0000     0.0000
C     -0.2805    -0.1696     2.2878
O     -0.4298    -0.2633     3.4810
H      1.8085    -0.1335     0.2898
C      0.2996    -2.2732     0.0881
O      0.4703    -3.4664     0.1368
N      0.6448     2.3881    -0.1182
C      1.7777     2.6229     0.8611
C      1.6123     2.0380     2.2738
C      2.2500     4.1012     1.0472
C      1.1768     2.6976    -1.4968
C      2.4520     1.9044    -1.9159
C      0.1427     2.5962    -2.6478
C     -0.4497     3.3059     0.1299
C     -1.3506     2.9530     1.3011
N     -2.7440     3.2996     1.0152
C     -3.5620     2.1269     0.7125
C     -3.0404     1.2004    -0.4739
N     -2.4789    -0.1628    -0.2610
C     -2.8452    -1.0171    -1.4597
C     -2.8004    -0.3091    -2.8518
C     -2.0845    -2.3490    -1.6428
C     -3.0996    -0.7275     0.9838
C     -4.6693    -0.7321     1.0020
C     -2.6850    -2.1286     1.4696
H     -0.0597    -0.6802    -5.4212
H      1.3659    -1.7147    -4.9949
H      1.5789     0.0696    -5.2317
H      2.6543     2.0841     0.4689
H      1.8731     0.9651     2.2723
H      2.3686     2.4674     2.9667
H      0.6429     2.2420     2.7454
H      1.5619     4.6667     1.7117
H      2.3971     4.6656     0.1116
H      3.2439     4.1073     1.5453
H      1.4788     3.7622    -1.4989
H      2.4524     0.8728    -1.5321
H      2.5978     1.8633    -3.0155
H      3.3637     2.4185    -1.5433
H     -0.6349     1.8863    -2.3861
H      0.5755     2.3135    -3.6295
H     -0.3417     3.5819    -2.8202
H     -1.0858     3.3787    -0.7548
H     -0.0730     4.3335     0.2921
H     -1.2551     1.8874     1.5166
H     -1.0402     3.5299     2.1972
H     -2.8560     4.0329     0.2754
H     -3.8248     1.6532     1.6706
H     -4.5539     2.5188     0.3917
H     -3.9249     1.1069    -1.1346
H     -2.2997     1.7512    -1.0412
H     -3.9074    -1.3057    -1.3260
H     -3.7257     0.2654    -3.0615
H     -2.7425    -1.0408    -3.6871
H     -1.9405     0.3540    -2.9498
H     -2.6464    -2.9789    -2.3666
H     -1.0902    -2.2086    -2.0916
H     -1.9955    -2.9833    -0.7624
H     -2.7643    -0.0627     1.7944
H     -5.0240    -0.6860     2.0541
H     -5.1528     0.0966     0.4577
H     -5.0831    -1.6650     0.5625
H     -1.6094    -2.2786     1.5099
H     -3.0142    -2.2406     2.5260
H     -3.2046    -2.9467     0.9315
68
{"conf": 3, "E": 260.89, "rms": -1.0, "geom": "OH", "total_charge": 0, "CA_charge": 1, "smiles": "C[C:1]#[5N:2]->[Mn+:3]1(<-[3C-:4]#[O+:5])(<-[4H-:6])(<-[6C-:7]#[O+:8])<-[1N:9]([CH:10]([CH3:11])[CH3:12])([CH:13]([CH3:14])[CH3:15])[CH2:16][CH2:17][NH:18][CH2:19][CH2:20][2N:21]->1([CH:22]([CH3:23])[CH3:24])[CH:25]([CH3:26])[CH3:27]", "smiles3D": "C([C:1]#[5N:2]->[Mn+:3]1(<-[3C-:4]#[O+:5])(<-[4H-:6])(<-[6C-:7]#[O+:8])<-[1N:9]([C:10]([C:11]([H:32])([H:33])[H:34])([C:12]([H:35])([H:36])[H:37])[H:31])([C:13]([C:14]([H:39])([H:40])[H:41])([C:15]([H:42])([H:43])[H:44])[H:38])[C:16]([H:45])([H:46])[C:17]([H:47])([H:48])[N:18]([H:49])[C:19]([H:50])([H:51])[C:20]([H:52])([H:53])[2N:21]->1([C:22]([C:23]([H:55])([H:56])[H:57])([C:24]([H:58])([H:59])[H:60])[H:54])[C:25]([C:26]([H:62])([H:63])[H:64])([C:27]([H:65])([H:66])[H:67])[H:61])([H:28])([H:29])[H:30]", "smiles3Dx": "C([C:1]#[5N:2]->[Mn+:3]1(<-[3C-:4]#[O+:5])(<-[4H-:6])(<-[6C-:7]#[O+:8])<-[1N:9]([C:10]([C:11]([H:32])([H:33])[H:34])([C:12]([H:35])([H:36])[H:37])[H:31])([C:13]([C:14]([H:39])([H:40])[H:41])([C:15]([H:42])([H:43])[H:44])[H:38])[C:16]([H:45])([H:46])[C:17]([H:47])([H:48])[N:18]([H:49])[C:19]([H:50])([H:51])[C:20]([H:52])([H:53])[2N:21]->1([C:22]([C:23]([H:55])([H:56])[H:57])([C:24]([H:58])([H:59])[H:60])[H:54])[C:25]([C:26]([H:62])([H:63])[H:64])([C:27]([H:65])([H:66])[H:67])[H:61])([H:28])([H:29])[H:30]", "dummies": []}
C     -1.6432    -2.9734     3.6539
C     -1.1667    -2.1048     2.5792
N     -0.7680    -1.3719     1.6764
Mn     0.0000     0.0000     0.0000
C      1.0395     1.1895    -1.6698
O      1.5854     1.8009    -2.5547
H     -0.1547    -1.4242    -1.1478
C      2.0772    -0.9308     0.2547
O      3.1698    -1.4273     0.3761
N     -2.2793     0.5340    -0.8219
C     -3.2622    -0.0123     0.1582
C     -4.7282     0.5249     0.0463
C     -3.3396    -1.5671     0.2142
C     -2.4002    -0.1939    -2.1366
C     -1.3760     0.2288    -3.2222
C     -3.8074    -0.1895    -2.8154
C     -2.3862     1.9858    -1.0858
C     -2.9232     2.9870    -0.0012
N     -1.8611     3.9160     0.4300
C     -1.3395     3.5868     1.7680
C     -0.8985     2.0980     1.8783
N      0.4613     1.6400     1.7578
C      0.8009     0.9466     3.0551
C      1.0409     1.9420     4.2207
C      1.9317    -0.1115     3.0793
C      1.4445     2.7129     1.3987
C      1.1330     3.5285     0.1204
C      2.9205     2.2778     1.3014
H     -2.2026    -3.8266     3.2182
H     -0.7766    -3.3542     4.2325
H     -2.3119    -2.3964     4.3250
H     -2.9014     0.2886     1.1555
H     -4.8595     1.2773    -0.7529
H     -5.0420     0.9814     1.0093
H     -5.4734    -0.2766    -0.1447
H     -3.7299    -1.8845     1.2051
H     -4.0191    -1.9950    -0.5489
H     -2.3609    -2.0489     0.0559
H     -2.1724    -1.2543    -1.9394
H     -0.4012    -0.2548    -3.0465
H     -1.2672     1.3230    -3.3409
H     -1.6720    -0.1576    -4.2210
H     -4.1492     0.8139    -3.1328
H     -3.7773    -0.8130    -3.7347
H     -4.5907    -0.6668    -2.2096
H     -1.3764     2.3096    -1.3621
H     -3.0119     2.1582    -1.9800
H     -3.3982     2.5119     0.8748
H     -3.7426     3.5811    -0.4673
H     -2.2580     4.8840     0.4778
H     -0.5602     4.3083     2.0708
H     -2.1540     3.7610     2.5089
H     -1.3031     1.5616     1.0419
H     -1.4273     1.7015     2.7736
H     -0.0864     0.3526     3.3598
H      0.2870     2.7551     4.2119
H      0.9424     1.4153     5.1944
H      2.0558     2.3870     4.1829
H      1.5502    -1.0868     2.7257
H      2.8542     0.1153     2.5395
H      2.2389    -0.3154     4.1280
H      1.4156     3.4465     2.2296
H      0.2518     3.1535    -0.3810
H      1.9544     3.5259    -0.6271
H      0.9651     4.5982     0.3688
H      3.5465     3.0955     0.8819
H      3.3650     2.1278     2.3028
H      3.0442     1.4049     0.6393
68
{"conf": 4, "E": 276.32, "rms": -1.0, "geom": "OH", "total_charge": 0, "CA_charge": 1, "smiles": "C[C:1]#[5N:2]->[Mn+:3]1(<-[3C-:4]#[O+:5])(<-[4H-:6])(<-[6C-:7]#[O+:8])<-[1N:9]([CH:10]([CH3:11])[CH3:12])([CH:13]([CH3:14])[CH3:15])[CH2:16][CH2:17][NH:18][CH2:19][CH2:20][2N:21]->1([CH:22]([CH3:23])[CH3:24])[CH:25]([CH3:26])[CH3:27]", "smiles3D": "C([C:1]#[5N:2]->[Mn+:3]1(<-[3C-:4]#[O+:5])(<-[4H-:6])(<-[6C-:7]#[O+:8])<-[1N:9]([C:10]([C:11]([H:32])([H:33])[H:34])([C:12]([H:35])([H:36])[H:37])[H:31])([C:13]([C:14]([H:39])([H:40])[H:41])([C:15]([H:42])([H:43])[H:44])[H:38])[C:16]([H:45])([H:46])[C:17]([H:47])([H:48])[N:18]([H:49])[C:19]([H:50])([H:51])[C:20]([H:52])([H:53])[2N:21]->1([C:22]([C:23]([H:55])([H:56])[H:57])([C:24]([H:58])([H:59])[H:60])[H:54])[C:25]([C:26]([H:62])([H:63])[H:64])([C:27]([H:65])([H:66])[H:67])[H:61])([H:28])([H:29])[H:30]", "smiles3Dx": "C([C:1]#[5N:2]->[Mn+:3]1(<-[3C-:4]#[O+:5])(<-[4H-:6])(<-[6C-:7]#[O+:8])<-[1N:9]([C:10]([C:11]([H:32])([H:33])[H:34])([C:12]([H:35])([H:36])[H:37])[H:31])([C:13]([C:14]([H:39])([H:40])[H:41])([C:15]([H:42])([H:43])[H:44])[H:38])[C:16]([H:45])([H:46])[C:17]([H:47])([H:48])[N:18]([H:49])[C:19]([H:50])([H:51])[C:20]([H:52])([H:53])[2N:21]->1([C:22]([C:23]([H:55])([H:56])[H:57])([C:24]([H:58])([H:59])[H:60])[H:54])[C:25]([C:26]([H:62])([H:63])[H:64])([C:27]([H:65])([H:66])[H:67])[H:61])([H:28])([H:29])[H:30]", "dummies": []}
C     -2.4660     2.9580    -3.2093
C     -1.7500     2.0889    -2.2771
N     -1.1452     1.3566    -1.4971
Mn     0.0000     0.0000     0.0000
C      0.6705    -1.1386     1.8760
O      0.9990    -1.7338     2.8728
H     -1.4836    -1.0789     0.0819
C     -1.1898     1.2381     1.5227
O     -1.8185     1.8874     2.3211
N      0.7968    -1.6018    -1.7269
C     -0.3121    -2.1719    -2.6058
C     -1.5134    -1.2288    -2.8388
C     -0.9288    -3.5466    -2.2445
C      1.5273    -2.6079    -0.9079
C      2.4384    -3.6137    -1.6769
C      0.6896    -3.4210     0.1125
C      1.8157    -1.0100    -2.6376
C      1.4328     0.1728    -3.5889
N      2.4433     1.2537    -3.6275
C      2.8987     1.7769    -2.3164
C      1.7530     1.8302    -1.2495
N      1.9038     1.5396     0.1371
C      1.5102     2.7247     0.9296
C      1.5204     2.5529     2.4585
C      2.2602     4.0523     0.6073
C      3.2051     0.9014     0.4868
C      3.3161     0.0631     1.7863
C      4.4021     1.8892     0.4801
H     -2.3008     4.0181    -2.9271
H     -3.5505     2.7283    -3.1700
H     -2.0880     2.7853    -4.2379
H      0.1222    -2.3385    -3.6188
H     -1.2876    -0.3700    -3.4799
H     -2.2978    -1.7471    -3.4318
H     -2.0137    -0.9256    -1.9122
H     -1.6418    -3.8566    -3.0393
H     -0.1881    -4.3635    -2.2561
H     -1.5249    -3.5099    -1.3113
H      2.2119    -1.9926    -0.2881
H      1.9554    -4.0002    -2.5950
H      3.3992    -3.1320    -1.9576
H      2.7190    -4.4782    -1.0368
H      0.4631    -4.4551    -0.2149
H     -0.2542    -2.9167     0.3727
H      1.2861    -3.5736     1.0366
H      2.6756    -0.7049    -2.0374
H      2.1927    -1.8059    -3.3149
H      0.4715     0.6390    -3.3664
H      1.3060    -0.2265    -4.6197
H      3.2777     0.9076    -4.1577
H      3.8093     1.2242    -2.0283
H      3.2503     2.8179    -2.4769
H      1.1601     2.7543    -1.4420
H      1.0947     1.0118    -1.4391
H      0.4505     2.9089     0.6545
H      0.9793     1.6454     2.7765
H      2.5532     2.5480     2.8632
H      0.9949     3.4124     2.9282
H      1.5976     4.9089     0.8564
H      2.5369     4.1648    -0.4574
H      3.1742     4.1849     1.2190
H      3.4061     0.1695    -0.3017
H      3.1878    -1.0124     1.5553
H      4.3417     0.1072     2.2140
H      2.6486     0.3350     2.6056
H      4.5059     2.4026     1.4580
H      4.3371     2.6520    -0.3140
H      5.3447     1.3256     0.3088
68
{"conf": 5, "E": 294.68, "rms": -1.0, "geom": "OH", "total_charge": 0, "CA_charge": 1, "smiles": "C[C:1]#[5N:2]->[Mn+:3]1(<-[3C-:4]#[O+:5])(<-[4H-:6])(<-[6C-:7]#[O+:8])<-[1N:9]([CH:10]([CH3:11])[CH3:12])([CH:13]([CH3:14])[CH3:15])[CH2:16][CH2:17][NH:18][CH2:19][CH2:20][2N:21]->1([CH:22]([CH3:23])[CH3:24])[CH:25]([CH3:26])[CH3:27]", "smiles3D": "C([C:1]#[5N:2]->[Mn+:3]1(<-[3C-:4]#[O+:5])(<-[4H-:6])(<-[6C-:7]#[O+:8])<-[1N:9]([C:10]([C:11]([H:32])([H:33])[H:34])([C:12]([H:35])([H:36])[H:37])[H:31])([C:13]([C:14]([H:39])([H:40])[H:41])([C:15]([H:42])([H:43])[H:44])[H:38])[C:16]([H:45])([H:46])[C:17]([H:47])([H:48])[N:18]([H:49])[C:19]([H:50])([H:51])[C:20]([H:52])([H:53])[2N:21]->1([C:22]([C:23]([H:55])([H:56])[H:57])([C:24]([H:58])([H:59])[H:60])[H:54])[C:25]([C:26]([H:62])([H:63])[H:64])([C:27]([H:65])([H:66])[H:67])[H:61])([H:28])([H:29])[H:30]", "smiles3Dx": "C([C:1]#[5N:2]->[Mn+:3]1(<-[3C-:4]#[O+:5])(<-[4H-:6])(<-[6C-:7]#[O+:8])<-[1N:9]([C:10]([C:11]([H:32])([H:33])[H:34])([C:12]([H:35])([H:36])[H:37])[H:31])([C:13]([C:14]([H:39])([H:40])[H:41])([C:15]([H:42])([H:43])[H:44])[H:38])[C:16]([H:45])([H:46])[C:17]([H:47])([H:48])[N:18]([H:49])[C:19]([H:50])([H:51])[C:20]([H:52])([H:53])[2N:21]->1([C:22]([C:23]([H:55])([H:56])[H:57])([C:24]([H:58])([H:59])[H:60])[H:54])[C:25]([C:26]([H:62])([H:63])[H:64])([C:27]([H:65])([H:66])[H:67])[H:61])([H:28])([H:29])[H:30]", "dummies": []}
C     -1.8890    -4.1830     1.9927
C     -1.3507    -2.9470     1.4272
N     -0.8979    -1.9048     0.9553
Mn     0.0000     0.0000     0.0000
C      1.1387     1.2789    -1.5324
O      1.7401     1.9323    -2.3493
H     -0.5960    -0.8520    -1.5134
C      1.7996    -1.4122    -0.1927
O      2.7452    -2.1539    -0.2925
N     -2.1274     1.2667    -0.1689
C     -2.4711     1.2009    -1.6439
C     -3.8868     1.7089    -2.0683
C     -1.4639     1.8587    -2.6263
C     -3.2806     0.6141     0.5509
C     -2.9163    -0.1676     1.8047
C     -4.4954     1.5389     0.8976
C     -1.8260     2.6397     0.2063
C     -2.0463     3.1668     1.6588
N     -1.8493     2.1394     2.6847
C     -0.5654     2.1283     3.3880
C      0.6698     2.2290     2.4756
N      1.2921     1.0553     1.8722
C      2.5570     1.5576     1.1691
C      3.9034     1.6081     1.9627
C      2.4784     2.9601     0.4680
C      1.6920     0.0201     2.8804
C      2.1951     0.5477     4.2688
C      0.6734    -1.0787     3.1792
H     -1.4483    -4.3512     2.9967
H     -2.9916    -4.0983     2.0820
H     -1.6351    -5.0347     1.3289
H     -2.4644     0.1188    -1.8926
H     -4.7152     1.1202    -1.6331
H     -4.0207     2.7913    -1.8702
H     -4.0302     1.5627    -3.1609
H     -0.9080     2.7142    -2.2061
H     -0.7918     1.0848    -3.0453
H     -1.9578     2.2719    -3.5317
H     -3.6866    -0.1670    -0.1340
H     -3.2357    -1.2242     1.7053
H     -1.8449    -0.0659     1.9264
H     -3.4102     0.1723     2.7383
H     -4.5326     2.4619     0.2954
H     -5.4429     0.9840     0.7265
H     -4.5216     1.8639     1.9572
H     -2.3826     3.3362    -0.4563
H     -0.7601     2.7695    -0.0304
H     -1.4131     4.0614     1.8491
H     -3.0708     3.5862     1.7385
H     -2.5863     2.2730     3.4178
H     -0.5339     1.2496     4.0487
H     -0.5431     3.0069     4.0732
H      0.4093     2.9172     1.6882
H      1.4491     2.7480     3.0749
H      2.7265     0.8255     0.3676
H      3.9083     2.4357     2.7011
H      4.7265     1.8408     1.2523
H      4.2313     0.6644     2.4349
H      2.6195     3.7815     1.2039
H      1.5367     3.1760    -0.0603
H      3.2952     3.0509    -0.2805
H      2.5410    -0.5340     2.4294
H      2.7776     1.4776     4.2463
H      1.3639     0.7167     4.9814
H      2.8530    -0.2206     4.7295
H     -0.3571    -0.7279     3.1739
H      0.8312    -1.5256     4.1855
H      0.8610    -1.9320     2.5038
68
{"conf": 6, "E": 265.29, "rms": -1.0, "geom": "OH", "total_charge": 0, "CA_charge": 1, "smiles": "C[C:1]#[5N:2]->[Mn+:3]1(<-[3C-:4]#[O+:5])(<-[4H-:6])(<-[6C-:7]#[O+:8])<-[1N:9]([CH:10]([CH3:11])[CH3:12])([CH:13]([CH3:14])[CH3:15])[CH2:16][CH2:17][NH:18][CH2:19][CH2:20][2N:21]->1([CH:22]([CH3:23])[CH3:24])[CH:25]([CH3:26])[CH3:27]", "smiles3D": "C([C:1]#[5N:2]->[Mn+:3]1(<-[3C-:4]#[O+:5])(<-[4H-:6])(<-[6C-:7]#[O+:8])<-[1N:9]([C:10]([C:11]([H:32])([H:33])[H:34])([C:12]([H:35])([H:36])[H:37])[H:31])([C:13]([C:14]([H:39])([H:40])[H:41])([C:15]([H:42])([H:43])[H:44])[H:38])[C:16]([H:45])([H:46])[C:17]([H:47])([H:48])[N:18]([H:49])[C:19]([H:50])([H:51])[C:20]([H:52])([H:53])[2N:21]->1([C:22]([C:23]([H:55])([H:56])[H:57])([C:24]([H:58])([H:59])[H:60])[H:54])[C:25]([C:26]([H:62])([H:63])[H:64])([C:27]([H:65])([H:66])[H:67])[H:61])([H:28])([H:29])[H:30]", "smiles3Dx": "C([C:1]#[5N:2]->[Mn+:3]1(<-[3C-:4]#[O+:5])(<-[4H-:6])(<-[6C-:7]#[O+:8])<-[1N:9]([C:10]([C:11]([H:32])([H:33])[H:34])([C:12]([H:35])([H:36])[H:37])[H:31])([C:13]([C:14]([H:39])([H:40])[H:41])([C:15]([H:42])([H:43])[H:44])[H:38])[C:16]([H:45])([H:46])[C:17]([H:47])([H:48])[N:18]([H:49])[C:19]([H:50])([H:51])[C:20]([H:52])([H:53])[2N:21]->1([C:22]([C:23]([H:55])([H:56])[H:57])([C:24]([H:58])([H:59])[H:60])[H:54])[C:25]([C:26]([H:62])([H:63])[H:64])([C:27]([H:65])([H:66])[H:67])[H:61])([H:28])([H:29])[H:30]", "dummies": []}
C     -1.6721     2.0184    -4.2382
C     -1.1805     1.4261    -2.9953
N     -0.7651     0.9242    -1.9535
Mn     0.0000     0.0000     0.0000
C      0.6394    -0.7861     2.0692
O      0.9748    -1.1957     3.1529
H     -1.7183     0.0004     0.6112
C     -0.2091     2.1027     0.8822
O     -0.3396     3.2055     1.3533
N     -0.4987    -2.2762    -0.8367
C     -0.9109    -2.3216    -2.2926
C      0.0423    -1.8348    -3.4048
C     -1.4681    -3.7143    -2.7478
C     -1.7264    -2.6904    -0.0412
C     -3.0686    -1.9560    -0.3796
C     -1.5707    -2.6673     1.5029
C      0.6066    -3.1963    -0.4429
C      1.5896    -3.8689    -1.4640
N      2.5704    -3.0253    -2.1662
C      3.1882    -1.9852    -1.3519
C      2.2934    -0.7356    -1.4772
N      2.3403     0.3672    -0.5847
C      3.2180     0.1933     0.5902
C      4.7371     0.2637     0.2903
C      2.9552     1.1321     1.7909
C      2.5374     1.6280    -1.3531
C      2.6087     2.9552    -0.5658
C      3.7702     1.6380    -2.3241
H     -1.7044     1.2409    -5.0289
H     -0.9919     2.8369    -4.5514
H     -2.6915     2.4249    -4.0763
H     -1.7512    -1.6147    -2.3804
H     -0.5451    -1.7644    -4.3469
H      0.3832    -0.8048    -3.2726
H      0.8488    -2.5348    -3.6596
H     -1.2132    -3.9583    -3.8021
H     -2.5748    -3.7276    -2.7001
H     -1.1036    -4.5545    -2.1296
H     -1.9163    -3.7590    -0.2792
H     -3.6348    -2.5190    -1.1479
H     -2.9458    -0.9282    -0.7652
H     -3.7489    -1.9037     0.4983
H     -0.6087    -3.0714     1.8659
H     -1.7536    -1.6714     1.9432
H     -2.3480    -3.3280     1.9450
H      1.2163    -2.6414     0.2915
H      0.1835    -4.0631     0.1109
H      1.0457    -4.4634    -2.2177
H      2.1607    -4.6284    -0.8820
H      3.3221    -3.6519    -2.5410
H      3.3731    -2.3725    -0.3322
H      4.1744    -1.7577    -1.8047
H      1.2668    -1.0526    -1.3029
H      2.3355    -0.4224    -2.5390
H      3.0128    -0.8194     0.9787
H      5.2961    -0.2521     1.1003
H      5.1008     1.3105     0.2580
H      5.0275    -0.2035    -0.6587
H      3.2638     0.6175     2.7267
H      1.9016     1.3923     1.9045
H      3.5456     2.0685     1.7632
H      1.6326     1.7074    -1.9916
H      3.6255     3.1531    -0.1708
H      2.3706     3.7959    -1.2527
H      1.9146     3.0273     0.2655
H      3.5188     2.2421    -3.2221
H      4.6648     2.1094    -1.8679
H      4.1144     0.6503    -2.6792
68
{"conf": 7, "E": 254.1, "rms": -1.0, "geom": "OH", "total_charge": 0, "CA_charge": 1, "smiles": "C[C:1]#[5N:2]->[Mn+:3]1(<-[3C-:4]#[O+:5])(<-[4H-:6])(<-[6C-:7]#[O+:8])<-[1N:9]([CH:10]([CH3:11])[CH3:12])([CH:13]([CH3:14])[CH3:15])[CH2:16][CH2:17][NH:18][CH2:19][CH2:20][2N:21]->1([CH:22]([CH3:23])[CH3:24])[CH:25]([CH3:26])[CH3:27]", "smiles3D": "C([C:1]#[5N:2]->[Mn+:3]1(<-[3C-:4]#[O+:5])(<-[4H-:6])(<-[6C-:7]#[O+:8])<-[1N:9]([C:10]([C:11]([H:32])([H:33])[H:34])([C:12]([H:35])([H:36])[H:37])[H:31])([C:13]([C:14]([H:39])([H:40])[H:41])([C:15]([H:42])([H:43])[H:44])[H:38])[C:16]([H:45])([H:46])[C:17]([H:47])([H:48])[N:18]([H:49])[C:19]([H:50])([H:51])[C:20]([H:52])([H:53])[2N:21]->1([C:22]([C:23]([H:55])([H:56])[H:57])([C:24]([H:58])([H:59])[H:60])[H:54])[C:25]([C:26]([H:62])([H:63])[H:64])([C:27]([H:65])([H:66])[H:67])[H:61])([H:28])([H:29])[H:30]", "smiles3Dx": "C([C:1]#[5N:2]->[Mn+:3]1(<-[3C-:4]#[O+:5])(<-[4H-:6])(<-[6C-:7]#[O+:8])<-[1N:9]([C:10]([C:11]([H:32])([H:33])[H:34])([C:12]([H:35])([H:36])[H:37])[H:31])([C:13]([C:14]([H:39])([H:40])[H:41])([C:15]([H:42])([H:43])[H:44])[H:38])[C:16]([H:45])([H:46])[C:17]([H:47])([H:48])[N:18]([H:49])[C:19]([H:50])([H:51])[C:20]([H:52])([H:53])[2N:21]->1([C:22]([C:23]([H:55])([H:56])[H:57])([C:24]([H:58])([H:59])[H:60])[H:54])[C:25]([C:26]([H:62])([H:63])[H:64])([C:27]([H:65])([H:66])[H:67])[H:61])([H:28])([H:29])[H:30]", "dummies": []}
C     -1.2485    -0.6058    -4.7939
C     -0.8932    -0.4305    -3.3870
N     -0.5947    -0.2890    -2.2028
Mn     0.0000     0.0000     0.0000
C      0.7452     0.6644     2.0685
O      1.1317     1.0272     3.1521
H     -1.3465     1.2359     0.1775
C      1.1148     1.8886    -0.6902
O      1.6944     2.8838    -1.0483
N     -1.6779    -1.5127     0.8650
C     -1.5713    -1.4354     2.3388
C     -2.3003    -2.5509     3.1382
C     -2.0095    -0.0776     2.9470
C     -3.0564    -1.2296     0.3966
C     -4.0468    -2.4188     0.5778
C     -3.2011    -0.6799    -1.0338
C     -1.0286    -2.6515     0.3749
C     -1.4698    -3.5047    -0.8373
N     -0.5081    -3.3599    -1.9405
C      0.8828    -3.6472    -1.5216
C      1.7525    -2.3521    -1.5714
N      1.9674    -1.5001    -0.3700
C      3.0541    -0.5276    -0.7011
C      2.9811     0.0949    -2.1313
C      4.5207    -1.0018    -0.5226
C      2.3013    -2.3312     0.8474
C      3.3126    -3.5126     0.6449
C      2.7413    -1.5496     2.1186
H     -1.0409    -1.6523    -5.0981
H     -0.6466     0.0876    -5.4164
H     -2.3274    -0.3874    -4.9318
H     -0.4894    -1.5454     2.5685
H     -1.9400    -2.5353     4.1892
H     -2.1152    -3.5725     2.7582
H     -3.3949    -2.3822     3.1748
H     -1.8172     0.7631     2.2613
H     -3.0929    -0.0603     3.1946
H     -1.4607     0.1039     3.8959
H     -3.4540    -0.4149     1.0268
H     -3.5440    -3.3421     0.9182
H     -4.5903    -2.6731    -0.3581
H     -4.8231    -2.1567     1.3281
H     -4.2769    -0.5003    -1.2492
H     -2.8396    -1.3575    -1.8195
H     -2.7350     0.3121    -1.1345
H     -0.1407    -2.1141     0.0547
H     -0.7270    -3.3556     1.1778
H     -2.4832    -3.3221    -1.2130
H     -1.4925    -4.5730    -0.5218
H     -0.7842    -4.0355    -2.6918
H      1.3244    -4.3608    -2.2545
H      0.9362    -4.1907    -0.5568
H      2.7500    -2.6627    -1.9520
H      1.3102    -1.7294    -2.3580
H      2.9142     0.3105     0.0018
H      3.4153    -0.5888    -2.8926
H      1.9533     0.3373    -2.4502
H      3.5705     1.0367    -2.1630
H      4.8071    -1.1038     0.5397
H      4.7222    -1.9350    -1.0853
H      5.2213    -0.2335    -0.9164
H      1.3811    -2.8267     1.1486
H      4.3694    -3.2356     0.8158
H      3.0958    -4.2921     1.4074
H      3.2512    -4.0270    -0.3282
H      3.0854    -0.5199     1.9403
H      3.5681    -2.0583     2.6598
H      1.9099    -1.5256     2.8521
68
{"conf": 8, "E": 282.13, "rms": -1.0, "geom": "OH", "total_charge": 0, "CA_charge": 1, "smiles": "C[C:1]#[5N:2]->[Mn+:3]1(<-[3C-:4]#[O+:5])(<-[4H-:6])(<-[6C-:7]#[O+:8])<-[1N:9]([CH:10]([CH3:11])[CH3:12])([CH:13]([CH3:14])[CH3:15])[CH2:16][CH2:17][NH:18][CH2:19][CH2:20][2N:21]->1([CH:22]([CH3:23])[CH3:24])[CH:25]([CH3:26])[CH3:27]", "smiles3D": "C([C:1]#[5N:2]->[Mn+:3]1(<-[3C-:4]#[O+:5])(<-[4H-:6])(<-[6C-:7]#[O+:8])<-[1N:9]([C:10]([C:11]([H:32])([H:33])[H:34])([C:12]([H:35])([H:36])[H:37])[H:31])([C:13]([C:14]([H:39])([H:40])[H:41])([C:15]([H:42])([H:43])[H:44])[H:38])[C:16]([H:45])([H:46])[C:17]([H:47])([H:48])[N:18]([H:49])[C:19]([H:50])([H:51])[C:20]([H:52])([H:53])[2N:21]->1([C:22]([C:23]([H:55])([H:56])[H:57])([C:24]([H:58])([H:59])[H:60])[H:54])[C:25]([C:26]([H:62])([H:63])[H:64])([C:27]([H:65])([H:66])[H:67])[H:61])([H:28])([H:29])[H:30]", "smiles3Dx": "C([C:1]#[5N:2]->[Mn+:3]1(<-[3C-:4]#[O+:5])(<-[4H-:6])(<-[6C-:7]#[O+:8])<-[1N:9]([C:10]([C:11]([H:32])([H:33])[H:34])([C:12]([H:35])([H:36])[H:37])[H:31])([C:13]([C:14]([H:39])([H:40])[H:41])([C:15]([H:42])([H:43])[H:44])[H:38])[C:16]([H:45])([H:46])[C:17]([H:47])([H:48])[N:18]([H:49])[C:19]([H:50])([H:51])[C:20]([H:52])([H:53])[2N:21]->1([C:22]([C:23]([H:55])([H:56])[H:57])([C:24]([H:58])([H:59])[H:60])[H:54])[C:25]([C:26]([H:62])([H:63])[H:64])([C:27]([H:65])([H:66])[H:67])[H:61])([H:28])([H:29])[H:30]", "dummies": []}
C     -2.9192    -3.4268     2.1477
C     -2.0607    -2.4245     1.5188
N     -1.3357    -1.5831     0.9931
Mn     0.0000     0.0000     0.0000
C      1.0188     1.7297    -1.1184
O      1.5476     2.6403    -1.7063
H     -1.1041     1.2929     0.6656
C     -1.7232     0.0267    -1.5174
O     -2.6455     0.0517    -2.2945
N      1.1561     0.2714     2.1016
C      0.2084     0.2077     3.2544
C      0.8663     0.4683     4.6230
C     -1.0879     1.0476     3.1727
C      1.9830     1.4991     1.9915
C      3.1107     1.7226     3.0530
C      1.2085     2.8237     1.8747
C      1.9794    -0.8817     1.9723
C      1.5763    -2.2695     2.5509
N      2.3359    -3.3867     1.9617
C      2.6438    -3.2614     0.5229
C      1.3995    -2.9155    -0.3823
N      1.3794    -1.6896    -1.2541
C      2.7948    -1.3052    -1.7224
C      3.6161    -0.3085    -0.8564
C      2.9914    -0.7900    -3.1758
C      0.4965    -2.0498    -2.4104
C      0.9350    -3.2976    -3.2557
C      0.1531    -0.9086    -3.4104
H     -3.3498    -4.0869     1.3671
H     -2.3187    -4.0338     2.8561
H     -3.7382    -2.9191     2.6974
H     -0.1750    -0.8154     3.3135
H      0.2062     0.0879     5.4326
H      1.0052     1.5514     4.8073
H      1.8216    -0.0815     4.7179
H     -0.9738     2.0997     2.8901
H     -1.8253     0.5549     2.5096
H     -1.5934     1.0567     4.1629
H      2.5056     1.3850     1.0266
H      2.8046     2.4196     3.8595
H      3.4992     0.8173     3.5482
H      3.9785     2.2055     2.5543
H      1.8841     3.6028     1.4596
H      0.8771     3.1962     2.8657
H      0.3540     2.7578     1.1877
H      3.0313    -0.7077     2.2536
H      1.9356    -0.9657     0.8985
H      0.5154    -2.5131     2.4010
H      1.7414    -2.2632     3.6502
H      3.2432    -3.4744     2.4779
H      3.0272    -4.2512     0.1902
H      3.5214    -2.6177     0.4064
H      1.2216    -3.8332    -0.9656
H      0.5282    -2.8255     0.2640
H      3.3696    -2.2552    -1.7105
H      3.2382     0.7159    -0.9291
H      4.6483    -0.2475    -1.2646
H      3.8361    -0.5750     0.1792
H      4.0717    -0.6258    -3.3809
H      2.7288    -1.5387    -3.9425
H      2.5112     0.1955    -3.3384
H     -0.4748    -2.3243    -1.9358
H      0.3380    -4.1878    -2.9617
H      0.7530    -3.1765    -4.3450
H      2.0062    -3.5439    -3.1166
H     -0.8958    -1.0235    -3.7527
H      0.3019     0.0876    -2.9678
H      0.7131    -0.9375    -4.3651
68
{"conf": 9, "E": 250.19, "rms": -1.0, "geom": "OH", "total_charge": 0, "CA_charge": 1, "smiles": "C[C:1]#[5N:2]->[Mn+:3]1(<-[3C-:4]#[O+:5])(<-[4H-:6])(<-[6C-:7]#[O+:8])<-[1N:9]([CH:10]([CH3:11])[CH3:12])([CH:13]([CH3:14])[CH3:15])[CH2:16][CH2:17][NH:18][CH2:19][CH2:20][2N:21]->1([CH:22]([CH3:23])[CH3:24])[CH:25]([CH3:26])[CH3:27]", "smiles3D": "C([C:1]#[5N:2]->[Mn+:3]1(<-[3C-:4]#[O+:5])(<-[4H-:6])(<-[6C-:7]#[O+:8])<-[1N:9]([C:10]([C:11]([H:32])([H:33])[H:34])([C:12]([H:35])([H:36])[H:37])[H:31])([C:13]([C:14]([H:39])([H:40])[H:41])([C:15]([H:42])([H:43])[H:44])[H:38])[C:16]([H:45])([H:46])[C:17]([H:47])([H:48])[N:18]([H:49])[C:19]([H:50])([H:51])[C:20]([H:52])([H:53])[2N:21]->1([C:22]([C:23]([H:55])([H:56])[H:57])([C:24]([H:58])([H:59])[H:60])[H:54])[C:25]([C:26]([H:62])([H:63])[H:64])([C:27]([H:65])([H:66])[H:67])[H:61])([H:28])([H:29])[H:30]", "smiles3Dx": "C([C:1]#[5N:2]->[Mn+:3]1(<-[3C-:4]#[O+:5])(<-[4H-:6])(<-[6C-:7]#[O+:8])<-[1N:9]([C:10]([C:11]([H:32])([H:33])[H:34])([C:12]([H:35])([H:36])[H:37])[H:31])([C:13]([C:14]([H:39])([H:40])[H:41])([C:15]([H:42])([H:43])[H:44])[H:38])[C:16]([H:45])([H:46])[C:17]([H:47])([H:48])[N:18]([H:49])[C:19]([H:50])([H:51])[C:20]([H:52])([H:53])[2N:21]->1([C:22]([C:23]([H:55])([H:56])[H:57])([C:24]([H:58])([H:59])[H:60])[H:54])[C:25]([C:26]([H:62])([H:63])[H:64])([C:27]([H:65])([H:66])[H:67])[H:61])([H:28])([H:29])[H:30]", "dummies": []}
C      0.0402    -4.7928    -1.3785
C      0.0077    -3.3937    -0.9566
N     -0.0233    -2.2172    -0.5971
Mn     0.0000     0.0000     0.0000
C      0.3674     2.2806     0.0644
O      0.5601     3.4707     0.0979
H     -0.0830     0.2490    -1.8039
C      2.2263    -0.1978    -0.5294
O      3.3941    -0.3029    -0.8117
N     -2.4462     0.2793     0.0198
C     -3.2443    -0.9434     0.3858
C     -4.7787    -0.7815     0.1551
C     -2.8335    -2.3119    -0.1906
C     -2.8293     0.7900    -1.3439
C     -2.6906    -0.2066    -2.5203
C     -2.1376     2.1191    -1.7799
C     -2.7261     1.3814     0.9785
C     -3.2720     1.1199     2.4016
N     -2.4077     0.2332     3.1784
C     -1.3229     0.9360     3.8537
C      0.0302     0.8629     3.1126
N      0.5192    -0.3332     2.3913
C      2.0117    -0.3775     2.5319
C      2.7376     0.9621     2.2214
C      2.5595    -0.8586     3.9058
C     -0.1089    -1.6181     2.7578
C     -0.3837    -1.8605     4.2769
C      0.5953    -2.8974     2.2101
H      0.6732    -4.8916    -2.2840
H      0.4613    -5.4141    -0.5615
H     -0.9909    -5.1323    -1.6076
H     -3.1304    -1.0949     1.4582
H     -5.3322    -1.4862     0.8129
H     -5.1438     0.2369     0.3873
H     -5.0670    -1.0131    -0.8901
H     -2.4429    -2.3140    -1.2099
H     -3.6954    -3.0144    -0.2008
H     -2.1197    -2.8006     0.4996
H     -3.9109     1.0406    -1.3039
H     -1.7421    -0.7653    -2.5215
H     -3.5358    -0.9214    -2.5376
H     -2.7565     0.3242    -3.4948
H     -2.7347     2.5735    -2.6001
H     -2.0982     2.8937    -0.9930
H     -1.1259     1.9901    -2.1949
H     -1.7920     1.9301     1.1055
H     -3.4561     2.0970     0.5354
H     -3.4234     2.0956     2.9159
H     -4.2939     0.6935     2.3577
H     -3.0142    -0.1930     3.9189
H     -1.2101     0.5546     4.8902
H     -1.5617     2.0104     4.0216
H      0.7692     1.1581     3.8824
H      0.0226     1.6719     2.3798
H      2.3868    -1.0939     1.7887
H      2.7613     1.6476     3.0947
H      3.7950     0.7569     1.9473
H      2.2830     1.5020     1.3878
H      3.6708    -0.8590     3.8796
H      2.2799    -1.8940     4.1542
H      2.2594    -0.1931     4.7393
H     -1.0875    -1.5869     2.2542
H     -0.1065    -2.8828     4.6121
H     -1.4659    -1.7898     4.4986
H      0.1665    -1.1629     4.9310
H      1.2066    -2.7274     1.3180
H      1.2803    -3.3723     2.9393
H     -0.1715    -3.6634     1.9651
68
{"conf": 10, "E": 277.07, "rms": -1.0, "geom": "OH", "total_charge": 0, "CA_charge": 1, "smiles": "C[C:1]#[5N:2]->[Mn+:3]1(<-[3C-:4]#[O+:5])(<-[4H-:6])(<-[6C-:7]#[O+:8])<-[1N:9]([CH:10]([CH3:11])[CH3:12])([CH:13]([CH3:14])[CH3:15])[CH2:16][CH2:17][NH:18][CH2:19][CH2:20][2N:21]->1([CH:22]([CH3:23])[CH3:24])[CH:25]([CH3:26])[CH3:27]", "smiles3D": "C([C:1]#[5N:2]->[Mn+:3]1(<-[3C-:4]#[O+:5])(<-[4H-:6])(<-[6C-:7]#[O+:8])<-[1N:9]([C:10]([C:11]([H:32])([H:33])[H:34])([C:12]([H:35])([H:36])[H:37])[H:31])([C:13]([C:14]([H:39])([H:40])[H:41])([C:15]([H:42])([H:43])[H:44])[H:38])[C:16]([H:45])([H:46])[C:17]([H:47])([H:48])[N:18]([H:49])[C:19]([H:50])([H:51])[C:20]([H:52])([H:53])[2N:21]->1([C:22]([C:23]([H:55])([H:56])[H:57])([C:24]([H:58])([H:59])[H:60])[H:54])[C:25]([C:26]([H:62])([H:63])[H:64])([C:27]([H:65])([H:66])[H:67])[H:61])([H:28])([H:29])[H:30]", "smiles3Dx": "C([C:1]#[5N:2]->[Mn+:3]1(<-[3C-:4]#[O+:5])(<-[4H-:6])(<-[6C-:7]#[O+:8])<-[1N:9]([C:10]([C:11]([H:32])([H:33])[H:34])([C:12]([H:35])([H:36])[H:37])[H:31])([C:13]([C:14]([H:39])([H:40])[H:41])([C:15]([H:42])([H:43])[H:44])[H:38])[C:16]([H:45])([H:46])[C:17]([H:47])([H:48])[N:18]([H:49])[C:19]([H:50])([H:51])[C:20]([H:52])([H:53])[2N:21]->1([C:22]([C:23]([H:55])([H:56])[H:57])([C:24]([H:58])([H:59])[H:60])[H:54])[C:25]([C:26]([H:62])([H:63])[H:64])([C:27]([H:65])([H:66])[H:67])[H:61])([H:28])([H:29])[H:30]", "dummies": []}
C     -1.8644    -2.4850     3.9095
C     -1.3293    -1.7462     2.7676
N     -0.8836    -1.1199     1.8075
Mn     0.0000     0.0000     0.0000
C      1.2705     0.7228    -1.8049
O      1.9359     1.0979    -2.7384
H     -0.1740    -1.5513    -0.9682
C      1.9230    -0.9887     0.7629
O      2.9331    -1.5104     1.1653
N     -2.2819     0.6328    -0.8433
C     -3.3324    -0.1719    -0.0885
C     -3.0791    -1.7043    -0.0553
C     -3.7252     0.2807     1.3550
C     -2.4668     0.2496    -2.2914
C     -3.6092     0.9867    -3.0542
C     -1.2278     0.2954    -3.1797
C     -2.6293     2.0470    -0.5841
C     -2.0518     3.2336    -1.4155
N     -1.6288     4.3322    -0.5217
C     -0.2773     4.2428     0.0835
C      0.3946     2.8364     0.0943
N      0.6061     1.9958     1.2375
C      2.0253     2.0508     1.7105
C      2.3180     3.3564     2.4878
C      3.1622     1.9000     0.6607
C     -0.3749     1.9467     2.3327
C      0.0465     1.1102     3.5758
C     -0.9835     3.2652     2.8634
H     -1.5338    -3.5424     3.8537
H     -1.4932    -2.0289     4.8502
H     -2.9727    -2.4412     3.8890
H     -4.2801    -0.0549    -0.6601
H     -3.3857    -2.1762     0.9024
H     -3.6823    -2.2122    -0.8385
H     -2.0361    -1.9602    -0.2351
H     -2.9184     0.2144     2.0887
H     -4.1598     1.2994     1.3878
H     -4.5431    -0.3701     1.7333
H     -2.7556    -0.8192    -2.3185
H     -3.9108     0.3789    -3.9347
H     -3.2776     1.9641    -3.4544
H     -4.5269     1.1281    -2.4538
H     -0.5390    -0.5211    -2.9045
H     -0.7480     1.2823    -3.2158
H     -1.5085     0.0594    -4.2296
H     -3.7364     2.1617    -0.6406
H     -2.3611     2.2414     0.4532
H     -2.8636     3.6437    -2.0523
H     -1.2466     2.9854    -2.1219
H     -2.3572     4.5305     0.2024
H     -0.2195     4.7898     1.0362
H      0.3658     4.8848    -0.5579
H     -0.1852     2.1649    -0.5119
H      1.3348     2.9672    -0.4583
H      2.1859     1.2152     2.4106
H      3.4059     3.4553     2.6951
H      1.8335     3.3742     3.4784
H      2.0015     4.2414     1.9007
H      3.3902     2.8535     0.1365
H      2.9733     1.1203    -0.0802
H      4.0993     1.6078     1.1827
H     -1.1908     1.3880     1.8894
H      0.5675     0.1746     3.3033
H      0.6937     1.6803     4.2702
H     -0.8584     0.8160     4.1507
H     -1.5357     3.0853     3.8113
H     -1.7593     3.6551     2.1845
H     -0.2260     4.0357     3.0875
68
{"conf": 11, "E": 263.14, "rms": -1.0, "geom": "OH", "total_charge": 0, "CA_charge": 1, "smiles": "C[C:1]#[5N:2]->[Mn+:3]1(<-[3C-:4]#[O+:5])(<-[4H-:6])(<-[6C-:7]#[O+:8])<-[1N:9]([CH:10]([CH3:11])[CH3:12])([CH:13]([CH3:14])[CH3:15])[CH2:16][CH2:17][NH:18][CH2:19][CH2:20][2N:21]->1([CH:22]([CH3:23])[CH3:24])[CH:25]([CH3:26])[CH3:27]", "smiles3D": "C([C:1]#[5N:2]->[Mn+:3]1(<-[3C-:4]#[O+:5])(<-[4H-:6])(<-[6C-:7]#[O+:8])<-[1N:9]([C:10]([C:11]([H:32])([H:33])[H:34])([C:12]([H:35])([H:36])[H:37])[H:31])([C:13]([C:14]([H:39])([H:40])[H:41])([C:15]([H:42])([H:43])[H:44])[H:38])[C:16]([H:45])([H:46])[C:17]([H:47])([H:48])[N:18]([H:49])[C:19]([H:50])([H:51])[C:20]([H:52])([H:53])[2N:21]->1([C:22]([C:23]([H:55])([H:56])[H:57])([C:24]([H:58])([H:59])[H:60])[H:54])[C:25]([C:26]([H:62])([H:63])[H:64])([C:27]([H:65])([H:66])[H:67])[H:61])([H:28])([H:29])[H:30]", "smiles3Dx": "C([C:1]#[5N:2]->[Mn+:3]1(<-[3C-:4]#[O+:5])(<-[4H-:6])(<-[6C-:7]#[O+:8])<-[1N:9]([C:10]([C:11]([H:32])([H:33])[H:34])([C:12]([H:35])([H:36])[H:37])[H:31])([C:13]([C:14]([H:39])([H:40])[H:41])([C:15]([H:42])([H:43])[H:44])[H:38])[C:16]([H:45])([H:46])[C:17]([H:47])([H:48])[N:18]([H:49])[C:19]([H:50])([H:51])[C:20]([H:52])([H:53])[2N:21]->1([C:22]([C:23]([H:55])([H:56])[H:57])([C:24]([H:58])([H:59])[H:60])[H:54])[C:25]([C:26]([H:62])([H:63])[H:64])([C:27]([H:65])([H:66])[H:67])[H:61])([H:28])([H:29])[H:30]", "dummies": []}
C      4.5185    -2.0358    -0.6915
C      3.1953    -1.4454    -0.4988
N      2.0824    -0.9471    -0.3406
Mn     0.0000     0.0000     0.0000
C     -2.0695     0.6276     0.7843
O     -3.1527     0.9515     1.2050
H      0.4101    -0.1078     1.7830
C     -0.6434    -2.1618     0.4151
O     -0.9769    -3.2982     0.6429
N      0.9842     2.2926     0.1127
C      0.1309     3.4050    -0.4085
C     -1.3746     3.3756    -0.0994
C      0.6477     4.8302    -0.0584
C      1.3313     2.5007     1.5686
C      2.3985     1.4938     2.1138
C      0.1535     2.5420     2.5670
C      2.3080     2.3094    -0.5929
C      2.5106     2.7869    -2.0716
N      1.5164     2.3748    -3.0617
C      1.1691     0.9606    -3.0026
C     -0.3326     0.8402    -3.0557
N     -0.8807    -0.2684    -2.3002
C     -2.3646    -0.0192    -2.2731
C     -3.2606    -0.9737    -1.4392
C     -3.0331     0.1583    -3.6729
C     -0.5151    -1.5697    -3.0002
C     -1.5201    -2.7492    -2.9246
C      0.8497    -2.1765    -2.6272
H      5.2689    -1.2277    -0.8122
H      4.5094    -2.6715    -1.6007
H      4.7792    -2.6550     0.1912
H      0.1669     3.3538    -1.4934
H     -1.8669     2.6326    -0.7267
H     -1.8445     4.3336    -0.4121
H     -1.6590     3.2332     0.9476
H      1.7454     4.9182    -0.1668
H      0.3640     5.1282     0.9723
H      0.1973     5.5737    -0.7511
H      1.8134     3.4972     1.6641
H      2.4061     0.5389     1.5756
H      3.4168     1.9238     2.0029
H      2.2866     1.2678     3.1949
H     -0.5764     1.7420     2.4097
H     -0.3339     3.5356     2.5551
H      0.5069     2.4564     3.6162
H      3.0185     2.9483    -0.0197
H      2.7180     1.2984    -0.5329
H      2.5619     3.8958    -2.0868
H      3.5143     2.4381    -2.4049
H      1.8776     2.6053    -4.0176
H      1.4685     0.5020    -2.0708
H      1.6377     0.4190    -3.8548
H     -0.6172     0.7791    -4.1303
H     -0.7577     1.7854    -2.6641
H     -2.4844     0.9517    -1.7749
H     -3.7835    -1.7442    -2.0385
H     -4.0865    -0.3863    -0.9826
H     -2.7291    -1.4578    -0.6186
H     -2.6581    -0.5620    -4.4232
H     -2.8516     1.1832    -4.0605
H     -4.1384     0.0564    -3.6113
H     -0.4419    -1.3424    -4.0884
H     -1.1019    -3.6471    -3.4293
H     -1.7321    -3.0602    -1.8869
H     -2.4411    -2.5555    -3.5009
H      1.0725    -3.0256    -3.3095
H      0.8373    -2.6127    -1.6154
H      1.7086    -1.5157    -2.7867
68
{"conf": 12, "E": 312.74, "rms": -1.0, "geom": "OH", "total_charge": 0, "CA_charge": 1, "smiles": "C[C:1]#[5N:2]->[Mn+:3]1(<-[3C-:4]#[O+:5])(<-[4H-:6])(<-[6C-:7]#[O+:8])<-[1N:9]([CH:10]([CH3:11])[CH3:12])([CH:13]([CH3:14])[CH3:15])[CH2:16][CH2:17][NH:18][CH2:19][CH2:20][2N:21]->1([CH:22]([CH3:23])[CH3:24])[CH:25]([CH3:26])[CH3:27]", "smiles3D": "C([C:1]#[5N:2]->[Mn+:3]1(<-[3C-:4]#[O+:5])(<-[4H-:6])(<-[6C-:7]#[O+:8])<-[1N:9]([C:10]([C:11]([H:32])([H:33])[H:34])([C:12]([H:35])([H:36])[H:37])[H:31])([C:13]([C:14]([H:39])([H:40])[H:41])([C:15]([H:42])([H:43])[H:44])[H:38])[C:16]([H:45])([H:46])[C:17]([H:47])([H:48])[N:18]([H:49])[C:19]([H:50])([H:51])[C:20]([H:52])([H:53])[2N:21]->1([C:22]([C:23]([H:55])([H:56])[H:57])([C:24]([H:58])([H:59])[H:60])[H:54])[C:25]([C:26]([H:62])([H:63])[H:64])([C:27]([H:65])([H:66])[H:67])[H:61])([H:28])([H:29])[H:30]", "smiles3Dx": "C([C:1]#[5N:2]->[Mn+:3]1(<-[3C-:4]#[O+:5])(<-[4H-:6])(<-[6C-:7]#[O+:8])<-[1N:9]([C:10]([C:11]([H:32])([H:33])[H:34])([C:12]([H:35])([H:36])[H:37])[H:31])([C:13]([C:14]([H:39])([H:40])[H:41])([C:15]([H:42])([H:43])[H:44])[H:38])[C:16]([H:45])([H:46])[C:17]([H:47])([H:48])[N:18]([H:49])[C:19]([H:50])([H:51])[C:20]([H:52])([H:53])[2N:21]->1([C:22]([C:23]([H:55])([H:56])[H:57])([C:24]([H:58])([H:59])[H:60])[H:54])[C:25]([C:26]([H:62])([H:63])[H:64])([C:27]([H:65])([H:66])[H:67])[H:61])([H:28])([H:29])[H:30]", "dummies": []}
C      3.4145    -0.9114     3.5263
C      2.4182    -0.6412     2.4916
N      1.5842    -0.4122     1.6182
Mn     0.0000     0.0000     0.0000
C     -1.8710     0.1611    -1.3108
O     -2.8723     0.2423    -1.9787
H     -1.0610     0.6069     1.3499
C     -1.1774    -1.9160     0.6245
O     -1.7857    -2.9060     0.9473
N      0.5357     2.3198    -0.2850
C     -0.6634     3.2064    -0.2456
C     -0.4246     4.6181    -0.8665
C     -1.3422     3.4575     1.1228
C      1.5993     2.7688     0.6623
C      1.2749     2.4981     2.1546
C      3.0360     2.2233     0.3960
C      1.0454     2.2080    -1.5913
C      0.1300     2.1015    -2.8418
N      0.7052     1.1299    -3.7780
C      0.0485    -0.1835    -3.7924
C      0.6264    -1.3415    -2.8969
N      1.4576    -1.1387    -1.7152
C      1.5629    -2.3885    -0.8704
C      0.9748    -3.7277    -1.4265
C      2.8639    -2.7452    -0.0717
C      2.8929    -0.7335    -2.1125
C      3.2033     0.3753    -3.1659
C      3.7452    -1.9502    -2.6532
H      4.0886    -0.0359     3.6259
H      4.0075    -1.8051     3.2425
H      2.9028    -1.0972     4.4928
H     -1.4392     2.7141    -0.8505
H      0.1618     4.6221    -1.7979
H     -1.4042     5.0873    -1.1013
H      0.0999     5.2915    -0.1569
H     -2.3436     3.9054     0.9415
H     -1.5389     2.5609     1.7189
H     -0.7950     4.2039     1.7303
H      1.6813     3.8711     0.5531
H      0.4731     1.7619     2.2806
H      0.9991     3.4368     2.6749
H      2.1462     2.1180     2.7286
H      3.7359     2.5702     1.1867
H      3.4756     2.6016    -0.5473
H      3.0539     1.1252     0.3854
H      1.7918     3.0080    -1.7972
H      1.5542     1.2525    -1.4994
H     -0.9324     1.9106    -2.6808
H      0.1294     3.0933    -3.3433
H      0.6353     1.5330    -4.7434
H     -1.0456    -0.0848    -3.6787
H      0.1136    -0.5700    -4.8358
H      1.1814    -2.0240    -3.5774
H     -0.2726    -1.8868    -2.5539
H      0.9193    -2.1005    -0.0872
H      1.2325    -4.5795    -0.7605
H     -0.1343    -3.7098    -1.4398
H      1.3438    -3.9836    -2.4373
H      3.4508    -1.8758     0.2709
H      2.5698    -3.2724     0.8629
H      3.5155    -3.4731    -0.5957
H      3.3677    -0.3800    -1.1838
H      3.0247     1.4236    -2.9058
H      4.3074     0.4255    -3.2999
H      2.8202     0.1056    -4.1719
H      4.1226    -1.8127    -3.6911
H      4.6542    -2.0890    -2.0298
H      3.1954    -2.8960    -2.7401
68
{"conf": 13, "E": 262.87, "rms": -1.0, "geom": "OH", "total_charge": 0, "CA_charge": 1, "smiles": "C[C:1]#[5N:2]->[Mn+:3]1(<-[3C-:4]#[O+:5])(<-[4H-:6])(<-[6C-:7]#[O+:8])<-[1N:9]([CH:10]([CH3:11])[CH3:12])([CH:13]([CH3:14])[CH3:15])[CH2:16][CH2:17][NH:18][CH2:19][CH2:20][2N:21]->1([CH:22]([CH3:23])[CH3:24])[CH:25]([CH3:26])[CH3:27]", "smiles3D": "C([C:1]#[5N:2]->[Mn+:3]1(<-[3C-:4]#[O+:5])(<-[4H-:6])(<-[6C-:7]#[O+:8])<-[1N:9]([C:10]([C:11]([H:32])([H:33])[H:34])([C:12]([H:35])([H:36])[H:37])[H:31])([C:13]([C:14]([H:39])([H:40])[H:41])([C:15]([H:42])([H:43])[H:44])[H:38])[C:16]([H:45])([H:46])[C:17]([H:47])([H:48])[N:18]([H:49])[C:19]([H:50])([H:51])[C:20]([H:52])([H:53])[2N:21]->1([C:22]([C:23]([H:55])([H:56])[H:57])([C:24]([H:58])([H:59])[H:60])[H:54])[C:25]([C:26]([H:62])([H:63])[H:64])([C:27]([H:65])([H:66])[H:67])[H:61])([H:28])([H:29])[H:30]", "smiles3Dx": "C([C:1]#[5N:2]->[Mn+:3]1(<-[3C-:4]#[O+:5])(<-[4H-:6])(<-[6C-:7]#[O+:8])<-[1N:9]([C:10]([C:11]([H:32])([H:33])[H:34])([C:12]([H:35])([H:36])[H:37])[H:31])([C:13]([C:14]([H:39])([H:40])[H:41])([C:15]([H:42])([H:43])[H:44])[H:38])[C:16]([H:45])([H:46])[C:17]([H:47])([H:48])[N:18]([H:49])[C:19]([H:50])([H:51])[C:20]([H:52])([H:53])[2N:21]->1([C:22]([C:23]([H:55])([H:56])[H:57])([C:24]([H:58])([H:59])[H:60])[H:54])[C:25]([C:26]([H:62])([H:63])[H:64])([C:27]([H:65])([H:66])[H:67])[H:61])([H:28])([H:29])[H:30]", "dummies": []}
C     -0.3156    -4.6873    -1.7066
C     -0.2183    -3.3115    -1.2225
N     -0.1316    -2.1537    -0.8164
Mn     0.0000     0.0000     0.0000
C     -0.6174     2.0038     0.9952
O     -0.9448     3.0434     1.5117
H     -0.6391    -0.6831     1.5789
C     -2.2182    -0.0902    -0.5779
O     -3.3855    -0.1449    -0.8763
N      2.2370    -0.4295     1.0555
C      2.0770    -0.1745     2.5099
C      3.2638    -0.5934     3.4183
C      1.6883     1.2683     2.8919
C      2.3956    -1.9049     0.7730
C      3.8177    -2.5641     0.7849
C      1.4637    -2.8591     1.5730
C      3.4575     0.2077     0.4833
C      3.7540     1.7292     0.5588
N      3.2193     2.4567    -0.5829
C      1.7689     2.3016    -0.6172
C      1.1958     2.2500    -2.0019
N      0.5265     0.9661    -2.2042
C     -0.7147     1.2069    -2.9881
C     -0.4527     1.6689    -4.4470
C     -1.7109     2.2282    -2.3675
C      1.3999    -0.0865    -2.7948
C      0.6951    -1.2729    -3.5229
C      2.5710     0.3532    -3.7204
H     -1.2957    -5.1147    -1.4111
H      0.5017    -5.2924    -1.2633
H     -0.2250    -4.6961    -2.8122
H      1.2173    -0.7844     2.8375
H      3.0399    -0.3187     4.4722
H      4.2075    -0.0800     3.1478
H      3.4049    -1.6854     3.4512
H      1.5338     1.8988     2.0234
H      0.7485     1.2701     3.4859
H      2.4595     1.7747     3.5131
H      2.0859    -1.9842    -0.2738
H      4.4212    -2.2246    -0.0839
H      4.3941    -2.3897     1.7087
H      3.7386    -3.6652     0.6555
H      0.4221    -2.5121     1.6166
H      1.8252    -3.0231     2.6074
H      1.4373    -3.8566     1.0839
H      3.5184    -0.0789    -0.5858
H      4.3336    -0.2462     0.9779
H      3.5328     2.2373     1.5063
H      4.8612     1.8379     0.5041
H      3.6851     2.0877    -1.4396
H      1.4288     1.3489    -0.1745
H      1.3434     3.1686    -0.0690
H      1.9848     2.4495    -2.7421
H      0.5037     3.1069    -2.0816
H     -1.2716     0.2601    -3.0428
H      0.0398     0.9051    -5.0660
H     -1.4180     1.8879    -4.9530
H      0.1606     2.5929    -4.4720
H     -1.5981     2.3024    -1.2798
H     -1.5829     3.2530    -2.7804
H     -2.7555     1.9280    -2.5988
H      1.8675    -0.5292    -1.9064
H      1.3292    -2.1806    -3.4230
H      0.5882    -1.1062    -4.6120
H     -0.2967    -1.5408    -3.1361
H      3.4041     0.7911    -3.1441
H      2.2432     1.0590    -4.5079
H      3.0224    -0.5256    -4.2306
68
{"conf": 14, "E": 261.8, "rms": -1.0, "geom": "OH", "total_charge": 0, "CA_charge": 1, "smiles": "C[C:1]#[5N:2]->[Mn+:3]1(<-[3C-:4]#[O+:5])(<-[4H-:6])(<-[6C-:7]#[O+:8])<-[1N:9]([CH:10]([CH3:11])[CH3:12])([CH:13]([CH3:14])[CH3:15])[CH2:16][CH2:17][NH:18][CH2:19][CH2:20][2N:21]->1([CH:22]([CH3:23])[CH3:24])[CH:25]([CH3:26])[CH3:27]", "smiles3D": "C([C:1]#[5N:2]->[Mn+:3]1(<-[3C-:4]#[O+:5])(<-[4H-:6])(<-[6C-:7]#[O+:8])<-[1N:9]([C:10]([C:11]([H:32])([H:33])[H:34])([C:12]([H:35])([H:36])[H:37])[H:31])([C:13]([C:14]([H:39])([H:40])[H:41])([C:15]([H:42])([H:43])[H:44])[H:38])[C:16]([H:45])([H:46])[C:17]([H:47])([H:48])[N:18]([H:49])[C:19]([H:50])([H:51])[C:20]([H:52])([H:53])[2N:21]->1([C:22]([C:23]([H:55])([H:56])[H:57])([C:24]([H:58])([H:59])[H:60])[H:54])[C:25]([C:26]([H:62])([H:63])[H:64])([C:27]([H:65])([H:66])[H:67])[H:61])([H:28])([H:29])[H:30]", "smiles3Dx": "C([C:1]#[5N:2]->[Mn+:3]1(<-[3C-:4]#[O+:5])(<-[4H-:6])(<-[6C-:7]#[O+:8])<-[1N:9]([C:10]([C:11]([H:32])([H:33])[H:34])([C:12]([H:35])([H:36])[H:37])[H:31])([C:13]([C:14]([H:39])([H:40])[H:41])([C:15]([H:42])([H:43])[H:44])[H:38])[C:16]([H:45])([H:46])[C:17]([H:47])([H:48])[N:18]([H:49])[C:19]([H:50])([H:51])[C:20]([H:52])([H:53])[2N:21]->1([C:22]([C:23]([H:55])([H:56])[H:57])([C:24]([H:58])([H:59])[H:60])[H:54])[C:25]([C:26]([H:62])([H:63])[H:64])([C:27]([H:65])([H:66])[H:67])[H:61])([H:28])([H:29])[H:30]", "dummies": []}
C      4.7437    -1.1266     1.0945
C      3.3547    -0.8110     0.7664
N      2.1856    -0.5487     0.4876
Mn     0.0000     0.0000     0.0000
C     -2.0464     1.0330    -0.1504
O     -3.1173     1.5831    -0.2223
H      0.6209     1.6996     0.0016
C     -0.1886     0.5651     2.2141
O     -0.2844     0.8783     3.3751
N      0.4156     0.0703    -2.4421
C      0.1309     1.4618    -2.9580
C      0.0351     1.6121    -4.5131
C      0.9958     2.6778    -2.5060
C      1.8154    -0.4293    -2.5653
C      2.9424     0.5376    -2.1517
C      2.2636    -1.0709    -3.9154
C     -0.4474    -0.8709    -3.1672
C     -1.9791    -0.6621    -3.2187
N     -2.6115    -0.8444    -1.9305
C     -2.6085    -2.2295    -1.4768
C     -2.2955    -2.2552     0.0272
N     -0.9048    -2.2695     0.4854
C     -0.1502    -3.3651    -0.2090
C     -0.9037    -4.7328    -0.3615
C      1.2439    -3.7340     0.3330
C     -0.9598    -2.5535     1.9724
C     -2.1349    -1.8971     2.7761
C      0.3487    -2.2797     2.7576
H      5.2379    -0.2266     1.5145
H      5.2759    -1.4463     0.1751
H      4.7691    -1.9466     1.8412
H     -0.8807     1.6787    -2.5588
H     -0.2716     2.6512    -4.7638
H     -0.7223     0.9875    -5.0172
H      1.0188     1.4545    -4.9921
H      0.3621     3.5896    -2.5649
H      1.8322     2.8747    -3.2078
H      1.4100     2.7054    -1.5026
H      1.8446    -1.2586    -1.8291
H      3.8635    -0.0467    -1.9383
H      2.7196     1.0902    -1.2281
H      3.2139     1.2243    -2.9769
H      1.7505    -2.0379    -4.1010
H      3.3443    -1.3300    -3.8832
H      2.1174    -0.3936    -4.7742
H     -0.2572    -1.8676    -2.7979
H     -0.1354    -0.8951    -4.2271
H     -2.4104    -1.3857    -3.9484
H     -2.2578     0.3347    -3.6095
H     -3.6062    -0.5229    -2.0117
H     -3.6322    -2.6497    -1.6121
H     -1.9761    -2.8939    -2.0888
H     -2.8250    -3.1425     0.4471
H     -2.7842    -1.3606     0.4557
H      0.0364    -3.0006    -1.2074
H     -1.8888    -4.6846    -0.8554
H     -1.0383    -5.2444     0.6123
H     -0.3008    -5.4152    -0.9993
H      1.1844    -4.3763     1.2338
H      1.8748    -2.8742     0.5167
H      1.7858    -4.3316    -0.4323
H     -1.1382    -3.6442     2.0727
H     -2.0021    -2.0285     3.8715
H     -3.0992    -2.4008     2.5566
H     -2.2551    -0.8203     2.5646
H      0.8320    -3.2280     3.0691
H      0.1905    -1.7271     3.7073
H      1.0572    -1.6967     2.1788
68
{"conf": 15, "E": 275.0, "rms": -1.0, "geom": "OH", "total_charge": 0, "CA_charge": 1, "smiles": "C[C:1]#[5N:2]->[Mn+:3]1(<-[3C-:4]#[O+:5])(<-[4H-:6])(<-[6C-:7]#[O+:8])<-[1N:9]([CH:10]([CH3:11])[CH3:12])([CH:13]([CH3:14])[CH3:15])[CH2:16][CH2:17][NH:18][CH2:19][CH2:20][2N:21]->1([CH:22]([CH3:23])[CH3:24])[CH:25]([CH3:26])[CH3:27]", "smiles3D": "C([C:1]#[5N:2]->[Mn+:3]1(<-[3C-:4]#[O+:5])(<-[4H-:6])(<-[6C-:7]#[O+:8])<-[1N:9]([C:10]([C:11]([H:32])([H:33])[H:34])([C:12]([H:35])([H:36])[H:37])[H:31])([C:13]([C:14]([H:39])([H:40])[H:41])([C:15]([H:42])([H:43])[H:44])[H:38])[C:16]([H:45])([H:46])[C:17]([H:47])([H:48])[N:18]([H:49])[C:19]([H:50])([H:51])[C:20]([H:52])([H:53])[2N:21]->1([C:22]([C:23]([H:55])([H:56])[H:57])([C:24]([H:58])([H:59])[H:60])[H:54])[C:25]([C:26]([H:62])([H:63])[H:64])([C:27]([H:65])([H:66])[H:67])[H:61])([H:28])([H:29])[H:30]", "smiles3Dx": "C([C:1]#[5N:2]->[Mn+:3]1(<-[3C-:4]#[O+:5])(<-[4H-:6])(<-[6C-:7]#[O+:8])<-[1N:9]([C:10]([C:11]([H:32])([H:33])[H:34])([C:12]([H:35])([H:36])[H:37])[H:31])([C:13]([C:14]([H:39])([H:40])[H:41])([C:15]([H:42])([H:43])[H:44])[H:38])[C:16]([H:45])([H:46])[C:17]([H:47])([H:48])[N:18]([H:49])[C:19]([H:50])([H:51])[C:20]([H:52])([H:53])[2N:21]->1([C:22]([C:23]([H:55])([H:56])[H:57])([C:24]([H:58])([H:59])[H:60])[H:54])[C:25]([C:26]([H:62])([H:63])[H:64])([C:27]([H:65])([H:66])[H:67])[H:61])([H:28])([H:29])[H:30]", "dummies": []}
C     -2.9173     4.0352     0.3738
C     -2.0620     2.8549     0.2641
N     -1.3403     1.8645     0.1696
Mn     0.0000     0.0000     0.0000
C      0.8056    -2.1678     0.0366
O      1.2138    -3.3029     0.0612
H     -1.5443    -0.9283    -0.3390
C     -0.7242    -0.4730     2.1213
O     -1.1188    -0.7384     3.2299
N      0.1274     0.1185    -2.4513
C      1.2315    -0.7598    -2.9445
C      0.9061    -2.2614    -3.2555
C      2.3980    -0.7636    -1.9530
C     -1.1996    -0.3820    -2.9317
C     -1.3287    -0.5413    -4.4871
C     -2.4380     0.4440    -2.4792
C      0.2206     1.5095    -2.9224
C      1.5995     2.2085    -3.0925
N      1.7593     3.4147    -2.2691
C      1.5416     3.2095    -0.8322
C      2.4998     2.1794    -0.1939
N      1.9718     1.3269     0.8790
C      1.4434     2.2512     1.9525
C      0.9975     1.5738     3.2829
C      2.3814     3.4423     2.3675
C      3.1098     0.5044     1.4719
C      2.7662    -0.9529     1.7668
C      4.4869     0.4855     0.7332
H     -3.4539     4.0139     1.3445
H     -2.2921     4.9499     0.3161
H     -3.6528     4.0364    -0.4567
H      1.6115    -0.3308    -3.8990
H      0.3253    -2.4109    -4.1804
H      0.3829    -2.7667    -2.4249
H      1.8442    -2.8250    -3.4515
H      3.2921    -0.2532    -2.3613
H      2.0356    -0.3091    -1.0238
H      2.7716    -1.7772    -1.6941
H     -1.3361    -1.3879    -2.4893
H     -0.3603    -0.4890    -5.0188
H     -1.9507     0.2607    -4.9417
H     -1.8233    -1.5062    -4.7297
H     -2.5435     0.5459    -1.3972
H     -3.3609    -0.0766    -2.8154
H     -2.4612     1.4564    -2.9331
H     -0.4002     2.1174    -2.2516
H     -0.2573     1.5914    -3.9214
H      2.4817     1.5694    -3.0370
H      1.6544     2.5522    -4.1497
H      2.7317     3.7795    -2.4067
H      1.6702     4.1990    -0.3547
H      0.5116     2.9735    -0.6329
H      3.3675     2.7570     0.1790
H      2.8909     1.5520    -0.9809
H      0.5327     2.7135     1.5376
H      1.2569     0.5145     3.3681
H     -0.0944     1.7115     3.4303
H      1.4704     2.0284     4.1802
H      1.9306     4.0099     3.2105
H      2.5152     4.2090     1.5885
H      3.3834     3.0988     2.6921
H      3.3533     0.9386     2.4633
H      3.0498    -1.6063     0.9183
H      3.3734    -1.3068     2.6287
H      1.7217    -1.0885     2.0573
H      5.1960    -0.1748     1.2790
H      4.9783     1.4787     0.7315
H      4.4136     0.0866    -0.2953
68
{"conf": 16, "E": 270.91, "rms": -1.0, "geom": "OH", "total_charge": 0, "CA_charge": 1, "smiles": "C[C:1]#[5N:2]->[Mn+:3]1(<-[3C-:4]#[O+:5])(<-[4H-:6])(<-[6C-:7]#[O+:8])<-[1N:9]([CH:10]([CH3:11])[CH3:12])([CH:13]([CH3:14])[CH3:15])[CH2:16][CH2:17][NH:18][CH2:19][CH2:20][2N:21]->1([CH:22]([CH3:23])[CH3:24])[CH:25]([CH3:26])[CH3:27]", "smiles3D": "C([C:1]#[5N:2]->[Mn+:3]1(<-[3C-:4]#[O+:5])(<-[4H-:6])(<-[6C-:7]#[O+:8])<-[1N:9]([C:10]([C:11]([H:32])([H:33])[H:34])([C:12]([H:35])([H:36])[H:37])[H:31])([C:13]([C:14]([H:39])([H:40])[H:41])([C:15]([H:42])([H:43])[H:44])[H:38])[C:16]([H:45])([H:46])[C:17]([H:47])([H:48])[N:18]([H:49])[C:19]([H:50])([H:51])[C:20]([H:52])([H:53])[2N:21]->1([C:22]([C:23]([H:55])([H:56])[H:57])([C:24]([H:58])([H:59])[H:60])[H:54])[C:25]([C:26]([H:62])([H:63])[H:64])([C:27]([H:65])([H:66])[H:67])[H:61])([H:28])([H:29])[H:30]", "smiles3Dx": "C([C:1]#[5N:2]->[Mn+:3]1(<-[3C-:4]#[O+:5])(<-[4H-:6])(<-[6C-:7]#[O+:8])<-[1N:9]([C:10]([C:11]([H:32])([H:33])[H:34])([C:12]([H:35])([H:36])[H:37])[H:31])([C:13]([C:14]([H:39])([H:40])[H:41])([C:15]([H:42])([H:43])[H:44])[H:38])[C:16]([H:45])([H:46])[C:17]([H:47])([H:48])[N:18]([H:49])[C:19]([H:50])([H:51])[C:20]([H:52])([H:53])[2N:21]->1([C:22]([C:23]([H:55])([H:56])[H:57])([C:24]([H:58])([H:59])[H:60])[H:54])[C:25]([C:26]([H:62])([H:63])[H:64])([C:27]([H:65])([H:66])[H:67])[H:61])([H:28])([H:29])[H:30]", "dummies": []}
C     -0.5738    -0.7225    -4.9038
C     -0.4044    -0.5141    -3.4668
N     -0.2573    -0.3390    -2.2596
Mn     0.0000     0.0000     0.0000
C     -0.0965     0.3459     2.2844
O     -0.1453     0.5254     3.4758
H     -1.5173    -0.9985     0.2235
C     -1.6636     1.5606    -0.2551
O     -2.5465     2.3714    -0.3900
N      1.0979    -2.1437     0.2726
C      0.1124    -2.9856     0.9898
C     -1.0206    -3.6137     0.1279
C      0.7350    -4.1156     1.8704
C      1.5238    -2.7518    -1.0101
C      2.2710    -4.1010    -0.8776
C      2.3134    -1.8592    -1.9685
C      2.0388    -1.6222     1.1795
C      3.5732    -1.7407     1.0307
N      4.2874    -0.6016     1.6546
C      3.6014     0.7077     1.5768
C      3.2014     1.1112     0.1046
N      1.8571     1.6938    -0.2037
C      1.6648     2.8536     0.7393
C      0.2478     3.4310     0.9216
C      2.6242     4.0585     0.5219
C      1.8470     2.0566    -1.6668
C      0.7345     3.0002    -2.1603
C      3.1731     2.5452    -2.3359
H     -0.2381     0.1831    -5.4498
H     -1.6435    -0.9142    -5.1262
H      0.0335    -1.5940    -5.2240
H     -0.3992    -2.2896     1.6906
H     -0.6808    -4.5298    -0.3983
H     -1.4142    -2.9220    -0.6400
H     -1.8671    -3.9050     0.7862
H      0.4730    -3.9468     2.9370
H      0.3634    -5.1282     1.6032
H      1.8389    -4.1456     1.8033
H      0.5942    -2.9716    -1.5649
H      3.1557    -4.0356    -0.2203
H      2.6172    -4.4458    -1.8762
H      1.6037    -4.8994    -0.5045
H      3.4062    -2.0381    -1.9897
H      1.9787    -2.0420    -3.0128
H      2.0859    -0.8364    -1.7319
H      1.7605    -0.5970     1.0235
H      1.7950    -1.8490     2.2434
H      3.9229    -1.8468     0.0030
H      3.8960    -2.6670     1.5505
H      5.2296    -0.5103     1.2063
H      2.7703     0.6978     2.3088
H      4.2919     1.4833     1.9768
H      3.9842     1.8237    -0.1982
H      3.3422     0.2416    -0.5358
H      1.9038     2.4801     1.7438
H     -0.2425     3.8046     0.0140
H      0.2888     4.3098     1.6010
H     -0.3931     2.7330     1.4779
H      3.6920     3.7773     0.5284
H      2.3895     4.6331    -0.3913
H      2.5251     4.7699     1.3701
H      1.6316     1.1109    -2.1584
H     -0.2598     2.6382    -1.8951
H      0.7215     3.0085    -3.2719
H      0.8859     4.0508    -1.8534
H      3.9207     1.7257    -2.3923
H      2.9996     2.8290    -3.3963
H      3.6181     3.4246    -1.8384
68
{"conf": 17, "E": 251.89, "rms": -1.0, "geom": "OH", "total_charge": 0, "CA_charge": 1, "smiles": "C[C:1]#[5N:2]->[Mn+:3]1(<-[3C-:4]#[O+:5])(<-[4H-:6])(<-[6C-:7]#[O+:8])<-[1N:9]([CH:10]([CH3:11])[CH3:12])([CH:13]([CH3:14])[CH3:15])[CH2:16][CH2:17][NH:18][CH2:19][CH2:20][2N:21]->1([CH:22]([CH3:23])[CH3:24])[CH:25]([CH3:26])[CH3:27]", "smiles3D": "C([C:1]#[5N:2]->[Mn+:3]1(<-[3C-:4]#[O+:5])(<-[4H-:6])(<-[6C-:7]#[O+:8])<-[1N:9]([C:10]([C:11]([H:32])([H:33])[H:34])([C:12]([H:35])([H:36])[H:37])[H:31])([C:13]([C:14]([H:39])([H:40])[H:41])([C:15]([H:42])([H:43])[H:44])[H:38])[C:16]([H:45])([H:46])[C:17]([H:47])([H:48])[N:18]([H:49])[C:19]([H:50])([H:51])[C:20]([H:52])([H:53])[2N:21]->1([C:22]([C:23]([H:55])([H:56])[H:57])([C:24]([H:58])([H:59])[H:60])[H:54])[C:25]([C:26]([H:62])([H:63])[H:64])([C:27]([H:65])([H:66])[H:67])[H:61])([H:28])([H:29])[H:30]", "smiles3Dx": "C([C:1]#[5N:2]->[Mn+:3]1(<-[3C-:4]#[O+:5])(<-[4H-:6])(<-[6C-:7]#[O+:8])<-[1N:9]([C:10]([C:11]([H:32])([H:33])[H:34])([C:12]([H:35])([H:36])[H:37])[H:31])([C:13]([C:14]([H:39])([H:40])[H:41])([C:15]([H:42])([H:43])[H:44])[H:38])[C:16]([H:45])([H:46])[C:17]([H:47])([H:48])[N:18]([H:49])[C:19]([H:50])([H:51])[C:20]([H:52])([H:53])[2N:21]->1([C:22]([C:23]([H:55])([H:56])[H:57])([C:24]([H:58])([H:59])[H:60])[H:54])[C:25]([C:26]([H:62])([H:63])[H:64])([C:27]([H:65])([H:66])[H:67])[H:61])([H:28])([H:29])[H:30]", "dummies": []}
C      0.3092    -0.0625    -4.9794
C      0.2144    -0.0417    -3.5209
N      0.1399    -0.0247    -2.2944
Mn     0.0000     0.0000     0.0000
C     -0.4747    -0.0382     2.2527
O     -0.7291    -0.0620     3.4314
H     -1.2759    -1.3049    -0.1179
C     -1.9195     1.2513    -0.1954
O     -2.9316     1.8996    -0.2957
N      1.5386    -1.8454     0.1417
C      1.3871    -2.7033    -1.0636
C     -0.0541    -3.1046    -1.4680
C      2.2314    -3.9998    -1.0466
C      1.3972    -2.5078     1.4614
C      0.0900    -3.2769     1.7104
C      2.5749    -3.4305     1.8971
C      2.6774    -1.0037     0.1518
C      3.7243    -0.9841    -0.9801
N      3.3123    -0.0284    -2.0119
C      3.5572     1.3614    -1.5877
C      2.2444     2.1285    -1.2540
N      1.5140     2.0120     0.0522
C      2.5224     2.0641     1.1828
C      3.2117     3.4375     1.4150
C      2.0579     1.5375     2.5494
C      0.6241     3.2271     0.0854
C     -0.2864     3.3415     1.3280
C     -0.2371     3.4490    -1.2032
H      0.0828    -1.0836    -5.3493
H      1.3367     0.2228    -5.2855
H     -0.4183     0.6572    -5.4074
H      1.7475    -2.1080    -1.9240
H     -0.6455    -3.6018    -0.6892
H     -0.0096    -3.8242    -2.3144
H     -0.6290    -2.2640    -1.8806
H      1.7131    -4.8096    -0.4936
H      2.3729    -4.3613    -2.0881
H      3.2399    -3.8561    -0.6225
H      1.3897    -1.6827     2.1954
H     -0.0116    -3.4724     2.8000
H      0.0931    -4.2703     1.2185
H     -0.7977    -2.6940     1.4224
H      3.5601    -3.1106     1.5084
H      2.4177    -4.4894     1.6106
H      2.6491    -3.4218     3.0059
H      3.2301    -1.0169     1.1176
H      2.1454    -0.0597     0.1054
H      4.7157    -0.7001    -0.5594
H      3.9098    -1.9725    -1.4329
H      3.8930    -0.2223    -2.8621
H      3.9833     1.8983    -2.4672
H      4.3770     1.4743    -0.8507
H      2.5031     3.2017    -1.4110
H      1.5419     1.8668    -2.0525
H      3.3505     1.3972     0.9226
H      3.5596     3.8864     0.4640
H      4.1186     3.2991     2.0428
H      2.5554     4.1512     1.9539
H      1.1590     2.0145     2.9605
H      1.9452     0.4465     2.5104
H      2.8577     1.6965     3.3050
H      1.2720     4.1258     0.1254
H     -0.6553     2.3705     1.6661
H     -1.1648     3.9979     1.1567
H      0.2587     3.8302     2.1599
H     -1.1665     4.0272    -1.0196
H      0.3401     4.0523    -1.9366
H     -0.4991     2.5136    -1.7221
68
{"conf": 18, "E": 547.28, "rms": -1.0, "geom": "OH", "total_charge": 0, "CA_charge": 1, "smiles": "C[C:1]#[5N:2]->[Mn+:3]1(<-[3C-:4]#[O+:5])(<-[4H-:6])(<-[6C-:7]#[O+:8])<-[1N:9]([CH:10]([CH3:11])[CH3:12])([CH:13]([CH3:14])[CH3:15])[CH2:16][CH2:17][NH:18][CH2:19][CH2:20][2N:21]->1([CH:22]([CH3:23])[CH3:24])[CH:25]([CH3:26])[CH3:27]", "smiles3D": "C([C:1]#[5N:2]->[Mn+:3]1(<-[3C-:4]#[O+:5])(<-[4H-:6])(<-[6C-:7]#[O+:8])<-[1N:9]([C:10]([C:11]([H:32])([H:33])[H:34])([C:12]([H:35])([H:36])[H:37])[H:31])([C:13]([C:14]([H:39])([H:40])[H:41])([C:15]([H:42])([H:43])[H:44])[H:38])[C:16]([H:45])([H:46])[C:17]([H:47])([H:48])[N:18]([H:49])[C:19]([H:50])([H:51])[C:20]([H:52])([H:53])[2N:21]->1([C:22]([C:23]([H:55])([H:56])[H:57])([C:24]([H:58])([H:59])[H:60])[H:54])[C:25]([C:26]([H:62])([H:63])[H:64])([C:27]([H:65])([H:66])[H:67])[H:61])([H:28])([H:29])[H:30]", "smiles3Dx": "C([C:1]#[5N:2]->[Mn+:3]1(<-[3C-:4]#[O+:5])(<-[4H-:6])(<-[6C-:7]#[O+:8])<-[1N:9]([C:10]([C:11]([H:32])([H:33])[H:34])([C:12]([H:35])([H:36])[H:37])[H:31])([C:13]([C:14]([H:39])([H:40])[H:41])([C:15]([H:42])([H:43])[H:44])[H:38])[C:16]([H:45])([H:46])[C:17]([H:47])([H:48])[N:18]([H:49])[C:19]([H:50])([H:51])[C:20]([H:52])([H:53])[2N:21]->1([C:22]([C:23]([H:55])([H:56])[H:57])([C:24]([H:58])([H:59])[H:60])[H:54])[C:25]([C:26]([H:62])([H:63])[H:64])([C:27]([H:65])([H:66])[H:67])[H:61])([H:28])([H:29])[H:30]", "dummies": []}
C     -1.4691    -1.8798     4.6451
C     -0.9773    -1.3925     3.3578
N     -0.5658    -0.9759     2.2679
Mn     0.0000     0.0000     0.0000
C      1.3461     1.1870    -1.4325
O      2.0506     1.8133    -2.1846
H     -1.3966     1.0500    -0.6070
C     -0.7491    -1.1627    -1.9423
O     -1.1568    -1.7338    -2.9240
N     -0.1807     1.7075     1.5171
C     -0.1276     3.0707     0.8930
C     -1.1094     3.3822    -0.2710
C     -0.2930     4.2129     1.9372
C      0.9385     1.4901     2.4504
C      0.6369     1.7855     3.9453
C      2.3074     2.1233     2.0805
C     -1.5933     1.3587     1.9672
C     -2.4998     0.1435     1.2499
N     -1.8903    -0.8831     0.2659
C     -1.4303    -2.3572     0.4565
C      0.1868    -2.8424     0.3779
N      1.3651    -1.8924     0.3877
C      2.2770    -2.0540     1.6474
C      1.7099    -2.1794     3.0846
C      3.2465    -3.2980     1.5527
C      2.3057    -2.0413    -0.8030
C      1.8055    -2.1009    -2.2573
C      3.4418    -0.9699    -0.7687
H     -0.7123    -1.6748     5.4298
H     -2.4159    -1.3602     4.8979
H     -1.6502    -2.9722     4.5806
H      0.8733     3.1938     0.4431
H     -0.7459     2.9469    -1.2235
H     -2.1575     3.0844    -0.0759
H     -1.1329     4.4726    -0.4835
H     -1.2797     4.1788     2.4395
H     -0.2028     5.2040     1.4432
H      0.4934     4.2153     2.7085
H      1.1448     0.4388     2.3694
H      0.2358     0.8788     4.4427
H      1.5528     2.0665     4.5083
H     -0.1074     2.5924     4.0761
H      2.3543     3.2162     2.2446
H      2.5706     1.8911     1.0298
H      3.1062     1.6694     2.7067
H     -2.2171     2.2690     1.9124
H     -1.5623     1.1202     3.0422
H     -3.3162     0.6849     0.7167
H     -3.0623    -0.4040     2.0370
H     -2.6598    -0.9648    -0.4437
H     -1.9044    -2.7806     1.3678
H     -1.9402    -2.9747    -0.3186
H      0.2724    -3.4606    -0.5325
H      0.3287    -3.5548     1.2102
H      2.9159    -1.1512     1.6813
H      0.9504    -2.9771     3.1865
H      2.4979    -2.4775     3.8078
H      1.4681    -1.2179     3.5550
H      3.7310    -3.5739     2.5128
H      2.6894    -4.1969     1.2135
H      4.1297    -3.1257     0.9114
H      2.7826    -3.0259    -0.7086
H      2.6491    -2.4447    -2.8965
H      1.5589    -1.1077    -2.6753
H      1.0387    -2.8775    -2.4303
H      3.7490    -0.6212    -1.7791
H      4.3666    -1.3605    -0.3040
H      3.1327    -0.0811    -0.1938
68
{"conf": 19, "E": 268.05, "rms": -1.0, "geom": "OH", "total_charge": 0, "CA_charge": 1, "smiles": "C[C:1]#[5N:2]->[Mn+:3]1(<-[3C-:4]#[O+:5])(<-[4H-:6])(<-[6C-:7]#[O+:8])<-[1N:9]([CH:10]([CH3:11])[CH3:12])([CH:13]([CH3:14])[CH3:15])[CH2:16][CH2:17][NH:18][CH2:19][CH2:20][2N:21]->1([CH:22]([CH3:23])[CH3:24])[CH:25]([CH3:26])[CH3:27]", "smiles3D": "C([C:1]#[5N:2]->[Mn+:3]1(<-[3C-:4]#[O+:5])(<-[4H-:6])(<-[6C-:7]#[O+:8])<-[1N:9]([C:10]([C:11]([H:32])([H:33])[H:34])([C:12]([H:35])([H:36])[H:37])[H:31])([C:13]([C:14]([H:39])([H:40])[H:41])([C:15]([H:42])([H:43])[H:44])[H:38])[C:16]([H:45])([H:46])[C:17]([H:47])([H:48])[N:18]([H:49])[C:19]([H:50])([H:51])[C:20]([H:52])([H:53])[2N:21]->1([C:22]([C:23]([H:55])([H:56])[H:57])([C:24]([H:58])([H:59])[H:60])[H:54])[C:25]([C:26]([H:62])([H:63])[H:64])([C:27]([H:65])([H:66])[H:67])[H:61])([H:28])([H:29])[H:30]", "smiles3Dx": "C([C:1]#[5N:2]->[Mn+:3]1(<-[3C-:4]#[O+:5])(<-[4H-:6])(<-[6C-:7]#[O+:8])<-[1N:9]([C:10]([C:11]([H:32])([H:33])[H:34])([C:12]([H:35])([H:36])[H:37])[H:31])([C:13]([C:14]([H:39])([H:40])[H:41])([C:15]([H:42])([H:43])[H:44])[H:38])[C:16]([H:45])([H:46])[C:17]([H:47])([H:48])[N:18]([H:49])[C:19]([H:50])([H:51])[C:20]([H:52])([H:53])[2N:21]->1([C:22]([C:23]([H:55])([H:56])[H:57])([C:24]([H:58])([H:59])[H:60])[H:54])[C:25]([C:26]([H:62])([H:63])[H:64])([C:27]([H:65])([H:66])[H:67])[H:61])([H:28])([H:29])[H:30]", "dummies": []}
C     -1.6786    -0.7572    -4.6438
C     -1.1779    -0.5391    -3.2881
N     -0.7538    -0.3525    -2.1492
Mn     0.0000     0.0000     0.0000
C      0.3511     0.1641     2.2662
O      0.5280     0.2463     3.4565
H      0.2172    -1.8149     0.1555
C     -2.1089    -0.6777     0.6122
O     -3.2111    -1.0502     0.9306
N      2.3636    -0.0778    -0.5915
C      3.1169    -0.1005     0.6954
C      2.8476    -1.3476     1.5800
C      4.6633     0.0533     0.6152
C      2.7843    -1.2377    -1.4384
C      1.7277    -1.8571    -2.3655
C      4.0742    -1.0000    -2.2835
C      2.4607     1.1996    -1.1864
C      2.0473     1.3979    -2.6580
N      1.7926     2.8084    -2.9923
C      1.0429     3.5694    -1.9777
C     -0.3161     2.9163    -1.5526
N     -0.5742     2.4421    -0.1640
C     -2.0788     2.5220     0.0028
C     -2.9288     1.8379    -1.1109
C     -2.6228     2.0651     1.3891
C      0.0054     3.3760     0.8993
C      1.4414     3.1740     1.4375
C     -0.1400     4.9008     0.5728
H     -2.0151     0.2092    -5.0723
H     -2.5312    -1.4663    -4.6135
H     -0.8677    -1.1788    -5.2727
H      2.7609     0.7616     1.2717
H      3.5716    -2.1680     1.3840
H      2.9639    -1.0769     2.6516
H      1.8454    -1.7640     1.4411
H      5.1402    -0.8275     0.1408
H      5.0095     0.9773     0.1190
H      5.0722     0.1114     1.6473
H      3.0375    -2.0640    -0.7499
H      0.8253    -2.1683    -1.8243
H      1.4933    -1.2393    -3.2482
H      2.1390    -2.8028    -2.7817
H      4.7818    -1.8435    -2.1321
H      4.6068    -0.0695    -2.0199
H      3.8695    -0.9608    -3.3749
H      3.4447     1.6778    -1.0469
H      1.7393     1.7310    -0.5830
H      1.1604     0.8182    -2.9009
H      2.8538     1.0526    -3.3291
H      1.2612     2.8424    -3.8945
H      0.8133     4.5634    -2.4234
H      1.7221     3.8326    -1.1672
H     -0.4942     2.0595    -2.2137
H     -1.0837     3.6759    -1.8270
H     -2.3595     3.5926    -0.0647
H     -2.6963     0.7817    -1.2584
H     -2.8279     2.3458    -2.0904
H     -4.0109     1.9125    -0.8695
H     -1.8954     1.4450     1.9375
H     -2.8298     2.9541     2.0241
H     -3.5901     1.5238     1.3265
H     -0.5993     3.2312     1.8067
H      1.6398     3.9633     2.1959
H      2.2827     3.2755     0.7373
H      1.5238     2.2662     2.0290
H      0.7857     5.3334     0.1425
H     -0.9660     5.1573    -0.1117
H     -0.3264     5.4591     1.5158
68
{"conf": 20, "E": 294.99, "rms": -1.0, "geom": "OH", "total_charge": 0, "CA_charge": 1, "smiles": "C[C:1]#[5N:2]->[Mn+:3]1(<-[3C-:4]#[O+:5])(<-[4H-:6])(<-[6C-:7]#[O+:8])<-[1N:9]([CH:10]([CH3:11])[CH3:12])([CH:13]([CH3:14])[CH3:15])[CH2:16][CH2:17][NH:18][CH2:19][CH2:20][2N:21]->1([CH:22]([CH3:23])[CH3:24])[CH:25]([CH3:26])[CH3:27]", "smiles3D": "C([C:1]#[5N:2]->[Mn+:3]1(<-[3C-:4]#[O+:5])(<-[4H-:6])(<-[6C-:7]#[O+:8])<-[1N:9]([C:10]([C:11]([H:32])([H:33])[H:34])([C:12]([H:35])([H:36])[H:37])[H:31])([C:13]([C:14]([H:39])([H:40])[H:41])([C:15]([H:42])([H:43])[H:44])[H:38])[C:16]([H:45])([H:46])[C:17]([H:47])([H:48])[N:18]([H:49])[C:19]([H:50])([H:51])[C:20]([H:52])([H:53])[2N:21]->1([C:22]([C:23]([H:55])([H:56])[H:57])([C:24]([H:58])([H:59])[H:60])[H:54])[C:25]([C:26]([H:62])([H:63])[H:64])([C:27]([H:65])([H:66])[H:67])[H:61])([H:28])([H:29])[H:30]", "smiles3Dx": "C([C:1]#[5N:2]->[Mn+:3]1(<-[3C-:4]#[O+:5])(<-[4H-:6])(<-[6C-:7]#[O+:8])<-[1N:9]([C:10]([C:11]([H:32])([H:33])[H:34])([C:12]([H:35])([H:36])[H:37])[H:31])([C:13]([C:14]([H:39])([H:40])[H:41])([C:15]([H:42])([H:43])[H:44])[H:38])[C:16]([H:45])([H:46])[C:17]([H:47])([H:48])[N:18]([H:49])[C:19]([H:50])([H:51])[C:20]([H:52])([H:53])[2N:21]->1([C:22]([C:23]([H:55])([H:56])[H:57])([C:24]([H:58])([H:59])[H:60])[H:54])[C:25]([C:26]([H:62])([H:63])[H:64])([C:27]([H:65])([H:66])[H:67])[H:61])([H:28])([H:29])[H:30]", "dummies": []}
C      0.3847     1.8725     4.6213
C      0.2504     1.3408     3.2663
N      0.1336     0.8964     2.1251
Mn     0.0000     0.0000     0.0000
C      0.3976    -1.0719    -2.0019
O      0.6039    -1.6369    -3.0475
H      0.4370    -1.5299     0.8971
C      2.2675     0.2979     0.1791
O      3.4595     0.4527     0.2773
N     -2.3004    -0.9969    -0.0448
C     -2.9225    -1.2772     1.2999
C     -4.4811    -1.2165     1.4008
C     -2.3480    -0.4826     2.4581
C     -2.1265    -2.3419    -0.7370
C     -3.3996    -3.2550    -0.8478
C     -0.9972    -3.2482    -0.1502
C     -3.1346    -0.2053    -0.9499
C     -3.7654     1.1319    -0.4818
N     -3.1793     2.3820    -0.9798
C     -2.5435     2.4264    -2.2837
C     -1.0408     2.0218    -2.3161
N     -0.1090     2.1791    -1.1779
C     -0.4352     3.2924    -0.2173
C     -1.3991     2.8776     0.8921
C      0.7632     3.9800     0.5219
C      1.2408     2.4633    -1.8033
C      1.3361     3.8443    -2.5504
C      1.8004     1.4062    -2.7963
H      1.3042     1.4648     5.0890
H      0.4499     2.9791     4.5778
H     -0.4997     1.5771     5.2223
H     -2.6851    -2.3211     1.5700
H     -5.0013    -1.5629     0.4913
H     -4.8117    -1.9002     2.2128
H     -4.8729    -0.2222     1.6893
H     -1.3271    -0.8561     2.6542
H     -2.9096    -0.7072     3.3914
H     -2.4159     0.6042     2.3123
H     -1.8328    -2.1317    -1.7854
H     -3.1490    -4.1597    -1.4427
H     -3.7515    -3.6219     0.1370
H     -4.2493    -2.8226    -1.4038
H     -0.0058    -3.0246    -0.5719
H     -0.9290    -3.2436     0.9527
H     -1.1456    -4.3121    -0.4339
H     -2.5588    -0.0345    -1.8475
H     -3.9890    -0.8092    -1.2784
H     -3.7597     1.2098     0.6116
H     -4.8429     1.1192    -0.7682
H     -3.9220     3.1213    -0.9450
H     -2.5993     3.4764    -2.6533
H     -3.1250     1.8307    -3.0220
H     -0.9863     0.9636    -2.5843
H     -0.6524     2.5579    -3.2044
H     -0.9474     4.0894    -0.8000
H     -2.3156     3.5033     0.8844
H     -1.0292     3.0642     1.9176
H     -1.5972     1.8100     0.7565
H      0.3849     4.7300     1.2511
H      1.4349     4.5654    -0.1294
H      1.3576     3.2299     1.0854
H      1.9769     2.4989    -0.9829
H      0.5958     4.5959    -2.2273
H      1.1941     3.7365    -3.6481
H      2.3499     4.2757    -2.4046
H      2.6679     1.8306    -3.3480
H      2.2398     0.5359    -2.2919
H      1.0726     1.0906    -3.5683
68
{"conf": 21, "E": 274.93, "rms": -1.0, "geom": "OH", "total_charge": 0, "CA_charge": 1, "smiles": "C[C:1]#[5N:2]->[Mn+:3]1(<-[3C-:4]#[O+:5])(<-[4H-:6])(<-[6C-:7]#[O+:8])<-[1N:9]([CH:10]([CH3:11])[CH3:12])([CH:13]([CH3:14])[CH3:15])[CH2:16][CH2:17][NH:18][CH2:19][CH2:20][2N:21]->1([CH:22]([CH3:23])[CH3:24])[CH:25]([CH3:26])[CH3:27]", "smiles3D": "C([C:1]#[5N:2]->[Mn+:3]1(<-[3C-:4]#[O+:5])(<-[4H-:6])(<-[6C-:7]#[O+:8])<-[1N:9]([C:10]([C:11]([H:32])([H:33])[H:34])([C:12]([H:35])([H:36])[H:37])[H:31])([C:13]([C:14]([H:39])([H:40])[H:41])([C:15]([H:42])([H:43])[H:44])[H:38])[C:16]([H:45])([H:46])[C:17]([H:47])([H:48])[N:18]([H:49])[C:19]([H:50])([H:51])[C:20]([H:52])([H:53])[2N:21]->1([C:22]([C:23]([H:55])([H:56])[H:57])([C:24]([H:58])([H:59])[H:60])[H:54])[C:25]([C:26]([H:62])([H:63])[H:64])([C:27]([H:65])([H:66])[H:67])[H:61])([H:28])([H:29])[H:30]", "smiles3Dx": "C([C:1]#[5N:2]->[Mn+:3]1(<-[3C-:4]#[O+:5])(<-[4H-:6])(<-[6C-:7]#[O+:8])<-[1N:9]([C:10]([C:11]([H:32])([H:33])[H:34])([C:12]([H:35])([H:36])[H:37])[H:31])([C:13]([C:14]([H:39])([H:40])[H:41])([C:15]([H:42])([H:43])[H:44])[H:38])[C:16]([H:45])([H:46])[C:17]([H:47])([H:48])[N:18]([H:49])[C:19]([H:50])([H:51])[C:20]([H:52])([H:53])[2N:21]->1([C:22]([C:23]([H:55])([H:56])[H:57])([C:24]([H:58])([H:59])[H:60])[H:54])[C:25]([C:26]([H:62])([H:63])[H:64])([C:27]([H:65])([H:66])[H:67])[H:61])([H:28])([H:29])[H:30]", "dummies": []}
C     -0.5710    -4.7832     1.2843
C     -0.3988    -3.3853     0.8929
N     -0.2491    -2.2115     0.5603
Mn     0.0000     0.0000     0.0000
C     -0.0445     2.2952    -0.1975
O     -0.0770     3.4974    -0.2937
H     -0.2583     0.3342     1.7846
C     -2.2913     0.0097     0.1488
O     -3.4945     0.0135     0.2316
N      2.4071    -0.1731     0.6200
C      3.4180     0.7343    -0.0441
C      2.8611     2.0415    -0.6191
C      4.3475     0.1322    -1.1272
C      2.3574     0.1666     2.0980
C      2.0447     1.6381     2.4415
C      3.5888    -0.2420     2.9829
C      2.8152    -1.5960     0.6330
C      2.7806    -2.4671    -0.6236
N      2.0120    -1.8437    -1.6808
C      0.9392    -2.6860    -2.1817
C     -0.3060    -1.8630    -2.5334
N     -0.2942    -0.3936    -2.4331
C     -1.6976     0.0190    -2.8693
C     -2.1842     1.4496    -2.5333
C     -2.0681    -0.2030    -4.3701
C      0.7808     0.2523    -3.2277
C      0.6197     1.7531    -3.5536
C      1.1833    -0.4485    -4.5617
H      0.3857    -5.1731     1.6885
H     -1.3591    -4.8554     2.0616
H     -0.8684    -5.3801     0.3978
H      4.1231     1.0596     0.7433
H      2.1056     1.8541    -1.3741
H      3.6676     2.6224    -1.1171
H      2.4801     2.7265     0.1518
H      3.8409    -0.0199    -2.0917
H      5.1608     0.8584    -1.3455
H      4.8926    -0.7641    -0.7840
H      1.5098    -0.4204     2.5055
H      1.1897     2.0283     1.8864
H      1.7590     1.7143     3.5130
H      2.9305     2.2920     2.3026
H      3.5274     0.2277     3.9885
H      4.5661     0.0426     2.5485
H      3.5909    -1.3340     3.1849
H      2.1873    -2.1323     1.3812
H      3.8635    -1.6528     0.9972
H      2.4137    -3.4798    -0.3404
H      3.8178    -2.6771    -0.9725
H      2.6708    -1.7433    -2.4871
H      0.6398    -3.4902    -1.4814
H      1.2837    -3.2585    -3.0751
H     -0.5800    -2.1681    -3.5548
H     -1.1135    -2.2322    -1.8632
H     -2.3937    -0.6398    -2.3069
H     -3.2964     1.4489    -2.5304
H     -1.9129     2.2108    -3.2886
H     -1.9112     1.7951    -1.5461
H     -1.9167    -1.2226    -4.7611
H     -3.1596    -0.0311    -4.4940
H     -1.5808     0.5246    -5.0428
H      1.6546     0.2108    -2.5863
H      1.6136     2.1759    -3.8176
H      0.2664     2.3377    -2.6957
H     -0.0226     1.9342    -4.4355
H      2.0448     0.0868    -5.0164
H      0.3741    -0.4475    -5.3107
H      1.5260    -1.4868    -4.4380
68
{"conf": 22, "E": 255.48, "rms": -1.0, "geom": "OH", "total_charge": 0, "CA_charge": 1, "smiles": "C[C:1]#[5N:2]->[Mn+:3]1(<-[3C-:4]#[O+:5])(<-[4H-:6])(<-[6C-:7]#[O+:8])<-[1N:9]([CH:10]([CH3:11])[CH3:12])([CH:13]([CH3:14])[CH3:15])[CH2:16][CH2:17][NH:18][CH2:19][CH2:20][2N:21]->1([CH:22]([CH3:23])[CH3:24])[CH:25]([CH3:26])[CH3:27]", "smiles3D": "C([C:1]#[5N:2]->[Mn+:3]1(<-[3C-:4]#[O+:5])(<-[4H-:6])(<-[6C-:7]#[O+:8])<-[1N:9]([C:10]([C:11]([H:32])([H:33])[H:34])([C:12]([H:35])([H:36])[H:37])[H:31])([C:13]([C:14]([H:39])([H:40])[H:41])([C:15]([H:42])([H:43])[H:44])[H:38])[C:16]([H:45])([H:46])[C:17]([H:47])([H:48])[N:18]([H:49])[C:19]([H:50])([H:51])[C:20]([H:52])([H:53])[2N:21]->1([C:22]([C:23]([H:55])([H:56])[H:57])([C:24]([H:58])([H:59])[H:60])[H:54])[C:25]([C:26]([H:62])([H:63])[H:64])([C:27]([H:65])([H:66])[H:67])[H:61])([H:28])([H:29])[H:30]", "smiles3Dx": "C([C:1]#[5N:2]->[Mn+:3]1(<-[3C-:4]#[O+:5])(<-[4H-:6])(<-[6C-:7]#[O+:8])<-[1N:9]([C:10]([C:11]([H:32])([H:33])[H:34])([C:12]([H:35])([H:36])[H:37])[H:31])([C:13]([C:14]([H:39])([H:40])[H:41])([C:15]([H:42])([H:43])[H:44])[H:38])[C:16]([H:45])([H:46])[C:17]([H:47])([H:48])[N:18]([H:49])[C:19]([H:50])([H:51])[C:20]([H:52])([H:53])[2N:21]->1([C:22]([C:23]([H:55])([H:56])[H:57])([C:24]([H:58])([H:59])[H:60])[H:54])[C:25]([C:26]([H:62])([H:63])[H:64])([C:27]([H:65])([H:66])[H:67])[H:61])([H:28])([H:29])[H:30]", "dummies": []}
C      0.1109    -4.5004     2.1524
C      0.0846    -3.1899     1.5052
N      0.0630    -2.0899     0.9554
Mn     0.0000     0.0000     0.0000
C     -0.0031     2.2997    -0.2925
O      0.0023     3.4968    -0.4407
H      1.0601     0.3824     1.4469
C     -1.6714     0.3070     1.5429
O     -2.5496     0.4667     2.3538
N      2.1294    -0.2282    -1.2654
C      2.1907    -1.5491    -1.9361
C      2.4007    -2.8009    -1.0250
C      3.1891    -1.6747    -3.1341
C      3.1611    -0.0973    -0.1890
C      4.6190    -0.5155    -0.5478
C      3.2743     1.3230     0.4415
C      2.3120     0.9238    -2.1866
C      1.8022     0.9515    -3.6610
N      0.6751     0.0775    -3.9486
C     -0.5242     0.5182    -3.2481
C     -1.3675    -0.6827    -2.9145
N     -1.8431    -0.6123    -1.5578
C     -2.2781    -1.9619    -1.0690
C     -3.6829    -2.4757    -1.4856
C     -1.3149    -3.1358    -1.3649
C     -3.0164     0.3461    -1.4237
C     -2.6931     1.8231    -1.1591
C     -4.0472     0.3701    -2.6049
H     -0.8895    -4.9726     2.0694
H      0.8655    -5.1423     1.6531
H      0.3766    -4.3792     3.2226
H      1.1986    -1.6684    -2.3584
H      3.4358    -3.1922    -1.0258
H      1.7927    -3.6485    -1.4044
H      2.1511    -2.6415     0.0224
H      2.6516    -1.5978    -4.1005
H      3.6852    -2.6676    -3.1806
H      3.9932    -0.9177    -3.1121
H      2.8320    -0.7587     0.6326
H      4.7326    -1.5417    -0.9163
H      5.2459    -0.4652     0.3687
H      5.0833     0.1678    -1.2867
H      3.7364     1.2473     1.4495
H      3.9198     1.9926    -0.1664
H      2.3117     1.8328     0.5602
H      3.3956     1.1468    -2.2623
H      1.8663     1.7938    -1.6988
H      2.6391     0.6929    -4.3448
H      1.5394     2.0006    -3.9312
H      0.4861     0.1102    -4.9783
H     -0.2634     0.9497    -2.2835
H     -1.0905     1.2613    -3.8536
H     -2.1877    -0.7555    -3.6491
H     -0.7537    -1.5732    -3.0758
H     -2.3068    -1.8553     0.0346
H     -4.5169    -1.8428    -1.1265
H     -3.8704    -3.4648    -1.0134
H     -3.7352    -2.6372    -2.5824
H     -1.4719    -3.5531    -2.3838
H     -0.2767    -2.8214    -1.2858
H     -1.4893    -3.9656    -0.6469
H     -3.5832     0.0249    -0.5218
H     -3.6196     2.4347    -1.2297
H     -2.0108     2.2600    -1.9078
H     -2.3970     1.9968    -0.1174
H     -5.0035     0.8148    -2.2535
H     -3.6757     1.0063    -3.4380
H     -4.3102    -0.6027    -3.0424
68
{"conf": 23, "E": 478.19, "rms": -1.0, "geom": "OH", "total_charge": 0, "CA_charge": 1, "smiles": "C[C:1]#[5N:2]->[Mn+:3]1(<-[3C-:4]#[O+:5])(<-[4H-:6])(<-[6C-:7]#[O+:8])<-[1N:9]([CH:10]([CH3:11])[CH3:12])([CH:13]([CH3:14])[CH3:15])[CH2:16][CH2:17][NH:18][CH2:19][CH2:20][2N:21]->1([CH:22]([CH3:23])[CH3:24])[CH:25]([CH3:26])[CH3:27]", "smiles3D": "C([C:1]#[5N:2]->[Mn+:3]1(<-[3C-:4]#[O+:5])(<-[4H-:6])(<-[6C-:7]#[O+:8])<-[1N:9]([C:10]([C:11]([H:32])([H:33])[H:34])([C:12]([H:35])([H:36])[H:37])[H:31])([C:13]([C:14]([H:39])([H:40])[H:41])([C:15]([H:42])([H:43])[H:44])[H:38])[C:16]([H:45])([H:46])[C:17]([H:47])([H:48])[N:18]([H:49])[C:19]([H:50])([H:51])[C:20]([H:52])([H:53])[2N:21]->1([C:22]([C:23]([H:55])([H:56])[H:57])([C:24]([H:58])([H:59])[H:60])[H:54])[C:25]([C:26]([H:62])([H:63])[H:64])([C:27]([H:65])([H:66])[H:67])[H:61])([H:28])([H:29])[H:30]", "smiles3Dx": "C([C:1]#[5N:2]->[Mn+:3]1(<-[3C-:4]#[O+:5])(<-[4H-:6])(<-[6C-:7]#[O+:8])<-[1N:9]([C:10]([C:11]([H:32])([H:33])[H:34])([C:12]([H:35])([H:36])[H:37])[H:31])([C:13]([C:14]([H:39])([H:40])[H:41])([C:15]([H:42])([H:43])[H:44])[H:38])[C:16]([H:45])([H:46])[C:17]([H:47])([H:48])[N:18]([H:49])[C:19]([H:50])([H:51])[C:20]([H:52])([H:53])[2N:21]->1([C:22]([C:23]([H:55])([H:56])[H:57])([C:24]([H:58])([H:59])[H:60])[H:54])[C:25]([C:26]([H:62])([H:63])[H:64])([C:27]([H:65])([H:66])[H:67])[H:61])([H:28])([H:29])[H:30]", "dummies": []}
C     -4.8850    -1.1671    -0.1671
C     -3.4509    -0.8923    -0.0909
N     -2.2371    -0.6602    -0.0249
Mn     0.0000     0.0000     0.0000
C     -1.0789    -2.0134     0.5954
O     -1.5972    -3.0586     0.9133
H     -0.8738     0.5003    -1.5206
C     -1.5263     1.4529     0.9504
O     -2.3360     2.2056     1.4336
N      1.2861    -1.2702    -1.6524
C      2.6107    -0.6408    -1.6933
C      2.5100     0.8608    -1.4036
C      3.4933    -0.8740    -2.9380
C      0.4978    -1.2101    -2.9117
C      0.8185    -2.2779    -4.0064
C      0.4283     0.1654    -3.6377
C      1.4044    -2.6538    -1.2442
C      1.5513    -2.7487     0.2378
N      2.9136    -2.8329     0.7184
C      2.8866    -2.2799     2.0718
C      2.6632    -0.7318     2.0405
N      1.3065    -0.0796     2.1588
C      1.7067     1.3623     2.4965
C      0.8781     2.4846     1.8935
C      1.9107     1.6990     3.9958
C      0.4828    -0.7953     3.1516
C      1.1231    -1.1334     4.5360
C     -0.8987    -0.1699     3.4187
H     -5.2598    -0.8976    -1.1758
H     -5.4172    -0.5663     0.5986
H     -5.0642    -2.2460     0.0185
H      3.1984    -1.0591    -0.8664
H      3.3624     1.1899    -0.7712
H      2.5407     1.4779    -2.3255
H      1.5702     1.0500    -0.8534
H      3.1508    -0.3355    -3.8360
H      3.5961    -1.9559    -3.1525
H      4.5181    -0.4993    -2.7265
H     -0.5409    -1.4285    -2.5750
H      0.0465    -2.2153    -4.8036
H      0.7817    -3.3238    -3.6481
H      1.7899    -2.1081    -4.5030
H     -0.5471     0.2378    -4.1656
H      1.1974     0.2787    -4.4247
H      0.4882     1.0456    -2.9821
H      2.2667    -3.1598    -1.7345
H      0.4773    -3.2148    -1.5057
H      0.9519    -3.5918     0.6540
H      1.1716    -1.7553     0.4969
H      3.1794    -3.8441     0.7793
H      3.8882    -2.4641     2.5206
H      2.1795    -2.8381     2.7197
H      3.3167    -0.3478     2.8581
H      3.1072    -0.3596     1.1043
H      2.7076     1.5554     2.0324
H      0.7390     2.3222     0.8106
H      1.4540     3.4347     1.9550
H     -0.0406     2.6859     2.4745
H      0.9592     1.7296     4.5592
H      2.6373     1.0216     4.4821
H      2.3571     2.7129     4.0898
H      0.2746    -1.7716     2.6831
H      2.2143    -1.2973     4.5179
H      0.6767    -2.0798     4.9107
H      0.8955    -0.3752     5.3118
H     -0.8567     0.9185     3.5768
H     -1.3625    -0.6143     4.3262
H     -1.6034    -0.4141     2.6086
68
{"conf": 24, "E": 279.43, "rms": -1.0, "geom": "OH", "total_charge": 0, "CA_charge": 1, "smiles": "C[C:1]#[5N:2]->[Mn+:3]1(<-[3C-:4]#[O+:5])(<-[4H-:6])(<-[6C-:7]#[O+:8])<-[1N:9]([CH:10]([CH3:11])[CH3:12])([CH:13]([CH3:14])[CH3:15])[CH2:16][CH2:17][NH:18][CH2:19][CH2:20][2N:21]->1([CH:22]([CH3:23])[CH3:24])[CH:25]([CH3:26])[CH3:27]", "smiles3D": "C([C:1]#[5N:2]->[Mn+:3]1(<-[3C-:4]#[O+:5])(<-[4H-:6])(<-[6C-:7]#[O+:8])<-[1N:9]([C:10]([C:11]([H:32])([H:33])[H:34])([C:12]([H:35])([H:36])[H:37])[H:31])([C:13]([C:14]([H:39])([H:40])[H:41])([C:15]([H:42])([H:43])[H:44])[H:38])[C:16]([H:45])([H:46])[C:17]([H:47])([H:48])[N:18]([H:49])[C:19]([H:50])([H:51])[C:20]([H:52])([H:53])[2N:21]->1([C:22]([C:23]([H:55])([H:56])[H:57])([C:24]([H:58])([H:59])[H:60])[H:54])[C:25]([C:26]([H:62])([H:63])[H:64])([C:27]([H:65])([H:66])[H:67])[H:61])([H:28])([H:29])[H:30]", "smiles3Dx": "C([C:1]#[5N:2]->[Mn+:3]1(<-[3C-:4]#[O+:5])(<-[4H-:6])(<-[6C-:7]#[O+:8])<-[1N:9]([C:10]([C:11]([H:32])([H:33])[H:34])([C:12]([H:35])([H:36])[H:37])[H:31])([C:13]([C:14]([H:39])([H:40])[H:41])([C:15]([H:42])([H:43])[H:44])[H:38])[C:16]([H:45])([H:46])[C:17]([H:47])([H:48])[N:18]([H:49])[C:19]([H:50])([H:51])[C:20]([H:52])([H:53])[2N:21]->1([C:22]([C:23]([H:55])([H:56])[H:57])([C:24]([H:58])([H:59])[H:60])[H:54])[C:25]([C:26]([H:62])([H:63])[H:64])([C:27]([H:65])([H:66])[H:67])[H:61])([H:28])([H:29])[H:30]", "dummies": []}
C      0.2228    -4.7683     1.4546
C      0.1570    -3.3695     1.0359
N      0.1067    -2.1923     0.6857
Mn     0.0000     0.0000     0.0000
C     -0.4304     2.0404    -0.9725
O     -0.6590     3.1077    -1.4854
H     -1.7817    -0.0487     0.3754
C     -0.9272    -0.7174    -1.9746
O     -1.4396    -1.0829    -3.0037
N      0.1735     1.0037     2.2091
C      0.1604    -0.0726     3.2272
C     -1.0457    -1.0368     3.1705
C      0.3188     0.3845     4.7004
C     -0.8479     2.0643     2.4079
C     -2.3104     1.6192     2.6568
C     -0.5048     3.1121     3.5164
C      1.4928     1.5152     2.0491
C      1.7611     2.9340     1.4536
N      3.1252     3.1057     0.9145
C      3.7265     1.9136     0.2929
C      2.8511     1.3057    -0.8581
N      2.3767    -0.1173    -0.8191
C      3.3868    -1.0255    -0.0925
C      3.6823    -2.4398    -0.6691
C      3.1745    -1.2723     1.4246
C      2.2082    -0.5150    -2.2529
C      3.4792    -0.3968    -3.1656
C      1.5746    -1.9117    -2.5136
H     -0.4577    -5.3756     0.8232
H      1.2626    -5.1380     1.3410
H     -0.0854    -4.8500     2.5172
H      1.0425    -0.7000     3.0159
H     -1.4954    -1.0994     2.1754
H     -1.8427    -0.7809     3.8965
H     -0.7112    -2.0584     3.4525
H     -0.5765     0.9229     5.0661
H      0.4410    -0.5106     5.3481
H      1.2180     1.0052     4.8695
H     -0.8804     2.6156     1.4541
H     -2.9770     2.4953     2.5019
H     -2.4767     1.2964     3.7027
H     -2.6824     0.8452     1.9787
H     -1.2179     3.0946     4.3684
H     -0.5569     4.1378     3.0920
H      0.4958     2.9722     3.9608
H      2.1105     1.4109     2.9642
H      1.8427     0.8044     1.3203
H      1.0533     3.1988     0.6596
H      1.6264     3.7112     2.2287
H      3.7538     3.4023     1.6986
H      4.0545     1.2259     1.0789
H      4.6901     2.2373    -0.1601
H      3.4234     1.5156    -1.7755
H      1.9557     1.9153    -0.9438
H      4.3649    -0.5073    -0.1794
H      4.5038    -2.9211    -0.0951
H      2.8137    -3.1213    -0.5662
H      4.1050    -2.4233    -1.6873
H      3.3189    -0.4215     2.1012
H      3.9538    -1.9636     1.8117
H      2.2328    -1.7840     1.6151
H      1.4728     0.2203    -2.6542
H      3.4324     0.5376    -3.7659
H      3.5608    -1.2159    -3.9119
H      4.4183    -0.3765    -2.5774
H      2.2904    -2.7039    -2.8060
H      1.0090    -2.2743    -1.6414
H      0.9162    -1.8568    -3.4044
68
{"conf": 25, "E": 250.46, "rms": -1.0, "geom": "OH", "total_charge": 0, "CA_charge": 1, "smiles": "C[C:1]#[5N:2]->[Mn+:3]1(<-[3C-:4]#[O+:5])(<-[4H-:6])(<-[6C-:7]#[O+:8])<-[1N:9]([CH:10]([CH3:11])[CH3:12])([CH:13]([CH3:14])[CH3:15])[CH2:16][CH2:17][NH:18][CH2:19][CH2:20][2N:21]->1([CH:22]([CH3:23])[CH3:24])[CH:25]([CH3:26])[CH3:27]", "smiles3D": "C([C:1]#[5N:2]->[Mn+:3]1(<-[3C-:4]#[O+:5])(<-[4H-:6])(<-[6C-:7]#[O+:8])<-[1N:9]([C:10]([C:11]([H:32])([H:33])[H:34])([C:12]([H:35])([H:36])[H:37])[H:31])([C:13]([C:14]([H:39])([H:40])[H:41])([C:15]([H:42])([H:43])[H:44])[H:38])[C:16]([H:45])([H:46])[C:17]([H:47])([H:48])[N:18]([H:49])[C:19]([H:50])([H:51])[C:20]([H:52])([H:53])[2N:21]->1([C:22]([C:23]([H:55])([H:56])[H:57])([C:24]([H:58])([H:59])[H:60])[H:54])[C:25]([C:26]([H:62])([H:63])[H:64])([C:27]([H:65])([H:66])[H:67])[H:61])([H:28])([H:29])[H:30]", "smiles3Dx": "C([C:1]#[5N:2]->[Mn+:3]1(<-[3C-:4]#[O+:5])(<-[4H-:6])(<-[6C-:7]#[O+:8])<-[1N:9]([C:10]([C:11]([H:32])([H:33])[H:34])([C:12]([H:35])([H:36])[H:37])[H:31])([C:13]([C:14]([H:39])([H:40])[H:41])([C:15]([H:42])([H:43])[H:44])[H:38])[C:16]([H:45])([H:46])[C:17]([H:47])([H:48])[N:18]([H:49])[C:19]([H:50])([H:51])[C:20]([H:52])([H:53])[2N:21]->1([C:22]([C:23]([H:55])([H:56])[H:57])([C:24]([H:58])([H:59])[H:60])[H:54])[C:25]([C:26]([H:62])([H:63])[H:64])([C:27]([H:65])([H:66])[H:67])[H:61])([H:28])([H:29])[H:30]", "dummies": []}
C      3.0408    -3.5749     1.7134
C      2.1413    -2.5352     1.2176
N      1.3814    -1.6600     0.8049
Mn     0.0000     0.0000     0.0000
C     -0.8945     1.7494    -1.2839
O     -1.3524     2.6494    -1.9433
H      0.2760    -0.8183    -1.6224
C      1.8899     1.1779    -0.5597
O      2.8815     1.7972    -0.8554
N     -1.9754    -1.4857     0.0894
C     -2.3080    -1.9174    -1.2986
C     -2.6489    -0.7757    -2.2763
C     -3.4461    -2.9744    -1.4204
C     -1.5506    -2.6247     0.9367
C     -2.6715    -3.3902     1.7151
C     -0.6512    -3.6925     0.2447
C     -3.0756    -0.7617     0.6863
C     -2.7112     0.6715     0.6357
N     -3.0599     1.3545     1.8675
C     -2.2974     2.5928     1.9669
C     -0.7385     2.4514     1.9033
N     -0.0204     1.1809     2.1983
C      1.3885     1.6132     2.5645
C      2.5351     0.5778     2.4680
C      1.5519     2.2986     3.9622
C     -0.6676     0.3484     3.2464
C     -1.3098     1.1249     4.4428
C      0.1529    -0.8128     3.8448
H      2.6458    -3.9782     2.6684
H      3.1082    -4.3919     0.9661
H      4.0480    -3.1417     1.8826
H     -1.4025    -2.3854    -1.7220
H     -3.5042    -0.1574    -1.9485
H     -2.9311    -1.1958    -3.2658
H     -1.7602    -0.1710    -2.4904
H     -3.2507    -3.9009    -0.8591
H     -4.4359    -2.5781    -1.1214
H     -3.5383    -3.2994    -2.4791
H     -0.9189    -2.1531     1.7036
H     -2.4446    -4.4724     1.8295
H     -2.7566    -2.9889     2.7481
H     -3.6665    -3.3017     1.2392
H     -1.2336    -4.4450    -0.3199
H      0.0814    -3.2530    -0.4553
H     -0.0852    -4.2535     1.0191
H     -3.2412    -1.0317     1.7480
H     -4.0381    -0.9021     0.1569
H     -3.1652     1.1904    -0.2346
H     -1.6200     0.5581     0.5803
H     -4.0783     1.5969     1.8341
H     -2.6229     3.2958     1.1656
H     -2.5787     3.0938     2.9181
H     -0.3603     3.2714     2.5349
H     -0.4354     2.7195     0.8816
H      1.6650     2.3942     1.8174
H      3.5000     1.1119     2.6079
H      2.6564     0.1376     1.4843
H      2.5420    -0.1979     3.2491
H      1.3583     1.6102     4.8026
H      0.9518     3.2125     4.1125
H      2.5999     2.6481     4.0838
H     -1.4827    -0.1550     2.7348
H     -1.0592     2.1977     4.4649
H     -1.0060     0.7194     5.4323
H     -2.4160     1.0352     4.4082
H     -0.5429    -1.5293     4.3340
H      0.6789    -1.3858     3.0811
H      0.8590    -0.4943     4.6339
