# Supplementary material for: MACE: Automated Assessment of Stereochemistry of Transition Metal Complexes and Its Applications in Computational Catalysis
Source: J Chem Theory Comput. 2024 Feb 16;20(5):2313–20. doi: 10.1021/acs.jctc.3c01313 (PMC10938507; doi:10.1021/acs.jctc.3c01313)
Supplement: Supplementary file 3 — ct3c01313_si_003.zip [file ct3c01313_si_003.zip › structures/screening/mace_MeCN/Mn_NNhN_iPr_bi_0.xyz]

68
{"conf": 0, "E": 148.59, "rms": -1.0, "geom": "OH", "total_charge": 0, "CA_charge": 1, "smiles": "C[C:1]#[6N:2]->[Mn+:3]1(<-[3H-:4])(<-[4C-:5]#[O+:6])(<-[5C-:7]#[O+:8])<-[1N@H:9]([CH2:10][CH2:11][N:12]([CH:13]([CH3:14])[CH3:15])[CH:16]([CH3:17])[CH3:18])[CH2:19][CH2:20][2N:21]->1([CH:22]([CH3:23])[CH3:24])[CH:25]([CH3:26])[CH3:27]", "smiles3D": "C([C:1]#[6N:2]->[Mn+:3]1(<-[3H-:4])(<-[4C-:5]#[O+:6])(<-[5C-:7]#[O+:8])<-[1N@@:9]([C:10]([C:11]([N:12]([C:13]([C:14]([H:37])([H:38])[H:39])([C:15]([H:40])([H:41])[H:42])[H:36])[C:16]([C:17]([H:44])([H:45])[H:46])([C:18]([H:47])([H:48])[H:49])[H:43])([H:34])[H:35])([H:32])[H:33])([H:31])[C:19]([H:50])([H:51])[C:20]([H:52])([H:53])[2N:21]->1([C:22]([C:23]([H:55])([H:56])[H:57])([C:24]([H:58])([H:59])[H:60])[H:54])[C:25]([C:26]([H:62])([H:63])[H:64])([C:27]([H:65])([H:66])[H:67])[H:61])([H:28])([H:29])[H:30]", "smiles3Dx": "C([C:1]#[6N:2]->[Mn+:3]1(<-[3H-:4])(<-[4C-:5]#[O+:6])(<-[5C-:7]#[O+:8])<-[1N@@:9]([C:10]([C:11]([N:12]([C:13]([C:14]([H:37])([H:38])[H:39])([C:15]([H:40])([H:41])[H:42])[H:36])[C:16]([C:17]([H:44])([H:45])[H:46])([C:18]([H:47])([H:48])[H:49])[H:43])([H:34])[H:35])([H:32])[H:33])([H:31])[C:19]([H:50])([H:51])[C:20]([H:52])([H:53])[2N:21]->1([C:22]([C:23]([H:55])([H:56])[H:57])([C:24]([H:58])([H:59])[H:60])[H:54])[C:25]([C:26]([H:62])([H:63])[H:64])([C:27]([H:65])([H:66])[H:67])[H:61])([H:28])([H:29])[H:30]", "dummies": []}
C     -0.7683    -4.1563     2.6396
C     -0.5419    -2.9369     1.8651
N     -0.3508    -1.9098     1.2184
Mn     0.0000     0.0000     0.0000
H      1.7195    -0.5317    -0.3730
C     -0.6898    -1.1477    -1.8598
O     -1.0537    -1.7523    -2.8377
C     -2.2080     0.6107     0.1711
O     -3.3676     0.9307     0.2564
N      0.3897     1.9739    -1.1132
C      1.4589     1.8787    -2.0318
C      1.1774     0.9464    -3.2172
N      2.0129     1.3263    -4.3817
C      1.2575     1.3196    -5.6713
C      0.7375    -0.0675    -6.1007
C      1.9988     2.0206    -6.8147
C      3.4109     0.8014    -4.2947
C      3.6443    -0.5415    -4.9977
C      4.4364     1.8572    -4.7263
C      0.6148     2.9859    -0.1269
C      0.2122     2.5726     1.3218
N      0.6926     1.2872     1.8106
C      0.0523     0.9980     3.1320
C      0.6807    -0.1184     4.0030
C     -1.4625     0.6952     3.0717
C      2.1602     1.2487     1.7948
C      2.7816    -0.1577     1.9701
C      2.8502     2.2394     2.7666
H     -0.5824    -3.9503     3.7138
H     -1.8170    -4.4916     2.5032
H     -0.0769    -4.9502     2.2898
H     -0.3772     2.1787    -1.5717
H      1.6776     2.8969    -2.4358
H      2.3632     1.5121    -1.5022
H      0.0951     1.0210    -3.4575
H      1.3933    -0.1027    -2.9271
H      0.3509     1.9477    -5.5133
H     -0.1223     0.0614    -6.7924
H      1.5019    -0.6515    -6.6483
H      0.3831    -0.6581    -5.2318
H      1.2926     2.2228    -7.6484
H      2.8153     1.3916    -7.2199
H      2.4040     2.9950    -6.4690
H      3.6551     0.6105    -3.2252
H      4.6257    -0.9574    -4.6842
H      2.8628    -1.2732    -4.7052
H      3.6763    -0.4276    -6.0986
H      4.5248     1.9309    -5.8270
H      5.4403     1.5885    -4.3327
H      4.1580     2.8501    -4.3136
H      0.0084     3.8834    -0.4007
H      1.6792     3.3170    -0.1103
H      0.5376     3.3816     2.0112
H     -0.8868     2.5711     1.3314
H      0.1509     1.9316     3.7334
H      0.7144    -1.0904     3.4827
H      0.0769    -0.2785     4.9221
H      1.6703     0.1675     4.3983
H     -1.8597     0.5426     4.0984
H     -1.6660    -0.2369     2.5197
H     -2.0699     1.5331     2.6872
H      2.4684     1.5523     0.7813
H      3.6295    -0.2794     1.2612
H      3.2157    -0.3275     2.9759
H      2.0524    -0.9537     1.7434
H      2.4722     2.1588     3.8021
H      2.7160     3.2848     2.4228
H      3.9468     2.0593     2.7833
68
{"conf": 1, "E": 144.59, "rms": -1.0, "geom": "OH", "total_charge": 0, "CA_charge": 1, "smiles": "C[C:1]#[6N:2]->[Mn+:3]1(<-[3H-:4])(<-[4C-:5]#[O+:6])(<-[5C-:7]#[O+:8])<-[1N@H:9]([CH2:10][CH2:11][N:12]([CH:13]([CH3:14])[CH3:15])[CH:16]([CH3:17])[CH3:18])[CH2:19][CH2:20][2N:21]->1([CH:22]([CH3:23])[CH3:24])[CH:25]([CH3:26])[CH3:27]", "smiles3D": "C([C:1]#[6N:2]->[Mn+:3]1(<-[3H-:4])(<-[4C-:5]#[O+:6])(<-[5C-:7]#[O+:8])<-[1N@@:9]([C:10]([C:11]([N:12]([C:13]([C:14]([H:37])([H:38])[H:39])([C:15]([H:40])([H:41])[H:42])[H:36])[C:16]([C:17]([H:44])([H:45])[H:46])([C:18]([H:47])([H:48])[H:49])[H:43])([H:34])[H:35])([H:32])[H:33])([H:31])[C:19]([H:50])([H:51])[C:20]([H:52])([H:53])[2N:21]->1([C:22]([C:23]([H:55])([H:56])[H:57])([C:24]([H:58])([H:59])[H:60])[H:54])[C:25]([C:26]([H:62])([H:63])[H:64])([C:27]([H:65])([H:66])[H:67])[H:61])([H:28])([H:29])[H:30]", "smiles3Dx": "C([C:1]#[6N:2]->[Mn+:3]1(<-[3H-:4])(<-[4C-:5]#[O+:6])(<-[5C-:7]#[O+:8])<-[1N@@:9]([C:10]([C:11]([N:12]([C:13]([C:14]([H:37])([H:38])[H:39])([C:15]([H:40])([H:41])[H:42])[H:36])[C:16]([C:17]([H:44])([H:45])[H:46])([C:18]([H:47])([H:48])[H:49])[H:43])([H:34])[H:35])([H:32])[H:33])([H:31])[C:19]([H:50])([H:51])[C:20]([H:52])([H:53])[2N:21]->1([C:22]([C:23]([H:55])([H:56])[H:57])([C:24]([H:58])([H:59])[H:60])[H:54])[C:25]([C:26]([H:62])([H:63])[H:64])([C:27]([H:65])([H:66])[H:67])[H:61])([H:28])([H:29])[H:30]", "dummies": []}
C     -2.3477     4.3084    -0.8772
C     -1.6570     3.0454    -0.6204
N     -1.0804     1.9826    -0.4028
Mn     0.0000     0.0000     0.0000
H     -0.4704    -0.6199    -1.6604
C      1.8802     0.8562    -0.9903
O      2.8701     1.3063    -1.5114
C      0.8799     0.8042     1.9635
O      1.3456     1.2259     2.9928
N      1.0154    -1.9984     0.4034
C      1.3604    -2.5846    -0.8332
C      2.5982    -3.5016    -0.7601
N      2.2563    -4.8017    -0.1377
C      1.7712    -5.8164    -1.1236
C      2.8518    -6.7653    -1.6550
C      0.5520    -6.5845    -0.5968
C      3.1598    -5.1705     0.9927
C      4.6191    -5.4479     0.5783
C      2.6020    -6.2947     1.8711
C      0.1164    -2.7355     1.2054
C     -1.3819    -2.4370     0.8862
N     -1.8278    -1.0497     1.0297
C     -3.1147    -0.8859     0.2898
C     -2.9504    -0.8032    -1.2438
C     -4.0272     0.2996     0.6851
C     -1.8579    -0.6840     2.4594
C     -2.8717    -1.4882     3.3195
C     -2.0314     0.8237     2.7600
H     -2.0024     5.0727    -0.1511
H     -2.1238     4.6493    -1.9088
H     -3.4414     4.1595    -0.7656
H      1.7743    -1.8204     0.8844
H      1.5887    -1.7613    -1.5392
H      0.5037    -3.1590    -1.2510
H      3.0063    -3.6541    -1.7844
H      3.3932    -2.9626    -0.1999
H      1.3836    -5.2828    -2.0221
H      3.1348    -7.5239    -0.8992
H      2.4610    -7.3136    -2.5388
H      3.7432    -6.1922    -1.9842
H      0.8319    -7.3725     0.1276
H     -0.1664    -5.8860    -0.1196
H      0.0317    -7.0850    -1.4417
H      3.1977    -4.2876     1.6718
H      4.7706    -6.4950     0.2522
H      4.9513    -4.7658    -0.2305
H      5.2859    -5.2853     1.4520
H      2.7088    -7.2838     1.3837
H      1.5353    -6.1006     2.1113
H      3.1649    -6.3344     2.8284
H      0.3171    -2.5239     2.2753
H      0.2838    -3.8230     1.0603
H     -2.0038    -3.1025     1.5198
H     -1.5381    -2.7682    -0.1534
H     -3.7174    -1.8042     0.4874
H     -2.4020    -1.6521    -1.6877
H     -2.4980     0.1611    -1.5434
H     -3.9512    -0.8433    -1.7261
H     -4.9080     0.3476     0.0087
H     -3.5087     1.2712     0.5908
H     -4.4748     0.1659     1.6859
H     -0.8628    -0.9291     2.8637
H     -2.4493    -2.4780     3.5907
H     -3.8355    -1.6550     2.8052
H     -3.0738    -0.9742     4.2841
H     -1.4271     1.0930     3.6532
H     -3.0677     1.1138     3.0217
H     -1.6755     1.4424     1.9243
68
{"conf": 2, "E": 144.98, "rms": -1.0, "geom": "OH", "total_charge": 0, "CA_charge": 1, "smiles": "C[C:1]#[6N:2]->[Mn+:3]1(<-[3H-:4])(<-[4C-:5]#[O+:6])(<-[5C-:7]#[O+:8])<-[1N@H:9]([CH2:10][CH2:11][N:12]([CH:13]([CH3:14])[CH3:15])[CH:16]([CH3:17])[CH3:18])[CH2:19][CH2:20][2N:21]->1([CH:22]([CH3:23])[CH3:24])[CH:25]([CH3:26])[CH3:27]", "smiles3D": "C([C:1]#[6N:2]->[Mn+:3]1(<-[3H-:4])(<-[4C-:5]#[O+:6])(<-[5C-:7]#[O+:8])<-[1N@@:9]([C:10]([C:11]([N:12]([C:13]([C:14]([H:37])([H:38])[H:39])([C:15]([H:40])([H:41])[H:42])[H:36])[C:16]([C:17]([H:44])([H:45])[H:46])([C:18]([H:47])([H:48])[H:49])[H:43])([H:34])[H:35])([H:32])[H:33])([H:31])[C:19]([H:50])([H:51])[C:20]([H:52])([H:53])[2N:21]->1([C:22]([C:23]([H:55])([H:56])[H:57])([C:24]([H:58])([H:59])[H:60])[H:54])[C:25]([C:26]([H:62])([H:63])[H:64])([C:27]([H:65])([H:66])[H:67])[H:61])([H:28])([H:29])[H:30]", "smiles3Dx": "C([C:1]#[6N:2]->[Mn+:3]1(<-[3H-:4])(<-[4C-:5]#[O+:6])(<-[5C-:7]#[O+:8])<-[1N@@:9]([C:10]([C:11]([N:12]([C:13]([C:14]([H:37])([H:38])[H:39])([C:15]([H:40])([H:41])[H:42])[H:36])[C:16]([C:17]([H:44])([H:45])[H:46])([C:18]([H:47])([H:48])[H:49])[H:43])([H:34])[H:35])([H:32])[H:33])([H:31])[C:19]([H:50])([H:51])[C:20]([H:52])([H:53])[2N:21]->1([C:22]([C:23]([H:55])([H:56])[H:57])([C:24]([H:58])([H:59])[H:60])[H:54])[C:25]([C:26]([H:62])([H:63])[H:64])([C:27]([H:65])([H:66])[H:67])[H:61])([H:28])([H:29])[H:30]", "dummies": []}
C      4.4135    -1.4682     1.7847
C      3.1201    -1.0318     1.2604
N      2.0341    -0.6608     0.8210
Mn     0.0000     0.0000     0.0000
H      0.7154     0.2525    -1.6747
C     -0.4001    -2.1953    -0.5247
O     -0.6102    -3.3505    -0.7999
C     -0.9580    -0.5067     2.0263
O     -1.4607    -0.7720     3.0898
N     -2.0182     0.7468    -0.7936
C     -2.1183     0.6709    -2.2023
C     -2.0965    -0.7672    -2.7519
N     -2.6358    -0.8840    -4.1347
C     -1.8234    -0.2718    -5.2390
C     -2.1186    -0.9702    -6.5817
C     -0.2976    -0.3857    -5.0116
C     -4.1268    -0.7310    -4.1792
C     -4.6447     0.5597    -4.8500
C     -4.7734    -1.9781    -4.7912
C     -2.1805     2.0842    -0.3246
C     -1.1880     2.4979     0.7978
N      0.2290     2.2364     0.5862
C      0.7490     2.9546    -0.5799
C      0.8149     4.4918    -0.4310
C      2.1104     2.4530    -1.1095
C      0.9695     2.3354     1.8694
C      0.4933     3.4738     2.8219
C      2.5114     2.4232     1.8121
H      4.9245    -0.6094     2.2665
H      4.2571    -2.2727     2.5323
H      5.0392    -1.8519     0.9529
H     -2.6680     0.2180    -0.4205
H     -1.2825     1.2397    -2.6581
H     -3.0726     1.1505    -2.5073
H     -2.6821    -1.4242    -2.0733
H     -1.0682    -1.1621    -2.7180
H     -2.0535     0.8102    -5.3342
H     -1.4124    -0.6321    -7.3702
H     -3.1244    -0.7338    -6.9666
H     -2.0222    -2.0716    -6.4711
H      0.2598    -0.0165    -5.8993
H      0.0412     0.2424    -4.1661
H     -0.0064    -1.4430    -4.8317
H     -4.5327    -0.6910    -3.1419
H     -5.7267     0.6805    -4.6279
H     -4.5425     0.5402    -5.9502
H     -4.1257     1.4570    -4.4597
H     -5.8751    -1.9423    -4.6509
H     -4.5690    -2.0643    -5.8751
H     -4.3890    -2.8883    -4.2836
H     -2.0915     2.8268    -1.1518
H     -3.2143     2.1883     0.0859
H     -1.3457     3.5775     0.9942
H     -1.5094     1.9542     1.7082
H      0.0407     2.7555    -1.4040
H      1.5355     4.8081     0.3447
H     -0.1768     4.9315    -0.2147
H      1.1486     4.9406    -1.3914
H      2.1231     2.5181    -2.2192
H      2.9629     3.0695    -0.7575
H      2.2952     1.4007    -0.8402
H      0.7484     1.3837     2.3900
H      0.4806     4.4564     2.3143
H     -0.5144     3.2681     3.2367
H      1.1607     3.5572     3.7067
H      2.9728     1.6332     1.2071
H      2.9238     2.2733     2.8334
H      2.8611     3.4189     1.4790
68
{"conf": 3, "E": 151.84, "rms": -1.0, "geom": "OH", "total_charge": 0, "CA_charge": 1, "smiles": "C[C:1]#[6N:2]->[Mn+:3]1(<-[3H-:4])(<-[4C-:5]#[O+:6])(<-[5C-:7]#[O+:8])<-[1N@H:9]([CH2:10][CH2:11][N:12]([CH:13]([CH3:14])[CH3:15])[CH:16]([CH3:17])[CH3:18])[CH2:19][CH2:20][2N:21]->1([CH:22]([CH3:23])[CH3:24])[CH:25]([CH3:26])[CH3:27]", "smiles3D": "C([C:1]#[6N:2]->[Mn+:3]1(<-[3H-:4])(<-[4C-:5]#[O+:6])(<-[5C-:7]#[O+:8])<-[1N@@:9]([C:10]([C:11]([N:12]([C:13]([C:14]([H:37])([H:38])[H:39])([C:15]([H:40])([H:41])[H:42])[H:36])[C:16]([C:17]([H:44])([H:45])[H:46])([C:18]([H:47])([H:48])[H:49])[H:43])([H:34])[H:35])([H:32])[H:33])([H:31])[C:19]([H:50])([H:51])[C:20]([H:52])([H:53])[2N:21]->1([C:22]([C:23]([H:55])([H:56])[H:57])([C:24]([H:58])([H:59])[H:60])[H:54])[C:25]([C:26]([H:62])([H:63])[H:64])([C:27]([H:65])([H:66])[H:67])[H:61])([H:28])([H:29])[H:30]", "smiles3Dx": "C([C:1]#[6N:2]->[Mn+:3]1(<-[3H-:4])(<-[4C-:5]#[O+:6])(<-[5C-:7]#[O+:8])<-[1N@@:9]([C:10]([C:11]([N:12]([C:13]([C:14]([H:37])([H:38])[H:39])([C:15]([H:40])([H:41])[H:42])[H:36])[C:16]([C:17]([H:44])([H:45])[H:46])([C:18]([H:47])([H:48])[H:49])[H:43])([H:34])[H:35])([H:32])[H:33])([H:31])[C:19]([H:50])([H:51])[C:20]([H:52])([H:53])[2N:21]->1([C:22]([C:23]([H:55])([H:56])[H:57])([C:24]([H:58])([H:59])[H:60])[H:54])[C:25]([C:26]([H:62])([H:63])[H:64])([C:27]([H:65])([H:66])[H:67])[H:61])([H:28])([H:29])[H:30]", "dummies": []}
C     -1.3723     2.8616     3.8447
C     -0.9686     2.0240     2.7161
N     -0.6310     1.3225     1.7654
Mn     0.0000     0.0000     0.0000
H      1.3443     1.1564    -0.4406
C      1.5154    -1.0090     1.3916
O      2.3078    -1.5363     2.1320
C     -1.4750    -1.5607     0.8003
O     -2.2448    -2.3841     1.2292
N      0.4515    -1.3202    -1.8045
C      1.7726    -1.8197    -1.7738
C      1.8608    -3.2347    -1.1688
N      3.2263    -3.7882    -1.3399
C      3.2275    -5.2057    -1.8152
C      2.6016    -6.2120    -0.8277
C      4.5978    -5.6829    -2.3081
C      4.1869    -3.3199    -0.2943
C      5.5542    -2.9727    -0.8969
C      4.3167    -4.2404     0.9253
C      0.1922    -0.4829    -2.8992
C     -1.1974     0.2199    -2.8259
N     -1.4268     0.9898    -1.5988
C     -1.0341     2.4173    -1.8066
C     -0.9533     3.2161    -0.4932
C      0.2727     2.7204    -2.5972
C     -2.8079     0.8464    -1.0549
C     -3.8521     1.8793    -1.5627
C     -3.4876    -0.5493    -1.1971
H     -1.6793     3.8602     3.4715
H     -2.2243     2.3857     4.3721
H     -0.5194     2.9743     4.5452
H     -0.1561    -2.0051    -1.8135
H      2.3901    -1.1241    -1.1710
H      2.2032    -1.8622    -2.8033
H      1.1092    -3.8611    -1.6977
H      1.5651    -3.2276    -0.0997
H      2.5879    -5.2371    -2.7269
H      3.3256    -6.5579    -0.0652
H      2.2693    -7.1138    -1.3850
H      1.7134    -5.7868    -0.3179
H      5.2806    -5.9058    -1.4649
H      5.0521    -4.9219    -2.9770
H      4.4781    -6.6205    -2.8924
H      3.8242    -2.3523     0.1136
H      5.4215    -2.4359    -1.8602
H      6.1113    -2.3058    -0.2040
H      6.1814    -3.8696    -1.0611
H      4.8502    -3.7034     1.7387
H      3.3135    -4.5180     1.3101
H      4.9075    -5.1475     0.6918
H      0.9869     0.2822    -2.9600
H      0.2257    -1.0882    -3.8363
H     -1.9400    -0.5705    -2.9761
H     -1.3014     0.8808    -3.7125
H     -1.8270     2.8867    -2.4194
H     -1.8164     3.0431     0.1727
H     -0.0086     2.9996     0.0419
H     -0.9527     4.3040    -0.7210
H      1.1910     2.3531    -2.1186
H      0.2364     2.3718    -3.6473
H      0.3967     3.8220    -2.6808
H     -2.6945     1.0144     0.0354
H     -3.6565     2.9025    -1.1851
H     -4.8681     1.6230    -1.1905
H     -3.8843     1.8799    -2.6730
H     -4.1922    -0.7117    -0.3530
H     -4.0803    -0.6129    -2.1365
H     -2.7833    -1.3957    -1.2237
68
{"conf": 4, "E": 158.54, "rms": -1.0, "geom": "OH", "total_charge": 0, "CA_charge": 1, "smiles": "C[C:1]#[6N:2]->[Mn+:3]1(<-[3H-:4])(<-[4C-:5]#[O+:6])(<-[5C-:7]#[O+:8])<-[1N@H:9]([CH2:10][CH2:11][N:12]([CH:13]([CH3:14])[CH3:15])[CH:16]([CH3:17])[CH3:18])[CH2:19][CH2:20][2N:21]->1([CH:22]([CH3:23])[CH3:24])[CH:25]([CH3:26])[CH3:27]", "smiles3D": "C([C:1]#[6N:2]->[Mn+:3]1(<-[3H-:4])(<-[4C-:5]#[O+:6])(<-[5C-:7]#[O+:8])<-[1N@@:9]([C:10]([C:11]([N:12]([C:13]([C:14]([H:37])([H:38])[H:39])([C:15]([H:40])([H:41])[H:42])[H:36])[C:16]([C:17]([H:44])([H:45])[H:46])([C:18]([H:47])([H:48])[H:49])[H:43])([H:34])[H:35])([H:32])[H:33])([H:31])[C:19]([H:50])([H:51])[C:20]([H:52])([H:53])[2N:21]->1([C:22]([C:23]([H:55])([H:56])[H:57])([C:24]([H:58])([H:59])[H:60])[H:54])[C:25]([C:26]([H:62])([H:63])[H:64])([C:27]([H:65])([H:66])[H:67])[H:61])([H:28])([H:29])[H:30]", "smiles3Dx": "C([C:1]#[6N:2]->[Mn+:3]1(<-[3H-:4])(<-[4C-:5]#[O+:6])(<-[5C-:7]#[O+:8])<-[1N@@:9]([C:10]([C:11]([N:12]([C:13]([C:14]([H:37])([H:38])[H:39])([C:15]([H:40])([H:41])[H:42])[H:36])[C:16]([C:17]([H:44])([H:45])[H:46])([C:18]([H:47])([H:48])[H:49])[H:43])([H:34])[H:35])([H:32])[H:33])([H:31])[C:19]([H:50])([H:51])[C:20]([H:52])([H:53])[2N:21]->1([C:22]([C:23]([H:55])([H:56])[H:57])([C:24]([H:58])([H:59])[H:60])[H:54])[C:25]([C:26]([H:62])([H:63])[H:64])([C:27]([H:65])([H:66])[H:67])[H:61])([H:28])([H:29])[H:30]", "dummies": []}
C     -2.5025    -4.3102    -0.0804
C     -1.7661    -3.0471    -0.0599
N     -1.1456    -1.9864    -0.0457
Mn     0.0000     0.0000     0.0000
H     -1.5919     0.8571    -0.2183
C     -0.4375     0.1219     2.2452
O     -0.6678     0.1828     3.4272
C      1.9350    -1.0353     0.6545
O      2.9483    -1.5807     1.0156
N      1.0454     2.0344    -0.0123
C      0.5145     3.0115     0.8630
C     -1.0079     3.2332     0.7986
N     -1.3699     4.6064     1.2455
C     -1.3376     4.8908     2.7152
C      0.0085     5.5134     3.0966
C     -1.6591     3.6899     3.6238
C     -2.5409     5.2070     0.5464
C     -3.8142     4.3565     0.6791
C     -2.2198     5.5075    -0.9265
C      1.0872     2.3852    -1.3734
C      1.5904     1.1780    -2.1917
N      0.6679     0.0508    -2.2998
C     -0.4830     0.2705    -3.2475
C     -1.8065     0.7020    -2.6277
C     -0.1827     1.2139    -4.4390
C      1.3974    -1.1767    -2.7712
C      0.7404    -2.4597    -2.2518
C      2.9305    -1.3083    -2.5493
H     -2.3675    -4.8327     0.8888
H     -3.5807    -4.1069    -0.2446
H     -2.1170    -4.9485    -0.9019
H      1.9082     1.8822     0.2645
H      1.0211     3.9829     0.6513
H      0.7746     2.7140     1.9032
H     -1.3358     3.0819    -0.2370
H     -1.5442     2.4647     1.3853
H     -2.0978     5.6611     2.9755
H      0.8315     4.7745     3.0294
H     -0.0298     5.8960     4.1391
H      0.2353     6.3658     2.4214
H     -1.7643     4.0342     4.6749
H     -2.6183     3.2179     3.3284
H     -0.8487     2.9342     3.6000
H     -2.7641     6.2033     0.9901
H     -4.6654     4.8733     0.1868
H     -4.0740     4.2191     1.7483
H     -3.6898     3.3613     0.2037
H     -2.9747     6.2105    -1.3396
H     -2.2373     4.5932    -1.5546
H     -1.2200     5.9848    -1.0076
H      1.7976     3.2336    -1.5157
H      0.1033     2.6933    -1.7503
H      2.4924     0.8511    -1.6509
H      1.9243     1.5289    -3.1877
H     -0.7326    -0.7072    -3.7183
H     -1.7628     1.7027    -2.1657
H     -2.5818     0.7743    -3.4215
H     -2.1760    -0.1010    -1.9588
H     -0.0743     2.2690    -4.1116
H      0.7312     0.8847    -4.9758
H     -1.0133     1.1757    -5.1766
H      1.2986    -1.2086    -3.8827
H      1.1131    -3.3340    -2.8281
H      0.9919    -2.6373    -1.1907
H     -0.3552    -2.4333    -2.3962
H      3.2889    -2.2830    -2.9457
H      3.2300    -1.2596    -1.4925
H      3.4769    -0.5326    -3.1271
68
{"conf": 5, "E": 139.38, "rms": -1.0, "geom": "OH", "total_charge": 0, "CA_charge": 1, "smiles": "C[C:1]#[6N:2]->[Mn+:3]1(<-[3H-:4])(<-[4C-:5]#[O+:6])(<-[5C-:7]#[O+:8])<-[1N@H:9]([CH2:10][CH2:11][N:12]([CH:13]([CH3:14])[CH3:15])[CH:16]([CH3:17])[CH3:18])[CH2:19][CH2:20][2N:21]->1([CH:22]([CH3:23])[CH3:24])[CH:25]([CH3:26])[CH3:27]", "smiles3D": "C([C:1]#[6N:2]->[Mn+:3]1(<-[3H-:4])(<-[4C-:5]#[O+:6])(<-[5C-:7]#[O+:8])<-[1N@@:9]([C:10]([C:11]([N:12]([C:13]([C:14]([H:37])([H:38])[H:39])([C:15]([H:40])([H:41])[H:42])[H:36])[C:16]([C:17]([H:44])([H:45])[H:46])([C:18]([H:47])([H:48])[H:49])[H:43])([H:34])[H:35])([H:32])[H:33])([H:31])[C:19]([H:50])([H:51])[C:20]([H:52])([H:53])[2N:21]->1([C:22]([C:23]([H:55])([H:56])[H:57])([C:24]([H:58])([H:59])[H:60])[H:54])[C:25]([C:26]([H:62])([H:63])[H:64])([C:27]([H:65])([H:66])[H:67])[H:61])([H:28])([H:29])[H:30]", "smiles3Dx": "C([C:1]#[6N:2]->[Mn+:3]1(<-[3H-:4])(<-[4C-:5]#[O+:6])(<-[5C-:7]#[O+:8])<-[1N@@:9]([C:10]([C:11]([N:12]([C:13]([C:14]([H:37])([H:38])[H:39])([C:15]([H:40])([H:41])[H:42])[H:36])[C:16]([C:17]([H:44])([H:45])[H:46])([C:18]([H:47])([H:48])[H:49])[H:43])([H:34])[H:35])([H:32])[H:33])([H:31])[C:19]([H:50])([H:51])[C:20]([H:52])([H:53])[2N:21]->1([C:22]([C:23]([H:55])([H:56])[H:57])([C:24]([H:58])([H:59])[H:60])[H:54])[C:25]([C:26]([H:62])([H:63])[H:64])([C:27]([H:65])([H:66])[H:67])[H:61])([H:28])([H:29])[H:30]", "dummies": []}
C     -0.1161    -1.1169     4.8605
C     -0.0772    -0.7873     3.4364
N     -0.0419    -0.5076     2.2401
Mn     0.0000     0.0000     0.0000
H      1.2766    -1.3022    -0.2394
C     -1.6288    -1.5945    -0.2338
O     -2.4858    -2.4338    -0.3576
C     -1.7225     1.5053     0.2286
O     -2.6258     2.2952     0.3477
N     -0.0169     0.4148    -2.2333
C      0.6537    -0.5822    -2.9784
C     -0.1241    -1.9043    -3.0416
N      0.3611    -2.7263    -4.1800
C      1.2579    -3.8720    -3.8581
C      2.4909    -3.4233    -3.0606
C      0.5355    -5.0305    -3.1507
C     -0.6050    -2.9774    -5.2855
C     -2.0028    -3.4360    -4.8139
C     -0.7162    -1.7310    -6.1682
C      0.5589     1.6891    -2.3076
C      1.8409     1.8197    -1.4373
N      1.6667     1.6831     0.0123
C      1.1556     2.9418     0.5914
C      0.4813     2.8058     1.9700
C      2.1707     4.1090     0.6859
C      2.8950     1.1136     0.6049
C      4.2480     1.7449     0.1495
C      2.9377     1.0281     2.1399
H      0.0711    -2.2022     4.9941
H      0.6654    -0.5380     5.3944
H     -1.1135    -0.8595     5.2724
H     -0.8887     0.4710    -2.5115
H      1.6420    -0.7841    -2.5238
H      0.8135    -0.2205    -4.0207
H     -1.1978    -1.6592    -3.1380
H     -0.0017    -2.4401    -2.0824
H      1.6654    -4.2784    -4.8109
H      2.9771    -2.5622    -3.5660
H      3.2305    -4.2509    -3.0090
H      2.2225    -3.1393    -2.0219
H     -0.0131    -4.6883    -2.2502
H     -0.1711    -5.5238    -3.8488
H      1.2697    -5.8032    -2.8374
H     -0.2112    -3.7825    -5.9460
H     -2.6565    -2.5733    -4.5651
H     -2.5025    -4.0029    -5.6281
H     -1.9423    -4.0904    -3.9232
H     -1.3658    -1.9390    -7.0453
H     -1.1465    -0.8803    -5.5982
H      0.2901    -1.4398    -6.5375
H     -0.1860     2.4398    -1.9722
H      0.8213     1.9287    -3.3645
H      2.3028     2.7955    -1.6795
H      2.5382     1.0392    -1.8009
H      0.3560     3.2938    -0.0895
H     -0.2802     3.6070     2.0868
H      1.1844     2.9248     2.8176
H     -0.0354     1.8513     2.0749
H      2.8586     3.9929     1.5458
H      1.6153     5.0567     0.8551
H      2.7656     4.2571    -0.2327
H      2.9123     0.0644     0.2462
H      4.3680     1.8292    -0.9465
H      5.0806     1.0920     0.4897
H      4.4312     2.7378     0.5972
H      3.2235     1.9935     2.6019
H      1.9916     0.6878     2.5634
H      3.7078     0.2875     2.4461
68
{"conf": 6, "E": 157.41, "rms": -1.0, "geom": "OH", "total_charge": 0, "CA_charge": 1, "smiles": "C[C:1]#[6N:2]->[Mn+:3]1(<-[3H-:4])(<-[4C-:5]#[O+:6])(<-[5C-:7]#[O+:8])<-[1N@H:9]([CH2:10][CH2:11][N:12]([CH:13]([CH3:14])[CH3:15])[CH:16]([CH3:17])[CH3:18])[CH2:19][CH2:20][2N:21]->1([CH:22]([CH3:23])[CH3:24])[CH:25]([CH3:26])[CH3:27]", "smiles3D": "C([C:1]#[6N:2]->[Mn+:3]1(<-[3H-:4])(<-[4C-:5]#[O+:6])(<-[5C-:7]#[O+:8])<-[1N@@:9]([C:10]([C:11]([N:12]([C:13]([C:14]([H:37])([H:38])[H:39])([C:15]([H:40])([H:41])[H:42])[H:36])[C:16]([C:17]([H:44])([H:45])[H:46])([C:18]([H:47])([H:48])[H:49])[H:43])([H:34])[H:35])([H:32])[H:33])([H:31])[C:19]([H:50])([H:51])[C:20]([H:52])([H:53])[2N:21]->1([C:22]([C:23]([H:55])([H:56])[H:57])([C:24]([H:58])([H:59])[H:60])[H:54])[C:25]([C:26]([H:62])([H:63])[H:64])([C:27]([H:65])([H:66])[H:67])[H:61])([H:28])([H:29])[H:30]", "smiles3Dx": "C([C:1]#[6N:2]->[Mn+:3]1(<-[3H-:4])(<-[4C-:5]#[O+:6])(<-[5C-:7]#[O+:8])<-[1N@@:9]([C:10]([C:11]([N:12]([C:13]([C:14]([H:37])([H:38])[H:39])([C:15]([H:40])([H:41])[H:42])[H:36])[C:16]([C:17]([H:44])([H:45])[H:46])([C:18]([H:47])([H:48])[H:49])[H:43])([H:34])[H:35])([H:32])[H:33])([H:31])[C:19]([H:50])([H:51])[C:20]([H:52])([H:53])[2N:21]->1([C:22]([C:23]([H:55])([H:56])[H:57])([C:24]([H:58])([H:59])[H:60])[H:54])[C:25]([C:26]([H:62])([H:63])[H:64])([C:27]([H:65])([H:66])[H:67])[H:61])([H:28])([H:29])[H:30]", "dummies": []}
C      4.8820    -0.3774     0.9394
C      3.4497    -0.2701     0.6651
N      2.2455    -0.1838     0.4364
Mn     0.0000     0.0000     0.0000
H     -0.2359     0.8493     1.6077
C      0.4429     2.0858    -0.8448
O      0.6761     3.1825    -1.2888
C      0.2624    -0.7333    -2.1603
O      0.3987    -1.1114    -3.2974
N     -2.2427     0.1021    -0.3121
C     -2.6999     1.4143    -0.5438
C     -2.6986     1.7836    -2.0402
N     -3.5224     0.8437    -2.8491
C     -5.0119     1.0014    -2.8070
C     -5.6212    -0.0030    -1.8239
C     -5.5128     2.4288    -2.5213
C     -2.9500     0.5962    -4.2022
C     -3.2340     1.7407    -5.1889
C     -3.3973    -0.7628    -4.7610
C     -2.6985    -0.4599     0.8773
C     -2.1139    -1.8715     1.1975
N     -0.6597    -2.0879     0.9123
C     -0.4554    -3.2005    -0.0641
C      0.9681    -3.2129    -0.6859
C     -1.4737    -3.3177    -1.2439
C      0.0162    -2.3833     2.2152
C      0.1003    -1.1558     3.1412
C      1.4226    -3.0280     2.2004
H      5.2236     0.5283     1.4814
H      5.0715    -1.2754     1.5627
H      5.4358    -0.4675    -0.0176
H     -2.4748    -0.4418    -1.0003
H     -2.0340     2.1170    -0.0026
H     -3.7278     1.5532    -0.1476
H     -1.6420     1.7504    -2.3673
H     -3.0090     2.8384    -2.1803
H     -5.4544     0.7365    -3.7886
H     -5.4462     0.2925    -0.7725
H     -5.1868    -1.0115    -1.9921
H     -6.7195    -0.0677    -1.9799
H     -6.6179     2.4665    -2.6304
H     -5.2654     2.7517    -1.4893
H     -5.0790     3.1433    -3.2518
H     -1.8435     0.5092    -4.1231
H     -2.9034     2.7088    -4.7581
H     -2.6692     1.5727    -6.1305
H     -4.3118     1.8082    -5.4420
H     -2.7789    -1.0278    -5.6452
H     -4.4589    -0.7558    -5.0811
H     -3.2571    -1.5514    -3.9911
H     -3.8099    -0.5471     0.8412
H     -2.4382     0.2237     1.7137
H     -2.7423    -2.5988     0.6707
H     -2.3399    -2.0455     2.2731
H     -0.5625    -4.1481     0.5142
H      1.5559    -4.0832    -0.3308
H      0.9810    -3.3094    -1.7913
H      1.5046    -2.2887    -0.4548
H     -1.7366    -2.3398    -1.6719
H     -1.0800    -3.9507    -2.0677
H     -2.3947    -3.8590    -0.9443
H     -0.6220    -3.1340     2.7407
H     -0.8518    -0.5985     3.1978
H      0.3195    -1.4888     4.1788
H      0.9322    -0.4888     2.8372
H      2.1622    -2.4403     1.6362
H      1.8134    -3.1048     3.2384
H      1.3789    -4.0777     1.8511
68
{"conf": 7, "E": 141.88, "rms": -1.0, "geom": "OH", "total_charge": 0, "CA_charge": 1, "smiles": "C[C:1]#[6N:2]->[Mn+:3]1(<-[3H-:4])(<-[4C-:5]#[O+:6])(<-[5C-:7]#[O+:8])<-[1N@H:9]([CH2:10][CH2:11][N:12]([CH:13]([CH3:14])[CH3:15])[CH:16]([CH3:17])[CH3:18])[CH2:19][CH2:20][2N:21]->1([CH:22]([CH3:23])[CH3:24])[CH:25]([CH3:26])[CH3:27]", "smiles3D": "C([C:1]#[6N:2]->[Mn+:3]1(<-[3H-:4])(<-[4C-:5]#[O+:6])(<-[5C-:7]#[O+:8])<-[1N@@:9]([C:10]([C:11]([N:12]([C:13]([C:14]([H:37])([H:38])[H:39])([C:15]([H:40])([H:41])[H:42])[H:36])[C:16]([C:17]([H:44])([H:45])[H:46])([C:18]([H:47])([H:48])[H:49])[H:43])([H:34])[H:35])([H:32])[H:33])([H:31])[C:19]([H:50])([H:51])[C:20]([H:52])([H:53])[2N:21]->1([C:22]([C:23]([H:55])([H:56])[H:57])([C:24]([H:58])([H:59])[H:60])[H:54])[C:25]([C:26]([H:62])([H:63])[H:64])([C:27]([H:65])([H:66])[H:67])[H:61])([H:28])([H:29])[H:30]", "smiles3Dx": "C([C:1]#[6N:2]->[Mn+:3]1(<-[3H-:4])(<-[4C-:5]#[O+:6])(<-[5C-:7]#[O+:8])<-[1N@@:9]([C:10]([C:11]([N:12]([C:13]([C:14]([H:37])([H:38])[H:39])([C:15]([H:40])([H:41])[H:42])[H:36])[C:16]([C:17]([H:44])([H:45])[H:46])([C:18]([H:47])([H:48])[H:49])[H:43])([H:34])[H:35])([H:32])[H:33])([H:31])[C:19]([H:50])([H:51])[C:20]([H:52])([H:53])[2N:21]->1([C:22]([C:23]([H:55])([H:56])[H:57])([C:24]([H:58])([H:59])[H:60])[H:54])[C:25]([C:26]([H:62])([H:63])[H:64])([C:27]([H:65])([H:66])[H:67])[H:61])([H:28])([H:29])[H:30]", "dummies": []}
C      0.6123     3.3097    -3.6828
C      0.4344     2.3373    -2.6054
N      0.2870     1.5173    -1.7019
Mn     0.0000     0.0000     0.0000
H      1.4543     0.7047     0.8792
C     -1.3165     1.5695     1.0257
O     -2.0090     2.3951     1.5671
C     -1.9297    -0.7445    -0.9967
O     -2.9460    -1.1312    -1.5183
N     -0.3783    -1.4795     1.6730
C      0.4670    -1.2534     2.7773
C      0.0756     0.0066     3.5664
N      0.7413     0.0217     4.8899
C      2.1668     0.4544     4.8479
C      2.9781    -0.2588     5.9367
C      2.3571     1.9781     4.9212
C     -0.0769     0.5426     6.0229
C     -0.9123     1.7955     5.6800
C     -0.9780    -0.5740     6.5577
C     -0.2007    -2.7138     1.0326
C      1.1286    -2.8105     0.2363
N      1.3605    -1.7645    -0.7914
C      2.7721    -1.3310    -0.6414
C      3.2090    -0.1064    -1.4529
C      3.8266    -2.4521    -0.8890
C      1.0279    -2.2009    -2.1797
C      0.6441    -1.0522    -3.1339
C     -0.0766    -3.2868    -2.3369
H      1.6366     3.2162    -4.0985
H      0.4666     4.3346    -3.2839
H     -0.1308     3.1144    -4.4830
H     -1.2548    -1.4084     1.9326
H      1.5081    -1.1364     2.4208
H      0.4239    -2.1278     3.4681
H     -1.0262    -0.0200     3.6798
H      0.3397     0.9173     2.9931
H      2.6231     0.1343     3.8868
H      2.7906    -1.3527     5.8905
H      2.7165     0.1076     6.9504
H      4.0637    -0.0850     5.7759
H      2.0267     2.3864     5.8984
H      1.8016     2.4773     4.1009
H      3.4326     2.2268     4.7954
H      0.5832     0.8242     6.8697
H     -1.8065     1.5443     5.0727
H     -0.3128     2.5459     5.1304
H     -1.2716     2.2687     6.6187
H     -1.5302    -0.2248     7.4564
H     -1.7127    -0.8959     5.7900
H     -0.3590    -1.4503     6.8459
H     -1.0458    -2.8788     0.3395
H     -0.2231    -3.5348     1.7871
H      1.9290    -2.8032     1.0079
H      1.1821    -3.8152    -0.2165
H      2.8850    -1.0192     0.4217
H      2.5037     0.7237    -1.3277
H      4.1822     0.2596    -1.0595
H      3.3842    -0.3512    -2.5203
H      4.7829    -2.1700    -0.3984
H      3.5267    -3.4343    -0.4772
H      4.0452    -2.5880    -1.9689
H      1.9420    -2.6563    -2.6070
H     -0.3587    -0.6515    -2.9244
H      0.6138    -1.4370    -4.1763
H      1.3621    -0.2289    -3.1683
H     -0.3385    -3.4172    -3.4093
H      0.2647    -4.2940    -2.0274
H     -1.0097    -3.0226    -1.8196
68
{"conf": 8, "E": 153.35, "rms": -1.0, "geom": "OH", "total_charge": 0, "CA_charge": 1, "smiles": "C[C:1]#[6N:2]->[Mn+:3]1(<-[3H-:4])(<-[4C-:5]#[O+:6])(<-[5C-:7]#[O+:8])<-[1N@H:9]([CH2:10][CH2:11][N:12]([CH:13]([CH3:14])[CH3:15])[CH:16]([CH3:17])[CH3:18])[CH2:19][CH2:20][2N:21]->1([CH:22]([CH3:23])[CH3:24])[CH:25]([CH3:26])[CH3:27]", "smiles3D": "C([C:1]#[6N:2]->[Mn+:3]1(<-[3H-:4])(<-[4C-:5]#[O+:6])(<-[5C-:7]#[O+:8])<-[1N@@:9]([C:10]([C:11]([N:12]([C:13]([C:14]([H:37])([H:38])[H:39])([C:15]([H:40])([H:41])[H:42])[H:36])[C:16]([C:17]([H:44])([H:45])[H:46])([C:18]([H:47])([H:48])[H:49])[H:43])([H:34])[H:35])([H:32])[H:33])([H:31])[C:19]([H:50])([H:51])[C:20]([H:52])([H:53])[2N:21]->1([C:22]([C:23]([H:55])([H:56])[H:57])([C:24]([H:58])([H:59])[H:60])[H:54])[C:25]([C:26]([H:62])([H:63])[H:64])([C:27]([H:65])([H:66])[H:67])[H:61])([H:28])([H:29])[H:30]", "smiles3Dx": "C([C:1]#[6N:2]->[Mn+:3]1(<-[3H-:4])(<-[4C-:5]#[O+:6])(<-[5C-:7]#[O+:8])<-[1N@@:9]([C:10]([C:11]([N:12]([C:13]([C:14]([H:37])([H:38])[H:39])([C:15]([H:40])([H:41])[H:42])[H:36])[C:16]([C:17]([H:44])([H:45])[H:46])([C:18]([H:47])([H:48])[H:49])[H:43])([H:34])[H:35])([H:32])[H:33])([H:31])[C:19]([H:50])([H:51])[C:20]([H:52])([H:53])[2N:21]->1([C:22]([C:23]([H:55])([H:56])[H:57])([C:24]([H:58])([H:59])[H:60])[H:54])[C:25]([C:26]([H:62])([H:63])[H:64])([C:27]([H:65])([H:66])[H:67])[H:61])([H:28])([H:29])[H:30]", "dummies": []}
C      3.2214    -3.0147     2.3327
C      2.2805    -2.1275     1.6499
N      1.4911    -1.3791     1.0781
Mn     0.0000     0.0000     0.0000
H      1.2420     0.2264    -1.3373
C     -0.7222    -1.8754    -1.0967
O     -1.1008    -2.8644    -1.6735
C     -1.6341    -0.4245     1.5565
O     -2.4929    -0.6520     2.3720
N     -1.4892     1.2654    -1.1597
C     -1.0945     1.3121    -2.5134
C     -2.0092     2.1432    -3.4401
N     -3.4631     1.8562    -3.2467
C     -3.9498     0.5481    -3.8098
C     -3.9346    -0.5582    -2.7518
C     -3.2551     0.0943    -5.1067
C     -4.4161     2.9637    -3.5940
C     -5.5892     2.9388    -2.6000
C     -3.8319     4.3922    -3.6029
C     -1.5257     2.4696    -0.4407
C     -0.1187     2.9578     0.0087
N      0.6223     2.0888     0.9231
C      2.0709     2.2935     0.6650
C      2.5273     3.7874     0.6213
C      3.0401     1.5619     1.6133
C      0.2723     2.2916     2.3607
C      0.5362     1.0417     3.2281
C     -1.1540     2.7979     2.7105
H      3.6724    -3.7119     1.5971
H      2.6843    -3.5942     3.1113
H      4.0207    -2.4093     2.8075
H     -2.3035     0.8584    -1.1000
H     -1.0530     0.2739    -2.8982
H     -0.0670     1.7244    -2.5793
H     -1.7010     2.0247    -4.4983
H     -1.7496     3.1877    -3.2063
H     -5.0247     0.6279    -4.0897
H     -2.9110    -0.9217    -2.5558
H     -4.3861    -0.1888    -1.8067
H     -4.5345    -1.4254    -3.1026
H     -3.2821     0.9096    -5.8604
H     -3.7918    -0.7797    -5.5343
H     -2.2054    -0.2146    -4.9234
H     -4.8245     2.8062    -4.6189
H     -6.3426     3.7114    -2.8648
H     -6.1036     1.9564    -2.6050
H     -5.2208     3.1326    -1.5696
H     -4.6344     5.1305    -3.8174
H     -3.0813     4.5055    -4.4138
H     -3.3878     4.6504    -2.6180
H     -2.1608     2.3168     0.4452
H     -1.9991     3.2699    -1.0436
H     -0.2218     3.9706     0.4536
H      0.4577     3.0845    -0.9311
H      2.2615     1.8757    -0.3445
H      2.1225     4.3318    -0.2546
H      3.6324     3.8487     0.5182
H      2.2462     4.3392     1.5391
H      4.0534     1.5332     1.1578
H      2.7493     0.5242     1.7876
H      3.1361     2.0913     2.5841
H      0.9497     3.0816     2.7448
H      1.4728     1.1467     3.8124
H     -0.2626     0.8508     3.9778
H      0.6068     0.1529     2.6065
H     -1.4358     3.7358     2.1965
H     -1.9246     2.0198     2.5594
H     -1.1867     3.0525     3.7924
68
{"conf": 9, "E": 140.58, "rms": -1.0, "geom": "OH", "total_charge": 0, "CA_charge": 1, "smiles": "C[C:1]#[6N:2]->[Mn+:3]1(<-[3H-:4])(<-[4C-:5]#[O+:6])(<-[5C-:7]#[O+:8])<-[1N@H:9]([CH2:10][CH2:11][N:12]([CH:13]([CH3:14])[CH3:15])[CH:16]([CH3:17])[CH3:18])[CH2:19][CH2:20][2N:21]->1([CH:22]([CH3:23])[CH3:24])[CH:25]([CH3:26])[CH3:27]", "smiles3D": "C([C:1]#[6N:2]->[Mn+:3]1(<-[3H-:4])(<-[4C-:5]#[O+:6])(<-[5C-:7]#[O+:8])<-[1N@@:9]([C:10]([C:11]([N:12]([C:13]([C:14]([H:37])([H:38])[H:39])([C:15]([H:40])([H:41])[H:42])[H:36])[C:16]([C:17]([H:44])([H:45])[H:46])([C:18]([H:47])([H:48])[H:49])[H:43])([H:34])[H:35])([H:32])[H:33])([H:31])[C:19]([H:50])([H:51])[C:20]([H:52])([H:53])[2N:21]->1([C:22]([C:23]([H:55])([H:56])[H:57])([C:24]([H:58])([H:59])[H:60])[H:54])[C:25]([C:26]([H:62])([H:63])[H:64])([C:27]([H:65])([H:66])[H:67])[H:61])([H:28])([H:29])[H:30]", "smiles3Dx": "C([C:1]#[6N:2]->[Mn+:3]1(<-[3H-:4])(<-[4C-:5]#[O+:6])(<-[5C-:7]#[O+:8])<-[1N@@:9]([C:10]([C:11]([N:12]([C:13]([C:14]([H:37])([H:38])[H:39])([C:15]([H:40])([H:41])[H:42])[H:36])[C:16]([C:17]([H:44])([H:45])[H:46])([C:18]([H:47])([H:48])[H:49])[H:43])([H:34])[H:35])([H:32])[H:33])([H:31])[C:19]([H:50])([H:51])[C:20]([H:52])([H:53])[2N:21]->1([C:22]([C:23]([H:55])([H:56])[H:57])([C:24]([H:58])([H:59])[H:60])[H:54])[C:25]([C:26]([H:62])([H:63])[H:64])([C:27]([H:65])([H:66])[H:67])[H:61])([H:28])([H:29])[H:30]", "dummies": []}
C      0.7552    -4.4930    -2.0221
C      0.5272    -3.1761    -1.4286
N      0.3315    -2.0701    -0.9299
Mn     0.0000     0.0000     0.0000
H      0.0706    -0.6897     1.7051
C      2.2788     0.2240     0.0643
O      3.4789     0.3377     0.0950
C      0.0716     0.9238    -2.1011
O      0.1086     1.4094    -3.2042
N     -0.3247     2.0985     0.8367
C      0.5416     2.3445     1.9307
C      1.6866     3.3125     1.5780
N      2.6011     3.4670     2.7341
C      2.1525     4.5162     3.7011
C      2.7739     5.9020     3.4886
C      2.3001     4.0419     5.1522
C      4.0415     3.3037     2.3727
C      4.5891     4.3886     1.4231
C      4.9540     3.1060     3.5877
C     -1.6937     2.1692     1.1381
C     -2.5515     1.3697     0.1152
N     -2.3366    -0.0718     0.0355
C     -2.7595    -0.7598     1.2672
C     -4.2846    -0.8078     1.5178
C     -2.1933    -2.1825     1.4558
C     -2.8484    -0.5918    -1.2560
C     -2.9633    -2.1220    -1.4157
C     -4.2038     0.0171    -1.7277
H     -0.2163    -4.9323    -2.3285
H      1.2422    -5.1550    -1.2770
H      1.4114    -4.3895    -2.9106
H     -0.1526     2.6866     0.1548
H      0.9824     1.3771     2.2450
H     -0.0132     2.7678     2.7996
H      2.2103     2.9049     0.6876
H      1.2665     4.2964     1.2719
H      1.0566     4.6725     3.5777
H      3.8287     5.9340     3.8238
H      2.6946     6.2026     2.4233
H      2.2177     6.6528     4.0900
H      3.3409     4.1291     5.5180
H      1.9671     2.9861     5.2436
H      1.6634     4.6641     5.8173
H      4.1234     2.3435     1.8157
H      4.9339     5.2882     1.9685
H      3.8347     4.6895     0.6680
H      5.4703     3.9879     0.8779
H      5.1331     4.0578     4.1247
H      5.9424     2.7236     3.2535
H      4.5152     2.3558     4.2788
H     -2.0115     3.2387     1.0957
H     -1.8993     1.8058     2.1630
H     -2.3171     1.8089    -0.8792
H     -3.6170     1.5862     0.3282
H     -2.3347    -0.1881     2.1059
H     -4.4753    -1.2276     2.5292
H     -4.8104    -1.4601     0.7969
H     -4.7453     0.1972     1.5117
H     -2.8796    -2.9757     1.0968
H     -2.0457    -2.3795     2.5399
H     -1.2144    -2.2985     0.9714
H     -2.0990    -0.2784    -2.0017
H     -3.8512    -2.5321    -0.8977
H     -3.0879    -2.3685    -2.4924
H     -2.0596    -2.6538    -1.0989
H     -4.5718    -0.5014    -2.6394
H     -4.0969     1.0812    -2.0204
H     -4.9906    -0.0605    -0.9566
68
{"conf": 10, "E": 150.46, "rms": -1.0, "geom": "OH", "total_charge": 0, "CA_charge": 1, "smiles": "C[C:1]#[6N:2]->[Mn+:3]1(<-[3H-:4])(<-[4C-:5]#[O+:6])(<-[5C-:7]#[O+:8])<-[1N@H:9]([CH2:10][CH2:11][N:12]([CH:13]([CH3:14])[CH3:15])[CH:16]([CH3:17])[CH3:18])[CH2:19][CH2:20][2N:21]->1([CH:22]([CH3:23])[CH3:24])[CH:25]([CH3:26])[CH3:27]", "smiles3D": "C([C:1]#[6N:2]->[Mn+:3]1(<-[3H-:4])(<-[4C-:5]#[O+:6])(<-[5C-:7]#[O+:8])<-[1N@@:9]([C:10]([C:11]([N:12]([C:13]([C:14]([H:37])([H:38])[H:39])([C:15]([H:40])([H:41])[H:42])[H:36])[C:16]([C:17]([H:44])([H:45])[H:46])([C:18]([H:47])([H:48])[H:49])[H:43])([H:34])[H:35])([H:32])[H:33])([H:31])[C:19]([H:50])([H:51])[C:20]([H:52])([H:53])[2N:21]->1([C:22]([C:23]([H:55])([H:56])[H:57])([C:24]([H:58])([H:59])[H:60])[H:54])[C:25]([C:26]([H:62])([H:63])[H:64])([C:27]([H:65])([H:66])[H:67])[H:61])([H:28])([H:29])[H:30]", "smiles3Dx": "C([C:1]#[6N:2]->[Mn+:3]1(<-[3H-:4])(<-[4C-:5]#[O+:6])(<-[5C-:7]#[O+:8])<-[1N@@:9]([C:10]([C:11]([N:12]([C:13]([C:14]([H:37])([H:38])[H:39])([C:15]([H:40])([H:41])[H:42])[H:36])[C:16]([C:17]([H:44])([H:45])[H:46])([C:18]([H:47])([H:48])[H:49])[H:43])([H:34])[H:35])([H:32])[H:33])([H:31])[C:19]([H:50])([H:51])[C:20]([H:52])([H:53])[2N:21]->1([C:22]([C:23]([H:55])([H:56])[H:57])([C:24]([H:58])([H:59])[H:60])[H:54])[C:25]([C:26]([H:62])([H:63])[H:64])([C:27]([H:65])([H:66])[H:67])[H:61])([H:28])([H:29])[H:30]", "dummies": []}
C      3.7040     1.9801     2.6850
C      2.6161     1.3972     1.9006
N      1.7036     0.9080     1.2393
Mn     0.0000     0.0000     0.0000
H      0.8753    -1.6143    -0.1194
C     -0.9739    -0.8409     1.8929
O     -1.4874    -1.2844     2.8897
C     -1.2364     1.8844     0.4316
O     -1.8912     2.8704     0.6636
N     -1.7016    -0.6990    -1.3059
C     -1.5262    -2.0479    -1.6542
C     -2.8481    -2.7429    -2.0431
N     -2.6768    -4.0727    -2.7001
C     -2.0767    -4.0575    -4.0748
C     -2.3370    -5.3891    -4.8098
C     -2.6347    -2.9230    -4.9588
C     -2.2337    -5.2073    -1.8222
C     -2.8857    -5.1984    -0.4285
C     -0.7019    -5.3594    -1.6990
C     -1.6932     0.2399    -2.3542
C     -0.2986     0.5056    -3.0082
N      0.8562     0.6308    -2.0988
C      1.4413     1.9803    -2.0058
C      0.4364     3.1115    -1.6694
C      2.2521     2.4328    -3.2476
C      1.8411    -0.4272    -2.3984
C      2.3452    -0.5307    -3.8746
C      3.0723    -0.4508    -1.4666
H      4.5100     2.3198     2.0026
H      3.3201     2.8452     3.2637
H      4.1067     1.2173     3.3826
H     -2.4745    -0.6049    -0.8201
H     -1.1132    -2.5556    -0.7628
H     -0.8018    -2.1494    -2.4844
H     -3.4476    -2.0741    -2.6879
H     -3.4868    -2.8262    -1.1421
H     -0.9783    -3.9054    -4.0116
H     -3.4188    -5.6403    -4.7797
H     -1.7566    -6.2207    -4.3633
H     -2.0150    -5.3271    -5.8714
H     -2.2917    -3.0332    -6.0099
H     -3.7457    -2.9283    -4.9472
H     -2.2566    -1.9384    -4.6198
H     -2.6070    -6.1484    -2.2786
H     -3.9847    -5.0651    -0.5193
H     -2.7043    -6.1693     0.0810
H     -2.4600    -4.3970     0.2113
H     -0.2381    -5.5996    -2.6758
H     -0.4625    -6.2062    -1.0209
H     -0.2161    -4.4568    -1.2911
H     -2.3947    -0.0903    -3.1507
H     -2.0805     1.2010    -1.9597
H     -0.3895     1.4253    -3.6243
H     -0.1496    -0.3276    -3.7263
H      2.1543     1.9492    -1.1575
H     -0.6069     2.8643    -1.9152
H      0.6511     4.0562    -2.2132
H      0.5269     3.3824    -0.5980
H      3.1817     1.8516    -3.3707
H      1.6389     2.3955    -4.1703
H      2.6090     3.4775    -3.1203
H      1.3011    -1.3736    -2.2019
H      3.4314    -0.3173    -3.9725
H      1.8119     0.1393    -4.5743
H      2.1975    -1.5687    -4.2434
H      2.7774    -0.4883    -0.4098
H      3.6649    -1.3709    -1.6607
H      3.7443     0.4154    -1.6299
68
{"conf": 11, "E": 136.52, "rms": -1.0, "geom": "OH", "total_charge": 0, "CA_charge": 1, "smiles": "C[C:1]#[6N:2]->[Mn+:3]1(<-[3H-:4])(<-[4C-:5]#[O+:6])(<-[5C-:7]#[O+:8])<-[1N@H:9]([CH2:10][CH2:11][N:12]([CH:13]([CH3:14])[CH3:15])[CH:16]([CH3:17])[CH3:18])[CH2:19][CH2:20][2N:21]->1([CH:22]([CH3:23])[CH3:24])[CH:25]([CH3:26])[CH3:27]", "smiles3D": "C([C:1]#[6N:2]->[Mn+:3]1(<-[3H-:4])(<-[4C-:5]#[O+:6])(<-[5C-:7]#[O+:8])<-[1N@@:9]([C:10]([C:11]([N:12]([C:13]([C:14]([H:37])([H:38])[H:39])([C:15]([H:40])([H:41])[H:42])[H:36])[C:16]([C:17]([H:44])([H:45])[H:46])([C:18]([H:47])([H:48])[H:49])[H:43])([H:34])[H:35])([H:32])[H:33])([H:31])[C:19]([H:50])([H:51])[C:20]([H:52])([H:53])[2N:21]->1([C:22]([C:23]([H:55])([H:56])[H:57])([C:24]([H:58])([H:59])[H:60])[H:54])[C:25]([C:26]([H:62])([H:63])[H:64])([C:27]([H:65])([H:66])[H:67])[H:61])([H:28])([H:29])[H:30]", "smiles3Dx": "C([C:1]#[6N:2]->[Mn+:3]1(<-[3H-:4])(<-[4C-:5]#[O+:6])(<-[5C-:7]#[O+:8])<-[1N@@:9]([C:10]([C:11]([N:12]([C:13]([C:14]([H:37])([H:38])[H:39])([C:15]([H:40])([H:41])[H:42])[H:36])[C:16]([C:17]([H:44])([H:45])[H:46])([C:18]([H:47])([H:48])[H:49])[H:43])([H:34])[H:35])([H:32])[H:33])([H:31])[C:19]([H:50])([H:51])[C:20]([H:52])([H:53])[2N:21]->1([C:22]([C:23]([H:55])([H:56])[H:57])([C:24]([H:58])([H:59])[H:60])[H:54])[C:25]([C:26]([H:62])([H:63])[H:64])([C:27]([H:65])([H:66])[H:67])[H:61])([H:28])([H:29])[H:30]", "dummies": []}
C     -3.9262    -2.4727     1.8162
C     -2.7757    -1.7475     1.2788
N     -1.8079    -1.1383     0.8301
Mn     0.0000     0.0000     0.0000
H      0.9429    -1.5634    -0.2155
C     -0.7756    -0.3128    -2.1329
O     -1.1851    -0.4795    -3.2548
C     -1.2464     1.9327    -0.0001
O     -1.8999     2.9462    -0.0010
N      1.8508     1.1717    -0.6722
C      2.4425     0.4992    -1.7760
C      2.1589     1.1989    -3.1214
N      2.3427     0.2796    -4.2768
C      3.7464    -0.0898    -4.6478
C      4.8040     0.9963    -4.3722
C      4.1345    -1.4194    -3.9929
C      1.4565     0.6233    -5.4254
C      1.9795     1.8053    -6.2585
C      1.1751    -0.6061    -6.3020
C      2.6685     1.3334     0.4894
C      2.3386     0.3127     1.6240
N      0.9703     0.3174     2.0863
C      0.5361     1.6371     2.5652
C     -0.9016     1.6678     3.1318
C      1.4690     2.3647     3.5731
C      0.6316    -0.8114     2.9813
C      0.8924    -2.2272     2.4152
C      1.2966    -0.7378     4.3789
H     -4.3753    -3.0979     1.0174
H     -4.6797    -1.7477     2.1868
H     -3.5951    -3.1221     2.6526
H      1.5627     2.0020    -0.9290
H      3.5399     0.4088    -1.6586
H      2.0200    -0.5219    -1.8194
H      2.7721     2.1181    -3.2186
H      1.1063     1.5482    -3.0726
H      3.8153    -0.2862    -5.7370
H      4.5090     1.9566    -4.8426
H      4.9652     1.1517    -3.2868
H      5.7764     0.6908    -4.8145
H      5.0886    -1.7913    -4.4244
H      3.3473    -2.1788    -4.1869
H      4.2703    -1.3184    -2.8993
H      0.4562     0.9242    -5.0420
H      2.1700     2.6817    -5.6048
H      1.2173     2.0994    -7.0112
H      2.9125     1.5454    -6.7993
H      0.3300    -0.3915    -6.9909
H      2.0507    -0.8892    -6.9206
H      0.8906    -1.4686    -5.6624
H      3.7472     1.2269     0.2414
H      2.5407     2.3642     0.8864
H      3.0342     0.4917     2.4672
H      2.5731    -0.6819     1.2103
H      0.5161     2.2777     1.6691
H     -1.5915     1.0810     2.4947
H     -0.9457     1.2733     4.1674
H     -1.2743     2.7145     3.1563
H      2.4937     2.5063     3.1816
H      1.5303     1.8770     4.5586
H      1.0762     3.3885     3.7537
H     -0.4614    -0.7739     3.1492
H      1.9634    -2.4385     2.2277
H      0.5543    -2.9876     3.1519
H      0.2712    -2.4345     1.5326
H      0.7340    -0.0576     5.0453
H      2.3593    -0.4369     4.3265
H      1.2617    -1.7190     4.8990
68
{"conf": 12, "E": 131.27, "rms": -1.0, "geom": "OH", "total_charge": 0, "CA_charge": 1, "smiles": "C[C:1]#[6N:2]->[Mn+:3]1(<-[3H-:4])(<-[4C-:5]#[O+:6])(<-[5C-:7]#[O+:8])<-[1N@H:9]([CH2:10][CH2:11][N:12]([CH:13]([CH3:14])[CH3:15])[CH:16]([CH3:17])[CH3:18])[CH2:19][CH2:20][2N:21]->1([CH:22]([CH3:23])[CH3:24])[CH:25]([CH3:26])[CH3:27]", "smiles3D": "C([C:1]#[6N:2]->[Mn+:3]1(<-[3H-:4])(<-[4C-:5]#[O+:6])(<-[5C-:7]#[O+:8])<-[1N@@:9]([C:10]([C:11]([N:12]([C:13]([C:14]([H:37])([H:38])[H:39])([C:15]([H:40])([H:41])[H:42])[H:36])[C:16]([C:17]([H:44])([H:45])[H:46])([C:18]([H:47])([H:48])[H:49])[H:43])([H:34])[H:35])([H:32])[H:33])([H:31])[C:19]([H:50])([H:51])[C:20]([H:52])([H:53])[2N:21]->1([C:22]([C:23]([H:55])([H:56])[H:57])([C:24]([H:58])([H:59])[H:60])[H:54])[C:25]([C:26]([H:62])([H:63])[H:64])([C:27]([H:65])([H:66])[H:67])[H:61])([H:28])([H:29])[H:30]", "smiles3Dx": "C([C:1]#[6N:2]->[Mn+:3]1(<-[3H-:4])(<-[4C-:5]#[O+:6])(<-[5C-:7]#[O+:8])<-[1N@@:9]([C:10]([C:11]([N:12]([C:13]([C:14]([H:37])([H:38])[H:39])([C:15]([H:40])([H:41])[H:42])[H:36])[C:16]([C:17]([H:44])([H:45])[H:46])([C:18]([H:47])([H:48])[H:49])[H:43])([H:34])[H:35])([H:32])[H:33])([H:31])[C:19]([H:50])([H:51])[C:20]([H:52])([H:53])[2N:21]->1([C:22]([C:23]([H:55])([H:56])[H:57])([C:24]([H:58])([H:59])[H:60])[H:54])[C:25]([C:26]([H:62])([H:63])[H:64])([C:27]([H:65])([H:66])[H:67])[H:61])([H:28])([H:29])[H:30]", "dummies": []}
C     -2.2453     4.0133    -1.9190
C     -1.5851     2.8381    -1.3519
N     -1.0311     1.8493    -0.8782
Mn     0.0000     0.0000     0.0000
H      1.6244     0.4976    -0.7019
C      0.5604     1.2004     1.8710
O      0.8554     1.8313     2.8555
C     -1.9306    -0.5133     1.1399
O     -2.9427    -0.7822     1.7379
N      1.0113    -1.9130     0.7327
C      2.3534    -1.6175     1.0584
C      2.9191    -2.4896     2.2002
N      3.1703    -3.8791     1.7494
C      2.7453    -4.9587     2.6872
C      1.2506    -5.2359     2.5060
C      3.0673    -4.6799     4.1722
C      4.4927    -4.0624     1.0847
C      5.6497    -4.3171     2.0650
C      4.4244    -5.1672     0.0210
C      0.8395    -2.8724    -0.2997
C      0.6762    -2.2239    -1.7119
N     -0.4529    -1.3348    -1.8542
C     -0.4224    -0.5077    -3.0822
C     -0.5856    -1.3099    -4.3969
C      0.8074     0.4166    -3.2469
C     -1.7330    -2.0182    -1.6027
C     -1.9570    -3.3832    -2.3129
C     -2.9840    -1.1411    -1.8322
H     -3.0045     4.3918    -1.2042
H     -1.4912     4.8038    -2.1117
H     -2.7406     3.7344    -2.8717
H      0.5590    -2.1842     1.4807
H      3.0068    -1.7114     0.1626
H      2.3934    -0.5622     1.3868
H      2.1829    -2.4487     3.0271
H      3.8545    -2.0285     2.5854
H      3.2577    -5.9082     2.4276
H      1.0415    -5.4941     1.4461
H      0.6455    -4.3474     2.7829
H      0.9388    -6.0922     3.1416
H      2.3372    -3.9810     4.6306
H      3.0171    -5.6301     4.7457
H      4.0834    -4.2607     4.2986
H      4.7550    -3.1348     0.5297
H      5.5292    -5.2833     2.5969
H      6.6105    -4.3532     1.5082
H      5.7238    -3.4920     2.8025
H      3.5657    -4.9932    -0.6594
H      4.3219    -6.1730     0.4768
H      5.3524    -5.1608    -0.5898
H     -0.0490    -3.4996    -0.0777
H      1.7123    -3.5576    -0.3393
H      0.6297    -3.0358    -2.4645
H      1.6046    -1.6604    -1.8960
H     -1.2829     0.1850    -3.0282
H     -1.6485    -1.5613    -4.5720
H      0.0416    -2.2207    -4.4165
H     -0.3020    -0.7011    -5.2819
H      1.7711    -0.1225    -3.3192
H      0.8300     1.1993    -2.4750
H      0.7122     0.9966    -4.1902
H     -1.7312    -2.2513    -0.5293
H     -2.9596    -3.7808    -2.0449
H     -1.9155    -3.3350    -3.4109
H     -1.2359    -4.1498    -1.9680
H     -3.8629    -1.5984    -1.3288
H     -2.8415    -0.1323    -1.3979
H     -3.2278    -1.0465    -2.9105
68
{"conf": 13, "E": 158.54, "rms": -1.0, "geom": "OH", "total_charge": 0, "CA_charge": 1, "smiles": "C[C:1]#[6N:2]->[Mn+:3]1(<-[3H-:4])(<-[4C-:5]#[O+:6])(<-[5C-:7]#[O+:8])<-[1N@H:9]([CH2:10][CH2:11][N:12]([CH:13]([CH3:14])[CH3:15])[CH:16]([CH3:17])[CH3:18])[CH2:19][CH2:20][2N:21]->1([CH:22]([CH3:23])[CH3:24])[CH:25]([CH3:26])[CH3:27]", "smiles3D": "C([C:1]#[6N:2]->[Mn+:3]1(<-[3H-:4])(<-[4C-:5]#[O+:6])(<-[5C-:7]#[O+:8])<-[1N@@:9]([C:10]([C:11]([N:12]([C:13]([C:14]([H:37])([H:38])[H:39])([C:15]([H:40])([H:41])[H:42])[H:36])[C:16]([C:17]([H:44])([H:45])[H:46])([C:18]([H:47])([H:48])[H:49])[H:43])([H:34])[H:35])([H:32])[H:33])([H:31])[C:19]([H:50])([H:51])[C:20]([H:52])([H:53])[2N:21]->1([C:22]([C:23]([H:55])([H:56])[H:57])([C:24]([H:58])([H:59])[H:60])[H:54])[C:25]([C:26]([H:62])([H:63])[H:64])([C:27]([H:65])([H:66])[H:67])[H:61])([H:28])([H:29])[H:30]", "smiles3Dx": "C([C:1]#[6N:2]->[Mn+:3]1(<-[3H-:4])(<-[4C-:5]#[O+:6])(<-[5C-:7]#[O+:8])<-[1N@@:9]([C:10]([C:11]([N:12]([C:13]([C:14]([H:37])([H:38])[H:39])([C:15]([H:40])([H:41])[H:42])[H:36])[C:16]([C:17]([H:44])([H:45])[H:46])([C:18]([H:47])([H:48])[H:49])[H:43])([H:34])[H:35])([H:32])[H:33])([H:31])[C:19]([H:50])([H:51])[C:20]([H:52])([H:53])[2N:21]->1([C:22]([C:23]([H:55])([H:56])[H:57])([C:24]([H:58])([H:59])[H:60])[H:54])[C:25]([C:26]([H:62])([H:63])[H:64])([C:27]([H:65])([H:66])[H:67])[H:61])([H:28])([H:29])[H:30]", "dummies": []}
C      0.5510     3.0004    -3.9423
C      0.3882     2.1172    -2.7883
N      0.2510     1.3722    -1.8206
Mn     0.0000     0.0000     0.0000
H      1.7337     0.3517     0.4322
C     -0.5071     1.8560     1.2430
O     -0.7754     2.8345     1.8947
C     -2.2641    -0.1408    -0.3139
O     -3.4584    -0.1996    -0.4712
N     -0.1259    -1.3806     1.8193
C      0.3174    -0.8334     3.0469
C      1.6979    -0.1516     3.0333
N      2.3198    -0.1715     4.3859
C      1.7961     0.7908     5.4065
C      1.2549     2.1172     4.8417
C      0.7418     0.1034     6.2790
C      3.8043    -0.3013     4.3936
C      4.2474    -1.6886     3.9021
C      4.5043     0.8201     3.6094
C      0.5235    -2.5548     1.3988
C     -0.0040    -2.9531     0.0048
N      0.3999    -2.0891    -1.1015
C     -0.4662    -2.3429    -2.3043
C     -0.5978    -1.0931    -3.1807
C     -1.8872    -2.9492    -2.1305
C      1.8300    -2.2629    -1.5436
C      2.4105    -3.6859    -1.3476
C      2.8412    -1.2628    -0.9968
H      1.5946     3.3749    -3.9768
H     -0.1475     3.8576    -3.8533
H      0.3291     2.4370    -4.8719
H     -1.0164    -1.5777     1.9318
H      0.3351    -1.6496     3.8075
H     -0.4340    -0.0813     3.3753
H      2.3401    -0.6853     2.3222
H      1.6259     0.8786     2.6387
H      2.6069     1.0862     6.1096
H      1.0391     2.8183     5.6763
H      2.0054     2.6007     4.1837
H      0.3107     1.9649     4.2816
H      0.4876     0.7470     7.1484
H      1.1396    -0.8598     6.6637
H     -0.1890    -0.0946     5.7113
H      4.1737    -0.2481     5.4424
H      5.3045    -1.8701     4.1927
H      4.1847    -1.7823     2.7984
H      3.6189    -2.4761     4.3697
H      4.2309     0.7958     2.5339
H      4.2344     1.8093     4.0312
H      5.6062     0.7055     3.6909
H      1.6130    -2.4290     1.3513
H      0.2975    -3.3799     2.1148
H      0.2520    -4.0127    -0.1906
H     -1.0988    -2.9054     0.1142
H      0.0590    -3.1038    -2.9301
H      0.3873    -0.6224    -3.3544
H     -1.3066    -0.3685    -2.7412
H     -0.9933    -1.3738    -4.1807
H     -2.3811    -3.0486    -3.1214
H     -1.8246    -3.9812    -1.7239
H     -2.5517    -2.3437    -1.4976
H      1.8739    -2.0898    -2.6427
H      1.7452    -4.4450    -1.8090
H      3.3926    -3.7728    -1.8607
H      2.5716    -3.9206    -0.2747
H      2.9815    -1.3410     0.0944
H      3.8404    -1.4653    -1.4407
H      2.5835    -0.2473    -1.3588
68
{"conf": 14, "E": 143.67, "rms": -1.0, "geom": "OH", "total_charge": 0, "CA_charge": 1, "smiles": "C[C:1]#[6N:2]->[Mn+:3]1(<-[3H-:4])(<-[4C-:5]#[O+:6])(<-[5C-:7]#[O+:8])<-[1N@H:9]([CH2:10][CH2:11][N:12]([CH:13]([CH3:14])[CH3:15])[CH:16]([CH3:17])[CH3:18])[CH2:19][CH2:20][2N:21]->1([CH:22]([CH3:23])[CH3:24])[CH:25]([CH3:26])[CH3:27]", "smiles3D": "C([C:1]#[6N:2]->[Mn+:3]1(<-[3H-:4])(<-[4C-:5]#[O+:6])(<-[5C-:7]#[O+:8])<-[1N@@:9]([C:10]([C:11]([N:12]([C:13]([C:14]([H:37])([H:38])[H:39])([C:15]([H:40])([H:41])[H:42])[H:36])[C:16]([C:17]([H:44])([H:45])[H:46])([C:18]([H:47])([H:48])[H:49])[H:43])([H:34])[H:35])([H:32])[H:33])([H:31])[C:19]([H:50])([H:51])[C:20]([H:52])([H:53])[2N:21]->1([C:22]([C:23]([H:55])([H:56])[H:57])([C:24]([H:58])([H:59])[H:60])[H:54])[C:25]([C:26]([H:62])([H:63])[H:64])([C:27]([H:65])([H:66])[H:67])[H:61])([H:28])([H:29])[H:30]", "smiles3Dx": "C([C:1]#[6N:2]->[Mn+:3]1(<-[3H-:4])(<-[4C-:5]#[O+:6])(<-[5C-:7]#[O+:8])<-[1N@@:9]([C:10]([C:11]([N:12]([C:13]([C:14]([H:37])([H:38])[H:39])([C:15]([H:40])([H:41])[H:42])[H:36])[C:16]([C:17]([H:44])([H:45])[H:46])([C:18]([H:47])([H:48])[H:49])[H:43])([H:34])[H:35])([H:32])[H:33])([H:31])[C:19]([H:50])([H:51])[C:20]([H:52])([H:53])[2N:21]->1([C:22]([C:23]([H:55])([H:56])[H:57])([C:24]([H:58])([H:59])[H:60])[H:54])[C:25]([C:26]([H:62])([H:63])[H:64])([C:27]([H:65])([H:66])[H:67])[H:61])([H:28])([H:29])[H:30]", "dummies": []}
C     -2.5878    -1.1095    -4.1123
C     -1.8297    -0.7874    -2.9040
N     -1.1915    -0.5147    -1.8903
Mn     0.0000     0.0000     0.0000
H     -1.4362     0.9408     0.6434
C     -0.9256    -1.8178     1.0478
O     -1.4118    -2.7737     1.5992
C      1.7084    -1.4227    -0.5894
O      2.6043    -2.1690    -0.8973
N      1.1883     0.7195     1.7802
C      0.7614     0.1022     2.9646
C      1.6770     0.3788     4.1723
N      3.0601    -0.1091     3.8961
C      4.0278     1.0348     3.9104
C      4.4800     1.4509     5.3215
C      5.2038     0.8309     2.9413
C      3.4113    -1.3214     4.7113
C      4.8193    -1.8712     4.4040
C      2.4214    -2.4796     4.4415
C      0.9556     2.0946     1.6865
C      1.4043     2.6857     0.3184
N      0.9875     1.9440    -0.8895
C     -0.0232     2.6243    -1.7156
C     -1.3377     2.9514    -0.9686
C      0.4626     3.9144    -2.4264
C      2.1706     1.5016    -1.6411
C      1.8545     0.6736    -2.9068
C      3.2075     2.6042    -2.0315
H     -2.9221    -2.1664    -4.0684
H     -1.9430    -0.9618    -5.0029
H     -3.4726    -0.4438    -4.1817
H      2.0725     0.5377     1.6269
H     -0.2740     0.4280     3.2124
H      0.7445    -0.9894     2.7903
H      1.2406    -0.0887     5.0803
H      1.6324     1.4615     4.4152
H      3.5241     1.9316     3.4852
H      5.0458     2.4053     5.2662
H      5.1355     0.6956     5.7940
H      3.5970     1.6121     5.9746
H      6.0614     0.3128     3.4098
H      4.8702     0.2679     2.0438
H      5.5850     1.8181     2.6007
H      3.3623    -1.0761     5.7957
H      5.6090    -1.2564     4.8707
H      4.9561    -2.8835     4.8415
H      4.9798    -1.9493     3.3079
H      2.3921    -2.7158     3.3561
H      1.3957    -2.2503     4.7901
H      2.7262    -3.3949     4.9929
H      1.5070     2.6283     2.4899
H     -0.1253     2.2943     1.8246
H      1.0330     3.7297     0.2732
H      2.5119     2.7496     0.3805
H     -0.3106     1.9163    -2.5175
H     -2.0271     2.0864    -1.0231
H     -1.1812     3.2632     0.0782
H     -1.9011     3.7720    -1.4614
H     -0.3773     4.4096    -2.9588
H      0.8919     4.6523    -1.7214
H      1.1874     3.6827    -3.2270
H      2.7030     0.8215    -0.9461
H      2.7706     0.1418    -3.2427
H      1.0816    -0.0830    -2.7126
H      1.5111     1.3155    -3.7449
H      3.2822     2.7546    -3.1300
H      2.9952     3.5919    -1.5811
H      4.2193     2.2986    -1.6884
68
{"conf": 15, "E": 140.45, "rms": -1.0, "geom": "OH", "total_charge": 0, "CA_charge": 1, "smiles": "C[C:1]#[6N:2]->[Mn+:3]1(<-[3H-:4])(<-[4C-:5]#[O+:6])(<-[5C-:7]#[O+:8])<-[1N@H:9]([CH2:10][CH2:11][N:12]([CH:13]([CH3:14])[CH3:15])[CH:16]([CH3:17])[CH3:18])[CH2:19][CH2:20][2N:21]->1([CH:22]([CH3:23])[CH3:24])[CH:25]([CH3:26])[CH3:27]", "smiles3D": "C([C:1]#[6N:2]->[Mn+:3]1(<-[3H-:4])(<-[4C-:5]#[O+:6])(<-[5C-:7]#[O+:8])<-[1N@@:9]([C:10]([C:11]([N:12]([C:13]([C:14]([H:37])([H:38])[H:39])([C:15]([H:40])([H:41])[H:42])[H:36])[C:16]([C:17]([H:44])([H:45])[H:46])([C:18]([H:47])([H:48])[H:49])[H:43])([H:34])[H:35])([H:32])[H:33])([H:31])[C:19]([H:50])([H:51])[C:20]([H:52])([H:53])[2N:21]->1([C:22]([C:23]([H:55])([H:56])[H:57])([C:24]([H:58])([H:59])[H:60])[H:54])[C:25]([C:26]([H:62])([H:63])[H:64])([C:27]([H:65])([H:66])[H:67])[H:61])([H:28])([H:29])[H:30]", "smiles3Dx": "C([C:1]#[6N:2]->[Mn+:3]1(<-[3H-:4])(<-[4C-:5]#[O+:6])(<-[5C-:7]#[O+:8])<-[1N@@:9]([C:10]([C:11]([N:12]([C:13]([C:14]([H:37])([H:38])[H:39])([C:15]([H:40])([H:41])[H:42])[H:36])[C:16]([C:17]([H:44])([H:45])[H:46])([C:18]([H:47])([H:48])[H:49])[H:43])([H:34])[H:35])([H:32])[H:33])([H:31])[C:19]([H:50])([H:51])[C:20]([H:52])([H:53])[2N:21]->1([C:22]([C:23]([H:55])([H:56])[H:57])([C:24]([H:58])([H:59])[H:60])[H:54])[C:25]([C:26]([H:62])([H:63])[H:64])([C:27]([H:65])([H:66])[H:67])[H:61])([H:28])([H:29])[H:30]", "dummies": []}
C     -1.0718    -0.0360     4.8653
C     -0.7521    -0.0292     3.4384
N     -0.4789    -0.0233     2.2402
Mn     0.0000     0.0000     0.0000
H     -0.2038    -1.8242    -0.0475
C     -2.2472     0.1925    -0.4089
O     -3.4292     0.2939    -0.6250
C      0.0494     2.2979     0.0686
O      0.0762     3.5029     0.1038
N      0.4984     0.1822    -2.2173
C     -0.2191    -0.7829    -2.9676
C     -0.8043    -0.2197    -4.2787
N      0.2635     0.3190    -5.1543
C      0.9809    -0.7251    -5.9416
C      0.2803    -1.1052    -7.2566
C      2.4371    -0.3122    -6.1956
C     -0.0717     1.5776    -5.8832
C      0.1711     2.7821    -4.9693
C     -1.5040     1.6196    -6.4605
C      1.9142     0.1752    -2.3547
C      2.7009     0.4928    -1.0387
N      2.3177    -0.1837     0.1930
C      2.7387    -1.5999     0.2746
C      4.2580    -1.8172     0.5047
C      2.3482    -2.5005    -0.9113
C      2.6673     0.6193     1.3860
C      4.0379     1.3576     1.3245
C      2.5673    -0.0923     2.7651
H     -1.6506    -0.9502     5.1102
H     -0.1313    -0.0246     5.4536
H     -1.6745     0.8617     5.1134
H      0.1999     1.0157    -2.4497
H     -1.0600    -1.1367    -2.3401
H      0.4025    -1.6675    -3.2099
H     -1.3848    -1.0107    -4.8010
H     -1.5218     0.5718    -3.9802
H      1.0425    -1.6602    -5.3450
H      0.2652    -0.2576    -7.9724
H      0.8221    -1.9467    -7.7388
H     -0.7565    -1.4467    -7.0602
H      2.9181    -0.0036    -5.2448
H      3.0078    -1.1725    -6.6064
H      2.5082     0.5239    -6.9207
H      0.6178     1.7133    -6.7422
H     -0.5175     2.7673    -4.0987
H      1.2176     2.7688    -4.5980
H      0.0131     3.7276    -5.5310
H     -2.2614     1.8231    -5.6753
H     -1.7682     0.6722    -6.9671
H     -1.5769     2.4371    -7.2092
H      2.1892     0.9621    -3.0976
H      2.2815    -0.7763    -2.7713
H      3.7771     0.3120    -1.2377
H      2.5756     1.5855    -0.8822
H      2.2133    -2.0327     1.1450
H      4.6225    -1.4218     1.4636
H      4.8624    -1.3868    -0.3183
H      4.4798    -2.9061     0.5399
H      2.3001    -3.5574    -0.5700
H      1.3662    -2.2585    -1.3200
H      3.1099    -2.4699    -1.7191
H      1.9018     1.4099     1.4183
H      4.3413     1.7176     2.3314
H      4.8509     0.7258     0.9266
H      3.9719     2.2656     0.6906
H      2.3582     0.6675     3.5490
H      3.5064    -0.5910     3.0685
H      1.7545    -0.8326     2.8183
68
{"conf": 16, "E": 146.49, "rms": -1.0, "geom": "OH", "total_charge": 0, "CA_charge": 1, "smiles": "C[C:1]#[6N:2]->[Mn+:3]1(<-[3H-:4])(<-[4C-:5]#[O+:6])(<-[5C-:7]#[O+:8])<-[1N@H:9]([CH2:10][CH2:11][N:12]([CH:13]([CH3:14])[CH3:15])[CH:16]([CH3:17])[CH3:18])[CH2:19][CH2:20][2N:21]->1([CH:22]([CH3:23])[CH3:24])[CH:25]([CH3:26])[CH3:27]", "smiles3D": "C([C:1]#[6N:2]->[Mn+:3]1(<-[3H-:4])(<-[4C-:5]#[O+:6])(<-[5C-:7]#[O+:8])<-[1N@@:9]([C:10]([C:11]([N:12]([C:13]([C:14]([H:37])([H:38])[H:39])([C:15]([H:40])([H:41])[H:42])[H:36])[C:16]([C:17]([H:44])([H:45])[H:46])([C:18]([H:47])([H:48])[H:49])[H:43])([H:34])[H:35])([H:32])[H:33])([H:31])[C:19]([H:50])([H:51])[C:20]([H:52])([H:53])[2N:21]->1([C:22]([C:23]([H:55])([H:56])[H:57])([C:24]([H:58])([H:59])[H:60])[H:54])[C:25]([C:26]([H:62])([H:63])[H:64])([C:27]([H:65])([H:66])[H:67])[H:61])([H:28])([H:29])[H:30]", "smiles3Dx": "C([C:1]#[6N:2]->[Mn+:3]1(<-[3H-:4])(<-[4C-:5]#[O+:6])(<-[5C-:7]#[O+:8])<-[1N@@:9]([C:10]([C:11]([N:12]([C:13]([C:14]([H:37])([H:38])[H:39])([C:15]([H:40])([H:41])[H:42])[H:36])[C:16]([C:17]([H:44])([H:45])[H:46])([C:18]([H:47])([H:48])[H:49])[H:43])([H:34])[H:35])([H:32])[H:33])([H:31])[C:19]([H:50])([H:51])[C:20]([H:52])([H:53])[2N:21]->1([C:22]([C:23]([H:55])([H:56])[H:57])([C:24]([H:58])([H:59])[H:60])[H:54])[C:25]([C:26]([H:62])([H:63])[H:64])([C:27]([H:65])([H:66])[H:67])[H:61])([H:28])([H:29])[H:30]", "dummies": []}
C     -3.5649    -2.3533     2.5696
C     -2.5204    -1.6623     1.8148
N     -1.6422    -1.0846     1.1786
Mn     0.0000     0.0000     0.0000
H     -1.1249     0.1662    -1.4373
C     -0.8244     2.0174     0.7005
O     -1.2582     3.0806     1.0687
C      1.2110     0.0100     1.9439
O      1.8419     0.0225     2.9718
N      1.7354     1.0023    -1.0673
C      1.2985     1.6410    -2.2442
C      2.0574     2.9519    -2.5236
N      1.6894     3.4853    -3.8548
C      2.8094     4.0132    -4.6847
C      3.5165     2.8501    -5.3863
C      3.8259     4.8742    -3.9042
C      0.4199     4.2639    -3.8676
C     -0.3107     4.0794    -5.2032
C      0.6030     5.7531    -3.5348
C      2.7191     0.0012    -1.2390
C      2.1929    -1.4244    -1.6322
N      0.9935    -1.9142    -0.9288
C      1.3189    -2.8460     0.1922
C      1.3506    -4.3593    -0.1742
C      2.6409    -2.5868     0.9697
C      0.0110    -2.4959    -1.8861
C     -1.3543    -2.8198    -1.2357
C     -0.2856    -1.6793    -3.1808
H     -3.2097    -2.5433     3.6033
H     -3.7995    -3.3186     2.0757
H     -4.4769    -1.7226     2.6014
H      2.0587     1.6328    -0.4845
H      0.2214     1.8694    -2.1275
H      1.4212     0.9743    -3.1256
H      1.8456     3.6957    -1.7248
H      3.1354     2.7025    -2.4720
H      2.4082     4.6541    -5.4975
H      4.3011     3.2350    -6.0725
H      3.9897     2.1681    -4.6487
H      2.7818     2.2702    -5.9846
H      4.4506     5.4488    -4.6209
H      3.3193     5.5991    -3.2392
H      4.5122     4.2529    -3.2923
H     -0.2700     3.8583    -3.0957
H      0.2179     4.5899    -6.0340
H     -0.3933     2.9974    -5.4408
H     -1.3369     4.4999    -5.1355
H      1.0922     5.8697    -2.5459
H      1.1992     6.2762    -4.3107
H     -0.3899     6.2482    -3.4772
H      3.2968    -0.0801    -0.2993
H      3.4387     0.3290    -2.0257
H      2.0401    -1.3988    -2.7219
H      3.0260    -2.1404    -1.4849
H      0.5015    -2.7049     0.9280
H      2.0618    -4.5378    -1.0086
H      1.6888    -4.9638     0.6956
H      0.3579    -4.7704    -0.4381
H      2.8859    -1.5389     1.1243
H      3.5143    -3.0578     0.4693
H      2.5666    -3.0457     1.9794
H      0.4331    -3.4547    -2.2493
H     -1.9017    -3.5421    -1.8791
H     -1.9878    -1.9154    -1.1605
H     -1.2789    -3.2869    -0.2395
H     -0.0847    -0.6088    -3.0690
H     -1.3355    -1.7956    -3.5284
H      0.3453    -2.0498    -4.0178
68
{"conf": 17, "E": 148.44, "rms": -1.0, "geom": "OH", "total_charge": 0, "CA_charge": 1, "smiles": "C[C:1]#[6N:2]->[Mn+:3]1(<-[3H-:4])(<-[4C-:5]#[O+:6])(<-[5C-:7]#[O+:8])<-[1N@H:9]([CH2:10][CH2:11][N:12]([CH:13]([CH3:14])[CH3:15])[CH:16]([CH3:17])[CH3:18])[CH2:19][CH2:20][2N:21]->1([CH:22]([CH3:23])[CH3:24])[CH:25]([CH3:26])[CH3:27]", "smiles3D": "C([C:1]#[6N:2]->[Mn+:3]1(<-[3H-:4])(<-[4C-:5]#[O+:6])(<-[5C-:7]#[O+:8])<-[1N@@:9]([C:10]([C:11]([N:12]([C:13]([C:14]([H:37])([H:38])[H:39])([C:15]([H:40])([H:41])[H:42])[H:36])[C:16]([C:17]([H:44])([H:45])[H:46])([C:18]([H:47])([H:48])[H:49])[H:43])([H:34])[H:35])([H:32])[H:33])([H:31])[C:19]([H:50])([H:51])[C:20]([H:52])([H:53])[2N:21]->1([C:22]([C:23]([H:55])([H:56])[H:57])([C:24]([H:58])([H:59])[H:60])[H:54])[C:25]([C:26]([H:62])([H:63])[H:64])([C:27]([H:65])([H:66])[H:67])[H:61])([H:28])([H:29])[H:30]", "smiles3Dx": "C([C:1]#[6N:2]->[Mn+:3]1(<-[3H-:4])(<-[4C-:5]#[O+:6])(<-[5C-:7]#[O+:8])<-[1N@@:9]([C:10]([C:11]([N:12]([C:13]([C:14]([H:37])([H:38])[H:39])([C:15]([H:40])([H:41])[H:42])[H:36])[C:16]([C:17]([H:44])([H:45])[H:46])([C:18]([H:47])([H:48])[H:49])[H:43])([H:34])[H:35])([H:32])[H:33])([H:31])[C:19]([H:50])([H:51])[C:20]([H:52])([H:53])[2N:21]->1([C:22]([C:23]([H:55])([H:56])[H:57])([C:24]([H:58])([H:59])[H:60])[H:54])[C:25]([C:26]([H:62])([H:63])[H:64])([C:27]([H:65])([H:66])[H:67])[H:61])([H:28])([H:29])[H:30]", "dummies": []}
C     -2.0719     2.1806    -3.9753
C     -1.4670     1.5381    -2.8092
N     -0.9575     1.0006    -1.8290
Mn     0.0000     0.0000     0.0000
H     -1.3257     0.6311     1.1092
C     -1.3220    -1.8474    -0.2795
O     -2.0183    -2.8210    -0.4262
C      1.4556    -1.0634    -1.4196
O      2.2166    -1.6298    -2.1645
N      1.1294    -0.9442     1.7087
C      0.4235    -0.7865     2.9118
C      0.8271    -1.8116     3.9843
N      0.0903    -1.5295     5.2502
C      1.0028    -1.0276     6.3327
C      0.2673    -0.7005     7.6479
C      1.7163     0.2738     5.8935
C     -0.8239    -2.6685     5.5826
C     -0.1150    -3.8566     6.2576
C     -2.0848    -2.2204     6.3397
C      2.3924    -0.3267     1.6290
C      2.3736     1.2312     1.4983
N      1.3730     1.8179     0.5869
C      0.4659     2.7001     1.3473
C     -0.6783     3.3245     0.5193
C      1.1262     3.8330     2.1987
C      1.9194     2.4349    -0.6351
C      2.6430     3.7896    -0.4219
C      2.8659     1.5289    -1.4642
H     -3.1327     1.8677    -4.0611
H     -2.0194     3.2826    -3.8580
H     -1.5217     1.8793    -4.8902
H      1.2155    -1.8372     1.5173
H      0.5666     0.2334     3.3183
H     -0.6570    -0.9206     2.6926
H      0.6174    -2.8248     3.5754
H      1.9261    -1.8197     4.1295
H      1.7838    -1.7893     6.5528
H     -0.6384    -0.0892     7.4507
H      0.9227    -0.1254     8.3368
H      0.0068    -1.6159     8.2082
H      2.3473     0.6732     6.7164
H      2.4025     0.1148     5.0392
H      0.9689     1.0474     5.6148
H     -1.2461    -3.0694     4.6314
H     -0.8094    -4.7218     6.3158
H      0.2180    -3.6185     7.2852
H      0.7694    -4.1652     5.6621
H     -2.9204    -2.9213     6.1244
H     -1.9515    -2.2271     7.4378
H     -2.3959    -1.2078     6.0056
H      2.9901    -0.5923     2.5293
H      2.9257    -0.7434     0.7505
H      2.2365     1.6088     2.5332
H      3.3915     1.5521     1.1902
H     -0.0270     2.0292     2.0773
H     -1.2567     2.5570    -0.0114
H     -1.3902     3.8379     1.2012
H     -0.3147     4.0787    -0.2068
H      0.7648     3.7652     3.2474
H      0.8559     4.8501     1.8417
H      2.2300     3.7765     2.2337
H      1.0495     2.6413    -1.2904
H      3.0714     4.1567    -1.3794
H      3.4738     3.6968     0.3061
H      1.9462     4.5907    -0.1225
H      2.3240     1.1345    -2.3477
H      3.7299     2.0816    -1.8912
H      3.3066     0.7031    -0.8870
68
{"conf": 18, "E": 144.21, "rms": -1.0, "geom": "OH", "total_charge": 0, "CA_charge": 1, "smiles": "C[C:1]#[6N:2]->[Mn+:3]1(<-[3H-:4])(<-[4C-:5]#[O+:6])(<-[5C-:7]#[O+:8])<-[1N@H:9]([CH2:10][CH2:11][N:12]([CH:13]([CH3:14])[CH3:15])[CH:16]([CH3:17])[CH3:18])[CH2:19][CH2:20][2N:21]->1([CH:22]([CH3:23])[CH3:24])[CH:25]([CH3:26])[CH3:27]", "smiles3D": "C([C:1]#[6N:2]->[Mn+:3]1(<-[3H-:4])(<-[4C-:5]#[O+:6])(<-[5C-:7]#[O+:8])<-[1N@@:9]([C:10]([C:11]([N:12]([C:13]([C:14]([H:37])([H:38])[H:39])([C:15]([H:40])([H:41])[H:42])[H:36])[C:16]([C:17]([H:44])([H:45])[H:46])([C:18]([H:47])([H:48])[H:49])[H:43])([H:34])[H:35])([H:32])[H:33])([H:31])[C:19]([H:50])([H:51])[C:20]([H:52])([H:53])[2N:21]->1([C:22]([C:23]([H:55])([H:56])[H:57])([C:24]([H:58])([H:59])[H:60])[H:54])[C:25]([C:26]([H:62])([H:63])[H:64])([C:27]([H:65])([H:66])[H:67])[H:61])([H:28])([H:29])[H:30]", "smiles3Dx": "C([C:1]#[6N:2]->[Mn+:3]1(<-[3H-:4])(<-[4C-:5]#[O+:6])(<-[5C-:7]#[O+:8])<-[1N@@:9]([C:10]([C:11]([N:12]([C:13]([C:14]([H:37])([H:38])[H:39])([C:15]([H:40])([H:41])[H:42])[H:36])[C:16]([C:17]([H:44])([H:45])[H:46])([C:18]([H:47])([H:48])[H:49])[H:43])([H:34])[H:35])([H:32])[H:33])([H:31])[C:19]([H:50])([H:51])[C:20]([H:52])([H:53])[2N:21]->1([C:22]([C:23]([H:55])([H:56])[H:57])([C:24]([H:58])([H:59])[H:60])[H:54])[C:25]([C:26]([H:62])([H:63])[H:64])([C:27]([H:65])([H:66])[H:67])[H:61])([H:28])([H:29])[H:30]", "dummies": []}
C     -4.5943     0.9125     1.7019
C     -3.2477     0.6425     1.1996
N     -2.1155     0.4179     0.7792
Mn     0.0000     0.0000     0.0000
H      0.1590    -1.3527     1.2249
C     -0.8515    -1.5656    -1.4431
O     -1.2983    -2.3894    -2.2020
C     -0.2687     1.4778    -1.7419
O     -0.4096     2.2521    -2.6556
N      2.1585    -0.3192    -0.5763
C      2.3964    -1.4611    -1.3687
C      2.1450    -2.8289    -0.6984
N      3.2438    -3.2350     0.2226
C      2.7375    -3.9901     1.4041
C      3.7164    -3.9143     2.5854
C      2.3601    -5.4436     1.0684
C      4.5068    -3.7790    -0.3783
C      5.6231    -2.7329    -0.2875
C      4.3804    -4.3244    -1.8130
C      2.7726    -0.2630     0.6735
C      2.4881     1.0755     1.4165
N      1.0797     1.5286     1.4375
C      0.9703     2.8481     0.7980
C     -0.4674     3.4083     0.7221
C      1.9003     3.9767     1.3501
C      0.4234     1.4488     2.7537
C      0.4085     0.0314     3.3762
C      0.9602     2.4372     3.8219
H     -5.3427     0.5407     0.9723
H     -4.7365     0.3966     2.6737
H     -4.7241     2.0055     1.8409
H      2.4201     0.4148    -1.0616
H      1.7280    -1.3878    -2.2540
H      3.4395    -1.4279    -1.7405
H      1.9597    -3.6004    -1.4722
H      1.1823    -2.7511    -0.1633
H      1.8124    -3.4989     1.7819
H      3.2229    -4.2893     3.5075
H      4.0168    -2.8590     2.7585
H      4.6260    -4.5251     2.4154
H      3.2503    -6.0567     0.8213
H      1.8545    -5.9097     1.9408
H      1.6564    -5.4708     0.2107
H      4.8798    -4.6392     0.2134
H      5.6922    -2.3413     0.7494
H      6.5999    -3.1951    -0.5463
H      5.4526    -1.8846    -0.9775
H      5.3497    -4.7621    -2.1347
H      3.6235    -5.1360    -1.8498
H      4.1152    -3.5267    -2.5364
H      3.8747    -0.3774     0.5540
H      2.4038    -1.0911     1.3020
H      2.8691     0.9654     2.4525
H      3.1392     1.8271     0.9207
H      1.2956     2.6775    -0.2475
H     -0.8112     3.7998     1.7022
H     -1.1814     2.6449     0.3844
H     -0.5025     4.2466    -0.0066
H      2.4667     4.4331     0.5101
H      1.3344     4.8040     1.8299
H      2.6434     3.6182     2.0868
H     -0.6413     1.7101     2.5941
H     -0.4933    -0.5181     3.0418
H      1.3224    -0.5500     3.1696
H      0.3033     0.0636     4.4813
H      0.4700     2.2597     4.8029
H      0.6930     3.4800     3.5763
H      2.0531     2.3445     3.9734
68
{"conf": 19, "E": 136.48, "rms": -1.0, "geom": "OH", "total_charge": 0, "CA_charge": 1, "smiles": "C[C:1]#[6N:2]->[Mn+:3]1(<-[3H-:4])(<-[4C-:5]#[O+:6])(<-[5C-:7]#[O+:8])<-[1N@H:9]([CH2:10][CH2:11][N:12]([CH:13]([CH3:14])[CH3:15])[CH:16]([CH3:17])[CH3:18])[CH2:19][CH2:20][2N:21]->1([CH:22]([CH3:23])[CH3:24])[CH:25]([CH3:26])[CH3:27]", "smiles3D": "C([C:1]#[6N:2]->[Mn+:3]1(<-[3H-:4])(<-[4C-:5]#[O+:6])(<-[5C-:7]#[O+:8])<-[1N@@:9]([C:10]([C:11]([N:12]([C:13]([C:14]([H:37])([H:38])[H:39])([C:15]([H:40])([H:41])[H:42])[H:36])[C:16]([C:17]([H:44])([H:45])[H:46])([C:18]([H:47])([H:48])[H:49])[H:43])([H:34])[H:35])([H:32])[H:33])([H:31])[C:19]([H:50])([H:51])[C:20]([H:52])([H:53])[2N:21]->1([C:22]([C:23]([H:55])([H:56])[H:57])([C:24]([H:58])([H:59])[H:60])[H:54])[C:25]([C:26]([H:62])([H:63])[H:64])([C:27]([H:65])([H:66])[H:67])[H:61])([H:28])([H:29])[H:30]", "smiles3Dx": "C([C:1]#[6N:2]->[Mn+:3]1(<-[3H-:4])(<-[4C-:5]#[O+:6])(<-[5C-:7]#[O+:8])<-[1N@@:9]([C:10]([C:11]([N:12]([C:13]([C:14]([H:37])([H:38])[H:39])([C:15]([H:40])([H:41])[H:42])[H:36])[C:16]([C:17]([H:44])([H:45])[H:46])([C:18]([H:47])([H:48])[H:49])[H:43])([H:34])[H:35])([H:32])[H:33])([H:31])[C:19]([H:50])([H:51])[C:20]([H:52])([H:53])[2N:21]->1([C:22]([C:23]([H:55])([H:56])[H:57])([C:24]([H:58])([H:59])[H:60])[H:54])[C:25]([C:26]([H:62])([H:63])[H:64])([C:27]([H:65])([H:66])[H:67])[H:61])([H:28])([H:29])[H:30]", "dummies": []}
C     -4.9735     0.2728    -0.2713
C     -3.5160     0.1853    -0.1929
N     -2.2911     0.1079    -0.1281
Mn     0.0000     0.0000     0.0000
H      0.0705     0.8599    -1.6250
C     -0.1136     2.0466     1.0246
O     -0.1725     3.1235     1.5641
C     -0.0703    -0.9393     2.0924
O     -0.1064    -1.4321     3.1923
N      2.2889     0.0138     0.0807
C      2.7759     1.2408    -0.4040
C      4.3102     1.3701    -0.3421
N      4.8450     1.0112     0.9994
C      6.1644     0.3240     0.9233
C      7.3297     1.2946     0.6691
C      6.4140    -0.5518     2.1604
C      4.7195     2.0290     2.0935
C      3.4999     1.7190     2.9666
C      4.7018     3.4967     1.6280
C      2.7194    -1.1169    -0.6408
C      1.7208    -2.2895    -0.4900
N      0.3781    -2.0845    -1.0054
C     -0.5494    -3.2035    -0.6264
C     -0.0527    -4.2253     0.4381
C     -1.9357    -2.7414    -0.1736
C      0.3951    -1.8179    -2.4467
C     -0.9965    -1.5453    -3.0458
C      1.1058    -2.8943    -3.3115
H     -5.2609     0.8611    -1.1668
H     -5.3636     0.7708     0.6401
H     -5.4006    -0.7483    -0.3468
H      2.5252    -0.0815     0.9596
H      2.4491     1.3720    -1.4596
H      2.3322     2.0621     0.1865
H      4.7156     0.6984    -1.1288
H      4.6243     2.3836    -0.6616
H      6.1538    -0.3957     0.0739
H      8.2628     0.7205     0.4856
H      7.5028     1.9644     1.5361
H      7.1249     1.9131    -0.2295
H      6.6575     0.0507     3.0589
H      7.2691    -1.2354     1.9707
H      5.5158    -1.1701     2.3723
H      5.5841     1.9604     2.7843
H      2.5522     1.9215     2.4321
H      3.5178     0.6526     3.2771
H      3.5184     2.3465     3.8834
H      5.5933     3.7159     1.0040
H      3.7783     3.7354     1.0613
H      4.7377     4.1700     2.5111
H      2.8657    -0.8875    -1.7159
H      3.7038    -1.4490    -0.2330
H      1.6516    -2.4648     0.5994
H      2.1736    -3.1944    -0.9485
H     -0.7231    -3.8120    -1.5353
H      0.8928    -4.7151     0.1286
H      0.0612    -3.7549     1.4369
H     -0.7903    -5.0498     0.5468
H     -2.5786    -3.6228     0.0400
H     -1.8820    -2.1592     0.7605
H     -2.4682    -2.2034    -0.9718
H      0.9573    -0.8792    -2.5916
H     -0.8880    -1.1365    -4.0735
H     -1.5239    -0.7758    -2.4532
H     -1.6104    -2.4661    -3.1217
H      2.2042    -2.8553    -3.1626
H      0.7554    -3.9215    -3.0957
H      0.9390    -2.6961    -4.3921
68
{"conf": 20, "E": 139.0, "rms": -1.0, "geom": "OH", "total_charge": 0, "CA_charge": 1, "smiles": "C[C:1]#[6N:2]->[Mn+:3]1(<-[3H-:4])(<-[4C-:5]#[O+:6])(<-[5C-:7]#[O+:8])<-[1N@H:9]([CH2:10][CH2:11][N:12]([CH:13]([CH3:14])[CH3:15])[CH:16]([CH3:17])[CH3:18])[CH2:19][CH2:20][2N:21]->1([CH:22]([CH3:23])[CH3:24])[CH:25]([CH3:26])[CH3:27]", "smiles3D": "C([C:1]#[6N:2]->[Mn+:3]1(<-[3H-:4])(<-[4C-:5]#[O+:6])(<-[5C-:7]#[O+:8])<-[1N@@:9]([C:10]([C:11]([N:12]([C:13]([C:14]([H:37])([H:38])[H:39])([C:15]([H:40])([H:41])[H:42])[H:36])[C:16]([C:17]([H:44])([H:45])[H:46])([C:18]([H:47])([H:48])[H:49])[H:43])([H:34])[H:35])([H:32])[H:33])([H:31])[C:19]([H:50])([H:51])[C:20]([H:52])([H:53])[2N:21]->1([C:22]([C:23]([H:55])([H:56])[H:57])([C:24]([H:58])([H:59])[H:60])[H:54])[C:25]([C:26]([H:62])([H:63])[H:64])([C:27]([H:65])([H:66])[H:67])[H:61])([H:28])([H:29])[H:30]", "smiles3Dx": "C([C:1]#[6N:2]->[Mn+:3]1(<-[3H-:4])(<-[4C-:5]#[O+:6])(<-[5C-:7]#[O+:8])<-[1N@@:9]([C:10]([C:11]([N:12]([C:13]([C:14]([H:37])([H:38])[H:39])([C:15]([H:40])([H:41])[H:42])[H:36])[C:16]([C:17]([H:44])([H:45])[H:46])([C:18]([H:47])([H:48])[H:49])[H:43])([H:34])[H:35])([H:32])[H:33])([H:31])[C:19]([H:50])([H:51])[C:20]([H:52])([H:53])[2N:21]->1([C:22]([C:23]([H:55])([H:56])[H:57])([C:24]([H:58])([H:59])[H:60])[H:54])[C:25]([C:26]([H:62])([H:63])[H:64])([C:27]([H:65])([H:66])[H:67])[H:61])([H:28])([H:29])[H:30]", "dummies": []}
C     -0.1770     4.5743     1.9720
C     -0.1270     3.2319     1.3945
N     -0.0814     2.1052     0.9067
Mn     0.0000     0.0000     0.0000
H      1.0788    -0.5781     1.3654
C     -1.7745    -0.6024     1.3181
O     -2.7084    -0.9192     2.0120
C     -1.5824     0.5452    -1.5733
O     -2.4158     0.8279    -2.3977
N      0.1411    -2.0770    -0.9199
C      0.4277    -3.0013     0.1012
C      0.1121    -4.4688    -0.2534
N     -1.3193    -4.6273    -0.6059
C     -1.5815    -4.7533    -2.0664
C     -1.4944    -6.1972    -2.5804
C     -2.9245    -4.1104    -2.4378
C     -2.1577    -5.4549     0.3082
C     -1.5219    -6.8018     0.7160
C     -2.5280    -4.6380     1.5485
C      1.1033    -1.9878    -1.9512
C      2.2351    -0.9550    -1.6528
N      1.8253     0.4293    -1.4084
C      2.9507     1.1452    -0.7367
C      2.9759     2.6899    -0.8225
C      3.1082     0.7991     0.7605
C      1.3384     1.0309    -2.6646
C      0.6093     2.3875    -2.5167
C      2.4045     1.1531    -3.7883
H     -0.1649     4.5013     3.0789
H      0.7037     5.1557     1.6296
H     -1.1066     5.0833     1.6443
H     -0.6772    -2.2595    -1.2787
H      1.5010    -2.9289     0.3855
H     -0.1740    -2.7229     0.9896
H      0.7741    -4.8232    -1.0715
H      0.3917    -5.0705     0.6324
H     -0.8133    -4.1750    -2.6273
H     -1.6068    -6.2093    -3.6855
H     -2.2958    -6.8312    -2.1474
H     -0.5019    -6.6305    -2.3376
H     -3.0009    -4.0069    -3.5414
H     -2.9981    -3.0974    -1.9882
H     -3.7833    -4.7206    -2.0910
H     -3.1199    -5.6996    -0.1879
H     -0.8107    -6.6848     1.5606
H     -2.3180    -7.4991     1.0542
H     -0.9889    -7.2769    -0.1293
H     -1.6241    -4.3930     2.1451
H     -3.2336    -5.2101     2.1882
H     -3.0217    -3.6918     1.2412
H      0.6004    -1.7211    -2.9034
H      1.5825    -2.9794    -2.1101
H      2.7682    -1.3420    -0.7694
H      2.9596    -0.9927    -2.4922
H      3.8901     0.8045    -1.2337
H      3.8187     3.0935    -0.2206
H      2.0550     3.1432    -0.4121
H      3.1917     3.0472    -1.8450
H      3.2150    -0.2799     0.9677
H      2.2868     1.2366     1.3585
H      4.0501     1.2453     1.1470
H      0.5671     0.3481    -3.0567
H     -0.2258     2.4384    -3.2484
H      1.2426     3.2659    -2.7490
H      0.1750     2.5017    -1.5134
H      3.3938     1.4681    -3.4097
H      2.5279     0.1822    -4.3117
H      2.0817     1.8755    -4.5689
68
{"conf": 21, "E": 135.07, "rms": -1.0, "geom": "OH", "total_charge": 0, "CA_charge": 1, "smiles": "C[C:1]#[6N:2]->[Mn+:3]1(<-[3H-:4])(<-[4C-:5]#[O+:6])(<-[5C-:7]#[O+:8])<-[1N@H:9]([CH2:10][CH2:11][N:12]([CH:13]([CH3:14])[CH3:15])[CH:16]([CH3:17])[CH3:18])[CH2:19][CH2:20][2N:21]->1([CH:22]([CH3:23])[CH3:24])[CH:25]([CH3:26])[CH3:27]", "smiles3D": "C([C:1]#[6N:2]->[Mn+:3]1(<-[3H-:4])(<-[4C-:5]#[O+:6])(<-[5C-:7]#[O+:8])<-[1N@@:9]([C:10]([C:11]([N:12]([C:13]([C:14]([H:37])([H:38])[H:39])([C:15]([H:40])([H:41])[H:42])[H:36])[C:16]([C:17]([H:44])([H:45])[H:46])([C:18]([H:47])([H:48])[H:49])[H:43])([H:34])[H:35])([H:32])[H:33])([H:31])[C:19]([H:50])([H:51])[C:20]([H:52])([H:53])[2N:21]->1([C:22]([C:23]([H:55])([H:56])[H:57])([C:24]([H:58])([H:59])[H:60])[H:54])[C:25]([C:26]([H:62])([H:63])[H:64])([C:27]([H:65])([H:66])[H:67])[H:61])([H:28])([H:29])[H:30]", "smiles3Dx": "C([C:1]#[6N:2]->[Mn+:3]1(<-[3H-:4])(<-[4C-:5]#[O+:6])(<-[5C-:7]#[O+:8])<-[1N@@:9]([C:10]([C:11]([N:12]([C:13]([C:14]([H:37])([H:38])[H:39])([C:15]([H:40])([H:41])[H:42])[H:36])[C:16]([C:17]([H:44])([H:45])[H:46])([C:18]([H:47])([H:48])[H:49])[H:43])([H:34])[H:35])([H:32])[H:33])([H:31])[C:19]([H:50])([H:51])[C:20]([H:52])([H:53])[2N:21]->1([C:22]([C:23]([H:55])([H:56])[H:57])([C:24]([H:58])([H:59])[H:60])[H:54])[C:25]([C:26]([H:62])([H:63])[H:64])([C:27]([H:65])([H:66])[H:67])[H:61])([H:28])([H:29])[H:30]", "dummies": []}
C      4.3798     2.3764    -0.0145
C      3.0944     1.6791    -0.0054
N      2.0148     1.0930    -0.0008
Mn     0.0000     0.0000     0.0000
H      0.8188    -1.6344     0.1924
C     -0.0639     0.1185     2.2886
O     -0.0981     0.1805     3.4924
C     -1.0807     2.0295     0.0546
O     -1.6474     3.0936     0.0837
N     -1.9853    -1.1203    -0.1525
C     -1.9091    -2.2775     0.6483
C     -3.2609    -2.7201     1.2575
N     -4.2320    -3.1838     0.2275
C     -5.5804    -2.5372     0.2652
C     -5.5588    -1.2150    -0.5045
C     -6.1576    -2.3270     1.6848
C     -4.3039    -4.6613     0.0005
C     -4.9616    -5.4371     1.1575
C     -2.9430    -5.2764    -0.3521
C     -2.1977    -1.3594    -1.5362
C     -0.8669    -1.4348    -2.3519
N     -0.0554    -0.2404    -2.3163
C     -0.7643     0.9288    -2.8642
C     -1.4911     0.7403    -4.2259
C      0.0860     2.2163    -2.9423
C      1.3212    -0.4272    -2.8300
C      1.4014    -0.7283    -4.3470
C      2.1816    -1.4831    -2.0962
H      4.3871     3.1490     0.7815
H      4.5302     2.8602    -1.0015
H      5.1965     1.6482     0.1686
H     -2.6318    -0.5611     0.1684
H     -1.2219    -2.0540     1.4858
H     -1.4640    -3.1162     0.0776
H     -3.6384    -1.8449     1.8207
H     -3.0668    -3.5088     2.0123
H     -6.3146    -3.1749    -0.2781
H     -4.9160    -0.4690     0.0043
H     -5.1837    -1.3831    -1.5357
H     -6.5868    -0.7993    -0.5752
H     -5.8898    -3.1573     2.3666
H     -7.2656    -2.2674     1.6309
H     -5.8003    -1.3779     2.1377
H     -4.9330    -4.8402    -0.9007
H     -6.0331    -5.1662     1.2482
H     -4.9278    -6.5283     0.9511
H     -4.4496    -5.2562     2.1234
H     -2.4873    -4.7357    -1.2074
H     -2.2571    -5.2647     0.5205
H     -3.0759    -6.3346    -0.6639
H     -2.8394    -0.5569    -1.9546
H     -2.7437    -2.3170    -1.6849
H     -1.1144    -1.7062    -3.3972
H     -0.2952    -2.2730    -1.9234
H     -1.5623     1.1484    -2.1426
H     -2.3223     0.0121    -4.1500
H     -1.9659     1.6980    -4.5298
H     -0.8337     0.4325    -5.0520
H      0.6722     2.3564    -2.0131
H      0.7732     2.2032    -3.8134
H     -0.5777     3.1008    -3.0524
H      1.8591     0.5258    -2.6704
H      1.2865     0.2007    -4.9364
H      0.6650    -1.4895    -4.6660
H      2.4056    -1.1078    -4.6330
H      3.1910    -1.5269    -2.5591
H      1.7792    -2.5124    -2.1510
H      2.3964    -1.1793    -1.0613
68
{"conf": 22, "E": 143.54, "rms": -1.0, "geom": "OH", "total_charge": 0, "CA_charge": 1, "smiles": "C[C:1]#[6N:2]->[Mn+:3]1(<-[3H-:4])(<-[4C-:5]#[O+:6])(<-[5C-:7]#[O+:8])<-[1N@H:9]([CH2:10][CH2:11][N:12]([CH:13]([CH3:14])[CH3:15])[CH:16]([CH3:17])[CH3:18])[CH2:19][CH2:20][2N:21]->1([CH:22]([CH3:23])[CH3:24])[CH:25]([CH3:26])[CH3:27]", "smiles3D": "C([C:1]#[6N:2]->[Mn+:3]1(<-[3H-:4])(<-[4C-:5]#[O+:6])(<-[5C-:7]#[O+:8])<-[1N@@:9]([C:10]([C:11]([N:12]([C:13]([C:14]([H:37])([H:38])[H:39])([C:15]([H:40])([H:41])[H:42])[H:36])[C:16]([C:17]([H:44])([H:45])[H:46])([C:18]([H:47])([H:48])[H:49])[H:43])([H:34])[H:35])([H:32])[H:33])([H:31])[C:19]([H:50])([H:51])[C:20]([H:52])([H:53])[2N:21]->1([C:22]([C:23]([H:55])([H:56])[H:57])([C:24]([H:58])([H:59])[H:60])[H:54])[C:25]([C:26]([H:62])([H:63])[H:64])([C:27]([H:65])([H:66])[H:67])[H:61])([H:28])([H:29])[H:30]", "smiles3Dx": "C([C:1]#[6N:2]->[Mn+:3]1(<-[3H-:4])(<-[4C-:5]#[O+:6])(<-[5C-:7]#[O+:8])<-[1N@@:9]([C:10]([C:11]([N:12]([C:13]([C:14]([H:37])([H:38])[H:39])([C:15]([H:40])([H:41])[H:42])[H:36])[C:16]([C:17]([H:44])([H:45])[H:46])([C:18]([H:47])([H:48])[H:49])[H:43])([H:34])[H:35])([H:32])[H:33])([H:31])[C:19]([H:50])([H:51])[C:20]([H:52])([H:53])[2N:21]->1([C:22]([C:23]([H:55])([H:56])[H:57])([C:24]([H:58])([H:59])[H:60])[H:54])[C:25]([C:26]([H:62])([H:63])[H:64])([C:27]([H:65])([H:66])[H:67])[H:61])([H:28])([H:29])[H:30]", "dummies": []}
C     -0.6574    -1.5974    -4.6810
C     -0.4654    -1.1344    -3.3073
N     -0.3057    -0.7482    -2.1515
Mn     0.0000     0.0000     0.0000
H      1.6285    -0.8559     0.0260
C      1.0448     1.8220    -0.9145
O      1.5950     2.7814    -1.3952
C     -1.9370     1.2310    -0.0723
O     -2.9522     1.8807    -0.1128
N      0.3936     0.8245     2.0771
C      1.7834     0.8251     2.3299
C      2.2466     1.9869     3.2353
N      1.8033     1.7913     4.6358
C      2.7118     0.9199     5.4356
C      3.8923     1.6720     6.0718
C      1.9259     0.1363     6.4958
C      1.2646     2.9988     5.3269
C      2.0642     4.2946     5.0663
C     -0.2066     3.1927     4.9496
C     -0.3963     0.0395     2.9280
C     -0.4279    -1.4649     2.5229
N     -0.9472    -1.8015     1.1973
C     -2.4335    -1.9079     1.1399
C     -3.0024    -1.6422    -0.2716
C     -3.2719    -1.0674     2.1387
C     -0.2805    -3.0544     0.7530
C     -0.7915    -3.6716    -0.5647
C     -0.2732    -4.2034     1.8119
H     -0.9269    -2.6736    -4.6730
H     -1.4732    -1.0152    -5.1566
H      0.2818    -1.4552    -5.2539
H      0.0791     1.6847     2.0830
H      2.2967     0.9317     1.3531
H      2.1098    -0.1374     2.7764
H      3.3538     2.0744     3.1843
H      1.8345     2.9172     2.7963
H      3.1594     0.1484     4.7713
H      4.4837     2.1963     5.2935
H      4.5699     0.9485     6.5735
H      3.5494     2.4009     6.8348
H      1.0649    -0.3838     6.0279
H      1.5501     0.7976     7.3028
H      2.5802    -0.6331     6.9590
H      1.2717     2.8400     6.4252
H      3.1553     4.1201     5.1212
H      1.8267     4.7364     4.0764
H      1.8015     5.0517     5.8357
H     -0.7824     2.2746     5.1927
H     -0.3142     3.4049     3.8654
H     -0.6416     4.0390     5.5232
H     -0.0126     0.1091     3.9672
H     -1.4195     0.4462     2.9331
H      0.6281    -1.8023     2.5929
H     -0.9937    -2.0247     3.2989
H     -2.6863    -2.9610     1.3820
H     -3.8982    -0.9835    -0.2686
H     -3.3251    -2.5863    -0.7567
H     -2.2564    -1.1619    -0.9022
H     -3.2493     0.0118     1.8989
H     -3.0050    -1.2458     3.1977
H     -4.3371    -1.3768     2.0615
H      0.7797    -2.7862     0.5703
H     -0.9053    -2.9319    -1.3598
H     -0.0540    -4.4159    -0.9353
H     -1.7496    -4.2119    -0.4168
H      0.3821    -3.9791     2.6769
H      0.1378    -5.1362     1.3686
H     -1.2895    -4.4301     2.1886
68
{"conf": 23, "E": 143.12, "rms": -1.0, "geom": "OH", "total_charge": 0, "CA_charge": 1, "smiles": "C[C:1]#[6N:2]->[Mn+:3]1(<-[3H-:4])(<-[4C-:5]#[O+:6])(<-[5C-:7]#[O+:8])<-[1N@H:9]([CH2:10][CH2:11][N:12]([CH:13]([CH3:14])[CH3:15])[CH:16]([CH3:17])[CH3:18])[CH2:19][CH2:20][2N:21]->1([CH:22]([CH3:23])[CH3:24])[CH:25]([CH3:26])[CH3:27]", "smiles3D": "C([C:1]#[6N:2]->[Mn+:3]1(<-[3H-:4])(<-[4C-:5]#[O+:6])(<-[5C-:7]#[O+:8])<-[1N@@:9]([C:10]([C:11]([N:12]([C:13]([C:14]([H:37])([H:38])[H:39])([C:15]([H:40])([H:41])[H:42])[H:36])[C:16]([C:17]([H:44])([H:45])[H:46])([C:18]([H:47])([H:48])[H:49])[H:43])([H:34])[H:35])([H:32])[H:33])([H:31])[C:19]([H:50])([H:51])[C:20]([H:52])([H:53])[2N:21]->1([C:22]([C:23]([H:55])([H:56])[H:57])([C:24]([H:58])([H:59])[H:60])[H:54])[C:25]([C:26]([H:62])([H:63])[H:64])([C:27]([H:65])([H:66])[H:67])[H:61])([H:28])([H:29])[H:30]", "smiles3Dx": "C([C:1]#[6N:2]->[Mn+:3]1(<-[3H-:4])(<-[4C-:5]#[O+:6])(<-[5C-:7]#[O+:8])<-[1N@@:9]([C:10]([C:11]([N:12]([C:13]([C:14]([H:37])([H:38])[H:39])([C:15]([H:40])([H:41])[H:42])[H:36])[C:16]([C:17]([H:44])([H:45])[H:46])([C:18]([H:47])([H:48])[H:49])[H:43])([H:34])[H:35])([H:32])[H:33])([H:31])[C:19]([H:50])([H:51])[C:20]([H:52])([H:53])[2N:21]->1([C:22]([C:23]([H:55])([H:56])[H:57])([C:24]([H:58])([H:59])[H:60])[H:54])[C:25]([C:26]([H:62])([H:63])[H:64])([C:27]([H:65])([H:66])[H:67])[H:61])([H:28])([H:29])[H:30]", "dummies": []}
C     -3.9811    -2.9863     0.3443
C     -2.8140    -2.1116     0.2401
N     -1.8330    -1.3769     0.1485
Mn     0.0000     0.0000     0.0000
H     -1.0878     1.4464    -0.3176
C     -0.2905     0.3507     2.2451
O     -0.4587     0.5279     3.4255
C      1.3731    -1.7477     0.5653
O      2.0950    -2.6666     0.8630
N      1.7996     1.3874    -0.1330
C      1.7461     2.4393     0.8167
C      2.7367     2.2258     1.9805
N      2.6238     3.2797     3.0283
C      3.0105     2.8240     4.3964
C      1.9749     1.8578     4.9845
C      4.4263     2.2259     4.4545
C      3.1700     4.6387     2.7016
C      4.2979     4.6736     1.6500
C      2.0266     5.5859     2.3239
C      1.7294     1.8181    -1.4576
C      1.6309     0.6257    -2.4410
N      0.4422    -0.2344    -2.3062
C     -0.7165     0.2179    -3.1272
C     -2.0877    -0.2250    -2.5744
C     -0.8497     1.7440    -3.3954
C      0.8856    -1.6197    -2.6231
C     -0.1328    -2.7431    -2.4003
C      1.4657    -1.8055    -4.0579
H     -4.6842    -2.5766     1.0982
H     -4.4873    -3.0444    -0.6412
H     -3.6559    -4.0009     0.6535
H      2.5581     0.8846    -0.0236
H      1.9785     3.4089     0.3323
H      0.7179     2.5006     1.2233
H      2.5014     1.2277     2.3976
H      3.7721     2.1478     1.5908
H      2.9944     3.6914     5.0945
H      2.0350     0.8514     4.5231
H      0.9544     2.2724     4.8464
H      2.1510     1.7358     6.0749
H      5.1696     2.9582     4.0798
H      4.4977     1.2940     3.8559
H      4.6896     1.9831     5.5060
H      3.6272     5.1009     3.6054
H      5.1312     4.0052     1.9482
H      3.9435     4.3919     0.6398
H      4.7096     5.7033     1.5805
H      1.5617     5.3128     1.3578
H      1.2442     5.5619     3.1121
H      2.4046     6.6278     2.2438
H      0.8540     2.4773    -1.5823
H      2.6469     2.4035    -1.7045
H      2.5630     0.0400    -2.2713
H      1.7019     1.0174    -3.4756
H     -0.6175    -0.2489    -4.1252
H     -2.3624     0.3314    -1.6618
H     -2.8748     0.0009    -3.3261
H     -2.1878    -1.2970    -2.3840
H     -1.6890     1.9158    -4.1039
H     -1.1097     2.3015    -2.4747
H      0.0240     2.2021    -3.8937
H      1.7180    -1.8475    -1.9261
H     -0.5815    -2.6810    -1.4026
H      0.3931    -3.7220    -2.4322
H     -0.8953    -2.7793    -3.2053
H      0.6751    -1.8288    -4.8352
H      1.9958    -2.7808    -4.1133
H      2.2102    -1.0342    -4.3310
68
{"conf": 24, "E": 183.56, "rms": -1.0, "geom": "OH", "total_charge": 0, "CA_charge": 1, "smiles": "C[C:1]#[6N:2]->[Mn+:3]1(<-[3H-:4])(<-[4C-:5]#[O+:6])(<-[5C-:7]#[O+:8])<-[1N@H:9]([CH2:10][CH2:11][N:12]([CH:13]([CH3:14])[CH3:15])[CH:16]([CH3:17])[CH3:18])[CH2:19][CH2:20][2N:21]->1([CH:22]([CH3:23])[CH3:24])[CH:25]([CH3:26])[CH3:27]", "smiles3D": "C([C:1]#[6N:2]->[Mn+:3]1(<-[3H-:4])(<-[4C-:5]#[O+:6])(<-[5C-:7]#[O+:8])<-[1N@@:9]([C:10]([C:11]([N:12]([C:13]([C:14]([H:37])([H:38])[H:39])([C:15]([H:40])([H:41])[H:42])[H:36])[C:16]([C:17]([H:44])([H:45])[H:46])([C:18]([H:47])([H:48])[H:49])[H:43])([H:34])[H:35])([H:32])[H:33])([H:31])[C:19]([H:50])([H:51])[C:20]([H:52])([H:53])[2N:21]->1([C:22]([C:23]([H:55])([H:56])[H:57])([C:24]([H:58])([H:59])[H:60])[H:54])[C:25]([C:26]([H:62])([H:63])[H:64])([C:27]([H:65])([H:66])[H:67])[H:61])([H:28])([H:29])[H:30]", "smiles3Dx": "C([C:1]#[6N:2]->[Mn+:3]1(<-[3H-:4])(<-[4C-:5]#[O+:6])(<-[5C-:7]#[O+:8])<-[1N@@:9]([C:10]([C:11]([N:12]([C:13]([C:14]([H:37])([H:38])[H:39])([C:15]([H:40])([H:41])[H:42])[H:36])[C:16]([C:17]([H:44])([H:45])[H:46])([C:18]([H:47])([H:48])[H:49])[H:43])([H:34])[H:35])([H:32])[H:33])([H:31])[C:19]([H:50])([H:51])[C:20]([H:52])([H:53])[2N:21]->1([C:22]([C:23]([H:55])([H:56])[H:57])([C:24]([H:58])([H:59])[H:60])[H:54])[C:25]([C:26]([H:62])([H:63])[H:64])([C:27]([H:65])([H:66])[H:67])[H:61])([H:28])([H:29])[H:30]", "dummies": []}
C      1.0302    -3.2125     3.6686
C      0.7285    -2.2689     2.5931
N      0.4789    -1.4765     1.6877
Mn     0.0000     0.0000     0.0000
H     -0.7767    -1.3934    -0.9108
C     -2.0656     0.3288     0.9385
O     -3.1511     0.4935     1.4372
C      0.6613     1.7419     1.3378
O      1.0002     2.6571     2.0465
N     -0.2764     1.3596    -1.7872
C     -1.4625     2.1570    -1.7734
C     -2.7034     1.7689    -2.6378
N     -3.7841     1.1280    -1.8336
C     -4.8386     2.0552    -1.3060
C     -4.2640     3.2321    -0.5000
C     -5.8063     2.5762    -2.3878
C     -4.3640    -0.1337    -2.3940
C     -4.5571    -0.1384    -3.9286
C     -3.5412    -1.3450    -1.9565
C      0.0374     0.5280    -2.8771
C      1.1791    -0.5225    -2.5808
N      1.9211    -0.3647    -1.3308
C      3.0084     0.6772    -1.4279
C      3.1212     1.5182    -2.7353
C      3.0536     1.6641    -0.2682
C      2.4307    -1.6617    -0.8821
C      3.2692    -1.6070     0.4166
C      3.2462    -2.4397    -1.9512
H      0.3038    -4.0504     3.6400
H      0.9590    -2.6936     4.6465
H      2.0577    -3.6087     3.5338
H      0.4143     1.9484    -1.7140
H     -1.1727     3.1935    -2.0830
H     -1.7746     2.2212    -0.7208
H     -2.4246     1.1948    -3.5294
H     -3.0865     2.7041    -3.0952
H     -5.4569     1.4884    -0.5737
H     -3.6531     2.8628     0.3472
H     -5.0913     3.8308    -0.0622
H     -3.6579     3.9083    -1.1375
H     -6.4049     1.7452    -2.8125
H     -5.2730     3.1032    -3.2037
H     -6.5317     3.2877    -1.9388
H     -5.3733    -0.3054    -1.9547
H     -4.8701     0.8539    -4.3078
H     -3.6277    -0.4377    -4.4582
H     -5.3418    -0.8756    -4.2025
H     -2.5454    -1.3391    -2.4356
H     -3.4223    -1.3490    -0.8539
H     -4.0602    -2.2827    -2.2500
H     -0.8514    -0.0558    -3.1606
H      0.3295     1.1521    -3.7530
H      0.6772    -1.5161    -2.5632
H      1.8657    -0.5532    -3.4477
H      3.9746     0.1389    -1.3824
H      3.3911     0.8941    -3.6105
H      3.9648     2.2369    -2.6458
H      2.2242     2.1253    -2.9447
H      2.2875     2.4530    -0.3968
H      4.0347     2.1876    -0.2659
H      2.9991     1.1556     0.7055
H      1.5345    -2.2776    -0.6457
H      2.8168    -0.9374     1.1642
H      4.3149    -1.2827     0.2362
H      3.3173    -2.6214     0.8678
H      2.6004    -2.7738    -2.7883
H      3.6815    -3.3608    -1.5073
H      4.0741    -1.8318    -2.3664
68
{"conf": 25, "E": 152.97, "rms": -1.0, "geom": "OH", "total_charge": 0, "CA_charge": 1, "smiles": "C[C:1]#[6N:2]->[Mn+:3]1(<-[3H-:4])(<-[4C-:5]#[O+:6])(<-[5C-:7]#[O+:8])<-[1N@H:9]([CH2:10][CH2:11][N:12]([CH:13]([CH3:14])[CH3:15])[CH:16]([CH3:17])[CH3:18])[CH2:19][CH2:20][2N:21]->1([CH:22]([CH3:23])[CH3:24])[CH:25]([CH3:26])[CH3:27]", "smiles3D": "C([C:1]#[6N:2]->[Mn+:3]1(<-[3H-:4])(<-[4C-:5]#[O+:6])(<-[5C-:7]#[O+:8])<-[1N@@:9]([C:10]([C:11]([N:12]([C:13]([C:14]([H:37])([H:38])[H:39])([C:15]([H:40])([H:41])[H:42])[H:36])[C:16]([C:17]([H:44])([H:45])[H:46])([C:18]([H:47])([H:48])[H:49])[H:43])([H:34])[H:35])([H:32])[H:33])([H:31])[C:19]([H:50])([H:51])[C:20]([H:52])([H:53])[2N:21]->1([C:22]([C:23]([H:55])([H:56])[H:57])([C:24]([H:58])([H:59])[H:60])[H:54])[C:25]([C:26]([H:62])([H:63])[H:64])([C:27]([H:65])([H:66])[H:67])[H:61])([H:28])([H:29])[H:30]", "smiles3Dx": "C([C:1]#[6N:2]->[Mn+:3]1(<-[3H-:4])(<-[4C-:5]#[O+:6])(<-[5C-:7]#[O+:8])<-[1N@@:9]([C:10]([C:11]([N:12]([C:13]([C:14]([H:37])([H:38])[H:39])([C:15]([H:40])([H:41])[H:42])[H:36])[C:16]([C:17]([H:44])([H:45])[H:46])([C:18]([H:47])([H:48])[H:49])[H:43])([H:34])[H:35])([H:32])[H:33])([H:31])[C:19]([H:50])([H:51])[C:20]([H:52])([H:53])[2N:21]->1([C:22]([C:23]([H:55])([H:56])[H:57])([C:24]([H:58])([H:59])[H:60])[H:54])[C:25]([C:26]([H:62])([H:63])[H:64])([C:27]([H:65])([H:66])[H:67])[H:61])([H:28])([H:29])[H:30]", "dummies": []}
C      3.8204     3.0821    -0.8832
C      2.6984     2.1815    -0.6217
N      1.7540     1.4272    -0.3996
Mn     0.0000     0.0000     0.0000
H     -0.9470     0.6597    -1.4338
C      0.9382    -1.4853    -1.4678
O      1.4302    -2.2694    -2.2406
C      1.2764    -1.0330     1.6015
O      1.9485    -1.5828     2.4386
N     -1.6281    -1.4781     0.4895
C     -2.6339    -1.4506    -0.4885
C     -3.4325    -2.7651    -0.5927
N     -2.5936    -3.8427    -1.1914
C     -2.1508    -5.0093    -0.3616
C     -0.6249    -5.1353    -0.4541
C     -2.5775    -4.9980     1.1183
C     -2.9593    -4.2371    -2.5815
C     -4.3875    -4.8061    -2.6896
C     -2.7427    -3.0837    -3.5691
C     -2.0009    -1.1301     1.7950
C     -2.2648     0.3878     2.0349
N     -1.2947     1.3582     1.4426
C     -0.5543     2.0638     2.5190
C      0.3231     3.2670     2.1049
C      0.3229     1.1507     3.3966
C     -2.0585     2.2661     0.5604
C     -1.2317     3.1012    -0.4396
C     -3.0354     3.2214     1.3024
H      4.7749     2.5381    -0.7293
H      3.7660     3.4462    -1.9297
H      3.7700     3.9453    -0.1880
H     -1.2385    -2.3018     0.4999
H     -2.1499    -1.2566    -1.4663
H     -3.3457    -0.6218    -0.2918
H     -4.3210    -2.5488    -1.2178
H     -3.8576    -3.0167     0.3916
H     -2.5699    -5.9537    -0.7766
H     -0.1253    -4.2697     0.0269
H     -0.3039    -5.1805    -1.5159
H     -0.2826    -6.0663     0.0467
H     -3.6824    -5.0683     1.2047
H     -2.1629    -5.8890     1.6370
H     -2.2027    -4.0981     1.6458
H     -2.2688    -5.0429    -2.9199
H     -5.1567    -4.0076    -2.6584
H     -4.5900    -5.5273    -1.8713
H     -4.5014    -5.3416    -3.6562
H     -1.7060    -2.6964    -3.4745
H     -2.8842    -3.4452    -4.6101
H     -3.4580    -2.2544    -3.3897
H     -2.9209    -1.6915     2.0759
H     -1.1952    -1.4564     2.4848
H     -3.2973     0.5699     1.6655
H     -2.3239     0.5294     3.1375
H     -1.3305     2.4837     3.2006
H      0.9422     3.0475     1.2286
H     -0.2809     4.1763     1.9385
H      1.0149     3.5515     2.9279
H      1.3430     1.0551     2.9745
H      0.4492     1.6218     4.3955
H     -0.1204     0.1589     3.5809
H     -2.6883     1.6081    -0.0806
H     -0.2833     2.6177    -0.6855
H     -1.8007     3.2054    -1.3888
H     -1.0326     4.1358    -0.0979
H     -3.7391     3.6717     0.5698
H     -2.5069     4.0518     1.8090
H     -3.6428     2.6982     2.0660
68
{"conf": 26, "E": 158.45, "rms": -1.0, "geom": "OH", "total_charge": 0, "CA_charge": 1, "smiles": "C[C:1]#[6N:2]->[Mn+:3]1(<-[3H-:4])(<-[4C-:5]#[O+:6])(<-[5C-:7]#[O+:8])<-[1N@H:9]([CH2:10][CH2:11][N:12]([CH:13]([CH3:14])[CH3:15])[CH:16]([CH3:17])[CH3:18])[CH2:19][CH2:20][2N:21]->1([CH:22]([CH3:23])[CH3:24])[CH:25]([CH3:26])[CH3:27]", "smiles3D": "C([C:1]#[6N:2]->[Mn+:3]1(<-[3H-:4])(<-[4C-:5]#[O+:6])(<-[5C-:7]#[O+:8])<-[1N@@:9]([C:10]([C:11]([N:12]([C:13]([C:14]([H:37])([H:38])[H:39])([C:15]([H:40])([H:41])[H:42])[H:36])[C:16]([C:17]([H:44])([H:45])[H:46])([C:18]([H:47])([H:48])[H:49])[H:43])([H:34])[H:35])([H:32])[H:33])([H:31])[C:19]([H:50])([H:51])[C:20]([H:52])([H:53])[2N:21]->1([C:22]([C:23]([H:55])([H:56])[H:57])([C:24]([H:58])([H:59])[H:60])[H:54])[C:25]([C:26]([H:62])([H:63])[H:64])([C:27]([H:65])([H:66])[H:67])[H:61])([H:28])([H:29])[H:30]", "smiles3Dx": "C([C:1]#[6N:2]->[Mn+:3]1(<-[3H-:4])(<-[4C-:5]#[O+:6])(<-[5C-:7]#[O+:8])<-[1N@@:9]([C:10]([C:11]([N:12]([C:13]([C:14]([H:37])([H:38])[H:39])([C:15]([H:40])([H:41])[H:42])[H:36])[C:16]([C:17]([H:44])([H:45])[H:46])([C:18]([H:47])([H:48])[H:49])[H:43])([H:34])[H:35])([H:32])[H:33])([H:31])[C:19]([H:50])([H:51])[C:20]([H:52])([H:53])[2N:21]->1([C:22]([C:23]([H:55])([H:56])[H:57])([C:24]([H:58])([H:59])[H:60])[H:54])[C:25]([C:26]([H:62])([H:63])[H:64])([C:27]([H:65])([H:66])[H:67])[H:61])([H:28])([H:29])[H:30]", "dummies": []}
C     -3.6290     2.2766     2.5445
C     -2.5614     1.6115     1.7988
N     -1.6632     1.0565     1.1702
Mn     0.0000     0.0000     0.0000
H      1.0562     0.0474     1.4903
C     -0.7625    -2.0043     0.8035
O     -1.1633    -3.0598     1.2271
C     -1.4784    -0.3385    -1.7277
O     -2.2532    -0.5188    -2.6341
N      1.5528    -1.0288    -1.3412
C      2.3553    -1.9188    -0.5835
C      2.0340    -3.4037    -0.8506
N      2.5302    -4.2816     0.2433
C      4.0069    -4.5219     0.3197
C      4.6496    -3.5486     1.3133
C      4.7442    -4.5040    -1.0328
C      1.6818    -5.4923     0.4336
C      1.7913    -6.0340     1.8668
C      1.9564    -6.5887    -0.6089
C      2.2363    -0.0029    -2.0553
C      1.3749     1.2893    -2.1828
N      1.0043     1.9214    -0.9304
C      2.2128     2.4590    -0.1972
C      3.2804     3.1287    -1.1096
C      2.9344     1.4913     0.7617
C      0.0308     3.0250    -1.1278
C     -1.2391     2.7306    -1.9601
C     -0.4453     3.6628     0.2117
H     -3.5836     1.9686     3.6093
H     -4.6119     1.9902     2.1174
H     -3.4999     3.3760     2.4712
H      1.0706    -1.5030    -1.9583
H      3.4327    -1.7533    -0.7906
H      2.1703    -1.7133     0.4897
H      0.9287    -3.4734    -0.9264
H      2.4192    -3.7135    -1.8434
H      4.2104    -5.5267     0.7423
H      5.6996    -3.8505     1.5162
H      4.0919    -3.5680     2.2738
H      4.6598    -2.5109     0.9289
H      4.2662    -5.2066    -1.7462
H      5.7952    -4.8348    -0.8895
H      4.7711    -3.4885    -1.4761
H      0.6103    -5.2110     0.3263
H      0.9756    -6.7644     2.0560
H      2.7551    -6.5518     2.0471
H      1.6867    -5.2012     2.5944
H      1.8655    -6.1750    -1.6347
H      2.9666    -7.0297    -0.4837
H      1.2097    -7.4041    -0.5010
H      3.2068     0.2508    -1.5960
H      2.4538    -0.3727    -3.0867
H      1.8944     2.0048    -2.8530
H      0.4649     0.9733    -2.7046
H      1.8856     3.2788     0.4619
H      3.9919     3.7138    -0.4872
H      2.8158     3.8480    -1.8128
H      3.8777     2.3902    -1.6807
H      2.5181     1.6018     1.7856
H      4.0124     1.7422     0.8656
H      2.8839     0.4432     0.4658
H      0.5736     3.8205    -1.6860
H     -1.7874     3.6851    -2.1166
H     -1.9360     2.0744    -1.4097
H     -1.0408     2.3690    -2.9860
H     -1.5385     3.8626     0.2456
H      0.0525     4.6452     0.3619
H     -0.1906     3.0195     1.0750
68
{"conf": 27, "E": 156.97, "rms": -1.0, "geom": "OH", "total_charge": 0, "CA_charge": 1, "smiles": "C[C:1]#[6N:2]->[Mn+:3]1(<-[3H-:4])(<-[4C-:5]#[O+:6])(<-[5C-:7]#[O+:8])<-[1N@H:9]([CH2:10][CH2:11][N:12]([CH:13]([CH3:14])[CH3:15])[CH:16]([CH3:17])[CH3:18])[CH2:19][CH2:20][2N:21]->1([CH:22]([CH3:23])[CH3:24])[CH:25]([CH3:26])[CH3:27]", "smiles3D": "C([C:1]#[6N:2]->[Mn+:3]1(<-[3H-:4])(<-[4C-:5]#[O+:6])(<-[5C-:7]#[O+:8])<-[1N@@:9]([C:10]([C:11]([N:12]([C:13]([C:14]([H:37])([H:38])[H:39])([C:15]([H:40])([H:41])[H:42])[H:36])[C:16]([C:17]([H:44])([H:45])[H:46])([C:18]([H:47])([H:48])[H:49])[H:43])([H:34])[H:35])([H:32])[H:33])([H:31])[C:19]([H:50])([H:51])[C:20]([H:52])([H:53])[2N:21]->1([C:22]([C:23]([H:55])([H:56])[H:57])([C:24]([H:58])([H:59])[H:60])[H:54])[C:25]([C:26]([H:62])([H:63])[H:64])([C:27]([H:65])([H:66])[H:67])[H:61])([H:28])([H:29])[H:30]", "smiles3Dx": "C([C:1]#[6N:2]->[Mn+:3]1(<-[3H-:4])(<-[4C-:5]#[O+:6])(<-[5C-:7]#[O+:8])<-[1N@@:9]([C:10]([C:11]([N:12]([C:13]([C:14]([H:37])([H:38])[H:39])([C:15]([H:40])([H:41])[H:42])[H:36])[C:16]([C:17]([H:44])([H:45])[H:46])([C:18]([H:47])([H:48])[H:49])[H:43])([H:34])[H:35])([H:32])[H:33])([H:31])[C:19]([H:50])([H:51])[C:20]([H:52])([H:53])[2N:21]->1([C:22]([C:23]([H:55])([H:56])[H:57])([C:24]([H:58])([H:59])[H:60])[H:54])[C:25]([C:26]([H:62])([H:63])[H:64])([C:27]([H:65])([H:66])[H:67])[H:61])([H:28])([H:29])[H:30]", "dummies": []}
C      2.1151     4.2985     1.3830
C      1.4943     3.0383     0.9774
N      0.9764     1.9771     0.6381
Mn     0.0000     0.0000     0.0000
H     -0.7686    -0.2069     1.6519
C     -1.8678     1.2029    -0.5603
O     -2.8496     1.8380    -0.8552
C      0.6450     0.3415    -2.1772
O      0.9743     0.5227    -3.3232
N     -0.8929    -1.9999    -0.6437
C     -2.2688    -2.0414    -0.2921
C     -3.2001    -1.5199    -1.4157
N     -3.9260    -2.6220    -2.0944
C     -3.0575    -3.5266    -2.9003
C     -3.6638    -4.9343    -2.9836
C     -2.7232    -2.9812    -4.2981
C     -5.2219    -2.2309    -2.7240
C     -5.2048    -0.8465    -3.4076
C     -6.3385    -2.2987    -1.6784
C     -0.0793    -3.0520    -0.1129
C      1.0990    -2.6389     0.8371
N      1.7973    -1.3654     0.6265
C      2.8358    -1.4880    -0.4270
C      3.3098    -0.1181    -0.9789
C      2.5065    -2.3905    -1.6427
C      2.3981    -0.9699     1.9494
C      1.3828    -0.4101     2.9758
C      3.5922     0.0201     1.9405
H      2.1983     4.9696     0.5036
H      1.4918     4.7838     2.1618
H      3.1266     4.0963     1.7914
H     -0.8150    -2.0245    -1.5528
H     -2.6005    -3.0697    -0.0239
H     -2.4021    -1.4007     0.6032
H     -2.6341    -0.9125    -2.1522
H     -3.9306    -0.8417    -0.9258
H     -2.0901    -3.6711    -2.3778
H     -2.9095    -5.6477    -3.3797
H     -3.9659    -5.2758    -1.9707
H     -4.5474    -4.9670    -3.6529
H     -1.9947    -3.6550    -4.7973
H     -2.2549    -1.9786    -4.2232
H     -3.6268    -2.9220    -4.9392
H     -5.5044    -2.9619    -3.5094
H     -4.3376    -0.7458    -4.0890
H     -5.1730    -0.0215    -2.6658
H     -6.1279    -0.7189    -4.0124
H     -7.3233    -2.1050    -2.1550
H     -6.3645    -3.3112    -1.2220
H     -6.1794    -1.5502    -0.8742
H     -0.7048    -3.7689     0.4644
H      0.3384    -3.6395    -0.9588
H      1.8517    -3.4608     0.8178
H      0.6631    -2.6572     1.8514
H      3.7190    -1.9670     0.0558
H      2.6801     0.6979    -0.6012
H      3.2972    -0.0587    -2.0877
H      4.3651     0.0808    -0.7007
H      2.5039    -3.4615    -1.3572
H      3.3081    -2.3156    -2.4093
H      1.5542    -2.1053    -2.1243
H      2.8090    -1.9068     2.3997
H      1.8836    -0.2850     3.9601
H      1.0191     0.5900     2.6841
H      0.5304    -1.0780     3.1908
H      4.4924    -0.4183     1.4688
H      3.3294     0.9945     1.4920
H      3.9154     0.2339     2.9822
68
{"conf": 28, "E": 140.05, "rms": -1.0, "geom": "OH", "total_charge": 0, "CA_charge": 1, "smiles": "C[C:1]#[6N:2]->[Mn+:3]1(<-[3H-:4])(<-[4C-:5]#[O+:6])(<-[5C-:7]#[O+:8])<-[1N@H:9]([CH2:10][CH2:11][N:12]([CH:13]([CH3:14])[CH3:15])[CH:16]([CH3:17])[CH3:18])[CH2:19][CH2:20][2N:21]->1([CH:22]([CH3:23])[CH3:24])[CH:25]([CH3:26])[CH3:27]", "smiles3D": "C([C:1]#[6N:2]->[Mn+:3]1(<-[3H-:4])(<-[4C-:5]#[O+:6])(<-[5C-:7]#[O+:8])<-[1N@@:9]([C:10]([C:11]([N:12]([C:13]([C:14]([H:37])([H:38])[H:39])([C:15]([H:40])([H:41])[H:42])[H:36])[C:16]([C:17]([H:44])([H:45])[H:46])([C:18]([H:47])([H:48])[H:49])[H:43])([H:34])[H:35])([H:32])[H:33])([H:31])[C:19]([H:50])([H:51])[C:20]([H:52])([H:53])[2N:21]->1([C:22]([C:23]([H:55])([H:56])[H:57])([C:24]([H:58])([H:59])[H:60])[H:54])[C:25]([C:26]([H:62])([H:63])[H:64])([C:27]([H:65])([H:66])[H:67])[H:61])([H:28])([H:29])[H:30]", "smiles3Dx": "C([C:1]#[6N:2]->[Mn+:3]1(<-[3H-:4])(<-[4C-:5]#[O+:6])(<-[5C-:7]#[O+:8])<-[1N@@:9]([C:10]([C:11]([N:12]([C:13]([C:14]([H:37])([H:38])[H:39])([C:15]([H:40])([H:41])[H:42])[H:36])[C:16]([C:17]([H:44])([H:45])[H:46])([C:18]([H:47])([H:48])[H:49])[H:43])([H:34])[H:35])([H:32])[H:33])([H:31])[C:19]([H:50])([H:51])[C:20]([H:52])([H:53])[2N:21]->1([C:22]([C:23]([H:55])([H:56])[H:57])([C:24]([H:58])([H:59])[H:60])[H:54])[C:25]([C:26]([H:62])([H:63])[H:64])([C:27]([H:65])([H:66])[H:67])[H:61])([H:28])([H:29])[H:30]", "dummies": []}
C      0.0665     1.1084     4.8590
C      0.0454     0.7849     3.4331
N      0.0311     0.5102     2.2357
Mn     0.0000     0.0000     0.0000
H     -1.2388    -1.3207     0.2911
C     -1.7683     1.4307    -0.2757
O     -2.6990     2.1834    -0.4216
C      1.3200     1.8149    -0.4901
O      2.0098     2.7693    -0.7499
N      0.0139    -0.5516    -2.2113
C     -1.2256    -1.1376    -2.5424
C     -1.7261    -0.7916    -3.9588
N     -0.8048    -1.3167    -4.9977
C     -1.3067    -2.4446    -5.8370
C     -1.1972    -3.7582    -5.0585
C     -2.7408    -2.2576    -6.3805
C     -0.0063    -0.2672    -5.6919
C      1.3442    -0.8157    -6.1780
C     -0.7664     0.4139    -6.8388
C      1.1477    -1.3739    -2.4058
C      1.5045    -2.2348    -1.1549
N      1.7818    -1.5189     0.0910
C      1.6954    -2.4897     1.2236
C      0.2504    -2.8712     1.6158
C      2.4127    -2.1222     2.5444
C      3.0535    -0.7818    -0.0302
C      3.3434     0.2402     1.0948
C      4.3084    -1.6739    -0.2353
H      0.7854     0.4412     5.3775
H     -0.9471     0.9636     5.2860
H      0.3781     2.1644     4.9939
H      0.1216     0.2287    -2.6751
H     -1.1833    -2.2449    -2.4354
H     -1.9750    -0.7620    -1.8184
H     -1.8489     0.3110    -4.0382
H     -2.7459    -1.2106    -4.0492
H     -0.6533    -2.5689    -6.7245
H     -1.4566    -4.6155    -5.7160
H     -0.1567    -3.8978    -4.6958
H     -1.8848    -3.7595    -4.1869
H     -2.9359    -1.2100    -6.6782
H     -2.8841    -2.9002    -7.2754
H     -3.5071    -2.5608    -5.6362
H      0.2512     0.5319    -4.9625
H      1.2330    -1.4555    -7.0771
H      1.8346    -1.4047    -5.3764
H      2.0166     0.0273    -6.4458
H     -0.9561    -0.2945    -7.6720
H     -0.1656     1.2592    -7.2371
H     -1.7295     0.8261    -6.4725
H      2.0190    -0.7477    -2.6876
H      0.9675    -2.0709    -3.2539
H      0.6463    -2.9104    -1.0055
H      2.3668    -2.8809    -1.4205
H      2.1803    -3.4325     0.8750
H     -0.3557    -3.2705     0.7841
H      0.2736    -3.7001     2.3561
H     -0.2645    -2.0261     2.1099
H      2.2065    -2.8916     3.3196
H      2.0553    -1.1612     2.9573
H      3.5121    -2.1455     2.4419
H      2.9704    -0.1674    -0.9410
H      3.8526     1.1287     0.6627
H      2.4140     0.5908     1.5667
H      4.0381    -0.1325     1.8727
H      5.2402    -1.1065    -0.0223
H      4.2993    -2.5795     0.3981
H      4.3871    -1.9933    -1.2952
68
{"conf": 29, "E": 144.02, "rms": -1.0, "geom": "OH", "total_charge": 0, "CA_charge": 1, "smiles": "C[C:1]#[6N:2]->[Mn+:3]1(<-[3H-:4])(<-[4C-:5]#[O+:6])(<-[5C-:7]#[O+:8])<-[1N@H:9]([CH2:10][CH2:11][N:12]([CH:13]([CH3:14])[CH3:15])[CH:16]([CH3:17])[CH3:18])[CH2:19][CH2:20][2N:21]->1([CH:22]([CH3:23])[CH3:24])[CH:25]([CH3:26])[CH3:27]", "smiles3D": "C([C:1]#[6N:2]->[Mn+:3]1(<-[3H-:4])(<-[4C-:5]#[O+:6])(<-[5C-:7]#[O+:8])<-[1N@@:9]([C:10]([C:11]([N:12]([C:13]([C:14]([H:37])([H:38])[H:39])([C:15]([H:40])([H:41])[H:42])[H:36])[C:16]([C:17]([H:44])([H:45])[H:46])([C:18]([H:47])([H:48])[H:49])[H:43])([H:34])[H:35])([H:32])[H:33])([H:31])[C:19]([H:50])([H:51])[C:20]([H:52])([H:53])[2N:21]->1([C:22]([C:23]([H:55])([H:56])[H:57])([C:24]([H:58])([H:59])[H:60])[H:54])[C:25]([C:26]([H:62])([H:63])[H:64])([C:27]([H:65])([H:66])[H:67])[H:61])([H:28])([H:29])[H:30]", "smiles3Dx": "C([C:1]#[6N:2]->[Mn+:3]1(<-[3H-:4])(<-[4C-:5]#[O+:6])(<-[5C-:7]#[O+:8])<-[1N@@:9]([C:10]([C:11]([N:12]([C:13]([C:14]([H:37])([H:38])[H:39])([C:15]([H:40])([H:41])[H:42])[H:36])[C:16]([C:17]([H:44])([H:45])[H:46])([C:18]([H:47])([H:48])[H:49])[H:43])([H:34])[H:35])([H:32])[H:33])([H:31])[C:19]([H:50])([H:51])[C:20]([H:52])([H:53])[2N:21]->1([C:22]([C:23]([H:55])([H:56])[H:57])([C:24]([H:58])([H:59])[H:60])[H:54])[C:25]([C:26]([H:62])([H:63])[H:64])([C:27]([H:65])([H:66])[H:67])[H:61])([H:28])([H:29])[H:30]", "dummies": []}
C      3.5628     3.4169    -0.6780
C      2.5146     2.4162    -0.4824
N      1.6355     1.5744    -0.3156
Mn     0.0000     0.0000     0.0000
H     -0.7831     1.0198     1.3087
C     -1.3503     1.0706    -1.5095
O     -2.0597     1.6342    -2.3053
C      0.8136    -1.1625    -1.8099
O      1.2389    -1.7718    -2.7597
N     -1.4893    -1.6903     0.3982
C     -2.8403    -1.2877     0.3210
C     -3.2248    -0.1188     1.2493
N     -4.6734    -0.1123     1.5894
C     -5.5947    -0.0581     0.4040
C     -7.0656    -0.3052     0.7592
C     -5.4475     1.1888    -0.4926
C     -4.9609     0.7018     2.8142
C     -6.0097     0.0350     3.7156
C     -5.2858     2.1764     2.5481
C     -1.0892    -2.3432     1.6053
C      0.0349    -1.5880     2.3917
N      1.1825    -1.1792     1.6163
C      1.8270    -2.3054     0.9307
C      2.1448    -3.5668     1.7824
C      3.1055    -1.9231     0.1486
C      2.1026    -0.2719     2.3353
C      1.4642     1.0097     2.9208
C      2.9076    -0.9493     3.4723
H      4.3337     3.0147    -1.3669
H      4.0295     3.6580     0.2991
H      3.1199     4.3360    -1.1137
H     -1.3644    -2.2861    -0.2888
H     -3.4859    -2.1653     0.5634
H     -3.0549    -0.9846    -0.7291
H     -2.9360     0.8497     0.7992
H     -2.6275    -0.2338     2.1725
H     -5.3452    -0.9201    -0.2495
H     -7.5306     0.5880     1.2199
H     -7.1579    -1.1823     1.4335
H     -7.6406    -0.5321    -0.1645
H     -5.9948     1.0173    -1.4443
H     -5.8836     2.0966    -0.0386
H     -4.3936     1.3820    -0.7654
H     -4.0512     0.7262     3.4560
H     -5.9054     0.4126     4.7558
H     -7.0454     0.2585     3.3962
H     -5.8569    -1.0651     3.7324
H     -4.5400     2.6167     1.8539
H     -6.3111     2.3050     2.1501
H     -5.2334     2.7450     3.5013
H     -1.9594    -2.4637     2.2915
H     -0.7260    -3.3689     1.3662
H      0.3493    -2.2222     3.2438
H     -0.4418    -0.6902     2.8148
H      1.0943    -2.6368     0.1730
H      2.5134    -4.3711     1.1100
H      2.9310    -3.4088     2.5376
H      1.2529    -3.9862     2.2829
H      2.9794    -0.9596    -0.3819
H      3.9886    -1.8441     0.8144
H      3.3286    -2.7025    -0.6115
H      2.8415     0.0914     1.5960
H      2.2620     1.6553     3.3478
H      0.7567     0.8049     3.7492
H      1.0070     1.6353     2.1430
H      3.3552    -0.1958     4.1555
H      2.2802    -1.6172     4.0916
H      3.7765    -1.5001     3.0672
68
{"conf": 30, "E": 150.77, "rms": -1.0, "geom": "OH", "total_charge": 0, "CA_charge": 1, "smiles": "C[C:1]#[6N:2]->[Mn+:3]1(<-[3H-:4])(<-[4C-:5]#[O+:6])(<-[5C-:7]#[O+:8])<-[1N@H:9]([CH2:10][CH2:11][N:12]([CH:13]([CH3:14])[CH3:15])[CH:16]([CH3:17])[CH3:18])[CH2:19][CH2:20][2N:21]->1([CH:22]([CH3:23])[CH3:24])[CH:25]([CH3:26])[CH3:27]", "smiles3D": "C([C:1]#[6N:2]->[Mn+:3]1(<-[3H-:4])(<-[4C-:5]#[O+:6])(<-[5C-:7]#[O+:8])<-[1N@@:9]([C:10]([C:11]([N:12]([C:13]([C:14]([H:37])([H:38])[H:39])([C:15]([H:40])([H:41])[H:42])[H:36])[C:16]([C:17]([H:44])([H:45])[H:46])([C:18]([H:47])([H:48])[H:49])[H:43])([H:34])[H:35])([H:32])[H:33])([H:31])[C:19]([H:50])([H:51])[C:20]([H:52])([H:53])[2N:21]->1([C:22]([C:23]([H:55])([H:56])[H:57])([C:24]([H:58])([H:59])[H:60])[H:54])[C:25]([C:26]([H:62])([H:63])[H:64])([C:27]([H:65])([H:66])[H:67])[H:61])([H:28])([H:29])[H:30]", "smiles3Dx": "C([C:1]#[6N:2]->[Mn+:3]1(<-[3H-:4])(<-[4C-:5]#[O+:6])(<-[5C-:7]#[O+:8])<-[1N@@:9]([C:10]([C:11]([N:12]([C:13]([C:14]([H:37])([H:38])[H:39])([C:15]([H:40])([H:41])[H:42])[H:36])[C:16]([C:17]([H:44])([H:45])[H:46])([C:18]([H:47])([H:48])[H:49])[H:43])([H:34])[H:35])([H:32])[H:33])([H:31])[C:19]([H:50])([H:51])[C:20]([H:52])([H:53])[2N:21]->1([C:22]([C:23]([H:55])([H:56])[H:57])([C:24]([H:58])([H:59])[H:60])[H:54])[C:25]([C:26]([H:62])([H:63])[H:64])([C:27]([H:65])([H:66])[H:67])[H:61])([H:28])([H:29])[H:30]", "dummies": []}
C      4.1295    -2.7842     0.1799
C      2.9194    -1.9651     0.1241
N      1.9014    -1.2790     0.0788
Mn     0.0000     0.0000     0.0000
H      0.6531     1.0089     1.3787
C      1.0572     1.4687    -1.4082
O      1.6126     2.2421    -2.1482
C     -0.7150    -1.0499    -1.9174
O     -1.0897    -1.5999    -2.9231
N     -1.9368     1.1546     0.1093
C     -1.8836     2.4507    -0.4447
C     -1.0243     3.4884     0.3151
N     -1.6995     4.0693     1.5170
C     -2.8447     5.0099     1.2449
C     -4.1930     4.3214     1.4952
C     -2.8135     5.7316    -0.1170
C     -0.7881     4.6408     2.5660
C      0.6293     4.0337     2.6347
C     -1.4381     4.4631     3.9506
C     -2.2342     1.0418     1.4662
C     -2.3299    -0.4421     1.9315
N     -1.2439    -1.3441     1.4867
C     -1.8021    -2.4417     0.6835
C     -0.7519    -3.4286     0.1269
C     -2.9520    -3.2764     1.3351
C     -0.3349    -1.7902     2.5561
C      0.3680    -0.6405     3.3190
C     -0.9639    -2.7474     3.6020
H      3.8931    -3.8153    -0.1541
H      4.9026    -2.3475    -0.4852
H      4.5096    -2.8109     1.2218
H     -2.5611     0.6765    -0.3646
H     -1.4654     2.3477    -1.4690
H     -2.9125     2.8342    -0.5517
H     -0.1215     2.9265     0.5822
H     -0.6783     4.2875    -0.3725
H     -2.8379     5.8489     1.9770
H     -4.9986     5.0841     1.5609
H     -4.1646     3.7716     2.4596
H     -4.4709     3.6171     0.6903
H     -1.8570     6.2836    -0.2338
H     -2.9496     5.0375    -0.9690
H     -3.6352     6.4783    -0.1629
H     -0.6385     5.7298     2.3839
H      1.1934     4.4743     3.4848
H      1.2111     4.2790     1.7211
H      0.5844     2.9358     2.7903
H     -0.7952     4.9007     4.7442
H     -2.4214     4.9711     4.0094
H     -1.5898     3.3833     4.1653
H     -1.4493     1.5426     2.0604
H     -3.2060     1.5431     1.6772
H     -3.3157    -0.7984     1.5633
H     -2.3927    -0.4374     3.0390
H     -2.2565    -1.9399    -0.1940
H     -1.2079    -4.0418    -0.6800
H      0.1100    -2.9012    -0.3039
H     -0.3816    -4.1233     0.9093
H     -2.6644    -4.3338     1.5196
H     -3.8236    -3.3060     0.6465
H     -3.3105    -2.8629     2.2962
H      0.4800    -2.3574     2.0645
H      0.6827    -0.9481     4.3387
H      1.3198    -0.3801     2.8155
H     -0.2640     0.2541     3.4473
H     -0.2390    -2.9740     4.4127
H     -1.1875    -3.7349     3.1613
H     -1.8706    -2.3214     4.0738
68
{"conf": 31, "E": 136.89, "rms": -1.0, "geom": "OH", "total_charge": 0, "CA_charge": 1, "smiles": "C[C:1]#[6N:2]->[Mn+:3]1(<-[3H-:4])(<-[4C-:5]#[O+:6])(<-[5C-:7]#[O+:8])<-[1N@H:9]([CH2:10][CH2:11][N:12]([CH:13]([CH3:14])[CH3:15])[CH:16]([CH3:17])[CH3:18])[CH2:19][CH2:20][2N:21]->1([CH:22]([CH3:23])[CH3:24])[CH:25]([CH3:26])[CH3:27]", "smiles3D": "C([C:1]#[6N:2]->[Mn+:3]1(<-[3H-:4])(<-[4C-:5]#[O+:6])(<-[5C-:7]#[O+:8])<-[1N@@:9]([C:10]([C:11]([N:12]([C:13]([C:14]([H:37])([H:38])[H:39])([C:15]([H:40])([H:41])[H:42])[H:36])[C:16]([C:17]([H:44])([H:45])[H:46])([C:18]([H:47])([H:48])[H:49])[H:43])([H:34])[H:35])([H:32])[H:33])([H:31])[C:19]([H:50])([H:51])[C:20]([H:52])([H:53])[2N:21]->1([C:22]([C:23]([H:55])([H:56])[H:57])([C:24]([H:58])([H:59])[H:60])[H:54])[C:25]([C:26]([H:62])([H:63])[H:64])([C:27]([H:65])([H:66])[H:67])[H:61])([H:28])([H:29])[H:30]", "smiles3Dx": "C([C:1]#[6N:2]->[Mn+:3]1(<-[3H-:4])(<-[4C-:5]#[O+:6])(<-[5C-:7]#[O+:8])<-[1N@@:9]([C:10]([C:11]([N:12]([C:13]([C:14]([H:37])([H:38])[H:39])([C:15]([H:40])([H:41])[H:42])[H:36])[C:16]([C:17]([H:44])([H:45])[H:46])([C:18]([H:47])([H:48])[H:49])[H:43])([H:34])[H:35])([H:32])[H:33])([H:31])[C:19]([H:50])([H:51])[C:20]([H:52])([H:53])[2N:21]->1([C:22]([C:23]([H:55])([H:56])[H:57])([C:24]([H:58])([H:59])[H:60])[H:54])[C:25]([C:26]([H:62])([H:63])[H:64])([C:27]([H:65])([H:66])[H:67])[H:61])([H:28])([H:29])[H:30]", "dummies": []}
C      0.5684     4.8379    -1.0467
C      0.4047     3.4168    -0.7430
N      0.2654     2.2238    -0.4854
Mn     0.0000     0.0000     0.0000
H     -1.1933    -0.1620    -1.3916
C      1.6438    -0.5455    -1.4995
O      2.5087    -0.8342    -2.2887
C      1.6852     0.0565     1.5646
O      2.5692     0.0843     2.3844
N     -0.3383    -2.1648     0.6336
C     -0.6833    -2.9232    -0.4949
C     -0.6453    -4.4367    -0.2307
N     -0.9366    -5.1737    -1.4942
C      0.2595    -5.9316    -1.9941
C     -0.0049    -6.6943    -3.3082
C      1.4395    -4.9705    -2.2761
C     -2.2331    -5.9140    -1.3732
C     -2.9695    -6.0517    -2.7158
C     -2.1173    -7.2502    -0.6174
C     -1.2975    -2.1559     1.6871
C     -1.4381    -0.7639     2.3873
N     -1.7311     0.3423     1.5080
C     -2.9434     0.1193     0.7053
C     -3.3077     1.2887    -0.2355
C     -4.2290    -0.3157     1.4614
C     -1.6508     1.6768     2.1400
C     -0.3086     2.0313     2.8129
C     -2.7791     1.9594     3.1649
H      0.4172     5.4325    -0.1223
H     -0.1791     5.1415    -1.8081
H      1.5905     5.0169    -1.4390
H      0.4635    -2.4678     0.9605
H     -1.6990    -2.6434    -0.8507
H      0.0369    -2.6861    -1.3032
H      0.3315    -4.7201     0.2137
H     -1.3704    -4.6661     0.5800
H      0.5895    -6.6672    -1.2268
H     -0.5960    -7.6112    -3.1376
H     -0.5048    -6.0372    -4.0507
H      0.9466    -7.0523    -3.7569
H      1.1304    -4.1842    -2.9977
H      1.8204    -4.4824    -1.3582
H      2.3035    -5.5229    -2.7041
H     -2.9384    -5.2896    -0.7758
H     -4.0648    -6.1179    -2.5375
H     -2.6901    -6.9695    -3.2664
H     -2.7818    -5.1607    -3.3518
H     -1.6093    -7.0984     0.3577
H     -3.1322    -7.6547    -0.4167
H     -1.5560    -8.0113    -1.1909
H     -2.2972    -2.4734     1.3206
H     -0.9831    -2.8966     2.4608
H     -2.2106    -0.8481     3.1759
H     -0.4783    -0.5763     2.8921
H     -2.6937    -0.7220     0.0365
H     -4.0090     0.9347    -1.0215
H     -3.8068     2.1165     0.3091
H     -2.4055     1.6802    -0.7448
H     -5.0009    -0.6065     0.7167
H     -4.6780     0.4830     2.0733
H     -4.0763    -1.2100     2.0934
H     -1.7632     2.4247     1.3320
H     -0.0370     1.3570     3.6480
H     -0.3627     3.0539     3.2448
H      0.4911     2.1162     2.0644
H     -3.0025     1.0840     3.8017
H     -2.5186     2.7979     3.8455
H     -3.6947     2.3042     2.6483
