# Supplementary material for: MACE: Automated Assessment of Stereochemistry of Transition Metal Complexes and Its Applications in Computational Catalysis
Source: J Chem Theory Comput. 2024 Feb 16;20(5):2313–20. doi: 10.1021/acs.jctc.3c01313 (PMC10938507; doi:10.1021/acs.jctc.3c01313)
Supplement: Supplementary file 3 — ct3c01313_si_003.zip [file ct3c01313_si_003.zip › structures/screening/mace_MeCN/Mn_NNhN_iPr_bi_1.xyz]

68
{"conf": 0, "E": 148.1, "rms": -1.0, "geom": "OH", "total_charge": 0, "CA_charge": 1, "smiles": "C[C:1]#[6N:2]->[Mn+:3]1(<-[3C-:4]#[O+:5])(<-[4C-:6]#[O+:7])(<-[5H-:8])<-[1N@H:9]([CH2:10][CH2:11][N:12]([CH:13]([CH3:14])[CH3:15])[CH:16]([CH3:17])[CH3:18])[CH2:19][CH2:20][2N:21]->1([CH:22]([CH3:23])[CH3:24])[CH:25]([CH3:26])[CH3:27]", "smiles3D": "C([C:1]#[6N:2]->[Mn+:3]1(<-[3C-:4]#[O+:5])(<-[4C-:6]#[O+:7])(<-[5H-:8])<-[1N@@:9]([C:10]([C:11]([N:12]([C:13]([C:14]([H:37])([H:38])[H:39])([C:15]([H:40])([H:41])[H:42])[H:36])[C:16]([C:17]([H:44])([H:45])[H:46])([C:18]([H:47])([H:48])[H:49])[H:43])([H:34])[H:35])([H:32])[H:33])([H:31])[C:19]([H:50])([H:51])[C:20]([H:52])([H:53])[2N:21]->1([C:22]([C:23]([H:55])([H:56])[H:57])([C:24]([H:58])([H:59])[H:60])[H:54])[C:25]([C:26]([H:62])([H:63])[H:64])([C:27]([H:65])([H:66])[H:67])[H:61])([H:28])([H:29])[H:30]", "smiles3Dx": "C([C:1]#[6N:2]->[Mn+:3]1(<-[3C-:4]#[O+:5])(<-[4C-:6]#[O+:7])(<-[5H-:8])<-[1N@@:9]([C:10]([C:11]([N:12]([C:13]([C:14]([H:37])([H:38])[H:39])([C:15]([H:40])([H:41])[H:42])[H:36])[C:16]([C:17]([H:44])([H:45])[H:46])([C:18]([H:47])([H:48])[H:49])[H:43])([H:34])[H:35])([H:32])[H:33])([H:31])[C:19]([H:50])([H:51])[C:20]([H:52])([H:53])[2N:21]->1([C:22]([C:23]([H:55])([H:56])[H:57])([C:24]([H:58])([H:59])[H:60])[H:54])[C:25]([C:26]([H:62])([H:63])[H:64])([C:27]([H:65])([H:66])[H:67])[H:61])([H:28])([H:29])[H:30]", "dummies": []}
C      3.9532     3.0086     0.3912
C      2.7930     2.1258     0.2781
N      1.8173     1.3858     0.1787
Mn     0.0000     0.0000     0.0000
C      1.3130    -1.6673    -0.8859
O      2.0008    -2.5448    -1.3458
C      0.4952    -0.8733     2.0608
O      0.7542    -1.3341     3.1447
H     -1.0435     1.2145     0.9026
N     -1.8523    -1.3280    -0.2680
C     -1.5085    -2.6777    -0.0574
C     -2.7043    -3.5656     0.3410
N     -3.2879    -3.1068     1.6345
C     -4.7884    -3.0278     1.6084
C     -5.3906    -2.5515     2.9488
C     -5.2802    -2.0143     0.5430
C     -2.6513    -3.8595     2.7648
C     -3.2749    -5.2429     3.0392
C     -2.5101    -3.0064     4.0352
C     -2.4096    -1.0436    -1.5486
C     -1.4092    -0.3409    -2.5187
N     -0.7333     0.8565    -2.0363
C      0.3161     1.2578    -3.0245
C      1.5489     0.3311    -3.0724
C      0.8691     2.7017    -2.9408
C     -1.7170     1.8943    -1.6927
C     -2.5522     2.4197    -2.8878
C     -1.1640     3.0955    -0.8881
H      3.8285     3.6720     1.2715
H      4.8715     2.3984     0.5140
H      4.0382     3.6247    -0.5275
H     -2.4421    -1.0661     0.3783
H     -0.7554    -2.7237     0.7509
H     -1.0433    -3.1001    -0.9773
H     -3.4287    -3.5941    -0.4895
H     -2.3476    -4.6179     0.3996
H     -5.2157    -4.0256     1.3637
H     -5.3635    -3.3346     3.7242
H     -4.8730    -1.6360     3.3062
H     -6.4698    -2.3112     2.8376
H     -5.1081    -2.3487    -0.4963
H     -4.7952    -1.0272     0.6950
H     -6.3799    -1.8715     0.6133
H     -1.5912    -4.0735     2.4928
H     -2.6238    -5.8105     3.7378
H     -3.3580    -5.8288     2.1010
H     -4.2774    -5.1804     3.4979
H     -3.3982    -3.0658     4.6921
H     -2.3162    -1.9462     3.7665
H     -1.6488    -3.3692     4.6370
H     -2.7468    -1.9843    -2.0426
H     -3.3166    -0.4097    -1.4365
H     -1.9499    -0.1135    -3.4629
H     -0.6513    -1.1024    -2.7600
H     -0.1599     1.1831    -4.0302
H      2.2333     0.6553    -3.8860
H      1.3109    -0.7130    -3.3388
H      2.1299     0.3933    -2.1358
H      1.6841     2.8471    -3.6823
H      1.3078     2.9265    -1.9528
H      0.1182     3.4528    -3.2411
H     -2.4347     1.4229    -0.9993
H     -3.1519     3.3042    -2.5824
H     -1.9257     2.7067    -3.7522
H     -3.2820     1.6542    -3.2212
H     -0.2294     2.8358    -0.3642
H     -1.9012     3.3882    -0.1089
H     -1.0121     4.0084    -1.4976
68
{"conf": 1, "E": 399.54, "rms": -1.0, "geom": "OH", "total_charge": 0, "CA_charge": 1, "smiles": "C[C:1]#[6N:2]->[Mn+:3]1(<-[3C-:4]#[O+:5])(<-[4C-:6]#[O+:7])(<-[5H-:8])<-[1N@H:9]([CH2:10][CH2:11][N:12]([CH:13]([CH3:14])[CH3:15])[CH:16]([CH3:17])[CH3:18])[CH2:19][CH2:20][2N:21]->1([CH:22]([CH3:23])[CH3:24])[CH:25]([CH3:26])[CH3:27]", "smiles3D": "C([C:1]#[6N:2]->[Mn+:3]1(<-[3C-:4]#[O+:5])(<-[4C-:6]#[O+:7])(<-[5H-:8])<-[1N@@:9]([C:10]([C:11]([N:12]([C:13]([C:14]([H:37])([H:38])[H:39])([C:15]([H:40])([H:41])[H:42])[H:36])[C:16]([C:17]([H:44])([H:45])[H:46])([C:18]([H:47])([H:48])[H:49])[H:43])([H:34])[H:35])([H:32])[H:33])([H:31])[C:19]([H:50])([H:51])[C:20]([H:52])([H:53])[2N:21]->1([C:22]([C:23]([H:55])([H:56])[H:57])([C:24]([H:58])([H:59])[H:60])[H:54])[C:25]([C:26]([H:62])([H:63])[H:64])([C:27]([H:65])([H:66])[H:67])[H:61])([H:28])([H:29])[H:30]", "smiles3Dx": "C([C:1]#[6N:2]->[Mn+:3]1(<-[3C-:4]#[O+:5])(<-[4C-:6]#[O+:7])(<-[5H-:8])<-[1N@@:9]([C:10]([C:11]([N:12]([C:13]([C:14]([H:37])([H:38])[H:39])([C:15]([H:40])([H:41])[H:42])[H:36])[C:16]([C:17]([H:44])([H:45])[H:46])([C:18]([H:47])([H:48])[H:49])[H:43])([H:34])[H:35])([H:32])[H:33])([H:31])[C:19]([H:50])([H:51])[C:20]([H:52])([H:53])[2N:21]->1([C:22]([C:23]([H:55])([H:56])[H:57])([C:24]([H:58])([H:59])[H:60])[H:54])[C:25]([C:26]([H:62])([H:63])[H:64])([C:27]([H:65])([H:66])[H:67])[H:61])([H:28])([H:29])[H:30]", "dummies": []}
C      2.5290     2.6234     3.4001
C      1.7834     1.8576     2.4020
N      1.1571     1.2148     1.5620
Mn     0.0000     0.0000     0.0000
C      2.1873    -0.7019    -0.1937
O      3.3314    -1.0712    -0.2892
C     -0.2971     2.2770     0.0181
O     -0.4597     3.4707     0.0874
H     -1.7289     0.4160     0.4694
N     -1.1383    -1.3636    -1.4286
C     -1.6263    -2.4390    -0.6697
C     -0.6999    -2.6801     0.5236
N     -0.9997    -3.9701     1.2007
C      0.1916    -4.6671     1.7623
C      0.9663    -3.8023     2.7701
C      1.1126    -5.1896     0.6485
C     -2.1951    -4.0190     2.1018
C     -2.5962    -2.6759     2.7421
C     -3.3783    -4.6449     1.3582
C     -0.2825    -1.7242    -2.4833
C      0.6971    -0.5837    -2.8728
N      0.3628     0.7154    -2.3001
C     -0.8645     1.1734    -3.0742
C     -0.5699     1.9325    -4.3939
C     -1.9573     1.9382    -2.3082
C      1.5491     1.6381    -2.2669
C      1.3124     3.1549    -2.4960
C      2.7798     1.2544    -3.1498
H      1.8367     3.3046     3.9360
H      3.3172     3.2190     2.8955
H      2.9984     1.9272     4.1252
H     -1.8546    -0.9072    -1.7522
H     -2.6423    -2.1906    -0.2894
H     -1.6977    -3.3708    -1.2800
H     -0.7275    -1.8189     1.2202
H      0.3254    -2.6833     0.1177
H     -0.1390    -5.5837     2.3011
H      1.3974    -2.9017     2.2851
H      1.7981    -4.3918     3.2111
H      0.2983    -3.4844     3.5964
H      1.8149    -5.9434     1.0649
H      0.5090    -5.6788    -0.1453
H      1.7221    -4.3812     0.1951
H     -2.0031    -4.6974     2.9633
H     -3.4073    -2.8427     3.4829
H     -1.7368    -2.2305     3.2845
H     -2.9748    -1.9558     1.9888
H     -3.0746    -5.6204     0.9221
H     -3.7406    -3.9894     0.5425
H     -4.2197    -4.8258     2.0610
H     -0.8962    -1.9947    -3.3758
H      0.3223    -2.6194    -2.2054
H      1.6930    -0.9109    -2.5505
H      0.7289    -0.5181    -3.9855
H     -1.4010     0.2687    -3.4244
H     -1.3501     1.6816    -5.1453
H      0.3986     1.6343    -4.8339
H     -0.6172     3.0345    -4.2802
H     -2.8693     1.9848    -2.9430
H     -2.2653     1.3933    -1.4024
H     -1.7127     2.9895    -2.0841
H      1.8992     1.5609    -1.2220
H      1.4866     3.4461    -3.5536
H      2.0516     3.7309    -1.8978
H      0.3277     3.5186    -2.1999
H      2.4881     1.0281    -4.1939
H      3.3497     0.4053    -2.7218
H      3.5163     2.0870    -3.1844
68
{"conf": 2, "E": 140.32, "rms": -1.0, "geom": "OH", "total_charge": 0, "CA_charge": 1, "smiles": "C[C:1]#[6N:2]->[Mn+:3]1(<-[3C-:4]#[O+:5])(<-[4C-:6]#[O+:7])(<-[5H-:8])<-[1N@H:9]([CH2:10][CH2:11][N:12]([CH:13]([CH3:14])[CH3:15])[CH:16]([CH3:17])[CH3:18])[CH2:19][CH2:20][2N:21]->1([CH:22]([CH3:23])[CH3:24])[CH:25]([CH3:26])[CH3:27]", "smiles3D": "C([C:1]#[6N:2]->[Mn+:3]1(<-[3C-:4]#[O+:5])(<-[4C-:6]#[O+:7])(<-[5H-:8])<-[1N@@:9]([C:10]([C:11]([N:12]([C:13]([C:14]([H:37])([H:38])[H:39])([C:15]([H:40])([H:41])[H:42])[H:36])[C:16]([C:17]([H:44])([H:45])[H:46])([C:18]([H:47])([H:48])[H:49])[H:43])([H:34])[H:35])([H:32])[H:33])([H:31])[C:19]([H:50])([H:51])[C:20]([H:52])([H:53])[2N:21]->1([C:22]([C:23]([H:55])([H:56])[H:57])([C:24]([H:58])([H:59])[H:60])[H:54])[C:25]([C:26]([H:62])([H:63])[H:64])([C:27]([H:65])([H:66])[H:67])[H:61])([H:28])([H:29])[H:30]", "smiles3Dx": "C([C:1]#[6N:2]->[Mn+:3]1(<-[3C-:4]#[O+:5])(<-[4C-:6]#[O+:7])(<-[5H-:8])<-[1N@@:9]([C:10]([C:11]([N:12]([C:13]([C:14]([H:37])([H:38])[H:39])([C:15]([H:40])([H:41])[H:42])[H:36])[C:16]([C:17]([H:44])([H:45])[H:46])([C:18]([H:47])([H:48])[H:49])[H:43])([H:34])[H:35])([H:32])[H:33])([H:31])[C:19]([H:50])([H:51])[C:20]([H:52])([H:53])[2N:21]->1([C:22]([C:23]([H:55])([H:56])[H:57])([C:24]([H:58])([H:59])[H:60])[H:54])[C:25]([C:26]([H:62])([H:63])[H:64])([C:27]([H:65])([H:66])[H:67])[H:61])([H:28])([H:29])[H:30]", "dummies": []}
C     -1.4928    -2.0040     4.3117
C     -1.0521    -1.4115     3.0495
N     -0.6791    -0.9110     1.9910
Mn     0.0000     0.0000     0.0000
C      1.6126    -1.6357    -0.1391
O      2.4583    -2.4921    -0.2126
C     -1.4507    -1.4195    -1.0646
O     -2.2135    -2.1663    -1.6254
H     -1.3666     1.2308     0.0451
N      0.6823     0.9109    -1.9830
C      1.1817    -0.1014    -2.8317
C      0.9365     0.1730    -4.3292
N      1.6122     1.4303    -4.7618
C      0.5996     2.4255    -5.2415
C      0.1283     2.1837    -6.6867
C      1.0276     3.8816    -4.9926
C      2.7924     1.1612    -5.6513
C      3.8319     0.2645    -4.9380
C      3.5369     2.4432    -6.0757
C      1.5975     1.9379    -1.6521
C      2.3111     1.6998    -0.2893
N      1.4838     1.5529     0.9014
C      0.7289     2.7775     1.2015
C     -0.4563     2.6027     2.1751
C      1.5764     3.9801     1.6760
C      2.2676     0.9292     1.9968
C      3.7425     1.4188     2.1176
C      1.6687     0.9609     3.4190
H     -2.5690    -1.7846     4.4672
H     -1.3396    -3.1022     4.2781
H     -0.9029    -1.5733     5.1468
H     -0.0622     1.2850    -2.3635
H      0.6659    -1.0457    -2.5741
H      2.2699    -0.2560    -2.6608
H      1.2585    -0.7061    -4.9274
H     -0.1648     0.1926    -4.4868
H     -0.3136     2.3341    -4.6090
H      0.9208     2.4000    -7.4279
H     -0.7382     2.8413    -6.9122
H     -0.1974     1.1301    -6.8130
H      0.1272     4.5199    -4.8602
H      1.5904     4.3143    -5.8410
H      1.6341     3.9550    -4.0655
H      2.4604     0.6317    -6.5721
H      4.1405     0.7241    -3.9746
H      4.7359     0.1291    -5.5697
H      3.4471    -0.7559    -4.7457
H      2.9923     2.9860    -6.8685
H      3.7165     3.1017    -5.1998
H      4.5228     2.2006    -6.5274
H      2.3873     2.0167    -2.4324
H      1.0761     2.9177    -1.6326
H      3.0379     2.5241    -0.1467
H      2.8965     0.7635    -0.4150
H      0.2577     3.0903     0.2555
H     -0.1967     2.8487     3.2246
H     -1.2711     3.3047     1.8936
H     -0.8753     1.5866     2.1310
H      2.0288     3.8091     2.6698
H      0.9240     4.8754     1.7662
H      2.3669     4.2484     0.9506
H      2.3218    -0.1399     1.7289
H      3.8114     2.5200     2.1821
H      4.2272     0.9949     3.0235
H      4.3611     1.0706     1.2656
H      0.6284     0.6174     3.4557
H      2.2300     0.2538     4.0674
H      1.7642     1.9577     3.8906
68
{"conf": 3, "E": 158.64, "rms": -1.0, "geom": "OH", "total_charge": 0, "CA_charge": 1, "smiles": "C[C:1]#[6N:2]->[Mn+:3]1(<-[3C-:4]#[O+:5])(<-[4C-:6]#[O+:7])(<-[5H-:8])<-[1N@H:9]([CH2:10][CH2:11][N:12]([CH:13]([CH3:14])[CH3:15])[CH:16]([CH3:17])[CH3:18])[CH2:19][CH2:20][2N:21]->1([CH:22]([CH3:23])[CH3:24])[CH:25]([CH3:26])[CH3:27]", "smiles3D": "C([C:1]#[6N:2]->[Mn+:3]1(<-[3C-:4]#[O+:5])(<-[4C-:6]#[O+:7])(<-[5H-:8])<-[1N@@:9]([C:10]([C:11]([N:12]([C:13]([C:14]([H:37])([H:38])[H:39])([C:15]([H:40])([H:41])[H:42])[H:36])[C:16]([C:17]([H:44])([H:45])[H:46])([C:18]([H:47])([H:48])[H:49])[H:43])([H:34])[H:35])([H:32])[H:33])([H:31])[C:19]([H:50])([H:51])[C:20]([H:52])([H:53])[2N:21]->1([C:22]([C:23]([H:55])([H:56])[H:57])([C:24]([H:58])([H:59])[H:60])[H:54])[C:25]([C:26]([H:62])([H:63])[H:64])([C:27]([H:65])([H:66])[H:67])[H:61])([H:28])([H:29])[H:30]", "smiles3Dx": "C([C:1]#[6N:2]->[Mn+:3]1(<-[3C-:4]#[O+:5])(<-[4C-:6]#[O+:7])(<-[5H-:8])<-[1N@@:9]([C:10]([C:11]([N:12]([C:13]([C:14]([H:37])([H:38])[H:39])([C:15]([H:40])([H:41])[H:42])[H:36])[C:16]([C:17]([H:44])([H:45])[H:46])([C:18]([H:47])([H:48])[H:49])[H:43])([H:34])[H:35])([H:32])[H:33])([H:31])[C:19]([H:50])([H:51])[C:20]([H:52])([H:53])[2N:21]->1([C:22]([C:23]([H:55])([H:56])[H:57])([C:24]([H:58])([H:59])[H:60])[H:54])[C:25]([C:26]([H:62])([H:63])[H:64])([C:27]([H:65])([H:66])[H:67])[H:61])([H:28])([H:29])[H:30]", "dummies": []}
C      0.6623     4.6209     1.7466
C      0.4646     3.2665     1.2320
N      0.3005     2.1275     0.8017
Mn     0.0000     0.0000     0.0000
C     -1.5576    -0.4422     1.6313
O     -2.3770    -0.6712     2.4862
C     -1.7271     0.7480    -1.3041
O     -2.6329     1.1531    -1.9891
H      1.0823     0.4120    -1.4212
N     -0.1109    -2.1650    -0.6955
C     -1.3213    -2.5763    -1.3140
C     -2.6203    -2.4807    -0.4874
N     -3.6084    -3.4824    -0.9909
C     -3.8742    -4.5218     0.0550
C     -4.8771    -4.0736     1.1340
C     -4.2133    -5.8983    -0.5400
C     -4.7883    -2.8386    -1.6589
C     -4.3308    -2.0066    -2.8780
C     -5.8251    -3.8507    -2.1880
C      0.3670    -2.9728     0.3702
C      1.3898    -2.3113     1.3802
N      1.7996    -0.9230     1.1696
C      2.0389    -0.2029     2.4534
C      3.1318    -0.8620     3.3470
C      0.8010     0.0483     3.3411
C      3.0209    -0.8579     0.3247
C      3.0076    -1.6674    -0.9961
C      3.4515     0.5931    -0.0145
H      1.7346     4.7711     1.9880
H      0.3489     5.3577     0.9787
H      0.0537     4.7600     2.6636
H      0.5065    -2.2232    -1.3579
H     -1.1930    -3.6389    -1.6336
H     -1.4582    -1.9656    -2.2354
H     -2.4140    -2.6241     0.5849
H     -3.0214    -1.4492    -0.5220
H     -2.9201    -4.7244     0.5964
H     -4.8961    -4.8182     1.9581
H     -5.9057    -3.9767     0.7402
H     -4.5721    -3.0961     1.5624
H     -5.2982    -6.0397    -0.7040
H     -3.6656    -6.0519    -1.4940
H     -3.8997    -6.6990     0.1646
H     -5.3026    -2.1572    -0.9448
H     -5.2032    -1.6003    -3.4335
H     -3.7302    -1.1293    -2.5806
H     -3.7290    -2.6354    -3.5688
H     -5.3294    -4.6512    -2.7766
H     -6.5638    -3.3501    -2.8503
H     -6.4308    -4.2830    -1.3726
H     -0.4869    -3.3424     0.9689
H      0.8559    -3.8755    -0.0709
H      2.2993    -2.9554     1.4040
H      0.9322    -2.4100     2.3802
H      2.4084     0.8094     2.2043
H      4.1474    -0.7139     2.9306
H      3.1715    -0.3831     4.3485
H      2.9477    -1.9433     3.5030
H      0.2342    -0.8617     3.6092
H      0.1472     0.8095     2.8912
H      1.1084     0.5142     4.3018
H      3.8485    -1.3032     0.9124
H      2.3776    -1.2210    -1.7822
H      4.0381    -1.6832    -1.4130
H      2.7538    -2.7320    -0.8453
H      2.5810     1.2671    -0.0880
H      4.0232     0.6554    -0.9657
H      4.1274     0.9859     0.7749
68
{"conf": 4, "E": 148.62, "rms": -1.0, "geom": "OH", "total_charge": 0, "CA_charge": 1, "smiles": "C[C:1]#[6N:2]->[Mn+:3]1(<-[3C-:4]#[O+:5])(<-[4C-:6]#[O+:7])(<-[5H-:8])<-[1N@H:9]([CH2:10][CH2:11][N:12]([CH:13]([CH3:14])[CH3:15])[CH:16]([CH3:17])[CH3:18])[CH2:19][CH2:20][2N:21]->1([CH:22]([CH3:23])[CH3:24])[CH:25]([CH3:26])[CH3:27]", "smiles3D": "C([C:1]#[6N:2]->[Mn+:3]1(<-[3C-:4]#[O+:5])(<-[4C-:6]#[O+:7])(<-[5H-:8])<-[1N@@:9]([C:10]([C:11]([N:12]([C:13]([C:14]([H:37])([H:38])[H:39])([C:15]([H:40])([H:41])[H:42])[H:36])[C:16]([C:17]([H:44])([H:45])[H:46])([C:18]([H:47])([H:48])[H:49])[H:43])([H:34])[H:35])([H:32])[H:33])([H:31])[C:19]([H:50])([H:51])[C:20]([H:52])([H:53])[2N:21]->1([C:22]([C:23]([H:55])([H:56])[H:57])([C:24]([H:58])([H:59])[H:60])[H:54])[C:25]([C:26]([H:62])([H:63])[H:64])([C:27]([H:65])([H:66])[H:67])[H:61])([H:28])([H:29])[H:30]", "smiles3Dx": "C([C:1]#[6N:2]->[Mn+:3]1(<-[3C-:4]#[O+:5])(<-[4C-:6]#[O+:7])(<-[5H-:8])<-[1N@@:9]([C:10]([C:11]([N:12]([C:13]([C:14]([H:37])([H:38])[H:39])([C:15]([H:40])([H:41])[H:42])[H:36])[C:16]([C:17]([H:44])([H:45])[H:46])([C:18]([H:47])([H:48])[H:49])[H:43])([H:34])[H:35])([H:32])[H:33])([H:31])[C:19]([H:50])([H:51])[C:20]([H:52])([H:53])[2N:21]->1([C:22]([C:23]([H:55])([H:56])[H:57])([C:24]([H:58])([H:59])[H:60])[H:54])[C:25]([C:26]([H:62])([H:63])[H:64])([C:27]([H:65])([H:66])[H:67])[H:61])([H:28])([H:29])[H:30]", "dummies": []}
C      0.4450    -4.6225     1.8080
C      0.3115    -3.2655     1.2798
N      0.2013    -2.1263     0.8333
Mn     0.0000     0.0000     0.0000
C     -1.7149    -0.6096    -1.4014
O     -2.6224    -0.9293    -2.1286
C     -1.6604     0.3996     1.5289
O     -2.5338     0.6108     2.3331
H      1.1063     0.6614     1.2988
N     -0.0196     2.1098    -0.8581
C     -1.3224     2.6392    -0.9207
C     -1.3872     4.1572    -1.2309
N     -0.2780     4.9495    -0.6253
C     -0.4145     5.3371     0.8192
C      0.9798     5.3468     1.4718
C     -1.3256     4.4419     1.6815
C      0.0872     6.1449    -1.4535
C      0.9769     5.7519    -2.6380
C     -1.1277     6.9746    -1.9214
C      0.6215     1.9680    -2.0936
C      1.9176     1.1080    -1.9971
N      1.7558    -0.2755    -1.5711
C      1.4231    -1.2200    -2.6829
C      0.8056    -2.5563    -2.1964
C      0.5555    -0.6991    -3.8553
C      3.0167    -0.7619    -0.9303
C      3.2101    -0.3599     0.5339
C      4.3192    -0.3727    -1.6966
H     -0.4922    -5.1858     1.6209
H      1.2907    -5.1331     1.3032
H      0.6383    -4.5770     2.8994
H      0.4957     2.6242    -0.3051
H     -1.8222     2.4554     0.0409
H     -1.9093     2.0994    -1.6970
H     -1.3467     4.2224    -2.3377
H     -2.3775     4.5714    -0.9446
H     -0.8358     6.3643     0.9027
H      0.9088     5.6519     2.5380
H      1.4356     4.3348     1.4191
H      1.6638     6.0601     0.9711
H     -2.3613     4.4017     1.2898
H     -1.4028     4.8708     2.7038
H     -0.8975     3.4242     1.7912
H      0.7108     6.8451    -0.8567
H      0.4217     5.1550    -3.3898
H      1.3601     6.6649    -3.1420
H      1.8501     5.1694    -2.2753
H     -1.8116     7.1824    -1.0729
H     -1.6960     6.4578    -2.7223
H     -0.7813     7.9484    -2.3290
H     -0.0693     1.5166    -2.8205
H      0.9033     2.9716    -2.4732
H      2.5710     1.6382    -1.2744
H      2.4317     1.1397    -2.9825
H      2.3822    -1.5019    -3.1648
H     -0.1479    -2.4299    -1.6769
H      1.4728    -3.1362    -1.5342
H      0.6143    -3.2221    -3.0653
H     -0.4844    -0.4872    -3.5714
H      1.0061     0.1795    -4.3566
H      0.5041    -1.4781    -4.6464
H      2.9986    -1.8665    -0.9177
H      4.2116    -0.6895     0.8867
H      2.4949    -0.9080     1.1758
H      3.1714     0.7384     0.6754
H      4.2286    -0.4921    -2.7927
H      4.6191     0.6767    -1.4913
H      5.1556    -1.0252    -1.3652
68
{"conf": 5, "E": 147.18, "rms": -1.0, "geom": "OH", "total_charge": 0, "CA_charge": 1, "smiles": "C[C:1]#[6N:2]->[Mn+:3]1(<-[3C-:4]#[O+:5])(<-[4C-:6]#[O+:7])(<-[5H-:8])<-[1N@H:9]([CH2:10][CH2:11][N:12]([CH:13]([CH3:14])[CH3:15])[CH:16]([CH3:17])[CH3:18])[CH2:19][CH2:20][2N:21]->1([CH:22]([CH3:23])[CH3:24])[CH:25]([CH3:26])[CH3:27]", "smiles3D": "C([C:1]#[6N:2]->[Mn+:3]1(<-[3C-:4]#[O+:5])(<-[4C-:6]#[O+:7])(<-[5H-:8])<-[1N@@:9]([C:10]([C:11]([N:12]([C:13]([C:14]([H:37])([H:38])[H:39])([C:15]([H:40])([H:41])[H:42])[H:36])[C:16]([C:17]([H:44])([H:45])[H:46])([C:18]([H:47])([H:48])[H:49])[H:43])([H:34])[H:35])([H:32])[H:33])([H:31])[C:19]([H:50])([H:51])[C:20]([H:52])([H:53])[2N:21]->1([C:22]([C:23]([H:55])([H:56])[H:57])([C:24]([H:58])([H:59])[H:60])[H:54])[C:25]([C:26]([H:62])([H:63])[H:64])([C:27]([H:65])([H:66])[H:67])[H:61])([H:28])([H:29])[H:30]", "smiles3Dx": "C([C:1]#[6N:2]->[Mn+:3]1(<-[3C-:4]#[O+:5])(<-[4C-:6]#[O+:7])(<-[5H-:8])<-[1N@@:9]([C:10]([C:11]([N:12]([C:13]([C:14]([H:37])([H:38])[H:39])([C:15]([H:40])([H:41])[H:42])[H:36])[C:16]([C:17]([H:44])([H:45])[H:46])([C:18]([H:47])([H:48])[H:49])[H:43])([H:34])[H:35])([H:32])[H:33])([H:31])[C:19]([H:50])([H:51])[C:20]([H:52])([H:53])[2N:21]->1([C:22]([C:23]([H:55])([H:56])[H:57])([C:24]([H:58])([H:59])[H:60])[H:54])[C:25]([C:26]([H:62])([H:63])[H:64])([C:27]([H:65])([H:66])[H:67])[H:61])([H:28])([H:29])[H:30]", "dummies": []}
C      4.7772     1.0575     0.9370
C      3.3768     0.7412     0.6593
N      2.2012     0.4715     0.4241
Mn     0.0000     0.0000     0.0000
C     -0.2296    -0.9066     2.1011
O     -0.3524    -1.3790     3.2038
C     -0.4955     2.0533     0.8874
O     -0.7539     3.1350     1.3539
H      0.1389     0.8642    -1.6192
N     -2.1921    -0.5159    -0.4943
C     -3.0689    -0.5858     0.6130
C     -3.2910     0.7608     1.3135
N     -4.5996     0.7681     2.0109
C     -4.5132     1.2497     3.4230
C     -5.7670     0.9411     4.2481
C     -4.0886     2.7253     3.5700
C     -5.7326     1.1648     1.1185
C     -6.9615     0.2738     1.3392
C     -6.0947     2.6545     1.1549
C     -2.1462    -1.7436    -1.1941
C     -0.7996    -1.9602    -1.9272
N      0.4187    -1.9977    -1.1258
C      0.4343    -3.1172    -0.1771
C      1.5269    -3.0584     0.9133
C      0.4772    -4.5196    -0.8253
C      1.5984    -1.8006    -2.0122
C      1.5109    -2.4969    -3.4067
C      2.9979    -2.1285    -1.4484
H      4.9607     0.9948     2.0293
H      5.0020     2.0841     0.5818
H      5.4304     0.3320     0.4098
H     -2.4946     0.1343    -1.0666
H     -2.6786    -1.3120     1.3573
H     -4.0578    -0.9621     0.2563
H     -3.2364     1.5933     0.5788
H     -2.4598     0.8919     2.0352
H     -3.7119     0.6521     3.9155
H     -5.5429     1.0682     5.3290
H     -6.5990     1.6290     4.0008
H     -6.0825    -0.1115     4.0877
H     -3.3257     3.0084     2.8168
H     -3.6427     2.8803     4.5756
H     -4.9479     3.4188     3.4920
H     -5.4403     0.9652     0.0614
H     -6.6492    -0.7862     1.4514
H     -7.5461     0.5780     2.2283
H     -7.6383     0.3435     0.4605
H     -6.7701     2.8917     0.3051
H     -6.6347     2.9217     2.0840
H     -5.1836     3.2778     1.0416
H     -2.9566    -1.7421    -1.9633
H     -2.3372    -2.6099    -0.5252
H     -0.7108    -1.1117    -2.6409
H     -0.8926    -2.8875    -2.5268
H     -0.5169    -3.0614     0.3796
H      1.1356    -3.5087     1.8513
H      2.4302    -3.6484     0.6581
H      1.8196    -2.0214     1.1426
H     -0.3869    -4.7009    -1.4916
H      0.4181    -5.2950    -0.0311
H      1.4195    -4.6904    -1.3782
H      1.6096    -0.7094    -2.2116
H      2.4710    -2.4055    -3.9592
H      0.7558    -2.0169    -4.0618
H      1.2762    -3.5737    -3.3161
H      3.2052    -1.6501    -0.4838
H      3.7724    -1.7217    -2.1343
H      3.1746    -3.2206    -1.3945
68
{"conf": 6, "E": 136.29, "rms": -1.0, "geom": "OH", "total_charge": 0, "CA_charge": 1, "smiles": "C[C:1]#[6N:2]->[Mn+:3]1(<-[3C-:4]#[O+:5])(<-[4C-:6]#[O+:7])(<-[5H-:8])<-[1N@H:9]([CH2:10][CH2:11][N:12]([CH:13]([CH3:14])[CH3:15])[CH:16]([CH3:17])[CH3:18])[CH2:19][CH2:20][2N:21]->1([CH:22]([CH3:23])[CH3:24])[CH:25]([CH3:26])[CH3:27]", "smiles3D": "C([C:1]#[6N:2]->[Mn+:3]1(<-[3C-:4]#[O+:5])(<-[4C-:6]#[O+:7])(<-[5H-:8])<-[1N@@:9]([C:10]([C:11]([N:12]([C:13]([C:14]([H:37])([H:38])[H:39])([C:15]([H:40])([H:41])[H:42])[H:36])[C:16]([C:17]([H:44])([H:45])[H:46])([C:18]([H:47])([H:48])[H:49])[H:43])([H:34])[H:35])([H:32])[H:33])([H:31])[C:19]([H:50])([H:51])[C:20]([H:52])([H:53])[2N:21]->1([C:22]([C:23]([H:55])([H:56])[H:57])([C:24]([H:58])([H:59])[H:60])[H:54])[C:25]([C:26]([H:62])([H:63])[H:64])([C:27]([H:65])([H:66])[H:67])[H:61])([H:28])([H:29])[H:30]", "smiles3Dx": "C([C:1]#[6N:2]->[Mn+:3]1(<-[3C-:4]#[O+:5])(<-[4C-:6]#[O+:7])(<-[5H-:8])<-[1N@@:9]([C:10]([C:11]([N:12]([C:13]([C:14]([H:37])([H:38])[H:39])([C:15]([H:40])([H:41])[H:42])[H:36])[C:16]([C:17]([H:44])([H:45])[H:46])([C:18]([H:47])([H:48])[H:49])[H:43])([H:34])[H:35])([H:32])[H:33])([H:31])[C:19]([H:50])([H:51])[C:20]([H:52])([H:53])[2N:21]->1([C:22]([C:23]([H:55])([H:56])[H:57])([C:24]([H:58])([H:59])[H:60])[H:54])[C:25]([C:26]([H:62])([H:63])[H:64])([C:27]([H:65])([H:66])[H:67])[H:61])([H:28])([H:29])[H:30]", "dummies": []}
C     -1.0224    -3.7380    -3.1332
C     -0.7237    -2.6370    -2.2183
N     -0.4740    -1.7091    -1.4522
Mn     0.0000     0.0000     0.0000
C     -2.0585    -0.3264     0.9755
O     -3.1372    -0.4963     1.4870
C      0.8673    -1.5574     1.4407
O      1.3235    -2.3763     2.1993
H      1.6941     0.1799    -0.6943
N      0.4699     1.7106     1.4431
C     -0.1484     1.4734     2.6895
C      0.6476     2.0031     3.8995
N      0.7542     3.4835     3.8707
C      0.0053     4.2337     4.9214
C      0.1632     3.6729     6.3524
C     -1.4750     4.3179     4.5401
C      2.1113     3.9905     3.5219
C      3.0729     4.0221     4.7183
C      2.0421     5.3653     2.8385
C      0.0799     2.9009     0.7863
C     -1.0392     2.6746    -0.2717
N     -0.7825     1.7287    -1.3498
C     -2.0574     1.3296    -1.9969
C     -3.0922     2.4798    -2.1862
C     -1.9777     0.5754    -3.3411
C      0.3246     2.1644    -2.2120
C      0.9308     1.0691    -3.1154
C      0.0379     3.4103    -3.0811
H     -2.1214    -3.8299    -3.2537
H     -0.6146    -4.6833    -2.7201
H     -0.5582    -3.5340    -4.1199
H      1.3782     1.7103     1.5508
H     -0.2499     0.3784     2.8099
H     -1.1732     1.9090     2.7114
H      1.6490     1.5197     3.9127
H      0.1297     1.6369     4.8059
H      0.3639     5.2826     4.9587
H     -0.5402     2.8362     6.5478
H      1.1931     3.3173     6.5449
H     -0.0673     4.4709     7.0902
H     -1.9436     3.3115     4.5517
H     -2.0184     4.9710     5.2561
H     -1.5793     4.7508     3.5225
H      2.5644     3.3121     2.7656
H      2.7542     4.7742     5.4699
H      3.1319     3.0213     5.1941
H      4.0931     4.2936     4.3724
H      1.2505     5.3743     2.0619
H      3.0122     5.5873     2.3444
H      1.8410     6.1796     3.5644
H     -0.3059     3.6376     1.5255
H      0.9603     3.3723     0.3012
H     -1.9225     2.3118     0.2967
H     -1.3041     3.6654    -0.6915
H     -2.5184     0.6171    -1.2914
H     -3.9680     2.1314    -2.7752
H     -2.6563     3.3489    -2.7118
H     -3.5093     2.8197    -1.2164
H     -1.7351     1.2495    -4.1848
H     -2.9710     0.1327    -3.5709
H     -1.2855    -0.2744    -3.3178
H      1.1499     2.4458    -1.5373
H      0.5117     1.0715    -4.1420
H      2.0210     1.2510    -3.2344
H      0.8160     0.0669    -2.6765
H      0.9695     3.7135    -3.6058
H     -0.7216     3.2133    -3.8596
H     -0.2708     4.2823    -2.4750
68
{"conf": 7, "E": 154.69, "rms": -1.0, "geom": "OH", "total_charge": 0, "CA_charge": 1, "smiles": "C[C:1]#[6N:2]->[Mn+:3]1(<-[3C-:4]#[O+:5])(<-[4C-:6]#[O+:7])(<-[5H-:8])<-[1N@H:9]([CH2:10][CH2:11][N:12]([CH:13]([CH3:14])[CH3:15])[CH:16]([CH3:17])[CH3:18])[CH2:19][CH2:20][2N:21]->1([CH:22]([CH3:23])[CH3:24])[CH:25]([CH3:26])[CH3:27]", "smiles3D": "C([C:1]#[6N:2]->[Mn+:3]1(<-[3C-:4]#[O+:5])(<-[4C-:6]#[O+:7])(<-[5H-:8])<-[1N@@:9]([C:10]([C:11]([N:12]([C:13]([C:14]([H:37])([H:38])[H:39])([C:15]([H:40])([H:41])[H:42])[H:36])[C:16]([C:17]([H:44])([H:45])[H:46])([C:18]([H:47])([H:48])[H:49])[H:43])([H:34])[H:35])([H:32])[H:33])([H:31])[C:19]([H:50])([H:51])[C:20]([H:52])([H:53])[2N:21]->1([C:22]([C:23]([H:55])([H:56])[H:57])([C:24]([H:58])([H:59])[H:60])[H:54])[C:25]([C:26]([H:62])([H:63])[H:64])([C:27]([H:65])([H:66])[H:67])[H:61])([H:28])([H:29])[H:30]", "smiles3Dx": "C([C:1]#[6N:2]->[Mn+:3]1(<-[3C-:4]#[O+:5])(<-[4C-:6]#[O+:7])(<-[5H-:8])<-[1N@@:9]([C:10]([C:11]([N:12]([C:13]([C:14]([H:37])([H:38])[H:39])([C:15]([H:40])([H:41])[H:42])[H:36])[C:16]([C:17]([H:44])([H:45])[H:46])([C:18]([H:47])([H:48])[H:49])[H:43])([H:34])[H:35])([H:32])[H:33])([H:31])[C:19]([H:50])([H:51])[C:20]([H:52])([H:53])[2N:21]->1([C:22]([C:23]([H:55])([H:56])[H:57])([C:24]([H:58])([H:59])[H:60])[H:54])[C:25]([C:26]([H:62])([H:63])[H:64])([C:27]([H:65])([H:66])[H:67])[H:61])([H:28])([H:29])[H:30]", "dummies": []}
C      2.3378    -4.2654     1.0861
C      1.6505    -3.0145     0.7677
N      1.0755    -1.9630     0.4972
Mn     0.0000     0.0000     0.0000
C     -1.0271    -1.0413    -1.7738
O     -1.5712    -1.5916    -2.6988
C     -1.8174    -0.6770     1.2159
O     -2.7754    -1.0332     1.8558
H      0.6556     0.6426     1.5781
N     -0.9342     2.0417    -0.3922
C     -1.9346     1.9641    -1.3752
C     -2.9601     3.1096    -1.2958
N     -3.9652     2.9559    -2.3873
C     -5.3218     2.6920    -1.8100
C     -6.0461     3.9597    -1.3225
C     -6.1991     1.8192    -2.7224
C     -3.8440     4.0377    -3.4221
C     -4.8529     3.8915    -4.5791
C     -2.4359     4.0298    -4.0643
C      0.1465     2.9158    -0.6723
C      1.3033     2.3257    -1.5477
N      1.7645     0.9695    -1.2171
C      2.0487     0.1814    -2.4500
C      0.9982     0.2409    -3.6006
C      2.3492    -1.3096    -2.1719
C      2.9272     0.9885    -0.2788
C      2.9203     2.0744     0.8372
C      4.3296     1.0859    -0.9477
H      1.6062    -5.0993     1.0870
H      3.1204    -4.4603     0.3243
H      2.8082    -4.1842     2.0875
H     -1.3215     2.2997     0.3983
H     -1.4807     1.9575    -2.3852
H     -2.4808     1.0101    -1.2321
H     -3.4154     3.0824    -0.2812
H     -2.4605     4.0986    -1.3202
H     -5.2005     2.0476    -0.9078
H     -5.3880     4.5415    -0.6439
H     -6.3565     4.6143    -2.1583
H     -6.9581     3.6744    -0.7559
H     -6.9241     1.2437    -2.1067
H     -5.5718     1.0906    -3.2786
H     -6.8021     2.4134    -3.4345
H     -4.0004     5.0331    -2.9495
H     -4.8631     2.8496    -4.9630
H     -4.5877     4.5629    -5.4240
H     -5.8675     4.2074    -4.2784
H     -1.6381     4.2872    -3.3412
H     -2.2174     3.0312    -4.5000
H     -2.3671     4.7901    -4.8717
H      0.5724     3.2608     0.2887
H     -0.2364     3.8231    -1.1897
H      0.9564     2.3977    -2.5885
H      2.1615     3.0266    -1.4877
H      2.9660     0.6098    -2.8997
H      1.3362     0.9599    -4.3786
H      0.8719    -0.7334    -4.1212
H      0.0096     0.5833    -3.2724
H      2.8301    -1.7574    -3.0683
H      3.0492    -1.4749    -1.3351
H      1.4236    -1.8823    -1.9874
H      2.8860     0.0164     0.2519
H      3.6950     1.8208     1.5929
H      1.9920     2.1586     1.4061
H      3.1839     3.0788     0.4455
H      4.3735     1.9579    -1.6337
H      5.1257     1.2159    -0.1828
H      4.6088     0.1632    -1.4932
68
{"conf": 8, "E": 140.21, "rms": -1.0, "geom": "OH", "total_charge": 0, "CA_charge": 1, "smiles": "C[C:1]#[6N:2]->[Mn+:3]1(<-[3C-:4]#[O+:5])(<-[4C-:6]#[O+:7])(<-[5H-:8])<-[1N@H:9]([CH2:10][CH2:11][N:12]([CH:13]([CH3:14])[CH3:15])[CH:16]([CH3:17])[CH3:18])[CH2:19][CH2:20][2N:21]->1([CH:22]([CH3:23])[CH3:24])[CH:25]([CH3:26])[CH3:27]", "smiles3D": "C([C:1]#[6N:2]->[Mn+:3]1(<-[3C-:4]#[O+:5])(<-[4C-:6]#[O+:7])(<-[5H-:8])<-[1N@@:9]([C:10]([C:11]([N:12]([C:13]([C:14]([H:37])([H:38])[H:39])([C:15]([H:40])([H:41])[H:42])[H:36])[C:16]([C:17]([H:44])([H:45])[H:46])([C:18]([H:47])([H:48])[H:49])[H:43])([H:34])[H:35])([H:32])[H:33])([H:31])[C:19]([H:50])([H:51])[C:20]([H:52])([H:53])[2N:21]->1([C:22]([C:23]([H:55])([H:56])[H:57])([C:24]([H:58])([H:59])[H:60])[H:54])[C:25]([C:26]([H:62])([H:63])[H:64])([C:27]([H:65])([H:66])[H:67])[H:61])([H:28])([H:29])[H:30]", "smiles3Dx": "C([C:1]#[6N:2]->[Mn+:3]1(<-[3C-:4]#[O+:5])(<-[4C-:6]#[O+:7])(<-[5H-:8])<-[1N@@:9]([C:10]([C:11]([N:12]([C:13]([C:14]([H:37])([H:38])[H:39])([C:15]([H:40])([H:41])[H:42])[H:36])[C:16]([C:17]([H:44])([H:45])[H:46])([C:18]([H:47])([H:48])[H:49])[H:43])([H:34])[H:35])([H:32])[H:33])([H:31])[C:19]([H:50])([H:51])[C:20]([H:52])([H:53])[2N:21]->1([C:22]([C:23]([H:55])([H:56])[H:57])([C:24]([H:58])([H:59])[H:60])[H:54])[C:25]([C:26]([H:62])([H:63])[H:64])([C:27]([H:65])([H:66])[H:67])[H:61])([H:28])([H:29])[H:30]", "dummies": []}
C      1.9199    -2.6764     3.7400
C      1.3549    -1.8962     2.6399
N      0.8782    -1.2440     1.7138
Mn     0.0000     0.0000     0.0000
C     -1.7953     0.4967     1.3502
O     -2.7369     0.7576     2.0570
C      1.0764     1.8280     0.8671
O      1.6416     2.7908     1.3230
H      1.4930    -0.2876    -1.0358
N     -0.8806     1.2406    -1.7046
C     -1.6487     2.2990    -1.1808
C     -1.7571     3.4947    -2.1449
N     -2.6191     4.5445    -1.5534
C     -3.6723     5.0410    -2.4891
C     -4.7784     5.8378    -1.7893
C     -3.1274     5.7903    -3.7218
C     -1.8780     5.4702    -0.6423
C     -2.6667     5.7399     0.6449
C     -1.3908     6.7692    -1.2953
C     -1.5833     0.3359    -2.5320
C     -2.1008    -0.9130    -1.7580
N     -1.1230    -1.7431    -1.0646
C     -0.1849    -2.3831    -1.9979
C      1.1082    -2.9355    -1.3611
C     -0.7908    -3.4819    -2.9011
C     -1.7994    -2.5997    -0.0590
C     -3.1621    -3.2051    -0.5133
C     -0.9857    -3.7510     0.5687
H      3.0253    -2.6984     3.6481
H      1.6376    -2.2110     4.7066
H      1.5245    -3.7122     3.6983
H     -0.1699     1.5854    -2.1703
H     -1.1677     2.6440    -0.2462
H     -2.6753     1.9465    -0.9283
H     -2.1662     3.1220    -3.1078
H     -0.7437     3.8956    -2.3690
H     -4.1965     4.1417    -2.8866
H     -5.6498     5.9438    -2.4706
H     -5.1209     5.3007    -0.8798
H     -4.4418     6.8587    -1.5226
H     -2.9459     6.8625    -3.5146
H     -2.1910     5.3301    -4.0978
H     -3.8776     5.7451    -4.5400
H     -0.9513     4.9618    -0.2904
H     -3.4652     6.4919     0.4973
H     -1.9837     6.1324     1.4287
H     -3.1172     4.7963     1.0202
H     -0.8621     6.5497    -2.2460
H     -0.6676     7.2742    -0.6196
H     -2.2235     7.4781    -1.4687
H     -0.9359     0.0111    -3.3728
H     -2.4665     0.8397    -2.9887
H     -2.8152    -0.5241    -1.0008
H     -2.6831    -1.5288    -2.4719
H      0.1659    -1.5893    -2.6772
H      1.3872    -2.3793    -0.4544
H      1.9483    -2.8292    -2.0813
H      1.0489    -4.0174    -1.1255
H     -1.0932    -4.3774    -2.3281
H     -1.6495    -3.1134    -3.4925
H     -0.0275    -3.8119    -3.6385
H     -2.0319    -1.9193     0.7778
H     -3.0791    -3.7442    -1.4744
H     -3.9461    -2.4264    -0.6066
H     -3.5490    -3.9205     0.2443
H     -0.0036    -3.4325     0.9367
H     -1.5222    -4.1311     1.4649
H     -0.8802    -4.6119    -0.1189
68
{"conf": 9, "E": 141.9, "rms": -1.0, "geom": "OH", "total_charge": 0, "CA_charge": 1, "smiles": "C[C:1]#[6N:2]->[Mn+:3]1(<-[3C-:4]#[O+:5])(<-[4C-:6]#[O+:7])(<-[5H-:8])<-[1N@H:9]([CH2:10][CH2:11][N:12]([CH:13]([CH3:14])[CH3:15])[CH:16]([CH3:17])[CH3:18])[CH2:19][CH2:20][2N:21]->1([CH:22]([CH3:23])[CH3:24])[CH:25]([CH3:26])[CH3:27]", "smiles3D": "C([C:1]#[6N:2]->[Mn+:3]1(<-[3C-:4]#[O+:5])(<-[4C-:6]#[O+:7])(<-[5H-:8])<-[1N@@:9]([C:10]([C:11]([N:12]([C:13]([C:14]([H:37])([H:38])[H:39])([C:15]([H:40])([H:41])[H:42])[H:36])[C:16]([C:17]([H:44])([H:45])[H:46])([C:18]([H:47])([H:48])[H:49])[H:43])([H:34])[H:35])([H:32])[H:33])([H:31])[C:19]([H:50])([H:51])[C:20]([H:52])([H:53])[2N:21]->1([C:22]([C:23]([H:55])([H:56])[H:57])([C:24]([H:58])([H:59])[H:60])[H:54])[C:25]([C:26]([H:62])([H:63])[H:64])([C:27]([H:65])([H:66])[H:67])[H:61])([H:28])([H:29])[H:30]", "smiles3Dx": "C([C:1]#[6N:2]->[Mn+:3]1(<-[3C-:4]#[O+:5])(<-[4C-:6]#[O+:7])(<-[5H-:8])<-[1N@@:9]([C:10]([C:11]([N:12]([C:13]([C:14]([H:37])([H:38])[H:39])([C:15]([H:40])([H:41])[H:42])[H:36])[C:16]([C:17]([H:44])([H:45])[H:46])([C:18]([H:47])([H:48])[H:49])[H:43])([H:34])[H:35])([H:32])[H:33])([H:31])[C:19]([H:50])([H:51])[C:20]([H:52])([H:53])[2N:21]->1([C:22]([C:23]([H:55])([H:56])[H:57])([C:24]([H:58])([H:59])[H:60])[H:54])[C:25]([C:26]([H:62])([H:63])[H:64])([C:27]([H:65])([H:66])[H:67])[H:61])([H:28])([H:29])[H:30]", "dummies": []}
C     -3.5129    -3.4405    -0.8134
C     -2.4792    -2.4336    -0.5767
N     -1.6127    -1.5862    -0.3760
Mn     0.0000     0.0000     0.0000
C      0.6907    -1.0536     1.9248
O      1.0571    -1.6058     2.9324
C      1.5405    -1.3091    -1.0808
O      2.3516    -1.9974    -1.6487
H     -0.3605     0.7335    -1.6404
N      1.4489     1.6719     0.4943
C      2.7715     1.1998     0.4550
C      3.8154     2.2800     0.7999
N      5.1733     1.8282     0.4188
C      5.8004     0.8975     1.3986
C      6.5528     1.6071     2.5358
C      6.7050    -0.1106     0.6793
C      6.0625     2.8635    -0.1814
C      5.7483     3.0036    -1.6735
C      5.9969     4.2388     0.5176
C      1.0112     2.1653     1.7479
C     -0.5451     2.2148     2.0064
N     -1.4235     1.5061     1.0728
C     -1.9749     2.4476     0.0657
C     -0.9526     3.3504    -0.6751
C     -2.8579     1.7538    -1.0035
C     -2.5273     0.7866     1.7598
C     -3.4713     1.7225     2.5710
C     -2.1069    -0.3793     2.6826
H     -4.4731    -3.0922    -0.3806
H     -3.2154    -4.3954    -0.3333
H     -3.6339    -3.5968    -1.9050
H      1.3625     2.3191    -0.1355
H      2.8805     0.3450     1.1532
H      2.9781     0.8359    -0.5752
H      3.7759     2.5317     1.8814
H      3.5212     3.1842     0.2304
H      5.0105     0.2869     1.8868
H      5.8740     2.2998     3.0745
H      6.9150     0.8561     3.2699
H      7.4341     2.1658     2.1589
H      6.1516    -0.5797    -0.1620
H      7.6215     0.3711     0.2815
H      7.0134    -0.9132     1.3830
H      7.1204     2.5312    -0.1289
H      6.4608     3.7095    -2.1516
H      5.8466     2.0158    -2.1721
H      4.7150     3.3786    -1.8300
H      5.0728     4.7938     0.2543
H      6.0461     4.1377     1.6185
H      6.8597     4.8594     0.1944
H      1.4611     1.5381     2.5518
H      1.4101     3.1996     1.8746
H     -0.8441     3.2868     2.0556
H     -0.6949     1.8289     3.0303
H     -2.6338     3.1571     0.6080
H     -0.2920     3.9140     0.0098
H     -1.5097     4.1311    -1.2371
H     -0.3486     2.8161    -1.4249
H     -2.4970     0.7356    -1.2298
H     -2.9017     2.3305    -1.9527
H     -3.9057     1.6768    -0.6431
H     -3.1515     0.3116     0.9796
H     -4.1275     2.3121     1.9004
H     -2.9101     2.4110     3.2329
H     -4.1703     1.1380     3.2062
H     -1.3570    -0.1145     3.4497
H     -2.9892    -0.7743     3.2302
H     -1.7696    -1.2407     2.0866
68
{"conf": 10, "E": 140.21, "rms": -1.0, "geom": "OH", "total_charge": 0, "CA_charge": 1, "smiles": "C[C:1]#[6N:2]->[Mn+:3]1(<-[3C-:4]#[O+:5])(<-[4C-:6]#[O+:7])(<-[5H-:8])<-[1N@H:9]([CH2:10][CH2:11][N:12]([CH:13]([CH3:14])[CH3:15])[CH:16]([CH3:17])[CH3:18])[CH2:19][CH2:20][2N:21]->1([CH:22]([CH3:23])[CH3:24])[CH:25]([CH3:26])[CH3:27]", "smiles3D": "C([C:1]#[6N:2]->[Mn+:3]1(<-[3C-:4]#[O+:5])(<-[4C-:6]#[O+:7])(<-[5H-:8])<-[1N@@:9]([C:10]([C:11]([N:12]([C:13]([C:14]([H:37])([H:38])[H:39])([C:15]([H:40])([H:41])[H:42])[H:36])[C:16]([C:17]([H:44])([H:45])[H:46])([C:18]([H:47])([H:48])[H:49])[H:43])([H:34])[H:35])([H:32])[H:33])([H:31])[C:19]([H:50])([H:51])[C:20]([H:52])([H:53])[2N:21]->1([C:22]([C:23]([H:55])([H:56])[H:57])([C:24]([H:58])([H:59])[H:60])[H:54])[C:25]([C:26]([H:62])([H:63])[H:64])([C:27]([H:65])([H:66])[H:67])[H:61])([H:28])([H:29])[H:30]", "smiles3Dx": "C([C:1]#[6N:2]->[Mn+:3]1(<-[3C-:4]#[O+:5])(<-[4C-:6]#[O+:7])(<-[5H-:8])<-[1N@@:9]([C:10]([C:11]([N:12]([C:13]([C:14]([H:37])([H:38])[H:39])([C:15]([H:40])([H:41])[H:42])[H:36])[C:16]([C:17]([H:44])([H:45])[H:46])([C:18]([H:47])([H:48])[H:49])[H:43])([H:34])[H:35])([H:32])[H:33])([H:31])[C:19]([H:50])([H:51])[C:20]([H:52])([H:53])[2N:21]->1([C:22]([C:23]([H:55])([H:56])[H:57])([C:24]([H:58])([H:59])[H:60])[H:54])[C:25]([C:26]([H:62])([H:63])[H:64])([C:27]([H:65])([H:66])[H:67])[H:61])([H:28])([H:29])[H:30]", "dummies": []}
C     -0.9489     3.9975     2.8207
C     -0.6708     2.8211     1.9980
N     -0.4381     1.8299     1.3098
Mn     0.0000     0.0000     0.0000
C     -2.1772     0.0736    -0.7398
O     -3.3182     0.1112    -1.1282
C      0.5582     1.4347    -1.6977
O      0.8513     2.1887    -2.5920
H      1.7735     0.0164     0.4891
N      0.4304    -1.8240    -1.3069
C     -0.3757    -1.7880    -2.4616
C      0.2352    -2.5639    -3.6430
N     -0.6869    -2.5283    -4.8022
C     -0.5236    -1.3050    -5.6466
C     -1.8814    -0.7076    -6.0359
C      0.3943    -1.4754    -6.8630
C     -0.9283    -3.8727    -5.4068
C      0.3148    -4.5102    -6.0596
C     -2.1378    -3.9063    -6.3471
C      0.2511    -2.9559    -0.4801
C     -0.7565    -2.7023     0.6806
N     -0.4704    -1.6171     1.6115
C     -1.6978    -1.2463     2.3589
C     -2.5921    -2.4442     2.8003
C     -1.5405    -0.3284     3.5895
C      0.7586    -1.8617     2.3798
C      1.3616    -0.6225     3.0751
C      0.6800    -3.0095     3.4126
H     -1.7113     4.6280     2.3187
H     -0.0161     4.5822     2.9572
H     -1.3304     3.6730     3.8107
H      1.3119    -1.7666    -1.5526
H     -0.4994    -0.7306    -2.7625
H     -1.3867    -2.2028    -2.2432
H      1.2243    -2.1310    -3.9116
H      0.4300    -3.6039    -3.3053
H     -0.0427    -0.5080    -5.0346
H     -1.7492     0.3483    -6.3560
H     -2.5675    -0.7205    -5.1623
H     -2.3521    -1.2504    -6.8776
H      1.3515    -1.9492    -6.5619
H      0.6345    -0.4771    -7.2877
H     -0.0937    -2.0615    -7.6657
H     -1.2157    -4.5519    -4.5715
H      1.2356    -4.2943    -5.4804
H      0.4580    -4.1753    -7.1050
H      0.1874    -5.6134    -6.0918
H     -3.0056    -3.4004    -5.8736
H     -1.9109    -3.4356    -7.3235
H     -2.4259    -4.9608    -6.5467
H      1.2276    -3.2774    -0.0620
H     -0.1340    -3.8127    -1.0800
H     -0.8735    -3.6555     1.2334
H     -1.7306    -2.4839     0.1922
H     -2.2995    -0.6656     1.6391
H     -3.4261    -2.0972     3.4480
H     -2.0219    -3.2049     3.3636
H     -3.0803    -2.9330     1.9328
H     -0.9328     0.5611     3.3874
H     -1.1482    -0.8728     4.4698
H     -2.5386     0.0626     3.8834
H      1.5264    -2.1619     1.6484
H      2.4699    -0.7093     3.0869
H      1.0560    -0.5279     4.1367
H      1.1157     0.3064     2.5403
H      0.3785    -3.9688     2.9525
H      0.0020    -2.7730     4.2529
H      1.6882    -3.1799     3.8481
68
{"conf": 11, "E": 155.6, "rms": -1.0, "geom": "OH", "total_charge": 0, "CA_charge": 1, "smiles": "C[C:1]#[6N:2]->[Mn+:3]1(<-[3C-:4]#[O+:5])(<-[4C-:6]#[O+:7])(<-[5H-:8])<-[1N@H:9]([CH2:10][CH2:11][N:12]([CH:13]([CH3:14])[CH3:15])[CH:16]([CH3:17])[CH3:18])[CH2:19][CH2:20][2N:21]->1([CH:22]([CH3:23])[CH3:24])[CH:25]([CH3:26])[CH3:27]", "smiles3D": "C([C:1]#[6N:2]->[Mn+:3]1(<-[3C-:4]#[O+:5])(<-[4C-:6]#[O+:7])(<-[5H-:8])<-[1N@@:9]([C:10]([C:11]([N:12]([C:13]([C:14]([H:37])([H:38])[H:39])([C:15]([H:40])([H:41])[H:42])[H:36])[C:16]([C:17]([H:44])([H:45])[H:46])([C:18]([H:47])([H:48])[H:49])[H:43])([H:34])[H:35])([H:32])[H:33])([H:31])[C:19]([H:50])([H:51])[C:20]([H:52])([H:53])[2N:21]->1([C:22]([C:23]([H:55])([H:56])[H:57])([C:24]([H:58])([H:59])[H:60])[H:54])[C:25]([C:26]([H:62])([H:63])[H:64])([C:27]([H:65])([H:66])[H:67])[H:61])([H:28])([H:29])[H:30]", "smiles3Dx": "C([C:1]#[6N:2]->[Mn+:3]1(<-[3C-:4]#[O+:5])(<-[4C-:6]#[O+:7])(<-[5H-:8])<-[1N@@:9]([C:10]([C:11]([N:12]([C:13]([C:14]([H:37])([H:38])[H:39])([C:15]([H:40])([H:41])[H:42])[H:36])[C:16]([C:17]([H:44])([H:45])[H:46])([C:18]([H:47])([H:48])[H:49])[H:43])([H:34])[H:35])([H:32])[H:33])([H:31])[C:19]([H:50])([H:51])[C:20]([H:52])([H:53])[2N:21]->1([C:22]([C:23]([H:55])([H:56])[H:57])([C:24]([H:58])([H:59])[H:60])[H:54])[C:25]([C:26]([H:62])([H:63])[H:64])([C:27]([H:65])([H:66])[H:67])[H:61])([H:28])([H:29])[H:30]", "dummies": []}
C      2.6763    -0.6434    -4.1544
C      1.8929    -0.4508    -2.9348
N      1.2326    -0.2849    -1.9117
Mn     0.0000     0.0000     0.0000
C     -1.7927    -1.0351    -1.0027
O     -2.7322    -1.5818    -1.5251
C      0.6878    -2.0832     0.6657
O      1.0491    -3.1791     1.0160
H      1.5195     0.6335     0.8134
N     -1.3323     0.3041     1.8543
C     -2.1415    -0.8339     2.0606
C     -2.6657    -0.9401     3.5058
N     -3.5543    -2.1182     3.6365
C     -4.9711    -1.8279     3.2561
C     -5.5596    -2.9483     2.3899
C     -5.8950    -1.4659     4.4252
C     -3.2185    -2.9845     4.8062
C     -3.4322    -2.3144     6.1785
C     -3.8775    -4.3667     4.7459
C     -2.0674     1.5264     1.6848
C     -1.9826     2.1801     0.2635
N     -0.7004     2.1920    -0.4153
C      0.2490     3.1602     0.2025
C      0.5939     2.9783     1.6993
C     -0.1469     4.6591     0.0261
C     -0.8707     2.4693    -1.8751
C      0.4440     2.8149    -2.6419
C     -1.5805     1.3767    -2.7051
H      2.2898    -1.5244    -4.7067
H      3.7402    -0.8104    -3.8880
H      2.5919     0.2600    -4.7929
H     -0.7733     0.3795     2.5728
H     -1.5440    -1.7389     1.8452
H     -3.0052    -0.8210     1.3598
H     -1.7787    -1.0189     4.1724
H     -3.1979    -0.0104     3.8019
H     -4.9877    -0.9341     2.5909
H     -6.4553    -2.5738     1.8491
H     -4.8137    -3.2784     1.6358
H     -5.8794    -3.8197     2.9925
H     -6.8460    -1.0492     4.0296
H     -5.4274    -0.6854     5.0606
H     -6.1567    -2.3549     5.0311
H     -2.1276    -3.2017     4.7402
H     -4.4764    -2.4093     6.5338
H     -2.7904    -2.8145     6.9350
H     -3.1528    -1.2413     6.1566
H     -4.9527    -4.3196     5.0072
H     -3.3884    -5.0453     5.4774
H     -3.7509    -4.8080     3.7349
H     -3.1497     1.3554     1.8935
H     -1.7330     2.2645     2.4385
H     -2.3682     3.2177     0.3427
H     -2.7051     1.6255    -0.3529
H      1.2133     3.0146    -0.3212
H      0.5391     1.9479     2.0508
H     -0.0402     3.6087     2.3578
H      1.6373     3.3190     1.8757
H      0.7087     5.3000     0.3303
H     -1.0048     4.9331     0.6740
H     -0.4017     4.9570    -1.0040
H     -1.5259     3.3657    -1.9508
H      0.7929     3.8455    -2.4438
H      0.3020     2.7682    -3.7433
H      1.2629     2.1274    -2.3775
H     -1.7675     1.7653    -3.7296
H     -0.9453     0.4851    -2.8345
H     -2.5879     1.1063    -2.3459
68
{"conf": 12, "E": 149.77, "rms": -1.0, "geom": "OH", "total_charge": 0, "CA_charge": 1, "smiles": "C[C:1]#[6N:2]->[Mn+:3]1(<-[3C-:4]#[O+:5])(<-[4C-:6]#[O+:7])(<-[5H-:8])<-[1N@H:9]([CH2:10][CH2:11][N:12]([CH:13]([CH3:14])[CH3:15])[CH:16]([CH3:17])[CH3:18])[CH2:19][CH2:20][2N:21]->1([CH:22]([CH3:23])[CH3:24])[CH:25]([CH3:26])[CH3:27]", "smiles3D": "C([C:1]#[6N:2]->[Mn+:3]1(<-[3C-:4]#[O+:5])(<-[4C-:6]#[O+:7])(<-[5H-:8])<-[1N@@:9]([C:10]([C:11]([N:12]([C:13]([C:14]([H:37])([H:38])[H:39])([C:15]([H:40])([H:41])[H:42])[H:36])[C:16]([C:17]([H:44])([H:45])[H:46])([C:18]([H:47])([H:48])[H:49])[H:43])([H:34])[H:35])([H:32])[H:33])([H:31])[C:19]([H:50])([H:51])[C:20]([H:52])([H:53])[2N:21]->1([C:22]([C:23]([H:55])([H:56])[H:57])([C:24]([H:58])([H:59])[H:60])[H:54])[C:25]([C:26]([H:62])([H:63])[H:64])([C:27]([H:65])([H:66])[H:67])[H:61])([H:28])([H:29])[H:30]", "smiles3Dx": "C([C:1]#[6N:2]->[Mn+:3]1(<-[3C-:4]#[O+:5])(<-[4C-:6]#[O+:7])(<-[5H-:8])<-[1N@@:9]([C:10]([C:11]([N:12]([C:13]([C:14]([H:37])([H:38])[H:39])([C:15]([H:40])([H:41])[H:42])[H:36])[C:16]([C:17]([H:44])([H:45])[H:46])([C:18]([H:47])([H:48])[H:49])[H:43])([H:34])[H:35])([H:32])[H:33])([H:31])[C:19]([H:50])([H:51])[C:20]([H:52])([H:53])[2N:21]->1([C:22]([C:23]([H:55])([H:56])[H:57])([C:24]([H:58])([H:59])[H:60])[H:54])[C:25]([C:26]([H:62])([H:63])[H:64])([C:27]([H:65])([H:66])[H:67])[H:61])([H:28])([H:29])[H:30]", "dummies": []}
C     -2.0563     0.7463     4.4787
C     -1.4527     0.5287     3.1649
N     -0.9460     0.3412     2.0614
Mn     0.0000     0.0000     0.0000
C     -2.0141     0.4993    -0.9897
O     -3.0696     0.7650    -1.5091
C      0.4781     2.2393    -0.0532
O      0.7299     3.4185    -0.0789
H      1.6672    -0.1904     0.7415
N      0.9435    -0.4703    -2.0550
C      0.4012     0.2432    -3.1495
C      0.6970     1.7487    -3.1213
N      0.8193     2.2727    -4.5144
C      2.1873     2.8408    -4.7390
C      2.3619     4.2686    -4.1922
C      2.6617     2.6988    -6.1948
C     -0.3577     3.1188    -4.9087
C     -1.6756     2.3173    -4.7902
C     -0.2789     3.6292    -6.3616
C      0.8191    -1.8719    -2.2385
C      0.7697    -2.6599    -0.9020
N     -0.2946    -2.3170     0.0406
C     -1.6119    -2.6295    -0.5333
C     -1.8346    -4.1290    -0.8600
C     -2.8319    -2.1030     0.2598
C      0.0304    -2.9639     1.3518
C      1.1732    -2.2726     2.1361
C     -1.1215    -3.1699     2.3631
H     -1.3582     1.3286     5.1145
H     -3.0060     1.3075     4.3609
H     -2.2623    -0.2336     4.9564
H      1.8359    -0.2699    -1.9870
H      0.8320    -0.1747    -4.0923
H     -0.6971     0.0944    -3.1819
H     -0.0948     2.2779    -2.5558
H      1.6185     1.9072    -2.5222
H      2.9256     2.2133    -4.1873
H      2.0348     4.3158    -3.1323
H      1.7855     5.0130    -4.7736
H      3.4337     4.5572    -4.2352
H      3.7713     2.6351    -6.2233
H      2.3873     3.5668    -6.8231
H      2.2566     1.7672    -6.6437
H     -0.4332     4.0017    -4.2354
H     -1.9405     2.1079    -3.7362
H     -1.5933     1.3572    -5.3433
H     -2.5324     2.8923    -5.2023
H     -1.2539     4.0480    -6.6909
H     -0.0106     2.8042    -7.0547
H      0.4317     4.4692    -6.4582
H      1.7082    -2.2316    -2.8116
H     -0.0775    -2.1288    -2.8425
H      0.7256    -3.7431    -1.1447
H      1.7472    -2.4831    -0.4259
H     -1.6625    -2.0939    -1.4965
H     -2.9076    -4.3324    -1.0665
H     -1.2890    -4.4117    -1.7837
H     -1.5047    -4.7927    -0.0393
H     -3.3237    -2.8710     0.8884
H     -2.5641    -1.2308     0.8777
H     -3.6208    -1.7778    -0.4523
H      0.3980    -3.9910     1.1167
H      0.8740    -1.2737     2.4960
H      2.1315    -2.2152     1.5915
H      1.4197    -2.8699     3.0405
H     -1.8403    -3.9342     2.0181
H     -0.7285    -3.5960     3.3114
H     -1.6173    -2.2208     2.6342
68
{"conf": 13, "E": 136.28, "rms": -1.0, "geom": "OH", "total_charge": 0, "CA_charge": 1, "smiles": "C[C:1]#[6N:2]->[Mn+:3]1(<-[3C-:4]#[O+:5])(<-[4C-:6]#[O+:7])(<-[5H-:8])<-[1N@H:9]([CH2:10][CH2:11][N:12]([CH:13]([CH3:14])[CH3:15])[CH:16]([CH3:17])[CH3:18])[CH2:19][CH2:20][2N:21]->1([CH:22]([CH3:23])[CH3:24])[CH:25]([CH3:26])[CH3:27]", "smiles3D": "C([C:1]#[6N:2]->[Mn+:3]1(<-[3C-:4]#[O+:5])(<-[4C-:6]#[O+:7])(<-[5H-:8])<-[1N@@:9]([C:10]([C:11]([N:12]([C:13]([C:14]([H:37])([H:38])[H:39])([C:15]([H:40])([H:41])[H:42])[H:36])[C:16]([C:17]([H:44])([H:45])[H:46])([C:18]([H:47])([H:48])[H:49])[H:43])([H:34])[H:35])([H:32])[H:33])([H:31])[C:19]([H:50])([H:51])[C:20]([H:52])([H:53])[2N:21]->1([C:22]([C:23]([H:55])([H:56])[H:57])([C:24]([H:58])([H:59])[H:60])[H:54])[C:25]([C:26]([H:62])([H:63])[H:64])([C:27]([H:65])([H:66])[H:67])[H:61])([H:28])([H:29])[H:30]", "smiles3Dx": "C([C:1]#[6N:2]->[Mn+:3]1(<-[3C-:4]#[O+:5])(<-[4C-:6]#[O+:7])(<-[5H-:8])<-[1N@@:9]([C:10]([C:11]([N:12]([C:13]([C:14]([H:37])([H:38])[H:39])([C:15]([H:40])([H:41])[H:42])[H:36])[C:16]([C:17]([H:44])([H:45])[H:46])([C:18]([H:47])([H:48])[H:49])[H:43])([H:34])[H:35])([H:32])[H:33])([H:31])[C:19]([H:50])([H:51])[C:20]([H:52])([H:53])[2N:21]->1([C:22]([C:23]([H:55])([H:56])[H:57])([C:24]([H:58])([H:59])[H:60])[H:54])[C:25]([C:26]([H:62])([H:63])[H:64])([C:27]([H:65])([H:66])[H:67])[H:61])([H:28])([H:29])[H:30]", "dummies": []}
C     -0.9728    -0.9476     4.7948
C     -0.6922    -0.6660     3.3876
N     -0.4593    -0.4262     2.2050
Mn     0.0000     0.0000     0.0000
C      1.6917     1.4054     0.6771
O      2.5781     2.1425     1.0310
C      1.4975    -1.7345     0.0484
O      2.2857    -2.6468     0.0732
H     -1.2666    -1.2176    -0.5456
N      0.4524     0.4316    -2.1997
C      1.8317     0.6784    -2.3687
C      2.3968     0.2012    -3.7220
N      1.7956     0.9504    -4.8537
C      0.8273     0.1585    -5.6636
C      1.5028    -0.7337    -6.7146
C     -0.2362     1.0590    -6.3117
C      2.6939     1.8804    -5.5993
C      4.0732     1.2897    -5.9679
C      2.8627     3.1804    -4.8087
C     -0.4069     1.4884    -2.5805
C     -0.8364     2.3861    -1.3836
N     -1.5118     1.7522    -0.2588
C     -1.4693     2.6386     0.9311
C     -2.3805     2.2848     2.1257
C     -1.6818     4.1542     0.6356
C     -2.8067     1.1772    -0.6477
C     -3.4019     0.1549     0.3443
C     -3.9057     2.2022    -1.0101
H     -1.6812    -0.1898     5.1881
H     -0.0283    -0.9080     5.3753
H     -1.4225    -1.9575     4.8872
H      0.2215    -0.3244    -2.6599
H      2.0572     1.7620    -2.2440
H      2.3698     0.1327    -1.5709
H      3.4946     0.3276    -3.6706
H      2.2271    -0.8937    -3.8183
H      0.2617    -0.5183    -4.9858
H      1.9898    -0.1251    -7.5049
H      0.7428    -1.3822    -7.2003
H      2.2553    -1.3942    -6.2358
H     -0.6258     1.7920    -5.5764
H     -1.0879     0.4387    -6.6643
H      0.1641     1.6088    -7.1879
H      2.2167     2.1732    -6.5567
H      4.5001     1.8531    -6.8249
H      4.0012     0.2253    -6.2611
H      4.7964     1.3755    -5.1296
H      3.4351     3.9211    -5.4072
H      1.8667     3.6132    -4.5754
H      3.4056     2.9967    -3.8578
H     -1.3095     1.0813    -3.0825
H      0.0989     2.1447    -3.3231
H      0.0994     2.8484    -1.0023
H     -1.4638     3.2039    -1.7906
H     -0.4388     2.5437     1.3144
H     -2.0633     2.8734     3.0137
H     -2.2981     1.2363     2.4346
H     -3.4382     2.5513     1.9378
H     -1.7500     4.7359     1.5802
H     -0.8222     4.5893     0.0864
H     -2.6056     4.3396     0.0578
H     -2.6224     0.5904    -1.5627
H     -4.1371     0.6041     1.0423
H     -2.6187    -0.3599     0.9203
H     -3.9589    -0.6247    -0.2196
H     -4.7996     1.6622    -1.3904
H     -3.5913     2.8848    -1.8214
H     -4.2335     2.7932    -0.1355
68
{"conf": 14, "E": 143.95, "rms": -1.0, "geom": "OH", "total_charge": 0, "CA_charge": 1, "smiles": "C[C:1]#[6N:2]->[Mn+:3]1(<-[3C-:4]#[O+:5])(<-[4C-:6]#[O+:7])(<-[5H-:8])<-[1N@H:9]([CH2:10][CH2:11][N:12]([CH:13]([CH3:14])[CH3:15])[CH:16]([CH3:17])[CH3:18])[CH2:19][CH2:20][2N:21]->1([CH:22]([CH3:23])[CH3:24])[CH:25]([CH3:26])[CH3:27]", "smiles3D": "C([C:1]#[6N:2]->[Mn+:3]1(<-[3C-:4]#[O+:5])(<-[4C-:6]#[O+:7])(<-[5H-:8])<-[1N@@:9]([C:10]([C:11]([N:12]([C:13]([C:14]([H:37])([H:38])[H:39])([C:15]([H:40])([H:41])[H:42])[H:36])[C:16]([C:17]([H:44])([H:45])[H:46])([C:18]([H:47])([H:48])[H:49])[H:43])([H:34])[H:35])([H:32])[H:33])([H:31])[C:19]([H:50])([H:51])[C:20]([H:52])([H:53])[2N:21]->1([C:22]([C:23]([H:55])([H:56])[H:57])([C:24]([H:58])([H:59])[H:60])[H:54])[C:25]([C:26]([H:62])([H:63])[H:64])([C:27]([H:65])([H:66])[H:67])[H:61])([H:28])([H:29])[H:30]", "smiles3Dx": "C([C:1]#[6N:2]->[Mn+:3]1(<-[3C-:4]#[O+:5])(<-[4C-:6]#[O+:7])(<-[5H-:8])<-[1N@@:9]([C:10]([C:11]([N:12]([C:13]([C:14]([H:37])([H:38])[H:39])([C:15]([H:40])([H:41])[H:42])[H:36])[C:16]([C:17]([H:44])([H:45])[H:46])([C:18]([H:47])([H:48])[H:49])[H:43])([H:34])[H:35])([H:32])[H:33])([H:31])[C:19]([H:50])([H:51])[C:20]([H:52])([H:53])[2N:21]->1([C:22]([C:23]([H:55])([H:56])[H:57])([C:24]([H:58])([H:59])[H:60])[H:54])[C:25]([C:26]([H:62])([H:63])[H:64])([C:27]([H:65])([H:66])[H:67])[H:61])([H:28])([H:29])[H:30]", "dummies": []}
C      3.6924     0.8424    -3.2466
C      2.6084     0.5950    -2.2971
N      1.6951     0.3853    -1.5019
Mn     0.0000     0.0000     0.0000
C      1.0574    -1.9523     0.5879
O      1.6177    -2.9779     0.8842
C      1.2753     1.0796     1.5651
O      1.9467     1.6471     2.3905
H     -0.7360     1.6276    -0.4289
N     -1.6927    -0.2364     1.5079
C     -1.5214    -1.3046     2.4157
C     -0.5022    -0.9783     3.5275
N     -0.8649    -1.6972     4.7831
C     -1.4063    -0.7689     5.8291
C     -2.7212    -0.1190     5.3510
C     -1.6995    -1.4689     7.1736
C      0.1939    -2.6410     5.2549
C      1.5023    -1.9387     5.6683
C      0.4584    -3.7526     4.2276
C     -2.8181    -0.3335     0.6782
C     -2.6384    -1.3564    -0.4772
N     -1.5286    -1.1037    -1.4159
C     -1.0023    -2.4353    -1.8179
C     -2.0372    -3.3577    -2.5298
C      0.2733    -2.4466    -2.6683
C     -1.9125    -0.2451    -2.5729
C     -0.7347     0.5315    -3.1989
C     -3.0284     0.8124    -2.3380
H      3.7527    -0.0006    -3.9653
H      3.4930     1.7844    -3.7975
H      4.6523     0.9303    -2.6975
H     -1.7594     0.5480     1.9773
H     -1.1798    -2.2077     1.8727
H     -2.4982    -1.5429     2.8952
H      0.5055    -1.2408     3.1573
H     -0.4474     0.1185     3.6922
H     -0.6751     0.0466     6.0272
H     -2.5636     0.5181     4.4581
H     -3.4717    -0.9013     5.1078
H     -3.1398     0.5423     6.1397
H     -0.7589    -1.7206     7.7055
H     -2.3006    -2.3892     7.0110
H     -2.2635    -0.7961     7.8548
H     -0.1769    -3.1966     6.1395
H      1.9966    -1.4415     4.8095
H      2.2109    -2.6859     6.0848
H      1.3125    -1.1824     6.4564
H     -0.5034    -4.1507     3.8397
H      1.0123    -4.5877     4.7080
H      1.0709    -3.3920     3.3795
H     -3.0220     0.6640     0.2510
H     -3.7121    -0.6272     1.2763
H     -3.5941    -1.4215    -1.0347
H     -2.5166    -2.3416     0.0235
H     -0.7249    -2.9566    -0.8783
H     -2.2140    -3.0621    -3.5839
H     -1.6441    -4.3971    -2.5517
H     -3.0107    -3.4058    -2.0064
H      0.0669    -2.1978    -3.7297
H      0.7004    -3.4729    -2.6698
H      1.0466    -1.8006    -2.2360
H     -2.3016    -0.9123    -3.3649
H      0.1295    -0.0771    -3.4782
H     -1.0696     0.9956    -4.1518
H     -0.4000     1.3611    -2.5524
H     -3.9928     0.3959    -1.9947
H     -3.2732     1.3030    -3.3051
H     -2.6906     1.6223    -1.6628
68
{"conf": 15, "E": 144.2, "rms": -1.0, "geom": "OH", "total_charge": 0, "CA_charge": 1, "smiles": "C[C:1]#[6N:2]->[Mn+:3]1(<-[3C-:4]#[O+:5])(<-[4C-:6]#[O+:7])(<-[5H-:8])<-[1N@H:9]([CH2:10][CH2:11][N:12]([CH:13]([CH3:14])[CH3:15])[CH:16]([CH3:17])[CH3:18])[CH2:19][CH2:20][2N:21]->1([CH:22]([CH3:23])[CH3:24])[CH:25]([CH3:26])[CH3:27]", "smiles3D": "C([C:1]#[6N:2]->[Mn+:3]1(<-[3C-:4]#[O+:5])(<-[4C-:6]#[O+:7])(<-[5H-:8])<-[1N@@:9]([C:10]([C:11]([N:12]([C:13]([C:14]([H:37])([H:38])[H:39])([C:15]([H:40])([H:41])[H:42])[H:36])[C:16]([C:17]([H:44])([H:45])[H:46])([C:18]([H:47])([H:48])[H:49])[H:43])([H:34])[H:35])([H:32])[H:33])([H:31])[C:19]([H:50])([H:51])[C:20]([H:52])([H:53])[2N:21]->1([C:22]([C:23]([H:55])([H:56])[H:57])([C:24]([H:58])([H:59])[H:60])[H:54])[C:25]([C:26]([H:62])([H:63])[H:64])([C:27]([H:65])([H:66])[H:67])[H:61])([H:28])([H:29])[H:30]", "smiles3Dx": "C([C:1]#[6N:2]->[Mn+:3]1(<-[3C-:4]#[O+:5])(<-[4C-:6]#[O+:7])(<-[5H-:8])<-[1N@@:9]([C:10]([C:11]([N:12]([C:13]([C:14]([H:37])([H:38])[H:39])([C:15]([H:40])([H:41])[H:42])[H:36])[C:16]([C:17]([H:44])([H:45])[H:46])([C:18]([H:47])([H:48])[H:49])[H:43])([H:34])[H:35])([H:32])[H:33])([H:31])[C:19]([H:50])([H:51])[C:20]([H:52])([H:53])[2N:21]->1([C:22]([C:23]([H:55])([H:56])[H:57])([C:24]([H:58])([H:59])[H:60])[H:54])[C:25]([C:26]([H:62])([H:63])[H:64])([C:27]([H:65])([H:66])[H:67])[H:61])([H:28])([H:29])[H:30]", "dummies": []}
C     -1.5308     3.3980    -3.3079
C     -1.0825     2.4003    -2.3375
N     -0.7013     1.5624    -1.5238
Mn     0.0000     0.0000     0.0000
C      0.4428     1.6377     1.5515
O      0.6715     2.4952     2.3680
C     -2.1252    -0.0426     0.8567
O     -3.2432    -0.0645     1.3081
H     -0.5418    -1.3553    -1.1166
N      0.8105    -1.5991     1.4429
C      0.3924    -1.3230     2.7599
C      0.5739    -2.4993     3.7469
N      0.0044    -3.7731     3.2266
C     -1.4785    -3.9671     3.3209
C     -2.1138    -3.7230     1.9517
C     -2.1917    -3.1431     4.4100
C      0.7763    -4.9950     3.5893
C      0.9504    -5.1578     5.1081
C      2.1256    -5.0460     2.8578
C      2.2247    -1.6770     1.2532
C      2.8222    -0.4900     0.4384
N      2.1727    -0.1376    -0.8149
C      2.1749    -1.2853    -1.7320
C      1.2549    -1.1470    -2.9693
C      3.5811    -1.7477    -2.1900
C      2.7838     1.1219    -1.3433
C      2.4422     2.3963    -0.5397
C      2.5361     1.4716    -2.8311
H     -2.3339     2.9652    -3.9390
H     -0.6767     3.6976    -3.9495
H     -1.9200     4.2873    -2.7709
H      0.4352    -2.3891     1.1771
H     -0.6757    -1.0466     2.7377
H      0.9591    -0.4490     3.1498
H      0.1553    -2.2303     4.7367
H      1.6570    -2.5973     3.9431
H     -1.7189    -5.0254     3.5695
H     -3.1943    -3.9807     1.9751
H     -2.0097    -2.6646     1.6505
H     -1.6193    -4.3604     1.1879
H     -1.7460    -3.3480     5.4056
H     -2.1545    -2.0557     4.1964
H     -3.2621    -3.4371     4.4605
H      0.2333    -5.8960     3.2240
H      1.5867    -4.3541     5.5330
H      1.4307    -6.1346     5.3294
H     -0.0383    -5.1398     5.6112
H      2.5730    -6.0574     2.9655
H      2.8522    -4.3130     3.2625
H      1.9746    -4.8504     1.7754
H      2.4851    -2.6309     0.7414
H      2.7499    -1.6944     2.2339
H      3.8974    -0.7067     0.2569
H      2.7817     0.3774     1.1141
H      1.7389    -2.1315    -1.1701
H      1.8020    -0.9230    -3.9069
H      0.7417    -2.1151    -3.1579
H      0.4683    -0.3908    -2.8077
H      4.1941    -0.9166    -2.5851
H      3.4933    -2.5225    -2.9820
H      4.1298    -2.2245    -1.3529
H      3.8876     0.9923    -1.2523
H      2.7847     2.3670     0.5092
H      2.9865     3.2680    -0.9631
H      1.3686     2.6385    -0.6085
H      2.9864     2.4575    -3.0768
H      1.4621     1.5552    -3.0709
H      3.0588     0.7789    -3.5128
68
{"conf": 16, "E": 159.46, "rms": -1.0, "geom": "OH", "total_charge": 0, "CA_charge": 1, "smiles": "C[C:1]#[6N:2]->[Mn+:3]1(<-[3C-:4]#[O+:5])(<-[4C-:6]#[O+:7])(<-[5H-:8])<-[1N@H:9]([CH2:10][CH2:11][N:12]([CH:13]([CH3:14])[CH3:15])[CH:16]([CH3:17])[CH3:18])[CH2:19][CH2:20][2N:21]->1([CH:22]([CH3:23])[CH3:24])[CH:25]([CH3:26])[CH3:27]", "smiles3D": "C([C:1]#[6N:2]->[Mn+:3]1(<-[3C-:4]#[O+:5])(<-[4C-:6]#[O+:7])(<-[5H-:8])<-[1N@@:9]([C:10]([C:11]([N:12]([C:13]([C:14]([H:37])([H:38])[H:39])([C:15]([H:40])([H:41])[H:42])[H:36])[C:16]([C:17]([H:44])([H:45])[H:46])([C:18]([H:47])([H:48])[H:49])[H:43])([H:34])[H:35])([H:32])[H:33])([H:31])[C:19]([H:50])([H:51])[C:20]([H:52])([H:53])[2N:21]->1([C:22]([C:23]([H:55])([H:56])[H:57])([C:24]([H:58])([H:59])[H:60])[H:54])[C:25]([C:26]([H:62])([H:63])[H:64])([C:27]([H:65])([H:66])[H:67])[H:61])([H:28])([H:29])[H:30]", "smiles3Dx": "C([C:1]#[6N:2]->[Mn+:3]1(<-[3C-:4]#[O+:5])(<-[4C-:6]#[O+:7])(<-[5H-:8])<-[1N@@:9]([C:10]([C:11]([N:12]([C:13]([C:14]([H:37])([H:38])[H:39])([C:15]([H:40])([H:41])[H:42])[H:36])[C:16]([C:17]([H:44])([H:45])[H:46])([C:18]([H:47])([H:48])[H:49])[H:43])([H:34])[H:35])([H:32])[H:33])([H:31])[C:19]([H:50])([H:51])[C:20]([H:52])([H:53])[2N:21]->1([C:22]([C:23]([H:55])([H:56])[H:57])([C:24]([H:58])([H:59])[H:60])[H:54])[C:25]([C:26]([H:62])([H:63])[H:64])([C:27]([H:65])([H:66])[H:67])[H:61])([H:28])([H:29])[H:30]", "dummies": []}
C      2.0201     2.3636     3.8989
C      1.4238     1.6728     2.7564
N      0.9195     1.0945     1.7965
Mn     0.0000     0.0000     0.0000
C      1.0821     1.5200    -1.3384
O      1.6588     2.3139    -2.0398
C      1.9143    -1.2513    -0.1406
O      2.9218    -1.9097    -0.2159
H     -0.6639    -1.3235     1.0920
N     -0.9935    -1.0441    -1.7500
C     -0.1789    -1.8954    -2.5296
C      0.9052    -1.2378    -3.4152
N      0.5817    -1.3571    -4.8633
C      1.0481    -0.2136    -5.6979
C      0.2213     1.0515    -5.4330
C      2.5552     0.0587    -5.5454
C      0.8235    -2.6777    -5.5336
C     -0.4999    -3.1884    -6.1102
C      1.4815    -3.7745    -4.6703
C     -1.6552    -0.0004    -2.3847
C     -2.6506     0.7151    -1.4255
N     -2.1333     1.0505    -0.0576
C     -2.1513     2.5207     0.1397
C     -1.8803     3.0513     1.5659
C     -1.2264     3.3033    -0.8136
C     -2.9562     0.3123     0.9194
C     -4.4320     0.7934     1.0301
C     -2.3725     0.2083     2.3447
H      2.1738     1.6425     4.7278
H      1.3414     3.1744     4.2348
H      2.9962     2.7980     3.6000
H     -1.6351    -1.5860    -1.3772
H      0.3262    -2.5975    -1.8308
H     -0.8490    -2.5013    -3.1810
H      1.9031    -1.6669    -3.1930
H      1.0071    -0.1909    -3.1259
H      0.8650    -0.4489    -6.7717
H      0.5067     1.5394    -4.4799
H      0.3892     1.7873    -6.2485
H     -0.8605     0.8012    -5.4085
H      2.7959     0.4570    -4.5377
H      2.8801     0.8065    -6.2998
H      3.1353    -0.8733    -5.7088
H      1.5125    -2.5553    -6.4004
H     -0.9496    -2.4149    -6.7684
H     -0.3308    -4.1034    -6.7175
H     -1.2192    -3.4264    -5.2996
H      0.8627    -4.0423    -3.7916
H      2.4969    -3.4644    -4.3477
H      1.6112    -4.6969    -5.2761
H     -2.2215    -0.3926    -3.2620
H     -0.9303     0.7433    -2.7478
H     -3.0058     1.6302    -1.9495
H     -3.5362     0.0450    -1.3707
H     -3.1884     2.8485    -0.1068
H     -2.7530     2.9239     2.2289
H     -1.7152     4.1509     1.5459
H     -0.9867     2.6029     2.0134
H     -0.2187     3.4348    -0.3706
H     -1.6345     4.3275    -0.9551
H     -1.1525     2.8582    -1.8209
H     -2.9926    -0.7399     0.5491
H     -4.5232     1.7484     1.5821
H     -4.9123     0.9373     0.0434
H     -5.0265     0.0330     1.5804
H     -2.5660    -0.8081     2.7509
H     -1.2900     0.3624     2.3501
H     -2.8352     0.9120     3.0652
68
{"conf": 17, "E": 141.03, "rms": -1.0, "geom": "OH", "total_charge": 0, "CA_charge": 1, "smiles": "C[C:1]#[6N:2]->[Mn+:3]1(<-[3C-:4]#[O+:5])(<-[4C-:6]#[O+:7])(<-[5H-:8])<-[1N@H:9]([CH2:10][CH2:11][N:12]([CH:13]([CH3:14])[CH3:15])[CH:16]([CH3:17])[CH3:18])[CH2:19][CH2:20][2N:21]->1([CH:22]([CH3:23])[CH3:24])[CH:25]([CH3:26])[CH3:27]", "smiles3D": "C([C:1]#[6N:2]->[Mn+:3]1(<-[3C-:4]#[O+:5])(<-[4C-:6]#[O+:7])(<-[5H-:8])<-[1N@@:9]([C:10]([C:11]([N:12]([C:13]([C:14]([H:37])([H:38])[H:39])([C:15]([H:40])([H:41])[H:42])[H:36])[C:16]([C:17]([H:44])([H:45])[H:46])([C:18]([H:47])([H:48])[H:49])[H:43])([H:34])[H:35])([H:32])[H:33])([H:31])[C:19]([H:50])([H:51])[C:20]([H:52])([H:53])[2N:21]->1([C:22]([C:23]([H:55])([H:56])[H:57])([C:24]([H:58])([H:59])[H:60])[H:54])[C:25]([C:26]([H:62])([H:63])[H:64])([C:27]([H:65])([H:66])[H:67])[H:61])([H:28])([H:29])[H:30]", "smiles3Dx": "C([C:1]#[6N:2]->[Mn+:3]1(<-[3C-:4]#[O+:5])(<-[4C-:6]#[O+:7])(<-[5H-:8])<-[1N@@:9]([C:10]([C:11]([N:12]([C:13]([C:14]([H:37])([H:38])[H:39])([C:15]([H:40])([H:41])[H:42])[H:36])[C:16]([C:17]([H:44])([H:45])[H:46])([C:18]([H:47])([H:48])[H:49])[H:43])([H:34])[H:35])([H:32])[H:33])([H:31])[C:19]([H:50])([H:51])[C:20]([H:52])([H:53])[2N:21]->1([C:22]([C:23]([H:55])([H:56])[H:57])([C:24]([H:58])([H:59])[H:60])[H:54])[C:25]([C:26]([H:62])([H:63])[H:64])([C:27]([H:65])([H:66])[H:67])[H:61])([H:28])([H:29])[H:30]", "dummies": []}
C     -3.2923     3.3307     1.7030
C     -2.3262     2.3541     1.2019
N     -1.5127     1.5331     0.7851
Mn     0.0000     0.0000     0.0000
C     -1.4893    -1.7139     0.3668
O     -2.2704    -2.6136     0.5532
C     -0.9296     0.1953    -2.0862
O     -1.4184     0.2969    -3.1839
H      1.1369     1.3500    -0.5134
N      1.5697    -1.5272    -0.6884
C      0.9379    -2.5904    -1.3628
C      1.8765    -3.3117    -2.3493
N      1.2299    -4.5383    -2.8686
C      2.0938    -5.7493    -2.9626
C      3.5044    -5.4794    -3.5297
C      2.1858    -6.4184    -1.5883
C      0.2855    -4.2982    -3.9949
C      0.9565    -4.3022    -5.3775
C     -0.8802    -5.2930    -3.9407
C      2.3324    -1.9097     0.4545
C      1.6272    -1.5884     1.8092
N      1.1477    -0.2277     2.0122
C      2.2658     0.7243     1.9351
C      3.3364     0.5611     3.0438
C      1.8641     2.2155     1.8280
C      0.3369    -0.1770     3.2688
C     -1.0390    -0.8702     3.1807
C      0.0767     1.2120     3.9020
H     -3.1226     3.4938     2.7872
H     -3.1644     4.2895     1.1600
H     -4.3213     2.9485     1.5429
H      2.1158    -1.0843    -1.2771
H      0.0805    -2.1815    -1.9264
H      0.5442    -3.3325    -0.6302
H      2.1538    -2.6273    -3.1803
H      2.8048    -3.5490    -1.7958
H      1.6213    -6.4997    -3.6304
H      3.9714    -6.4411    -3.8314
H      3.4662    -4.8263    -4.4221
H      4.1714    -5.0106    -2.7769
H      2.7592    -7.3674    -1.6605
H      1.1657    -6.6530    -1.2161
H      2.6866    -5.7530    -0.8538
H     -0.1785    -3.2943    -3.8806
H      1.7674    -3.5460    -5.4144
H      1.3657    -5.3017    -5.6315
H      0.2112    -4.0316    -6.1557
H     -1.6716    -4.9896    -4.6591
H     -0.5545    -6.3213    -4.1994
H     -1.3209    -5.3015    -2.9211
H      2.5342    -3.0063     0.4377
H      3.3262    -1.4107     0.4320
H      0.7702    -2.2776     1.8638
H      2.3202    -1.8699     2.6314
H      2.7792     0.5219     0.9793
H      4.0564     1.4074     3.0149
H      2.8971     0.5137     4.0572
H      3.9352    -0.3572     2.8770
H      2.5372     2.7278     1.1064
H      1.9782     2.7772     2.7764
H      0.8364     2.3312     1.4462
H      0.9153    -0.7453     4.0343
H     -1.5336    -0.8551     4.1760
H     -1.7127    -0.3314     2.4920
H     -0.9812    -1.9456     2.9400
H     -0.4328     1.9016     3.2065
H     -0.5896     1.1151     4.7863
H      0.9947     1.6547     4.3255
68
{"conf": 18, "E": 146.61, "rms": -1.0, "geom": "OH", "total_charge": 0, "CA_charge": 1, "smiles": "C[C:1]#[6N:2]->[Mn+:3]1(<-[3C-:4]#[O+:5])(<-[4C-:6]#[O+:7])(<-[5H-:8])<-[1N@H:9]([CH2:10][CH2:11][N:12]([CH:13]([CH3:14])[CH3:15])[CH:16]([CH3:17])[CH3:18])[CH2:19][CH2:20][2N:21]->1([CH:22]([CH3:23])[CH3:24])[CH:25]([CH3:26])[CH3:27]", "smiles3D": "C([C:1]#[6N:2]->[Mn+:3]1(<-[3C-:4]#[O+:5])(<-[4C-:6]#[O+:7])(<-[5H-:8])<-[1N@@:9]([C:10]([C:11]([N:12]([C:13]([C:14]([H:37])([H:38])[H:39])([C:15]([H:40])([H:41])[H:42])[H:36])[C:16]([C:17]([H:44])([H:45])[H:46])([C:18]([H:47])([H:48])[H:49])[H:43])([H:34])[H:35])([H:32])[H:33])([H:31])[C:19]([H:50])([H:51])[C:20]([H:52])([H:53])[2N:21]->1([C:22]([C:23]([H:55])([H:56])[H:57])([C:24]([H:58])([H:59])[H:60])[H:54])[C:25]([C:26]([H:62])([H:63])[H:64])([C:27]([H:65])([H:66])[H:67])[H:61])([H:28])([H:29])[H:30]", "smiles3Dx": "C([C:1]#[6N:2]->[Mn+:3]1(<-[3C-:4]#[O+:5])(<-[4C-:6]#[O+:7])(<-[5H-:8])<-[1N@@:9]([C:10]([C:11]([N:12]([C:13]([C:14]([H:37])([H:38])[H:39])([C:15]([H:40])([H:41])[H:42])[H:36])[C:16]([C:17]([H:44])([H:45])[H:46])([C:18]([H:47])([H:48])[H:49])[H:43])([H:34])[H:35])([H:32])[H:33])([H:31])[C:19]([H:50])([H:51])[C:20]([H:52])([H:53])[2N:21]->1([C:22]([C:23]([H:55])([H:56])[H:57])([C:24]([H:58])([H:59])[H:60])[H:54])[C:25]([C:26]([H:62])([H:63])[H:64])([C:27]([H:65])([H:66])[H:67])[H:61])([H:28])([H:29])[H:30]", "dummies": []}
C     -4.9145    -0.8205     0.2020
C     -3.4724    -0.5851     0.1447
N     -2.2598    -0.3910     0.0975
Mn     0.0000     0.0000     0.0000
C     -0.0999    -0.3359    -2.2706
O     -0.1516    -0.5054    -3.4636
C     -0.4977     2.1863    -0.4786
O     -0.7595     3.3361    -0.7306
H      0.0589     0.5207     1.7636
N      2.2441     0.2939    -0.1428
C      2.5653     1.4245    -0.9111
C      4.0799     1.7270    -1.0066
N      4.7871     1.5526     0.2866
C      6.2475     1.2567     0.1710
C      6.4605    -0.2482    -0.0134
C      6.9717     2.0407    -0.9453
C      4.4151     2.5501     1.3323
C      4.5698     1.9469     2.7354
C      5.1659     3.8871     1.2168
C      2.6574    -0.9312    -0.6690
C      2.1970    -2.1424     0.1845
N      0.7669    -2.1559     0.6182
C      0.0590    -3.3051     0.0026
C     -0.0473    -3.2251    -1.5307
C     -1.3526    -3.6468     0.5336
C      0.7527    -2.1691     2.0937
C     -0.5940    -1.8141     2.7601
C      1.2861    -3.4806     2.7389
H     -5.1051    -1.8991     0.3781
H     -5.3775    -0.5147    -0.7586
H     -5.3533    -0.2271     1.0303
H      2.5673     0.3919     0.7075
H      2.0644     2.3035    -0.4618
H      2.1626     1.2984    -1.9404
H      4.2229     2.7588    -1.3937
H      4.4944     1.0333    -1.7679
H      6.7657     1.5119     1.1185
H      7.5411    -0.4936     0.0684
H      6.1010    -0.5836    -1.0083
H      5.9151    -0.8073     0.7768
H      6.7532     3.1241    -0.8859
H      8.0698     1.9108    -0.8380
H      6.6880     1.6761    -1.9544
H      3.3376     2.7961     1.2492
H      4.0727     0.9543     2.7777
H      5.6352     1.8264     3.0189
H      4.0881     2.6083     3.4871
H      5.0175     4.3301     0.2109
H      6.2508     3.7674     1.4155
H      4.7631     4.6066     1.9613
H      3.7660    -0.9552    -0.7233
H      2.2673    -1.0495    -1.6966
H      2.4378    -3.0582    -0.4007
H      2.8866    -2.1604     1.0571
H      0.6820    -4.2041     0.2205
H      0.8592    -2.8170    -2.0091
H     -0.9474    -2.6533    -1.8329
H     -0.1784    -4.2500    -1.9407
H     -1.8621    -4.3640    -0.1466
H     -1.9979    -2.7651     0.6064
H     -1.3132    -4.1780     1.5003
H      1.4482    -1.3544     2.4089
H     -1.1665    -2.6997     3.1005
H     -0.4050    -1.2099     3.6737
H     -1.2291    -1.2157     2.1000
H      0.5639    -4.3149     2.6573
H      1.4750    -3.3085     3.8202
H      2.2368    -3.8246     2.2886
68
{"conf": 19, "E": 136.28, "rms": -1.0, "geom": "OH", "total_charge": 0, "CA_charge": 1, "smiles": "C[C:1]#[6N:2]->[Mn+:3]1(<-[3C-:4]#[O+:5])(<-[4C-:6]#[O+:7])(<-[5H-:8])<-[1N@H:9]([CH2:10][CH2:11][N:12]([CH:13]([CH3:14])[CH3:15])[CH:16]([CH3:17])[CH3:18])[CH2:19][CH2:20][2N:21]->1([CH:22]([CH3:23])[CH3:24])[CH:25]([CH3:26])[CH3:27]", "smiles3D": "C([C:1]#[6N:2]->[Mn+:3]1(<-[3C-:4]#[O+:5])(<-[4C-:6]#[O+:7])(<-[5H-:8])<-[1N@@:9]([C:10]([C:11]([N:12]([C:13]([C:14]([H:37])([H:38])[H:39])([C:15]([H:40])([H:41])[H:42])[H:36])[C:16]([C:17]([H:44])([H:45])[H:46])([C:18]([H:47])([H:48])[H:49])[H:43])([H:34])[H:35])([H:32])[H:33])([H:31])[C:19]([H:50])([H:51])[C:20]([H:52])([H:53])[2N:21]->1([C:22]([C:23]([H:55])([H:56])[H:57])([C:24]([H:58])([H:59])[H:60])[H:54])[C:25]([C:26]([H:62])([H:63])[H:64])([C:27]([H:65])([H:66])[H:67])[H:61])([H:28])([H:29])[H:30]", "smiles3Dx": "C([C:1]#[6N:2]->[Mn+:3]1(<-[3C-:4]#[O+:5])(<-[4C-:6]#[O+:7])(<-[5H-:8])<-[1N@@:9]([C:10]([C:11]([N:12]([C:13]([C:14]([H:37])([H:38])[H:39])([C:15]([H:40])([H:41])[H:42])[H:36])[C:16]([C:17]([H:44])([H:45])[H:46])([C:18]([H:47])([H:48])[H:49])[H:43])([H:34])[H:35])([H:32])[H:33])([H:31])[C:19]([H:50])([H:51])[C:20]([H:52])([H:53])[2N:21]->1([C:22]([C:23]([H:55])([H:56])[H:57])([C:24]([H:58])([H:59])[H:60])[H:54])[C:25]([C:26]([H:62])([H:63])[H:64])([C:27]([H:65])([H:66])[H:67])[H:61])([H:28])([H:29])[H:30]", "dummies": []}
C      1.3221    -3.7483     3.0061
C      0.9342    -2.6522     2.1193
N      0.6074    -1.7339     1.3710
Mn     0.0000     0.0000     0.0000
C     -2.1376    -0.1535     0.8382
O     -3.2581    -0.2336     1.2764
C      0.5073     1.4389     1.7104
O      0.7737     2.1965     2.6100
H      1.7336     0.2084    -0.5791
N     -0.6076     1.7241    -1.3740
C     -1.6242     2.4907    -0.7649
C     -1.5703     3.9939    -1.1051
N     -1.8123     4.2305    -2.5505
C     -0.5973     4.6304    -3.3148
C     -0.2760     6.1275    -3.2031
C     -0.6885     4.1983    -4.7868
C     -3.0911     4.9068    -2.9178
C     -3.4327     6.1497    -2.0659
C     -4.2406     3.8966    -2.8752
C     -0.9469     1.1394    -2.6163
C     -1.4190    -0.3381    -2.4858
N     -0.5123    -1.2955    -1.8660
C      0.7205    -1.4703    -2.6462
C      0.5490    -2.1843    -4.0065
C      1.8928    -2.1338    -1.8919
C     -1.2553    -2.5115    -1.4507
C     -0.4344    -3.7563    -1.0521
C     -2.3480    -2.9940    -2.4521
H      0.7290    -3.6944     3.9420
H      2.4019    -3.6649     3.2464
H      1.1292    -4.7170     2.5008
H      0.1396     2.2411    -1.4790
H     -1.5072     2.3917     0.3307
H     -2.6306     2.0950    -1.0313
H     -0.5880     4.4025    -0.7811
H     -2.3237     4.4918    -0.4661
H      0.2806     4.0838    -2.9050
H      0.6988     6.3394    -3.6919
H     -0.1928     6.4272    -2.1378
H     -1.0519     6.7432    -3.7041
H     -1.3653     4.8552    -5.3706
H     -1.0501     3.1528    -4.8637
H      0.3175     4.2504    -5.2556
H     -3.0401     5.2566    -3.9691
H     -2.5322     6.7463    -1.8269
H     -4.1363     6.8011    -2.6270
H     -3.9341     5.8729    -1.1145
H     -3.9988     3.0214    -3.5150
H     -5.1742     4.3625    -3.2572
H     -4.4185     3.5443    -1.8375
H     -0.0817     1.1934    -3.3098
H     -1.7725     1.7108    -3.0958
H     -1.7035    -0.6862    -3.4988
H     -2.3479    -0.3052    -1.8768
H      1.0868    -0.4565    -2.8771
H     -0.1840    -1.6738    -4.6585
H      1.5155    -2.1652    -4.5549
H      0.2645    -3.2460    -3.8904
H      1.8402    -1.9476    -0.8090
H      2.8529    -1.7039    -2.2515
H      1.9649    -3.2251    -2.0747
H     -1.7920    -2.2123    -0.5339
H      0.3595    -3.5354    -0.3292
H     -1.0997    -4.4831    -0.5375
H     -0.0205    -4.2835    -1.9329
H     -1.9469    -3.1255    -3.4736
H     -2.7793    -3.9662    -2.1292
H     -3.2063    -2.2927    -2.4916
68
{"conf": 20, "E": 139.38, "rms": -1.0, "geom": "OH", "total_charge": 0, "CA_charge": 1, "smiles": "C[C:1]#[6N:2]->[Mn+:3]1(<-[3C-:4]#[O+:5])(<-[4C-:6]#[O+:7])(<-[5H-:8])<-[1N@H:9]([CH2:10][CH2:11][N:12]([CH:13]([CH3:14])[CH3:15])[CH:16]([CH3:17])[CH3:18])[CH2:19][CH2:20][2N:21]->1([CH:22]([CH3:23])[CH3:24])[CH:25]([CH3:26])[CH3:27]", "smiles3D": "C([C:1]#[6N:2]->[Mn+:3]1(<-[3C-:4]#[O+:5])(<-[4C-:6]#[O+:7])(<-[5H-:8])<-[1N@@:9]([C:10]([C:11]([N:12]([C:13]([C:14]([H:37])([H:38])[H:39])([C:15]([H:40])([H:41])[H:42])[H:36])[C:16]([C:17]([H:44])([H:45])[H:46])([C:18]([H:47])([H:48])[H:49])[H:43])([H:34])[H:35])([H:32])[H:33])([H:31])[C:19]([H:50])([H:51])[C:20]([H:52])([H:53])[2N:21]->1([C:22]([C:23]([H:55])([H:56])[H:57])([C:24]([H:58])([H:59])[H:60])[H:54])[C:25]([C:26]([H:62])([H:63])[H:64])([C:27]([H:65])([H:66])[H:67])[H:61])([H:28])([H:29])[H:30]", "smiles3Dx": "C([C:1]#[6N:2]->[Mn+:3]1(<-[3C-:4]#[O+:5])(<-[4C-:6]#[O+:7])(<-[5H-:8])<-[1N@@:9]([C:10]([C:11]([N:12]([C:13]([C:14]([H:37])([H:38])[H:39])([C:15]([H:40])([H:41])[H:42])[H:36])[C:16]([C:17]([H:44])([H:45])[H:46])([C:18]([H:47])([H:48])[H:49])[H:43])([H:34])[H:35])([H:32])[H:33])([H:31])[C:19]([H:50])([H:51])[C:20]([H:52])([H:53])[2N:21]->1([C:22]([C:23]([H:55])([H:56])[H:57])([C:24]([H:58])([H:59])[H:60])[H:54])[C:25]([C:26]([H:62])([H:63])[H:64])([C:27]([H:65])([H:66])[H:67])[H:61])([H:28])([H:29])[H:30]", "dummies": []}
C     -0.0800    -4.6699     1.7363
C     -0.0520    -3.2993     1.2271
N     -0.0318    -2.1478     0.7996
Mn     0.0000     0.0000     0.0000
C     -0.2300     0.8644     2.1239
O     -0.3494     1.3184     3.2347
C      2.2592     0.0950     0.3673
O      3.4476     0.1390     0.5664
H      0.3925    -0.6502    -1.6752
N     -0.1755     2.1082    -0.8806
C      0.7828     2.9842    -0.3078
C      2.0792     3.0706    -1.1418
N      3.2354     3.5502    -0.3378
C      4.5375     3.0373    -0.8532
C      5.5935     2.9765     0.2608
C      5.0530     3.8113    -2.0778
C      3.2401     4.9929     0.0664
C      2.5868     5.9580    -0.9421
C      2.6305     5.1555     1.4628
C     -1.5527     2.5017    -0.7531
C     -2.5082     1.4279    -0.1233
N     -2.2628     0.0584    -0.4908
C     -2.3024    -0.1455    -1.9445
C     -2.0927    -1.6129    -2.3844
C     -3.5289     0.4210    -2.7127
C     -3.0170    -0.9372     0.3003
C     -2.8597    -0.8438     1.8334
C     -4.5349    -0.9707    -0.0063
H     -1.0066    -5.1729     1.3911
H      0.8044    -5.2229     1.3584
H     -0.0599    -4.6524     2.8453
H      0.0029     2.0281    -1.7747
H      0.3718     4.0097    -0.2132
H      1.0359     2.6155     0.7036
H      2.2710     2.0466    -1.5239
H      1.9169     3.6961    -2.0437
H      4.4149     1.9806    -1.1789
H      5.1599     2.5045     1.1680
H      5.9790     3.9814     0.5273
H      6.4565     2.3609    -0.0721
H      4.2779     3.8358    -2.8717
H      5.3403     4.8502    -1.8156
H      5.9495     3.3026    -2.4920
H      4.2828     5.3543     0.1760
H      3.0205     5.8220    -1.9536
H      1.4884     5.8236    -0.9940
H      2.7805     7.0073    -0.6324
H      3.0899     4.4252     2.1625
H      2.8315     6.1783     1.8478
H      1.5342     5.0034     1.4567
H     -1.9434     2.7633    -1.7642
H     -1.6452     3.4181    -0.1280
H     -2.4017     1.5268     0.9667
H     -3.5520     1.7076    -0.3687
H     -1.4269     0.4067    -2.3328
H     -1.7873    -1.6450    -3.4523
H     -1.2929    -2.0993    -1.7924
H     -3.0212    -2.2106    -2.2848
H     -4.4766    -0.0904    -2.4817
H     -3.3612     0.2929    -3.8038
H     -3.6654     1.5072    -2.5609
H     -2.6161    -1.9337     0.0332
H     -1.8165    -0.9860     2.1387
H     -3.3974    -1.6901     2.3131
H     -3.2923     0.0826     2.2615
H     -5.0984    -1.5049     0.7887
H     -4.9678     0.0442    -0.0862
H     -4.7399    -1.5531    -0.9236
68
{"conf": 21, "E": 147.16, "rms": -1.0, "geom": "OH", "total_charge": 0, "CA_charge": 1, "smiles": "C[C:1]#[6N:2]->[Mn+:3]1(<-[3C-:4]#[O+:5])(<-[4C-:6]#[O+:7])(<-[5H-:8])<-[1N@H:9]([CH2:10][CH2:11][N:12]([CH:13]([CH3:14])[CH3:15])[CH:16]([CH3:17])[CH3:18])[CH2:19][CH2:20][2N:21]->1([CH:22]([CH3:23])[CH3:24])[CH:25]([CH3:26])[CH3:27]", "smiles3D": "C([C:1]#[6N:2]->[Mn+:3]1(<-[3C-:4]#[O+:5])(<-[4C-:6]#[O+:7])(<-[5H-:8])<-[1N@@:9]([C:10]([C:11]([N:12]([C:13]([C:14]([H:37])([H:38])[H:39])([C:15]([H:40])([H:41])[H:42])[H:36])[C:16]([C:17]([H:44])([H:45])[H:46])([C:18]([H:47])([H:48])[H:49])[H:43])([H:34])[H:35])([H:32])[H:33])([H:31])[C:19]([H:50])([H:51])[C:20]([H:52])([H:53])[2N:21]->1([C:22]([C:23]([H:55])([H:56])[H:57])([C:24]([H:58])([H:59])[H:60])[H:54])[C:25]([C:26]([H:62])([H:63])[H:64])([C:27]([H:65])([H:66])[H:67])[H:61])([H:28])([H:29])[H:30]", "smiles3Dx": "C([C:1]#[6N:2]->[Mn+:3]1(<-[3C-:4]#[O+:5])(<-[4C-:6]#[O+:7])(<-[5H-:8])<-[1N@@:9]([C:10]([C:11]([N:12]([C:13]([C:14]([H:37])([H:38])[H:39])([C:15]([H:40])([H:41])[H:42])[H:36])[C:16]([C:17]([H:44])([H:45])[H:46])([C:18]([H:47])([H:48])[H:49])[H:43])([H:34])[H:35])([H:32])[H:33])([H:31])[C:19]([H:50])([H:51])[C:20]([H:52])([H:53])[2N:21]->1([C:22]([C:23]([H:55])([H:56])[H:57])([C:24]([H:58])([H:59])[H:60])[H:54])[C:25]([C:26]([H:62])([H:63])[H:64])([C:27]([H:65])([H:66])[H:67])[H:61])([H:28])([H:29])[H:30]", "dummies": []}
C     -2.0597     4.5189    -0.4653
C     -1.4566     3.1942    -0.3257
N     -0.9515     2.0803    -0.2047
Mn     0.0000     0.0000     0.0000
C     -1.8446    -0.9196    -1.0172
O     -2.8097    -1.4011    -1.5569
C      0.8659     0.3441    -2.0933
O      1.3145     0.5357    -3.1957
H      1.5436     0.7479     0.6631
N      0.8918    -2.0886     0.1753
C      0.9659    -2.7615    -1.0730
C      2.4170    -2.9122    -1.5726
N      2.4862    -3.5073    -2.9368
C      3.6641    -3.0655    -3.7392
C      5.0040    -3.3219    -3.0296
C      3.5339    -1.5994    -4.1719
C      2.2208    -4.9784    -3.0637
C      0.7947    -5.2094    -3.5735
C      2.5075    -5.8214    -1.8047
C      0.0308    -2.6891     1.0978
C     -0.0879    -1.8442     2.3853
N     -0.6490    -0.4872     2.2215
C      0.1323     0.3967     3.1288
C      0.0629     0.0100     4.6383
C     -0.1401     1.9020     3.0371
C     -2.1196    -0.4094     2.4537
C     -2.8197     0.7560     1.7228
C     -2.9603    -1.6821     2.1451
H     -2.7589     4.6961     0.3776
H     -2.6147     4.5732    -1.4243
H     -1.2631     5.2908    -0.4539
H      1.7232    -2.0092     0.5530
H      0.3905    -2.1889    -1.8235
H      0.5142    -3.7715    -0.9973
H      3.0177    -3.4893    -0.8407
H      2.8441    -1.8907    -1.5663
H      3.6904    -3.6285    -4.6995
H      5.0967    -2.7134    -2.1060
H      5.8449    -3.0568    -3.7054
H      5.1025    -4.3954    -2.7697
H      4.2801    -1.3734    -4.9637
H      2.5220    -1.4206    -4.5923
H      3.7160    -0.8984    -3.3324
H      2.8748    -5.4249    -3.8462
H      0.0343    -4.9222    -2.8227
H      0.6475    -6.2820    -3.8235
H      0.6249    -4.6131    -4.4951
H      1.8088    -5.5926    -0.9765
H      3.5512    -5.6677    -1.4618
H      2.3943    -6.9002    -2.0453
H      0.4269    -3.6958     1.3715
H     -0.9687    -2.8198     0.6489
H     -0.6716    -2.4179     3.1288
H      0.9499    -1.8012     2.7879
H      1.1973     0.2836     2.8240
H      0.8916     0.5126     5.1820
H     -0.8817     0.3448     5.1145
H      0.1790    -1.0747     4.8223
H     -0.0839     2.2527     2.0005
H     -1.0926     2.1848     3.5302
H      0.6598     2.4491     3.5817
H     -2.2673    -0.2227     3.5344
H     -2.9058     0.5825     0.6408
H     -2.3702     1.7390     1.8857
H     -3.8586     0.8554     2.1053
H     -2.9181    -1.9717     1.0841
H     -2.7178    -2.5477     2.7887
H     -4.0309    -1.4794     2.3654
68
{"conf": 22, "E": 141.54, "rms": -1.0, "geom": "OH", "total_charge": 0, "CA_charge": 1, "smiles": "C[C:1]#[6N:2]->[Mn+:3]1(<-[3C-:4]#[O+:5])(<-[4C-:6]#[O+:7])(<-[5H-:8])<-[1N@H:9]([CH2:10][CH2:11][N:12]([CH:13]([CH3:14])[CH3:15])[CH:16]([CH3:17])[CH3:18])[CH2:19][CH2:20][2N:21]->1([CH:22]([CH3:23])[CH3:24])[CH:25]([CH3:26])[CH3:27]", "smiles3D": "C([C:1]#[6N:2]->[Mn+:3]1(<-[3C-:4]#[O+:5])(<-[4C-:6]#[O+:7])(<-[5H-:8])<-[1N@@:9]([C:10]([C:11]([N:12]([C:13]([C:14]([H:37])([H:38])[H:39])([C:15]([H:40])([H:41])[H:42])[H:36])[C:16]([C:17]([H:44])([H:45])[H:46])([C:18]([H:47])([H:48])[H:49])[H:43])([H:34])[H:35])([H:32])[H:33])([H:31])[C:19]([H:50])([H:51])[C:20]([H:52])([H:53])[2N:21]->1([C:22]([C:23]([H:55])([H:56])[H:57])([C:24]([H:58])([H:59])[H:60])[H:54])[C:25]([C:26]([H:62])([H:63])[H:64])([C:27]([H:65])([H:66])[H:67])[H:61])([H:28])([H:29])[H:30]", "smiles3Dx": "C([C:1]#[6N:2]->[Mn+:3]1(<-[3C-:4]#[O+:5])(<-[4C-:6]#[O+:7])(<-[5H-:8])<-[1N@@:9]([C:10]([C:11]([N:12]([C:13]([C:14]([H:37])([H:38])[H:39])([C:15]([H:40])([H:41])[H:42])[H:36])[C:16]([C:17]([H:44])([H:45])[H:46])([C:18]([H:47])([H:48])[H:49])[H:43])([H:34])[H:35])([H:32])[H:33])([H:31])[C:19]([H:50])([H:51])[C:20]([H:52])([H:53])[2N:21]->1([C:22]([C:23]([H:55])([H:56])[H:57])([C:24]([H:58])([H:59])[H:60])[H:54])[C:25]([C:26]([H:62])([H:63])[H:64])([C:27]([H:65])([H:66])[H:67])[H:61])([H:28])([H:29])[H:30]", "dummies": []}
C     -3.4883    -3.5438     0.3410
C     -2.4664    -2.5028     0.2402
N     -1.6047    -1.6310     0.1571
Mn     0.0000     0.0000     0.0000
C      0.3209    -0.4980    -2.2219
O      0.4884    -0.7543    -3.3883
C     -1.6163     1.4651    -0.7004
O     -2.4668     2.2362    -1.0693
H     -0.3814     0.5840     1.6956
N      1.6505     1.5847    -0.0667
C      1.6190     2.2976    -1.2803
C      2.5662     3.5148    -1.3067
N      3.9778     3.1248    -1.5780
C      4.9495     3.9403    -0.7966
C      5.1240     5.3616    -1.3599
C      6.2979     3.2209    -0.6419
C      4.3763     2.8562    -3.0008
C      4.5769     1.3516    -3.2144
C      3.4380     3.4337    -4.0769
C      2.8568     0.9068     0.2012
C      2.6646    -0.2808     1.1878
N      1.7527    -1.3490     0.7740
C      2.3270    -2.0881    -0.3650
C      3.6638    -2.8165    -0.0608
C      1.3691    -3.0743    -1.0752
C      1.4106    -2.1642     1.9798
C      0.8917    -3.6041     1.7557
C      0.3956    -1.4875     2.9293
H     -3.1555    -4.4427    -0.2175
H     -4.4401    -3.1709    -0.0900
H     -3.6425    -3.8074     1.4075
H      1.4774     2.1655     0.6221
H      0.5850     2.6684    -1.4299
H      1.8601     1.6266    -2.1234
H      2.2013     4.2713    -2.0292
H      2.4645     4.0125    -0.3187
H      4.5739     4.0504     0.2458
H      5.7380     5.9684    -0.6607
H      5.6317     5.3572    -2.3457
H      4.1372     5.8579    -1.4675
H      6.1319     2.1793    -0.2937
H      6.9186     3.7444     0.1165
H      6.8710     3.1970    -1.5908
H      5.3640     3.3092    -3.2205
H      3.6145     0.8036    -3.2092
H      5.2311     0.9371    -2.4187
H      5.0696     1.1687    -4.1934
H      2.4267     2.9798    -4.0259
H      3.3666     4.5370    -3.9726
H      3.8511     3.2249    -5.0871
H      3.5701     1.6249     0.6704
H      3.3259     0.5404    -0.7304
H      2.2973     0.1725     2.1236
H      3.6658    -0.7026     1.4150
H      2.5618    -1.3360    -1.1354
H      4.5092    -2.0978    -0.0793
H      3.6595    -3.3228     0.9218
H      3.8931    -3.5713    -0.8439
H      1.5083    -4.1312    -0.7748
H      1.5732    -3.0630    -2.1677
H      0.3172    -2.7843    -0.9335
H      2.3531    -2.2785     2.5665
H     -0.0190    -3.6259     1.1296
H      0.6131    -4.0667     2.7272
H      1.6797    -4.2734     1.3674
H      0.2986    -2.0887     3.8592
H      0.7036    -0.4898     3.2871
H     -0.6120    -1.4487     2.4766
68
{"conf": 23, "E": 137.11, "rms": -1.0, "geom": "OH", "total_charge": 0, "CA_charge": 1, "smiles": "C[C:1]#[6N:2]->[Mn+:3]1(<-[3C-:4]#[O+:5])(<-[4C-:6]#[O+:7])(<-[5H-:8])<-[1N@H:9]([CH2:10][CH2:11][N:12]([CH:13]([CH3:14])[CH3:15])[CH:16]([CH3:17])[CH3:18])[CH2:19][CH2:20][2N:21]->1([CH:22]([CH3:23])[CH3:24])[CH:25]([CH3:26])[CH3:27]", "smiles3D": "C([C:1]#[6N:2]->[Mn+:3]1(<-[3C-:4]#[O+:5])(<-[4C-:6]#[O+:7])(<-[5H-:8])<-[1N@@:9]([C:10]([C:11]([N:12]([C:13]([C:14]([H:37])([H:38])[H:39])([C:15]([H:40])([H:41])[H:42])[H:36])[C:16]([C:17]([H:44])([H:45])[H:46])([C:18]([H:47])([H:48])[H:49])[H:43])([H:34])[H:35])([H:32])[H:33])([H:31])[C:19]([H:50])([H:51])[C:20]([H:52])([H:53])[2N:21]->1([C:22]([C:23]([H:55])([H:56])[H:57])([C:24]([H:58])([H:59])[H:60])[H:54])[C:25]([C:26]([H:62])([H:63])[H:64])([C:27]([H:65])([H:66])[H:67])[H:61])([H:28])([H:29])[H:30]", "smiles3Dx": "C([C:1]#[6N:2]->[Mn+:3]1(<-[3C-:4]#[O+:5])(<-[4C-:6]#[O+:7])(<-[5H-:8])<-[1N@@:9]([C:10]([C:11]([N:12]([C:13]([C:14]([H:37])([H:38])[H:39])([C:15]([H:40])([H:41])[H:42])[H:36])[C:16]([C:17]([H:44])([H:45])[H:46])([C:18]([H:47])([H:48])[H:49])[H:43])([H:34])[H:35])([H:32])[H:33])([H:31])[C:19]([H:50])([H:51])[C:20]([H:52])([H:53])[2N:21]->1([C:22]([C:23]([H:55])([H:56])[H:57])([C:24]([H:58])([H:59])[H:60])[H:54])[C:25]([C:26]([H:62])([H:63])[H:64])([C:27]([H:65])([H:66])[H:67])[H:61])([H:28])([H:29])[H:30]", "dummies": []}
C     -2.2782    -0.1477     4.4284
C     -1.6089    -0.0996     3.1291
N     -1.0472    -0.0623     2.0372
Mn     0.0000     0.0000     0.0000
C     -2.0089     0.3471    -1.0733
O     -3.0592     0.5302    -1.6369
C      0.1748     2.2807     0.1542
O      0.2667     3.4804     0.2346
H      1.6319    -0.0561     0.8479
N      1.0297    -0.1199    -2.0500
C      0.4265     0.7956    -2.9376
C      1.3826     1.3736    -4.0083
N      1.9396     0.3184    -4.9046
C      3.4345     0.3961    -5.0219
C      4.1451     0.1018    -3.6897
C      3.9419     1.7174    -5.6362
C      1.2431     0.2805    -6.2375
C     -0.2745     0.0417    -6.0936
C      1.7982    -0.8254    -7.1625
C      0.9779    -1.4883    -2.4613
C     -0.0924    -2.3313    -1.6945
N      0.0166    -2.3064    -0.2570
C     -1.1025    -2.9523     0.4625
C     -2.5153    -2.4220     0.1420
C     -1.1364    -4.4964     0.3210
C      1.3530    -2.6998     0.2177
C      1.9394    -4.0302    -0.3306
C      1.5074    -2.7018     1.7547
H     -2.0046     0.7507     5.0189
H     -3.3769    -0.1712     4.2772
H     -1.9604    -1.0601     4.9737
H      1.9003     0.1224    -1.9137
H     -0.4494     0.3300    -3.4339
H      0.0495     1.6436    -2.3373
H      2.1659     1.9298    -3.4589
H      0.8514     2.1609    -4.5874
H      3.7974    -0.4222    -5.6740
H      4.0259     0.9183    -2.9503
H      3.7697    -0.8471    -3.2599
H      5.2351    -0.0240    -3.8667
H      5.0512     1.7025    -5.6963
H      3.6447     2.5982    -5.0325
H      3.5630     1.8439    -6.6701
H      1.3662     1.2547    -6.7594
H     -0.7508    -0.0663    -7.0917
H     -0.7781     0.9063    -5.6171
H     -0.4731    -0.8828    -5.5124
H      1.1250    -1.0058    -8.0279
H      2.7711    -0.5228    -7.6023
H      1.9140    -1.7779    -6.6022
H      0.7521    -1.5644    -3.5478
H      1.9733    -1.9566    -2.3126
H     -0.0491    -3.3717    -2.0697
H     -1.0714    -1.9209    -1.9858
H     -0.9615    -2.7369     1.5390
H     -3.2725    -2.9850     0.7291
H     -2.6338    -1.3918     0.5053
H     -2.8030    -2.5336    -0.9212
H     -0.8912    -4.8353    -0.7020
H     -0.4558    -4.9677     1.0549
H     -2.1353    -4.9138     0.5699
H      2.0325    -1.9042    -0.1400
H      1.9111    -4.0965    -1.4336
H      1.4679    -4.9314     0.0944
H      3.0144    -4.0860    -0.0549
H      1.0359    -1.8043     2.2001
H      2.5854    -2.6831     2.0241
H      1.0646    -3.6096     2.2136
68
{"conf": 24, "E": 158.04, "rms": -1.0, "geom": "OH", "total_charge": 0, "CA_charge": 1, "smiles": "C[C:1]#[6N:2]->[Mn+:3]1(<-[3C-:4]#[O+:5])(<-[4C-:6]#[O+:7])(<-[5H-:8])<-[1N@H:9]([CH2:10][CH2:11][N:12]([CH:13]([CH3:14])[CH3:15])[CH:16]([CH3:17])[CH3:18])[CH2:19][CH2:20][2N:21]->1([CH:22]([CH3:23])[CH3:24])[CH:25]([CH3:26])[CH3:27]", "smiles3D": "C([C:1]#[6N:2]->[Mn+:3]1(<-[3C-:4]#[O+:5])(<-[4C-:6]#[O+:7])(<-[5H-:8])<-[1N@@:9]([C:10]([C:11]([N:12]([C:13]([C:14]([H:37])([H:38])[H:39])([C:15]([H:40])([H:41])[H:42])[H:36])[C:16]([C:17]([H:44])([H:45])[H:46])([C:18]([H:47])([H:48])[H:49])[H:43])([H:34])[H:35])([H:32])[H:33])([H:31])[C:19]([H:50])([H:51])[C:20]([H:52])([H:53])[2N:21]->1([C:22]([C:23]([H:55])([H:56])[H:57])([C:24]([H:58])([H:59])[H:60])[H:54])[C:25]([C:26]([H:62])([H:63])[H:64])([C:27]([H:65])([H:66])[H:67])[H:61])([H:28])([H:29])[H:30]", "smiles3Dx": "C([C:1]#[6N:2]->[Mn+:3]1(<-[3C-:4]#[O+:5])(<-[4C-:6]#[O+:7])(<-[5H-:8])<-[1N@@:9]([C:10]([C:11]([N:12]([C:13]([C:14]([H:37])([H:38])[H:39])([C:15]([H:40])([H:41])[H:42])[H:36])[C:16]([C:17]([H:44])([H:45])[H:46])([C:18]([H:47])([H:48])[H:49])[H:43])([H:34])[H:35])([H:32])[H:33])([H:31])[C:19]([H:50])([H:51])[C:20]([H:52])([H:53])[2N:21]->1([C:22]([C:23]([H:55])([H:56])[H:57])([C:24]([H:58])([H:59])[H:60])[H:54])[C:25]([C:26]([H:62])([H:63])[H:64])([C:27]([H:65])([H:66])[H:67])[H:61])([H:28])([H:29])[H:30]", "dummies": []}
C      1.5185     0.6438    -4.7037
C      1.0776     0.4541    -3.3225
N      0.7101     0.2911    -2.1611
Mn     0.0000     0.0000     0.0000
C      1.1982     1.8818     0.5462
O      1.8250     2.8720     0.8310
C     -1.7439     1.4105    -0.4729
O     -2.6613     2.1530    -0.7201
H     -1.1190    -1.3503    -0.5373
N     -0.8008    -0.4202     2.0941
C     -0.9973     0.7807     2.8096
C     -2.0702     0.6469     3.9090
N     -1.9823     1.7115     4.9504
C     -2.7405     1.4424     6.2181
C     -1.9124     1.9465     7.4103
C     -3.1179    -0.0316     6.4828
C     -2.2340     3.1116     4.4724
C     -3.4022     3.2438     3.4779
C     -0.9516     3.7754     3.9506
C      0.0279    -1.4004     2.7159
C      0.9441    -2.2407     1.7523
N      1.6444    -1.5408     0.6761
C      1.9310    -2.4596    -0.4614
C      2.9450    -1.9067    -1.5146
C      0.6955    -2.9438    -1.2612
C      2.8921    -0.8994     1.1788
C      2.7592     0.0085     2.4177
C      4.0543    -1.8916     1.5181
H      2.3314    -0.0755    -4.9330
H      0.6655     0.4699    -5.3913
H      1.8936     1.6798    -4.8331
H     -1.6246    -0.7989     1.9498
H     -0.0545     1.1277     3.2751
H     -1.3243     1.5444     2.0858
H     -1.8588    -0.3386     4.3603
H     -3.0867     0.5953     3.4641
H     -3.7066     1.9976     6.2113
H     -1.6805     3.0265     7.3112
H     -0.9533     1.3889     7.4734
H     -2.4725     1.8087     8.3600
H     -3.6779    -0.1125     7.4393
H     -2.2115    -0.6692     6.5654
H     -3.7902    -0.4171     5.6875
H     -2.5258     3.7513     5.3358
H     -4.3060     2.7396     3.8797
H     -3.6462     4.3173     3.3280
H     -3.1569     2.8142     2.4868
H     -0.0894     3.4989     4.5941
H     -0.7273     3.5033     2.9023
H     -1.0629     4.8807     3.9802
H      0.6561    -0.9457     3.5022
H     -0.6405    -2.1253     3.2420
H      1.6843    -2.7763     2.3818
H      0.2921    -3.0182     1.3266
H      2.3839    -3.3791    -0.0269
H      2.8514    -2.4310    -2.4905
H      3.9998    -2.0468    -1.2210
H      2.8035    -0.8317    -1.6979
H     -0.1329    -3.3506    -0.6570
H      1.0044    -3.7906    -1.9120
H      0.3172    -2.1630    -1.9449
H      3.2489    -0.2376     0.3649
H      1.8293     0.5650     2.4349
H      2.8323    -0.5654     3.3660
H      3.5891     0.7479     2.4267
H      3.8743    -2.4210     2.4765
H      4.2656    -2.6735     0.7747
H      4.9974    -1.3160     1.6387
68
{"conf": 25, "E": 151.78, "rms": -1.0, "geom": "OH", "total_charge": 0, "CA_charge": 1, "smiles": "C[C:1]#[6N:2]->[Mn+:3]1(<-[3C-:4]#[O+:5])(<-[4C-:6]#[O+:7])(<-[5H-:8])<-[1N@H:9]([CH2:10][CH2:11][N:12]([CH:13]([CH3:14])[CH3:15])[CH:16]([CH3:17])[CH3:18])[CH2:19][CH2:20][2N:21]->1([CH:22]([CH3:23])[CH3:24])[CH:25]([CH3:26])[CH3:27]", "smiles3D": "C([C:1]#[6N:2]->[Mn+:3]1(<-[3C-:4]#[O+:5])(<-[4C-:6]#[O+:7])(<-[5H-:8])<-[1N@@:9]([C:10]([C:11]([N:12]([C:13]([C:14]([H:37])([H:38])[H:39])([C:15]([H:40])([H:41])[H:42])[H:36])[C:16]([C:17]([H:44])([H:45])[H:46])([C:18]([H:47])([H:48])[H:49])[H:43])([H:34])[H:35])([H:32])[H:33])([H:31])[C:19]([H:50])([H:51])[C:20]([H:52])([H:53])[2N:21]->1([C:22]([C:23]([H:55])([H:56])[H:57])([C:24]([H:58])([H:59])[H:60])[H:54])[C:25]([C:26]([H:62])([H:63])[H:64])([C:27]([H:65])([H:66])[H:67])[H:61])([H:28])([H:29])[H:30]", "smiles3Dx": "C([C:1]#[6N:2]->[Mn+:3]1(<-[3C-:4]#[O+:5])(<-[4C-:6]#[O+:7])(<-[5H-:8])<-[1N@@:9]([C:10]([C:11]([N:12]([C:13]([C:14]([H:37])([H:38])[H:39])([C:15]([H:40])([H:41])[H:42])[H:36])[C:16]([C:17]([H:44])([H:45])[H:46])([C:18]([H:47])([H:48])[H:49])[H:43])([H:34])[H:35])([H:32])[H:33])([H:31])[C:19]([H:50])([H:51])[C:20]([H:52])([H:53])[2N:21]->1([C:22]([C:23]([H:55])([H:56])[H:57])([C:24]([H:58])([H:59])[H:60])[H:54])[C:25]([C:26]([H:62])([H:63])[H:64])([C:27]([H:65])([H:66])[H:67])[H:61])([H:28])([H:29])[H:30]", "dummies": []}
C      2.9612    -0.0325    -4.0081
C      2.0938    -0.0191    -2.8309
N      1.3644    -0.0107    -1.8424
Mn     0.0000     0.0000     0.0000
C      1.6917    -0.8235     1.3246
O      2.5781    -1.2511     2.0217
C      0.8062     2.0663     0.5777
O      1.2399     3.1498     0.8811
H     -1.2786     0.8869    -0.9675
N     -1.4027    -0.2235     1.7715
C     -1.0490     0.6389     2.8287
C     -1.7344     2.0243     2.7052
N     -0.9228     3.1540     3.2452
C     -0.5942     2.9553     4.7002
C     -1.6090     3.5579     5.6900
C      0.8470     3.3821     5.0145
C     -1.4951     4.5059     2.9002
C     -1.9746     4.6226     1.4330
C     -0.4605     5.6250     3.1356
C     -1.3218    -1.5964     2.0866
C     -1.3234    -2.6041     0.8744
N     -0.9771    -2.0755    -0.4505
C     -2.2052    -1.8606    -1.2594
C     -3.3436    -1.0378    -0.5963
C     -1.9216    -1.2388    -2.6511
C     -0.0266    -2.9485    -1.1849
C      1.3756    -3.1010    -0.5540
C     -0.5838    -4.3743    -1.4726
H      3.0225     0.9900    -4.4340
H      2.5427    -0.7251    -4.7670
H      3.9756    -0.3734    -3.7157
H     -2.2493    -0.0429     1.5071
H      0.0518     0.7739     2.8239
H     -1.3474     0.1836     3.8025
H     -1.8764     2.1444     1.6161
H     -2.7373     1.9986     3.1854
H     -0.5920     1.8780     4.9511
H     -1.3920     3.1925     6.7167
H     -2.6385     3.2366     5.4258
H     -1.5626     4.6643     5.7165
H      1.5241     3.0718     4.1904
H      0.9458     4.4709     5.1757
H      1.1916     2.8861     5.9478
H     -2.3923     4.7184     3.5195
H     -2.2384     5.6720     1.1806
H     -1.1873     4.2825     0.7293
H     -2.9083     4.0436     1.2731
H     -0.3995     5.8926     4.2062
H     -0.7480     6.5671     2.6219
H      0.5386     5.3166     2.7610
H     -2.1792    -1.8564     2.7526
H     -0.3876    -1.7710     2.6672
H     -0.6280    -3.4166     1.1529
H     -2.3256    -3.0862     0.8378
H     -2.6527    -2.8594    -1.4441
H     -4.2543    -1.1170    -1.2287
H     -3.6537    -1.4319     0.3894
H     -3.1287     0.0388    -0.5150
H     -2.8080    -0.7105    -3.0642
H     -1.0787    -0.5277    -2.6135
H     -1.6722    -2.0349    -3.3842
H      0.1612    -2.4807    -2.1698
H      1.9698    -2.1885    -0.7219
H      1.3724    -3.3755     0.5161
H      1.9573    -3.8877    -1.0799
H     -1.0244    -4.8427    -0.5708
H      0.2106    -5.0511    -1.8528
H     -1.3432    -4.3525    -2.2796
68
{"conf": 26, "E": 139.83, "rms": -1.0, "geom": "OH", "total_charge": 0, "CA_charge": 1, "smiles": "C[C:1]#[6N:2]->[Mn+:3]1(<-[3C-:4]#[O+:5])(<-[4C-:6]#[O+:7])(<-[5H-:8])<-[1N@H:9]([CH2:10][CH2:11][N:12]([CH:13]([CH3:14])[CH3:15])[CH:16]([CH3:17])[CH3:18])[CH2:19][CH2:20][2N:21]->1([CH:22]([CH3:23])[CH3:24])[CH:25]([CH3:26])[CH3:27]", "smiles3D": "C([C:1]#[6N:2]->[Mn+:3]1(<-[3C-:4]#[O+:5])(<-[4C-:6]#[O+:7])(<-[5H-:8])<-[1N@@:9]([C:10]([C:11]([N:12]([C:13]([C:14]([H:37])([H:38])[H:39])([C:15]([H:40])([H:41])[H:42])[H:36])[C:16]([C:17]([H:44])([H:45])[H:46])([C:18]([H:47])([H:48])[H:49])[H:43])([H:34])[H:35])([H:32])[H:33])([H:31])[C:19]([H:50])([H:51])[C:20]([H:52])([H:53])[2N:21]->1([C:22]([C:23]([H:55])([H:56])[H:57])([C:24]([H:58])([H:59])[H:60])[H:54])[C:25]([C:26]([H:62])([H:63])[H:64])([C:27]([H:65])([H:66])[H:67])[H:61])([H:28])([H:29])[H:30]", "smiles3Dx": "C([C:1]#[6N:2]->[Mn+:3]1(<-[3C-:4]#[O+:5])(<-[4C-:6]#[O+:7])(<-[5H-:8])<-[1N@@:9]([C:10]([C:11]([N:12]([C:13]([C:14]([H:37])([H:38])[H:39])([C:15]([H:40])([H:41])[H:42])[H:36])[C:16]([C:17]([H:44])([H:45])[H:46])([C:18]([H:47])([H:48])[H:49])[H:43])([H:34])[H:35])([H:32])[H:33])([H:31])[C:19]([H:50])([H:51])[C:20]([H:52])([H:53])[2N:21]->1([C:22]([C:23]([H:55])([H:56])[H:57])([C:24]([H:58])([H:59])[H:60])[H:54])[C:25]([C:26]([H:62])([H:63])[H:64])([C:27]([H:65])([H:66])[H:67])[H:61])([H:28])([H:29])[H:30]", "dummies": []}
C     -1.2572    -3.3985     3.4188
C     -0.8902    -2.3960     2.4194
N     -0.5831    -1.5504     1.5824
Mn     0.0000     0.0000     0.0000
C      2.1502     0.0504     0.8149
O      3.2791     0.0753     1.2383
C      0.6082    -1.7575    -1.3378
O      0.9269    -2.6845    -2.0402
H     -1.6726    -0.1559    -0.7523
N      0.5249     1.6078    -1.5666
C      1.8823     1.6493    -1.9615
C      2.3477     0.3997    -2.7227
N      3.4591     0.7271    -3.6469
C      4.7655     0.9552    -2.9668
C      5.5603    -0.3332    -2.6974
C      5.6080     1.9737    -3.7451
C      3.5016    -0.0648    -4.9102
C      2.5690     0.5730    -5.9438
C      3.1688    -1.5620    -4.7322
C      0.1128     2.8378    -1.0040
C     -1.0396     2.6677     0.0162
N     -0.7978     1.8379     1.1914
C      0.2603     2.3774     2.0533
C     -0.0723     3.7295     2.7240
C      0.7937     1.4196     3.1415
C     -2.1000     1.4685     1.8109
C     -2.0882     0.8780     3.2374
C     -3.1846     2.5912     1.8075
H     -0.3375    -3.8360     3.8584
H     -1.8549    -4.1993     2.9371
H     -1.8577    -2.9186     4.2188
H      0.0073     1.4388    -2.3049
H      2.0308     2.5343    -2.6273
H      2.5232     1.7825    -1.0655
H      1.4714     0.0264    -3.2884
H      2.6737    -0.3795    -2.0056
H      4.5886     1.4226    -1.9743
H      5.8819    -0.8216    -3.6402
H      6.4727    -0.0933    -2.1107
H      4.9559    -1.0440    -2.0974
H      4.9984     2.8751    -3.9681
H      6.4822     2.2875    -3.1354
H      5.9866     1.5518    -4.6984
H      4.5170    -0.0176    -5.3559
H      2.6575     0.0459    -6.9179
H      2.8487     1.6373    -6.0955
H      1.5115     0.5282    -5.6090
H      3.4575    -2.1175    -5.6499
H      2.0834    -1.7269    -4.5711
H      3.7237    -2.0016    -3.8812
H      0.9539     3.3730    -0.5136
H     -0.2555     3.4971    -1.8274
H     -1.3646     3.6817     0.3233
H     -1.8769     2.2105    -0.5559
H      1.1277     2.5618     1.3963
H     -0.9107     3.6404     3.4396
H      0.8115     4.0841     3.2974
H     -0.2927     4.5221     1.9847
H      1.8768     1.6114     3.3021
H      0.6862     0.3642     2.8448
H      0.3175     1.5746     4.1306
H     -2.4907     0.6591     1.1605
H     -3.0890     0.4509     3.4642
H     -1.9025     1.6561     4.0035
H     -1.3955     0.0367     3.3580
H     -3.5635     2.7971     0.7859
H     -2.8052     3.5325     2.2469
H     -4.0797     2.2830     2.3899
68
{"conf": 27, "E": 150.59, "rms": -1.0, "geom": "OH", "total_charge": 0, "CA_charge": 1, "smiles": "C[C:1]#[6N:2]->[Mn+:3]1(<-[3C-:4]#[O+:5])(<-[4C-:6]#[O+:7])(<-[5H-:8])<-[1N@H:9]([CH2:10][CH2:11][N:12]([CH:13]([CH3:14])[CH3:15])[CH:16]([CH3:17])[CH3:18])[CH2:19][CH2:20][2N:21]->1([CH:22]([CH3:23])[CH3:24])[CH:25]([CH3:26])[CH3:27]", "smiles3D": "C([C:1]#[6N:2]->[Mn+:3]1(<-[3C-:4]#[O+:5])(<-[4C-:6]#[O+:7])(<-[5H-:8])<-[1N@@:9]([C:10]([C:11]([N:12]([C:13]([C:14]([H:37])([H:38])[H:39])([C:15]([H:40])([H:41])[H:42])[H:36])[C:16]([C:17]([H:44])([H:45])[H:46])([C:18]([H:47])([H:48])[H:49])[H:43])([H:34])[H:35])([H:32])[H:33])([H:31])[C:19]([H:50])([H:51])[C:20]([H:52])([H:53])[2N:21]->1([C:22]([C:23]([H:55])([H:56])[H:57])([C:24]([H:58])([H:59])[H:60])[H:54])[C:25]([C:26]([H:62])([H:63])[H:64])([C:27]([H:65])([H:66])[H:67])[H:61])([H:28])([H:29])[H:30]", "smiles3Dx": "C([C:1]#[6N:2]->[Mn+:3]1(<-[3C-:4]#[O+:5])(<-[4C-:6]#[O+:7])(<-[5H-:8])<-[1N@@:9]([C:10]([C:11]([N:12]([C:13]([C:14]([H:37])([H:38])[H:39])([C:15]([H:40])([H:41])[H:42])[H:36])[C:16]([C:17]([H:44])([H:45])[H:46])([C:18]([H:47])([H:48])[H:49])[H:43])([H:34])[H:35])([H:32])[H:33])([H:31])[C:19]([H:50])([H:51])[C:20]([H:52])([H:53])[2N:21]->1([C:22]([C:23]([H:55])([H:56])[H:57])([C:24]([H:58])([H:59])[H:60])[H:54])[C:25]([C:26]([H:62])([H:63])[H:64])([C:27]([H:65])([H:66])[H:67])[H:61])([H:28])([H:29])[H:30]", "dummies": []}
C     -3.7069     2.8427    -1.7334
C     -2.6185     2.0040    -1.2332
N     -1.7029     1.2980    -0.8165
Mn     0.0000     0.0000     0.0000
C      1.3936     1.8242    -0.0932
O      2.1256     2.7811    -0.1424
C     -0.6193     0.7012     2.0929
O     -0.9452     1.0712     3.1935
H     -1.1269    -1.4318     0.2374
N      1.6948    -1.3207     0.7547
C      2.2174    -0.8403     1.9815
C      1.5678    -1.4893     3.2236
N      2.0525    -2.8820     3.3883
C      1.0524    -3.9374     3.0625
C      1.7332    -5.1416     2.4006
C      0.2008    -4.3661     4.2655
C      2.9822    -3.1543     4.5229
C      2.5214    -2.5775     5.8791
C      4.3881    -2.6552     4.1792
C      2.6294    -1.4616    -0.3100
C      2.2022    -0.8801    -1.7027
N      0.7898    -0.7699    -2.0565
C      0.1742    -2.0475    -2.4683
C      0.7579    -3.3479    -1.8691
C     -1.3546    -2.0718    -2.2241
C      0.6325     0.2959    -3.0909
C      1.7042     0.2461    -4.2262
C     -0.7405     0.3990    -3.8048
H     -4.4053     2.2227    -2.3322
H     -4.2511     3.2920    -0.8774
H     -3.2888     3.6486    -2.3709
H      1.3250    -2.1346     0.8999
H      3.3143    -1.0133     2.0483
H      2.0435     0.2529     2.0233
H      0.4632    -1.4591     3.1328
H      1.8186    -0.8546     4.0946
H      0.3359    -3.5544     2.3033
H      2.3806    -4.7962     1.5664
H      2.3508    -5.7134     3.1230
H      0.9660    -5.8282     1.9830
H     -0.5769    -5.0879     3.9365
H     -0.3187    -3.4849     4.6964
H      0.8160    -4.8591     5.0464
H      3.0822    -4.2507     4.6650
H      1.4297    -2.6858     6.0221
H      2.7857    -1.5041     5.9829
H      3.0304    -3.1205     6.7039
H      4.7106    -3.0764     3.2031
H      4.4110    -1.5468     4.1188
H      5.1103    -2.9814     4.9580
H      2.8715    -2.5422    -0.4362
H      3.5876    -0.9585    -0.0442
H      2.7246    -1.4709    -2.4887
H      2.6376     0.1428    -1.7282
H      0.3277    -2.1408    -3.5658
H      1.8101    -3.5083    -2.1755
H      0.6434    -3.3766    -0.7702
H      0.2045    -4.2226    -2.2751
H     -1.8948    -2.2345    -3.1811
H     -1.6737    -2.8865    -1.5376
H     -1.7112    -1.1316    -1.7824
H      0.7718     1.2576    -2.5574
H      1.4566     0.9613    -5.0402
H      1.7672    -0.7673    -4.6716
H      2.7101     0.5503    -3.8741
H     -0.7656     1.3225    -4.4228
H     -1.5920     0.4951    -3.1261
H     -0.9113    -0.4521    -4.4958
68
{"conf": 28, "E": 139.79, "rms": -1.0, "geom": "OH", "total_charge": 0, "CA_charge": 1, "smiles": "C[C:1]#[6N:2]->[Mn+:3]1(<-[3C-:4]#[O+:5])(<-[4C-:6]#[O+:7])(<-[5H-:8])<-[1N@H:9]([CH2:10][CH2:11][N:12]([CH:13]([CH3:14])[CH3:15])[CH:16]([CH3:17])[CH3:18])[CH2:19][CH2:20][2N:21]->1([CH:22]([CH3:23])[CH3:24])[CH:25]([CH3:26])[CH3:27]", "smiles3D": "C([C:1]#[6N:2]->[Mn+:3]1(<-[3C-:4]#[O+:5])(<-[4C-:6]#[O+:7])(<-[5H-:8])<-[1N@@:9]([C:10]([C:11]([N:12]([C:13]([C:14]([H:37])([H:38])[H:39])([C:15]([H:40])([H:41])[H:42])[H:36])[C:16]([C:17]([H:44])([H:45])[H:46])([C:18]([H:47])([H:48])[H:49])[H:43])([H:34])[H:35])([H:32])[H:33])([H:31])[C:19]([H:50])([H:51])[C:20]([H:52])([H:53])[2N:21]->1([C:22]([C:23]([H:55])([H:56])[H:57])([C:24]([H:58])([H:59])[H:60])[H:54])[C:25]([C:26]([H:62])([H:63])[H:64])([C:27]([H:65])([H:66])[H:67])[H:61])([H:28])([H:29])[H:30]", "smiles3Dx": "C([C:1]#[6N:2]->[Mn+:3]1(<-[3C-:4]#[O+:5])(<-[4C-:6]#[O+:7])(<-[5H-:8])<-[1N@@:9]([C:10]([C:11]([N:12]([C:13]([C:14]([H:37])([H:38])[H:39])([C:15]([H:40])([H:41])[H:42])[H:36])[C:16]([C:17]([H:44])([H:45])[H:46])([C:18]([H:47])([H:48])[H:49])[H:43])([H:34])[H:35])([H:32])[H:33])([H:31])[C:19]([H:50])([H:51])[C:20]([H:52])([H:53])[2N:21]->1([C:22]([C:23]([H:55])([H:56])[H:57])([C:24]([H:58])([H:59])[H:60])[H:54])[C:25]([C:26]([H:62])([H:63])[H:64])([C:27]([H:65])([H:66])[H:67])[H:61])([H:28])([H:29])[H:30]", "dummies": []}
C     -2.7812    -4.1212     0.3309
C     -1.9675    -2.9097     0.2373
N     -1.2822    -1.8934     0.1568
Mn     0.0000     0.0000     0.0000
C     -1.5471     0.8674    -1.4692
O     -2.3567     1.3230    -2.2381
C     -1.2267     0.9987     1.6559
O     -1.8726     1.5251     2.5276
H      1.1159    -0.5850     1.3380
N      1.4085     1.7881    -0.2128
C      0.6824     2.9421    -0.5550
C      1.5258     4.2366    -0.5127
N      2.3249     4.4448    -1.7590
C      1.5520     4.9121    -2.9672
C      0.1867     5.5743    -2.6899
C      1.4121     3.7785    -3.9925
C      3.6011     5.2210    -1.6041
C      4.3071     5.0735    -0.2385
C      4.6029     4.7799    -2.6897
C      2.4191     1.4037    -1.1313
C      2.5996    -0.1438    -1.2199
N      1.4213    -0.8802    -1.6166
C      0.9006    -0.4506    -2.9227
C      1.9249    -0.3233    -4.0853
C     -0.3058    -1.2724    -3.4316
C      1.5393    -2.3443    -1.4432
C      2.5301    -3.0239    -2.4209
C      1.8873    -2.8298    -0.0166
H     -2.2628    -4.8657     0.9694
H     -2.9309    -4.5445    -0.6836
H     -3.7657    -3.8719     0.7772
H      1.7886     1.9098     0.6129
H      0.2359     2.8204    -1.5547
H     -0.1483     3.0473     0.1752
H      2.1551     4.1079     0.3813
H      0.8926     5.1165    -0.2818
H      2.1156     5.7079    -3.5041
H      0.3155     6.4579    -2.0298
H     -0.2522     5.9395    -3.6433
H     -0.5396     4.8682    -2.2402
H      1.0911     4.1928    -4.9723
H      0.6600     3.0270    -3.6859
H      2.3883     3.2709    -4.1405
H      3.3974     6.3086    -1.7326
H      4.4430     4.0029     0.0252
H      3.7413     5.6039     0.5565
H      5.3098     5.5519    -0.2640
H      5.5591     5.3374    -2.5927
H      4.8103     3.6920    -2.5977
H      4.2199     4.9781    -3.7103
H      3.3897     1.8446    -0.8021
H      2.2074     1.7972    -2.1423
H      3.4423    -0.3586    -1.9064
H      2.9050    -0.4695    -0.2119
H      0.5172     0.5686    -2.7583
H      2.7303     0.4023    -3.8639
H      2.3846    -1.2782    -4.3836
H      1.4075     0.0763    -4.9840
H      0.0100    -2.2396    -3.8727
H     -1.0260    -1.4689    -2.6136
H     -0.8421    -0.7036    -4.2214
H      0.5425    -2.7769    -1.6514
H      2.7865    -4.0522    -2.0871
H      2.0669    -3.1683    -3.4145
H      3.4806    -2.4659    -2.5130
H      2.8961    -2.5212     0.3214
H      1.8829    -3.9410     0.0057
H      1.1102    -2.5545     0.7095
68
{"conf": 29, "E": 151.87, "rms": -1.0, "geom": "OH", "total_charge": 0, "CA_charge": 1, "smiles": "C[C:1]#[6N:2]->[Mn+:3]1(<-[3C-:4]#[O+:5])(<-[4C-:6]#[O+:7])(<-[5H-:8])<-[1N@H:9]([CH2:10][CH2:11][N:12]([CH:13]([CH3:14])[CH3:15])[CH:16]([CH3:17])[CH3:18])[CH2:19][CH2:20][2N:21]->1([CH:22]([CH3:23])[CH3:24])[CH:25]([CH3:26])[CH3:27]", "smiles3D": "C([C:1]#[6N:2]->[Mn+:3]1(<-[3C-:4]#[O+:5])(<-[4C-:6]#[O+:7])(<-[5H-:8])<-[1N@@:9]([C:10]([C:11]([N:12]([C:13]([C:14]([H:37])([H:38])[H:39])([C:15]([H:40])([H:41])[H:42])[H:36])[C:16]([C:17]([H:44])([H:45])[H:46])([C:18]([H:47])([H:48])[H:49])[H:43])([H:34])[H:35])([H:32])[H:33])([H:31])[C:19]([H:50])([H:51])[C:20]([H:52])([H:53])[2N:21]->1([C:22]([C:23]([H:55])([H:56])[H:57])([C:24]([H:58])([H:59])[H:60])[H:54])[C:25]([C:26]([H:62])([H:63])[H:64])([C:27]([H:65])([H:66])[H:67])[H:61])([H:28])([H:29])[H:30]", "smiles3Dx": "C([C:1]#[6N:2]->[Mn+:3]1(<-[3C-:4]#[O+:5])(<-[4C-:6]#[O+:7])(<-[5H-:8])<-[1N@@:9]([C:10]([C:11]([N:12]([C:13]([C:14]([H:37])([H:38])[H:39])([C:15]([H:40])([H:41])[H:42])[H:36])[C:16]([C:17]([H:44])([H:45])[H:46])([C:18]([H:47])([H:48])[H:49])[H:43])([H:34])[H:35])([H:32])[H:33])([H:31])[C:19]([H:50])([H:51])[C:20]([H:52])([H:53])[2N:21]->1([C:22]([C:23]([H:55])([H:56])[H:57])([C:24]([H:58])([H:59])[H:60])[H:54])[C:25]([C:26]([H:62])([H:63])[H:64])([C:27]([H:65])([H:66])[H:67])[H:61])([H:28])([H:29])[H:30]", "dummies": []}
C      0.2726    -2.7051     4.1803
C      0.1875    -1.9127     2.9543
N      0.1122    -1.2471     1.9240
Mn     0.0000     0.0000     0.0000
C      0.0652     1.8812     1.3181
O      0.1076     2.8701     2.0074
C      2.2910     0.0690     0.0085
O      3.4964     0.1034     0.0156
H      0.1733    -1.5002    -1.0507
N     -0.2036     1.2439    -1.8842
C      0.9481     1.9506    -2.3008
C      1.4589     3.0705    -1.3709
N      2.5574     3.8206    -2.0261
C      3.8892     3.1576    -1.9372
C      4.6614     3.4846    -0.6489
C      4.7304     3.4668    -3.1820
C      2.5405     5.3006    -1.8397
C      1.5754     5.9317    -2.8473
C      2.2005     5.7568    -0.4035
C     -1.3550     1.9827    -1.6227
C     -2.5773     1.0717    -1.3208
N     -2.3521    -0.0402    -0.3423
C     -3.1976     0.1649     0.8598
C     -3.2962    -1.0001     1.8712
C     -2.8543     1.4309     1.6674
C     -2.6226    -1.3085    -1.0468
C     -4.1120    -1.5351    -1.4358
C     -2.1024    -2.5876    -0.3561
H      0.8433    -2.1410     4.9463
H     -0.7501    -2.9110     4.5578
H      0.7879    -3.6638     3.9659
H     -0.4010     0.6516    -2.5579
H      0.7356     2.4039    -3.2983
H      1.7600     1.2057    -2.4367
H      1.8081     2.6574    -0.4084
H      0.6113     3.7474    -1.1684
H      3.7553     2.0557    -1.9434
H      4.0589     3.2140     0.2424
H      4.9406     4.5572    -0.5996
H      5.5975     2.8873    -0.6127
H      4.1342     3.2696    -4.0982
H      5.0721     4.5219    -3.1962
H      5.6286     2.8132    -3.2043
H      3.5386     5.7241    -2.0773
H      0.5320     5.6003    -2.6622
H      1.8636     5.6363    -3.8786
H      1.6163     7.0398    -2.7761
H      1.1141     5.6812    -0.1899
H      2.7496     5.1642     0.3527
H      2.4886     6.8221    -0.2762
H     -1.5965     2.6230    -2.5036
H     -1.1941     2.6403    -0.7539
H     -3.4007     1.7374    -0.9777
H     -2.9040     0.6837    -2.3106
H     -4.2357     0.3172     0.4819
H     -3.7667    -0.6552     2.8180
H     -2.3146    -1.4085     2.1342
H     -3.9675    -1.8008     1.5159
H     -2.0788     1.2156     2.4295
H     -3.7556     1.7578     2.2300
H     -2.5586     2.2866     1.0372
H     -2.0503    -1.2498    -2.0033
H     -4.1784    -2.3675    -2.1688
H     -4.7375    -1.8095    -0.5650
H     -4.5732    -0.6448    -1.9045
H     -1.7092    -3.2882    -1.1243
H     -1.2841    -2.3706     0.3363
H     -2.8889    -3.1494     0.1860
68
{"conf": 30, "E": 151.0, "rms": -1.0, "geom": "OH", "total_charge": 0, "CA_charge": 1, "smiles": "C[C:1]#[6N:2]->[Mn+:3]1(<-[3C-:4]#[O+:5])(<-[4C-:6]#[O+:7])(<-[5H-:8])<-[1N@H:9]([CH2:10][CH2:11][N:12]([CH:13]([CH3:14])[CH3:15])[CH:16]([CH3:17])[CH3:18])[CH2:19][CH2:20][2N:21]->1([CH:22]([CH3:23])[CH3:24])[CH:25]([CH3:26])[CH3:27]", "smiles3D": "C([C:1]#[6N:2]->[Mn+:3]1(<-[3C-:4]#[O+:5])(<-[4C-:6]#[O+:7])(<-[5H-:8])<-[1N@@:9]([C:10]([C:11]([N:12]([C:13]([C:14]([H:37])([H:38])[H:39])([C:15]([H:40])([H:41])[H:42])[H:36])[C:16]([C:17]([H:44])([H:45])[H:46])([C:18]([H:47])([H:48])[H:49])[H:43])([H:34])[H:35])([H:32])[H:33])([H:31])[C:19]([H:50])([H:51])[C:20]([H:52])([H:53])[2N:21]->1([C:22]([C:23]([H:55])([H:56])[H:57])([C:24]([H:58])([H:59])[H:60])[H:54])[C:25]([C:26]([H:62])([H:63])[H:64])([C:27]([H:65])([H:66])[H:67])[H:61])([H:28])([H:29])[H:30]", "smiles3Dx": "C([C:1]#[6N:2]->[Mn+:3]1(<-[3C-:4]#[O+:5])(<-[4C-:6]#[O+:7])(<-[5H-:8])<-[1N@@:9]([C:10]([C:11]([N:12]([C:13]([C:14]([H:37])([H:38])[H:39])([C:15]([H:40])([H:41])[H:42])[H:36])[C:16]([C:17]([H:44])([H:45])[H:46])([C:18]([H:47])([H:48])[H:49])[H:43])([H:34])[H:35])([H:32])[H:33])([H:31])[C:19]([H:50])([H:51])[C:20]([H:52])([H:53])[2N:21]->1([C:22]([C:23]([H:55])([H:56])[H:57])([C:24]([H:58])([H:59])[H:60])[H:54])[C:25]([C:26]([H:62])([H:63])[H:64])([C:27]([H:65])([H:66])[H:67])[H:61])([H:28])([H:29])[H:30]", "dummies": []}
C     -1.3967    -2.7073     3.9457
C     -0.9878    -1.9165     2.7856
N     -0.6460    -1.2548     1.8082
Mn     0.0000     0.0000     0.0000
C     -1.9488     1.2226     0.1038
O     -2.9676     1.8657     0.1578
C      0.8779     1.5396     1.4484
O      1.3403     2.3512     2.2111
H      1.6342    -0.8273     0.0462
N      0.7758     1.1811    -1.7661
C     -0.1353     2.1682    -2.1732
C      0.3971     3.0807    -3.2936
N     -0.4625     4.2811    -3.4185
C     -1.6805     4.0460    -4.2538
C     -1.5443     4.4488    -5.7271
C     -2.9295     4.6580    -3.6078
C      0.3125     5.5553    -3.5048
C      1.1812     5.6887    -4.7718
C     -0.5454     6.8042    -3.2756
C      1.0667     0.1579    -2.6723
C     -0.0941    -0.8562    -2.9186
N     -0.7703    -1.4349    -1.7172
C     -0.3685    -2.8590    -1.5448
C     -1.1626    -3.7068    -0.5237
C      1.1234    -3.0606    -1.2143
C     -2.2263    -1.2445    -1.8824
C     -2.8449    -2.0567    -3.0540
C     -3.0981    -1.4686    -0.6274
H     -1.7298    -3.7105     3.6090
H     -0.5385    -2.8160     4.6402
H     -2.2320    -2.1954     4.4662
H      1.5570     1.5863    -1.5050
H     -0.3563     2.8045    -1.2883
H     -1.0814     1.7001    -2.5058
H      1.4427     3.3525    -3.0310
H      0.4373     2.5359    -4.2615
H     -1.8954     2.9534    -4.2759
H     -1.5706     5.5482    -5.8561
H     -2.3972     4.0322    -6.3047
H     -0.6123     4.0285    -6.1586
H     -2.9971     5.7494    -3.7782
H     -2.9301     4.4571    -2.5152
H     -3.8420     4.1979    -4.0443
H      1.0239     5.5556    -2.6472
H      0.6097     6.0862    -5.6325
H      1.6388     4.7192    -5.0560
H      2.0064     6.4065    -4.5769
H      0.1128     7.6790    -3.0850
H     -1.1651     7.0444    -4.1614
H     -1.1935     6.6658    -2.3846
H      1.9423    -0.3941    -2.2803
H      1.3673     0.5920    -3.6503
H      0.3256    -1.6708    -3.5505
H     -0.8186    -0.3216    -3.5708
H     -0.5345    -3.3542    -2.5296
H     -1.2957    -3.1928     0.4355
H     -0.6310    -4.6582    -0.3030
H     -2.1322    -4.0395    -0.9341
H      1.4003    -4.1160    -1.4278
H      1.7971    -2.4583    -1.8389
H      1.3210    -2.9076    -0.1348
H     -2.3684    -0.1718    -2.1379
H     -3.8795    -1.6997    -3.2460
H     -2.2765    -1.9375    -3.9967
H     -2.9015    -3.1393    -2.8305
H     -2.5331    -1.2953     0.2949
H     -3.5706    -2.4692    -0.5849
H     -3.9459    -0.7499    -0.6371
68
{"conf": 31, "E": 140.27, "rms": -1.0, "geom": "OH", "total_charge": 0, "CA_charge": 1, "smiles": "C[C:1]#[6N:2]->[Mn+:3]1(<-[3C-:4]#[O+:5])(<-[4C-:6]#[O+:7])(<-[5H-:8])<-[1N@H:9]([CH2:10][CH2:11][N:12]([CH:13]([CH3:14])[CH3:15])[CH:16]([CH3:17])[CH3:18])[CH2:19][CH2:20][2N:21]->1([CH:22]([CH3:23])[CH3:24])[CH:25]([CH3:26])[CH3:27]", "smiles3D": "C([C:1]#[6N:2]->[Mn+:3]1(<-[3C-:4]#[O+:5])(<-[4C-:6]#[O+:7])(<-[5H-:8])<-[1N@@:9]([C:10]([C:11]([N:12]([C:13]([C:14]([H:37])([H:38])[H:39])([C:15]([H:40])([H:41])[H:42])[H:36])[C:16]([C:17]([H:44])([H:45])[H:46])([C:18]([H:47])([H:48])[H:49])[H:43])([H:34])[H:35])([H:32])[H:33])([H:31])[C:19]([H:50])([H:51])[C:20]([H:52])([H:53])[2N:21]->1([C:22]([C:23]([H:55])([H:56])[H:57])([C:24]([H:58])([H:59])[H:60])[H:54])[C:25]([C:26]([H:62])([H:63])[H:64])([C:27]([H:65])([H:66])[H:67])[H:61])([H:28])([H:29])[H:30]", "smiles3Dx": "C([C:1]#[6N:2]->[Mn+:3]1(<-[3C-:4]#[O+:5])(<-[4C-:6]#[O+:7])(<-[5H-:8])<-[1N@@:9]([C:10]([C:11]([N:12]([C:13]([C:14]([H:37])([H:38])[H:39])([C:15]([H:40])([H:41])[H:42])[H:36])[C:16]([C:17]([H:44])([H:45])[H:46])([C:18]([H:47])([H:48])[H:49])[H:43])([H:34])[H:35])([H:32])[H:33])([H:31])[C:19]([H:50])([H:51])[C:20]([H:52])([H:53])[2N:21]->1([C:22]([C:23]([H:55])([H:56])[H:57])([C:24]([H:58])([H:59])[H:60])[H:54])[C:25]([C:26]([H:62])([H:63])[H:64])([C:27]([H:65])([H:66])[H:67])[H:61])([H:28])([H:29])[H:30]", "dummies": []}
C      0.4199     4.9650    -0.0714
C      0.2976     3.5080    -0.0490
N      0.1907     2.2842    -0.0327
Mn     0.0000     0.0000     0.0000
C      1.2109    -0.1664    -1.9481
O      1.8502    -0.2562    -2.9668
C      2.0010    -0.1244     1.1115
O      3.0535    -0.1915     1.6962
H     -0.7785     0.0659     1.6637
N     -0.2972    -2.2756    -0.0017
C      0.8500    -2.9085    -0.5246
C      1.0146    -4.3687    -0.0513
N      1.0971    -4.4438     1.4259
C      2.4433    -4.1275     1.9801
C      2.3126    -3.4236     3.3360
C      3.3790    -5.3433     2.0717
C      0.3553    -5.5657     2.0695
C      0.5059    -6.9219     1.3471
C     -1.1236    -5.1923     2.2062
C     -1.5089    -2.5551    -0.6990
C     -1.9870    -1.3809    -1.6090
N     -2.1005    -0.0617    -1.0008
C     -2.3759     0.9481    -2.0700
C     -2.9383     2.3232    -1.6337
C     -1.1811     1.2509    -2.9983
C     -3.0626    -0.0933     0.1109
C     -3.0553     1.1499     1.0332
C     -4.5214    -0.4166    -0.3007
H      1.3427     5.2501    -0.6171
H      0.4711     5.3477     0.9686
H     -0.4625     5.4010    -0.5833
H     -0.3990    -2.5146     0.8749
H      0.8164    -2.8988    -1.6381
H      1.7390    -2.3326    -0.2142
H      1.9214    -4.8126    -0.5170
H      0.1423    -4.9310    -0.4366
H      2.9563    -3.3977     1.3175
H      1.5995    -2.5758     3.2529
H      1.9550    -4.1167     4.1247
H      3.2985    -3.0189     3.6503
H      4.3851    -5.0159     2.4105
H      3.4994    -5.8123     1.0735
H      3.0052    -6.0958     2.7962
H      0.7222    -5.7152     3.1066
H     -0.1134    -6.9729     0.4277
H      0.1672    -7.7385     2.0198
H      1.5590    -7.1231     1.0738
H     -1.6676    -5.9797     2.7704
H     -1.5989    -5.0760     1.2098
H     -1.2204    -4.2347     2.7608
H     -2.3146    -2.8078     0.0252
H     -1.3843    -3.4507    -1.3505
H     -2.9599    -1.6719    -2.0610
H     -1.2554    -1.3303    -2.4304
H     -3.1628     0.5023    -2.7224
H     -2.2749     2.8402    -0.9184
H     -3.0336     2.9981    -2.5116
H     -3.9738     2.2493    -1.2590
H     -0.3712     1.7630    -2.4503
H     -0.8101     0.3691    -3.5485
H     -1.4977     1.9448    -3.8068
H     -2.7411    -0.9141     0.7752
H     -3.8996     1.8444     0.8521
H     -3.1702     0.8255     2.0904
H     -2.1004     1.6970     0.9673
H     -5.2092    -0.2654     0.5591
H     -4.6191    -1.4831    -0.5884
H     -4.8750     0.2072    -1.1421
68
{"conf": 32, "E": 136.05, "rms": -1.0, "geom": "OH", "total_charge": 0, "CA_charge": 1, "smiles": "C[C:1]#[6N:2]->[Mn+:3]1(<-[3C-:4]#[O+:5])(<-[4C-:6]#[O+:7])(<-[5H-:8])<-[1N@H:9]([CH2:10][CH2:11][N:12]([CH:13]([CH3:14])[CH3:15])[CH:16]([CH3:17])[CH3:18])[CH2:19][CH2:20][2N:21]->1([CH:22]([CH3:23])[CH3:24])[CH:25]([CH3:26])[CH3:27]", "smiles3D": "C([C:1]#[6N:2]->[Mn+:3]1(<-[3C-:4]#[O+:5])(<-[4C-:6]#[O+:7])(<-[5H-:8])<-[1N@@:9]([C:10]([C:11]([N:12]([C:13]([C:14]([H:37])([H:38])[H:39])([C:15]([H:40])([H:41])[H:42])[H:36])[C:16]([C:17]([H:44])([H:45])[H:46])([C:18]([H:47])([H:48])[H:49])[H:43])([H:34])[H:35])([H:32])[H:33])([H:31])[C:19]([H:50])([H:51])[C:20]([H:52])([H:53])[2N:21]->1([C:22]([C:23]([H:55])([H:56])[H:57])([C:24]([H:58])([H:59])[H:60])[H:54])[C:25]([C:26]([H:62])([H:63])[H:64])([C:27]([H:65])([H:66])[H:67])[H:61])([H:28])([H:29])[H:30]", "smiles3Dx": "C([C:1]#[6N:2]->[Mn+:3]1(<-[3C-:4]#[O+:5])(<-[4C-:6]#[O+:7])(<-[5H-:8])<-[1N@@:9]([C:10]([C:11]([N:12]([C:13]([C:14]([H:37])([H:38])[H:39])([C:15]([H:40])([H:41])[H:42])[H:36])[C:16]([C:17]([H:44])([H:45])[H:46])([C:18]([H:47])([H:48])[H:49])[H:43])([H:34])[H:35])([H:32])[H:33])([H:31])[C:19]([H:50])([H:51])[C:20]([H:52])([H:53])[2N:21]->1([C:22]([C:23]([H:55])([H:56])[H:57])([C:24]([H:58])([H:59])[H:60])[H:54])[C:25]([C:26]([H:62])([H:63])[H:64])([C:27]([H:65])([H:66])[H:67])[H:61])([H:28])([H:29])[H:30]", "dummies": []}
C     -3.0697     3.4946    -1.7879
C     -2.1741     2.4661    -1.2604
N     -1.4247     1.5995    -0.8157
Mn     0.0000     0.0000     0.0000
C      0.0100    -1.0954    -2.0221
O      0.0178    -1.6701    -3.0823
C      1.7304     1.2902    -0.7734
O      2.6407     1.9684    -1.1803
H      0.1289     0.9339     1.5803
N      1.4181    -1.5782     0.8532
C      2.3717    -1.9780    -0.1094
C      3.6867    -2.5122     0.5003
N      3.4810    -3.7432     1.3013
C      3.3341    -4.9802     0.4798
C      4.6705    -5.6200     0.0669
C      2.4338    -6.0009     1.1895
C      4.3435    -3.8665     2.5148
C      3.7035    -3.1111     3.6833
C      5.8036    -3.4033     2.3114
C      0.5827    -2.6030     1.3297
C     -0.7419    -2.0348     1.9014
N     -1.6421    -1.3481     0.9800
C     -2.5669    -0.4780     1.7513
C     -3.7821     0.1174     1.0102
C     -3.1074    -1.0893     3.0818
C     -2.2233    -2.2621    -0.0159
C     -2.8836    -1.5822    -1.2347
C     -3.2159    -3.3081     0.5430
H     -4.0911     3.3357    -1.3851
H     -3.0946     3.4305    -2.8951
H     -2.7031     4.4962    -1.4829
H      1.8470    -1.1859     1.5627
H      1.9490    -2.7386    -0.7986
H      2.6242    -1.0921    -0.7194
H      4.4230    -2.6931    -0.3123
H      4.0883    -1.6891     1.1258
H      2.8077    -4.7369    -0.4667
H      5.2319    -6.0016     0.9444
H      5.2959    -4.8919    -0.4887
H      4.4793    -6.4787    -0.6117
H      2.9314    -6.4428     2.0767
H      2.1763    -6.8272     0.4928
H      1.4889    -5.5173     1.5131
H      4.3937    -4.9262     2.8407
H      3.5936    -2.0318     3.4479
H      4.3271    -3.2156     4.5970
H      2.7010    -3.5345     3.9025
H      5.8894    -2.2968     2.3064
H      6.4311    -3.7797     3.1473
H      6.2286    -3.7944     1.3676
H      1.1053    -3.1347     2.1551
H      0.3592    -3.3500     0.5450
H     -0.4333    -1.3072     2.6847
H     -1.2711    -2.8633     2.4115
H     -1.9463     0.3928     2.0428
H     -3.5183     0.5882     0.0568
H     -4.2200     0.9339     1.6244
H     -4.5871    -0.6291     0.8662
H     -2.3151    -1.1631     3.8540
H     -3.8883    -0.4370     3.5293
H     -3.5507    -2.0901     2.9332
H     -1.3831    -2.8365    -0.4383
H     -2.7467    -2.2225    -2.1331
H     -2.4258    -0.6070    -1.4536
H     -3.9794    -1.4560    -1.1239
H     -2.7710    -3.9356     1.3369
H     -4.1482    -2.8429     0.9133
H     -3.5062    -4.0074    -0.2708
