# Supplementary material for: MACE: Automated Assessment of Stereochemistry of Transition Metal Complexes and Its Applications in Computational Catalysis
Source: J Chem Theory Comput. 2024 Feb 16;20(5):2313–20. doi: 10.1021/acs.jctc.3c01313 (PMC10938507; doi:10.1021/acs.jctc.3c01313)
Supplement: Supplementary file 3 — ct3c01313_si_003.zip [file ct3c01313_si_003.zip › structures/screening/mace_MeCN/Mn_NNhN_iPr_bi_10.xyz]

68
{"conf": 0, "E": 136.65, "rms": -1.0, "geom": "OH", "total_charge": 0, "CA_charge": 1, "smiles": "C[C:1]#[4N:2]->[Mn+:3]1(<-[3C-:4]#[O+:5])(<-[5C-:6]#[O+:7])(<-[6H-:8])<-[1N@H:9]([CH2:10][CH2:11][N:12]([CH:13]([CH3:14])[CH3:15])[CH:16]([CH3:17])[CH3:18])[CH2:19][CH2:20][2N:21]->1([CH:22]([CH3:23])[CH3:24])[CH:25]([CH3:26])[CH3:27]", "smiles3D": "C([C:1]#[4N:2]->[Mn+:3]1(<-[3C-:4]#[O+:5])(<-[5C-:6]#[O+:7])(<-[6H-:8])<-[1N@@:9]([C:10]([C:11]([N:12]([C:13]([C:14]([H:37])([H:38])[H:39])([C:15]([H:40])([H:41])[H:42])[H:36])[C:16]([C:17]([H:44])([H:45])[H:46])([C:18]([H:47])([H:48])[H:49])[H:43])([H:34])[H:35])([H:32])[H:33])([H:31])[C:19]([H:50])([H:51])[C:20]([H:52])([H:53])[2N:21]->1([C:22]([C:23]([H:55])([H:56])[H:57])([C:24]([H:58])([H:59])[H:60])[H:54])[C:25]([C:26]([H:62])([H:63])[H:64])([C:27]([H:65])([H:66])[H:67])[H:61])([H:28])([H:29])[H:30]", "smiles3Dx": "C([C:1]#[4N:2]->[Mn+:3]1(<-[3C-:4]#[O+:5])(<-[5C-:6]#[O+:7])(<-[6H-:8])<-[1N@@:9]([C:10]([C:11]([N:12]([C:13]([C:14]([H:37])([H:38])[H:39])([C:15]([H:40])([H:41])[H:42])[H:36])[C:16]([C:17]([H:44])([H:45])[H:46])([C:18]([H:47])([H:48])[H:49])[H:43])([H:34])[H:35])([H:32])[H:33])([H:31])[C:19]([H:50])([H:51])[C:20]([H:52])([H:53])[2N:21]->1([C:22]([C:23]([H:55])([H:56])[H:57])([C:24]([H:58])([H:59])[H:60])[H:54])[C:25]([C:26]([H:62])([H:63])[H:64])([C:27]([H:65])([H:66])[H:67])[H:61])([H:28])([H:29])[H:30]", "dummies": []}
C      0.7263     4.6790     1.5462
C      0.5111     3.3050     1.0934
N      0.3316     2.1509     0.7122
Mn     0.0000     0.0000     0.0000
C     -0.5468     0.9035    -2.0447
O     -0.8321     1.3773    -3.1163
C      0.5857    -0.6417     2.1257
O      0.8942    -0.9766     3.2424
H     -1.7657     0.1421     0.4787
N      2.1906    -0.2342    -0.6266
C      2.5966     0.8510    -1.4233
C      4.1163     0.8917    -1.6808
N      4.5311    -0.0642    -2.7448
C      5.8363    -0.7158    -2.4425
C      7.0363     0.2202    -2.6697
C      5.9979    -2.0412    -3.2021
C      4.3445     0.3470    -4.1771
C      4.1738     1.8580    -4.4207
C      3.1798    -0.4315    -4.7990
C      2.2882    -1.5013    -1.2358
C      1.3151    -2.5184    -0.5826
N     -0.1051    -2.2344    -0.7059
C     -0.9558    -3.1207     0.1538
C     -0.2348    -4.0230     1.1940
C     -2.0674    -2.3719     0.9061
C     -0.5302    -2.2445    -2.1114
C     -2.0251    -1.9164    -2.3180
C     -0.2016    -3.5503    -2.8854
H      0.6552     5.3688     0.6803
H     -0.0457     4.9462     2.2967
H      1.7330     4.7635     2.0046
H      2.6841    -0.2360     0.1468
H      2.3139     1.7836    -0.8930
H      2.0612     0.8388    -2.3896
H      4.6059     0.6590    -0.7111
H      4.4415     1.9267    -1.9049
H      5.8541    -1.0088    -1.3684
H      7.9632    -0.2612    -2.2916
H      6.8940     1.1713    -2.1156
H      7.1838     0.4509    -3.7442
H      6.8658    -2.6038    -2.7963
H      6.1728    -1.8842    -4.2857
H      5.0887    -2.6654    -3.0695
H      5.2305     0.0657    -4.7813
H      5.0615     2.4104    -4.0464
H      3.2518     2.2486    -3.9422
H      4.0984     2.0568    -5.5113
H      3.1742    -0.2914    -5.9013
H      3.2920    -1.5167    -4.5921
H      2.2018    -0.0902    -4.4070
H      2.0923    -1.4471    -2.3226
H      3.3268    -1.8850    -1.1009
H      1.5805    -2.5193     0.4895
H      1.5430    -3.5288    -0.9826
H     -1.4787    -3.8341    -0.5127
H      0.2408    -3.4281     2.0000
H      0.5115    -4.6851     0.7092
H     -0.9701    -4.7009     1.6791
H     -2.7341    -1.8117     0.2324
H     -2.7287    -3.1061     1.4155
H     -1.6653    -1.7157     1.6952
H      0.0195    -1.4398    -2.6217
H     -2.2142    -1.7020    -3.3919
H     -2.6883    -2.7574    -2.0294
H     -2.3101    -1.0079    -1.7571
H      0.8815    -3.5996    -3.1223
H     -0.4830    -4.4633    -2.3266
H     -0.7275    -3.5689    -3.8642
68
{"conf": 1, "E": 169.7, "rms": -1.0, "geom": "OH", "total_charge": 0, "CA_charge": 1, "smiles": "C[C:1]#[4N:2]->[Mn+:3]1(<-[3C-:4]#[O+:5])(<-[5C-:6]#[O+:7])(<-[6H-:8])<-[1N@H:9]([CH2:10][CH2:11][N:12]([CH:13]([CH3:14])[CH3:15])[CH:16]([CH3:17])[CH3:18])[CH2:19][CH2:20][2N:21]->1([CH:22]([CH3:23])[CH3:24])[CH:25]([CH3:26])[CH3:27]", "smiles3D": "C([C:1]#[4N:2]->[Mn+:3]1(<-[3C-:4]#[O+:5])(<-[5C-:6]#[O+:7])(<-[6H-:8])<-[1N@@:9]([C:10]([C:11]([N:12]([C:13]([C:14]([H:37])([H:38])[H:39])([C:15]([H:40])([H:41])[H:42])[H:36])[C:16]([C:17]([H:44])([H:45])[H:46])([C:18]([H:47])([H:48])[H:49])[H:43])([H:34])[H:35])([H:32])[H:33])([H:31])[C:19]([H:50])([H:51])[C:20]([H:52])([H:53])[2N:21]->1([C:22]([C:23]([H:55])([H:56])[H:57])([C:24]([H:58])([H:59])[H:60])[H:54])[C:25]([C:26]([H:62])([H:63])[H:64])([C:27]([H:65])([H:66])[H:67])[H:61])([H:28])([H:29])[H:30]", "smiles3Dx": "C([C:1]#[4N:2]->[Mn+:3]1(<-[3C-:4]#[O+:5])(<-[5C-:6]#[O+:7])(<-[6H-:8])<-[1N@@:9]([C:10]([C:11]([N:12]([C:13]([C:14]([H:37])([H:38])[H:39])([C:15]([H:40])([H:41])[H:42])[H:36])[C:16]([C:17]([H:44])([H:45])[H:46])([C:18]([H:47])([H:48])[H:49])[H:43])([H:34])[H:35])([H:32])[H:33])([H:31])[C:19]([H:50])([H:51])[C:20]([H:52])([H:53])[2N:21]->1([C:22]([C:23]([H:55])([H:56])[H:57])([C:24]([H:58])([H:59])[H:60])[H:54])[C:25]([C:26]([H:62])([H:63])[H:64])([C:27]([H:65])([H:66])[H:67])[H:61])([H:28])([H:29])[H:30]", "dummies": []}
C     -0.4364    -2.3351    -4.3758
C     -0.3102    -1.6470    -3.0913
N     -0.2033    -1.0700    -2.0120
Mn     0.0000     0.0000     0.0000
C     -1.7120    -1.4133     0.6116
O     -2.6099    -2.1553     0.9246
C      1.6352     1.1643    -1.1287
O      2.4919     1.7688    -1.7247
H     -1.2262     1.2752    -0.5074
N      1.7222    -1.3360     0.6426
C      1.3455    -2.6011     1.1472
C      2.2959    -3.7400     0.7219
N      3.5899    -3.6663     1.4532
C      3.6763    -4.2976     2.8118
C      2.5379    -5.2689     3.1790
C      3.8008    -3.2042     3.8760
C      4.7967    -3.9175     0.6193
C      5.0249    -2.7874    -0.3955
C      4.7642    -5.2945    -0.0645
C      2.4480    -0.4999     1.5156
C      1.6306     0.2795     2.5989
N      0.3398     0.8814     2.1931
C      0.3925     2.3719     2.2033
C      1.1798     2.9949     1.0578
C      0.9198     3.0082     3.5347
C     -0.7953     0.4758     3.0863
C     -2.1762     0.8754     2.4954
C     -0.8614    -1.0081     3.5469
H     -1.2064    -1.8281    -4.9928
H     -0.7360    -3.3891    -4.2025
H      0.5380    -2.3100    -4.9057
H      2.2264    -1.4592    -0.1115
H      1.2937    -2.5866     2.2524
H      0.3425    -2.8407     0.7553
H      1.7990    -4.7213     0.8444
H      2.4332    -3.6578    -0.3739
H      4.6040    -4.9081     2.8979
H      1.5534    -4.7573     3.2032
H      2.5113    -6.1195     2.4657
H      2.7199    -5.6969     4.1882
H      4.0265    -3.6553     4.8661
H      4.6308    -2.5140     3.6145
H      2.8609    -2.6224     3.9630
H      5.6998    -3.8953     1.2711
H      4.9550    -1.8024     0.1126
H      6.0409    -2.8781    -0.8359
H      4.2930    -2.8174    -1.2279
H      3.9718    -5.3459    -0.8396
H      5.7413    -5.4949    -0.5533
H      4.5826    -6.0922     0.6857
H      3.2242    -1.1021     2.0350
H      2.9871     0.2537     0.9009
H      2.3145     1.0672     2.9691
H      1.4990    -0.4067     3.4469
H     -0.6408     2.7497     2.0715
H      2.1825     2.5344     0.9660
H      0.5714     2.9513     0.1351
H      1.3321     4.0822     1.2356
H      0.3298     3.9187     3.7744
H      0.8805     2.3340     4.4096
H      1.9841     3.3203     3.4487
H     -0.7032     1.0454     4.0296
H     -2.5290     1.8209     2.9612
H     -2.9799     0.1304     2.6724
H     -2.1091     1.0498     1.4140
H     -0.2112    -1.1816     4.4298
H     -1.8733    -1.2887     3.9081
H     -0.5780    -1.7085     2.7627
68
{"conf": 2, "E": 138.32, "rms": -1.0, "geom": "OH", "total_charge": 0, "CA_charge": 1, "smiles": "C[C:1]#[4N:2]->[Mn+:3]1(<-[3C-:4]#[O+:5])(<-[5C-:6]#[O+:7])(<-[6H-:8])<-[1N@H:9]([CH2:10][CH2:11][N:12]([CH:13]([CH3:14])[CH3:15])[CH:16]([CH3:17])[CH3:18])[CH2:19][CH2:20][2N:21]->1([CH:22]([CH3:23])[CH3:24])[CH:25]([CH3:26])[CH3:27]", "smiles3D": "C([C:1]#[4N:2]->[Mn+:3]1(<-[3C-:4]#[O+:5])(<-[5C-:6]#[O+:7])(<-[6H-:8])<-[1N@@:9]([C:10]([C:11]([N:12]([C:13]([C:14]([H:37])([H:38])[H:39])([C:15]([H:40])([H:41])[H:42])[H:36])[C:16]([C:17]([H:44])([H:45])[H:46])([C:18]([H:47])([H:48])[H:49])[H:43])([H:34])[H:35])([H:32])[H:33])([H:31])[C:19]([H:50])([H:51])[C:20]([H:52])([H:53])[2N:21]->1([C:22]([C:23]([H:55])([H:56])[H:57])([C:24]([H:58])([H:59])[H:60])[H:54])[C:25]([C:26]([H:62])([H:63])[H:64])([C:27]([H:65])([H:66])[H:67])[H:61])([H:28])([H:29])[H:30]", "smiles3Dx": "C([C:1]#[4N:2]->[Mn+:3]1(<-[3C-:4]#[O+:5])(<-[5C-:6]#[O+:7])(<-[6H-:8])<-[1N@@:9]([C:10]([C:11]([N:12]([C:13]([C:14]([H:37])([H:38])[H:39])([C:15]([H:40])([H:41])[H:42])[H:36])[C:16]([C:17]([H:44])([H:45])[H:46])([C:18]([H:47])([H:48])[H:49])[H:43])([H:34])[H:35])([H:32])[H:33])([H:31])[C:19]([H:50])([H:51])[C:20]([H:52])([H:53])[2N:21]->1([C:22]([C:23]([H:55])([H:56])[H:57])([C:24]([H:58])([H:59])[H:60])[H:54])[C:25]([C:26]([H:62])([H:63])[H:64])([C:27]([H:65])([H:66])[H:67])[H:61])([H:28])([H:29])[H:30]", "dummies": []}
C      4.2267     1.6558     2.0488
C      2.9836     1.1692     1.4512
N      1.9404     0.7630     0.9455
Mn     0.0000     0.0000     0.0000
C     -1.0241     1.8770     0.8468
O     -1.5584     2.8626     1.2909
C      1.2614    -1.7737    -0.7393
O      1.9240    -2.7035    -1.1276
H     -0.3526    -0.9363     1.5384
N      0.4432     1.0615    -1.9785
C      0.6255     2.4376    -1.7592
C      1.4335     3.1576    -2.8670
N      2.8985     2.8931    -2.7420
C      3.4892     2.3550    -4.0154
C      2.9484     0.9452    -4.3283
C      5.0314     2.2452    -3.9800
C      3.6491     4.0545    -2.1559
C      3.1554     4.4218    -0.7477
C      3.6742     5.3077    -3.0598
C     -0.6145     0.7172    -2.8555
C     -1.9462     0.4561    -2.0943
N     -1.9514    -0.6327    -1.1335
C     -3.1842    -0.6593    -0.2801
C     -2.9029    -0.9133     1.2100
C     -4.1399     0.5638    -0.3583
C     -1.7001    -1.9214    -1.7908
C     -2.6770    -2.2698    -2.9475
C     -1.6446    -3.1201    -0.8194
H      4.5982     0.9146     2.7859
H      4.9863     1.8005     1.2532
H      4.0375     2.6229     2.5583
H      1.2205     0.7063    -2.2883
H     -0.3653     2.9369    -1.6666
H      1.1536     2.5595    -0.7958
H      1.1988     4.2374    -2.7950
H      1.0333     2.8760    -3.8608
H      3.2164     3.0161    -4.8681
H      1.8594     0.9502    -4.5260
H      3.4219     0.5425    -5.2494
H      3.1716     0.2508    -3.4904
H      5.3618     1.7003    -3.0696
H      5.4095     1.7000    -4.8714
H      5.5108     3.2444    -4.0140
H      4.7019     3.7528    -1.9809
H      3.8287     5.1824    -0.2971
H      3.1762     3.5272    -0.0946
H      2.1298     4.8447    -0.7645
H      3.9885     5.0633    -4.0931
H      2.6897     5.8154    -3.0994
H      4.4074     6.0381    -2.6561
H     -0.3412    -0.1818    -3.4459
H     -0.7942     1.5400    -3.5844
H     -2.7544     0.3125    -2.8420
H     -2.1594     1.3953    -1.5554
H     -3.8045    -1.5143    -0.6123
H     -3.8653    -1.0500     1.7493
H     -2.3967    -0.0607     1.6903
H     -2.3461    -1.8466     1.3856
H     -3.6754     1.4806     0.0577
H     -4.4861     0.7425    -1.3968
H     -5.0577     0.3641     0.2362
H     -0.6997    -1.8646    -2.2436
H     -2.5548    -3.3302    -3.2569
H     -2.4462    -1.6634    -3.8475
H     -3.7390    -2.1117    -2.6794
H     -1.2164    -4.0031    -1.3410
H     -2.6487    -3.4120    -0.4491
H     -0.9796    -2.9020     0.0362
68
{"conf": 3, "E": 408.28, "rms": -1.0, "geom": "OH", "total_charge": 0, "CA_charge": 1, "smiles": "C[C:1]#[4N:2]->[Mn+:3]1(<-[3C-:4]#[O+:5])(<-[5C-:6]#[O+:7])(<-[6H-:8])<-[1N@H:9]([CH2:10][CH2:11][N:12]([CH:13]([CH3:14])[CH3:15])[CH:16]([CH3:17])[CH3:18])[CH2:19][CH2:20][2N:21]->1([CH:22]([CH3:23])[CH3:24])[CH:25]([CH3:26])[CH3:27]", "smiles3D": "C([C:1]#[4N:2]->[Mn+:3]1(<-[3C-:4]#[O+:5])(<-[5C-:6]#[O+:7])(<-[6H-:8])<-[1N@@:9]([C:10]([C:11]([N:12]([C:13]([C:14]([H:37])([H:38])[H:39])([C:15]([H:40])([H:41])[H:42])[H:36])[C:16]([C:17]([H:44])([H:45])[H:46])([C:18]([H:47])([H:48])[H:49])[H:43])([H:34])[H:35])([H:32])[H:33])([H:31])[C:19]([H:50])([H:51])[C:20]([H:52])([H:53])[2N:21]->1([C:22]([C:23]([H:55])([H:56])[H:57])([C:24]([H:58])([H:59])[H:60])[H:54])[C:25]([C:26]([H:62])([H:63])[H:64])([C:27]([H:65])([H:66])[H:67])[H:61])([H:28])([H:29])[H:30]", "smiles3Dx": "C([C:1]#[4N:2]->[Mn+:3]1(<-[3C-:4]#[O+:5])(<-[5C-:6]#[O+:7])(<-[6H-:8])<-[1N@@:9]([C:10]([C:11]([N:12]([C:13]([C:14]([H:37])([H:38])[H:39])([C:15]([H:40])([H:41])[H:42])[H:36])[C:16]([C:17]([H:44])([H:45])[H:46])([C:18]([H:47])([H:48])[H:49])[H:43])([H:34])[H:35])([H:32])[H:33])([H:31])[C:19]([H:50])([H:51])[C:20]([H:52])([H:53])[2N:21]->1([C:22]([C:23]([H:55])([H:56])[H:57])([C:24]([H:58])([H:59])[H:60])[H:54])[C:25]([C:26]([H:62])([H:63])[H:64])([C:27]([H:65])([H:66])[H:67])[H:61])([H:28])([H:29])[H:30]", "dummies": []}
C     -4.0073     2.7175    -1.2196
C     -2.8292     1.9125    -0.9025
N     -1.8357     1.2346    -0.6409
Mn     0.0000     0.0000     0.0000
C      0.1463     2.1894     0.7171
O      0.2200     3.3342     1.0889
C     -0.1257    -2.2919    -0.0905
O     -0.1850    -3.4966    -0.0963
H     -1.5395    -0.3655     0.9394
N      2.1380     0.2436    -0.9291
C      2.8910     1.3079    -0.3990
C      3.1242     1.1123     1.1106
N      3.3428     2.3895     1.8505
C      3.2187     2.2968     3.3443
C      2.4133     1.0937     3.8815
C      2.5644     3.5824     3.8768
C      4.5844     3.1439     1.4729
C      5.8314     2.2613     1.2778
C      4.3453     4.0707     0.2734
C      2.1289     0.1863    -2.3251
C      0.9527    -0.6675    -2.7931
N     -0.3530    -0.1709    -2.4379
C     -0.6453     1.1206    -3.1625
C     -0.2935     1.1244    -4.6824
C     -0.0491     2.3996    -2.5467
C     -1.4304    -1.1645    -2.8542
C     -0.9980    -2.6058    -3.2676
C     -2.5986    -1.2790    -1.8584
H     -3.8326     3.2680    -2.1669
H     -4.8880     2.0530    -1.3349
H     -4.1927     3.4408    -0.3993
H      2.5715    -0.5233    -0.6608
H      3.8796     1.3476    -0.9098
H      2.3692     2.2672    -0.5706
H      2.1948     0.6194     1.4486
H      3.9492     0.3908     1.2912
H      4.2285     2.2095     3.8068
H      1.3687     1.1100     3.5027
H      2.3733     1.1292     4.9915
H      2.9064     0.1356     3.6129
H      2.5312     3.5691     4.9874
H      1.5278     3.6756     3.4899
H      3.1309     4.4846     3.5704
H      4.8595     3.8421     2.2949
H      6.7353     2.9027     1.1993
H      5.9651     1.5861     2.1489
H      5.7691     1.6545     0.3529
H      3.3484     4.5537     0.3564
H      5.1163     4.8710     0.2576
H      4.4151     3.5353    -0.6927
H      3.0721    -0.2992    -2.6818
H      2.0882     1.1850    -2.7874
H      1.0471    -0.8225    -3.8873
H      1.0942    -1.6504    -2.3086
H     -1.7467     1.2620    -3.1245
H     -0.7924     1.9869    -5.1747
H      0.7985     1.2336    -4.8526
H     -0.6318     0.2091    -5.2057
H      0.6764     2.9168    -3.2118
H      0.4699     2.1420    -1.6359
H     -0.8415     3.1429    -2.3177
H     -1.9071    -0.7805    -3.7812
H     -0.5341    -3.1870    -2.4599
H     -0.3128    -2.5832    -4.1393
H     -1.8817    -3.1832    -3.6152
H     -3.2252    -2.1729    -2.0650
H     -3.2854    -0.4201    -1.9821
H     -2.2798    -1.3441    -0.8172
68
{"conf": 4, "E": 135.15, "rms": -1.0, "geom": "OH", "total_charge": 0, "CA_charge": 1, "smiles": "C[C:1]#[4N:2]->[Mn+:3]1(<-[3C-:4]#[O+:5])(<-[5C-:6]#[O+:7])(<-[6H-:8])<-[1N@H:9]([CH2:10][CH2:11][N:12]([CH:13]([CH3:14])[CH3:15])[CH:16]([CH3:17])[CH3:18])[CH2:19][CH2:20][2N:21]->1([CH:22]([CH3:23])[CH3:24])[CH:25]([CH3:26])[CH3:27]", "smiles3D": "C([C:1]#[4N:2]->[Mn+:3]1(<-[3C-:4]#[O+:5])(<-[5C-:6]#[O+:7])(<-[6H-:8])<-[1N@@:9]([C:10]([C:11]([N:12]([C:13]([C:14]([H:37])([H:38])[H:39])([C:15]([H:40])([H:41])[H:42])[H:36])[C:16]([C:17]([H:44])([H:45])[H:46])([C:18]([H:47])([H:48])[H:49])[H:43])([H:34])[H:35])([H:32])[H:33])([H:31])[C:19]([H:50])([H:51])[C:20]([H:52])([H:53])[2N:21]->1([C:22]([C:23]([H:55])([H:56])[H:57])([C:24]([H:58])([H:59])[H:60])[H:54])[C:25]([C:26]([H:62])([H:63])[H:64])([C:27]([H:65])([H:66])[H:67])[H:61])([H:28])([H:29])[H:30]", "smiles3Dx": "C([C:1]#[4N:2]->[Mn+:3]1(<-[3C-:4]#[O+:5])(<-[5C-:6]#[O+:7])(<-[6H-:8])<-[1N@@:9]([C:10]([C:11]([N:12]([C:13]([C:14]([H:37])([H:38])[H:39])([C:15]([H:40])([H:41])[H:42])[H:36])[C:16]([C:17]([H:44])([H:45])[H:46])([C:18]([H:47])([H:48])[H:49])[H:43])([H:34])[H:35])([H:32])[H:33])([H:31])[C:19]([H:50])([H:51])[C:20]([H:52])([H:53])[2N:21]->1([C:22]([C:23]([H:55])([H:56])[H:57])([C:24]([H:58])([H:59])[H:60])[H:54])[C:25]([C:26]([H:62])([H:63])[H:64])([C:27]([H:65])([H:66])[H:67])[H:61])([H:28])([H:29])[H:30]", "dummies": []}
C     -3.8354    -0.6134    -3.1182
C     -2.7060    -0.4440    -2.2047
N     -1.7595    -0.2947    -1.4360
Mn     0.0000     0.0000     0.0000
C      0.8645     1.4675    -1.5459
O      1.3147     2.2375    -2.3575
C     -1.0787    -1.4953     1.3727
O     -1.6451    -2.2795     2.0926
H      0.8628    -1.4096    -0.7975
N     -1.0774     1.6937     1.0973
C     -1.4451     2.6924     0.1768
C     -2.6530     3.5250     0.6423
N     -3.0054     4.5270    -0.4024
C     -4.3254     4.2341    -1.0495
C     -4.2671     2.8949    -1.8134
C     -4.7663     5.3203    -2.0542
C     -2.8057     5.9408     0.0433
C     -1.3368     6.2212     0.4036
C     -3.7498     6.3647     1.1860
C     -0.2122     2.1105     2.1380
C      1.2853     1.8855     1.7823
N      1.7019     0.5176     1.5257
C      3.0894     0.4211     0.9656
C      3.2180    -0.5644    -0.2072
C      3.7814     1.7414     0.5253
C      1.5190    -0.3249     2.7136
C      1.9012    -1.8052     2.4971
C      2.2330     0.1851     3.9956
H     -3.8117     0.1869    -3.8862
H     -3.7670    -1.6042    -3.6122
H     -4.7845    -0.5479    -2.5473
H     -1.8334     1.3285     1.4648
H     -1.7065     2.1979    -0.7779
H     -0.5885     3.3764    -0.0157
H     -3.5018     2.8466     0.8750
H     -2.4024     3.9869     1.6149
H     -5.1183     4.1513    -0.2729
H     -5.2174     2.7093    -2.3583
H     -4.1314     2.0370    -1.1254
H     -3.4324     2.9051    -2.5467
H     -5.0754     6.2478    -1.5297
H     -3.9463     5.5456    -2.7695
H     -5.6553     4.9867    -2.6314
H     -2.9929     6.6239    -0.8096
H     -1.0362     5.7312     1.3520
H     -1.1799     7.3147     0.5242
H     -0.6729     5.8670    -0.4133
H     -4.8091     6.1868     0.9126
H     -3.5303     5.8264     2.1297
H     -3.6327     7.4521     1.3808
H     -0.3554     3.1958     2.3460
H     -0.4560     1.5682     3.0755
H      1.4570     2.4786     0.8673
H      1.9065     2.3313     2.5875
H      3.7460     0.0190     1.7615
H      2.7068    -0.2022    -1.1138
H      2.8813    -1.5802     0.0513
H      4.2902    -0.6794    -0.4772
H      3.8354     2.4695     1.3603
H      4.8344     1.5365     0.2345
H      3.2836     2.1977    -0.3541
H      0.4433    -0.3299     2.9441
H      1.4369    -2.2007     1.5754
H      2.9992    -1.9581     2.4584
H      1.5129    -2.4173     3.3396
H      3.2873     0.4709     3.8180
H      1.6965     1.0594     4.4185
H      2.2166    -0.5934     4.7884
68
{"conf": 5, "E": 157.9, "rms": -1.0, "geom": "OH", "total_charge": 0, "CA_charge": 1, "smiles": "C[C:1]#[4N:2]->[Mn+:3]1(<-[3C-:4]#[O+:5])(<-[5C-:6]#[O+:7])(<-[6H-:8])<-[1N@H:9]([CH2:10][CH2:11][N:12]([CH:13]([CH3:14])[CH3:15])[CH:16]([CH3:17])[CH3:18])[CH2:19][CH2:20][2N:21]->1([CH:22]([CH3:23])[CH3:24])[CH:25]([CH3:26])[CH3:27]", "smiles3D": "C([C:1]#[4N:2]->[Mn+:3]1(<-[3C-:4]#[O+:5])(<-[5C-:6]#[O+:7])(<-[6H-:8])<-[1N@@:9]([C:10]([C:11]([N:12]([C:13]([C:14]([H:37])([H:38])[H:39])([C:15]([H:40])([H:41])[H:42])[H:36])[C:16]([C:17]([H:44])([H:45])[H:46])([C:18]([H:47])([H:48])[H:49])[H:43])([H:34])[H:35])([H:32])[H:33])([H:31])[C:19]([H:50])([H:51])[C:20]([H:52])([H:53])[2N:21]->1([C:22]([C:23]([H:55])([H:56])[H:57])([C:24]([H:58])([H:59])[H:60])[H:54])[C:25]([C:26]([H:62])([H:63])[H:64])([C:27]([H:65])([H:66])[H:67])[H:61])([H:28])([H:29])[H:30]", "smiles3Dx": "C([C:1]#[4N:2]->[Mn+:3]1(<-[3C-:4]#[O+:5])(<-[5C-:6]#[O+:7])(<-[6H-:8])<-[1N@@:9]([C:10]([C:11]([N:12]([C:13]([C:14]([H:37])([H:38])[H:39])([C:15]([H:40])([H:41])[H:42])[H:36])[C:16]([C:17]([H:44])([H:45])[H:46])([C:18]([H:47])([H:48])[H:49])[H:43])([H:34])[H:35])([H:32])[H:33])([H:31])[C:19]([H:50])([H:51])[C:20]([H:52])([H:53])[2N:21]->1([C:22]([C:23]([H:55])([H:56])[H:57])([C:24]([H:58])([H:59])[H:60])[H:54])[C:25]([C:26]([H:62])([H:63])[H:64])([C:27]([H:65])([H:66])[H:67])[H:61])([H:28])([H:29])[H:30]", "dummies": []}
C     -0.9084    -4.2008    -2.5149
C     -0.6455    -2.9649    -1.7785
N     -0.4205    -1.9286    -1.1585
Mn     0.0000     0.0000     0.0000
C      0.2184    -1.3914     1.8198
O      0.3272    -2.1239     2.7717
C     -0.2933     1.0126    -2.0406
O     -0.4467     1.5338    -3.1173
H     -1.7857     0.2267     0.3787
N      2.2496     0.0087    -0.4690
C      2.8236    -1.2541    -0.7374
C      2.7952    -2.2686     0.4163
N      3.9806    -3.1682     0.3673
C      4.5083    -3.5931     1.6940
C      3.4636    -4.3377     2.5392
C      5.1103    -2.4073     2.4647
C      3.9823    -4.2593    -0.6583
C      4.7117    -3.7900    -1.9205
C      2.5957    -4.8258    -1.0151
C      2.9119     0.8348     0.4893
C      1.9621     1.4043     1.5938
N      0.6636     1.9206     1.1660
C     -0.1450     2.2660     2.3795
C     -0.6117     1.0581     3.2183
C     -1.4031     3.1410     2.1730
C      0.8588     3.0184     0.2001
C      1.6144     4.2481     0.7683
C     -0.4128     3.5229    -0.5272
H     -0.2424    -4.2512    -3.4007
H     -1.9672    -4.2170    -2.8453
H     -0.7119    -5.0715    -1.8560
H      2.3007     0.4570    -1.2681
H      2.2894    -1.7001    -1.6061
H      3.8864    -1.0898    -1.0373
H      1.8516    -2.8452     0.3993
H      2.7801    -1.7049     1.3619
H      5.3640    -4.2890     1.5425
H      2.5952    -3.6887     2.7726
H      3.9193    -4.6677     3.4970
H      3.1095    -5.2417     2.0038
H      5.7355    -1.7900     1.7851
H      4.3294    -1.7662     2.9228
H      5.7573    -2.7830     3.2862
H      4.5675    -5.1319    -0.2907
H      4.1173    -3.0358    -2.4745
H      4.8942    -4.6518    -2.5977
H      5.6933    -3.3472    -1.6482
H      2.0445    -5.1284    -0.1015
H      2.7123    -5.7282    -1.6525
H      1.9956    -4.0893    -1.5859
H      3.7231     0.2677     0.9988
H      3.4041     1.6945    -0.0271
H      2.5170     2.1860     2.1549
H      1.7986     0.5752     2.2944
H      0.5255     2.8586     3.0442
H      0.2184     0.4725     3.6502
H     -1.3222     0.4337     2.6445
H     -1.1620     1.4079     4.1185
H     -2.1131     2.6796     1.4593
H     -1.1408     4.1828     1.9219
H     -1.9601     3.2553     3.1280
H      1.4951     2.6081    -0.6071
H      1.6229     5.0716     0.0217
H      2.6790     4.0131     0.9661
H      1.1461     4.6319     1.6949
H     -0.7919     4.4910    -0.1437
H     -1.2233     2.7739    -0.5086
H     -0.1679     3.7344    -1.5902
68
{"conf": 6, "E": 140.21, "rms": -1.0, "geom": "OH", "total_charge": 0, "CA_charge": 1, "smiles": "C[C:1]#[4N:2]->[Mn+:3]1(<-[3C-:4]#[O+:5])(<-[5C-:6]#[O+:7])(<-[6H-:8])<-[1N@H:9]([CH2:10][CH2:11][N:12]([CH:13]([CH3:14])[CH3:15])[CH:16]([CH3:17])[CH3:18])[CH2:19][CH2:20][2N:21]->1([CH:22]([CH3:23])[CH3:24])[CH:25]([CH3:26])[CH3:27]", "smiles3D": "C([C:1]#[4N:2]->[Mn+:3]1(<-[3C-:4]#[O+:5])(<-[5C-:6]#[O+:7])(<-[6H-:8])<-[1N@@:9]([C:10]([C:11]([N:12]([C:13]([C:14]([H:37])([H:38])[H:39])([C:15]([H:40])([H:41])[H:42])[H:36])[C:16]([C:17]([H:44])([H:45])[H:46])([C:18]([H:47])([H:48])[H:49])[H:43])([H:34])[H:35])([H:32])[H:33])([H:31])[C:19]([H:50])([H:51])[C:20]([H:52])([H:53])[2N:21]->1([C:22]([C:23]([H:55])([H:56])[H:57])([C:24]([H:58])([H:59])[H:60])[H:54])[C:25]([C:26]([H:62])([H:63])[H:64])([C:27]([H:65])([H:66])[H:67])[H:61])([H:28])([H:29])[H:30]", "smiles3Dx": "C([C:1]#[4N:2]->[Mn+:3]1(<-[3C-:4]#[O+:5])(<-[5C-:6]#[O+:7])(<-[6H-:8])<-[1N@@:9]([C:10]([C:11]([N:12]([C:13]([C:14]([H:37])([H:38])[H:39])([C:15]([H:40])([H:41])[H:42])[H:36])[C:16]([C:17]([H:44])([H:45])[H:46])([C:18]([H:47])([H:48])[H:49])[H:43])([H:34])[H:35])([H:32])[H:33])([H:31])[C:19]([H:50])([H:51])[C:20]([H:52])([H:53])[2N:21]->1([C:22]([C:23]([H:55])([H:56])[H:57])([C:24]([H:58])([H:59])[H:60])[H:54])[C:25]([C:26]([H:62])([H:63])[H:64])([C:27]([H:65])([H:66])[H:67])[H:61])([H:28])([H:29])[H:30]", "dummies": []}
C      4.4632    -0.1675    -2.2058
C      3.1579    -0.1315    -1.5475
N      2.0587    -0.0936    -1.0003
Mn     0.0000     0.0000     0.0000
C      0.9763     1.3187     1.6134
O      1.4883     2.0104     2.4581
C     -0.7270    -1.3111    -1.7398
O     -1.1065    -1.9981    -2.6553
H      0.4376    -1.4757     0.9992
N     -0.5886     1.8512    -1.2018
C      0.4114     2.8376    -1.1088
C      0.4027     3.8232    -2.2878
N      0.8355     3.1294    -3.5252
C      2.2454     3.4244    -3.9178
C      2.8475     2.3594    -4.8394
C      2.4635     4.8434    -4.4806
C     -0.2475     2.9058    -4.5299
C     -0.2099     1.4794    -5.0971
C     -0.3065     3.9560    -5.6436
C     -1.8647     2.2415    -0.7426
C     -2.7041     1.0098    -0.3070
N     -2.1898     0.2291     0.8079
C     -2.9194    -1.0662     1.0022
C     -1.9935    -2.2660     1.2577
C     -3.9257    -1.4982    -0.1007
C     -2.1344     1.0291     2.0369
C     -3.4806     1.6811     2.4555
C     -1.5590     0.2712     3.2531
H      4.7738     0.8659    -2.4643
H      4.3928    -0.7736    -3.1323
H      5.2107    -0.6196    -1.5221
H     -0.6611     1.5733    -2.0688
H      1.3965     2.3329    -1.0861
H      0.3084     3.4140    -0.1620
H      1.0868     4.6604    -2.0298
H     -0.6042     4.2815    -2.3877
H      2.8585     3.3660    -2.9888
H      3.9533     2.4663    -4.8610
H      2.4827     2.4729    -5.8798
H      2.6107     1.3430    -4.4599
H      3.5214     5.1429    -4.3217
H      2.2783     4.8942    -5.5710
H      1.8208     5.5907    -3.9733
H     -1.2334     2.9627    -4.0152
H      0.0228     0.7494    -4.2934
H      0.5315     1.3709    -5.9115
H     -1.2030     1.2188    -5.5224
H     -0.2606     4.9783    -5.2143
H     -1.2689     3.8624    -6.1909
H      0.5063     3.8072    -6.3819
H     -2.4042     2.7504    -1.5764
H     -1.8021     2.9607     0.0978
H     -3.7402     1.3484    -0.0954
H     -2.7441     0.3609    -1.1999
H     -3.5377    -0.9705     1.9160
H     -1.4095    -2.5380     0.3634
H     -2.6055    -3.1574     1.5157
H     -1.3335    -2.1160     2.1261
H     -4.4706    -2.4115     0.2228
H     -3.4157    -1.7440    -1.0542
H     -4.7040    -0.7254    -0.2656
H     -1.4364     1.8592     1.8510
H     -3.4126     2.0935     3.4852
H     -4.3301     0.9723     2.4252
H     -3.7162     2.5436     1.7984
H     -1.3186     0.9937     4.0626
H     -0.6142    -0.2376     2.9891
H     -2.2752    -0.4650     3.6720
68
{"conf": 7, "E": 145.7, "rms": -1.0, "geom": "OH", "total_charge": 0, "CA_charge": 1, "smiles": "C[C:1]#[4N:2]->[Mn+:3]1(<-[3C-:4]#[O+:5])(<-[5C-:6]#[O+:7])(<-[6H-:8])<-[1N@H:9]([CH2:10][CH2:11][N:12]([CH:13]([CH3:14])[CH3:15])[CH:16]([CH3:17])[CH3:18])[CH2:19][CH2:20][2N:21]->1([CH:22]([CH3:23])[CH3:24])[CH:25]([CH3:26])[CH3:27]", "smiles3D": "C([C:1]#[4N:2]->[Mn+:3]1(<-[3C-:4]#[O+:5])(<-[5C-:6]#[O+:7])(<-[6H-:8])<-[1N@@:9]([C:10]([C:11]([N:12]([C:13]([C:14]([H:37])([H:38])[H:39])([C:15]([H:40])([H:41])[H:42])[H:36])[C:16]([C:17]([H:44])([H:45])[H:46])([C:18]([H:47])([H:48])[H:49])[H:43])([H:34])[H:35])([H:32])[H:33])([H:31])[C:19]([H:50])([H:51])[C:20]([H:52])([H:53])[2N:21]->1([C:22]([C:23]([H:55])([H:56])[H:57])([C:24]([H:58])([H:59])[H:60])[H:54])[C:25]([C:26]([H:62])([H:63])[H:64])([C:27]([H:65])([H:66])[H:67])[H:61])([H:28])([H:29])[H:30]", "smiles3Dx": "C([C:1]#[4N:2]->[Mn+:3]1(<-[3C-:4]#[O+:5])(<-[5C-:6]#[O+:7])(<-[6H-:8])<-[1N@@:9]([C:10]([C:11]([N:12]([C:13]([C:14]([H:37])([H:38])[H:39])([C:15]([H:40])([H:41])[H:42])[H:36])[C:16]([C:17]([H:44])([H:45])[H:46])([C:18]([H:47])([H:48])[H:49])[H:43])([H:34])[H:35])([H:32])[H:33])([H:31])[C:19]([H:50])([H:51])[C:20]([H:52])([H:53])[2N:21]->1([C:22]([C:23]([H:55])([H:56])[H:57])([C:24]([H:58])([H:59])[H:60])[H:54])[C:25]([C:26]([H:62])([H:63])[H:64])([C:27]([H:65])([H:66])[H:67])[H:61])([H:28])([H:29])[H:30]", "dummies": []}
C     -3.9421     3.0438     0.1131
C     -2.7836     2.1517     0.0895
N     -1.8110     1.4015     0.0640
Mn     0.0000     0.0000     0.0000
C     -1.5070    -1.5822    -0.7361
O     -2.2967    -2.4074    -1.1231
C      1.1742     1.8491     0.7018
O      1.7880     2.8201     1.0687
H     -0.2759    -0.4841     1.7534
N      0.5198     0.4673    -2.1787
C     -0.6555     0.5196    -2.9501
C     -0.4580     1.1912    -4.3275
N     -1.7184     1.7647    -4.8833
C     -2.8048     0.7753    -5.1878
C     -2.3130    -0.5204    -5.8586
C     -3.6819     0.4933    -3.9593
C     -1.5477     2.7279    -6.0224
C     -2.5591     3.8732    -5.8610
C     -0.1415     3.3451    -6.1851
C      1.4859    -0.4987    -2.6032
C      1.6659    -1.7120    -1.6257
N      1.8775    -1.3684    -0.2407
C      1.8131    -2.5111     0.6996
C      0.4820    -3.2854     0.7295
C      2.9559    -3.5449     0.5327
C      3.0614    -0.5068    -0.0688
C      4.3744    -0.9503    -0.7776
C      3.4081    -0.1777     1.4033
H     -4.3964     3.0846    -0.8984
H     -4.6888     2.6612     0.8389
H     -3.6193     4.0612     0.4151
H      0.9070     1.2973    -2.1703
H     -1.4105     1.0968    -2.3834
H     -1.0370    -0.5094    -3.0999
H      0.0177     0.4951    -5.0498
H      0.2660     2.0025    -4.1321
H     -3.5164     1.2201    -5.9197
H     -1.6702    -0.2798    -6.7313
H     -3.1834    -1.1062    -6.2242
H     -1.7463    -1.1633    -5.1566
H     -4.6699     0.1028    -4.2855
H     -3.8536     1.4306    -3.3882
H     -3.2409    -0.2684    -3.2891
H     -1.7587     2.2176    -6.9903
H     -2.3580     4.4322    -4.9219
H     -2.4931     4.5755    -6.7196
H     -3.5985     3.4886    -5.8207
H     -0.1286     4.0302    -7.0601
H      0.6156     2.5580    -6.3865
H      0.1440     3.9356    -5.2882
H      2.4684     0.0073    -2.7285
H      1.2121    -0.9138    -3.6002
H      0.7519    -2.3172    -1.7109
H      2.5005    -2.3352    -2.0015
H      1.9099    -2.0980     1.7208
H      0.2209    -3.7571    -0.2373
H      0.5414    -4.1115     1.4706
H     -0.3242    -2.6474     1.1237
H      2.7196    -4.5010     1.0468
H      3.1574    -3.7909    -0.5260
H      3.8770    -3.1923     1.0332
H      2.7862     0.4546    -0.5367
H      4.2686    -1.0226    -1.8758
H      4.7865    -1.9000    -0.4045
H      5.1564    -0.1786    -0.6097
H      3.9665    -1.0061     1.8864
H      4.0509     0.7279     1.4456
H      2.4958     0.0285     1.9969
68
{"conf": 8, "E": 143.73, "rms": -1.0, "geom": "OH", "total_charge": 0, "CA_charge": 1, "smiles": "C[C:1]#[4N:2]->[Mn+:3]1(<-[3C-:4]#[O+:5])(<-[5C-:6]#[O+:7])(<-[6H-:8])<-[1N@H:9]([CH2:10][CH2:11][N:12]([CH:13]([CH3:14])[CH3:15])[CH:16]([CH3:17])[CH3:18])[CH2:19][CH2:20][2N:21]->1([CH:22]([CH3:23])[CH3:24])[CH:25]([CH3:26])[CH3:27]", "smiles3D": "C([C:1]#[4N:2]->[Mn+:3]1(<-[3C-:4]#[O+:5])(<-[5C-:6]#[O+:7])(<-[6H-:8])<-[1N@@:9]([C:10]([C:11]([N:12]([C:13]([C:14]([H:37])([H:38])[H:39])([C:15]([H:40])([H:41])[H:42])[H:36])[C:16]([C:17]([H:44])([H:45])[H:46])([C:18]([H:47])([H:48])[H:49])[H:43])([H:34])[H:35])([H:32])[H:33])([H:31])[C:19]([H:50])([H:51])[C:20]([H:52])([H:53])[2N:21]->1([C:22]([C:23]([H:55])([H:56])[H:57])([C:24]([H:58])([H:59])[H:60])[H:54])[C:25]([C:26]([H:62])([H:63])[H:64])([C:27]([H:65])([H:66])[H:67])[H:61])([H:28])([H:29])[H:30]", "smiles3Dx": "C([C:1]#[4N:2]->[Mn+:3]1(<-[3C-:4]#[O+:5])(<-[5C-:6]#[O+:7])(<-[6H-:8])<-[1N@@:9]([C:10]([C:11]([N:12]([C:13]([C:14]([H:37])([H:38])[H:39])([C:15]([H:40])([H:41])[H:42])[H:36])[C:16]([C:17]([H:44])([H:45])[H:46])([C:18]([H:47])([H:48])[H:49])[H:43])([H:34])[H:35])([H:32])[H:33])([H:31])[C:19]([H:50])([H:51])[C:20]([H:52])([H:53])[2N:21]->1([C:22]([C:23]([H:55])([H:56])[H:57])([C:24]([H:58])([H:59])[H:60])[H:54])[C:25]([C:26]([H:62])([H:63])[H:64])([C:27]([H:65])([H:66])[H:67])[H:61])([H:28])([H:29])[H:30]", "dummies": []}
C     -3.5145    -0.9082     3.4129
C     -2.4815    -0.6365     2.4139
N     -1.6122    -0.4099     1.5756
Mn     0.0000     0.0000     0.0000
C     -0.0181     2.2079     0.6431
O     -0.0295     3.3645     0.9841
C     -0.1693    -2.2481    -0.4465
O     -0.2584    -3.4278    -0.6802
H     -1.3449     0.3061    -1.2102
N      1.7513    -0.4685     1.4264
C      1.8804     0.4187     2.5211
C      0.6830     0.3849     3.4774
N      1.0737     0.9436     4.7943
C      0.1607     2.0222     5.2793
C     -1.2686     1.5463     5.6060
C      0.7529     2.8475     6.4264
C      1.6406    -0.0825     5.7223
C      0.6286    -0.7030     6.6927
C      2.8830     0.4430     6.4525
C      2.8947    -0.4852     0.5888
C      2.7904     0.5697    -0.5528
N      1.7393     0.3682    -1.5336
C      1.9602    -0.8703    -2.2981
C      3.3372    -0.9674    -3.0130
C      0.8518    -1.1803    -3.3257
C      1.5304     1.5528    -2.4314
C      2.2329     2.8826    -2.0415
C      0.0512     1.8875    -2.6968
H     -4.2977    -1.5561     2.9686
H     -3.9687     0.0483     3.7442
H     -3.0589    -1.4222     4.2842
H      1.6197    -1.3144     1.7552
H      2.0133     1.4583     2.1568
H      2.7917     0.1394     3.1010
H      0.3068    -0.6557     3.5865
H     -0.1286     0.9815     3.0195
H      0.0565     2.7525     4.4441
H     -1.3571     1.1623     6.6406
H     -1.6049     0.7617     4.9009
H     -1.9709     2.4028     5.5195
H      0.7131     2.2979     7.3874
H      1.8005     3.1326     6.1934
H      0.1659     3.7822     6.5550
H      2.0246    -0.9366     5.1174
H     -0.2817    -1.0282     6.1474
H      0.3628    -0.0022     7.5080
H      1.0748    -1.6031     7.1671
H      3.4757    -0.4105     6.8466
H      2.6226     1.0867     7.3142
H      3.5257     1.0143     5.7494
H      3.8163    -0.2645     1.1775
H      3.0293    -1.4957     0.1554
H      3.7776     0.6446    -1.0549
H      2.6090     1.5298    -0.0418
H      1.9335    -1.7035    -1.5857
H      3.6100    -0.0472    -3.5635
H      4.1394    -1.1883    -2.2787
H      3.3464    -1.8133    -3.7337
H     -0.1468    -1.1106    -2.8558
H      0.9605    -2.2254    -3.6880
H      0.9025    -0.5182    -4.2143
H      1.9540     1.3000    -3.4225
H      2.0810     3.6394    -2.8412
H      3.3310     2.7491    -1.9561
H      1.8218     3.3100    -1.1049
H     -0.0125     2.6805    -3.4733
H     -0.4588     2.2868    -1.8073
H     -0.5146     1.0409    -3.1140
68
{"conf": 9, "E": 134.48, "rms": -1.0, "geom": "OH", "total_charge": 0, "CA_charge": 1, "smiles": "C[C:1]#[4N:2]->[Mn+:3]1(<-[3C-:4]#[O+:5])(<-[5C-:6]#[O+:7])(<-[6H-:8])<-[1N@H:9]([CH2:10][CH2:11][N:12]([CH:13]([CH3:14])[CH3:15])[CH:16]([CH3:17])[CH3:18])[CH2:19][CH2:20][2N:21]->1([CH:22]([CH3:23])[CH3:24])[CH:25]([CH3:26])[CH3:27]", "smiles3D": "C([C:1]#[4N:2]->[Mn+:3]1(<-[3C-:4]#[O+:5])(<-[5C-:6]#[O+:7])(<-[6H-:8])<-[1N@@:9]([C:10]([C:11]([N:12]([C:13]([C:14]([H:37])([H:38])[H:39])([C:15]([H:40])([H:41])[H:42])[H:36])[C:16]([C:17]([H:44])([H:45])[H:46])([C:18]([H:47])([H:48])[H:49])[H:43])([H:34])[H:35])([H:32])[H:33])([H:31])[C:19]([H:50])([H:51])[C:20]([H:52])([H:53])[2N:21]->1([C:22]([C:23]([H:55])([H:56])[H:57])([C:24]([H:58])([H:59])[H:60])[H:54])[C:25]([C:26]([H:62])([H:63])[H:64])([C:27]([H:65])([H:66])[H:67])[H:61])([H:28])([H:29])[H:30]", "smiles3Dx": "C([C:1]#[4N:2]->[Mn+:3]1(<-[3C-:4]#[O+:5])(<-[5C-:6]#[O+:7])(<-[6H-:8])<-[1N@@:9]([C:10]([C:11]([N:12]([C:13]([C:14]([H:37])([H:38])[H:39])([C:15]([H:40])([H:41])[H:42])[H:36])[C:16]([C:17]([H:44])([H:45])[H:46])([C:18]([H:47])([H:48])[H:49])[H:43])([H:34])[H:35])([H:32])[H:33])([H:31])[C:19]([H:50])([H:51])[C:20]([H:52])([H:53])[2N:21]->1([C:22]([C:23]([H:55])([H:56])[H:57])([C:24]([H:58])([H:59])[H:60])[H:54])[C:25]([C:26]([H:62])([H:63])[H:64])([C:27]([H:65])([H:66])[H:67])[H:61])([H:28])([H:29])[H:30]", "dummies": []}
C     -2.0787    -3.1635     3.2379
C     -1.4626    -2.2409     2.2850
N     -0.9486    -1.4622     1.4858
Mn     0.0000     0.0000     0.0000
C     -1.7256    -0.5363    -1.4265
O     -2.6300    -0.8171    -2.1732
C      1.6236     0.3485     1.5847
O      2.4767     0.5323     2.4169
H      0.9535    -1.3837    -0.7412
N     -1.1754     1.7785     0.8286
C     -2.5346     1.4528     0.9642
C     -3.3169     2.4810     1.8005
N     -4.6880     1.9853     2.0574
C     -5.1977     2.1354     3.4495
C     -4.6516     0.9985     4.3182
C     -4.8910     3.5054     4.0919
C     -5.6496     2.2575     0.9537
C     -6.6746     1.1225     0.8409
C     -6.3426     3.6248     1.0611
C     -0.9047     2.8557    -0.0396
C      0.5677     2.8183    -0.5276
N      0.9450     1.6657    -1.3430
C      0.2273     1.6421    -2.6289
C      0.2569     2.9185    -3.5144
C      0.5560     0.4346    -3.5186
C      2.4290     1.5448    -1.3595
C      3.1379     2.4749    -2.3619
C      3.0059     0.1218    -1.5225
H     -2.9087    -2.6493     3.7650
H     -1.3197    -3.4938     3.9765
H     -2.4755    -4.0457     2.6948
H     -0.8255     1.9635     1.6563
H     -2.6063     0.4680     1.4686
H     -3.0074     1.3610    -0.0363
H     -2.7514     2.6135     2.7440
H     -3.3435     3.4641     1.2836
H     -6.3017     2.0189     3.4618
H     -4.9230     0.0191     3.8693
H     -5.0891     1.0499     5.3382
H     -3.5457     1.0556     4.4000
H     -3.8371     3.5778     4.4315
H     -5.5361     3.6472     4.9851
H     -5.0936     4.3376     3.3913
H     -5.1056     2.2620    -0.0165
H     -7.2624     1.2339    -0.0953
H     -7.3821     1.1223     1.6952
H     -6.1504     0.1437     0.8080
H     -5.5876     4.4371     1.0970
H     -6.9754     3.7950     0.1640
H     -6.9968     3.6831     1.9554
H     -1.5861     2.8566    -0.9139
H     -1.0623     3.8120     0.5127
H      1.1770     2.8327     0.3999
H      0.7869     3.7611    -1.0643
H     -0.8278     1.5170    -2.3579
H     -0.1114     3.8174    -2.9855
H     -0.4528     2.7806    -4.3587
H      1.2336     3.1238    -3.9823
H      1.5276     0.5528    -4.0370
H     -0.2197     0.3313    -4.3081
H      0.5313    -0.5016    -2.9299
H      2.8019     1.8644    -0.3626
H      3.0906     2.0820    -3.3963
H      2.7310     3.5035    -2.3048
H      4.2154     2.5508    -2.0999
H      4.1116     0.1804    -1.6216
H      2.6582    -0.4389    -2.4000
H      2.8533    -0.4691    -0.6039
68
{"conf": 10, "E": 166.14, "rms": -1.0, "geom": "OH", "total_charge": 0, "CA_charge": 1, "smiles": "C[C:1]#[4N:2]->[Mn+:3]1(<-[3C-:4]#[O+:5])(<-[5C-:6]#[O+:7])(<-[6H-:8])<-[1N@H:9]([CH2:10][CH2:11][N:12]([CH:13]([CH3:14])[CH3:15])[CH:16]([CH3:17])[CH3:18])[CH2:19][CH2:20][2N:21]->1([CH:22]([CH3:23])[CH3:24])[CH:25]([CH3:26])[CH3:27]", "smiles3D": "C([C:1]#[4N:2]->[Mn+:3]1(<-[3C-:4]#[O+:5])(<-[5C-:6]#[O+:7])(<-[6H-:8])<-[1N@@:9]([C:10]([C:11]([N:12]([C:13]([C:14]([H:37])([H:38])[H:39])([C:15]([H:40])([H:41])[H:42])[H:36])[C:16]([C:17]([H:44])([H:45])[H:46])([C:18]([H:47])([H:48])[H:49])[H:43])([H:34])[H:35])([H:32])[H:33])([H:31])[C:19]([H:50])([H:51])[C:20]([H:52])([H:53])[2N:21]->1([C:22]([C:23]([H:55])([H:56])[H:57])([C:24]([H:58])([H:59])[H:60])[H:54])[C:25]([C:26]([H:62])([H:63])[H:64])([C:27]([H:65])([H:66])[H:67])[H:61])([H:28])([H:29])[H:30]", "smiles3Dx": "C([C:1]#[4N:2]->[Mn+:3]1(<-[3C-:4]#[O+:5])(<-[5C-:6]#[O+:7])(<-[6H-:8])<-[1N@@:9]([C:10]([C:11]([N:12]([C:13]([C:14]([H:37])([H:38])[H:39])([C:15]([H:40])([H:41])[H:42])[H:36])[C:16]([C:17]([H:44])([H:45])[H:46])([C:18]([H:47])([H:48])[H:49])[H:43])([H:34])[H:35])([H:32])[H:33])([H:31])[C:19]([H:50])([H:51])[C:20]([H:52])([H:53])[2N:21]->1([C:22]([C:23]([H:55])([H:56])[H:57])([C:24]([H:58])([H:59])[H:60])[H:54])[C:25]([C:26]([H:62])([H:63])[H:64])([C:27]([H:65])([H:66])[H:67])[H:61])([H:28])([H:29])[H:30]", "dummies": []}
C     -3.9720     2.8546     0.9488
C     -2.8115     2.0090     0.6719
N     -1.8327     1.3043     0.4380
Mn     0.0000     0.0000     0.0000
C     -0.8040     0.0029    -2.1545
O     -1.2303     0.0127    -3.2827
C      0.4880     0.4414     2.2010
O      0.7352     0.6862     3.3559
H     -0.9630    -1.5028     0.4465
N      1.3523     1.7393    -0.5774
C      0.6204     2.7202    -1.2770
C      1.3161     4.0948    -1.3007
N      1.4616     4.6245     0.0867
C      0.5644     5.8012     0.3450
C     -0.9202     5.4247     0.1261
C      0.6685     6.3389     1.7868
C      2.9111     4.7679     0.4379
C      3.5576     6.0567    -0.1004
C      3.1857     4.5399     1.9332
C      2.4913     1.2164    -1.2670
C      2.5610    -0.3447    -1.4650
N      1.9441    -1.2328    -0.4786
C      2.8195    -1.4135     0.7093
C      3.6340    -0.1878     1.1908
C      2.0633    -1.9846     1.9402
C      1.6909    -2.5639    -1.1509
C      0.5036    -2.5895    -2.1318
C      1.5100    -3.8157    -0.2494
H     -3.9557     3.1672     2.0130
H     -3.9363     3.7536     0.2995
H     -4.9020     2.2858     0.7435
H      1.6288     2.1029     0.2134
H     -0.3622     2.8362    -0.7902
H      0.4435     2.3916    -2.3250
H      0.7500     4.7874    -1.9592
H      2.2869     3.9848    -1.8306
H      0.8149     6.6295    -0.3548
H     -1.5842     6.2801     0.3749
H     -1.1966     4.5652     0.7731
H     -1.1433     5.1695    -0.9280
H      0.6115     5.5076     2.5210
H      1.5890     6.9298     1.9379
H     -0.1596     7.0462     2.0081
H      3.4753     3.9327    -0.0369
H      4.6584     6.0100     0.0420
H      3.3557     6.1614    -1.1869
H      3.1874     6.9619     0.4160
H      3.1153     5.4692     2.5291
H      4.2210     4.1592     2.0708
H      2.4871     3.7787     2.3414
H      2.5538     1.6668    -2.2853
H      3.4094     1.5477    -0.7372
H      3.6349    -0.6250    -1.5706
H      2.0995    -0.5287    -2.4506
H      3.5875    -2.1691     0.4221
H      2.9918     0.6889     1.3847
H      4.1660    -0.4270     2.1371
H      4.4472     0.0547     0.4781
H      0.9757    -2.0259     1.7538
H      2.4279    -2.9992     2.1998
H      2.2296    -1.4013     2.8697
H      2.6010    -2.7786    -1.7625
H     -0.4506    -2.4316    -1.5949
H      0.6287    -1.9116    -2.9930
H      0.4266    -3.5892    -2.6117
H      1.3253    -4.7156    -0.8751
H      2.4355    -4.0789     0.2962
H      0.6318    -3.7217     0.4196
68
{"conf": 11, "E": 141.13, "rms": -1.0, "geom": "OH", "total_charge": 0, "CA_charge": 1, "smiles": "C[C:1]#[4N:2]->[Mn+:3]1(<-[3C-:4]#[O+:5])(<-[5C-:6]#[O+:7])(<-[6H-:8])<-[1N@H:9]([CH2:10][CH2:11][N:12]([CH:13]([CH3:14])[CH3:15])[CH:16]([CH3:17])[CH3:18])[CH2:19][CH2:20][2N:21]->1([CH:22]([CH3:23])[CH3:24])[CH:25]([CH3:26])[CH3:27]", "smiles3D": "C([C:1]#[4N:2]->[Mn+:3]1(<-[3C-:4]#[O+:5])(<-[5C-:6]#[O+:7])(<-[6H-:8])<-[1N@@:9]([C:10]([C:11]([N:12]([C:13]([C:14]([H:37])([H:38])[H:39])([C:15]([H:40])([H:41])[H:42])[H:36])[C:16]([C:17]([H:44])([H:45])[H:46])([C:18]([H:47])([H:48])[H:49])[H:43])([H:34])[H:35])([H:32])[H:33])([H:31])[C:19]([H:50])([H:51])[C:20]([H:52])([H:53])[2N:21]->1([C:22]([C:23]([H:55])([H:56])[H:57])([C:24]([H:58])([H:59])[H:60])[H:54])[C:25]([C:26]([H:62])([H:63])[H:64])([C:27]([H:65])([H:66])[H:67])[H:61])([H:28])([H:29])[H:30]", "smiles3Dx": "C([C:1]#[4N:2]->[Mn+:3]1(<-[3C-:4]#[O+:5])(<-[5C-:6]#[O+:7])(<-[6H-:8])<-[1N@@:9]([C:10]([C:11]([N:12]([C:13]([C:14]([H:37])([H:38])[H:39])([C:15]([H:40])([H:41])[H:42])[H:36])[C:16]([C:17]([H:44])([H:45])[H:46])([C:18]([H:47])([H:48])[H:49])[H:43])([H:34])[H:35])([H:32])[H:33])([H:31])[C:19]([H:50])([H:51])[C:20]([H:52])([H:53])[2N:21]->1([C:22]([C:23]([H:55])([H:56])[H:57])([C:24]([H:58])([H:59])[H:60])[H:54])[C:25]([C:26]([H:62])([H:63])[H:64])([C:27]([H:65])([H:66])[H:67])[H:61])([H:28])([H:29])[H:30]", "dummies": []}
C     -3.7890     3.2270    -0.2660
C     -2.6787     2.2782    -0.1899
N     -1.7447     1.4826    -0.1249
Mn     0.0000     0.0000     0.0000
C      0.8652     1.0311    -1.8660
O      1.3191     1.5734    -2.8428
C     -1.0401    -0.7781     1.8932
O     -1.5863    -1.1857     2.8881
H     -0.9906    -1.1608    -1.0213
N      1.2655     1.3698     1.3021
C      1.1301     2.7313     0.9318
C      1.0077     3.6768     2.1420
N      2.1561     3.4862     3.0756
C      1.6621     3.0630     4.4269
C      2.6546     2.1508     5.1673
C      1.1619     4.2282     5.2990
C      3.1219     4.6364     3.0294
C      3.6635     4.8546     1.5972
C      4.3508     4.4281     3.9375
C      2.5544     0.8469     1.1574
C      2.5645    -0.6992     1.2928
N      1.8500    -1.4490     0.2575
C      1.3881    -2.7385     0.8124
C      0.6195    -3.6560    -0.1538
C      2.4580    -3.6081     1.5358
C      2.6219    -1.5068    -0.9980
C      3.8631    -2.4320    -0.9978
C      1.7913    -1.8400    -2.2572
H     -3.4688     4.1257    -0.8323
H     -4.6478     2.7507    -0.7822
H     -4.0918     3.5244     0.7590
H      0.9865     1.2445     2.1644
H      0.2166     2.8353     0.3240
H      1.9823     3.0694     0.3029
H      0.0211     3.4757     2.6155
H      0.9148     4.7280     1.7942
H      0.7816     2.3933     4.2922
H      2.1020     1.4805     5.8609
H      3.2056     1.5113     4.4464
H      3.3734     2.7143     5.7909
H      1.9877     4.8809     5.6403
H      0.6496     3.8280     6.1998
H      0.4319     4.8440     4.7330
H      2.6117     5.5740     3.3440
H      2.8766     5.2062     0.9016
H      4.1072     3.9140     1.2058
H      4.4447     5.6446     1.5851
H      4.1064     4.6130     4.9987
H      4.7709     3.4091     3.8021
H      5.1517     5.1614     3.7023
H      2.9775     1.1286     0.1738
H      3.2124     1.2738     1.9487
H      3.6236    -1.0174     1.3357
H      2.1142    -0.9217     2.2870
H      0.6635    -2.4681     1.5938
H      1.3042    -4.2251    -0.8127
H      0.0509    -4.4097     0.4329
H     -0.1207    -3.1045    -0.7510
H      3.1011    -4.1776     0.8419
H      3.0971    -3.0338     2.2323
H      1.9377    -4.3671     2.1591
H      3.0112    -0.4869    -1.1692
H      4.4675    -2.3594    -0.0761
H      4.5298    -2.1406    -1.8378
H      3.5887    -3.4913    -1.1726
H      1.7845    -2.9185    -2.5089
H      2.2364    -1.3268    -3.1370
H      0.7538    -1.5016    -2.1699
68
{"conf": 12, "E": 140.92, "rms": -1.0, "geom": "OH", "total_charge": 0, "CA_charge": 1, "smiles": "C[C:1]#[4N:2]->[Mn+:3]1(<-[3C-:4]#[O+:5])(<-[5C-:6]#[O+:7])(<-[6H-:8])<-[1N@H:9]([CH2:10][CH2:11][N:12]([CH:13]([CH3:14])[CH3:15])[CH:16]([CH3:17])[CH3:18])[CH2:19][CH2:20][2N:21]->1([CH:22]([CH3:23])[CH3:24])[CH:25]([CH3:26])[CH3:27]", "smiles3D": "C([C:1]#[4N:2]->[Mn+:3]1(<-[3C-:4]#[O+:5])(<-[5C-:6]#[O+:7])(<-[6H-:8])<-[1N@@:9]([C:10]([C:11]([N:12]([C:13]([C:14]([H:37])([H:38])[H:39])([C:15]([H:40])([H:41])[H:42])[H:36])[C:16]([C:17]([H:44])([H:45])[H:46])([C:18]([H:47])([H:48])[H:49])[H:43])([H:34])[H:35])([H:32])[H:33])([H:31])[C:19]([H:50])([H:51])[C:20]([H:52])([H:53])[2N:21]->1([C:22]([C:23]([H:55])([H:56])[H:57])([C:24]([H:58])([H:59])[H:60])[H:54])[C:25]([C:26]([H:62])([H:63])[H:64])([C:27]([H:65])([H:66])[H:67])[H:61])([H:28])([H:29])[H:30]", "smiles3Dx": "C([C:1]#[4N:2]->[Mn+:3]1(<-[3C-:4]#[O+:5])(<-[5C-:6]#[O+:7])(<-[6H-:8])<-[1N@@:9]([C:10]([C:11]([N:12]([C:13]([C:14]([H:37])([H:38])[H:39])([C:15]([H:40])([H:41])[H:42])[H:36])[C:16]([C:17]([H:44])([H:45])[H:46])([C:18]([H:47])([H:48])[H:49])[H:43])([H:34])[H:35])([H:32])[H:33])([H:31])[C:19]([H:50])([H:51])[C:20]([H:52])([H:53])[2N:21]->1([C:22]([C:23]([H:55])([H:56])[H:57])([C:24]([H:58])([H:59])[H:60])[H:54])[C:25]([C:26]([H:62])([H:63])[H:64])([C:27]([H:65])([H:66])[H:67])[H:61])([H:28])([H:29])[H:30]", "dummies": []}
C     -2.8883     1.5730     3.7414
C     -2.0324     1.1122     2.6492
N     -1.3196     0.7242     1.7269
Mn     0.0000     0.0000     0.0000
C      0.1953    -1.9432     1.2255
O      0.2957    -2.9597     1.8664
C     -0.4439     2.0465    -0.9479
O     -0.6780     3.1213    -1.4422
H      1.4901     0.7210     0.8026
N     -1.6951    -0.9462    -1.1978
C     -2.7694    -1.2973    -0.3526
C     -3.7572    -0.1294    -0.1422
N     -4.7405    -0.0655    -1.2490
C     -5.0665     1.2967    -1.7629
C     -5.2280     2.3709    -0.6649
C     -4.0112     1.7267    -2.7844
C     -5.8899    -1.0003    -1.0828
C     -7.0520    -0.4204    -0.2594
C     -6.3735    -1.5035    -2.4481
C     -1.1182    -2.0214    -1.9485
C      0.4546    -2.0989    -1.9565
N      1.1672    -0.8491    -1.8298
C      0.8831     0.0488    -2.9643
C      0.8891    -0.5852    -4.3862
C      1.7506     1.3321    -3.0137
C      2.6021    -0.9971    -1.4988
C      2.9187    -1.7335    -0.1801
C      3.4448    -1.6619    -2.6136
H     -2.5242     2.5547     4.1079
H     -2.8612     0.8349     4.5691
H     -3.9298     1.6782     3.3734
H     -1.9858    -0.3170    -1.7931
H     -3.3293    -2.1659    -0.7652
H     -2.3563    -1.5897     0.6326
H     -3.1477     0.7923    -0.0943
H     -4.2749    -0.2408     0.8358
H     -6.0246     1.2699    -2.3231
H     -5.8329     1.9977     0.1834
H     -5.7460     3.2575    -1.0887
H     -4.2480     2.7168    -0.2753
H     -4.3039     2.6887    -3.2570
H     -3.0222     1.8561    -2.3012
H     -3.9210     0.9573    -3.5806
H     -5.5534    -1.9081    -0.5349
H     -7.8277    -1.2009    -0.1072
H     -7.5321     0.4386    -0.7716
H     -6.6957    -0.1055     0.7429
H     -6.8743    -0.7007    -3.0270
H     -7.0970    -2.3357    -2.3117
H     -5.5113    -1.8851    -3.0355
H     -1.4687    -1.9429    -3.0036
H     -1.4854    -2.9997    -1.5598
H      0.7665    -2.6251    -2.8814
H      0.7346    -2.7545    -1.1202
H     -0.1525     0.3906    -2.8017
H     -0.0060    -1.2159    -4.5476
H      0.8353     0.2065    -5.1644
H      1.7779    -1.2001    -4.5972
H      1.2564     2.0945    -3.6537
H      1.8814     1.7789    -2.0093
H      2.7526     1.1351    -3.4457
H      3.0120     0.0192    -1.3530
H      4.0146    -1.7053     0.0039
H      2.6387    -2.8052    -0.1925
H      2.4896    -1.2101     0.6848
H      4.4706    -1.8883    -2.2512
H      2.9994    -2.6164    -2.9552
H      3.5976    -0.9763    -3.4665
68
{"conf": 13, "E": 163.91, "rms": -1.0, "geom": "OH", "total_charge": 0, "CA_charge": 1, "smiles": "C[C:1]#[4N:2]->[Mn+:3]1(<-[3C-:4]#[O+:5])(<-[5C-:6]#[O+:7])(<-[6H-:8])<-[1N@H:9]([CH2:10][CH2:11][N:12]([CH:13]([CH3:14])[CH3:15])[CH:16]([CH3:17])[CH3:18])[CH2:19][CH2:20][2N:21]->1([CH:22]([CH3:23])[CH3:24])[CH:25]([CH3:26])[CH3:27]", "smiles3D": "C([C:1]#[4N:2]->[Mn+:3]1(<-[3C-:4]#[O+:5])(<-[5C-:6]#[O+:7])(<-[6H-:8])<-[1N@@:9]([C:10]([C:11]([N:12]([C:13]([C:14]([H:37])([H:38])[H:39])([C:15]([H:40])([H:41])[H:42])[H:36])[C:16]([C:17]([H:44])([H:45])[H:46])([C:18]([H:47])([H:48])[H:49])[H:43])([H:34])[H:35])([H:32])[H:33])([H:31])[C:19]([H:50])([H:51])[C:20]([H:52])([H:53])[2N:21]->1([C:22]([C:23]([H:55])([H:56])[H:57])([C:24]([H:58])([H:59])[H:60])[H:54])[C:25]([C:26]([H:62])([H:63])[H:64])([C:27]([H:65])([H:66])[H:67])[H:61])([H:28])([H:29])[H:30]", "smiles3Dx": "C([C:1]#[4N:2]->[Mn+:3]1(<-[3C-:4]#[O+:5])(<-[5C-:6]#[O+:7])(<-[6H-:8])<-[1N@@:9]([C:10]([C:11]([N:12]([C:13]([C:14]([H:37])([H:38])[H:39])([C:15]([H:40])([H:41])[H:42])[H:36])[C:16]([C:17]([H:44])([H:45])[H:46])([C:18]([H:47])([H:48])[H:49])[H:43])([H:34])[H:35])([H:32])[H:33])([H:31])[C:19]([H:50])([H:51])[C:20]([H:52])([H:53])[2N:21]->1([C:22]([C:23]([H:55])([H:56])[H:57])([C:24]([H:58])([H:59])[H:60])[H:54])[C:25]([C:26]([H:62])([H:63])[H:64])([C:27]([H:65])([H:66])[H:67])[H:61])([H:28])([H:29])[H:30]", "dummies": []}
C      0.9530     4.7176    -1.2781
C      0.6636     3.3362    -0.8961
N      0.4231     2.1741    -0.5781
Mn     0.0000     0.0000     0.0000
C      0.9388     0.5836     2.0160
O      1.4346     0.8977     3.0697
C     -0.7307    -0.1549    -2.1656
O     -1.1065    -0.2221    -3.3099
H      1.6687    -0.4845    -0.5999
N     -2.1472     0.4153     0.7026
C     -2.2305     0.9572     2.0056
C     -1.9489     2.4678     2.0400
N     -3.1034     3.2185     1.4904
C     -4.1757     3.4732     2.5023
C     -4.1046     4.8389     3.1956
C     -5.5690     3.1992     1.9230
C     -2.7168     4.2518     0.4840
C     -1.8743     5.4114     1.0516
C     -3.8997     4.7683    -0.3413
C     -2.7934    -0.8355     0.5604
C     -1.9739    -2.0670     1.0821
N     -0.6093    -2.2118     0.5646
C      0.3366    -2.7280     1.5966
C      1.8130    -2.5309     1.1723
C      0.1968    -2.2377     3.0675
C     -0.5414    -3.0239    -0.7108
C     -0.1046    -4.5171    -0.5740
C     -1.8067    -3.0722    -1.6230
H      1.8446     4.7395    -1.9377
H      1.1524     5.3186    -0.3672
H      0.0823     5.1410    -1.8196
H     -2.5248     1.0044     0.1094
H     -3.2433     0.7858     2.4342
H     -1.5050     0.4494     2.6566
H     -1.0208     2.6528     1.4673
H     -1.7386     2.7865     3.0854
H     -4.0744     2.7322     3.3278
H     -3.0763     5.0311     3.5662
H     -4.7825     4.8422     4.0760
H     -4.4378     5.6563     2.5272
H     -5.9357     4.0370     1.2998
H     -6.2985     3.0582     2.7493
H     -5.5524     2.2701     1.3142
H     -2.0709     3.7417    -0.2644
H     -1.3301     5.9095     0.2222
H     -1.1217     5.0485     1.7809
H     -2.4973     6.1916     1.5279
H     -4.5262     5.4745     0.2376
H     -4.5169     3.9178    -0.7004
H     -3.5223     5.3143    -1.2325
H     -3.0249    -0.9768    -0.5027
H     -3.7720    -0.8226     1.0943
H     -2.5493    -2.9869     0.8600
H     -1.9853    -1.9781     2.1749
H      0.1690    -3.8163     1.6786
H      2.4508    -3.2638     1.7119
H      2.1930    -1.5270     1.4273
H      1.9826    -2.6897     0.0931
H     -0.2040    -1.2264     3.1714
H     -0.4949    -2.9103     3.6204
H      1.1636    -2.2860     3.6145
H      0.2452    -2.5220    -1.3104
H      0.9337    -4.6450    -0.2133
H     -0.1094    -5.0238    -1.5633
H     -0.8107    -5.0681     0.0837
H     -1.5508    -3.5883    -2.5738
H     -2.6343    -3.6590    -1.1753
H     -2.1834    -2.1107    -1.9671
68
{"conf": 14, "E": 137.59, "rms": -1.0, "geom": "OH", "total_charge": 0, "CA_charge": 1, "smiles": "C[C:1]#[4N:2]->[Mn+:3]1(<-[3C-:4]#[O+:5])(<-[5C-:6]#[O+:7])(<-[6H-:8])<-[1N@H:9]([CH2:10][CH2:11][N:12]([CH:13]([CH3:14])[CH3:15])[CH:16]([CH3:17])[CH3:18])[CH2:19][CH2:20][2N:21]->1([CH:22]([CH3:23])[CH3:24])[CH:25]([CH3:26])[CH3:27]", "smiles3D": "C([C:1]#[4N:2]->[Mn+:3]1(<-[3C-:4]#[O+:5])(<-[5C-:6]#[O+:7])(<-[6H-:8])<-[1N@@:9]([C:10]([C:11]([N:12]([C:13]([C:14]([H:37])([H:38])[H:39])([C:15]([H:40])([H:41])[H:42])[H:36])[C:16]([C:17]([H:44])([H:45])[H:46])([C:18]([H:47])([H:48])[H:49])[H:43])([H:34])[H:35])([H:32])[H:33])([H:31])[C:19]([H:50])([H:51])[C:20]([H:52])([H:53])[2N:21]->1([C:22]([C:23]([H:55])([H:56])[H:57])([C:24]([H:58])([H:59])[H:60])[H:54])[C:25]([C:26]([H:62])([H:63])[H:64])([C:27]([H:65])([H:66])[H:67])[H:61])([H:28])([H:29])[H:30]", "smiles3Dx": "C([C:1]#[4N:2]->[Mn+:3]1(<-[3C-:4]#[O+:5])(<-[5C-:6]#[O+:7])(<-[6H-:8])<-[1N@@:9]([C:10]([C:11]([N:12]([C:13]([C:14]([H:37])([H:38])[H:39])([C:15]([H:40])([H:41])[H:42])[H:36])[C:16]([C:17]([H:44])([H:45])[H:46])([C:18]([H:47])([H:48])[H:49])[H:43])([H:34])[H:35])([H:32])[H:33])([H:31])[C:19]([H:50])([H:51])[C:20]([H:52])([H:53])[2N:21]->1([C:22]([C:23]([H:55])([H:56])[H:57])([C:24]([H:58])([H:59])[H:60])[H:54])[C:25]([C:26]([H:62])([H:63])[H:64])([C:27]([H:65])([H:66])[H:67])[H:61])([H:28])([H:29])[H:30]", "dummies": []}
C      4.4599    -1.3112    -1.7917
C      3.1512    -0.9224    -1.2678
N      2.0502    -0.6011    -0.8270
Mn     0.0000     0.0000     0.0000
C     -0.9074    -0.5043    -2.0513
O     -1.3843    -0.7675    -3.1271
C      1.1415     0.4677     1.9403
O      1.7406     0.7129     2.9577
H      0.3337     1.7242    -0.5377
N     -0.4537    -2.0943     0.8382
C     -0.6005    -3.1010    -0.1431
C      0.6949    -3.3675    -0.9232
N      0.6576    -4.7156    -1.5359
C      1.1135    -5.8025    -0.6250
C      0.3449    -7.0993    -0.9063
C      2.6321    -6.0381    -0.6538
C      1.0861    -4.8106    -2.9607
C     -0.0763    -4.4063    -3.8711
C      2.3506    -3.9924    -3.3007
C     -1.6080    -1.9072     1.6361
C     -2.6061    -0.8994     0.9958
N     -2.1292     0.4741     0.8588
C     -1.9460     1.1213     2.1727
C     -3.1254     1.0942     3.1854
C     -1.4086     2.5568     2.1055
C     -2.9499     1.1818    -0.1631
C     -4.3217     1.6670     0.3409
C     -2.2747     2.3481    -0.9188
H      4.7586    -2.2848    -1.3515
H      5.2098    -0.5384    -1.5252
H      4.4024    -1.4072    -2.8954
H      0.2414    -2.3272     1.3892
H     -0.9092    -4.0484     0.3563
H     -1.3960    -2.8200    -0.8631
H      1.5753    -3.2679    -0.2531
H      0.7633    -2.5847    -1.6975
H      0.8627    -5.5311     0.4251
H      0.6413    -7.5500    -1.8756
H     -0.7466    -6.8940    -0.9243
H      0.5462    -7.8410    -0.1040
H      3.1726    -5.1019    -0.4035
H      2.9073    -6.7974     0.1089
H      2.9700    -6.4110    -1.6426
H      1.3134    -5.8666    -3.2166
H     -0.3515    -3.3426    -3.7144
H     -0.9631    -5.0383    -3.6514
H      0.2019    -4.5508    -4.9371
H      2.7764    -4.3520    -4.2616
H      3.1288    -4.1030    -2.5222
H      2.1245    -2.9132    -3.4252
H     -1.3114    -1.5447     2.6413
H     -2.1404    -2.8759     1.7852
H     -2.8429    -1.3137    -0.0037
H     -3.5486    -0.9251     1.5736
H     -1.1544     0.5461     2.6615
H     -3.9926     1.7081     2.8952
H     -2.7739     1.5175     4.1512
H     -3.4500     0.0671     3.4379
H     -0.5753     2.6280     1.3822
H     -2.2110     3.2850     1.8725
H     -0.9927     2.8453     3.0952
H     -3.1813     0.4499    -0.9659
H     -4.8302     0.8828     0.9349
H     -4.9820     1.8799    -0.5276
H     -4.2363     2.6124     0.9129
H     -1.9214     3.1819    -0.2973
H     -1.4692     1.9880    -1.5762
H     -3.0095     2.7966    -1.6223
68
{"conf": 15, "E": 139.52, "rms": -1.0, "geom": "OH", "total_charge": 0, "CA_charge": 1, "smiles": "C[C:1]#[4N:2]->[Mn+:3]1(<-[3C-:4]#[O+:5])(<-[5C-:6]#[O+:7])(<-[6H-:8])<-[1N@H:9]([CH2:10][CH2:11][N:12]([CH:13]([CH3:14])[CH3:15])[CH:16]([CH3:17])[CH3:18])[CH2:19][CH2:20][2N:21]->1([CH:22]([CH3:23])[CH3:24])[CH:25]([CH3:26])[CH3:27]", "smiles3D": "C([C:1]#[4N:2]->[Mn+:3]1(<-[3C-:4]#[O+:5])(<-[5C-:6]#[O+:7])(<-[6H-:8])<-[1N@@:9]([C:10]([C:11]([N:12]([C:13]([C:14]([H:37])([H:38])[H:39])([C:15]([H:40])([H:41])[H:42])[H:36])[C:16]([C:17]([H:44])([H:45])[H:46])([C:18]([H:47])([H:48])[H:49])[H:43])([H:34])[H:35])([H:32])[H:33])([H:31])[C:19]([H:50])([H:51])[C:20]([H:52])([H:53])[2N:21]->1([C:22]([C:23]([H:55])([H:56])[H:57])([C:24]([H:58])([H:59])[H:60])[H:54])[C:25]([C:26]([H:62])([H:63])[H:64])([C:27]([H:65])([H:66])[H:67])[H:61])([H:28])([H:29])[H:30]", "smiles3Dx": "C([C:1]#[4N:2]->[Mn+:3]1(<-[3C-:4]#[O+:5])(<-[5C-:6]#[O+:7])(<-[6H-:8])<-[1N@@:9]([C:10]([C:11]([N:12]([C:13]([C:14]([H:37])([H:38])[H:39])([C:15]([H:40])([H:41])[H:42])[H:36])[C:16]([C:17]([H:44])([H:45])[H:46])([C:18]([H:47])([H:48])[H:49])[H:43])([H:34])[H:35])([H:32])[H:33])([H:31])[C:19]([H:50])([H:51])[C:20]([H:52])([H:53])[2N:21]->1([C:22]([C:23]([H:55])([H:56])[H:57])([C:24]([H:58])([H:59])[H:60])[H:54])[C:25]([C:26]([H:62])([H:63])[H:64])([C:27]([H:65])([H:66])[H:67])[H:61])([H:28])([H:29])[H:30]", "dummies": []}
C     -1.1159     4.0761     2.6403
C     -0.8004     2.8835     1.8553
N     -0.5275     1.8796     1.2018
Mn     0.0000     0.0000     0.0000
C      0.8711     1.3899    -1.6147
O      1.3283     2.1176    -2.4606
C     -1.0038    -1.1552     1.7109
O     -1.5323    -1.7601     2.6104
H     -1.6257     0.1073    -0.8457
N      2.0952    -0.1727     0.8912
C      2.6835     1.1085     0.9753
C      3.7782     1.1969     2.0582
N      3.1985     0.9922     3.4062
C      2.5543     2.2052     3.9848
C      1.3318     1.8128     4.8224
C      3.5153     3.0993     4.7841
C      3.9869     0.1412     4.3424
C      5.5031     0.4315     4.3371
C      3.7230    -1.3371     4.0418
C      2.8330    -1.1230     0.1110
C      2.1083    -1.6869    -1.1648
N      0.6783    -1.9327    -1.1095
C      0.0401    -1.7886    -2.4275
C     -1.4752    -2.1152    -2.4698
C      0.7288    -2.5018    -3.6260
C      0.3013    -3.1645    -0.3789
C      1.0017    -3.3930     0.9787
C      0.4808    -4.4784    -1.1838
H     -1.6634     4.8030     2.0059
H     -0.1744     4.5367     3.0045
H     -1.7462     3.7911     3.5075
H      1.9840    -0.4955     1.7372
H      3.1269     1.3983    -0.0042
H      1.8965     1.8409     1.2079
H      4.2894     2.1826     1.9979
H      4.5282     0.4188     1.8150
H      2.1584     2.8448     3.1668
H      0.6693     1.1454     4.2308
H      1.6264     1.2902     5.7554
H      0.7530     2.7201     5.0986
H      3.8954     2.5876     5.6920
H      2.9852     4.0198     5.1099
H      4.3672     3.4134     4.1464
H      3.6349     0.3002     5.3833
H      5.9718    -0.0353     5.2295
H      6.0029     0.0082     3.4413
H      5.7097     1.5177     4.3752
H      2.6311    -1.5395     4.0728
H      4.2191    -1.9774     4.8022
H      4.1089    -1.6143     3.0389
H      3.1269    -1.9726     0.7589
H      3.7906    -0.6715    -0.2388
H      2.3020    -0.9444    -1.9704
H      2.6260    -2.6251    -1.4563
H      0.1081    -0.7110    -2.6467
H     -1.6821    -3.1713    -2.7261
H     -1.9859    -1.8903    -1.5175
H     -1.9602    -1.5012    -3.2590
H      0.5580    -3.5921    -3.6505
H      1.8181    -2.3142    -3.6755
H      0.3035    -2.1007    -4.5711
H     -0.7775    -3.0744    -0.1482
H      2.0050    -3.8497     0.8416
H      0.4064    -4.1116     1.5827
H      1.0889    -2.4822     1.5818
H      0.4102    -5.3637    -0.5145
H      1.4695    -4.5229    -1.6807
H     -0.3256    -4.6345    -1.9185
68
{"conf": 16, "E": 136.25, "rms": -1.0, "geom": "OH", "total_charge": 0, "CA_charge": 1, "smiles": "C[C:1]#[4N:2]->[Mn+:3]1(<-[3C-:4]#[O+:5])(<-[5C-:6]#[O+:7])(<-[6H-:8])<-[1N@H:9]([CH2:10][CH2:11][N:12]([CH:13]([CH3:14])[CH3:15])[CH:16]([CH3:17])[CH3:18])[CH2:19][CH2:20][2N:21]->1([CH:22]([CH3:23])[CH3:24])[CH:25]([CH3:26])[CH3:27]", "smiles3D": "C([C:1]#[4N:2]->[Mn+:3]1(<-[3C-:4]#[O+:5])(<-[5C-:6]#[O+:7])(<-[6H-:8])<-[1N@@:9]([C:10]([C:11]([N:12]([C:13]([C:14]([H:37])([H:38])[H:39])([C:15]([H:40])([H:41])[H:42])[H:36])[C:16]([C:17]([H:44])([H:45])[H:46])([C:18]([H:47])([H:48])[H:49])[H:43])([H:34])[H:35])([H:32])[H:33])([H:31])[C:19]([H:50])([H:51])[C:20]([H:52])([H:53])[2N:21]->1([C:22]([C:23]([H:55])([H:56])[H:57])([C:24]([H:58])([H:59])[H:60])[H:54])[C:25]([C:26]([H:62])([H:63])[H:64])([C:27]([H:65])([H:66])[H:67])[H:61])([H:28])([H:29])[H:30]", "smiles3Dx": "C([C:1]#[4N:2]->[Mn+:3]1(<-[3C-:4]#[O+:5])(<-[5C-:6]#[O+:7])(<-[6H-:8])<-[1N@@:9]([C:10]([C:11]([N:12]([C:13]([C:14]([H:37])([H:38])[H:39])([C:15]([H:40])([H:41])[H:42])[H:36])[C:16]([C:17]([H:44])([H:45])[H:46])([C:18]([H:47])([H:48])[H:49])[H:43])([H:34])[H:35])([H:32])[H:33])([H:31])[C:19]([H:50])([H:51])[C:20]([H:52])([H:53])[2N:21]->1([C:22]([C:23]([H:55])([H:56])[H:57])([C:24]([H:58])([H:59])[H:60])[H:54])[C:25]([C:26]([H:62])([H:63])[H:64])([C:27]([H:65])([H:66])[H:67])[H:61])([H:28])([H:29])[H:30]", "dummies": []}
C      0.7929    -4.5306     1.9094
C      0.5579    -3.1975     1.3556
N      0.3617    -2.0791     0.8868
Mn     0.0000     0.0000     0.0000
C      2.2604     0.0495    -0.4293
O      3.4447     0.0740    -0.6553
C     -2.2157    -0.3404     0.5127
O     -3.3776    -0.5212     0.7805
H      0.3175     0.7524     1.6451
N     -0.4607    -0.8960    -2.0370
C      0.6739    -1.5443    -2.5544
C      0.3328    -2.6219    -3.5998
N      1.5772    -3.3266    -4.0174
C      1.9290    -3.1047    -5.4542
C      0.9070    -3.7084    -6.4380
C      2.1773    -1.6167    -5.7549
C      1.6046    -4.7530    -3.5577
C      2.8281    -5.5383    -4.0774
C      1.6316    -4.8232    -2.0165
C     -0.9712     0.1741    -2.7949
C     -0.2860     1.5375    -2.4810
N     -0.3800     2.0397    -1.1111
C      0.7446     2.9651    -0.8462
C      0.9767     4.0899    -1.8972
C      0.7831     3.6173     0.5468
C     -1.7333     2.5280    -0.7958
C     -2.0437     2.6505     0.7137
C     -2.1595     3.8536    -1.4712
H      0.9590    -5.2507     1.0820
H     -0.0902    -4.8458     2.5021
H      1.6886    -4.5065     2.5635
H     -1.1249    -1.5148    -1.9075
H      1.3691    -0.8068    -3.0111
H      1.1976    -2.0323    -1.7087
H     -0.4214    -3.3206    -3.1783
H     -0.1902    -2.1383    -4.4446
H      2.9101    -3.5745    -5.6682
H     -0.0714    -3.1893    -6.3938
H      1.2921    -3.6178    -7.4760
H      0.7478    -4.7862    -6.2338
H      2.6366    -1.5064    -6.7607
H      2.8806    -1.1923    -5.0074
H      1.2397    -1.0243    -5.7458
H      0.6906    -5.2821    -3.9090
H      2.7373    -5.7467    -5.1632
H      3.7656    -4.9765    -3.8771
H      2.8997    -6.5304    -3.5821
H      1.7218    -5.8755    -1.6717
H      0.6964    -4.4291    -1.5715
H      2.4920    -4.2432    -1.6191
H     -2.0623     0.2638    -2.6107
H     -0.8396    -0.0343    -3.8805
H      0.7874     1.4091    -2.7423
H     -0.7032     2.2810    -3.1861
H      1.6459     2.3385    -0.8944
H      1.0367     3.7112    -2.9353
H      0.2278     4.8982    -1.8486
H      1.9601     4.5690    -1.7000
H      0.0858     4.4747     0.6180
H      0.5992     2.8906     1.3526
H      1.8000     4.0274     0.7295
H     -2.4323     1.7606    -1.1738
H     -1.8901     3.6717     1.1146
H     -3.1167     2.4192     0.8890
H     -1.4499     1.9507     1.3152
H     -3.2657     3.9460    -1.4155
H     -1.8943     3.9090    -2.5418
H     -1.7474     4.7365    -0.9435
68
{"conf": 17, "E": 145.83, "rms": -1.0, "geom": "OH", "total_charge": 0, "CA_charge": 1, "smiles": "C[C:1]#[4N:2]->[Mn+:3]1(<-[3C-:4]#[O+:5])(<-[5C-:6]#[O+:7])(<-[6H-:8])<-[1N@H:9]([CH2:10][CH2:11][N:12]([CH:13]([CH3:14])[CH3:15])[CH:16]([CH3:17])[CH3:18])[CH2:19][CH2:20][2N:21]->1([CH:22]([CH3:23])[CH3:24])[CH:25]([CH3:26])[CH3:27]", "smiles3D": "C([C:1]#[4N:2]->[Mn+:3]1(<-[3C-:4]#[O+:5])(<-[5C-:6]#[O+:7])(<-[6H-:8])<-[1N@@:9]([C:10]([C:11]([N:12]([C:13]([C:14]([H:37])([H:38])[H:39])([C:15]([H:40])([H:41])[H:42])[H:36])[C:16]([C:17]([H:44])([H:45])[H:46])([C:18]([H:47])([H:48])[H:49])[H:43])([H:34])[H:35])([H:32])[H:33])([H:31])[C:19]([H:50])([H:51])[C:20]([H:52])([H:53])[2N:21]->1([C:22]([C:23]([H:55])([H:56])[H:57])([C:24]([H:58])([H:59])[H:60])[H:54])[C:25]([C:26]([H:62])([H:63])[H:64])([C:27]([H:65])([H:66])[H:67])[H:61])([H:28])([H:29])[H:30]", "smiles3Dx": "C([C:1]#[4N:2]->[Mn+:3]1(<-[3C-:4]#[O+:5])(<-[5C-:6]#[O+:7])(<-[6H-:8])<-[1N@@:9]([C:10]([C:11]([N:12]([C:13]([C:14]([H:37])([H:38])[H:39])([C:15]([H:40])([H:41])[H:42])[H:36])[C:16]([C:17]([H:44])([H:45])[H:46])([C:18]([H:47])([H:48])[H:49])[H:43])([H:34])[H:35])([H:32])[H:33])([H:31])[C:19]([H:50])([H:51])[C:20]([H:52])([H:53])[2N:21]->1([C:22]([C:23]([H:55])([H:56])[H:57])([C:24]([H:58])([H:59])[H:60])[H:54])[C:25]([C:26]([H:62])([H:63])[H:64])([C:27]([H:65])([H:66])[H:67])[H:61])([H:28])([H:29])[H:30]", "dummies": []}
C     -0.7708     4.8857     0.5965
C     -0.5311     3.4554     0.4027
N     -0.3319     2.2528     0.2465
Mn     0.0000     0.0000     0.0000
C     -1.3548     0.1971    -1.8546
O     -2.0622     0.3017    -2.8255
C      1.3514     0.2037     1.8485
O      2.0612     0.3139     2.8173
H     -1.4393    -0.3202     1.1001
N      1.8372     0.1176    -1.3580
C      1.8760     1.3106    -2.1250
C      2.5964     2.4823    -1.4197
N      3.2008     3.3885    -2.4384
C      4.6978     3.3794    -2.3874
C      5.3552     4.4188    -3.3201
C      5.2330     1.9905    -2.7923
C      2.5541     4.7336    -2.5075
C      2.7245     5.5645    -1.2208
C      1.0774     4.6239    -2.9158
C      1.8590    -1.0998    -2.1228
C      0.7929    -2.1880    -1.7338
N      0.4301    -2.2656    -0.3417
C      1.5919    -2.6093     0.4980
C      1.2582    -2.8842     1.9859
C      2.5131    -3.7602    -0.0041
C     -0.7886    -3.0621    -0.0714
C     -2.0797    -2.5781    -0.7648
C     -0.6416    -4.5734    -0.3714
H      0.0660     5.3253     1.1770
H     -0.8417     5.3893    -0.3892
H     -1.7201     5.0287     1.1522
H      2.5630     0.1034    -0.8053
H      0.8367     1.6195    -2.3529
H      2.4009     1.1281    -3.0912
H      1.8779     2.9995    -0.7664
H      3.3614     2.1016    -0.7106
H      5.0425     3.5959    -1.3513
H      4.9465     4.3338    -4.3499
H      5.2056     5.4494    -2.9372
H      6.4549     4.2652    -3.3650
H      4.8829     1.7270    -3.8134
H      6.3440     1.9812    -2.7815
H      4.9011     1.1995    -2.0903
H      3.0025     5.3173    -3.3363
H      3.7920     5.6229    -0.9270
H      2.3651     6.6006    -1.3973
H      2.1454     5.1478    -0.3736
H      0.6615     5.6347    -3.1157
H      0.4627     4.1506    -2.1275
H      0.9879     4.0208    -3.8443
H      1.7049    -0.8807    -3.2046
H      2.8716    -1.5554    -2.0309
H     -0.1058    -1.9637    -2.3249
H      1.1630    -3.1716    -2.0878
H      2.2241    -1.7048     0.4907
H      0.8727    -3.9128     2.1373
H      0.5116    -2.1673     2.3784
H      2.1769    -2.7789     2.6023
H      1.9740    -4.6811    -0.2739
H      3.2577    -4.0257     0.7771
H      3.1096    -3.4487    -0.8821
H     -1.0051    -2.9723     1.0091
H     -2.0514    -2.6702    -1.8683
H     -2.3493    -1.5623    -0.4455
H     -2.9364    -3.2007    -0.4271
H     -0.0289    -5.0777     0.3977
H     -1.6262    -5.0859    -0.3192
H     -0.2305    -4.7577    -1.3827
68
{"conf": 18, "E": 150.84, "rms": -1.0, "geom": "OH", "total_charge": 0, "CA_charge": 1, "smiles": "C[C:1]#[4N:2]->[Mn+:3]1(<-[3C-:4]#[O+:5])(<-[5C-:6]#[O+:7])(<-[6H-:8])<-[1N@H:9]([CH2:10][CH2:11][N:12]([CH:13]([CH3:14])[CH3:15])[CH:16]([CH3:17])[CH3:18])[CH2:19][CH2:20][2N:21]->1([CH:22]([CH3:23])[CH3:24])[CH:25]([CH3:26])[CH3:27]", "smiles3D": "C([C:1]#[4N:2]->[Mn+:3]1(<-[3C-:4]#[O+:5])(<-[5C-:6]#[O+:7])(<-[6H-:8])<-[1N@@:9]([C:10]([C:11]([N:12]([C:13]([C:14]([H:37])([H:38])[H:39])([C:15]([H:40])([H:41])[H:42])[H:36])[C:16]([C:17]([H:44])([H:45])[H:46])([C:18]([H:47])([H:48])[H:49])[H:43])([H:34])[H:35])([H:32])[H:33])([H:31])[C:19]([H:50])([H:51])[C:20]([H:52])([H:53])[2N:21]->1([C:22]([C:23]([H:55])([H:56])[H:57])([C:24]([H:58])([H:59])[H:60])[H:54])[C:25]([C:26]([H:62])([H:63])[H:64])([C:27]([H:65])([H:66])[H:67])[H:61])([H:28])([H:29])[H:30]", "smiles3Dx": "C([C:1]#[4N:2]->[Mn+:3]1(<-[3C-:4]#[O+:5])(<-[5C-:6]#[O+:7])(<-[6H-:8])<-[1N@@:9]([C:10]([C:11]([N:12]([C:13]([C:14]([H:37])([H:38])[H:39])([C:15]([H:40])([H:41])[H:42])[H:36])[C:16]([C:17]([H:44])([H:45])[H:46])([C:18]([H:47])([H:48])[H:49])[H:43])([H:34])[H:35])([H:32])[H:33])([H:31])[C:19]([H:50])([H:51])[C:20]([H:52])([H:53])[2N:21]->1([C:22]([C:23]([H:55])([H:56])[H:57])([C:24]([H:58])([H:59])[H:60])[H:54])[C:25]([C:26]([H:62])([H:63])[H:64])([C:27]([H:65])([H:66])[H:67])[H:61])([H:28])([H:29])[H:30]", "dummies": []}
C     -3.6619     0.2803     3.3660
C     -2.5886     0.1979     2.3758
N     -1.6860     0.1288     1.5454
Mn     0.0000     0.0000     0.0000
C      0.4134     2.1860     0.5819
O      0.6234     3.3327     0.8917
C     -0.7125    -2.1761    -0.2274
O     -1.0877    -3.3164    -0.3422
H     -1.1786     0.5122    -1.3169
N      1.5311    -0.7410     1.5350
C      1.5052     0.0215     2.7396
C      2.4838     1.2146     2.8824
N      3.8028     0.8175     3.4515
C      4.9267     1.6017     2.8643
C      4.9950     3.0421     3.4019
C      6.2705     0.8739     3.0186
C      3.8985     0.5889     4.9320
C      2.7511     1.1769     5.7751
C      4.0671    -0.9079     5.2173
C      2.7620    -0.9111     0.8449
C      2.8864    -0.0565    -0.4568
N      1.8509    -0.2215    -1.4534
C      1.9544     0.8012    -2.5341
C      3.4059     1.1596    -2.9699
C      1.2508     2.1220    -2.2316
C      1.7732    -1.5849    -1.9859
C      0.5467    -1.7987    -2.9083
C      3.0211    -2.1156    -2.7275
H     -4.2925    -0.6303     3.3043
H     -3.2223     0.3578     4.3816
H     -4.2843     1.1759     3.1629
H      1.2364    -1.5800     1.7632
H      1.6626    -0.6632     3.5984
H      0.4783     0.4250     2.8316
H      2.0133     2.0159     3.4866
H      2.6021     1.6810     1.8926
H      4.7795     1.6765     1.7630
H      5.2805     3.0719     4.4729
H      4.0148     3.5477     3.2783
H      5.7516     3.6195     2.8292
H      6.1730    -0.1758     2.6690
H      7.0430     1.3745     2.3963
H      6.6285     0.8737     4.0680
H      4.8137     1.0623     5.3413
H      1.7741     0.7178     5.5205
H      2.9420     0.9872     6.8532
H      2.7006     2.2780     5.6403
H      4.8786    -1.3275     4.5864
H      4.3440    -1.0636     6.2821
H      3.1361    -1.4734     5.0197
H      3.6141    -0.6607     1.5034
H      2.8893    -1.9832     0.5714
H      2.8850     1.0065    -0.1534
H      3.8813    -0.2680    -0.8937
H      1.4583     0.4107    -3.4405
H      4.0396     0.2765    -3.1506
H      3.3797     1.7380    -3.9186
H      3.9137     1.7908    -2.2095
H      1.8004     2.6982    -1.4616
H      0.1965     1.9700    -1.9679
H      1.2413     2.7528    -3.1472
H      1.6247    -2.2523    -1.1211
H      0.7819    -1.6120    -3.9782
H      0.1981    -2.8514    -2.8393
H     -0.2808    -1.1249    -2.6205
H      3.1496    -1.6284    -3.7149
H      3.9456    -2.0265    -2.1272
H      2.8870    -3.2008    -2.9263
68
{"conf": 19, "E": 144.76, "rms": -1.0, "geom": "OH", "total_charge": 0, "CA_charge": 1, "smiles": "C[C:1]#[4N:2]->[Mn+:3]1(<-[3C-:4]#[O+:5])(<-[5C-:6]#[O+:7])(<-[6H-:8])<-[1N@H:9]([CH2:10][CH2:11][N:12]([CH:13]([CH3:14])[CH3:15])[CH:16]([CH3:17])[CH3:18])[CH2:19][CH2:20][2N:21]->1([CH:22]([CH3:23])[CH3:24])[CH:25]([CH3:26])[CH3:27]", "smiles3D": "C([C:1]#[4N:2]->[Mn+:3]1(<-[3C-:4]#[O+:5])(<-[5C-:6]#[O+:7])(<-[6H-:8])<-[1N@@:9]([C:10]([C:11]([N:12]([C:13]([C:14]([H:37])([H:38])[H:39])([C:15]([H:40])([H:41])[H:42])[H:36])[C:16]([C:17]([H:44])([H:45])[H:46])([C:18]([H:47])([H:48])[H:49])[H:43])([H:34])[H:35])([H:32])[H:33])([H:31])[C:19]([H:50])([H:51])[C:20]([H:52])([H:53])[2N:21]->1([C:22]([C:23]([H:55])([H:56])[H:57])([C:24]([H:58])([H:59])[H:60])[H:54])[C:25]([C:26]([H:62])([H:63])[H:64])([C:27]([H:65])([H:66])[H:67])[H:61])([H:28])([H:29])[H:30]", "smiles3Dx": "C([C:1]#[4N:2]->[Mn+:3]1(<-[3C-:4]#[O+:5])(<-[5C-:6]#[O+:7])(<-[6H-:8])<-[1N@@:9]([C:10]([C:11]([N:12]([C:13]([C:14]([H:37])([H:38])[H:39])([C:15]([H:40])([H:41])[H:42])[H:36])[C:16]([C:17]([H:44])([H:45])[H:46])([C:18]([H:47])([H:48])[H:49])[H:43])([H:34])[H:35])([H:32])[H:33])([H:31])[C:19]([H:50])([H:51])[C:20]([H:52])([H:53])[2N:21]->1([C:22]([C:23]([H:55])([H:56])[H:57])([C:24]([H:58])([H:59])[H:60])[H:54])[C:25]([C:26]([H:62])([H:63])[H:64])([C:27]([H:65])([H:66])[H:67])[H:61])([H:28])([H:29])[H:30]", "dummies": []}
C      3.9721    -1.6467    -2.5112
C      2.8113    -1.1563    -1.7693
N      1.8316    -0.7506    -1.1490
Mn     0.0000     0.0000     0.0000
C     -0.2188     1.4835    -1.7478
O     -0.3323     2.2590    -2.6644
C      0.5355    -1.6577     1.5058
O      0.8165    -2.5285     2.2913
H      1.0262     1.2336     0.9000
N     -1.4037    -1.5502    -0.9218
C     -1.3670    -1.4680    -2.3230
C     -2.1678    -2.5821    -3.0335
N     -1.8348    -3.9550    -2.5469
C     -0.4900    -4.4874    -2.9600
C      0.0113    -4.0129    -4.3369
C      0.5560    -4.2551    -1.8663
C     -2.8966    -5.0001    -2.7338
C     -2.8479    -5.9796    -1.5481
C     -4.3451    -4.4811    -2.8566
C     -2.6784    -1.3626    -0.3218
C     -2.6119    -0.6541     1.0741
N     -1.9777     0.6438     1.0714
C     -2.6692     1.5866     0.1705
C     -2.1150     3.0309     0.1979
C     -4.2199     1.6666     0.2799
C     -1.6866     1.1948     2.4162
C     -0.7312     0.3653     3.2930
C     -2.9435     1.5180     3.2634
H      4.2987    -0.8757    -3.2389
H      4.7988    -1.8629    -1.8038
H      3.6967    -2.5747    -3.0536
H     -1.0834    -2.3663    -0.6674
H     -0.3130    -1.5080    -2.6557
H     -1.7798    -0.4859    -2.6404
H     -2.0674    -2.4988    -4.1350
H     -3.2159    -2.3170    -2.8176
H     -0.5281    -5.5959    -3.0569
H      0.9249    -4.5791    -4.6185
H      0.2746    -2.9364    -4.3360
H     -0.7595    -4.2096    -5.1118
H      1.4705    -4.8482    -2.0825
H      0.8523    -3.1953    -1.8006
H      0.1561    -4.5819    -0.8829
H     -2.7037    -5.5731    -3.6699
H     -3.5925    -6.7933    -1.6826
H     -1.8512    -6.4555    -1.4529
H     -3.0681    -5.4428    -0.6003
H     -4.6292    -3.8763    -1.9685
H     -5.0524    -5.3353    -2.9285
H     -4.4743    -3.8914    -3.7890
H     -3.3447    -0.7798    -0.9898
H     -3.1540    -2.3622    -0.1753
H     -3.6423    -0.5821     1.4739
H     -2.0536    -1.3295     1.7402
H     -2.4697     1.2117    -0.8453
H     -2.5003     3.6001     1.0693
H     -2.4289     3.5726    -0.7203
H     -1.0071     3.0338     0.2258
H     -4.5864     1.9836     1.2673
H     -4.6037     2.4048    -0.4569
H     -4.7116     0.7108     0.0169
H     -1.1538     2.1521     2.2686
H     -1.1042    -0.6519     3.5184
H     -0.5862     0.8655     4.2748
H      0.2807     0.3643     2.8575
H     -2.6857     1.6701     4.3332
H     -3.3838     2.4845     2.9548
H     -3.7003     0.7128     3.2268
68
{"conf": 20, "E": 142.28, "rms": -1.0, "geom": "OH", "total_charge": 0, "CA_charge": 1, "smiles": "C[C:1]#[4N:2]->[Mn+:3]1(<-[3C-:4]#[O+:5])(<-[5C-:6]#[O+:7])(<-[6H-:8])<-[1N@H:9]([CH2:10][CH2:11][N:12]([CH:13]([CH3:14])[CH3:15])[CH:16]([CH3:17])[CH3:18])[CH2:19][CH2:20][2N:21]->1([CH:22]([CH3:23])[CH3:24])[CH:25]([CH3:26])[CH3:27]", "smiles3D": "C([C:1]#[4N:2]->[Mn+:3]1(<-[3C-:4]#[O+:5])(<-[5C-:6]#[O+:7])(<-[6H-:8])<-[1N@@:9]([C:10]([C:11]([N:12]([C:13]([C:14]([H:37])([H:38])[H:39])([C:15]([H:40])([H:41])[H:42])[H:36])[C:16]([C:17]([H:44])([H:45])[H:46])([C:18]([H:47])([H:48])[H:49])[H:43])([H:34])[H:35])([H:32])[H:33])([H:31])[C:19]([H:50])([H:51])[C:20]([H:52])([H:53])[2N:21]->1([C:22]([C:23]([H:55])([H:56])[H:57])([C:24]([H:58])([H:59])[H:60])[H:54])[C:25]([C:26]([H:62])([H:63])[H:64])([C:27]([H:65])([H:66])[H:67])[H:61])([H:28])([H:29])[H:30]", "smiles3Dx": "C([C:1]#[4N:2]->[Mn+:3]1(<-[3C-:4]#[O+:5])(<-[5C-:6]#[O+:7])(<-[6H-:8])<-[1N@@:9]([C:10]([C:11]([N:12]([C:13]([C:14]([H:37])([H:38])[H:39])([C:15]([H:40])([H:41])[H:42])[H:36])[C:16]([C:17]([H:44])([H:45])[H:46])([C:18]([H:47])([H:48])[H:49])[H:43])([H:34])[H:35])([H:32])[H:33])([H:31])[C:19]([H:50])([H:51])[C:20]([H:52])([H:53])[2N:21]->1([C:22]([C:23]([H:55])([H:56])[H:57])([C:24]([H:58])([H:59])[H:60])[H:54])[C:25]([C:26]([H:62])([H:63])[H:64])([C:27]([H:65])([H:66])[H:67])[H:61])([H:28])([H:29])[H:30]", "dummies": []}
C      1.6851     0.6311    -4.6452
C      1.1964     0.4416    -3.2801
N      0.7803     0.2856    -2.1347
Mn     0.0000     0.0000     0.0000
C      1.3491     1.7815     0.5409
O      2.0584     2.7168     0.8178
C     -1.2673    -1.7082    -0.8655
O     -1.9335    -2.6042    -1.3213
H      1.3842    -1.1617     0.3244
N     -1.7526     1.4152    -0.2756
C     -1.4971     2.3820    -1.2655
C     -1.9896     1.9589    -2.6630
N     -3.4692     2.0399    -2.7372
C     -4.0516     3.1328    -3.5696
C     -3.9789     4.4610    -2.8119
C     -3.4206     3.2764    -4.9719
C     -4.1643     0.7225    -2.7683
C     -5.5007     0.7951    -2.0191
C     -4.3462     0.1602    -4.1849
C     -1.9134     1.9256     1.0131
C     -2.0775     0.7877     2.0560
N     -0.9643    -0.1842     2.1491
C      0.0157     0.0981     3.2396
C      1.4490    -0.4159     2.9585
C      0.1554     1.5728     3.7105
C     -1.5707    -1.5315     2.2791
C     -2.4379    -1.7364     3.5571
C     -0.6007    -2.7191     2.1806
H      0.9231     1.1799    -5.2361
H      1.8734    -0.3578    -5.1113
H      2.6276     1.2159    -4.6227
H     -2.4910     0.9250    -0.4884
H     -0.4025     2.5465    -1.3156
H     -1.9792     3.3518    -1.0026
H     -1.6314     0.9331    -2.8867
H     -1.4961     2.6207    -3.3997
H     -5.1328     2.9405    -3.7306
H     -4.5333     5.2482    -3.3663
H     -4.4395     4.3487    -1.8072
H     -2.9254     4.7900    -2.6904
H     -2.4830     3.8705    -4.9442
H     -4.1266     3.8120    -5.6419
H     -3.1992     2.2923    -5.4262
H     -3.5615    -0.0304    -2.2150
H     -5.3492     1.2631    -1.0230
H     -6.2572     1.3800    -2.5810
H     -5.9035    -0.2288    -1.8642
H     -4.7857    -0.8587    -4.1305
H     -3.3613     0.0757    -4.6899
H     -5.0263     0.7944    -4.7904
H     -2.8270     2.5656     1.0453
H     -1.0450     2.5510     1.2811
H     -3.0256     0.2772     1.7715
H     -2.2744     1.2479     3.0404
H     -0.3269    -0.4513     4.1366
H      1.5112    -1.4064     2.4994
H      1.9899    -0.5065     3.9255
H      2.0457     0.2779     2.3485
H      0.3675     2.2694     2.8874
H      1.0021     1.6625     4.4255
H     -0.7239     1.9182     4.2888
H     -2.2626    -1.6483     1.4199
H     -3.1404    -2.5810     3.3900
H     -1.8269    -2.0003     4.4455
H     -3.0496    -0.8493     3.8092
H      0.0600    -2.6294     1.3024
H     -0.0109    -2.8471     3.1122
H     -1.1825    -3.6561     2.0424
68
{"conf": 21, "E": 438.32, "rms": -1.0, "geom": "OH", "total_charge": 0, "CA_charge": 1, "smiles": "C[C:1]#[4N:2]->[Mn+:3]1(<-[3C-:4]#[O+:5])(<-[5C-:6]#[O+:7])(<-[6H-:8])<-[1N@H:9]([CH2:10][CH2:11][N:12]([CH:13]([CH3:14])[CH3:15])[CH:16]([CH3:17])[CH3:18])[CH2:19][CH2:20][2N:21]->1([CH:22]([CH3:23])[CH3:24])[CH:25]([CH3:26])[CH3:27]", "smiles3D": "C([C:1]#[4N:2]->[Mn+:3]1(<-[3C-:4]#[O+:5])(<-[5C-:6]#[O+:7])(<-[6H-:8])<-[1N@@:9]([C:10]([C:11]([N:12]([C:13]([C:14]([H:37])([H:38])[H:39])([C:15]([H:40])([H:41])[H:42])[H:36])[C:16]([C:17]([H:44])([H:45])[H:46])([C:18]([H:47])([H:48])[H:49])[H:43])([H:34])[H:35])([H:32])[H:33])([H:31])[C:19]([H:50])([H:51])[C:20]([H:52])([H:53])[2N:21]->1([C:22]([C:23]([H:55])([H:56])[H:57])([C:24]([H:58])([H:59])[H:60])[H:54])[C:25]([C:26]([H:62])([H:63])[H:64])([C:27]([H:65])([H:66])[H:67])[H:61])([H:28])([H:29])[H:30]", "smiles3Dx": "C([C:1]#[4N:2]->[Mn+:3]1(<-[3C-:4]#[O+:5])(<-[5C-:6]#[O+:7])(<-[6H-:8])<-[1N@@:9]([C:10]([C:11]([N:12]([C:13]([C:14]([H:37])([H:38])[H:39])([C:15]([H:40])([H:41])[H:42])[H:36])[C:16]([C:17]([H:44])([H:45])[H:46])([C:18]([H:47])([H:48])[H:49])[H:43])([H:34])[H:35])([H:32])[H:33])([H:31])[C:19]([H:50])([H:51])[C:20]([H:52])([H:53])[2N:21]->1([C:22]([C:23]([H:55])([H:56])[H:57])([C:24]([H:58])([H:59])[H:60])[H:54])[C:25]([C:26]([H:62])([H:63])[H:64])([C:27]([H:65])([H:66])[H:67])[H:61])([H:28])([H:29])[H:30]", "dummies": []}
C     -3.7191     0.8322    -3.1963
C     -2.5751     0.6669    -2.2991
N     -1.6190     0.5220    -1.5379
Mn     0.0000     0.0000     0.0000
C     -1.7544     0.9649     1.1167
O     -2.6813     1.4668     1.7029
C      1.6602    -1.3920    -0.7732
O      2.5312    -2.1287    -1.1650
H     -0.9662    -1.3472    -0.7984
N      1.4297     1.3710     1.2295
C      0.9208     1.8760     2.4653
C      0.1522     3.2227     2.4977
N      1.0214     4.4303     2.3992
C      1.8589     4.7957     3.5898
C      3.3166     4.3803     3.3599
C      1.3380     4.2948     4.9504
C      0.3085     5.5813     1.7722
C      1.2917     6.6097     1.1895
C     -0.7075     6.2459     2.7176
C      2.2723     2.1735     0.4449
C      2.1247     1.8267    -1.0525
N      0.7568     1.7473    -1.5638
C      0.8792     1.3817    -3.0337
C     -0.1032     2.0039    -4.0616
C      0.9062    -0.1310    -3.2988
C      0.1228     3.0890    -1.3001
C      0.9088     4.2919    -1.9270
C     -1.3900     3.3229    -1.5469
H     -4.6222     0.3896    -2.7285
H     -3.5112     0.3196    -4.1579
H     -3.8910     1.9121    -3.3826
H      2.0029     0.7149     1.5273
H      0.2308     1.0953     2.8543
H      1.7586     1.9446     3.1890
H     -0.4512     3.2595     3.4274
H     -0.6181     3.2115     1.7113
H      1.9049     5.8975     3.7049
H      3.4527     3.2836     3.3965
H      3.6616     4.7469     2.3698
H      3.9673     4.8312     4.1397
H      1.3681     3.1904     5.0309
H      0.3014     4.6534     5.1215
H      1.9699     4.7062     5.7665
H     -0.2683     5.2187     0.8939
H      0.7647     7.2629     0.4614
H      2.1171     6.0919     0.6584
H      1.7261     7.2634     1.9733
H     -1.4282     5.4944     3.1013
H     -0.2095     6.7381     3.5777
H     -1.2831     7.0186     2.1649
H      3.3440     2.0056     0.7301
H      2.0792     3.2460     0.5942
H      2.7263     2.5705    -1.6204
H      2.6109     0.8485    -1.2076
H      1.8724     1.7493    -3.3870
H     -1.1020     1.5513    -4.0478
H     -0.1641     3.1039    -4.0276
H      0.2829     1.8027    -5.0849
H      0.7283    -0.3634    -4.3714
H      0.1397    -0.6756    -2.7281
H      1.9235    -0.5215    -3.1063
H      0.1917     3.2179    -0.2270
H      1.6909     4.6456    -1.2261
H      0.2662     5.1739    -2.1324
H      1.4262     4.0305    -2.8680
H     -1.6431     4.3806    -1.3181
H     -2.0046     2.7808    -0.8080
H     -1.7589     3.1556    -2.5666
68
{"conf": 22, "E": 175.35, "rms": -1.0, "geom": "OH", "total_charge": 0, "CA_charge": 1, "smiles": "C[C:1]#[4N:2]->[Mn+:3]1(<-[3C-:4]#[O+:5])(<-[5C-:6]#[O+:7])(<-[6H-:8])<-[1N@H:9]([CH2:10][CH2:11][N:12]([CH:13]([CH3:14])[CH3:15])[CH:16]([CH3:17])[CH3:18])[CH2:19][CH2:20][2N:21]->1([CH:22]([CH3:23])[CH3:24])[CH:25]([CH3:26])[CH3:27]", "smiles3D": "C([C:1]#[4N:2]->[Mn+:3]1(<-[3C-:4]#[O+:5])(<-[5C-:6]#[O+:7])(<-[6H-:8])<-[1N@@:9]([C:10]([C:11]([N:12]([C:13]([C:14]([H:37])([H:38])[H:39])([C:15]([H:40])([H:41])[H:42])[H:36])[C:16]([C:17]([H:44])([H:45])[H:46])([C:18]([H:47])([H:48])[H:49])[H:43])([H:34])[H:35])([H:32])[H:33])([H:31])[C:19]([H:50])([H:51])[C:20]([H:52])([H:53])[2N:21]->1([C:22]([C:23]([H:55])([H:56])[H:57])([C:24]([H:58])([H:59])[H:60])[H:54])[C:25]([C:26]([H:62])([H:63])[H:64])([C:27]([H:65])([H:66])[H:67])[H:61])([H:28])([H:29])[H:30]", "smiles3Dx": "C([C:1]#[4N:2]->[Mn+:3]1(<-[3C-:4]#[O+:5])(<-[5C-:6]#[O+:7])(<-[6H-:8])<-[1N@@:9]([C:10]([C:11]([N:12]([C:13]([C:14]([H:37])([H:38])[H:39])([C:15]([H:40])([H:41])[H:42])[H:36])[C:16]([C:17]([H:44])([H:45])[H:46])([C:18]([H:47])([H:48])[H:49])[H:43])([H:34])[H:35])([H:32])[H:33])([H:31])[C:19]([H:50])([H:51])[C:20]([H:52])([H:53])[2N:21]->1([C:22]([C:23]([H:55])([H:56])[H:57])([C:24]([H:58])([H:59])[H:60])[H:54])[C:25]([C:26]([H:62])([H:63])[H:64])([C:27]([H:65])([H:66])[H:67])[H:61])([H:28])([H:29])[H:30]", "dummies": []}
C      0.3013    -4.3189    -2.4605
C      0.2200    -3.0485    -1.7407
N      0.1466    -1.9826    -1.1343
Mn     0.0000     0.0000     0.0000
C     -1.1636     0.6660    -1.8681
O     -1.7618     1.0107    -2.8570
C      1.1888    -1.1961     1.5654
O      1.8090    -1.8310     2.3821
H      1.5560     0.6098    -0.7691
N     -1.7988    -0.6709     1.2191
C     -3.0327    -0.7302     0.5456
C     -3.0650    -1.8207    -0.5427
N     -4.4435    -2.3420    -0.7523
C     -4.5144    -3.7676    -1.1821
C     -4.0441    -4.7162    -0.0679
C     -3.7616    -4.0341    -2.4952
C     -5.4142    -1.4554    -1.4694
C     -6.2471    -0.6630    -0.4573
C     -4.7920    -0.5132    -2.5163
C     -1.7523     0.1838     2.3461
C     -1.4808     1.7023     2.0807
N     -0.3623     2.0450     1.1771
C      0.8620     2.4867     1.8945
C      0.6258     3.6348     2.9315
C      1.6707     1.4109     2.6082
C     -0.6840     3.0326     0.0793
C     -0.2599     4.5295     0.2298
C     -2.1530     3.0936    -0.4207
H     -0.2867    -5.0879    -1.9184
H      1.3610    -4.6402    -2.5258
H     -0.1114    -4.1913    -3.4823
H     -1.6110    -1.5177     1.5187
H     -3.2584     0.2369     0.0880
H     -3.8334    -0.9598     1.2874
H     -2.6191    -1.4654    -1.4884
H     -2.3986    -2.6319    -0.1989
H     -5.5788    -4.0464    -1.3517
H     -2.9378    -4.7563     0.0066
H     -4.4654    -4.3958     0.9086
H     -4.4003    -5.7477    -0.2779
H     -2.6815    -3.8041    -2.3954
H     -3.8654    -5.1027    -2.7800
H     -4.1903    -3.4234    -3.3152
H     -6.1517    -2.0695    -2.0335
H     -5.6422     0.1185     0.0444
H     -7.0970    -0.1644    -0.9709
H     -6.6600    -1.3488     0.3128
H     -4.2035     0.2929    -2.0358
H     -5.5979    -0.0293    -3.1086
H     -4.1479    -1.0748    -3.2228
H     -2.7094     0.1014     2.9126
H     -0.9504    -0.1868     3.0200
H     -1.3113     2.1516     3.0759
H     -2.4283     2.1279     1.7299
H      1.5570     2.8767     1.1203
H      0.6019     3.2511     3.9756
H      1.4471     4.3805     2.8694
H     -0.3379     4.1536     2.7995
H      2.4068     1.8705     3.3045
H      1.0310     0.7533     3.2213
H      2.3162     0.8969     1.8718
H     -0.0814     2.6497    -0.7679
H     -0.4185     5.0438    -0.7433
H     -0.9005     5.0698     0.9555
H      0.8095     4.7076     0.4439
H     -2.6379     2.1209    -0.4833
H     -2.7758     3.7419     0.2337
H     -2.1849     3.5337    -1.4411
68
{"conf": 23, "E": 142.3, "rms": -1.0, "geom": "OH", "total_charge": 0, "CA_charge": 1, "smiles": "C[C:1]#[4N:2]->[Mn+:3]1(<-[3C-:4]#[O+:5])(<-[5C-:6]#[O+:7])(<-[6H-:8])<-[1N@H:9]([CH2:10][CH2:11][N:12]([CH:13]([CH3:14])[CH3:15])[CH:16]([CH3:17])[CH3:18])[CH2:19][CH2:20][2N:21]->1([CH:22]([CH3:23])[CH3:24])[CH:25]([CH3:26])[CH3:27]", "smiles3D": "C([C:1]#[4N:2]->[Mn+:3]1(<-[3C-:4]#[O+:5])(<-[5C-:6]#[O+:7])(<-[6H-:8])<-[1N@@:9]([C:10]([C:11]([N:12]([C:13]([C:14]([H:37])([H:38])[H:39])([C:15]([H:40])([H:41])[H:42])[H:36])[C:16]([C:17]([H:44])([H:45])[H:46])([C:18]([H:47])([H:48])[H:49])[H:43])([H:34])[H:35])([H:32])[H:33])([H:31])[C:19]([H:50])([H:51])[C:20]([H:52])([H:53])[2N:21]->1([C:22]([C:23]([H:55])([H:56])[H:57])([C:24]([H:58])([H:59])[H:60])[H:54])[C:25]([C:26]([H:62])([H:63])[H:64])([C:27]([H:65])([H:66])[H:67])[H:61])([H:28])([H:29])[H:30]", "smiles3Dx": "C([C:1]#[4N:2]->[Mn+:3]1(<-[3C-:4]#[O+:5])(<-[5C-:6]#[O+:7])(<-[6H-:8])<-[1N@@:9]([C:10]([C:11]([N:12]([C:13]([C:14]([H:37])([H:38])[H:39])([C:15]([H:40])([H:41])[H:42])[H:36])[C:16]([C:17]([H:44])([H:45])[H:46])([C:18]([H:47])([H:48])[H:49])[H:43])([H:34])[H:35])([H:32])[H:33])([H:31])[C:19]([H:50])([H:51])[C:20]([H:52])([H:53])[2N:21]->1([C:22]([C:23]([H:55])([H:56])[H:57])([C:24]([H:58])([H:59])[H:60])[H:54])[C:25]([C:26]([H:62])([H:63])[H:64])([C:27]([H:65])([H:66])[H:67])[H:61])([H:28])([H:29])[H:30]", "dummies": []}
C     -1.4411     3.3356     3.4078
C     -1.0117     2.3578     2.4089
N     -0.6567     1.5355     1.5680
Mn     0.0000     0.0000     0.0000
C      0.0727    -1.4904     1.7492
O      0.1084    -2.2671     2.6711
C     -0.2145     1.7052    -1.5230
O     -0.3289     2.6009    -2.3222
H      1.7482     0.4673     0.3102
N     -2.1172    -0.6656    -0.4745
C     -2.9884    -0.4615     0.6115
C     -3.7123     0.8977     0.5568
N     -4.7589     0.8852    -0.4946
C     -6.1807     0.8719    -0.0419
C     -6.5139     1.9066     1.0552
C     -6.5697    -0.5364     0.4154
C     -4.4407     1.7010    -1.7000
C     -4.8887     3.1644    -1.5838
C     -5.0026     1.0425    -2.9661
C     -1.9245    -2.0019    -0.8270
C     -0.8670    -2.1430    -1.9543
N      0.4830    -1.6110    -1.6595
C      0.9502    -0.9061    -2.8781
C      1.1023    -1.8107    -4.1374
C      2.2457    -0.0931    -2.7309
C      1.4643    -2.6344    -1.1918
C      2.5760    -2.0779    -0.2688
C      0.8969    -3.9011    -0.4922
H     -0.5531     3.7402     3.9353
H     -1.9827     4.1630     2.9050
H     -2.1149     2.8441     4.1394
H     -2.4069    -0.2101    -1.2088
H     -3.7575    -1.2667     0.6561
H     -2.3942    -0.5038     1.5458
H     -2.9719     1.7042     0.3777
H     -4.1312     1.0877     1.5631
H     -6.8456     1.1006    -0.9007
H     -6.2445     1.5373     2.0670
H     -5.9964     2.8693     0.8837
H     -7.6076     2.1017     1.0595
H     -7.6605    -0.5838     0.6209
H     -6.3303    -1.2722    -0.3818
H     -6.0234    -0.8170     1.3404
H     -3.3394     1.7290    -1.8513
H     -4.4342     3.6312    -0.6851
H     -4.5418     3.7346    -2.4719
H     -5.9941     3.2490    -1.5331
H     -4.7156    -0.0304    -2.9918
H     -4.5815     1.5364    -3.8680
H     -6.1077     1.1213    -3.0162
H     -2.8879    -2.4293    -1.1939
H     -1.6045    -2.5814     0.0555
H     -0.8102    -3.2076    -2.2426
H     -1.3152    -1.6213    -2.8303
H      0.1665    -0.1626    -3.1302
H      2.0735    -2.3477    -4.1581
H      0.2917    -2.5583    -4.2311
H      1.0684    -1.1761    -5.0489
H      2.2139     0.5605    -1.8434
H      3.1423    -0.7472    -2.7129
H      2.3592     0.5765    -3.6109
H      1.9866    -3.0193    -2.0878
H      3.4349    -2.7835    -0.2818
H      2.9924    -1.1113    -0.5652
H      2.2678    -2.0049     0.7844
H      0.2363    -3.6662     0.3541
H      0.3862    -4.5834    -1.1998
H      1.7305    -4.5114    -0.0814
68
{"conf": 24, "E": 141.27, "rms": -1.0, "geom": "OH", "total_charge": 0, "CA_charge": 1, "smiles": "C[C:1]#[4N:2]->[Mn+:3]1(<-[3C-:4]#[O+:5])(<-[5C-:6]#[O+:7])(<-[6H-:8])<-[1N@H:9]([CH2:10][CH2:11][N:12]([CH:13]([CH3:14])[CH3:15])[CH:16]([CH3:17])[CH3:18])[CH2:19][CH2:20][2N:21]->1([CH:22]([CH3:23])[CH3:24])[CH:25]([CH3:26])[CH3:27]", "smiles3D": "C([C:1]#[4N:2]->[Mn+:3]1(<-[3C-:4]#[O+:5])(<-[5C-:6]#[O+:7])(<-[6H-:8])<-[1N@@:9]([C:10]([C:11]([N:12]([C:13]([C:14]([H:37])([H:38])[H:39])([C:15]([H:40])([H:41])[H:42])[H:36])[C:16]([C:17]([H:44])([H:45])[H:46])([C:18]([H:47])([H:48])[H:49])[H:43])([H:34])[H:35])([H:32])[H:33])([H:31])[C:19]([H:50])([H:51])[C:20]([H:52])([H:53])[2N:21]->1([C:22]([C:23]([H:55])([H:56])[H:57])([C:24]([H:58])([H:59])[H:60])[H:54])[C:25]([C:26]([H:62])([H:63])[H:64])([C:27]([H:65])([H:66])[H:67])[H:61])([H:28])([H:29])[H:30]", "smiles3Dx": "C([C:1]#[4N:2]->[Mn+:3]1(<-[3C-:4]#[O+:5])(<-[5C-:6]#[O+:7])(<-[6H-:8])<-[1N@@:9]([C:10]([C:11]([N:12]([C:13]([C:14]([H:37])([H:38])[H:39])([C:15]([H:40])([H:41])[H:42])[H:36])[C:16]([C:17]([H:44])([H:45])[H:46])([C:18]([H:47])([H:48])[H:49])[H:43])([H:34])[H:35])([H:32])[H:33])([H:31])[C:19]([H:50])([H:51])[C:20]([H:52])([H:53])[2N:21]->1([C:22]([C:23]([H:55])([H:56])[H:57])([C:24]([H:58])([H:59])[H:60])[H:54])[C:25]([C:26]([H:62])([H:63])[H:64])([C:27]([H:65])([H:66])[H:67])[H:61])([H:28])([H:29])[H:30]", "dummies": []}
C     -4.1927    -2.6284    -0.5705
C     -2.9630    -1.8541    -0.4044
N     -1.9295    -1.2051    -0.2641
Mn     0.0000     0.0000     0.0000
C     -0.6186     0.2997     2.1954
O     -0.9445     0.4542     3.3460
C      0.3894    -0.4475    -2.2207
O      0.5934    -0.6829    -3.3857
H     -0.9040     1.5161    -0.5016
N      1.1993    -1.8772     0.5284
C      0.5956    -2.5303     1.6240
C      0.8276    -4.0550     1.6415
N      2.2004    -4.3751     2.0971
C      2.9379    -5.2750     1.1611
C      4.4482    -5.3051     1.4151
C      2.3545    -6.6984     1.0522
C      2.3082    -4.5209     3.5818
C      2.1861    -5.9596     4.0971
C      3.5601    -3.8262     4.1337
C      2.5348    -1.4486     0.7204
C      2.6144     0.0150     1.2393
N      2.0616     1.0471     0.3800
C      1.9659     2.3836     1.0531
C      2.2286     2.4389     2.5840
C      0.6361     3.1126     0.8001
C      2.7806     1.1162    -0.8982
C      4.3143     1.3322    -0.7771
C      2.2148     2.1646    -1.8802
H     -4.0477    -3.6459    -0.1528
H     -5.0227    -2.1234    -0.0349
H     -4.4397    -2.7031    -1.6495
H      1.1655    -2.4228    -0.2062
H     -0.4961    -2.3544     1.5562
H      0.9506    -2.0955     2.5855
H      0.0734    -4.5358     2.3041
H      0.6198    -4.4471     0.6219
H      2.8413    -4.8267     0.1453
H      4.7000    -5.9218     2.3003
H      4.8361    -4.2727     1.5458
H      4.9648    -5.7548     0.5401
H      2.6499    -7.1424     0.0775
H      1.2465    -6.6911     1.0972
H      2.7430    -7.3721     1.8401
H      1.4646    -3.9677     4.0557
H      3.1068    -6.5425     3.8980
H      1.3038    -6.4595     3.6464
H      2.0380    -5.9473     5.1982
H      3.4514    -3.6753     5.2293
H      4.4774    -4.4241     3.9758
H      3.6866    -2.8292     3.6632
H      3.0451    -2.0996     1.4603
H      3.1027    -1.5372    -0.2291
H      2.0521     0.0152     2.1893
H      3.6738     0.2432     1.4811
H      2.7470     3.0361     0.6168
H      1.4417     1.9113     3.1598
H      3.2300     2.0357     2.8388
H      2.2318     3.4958     2.9282
H      0.6948     4.1422     1.2152
H      0.4234     3.2518    -0.2711
H     -0.2114     2.6224     1.3055
H      2.6477     0.1454    -1.3976
H      4.5820     2.1476    -0.0782
H      4.8133     0.4003    -0.4400
H      4.7553     1.5708    -1.7688
H      2.6405     1.9949    -2.8927
H      1.1183     2.0630    -1.9748
H      2.4712     3.2029    -1.5858
68
{"conf": 25, "E": 145.75, "rms": -1.0, "geom": "OH", "total_charge": 0, "CA_charge": 1, "smiles": "C[C:1]#[4N:2]->[Mn+:3]1(<-[3C-:4]#[O+:5])(<-[5C-:6]#[O+:7])(<-[6H-:8])<-[1N@H:9]([CH2:10][CH2:11][N:12]([CH:13]([CH3:14])[CH3:15])[CH:16]([CH3:17])[CH3:18])[CH2:19][CH2:20][2N:21]->1([CH:22]([CH3:23])[CH3:24])[CH:25]([CH3:26])[CH3:27]", "smiles3D": "C([C:1]#[4N:2]->[Mn+:3]1(<-[3C-:4]#[O+:5])(<-[5C-:6]#[O+:7])(<-[6H-:8])<-[1N@@:9]([C:10]([C:11]([N:12]([C:13]([C:14]([H:37])([H:38])[H:39])([C:15]([H:40])([H:41])[H:42])[H:36])[C:16]([C:17]([H:44])([H:45])[H:46])([C:18]([H:47])([H:48])[H:49])[H:43])([H:34])[H:35])([H:32])[H:33])([H:31])[C:19]([H:50])([H:51])[C:20]([H:52])([H:53])[2N:21]->1([C:22]([C:23]([H:55])([H:56])[H:57])([C:24]([H:58])([H:59])[H:60])[H:54])[C:25]([C:26]([H:62])([H:63])[H:64])([C:27]([H:65])([H:66])[H:67])[H:61])([H:28])([H:29])[H:30]", "smiles3Dx": "C([C:1]#[4N:2]->[Mn+:3]1(<-[3C-:4]#[O+:5])(<-[5C-:6]#[O+:7])(<-[6H-:8])<-[1N@@:9]([C:10]([C:11]([N:12]([C:13]([C:14]([H:37])([H:38])[H:39])([C:15]([H:40])([H:41])[H:42])[H:36])[C:16]([C:17]([H:44])([H:45])[H:46])([C:18]([H:47])([H:48])[H:49])[H:43])([H:34])[H:35])([H:32])[H:33])([H:31])[C:19]([H:50])([H:51])[C:20]([H:52])([H:53])[2N:21]->1([C:22]([C:23]([H:55])([H:56])[H:57])([C:24]([H:58])([H:59])[H:60])[H:54])[C:25]([C:26]([H:62])([H:63])[H:64])([C:27]([H:65])([H:66])[H:67])[H:61])([H:28])([H:29])[H:30]", "dummies": []}
C     -2.9419     3.3262    -2.2594
C     -2.0844     2.3427    -1.5990
N     -1.3605     1.5210    -1.0422
Mn     0.0000     0.0000     0.0000
C      1.4528     0.3647    -1.7502
O      2.2136     0.5563    -2.6660
C     -1.6714    -0.1442     1.5659
O     -2.5562    -0.2156     2.3823
H     -0.8254    -1.3574    -0.9251
N      1.0876     1.5691     1.2196
C      0.9217     2.8274     0.6259
C      1.6387     3.9650     1.3777
N      1.0675     5.2782     0.9993
C      0.9631     6.2840     2.0948
C     -0.3129     6.0293     2.9022
C      2.1929     6.3354     3.0265
C      1.5237     5.7818    -0.3263
C      2.8386     6.5759    -0.2700
C      0.4125     6.5932    -1.0036
C      2.4007     1.0783     1.2601
C      2.5145    -0.4004     1.7354
N      1.5553    -1.3677     1.1283
C      0.9021    -2.1759     2.1894
C     -0.1992    -3.1219     1.6687
C      0.3194    -1.3595     3.3884
C      2.2886    -2.1660     0.1108
C      3.2029    -3.2705     0.7051
C      1.4511    -2.8088    -1.0214
H     -3.9380     3.3353    -1.7712
H     -2.4804     4.3319    -2.1772
H     -3.0562     3.0579    -3.3297
H      0.7342     1.5813     2.0624
H      1.2854     2.7910    -0.4222
H     -0.1663     3.0547     0.6095
H      2.7306     3.9397     1.1731
H      1.4879     3.7650     2.4575
H      0.8468     7.3015     1.6664
H     -1.1937     6.0391     2.2252
H     -0.2712     5.0458     3.4156
H     -0.4496     6.8249     3.6656
H      2.2242     5.4688     3.7189
H      2.1488     7.2556     3.6472
H      3.1372     6.3610     2.4498
H      1.7126     4.9224    -1.0046
H      3.1607     6.8389    -1.3002
H      3.6420     5.9601     0.1840
H      2.7242     7.5201     0.3012
H      0.6854     6.8026    -2.0601
H      0.2420     7.5625    -0.4920
H     -0.5345     6.0125    -0.9980
H      2.8577     1.1553     0.2522
H      3.0034     1.7067     1.9553
H      2.4403    -0.3833     2.8368
H      3.5636    -0.7097     1.5312
H      1.6848    -2.8245     2.6357
H     -0.8790    -3.4647     2.4770
H      0.2481    -4.0635     1.2959
H     -0.8127    -2.6362     0.8916
H     -0.6801    -1.7008     3.7298
H      0.9873    -1.4647     4.2709
H      0.2488    -0.2822     3.1718
H      2.9679    -1.4551    -0.4154
H      3.9471    -3.5911    -0.0553
H      3.7697    -2.9133     1.5876
H      2.6173    -4.1670     0.9976
H      0.6672    -3.5060    -0.7008
H      2.1261    -3.3994    -1.6782
H      1.0127    -2.0650    -1.6964
68
{"conf": 26, "E": 147.23, "rms": -1.0, "geom": "OH", "total_charge": 0, "CA_charge": 1, "smiles": "C[C:1]#[4N:2]->[Mn+:3]1(<-[3C-:4]#[O+:5])(<-[5C-:6]#[O+:7])(<-[6H-:8])<-[1N@H:9]([CH2:10][CH2:11][N:12]([CH:13]([CH3:14])[CH3:15])[CH:16]([CH3:17])[CH3:18])[CH2:19][CH2:20][2N:21]->1([CH:22]([CH3:23])[CH3:24])[CH:25]([CH3:26])[CH3:27]", "smiles3D": "C([C:1]#[4N:2]->[Mn+:3]1(<-[3C-:4]#[O+:5])(<-[5C-:6]#[O+:7])(<-[6H-:8])<-[1N@@:9]([C:10]([C:11]([N:12]([C:13]([C:14]([H:37])([H:38])[H:39])([C:15]([H:40])([H:41])[H:42])[H:36])[C:16]([C:17]([H:44])([H:45])[H:46])([C:18]([H:47])([H:48])[H:49])[H:43])([H:34])[H:35])([H:32])[H:33])([H:31])[C:19]([H:50])([H:51])[C:20]([H:52])([H:53])[2N:21]->1([C:22]([C:23]([H:55])([H:56])[H:57])([C:24]([H:58])([H:59])[H:60])[H:54])[C:25]([C:26]([H:62])([H:63])[H:64])([C:27]([H:65])([H:66])[H:67])[H:61])([H:28])([H:29])[H:30]", "smiles3Dx": "C([C:1]#[4N:2]->[Mn+:3]1(<-[3C-:4]#[O+:5])(<-[5C-:6]#[O+:7])(<-[6H-:8])<-[1N@@:9]([C:10]([C:11]([N:12]([C:13]([C:14]([H:37])([H:38])[H:39])([C:15]([H:40])([H:41])[H:42])[H:36])[C:16]([C:17]([H:44])([H:45])[H:46])([C:18]([H:47])([H:48])[H:49])[H:43])([H:34])[H:35])([H:32])[H:33])([H:31])[C:19]([H:50])([H:51])[C:20]([H:52])([H:53])[2N:21]->1([C:22]([C:23]([H:55])([H:56])[H:57])([C:24]([H:58])([H:59])[H:60])[H:54])[C:25]([C:26]([H:62])([H:63])[H:64])([C:27]([H:65])([H:66])[H:67])[H:61])([H:28])([H:29])[H:30]", "dummies": []}
C     -4.1557    -0.2013    -2.7395
C     -2.9303    -0.1351    -1.9440
N     -1.9040    -0.0834    -1.2708
Mn     0.0000     0.0000     0.0000
C     -1.1903     1.4907     1.2890
O     -1.8214     2.2680     1.9614
C      0.7525    -1.5917    -1.4766
O      1.1376    -2.4294    -2.2541
H      0.6775     1.3558    -1.0426
N     -0.6691    -1.7027     1.3775
C     -1.9719    -1.4461     1.8424
C     -2.7269    -2.7235     2.2508
N     -4.1074    -2.3799     2.6586
C     -4.2378    -1.9777     4.0858
C     -5.3223    -0.9057     4.2461
C     -4.4764    -3.1584     5.0393
C     -5.1999    -3.2148     2.0850
C     -4.9110    -4.7312     2.0989
C     -5.5131    -2.7385     0.6632
C      0.3207    -1.8456     2.3919
C      1.2186    -0.5794     2.5684
N      1.8918    -0.0619     1.3820
C      2.8204    -1.0704     0.8414
C      3.9731    -1.4687     1.7991
C      3.4171    -0.7569    -0.5539
C      2.5122     1.2633     1.7161
C      3.6131     1.8052     0.7727
C      1.5105     2.4198     1.8886
H     -3.9378    -0.6823    -3.7151
H     -4.9169    -0.7973    -2.1948
H     -4.5418     0.8246    -2.9101
H     -0.6789    -2.4605     0.8626
H     -2.5396    -0.9555     1.0276
H     -1.9394    -0.7465     2.7071
H     -2.7196    -3.3895     1.3654
H     -2.1907    -3.2519     3.0676
H     -3.2922    -1.4951     4.4196
H     -6.3379    -1.3226     4.0875
H     -5.2811    -0.4746     5.2693
H     -5.1522    -0.0857     3.5162
H     -4.4767    -2.7970     6.0898
H     -3.6594    -3.9027     4.9413
H     -5.4532    -3.6483     4.8468
H     -6.1338    -3.0638     2.6659
H     -5.8594    -5.2891     1.9461
H     -4.4788    -5.0544     3.0649
H     -4.2187    -5.0293     1.2845
H     -6.3805    -3.2984     0.2526
H     -4.6411    -2.8871    -0.0082
H     -5.7684    -1.6574     0.6766
H     -0.1632    -2.0523     3.3751
H      0.9657    -2.7237     2.1707
H      0.5499     0.2011     2.9639
H      1.9637    -0.7948     3.3637
H      2.2246    -1.9849     0.6819
H      3.5944    -2.0898     2.6360
H      4.4985    -0.5897     2.2168
H      4.7190    -2.0984     1.2675
H      2.7767    -0.0536    -1.1178
H      3.4893    -1.6966    -1.1425
H      4.4588    -0.3823    -0.5253
H      3.0073     1.1369     2.7073
H      3.2503     1.9095    -0.2685
H      4.5483     1.2247     0.8527
H      3.9312     2.8220     1.0894
H      0.7992     2.2636     2.7177
H      1.0125     2.6470     0.9264
H      2.0445     3.3470     2.1900
68
{"conf": 27, "E": 139.38, "rms": -1.0, "geom": "OH", "total_charge": 0, "CA_charge": 1, "smiles": "C[C:1]#[4N:2]->[Mn+:3]1(<-[3C-:4]#[O+:5])(<-[5C-:6]#[O+:7])(<-[6H-:8])<-[1N@H:9]([CH2:10][CH2:11][N:12]([CH:13]([CH3:14])[CH3:15])[CH:16]([CH3:17])[CH3:18])[CH2:19][CH2:20][2N:21]->1([CH:22]([CH3:23])[CH3:24])[CH:25]([CH3:26])[CH3:27]", "smiles3D": "C([C:1]#[4N:2]->[Mn+:3]1(<-[3C-:4]#[O+:5])(<-[5C-:6]#[O+:7])(<-[6H-:8])<-[1N@@:9]([C:10]([C:11]([N:12]([C:13]([C:14]([H:37])([H:38])[H:39])([C:15]([H:40])([H:41])[H:42])[H:36])[C:16]([C:17]([H:44])([H:45])[H:46])([C:18]([H:47])([H:48])[H:49])[H:43])([H:34])[H:35])([H:32])[H:33])([H:31])[C:19]([H:50])([H:51])[C:20]([H:52])([H:53])[2N:21]->1([C:22]([C:23]([H:55])([H:56])[H:57])([C:24]([H:58])([H:59])[H:60])[H:54])[C:25]([C:26]([H:62])([H:63])[H:64])([C:27]([H:65])([H:66])[H:67])[H:61])([H:28])([H:29])[H:30]", "smiles3Dx": "C([C:1]#[4N:2]->[Mn+:3]1(<-[3C-:4]#[O+:5])(<-[5C-:6]#[O+:7])(<-[6H-:8])<-[1N@@:9]([C:10]([C:11]([N:12]([C:13]([C:14]([H:37])([H:38])[H:39])([C:15]([H:40])([H:41])[H:42])[H:36])[C:16]([C:17]([H:44])([H:45])[H:46])([C:18]([H:47])([H:48])[H:49])[H:43])([H:34])[H:35])([H:32])[H:33])([H:31])[C:19]([H:50])([H:51])[C:20]([H:52])([H:53])[2N:21]->1([C:22]([C:23]([H:55])([H:56])[H:57])([C:24]([H:58])([H:59])[H:60])[H:54])[C:25]([C:26]([H:62])([H:63])[H:64])([C:27]([H:65])([H:66])[H:67])[H:61])([H:28])([H:29])[H:30]", "dummies": []}
C     -0.1407     1.8163    -4.6341
C     -0.1093     1.2953    -3.2674
N     -0.0820     0.8548    -2.1210
Mn     0.0000     0.0000     0.0000
C      0.9327     2.0014     0.6456
O      1.4217     3.0508     0.9830
C     -0.8796    -1.9106    -0.9331
O     -1.3411    -2.9117    -1.4218
H      1.7045    -0.5797    -0.3646
N     -2.1386     0.6569     0.4626
C     -2.2595     2.0069     0.8712
C     -2.3045     3.0042    -0.3016
N     -3.4181     2.7430    -1.2556
C     -4.8159     3.0155    -0.7857
C     -5.4744     1.7280    -0.2781
C     -4.9563     4.1625     0.2345
C     -3.1164     3.2651    -2.6203
C     -3.3580     4.7775    -2.7690
C     -3.8588     2.4631    -3.6984
C     -2.5044    -0.2770     1.4438
C     -1.4608    -0.3931     2.5893
N     -0.1276    -0.8751     2.1993
C     -0.1079    -2.3520     2.1584
C     -0.1089    -3.0756     3.5284
C      1.0208    -2.9794     1.3141
C      0.8934    -0.2140     3.0269
C      2.3496    -0.5629     2.6841
C      0.7242    -0.3233     4.5699
H     -1.0768     1.4900    -5.1319
H     -0.1026     2.9247    -4.6087
H      0.7326     1.4288    -5.1978
H     -2.6488     0.5117    -0.2833
H     -1.3974     2.2664     1.5107
H     -3.1709     2.1464     1.4832
H     -2.3433     4.0430     0.0870
H     -1.3241     2.9099    -0.8114
H     -5.4519     3.3191    -1.6421
H     -6.5720     1.8755    -0.1867
H     -5.2956     0.9016    -0.9985
H     -5.0946     1.4265     0.7146
H     -4.4853     5.0893    -0.1511
H     -6.0327     4.3801     0.4034
H     -4.5111     3.9090     1.2159
H     -2.0427     3.1089    -2.8458
H     -2.8104     5.3341    -1.9806
H     -4.4358     5.0333    -2.7161
H     -2.9760     5.1211    -3.7540
H     -3.7041     1.3758    -3.5316
H     -3.4584     2.7204    -4.7025
H     -4.9470     2.6754    -3.7019
H     -3.4894    -0.0034     1.8874
H     -2.6225    -1.2712     0.9673
H     -1.8998    -1.0593     3.3575
H     -1.3870     0.6150     3.0511
H     -1.0515    -2.6544     1.6579
H     -0.4519    -4.1227     3.3834
H     -0.7886    -2.6229     4.2721
H      0.9112    -3.1395     3.9577
H      0.7182    -4.0066     1.0158
H      1.2132    -2.4337     0.3905
H      1.9728    -3.0926     1.8648
H      0.7847     0.8609     2.8006
H      2.5078    -0.6303     1.5994
H      3.0176     0.2415     3.0610
H      2.6757    -1.5009     3.1759
H      1.2441     0.5349     5.0476
H     -0.3298    -0.2754     4.9021
H      1.1905    -1.2319     4.9948
68
{"conf": 28, "E": 155.09, "rms": -1.0, "geom": "OH", "total_charge": 0, "CA_charge": 1, "smiles": "C[C:1]#[4N:2]->[Mn+:3]1(<-[3C-:4]#[O+:5])(<-[5C-:6]#[O+:7])(<-[6H-:8])<-[1N@H:9]([CH2:10][CH2:11][N:12]([CH:13]([CH3:14])[CH3:15])[CH:16]([CH3:17])[CH3:18])[CH2:19][CH2:20][2N:21]->1([CH:22]([CH3:23])[CH3:24])[CH:25]([CH3:26])[CH3:27]", "smiles3D": "C([C:1]#[4N:2]->[Mn+:3]1(<-[3C-:4]#[O+:5])(<-[5C-:6]#[O+:7])(<-[6H-:8])<-[1N@@:9]([C:10]([C:11]([N:12]([C:13]([C:14]([H:37])([H:38])[H:39])([C:15]([H:40])([H:41])[H:42])[H:36])[C:16]([C:17]([H:44])([H:45])[H:46])([C:18]([H:47])([H:48])[H:49])[H:43])([H:34])[H:35])([H:32])[H:33])([H:31])[C:19]([H:50])([H:51])[C:20]([H:52])([H:53])[2N:21]->1([C:22]([C:23]([H:55])([H:56])[H:57])([C:24]([H:58])([H:59])[H:60])[H:54])[C:25]([C:26]([H:62])([H:63])[H:64])([C:27]([H:65])([H:66])[H:67])[H:61])([H:28])([H:29])[H:30]", "smiles3Dx": "C([C:1]#[4N:2]->[Mn+:3]1(<-[3C-:4]#[O+:5])(<-[5C-:6]#[O+:7])(<-[6H-:8])<-[1N@@:9]([C:10]([C:11]([N:12]([C:13]([C:14]([H:37])([H:38])[H:39])([C:15]([H:40])([H:41])[H:42])[H:36])[C:16]([C:17]([H:44])([H:45])[H:46])([C:18]([H:47])([H:48])[H:49])[H:43])([H:34])[H:35])([H:32])[H:33])([H:31])[C:19]([H:50])([H:51])[C:20]([H:52])([H:53])[2N:21]->1([C:22]([C:23]([H:55])([H:56])[H:57])([C:24]([H:58])([H:59])[H:60])[H:54])[C:25]([C:26]([H:62])([H:63])[H:64])([C:27]([H:65])([H:66])[H:67])[H:61])([H:28])([H:29])[H:30]", "dummies": []}
C      3.6371     2.7021    -2.0686
C      2.5662     1.9116    -1.4629
N      1.6686     1.2459    -0.9525
Mn     0.0000     0.0000     0.0000
C      0.7877    -1.7584    -1.2422
O      1.2060    -2.6733    -1.9077
C     -0.6636     1.9248     1.0591
O     -1.0119     2.9364     1.6154
H     -1.0854     0.4531    -1.4100
N      1.2552    -0.4838     1.8413
C      2.6576    -0.3321     1.7185
C      3.4436    -1.3916     0.9143
N      3.6052    -2.6640     1.6621
C      4.7074    -2.6123     2.6754
C      6.0651    -3.1441     2.1989
C      4.2807    -3.2599     3.9986
C      3.4179    -3.8720     0.7987
C      3.2221    -5.1630     1.5999
C      4.4696    -4.0426    -0.3166
C      0.7559    -1.7160     2.2375
C     -0.7888    -1.6426     2.4124
N     -1.5524    -1.3563     1.1856
C     -1.9666    -2.5951     0.4596
C     -2.2409    -2.3660    -1.0446
C     -1.0658    -3.8611     0.5756
C     -2.7130    -0.5145     1.5647
C     -3.5347     0.0516     0.3951
C     -3.7088    -1.1730     2.5640
H      3.5018     3.7712    -1.8051
H      3.6044     2.5856    -3.1714
H      4.6173     2.3484    -1.6881
H      0.9989     0.1297     2.4755
H      2.8362     0.6541     1.2415
H      3.0892    -0.2824     2.7446
H      2.9513    -1.5358    -0.0578
H      4.4458    -0.9748     0.6675
H      4.9060    -1.5507     2.9423
H      6.8511    -2.8577     2.9303
H      6.3401    -2.6904     1.2244
H      6.0739    -4.2492     2.1336
H      4.9662    -2.9390     4.8122
H      3.2532    -2.9384     4.2682
H      4.3154    -4.3650     3.9543
H      2.4518    -3.7437     0.2662
H      2.4930    -4.9960     2.4210
H      2.8128    -5.9555     0.9371
H      4.1784    -5.5389     2.0125
H      5.3675    -4.5890     0.0304
H      4.7762    -3.0654    -0.7416
H      4.0335    -4.6445    -1.1426
H      0.9986    -2.4691     1.4811
H      1.2154    -2.0191     3.2063
H     -0.9626    -0.8495     3.1744
H     -1.1359    -2.5870     2.8744
H     -2.9315    -2.9102     0.8991
H     -1.5694    -2.9522    -1.7070
H     -2.1395    -1.3206    -1.3313
H     -3.2757    -2.6860    -1.2937
H     -0.0767    -3.7387     0.1110
H     -1.5556    -4.6974     0.0307
H     -0.9501    -4.2400     1.6077
H     -2.3027     0.3705     2.0881
H     -4.1056    -0.7367    -0.1342
H     -2.9012     0.6180    -0.3036
H     -4.2803     0.7769     0.7871
H     -4.3146    -0.3788     3.0511
H     -3.2000    -1.7283     3.3744
H     -4.4258    -1.8538     2.0596
68
{"conf": 29, "E": 406.97, "rms": -1.0, "geom": "OH", "total_charge": 0, "CA_charge": 1, "smiles": "C[C:1]#[4N:2]->[Mn+:3]1(<-[3C-:4]#[O+:5])(<-[5C-:6]#[O+:7])(<-[6H-:8])<-[1N@H:9]([CH2:10][CH2:11][N:12]([CH:13]([CH3:14])[CH3:15])[CH:16]([CH3:17])[CH3:18])[CH2:19][CH2:20][2N:21]->1([CH:22]([CH3:23])[CH3:24])[CH:25]([CH3:26])[CH3:27]", "smiles3D": "C([C:1]#[4N:2]->[Mn+:3]1(<-[3C-:4]#[O+:5])(<-[5C-:6]#[O+:7])(<-[6H-:8])<-[1N@@:9]([C:10]([C:11]([N:12]([C:13]([C:14]([H:37])([H:38])[H:39])([C:15]([H:40])([H:41])[H:42])[H:36])[C:16]([C:17]([H:44])([H:45])[H:46])([C:18]([H:47])([H:48])[H:49])[H:43])([H:34])[H:35])([H:32])[H:33])([H:31])[C:19]([H:50])([H:51])[C:20]([H:52])([H:53])[2N:21]->1([C:22]([C:23]([H:55])([H:56])[H:57])([C:24]([H:58])([H:59])[H:60])[H:54])[C:25]([C:26]([H:62])([H:63])[H:64])([C:27]([H:65])([H:66])[H:67])[H:61])([H:28])([H:29])[H:30]", "smiles3Dx": "C([C:1]#[4N:2]->[Mn+:3]1(<-[3C-:4]#[O+:5])(<-[5C-:6]#[O+:7])(<-[6H-:8])<-[1N@@:9]([C:10]([C:11]([N:12]([C:13]([C:14]([H:37])([H:38])[H:39])([C:15]([H:40])([H:41])[H:42])[H:36])[C:16]([C:17]([H:44])([H:45])[H:46])([C:18]([H:47])([H:48])[H:49])[H:43])([H:34])[H:35])([H:32])[H:33])([H:31])[C:19]([H:50])([H:51])[C:20]([H:52])([H:53])[2N:21]->1([C:22]([C:23]([H:55])([H:56])[H:57])([C:24]([H:58])([H:59])[H:60])[H:54])[C:25]([C:26]([H:62])([H:63])[H:64])([C:27]([H:65])([H:66])[H:67])[H:61])([H:28])([H:29])[H:30]", "dummies": []}
C      4.8295    -0.4895    -1.1612
C      3.4028    -0.3564    -0.8700
N      2.2015    -0.2439    -0.6275
Mn     0.0000     0.0000     0.0000
C      1.2238    -1.6517     1.0281
O      1.8662    -2.5183     1.5676
C     -1.2385     1.8531    -0.5296
O     -1.8936     2.8356    -0.7762
H      1.1259     1.4306     0.2709
N     -1.4804    -1.7604    -0.1664
C     -1.6891    -2.3474     1.0991
C     -3.0584    -3.0577     1.2356
N     -4.1548    -2.0863     1.5297
C     -5.3211    -2.2285     0.5967
C     -5.9982    -3.6131     0.6554
C     -4.9604    -1.8488    -0.8485
C     -4.5406    -2.1057     2.9833
C     -5.7057    -1.1457     3.3113
C     -3.3554    -1.7151     3.8899
C     -1.0639    -2.6265    -1.1914
C     -0.0771    -1.9566    -2.1836
N     -0.1995    -0.5298    -2.3662
C     -1.5592    -0.1559    -2.8796
C     -2.1184    -1.0965    -3.9893
C     -1.7182     1.2969    -3.4345
C      0.8502    -0.0018    -3.3084
C      1.4509     1.3430    -2.8463
C      2.0011    -0.9493    -3.7665
H      5.4154     0.0721    -0.4051
H      5.0387    -0.0807    -2.1711
H      5.1139    -1.5613    -1.1301
H     -2.2707    -1.3951    -0.3978
H     -1.6202    -1.5371     1.8516
H     -0.8926    -3.0884     1.3264
H     -2.9889    -3.8409     2.0229
H     -3.2215    -3.6264     0.3012
H     -6.0961    -1.4805     0.8539
H     -6.3583    -3.8336     1.6802
H     -5.3167    -4.4247     0.3306
H     -6.8845    -3.6247    -0.0143
H     -4.2974    -2.5943    -1.3286
H     -5.8847    -1.7855    -1.4623
H     -4.4786    -0.8491    -0.8687
H     -4.8559    -3.1307     3.2796
H     -6.6740    -1.5660     2.9685
H     -5.8136    -1.0044     4.4082
H     -5.5346    -0.1521     2.8442
H     -3.6695    -1.6913     4.9556
H     -2.5342    -2.4574     3.8309
H     -2.9720    -0.7094     3.6147
H     -1.9511    -2.9943    -1.7473
H     -0.5536    -3.5214    -0.7668
H     -0.1457    -2.4890    -3.1564
H      0.9306    -2.1492    -1.7725
H     -2.2481    -0.2187    -2.0316
H     -1.3842    -1.2203    -4.8119
H     -2.4062    -2.0921    -3.6154
H     -3.0509    -0.6734    -4.4227
H     -1.5655     1.3434    -4.5350
H     -2.7536     1.6543    -3.2456
H     -1.0262     2.0292    -3.0009
H      0.3417     0.2228    -4.2678
H      0.9811     1.6791    -1.9124
H      1.2668     2.1263    -3.6133
H      2.5509     1.3116    -2.7108
H      2.5767    -1.4179    -2.9568
H      1.5943    -1.7596    -4.4068
H      2.7187    -0.3918    -4.4069
68
{"conf": 30, "E": 165.09, "rms": -1.0, "geom": "OH", "total_charge": 0, "CA_charge": 1, "smiles": "C[C:1]#[4N:2]->[Mn+:3]1(<-[3C-:4]#[O+:5])(<-[5C-:6]#[O+:7])(<-[6H-:8])<-[1N@H:9]([CH2:10][CH2:11][N:12]([CH:13]([CH3:14])[CH3:15])[CH:16]([CH3:17])[CH3:18])[CH2:19][CH2:20][2N:21]->1([CH:22]([CH3:23])[CH3:24])[CH:25]([CH3:26])[CH3:27]", "smiles3D": "C([C:1]#[4N:2]->[Mn+:3]1(<-[3C-:4]#[O+:5])(<-[5C-:6]#[O+:7])(<-[6H-:8])<-[1N@@:9]([C:10]([C:11]([N:12]([C:13]([C:14]([H:37])([H:38])[H:39])([C:15]([H:40])([H:41])[H:42])[H:36])[C:16]([C:17]([H:44])([H:45])[H:46])([C:18]([H:47])([H:48])[H:49])[H:43])([H:34])[H:35])([H:32])[H:33])([H:31])[C:19]([H:50])([H:51])[C:20]([H:52])([H:53])[2N:21]->1([C:22]([C:23]([H:55])([H:56])[H:57])([C:24]([H:58])([H:59])[H:60])[H:54])[C:25]([C:26]([H:62])([H:63])[H:64])([C:27]([H:65])([H:66])[H:67])[H:61])([H:28])([H:29])[H:30]", "smiles3Dx": "C([C:1]#[4N:2]->[Mn+:3]1(<-[3C-:4]#[O+:5])(<-[5C-:6]#[O+:7])(<-[6H-:8])<-[1N@@:9]([C:10]([C:11]([N:12]([C:13]([C:14]([H:37])([H:38])[H:39])([C:15]([H:40])([H:41])[H:42])[H:36])[C:16]([C:17]([H:44])([H:45])[H:46])([C:18]([H:47])([H:48])[H:49])[H:43])([H:34])[H:35])([H:32])[H:33])([H:31])[C:19]([H:50])([H:51])[C:20]([H:52])([H:53])[2N:21]->1([C:22]([C:23]([H:55])([H:56])[H:57])([C:24]([H:58])([H:59])[H:60])[H:54])[C:25]([C:26]([H:62])([H:63])[H:64])([C:27]([H:65])([H:66])[H:67])[H:61])([H:28])([H:29])[H:30]", "dummies": []}
C      0.5665     1.4797     4.7241
C      0.4004     1.0412     3.3388
N      0.2612     0.6778     2.1736
Mn     0.0000     0.0000     0.0000
C     -2.2383     0.4313     0.2758
O     -3.4128     0.6606     0.4253
C      2.2310    -0.5434     0.1321
O      3.4000    -0.8293     0.2111
H     -0.2767    -1.6887     0.6545
N      0.3336     2.1309    -0.8241
C     -0.3870     3.0561    -0.0394
C      0.0994     4.5121    -0.1946
N      1.5412     4.6231     0.1730
C      2.3520     5.0028    -1.0284
C      3.7737     4.4189    -0.9955
C      2.3308     6.5094    -1.3437
C      1.7490     5.4131     1.4329
C      1.0123     4.7536     2.6223
C      3.2310     5.5208     1.8468
C     -0.0142     2.1348    -2.2170
C     -0.8259     0.8885    -2.6705
N     -0.3137    -0.4217    -2.3150
C      0.9334    -0.7554    -3.0560
C      2.2129     0.0442    -2.7150
C      0.7823    -0.6999    -4.6136
C     -1.3116    -1.5253    -2.5408
C     -1.3112    -2.5491    -1.4145
C     -2.7877    -1.1374    -2.8254
H      0.2557     0.6653     5.4102
H     -0.0611     2.3767     4.9046
H      1.6313     1.7322     4.9061
H      1.2228     2.3102    -0.7325
H     -1.4682     3.0120    -0.3010
H     -0.2860     2.7693     1.0209
H     -0.1112     4.8524    -1.2308
H     -0.5452     5.1815     0.4133
H      1.9104     4.5056    -1.9234
H      4.1445     4.2759    -2.0337
H      3.7713     3.4267    -0.4960
H      4.5002     5.0868    -0.4958
H      2.8840     7.1057    -0.5946
H      1.2849     6.8785    -1.3858
H      2.7990     6.6898    -2.3349
H      1.3468     6.4429     1.3055
H     -0.0881     4.7622     2.5017
H      1.3532     3.7044     2.7443
H      1.2163     5.3030     3.5664
H      3.3260     5.9105     2.8832
H      3.7797     6.2482     1.2233
H      3.7221     4.5255     1.8113
H      0.8962     2.2206    -2.8434
H     -0.6346     3.0283    -2.4567
H     -0.9780     0.9547    -3.7679
H     -1.8147     1.0130    -2.2005
H      1.1623    -1.8148    -2.7940
H      2.5616     0.6912    -3.5488
H      3.0511    -0.6546    -2.5063
H      2.0907     0.7120    -1.8672
H     -0.1657    -1.1006    -5.0145
H      1.6088    -1.2755    -5.0830
H      0.8516     0.3443    -4.9871
H     -1.0067    -2.1065    -3.4307
H     -1.7960    -3.4867    -1.7644
H     -1.9125    -2.1954    -0.5538
H     -0.2688    -2.8190    -1.1513
H     -2.8632    -0.4825    -3.7181
H     -3.3760    -2.0508    -3.0612
H     -3.2724    -0.6557    -1.9547
68
{"conf": 31, "E": 164.37, "rms": -1.0, "geom": "OH", "total_charge": 0, "CA_charge": 1, "smiles": "C[C:1]#[4N:2]->[Mn+:3]1(<-[3C-:4]#[O+:5])(<-[5C-:6]#[O+:7])(<-[6H-:8])<-[1N@H:9]([CH2:10][CH2:11][N:12]([CH:13]([CH3:14])[CH3:15])[CH:16]([CH3:17])[CH3:18])[CH2:19][CH2:20][2N:21]->1([CH:22]([CH3:23])[CH3:24])[CH:25]([CH3:26])[CH3:27]", "smiles3D": "C([C:1]#[4N:2]->[Mn+:3]1(<-[3C-:4]#[O+:5])(<-[5C-:6]#[O+:7])(<-[6H-:8])<-[1N@@:9]([C:10]([C:11]([N:12]([C:13]([C:14]([H:37])([H:38])[H:39])([C:15]([H:40])([H:41])[H:42])[H:36])[C:16]([C:17]([H:44])([H:45])[H:46])([C:18]([H:47])([H:48])[H:49])[H:43])([H:34])[H:35])([H:32])[H:33])([H:31])[C:19]([H:50])([H:51])[C:20]([H:52])([H:53])[2N:21]->1([C:22]([C:23]([H:55])([H:56])[H:57])([C:24]([H:58])([H:59])[H:60])[H:54])[C:25]([C:26]([H:62])([H:63])[H:64])([C:27]([H:65])([H:66])[H:67])[H:61])([H:28])([H:29])[H:30]", "smiles3Dx": "C([C:1]#[4N:2]->[Mn+:3]1(<-[3C-:4]#[O+:5])(<-[5C-:6]#[O+:7])(<-[6H-:8])<-[1N@@:9]([C:10]([C:11]([N:12]([C:13]([C:14]([H:37])([H:38])[H:39])([C:15]([H:40])([H:41])[H:42])[H:36])[C:16]([C:17]([H:44])([H:45])[H:46])([C:18]([H:47])([H:48])[H:49])[H:43])([H:34])[H:35])([H:32])[H:33])([H:31])[C:19]([H:50])([H:51])[C:20]([H:52])([H:53])[2N:21]->1([C:22]([C:23]([H:55])([H:56])[H:57])([C:24]([H:58])([H:59])[H:60])[H:54])[C:25]([C:26]([H:62])([H:63])[H:64])([C:27]([H:65])([H:66])[H:67])[H:61])([H:28])([H:29])[H:30]", "dummies": []}
C     -3.0153    -0.2332    -3.9569
C     -2.1295    -0.1656    -2.7950
N     -1.3861    -0.1083    -1.8185
Mn     0.0000     0.0000     0.0000
C      1.4323     1.1660    -1.3718
O      2.1820     1.7755    -2.0936
C     -1.6071    -1.2499     1.0696
O     -2.4536    -1.9029     1.6275
H      0.8429    -1.5411    -0.5344
N     -1.1532     1.7548     0.9110
C     -1.2718     2.8355    -0.0043
C     -2.6738     2.9338    -0.6505
N     -2.6857     3.7411    -1.9000
C     -3.9202     3.4904    -2.7108
C     -5.1058     4.4057    -2.3808
C     -3.6241     3.4491    -4.2169
C     -2.1401     5.1323    -1.7543
C     -2.8603     6.0132    -0.7125
C     -1.9799     5.8773    -3.0852
C     -0.5903     2.0394     2.1989
C      0.3740     0.9381     2.7848
N      1.3436     0.3317     1.8871
C      2.4963     1.2469     1.6205
C      3.4970     1.4060     2.8114
C      2.1788     2.6826     1.1522
C      1.8396    -0.9863     2.3771
C      0.8003    -2.1207     2.5132
C      3.0036    -1.5796     1.5207
H     -4.0097     0.1784    -3.6886
H     -2.5812     0.3597    -4.7879
H     -3.1267    -1.2898    -4.2756
H     -1.9902     1.4223     1.0704
H     -1.0523     3.8051     0.4935
H     -0.5357     2.6849    -0.8122
H     -3.4110     3.3217     0.0830
H     -2.9761     1.8912    -0.8808
H     -4.2910     2.4629    -2.4944
H     -6.0294     3.9962    -2.8433
H     -4.9644     5.4259    -2.7867
H     -5.2693     4.4451    -1.2837
H     -2.6411     2.9665    -4.4016
H     -3.6326     4.4560    -4.6767
H     -4.4036     2.8514    -4.7371
H     -1.0935     5.0391    -1.3960
H     -3.8597     6.3417    -1.0497
H     -2.9502     5.5048     0.2669
H     -2.2626     6.9336    -0.5390
H     -1.4834     5.2264    -3.8350
H     -1.3322     6.7686    -2.9389
H     -2.9509     6.2430    -3.4711
H     -0.0681     3.0086     2.2048
H     -1.4348     2.1503     2.9242
H     -0.2842     0.1563     3.1863
H      0.9026     1.3788     3.6542
H      3.0592     0.7909     0.7822
H      3.9492     0.4700     3.1784
H      4.3549     2.0351     2.4886
H      3.0281     1.9176     3.6755
H      1.3044     2.7414     0.5027
H      2.0499     3.3784     2.0087
H      3.0382     3.0749     0.5662
H      2.2329    -0.8219     3.4038
H     -0.0732    -1.8863     3.1445
H      0.5022    -2.5120     1.5227
H      1.2754    -2.9771     3.0395
H      3.1904    -2.6463     1.7715
H      3.9737    -1.0785     1.6900
H      2.7774    -1.5192     0.4413
