# Supplementary material for: MACE: Automated Assessment of Stereochemistry of Transition Metal Complexes and Its Applications in Computational Catalysis
Source: J Chem Theory Comput. 2024 Feb 16;20(5):2313–20. doi: 10.1021/acs.jctc.3c01313 (PMC10938507; doi:10.1021/acs.jctc.3c01313)
Supplement: Supplementary file 3 — ct3c01313_si_003.zip [file ct3c01313_si_003.zip › structures/screening/mace_MeCN/Mn_NNhN_iPr_bi_11.xyz]

68
{"conf": 0, "E": 131.99, "rms": -1.0, "geom": "OH", "total_charge": 0, "CA_charge": 1, "smiles": "C[C:1]#[3N:2]->[Mn+:3]1(<-[4C-:4]#[O+:5])(<-[5C-:6]#[O+:7])(<-[6H-:8])<-[1N@H:9]([CH2:10][CH2:11][N:12]([CH:13]([CH3:14])[CH3:15])[CH:16]([CH3:17])[CH3:18])[CH2:19][CH2:20][2N:21]->1([CH:22]([CH3:23])[CH3:24])[CH:25]([CH3:26])[CH3:27]", "smiles3D": "C([C:1]#[3N:2]->[Mn+:3]1(<-[4C-:4]#[O+:5])(<-[5C-:6]#[O+:7])(<-[6H-:8])<-[1N@@:9]([C:10]([C:11]([N:12]([C:13]([C:14]([H:37])([H:38])[H:39])([C:15]([H:40])([H:41])[H:42])[H:36])[C:16]([C:17]([H:44])([H:45])[H:46])([C:18]([H:47])([H:48])[H:49])[H:43])([H:34])[H:35])([H:32])[H:33])([H:31])[C:19]([H:50])([H:51])[C:20]([H:52])([H:53])[2N:21]->1([C:22]([C:23]([H:55])([H:56])[H:57])([C:24]([H:58])([H:59])[H:60])[H:54])[C:25]([C:26]([H:62])([H:63])[H:64])([C:27]([H:65])([H:66])[H:67])[H:61])([H:28])([H:29])[H:30]", "smiles3Dx": "C([C:1]#[3N:2]->[Mn+:3]1(<-[4C-:4]#[O+:5])(<-[5C-:6]#[O+:7])(<-[6H-:8])<-[1N@@:9]([C:10]([C:11]([N:12]([C:13]([C:14]([H:37])([H:38])[H:39])([C:15]([H:40])([H:41])[H:42])[H:36])[C:16]([C:17]([H:44])([H:45])[H:46])([C:18]([H:47])([H:48])[H:49])[H:43])([H:34])[H:35])([H:32])[H:33])([H:31])[C:19]([H:50])([H:51])[C:20]([H:52])([H:53])[2N:21]->1([C:22]([C:23]([H:55])([H:56])[H:57])([C:24]([H:58])([H:59])[H:60])[H:54])[C:25]([C:26]([H:62])([H:63])[H:64])([C:27]([H:65])([H:66])[H:67])[H:61])([H:28])([H:29])[H:30]", "dummies": []}
C      0.5257    -0.9763     4.8627
C      0.3801    -0.6960     3.4353
N      0.2515    -0.4603     2.2365
Mn     0.0000     0.0000     0.0000
C      1.1083     1.9689     0.3823
O      1.6902     3.0056     0.5844
C     -0.1580     0.7005    -2.1836
O     -0.2409     1.0683    -3.3290
H      1.6075    -0.7891    -0.4020
N     -2.0347     0.9604     0.4049
C     -2.0478     1.5020     1.7048
C     -3.0790     2.6326     1.8769
N     -3.0043     3.1783     3.2509
C     -3.7871     2.4060     4.2551
C     -5.2479     2.8644     4.3870
C     -3.0755     2.4165     5.6131
C     -3.0218     4.6629     3.3775
C     -1.6192     5.2150     3.1077
C     -4.0629     5.3627     2.4777
C     -2.9965    -0.0470     0.1595
C     -2.4491    -1.4673     0.4827
N     -1.3070    -1.9232    -0.2891
C     -0.6901    -3.1764     0.2569
C     -1.1995    -3.6912     1.6321
C      0.8427    -3.1219     0.3375
C     -1.6360    -2.0388    -1.7136
C     -0.4413    -2.4621    -2.5955
C     -2.8409    -2.9645    -2.0351
H      1.5643    -0.7503     5.1800
H      0.3045    -2.0467     5.0527
H     -0.1831    -0.3444     5.4365
H     -2.1388     1.6337    -0.2080
H     -2.2512     0.7047     2.4516
H     -1.0422     1.9167     1.9164
H     -2.8259     3.4030     1.1215
H     -4.1043     2.2708     1.6518
H     -3.8276     1.3370     3.9506
H     -5.7890     2.1924     5.0869
H     -5.3194     3.8979     4.7842
H     -5.7593     2.8050     3.4042
H     -3.5629     1.6945     6.3028
H     -2.0148     2.1122     5.4844
H     -3.1064     3.4204     6.0838
H     -3.2607     4.9494     4.4232
H     -1.3047     5.0107     2.0625
H     -1.5986     6.3126     3.2795
H     -0.8894     4.7388     3.7967
H     -3.7283     5.4172     1.4211
H     -5.0417     4.8477     2.5113
H     -4.2145     6.4053     2.8302
H     -3.9005     0.1243     0.7881
H     -3.3270    -0.0073    -0.8989
H     -2.1533    -1.4280     1.5454
H     -3.2855    -2.1924     0.3969
H     -0.9185    -4.0008    -0.4461
H     -0.7467    -4.6814     1.8554
H     -2.2964    -3.8559     1.6228
H     -0.9172    -3.0104     2.4604
H      1.3081    -2.9443    -0.6454
H      1.1927    -2.3864     1.0790
H      1.2345    -4.1098     0.6633
H     -1.9195    -1.0361    -2.0646
H     -0.6846    -2.2806    -3.6646
H      0.4525    -1.8552    -2.3620
H     -0.1978    -3.5393    -2.4920
H     -2.7917    -3.9369    -1.5090
H     -3.7952    -2.4662    -1.7662
H     -2.8993    -3.1657    -3.1265
68
{"conf": 1, "E": 147.22, "rms": -1.0, "geom": "OH", "total_charge": 0, "CA_charge": 1, "smiles": "C[C:1]#[3N:2]->[Mn+:3]1(<-[4C-:4]#[O+:5])(<-[5C-:6]#[O+:7])(<-[6H-:8])<-[1N@H:9]([CH2:10][CH2:11][N:12]([CH:13]([CH3:14])[CH3:15])[CH:16]([CH3:17])[CH3:18])[CH2:19][CH2:20][2N:21]->1([CH:22]([CH3:23])[CH3:24])[CH:25]([CH3:26])[CH3:27]", "smiles3D": "C([C:1]#[3N:2]->[Mn+:3]1(<-[4C-:4]#[O+:5])(<-[5C-:6]#[O+:7])(<-[6H-:8])<-[1N@@:9]([C:10]([C:11]([N:12]([C:13]([C:14]([H:37])([H:38])[H:39])([C:15]([H:40])([H:41])[H:42])[H:36])[C:16]([C:17]([H:44])([H:45])[H:46])([C:18]([H:47])([H:48])[H:49])[H:43])([H:34])[H:35])([H:32])[H:33])([H:31])[C:19]([H:50])([H:51])[C:20]([H:52])([H:53])[2N:21]->1([C:22]([C:23]([H:55])([H:56])[H:57])([C:24]([H:58])([H:59])[H:60])[H:54])[C:25]([C:26]([H:62])([H:63])[H:64])([C:27]([H:65])([H:66])[H:67])[H:61])([H:28])([H:29])[H:30]", "smiles3Dx": "C([C:1]#[3N:2]->[Mn+:3]1(<-[4C-:4]#[O+:5])(<-[5C-:6]#[O+:7])(<-[6H-:8])<-[1N@@:9]([C:10]([C:11]([N:12]([C:13]([C:14]([H:37])([H:38])[H:39])([C:15]([H:40])([H:41])[H:42])[H:36])[C:16]([C:17]([H:44])([H:45])[H:46])([C:18]([H:47])([H:48])[H:49])[H:43])([H:34])[H:35])([H:32])[H:33])([H:31])[C:19]([H:50])([H:51])[C:20]([H:52])([H:53])[2N:21]->1([C:22]([C:23]([H:55])([H:56])[H:57])([C:24]([H:58])([H:59])[H:60])[H:54])[C:25]([C:26]([H:62])([H:63])[H:64])([C:27]([H:65])([H:66])[H:67])[H:61])([H:28])([H:29])[H:30]", "dummies": []}
C      3.7807     3.2255    -0.3853
C      2.6728     2.2776    -0.2794
N      1.7448     1.4778    -0.1836
Mn     0.0000     0.0000     0.0000
C     -1.3598     1.8328     0.2100
O     -2.0746     2.7974     0.3221
C     -1.9305    -1.2383     0.1784
O     -2.9422    -1.8878     0.2727
H     -0.2255     0.0695    -1.8195
N      0.2042    -0.2536     2.2528
C      0.6438     0.9483     2.8361
C      0.4969     0.9582     4.3805
N      1.1715     2.0967     5.0738
C      2.5643     1.8184     5.5474
C      2.6116     0.6612     6.5608
C      3.5684     1.5942     4.4079
C      0.9144     3.4430     4.4654
C      1.6506     4.5940     5.1823
C     -0.5930     3.7673     4.4971
C      1.0094    -1.4021     2.4921
C      1.1371    -2.4090     1.2910
N      1.3838    -1.8840    -0.0450
C      0.7726    -2.7367    -1.0829
C      1.0495    -4.2674    -0.9976
C      1.0037    -2.2750    -2.5472
C      2.7965    -1.5208    -0.3121
C      3.7041    -2.7012    -0.7411
C      3.5479    -0.8097     0.8303
H      3.9558     3.6991     0.6027
H      4.6968     2.6875    -0.7048
H      3.5296     4.0066    -1.1318
H     -0.6435    -0.4231     2.5612
H      0.0304     1.7666     2.4164
H      1.6914     1.1435     2.5641
H      0.8450    -0.0114     4.7750
H     -0.5842     0.9762     4.6306
H      2.9324     2.6790     6.1386
H      3.5553     0.7112     7.1460
H      1.7602     0.7387     7.2700
H      2.5883    -0.3311     6.0644
H      3.4183     0.6040     3.9320
H      3.4828     2.3950     3.6445
H      4.6027     1.6186     4.8125
H      1.2587     3.4608     3.4094
H      2.7406     4.5548     4.9751
H      1.3044     5.5797     4.8036
H      1.4670     4.5551     6.2776
H     -1.1787     3.0722     3.8646
H     -0.9756     3.7089     5.5386
H     -0.7841     4.7881     4.1021
H      2.0183    -1.1118     2.8313
H      0.5516    -1.9663     3.3409
H      1.9419    -3.1334     1.5444
H      0.1789    -2.9757     1.2765
H     -0.3071    -2.6329    -0.9183
H      0.2599    -4.8019    -1.5683
H      2.0086    -4.5735    -1.4533
H      1.0106    -4.6649     0.0338
H      1.2739    -1.2101    -2.6301
H      1.7868    -2.8605    -3.0680
H      0.0702    -2.4252    -3.1314
H      2.7784    -0.8011    -1.1534
H      3.5350    -3.0004    -1.7881
H      4.7766    -2.4086    -0.7165
H      3.5856    -3.5644    -0.0556
H      3.8424    -1.5249     1.6279
H      4.4842    -0.3575     0.4369
H      2.9768     0.0146     1.2564
68
{"conf": 2, "E": 150.79, "rms": -1.0, "geom": "OH", "total_charge": 0, "CA_charge": 1, "smiles": "C[C:1]#[3N:2]->[Mn+:3]1(<-[4C-:4]#[O+:5])(<-[5C-:6]#[O+:7])(<-[6H-:8])<-[1N@H:9]([CH2:10][CH2:11][N:12]([CH:13]([CH3:14])[CH3:15])[CH:16]([CH3:17])[CH3:18])[CH2:19][CH2:20][2N:21]->1([CH:22]([CH3:23])[CH3:24])[CH:25]([CH3:26])[CH3:27]", "smiles3D": "C([C:1]#[3N:2]->[Mn+:3]1(<-[4C-:4]#[O+:5])(<-[5C-:6]#[O+:7])(<-[6H-:8])<-[1N@@:9]([C:10]([C:11]([N:12]([C:13]([C:14]([H:37])([H:38])[H:39])([C:15]([H:40])([H:41])[H:42])[H:36])[C:16]([C:17]([H:44])([H:45])[H:46])([C:18]([H:47])([H:48])[H:49])[H:43])([H:34])[H:35])([H:32])[H:33])([H:31])[C:19]([H:50])([H:51])[C:20]([H:52])([H:53])[2N:21]->1([C:22]([C:23]([H:55])([H:56])[H:57])([C:24]([H:58])([H:59])[H:60])[H:54])[C:25]([C:26]([H:62])([H:63])[H:64])([C:27]([H:65])([H:66])[H:67])[H:61])([H:28])([H:29])[H:30]", "smiles3Dx": "C([C:1]#[3N:2]->[Mn+:3]1(<-[4C-:4]#[O+:5])(<-[5C-:6]#[O+:7])(<-[6H-:8])<-[1N@@:9]([C:10]([C:11]([N:12]([C:13]([C:14]([H:37])([H:38])[H:39])([C:15]([H:40])([H:41])[H:42])[H:36])[C:16]([C:17]([H:44])([H:45])[H:46])([C:18]([H:47])([H:48])[H:49])[H:43])([H:34])[H:35])([H:32])[H:33])([H:31])[C:19]([H:50])([H:51])[C:20]([H:52])([H:53])[2N:21]->1([C:22]([C:23]([H:55])([H:56])[H:57])([C:24]([H:58])([H:59])[H:60])[H:54])[C:25]([C:26]([H:62])([H:63])[H:64])([C:27]([H:65])([H:66])[H:67])[H:61])([H:28])([H:29])[H:30]", "dummies": []}
C     -1.0670     3.1669    -3.6969
C     -0.7516     2.2507    -2.6019
N     -0.4864     1.4839    -1.6784
Mn     0.0000     0.0000     0.0000
C     -0.7108    -1.5674    -1.5151
O     -1.0858    -2.3916    -2.3114
C      0.3624    -1.8478     1.3189
O      0.5530    -2.8240     2.0011
H      1.7162    -0.1201    -0.6521
N     -2.0264     0.3069     0.9907
C     -3.0749    -0.0380     0.1152
C     -3.5213    -1.5044     0.2851
N     -4.4027    -1.6499     1.4678
C     -4.1667    -2.8478     2.3252
C     -3.8894    -4.1485     1.5405
C     -3.0305    -2.5613     3.3095
C     -5.8273    -1.3004     1.2012
C     -6.6675    -2.4721     0.6666
C     -6.4691    -0.6795     2.4477
C     -2.0219     1.6555     1.3790
C     -0.7316     2.1218     2.1400
N      0.5535     1.6684     1.5762
C      1.2660     2.7548     0.8342
C      0.3865     3.7771     0.0582
C      2.2520     3.6226     1.6750
C      1.4144     1.0491     2.6098
C      2.6864     0.3812     2.0188
C      0.7257     0.0226     3.5584
H     -0.8082     4.2030    -3.3963
H     -2.1506     3.1081    -3.9273
H     -0.4811     2.8847    -4.5956
H     -2.0587    -0.2063     1.7454
H     -3.9556     0.6264     0.2689
H     -2.7169     0.1057    -0.9243
H     -2.5962    -2.1020     0.3941
H     -4.0390    -1.8520    -0.6357
H     -5.0592    -3.0428     2.9558
H     -2.8526    -4.1818     1.1459
H     -4.0134    -5.0214     2.2164
H     -4.5933    -4.2711     0.6954
H     -2.0684    -2.4322     2.7754
H     -2.9261    -3.4003     4.0302
H     -3.2495    -1.6334     3.8797
H     -5.8766    -0.5114     0.4191
H     -6.7714    -3.2819     1.4175
H     -7.6876    -2.1140     0.4110
H     -6.2154    -2.8791    -0.2611
H     -7.4622    -0.2526     2.1910
H     -6.6121    -1.4298     3.2521
H     -5.8266     0.1411     2.8324
H     -2.8973     1.8346     2.0482
H     -2.1594     2.2833     0.4799
H     -0.8525     1.7975     3.1881
H     -0.7559     3.2290     2.1887
H      1.8674     2.2262     0.0656
H      0.1572     4.6739     0.6749
H     -0.5756     3.3946    -0.2685
H      0.9345     4.1337    -0.8407
H      3.1450     3.0741     2.0278
H      2.6554     4.4565     1.0595
H      1.7241     4.0669     2.5456
H      1.7598     1.8606     3.2815
H      3.3920     0.1432     2.8437
H      3.2401     1.0169     1.3073
H      2.4680    -0.5599     1.4938
H     -0.2495    -0.3251     3.1772
H      0.5263     0.4984     4.5433
H      1.3646    -0.8609     3.7741
68
{"conf": 3, "E": 137.29, "rms": -1.0, "geom": "OH", "total_charge": 0, "CA_charge": 1, "smiles": "C[C:1]#[3N:2]->[Mn+:3]1(<-[4C-:4]#[O+:5])(<-[5C-:6]#[O+:7])(<-[6H-:8])<-[1N@H:9]([CH2:10][CH2:11][N:12]([CH:13]([CH3:14])[CH3:15])[CH:16]([CH3:17])[CH3:18])[CH2:19][CH2:20][2N:21]->1([CH:22]([CH3:23])[CH3:24])[CH:25]([CH3:26])[CH3:27]", "smiles3D": "C([C:1]#[3N:2]->[Mn+:3]1(<-[4C-:4]#[O+:5])(<-[5C-:6]#[O+:7])(<-[6H-:8])<-[1N@@:9]([C:10]([C:11]([N:12]([C:13]([C:14]([H:37])([H:38])[H:39])([C:15]([H:40])([H:41])[H:42])[H:36])[C:16]([C:17]([H:44])([H:45])[H:46])([C:18]([H:47])([H:48])[H:49])[H:43])([H:34])[H:35])([H:32])[H:33])([H:31])[C:19]([H:50])([H:51])[C:20]([H:52])([H:53])[2N:21]->1([C:22]([C:23]([H:55])([H:56])[H:57])([C:24]([H:58])([H:59])[H:60])[H:54])[C:25]([C:26]([H:62])([H:63])[H:64])([C:27]([H:65])([H:66])[H:67])[H:61])([H:28])([H:29])[H:30]", "smiles3Dx": "C([C:1]#[3N:2]->[Mn+:3]1(<-[4C-:4]#[O+:5])(<-[5C-:6]#[O+:7])(<-[6H-:8])<-[1N@@:9]([C:10]([C:11]([N:12]([C:13]([C:14]([H:37])([H:38])[H:39])([C:15]([H:40])([H:41])[H:42])[H:36])[C:16]([C:17]([H:44])([H:45])[H:46])([C:18]([H:47])([H:48])[H:49])[H:43])([H:34])[H:35])([H:32])[H:33])([H:31])[C:19]([H:50])([H:51])[C:20]([H:52])([H:53])[2N:21]->1([C:22]([C:23]([H:55])([H:56])[H:57])([C:24]([H:58])([H:59])[H:60])[H:54])[C:25]([C:26]([H:62])([H:63])[H:64])([C:27]([H:65])([H:66])[H:67])[H:61])([H:28])([H:29])[H:30]", "dummies": []}
C      4.9131     0.6836     0.5344
C      3.4723     0.4871     0.3834
N      2.2622     0.3206     0.2507
Mn     0.0000     0.0000     0.0000
C      0.0215    -0.9821     2.0701
O      0.0331    -1.4993     3.1594
C     -2.2535    -0.4406    -0.0326
O     -3.4367    -0.6731    -0.0487
H     -0.2760     1.6205     0.8150
N      0.3786    -1.9878    -1.0758
C      1.5001    -2.6327    -0.5238
C      1.6735    -4.0925    -0.9962
N      2.3166    -4.1551    -2.3310
C      3.8081    -4.0414    -2.2652
C      4.5631    -5.3758    -2.2283
C      4.3522    -3.1145    -3.3600
C      1.6541    -5.1291    -3.2517
C      2.0669    -4.9517    -4.7164
C      1.7494    -6.6030    -2.8075
C      0.4825    -1.6804    -2.4503
C     -0.3930    -0.4587    -2.8336
N     -0.0686     0.8047    -2.1953
C      1.2886     1.2423    -2.5340
C      1.7104     2.5598    -1.8494
C      1.5787     1.3612    -4.0547
C     -1.0960     1.8674    -2.4443
C     -1.4774     2.6672    -1.1890
C     -2.4253     1.4368    -3.1256
H      5.1592     0.8064     1.6090
H      5.4499    -0.1990     0.1296
H      5.2217     1.5918    -0.0230
H     -0.3645    -2.5077    -0.9382
H      1.3785    -2.6429     0.5777
H      2.4214    -2.0586    -0.7567
H      0.6693    -4.5696    -0.9942
H      2.2824    -4.6516    -0.2508
H      4.0880    -3.5321    -1.3149
H      4.1282    -6.0472    -1.4594
H      5.6229    -5.1931    -1.9490
H      4.5701    -5.8696    -3.2194
H      5.3846    -2.7948    -3.1014
H      3.7229    -2.2043    -3.4420
H      4.3998    -3.6135    -4.3464
H      0.5670    -4.8885    -3.2473
H      1.3536    -5.4938    -5.3737
H      2.0376    -3.8769    -4.9947
H      3.0753    -5.3667    -4.9101
H      1.6699    -6.7032    -1.7060
H      2.6840    -7.0867    -3.1508
H      0.9114    -7.1767    -3.2583
H      1.5312    -1.4892    -2.7497
H      0.1225    -2.5546    -3.0397
H     -1.4218    -0.7414    -2.5480
H     -0.3723    -0.3469    -3.9384
H      1.9791     0.4768    -2.1465
H      1.2237     3.4478    -2.3019
H      2.8085     2.6978    -1.9509
H      1.4919     2.5250    -0.7663
H      0.7936     1.9207    -4.5984
H      2.5498     1.8728    -4.2282
H      1.6791     0.3555    -4.5126
H     -0.6542     2.6047    -3.1429
H     -2.0349     2.0539    -0.4617
H     -0.6098     3.1516    -0.7144
H     -2.1498     3.5055    -1.4736
H     -3.0308     0.7769    -2.4712
H     -3.0437     2.3336    -3.3470
H     -2.2417     0.9490    -4.1046
68
{"conf": 4, "E": 141.32, "rms": -1.0, "geom": "OH", "total_charge": 0, "CA_charge": 1, "smiles": "C[C:1]#[3N:2]->[Mn+:3]1(<-[4C-:4]#[O+:5])(<-[5C-:6]#[O+:7])(<-[6H-:8])<-[1N@H:9]([CH2:10][CH2:11][N:12]([CH:13]([CH3:14])[CH3:15])[CH:16]([CH3:17])[CH3:18])[CH2:19][CH2:20][2N:21]->1([CH:22]([CH3:23])[CH3:24])[CH:25]([CH3:26])[CH3:27]", "smiles3D": "C([C:1]#[3N:2]->[Mn+:3]1(<-[4C-:4]#[O+:5])(<-[5C-:6]#[O+:7])(<-[6H-:8])<-[1N@@:9]([C:10]([C:11]([N:12]([C:13]([C:14]([H:37])([H:38])[H:39])([C:15]([H:40])([H:41])[H:42])[H:36])[C:16]([C:17]([H:44])([H:45])[H:46])([C:18]([H:47])([H:48])[H:49])[H:43])([H:34])[H:35])([H:32])[H:33])([H:31])[C:19]([H:50])([H:51])[C:20]([H:52])([H:53])[2N:21]->1([C:22]([C:23]([H:55])([H:56])[H:57])([C:24]([H:58])([H:59])[H:60])[H:54])[C:25]([C:26]([H:62])([H:63])[H:64])([C:27]([H:65])([H:66])[H:67])[H:61])([H:28])([H:29])[H:30]", "smiles3Dx": "C([C:1]#[3N:2]->[Mn+:3]1(<-[4C-:4]#[O+:5])(<-[5C-:6]#[O+:7])(<-[6H-:8])<-[1N@@:9]([C:10]([C:11]([N:12]([C:13]([C:14]([H:37])([H:38])[H:39])([C:15]([H:40])([H:41])[H:42])[H:36])[C:16]([C:17]([H:44])([H:45])[H:46])([C:18]([H:47])([H:48])[H:49])[H:43])([H:34])[H:35])([H:32])[H:33])([H:31])[C:19]([H:50])([H:51])[C:20]([H:52])([H:53])[2N:21]->1([C:22]([C:23]([H:55])([H:56])[H:57])([C:24]([H:58])([H:59])[H:60])[H:54])[C:25]([C:26]([H:62])([H:63])[H:64])([C:27]([H:65])([H:66])[H:67])[H:61])([H:28])([H:29])[H:30]", "dummies": []}
C     -2.6426    -2.7905    -3.1780
C     -1.8684    -1.9721    -2.2459
N     -1.2178    -1.2867    -1.4607
Mn     0.0000     0.0000     0.0000
C      1.5274     0.2555    -1.6867
O      2.3320     0.3889    -2.5749
C      1.3736     1.3411     1.2512
O      2.1024     2.0483     1.9017
H     -0.8796     1.4833    -0.6293
N      1.1240    -1.8083     0.7883
C      0.9937    -2.8909    -0.1011
C      2.0361    -4.0034     0.1348
N      2.1487    -4.9069    -1.0422
C      3.5254    -5.4513    -1.2146
C      3.7932    -5.8504    -2.6739
C      3.8412    -6.6031    -0.2459
C      1.0437    -5.8957    -1.2602
C      0.0324    -5.3415    -2.2676
C      0.3376    -6.3838     0.0192
C      0.6199    -1.9996     2.0871
C     -0.9218    -1.8024     2.2042
N     -1.4590    -0.5012     1.7877
C     -1.4645     0.5170     2.8781
C     -0.3813     0.4165     3.9882
C     -1.4519     1.9734     2.3590
C     -2.8167    -0.7332     1.2320
C     -3.4931     0.4856     0.5823
C     -3.8394    -1.3608     2.2248
H     -1.9669    -3.2054    -3.9540
H     -3.1246    -3.6228    -2.6251
H     -3.4219    -2.1653    -3.6601
H      2.0069    -1.5668     0.8403
H     -0.0219    -3.3221    -0.0234
H      1.1271    -2.4999    -1.1323
H      1.8233    -4.5668     1.0641
H      3.0025    -3.4890     0.3198
H      4.2661    -4.6463    -1.0084
H      3.2789    -6.7924    -2.9527
H      3.4575    -5.0401    -3.3554
H      4.8830    -6.0039    -2.8277
H      4.9141    -6.8788    -0.3282
H      3.6479    -6.2893     0.8009
H      3.2364    -7.5054    -0.4710
H      1.4392    -6.8153    -1.7369
H     -0.5709    -4.5248    -1.8310
H      0.5621    -4.9567    -3.1649
H     -0.6626    -6.1454    -2.5921
H     -0.3655    -7.2064    -0.2328
H     -0.2507    -5.5758     0.4996
H      1.0772    -6.7852     0.7425
H      1.1280    -1.2929     2.7657
H      0.8652    -3.0254     2.4402
H     -1.2149    -2.0085     3.2536
H     -1.3734    -2.6165     1.5974
H     -2.4211     0.3949     3.4201
H     -0.3978    -0.5409     4.5418
H      0.6351     0.6249     3.6160
H     -0.5887     1.1894     4.7602
H     -0.5591     2.5481     2.6848
H     -2.3326     2.5247     2.7534
H     -1.4851     2.0254     1.2715
H     -2.7002    -1.4699     0.4156
H     -2.8742     0.9103    -0.2208
H     -4.4385     0.1643     0.0938
H     -3.7683     1.2576     1.3275
H     -4.6966    -1.7736     1.6504
H     -3.4183    -2.2037     2.8043
H     -4.2616    -0.6146     2.9288
68
{"conf": 5, "E": 160.11, "rms": -1.0, "geom": "OH", "total_charge": 0, "CA_charge": 1, "smiles": "C[C:1]#[3N:2]->[Mn+:3]1(<-[4C-:4]#[O+:5])(<-[5C-:6]#[O+:7])(<-[6H-:8])<-[1N@H:9]([CH2:10][CH2:11][N:12]([CH:13]([CH3:14])[CH3:15])[CH:16]([CH3:17])[CH3:18])[CH2:19][CH2:20][2N:21]->1([CH:22]([CH3:23])[CH3:24])[CH:25]([CH3:26])[CH3:27]", "smiles3D": "C([C:1]#[3N:2]->[Mn+:3]1(<-[4C-:4]#[O+:5])(<-[5C-:6]#[O+:7])(<-[6H-:8])<-[1N@@:9]([C:10]([C:11]([N:12]([C:13]([C:14]([H:37])([H:38])[H:39])([C:15]([H:40])([H:41])[H:42])[H:36])[C:16]([C:17]([H:44])([H:45])[H:46])([C:18]([H:47])([H:48])[H:49])[H:43])([H:34])[H:35])([H:32])[H:33])([H:31])[C:19]([H:50])([H:51])[C:20]([H:52])([H:53])[2N:21]->1([C:22]([C:23]([H:55])([H:56])[H:57])([C:24]([H:58])([H:59])[H:60])[H:54])[C:25]([C:26]([H:62])([H:63])[H:64])([C:27]([H:65])([H:66])[H:67])[H:61])([H:28])([H:29])[H:30]", "smiles3Dx": "C([C:1]#[3N:2]->[Mn+:3]1(<-[4C-:4]#[O+:5])(<-[5C-:6]#[O+:7])(<-[6H-:8])<-[1N@@:9]([C:10]([C:11]([N:12]([C:13]([C:14]([H:37])([H:38])[H:39])([C:15]([H:40])([H:41])[H:42])[H:36])[C:16]([C:17]([H:44])([H:45])[H:46])([C:18]([H:47])([H:48])[H:49])[H:43])([H:34])[H:35])([H:32])[H:33])([H:31])[C:19]([H:50])([H:51])[C:20]([H:52])([H:53])[2N:21]->1([C:22]([C:23]([H:55])([H:56])[H:57])([C:24]([H:58])([H:59])[H:60])[H:54])[C:25]([C:26]([H:62])([H:63])[H:64])([C:27]([H:65])([H:66])[H:67])[H:61])([H:28])([H:29])[H:30]", "dummies": []}
C     -2.6239    -3.9814     1.4789
C     -1.8423    -2.8182     1.0629
N     -1.1842    -1.8427     0.7072
Mn     0.0000     0.0000     0.0000
C     -2.0685     0.8134    -0.5608
O     -3.1569     1.2398    -0.8571
C      0.7178     1.9543    -0.9681
O      1.0829     2.9824    -1.4825
H     -0.1376     0.7850     1.6586
N      0.2999    -1.0592    -1.9983
C     -0.8029    -1.8966    -2.2554
C     -1.0049    -2.1775    -3.7567
N     -1.8591    -3.3745    -3.9798
C     -1.5115    -4.1000    -5.2341
C     -1.9135    -5.5807    -5.1552
C     -2.0785    -3.4269    -6.4947
C     -3.3261    -3.2326    -3.7102
C     -3.9085    -1.8319    -3.9800
C     -3.6496    -3.6966    -2.2862
C      1.5631    -1.7211    -1.9638
C      2.1967    -1.9383    -0.5414
N      2.1542    -0.8483     0.4352
C      2.3110    -1.4451     1.8130
C      1.0793    -2.1899     2.3509
C      2.7546    -0.5009     2.9662
C      3.2375     0.1496     0.1950
C      2.9538     1.5206     0.8678
C      3.6696     0.4326    -1.2640
H     -2.3079    -4.2947     2.4950
H     -3.7014    -3.7177     1.4893
H     -2.4545    -4.8133     0.7647
H      0.3226    -0.3993    -2.6354
H     -1.7061    -1.3958    -1.8686
H     -0.6841    -2.8647    -1.7161
H      0.0052    -2.3329    -4.1882
H     -1.4037    -1.2794    -4.2708
H     -0.4046    -4.1198    -5.3514
H     -1.5818    -6.0115    -4.1866
H     -3.0083    -5.7241    -5.2578
H     -1.4214    -6.1480    -5.9741
H     -3.1859    -3.4852    -6.5266
H     -1.6812    -3.9321    -7.4007
H     -1.7694    -2.3616    -6.5336
H     -3.9032    -3.9154    -4.3661
H     -5.0159    -1.8660    -3.8976
H     -3.5417    -1.0845    -3.2477
H     -3.6586    -1.4962    -5.0074
H     -4.7483    -3.8076    -2.1629
H     -3.1769    -4.6829    -2.0920
H     -3.2937    -2.9737    -1.5279
H      2.2732    -1.1660    -2.6013
H      1.4714    -2.7303    -2.4304
H      3.2574    -2.2469    -0.6845
H      1.6759    -2.8179    -0.1287
H      3.1228    -2.2078     1.7289
H      0.7470    -3.0232     1.7114
H      1.3329    -2.6911     3.3102
H      0.2707    -1.4697     2.5846
H      3.7921    -0.1373     2.8437
H      2.0346     0.3270     3.1204
H      2.7951    -1.0593     3.9266
H      4.1546    -0.2626     0.6758
H      1.9367     1.5539     1.2899
H      3.6875     1.7312     1.6725
H      3.0602     2.3817     0.1749
H      2.8359     0.8050    -1.8853
H      4.4581     1.2165    -1.2762
H      4.1582    -0.4508    -1.7222
68
{"conf": 6, "E": 136.96, "rms": -1.0, "geom": "OH", "total_charge": 0, "CA_charge": 1, "smiles": "C[C:1]#[3N:2]->[Mn+:3]1(<-[4C-:4]#[O+:5])(<-[5C-:6]#[O+:7])(<-[6H-:8])<-[1N@H:9]([CH2:10][CH2:11][N:12]([CH:13]([CH3:14])[CH3:15])[CH:16]([CH3:17])[CH3:18])[CH2:19][CH2:20][2N:21]->1([CH:22]([CH3:23])[CH3:24])[CH:25]([CH3:26])[CH3:27]", "smiles3D": "C([C:1]#[3N:2]->[Mn+:3]1(<-[4C-:4]#[O+:5])(<-[5C-:6]#[O+:7])(<-[6H-:8])<-[1N@@:9]([C:10]([C:11]([N:12]([C:13]([C:14]([H:37])([H:38])[H:39])([C:15]([H:40])([H:41])[H:42])[H:36])[C:16]([C:17]([H:44])([H:45])[H:46])([C:18]([H:47])([H:48])[H:49])[H:43])([H:34])[H:35])([H:32])[H:33])([H:31])[C:19]([H:50])([H:51])[C:20]([H:52])([H:53])[2N:21]->1([C:22]([C:23]([H:55])([H:56])[H:57])([C:24]([H:58])([H:59])[H:60])[H:54])[C:25]([C:26]([H:62])([H:63])[H:64])([C:27]([H:65])([H:66])[H:67])[H:61])([H:28])([H:29])[H:30]", "smiles3Dx": "C([C:1]#[3N:2]->[Mn+:3]1(<-[4C-:4]#[O+:5])(<-[5C-:6]#[O+:7])(<-[6H-:8])<-[1N@@:9]([C:10]([C:11]([N:12]([C:13]([C:14]([H:37])([H:38])[H:39])([C:15]([H:40])([H:41])[H:42])[H:36])[C:16]([C:17]([H:44])([H:45])[H:46])([C:18]([H:47])([H:48])[H:49])[H:43])([H:34])[H:35])([H:32])[H:33])([H:31])[C:19]([H:50])([H:51])[C:20]([H:52])([H:53])[2N:21]->1([C:22]([C:23]([H:55])([H:56])[H:57])([C:24]([H:58])([H:59])[H:60])[H:54])[C:25]([C:26]([H:62])([H:63])[H:64])([C:27]([H:65])([H:66])[H:67])[H:61])([H:28])([H:29])[H:30]", "dummies": []}
C     -2.9812     0.6126    -3.9535
C     -2.1107     0.4425    -2.7914
N     -1.3792     0.2926    -1.8156
Mn     0.0000     0.0000     0.0000
C      1.6728     0.9197    -1.2671
O      2.5531     1.4031    -1.9345
C      1.5657    -0.2071     1.6671
O      2.3890    -0.3158     2.5415
H     -0.4519     1.6870     0.5621
N      0.4917    -2.1266    -0.6936
C      0.5217    -2.1835    -2.0962
C      1.0765    -3.5134    -2.6350
N      1.1429    -3.4668    -4.1141
C     -0.1502    -3.8291    -4.7725
C     -0.4889    -2.8589    -5.9107
C     -0.2648    -5.2925    -5.2160
C      2.4571    -3.9170    -4.6624
C      2.6665    -3.5278    -6.1298
C      2.7714    -5.4066    -4.4193
C     -0.4615    -2.9769    -0.0883
C     -0.9304    -2.4268     1.2849
N     -1.5947    -1.1346     1.2811
C     -2.8290    -1.1702     0.4924
C     -3.8527    -2.2545     0.9251
C     -3.5579     0.1879     0.4107
C     -1.8054    -0.5802     2.6578
C     -1.1142    -1.3134     3.8415
C     -1.4502     0.9091     2.7875
H     -2.7348    -0.1568    -4.7141
H     -2.8286     1.6229    -4.3854
H     -4.0396     0.4988    -3.6412
H      1.3258    -2.3260    -0.3672
H     -0.4997    -2.0255    -2.5019
H      1.1678    -1.3620    -2.4669
H      0.4464    -4.3656    -2.2992
H      2.0814    -3.6605    -2.1821
H     -0.9785    -3.6882    -4.0411
H     -0.2792    -1.8145    -5.5954
H     -1.5694    -2.9338    -6.1595
H      0.0792    -3.0824    -6.8339
H     -1.3204    -5.5170    -5.4806
H      0.0224    -5.9713    -4.3864
H      0.3465    -5.4981    -6.1158
H      3.2438    -3.3470    -4.1168
H      2.0816    -4.1735    -6.8133
H      2.3925    -2.4632    -6.2864
H      3.7383    -3.6466    -6.3979
H      3.8711    -5.5604    -4.4555
H      2.4173    -5.7396    -3.4223
H      2.3322    -6.0604    -5.1972
H      0.0096    -3.9738     0.0848
H     -1.3437    -3.1383    -0.7416
H     -0.0107    -2.3455     1.8911
H     -1.5792    -3.1902     1.7640
H     -2.5412    -1.4116    -0.5432
H     -3.5058    -3.2630     0.6199
H     -4.0371    -2.2594     2.0164
H     -4.8260    -2.0991     0.4118
H     -4.0750     0.4491     1.3566
H     -4.3301     0.1491    -0.3878
H     -2.8536     0.9940     0.1351
H     -2.8873    -0.6477     2.8853
H     -1.4413    -0.8660     4.8051
H     -0.0098    -1.2205     3.7973
H     -1.4120    -2.3807     3.8890
H     -2.0161     1.5430     2.0872
H     -1.7403     1.2728     3.7971
H     -0.3658     1.0851     2.6929
68
{"conf": 7, "E": 164.25, "rms": -1.0, "geom": "OH", "total_charge": 0, "CA_charge": 1, "smiles": "C[C:1]#[3N:2]->[Mn+:3]1(<-[4C-:4]#[O+:5])(<-[5C-:6]#[O+:7])(<-[6H-:8])<-[1N@H:9]([CH2:10][CH2:11][N:12]([CH:13]([CH3:14])[CH3:15])[CH:16]([CH3:17])[CH3:18])[CH2:19][CH2:20][2N:21]->1([CH:22]([CH3:23])[CH3:24])[CH:25]([CH3:26])[CH3:27]", "smiles3D": "C([C:1]#[3N:2]->[Mn+:3]1(<-[4C-:4]#[O+:5])(<-[5C-:6]#[O+:7])(<-[6H-:8])<-[1N@@:9]([C:10]([C:11]([N:12]([C:13]([C:14]([H:37])([H:38])[H:39])([C:15]([H:40])([H:41])[H:42])[H:36])[C:16]([C:17]([H:44])([H:45])[H:46])([C:18]([H:47])([H:48])[H:49])[H:43])([H:34])[H:35])([H:32])[H:33])([H:31])[C:19]([H:50])([H:51])[C:20]([H:52])([H:53])[2N:21]->1([C:22]([C:23]([H:55])([H:56])[H:57])([C:24]([H:58])([H:59])[H:60])[H:54])[C:25]([C:26]([H:62])([H:63])[H:64])([C:27]([H:65])([H:66])[H:67])[H:61])([H:28])([H:29])[H:30]", "smiles3Dx": "C([C:1]#[3N:2]->[Mn+:3]1(<-[4C-:4]#[O+:5])(<-[5C-:6]#[O+:7])(<-[6H-:8])<-[1N@@:9]([C:10]([C:11]([N:12]([C:13]([C:14]([H:37])([H:38])[H:39])([C:15]([H:40])([H:41])[H:42])[H:36])[C:16]([C:17]([H:44])([H:45])[H:46])([C:18]([H:47])([H:48])[H:49])[H:43])([H:34])[H:35])([H:32])[H:33])([H:31])[C:19]([H:50])([H:51])[C:20]([H:52])([H:53])[2N:21]->1([C:22]([C:23]([H:55])([H:56])[H:57])([C:24]([H:58])([H:59])[H:60])[H:54])[C:25]([C:26]([H:62])([H:63])[H:64])([C:27]([H:65])([H:66])[H:67])[H:61])([H:28])([H:29])[H:30]", "dummies": []}
C     -4.8706     0.8991     0.6193
C     -3.4413     0.6413     0.4510
N     -2.2396     0.4230     0.3123
Mn     0.0000     0.0000     0.0000
C     -0.4991     0.2444    -2.2246
O     -0.7619     0.3711    -3.3947
C      2.0749    -0.5389    -0.8245
O      3.1584    -0.8252    -1.2704
H      0.4227     1.7884     0.0948
N     -0.5019    -2.2239     0.0636
C     -1.7410    -2.4556    -0.5711
C     -1.9106    -3.9086    -1.0568
N     -0.8476    -4.2558    -2.0285
C     -1.1639    -3.8427    -3.4295
C      0.0440    -3.1790    -4.1027
C     -1.7717    -4.9443    -4.3056
C     -0.1599    -5.5449    -1.7211
C     -1.0565    -6.7908    -1.8613
C      1.1666    -5.7167    -2.4684
C     -0.4278    -2.6675     1.4200
C     -0.3014    -1.5521     2.5214
N      0.5230    -0.3704     2.2629
C      1.9681    -0.6496     2.4855
C      2.8962     0.3983     1.8118
C      2.5013    -2.0526     2.1080
C      0.0596     0.7308     3.1864
C     -1.2664     1.3962     2.7846
C      1.0385     1.9022     3.4776
H     -5.0571     1.2890     1.6410
H     -5.4354    -0.0447     0.4744
H     -5.2019     1.6479    -0.1292
H      0.1571    -2.6369    -0.4182
H     -2.5777    -2.2118     0.1219
H     -1.8222    -1.7837    -1.4431
H     -2.9174    -4.0347    -1.5138
H     -1.8901    -4.5737    -0.1672
H     -1.9354    -3.0397    -3.4014
H      0.5511    -2.4959    -3.3884
H     -0.2944    -2.5786    -4.9744
H      0.7747    -3.9213    -4.4770
H     -2.1786    -4.4943    -5.2364
H     -2.6133    -5.4380    -3.7769
H     -1.0130    -5.6914    -4.6094
H      0.1374    -5.5019    -0.6480
H     -1.0943    -7.1651    -2.9025
H     -2.0893    -6.5895    -1.5104
H     -0.6425    -7.6131    -1.2396
H      1.7494    -6.5434    -2.0085
H      1.0062    -5.9775    -3.5327
H      1.7725    -4.7892    -2.3911
H     -1.3373    -3.2605     1.6738
H      0.4190    -3.3738     1.5195
H      0.0599    -2.0385     3.4567
H     -1.3381    -1.2321     2.7232
H      2.1372    -0.5735     3.5846
H      3.6973    -0.0555     1.1915
H      3.4499     0.9893     2.5694
H      2.3194     1.0840     1.1686
H      2.1097    -2.8273     2.7977
H      2.2963    -2.3081     1.0528
H      3.6031    -2.0938     2.2508
H     -0.1216     0.2499     4.1784
H     -1.1460     1.9534     1.8360
H     -1.5644     2.1455     3.5497
H     -2.1194     0.6984     2.7724
H      0.5603     2.6416     4.1560
H      1.3055     2.4569     2.5563
H      1.9291     1.5785     4.0484
68
{"conf": 8, "E": 132.88, "rms": -1.0, "geom": "OH", "total_charge": 0, "CA_charge": 1, "smiles": "C[C:1]#[3N:2]->[Mn+:3]1(<-[4C-:4]#[O+:5])(<-[5C-:6]#[O+:7])(<-[6H-:8])<-[1N@H:9]([CH2:10][CH2:11][N:12]([CH:13]([CH3:14])[CH3:15])[CH:16]([CH3:17])[CH3:18])[CH2:19][CH2:20][2N:21]->1([CH:22]([CH3:23])[CH3:24])[CH:25]([CH3:26])[CH3:27]", "smiles3D": "C([C:1]#[3N:2]->[Mn+:3]1(<-[4C-:4]#[O+:5])(<-[5C-:6]#[O+:7])(<-[6H-:8])<-[1N@@:9]([C:10]([C:11]([N:12]([C:13]([C:14]([H:37])([H:38])[H:39])([C:15]([H:40])([H:41])[H:42])[H:36])[C:16]([C:17]([H:44])([H:45])[H:46])([C:18]([H:47])([H:48])[H:49])[H:43])([H:34])[H:35])([H:32])[H:33])([H:31])[C:19]([H:50])([H:51])[C:20]([H:52])([H:53])[2N:21]->1([C:22]([C:23]([H:55])([H:56])[H:57])([C:24]([H:58])([H:59])[H:60])[H:54])[C:25]([C:26]([H:62])([H:63])[H:64])([C:27]([H:65])([H:66])[H:67])[H:61])([H:28])([H:29])[H:30]", "smiles3Dx": "C([C:1]#[3N:2]->[Mn+:3]1(<-[4C-:4]#[O+:5])(<-[5C-:6]#[O+:7])(<-[6H-:8])<-[1N@@:9]([C:10]([C:11]([N:12]([C:13]([C:14]([H:37])([H:38])[H:39])([C:15]([H:40])([H:41])[H:42])[H:36])[C:16]([C:17]([H:44])([H:45])[H:46])([C:18]([H:47])([H:48])[H:49])[H:43])([H:34])[H:35])([H:32])[H:33])([H:31])[C:19]([H:50])([H:51])[C:20]([H:52])([H:53])[2N:21]->1([C:22]([C:23]([H:55])([H:56])[H:57])([C:24]([H:58])([H:59])[H:60])[H:54])[C:25]([C:26]([H:62])([H:63])[H:64])([C:27]([H:65])([H:66])[H:67])[H:61])([H:28])([H:29])[H:30]", "dummies": []}
C     -4.5635     0.9371    -1.7928
C     -3.2316     0.6582    -1.2583
N     -2.1113     0.4205    -0.8126
Mn     0.0000     0.0000     0.0000
C      0.3622     2.2388    -0.3261
O      0.5527     3.4169    -0.4991
C      2.2061    -0.0282     0.6467
O      3.3646    -0.0377     0.9819
H     -0.5942     0.3514     1.7056
N      0.7222    -0.5611    -2.0932
C      0.0044     0.1653    -3.0573
C      0.6437     0.1002    -4.4556
N     -0.1856     0.8499    -5.4260
C      0.0824     2.3143    -5.4538
C      1.2039     2.7192    -6.4229
C     -1.2081     3.0912    -5.7409
C     -0.4405     0.1848    -6.7349
C      0.8037    -0.4837    -7.3584
C     -1.5759    -0.8308    -6.5786
C      0.6191    -1.9711    -2.2032
C      0.6934    -2.7029    -0.8318
N     -0.2920    -2.3274     0.1581
C     -1.6723    -2.5546    -0.2742
C     -2.0678    -4.0082    -0.6165
C     -2.7181    -1.9997     0.7239
C      0.0060    -2.9224     1.4897
C      0.4940    -4.3994     1.4534
C      1.0258    -2.1455     2.3234
H     -4.9999     1.8082    -1.2623
H     -5.2130     0.0499    -1.6454
H     -4.4861     1.1634    -2.8761
H      1.6065    -0.3205    -2.1374
H     -0.0352     1.2227    -2.7323
H     -1.0404    -0.2118    -3.1233
H      1.6790     0.5036    -4.4224
H      0.7119    -0.9705    -4.7273
H      0.4109     2.6491    -4.4452
H      1.4061     3.8074    -6.3276
H      0.9272     2.5155    -7.4779
H      2.1415     2.1816    -6.1718
H     -1.5468     2.9508    -6.7877
H     -1.0427     4.1770    -5.5728
H     -2.0126     2.7516    -5.0541
H     -0.8041     0.9306    -7.4724
H      0.6127    -0.6896    -8.4332
H      1.6938     0.1703    -7.2912
H      1.0404    -1.4536    -6.8739
H     -2.4796    -0.3246    -6.1768
H     -1.8321    -1.2755    -7.5640
H     -1.2879    -1.6463    -5.8821
H     -0.3195    -2.2724    -2.7163
H      1.4666    -2.3387    -2.8299
H      1.6974    -2.4908    -0.4103
H      0.6459    -3.7907    -1.0335
H     -1.8035    -1.9731    -1.2028
H     -3.0611    -4.0020    -1.1152
H     -1.3700    -4.4859    -1.3290
H     -2.1792    -4.6290     0.2950
H     -3.6501    -1.7278     0.1844
H     -2.3262    -1.1045     1.2422
H     -3.0089    -2.7470     1.4930
H     -0.9182    -2.9249     2.0926
H     -0.1183    -5.0476     0.8076
H      1.5455    -4.4691     1.1010
H      0.4560    -4.8315     2.4767
H      2.0453    -2.2376     1.8998
H      0.7300    -1.0977     2.4600
H      1.0710    -2.5780     3.3466
68
{"conf": 9, "E": 137.01, "rms": -1.0, "geom": "OH", "total_charge": 0, "CA_charge": 1, "smiles": "C[C:1]#[3N:2]->[Mn+:3]1(<-[4C-:4]#[O+:5])(<-[5C-:6]#[O+:7])(<-[6H-:8])<-[1N@H:9]([CH2:10][CH2:11][N:12]([CH:13]([CH3:14])[CH3:15])[CH:16]([CH3:17])[CH3:18])[CH2:19][CH2:20][2N:21]->1([CH:22]([CH3:23])[CH3:24])[CH:25]([CH3:26])[CH3:27]", "smiles3D": "C([C:1]#[3N:2]->[Mn+:3]1(<-[4C-:4]#[O+:5])(<-[5C-:6]#[O+:7])(<-[6H-:8])<-[1N@@:9]([C:10]([C:11]([N:12]([C:13]([C:14]([H:37])([H:38])[H:39])([C:15]([H:40])([H:41])[H:42])[H:36])[C:16]([C:17]([H:44])([H:45])[H:46])([C:18]([H:47])([H:48])[H:49])[H:43])([H:34])[H:35])([H:32])[H:33])([H:31])[C:19]([H:50])([H:51])[C:20]([H:52])([H:53])[2N:21]->1([C:22]([C:23]([H:55])([H:56])[H:57])([C:24]([H:58])([H:59])[H:60])[H:54])[C:25]([C:26]([H:62])([H:63])[H:64])([C:27]([H:65])([H:66])[H:67])[H:61])([H:28])([H:29])[H:30]", "smiles3Dx": "C([C:1]#[3N:2]->[Mn+:3]1(<-[4C-:4]#[O+:5])(<-[5C-:6]#[O+:7])(<-[6H-:8])<-[1N@@:9]([C:10]([C:11]([N:12]([C:13]([C:14]([H:37])([H:38])[H:39])([C:15]([H:40])([H:41])[H:42])[H:36])[C:16]([C:17]([H:44])([H:45])[H:46])([C:18]([H:47])([H:48])[H:49])[H:43])([H:34])[H:35])([H:32])[H:33])([H:31])[C:19]([H:50])([H:51])[C:20]([H:52])([H:53])[2N:21]->1([C:22]([C:23]([H:55])([H:56])[H:57])([C:24]([H:58])([H:59])[H:60])[H:54])[C:25]([C:26]([H:62])([H:63])[H:64])([C:27]([H:65])([H:66])[H:67])[H:61])([H:28])([H:29])[H:30]", "dummies": []}
C      4.3624     0.4074     2.3851
C      3.0901     0.2883     1.6746
N      2.0173     0.1865     1.0844
Mn     0.0000     0.0000     0.0000
C     -0.1640     2.2774     0.1769
O     -0.2504     3.4764     0.2713
C     -2.0661     0.0823    -1.0062
O     -3.1504     0.1265    -1.5321
H      0.8586     0.2075    -1.6099
N     -1.0891    -0.2922     1.9693
C     -0.3054     0.1910     3.0307
C     -1.1186     0.4734     4.3139
N     -0.4196    -0.0394     5.5231
C      0.6515     0.8262     6.1165
C      1.2910     1.8540     5.1577
C      1.7787    -0.0710     6.6560
C     -1.3546    -0.5546     6.5685
C     -2.5014     0.4201     6.9060
C     -1.8937    -1.9382     6.1830
C     -1.3974    -1.6640     1.9965
C     -0.2711    -2.5654     1.4080
N      0.0972    -2.3501     0.0092
C      1.4975    -2.7710    -0.2059
C      1.8829    -4.1860     0.3176
C      2.0385    -2.6458    -1.6409
C     -0.9141    -2.8976    -0.9105
C     -0.8604    -2.3298    -2.3470
C     -0.9765    -4.4406    -1.0187
H      4.2044     0.1913     3.4619
H      4.7556     1.4381     2.2688
H      5.0897    -0.3171     1.9648
H     -1.8649     0.1954     1.9204
H      0.5100    -0.5273     3.2646
H      0.1576     1.1407     2.6941
H     -2.0964    -0.0272     4.1811
H     -1.3623     1.5521     4.4116
H      0.2421     1.4117     6.9698
H      0.5502     2.5847     4.7774
H      2.0537     2.4487     5.7049
H      1.8098     1.3505     4.3166
H      2.5807     0.5447     7.1170
H      2.2177    -0.6716     5.8303
H      1.4100    -0.7674     7.4349
H     -0.8038    -0.7150     7.5203
H     -3.2486     0.4783     6.0878
H     -2.1055     1.4379     7.1015
H     -3.0282     0.0744     7.8209
H     -2.4094    -2.3986     7.0528
H     -2.6195    -1.8798     5.3467
H     -1.0535    -2.6008     5.8847
H     -1.5841    -1.9875     3.0453
H     -2.3350    -1.8358     1.4276
H      0.6231    -2.3988     2.0467
H     -0.5829    -3.6159     1.5604
H      2.0969    -2.0670     0.3911
H      1.5111    -5.0043    -0.3228
H      2.9906    -4.2771     0.3219
H      1.5654    -4.3717     1.3610
H      3.1489    -2.6904    -1.6171
H      1.7070    -3.4876    -2.2799
H      1.7815    -1.6811    -2.1024
H     -1.8960    -2.5844    -0.5095
H     -0.4427    -1.3165    -2.3755
H     -0.2828    -2.9622    -3.0497
H     -1.8901    -2.2815    -2.7626
H     -0.1889    -4.8397    -1.6882
H     -0.9197    -4.9551    -0.0431
H     -1.9486    -4.7305    -1.4727
68
{"conf": 10, "E": 134.65, "rms": -1.0, "geom": "OH", "total_charge": 0, "CA_charge": 1, "smiles": "C[C:1]#[3N:2]->[Mn+:3]1(<-[4C-:4]#[O+:5])(<-[5C-:6]#[O+:7])(<-[6H-:8])<-[1N@H:9]([CH2:10][CH2:11][N:12]([CH:13]([CH3:14])[CH3:15])[CH:16]([CH3:17])[CH3:18])[CH2:19][CH2:20][2N:21]->1([CH:22]([CH3:23])[CH3:24])[CH:25]([CH3:26])[CH3:27]", "smiles3D": "C([C:1]#[3N:2]->[Mn+:3]1(<-[4C-:4]#[O+:5])(<-[5C-:6]#[O+:7])(<-[6H-:8])<-[1N@@:9]([C:10]([C:11]([N:12]([C:13]([C:14]([H:37])([H:38])[H:39])([C:15]([H:40])([H:41])[H:42])[H:36])[C:16]([C:17]([H:44])([H:45])[H:46])([C:18]([H:47])([H:48])[H:49])[H:43])([H:34])[H:35])([H:32])[H:33])([H:31])[C:19]([H:50])([H:51])[C:20]([H:52])([H:53])[2N:21]->1([C:22]([C:23]([H:55])([H:56])[H:57])([C:24]([H:58])([H:59])[H:60])[H:54])[C:25]([C:26]([H:62])([H:63])[H:64])([C:27]([H:65])([H:66])[H:67])[H:61])([H:28])([H:29])[H:30]", "smiles3Dx": "C([C:1]#[3N:2]->[Mn+:3]1(<-[4C-:4]#[O+:5])(<-[5C-:6]#[O+:7])(<-[6H-:8])<-[1N@@:9]([C:10]([C:11]([N:12]([C:13]([C:14]([H:37])([H:38])[H:39])([C:15]([H:40])([H:41])[H:42])[H:36])[C:16]([C:17]([H:44])([H:45])[H:46])([C:18]([H:47])([H:48])[H:49])[H:43])([H:34])[H:35])([H:32])[H:33])([H:31])[C:19]([H:50])([H:51])[C:20]([H:52])([H:53])[2N:21]->1([C:22]([C:23]([H:55])([H:56])[H:57])([C:24]([H:58])([H:59])[H:60])[H:54])[C:25]([C:26]([H:62])([H:63])[H:64])([C:27]([H:65])([H:66])[H:67])[H:61])([H:28])([H:29])[H:30]", "dummies": []}
C      0.0058     4.0994     2.8422
C      0.0083     2.8988     2.0079
N      0.0093     1.8874     1.3104
Mn     0.0000     0.0000     0.0000
C     -0.4681     1.3548    -1.7882
O     -0.7154     2.0678    -2.7287
C     -0.0871    -1.7389    -1.5008
O     -0.1334    -2.6510    -2.2882
H      1.7879     0.1848    -0.3703
N     -2.2192    -0.3423     0.4413
C     -2.8585     0.8981     0.6506
C     -4.3116     0.9510     0.1387
N     -5.1770    -0.0034     0.8762
C     -5.5895    -1.1935     0.0800
C     -5.8340    -2.4163     0.9779
C     -6.8006    -0.9275    -0.8251
C     -6.2012     0.5826     1.7904
C     -5.5383     1.0164     3.1005
C     -7.0156     1.7482     1.1861
C     -2.2636    -1.2434     1.5312
C     -1.0340    -1.0879     2.4692
N      0.2711    -1.3522     1.8928
C      0.3876    -2.7434     1.4448
C      1.7373    -3.0688     0.7688
C      0.1136    -3.8090     2.5408
C      1.4021    -0.9439     2.7887
C      2.5101    -0.1662     2.0635
C      1.0513    -0.1436     4.0743
H      0.5139     3.8809     3.8039
H     -1.0409     4.4099     3.0388
H      0.5423     4.9160     2.3168
H     -2.5711    -0.7476    -0.2986
H     -2.8462     1.1741     1.7291
H     -2.2813     1.6675     0.1037
H     -4.6511     1.9982     0.2482
H     -4.3164     0.7491    -0.9549
H     -4.7506    -1.4879    -0.5886
H     -6.7946    -2.3422     1.5274
H     -5.8722    -3.3362     0.3560
H     -5.0094    -2.5312     1.7106
H     -7.7174    -0.7456    -0.2264
H     -6.9844    -1.8097    -1.4748
H     -6.6063    -0.0562    -1.4844
H     -6.9386    -0.1963     2.0729
H     -6.3100     1.3431     3.8300
H     -4.9782     0.1646     3.5415
H     -4.8351     1.8579     2.9278
H     -7.9750     1.8536     1.7363
H     -6.4802     2.7168     1.2775
H     -7.2515     1.5771     0.1188
H     -2.3207    -2.2880     1.1608
H     -3.1782    -1.0651     2.1387
H     -1.0572    -0.0350     2.8023
H     -1.1950    -1.7247     3.3644
H     -0.3752    -2.9004     0.6684
H      2.5673    -3.1599     1.4990
H      1.6614    -4.0398     0.2336
H      1.9910    -2.3039     0.0123
H      0.6513    -3.6041     3.4862
H     -0.9725    -3.8712     2.7590
H      0.4118    -4.8192     2.1866
H      1.8868    -1.8660     3.1638
H      2.1650     0.8216     1.7186
H      3.3537     0.0205     2.7629
H      2.9527    -0.7420     1.2348
H      1.9629    -0.0116     4.6966
H      0.6678     0.8699     3.8410
H      0.3288    -0.6937     4.7109
68
{"conf": 11, "E": 166.0, "rms": -1.0, "geom": "OH", "total_charge": 0, "CA_charge": 1, "smiles": "C[C:1]#[3N:2]->[Mn+:3]1(<-[4C-:4]#[O+:5])(<-[5C-:6]#[O+:7])(<-[6H-:8])<-[1N@H:9]([CH2:10][CH2:11][N:12]([CH:13]([CH3:14])[CH3:15])[CH:16]([CH3:17])[CH3:18])[CH2:19][CH2:20][2N:21]->1([CH:22]([CH3:23])[CH3:24])[CH:25]([CH3:26])[CH3:27]", "smiles3D": "C([C:1]#[3N:2]->[Mn+:3]1(<-[4C-:4]#[O+:5])(<-[5C-:6]#[O+:7])(<-[6H-:8])<-[1N@@:9]([C:10]([C:11]([N:12]([C:13]([C:14]([H:37])([H:38])[H:39])([C:15]([H:40])([H:41])[H:42])[H:36])[C:16]([C:17]([H:44])([H:45])[H:46])([C:18]([H:47])([H:48])[H:49])[H:43])([H:34])[H:35])([H:32])[H:33])([H:31])[C:19]([H:50])([H:51])[C:20]([H:52])([H:53])[2N:21]->1([C:22]([C:23]([H:55])([H:56])[H:57])([C:24]([H:58])([H:59])[H:60])[H:54])[C:25]([C:26]([H:62])([H:63])[H:64])([C:27]([H:65])([H:66])[H:67])[H:61])([H:28])([H:29])[H:30]", "smiles3Dx": "C([C:1]#[3N:2]->[Mn+:3]1(<-[4C-:4]#[O+:5])(<-[5C-:6]#[O+:7])(<-[6H-:8])<-[1N@@:9]([C:10]([C:11]([N:12]([C:13]([C:14]([H:37])([H:38])[H:39])([C:15]([H:40])([H:41])[H:42])[H:36])[C:16]([C:17]([H:44])([H:45])[H:46])([C:18]([H:47])([H:48])[H:49])[H:43])([H:34])[H:35])([H:32])[H:33])([H:31])[C:19]([H:50])([H:51])[C:20]([H:52])([H:53])[2N:21]->1([C:22]([C:23]([H:55])([H:56])[H:57])([C:24]([H:58])([H:59])[H:60])[H:54])[C:25]([C:26]([H:62])([H:63])[H:64])([C:27]([H:65])([H:66])[H:67])[H:61])([H:28])([H:29])[H:30]", "dummies": []}
C     -1.7449    -2.5083    -3.9434
C     -1.2432    -1.7789    -2.7799
N     -0.8210    -1.1682    -1.8005
Mn     0.0000     0.0000     0.0000
C      0.2635     1.6918    -1.5213
O      0.3945     2.5878    -2.3178
C      1.0475     1.4598     1.4296
O      1.6018     2.2346     2.1692
H     -1.6523     0.6755     0.4447
N      1.9954    -1.0235    -0.3508
C      2.5936    -0.6539    -1.5783
C      3.4784     0.6104    -1.4797
N      4.5323     0.5814    -2.5274
C      4.2883     1.3599    -3.7736
C      4.3488     2.8821    -3.5654
C      2.9769     0.9480    -4.4539
C      5.9447     0.5781    -2.0557
C      6.2506     1.6378    -0.9743
C      6.3200    -0.8224    -1.5626
C      1.7158    -2.4058    -0.2424
C      0.5910    -2.8537     0.7699
N     -0.1885    -1.8189     1.4750
C      0.4222    -1.5373     2.8036
C      1.9776    -1.4619     2.8774
C     -0.1207    -0.2532     3.4900
C     -1.5998    -2.3264     1.6153
C     -2.5132    -1.6807     2.6856
C     -2.4126    -2.3108     0.3036
H     -2.4225    -1.8520    -4.5272
H     -2.3007    -3.4064    -3.6040
H     -0.8914    -2.8197    -4.5801
H      2.5463    -0.7984     0.3294
H      1.7883    -0.4753    -2.3182
H      3.2317    -1.4902    -1.9535
H      2.8608     1.5220    -1.5522
H      3.9245     0.6356    -0.4686
H      5.0831     1.1036    -4.5096
H      4.0723     3.4050    -4.5058
H      3.6582     3.2205    -2.7674
H      5.3835     3.1941    -3.3172
H      2.9285    -0.1574    -4.5503
H      2.9249     1.3845    -5.4743
H      2.0989     1.3079    -3.8828
H      6.6239     0.7911    -2.9118
H      6.0044     1.2700     0.0443
H      7.3354     1.8769    -0.9842
H      5.6877     2.5751    -1.1479
H      7.3938    -0.8546    -1.2791
H      6.1476    -1.5644    -2.3711
H      5.7076    -1.1094    -0.6814
H      2.6605    -2.9331     0.0350
H      1.4152    -2.7820    -1.2500
H     -0.0841    -3.5007     0.1793
H      1.0489    -3.5414     1.5148
H      0.1368    -2.3961     3.4565
H      2.5151    -2.3242     2.4449
H      2.2775    -1.4506     3.9478
H      2.3739    -0.5281     2.4450
H     -0.7516     0.3364     2.8035
H     -0.6934    -0.4978     4.4073
H      0.6842     0.4155     3.8625
H     -1.5161    -3.3986     1.9192
H     -2.6689    -0.5989     2.5060
H     -2.1666    -1.9090     3.7103
H     -3.5233    -2.1436     2.6546
H     -3.4200    -2.7489     0.4727
H     -1.9844    -2.9504    -0.4854
H     -2.5758    -1.2781    -0.0523
68
{"conf": 12, "E": 143.3, "rms": -1.0, "geom": "OH", "total_charge": 0, "CA_charge": 1, "smiles": "C[C:1]#[3N:2]->[Mn+:3]1(<-[4C-:4]#[O+:5])(<-[5C-:6]#[O+:7])(<-[6H-:8])<-[1N@H:9]([CH2:10][CH2:11][N:12]([CH:13]([CH3:14])[CH3:15])[CH:16]([CH3:17])[CH3:18])[CH2:19][CH2:20][2N:21]->1([CH:22]([CH3:23])[CH3:24])[CH:25]([CH3:26])[CH3:27]", "smiles3D": "C([C:1]#[3N:2]->[Mn+:3]1(<-[4C-:4]#[O+:5])(<-[5C-:6]#[O+:7])(<-[6H-:8])<-[1N@@:9]([C:10]([C:11]([N:12]([C:13]([C:14]([H:37])([H:38])[H:39])([C:15]([H:40])([H:41])[H:42])[H:36])[C:16]([C:17]([H:44])([H:45])[H:46])([C:18]([H:47])([H:48])[H:49])[H:43])([H:34])[H:35])([H:32])[H:33])([H:31])[C:19]([H:50])([H:51])[C:20]([H:52])([H:53])[2N:21]->1([C:22]([C:23]([H:55])([H:56])[H:57])([C:24]([H:58])([H:59])[H:60])[H:54])[C:25]([C:26]([H:62])([H:63])[H:64])([C:27]([H:65])([H:66])[H:67])[H:61])([H:28])([H:29])[H:30]", "smiles3Dx": "C([C:1]#[3N:2]->[Mn+:3]1(<-[4C-:4]#[O+:5])(<-[5C-:6]#[O+:7])(<-[6H-:8])<-[1N@@:9]([C:10]([C:11]([N:12]([C:13]([C:14]([H:37])([H:38])[H:39])([C:15]([H:40])([H:41])[H:42])[H:36])[C:16]([C:17]([H:44])([H:45])[H:46])([C:18]([H:47])([H:48])[H:49])[H:43])([H:34])[H:35])([H:32])[H:33])([H:31])[C:19]([H:50])([H:51])[C:20]([H:52])([H:53])[2N:21]->1([C:22]([C:23]([H:55])([H:56])[H:57])([C:24]([H:58])([H:59])[H:60])[H:54])[C:25]([C:26]([H:62])([H:63])[H:64])([C:27]([H:65])([H:66])[H:67])[H:61])([H:28])([H:29])[H:30]", "dummies": []}
C      0.2307     4.6722     1.7351
C      0.1627     3.3024     1.2282
N      0.1038     2.1523     0.8000
Mn     0.0000     0.0000     0.0000
C      1.7104    -0.4474     1.4607
O      2.6106    -0.6824     2.2278
C      0.1382    -2.2288    -0.5291
O      0.2139    -3.4020    -0.7983
H     -1.2140    -0.4627     1.3000
N      1.3421     0.5537    -1.7434
C      2.6139     0.9664    -1.3050
C      3.6180    -0.2024    -1.2545
N      4.1232    -0.5187    -2.6114
C      4.2454    -1.9667    -2.9499
C      4.8137    -2.8414    -1.8113
C      2.8895    -2.5036    -3.4141
C      5.2434     0.3592    -3.0552
C      6.6338    -0.1394    -2.6279
C      5.1767     0.5887    -4.5698
C      0.6018     1.5557    -2.3744
C     -0.8488     1.1279    -2.7304
N     -1.6303     0.5667    -1.6068
C     -2.3290    -0.7073    -1.8809
C     -1.6179    -1.6722    -2.8731
C     -3.8030    -0.6275    -2.3358
C     -2.4319     1.6342    -0.9862
C     -3.5534     2.2785    -1.8628
C     -3.0317     1.2593     0.3891
H     -0.7270     5.1912     1.5250
H      1.0611     5.2106     1.2339
H      0.4090     4.6529     2.8298
H      1.4072    -0.1634    -2.3073
H      3.0221     1.7638    -1.9666
H      2.5091     1.3898    -0.2856
H      3.0743    -1.0610    -0.8162
H      4.4584     0.0487    -0.5709
H      4.9253    -2.0955    -3.8179
H      4.0539    -3.0495    -1.0296
H      5.1388    -3.8201    -2.2244
H      5.6914    -2.3666    -1.3331
H      2.4991    -1.8773    -4.2444
H      2.9949    -3.5471    -3.7807
H      2.1552    -2.4928    -2.5842
H      5.1300     1.3666    -2.5982
H      7.4037     0.6073    -2.9178
H      6.8951    -1.1012    -3.1149
H      6.6803    -0.2543    -1.5254
H      5.4299    -0.3314    -5.1353
H      5.8924     1.3855    -4.8652
H      4.1543     0.9158    -4.8560
H      1.1183     1.8543    -3.3177
H      0.5510     2.4463    -1.7126
H     -0.7786     0.4352    -3.5798
H     -1.3406     2.0338    -3.1338
H     -2.3330    -1.2269    -0.9005
H     -1.9016    -2.7225    -2.6458
H     -1.9261    -1.4711    -3.9228
H     -0.5160    -1.5972    -2.8355
H     -4.1882    -1.6497    -2.5433
H     -4.4667    -0.2391    -1.5432
H     -3.9022    -0.0510    -3.2769
H     -1.7141     2.4554    -0.7866
H     -3.5396     3.3803    -1.7179
H     -4.5730     1.9504    -1.5736
H     -3.4394     2.0970    -2.9465
H     -3.4287     0.2287     0.4251
H     -2.2844     1.3915     1.1910
H     -3.8583     1.9496     0.6639
68
{"conf": 13, "E": 149.24, "rms": -1.0, "geom": "OH", "total_charge": 0, "CA_charge": 1, "smiles": "C[C:1]#[3N:2]->[Mn+:3]1(<-[4C-:4]#[O+:5])(<-[5C-:6]#[O+:7])(<-[6H-:8])<-[1N@H:9]([CH2:10][CH2:11][N:12]([CH:13]([CH3:14])[CH3:15])[CH:16]([CH3:17])[CH3:18])[CH2:19][CH2:20][2N:21]->1([CH:22]([CH3:23])[CH3:24])[CH:25]([CH3:26])[CH3:27]", "smiles3D": "C([C:1]#[3N:2]->[Mn+:3]1(<-[4C-:4]#[O+:5])(<-[5C-:6]#[O+:7])(<-[6H-:8])<-[1N@@:9]([C:10]([C:11]([N:12]([C:13]([C:14]([H:37])([H:38])[H:39])([C:15]([H:40])([H:41])[H:42])[H:36])[C:16]([C:17]([H:44])([H:45])[H:46])([C:18]([H:47])([H:48])[H:49])[H:43])([H:34])[H:35])([H:32])[H:33])([H:31])[C:19]([H:50])([H:51])[C:20]([H:52])([H:53])[2N:21]->1([C:22]([C:23]([H:55])([H:56])[H:57])([C:24]([H:58])([H:59])[H:60])[H:54])[C:25]([C:26]([H:62])([H:63])[H:64])([C:27]([H:65])([H:66])[H:67])[H:61])([H:28])([H:29])[H:30]", "smiles3Dx": "C([C:1]#[3N:2]->[Mn+:3]1(<-[4C-:4]#[O+:5])(<-[5C-:6]#[O+:7])(<-[6H-:8])<-[1N@@:9]([C:10]([C:11]([N:12]([C:13]([C:14]([H:37])([H:38])[H:39])([C:15]([H:40])([H:41])[H:42])[H:36])[C:16]([C:17]([H:44])([H:45])[H:46])([C:18]([H:47])([H:48])[H:49])[H:43])([H:34])[H:35])([H:32])[H:33])([H:31])[C:19]([H:50])([H:51])[C:20]([H:52])([H:53])[2N:21]->1([C:22]([C:23]([H:55])([H:56])[H:57])([C:24]([H:58])([H:59])[H:60])[H:54])[C:25]([C:26]([H:62])([H:63])[H:64])([C:27]([H:65])([H:66])[H:67])[H:61])([H:28])([H:29])[H:30]", "dummies": []}
C     -2.4549    -1.7449    -3.9757
C     -1.7338    -1.2202    -2.8176
N     -1.1362    -0.7819    -1.8373
Mn     0.0000     0.0000     0.0000
C      1.6050    -1.5581    -0.4980
O      2.4491    -2.3785    -0.7601
C      1.3158     0.5623     1.7944
O      2.0073     0.8570     2.7374
H      0.9373     1.2000    -1.0287
N     -1.1318    -1.4408     1.3543
C     -1.0385    -2.7519     0.8459
C     -1.9620    -3.7909     1.5275
N     -3.4038    -3.6619     1.1688
C     -4.2917    -4.2382     2.2303
C     -5.5926    -3.4400     2.4084
C     -4.5482    -5.7452     2.1019
C     -3.7153    -3.8915    -0.2851
C     -3.1944    -5.2230    -0.8633
C     -5.1857    -3.6658    -0.6609
C     -2.4078    -0.8789     1.4196
C     -2.3578     0.6545     1.6744
N     -1.7405     1.4700     0.6322
C     -2.6682     1.8405    -0.4780
C     -1.9332     2.1016    -1.8130
C     -3.8702     0.9043    -0.7856
C     -1.1471     2.6669     1.2759
C     -2.1329     3.5194     2.1309
C     -0.4047     3.6296     0.3310
H     -1.7306    -2.0180    -4.7703
H     -3.1512    -0.9705    -4.3578
H     -3.0313    -2.6438    -3.6738
H     -0.7466    -1.4135     2.1869
H      0.0101    -3.0912     0.9997
H     -1.2200    -2.7429    -0.2400
H     -1.5999    -4.8180     1.3146
H     -1.8059    -3.6391     2.6167
H     -3.7932    -4.1197     3.2186
H     -6.3960    -3.7830     1.7285
H     -5.4058    -2.3566     2.2508
H     -5.9766    -3.5734     3.4430
H     -3.5882    -6.2898     1.9852
H     -5.2246    -5.9802     1.2581
H     -5.0353    -6.1186     3.0281
H     -3.2055    -3.0983    -0.8648
H     -3.4635    -5.2928    -1.9391
H     -3.6238    -6.1057    -0.3585
H     -2.0880    -5.2732    -0.8173
H     -5.8294    -4.5044    -0.3338
H     -5.5479    -2.7025    -0.2453
H     -5.2825    -3.5979    -1.7663
H     -2.9719    -1.3460     2.2592
H     -2.9463    -1.0860     0.4860
H     -1.7924     0.7734     2.6268
H     -3.3903     1.0118     1.8717
H     -3.1380     2.8021    -0.1970
H     -1.8962     3.1865    -2.0405
H     -2.4358     1.6334    -2.6872
H     -0.9137     1.7182    -1.7881
H     -4.5380     1.4113    -1.5160
H     -4.5159     0.7019     0.0892
H     -3.5628    -0.0399    -1.2662
H     -0.3848     2.2972     1.9807
H     -1.5621     4.3043     2.6724
H     -2.6437     2.9246     2.9127
H     -2.8956     4.0428     1.5220
H     -1.1100     4.2627    -0.2439
H      0.2270     4.3196     0.9311
H      0.2740     3.0999    -0.3508
68
{"conf": 14, "E": 152.64, "rms": -1.0, "geom": "OH", "total_charge": 0, "CA_charge": 1, "smiles": "C[C:1]#[3N:2]->[Mn+:3]1(<-[4C-:4]#[O+:5])(<-[5C-:6]#[O+:7])(<-[6H-:8])<-[1N@H:9]([CH2:10][CH2:11][N:12]([CH:13]([CH3:14])[CH3:15])[CH:16]([CH3:17])[CH3:18])[CH2:19][CH2:20][2N:21]->1([CH:22]([CH3:23])[CH3:24])[CH:25]([CH3:26])[CH3:27]", "smiles3D": "C([C:1]#[3N:2]->[Mn+:3]1(<-[4C-:4]#[O+:5])(<-[5C-:6]#[O+:7])(<-[6H-:8])<-[1N@@:9]([C:10]([C:11]([N:12]([C:13]([C:14]([H:37])([H:38])[H:39])([C:15]([H:40])([H:41])[H:42])[H:36])[C:16]([C:17]([H:44])([H:45])[H:46])([C:18]([H:47])([H:48])[H:49])[H:43])([H:34])[H:35])([H:32])[H:33])([H:31])[C:19]([H:50])([H:51])[C:20]([H:52])([H:53])[2N:21]->1([C:22]([C:23]([H:55])([H:56])[H:57])([C:24]([H:58])([H:59])[H:60])[H:54])[C:25]([C:26]([H:62])([H:63])[H:64])([C:27]([H:65])([H:66])[H:67])[H:61])([H:28])([H:29])[H:30]", "smiles3Dx": "C([C:1]#[3N:2]->[Mn+:3]1(<-[4C-:4]#[O+:5])(<-[5C-:6]#[O+:7])(<-[6H-:8])<-[1N@@:9]([C:10]([C:11]([N:12]([C:13]([C:14]([H:37])([H:38])[H:39])([C:15]([H:40])([H:41])[H:42])[H:36])[C:16]([C:17]([H:44])([H:45])[H:46])([C:18]([H:47])([H:48])[H:49])[H:43])([H:34])[H:35])([H:32])[H:33])([H:31])[C:19]([H:50])([H:51])[C:20]([H:52])([H:53])[2N:21]->1([C:22]([C:23]([H:55])([H:56])[H:57])([C:24]([H:58])([H:59])[H:60])[H:54])[C:25]([C:26]([H:62])([H:63])[H:64])([C:27]([H:65])([H:66])[H:67])[H:61])([H:28])([H:29])[H:30]", "dummies": []}
C      1.0119     0.3073     4.8762
C      0.7120     0.2221     3.4479
N      0.4647     0.1532     2.2462
Mn     0.0000     0.0000     0.0000
C      0.3962    -2.2440     0.2283
O      0.6071    -3.4252     0.3488
C     -0.4602    -0.4929    -2.1986
O     -0.6979    -0.7553    -3.3514
H     -1.7661    -0.2515     0.4343
N      2.1021     0.3906    -0.8016
C      3.0837    -0.0946     0.1029
C      3.8906    -1.2830    -0.4562
N      4.8515    -1.7734     0.5580
C      6.2231    -2.0892     0.0675
C      6.2571    -2.8534    -1.2738
C      7.0406    -0.7981    -0.0285
C      4.2597    -2.7175     1.5472
C      4.2857    -4.1864     1.0960
C      4.9231    -2.5450     2.9187
C      2.1829     1.7658    -1.2009
C      0.8105     2.5396    -1.2866
N     -0.1685     2.3177    -0.2340
C     -1.5547     2.6773    -0.6488
C     -2.5987     2.6183     0.5117
C     -2.1716     1.8635    -1.8073
C      0.1959     3.0373     1.0224
C      1.6156     2.8190     1.5799
C     -0.0044     4.5867     0.9738
H      0.1560    -0.0915     5.4584
H      1.1871     1.3671     5.1534
H      1.9212    -0.2884     5.0983
H      2.1465    -0.1059    -1.5690
H      3.8061     0.6988     0.3966
H      2.5582    -0.4285     1.0130
H      4.4095    -0.9024    -1.3591
H      3.2054    -2.0969    -0.7778
H      6.7523    -2.7242     0.8086
H      7.2660    -3.2940    -1.4224
H      6.0585    -2.1851    -2.1370
H      5.5208    -3.6792    -1.2908
H      7.0501    -0.2856     0.9571
H      8.0895    -1.0277    -0.3141
H      6.6075    -0.1078    -0.7828
H      3.1885    -2.4658     1.7054
H      3.7599    -4.3005     0.1258
H      3.7528    -4.8156     1.8405
H      5.3230    -4.5698     1.0070
H      5.9684    -2.9160     2.9181
H      4.3551    -3.1098     3.6887
H      4.9225    -1.4716     3.2046
H      2.8693     2.3345    -0.5542
H      2.6379     1.7977    -2.2220
H      1.0365     3.6231    -1.3551
H      0.3724     2.2533    -2.2522
H     -1.5204     3.7280    -1.0109
H     -3.6391     2.6787     0.1252
H     -2.5048     1.6802     1.0875
H     -2.5152     3.4604     1.2223
H     -1.5826     1.8510    -2.7397
H     -3.1263     2.3449    -2.1123
H     -2.4467     0.8441    -1.4779
H     -0.4817     2.6442     1.8063
H      2.3456     3.5383     1.1519
H      1.6120     3.0040     2.6761
H      1.9731     1.8002     1.4330
H     -1.0227     4.9243     0.7198
H      0.2034     5.0152     1.9783
H      0.6981     5.0684     0.2645
68
{"conf": 15, "E": 405.02, "rms": -1.0, "geom": "OH", "total_charge": 0, "CA_charge": 1, "smiles": "C[C:1]#[3N:2]->[Mn+:3]1(<-[4C-:4]#[O+:5])(<-[5C-:6]#[O+:7])(<-[6H-:8])<-[1N@H:9]([CH2:10][CH2:11][N:12]([CH:13]([CH3:14])[CH3:15])[CH:16]([CH3:17])[CH3:18])[CH2:19][CH2:20][2N:21]->1([CH:22]([CH3:23])[CH3:24])[CH:25]([CH3:26])[CH3:27]", "smiles3D": "C([C:1]#[3N:2]->[Mn+:3]1(<-[4C-:4]#[O+:5])(<-[5C-:6]#[O+:7])(<-[6H-:8])<-[1N@@:9]([C:10]([C:11]([N:12]([C:13]([C:14]([H:37])([H:38])[H:39])([C:15]([H:40])([H:41])[H:42])[H:36])[C:16]([C:17]([H:44])([H:45])[H:46])([C:18]([H:47])([H:48])[H:49])[H:43])([H:34])[H:35])([H:32])[H:33])([H:31])[C:19]([H:50])([H:51])[C:20]([H:52])([H:53])[2N:21]->1([C:22]([C:23]([H:55])([H:56])[H:57])([C:24]([H:58])([H:59])[H:60])[H:54])[C:25]([C:26]([H:62])([H:63])[H:64])([C:27]([H:65])([H:66])[H:67])[H:61])([H:28])([H:29])[H:30]", "smiles3Dx": "C([C:1]#[3N:2]->[Mn+:3]1(<-[4C-:4]#[O+:5])(<-[5C-:6]#[O+:7])(<-[6H-:8])<-[1N@@:9]([C:10]([C:11]([N:12]([C:13]([C:14]([H:37])([H:38])[H:39])([C:15]([H:40])([H:41])[H:42])[H:36])[C:16]([C:17]([H:44])([H:45])[H:46])([C:18]([H:47])([H:48])[H:49])[H:43])([H:34])[H:35])([H:32])[H:33])([H:31])[C:19]([H:50])([H:51])[C:20]([H:52])([H:53])[2N:21]->1([C:22]([C:23]([H:55])([H:56])[H:57])([C:24]([H:58])([H:59])[H:60])[H:54])[C:25]([C:26]([H:62])([H:63])[H:64])([C:27]([H:65])([H:66])[H:67])[H:61])([H:28])([H:29])[H:30]", "dummies": []}
C      4.1349    -1.8638     2.0905
C      2.9209    -1.3224     1.4818
N      1.8980    -0.8670     0.9720
Mn     0.0000     0.0000     0.0000
C      1.1833    -1.6606    -1.0689
O      1.8133    -2.5230    -1.6303
C     -1.5867     1.1018    -1.2713
O     -2.4104     1.6807    -1.9355
H      0.7303     0.4241    -1.6339
N     -0.7532    -0.4342     2.1798
C      0.1597    -0.0544     3.1883
C      0.6703     1.3913     3.0167
N     -0.4200     2.3946     2.9047
C     -1.2007     2.6080     4.1593
C     -0.5314     3.5670     5.1590
C     -2.6333     3.0544     3.8355
C     -0.0393     3.6455     2.1787
C     -0.2658     3.4583     0.6794
C      1.4016     4.1330     2.4493
C     -1.1932    -1.7767     2.2962
C     -1.3095    -2.5040     0.9412
N     -1.7457    -1.6892    -0.1514
C     -3.1615    -1.1804     0.0450
C     -3.3749     0.1260     0.8574
C     -4.1879    -2.1977     0.6523
C     -1.6290    -2.4647    -1.4314
C     -2.6966    -3.5459    -1.7063
C     -1.5549    -1.5744    -2.6896
H      4.9754    -1.1579     1.9298
H      3.9712    -2.0028     3.1789
H      4.3775    -2.8410     1.6247
H     -1.4529     0.0962     2.3316
H      1.0312    -0.7340     3.1974
H     -0.3293    -0.1514     4.1835
H      1.2800     1.3938     2.0917
H      1.3448     1.6411     3.8636
H     -1.3246     1.6493     4.6966
H     -0.4782     4.6027     4.7653
H     -1.1199     3.5940     6.1009
H      0.4885     3.2136     5.4137
H     -2.6680     4.0965     3.4581
H     -3.2628     3.0004     4.7495
H     -3.0747     2.3809     3.0706
H     -0.7075     4.4817     2.4710
H     -1.3342     3.2188     0.4978
H      0.3667     2.6375     0.2813
H     -0.0241     4.3941     0.1314
H      1.6200     4.1633     3.5344
H      1.5266     5.1626     2.0510
H      2.1551     3.4886     1.9504
H     -0.4926    -2.3707     2.9306
H     -2.1848    -1.8000     2.8018
H     -0.2955    -2.8904     0.7082
H     -1.9708    -3.3856     1.0710
H     -3.5382    -0.9461    -0.9698
H     -3.5896    -0.0741     1.9287
H     -4.2833     0.6384     0.4723
H     -2.5781     0.8725     0.8216
H     -4.0665    -2.3084     1.7474
H     -5.2175    -1.8137     0.4848
H     -4.1804    -3.2150     0.2487
H     -0.6893    -3.0363    -1.4030
H     -2.4209    -4.1128    -2.6221
H     -2.7151    -4.3039    -0.8982
H     -3.6976    -3.1101    -1.9049
H     -1.3671    -2.2047    -3.5857
H     -0.7145    -0.8703    -2.6490
H     -2.4964    -1.0214    -2.8756
68
{"conf": 16, "E": 138.83, "rms": -1.0, "geom": "OH", "total_charge": 0, "CA_charge": 1, "smiles": "C[C:1]#[3N:2]->[Mn+:3]1(<-[4C-:4]#[O+:5])(<-[5C-:6]#[O+:7])(<-[6H-:8])<-[1N@H:9]([CH2:10][CH2:11][N:12]([CH:13]([CH3:14])[CH3:15])[CH:16]([CH3:17])[CH3:18])[CH2:19][CH2:20][2N:21]->1([CH:22]([CH3:23])[CH3:24])[CH:25]([CH3:26])[CH3:27]", "smiles3D": "C([C:1]#[3N:2]->[Mn+:3]1(<-[4C-:4]#[O+:5])(<-[5C-:6]#[O+:7])(<-[6H-:8])<-[1N@@:9]([C:10]([C:11]([N:12]([C:13]([C:14]([H:37])([H:38])[H:39])([C:15]([H:40])([H:41])[H:42])[H:36])[C:16]([C:17]([H:44])([H:45])[H:46])([C:18]([H:47])([H:48])[H:49])[H:43])([H:34])[H:35])([H:32])[H:33])([H:31])[C:19]([H:50])([H:51])[C:20]([H:52])([H:53])[2N:21]->1([C:22]([C:23]([H:55])([H:56])[H:57])([C:24]([H:58])([H:59])[H:60])[H:54])[C:25]([C:26]([H:62])([H:63])[H:64])([C:27]([H:65])([H:66])[H:67])[H:61])([H:28])([H:29])[H:30]", "smiles3Dx": "C([C:1]#[3N:2]->[Mn+:3]1(<-[4C-:4]#[O+:5])(<-[5C-:6]#[O+:7])(<-[6H-:8])<-[1N@@:9]([C:10]([C:11]([N:12]([C:13]([C:14]([H:37])([H:38])[H:39])([C:15]([H:40])([H:41])[H:42])[H:36])[C:16]([C:17]([H:44])([H:45])[H:46])([C:18]([H:47])([H:48])[H:49])[H:43])([H:34])[H:35])([H:32])[H:33])([H:31])[C:19]([H:50])([H:51])[C:20]([H:52])([H:53])[2N:21]->1([C:22]([C:23]([H:55])([H:56])[H:57])([C:24]([H:58])([H:59])[H:60])[H:54])[C:25]([C:26]([H:62])([H:63])[H:64])([C:27]([H:65])([H:66])[H:67])[H:61])([H:28])([H:29])[H:30]", "dummies": []}
C     -0.4268     0.5942     4.9348
C     -0.2976     0.4095     3.4902
N     -0.1929     0.2597     2.2752
Mn     0.0000     0.0000     0.0000
C      2.0992     0.8932     0.2005
O      3.2041     1.3645     0.3064
C      0.4215    -0.0968    -2.2585
O      0.6430    -0.1456    -3.4430
H      0.7097    -1.6730     0.2640
N     -0.9013     2.0503    -0.3633
C     -0.7995     2.8349     0.7988
C     -0.9208     4.3458     0.5287
N     -0.7077     5.0977     1.7871
C     -1.9465     5.2233     2.6151
C     -1.6611     4.9351     4.0941
C     -2.7221     6.5327     2.4273
C      0.2625     6.2246     1.6480
C     -0.2146     7.3643     0.7259
C      0.7667     6.7596     2.9926
C     -2.2002     1.7799    -0.8266
C     -2.8812     0.5813    -0.1005
N     -2.2292    -0.7237    -0.2085
C     -2.4389    -1.3282    -1.5350
C     -3.8628    -1.8613    -1.8265
C     -1.4366    -2.4447    -1.9056
C     -2.5750    -1.5501     0.9667
C     -1.9934    -2.9743     0.9973
C     -4.0882    -1.6548     1.3185
H      0.5633     0.8499     5.3648
H     -1.1421     1.4175     5.1385
H     -0.8004    -0.3433     5.3954
H     -0.4157     2.4425    -1.0351
H     -1.5716     2.5351     1.5375
H      0.1974     2.6450     1.2488
H     -1.9101     4.5940     0.0887
H     -0.1586     4.6079    -0.2377
H     -2.6620     4.4237     2.3158
H     -2.6113     4.7054     4.6225
H     -0.9920     4.0533     4.1877
H     -1.1986     5.7999     4.6071
H     -2.2110     7.3861     2.9132
H     -3.7235     6.4402     2.8997
H     -2.8801     6.7367     1.3480
H      1.1747     5.8044     1.1655
H     -0.8464     8.0997     1.2604
H     -0.7733     6.9729    -0.1486
H      0.6677     7.9196     0.3419
H      1.0630     5.9175     3.6530
H      1.6631     7.3954     2.8286
H      0.0053     7.3861     3.4967
H     -2.8443     2.6771    -0.6911
H     -2.1582     1.5677    -1.9155
H     -2.9465     0.8658     0.9718
H     -3.9187     0.5191    -0.4798
H     -2.2632    -0.5221    -2.2716
H     -3.9818    -1.9886    -2.9241
H     -4.6665    -1.1777    -1.5003
H     -4.0294    -2.8606    -1.3775
H     -1.2482    -2.4217    -3.0007
H     -1.8114    -3.4641    -1.6869
H     -0.4722    -2.3189    -1.4000
H     -2.1136    -1.0310     1.8203
H     -2.0551    -3.3710     2.0338
H     -2.5763    -3.6700     0.3625
H     -0.9285    -2.9972     0.7237
H     -4.1892    -2.0700     2.3445
H     -4.6437    -2.3407     0.6556
H     -4.6051    -0.6770     1.3404
68
{"conf": 17, "E": 145.37, "rms": -1.0, "geom": "OH", "total_charge": 0, "CA_charge": 1, "smiles": "C[C:1]#[3N:2]->[Mn+:3]1(<-[4C-:4]#[O+:5])(<-[5C-:6]#[O+:7])(<-[6H-:8])<-[1N@H:9]([CH2:10][CH2:11][N:12]([CH:13]([CH3:14])[CH3:15])[CH:16]([CH3:17])[CH3:18])[CH2:19][CH2:20][2N:21]->1([CH:22]([CH3:23])[CH3:24])[CH:25]([CH3:26])[CH3:27]", "smiles3D": "C([C:1]#[3N:2]->[Mn+:3]1(<-[4C-:4]#[O+:5])(<-[5C-:6]#[O+:7])(<-[6H-:8])<-[1N@@:9]([C:10]([C:11]([N:12]([C:13]([C:14]([H:37])([H:38])[H:39])([C:15]([H:40])([H:41])[H:42])[H:36])[C:16]([C:17]([H:44])([H:45])[H:46])([C:18]([H:47])([H:48])[H:49])[H:43])([H:34])[H:35])([H:32])[H:33])([H:31])[C:19]([H:50])([H:51])[C:20]([H:52])([H:53])[2N:21]->1([C:22]([C:23]([H:55])([H:56])[H:57])([C:24]([H:58])([H:59])[H:60])[H:54])[C:25]([C:26]([H:62])([H:63])[H:64])([C:27]([H:65])([H:66])[H:67])[H:61])([H:28])([H:29])[H:30]", "smiles3Dx": "C([C:1]#[3N:2]->[Mn+:3]1(<-[4C-:4]#[O+:5])(<-[5C-:6]#[O+:7])(<-[6H-:8])<-[1N@@:9]([C:10]([C:11]([N:12]([C:13]([C:14]([H:37])([H:38])[H:39])([C:15]([H:40])([H:41])[H:42])[H:36])[C:16]([C:17]([H:44])([H:45])[H:46])([C:18]([H:47])([H:48])[H:49])[H:43])([H:34])[H:35])([H:32])[H:33])([H:31])[C:19]([H:50])([H:51])[C:20]([H:52])([H:53])[2N:21]->1([C:22]([C:23]([H:55])([H:56])[H:57])([C:24]([H:58])([H:59])[H:60])[H:54])[C:25]([C:26]([H:62])([H:63])[H:64])([C:27]([H:65])([H:66])[H:67])[H:61])([H:28])([H:29])[H:30]", "dummies": []}
C      3.5638     3.4960     0.0045
C      2.5180     2.4745     0.0159
N      1.6360     1.6185     0.0257
Mn     0.0000     0.0000     0.0000
C      1.4435    -1.1535    -1.3561
O      2.2028    -1.7597    -2.0702
C     -1.4045    -1.7721    -0.4094
O     -2.1370    -2.7039    -0.6324
H      0.7038    -0.8319     1.4824
N     -1.0057     1.1117    -1.7331
C     -0.0209     1.7602    -2.5095
C     -0.4078     1.9280    -3.9962
N     -1.4194     2.9952    -4.1821
C     -2.5240     2.6897    -5.1373
C     -2.0723     1.9745    -6.4299
C     -3.6069     1.8750    -4.4249
C     -0.8361     4.3656    -4.2614
C     -0.3708     4.7621    -5.6723
C     -1.8085     5.4078    -3.6921
C     -1.9894     1.9635    -1.1589
C     -1.7078     2.3191     0.3348
N     -1.5494     1.2116     1.2695
C     -1.0430     1.7468     2.5751
C     -1.2036     0.8614     3.8346
C      0.4348     2.1735     2.5541
C     -2.7936     0.4270     1.3523
C     -4.0174     1.2099     1.8946
C     -2.6863    -0.9226     2.1062
H      3.4207     4.1607    -0.8722
H      4.5576     3.0072    -0.0594
H      3.5045     4.0948     0.9365
H     -1.4225     0.4752    -2.2417
H      0.8959     1.1422    -2.4694
H      0.2254     2.7544    -2.0757
H      0.5057     2.1509    -4.5894
H     -0.7767     0.9430    -4.3440
H     -3.0201     3.6302    -5.4551
H     -1.1483     2.4215    -6.8429
H     -2.8680     2.0654    -7.1997
H     -1.8975     0.8911    -6.2646
H     -4.4649     1.6959    -5.1076
H     -3.2087     0.8954    -4.0866
H     -3.9772     2.4350    -3.5401
H      0.0659     4.4188    -3.6127
H      0.1297     5.7532    -5.6361
H     -1.2236     4.8383    -6.3780
H      0.3685     4.0305    -6.0578
H     -1.2939     6.3870    -3.5875
H     -2.1592     5.0960    -2.6868
H     -2.6895     5.5520    -4.3501
H     -2.0436     2.9189    -1.7219
H     -2.9926     1.4946    -1.2439
H     -2.5144     2.9980     0.6847
H     -0.7775     2.9097     0.3245
H     -1.6282     2.6725     2.7863
H     -2.2582     0.7730     4.1479
H     -0.7007    -0.1186     3.7173
H     -0.7282     1.3475     4.7138
H      1.0869     1.2988     2.3706
H      0.6309     3.0135     1.8668
H      0.7326     2.5849     3.5428
H     -3.0490     0.1397     0.3197
H     -4.3945     1.9238     1.1342
H     -4.8606     0.5172     2.1058
H     -3.7875     1.7685     2.8208
H     -3.0909    -0.8974     3.1366
H     -3.3131    -1.6824     1.5918
H     -1.6453    -1.2955     2.1163
68
{"conf": 18, "E": 149.38, "rms": -1.0, "geom": "OH", "total_charge": 0, "CA_charge": 1, "smiles": "C[C:1]#[3N:2]->[Mn+:3]1(<-[4C-:4]#[O+:5])(<-[5C-:6]#[O+:7])(<-[6H-:8])<-[1N@H:9]([CH2:10][CH2:11][N:12]([CH:13]([CH3:14])[CH3:15])[CH:16]([CH3:17])[CH3:18])[CH2:19][CH2:20][2N:21]->1([CH:22]([CH3:23])[CH3:24])[CH:25]([CH3:26])[CH3:27]", "smiles3D": "C([C:1]#[3N:2]->[Mn+:3]1(<-[4C-:4]#[O+:5])(<-[5C-:6]#[O+:7])(<-[6H-:8])<-[1N@@:9]([C:10]([C:11]([N:12]([C:13]([C:14]([H:37])([H:38])[H:39])([C:15]([H:40])([H:41])[H:42])[H:36])[C:16]([C:17]([H:44])([H:45])[H:46])([C:18]([H:47])([H:48])[H:49])[H:43])([H:34])[H:35])([H:32])[H:33])([H:31])[C:19]([H:50])([H:51])[C:20]([H:52])([H:53])[2N:21]->1([C:22]([C:23]([H:55])([H:56])[H:57])([C:24]([H:58])([H:59])[H:60])[H:54])[C:25]([C:26]([H:62])([H:63])[H:64])([C:27]([H:65])([H:66])[H:67])[H:61])([H:28])([H:29])[H:30]", "smiles3Dx": "C([C:1]#[3N:2]->[Mn+:3]1(<-[4C-:4]#[O+:5])(<-[5C-:6]#[O+:7])(<-[6H-:8])<-[1N@@:9]([C:10]([C:11]([N:12]([C:13]([C:14]([H:37])([H:38])[H:39])([C:15]([H:40])([H:41])[H:42])[H:36])[C:16]([C:17]([H:44])([H:45])[H:46])([C:18]([H:47])([H:48])[H:49])[H:43])([H:34])[H:35])([H:32])[H:33])([H:31])[C:19]([H:50])([H:51])[C:20]([H:52])([H:53])[2N:21]->1([C:22]([C:23]([H:55])([H:56])[H:57])([C:24]([H:58])([H:59])[H:60])[H:54])[C:25]([C:26]([H:62])([H:63])[H:64])([C:27]([H:65])([H:66])[H:67])[H:61])([H:28])([H:29])[H:30]", "dummies": []}
C      3.4432     2.2524     2.8146
C      2.4351     1.5928     1.9861
N      1.5867     1.0376     1.2924
Mn     0.0000     0.0000     0.0000
C      0.4074     1.5933    -1.5933
O      0.6248     2.4317    -2.4325
C     -1.5397    -0.8757    -1.4666
O     -2.3476    -1.3342    -2.2355
H      1.2731    -1.0639    -0.7871
N     -1.7055     1.1919     0.9701
C     -1.2427     2.4635     1.3495
C     -2.3133     3.4771     1.8421
N     -3.4986     3.6994     0.9622
C     -4.6890     2.8101     1.1734
C     -5.8960     3.1760     0.2796
C     -5.1762     2.8676     2.6377
C     -3.2820     4.3124    -0.3845
C     -2.2571     5.4584    -0.3682
C     -2.9369     3.2841    -1.4726
C     -2.1976     0.3647     2.0109
C     -1.0877    -0.5149     2.6463
N     -0.4302    -1.4673     1.7605
C      0.8442    -1.9145     2.3878
C      1.9899    -2.2898     1.4249
C      0.6889    -3.0416     3.4262
C     -1.3596    -2.4899     1.2541
C     -0.7288    -3.4955     0.2796
C     -2.2133    -3.2817     2.2824
H      4.2729     2.6113     2.1717
H      2.9828     3.1138     3.3406
H      3.8374     1.5314     3.5600
H     -2.3481     1.2906     0.3360
H     -0.4993     2.3383     2.1644
H     -0.7094     2.9071     0.4886
H     -1.8015     4.4472     2.0079
H     -2.6179     3.2077     2.8676
H     -4.4236     1.7605     0.9410
H     -5.6766     3.0231    -0.7951
H     -6.7620     2.5181     0.5075
H     -6.2038     4.2299     0.4513
H     -6.1908     2.4271     2.7449
H     -4.5263     2.2725     3.3077
H     -5.2111     3.9200     2.9920
H     -4.2211     4.8130    -0.6979
H     -1.2250     5.0850    -0.2088
H     -2.2764     5.9957    -1.3408
H     -2.5128     6.1866     0.4307
H     -1.8818     2.9736    -1.4115
H     -3.0927     3.7367    -2.4750
H     -3.5754     2.3814    -1.4036
H     -2.6411     0.9818     2.8175
H     -3.0063    -0.2889     1.6218
H     -0.3391     0.2026     3.0382
H     -1.5123    -1.0380     3.5248
H      1.2576    -1.0566     2.9611
H      1.7410    -3.0294     0.6526
H      2.8351    -2.7241     2.0018
H      2.4189    -1.3824     0.9643
H      0.5692    -4.0334     2.9487
H     -0.1474    -2.8273     4.1203
H      1.6061    -3.0989     4.0516
H     -2.0903    -1.9325     0.6548
H     -1.5305    -4.0422    -0.2625
H     -0.1182    -4.2567     0.8031
H     -0.1312    -2.9712    -0.4894
H     -1.6423    -4.0182     2.8717
H     -2.7991    -2.6260     2.9529
H     -2.9755    -3.8721     1.7292
68
{"conf": 19, "E": 163.72, "rms": -1.0, "geom": "OH", "total_charge": 0, "CA_charge": 1, "smiles": "C[C:1]#[3N:2]->[Mn+:3]1(<-[4C-:4]#[O+:5])(<-[5C-:6]#[O+:7])(<-[6H-:8])<-[1N@H:9]([CH2:10][CH2:11][N:12]([CH:13]([CH3:14])[CH3:15])[CH:16]([CH3:17])[CH3:18])[CH2:19][CH2:20][2N:21]->1([CH:22]([CH3:23])[CH3:24])[CH:25]([CH3:26])[CH3:27]", "smiles3D": "C([C:1]#[3N:2]->[Mn+:3]1(<-[4C-:4]#[O+:5])(<-[5C-:6]#[O+:7])(<-[6H-:8])<-[1N@@:9]([C:10]([C:11]([N:12]([C:13]([C:14]([H:37])([H:38])[H:39])([C:15]([H:40])([H:41])[H:42])[H:36])[C:16]([C:17]([H:44])([H:45])[H:46])([C:18]([H:47])([H:48])[H:49])[H:43])([H:34])[H:35])([H:32])[H:33])([H:31])[C:19]([H:50])([H:51])[C:20]([H:52])([H:53])[2N:21]->1([C:22]([C:23]([H:55])([H:56])[H:57])([C:24]([H:58])([H:59])[H:60])[H:54])[C:25]([C:26]([H:62])([H:63])[H:64])([C:27]([H:65])([H:66])[H:67])[H:61])([H:28])([H:29])[H:30]", "smiles3Dx": "C([C:1]#[3N:2]->[Mn+:3]1(<-[4C-:4]#[O+:5])(<-[5C-:6]#[O+:7])(<-[6H-:8])<-[1N@@:9]([C:10]([C:11]([N:12]([C:13]([C:14]([H:37])([H:38])[H:39])([C:15]([H:40])([H:41])[H:42])[H:36])[C:16]([C:17]([H:44])([H:45])[H:46])([C:18]([H:47])([H:48])[H:49])[H:43])([H:34])[H:35])([H:32])[H:33])([H:31])[C:19]([H:50])([H:51])[C:20]([H:52])([H:53])[2N:21]->1([C:22]([C:23]([H:55])([H:56])[H:57])([C:24]([H:58])([H:59])[H:60])[H:54])[C:25]([C:26]([H:62])([H:63])[H:64])([C:27]([H:65])([H:66])[H:67])[H:61])([H:28])([H:29])[H:30]", "dummies": []}
C     -3.4053    -0.1064    -3.6506
C     -2.4045    -0.0986    -2.5844
N     -1.5658    -0.0830    -1.6862
Mn     0.0000     0.0000     0.0000
C      1.5483    -0.3906    -1.6428
O      2.3622    -0.5982    -2.5081
C      1.8362     0.2438     1.3510
O      2.8119     0.3714     2.0487
H      0.0921     1.8025    -0.3398
N     -0.1957    -2.2208     0.5423
C      0.0698    -3.1283    -0.5069
C     -0.8474    -3.0291    -1.7334
N     -0.8314    -4.3161    -2.4700
C     -2.1931    -4.8303    -2.8043
C     -2.9648    -3.9655    -3.8190
C     -2.2012    -6.3088    -3.2061
C      0.3130    -4.4368    -3.4245
C     -0.0113    -4.0462    -4.8712
C      0.9730    -5.8188    -3.3405
C     -1.4305    -2.3877     1.2431
C     -2.3578    -1.1306     1.2190
N     -1.7329     0.1236     1.6093
C     -2.5029     1.2790     1.1588
C     -1.7419     2.6133     1.3620
C     -3.9200     1.4203     1.7568
C     -1.4232     0.1968     3.0787
C     -0.0321    -0.2859     3.4957
C     -2.4518    -0.5068     4.0150
H     -4.2426    -0.7765    -3.3664
H     -3.7911     0.9225    -3.8021
H     -2.9414    -0.4694    -4.5907
H      0.4766    -2.3703     1.1441
H     -0.0043    -4.1646    -0.0963
H      1.1198    -2.9760    -0.8446
H     -0.4976    -2.2129    -2.3973
H     -1.8719    -2.7667    -1.4018
H     -2.7873    -4.8009    -1.8621
H     -2.7508    -2.8899    -3.6726
H     -4.0564    -4.1172    -3.6794
H     -2.7330    -4.2393    -4.8665
H     -1.8243    -6.4538    -4.2376
H     -1.5942    -6.9040    -2.4917
H     -3.2416    -6.6978    -3.1759
H      1.1177    -3.7342    -3.1082
H      0.9332    -3.9415    -5.4468
H     -0.5315    -3.0663    -4.9004
H     -0.6177    -4.8225    -5.3773
H      1.0628    -6.1344    -2.2792
H      1.9947    -5.7738    -3.7753
H      0.4104    -6.5875    -3.9037
H     -2.0062    -3.2403     0.8158
H     -1.2222    -2.6466     2.3054
H     -3.2421    -1.3501     1.8451
H     -2.7341    -1.0364     0.1856
H     -2.6375     1.1683     0.0682
H     -0.6700     2.4266     1.5682
H     -1.8333     3.2518     0.4571
H     -2.1350     3.1959     2.2234
H     -4.5122     0.4930     1.6314
H     -4.4649     2.2250     1.2179
H     -3.8864     1.7099     2.8267
H     -1.4581     1.2616     3.3828
H      0.6634     0.5757     3.5023
H      0.3300    -1.1127     2.8771
H     -0.0142    -0.6502     4.5461
H     -3.4997    -0.2552     3.7763
H     -2.3398    -1.6102     3.9985
H     -2.2874    -0.1769     5.0639
68
{"conf": 20, "E": 144.76, "rms": -1.0, "geom": "OH", "total_charge": 0, "CA_charge": 1, "smiles": "C[C:1]#[3N:2]->[Mn+:3]1(<-[4C-:4]#[O+:5])(<-[5C-:6]#[O+:7])(<-[6H-:8])<-[1N@H:9]([CH2:10][CH2:11][N:12]([CH:13]([CH3:14])[CH3:15])[CH:16]([CH3:17])[CH3:18])[CH2:19][CH2:20][2N:21]->1([CH:22]([CH3:23])[CH3:24])[CH:25]([CH3:26])[CH3:27]", "smiles3D": "C([C:1]#[3N:2]->[Mn+:3]1(<-[4C-:4]#[O+:5])(<-[5C-:6]#[O+:7])(<-[6H-:8])<-[1N@@:9]([C:10]([C:11]([N:12]([C:13]([C:14]([H:37])([H:38])[H:39])([C:15]([H:40])([H:41])[H:42])[H:36])[C:16]([C:17]([H:44])([H:45])[H:46])([C:18]([H:47])([H:48])[H:49])[H:43])([H:34])[H:35])([H:32])[H:33])([H:31])[C:19]([H:50])([H:51])[C:20]([H:52])([H:53])[2N:21]->1([C:22]([C:23]([H:55])([H:56])[H:57])([C:24]([H:58])([H:59])[H:60])[H:54])[C:25]([C:26]([H:62])([H:63])[H:64])([C:27]([H:65])([H:66])[H:67])[H:61])([H:28])([H:29])[H:30]", "smiles3Dx": "C([C:1]#[3N:2]->[Mn+:3]1(<-[4C-:4]#[O+:5])(<-[5C-:6]#[O+:7])(<-[6H-:8])<-[1N@@:9]([C:10]([C:11]([N:12]([C:13]([C:14]([H:37])([H:38])[H:39])([C:15]([H:40])([H:41])[H:42])[H:36])[C:16]([C:17]([H:44])([H:45])[H:46])([C:18]([H:47])([H:48])[H:49])[H:43])([H:34])[H:35])([H:32])[H:33])([H:31])[C:19]([H:50])([H:51])[C:20]([H:52])([H:53])[2N:21]->1([C:22]([C:23]([H:55])([H:56])[H:57])([C:24]([H:58])([H:59])[H:60])[H:54])[C:25]([C:26]([H:62])([H:63])[H:64])([C:27]([H:65])([H:66])[H:67])[H:61])([H:28])([H:29])[H:30]", "dummies": []}
C      0.5083    -3.9123    -3.0471
C      0.3576    -2.7657    -2.1525
N      0.2308    -1.8053    -1.3965
Mn     0.0000     0.0000     0.0000
C      1.5293     1.0686    -1.3316
O      2.3351     1.6302    -2.0312
C     -0.0614     1.9607     1.2018
O     -0.0927     2.9879     1.8328
H     -1.3461     0.6324    -1.0744
N      1.5909    -0.6817     1.4767
C      2.6181    -1.3804     0.8141
C      3.9514    -1.3943     1.5964
N      4.7705    -0.1828     1.2938
C      5.8813    -0.4882     0.3275
C      5.3327    -0.9911    -1.0239
C      6.7781     0.7344     0.0328
C      5.2230     0.5362     2.5291
C      6.1238    -0.3150     3.4468
C      4.0457     1.1395     3.3116
C      0.9420    -1.3707     2.5403
C     -0.6035    -1.1101     2.6757
N     -1.4288    -1.1166     1.4747
C     -1.7834    -2.4672     0.9795
C     -2.9887    -3.1297     1.6941
C     -0.6556    -3.5156     0.9985
C     -2.5785    -0.2005     1.6005
C     -3.5416    -0.1668     0.3835
C     -3.4305    -0.3065     2.9000
H      1.5834    -4.0650    -3.2737
H      0.1013    -4.8195    -2.5549
H     -0.0458    -3.7218    -3.9891
H      1.9454     0.0902     1.8098
H      2.7793    -0.8966    -0.1647
H      2.3169    -2.4285     0.6202
H      4.5078    -2.3285     1.3590
H      3.7026    -1.4945     2.6689
H      6.5321    -1.2917     0.7382
H      4.7982    -1.9562    -0.9153
H      4.6512    -0.2362    -1.4707
H      6.1639    -1.1789    -1.7369
H      6.1566     1.6304    -0.1806
H      7.4369     0.5469    -0.8422
H      7.4615     0.9388     0.8831
H      5.8076     1.4325     2.2437
H      7.0293    -0.6551     2.9053
H      5.5911    -1.2002     3.8485
H      6.4653     0.2975     4.3084
H      4.4288     1.8305     4.0932
H      3.4000     1.7304     2.6285
H      3.4388     0.3670     3.8234
H      1.1225    -2.4580     2.4781
H      1.4116    -1.0385     3.4976
H     -0.6940    -0.1113     3.1590
H     -1.0080    -1.8581     3.3919
H     -2.0622    -2.3455    -0.0852
H     -2.8882    -3.0613     2.7959
H     -3.9534    -2.7148     1.3601
H     -3.0587    -4.2096     1.4381
H      0.2769    -3.1275     0.5895
H     -0.4894    -3.9120     2.0229
H     -0.9376    -4.3788     0.3570
H     -2.1271     0.7992     1.6348
H     -3.0689    -0.5020    -0.5537
H     -4.4537    -0.7764     0.5356
H     -3.8926     0.8753     0.2223
H     -2.8228    -0.4265     3.8163
H     -4.1851    -1.1132     2.8735
H     -4.0018     0.6383     3.0265
68
{"conf": 21, "E": 135.72, "rms": -1.0, "geom": "OH", "total_charge": 0, "CA_charge": 1, "smiles": "C[C:1]#[3N:2]->[Mn+:3]1(<-[4C-:4]#[O+:5])(<-[5C-:6]#[O+:7])(<-[6H-:8])<-[1N@H:9]([CH2:10][CH2:11][N:12]([CH:13]([CH3:14])[CH3:15])[CH:16]([CH3:17])[CH3:18])[CH2:19][CH2:20][2N:21]->1([CH:22]([CH3:23])[CH3:24])[CH:25]([CH3:26])[CH3:27]", "smiles3D": "C([C:1]#[3N:2]->[Mn+:3]1(<-[4C-:4]#[O+:5])(<-[5C-:6]#[O+:7])(<-[6H-:8])<-[1N@@:9]([C:10]([C:11]([N:12]([C:13]([C:14]([H:37])([H:38])[H:39])([C:15]([H:40])([H:41])[H:42])[H:36])[C:16]([C:17]([H:44])([H:45])[H:46])([C:18]([H:47])([H:48])[H:49])[H:43])([H:34])[H:35])([H:32])[H:33])([H:31])[C:19]([H:50])([H:51])[C:20]([H:52])([H:53])[2N:21]->1([C:22]([C:23]([H:55])([H:56])[H:57])([C:24]([H:58])([H:59])[H:60])[H:54])[C:25]([C:26]([H:62])([H:63])[H:64])([C:27]([H:65])([H:66])[H:67])[H:61])([H:28])([H:29])[H:30]", "smiles3Dx": "C([C:1]#[3N:2]->[Mn+:3]1(<-[4C-:4]#[O+:5])(<-[5C-:6]#[O+:7])(<-[6H-:8])<-[1N@@:9]([C:10]([C:11]([N:12]([C:13]([C:14]([H:37])([H:38])[H:39])([C:15]([H:40])([H:41])[H:42])[H:36])[C:16]([C:17]([H:44])([H:45])[H:46])([C:18]([H:47])([H:48])[H:49])[H:43])([H:34])[H:35])([H:32])[H:33])([H:31])[C:19]([H:50])([H:51])[C:20]([H:52])([H:53])[2N:21]->1([C:22]([C:23]([H:55])([H:56])[H:57])([C:24]([H:58])([H:59])[H:60])[H:54])[C:25]([C:26]([H:62])([H:63])[H:64])([C:27]([H:65])([H:66])[H:67])[H:61])([H:28])([H:29])[H:30]", "dummies": []}
C     -4.1142    -1.3693    -2.4672
C     -2.9128    -0.9579    -1.7429
N     -1.9019    -0.6192    -1.1323
Mn     0.0000     0.0000     0.0000
C      0.7820     0.8060    -1.9982
O      1.1932     1.2297    -3.0496
C      2.0224     0.6384     0.8793
O      3.0850     0.9733     1.3407
H     -0.6716     1.6745     0.3425
N      0.8517    -2.0865    -0.3365
C      0.7697    -2.4542    -1.6908
C      1.4186    -3.8189    -2.0247
N      0.5256    -4.9870    -1.7710
C     -0.6061    -5.2089    -2.7359
C     -0.4758    -4.5172    -4.1089
C     -1.9386    -4.8561    -2.0674
C      1.2656    -6.2541    -1.4819
C      2.3140    -6.5953    -2.5556
C      1.8876    -6.2530    -0.0778
C      0.1065    -2.8718     0.5431
C     -0.0099    -2.2133     1.9448
N     -0.7511    -0.9554     2.0191
C     -0.2555    -0.1514     3.1547
C     -0.1725    -0.8727     4.5318
C     -0.9486     1.2032     3.3806
C     -2.2059    -1.1826     1.9470
C     -3.0365     0.0504     1.5300
C     -2.8666    -1.7878     3.2088
H     -4.8035    -1.8900    -1.7712
H     -3.8309    -2.0574    -3.2902
H     -4.6174    -0.4746    -2.8877
H      1.7311    -2.0775    -0.0750
H      1.3050    -1.6817    -2.2775
H     -0.2836    -2.4500    -2.0156
H      2.3391    -3.8792    -1.4135
H      1.7794    -3.8146    -3.0738
H     -0.6968    -6.2890    -2.9911
H      0.4511    -4.8458    -4.6231
H     -1.3295    -4.8118    -4.7564
H     -0.4880    -3.4128    -4.0305
H     -2.7854    -5.2190    -2.6886
H     -2.0568    -3.7647    -1.9352
H     -2.0038    -5.3460    -1.0726
H      0.5484    -7.1056    -1.4503
H      3.1606    -5.8776    -2.5369
H      2.7207    -7.6133    -2.3758
H      1.8509    -6.5855    -3.5636
H      2.6741    -5.4814     0.0382
H      2.3521    -7.2413     0.1276
H      1.0977    -6.0940     0.6852
H     -0.9049    -3.0556     0.1339
H      0.6107    -3.8515     0.6676
H      1.0358    -2.0440     2.2889
H     -0.4593    -2.9635     2.6236
H      0.7850     0.0942     2.8952
H      0.4736    -0.2739     5.2096
H      0.2947    -1.8739     4.4779
H     -1.1488    -0.9575     5.0405
H     -1.9032     1.0895     3.9311
H     -0.2974     1.8460     4.0115
H     -1.1097     1.7505     2.4407
H     -2.3648    -1.9237     1.1423
H     -3.9469    -0.2871     0.9889
H     -3.4018     0.6472     2.3880
H     -2.4821     0.7136     0.8579
H     -3.0636    -1.0179     3.9811
H     -2.2851    -2.6137     3.6561
H     -3.8559    -2.2109     2.9302
68
{"conf": 22, "E": 137.46, "rms": -1.0, "geom": "OH", "total_charge": 0, "CA_charge": 1, "smiles": "C[C:1]#[3N:2]->[Mn+:3]1(<-[4C-:4]#[O+:5])(<-[5C-:6]#[O+:7])(<-[6H-:8])<-[1N@H:9]([CH2:10][CH2:11][N:12]([CH:13]([CH3:14])[CH3:15])[CH:16]([CH3:17])[CH3:18])[CH2:19][CH2:20][2N:21]->1([CH:22]([CH3:23])[CH3:24])[CH:25]([CH3:26])[CH3:27]", "smiles3D": "C([C:1]#[3N:2]->[Mn+:3]1(<-[4C-:4]#[O+:5])(<-[5C-:6]#[O+:7])(<-[6H-:8])<-[1N@@:9]([C:10]([C:11]([N:12]([C:13]([C:14]([H:37])([H:38])[H:39])([C:15]([H:40])([H:41])[H:42])[H:36])[C:16]([C:17]([H:44])([H:45])[H:46])([C:18]([H:47])([H:48])[H:49])[H:43])([H:34])[H:35])([H:32])[H:33])([H:31])[C:19]([H:50])([H:51])[C:20]([H:52])([H:53])[2N:21]->1([C:22]([C:23]([H:55])([H:56])[H:57])([C:24]([H:58])([H:59])[H:60])[H:54])[C:25]([C:26]([H:62])([H:63])[H:64])([C:27]([H:65])([H:66])[H:67])[H:61])([H:28])([H:29])[H:30]", "smiles3Dx": "C([C:1]#[3N:2]->[Mn+:3]1(<-[4C-:4]#[O+:5])(<-[5C-:6]#[O+:7])(<-[6H-:8])<-[1N@@:9]([C:10]([C:11]([N:12]([C:13]([C:14]([H:37])([H:38])[H:39])([C:15]([H:40])([H:41])[H:42])[H:36])[C:16]([C:17]([H:44])([H:45])[H:46])([C:18]([H:47])([H:48])[H:49])[H:43])([H:34])[H:35])([H:32])[H:33])([H:31])[C:19]([H:50])([H:51])[C:20]([H:52])([H:53])[2N:21]->1([C:22]([C:23]([H:55])([H:56])[H:57])([C:24]([H:58])([H:59])[H:60])[H:54])[C:25]([C:26]([H:62])([H:63])[H:64])([C:27]([H:65])([H:66])[H:67])[H:61])([H:28])([H:29])[H:30]", "dummies": []}
C     -2.5292     4.2924     0.2576
C     -1.7782     3.0395     0.1913
N     -1.1513     1.9846     0.1279
Mn     0.0000     0.0000     0.0000
C      1.5714     0.9301     1.3809
O      2.4001     1.4173     2.1090
C      1.2978    -1.8982     0.0744
O      1.9780    -2.8932     0.1127
H     -0.9157    -0.5381     1.4986
N      1.1481     0.6080    -1.8792
C      0.9484     1.9568    -2.2694
C      1.9548     2.9161    -1.6079
N      1.5284     4.3407    -1.6927
C      2.0629     5.2088    -0.6008
C      3.5924     5.1342    -0.4577
C      1.3696     4.9183     0.7366
C      1.5812     4.9928    -3.0409
C      0.2056     4.9245    -3.7126
C      2.6883     4.4779    -3.9826
C      0.6874    -0.3425    -2.8014
C     -0.8614    -0.4508    -2.8256
N     -1.4913    -0.9272    -1.5869
C     -1.4569    -2.4017    -1.5210
C     -1.6159    -3.0056    -0.1102
C     -2.4408    -3.1503    -2.4543
C     -2.8015    -0.2789    -1.4230
C     -3.5600    -0.6306    -0.1341
C     -3.7974    -0.4008    -2.6126
H     -2.3708     4.7668     1.2477
H     -3.6093     4.0832     0.1151
H     -2.1761     4.9761    -0.5418
H      2.0406     0.4572    -1.7304
H     -0.0748     2.2688    -2.0020
H      1.0573     2.0488    -3.3692
H      2.0286     2.6030    -0.5556
H      2.9662     2.7644    -2.0386
H      1.8099     6.2725    -0.8087
H      3.9249     4.1174    -0.1621
H      4.0839     5.4204    -1.4084
H      3.9323     5.8477     0.3231
H      1.6366     5.7019     1.4778
H      0.2704     4.9395     0.6014
H      1.6682     3.9399     1.1604
H      1.7861     6.0814    -2.9354
H     -0.5748     5.2874    -3.0101
H      0.1899     5.5736    -4.6143
H     -0.0515     3.8950    -4.0272
H      3.6780     4.5130    -3.4857
H      2.4943     3.4464    -4.3345
H      2.7435     5.1288    -4.8814
H      1.1118    -1.3327    -2.5392
H      1.0447    -0.0898    -3.8269
H     -1.2417     0.5616    -3.0850
H     -1.1258    -1.1156    -3.6710
H     -0.4415    -2.6989    -1.8544
H     -1.1492    -4.0143    -0.0943
H     -2.6703    -3.1545     0.1892
H     -1.1157    -2.4167     0.6593
H     -2.5120    -2.7147    -3.4669
H     -3.4557    -3.2141    -2.0129
H     -2.0905    -4.1971    -2.5835
H     -2.5723     0.7975    -1.3468
H     -4.3093     0.1626     0.0779
H     -4.1233    -1.5797    -0.2334
H     -2.8899    -0.6780     0.7347
H     -4.5198     0.4422    -2.5607
H     -4.4070    -1.3229    -2.5757
H     -3.3115    -0.3349    -3.6040
68
{"conf": 23, "E": 154.21, "rms": -1.0, "geom": "OH", "total_charge": 0, "CA_charge": 1, "smiles": "C[C:1]#[3N:2]->[Mn+:3]1(<-[4C-:4]#[O+:5])(<-[5C-:6]#[O+:7])(<-[6H-:8])<-[1N@H:9]([CH2:10][CH2:11][N:12]([CH:13]([CH3:14])[CH3:15])[CH:16]([CH3:17])[CH3:18])[CH2:19][CH2:20][2N:21]->1([CH:22]([CH3:23])[CH3:24])[CH:25]([CH3:26])[CH3:27]", "smiles3D": "C([C:1]#[3N:2]->[Mn+:3]1(<-[4C-:4]#[O+:5])(<-[5C-:6]#[O+:7])(<-[6H-:8])<-[1N@@:9]([C:10]([C:11]([N:12]([C:13]([C:14]([H:37])([H:38])[H:39])([C:15]([H:40])([H:41])[H:42])[H:36])[C:16]([C:17]([H:44])([H:45])[H:46])([C:18]([H:47])([H:48])[H:49])[H:43])([H:34])[H:35])([H:32])[H:33])([H:31])[C:19]([H:50])([H:51])[C:20]([H:52])([H:53])[2N:21]->1([C:22]([C:23]([H:55])([H:56])[H:57])([C:24]([H:58])([H:59])[H:60])[H:54])[C:25]([C:26]([H:62])([H:63])[H:64])([C:27]([H:65])([H:66])[H:67])[H:61])([H:28])([H:29])[H:30]", "smiles3Dx": "C([C:1]#[3N:2]->[Mn+:3]1(<-[4C-:4]#[O+:5])(<-[5C-:6]#[O+:7])(<-[6H-:8])<-[1N@@:9]([C:10]([C:11]([N:12]([C:13]([C:14]([H:37])([H:38])[H:39])([C:15]([H:40])([H:41])[H:42])[H:36])[C:16]([C:17]([H:44])([H:45])[H:46])([C:18]([H:47])([H:48])[H:49])[H:43])([H:34])[H:35])([H:32])[H:33])([H:31])[C:19]([H:50])([H:51])[C:20]([H:52])([H:53])[2N:21]->1([C:22]([C:23]([H:55])([H:56])[H:57])([C:24]([H:58])([H:59])[H:60])[H:54])[C:25]([C:26]([H:62])([H:63])[H:64])([C:27]([H:65])([H:66])[H:67])[H:61])([H:28])([H:29])[H:30]", "dummies": []}
C      4.3274    -2.4249    -0.5322
C      3.0622    -1.7110    -0.3686
N      2.0013    -1.1063    -0.2287
Mn     0.0000     0.0000     0.0000
C     -0.7218    -1.4375    -1.6308
O     -1.1012    -2.1941    -2.4898
C     -2.1088     0.8957    -0.2075
O     -3.2145     1.3629    -0.3251
H     -0.5564    -1.2031     1.2774
N      0.5926     1.6244    -1.4849
C      1.4067     1.0905    -2.5014
C      1.7361     2.0941    -3.6295
N      0.5287     2.7823    -4.1781
C      0.7599     4.1204    -4.8189
C      2.0280     4.8778    -4.3711
C     -0.4520     5.0251    -4.5362
C     -0.3752     1.9356    -5.0319
C     -1.5309     1.3544    -4.2115
C      0.3338     0.8505    -5.8635
C      1.1488     2.7010    -0.7469
C      0.7340     2.7743     0.7659
N      0.8048     1.5670     1.5696
C      2.1747     1.2278     2.0340
C      2.2513    -0.2332     2.5467
C      3.3544     1.4783     1.0727
C     -0.0550     1.6825     2.7900
C     -1.5443     1.4193     2.5850
C      0.0697     3.0470     3.5344
H      4.6590    -2.3515    -1.5883
H      4.1881    -3.4913    -0.2604
H      5.0941    -1.9711     0.1290
H     -0.1867     1.9115    -1.8631
H      0.9043     0.2104    -2.9403
H      2.3613     0.7394    -2.0572
H      2.4279     2.8043    -3.1482
H      2.3330     1.6075    -4.4277
H      0.8575     4.0004    -5.9225
H      2.0322     5.0344    -3.2708
H      2.9435     4.3372    -4.6927
H      2.0690     5.8758    -4.8581
H     -0.3319     6.0080    -5.0404
H     -1.3933     4.5740    -4.9098
H     -0.5573     5.1917    -3.4426
H     -0.8852     2.5669    -5.7941
H     -1.9902     2.1489    -3.5858
H     -1.2014     0.5254    -3.5618
H     -2.3145     0.9556    -4.8911
H     -0.3867     0.3927    -6.5748
H      0.7367     0.0371    -5.2274
H      1.1551     1.3024    -6.4591
H      2.2470     2.6944    -0.8218
H      0.8116     3.6529    -1.2259
H     -0.3168     3.1323     0.7738
H      1.3554     3.5638     1.2457
H      2.3996     1.8691     2.9110
H      2.2434    -0.2486     3.6579
H      1.3785    -0.8112     2.2059
H      3.1772    -0.7642     2.2403
H      4.2999     1.0997     1.5180
H      3.5219     2.5674     0.9444
H      3.2281     0.9829     0.1000
H      0.2675     0.9092     3.5180
H     -2.0149     2.2019     1.9588
H     -2.0641     1.4544     3.5673
H     -1.7134     0.3975     2.2097
H     -0.3905     2.9658     4.5428
H     -0.4615     3.8574     2.9919
H      1.1167     3.3681     3.6861
68
{"conf": 24, "E": 159.87, "rms": -1.0, "geom": "OH", "total_charge": 0, "CA_charge": 1, "smiles": "C[C:1]#[3N:2]->[Mn+:3]1(<-[4C-:4]#[O+:5])(<-[5C-:6]#[O+:7])(<-[6H-:8])<-[1N@H:9]([CH2:10][CH2:11][N:12]([CH:13]([CH3:14])[CH3:15])[CH:16]([CH3:17])[CH3:18])[CH2:19][CH2:20][2N:21]->1([CH:22]([CH3:23])[CH3:24])[CH:25]([CH3:26])[CH3:27]", "smiles3D": "C([C:1]#[3N:2]->[Mn+:3]1(<-[4C-:4]#[O+:5])(<-[5C-:6]#[O+:7])(<-[6H-:8])<-[1N@@:9]([C:10]([C:11]([N:12]([C:13]([C:14]([H:37])([H:38])[H:39])([C:15]([H:40])([H:41])[H:42])[H:36])[C:16]([C:17]([H:44])([H:45])[H:46])([C:18]([H:47])([H:48])[H:49])[H:43])([H:34])[H:35])([H:32])[H:33])([H:31])[C:19]([H:50])([H:51])[C:20]([H:52])([H:53])[2N:21]->1([C:22]([C:23]([H:55])([H:56])[H:57])([C:24]([H:58])([H:59])[H:60])[H:54])[C:25]([C:26]([H:62])([H:63])[H:64])([C:27]([H:65])([H:66])[H:67])[H:61])([H:28])([H:29])[H:30]", "smiles3Dx": "C([C:1]#[3N:2]->[Mn+:3]1(<-[4C-:4]#[O+:5])(<-[5C-:6]#[O+:7])(<-[6H-:8])<-[1N@@:9]([C:10]([C:11]([N:12]([C:13]([C:14]([H:37])([H:38])[H:39])([C:15]([H:40])([H:41])[H:42])[H:36])[C:16]([C:17]([H:44])([H:45])[H:46])([C:18]([H:47])([H:48])[H:49])[H:43])([H:34])[H:35])([H:32])[H:33])([H:31])[C:19]([H:50])([H:51])[C:20]([H:52])([H:53])[2N:21]->1([C:22]([C:23]([H:55])([H:56])[H:57])([C:24]([H:58])([H:59])[H:60])[H:54])[C:25]([C:26]([H:62])([H:63])[H:64])([C:27]([H:65])([H:66])[H:67])[H:61])([H:28])([H:29])[H:30]", "dummies": []}
C      1.4718     0.4582     4.7435
C      1.0413     0.3251     3.3525
N      0.6820     0.2175     2.1823
Mn     0.0000     0.0000     0.0000
C      0.1875    -2.2593     0.3295
O      0.2875    -3.4485     0.5026
C     -0.6747    -0.5765    -2.1218
O     -1.0241    -0.8837    -3.2345
H     -1.7391    -0.0527     0.5855
N      2.0554     0.1417    -0.9771
C      3.0691    -0.3975    -0.1473
C      4.0767    -1.2801    -0.9112
N      4.7368    -0.4954    -1.9938
C      5.9905     0.1315    -1.4589
C      6.2797     1.5026    -2.0905
C      7.2206    -0.7991    -1.4614
C      4.8390    -1.2474    -3.2915
C      5.5229    -0.4280    -4.4087
C      3.4384    -1.6189    -3.8435
C      2.2365     1.4774    -1.4602
C      0.9401     2.3793    -1.5003
N      0.0157     2.3096    -0.3767
C      0.5193     3.0747     0.8021
C      0.4425     4.6304     0.6627
C      1.9495     2.7732     1.2760
C     -1.3598     2.7675    -0.7292
C     -2.1226     1.9450    -1.7896
C     -2.3261     2.8764     0.4943
H      0.6713     0.0866     5.4156
H      1.6758     1.5259     4.9654
H      2.3951    -0.1357     4.9028
H      1.9799    -0.3996    -1.7078
H      2.5766    -1.0223     0.6243
H      3.6387     0.3943     0.3777
H      3.5476    -2.1792    -1.2698
H      4.8138    -1.6845    -0.1827
H      5.8292     0.3839    -0.3852
H      6.8903     1.4304    -3.0100
H      6.8581     2.1294    -1.3777
H      5.3294     2.0311    -2.3162
H      6.9757    -1.7753    -0.9953
H      7.6158    -0.9893    -2.4748
H      8.0369    -0.3350    -0.8678
H      5.4137    -2.1879    -3.1399
H      5.4024    -0.9218    -5.3969
H      5.0755     0.5864    -4.4782
H      6.6142    -0.3570    -4.2713
H      3.5198    -2.0591    -4.8605
H      2.9200    -2.3927    -3.2482
H      2.7970    -0.7152    -3.9121
H      2.6180     1.4116    -2.5088
H      3.0209     2.0041    -0.8924
H      1.2646     3.4299    -1.6434
H      0.4114     2.0919    -2.4192
H     -0.1306     2.7881     1.6533
H      1.1320     5.0059    -0.1198
H      0.7527     5.1003     1.6212
H     -0.5586     5.0402     0.4508
H      2.1877     1.7180     1.1878
H      2.7055     3.3812     0.7354
H      2.0473     3.0397     2.3509
H     -1.2582     3.7860    -1.1632
H     -1.5981     1.8142    -2.7509
H     -2.4719     0.9819    -1.3714
H     -3.0452     2.4972    -2.0725
H     -3.3802     3.0099     0.1676
H     -2.2790     1.9708     1.1244
H     -2.1229     3.7475     1.1427
68
{"conf": 25, "E": 163.44, "rms": -1.0, "geom": "OH", "total_charge": 0, "CA_charge": 1, "smiles": "C[C:1]#[3N:2]->[Mn+:3]1(<-[4C-:4]#[O+:5])(<-[5C-:6]#[O+:7])(<-[6H-:8])<-[1N@H:9]([CH2:10][CH2:11][N:12]([CH:13]([CH3:14])[CH3:15])[CH:16]([CH3:17])[CH3:18])[CH2:19][CH2:20][2N:21]->1([CH:22]([CH3:23])[CH3:24])[CH:25]([CH3:26])[CH3:27]", "smiles3D": "C([C:1]#[3N:2]->[Mn+:3]1(<-[4C-:4]#[O+:5])(<-[5C-:6]#[O+:7])(<-[6H-:8])<-[1N@@:9]([C:10]([C:11]([N:12]([C:13]([C:14]([H:37])([H:38])[H:39])([C:15]([H:40])([H:41])[H:42])[H:36])[C:16]([C:17]([H:44])([H:45])[H:46])([C:18]([H:47])([H:48])[H:49])[H:43])([H:34])[H:35])([H:32])[H:33])([H:31])[C:19]([H:50])([H:51])[C:20]([H:52])([H:53])[2N:21]->1([C:22]([C:23]([H:55])([H:56])[H:57])([C:24]([H:58])([H:59])[H:60])[H:54])[C:25]([C:26]([H:62])([H:63])[H:64])([C:27]([H:65])([H:66])[H:67])[H:61])([H:28])([H:29])[H:30]", "smiles3Dx": "C([C:1]#[3N:2]->[Mn+:3]1(<-[4C-:4]#[O+:5])(<-[5C-:6]#[O+:7])(<-[6H-:8])<-[1N@@:9]([C:10]([C:11]([N:12]([C:13]([C:14]([H:37])([H:38])[H:39])([C:15]([H:40])([H:41])[H:42])[H:36])[C:16]([C:17]([H:44])([H:45])[H:46])([C:18]([H:47])([H:48])[H:49])[H:43])([H:34])[H:35])([H:32])[H:33])([H:31])[C:19]([H:50])([H:51])[C:20]([H:52])([H:53])[2N:21]->1([C:22]([C:23]([H:55])([H:56])[H:57])([C:24]([H:58])([H:59])[H:60])[H:54])[C:25]([C:26]([H:62])([H:63])[H:64])([C:27]([H:65])([H:66])[H:67])[H:61])([H:28])([H:29])[H:30]", "dummies": []}
C      1.2047     2.3642    -4.2247
C      0.8341     1.6753    -2.9897
N      0.5218     1.0918    -1.9540
Mn     0.0000     0.0000     0.0000
C      2.0253     0.7723     0.7416
O      3.0910     1.1793     1.1329
C      0.0140    -1.0793     2.0276
O      0.0325    -1.6456     3.0924
H     -0.7870     1.4989     0.7211
N      0.7823    -1.9900    -0.8323
C      1.7919    -1.8592    -1.8151
C      3.1173    -1.2989    -1.2779
N      4.2638    -1.9115    -1.9975
C      4.8784    -1.1210    -3.1004
C      3.8361    -0.6901    -4.1416
C      5.6905     0.0866    -2.6041
C      5.2250    -2.6987    -1.1772
C      5.6744    -1.9913     0.1206
C      4.6284    -4.0739    -0.8646
C     -0.3449    -2.7276    -1.3046
C     -1.7554    -2.2724    -0.7814
N     -2.0717    -0.8448    -0.7273
C     -2.4732    -0.3079    -2.0589
C     -1.8017    -0.8966    -3.3196
C     -2.3401     1.2367    -2.1452
C     -3.2051    -0.6526     0.2567
C     -4.0074     0.6768     0.1799
C     -2.8455    -0.8209     1.7448
H      1.1568     1.6504    -5.0726
H      0.5011     3.2024    -4.4055
H      2.2374     2.7588    -4.1317
H      1.1360    -2.4457    -0.1199
H      1.9939    -2.8671    -2.2531
H      1.4310    -1.1997    -2.6271
H      3.1207    -0.1985    -1.3947
H      3.1551    -1.5165    -0.1953
H      5.5833    -1.7812    -3.6538
H      4.3445    -0.2962    -5.0476
H      3.2174    -1.5608    -4.4455
H      3.1790     0.1091    -3.7438
H      5.0913     0.7442    -1.9427
H      6.5957    -0.2567    -2.0629
H      6.0412     0.6904    -3.4682
H      6.1466    -2.8939    -1.7707
H      4.9589    -2.1632     0.9524
H      5.7802    -0.8987    -0.0230
H      6.6573    -2.3962     0.4434
H      4.3639    -4.5930    -1.8104
H      5.3668    -4.6971    -0.3162
H      3.7113    -3.9757    -0.2456
H     -0.2087    -3.7911    -0.9873
H     -0.3641    -2.7456    -2.4090
H     -2.5286    -2.7830    -1.4000
H     -1.8378    -2.7029     0.2293
H     -3.5542    -0.5483    -2.1848
H     -2.0888    -1.9556    -3.4766
H     -0.7075    -0.7587    -3.3035
H     -2.1807    -0.3760    -4.2260
H     -3.3330     1.7230    -2.2266
H     -1.8122     1.6398    -1.2662
H     -1.8086     1.5827    -3.0552
H     -3.9463    -1.4562     0.0271
H     -3.3550     1.5599     0.3282
H     -4.6152     0.7502    -0.7417
H     -4.7715     0.7171     0.9863
H     -2.4176    -1.8038     2.0023
H     -2.2201     0.0269     2.0884
H     -3.7718    -0.7849     2.3584
68
{"conf": 26, "E": 148.59, "rms": -1.0, "geom": "OH", "total_charge": 0, "CA_charge": 1, "smiles": "C[C:1]#[3N:2]->[Mn+:3]1(<-[4C-:4]#[O+:5])(<-[5C-:6]#[O+:7])(<-[6H-:8])<-[1N@H:9]([CH2:10][CH2:11][N:12]([CH:13]([CH3:14])[CH3:15])[CH:16]([CH3:17])[CH3:18])[CH2:19][CH2:20][2N:21]->1([CH:22]([CH3:23])[CH3:24])[CH:25]([CH3:26])[CH3:27]", "smiles3D": "C([C:1]#[3N:2]->[Mn+:3]1(<-[4C-:4]#[O+:5])(<-[5C-:6]#[O+:7])(<-[6H-:8])<-[1N@@:9]([C:10]([C:11]([N:12]([C:13]([C:14]([H:37])([H:38])[H:39])([C:15]([H:40])([H:41])[H:42])[H:36])[C:16]([C:17]([H:44])([H:45])[H:46])([C:18]([H:47])([H:48])[H:49])[H:43])([H:34])[H:35])([H:32])[H:33])([H:31])[C:19]([H:50])([H:51])[C:20]([H:52])([H:53])[2N:21]->1([C:22]([C:23]([H:55])([H:56])[H:57])([C:24]([H:58])([H:59])[H:60])[H:54])[C:25]([C:26]([H:62])([H:63])[H:64])([C:27]([H:65])([H:66])[H:67])[H:61])([H:28])([H:29])[H:30]", "smiles3Dx": "C([C:1]#[3N:2]->[Mn+:3]1(<-[4C-:4]#[O+:5])(<-[5C-:6]#[O+:7])(<-[6H-:8])<-[1N@@:9]([C:10]([C:11]([N:12]([C:13]([C:14]([H:37])([H:38])[H:39])([C:15]([H:40])([H:41])[H:42])[H:36])[C:16]([C:17]([H:44])([H:45])[H:46])([C:18]([H:47])([H:48])[H:49])[H:43])([H:34])[H:35])([H:32])[H:33])([H:31])[C:19]([H:50])([H:51])[C:20]([H:52])([H:53])[2N:21]->1([C:22]([C:23]([H:55])([H:56])[H:57])([C:24]([H:58])([H:59])[H:60])[H:54])[C:25]([C:26]([H:62])([H:63])[H:64])([C:27]([H:65])([H:66])[H:67])[H:61])([H:28])([H:29])[H:30]", "dummies": []}
C      4.8493     0.3452     1.1514
C      3.4342     0.2453     0.7973
N      2.2419     0.1644     0.5093
Mn     0.0000     0.0000     0.0000
C      0.5577    -1.8370    -1.2511
O      0.8527    -2.8023    -1.9108
C     -2.1536    -0.4460    -0.6698
O     -3.2823    -0.6811    -1.0235
H     -0.2785    -1.0474     1.4867
N      0.1908     1.4908    -1.7235
C      1.0218     1.0873    -2.7919
C      2.4877     0.7907    -2.4402
N      3.3077     0.8052    -3.6759
C      3.2806    -0.4925    -4.4188
C      4.4490    -1.4374    -4.1135
C      3.1045    -0.2724    -5.9263
C      4.5596     1.6100    -3.5501
C      5.1995     1.9496    -4.9003
C      5.5912     1.0267    -2.5652
C      0.4366     2.7818    -1.1613
C      0.4636     2.8224     0.4114
N     -0.5139     1.9986     1.0885
C     -1.8894     2.3613     0.7035
C     -2.2514     3.8754     0.7078
C     -2.9969     1.6111     1.4839
C     -0.2997     1.8588     2.5466
C     -0.4989     3.1665     3.3526
C      1.0507     1.2520     2.9722
H      5.2533     1.3125     0.7882
H      5.4081    -0.4905     0.6823
H      4.9580     0.2903     2.2540
H     -0.6515     1.5197    -2.0855
H      0.5817     0.1698    -3.2450
H      1.0039     1.8894    -3.5686
H      2.8480     1.5431    -1.7112
H      2.5703    -0.1986    -1.9492
H      2.3689    -1.0581    -4.1199
H      4.5823    -1.5473    -3.0173
H      5.3887    -1.0917    -4.5865
H      4.2271    -2.4451    -4.5256
H      4.0525     0.0106    -6.4223
H      2.3453     0.5175    -6.1098
H      2.7494    -1.2109    -6.4040
H      4.2641     2.6004    -3.1337
H      5.9496     2.7581    -4.7647
H      5.7283     1.0778    -5.3333
H      4.4274     2.3162    -5.6093
H      6.2734     0.3028    -3.0522
H      6.2240     1.8465    -2.1633
H      5.0940     0.5308    -1.7096
H      1.4060     3.1874    -1.5251
H     -0.3525     3.4842    -1.5159
H      0.3612     3.8789     0.7291
H      1.4702     2.4981     0.7107
H     -1.9873     2.0384    -0.3472
H     -2.1483     4.3580     1.6914
H     -1.6629     4.4572    -0.0244
H     -3.3109     4.0020     0.3970
H     -3.1798     2.0696     2.4774
H     -3.9514     1.6534     0.9163
H     -2.7417     0.5439     1.6312
H     -1.0526     1.1399     2.9195
H      0.0062     4.0321     2.8847
H     -0.0928     3.0715     4.3825
H     -1.5737     3.3765     3.5048
H      1.1458     0.2181     2.6097
H      1.9211     1.8799     2.6990
H      1.0815     1.1466     4.0782
68
{"conf": 27, "E": 146.51, "rms": -1.0, "geom": "OH", "total_charge": 0, "CA_charge": 1, "smiles": "C[C:1]#[3N:2]->[Mn+:3]1(<-[4C-:4]#[O+:5])(<-[5C-:6]#[O+:7])(<-[6H-:8])<-[1N@H:9]([CH2:10][CH2:11][N:12]([CH:13]([CH3:14])[CH3:15])[CH:16]([CH3:17])[CH3:18])[CH2:19][CH2:20][2N:21]->1([CH:22]([CH3:23])[CH3:24])[CH:25]([CH3:26])[CH3:27]", "smiles3D": "C([C:1]#[3N:2]->[Mn+:3]1(<-[4C-:4]#[O+:5])(<-[5C-:6]#[O+:7])(<-[6H-:8])<-[1N@@:9]([C:10]([C:11]([N:12]([C:13]([C:14]([H:37])([H:38])[H:39])([C:15]([H:40])([H:41])[H:42])[H:36])[C:16]([C:17]([H:44])([H:45])[H:46])([C:18]([H:47])([H:48])[H:49])[H:43])([H:34])[H:35])([H:32])[H:33])([H:31])[C:19]([H:50])([H:51])[C:20]([H:52])([H:53])[2N:21]->1([C:22]([C:23]([H:55])([H:56])[H:57])([C:24]([H:58])([H:59])[H:60])[H:54])[C:25]([C:26]([H:62])([H:63])[H:64])([C:27]([H:65])([H:66])[H:67])[H:61])([H:28])([H:29])[H:30]", "smiles3Dx": "C([C:1]#[3N:2]->[Mn+:3]1(<-[4C-:4]#[O+:5])(<-[5C-:6]#[O+:7])(<-[6H-:8])<-[1N@@:9]([C:10]([C:11]([N:12]([C:13]([C:14]([H:37])([H:38])[H:39])([C:15]([H:40])([H:41])[H:42])[H:36])[C:16]([C:17]([H:44])([H:45])[H:46])([C:18]([H:47])([H:48])[H:49])[H:43])([H:34])[H:35])([H:32])[H:33])([H:31])[C:19]([H:50])([H:51])[C:20]([H:52])([H:53])[2N:21]->1([C:22]([C:23]([H:55])([H:56])[H:57])([C:24]([H:58])([H:59])[H:60])[H:54])[C:25]([C:26]([H:62])([H:63])[H:64])([C:27]([H:65])([H:66])[H:67])[H:61])([H:28])([H:29])[H:30]", "dummies": []}
C     -4.3867    -0.1227     2.3709
C     -3.0977    -0.0906     1.6814
N     -2.0167    -0.0614     1.0987
Mn     0.0000     0.0000     0.0000
C      0.7968     1.3252     1.6951
O      1.2155     2.0219     2.5860
C      2.1128     0.1497    -0.8848
O      3.2237     0.2281    -1.3477
H      0.5307    -1.4697     0.9630
N     -0.8356     1.7337    -1.2408
C     -1.4742     2.6665    -0.3913
C     -1.5197     4.0971    -0.9680
N     -2.3959     4.1703    -2.1737
C     -3.6723     4.9126    -1.8956
C     -4.4726     4.2303    -0.7612
C     -4.6136     4.9858    -3.1147
C     -1.5969     4.5980    -3.3672
C     -2.1474     4.0387    -4.6909
C     -1.3385     6.1144    -3.4289
C     -1.6800     1.1702    -2.2550
C     -1.9229    -0.3785    -2.1792
N     -0.8289    -1.2425    -1.7800
C      0.1850    -1.4735    -2.8327
C     -0.2254    -2.5083    -3.9126
C      0.6695    -0.2221    -3.5966
C     -1.3057    -2.4623    -1.1108
C     -2.4750    -3.2279    -1.7935
C     -0.2060    -3.4891    -0.7334
H     -4.9420    -1.0359     2.0733
H     -4.2195    -0.1317     3.4675
H     -4.9758     0.7755     2.0934
H     -0.1179     2.1429    -1.6320
H     -0.9143     2.7090     0.5559
H     -2.5068     2.3334    -0.1505
H     -0.4710     4.4093    -1.1691
H     -1.8412     4.8052    -0.1740
H     -3.4434     5.9530    -1.5733
H     -4.6690     3.1665    -1.0148
H     -3.9474     4.2789     0.2127
H     -5.4466     4.7413    -0.6033
H     -4.2681     5.7339    -3.8501
H     -4.7229     3.9878    -3.5887
H     -5.6258     5.3326    -2.8148
H     -0.5905     4.1219    -3.3042
H     -1.3132     3.8836    -5.4092
H     -2.6395     3.0574    -4.5272
H     -2.8556     4.7305    -5.1855
H     -0.9119     6.4721    -2.4687
H     -2.2613     6.6876    -3.6401
H     -0.6065     6.3362    -4.2344
H     -2.6865     1.6461    -2.2256
H     -1.2635     1.4185    -3.2507
H     -2.3020    -0.7076    -3.1697
H     -2.7536    -0.5118    -1.4512
H      1.0803    -1.8784    -2.3235
H     -1.2432    -2.3118    -4.3026
H     -0.1481    -3.5467    -3.5522
H      0.4712    -2.4696    -4.7785
H     -0.0296     0.0436    -4.4181
H      0.8263     0.6477    -2.9475
H      1.6501    -0.4393    -4.0731
H     -1.7072    -2.1020    -0.1474
H     -2.1731    -3.7772    -2.7016
H     -2.8679    -3.9875    -1.0838
H     -3.3316    -2.5744    -2.0462
H     -0.5246    -4.0493     0.1720
H     -0.0337    -4.2455    -1.5220
H      0.7622    -3.0127    -0.5000
68
{"conf": 28, "E": 151.86, "rms": -1.0, "geom": "OH", "total_charge": 0, "CA_charge": 1, "smiles": "C[C:1]#[3N:2]->[Mn+:3]1(<-[4C-:4]#[O+:5])(<-[5C-:6]#[O+:7])(<-[6H-:8])<-[1N@H:9]([CH2:10][CH2:11][N:12]([CH:13]([CH3:14])[CH3:15])[CH:16]([CH3:17])[CH3:18])[CH2:19][CH2:20][2N:21]->1([CH:22]([CH3:23])[CH3:24])[CH:25]([CH3:26])[CH3:27]", "smiles3D": "C([C:1]#[3N:2]->[Mn+:3]1(<-[4C-:4]#[O+:5])(<-[5C-:6]#[O+:7])(<-[6H-:8])<-[1N@@:9]([C:10]([C:11]([N:12]([C:13]([C:14]([H:37])([H:38])[H:39])([C:15]([H:40])([H:41])[H:42])[H:36])[C:16]([C:17]([H:44])([H:45])[H:46])([C:18]([H:47])([H:48])[H:49])[H:43])([H:34])[H:35])([H:32])[H:33])([H:31])[C:19]([H:50])([H:51])[C:20]([H:52])([H:53])[2N:21]->1([C:22]([C:23]([H:55])([H:56])[H:57])([C:24]([H:58])([H:59])[H:60])[H:54])[C:25]([C:26]([H:62])([H:63])[H:64])([C:27]([H:65])([H:66])[H:67])[H:61])([H:28])([H:29])[H:30]", "smiles3Dx": "C([C:1]#[3N:2]->[Mn+:3]1(<-[4C-:4]#[O+:5])(<-[5C-:6]#[O+:7])(<-[6H-:8])<-[1N@@:9]([C:10]([C:11]([N:12]([C:13]([C:14]([H:37])([H:38])[H:39])([C:15]([H:40])([H:41])[H:42])[H:36])[C:16]([C:17]([H:44])([H:45])[H:46])([C:18]([H:47])([H:48])[H:49])[H:43])([H:34])[H:35])([H:32])[H:33])([H:31])[C:19]([H:50])([H:51])[C:20]([H:52])([H:53])[2N:21]->1([C:22]([C:23]([H:55])([H:56])[H:57])([C:24]([H:58])([H:59])[H:60])[H:54])[C:25]([C:26]([H:62])([H:63])[H:64])([C:27]([H:65])([H:66])[H:67])[H:61])([H:28])([H:29])[H:30]", "dummies": []}
C     -1.7268     3.4694    -3.1409
C     -1.2203     2.4515    -2.2216
N     -0.7939     1.5929    -1.4528
Mn     0.0000     0.0000     0.0000
C      0.9513     1.7394     1.1475
O      1.4534     2.6549     1.7506
C      0.9118    -1.3210     1.6472
O      1.3950    -2.0100     2.5110
H     -1.5417     0.1830     0.9800
N      1.9427    -0.4793    -1.0936
C      2.4448     0.6583    -1.7780
C      3.9346     0.9355    -1.4876
N      4.7714    -0.2313    -1.8543
C      5.8869    -0.5511    -0.9164
C      5.3535    -1.3837     0.2530
C      6.6546     0.6831    -0.3936
C      5.0880    -0.3142    -3.3090
C      6.3173     0.5096    -3.7264
C      5.2294    -1.7763    -3.7521
C      1.7526    -1.6816    -1.8483
C      0.4431    -2.5029    -1.5235
N     -0.7952    -1.7689    -1.3060
C     -1.8019    -2.5489    -0.5297
C     -1.4266    -2.9318     0.9182
C     -3.2015    -1.8608    -0.4347
C     -1.3927    -1.2996    -2.5905
C     -0.4777    -0.5164    -3.5462
C     -2.0509    -2.4193    -3.4607
H     -1.9408     3.0035    -4.1247
H     -0.9648     4.2658    -3.2665
H     -2.6582     3.9091    -2.7289
H      2.5241    -0.6806    -0.4181
H      1.8605     1.5362    -1.4383
H      2.3145     0.5764    -2.8749
H      4.0008     1.1578    -0.4028
H      4.2622     1.8470    -2.0331
H      6.6345    -1.1960    -1.4234
H      4.6461    -0.7938     0.8729
H      6.1932    -1.7212     0.8975
H      4.8267    -2.2821    -0.1333
H      7.6153     0.3564     0.0586
H      6.8884     1.3936    -1.2088
H      6.0864     1.2223     0.3924
H      4.2352     0.0881    -3.8966
H      6.4353     0.4715    -4.8304
H      7.2490     0.1140    -3.2721
H      6.1857     1.5738    -3.4424
H      6.1519    -2.2416    -3.3490
H      5.2714    -1.8333    -4.8609
H      4.3525    -2.3641    -3.4100
H      2.6179    -2.3564    -1.6351
H      1.7902    -1.4849    -2.9322
H      0.2949    -3.2383    -2.3401
H      0.6786    -3.0857    -0.6227
H     -1.9424    -3.5140    -1.0634
H     -1.4754    -2.0532     1.5889
H     -0.4785    -3.4844     1.0283
H     -2.1866    -3.6442     1.3067
H     -3.1070    -0.7977    -0.1507
H     -3.7813    -1.9080    -1.3740
H     -3.8481    -2.3592     0.3198
H     -2.1940    -0.5858    -2.3127
H      0.2051     0.1366    -3.0093
H     -1.0976     0.1320    -4.2029
H      0.0913    -1.1880    -4.2233
H     -2.5438    -1.9559    -4.3429
H     -1.2968    -3.1329    -3.8491
H     -2.8407    -3.0047    -2.9621
68
{"conf": 29, "E": 155.93, "rms": -1.0, "geom": "OH", "total_charge": 0, "CA_charge": 1, "smiles": "C[C:1]#[3N:2]->[Mn+:3]1(<-[4C-:4]#[O+:5])(<-[5C-:6]#[O+:7])(<-[6H-:8])<-[1N@H:9]([CH2:10][CH2:11][N:12]([CH:13]([CH3:14])[CH3:15])[CH:16]([CH3:17])[CH3:18])[CH2:19][CH2:20][2N:21]->1([CH:22]([CH3:23])[CH3:24])[CH:25]([CH3:26])[CH3:27]", "smiles3D": "C([C:1]#[3N:2]->[Mn+:3]1(<-[4C-:4]#[O+:5])(<-[5C-:6]#[O+:7])(<-[6H-:8])<-[1N@@:9]([C:10]([C:11]([N:12]([C:13]([C:14]([H:37])([H:38])[H:39])([C:15]([H:40])([H:41])[H:42])[H:36])[C:16]([C:17]([H:44])([H:45])[H:46])([C:18]([H:47])([H:48])[H:49])[H:43])([H:34])[H:35])([H:32])[H:33])([H:31])[C:19]([H:50])([H:51])[C:20]([H:52])([H:53])[2N:21]->1([C:22]([C:23]([H:55])([H:56])[H:57])([C:24]([H:58])([H:59])[H:60])[H:54])[C:25]([C:26]([H:62])([H:63])[H:64])([C:27]([H:65])([H:66])[H:67])[H:61])([H:28])([H:29])[H:30]", "smiles3Dx": "C([C:1]#[3N:2]->[Mn+:3]1(<-[4C-:4]#[O+:5])(<-[5C-:6]#[O+:7])(<-[6H-:8])<-[1N@@:9]([C:10]([C:11]([N:12]([C:13]([C:14]([H:37])([H:38])[H:39])([C:15]([H:40])([H:41])[H:42])[H:36])[C:16]([C:17]([H:44])([H:45])[H:46])([C:18]([H:47])([H:48])[H:49])[H:43])([H:34])[H:35])([H:32])[H:33])([H:31])[C:19]([H:50])([H:51])[C:20]([H:52])([H:53])[2N:21]->1([C:22]([C:23]([H:55])([H:56])[H:57])([C:24]([H:58])([H:59])[H:60])[H:54])[C:25]([C:26]([H:62])([H:63])[H:64])([C:27]([H:65])([H:66])[H:67])[H:61])([H:28])([H:29])[H:30]", "dummies": []}
C      1.9389    -4.5726     0.4685
C      1.3519    -3.2450     0.2857
N      0.8666    -2.1240     0.1477
Mn     0.0000     0.0000     0.0000
C     -1.9718    -0.9391     0.6882
O     -3.0101    -1.4344     1.0497
C     -1.1203     1.9938     0.1520
O     -1.7161     3.0388     0.2392
H      0.5131     0.2688     1.7441
N     -0.5796    -0.1372    -2.2079
C     -0.9047    -1.4454    -2.6655
C      0.2344    -2.3659    -3.1657
N     -0.3487    -3.4803    -3.9740
C     -0.2527    -4.8209    -3.3210
C      1.1967    -5.3094    -3.1330
C     -1.0481    -4.8661    -2.0091
C      0.0712    -3.4267    -5.4129
C     -0.5243    -2.1788    -6.0934
C     -0.3726    -4.6538    -6.2396
C      0.3696     0.6226    -2.9389
C      1.8168     0.6437    -2.3401
N      1.9640     0.9067    -0.9047
C      2.0277     2.3448    -0.5272
C      3.4438     2.9506    -0.3553
C      1.2616     3.3413    -1.4406
C      3.0358     0.0571    -0.3578
C      3.1460     0.0701     1.1889
C      4.4504     0.2361    -0.9863
H      2.1566    -4.7337     1.5441
H      2.8816    -4.6427    -0.1119
H      1.2275    -5.3476     0.1173
H     -1.3706     0.3293    -2.2496
H     -1.4193    -1.9639    -1.8301
H     -1.6421    -1.3417    -3.4988
H      0.7994    -2.7275    -2.2957
H      0.9906    -1.8173    -3.7537
H     -0.7700    -5.5764    -3.9451
H      1.1929    -6.3532    -2.7530
H      1.7598    -4.6885    -2.4115
H      1.7414    -5.3037    -4.0985
H     -1.0703    -5.9034    -1.6113
H     -2.0946    -4.5425    -2.1937
H     -0.6113    -4.2113    -1.2359
H      1.1807    -3.3648    -5.4806
H     -0.1266    -1.2454    -5.6545
H     -1.6310    -2.1777    -5.9942
H     -0.2618    -2.1557    -7.1728
H     -0.1732    -4.4920    -7.3207
H     -1.4600    -4.8414    -6.1084
H      0.2052    -5.5578    -5.9573
H      0.4326     0.2455    -3.9796
H      0.0087     1.6627    -3.0240
H      2.2613    -0.3429    -2.5921
H      2.4056     1.3980    -2.9036
H      1.5364     2.3982     0.4660
H      3.9927     2.5279     0.5040
H      3.3767     4.0346    -0.1187
H      4.0272     2.8622    -1.2944
H      1.7358     3.4442    -2.4381
H      1.2709     4.3524    -0.9788
H      0.2000     3.1146    -1.5620
H      2.7482    -0.9751    -0.6186
H      4.1810    -0.1524     1.5265
H      2.5166    -0.7306     1.6240
H      2.8343     1.0230     1.6504
H      4.9518    -0.7545    -1.0365
H      4.4095     0.6270    -2.0206
H      5.1248     0.8796    -0.3877
68
{"conf": 30, "E": 152.41, "rms": -1.0, "geom": "OH", "total_charge": 0, "CA_charge": 1, "smiles": "C[C:1]#[3N:2]->[Mn+:3]1(<-[4C-:4]#[O+:5])(<-[5C-:6]#[O+:7])(<-[6H-:8])<-[1N@H:9]([CH2:10][CH2:11][N:12]([CH:13]([CH3:14])[CH3:15])[CH:16]([CH3:17])[CH3:18])[CH2:19][CH2:20][2N:21]->1([CH:22]([CH3:23])[CH3:24])[CH:25]([CH3:26])[CH3:27]", "smiles3D": "C([C:1]#[3N:2]->[Mn+:3]1(<-[4C-:4]#[O+:5])(<-[5C-:6]#[O+:7])(<-[6H-:8])<-[1N@@:9]([C:10]([C:11]([N:12]([C:13]([C:14]([H:37])([H:38])[H:39])([C:15]([H:40])([H:41])[H:42])[H:36])[C:16]([C:17]([H:44])([H:45])[H:46])([C:18]([H:47])([H:48])[H:49])[H:43])([H:34])[H:35])([H:32])[H:33])([H:31])[C:19]([H:50])([H:51])[C:20]([H:52])([H:53])[2N:21]->1([C:22]([C:23]([H:55])([H:56])[H:57])([C:24]([H:58])([H:59])[H:60])[H:54])[C:25]([C:26]([H:62])([H:63])[H:64])([C:27]([H:65])([H:66])[H:67])[H:61])([H:28])([H:29])[H:30]", "smiles3Dx": "C([C:1]#[3N:2]->[Mn+:3]1(<-[4C-:4]#[O+:5])(<-[5C-:6]#[O+:7])(<-[6H-:8])<-[1N@@:9]([C:10]([C:11]([N:12]([C:13]([C:14]([H:37])([H:38])[H:39])([C:15]([H:40])([H:41])[H:42])[H:36])[C:16]([C:17]([H:44])([H:45])[H:46])([C:18]([H:47])([H:48])[H:49])[H:43])([H:34])[H:35])([H:32])[H:33])([H:31])[C:19]([H:50])([H:51])[C:20]([H:52])([H:53])[2N:21]->1([C:22]([C:23]([H:55])([H:56])[H:57])([C:24]([H:58])([H:59])[H:60])[H:54])[C:25]([C:26]([H:62])([H:63])[H:64])([C:27]([H:65])([H:66])[H:67])[H:61])([H:28])([H:29])[H:30]", "dummies": []}
C     -4.4418     0.1040     2.2744
C     -3.1437     0.0726     1.6023
N     -2.0534     0.0495     1.0361
Mn     0.0000     0.0000     0.0000
C      0.3562    -1.8921     1.2425
O      0.5420    -2.8897     1.8941
C      2.1482    -0.3351    -0.7387
O      3.2769    -0.5166    -1.1231
H     -0.6251    -1.0301    -1.3906
N      0.7002     1.4791     1.5683
C      0.7258     0.9137     2.8576
C      1.9990     0.0807     3.1232
N      2.8776     0.7394     4.1294
C      3.9241     1.6860     3.6322
C      4.5959     1.2804     2.3071
C      3.3539     3.1035     3.5463
C      3.2924    -0.1622     5.2398
C      4.4611    -1.0802     4.8520
C      3.5942     0.6257     6.5238
C     -0.1865     2.5790     1.4412
C     -0.7428     2.9114    -0.0013
N     -0.3795     2.0290    -1.1078
C     -1.4903     1.8686    -2.0880
C     -2.7276     1.1033    -1.5799
C     -1.9864     3.2064    -2.7122
C      0.8287     2.5370    -1.8040
C      2.0461     2.9262    -0.9259
C      1.3209     1.6021    -2.9401
H     -4.3613     0.7025     3.2049
H     -5.1941     0.5649     1.6018
H     -4.7535    -0.9307     2.5251
H      1.5324     1.7506     1.3495
H     -0.1619     0.2537     2.9627
H      0.6542     1.7140     3.6325
H      1.6656    -0.9150     3.4870
H      2.5198    -0.1467     2.1761
H      4.7521     1.7552     4.3663
H      5.5075     1.8951     2.1477
H      4.9047     0.2154     2.3301
H      3.9263     1.4530     1.4409
H      2.6017     3.1878     2.7401
H      4.1682     3.8308     3.3400
H      2.8770     3.3778     4.5112
H      2.4373    -0.8206     5.5139
H      5.3946    -0.5019     4.6926
H      4.2163    -1.6393     3.9245
H      4.6444    -1.8183     5.6616
H      4.5708     1.1487     6.4756
H      3.6284    -0.0685     7.3908
H      2.7920     1.3716     6.7079
H     -1.0706     2.3987     2.0984
H      0.3279     3.4895     1.8308
H     -1.8430     2.9383     0.1002
H     -0.4412     3.9558    -0.2478
H     -1.1134     1.2554    -2.9275
H     -3.4672     1.0043    -2.4035
H     -2.4751     0.0648    -1.3233
H     -3.2572     1.6099    -0.7515
H     -2.9187     3.0497    -3.2958
H     -1.2590     3.6086    -3.4449
H     -2.2007     3.9756    -1.9444
H      0.5346     3.4885    -2.2921
H      2.5897     2.0683    -0.5137
H      2.7800     3.4715    -1.5580
H      1.7878     3.6326    -0.1157
H      2.4265     1.6089    -3.0553
H      0.9873     0.5601    -2.7807
H      0.8993     1.9377    -3.9120
68
{"conf": 31, "E": 155.7, "rms": -1.0, "geom": "OH", "total_charge": 0, "CA_charge": 1, "smiles": "C[C:1]#[3N:2]->[Mn+:3]1(<-[4C-:4]#[O+:5])(<-[5C-:6]#[O+:7])(<-[6H-:8])<-[1N@H:9]([CH2:10][CH2:11][N:12]([CH:13]([CH3:14])[CH3:15])[CH:16]([CH3:17])[CH3:18])[CH2:19][CH2:20][2N:21]->1([CH:22]([CH3:23])[CH3:24])[CH:25]([CH3:26])[CH3:27]", "smiles3D": "C([C:1]#[3N:2]->[Mn+:3]1(<-[4C-:4]#[O+:5])(<-[5C-:6]#[O+:7])(<-[6H-:8])<-[1N@@:9]([C:10]([C:11]([N:12]([C:13]([C:14]([H:37])([H:38])[H:39])([C:15]([H:40])([H:41])[H:42])[H:36])[C:16]([C:17]([H:44])([H:45])[H:46])([C:18]([H:47])([H:48])[H:49])[H:43])([H:34])[H:35])([H:32])[H:33])([H:31])[C:19]([H:50])([H:51])[C:20]([H:52])([H:53])[2N:21]->1([C:22]([C:23]([H:55])([H:56])[H:57])([C:24]([H:58])([H:59])[H:60])[H:54])[C:25]([C:26]([H:62])([H:63])[H:64])([C:27]([H:65])([H:66])[H:67])[H:61])([H:28])([H:29])[H:30]", "smiles3Dx": "C([C:1]#[3N:2]->[Mn+:3]1(<-[4C-:4]#[O+:5])(<-[5C-:6]#[O+:7])(<-[6H-:8])<-[1N@@:9]([C:10]([C:11]([N:12]([C:13]([C:14]([H:37])([H:38])[H:39])([C:15]([H:40])([H:41])[H:42])[H:36])[C:16]([C:17]([H:44])([H:45])[H:46])([C:18]([H:47])([H:48])[H:49])[H:43])([H:34])[H:35])([H:32])[H:33])([H:31])[C:19]([H:50])([H:51])[C:20]([H:52])([H:53])[2N:21]->1([C:22]([C:23]([H:55])([H:56])[H:57])([C:24]([H:58])([H:59])[H:60])[H:54])[C:25]([C:26]([H:62])([H:63])[H:64])([C:27]([H:65])([H:66])[H:67])[H:61])([H:28])([H:29])[H:30]", "dummies": []}
C      1.5720    -4.5396    -1.3302
C      1.1257    -3.2007    -0.9500
N      0.7454    -2.0743    -0.6369
Mn     0.0000     0.0000     0.0000
C     -1.4716    -1.1353     1.3406
O     -2.2443    -1.7306     2.0496
C     -0.9827     1.8264     0.9880
O     -1.5041     2.7786     1.5135
H      1.2662    -0.0331     1.3337
N     -1.4235     0.2357    -1.7655
C     -2.4844    -0.6990    -1.8235
C     -2.0888    -2.1917    -1.8639
N     -3.2383    -3.0121    -2.3122
C     -3.3718    -3.0920    -3.7947
C     -4.8484    -3.1872    -4.1971
C     -2.5468    -4.2212    -4.4342
C     -3.4864    -4.2729    -1.5549
C     -2.2094    -5.0675    -1.2026
C     -4.2907    -3.9590    -0.2913
C     -0.6228     0.3359    -2.9206
C      0.6294     1.2692    -2.7763
N      1.3872     1.1677    -1.5126
C      2.6283     0.3442    -1.6579
C      3.9318     1.1208    -2.0116
C      2.5763    -0.8431    -2.6619
C      1.6676     2.5056    -0.9376
C      0.4891     3.5270    -0.9224
C      2.2542     2.4333     0.4970
H      1.2245    -4.7642    -2.3596
H      1.1472    -5.2843    -0.6262
H      2.6798    -4.5838    -1.2950
H     -1.8143     1.0577    -1.6496
H     -3.1019    -0.4677    -2.7216
H     -3.1286    -0.5423    -0.9277
H     -1.7921    -2.4667    -0.8402
H     -1.2184    -2.3939    -2.5130
H     -3.0006    -2.1469    -4.2503
H     -5.4285    -2.3851    -3.6931
H     -5.2849    -4.1701    -3.9256
H     -4.9518    -3.0536    -5.2952
H     -1.4737    -4.1111    -4.1751
H     -2.9059    -5.2223    -4.1187
H     -2.6299    -4.1638    -5.5406
H     -4.1276    -4.9534    -2.1532
H     -1.5128    -5.1196    -2.0607
H     -2.4855    -6.1069    -0.9247
H     -1.6723    -4.6273    -0.3368
H     -3.7129    -3.3052     0.3933
H     -5.2337    -3.4399    -0.5655
H     -4.5496    -4.8979     0.2434
H     -1.2525     0.7372    -3.7508
H     -0.2825    -0.6582    -3.2302
H      1.3003     1.0610    -3.6331
H      0.2710     2.2951    -2.9565
H      2.7820    -0.1117    -0.6578
H      4.7716     0.4123    -2.1829
H      3.7886     1.7082    -2.9435
H      4.2825     1.7872    -1.2009
H      2.8513    -0.5270    -3.6917
H      3.3157    -1.6154    -2.3576
H      1.6085    -1.3358    -2.7300
H      2.4374     2.9826    -1.5762
H      0.6232     4.2631    -1.7450
H      0.4495     4.1250     0.0140
H     -0.4961     3.0560    -1.0854
H      1.4803     2.2503     1.2600
H      3.0298     1.6592     0.6262
H      2.7300     3.4065     0.7449
