# Supplementary material for: MACE: Automated Assessment of Stereochemistry of Transition Metal Complexes and Its Applications in Computational Catalysis
Source: J Chem Theory Comput. 2024 Feb 16;20(5):2313–20. doi: 10.1021/acs.jctc.3c01313 (PMC10938507; doi:10.1021/acs.jctc.3c01313)
Supplement: Supplementary file 3 — ct3c01313_si_003.zip [file ct3c01313_si_003.zip › structures/screening/mace_MeCN/Mn_NNhN_iPr_bi_2.xyz]

68
{"conf": 0, "E": 141.78, "rms": -1.0, "geom": "OH", "total_charge": 0, "CA_charge": 1, "smiles": "C[C:1]#[5N:2]->[Mn+:3]1(<-[3H-:4])(<-[4C-:5]#[O+:6])(<-[6C-:7]#[O+:8])<-[1N@H:9]([CH2:10][CH2:11][N:12]([CH:13]([CH3:14])[CH3:15])[CH:16]([CH3:17])[CH3:18])[CH2:19][CH2:20][2N:21]->1([CH:22]([CH3:23])[CH3:24])[CH:25]([CH3:26])[CH3:27]", "smiles3D": "C([C:1]#[5N:2]->[Mn+:3]1(<-[3H-:4])(<-[4C-:5]#[O+:6])(<-[6C-:7]#[O+:8])<-[1N@@:9]([C:10]([C:11]([N:12]([C:13]([C:14]([H:37])([H:38])[H:39])([C:15]([H:40])([H:41])[H:42])[H:36])[C:16]([C:17]([H:44])([H:45])[H:46])([C:18]([H:47])([H:48])[H:49])[H:43])([H:34])[H:35])([H:32])[H:33])([H:31])[C:19]([H:50])([H:51])[C:20]([H:52])([H:53])[2N:21]->1([C:22]([C:23]([H:55])([H:56])[H:57])([C:24]([H:58])([H:59])[H:60])[H:54])[C:25]([C:26]([H:62])([H:63])[H:64])([C:27]([H:65])([H:66])[H:67])[H:61])([H:28])([H:29])[H:30]", "smiles3Dx": "C([C:1]#[5N:2]->[Mn+:3]1(<-[3H-:4])(<-[4C-:5]#[O+:6])(<-[6C-:7]#[O+:8])<-[1N@@:9]([C:10]([C:11]([N:12]([C:13]([C:14]([H:37])([H:38])[H:39])([C:15]([H:40])([H:41])[H:42])[H:36])[C:16]([C:17]([H:44])([H:45])[H:46])([C:18]([H:47])([H:48])[H:49])[H:43])([H:34])[H:35])([H:32])[H:33])([H:31])[C:19]([H:50])([H:51])[C:20]([H:52])([H:53])[2N:21]->1([C:22]([C:23]([H:55])([H:56])[H:57])([C:24]([H:58])([H:59])[H:60])[H:54])[C:25]([C:26]([H:62])([H:63])[H:64])([C:27]([H:65])([H:66])[H:67])[H:61])([H:28])([H:29])[H:30]", "dummies": []}
C     -4.8268    -0.2236    -1.2126
C     -3.4102    -0.1587    -0.8556
N     -2.2197    -0.1026    -0.5576
Mn     0.0000     0.0000     0.0000
H      1.7654    -0.0155     0.5099
C     -0.4253    -1.5417     1.6427
O     -0.6480    -2.3472     2.5119
C     -0.4724     1.5759     1.6036
O     -0.7212     2.4005     2.4479
N      0.4701    -1.5966    -1.5511
C      0.9942    -2.7647    -0.9589
C     -0.0931    -3.8298    -0.7173
N      0.3096    -4.8211     0.3162
C      1.3697    -5.8112    -0.0587
C      2.7473    -5.3040     0.3801
C      1.3787    -6.2322    -1.5412
C     -0.8619    -5.3961     1.0377
C     -1.5896    -6.4888     0.2371
C     -0.4685    -5.8914     2.4378
C      1.3686    -0.9293    -2.3788
C      0.7827     0.4202    -2.8629
N      0.4976     1.4210    -1.8190
C      1.6540     2.3145    -1.5238
C      1.6440     2.9117    -0.1011
C      3.0805     1.7241    -1.7150
C     -0.7201     2.1544    -2.2611
C     -1.3086     3.1831    -1.2886
C     -0.5870     2.8638    -3.6442
H     -5.0466    -1.2077    -1.6750
H     -5.0627     0.5854    -1.9341
H     -5.4442    -0.0971    -0.2997
H     -0.2928    -1.7835    -2.0252
H      1.7812    -3.2089    -1.6075
H      1.4559    -2.4879     0.0115
H     -0.3736    -4.3191    -1.6726
H     -0.9989    -3.2759    -0.3937
H      1.2279    -6.7545     0.5068
H      2.7089    -4.9786     1.4415
H      3.4972    -6.1194     0.2942
H      3.0926    -4.4556    -0.2412
H      0.3745    -6.5825    -1.8557
H      2.0881    -7.0751    -1.6849
H      1.7036    -5.4065    -2.2048
H     -1.6084    -4.5927     1.2260
H     -2.5216    -6.7824     0.7657
H     -1.8724    -6.1074    -0.7660
H     -0.9628    -7.3964     0.1189
H     -1.3821    -6.0629     3.0465
H      0.1514    -5.1257     2.9506
H      0.0955    -6.8455     2.4013
H      1.5896    -1.5593    -3.2729
H      2.3117    -0.7554    -1.8341
H      1.4649     0.8471    -3.6253
H     -0.1497     0.1442    -3.4064
H      1.5935     3.1713    -2.2214
H      0.7128     3.4063     0.1906
H      1.9084     2.1572     0.6609
H      2.4186     3.7063    -0.0344
H      3.3089     0.9504    -0.9563
H      3.2915     1.3457    -2.7316
H      3.8300     2.5311    -1.5634
H     -1.5134     1.3884    -2.3832
H     -2.3151     3.4890    -1.6483
H     -0.7022     4.1112    -1.2494
H     -1.4751     2.7499    -0.2966
H     -0.1850     2.2080    -4.4392
H      0.0350     3.7801    -3.5912
H     -1.5944     3.1809    -3.9906
68
{"conf": 1, "E": 140.36, "rms": -1.0, "geom": "OH", "total_charge": 0, "CA_charge": 1, "smiles": "C[C:1]#[5N:2]->[Mn+:3]1(<-[3H-:4])(<-[4C-:5]#[O+:6])(<-[6C-:7]#[O+:8])<-[1N@H:9]([CH2:10][CH2:11][N:12]([CH:13]([CH3:14])[CH3:15])[CH:16]([CH3:17])[CH3:18])[CH2:19][CH2:20][2N:21]->1([CH:22]([CH3:23])[CH3:24])[CH:25]([CH3:26])[CH3:27]", "smiles3D": "C([C:1]#[5N:2]->[Mn+:3]1(<-[3H-:4])(<-[4C-:5]#[O+:6])(<-[6C-:7]#[O+:8])<-[1N@@:9]([C:10]([C:11]([N:12]([C:13]([C:14]([H:37])([H:38])[H:39])([C:15]([H:40])([H:41])[H:42])[H:36])[C:16]([C:17]([H:44])([H:45])[H:46])([C:18]([H:47])([H:48])[H:49])[H:43])([H:34])[H:35])([H:32])[H:33])([H:31])[C:19]([H:50])([H:51])[C:20]([H:52])([H:53])[2N:21]->1([C:22]([C:23]([H:55])([H:56])[H:57])([C:24]([H:58])([H:59])[H:60])[H:54])[C:25]([C:26]([H:62])([H:63])[H:64])([C:27]([H:65])([H:66])[H:67])[H:61])([H:28])([H:29])[H:30]", "smiles3Dx": "C([C:1]#[5N:2]->[Mn+:3]1(<-[3H-:4])(<-[4C-:5]#[O+:6])(<-[6C-:7]#[O+:8])<-[1N@@:9]([C:10]([C:11]([N:12]([C:13]([C:14]([H:37])([H:38])[H:39])([C:15]([H:40])([H:41])[H:42])[H:36])[C:16]([C:17]([H:44])([H:45])[H:46])([C:18]([H:47])([H:48])[H:49])[H:43])([H:34])[H:35])([H:32])[H:33])([H:31])[C:19]([H:50])([H:51])[C:20]([H:52])([H:53])[2N:21]->1([C:22]([C:23]([H:55])([H:56])[H:57])([C:24]([H:58])([H:59])[H:60])[H:54])[C:25]([C:26]([H:62])([H:63])[H:64])([C:27]([H:65])([H:66])[H:67])[H:61])([H:28])([H:29])[H:30]", "dummies": []}
C      0.8928    -1.6249     4.6287
C      0.6342    -1.1519     3.2695
N      0.4202    -0.7557     2.1261
Mn     0.0000     0.0000     0.0000
H     -0.5059     0.7140    -1.6170
C     -2.1462     0.3589     0.7161
O     -3.2757     0.5486     1.0933
C     -0.6217    -2.0947    -0.6993
O     -0.9505    -3.1956    -1.0657
N      0.6864     2.0644     0.6964
C     -0.0879     3.0396     0.0506
C      0.1641     4.4601     0.5898
N     -0.9009     5.4022     0.1518
C     -0.8566     5.8871    -1.2648
C      0.5429     5.9195    -1.9094
C     -1.8343     5.0768    -2.1209
C     -1.2269     6.4747     1.1331
C     -0.0049     7.3275     1.5098
C     -1.9174     5.9025     2.3808
C      2.0872     2.1602     0.4694
C      2.7768     0.7732     0.2972
N      2.2151    -0.1360    -0.6952
C      2.2570     0.4751    -2.0320
C      1.4145    -0.2376    -3.1169
C      3.6818     0.7352    -2.5828
C      2.8820    -1.4674    -0.5670
C      2.7176    -2.4648    -1.7400
C      2.5279    -2.2495     0.7184
H     -0.0332    -2.0689     5.0482
H      1.6939    -2.3920     4.6058
H      1.2147    -0.7725     5.2615
H      0.5223     2.1007     1.5983
H      0.1248     3.0133    -1.0367
H     -1.1597     2.7912     0.1994
H      1.1753     4.8205     0.3159
H      0.1796     4.3709     1.6925
H     -1.2207     6.9374    -1.3260
H      0.9534     4.9006    -2.0598
H      0.4837     6.4066    -2.9063
H      1.2438     6.5154    -1.2894
H     -1.9259     5.5313    -3.1307
H     -1.5006     4.0278    -2.2411
H     -2.8391     5.0783    -1.6473
H     -1.9828     7.1615     0.6896
H      0.4427     7.7792     0.6011
H     -0.3156     8.1538     2.1842
H      0.7655     6.7229     2.0321
H     -2.6996     5.1729     2.0811
H     -1.1999     5.4055     3.0652
H     -2.4070     6.7227     2.9485
H      2.5520     2.6617     1.3523
H      2.3209     2.7918    -0.4152
H      3.8534     0.9480     0.0836
H      2.7200     0.2970     1.2874
H      1.7794     1.4645    -1.9362
H      0.9077     0.5235    -3.7495
H      0.6240    -0.8628    -2.6724
H      2.0184    -0.8437    -3.8213
H      4.1770     1.5539    -2.0229
H      3.6296     1.0739    -3.6401
H      4.3254    -0.1627    -2.5397
H      3.9761    -1.2614    -0.5058
H      3.1941    -3.4375    -1.4918
H      1.6589    -2.6862    -1.9606
H      3.2661    -2.1385    -2.6404
H      3.0947    -3.2049     0.7504
H      2.8378    -1.7410     1.6477
H      1.4606    -2.5217     0.7443
68
{"conf": 2, "E": 143.91, "rms": -1.0, "geom": "OH", "total_charge": 0, "CA_charge": 1, "smiles": "C[C:1]#[5N:2]->[Mn+:3]1(<-[3H-:4])(<-[4C-:5]#[O+:6])(<-[6C-:7]#[O+:8])<-[1N@H:9]([CH2:10][CH2:11][N:12]([CH:13]([CH3:14])[CH3:15])[CH:16]([CH3:17])[CH3:18])[CH2:19][CH2:20][2N:21]->1([CH:22]([CH3:23])[CH3:24])[CH:25]([CH3:26])[CH3:27]", "smiles3D": "C([C:1]#[5N:2]->[Mn+:3]1(<-[3H-:4])(<-[4C-:5]#[O+:6])(<-[6C-:7]#[O+:8])<-[1N@@:9]([C:10]([C:11]([N:12]([C:13]([C:14]([H:37])([H:38])[H:39])([C:15]([H:40])([H:41])[H:42])[H:36])[C:16]([C:17]([H:44])([H:45])[H:46])([C:18]([H:47])([H:48])[H:49])[H:43])([H:34])[H:35])([H:32])[H:33])([H:31])[C:19]([H:50])([H:51])[C:20]([H:52])([H:53])[2N:21]->1([C:22]([C:23]([H:55])([H:56])[H:57])([C:24]([H:58])([H:59])[H:60])[H:54])[C:25]([C:26]([H:62])([H:63])[H:64])([C:27]([H:65])([H:66])[H:67])[H:61])([H:28])([H:29])[H:30]", "smiles3Dx": "C([C:1]#[5N:2]->[Mn+:3]1(<-[3H-:4])(<-[4C-:5]#[O+:6])(<-[6C-:7]#[O+:8])<-[1N@@:9]([C:10]([C:11]([N:12]([C:13]([C:14]([H:37])([H:38])[H:39])([C:15]([H:40])([H:41])[H:42])[H:36])[C:16]([C:17]([H:44])([H:45])[H:46])([C:18]([H:47])([H:48])[H:49])[H:43])([H:34])[H:35])([H:32])[H:33])([H:31])[C:19]([H:50])([H:51])[C:20]([H:52])([H:53])[2N:21]->1([C:22]([C:23]([H:55])([H:56])[H:57])([C:24]([H:58])([H:59])[H:60])[H:54])[C:25]([C:26]([H:62])([H:63])[H:64])([C:27]([H:65])([H:66])[H:67])[H:61])([H:28])([H:29])[H:30]", "dummies": []}
C     -1.5979    -3.2185    -3.4565
C     -1.1280    -2.2696    -2.4482
N     -0.7301    -1.4721    -1.6023
Mn     0.0000     0.0000     0.0000
H      0.4558     1.0681     1.4254
C     -1.9306    -0.5109     1.1233
O     -2.9464    -0.7806     1.7146
C     -1.0909     1.7519    -1.0021
O     -1.6664     2.6719    -1.5280
N      1.1348    -1.7400     0.9474
C      1.1147    -1.5863     2.3436
C      1.5154    -2.8657     3.1004
N      0.5067    -3.9412     2.8698
C      1.1427    -5.1099     2.1805
C      1.9086    -6.0508     3.1277
C      0.1683    -5.8573     1.2554
C     -0.3103    -4.2263     4.0983
C     -1.0520    -2.9573     4.5811
C     -1.3912    -5.3029     3.8715
C      2.4307    -1.7917     0.3617
C      2.5257    -1.0188    -0.9885
N      2.0654     0.3646    -1.0040
C      2.0514     0.8563    -2.4154
C      1.9543     2.3856    -2.6379
C      0.9674     0.2183    -3.3143
C      2.8409     1.1726    -0.0519
C      4.3448     1.3171    -0.3963
C      2.2554     2.5693     0.2662
H     -2.6844    -3.0710    -3.6251
H     -1.0495    -3.0494    -4.4059
H     -1.4151    -4.2539    -3.1027
H      0.6721    -2.4981     0.7215
H      1.7959    -0.7602     2.6465
H      0.0891    -1.3016     2.6458
H      2.5410    -3.1491     2.7791
H      1.6463    -2.6359     4.1793
H      1.9043    -4.7278     1.4637
H      2.4963    -6.7823     2.5330
H      1.2328    -6.6203     3.7929
H      2.6167    -5.4697     3.7548
H      0.7322    -6.3399     0.4278
H     -0.5560    -5.1465     0.8037
H     -0.3775    -6.6687     1.7722
H      0.3533    -4.5680     4.9238
H     -0.3588    -2.1637     4.9214
H     -1.6964    -3.1881     5.4564
H     -1.6936    -2.5543     3.7686
H     -1.9558    -5.1019     2.9366
H     -2.1185    -5.3204     4.7115
H     -0.9586    -6.3189     3.8553
H      2.6810    -2.8593     0.1547
H      3.2141    -1.4103     1.0520
H      1.9203    -1.6020    -1.6982
H      3.5780    -1.0714    -1.3420
H      3.0294     0.5549    -2.8582
H      2.8781     2.9074    -2.3342
H      1.8783     2.6157    -3.7225
H      1.0592     2.8252    -2.1648
H      1.0513     0.6130    -4.3498
H      1.0860    -0.8707    -3.4490
H     -0.0466     0.4730    -2.9671
H      2.7965     0.6415     0.9139
H      4.8294     2.0414     0.2936
H      4.8761     0.3548    -0.2530
H      4.5130     1.6632    -1.4328
H      2.3645     2.7763     1.3531
H      2.7862     3.3993    -0.2415
H      1.1795     2.6213     0.0359
68
{"conf": 3, "E": 138.56, "rms": -1.0, "geom": "OH", "total_charge": 0, "CA_charge": 1, "smiles": "C[C:1]#[5N:2]->[Mn+:3]1(<-[3H-:4])(<-[4C-:5]#[O+:6])(<-[6C-:7]#[O+:8])<-[1N@H:9]([CH2:10][CH2:11][N:12]([CH:13]([CH3:14])[CH3:15])[CH:16]([CH3:17])[CH3:18])[CH2:19][CH2:20][2N:21]->1([CH:22]([CH3:23])[CH3:24])[CH:25]([CH3:26])[CH3:27]", "smiles3D": "C([C:1]#[5N:2]->[Mn+:3]1(<-[3H-:4])(<-[4C-:5]#[O+:6])(<-[6C-:7]#[O+:8])<-[1N@@:9]([C:10]([C:11]([N:12]([C:13]([C:14]([H:37])([H:38])[H:39])([C:15]([H:40])([H:41])[H:42])[H:36])[C:16]([C:17]([H:44])([H:45])[H:46])([C:18]([H:47])([H:48])[H:49])[H:43])([H:34])[H:35])([H:32])[H:33])([H:31])[C:19]([H:50])([H:51])[C:20]([H:52])([H:53])[2N:21]->1([C:22]([C:23]([H:55])([H:56])[H:57])([C:24]([H:58])([H:59])[H:60])[H:54])[C:25]([C:26]([H:62])([H:63])[H:64])([C:27]([H:65])([H:66])[H:67])[H:61])([H:28])([H:29])[H:30]", "smiles3Dx": "C([C:1]#[5N:2]->[Mn+:3]1(<-[3H-:4])(<-[4C-:5]#[O+:6])(<-[6C-:7]#[O+:8])<-[1N@@:9]([C:10]([C:11]([N:12]([C:13]([C:14]([H:37])([H:38])[H:39])([C:15]([H:40])([H:41])[H:42])[H:36])[C:16]([C:17]([H:44])([H:45])[H:46])([C:18]([H:47])([H:48])[H:49])[H:43])([H:34])[H:35])([H:32])[H:33])([H:31])[C:19]([H:50])([H:51])[C:20]([H:52])([H:53])[2N:21]->1([C:22]([C:23]([H:55])([H:56])[H:57])([C:24]([H:58])([H:59])[H:60])[H:54])[C:25]([C:26]([H:62])([H:63])[H:64])([C:27]([H:65])([H:66])[H:67])[H:61])([H:28])([H:29])[H:30]", "dummies": []}
C      0.1071     4.2527     2.6047
C      0.0756     3.0051     1.8428
N      0.0516     1.9582     1.2001
Mn     0.0000     0.0000     0.0000
H     -0.2336    -1.6213    -0.8248
C     -1.4268    -0.7763     1.6187
O     -2.1779    -1.1841     2.4695
C      1.7606    -0.8731     1.1866
O      2.6860    -1.3317     1.8091
N     -1.6283     0.8241    -1.3258
C     -2.8708     0.2942    -0.9579
C     -4.0391     0.8034    -1.8202
N     -5.3336     0.4860    -1.1537
C     -6.1058     1.7027    -0.7525
C     -6.5830     2.5494    -1.9490
C     -5.3297     2.5602     0.2621
C     -6.1142    -0.5577    -1.8938
C     -7.5051    -0.8270    -1.2801
C     -5.3469    -1.8958    -1.9076
C     -1.1447     0.4468    -2.5815
C      0.2865     0.9889    -2.8658
N      1.2834     0.8335    -1.7859
C      2.3542    -0.1344    -2.0680
C      1.8494    -1.5669    -2.3641
C      3.3361     0.2759    -3.1961
C      1.7670     2.1543    -1.3568
C      2.3395     3.0876    -2.4725
C      2.7835     2.1262    -0.1944
H     -0.8374     4.8106     2.4394
H      0.9652     4.8693     2.2668
H      0.2181     4.0238     3.6845
H     -1.6375     1.7381    -1.2488
H     -2.8322    -0.8155    -1.0065
H     -3.0642     0.5889     0.0953
H     -3.9810     0.3651    -2.8389
H     -3.8898     1.8887    -1.9756
H     -7.0077     1.3953    -0.1860
H     -7.1750     1.9356    -2.6572
H     -7.2397     3.3688    -1.5867
H     -5.7370     3.0100    -2.4974
H     -6.0027     3.3292     0.6988
H     -4.9564     1.9212     1.0902
H     -4.4721     3.0885    -0.2015
H     -6.2676    -0.2396    -2.9493
H     -7.4210    -1.0035    -0.1863
H     -8.1973     0.0179    -1.4748
H     -7.9769    -1.7189    -1.7456
H     -5.9598    -2.6982    -2.3711
H     -4.4189    -1.8278    -2.5096
H     -5.0852    -2.1997    -0.8713
H     -1.1302    -0.6595    -2.6533
H     -1.8213     0.8353    -3.3753
H      0.1429     2.0610    -3.1189
H      0.6465     0.4959    -3.7917
H      2.9597    -0.2207    -1.1449
H      0.9153    -1.5902    -2.9512
H      2.5963    -2.1594    -2.9338
H      1.7293    -2.1285    -1.4177
H      4.0600    -0.5410    -3.4025
H      2.8184     0.5109    -4.1462
H      3.9706     1.1250    -2.8855
H      0.8629     2.6663    -0.9681
H      3.4255     3.2883    -2.3484
H      2.1975     2.6949    -3.4967
H      1.8314     4.0747    -2.4257
H      3.7870     1.7913    -0.5303
H      2.4492     1.4730     0.6218
H      2.8947     3.1490     0.2259
68
{"conf": 4, "E": 144.18, "rms": -1.0, "geom": "OH", "total_charge": 0, "CA_charge": 1, "smiles": "C[C:1]#[5N:2]->[Mn+:3]1(<-[3H-:4])(<-[4C-:5]#[O+:6])(<-[6C-:7]#[O+:8])<-[1N@H:9]([CH2:10][CH2:11][N:12]([CH:13]([CH3:14])[CH3:15])[CH:16]([CH3:17])[CH3:18])[CH2:19][CH2:20][2N:21]->1([CH:22]([CH3:23])[CH3:24])[CH:25]([CH3:26])[CH3:27]", "smiles3D": "C([C:1]#[5N:2]->[Mn+:3]1(<-[3H-:4])(<-[4C-:5]#[O+:6])(<-[6C-:7]#[O+:8])<-[1N@@:9]([C:10]([C:11]([N:12]([C:13]([C:14]([H:37])([H:38])[H:39])([C:15]([H:40])([H:41])[H:42])[H:36])[C:16]([C:17]([H:44])([H:45])[H:46])([C:18]([H:47])([H:48])[H:49])[H:43])([H:34])[H:35])([H:32])[H:33])([H:31])[C:19]([H:50])([H:51])[C:20]([H:52])([H:53])[2N:21]->1([C:22]([C:23]([H:55])([H:56])[H:57])([C:24]([H:58])([H:59])[H:60])[H:54])[C:25]([C:26]([H:62])([H:63])[H:64])([C:27]([H:65])([H:66])[H:67])[H:61])([H:28])([H:29])[H:30]", "smiles3Dx": "C([C:1]#[5N:2]->[Mn+:3]1(<-[3H-:4])(<-[4C-:5]#[O+:6])(<-[6C-:7]#[O+:8])<-[1N@@:9]([C:10]([C:11]([N:12]([C:13]([C:14]([H:37])([H:38])[H:39])([C:15]([H:40])([H:41])[H:42])[H:36])[C:16]([C:17]([H:44])([H:45])[H:46])([C:18]([H:47])([H:48])[H:49])[H:43])([H:34])[H:35])([H:32])[H:33])([H:31])[C:19]([H:50])([H:51])[C:20]([H:52])([H:53])[2N:21]->1([C:22]([C:23]([H:55])([H:56])[H:57])([C:24]([H:58])([H:59])[H:60])[H:54])[C:25]([C:26]([H:62])([H:63])[H:64])([C:27]([H:65])([H:66])[H:67])[H:61])([H:28])([H:29])[H:30]", "dummies": []}
C      2.2800    -2.2753     3.8063
C      1.6114    -1.6094     2.6892
N      1.0505    -1.0475     1.7517
Mn     0.0000     0.0000     0.0000
H     -0.8810     0.7100    -1.4502
C     -0.9881    -2.0168    -0.4413
O     -1.5041    -3.0811    -0.6766
C      1.7317    -0.6993    -1.3379
O      2.6399    -1.0691    -2.0400
N     -1.6715     0.5899     1.4457
C     -2.8737     0.9252     0.7680
C     -3.8425    -0.2594     0.6016
N     -4.1737    -0.9057     1.9012
C     -5.1726    -0.2216     2.7850
C     -4.4537     0.6093     3.8518
C     -6.2309     0.6228     2.0513
C     -4.3466    -2.3804     1.7788
C     -4.0799    -3.0913     3.1143
C     -5.7091    -2.7760     1.1860
C     -1.0839     1.6400     2.1724
C     -0.3952     2.6618     1.2327
N      0.7901     2.1566     0.5285
C      1.9397     2.0170     1.4543
C      3.2728     1.6076     0.8115
C      2.2283     3.1896     2.4378
C      0.9701     2.9479    -0.7189
C      1.5551     4.3572    -0.4984
C      1.7333     2.2775    -1.8762
H      1.5307    -2.5407     4.5802
H      2.7789    -3.1968     3.4423
H      3.0372    -1.5922     4.2431
H     -1.8121    -0.1118     2.0149
H     -2.6119     1.2956    -0.2414
H     -3.4135     1.7416     1.2914
H     -3.3509    -0.9712    -0.0873
H     -4.7506     0.0631     0.0543
H     -5.7546    -0.9713     3.3583
H     -3.6243     0.0212     4.2992
H     -4.0468     1.5482     3.4324
H     -5.1636     0.8811     4.6624
H     -6.7534     0.0109     1.2868
H     -5.7810     1.5168     1.5721
H     -6.9943     0.9781     2.7763
H     -3.5695    -2.7838     1.0934
H     -3.1388    -2.7093     3.5641
H     -4.9086    -2.9510     3.8376
H     -3.9641    -4.1830     2.9424
H     -6.5429    -2.5344     1.8766
H     -5.8750    -2.2516     0.2219
H     -5.7297    -3.8692     0.9902
H     -1.8511     2.1715     2.7789
H     -0.3334     1.2249     2.8755
H     -1.1763     2.9723     0.5115
H     -0.1503     3.5661     1.8196
H      1.6704     1.1761     2.0998
H      3.1512     0.7117     0.1866
H      3.7416     2.4388     0.2506
H      3.9945     1.3127     1.6039
H      3.1698     3.0007     2.9972
H      1.4494     3.2531     3.2255
H      2.3422     4.1706     1.9521
H     -0.0413     3.1150    -1.1504
H      2.6374     4.3278    -0.2683
H      0.9989     4.8964     0.2933
H      1.4366     4.9616    -1.4235
H      1.1090     1.4875    -2.3284
H      1.8762     3.0083    -2.7015
H      2.7360     1.8998    -1.6390
68
{"conf": 5, "E": 131.74, "rms": -1.0, "geom": "OH", "total_charge": 0, "CA_charge": 1, "smiles": "C[C:1]#[5N:2]->[Mn+:3]1(<-[3H-:4])(<-[4C-:5]#[O+:6])(<-[6C-:7]#[O+:8])<-[1N@H:9]([CH2:10][CH2:11][N:12]([CH:13]([CH3:14])[CH3:15])[CH:16]([CH3:17])[CH3:18])[CH2:19][CH2:20][2N:21]->1([CH:22]([CH3:23])[CH3:24])[CH:25]([CH3:26])[CH3:27]", "smiles3D": "C([C:1]#[5N:2]->[Mn+:3]1(<-[3H-:4])(<-[4C-:5]#[O+:6])(<-[6C-:7]#[O+:8])<-[1N@@:9]([C:10]([C:11]([N:12]([C:13]([C:14]([H:37])([H:38])[H:39])([C:15]([H:40])([H:41])[H:42])[H:36])[C:16]([C:17]([H:44])([H:45])[H:46])([C:18]([H:47])([H:48])[H:49])[H:43])([H:34])[H:35])([H:32])[H:33])([H:31])[C:19]([H:50])([H:51])[C:20]([H:52])([H:53])[2N:21]->1([C:22]([C:23]([H:55])([H:56])[H:57])([C:24]([H:58])([H:59])[H:60])[H:54])[C:25]([C:26]([H:62])([H:63])[H:64])([C:27]([H:65])([H:66])[H:67])[H:61])([H:28])([H:29])[H:30]", "smiles3Dx": "C([C:1]#[5N:2]->[Mn+:3]1(<-[3H-:4])(<-[4C-:5]#[O+:6])(<-[6C-:7]#[O+:8])<-[1N@@:9]([C:10]([C:11]([N:12]([C:13]([C:14]([H:37])([H:38])[H:39])([C:15]([H:40])([H:41])[H:42])[H:36])[C:16]([C:17]([H:44])([H:45])[H:46])([C:18]([H:47])([H:48])[H:49])[H:43])([H:34])[H:35])([H:32])[H:33])([H:31])[C:19]([H:50])([H:51])[C:20]([H:52])([H:53])[2N:21]->1([C:22]([C:23]([H:55])([H:56])[H:57])([C:24]([H:58])([H:59])[H:60])[H:54])[C:25]([C:26]([H:62])([H:63])[H:64])([C:27]([H:65])([H:66])[H:67])[H:61])([H:28])([H:29])[H:30]", "dummies": []}
C      4.7663     0.9482     1.1098
C      3.3670     0.6731     0.7860
N      2.1921     0.4399     0.5130
Mn     0.0000     0.0000     0.0000
H     -1.7797    -0.2299    -0.4049
C     -0.4941     2.1189     0.7183
O     -0.7540     3.2343     1.0956
C     -0.3293    -0.7321     2.1469
O     -0.5029    -1.1114     3.2785
N      0.3832     0.7228    -2.1264
C     -0.7600     1.3840    -2.6006
C     -0.5350     2.0657    -3.9636
N     -1.7076     2.8958    -4.3220
C     -1.4116     4.2342    -4.9078
C     -1.1052     5.2272    -3.7831
C     -0.2756     4.2322    -5.9536
C     -2.8277     2.1294    -4.9359
C     -2.7105     1.9732    -6.4605
C     -4.1774     2.7423    -4.5433
C      0.7754    -0.4059    -2.8810
C      1.3776    -1.5365    -2.0006
N      0.5604    -2.0619    -0.9134
C     -0.6705    -2.6922    -1.4052
C     -1.7669    -2.9317    -0.3451
C     -0.4646    -4.0017    -2.2001
C      1.4051    -2.8115     0.0489
C      2.5367    -3.6701    -0.5933
C      0.6972    -3.7145     1.0839
H      4.8459     1.2586     2.1718
H      5.1437     1.7618     0.4569
H      5.3700     0.0320     0.9457
H      1.0801     1.3183    -2.0814
H     -1.6010     0.6618    -2.6795
H     -1.0455     2.1632    -1.8640
H     -0.3326     1.3102    -4.7526
H      0.3774     2.6844    -3.8515
H     -2.3134     4.6309    -5.4195
H     -0.9643     6.2477    -4.1992
H     -1.9532     5.2555    -3.0660
H     -0.1858     4.9352    -3.2333
H     -0.3067     5.1785    -6.5347
H      0.7253     4.1693    -5.4786
H     -0.3806     3.3929    -6.6670
H     -2.8405     1.0978    -4.5214
H     -2.7910     2.9501    -6.9802
H     -1.7491     1.4870    -6.7255
H     -3.5288     1.3210    -6.8335
H     -4.2212     2.8830    -3.4422
H     -4.3424     3.7219    -5.0369
H     -5.0039     2.0616    -4.8400
H      1.5609    -0.0871    -3.6079
H     -0.0665    -0.8172    -3.4771
H      2.3038    -1.1127    -1.5576
H      1.6838    -2.3585    -2.6781
H     -1.1256    -1.9733    -2.1079
H     -1.7075    -2.2052     0.4790
H     -1.7522    -3.9602     0.0690
H     -2.7668    -2.8105    -0.8158
H     -1.4432    -4.3511    -2.5945
H     -0.0584    -4.8140    -1.5704
H      0.1871    -3.8563    -3.0819
H      1.9115    -2.0257     0.6416
H      2.1450    -4.3516    -1.3713
H      3.0500    -4.2892     0.1738
H      3.3324    -3.0369    -1.0358
H      1.4294    -4.0191     1.8628
H     -0.1041    -3.2058     1.6354
H      0.3200    -4.6510     0.6298
68
{"conf": 6, "E": 136.28, "rms": -1.0, "geom": "OH", "total_charge": 0, "CA_charge": 1, "smiles": "C[C:1]#[5N:2]->[Mn+:3]1(<-[3H-:4])(<-[4C-:5]#[O+:6])(<-[6C-:7]#[O+:8])<-[1N@H:9]([CH2:10][CH2:11][N:12]([CH:13]([CH3:14])[CH3:15])[CH:16]([CH3:17])[CH3:18])[CH2:19][CH2:20][2N:21]->1([CH:22]([CH3:23])[CH3:24])[CH:25]([CH3:26])[CH3:27]", "smiles3D": "C([C:1]#[5N:2]->[Mn+:3]1(<-[3H-:4])(<-[4C-:5]#[O+:6])(<-[6C-:7]#[O+:8])<-[1N@@:9]([C:10]([C:11]([N:12]([C:13]([C:14]([H:37])([H:38])[H:39])([C:15]([H:40])([H:41])[H:42])[H:36])[C:16]([C:17]([H:44])([H:45])[H:46])([C:18]([H:47])([H:48])[H:49])[H:43])([H:34])[H:35])([H:32])[H:33])([H:31])[C:19]([H:50])([H:51])[C:20]([H:52])([H:53])[2N:21]->1([C:22]([C:23]([H:55])([H:56])[H:57])([C:24]([H:58])([H:59])[H:60])[H:54])[C:25]([C:26]([H:62])([H:63])[H:64])([C:27]([H:65])([H:66])[H:67])[H:61])([H:28])([H:29])[H:30]", "smiles3Dx": "C([C:1]#[5N:2]->[Mn+:3]1(<-[3H-:4])(<-[4C-:5]#[O+:6])(<-[6C-:7]#[O+:8])<-[1N@@:9]([C:10]([C:11]([N:12]([C:13]([C:14]([H:37])([H:38])[H:39])([C:15]([H:40])([H:41])[H:42])[H:36])[C:16]([C:17]([H:44])([H:45])[H:46])([C:18]([H:47])([H:48])[H:49])[H:43])([H:34])[H:35])([H:32])[H:33])([H:31])[C:19]([H:50])([H:51])[C:20]([H:52])([H:53])[2N:21]->1([C:22]([C:23]([H:55])([H:56])[H:57])([C:24]([H:58])([H:59])[H:60])[H:54])[C:25]([C:26]([H:62])([H:63])[H:64])([C:27]([H:65])([H:66])[H:67])[H:61])([H:28])([H:29])[H:30]", "dummies": []}
C      3.2394     2.0175     3.2077
C      2.2852     1.4308     2.2680
N      1.4811     0.9374     1.4808
Mn     0.0000     0.0000     0.0000
H     -0.9994    -0.8263    -1.2972
C      1.7454    -0.0232    -1.4844
O      2.6639    -0.0360    -2.2657
C     -0.5985     2.0632    -0.8091
O     -0.9119     3.1469    -1.2350
N      0.5590    -2.0514     0.8137
C      0.4703    -2.9910    -0.2327
C      1.3281    -4.2545    -0.0052
N      2.7425    -3.9019     0.2591
C      3.5358    -3.5929    -0.9628
C      4.1697    -4.8296    -1.6190
C      4.5915    -2.5221    -0.6608
C      3.4294    -4.6898     1.3220
C      3.0698    -4.1186     2.6967
C      3.1415    -6.2057     1.2725
C     -0.2888    -2.2896     1.9189
C     -1.6904    -1.6203     1.7724
N     -1.7196    -0.1685     1.5808
C     -3.0654     0.2115     1.0589
C     -3.5100     1.6828     1.2301
C     -3.2857    -0.1321    -0.4331
C     -1.2927     0.5028     2.8249
C     -1.0012     2.0173     2.7112
C     -2.2221     0.2651     4.0466
H      3.7663     2.8631     2.7200
H      2.6966     2.3859     4.1024
H      3.9775     1.2478     3.5135
H      1.4238    -1.9910     1.1040
H      0.8026    -2.4986    -1.1659
H     -0.5883    -3.3030    -0.3786
H      1.2498    -4.9224    -0.8905
H      0.8809    -4.7981     0.8490
H      2.8716    -3.1437    -1.7321
H      4.6684    -4.5353    -2.5671
H      4.9340    -5.2953    -0.9633
H      3.3882    -5.5760    -1.8698
H      5.4123    -2.9213    -0.0305
H      5.0338    -2.1477    -1.6088
H      4.1199    -1.6651    -0.1344
H      4.5293    -4.5726     1.2284
H      3.6475    -4.6377     3.4911
H      1.9866    -4.2391     2.9077
H      3.3204    -3.0369     2.7319
H      3.2169    -6.6002     0.2413
H      2.1355    -6.4499     1.6720
H      3.8854    -6.7438     1.8980
H      0.1998    -1.9285     2.8474
H     -0.4469    -3.3843     2.0471
H     -2.1665    -2.1145     0.9110
H     -2.2945    -1.8976     2.6606
H     -3.8112    -0.3928     1.6281
H     -3.7270     1.9277     2.2853
H     -2.7887     2.3896     0.7804
H     -4.4805     1.8544     0.7161
H     -2.7054     0.5409    -1.0905
H     -3.0952    -1.1870    -0.6946
H     -4.3553     0.0237    -0.6926
H     -0.3199     0.0610     3.0951
H     -0.1733     2.2831     3.4032
H     -1.8434     2.6632     3.0255
H     -0.6808     2.2922     1.6979
H     -2.0250     1.0096     4.8482
H     -3.2946     0.3143     3.7838
H     -2.0190    -0.7258     4.5030
68
{"conf": 7, "E": 135.9, "rms": -1.0, "geom": "OH", "total_charge": 0, "CA_charge": 1, "smiles": "C[C:1]#[5N:2]->[Mn+:3]1(<-[3H-:4])(<-[4C-:5]#[O+:6])(<-[6C-:7]#[O+:8])<-[1N@H:9]([CH2:10][CH2:11][N:12]([CH:13]([CH3:14])[CH3:15])[CH:16]([CH3:17])[CH3:18])[CH2:19][CH2:20][2N:21]->1([CH:22]([CH3:23])[CH3:24])[CH:25]([CH3:26])[CH3:27]", "smiles3D": "C([C:1]#[5N:2]->[Mn+:3]1(<-[3H-:4])(<-[4C-:5]#[O+:6])(<-[6C-:7]#[O+:8])<-[1N@@:9]([C:10]([C:11]([N:12]([C:13]([C:14]([H:37])([H:38])[H:39])([C:15]([H:40])([H:41])[H:42])[H:36])[C:16]([C:17]([H:44])([H:45])[H:46])([C:18]([H:47])([H:48])[H:49])[H:43])([H:34])[H:35])([H:32])[H:33])([H:31])[C:19]([H:50])([H:51])[C:20]([H:52])([H:53])[2N:21]->1([C:22]([C:23]([H:55])([H:56])[H:57])([C:24]([H:58])([H:59])[H:60])[H:54])[C:25]([C:26]([H:62])([H:63])[H:64])([C:27]([H:65])([H:66])[H:67])[H:61])([H:28])([H:29])[H:30]", "smiles3Dx": "C([C:1]#[5N:2]->[Mn+:3]1(<-[3H-:4])(<-[4C-:5]#[O+:6])(<-[6C-:7]#[O+:8])<-[1N@@:9]([C:10]([C:11]([N:12]([C:13]([C:14]([H:37])([H:38])[H:39])([C:15]([H:40])([H:41])[H:42])[H:36])[C:16]([C:17]([H:44])([H:45])[H:46])([C:18]([H:47])([H:48])[H:49])[H:43])([H:34])[H:35])([H:32])[H:33])([H:31])[C:19]([H:50])([H:51])[C:20]([H:52])([H:53])[2N:21]->1([C:22]([C:23]([H:55])([H:56])[H:57])([C:24]([H:58])([H:59])[H:60])[H:54])[C:25]([C:26]([H:62])([H:63])[H:64])([C:27]([H:65])([H:66])[H:67])[H:61])([H:28])([H:29])[H:30]", "dummies": []}
C     -2.9876    -2.1889     3.3375
C     -2.1111    -1.5441     2.3605
N     -1.3748    -1.0046     1.5383
Mn     0.0000     0.0000     0.0000
H      1.1309     0.9006    -1.1367
C      0.1367     1.7374     1.4894
O      0.2083     2.6513     2.2729
C     -1.8231     1.0510    -0.9071
O     -2.7826     1.6083    -1.3796
N      1.8070    -1.1112     0.8713
C      3.0230    -0.4317     0.6412
C      3.1306     0.9041     1.3877
N      4.5503     1.2988     1.5388
C      5.2236     0.6852     2.7178
C      6.7025     0.4183     2.4134
C      5.0600     1.4917     4.0161
C      4.8722     2.7259     1.2514
C      3.8569     3.7357     1.8304
C      5.0213     2.9210    -0.2600
C      1.8085    -2.4138     0.2971
C      0.4704    -2.8042    -0.3887
N     -0.0939    -1.8782    -1.3611
C     -1.5147    -2.2163    -1.6284
C     -2.1922    -1.5809    -2.8645
C     -1.8345    -3.7412    -1.6809
C      0.8043    -1.6618    -2.4981
C      1.0031    -2.8881    -3.4177
C      0.4776    -0.4359    -3.3783
H     -2.5093    -2.1614     4.3381
H     -3.1606    -3.2432     3.0388
H     -3.9573    -1.6513     3.3757
H      1.6709    -1.1839     1.7754
H      3.1319    -0.2338    -0.4484
H      3.8672    -1.0868     0.9606
H      2.5853     1.6406     0.7706
H      2.6369     0.8360     2.3805
H      4.7766    -0.3142     2.9185
H      7.1482    -0.2076     3.2160
H      7.2839     1.3606     2.3465
H      6.7961    -0.1305     1.4522
H      3.9846     1.6345     4.2485
H      5.5132     0.9332     4.8627
H      5.5629     2.4786     3.9522
H      5.8607     2.9847     1.6854
H      3.5740     3.4798     2.8690
H      4.3095     4.7501     1.8404
H      2.9334     3.7931     1.2175
H      5.7926     2.2253    -0.6540
H      5.3410     3.9613    -0.4836
H      4.0629     2.7210    -0.7839
H      2.6291    -2.5390    -0.4466
H      1.9993    -3.1559     1.1101
H     -0.2658    -2.9357     0.4296
H      0.6181    -3.7986    -0.8561
H     -2.0615    -1.8153    -0.7520
H     -2.0858    -0.4892    -2.9147
H     -1.8531    -2.0461    -3.8098
H     -3.2887    -1.7540    -2.8082
H     -1.1774    -4.2739    -2.3938
H     -2.8868    -3.9167    -1.9925
H     -1.7451    -4.2148    -0.6820
H      1.7959    -1.4348    -2.0675
H      1.4088    -3.7580    -2.8676
H      1.7508    -2.6432    -4.2028
H      0.0705    -3.1802    -3.9336
H     -0.0655     0.3409    -2.8180
H      1.4237     0.0208    -3.7418
H     -0.1011    -0.6995    -4.2872
68
{"conf": 8, "E": 146.08, "rms": -1.0, "geom": "OH", "total_charge": 0, "CA_charge": 1, "smiles": "C[C:1]#[5N:2]->[Mn+:3]1(<-[3H-:4])(<-[4C-:5]#[O+:6])(<-[6C-:7]#[O+:8])<-[1N@H:9]([CH2:10][CH2:11][N:12]([CH:13]([CH3:14])[CH3:15])[CH:16]([CH3:17])[CH3:18])[CH2:19][CH2:20][2N:21]->1([CH:22]([CH3:23])[CH3:24])[CH:25]([CH3:26])[CH3:27]", "smiles3D": "C([C:1]#[5N:2]->[Mn+:3]1(<-[3H-:4])(<-[4C-:5]#[O+:6])(<-[6C-:7]#[O+:8])<-[1N@@:9]([C:10]([C:11]([N:12]([C:13]([C:14]([H:37])([H:38])[H:39])([C:15]([H:40])([H:41])[H:42])[H:36])[C:16]([C:17]([H:44])([H:45])[H:46])([C:18]([H:47])([H:48])[H:49])[H:43])([H:34])[H:35])([H:32])[H:33])([H:31])[C:19]([H:50])([H:51])[C:20]([H:52])([H:53])[2N:21]->1([C:22]([C:23]([H:55])([H:56])[H:57])([C:24]([H:58])([H:59])[H:60])[H:54])[C:25]([C:26]([H:62])([H:63])[H:64])([C:27]([H:65])([H:66])[H:67])[H:61])([H:28])([H:29])[H:30]", "smiles3Dx": "C([C:1]#[5N:2]->[Mn+:3]1(<-[3H-:4])(<-[4C-:5]#[O+:6])(<-[6C-:7]#[O+:8])<-[1N@@:9]([C:10]([C:11]([N:12]([C:13]([C:14]([H:37])([H:38])[H:39])([C:15]([H:40])([H:41])[H:42])[H:36])[C:16]([C:17]([H:44])([H:45])[H:46])([C:18]([H:47])([H:48])[H:49])[H:43])([H:34])[H:35])([H:32])[H:33])([H:31])[C:19]([H:50])([H:51])[C:20]([H:52])([H:53])[2N:21]->1([C:22]([C:23]([H:55])([H:56])[H:57])([C:24]([H:58])([H:59])[H:60])[H:54])[C:25]([C:26]([H:62])([H:63])[H:64])([C:27]([H:65])([H:66])[H:67])[H:61])([H:28])([H:29])[H:30]", "dummies": []}
C     -4.1669    -2.7342    -0.1371
C     -2.9464    -1.9299    -0.0985
N     -1.9192    -1.2568    -0.0637
Mn     0.0000     0.0000     0.0000
H      1.4779     1.0966    -0.0247
C     -1.0014     1.3990    -1.5136
O     -1.5285     2.1359    -2.3094
C      0.7366    -1.1911    -1.8235
O      1.1188    -1.8138    -2.7831
N     -0.9086     1.1925     1.7192
C     -0.4278     2.5173     1.6699
C     -1.2357     3.4995     2.5475
N     -1.1345     4.9152     2.0867
C      0.2350     5.5252     2.1593
C      1.0515     5.2473     0.8894
C      1.0186     5.1793     3.4389
C     -2.1603     5.8563     2.6497
C     -2.5941     6.8363     1.5486
C     -3.4288     5.2038     3.2412
C     -0.6050     0.4662     2.8877
C      0.7851    -0.2179     2.7959
N      0.9634    -1.2308     1.7687
C      2.4097    -1.6116     1.6001
C      3.4789    -0.7842     2.3726
C      2.8616    -1.6589     0.1431
C      0.1032    -2.3911     2.0145
C      0.2824    -3.0672     3.4017
C      0.2030    -3.4742     0.9222
H     -4.9654    -2.2222     0.4381
H     -3.9672    -3.7289     0.3119
H     -4.4925    -2.8619    -1.1899
H     -1.8154     1.1916     1.5894
H     -0.4850     2.8584     0.6169
H      0.6326     2.5384     1.9830
H     -0.9558     3.4088     3.6177
H     -2.2789     3.1487     2.4521
H      0.1465     6.6352     2.1743
H      1.5355     4.2528     0.9050
H      1.8633     6.0002     0.7933
H      0.4011     5.3258    -0.0077
H      1.9269     5.8156     3.5051
H      0.3947     5.3779     4.3355
H      1.3478     4.1215     3.4520
H     -1.7188     6.4498     3.4832
H     -3.3142     7.5809     1.9510
H     -1.7263     7.3945     1.1421
H     -3.0756     6.2846     0.7129
H     -3.9822     4.6288     2.4679
H     -4.1108     5.9894     3.6321
H     -3.1732     4.5489     4.1008
H     -0.5994     1.1443     3.7697
H     -1.3862    -0.2997     3.0710
H      1.4934     0.6019     2.5934
H      1.0346    -0.6329     3.7948
H      2.5352    -2.6440     1.9799
H      3.2776    -0.7696     3.4632
H      3.5635     0.2496     1.9740
H      4.4777    -1.2593     2.2614
H      2.7559    -0.6718    -0.3392
H      2.3423    -2.4656    -0.4006
H      3.9374    -1.9324     0.0807
H     -0.9361    -2.0356     1.9809
H      1.3431    -3.2278     3.6729
H     -0.2324    -4.0517     3.4273
H     -0.1950    -2.4550     4.1947
H     -0.6389    -4.1918     1.0298
H      0.1106    -3.0219    -0.0788
H      1.1443    -4.0572     0.9853
68
{"conf": 9, "E": 142.27, "rms": -1.0, "geom": "OH", "total_charge": 0, "CA_charge": 1, "smiles": "C[C:1]#[5N:2]->[Mn+:3]1(<-[3H-:4])(<-[4C-:5]#[O+:6])(<-[6C-:7]#[O+:8])<-[1N@H:9]([CH2:10][CH2:11][N:12]([CH:13]([CH3:14])[CH3:15])[CH:16]([CH3:17])[CH3:18])[CH2:19][CH2:20][2N:21]->1([CH:22]([CH3:23])[CH3:24])[CH:25]([CH3:26])[CH3:27]", "smiles3D": "C([C:1]#[5N:2]->[Mn+:3]1(<-[3H-:4])(<-[4C-:5]#[O+:6])(<-[6C-:7]#[O+:8])<-[1N@@:9]([C:10]([C:11]([N:12]([C:13]([C:14]([H:37])([H:38])[H:39])([C:15]([H:40])([H:41])[H:42])[H:36])[C:16]([C:17]([H:44])([H:45])[H:46])([C:18]([H:47])([H:48])[H:49])[H:43])([H:34])[H:35])([H:32])[H:33])([H:31])[C:19]([H:50])([H:51])[C:20]([H:52])([H:53])[2N:21]->1([C:22]([C:23]([H:55])([H:56])[H:57])([C:24]([H:58])([H:59])[H:60])[H:54])[C:25]([C:26]([H:62])([H:63])[H:64])([C:27]([H:65])([H:66])[H:67])[H:61])([H:28])([H:29])[H:30]", "smiles3Dx": "C([C:1]#[5N:2]->[Mn+:3]1(<-[3H-:4])(<-[4C-:5]#[O+:6])(<-[6C-:7]#[O+:8])<-[1N@@:9]([C:10]([C:11]([N:12]([C:13]([C:14]([H:37])([H:38])[H:39])([C:15]([H:40])([H:41])[H:42])[H:36])[C:16]([C:17]([H:44])([H:45])[H:46])([C:18]([H:47])([H:48])[H:49])[H:43])([H:34])[H:35])([H:32])[H:33])([H:31])[C:19]([H:50])([H:51])[C:20]([H:52])([H:53])[2N:21]->1([C:22]([C:23]([H:55])([H:56])[H:57])([C:24]([H:58])([H:59])[H:60])[H:54])[C:25]([C:26]([H:62])([H:63])[H:64])([C:27]([H:65])([H:66])[H:67])[H:61])([H:28])([H:29])[H:30]", "dummies": []}
C     -3.1393    -2.0394     3.2943
C     -2.2272    -1.4404     2.3213
N     -1.4630    -0.9383     1.4999
Mn     0.0000     0.0000     0.0000
H      1.4138     0.6136    -0.9885
C      1.5287    -0.2449     1.6877
O      2.3336    -0.3742     2.5762
C     -0.4627     2.1214     0.7425
O     -0.7059     3.2364     1.1320
N      0.4271    -2.0755    -0.7998
C      1.7369    -2.1070    -1.3088
C      2.3260    -3.5220    -1.4791
N      2.3321    -4.2458    -0.1851
C      1.2530    -5.2620    -0.0434
C      0.7762    -5.3533     1.4124
C      1.6392    -6.6432    -0.5906
C      3.6612    -4.5790     0.4027
C      4.2595    -3.3341     1.0626
C      4.6640    -5.1990    -0.5947
C     -0.6033    -2.3445    -1.7227
C     -1.0679    -1.1061    -2.5579
N     -1.4960     0.0828    -1.8291
C     -2.9297     0.0557    -1.4112
C     -3.5448    -1.3112    -1.0299
C     -3.2651     1.0554    -0.2754
C     -1.2895     1.2976    -2.6765
C      0.1450     1.8376    -2.7199
C     -1.7703     1.1396    -4.1531
H     -3.1759    -1.4070     4.2050
H     -4.1542    -2.1112     2.8521
H     -2.7794    -3.0542     3.5618
H      0.3610    -2.6456    -0.0904
H      1.7744    -1.5868    -2.2911
H      2.3851    -1.5451    -0.6049
H      1.7705    -4.0856    -2.2581
H      3.3468    -3.3879    -1.8853
H      0.3622    -4.9337    -0.6244
H      1.5243    -5.8542     2.0602
H      0.5780    -4.3361     1.8122
H     -0.1680    -5.9365     1.4646
H      2.4622    -7.0978    -0.0011
H      1.9417    -6.5617    -1.6553
H      0.7636    -7.3251    -0.5397
H      3.5324    -5.3191     1.2196
H      5.2011    -3.5953     1.5914
H      3.5435    -2.9211     1.8045
H      4.4807    -2.5527     0.3053
H      5.1819    -4.4233    -1.1969
H      5.4468    -5.7540    -0.0349
H      4.1704    -5.9088    -1.2852
H     -0.2706    -3.1293    -2.4374
H     -1.4639    -2.7609    -1.1736
H     -1.8857    -1.4366    -3.2351
H     -0.2081    -0.8443    -3.2044
H     -3.5304     0.3911    -2.2811
H     -3.5306    -2.0235    -1.8782
H     -3.0767    -1.7618    -0.1459
H     -4.6212    -1.1819    -0.7852
H     -4.3577     1.0392    -0.0728
H     -2.7651     0.8200     0.6682
H     -3.0359     2.1063    -0.5246
H     -1.8897     2.1231    -2.2546
H      0.8767     1.0708    -3.0418
H      0.2134     2.6681    -3.4559
H      0.4107     2.3032    -1.7535
H     -2.7411     0.6176    -4.2427
H     -1.8965     2.1436    -4.6127
H     -1.0297     0.5869    -4.7691
68
{"conf": 10, "E": 150.35, "rms": -1.0, "geom": "OH", "total_charge": 0, "CA_charge": 1, "smiles": "C[C:1]#[5N:2]->[Mn+:3]1(<-[3H-:4])(<-[4C-:5]#[O+:6])(<-[6C-:7]#[O+:8])<-[1N@H:9]([CH2:10][CH2:11][N:12]([CH:13]([CH3:14])[CH3:15])[CH:16]([CH3:17])[CH3:18])[CH2:19][CH2:20][2N:21]->1([CH:22]([CH3:23])[CH3:24])[CH:25]([CH3:26])[CH3:27]", "smiles3D": "C([C:1]#[5N:2]->[Mn+:3]1(<-[3H-:4])(<-[4C-:5]#[O+:6])(<-[6C-:7]#[O+:8])<-[1N@@:9]([C:10]([C:11]([N:12]([C:13]([C:14]([H:37])([H:38])[H:39])([C:15]([H:40])([H:41])[H:42])[H:36])[C:16]([C:17]([H:44])([H:45])[H:46])([C:18]([H:47])([H:48])[H:49])[H:43])([H:34])[H:35])([H:32])[H:33])([H:31])[C:19]([H:50])([H:51])[C:20]([H:52])([H:53])[2N:21]->1([C:22]([C:23]([H:55])([H:56])[H:57])([C:24]([H:58])([H:59])[H:60])[H:54])[C:25]([C:26]([H:62])([H:63])[H:64])([C:27]([H:65])([H:66])[H:67])[H:61])([H:28])([H:29])[H:30]", "smiles3Dx": "C([C:1]#[5N:2]->[Mn+:3]1(<-[3H-:4])(<-[4C-:5]#[O+:6])(<-[6C-:7]#[O+:8])<-[1N@@:9]([C:10]([C:11]([N:12]([C:13]([C:14]([H:37])([H:38])[H:39])([C:15]([H:40])([H:41])[H:42])[H:36])[C:16]([C:17]([H:44])([H:45])[H:46])([C:18]([H:47])([H:48])[H:49])[H:43])([H:34])[H:35])([H:32])[H:33])([H:31])[C:19]([H:50])([H:51])[C:20]([H:52])([H:53])[2N:21]->1([C:22]([C:23]([H:55])([H:56])[H:57])([C:24]([H:58])([H:59])[H:60])[H:54])[C:25]([C:26]([H:62])([H:63])[H:64])([C:27]([H:65])([H:66])[H:67])[H:61])([H:28])([H:29])[H:30]", "dummies": []}
C     -3.5960     1.1651    -3.2495
C     -2.5378     0.8257    -2.2994
N     -1.6453     0.5408    -1.5043
Mn     0.0000     0.0000     0.0000
H      1.2078    -0.5031     1.2932
C     -1.6759    -0.6286     1.4283
O     -2.5581    -0.9596     2.1808
C     -0.1508     2.0987     0.9232
O     -0.2326     3.1994     1.4094
N     -0.0106    -2.0646    -0.9097
C      0.5893    -2.9753    -0.0231
C      0.2553    -4.4503    -0.3254
N     -1.2167    -4.6809    -0.2632
C     -1.7362    -5.5372    -1.3841
C     -1.4106    -4.9194    -2.7684
C     -3.2710    -5.7049    -1.3373
C     -1.6059    -5.0684     1.1327
C     -1.4515    -6.5709     1.4422
C     -2.9850    -4.5185     1.5301
C      0.5942    -1.8762    -2.1609
C      1.8956    -1.0315    -2.1101
N      1.8014     0.3135    -1.4980
C      3.0461     0.4957    -0.7018
C      4.3677     0.4037    -1.5276
C      3.1474     1.7607     0.1585
C      1.5752     1.4104    -2.4819
C      0.8579     2.6461    -1.9004
C      0.8191     1.0467    -3.7917
H     -3.1441     1.6031    -4.1632
H     -4.2853     1.9016    -2.7877
H     -4.1593     0.2480    -3.5183
H     -0.8879    -2.2950    -1.0324
H      0.2274    -2.7340     0.9979
H      1.6911    -2.8551    -0.0230
H      0.7099    -4.7247    -1.2900
H      0.8001    -5.0889     0.4051
H     -1.2692    -6.5459    -1.3397
H     -0.3575    -5.0830    -3.0672
H     -1.6405    -3.8335    -2.7734
H     -2.0017    -5.3989    -3.5778
H     -3.6547    -6.1604    -2.2752
H     -3.5896    -6.4040    -0.5463
H     -3.7674    -4.7201    -1.2051
H     -0.9189    -4.5600     1.8484
H     -1.5668    -6.7384     2.5344
H     -2.2060    -7.1939     0.9288
H     -0.4434    -6.9283     1.1479
H     -3.8103    -5.2126     1.2831
H     -3.1653    -3.5396     1.0375
H     -3.0244    -4.3608     2.6297
H     -0.1311    -1.3756    -2.8296
H      0.8363    -2.8631    -2.6118
H      2.2928    -0.9538    -3.1383
H      2.6278    -1.6644    -1.5660
H      3.0682    -0.3469     0.0263
H      5.2198     0.2350    -0.8344
H      4.5832     1.3430    -2.0775
H      4.3848    -0.4302    -2.2540
H      3.3361     2.6670    -0.4523
H      4.0199     1.6656     0.8409
H      2.2776     1.8708     0.8141
H      2.5710     1.7638    -2.8119
H      0.9108     3.4793    -2.6342
H      1.3064     3.0513    -0.9885
H     -0.2108     2.4605    -1.7200
H     -0.1824     0.6370    -3.5979
H      0.6670     1.9618    -4.4042
H      1.3894     0.3744    -4.4600
68
{"conf": 11, "E": 128.73, "rms": -1.0, "geom": "OH", "total_charge": 0, "CA_charge": 1, "smiles": "C[C:1]#[5N:2]->[Mn+:3]1(<-[3H-:4])(<-[4C-:5]#[O+:6])(<-[6C-:7]#[O+:8])<-[1N@H:9]([CH2:10][CH2:11][N:12]([CH:13]([CH3:14])[CH3:15])[CH:16]([CH3:17])[CH3:18])[CH2:19][CH2:20][2N:21]->1([CH:22]([CH3:23])[CH3:24])[CH:25]([CH3:26])[CH3:27]", "smiles3D": "C([C:1]#[5N:2]->[Mn+:3]1(<-[3H-:4])(<-[4C-:5]#[O+:6])(<-[6C-:7]#[O+:8])<-[1N@@:9]([C:10]([C:11]([N:12]([C:13]([C:14]([H:37])([H:38])[H:39])([C:15]([H:40])([H:41])[H:42])[H:36])[C:16]([C:17]([H:44])([H:45])[H:46])([C:18]([H:47])([H:48])[H:49])[H:43])([H:34])[H:35])([H:32])[H:33])([H:31])[C:19]([H:50])([H:51])[C:20]([H:52])([H:53])[2N:21]->1([C:22]([C:23]([H:55])([H:56])[H:57])([C:24]([H:58])([H:59])[H:60])[H:54])[C:25]([C:26]([H:62])([H:63])[H:64])([C:27]([H:65])([H:66])[H:67])[H:61])([H:28])([H:29])[H:30]", "smiles3Dx": "C([C:1]#[5N:2]->[Mn+:3]1(<-[3H-:4])(<-[4C-:5]#[O+:6])(<-[6C-:7]#[O+:8])<-[1N@@:9]([C:10]([C:11]([N:12]([C:13]([C:14]([H:37])([H:38])[H:39])([C:15]([H:40])([H:41])[H:42])[H:36])[C:16]([C:17]([H:44])([H:45])[H:46])([C:18]([H:47])([H:48])[H:49])[H:43])([H:34])[H:35])([H:32])[H:33])([H:31])[C:19]([H:50])([H:51])[C:20]([H:52])([H:53])[2N:21]->1([C:22]([C:23]([H:55])([H:56])[H:57])([C:24]([H:58])([H:59])[H:60])[H:54])[C:25]([C:26]([H:62])([H:63])[H:64])([C:27]([H:65])([H:66])[H:67])[H:61])([H:28])([H:29])[H:30]", "dummies": []}
C      0.5604    -3.4019    -3.6050
C      0.4015    -2.4024    -2.5498
N      0.2687    -1.5646    -1.6609
Mn     0.0000     0.0000     0.0000
H     -0.3876     1.3286     1.2130
C     -1.2437     1.1709    -1.5265
O     -1.8998     1.7859    -2.3298
C      1.8801     1.1425    -0.6500
O      2.8691     1.7423    -0.9910
N     -1.7833    -1.2439     0.6862
C     -2.7864    -0.3848     1.1631
C     -4.1465    -1.0819     1.3929
N     -4.5432    -1.9441     0.2529
C     -4.9386    -1.1975    -0.9764
C     -6.4073    -0.7426    -0.9861
C     -4.6008    -2.0106    -2.2330
C     -5.4026    -3.1126     0.6083
C     -6.4834    -2.8088     1.6685
C     -4.5242    -4.2810     1.0631
C     -1.2996    -2.2035     1.6189
C      0.2416    -2.4416     1.5118
N      1.0605    -1.2600     1.6349
C      2.4903    -1.4676     1.3254
C      3.2525    -2.3048     2.3837
C      2.8007    -2.0736    -0.0590
C      0.8032    -0.5177     2.8773
C      1.6769     0.7425     3.0585
C      0.8297    -1.3232     4.2055
H      0.9286    -2.9094    -4.5283
H     -0.4181    -3.8840    -3.8073
H      1.2911    -4.1701    -3.2784
H     -2.0879    -1.6788    -0.0590
H     -2.9215     0.4351     0.4320
H     -2.4600     0.0787     2.1198
H     -4.0318    -1.6888     2.3148
H     -4.9263    -0.3161     1.5943
H     -4.3334    -0.2731    -1.0651
H     -6.6267    -0.1237    -0.0921
H     -6.5973    -0.1139    -1.8821
H     -7.1046    -1.6046    -1.0240
H     -3.5492    -2.3652    -2.1823
H     -4.7084    -1.3736    -3.1371
H     -5.2696    -2.8877    -2.3489
H     -5.9386    -3.4799    -0.2914
H     -7.0559    -1.8966     1.4136
H     -6.0446    -2.6808     2.6797
H     -7.2010    -3.6554     1.7199
H     -4.0192    -4.0503     2.0241
H     -5.1427    -5.1938     1.2007
H     -3.7532    -4.4952     0.2925
H     -1.5459    -1.9108     2.6617
H     -1.8067    -3.1765     1.4240
H      0.5312    -3.1963     2.2684
H      0.4114    -2.8912     0.5209
H      2.9660    -0.4683     1.3093
H      2.6618    -3.1657     2.7474
H      4.2042    -2.7107     1.9788
H      3.5670    -1.6678     3.2318
H      2.4778    -1.4003    -0.8628
H      2.4076    -3.1012    -0.1892
H      3.9012    -2.1410    -0.1992
H     -0.2294    -0.1413     2.7779
H      1.7376     1.3184     2.1152
H      2.7023     0.4902     3.3978
H      1.2246     1.4062     3.8266
H      1.8398    -1.6369     4.5151
H      0.1683    -2.2089     4.1875
H      0.4418    -0.6778     5.0228
68
{"conf": 12, "E": 145.82, "rms": -1.0, "geom": "OH", "total_charge": 0, "CA_charge": 1, "smiles": "C[C:1]#[5N:2]->[Mn+:3]1(<-[3H-:4])(<-[4C-:5]#[O+:6])(<-[6C-:7]#[O+:8])<-[1N@H:9]([CH2:10][CH2:11][N:12]([CH:13]([CH3:14])[CH3:15])[CH:16]([CH3:17])[CH3:18])[CH2:19][CH2:20][2N:21]->1([CH:22]([CH3:23])[CH3:24])[CH:25]([CH3:26])[CH3:27]", "smiles3D": "C([C:1]#[5N:2]->[Mn+:3]1(<-[3H-:4])(<-[4C-:5]#[O+:6])(<-[6C-:7]#[O+:8])<-[1N@@:9]([C:10]([C:11]([N:12]([C:13]([C:14]([H:37])([H:38])[H:39])([C:15]([H:40])([H:41])[H:42])[H:36])[C:16]([C:17]([H:44])([H:45])[H:46])([C:18]([H:47])([H:48])[H:49])[H:43])([H:34])[H:35])([H:32])[H:33])([H:31])[C:19]([H:50])([H:51])[C:20]([H:52])([H:53])[2N:21]->1([C:22]([C:23]([H:55])([H:56])[H:57])([C:24]([H:58])([H:59])[H:60])[H:54])[C:25]([C:26]([H:62])([H:63])[H:64])([C:27]([H:65])([H:66])[H:67])[H:61])([H:28])([H:29])[H:30]", "smiles3Dx": "C([C:1]#[5N:2]->[Mn+:3]1(<-[3H-:4])(<-[4C-:5]#[O+:6])(<-[6C-:7]#[O+:8])<-[1N@@:9]([C:10]([C:11]([N:12]([C:13]([C:14]([H:37])([H:38])[H:39])([C:15]([H:40])([H:41])[H:42])[H:36])[C:16]([C:17]([H:44])([H:45])[H:46])([C:18]([H:47])([H:48])[H:49])[H:43])([H:34])[H:35])([H:32])[H:33])([H:31])[C:19]([H:50])([H:51])[C:20]([H:52])([H:53])[2N:21]->1([C:22]([C:23]([H:55])([H:56])[H:57])([C:24]([H:58])([H:59])[H:60])[H:54])[C:25]([C:26]([H:62])([H:63])[H:64])([C:27]([H:65])([H:66])[H:67])[H:61])([H:28])([H:29])[H:30]", "dummies": []}
C      2.3752     3.3892    -2.7800
C      1.6786     2.3920    -1.9685
N      1.0903     1.5539    -1.2893
Mn     0.0000     0.0000     0.0000
H     -0.7507    -1.1698     1.1969
C      1.7276     0.2468     1.4846
O      2.6363     0.3775     2.2664
C      1.1526    -1.7190    -0.9925
O      1.7591    -2.6220    -1.5131
N     -1.1720     1.6978     0.9693
C     -1.4452     1.3545     2.3109
C     -1.3747     2.5478     3.2804
N     -2.3467     3.5989     2.8905
C     -3.6001     3.5689     3.7045
C     -3.4393     4.0592     5.1585
C     -4.7825     4.2585     3.0165
C     -1.7114     4.8821     2.4584
C     -1.4249     5.8640     3.5998
C     -2.4712     5.5585     1.3082
C     -2.3053     1.9141     0.1525
C     -2.8137     0.6148    -0.5441
N     -1.8672    -0.0930    -1.4089
C     -2.3863    -1.4728    -1.6462
C     -1.8458    -2.2389    -2.8761
C     -2.2231    -2.4287    -0.4410
C     -1.5972     0.7146    -2.6152
C     -0.4164     0.2436    -3.4957
C     -2.8315     0.9584    -3.5257
H      2.2307     4.3947    -2.3342
H      3.4579     3.1496    -2.8111
H      1.9639     3.3785    -3.8103
H     -0.6340     2.4382     0.9410
H     -2.4461     0.8739     2.4056
H     -0.6870     0.6130     2.6302
H     -0.3299     2.9277     3.3074
H     -1.5722     2.1609     4.3030
H     -3.9091     2.5005     3.7774
H     -4.2277     3.5965     5.7899
H     -3.5681     5.1552     5.2462
H     -2.4580     3.7765     5.5883
H     -5.7334     3.9176     3.4796
H     -4.7355     5.3586     3.1408
H     -4.8146     3.9938     1.9389
H     -0.7198     4.6468     2.0093
H     -2.3430     6.4027     3.9068
H     -0.6975     6.6300     3.2552
H     -0.9744     5.3365     4.4657
H     -3.3183     6.1727     1.6676
H     -2.8422     4.8025     0.5868
H     -1.7880     6.2439     0.7617
H     -3.1421     2.3202     0.7650
H     -2.0720     2.6805    -0.6144
H     -3.7306     0.8699    -1.1144
H     -3.1337    -0.0517     0.2725
H     -3.4850    -1.3755    -1.8158
H     -2.2226    -1.8148    -3.8241
H     -0.7430    -2.3165    -2.8652
H     -2.2340    -3.2804    -2.8830
H     -2.6535    -2.0551     0.5039
H     -1.1659    -2.7190    -0.2987
H     -2.7808    -3.3696    -0.6395
H     -1.2850     1.7087    -2.2575
H     -0.7191    -0.3734    -4.3635
H      0.3399    -0.2903    -2.9055
H      0.0808     1.1300    -3.9452
H     -3.4534     0.0537    -3.6538
H     -3.4692     1.7653    -3.1090
H     -2.5198     1.3126    -4.5322
68
{"conf": 13, "E": 138.95, "rms": -1.0, "geom": "OH", "total_charge": 0, "CA_charge": 1, "smiles": "C[C:1]#[5N:2]->[Mn+:3]1(<-[3H-:4])(<-[4C-:5]#[O+:6])(<-[6C-:7]#[O+:8])<-[1N@H:9]([CH2:10][CH2:11][N:12]([CH:13]([CH3:14])[CH3:15])[CH:16]([CH3:17])[CH3:18])[CH2:19][CH2:20][2N:21]->1([CH:22]([CH3:23])[CH3:24])[CH:25]([CH3:26])[CH3:27]", "smiles3D": "C([C:1]#[5N:2]->[Mn+:3]1(<-[3H-:4])(<-[4C-:5]#[O+:6])(<-[6C-:7]#[O+:8])<-[1N@@:9]([C:10]([C:11]([N:12]([C:13]([C:14]([H:37])([H:38])[H:39])([C:15]([H:40])([H:41])[H:42])[H:36])[C:16]([C:17]([H:44])([H:45])[H:46])([C:18]([H:47])([H:48])[H:49])[H:43])([H:34])[H:35])([H:32])[H:33])([H:31])[C:19]([H:50])([H:51])[C:20]([H:52])([H:53])[2N:21]->1([C:22]([C:23]([H:55])([H:56])[H:57])([C:24]([H:58])([H:59])[H:60])[H:54])[C:25]([C:26]([H:62])([H:63])[H:64])([C:27]([H:65])([H:66])[H:67])[H:61])([H:28])([H:29])[H:30]", "smiles3Dx": "C([C:1]#[5N:2]->[Mn+:3]1(<-[3H-:4])(<-[4C-:5]#[O+:6])(<-[6C-:7]#[O+:8])<-[1N@@:9]([C:10]([C:11]([N:12]([C:13]([C:14]([H:37])([H:38])[H:39])([C:15]([H:40])([H:41])[H:42])[H:36])[C:16]([C:17]([H:44])([H:45])[H:46])([C:18]([H:47])([H:48])[H:49])[H:43])([H:34])[H:35])([H:32])[H:33])([H:31])[C:19]([H:50])([H:51])[C:20]([H:52])([H:53])[2N:21]->1([C:22]([C:23]([H:55])([H:56])[H:57])([C:24]([H:58])([H:59])[H:60])[H:54])[C:25]([C:26]([H:62])([H:63])[H:64])([C:27]([H:65])([H:66])[H:67])[H:61])([H:28])([H:29])[H:30]", "dummies": []}
C      2.5687    -4.2717    -0.0569
C      1.8121    -3.0203    -0.0408
N      1.1786    -1.9679    -0.0271
Mn     0.0000     0.0000     0.0000
H     -1.0480     1.5110     0.0551
C     -1.9138    -1.2601     0.0298
O     -2.9211    -1.9229     0.0468
C     -0.0805    -0.0445    -2.2900
O     -0.1274    -0.0721    -3.4948
N      0.1217     0.0202     2.2749
C     -1.0546     0.5948     2.7813
C     -1.2060     0.3990     4.3134
N     -2.3176     1.1691     4.9483
C     -3.6298     1.0901     4.2271
C     -4.7482     1.9224     4.8885
C     -4.1184    -0.3713     4.1617
C     -1.9280     2.4995     5.5133
C     -0.8696     2.3693     6.6228
C     -1.4884     3.5128     4.4479
C      1.3183     0.6919     2.6219
C      2.3641     0.7003     1.4725
N      1.9548     1.2402     0.1822
C      1.5863     2.6574     0.2718
C      2.7563     3.6207     0.5750
C      0.7909     3.2165    -0.9275
C      2.9037     0.8173    -0.8772
C      2.8400     1.5442    -2.2394
C      4.4034     0.7967    -0.4520
H      3.3529    -4.2391     0.7272
H      3.0445    -4.4030    -1.0505
H      1.8829    -5.1210     0.1404
H      0.1710    -0.8553     2.5464
H     -1.0812     1.6737     2.5329
H     -1.9086     0.1101     2.2731
H     -1.3598    -0.6815     4.5147
H     -0.2392     0.6246     4.7947
H     -3.5233     1.4761     3.1911
H     -5.7318     1.7037     4.4199
H     -4.8183     1.6933     5.9736
H     -4.5741     3.0083     4.7365
H     -4.1909    -0.7972     5.1854
H     -3.4403    -1.0078     3.5606
H     -5.1167    -0.4307     3.6776
H     -2.7906     2.9435     6.0461
H     -0.8639     3.2885     7.2477
H     -1.1084     1.5059     7.2797
H      0.1545     2.2477     6.2129
H     -2.2249     3.5543     3.6190
H     -0.4855     3.2613     4.0470
H     -1.4258     4.5256     4.8999
H      1.7782     0.1639     3.4917
H      1.1280     1.7367     2.9455
H      2.6564    -0.3603     1.3218
H      3.2600     1.2379     1.8426
H      0.8886     2.7410     1.1236
H      2.3618     4.6525     0.6984
H      3.2656     3.3714     1.5248
H      3.4967     3.6501    -0.2450
H      1.4323     3.7363    -1.6679
H      0.0673     3.9793    -0.5663
H      0.2088     2.4333    -1.4365
H      2.6278    -0.2337    -1.0904
H      1.8304     1.5854    -2.6688
H      3.2819     2.5579    -2.1905
H      3.4413     0.9778    -2.9831
H      5.0606     0.5827    -1.3224
H      4.7209     1.7632    -0.0179
H      4.6131    -0.0128     0.2764
68
{"conf": 14, "E": 155.28, "rms": -1.0, "geom": "OH", "total_charge": 0, "CA_charge": 1, "smiles": "C[C:1]#[5N:2]->[Mn+:3]1(<-[3H-:4])(<-[4C-:5]#[O+:6])(<-[6C-:7]#[O+:8])<-[1N@H:9]([CH2:10][CH2:11][N:12]([CH:13]([CH3:14])[CH3:15])[CH:16]([CH3:17])[CH3:18])[CH2:19][CH2:20][2N:21]->1([CH:22]([CH3:23])[CH3:24])[CH:25]([CH3:26])[CH3:27]", "smiles3D": "C([C:1]#[5N:2]->[Mn+:3]1(<-[3H-:4])(<-[4C-:5]#[O+:6])(<-[6C-:7]#[O+:8])<-[1N@@:9]([C:10]([C:11]([N:12]([C:13]([C:14]([H:37])([H:38])[H:39])([C:15]([H:40])([H:41])[H:42])[H:36])[C:16]([C:17]([H:44])([H:45])[H:46])([C:18]([H:47])([H:48])[H:49])[H:43])([H:34])[H:35])([H:32])[H:33])([H:31])[C:19]([H:50])([H:51])[C:20]([H:52])([H:53])[2N:21]->1([C:22]([C:23]([H:55])([H:56])[H:57])([C:24]([H:58])([H:59])[H:60])[H:54])[C:25]([C:26]([H:62])([H:63])[H:64])([C:27]([H:65])([H:66])[H:67])[H:61])([H:28])([H:29])[H:30]", "smiles3Dx": "C([C:1]#[5N:2]->[Mn+:3]1(<-[3H-:4])(<-[4C-:5]#[O+:6])(<-[6C-:7]#[O+:8])<-[1N@@:9]([C:10]([C:11]([N:12]([C:13]([C:14]([H:37])([H:38])[H:39])([C:15]([H:40])([H:41])[H:42])[H:36])[C:16]([C:17]([H:44])([H:45])[H:46])([C:18]([H:47])([H:48])[H:49])[H:43])([H:34])[H:35])([H:32])[H:33])([H:31])[C:19]([H:50])([H:51])[C:20]([H:52])([H:53])[2N:21]->1([C:22]([C:23]([H:55])([H:56])[H:57])([C:24]([H:58])([H:59])[H:60])[H:54])[C:25]([C:26]([H:62])([H:63])[H:64])([C:27]([H:65])([H:66])[H:67])[H:61])([H:28])([H:29])[H:30]", "dummies": []}
C     -4.4051    -2.0414     1.1270
C     -3.1154    -1.4421     0.7879
N     -2.0312    -0.9414     0.4983
Mn     0.0000     0.0000     0.0000
H      1.6629     0.7562    -0.1347
C      0.0613     0.5984     2.2101
O      0.0927     0.9160     3.3730
C     -0.9460     2.0506    -0.4275
O     -1.4422     3.1270    -0.6497
N      1.0420    -1.9843     0.4104
C      2.3081    -1.7164     0.9632
C      3.0416    -2.9476     1.5623
N      2.1190    -3.9971     2.0813
C      1.5995    -3.8207     3.4785
C      1.5588    -2.3714     4.0007
C      0.1685    -4.3839     3.5618
C      2.6544    -5.3825     1.8859
C      2.4692    -5.8490     0.4371
C      4.1183    -5.5563     2.3445
C      1.0579    -2.7099    -0.8054
C      1.0318    -1.8422    -2.1102
N      0.0267    -0.7801    -2.2222
C      0.5578     0.2474    -3.1803
C      1.6775     1.1494    -2.6116
C     -0.4681     1.2066    -3.8419
C     -1.2826    -1.3255    -2.7012
C     -1.6925    -2.7591    -2.2761
C     -2.4839    -0.4011    -2.3828
H     -4.2658    -2.7810     1.9421
H     -4.8212    -2.5497     0.2329
H     -5.1048    -1.2483     1.4614
H      0.5302    -2.4252     1.0258
H      2.1864    -0.9564     1.7576
H      2.9568    -1.2674     0.1767
H      3.6634    -3.3479     0.7358
H      3.7747    -2.6352     2.3354
H      2.2306    -4.3876     4.1987
H      2.5628    -1.9044     4.0247
H      1.1929    -2.3639     5.0500
H      0.8540    -1.7614     3.4048
H      0.1332    -5.4620     3.3100
H     -0.5006    -3.8418     2.8596
H     -0.2333    -4.2755     4.5922
H      2.0657    -6.1044     2.4913
H      2.6739    -6.9385     0.3623
H      3.1600    -5.3257    -0.2548
H      1.4217    -5.6712     0.1138
H      4.3717    -6.6374     2.3822
H      4.2665    -5.1346     3.3597
H      4.8312    -5.0689     1.6480
H      0.2097    -3.4119    -0.8068
H      1.9729    -3.3369    -0.8547
H      2.0447    -1.4122    -2.1900
H      0.9279    -2.5307    -2.9786
H      1.0151    -0.3206    -4.0272
H      2.1543     1.7072    -3.4466
H      2.5107     0.6078    -2.1313
H      1.2634     1.9147    -1.9272
H      0.0593     1.9629    -4.4628
H     -1.1270     0.6833    -4.5615
H     -1.0563     1.7680    -3.0941
H     -1.2049    -1.3825    -3.8109
H     -1.8254    -2.8485    -1.1835
H     -1.0026    -3.5322    -2.6682
H     -2.6718    -3.0153    -2.7364
H     -3.3487    -0.9370    -1.9366
H     -2.1996     0.3805    -1.6787
H     -2.8857     0.0689    -3.3035
68
{"conf": 15, "E": 150.73, "rms": -1.0, "geom": "OH", "total_charge": 0, "CA_charge": 1, "smiles": "C[C:1]#[5N:2]->[Mn+:3]1(<-[3H-:4])(<-[4C-:5]#[O+:6])(<-[6C-:7]#[O+:8])<-[1N@H:9]([CH2:10][CH2:11][N:12]([CH:13]([CH3:14])[CH3:15])[CH:16]([CH3:17])[CH3:18])[CH2:19][CH2:20][2N:21]->1([CH:22]([CH3:23])[CH3:24])[CH:25]([CH3:26])[CH3:27]", "smiles3D": "C([C:1]#[5N:2]->[Mn+:3]1(<-[3H-:4])(<-[4C-:5]#[O+:6])(<-[6C-:7]#[O+:8])<-[1N@@:9]([C:10]([C:11]([N:12]([C:13]([C:14]([H:37])([H:38])[H:39])([C:15]([H:40])([H:41])[H:42])[H:36])[C:16]([C:17]([H:44])([H:45])[H:46])([C:18]([H:47])([H:48])[H:49])[H:43])([H:34])[H:35])([H:32])[H:33])([H:31])[C:19]([H:50])([H:51])[C:20]([H:52])([H:53])[2N:21]->1([C:22]([C:23]([H:55])([H:56])[H:57])([C:24]([H:58])([H:59])[H:60])[H:54])[C:25]([C:26]([H:62])([H:63])[H:64])([C:27]([H:65])([H:66])[H:67])[H:61])([H:28])([H:29])[H:30]", "smiles3Dx": "C([C:1]#[5N:2]->[Mn+:3]1(<-[3H-:4])(<-[4C-:5]#[O+:6])(<-[6C-:7]#[O+:8])<-[1N@@:9]([C:10]([C:11]([N:12]([C:13]([C:14]([H:37])([H:38])[H:39])([C:15]([H:40])([H:41])[H:42])[H:36])[C:16]([C:17]([H:44])([H:45])[H:46])([C:18]([H:47])([H:48])[H:49])[H:43])([H:34])[H:35])([H:32])[H:33])([H:31])[C:19]([H:50])([H:51])[C:20]([H:52])([H:53])[2N:21]->1([C:22]([C:23]([H:55])([H:56])[H:57])([C:24]([H:58])([H:59])[H:60])[H:54])[C:25]([C:26]([H:62])([H:63])[H:64])([C:27]([H:65])([H:66])[H:67])[H:61])([H:28])([H:29])[H:30]", "dummies": []}
C      0.5380    -4.6069     1.8273
C      0.3822    -3.2572     1.2877
N      0.2562    -2.1221     0.8347
Mn     0.0000     0.0000     0.0000
H     -0.3304     1.7128    -0.5855
C     -2.1765    -0.1202     0.7066
O     -3.3213    -0.1829     1.0802
C     -0.7515    -0.7814    -2.0261
O     -1.1508    -1.1927    -3.0872
N      0.6017     0.8252     2.0225
C     -0.0016     2.0837     2.2148
C     -0.2016     2.4512     3.6963
N     -1.1961     1.5437     4.3201
C     -2.5157     2.1922     4.5809
C     -3.6548     1.1847     4.7657
C     -2.4995     3.2351     5.7177
C     -0.6102     0.5317     5.2517
C     -1.2157    -0.8619     5.0288
C     -0.6408     0.9320     6.7304
C      2.0037     0.8078     2.0338
C      2.6336     1.1385     0.6451
N      2.2900     0.2810    -0.4903
C      2.4013     1.0934    -1.7317
C      2.2636     0.3336    -3.0696
C      3.7072     1.9445    -1.8382
C      3.0975    -0.9706    -0.5670
C      3.6561    -1.5675     0.7499
C      2.3738    -2.1139    -1.3132
H      1.5895    -4.9361     1.6977
H      0.2808    -4.6051     2.9065
H     -0.1369    -5.3016     1.2864
H      0.2876     0.2368     2.6444
H      0.6024     2.8828     1.7312
H     -0.9953     2.0694     1.7226
H     -0.5381     3.5103     3.7279
H      0.7719     2.4364     4.2307
H     -2.7871     2.7513     3.6558
H     -4.6321     1.7040     4.6669
H     -3.6048     0.3988     3.9831
H     -3.6262     0.7218     5.7722
H     -1.5443     3.7967     5.7496
H     -2.6765     2.7761     6.7097
H     -3.3180     3.9685     5.5548
H      0.4679     0.3981     5.0056
H     -1.3556    -1.0545     3.9441
H     -0.5289    -1.6378     5.4305
H     -2.1858    -0.9858     5.5469
H     -0.2596     1.9661     6.8596
H     -1.6600     0.8370     7.1544
H      0.0206     0.2542     7.3115
H      2.3426    -0.1823     2.3742
H      2.3838     1.5520     2.7709
H      3.7387     1.1740     0.7632
H      2.3011     2.1746     0.4213
H      1.5557     1.8102    -1.7005
H      1.4264    -0.3688    -3.0842
H      2.0732     1.0605    -3.8885
H      3.1991    -0.2056    -3.3280
H      3.7183     2.7935    -1.1259
H      3.7914     2.4080    -2.8450
H      4.6136     1.3296    -1.6719
H      3.9996    -0.7292    -1.1681
H      2.8567    -2.0026     1.3783
H      4.3447    -2.4049     0.5027
H      4.2788    -0.8549     1.3238
H      1.3051    -1.9174    -1.3788
H      2.7789    -2.2425    -2.3377
H      2.4925    -3.1044    -0.8219
68
{"conf": 16, "E": 153.54, "rms": -1.0, "geom": "OH", "total_charge": 0, "CA_charge": 1, "smiles": "C[C:1]#[5N:2]->[Mn+:3]1(<-[3H-:4])(<-[4C-:5]#[O+:6])(<-[6C-:7]#[O+:8])<-[1N@H:9]([CH2:10][CH2:11][N:12]([CH:13]([CH3:14])[CH3:15])[CH:16]([CH3:17])[CH3:18])[CH2:19][CH2:20][2N:21]->1([CH:22]([CH3:23])[CH3:24])[CH:25]([CH3:26])[CH3:27]", "smiles3D": "C([C:1]#[5N:2]->[Mn+:3]1(<-[3H-:4])(<-[4C-:5]#[O+:6])(<-[6C-:7]#[O+:8])<-[1N@@:9]([C:10]([C:11]([N:12]([C:13]([C:14]([H:37])([H:38])[H:39])([C:15]([H:40])([H:41])[H:42])[H:36])[C:16]([C:17]([H:44])([H:45])[H:46])([C:18]([H:47])([H:48])[H:49])[H:43])([H:34])[H:35])([H:32])[H:33])([H:31])[C:19]([H:50])([H:51])[C:20]([H:52])([H:53])[2N:21]->1([C:22]([C:23]([H:55])([H:56])[H:57])([C:24]([H:58])([H:59])[H:60])[H:54])[C:25]([C:26]([H:62])([H:63])[H:64])([C:27]([H:65])([H:66])[H:67])[H:61])([H:28])([H:29])[H:30]", "smiles3Dx": "C([C:1]#[5N:2]->[Mn+:3]1(<-[3H-:4])(<-[4C-:5]#[O+:6])(<-[6C-:7]#[O+:8])<-[1N@@:9]([C:10]([C:11]([N:12]([C:13]([C:14]([H:37])([H:38])[H:39])([C:15]([H:40])([H:41])[H:42])[H:36])[C:16]([C:17]([H:44])([H:45])[H:46])([C:18]([H:47])([H:48])[H:49])[H:43])([H:34])[H:35])([H:32])[H:33])([H:31])[C:19]([H:50])([H:51])[C:20]([H:52])([H:53])[2N:21]->1([C:22]([C:23]([H:55])([H:56])[H:57])([C:24]([H:58])([H:59])[H:60])[H:54])[C:25]([C:26]([H:62])([H:63])[H:64])([C:27]([H:65])([H:66])[H:67])[H:61])([H:28])([H:29])[H:30]", "dummies": []}
C     -4.1892     0.4663    -2.6645
C     -2.9652     0.3346    -1.8756
N     -1.9376     0.2263    -1.2101
Mn     0.0000     0.0000     0.0000
H      1.6458    -0.2986     0.7571
C      0.4094    -1.8081    -1.3480
O      0.6254    -2.7585    -2.0582
C     -1.0397    -1.4400     1.4577
O     -1.5854    -2.1978     2.2207
N      0.8915     1.4525    -1.5054
C      2.1746     1.0164    -1.8795
C      2.7478     1.7906    -3.0799
N      4.0767     1.2291    -3.4513
C      4.0536     0.5509    -4.7874
C      3.1322    -0.6858    -4.7464
C      5.4455     0.0744    -5.2557
C      5.2057     2.1853    -3.2302
C      5.3264     2.5902    -1.7509
C      5.1485     3.4264    -4.1433
C      0.8234     2.7612    -0.9578
C     -0.1888     2.9587     0.2280
N     -0.2526     1.9473     1.2848
C     -1.5814     2.0746     1.9814
C     -2.8007     1.5765     1.1794
C     -1.7191     1.4403     3.3967
C      0.8597     2.1069     2.2689
C      2.2195     2.6505     1.7788
C      1.1612     0.8006     3.0463
H     -3.9600     0.9836    -3.6187
H     -4.9344     1.0570    -2.0930
H     -4.6011    -0.5412    -2.8790
H      0.3482     1.4125    -2.2439
H      2.1143    -0.0538    -2.1518
H      2.8715     1.1077    -1.0223
H      2.0229     1.7496    -3.9209
H      2.7970     2.8633    -2.8170
H      3.6589     1.2483    -5.5598
H      2.0734    -0.4040    -4.5796
H      3.4520    -1.3771    -3.9374
H      3.1625    -1.2310    -5.7141
H      5.3597    -0.5620    -6.1625
H      6.0853     0.9329    -5.5461
H      5.9446    -0.5160    -4.4575
H      6.1666     1.6706    -3.4326
H      6.2847     3.1273    -1.5835
H      4.5034     3.2611    -1.4305
H      5.3241     1.6835    -1.1094
H      4.2947     4.0882    -3.8949
H      6.0810     4.0182    -4.0242
H      5.0728     3.1329    -5.2094
H      1.8231     3.1036    -0.6442
H      0.5066     3.4539    -1.7756
H      0.0204     3.9484     0.6946
H     -1.1763     3.0486    -0.2514
H     -1.7404     3.1693     2.1358
H     -2.7843     0.4777     1.0746
H     -3.7336     1.8186     1.7331
H     -2.9403     2.0781     0.2080
H     -2.7379     1.6324     3.7974
H     -1.5971     0.3427     3.3787
H     -1.0528     1.8995     4.1503
H      0.5167     2.8614     3.0129
H      2.1455     3.6970     1.4216
H      2.6794     1.9736     1.0364
H      2.9255     2.7042     2.6364
H      2.1908     0.4157     2.8775
H      1.0711     0.9685     4.1404
H      0.4839    -0.0040     2.7560
68
{"conf": 17, "E": 143.24, "rms": -1.0, "geom": "OH", "total_charge": 0, "CA_charge": 1, "smiles": "C[C:1]#[5N:2]->[Mn+:3]1(<-[3H-:4])(<-[4C-:5]#[O+:6])(<-[6C-:7]#[O+:8])<-[1N@H:9]([CH2:10][CH2:11][N:12]([CH:13]([CH3:14])[CH3:15])[CH:16]([CH3:17])[CH3:18])[CH2:19][CH2:20][2N:21]->1([CH:22]([CH3:23])[CH3:24])[CH:25]([CH3:26])[CH3:27]", "smiles3D": "C([C:1]#[5N:2]->[Mn+:3]1(<-[3H-:4])(<-[4C-:5]#[O+:6])(<-[6C-:7]#[O+:8])<-[1N@@:9]([C:10]([C:11]([N:12]([C:13]([C:14]([H:37])([H:38])[H:39])([C:15]([H:40])([H:41])[H:42])[H:36])[C:16]([C:17]([H:44])([H:45])[H:46])([C:18]([H:47])([H:48])[H:49])[H:43])([H:34])[H:35])([H:32])[H:33])([H:31])[C:19]([H:50])([H:51])[C:20]([H:52])([H:53])[2N:21]->1([C:22]([C:23]([H:55])([H:56])[H:57])([C:24]([H:58])([H:59])[H:60])[H:54])[C:25]([C:26]([H:62])([H:63])[H:64])([C:27]([H:65])([H:66])[H:67])[H:61])([H:28])([H:29])[H:30]", "smiles3Dx": "C([C:1]#[5N:2]->[Mn+:3]1(<-[3H-:4])(<-[4C-:5]#[O+:6])(<-[6C-:7]#[O+:8])<-[1N@@:9]([C:10]([C:11]([N:12]([C:13]([C:14]([H:37])([H:38])[H:39])([C:15]([H:40])([H:41])[H:42])[H:36])[C:16]([C:17]([H:44])([H:45])[H:46])([C:18]([H:47])([H:48])[H:49])[H:43])([H:34])[H:35])([H:32])[H:33])([H:31])[C:19]([H:50])([H:51])[C:20]([H:52])([H:53])[2N:21]->1([C:22]([C:23]([H:55])([H:56])[H:57])([C:24]([H:58])([H:59])[H:60])[H:54])[C:25]([C:26]([H:62])([H:63])[H:64])([C:27]([H:65])([H:66])[H:67])[H:61])([H:28])([H:29])[H:30]", "dummies": []}
C     -2.5125     4.3080     0.0520
C     -1.7707     3.0487     0.0296
N     -1.1535     1.9862     0.0079
Mn     0.0000     0.0000     0.0000
H      0.9217    -1.5654     0.2636
C     -0.0214     0.1894     2.2845
O     -0.0311     0.2902     3.4862
C      1.9655     1.1856    -0.0524
O      2.9976     1.8084    -0.0810
N     -1.8946    -1.2315    -0.1644
C     -2.3095    -1.7388     1.0771
C     -3.0513    -0.6716     1.9131
N     -4.5154    -0.9105     1.9870
C     -5.1878    -0.2798     3.1625
C     -5.1065    -1.2248     4.3646
C     -4.6444     1.1173     3.5355
C     -5.2346    -0.7769     0.6872
C     -6.5277    -1.6056     0.6846
C     -5.5068     0.6797     0.2766
C     -1.5225    -2.2155    -1.0896
C     -0.8659    -1.6833    -2.4109
N     -0.1084    -0.4213    -2.3089
C      1.2793    -0.5693    -2.7988
C      1.3880    -0.8981    -4.3177
C      2.1414    -1.5926    -2.0094
C     -0.8153     0.6680    -3.0260
C     -0.0983     2.0350    -2.9034
C     -2.3231     0.8722    -2.6889
H     -1.9547     5.0554     0.6527
H     -2.6348     4.6820    -0.9852
H     -3.5113     4.1388     0.5047
H     -2.5470    -0.7247    -0.5281
H     -2.9776    -2.6217     0.9398
H     -1.4069    -2.0717     1.6350
H     -2.8352     0.3389     1.5108
H     -2.6210    -0.7189     2.9355
H     -6.2704    -0.1447     2.9628
H     -5.6869    -0.8122     5.2176
H     -5.5365    -2.2129     4.0952
H     -4.0547    -1.3709     4.6881
H     -3.6332     1.0574     3.9892
H     -4.5981     1.7803     2.6493
H     -5.3187     1.5925     4.2796
H     -4.6247    -1.2274    -0.1198
H     -7.3274    -1.1340     1.2910
H     -6.9083    -1.7073    -0.3545
H     -6.3259    -2.6235     1.0809
H     -6.2248     1.1682     0.9672
H     -5.9443     0.7042    -0.7442
H     -4.5638     1.2628     0.2495
H     -2.4222    -2.8160    -1.3645
H     -0.7935    -2.8999    -0.5994
H     -0.2158    -2.4991    -2.7798
H     -1.6643    -1.6022    -3.1731
H      1.7854     0.4044    -2.6547
H      2.4280    -1.1677    -4.5983
H      1.1529    -0.0079    -4.9349
H      0.7249    -1.7309    -4.6225
H      1.6184    -2.5283    -1.7413
H      2.5425    -1.1313    -1.0897
H      3.0483    -1.8822    -2.5811
H     -0.8060     0.4035    -4.1040
H      0.3744     2.1521    -1.9163
H      0.6958     2.1217    -3.6746
H     -0.7838     2.8933    -3.0695
H     -2.5272     1.0936    -1.6416
H     -2.7255     1.7229    -3.2795
H     -2.9617     0.0175    -2.9788
68
{"conf": 18, "E": 150.71, "rms": -1.0, "geom": "OH", "total_charge": 0, "CA_charge": 1, "smiles": "C[C:1]#[5N:2]->[Mn+:3]1(<-[3H-:4])(<-[4C-:5]#[O+:6])(<-[6C-:7]#[O+:8])<-[1N@H:9]([CH2:10][CH2:11][N:12]([CH:13]([CH3:14])[CH3:15])[CH:16]([CH3:17])[CH3:18])[CH2:19][CH2:20][2N:21]->1([CH:22]([CH3:23])[CH3:24])[CH:25]([CH3:26])[CH3:27]", "smiles3D": "C([C:1]#[5N:2]->[Mn+:3]1(<-[3H-:4])(<-[4C-:5]#[O+:6])(<-[6C-:7]#[O+:8])<-[1N@@:9]([C:10]([C:11]([N:12]([C:13]([C:14]([H:37])([H:38])[H:39])([C:15]([H:40])([H:41])[H:42])[H:36])[C:16]([C:17]([H:44])([H:45])[H:46])([C:18]([H:47])([H:48])[H:49])[H:43])([H:34])[H:35])([H:32])[H:33])([H:31])[C:19]([H:50])([H:51])[C:20]([H:52])([H:53])[2N:21]->1([C:22]([C:23]([H:55])([H:56])[H:57])([C:24]([H:58])([H:59])[H:60])[H:54])[C:25]([C:26]([H:62])([H:63])[H:64])([C:27]([H:65])([H:66])[H:67])[H:61])([H:28])([H:29])[H:30]", "smiles3Dx": "C([C:1]#[5N:2]->[Mn+:3]1(<-[3H-:4])(<-[4C-:5]#[O+:6])(<-[6C-:7]#[O+:8])<-[1N@@:9]([C:10]([C:11]([N:12]([C:13]([C:14]([H:37])([H:38])[H:39])([C:15]([H:40])([H:41])[H:42])[H:36])[C:16]([C:17]([H:44])([H:45])[H:46])([C:18]([H:47])([H:48])[H:49])[H:43])([H:34])[H:35])([H:32])[H:33])([H:31])[C:19]([H:50])([H:51])[C:20]([H:52])([H:53])[2N:21]->1([C:22]([C:23]([H:55])([H:56])[H:57])([C:24]([H:58])([H:59])[H:60])[H:54])[C:25]([C:26]([H:62])([H:63])[H:64])([C:27]([H:65])([H:66])[H:67])[H:61])([H:28])([H:29])[H:30]", "dummies": []}
C      0.7277     1.6787     4.6382
C      0.5185     1.1906     3.2759
N      0.3423     0.7836     2.1299
Mn     0.0000     0.0000     0.0000
H     -0.3437    -0.8142    -1.6122
C      0.1979    -2.0922     0.9103
O      0.3099    -3.1923     1.3911
C      2.2525    -0.0301    -0.4342
O      3.4368    -0.0480    -0.6610
N     -2.2455     0.0998     0.4187
C     -2.8819    -0.9545    -0.2576
C     -4.3409    -1.1830     0.1992
N     -4.4065    -2.0941     1.3767
C     -4.3971    -3.5730     1.0972
C     -3.1423    -4.1903     1.7235
C     -4.4831    -3.9947    -0.3865
C     -5.3394    -1.5843     2.4364
C     -5.7948    -2.6248     3.4873
C     -4.6619    -0.4279     3.1952
C     -2.6949     1.4054     0.0643
C     -1.5427     2.4474    -0.0571
N     -0.4104     2.1011    -0.9063
C     -0.8574     1.8677    -2.2868
C     -1.4377     3.1141    -3.0016
C      0.1773     1.1856    -3.2135
C      0.6590     3.1314    -0.7340
C      1.3562     3.1204     0.6463
C      1.7899     3.1703    -1.7912
H     -0.2244     1.6144     5.2039
H      1.4989     1.0581     5.1390
H      1.0670     2.7344     4.6035
H     -2.3467    -0.0228     1.3214
H     -2.8752    -0.7559    -1.3523
H     -2.2990    -1.8788    -0.0823
H     -4.7895    -0.1938     0.4170
H     -4.9597    -1.5457    -0.6434
H     -5.2672    -4.0775     1.5504
H     -2.2393    -3.8986     1.1517
H     -3.0155    -3.8504     2.7716
H     -3.2167    -5.2989     1.7233
H     -3.6514    -3.5761    -0.9889
H     -5.4607    -3.6967    -0.8207
H     -4.4272    -5.1019    -0.4666
H     -6.2661    -1.1915     1.9593
H     -4.9357    -3.1980     3.8901
H     -6.2962    -2.1230     4.3427
H     -6.5605    -3.3097     3.0681
H     -4.4517     0.4296     2.5295
H     -3.7057    -0.7728     3.6441
H     -5.3208    -0.0444     4.0035
H     -3.3877     1.7673     0.8602
H     -3.2764     1.3996    -0.8835
H     -1.1817     2.5994     0.9707
H     -1.9842     3.4114    -0.3903
H     -1.6811     1.1368    -2.2271
H     -1.6364     2.8857    -4.0710
H     -2.4144     3.4011    -2.5628
H     -0.7593     3.9859    -2.9559
H      0.6630     1.8828    -3.9252
H      0.9472     0.6480    -2.6375
H     -0.3368     0.4323    -3.8495
H      0.1505     4.1208    -0.8093
H      2.1105     3.9348     0.6981
H      0.6796     3.3499     1.4878
H      1.9040     2.1799     0.8157
H      2.5566     3.9246    -1.5117
H      1.4290     3.5295    -2.7702
H      2.3210     2.2067    -1.8778
68
{"conf": 19, "E": 156.59, "rms": -1.0, "geom": "OH", "total_charge": 0, "CA_charge": 1, "smiles": "C[C:1]#[5N:2]->[Mn+:3]1(<-[3H-:4])(<-[4C-:5]#[O+:6])(<-[6C-:7]#[O+:8])<-[1N@H:9]([CH2:10][CH2:11][N:12]([CH:13]([CH3:14])[CH3:15])[CH:16]([CH3:17])[CH3:18])[CH2:19][CH2:20][2N:21]->1([CH:22]([CH3:23])[CH3:24])[CH:25]([CH3:26])[CH3:27]", "smiles3D": "C([C:1]#[5N:2]->[Mn+:3]1(<-[3H-:4])(<-[4C-:5]#[O+:6])(<-[6C-:7]#[O+:8])<-[1N@@:9]([C:10]([C:11]([N:12]([C:13]([C:14]([H:37])([H:38])[H:39])([C:15]([H:40])([H:41])[H:42])[H:36])[C:16]([C:17]([H:44])([H:45])[H:46])([C:18]([H:47])([H:48])[H:49])[H:43])([H:34])[H:35])([H:32])[H:33])([H:31])[C:19]([H:50])([H:51])[C:20]([H:52])([H:53])[2N:21]->1([C:22]([C:23]([H:55])([H:56])[H:57])([C:24]([H:58])([H:59])[H:60])[H:54])[C:25]([C:26]([H:62])([H:63])[H:64])([C:27]([H:65])([H:66])[H:67])[H:61])([H:28])([H:29])[H:30]", "smiles3Dx": "C([C:1]#[5N:2]->[Mn+:3]1(<-[3H-:4])(<-[4C-:5]#[O+:6])(<-[6C-:7]#[O+:8])<-[1N@@:9]([C:10]([C:11]([N:12]([C:13]([C:14]([H:37])([H:38])[H:39])([C:15]([H:40])([H:41])[H:42])[H:36])[C:16]([C:17]([H:44])([H:45])[H:46])([C:18]([H:47])([H:48])[H:49])[H:43])([H:34])[H:35])([H:32])[H:33])([H:31])[C:19]([H:50])([H:51])[C:20]([H:52])([H:53])[2N:21]->1([C:22]([C:23]([H:55])([H:56])[H:57])([C:24]([H:58])([H:59])[H:60])[H:54])[C:25]([C:26]([H:62])([H:63])[H:64])([C:27]([H:65])([H:66])[H:67])[H:61])([H:28])([H:29])[H:30]", "dummies": []}
C     -4.3173     1.3798    -2.0970
C     -3.0591     0.9766    -1.4704
N     -2.0026     0.6380    -0.9405
Mn     0.0000     0.0000     0.0000
H      1.7577    -0.4014     0.3199
C      0.6186    -0.1206    -2.2027
O      0.9452    -0.1825    -3.3619
C     -0.6255    -2.2056    -0.0403
O     -0.9548    -3.3654    -0.0602
N      0.5341     2.1972     0.1616
C      1.8970     2.3862    -0.1366
C      2.1929     3.7934    -0.6842
N      3.6580     3.9809    -0.8379
C      4.3077     4.9674     0.0699
C      4.4769     4.3573     1.4644
C      3.5779     6.3259     0.1577
C      4.2047     3.9460    -2.2235
C      3.8034     5.1673    -3.0673
C      3.8474     2.6370    -2.9429
C      0.1296     2.5514     1.4635
C      0.4088     1.4352     2.5164
N     -0.3821     0.2327     2.3464
C     -1.8139     0.3622     2.8050
C     -2.1598     1.5375     3.7679
C     -2.8123     0.3877     1.6795
C      0.2189    -0.9339     3.0530
C      1.5649    -1.4796     2.5296
C      0.3781    -0.7030     4.5811
H     -4.6317     0.6056    -2.8266
H     -4.1759     2.3472    -2.6211
H     -5.0981     1.4922    -1.3169
H      0.0188     2.6451    -0.4513
H      2.5272     2.2109     0.7615
H      2.1838     1.6413    -0.9025
H      1.7488     4.5250     0.0146
H      1.6564     3.9249    -1.6455
H      5.3379     5.1819    -0.2936
H      5.0595     5.0446     2.1147
H      5.0250     3.3940     1.3912
H      3.4894     4.1717     1.9378
H      2.7619     6.3064     0.9109
H      4.2956     7.1138     0.4714
H      3.1418     6.6228    -0.8151
H      5.3163     3.9451    -2.1650
H      4.3096     6.0776    -2.6865
H      2.7066     5.3275    -3.0689
H      4.1363     5.0314    -4.1184
H      2.7638     2.5812    -3.1757
H      4.4082     2.5643    -3.8992
H      4.1353     1.7683    -2.3139
H     -0.9568     2.7635     1.4445
H      0.6513     3.4810     1.7865
H      0.2759     1.8670     3.5255
H      1.4750     1.1806     2.4268
H     -2.0895    -0.5495     3.3815
H     -3.2133     1.4413     4.1097
H     -2.0694     2.5321     3.2930
H     -1.5452     1.5155     4.6885
H     -2.7850     1.3713     1.1750
H     -3.8425     0.2683     2.0811
H     -2.6356    -0.4939     1.0350
H     -0.4906    -1.7845     2.9275
H      2.3704    -0.7248     2.4626
H      1.9468    -2.2628     3.2195
H      1.4250    -2.0287     1.5819
H      0.7393    -1.6306     5.0748
H     -0.5821    -0.4640     5.0720
H      1.1139     0.0998     4.7935
68
{"conf": 20, "E": 136.61, "rms": -1.0, "geom": "OH", "total_charge": 0, "CA_charge": 1, "smiles": "C[C:1]#[5N:2]->[Mn+:3]1(<-[3H-:4])(<-[4C-:5]#[O+:6])(<-[6C-:7]#[O+:8])<-[1N@H:9]([CH2:10][CH2:11][N:12]([CH:13]([CH3:14])[CH3:15])[CH:16]([CH3:17])[CH3:18])[CH2:19][CH2:20][2N:21]->1([CH:22]([CH3:23])[CH3:24])[CH:25]([CH3:26])[CH3:27]", "smiles3D": "C([C:1]#[5N:2]->[Mn+:3]1(<-[3H-:4])(<-[4C-:5]#[O+:6])(<-[6C-:7]#[O+:8])<-[1N@@:9]([C:10]([C:11]([N:12]([C:13]([C:14]([H:37])([H:38])[H:39])([C:15]([H:40])([H:41])[H:42])[H:36])[C:16]([C:17]([H:44])([H:45])[H:46])([C:18]([H:47])([H:48])[H:49])[H:43])([H:34])[H:35])([H:32])[H:33])([H:31])[C:19]([H:50])([H:51])[C:20]([H:52])([H:53])[2N:21]->1([C:22]([C:23]([H:55])([H:56])[H:57])([C:24]([H:58])([H:59])[H:60])[H:54])[C:25]([C:26]([H:62])([H:63])[H:64])([C:27]([H:65])([H:66])[H:67])[H:61])([H:28])([H:29])[H:30]", "smiles3Dx": "C([C:1]#[5N:2]->[Mn+:3]1(<-[3H-:4])(<-[4C-:5]#[O+:6])(<-[6C-:7]#[O+:8])<-[1N@@:9]([C:10]([C:11]([N:12]([C:13]([C:14]([H:37])([H:38])[H:39])([C:15]([H:40])([H:41])[H:42])[H:36])[C:16]([C:17]([H:44])([H:45])[H:46])([C:18]([H:47])([H:48])[H:49])[H:43])([H:34])[H:35])([H:32])[H:33])([H:31])[C:19]([H:50])([H:51])[C:20]([H:52])([H:53])[2N:21]->1([C:22]([C:23]([H:55])([H:56])[H:57])([C:24]([H:58])([H:59])[H:60])[H:54])[C:25]([C:26]([H:62])([H:63])[H:64])([C:27]([H:65])([H:66])[H:67])[H:61])([H:28])([H:29])[H:30]", "dummies": []}
C      0.9288     4.7242     1.2951
C      0.6579     3.3379     0.9169
N      0.4332     2.1734     0.5960
Mn     0.0000     0.0000     0.0000
H     -0.4654    -1.7364    -0.3962
C     -1.2657    -0.1482     1.9049
O     -1.9330    -0.2263     2.9062
C      1.7756    -0.7788     1.2236
O      2.7060    -1.1884     1.8725
N     -1.7921     0.7478    -1.1801
C     -2.7954    -0.2415    -1.1750
C     -4.2086     0.3479    -1.3284
N     -5.2034    -0.7461    -1.4659
C     -6.0674    -1.0294    -0.2855
C     -5.2348    -1.3418     0.9667
C     -7.0950     0.0791    -0.0031
C     -5.8811    -0.8756    -2.7863
C     -6.4304     0.4530    -3.3512
C     -4.9356    -1.5373    -3.7930
C     -1.2859     1.0958    -2.4445
C     -0.1118     0.1711    -2.8810
N      1.0963     0.1719    -2.0609
C      1.8219     1.4505    -2.1565
C      2.8774     1.7014    -1.0594
C      2.4829     1.7406    -3.5251
C      1.8582    -1.0801    -2.2923
C      1.9122    -1.5656    -3.7746
C      3.2998    -1.1549    -1.7456
H      1.1283     4.7778     2.3851
H      1.8149     5.0918     0.7380
H      0.0491     5.3533     1.0480
H     -2.0977     1.5010    -0.7553
H     -2.6230    -0.9816    -1.9872
H     -2.7391    -0.7797    -0.2108
H     -4.1990     1.0177    -2.2071
H     -4.4243     0.9951    -0.4543
H     -6.6436    -1.9608    -0.4846
H     -4.7080    -0.4402     1.3424
H     -4.4924    -2.1358     0.7397
H     -5.8953    -1.7165     1.7777
H     -7.8645     0.0989    -0.8013
H     -7.6270    -0.1272     0.9501
H     -6.6177     1.0765     0.0751
H     -6.7505    -1.5644    -2.6898
H     -6.8246     1.1088    -2.5516
H     -7.2553     0.2410    -4.0644
H     -5.6517     1.0163    -3.9079
H     -4.5675    -2.5033    -3.3867
H     -4.0635    -0.8834    -4.0059
H     -5.4707    -1.7379    -4.7459
H     -2.0911     1.0172    -3.2114
H     -0.9492     2.1519    -2.4359
H      0.1362     0.4156    -3.9318
H     -0.5272    -0.8590    -2.8744
H      1.0724     2.2448    -2.0081
H      2.9459     2.7924    -0.8578
H      3.8992     1.3922    -1.3569
H      2.6075     1.2109    -0.1153
H      3.3233     1.0544    -3.7377
H      1.7622     1.7168    -4.3628
H      2.9032     2.7696    -3.5166
H      1.2914    -1.8532    -1.7351
H      0.9302    -1.9454    -4.1217
H      2.2462    -0.7704    -4.4645
H      2.6102    -2.4235    -3.8849
H      3.3881    -0.8275    -0.7028
H      4.0150    -0.6015    -2.3846
H      3.6353    -2.2146    -1.7479
68
{"conf": 21, "E": 142.31, "rms": -1.0, "geom": "OH", "total_charge": 0, "CA_charge": 1, "smiles": "C[C:1]#[5N:2]->[Mn+:3]1(<-[3H-:4])(<-[4C-:5]#[O+:6])(<-[6C-:7]#[O+:8])<-[1N@H:9]([CH2:10][CH2:11][N:12]([CH:13]([CH3:14])[CH3:15])[CH:16]([CH3:17])[CH3:18])[CH2:19][CH2:20][2N:21]->1([CH:22]([CH3:23])[CH3:24])[CH:25]([CH3:26])[CH3:27]", "smiles3D": "C([C:1]#[5N:2]->[Mn+:3]1(<-[3H-:4])(<-[4C-:5]#[O+:6])(<-[6C-:7]#[O+:8])<-[1N@@:9]([C:10]([C:11]([N:12]([C:13]([C:14]([H:37])([H:38])[H:39])([C:15]([H:40])([H:41])[H:42])[H:36])[C:16]([C:17]([H:44])([H:45])[H:46])([C:18]([H:47])([H:48])[H:49])[H:43])([H:34])[H:35])([H:32])[H:33])([H:31])[C:19]([H:50])([H:51])[C:20]([H:52])([H:53])[2N:21]->1([C:22]([C:23]([H:55])([H:56])[H:57])([C:24]([H:58])([H:59])[H:60])[H:54])[C:25]([C:26]([H:62])([H:63])[H:64])([C:27]([H:65])([H:66])[H:67])[H:61])([H:28])([H:29])[H:30]", "smiles3Dx": "C([C:1]#[5N:2]->[Mn+:3]1(<-[3H-:4])(<-[4C-:5]#[O+:6])(<-[6C-:7]#[O+:8])<-[1N@@:9]([C:10]([C:11]([N:12]([C:13]([C:14]([H:37])([H:38])[H:39])([C:15]([H:40])([H:41])[H:42])[H:36])[C:16]([C:17]([H:44])([H:45])[H:46])([C:18]([H:47])([H:48])[H:49])[H:43])([H:34])[H:35])([H:32])[H:33])([H:31])[C:19]([H:50])([H:51])[C:20]([H:52])([H:53])[2N:21]->1([C:22]([C:23]([H:55])([H:56])[H:57])([C:24]([H:58])([H:59])[H:60])[H:54])[C:25]([C:26]([H:62])([H:63])[H:64])([C:27]([H:65])([H:66])[H:67])[H:61])([H:28])([H:29])[H:30]", "dummies": []}
C     -3.2543    -3.0098    -2.2891
C     -2.2932    -2.1350    -1.6189
N     -1.4832    -1.4023    -1.0551
Mn     0.0000     0.0000     0.0000
H      0.9438     1.3131     0.8570
C     -1.3458     1.6752    -0.7980
O     -2.0542     2.5565    -1.2172
C      1.2860     0.2362    -1.8860
O      1.9610     0.3600    -2.8775
N     -1.2693    -0.3219     1.8606
C     -1.5686     0.9187     2.4504
C     -2.5712     0.8094     3.6153
N     -2.9029     2.1587     4.1269
C     -3.9948     2.8414     3.3787
C     -5.4013     2.5216     3.9083
C     -3.7500     4.3544     3.3311
C     -2.8904     2.3291     5.6074
C     -3.5724     1.1819     6.3840
C     -1.4487     2.5206     6.0869
C     -0.5791    -1.2340     2.6933
C      0.4004    -2.2069     1.9560
N      1.3389    -1.6641     0.9827
C      1.7883    -2.7426     0.0473
C      0.8154    -3.0869    -1.0795
C      2.1676    -4.0832     0.7494
C      2.5545    -1.0461     1.5845
C      3.3327    -0.1155     0.6129
C      2.3787    -0.2717     2.9054
H     -2.7852    -3.9975    -2.4768
H     -4.1472    -3.1408    -1.6439
H     -3.5580    -2.5548    -3.2541
H     -2.0520    -0.7087     1.5779
H     -0.6345     1.3970     2.8191
H     -2.0032     1.5753     1.6744
H     -2.0956     0.1890     4.3984
H     -3.4870     0.2763     3.2797
H     -3.9811     2.5059     2.3180
H     -6.1641     2.9942     3.2533
H     -5.5787     1.4265     3.8918
H     -5.5492     2.9091     4.9374
H     -4.4546     4.8304     2.6160
H     -2.7140     4.5576     2.9857
H     -3.8958     4.8249     4.3250
H     -3.4252     3.2619     5.8838
H     -3.7927     1.5171     7.4199
H     -4.5281     0.8826     5.9136
H     -2.9207     0.2868     6.4595
H     -0.8385     1.6151     5.8849
H     -1.4310     2.7282     7.1783
H     -0.9888     3.3829     5.5587
H     -1.3409    -1.8652     3.2121
H     -0.0313    -0.6979     3.4855
H      0.9718    -2.7594     2.7356
H     -0.2487    -2.9452     1.4427
H      2.7093    -2.4075    -0.4627
H     -0.1365    -3.4967    -0.6921
H      0.6689    -2.2255    -1.7469
H      1.2576    -3.8769    -1.7248
H      2.7353    -4.7266     0.0430
H      2.8085    -3.9422     1.6394
H      1.2666    -4.6524     1.0618
H      3.2523    -1.8720     1.8327
H      3.3258    -0.4353    -0.4396
H      2.9971     0.9359     0.6498
H      4.4012    -0.0971     0.9190
H      3.3459     0.1883     3.2041
H      2.1213    -0.9593     3.7365
H      1.6483     0.5519     2.8120
68
{"conf": 22, "E": 148.86, "rms": -1.0, "geom": "OH", "total_charge": 0, "CA_charge": 1, "smiles": "C[C:1]#[5N:2]->[Mn+:3]1(<-[3H-:4])(<-[4C-:5]#[O+:6])(<-[6C-:7]#[O+:8])<-[1N@H:9]([CH2:10][CH2:11][N:12]([CH:13]([CH3:14])[CH3:15])[CH:16]([CH3:17])[CH3:18])[CH2:19][CH2:20][2N:21]->1([CH:22]([CH3:23])[CH3:24])[CH:25]([CH3:26])[CH3:27]", "smiles3D": "C([C:1]#[5N:2]->[Mn+:3]1(<-[3H-:4])(<-[4C-:5]#[O+:6])(<-[6C-:7]#[O+:8])<-[1N@@:9]([C:10]([C:11]([N:12]([C:13]([C:14]([H:37])([H:38])[H:39])([C:15]([H:40])([H:41])[H:42])[H:36])[C:16]([C:17]([H:44])([H:45])[H:46])([C:18]([H:47])([H:48])[H:49])[H:43])([H:34])[H:35])([H:32])[H:33])([H:31])[C:19]([H:50])([H:51])[C:20]([H:52])([H:53])[2N:21]->1([C:22]([C:23]([H:55])([H:56])[H:57])([C:24]([H:58])([H:59])[H:60])[H:54])[C:25]([C:26]([H:62])([H:63])[H:64])([C:27]([H:65])([H:66])[H:67])[H:61])([H:28])([H:29])[H:30]", "smiles3Dx": "C([C:1]#[5N:2]->[Mn+:3]1(<-[3H-:4])(<-[4C-:5]#[O+:6])(<-[6C-:7]#[O+:8])<-[1N@@:9]([C:10]([C:11]([N:12]([C:13]([C:14]([H:37])([H:38])[H:39])([C:15]([H:40])([H:41])[H:42])[H:36])[C:16]([C:17]([H:44])([H:45])[H:46])([C:18]([H:47])([H:48])[H:49])[H:43])([H:34])[H:35])([H:32])[H:33])([H:31])[C:19]([H:50])([H:51])[C:20]([H:52])([H:53])[2N:21]->1([C:22]([C:23]([H:55])([H:56])[H:57])([C:24]([H:58])([H:59])[H:60])[H:54])[C:25]([C:26]([H:62])([H:63])[H:64])([C:27]([H:65])([H:66])[H:67])[H:61])([H:28])([H:29])[H:30]", "dummies": []}
C      4.0824    -2.8233    -0.4795
C      2.8842    -1.9960    -0.3467
N      1.8774    -1.2992    -0.2390
Mn     0.0000     0.0000     0.0000
H     -1.4878     0.9960     0.4252
C     -0.0265    -0.7291     2.1696
O     -0.0401    -1.1124     3.3128
C     -1.2724    -1.8221    -0.5743
O     -1.9404    -2.7813    -0.8713
N      1.3899     1.6850     0.5492
C      0.6753     2.7793     1.0651
C      1.5256     3.6560     2.0024
N      0.9022     4.9912     2.2069
C      1.8662     6.1137     2.3783
C      2.6280     6.4009     1.0751
C      2.8305     5.8954     3.5550
C     -0.2795     5.0712     3.1229
C     -0.3101     4.0218     4.2505
C     -1.5742     5.0321     2.3056
C      2.1019     1.8919    -0.6404
C      1.2331     2.0366    -1.9272
N      0.0917     1.0857    -2.1013
C     -1.1439     1.8900    -2.2109
C     -1.2440     2.7503    -3.5038
C     -2.4763     1.1308    -2.0321
C      0.3310     0.2031    -3.2688
C     -0.8534    -0.6490    -3.7866
C      1.5184    -0.7529    -3.0806
H      3.8929    -3.8225    -0.0364
H      4.3348    -2.9365    -1.5539
H      4.9275    -2.3373     0.0499
H      1.9617     1.3622     1.1907
H      0.2770     3.4142     0.2474
H     -0.1794     2.3758     1.6399
H      1.7181     3.1314     2.9599
H      2.5189     3.7554     1.5295
H      1.3049     7.0529     2.5838
H      3.1089     7.4010     1.1336
H      3.4282     5.6566     0.8855
H      1.9236     6.4041     0.2161
H      2.2616     5.7619     4.4975
H      3.4851     6.7847     3.6757
H      3.4761     5.0077     3.3908
H     -0.2966     6.0537     3.6459
H      0.6332     4.0473     4.8338
H     -1.1423     4.2500     4.9504
H     -0.4757     2.9985     3.8569
H     -2.4445     5.2609     2.9575
H     -1.7375     4.0378     1.8457
H     -1.5340     5.7954     1.4995
H      2.7920     1.0347    -0.7839
H      2.7295     2.8064    -0.5397
H      0.8852     3.0919    -1.9299
H      1.9322     1.9597    -2.7899
H     -1.1150     2.6056    -1.3593
H     -2.0530     3.5024    -3.3836
H     -0.3112     3.3029    -3.7259
H     -1.4857     2.1448    -4.3973
H     -3.2013     1.7832    -1.4988
H     -2.3561     0.2259    -1.4309
H     -2.9654     0.8630    -2.9894
H      0.6047     0.8735    -4.1170
H     -1.5585    -0.0516    -4.3902
H     -1.3866    -1.1718    -2.9837
H     -0.4931    -1.4290    -4.4926
H      2.3792    -0.2756    -2.5833
H      1.8832    -1.0855    -4.0765
H      1.1977    -1.6670    -2.5429
68
{"conf": 23, "E": 143.15, "rms": -1.0, "geom": "OH", "total_charge": 0, "CA_charge": 1, "smiles": "C[C:1]#[5N:2]->[Mn+:3]1(<-[3H-:4])(<-[4C-:5]#[O+:6])(<-[6C-:7]#[O+:8])<-[1N@H:9]([CH2:10][CH2:11][N:12]([CH:13]([CH3:14])[CH3:15])[CH:16]([CH3:17])[CH3:18])[CH2:19][CH2:20][2N:21]->1([CH:22]([CH3:23])[CH3:24])[CH:25]([CH3:26])[CH3:27]", "smiles3D": "C([C:1]#[5N:2]->[Mn+:3]1(<-[3H-:4])(<-[4C-:5]#[O+:6])(<-[6C-:7]#[O+:8])<-[1N@@:9]([C:10]([C:11]([N:12]([C:13]([C:14]([H:37])([H:38])[H:39])([C:15]([H:40])([H:41])[H:42])[H:36])[C:16]([C:17]([H:44])([H:45])[H:46])([C:18]([H:47])([H:48])[H:49])[H:43])([H:34])[H:35])([H:32])[H:33])([H:31])[C:19]([H:50])([H:51])[C:20]([H:52])([H:53])[2N:21]->1([C:22]([C:23]([H:55])([H:56])[H:57])([C:24]([H:58])([H:59])[H:60])[H:54])[C:25]([C:26]([H:62])([H:63])[H:64])([C:27]([H:65])([H:66])[H:67])[H:61])([H:28])([H:29])[H:30]", "smiles3Dx": "C([C:1]#[5N:2]->[Mn+:3]1(<-[3H-:4])(<-[4C-:5]#[O+:6])(<-[6C-:7]#[O+:8])<-[1N@@:9]([C:10]([C:11]([N:12]([C:13]([C:14]([H:37])([H:38])[H:39])([C:15]([H:40])([H:41])[H:42])[H:36])[C:16]([C:17]([H:44])([H:45])[H:46])([C:18]([H:47])([H:48])[H:49])[H:43])([H:34])[H:35])([H:32])[H:33])([H:31])[C:19]([H:50])([H:51])[C:20]([H:52])([H:53])[2N:21]->1([C:22]([C:23]([H:55])([H:56])[H:57])([C:24]([H:58])([H:59])[H:60])[H:54])[C:25]([C:26]([H:62])([H:63])[H:64])([C:27]([H:65])([H:66])[H:67])[H:61])([H:28])([H:29])[H:30]", "dummies": []}
C      0.7449    -4.7316    -1.3852
C      0.5220    -3.3448    -0.9787
N      0.3313    -2.1794    -0.6392
Mn     0.0000     0.0000     0.0000
H     -0.0614     1.7178     0.6167
C      1.8193    -0.2908     1.3609
O      2.7775    -0.4433     2.0771
C     -1.3476    -0.6636     1.7357
O     -2.0544    -1.0123     2.6484
N      1.3044     0.6418    -1.7645
C      2.1883     1.7059    -1.4480
C      1.5943     3.1315    -1.4255
N      2.5868     4.0864    -0.8787
C      2.0698     5.0946     0.0911
C      1.9799     4.4654     1.4840
C      0.7180     5.7255    -0.3081
C      3.5781     4.5712    -1.8796
C      4.9370     4.8204    -1.2139
C      3.1105     5.8051    -2.6682
C      0.4476     0.8114    -2.8790
C     -1.0073     1.2281    -2.4919
N     -1.7244     0.3612    -1.5499
C     -2.0432    -0.9205    -2.2105
C     -2.5590    -2.0492    -1.2875
C     -2.9944    -0.8073    -3.4338
C     -2.8843     1.1226    -1.0004
C     -4.0519     0.3111    -0.3933
C     -2.4989     2.1798     0.0602
H      0.8624    -5.3668    -0.4833
H      1.6639    -4.7924    -2.0036
H     -0.1237    -5.0863    -1.9771
H      1.8374    -0.0855    -1.9393
H      3.0273     1.6899    -2.1816
H      2.6142     1.4983    -0.4445
H      1.2769     3.4546    -2.4385
H      0.6962     3.1071    -0.7970
H      2.7932     5.9309     0.1883
H      2.9705     4.0562     1.7761
H      1.2369     3.6416     1.5018
H      1.6821     5.2307     2.2325
H      0.6968     5.9970    -1.3807
H     -0.1349     5.0473    -0.0982
H      0.5545     6.6527     0.2816
H      3.7610     3.7755    -2.6342
H      5.2322     3.9317    -0.6163
H      4.9118     5.7077    -0.5488
H      5.7138     4.9915    -1.9897
H      2.1499     5.5938    -3.1815
H      2.9956     6.6923    -2.0121
H      3.8592     6.0549    -3.4500
H      0.4072    -0.1330    -3.4643
H      0.8612     1.5847    -3.5637
H     -1.5901     1.3286    -3.4301
H     -0.9326     2.2409    -2.0748
H     -1.0878    -1.3074    -2.6039
H     -2.1801    -1.9402    -0.2634
H     -2.1999    -3.0282    -1.6716
H     -3.6615    -2.1470    -1.2684
H     -3.4338    -1.7954    -3.6914
H     -2.4326    -0.4875    -4.3358
H     -3.8215    -0.0933    -3.2662
H     -3.3284     1.6891    -1.8534
H     -4.7994     0.9954     0.0636
H     -4.6277    -0.2248    -1.1693
H     -3.7130    -0.3651     0.4129
H     -1.7200     2.8903    -0.2635
H     -2.2161     1.7044     1.0174
H     -3.3808     2.8204     0.2781
68
{"conf": 24, "E": 134.76, "rms": -1.0, "geom": "OH", "total_charge": 0, "CA_charge": 1, "smiles": "C[C:1]#[5N:2]->[Mn+:3]1(<-[3H-:4])(<-[4C-:5]#[O+:6])(<-[6C-:7]#[O+:8])<-[1N@H:9]([CH2:10][CH2:11][N:12]([CH:13]([CH3:14])[CH3:15])[CH:16]([CH3:17])[CH3:18])[CH2:19][CH2:20][2N:21]->1([CH:22]([CH3:23])[CH3:24])[CH:25]([CH3:26])[CH3:27]", "smiles3D": "C([C:1]#[5N:2]->[Mn+:3]1(<-[3H-:4])(<-[4C-:5]#[O+:6])(<-[6C-:7]#[O+:8])<-[1N@@:9]([C:10]([C:11]([N:12]([C:13]([C:14]([H:37])([H:38])[H:39])([C:15]([H:40])([H:41])[H:42])[H:36])[C:16]([C:17]([H:44])([H:45])[H:46])([C:18]([H:47])([H:48])[H:49])[H:43])([H:34])[H:35])([H:32])[H:33])([H:31])[C:19]([H:50])([H:51])[C:20]([H:52])([H:53])[2N:21]->1([C:22]([C:23]([H:55])([H:56])[H:57])([C:24]([H:58])([H:59])[H:60])[H:54])[C:25]([C:26]([H:62])([H:63])[H:64])([C:27]([H:65])([H:66])[H:67])[H:61])([H:28])([H:29])[H:30]", "smiles3Dx": "C([C:1]#[5N:2]->[Mn+:3]1(<-[3H-:4])(<-[4C-:5]#[O+:6])(<-[6C-:7]#[O+:8])<-[1N@@:9]([C:10]([C:11]([N:12]([C:13]([C:14]([H:37])([H:38])[H:39])([C:15]([H:40])([H:41])[H:42])[H:36])[C:16]([C:17]([H:44])([H:45])[H:46])([C:18]([H:47])([H:48])[H:49])[H:43])([H:34])[H:35])([H:32])[H:33])([H:31])[C:19]([H:50])([H:51])[C:20]([H:52])([H:53])[2N:21]->1([C:22]([C:23]([H:55])([H:56])[H:57])([C:24]([H:58])([H:59])[H:60])[H:54])[C:25]([C:26]([H:62])([H:63])[H:64])([C:27]([H:65])([H:66])[H:67])[H:61])([H:28])([H:29])[H:30]", "dummies": []}
C      4.8704    -0.9755     0.4286
C      3.4414    -0.6925     0.3019
N      2.2415    -0.4528     0.1919
Mn     0.0000     0.0000     0.0000
H     -1.8085     0.3438    -0.0165
C     -0.2815    -1.1369     1.9695
O     -0.4294    -1.7345     3.0064
C     -0.3920    -1.9760    -1.0950
O     -0.5984    -3.0183    -1.6655
N      0.3627     1.9391     1.1298
C     -0.7946     2.2692     1.8704
C     -0.4884     2.9760     3.2079
N      0.0042     4.3565     2.9881
C      1.1696     4.7762     3.8196
C      2.4656     4.2749     3.1768
C      1.0934     4.3341     5.2979
C     -1.0854     5.3609     2.8200
C     -0.6427     6.5022     1.8935
C     -1.6299     5.9135     4.1475
C      0.7519     2.8650     0.1487
C      0.0268     2.6222    -1.2069
N      0.2704     1.3549    -1.8897
C      1.6496     1.2648    -2.4013
C      1.9878     2.2133    -3.5761
C      2.1270    -0.1512    -2.7849
C     -0.8405     1.0732    -2.8315
C     -0.6436    -0.0682    -3.8518
C     -1.3700     2.3057    -3.6290
H      5.3570    -0.8657    -0.5623
H      5.3261    -0.2624     1.1458
H      5.0107    -2.0124     0.7972
H      1.0646     1.7874     1.6973
H     -1.4852     2.9024     1.2722
H     -1.3243     1.3233     2.0989
H      0.2569     2.3487     3.7360
H     -1.4036     2.9819     3.8391
H      1.2494     5.8831     3.8264
H      3.3451     4.6622     3.7344
H      2.5055     3.1657     3.1758
H      2.5302     4.6356     2.1282
H      1.8081     4.9346     5.9002
H      1.3713     3.2674     5.4266
H      0.0820     4.4875     5.7194
H     -1.9481     4.8824     2.3063
H     -0.2203     6.0923     0.9534
H      0.1165     7.1525     2.3737
H     -1.5173     7.1343     1.6291
H     -0.8622     6.5032     4.6898
H     -2.4940     6.5825     3.9477
H     -1.9914     5.0877     4.7938
H      0.5147     3.8961     0.4867
H      1.8495     2.8177     0.0028
H      0.2675     3.4719    -1.8744
H     -1.0584     2.6833    -0.9775
H      2.3095     1.5649    -1.5716
H      3.0739     2.1419    -3.8015
H      1.7989     3.2758    -3.3373
H      1.4511     1.9393    -4.5031
H      3.2219    -0.2299    -2.6101
H      1.9823    -0.3857    -3.8583
H      1.6428    -0.9232    -2.1735
H     -1.6759     0.7453    -2.1808
H     -1.6293    -0.3415    -4.2869
H     -0.2604    -0.9922    -3.4026
H     -0.0040     0.2403    -4.7014
H     -0.5591     2.8575    -4.1366
H     -1.9249     3.0118    -2.9790
H     -2.1008     1.9903    -4.4049
68
{"conf": 25, "E": 146.36, "rms": -1.0, "geom": "OH", "total_charge": 0, "CA_charge": 1, "smiles": "C[C:1]#[5N:2]->[Mn+:3]1(<-[3H-:4])(<-[4C-:5]#[O+:6])(<-[6C-:7]#[O+:8])<-[1N@H:9]([CH2:10][CH2:11][N:12]([CH:13]([CH3:14])[CH3:15])[CH:16]([CH3:17])[CH3:18])[CH2:19][CH2:20][2N:21]->1([CH:22]([CH3:23])[CH3:24])[CH:25]([CH3:26])[CH3:27]", "smiles3D": "C([C:1]#[5N:2]->[Mn+:3]1(<-[3H-:4])(<-[4C-:5]#[O+:6])(<-[6C-:7]#[O+:8])<-[1N@@:9]([C:10]([C:11]([N:12]([C:13]([C:14]([H:37])([H:38])[H:39])([C:15]([H:40])([H:41])[H:42])[H:36])[C:16]([C:17]([H:44])([H:45])[H:46])([C:18]([H:47])([H:48])[H:49])[H:43])([H:34])[H:35])([H:32])[H:33])([H:31])[C:19]([H:50])([H:51])[C:20]([H:52])([H:53])[2N:21]->1([C:22]([C:23]([H:55])([H:56])[H:57])([C:24]([H:58])([H:59])[H:60])[H:54])[C:25]([C:26]([H:62])([H:63])[H:64])([C:27]([H:65])([H:66])[H:67])[H:61])([H:28])([H:29])[H:30]", "smiles3Dx": "C([C:1]#[5N:2]->[Mn+:3]1(<-[3H-:4])(<-[4C-:5]#[O+:6])(<-[6C-:7]#[O+:8])<-[1N@@:9]([C:10]([C:11]([N:12]([C:13]([C:14]([H:37])([H:38])[H:39])([C:15]([H:40])([H:41])[H:42])[H:36])[C:16]([C:17]([H:44])([H:45])[H:46])([C:18]([H:47])([H:48])[H:49])[H:43])([H:34])[H:35])([H:32])[H:33])([H:31])[C:19]([H:50])([H:51])[C:20]([H:52])([H:53])[2N:21]->1([C:22]([C:23]([H:55])([H:56])[H:57])([C:24]([H:58])([H:59])[H:60])[H:54])[C:25]([C:26]([H:62])([H:63])[H:64])([C:27]([H:65])([H:66])[H:67])[H:61])([H:28])([H:29])[H:30]", "dummies": []}
C      3.1354     1.8093     3.4297
C      2.2221     1.2746     2.4209
N      1.4575     0.8245     1.5702
Mn     0.0000     0.0000     0.0000
H     -1.3424    -0.5782    -1.1180
C     -1.6441     0.4701     1.5216
O     -2.5104     0.7185     2.3229
C      0.2211    -2.0743     0.9579
O      0.3341    -3.1627     1.4649
N     -0.1100     2.0964    -0.8159
C     -1.1512     2.2189    -1.7517
C     -1.6623     3.6653    -1.8879
N     -2.6608     3.7528    -2.9777
C     -4.0407     3.3678    -2.5713
C     -4.8631     4.5309    -1.9950
C     -4.7753     2.6915    -3.7352
C     -2.5301     4.9142    -3.9024
C     -1.4526     4.6147    -4.9485
C     -2.2428     6.2572    -3.1968
C      1.1953     2.3101    -1.2797
C      1.7753     1.1886    -2.1945
N      1.5430    -0.2298    -1.7804
C      0.8172    -0.9005    -2.8800
C      0.1514    -2.2516    -2.5412
C      1.6435    -1.0795    -4.1864
C      2.8294    -0.8819    -1.4341
C      3.5013    -0.2890    -0.1866
C      2.8362    -2.4203    -1.2591
H      2.8973     1.3638     4.4174
H      3.0224     2.9116     3.4833
H      4.1796     1.5575     3.1518
H     -0.2714     2.6531    -0.1044
H     -0.8303     1.8620    -2.7516
H     -1.9878     1.5785    -1.4088
H     -0.7806     4.2988    -2.0983
H     -2.0959     4.0097    -0.9239
H     -3.9882     2.5995    -1.7690
H     -5.0583     5.3121    -2.7584
H     -4.3389     4.9798    -1.1264
H     -5.8441     4.1533    -1.6354
H     -5.0244     3.4145    -4.5388
H     -5.7223     2.2369    -3.3731
H     -4.1428     1.8841    -4.1616
H     -3.4727     5.0505    -4.4729
H     -1.7004     3.6734    -5.4837
H     -0.4561     4.4994    -4.4722
H     -1.4004     5.4378    -5.6930
H     -2.8852     6.3950    -2.3065
H     -1.1817     6.3427    -2.8836
H     -2.4484     7.0941    -3.8979
H      1.2351     3.2715    -1.8395
H      1.8617     2.4164    -0.3987
H      1.3593     1.3890    -3.2053
H      2.8666     1.3884    -2.2852
H     -0.0319    -0.2287    -3.1355
H     -0.0874    -2.3368    -1.4780
H     -0.8065    -2.3379    -3.0985
H      0.7527    -3.1307    -2.8459
H      0.9594    -1.3431    -5.0214
H      2.3932    -1.8887    -4.1053
H      2.1846    -0.1604    -4.4818
H      3.5219    -0.6790    -2.2844
H      3.4278     0.8102    -0.1404
H      4.5875    -0.5245    -0.2080
H      3.0970    -0.7597     0.7313
H      2.0119    -2.7824    -0.6334
H      2.8410    -2.9454    -2.2300
H      3.7787    -2.7533    -0.7717
68
{"conf": 26, "E": 154.26, "rms": -1.0, "geom": "OH", "total_charge": 0, "CA_charge": 1, "smiles": "C[C:1]#[5N:2]->[Mn+:3]1(<-[3H-:4])(<-[4C-:5]#[O+:6])(<-[6C-:7]#[O+:8])<-[1N@H:9]([CH2:10][CH2:11][N:12]([CH:13]([CH3:14])[CH3:15])[CH:16]([CH3:17])[CH3:18])[CH2:19][CH2:20][2N:21]->1([CH:22]([CH3:23])[CH3:24])[CH:25]([CH3:26])[CH3:27]", "smiles3D": "C([C:1]#[5N:2]->[Mn+:3]1(<-[3H-:4])(<-[4C-:5]#[O+:6])(<-[6C-:7]#[O+:8])<-[1N@@:9]([C:10]([C:11]([N:12]([C:13]([C:14]([H:37])([H:38])[H:39])([C:15]([H:40])([H:41])[H:42])[H:36])[C:16]([C:17]([H:44])([H:45])[H:46])([C:18]([H:47])([H:48])[H:49])[H:43])([H:34])[H:35])([H:32])[H:33])([H:31])[C:19]([H:50])([H:51])[C:20]([H:52])([H:53])[2N:21]->1([C:22]([C:23]([H:55])([H:56])[H:57])([C:24]([H:58])([H:59])[H:60])[H:54])[C:25]([C:26]([H:62])([H:63])[H:64])([C:27]([H:65])([H:66])[H:67])[H:61])([H:28])([H:29])[H:30]", "smiles3Dx": "C([C:1]#[5N:2]->[Mn+:3]1(<-[3H-:4])(<-[4C-:5]#[O+:6])(<-[6C-:7]#[O+:8])<-[1N@@:9]([C:10]([C:11]([N:12]([C:13]([C:14]([H:37])([H:38])[H:39])([C:15]([H:40])([H:41])[H:42])[H:36])[C:16]([C:17]([H:44])([H:45])[H:46])([C:18]([H:47])([H:48])[H:49])[H:43])([H:34])[H:35])([H:32])[H:33])([H:31])[C:19]([H:50])([H:51])[C:20]([H:52])([H:53])[2N:21]->1([C:22]([C:23]([H:55])([H:56])[H:57])([C:24]([H:58])([H:59])[H:60])[H:54])[C:25]([C:26]([H:62])([H:63])[H:64])([C:27]([H:65])([H:66])[H:67])[H:61])([H:28])([H:29])[H:30]", "dummies": []}
C      3.8904     0.5895     3.0634
C      2.7560     0.4150     2.1575
N      1.8046     0.2687     1.3932
Mn     0.0000     0.0000     0.0000
H     -1.5884    -0.1633    -0.9062
C     -1.1574    -0.5350     1.9041
O     -1.7666    -0.8159     2.9062
C      0.4734    -2.2365    -0.2307
O      0.7210    -3.4108    -0.3492
N     -0.3308     2.2291     0.3061
C     -1.6988     2.4771     0.5130
C     -1.9995     3.9454     0.8710
N     -3.3699     4.0959     1.4304
C     -4.5182     4.0480     0.4696
C     -5.1434     2.6500     0.4784
C     -4.1963     4.4976    -0.9691
C     -3.5080     5.1605     2.4634
C     -3.0800     6.5452     1.9517
C     -2.7666     4.7869     3.7563
C      0.2592     2.9208    -0.7844
C      1.3315     2.1192    -1.6069
N      1.0564     0.7264    -1.9654
C      2.3667     0.0478    -2.2644
C      2.3260    -1.2711    -3.0906
C      3.2510    -0.2539    -1.0379
C      0.1470     0.6305    -3.1467
C     -0.5916    -0.7298    -3.2240
C     -0.9237     1.7236    -3.3567
H      3.8641    -0.1976     3.8447
H      4.8363     0.5098     2.4892
H      3.8309     1.5886     3.5419
H      0.1214     2.4467     1.0743
H     -2.2620     2.1958    -0.3954
H     -2.0504     1.8375     1.3479
H     -1.2367     4.2399     1.6164
H     -1.8310     4.6165     0.0059
H     -5.3315     4.7306     0.8043
H     -4.4635     1.8950     0.0382
H     -5.3801     2.3505     1.5215
H     -6.0887     2.6503    -0.1056
H     -3.7528     5.5146    -0.9697
H     -5.1333     4.5428    -1.5646
H     -3.5101     3.7925    -1.4802
H     -4.5756     5.2390     2.7699
H     -3.2708     7.3112     2.7332
H     -1.9995     6.5674     1.6990
H     -3.6688     6.8211     1.0531
H     -1.6702     4.9278     3.6653
H     -2.9769     3.7293     4.0228
H     -3.1180     5.4316     4.5904
H     -0.5170     3.2985    -1.4689
H      0.7712     3.8255    -0.3741
H      2.2502     2.1661    -1.0010
H      1.5450     2.6911    -2.5386
H      2.9458     0.7674    -2.8926
H      3.3602    -1.6431    -3.2561
H      1.9315    -1.1356    -4.1147
H      1.7885    -2.0799    -2.5641
H      2.8049    -1.0479    -0.4138
H      3.5176     0.6339    -0.4418
H      4.2348    -0.6451    -1.3765
H      0.7945     0.7056    -4.0498
H     -1.6976    -0.6346    -3.1584
H     -0.2950    -1.3938    -2.4111
H     -0.3831    -1.2322    -4.1923
H     -0.4719     2.7149    -3.5607
H     -1.5076     1.4960    -4.2755
H     -1.6483     1.7438    -2.5220
68
{"conf": 27, "E": 143.1, "rms": -1.0, "geom": "OH", "total_charge": 0, "CA_charge": 1, "smiles": "C[C:1]#[5N:2]->[Mn+:3]1(<-[3H-:4])(<-[4C-:5]#[O+:6])(<-[6C-:7]#[O+:8])<-[1N@H:9]([CH2:10][CH2:11][N:12]([CH:13]([CH3:14])[CH3:15])[CH:16]([CH3:17])[CH3:18])[CH2:19][CH2:20][2N:21]->1([CH:22]([CH3:23])[CH3:24])[CH:25]([CH3:26])[CH3:27]", "smiles3D": "C([C:1]#[5N:2]->[Mn+:3]1(<-[3H-:4])(<-[4C-:5]#[O+:6])(<-[6C-:7]#[O+:8])<-[1N@@:9]([C:10]([C:11]([N:12]([C:13]([C:14]([H:37])([H:38])[H:39])([C:15]([H:40])([H:41])[H:42])[H:36])[C:16]([C:17]([H:44])([H:45])[H:46])([C:18]([H:47])([H:48])[H:49])[H:43])([H:34])[H:35])([H:32])[H:33])([H:31])[C:19]([H:50])([H:51])[C:20]([H:52])([H:53])[2N:21]->1([C:22]([C:23]([H:55])([H:56])[H:57])([C:24]([H:58])([H:59])[H:60])[H:54])[C:25]([C:26]([H:62])([H:63])[H:64])([C:27]([H:65])([H:66])[H:67])[H:61])([H:28])([H:29])[H:30]", "smiles3Dx": "C([C:1]#[5N:2]->[Mn+:3]1(<-[3H-:4])(<-[4C-:5]#[O+:6])(<-[6C-:7]#[O+:8])<-[1N@@:9]([C:10]([C:11]([N:12]([C:13]([C:14]([H:37])([H:38])[H:39])([C:15]([H:40])([H:41])[H:42])[H:36])[C:16]([C:17]([H:44])([H:45])[H:46])([C:18]([H:47])([H:48])[H:49])[H:43])([H:34])[H:35])([H:32])[H:33])([H:31])[C:19]([H:50])([H:51])[C:20]([H:52])([H:53])[2N:21]->1([C:22]([C:23]([H:55])([H:56])[H:57])([C:24]([H:58])([H:59])[H:60])[H:54])[C:25]([C:26]([H:62])([H:63])[H:64])([C:27]([H:65])([H:66])[H:67])[H:61])([H:28])([H:29])[H:30]", "dummies": []}
C     -0.5286     1.4650    -4.7354
C     -0.3688     1.0501    -3.3428
N     -0.2321     0.6980    -2.1735
Mn     0.0000     0.0000     0.0000
H      0.0353    -0.7164     1.6937
C     -2.0864    -0.9151    -0.2320
O     -3.1853    -1.3962    -0.3544
C     -0.9886     1.9167     0.7845
O     -1.5100     2.9232     1.1961
N      1.0400    -1.8459    -0.8687
C      0.5471    -3.0271    -0.2604
C     -0.3890    -3.8343    -1.1814
N      0.3126    -4.2859    -2.4147
C     -0.5139    -4.2424    -3.6541
C     -1.8046    -5.0686    -3.5334
C     -0.8075    -2.7973    -4.0875
C      1.1738    -5.5094    -2.3233
C      2.6482    -5.1008    -2.2719
C      0.8374    -6.4775    -1.1733
C      2.4344    -1.6338    -0.7503
C      2.8094    -0.1204    -0.7643
N      2.1998     0.7273     0.2561
C      2.4753     2.1587    -0.0735
C      1.6917     2.7033    -1.2868
C      2.2980     3.2014     1.0572
C      2.6179     0.2887     1.5996
C      4.1358     0.4243     1.8847
C      1.8237     0.8918     2.7828
H      0.3505     2.0672    -5.0440
H     -1.4496     2.0751    -4.8361
H     -0.6071     0.5661    -5.3810
H      0.8381    -1.8468    -1.7602
H      1.3683    -3.6954     0.0728
H     -0.0273    -2.7285     0.6385
H     -1.2331    -3.1669    -1.4277
H     -0.8534    -4.6733    -0.6269
H      0.0698    -4.6691    -4.5010
H     -2.3239    -5.1016    -4.5148
H     -1.5660    -6.1105    -3.2356
H     -2.4996    -4.6303    -2.7875
H     -1.2315    -2.7923    -5.1144
H     -1.5385    -2.2968    -3.4209
H      0.1332    -2.2074    -4.1029
H      1.0728    -6.1250    -3.2457
H      2.9039    -4.6263    -1.3044
H      2.8716    -4.3870    -3.0932
H      3.2968    -5.9935    -2.4021
H     -0.2215    -6.8040    -1.2394
H      1.4702    -7.3874    -1.2528
H      1.0309    -6.0202    -0.1812
H      2.8485    -2.1071     0.1622
H      2.9391    -2.1163    -1.6215
H      3.9162    -0.0390    -0.7123
H      2.5091     0.2443    -1.7590
H      3.5525     2.2114    -0.3576
H      2.0066     3.7471    -1.5025
H      0.6093     2.7429    -1.0793
H      1.9060     2.1724    -2.2296
H      3.0766     3.1055     1.8339
H      1.2808     3.1859     1.4873
H      2.4550     4.2293     0.6650
H      2.3905    -0.7873     1.6586
H      4.5338     1.4187     1.6114
H      4.7082    -0.3485     1.3324
H      4.3468     0.2488     2.9618
H      0.8246     1.2299     2.4713
H      1.6699     0.1101     3.5585
H      2.3532     1.7134     3.3041
68
{"conf": 28, "E": 133.48, "rms": -1.0, "geom": "OH", "total_charge": 0, "CA_charge": 1, "smiles": "C[C:1]#[5N:2]->[Mn+:3]1(<-[3H-:4])(<-[4C-:5]#[O+:6])(<-[6C-:7]#[O+:8])<-[1N@H:9]([CH2:10][CH2:11][N:12]([CH:13]([CH3:14])[CH3:15])[CH:16]([CH3:17])[CH3:18])[CH2:19][CH2:20][2N:21]->1([CH:22]([CH3:23])[CH3:24])[CH:25]([CH3:26])[CH3:27]", "smiles3D": "C([C:1]#[5N:2]->[Mn+:3]1(<-[3H-:4])(<-[4C-:5]#[O+:6])(<-[6C-:7]#[O+:8])<-[1N@@:9]([C:10]([C:11]([N:12]([C:13]([C:14]([H:37])([H:38])[H:39])([C:15]([H:40])([H:41])[H:42])[H:36])[C:16]([C:17]([H:44])([H:45])[H:46])([C:18]([H:47])([H:48])[H:49])[H:43])([H:34])[H:35])([H:32])[H:33])([H:31])[C:19]([H:50])([H:51])[C:20]([H:52])([H:53])[2N:21]->1([C:22]([C:23]([H:55])([H:56])[H:57])([C:24]([H:58])([H:59])[H:60])[H:54])[C:25]([C:26]([H:62])([H:63])[H:64])([C:27]([H:65])([H:66])[H:67])[H:61])([H:28])([H:29])[H:30]", "smiles3Dx": "C([C:1]#[5N:2]->[Mn+:3]1(<-[3H-:4])(<-[4C-:5]#[O+:6])(<-[6C-:7]#[O+:8])<-[1N@@:9]([C:10]([C:11]([N:12]([C:13]([C:14]([H:37])([H:38])[H:39])([C:15]([H:40])([H:41])[H:42])[H:36])[C:16]([C:17]([H:44])([H:45])[H:46])([C:18]([H:47])([H:48])[H:49])[H:43])([H:34])[H:35])([H:32])[H:33])([H:31])[C:19]([H:50])([H:51])[C:20]([H:52])([H:53])[2N:21]->1([C:22]([C:23]([H:55])([H:56])[H:57])([C:24]([H:58])([H:59])[H:60])[H:54])[C:25]([C:26]([H:62])([H:63])[H:64])([C:27]([H:65])([H:66])[H:67])[H:61])([H:28])([H:29])[H:30]", "dummies": []}
C      2.8309    -3.6130    -1.9458
C      1.9972    -2.5543    -1.3784
N      1.2983    -1.6623    -0.9038
Mn     0.0000     0.0000     0.0000
H     -1.0322     1.2616     0.8551
C     -0.6249    -1.5209     1.5964
O     -0.9538    -2.3208     2.4366
C     -1.8344    -0.6538    -1.2098
O     -2.8007    -1.0023    -1.8418
N      1.7985     0.6338     1.2373
C      1.3552     1.1504     2.4726
C      2.4221     1.0841     3.5864
N      2.9339    -0.2955     3.7583
C      2.0506    -1.1803     4.5674
C      2.1359    -2.6275     4.0663
C      2.3107    -1.0995     6.0799
C      4.4017    -0.4292     3.9826
C      5.1333    -0.3673     2.6385
C      4.9887     0.6046     4.9675
C      2.5167     1.5267     0.4221
C      1.5825     2.3602    -0.5027
N      0.7716     1.6397    -1.4796
C      1.5980     1.0335    -2.5376
C      0.9024    -0.0494    -3.3886
C      2.2789     2.0316    -3.5039
C     -0.3803     2.4801    -1.8902
C     -1.1965     2.0295    -3.1207
C     -0.0646     3.9954    -2.0896
H      2.2569    -4.5619    -1.9712
H      3.7373    -3.7448    -1.3200
H      3.1303    -3.3336    -2.9769
H      2.2993    -0.1182     1.3768
H      1.0342     2.2093     2.3555
H      0.4699     0.5695     2.7917
H      1.9916     1.4639     4.5384
H      3.2313     1.7818     3.2967
H      0.9910    -0.8793     4.4213
H      2.0072    -2.6533     2.9633
H      1.3277    -3.2360     4.5256
H      3.1086    -3.0944     4.3238
H      3.3184    -1.4816     6.3436
H      1.5609    -1.7148     6.6215
H      2.2038    -0.0536     6.4341
H      4.6306    -1.4314     4.4013
H      6.2185    -0.5565     2.7831
H      5.0055     0.6263     2.1604
H      4.7306    -1.1450     1.9549
H      4.3593     0.7071     5.8719
H      5.9988     0.2745     5.2914
H      5.1019     1.6047     4.5002
H      3.0975     2.2366     1.0537
H      3.2508     0.9669    -0.1919
H      0.8926     2.8993     0.1807
H      2.2042     3.1244    -1.0077
H      2.4163     0.5013    -2.0258
H      0.1360    -0.5872    -2.8155
H      0.4550     0.3483    -4.3214
H      1.6553    -0.7978    -3.7182
H      1.5474     2.5618    -4.1412
H      2.9559     1.4745    -4.1871
H      2.9175     2.7663    -2.9803
H     -1.0819     2.4211    -1.0335
H     -1.4752     0.9692    -3.0951
H     -2.1600     2.5833    -3.1409
H     -0.6807     2.2691    -4.0707
H      0.7981     4.1588    -2.7598
H      0.1336     4.5071    -1.1262
H     -0.9372     4.5276    -2.5263
