# Supplementary material for: MACE: Automated Assessment of Stereochemistry of Transition Metal Complexes and Its Applications in Computational Catalysis
Source: J Chem Theory Comput. 2024 Feb 16;20(5):2313–20. doi: 10.1021/acs.jctc.3c01313 (PMC10938507; doi:10.1021/acs.jctc.3c01313)
Supplement: Supplementary file 3 — ct3c01313_si_003.zip [file ct3c01313_si_003.zip › structures/screening/mace_MeCN/Mn_NNhN_iPr_bi_3.xyz]

68
{"conf": 0, "E": 140.32, "rms": -1.0, "geom": "OH", "total_charge": 0, "CA_charge": 1, "smiles": "C[C:1]#[4N:2]->[Mn+:3]1(<-[3H-:4])(<-[5C-:5]#[O+:6])(<-[6C-:7]#[O+:8])<-[1N@H:9]([CH2:10][CH2:11][N:12]([CH:13]([CH3:14])[CH3:15])[CH:16]([CH3:17])[CH3:18])[CH2:19][CH2:20][2N:21]->1([CH:22]([CH3:23])[CH3:24])[CH:25]([CH3:26])[CH3:27]", "smiles3D": "C([C:1]#[4N:2]->[Mn+:3]1(<-[3H-:4])(<-[5C-:5]#[O+:6])(<-[6C-:7]#[O+:8])<-[1N@@:9]([C:10]([C:11]([N:12]([C:13]([C:14]([H:37])([H:38])[H:39])([C:15]([H:40])([H:41])[H:42])[H:36])[C:16]([C:17]([H:44])([H:45])[H:46])([C:18]([H:47])([H:48])[H:49])[H:43])([H:34])[H:35])([H:32])[H:33])([H:31])[C:19]([H:50])([H:51])[C:20]([H:52])([H:53])[2N:21]->1([C:22]([C:23]([H:55])([H:56])[H:57])([C:24]([H:58])([H:59])[H:60])[H:54])[C:25]([C:26]([H:62])([H:63])[H:64])([C:27]([H:65])([H:66])[H:67])[H:61])([H:28])([H:29])[H:30]", "smiles3Dx": "C([C:1]#[4N:2]->[Mn+:3]1(<-[3H-:4])(<-[5C-:5]#[O+:6])(<-[6C-:7]#[O+:8])<-[1N@@:9]([C:10]([C:11]([N:12]([C:13]([C:14]([H:37])([H:38])[H:39])([C:15]([H:40])([H:41])[H:42])[H:36])[C:16]([C:17]([H:44])([H:45])[H:46])([C:18]([H:47])([H:48])[H:49])[H:43])([H:34])[H:35])([H:32])[H:33])([H:31])[C:19]([H:50])([H:51])[C:20]([H:52])([H:53])[2N:21]->1([C:22]([C:23]([H:55])([H:56])[H:57])([C:24]([H:58])([H:59])[H:60])[H:54])[C:25]([C:26]([H:62])([H:63])[H:64])([C:27]([H:65])([H:66])[H:67])[H:61])([H:28])([H:29])[H:30]", "dummies": []}
C      0.9129     4.4213    -2.1080
C      0.6397     3.1214    -1.4962
N      0.4134     2.0308    -0.9779
Mn     0.0000     0.0000     0.0000
H      1.5326    -0.5708    -0.8286
C     -1.8253     1.0207     0.9563
O     -2.7821     1.5567     1.4577
C     -1.2137    -0.6210    -1.8462
O     -1.8513    -0.9482    -2.8160
N      1.2411     0.4345     1.8278
C      2.0705     1.5340     1.5824
C      2.9524     1.9213     2.7815
N      3.5243     3.2764     2.5718
C      4.9905     3.3612     2.3217
C      5.2963     2.9543     0.8775
C      5.8519     2.5453     3.3102
C      2.9614     4.3839     3.3948
C      3.3175     4.2742     4.8867
C      1.4447     4.5247     3.1959
C      1.8785    -0.7964     2.0021
C      0.8773    -1.9815     2.1399
N     -0.2318    -2.0359     1.1636
C     -0.1396    -3.1318     0.1848
C      1.1533    -3.1172    -0.6654
C     -0.3166    -4.5583     0.7680
C     -1.5220    -1.9751     1.8689
C     -1.7531    -3.0287     3.0008
C     -2.7635    -1.9862     0.9495
H     -0.0314     4.9979    -2.1884
H      1.3426     4.2710    -3.1196
H      1.6354     4.9803    -1.4782
H      0.6814     0.6080     2.5335
H      2.7183     1.3253     0.7028
H      1.4185     2.3953     1.3338
H      2.3409     1.8706     3.7040
H      3.7394     1.1526     2.8886
H      5.3205     4.4205     2.4125
H      4.6762     3.5529     0.1766
H      5.0813     1.8772     0.7156
H      6.3671     3.1405     0.6467
H      6.8775     2.9706     3.3485
H      5.4315     2.5636     4.3338
H      5.9477     1.4849     2.9939
H      3.3854     5.3472     3.0325
H      3.0510     3.2835     5.3060
H      2.7779     5.0532     5.4665
H      4.4009     4.4585     5.0350
H      1.2124     4.6265     2.1149
H      1.0781     5.4405     3.7072
H      0.8937     3.6555     3.6106
H      2.5024    -0.7658     2.9236
H      2.5481    -0.9903     1.1401
H      0.4857    -1.9073     3.1770
H      1.4692    -2.9183     2.0966
H     -0.9674    -2.9858    -0.5365
H      2.0472    -2.8052    -0.0990
H      1.0113    -2.4785    -1.5586
H      1.3825    -4.1182    -1.0885
H      0.3915    -4.7715     1.5920
H     -1.3555    -4.7307     1.1005
H     -0.1555    -5.3263    -0.0183
H     -1.5156    -0.9887     2.3743
H     -2.5759    -3.7380     2.7665
H     -0.8575    -3.6348     3.2334
H     -2.0476    -2.5075     3.9370
H     -2.9671    -2.9983     0.5418
H     -3.6579    -1.6716     1.5293
H     -2.6546    -1.2880     0.1093
68
{"conf": 1, "E": 138.96, "rms": -1.0, "geom": "OH", "total_charge": 0, "CA_charge": 1, "smiles": "C[C:1]#[4N:2]->[Mn+:3]1(<-[3H-:4])(<-[5C-:5]#[O+:6])(<-[6C-:7]#[O+:8])<-[1N@H:9]([CH2:10][CH2:11][N:12]([CH:13]([CH3:14])[CH3:15])[CH:16]([CH3:17])[CH3:18])[CH2:19][CH2:20][2N:21]->1([CH:22]([CH3:23])[CH3:24])[CH:25]([CH3:26])[CH3:27]", "smiles3D": "C([C:1]#[4N:2]->[Mn+:3]1(<-[3H-:4])(<-[5C-:5]#[O+:6])(<-[6C-:7]#[O+:8])<-[1N@@:9]([C:10]([C:11]([N:12]([C:13]([C:14]([H:37])([H:38])[H:39])([C:15]([H:40])([H:41])[H:42])[H:36])[C:16]([C:17]([H:44])([H:45])[H:46])([C:18]([H:47])([H:48])[H:49])[H:43])([H:34])[H:35])([H:32])[H:33])([H:31])[C:19]([H:50])([H:51])[C:20]([H:52])([H:53])[2N:21]->1([C:22]([C:23]([H:55])([H:56])[H:57])([C:24]([H:58])([H:59])[H:60])[H:54])[C:25]([C:26]([H:62])([H:63])[H:64])([C:27]([H:65])([H:66])[H:67])[H:61])([H:28])([H:29])[H:30]", "smiles3Dx": "C([C:1]#[4N:2]->[Mn+:3]1(<-[3H-:4])(<-[5C-:5]#[O+:6])(<-[6C-:7]#[O+:8])<-[1N@@:9]([C:10]([C:11]([N:12]([C:13]([C:14]([H:37])([H:38])[H:39])([C:15]([H:40])([H:41])[H:42])[H:36])[C:16]([C:17]([H:44])([H:45])[H:46])([C:18]([H:47])([H:48])[H:49])[H:43])([H:34])[H:35])([H:32])[H:33])([H:31])[C:19]([H:50])([H:51])[C:20]([H:52])([H:53])[2N:21]->1([C:22]([C:23]([H:55])([H:56])[H:57])([C:24]([H:58])([H:59])[H:60])[H:54])[C:25]([C:26]([H:62])([H:63])[H:64])([C:27]([H:65])([H:66])[H:67])[H:61])([H:28])([H:29])[H:30]", "dummies": []}
C      1.7606    -1.5706     4.3869
C      1.2470    -1.1106     3.0971
N      0.8134    -0.7236     2.0148
Mn     0.0000     0.0000     0.0000
H     -1.1494    -1.4363     0.0131
C      1.4685     1.7587     0.1597
O      2.2390     2.6826     0.2431
C      1.6324    -1.2326    -1.0345
O      2.4938    -1.8822    -1.5733
N     -1.5873     1.2726     1.0212
C     -2.3327     0.4583     1.8855
C     -3.3009     1.2571     2.7757
N     -3.9673     0.3504     3.7393
C     -5.1838    -0.3120     3.1757
C     -5.2325    -1.8005     3.5418
C     -6.5086     0.3951     3.4858
C     -3.9291     0.8529     5.1456
C     -4.7236     2.1537     5.3798
C     -4.2844    -0.2180     6.1824
C     -2.3315     1.9033    -0.0004
C     -1.5256     2.0582    -1.3215
N     -0.9814     0.8508    -1.9328
C      0.0721     1.2020    -2.9177
C      0.5416     0.1035    -3.8972
C     -0.2206     2.4710    -3.7746
C     -2.0415    -0.0779    -2.3478
C     -1.5844    -1.5225    -2.6446
C     -2.9198     0.4064    -3.5243
H      2.0740    -2.6315     4.3031
H      0.9652    -1.4794     5.1549
H      2.6316    -0.9495     4.6808
H     -1.1432     1.9076     1.5128
H     -1.6271    -0.0910     2.5428
H     -2.9048    -0.2907     1.2950
H     -2.7019     2.0382     3.2933
H     -4.0528     1.7922     2.1556
H     -5.1107    -0.3088     2.0640
H     -5.5996    -1.9668     4.5725
H     -5.9244    -2.3337     2.8548
H     -4.2234    -2.2522     3.4351
H     -6.8175     0.2431     4.5382
H     -6.4328     1.4779     3.2549
H     -7.3122    -0.0278     2.8454
H     -2.8658     1.1017     5.3672
H     -5.7950     1.9607     5.5805
H     -4.3195     2.6744     6.2742
H     -4.6351     2.8467     4.5184
H     -3.9804     0.1268     7.1940
H     -5.3744    -0.4120     6.2137
H     -3.7366    -1.1591     5.9648
H     -3.2799     1.3660    -0.2110
H     -2.6101     2.9267     0.3488
H     -2.1726     2.5928    -2.0451
H     -0.6767     2.7323    -1.0803
H      0.9583     1.4438    -2.3028
H     -0.1956    -0.0790    -4.7025
H      1.4747     0.4383    -4.3999
H      0.8108    -0.8385    -3.4020
H      0.5513     2.6042    -4.5631
H     -1.2061     2.4153    -4.2727
H     -0.1773     3.3968    -3.1656
H     -2.7172    -0.1806    -1.4817
H     -2.3881    -2.2311    -2.3483
H     -0.6861    -1.7958    -2.0720
H     -1.4033    -1.7074    -3.7228
H     -3.7395    -0.3243    -3.6961
H     -3.4121     1.3732    -3.3096
H     -2.3501     0.4826    -4.4684
68
{"conf": 2, "E": 148.97, "rms": -1.0, "geom": "OH", "total_charge": 0, "CA_charge": 1, "smiles": "C[C:1]#[4N:2]->[Mn+:3]1(<-[3H-:4])(<-[5C-:5]#[O+:6])(<-[6C-:7]#[O+:8])<-[1N@H:9]([CH2:10][CH2:11][N:12]([CH:13]([CH3:14])[CH3:15])[CH:16]([CH3:17])[CH3:18])[CH2:19][CH2:20][2N:21]->1([CH:22]([CH3:23])[CH3:24])[CH:25]([CH3:26])[CH3:27]", "smiles3D": "C([C:1]#[4N:2]->[Mn+:3]1(<-[3H-:4])(<-[5C-:5]#[O+:6])(<-[6C-:7]#[O+:8])<-[1N@@:9]([C:10]([C:11]([N:12]([C:13]([C:14]([H:37])([H:38])[H:39])([C:15]([H:40])([H:41])[H:42])[H:36])[C:16]([C:17]([H:44])([H:45])[H:46])([C:18]([H:47])([H:48])[H:49])[H:43])([H:34])[H:35])([H:32])[H:33])([H:31])[C:19]([H:50])([H:51])[C:20]([H:52])([H:53])[2N:21]->1([C:22]([C:23]([H:55])([H:56])[H:57])([C:24]([H:58])([H:59])[H:60])[H:54])[C:25]([C:26]([H:62])([H:63])[H:64])([C:27]([H:65])([H:66])[H:67])[H:61])([H:28])([H:29])[H:30]", "smiles3Dx": "C([C:1]#[4N:2]->[Mn+:3]1(<-[3H-:4])(<-[5C-:5]#[O+:6])(<-[6C-:7]#[O+:8])<-[1N@@:9]([C:10]([C:11]([N:12]([C:13]([C:14]([H:37])([H:38])[H:39])([C:15]([H:40])([H:41])[H:42])[H:36])[C:16]([C:17]([H:44])([H:45])[H:46])([C:18]([H:47])([H:48])[H:49])[H:43])([H:34])[H:35])([H:32])[H:33])([H:31])[C:19]([H:50])([H:51])[C:20]([H:52])([H:53])[2N:21]->1([C:22]([C:23]([H:55])([H:56])[H:57])([C:24]([H:58])([H:59])[H:60])[H:54])[C:25]([C:26]([H:62])([H:63])[H:64])([C:27]([H:65])([H:66])[H:67])[H:61])([H:28])([H:29])[H:30]", "dummies": []}
C     -1.1428    -0.2279     4.8397
C     -0.7935    -0.1508     3.4219
N     -0.5071    -0.0915     2.2288
Mn     0.0000     0.0000     0.0000
H      0.7549    -1.6618     0.2314
C     -1.0090     2.0610     0.0459
O     -1.5429     3.1421     0.0769
C      1.9974     1.0386     0.4498
O      3.0465     1.5846     0.6851
N     -2.0147    -0.8415    -0.5470
C     -2.0173    -2.2444    -0.4400
C     -3.3966    -2.8171    -0.0660
N     -3.8040    -2.3388     1.2881
C     -5.0574    -1.5229     1.1958
C     -5.1248    -0.4158     2.2608
C     -6.3437    -2.3649     1.1262
C     -3.7646    -3.4334     2.3164
C     -4.1349    -2.9484     3.7329
C     -2.3486    -4.0475     2.4213
C     -2.2553    -0.3018    -1.8224
C     -1.0775    -0.4320    -2.8403
N      0.2879    -0.1925    -2.3300
C      1.0919    -1.4225    -2.4801
C      1.1614    -2.0564    -3.9087
C      2.5321    -1.3321    -1.9293
C      0.9490     1.0170    -2.8490
C      0.1478     2.3289    -2.6600
C      1.3834     0.9431    -4.3356
H     -2.1524     0.2052     4.9947
H     -0.3996     0.3403     5.4358
H     -1.1438    -1.2896     5.1618
H     -2.6137    -0.4825     0.0433
H     -1.6865    -2.7154    -1.3906
H     -1.2947    -2.5254     0.3486
H     -3.3737    -3.9258    -0.1315
H     -4.1109    -2.5281    -0.8671
H     -5.0325    -0.9391     0.2462
H     -5.6113    -0.7494     3.1965
H     -4.1062    -0.0327     2.4840
H     -5.7321     0.4343     1.8807
H     -6.5645    -2.8759     2.0821
H     -6.2573    -3.1301     0.3267
H     -7.2069    -1.7091     0.8833
H     -4.4690    -4.2464     2.0312
H     -3.8703    -3.7105     4.4971
H     -3.5908    -2.0135     3.9828
H     -5.2245    -2.8071     3.8440
H     -1.6033    -3.2579     2.6581
H     -2.3123    -4.8168     3.2223
H     -2.0431    -4.5679     1.4929
H     -2.4961     0.7757    -1.7070
H     -3.1538    -0.7940    -2.2614
H     -1.1702    -1.4547    -3.2601
H     -1.2887     0.2613    -3.6817
H      0.5734    -2.1704    -1.8460
H      2.1897    -2.0507    -4.3304
H      0.5023    -1.5649    -4.6482
H      0.8523    -3.1225    -3.8554
H      3.1781    -0.6745    -2.5454
H      2.5502    -0.9869    -0.8882
H      2.9922    -2.3439    -1.9321
H      1.8768     1.1435    -2.2564
H      0.5329     2.8737    -1.7748
H     -0.9390     2.1726    -2.5744
H      0.2829     3.0412    -3.5017
H      0.5282     0.7131    -5.0020
H      2.2045     0.2220    -4.4895
H      1.8169     1.9121    -4.6642
68
{"conf": 3, "E": 158.44, "rms": -1.0, "geom": "OH", "total_charge": 0, "CA_charge": 1, "smiles": "C[C:1]#[4N:2]->[Mn+:3]1(<-[3H-:4])(<-[5C-:5]#[O+:6])(<-[6C-:7]#[O+:8])<-[1N@H:9]([CH2:10][CH2:11][N:12]([CH:13]([CH3:14])[CH3:15])[CH:16]([CH3:17])[CH3:18])[CH2:19][CH2:20][2N:21]->1([CH:22]([CH3:23])[CH3:24])[CH:25]([CH3:26])[CH3:27]", "smiles3D": "C([C:1]#[4N:2]->[Mn+:3]1(<-[3H-:4])(<-[5C-:5]#[O+:6])(<-[6C-:7]#[O+:8])<-[1N@@:9]([C:10]([C:11]([N:12]([C:13]([C:14]([H:37])([H:38])[H:39])([C:15]([H:40])([H:41])[H:42])[H:36])[C:16]([C:17]([H:44])([H:45])[H:46])([C:18]([H:47])([H:48])[H:49])[H:43])([H:34])[H:35])([H:32])[H:33])([H:31])[C:19]([H:50])([H:51])[C:20]([H:52])([H:53])[2N:21]->1([C:22]([C:23]([H:55])([H:56])[H:57])([C:24]([H:58])([H:59])[H:60])[H:54])[C:25]([C:26]([H:62])([H:63])[H:64])([C:27]([H:65])([H:66])[H:67])[H:61])([H:28])([H:29])[H:30]", "smiles3Dx": "C([C:1]#[4N:2]->[Mn+:3]1(<-[3H-:4])(<-[5C-:5]#[O+:6])(<-[6C-:7]#[O+:8])<-[1N@@:9]([C:10]([C:11]([N:12]([C:13]([C:14]([H:37])([H:38])[H:39])([C:15]([H:40])([H:41])[H:42])[H:36])[C:16]([C:17]([H:44])([H:45])[H:46])([C:18]([H:47])([H:48])[H:49])[H:43])([H:34])[H:35])([H:32])[H:33])([H:31])[C:19]([H:50])([H:51])[C:20]([H:52])([H:53])[2N:21]->1([C:22]([C:23]([H:55])([H:56])[H:57])([C:24]([H:58])([H:59])[H:60])[H:54])[C:25]([C:26]([H:62])([H:63])[H:64])([C:27]([H:65])([H:66])[H:67])[H:61])([H:28])([H:29])[H:30]", "dummies": []}
C     -1.3479    -2.0798     4.3216
C     -0.9522    -1.4692     3.0529
N     -0.6183    -0.9558     1.9880
Mn     0.0000     0.0000     0.0000
H      0.5083     1.4845     0.9479
C     -0.6455    -2.0061    -0.9110
O     -0.9846    -3.0637    -1.3814
C     -2.1540     0.7614    -0.2198
O     -3.2866     1.1596    -0.3330
N      2.0744    -0.9424     0.0699
C      2.6191    -1.0779     1.3663
C      2.5492     0.1878     2.2384
N      3.5156     0.0943     3.3573
C      3.0207     0.5264     4.6960
C      2.2519    -0.6238     5.3501
C      2.1623     1.8103     4.6742
C      4.8963     0.5194     2.9903
C      5.9354    -0.2890     3.7765
C      5.1408     2.0305     3.1349
C      2.8719    -0.2645    -0.8661
C      2.0838     0.2045    -2.1422
N      0.8777     1.0161    -1.9475
C      1.2313     2.4596    -1.7285
C      2.5719     2.8325    -1.0516
C      0.1324     3.2454    -0.9714
C      0.0157     0.8937    -3.1778
C     -0.6934    -0.4591    -3.3780
C     -1.0851     1.9742    -3.3982
H     -2.3545    -2.5337     4.2159
H     -0.6143    -2.8649     4.5979
H     -1.3728    -1.3028     5.1132
H      1.9627    -1.7948    -0.2516
H      3.6821    -1.3997     1.2752
H      2.0684    -1.8893     1.8982
H      1.5146     0.2582     2.6146
H      2.7423     1.1003     1.6537
H      3.8796     0.7310     5.3690
H      1.3521    -0.8835     4.7568
H      2.9031    -1.5212     5.4172
H      1.9355    -0.3416     6.3771
H      2.0970     2.2286     5.7012
H      1.1249     1.6098     4.3341
H      2.6050     2.5848     4.0192
H      5.0833     0.2805     1.9195
H      6.9501    -0.1077     3.3618
H      5.7130    -1.3738     3.6895
H      5.9458    -0.0098     4.8500
H      6.1580     2.2814     2.7653
H      4.4136     2.6004     2.5207
H      5.0736     2.3580     4.1927
H      3.6805    -0.9572    -1.2052
H      3.3684     0.5881    -0.3933
H      2.7899     0.7532    -2.8045
H      1.8242    -0.7223    -2.6772
H      1.3152     2.9130    -2.7422
H      3.4587     2.4537    -1.5964
H      2.5823     2.5534     0.0159
H      2.6879     3.9384    -1.0735
H      0.4347     3.5439     0.0555
H     -0.7863     2.6725    -0.8686
H     -0.1020     4.1879    -1.5112
H      0.7133     1.0050    -4.0433
H     -1.5706    -0.5396    -2.7065
H     -1.0990    -0.5062    -4.4120
H     -0.0393    -1.3432    -3.3074
H     -1.8703     1.9322    -2.6216
H     -0.6937     3.0028    -3.5035
H     -1.5994     1.7876    -4.3660
68
{"conf": 4, "E": 148.32, "rms": -1.0, "geom": "OH", "total_charge": 0, "CA_charge": 1, "smiles": "C[C:1]#[4N:2]->[Mn+:3]1(<-[3H-:4])(<-[5C-:5]#[O+:6])(<-[6C-:7]#[O+:8])<-[1N@H:9]([CH2:10][CH2:11][N:12]([CH:13]([CH3:14])[CH3:15])[CH:16]([CH3:17])[CH3:18])[CH2:19][CH2:20][2N:21]->1([CH:22]([CH3:23])[CH3:24])[CH:25]([CH3:26])[CH3:27]", "smiles3D": "C([C:1]#[4N:2]->[Mn+:3]1(<-[3H-:4])(<-[5C-:5]#[O+:6])(<-[6C-:7]#[O+:8])<-[1N@@:9]([C:10]([C:11]([N:12]([C:13]([C:14]([H:37])([H:38])[H:39])([C:15]([H:40])([H:41])[H:42])[H:36])[C:16]([C:17]([H:44])([H:45])[H:46])([C:18]([H:47])([H:48])[H:49])[H:43])([H:34])[H:35])([H:32])[H:33])([H:31])[C:19]([H:50])([H:51])[C:20]([H:52])([H:53])[2N:21]->1([C:22]([C:23]([H:55])([H:56])[H:57])([C:24]([H:58])([H:59])[H:60])[H:54])[C:25]([C:26]([H:62])([H:63])[H:64])([C:27]([H:65])([H:66])[H:67])[H:61])([H:28])([H:29])[H:30]", "smiles3Dx": "C([C:1]#[4N:2]->[Mn+:3]1(<-[3H-:4])(<-[5C-:5]#[O+:6])(<-[6C-:7]#[O+:8])<-[1N@@:9]([C:10]([C:11]([N:12]([C:13]([C:14]([H:37])([H:38])[H:39])([C:15]([H:40])([H:41])[H:42])[H:36])[C:16]([C:17]([H:44])([H:45])[H:46])([C:18]([H:47])([H:48])[H:49])[H:43])([H:34])[H:35])([H:32])[H:33])([H:31])[C:19]([H:50])([H:51])[C:20]([H:52])([H:53])[2N:21]->1([C:22]([C:23]([H:55])([H:56])[H:57])([C:24]([H:58])([H:59])[H:60])[H:54])[C:25]([C:26]([H:62])([H:63])[H:64])([C:27]([H:65])([H:66])[H:67])[H:61])([H:28])([H:29])[H:30]", "dummies": []}
C     -0.0297    -2.8049    -4.1181
C     -0.0252    -1.9882    -2.9048
N     -0.0204    -1.3006    -1.8865
Mn     0.0000     0.0000     0.0000
H     -1.8205    -0.2243     0.1185
C      2.2745     0.0412    -0.3167
O      3.4686     0.0588    -0.4853
C     -0.2935     1.8266    -1.3552
O     -0.4474     2.7851    -2.0706
N      0.2929    -1.7665     1.4398
C     -0.8252    -2.6271     1.4707
C     -1.0803    -3.3562     0.1469
N     -1.8968    -4.5706     0.3865
C     -1.3739    -5.7819    -0.3143
C     -1.4323    -5.7018    -1.8525
C     -1.9782    -7.0913     0.2038
C     -3.3627    -4.2861     0.4695
C     -4.0190    -5.0505     1.6259
C     -4.1325    -4.4680    -0.8442
C      0.5959    -1.2275     2.7296
C      0.9640     0.2874     2.7198
N      0.0742     1.1907     2.0011
C     -1.2818     1.1271     2.5643
C     -1.4102     1.6429     4.0203
C     -2.3876     1.7736     1.6961
C      0.6923     2.5536     1.9638
C     -0.2200     3.7388     1.5600
C      1.9694     2.6775     1.0989
H      0.4019    -2.2223    -4.9576
H     -1.0721    -3.0935    -4.3652
H      0.5773    -3.7184    -3.9507
H      1.0204    -2.2376     1.1410
H     -1.7318    -2.0410     1.7298
H     -0.6655    -3.3959     2.2652
H     -0.0942    -3.6109    -0.2980
H     -1.6066    -2.6798    -0.5571
H     -0.2935    -5.8611    -0.0538
H     -0.6620    -6.3745    -2.2864
H     -1.2245    -4.6751    -2.2112
H     -2.4097    -6.0330    -2.2535
H     -1.3676    -7.9496    -0.1500
H     -3.0092    -7.2430    -0.1716
H     -1.9718    -7.1038     1.3142
H     -3.5046    -3.2149     0.7395
H     -3.3671    -5.0153     2.5246
H     -4.2266    -6.1062     1.3667
H     -4.9907    -4.5775     1.8850
H     -5.1435    -4.0178    -0.7459
H     -4.2753    -5.5383    -1.0899
H     -3.6130    -3.9445    -1.6735
H     -0.2429    -1.3774     3.4484
H      1.4717    -1.7831     3.1449
H      1.0675     0.6215     3.7747
H      1.9652     0.3403     2.2714
H     -1.5560     0.0607     2.5942
H     -0.8962     0.9621     4.7280
H     -2.4782     1.6558     4.3278
H     -1.0040     2.6626     4.1513
H     -2.7378     2.7519     2.0825
H     -3.2874     1.1204     1.6954
H     -2.0687     1.8852     0.6473
H      1.0142     2.7723     3.0085
H      0.3699     4.6785     1.4975
H     -0.9733     3.9659     2.3334
H     -0.6833     3.5988     0.5687
H      1.7531     2.5245     0.0292
H      2.3853     3.7044     1.1869
H      2.8044     2.0383     1.4350
68
{"conf": 5, "E": 146.74, "rms": -1.0, "geom": "OH", "total_charge": 0, "CA_charge": 1, "smiles": "C[C:1]#[4N:2]->[Mn+:3]1(<-[3H-:4])(<-[5C-:5]#[O+:6])(<-[6C-:7]#[O+:8])<-[1N@H:9]([CH2:10][CH2:11][N:12]([CH:13]([CH3:14])[CH3:15])[CH:16]([CH3:17])[CH3:18])[CH2:19][CH2:20][2N:21]->1([CH:22]([CH3:23])[CH3:24])[CH:25]([CH3:26])[CH3:27]", "smiles3D": "C([C:1]#[4N:2]->[Mn+:3]1(<-[3H-:4])(<-[5C-:5]#[O+:6])(<-[6C-:7]#[O+:8])<-[1N@@:9]([C:10]([C:11]([N:12]([C:13]([C:14]([H:37])([H:38])[H:39])([C:15]([H:40])([H:41])[H:42])[H:36])[C:16]([C:17]([H:44])([H:45])[H:46])([C:18]([H:47])([H:48])[H:49])[H:43])([H:34])[H:35])([H:32])[H:33])([H:31])[C:19]([H:50])([H:51])[C:20]([H:52])([H:53])[2N:21]->1([C:22]([C:23]([H:55])([H:56])[H:57])([C:24]([H:58])([H:59])[H:60])[H:54])[C:25]([C:26]([H:62])([H:63])[H:64])([C:27]([H:65])([H:66])[H:67])[H:61])([H:28])([H:29])[H:30]", "smiles3Dx": "C([C:1]#[4N:2]->[Mn+:3]1(<-[3H-:4])(<-[5C-:5]#[O+:6])(<-[6C-:7]#[O+:8])<-[1N@@:9]([C:10]([C:11]([N:12]([C:13]([C:14]([H:37])([H:38])[H:39])([C:15]([H:40])([H:41])[H:42])[H:36])[C:16]([C:17]([H:44])([H:45])[H:46])([C:18]([H:47])([H:48])[H:49])[H:43])([H:34])[H:35])([H:32])[H:33])([H:31])[C:19]([H:50])([H:51])[C:20]([H:52])([H:53])[2N:21]->1([C:22]([C:23]([H:55])([H:56])[H:57])([C:24]([H:58])([H:59])[H:60])[H:54])[C:25]([C:26]([H:62])([H:63])[H:64])([C:27]([H:65])([H:66])[H:67])[H:61])([H:28])([H:29])[H:30]", "dummies": []}
C     -4.9269    -0.2238    -0.6871
C     -3.4794    -0.1611    -0.4883
N     -2.2643    -0.1046    -0.3174
Mn     0.0000     0.0000     0.0000
H     -0.1026     1.7822    -0.4087
C     -0.1269    -2.2361     0.5118
O     -0.1997    -3.4092     0.7817
C      0.3127    -0.5327    -2.2097
O      0.4756    -0.8130    -3.3712
N     -0.2252     0.4008     2.2429
C     -1.3159     1.2405     2.5684
C     -1.3403     2.5912     1.8348
N     -2.0736     3.6071     2.6456
C     -1.2454     4.8123     2.9660
C     -0.8588     5.6378     1.7228
C     -0.0029     4.4500     3.7979
C     -3.4356     3.9089     2.0940
C     -4.1792     5.0061     2.8870
C     -4.3221     2.6481     2.1067
C      1.0497     0.7734     2.7563
C      2.0862     1.1690     1.6615
N      2.2605     0.2628     0.5259
C      3.0665     0.9784    -0.5128
C      3.7592     0.1222    -1.5980
C      2.2999     2.0957    -1.2684
C      2.7880    -1.0278     0.9918
C      4.1865    -0.9545     1.6592
C      2.7994    -2.1652    -0.0575
H     -5.4200    -0.4839     0.2720
H     -5.2945     0.7636    -1.0347
H     -5.1632    -0.9963    -1.4474
H     -0.4278    -0.4165     2.6078
H     -2.2558     0.6960     2.3277
H     -1.3094     1.4293     3.6681
H     -1.8041     2.4626     0.8345
H     -0.3025     2.8933     1.6348
H     -1.8156     5.4797     3.6427
H     -0.2873     6.5379     2.0344
H     -0.2278     5.0571     1.0198
H     -1.7625     5.9877     1.1844
H      0.3957     5.3605     4.2951
H     -0.2713     3.7159     4.5869
H      0.8127     4.0359     3.1710
H     -3.3509     4.2531     1.0391
H     -3.7447     6.0070     2.6863
H     -5.2430     5.0725     2.5735
H     -4.1453     4.7896     3.9764
H     -4.3170     2.1813     3.1149
H     -3.9757     1.9113     1.3584
H     -5.3702     2.8927     1.8308
H      0.9455     1.6394     3.4475
H      1.4750    -0.0628     3.3594
H      3.0627     1.3360     2.1635
H      1.7607     2.1485     1.2906
H      3.8962     1.4909     0.0293
H      3.0430    -0.5039    -2.1601
H      4.5953    -0.4673    -1.1819
H      4.2541     0.7769    -2.3474
H      1.5182     1.6840    -1.9277
H      3.0046     2.6460    -1.9287
H      1.8755     2.8861    -0.6256
H      2.0892    -1.3779     1.7753
H      4.9035    -0.3544     1.0684
H      4.6112    -1.9732     1.7917
H      4.1148    -0.5243     2.6789
H      2.5485    -3.1268     0.4398
H      3.7925    -2.3396    -0.5163
H      2.0527    -1.9938    -0.8493
68
{"conf": 6, "E": 156.7, "rms": -1.0, "geom": "OH", "total_charge": 0, "CA_charge": 1, "smiles": "C[C:1]#[4N:2]->[Mn+:3]1(<-[3H-:4])(<-[5C-:5]#[O+:6])(<-[6C-:7]#[O+:8])<-[1N@H:9]([CH2:10][CH2:11][N:12]([CH:13]([CH3:14])[CH3:15])[CH:16]([CH3:17])[CH3:18])[CH2:19][CH2:20][2N:21]->1([CH:22]([CH3:23])[CH3:24])[CH:25]([CH3:26])[CH3:27]", "smiles3D": "C([C:1]#[4N:2]->[Mn+:3]1(<-[3H-:4])(<-[5C-:5]#[O+:6])(<-[6C-:7]#[O+:8])<-[1N@@:9]([C:10]([C:11]([N:12]([C:13]([C:14]([H:37])([H:38])[H:39])([C:15]([H:40])([H:41])[H:42])[H:36])[C:16]([C:17]([H:44])([H:45])[H:46])([C:18]([H:47])([H:48])[H:49])[H:43])([H:34])[H:35])([H:32])[H:33])([H:31])[C:19]([H:50])([H:51])[C:20]([H:52])([H:53])[2N:21]->1([C:22]([C:23]([H:55])([H:56])[H:57])([C:24]([H:58])([H:59])[H:60])[H:54])[C:25]([C:26]([H:62])([H:63])[H:64])([C:27]([H:65])([H:66])[H:67])[H:61])([H:28])([H:29])[H:30]", "smiles3Dx": "C([C:1]#[4N:2]->[Mn+:3]1(<-[3H-:4])(<-[5C-:5]#[O+:6])(<-[6C-:7]#[O+:8])<-[1N@@:9]([C:10]([C:11]([N:12]([C:13]([C:14]([H:37])([H:38])[H:39])([C:15]([H:40])([H:41])[H:42])[H:36])[C:16]([C:17]([H:44])([H:45])[H:46])([C:18]([H:47])([H:48])[H:49])[H:43])([H:34])[H:35])([H:32])[H:33])([H:31])[C:19]([H:50])([H:51])[C:20]([H:52])([H:53])[2N:21]->1([C:22]([C:23]([H:55])([H:56])[H:57])([C:24]([H:58])([H:59])[H:60])[H:54])[C:25]([C:26]([H:62])([H:63])[H:64])([C:27]([H:65])([H:66])[H:67])[H:61])([H:28])([H:29])[H:30]", "dummies": []}
C      2.0959    -1.4359     4.2846
C      1.4720    -1.0195     3.0294
N      0.9544    -0.6657     1.9729
Mn     0.0000     0.0000     0.0000
H     -0.0638     1.6924     0.6930
C      0.1059    -2.2142    -0.5731
O      0.1627    -3.3839    -0.8620
C     -2.0552    -0.4773     0.9032
O     -3.1340    -0.7302     1.3790
N      2.0316     0.3317    -0.9872
C      2.6891     1.5000    -0.5593
C      2.9873     1.4784     0.9576
N      4.0298     2.4448     1.4161
C      5.4093     1.8776     1.5338
C      5.4782     0.7574     2.5872
C      5.9913     1.4127     0.1927
C      3.8924     3.8303     0.8601
C      2.5596     4.4549     1.3172
C      5.0239     4.7876     1.2878
C      1.7708     0.2873    -2.3761
C      0.4806     1.0434    -2.8435
N     -0.7570     0.7816    -2.0932
C     -1.5956    -0.3005    -2.7094
C     -0.8586    -1.4352    -3.4792
C     -2.7202     0.1721    -3.6804
C     -1.5336     2.0452    -1.8800
C     -0.7620     3.3301    -1.4533
C     -2.6947     1.8740    -0.8773
H      1.5490    -0.9837     5.1372
H      3.1522    -1.0969     4.3011
H      2.0608    -2.5417     4.3662
H      2.5595    -0.3882    -0.7733
H      2.0704     2.3794    -0.7932
H      3.6477     1.5968    -1.1114
H      3.2615     0.4440     1.2272
H      2.0549     1.6839     1.5160
H      6.0989     2.6423     1.9390
H      5.1085    -0.2126     2.1953
H      6.5324     0.6015     2.9030
H      4.8864     1.0393     3.4840
H      5.4652     0.5087    -0.1791
H      5.9211     2.2242    -0.5612
H      7.0646     1.1553     0.3191
H      3.9086     3.8049    -0.2499
H      2.5039     4.4700     2.4267
H      2.4631     5.4951     0.9385
H      1.6884     3.8945     0.9284
H      5.1591     4.7685     2.3906
H      5.9752     4.5248     0.7793
H      4.7923     5.8306     0.9819
H      1.6983    -0.7697    -2.6800
H      2.6379     0.7163    -2.9319
H      0.7475     2.1068    -2.8221
H      0.3173     0.8107    -3.9146
H     -2.0965    -0.7920    -1.8512
H     -0.0106    -1.8783    -2.9650
H     -0.5267    -1.1108    -4.4877
H     -1.5633    -2.2798    -3.6399
H     -3.5247     0.7450    -3.1820
H     -2.2868     0.7722    -4.5088
H     -3.2393    -0.7000    -4.1344
H     -1.9851     2.3173    -2.8534
H      0.0807     3.1364    -0.7880
H     -1.4288     4.0575    -0.9406
H     -0.3872     3.8767    -2.3455
H     -3.4409     2.6819    -1.0388
H     -2.3347     1.9748     0.1658
H     -3.2402     0.9217    -0.9871
68
{"conf": 7, "E": 387.65, "rms": -1.0, "geom": "OH", "total_charge": 0, "CA_charge": 1, "smiles": "C[C:1]#[4N:2]->[Mn+:3]1(<-[3H-:4])(<-[5C-:5]#[O+:6])(<-[6C-:7]#[O+:8])<-[1N@H:9]([CH2:10][CH2:11][N:12]([CH:13]([CH3:14])[CH3:15])[CH:16]([CH3:17])[CH3:18])[CH2:19][CH2:20][2N:21]->1([CH:22]([CH3:23])[CH3:24])[CH:25]([CH3:26])[CH3:27]", "smiles3D": "C([C:1]#[4N:2]->[Mn+:3]1(<-[3H-:4])(<-[5C-:5]#[O+:6])(<-[6C-:7]#[O+:8])<-[1N@@:9]([C:10]([C:11]([N:12]([C:13]([C:14]([H:37])([H:38])[H:39])([C:15]([H:40])([H:41])[H:42])[H:36])[C:16]([C:17]([H:44])([H:45])[H:46])([C:18]([H:47])([H:48])[H:49])[H:43])([H:34])[H:35])([H:32])[H:33])([H:31])[C:19]([H:50])([H:51])[C:20]([H:52])([H:53])[2N:21]->1([C:22]([C:23]([H:55])([H:56])[H:57])([C:24]([H:58])([H:59])[H:60])[H:54])[C:25]([C:26]([H:62])([H:63])[H:64])([C:27]([H:65])([H:66])[H:67])[H:61])([H:28])([H:29])[H:30]", "smiles3Dx": "C([C:1]#[4N:2]->[Mn+:3]1(<-[3H-:4])(<-[5C-:5]#[O+:6])(<-[6C-:7]#[O+:8])<-[1N@@:9]([C:10]([C:11]([N:12]([C:13]([C:14]([H:37])([H:38])[H:39])([C:15]([H:40])([H:41])[H:42])[H:36])[C:16]([C:17]([H:44])([H:45])[H:46])([C:18]([H:47])([H:48])[H:49])[H:43])([H:34])[H:35])([H:32])[H:33])([H:31])[C:19]([H:50])([H:51])[C:20]([H:52])([H:53])[2N:21]->1([C:22]([C:23]([H:55])([H:56])[H:57])([C:24]([H:58])([H:59])[H:60])[H:54])[C:25]([C:26]([H:62])([H:63])[H:64])([C:27]([H:65])([H:66])[H:67])[H:61])([H:28])([H:29])[H:30]", "dummies": []}
C     -3.5799     2.4652    -2.4496
C     -2.5341     1.7791    -1.6925
N     -1.6546     1.2023    -1.0528
Mn     0.0000     0.0000     0.0000
H     -0.3530    -0.8283     1.5773
C      0.4685     0.7843    -2.1079
O      0.7165     1.1957    -3.2141
C     -1.8351    -1.2909    -0.4830
O     -2.7996    -1.9691    -0.7364
N      2.0496     1.0387     0.2780
C      2.9412     0.0900     0.7907
C      2.7540    -1.2315     0.0453
N      3.7313    -2.2410     0.5405
C      4.7480    -2.6001    -0.5006
C      5.6942    -3.7401    -0.0656
C      5.6242    -1.3770    -0.8403
C      3.0850    -3.3976     1.2349
C      2.3129    -2.9487     2.4866
C      2.1972    -4.2537     0.3096
C      1.9551     2.2261     1.0139
C      0.4966     2.7133     1.0721
N     -0.4424     1.7715     1.6066
C     -0.0184     1.2973     2.9631
C      0.4288     2.4219     3.9555
C     -1.0519     0.4272     3.7456
C     -1.8198     2.3574     1.6982
C     -2.1385     3.6457     0.8772
C     -2.9364     1.3161     1.4793
H     -4.2583     2.9912    -1.7468
H     -3.1151     3.2021    -3.1363
H     -4.1580     1.7231    -3.0374
H      2.3522     1.2612    -0.5577
H      3.9908     0.4435     0.6638
H      2.7540    -0.0865     1.8709
H      2.8465    -1.0532    -1.0476
H      1.7001    -1.5388     0.1858
H      4.2365    -2.9259    -1.4340
H      5.1650    -4.7151    -0.0528
H      6.5297    -3.8569    -0.7888
H      6.1239    -3.5292     0.9372
H      6.4215    -1.6530    -1.5634
H      5.0343    -0.5699    -1.3186
H      6.1004    -0.9777     0.0808
H      3.8695    -4.0634     1.6474
H      1.3821    -2.4051     2.2306
H      2.0296    -3.8351     3.0940
H      2.9546    -2.2931     3.1126
H      2.7614    -4.5879    -0.5840
H      1.8619    -5.1625     0.8534
H      1.2925    -3.7068    -0.0239
H      2.3547     2.1010     2.0384
H      2.5655     3.0229     0.5205
H      0.4654     3.6711     1.6357
H      0.2055     2.9236     0.0248
H      0.8570     0.6437     2.7984
H     -0.4021     3.1105     4.2066
H      0.7703     1.9599     4.9069
H      1.2754     3.0395     3.6110
H     -0.5204    -0.1283     4.5482
H     -1.5865    -0.3302     3.1533
H     -1.8185     1.0518     4.2505
H     -1.9512     2.7000     2.7437
H     -3.2254     3.8750     0.9155
H     -1.6327     4.5194     1.3392
H     -1.8317     3.6173    -0.1777
H     -3.5483     1.2104     2.4011
H     -2.5015     0.3351     1.2653
H     -3.6474     1.5854     0.6725
68
{"conf": 8, "E": 146.73, "rms": -1.0, "geom": "OH", "total_charge": 0, "CA_charge": 1, "smiles": "C[C:1]#[4N:2]->[Mn+:3]1(<-[3H-:4])(<-[5C-:5]#[O+:6])(<-[6C-:7]#[O+:8])<-[1N@H:9]([CH2:10][CH2:11][N:12]([CH:13]([CH3:14])[CH3:15])[CH:16]([CH3:17])[CH3:18])[CH2:19][CH2:20][2N:21]->1([CH:22]([CH3:23])[CH3:24])[CH:25]([CH3:26])[CH3:27]", "smiles3D": "C([C:1]#[4N:2]->[Mn+:3]1(<-[3H-:4])(<-[5C-:5]#[O+:6])(<-[6C-:7]#[O+:8])<-[1N@@:9]([C:10]([C:11]([N:12]([C:13]([C:14]([H:37])([H:38])[H:39])([C:15]([H:40])([H:41])[H:42])[H:36])[C:16]([C:17]([H:44])([H:45])[H:46])([C:18]([H:47])([H:48])[H:49])[H:43])([H:34])[H:35])([H:32])[H:33])([H:31])[C:19]([H:50])([H:51])[C:20]([H:52])([H:53])[2N:21]->1([C:22]([C:23]([H:55])([H:56])[H:57])([C:24]([H:58])([H:59])[H:60])[H:54])[C:25]([C:26]([H:62])([H:63])[H:64])([C:27]([H:65])([H:66])[H:67])[H:61])([H:28])([H:29])[H:30]", "smiles3Dx": "C([C:1]#[4N:2]->[Mn+:3]1(<-[3H-:4])(<-[5C-:5]#[O+:6])(<-[6C-:7]#[O+:8])<-[1N@@:9]([C:10]([C:11]([N:12]([C:13]([C:14]([H:37])([H:38])[H:39])([C:15]([H:40])([H:41])[H:42])[H:36])[C:16]([C:17]([H:44])([H:45])[H:46])([C:18]([H:47])([H:48])[H:49])[H:43])([H:34])[H:35])([H:32])[H:33])([H:31])[C:19]([H:50])([H:51])[C:20]([H:52])([H:53])[2N:21]->1([C:22]([C:23]([H:55])([H:56])[H:57])([C:24]([H:58])([H:59])[H:60])[H:54])[C:25]([C:26]([H:62])([H:63])[H:64])([C:27]([H:65])([H:66])[H:67])[H:61])([H:28])([H:29])[H:30]", "dummies": []}
C     -3.3157     0.1281    -3.7132
C     -2.3383     0.0897    -2.6260
N     -1.5215     0.0574    -1.7091
Mn     0.0000     0.0000     0.0000
H     -0.8938     1.4174     0.7401
C      0.9314    -1.7919    -1.0954
O      1.4148    -2.7333    -1.6736
C      1.3567     1.4179    -1.1887
O      2.0689     2.1630    -1.8147
N     -1.2282    -1.5241     1.1884
C     -2.6256    -1.3299     1.0914
C     -3.1078     0.0837     1.4512
N     -4.5212     0.0530     1.9148
C     -4.7860     0.6019     3.2757
C     -4.4325    -0.4447     4.3348
C     -4.0728     1.9408     3.5722
C     -5.5738     0.3812     0.9101
C     -5.6055     1.8685     0.5175
C     -5.4814    -0.5100    -0.3345
C     -0.6784    -1.6105     2.4993
C      0.2942    -0.4473     2.8589
N      1.3499    -0.1176     1.9013
C      2.2683    -1.2559     1.7560
C      3.0203    -1.6521     3.0535
C      3.2948    -1.1455     0.6031
C      1.9592     1.1841     2.3202
C      3.3541     1.5372     1.7543
C      1.0643     2.4269     2.0705
H     -3.8536    -0.8411    -3.7600
H     -4.0430     0.9448    -3.5264
H     -2.7931     0.3093    -4.6748
H     -1.0630    -2.3290     0.7797
H     -2.9313    -1.5471     0.0441
H     -3.1413    -2.0655     1.7535
H     -2.9947     0.7436     0.5702
H     -2.4400     0.4670     2.2360
H     -5.8768     0.7914     3.3951
H     -4.7405    -0.0894     5.3414
H     -3.3414    -0.6410     4.3473
H     -4.9649    -1.3955     4.1192
H     -4.0320     2.5907     2.6767
H     -3.0344     1.7839     3.9339
H     -4.6202     2.4847     4.3713
H     -6.5663     0.1445     1.3556
H     -4.6215     2.2215     0.1495
H     -6.3537     2.0327    -0.2873
H     -5.9223     2.4879     1.3810
H     -4.6114    -0.2302    -0.9606
H     -6.3972    -0.3946    -0.9529
H     -5.4020    -1.5766    -0.0360
H     -0.1340    -2.5765     2.6201
H     -1.4936    -1.6106     3.2567
H      0.7416    -0.6731     3.8502
H     -0.3445     0.4328     3.0033
H      1.6375    -2.1243     1.4860
H      3.8369    -2.3717     2.8282
H      3.4613    -0.7775     3.5674
H      2.3431    -2.1772     3.7575
H      3.4395    -2.1465     0.1426
H      4.3074    -0.8424     0.9345
H      2.9452    -0.4615    -0.1868
H      2.0982     1.1258     3.4257
H      4.1432     0.8928     2.1804
H      3.6538     2.5577     2.0769
H      3.3698     1.5458     0.6495
H      0.0760     2.3956     2.5605
H      0.9465     2.6397     0.9954
H      1.5466     3.3251     2.5133
68
{"conf": 9, "E": 143.37, "rms": -1.0, "geom": "OH", "total_charge": 0, "CA_charge": 1, "smiles": "C[C:1]#[4N:2]->[Mn+:3]1(<-[3H-:4])(<-[5C-:5]#[O+:6])(<-[6C-:7]#[O+:8])<-[1N@H:9]([CH2:10][CH2:11][N:12]([CH:13]([CH3:14])[CH3:15])[CH:16]([CH3:17])[CH3:18])[CH2:19][CH2:20][2N:21]->1([CH:22]([CH3:23])[CH3:24])[CH:25]([CH3:26])[CH3:27]", "smiles3D": "C([C:1]#[4N:2]->[Mn+:3]1(<-[3H-:4])(<-[5C-:5]#[O+:6])(<-[6C-:7]#[O+:8])<-[1N@@:9]([C:10]([C:11]([N:12]([C:13]([C:14]([H:37])([H:38])[H:39])([C:15]([H:40])([H:41])[H:42])[H:36])[C:16]([C:17]([H:44])([H:45])[H:46])([C:18]([H:47])([H:48])[H:49])[H:43])([H:34])[H:35])([H:32])[H:33])([H:31])[C:19]([H:50])([H:51])[C:20]([H:52])([H:53])[2N:21]->1([C:22]([C:23]([H:55])([H:56])[H:57])([C:24]([H:58])([H:59])[H:60])[H:54])[C:25]([C:26]([H:62])([H:63])[H:64])([C:27]([H:65])([H:66])[H:67])[H:61])([H:28])([H:29])[H:30]", "smiles3Dx": "C([C:1]#[4N:2]->[Mn+:3]1(<-[3H-:4])(<-[5C-:5]#[O+:6])(<-[6C-:7]#[O+:8])<-[1N@@:9]([C:10]([C:11]([N:12]([C:13]([C:14]([H:37])([H:38])[H:39])([C:15]([H:40])([H:41])[H:42])[H:36])[C:16]([C:17]([H:44])([H:45])[H:46])([C:18]([H:47])([H:48])[H:49])[H:43])([H:34])[H:35])([H:32])[H:33])([H:31])[C:19]([H:50])([H:51])[C:20]([H:52])([H:53])[2N:21]->1([C:22]([C:23]([H:55])([H:56])[H:57])([C:24]([H:58])([H:59])[H:60])[H:54])[C:25]([C:26]([H:62])([H:63])[H:64])([C:27]([H:65])([H:66])[H:67])[H:61])([H:28])([H:29])[H:30]", "dummies": []}
C     -2.6096    -4.2429    -0.0255
C     -1.8355    -3.0023    -0.0157
N     -1.1841    -1.9602    -0.0031
Mn     0.0000     0.0000     0.0000
H     -0.2922     0.1716     1.8083
C      0.2951    -0.3318    -2.2506
O      0.4500    -0.5070    -3.4335
C     -2.0499     0.9828    -0.3287
O     -3.1295     1.4928    -0.4991
N      1.9980    -1.0550     0.4581
C      1.9572    -1.8404     1.6355
C      1.2468    -3.1936     1.4713
N      1.8948    -4.2445     2.3028
C      1.6080    -4.2359     3.7731
C      0.2029    -3.7399     4.1655
C      2.6837    -3.4343     4.5121
C      1.9160    -5.6063     1.6998
C      0.5147    -6.1228     1.3384
C      2.8607    -5.6624     0.4898
C      2.9705    -0.0326     0.5544
C      2.6317     1.1794    -0.3405
N      1.3973     1.8884    -0.0566
C      1.3818     2.4119     1.3120
C      2.5872     3.3151     1.6914
C      0.0820     3.1492     1.6820
C      1.1151     2.9428    -1.0939
C      1.9787     2.9341    -2.3911
C     -0.3430     3.0138    -1.5482
H     -3.6749    -4.0127    -0.2319
H     -2.2167    -4.9175    -0.8137
H     -2.5226    -4.7391     0.9631
H      2.2033    -1.5841    -0.2611
H      1.4419    -1.2625     2.4319
H      3.0038    -2.0426     1.9704
H      0.1794    -3.0979     1.7243
H      1.2785    -3.4616     0.3989
H      1.6790    -5.2674     4.1847
H      0.0321    -3.9201     5.2485
H      0.0918    -2.6499     3.9859
H     -0.5807    -4.2903     3.6063
H      2.5800    -2.3470     4.3213
H      2.5986    -3.6021     5.6072
H      3.6932    -3.7644     4.1868
H      2.3526    -6.3269     2.4271
H     -0.1363    -6.1327     2.2355
H      0.0444    -5.4988     0.5517
H      0.5839    -7.1643     0.9584
H      3.0696    -6.7210     0.2244
H      3.8249    -5.1702     0.7387
H      2.4243    -5.1720    -0.4041
H      3.9535    -0.4437     0.2190
H      3.1007     0.3148     1.6021
H      2.5713     0.7712    -1.3658
H      3.4912     1.8827    -0.3074
H      1.4184     1.5377     1.9866
H      2.7536     4.1371     0.9693
H      3.5192     2.7201     1.7727
H      2.4292     3.7688     2.6934
H      0.0039     4.1398     1.1892
H      0.0502     3.3237     2.7791
H     -0.7960     2.5261     1.4360
H      1.3261     3.9252    -0.6284
H      1.7289     3.8157    -3.0204
H      1.7873     2.0305    -3.0063
H      3.0607     3.0321    -2.1698
H     -1.0235     3.2407    -0.7132
H     -0.6328     2.1044    -2.1030
H     -0.4788     3.8653    -2.2500
68
{"conf": 10, "E": 150.81, "rms": -1.0, "geom": "OH", "total_charge": 0, "CA_charge": 1, "smiles": "C[C:1]#[4N:2]->[Mn+:3]1(<-[3H-:4])(<-[5C-:5]#[O+:6])(<-[6C-:7]#[O+:8])<-[1N@H:9]([CH2:10][CH2:11][N:12]([CH:13]([CH3:14])[CH3:15])[CH:16]([CH3:17])[CH3:18])[CH2:19][CH2:20][2N:21]->1([CH:22]([CH3:23])[CH3:24])[CH:25]([CH3:26])[CH3:27]", "smiles3D": "C([C:1]#[4N:2]->[Mn+:3]1(<-[3H-:4])(<-[5C-:5]#[O+:6])(<-[6C-:7]#[O+:8])<-[1N@@:9]([C:10]([C:11]([N:12]([C:13]([C:14]([H:37])([H:38])[H:39])([C:15]([H:40])([H:41])[H:42])[H:36])[C:16]([C:17]([H:44])([H:45])[H:46])([C:18]([H:47])([H:48])[H:49])[H:43])([H:34])[H:35])([H:32])[H:33])([H:31])[C:19]([H:50])([H:51])[C:20]([H:52])([H:53])[2N:21]->1([C:22]([C:23]([H:55])([H:56])[H:57])([C:24]([H:58])([H:59])[H:60])[H:54])[C:25]([C:26]([H:62])([H:63])[H:64])([C:27]([H:65])([H:66])[H:67])[H:61])([H:28])([H:29])[H:30]", "smiles3Dx": "C([C:1]#[4N:2]->[Mn+:3]1(<-[3H-:4])(<-[5C-:5]#[O+:6])(<-[6C-:7]#[O+:8])<-[1N@@:9]([C:10]([C:11]([N:12]([C:13]([C:14]([H:37])([H:38])[H:39])([C:15]([H:40])([H:41])[H:42])[H:36])[C:16]([C:17]([H:44])([H:45])[H:46])([C:18]([H:47])([H:48])[H:49])[H:43])([H:34])[H:35])([H:32])[H:33])([H:31])[C:19]([H:50])([H:51])[C:20]([H:52])([H:53])[2N:21]->1([C:22]([C:23]([H:55])([H:56])[H:57])([C:24]([H:58])([H:59])[H:60])[H:54])[C:25]([C:26]([H:62])([H:63])[H:64])([C:27]([H:65])([H:66])[H:67])[H:61])([H:28])([H:29])[H:30]", "dummies": []}
C      1.5173    -4.6949     0.6905
C      1.0660    -3.3191     0.4857
N      0.6909    -2.1619     0.3149
Mn     0.0000     0.0000     0.0000
H      0.3295     0.2592     1.7799
C     -0.3339    -0.6284    -2.1830
O     -0.5093    -0.9662    -3.3273
C     -2.1480    -0.6087     0.5235
O     -3.2778    -0.9278     0.7988
N      2.0765     0.7855    -0.4466
C      3.1184    -0.1112    -0.1230
C      3.2885    -0.4753     1.3670
N      3.9637     0.5931     2.1559
C      3.4354     0.6847     3.5467
C      3.6849     2.0723     4.1567
C      3.9546    -0.4408     4.4583
C      5.4531     0.7295     2.0360
C      5.7993     1.9564     1.1855
C      6.1968    -0.5194     1.5274
C      2.0632     2.0239     0.2024
C      0.8580     2.9482    -0.1914
N     -0.4670     2.2952    -0.2877
C     -1.0886     2.5665    -1.6118
C     -2.4630     1.8796    -1.8219
C     -0.2003     2.2723    -2.8553
C     -1.3770     2.7049     0.8113
C     -1.8801     4.1799     0.7230
C     -0.8435     2.4644     2.2504
H      1.5408    -5.2251    -0.2837
H      0.8192    -5.2146     1.3783
H      2.5350    -4.6871     1.1322
H      2.1332     0.9348    -1.3404
H      2.9169    -1.0538    -0.6789
H      4.0750     0.2975    -0.5051
H      2.2832    -0.6949     1.7633
H      3.8230    -1.4420     1.4580
H      2.3262     0.5911     3.5219
H      4.7523     2.2327     4.4104
H      3.3600     2.8609     3.4451
H      3.0935     2.1843     5.0906
H      3.4211    -0.4096     5.4321
H      5.0406    -0.3431     4.6594
H      3.7632    -1.4310     3.9950
H      5.9051     0.9375     3.0267
H      6.8852     2.1791     1.2632
H      5.5580     1.8005     0.1167
H      5.2392     2.8424     1.5523
H      5.9973    -1.3835     2.1957
H      7.2925    -0.3357     1.5429
H      5.9131    -0.7734     0.4858
H      2.0139     1.8530     1.2898
H      3.0117     2.5659    -0.0195
H      1.1320     3.4401    -1.1454
H      0.8265     3.7643     0.5591
H     -1.2782     3.6590    -1.6574
H     -3.2505     2.3159    -1.1775
H     -2.8303     2.0430    -2.8578
H     -2.4103     0.7950    -1.6445
H     -0.7540     1.7916    -3.6898
H      0.6619     1.6449    -2.6214
H      0.2017     3.2240    -3.2658
H     -2.2742     2.0634     0.7296
H     -2.4394     4.4719     1.6369
H     -1.0510     4.9005     0.5829
H     -2.6158     4.3124    -0.0947
H      0.2480     2.5605     2.3530
H     -1.2791     3.1750     2.9837
H     -1.1790     1.4737     2.6176
68
{"conf": 11, "E": 133.69, "rms": -1.0, "geom": "OH", "total_charge": 0, "CA_charge": 1, "smiles": "C[C:1]#[4N:2]->[Mn+:3]1(<-[3H-:4])(<-[5C-:5]#[O+:6])(<-[6C-:7]#[O+:8])<-[1N@H:9]([CH2:10][CH2:11][N:12]([CH:13]([CH3:14])[CH3:15])[CH:16]([CH3:17])[CH3:18])[CH2:19][CH2:20][2N:21]->1([CH:22]([CH3:23])[CH3:24])[CH:25]([CH3:26])[CH3:27]", "smiles3D": "C([C:1]#[4N:2]->[Mn+:3]1(<-[3H-:4])(<-[5C-:5]#[O+:6])(<-[6C-:7]#[O+:8])<-[1N@@:9]([C:10]([C:11]([N:12]([C:13]([C:14]([H:37])([H:38])[H:39])([C:15]([H:40])([H:41])[H:42])[H:36])[C:16]([C:17]([H:44])([H:45])[H:46])([C:18]([H:47])([H:48])[H:49])[H:43])([H:34])[H:35])([H:32])[H:33])([H:31])[C:19]([H:50])([H:51])[C:20]([H:52])([H:53])[2N:21]->1([C:22]([C:23]([H:55])([H:56])[H:57])([C:24]([H:58])([H:59])[H:60])[H:54])[C:25]([C:26]([H:62])([H:63])[H:64])([C:27]([H:65])([H:66])[H:67])[H:61])([H:28])([H:29])[H:30]", "smiles3Dx": "C([C:1]#[4N:2]->[Mn+:3]1(<-[3H-:4])(<-[5C-:5]#[O+:6])(<-[6C-:7]#[O+:8])<-[1N@@:9]([C:10]([C:11]([N:12]([C:13]([C:14]([H:37])([H:38])[H:39])([C:15]([H:40])([H:41])[H:42])[H:36])[C:16]([C:17]([H:44])([H:45])[H:46])([C:18]([H:47])([H:48])[H:49])[H:43])([H:34])[H:35])([H:32])[H:33])([H:31])[C:19]([H:50])([H:51])[C:20]([H:52])([H:53])[2N:21]->1([C:22]([C:23]([H:55])([H:56])[H:57])([C:24]([H:58])([H:59])[H:60])[H:54])[C:25]([C:26]([H:62])([H:63])[H:64])([C:27]([H:65])([H:66])[H:67])[H:61])([H:28])([H:29])[H:30]", "dummies": []}
C      1.1638    -4.1279    -2.5337
C      0.8155    -2.9188    -1.7882
N      0.5272    -1.9014    -1.1630
Mn     0.0000     0.0000     0.0000
H      1.0182    -0.6364     1.3938
C     -1.1924     0.6646    -1.8471
O     -1.8179     1.0143    -2.8170
C     -1.8676    -1.0691     0.7892
O     -2.8491    -1.6363     1.2007
N      1.8221     1.0877    -0.8219
C      2.9661     0.3316    -0.5247
C      4.2256     0.7783    -1.2892
N      4.0953     0.4515    -2.7300
C      4.9954    -0.6054    -3.2753
C      6.4775    -0.4536    -2.8703
C      4.4687    -1.9878    -2.8820
C      3.8079     1.6173    -3.6092
C      5.0721     2.3326    -4.1053
C      2.9015     1.2087    -4.7777
C      1.8054     2.3944    -0.2814
C      0.3795     2.8535     0.1369
N     -0.3508     2.0264     1.0907
C      0.3285     1.9625     2.3913
C      0.3470     3.2851     3.1915
C     -0.1383     0.8308     3.3323
C     -1.7957     2.3652     1.0660
C     -2.1165     3.8829     0.9117
C     -2.6818     1.8391     2.2172
H      2.1671    -4.4802    -2.2170
H      1.1786    -3.9006    -3.6195
H      0.4120    -4.9178    -2.3303
H      1.7116     1.1292    -1.7290
H      3.1733     0.3777     0.5685
H      2.7584    -0.7261    -0.7807
H      4.4048     1.8630    -1.1280
H      5.0832     0.2585    -0.8214
H      4.9701    -0.5805    -4.3846
H      6.7976     0.6057    -2.8775
H      7.1163    -1.0095    -3.5894
H      6.6764    -0.8763    -1.8631
H      4.5180    -2.1324    -1.7822
H      3.4136    -2.0944    -3.2115
H      5.0709    -2.7820    -3.3730
H      3.2258     2.3727    -3.0394
H      5.6921     2.6534    -3.2423
H      4.7889     3.2431    -4.6753
H      5.6712     1.6813    -4.7750
H      3.4439     0.5949    -5.5255
H      2.0330     0.6296    -4.3976
H      2.5165     2.1151    -5.2920
H      2.1717     3.1037    -1.0599
H      2.4895     2.4919     0.5873
H     -0.2118     2.8964    -0.8020
H      0.4629     3.8906     0.5184
H      1.3830     1.7184     2.1759
H      0.8222     4.1094     2.6276
H      0.9571     3.1501     4.1108
H     -0.6639     3.5928     3.5154
H      0.7272     0.4661     3.9271
H     -0.8923     1.1661     4.0730
H     -0.5335    -0.0312     2.7751
H     -2.1807     1.8749     0.1530
H     -3.2069     4.0710     1.0167
H     -1.8524     4.2579    -0.0980
H     -1.5936     4.4949     1.6698
H     -3.7510     1.9708     1.9432
H     -2.5296     2.4093     3.1536
H     -2.5687     0.7625     2.3999
68
{"conf": 12, "E": 140.89, "rms": -1.0, "geom": "OH", "total_charge": 0, "CA_charge": 1, "smiles": "C[C:1]#[4N:2]->[Mn+:3]1(<-[3H-:4])(<-[5C-:5]#[O+:6])(<-[6C-:7]#[O+:8])<-[1N@H:9]([CH2:10][CH2:11][N:12]([CH:13]([CH3:14])[CH3:15])[CH:16]([CH3:17])[CH3:18])[CH2:19][CH2:20][2N:21]->1([CH:22]([CH3:23])[CH3:24])[CH:25]([CH3:26])[CH3:27]", "smiles3D": "C([C:1]#[4N:2]->[Mn+:3]1(<-[3H-:4])(<-[5C-:5]#[O+:6])(<-[6C-:7]#[O+:8])<-[1N@@:9]([C:10]([C:11]([N:12]([C:13]([C:14]([H:37])([H:38])[H:39])([C:15]([H:40])([H:41])[H:42])[H:36])[C:16]([C:17]([H:44])([H:45])[H:46])([C:18]([H:47])([H:48])[H:49])[H:43])([H:34])[H:35])([H:32])[H:33])([H:31])[C:19]([H:50])([H:51])[C:20]([H:52])([H:53])[2N:21]->1([C:22]([C:23]([H:55])([H:56])[H:57])([C:24]([H:58])([H:59])[H:60])[H:54])[C:25]([C:26]([H:62])([H:63])[H:64])([C:27]([H:65])([H:66])[H:67])[H:61])([H:28])([H:29])[H:30]", "smiles3Dx": "C([C:1]#[4N:2]->[Mn+:3]1(<-[3H-:4])(<-[5C-:5]#[O+:6])(<-[6C-:7]#[O+:8])<-[1N@@:9]([C:10]([C:11]([N:12]([C:13]([C:14]([H:37])([H:38])[H:39])([C:15]([H:40])([H:41])[H:42])[H:36])[C:16]([C:17]([H:44])([H:45])[H:46])([C:18]([H:47])([H:48])[H:49])[H:43])([H:34])[H:35])([H:32])[H:33])([H:31])[C:19]([H:50])([H:51])[C:20]([H:52])([H:53])[2N:21]->1([C:22]([C:23]([H:55])([H:56])[H:57])([C:24]([H:58])([H:59])[H:60])[H:54])[C:25]([C:26]([H:62])([H:63])[H:64])([C:27]([H:65])([H:66])[H:67])[H:61])([H:28])([H:29])[H:30]", "dummies": []}
C     -4.5688    -1.3382    -1.4683
C     -3.2292    -0.9492    -1.0291
N     -2.1027    -0.6201    -0.6656
Mn     0.0000     0.0000     0.0000
H      0.5630    -1.5756    -0.7441
C     -0.9904     1.9230     0.7628
O     -1.5117     2.9339     1.1634
C     -0.4079    -1.0794     1.9846
O     -0.6242    -1.6486     3.0255
N      0.4557     0.9710    -2.0032
C     -0.0806     0.1974    -3.0430
C      0.1179     0.8223    -4.4346
N     -0.7295     0.1159    -5.4291
C     -0.0417    -0.8091    -6.3726
C      0.8297    -0.0816    -7.4097
C      0.7659    -1.8822    -5.6278
C     -1.8660     0.8815    -6.0133
C     -1.4900     2.2957    -6.5067
C     -3.0187     0.9502    -5.0070
C      1.8525     1.0526    -1.9819
C      2.3288     1.6930    -0.6632
N      2.1662     0.8449     0.5191
C      2.0745     1.7186     1.7076
C      3.4030     2.4420     2.0594
C      1.5436     1.0137     2.9778
C      3.2228    -0.2025     0.6960
C      2.7610    -1.6163     0.3709
C      4.5688     0.0276    -0.0412
H     -5.3057    -1.0811    -0.6799
H     -4.8222    -0.7964    -2.4028
H     -4.5933    -2.4312    -1.6563
H      0.0842     1.8099    -2.0138
H      0.3716    -0.8171    -3.0280
H     -1.1682     0.0908    -2.8646
H      1.1898     0.7800    -4.7107
H     -0.1401     1.8946    -4.3523
H     -0.8145    -1.3752    -6.9395
H      0.1894     0.4810    -8.1191
H      1.5498     0.6125    -6.9319
H      1.4038    -0.8190    -8.0103
H      1.1180    -2.6563    -6.3428
H      0.1237    -2.3832    -4.8730
H      1.6556    -1.4488    -5.1255
H     -2.2669     0.3330    -6.8953
H     -2.2178     2.6259    -7.2784
H     -0.4777     2.3191    -6.9536
H     -1.5232     3.0407    -5.6838
H     -2.7309     1.5463    -4.1153
H     -3.2948    -0.0743    -4.6780
H     -3.9092     1.4203    -5.4766
H      2.3000     0.0434    -2.0780
H      2.2067     1.6832    -2.8289
H      1.7279     2.6212    -0.5496
H      3.3762     2.0180    -0.7951
H      1.3445     2.5241     1.4923
H      3.8175     2.9805     1.1857
H      3.2120     3.2111     2.8386
H      4.1705     1.7498     2.4604
H      1.8048    -0.0584     3.0335
H      0.4419     1.1179     3.0290
H      1.9252     1.4970     3.9029
H      3.4971    -0.2401     1.7679
H      3.5240    -2.3454     0.7210
H      1.8453    -1.8573     0.9365
H      2.6664    -1.7709    -0.7220
H      5.2962    -0.7638     0.2421
H      4.4524    -0.0115    -1.1438
H      5.0310     0.9895     0.2590
68
{"conf": 13, "E": 164.4, "rms": -1.0, "geom": "OH", "total_charge": 0, "CA_charge": 1, "smiles": "C[C:1]#[4N:2]->[Mn+:3]1(<-[3H-:4])(<-[5C-:5]#[O+:6])(<-[6C-:7]#[O+:8])<-[1N@H:9]([CH2:10][CH2:11][N:12]([CH:13]([CH3:14])[CH3:15])[CH:16]([CH3:17])[CH3:18])[CH2:19][CH2:20][2N:21]->1([CH:22]([CH3:23])[CH3:24])[CH:25]([CH3:26])[CH3:27]", "smiles3D": "C([C:1]#[4N:2]->[Mn+:3]1(<-[3H-:4])(<-[5C-:5]#[O+:6])(<-[6C-:7]#[O+:8])<-[1N@@:9]([C:10]([C:11]([N:12]([C:13]([C:14]([H:37])([H:38])[H:39])([C:15]([H:40])([H:41])[H:42])[H:36])[C:16]([C:17]([H:44])([H:45])[H:46])([C:18]([H:47])([H:48])[H:49])[H:43])([H:34])[H:35])([H:32])[H:33])([H:31])[C:19]([H:50])([H:51])[C:20]([H:52])([H:53])[2N:21]->1([C:22]([C:23]([H:55])([H:56])[H:57])([C:24]([H:58])([H:59])[H:60])[H:54])[C:25]([C:26]([H:62])([H:63])[H:64])([C:27]([H:65])([H:66])[H:67])[H:61])([H:28])([H:29])[H:30]", "smiles3Dx": "C([C:1]#[4N:2]->[Mn+:3]1(<-[3H-:4])(<-[5C-:5]#[O+:6])(<-[6C-:7]#[O+:8])<-[1N@@:9]([C:10]([C:11]([N:12]([C:13]([C:14]([H:37])([H:38])[H:39])([C:15]([H:40])([H:41])[H:42])[H:36])[C:16]([C:17]([H:44])([H:45])[H:46])([C:18]([H:47])([H:48])[H:49])[H:43])([H:34])[H:35])([H:32])[H:33])([H:31])[C:19]([H:50])([H:51])[C:20]([H:52])([H:53])[2N:21]->1([C:22]([C:23]([H:55])([H:56])[H:57])([C:24]([H:58])([H:59])[H:60])[H:54])[C:25]([C:26]([H:62])([H:63])[H:64])([C:27]([H:65])([H:66])[H:67])[H:61])([H:28])([H:29])[H:30]", "dummies": []}
C      4.9738    -0.2108     0.2114
C      3.5140    -0.1490     0.1467
N      2.2877    -0.0971     0.0948
Mn     0.0000     0.0000     0.0000
H      0.0582    -1.8223    -0.1944
C      0.2621     2.2549     0.3419
O      0.4073     3.4380     0.5252
C      0.1847     0.2304    -2.2765
O      0.2862     0.3514    -3.4721
N     -0.2536    -0.3133     2.2198
C      0.9400    -0.7955     2.7739
C      0.8796    -1.0741     4.2987
N      0.0643    -0.0768     5.0541
C      0.7412     1.2668     5.0536
C     -0.2717     2.4211     4.9601
C      1.7652     1.4793     6.1861
C     -0.3685    -0.5711     6.4109
C     -1.0124    -1.9791     6.3708
C     -1.4028     0.3770     7.0546
C     -1.3387    -1.1882     2.2508
C     -2.5981    -0.6994     1.4667
N     -2.3667    -0.0110     0.1557
C     -3.0088    -0.8438    -0.9092
C     -3.2670    -0.2133    -2.2984
C     -2.2790    -2.1786    -1.1548
C     -2.9279     1.3754     0.1683
C     -2.4054     2.2659    -0.9927
C     -2.7673     2.1997     1.4865
H      5.4006     0.7495    -0.1442
H      5.2896    -0.3905     1.2596
H      5.3377    -1.0383    -0.4317
H     -0.4759     0.4772     2.6055
H      1.7381    -0.0502     2.5810
H      1.2300    -1.7346     2.2499
H      0.4529    -2.0892     4.3654
H      1.9100    -1.1334     4.7119
H      1.3389     1.3841     4.1289
H     -0.5843     2.7952     5.9534
H     -1.1705     2.1052     4.3906
H      0.1851     3.2833     4.4274
H      1.2819     1.5931     7.1756
H      2.3477     2.4055     5.9924
H      2.4798     0.6313     6.2271
H      0.5079    -0.6507     7.0898
H     -1.5290    -2.2175     7.3250
H     -0.2412    -2.7703     6.2682
H     -1.7547    -2.0518     5.5497
H     -2.1750     0.6723     6.3128
H     -0.9185     1.2733     7.4802
H     -1.9155    -0.0985     7.9178
H     -1.6402    -1.3604     3.3067
H     -1.0224    -2.1642     1.8247
H     -3.2307    -1.6053     1.3343
H     -3.1737    -0.0722     2.1573
H     -4.0279    -1.1046    -0.5339
H     -4.0667     0.5504    -2.2491
H     -3.6724    -0.9828    -2.9910
H     -2.3556     0.1790    -2.7755
H     -2.9535    -2.8734    -1.7006
H     -1.3871    -2.0308    -1.7960
H     -2.0053    -2.6963    -0.2182
H     -4.0279     1.2670     0.0191
H     -2.0394     3.2634    -0.6727
H     -1.5686     1.7919    -1.5092
H     -3.2111     2.4922    -1.7199
H     -1.7809     2.0566     1.9489
H     -2.9066     3.2886     1.3167
H     -3.5659     1.9671     2.2209
68
{"conf": 14, "E": 146.31, "rms": -1.0, "geom": "OH", "total_charge": 0, "CA_charge": 1, "smiles": "C[C:1]#[4N:2]->[Mn+:3]1(<-[3H-:4])(<-[5C-:5]#[O+:6])(<-[6C-:7]#[O+:8])<-[1N@H:9]([CH2:10][CH2:11][N:12]([CH:13]([CH3:14])[CH3:15])[CH:16]([CH3:17])[CH3:18])[CH2:19][CH2:20][2N:21]->1([CH:22]([CH3:23])[CH3:24])[CH:25]([CH3:26])[CH3:27]", "smiles3D": "C([C:1]#[4N:2]->[Mn+:3]1(<-[3H-:4])(<-[5C-:5]#[O+:6])(<-[6C-:7]#[O+:8])<-[1N@@:9]([C:10]([C:11]([N:12]([C:13]([C:14]([H:37])([H:38])[H:39])([C:15]([H:40])([H:41])[H:42])[H:36])[C:16]([C:17]([H:44])([H:45])[H:46])([C:18]([H:47])([H:48])[H:49])[H:43])([H:34])[H:35])([H:32])[H:33])([H:31])[C:19]([H:50])([H:51])[C:20]([H:52])([H:53])[2N:21]->1([C:22]([C:23]([H:55])([H:56])[H:57])([C:24]([H:58])([H:59])[H:60])[H:54])[C:25]([C:26]([H:62])([H:63])[H:64])([C:27]([H:65])([H:66])[H:67])[H:61])([H:28])([H:29])[H:30]", "smiles3Dx": "C([C:1]#[4N:2]->[Mn+:3]1(<-[3H-:4])(<-[5C-:5]#[O+:6])(<-[6C-:7]#[O+:8])<-[1N@@:9]([C:10]([C:11]([N:12]([C:13]([C:14]([H:37])([H:38])[H:39])([C:15]([H:40])([H:41])[H:42])[H:36])[C:16]([C:17]([H:44])([H:45])[H:46])([C:18]([H:47])([H:48])[H:49])[H:43])([H:34])[H:35])([H:32])[H:33])([H:31])[C:19]([H:50])([H:51])[C:20]([H:52])([H:53])[2N:21]->1([C:22]([C:23]([H:55])([H:56])[H:57])([C:24]([H:58])([H:59])[H:60])[H:54])[C:25]([C:26]([H:62])([H:63])[H:64])([C:27]([H:65])([H:66])[H:67])[H:61])([H:28])([H:29])[H:30]", "dummies": []}
C     -0.9639     4.0190    -2.7802
C     -0.6794     2.8382    -1.9653
N     -0.4412     1.8469    -1.2800
Mn     0.0000     0.0000     0.0000
H      1.1656     1.0509     0.9576
C     -1.5770    -1.0651    -1.2854
O     -2.4072    -1.6203    -1.9614
C      1.6744    -0.5780    -1.4570
O      2.5541    -0.8804    -2.2244
N     -1.6635     0.5093     1.4787
C     -1.3924     1.7798     2.0128
C     -2.6104     2.4537     2.6781
N     -2.9520     1.8072     3.9804
C     -2.5496     2.6600     5.1519
C     -2.8504     2.0019     6.5136
C     -1.0329     2.9603     5.1329
C     -4.3705     1.3206     3.9557
C     -5.4123     2.4280     4.1975
C     -4.5983     0.0906     4.8526
C     -1.7512    -0.5516     2.4234
C     -1.0622    -1.8676     1.9494
N      0.3131    -1.7721     1.4770
C      1.1820    -1.2548     2.5454
C      2.5931    -0.8053     2.0958
C      1.3126    -2.1777     3.7837
C      0.7196    -3.0867     0.8901
C      0.0253    -3.4541    -0.4416
C      2.2324    -3.3321     0.6691
H     -1.5127     4.7655    -2.1700
H     -0.0107     4.4610    -3.1362
H     -1.5842     3.7259    -3.6520
H     -2.4404     0.5475     0.9929
H     -0.5573     1.7190     2.7404
H     -1.0586     2.4276     1.1764
H     -2.4107     3.5409     2.7976
H     -3.4436     2.4313     1.9421
H     -3.0852     3.6348     5.1138
H     -3.9228     2.0719     6.7688
H     -2.5103     0.9450     6.5241
H     -2.3300     2.5347     7.3383
H     -0.7388     3.5799     4.2631
H     -0.4524     2.0128     5.1226
H     -0.7365     3.5443     6.0306
H     -4.5897     0.9211     2.9385
H     -5.2291     3.2841     3.5152
H     -6.4305     2.0348     3.9906
H     -5.3960     2.7963     5.2412
H     -5.3985    -0.5477     4.4190
H     -3.6750    -0.5224     4.9185
H     -4.9377     0.3604     5.8707
H     -1.3320    -0.2628     3.4116
H     -2.8293    -0.7833     2.5881
H     -1.6932    -2.2483     1.1333
H     -1.1271    -2.6065     2.7769
H      0.7104    -0.3245     2.9050
H      2.8648     0.1369     2.6201
H      2.6282    -0.5934     1.0153
H      3.3936    -1.5247     2.3607
H      0.3649    -2.2033     4.3582
H      2.0820    -1.7798     4.4801
H      1.5931    -3.2131     3.5159
H      0.3987    -3.8634     1.6229
H      0.3276    -2.7744    -1.2556
H      0.3343    -4.4738    -0.7579
H     -1.0732    -3.5333    -0.3697
H      2.6937    -2.5659     0.0217
H      2.7767    -3.4489     1.6220
H      2.3969    -4.3073     0.1621
68
{"conf": 15, "E": 136.58, "rms": -1.0, "geom": "OH", "total_charge": 0, "CA_charge": 1, "smiles": "C[C:1]#[4N:2]->[Mn+:3]1(<-[3H-:4])(<-[5C-:5]#[O+:6])(<-[6C-:7]#[O+:8])<-[1N@H:9]([CH2:10][CH2:11][N:12]([CH:13]([CH3:14])[CH3:15])[CH:16]([CH3:17])[CH3:18])[CH2:19][CH2:20][2N:21]->1([CH:22]([CH3:23])[CH3:24])[CH:25]([CH3:26])[CH3:27]", "smiles3D": "C([C:1]#[4N:2]->[Mn+:3]1(<-[3H-:4])(<-[5C-:5]#[O+:6])(<-[6C-:7]#[O+:8])<-[1N@@:9]([C:10]([C:11]([N:12]([C:13]([C:14]([H:37])([H:38])[H:39])([C:15]([H:40])([H:41])[H:42])[H:36])[C:16]([C:17]([H:44])([H:45])[H:46])([C:18]([H:47])([H:48])[H:49])[H:43])([H:34])[H:35])([H:32])[H:33])([H:31])[C:19]([H:50])([H:51])[C:20]([H:52])([H:53])[2N:21]->1([C:22]([C:23]([H:55])([H:56])[H:57])([C:24]([H:58])([H:59])[H:60])[H:54])[C:25]([C:26]([H:62])([H:63])[H:64])([C:27]([H:65])([H:66])[H:67])[H:61])([H:28])([H:29])[H:30]", "smiles3Dx": "C([C:1]#[4N:2]->[Mn+:3]1(<-[3H-:4])(<-[5C-:5]#[O+:6])(<-[6C-:7]#[O+:8])<-[1N@@:9]([C:10]([C:11]([N:12]([C:13]([C:14]([H:37])([H:38])[H:39])([C:15]([H:40])([H:41])[H:42])[H:36])[C:16]([C:17]([H:44])([H:45])[H:46])([C:18]([H:47])([H:48])[H:49])[H:43])([H:34])[H:35])([H:32])[H:33])([H:31])[C:19]([H:50])([H:51])[C:20]([H:52])([H:53])[2N:21]->1([C:22]([C:23]([H:55])([H:56])[H:57])([C:24]([H:58])([H:59])[H:60])[H:54])[C:25]([C:26]([H:62])([H:63])[H:64])([C:27]([H:65])([H:66])[H:67])[H:61])([H:28])([H:29])[H:30]", "dummies": []}
C     -4.0273    -1.8290    -2.2926
C     -2.8484    -1.2975    -1.6097
N     -1.8559    -0.8475    -1.0424
Mn     0.0000     0.0000     0.0000
H      1.0325    -1.1541    -0.9934
C     -1.3976     1.3823     1.1807
O     -2.1317     2.1098     1.8019
C     -0.2444    -1.6848     1.5408
O     -0.3747    -2.5721     2.3471
N      0.2600     1.5861    -1.6248
C      0.1327     0.9852    -2.8858
C      0.1508     1.9977    -4.0458
N     -0.2140     1.3232    -5.3123
C      0.6335     1.6330    -6.4983
C      0.9724     3.1305    -6.6613
C      1.9137     0.7947    -6.4441
C     -1.6820     1.2153    -5.5417
C     -2.0173    -0.0928    -6.2676
C     -2.2863     2.4268    -6.2684
C      1.5075     2.1868    -1.3779
C      1.7541     2.3282     0.1427
N      1.8767     1.0817     0.8963
C      1.7372     1.4013     2.3469
C      1.1788     0.2961     3.2606
C      3.0168     1.9656     2.9995
C      3.0361     0.2852     0.4542
C      4.4048     1.0088     0.3159
C      3.2644    -1.0203     1.2279
H     -4.9442    -1.4293    -1.8128
H     -4.0042    -1.5233    -3.3591
H     -4.0262    -2.9363    -2.2248
H     -0.4078     2.2062    -1.5147
H      0.9503     0.2450    -3.0374
H     -0.8282     0.4390    -2.9093
H      1.1753     2.4158    -4.0910
H     -0.5452     2.8372    -3.8309
H      0.1102     1.3216    -7.4267
H      1.3372     3.3161    -7.6941
H      1.7747     3.4525    -5.9657
H      0.0848     3.7698    -6.4951
H      1.6540    -0.2834    -6.3793
H      2.5292     1.0647    -5.5602
H      2.5173     0.9551    -7.3631
H     -2.2065     1.1528    -4.5624
H     -1.6657    -0.0789    -7.3195
H     -3.1166    -0.2544    -6.2705
H     -1.5423    -0.9478    -5.7408
H     -2.0760     3.3580    -5.7031
H     -3.3899     2.3145    -6.3289
H     -1.8969     2.5209    -7.3031
H      1.5128     3.2082    -1.8266
H      2.3358     1.6108    -1.8384
H      2.6477     2.9644     0.2961
H      0.8830     2.9038     0.5207
H      0.9862     2.2167     2.4392
H      0.0881     0.2050     3.1137
H      1.6715    -0.6813     3.1778
H      1.2788     0.5980     4.3259
H      2.7600     2.4397     3.9716
H      3.7574     1.1728     3.2192
H      3.4684     2.7642     2.3804
H      2.7774    -0.0380    -0.5667
H      4.8453     1.3211     1.2770
H      5.1379     0.3103    -0.1422
H      4.3646     1.8679    -0.3806
H      2.3360    -1.6147     1.2666
H      3.6752    -0.8443     2.2403
H      4.0050    -1.6491     0.6880
68
{"conf": 16, "E": 158.5, "rms": -1.0, "geom": "OH", "total_charge": 0, "CA_charge": 1, "smiles": "C[C:1]#[4N:2]->[Mn+:3]1(<-[3H-:4])(<-[5C-:5]#[O+:6])(<-[6C-:7]#[O+:8])<-[1N@H:9]([CH2:10][CH2:11][N:12]([CH:13]([CH3:14])[CH3:15])[CH:16]([CH3:17])[CH3:18])[CH2:19][CH2:20][2N:21]->1([CH:22]([CH3:23])[CH3:24])[CH:25]([CH3:26])[CH3:27]", "smiles3D": "C([C:1]#[4N:2]->[Mn+:3]1(<-[3H-:4])(<-[5C-:5]#[O+:6])(<-[6C-:7]#[O+:8])<-[1N@@:9]([C:10]([C:11]([N:12]([C:13]([C:14]([H:37])([H:38])[H:39])([C:15]([H:40])([H:41])[H:42])[H:36])[C:16]([C:17]([H:44])([H:45])[H:46])([C:18]([H:47])([H:48])[H:49])[H:43])([H:34])[H:35])([H:32])[H:33])([H:31])[C:19]([H:50])([H:51])[C:20]([H:52])([H:53])[2N:21]->1([C:22]([C:23]([H:55])([H:56])[H:57])([C:24]([H:58])([H:59])[H:60])[H:54])[C:25]([C:26]([H:62])([H:63])[H:64])([C:27]([H:65])([H:66])[H:67])[H:61])([H:28])([H:29])[H:30]", "smiles3Dx": "C([C:1]#[4N:2]->[Mn+:3]1(<-[3H-:4])(<-[5C-:5]#[O+:6])(<-[6C-:7]#[O+:8])<-[1N@@:9]([C:10]([C:11]([N:12]([C:13]([C:14]([H:37])([H:38])[H:39])([C:15]([H:40])([H:41])[H:42])[H:36])[C:16]([C:17]([H:44])([H:45])[H:46])([C:18]([H:47])([H:48])[H:49])[H:43])([H:34])[H:35])([H:32])[H:33])([H:31])[C:19]([H:50])([H:51])[C:20]([H:52])([H:53])[2N:21]->1([C:22]([C:23]([H:55])([H:56])[H:57])([C:24]([H:58])([H:59])[H:60])[H:54])[C:25]([C:26]([H:62])([H:63])[H:64])([C:27]([H:65])([H:66])[H:67])[H:61])([H:28])([H:29])[H:30]", "dummies": []}
C      2.3848     3.8923    -1.9929
C      1.6761     2.7523    -1.4126
N      1.0855     1.7930    -0.9226
Mn     0.0000     0.0000     0.0000
H      1.3006    -1.0330    -0.7723
C     -1.4318     1.5539     0.8909
O     -2.1800     2.3778     1.3557
C     -1.2419    -0.1680    -1.9250
O     -1.8929    -0.2549    -2.9364
N      1.3115     0.1089     1.8498
C      2.6436    -0.0952     1.4460
C      3.6641     0.5887     2.3788
N      5.0407     0.0271     2.2569
C      5.7029     0.2162     0.9233
C      5.3564    -0.9186    -0.0508
C      5.4864     1.6059     0.2952
C      5.9858     0.3793     3.3692
C      6.8624    -0.8431     3.6837
C      5.3361     0.8571     4.6861
C      0.8093    -0.8299     2.7805
C      0.0896    -2.0721     2.1496
N     -0.9515    -1.8329     1.1422
C     -2.2723    -1.5534     1.7915
C     -2.2990    -0.8015     3.1480
C     -3.2760    -0.8325     0.8573
C     -1.0382    -3.0603     0.2790
C     -2.3426    -3.2723    -0.5372
C      0.1224    -3.2343    -0.7272
H      2.3125     3.8487    -3.0990
H      1.9285     4.8356    -1.6287
H      3.4516     3.8563    -1.6900
H      1.2216     0.9573     2.1886
H      2.8689    -1.1850     1.3886
H      2.7456     0.3348     0.4351
H      3.2651     0.4036     3.3915
H      3.6590     1.6889     2.2256
H      6.8067     0.1302     1.0415
H      4.3834    -0.7655    -0.5539
H      5.3433    -1.8912     0.4855
H      6.1274    -0.9758    -0.8493
H      6.1600     1.7305    -0.5794
H      4.4468     1.7456    -0.0605
H      5.7294     2.4009     1.0311
H      6.6566     1.2110     3.0526
H      7.6096    -0.5955     4.4679
H      7.4182    -1.1817     2.7858
H      6.2312    -1.6852     4.0404
H      6.1243     1.0914     5.4336
H      4.6811     0.0704     5.1186
H      4.7614     1.7939     4.5267
H      0.1231    -0.3103     3.4667
H      1.6444    -1.2153     3.4107
H     -0.3395    -2.6791     2.9778
H      0.8981    -2.6858     1.7178
H     -2.7119    -2.5495     2.0276
H     -3.3508    -0.7199     3.4997
H     -1.9179     0.2318     3.0657
H     -1.7879    -1.3599     3.9567
H     -4.1406    -1.4866     0.6206
H     -2.7977    -0.5271    -0.0736
H     -3.7172     0.0836     1.3058
H     -0.9823    -3.9344     0.9730
H     -2.5459    -2.4319    -1.2252
H     -2.2519    -4.1818    -1.1700
H     -3.2165    -3.4840     0.1081
H      0.0028    -2.5532    -1.5925
H      0.0929    -4.2658    -1.1407
H      1.1327    -3.1414    -0.2921
68
{"conf": 17, "E": 146.29, "rms": -1.0, "geom": "OH", "total_charge": 0, "CA_charge": 1, "smiles": "C[C:1]#[4N:2]->[Mn+:3]1(<-[3H-:4])(<-[5C-:5]#[O+:6])(<-[6C-:7]#[O+:8])<-[1N@H:9]([CH2:10][CH2:11][N:12]([CH:13]([CH3:14])[CH3:15])[CH:16]([CH3:17])[CH3:18])[CH2:19][CH2:20][2N:21]->1([CH:22]([CH3:23])[CH3:24])[CH:25]([CH3:26])[CH3:27]", "smiles3D": "C([C:1]#[4N:2]->[Mn+:3]1(<-[3H-:4])(<-[5C-:5]#[O+:6])(<-[6C-:7]#[O+:8])<-[1N@@:9]([C:10]([C:11]([N:12]([C:13]([C:14]([H:37])([H:38])[H:39])([C:15]([H:40])([H:41])[H:42])[H:36])[C:16]([C:17]([H:44])([H:45])[H:46])([C:18]([H:47])([H:48])[H:49])[H:43])([H:34])[H:35])([H:32])[H:33])([H:31])[C:19]([H:50])([H:51])[C:20]([H:52])([H:53])[2N:21]->1([C:22]([C:23]([H:55])([H:56])[H:57])([C:24]([H:58])([H:59])[H:60])[H:54])[C:25]([C:26]([H:62])([H:63])[H:64])([C:27]([H:65])([H:66])[H:67])[H:61])([H:28])([H:29])[H:30]", "smiles3Dx": "C([C:1]#[4N:2]->[Mn+:3]1(<-[3H-:4])(<-[5C-:5]#[O+:6])(<-[6C-:7]#[O+:8])<-[1N@@:9]([C:10]([C:11]([N:12]([C:13]([C:14]([H:37])([H:38])[H:39])([C:15]([H:40])([H:41])[H:42])[H:36])[C:16]([C:17]([H:44])([H:45])[H:46])([C:18]([H:47])([H:48])[H:49])[H:43])([H:34])[H:35])([H:32])[H:33])([H:31])[C:19]([H:50])([H:51])[C:20]([H:52])([H:53])[2N:21]->1([C:22]([C:23]([H:55])([H:56])[H:57])([C:24]([H:58])([H:59])[H:60])[H:54])[C:25]([C:26]([H:62])([H:63])[H:64])([C:27]([H:65])([H:66])[H:67])[H:61])([H:28])([H:29])[H:30]", "dummies": []}
C      0.2758    -3.7533     3.2656
C      0.1956    -2.6533     2.3050
N      0.1277    -1.7284     1.4993
Mn     0.0000     0.0000     0.0000
H     -1.7699    -0.4482    -0.1729
C      2.2330     0.2659     0.4727
O      3.4054     0.4003     0.7215
C      0.6460    -1.4198    -1.6851
O      0.9856    -2.1645    -2.5706
N     -0.6286     1.5093     1.5863
C     -1.7482     0.9733     2.2587
C     -1.8561     1.4095     3.7367
N     -2.2732     2.8266     3.8631
C     -1.5555     3.6269     4.8982
C     -1.3097     2.8807     6.2286
C     -0.2348     4.1433     4.3218
C     -3.7496     3.0240     3.7850
C     -4.0896     4.3951     3.1835
C     -4.4757     2.8201     5.1254
C     -0.8455     2.7761     0.9616
C     -1.0198     2.7735    -0.5965
N     -0.2103     1.8702    -1.3964
C     -0.9123     1.4769    -2.6441
C     -1.5651     2.6676    -3.4167
C     -2.0159     0.4137    -2.4846
C      1.1752     2.3333    -1.6673
C      1.4270     3.1659    -2.9555
C      1.8585     3.1244    -0.5243
H      1.3395    -3.9596     3.5034
H     -0.2632    -3.4730     4.1939
H     -0.1884    -4.6609     2.8279
H      0.0740     1.5773     2.1692
H     -1.6510    -0.1283     2.2388
H     -2.6885     1.2322     1.7230
H     -2.5728     0.7428     4.2637
H     -0.8629     1.2289     4.1933
H     -2.1437     4.5333     5.1513
H     -1.0717     3.6164     7.0263
H     -2.2023     2.3105     6.5486
H     -0.4500     2.1823     6.1593
H      0.2803     4.7925     5.0618
H      0.4382     3.3015     4.0552
H     -0.4334     4.7452     3.4098
H     -4.1817     2.2783     3.0821
H     -3.5276     4.5522     2.2402
H     -5.1745     4.4455     2.9489
H     -3.8526     5.2226     3.8828
H     -4.2653     1.8106     5.5336
H     -5.5733     2.8943     4.9708
H     -4.1850     3.5908     5.8689
H     -1.7589     3.2471     1.3833
H     -0.0152     3.4598     1.2264
H     -0.8445     3.8123    -0.9547
H     -2.0913     2.5508    -0.7762
H     -0.1562     1.0149    -3.3165
H     -1.5846     2.4425    -4.5045
H     -2.6147     2.8338    -3.0897
H     -1.0596     3.6334    -3.2752
H     -1.6085    -0.5865    -2.2827
H     -2.7804     0.7030    -1.7370
H     -2.5543     0.2890    -3.4498
H      1.7517     1.3943    -1.7953
H      2.5213     3.3085    -3.0895
H      1.0958     2.6739    -3.8891
H      0.9900     4.1821    -2.8685
H      1.7731     2.6443     0.4580
H      2.9478     3.2107    -0.7280
H      1.4547     4.1568    -0.4551
68
{"conf": 18, "E": 140.97, "rms": -1.0, "geom": "OH", "total_charge": 0, "CA_charge": 1, "smiles": "C[C:1]#[4N:2]->[Mn+:3]1(<-[3H-:4])(<-[5C-:5]#[O+:6])(<-[6C-:7]#[O+:8])<-[1N@H:9]([CH2:10][CH2:11][N:12]([CH:13]([CH3:14])[CH3:15])[CH:16]([CH3:17])[CH3:18])[CH2:19][CH2:20][2N:21]->1([CH:22]([CH3:23])[CH3:24])[CH:25]([CH3:26])[CH3:27]", "smiles3D": "C([C:1]#[4N:2]->[Mn+:3]1(<-[3H-:4])(<-[5C-:5]#[O+:6])(<-[6C-:7]#[O+:8])<-[1N@@:9]([C:10]([C:11]([N:12]([C:13]([C:14]([H:37])([H:38])[H:39])([C:15]([H:40])([H:41])[H:42])[H:36])[C:16]([C:17]([H:44])([H:45])[H:46])([C:18]([H:47])([H:48])[H:49])[H:43])([H:34])[H:35])([H:32])[H:33])([H:31])[C:19]([H:50])([H:51])[C:20]([H:52])([H:53])[2N:21]->1([C:22]([C:23]([H:55])([H:56])[H:57])([C:24]([H:58])([H:59])[H:60])[H:54])[C:25]([C:26]([H:62])([H:63])[H:64])([C:27]([H:65])([H:66])[H:67])[H:61])([H:28])([H:29])[H:30]", "smiles3Dx": "C([C:1]#[4N:2]->[Mn+:3]1(<-[3H-:4])(<-[5C-:5]#[O+:6])(<-[6C-:7]#[O+:8])<-[1N@@:9]([C:10]([C:11]([N:12]([C:13]([C:14]([H:37])([H:38])[H:39])([C:15]([H:40])([H:41])[H:42])[H:36])[C:16]([C:17]([H:44])([H:45])[H:46])([C:18]([H:47])([H:48])[H:49])[H:43])([H:34])[H:35])([H:32])[H:33])([H:31])[C:19]([H:50])([H:51])[C:20]([H:52])([H:53])[2N:21]->1([C:22]([C:23]([H:55])([H:56])[H:57])([C:24]([H:58])([H:59])[H:60])[H:54])[C:25]([C:26]([H:62])([H:63])[H:64])([C:27]([H:65])([H:66])[H:67])[H:61])([H:28])([H:29])[H:30]", "dummies": []}
C      2.7014    -2.1602    -3.5847
C      1.9030    -1.5321    -2.5322
N      1.2349    -1.0011    -1.6485
Mn     0.0000     0.0000     0.0000
H     -1.2650    -1.3215    -0.2049
C      1.7078     1.5273     0.1649
O      2.6061     2.3272     0.2513
C     -1.0469     1.2243    -1.6311
O     -1.5940     1.8659    -2.4934
N      1.0517    -1.2483     1.5760
C      0.7824    -2.6130     1.3441
C      1.9208    -3.5348     1.8181
N      3.0701    -3.4587     0.8699
C      3.2406    -4.7277     0.0834
C      1.9581    -5.0691    -0.7134
C      4.3877    -4.6521    -0.9447
C      4.2803    -2.9095     1.5621
C      5.0568    -3.9548     2.3827
C      5.1847    -2.0994     0.6192
C      0.6092    -0.7382     2.8075
C     -0.8711    -0.2584     2.7436
N     -1.1905     0.8416     1.8368
C     -2.6374     0.8129     1.5082
C     -3.2360     2.0449     0.7964
C     -3.5880     0.4725     2.6986
C     -0.6158     2.1173     2.3021
C     -0.5630     3.2474     1.2516
C     -1.2415     2.7007     3.5918
H      2.4058    -1.7451    -4.5699
H      3.7765    -1.9544    -3.4046
H      2.5287    -3.2559    -3.5789
H      1.9481    -1.0885     1.4852
H     -0.1580    -2.9219     1.8529
H      0.6378    -2.7540     0.2551
H      2.1882    -3.2423     2.8564
H      1.5426    -4.5717     1.9407
H      3.4470    -5.5760     0.7734
H      1.6837    -4.2278    -1.3826
H      2.1124    -5.9767    -1.3355
H      1.0959    -5.2986    -0.0581
H      5.3753    -4.7600    -0.4621
H      4.3328    -5.4942    -1.6677
H      4.3366    -3.7052    -1.5209
H      3.9516    -2.1402     2.2986
H      5.5748    -4.6929     1.7421
H      4.3670    -4.4971     3.0627
H      5.8242    -3.4465     3.0046
H      5.9496    -2.7221     0.1185
H      5.7397    -1.3309     1.1998
H      4.5723    -1.5730    -0.1438
H      0.6863    -1.5255     3.5932
H      1.2625     0.1001     3.1224
H     -1.1906    -0.0138     3.7746
H     -1.4566    -1.1456     2.4223
H     -2.7384    -0.0216     0.7858
H     -3.4089     2.8853     1.4960
H     -4.2311     1.7767     0.3799
H     -2.6453     2.3797    -0.0647
H     -3.3986     1.1059     3.5831
H     -4.6519     0.6096     2.4073
H     -3.5065    -0.5906     3.0022
H      0.4393     1.9117     2.5458
H     -0.4745     2.8540     0.2313
H     -1.4328     3.9327     1.3038
H      0.3297     3.8827     1.4392
H     -0.6603     3.5945     3.9066
H     -2.2832     3.0373     3.4366
H     -1.1999     2.0001     4.4455
68
{"conf": 19, "E": 161.89, "rms": -1.0, "geom": "OH", "total_charge": 0, "CA_charge": 1, "smiles": "C[C:1]#[4N:2]->[Mn+:3]1(<-[3H-:4])(<-[5C-:5]#[O+:6])(<-[6C-:7]#[O+:8])<-[1N@H:9]([CH2:10][CH2:11][N:12]([CH:13]([CH3:14])[CH3:15])[CH:16]([CH3:17])[CH3:18])[CH2:19][CH2:20][2N:21]->1([CH:22]([CH3:23])[CH3:24])[CH:25]([CH3:26])[CH3:27]", "smiles3D": "C([C:1]#[4N:2]->[Mn+:3]1(<-[3H-:4])(<-[5C-:5]#[O+:6])(<-[6C-:7]#[O+:8])<-[1N@@:9]([C:10]([C:11]([N:12]([C:13]([C:14]([H:37])([H:38])[H:39])([C:15]([H:40])([H:41])[H:42])[H:36])[C:16]([C:17]([H:44])([H:45])[H:46])([C:18]([H:47])([H:48])[H:49])[H:43])([H:34])[H:35])([H:32])[H:33])([H:31])[C:19]([H:50])([H:51])[C:20]([H:52])([H:53])[2N:21]->1([C:22]([C:23]([H:55])([H:56])[H:57])([C:24]([H:58])([H:59])[H:60])[H:54])[C:25]([C:26]([H:62])([H:63])[H:64])([C:27]([H:65])([H:66])[H:67])[H:61])([H:28])([H:29])[H:30]", "smiles3Dx": "C([C:1]#[4N:2]->[Mn+:3]1(<-[3H-:4])(<-[5C-:5]#[O+:6])(<-[6C-:7]#[O+:8])<-[1N@@:9]([C:10]([C:11]([N:12]([C:13]([C:14]([H:37])([H:38])[H:39])([C:15]([H:40])([H:41])[H:42])[H:36])[C:16]([C:17]([H:44])([H:45])[H:46])([C:18]([H:47])([H:48])[H:49])[H:43])([H:34])[H:35])([H:32])[H:33])([H:31])[C:19]([H:50])([H:51])[C:20]([H:52])([H:53])[2N:21]->1([C:22]([C:23]([H:55])([H:56])[H:57])([C:24]([H:58])([H:59])[H:60])[H:54])[C:25]([C:26]([H:62])([H:63])[H:64])([C:27]([H:65])([H:66])[H:67])[H:61])([H:28])([H:29])[H:30]", "dummies": []}
C     -4.2193    -2.6293    -0.3044
C     -2.9785    -1.8597    -0.2171
N     -1.9380    -1.2105    -0.1441
Mn     0.0000     0.0000     0.0000
H      0.5905    -0.9480    -1.4571
C     -1.0214     1.0946     1.7405
O     -1.5649     1.6671     2.6523
C      0.8122    -1.5838     1.4518
O      1.2367    -2.4162     2.2143
N     -0.8538     1.6592    -1.3033
C     -1.3857     1.0953    -2.4953
C     -2.9209     1.1885    -2.5707
N     -3.4056     0.5695    -3.8269
C     -3.4388     1.5236    -4.9775
C     -4.7937     2.2013    -5.2146
C     -2.8907     0.8805    -6.2575
C     -4.4875    -0.4372    -3.6118
C     -4.7398    -1.3295    -4.8314
C     -5.8020     0.1469    -3.0562
C      0.1393     2.6680    -1.4622
C      1.3376     2.6224    -0.4451
N      1.9284     1.3297    -0.0875
C      2.8580     0.8393    -1.1466
C      3.1088    -0.6901    -1.0698
C      2.5187     1.1544    -2.6201
C      2.6631     1.4975     1.2181
C      1.7748     1.6344     2.4721
C      3.7463     0.4423     1.5815
H     -4.3347    -3.2501     0.6076
H     -5.0793    -1.9336    -0.3904
H     -4.1850    -3.2858    -1.1980
H     -1.5348     2.0231    -0.8109
H     -0.9674     1.5742    -3.4069
H     -1.1053     0.0248    -2.5183
H     -3.2387     2.2527    -2.5028
H     -3.3309     0.6786    -1.6725
H     -2.7304     2.3584    -4.7702
H     -4.6649     3.0485    -5.9219
H     -5.1905     2.6157    -4.2646
H     -5.5252     1.5053    -5.6692
H     -2.6019     1.6725    -6.9816
H     -3.6392     0.2363    -6.7571
H     -1.9864     0.2788    -6.0247
H     -4.1146    -1.1418    -2.8361
H     -3.7766    -1.6995    -5.2420
H     -5.3086    -0.7961    -5.6179
H     -5.3420    -2.2130    -4.5286
H     -6.4583     0.5379    -3.8575
H     -6.3702    -0.6557    -2.5392
H     -5.6121     0.9531    -2.3189
H      0.5423     2.6765    -2.4855
H     -0.3619     3.6589    -1.3301
H      0.9595     3.1144     0.4657
H      2.1443     3.2810    -0.8419
H      3.8358     1.3432    -0.9689
H      4.1901    -0.9040    -0.9355
H      2.5508    -1.1485    -0.2510
H      2.8054    -1.2346    -1.9908
H      1.5261     0.7484    -2.9005
H      3.2658     0.6743    -3.2897
H      2.6209     2.2367    -2.8372
H      3.2190     2.4624     1.1299
H      1.0497     2.4640     2.4297
H      1.2840     0.6758     2.7180
H      2.4095     1.8874     3.3489
H      4.5951     0.4311     0.8726
H      4.2203     0.7081     2.5512
H      3.3200    -0.5687     1.7153
68
{"conf": 20, "E": 151.35, "rms": -1.0, "geom": "OH", "total_charge": 0, "CA_charge": 1, "smiles": "C[C:1]#[4N:2]->[Mn+:3]1(<-[3H-:4])(<-[5C-:5]#[O+:6])(<-[6C-:7]#[O+:8])<-[1N@H:9]([CH2:10][CH2:11][N:12]([CH:13]([CH3:14])[CH3:15])[CH:16]([CH3:17])[CH3:18])[CH2:19][CH2:20][2N:21]->1([CH:22]([CH3:23])[CH3:24])[CH:25]([CH3:26])[CH3:27]", "smiles3D": "C([C:1]#[4N:2]->[Mn+:3]1(<-[3H-:4])(<-[5C-:5]#[O+:6])(<-[6C-:7]#[O+:8])<-[1N@@:9]([C:10]([C:11]([N:12]([C:13]([C:14]([H:37])([H:38])[H:39])([C:15]([H:40])([H:41])[H:42])[H:36])[C:16]([C:17]([H:44])([H:45])[H:46])([C:18]([H:47])([H:48])[H:49])[H:43])([H:34])[H:35])([H:32])[H:33])([H:31])[C:19]([H:50])([H:51])[C:20]([H:52])([H:53])[2N:21]->1([C:22]([C:23]([H:55])([H:56])[H:57])([C:24]([H:58])([H:59])[H:60])[H:54])[C:25]([C:26]([H:62])([H:63])[H:64])([C:27]([H:65])([H:66])[H:67])[H:61])([H:28])([H:29])[H:30]", "smiles3Dx": "C([C:1]#[4N:2]->[Mn+:3]1(<-[3H-:4])(<-[5C-:5]#[O+:6])(<-[6C-:7]#[O+:8])<-[1N@@:9]([C:10]([C:11]([N:12]([C:13]([C:14]([H:37])([H:38])[H:39])([C:15]([H:40])([H:41])[H:42])[H:36])[C:16]([C:17]([H:44])([H:45])[H:46])([C:18]([H:47])([H:48])[H:49])[H:43])([H:34])[H:35])([H:32])[H:33])([H:31])[C:19]([H:50])([H:51])[C:20]([H:52])([H:53])[2N:21]->1([C:22]([C:23]([H:55])([H:56])[H:57])([C:24]([H:58])([H:59])[H:60])[H:54])[C:25]([C:26]([H:62])([H:63])[H:64])([C:27]([H:65])([H:66])[H:67])[H:61])([H:28])([H:29])[H:30]", "dummies": []}
C     -4.7411    -0.1054     1.5221
C     -3.3497    -0.0674     1.0732
N     -2.1805    -0.0396     0.6974
Mn     0.0000     0.0000     0.0000
H     -0.4995    -1.0379    -1.4347
C      0.4309     1.3336     1.8181
O      0.6532     2.0338     2.7744
C      0.2864    -1.9205     1.2268
O      0.4315    -2.9282     1.8735
N     -0.4264     1.8612    -1.2229
C     -1.3583     1.5439    -2.2276
C     -2.0824     2.7689    -2.8241
N     -2.8000     3.5324    -1.7622
C     -2.5823     5.0169    -1.8562
C     -3.3107     5.8024    -0.7436
C     -1.0804     5.3757    -1.7189
C     -4.2163     3.0475    -1.6683
C     -4.7665     3.1051    -0.2347
C     -5.1741     3.6816    -2.6970
C      0.8286     2.3137    -1.6597
C      1.8258     1.1600    -1.9881
N      2.1608     0.2116    -0.9256
C      2.5211    -1.0851    -1.5635
C      3.0982    -2.1781    -0.6359
C      3.5062    -0.9663    -2.7711
C      3.2298     0.6947    -0.0038
C      3.1759     0.0371     1.3944
C      3.3778     2.2220     0.2153
H     -4.9729     0.8206     2.0872
H     -4.8937    -0.9867     2.1783
H     -5.4113    -0.1801     0.6413
H     -0.7929     2.4748    -0.6519
H     -2.1183     0.8690    -1.7834
H     -0.8596     0.9916    -3.0532
H     -1.3627     3.3750    -3.3979
H     -2.7789     2.4038    -3.6112
H     -2.9385     5.3907    -2.8418
H     -3.1132     5.3469     0.2500
H     -4.3958     5.8748    -0.9264
H     -2.9686     6.8589    -0.7090
H     -0.9389     6.4710    -1.5971
H     -0.6407     4.8719    -0.8329
H     -0.4924     5.1218    -2.6203
H     -4.2305     1.9556    -1.8952
H     -3.9588     2.8899     0.4965
H     -5.2357     4.0767     0.0077
H     -5.5603     2.3380    -0.1085
H     -6.1385     3.1300    -2.6945
H     -4.7497     3.6188    -3.7198
H     -5.3968     4.7414    -2.4783
H      0.7099     2.9318    -2.5766
H      1.2551     2.9688    -0.8854
H      2.7593     1.6113    -2.3904
H      1.3513     0.6042    -2.8246
H      1.5736    -1.4972    -1.9655
H      2.5286    -2.3106     0.2874
H      4.1619    -1.9800    -0.3881
H      3.0668    -3.1585    -1.1585
H      3.8409    -1.9727    -3.1041
H      4.4089    -0.3797    -2.5103
H      3.0314    -0.5101    -3.6625
H      4.1961     0.3844    -0.4548
H      3.9967    -0.6990     1.5195
H      2.2252    -0.4699     1.5516
H      3.2944     0.7636     2.2278
H      3.5348     2.7841    -0.7254
H      2.5380     2.6409     0.8013
H      4.2965     2.4132     0.8119
68
{"conf": 21, "E": 137.48, "rms": -1.0, "geom": "OH", "total_charge": 0, "CA_charge": 1, "smiles": "C[C:1]#[4N:2]->[Mn+:3]1(<-[3H-:4])(<-[5C-:5]#[O+:6])(<-[6C-:7]#[O+:8])<-[1N@H:9]([CH2:10][CH2:11][N:12]([CH:13]([CH3:14])[CH3:15])[CH:16]([CH3:17])[CH3:18])[CH2:19][CH2:20][2N:21]->1([CH:22]([CH3:23])[CH3:24])[CH:25]([CH3:26])[CH3:27]", "smiles3D": "C([C:1]#[4N:2]->[Mn+:3]1(<-[3H-:4])(<-[5C-:5]#[O+:6])(<-[6C-:7]#[O+:8])<-[1N@@:9]([C:10]([C:11]([N:12]([C:13]([C:14]([H:37])([H:38])[H:39])([C:15]([H:40])([H:41])[H:42])[H:36])[C:16]([C:17]([H:44])([H:45])[H:46])([C:18]([H:47])([H:48])[H:49])[H:43])([H:34])[H:35])([H:32])[H:33])([H:31])[C:19]([H:50])([H:51])[C:20]([H:52])([H:53])[2N:21]->1([C:22]([C:23]([H:55])([H:56])[H:57])([C:24]([H:58])([H:59])[H:60])[H:54])[C:25]([C:26]([H:62])([H:63])[H:64])([C:27]([H:65])([H:66])[H:67])[H:61])([H:28])([H:29])[H:30]", "smiles3Dx": "C([C:1]#[4N:2]->[Mn+:3]1(<-[3H-:4])(<-[5C-:5]#[O+:6])(<-[6C-:7]#[O+:8])<-[1N@@:9]([C:10]([C:11]([N:12]([C:13]([C:14]([H:37])([H:38])[H:39])([C:15]([H:40])([H:41])[H:42])[H:36])[C:16]([C:17]([H:44])([H:45])[H:46])([C:18]([H:47])([H:48])[H:49])[H:43])([H:34])[H:35])([H:32])[H:33])([H:31])[C:19]([H:50])([H:51])[C:20]([H:52])([H:53])[2N:21]->1([C:22]([C:23]([H:55])([H:56])[H:57])([C:24]([H:58])([H:59])[H:60])[H:54])[C:25]([C:26]([H:62])([H:63])[H:64])([C:27]([H:65])([H:66])[H:67])[H:61])([H:28])([H:29])[H:30]", "dummies": []}
C     -1.7108     0.1259    -4.6758
C     -1.2030     0.0977    -3.3046
N     -0.7795     0.0692    -2.1517
Mn     0.0000     0.0000     0.0000
H     -1.7317     0.3237     0.5322
C      2.0504    -0.4651    -0.9316
O      3.1247    -0.7106    -1.4212
C      0.4032     2.2571    -0.0534
O      0.6156     3.4438    -0.0803
N     -0.2972    -2.2545     0.1519
C     -1.6397    -2.5488    -0.1212
C     -1.8867    -4.0500    -0.3478
N     -3.2867    -4.2718    -0.7789
C     -3.4768    -4.1236    -2.2551
C     -4.7359    -3.3105    -2.5794
C     -3.4234    -5.4336    -3.0502
C     -3.9826    -5.3404    -0.0014
C     -5.5045    -5.3257    -0.1798
C     -3.4020    -6.7548    -0.2017
C      0.1815    -2.6665     1.4270
C      1.1735    -1.6425     2.0707
N      0.6692    -0.2967     2.2070
C     -0.5912    -0.2420     2.9649
C     -1.1564     1.1819     3.1593
C     -0.6328    -0.9727     4.3359
C      1.6779     0.7024     2.6221
C      2.1513     0.5493     4.0907
C      2.9375     0.8086     1.7364
H     -2.4416    -0.6973    -4.8151
H     -0.8677    -0.0039    -5.3851
H     -2.2085     1.0989    -4.8660
H      0.2275    -2.6296    -0.5004
H     -2.2887    -2.1961     0.7104
H     -1.9305    -1.9959    -1.0375
H     -1.1734    -4.4447    -1.1047
H     -1.6611    -4.5768     0.6047
H     -2.6439    -3.5067    -2.6644
H     -4.6786    -2.9289    -3.6216
H     -4.8122    -2.4381    -1.8960
H     -5.6581    -3.9174    -2.5005
H     -3.3437    -5.2050    -4.1346
H     -4.3425    -6.0352    -2.9113
H     -2.5263    -6.0221    -2.7664
H     -3.8338    -5.0999     1.0764
H     -5.9787    -5.9468     0.6102
H     -5.8066    -5.7483    -1.1579
H     -5.8924    -4.2902    -0.0773
H     -3.6560    -7.3837     0.6782
H     -3.8281    -7.2614    -1.0891
H     -2.2969    -6.7330    -0.2924
H      0.7206    -3.6368     1.3087
H     -0.6581    -2.8449     2.1321
H      1.4947    -2.0392     3.0530
H      2.0614    -1.6276     1.4202
H     -1.3298    -0.7612     2.3304
H     -2.2296     1.1248     3.4423
H     -0.6279     1.7310     3.9652
H     -1.0909     1.7634     2.2199
H     -0.3181    -2.0306     4.2725
H     -0.0504    -0.4722     5.1261
H     -1.6840    -0.9969     4.6957
H      1.1970     1.6965     2.5468
H      2.3046    -0.5071     4.3782
H      1.4394     1.0379     4.7821
H      3.1117     1.0773     4.2725
H      3.6153     1.5918     2.1393
H      2.6834     1.1865     0.7374
H      3.5334    -0.1239     1.6964
68
{"conf": 22, "E": 159.09, "rms": -1.0, "geom": "OH", "total_charge": 0, "CA_charge": 1, "smiles": "C[C:1]#[4N:2]->[Mn+:3]1(<-[3H-:4])(<-[5C-:5]#[O+:6])(<-[6C-:7]#[O+:8])<-[1N@H:9]([CH2:10][CH2:11][N:12]([CH:13]([CH3:14])[CH3:15])[CH:16]([CH3:17])[CH3:18])[CH2:19][CH2:20][2N:21]->1([CH:22]([CH3:23])[CH3:24])[CH:25]([CH3:26])[CH3:27]", "smiles3D": "C([C:1]#[4N:2]->[Mn+:3]1(<-[3H-:4])(<-[5C-:5]#[O+:6])(<-[6C-:7]#[O+:8])<-[1N@@:9]([C:10]([C:11]([N:12]([C:13]([C:14]([H:37])([H:38])[H:39])([C:15]([H:40])([H:41])[H:42])[H:36])[C:16]([C:17]([H:44])([H:45])[H:46])([C:18]([H:47])([H:48])[H:49])[H:43])([H:34])[H:35])([H:32])[H:33])([H:31])[C:19]([H:50])([H:51])[C:20]([H:52])([H:53])[2N:21]->1([C:22]([C:23]([H:55])([H:56])[H:57])([C:24]([H:58])([H:59])[H:60])[H:54])[C:25]([C:26]([H:62])([H:63])[H:64])([C:27]([H:65])([H:66])[H:67])[H:61])([H:28])([H:29])[H:30]", "smiles3Dx": "C([C:1]#[4N:2]->[Mn+:3]1(<-[3H-:4])(<-[5C-:5]#[O+:6])(<-[6C-:7]#[O+:8])<-[1N@@:9]([C:10]([C:11]([N:12]([C:13]([C:14]([H:37])([H:38])[H:39])([C:15]([H:40])([H:41])[H:42])[H:36])[C:16]([C:17]([H:44])([H:45])[H:46])([C:18]([H:47])([H:48])[H:49])[H:43])([H:34])[H:35])([H:32])[H:33])([H:31])[C:19]([H:50])([H:51])[C:20]([H:52])([H:53])[2N:21]->1([C:22]([C:23]([H:55])([H:56])[H:57])([C:24]([H:58])([H:59])[H:60])[H:54])[C:25]([C:26]([H:62])([H:63])[H:64])([C:27]([H:65])([H:66])[H:67])[H:61])([H:28])([H:29])[H:30]", "dummies": []}
C      4.0797     0.2738    -2.8462
C      2.8783     0.1902    -2.0172
N      1.8746     0.1216    -1.3114
Mn     0.0000     0.0000     0.0000
H      0.5550    -1.6691     0.5246
C     -0.3678     2.1515    -0.7102
O     -0.5529     3.2828    -1.0850
C     -1.0744    -0.8404    -1.8474
O     -1.6350    -1.2809    -2.8200
N      1.0032     0.9580     1.8178
C      2.1413     0.2400     2.2540
C      3.3499     0.3539     1.3103
N      4.6132     0.4096     2.0895
C      5.3738    -0.8627     2.2407
C      6.0700    -1.3143     0.9458
C      4.4979    -1.9873     2.8121
C      5.4541     1.6249     1.9088
C      5.6629     2.0362     0.4338
C      4.8605     2.7842     2.7141
C      0.0115     1.1120     2.8323
C     -1.4865     0.9641     2.3784
N     -1.8486    -0.1018     1.4461
C     -3.1754     0.2488     0.8164
C     -3.9670    -0.9002     0.1223
C     -3.1639     1.4162    -0.1947
C     -1.9522    -1.4274     2.1269
C     -1.0667    -1.7151     3.3575
C     -1.7537    -2.6117     1.1482
H      4.8442    -0.4308    -2.4590
H      3.8267     0.0088    -3.8932
H      4.4806     1.3077    -2.8110
H      1.2697     1.7950     1.5572
H      2.4471     0.6187     3.2594
H      1.8753    -0.8294     2.3518
H      3.2126     1.2609     0.6945
H      3.3517    -0.5134     0.6233
H      6.1722    -0.7037     2.9999
H      5.3598    -1.3857     0.0976
H      6.8881    -0.6124     0.6852
H      6.5365    -2.3119     1.0925
H      3.7662    -2.3511     2.0608
H      3.9559    -1.6282     3.7125
H      5.1341    -2.8464     3.1146
H      6.4658     1.4429     2.3368
H      6.5915     2.6391     0.3440
H      5.7574     1.1550    -0.2293
H      4.8267     2.6628     0.0579
H      4.7720     2.4935     3.7825
H      5.5194     3.6762     2.6458
H      3.8516     3.0531     2.3352
H      0.1209     2.1401     3.2586
H      0.2001     0.4205     3.6725
H     -1.7466     1.9370     1.9345
H     -2.1122     0.8626     3.2945
H     -3.8272     0.5831     1.6596
H     -4.9274    -0.5089    -0.2776
H     -3.4246    -1.3242    -0.7402
H     -4.2840    -1.7009     0.8159
H     -2.7852     2.3709     0.2064
H     -2.6478     1.1313    -1.1285
H     -4.2082     1.6594    -0.4879
H     -2.9904    -1.4994     2.5230
H     -1.3116    -1.0500     4.2097
H     -1.2849    -2.7380     3.7356
H      0.0049    -1.7022     3.0972
H     -0.8621    -3.2321     1.3862
H     -2.6259    -3.2983     1.1877
H     -1.6261    -2.2654     0.1192
68
{"conf": 23, "E": 144.26, "rms": -1.0, "geom": "OH", "total_charge": 0, "CA_charge": 1, "smiles": "C[C:1]#[4N:2]->[Mn+:3]1(<-[3H-:4])(<-[5C-:5]#[O+:6])(<-[6C-:7]#[O+:8])<-[1N@H:9]([CH2:10][CH2:11][N:12]([CH:13]([CH3:14])[CH3:15])[CH:16]([CH3:17])[CH3:18])[CH2:19][CH2:20][2N:21]->1([CH:22]([CH3:23])[CH3:24])[CH:25]([CH3:26])[CH3:27]", "smiles3D": "C([C:1]#[4N:2]->[Mn+:3]1(<-[3H-:4])(<-[5C-:5]#[O+:6])(<-[6C-:7]#[O+:8])<-[1N@@:9]([C:10]([C:11]([N:12]([C:13]([C:14]([H:37])([H:38])[H:39])([C:15]([H:40])([H:41])[H:42])[H:36])[C:16]([C:17]([H:44])([H:45])[H:46])([C:18]([H:47])([H:48])[H:49])[H:43])([H:34])[H:35])([H:32])[H:33])([H:31])[C:19]([H:50])([H:51])[C:20]([H:52])([H:53])[2N:21]->1([C:22]([C:23]([H:55])([H:56])[H:57])([C:24]([H:58])([H:59])[H:60])[H:54])[C:25]([C:26]([H:62])([H:63])[H:64])([C:27]([H:65])([H:66])[H:67])[H:61])([H:28])([H:29])[H:30]", "smiles3Dx": "C([C:1]#[4N:2]->[Mn+:3]1(<-[3H-:4])(<-[5C-:5]#[O+:6])(<-[6C-:7]#[O+:8])<-[1N@@:9]([C:10]([C:11]([N:12]([C:13]([C:14]([H:37])([H:38])[H:39])([C:15]([H:40])([H:41])[H:42])[H:36])[C:16]([C:17]([H:44])([H:45])[H:46])([C:18]([H:47])([H:48])[H:49])[H:43])([H:34])[H:35])([H:32])[H:33])([H:31])[C:19]([H:50])([H:51])[C:20]([H:52])([H:53])[2N:21]->1([C:22]([C:23]([H:55])([H:56])[H:57])([C:24]([H:58])([H:59])[H:60])[H:54])[C:25]([C:26]([H:62])([H:63])[H:64])([C:27]([H:65])([H:66])[H:67])[H:61])([H:28])([H:29])[H:30]", "dummies": []}
C      0.9251    -2.1840    -4.3780
C      0.6558    -1.5468    -3.0896
N      0.4265    -1.0062    -2.0105
Mn     0.0000     0.0000     0.0000
H      1.7526     0.5568    -0.0405
C     -2.1170    -0.8501    -0.2457
O     -3.2283    -1.2978    -0.3842
C      0.5736    -1.9387     1.0873
O      0.8742    -2.9569     1.6591
N     -0.7692     1.8976    -0.9750
C      0.2754     2.7840    -1.3160
C      0.7667     2.5856    -2.7629
N     -0.2184     3.1190    -3.7342
C     -0.4542     2.2947    -4.9557
C     -1.4881     1.2081    -4.6528
C      0.8231     1.6774    -5.5653
C     -0.1160     4.5914    -3.9459
C      0.8974     4.9973    -5.0292
C     -1.4995     5.1901    -4.2266
C     -1.6824     2.3709    -0.0164
C     -1.1244     2.4530     1.4396
N     -0.3756     1.2850     1.9417
C      0.9779     1.7117     2.3607
C      1.9069     0.5784     2.8476
C      1.0604     2.8860     3.3898
C     -1.0780     0.4724     2.9556
C     -2.5023     0.0027     2.5641
C     -1.1758     1.1137     4.3650
H      0.8217    -3.2837    -4.2760
H      0.2008    -1.8116    -5.1316
H      1.9563    -1.9367    -4.7039
H     -1.2392     1.6612    -1.7241
H     -0.0432     3.8412    -1.1865
H      1.1259     2.6041    -0.6405
H      0.9188     1.4973    -2.8892
H      1.7550     3.0776    -2.8966
H     -0.9119     2.9189    -5.7514
H     -2.4216     1.6735    -4.2707
H     -1.7314     0.6398    -5.5760
H     -1.1081     0.5005    -3.8901
H      1.1811     0.8044    -4.9830
H      0.6065     1.3207    -6.5948
H      1.6416     2.4196    -5.6286
H      0.2319     5.0793    -3.0097
H      0.9827     6.1044    -5.0645
H      0.5875     4.6500    -6.0360
H      1.9022     4.5935    -4.7884
H     -2.2186     4.8562    -3.4485
H     -1.8830     4.8874    -5.2225
H     -1.4462     6.2995    -4.1980
H     -2.5658     1.7043    -0.0187
H     -2.0408     3.3842    -0.3137
H     -0.4883     3.3646     1.4528
H     -1.9816     2.6627     2.1147
H      1.4468     2.0976     1.4391
H      2.9207     0.9906     3.0423
H      2.0402    -0.1910     2.0754
H      1.5586     0.1109     3.7895
H      1.7425     3.6717     2.9991
H      1.4827     2.5709     4.3680
H      0.0874     3.3736     3.5858
H     -0.4796    -0.4526     3.0729
H     -2.9862     0.6317     1.8053
H     -3.2058    -0.0056     3.4238
H     -2.4684    -1.0547     2.2345
H     -1.6709     2.1047     4.3299
H     -1.7662     0.4666     5.0488
H     -0.1931     1.1810     4.8607
68
{"conf": 24, "E": 144.99, "rms": -1.0, "geom": "OH", "total_charge": 0, "CA_charge": 1, "smiles": "C[C:1]#[4N:2]->[Mn+:3]1(<-[3H-:4])(<-[5C-:5]#[O+:6])(<-[6C-:7]#[O+:8])<-[1N@H:9]([CH2:10][CH2:11][N:12]([CH:13]([CH3:14])[CH3:15])[CH:16]([CH3:17])[CH3:18])[CH2:19][CH2:20][2N:21]->1([CH:22]([CH3:23])[CH3:24])[CH:25]([CH3:26])[CH3:27]", "smiles3D": "C([C:1]#[4N:2]->[Mn+:3]1(<-[3H-:4])(<-[5C-:5]#[O+:6])(<-[6C-:7]#[O+:8])<-[1N@@:9]([C:10]([C:11]([N:12]([C:13]([C:14]([H:37])([H:38])[H:39])([C:15]([H:40])([H:41])[H:42])[H:36])[C:16]([C:17]([H:44])([H:45])[H:46])([C:18]([H:47])([H:48])[H:49])[H:43])([H:34])[H:35])([H:32])[H:33])([H:31])[C:19]([H:50])([H:51])[C:20]([H:52])([H:53])[2N:21]->1([C:22]([C:23]([H:55])([H:56])[H:57])([C:24]([H:58])([H:59])[H:60])[H:54])[C:25]([C:26]([H:62])([H:63])[H:64])([C:27]([H:65])([H:66])[H:67])[H:61])([H:28])([H:29])[H:30]", "smiles3Dx": "C([C:1]#[4N:2]->[Mn+:3]1(<-[3H-:4])(<-[5C-:5]#[O+:6])(<-[6C-:7]#[O+:8])<-[1N@@:9]([C:10]([C:11]([N:12]([C:13]([C:14]([H:37])([H:38])[H:39])([C:15]([H:40])([H:41])[H:42])[H:36])[C:16]([C:17]([H:44])([H:45])[H:46])([C:18]([H:47])([H:48])[H:49])[H:43])([H:34])[H:35])([H:32])[H:33])([H:31])[C:19]([H:50])([H:51])[C:20]([H:52])([H:53])[2N:21]->1([C:22]([C:23]([H:55])([H:56])[H:57])([C:24]([H:58])([H:59])[H:60])[H:54])[C:25]([C:26]([H:62])([H:63])[H:64])([C:27]([H:65])([H:66])[H:67])[H:61])([H:28])([H:29])[H:30]", "dummies": []}
C      2.3592    -1.0564    -4.2574
C      1.6684    -0.7446    -3.0066
N      1.0870    -0.4836    -1.9565
Mn     0.0000     0.0000     0.0000
H     -0.3462    -1.7960     0.1349
C      0.6520     2.1715    -0.3663
O      0.9980     3.3102    -0.5607
C     -1.9309     0.3196    -1.1987
O     -2.9448     0.4872    -1.8297
N      1.8956    -0.3177     1.2186
C      2.3294    -1.6405     1.0237
C      3.8207    -1.8656     1.3455
N      4.6823    -0.9901     0.4990
C      5.1002    -1.7391    -0.7313
C      5.2478    -0.8258    -1.9583
C      6.3175    -2.6639    -0.5290
C      5.7555    -0.2892     1.2839
C      5.1453     0.6354     2.3684
C      6.6479     0.6189     0.4095
C      1.5803     0.0327     2.5515
C      0.0893    -0.2360     2.9226
N     -0.9320     0.4275     2.1090
C     -0.9060     1.8808     2.3702
C     -1.7314     2.7560     1.3971
C     -1.2573     2.2891     3.8273
C     -2.2392    -0.2553     2.3477
C     -2.3726    -1.6325     1.6555
C     -3.5290     0.5249     2.0002
H      3.1351    -0.2879    -4.4525
H      2.8379    -2.0538    -4.1759
H      1.6280    -1.0640    -5.0916
H      2.5211     0.2615     0.8899
H      1.7221    -2.3364     1.6452
H      2.1566    -1.9020    -0.0397
H      4.0445    -2.9438     1.1864
H      3.9868    -1.7395     2.4282
H      4.2674    -2.4189    -1.0286
H      4.4935    -0.0113    -1.9247
H      6.2600    -0.3901    -2.0511
H      5.0778    -1.4150    -2.8849
H      6.4321    -3.3245    -1.4148
H      6.1760    -3.3109     0.3607
H      7.2635    -2.1073    -0.4053
H      6.4043    -1.0379     1.7905
H      4.6813     0.0810     3.2045
H      5.9319     1.2567     2.8480
H      4.3949     1.3182     1.9180
H      6.0254     1.2719    -0.2383
H      7.3637     0.0415    -0.1988
H      7.2883     1.2740     1.0383
H      1.8171     1.1033     2.7206
H      2.2146    -0.5497     3.2569
H     -0.0480     0.0263     3.9917
H     -0.0399    -1.3274     2.8552
H      0.1353     2.2046     2.2101
H     -1.1964     3.7145     1.2217
H     -2.7223     3.0541     1.7918
H     -1.8562     2.2688     0.4208
H     -2.1127     1.7213     4.2367
H     -0.3846     2.1382     4.4957
H     -1.4966     3.3728     3.8897
H     -2.2992    -0.4547     3.4440
H     -1.5668    -2.3475     1.8946
H     -2.4832    -1.5241     0.5613
H     -3.2963    -2.1368     2.0137
H     -4.4205    -0.1237     2.1419
H     -3.5462     0.8517     0.9443
H     -3.7053     1.3639     2.6966
68
{"conf": 25, "E": 148.65, "rms": -1.0, "geom": "OH", "total_charge": 0, "CA_charge": 1, "smiles": "C[C:1]#[4N:2]->[Mn+:3]1(<-[3H-:4])(<-[5C-:5]#[O+:6])(<-[6C-:7]#[O+:8])<-[1N@H:9]([CH2:10][CH2:11][N:12]([CH:13]([CH3:14])[CH3:15])[CH:16]([CH3:17])[CH3:18])[CH2:19][CH2:20][2N:21]->1([CH:22]([CH3:23])[CH3:24])[CH:25]([CH3:26])[CH3:27]", "smiles3D": "C([C:1]#[4N:2]->[Mn+:3]1(<-[3H-:4])(<-[5C-:5]#[O+:6])(<-[6C-:7]#[O+:8])<-[1N@@:9]([C:10]([C:11]([N:12]([C:13]([C:14]([H:37])([H:38])[H:39])([C:15]([H:40])([H:41])[H:42])[H:36])[C:16]([C:17]([H:44])([H:45])[H:46])([C:18]([H:47])([H:48])[H:49])[H:43])([H:34])[H:35])([H:32])[H:33])([H:31])[C:19]([H:50])([H:51])[C:20]([H:52])([H:53])[2N:21]->1([C:22]([C:23]([H:55])([H:56])[H:57])([C:24]([H:58])([H:59])[H:60])[H:54])[C:25]([C:26]([H:62])([H:63])[H:64])([C:27]([H:65])([H:66])[H:67])[H:61])([H:28])([H:29])[H:30]", "smiles3Dx": "C([C:1]#[4N:2]->[Mn+:3]1(<-[3H-:4])(<-[5C-:5]#[O+:6])(<-[6C-:7]#[O+:8])<-[1N@@:9]([C:10]([C:11]([N:12]([C:13]([C:14]([H:37])([H:38])[H:39])([C:15]([H:40])([H:41])[H:42])[H:36])[C:16]([C:17]([H:44])([H:45])[H:46])([C:18]([H:47])([H:48])[H:49])[H:43])([H:34])[H:35])([H:32])[H:33])([H:31])[C:19]([H:50])([H:51])[C:20]([H:52])([H:53])[2N:21]->1([C:22]([C:23]([H:55])([H:56])[H:57])([C:24]([H:58])([H:59])[H:60])[H:54])[C:25]([C:26]([H:62])([H:63])[H:64])([C:27]([H:65])([H:66])[H:67])[H:61])([H:28])([H:29])[H:30]", "dummies": []}
C      1.5143    -3.1029     3.5943
C      1.0699    -2.1915     2.5403
N      0.6964    -1.4273     1.6537
Mn     0.0000     0.0000     0.0000
H      1.7415     0.0085    -0.5625
C     -2.0814    -0.1780     0.9491
O     -3.1718    -0.2741     1.4552
C      0.4035     1.7391     1.4320
O      0.6140     2.6502     2.1937
N     -0.4317    -1.6383    -1.5151
C      0.2226    -2.8275    -1.1506
C     -0.2659    -4.0896    -1.9028
N      0.1347    -4.1140    -3.3303
C     -0.8476    -4.7548    -4.2568
C     -1.5136    -6.0314    -3.6965
C     -1.9150    -3.7365    -4.6701
C      1.5661    -4.4701    -3.5539
C      2.1061    -3.7624    -4.8030
C      1.8357    -5.9833    -3.6139
C      0.0080    -1.0353    -2.7019
C     -0.6314     0.3612    -2.9898
N     -0.6562     1.3052    -1.8509
C     -2.0294     1.8081    -1.5939
C     -3.1757     0.7548    -1.6422
C     -2.4725     2.9767    -2.5188
C      0.3187     2.4099    -2.0852
C      1.7919     1.9798    -2.3110
C      0.3454     3.5573    -1.0320
H      0.7890    -3.0793     4.4334
H      2.5131    -2.7870     3.9593
H      1.5775    -4.1336     3.1887
H     -1.3296    -1.7827    -1.5509
H      0.0149    -2.9930    -0.0772
H      1.3203    -2.7156    -1.2670
H      0.1170    -4.9944    -1.3826
H     -1.3698    -4.0988    -1.7977
H     -0.3441    -5.0511    -5.2006
H     -0.7715    -6.7108    -3.2363
H     -2.2921    -5.7938    -2.9422
H     -2.0105    -6.5831    -4.5230
H     -2.6498    -4.2062    -5.3586
H     -2.4567    -3.3437    -3.7842
H     -1.4401    -2.8884    -5.2065
H      2.1831    -4.0896    -2.7141
H      3.2088    -3.8851    -4.8623
H      1.8815    -2.6761    -4.7490
H      1.6622    -4.1740    -5.7324
H      1.3491    -6.4555    -4.4918
H      2.9288    -6.1645    -3.6963
H      1.4879    -6.4760    -2.6830
H      1.1085    -0.9166    -2.6527
H     -0.2243    -1.6934    -3.5606
H     -0.0757     0.8021    -3.8469
H     -1.6424     0.1680    -3.3847
H     -2.0213     2.1884    -0.5541
H     -2.8318    -0.2636    -1.4229
H     -3.9679     1.0273    -0.9119
H     -3.6667     0.7165    -2.6397
H     -2.3421     2.6924    -3.5843
H     -1.9241     3.9171    -2.3230
H     -3.5448     3.2188    -2.3521
H      0.0058     2.8827    -3.0444
H      2.3179     2.8021    -2.8429
H      2.3477     1.8455    -1.3640
H      1.9172     1.0900    -2.9477
H      1.1790     3.4531    -0.3103
H      0.5346     4.5177    -1.5584
H     -0.5796     3.6998    -0.4522
68
{"conf": 26, "E": 154.88, "rms": -1.0, "geom": "OH", "total_charge": 0, "CA_charge": 1, "smiles": "C[C:1]#[4N:2]->[Mn+:3]1(<-[3H-:4])(<-[5C-:5]#[O+:6])(<-[6C-:7]#[O+:8])<-[1N@H:9]([CH2:10][CH2:11][N:12]([CH:13]([CH3:14])[CH3:15])[CH:16]([CH3:17])[CH3:18])[CH2:19][CH2:20][2N:21]->1([CH:22]([CH3:23])[CH3:24])[CH:25]([CH3:26])[CH3:27]", "smiles3D": "C([C:1]#[4N:2]->[Mn+:3]1(<-[3H-:4])(<-[5C-:5]#[O+:6])(<-[6C-:7]#[O+:8])<-[1N@@:9]([C:10]([C:11]([N:12]([C:13]([C:14]([H:37])([H:38])[H:39])([C:15]([H:40])([H:41])[H:42])[H:36])[C:16]([C:17]([H:44])([H:45])[H:46])([C:18]([H:47])([H:48])[H:49])[H:43])([H:34])[H:35])([H:32])[H:33])([H:31])[C:19]([H:50])([H:51])[C:20]([H:52])([H:53])[2N:21]->1([C:22]([C:23]([H:55])([H:56])[H:57])([C:24]([H:58])([H:59])[H:60])[H:54])[C:25]([C:26]([H:62])([H:63])[H:64])([C:27]([H:65])([H:66])[H:67])[H:61])([H:28])([H:29])[H:30]", "smiles3Dx": "C([C:1]#[4N:2]->[Mn+:3]1(<-[3H-:4])(<-[5C-:5]#[O+:6])(<-[6C-:7]#[O+:8])<-[1N@@:9]([C:10]([C:11]([N:12]([C:13]([C:14]([H:37])([H:38])[H:39])([C:15]([H:40])([H:41])[H:42])[H:36])[C:16]([C:17]([H:44])([H:45])[H:46])([C:18]([H:47])([H:48])[H:49])[H:43])([H:34])[H:35])([H:32])[H:33])([H:31])[C:19]([H:50])([H:51])[C:20]([H:52])([H:53])[2N:21]->1([C:22]([C:23]([H:55])([H:56])[H:57])([C:24]([H:58])([H:59])[H:60])[H:54])[C:25]([C:26]([H:62])([H:63])[H:64])([C:27]([H:65])([H:66])[H:67])[H:61])([H:28])([H:29])[H:30]", "dummies": []}
C      2.4741    -3.9555     1.7479
C      1.7485    -2.7950     1.2324
N      1.1384    -1.8197     0.8013
Mn     0.0000     0.0000     0.0000
H     -1.3607    -1.1871    -0.3183
C      1.8879     1.1726     0.5862
O      2.8819     1.7819     0.8947
C      0.9065    -0.3344    -2.0805
O      1.3824    -0.5092    -3.1745
N     -1.0093     0.4753     1.9620
C     -0.9873    -0.6566     2.7882
C     -1.6730    -0.4622     4.1661
N     -1.4457     0.8900     4.7571
C     -2.4447     1.2465     5.8282
C     -3.9131     1.0011     5.4014
C     -2.3358     2.7334     6.2286
C     -0.0034     1.0576     5.1515
C      0.3446     0.5652     6.5701
C      0.5016     2.4872     4.8912
C     -2.2773     0.8955     1.5340
C     -2.2838     2.0025     0.4270
N     -1.2941     1.8625    -0.6545
C     -0.3028     2.9660    -0.7533
C     -0.6252     4.1625    -1.6863
C      0.1577     3.5889     0.5934
C     -1.9147     1.5723    -1.9645
C     -3.0650     2.5489    -2.3800
C     -2.4646     0.1449    -2.1063
H      3.1373    -4.3589     0.9554
H      1.7496    -4.7365     2.0575
H      3.0851    -3.6505     2.6222
H     -0.5707     1.1560     2.3662
H      0.0702    -0.9448     2.9549
H     -1.4809    -1.5030     2.2590
H     -2.7406    -0.6461     3.9578
H     -1.3420    -1.2586     4.8678
H     -2.2785     0.6238     6.7336
H     -4.1681    -0.0780     5.4439
H     -4.6266     1.4826     6.1038
H     -4.1035     1.4053     4.3860
H     -2.2483     3.3742     5.3255
H     -1.4805     2.9069     6.9051
H     -3.2217     3.0701     6.8079
H      0.6391     0.4426     4.4920
H     -0.0343    -0.4661     6.7260
H     -0.0666     1.2252     7.3581
H      1.4483     0.5445     6.6969
H      1.5930     2.4696     4.6808
H     -0.0092     2.9259     4.0085
H      0.3598     3.1549     5.7617
H     -2.8443     1.2849     2.4069
H     -2.8272     0.0143     1.1371
H     -3.3100     1.9956     0.0094
H     -2.1794     2.9781     0.9326
H      0.5882     2.4746    -1.1949
H      0.2550     4.8406    -1.7264
H     -1.4670     4.7680    -1.2931
H     -0.7991     3.8660    -2.7381
H      1.1766     4.0173     0.4782
H     -0.5047     4.4233     0.9109
H      0.1885     2.8637     1.4127
H     -1.1124     1.6622    -2.7318
H     -2.9468     2.8476    -3.4435
H     -4.0691     2.0812    -2.2778
H     -3.1135     3.4570    -1.7572
H     -1.6534    -0.5777    -2.2971
H     -3.0909    -0.1357    -1.2366
H     -3.1048     0.0639    -3.0120
68
{"conf": 27, "E": 158.8, "rms": -1.0, "geom": "OH", "total_charge": 0, "CA_charge": 1, "smiles": "C[C:1]#[4N:2]->[Mn+:3]1(<-[3H-:4])(<-[5C-:5]#[O+:6])(<-[6C-:7]#[O+:8])<-[1N@H:9]([CH2:10][CH2:11][N:12]([CH:13]([CH3:14])[CH3:15])[CH:16]([CH3:17])[CH3:18])[CH2:19][CH2:20][2N:21]->1([CH:22]([CH3:23])[CH3:24])[CH:25]([CH3:26])[CH3:27]", "smiles3D": "C([C:1]#[4N:2]->[Mn+:3]1(<-[3H-:4])(<-[5C-:5]#[O+:6])(<-[6C-:7]#[O+:8])<-[1N@@:9]([C:10]([C:11]([N:12]([C:13]([C:14]([H:37])([H:38])[H:39])([C:15]([H:40])([H:41])[H:42])[H:36])[C:16]([C:17]([H:44])([H:45])[H:46])([C:18]([H:47])([H:48])[H:49])[H:43])([H:34])[H:35])([H:32])[H:33])([H:31])[C:19]([H:50])([H:51])[C:20]([H:52])([H:53])[2N:21]->1([C:22]([C:23]([H:55])([H:56])[H:57])([C:24]([H:58])([H:59])[H:60])[H:54])[C:25]([C:26]([H:62])([H:63])[H:64])([C:27]([H:65])([H:66])[H:67])[H:61])([H:28])([H:29])[H:30]", "smiles3Dx": "C([C:1]#[4N:2]->[Mn+:3]1(<-[3H-:4])(<-[5C-:5]#[O+:6])(<-[6C-:7]#[O+:8])<-[1N@@:9]([C:10]([C:11]([N:12]([C:13]([C:14]([H:37])([H:38])[H:39])([C:15]([H:40])([H:41])[H:42])[H:36])[C:16]([C:17]([H:44])([H:45])[H:46])([C:18]([H:47])([H:48])[H:49])[H:43])([H:34])[H:35])([H:32])[H:33])([H:31])[C:19]([H:50])([H:51])[C:20]([H:52])([H:53])[2N:21]->1([C:22]([C:23]([H:55])([H:56])[H:57])([C:24]([H:58])([H:59])[H:60])[H:54])[C:25]([C:26]([H:62])([H:63])[H:64])([C:27]([H:65])([H:66])[H:67])[H:61])([H:28])([H:29])[H:30]", "dummies": []}
C      3.5528     2.4754    -2.4600
C      2.5124     1.7460    -1.7359
N      1.6367     1.1347    -1.1288
Mn     0.0000     0.0000     0.0000
H     -0.4343     1.5792     0.8175
C      0.6994    -1.8686    -1.1385
O      1.0695    -2.8460    -1.7403
C      1.4959    -0.4891     1.6684
O      2.2836    -0.7457     2.5448
N     -1.5286     0.2918    -1.6907
C     -1.3758     1.4921    -2.4289
C     -1.4545     2.8200    -1.6457
N     -2.8107     3.1455    -1.1203
C     -2.7420     3.9316     0.1559
C     -2.5130     5.4358    -0.0355
C     -3.9196     3.6497     1.1057
C     -3.7987     3.5299    -2.1910
C     -3.3422     4.6559    -3.1463
C     -5.2172     3.8019    -1.6729
C     -2.8193    -0.0118    -1.1810
C     -2.8503    -0.1188     0.3696
N     -1.8548    -0.9691     1.0210
C     -1.9817    -2.3552     0.5546
C     -3.3397    -3.0222     0.8891
C     -0.8413    -3.3124     0.9753
C     -1.9588    -0.7479     2.4991
C     -1.2968    -1.7940     3.4255
C     -1.4618     0.6390     2.9890
H      4.1074     1.7738    -3.1165
H      3.0851     3.2691    -3.0781
H      4.2542     2.9364    -1.7346
H     -1.3287    -0.3762    -2.2879
H     -2.1245     1.5105    -3.2500
H     -0.3702     1.4542    -2.9082
H     -0.6907     2.7796    -0.8572
H     -1.0831     3.6398    -2.2919
H     -1.8647     3.5774     0.7410
H     -3.4180     5.9400    -0.4280
H     -1.6507     5.6121    -0.7117
H     -2.2724     5.9023     0.9439
H     -3.5962     3.7974     2.1590
H     -4.7697     4.3399     0.9410
H     -4.2703     2.6028     1.0038
H     -3.9406     2.6437    -2.8420
H     -4.1784     4.9465    -3.8178
H     -3.0116     5.5657    -2.6181
H     -2.5281     4.3043    -3.8126
H     -5.9313     3.8109    -2.5246
H     -5.2881     4.7931    -1.1842
H     -5.5452     2.9934    -0.9880
H     -3.5485     0.7679    -1.4804
H     -3.1912    -0.9712    -1.6123
H     -3.8742    -0.4274     0.6727
H     -2.7094     0.9087     0.7230
H     -1.9169    -2.3157    -0.5488
H     -3.3124    -4.1035     0.6330
H     -3.5995    -2.9274     1.9603
H     -4.1572    -2.5855     0.2808
H     -1.1018    -3.9689     1.8286
H      0.0880    -2.7621     1.1986
H     -0.6237    -4.0136     0.1409
H     -3.0459    -0.7853     2.7455
H     -0.2208    -1.9245     3.2125
H     -1.8471    -2.7513     3.4178
H     -1.3653    -1.4707     4.4866
H     -1.6609     0.7419     4.0776
H     -0.3728     0.7544     2.8642
H     -1.9918     1.5030     2.5523
68
{"conf": 28, "E": 146.89, "rms": -1.0, "geom": "OH", "total_charge": 0, "CA_charge": 1, "smiles": "C[C:1]#[4N:2]->[Mn+:3]1(<-[3H-:4])(<-[5C-:5]#[O+:6])(<-[6C-:7]#[O+:8])<-[1N@H:9]([CH2:10][CH2:11][N:12]([CH:13]([CH3:14])[CH3:15])[CH:16]([CH3:17])[CH3:18])[CH2:19][CH2:20][2N:21]->1([CH:22]([CH3:23])[CH3:24])[CH:25]([CH3:26])[CH3:27]", "smiles3D": "C([C:1]#[4N:2]->[Mn+:3]1(<-[3H-:4])(<-[5C-:5]#[O+:6])(<-[6C-:7]#[O+:8])<-[1N@@:9]([C:10]([C:11]([N:12]([C:13]([C:14]([H:37])([H:38])[H:39])([C:15]([H:40])([H:41])[H:42])[H:36])[C:16]([C:17]([H:44])([H:45])[H:46])([C:18]([H:47])([H:48])[H:49])[H:43])([H:34])[H:35])([H:32])[H:33])([H:31])[C:19]([H:50])([H:51])[C:20]([H:52])([H:53])[2N:21]->1([C:22]([C:23]([H:55])([H:56])[H:57])([C:24]([H:58])([H:59])[H:60])[H:54])[C:25]([C:26]([H:62])([H:63])[H:64])([C:27]([H:65])([H:66])[H:67])[H:61])([H:28])([H:29])[H:30]", "smiles3Dx": "C([C:1]#[4N:2]->[Mn+:3]1(<-[3H-:4])(<-[5C-:5]#[O+:6])(<-[6C-:7]#[O+:8])<-[1N@@:9]([C:10]([C:11]([N:12]([C:13]([C:14]([H:37])([H:38])[H:39])([C:15]([H:40])([H:41])[H:42])[H:36])[C:16]([C:17]([H:44])([H:45])[H:46])([C:18]([H:47])([H:48])[H:49])[H:43])([H:34])[H:35])([H:32])[H:33])([H:31])[C:19]([H:50])([H:51])[C:20]([H:52])([H:53])[2N:21]->1([C:22]([C:23]([H:55])([H:56])[H:57])([C:24]([H:58])([H:59])[H:60])[H:54])[C:25]([C:26]([H:62])([H:63])[H:64])([C:27]([H:65])([H:66])[H:67])[H:61])([H:28])([H:29])[H:30]", "dummies": []}
C     -0.6512     2.6365     4.1737
C     -0.4653     1.8681     2.9429
N     -0.3078     1.2243     1.9086
Mn     0.0000     0.0000     0.0000
H     -1.8276    -0.0594    -0.1981
C      2.2472     0.1729     0.4355
O      3.4265     0.2665     0.6698
C     -0.0940    -1.8618     1.3431
O     -0.1439    -2.8369     2.0511
N      0.1706     1.8884    -1.2544
C     -1.0984     2.3987    -1.6145
C     -1.6898     3.3652    -0.5729
N     -0.8117     4.5378    -0.3050
C     -0.9884     5.0675     1.0775
C     -2.2381     5.9502     1.2384
C      0.2791     5.7817     1.5685
C     -0.7173     5.5924    -1.3669
C      0.5271     5.3706    -2.2331
C     -1.9786     5.7677    -2.2344
C      0.9574     1.4455    -2.3267
C      0.3880     0.1682    -2.9957
N      0.2507    -1.0212    -2.1238
C      1.4035    -1.9666    -2.2169
C      2.7926    -1.3678    -2.5862
C      1.6295    -2.8287    -0.9581
C     -1.0474    -1.6530    -2.4794
C     -1.1652    -2.1115    -3.9663
C     -1.5102    -2.8280    -1.6101
H     -1.6870     3.0323     4.2089
H      0.0673     3.4817     4.1929
H     -0.4749     1.9799     5.0503
H      0.6435     2.5112    -0.7786
H     -1.7975     1.5469    -1.7240
H     -1.0522     2.9181    -2.5922
H     -2.7080     3.6808    -0.8803
H     -1.8351     2.7607     0.3456
H     -1.1180     4.2208     1.7809
H     -3.1386     5.4113     0.8775
H     -2.1419     6.9080     0.6877
H     -2.3914     6.1883     2.3126
H      1.1692     5.1472     1.3711
H      0.4218     6.7654     1.0773
H      0.2130     5.9550     2.6641
H     -0.5511     6.5861    -0.9035
H      0.3865     4.5491    -2.9587
H      0.7544     6.2922    -2.8110
H      1.4029     5.1406    -1.5897
H     -1.8579     6.6546    -2.8928
H     -2.8691     5.9433    -1.5966
H     -2.1601     4.8901    -2.8862
H      1.9772     1.2373    -1.9601
H      1.0364     2.2463    -3.0968
H     -0.5971     0.4766    -3.4100
H      1.0104    -0.0672    -3.8768
H      1.1723    -2.6781    -3.0328
H      2.8509    -0.9934    -3.6257
H      3.5657    -2.1661    -2.5531
H      3.1240    -0.5932    -1.8793
H      2.3432    -3.6459    -1.1999
H      0.7384    -3.3421    -0.5860
H      2.0867    -2.2558    -0.1368
H     -1.8205    -0.8661    -2.3284
H     -0.7562    -1.3823    -4.6905
H     -0.6669    -3.0872    -4.1434
H     -2.2381    -2.2474    -4.2221
H     -0.9457    -3.7572    -1.8293
H     -1.4914    -2.5697    -0.5454
H     -2.5734    -3.0539    -1.8432
68
{"conf": 29, "E": 148.77, "rms": -1.0, "geom": "OH", "total_charge": 0, "CA_charge": 1, "smiles": "C[C:1]#[4N:2]->[Mn+:3]1(<-[3H-:4])(<-[5C-:5]#[O+:6])(<-[6C-:7]#[O+:8])<-[1N@H:9]([CH2:10][CH2:11][N:12]([CH:13]([CH3:14])[CH3:15])[CH:16]([CH3:17])[CH3:18])[CH2:19][CH2:20][2N:21]->1([CH:22]([CH3:23])[CH3:24])[CH:25]([CH3:26])[CH3:27]", "smiles3D": "C([C:1]#[4N:2]->[Mn+:3]1(<-[3H-:4])(<-[5C-:5]#[O+:6])(<-[6C-:7]#[O+:8])<-[1N@@:9]([C:10]([C:11]([N:12]([C:13]([C:14]([H:37])([H:38])[H:39])([C:15]([H:40])([H:41])[H:42])[H:36])[C:16]([C:17]([H:44])([H:45])[H:46])([C:18]([H:47])([H:48])[H:49])[H:43])([H:34])[H:35])([H:32])[H:33])([H:31])[C:19]([H:50])([H:51])[C:20]([H:52])([H:53])[2N:21]->1([C:22]([C:23]([H:55])([H:56])[H:57])([C:24]([H:58])([H:59])[H:60])[H:54])[C:25]([C:26]([H:62])([H:63])[H:64])([C:27]([H:65])([H:66])[H:67])[H:61])([H:28])([H:29])[H:30]", "smiles3Dx": "C([C:1]#[4N:2]->[Mn+:3]1(<-[3H-:4])(<-[5C-:5]#[O+:6])(<-[6C-:7]#[O+:8])<-[1N@@:9]([C:10]([C:11]([N:12]([C:13]([C:14]([H:37])([H:38])[H:39])([C:15]([H:40])([H:41])[H:42])[H:36])[C:16]([C:17]([H:44])([H:45])[H:46])([C:18]([H:47])([H:48])[H:49])[H:43])([H:34])[H:35])([H:32])[H:33])([H:31])[C:19]([H:50])([H:51])[C:20]([H:52])([H:53])[2N:21]->1([C:22]([C:23]([H:55])([H:56])[H:57])([C:24]([H:58])([H:59])[H:60])[H:54])[C:25]([C:26]([H:62])([H:63])[H:64])([C:27]([H:65])([H:66])[H:67])[H:61])([H:28])([H:29])[H:30]", "dummies": []}
C     -3.2850     0.7221     3.6737
C     -2.3147     0.5191     2.5991
N     -1.5029     0.3434     1.6940
Mn     0.0000     0.0000     0.0000
H     -0.1701     1.7777    -0.3719
C     -0.0787    -2.1952     0.6680
O     -0.1274    -3.3464     1.0243
C     -1.7331    -0.3787    -1.4544
O     -2.6438    -0.5776    -2.2193
N      1.8248     0.3570     1.3040
C      1.5496     0.9810     2.5383
C      0.9981     2.4156     2.4507
N      0.4041     2.8587     3.7419
C      1.3493     3.2067     4.8521
C      2.7199     3.7518     4.4059
C      1.5100     2.0130     5.7986
C     -0.7179     3.8213     3.5491
C     -1.6455     3.8655     4.7748
C     -0.2380     5.2295     3.1599
C      2.7268     1.0111     0.4538
C      2.9578     0.2680    -0.9034
N      1.7371    -0.1979    -1.5927
C      1.8750    -1.6144    -2.0130
C      2.3901    -2.6059    -0.9270
C      0.5871    -2.2149    -2.6304
C      1.3753     0.6963    -2.7300
C      2.0968     0.3854    -4.0740
C      1.5455     2.2286    -2.5056
H     -4.1273     0.0111     3.5496
H     -3.6706     1.7614     3.6321
H     -2.7942     0.5451     4.6527
H      2.1735    -0.4661     1.4979
H      0.8081     0.3527     3.0805
H      2.4880     0.9965     3.1330
H      0.2268     2.4028     1.6632
H      1.7751     3.1244     2.1030
H      0.9202     4.0099     5.4846
H      2.5911     4.6178     3.7242
H      3.2873     4.1062     5.2930
H      3.3329     2.9751     3.9066
H      0.5102     1.6370     6.1035
H      2.0572     2.3240     6.7143
H      2.0719     1.1846     5.3268
H     -1.3660     3.4592     2.7195
H     -2.6292     4.2943     4.4865
H     -1.2328     4.4955     5.5893
H     -1.8126     2.8405     5.1654
H      0.3291     5.7085     3.9844
H     -1.1130     5.8717     2.9235
H      0.4056     5.1835     2.2571
H      2.3557     2.0251     0.2365
H      3.7098     1.1108     0.9714
H      3.6501    -0.5653    -0.6894
H      3.5326     0.9488    -1.5626
H      2.6493    -1.6416    -2.8072
H      3.4568    -2.8528    -1.1203
H      1.8486    -3.5767    -0.9338
H      2.3454    -2.1859     0.0897
H      0.1204    -1.5794    -3.4027
H      0.8378    -3.1746    -3.1317
H     -0.1719    -2.4423    -1.8646
H      0.2933     0.5376    -2.8969
H      3.1968     0.3564    -3.9261
H      1.8738     1.1703    -4.8293
H      1.7602    -0.5626    -4.5361
H      2.5823     2.5650    -2.7206
H      1.2922     2.5952    -1.5114
H      0.8858     2.7730    -3.2155
68
{"conf": 30, "E": 154.55, "rms": -1.0, "geom": "OH", "total_charge": 0, "CA_charge": 1, "smiles": "C[C:1]#[4N:2]->[Mn+:3]1(<-[3H-:4])(<-[5C-:5]#[O+:6])(<-[6C-:7]#[O+:8])<-[1N@H:9]([CH2:10][CH2:11][N:12]([CH:13]([CH3:14])[CH3:15])[CH:16]([CH3:17])[CH3:18])[CH2:19][CH2:20][2N:21]->1([CH:22]([CH3:23])[CH3:24])[CH:25]([CH3:26])[CH3:27]", "smiles3D": "C([C:1]#[4N:2]->[Mn+:3]1(<-[3H-:4])(<-[5C-:5]#[O+:6])(<-[6C-:7]#[O+:8])<-[1N@@:9]([C:10]([C:11]([N:12]([C:13]([C:14]([H:37])([H:38])[H:39])([C:15]([H:40])([H:41])[H:42])[H:36])[C:16]([C:17]([H:44])([H:45])[H:46])([C:18]([H:47])([H:48])[H:49])[H:43])([H:34])[H:35])([H:32])[H:33])([H:31])[C:19]([H:50])([H:51])[C:20]([H:52])([H:53])[2N:21]->1([C:22]([C:23]([H:55])([H:56])[H:57])([C:24]([H:58])([H:59])[H:60])[H:54])[C:25]([C:26]([H:62])([H:63])[H:64])([C:27]([H:65])([H:66])[H:67])[H:61])([H:28])([H:29])[H:30]", "smiles3Dx": "C([C:1]#[4N:2]->[Mn+:3]1(<-[3H-:4])(<-[5C-:5]#[O+:6])(<-[6C-:7]#[O+:8])<-[1N@@:9]([C:10]([C:11]([N:12]([C:13]([C:14]([H:37])([H:38])[H:39])([C:15]([H:40])([H:41])[H:42])[H:36])[C:16]([C:17]([H:44])([H:45])[H:46])([C:18]([H:47])([H:48])[H:49])[H:43])([H:34])[H:35])([H:32])[H:33])([H:31])[C:19]([H:50])([H:51])[C:20]([H:52])([H:53])[2N:21]->1([C:22]([C:23]([H:55])([H:56])[H:57])([C:24]([H:58])([H:59])[H:60])[H:54])[C:25]([C:26]([H:62])([H:63])[H:64])([C:27]([H:65])([H:66])[H:67])[H:61])([H:28])([H:29])[H:30]", "dummies": []}
C     -1.0291    -3.8364    -3.0025
C     -0.7247    -2.7083    -2.1227
N     -0.4700    -1.7613    -1.3828
Mn     0.0000     0.0000     0.0000
H     -1.4186     0.8534    -0.7866
C      1.7820    -1.2496     0.7127
O      2.7197    -1.9138     1.0790
C      1.4114     0.8690    -1.5876
O      2.1537     1.3243    -2.4218
N     -1.2638    -0.8985     1.6596
C     -2.6397    -0.7711     1.3699
C     -3.4617    -2.0163     1.7522
N     -3.5687    -2.1305     3.2259
C     -3.1033    -3.4498     3.7491
C     -2.8565    -3.4478     5.2608
C     -3.9723    -4.6504     3.3213
C     -4.7779    -1.4458     3.7803
C     -6.0045    -2.3492     3.9527
C     -4.4616    -0.6724     5.0676
C     -0.8156    -0.2886     2.8525
C     -0.5130     1.2483     2.7725
N      0.2201     1.7239     1.5847
C      1.6764     1.9274     1.8488
C      2.3577     0.9576     2.8561
C      2.0837     3.3557     2.3177
C     -0.4295     2.9373     1.0122
C     -1.9780     2.8911     0.8358
C      0.1662     3.3721    -0.3479
H     -1.3544    -3.4560    -3.9925
H     -0.1223    -4.4634    -3.1267
H     -1.8414    -4.4452    -2.5549
H     -1.0417    -1.7870     1.6897
H     -3.0777     0.1113     1.8853
H     -2.7405    -0.6176     0.2769
H     -4.4693    -1.9548     1.2835
H     -2.9725    -2.9036     1.2931
H     -2.0958    -3.6299     3.3083
H     -2.2843    -2.5427     5.5554
H     -3.8074    -3.4999     5.8274
H     -2.2544    -4.3383     5.5418
H     -4.8321    -4.8089     4.0006
H     -3.3609    -5.5773     3.3585
H     -4.3483    -4.5366     2.2845
H     -5.0949    -0.6520     3.0647
H     -6.1833    -2.9416     3.0316
H     -5.8959    -3.0172     4.8297
H     -6.9047    -1.7220     4.1281
H     -5.2684     0.0652     5.2675
H     -4.3991    -1.3335     5.9523
H     -3.5099    -0.1133     4.9593
H     -1.5748    -0.4463     3.6491
H      0.0999    -0.8132     3.1843
H      0.0452     1.5265     3.6887
H     -1.4859     1.7532     2.8778
H      2.1733     1.7499     0.8745
H      2.2384     1.3012     3.9063
H      3.4501     0.9280     2.6528
H      2.0071    -0.0700     2.8150
H      1.9543     4.1300     1.5382
H      1.5093     3.6408     3.2247
H      3.1647     3.3872     2.5763
H     -0.2523     3.7696     1.7237
H     -2.3705     1.8713     0.7684
H     -2.4746     3.3799     1.7021
H     -2.3251     3.4516    -0.0597
H     -0.2713     2.7913    -1.1828
H     -0.0902     4.4377    -0.5322
H      1.2656     3.3020    -0.4033
68
{"conf": 31, "E": 131.06, "rms": -1.0, "geom": "OH", "total_charge": 0, "CA_charge": 1, "smiles": "C[C:1]#[4N:2]->[Mn+:3]1(<-[3H-:4])(<-[5C-:5]#[O+:6])(<-[6C-:7]#[O+:8])<-[1N@H:9]([CH2:10][CH2:11][N:12]([CH:13]([CH3:14])[CH3:15])[CH:16]([CH3:17])[CH3:18])[CH2:19][CH2:20][2N:21]->1([CH:22]([CH3:23])[CH3:24])[CH:25]([CH3:26])[CH3:27]", "smiles3D": "C([C:1]#[4N:2]->[Mn+:3]1(<-[3H-:4])(<-[5C-:5]#[O+:6])(<-[6C-:7]#[O+:8])<-[1N@@:9]([C:10]([C:11]([N:12]([C:13]([C:14]([H:37])([H:38])[H:39])([C:15]([H:40])([H:41])[H:42])[H:36])[C:16]([C:17]([H:44])([H:45])[H:46])([C:18]([H:47])([H:48])[H:49])[H:43])([H:34])[H:35])([H:32])[H:33])([H:31])[C:19]([H:50])([H:51])[C:20]([H:52])([H:53])[2N:21]->1([C:22]([C:23]([H:55])([H:56])[H:57])([C:24]([H:58])([H:59])[H:60])[H:54])[C:25]([C:26]([H:62])([H:63])[H:64])([C:27]([H:65])([H:66])[H:67])[H:61])([H:28])([H:29])[H:30]", "smiles3Dx": "C([C:1]#[4N:2]->[Mn+:3]1(<-[3H-:4])(<-[5C-:5]#[O+:6])(<-[6C-:7]#[O+:8])<-[1N@@:9]([C:10]([C:11]([N:12]([C:13]([C:14]([H:37])([H:38])[H:39])([C:15]([H:40])([H:41])[H:42])[H:36])[C:16]([C:17]([H:44])([H:45])[H:46])([C:18]([H:47])([H:48])[H:49])[H:43])([H:34])[H:35])([H:32])[H:33])([H:31])[C:19]([H:50])([H:51])[C:20]([H:52])([H:53])[2N:21]->1([C:22]([C:23]([H:55])([H:56])[H:57])([C:24]([H:58])([H:59])[H:60])[H:54])[C:25]([C:26]([H:62])([H:63])[H:64])([C:27]([H:65])([H:66])[H:67])[H:61])([H:28])([H:29])[H:30]", "dummies": []}
C     -3.9498     1.7036    -2.5139
C     -2.7960     1.1916    -1.7756
N     -1.8234     0.7683    -1.1557
Mn     0.0000     0.0000     0.0000
H      0.9829     0.3266    -1.5180
C     -1.4532    -0.2593     1.7639
O     -2.2155    -0.3949     2.6883
C     -0.4704    -2.1403    -0.6785
O     -0.7168    -3.2658    -1.0344
N      0.5817     2.0865     0.7170
C      0.6433     2.9329    -0.4049
C      0.3847     4.4094    -0.0533
N      0.4501     5.2427    -1.2753
C     -0.8185     5.2752    -2.0560
C     -0.5237     5.3778    -3.5571
C     -1.7965     6.3713    -1.6049
C      1.2035     6.5236    -1.1621
C      0.9175     7.3157     0.1321
C      2.7031     6.2475    -1.3030
C      1.8006     1.9493     1.4347
C      2.6127     0.6826     1.0126
N      1.9261    -0.5775     1.1801
C      1.5241    -0.8131     2.5760
C      0.8619    -2.1864     2.8271
C      2.6021    -0.5855     3.6733
C      2.6015    -1.7220     0.5271
C      2.8578    -1.5824    -0.9927
C      3.9410    -2.1347     1.1872
H     -4.8576     1.6273    -1.8808
H     -3.7737     2.7660    -2.7819
H     -4.0916     1.1073    -3.4386
H     -0.0799     2.3702     1.2846
H      1.6362     2.8486    -0.9047
H     -0.1242     2.5990    -1.1248
H      1.1582     4.7026     0.6822
H     -0.6040     4.5165     0.4436
H     -1.3581     4.3112    -1.9266
H      0.2144     4.6009    -3.8498
H     -1.4551     5.2092    -4.1390
H     -0.1215     6.3753    -3.8286
H     -1.3878     7.3863    -1.7888
H     -2.7480     6.2794    -2.1710
H     -2.0362     6.2539    -0.5281
H      0.9406     7.1919    -2.0088
H      1.2728     8.3612     0.0113
H     -0.1650     7.3494     0.3586
H      1.4482     6.8863     1.0070
H      3.0705     5.6109    -0.4707
H      2.8998     5.7243    -2.2630
H      3.2715     7.2022    -1.3014
H      2.4492     2.8413     1.2733
H      1.5858     1.9020     2.5232
H      2.8524     0.8205    -0.0541
H      3.5711     0.6810     1.5682
H      0.7429    -0.0669     2.7809
H      1.6114    -3.0012     2.8919
H      0.3058    -2.1662     3.7891
H      0.1342    -2.4257     2.0282
H      2.9715     0.4578     3.6880
H      2.1459    -0.7499     4.6733
H      3.4658    -1.2641     3.6067
H      1.9236    -2.5916     0.6189
H      3.5628    -0.7685    -1.2520
H      3.3187    -2.5182    -1.3763
H      1.9212    -1.5104    -1.5616
H      3.7623    -2.7484     2.0897
H      4.5342    -2.7978     0.5217
H      4.5786    -1.2634     1.4272
