# Supplementary material for: MACE: Automated Assessment of Stereochemistry of Transition Metal Complexes and Its Applications in Computational Catalysis
Source: J Chem Theory Comput. 2024 Feb 16;20(5):2313–20. doi: 10.1021/acs.jctc.3c01313 (PMC10938507; doi:10.1021/acs.jctc.3c01313)
Supplement: Supplementary file 3 — ct3c01313_si_003.zip [file ct3c01313_si_003.zip › structures/screening/mace_MeCN/Mn_NNhN_iPr_bi_4.xyz]

68
{"conf": 0, "E": 154.17, "rms": -1.0, "geom": "OH", "total_charge": 0, "CA_charge": 1, "smiles": "C[C:1]#[6N:2]->[Mn+:3]1(<-[3C-:4]#[O+:5])(<-[4H-:6])(<-[5C-:7]#[O+:8])<-[1N@H:9]([CH2:10][CH2:11][N:12]([CH:13]([CH3:14])[CH3:15])[CH:16]([CH3:17])[CH3:18])[CH2:19][CH2:20][2N:21]->1([CH:22]([CH3:23])[CH3:24])[CH:25]([CH3:26])[CH3:27]", "smiles3D": "C([C:1]#[6N:2]->[Mn+:3]1(<-[3C-:4]#[O+:5])(<-[4H-:6])(<-[5C-:7]#[O+:8])<-[1N@@:9]([C:10]([C:11]([N:12]([C:13]([C:14]([H:37])([H:38])[H:39])([C:15]([H:40])([H:41])[H:42])[H:36])[C:16]([C:17]([H:44])([H:45])[H:46])([C:18]([H:47])([H:48])[H:49])[H:43])([H:34])[H:35])([H:32])[H:33])([H:31])[C:19]([H:50])([H:51])[C:20]([H:52])([H:53])[2N:21]->1([C:22]([C:23]([H:55])([H:56])[H:57])([C:24]([H:58])([H:59])[H:60])[H:54])[C:25]([C:26]([H:62])([H:63])[H:64])([C:27]([H:65])([H:66])[H:67])[H:61])([H:28])([H:29])[H:30]", "smiles3Dx": "C([C:1]#[6N:2]->[Mn+:3]1(<-[3C-:4]#[O+:5])(<-[4H-:6])(<-[5C-:7]#[O+:8])<-[1N@@:9]([C:10]([C:11]([N:12]([C:13]([C:14]([H:37])([H:38])[H:39])([C:15]([H:40])([H:41])[H:42])[H:36])[C:16]([C:17]([H:44])([H:45])[H:46])([C:18]([H:47])([H:48])[H:49])[H:43])([H:34])[H:35])([H:32])[H:33])([H:31])[C:19]([H:50])([H:51])[C:20]([H:52])([H:53])[2N:21]->1([C:22]([C:23]([H:55])([H:56])[H:57])([C:24]([H:58])([H:59])[H:60])[H:54])[C:25]([C:26]([H:62])([H:63])[H:64])([C:27]([H:65])([H:66])[H:67])[H:61])([H:28])([H:29])[H:30]", "dummies": []}
C     -3.1313     3.8201     0.6476
C     -2.2110     2.6994     0.4600
N     -1.4398     1.7569     0.2980
Mn     0.0000     0.0000     0.0000
C      1.5544     1.3594    -1.0172
O      2.3725     2.0709    -1.5454
H      0.8772     0.4594     1.5471
C     -1.2958    -1.3052     1.3758
O     -1.9684    -1.9899     2.1062
N      1.2806    -1.8712    -0.3703
C      2.6109    -1.6771     0.0594
C      2.7920    -1.8554     1.5805
N      2.8509    -3.2972     1.9266
C      4.1653    -3.8369     2.3809
C      4.8661    -2.9866     3.4628
C      5.0892    -4.0390     1.1769
C      1.6313    -3.8310     2.5940
C      1.3637    -5.2777     2.1610
C      1.6645    -3.7014     4.1230
C      1.1176    -2.2454    -1.7421
C      0.2885    -1.2371    -2.5952
N     -0.9465    -0.7148    -2.0223
C     -1.4790     0.3488    -2.9381
C     -0.6405     1.6463    -3.0021
C     -2.9458     0.7980    -2.7379
C     -1.8708    -1.8243    -1.7315
C     -3.1328    -1.4558    -0.9131
C     -2.3151    -2.6401    -2.9734
H     -3.7357     3.6531     1.5627
H     -2.5522     4.7605     0.7524
H     -3.8038     3.8956    -0.2315
H      0.9138    -2.5363     0.1331
H      2.9221    -0.6517    -0.2132
H      3.2956    -2.3919    -0.4508
H      1.9739    -1.3476     2.1262
H      3.7205    -1.3232     1.8623
H      4.0209    -4.8462     2.8195
H      5.4278    -2.1368     3.0211
H      5.6016    -3.6155     4.0084
H      4.1462    -2.5857     4.2009
H      5.3569    -3.0646     0.7162
H      6.0233    -4.5510     1.4928
H      4.5837    -4.6698     0.4150
H      0.7419    -3.2569     2.2566
H      1.4068    -5.3536     1.0535
H      0.3498    -5.5900     2.4914
H      2.0998    -5.9820     2.5994
H      1.8144    -2.6403     4.4119
H      0.6934    -4.0328     4.5488
H      2.4650    -4.3286     4.5673
H      2.1087    -2.3526    -2.2400
H      0.6234    -3.2446    -1.8015
H      0.0807    -1.7115    -3.5783
H      0.9686    -0.3988    -2.7926
H     -1.4431    -0.0824    -3.9655
H      0.3798     1.4980    -3.3972
H     -1.0879     2.3538    -3.7331
H     -0.6337     2.1701    -2.0321
H     -3.1886     1.6544    -3.4032
H     -3.6566     0.0220    -3.0714
H     -3.1425     1.1470    -1.7089
H     -1.3118    -2.5256    -1.0816
H     -3.3567    -2.2741    -0.1955
H     -2.9887    -0.5271    -0.3339
H     -4.0534    -1.3752    -1.5241
H     -1.4771    -3.2375    -3.3847
H     -3.0976    -3.3764    -2.6886
H     -2.7284    -1.9937    -3.7709
68
{"conf": 1, "E": 147.53, "rms": -1.0, "geom": "OH", "total_charge": 0, "CA_charge": 1, "smiles": "C[C:1]#[6N:2]->[Mn+:3]1(<-[3C-:4]#[O+:5])(<-[4H-:6])(<-[5C-:7]#[O+:8])<-[1N@H:9]([CH2:10][CH2:11][N:12]([CH:13]([CH3:14])[CH3:15])[CH:16]([CH3:17])[CH3:18])[CH2:19][CH2:20][2N:21]->1([CH:22]([CH3:23])[CH3:24])[CH:25]([CH3:26])[CH3:27]", "smiles3D": "C([C:1]#[6N:2]->[Mn+:3]1(<-[3C-:4]#[O+:5])(<-[4H-:6])(<-[5C-:7]#[O+:8])<-[1N@@:9]([C:10]([C:11]([N:12]([C:13]([C:14]([H:37])([H:38])[H:39])([C:15]([H:40])([H:41])[H:42])[H:36])[C:16]([C:17]([H:44])([H:45])[H:46])([C:18]([H:47])([H:48])[H:49])[H:43])([H:34])[H:35])([H:32])[H:33])([H:31])[C:19]([H:50])([H:51])[C:20]([H:52])([H:53])[2N:21]->1([C:22]([C:23]([H:55])([H:56])[H:57])([C:24]([H:58])([H:59])[H:60])[H:54])[C:25]([C:26]([H:62])([H:63])[H:64])([C:27]([H:65])([H:66])[H:67])[H:61])([H:28])([H:29])[H:30]", "smiles3Dx": "C([C:1]#[6N:2]->[Mn+:3]1(<-[3C-:4]#[O+:5])(<-[4H-:6])(<-[5C-:7]#[O+:8])<-[1N@@:9]([C:10]([C:11]([N:12]([C:13]([C:14]([H:37])([H:38])[H:39])([C:15]([H:40])([H:41])[H:42])[H:36])[C:16]([C:17]([H:44])([H:45])[H:46])([C:18]([H:47])([H:48])[H:49])[H:43])([H:34])[H:35])([H:32])[H:33])([H:31])[C:19]([H:50])([H:51])[C:20]([H:52])([H:53])[2N:21]->1([C:22]([C:23]([H:55])([H:56])[H:57])([C:24]([H:58])([H:59])[H:60])[H:54])[C:25]([C:26]([H:62])([H:63])[H:64])([C:27]([H:65])([H:66])[H:67])[H:61])([H:28])([H:29])[H:30]", "dummies": []}
C     -0.6935     0.2509    -4.9286
C     -0.4898     0.1728    -3.4827
N     -0.3161     0.1032    -2.2681
Mn     0.0000     0.0000     0.0000
C      1.8751     1.3056    -0.2766
O      2.8581     1.9889    -0.4211
H     -0.9589     1.5619     0.1605
C     -2.0093    -1.0941     0.1825
O     -3.0657    -1.6679     0.2773
N      0.4307    -0.0629     2.2369
C      0.6491     1.2476     2.6950
C      0.4969     1.4002     4.2273
N     -0.9384     1.5134     4.6257
C     -1.3210     2.9345     4.9352
C     -1.1384     3.8505     3.7077
C     -2.7871     3.0773     5.4008
C     -1.3207     0.5394     5.7007
C     -1.2419    -0.9187     5.2203
C     -0.5427     0.7329     7.0185
C      1.5100    -0.9801     2.4525
C      2.1282    -1.6442     1.1687
N      1.2548    -1.9701     0.0542
C      1.9731    -1.9523    -1.2331
C      1.1980    -2.5105    -2.4590
C      3.4007    -2.5738    -1.2278
C      0.4286    -3.1824     0.2779
C     -0.3226    -3.2658     1.6240
C      1.1912    -4.5280     0.1382
H     -0.2285     1.1798    -5.3179
H     -0.2250    -0.6294    -5.4148
H     -1.7808     0.2604    -5.1488
H     -0.3227    -0.3717     2.6380
H      1.6687     1.5851     2.4038
H     -0.0796     1.9081     2.1925
H      1.0091     0.5408     4.6975
H      1.0827     2.2835     4.5660
H     -0.6707     3.3360     5.7439
H     -0.0727     3.9303     3.4129
H     -1.4696     4.8856     3.9391
H     -1.7367     3.4738     2.8508
H     -3.4655     2.5066     4.7310
H     -2.9062     2.7304     6.4483
H     -3.1067     4.1416     5.4008
H     -2.3957     0.6550     5.9410
H     -1.8094    -1.0383     4.2739
H     -1.7080    -1.5883     5.9750
H     -0.1985    -1.2605     5.0774
H     -0.6967     1.7537     7.4221
H      0.5441     0.5566     6.8907
H     -0.9162     0.0177     7.7821
H      1.1711    -1.7823     3.1380
H      2.3465    -0.4646     2.9802
H      2.6674    -2.5600     1.4895
H      2.8957    -0.9279     0.8071
H      2.1144    -0.8797    -1.4495
H      0.1118    -2.3255    -2.3979
H      1.3591    -3.5901    -2.6318
H      1.5626    -2.0026    -3.3780
H      3.7568    -2.7573    -2.2646
H      4.1333    -1.8726    -0.7779
H      3.4623    -3.5233    -0.6702
H     -0.3580    -3.1746    -0.4990
H     -1.1666    -3.9829     1.5277
H     -0.7624    -2.3168     1.9374
H      0.3298    -3.6597     2.4315
H      1.5869    -4.7193    -0.8685
H      2.0168    -4.6061     0.8736
H      0.4978    -5.3746     0.3349
68
{"conf": 2, "E": 165.91, "rms": -1.0, "geom": "OH", "total_charge": 0, "CA_charge": 1, "smiles": "C[C:1]#[6N:2]->[Mn+:3]1(<-[3C-:4]#[O+:5])(<-[4H-:6])(<-[5C-:7]#[O+:8])<-[1N@H:9]([CH2:10][CH2:11][N:12]([CH:13]([CH3:14])[CH3:15])[CH:16]([CH3:17])[CH3:18])[CH2:19][CH2:20][2N:21]->1([CH:22]([CH3:23])[CH3:24])[CH:25]([CH3:26])[CH3:27]", "smiles3D": "C([C:1]#[6N:2]->[Mn+:3]1(<-[3C-:4]#[O+:5])(<-[4H-:6])(<-[5C-:7]#[O+:8])<-[1N@@:9]([C:10]([C:11]([N:12]([C:13]([C:14]([H:37])([H:38])[H:39])([C:15]([H:40])([H:41])[H:42])[H:36])[C:16]([C:17]([H:44])([H:45])[H:46])([C:18]([H:47])([H:48])[H:49])[H:43])([H:34])[H:35])([H:32])[H:33])([H:31])[C:19]([H:50])([H:51])[C:20]([H:52])([H:53])[2N:21]->1([C:22]([C:23]([H:55])([H:56])[H:57])([C:24]([H:58])([H:59])[H:60])[H:54])[C:25]([C:26]([H:62])([H:63])[H:64])([C:27]([H:65])([H:66])[H:67])[H:61])([H:28])([H:29])[H:30]", "smiles3Dx": "C([C:1]#[6N:2]->[Mn+:3]1(<-[3C-:4]#[O+:5])(<-[4H-:6])(<-[5C-:7]#[O+:8])<-[1N@@:9]([C:10]([C:11]([N:12]([C:13]([C:14]([H:37])([H:38])[H:39])([C:15]([H:40])([H:41])[H:42])[H:36])[C:16]([C:17]([H:44])([H:45])[H:46])([C:18]([H:47])([H:48])[H:49])[H:43])([H:34])[H:35])([H:32])[H:33])([H:31])[C:19]([H:50])([H:51])[C:20]([H:52])([H:53])[2N:21]->1([C:22]([C:23]([H:55])([H:56])[H:57])([C:24]([H:58])([H:59])[H:60])[H:54])[C:25]([C:26]([H:62])([H:63])[H:64])([C:27]([H:65])([H:66])[H:67])[H:61])([H:28])([H:29])[H:30]", "dummies": []}
C     -2.5013    -2.6729    -3.3804
C     -1.7652    -1.8888    -2.3897
N     -1.1507    -1.2300    -1.5544
Mn     0.0000     0.0000     0.0000
C      0.7416    -1.8795     1.0949
O      1.1399    -2.8636     1.6670
H      1.5377    -0.2018    -0.9842
C     -0.2760     1.8957    -1.2659
O     -0.4074     2.8900    -1.9359
N      0.9882     1.2718     1.5901
C      2.3869     1.1046     1.5756
C      3.0657     1.9560     0.4894
N      4.5348     1.7295     0.5049
C      5.1232     0.9925    -0.6501
C      4.6129     1.4559    -2.0315
C      4.9122    -0.5129    -0.4711
C      5.3789     2.8417     1.0254
C      4.9876     3.2306     2.4589
C      5.3985     4.0711     0.1017
C      0.3649     0.9292     2.8133
C     -1.1248     0.4060     2.7608
N     -1.8222     0.3237     1.4636
C     -2.5453     1.5971     1.1936
C     -1.8292     2.9268     1.5703
C     -3.0249     1.7431    -0.2763
C     -2.7895    -0.8354     1.5478
C     -2.1463    -2.2402     1.5067
C     -3.9721    -0.8789     0.5465
H     -2.5323    -2.1193    -4.3412
H     -3.5360    -2.8452    -3.0190
H     -1.9945    -3.6482    -3.5308
H      0.7989     2.1406     1.4091
H      2.6170     0.0364     1.3895
H      2.8149     1.3903     2.5637
H      2.8144     3.0206     0.6676
H      2.6060     1.7066    -0.4804
H      6.2269     1.1387    -0.6601
H      3.6556     0.9621    -2.3023
H      4.4633     2.5527    -2.0643
H      5.3546     1.1839    -2.8126
H      5.3019    -0.8340     0.5183
H      3.8363    -0.7736    -0.5325
H      5.4573    -1.0720    -1.2615
H      6.4293     2.4822     1.1066
H      3.9942     3.7233     2.4948
H      4.9743     2.3279     3.1054
H      5.7361     3.9370     2.8774
H      4.3768     4.4357    -0.1257
H      5.9218     3.8291    -0.8456
H      5.9642     4.8984     0.5809
H      0.3949     1.8224     3.4828
H      0.9713     0.1333     3.3097
H     -1.0905    -0.5933     3.2297
H     -1.7317     1.0239     3.4607
H     -3.4616     1.5702     1.8297
H     -0.9944     3.1627     0.8913
H     -1.4935     2.9891     2.6207
H     -2.5551     3.7615     1.4600
H     -4.1315     1.7269    -0.3427
H     -2.7526     2.7202    -0.7290
H     -2.6063     0.9486    -0.9160
H     -3.2741    -0.7517     2.5517
H     -2.9264    -3.0172     1.6583
H     -1.4350    -2.4334     2.3272
H     -1.6915    -2.4490     0.5250
H     -4.5767    -1.7981     0.7043
H     -3.6368    -0.9129    -0.5056
H     -4.6980    -0.0665     0.7366
68
{"conf": 3, "E": 149.18, "rms": -1.0, "geom": "OH", "total_charge": 0, "CA_charge": 1, "smiles": "C[C:1]#[6N:2]->[Mn+:3]1(<-[3C-:4]#[O+:5])(<-[4H-:6])(<-[5C-:7]#[O+:8])<-[1N@H:9]([CH2:10][CH2:11][N:12]([CH:13]([CH3:14])[CH3:15])[CH:16]([CH3:17])[CH3:18])[CH2:19][CH2:20][2N:21]->1([CH:22]([CH3:23])[CH3:24])[CH:25]([CH3:26])[CH3:27]", "smiles3D": "C([C:1]#[6N:2]->[Mn+:3]1(<-[3C-:4]#[O+:5])(<-[4H-:6])(<-[5C-:7]#[O+:8])<-[1N@@:9]([C:10]([C:11]([N:12]([C:13]([C:14]([H:37])([H:38])[H:39])([C:15]([H:40])([H:41])[H:42])[H:36])[C:16]([C:17]([H:44])([H:45])[H:46])([C:18]([H:47])([H:48])[H:49])[H:43])([H:34])[H:35])([H:32])[H:33])([H:31])[C:19]([H:50])([H:51])[C:20]([H:52])([H:53])[2N:21]->1([C:22]([C:23]([H:55])([H:56])[H:57])([C:24]([H:58])([H:59])[H:60])[H:54])[C:25]([C:26]([H:62])([H:63])[H:64])([C:27]([H:65])([H:66])[H:67])[H:61])([H:28])([H:29])[H:30]", "smiles3Dx": "C([C:1]#[6N:2]->[Mn+:3]1(<-[3C-:4]#[O+:5])(<-[4H-:6])(<-[5C-:7]#[O+:8])<-[1N@@:9]([C:10]([C:11]([N:12]([C:13]([C:14]([H:37])([H:38])[H:39])([C:15]([H:40])([H:41])[H:42])[H:36])[C:16]([C:17]([H:44])([H:45])[H:46])([C:18]([H:47])([H:48])[H:49])[H:43])([H:34])[H:35])([H:32])[H:33])([H:31])[C:19]([H:50])([H:51])[C:20]([H:52])([H:53])[2N:21]->1([C:22]([C:23]([H:55])([H:56])[H:57])([C:24]([H:58])([H:59])[H:60])[H:54])[C:25]([C:26]([H:62])([H:63])[H:64])([C:27]([H:65])([H:66])[H:67])[H:61])([H:28])([H:29])[H:30]", "dummies": []}
C      3.5102     1.9270     2.9788
C      2.4834     1.3635     2.1033
N      1.6230     0.8897     1.3646
Mn     0.0000     0.0000     0.0000
C      0.4278    -2.1327     0.7415
O      0.6491    -3.2507     1.1358
H     -1.1417     0.1552     1.4347
C     -0.6531     2.1337    -0.5379
O     -0.9971     3.2544    -0.8206
N     -1.6848    -0.7777    -1.3121
C     -2.5734    -1.5899    -0.5690
C     -4.0594    -1.3166    -0.8687
N     -4.3521    -1.4945    -2.3145
C     -5.0989    -2.7267    -2.7104
C     -6.3163    -3.0633    -1.8215
C     -4.1423    -3.9199    -2.7796
C     -4.7290    -0.2336    -3.0155
C     -6.2099     0.1339    -2.8458
C     -4.3374    -0.2733    -4.5005
C     -1.0145    -1.4194    -2.3525
C      0.1327    -0.5356    -2.9149
N      1.2508    -0.2644    -2.0123
C      2.2805    -1.3501    -1.9885
C      1.8444    -2.8035    -2.3221
C      3.0666    -1.4012    -0.6611
C      1.8457     1.0387    -2.4134
C      3.1044     1.4708    -1.6383
C      2.1759     1.1762    -3.9337
H      3.8090     1.1701     3.7328
H      4.3940     2.2146     2.3730
H      3.1065     2.8231     3.4932
H     -2.1230    -0.0470    -1.6419
H     -2.3738    -2.6715    -0.7366
H     -2.3999    -1.3862     0.5043
H     -4.3016    -0.2872    -0.5240
H     -4.6582    -1.9874    -0.2252
H     -5.4953    -2.6071    -3.7392
H     -6.8764    -2.1547    -1.5295
H     -6.0160    -3.6063    -0.9005
H     -7.0099    -3.7278    -2.3798
H     -4.6578    -4.7959    -3.2285
H     -3.7880    -4.2041    -1.7675
H     -3.2657    -3.6685    -3.4134
H     -4.1422     0.6096    -2.5875
H     -6.4007     1.1364    -3.2848
H     -6.4738     0.1795    -1.7687
H     -6.8676    -0.5970    -3.3609
H     -3.2944    -0.6320    -4.6154
H     -4.3974     0.7492    -4.9312
H     -5.0109    -0.9263    -5.0918
H     -1.7309    -1.6359    -3.1750
H     -0.6069    -2.3739    -1.9961
H      0.5060    -0.9955    -3.8550
H     -0.3554     0.4252    -3.1967
H      3.0241    -1.1034    -2.7718
H      2.7563    -3.4279    -2.4442
H      1.3089    -2.9002    -3.2851
H      1.2693    -3.2726    -1.5030
H      4.0808    -0.9677    -0.7775
H      3.2227    -2.4347    -0.2816
H      2.5401    -0.8516     0.1139
H      1.0862     1.8057    -2.2003
H      2.9954     1.3210    -0.5612
H      3.2796     2.5577    -1.7913
H      4.0098     0.9429    -2.0027
H      2.8730     0.3964    -4.2954
H      1.2659     1.1576    -4.5658
H      2.6509     2.1618    -4.1302
68
{"conf": 4, "E": 143.75, "rms": -1.0, "geom": "OH", "total_charge": 0, "CA_charge": 1, "smiles": "C[C:1]#[6N:2]->[Mn+:3]1(<-[3C-:4]#[O+:5])(<-[4H-:6])(<-[5C-:7]#[O+:8])<-[1N@H:9]([CH2:10][CH2:11][N:12]([CH:13]([CH3:14])[CH3:15])[CH:16]([CH3:17])[CH3:18])[CH2:19][CH2:20][2N:21]->1([CH:22]([CH3:23])[CH3:24])[CH:25]([CH3:26])[CH3:27]", "smiles3D": "C([C:1]#[6N:2]->[Mn+:3]1(<-[3C-:4]#[O+:5])(<-[4H-:6])(<-[5C-:7]#[O+:8])<-[1N@@:9]([C:10]([C:11]([N:12]([C:13]([C:14]([H:37])([H:38])[H:39])([C:15]([H:40])([H:41])[H:42])[H:36])[C:16]([C:17]([H:44])([H:45])[H:46])([C:18]([H:47])([H:48])[H:49])[H:43])([H:34])[H:35])([H:32])[H:33])([H:31])[C:19]([H:50])([H:51])[C:20]([H:52])([H:53])[2N:21]->1([C:22]([C:23]([H:55])([H:56])[H:57])([C:24]([H:58])([H:59])[H:60])[H:54])[C:25]([C:26]([H:62])([H:63])[H:64])([C:27]([H:65])([H:66])[H:67])[H:61])([H:28])([H:29])[H:30]", "smiles3Dx": "C([C:1]#[6N:2]->[Mn+:3]1(<-[3C-:4]#[O+:5])(<-[4H-:6])(<-[5C-:7]#[O+:8])<-[1N@@:9]([C:10]([C:11]([N:12]([C:13]([C:14]([H:37])([H:38])[H:39])([C:15]([H:40])([H:41])[H:42])[H:36])[C:16]([C:17]([H:44])([H:45])[H:46])([C:18]([H:47])([H:48])[H:49])[H:43])([H:34])[H:35])([H:32])[H:33])([H:31])[C:19]([H:50])([H:51])[C:20]([H:52])([H:53])[2N:21]->1([C:22]([C:23]([H:55])([H:56])[H:57])([C:24]([H:58])([H:59])[H:60])[H:54])[C:25]([C:26]([H:62])([H:63])[H:64])([C:27]([H:65])([H:66])[H:67])[H:61])([H:28])([H:29])[H:30]", "dummies": []}
C     -3.8480    -1.6232     2.7253
C     -2.7235    -1.1434     1.9232
N     -1.7805    -0.7368     1.2479
Mn     0.0000     0.0000     0.0000
C      0.9761     0.6445     1.9831
O      1.4872     0.9817     3.0219
H      0.7716    -1.6456     0.2733
C     -0.8963    -0.8699    -1.9252
O     -1.3669    -1.3288    -2.9362
N      1.8137     0.6772    -1.2266
C      3.0338     0.2466    -0.6617
C      3.5000    -1.1149    -1.2106
N      3.7882    -1.0582    -2.6708
C      3.4477    -2.3019    -3.4182
C      1.9286    -2.5075    -3.5071
C      4.1525    -3.5458    -2.8529
C      5.0901    -0.4540    -3.1044
C      4.8516     0.9608    -3.6396
C      6.2134    -0.4605    -2.0497
C      1.6719     2.0658    -1.3212
C      0.1891     2.4270    -1.6092
N     -0.7667     2.1749    -0.5385
C     -2.1932     2.2743    -1.0096
C     -3.1242     1.1979    -0.4396
C     -2.4488     2.3213    -2.5431
C     -0.5037     3.0593     0.6094
C     -1.4481     2.8263     1.8048
C     -0.4793     4.5814     0.2893
H     -3.6127    -1.5005     3.8025
H     -4.0284    -2.6954     2.5053
H     -4.7557    -1.0362     2.4757
H      1.7217     0.3253    -2.0671
H      2.8998     0.1462     0.4293
H      3.8364     0.9937    -0.8354
H      2.6845    -1.8278    -0.9943
H      4.3653    -1.4914    -0.6293
H      3.7714    -2.1953    -4.4784
H      1.6988    -3.2887    -4.2630
H      1.4388    -1.5637    -3.8272
H      1.4919    -2.8366    -2.5426
H      5.2496    -3.3835    -2.8209
H      3.9535    -4.4214    -3.5069
H      3.7928    -3.7866    -1.8310
H      5.5140    -1.0208    -3.9640
H      4.0237     0.9500    -4.3803
H      5.7662     1.3361    -4.1467
H      4.5940     1.6672    -2.8273
H      7.1533    -0.0780    -2.5024
H      6.4116    -1.4956    -1.7015
H      5.9722     0.1875    -1.1830
H      2.2951     2.4391    -2.1681
H      2.0195     2.5655    -0.3973
H     -0.0839     1.7989    -2.4757
H      0.1388     3.4856    -1.9386
H     -2.5999     3.2336    -0.6361
H     -4.1669     1.3870    -0.7755
H     -3.1810     1.2373     0.6577
H     -2.8629     0.1910    -0.7961
H     -2.1807     1.3645    -3.0359
H     -3.5271     2.5023    -2.7438
H     -1.9118     3.1681    -3.0184
H      0.4983     2.8194     0.9820
H     -1.0430     3.3352     2.7060
H     -2.4630     3.2364     1.6244
H     -1.5077     1.7504     2.0479
H     -0.5099     5.1803     1.2250
H     -1.3176     4.9108    -0.3529
H      0.4732     4.8547    -0.2107
68
{"conf": 5, "E": 153.38, "rms": -1.0, "geom": "OH", "total_charge": 0, "CA_charge": 1, "smiles": "C[C:1]#[6N:2]->[Mn+:3]1(<-[3C-:4]#[O+:5])(<-[4H-:6])(<-[5C-:7]#[O+:8])<-[1N@H:9]([CH2:10][CH2:11][N:12]([CH:13]([CH3:14])[CH3:15])[CH:16]([CH3:17])[CH3:18])[CH2:19][CH2:20][2N:21]->1([CH:22]([CH3:23])[CH3:24])[CH:25]([CH3:26])[CH3:27]", "smiles3D": "C([C:1]#[6N:2]->[Mn+:3]1(<-[3C-:4]#[O+:5])(<-[4H-:6])(<-[5C-:7]#[O+:8])<-[1N@@:9]([C:10]([C:11]([N:12]([C:13]([C:14]([H:37])([H:38])[H:39])([C:15]([H:40])([H:41])[H:42])[H:36])[C:16]([C:17]([H:44])([H:45])[H:46])([C:18]([H:47])([H:48])[H:49])[H:43])([H:34])[H:35])([H:32])[H:33])([H:31])[C:19]([H:50])([H:51])[C:20]([H:52])([H:53])[2N:21]->1([C:22]([C:23]([H:55])([H:56])[H:57])([C:24]([H:58])([H:59])[H:60])[H:54])[C:25]([C:26]([H:62])([H:63])[H:64])([C:27]([H:65])([H:66])[H:67])[H:61])([H:28])([H:29])[H:30]", "smiles3Dx": "C([C:1]#[6N:2]->[Mn+:3]1(<-[3C-:4]#[O+:5])(<-[4H-:6])(<-[5C-:7]#[O+:8])<-[1N@@:9]([C:10]([C:11]([N:12]([C:13]([C:14]([H:37])([H:38])[H:39])([C:15]([H:40])([H:41])[H:42])[H:36])[C:16]([C:17]([H:44])([H:45])[H:46])([C:18]([H:47])([H:48])[H:49])[H:43])([H:34])[H:35])([H:32])[H:33])([H:31])[C:19]([H:50])([H:51])[C:20]([H:52])([H:53])[2N:21]->1([C:22]([C:23]([H:55])([H:56])[H:57])([C:24]([H:58])([H:59])[H:60])[H:54])[C:25]([C:26]([H:62])([H:63])[H:64])([C:27]([H:65])([H:66])[H:67])[H:61])([H:28])([H:29])[H:30]", "dummies": []}
C      2.8388    -1.7403     3.7054
C      2.0056    -1.2330     2.6161
N      1.3056    -0.8023     1.7030
Mn     0.0000     0.0000     0.0000
C      1.8539     0.2464    -1.3404
O      2.8221     0.3685    -2.0489
H     -0.0923    -1.6815    -0.7407
C     -1.9264    -0.6261     1.0831
O     -2.9390    -0.9606     1.6463
N     -1.3535     0.8890    -1.6112
C     -0.8731     0.5444    -2.8816
C     -1.9003     0.8250    -4.0030
N     -1.5134     0.2398    -5.3151
C     -0.3443     0.9580    -5.9195
C      1.0031     0.2152    -5.8211
C     -0.6520     1.3841    -7.3598
C     -1.5327    -1.2598    -5.4016
C     -2.6985    -1.8962    -4.6102
C     -1.6731    -1.7213    -6.8649
C     -1.4593     2.2776    -1.3566
C     -1.2622     2.6253     0.1512
N     -0.0020     2.2232     0.7740
C      1.1256     2.9285     0.1355
C      1.0874     4.4738     0.2676
C      2.5401     2.4315     0.5256
C     -0.1206     2.4262     2.2580
C      1.1855     2.4952     3.0865
C     -1.0260     1.4134     2.9863
H      3.8048    -2.1000     3.2953
H      2.3162    -2.5779     4.2114
H      3.0266    -0.9263     4.4354
H     -2.1773     0.5028    -1.4934
H     -0.6296    -0.5379    -2.8713
H      0.0595     1.1072    -3.0972
H     -2.0236     1.9247    -4.1095
H     -2.9082     0.4807    -3.6989
H     -0.1771     1.9217    -5.3850
H      1.0494    -0.6631    -6.4926
H      1.1971    -0.1155    -4.7808
H      1.8269     0.9004    -6.1145
H     -1.6509     1.8677    -7.4052
H     -0.6355     0.5321    -8.0644
H      0.1049     2.1209    -7.7051
H     -0.5967    -1.6878    -4.9848
H     -2.7382    -2.9933    -4.7822
H     -3.6693    -1.4555    -4.9234
H     -2.5639    -1.7670    -3.5170
H     -1.9045    -2.8065    -6.9238
H     -0.7309    -1.5913    -7.4262
H     -2.4879    -1.1602    -7.3705
H     -2.4836     2.6109    -1.6504
H     -0.7431     2.8638    -1.9680
H     -1.4177     3.7180     0.2751
H     -2.0923     2.1264     0.6755
H      1.0518     2.7132    -0.9429
H      2.0491     4.9169    -0.0703
H      0.3087     4.9071    -0.3926
H      0.9008     4.8065     1.3055
H      2.5179     1.3867     0.8808
H      3.0544     3.0722     1.2680
H      3.2020     2.4701    -0.3661
H     -0.6073     3.4200     2.3971
H      1.8107     1.5929     2.9589
H      0.9566     2.5580     4.1723
H      1.7411     3.4308     2.9001
H     -1.1135     1.6861     4.0603
H     -2.0736     1.4284     2.6407
H     -0.5855     0.4006     2.9608
68
{"conf": 6, "E": 140.89, "rms": -1.0, "geom": "OH", "total_charge": 0, "CA_charge": 1, "smiles": "C[C:1]#[6N:2]->[Mn+:3]1(<-[3C-:4]#[O+:5])(<-[4H-:6])(<-[5C-:7]#[O+:8])<-[1N@H:9]([CH2:10][CH2:11][N:12]([CH:13]([CH3:14])[CH3:15])[CH:16]([CH3:17])[CH3:18])[CH2:19][CH2:20][2N:21]->1([CH:22]([CH3:23])[CH3:24])[CH:25]([CH3:26])[CH3:27]", "smiles3D": "C([C:1]#[6N:2]->[Mn+:3]1(<-[3C-:4]#[O+:5])(<-[4H-:6])(<-[5C-:7]#[O+:8])<-[1N@@:9]([C:10]([C:11]([N:12]([C:13]([C:14]([H:37])([H:38])[H:39])([C:15]([H:40])([H:41])[H:42])[H:36])[C:16]([C:17]([H:44])([H:45])[H:46])([C:18]([H:47])([H:48])[H:49])[H:43])([H:34])[H:35])([H:32])[H:33])([H:31])[C:19]([H:50])([H:51])[C:20]([H:52])([H:53])[2N:21]->1([C:22]([C:23]([H:55])([H:56])[H:57])([C:24]([H:58])([H:59])[H:60])[H:54])[C:25]([C:26]([H:62])([H:63])[H:64])([C:27]([H:65])([H:66])[H:67])[H:61])([H:28])([H:29])[H:30]", "smiles3Dx": "C([C:1]#[6N:2]->[Mn+:3]1(<-[3C-:4]#[O+:5])(<-[4H-:6])(<-[5C-:7]#[O+:8])<-[1N@@:9]([C:10]([C:11]([N:12]([C:13]([C:14]([H:37])([H:38])[H:39])([C:15]([H:40])([H:41])[H:42])[H:36])[C:16]([C:17]([H:44])([H:45])[H:46])([C:18]([H:47])([H:48])[H:49])[H:43])([H:34])[H:35])([H:32])[H:33])([H:31])[C:19]([H:50])([H:51])[C:20]([H:52])([H:53])[2N:21]->1([C:22]([C:23]([H:55])([H:56])[H:57])([C:24]([H:58])([H:59])[H:60])[H:54])[C:25]([C:26]([H:62])([H:63])[H:64])([C:27]([H:65])([H:66])[H:67])[H:61])([H:28])([H:29])[H:30]", "dummies": []}
C     -1.2428    -2.8922    -3.8623
C     -0.8815    -2.0448    -2.7268
N     -0.5814    -1.3340    -1.7703
Mn     0.0000     0.0000     0.0000
C      1.3275    -1.6984     0.8062
O      2.0231    -2.5879     1.2294
H      1.4782     0.5582    -0.9427
C     -1.0758     1.8060    -0.9285
O     -1.6375     2.7555    -1.4156
N      0.5543     1.3539     1.7454
C      1.8472     1.0398     2.1952
C      2.4858     2.1757     3.0324
N      3.7319     2.6735     2.4038
C      3.5012     3.5186     1.1982
C      3.2442     5.0006     1.5160
C      4.6536     3.3576     0.1989
C      4.7909     3.1381     3.3456
C      5.6111     1.9368     3.8238
C      4.2601     3.9447     4.5504
C     -0.4769     1.2110     2.6965
C     -1.1498    -0.1921     2.6480
N     -1.7887    -0.6035     1.4008
C     -1.9640    -2.0811     1.3934
C     -2.4043    -2.7098     2.7517
C     -2.8655    -2.6948     0.3027
C     -2.9694     0.2206     1.0904
C     -3.4929     0.1091    -0.3589
C     -4.1749     0.0515     2.0450
H     -1.5360    -2.2542    -4.7212
H     -2.0939    -3.5450    -3.5788
H     -0.3735    -3.5200    -4.1467
H      0.5491     2.2111     1.4222
H      1.8200     0.1114     2.8097
H      2.4817     0.8381     1.3052
H      2.6950     1.7516     4.0369
H      1.7653     3.0078     3.1797
H      2.5977     3.1558     0.6614
H      2.3822     5.1051     2.2064
H      4.1380     5.4859     1.9593
H      2.9908     5.5445     0.5811
H      4.3833     3.8283    -0.7706
H      4.8483     2.2788     0.0190
H      5.5855     3.8341     0.5657
H      5.5093     3.7975     2.8154
H      6.0237     1.3914     2.9484
H      6.4596     2.2776     4.4550
H      4.9854     1.2363     4.4157
H      5.1090     4.4429     5.0655
H      3.7556     3.2934     5.2938
H      3.5506     4.7314     4.2299
H     -1.2450     1.9966     2.5402
H     -0.0692     1.3596     3.7239
H     -1.8739    -0.2428     3.4840
H     -0.3409    -0.9198     2.8724
H     -0.9596    -2.4813     1.1898
H     -1.5938    -2.6627     3.5071
H     -2.6276    -3.7921     2.6325
H     -3.3047    -2.2262     3.1695
H     -2.6940    -3.7924     0.2625
H     -2.6246    -2.3328    -0.7045
H     -3.9411    -2.5589     0.5266
H     -2.6481     1.2702     1.1918
H     -2.6904    -0.1563    -1.0625
H     -4.3281    -0.6112    -0.4691
H     -3.9060     1.0904    -0.6783
H     -4.6498    -0.9423     1.9457
H     -4.9513     0.8041     1.7874
H     -3.9134     0.2380     3.1026
68
{"conf": 7, "E": 144.35, "rms": -1.0, "geom": "OH", "total_charge": 0, "CA_charge": 1, "smiles": "C[C:1]#[6N:2]->[Mn+:3]1(<-[3C-:4]#[O+:5])(<-[4H-:6])(<-[5C-:7]#[O+:8])<-[1N@H:9]([CH2:10][CH2:11][N:12]([CH:13]([CH3:14])[CH3:15])[CH:16]([CH3:17])[CH3:18])[CH2:19][CH2:20][2N:21]->1([CH:22]([CH3:23])[CH3:24])[CH:25]([CH3:26])[CH3:27]", "smiles3D": "C([C:1]#[6N:2]->[Mn+:3]1(<-[3C-:4]#[O+:5])(<-[4H-:6])(<-[5C-:7]#[O+:8])<-[1N@@:9]([C:10]([C:11]([N:12]([C:13]([C:14]([H:37])([H:38])[H:39])([C:15]([H:40])([H:41])[H:42])[H:36])[C:16]([C:17]([H:44])([H:45])[H:46])([C:18]([H:47])([H:48])[H:49])[H:43])([H:34])[H:35])([H:32])[H:33])([H:31])[C:19]([H:50])([H:51])[C:20]([H:52])([H:53])[2N:21]->1([C:22]([C:23]([H:55])([H:56])[H:57])([C:24]([H:58])([H:59])[H:60])[H:54])[C:25]([C:26]([H:62])([H:63])[H:64])([C:27]([H:65])([H:66])[H:67])[H:61])([H:28])([H:29])[H:30]", "smiles3Dx": "C([C:1]#[6N:2]->[Mn+:3]1(<-[3C-:4]#[O+:5])(<-[4H-:6])(<-[5C-:7]#[O+:8])<-[1N@@:9]([C:10]([C:11]([N:12]([C:13]([C:14]([H:37])([H:38])[H:39])([C:15]([H:40])([H:41])[H:42])[H:36])[C:16]([C:17]([H:44])([H:45])[H:46])([C:18]([H:47])([H:48])[H:49])[H:43])([H:34])[H:35])([H:32])[H:33])([H:31])[C:19]([H:50])([H:51])[C:20]([H:52])([H:53])[2N:21]->1([C:22]([C:23]([H:55])([H:56])[H:57])([C:24]([H:58])([H:59])[H:60])[H:54])[C:25]([C:26]([H:62])([H:63])[H:64])([C:27]([H:65])([H:66])[H:67])[H:61])([H:28])([H:29])[H:30]", "dummies": []}
C     -0.4811     4.9500     0.3686
C     -0.3380     3.4987     0.2613
N     -0.2137     2.2793     0.1725
Mn     0.0000     0.0000     0.0000
C     -0.7334    -0.2187     2.1681
O     -1.1261    -0.3327     3.3027
H     -1.7785    -0.0674    -0.4598
C      0.4182     0.2021    -2.2474
O      0.6373     0.3083    -3.4285
N      0.2023    -2.2525    -0.1677
C     -1.0227    -2.8961     0.0725
C     -1.8819    -2.9797    -1.2010
N     -3.2220    -3.5257    -0.8865
C     -3.7552    -4.5464    -1.8334
C     -3.5271    -4.2118    -3.3237
C     -3.1627    -5.9167    -1.4935
C     -4.1885    -2.5070    -0.3885
C     -4.9495    -1.7751    -1.5053
C     -5.1554    -3.1321     0.6245
C      1.1967    -2.5255     0.7696
C      2.4686    -1.6853     0.4887
N      2.3085    -0.2126     0.5340
C      2.6732     0.3902     1.8522
C      2.5112    -0.5000     3.1185
C      1.9625     1.7254     2.1622
C      3.1264     0.3335    -0.5829
C      2.9803     1.8332    -0.8699
C      4.6523     0.0259    -0.4908
H     -0.4889     5.3967    -0.6468
H     -1.4322     5.1904     0.8866
H      0.3704     5.3624     0.9478
H      0.5136    -2.4605    -1.0053
H     -0.8524    -3.9332     0.4471
H     -1.5745    -2.3316     0.8475
H     -1.9601    -1.9860    -1.6873
H     -1.3293    -3.6405    -1.8989
H     -4.8517    -4.6524    -1.6966
H     -4.1908    -4.8451    -3.9502
H     -3.7614    -3.1532    -3.5444
H     -2.4830    -4.4157    -3.6395
H     -3.3807    -6.1675    -0.4334
H     -2.0620    -5.9218    -1.6399
H     -3.6132    -6.7011    -2.1387
H     -3.6399    -1.7210     0.1748
H     -5.6131    -2.4633    -2.0682
H     -5.5832    -0.9762    -1.0643
H     -4.2369    -1.2886    -2.2027
H     -5.7390    -2.3352     1.1333
H     -4.5836    -3.6905     1.3960
H     -5.8704    -3.8251     0.1360
H      1.4694    -3.6061     0.7171
H      0.8269    -2.3113     1.7863
H      2.8063    -2.0167    -0.5196
H      3.2607    -2.0116     1.1863
H      3.7522     0.6293     1.8134
H      1.4881    -0.8751     3.2550
H      3.2341    -1.3369     3.1587
H      2.7459     0.0947     4.0279
H      0.9078     1.5932     2.4393
H      2.4536     2.2045     3.0367
H      2.0252     2.4728     1.3669
H      2.7705    -0.1709    -1.5044
H      3.4123     2.0561    -1.8696
H      3.5452     2.4530    -0.1435
H      1.9247     2.1279    -0.9214
H      4.8700    -1.0075    -0.1612
H      5.1089     0.1448    -1.4970
H      5.1857     0.7265     0.1848
68
{"conf": 8, "E": 157.06, "rms": -1.0, "geom": "OH", "total_charge": 0, "CA_charge": 1, "smiles": "C[C:1]#[6N:2]->[Mn+:3]1(<-[3C-:4]#[O+:5])(<-[4H-:6])(<-[5C-:7]#[O+:8])<-[1N@H:9]([CH2:10][CH2:11][N:12]([CH:13]([CH3:14])[CH3:15])[CH:16]([CH3:17])[CH3:18])[CH2:19][CH2:20][2N:21]->1([CH:22]([CH3:23])[CH3:24])[CH:25]([CH3:26])[CH3:27]", "smiles3D": "C([C:1]#[6N:2]->[Mn+:3]1(<-[3C-:4]#[O+:5])(<-[4H-:6])(<-[5C-:7]#[O+:8])<-[1N@@:9]([C:10]([C:11]([N:12]([C:13]([C:14]([H:37])([H:38])[H:39])([C:15]([H:40])([H:41])[H:42])[H:36])[C:16]([C:17]([H:44])([H:45])[H:46])([C:18]([H:47])([H:48])[H:49])[H:43])([H:34])[H:35])([H:32])[H:33])([H:31])[C:19]([H:50])([H:51])[C:20]([H:52])([H:53])[2N:21]->1([C:22]([C:23]([H:55])([H:56])[H:57])([C:24]([H:58])([H:59])[H:60])[H:54])[C:25]([C:26]([H:62])([H:63])[H:64])([C:27]([H:65])([H:66])[H:67])[H:61])([H:28])([H:29])[H:30]", "smiles3Dx": "C([C:1]#[6N:2]->[Mn+:3]1(<-[3C-:4]#[O+:5])(<-[4H-:6])(<-[5C-:7]#[O+:8])<-[1N@@:9]([C:10]([C:11]([N:12]([C:13]([C:14]([H:37])([H:38])[H:39])([C:15]([H:40])([H:41])[H:42])[H:36])[C:16]([C:17]([H:44])([H:45])[H:46])([C:18]([H:47])([H:48])[H:49])[H:43])([H:34])[H:35])([H:32])[H:33])([H:31])[C:19]([H:50])([H:51])[C:20]([H:52])([H:53])[2N:21]->1([C:22]([C:23]([H:55])([H:56])[H:57])([C:24]([H:58])([H:59])[H:60])[H:54])[C:25]([C:26]([H:62])([H:63])[H:64])([C:27]([H:65])([H:66])[H:67])[H:61])([H:28])([H:29])[H:30]", "dummies": []}
C     -2.2262    -3.3658    -2.9336
C     -1.5723    -2.3818    -2.0717
N     -1.0237    -1.5530    -1.3494
Mn     0.0000     0.0000     0.0000
C     -1.8315     0.0113     1.3898
O     -2.7889     0.0111     2.1232
H      0.5871    -1.3690     1.0803
C      2.0236    -0.2970    -1.0519
O      3.0880    -0.4556    -1.5965
N      1.1140     1.5483     1.2387
C      0.7980     1.3681     2.5991
C      1.9324     1.7346     3.5857
N      2.4585     3.1133     3.3616
C      3.9553     3.1322     3.2046
C      4.5367     4.5622     3.1088
C      4.4140     2.3813     1.9341
C      1.9407     4.1009     4.3692
C      2.4622     3.8691     5.8061
C      0.4066     4.1963     4.3739
C      0.8498     2.8292     0.6849
C      0.3918     2.8366    -0.8166
N     -0.6524     1.9165    -1.2346
C     -2.0251     2.3811    -0.8839
C     -2.2379     3.0847     0.4745
C     -3.0735     1.2503    -1.0277
C     -0.6170     1.7196    -2.7203
C     -0.4865     3.0412    -3.5422
C      0.4584     0.7707    -3.2519
H     -3.3150    -3.3773    -2.7211
H     -2.0595    -3.0942    -3.9962
H     -1.7998    -4.3709    -2.7370
H      1.9971     1.3596     1.1199
H      0.5699     0.2913     2.7379
H     -0.1164     1.9336     2.8707
H      2.7209     0.9594     3.5121
H      1.5372     1.5957     4.6109
H      4.4313     2.6270     4.0743
H      5.6112     4.5361     2.8267
H      4.4966     5.0851     4.0855
H      3.9876     5.1531     2.3445
H      3.9809     2.8424     1.0238
H      4.1629     1.3043     1.9555
H      5.5206     2.4253     1.8428
H      2.2548     5.1203     4.0649
H      2.0477     2.9465     6.2588
H      2.1576     4.7211     6.4507
H      3.5674     3.8153     5.8409
H     -0.0624     3.2841     4.7964
H      0.0282     4.3737     3.3481
H      0.0854     5.0565     4.9999
H      1.7863     3.4293     0.7407
H      0.1118     3.3712     1.2871
H      1.3036     2.6206    -1.4101
H      0.0771     3.8757    -1.0649
H     -2.3144     3.1489    -1.6262
H     -1.8820     2.4973     1.3329
H     -1.7683     4.0899     0.4639
H     -3.3187     3.2870     0.6375
H     -3.6648     1.3934    -1.9579
H     -3.8046     1.2104    -0.1921
H     -2.5798     0.2746    -1.1043
H     -1.5791     1.2593    -3.0281
H      0.5447     3.4501    -3.4890
H     -0.7052     2.8367    -4.6125
H     -1.1810     3.8410    -3.2299
H      0.3456     0.6641    -4.3529
H      1.4798     1.1638    -3.0838
H      0.3242    -0.2452    -2.8612
68
{"conf": 9, "E": 181.17, "rms": -1.0, "geom": "OH", "total_charge": 0, "CA_charge": 1, "smiles": "C[C:1]#[6N:2]->[Mn+:3]1(<-[3C-:4]#[O+:5])(<-[4H-:6])(<-[5C-:7]#[O+:8])<-[1N@H:9]([CH2:10][CH2:11][N:12]([CH:13]([CH3:14])[CH3:15])[CH:16]([CH3:17])[CH3:18])[CH2:19][CH2:20][2N:21]->1([CH:22]([CH3:23])[CH3:24])[CH:25]([CH3:26])[CH3:27]", "smiles3D": "C([C:1]#[6N:2]->[Mn+:3]1(<-[3C-:4]#[O+:5])(<-[4H-:6])(<-[5C-:7]#[O+:8])<-[1N@@:9]([C:10]([C:11]([N:12]([C:13]([C:14]([H:37])([H:38])[H:39])([C:15]([H:40])([H:41])[H:42])[H:36])[C:16]([C:17]([H:44])([H:45])[H:46])([C:18]([H:47])([H:48])[H:49])[H:43])([H:34])[H:35])([H:32])[H:33])([H:31])[C:19]([H:50])([H:51])[C:20]([H:52])([H:53])[2N:21]->1([C:22]([C:23]([H:55])([H:56])[H:57])([C:24]([H:58])([H:59])[H:60])[H:54])[C:25]([C:26]([H:62])([H:63])[H:64])([C:27]([H:65])([H:66])[H:67])[H:61])([H:28])([H:29])[H:30]", "smiles3Dx": "C([C:1]#[6N:2]->[Mn+:3]1(<-[3C-:4]#[O+:5])(<-[4H-:6])(<-[5C-:7]#[O+:8])<-[1N@@:9]([C:10]([C:11]([N:12]([C:13]([C:14]([H:37])([H:38])[H:39])([C:15]([H:40])([H:41])[H:42])[H:36])[C:16]([C:17]([H:44])([H:45])[H:46])([C:18]([H:47])([H:48])[H:49])[H:43])([H:34])[H:35])([H:32])[H:33])([H:31])[C:19]([H:50])([H:51])[C:20]([H:52])([H:53])[2N:21]->1([C:22]([C:23]([H:55])([H:56])[H:57])([C:24]([H:58])([H:59])[H:60])[H:54])[C:25]([C:26]([H:62])([H:63])[H:64])([C:27]([H:65])([H:66])[H:67])[H:61])([H:28])([H:29])[H:30]", "dummies": []}
C      0.6193     4.9345    -0.2583
C      0.4423     3.4849    -0.1803
N      0.2914     2.2675    -0.1158
Mn     0.0000     0.0000     0.0000
C      1.2078    -0.2688    -1.9441
O      1.8459    -0.4086    -2.9579
H      1.6445    -0.2067     0.7908
C     -0.6760     0.1547     2.1889
O     -1.0214     0.2302     3.3421
N     -0.5343    -2.2007     0.1995
C      0.1014    -3.0454    -0.7267
C      1.5732    -3.3182    -0.3548
N      1.6583    -4.2976     0.7669
C      2.7554    -4.0115     1.7558
C      2.6632    -4.9332     2.9916
C      2.7083    -2.5549     2.2814
C      1.6057    -5.6953     0.2178
C      0.7681    -6.6306     1.1025
C      2.9770    -6.2954    -0.1494
C     -1.9452    -2.1837     0.1508
C     -2.6041    -1.2911    -0.9559
N     -2.1161     0.1006    -1.0897
C     -3.0308     1.0890    -0.4639
C     -3.1448     1.0933     1.0624
C     -4.4897     1.0252    -1.0283
C     -1.7396     0.5586    -2.4831
C     -1.4111    -0.5368    -3.5325
C     -2.6331     1.5879    -3.2525
H      1.3027     5.2676     0.5496
H      1.0532     5.2013    -1.2438
H     -0.3645     5.4334    -0.1401
H     -0.2892    -2.4651     1.0423
H      0.0765    -2.5838    -1.7177
H     -0.4365    -4.0170    -0.7900
H      2.1192    -3.6879    -1.2517
H      2.0281    -2.3432    -0.1300
H      3.7495    -4.1568     1.2794
H      3.3199    -4.5791     3.8146
H      1.6197    -4.9719     3.3706
H      3.0266    -5.9517     2.7729
H      1.6605    -2.2339     2.4584
H      3.2128    -1.8617     1.5787
H      3.2686    -2.4359     3.2332
H      1.0461    -5.6915    -0.7455
H      0.3881    -7.4805     0.4953
H     -0.1073    -6.0844     1.5138
H      1.3488    -7.0701     1.9342
H      3.5506    -5.5870    -0.7828
H      2.8303    -7.2304    -0.7314
H      3.5829    -6.5508     0.7395
H     -2.3113    -1.8313     1.1359
H     -2.3252    -3.2242     0.0242
H     -3.6875    -1.2876    -0.7299
H     -2.5062    -1.8468    -1.8943
H     -2.6206     2.0907    -0.7052
H     -4.0651     1.6255     1.3894
H     -3.2078     0.0815     1.4912
H     -2.3463     1.7291     1.4872
H     -5.2021     0.5723    -0.3039
H     -4.5726     0.3909    -1.9280
H     -4.8567     2.0466    -1.2654
H     -0.7978     1.1027    -2.2979
H     -0.8543    -0.0894    -4.3844
H     -0.7800    -1.3416    -3.1501
H     -2.3420    -0.9829    -3.9456
H     -3.5584     1.1283    -3.6526
H     -2.8609     2.5256    -2.7144
H     -2.0758     1.9403    -4.1479
68
{"conf": 10, "E": 157.19, "rms": -1.0, "geom": "OH", "total_charge": 0, "CA_charge": 1, "smiles": "C[C:1]#[6N:2]->[Mn+:3]1(<-[3C-:4]#[O+:5])(<-[4H-:6])(<-[5C-:7]#[O+:8])<-[1N@H:9]([CH2:10][CH2:11][N:12]([CH:13]([CH3:14])[CH3:15])[CH:16]([CH3:17])[CH3:18])[CH2:19][CH2:20][2N:21]->1([CH:22]([CH3:23])[CH3:24])[CH:25]([CH3:26])[CH3:27]", "smiles3D": "C([C:1]#[6N:2]->[Mn+:3]1(<-[3C-:4]#[O+:5])(<-[4H-:6])(<-[5C-:7]#[O+:8])<-[1N@@:9]([C:10]([C:11]([N:12]([C:13]([C:14]([H:37])([H:38])[H:39])([C:15]([H:40])([H:41])[H:42])[H:36])[C:16]([C:17]([H:44])([H:45])[H:46])([C:18]([H:47])([H:48])[H:49])[H:43])([H:34])[H:35])([H:32])[H:33])([H:31])[C:19]([H:50])([H:51])[C:20]([H:52])([H:53])[2N:21]->1([C:22]([C:23]([H:55])([H:56])[H:57])([C:24]([H:58])([H:59])[H:60])[H:54])[C:25]([C:26]([H:62])([H:63])[H:64])([C:27]([H:65])([H:66])[H:67])[H:61])([H:28])([H:29])[H:30]", "smiles3Dx": "C([C:1]#[6N:2]->[Mn+:3]1(<-[3C-:4]#[O+:5])(<-[4H-:6])(<-[5C-:7]#[O+:8])<-[1N@@:9]([C:10]([C:11]([N:12]([C:13]([C:14]([H:37])([H:38])[H:39])([C:15]([H:40])([H:41])[H:42])[H:36])[C:16]([C:17]([H:44])([H:45])[H:46])([C:18]([H:47])([H:48])[H:49])[H:43])([H:34])[H:35])([H:32])[H:33])([H:31])[C:19]([H:50])([H:51])[C:20]([H:52])([H:53])[2N:21]->1([C:22]([C:23]([H:55])([H:56])[H:57])([C:24]([H:58])([H:59])[H:60])[H:54])[C:25]([C:26]([H:62])([H:63])[H:64])([C:27]([H:65])([H:66])[H:67])[H:61])([H:28])([H:29])[H:30]", "dummies": []}
C      0.6354    -2.1942     4.4334
C      0.4474    -1.5504     3.1340
N      0.2920    -1.0065     2.0433
Mn     0.0000     0.0000     0.0000
C      1.1792    -1.6796    -1.0436
O      1.7860    -2.5647    -1.5943
H     -1.4391    -1.1080    -0.2928
C     -1.5716     1.4236     0.8781
O     -2.3983     2.1709     1.3392
N     -0.2219     0.9780    -2.0368
C     -0.6255     0.0351    -3.0024
C     -1.3549     0.6637    -4.2056
N     -0.4107     1.4224    -5.0579
C      0.2840     0.5698    -6.0711
C      1.7807     0.8958    -6.1508
C     -0.3689     0.5529    -7.4583
C     -0.8870     2.8001    -5.3837
C      0.2165     3.7085    -5.9361
C     -2.1516     2.8456    -6.2648
C      1.0525     1.5263    -2.2159
C      1.4201     2.4145    -1.0106
N      1.7143     1.6672     0.2169
C      1.3671     2.5252     1.3685
C      2.2734     3.7801     1.5297
C      1.3148     1.7662     2.7153
C      3.1337     1.1776     0.3411
C      4.1695     1.7209    -0.6789
C      3.2811    -0.3326     0.3806
H     -0.3418    -2.5608     4.8094
H      1.3347    -3.0486     4.3248
H      1.0566    -1.4603     5.1509
H     -0.8476     1.6439    -1.9660
H     -1.3246    -0.6702    -2.5097
H      0.2440    -0.5522    -3.3725
H     -1.8561    -0.1365    -4.7950
H     -2.1712     1.3067    -3.8093
H      0.2564    -0.4895    -5.7269
H      1.9800     1.8116    -6.7391
H      2.2010     1.0174    -5.1303
H      2.3203     0.0608    -6.6474
H      0.0691    -0.2697    -8.0634
H     -1.4582     0.3599    -7.3712
H     -0.1842     1.4958    -8.0088
H     -1.1716     3.2764    -4.4172
H      0.4514     3.4709    -6.9921
H     -0.1198     4.7670    -5.9016
H      1.1324     3.6225    -5.3143
H     -2.8620     2.0358    -6.0012
H     -1.9134     2.7806    -7.3440
H     -2.6722     3.8147    -6.1099
H      1.0753     2.1488    -3.1358
H      1.8071     0.7184    -2.3098
H      0.5457     3.0835    -0.8547
H      2.2555     3.0719    -1.3061
H      0.3467     2.9204     1.2116
H      1.7970     4.4859     2.2438
H      3.2791     3.5459     1.9324
H      2.3885     4.3273     0.5746
H      1.5131     2.4460     3.5719
H      0.2955     1.3684     2.8824
H      2.0332     0.9282     2.7766
H      3.5264     1.5078     1.3215
H      5.1717     1.2860    -0.4717
H      4.2898     2.8191    -0.5690
H      3.9073     1.4606    -1.7242
H      2.4567    -0.7864     0.9461
H      3.4070    -0.7431    -0.6398
H      4.2133    -0.6000     0.9251
68
{"conf": 11, "E": 149.47, "rms": -1.0, "geom": "OH", "total_charge": 0, "CA_charge": 1, "smiles": "C[C:1]#[6N:2]->[Mn+:3]1(<-[3C-:4]#[O+:5])(<-[4H-:6])(<-[5C-:7]#[O+:8])<-[1N@H:9]([CH2:10][CH2:11][N:12]([CH:13]([CH3:14])[CH3:15])[CH:16]([CH3:17])[CH3:18])[CH2:19][CH2:20][2N:21]->1([CH:22]([CH3:23])[CH3:24])[CH:25]([CH3:26])[CH3:27]", "smiles3D": "C([C:1]#[6N:2]->[Mn+:3]1(<-[3C-:4]#[O+:5])(<-[4H-:6])(<-[5C-:7]#[O+:8])<-[1N@@:9]([C:10]([C:11]([N:12]([C:13]([C:14]([H:37])([H:38])[H:39])([C:15]([H:40])([H:41])[H:42])[H:36])[C:16]([C:17]([H:44])([H:45])[H:46])([C:18]([H:47])([H:48])[H:49])[H:43])([H:34])[H:35])([H:32])[H:33])([H:31])[C:19]([H:50])([H:51])[C:20]([H:52])([H:53])[2N:21]->1([C:22]([C:23]([H:55])([H:56])[H:57])([C:24]([H:58])([H:59])[H:60])[H:54])[C:25]([C:26]([H:62])([H:63])[H:64])([C:27]([H:65])([H:66])[H:67])[H:61])([H:28])([H:29])[H:30]", "smiles3Dx": "C([C:1]#[6N:2]->[Mn+:3]1(<-[3C-:4]#[O+:5])(<-[4H-:6])(<-[5C-:7]#[O+:8])<-[1N@@:9]([C:10]([C:11]([N:12]([C:13]([C:14]([H:37])([H:38])[H:39])([C:15]([H:40])([H:41])[H:42])[H:36])[C:16]([C:17]([H:44])([H:45])[H:46])([C:18]([H:47])([H:48])[H:49])[H:43])([H:34])[H:35])([H:32])[H:33])([H:31])[C:19]([H:50])([H:51])[C:20]([H:52])([H:53])[2N:21]->1([C:22]([C:23]([H:55])([H:56])[H:57])([C:24]([H:58])([H:59])[H:60])[H:54])[C:25]([C:26]([H:62])([H:63])[H:64])([C:27]([H:65])([H:66])[H:67])[H:61])([H:28])([H:29])[H:30]", "dummies": []}
C     -1.3355     4.7606     0.6075
C     -0.9443     3.3634     0.4257
N     -0.6144     2.1893     0.2778
Mn     0.0000     0.0000     0.0000
C     -2.1251    -0.7274     0.4966
O     -3.2403    -1.1108     0.7495
H     -0.6061     0.0370    -1.7368
C      2.0001     0.6419    -0.9311
O      3.0471     0.9749    -1.4285
N      0.7119    -2.1658    -0.1779
C     -0.3036    -2.9358    -0.7687
C      0.1872    -4.2529    -1.4029
N      1.1637    -3.9795    -2.4845
C      2.5816    -4.2497    -2.1187
C      3.5234    -3.2561    -2.8118
C      3.0129    -5.6998    -2.3776
C      0.7461    -4.3031    -3.8788
C      0.1078    -5.6991    -4.0472
C     -0.1960    -3.2155    -4.4015
C      1.1398    -2.5911     1.1116
C      0.6029    -1.6974     2.2721
N      0.8333    -0.2588     2.1801
C      2.2799     0.0219     2.1510
C      3.0537    -0.4247     3.4184
C      2.6777     1.4811     1.8162
C      0.0728     0.4160     3.2860
C     -1.4606     0.4261     3.1179
C      0.4672     1.8673     3.6523
H     -2.4117     4.8777     0.3653
H     -0.7320     5.4040    -0.0652
H     -1.1587     5.0585     1.6615
H      1.4313    -2.1441    -0.7372
H     -1.0812    -3.1778    -0.0096
H     -0.7802    -2.3213    -1.5606
H      0.6191    -4.9156    -0.6229
H     -0.7120    -4.7791    -1.7763
H      2.7192    -4.0731    -1.0283
H      3.1485    -2.2194    -2.6754
H      3.6161    -3.4648    -3.8972
H      4.5373    -3.3205    -2.3622
H      3.0056    -5.9379    -3.4616
H      4.0453    -5.8575    -1.9987
H      2.3438    -6.3999    -1.8353
H      1.6318    -4.2798    -4.5473
H     -0.9694    -5.6967    -3.7783
H      0.1779    -6.0116    -5.1110
H      0.6215    -6.4625    -3.4328
H     -1.1520    -3.2158    -3.8366
H     -0.4181    -3.3854    -5.4768
H      0.2825    -2.2186    -4.2947
H      0.7958    -3.6328     1.3070
H      2.2513    -2.6145     1.1540
H     -0.4819    -1.8796     2.3003
H      1.0171    -2.0889     3.2258
H      2.6910    -0.5705     1.3152
H      2.5852    -0.0567     4.3504
H      4.0989    -0.0478     3.3856
H      3.1328    -1.5294     3.4671
H      3.5923     1.4766     1.1850
H      1.8827     1.9983     1.2507
H      2.9660     2.0827     2.7000
H      0.2706    -0.1814     4.2066
H     -1.9095    -0.5815     3.0852
H     -1.9378     0.8818     4.0123
H     -1.7612     1.0501     2.2577
H      0.4123     2.5489     2.7846
H     -0.2292     2.2828     4.4122
H      1.4424     1.9081     4.1682
68
{"conf": 12, "E": 144.44, "rms": -1.0, "geom": "OH", "total_charge": 0, "CA_charge": 1, "smiles": "C[C:1]#[6N:2]->[Mn+:3]1(<-[3C-:4]#[O+:5])(<-[4H-:6])(<-[5C-:7]#[O+:8])<-[1N@H:9]([CH2:10][CH2:11][N:12]([CH:13]([CH3:14])[CH3:15])[CH:16]([CH3:17])[CH3:18])[CH2:19][CH2:20][2N:21]->1([CH:22]([CH3:23])[CH3:24])[CH:25]([CH3:26])[CH3:27]", "smiles3D": "C([C:1]#[6N:2]->[Mn+:3]1(<-[3C-:4]#[O+:5])(<-[4H-:6])(<-[5C-:7]#[O+:8])<-[1N@@:9]([C:10]([C:11]([N:12]([C:13]([C:14]([H:37])([H:38])[H:39])([C:15]([H:40])([H:41])[H:42])[H:36])[C:16]([C:17]([H:44])([H:45])[H:46])([C:18]([H:47])([H:48])[H:49])[H:43])([H:34])[H:35])([H:32])[H:33])([H:31])[C:19]([H:50])([H:51])[C:20]([H:52])([H:53])[2N:21]->1([C:22]([C:23]([H:55])([H:56])[H:57])([C:24]([H:58])([H:59])[H:60])[H:54])[C:25]([C:26]([H:62])([H:63])[H:64])([C:27]([H:65])([H:66])[H:67])[H:61])([H:28])([H:29])[H:30]", "smiles3Dx": "C([C:1]#[6N:2]->[Mn+:3]1(<-[3C-:4]#[O+:5])(<-[4H-:6])(<-[5C-:7]#[O+:8])<-[1N@@:9]([C:10]([C:11]([N:12]([C:13]([C:14]([H:37])([H:38])[H:39])([C:15]([H:40])([H:41])[H:42])[H:36])[C:16]([C:17]([H:44])([H:45])[H:46])([C:18]([H:47])([H:48])[H:49])[H:43])([H:34])[H:35])([H:32])[H:33])([H:31])[C:19]([H:50])([H:51])[C:20]([H:52])([H:53])[2N:21]->1([C:22]([C:23]([H:55])([H:56])[H:57])([C:24]([H:58])([H:59])[H:60])[H:54])[C:25]([C:26]([H:62])([H:63])[H:64])([C:27]([H:65])([H:66])[H:67])[H:61])([H:28])([H:29])[H:30]", "dummies": []}
C      4.6879    -1.3105     1.0843
C      3.3120    -0.9284     0.7697
N      2.1543    -0.6116     0.5056
Mn     0.0000     0.0000     0.0000
C     -0.5780     0.0396     2.2232
O     -0.8822     0.0600     3.3899
H      0.5123     1.7573     0.1871
C      0.6875     0.1804    -2.1869
O      1.0478     0.2750    -3.3338
N     -2.0802     0.6555    -0.6778
C     -2.6545     1.4749     0.3074
C     -3.7448     2.4375    -0.2220
N     -3.2156     3.3605    -1.2709
C     -2.9534     4.7391    -0.7303
C     -2.4317     5.7158    -1.8079
C     -1.9156     4.7142     0.4098
C     -4.0508     3.3557    -2.5182
C     -4.0210     1.9975    -3.2402
C     -5.5011     3.8319    -2.2949
C     -2.7863    -0.5255    -0.9984
C     -2.3583    -1.7207    -0.1069
N     -0.9608    -2.1391    -0.2013
C     -0.6562    -3.0124     0.9708
C     -1.1229    -4.4746     0.8220
C      0.7981    -3.0223     1.4722
C     -0.6314    -2.6385    -1.5476
C     -1.5456    -3.7247    -2.1807
C      0.8272    -3.0831    -1.7223
H      4.7016    -2.3482     1.4765
H      5.0977    -0.6200     1.8497
H      5.3064    -1.2542     0.1651
H     -1.9572     1.1446    -1.4367
H     -1.8387     2.0675     0.7589
H     -3.1006     0.8492     1.1120
H     -4.5831     1.8136    -0.5819
H     -4.1777     2.9998     0.6346
H     -3.8899     5.1683    -0.3103
H     -2.0295     6.6449    -1.3501
H     -3.2546     6.0470    -2.4747
H     -1.6247     5.2404    -2.4057
H     -2.3242     4.2218     1.3150
H     -0.9897     4.1966     0.0797
H     -1.6484     5.7456     0.7252
H     -3.6010     4.0348    -3.2685
H     -4.5067     2.0920    -4.2353
H     -4.5633     1.2076    -2.6850
H     -2.9728     1.6793    -3.4149
H     -6.0552     3.1687    -1.6009
H     -5.5208     4.8663    -1.8974
H     -6.0453     3.8431    -3.2633
H     -3.8797    -0.3669    -0.8604
H     -2.6259    -0.7858    -2.0661
H     -2.5753    -1.3976     0.9310
H     -3.0322    -2.5729    -0.3175
H     -1.2267    -2.6197     1.8405
H     -2.1569    -4.5306     0.4306
H     -0.4268    -5.0690     0.1983
H     -1.1453    -4.9602     1.8217
H      0.9250    -3.8097     2.2467
H      1.5601    -3.2273     0.7090
H      1.0150    -2.0850     2.0114
H     -0.7446    -1.7666    -2.2021
H     -1.4389    -4.7255    -1.7307
H     -1.2589    -3.8497    -3.2474
H     -2.6109    -3.4295    -2.2123
H      1.0626    -3.1731    -2.8049
H      1.5166    -2.3225    -1.3155
H      1.0163    -4.0756    -1.2686
68
{"conf": 13, "E": 137.29, "rms": -1.0, "geom": "OH", "total_charge": 0, "CA_charge": 1, "smiles": "C[C:1]#[6N:2]->[Mn+:3]1(<-[3C-:4]#[O+:5])(<-[4H-:6])(<-[5C-:7]#[O+:8])<-[1N@H:9]([CH2:10][CH2:11][N:12]([CH:13]([CH3:14])[CH3:15])[CH:16]([CH3:17])[CH3:18])[CH2:19][CH2:20][2N:21]->1([CH:22]([CH3:23])[CH3:24])[CH:25]([CH3:26])[CH3:27]", "smiles3D": "C([C:1]#[6N:2]->[Mn+:3]1(<-[3C-:4]#[O+:5])(<-[4H-:6])(<-[5C-:7]#[O+:8])<-[1N@@:9]([C:10]([C:11]([N:12]([C:13]([C:14]([H:37])([H:38])[H:39])([C:15]([H:40])([H:41])[H:42])[H:36])[C:16]([C:17]([H:44])([H:45])[H:46])([C:18]([H:47])([H:48])[H:49])[H:43])([H:34])[H:35])([H:32])[H:33])([H:31])[C:19]([H:50])([H:51])[C:20]([H:52])([H:53])[2N:21]->1([C:22]([C:23]([H:55])([H:56])[H:57])([C:24]([H:58])([H:59])[H:60])[H:54])[C:25]([C:26]([H:62])([H:63])[H:64])([C:27]([H:65])([H:66])[H:67])[H:61])([H:28])([H:29])[H:30]", "smiles3Dx": "C([C:1]#[6N:2]->[Mn+:3]1(<-[3C-:4]#[O+:5])(<-[4H-:6])(<-[5C-:7]#[O+:8])<-[1N@@:9]([C:10]([C:11]([N:12]([C:13]([C:14]([H:37])([H:38])[H:39])([C:15]([H:40])([H:41])[H:42])[H:36])[C:16]([C:17]([H:44])([H:45])[H:46])([C:18]([H:47])([H:48])[H:49])[H:43])([H:34])[H:35])([H:32])[H:33])([H:31])[C:19]([H:50])([H:51])[C:20]([H:52])([H:53])[2N:21]->1([C:22]([C:23]([H:55])([H:56])[H:57])([C:24]([H:58])([H:59])[H:60])[H:54])[C:25]([C:26]([H:62])([H:63])[H:64])([C:27]([H:65])([H:66])[H:67])[H:61])([H:28])([H:29])[H:30]", "dummies": []}
C      3.8315     3.1061     0.7150
C      2.7097     2.1923     0.5027
N      1.7696     1.4218     0.3220
Mn     0.0000     0.0000     0.0000
C      0.4151    -1.0671     1.9951
O      0.6298    -1.6263     3.0418
H     -1.0491     1.1586     0.9702
C     -0.6206     1.2179    -1.8462
O     -0.9466     1.8566    -2.8157
N     -1.7814    -1.3615    -0.3838
C     -2.5541    -1.4967     0.7801
C     -3.9140    -2.1714     0.5198
N     -4.7572    -2.1139     1.7359
C     -6.1936    -1.7751     1.5250
C     -6.8438    -2.4886     0.3198
C     -6.3468    -0.2569     1.3976
C     -4.4614    -3.1830     2.7303
C     -4.6809    -2.6657     4.1572
C     -5.2353    -4.4885     2.4869
C     -1.2282    -2.5452    -0.8852
C     -0.0516    -2.2417    -1.8560
N      1.1413    -1.6094    -1.2951
C      1.9054    -0.9402    -2.3800
C      2.0102    -1.7346    -3.7190
C      3.3209    -0.4298    -2.0451
C      1.8876    -2.5346    -0.4198
C      2.9209    -1.8688     0.5149
C      2.5869    -3.7211    -1.1256
H      4.0997     3.1183     1.7914
H      4.7032     2.7638     0.1203
H      3.5422     4.1277     0.3935
H     -2.2874    -0.9630    -1.0373
H     -1.9970    -2.0802     1.5417
H     -2.7380    -0.4804     1.1909
H     -3.7698    -3.2229     0.1916
H     -4.3806    -1.6184    -0.3195
H     -6.7849    -2.0611     2.4199
H     -6.5484    -2.0262    -0.6447
H     -7.9494    -2.4124     0.3978
H     -6.5793    -3.5626     0.2913
H     -5.9206     0.2400     2.2951
H     -7.4213     0.0160     1.3232
H     -5.8185     0.1227     0.4977
H     -3.3837    -3.4505     2.6764
H     -4.2783    -3.3958     4.8916
H     -5.7573    -2.5123     4.3770
H     -4.1452    -1.7025     4.2951
H     -6.3278    -4.3488     2.6207
H     -5.0299    -4.8741     1.4671
H     -4.9003    -5.2621     3.2104
H     -0.8836    -3.2039    -0.0657
H     -2.0129    -3.0962    -1.4551
H     -0.4747    -1.5595    -2.6259
H      0.2156    -3.1862    -2.3674
H      1.3253    -0.0364    -2.6157
H      1.0332    -1.7965    -4.2392
H      2.6858    -1.2136    -4.4314
H      2.3981    -2.7580    -3.5813
H      4.0671    -1.2475    -2.0326
H      3.6501     0.2792    -2.8354
H      3.3548     0.1423    -1.1104
H      1.1459    -2.9866     0.2580
H      2.6379    -0.8384     0.7656
H      3.9503    -1.8720     0.1039
H      2.9791    -2.4396     1.4670
H      1.8984    -4.3216    -1.7472
H      3.4526    -3.3964    -1.7328
H      2.9842    -4.4174    -0.3555
68
{"conf": 14, "E": 162.5, "rms": -1.0, "geom": "OH", "total_charge": 0, "CA_charge": 1, "smiles": "C[C:1]#[6N:2]->[Mn+:3]1(<-[3C-:4]#[O+:5])(<-[4H-:6])(<-[5C-:7]#[O+:8])<-[1N@H:9]([CH2:10][CH2:11][N:12]([CH:13]([CH3:14])[CH3:15])[CH:16]([CH3:17])[CH3:18])[CH2:19][CH2:20][2N:21]->1([CH:22]([CH3:23])[CH3:24])[CH:25]([CH3:26])[CH3:27]", "smiles3D": "C([C:1]#[6N:2]->[Mn+:3]1(<-[3C-:4]#[O+:5])(<-[4H-:6])(<-[5C-:7]#[O+:8])<-[1N@@:9]([C:10]([C:11]([N:12]([C:13]([C:14]([H:37])([H:38])[H:39])([C:15]([H:40])([H:41])[H:42])[H:36])[C:16]([C:17]([H:44])([H:45])[H:46])([C:18]([H:47])([H:48])[H:49])[H:43])([H:34])[H:35])([H:32])[H:33])([H:31])[C:19]([H:50])([H:51])[C:20]([H:52])([H:53])[2N:21]->1([C:22]([C:23]([H:55])([H:56])[H:57])([C:24]([H:58])([H:59])[H:60])[H:54])[C:25]([C:26]([H:62])([H:63])[H:64])([C:27]([H:65])([H:66])[H:67])[H:61])([H:28])([H:29])[H:30]", "smiles3Dx": "C([C:1]#[6N:2]->[Mn+:3]1(<-[3C-:4]#[O+:5])(<-[4H-:6])(<-[5C-:7]#[O+:8])<-[1N@@:9]([C:10]([C:11]([N:12]([C:13]([C:14]([H:37])([H:38])[H:39])([C:15]([H:40])([H:41])[H:42])[H:36])[C:16]([C:17]([H:44])([H:45])[H:46])([C:18]([H:47])([H:48])[H:49])[H:43])([H:34])[H:35])([H:32])[H:33])([H:31])[C:19]([H:50])([H:51])[C:20]([H:52])([H:53])[2N:21]->1([C:22]([C:23]([H:55])([H:56])[H:57])([C:24]([H:58])([H:59])[H:60])[H:54])[C:25]([C:26]([H:62])([H:63])[H:64])([C:27]([H:65])([H:66])[H:67])[H:61])([H:28])([H:29])[H:30]", "dummies": []}
C      0.0982     2.4033    -4.3676
C      0.0672     1.7007    -3.0855
N      0.0379     1.1123    -2.0070
Mn     0.0000     0.0000     0.0000
C     -1.2417    -1.7008    -0.9346
O     -1.8888    -2.5936    -1.4231
H      1.4609    -0.9678    -0.5596
C      1.5498     1.4922     0.7897
O      2.3747     2.2681     1.2047
N      0.0885    -1.0057     2.0307
C     -0.5133    -2.2749     2.0087
C     -0.1863    -3.1533     3.2356
N      1.2810    -3.4054     3.3245
C      1.6232    -4.6506     2.5597
C      1.4612    -5.9564     3.3629
C      2.9856    -4.5494     1.8562
C      1.8280    -3.2876     4.7197
C      1.5379    -1.8923     5.3293
C      3.3612    -3.4694     4.7681
C     -0.4802    -0.0450     2.8794
C     -1.8319     0.5615     2.3933
N     -1.9084     1.0421     0.9818
C     -1.9431     2.5349     0.9558
C     -0.7344     3.2547     1.5904
C     -2.1881     3.2023    -0.4155
C     -3.1200     0.4356     0.3761
C     -4.4630     0.9234     0.9888
C     -3.2421     0.5221    -1.1612
H     -0.6215     3.2473    -4.3429
H     -0.1817     1.7020    -5.1803
H      1.1203     2.7938    -4.5507
H      0.9753    -1.1025     2.2394
H     -1.6159    -2.1759     1.9242
H     -0.1475    -2.8010     1.1045
H     -0.7567    -4.1044     3.1434
H     -0.6179    -2.6943     4.1379
H      0.9119    -4.7548     1.7079
H      1.5317    -6.8262     2.6753
H      2.2387    -6.0824     4.1378
H      0.4668    -5.9904     3.8537
H      3.1617    -3.5090     1.5092
H      3.8260    -4.8714     2.4988
H      2.9978    -5.2140     0.9652
H      1.3602    -4.0526     5.3780
H      1.7603    -1.0927     4.5922
H      2.1546    -1.7056     6.2344
H      0.4947    -1.7987     5.6875
H      3.6587    -4.5254     4.6571
H      3.8523    -2.8464     3.9906
H      3.7716    -3.1728     5.7570
H     -0.6450    -0.4849     3.8854
H      0.2520     0.7752     3.0032
H     -2.5937    -0.2226     2.5959
H     -2.0786     1.3932     3.0914
H     -2.8147     2.8258     1.5853
H     -1.0657     4.2535     1.9495
H      0.0512     3.4654     0.8401
H     -0.3188     2.7535     2.4746
H     -1.5916     2.7421    -1.2105
H     -3.2628     3.2120    -0.6714
H     -1.9154     4.2803    -0.3910
H     -3.0578    -0.6537     0.5951
H     -4.7282     1.9440     0.6458
H     -4.4461     0.9280     2.0962
H     -5.2824     0.2425     0.6729
H     -3.7298    -0.4012    -1.5420
H     -2.2636     0.5960    -1.6428
H     -3.8876     1.3492    -1.5143
68
{"conf": 15, "E": 393.8, "rms": -1.0, "geom": "OH", "total_charge": 0, "CA_charge": 1, "smiles": "C[C:1]#[6N:2]->[Mn+:3]1(<-[3C-:4]#[O+:5])(<-[4H-:6])(<-[5C-:7]#[O+:8])<-[1N@H:9]([CH2:10][CH2:11][N:12]([CH:13]([CH3:14])[CH3:15])[CH:16]([CH3:17])[CH3:18])[CH2:19][CH2:20][2N:21]->1([CH:22]([CH3:23])[CH3:24])[CH:25]([CH3:26])[CH3:27]", "smiles3D": "C([C:1]#[6N:2]->[Mn+:3]1(<-[3C-:4]#[O+:5])(<-[4H-:6])(<-[5C-:7]#[O+:8])<-[1N@@:9]([C:10]([C:11]([N:12]([C:13]([C:14]([H:37])([H:38])[H:39])([C:15]([H:40])([H:41])[H:42])[H:36])[C:16]([C:17]([H:44])([H:45])[H:46])([C:18]([H:47])([H:48])[H:49])[H:43])([H:34])[H:35])([H:32])[H:33])([H:31])[C:19]([H:50])([H:51])[C:20]([H:52])([H:53])[2N:21]->1([C:22]([C:23]([H:55])([H:56])[H:57])([C:24]([H:58])([H:59])[H:60])[H:54])[C:25]([C:26]([H:62])([H:63])[H:64])([C:27]([H:65])([H:66])[H:67])[H:61])([H:28])([H:29])[H:30]", "smiles3Dx": "C([C:1]#[6N:2]->[Mn+:3]1(<-[3C-:4]#[O+:5])(<-[4H-:6])(<-[5C-:7]#[O+:8])<-[1N@@:9]([C:10]([C:11]([N:12]([C:13]([C:14]([H:37])([H:38])[H:39])([C:15]([H:40])([H:41])[H:42])[H:36])[C:16]([C:17]([H:44])([H:45])[H:46])([C:18]([H:47])([H:48])[H:49])[H:43])([H:34])[H:35])([H:32])[H:33])([H:31])[C:19]([H:50])([H:51])[C:20]([H:52])([H:53])[2N:21]->1([C:22]([C:23]([H:55])([H:56])[H:57])([C:24]([H:58])([H:59])[H:60])[H:54])[C:25]([C:26]([H:62])([H:63])[H:64])([C:27]([H:65])([H:66])[H:67])[H:61])([H:28])([H:29])[H:30]", "dummies": []}
C      1.0174     2.9126    -3.9219
C      0.7017     2.0322    -2.7979
N      0.4321     1.2896    -1.8536
Mn     0.0000     0.0000     0.0000
C     -0.8310     2.1433    -0.0220
O     -1.2545     3.2728    -0.0325
H      1.7614     0.5033    -0.1661
C      1.2068    -1.9596     0.0736
O      1.8386    -2.9860     0.1130
N     -0.6645    -1.2453    -1.9453
C     -1.1767    -0.5412    -3.0922
C     -1.8304    -1.3838    -4.2278
N     -3.3030    -1.5266    -4.0831
C     -4.0439    -0.3012    -4.5274
C     -4.3831    -0.2471    -6.0241
C     -5.2871    -0.0380    -3.6640
C     -3.7865    -2.8821    -4.5028
C     -3.5195    -3.2467    -5.9796
C     -5.2445    -3.1543    -4.1171
C     -1.5345    -2.2148    -1.4263
C     -2.6582    -1.5711    -0.6081
N     -2.1833    -0.7931     0.5204
C     -3.1664     0.2540     0.9003
C     -3.6296     1.1834    -0.2627
C     -2.7435     1.1387     2.1105
C     -1.8771    -1.7153     1.6325
C     -0.7782    -1.1403     2.5417
C     -3.0632    -2.2115     2.5019
H      2.1156     3.0570    -3.9816
H      0.6523     2.4532    -4.8635
H      0.5219     3.8939    -3.7727
H      0.0848    -1.6859    -2.2380
H     -0.3189    -0.0519    -3.5818
H     -1.8765     0.2440    -2.7604
H     -1.6032    -0.8975    -5.2032
H     -1.3100    -2.3655    -4.2744
H     -3.3956     0.5863    -4.3542
H     -3.5015    -0.5169    -6.6407
H     -4.6770     0.7889    -6.2980
H     -5.2427    -0.9009    -6.2707
H     -6.1887    -0.5442    -4.0610
H     -5.5078     1.0510    -3.6407
H     -5.1192    -0.3800    -2.6248
H     -3.2116    -3.6290    -3.9135
H     -4.3116    -2.8758    -6.6571
H     -3.5089    -4.3526    -6.0862
H     -2.5366    -2.8721    -6.3287
H     -5.9478    -2.6477    -4.8070
H     -5.4502    -4.2445    -4.1800
H     -5.4337    -2.8335    -3.0712
H     -1.9879    -2.8319    -2.2176
H     -0.9647    -2.9092    -0.7868
H     -3.2428    -0.9602    -1.3087
H     -3.3349    -2.3821    -0.2603
H     -4.0869    -0.2829     1.2204
H     -2.8952     1.2329    -1.0805
H     -3.8587     2.2219     0.0536
H     -4.5778     0.7968    -0.6895
H     -1.6582     1.3205     2.1534
H     -3.0437     0.6758     3.0676
H     -3.2529     2.1244     2.1227
H     -1.4344    -2.6332     1.2037
H     -1.1815    -0.6110     3.4281
H     -0.1385    -1.9633     2.9275
H     -0.1368    -0.4495     1.9583
H     -3.4621    -1.4406     3.1851
H     -2.7207    -3.0566     3.1370
H     -3.8938    -2.5908     1.8748
68
{"conf": 16, "E": 169.29, "rms": -1.0, "geom": "OH", "total_charge": 0, "CA_charge": 1, "smiles": "C[C:1]#[6N:2]->[Mn+:3]1(<-[3C-:4]#[O+:5])(<-[4H-:6])(<-[5C-:7]#[O+:8])<-[1N@H:9]([CH2:10][CH2:11][N:12]([CH:13]([CH3:14])[CH3:15])[CH:16]([CH3:17])[CH3:18])[CH2:19][CH2:20][2N:21]->1([CH:22]([CH3:23])[CH3:24])[CH:25]([CH3:26])[CH3:27]", "smiles3D": "C([C:1]#[6N:2]->[Mn+:3]1(<-[3C-:4]#[O+:5])(<-[4H-:6])(<-[5C-:7]#[O+:8])<-[1N@@:9]([C:10]([C:11]([N:12]([C:13]([C:14]([H:37])([H:38])[H:39])([C:15]([H:40])([H:41])[H:42])[H:36])[C:16]([C:17]([H:44])([H:45])[H:46])([C:18]([H:47])([H:48])[H:49])[H:43])([H:34])[H:35])([H:32])[H:33])([H:31])[C:19]([H:50])([H:51])[C:20]([H:52])([H:53])[2N:21]->1([C:22]([C:23]([H:55])([H:56])[H:57])([C:24]([H:58])([H:59])[H:60])[H:54])[C:25]([C:26]([H:62])([H:63])[H:64])([C:27]([H:65])([H:66])[H:67])[H:61])([H:28])([H:29])[H:30]", "smiles3Dx": "C([C:1]#[6N:2]->[Mn+:3]1(<-[3C-:4]#[O+:5])(<-[4H-:6])(<-[5C-:7]#[O+:8])<-[1N@@:9]([C:10]([C:11]([N:12]([C:13]([C:14]([H:37])([H:38])[H:39])([C:15]([H:40])([H:41])[H:42])[H:36])[C:16]([C:17]([H:44])([H:45])[H:46])([C:18]([H:47])([H:48])[H:49])[H:43])([H:34])[H:35])([H:32])[H:33])([H:31])[C:19]([H:50])([H:51])[C:20]([H:52])([H:53])[2N:21]->1([C:22]([C:23]([H:55])([H:56])[H:57])([C:24]([H:58])([H:59])[H:60])[H:54])[C:25]([C:26]([H:62])([H:63])[H:64])([C:27]([H:65])([H:66])[H:67])[H:61])([H:28])([H:29])[H:30]", "dummies": []}
C      3.5686    -2.6495    -2.2541
C      2.5229    -1.8692    -1.5940
N      1.6475    -1.2116    -1.0361
Mn     0.0000     0.0000     0.0000
C      0.1059     1.5073    -1.7288
O      0.1614     2.2962    -2.6393
H     -1.2441    -0.8759    -1.0343
C     -0.3320    -1.7197     1.4887
O     -0.5123    -2.6229     2.2674
N     -1.6476     1.0160     1.2028
C     -2.5935     1.6263     0.3515
C     -3.9727     1.8306     1.0178
N     -3.9727     2.9940     1.9559
C     -4.1256     4.3532     1.3204
C     -2.7973     5.1167     1.3686
C     -4.7079     4.3833    -0.1075
C     -4.8236     2.8655     3.1864
C     -4.9445     1.4342     3.7560
C     -4.2472     3.7544     4.3082
C     -1.0483     1.8213     2.2110
C      0.4605     1.4932     2.5357
N      1.3796     1.2913     1.4207
C      2.5899     0.5123     1.8228
C      2.3737    -0.9454     2.2833
C      3.7073     0.4599     0.7289
C      1.8006     2.6030     0.8244
C      0.6942     3.5983     0.4312
C      2.8037     3.4361     1.6922
H      3.3625    -3.7314    -2.1208
H      3.5845    -2.4058    -3.3363
H      4.5522    -2.4019    -1.8044
H     -2.0702     0.3231     1.6263
H     -2.7297     0.9540    -0.5227
H     -2.2294     2.5918    -0.0277
H     -4.7700     1.9081     0.2541
H     -4.1943     0.8714     1.5081
H     -4.8422     4.9751     1.9016
H     -2.9708     6.1938     1.1578
H     -2.3389     5.0342     2.3762
H     -2.0833     4.7361     0.6135
H     -4.0444     3.8745    -0.8368
H     -4.8250     5.4365    -0.4424
H     -5.7186     3.9233    -0.1216
H     -5.8594     3.2079     2.9621
H     -5.4041     1.4489     4.7677
H     -3.9463     0.9537     3.8378
H     -5.6254     0.8179     3.1317
H     -4.2484     4.8273     4.0325
H     -4.8566     3.6658     5.2331
H     -3.2028     3.4514     4.5368
H     -1.6246     1.6707     3.1564
H     -1.1460     2.8872     1.9695
H      0.8464     2.3002     3.1907
H      0.4348     0.5829     3.1501
H      3.0210     1.0314     2.7066
H      2.1593    -1.6117     1.4292
H      1.6465    -1.0772     3.1017
H      3.3240    -1.3230     2.7199
H      4.3748     1.3392     0.7488
H      3.2830     0.4016    -0.2848
H      4.3851    -0.4116     0.8602
H      2.3163     2.3582    -0.1244
H      1.0739     4.2788    -0.3617
H     -0.1863     3.1119     0.0300
H      0.3980     4.2476     1.2830
H      3.1318     4.3282     1.1155
H      3.7351     2.9286     1.9843
H      2.3285     3.8115     2.6208
68
{"conf": 17, "E": 155.54, "rms": -1.0, "geom": "OH", "total_charge": 0, "CA_charge": 1, "smiles": "C[C:1]#[6N:2]->[Mn+:3]1(<-[3C-:4]#[O+:5])(<-[4H-:6])(<-[5C-:7]#[O+:8])<-[1N@H:9]([CH2:10][CH2:11][N:12]([CH:13]([CH3:14])[CH3:15])[CH:16]([CH3:17])[CH3:18])[CH2:19][CH2:20][2N:21]->1([CH:22]([CH3:23])[CH3:24])[CH:25]([CH3:26])[CH3:27]", "smiles3D": "C([C:1]#[6N:2]->[Mn+:3]1(<-[3C-:4]#[O+:5])(<-[4H-:6])(<-[5C-:7]#[O+:8])<-[1N@@:9]([C:10]([C:11]([N:12]([C:13]([C:14]([H:37])([H:38])[H:39])([C:15]([H:40])([H:41])[H:42])[H:36])[C:16]([C:17]([H:44])([H:45])[H:46])([C:18]([H:47])([H:48])[H:49])[H:43])([H:34])[H:35])([H:32])[H:33])([H:31])[C:19]([H:50])([H:51])[C:20]([H:52])([H:53])[2N:21]->1([C:22]([C:23]([H:55])([H:56])[H:57])([C:24]([H:58])([H:59])[H:60])[H:54])[C:25]([C:26]([H:62])([H:63])[H:64])([C:27]([H:65])([H:66])[H:67])[H:61])([H:28])([H:29])[H:30]", "smiles3Dx": "C([C:1]#[6N:2]->[Mn+:3]1(<-[3C-:4]#[O+:5])(<-[4H-:6])(<-[5C-:7]#[O+:8])<-[1N@@:9]([C:10]([C:11]([N:12]([C:13]([C:14]([H:37])([H:38])[H:39])([C:15]([H:40])([H:41])[H:42])[H:36])[C:16]([C:17]([H:44])([H:45])[H:46])([C:18]([H:47])([H:48])[H:49])[H:43])([H:34])[H:35])([H:32])[H:33])([H:31])[C:19]([H:50])([H:51])[C:20]([H:52])([H:53])[2N:21]->1([C:22]([C:23]([H:55])([H:56])[H:57])([C:24]([H:58])([H:59])[H:60])[H:54])[C:25]([C:26]([H:62])([H:63])[H:64])([C:27]([H:65])([H:66])[H:67])[H:61])([H:28])([H:29])[H:30]", "dummies": []}
C     -3.3296     2.5876     2.6602
C     -2.3523     1.8268     1.8829
N     -1.5308     1.1847     1.2325
Mn     0.0000     0.0000     0.0000
C     -1.7081    -1.0707    -1.1136
O     -2.6036    -1.6300    -1.6961
H     -0.1429     1.2782    -1.3150
C      1.6354     1.3650     0.8461
O      2.4969     2.0895     1.2796
N      1.6314    -1.0756    -1.1652
C      1.1420    -1.9750    -2.1301
C      0.6360    -1.2382    -3.3809
N     -0.3105    -2.0682    -4.1733
C     -1.3096    -1.2442    -4.9114
C     -2.5866    -2.0444    -5.2125
C     -0.7366    -0.6003    -6.1846
C      0.2651    -3.2139    -4.9479
C      1.6947    -2.9932    -5.4788
C      0.1753    -4.5041    -4.1267
C      2.3863    -1.6635    -0.1434
C      1.5544    -2.4896     0.8838
N      0.3677    -1.8232     1.4979
C     -0.7790    -2.7567     1.3678
C     -2.1821    -2.1710     1.6399
C     -0.6417    -4.0684     2.1902
C      0.6618    -1.4766     2.9212
C      1.8631    -0.5383     3.1636
C     -0.5112    -0.9207     3.7583
H     -3.0056     3.6465     2.7270
H     -3.4039     2.1582     3.6805
H     -4.3199     2.5338     2.1632
H      2.1506    -0.4411    -1.5793
H      0.3145    -2.5687    -1.6972
H      1.9517    -2.6718    -2.4371
H      0.1373    -0.3200    -3.0134
H      1.4890    -0.8815    -3.9937
H     -1.6506    -0.4109    -4.2568
H     -2.4466    -2.7568    -6.0508
H     -2.9045    -2.6083    -4.3104
H     -3.4069    -1.3502    -5.4952
H     -0.4907    -1.3626    -6.9522
H     -1.4828     0.0980    -6.6199
H      0.1769    -0.0177    -5.9443
H     -0.3486    -3.4122    -5.8499
H      2.4414    -2.9733    -4.6599
H      1.9708    -3.8239    -6.1630
H      1.7566    -2.0484    -6.0566
H      0.4074    -5.3805    -4.7691
H     -0.8549    -4.6278    -3.7298
H      0.8867    -4.5032    -3.2784
H      2.9227    -0.8608     0.3936
H      3.1610    -2.3327    -0.5864
H      2.2601    -2.8207     1.6789
H      1.2633    -3.4177     0.3440
H     -0.8038    -3.0643     0.2998
H     -2.9173    -2.6506     0.9582
H     -2.5646    -2.3773     2.6581
H     -2.2165    -1.0948     1.4507
H     -0.8218    -3.9000     3.2714
H     -1.3946    -4.8061     1.8382
H      0.3562    -4.5350     2.0759
H      0.9447    -2.4361     3.4107
H      1.5534     0.5235     3.1695
H      2.7173    -0.7071     2.4947
H      2.2572    -0.7271     4.1860
H     -1.1582    -1.7343     4.1326
H     -1.0890    -0.1692     3.2100
H     -0.1449    -0.4300     4.6868
68
{"conf": 18, "E": 145.26, "rms": -1.0, "geom": "OH", "total_charge": 0, "CA_charge": 1, "smiles": "C[C:1]#[6N:2]->[Mn+:3]1(<-[3C-:4]#[O+:5])(<-[4H-:6])(<-[5C-:7]#[O+:8])<-[1N@H:9]([CH2:10][CH2:11][N:12]([CH:13]([CH3:14])[CH3:15])[CH:16]([CH3:17])[CH3:18])[CH2:19][CH2:20][2N:21]->1([CH:22]([CH3:23])[CH3:24])[CH:25]([CH3:26])[CH3:27]", "smiles3D": "C([C:1]#[6N:2]->[Mn+:3]1(<-[3C-:4]#[O+:5])(<-[4H-:6])(<-[5C-:7]#[O+:8])<-[1N@@:9]([C:10]([C:11]([N:12]([C:13]([C:14]([H:37])([H:38])[H:39])([C:15]([H:40])([H:41])[H:42])[H:36])[C:16]([C:17]([H:44])([H:45])[H:46])([C:18]([H:47])([H:48])[H:49])[H:43])([H:34])[H:35])([H:32])[H:33])([H:31])[C:19]([H:50])([H:51])[C:20]([H:52])([H:53])[2N:21]->1([C:22]([C:23]([H:55])([H:56])[H:57])([C:24]([H:58])([H:59])[H:60])[H:54])[C:25]([C:26]([H:62])([H:63])[H:64])([C:27]([H:65])([H:66])[H:67])[H:61])([H:28])([H:29])[H:30]", "smiles3Dx": "C([C:1]#[6N:2]->[Mn+:3]1(<-[3C-:4]#[O+:5])(<-[4H-:6])(<-[5C-:7]#[O+:8])<-[1N@@:9]([C:10]([C:11]([N:12]([C:13]([C:14]([H:37])([H:38])[H:39])([C:15]([H:40])([H:41])[H:42])[H:36])[C:16]([C:17]([H:44])([H:45])[H:46])([C:18]([H:47])([H:48])[H:49])[H:43])([H:34])[H:35])([H:32])[H:33])([H:31])[C:19]([H:50])([H:51])[C:20]([H:52])([H:53])[2N:21]->1([C:22]([C:23]([H:55])([H:56])[H:57])([C:24]([H:58])([H:59])[H:60])[H:54])[C:25]([C:26]([H:62])([H:63])[H:64])([C:27]([H:65])([H:66])[H:67])[H:61])([H:28])([H:29])[H:30]", "dummies": []}
C      2.3187    -1.6678    -4.0856
C      1.6419    -1.1800    -2.8846
N      1.0762    -0.7718    -1.8729
Mn     0.0000     0.0000     0.0000
C      1.1497     1.9764    -0.2581
O      1.7519     3.0123    -0.3939
H     -1.2664     0.7184    -1.1119
C     -1.3442    -1.8624     0.0615
O     -2.0514    -2.8385     0.0941
N     -1.1282     0.7445     1.8564
C     -1.1439     2.1531     1.9914
C     -2.1462     2.8454     1.0463
N     -3.5527     2.4091     1.2813
C     -4.2315     2.8958     2.5277
C     -3.7225     4.2410     3.0841
C     -4.2109     1.8025     3.6013
C     -4.4352     2.5005     0.0815
C     -4.0242     1.5022    -1.0095
C     -4.5332     3.9278    -0.4826
C     -0.5036     0.0623     2.9182
C      1.0372    -0.0525     2.7219
N      1.5165    -0.8545     1.5995
C      2.9030    -0.4473     1.2583
C      3.6657    -1.3231     0.2463
C      3.8578    -0.2025     2.4675
C      1.2791    -2.2977     1.8223
C      2.1384    -2.9682     2.9211
C      1.3598    -3.1837     0.5612
H      2.3824    -0.8498    -4.8322
H      3.3409    -2.0075    -3.8203
H      1.7463    -2.5163    -4.5135
H     -1.9912     0.4450     1.7923
H     -0.1359     2.5504     1.7845
H     -1.3966     2.4363     3.0301
H     -2.0442     3.9465     1.1334
H     -1.8234     2.6058     0.0178
H     -5.3137     3.0720     2.3330
H     -2.6943     4.1701     3.4876
H     -4.3814     4.5723     3.9152
H     -3.7565     5.0266     2.3020
H     -4.8715     2.0880     4.4479
H     -3.1949     1.6303     4.0030
H     -4.5889     0.8494     3.1739
H     -5.4659     2.1869     0.3640
H     -3.7321     0.5324    -0.5533
H     -4.8807     1.3191    -1.6935
H     -3.1908     1.8946    -1.6272
H     -4.9306     4.6212     0.2858
H     -3.5442     4.2938    -0.8286
H     -5.2323     3.9446    -1.3458
H     -0.6915     0.5852     3.8843
H     -0.9455    -0.9485     3.0128
H      1.4002     0.9888     2.5852
H      1.4685    -0.4251     3.6707
H      2.7965     0.5290     0.7679
H      4.0736    -2.2402     0.7134
H      3.0597    -1.5732    -0.6321
H      4.5389    -0.7563    -0.1435
H      3.5531     0.6801     3.0650
H      3.9363    -1.0710     3.1417
H      4.8832     0.0308     2.1075
H      0.2375    -2.3936     2.1637
H      1.7473    -3.9911     3.1116
H      3.1937    -3.0898     2.6121
H      2.0906    -2.4419     3.8914
H      0.6593    -4.0403     0.6677
H      1.0667    -2.6350    -0.3398
H      2.3598    -3.6342     0.4032
68
{"conf": 19, "E": 169.47, "rms": -1.0, "geom": "OH", "total_charge": 0, "CA_charge": 1, "smiles": "C[C:1]#[6N:2]->[Mn+:3]1(<-[3C-:4]#[O+:5])(<-[4H-:6])(<-[5C-:7]#[O+:8])<-[1N@H:9]([CH2:10][CH2:11][N:12]([CH:13]([CH3:14])[CH3:15])[CH:16]([CH3:17])[CH3:18])[CH2:19][CH2:20][2N:21]->1([CH:22]([CH3:23])[CH3:24])[CH:25]([CH3:26])[CH3:27]", "smiles3D": "C([C:1]#[6N:2]->[Mn+:3]1(<-[3C-:4]#[O+:5])(<-[4H-:6])(<-[5C-:7]#[O+:8])<-[1N@@:9]([C:10]([C:11]([N:12]([C:13]([C:14]([H:37])([H:38])[H:39])([C:15]([H:40])([H:41])[H:42])[H:36])[C:16]([C:17]([H:44])([H:45])[H:46])([C:18]([H:47])([H:48])[H:49])[H:43])([H:34])[H:35])([H:32])[H:33])([H:31])[C:19]([H:50])([H:51])[C:20]([H:52])([H:53])[2N:21]->1([C:22]([C:23]([H:55])([H:56])[H:57])([C:24]([H:58])([H:59])[H:60])[H:54])[C:25]([C:26]([H:62])([H:63])[H:64])([C:27]([H:65])([H:66])[H:67])[H:61])([H:28])([H:29])[H:30]", "smiles3Dx": "C([C:1]#[6N:2]->[Mn+:3]1(<-[3C-:4]#[O+:5])(<-[4H-:6])(<-[5C-:7]#[O+:8])<-[1N@@:9]([C:10]([C:11]([N:12]([C:13]([C:14]([H:37])([H:38])[H:39])([C:15]([H:40])([H:41])[H:42])[H:36])[C:16]([C:17]([H:44])([H:45])[H:46])([C:18]([H:47])([H:48])[H:49])[H:43])([H:34])[H:35])([H:32])[H:33])([H:31])[C:19]([H:50])([H:51])[C:20]([H:52])([H:53])[2N:21]->1([C:22]([C:23]([H:55])([H:56])[H:57])([C:24]([H:58])([H:59])[H:60])[H:54])[C:25]([C:26]([H:62])([H:63])[H:64])([C:27]([H:65])([H:66])[H:67])[H:61])([H:28])([H:29])[H:30]", "dummies": []}
C      3.3777    -2.3223    -2.8373
C      2.3847    -1.6445    -2.0048
N      1.5478    -1.0777    -1.3057
Mn     0.0000     0.0000     0.0000
C      0.4107    -1.3880     1.7796
O      0.6447    -2.1034     2.7221
H      1.3640     0.9929     0.7339
C      0.0099     1.7217    -1.5226
O      0.0231     2.6301    -2.3160
N     -1.5622     1.2308     1.1227
C     -1.3110     1.1869     2.5068
C     -1.8421     2.4277     3.2503
N     -1.7484     2.2281     4.7145
C     -2.9193     2.6822     5.5174
C     -4.0131     1.6114     5.4751
C     -3.4864     4.0537     5.0916
C     -0.3988     2.5027     5.2812
C     -0.1754     3.9742     5.6640
C     -0.1133     1.5715     6.4657
C     -2.8139     0.7398     0.6884
C     -2.7826    -0.7878     0.4714
N     -1.9457    -1.2829    -0.6122
C     -1.7722    -2.7789    -0.4821
C     -2.0310    -3.4879     0.8784
C     -0.4053    -3.2317    -0.9952
C     -2.4982    -1.0427    -1.9935
C     -4.0452    -1.1190    -2.0873
C     -2.0518     0.2053    -2.7300
H      3.0176    -3.3422    -3.0841
H      3.5300    -1.7469    -3.7735
H      4.3374    -2.3921    -2.2852
H     -1.4707     2.0957     0.8326
H     -1.7622     0.2781     2.9618
H     -0.2125     1.1330     2.6455
H     -2.8918     2.5682     2.9305
H     -1.2767     3.3319     2.9360
H     -2.6320     2.7752     6.5856
H     -3.6038     0.6425     5.8325
H     -4.3970     1.4743     4.4422
H     -4.8587     1.8995     6.1358
H     -4.0935     3.9822     4.1655
H     -4.1501     4.4438     5.8925
H     -2.6806     4.7943     4.9285
H      0.3767     2.2602     4.5224
H     -0.8400     4.2867     6.4956
H     -0.3425     4.6305     4.7853
H      0.8752     4.1192     5.9950
H     -0.7317     1.8301     7.3495
H     -0.3220     0.5194     6.1765
H      0.9561     1.6461     6.7577
H     -3.1134     1.2350    -0.2519
H     -3.5957     0.9681     1.4481
H     -2.3873    -1.1852     1.4173
H     -3.8234    -1.1562     0.3793
H     -2.5192    -3.2633    -1.1541
H     -3.0868    -3.3557     1.1966
H     -1.3605    -3.1656     1.6862
H     -1.8885    -4.5842     0.7621
H     -0.1837    -2.7625    -1.9720
H      0.3906    -3.0206    -0.2589
H     -0.4105    -4.3302    -1.1644
H     -2.1287    -1.8636    -2.6512
H     -4.5249    -0.2290    -1.6281
H     -4.3635    -1.1617    -3.1514
H     -4.4294    -2.0418    -1.6064
H     -2.5625     0.2668    -3.7159
H     -2.3110     1.1363    -2.2037
H     -0.9829     0.0892    -2.9936
68
{"conf": 20, "E": 143.22, "rms": -1.0, "geom": "OH", "total_charge": 0, "CA_charge": 1, "smiles": "C[C:1]#[6N:2]->[Mn+:3]1(<-[3C-:4]#[O+:5])(<-[4H-:6])(<-[5C-:7]#[O+:8])<-[1N@H:9]([CH2:10][CH2:11][N:12]([CH:13]([CH3:14])[CH3:15])[CH:16]([CH3:17])[CH3:18])[CH2:19][CH2:20][2N:21]->1([CH:22]([CH3:23])[CH3:24])[CH:25]([CH3:26])[CH3:27]", "smiles3D": "C([C:1]#[6N:2]->[Mn+:3]1(<-[3C-:4]#[O+:5])(<-[4H-:6])(<-[5C-:7]#[O+:8])<-[1N@@:9]([C:10]([C:11]([N:12]([C:13]([C:14]([H:37])([H:38])[H:39])([C:15]([H:40])([H:41])[H:42])[H:36])[C:16]([C:17]([H:44])([H:45])[H:46])([C:18]([H:47])([H:48])[H:49])[H:43])([H:34])[H:35])([H:32])[H:33])([H:31])[C:19]([H:50])([H:51])[C:20]([H:52])([H:53])[2N:21]->1([C:22]([C:23]([H:55])([H:56])[H:57])([C:24]([H:58])([H:59])[H:60])[H:54])[C:25]([C:26]([H:62])([H:63])[H:64])([C:27]([H:65])([H:66])[H:67])[H:61])([H:28])([H:29])[H:30]", "smiles3Dx": "C([C:1]#[6N:2]->[Mn+:3]1(<-[3C-:4]#[O+:5])(<-[4H-:6])(<-[5C-:7]#[O+:8])<-[1N@@:9]([C:10]([C:11]([N:12]([C:13]([C:14]([H:37])([H:38])[H:39])([C:15]([H:40])([H:41])[H:42])[H:36])[C:16]([C:17]([H:44])([H:45])[H:46])([C:18]([H:47])([H:48])[H:49])[H:43])([H:34])[H:35])([H:32])[H:33])([H:31])[C:19]([H:50])([H:51])[C:20]([H:52])([H:53])[2N:21]->1([C:22]([C:23]([H:55])([H:56])[H:57])([C:24]([H:58])([H:59])[H:60])[H:54])[C:25]([C:26]([H:62])([H:63])[H:64])([C:27]([H:65])([H:66])[H:67])[H:61])([H:28])([H:29])[H:30]", "dummies": []}
C     -3.3452     0.3750     3.6729
C     -2.3671     0.2654     2.5914
N     -1.5430     0.1737     1.6849
Mn     0.0000     0.0000     0.0000
C     -0.4263    -2.2620    -0.1002
O     -0.6502    -3.4458    -0.1544
H     -1.3219     0.1352    -1.2723
C      0.1420     2.2863    -0.2193
O      0.2168     3.4841    -0.3377
N      1.6553    -0.0893    -1.5674
C      1.4178    -1.1666    -2.4323
C      2.2738    -1.1601    -3.7236
N      2.5621     0.2044    -4.2514
C      3.8938     0.2809    -4.9357
C      5.0321     0.4163    -3.9181
C      4.1587    -0.8793    -5.9194
C      1.5005     0.8527    -5.0919
C      0.0554     0.3778    -4.8414
C      1.5338     2.3749    -4.8616
C      2.8951    -0.1133    -0.8729
C      2.8041     0.4602     0.5812
N      1.8395    -0.1855     1.4404
C      2.1137    -1.6270     1.5840
C      3.5761    -2.0516     1.9058
C      1.1748    -2.3624     2.5697
C      1.5955     0.5162     2.7248
C      2.7997     0.4962     3.7016
C      1.1064     1.9758     2.6262
H     -4.2664    -0.1776     3.3959
H     -3.5909     1.4435     3.8420
H     -2.9189    -0.0578     4.6012
H      1.5943     0.6915    -2.0385
H      0.3463    -1.1573    -2.7069
H      1.6059    -2.1219    -1.8935
H      3.2164    -1.6703    -3.4381
H      1.8131    -1.8039    -4.5028
H      3.9558     1.2052    -5.5495
H      4.8631     1.3131    -3.2859
H      6.0000     0.5509    -4.4468
H      5.1148    -0.4784    -3.2683
H      4.3802    -1.8284    -5.3888
H      3.2857    -1.0349    -6.5864
H      5.0370    -0.6375    -6.5554
H      1.6992     0.6660    -6.1713
H     -0.2839     0.6515    -3.8210
H     -0.6288     0.8829    -5.5568
H     -0.0633    -0.7087    -5.0233
H      0.7656     2.8803    -5.4856
H      1.3346     2.6060    -3.7931
H      2.5147     2.8124    -5.1326
H      3.6267     0.5095    -1.4337
H      3.3087    -1.1421    -0.8307
H      3.8145     0.4213     1.0329
H      2.5389     1.5226     0.4757
H      1.9011    -2.0568     0.5931
H      4.2950    -1.7285     1.1297
H      3.9418    -1.7105     2.8859
H      3.6374    -3.1612     1.9162
H      1.4867    -2.2153     3.6238
H      0.1277    -2.0198     2.4563
H      1.1954    -3.4546     2.3654
H      0.7699    -0.0174     3.2322
H      2.6841     1.2490     4.5104
H      2.8519    -0.4671     4.2418
H      3.7588     0.7136     3.1961
H      0.9612     2.3950     3.6451
H      0.0970     2.0208     2.1952
H      1.8178     2.6527     2.1155
68
{"conf": 21, "E": 156.08, "rms": -1.0, "geom": "OH", "total_charge": 0, "CA_charge": 1, "smiles": "C[C:1]#[6N:2]->[Mn+:3]1(<-[3C-:4]#[O+:5])(<-[4H-:6])(<-[5C-:7]#[O+:8])<-[1N@H:9]([CH2:10][CH2:11][N:12]([CH:13]([CH3:14])[CH3:15])[CH:16]([CH3:17])[CH3:18])[CH2:19][CH2:20][2N:21]->1([CH:22]([CH3:23])[CH3:24])[CH:25]([CH3:26])[CH3:27]", "smiles3D": "C([C:1]#[6N:2]->[Mn+:3]1(<-[3C-:4]#[O+:5])(<-[4H-:6])(<-[5C-:7]#[O+:8])<-[1N@@:9]([C:10]([C:11]([N:12]([C:13]([C:14]([H:37])([H:38])[H:39])([C:15]([H:40])([H:41])[H:42])[H:36])[C:16]([C:17]([H:44])([H:45])[H:46])([C:18]([H:47])([H:48])[H:49])[H:43])([H:34])[H:35])([H:32])[H:33])([H:31])[C:19]([H:50])([H:51])[C:20]([H:52])([H:53])[2N:21]->1([C:22]([C:23]([H:55])([H:56])[H:57])([C:24]([H:58])([H:59])[H:60])[H:54])[C:25]([C:26]([H:62])([H:63])[H:64])([C:27]([H:65])([H:66])[H:67])[H:61])([H:28])([H:29])[H:30]", "smiles3Dx": "C([C:1]#[6N:2]->[Mn+:3]1(<-[3C-:4]#[O+:5])(<-[4H-:6])(<-[5C-:7]#[O+:8])<-[1N@@:9]([C:10]([C:11]([N:12]([C:13]([C:14]([H:37])([H:38])[H:39])([C:15]([H:40])([H:41])[H:42])[H:36])[C:16]([C:17]([H:44])([H:45])[H:46])([C:18]([H:47])([H:48])[H:49])[H:43])([H:34])[H:35])([H:32])[H:33])([H:31])[C:19]([H:50])([H:51])[C:20]([H:52])([H:53])[2N:21]->1([C:22]([C:23]([H:55])([H:56])[H:57])([C:24]([H:58])([H:59])[H:60])[H:54])[C:25]([C:26]([H:62])([H:63])[H:64])([C:27]([H:65])([H:66])[H:67])[H:61])([H:28])([H:29])[H:30]", "dummies": []}
C      4.1208    -2.2520    -1.6604
C      2.9107    -1.5898    -1.1752
N      1.8924    -1.0329    -0.7718
Mn     0.0000     0.0000     0.0000
C     -0.9825    -2.0736     0.1658
O     -1.4954    -3.1619     0.2493
H      0.5607    -0.2473     1.7345
C      1.1165     2.0071     0.0999
O      1.7018     3.0600     0.1572
N     -1.8455     1.1728     0.6719
C     -2.3902     0.7582     1.9076
C     -3.0582    -0.6291     1.9317
N     -4.2709    -0.6005     2.8029
C     -5.4888    -0.9792     2.0163
C     -6.7652    -0.2870     2.5222
C     -5.6646    -2.4977     1.8402
C     -4.0460    -1.3018     4.1123
C     -2.8533    -0.6779     4.8750
C     -5.2638    -1.2282     5.0550
C     -2.7253     1.2901    -0.4347
C     -2.3589     0.3524    -1.6234
N     -0.9779     0.3455    -2.1015
C     -0.7480    -0.8485    -2.9628
C      0.5243    -0.8840    -3.8353
C     -1.9378    -1.2412    -3.8924
C     -0.5781     1.6604    -2.6180
C     -1.3321     2.1291    -3.8844
C      0.9354     1.8497    -2.8689
H      4.2215    -3.2428    -1.1717
H      4.0517    -2.3867    -2.7595
H      5.0058    -1.6281    -1.4190
H     -1.5221     2.0167     0.8328
H     -3.1436     1.5194     2.2259
H     -1.5686     0.7617     2.6583
H     -2.3292    -1.3893     2.2790
H     -3.2891    -0.9447     0.8980
H     -5.3887    -0.5663     0.9859
H     -6.5262     0.7245     2.9136
H     -7.4840    -0.1655     1.6828
H     -7.2936    -0.8729     3.2975
H     -4.7290    -2.9484     1.4474
H     -6.4768    -2.6981     1.1094
H     -5.9291    -3.0009     2.7896
H     -3.8113    -2.3748     3.9332
H     -2.7657    -1.1029     5.8978
H     -1.8857    -0.8945     4.3815
H     -2.9828     0.4226     4.9580
H     -4.9913    -1.5420     6.0854
H     -6.0556    -1.9350     4.7488
H     -5.6591    -0.1919     5.1071
H     -2.7354     2.3423    -0.8067
H     -3.7687     1.0550    -0.1237
H     -2.6057    -0.6746    -1.2901
H     -3.0488     0.5937    -2.4556
H     -0.6298    -1.6834    -2.2529
H      0.6600    -1.9096    -4.2418
H      0.4420    -0.2141    -4.7132
H      1.4438    -0.6910    -3.2663
H     -2.7981    -1.6346    -3.3134
H     -1.6509    -2.0662    -4.5797
H     -2.2800    -0.3919    -4.5116
H     -0.8276     2.3870    -1.8209
H     -2.4253     2.1921    -3.7293
H     -1.1108     1.4874    -4.7575
H     -1.0049     3.1585    -4.1465
H      1.5436     1.1931    -2.2261
H      1.2258     1.6927    -3.9272
H      1.2179     2.9003    -2.6414
68
{"conf": 22, "E": 159.72, "rms": -1.0, "geom": "OH", "total_charge": 0, "CA_charge": 1, "smiles": "C[C:1]#[6N:2]->[Mn+:3]1(<-[3C-:4]#[O+:5])(<-[4H-:6])(<-[5C-:7]#[O+:8])<-[1N@H:9]([CH2:10][CH2:11][N:12]([CH:13]([CH3:14])[CH3:15])[CH:16]([CH3:17])[CH3:18])[CH2:19][CH2:20][2N:21]->1([CH:22]([CH3:23])[CH3:24])[CH:25]([CH3:26])[CH3:27]", "smiles3D": "C([C:1]#[6N:2]->[Mn+:3]1(<-[3C-:4]#[O+:5])(<-[4H-:6])(<-[5C-:7]#[O+:8])<-[1N@@:9]([C:10]([C:11]([N:12]([C:13]([C:14]([H:37])([H:38])[H:39])([C:15]([H:40])([H:41])[H:42])[H:36])[C:16]([C:17]([H:44])([H:45])[H:46])([C:18]([H:47])([H:48])[H:49])[H:43])([H:34])[H:35])([H:32])[H:33])([H:31])[C:19]([H:50])([H:51])[C:20]([H:52])([H:53])[2N:21]->1([C:22]([C:23]([H:55])([H:56])[H:57])([C:24]([H:58])([H:59])[H:60])[H:54])[C:25]([C:26]([H:62])([H:63])[H:64])([C:27]([H:65])([H:66])[H:67])[H:61])([H:28])([H:29])[H:30]", "smiles3Dx": "C([C:1]#[6N:2]->[Mn+:3]1(<-[3C-:4]#[O+:5])(<-[4H-:6])(<-[5C-:7]#[O+:8])<-[1N@@:9]([C:10]([C:11]([N:12]([C:13]([C:14]([H:37])([H:38])[H:39])([C:15]([H:40])([H:41])[H:42])[H:36])[C:16]([C:17]([H:44])([H:45])[H:46])([C:18]([H:47])([H:48])[H:49])[H:43])([H:34])[H:35])([H:32])[H:33])([H:31])[C:19]([H:50])([H:51])[C:20]([H:52])([H:53])[2N:21]->1([C:22]([C:23]([H:55])([H:56])[H:57])([C:24]([H:58])([H:59])[H:60])[H:54])[C:25]([C:26]([H:62])([H:63])[H:64])([C:27]([H:65])([H:66])[H:67])[H:61])([H:28])([H:29])[H:30]", "dummies": []}
C     -3.3838     0.7676     3.5772
C     -2.3917     0.5429     2.5266
N     -1.5558     0.3567     1.6455
Mn     0.0000     0.0000     0.0000
C      0.3899    -2.0348     0.9888
O      0.5814    -3.1081     1.5047
H     -1.2393    -0.9363    -0.9856
C     -0.8161     1.7996    -1.1597
O     -1.2599     2.7379    -1.7744
N      1.5882    -0.2742    -1.6067
C      2.0520    -1.5988    -1.6154
C      2.8698    -1.9616    -2.8717
N      2.9350    -3.4339    -3.0744
C      3.0365    -3.8081    -4.5135
C      4.4544    -3.6331    -5.0822
C      2.4988    -5.2254    -4.7638
C      3.8176    -4.2165    -2.1499
C      5.0607    -3.4644    -1.6364
C      2.9962    -4.7806    -0.9860
C      2.5488     0.7299    -1.3451
C      2.9284     0.9067     0.1615
N      1.8007     1.1163     1.0780
C      1.9614     0.4169     2.4042
C      2.7909    -0.9041     2.4405
C      2.5092     1.2609     3.5948
C      1.5250     2.5761     1.2499
C      1.6731     3.5297     0.0307
C      0.1496     2.8491     1.8927
H     -3.4257    -0.1195     4.2419
H     -4.3793     0.9327     3.1164
H     -3.0975     1.6608     4.1696
H      1.1822    -0.0970    -2.4096
H      1.1637    -2.2657    -1.5724
H      2.6686    -1.7816    -0.7183
H      2.3563    -1.4761    -3.7281
H      3.8817    -1.5120    -2.8388
H      2.3679    -3.1490    -5.1116
H      4.8185    -2.6011    -4.8975
H      5.1675    -4.3552    -4.6341
H      4.4411    -3.7998    -6.1804
H      2.3450    -5.3822    -5.8530
H      3.1981    -6.0085    -4.4069
H      1.5208    -5.3545    -4.2532
H      4.2182    -5.1108    -2.6688
H      5.6469    -3.0551    -2.4847
H      4.7900    -2.6424    -0.9434
H      5.7191    -4.1667    -1.0817
H      2.6886    -3.9890    -0.2766
H      3.5962    -5.5288    -0.4250
H      2.0870    -5.2863    -1.3752
H      3.4807     0.5142    -1.9119
H      2.1548     1.6876    -1.7287
H      3.6372     1.7568     0.2438
H      3.5188     0.0261     0.4168
H      0.9257     0.1288     2.6763
H      2.4832    -1.5136     3.3177
H      3.8759    -0.6866     2.5557
H      2.6925    -1.5448     1.5546
H      2.6316     0.6245     4.4985
H      3.5071     1.6810     3.3452
H      1.8234     2.0688     3.9147
H      2.2835     2.9633     1.9521
H      1.4177     4.5651     0.3446
H      2.7179     3.6008    -0.3293
H      1.0254     3.3066    -0.8167
H      0.1273     3.8847     2.2953
H     -0.0636     2.1784     2.7422
H     -0.6734     2.7696     1.1642
68
{"conf": 23, "E": 156.13, "rms": -1.0, "geom": "OH", "total_charge": 0, "CA_charge": 1, "smiles": "C[C:1]#[6N:2]->[Mn+:3]1(<-[3C-:4]#[O+:5])(<-[4H-:6])(<-[5C-:7]#[O+:8])<-[1N@H:9]([CH2:10][CH2:11][N:12]([CH:13]([CH3:14])[CH3:15])[CH:16]([CH3:17])[CH3:18])[CH2:19][CH2:20][2N:21]->1([CH:22]([CH3:23])[CH3:24])[CH:25]([CH3:26])[CH3:27]", "smiles3D": "C([C:1]#[6N:2]->[Mn+:3]1(<-[3C-:4]#[O+:5])(<-[4H-:6])(<-[5C-:7]#[O+:8])<-[1N@@:9]([C:10]([C:11]([N:12]([C:13]([C:14]([H:37])([H:38])[H:39])([C:15]([H:40])([H:41])[H:42])[H:36])[C:16]([C:17]([H:44])([H:45])[H:46])([C:18]([H:47])([H:48])[H:49])[H:43])([H:34])[H:35])([H:32])[H:33])([H:31])[C:19]([H:50])([H:51])[C:20]([H:52])([H:53])[2N:21]->1([C:22]([C:23]([H:55])([H:56])[H:57])([C:24]([H:58])([H:59])[H:60])[H:54])[C:25]([C:26]([H:62])([H:63])[H:64])([C:27]([H:65])([H:66])[H:67])[H:61])([H:28])([H:29])[H:30]", "smiles3Dx": "C([C:1]#[6N:2]->[Mn+:3]1(<-[3C-:4]#[O+:5])(<-[4H-:6])(<-[5C-:7]#[O+:8])<-[1N@@:9]([C:10]([C:11]([N:12]([C:13]([C:14]([H:37])([H:38])[H:39])([C:15]([H:40])([H:41])[H:42])[H:36])[C:16]([C:17]([H:44])([H:45])[H:46])([C:18]([H:47])([H:48])[H:49])[H:43])([H:34])[H:35])([H:32])[H:33])([H:31])[C:19]([H:50])([H:51])[C:20]([H:52])([H:53])[2N:21]->1([C:22]([C:23]([H:55])([H:56])[H:57])([C:24]([H:58])([H:59])[H:60])[H:54])[C:25]([C:26]([H:62])([H:63])[H:64])([C:27]([H:65])([H:66])[H:67])[H:61])([H:28])([H:29])[H:30]", "dummies": []}
C     -2.0804     2.5935    -3.7127
C     -1.4733     1.8339    -2.6205
N     -0.9606     1.1958    -1.7044
Mn     0.0000     0.0000     0.0000
C      0.9005     1.8933     0.9519
O      1.3704     2.8838     1.4544
H     -1.4385     0.3438     1.0938
C     -1.2281    -1.8195    -0.6732
O     -1.8798    -2.7709    -1.0266
N      1.1017    -1.2139     1.5547
C      0.5785    -0.9604     2.8357
C     -0.6550    -1.8271     3.1401
N     -0.2555    -3.2455     3.2977
C      0.1901    -3.5844     4.6837
C      1.4688    -4.4310     4.6682
C     -0.8918    -4.2013     5.5782
C     -1.0777    -4.1892     2.4835
C     -0.4434    -5.5761     2.3380
C     -2.5549    -4.2802     2.9139
C      2.4625    -0.8637     1.3929
C      2.9677    -0.5737    -0.0777
N      1.9779    -0.5341    -1.1573
C      2.2954     0.5131    -2.1740
C      2.2316     1.9809    -1.6968
C      3.6720     0.3109    -2.8765
C      1.8952    -1.8615    -1.8216
C      1.7407    -3.1106    -0.9120
C      0.8155    -1.9231    -2.9330
H     -1.3004     3.1975    -4.2202
H     -2.8627     3.2662    -3.3052
H     -2.5374     1.8924    -4.4409
H      1.0040    -2.0920     1.3604
H      1.3506    -1.1504     3.6172
H      0.2809     0.1069     2.8917
H     -1.1621    -1.4550     4.0581
H     -1.3729    -1.6908     2.3040
H      0.4915    -2.6462     5.2034
H      1.9621    -4.3848     5.6628
H      1.2629    -5.4966     4.4517
H      2.1786    -4.0344     3.9111
H     -0.5414    -4.2063     6.6326
H     -1.8196    -3.5937     5.5373
H     -1.1033    -5.2520     5.3003
H     -1.0883    -3.7901     1.4455
H     -0.5523    -6.1755     3.2628
H     -0.9487    -6.1333     1.5201
H      0.6302    -5.4796     2.0706
H     -3.1667    -4.6294     2.0547
H     -2.7088    -5.0089     3.7329
H     -2.9482    -3.2919     3.2282
H      2.6685     0.0496     1.9994
H      3.0865    -1.6864     1.8177
H      3.5004     0.3918    -0.0284
H      3.7513    -1.3280    -0.3195
H      1.5275     0.4470    -2.9679
H      1.2032     2.2772    -1.4555
H      2.9226     2.2253    -0.8689
H      2.5022     2.6598    -2.5338
H      3.9682     1.2112    -3.4559
H      3.6259    -0.5017    -3.6291
H      4.4830     0.0994    -2.1522
H      2.8682    -2.0229    -2.3283
H      1.8990    -4.0205    -1.5306
H      0.7471    -3.2287    -0.4648
H      2.5110    -3.1684    -0.1208
H      0.3535    -2.9296    -3.0280
H      0.0158    -1.1801    -2.7633
H      1.2752    -1.6909    -3.9176
68
{"conf": 24, "E": 146.88, "rms": -1.0, "geom": "OH", "total_charge": 0, "CA_charge": 1, "smiles": "C[C:1]#[6N:2]->[Mn+:3]1(<-[3C-:4]#[O+:5])(<-[4H-:6])(<-[5C-:7]#[O+:8])<-[1N@H:9]([CH2:10][CH2:11][N:12]([CH:13]([CH3:14])[CH3:15])[CH:16]([CH3:17])[CH3:18])[CH2:19][CH2:20][2N:21]->1([CH:22]([CH3:23])[CH3:24])[CH:25]([CH3:26])[CH3:27]", "smiles3D": "C([C:1]#[6N:2]->[Mn+:3]1(<-[3C-:4]#[O+:5])(<-[4H-:6])(<-[5C-:7]#[O+:8])<-[1N@@:9]([C:10]([C:11]([N:12]([C:13]([C:14]([H:37])([H:38])[H:39])([C:15]([H:40])([H:41])[H:42])[H:36])[C:16]([C:17]([H:44])([H:45])[H:46])([C:18]([H:47])([H:48])[H:49])[H:43])([H:34])[H:35])([H:32])[H:33])([H:31])[C:19]([H:50])([H:51])[C:20]([H:52])([H:53])[2N:21]->1([C:22]([C:23]([H:55])([H:56])[H:57])([C:24]([H:58])([H:59])[H:60])[H:54])[C:25]([C:26]([H:62])([H:63])[H:64])([C:27]([H:65])([H:66])[H:67])[H:61])([H:28])([H:29])[H:30]", "smiles3Dx": "C([C:1]#[6N:2]->[Mn+:3]1(<-[3C-:4]#[O+:5])(<-[4H-:6])(<-[5C-:7]#[O+:8])<-[1N@@:9]([C:10]([C:11]([N:12]([C:13]([C:14]([H:37])([H:38])[H:39])([C:15]([H:40])([H:41])[H:42])[H:36])[C:16]([C:17]([H:44])([H:45])[H:46])([C:18]([H:47])([H:48])[H:49])[H:43])([H:34])[H:35])([H:32])[H:33])([H:31])[C:19]([H:50])([H:51])[C:20]([H:52])([H:53])[2N:21]->1([C:22]([C:23]([H:55])([H:56])[H:57])([C:24]([H:58])([H:59])[H:60])[H:54])[C:25]([C:26]([H:62])([H:63])[H:64])([C:27]([H:65])([H:66])[H:67])[H:61])([H:28])([H:29])[H:30]", "dummies": []}
C     -3.9325     0.9074     2.9205
C     -2.7803     0.6423     2.0602
N     -1.8096     0.4179     1.3413
Mn     0.0000     0.0000     0.0000
C     -0.9358    -1.9852    -0.6904
O     -1.4276    -3.0222    -1.0610
H     -0.8877     0.7165    -1.4433
C      0.7932     2.1378     0.2772
O      1.2079     3.2619     0.4151
N      1.8825    -0.3976    -1.2318
C      1.5474    -1.1007    -2.3980
C      2.6663    -1.0716    -3.4549
N      2.2741    -1.8752    -4.6350
C      1.4264    -1.1419    -5.6156
C      0.4251    -2.0949    -6.2795
C      2.2305    -0.3599    -6.6660
C      3.3163    -2.7832    -5.1927
C      4.7206    -2.1495    -5.2954
C      3.3666    -4.0710    -4.3658
C      2.8178    -1.0345    -0.3797
C      2.6075    -0.6666     1.1215
N      1.3020    -0.9616     1.7092
C      1.2336    -0.3126     3.0626
C      0.1614    -0.8216     4.0567
C      1.0945     1.2225     3.0458
C      1.0612    -2.4170     1.7017
C     -0.3746    -2.8651     2.0731
C      2.0726    -3.2499     2.5324
H     -4.1875     1.9861     2.8750
H     -3.6839     0.6296     3.9654
H     -4.7986     0.3070     2.5740
H      2.2116     0.4254    -1.4692
H      0.6354    -0.6338    -2.8245
H      1.3110    -2.1607    -2.1556
H      3.5713    -1.4850    -2.9700
H      2.8919    -0.0227    -3.7455
H      0.8074    -0.3900    -5.0787
H     -0.1125    -2.6780    -5.5016
H      0.9276    -2.7998    -6.9731
H     -0.3243    -1.5143    -6.8589
H      2.8107    -1.0375    -7.3258
H      2.9168     0.3571    -6.1701
H      1.5380     0.2278    -7.3059
H      3.0335    -3.0968    -6.2193
H      5.3532    -2.7613    -5.9734
H      4.6755    -1.1236    -5.7075
H      5.2323    -2.1127    -4.3114
H      3.6817    -3.8619    -3.3217
H      4.0820    -4.7907    -4.8183
H      2.3612    -4.5430    -4.3446
H      3.8422    -0.6979    -0.6692
H      2.7970    -2.1372    -0.4966
H      2.7873     0.4182     1.1829
H      3.4110    -1.1566     1.7113
H      2.2117    -0.5212     3.5563
H      0.1591    -0.2027     4.9798
H     -0.8606    -0.7532     3.6418
H      0.4015    -1.8290     4.4394
H      1.1278     1.6182     4.0839
H      1.9389     1.7377     2.5571
H      0.1161     1.5258     2.6321
H      1.1840    -2.7436     0.6562
H     -1.1097    -2.0632     1.8860
H     -0.6609    -3.7373     1.4469
H     -0.4767    -3.2367     3.1112
H      2.2244    -2.8421     3.5490
H      3.0539    -3.3055     2.0189
H      1.7238    -4.3008     2.6297
68
{"conf": 25, "E": 143.0, "rms": -1.0, "geom": "OH", "total_charge": 0, "CA_charge": 1, "smiles": "C[C:1]#[6N:2]->[Mn+:3]1(<-[3C-:4]#[O+:5])(<-[4H-:6])(<-[5C-:7]#[O+:8])<-[1N@H:9]([CH2:10][CH2:11][N:12]([CH:13]([CH3:14])[CH3:15])[CH:16]([CH3:17])[CH3:18])[CH2:19][CH2:20][2N:21]->1([CH:22]([CH3:23])[CH3:24])[CH:25]([CH3:26])[CH3:27]", "smiles3D": "C([C:1]#[6N:2]->[Mn+:3]1(<-[3C-:4]#[O+:5])(<-[4H-:6])(<-[5C-:7]#[O+:8])<-[1N@@:9]([C:10]([C:11]([N:12]([C:13]([C:14]([H:37])([H:38])[H:39])([C:15]([H:40])([H:41])[H:42])[H:36])[C:16]([C:17]([H:44])([H:45])[H:46])([C:18]([H:47])([H:48])[H:49])[H:43])([H:34])[H:35])([H:32])[H:33])([H:31])[C:19]([H:50])([H:51])[C:20]([H:52])([H:53])[2N:21]->1([C:22]([C:23]([H:55])([H:56])[H:57])([C:24]([H:58])([H:59])[H:60])[H:54])[C:25]([C:26]([H:62])([H:63])[H:64])([C:27]([H:65])([H:66])[H:67])[H:61])([H:28])([H:29])[H:30]", "smiles3Dx": "C([C:1]#[6N:2]->[Mn+:3]1(<-[3C-:4]#[O+:5])(<-[4H-:6])(<-[5C-:7]#[O+:8])<-[1N@@:9]([C:10]([C:11]([N:12]([C:13]([C:14]([H:37])([H:38])[H:39])([C:15]([H:40])([H:41])[H:42])[H:36])[C:16]([C:17]([H:44])([H:45])[H:46])([C:18]([H:47])([H:48])[H:49])[H:43])([H:34])[H:35])([H:32])[H:33])([H:31])[C:19]([H:50])([H:51])[C:20]([H:52])([H:53])[2N:21]->1([C:22]([C:23]([H:55])([H:56])[H:57])([C:24]([H:58])([H:59])[H:60])[H:54])[C:25]([C:26]([H:62])([H:63])[H:64])([C:27]([H:65])([H:66])[H:67])[H:61])([H:28])([H:29])[H:30]", "dummies": []}
C      0.5813     3.6590     3.3388
C      0.4135     2.5908     2.3545
N      0.2751     1.6948     1.5246
Mn     0.0000     0.0000     0.0000
C      1.4468    -1.2391     1.2897
O      2.2048    -1.8889     1.9660
H     -1.3551    -0.6049     1.0806
C     -1.6286     1.1611    -1.1255
O     -2.4859     1.7700    -1.7158
N     -0.2702    -1.7624    -1.4520
C     -0.2908    -3.0249    -0.8296
C     -1.4487    -3.1795     0.1645
N     -1.8463    -4.6127     0.2615
C     -3.1981    -4.8661    -0.3328
C     -3.6912    -6.3159    -0.1370
C     -3.1787    -4.5861    -1.8496
C     -1.6127    -5.2041     1.6150
C     -0.1237    -5.1660     1.9999
C     -2.4898    -4.5788     2.7177
C      0.7668    -1.6477    -2.3971
C      1.0805    -0.1625    -2.7010
N      1.6108     0.6383    -1.6080
C      1.6650     2.1009    -1.9625
C      0.9309     2.5643    -3.2550
C      1.2093     3.0374    -0.8410
C      2.9116     0.1251    -1.1602
C      3.5182     0.9134     0.0176
C      3.9912    -0.0135    -2.2697
H      1.2192     3.2977     4.1713
H      1.0640     4.5332     2.8553
H     -0.4115     3.9563     3.7347
H     -1.0702    -1.6363    -1.8844
H      0.6648    -3.1994    -0.2899
H     -0.3903    -3.8093    -1.6172
H     -1.1134    -2.7733     1.1350
H     -2.2968    -2.5307    -0.1418
H     -3.9495    -4.1894     0.1325
H     -4.6103    -6.5029    -0.7329
H     -2.9112    -7.0398    -0.4568
H     -3.9698    -6.5038     0.9204
H     -2.4119    -5.2175    -2.3475
H     -4.1699    -4.8064    -2.3008
H     -2.9613    -3.5218    -2.0689
H     -1.8413    -6.2885     1.5855
H      0.4956    -5.5346     1.1547
H      0.0568    -5.8265     2.8752
H      0.2125    -4.1457     2.2751
H     -3.5638    -4.6343     2.4490
H     -2.3516    -5.1405     3.6660
H     -2.2258    -3.5193     2.9092
H      0.4416    -2.1352    -3.3478
H      1.6892    -2.1619    -2.0592
H      1.7628    -0.1215    -3.5763
H      0.1132     0.2709    -3.0127
H      2.7261     2.3593    -2.1435
H      1.1423     3.6386    -3.4472
H     -0.1697     2.4604    -3.1652
H      1.3002     2.0266    -4.1520
H      0.1377     2.9154    -0.6178
H      1.8358     2.9368     0.0573
H      1.3457     4.0953    -1.1539
H      2.7414    -0.8896    -0.7753
H      4.3543     0.3334     0.4644
H      2.7676     1.0584     0.8153
H      3.9298     1.8936    -0.2995
H      3.7659    -0.8790    -2.9264
H      4.0883     0.8907    -2.8999
H      4.9854    -0.2256    -1.8209
68
{"conf": 26, "E": 156.36, "rms": -1.0, "geom": "OH", "total_charge": 0, "CA_charge": 1, "smiles": "C[C:1]#[6N:2]->[Mn+:3]1(<-[3C-:4]#[O+:5])(<-[4H-:6])(<-[5C-:7]#[O+:8])<-[1N@H:9]([CH2:10][CH2:11][N:12]([CH:13]([CH3:14])[CH3:15])[CH:16]([CH3:17])[CH3:18])[CH2:19][CH2:20][2N:21]->1([CH:22]([CH3:23])[CH3:24])[CH:25]([CH3:26])[CH3:27]", "smiles3D": "C([C:1]#[6N:2]->[Mn+:3]1(<-[3C-:4]#[O+:5])(<-[4H-:6])(<-[5C-:7]#[O+:8])<-[1N@@:9]([C:10]([C:11]([N:12]([C:13]([C:14]([H:37])([H:38])[H:39])([C:15]([H:40])([H:41])[H:42])[H:36])[C:16]([C:17]([H:44])([H:45])[H:46])([C:18]([H:47])([H:48])[H:49])[H:43])([H:34])[H:35])([H:32])[H:33])([H:31])[C:19]([H:50])([H:51])[C:20]([H:52])([H:53])[2N:21]->1([C:22]([C:23]([H:55])([H:56])[H:57])([C:24]([H:58])([H:59])[H:60])[H:54])[C:25]([C:26]([H:62])([H:63])[H:64])([C:27]([H:65])([H:66])[H:67])[H:61])([H:28])([H:29])[H:30]", "smiles3Dx": "C([C:1]#[6N:2]->[Mn+:3]1(<-[3C-:4]#[O+:5])(<-[4H-:6])(<-[5C-:7]#[O+:8])<-[1N@@:9]([C:10]([C:11]([N:12]([C:13]([C:14]([H:37])([H:38])[H:39])([C:15]([H:40])([H:41])[H:42])[H:36])[C:16]([C:17]([H:44])([H:45])[H:46])([C:18]([H:47])([H:48])[H:49])[H:43])([H:34])[H:35])([H:32])[H:33])([H:31])[C:19]([H:50])([H:51])[C:20]([H:52])([H:53])[2N:21]->1([C:22]([C:23]([H:55])([H:56])[H:57])([C:24]([H:58])([H:59])[H:60])[H:54])[C:25]([C:26]([H:62])([H:63])[H:64])([C:27]([H:65])([H:66])[H:67])[H:61])([H:28])([H:29])[H:30]", "dummies": []}
C      0.7813     4.7929    -1.1123
C      0.5505     3.3871    -0.7830
N      0.3595     2.2046    -0.5099
Mn     0.0000     0.0000     0.0000
C      1.6286     0.0598     1.6246
O      2.4761     0.0895     2.4822
H     -1.1200     0.5113     1.3644
C     -1.9200    -0.0247    -1.2593
O     -2.9335    -0.0379    -1.9130
N     -0.4003    -2.2359     0.3219
C     -0.4463    -2.5893     1.6834
C     -1.8145    -2.2731     2.3156
N     -1.7318    -1.9712     3.7741
C     -2.9255    -1.2799     4.3666
C     -2.4396    -0.2311     5.3782
C     -3.8745    -0.5842     3.3667
C     -1.2967    -3.1125     4.6460
C      0.2320    -3.2109     4.7383
C     -1.9363    -4.4653     4.2842
C      0.5891    -2.9070    -0.4160
C      0.9123    -2.1747    -1.7577
N      1.4691    -0.8245    -1.6616
C      1.3902    -0.1748    -3.0131
C     -0.0184     0.2699    -3.4428
C      2.3129     1.0392    -3.2870
C      2.8348    -0.8901    -1.0933
C      3.8690    -1.6735    -1.9481
C      3.4571     0.4673    -0.6801
H     -0.1796     5.2686    -1.3970
H      1.2060     5.3144    -0.2301
H      1.4933     4.8606    -1.9605
H     -1.2102    -2.4272    -0.0657
H      0.3383    -2.0299     2.2219
H     -0.2493    -3.6795     1.7966
H     -2.5421    -3.0858     2.1071
H     -2.1661    -1.3917     1.7565
H     -3.5616    -2.0138     4.9131
H     -3.3032     0.2606     5.8755
H     -1.8306     0.5433     4.8642
H     -1.8160    -0.6961     6.1688
H     -4.7225    -0.1177     3.9128
H     -3.3494     0.2192     2.8069
H     -4.3164    -1.3208     2.6628
H     -1.6118    -2.9179     5.6962
H      0.5171    -3.7812     5.6486
H      0.6769    -2.1959     4.8140
H      0.6718    -3.7425     3.8727
H     -3.0381    -4.3586     4.1979
H     -1.5329    -4.8705     3.3345
H     -1.7243    -5.2061     5.0847
H      0.2153    -3.9298    -0.6642
H      1.5116    -3.0322     0.1830
H     -0.0435    -2.1312    -2.3052
H      1.5867    -2.8258    -2.3512
H      1.6993    -0.9524    -3.7506
H      0.0042     0.6219    -4.4970
H     -0.7550    -0.5504    -3.4660
H     -0.3547     1.1330    -2.8375
H      3.3725     0.7436    -3.3800
H      2.1631     1.8501    -2.5509
H      2.0904     1.4817    -4.2821
H      2.7521    -1.4448    -0.1484
H      3.8249    -1.4187    -3.0224
H      3.7185    -2.7671    -1.8394
H      4.9028    -1.4784    -1.5892
H      4.0521     0.3321     0.2488
H      2.6806     1.2196    -0.4695
H      4.1843     0.8725    -1.4102
68
{"conf": 27, "E": 141.88, "rms": -1.0, "geom": "OH", "total_charge": 0, "CA_charge": 1, "smiles": "C[C:1]#[6N:2]->[Mn+:3]1(<-[3C-:4]#[O+:5])(<-[4H-:6])(<-[5C-:7]#[O+:8])<-[1N@H:9]([CH2:10][CH2:11][N:12]([CH:13]([CH3:14])[CH3:15])[CH:16]([CH3:17])[CH3:18])[CH2:19][CH2:20][2N:21]->1([CH:22]([CH3:23])[CH3:24])[CH:25]([CH3:26])[CH3:27]", "smiles3D": "C([C:1]#[6N:2]->[Mn+:3]1(<-[3C-:4]#[O+:5])(<-[4H-:6])(<-[5C-:7]#[O+:8])<-[1N@@:9]([C:10]([C:11]([N:12]([C:13]([C:14]([H:37])([H:38])[H:39])([C:15]([H:40])([H:41])[H:42])[H:36])[C:16]([C:17]([H:44])([H:45])[H:46])([C:18]([H:47])([H:48])[H:49])[H:43])([H:34])[H:35])([H:32])[H:33])([H:31])[C:19]([H:50])([H:51])[C:20]([H:52])([H:53])[2N:21]->1([C:22]([C:23]([H:55])([H:56])[H:57])([C:24]([H:58])([H:59])[H:60])[H:54])[C:25]([C:26]([H:62])([H:63])[H:64])([C:27]([H:65])([H:66])[H:67])[H:61])([H:28])([H:29])[H:30]", "smiles3Dx": "C([C:1]#[6N:2]->[Mn+:3]1(<-[3C-:4]#[O+:5])(<-[4H-:6])(<-[5C-:7]#[O+:8])<-[1N@@:9]([C:10]([C:11]([N:12]([C:13]([C:14]([H:37])([H:38])[H:39])([C:15]([H:40])([H:41])[H:42])[H:36])[C:16]([C:17]([H:44])([H:45])[H:46])([C:18]([H:47])([H:48])[H:49])[H:43])([H:34])[H:35])([H:32])[H:33])([H:31])[C:19]([H:50])([H:51])[C:20]([H:52])([H:53])[2N:21]->1([C:22]([C:23]([H:55])([H:56])[H:57])([C:24]([H:58])([H:59])[H:60])[H:54])[C:25]([C:26]([H:62])([H:63])[H:64])([C:27]([H:65])([H:66])[H:67])[H:61])([H:28])([H:29])[H:30]", "dummies": []}
C      4.1236     2.7716    -0.3815
C      2.9140     1.9582    -0.2648
N      1.8980     1.2741    -0.1701
Mn     0.0000     0.0000     0.0000
C      1.2122    -1.9601     0.0229
O      1.8451    -2.9865     0.0361
H      0.1769    -0.0682     1.8259
C     -1.2029     1.9237     0.3762
O     -1.8344     2.9313     0.5767
N     -1.9371    -1.1962    -0.0293
C     -2.0198    -2.0345     1.0998
C     -2.4994    -1.2721     2.3542
N     -2.0585    -1.9237     3.6124
C     -2.6751    -3.2589     3.8634
C     -4.0732    -3.1912     4.4998
C     -1.7322    -4.1447     4.6892
C     -1.9811    -1.0165     4.7971
C     -0.6212    -0.3138     4.8236
C     -3.1217     0.0212     4.8822
C     -2.0041    -1.8578    -1.2981
C     -0.8991    -1.4600    -2.3459
N     -0.4166    -0.1002    -2.2962
C     -1.4984     0.8641    -2.5548
C     -2.4553     0.5623    -3.7453
C     -1.0325     2.3368    -2.6761
C      0.8224     0.1320    -3.0771
C      0.6343     0.0392    -4.6113
C      2.0336    -0.7561    -2.7172
H      4.6310     2.5426    -1.3411
H      3.8502     3.8464    -0.3548
H      4.8063     2.5421     0.4623
H     -2.6254    -0.5928     0.0092
H     -2.7348    -2.8655     0.9017
H     -1.0195    -2.4666     1.3009
H     -2.0747    -0.2510     2.2864
H     -3.6060    -1.1741     2.3277
H     -2.7995    -3.8000     2.9038
H     -4.0358    -2.7796     5.5293
H     -4.7539    -2.5757     3.8768
H     -4.5062    -4.2126     4.5590
H     -0.7145    -4.1297     4.2443
H     -2.0977    -5.1941     4.6847
H     -1.6677    -3.8102     5.7446
H     -2.0252    -1.6073     5.7352
H      0.1940    -1.0602     4.7122
H     -0.4831     0.2131     5.7921
H     -0.5422     0.4329     4.0075
H     -3.0233     0.8051     4.1027
H     -4.1135    -0.4593     4.7783
H     -3.0922     0.5255     5.8717
H     -1.9336    -2.9620    -1.1578
H     -3.0021    -1.6550    -1.7502
H     -1.2877    -1.6896    -3.3590
H     -0.0558    -2.1432    -2.1737
H     -2.1338     0.8209    -1.6546
H     -3.1443     1.4192    -3.9067
H     -1.9440     0.3681    -4.7000
H     -3.1103    -0.3029    -3.5300
H     -0.2533     2.5813    -1.9286
H     -1.8923     3.0178    -2.4970
H     -0.6353     2.5655    -3.6849
H      1.1546     1.1643    -2.8586
H      1.6156     0.0424    -5.1329
H      0.1115     0.9260    -5.0117
H      0.1111    -0.8908    -4.9069
H      2.3389    -0.6242    -1.6739
H      2.9206    -0.4224    -3.2981
H      1.8866    -1.8252    -2.9692
68
{"conf": 28, "E": 145.13, "rms": -1.0, "geom": "OH", "total_charge": 0, "CA_charge": 1, "smiles": "C[C:1]#[6N:2]->[Mn+:3]1(<-[3C-:4]#[O+:5])(<-[4H-:6])(<-[5C-:7]#[O+:8])<-[1N@H:9]([CH2:10][CH2:11][N:12]([CH:13]([CH3:14])[CH3:15])[CH:16]([CH3:17])[CH3:18])[CH2:19][CH2:20][2N:21]->1([CH:22]([CH3:23])[CH3:24])[CH:25]([CH3:26])[CH3:27]", "smiles3D": "C([C:1]#[6N:2]->[Mn+:3]1(<-[3C-:4]#[O+:5])(<-[4H-:6])(<-[5C-:7]#[O+:8])<-[1N@@:9]([C:10]([C:11]([N:12]([C:13]([C:14]([H:37])([H:38])[H:39])([C:15]([H:40])([H:41])[H:42])[H:36])[C:16]([C:17]([H:44])([H:45])[H:46])([C:18]([H:47])([H:48])[H:49])[H:43])([H:34])[H:35])([H:32])[H:33])([H:31])[C:19]([H:50])([H:51])[C:20]([H:52])([H:53])[2N:21]->1([C:22]([C:23]([H:55])([H:56])[H:57])([C:24]([H:58])([H:59])[H:60])[H:54])[C:25]([C:26]([H:62])([H:63])[H:64])([C:27]([H:65])([H:66])[H:67])[H:61])([H:28])([H:29])[H:30]", "smiles3Dx": "C([C:1]#[6N:2]->[Mn+:3]1(<-[3C-:4]#[O+:5])(<-[4H-:6])(<-[5C-:7]#[O+:8])<-[1N@@:9]([C:10]([C:11]([N:12]([C:13]([C:14]([H:37])([H:38])[H:39])([C:15]([H:40])([H:41])[H:42])[H:36])[C:16]([C:17]([H:44])([H:45])[H:46])([C:18]([H:47])([H:48])[H:49])[H:43])([H:34])[H:35])([H:32])[H:33])([H:31])[C:19]([H:50])([H:51])[C:20]([H:52])([H:53])[2N:21]->1([C:22]([C:23]([H:55])([H:56])[H:57])([C:24]([H:58])([H:59])[H:60])[H:54])[C:25]([C:26]([H:62])([H:63])[H:64])([C:27]([H:65])([H:66])[H:67])[H:61])([H:28])([H:29])[H:30]", "dummies": []}
C      0.8236     2.0194     4.4846
C      0.5880     1.4299     3.1673
N      0.3929     0.9370     2.0585
Mn     0.0000     0.0000     0.0000
C      1.7951    -1.4133     0.2498
O      2.7350    -2.1571     0.3826
H     -1.0000    -1.2637     0.8667
C     -1.9296     1.2447    -0.0817
O     -2.9428     1.8972    -0.1245
N     -0.5861    -0.8827    -2.0445
C     -0.1903    -2.2323    -2.2039
C     -1.0243    -3.2420    -1.3801
N     -2.4954    -3.0355    -1.4636
C     -3.0670    -3.1089    -2.8422
C     -4.3613    -2.2877    -2.9436
C     -3.2759    -4.5432    -3.3544
C     -3.2821    -3.7633    -0.4184
C     -3.3824    -2.9142     0.8512
C     -2.7487    -5.1716    -0.0757
C     -0.0360     0.0039    -3.0014
C      1.3083     0.6105    -2.5165
N      1.2634     1.4711    -1.3460
C      0.4495     2.6686    -1.6045
C      0.3271     3.6141    -0.3942
C      0.8713     3.5065    -2.8445
C      2.6406     1.8163    -0.8456
C      3.8429     1.0089    -1.4159
C      2.7839     1.7989     0.6804
H      0.9226     1.2118     5.2388
H     -0.0296     2.6753     4.7539
H      1.7571     2.6183     4.4588
H     -1.4959    -0.8340    -2.1080
H      0.8694    -2.3336    -1.9070
H     -0.2570    -2.5286    -3.2742
H     -0.7600    -4.2657    -1.7218
H     -0.6928    -3.1587    -0.3258
H     -2.3839    -2.6198    -3.5620
H     -5.2148    -2.7889    -2.4437
H     -4.2114    -1.2872    -2.4848
H     -4.6337    -2.1422    -4.0111
H     -2.3287    -5.1175    -3.2984
H     -3.5903    -4.5171    -4.4196
H     -4.0661    -5.0708    -2.7816
H     -4.3289    -3.9063    -0.7557
H     -3.6431    -1.8659     0.5916
H     -4.1767    -3.3174     1.5156
H     -2.4280    -2.9284     1.4151
H     -3.4732    -5.6939     0.5850
H     -2.6203    -5.7873    -0.9870
H     -1.7781    -5.1217     0.4610
H      0.1531    -0.5235    -3.9649
H     -0.7556     0.8181    -3.2217
H      1.7791     1.1445    -3.3688
H      1.9437    -0.2609    -2.2807
H     -0.5725     2.3270    -1.8077
H      1.2601     4.1861    -0.2122
H     -0.4818     4.3537    -0.5778
H      0.0403     3.0486     0.5108
H      0.5841     2.9866    -3.7816
H      0.3301     4.4769    -2.8607
H      1.9556     3.7226    -2.8803
H      2.8477     2.8619    -1.1436
H      3.8120    -0.0548    -1.1049
H      3.9015     1.0880    -2.5207
H      4.7987     1.4322    -1.0378
H      2.6792     0.7847     1.0943
H      3.7999     2.1483     0.9654
H      2.1045     2.5107     1.1705
68
{"conf": 29, "E": 160.26, "rms": -1.0, "geom": "OH", "total_charge": 0, "CA_charge": 1, "smiles": "C[C:1]#[6N:2]->[Mn+:3]1(<-[3C-:4]#[O+:5])(<-[4H-:6])(<-[5C-:7]#[O+:8])<-[1N@H:9]([CH2:10][CH2:11][N:12]([CH:13]([CH3:14])[CH3:15])[CH:16]([CH3:17])[CH3:18])[CH2:19][CH2:20][2N:21]->1([CH:22]([CH3:23])[CH3:24])[CH:25]([CH3:26])[CH3:27]", "smiles3D": "C([C:1]#[6N:2]->[Mn+:3]1(<-[3C-:4]#[O+:5])(<-[4H-:6])(<-[5C-:7]#[O+:8])<-[1N@@:9]([C:10]([C:11]([N:12]([C:13]([C:14]([H:37])([H:38])[H:39])([C:15]([H:40])([H:41])[H:42])[H:36])[C:16]([C:17]([H:44])([H:45])[H:46])([C:18]([H:47])([H:48])[H:49])[H:43])([H:34])[H:35])([H:32])[H:33])([H:31])[C:19]([H:50])([H:51])[C:20]([H:52])([H:53])[2N:21]->1([C:22]([C:23]([H:55])([H:56])[H:57])([C:24]([H:58])([H:59])[H:60])[H:54])[C:25]([C:26]([H:62])([H:63])[H:64])([C:27]([H:65])([H:66])[H:67])[H:61])([H:28])([H:29])[H:30]", "smiles3Dx": "C([C:1]#[6N:2]->[Mn+:3]1(<-[3C-:4]#[O+:5])(<-[4H-:6])(<-[5C-:7]#[O+:8])<-[1N@@:9]([C:10]([C:11]([N:12]([C:13]([C:14]([H:37])([H:38])[H:39])([C:15]([H:40])([H:41])[H:42])[H:36])[C:16]([C:17]([H:44])([H:45])[H:46])([C:18]([H:47])([H:48])[H:49])[H:43])([H:34])[H:35])([H:32])[H:33])([H:31])[C:19]([H:50])([H:51])[C:20]([H:52])([H:53])[2N:21]->1([C:22]([C:23]([H:55])([H:56])[H:57])([C:24]([H:58])([H:59])[H:60])[H:54])[C:25]([C:26]([H:62])([H:63])[H:64])([C:27]([H:65])([H:66])[H:67])[H:61])([H:28])([H:29])[H:30]", "dummies": []}
C      0.3373     1.2062    -4.8237
C      0.2364     0.8489    -3.4094
N      0.1468     0.5485    -2.2211
Mn     0.0000     0.0000     0.0000
C      0.5622    -2.1568    -0.5506
O      0.8612    -3.2884    -0.8410
H      1.8070     0.3072     0.1246
C     -0.1849     2.2243     0.5479
O     -0.2759     3.3912     0.8388
N     -0.2033    -0.3037     2.2595
C      0.6780    -1.2622     2.8030
C      2.1543    -0.9260     2.5353
N      3.0287    -1.5156     3.5765
C      4.2437    -0.7229     3.9230
C      3.8769     0.3502     4.9519
C      4.9548    -0.0874     2.7084
C      3.2152    -2.9889     3.4499
C      4.3416    -3.3931     2.4846
C      3.4125    -3.6279     4.8303
C     -1.5814    -0.5122     2.5608
C     -2.6036    -0.0744     1.4414
N     -2.3215    -0.4486     0.0605
C     -2.6717    -1.8871    -0.1936
C     -4.2058    -2.1939    -0.2727
C     -2.1064    -2.9440     0.7711
C     -3.0467     0.4209    -0.9166
C     -2.9537    -0.0706    -2.3995
C     -2.6835     1.9219    -0.9395
H     -0.2358     2.1375    -5.0106
H     -0.0798     0.3852    -5.4423
H      1.4022     1.3666    -5.0898
H      0.0262     0.5034     2.6298
H      0.5193    -1.3058     3.9073
H      0.4683    -2.2604     2.3862
H      2.4523    -1.2967     1.5331
H      2.2376     0.1789     2.5379
H      4.9924    -1.3719     4.4233
H      4.7890     0.8893     5.2866
H      3.1644     1.0866     4.5246
H      3.4067    -0.1254     5.8389
H      4.3938     0.7830     2.3096
H      5.9589     0.2756     3.0153
H      5.0954    -0.8215     1.8921
H      2.2857    -3.4463     3.0485
H      4.3588    -4.4982     2.3726
H      5.3363    -3.0746     2.8587
H      4.1651    -2.9590     1.4791
H      3.3496    -4.7342     4.7486
H      4.3996    -3.3704     5.2658
H      2.6140    -3.2846     5.5221
H     -1.7675    -1.5638     2.8345
H     -1.8255     0.0848     3.4747
H     -2.6611     1.0201     1.5127
H     -3.6029    -0.4581     1.7303
H     -2.2381    -2.1397    -1.1804
H     -4.7024    -2.0552     0.7085
H     -4.7808    -1.6206    -1.0149
H     -4.3517    -3.2582    -0.5595
H     -2.7590    -3.0893     1.6586
H     -1.1018    -2.7165     1.0985
H     -2.0590    -3.9274     0.2547
H     -4.1202     0.3914    -0.6289
H     -3.1071     0.7544    -3.1288
H     -3.7252    -0.8174    -2.6564
H     -1.9775    -0.5287    -2.6189
H     -1.7065     2.0955    -1.4235
H     -2.7611     2.4400     0.0308
H     -3.4246     2.4548    -1.5745
68
{"conf": 30, "E": 149.11, "rms": -1.0, "geom": "OH", "total_charge": 0, "CA_charge": 1, "smiles": "C[C:1]#[6N:2]->[Mn+:3]1(<-[3C-:4]#[O+:5])(<-[4H-:6])(<-[5C-:7]#[O+:8])<-[1N@H:9]([CH2:10][CH2:11][N:12]([CH:13]([CH3:14])[CH3:15])[CH:16]([CH3:17])[CH3:18])[CH2:19][CH2:20][2N:21]->1([CH:22]([CH3:23])[CH3:24])[CH:25]([CH3:26])[CH3:27]", "smiles3D": "C([C:1]#[6N:2]->[Mn+:3]1(<-[3C-:4]#[O+:5])(<-[4H-:6])(<-[5C-:7]#[O+:8])<-[1N@@:9]([C:10]([C:11]([N:12]([C:13]([C:14]([H:37])([H:38])[H:39])([C:15]([H:40])([H:41])[H:42])[H:36])[C:16]([C:17]([H:44])([H:45])[H:46])([C:18]([H:47])([H:48])[H:49])[H:43])([H:34])[H:35])([H:32])[H:33])([H:31])[C:19]([H:50])([H:51])[C:20]([H:52])([H:53])[2N:21]->1([C:22]([C:23]([H:55])([H:56])[H:57])([C:24]([H:58])([H:59])[H:60])[H:54])[C:25]([C:26]([H:62])([H:63])[H:64])([C:27]([H:65])([H:66])[H:67])[H:61])([H:28])([H:29])[H:30]", "smiles3Dx": "C([C:1]#[6N:2]->[Mn+:3]1(<-[3C-:4]#[O+:5])(<-[4H-:6])(<-[5C-:7]#[O+:8])<-[1N@@:9]([C:10]([C:11]([N:12]([C:13]([C:14]([H:37])([H:38])[H:39])([C:15]([H:40])([H:41])[H:42])[H:36])[C:16]([C:17]([H:44])([H:45])[H:46])([C:18]([H:47])([H:48])[H:49])[H:43])([H:34])[H:35])([H:32])[H:33])([H:31])[C:19]([H:50])([H:51])[C:20]([H:52])([H:53])[2N:21]->1([C:22]([C:23]([H:55])([H:56])[H:57])([C:24]([H:58])([H:59])[H:60])[H:54])[C:25]([C:26]([H:62])([H:63])[H:64])([C:27]([H:65])([H:66])[H:67])[H:61])([H:28])([H:29])[H:30]", "dummies": []}
C      2.7430     4.1286     0.5510
C      1.9441     2.9146     0.3893
N      1.2759     1.8919     0.2546
Mn     0.0000     0.0000     0.0000
C     -1.0114     0.5465     1.9931
O     -1.5420     0.8323     3.0376
H     -1.2685     1.0561    -0.8122
C      0.8416    -0.3835    -2.1006
O      1.2822    -0.5842    -3.2051
N     -1.3491    -1.8303    -0.2392
C     -2.6667    -1.5115     0.1313
C     -3.6916    -2.6124    -0.2222
N     -3.6993    -3.7319     0.7686
C     -4.3740    -3.4411     2.0855
C     -3.3333    -3.2659     3.1992
C     -5.3882    -2.2793     2.0902
C     -4.1053    -5.0786     0.2424
C     -3.7568    -5.3461    -1.2382
C     -3.4274    -6.1812     1.0802
C     -0.7387    -2.8547     0.5005
C      0.8031    -2.7763     0.3635
N      1.4569    -1.6088     0.9372
C      1.2861    -1.5775     2.3968
C      1.9252    -0.3476     3.0713
C      1.7546    -2.8538     3.1504
C      2.9031    -1.5150     0.5317
C      3.3638    -0.1003     0.1690
C      3.4006    -2.4523    -0.6067
H      2.4061     4.6749     1.4558
H      2.6170     4.7758    -0.3411
H      3.8123     3.8542     0.6612
H     -1.3339    -2.0530    -1.1291
H     -2.9519    -0.5862    -0.4146
H     -2.7151    -1.2913     1.2093
H     -3.3888    -2.9359    -1.2301
H     -4.7036    -2.1826    -0.3620
H     -4.9858    -4.3131     2.4083
H     -2.8329    -2.2799     3.1532
H     -2.5644    -4.0645     3.1350
H     -3.8260    -3.3443     4.1920
H     -4.9077    -1.3012     1.8881
H     -5.8739    -2.2110     3.0874
H     -6.1913    -2.4680     1.3467
H     -5.2094    -5.1983     0.3286
H     -3.9504    -6.4090    -1.4986
H     -4.4084    -4.7484    -1.9102
H     -2.6852    -5.1320    -1.4393
H     -2.3223    -6.0811     1.0206
H     -3.7251    -6.1334     2.1464
H     -3.7169    -7.1886     0.7114
H     -1.0246    -2.8126     1.5661
H     -1.0721    -3.8397     0.0984
H      0.9865    -2.7776    -0.7260
H      1.2410    -3.7093     0.7766
H      0.2102    -1.4909     2.5946
H      1.6339     0.5789     2.5442
H      1.5496    -0.2553     4.1132
H      3.0306    -0.4243     3.1254
H      1.7848    -2.6718     4.2462
H      1.0280    -3.6796     3.0022
H      2.7553    -3.2054     2.8356
H      3.5136    -1.8030     1.4091
H      2.8680     0.2723    -0.7405
H      4.4542    -0.1029    -0.0471
H      3.2546     0.5973     1.0122
H      4.5013    -2.3532    -0.7265
H      3.2243    -3.5201    -0.3632
H      2.9420    -2.1953    -1.5834
68
{"conf": 31, "E": 145.24, "rms": -1.0, "geom": "OH", "total_charge": 0, "CA_charge": 1, "smiles": "C[C:1]#[6N:2]->[Mn+:3]1(<-[3C-:4]#[O+:5])(<-[4H-:6])(<-[5C-:7]#[O+:8])<-[1N@H:9]([CH2:10][CH2:11][N:12]([CH:13]([CH3:14])[CH3:15])[CH:16]([CH3:17])[CH3:18])[CH2:19][CH2:20][2N:21]->1([CH:22]([CH3:23])[CH3:24])[CH:25]([CH3:26])[CH3:27]", "smiles3D": "C([C:1]#[6N:2]->[Mn+:3]1(<-[3C-:4]#[O+:5])(<-[4H-:6])(<-[5C-:7]#[O+:8])<-[1N@@:9]([C:10]([C:11]([N:12]([C:13]([C:14]([H:37])([H:38])[H:39])([C:15]([H:40])([H:41])[H:42])[H:36])[C:16]([C:17]([H:44])([H:45])[H:46])([C:18]([H:47])([H:48])[H:49])[H:43])([H:34])[H:35])([H:32])[H:33])([H:31])[C:19]([H:50])([H:51])[C:20]([H:52])([H:53])[2N:21]->1([C:22]([C:23]([H:55])([H:56])[H:57])([C:24]([H:58])([H:59])[H:60])[H:54])[C:25]([C:26]([H:62])([H:63])[H:64])([C:27]([H:65])([H:66])[H:67])[H:61])([H:28])([H:29])[H:30]", "smiles3Dx": "C([C:1]#[6N:2]->[Mn+:3]1(<-[3C-:4]#[O+:5])(<-[4H-:6])(<-[5C-:7]#[O+:8])<-[1N@@:9]([C:10]([C:11]([N:12]([C:13]([C:14]([H:37])([H:38])[H:39])([C:15]([H:40])([H:41])[H:42])[H:36])[C:16]([C:17]([H:44])([H:45])[H:46])([C:18]([H:47])([H:48])[H:49])[H:43])([H:34])[H:35])([H:32])[H:33])([H:31])[C:19]([H:50])([H:51])[C:20]([H:52])([H:53])[2N:21]->1([C:22]([C:23]([H:55])([H:56])[H:57])([C:24]([H:58])([H:59])[H:60])[H:54])[C:25]([C:26]([H:62])([H:63])[H:64])([C:27]([H:65])([H:66])[H:67])[H:61])([H:28])([H:29])[H:30]", "dummies": []}
C      2.0463     1.0976    -4.4087
C      1.4476     0.7789    -3.1132
N      0.9465     0.5145    -2.0227
Mn     0.0000     0.0000     0.0000
C     -1.8788     1.1810    -0.6130
O     -2.8638     1.7989    -0.9326
H     -0.7982    -1.4623    -0.7807
C      1.7310    -1.4197     0.5187
O      2.6374    -2.1670     0.7914
N     -0.9143    -0.5316     2.0182
C     -2.3131    -0.5843     1.8958
C     -2.9813    -1.4606     2.9818
N     -4.4681    -1.4582     2.9096
C     -5.1483    -0.1673     3.2659
C     -6.6074    -0.4175     3.6944
C     -4.4575     0.5781     4.4302
C     -4.9688    -2.2017     1.7076
C     -6.0042    -3.2576     2.1126
C     -5.4810    -1.3152     0.5543
C     -0.4054     0.4121     2.9331
C     -0.1024     1.7884     2.2717
N      0.8784     1.8275     1.1905
C      2.2361     1.5118     1.6678
C      3.2633     1.1713     0.5653
C      2.8780     2.5599     2.6073
C      0.7043     3.0787     0.4042
C      1.8067     3.4529    -0.6074
C      0.4035     4.3599     1.2421
H      1.2520     1.1437    -5.1818
H      2.7817     0.3124    -4.6793
H      2.5593     2.0794    -4.3460
H     -0.6017    -1.3648     2.2396
H     -2.7428     0.4396     1.9319
H     -2.5388    -1.0206     0.9020
H     -2.6350    -1.1670     3.9911
H     -2.6076    -2.5024     2.8743
H     -5.1466     0.5268     2.3991
H     -7.0521     0.4902     4.1560
H     -6.6565    -1.2468     4.4321
H     -7.2541    -0.6528     2.8310
H     -5.0526     1.4638     4.7404
H     -4.3397    -0.0919     5.3088
H     -3.4696     0.9742     4.1247
H     -4.1396    -2.7976     1.2612
H     -5.6256    -3.8457     2.9755
H     -6.1798    -3.9574     1.2675
H     -6.9781    -2.8107     2.3854
H     -4.7422    -0.5288     0.2998
H     -6.4491    -0.8345     0.7894
H     -5.6334    -1.9384    -0.3527
H      0.5166     0.0164     3.4064
H     -1.1384     0.5818     3.7526
H      0.1892     2.4883     3.0785
H     -1.0728     2.1451     1.8650
H      2.1475     0.5880     2.2620
H      3.9808     0.4148     0.9507
H      3.8843     2.0378     0.2619
H      2.7789     0.7435    -0.3243
H      3.1189     3.5017     2.0799
H      2.2574     2.7762     3.4959
H      3.8379     2.1583     2.9982
H     -0.1934     2.9033    -0.2066
H      2.6994     3.8803    -0.1113
H      2.0837     2.6195    -1.2647
H      1.4235     4.2429    -1.2891
H      1.1412     4.5225     2.0472
H      0.4056     5.2641     0.5957
H     -0.6098     4.3273     1.6916
68
{"conf": 32, "E": 146.72, "rms": -1.0, "geom": "OH", "total_charge": 0, "CA_charge": 1, "smiles": "C[C:1]#[6N:2]->[Mn+:3]1(<-[3C-:4]#[O+:5])(<-[4H-:6])(<-[5C-:7]#[O+:8])<-[1N@H:9]([CH2:10][CH2:11][N:12]([CH:13]([CH3:14])[CH3:15])[CH:16]([CH3:17])[CH3:18])[CH2:19][CH2:20][2N:21]->1([CH:22]([CH3:23])[CH3:24])[CH:25]([CH3:26])[CH3:27]", "smiles3D": "C([C:1]#[6N:2]->[Mn+:3]1(<-[3C-:4]#[O+:5])(<-[4H-:6])(<-[5C-:7]#[O+:8])<-[1N@@:9]([C:10]([C:11]([N:12]([C:13]([C:14]([H:37])([H:38])[H:39])([C:15]([H:40])([H:41])[H:42])[H:36])[C:16]([C:17]([H:44])([H:45])[H:46])([C:18]([H:47])([H:48])[H:49])[H:43])([H:34])[H:35])([H:32])[H:33])([H:31])[C:19]([H:50])([H:51])[C:20]([H:52])([H:53])[2N:21]->1([C:22]([C:23]([H:55])([H:56])[H:57])([C:24]([H:58])([H:59])[H:60])[H:54])[C:25]([C:26]([H:62])([H:63])[H:64])([C:27]([H:65])([H:66])[H:67])[H:61])([H:28])([H:29])[H:30]", "smiles3Dx": "C([C:1]#[6N:2]->[Mn+:3]1(<-[3C-:4]#[O+:5])(<-[4H-:6])(<-[5C-:7]#[O+:8])<-[1N@@:9]([C:10]([C:11]([N:12]([C:13]([C:14]([H:37])([H:38])[H:39])([C:15]([H:40])([H:41])[H:42])[H:36])[C:16]([C:17]([H:44])([H:45])[H:46])([C:18]([H:47])([H:48])[H:49])[H:43])([H:34])[H:35])([H:32])[H:33])([H:31])[C:19]([H:50])([H:51])[C:20]([H:52])([H:53])[2N:21]->1([C:22]([C:23]([H:55])([H:56])[H:57])([C:24]([H:58])([H:59])[H:60])[H:54])[C:25]([C:26]([H:62])([H:63])[H:64])([C:27]([H:65])([H:66])[H:67])[H:61])([H:28])([H:29])[H:30]", "dummies": []}
C      1.2093    -3.5540    -3.2778
C      0.8575    -2.5083    -2.3182
N      0.5648    -1.6268    -1.5135
Mn     0.0000     0.0000     0.0000
C     -1.6769     0.6697    -1.4281
O     -2.5562     1.0207    -2.1750
H     -1.2016    -1.1842     0.7302
C      1.4842    -0.8344     1.5430
O      2.2613    -1.2724     2.3545
N     -0.5459     1.6073     1.5394
C     -1.8811     2.0521     1.4518
C     -2.8931     0.9357     1.7439
N     -4.2469     1.5134     1.9200
C     -5.2892     0.8472     1.0821
C     -6.5887     1.6520     0.9765
C     -5.5634    -0.6236     1.4564
C     -4.5251     1.9408     3.3257
C     -5.2190     3.3079     3.3706
C     -5.2565     0.9021     4.1843
C      0.4130     2.6231     1.3488
C      0.8283     2.7785    -0.1444
N      1.4916     1.6485    -0.7881
C      1.3763     1.7806    -2.2649
C      2.2244     0.8321    -3.1352
C      1.5761     3.2210    -2.8304
C      2.8435     1.4217    -0.2388
C      3.4687     0.0475    -0.5642
C      3.8969     2.5077    -0.5636
H      1.7130    -4.3881    -2.7475
H      0.2886    -3.9297    -3.7695
H      1.8939    -3.1358    -4.0442
H     -0.4197     1.2433     2.3721
H     -2.0812     2.4614     0.4402
H     -2.0405     2.8694     2.1933
H     -2.5855     0.3650     2.6476
H     -2.8714     0.2250     0.8978
H     -4.8967     0.8282     0.0393
H     -7.2066     1.2550     0.1426
H     -6.3638     2.7168     0.7561
H     -7.1937     1.5750     1.9011
H     -6.3048    -0.7172     2.2732
H     -4.6331    -1.1510     1.7502
H     -5.9878    -1.1531     0.5767
H     -3.5545     2.1129     3.8456
H     -6.3042     3.2345     3.1661
H     -5.1036     3.7545     4.3817
H     -4.7532     3.9963     2.6337
H     -4.7638    -0.0885     4.0970
H     -5.2102     1.2060     5.2520
H     -6.3276     0.8281     3.9129
H      0.0123     3.6043     1.6971
H      1.3086     2.4084     1.9652
H     -0.1132     2.9838    -0.6974
H      1.4563     3.6866    -0.2232
H      0.3343     1.5167    -2.4902
H      1.8350     0.8455    -4.1763
H      3.2814     1.1554    -3.1962
H      2.1546    -0.2139    -2.8137
H      2.5211     3.6841    -2.4992
H      0.7384     3.8917    -2.5514
H      1.5805     3.2084    -3.9418
H      2.7384     1.4273     0.8569
H      4.1131    -0.2740     0.2826
H      4.1333     0.0663    -1.4509
H      2.7021    -0.7254    -0.7039
H      3.5747     3.5229    -0.2688
H      4.8208     2.3022     0.0192
H      4.1894     2.5020    -1.6302
