# Supplementary material for: MACE: Automated Assessment of Stereochemistry of Transition Metal Complexes and Its Applications in Computational Catalysis
Source: J Chem Theory Comput. 2024 Feb 16;20(5):2313–20. doi: 10.1021/acs.jctc.3c01313 (PMC10938507; doi:10.1021/acs.jctc.3c01313)
Supplement: Supplementary file 3 — ct3c01313_si_003.zip [file ct3c01313_si_003.zip › structures/screening/mace_MeCN/Mn_NNhN_iPr_bi_5.xyz]

68
{"conf": 0, "E": 146.14, "rms": -1.0, "geom": "OH", "total_charge": 0, "CA_charge": 1, "smiles": "C[C:1]#[5N:2]->[Mn+:3]1(<-[3C-:4]#[O+:5])(<-[4H-:6])(<-[6C-:7]#[O+:8])<-[1N@H:9]([CH2:10][CH2:11][N:12]([CH:13]([CH3:14])[CH3:15])[CH:16]([CH3:17])[CH3:18])[CH2:19][CH2:20][2N:21]->1([CH:22]([CH3:23])[CH3:24])[CH:25]([CH3:26])[CH3:27]", "smiles3D": "C([C:1]#[5N:2]->[Mn+:3]1(<-[3C-:4]#[O+:5])(<-[4H-:6])(<-[6C-:7]#[O+:8])<-[1N@@:9]([C:10]([C:11]([N:12]([C:13]([C:14]([H:37])([H:38])[H:39])([C:15]([H:40])([H:41])[H:42])[H:36])[C:16]([C:17]([H:44])([H:45])[H:46])([C:18]([H:47])([H:48])[H:49])[H:43])([H:34])[H:35])([H:32])[H:33])([H:31])[C:19]([H:50])([H:51])[C:20]([H:52])([H:53])[2N:21]->1([C:22]([C:23]([H:55])([H:56])[H:57])([C:24]([H:58])([H:59])[H:60])[H:54])[C:25]([C:26]([H:62])([H:63])[H:64])([C:27]([H:65])([H:66])[H:67])[H:61])([H:28])([H:29])[H:30]", "smiles3Dx": "C([C:1]#[5N:2]->[Mn+:3]1(<-[3C-:4]#[O+:5])(<-[4H-:6])(<-[6C-:7]#[O+:8])<-[1N@@:9]([C:10]([C:11]([N:12]([C:13]([C:14]([H:37])([H:38])[H:39])([C:15]([H:40])([H:41])[H:42])[H:36])[C:16]([C:17]([H:44])([H:45])[H:46])([C:18]([H:47])([H:48])[H:49])[H:43])([H:34])[H:35])([H:32])[H:33])([H:31])[C:19]([H:50])([H:51])[C:20]([H:52])([H:53])[2N:21]->1([C:22]([C:23]([H:55])([H:56])[H:57])([C:24]([H:58])([H:59])[H:60])[H:54])[C:25]([C:26]([H:62])([H:63])[H:64])([C:27]([H:65])([H:66])[H:67])[H:61])([H:28])([H:29])[H:30]", "dummies": []}
C     -1.6865     3.6549     2.9427
C     -1.1926     2.5846     2.0774
N     -0.7820     1.6842     1.3492
Mn     0.0000     0.0000     0.0000
C      1.0127    -1.6123    -1.2941
O      1.5439    -2.4573    -1.9709
H      1.6725     0.6790     0.3470
C     -0.0779     1.3526    -1.8490
O     -0.1136     2.0661    -2.8206
N      0.0762    -1.3326     1.8635
C      1.1243    -2.2751     1.8434
C      2.5091    -1.6155     1.7827
N      3.5565    -2.5991     2.1477
C      3.8037    -2.6730     3.6207
C      3.9367    -4.1251     4.0965
C      4.9575    -1.7994     4.1274
C      4.6768    -2.6649     1.1611
C      5.5618    -3.9044     1.3294
C      5.5196    -1.3768     1.0665
C     -1.2094    -1.9077     1.9581
C     -1.8658    -2.1338     0.5639
N     -2.1286    -0.9627    -0.2668
C     -2.3252    -1.3832    -1.6801
C     -3.1420    -2.6972    -1.8802
C     -2.8978    -0.3452    -2.6680
C     -3.1574    -0.0884     0.3293
C     -3.2548     1.3342    -0.2629
C     -4.5871    -0.6776     0.3808
H     -2.5157     3.2687     3.5704
H     -2.0558     4.4938     2.3179
H     -0.8636     4.0127     3.5949
H      0.2008    -0.7819     2.5868
H      1.0109    -2.9526     0.9712
H      1.0713    -2.8930     2.7705
H      2.6610    -1.2379     0.7543
H      2.5442    -0.7322     2.4576
H      2.9006    -2.2954     4.1537
H      4.9422    -4.5417     3.8963
H      3.7709    -4.1772     5.1941
H      3.1718    -4.7603     3.6011
H      4.8648    -0.7672     3.7308
H      5.9430    -2.2298     3.8630
H      4.9151    -1.7372     5.2360
H      4.2110    -2.7988     0.1576
H      4.9328    -4.8121     1.4458
H      6.1903    -4.0397     0.4231
H      6.2468    -3.8035     2.1939
H      4.8911    -0.4686     1.1673
H      6.0156    -1.3350     0.0733
H      6.3242    -1.3453     1.8263
H     -1.8636    -1.2637     2.5795
H     -1.1554    -2.8963     2.4730
H     -1.1676    -2.7953     0.0078
H     -2.7992    -2.7071     0.7242
H     -1.3128    -1.6007    -2.0508
H     -3.3448    -2.8758    -2.9584
H     -2.5755    -3.5878    -1.5401
H     -4.1134    -2.6747    -1.3557
H     -2.3885     0.6261    -2.6171
H     -3.9922    -0.2226    -2.5534
H     -2.7343    -0.7034    -3.7075
H     -2.8591     0.0707     1.3767
H     -3.5827     2.0402     0.5305
H     -2.2846     1.6890    -0.6347
H     -4.0149     1.4261    -1.0637
H     -5.0328    -0.7804    -0.6260
H     -4.6333    -1.6459     0.9116
H     -5.2451     0.0121     0.9526
68
{"conf": 1, "E": 150.15, "rms": -1.0, "geom": "OH", "total_charge": 0, "CA_charge": 1, "smiles": "C[C:1]#[5N:2]->[Mn+:3]1(<-[3C-:4]#[O+:5])(<-[4H-:6])(<-[6C-:7]#[O+:8])<-[1N@H:9]([CH2:10][CH2:11][N:12]([CH:13]([CH3:14])[CH3:15])[CH:16]([CH3:17])[CH3:18])[CH2:19][CH2:20][2N:21]->1([CH:22]([CH3:23])[CH3:24])[CH:25]([CH3:26])[CH3:27]", "smiles3D": "C([C:1]#[5N:2]->[Mn+:3]1(<-[3C-:4]#[O+:5])(<-[4H-:6])(<-[6C-:7]#[O+:8])<-[1N@@:9]([C:10]([C:11]([N:12]([C:13]([C:14]([H:37])([H:38])[H:39])([C:15]([H:40])([H:41])[H:42])[H:36])[C:16]([C:17]([H:44])([H:45])[H:46])([C:18]([H:47])([H:48])[H:49])[H:43])([H:34])[H:35])([H:32])[H:33])([H:31])[C:19]([H:50])([H:51])[C:20]([H:52])([H:53])[2N:21]->1([C:22]([C:23]([H:55])([H:56])[H:57])([C:24]([H:58])([H:59])[H:60])[H:54])[C:25]([C:26]([H:62])([H:63])[H:64])([C:27]([H:65])([H:66])[H:67])[H:61])([H:28])([H:29])[H:30]", "smiles3Dx": "C([C:1]#[5N:2]->[Mn+:3]1(<-[3C-:4]#[O+:5])(<-[4H-:6])(<-[6C-:7]#[O+:8])<-[1N@@:9]([C:10]([C:11]([N:12]([C:13]([C:14]([H:37])([H:38])[H:39])([C:15]([H:40])([H:41])[H:42])[H:36])[C:16]([C:17]([H:44])([H:45])[H:46])([C:18]([H:47])([H:48])[H:49])[H:43])([H:34])[H:35])([H:32])[H:33])([H:31])[C:19]([H:50])([H:51])[C:20]([H:52])([H:53])[2N:21]->1([C:22]([C:23]([H:55])([H:56])[H:57])([C:24]([H:58])([H:59])[H:60])[H:54])[C:25]([C:26]([H:62])([H:63])[H:64])([C:27]([H:65])([H:66])[H:67])[H:61])([H:28])([H:29])[H:30]", "dummies": []}
C     -0.9645    -2.9913    -3.8729
C     -0.6789    -2.1102    -2.7414
N     -0.4357    -1.3686    -1.7922
Mn     0.0000     0.0000     0.0000
C      0.1713     1.3300     1.8702
O      0.2609     2.0316     2.8470
H     -1.6037    -0.5869     0.6841
C     -1.0697     1.7362    -1.0431
O     -1.6365     2.6492    -1.5904
N      1.1239    -1.7899     0.8734
C      0.5862    -2.3020     2.0739
C      0.6331    -1.3619     3.2879
N      0.8107    -2.1286     4.5513
C     -0.3853    -2.8422     5.1019
C     -0.4025    -4.2922     4.6093
C     -1.7399    -2.1621     4.8263
C      1.6398    -1.4550     5.5893
C      3.1079    -1.3452     5.1479
C      1.0774    -0.0873     6.0065
C      2.5141    -1.5058     0.8432
C      2.8398    -0.0240     0.4930
N      2.1699     0.5795    -0.6574
C      2.3288     2.0599    -0.6171
C      3.7152     2.5694    -0.1158
C      1.9984     2.8636    -1.8930
C      2.4995    -0.1244    -1.9021
C      1.6261     0.2314    -3.1252
C      3.9816    -0.0377    -2.3343
H     -0.2734    -2.7549    -4.7079
H     -0.8237    -4.0474    -3.5638
H     -2.0120    -2.8390    -4.2050
H      0.9852    -2.4547     0.2552
H     -0.4772    -2.5744     1.8865
H      1.1408    -3.2372     2.3276
H     -0.2784    -0.7383     3.3238
H      1.4665    -0.6572     3.1418
H     -0.3140    -2.9119     6.2105
H      0.5914    -4.7601     4.7737
H     -1.1604    -4.8772     5.1734
H     -0.6547    -4.3502     3.5314
H     -2.5396    -2.6754     5.4019
H     -1.7214    -1.1016     5.1502
H     -2.0123    -2.2179     3.7517
H      1.6709    -2.0895     6.5034
H      3.4451    -2.3073     4.7069
H      3.2630    -0.5330     4.4083
H      3.7491    -1.1228     6.0276
H      0.0505    -0.2005     6.4085
H      1.7085     0.3507     6.8089
H      1.0593     0.6211     5.1532
H      2.9768    -1.7313     1.8315
H      3.0232    -2.1628     0.0974
H      2.5727     0.5678     1.3905
H      3.9388     0.0504     0.3754
H      1.5929     2.3969     0.1321
H      3.8594     2.3686     0.9654
H      3.7945     3.6733    -0.2179
H      4.5520     2.1187    -0.6806
H      2.7897     2.7602    -2.6611
H      1.9536     3.9453    -1.6411
H      1.0051     2.6361    -2.3058
H      2.2925    -1.1950    -1.7079
H      2.0837     0.9988    -3.7808
H      0.6185     0.5617    -2.8263
H      1.5133    -0.6665    -3.7698
H      4.6700    -0.4495    -1.5729
H      4.1356    -0.6545    -3.2461
H      4.2764     0.9973    -2.5893
68
{"conf": 2, "E": 148.18, "rms": -1.0, "geom": "OH", "total_charge": 0, "CA_charge": 1, "smiles": "C[C:1]#[5N:2]->[Mn+:3]1(<-[3C-:4]#[O+:5])(<-[4H-:6])(<-[6C-:7]#[O+:8])<-[1N@H:9]([CH2:10][CH2:11][N:12]([CH:13]([CH3:14])[CH3:15])[CH:16]([CH3:17])[CH3:18])[CH2:19][CH2:20][2N:21]->1([CH:22]([CH3:23])[CH3:24])[CH:25]([CH3:26])[CH3:27]", "smiles3D": "C([C:1]#[5N:2]->[Mn+:3]1(<-[3C-:4]#[O+:5])(<-[4H-:6])(<-[6C-:7]#[O+:8])<-[1N@@:9]([C:10]([C:11]([N:12]([C:13]([C:14]([H:37])([H:38])[H:39])([C:15]([H:40])([H:41])[H:42])[H:36])[C:16]([C:17]([H:44])([H:45])[H:46])([C:18]([H:47])([H:48])[H:49])[H:43])([H:34])[H:35])([H:32])[H:33])([H:31])[C:19]([H:50])([H:51])[C:20]([H:52])([H:53])[2N:21]->1([C:22]([C:23]([H:55])([H:56])[H:57])([C:24]([H:58])([H:59])[H:60])[H:54])[C:25]([C:26]([H:62])([H:63])[H:64])([C:27]([H:65])([H:66])[H:67])[H:61])([H:28])([H:29])[H:30]", "smiles3Dx": "C([C:1]#[5N:2]->[Mn+:3]1(<-[3C-:4]#[O+:5])(<-[4H-:6])(<-[6C-:7]#[O+:8])<-[1N@@:9]([C:10]([C:11]([N:12]([C:13]([C:14]([H:37])([H:38])[H:39])([C:15]([H:40])([H:41])[H:42])[H:36])[C:16]([C:17]([H:44])([H:45])[H:46])([C:18]([H:47])([H:48])[H:49])[H:43])([H:34])[H:35])([H:32])[H:33])([H:31])[C:19]([H:50])([H:51])[C:20]([H:52])([H:53])[2N:21]->1([C:22]([C:23]([H:55])([H:56])[H:57])([C:24]([H:58])([H:59])[H:60])[H:54])[C:25]([C:26]([H:62])([H:63])[H:64])([C:27]([H:65])([H:66])[H:67])[H:61])([H:28])([H:29])[H:30]", "dummies": []}
C     -3.7233    -1.2274    -3.0823
C     -2.6277    -0.8628    -2.1858
N     -1.7031    -0.5633    -1.4334
Mn     0.0000     0.0000     0.0000
C      1.4058     0.5581     1.7333
O      2.1406     0.8481     2.6445
H     -1.3495     0.2772     1.2193
C     -0.1822     2.1753    -0.7098
O     -0.2774     3.3177    -1.0839
N      0.2844    -2.1613     0.5817
C     -0.2670    -2.3757     1.8554
C     -0.3849    -3.8694     2.2381
N     -0.9943    -4.6876     1.1600
C     -0.5637    -6.1172     1.1260
C      0.7484    -6.2449     0.3477
C     -0.4297    -6.7750     2.5166
C     -2.4512    -4.4455     0.9478
C     -3.3617    -5.2469     1.8926
C     -2.8307    -4.6815    -0.5205
C      1.6724    -2.4301     0.4489
C      2.4816    -1.5954    -0.6240
N      1.7673    -0.6033    -1.4253
C      1.2715    -1.2185    -2.6825
C      0.5130    -2.5657    -2.5670
C      0.4195    -0.2455    -3.5354
C      2.6231     0.5787    -1.7495
C      3.0776     1.4586    -0.5615
C      3.8970     0.2243    -2.5746
H     -3.3619    -1.2116    -4.1311
H     -4.5543    -0.5020    -2.9652
H     -4.0819    -2.2465    -2.8300
H     -0.1770    -2.6603    -0.0148
H      0.3463    -1.8590     2.6260
H     -1.2758    -1.9188     1.8774
H      0.6479    -4.2163     2.4493
H     -0.9681    -3.9657     3.1791
H     -1.3010    -6.7242     0.5608
H      0.6520    -5.7467    -0.6406
H      1.5894    -5.7832     0.9053
H      0.9882    -7.3163     0.1770
H      0.4579    -6.3994     3.0666
H     -1.3296    -6.5991     3.1363
H     -0.3099    -7.8730     2.3975
H     -2.6859    -3.3786     1.1323
H     -4.4188    -4.9400     1.7416
H     -3.1017    -5.0381     2.9505
H     -3.2959    -6.3374     1.7001
H     -2.8121    -5.7586    -0.7837
H     -2.1272    -4.1379    -1.1853
H     -3.8554    -4.2976    -0.7139
H      2.1698    -2.2677     1.4331
H      1.7925    -3.5090     0.2027
H      3.2961    -1.1013    -0.0684
H      2.9848    -2.3215    -1.3038
H      2.1625    -1.4674    -3.2928
H      1.0976    -3.3438    -2.0430
H      0.3502    -2.9736    -3.5881
H     -0.4805    -2.4820    -2.1176
H     -0.0697     0.5168    -2.9048
H     -0.3570    -0.7672    -4.1357
H      1.0694     0.2899    -4.2603
H      2.0194     1.2570    -2.3823
H      2.2322     1.9761    -0.0934
H      3.7072     2.2941    -0.9363
H      3.6906     0.9339     0.1945
H      3.6506     0.0197    -3.6358
H      4.4435    -0.6380    -2.1447
H      4.6047     1.0797    -2.6149
68
{"conf": 3, "E": 140.35, "rms": -1.0, "geom": "OH", "total_charge": 0, "CA_charge": 1, "smiles": "C[C:1]#[5N:2]->[Mn+:3]1(<-[3C-:4]#[O+:5])(<-[4H-:6])(<-[6C-:7]#[O+:8])<-[1N@H:9]([CH2:10][CH2:11][N:12]([CH:13]([CH3:14])[CH3:15])[CH:16]([CH3:17])[CH3:18])[CH2:19][CH2:20][2N:21]->1([CH:22]([CH3:23])[CH3:24])[CH:25]([CH3:26])[CH3:27]", "smiles3D": "C([C:1]#[5N:2]->[Mn+:3]1(<-[3C-:4]#[O+:5])(<-[4H-:6])(<-[6C-:7]#[O+:8])<-[1N@@:9]([C:10]([C:11]([N:12]([C:13]([C:14]([H:37])([H:38])[H:39])([C:15]([H:40])([H:41])[H:42])[H:36])[C:16]([C:17]([H:44])([H:45])[H:46])([C:18]([H:47])([H:48])[H:49])[H:43])([H:34])[H:35])([H:32])[H:33])([H:31])[C:19]([H:50])([H:51])[C:20]([H:52])([H:53])[2N:21]->1([C:22]([C:23]([H:55])([H:56])[H:57])([C:24]([H:58])([H:59])[H:60])[H:54])[C:25]([C:26]([H:62])([H:63])[H:64])([C:27]([H:65])([H:66])[H:67])[H:61])([H:28])([H:29])[H:30]", "smiles3Dx": "C([C:1]#[5N:2]->[Mn+:3]1(<-[3C-:4]#[O+:5])(<-[4H-:6])(<-[6C-:7]#[O+:8])<-[1N@@:9]([C:10]([C:11]([N:12]([C:13]([C:14]([H:37])([H:38])[H:39])([C:15]([H:40])([H:41])[H:42])[H:36])[C:16]([C:17]([H:44])([H:45])[H:46])([C:18]([H:47])([H:48])[H:49])[H:43])([H:34])[H:35])([H:32])[H:33])([H:31])[C:19]([H:50])([H:51])[C:20]([H:52])([H:53])[2N:21]->1([C:22]([C:23]([H:55])([H:56])[H:57])([C:24]([H:58])([H:59])[H:60])[H:54])[C:25]([C:26]([H:62])([H:63])[H:64])([C:27]([H:65])([H:66])[H:67])[H:61])([H:28])([H:29])[H:30]", "dummies": []}
C     -3.1249     2.1778    -3.2174
C     -2.2025     1.5431    -2.2772
N     -1.4264     1.0075    -1.4894
Mn     0.0000     0.0000     0.0000
C      1.2446    -0.9380     1.6929
O      1.8967    -1.4304     2.5797
H     -1.0550     0.7242     1.3204
C      1.3259     1.8662     0.1001
O      2.0207     2.8504     0.1567
N     -1.3353    -1.8438    -0.1347
C     -1.4910    -2.3997     1.1477
C     -2.6985    -3.3528     1.2784
N     -3.9530    -2.7468     0.7540
C     -4.8618    -3.6944     0.0515
C     -4.2545    -4.1754    -1.2752
C     -5.2861    -4.8750     0.9393
C     -4.6760    -1.7652     1.6241
C     -4.4335    -1.9172     3.1375
C     -4.3613    -0.3401     1.1642
C     -0.7605    -2.6856    -1.1139
C      0.7684    -2.4590    -1.2885
N      1.2287    -1.1218    -1.6488
C      2.6844    -0.9961    -1.3665
C      3.4362     0.2159    -1.9569
C      3.5391    -2.2586    -1.6969
C      0.7494    -0.7174    -2.9801
C      0.8878     0.7836    -3.3151
C      1.3271    -1.5250    -4.1658
H     -3.1065     3.2769    -3.0683
H     -2.8147     1.9398    -4.2556
H     -4.1519     1.7970    -3.0411
H     -2.1468    -1.5503    -0.4354
H     -1.6124    -1.5694     1.8708
H     -0.5703    -2.9595     1.4267
H     -2.4407    -4.2767     0.7289
H     -2.8052    -3.6913     2.3280
H     -5.7908    -3.1586    -0.2484
H     -5.0406    -4.6574    -1.8950
H     -3.8491    -3.3104    -1.8417
H     -3.4466    -4.9193    -1.1218
H     -6.0348    -5.4981     0.4052
H     -4.4204    -5.5185     1.2002
H     -5.7538    -4.5026     1.8739
H     -5.7772    -1.8756     1.5020
H     -3.3860    -1.6765     3.4120
H     -5.0951    -1.2196     3.6944
H     -4.6826    -2.9469     3.4687
H     -4.5499    -0.2443     0.0735
H     -5.0117     0.3875     1.6953
H     -3.3058    -0.0783     1.3672
H     -1.2693    -2.5340    -2.0896
H     -0.9121    -3.7533    -0.8394
H      1.1312    -3.2001    -2.0272
H      1.2241    -2.7236    -0.3109
H      2.7458    -0.8663    -0.2738
H      3.6394     0.0902    -3.0382
H      2.9385     1.1748    -1.7584
H      4.4289     0.3035    -1.4646
H      3.3813    -2.6106    -2.7324
H      3.3250    -3.0932    -0.9987
H      4.6234    -2.0475    -1.5731
H     -0.3380    -0.9022    -2.9839
H      0.8316     1.4098    -2.4123
H      0.0555     1.0886    -3.9855
H      1.8124     1.0244    -3.8763
H      0.8299    -1.2016    -5.1058
H      1.1301    -2.6093    -4.0783
H      2.4109    -1.3499    -4.2987
68
{"conf": 4, "E": 158.0, "rms": -1.0, "geom": "OH", "total_charge": 0, "CA_charge": 1, "smiles": "C[C:1]#[5N:2]->[Mn+:3]1(<-[3C-:4]#[O+:5])(<-[4H-:6])(<-[6C-:7]#[O+:8])<-[1N@H:9]([CH2:10][CH2:11][N:12]([CH:13]([CH3:14])[CH3:15])[CH:16]([CH3:17])[CH3:18])[CH2:19][CH2:20][2N:21]->1([CH:22]([CH3:23])[CH3:24])[CH:25]([CH3:26])[CH3:27]", "smiles3D": "C([C:1]#[5N:2]->[Mn+:3]1(<-[3C-:4]#[O+:5])(<-[4H-:6])(<-[6C-:7]#[O+:8])<-[1N@@:9]([C:10]([C:11]([N:12]([C:13]([C:14]([H:37])([H:38])[H:39])([C:15]([H:40])([H:41])[H:42])[H:36])[C:16]([C:17]([H:44])([H:45])[H:46])([C:18]([H:47])([H:48])[H:49])[H:43])([H:34])[H:35])([H:32])[H:33])([H:31])[C:19]([H:50])([H:51])[C:20]([H:52])([H:53])[2N:21]->1([C:22]([C:23]([H:55])([H:56])[H:57])([C:24]([H:58])([H:59])[H:60])[H:54])[C:25]([C:26]([H:62])([H:63])[H:64])([C:27]([H:65])([H:66])[H:67])[H:61])([H:28])([H:29])[H:30]", "smiles3Dx": "C([C:1]#[5N:2]->[Mn+:3]1(<-[3C-:4]#[O+:5])(<-[4H-:6])(<-[6C-:7]#[O+:8])<-[1N@@:9]([C:10]([C:11]([N:12]([C:13]([C:14]([H:37])([H:38])[H:39])([C:15]([H:40])([H:41])[H:42])[H:36])[C:16]([C:17]([H:44])([H:45])[H:46])([C:18]([H:47])([H:48])[H:49])[H:43])([H:34])[H:35])([H:32])[H:33])([H:31])[C:19]([H:50])([H:51])[C:20]([H:52])([H:53])[2N:21]->1([C:22]([C:23]([H:55])([H:56])[H:57])([C:24]([H:58])([H:59])[H:60])[H:54])[C:25]([C:26]([H:62])([H:63])[H:64])([C:27]([H:65])([H:66])[H:67])[H:61])([H:28])([H:29])[H:30]", "dummies": []}
C     -4.1151     2.8103     0.1840
C     -2.9182     1.9727     0.1273
N     -1.9114     1.2691     0.0834
Mn     0.0000     0.0000     0.0000
C      2.0526    -0.9810    -0.3067
O      3.1309    -1.4952    -0.4716
H      0.6320     1.3272    -1.1063
C     -0.7675    -1.1312    -1.8378
O     -1.1694    -1.7227    -2.8089
N      0.5603     1.1904     1.8506
C      1.8877     1.6406     1.7520
C      2.2464     2.7562     2.7618
N      1.2129     3.8183     2.8352
C      1.1339     4.6879     1.6261
C      2.1390     5.8514     1.6273
C     -0.3004     5.1927     1.4177
C      1.1164     4.5214     4.1491
C      2.4782     4.8157     4.8147
C      0.2208     3.7215     5.0986
C      0.2194     0.4388     3.0079
C     -0.8136    -0.7344     2.7939
N     -0.6801    -1.5789     1.6054
C      0.3619    -2.6373     1.8220
C     -0.1368    -3.8968     2.5990
C      1.6689    -2.2147     2.5284
C     -1.9900    -2.1907     1.2118
C     -1.9185    -3.2652     0.0707
C     -3.1341    -1.2278     0.8111
H     -4.4925     2.9859    -0.8442
H     -4.8958     2.2976     0.7827
H     -3.8635     3.7816     0.6575
H      0.0135     1.9225     1.8218
H      2.5894     0.7978     1.9026
H      2.0473     2.0204     0.7224
H      2.3550     2.2566     3.7467
H      3.2350     3.1901     2.4983
H      1.3595     4.0908     0.7198
H      2.0868     6.3907     0.6575
H      3.1739     5.4687     1.7410
H      1.9209     6.5823     2.4328
H     -0.5873     5.9461     2.1793
H     -1.0123     4.3415     1.4691
H     -0.3949     5.6632     0.4155
H      0.6103     5.5010     4.0221
H      3.1801     5.2945     4.1053
H      2.9501     3.8935     5.2128
H      2.3316     5.5119     5.6679
H      0.0412     4.2975     6.0317
H     -0.7603     3.5260     4.6157
H      0.6895     2.7521     5.3679
H      1.1257     0.0449     3.4981
H     -0.2398     1.1416     3.7432
H     -0.7798    -1.3772     3.6995
H     -1.7998    -0.2565     2.8002
H      0.6756    -2.9753     0.8194
H      0.7167    -4.5467     2.8919
H     -0.6711    -3.6159     3.5285
H     -0.7800    -4.5557     1.9958
H      2.0975    -1.2974     2.1244
H      2.4423    -2.9980     2.3719
H      1.5283    -2.1244     3.6268
H     -2.3597    -2.7160     2.1218
H     -2.6052    -3.0444    -0.7752
H     -2.2650    -4.2513     0.4428
H     -0.9307    -3.3855    -0.3979
H     -2.9878    -0.8409    -0.2141
H     -3.3617    -0.4112     1.5147
H     -4.0790    -1.8126     0.7685
68
{"conf": 5, "E": 152.24, "rms": -1.0, "geom": "OH", "total_charge": 0, "CA_charge": 1, "smiles": "C[C:1]#[5N:2]->[Mn+:3]1(<-[3C-:4]#[O+:5])(<-[4H-:6])(<-[6C-:7]#[O+:8])<-[1N@H:9]([CH2:10][CH2:11][N:12]([CH:13]([CH3:14])[CH3:15])[CH:16]([CH3:17])[CH3:18])[CH2:19][CH2:20][2N:21]->1([CH:22]([CH3:23])[CH3:24])[CH:25]([CH3:26])[CH3:27]", "smiles3D": "C([C:1]#[5N:2]->[Mn+:3]1(<-[3C-:4]#[O+:5])(<-[4H-:6])(<-[6C-:7]#[O+:8])<-[1N@@:9]([C:10]([C:11]([N:12]([C:13]([C:14]([H:37])([H:38])[H:39])([C:15]([H:40])([H:41])[H:42])[H:36])[C:16]([C:17]([H:44])([H:45])[H:46])([C:18]([H:47])([H:48])[H:49])[H:43])([H:34])[H:35])([H:32])[H:33])([H:31])[C:19]([H:50])([H:51])[C:20]([H:52])([H:53])[2N:21]->1([C:22]([C:23]([H:55])([H:56])[H:57])([C:24]([H:58])([H:59])[H:60])[H:54])[C:25]([C:26]([H:62])([H:63])[H:64])([C:27]([H:65])([H:66])[H:67])[H:61])([H:28])([H:29])[H:30]", "smiles3Dx": "C([C:1]#[5N:2]->[Mn+:3]1(<-[3C-:4]#[O+:5])(<-[4H-:6])(<-[6C-:7]#[O+:8])<-[1N@@:9]([C:10]([C:11]([N:12]([C:13]([C:14]([H:37])([H:38])[H:39])([C:15]([H:40])([H:41])[H:42])[H:36])[C:16]([C:17]([H:44])([H:45])[H:46])([C:18]([H:47])([H:48])[H:49])[H:43])([H:34])[H:35])([H:32])[H:33])([H:31])[C:19]([H:50])([H:51])[C:20]([H:52])([H:53])[2N:21]->1([C:22]([C:23]([H:55])([H:56])[H:57])([C:24]([H:58])([H:59])[H:60])[H:54])[C:25]([C:26]([H:62])([H:63])[H:64])([C:27]([H:65])([H:66])[H:67])[H:61])([H:28])([H:29])[H:30]", "dummies": []}
C      4.0933     1.1252     2.6102
C      2.8993     0.7865     1.8373
N      1.8926     0.5074     1.1909
Mn     0.0000     0.0000     0.0000
C     -2.0010    -0.5892    -0.9658
O     -3.0522    -0.9026    -1.4671
H     -0.6400    -0.7799     1.5359
C      0.9297    -2.0416    -0.4997
O      1.4155    -3.1146    -0.7588
N     -0.8077     2.0198     0.6588
C     -2.0008     1.8948     1.3982
C     -1.7426     1.7379     2.9078
N     -1.0756     2.9471     3.4449
C     -2.0294     4.0313     3.8293
C     -2.3972     4.0707     5.3171
C     -1.5534     5.3983     3.3230
C      0.1434     2.6437     4.2530
C      1.0457     3.8626     4.4697
C     -0.1389     1.9018     5.5740
C     -0.9290     2.7109    -0.5385
C      0.3789     2.5909    -1.3739
N      0.7049     1.2629    -1.8918
C      2.1833     1.1714    -2.0187
C      2.8600     2.3815    -2.7389
C      2.7321    -0.1068    -2.6849
C      0.0193     0.9524    -3.1866
C     -0.1610    -0.5614    -3.4371
C     -1.3449     1.6329    -3.4919
H      3.8015     1.7339     3.4907
H      4.7925     1.7058     1.9741
H      4.5893     0.1936     2.9518
H     -0.1638     2.4294     1.1647
H     -2.5468     0.9993     1.0429
H     -2.6538     2.7848     1.2418
H     -2.7031     1.5483     3.4369
H     -1.1216     0.8303     3.0528
H     -2.9947     3.8653     3.2984
H     -1.5670     4.4662     5.9338
H     -2.6961     3.0612     5.6680
H     -3.2660     4.7473     5.4656
H     -0.7621     5.8300     3.9652
H     -1.1718     5.3073     2.2836
H     -2.4034     6.1141     3.3182
H      0.7682     1.9513     3.6443
H      0.6290     4.5500     5.2315
H      1.1958     4.4027     3.5111
H      2.0419     3.5293     4.8321
H     -0.9561     1.1611     5.4567
H      0.7737     1.3516     5.8883
H     -0.3936     2.5956     6.3983
H     -1.1185     3.7902    -0.3274
H     -1.7835     2.3131    -1.1038
H      0.3411     3.3276    -2.2050
H      1.1884     2.9228    -0.6853
H      2.5778     1.1664    -0.9901
H      2.4357     2.5672    -3.7444
H      3.9483     2.1932    -2.8645
H      2.7920     3.3170    -2.1490
H      3.8149    -0.2072    -2.4553
H      2.2523    -1.0169    -2.3140
H      2.6400    -0.0605    -3.7900
H      0.6902     1.3154    -3.9915
H     -1.1607    -0.8223    -3.8482
H      0.5731    -0.9350    -4.1799
H     -0.0415    -1.1246    -2.5158
H     -1.6069     1.4409    -4.5553
H     -2.1739     1.2072    -2.8982
H     -1.3276     2.7354    -3.4055
68
{"conf": 6, "E": 166.74, "rms": -1.0, "geom": "OH", "total_charge": 0, "CA_charge": 1, "smiles": "C[C:1]#[5N:2]->[Mn+:3]1(<-[3C-:4]#[O+:5])(<-[4H-:6])(<-[6C-:7]#[O+:8])<-[1N@H:9]([CH2:10][CH2:11][N:12]([CH:13]([CH3:14])[CH3:15])[CH:16]([CH3:17])[CH3:18])[CH2:19][CH2:20][2N:21]->1([CH:22]([CH3:23])[CH3:24])[CH:25]([CH3:26])[CH3:27]", "smiles3D": "C([C:1]#[5N:2]->[Mn+:3]1(<-[3C-:4]#[O+:5])(<-[4H-:6])(<-[6C-:7]#[O+:8])<-[1N@@:9]([C:10]([C:11]([N:12]([C:13]([C:14]([H:37])([H:38])[H:39])([C:15]([H:40])([H:41])[H:42])[H:36])[C:16]([C:17]([H:44])([H:45])[H:46])([C:18]([H:47])([H:48])[H:49])[H:43])([H:34])[H:35])([H:32])[H:33])([H:31])[C:19]([H:50])([H:51])[C:20]([H:52])([H:53])[2N:21]->1([C:22]([C:23]([H:55])([H:56])[H:57])([C:24]([H:58])([H:59])[H:60])[H:54])[C:25]([C:26]([H:62])([H:63])[H:64])([C:27]([H:65])([H:66])[H:67])[H:61])([H:28])([H:29])[H:30]", "smiles3Dx": "C([C:1]#[5N:2]->[Mn+:3]1(<-[3C-:4]#[O+:5])(<-[4H-:6])(<-[6C-:7]#[O+:8])<-[1N@@:9]([C:10]([C:11]([N:12]([C:13]([C:14]([H:37])([H:38])[H:39])([C:15]([H:40])([H:41])[H:42])[H:36])[C:16]([C:17]([H:44])([H:45])[H:46])([C:18]([H:47])([H:48])[H:49])[H:43])([H:34])[H:35])([H:32])[H:33])([H:31])[C:19]([H:50])([H:51])[C:20]([H:52])([H:53])[2N:21]->1([C:22]([C:23]([H:55])([H:56])[H:57])([C:24]([H:58])([H:59])[H:60])[H:54])[C:25]([C:26]([H:62])([H:63])[H:64])([C:27]([H:65])([H:66])[H:67])[H:61])([H:28])([H:29])[H:30]", "dummies": []}
C      0.3646     3.9514     3.0181
C      0.2571     2.7886     2.1384
N      0.1618     1.8096     1.4015
Mn     0.0000     0.0000     0.0000
C      0.0664    -1.7142    -1.5272
O      0.1011    -2.6112    -2.3325
H      1.6827     0.4705    -0.5644
C     -0.7499     1.4588    -1.6098
O     -1.1376     2.2273    -2.4545
N      0.8878    -1.3467     1.6368
C      1.7941    -2.3062     1.1333
C      2.9801    -1.6807     0.3852
N      4.2058    -2.5153     0.5158
C      5.4853    -1.7517     0.5402
C      5.6782    -0.8673    -0.7020
C      5.6232    -0.9345     1.8342
C      4.2730    -3.7745    -0.2918
C      3.5400    -3.7249    -1.6451
C      3.7808    -4.9599     0.5441
C     -0.1936    -1.9186     2.3580
C     -1.5372    -1.9873     1.5628
N     -2.0561    -0.8022     0.8761
C     -3.0947    -1.1917    -0.1796
C     -3.2198    -2.6881    -0.5918
C     -3.0191    -0.3899    -1.4837
C     -2.7025     0.1453     1.8329
C     -2.0317     0.4016     3.2008
C     -2.9975     1.5100     1.1748
H     -0.4937     3.9616     3.7211
H      0.3549     4.8783     2.4087
H      1.3124     3.8947     3.5918
H      1.3500    -0.7961     2.2072
H      2.1984    -2.8965     1.9905
H      1.2598    -3.0003     0.4517
H      2.7283    -1.4981    -0.6763
H      3.1424    -0.6845     0.8360
H      6.3402    -2.4640     0.5708
H      4.8861    -0.0935    -0.7769
H      5.6704    -1.4881    -1.6204
H      6.6619    -0.3540    -0.6498
H      6.6801    -0.6187     1.9684
H      5.3330    -1.5553     2.7084
H      5.0005    -0.0168     1.8171
H      5.3303    -4.0156    -0.5424
H      3.7812    -4.6354    -2.2344
H      3.8630    -2.8457    -2.2384
H      2.4407    -3.6974    -1.5080
H      2.6845    -4.9177     0.7019
H      4.0188    -5.9148     0.0280
H      4.2877    -4.9627     1.5324
H     -0.3353    -1.3786     3.3040
H      0.0577    -2.9663     2.6531
H     -1.3331    -2.7623     0.8099
H     -2.3247    -2.3807     2.2459
H     -4.1008    -0.9568     0.2296
H     -4.0814    -2.8232    -1.2814
H     -2.3193    -3.0514    -1.1270
H     -3.4439    -3.3309     0.2856
H     -3.1113     0.6923    -1.3173
H     -3.8931    -0.6395    -2.1240
H     -2.1294    -0.6426    -2.0800
H     -3.6911    -0.2901     2.1082
H     -2.5231     1.2405     3.7381
H     -0.9647     0.6426     3.1332
H     -2.1960    -0.4702     3.8681
H     -3.1682     2.3185     1.9169
H     -2.1709     1.8206     0.5208
H     -3.9353     1.4554     0.5856
68
{"conf": 7, "E": 150.09, "rms": -1.0, "geom": "OH", "total_charge": 0, "CA_charge": 1, "smiles": "C[C:1]#[5N:2]->[Mn+:3]1(<-[3C-:4]#[O+:5])(<-[4H-:6])(<-[6C-:7]#[O+:8])<-[1N@H:9]([CH2:10][CH2:11][N:12]([CH:13]([CH3:14])[CH3:15])[CH:16]([CH3:17])[CH3:18])[CH2:19][CH2:20][2N:21]->1([CH:22]([CH3:23])[CH3:24])[CH:25]([CH3:26])[CH3:27]", "smiles3D": "C([C:1]#[5N:2]->[Mn+:3]1(<-[3C-:4]#[O+:5])(<-[4H-:6])(<-[6C-:7]#[O+:8])<-[1N@@:9]([C:10]([C:11]([N:12]([C:13]([C:14]([H:37])([H:38])[H:39])([C:15]([H:40])([H:41])[H:42])[H:36])[C:16]([C:17]([H:44])([H:45])[H:46])([C:18]([H:47])([H:48])[H:49])[H:43])([H:34])[H:35])([H:32])[H:33])([H:31])[C:19]([H:50])([H:51])[C:20]([H:52])([H:53])[2N:21]->1([C:22]([C:23]([H:55])([H:56])[H:57])([C:24]([H:58])([H:59])[H:60])[H:54])[C:25]([C:26]([H:62])([H:63])[H:64])([C:27]([H:65])([H:66])[H:67])[H:61])([H:28])([H:29])[H:30]", "smiles3Dx": "C([C:1]#[5N:2]->[Mn+:3]1(<-[3C-:4]#[O+:5])(<-[4H-:6])(<-[6C-:7]#[O+:8])<-[1N@@:9]([C:10]([C:11]([N:12]([C:13]([C:14]([H:37])([H:38])[H:39])([C:15]([H:40])([H:41])[H:42])[H:36])[C:16]([C:17]([H:44])([H:45])[H:46])([C:18]([H:47])([H:48])[H:49])[H:43])([H:34])[H:35])([H:32])[H:33])([H:31])[C:19]([H:50])([H:51])[C:20]([H:52])([H:53])[2N:21]->1([C:22]([C:23]([H:55])([H:56])[H:57])([C:24]([H:58])([H:59])[H:60])[H:54])[C:25]([C:26]([H:62])([H:63])[H:64])([C:27]([H:65])([H:66])[H:67])[H:61])([H:28])([H:29])[H:30]", "dummies": []}
C      2.8668     2.9243     2.8470
C      2.0357     2.0527     2.0184
N      1.3415     1.3220     1.3150
Mn     0.0000     0.0000     0.0000
C     -1.6649    -0.9529    -1.2552
O     -2.5490    -1.4434    -1.9131
H     -1.0484     1.5083    -0.1032
C     -1.1397    -0.6888     1.8678
O     -1.7386    -1.0514     2.8496
N      1.2073     0.5533    -1.8393
C      0.4785     1.4442    -2.6408
C      0.6250     2.8980    -2.1518
N      1.8226     3.5329    -2.7520
C      2.6649     4.3619    -1.8414
C      1.8652     5.2317    -0.8479
C      3.6546     3.4630    -1.0983
C      1.5809     4.0881    -4.1137
C      1.0339     5.5256    -4.1098
C      2.8465     3.9769    -4.9725
C      1.4927    -0.6780    -2.4420
C      2.0992    -1.7495    -1.4693
N      1.4462    -1.8720    -0.1482
C      0.6129    -3.1117    -0.0437
C     -0.1312    -3.5802    -1.3310
C      1.3458    -4.3801     0.4902
C      2.4439    -1.7771     0.9459
C      3.4693    -0.6111     0.8407
C      1.8105    -1.7256     2.3607
H      3.1040     3.8505     2.2841
H      2.3189     3.1844     3.7757
H      3.8082     2.3980     3.1064
H      1.9929     0.9366    -1.5779
H     -0.5937     1.1621    -2.5914
H      0.8099     1.3782    -3.7026
H     -0.2920     3.4763    -2.3997
H      0.6966     2.8494    -1.0485
H      3.2920     5.0593    -2.4352
H      1.4825     4.6379     0.0082
H      2.5270     6.0205    -0.4309
H      1.0116     5.7315    -1.3454
H      4.2615     2.8862    -1.8283
H      4.3411     4.0763    -0.4761
H      3.1211     2.7498    -0.4413
H      0.8153     3.4699    -4.6336
H      1.7722     6.2469    -3.7036
H      0.7921     5.8359    -5.1488
H      0.0972     5.5812    -3.5182
H      2.6083     4.2132    -6.0317
H      3.6369     4.6764    -4.6314
H      3.2416     2.9396    -4.9279
H      2.2230    -0.5109    -3.2692
H      0.5657    -1.0788    -2.8919
H      2.0839    -2.7244    -1.9970
H      3.1715    -1.5071    -1.3706
H     -0.1786    -2.8634     0.6892
H     -0.3119    -2.8027    -2.0710
H      0.4420    -4.3641    -1.8737
H     -1.1107    -4.0270    -1.0552
H      0.6707    -5.2628     0.4479
H      2.2358    -4.6012    -0.1367
H      1.6512    -4.3076     1.5506
H      3.0623    -2.6970     0.9054
H      3.1329     0.1836     0.1584
H      4.4342    -0.9908     0.4396
H      3.7168    -0.1655     1.8282
H      1.4170    -0.7276     2.6081
H      0.9930    -2.4496     2.5162
H      2.5901    -1.9615     3.1167
68
{"conf": 8, "E": 158.82, "rms": -1.0, "geom": "OH", "total_charge": 0, "CA_charge": 1, "smiles": "C[C:1]#[5N:2]->[Mn+:3]1(<-[3C-:4]#[O+:5])(<-[4H-:6])(<-[6C-:7]#[O+:8])<-[1N@H:9]([CH2:10][CH2:11][N:12]([CH:13]([CH3:14])[CH3:15])[CH:16]([CH3:17])[CH3:18])[CH2:19][CH2:20][2N:21]->1([CH:22]([CH3:23])[CH3:24])[CH:25]([CH3:26])[CH3:27]", "smiles3D": "C([C:1]#[5N:2]->[Mn+:3]1(<-[3C-:4]#[O+:5])(<-[4H-:6])(<-[6C-:7]#[O+:8])<-[1N@@:9]([C:10]([C:11]([N:12]([C:13]([C:14]([H:37])([H:38])[H:39])([C:15]([H:40])([H:41])[H:42])[H:36])[C:16]([C:17]([H:44])([H:45])[H:46])([C:18]([H:47])([H:48])[H:49])[H:43])([H:34])[H:35])([H:32])[H:33])([H:31])[C:19]([H:50])([H:51])[C:20]([H:52])([H:53])[2N:21]->1([C:22]([C:23]([H:55])([H:56])[H:57])([C:24]([H:58])([H:59])[H:60])[H:54])[C:25]([C:26]([H:62])([H:63])[H:64])([C:27]([H:65])([H:66])[H:67])[H:61])([H:28])([H:29])[H:30]", "smiles3Dx": "C([C:1]#[5N:2]->[Mn+:3]1(<-[3C-:4]#[O+:5])(<-[4H-:6])(<-[6C-:7]#[O+:8])<-[1N@@:9]([C:10]([C:11]([N:12]([C:13]([C:14]([H:37])([H:38])[H:39])([C:15]([H:40])([H:41])[H:42])[H:36])[C:16]([C:17]([H:44])([H:45])[H:46])([C:18]([H:47])([H:48])[H:49])[H:43])([H:34])[H:35])([H:32])[H:33])([H:31])[C:19]([H:50])([H:51])[C:20]([H:52])([H:53])[2N:21]->1([C:22]([C:23]([H:55])([H:56])[H:57])([C:24]([H:58])([H:59])[H:60])[H:54])[C:25]([C:26]([H:62])([H:63])[H:64])([C:27]([H:65])([H:66])[H:67])[H:61])([H:28])([H:29])[H:30]", "dummies": []}
C     -1.7234     4.6357    -0.6486
C     -1.2291     3.2726    -0.4600
N     -0.8171     2.1254    -0.3012
Mn     0.0000     0.0000     0.0000
C      1.1967    -1.9494     0.2491
O      1.8303    -2.9675     0.3792
H      1.6374     0.7889    -0.2851
C     -0.2113    -0.3986    -2.2483
O     -0.3223    -0.6077    -3.4307
N      0.0192     0.5588     2.2161
C      1.2857     0.7260     2.8218
C      2.2781    -0.4317     2.6618
N      3.3423    -0.3861     3.7021
C      4.4020     0.6646     3.5613
C      4.0332     1.9015     4.3864
C      4.7559     1.0514     2.1124
C      3.8418    -1.7419     4.0697
C      4.4373    -1.7575     5.4860
C      4.8229    -2.3203     3.0370
C     -0.8856    -0.3093     2.8324
C     -2.1857    -0.4455     1.9711
N     -2.0361    -1.0534     0.6407
C     -3.2371    -0.7097    -0.1839
C     -3.2694     0.7373    -0.6988
C     -3.5455    -1.6001    -1.4130
C     -1.8068    -2.5116     0.8071
C     -2.9767    -3.2993     1.4655
C     -1.3577    -3.2758    -0.4641
H     -1.4957     5.2397     0.2536
H     -1.2295     5.0892    -1.5324
H     -2.8208     4.6108    -0.8100
H     -0.3709     1.3906     2.2474
H      1.1352     0.9128     3.9116
H      1.7483     1.6364     2.3801
H      1.7060    -1.3709     2.7556
H      2.7151    -0.4226     1.6463
H      5.3550     0.3081     4.0019
H      3.1874     2.4581     3.9388
H      4.9031     2.5901     4.4488
H      3.7567     1.5979     5.4185
H      5.0073     0.1496     1.5171
H      5.6479     1.7138     2.1103
H      3.9302     1.6024     1.6187
H      2.9822    -2.4472     4.1251
H      5.4367    -1.2790     5.5268
H      4.5530    -2.8067     5.8333
H      3.7559    -1.2327     6.1888
H      5.0572    -3.3757     3.2923
H      5.7754    -1.7520     3.0156
H      4.3683    -2.3058     2.0246
H     -0.4359    -1.2999     2.9997
H     -1.1689     0.1064     3.8290
H     -2.5775     0.5793     1.8632
H     -2.9355    -1.0004     2.5689
H     -4.1211    -0.8126     0.4886
H     -2.5168     0.8800    -1.4971
H     -4.2578     0.9469    -1.1626
H     -3.1903     1.4926     0.0993
H     -4.3948    -1.1797    -1.9942
H     -3.9121    -2.5996    -1.1203
H     -2.6897    -1.6534    -2.1115
H     -0.9583    -2.6141     1.5007
H     -2.9649    -3.1736     2.5677
H     -2.8628    -4.3921     1.2967
H     -3.9708    -2.9984     1.0889
H     -2.1713    -3.8359    -0.9649
H     -0.6197    -4.0574    -0.1820
H     -0.8730    -2.6102    -1.1908
68
{"conf": 9, "E": 151.05, "rms": -1.0, "geom": "OH", "total_charge": 0, "CA_charge": 1, "smiles": "C[C:1]#[5N:2]->[Mn+:3]1(<-[3C-:4]#[O+:5])(<-[4H-:6])(<-[6C-:7]#[O+:8])<-[1N@H:9]([CH2:10][CH2:11][N:12]([CH:13]([CH3:14])[CH3:15])[CH:16]([CH3:17])[CH3:18])[CH2:19][CH2:20][2N:21]->1([CH:22]([CH3:23])[CH3:24])[CH:25]([CH3:26])[CH3:27]", "smiles3D": "C([C:1]#[5N:2]->[Mn+:3]1(<-[3C-:4]#[O+:5])(<-[4H-:6])(<-[6C-:7]#[O+:8])<-[1N@@:9]([C:10]([C:11]([N:12]([C:13]([C:14]([H:37])([H:38])[H:39])([C:15]([H:40])([H:41])[H:42])[H:36])[C:16]([C:17]([H:44])([H:45])[H:46])([C:18]([H:47])([H:48])[H:49])[H:43])([H:34])[H:35])([H:32])[H:33])([H:31])[C:19]([H:50])([H:51])[C:20]([H:52])([H:53])[2N:21]->1([C:22]([C:23]([H:55])([H:56])[H:57])([C:24]([H:58])([H:59])[H:60])[H:54])[C:25]([C:26]([H:62])([H:63])[H:64])([C:27]([H:65])([H:66])[H:67])[H:61])([H:28])([H:29])[H:30]", "smiles3Dx": "C([C:1]#[5N:2]->[Mn+:3]1(<-[3C-:4]#[O+:5])(<-[4H-:6])(<-[6C-:7]#[O+:8])<-[1N@@:9]([C:10]([C:11]([N:12]([C:13]([C:14]([H:37])([H:38])[H:39])([C:15]([H:40])([H:41])[H:42])[H:36])[C:16]([C:17]([H:44])([H:45])[H:46])([C:18]([H:47])([H:48])[H:49])[H:43])([H:34])[H:35])([H:32])[H:33])([H:31])[C:19]([H:50])([H:51])[C:20]([H:52])([H:53])[2N:21]->1([C:22]([C:23]([H:55])([H:56])[H:57])([C:24]([H:58])([H:59])[H:60])[H:54])[C:25]([C:26]([H:62])([H:63])[H:64])([C:27]([H:65])([H:66])[H:67])[H:61])([H:28])([H:29])[H:30]", "dummies": []}
C     -0.4597    -3.9489     3.0111
C     -0.3279    -2.7908     2.1281
N     -0.2135    -1.8175     1.3871
Mn     0.0000     0.0000     0.0000
C     -0.0043     1.7461    -1.4930
O     -0.0079     2.6635    -2.2757
H     -1.7466    -0.3238    -0.4691
C      0.5830    -1.4688    -1.6651
O      0.8864    -2.2420    -2.5395
N     -0.6246     1.3428     1.7615
C     -1.1896     2.5836     1.3786
C     -2.6006     2.4322     0.7934
N     -2.9754     3.5448    -0.1271
C     -3.1020     4.8980     0.5083
C     -3.8109     4.8935     1.8748
C     -1.7537     5.6293     0.5627
C     -4.1380     3.2763    -1.0379
C     -4.5090     1.7919    -1.2451
C     -3.8436     3.8932    -2.4140
C      0.5606     1.4615     2.5167
C      1.8042     1.6862     1.6116
N      2.1713     0.5631     0.7460
C      2.6866    -0.5729     1.5455
C      3.1816    -1.7804     0.7383
C      3.7397    -0.2755     2.6532
C      3.0181     1.0822    -0.3682
C      3.0538     0.2673    -1.6777
C      4.4722     1.4039     0.0343
H     -0.9436    -4.7811     2.4598
H      0.5461    -4.2675     3.3540
H     -1.0805    -3.6756     3.8890
H     -1.2409     0.8811     2.2607
H     -0.5416     3.0716     0.6279
H     -1.2563     3.2446     2.2696
H     -2.5482     1.4906     0.2418
H     -3.3531     2.2933     1.5984
H     -3.7308     5.5537    -0.1357
H     -3.1814     4.4398     2.6660
H     -4.0388     5.9367     2.1820
H     -4.7699     4.3382     1.8071
H     -1.1348     5.3107     1.4227
H     -1.1897     5.4605    -0.3792
H     -1.9237     6.7221     0.6720
H     -5.0587     3.7576    -0.6349
H     -5.3817     1.7121    -1.9285
H     -4.8127     1.3224    -0.2856
H     -3.6674     1.2284    -1.7024
H     -3.6465     4.9815    -2.3327
H     -2.9511     3.4106    -2.8669
H     -4.7110     3.7581    -3.0953
H      0.7060     0.5427     3.1203
H      0.4856     2.3146     3.2305
H      1.5692     2.5761     0.9978
H      2.6549     1.9761     2.2563
H      1.8150    -0.9410     2.0909
H      4.1703    -1.5949     0.2751
H      3.3057    -2.6551     1.4131
H      2.4307    -2.0880    -0.0064
H      4.6719     0.1811     2.2879
H      4.0350    -1.2243     3.1512
H      3.3140     0.3397     3.4712
H      2.5843     2.0555    -0.6835
H      2.1131     0.3968    -2.2366
H      3.8218     0.6901    -2.3612
H      3.3011    -0.7968    -1.5799
H      4.5110     2.0058     0.9624
H      4.9477     2.0276    -0.7533
H      5.0866     0.4874     0.1296
68
{"conf": 10, "E": 165.05, "rms": -1.0, "geom": "OH", "total_charge": 0, "CA_charge": 1, "smiles": "C[C:1]#[5N:2]->[Mn+:3]1(<-[3C-:4]#[O+:5])(<-[4H-:6])(<-[6C-:7]#[O+:8])<-[1N@H:9]([CH2:10][CH2:11][N:12]([CH:13]([CH3:14])[CH3:15])[CH:16]([CH3:17])[CH3:18])[CH2:19][CH2:20][2N:21]->1([CH:22]([CH3:23])[CH3:24])[CH:25]([CH3:26])[CH3:27]", "smiles3D": "C([C:1]#[5N:2]->[Mn+:3]1(<-[3C-:4]#[O+:5])(<-[4H-:6])(<-[6C-:7]#[O+:8])<-[1N@@:9]([C:10]([C:11]([N:12]([C:13]([C:14]([H:37])([H:38])[H:39])([C:15]([H:40])([H:41])[H:42])[H:36])[C:16]([C:17]([H:44])([H:45])[H:46])([C:18]([H:47])([H:48])[H:49])[H:43])([H:34])[H:35])([H:32])[H:33])([H:31])[C:19]([H:50])([H:51])[C:20]([H:52])([H:53])[2N:21]->1([C:22]([C:23]([H:55])([H:56])[H:57])([C:24]([H:58])([H:59])[H:60])[H:54])[C:25]([C:26]([H:62])([H:63])[H:64])([C:27]([H:65])([H:66])[H:67])[H:61])([H:28])([H:29])[H:30]", "smiles3Dx": "C([C:1]#[5N:2]->[Mn+:3]1(<-[3C-:4]#[O+:5])(<-[4H-:6])(<-[6C-:7]#[O+:8])<-[1N@@:9]([C:10]([C:11]([N:12]([C:13]([C:14]([H:37])([H:38])[H:39])([C:15]([H:40])([H:41])[H:42])[H:36])[C:16]([C:17]([H:44])([H:45])[H:46])([C:18]([H:47])([H:48])[H:49])[H:43])([H:34])[H:35])([H:32])[H:33])([H:31])[C:19]([H:50])([H:51])[C:20]([H:52])([H:53])[2N:21]->1([C:22]([C:23]([H:55])([H:56])[H:57])([C:24]([H:58])([H:59])[H:60])[H:54])[C:25]([C:26]([H:62])([H:63])[H:64])([C:27]([H:65])([H:66])[H:67])[H:61])([H:28])([H:29])[H:30]", "dummies": []}
C     -0.0719     4.9844     0.1248
C     -0.0441     3.5228     0.1051
N     -0.0164     2.2941     0.0891
Mn     0.0000     0.0000     0.0000
C     -0.2123    -2.2282    -0.5172
O     -0.3269    -3.3956    -0.7976
H     -1.2245     0.2328    -1.3473
C     -1.7157    -0.0989     1.5186
O     -2.6189    -0.1505     2.3159
N      1.7867     0.1194    -1.3813
C      1.4147    -0.0886    -2.7239
C      0.8248     1.1754    -3.3781
N      0.7100     0.9796    -4.8517
C     -0.7156     0.9013    -5.3074
C     -0.8674     0.8434    -6.8432
C     -1.3929    -0.3569    -4.7304
C      1.5882     1.9001    -5.6397
C      3.0767     1.6790    -5.3201
C      1.2032     3.3867    -5.5000
C      2.7125    -0.8184    -0.8799
C      2.7655    -1.0259     0.6838
N      1.7599    -0.3514     1.5336
C      1.4412    -1.2855     2.6759
C      0.7872    -0.6925     3.9487
C      0.5993    -2.5267     2.3005
C      2.3082     0.9396     2.0352
C      3.1305     1.8090     1.0354
C      1.2358     1.8725     2.6594
H      0.0128     5.3693    -0.9122
H     -1.0264     5.3300     0.5720
H      0.7783     5.3608     0.7301
H      2.1503     0.9448    -1.3023
H      0.6603    -0.9002    -2.7648
H      2.3050    -0.4054    -3.3165
H      1.4763     2.0305    -3.1171
H     -0.1476     1.4293    -2.9110
H     -1.2789     1.7916    -4.9480
H     -1.9186     0.6228    -7.1278
H     -0.2141     0.0525    -7.2704
H     -0.6279     1.8228    -7.3062
H     -0.8028    -1.2633    -4.9850
H     -2.4214    -0.4740    -5.1343
H     -1.4970    -0.2918    -3.6312
H      1.5205     1.6415    -6.7155
H      3.3215     0.5980    -5.3890
H      3.3501     2.0478    -4.3106
H      3.7055     2.2211    -6.0588
H      1.8002     3.9936    -6.2135
H      1.3989     3.7747    -4.4803
H      0.1327     3.5442    -5.7407
H      3.7328    -0.5224    -1.2244
H      2.4884    -1.8121    -1.3367
H      3.7855    -0.7541     1.0342
H      2.7127    -2.1204     0.8270
H      2.4269    -1.6806     3.0251
H      1.5013    -0.0593     4.5084
H     -0.1661    -0.1760     3.7383
H      0.5449    -1.5009     4.6721
H      1.0440    -3.1528     1.5093
H     -0.4393    -2.2533     2.0509
H      0.5383    -3.2136     3.1723
H      3.0210     0.6754     2.8519
H      3.9502     1.2868     0.5113
H      3.6334     2.6192     1.6070
H      2.4902     2.3173     0.2967
H      1.3267     2.9261     2.3222
H      0.2173     1.5276     2.4215
H      1.3547     1.9522     3.7580
68
{"conf": 11, "E": 150.46, "rms": -1.0, "geom": "OH", "total_charge": 0, "CA_charge": 1, "smiles": "C[C:1]#[5N:2]->[Mn+:3]1(<-[3C-:4]#[O+:5])(<-[4H-:6])(<-[6C-:7]#[O+:8])<-[1N@H:9]([CH2:10][CH2:11][N:12]([CH:13]([CH3:14])[CH3:15])[CH:16]([CH3:17])[CH3:18])[CH2:19][CH2:20][2N:21]->1([CH:22]([CH3:23])[CH3:24])[CH:25]([CH3:26])[CH3:27]", "smiles3D": "C([C:1]#[5N:2]->[Mn+:3]1(<-[3C-:4]#[O+:5])(<-[4H-:6])(<-[6C-:7]#[O+:8])<-[1N@@:9]([C:10]([C:11]([N:12]([C:13]([C:14]([H:37])([H:38])[H:39])([C:15]([H:40])([H:41])[H:42])[H:36])[C:16]([C:17]([H:44])([H:45])[H:46])([C:18]([H:47])([H:48])[H:49])[H:43])([H:34])[H:35])([H:32])[H:33])([H:31])[C:19]([H:50])([H:51])[C:20]([H:52])([H:53])[2N:21]->1([C:22]([C:23]([H:55])([H:56])[H:57])([C:24]([H:58])([H:59])[H:60])[H:54])[C:25]([C:26]([H:62])([H:63])[H:64])([C:27]([H:65])([H:66])[H:67])[H:61])([H:28])([H:29])[H:30]", "smiles3Dx": "C([C:1]#[5N:2]->[Mn+:3]1(<-[3C-:4]#[O+:5])(<-[4H-:6])(<-[6C-:7]#[O+:8])<-[1N@@:9]([C:10]([C:11]([N:12]([C:13]([C:14]([H:37])([H:38])[H:39])([C:15]([H:40])([H:41])[H:42])[H:36])[C:16]([C:17]([H:44])([H:45])[H:46])([C:18]([H:47])([H:48])[H:49])[H:43])([H:34])[H:35])([H:32])[H:33])([H:31])[C:19]([H:50])([H:51])[C:20]([H:52])([H:53])[2N:21]->1([C:22]([C:23]([H:55])([H:56])[H:57])([C:24]([H:58])([H:59])[H:60])[H:54])[C:25]([C:26]([H:62])([H:63])[H:64])([C:27]([H:65])([H:66])[H:67])[H:61])([H:28])([H:29])[H:30]", "dummies": []}
C     -3.1018     1.5228     3.5939
C     -2.1955     1.0697     2.5397
N     -1.4362     0.6845     1.6534
Mn     0.0000     0.0000     0.0000
C      1.5753    -0.4169    -1.6223
O      2.4023    -0.6350    -2.4725
H      0.8867     1.5854     0.2907
C     -1.2812     1.1007    -1.5556
O     -1.9528     1.6812    -2.3720
N      1.2106    -0.9703     1.6538
C      2.5348    -1.1947     1.2415
C      3.5150    -1.3905     2.4135
N      4.8530    -1.7713     1.8933
C      5.9209    -0.7338     1.9369
C      6.3905    -0.4037     3.3633
C      5.5061     0.5381     1.1831
C      5.3121    -3.1618     2.1683
C      5.1538    -3.6028     3.6400
C      4.5951    -4.1414     1.2343
C      0.4399    -2.0902     2.0100
C     -0.0831    -2.9085     0.7981
N     -0.9068    -2.1905    -0.1963
C     -2.3732    -2.2495     0.0811
C     -2.8206    -2.3993     1.5625
C     -3.1767    -1.0648    -0.4962
C     -0.5600    -2.7814    -1.5232
C     -1.1721    -2.1122    -2.7603
C     -0.8308    -4.3132    -1.6539
H     -3.8725     0.7459     3.7761
H     -3.5939     2.4657     3.2784
H     -2.5262     1.6989     4.5258
H      1.2181    -0.3803     2.3568
H      2.8571    -0.3030     0.6679
H      2.5931    -2.0738     0.5691
H      3.1056    -2.1553     3.0942
H      3.5534    -0.4535     3.0048
H      6.8089    -1.1154     1.3847
H      7.0906     0.4588     3.3451
H      5.5428    -0.1483     4.0302
H      6.9503    -1.2612     3.7888
H      5.1560     0.2760     0.1623
H      6.3779     1.2190     1.0793
H      4.7039     1.0869     1.7185
H      6.3948    -3.2485     1.9243
H      5.3513    -2.7711     4.3426
H      4.1345    -3.9937     3.8446
H      5.8705    -4.4221     3.8617
H      3.5079    -4.1787     1.4584
H      4.7322    -3.8256     0.1782
H      5.0174    -5.1621     1.3535
H      1.0365    -2.7707     2.6553
H     -0.4234    -1.7444     2.6073
H      0.8262    -3.3332     0.3225
H     -0.6412    -3.7796     1.1900
H     -2.7649    -3.1516    -0.4240
H     -2.5245    -1.5418     2.1822
H     -3.9304    -2.4429     1.6098
H     -2.4960    -3.3445     2.0356
H     -2.9954    -0.8588    -1.5554
H     -3.0261    -0.1368     0.0718
H     -4.2624    -1.2950    -0.4331
H      0.5344    -2.6593    -1.6422
H     -2.2448    -2.3673    -2.8824
H     -0.6592    -2.4921    -3.6705
H     -1.0044    -1.0294    -2.7567
H     -0.4791    -4.8999    -0.7847
H     -1.9021    -4.5437    -1.8253
H     -0.2790    -4.7047    -2.5357
68
{"conf": 12, "E": 153.17, "rms": -1.0, "geom": "OH", "total_charge": 0, "CA_charge": 1, "smiles": "C[C:1]#[5N:2]->[Mn+:3]1(<-[3C-:4]#[O+:5])(<-[4H-:6])(<-[6C-:7]#[O+:8])<-[1N@H:9]([CH2:10][CH2:11][N:12]([CH:13]([CH3:14])[CH3:15])[CH:16]([CH3:17])[CH3:18])[CH2:19][CH2:20][2N:21]->1([CH:22]([CH3:23])[CH3:24])[CH:25]([CH3:26])[CH3:27]", "smiles3D": "C([C:1]#[5N:2]->[Mn+:3]1(<-[3C-:4]#[O+:5])(<-[4H-:6])(<-[6C-:7]#[O+:8])<-[1N@@:9]([C:10]([C:11]([N:12]([C:13]([C:14]([H:37])([H:38])[H:39])([C:15]([H:40])([H:41])[H:42])[H:36])[C:16]([C:17]([H:44])([H:45])[H:46])([C:18]([H:47])([H:48])[H:49])[H:43])([H:34])[H:35])([H:32])[H:33])([H:31])[C:19]([H:50])([H:51])[C:20]([H:52])([H:53])[2N:21]->1([C:22]([C:23]([H:55])([H:56])[H:57])([C:24]([H:58])([H:59])[H:60])[H:54])[C:25]([C:26]([H:62])([H:63])[H:64])([C:27]([H:65])([H:66])[H:67])[H:61])([H:28])([H:29])[H:30]", "smiles3Dx": "C([C:1]#[5N:2]->[Mn+:3]1(<-[3C-:4]#[O+:5])(<-[4H-:6])(<-[6C-:7]#[O+:8])<-[1N@@:9]([C:10]([C:11]([N:12]([C:13]([C:14]([H:37])([H:38])[H:39])([C:15]([H:40])([H:41])[H:42])[H:36])[C:16]([C:17]([H:44])([H:45])[H:46])([C:18]([H:47])([H:48])[H:49])[H:43])([H:34])[H:35])([H:32])[H:33])([H:31])[C:19]([H:50])([H:51])[C:20]([H:52])([H:53])[2N:21]->1([C:22]([C:23]([H:55])([H:56])[H:57])([C:24]([H:58])([H:59])[H:60])[H:54])[C:25]([C:26]([H:62])([H:63])[H:64])([C:27]([H:65])([H:66])[H:67])[H:61])([H:28])([H:29])[H:30]", "dummies": []}
C      4.0937    -2.8368     0.3041
C      2.8984    -2.0000     0.2082
N      1.8958    -1.2939     0.1262
Mn     0.0000     0.0000     0.0000
C     -2.0982     0.9353     0.0758
O     -3.2021     1.4192     0.1177
H     -0.8660    -1.5546     0.4675
C     -0.3266    -0.5448    -2.2117
O     -0.4974    -0.8295    -3.3709
N      0.4361     0.4709     2.1793
C     -0.7560     0.3952     2.9175
C     -0.5160     0.2615     4.4320
N     -1.7539     0.5571     5.2027
C     -1.5300     1.2178     6.5188
C     -1.0073     2.6522     6.3436
C     -0.6200     0.3986     7.4478
C     -2.8196    -0.4941     5.2348
C     -3.8897    -0.1809     4.1847
C     -2.3185    -1.9441     5.0937
C      1.1360     1.7037     2.2422
C      1.8615     2.1416     0.9201
N      1.1405     2.0507    -0.3398
C      2.0977     2.0107    -1.4901
C      2.8038     0.6728    -1.7301
C      3.2201     3.0963    -1.4377
C      0.2132     3.1972    -0.5643
C     -0.5828     3.7391     0.6433
C     -0.7705     2.9387    -1.7317
H      4.9199    -2.3662    -0.2676
H      4.3903    -2.9370     1.3684
H      3.8773    -3.8403    -0.1163
H      0.9954    -0.1970     2.4686
H     -1.3101    -0.4962     2.5639
H     -1.3859     1.2904     2.7296
H     -0.0968    -0.7354     4.6754
H      0.2840     0.9781     4.6905
H     -2.5062     1.3405     7.0398
H     -1.5891     3.1748     5.5546
H     -1.1281     3.2147     7.2942
H      0.0690     2.6759     6.0765
H     -1.0502    -0.6099     7.6142
H     -0.5386     0.9016     8.4349
H      0.4009     0.2932     7.0255
H     -3.3554    -0.4713     6.2103
H     -3.5017    -0.3067     3.1551
H     -4.2420     0.8655     4.3069
H     -4.7612    -0.8580     4.3136
H     -1.5405    -2.1637     5.8534
H     -1.9157    -2.1443     4.0802
H     -3.1607    -2.6485     5.2643
H      0.4694     2.5141     2.5794
H      1.9242     1.6072     3.0282
H      2.2106     3.1900     1.0606
H      2.7661     1.5049     0.8522
H      1.5223     2.2031    -2.4194
H      3.4856     0.4051    -0.9007
H      2.0920    -0.1266    -1.9590
H      3.4390     0.7484    -2.6394
H      3.9747     2.8606    -0.6579
H      2.8590     4.1237    -1.2580
H      3.7539     3.1252    -2.4122
H      0.8263     4.0599    -0.8815
H      0.0947     4.2682     1.3445
H     -1.1582     2.9659     1.1685
H     -1.3011     4.5206     0.3134
H     -0.7953     1.8759    -1.9911
H     -0.4396     3.4897    -2.6385
H     -1.8100     3.2696    -1.5212
68
{"conf": 13, "E": 157.17, "rms": -1.0, "geom": "OH", "total_charge": 0, "CA_charge": 1, "smiles": "C[C:1]#[5N:2]->[Mn+:3]1(<-[3C-:4]#[O+:5])(<-[4H-:6])(<-[6C-:7]#[O+:8])<-[1N@H:9]([CH2:10][CH2:11][N:12]([CH:13]([CH3:14])[CH3:15])[CH:16]([CH3:17])[CH3:18])[CH2:19][CH2:20][2N:21]->1([CH:22]([CH3:23])[CH3:24])[CH:25]([CH3:26])[CH3:27]", "smiles3D": "C([C:1]#[5N:2]->[Mn+:3]1(<-[3C-:4]#[O+:5])(<-[4H-:6])(<-[6C-:7]#[O+:8])<-[1N@@:9]([C:10]([C:11]([N:12]([C:13]([C:14]([H:37])([H:38])[H:39])([C:15]([H:40])([H:41])[H:42])[H:36])[C:16]([C:17]([H:44])([H:45])[H:46])([C:18]([H:47])([H:48])[H:49])[H:43])([H:34])[H:35])([H:32])[H:33])([H:31])[C:19]([H:50])([H:51])[C:20]([H:52])([H:53])[2N:21]->1([C:22]([C:23]([H:55])([H:56])[H:57])([C:24]([H:58])([H:59])[H:60])[H:54])[C:25]([C:26]([H:62])([H:63])[H:64])([C:27]([H:65])([H:66])[H:67])[H:61])([H:28])([H:29])[H:30]", "smiles3Dx": "C([C:1]#[5N:2]->[Mn+:3]1(<-[3C-:4]#[O+:5])(<-[4H-:6])(<-[6C-:7]#[O+:8])<-[1N@@:9]([C:10]([C:11]([N:12]([C:13]([C:14]([H:37])([H:38])[H:39])([C:15]([H:40])([H:41])[H:42])[H:36])[C:16]([C:17]([H:44])([H:45])[H:46])([C:18]([H:47])([H:48])[H:49])[H:43])([H:34])[H:35])([H:32])[H:33])([H:31])[C:19]([H:50])([H:51])[C:20]([H:52])([H:53])[2N:21]->1([C:22]([C:23]([H:55])([H:56])[H:57])([C:24]([H:58])([H:59])[H:60])[H:54])[C:25]([C:26]([H:62])([H:63])[H:64])([C:27]([H:65])([H:66])[H:67])[H:61])([H:28])([H:29])[H:30]", "dummies": []}
C      3.0009     3.6750     1.5367
C      2.1151     2.5958     1.1033
N      1.3765     1.6854     0.7348
Mn     0.0000     0.0000     0.0000
C     -1.4190    -1.5146    -0.9886
O     -2.1626    -2.3098    -1.5072
H     -0.5322     1.1746    -1.3095
C     -1.7363     0.7571     1.2881
O     -2.6527     1.1601     1.9607
N      1.7567    -0.7283    -1.2391
C      1.4778    -0.5811    -2.6171
C      1.8251     0.8258    -3.1413
N      3.2948     1.0181    -3.1528
C      3.9486     0.5189    -4.4007
C      4.2005     1.5879    -5.4705
C      5.2179    -0.2814    -4.0843
C      3.7345     2.2794    -2.4847
C      5.2285     2.2985    -2.1468
C      3.2971     3.5688    -3.2070
C      2.0804    -2.0409    -0.8026
C      1.2999    -2.5822     0.4472
N      0.7747    -1.6631     1.4618
C     -0.3811    -2.3312     2.1408
C     -0.9528    -1.6630     3.4145
C     -0.1306    -3.8279     2.5189
C      1.8007    -1.2032     2.4216
C      3.2292    -1.0014     1.8650
C      1.4028     0.0941     3.1680
H      2.3971     4.4949     1.9767
H      3.5682     4.0591     0.6639
H      3.7096     3.2870     2.2969
H      2.4594    -0.1858    -1.0280
H      2.0458    -1.3250    -3.2207
H      0.3959    -0.7585    -2.7769
H      1.3226     1.5675    -2.4880
H      1.4007     0.9645    -4.1606
H      3.2740    -0.2221    -4.8877
H      5.0427     2.2521    -5.1954
H      3.2794     2.1808    -5.6487
H      4.4720     1.0955    -6.4288
H      6.0826     0.3740    -3.8659
H      5.0388    -0.9518    -3.2167
H      5.4924    -0.9115    -4.9576
H      3.2349     2.3052    -1.4915
H      5.5250     1.3411    -1.6686
H      5.4370     3.1179    -1.4255
H      5.8491     2.4824    -3.0454
H      4.0063     3.8639    -4.0041
H      3.2680     4.4061    -2.4772
H      2.2825     3.4661    -3.6432
H      3.1723    -2.0897    -0.5875
H      1.8955    -2.7682    -1.6275
H      1.9520    -3.3332     0.9491
H      0.4401    -3.1407     0.0168
H     -1.2065    -2.3238     1.4043
H     -1.1698    -0.5952     3.3066
H     -0.2914    -1.8312     4.2896
H     -1.9295    -2.1311     3.6645
H     -0.9627    -4.2239     3.1405
H     -0.0970    -4.4929     1.6331
H      0.8076    -3.9483     3.0963
H      1.8962    -1.9969     3.1943
H      3.6846    -1.9641     1.5612
H      3.2441    -0.2657     1.0415
H      3.8996    -0.6189     2.6650
H      2.2183     0.8469     3.2071
H      0.5307     0.5720     2.7003
H      1.1660    -0.1189     4.2306
68
{"conf": 14, "E": 139.93, "rms": -1.0, "geom": "OH", "total_charge": 0, "CA_charge": 1, "smiles": "C[C:1]#[5N:2]->[Mn+:3]1(<-[3C-:4]#[O+:5])(<-[4H-:6])(<-[6C-:7]#[O+:8])<-[1N@H:9]([CH2:10][CH2:11][N:12]([CH:13]([CH3:14])[CH3:15])[CH:16]([CH3:17])[CH3:18])[CH2:19][CH2:20][2N:21]->1([CH:22]([CH3:23])[CH3:24])[CH:25]([CH3:26])[CH3:27]", "smiles3D": "C([C:1]#[5N:2]->[Mn+:3]1(<-[3C-:4]#[O+:5])(<-[4H-:6])(<-[6C-:7]#[O+:8])<-[1N@@:9]([C:10]([C:11]([N:12]([C:13]([C:14]([H:37])([H:38])[H:39])([C:15]([H:40])([H:41])[H:42])[H:36])[C:16]([C:17]([H:44])([H:45])[H:46])([C:18]([H:47])([H:48])[H:49])[H:43])([H:34])[H:35])([H:32])[H:33])([H:31])[C:19]([H:50])([H:51])[C:20]([H:52])([H:53])[2N:21]->1([C:22]([C:23]([H:55])([H:56])[H:57])([C:24]([H:58])([H:59])[H:60])[H:54])[C:25]([C:26]([H:62])([H:63])[H:64])([C:27]([H:65])([H:66])[H:67])[H:61])([H:28])([H:29])[H:30]", "smiles3Dx": "C([C:1]#[5N:2]->[Mn+:3]1(<-[3C-:4]#[O+:5])(<-[4H-:6])(<-[6C-:7]#[O+:8])<-[1N@@:9]([C:10]([C:11]([N:12]([C:13]([C:14]([H:37])([H:38])[H:39])([C:15]([H:40])([H:41])[H:42])[H:36])[C:16]([C:17]([H:44])([H:45])[H:46])([C:18]([H:47])([H:48])[H:49])[H:43])([H:34])[H:35])([H:32])[H:33])([H:31])[C:19]([H:50])([H:51])[C:20]([H:52])([H:53])[2N:21]->1([C:22]([C:23]([H:55])([H:56])[H:57])([C:24]([H:58])([H:59])[H:60])[H:54])[C:25]([C:26]([H:62])([H:63])[H:64])([C:27]([H:65])([H:66])[H:67])[H:61])([H:28])([H:29])[H:30]", "dummies": []}
C     -2.5708     2.0025     3.7762
C     -1.8160     1.4061     2.6756
N     -1.1779     0.9107     1.7497
Mn     0.0000     0.0000     0.0000
C      0.9127    -0.7668    -1.9714
O      1.3905    -1.1666    -3.0039
H     -1.3999     0.5643    -1.0508
C     -1.0653    -1.9953     0.3812
O     -1.6245    -3.0445     0.5826
N      1.1647     1.9483    -0.2096
C      0.8278     2.5933    -1.4127
C     -0.5327     3.3149    -1.3142
N     -0.3452     4.7315    -0.9213
C     -1.2933     5.2717     0.0955
C     -0.7969     4.9151     1.4981
C     -2.7573     4.8202    -0.0953
C     -0.0183     5.6280    -2.0656
C     -1.2550     6.1789    -2.7949
C      0.9106     6.7612    -1.6131
C      2.5505     1.6367    -0.0421
C      2.8753     0.1648     0.4076
N      1.9057    -0.4875     1.2560
C      1.7207     0.2343     2.5233
C      0.8082    -0.4875     3.5449
C      3.0007     0.7100     3.2699
C      2.1136    -1.9497     1.3961
C      3.3715    -2.3368     2.2128
C      2.1628    -2.7639     0.0835
H     -3.4548     1.3719     4.0031
H     -1.9225     2.0694     4.6740
H     -2.9054     3.0195     3.4848
H      0.9141     2.4884     0.4855
H      1.6125     3.3358    -1.6865
H      0.7693     1.8351    -2.2182
H     -1.1299     2.7643    -0.5639
H     -1.0730     3.2452    -2.2838
H     -1.2979     6.3811     0.0575
H     -0.7895     3.8174     1.6463
H      0.2358     5.2986     1.6407
H     -1.4526     5.3752     2.2681
H     -3.4282     5.4840     0.4906
H     -2.9220     3.7839     0.2668
H     -3.0635     4.8791    -1.1576
H      0.5597     5.0570    -2.8267
H     -1.8506     6.8519    -2.1445
H     -0.9350     6.7616    -3.6850
H     -1.8951     5.3467    -3.1530
H      1.3006     7.3082    -2.4979
H      1.7744     6.3401    -1.0559
H      0.3838     7.4882    -0.9616
H      2.9826     2.3352     0.7110
H      3.1002     1.8135    -0.9966
H      3.8696     0.1671     0.8993
H      2.9853    -0.4178    -0.5181
H      1.1864     1.1577     2.2429
H     -0.0712    -0.9424     3.0491
H      1.3480    -1.2783     4.1018
H      0.4311     0.2427     4.2930
H      3.7306    -0.0882     3.4715
H      2.7230     1.1577     4.2484
H      3.5207     1.5146     2.7174
H      1.2410    -2.3497     1.9461
H      3.5802    -3.4252     2.1298
H      4.2746    -1.8043     1.8569
H      3.2223    -2.1722     3.2946
H      2.2221    -3.8473     0.3247
H      1.2345    -2.6738    -0.4898
H      3.0517    -2.5402    -0.5397
68
{"conf": 15, "E": 176.25, "rms": -1.0, "geom": "OH", "total_charge": 0, "CA_charge": 1, "smiles": "C[C:1]#[5N:2]->[Mn+:3]1(<-[3C-:4]#[O+:5])(<-[4H-:6])(<-[6C-:7]#[O+:8])<-[1N@H:9]([CH2:10][CH2:11][N:12]([CH:13]([CH3:14])[CH3:15])[CH:16]([CH3:17])[CH3:18])[CH2:19][CH2:20][2N:21]->1([CH:22]([CH3:23])[CH3:24])[CH:25]([CH3:26])[CH3:27]", "smiles3D": "C([C:1]#[5N:2]->[Mn+:3]1(<-[3C-:4]#[O+:5])(<-[4H-:6])(<-[6C-:7]#[O+:8])<-[1N@@:9]([C:10]([C:11]([N:12]([C:13]([C:14]([H:37])([H:38])[H:39])([C:15]([H:40])([H:41])[H:42])[H:36])[C:16]([C:17]([H:44])([H:45])[H:46])([C:18]([H:47])([H:48])[H:49])[H:43])([H:34])[H:35])([H:32])[H:33])([H:31])[C:19]([H:50])([H:51])[C:20]([H:52])([H:53])[2N:21]->1([C:22]([C:23]([H:55])([H:56])[H:57])([C:24]([H:58])([H:59])[H:60])[H:54])[C:25]([C:26]([H:62])([H:63])[H:64])([C:27]([H:65])([H:66])[H:67])[H:61])([H:28])([H:29])[H:30]", "smiles3Dx": "C([C:1]#[5N:2]->[Mn+:3]1(<-[3C-:4]#[O+:5])(<-[4H-:6])(<-[6C-:7]#[O+:8])<-[1N@@:9]([C:10]([C:11]([N:12]([C:13]([C:14]([H:37])([H:38])[H:39])([C:15]([H:40])([H:41])[H:42])[H:36])[C:16]([C:17]([H:44])([H:45])[H:46])([C:18]([H:47])([H:48])[H:49])[H:43])([H:34])[H:35])([H:32])[H:33])([H:31])[C:19]([H:50])([H:51])[C:20]([H:52])([H:53])[2N:21]->1([C:22]([C:23]([H:55])([H:56])[H:57])([C:24]([H:58])([H:59])[H:60])[H:54])[C:25]([C:26]([H:62])([H:63])[H:64])([C:27]([H:65])([H:66])[H:67])[H:61])([H:28])([H:29])[H:30]", "dummies": []}
C      3.1203    -0.1467    -3.8967
C      2.2146    -0.0947    -2.7499
N      1.4556    -0.0487    -1.7837
Mn     0.0000     0.0000     0.0000
C     -1.7564    -0.3417     1.4294
O     -2.6957    -0.5271     2.1630
H     -0.9473    -1.1439    -1.0856
C     -1.0703     1.7698    -0.9913
O     -1.6333     2.6986    -1.5154
N      1.2759    -1.7206     0.7879
C      0.5164    -2.8217     1.2749
C      0.1086    -2.8464     2.7664
N     -0.5592    -4.1310     3.0831
C     -2.0097    -4.1638     2.7437
C     -2.9218    -3.6464     3.8675
C     -2.4252    -5.5702     2.2957
C     -0.1556    -4.7896     4.3586
C      1.1520    -5.5575     4.1459
C     -0.0298    -3.8260     5.5590
C      2.2659    -1.1170     1.5940
C      1.6994     0.0594     2.4201
N      1.2285     1.2241     1.6768
C      0.3773     2.0948     2.5733
C     -0.3224     1.4903     3.8253
C     -0.6777     2.8775     1.7823
C      2.3211     2.1104     1.1461
C      2.7319     1.8822    -0.2886
C      3.6084     2.1616     2.0089
H      2.5715     0.1467    -4.8150
H      3.5114    -1.1783    -4.0124
H      3.9653     0.5529    -3.7310
H      1.7114    -2.0375     0.0439
H      1.0917    -3.7589     1.0738
H     -0.4074    -2.8595     0.6618
H     -0.5652    -2.0092     3.0202
H      1.0255    -2.7346     3.3703
H     -2.1997    -3.5071     1.8671
H     -2.6354    -2.6133     4.1525
H     -3.9734    -3.6150     3.5107
H     -2.8850    -4.3034     4.7608
H     -2.4246    -6.2874     3.1419
H     -1.7279    -5.9375     1.5130
H     -3.4491    -5.5441     1.8648
H     -0.9082    -5.5544     4.6431
H      1.0300    -6.2832     3.3138
H      1.9838    -4.8663     3.8943
H      1.4207    -6.1206     5.0653
H     -0.0272    -4.4109     6.5034
H      0.9157    -3.2456     5.5287
H     -0.8769    -3.1156     5.6024
H      3.0896    -0.7371     0.9585
H      2.7055    -1.8684     2.2855
H      0.8515    -0.3703     2.9492
H      2.4406     0.3433     3.1920
H      1.0531     2.8644     3.0172
H     -0.9116     2.2754     4.3469
H      0.4319     1.1443     4.5640
H     -1.0134     0.6668     3.5989
H     -0.2406     3.3404     0.8785
H     -1.5416     2.2420     1.5189
H     -1.0680     3.7125     2.4035
H      1.9426     3.1582     1.1367
H      1.8579     2.0912    -0.9340
H      3.4911     2.6371    -0.5892
H      3.2101     0.8994    -0.4281
H      4.1796     1.2113     1.9505
H      3.3651     2.3929     3.0665
H      4.2757     2.9759     1.6521
68
{"conf": 16, "E": 158.88, "rms": -1.0, "geom": "OH", "total_charge": 0, "CA_charge": 1, "smiles": "C[C:1]#[5N:2]->[Mn+:3]1(<-[3C-:4]#[O+:5])(<-[4H-:6])(<-[6C-:7]#[O+:8])<-[1N@H:9]([CH2:10][CH2:11][N:12]([CH:13]([CH3:14])[CH3:15])[CH:16]([CH3:17])[CH3:18])[CH2:19][CH2:20][2N:21]->1([CH:22]([CH3:23])[CH3:24])[CH:25]([CH3:26])[CH3:27]", "smiles3D": "C([C:1]#[5N:2]->[Mn+:3]1(<-[3C-:4]#[O+:5])(<-[4H-:6])(<-[6C-:7]#[O+:8])<-[1N@@:9]([C:10]([C:11]([N:12]([C:13]([C:14]([H:37])([H:38])[H:39])([C:15]([H:40])([H:41])[H:42])[H:36])[C:16]([C:17]([H:44])([H:45])[H:46])([C:18]([H:47])([H:48])[H:49])[H:43])([H:34])[H:35])([H:32])[H:33])([H:31])[C:19]([H:50])([H:51])[C:20]([H:52])([H:53])[2N:21]->1([C:22]([C:23]([H:55])([H:56])[H:57])([C:24]([H:58])([H:59])[H:60])[H:54])[C:25]([C:26]([H:62])([H:63])[H:64])([C:27]([H:65])([H:66])[H:67])[H:61])([H:28])([H:29])[H:30]", "smiles3Dx": "C([C:1]#[5N:2]->[Mn+:3]1(<-[3C-:4]#[O+:5])(<-[4H-:6])(<-[6C-:7]#[O+:8])<-[1N@@:9]([C:10]([C:11]([N:12]([C:13]([C:14]([H:37])([H:38])[H:39])([C:15]([H:40])([H:41])[H:42])[H:36])[C:16]([C:17]([H:44])([H:45])[H:46])([C:18]([H:47])([H:48])[H:49])[H:43])([H:34])[H:35])([H:32])[H:33])([H:31])[C:19]([H:50])([H:51])[C:20]([H:52])([H:53])[2N:21]->1([C:22]([C:23]([H:55])([H:56])[H:57])([C:24]([H:58])([H:59])[H:60])[H:54])[C:25]([C:26]([H:62])([H:63])[H:64])([C:27]([H:65])([H:66])[H:67])[H:61])([H:28])([H:29])[H:30]", "dummies": []}
C      3.1929    -0.2989    -3.8209
C      2.2531    -0.2211    -2.7035
N      1.4600    -0.1583    -1.7663
Mn     0.0000     0.0000     0.0000
C     -1.1119     0.4025     1.9777
O     -1.6926     0.6098     3.0141
H      1.2982     1.0870     0.7189
C      1.0000    -1.8487     0.9182
O      1.5253    -2.8214     1.4000
N     -0.9269     1.7204    -1.1512
C     -1.8682     2.4645    -0.4141
C     -1.1882     3.4873     0.5414
N     -1.9912     4.7092     0.8382
C     -2.4124     5.5467    -0.3318
C     -2.7556     6.9876     0.1075
C     -1.3119     5.6464    -1.4135
C     -3.0021     4.5702     1.9304
C     -2.3232     4.4108     3.2983
C     -4.0367     3.4610     1.6910
C     -1.4331     1.0597    -2.2856
C     -2.3243    -0.1844    -1.9861
N     -1.8223    -1.1591    -0.9963
C     -1.3541    -2.4437    -1.5599
C     -2.4628    -3.3623    -2.1435
C     -0.2454    -2.3246    -2.6253
C     -2.8372    -1.3450     0.0645
C     -2.4397    -2.3363     1.1826
C     -4.2916    -1.6932    -0.3964
H      3.1723     0.6544    -4.3880
H      4.2164    -0.4766    -3.4318
H      2.9010    -1.1340    -4.4904
H     -0.2493     2.2708    -1.4284
H     -2.5435     3.0063    -1.1075
H     -2.4781     1.7681     0.1780
H     -0.9013     2.9761     1.4764
H     -0.2126     3.8049     0.1220
H     -3.3212     5.1132    -0.8020
H     -2.0159     7.3531     0.8517
H     -2.7598     7.6877    -0.7554
H     -3.7770     7.0446     0.5356
H     -0.3682     6.0314    -0.9711
H     -1.6261     6.3316    -2.2298
H     -1.1166     4.6693    -1.8969
H     -3.5830     5.5058     2.0277
H     -1.8834     3.4013     3.4281
H     -3.0680     4.5608     4.1093
H     -1.5233     5.1725     3.4154
H     -3.6219     2.4633     1.9376
H     -4.9138     3.6218     2.3539
H     -4.3968     3.4761     0.6418
H     -2.0276     1.7768    -2.8989
H     -0.5788     0.7343    -2.9098
H     -2.5071    -0.6972    -2.9530
H     -3.3025     0.2351    -1.6655
H     -0.8961    -3.0034    -0.7197
H     -3.1254    -3.7631    -1.3582
H     -3.0539    -2.8570    -2.9324
H     -2.0183    -4.2751    -2.5948
H      0.7414    -2.4075    -2.1328
H     -0.2488    -3.1746    -3.3403
H     -0.3279    -1.4167    -3.2420
H     -2.9190    -0.3597     0.5471
H     -1.4182    -2.1549     1.5417
H     -2.5136    -3.3926     0.8529
H     -3.1220    -2.2093     2.0506
H     -5.0030    -0.9565     0.0355
H     -4.6289    -2.6911    -0.0423
H     -4.4292    -1.6660    -1.4934
68
{"conf": 17, "E": 146.39, "rms": -1.0, "geom": "OH", "total_charge": 0, "CA_charge": 1, "smiles": "C[C:1]#[5N:2]->[Mn+:3]1(<-[3C-:4]#[O+:5])(<-[4H-:6])(<-[6C-:7]#[O+:8])<-[1N@H:9]([CH2:10][CH2:11][N:12]([CH:13]([CH3:14])[CH3:15])[CH:16]([CH3:17])[CH3:18])[CH2:19][CH2:20][2N:21]->1([CH:22]([CH3:23])[CH3:24])[CH:25]([CH3:26])[CH3:27]", "smiles3D": "C([C:1]#[5N:2]->[Mn+:3]1(<-[3C-:4]#[O+:5])(<-[4H-:6])(<-[6C-:7]#[O+:8])<-[1N@@:9]([C:10]([C:11]([N:12]([C:13]([C:14]([H:37])([H:38])[H:39])([C:15]([H:40])([H:41])[H:42])[H:36])[C:16]([C:17]([H:44])([H:45])[H:46])([C:18]([H:47])([H:48])[H:49])[H:43])([H:34])[H:35])([H:32])[H:33])([H:31])[C:19]([H:50])([H:51])[C:20]([H:52])([H:53])[2N:21]->1([C:22]([C:23]([H:55])([H:56])[H:57])([C:24]([H:58])([H:59])[H:60])[H:54])[C:25]([C:26]([H:62])([H:63])[H:64])([C:27]([H:65])([H:66])[H:67])[H:61])([H:28])([H:29])[H:30]", "smiles3Dx": "C([C:1]#[5N:2]->[Mn+:3]1(<-[3C-:4]#[O+:5])(<-[4H-:6])(<-[6C-:7]#[O+:8])<-[1N@@:9]([C:10]([C:11]([N:12]([C:13]([C:14]([H:37])([H:38])[H:39])([C:15]([H:40])([H:41])[H:42])[H:36])[C:16]([C:17]([H:44])([H:45])[H:46])([C:18]([H:47])([H:48])[H:49])[H:43])([H:34])[H:35])([H:32])[H:33])([H:31])[C:19]([H:50])([H:51])[C:20]([H:52])([H:53])[2N:21]->1([C:22]([C:23]([H:55])([H:56])[H:57])([C:24]([H:58])([H:59])[H:60])[H:54])[C:25]([C:26]([H:62])([H:63])[H:64])([C:27]([H:65])([H:66])[H:67])[H:61])([H:28])([H:29])[H:30]", "dummies": []}
C      3.6215    -1.0150     3.2695
C      2.5579    -0.7158     2.3117
N      1.6652    -0.4683     1.5047
Mn     0.0000     0.0000     0.0000
C     -1.7260     0.6523    -1.3736
O     -2.6306     0.9946    -2.0938
H     -0.3643     1.4945     1.0090
C     -1.5705    -1.0976     1.2668
O     -2.3974    -1.6692     1.9332
N      1.4926     1.2002    -1.2452
C      0.9333     2.4350    -1.6084
C      1.9734     3.4307    -2.1471
N      1.3058     4.7221    -2.4809
C      1.2897     4.9828    -3.9600
C      0.5423     3.8538    -4.7098
C      0.5848     6.3007    -4.3401
C      1.8113     5.8122    -1.5867
C      0.7563     6.8964    -1.3120
C      3.1659     6.3973    -2.0257
C      1.8593     0.3672    -2.3148
C      1.9707    -1.1023    -1.8367
N      0.7432    -1.7544    -1.4045
C     -0.2070    -1.8764    -2.5176
C      0.3384    -2.5960    -3.7828
C     -1.5459    -2.5298    -2.1209
C      1.0176    -3.0797    -0.7422
C      0.2018    -3.3278     0.5277
C      2.4950    -3.4314    -0.3993
H      3.2030    -1.0209     4.2969
H      4.4133    -0.2415     3.1963
H      4.0544    -2.0105     3.0404
H      2.2249     1.3472    -0.7116
H      0.1423     2.2885    -2.3737
H      0.4595     2.8772    -0.7060
H      2.5140     2.9992    -3.0138
H      2.7679     3.5387    -1.3762
H      2.3317     5.0225    -4.3490
H     -0.4874     3.7418    -4.3077
H      1.0626     2.8788    -4.6382
H      0.4750     4.0795    -5.7957
H     -0.3923     6.3885    -3.8199
H      1.2200     7.1792    -4.1295
H      0.3935     6.3474    -5.4337
H      1.9827     5.3826    -0.5719
H      0.9467     7.3623    -0.3208
H     -0.2598     6.4485    -1.2876
H      0.7842     7.7196    -2.0504
H      3.9038     5.5831    -2.1826
H      3.5578     7.0682    -1.2318
H      3.0874     6.9855    -2.9591
H      1.1432     0.4388    -3.1564
H      2.8593     0.6840    -2.6936
H      2.4648    -1.6943    -2.6357
H      2.6618    -1.0630    -0.9747
H     -0.4626    -0.8581    -2.8377
H      0.8652    -3.5420    -3.5552
H      1.0324    -1.9313    -4.3378
H     -0.4887    -2.8260    -4.4885
H     -1.4548    -3.6256    -1.9754
H     -1.9504    -2.0609    -1.2070
H     -2.2950    -2.3647    -2.9250
H      0.7055    -3.8746    -1.4465
H      0.4138    -4.3456     0.9213
H      0.4731    -2.6212     1.3282
H     -0.8801    -3.3343     0.3219
H      2.5590    -4.4753    -0.0226
H      2.9029    -2.7740     0.3952
H      3.1430    -3.4022    -1.2989
68
{"conf": 18, "E": 145.67, "rms": -1.0, "geom": "OH", "total_charge": 0, "CA_charge": 1, "smiles": "C[C:1]#[5N:2]->[Mn+:3]1(<-[3C-:4]#[O+:5])(<-[4H-:6])(<-[6C-:7]#[O+:8])<-[1N@H:9]([CH2:10][CH2:11][N:12]([CH:13]([CH3:14])[CH3:15])[CH:16]([CH3:17])[CH3:18])[CH2:19][CH2:20][2N:21]->1([CH:22]([CH3:23])[CH3:24])[CH:25]([CH3:26])[CH3:27]", "smiles3D": "C([C:1]#[5N:2]->[Mn+:3]1(<-[3C-:4]#[O+:5])(<-[4H-:6])(<-[6C-:7]#[O+:8])<-[1N@@:9]([C:10]([C:11]([N:12]([C:13]([C:14]([H:37])([H:38])[H:39])([C:15]([H:40])([H:41])[H:42])[H:36])[C:16]([C:17]([H:44])([H:45])[H:46])([C:18]([H:47])([H:48])[H:49])[H:43])([H:34])[H:35])([H:32])[H:33])([H:31])[C:19]([H:50])([H:51])[C:20]([H:52])([H:53])[2N:21]->1([C:22]([C:23]([H:55])([H:56])[H:57])([C:24]([H:58])([H:59])[H:60])[H:54])[C:25]([C:26]([H:62])([H:63])[H:64])([C:27]([H:65])([H:66])[H:67])[H:61])([H:28])([H:29])[H:30]", "smiles3Dx": "C([C:1]#[5N:2]->[Mn+:3]1(<-[3C-:4]#[O+:5])(<-[4H-:6])(<-[6C-:7]#[O+:8])<-[1N@@:9]([C:10]([C:11]([N:12]([C:13]([C:14]([H:37])([H:38])[H:39])([C:15]([H:40])([H:41])[H:42])[H:36])[C:16]([C:17]([H:44])([H:45])[H:46])([C:18]([H:47])([H:48])[H:49])[H:43])([H:34])[H:35])([H:32])[H:33])([H:31])[C:19]([H:50])([H:51])[C:20]([H:52])([H:53])[2N:21]->1([C:22]([C:23]([H:55])([H:56])[H:57])([C:24]([H:58])([H:59])[H:60])[H:54])[C:25]([C:26]([H:62])([H:63])[H:64])([C:27]([H:65])([H:66])[H:67])[H:61])([H:28])([H:29])[H:30]", "dummies": []}
C      2.0493    -4.5442    -0.0053
C      1.4490    -3.2107    -0.0059
N      0.9454    -2.0901    -0.0049
Mn     0.0000     0.0000     0.0000
C     -1.1298     2.0002    -0.1331
O     -1.7243     3.0471    -0.2027
H     -1.1802    -0.6268    -1.2626
C      1.3912     0.5923    -1.7244
O      2.1193     0.9022    -2.6346
N     -1.3402    -0.7258     1.6944
C     -2.7056    -0.5782     1.3928
C     -3.2393    -1.7656     0.5697
N     -4.3861    -1.4015    -0.3119
C     -4.6979    -2.3751    -1.4114
C     -3.5714    -3.3639    -1.7828
C     -5.0838    -1.5905    -2.6746
C     -5.6414    -0.9888     0.3994
C     -5.6382     0.5075     0.7405
C     -5.9906    -1.8549     1.6234
C     -0.8994     0.0170     2.7848
C      0.6563     0.0124     2.8417
N      1.3613     0.7416     1.7878
C      2.7284     0.1905     1.6241
C      3.4785    -0.1640     2.9460
C      3.7128     0.9862     0.7427
C      1.2451     2.2047     1.9842
C      1.5826     3.0712     0.7520
C      2.0184     2.7919     3.1911
H      3.1322    -4.4618    -0.2315
H      1.9143    -5.0095     0.9927
H      1.5566    -5.1717    -0.7761
H     -1.1509    -1.6107     1.8526
H     -2.8418     0.3519     0.8111
H     -3.2955    -0.5037     2.3337
H     -2.3706    -2.0757    -0.0348
H     -3.4867    -2.6239     1.2297
H     -5.5662    -3.0119    -1.1245
H     -3.3163    -4.0151    -0.9202
H     -2.6677    -2.8264    -2.1423
H     -3.9128    -4.0366    -2.5989
H     -4.2280    -0.9692    -3.0157
H     -5.3732    -2.2854    -3.4920
H     -5.9459    -0.9197    -2.4828
H     -6.5109    -1.1004    -0.2872
H     -6.6801     0.8569     0.9062
H     -5.2087     1.0907    -0.1016
H     -5.0723     0.7267     1.6661
H     -5.2987    -1.6708     2.4696
H     -5.9602    -2.9314     1.3533
H     -7.0190    -1.6165     1.9700
H     -1.2889    -0.4431     3.7242
H     -1.2815     1.0534     2.7258
H      0.9475    -1.0590     2.7799
H      0.9613     0.3763     3.8407
H      2.5805    -0.7652     1.0989
H      4.5303    -0.4535     2.7326
H      3.0341    -1.0445     3.4516
H      3.5041     0.6727     3.6638
H      4.5671     0.3306     0.4672
H      3.2716     1.3074    -0.2087
H      4.1469     1.8520     1.2788
H      0.1817     2.4083     2.1890
H      0.9625     3.9937     0.7703
H      1.3644     2.5529    -0.1867
H      2.6349     3.4189     0.7364
H      1.7686     2.3035     4.1500
H      3.1135     2.7736     3.0383
H      1.7362     3.8598     3.3164
68
{"conf": 19, "E": 171.34, "rms": -1.0, "geom": "OH", "total_charge": 0, "CA_charge": 1, "smiles": "C[C:1]#[5N:2]->[Mn+:3]1(<-[3C-:4]#[O+:5])(<-[4H-:6])(<-[6C-:7]#[O+:8])<-[1N@H:9]([CH2:10][CH2:11][N:12]([CH:13]([CH3:14])[CH3:15])[CH:16]([CH3:17])[CH3:18])[CH2:19][CH2:20][2N:21]->1([CH:22]([CH3:23])[CH3:24])[CH:25]([CH3:26])[CH3:27]", "smiles3D": "C([C:1]#[5N:2]->[Mn+:3]1(<-[3C-:4]#[O+:5])(<-[4H-:6])(<-[6C-:7]#[O+:8])<-[1N@@:9]([C:10]([C:11]([N:12]([C:13]([C:14]([H:37])([H:38])[H:39])([C:15]([H:40])([H:41])[H:42])[H:36])[C:16]([C:17]([H:44])([H:45])[H:46])([C:18]([H:47])([H:48])[H:49])[H:43])([H:34])[H:35])([H:32])[H:33])([H:31])[C:19]([H:50])([H:51])[C:20]([H:52])([H:53])[2N:21]->1([C:22]([C:23]([H:55])([H:56])[H:57])([C:24]([H:58])([H:59])[H:60])[H:54])[C:25]([C:26]([H:62])([H:63])[H:64])([C:27]([H:65])([H:66])[H:67])[H:61])([H:28])([H:29])[H:30]", "smiles3Dx": "C([C:1]#[5N:2]->[Mn+:3]1(<-[3C-:4]#[O+:5])(<-[4H-:6])(<-[6C-:7]#[O+:8])<-[1N@@:9]([C:10]([C:11]([N:12]([C:13]([C:14]([H:37])([H:38])[H:39])([C:15]([H:40])([H:41])[H:42])[H:36])[C:16]([C:17]([H:44])([H:45])[H:46])([C:18]([H:47])([H:48])[H:49])[H:43])([H:34])[H:35])([H:32])[H:33])([H:31])[C:19]([H:50])([H:51])[C:20]([H:52])([H:53])[2N:21]->1([C:22]([C:23]([H:55])([H:56])[H:57])([C:24]([H:58])([H:59])[H:60])[H:54])[C:25]([C:26]([H:62])([H:63])[H:64])([C:27]([H:65])([H:66])[H:67])[H:61])([H:28])([H:29])[H:30]", "dummies": []}
C     -4.7537    -1.5224    -0.0828
C     -3.3659    -1.0629    -0.0554
N     -2.2001    -0.6737    -0.0337
Mn     0.0000     0.0000     0.0000
C      2.2957     0.0731     0.0333
O      3.5013     0.1011     0.0545
H      0.2690    -1.7933     0.3038
C     -0.1154     0.3341     2.2649
O     -0.1774     0.5079     3.4566
N     -0.1244    -0.2921    -2.2496
C      1.1206    -0.4481    -2.8834
C      1.7456    -1.8300    -2.6077
N      1.4282    -2.7931    -3.7030
C      2.5972    -2.9896    -4.6258
C      2.3252    -4.0290    -5.7351
C      2.9894    -1.6682    -5.3189
C      0.8205    -4.0674    -3.2017
C      1.7451    -4.8648    -2.2602
C     -0.5577    -3.8345    -2.5615
C     -0.8682     0.8333    -2.6422
C     -0.3120     2.1752    -2.0952
N     -0.2557     2.3110    -0.6205
C     -1.4830     2.9711    -0.0449
C     -2.0259     4.2016    -0.8316
C     -2.6630     2.0646     0.2445
C      0.9170     3.1462    -0.1618
C      2.2285     3.1346    -0.9977
C      1.3144     2.9115     1.3203
H     -5.4289    -0.6492    -0.1946
H     -4.9867    -2.0518     0.8638
H     -4.8972    -2.2133    -0.9388
H     -0.6328    -1.0345    -2.4095
H      1.8165     0.3291    -2.5223
H      0.9997    -0.3196    -3.9820
H      2.8445    -1.7215    -2.4673
H      1.3782    -2.1616    -1.6233
H      3.4827    -3.3380    -4.0489
H      2.3553    -5.0608    -5.3275
H      1.3415    -3.8379    -6.2150
H      3.1122    -3.9921    -6.5187
H      3.3367    -0.9101    -4.5884
H      2.1287    -1.2610    -5.8911
H      3.8344    -1.8318    -6.0216
H      0.5831    -4.7271    -4.0593
H      1.9676    -4.3092    -1.3270
H      2.6996    -5.1158    -2.7651
H      1.2569    -5.8223    -1.9794
H     -0.4853    -3.3487    -1.5682
H     -1.0746    -4.8077    -2.4169
H     -1.1868    -3.2131    -3.2332
H     -1.9091     0.7132    -2.2888
H     -0.8999     0.8909    -3.7556
H      0.6802     2.2675    -2.5397
H     -0.9068     2.9784    -2.5525
H     -1.2141     3.3762     0.9470
H     -2.6978     3.8934    -1.6623
H     -1.2165     4.8372    -1.2417
H     -2.6287     4.8425    -0.1520
H     -3.5094     2.6631     0.6476
H     -2.3963     1.3808     1.0699
H     -3.0417     1.5803    -0.6706
H      0.5862     4.2067    -0.2064
H      3.0757     3.5685    -0.4236
H      2.1174     3.7877    -1.8904
H      2.5326     2.1341    -1.3324
H      1.9252     2.0116     1.4718
H      0.4672     2.8735     2.0238
H      1.9382     3.7649     1.6643
68
{"conf": 20, "E": 153.22, "rms": -1.0, "geom": "OH", "total_charge": 0, "CA_charge": 1, "smiles": "C[C:1]#[5N:2]->[Mn+:3]1(<-[3C-:4]#[O+:5])(<-[4H-:6])(<-[6C-:7]#[O+:8])<-[1N@H:9]([CH2:10][CH2:11][N:12]([CH:13]([CH3:14])[CH3:15])[CH:16]([CH3:17])[CH3:18])[CH2:19][CH2:20][2N:21]->1([CH:22]([CH3:23])[CH3:24])[CH:25]([CH3:26])[CH3:27]", "smiles3D": "C([C:1]#[5N:2]->[Mn+:3]1(<-[3C-:4]#[O+:5])(<-[4H-:6])(<-[6C-:7]#[O+:8])<-[1N@@:9]([C:10]([C:11]([N:12]([C:13]([C:14]([H:37])([H:38])[H:39])([C:15]([H:40])([H:41])[H:42])[H:36])[C:16]([C:17]([H:44])([H:45])[H:46])([C:18]([H:47])([H:48])[H:49])[H:43])([H:34])[H:35])([H:32])[H:33])([H:31])[C:19]([H:50])([H:51])[C:20]([H:52])([H:53])[2N:21]->1([C:22]([C:23]([H:55])([H:56])[H:57])([C:24]([H:58])([H:59])[H:60])[H:54])[C:25]([C:26]([H:62])([H:63])[H:64])([C:27]([H:65])([H:66])[H:67])[H:61])([H:28])([H:29])[H:30]", "smiles3Dx": "C([C:1]#[5N:2]->[Mn+:3]1(<-[3C-:4]#[O+:5])(<-[4H-:6])(<-[6C-:7]#[O+:8])<-[1N@@:9]([C:10]([C:11]([N:12]([C:13]([C:14]([H:37])([H:38])[H:39])([C:15]([H:40])([H:41])[H:42])[H:36])[C:16]([C:17]([H:44])([H:45])[H:46])([C:18]([H:47])([H:48])[H:49])[H:43])([H:34])[H:35])([H:32])[H:33])([H:31])[C:19]([H:50])([H:51])[C:20]([H:52])([H:53])[2N:21]->1([C:22]([C:23]([H:55])([H:56])[H:57])([C:24]([H:58])([H:59])[H:60])[H:54])[C:25]([C:26]([H:62])([H:63])[H:64])([C:27]([H:65])([H:66])[H:67])[H:61])([H:28])([H:29])[H:30]", "dummies": []}
C     -1.3266     2.6965    -3.9803
C     -0.9409     1.9069    -2.8115
N     -0.6174     1.2467    -1.8270
Mn     0.0000     0.0000     0.0000
C      0.6856    -1.5438     1.5543
O      1.0496    -2.3616     2.3627
H      0.0743    -1.4078    -1.1821
C     -2.1716    -0.5834     0.4599
O     -3.3125    -0.8928     0.6988
N      2.1487     0.5526    -0.4050
C      2.8309    -0.5597    -0.9156
C      4.2796    -0.2453    -1.3313
N      4.8052    -1.2657    -2.2779
C      5.7679    -0.7438    -3.2882
C      5.0720     0.1793    -4.3004
C      6.9873    -0.0584    -2.6513
C      5.1967    -2.5961    -1.7122
C      4.0526    -3.5970    -1.8979
C      5.6748    -2.5749    -0.2474
C      2.5784     1.0188     0.8366
C      1.6784     2.1569     1.3960
N      0.2000     1.9231     1.3954
C     -0.4228     3.0600     0.6777
C     -0.2865     4.4313     1.3989
C     -1.8995     2.8922     0.2601
C     -0.2880     1.7831     2.7957
C      0.3007     0.5953     3.5819
C     -1.8190     1.7502     3.0115
H     -0.4471     2.8293    -4.6432
H     -1.6939     3.6896    -3.6492
H     -2.1312     2.1698    -4.5332
H      2.1571     1.2355    -1.0173
H      2.8340    -1.3713    -0.1604
H      2.2767    -0.9181    -1.8106
H      4.2548     0.7537    -1.8061
H      4.9328    -0.1309    -0.4436
H      6.1507    -1.5894    -3.9031
H      4.1147    -0.2750    -4.6334
H      5.7205     0.3152    -5.1925
H      4.8700     1.1851    -3.8788
H      6.6904     0.8410    -2.0727
H      7.5173    -0.7642    -1.9801
H      7.6990     0.2567    -3.4439
H      6.0503    -3.0233    -2.2850
H      3.1843    -3.3485    -1.2568
H      4.3952    -4.6215    -1.6376
H      3.7234    -3.6001    -2.9588
H      4.8499    -2.3317     0.4524
H      6.0662    -3.5765     0.0321
H      6.5003    -1.8458    -0.1159
H      2.6014     0.1854     1.5620
H      3.6146     1.4165     0.7410
H      2.0368     2.3741     2.4275
H      1.9459     3.0545     0.7953
H      0.1350     3.1532    -0.2826
H     -0.5360     5.2488     0.6887
H      0.7393     4.6191     1.7708
H     -0.9778     4.5172     2.2607
H     -2.0781     3.4584    -0.6793
H     -2.1514     1.8472     0.0629
H     -2.6218     3.3124     0.9850
H      0.0647     2.6947     3.3314
H      0.2742     0.8352     4.6671
H     -0.3242    -0.3114     3.4630
H      1.3559     0.3860     3.3486
H     -2.3356     1.1274     2.2721
H     -2.2418     2.7715     3.0312
H     -2.0735     1.3401     4.0135
68
{"conf": 21, "E": 149.07, "rms": -1.0, "geom": "OH", "total_charge": 0, "CA_charge": 1, "smiles": "C[C:1]#[5N:2]->[Mn+:3]1(<-[3C-:4]#[O+:5])(<-[4H-:6])(<-[6C-:7]#[O+:8])<-[1N@H:9]([CH2:10][CH2:11][N:12]([CH:13]([CH3:14])[CH3:15])[CH:16]([CH3:17])[CH3:18])[CH2:19][CH2:20][2N:21]->1([CH:22]([CH3:23])[CH3:24])[CH:25]([CH3:26])[CH3:27]", "smiles3D": "C([C:1]#[5N:2]->[Mn+:3]1(<-[3C-:4]#[O+:5])(<-[4H-:6])(<-[6C-:7]#[O+:8])<-[1N@@:9]([C:10]([C:11]([N:12]([C:13]([C:14]([H:37])([H:38])[H:39])([C:15]([H:40])([H:41])[H:42])[H:36])[C:16]([C:17]([H:44])([H:45])[H:46])([C:18]([H:47])([H:48])[H:49])[H:43])([H:34])[H:35])([H:32])[H:33])([H:31])[C:19]([H:50])([H:51])[C:20]([H:52])([H:53])[2N:21]->1([C:22]([C:23]([H:55])([H:56])[H:57])([C:24]([H:58])([H:59])[H:60])[H:54])[C:25]([C:26]([H:62])([H:63])[H:64])([C:27]([H:65])([H:66])[H:67])[H:61])([H:28])([H:29])[H:30]", "smiles3Dx": "C([C:1]#[5N:2]->[Mn+:3]1(<-[3C-:4]#[O+:5])(<-[4H-:6])(<-[6C-:7]#[O+:8])<-[1N@@:9]([C:10]([C:11]([N:12]([C:13]([C:14]([H:37])([H:38])[H:39])([C:15]([H:40])([H:41])[H:42])[H:36])[C:16]([C:17]([H:44])([H:45])[H:46])([C:18]([H:47])([H:48])[H:49])[H:43])([H:34])[H:35])([H:32])[H:33])([H:31])[C:19]([H:50])([H:51])[C:20]([H:52])([H:53])[2N:21]->1([C:22]([C:23]([H:55])([H:56])[H:57])([C:24]([H:58])([H:59])[H:60])[H:54])[C:25]([C:26]([H:62])([H:63])[H:64])([C:27]([H:65])([H:66])[H:67])[H:61])([H:28])([H:29])[H:30]", "dummies": []}
C      4.6775     1.0597    -1.3665
C      3.3029     0.7510    -0.9766
N      2.1460     0.4951    -0.6500
Mn     0.0000     0.0000     0.0000
C     -1.9783    -0.5418     1.0440
O     -3.0134    -0.8234     1.5951
H      0.7465    -0.2923     1.6535
C      0.3885    -2.1840    -0.5875
O      0.5928    -3.3313    -0.8975
N     -0.4518     2.1727     0.4195
C     -0.3967     2.4221     1.8002
C      1.0551     2.6267     2.2789
N      1.2162     2.3294     3.7226
C      2.5909     1.9092     4.1290
C      2.7565     0.4027     3.9106
C      3.7285     2.6798     3.4233
C      0.5424     3.3045     4.6278
C      1.3671     4.5722     4.9050
C      0.1167     2.6233     5.9352
C     -1.7129     2.3985    -0.1760
C     -2.0052     1.6653    -1.5467
N     -1.0591     0.6399    -2.0005
C     -1.7490    -0.5222    -2.6352
C     -2.5713    -0.1447    -3.9046
C     -2.6680    -1.3671    -1.7224
C     -0.0895     1.2287    -2.9599
C      0.9957     0.2229    -3.4191
C      0.6094     2.5509    -2.5461
H      4.6694     1.6669    -2.2949
H      5.1718     1.6313    -0.5541
H      5.2317     0.1157    -1.5460
H      0.1628     2.6905     0.0019
H     -0.9878     3.3349     2.0439
H     -0.8361     1.5567     2.3395
H      1.3838     3.6627     2.0479
H      1.6775     1.9352     1.6772
H      2.7325     2.0672     5.2182
H      1.9168    -0.1441     4.3900
H      2.7772     0.1560     2.8291
H      3.7074     0.0532     4.3668
H      3.8181     2.3944     2.3543
H      3.5752     3.7741     3.4858
H      4.6966     2.4452     3.9152
H     -0.4055     3.6486     4.1656
H      0.7616     5.2886     5.5003
H      1.6384     5.0746     3.9540
H      2.2868     4.3453     5.4826
H     -0.5631     3.2913     6.5065
H     -0.4294     1.6826     5.7099
H      0.9871     2.3873     6.5808
H     -1.8304     3.4967    -0.3392
H     -2.5055     2.0874     0.5439
H     -3.0118     1.2247    -1.4444
H     -2.1108     2.4481    -2.3320
H     -0.9644    -1.2279    -2.9691
H     -1.9096     0.0170    -4.7794
H     -3.2465    -0.9703    -4.2151
H     -3.1967     0.7553    -3.7430
H     -2.0858    -1.9333    -0.9840
H     -3.4833    -0.8018    -1.2351
H     -3.1611    -2.1654    -2.3175
H     -0.6627     1.5034    -3.8684
H      1.9574     0.7176    -3.6759
H      1.1839    -0.5438    -2.6480
H      0.6590    -0.3040    -4.3374
H      1.3629     2.4341    -1.7607
H     -0.1018     3.3469    -2.2566
H      1.1515     2.9583    -3.4270
68
{"conf": 22, "E": 163.27, "rms": -1.0, "geom": "OH", "total_charge": 0, "CA_charge": 1, "smiles": "C[C:1]#[5N:2]->[Mn+:3]1(<-[3C-:4]#[O+:5])(<-[4H-:6])(<-[6C-:7]#[O+:8])<-[1N@H:9]([CH2:10][CH2:11][N:12]([CH:13]([CH3:14])[CH3:15])[CH:16]([CH3:17])[CH3:18])[CH2:19][CH2:20][2N:21]->1([CH:22]([CH3:23])[CH3:24])[CH:25]([CH3:26])[CH3:27]", "smiles3D": "C([C:1]#[5N:2]->[Mn+:3]1(<-[3C-:4]#[O+:5])(<-[4H-:6])(<-[6C-:7]#[O+:8])<-[1N@@:9]([C:10]([C:11]([N:12]([C:13]([C:14]([H:37])([H:38])[H:39])([C:15]([H:40])([H:41])[H:42])[H:36])[C:16]([C:17]([H:44])([H:45])[H:46])([C:18]([H:47])([H:48])[H:49])[H:43])([H:34])[H:35])([H:32])[H:33])([H:31])[C:19]([H:50])([H:51])[C:20]([H:52])([H:53])[2N:21]->1([C:22]([C:23]([H:55])([H:56])[H:57])([C:24]([H:58])([H:59])[H:60])[H:54])[C:25]([C:26]([H:62])([H:63])[H:64])([C:27]([H:65])([H:66])[H:67])[H:61])([H:28])([H:29])[H:30]", "smiles3Dx": "C([C:1]#[5N:2]->[Mn+:3]1(<-[3C-:4]#[O+:5])(<-[4H-:6])(<-[6C-:7]#[O+:8])<-[1N@@:9]([C:10]([C:11]([N:12]([C:13]([C:14]([H:37])([H:38])[H:39])([C:15]([H:40])([H:41])[H:42])[H:36])[C:16]([C:17]([H:44])([H:45])[H:46])([C:18]([H:47])([H:48])[H:49])[H:43])([H:34])[H:35])([H:32])[H:33])([H:31])[C:19]([H:50])([H:51])[C:20]([H:52])([H:53])[2N:21]->1([C:22]([C:23]([H:55])([H:56])[H:57])([C:24]([H:58])([H:59])[H:60])[H:54])[C:25]([C:26]([H:62])([H:63])[H:64])([C:27]([H:65])([H:66])[H:67])[H:61])([H:28])([H:29])[H:30]", "dummies": []}
C     -2.0506    -2.6475    -3.6934
C     -1.4559    -1.8795    -2.6004
N     -0.9575    -1.2365    -1.6790
Mn     0.0000     0.0000     0.0000
C      1.1537     1.4692     1.3266
O      1.7704     2.2471     2.0118
H      0.2096     1.2796    -1.3047
C      1.9820    -0.9528    -0.6531
O      3.0234    -1.4530    -0.9991
N     -2.0519     0.7703     0.6053
C     -2.3246     2.0739     0.1203
C     -1.9092     3.2981     0.9867
N     -2.7164     3.4965     2.2232
C     -4.1317     3.9159     1.9835
C     -4.3094     5.4214     1.7167
C     -5.0378     3.4478     3.1315
C     -2.0185     4.2699     3.3012
C     -1.1321     5.4297     2.7934
C     -1.1985     3.3291     4.1860
C     -2.1158     0.5339     1.9754
C     -1.7937    -0.9466     2.3614
N     -0.5433    -1.4878     1.7820
C      0.5289    -1.5428     2.8259
C      0.6291    -0.3709     3.8490
C      1.9346    -1.7795     2.2476
C     -0.7346    -2.8014     1.1000
C     -0.5504    -4.0758     1.9692
C     -2.0741    -2.9991     0.3320
H     -2.5054    -1.9527    -4.4290
H     -2.8331    -3.3210    -3.2874
H     -1.2645    -3.2517    -4.1910
H     -2.6554     0.2086     0.2057
H     -1.7883     2.1600    -0.8460
H     -3.4068     2.1467    -0.1113
H     -0.8434     3.1599     1.2399
H     -1.9682     4.2080     0.3517
H     -4.5370     3.4099     1.0899
H     -4.0626     6.0325     2.6088
H     -5.3677     5.6300     1.4504
H     -3.6833     5.7421     0.8594
H     -4.8534     2.3741     3.3464
H     -4.8697     4.0323     4.0587
H     -6.1048     3.5648     2.8440
H     -2.7607     4.7279     3.9867
H     -1.6741     6.0698     2.0714
H     -0.2034     5.0586     2.3122
H     -0.8307     6.0692     3.6505
H     -0.8286     3.8731     5.0815
H     -1.8302     2.4830     4.5313
H     -0.3216     2.9345     3.6359
H     -1.3995     1.1899     2.4785
H     -3.1373     0.7821     2.3456
H     -2.6748    -1.5377     2.0816
H     -1.7659    -1.0035     3.4673
H      0.3081    -2.4160     3.4657
H      0.3624     0.6055     3.4548
H     -0.0287    -0.5597     4.7239
H      1.6526    -0.2865     4.2748
H      2.6069    -2.1442     3.0542
H      2.3751    -0.8382     1.8702
H      1.9480    -2.5579     1.4644
H      0.0607    -2.8262     0.3273
H     -1.1995    -4.0274     2.8695
H      0.5075    -4.2347     2.2613
H     -0.8310    -4.9854     1.3942
H     -2.8495    -3.4659     0.9791
H     -2.5011    -2.0559    -0.0462
H     -1.9190    -3.6924    -0.5224
68
{"conf": 23, "E": 165.92, "rms": -1.0, "geom": "OH", "total_charge": 0, "CA_charge": 1, "smiles": "C[C:1]#[5N:2]->[Mn+:3]1(<-[3C-:4]#[O+:5])(<-[4H-:6])(<-[6C-:7]#[O+:8])<-[1N@H:9]([CH2:10][CH2:11][N:12]([CH:13]([CH3:14])[CH3:15])[CH:16]([CH3:17])[CH3:18])[CH2:19][CH2:20][2N:21]->1([CH:22]([CH3:23])[CH3:24])[CH:25]([CH3:26])[CH3:27]", "smiles3D": "C([C:1]#[5N:2]->[Mn+:3]1(<-[3C-:4]#[O+:5])(<-[4H-:6])(<-[6C-:7]#[O+:8])<-[1N@@:9]([C:10]([C:11]([N:12]([C:13]([C:14]([H:37])([H:38])[H:39])([C:15]([H:40])([H:41])[H:42])[H:36])[C:16]([C:17]([H:44])([H:45])[H:46])([C:18]([H:47])([H:48])[H:49])[H:43])([H:34])[H:35])([H:32])[H:33])([H:31])[C:19]([H:50])([H:51])[C:20]([H:52])([H:53])[2N:21]->1([C:22]([C:23]([H:55])([H:56])[H:57])([C:24]([H:58])([H:59])[H:60])[H:54])[C:25]([C:26]([H:62])([H:63])[H:64])([C:27]([H:65])([H:66])[H:67])[H:61])([H:28])([H:29])[H:30]", "smiles3Dx": "C([C:1]#[5N:2]->[Mn+:3]1(<-[3C-:4]#[O+:5])(<-[4H-:6])(<-[6C-:7]#[O+:8])<-[1N@@:9]([C:10]([C:11]([N:12]([C:13]([C:14]([H:37])([H:38])[H:39])([C:15]([H:40])([H:41])[H:42])[H:36])[C:16]([C:17]([H:44])([H:45])[H:46])([C:18]([H:47])([H:48])[H:49])[H:43])([H:34])[H:35])([H:32])[H:33])([H:31])[C:19]([H:50])([H:51])[C:20]([H:52])([H:53])[2N:21]->1([C:22]([C:23]([H:55])([H:56])[H:57])([C:24]([H:58])([H:59])[H:60])[H:54])[C:25]([C:26]([H:62])([H:63])[H:64])([C:27]([H:65])([H:66])[H:67])[H:61])([H:28])([H:29])[H:30]", "dummies": []}
C     -4.5220    -0.0335     2.0930
C     -3.1986    -0.0123     1.4715
N     -2.0873     0.0095     0.9465
Mn     0.0000     0.0000     0.0000
C      2.1628    -0.4042    -0.6657
O      3.2975    -0.6256    -1.0093
H      0.0194    -1.7688     0.5053
C      0.7835     0.5997     2.0708
O      1.1942     0.9140     3.1602
N     -0.9205    -0.5316    -2.0136
C      0.0139    -1.1965    -2.8244
C     -0.6187    -2.0764    -3.9241
N     -1.4744    -3.1383    -3.3203
C     -0.6614    -4.3827    -3.1202
C     -1.0789    -5.1630    -1.8638
C     -0.5513    -5.2779    -4.3708
C     -2.8071    -3.2820    -4.0001
C     -3.6958    -4.3673    -3.3533
C     -3.6235    -1.9659    -3.9260
C     -1.4814     0.6566    -2.5544
C     -0.7391     2.0062    -2.2489
N     -0.1441     2.1805    -0.9094
C     -1.0357     2.9589     0.0081
C     -2.5676     2.7653    -0.1694
C     -0.8231     4.5025     0.0383
C      1.2160     2.7879    -1.0126
C      2.1863     2.2137    -2.0914
C      1.9833     2.8233     0.3307
H     -4.4166    -0.2236     3.1809
H     -5.0190     0.9456     1.9346
H     -5.1331    -0.8373     1.6337
H     -1.5999    -1.1127    -1.8226
H      0.6255    -1.8493    -2.1698
H      0.6898    -0.4608    -3.3078
H     -1.1470    -1.4381    -4.6503
H      0.2061    -2.5098    -4.5326
H      0.3882    -4.0857    -2.8885
H     -0.2136    -5.7452    -1.4792
H     -1.4007    -4.4613    -1.0651
H     -1.8848    -5.8945    -2.0611
H      0.2227    -6.0568    -4.2021
H     -1.4962    -5.7961    -4.6130
H     -0.2452    -4.6803    -5.2538
H     -2.6597    -3.5388    -5.0725
H     -4.7373    -4.3118    -3.7364
H     -3.3650    -5.3873    -3.6099
H     -3.7302    -4.2378    -2.2507
H     -3.2235    -1.1676    -4.5778
H     -4.6632    -2.1225    -4.2854
H     -3.6739    -1.5988    -2.8796
H     -2.5261     0.7401    -2.1975
H     -1.5440     0.5593    -3.6614
H     -1.4581     2.8293    -2.4369
H      0.0119     2.1179    -3.0444
H     -0.7979     2.5798     1.0221
H     -2.8651     1.7539    -0.4305
H     -2.9840     3.4406    -0.9478
H     -3.0834     3.0175     0.7825
H      0.1484     4.8071     0.4714
H     -1.5871     4.9869     0.6849
H     -0.9275     4.9268    -0.9830
H      1.0687     3.8424    -1.3196
H      2.2088     2.8915    -2.9726
H      1.8854     1.2275    -2.4692
H      3.2379     2.1463    -1.7367
H      1.3557     3.0935     1.1967
H      2.4822     1.8615     0.5451
H      2.7851     3.5905     0.2702
68
{"conf": 24, "E": 157.82, "rms": -1.0, "geom": "OH", "total_charge": 0, "CA_charge": 1, "smiles": "C[C:1]#[5N:2]->[Mn+:3]1(<-[3C-:4]#[O+:5])(<-[4H-:6])(<-[6C-:7]#[O+:8])<-[1N@H:9]([CH2:10][CH2:11][N:12]([CH:13]([CH3:14])[CH3:15])[CH:16]([CH3:17])[CH3:18])[CH2:19][CH2:20][2N:21]->1([CH:22]([CH3:23])[CH3:24])[CH:25]([CH3:26])[CH3:27]", "smiles3D": "C([C:1]#[5N:2]->[Mn+:3]1(<-[3C-:4]#[O+:5])(<-[4H-:6])(<-[6C-:7]#[O+:8])<-[1N@@:9]([C:10]([C:11]([N:12]([C:13]([C:14]([H:37])([H:38])[H:39])([C:15]([H:40])([H:41])[H:42])[H:36])[C:16]([C:17]([H:44])([H:45])[H:46])([C:18]([H:47])([H:48])[H:49])[H:43])([H:34])[H:35])([H:32])[H:33])([H:31])[C:19]([H:50])([H:51])[C:20]([H:52])([H:53])[2N:21]->1([C:22]([C:23]([H:55])([H:56])[H:57])([C:24]([H:58])([H:59])[H:60])[H:54])[C:25]([C:26]([H:62])([H:63])[H:64])([C:27]([H:65])([H:66])[H:67])[H:61])([H:28])([H:29])[H:30]", "smiles3Dx": "C([C:1]#[5N:2]->[Mn+:3]1(<-[3C-:4]#[O+:5])(<-[4H-:6])(<-[6C-:7]#[O+:8])<-[1N@@:9]([C:10]([C:11]([N:12]([C:13]([C:14]([H:37])([H:38])[H:39])([C:15]([H:40])([H:41])[H:42])[H:36])[C:16]([C:17]([H:44])([H:45])[H:46])([C:18]([H:47])([H:48])[H:49])[H:43])([H:34])[H:35])([H:32])[H:33])([H:31])[C:19]([H:50])([H:51])[C:20]([H:52])([H:53])[2N:21]->1([C:22]([C:23]([H:55])([H:56])[H:57])([C:24]([H:58])([H:59])[H:60])[H:54])[C:25]([C:26]([H:62])([H:63])[H:64])([C:27]([H:65])([H:66])[H:67])[H:61])([H:28])([H:29])[H:30]", "dummies": []}
C      0.7683    -4.3617    -2.2989
C      0.5442    -3.0837    -1.6246
N      0.3512    -2.0105    -1.0581
Mn     0.0000     0.0000     0.0000
C      0.0440     2.0281     1.0836
O      0.0699     3.0904     1.6541
H      1.8361     0.0955     0.0700
C     -0.0431    -1.1098     2.0059
O     -0.0671    -1.6938     3.0607
N     -0.1091     1.0543    -2.0311
C      0.8358     2.1163    -2.1130
C      0.3592     3.5514    -1.7590
N     -0.1274     4.3302    -2.9398
C      0.9249     4.7661    -3.9268
C      2.3690     4.8395    -3.3908
C      0.8431     3.9292    -5.2117
C     -1.0653     5.4633    -2.6305
C     -1.9420     5.2857    -1.3712
C     -2.0131     5.6811    -3.8256
C     -1.4853     1.3165    -2.3144
C     -2.4224     1.2034    -1.0618
N     -2.3201    -0.0288    -0.3148
C     -3.0536    -0.0301     0.9766
C     -2.6763     1.0736     1.9876
C     -4.5948    -0.0069     0.8326
C     -2.5950    -1.2009    -1.1616
C     -2.5937    -2.5508    -0.4037
C     -3.8661    -1.1397    -2.0675
H      1.4781    -4.9736    -1.7053
H     -0.1960    -4.9019    -2.3944
H      1.1911    -4.1781    -3.3079
H      0.1711     0.4173    -2.6305
H      1.6550     1.8563    -1.4117
H      1.2691     2.1252    -3.1290
H     -0.4317     3.4035    -1.0197
H      1.1536     4.1075    -1.2194
H      0.7285     5.8080    -4.2667
H      3.0373     5.2543    -4.1758
H      2.7677     3.8453    -3.1088
H      2.4191     5.5253    -2.5189
H      1.3385     2.9452    -5.1117
H     -0.2177     3.7698    -5.4987
H      1.3470     4.4672    -6.0434
H     -0.4836     6.3992    -2.4663
H     -1.3245     5.3306    -0.4490
H     -2.6722     6.1192    -1.2885
H     -2.5131     4.3343    -1.4147
H     -2.6084     4.7616    -4.0127
H     -1.4580     5.9316    -4.7514
H     -2.7082     6.5247    -3.6263
H     -1.8404     0.5994    -3.0856
H     -1.6165     2.3243    -2.7514
H     -2.1591     2.0398    -0.4006
H     -3.4655     1.3678    -1.3969
H     -2.8007    -0.9769     1.4898
H     -3.3243     1.0007     2.8874
H     -2.8107     2.1025     1.6032
H     -1.6700     0.9040     2.3953
H     -5.0836     0.0625     1.8279
H     -4.9364     0.8632     0.2374
H     -4.9787    -0.9522     0.4070
H     -1.7416    -1.2542    -1.8577
H     -3.5432    -2.7210     0.1435
H     -2.4706    -3.3867    -1.1257
H     -1.7516    -2.6022     0.3132
H     -4.3042    -2.1482    -2.2300
H     -4.6686    -0.4858    -1.6936
H     -3.6037    -0.7624    -3.0761
68
{"conf": 25, "E": 161.09, "rms": -1.0, "geom": "OH", "total_charge": 0, "CA_charge": 1, "smiles": "C[C:1]#[5N:2]->[Mn+:3]1(<-[3C-:4]#[O+:5])(<-[4H-:6])(<-[6C-:7]#[O+:8])<-[1N@H:9]([CH2:10][CH2:11][N:12]([CH:13]([CH3:14])[CH3:15])[CH:16]([CH3:17])[CH3:18])[CH2:19][CH2:20][2N:21]->1([CH:22]([CH3:23])[CH3:24])[CH:25]([CH3:26])[CH3:27]", "smiles3D": "C([C:1]#[5N:2]->[Mn+:3]1(<-[3C-:4]#[O+:5])(<-[4H-:6])(<-[6C-:7]#[O+:8])<-[1N@@:9]([C:10]([C:11]([N:12]([C:13]([C:14]([H:37])([H:38])[H:39])([C:15]([H:40])([H:41])[H:42])[H:36])[C:16]([C:17]([H:44])([H:45])[H:46])([C:18]([H:47])([H:48])[H:49])[H:43])([H:34])[H:35])([H:32])[H:33])([H:31])[C:19]([H:50])([H:51])[C:20]([H:52])([H:53])[2N:21]->1([C:22]([C:23]([H:55])([H:56])[H:57])([C:24]([H:58])([H:59])[H:60])[H:54])[C:25]([C:26]([H:62])([H:63])[H:64])([C:27]([H:65])([H:66])[H:67])[H:61])([H:28])([H:29])[H:30]", "smiles3Dx": "C([C:1]#[5N:2]->[Mn+:3]1(<-[3C-:4]#[O+:5])(<-[4H-:6])(<-[6C-:7]#[O+:8])<-[1N@@:9]([C:10]([C:11]([N:12]([C:13]([C:14]([H:37])([H:38])[H:39])([C:15]([H:40])([H:41])[H:42])[H:36])[C:16]([C:17]([H:44])([H:45])[H:46])([C:18]([H:47])([H:48])[H:49])[H:43])([H:34])[H:35])([H:32])[H:33])([H:31])[C:19]([H:50])([H:51])[C:20]([H:52])([H:53])[2N:21]->1([C:22]([C:23]([H:55])([H:56])[H:57])([C:24]([H:58])([H:59])[H:60])[H:54])[C:25]([C:26]([H:62])([H:63])[H:64])([C:27]([H:65])([H:66])[H:67])[H:61])([H:28])([H:29])[H:30]", "dummies": []}
C     -1.4901     4.7570    -0.1645
C     -1.0518     3.3633    -0.1056
N     -0.6833     2.1920    -0.0514
Mn     0.0000     0.0000     0.0000
C      0.5920    -2.1737    -0.4142
O      0.8947    -3.3178    -0.6474
H      0.1075     0.1889    -1.8267
C     -2.1832    -0.6782    -0.1897
O     -3.3307    -1.0352    -0.2893
N      2.1391     0.6820     0.3516
C      2.9182     0.6937    -0.8333
C      3.6991    -0.5921    -1.2327
N      4.8613    -0.9186    -0.3594
C      6.0100     0.0325    -0.4696
C      6.8075     0.0739     0.8420
C      6.9347    -0.2289    -1.6720
C      5.2555    -2.3650    -0.3665
C      4.4635    -3.1387     0.6897
C      5.1324    -3.0613    -1.7406
C      2.5656    -0.0836     1.4353
C      1.5953    -0.0360     2.6667
N      0.1576    -0.2105     2.3605
C     -0.3392    -1.5755     2.7324
C     -0.9318    -1.7212     4.1673
C      0.6572    -2.7649     2.5845
C     -0.6520     0.8669     2.9850
C     -2.1392     0.8535     2.5478
C     -0.1229     2.3217     2.8199
H     -1.0429     5.2483    -1.0528
H     -1.1633     5.2852     0.7548
H     -2.5964     4.7934    -0.2383
H      2.0834     1.5481     0.6380
H      2.2141     0.9182    -1.6594
H      3.6280     1.5447    -0.7832
H      2.9689    -1.4207    -1.2298
H      4.0415    -0.4769    -2.2835
H      5.6428     1.0654    -0.6004
H      7.5124     0.9328     0.8298
H      7.4004    -0.8502     0.9975
H      6.1170     0.2055     1.7015
H      7.4748    -1.1931    -1.5779
H      6.3571    -0.2157    -2.6185
H      7.6969     0.5768    -1.7376
H      6.3162    -2.4751    -0.0609
H      4.5371    -2.6260     1.6724
H      3.3980    -3.2277     0.3993
H      4.8777    -4.1636     0.8022
H      5.6396    -4.0491    -1.7030
H      5.6130    -2.4674    -2.5414
H      4.0730    -3.2416    -2.0180
H      3.5692     0.2733     1.7633
H      2.6640    -1.1226     1.1095
H      1.7910     0.9212     3.1783
H      1.9308    -0.8088     3.3865
H     -1.1625    -1.7808     2.0209
H     -1.1957    -2.7822     4.3704
H     -1.8725    -1.1612     4.3233
H     -0.1830    -1.4071     4.9255
H      0.0950    -3.6913     2.3377
H      1.2036    -2.9621     3.5331
H      1.4266    -2.6368     1.8275
H     -0.6387     0.6912     4.0796
H     -2.5881    -0.1533     2.5094
H     -2.7378     1.4406     3.2772
H     -2.2897     1.3216     1.5619
H      0.4153     2.6345     3.7411
H      0.5887     2.4231     1.9879
H     -0.9403     3.0637     2.6907
68
{"conf": 26, "E": 165.57, "rms": -1.0, "geom": "OH", "total_charge": 0, "CA_charge": 1, "smiles": "C[C:1]#[5N:2]->[Mn+:3]1(<-[3C-:4]#[O+:5])(<-[4H-:6])(<-[6C-:7]#[O+:8])<-[1N@H:9]([CH2:10][CH2:11][N:12]([CH:13]([CH3:14])[CH3:15])[CH:16]([CH3:17])[CH3:18])[CH2:19][CH2:20][2N:21]->1([CH:22]([CH3:23])[CH3:24])[CH:25]([CH3:26])[CH3:27]", "smiles3D": "C([C:1]#[5N:2]->[Mn+:3]1(<-[3C-:4]#[O+:5])(<-[4H-:6])(<-[6C-:7]#[O+:8])<-[1N@@:9]([C:10]([C:11]([N:12]([C:13]([C:14]([H:37])([H:38])[H:39])([C:15]([H:40])([H:41])[H:42])[H:36])[C:16]([C:17]([H:44])([H:45])[H:46])([C:18]([H:47])([H:48])[H:49])[H:43])([H:34])[H:35])([H:32])[H:33])([H:31])[C:19]([H:50])([H:51])[C:20]([H:52])([H:53])[2N:21]->1([C:22]([C:23]([H:55])([H:56])[H:57])([C:24]([H:58])([H:59])[H:60])[H:54])[C:25]([C:26]([H:62])([H:63])[H:64])([C:27]([H:65])([H:66])[H:67])[H:61])([H:28])([H:29])[H:30]", "smiles3Dx": "C([C:1]#[5N:2]->[Mn+:3]1(<-[3C-:4]#[O+:5])(<-[4H-:6])(<-[6C-:7]#[O+:8])<-[1N@@:9]([C:10]([C:11]([N:12]([C:13]([C:14]([H:37])([H:38])[H:39])([C:15]([H:40])([H:41])[H:42])[H:36])[C:16]([C:17]([H:44])([H:45])[H:46])([C:18]([H:47])([H:48])[H:49])[H:43])([H:34])[H:35])([H:32])[H:33])([H:31])[C:19]([H:50])([H:51])[C:20]([H:52])([H:53])[2N:21]->1([C:22]([C:23]([H:55])([H:56])[H:57])([C:24]([H:58])([H:59])[H:60])[H:54])[C:25]([C:26]([H:62])([H:63])[H:64])([C:27]([H:65])([H:66])[H:67])[H:61])([H:28])([H:29])[H:30]", "dummies": []}
C      4.4713     0.2096     2.1968
C      3.1712     0.1449     1.5316
N      2.0771     0.0969     0.9738
Mn     0.0000     0.0000     0.0000
C     -2.2269    -0.2089    -0.5235
O     -3.3980    -0.3203    -0.7894
H     -0.4401    -0.9799     1.4935
C      0.5276    -1.9511    -1.0858
O      0.8047    -2.9773    -1.6555
N     -0.4659     1.9710     1.0184
C     -1.5240     1.7918     1.9289
C     -1.6431     2.9401     2.9505
N     -0.3708     3.1060     3.6906
C     -0.2386     2.1922     4.8654
C     -0.6144     2.8170     6.2139
C      1.1459     1.5334     4.9072
C      0.1231     4.5143     3.7215
C     -0.7601     5.4760     4.5398
C      1.5998     4.6288     4.1130
C     -0.6624     2.9697     0.0194
C     -0.4276     2.5481    -1.4803
N      0.4845     1.4438    -1.7976
C      1.8993     1.9065    -1.7916
C      2.3011     2.9606    -0.7297
C      2.9221     0.7432    -1.6985
C      0.1076     0.9245    -3.1676
C     -1.2083     0.1181    -3.2515
C      1.1651     0.0882    -3.9371
H      4.8986    -0.8112     2.2738
H      5.1551     0.8543     1.6073
H      4.3445     0.6364     3.2130
H      0.2834     2.1766     1.4961
H     -2.4877     1.6984     1.3818
H     -1.3524     0.8449     2.4796
H     -1.9233     3.8632     2.3987
H     -2.4822     2.7328     3.6512
H     -0.9430     1.3388     4.7376
H     -0.7026     2.0174     6.9804
H     -1.5997     3.3229     6.1437
H      0.1605     3.5241     6.5681
H      1.4440     1.2090     3.8877
H      1.1153     0.6351     5.5606
H      1.9203     2.2113     5.3142
H      0.0918     4.8897     2.6730
H     -0.5957     6.5164     4.1867
H     -0.5092     5.4606     5.6180
H     -1.8371     5.2425     4.4138
H      1.7483     4.4779     5.2000
H      2.2052     3.8942     3.5407
H      1.9739     5.6452     3.8648
H     -0.0026     3.8349     0.2506
H     -1.7059     3.3585     0.0808
H     -0.0952     3.4539    -2.0387
H     -1.4313     2.3092    -1.8665
H      2.0714     2.4096    -2.7717
H      1.8378     3.9444    -0.9401
H      2.0813     2.6199     0.2957
H      3.3931     3.1619    -0.7840
H      3.7119     0.9107    -0.9383
H      3.4929     0.6316    -2.6421
H      2.4219    -0.2081    -1.4655
H     -0.0535     1.8320    -3.7994
H     -1.4287    -0.1277    -4.3129
H     -1.1242    -0.8492    -2.7284
H     -2.1062     0.6760    -2.9374
H      0.7472    -0.2778    -4.8997
H      2.0258     0.7063    -4.2557
H      1.4804    -0.8106    -3.3766
68
{"conf": 27, "E": 147.15, "rms": -1.0, "geom": "OH", "total_charge": 0, "CA_charge": 1, "smiles": "C[C:1]#[5N:2]->[Mn+:3]1(<-[3C-:4]#[O+:5])(<-[4H-:6])(<-[6C-:7]#[O+:8])<-[1N@H:9]([CH2:10][CH2:11][N:12]([CH:13]([CH3:14])[CH3:15])[CH:16]([CH3:17])[CH3:18])[CH2:19][CH2:20][2N:21]->1([CH:22]([CH3:23])[CH3:24])[CH:25]([CH3:26])[CH3:27]", "smiles3D": "C([C:1]#[5N:2]->[Mn+:3]1(<-[3C-:4]#[O+:5])(<-[4H-:6])(<-[6C-:7]#[O+:8])<-[1N@@:9]([C:10]([C:11]([N:12]([C:13]([C:14]([H:37])([H:38])[H:39])([C:15]([H:40])([H:41])[H:42])[H:36])[C:16]([C:17]([H:44])([H:45])[H:46])([C:18]([H:47])([H:48])[H:49])[H:43])([H:34])[H:35])([H:32])[H:33])([H:31])[C:19]([H:50])([H:51])[C:20]([H:52])([H:53])[2N:21]->1([C:22]([C:23]([H:55])([H:56])[H:57])([C:24]([H:58])([H:59])[H:60])[H:54])[C:25]([C:26]([H:62])([H:63])[H:64])([C:27]([H:65])([H:66])[H:67])[H:61])([H:28])([H:29])[H:30]", "smiles3Dx": "C([C:1]#[5N:2]->[Mn+:3]1(<-[3C-:4]#[O+:5])(<-[4H-:6])(<-[6C-:7]#[O+:8])<-[1N@@:9]([C:10]([C:11]([N:12]([C:13]([C:14]([H:37])([H:38])[H:39])([C:15]([H:40])([H:41])[H:42])[H:36])[C:16]([C:17]([H:44])([H:45])[H:46])([C:18]([H:47])([H:48])[H:49])[H:43])([H:34])[H:35])([H:32])[H:33])([H:31])[C:19]([H:50])([H:51])[C:20]([H:52])([H:53])[2N:21]->1([C:22]([C:23]([H:55])([H:56])[H:57])([C:24]([H:58])([H:59])[H:60])[H:54])[C:25]([C:26]([H:62])([H:63])[H:64])([C:27]([H:65])([H:66])[H:67])[H:61])([H:28])([H:29])[H:30]", "dummies": []}
C      0.3003    -1.4163     4.7692
C      0.2252    -0.9968     3.3707
N      0.1611    -0.6378     2.1970
Mn     0.0000     0.0000     0.0000
C     -0.4408     0.3713    -2.2264
O     -0.6728     0.5662    -3.3936
H     -1.4615    -1.1160    -0.0488
C      1.3404    -1.7984    -0.4895
O      2.0436    -2.7442    -0.7450
N     -1.2449     1.7813     0.6081
C     -2.5831     1.5902     0.2317
C     -3.5644     2.5812     0.8991
N     -3.3109     2.7297     2.3530
C     -3.6982     1.5460     3.1729
C     -2.7725     1.4065     4.3889
C     -5.1765     1.5367     3.5941
C     -3.6436     4.0646     2.9310
C     -2.4758     5.0298     2.7086
C     -4.9575     4.6764     2.3993
C     -0.5853     2.8452    -0.0064
C      0.9213     2.9115     0.3601
N      1.6864     1.6702     0.0847
C      2.5881     1.2167     1.1671
C      4.0705     1.6527     1.0968
C      2.1187     1.5224     2.6172
C      2.2843     1.7695    -1.2638
C      2.8695     0.4494    -1.8149
C      3.3416     2.9038    -1.4823
H      1.1310    -0.8790     5.2711
H      0.4825    -2.5095     4.8184
H     -0.6559    -1.1764     5.2781
H     -1.1789     1.8614     1.5158
H     -2.8751     0.5591     0.5092
H     -2.6844     1.6794    -0.8736
H     -3.4317     3.5518     0.3786
H     -4.6094     2.2492     0.7172
H     -3.5427     0.6173     2.5877
H     -1.7114     1.4634     4.0652
H     -2.9332     0.4214     4.8770
H     -2.9600     2.1987     5.1421
H     -5.4109     2.3682     4.2900
H     -5.8326     1.6002     2.7018
H     -5.4106     0.5833     4.1142
H     -3.7551     3.9849     4.0324
H     -2.3726     5.2916     1.6355
H     -2.6404     5.9666     3.2829
H     -1.5290     4.5657     3.0588
H     -5.7909     3.9499     2.4481
H     -5.2359     5.5540     3.0209
H     -4.8551     5.0276     1.3517
H     -0.6737     2.7553    -1.1086
H     -1.0611     3.8023     0.3006
H      0.9769     3.2169     1.4122
H      1.3316     3.7639    -0.2111
H      2.5820     0.1117     1.0729
H      4.6000     1.2453     0.2188
H      4.1681     2.7551     1.1538
H      4.6217     1.2386     1.9692
H      2.5405     0.7689     3.3168
H      2.4789     2.5191     2.9550
H      1.0207     1.5226     2.7283
H      1.4404     2.0264    -1.9361
H      3.5690     0.6418    -2.6570
H      2.0776    -0.1725    -2.2632
H      3.4160    -0.1362    -1.0546
H      3.1201     3.4305    -2.4354
H      4.3777     2.5182    -1.5818
H      3.3621     3.6713    -0.6887
68
{"conf": 28, "E": 141.07, "rms": -1.0, "geom": "OH", "total_charge": 0, "CA_charge": 1, "smiles": "C[C:1]#[5N:2]->[Mn+:3]1(<-[3C-:4]#[O+:5])(<-[4H-:6])(<-[6C-:7]#[O+:8])<-[1N@H:9]([CH2:10][CH2:11][N:12]([CH:13]([CH3:14])[CH3:15])[CH:16]([CH3:17])[CH3:18])[CH2:19][CH2:20][2N:21]->1([CH:22]([CH3:23])[CH3:24])[CH:25]([CH3:26])[CH3:27]", "smiles3D": "C([C:1]#[5N:2]->[Mn+:3]1(<-[3C-:4]#[O+:5])(<-[4H-:6])(<-[6C-:7]#[O+:8])<-[1N@@:9]([C:10]([C:11]([N:12]([C:13]([C:14]([H:37])([H:38])[H:39])([C:15]([H:40])([H:41])[H:42])[H:36])[C:16]([C:17]([H:44])([H:45])[H:46])([C:18]([H:47])([H:48])[H:49])[H:43])([H:34])[H:35])([H:32])[H:33])([H:31])[C:19]([H:50])([H:51])[C:20]([H:52])([H:53])[2N:21]->1([C:22]([C:23]([H:55])([H:56])[H:57])([C:24]([H:58])([H:59])[H:60])[H:54])[C:25]([C:26]([H:62])([H:63])[H:64])([C:27]([H:65])([H:66])[H:67])[H:61])([H:28])([H:29])[H:30]", "smiles3Dx": "C([C:1]#[5N:2]->[Mn+:3]1(<-[3C-:4]#[O+:5])(<-[4H-:6])(<-[6C-:7]#[O+:8])<-[1N@@:9]([C:10]([C:11]([N:12]([C:13]([C:14]([H:37])([H:38])[H:39])([C:15]([H:40])([H:41])[H:42])[H:36])[C:16]([C:17]([H:44])([H:45])[H:46])([C:18]([H:47])([H:48])[H:49])[H:43])([H:34])[H:35])([H:32])[H:33])([H:31])[C:19]([H:50])([H:51])[C:20]([H:52])([H:53])[2N:21]->1([C:22]([C:23]([H:55])([H:56])[H:57])([C:24]([H:58])([H:59])[H:60])[H:54])[C:25]([C:26]([H:62])([H:63])[H:64])([C:27]([H:65])([H:66])[H:67])[H:61])([H:28])([H:29])[H:30]", "dummies": []}
C     -3.9155    -2.9883    -0.7722
C     -2.7668    -2.1130    -0.5423
N     -1.8025    -1.3762    -0.3513
Mn     0.0000     0.0000     0.0000
C      1.9031     1.1901     0.4986
O      2.9022     1.8123     0.7610
H      0.5169    -1.2062     1.2843
C     -1.1789     1.1015     1.6270
O     -1.7975     1.6772     2.4875
N      1.1015    -1.1354    -1.6549
C      2.4424    -1.4407    -1.3541
C      2.5835    -2.3256    -0.1085
N      3.7804    -3.2049    -0.2013
C      5.1195    -2.5704     0.0170
C      5.1319    -1.3848     1.0007
C      5.7304    -2.1616    -1.3267
C      3.6343    -4.5348     0.4546
C      2.6325    -5.4223    -0.3002
C      3.2752    -4.4305     1.9455
C      0.9673    -0.3411    -2.8060
C     -0.3945     0.4052    -2.8314
N     -0.6531     1.3866    -1.7802
C     -2.1152     1.6489    -1.6891
C     -2.5848     2.8738    -0.8745
C     -2.8712     1.7017    -3.0536
C      0.2444     2.5514    -1.8814
C      0.2872     3.4768    -0.6448
C      0.0397     3.4397    -3.1315
H     -3.5596    -3.9873    -1.0979
H     -4.4966    -3.0902     0.1673
H     -4.5611    -2.5502    -1.5610
H      0.6450    -1.9202    -1.7926
H      2.8858    -1.9806    -2.2249
H      3.0164    -0.5045    -1.1937
H      2.6088    -1.7084     0.8089
H      1.6583    -2.9278    -0.0417
H      5.8310    -3.3113     0.4455
H      4.6619    -1.6664     1.9647
H      6.1809    -1.0867     1.2131
H      4.6121    -0.5004     0.5794
H      6.7973    -1.8821    -1.1908
H      5.2002    -1.2933    -1.7662
H      5.6817    -3.0124    -2.0392
H      4.5984    -5.0871     0.3879
H      1.5815    -5.1315    -0.0976
H      2.7540    -6.4802     0.0174
H      2.8220    -5.3644    -1.3932
H      4.0597    -3.8687     2.4912
H      2.2963    -3.9290     2.0937
H      3.2163    -5.4466     2.3907
H      1.0134    -1.0044    -3.7036
H      1.7953     0.3896    -2.8956
H     -1.1674    -0.3897    -2.7537
H     -0.5034     0.8711    -3.8298
H     -2.5191     0.7750    -1.1513
H     -2.4304     3.8221    -1.4248
H     -2.1422     2.9263     0.1288
H     -3.6793     2.7947    -0.6972
H     -2.3958     2.3972    -3.7684
H     -2.9418     0.7000    -3.5241
H     -3.9239     2.0295    -2.9128
H      1.2663     2.1479    -1.9599
H      0.0592     2.9332     0.2828
H     -0.3852     4.3538    -0.7310
H      1.3096     3.8996    -0.5372
H      0.8215     4.2297    -3.1509
H      0.1566     2.8795    -4.0773
H     -0.9375     3.9567    -3.1203
68
{"conf": 29, "E": 143.66, "rms": -1.0, "geom": "OH", "total_charge": 0, "CA_charge": 1, "smiles": "C[C:1]#[5N:2]->[Mn+:3]1(<-[3C-:4]#[O+:5])(<-[4H-:6])(<-[6C-:7]#[O+:8])<-[1N@H:9]([CH2:10][CH2:11][N:12]([CH:13]([CH3:14])[CH3:15])[CH:16]([CH3:17])[CH3:18])[CH2:19][CH2:20][2N:21]->1([CH:22]([CH3:23])[CH3:24])[CH:25]([CH3:26])[CH3:27]", "smiles3D": "C([C:1]#[5N:2]->[Mn+:3]1(<-[3C-:4]#[O+:5])(<-[4H-:6])(<-[6C-:7]#[O+:8])<-[1N@@:9]([C:10]([C:11]([N:12]([C:13]([C:14]([H:37])([H:38])[H:39])([C:15]([H:40])([H:41])[H:42])[H:36])[C:16]([C:17]([H:44])([H:45])[H:46])([C:18]([H:47])([H:48])[H:49])[H:43])([H:34])[H:35])([H:32])[H:33])([H:31])[C:19]([H:50])([H:51])[C:20]([H:52])([H:53])[2N:21]->1([C:22]([C:23]([H:55])([H:56])[H:57])([C:24]([H:58])([H:59])[H:60])[H:54])[C:25]([C:26]([H:62])([H:63])[H:64])([C:27]([H:65])([H:66])[H:67])[H:61])([H:28])([H:29])[H:30]", "smiles3Dx": "C([C:1]#[5N:2]->[Mn+:3]1(<-[3C-:4]#[O+:5])(<-[4H-:6])(<-[6C-:7]#[O+:8])<-[1N@@:9]([C:10]([C:11]([N:12]([C:13]([C:14]([H:37])([H:38])[H:39])([C:15]([H:40])([H:41])[H:42])[H:36])[C:16]([C:17]([H:44])([H:45])[H:46])([C:18]([H:47])([H:48])[H:49])[H:43])([H:34])[H:35])([H:32])[H:33])([H:31])[C:19]([H:50])([H:51])[C:20]([H:52])([H:53])[2N:21]->1([C:22]([C:23]([H:55])([H:56])[H:57])([C:24]([H:58])([H:59])[H:60])[H:54])[C:25]([C:26]([H:62])([H:63])[H:64])([C:27]([H:65])([H:66])[H:67])[H:61])([H:28])([H:29])[H:30]", "dummies": []}
C     -1.5437    -2.9311     3.7315
C     -1.0946    -2.0717     2.6370
N     -0.7178    -1.3524     1.7147
Mn     0.0000     0.0000     0.0000
C      0.7421     1.6318    -1.4478
O      1.1319     2.4873    -2.2031
H     -0.0599     1.3305     1.2670
C     -2.1506     0.4995    -0.6215
O     -3.2811     0.7612    -0.9493
N      2.1178    -0.6628     0.5812
C      3.0831     0.3474     0.4264
C      2.8348     1.5487     1.3484
N      4.0410     2.4090     1.3962
C      3.7497     3.8516     1.1380
C      2.8758     4.5281     2.2137
C      5.0026     4.6782     0.8302
C      5.0244     1.9819     2.4386
C      6.4619     2.0204     1.9048
C      4.8966     2.7067     3.7839
C      2.4070    -1.8346    -0.1731
C      1.1293    -2.5720    -0.6902
N      0.2440    -1.7760    -1.5083
C      0.9252    -1.2252    -2.6925
C      1.7841    -2.2032    -3.5452
C      0.0021    -0.4395    -3.6537
C     -1.0558    -2.4264    -1.8018
C     -1.8891    -2.8677    -0.5803
C     -0.9598    -3.6438    -2.7579
H     -2.2738    -2.3798     4.3589
H     -2.0257    -3.8386     3.3134
H     -0.6720    -3.2269     4.3506
H      2.0839    -0.8966     1.4678
H      3.0900     0.7023    -0.6263
H      4.0886    -0.0771     0.6571
H      2.5545     1.2032     2.3676
H      1.9658     2.1040     0.9476
H      3.1585     3.8940     0.1942
H      3.4751     4.9043     3.0651
H      2.0941     3.8411     2.5969
H      2.3631     5.4080     1.7698
H      5.5846     4.8957     1.7471
H      5.6400     4.1482     0.0913
H      4.7066     5.6532     0.3869
H      4.8517     0.9061     2.6731
H      6.4956     1.6158     0.8709
H      6.8841     3.0434     1.9103
H      7.1168     1.3902     2.5442
H      5.4960     2.1711     4.5510
H      5.2869     3.7415     3.7298
H      3.8405     2.7066     4.1249
H      2.9730    -2.5461     0.4755
H      3.0592    -1.5981    -1.0411
H      1.4493    -3.4816    -1.2345
H      0.5864    -2.9054     0.2070
H      1.6374    -0.4862    -2.2927
H      2.5717    -2.7114    -2.9587
H      2.3257    -1.6214    -4.3218
H      1.1984    -2.9647    -4.0832
H     -0.7099     0.1976    -3.0946
H     -0.5730    -1.1139    -4.3197
H      0.6128     0.2259    -4.3011
H     -1.6850    -1.6731    -2.3126
H     -1.3969    -3.6469     0.0339
H     -2.8510    -3.3072    -0.9223
H     -2.2050    -2.0029     0.0157
H     -0.9009    -3.3148    -3.8117
H     -0.1130    -4.3106    -2.5111
H     -1.8803    -4.2651    -2.7226
68
{"conf": 30, "E": 163.79, "rms": -1.0, "geom": "OH", "total_charge": 0, "CA_charge": 1, "smiles": "C[C:1]#[5N:2]->[Mn+:3]1(<-[3C-:4]#[O+:5])(<-[4H-:6])(<-[6C-:7]#[O+:8])<-[1N@H:9]([CH2:10][CH2:11][N:12]([CH:13]([CH3:14])[CH3:15])[CH:16]([CH3:17])[CH3:18])[CH2:19][CH2:20][2N:21]->1([CH:22]([CH3:23])[CH3:24])[CH:25]([CH3:26])[CH3:27]", "smiles3D": "C([C:1]#[5N:2]->[Mn+:3]1(<-[3C-:4]#[O+:5])(<-[4H-:6])(<-[6C-:7]#[O+:8])<-[1N@@:9]([C:10]([C:11]([N:12]([C:13]([C:14]([H:37])([H:38])[H:39])([C:15]([H:40])([H:41])[H:42])[H:36])[C:16]([C:17]([H:44])([H:45])[H:46])([C:18]([H:47])([H:48])[H:49])[H:43])([H:34])[H:35])([H:32])[H:33])([H:31])[C:19]([H:50])([H:51])[C:20]([H:52])([H:53])[2N:21]->1([C:22]([C:23]([H:55])([H:56])[H:57])([C:24]([H:58])([H:59])[H:60])[H:54])[C:25]([C:26]([H:62])([H:63])[H:64])([C:27]([H:65])([H:66])[H:67])[H:61])([H:28])([H:29])[H:30]", "smiles3Dx": "C([C:1]#[5N:2]->[Mn+:3]1(<-[3C-:4]#[O+:5])(<-[4H-:6])(<-[6C-:7]#[O+:8])<-[1N@@:9]([C:10]([C:11]([N:12]([C:13]([C:14]([H:37])([H:38])[H:39])([C:15]([H:40])([H:41])[H:42])[H:36])[C:16]([C:17]([H:44])([H:45])[H:46])([C:18]([H:47])([H:48])[H:49])[H:43])([H:34])[H:35])([H:32])[H:33])([H:31])[C:19]([H:50])([H:51])[C:20]([H:52])([H:53])[2N:21]->1([C:22]([C:23]([H:55])([H:56])[H:57])([C:24]([H:58])([H:59])[H:60])[H:54])[C:25]([C:26]([H:62])([H:63])[H:64])([C:27]([H:65])([H:66])[H:67])[H:61])([H:28])([H:29])[H:30]", "dummies": []}
C      2.9377     0.6488    -3.9742
C      2.0722     0.4581    -2.8113
N      1.3416     0.2967    -1.8364
Mn     0.0000     0.0000     0.0000
C     -1.1261    -0.0770     2.0046
O     -1.7158    -0.1118     3.0561
H      0.6979     1.5854     0.6201
C      1.7585    -1.1021     0.9788
O      2.6831    -1.6793     1.4947
N     -1.8220     1.0168    -0.8858
C     -1.9983     2.2834    -0.3093
C     -1.0592     3.3252    -0.9478
N     -0.8043     4.4944    -0.0660
C      0.4153     5.2550    -0.4878
C      1.2357     5.7433     0.7147
C      0.1584     6.3757    -1.5024
C     -2.0421     5.2192     0.3781
C     -1.7816     6.2851     1.4492
C     -2.9195     5.7829    -0.7589
C     -2.8748     0.1094    -0.6392
C     -2.5632    -1.4217    -0.8677
N     -1.1499    -1.8279    -0.9629
C     -0.7744    -1.9981    -2.4045
C     -1.1291    -0.8240    -3.3601
C     -1.3562    -3.2815    -3.0862
C     -0.8753    -3.0656    -0.1921
C      0.5414    -3.6728    -0.4386
C     -1.0648    -2.9682     1.3397
H      2.4551     0.2053    -4.8693
H      3.9130     0.1514    -3.7948
H      3.0999     1.7336    -4.1403
H     -1.7248     1.1146    -1.7757
H     -3.0526     2.6222    -0.4419
H     -1.7767     2.2167     0.7764
H     -1.4502     3.6467    -1.9354
H     -0.1118     2.7866    -1.1550
H      1.1130     4.5590    -1.0070
H      1.2356     4.9746     1.5166
H      0.8600     6.7016     1.1216
H      2.2890     5.9168     0.4050
H     -0.3120     7.2591    -1.0288
H     -0.4694     6.0029    -2.3383
H      1.1251     6.7134    -1.9338
H     -2.6823     4.4822     0.9075
H     -2.7420     6.5798     1.9249
H     -1.3398     7.2029     1.0151
H     -1.1265     5.8782     2.2477
H     -2.4685     6.6626    -1.2515
H     -3.1556     5.0134    -1.5191
H     -3.8909     6.1179    -0.3360
H     -3.2110     0.2300     0.4156
H     -3.7362     0.3878    -1.2928
H     -3.1117    -1.7295    -1.7779
H     -3.0629    -1.9675    -0.0479
H      0.3281    -2.0865    -2.4391
H     -0.5800     0.0968    -3.1562
H     -2.2137    -0.6053    -3.4084
H     -0.8206    -1.0831    -4.3959
H     -2.4574    -3.2312    -3.1984
H     -0.9316    -3.3828    -4.1082
H     -1.1157    -4.2336    -2.5905
H     -1.6172    -3.8230    -0.5293
H      0.9084    -4.2492     0.4385
H      0.5503    -4.3923    -1.2773
H      1.2913    -2.8997    -0.6686
H     -2.0176    -2.5140     1.6599
H     -0.2197    -2.4591     1.8313
H     -1.0838    -3.9969     1.7606
68
{"conf": 31, "E": 158.37, "rms": -1.0, "geom": "OH", "total_charge": 0, "CA_charge": 1, "smiles": "C[C:1]#[5N:2]->[Mn+:3]1(<-[3C-:4]#[O+:5])(<-[4H-:6])(<-[6C-:7]#[O+:8])<-[1N@H:9]([CH2:10][CH2:11][N:12]([CH:13]([CH3:14])[CH3:15])[CH:16]([CH3:17])[CH3:18])[CH2:19][CH2:20][2N:21]->1([CH:22]([CH3:23])[CH3:24])[CH:25]([CH3:26])[CH3:27]", "smiles3D": "C([C:1]#[5N:2]->[Mn+:3]1(<-[3C-:4]#[O+:5])(<-[4H-:6])(<-[6C-:7]#[O+:8])<-[1N@@:9]([C:10]([C:11]([N:12]([C:13]([C:14]([H:37])([H:38])[H:39])([C:15]([H:40])([H:41])[H:42])[H:36])[C:16]([C:17]([H:44])([H:45])[H:46])([C:18]([H:47])([H:48])[H:49])[H:43])([H:34])[H:35])([H:32])[H:33])([H:31])[C:19]([H:50])([H:51])[C:20]([H:52])([H:53])[2N:21]->1([C:22]([C:23]([H:55])([H:56])[H:57])([C:24]([H:58])([H:59])[H:60])[H:54])[C:25]([C:26]([H:62])([H:63])[H:64])([C:27]([H:65])([H:66])[H:67])[H:61])([H:28])([H:29])[H:30]", "smiles3Dx": "C([C:1]#[5N:2]->[Mn+:3]1(<-[3C-:4]#[O+:5])(<-[4H-:6])(<-[6C-:7]#[O+:8])<-[1N@@:9]([C:10]([C:11]([N:12]([C:13]([C:14]([H:37])([H:38])[H:39])([C:15]([H:40])([H:41])[H:42])[H:36])[C:16]([C:17]([H:44])([H:45])[H:46])([C:18]([H:47])([H:48])[H:49])[H:43])([H:34])[H:35])([H:32])[H:33])([H:31])[C:19]([H:50])([H:51])[C:20]([H:52])([H:53])[2N:21]->1([C:22]([C:23]([H:55])([H:56])[H:57])([C:24]([H:58])([H:59])[H:60])[H:54])[C:25]([C:26]([H:62])([H:63])[H:64])([C:27]([H:65])([H:66])[H:67])[H:61])([H:28])([H:29])[H:30]", "dummies": []}
C      4.3490     1.7880    -1.6584
C      3.0749     1.2699    -1.1622
N      2.0054     0.8347    -0.7405
Mn     0.0000     0.0000     0.0000
C     -2.0950    -0.8954     0.3362
O     -3.1913    -1.3673     0.5089
H     -0.3801    -0.1968    -1.7890
C     -0.8652     2.1218    -0.0979
O     -1.3211     3.2370    -0.1536
N      1.0058    -2.0271     0.0392
C      0.0761    -3.0625     0.2175
C      0.6790    -4.4834     0.0982
N      0.8488    -5.1459     1.4226
C     -0.3895    -5.6523     2.1076
C     -0.6090    -4.8697     3.4061
C     -1.6806    -5.6705     1.2629
C      1.9522    -6.1510     1.4601
C      1.8378    -7.2049     0.3447
C      3.3341    -5.4839     1.4590
C      1.9679    -1.8542     1.0401
C      1.4341    -1.2760     2.3850
N      0.5574    -0.0658     2.3200
C     -0.6719    -0.3704     3.0926
C     -0.4398    -0.5757     4.6173
C     -1.8619     0.6009     2.9213
C      1.2887     1.1197     2.8519
C      2.5294     1.5303     2.0433
C      0.4737     2.4121     3.0988
H      4.9392     0.9581    -2.0984
H      4.9152     2.2399    -0.8182
H      4.1582     2.5586    -2.4333
H      1.4251    -2.1382    -0.7698
H     -0.4221    -2.9508     1.1939
H     -0.6962    -2.9520    -0.5747
H      1.6488    -4.3796    -0.4246
H      0.0646    -5.1066    -0.5835
H     -0.2584    -6.7136     2.4200
H     -0.9330    -3.8301     3.2036
H      0.3317    -4.8428     3.9963
H     -1.3910    -5.3626     4.0227
H     -1.5574    -6.3283     0.3775
H     -1.9899    -4.6559     0.9439
H     -2.5127    -6.0952     1.8647
H      1.9187    -6.6990     2.4297
H      0.8218    -7.6521     0.3400
H      2.5735    -8.0190     0.5182
H      2.0411    -6.7615    -0.6524
H      4.1196    -6.2479     1.6432
H      3.3919    -4.7355     2.2771
H      3.5628    -4.9928     0.4919
H      2.4582    -2.8252     1.2519
H      2.7499    -1.1755     0.6501
H      2.3266    -1.0685     3.0173
H      0.9162    -2.1249     2.8808
H     -1.0425    -1.3423     2.7029
H     -0.2544     0.3813     5.1435
H     -1.3450    -1.0350     5.0695
H      0.4117    -1.2490     4.8344
H     -1.9477     1.3507     3.7315
H     -1.8362     1.1157     1.9563
H     -2.8121     0.0260     2.9649
H      1.6719     0.8196     3.8547
H      2.2491     2.2173     1.2219
H      3.1227     0.6778     1.6824
H      3.2135     2.1097     2.7009
H     -0.1944     2.6585     2.2644
H     -0.0808     2.3652     4.0529
H      1.1487     3.2857     3.2335
68
{"conf": 32, "E": 172.48, "rms": -1.0, "geom": "OH", "total_charge": 0, "CA_charge": 1, "smiles": "C[C:1]#[5N:2]->[Mn+:3]1(<-[3C-:4]#[O+:5])(<-[4H-:6])(<-[6C-:7]#[O+:8])<-[1N@H:9]([CH2:10][CH2:11][N:12]([CH:13]([CH3:14])[CH3:15])[CH:16]([CH3:17])[CH3:18])[CH2:19][CH2:20][2N:21]->1([CH:22]([CH3:23])[CH3:24])[CH:25]([CH3:26])[CH3:27]", "smiles3D": "C([C:1]#[5N:2]->[Mn+:3]1(<-[3C-:4]#[O+:5])(<-[4H-:6])(<-[6C-:7]#[O+:8])<-[1N@@:9]([C:10]([C:11]([N:12]([C:13]([C:14]([H:37])([H:38])[H:39])([C:15]([H:40])([H:41])[H:42])[H:36])[C:16]([C:17]([H:44])([H:45])[H:46])([C:18]([H:47])([H:48])[H:49])[H:43])([H:34])[H:35])([H:32])[H:33])([H:31])[C:19]([H:50])([H:51])[C:20]([H:52])([H:53])[2N:21]->1([C:22]([C:23]([H:55])([H:56])[H:57])([C:24]([H:58])([H:59])[H:60])[H:54])[C:25]([C:26]([H:62])([H:63])[H:64])([C:27]([H:65])([H:66])[H:67])[H:61])([H:28])([H:29])[H:30]", "smiles3Dx": "C([C:1]#[5N:2]->[Mn+:3]1(<-[3C-:4]#[O+:5])(<-[4H-:6])(<-[6C-:7]#[O+:8])<-[1N@@:9]([C:10]([C:11]([N:12]([C:13]([C:14]([H:37])([H:38])[H:39])([C:15]([H:40])([H:41])[H:42])[H:36])[C:16]([C:17]([H:44])([H:45])[H:46])([C:18]([H:47])([H:48])[H:49])[H:43])([H:34])[H:35])([H:32])[H:33])([H:31])[C:19]([H:50])([H:51])[C:20]([H:52])([H:53])[2N:21]->1([C:22]([C:23]([H:55])([H:56])[H:57])([C:24]([H:58])([H:59])[H:60])[H:54])[C:25]([C:26]([H:62])([H:63])[H:64])([C:27]([H:65])([H:66])[H:67])[H:61])([H:28])([H:29])[H:30]", "dummies": []}
C     -3.8925     0.0420     3.1170
C     -2.7467     0.0438     2.2086
N     -1.7837     0.0502     1.4449
Mn     0.0000     0.0000     0.0000
C      1.6558    -0.4421    -1.5330
O      2.5200    -0.6833    -2.3391
H     -0.3883    -1.7948    -0.1012
C      1.4289    -0.4096     1.7460
O      2.1800    -0.6261     2.6643
N     -1.4499     0.5582    -1.6523
C     -1.9161    -0.5161    -2.4486
C     -0.8418    -1.3823    -3.1246
N     -1.4655    -2.4011    -4.0132
C     -1.8891    -1.9757    -5.3873
C     -3.4178    -1.9253    -5.4551
C     -1.2770    -0.6585    -5.9027
C     -0.7979    -3.7327    -4.0004
C     -0.9978    -4.4500    -2.6565
C      0.6897    -3.6499    -4.3806
C     -0.9117     1.6736    -2.3335
C      0.1098     2.5815    -1.5367
N      0.3495     2.3340    -0.1020
C      1.7580     2.7983     0.2052
C      2.1217     3.0849     1.6857
C      2.9020     1.9164    -0.3458
C     -0.6352     3.0910     0.7224
C     -0.7024     2.6139     2.1979
C     -2.0999     3.1795     0.2099
H     -3.5512    -0.2117     4.1416
H     -4.6336    -0.7097     2.7762
H     -4.3604     1.0480     3.1215
H     -2.1889     0.8547    -1.2175
H     -2.5835    -0.0990    -3.2320
H     -2.5314    -1.1856    -1.8015
H     -0.2992    -1.8801    -2.3095
H     -0.0822    -0.7887    -3.6618
H     -1.5837    -2.7360    -6.1418
H     -3.8251    -1.1151    -4.8185
H     -3.8414    -2.8934    -5.1126
H     -3.7508    -1.7523    -6.5009
H     -1.6167    -0.4699    -6.9437
H     -1.5850     0.2111    -5.2881
H     -0.1695    -0.7318    -5.9293
H     -1.2923    -4.3964    -4.7461
H     -2.0597    -4.3728    -2.3399
H     -0.7449    -5.5266    -2.7648
H     -0.3504    -4.0336    -1.8581
H      1.2763    -3.1122    -3.6072
H      0.8093    -3.1245    -5.3509
H      1.1088    -4.6731    -4.4865
H     -1.7560     2.3191    -2.6769
H     -0.3918     1.3224    -3.2490
H      1.0597     2.4899    -2.0893
H     -0.1991     3.6435    -1.6704
H      1.8646     3.7850    -0.3087
H      3.1957     3.3556     1.7779
H      1.6048     3.9866     2.0645
H      1.9718     2.2046     2.3367
H      2.8964     1.7934    -1.4414
H      2.9509     0.9440     0.1727
H      3.8790     2.4118    -0.1569
H     -0.2745     4.1465     0.7416
H     -1.7405     2.4687     2.5619
H     -0.2988     3.3792     2.8903
H     -0.1543     1.6689     2.3380
H     -2.2014     3.5799    -0.8139
H     -2.6413     2.2254     0.3156
H     -2.6508     3.9074     0.8446
68
{"conf": 33, "E": 153.38, "rms": -1.0, "geom": "OH", "total_charge": 0, "CA_charge": 1, "smiles": "C[C:1]#[5N:2]->[Mn+:3]1(<-[3C-:4]#[O+:5])(<-[4H-:6])(<-[6C-:7]#[O+:8])<-[1N@H:9]([CH2:10][CH2:11][N:12]([CH:13]([CH3:14])[CH3:15])[CH:16]([CH3:17])[CH3:18])[CH2:19][CH2:20][2N:21]->1([CH:22]([CH3:23])[CH3:24])[CH:25]([CH3:26])[CH3:27]", "smiles3D": "C([C:1]#[5N:2]->[Mn+:3]1(<-[3C-:4]#[O+:5])(<-[4H-:6])(<-[6C-:7]#[O+:8])<-[1N@@:9]([C:10]([C:11]([N:12]([C:13]([C:14]([H:37])([H:38])[H:39])([C:15]([H:40])([H:41])[H:42])[H:36])[C:16]([C:17]([H:44])([H:45])[H:46])([C:18]([H:47])([H:48])[H:49])[H:43])([H:34])[H:35])([H:32])[H:33])([H:31])[C:19]([H:50])([H:51])[C:20]([H:52])([H:53])[2N:21]->1([C:22]([C:23]([H:55])([H:56])[H:57])([C:24]([H:58])([H:59])[H:60])[H:54])[C:25]([C:26]([H:62])([H:63])[H:64])([C:27]([H:65])([H:66])[H:67])[H:61])([H:28])([H:29])[H:30]", "smiles3Dx": "C([C:1]#[5N:2]->[Mn+:3]1(<-[3C-:4]#[O+:5])(<-[4H-:6])(<-[6C-:7]#[O+:8])<-[1N@@:9]([C:10]([C:11]([N:12]([C:13]([C:14]([H:37])([H:38])[H:39])([C:15]([H:40])([H:41])[H:42])[H:36])[C:16]([C:17]([H:44])([H:45])[H:46])([C:18]([H:47])([H:48])[H:49])[H:43])([H:34])[H:35])([H:32])[H:33])([H:31])[C:19]([H:50])([H:51])[C:20]([H:52])([H:53])[2N:21]->1([C:22]([C:23]([H:55])([H:56])[H:57])([C:24]([H:58])([H:59])[H:60])[H:54])[C:25]([C:26]([H:62])([H:63])[H:64])([C:27]([H:65])([H:66])[H:67])[H:61])([H:28])([H:29])[H:30]", "dummies": []}
C      2.5570    -3.7872    -1.9977
C      1.8081    -2.6743    -1.4159
N      1.1818    -1.7367    -0.9273
Mn     0.0000     0.0000     0.0000
C     -1.4650     1.4490     1.0113
O     -2.2407     2.2019     1.5463
H     -1.3743    -1.2156     0.1352
C     -0.8546     0.6377    -2.0324
O     -1.3065     0.9699    -3.1000
N      0.8221    -0.5789     2.0197
C     -0.1881    -1.1772     2.7851
C      0.3274    -1.7888     4.1000
N     -0.7273    -2.6363     4.7136
C     -0.5297    -4.1123     4.6509
C     -0.3685    -4.6037     3.2043
C      0.6248    -4.6103     5.5366
C     -1.3425    -2.1392     5.9765
C     -0.3242    -1.6651     7.0368
C     -2.3491    -1.0285     5.6634
C      1.3228     0.6311     2.4982
C      2.3318     1.2943     1.5184
N      1.9157     1.4169     0.0859
C      1.6984     2.8507    -0.2541
C      1.4747     3.1990    -1.7442
C      0.5816     3.5529     0.5424
C      2.9749     0.7829    -0.7336
C      4.3435     1.5213    -0.7031
C      2.6295     0.4917    -2.2097
H      1.9715    -4.2330    -2.8277
H      2.7409    -4.5559    -1.2192
H      3.5269    -3.4151    -2.3870
H      1.5092    -1.1724     1.8887
H     -0.9828    -0.4353     3.0161
H     -0.6398    -1.9833     2.1726
H      1.2488    -2.3671     3.8897
H      0.6299    -0.9597     4.7647
H     -1.4550    -4.6102     5.0182
H     -1.2216    -4.2512     2.5875
H      0.5823    -4.2509     2.7541
H     -0.3700    -5.7145     3.1783
H      0.3581    -4.5024     6.6075
H      0.8035    -5.6923     5.3589
H      1.5686    -4.0656     5.3342
H     -1.9332    -2.9573     6.4468
H      0.5908    -2.2874     7.0363
H     -0.7838    -1.7246     8.0465
H     -0.0238    -0.6082     6.8746
H     -1.8347    -0.1278     5.2675
H     -2.9030    -0.7443     6.5837
H     -3.0817    -1.3842     4.9080
H      1.8492     0.4553     3.4636
H      0.4900     1.3318     2.6896
H      2.5782     2.2956     1.9382
H      3.2637     0.6947     1.6186
H      2.6393     3.3754     0.0321
H      1.0240     4.2096    -1.8558
H      0.8024     2.4936    -2.2459
H      2.4358     3.2796    -2.2846
H      0.8002     4.6422     0.5828
H     -0.3938     3.4645     0.0250
H      0.5086     3.2244     1.5906
H      3.1487    -0.2199    -0.2794
H      4.6533     1.8066     0.3208
H      5.1321     0.8549    -1.1139
H      4.3320     2.4420    -1.3197
H      1.5637     0.2929    -2.3478
H      2.9474     1.2864    -2.9106
H      3.1805    -0.4152    -2.5398
68
{"conf": 34, "E": 159.3, "rms": -1.0, "geom": "OH", "total_charge": 0, "CA_charge": 1, "smiles": "C[C:1]#[5N:2]->[Mn+:3]1(<-[3C-:4]#[O+:5])(<-[4H-:6])(<-[6C-:7]#[O+:8])<-[1N@H:9]([CH2:10][CH2:11][N:12]([CH:13]([CH3:14])[CH3:15])[CH:16]([CH3:17])[CH3:18])[CH2:19][CH2:20][2N:21]->1([CH:22]([CH3:23])[CH3:24])[CH:25]([CH3:26])[CH3:27]", "smiles3D": "C([C:1]#[5N:2]->[Mn+:3]1(<-[3C-:4]#[O+:5])(<-[4H-:6])(<-[6C-:7]#[O+:8])<-[1N@@:9]([C:10]([C:11]([N:12]([C:13]([C:14]([H:37])([H:38])[H:39])([C:15]([H:40])([H:41])[H:42])[H:36])[C:16]([C:17]([H:44])([H:45])[H:46])([C:18]([H:47])([H:48])[H:49])[H:43])([H:34])[H:35])([H:32])[H:33])([H:31])[C:19]([H:50])([H:51])[C:20]([H:52])([H:53])[2N:21]->1([C:22]([C:23]([H:55])([H:56])[H:57])([C:24]([H:58])([H:59])[H:60])[H:54])[C:25]([C:26]([H:62])([H:63])[H:64])([C:27]([H:65])([H:66])[H:67])[H:61])([H:28])([H:29])[H:30]", "smiles3Dx": "C([C:1]#[5N:2]->[Mn+:3]1(<-[3C-:4]#[O+:5])(<-[4H-:6])(<-[6C-:7]#[O+:8])<-[1N@@:9]([C:10]([C:11]([N:12]([C:13]([C:14]([H:37])([H:38])[H:39])([C:15]([H:40])([H:41])[H:42])[H:36])[C:16]([C:17]([H:44])([H:45])[H:46])([C:18]([H:47])([H:48])[H:49])[H:43])([H:34])[H:35])([H:32])[H:33])([H:31])[C:19]([H:50])([H:51])[C:20]([H:52])([H:53])[2N:21]->1([C:22]([C:23]([H:55])([H:56])[H:57])([C:24]([H:58])([H:59])[H:60])[H:54])[C:25]([C:26]([H:62])([H:63])[H:64])([C:27]([H:65])([H:66])[H:67])[H:61])([H:28])([H:29])[H:30]", "dummies": []}
C      2.4254     1.2156     4.1809
C      1.7199     0.8628     2.9502
N      1.1175     0.5693     1.9200
Mn     0.0000     0.0000     0.0000
C     -1.0231    -0.8961    -1.8554
O     -1.5612    -1.3700    -2.8251
H     -0.0604    -1.7067     0.6820
C      2.0430    -0.4919    -0.9218
O      3.1162    -0.7527    -1.4059
N     -2.0655     0.5061     0.7854
C     -2.7897    -0.6669     1.0664
C     -2.4745    -1.2332     2.4629
N     -3.0092    -0.3296     3.5247
C     -4.1929    -0.9243     4.2337
C     -5.3344    -1.2483     3.2410
C     -4.7941     0.0157     5.2986
C     -1.8904     0.1866     4.3785
C     -1.4314    -0.7956     5.4706
C     -2.1564     1.6009     4.9184
C     -2.6297     1.3096    -0.2303
C     -1.6866     2.3832    -0.9017
N     -0.2351     2.2493    -0.6908
C      0.2014     3.1931     0.3899
C      0.2404     4.7000    -0.0316
C     -0.6081     3.1547     1.7166
C      0.5312     2.4805    -1.9400
C      2.0754     2.5789    -1.7342
C      0.2915     1.4658    -3.0826
H      2.8588     2.2317     4.0794
H      1.7118     1.2011     5.0305
H      3.2369     0.4822     4.3656
H     -1.9980     0.9948     1.5355
H     -3.8836    -0.4706     0.9998
H     -2.5277    -1.4348     0.3097
H     -2.8734    -2.2664     2.5496
H     -1.3759    -1.3771     2.5280
H     -3.8978    -1.8737     4.7336
H     -5.0546    -2.0370     2.5158
H     -6.2241    -1.6386     3.7803
H     -5.6331    -0.3335     2.6858
H     -4.1832     0.0338     6.2184
H     -4.9190     1.0412     4.8914
H     -5.7920    -0.3437     5.6301
H     -0.9980     0.3443     3.7350
H     -0.4908    -0.4266     5.9328
H     -2.1816    -0.9116     6.2751
H     -1.2279    -1.7928     5.0273
H     -2.6811     1.5971     5.8920
H     -2.7399     2.1911     4.1801
H     -1.1908     2.1261     5.0858
H     -3.5113     1.8445     0.1981
H     -3.0104     0.6455    -1.0394
H     -1.9181     2.3699    -1.9814
H     -2.0331     3.3762    -0.5582
H      1.2350     2.9086     0.6643
H     -0.7731     5.1070    -0.2189
H      0.8596     4.9318    -0.9107
H      0.6838     5.3029     0.7899
H     -1.6818     3.3942     1.5890
H     -0.5061     2.2199     2.2672
H     -0.2043     3.9132     2.4214
H      0.1936     3.4599    -2.3454
H      2.4080     3.6142    -1.5372
H      2.6395     2.2630    -2.6386
H      2.4227     1.9620    -0.8905
H      0.8248     0.5162    -2.9139
H      0.7116     1.8851    -4.0226
H     -0.7692     1.2677    -3.3109
68
{"conf": 35, "E": 159.48, "rms": -1.0, "geom": "OH", "total_charge": 0, "CA_charge": 1, "smiles": "C[C:1]#[5N:2]->[Mn+:3]1(<-[3C-:4]#[O+:5])(<-[4H-:6])(<-[6C-:7]#[O+:8])<-[1N@H:9]([CH2:10][CH2:11][N:12]([CH:13]([CH3:14])[CH3:15])[CH:16]([CH3:17])[CH3:18])[CH2:19][CH2:20][2N:21]->1([CH:22]([CH3:23])[CH3:24])[CH:25]([CH3:26])[CH3:27]", "smiles3D": "C([C:1]#[5N:2]->[Mn+:3]1(<-[3C-:4]#[O+:5])(<-[4H-:6])(<-[6C-:7]#[O+:8])<-[1N@@:9]([C:10]([C:11]([N:12]([C:13]([C:14]([H:37])([H:38])[H:39])([C:15]([H:40])([H:41])[H:42])[H:36])[C:16]([C:17]([H:44])([H:45])[H:46])([C:18]([H:47])([H:48])[H:49])[H:43])([H:34])[H:35])([H:32])[H:33])([H:31])[C:19]([H:50])([H:51])[C:20]([H:52])([H:53])[2N:21]->1([C:22]([C:23]([H:55])([H:56])[H:57])([C:24]([H:58])([H:59])[H:60])[H:54])[C:25]([C:26]([H:62])([H:63])[H:64])([C:27]([H:65])([H:66])[H:67])[H:61])([H:28])([H:29])[H:30]", "smiles3Dx": "C([C:1]#[5N:2]->[Mn+:3]1(<-[3C-:4]#[O+:5])(<-[4H-:6])(<-[6C-:7]#[O+:8])<-[1N@@:9]([C:10]([C:11]([N:12]([C:13]([C:14]([H:37])([H:38])[H:39])([C:15]([H:40])([H:41])[H:42])[H:36])[C:16]([C:17]([H:44])([H:45])[H:46])([C:18]([H:47])([H:48])[H:49])[H:43])([H:34])[H:35])([H:32])[H:33])([H:31])[C:19]([H:50])([H:51])[C:20]([H:52])([H:53])[2N:21]->1([C:22]([C:23]([H:55])([H:56])[H:57])([C:24]([H:58])([H:59])[H:60])[H:54])[C:25]([C:26]([H:62])([H:63])[H:64])([C:27]([H:65])([H:66])[H:67])[H:61])([H:28])([H:29])[H:30]", "dummies": []}
C      0.8380    -2.1350    -4.4285
C      0.6121    -1.5085    -3.1270
N      0.4210    -0.9854    -2.0312
Mn     0.0000     0.0000     0.0000
C     -0.8657     1.1059     1.8167
O     -1.3307     1.6898     2.7640
H     -1.3722     0.8153    -0.9149
C      1.3587     1.7710    -0.5342
O      2.0717     2.7019    -0.8160
N     -1.2626    -1.8471     0.3857
C     -2.5412    -1.4623     0.8213
C     -3.5855    -2.6023     0.7813
N     -3.5384    -3.3806    -0.4811
C     -4.0145    -2.6381    -1.6839
C     -5.5400    -2.6688    -1.8728
C     -3.2885    -3.1291    -2.9439
C     -3.9951    -4.7981    -0.3702
C     -2.8354    -5.6799     0.1003
C     -5.2267    -5.0003     0.5389
C     -0.5450    -2.6961     1.2549
C      1.0163    -2.5531     1.1757
N      1.6055    -1.2112     1.2573
C      2.9758    -1.2697     0.6271
C      2.9989    -1.3726    -0.9080
C      3.9838    -0.1410     0.9856
C      1.7299    -0.7664     2.6840
C      1.8933     0.7687     2.8388
C      0.6536    -1.2124     3.7050
H      0.9904    -1.3486    -5.1960
H     -0.0441    -2.7511    -4.6993
H      1.7386    -2.7807    -4.3756
H     -1.3393    -2.2614    -0.4258
H     -2.4835    -1.0750     1.8624
H     -2.8911    -0.6297     0.1787
H     -4.6007    -2.1798     0.9428
H     -3.3571    -3.2595     1.6461
H     -3.7390    -1.5680    -1.5973
H     -5.9062    -3.6923    -2.0939
H     -5.8236    -2.0160    -2.7259
H     -6.0499    -2.2772    -0.9689
H     -3.4891    -2.4383    -3.7907
H     -3.6209    -4.1441    -3.2426
H     -2.1922    -3.1488    -2.7655
H     -4.2752    -5.1888    -1.3704
H     -1.9541    -5.5270    -0.5586
H     -2.5499    -5.4402     1.1457
H     -3.1255    -6.7513     0.0518
H     -6.0398    -4.2949     0.2810
H     -5.6191    -6.0314     0.4086
H     -4.9725    -4.8718     1.6115
H     -0.7916    -3.7492     0.9840
H     -0.8804    -2.5598     2.2922
H      1.2968    -3.0212     0.2184
H      1.4604    -3.1920     1.9723
H      3.4463    -2.2103     1.0044
H      2.6826    -0.4181    -1.3678
H      4.0407    -1.5487    -1.2535
H      2.4489    -2.2386    -1.3092
H      3.6015     0.8612     0.7194
H      4.3133    -0.1868     2.0407
H      4.9298    -0.2738     0.4171
H      2.6691    -1.2276     3.0677
H      1.1750     1.2188     3.5567
H      1.7574     1.2818     1.8817
H      2.8921     1.0253     3.2477
H      0.9058    -0.8063     4.7091
H     -0.3512    -0.8284     3.4546
H      0.6499    -2.3107     3.8540
68
{"conf": 36, "E": 154.66, "rms": -1.0, "geom": "OH", "total_charge": 0, "CA_charge": 1, "smiles": "C[C:1]#[5N:2]->[Mn+:3]1(<-[3C-:4]#[O+:5])(<-[4H-:6])(<-[6C-:7]#[O+:8])<-[1N@H:9]([CH2:10][CH2:11][N:12]([CH:13]([CH3:14])[CH3:15])[CH:16]([CH3:17])[CH3:18])[CH2:19][CH2:20][2N:21]->1([CH:22]([CH3:23])[CH3:24])[CH:25]([CH3:26])[CH3:27]", "smiles3D": "C([C:1]#[5N:2]->[Mn+:3]1(<-[3C-:4]#[O+:5])(<-[4H-:6])(<-[6C-:7]#[O+:8])<-[1N@@:9]([C:10]([C:11]([N:12]([C:13]([C:14]([H:37])([H:38])[H:39])([C:15]([H:40])([H:41])[H:42])[H:36])[C:16]([C:17]([H:44])([H:45])[H:46])([C:18]([H:47])([H:48])[H:49])[H:43])([H:34])[H:35])([H:32])[H:33])([H:31])[C:19]([H:50])([H:51])[C:20]([H:52])([H:53])[2N:21]->1([C:22]([C:23]([H:55])([H:56])[H:57])([C:24]([H:58])([H:59])[H:60])[H:54])[C:25]([C:26]([H:62])([H:63])[H:64])([C:27]([H:65])([H:66])[H:67])[H:61])([H:28])([H:29])[H:30]", "smiles3Dx": "C([C:1]#[5N:2]->[Mn+:3]1(<-[3C-:4]#[O+:5])(<-[4H-:6])(<-[6C-:7]#[O+:8])<-[1N@@:9]([C:10]([C:11]([N:12]([C:13]([C:14]([H:37])([H:38])[H:39])([C:15]([H:40])([H:41])[H:42])[H:36])[C:16]([C:17]([H:44])([H:45])[H:46])([C:18]([H:47])([H:48])[H:49])[H:43])([H:34])[H:35])([H:32])[H:33])([H:31])[C:19]([H:50])([H:51])[C:20]([H:52])([H:53])[2N:21]->1([C:22]([C:23]([H:55])([H:56])[H:57])([C:24]([H:58])([H:59])[H:60])[H:54])[C:25]([C:26]([H:62])([H:63])[H:64])([C:27]([H:65])([H:66])[H:67])[H:61])([H:28])([H:29])[H:30]", "dummies": []}
C      1.7656     3.7826     2.7265
C      1.2383     2.6824     1.9204
N      0.7925     1.7601     1.2411
Mn     0.0000     0.0000     0.0000
C     -0.5399    -2.0080    -0.9628
O     -0.8215    -3.0729    -1.4540
H      0.7590    -1.0337     1.3189
C      2.0156     0.0215    -1.0861
O      3.0803     0.0330    -1.6526
N     -2.0264     0.0731     1.0226
C     -2.1633    -1.0159     1.9078
C     -3.1228    -0.7426     3.0872
N     -4.5258    -0.5828     2.6377
C     -5.3108     0.4790     3.3348
C     -5.0249     1.8397     2.6917
C     -5.0788     0.5466     4.8608
C     -5.2318    -1.8752     2.4010
C     -6.2713    -1.7303     1.2816
C     -5.8646    -2.4815     3.6647
C     -2.9285     0.1005    -0.0543
C     -2.6309     1.1997    -1.1252
N     -1.2185     1.3215    -1.5486
C     -0.7159     2.7138    -1.3751
C     -1.1430     3.4475    -0.0694
C     -1.0345     3.6940    -2.5399
C     -1.0623     0.8454    -2.9568
C      0.3793     0.8978    -3.5269
C     -1.6428    -0.5531    -3.3177
H      2.7629     3.5045     3.1249
H      1.8586     4.6904     2.0956
H      1.0738     3.9874     3.5691
H     -2.0811     0.8550     1.4861
H     -2.4913    -1.9300     1.3677
H     -1.1635    -1.2228     2.3344
H     -2.7478     0.1741     3.5851
H     -3.0419    -1.5680     3.8275
H     -6.3972     0.3047     3.1890
H     -5.2982     1.8146     1.6160
H     -3.9508     2.1058     2.7821
H     -5.6308     2.6315     3.1820
H     -5.0818    -0.4599     5.3201
H     -4.1204     1.0467     5.1119
H     -5.8926     1.1375     5.3326
H     -4.5060    -2.6307     2.0304
H     -7.1255    -1.0952     1.5925
H     -5.8016    -1.2844     0.3804
H     -6.6685    -2.7296     1.0021
H     -6.6842    -1.8461     4.0588
H     -6.2935    -3.4783     3.4264
H     -5.0961    -2.6308     4.4504
H     -2.9246    -0.8866    -0.5534
H     -3.9525     0.2759     0.3342
H     -3.0230     2.1448    -0.7195
H     -3.2805     0.9876    -2.0024
H      0.3871     2.6193    -1.3164
H     -0.3498     4.1626     0.2361
H     -2.0625     4.0565    -0.2155
H     -1.3482     2.7585     0.7616
H     -0.4789     3.4572    -3.4677
H     -0.7283     4.7288    -2.2721
H     -2.1253     3.7008    -2.7485
H     -1.6614     1.5524    -3.5700
H      0.9963     1.7336    -3.1578
H      0.9292    -0.0459    -3.3528
H      0.3215     1.0139    -4.6307
H     -2.4439    -0.9159    -2.6590
H     -2.0884    -0.5005    -4.3348
H     -0.8668    -1.3392    -3.3932
