# Supplementary material for: MACE: Automated Assessment of Stereochemistry of Transition Metal Complexes and Its Applications in Computational Catalysis
Source: J Chem Theory Comput. 2024 Feb 16;20(5):2313–20. doi: 10.1021/acs.jctc.3c01313 (PMC10938507; doi:10.1021/acs.jctc.3c01313)
Supplement: Supplementary file 3 — ct3c01313_si_003.zip [file ct3c01313_si_003.zip › structures/screening/mace_MeCN/Mn_NNhN_iPr_bi_6.xyz]

68
{"conf": 0, "E": 148.0, "rms": -1.0, "geom": "OH", "total_charge": 0, "CA_charge": 1, "smiles": "C[C:1]#[3N:2]->[Mn+:3]1(<-[4H-:4])(<-[5C-:5]#[O+:6])(<-[6C-:7]#[O+:8])<-[1N@H:9]([CH2:10][CH2:11][N:12]([CH:13]([CH3:14])[CH3:15])[CH:16]([CH3:17])[CH3:18])[CH2:19][CH2:20][2N:21]->1([CH:22]([CH3:23])[CH3:24])[CH:25]([CH3:26])[CH3:27]", "smiles3D": "C([C:1]#[3N:2]->[Mn+:3]1(<-[4H-:4])(<-[5C-:5]#[O+:6])(<-[6C-:7]#[O+:8])<-[1N@@:9]([C:10]([C:11]([N:12]([C:13]([C:14]([H:37])([H:38])[H:39])([C:15]([H:40])([H:41])[H:42])[H:36])[C:16]([C:17]([H:44])([H:45])[H:46])([C:18]([H:47])([H:48])[H:49])[H:43])([H:34])[H:35])([H:32])[H:33])([H:31])[C:19]([H:50])([H:51])[C:20]([H:52])([H:53])[2N:21]->1([C:22]([C:23]([H:55])([H:56])[H:57])([C:24]([H:58])([H:59])[H:60])[H:54])[C:25]([C:26]([H:62])([H:63])[H:64])([C:27]([H:65])([H:66])[H:67])[H:61])([H:28])([H:29])[H:30]", "smiles3Dx": "C([C:1]#[3N:2]->[Mn+:3]1(<-[4H-:4])(<-[5C-:5]#[O+:6])(<-[6C-:7]#[O+:8])<-[1N@@:9]([C:10]([C:11]([N:12]([C:13]([C:14]([H:37])([H:38])[H:39])([C:15]([H:40])([H:41])[H:42])[H:36])[C:16]([C:17]([H:44])([H:45])[H:46])([C:18]([H:47])([H:48])[H:49])[H:43])([H:34])[H:35])([H:32])[H:33])([H:31])[C:19]([H:50])([H:51])[C:20]([H:52])([H:53])[2N:21]->1([C:22]([C:23]([H:55])([H:56])[H:57])([C:24]([H:58])([H:59])[H:60])[H:54])[C:25]([C:26]([H:62])([H:63])[H:64])([C:27]([H:65])([H:66])[H:67])[H:61])([H:28])([H:29])[H:30]", "dummies": []}
C     -1.7603    -4.5963    -0.8349
C     -1.2407    -3.2520    -0.5889
N     -0.8030    -2.1218    -0.3857
Mn     0.0000     0.0000     0.0000
H     -1.0024    -0.0678     1.5407
C      0.5420     2.1250     0.6949
O      0.8239     3.2393     1.0600
C      1.8218    -0.8097     1.1339
O      2.7804    -1.2353     1.7289
N     -1.7281     0.8282    -1.2448
C     -2.8851     0.0986    -0.9362
C     -4.2255     0.8139    -1.2697
N     -4.6246     1.9088    -0.3376
C     -4.8387     1.4322     1.0651
C     -3.7345     1.8499     2.0551
C     -6.2364     1.8074     1.5744
C     -4.0413     3.2759    -0.5516
C     -3.8470     3.6222    -2.0445
C     -4.9562     4.3676     0.0386
C     -1.3218     0.7901    -2.6132
C     -0.0847    -0.1298    -2.8783
N      1.0793     0.1470    -2.0706
C      2.1601    -0.8589    -2.1970
C      1.7684    -2.3209    -1.8976
C      2.8869    -0.8467    -3.5672
C      1.5317     1.5417    -2.2056
C      1.6948     2.1062    -3.6461
C      2.8194     1.8728    -1.4153
H     -1.7849    -5.1634     0.1182
H     -2.7865    -4.5250    -1.2503
H     -1.1029    -5.1186    -1.5599
H     -1.8408     1.6917    -0.9855
H     -2.8634    -0.8673    -1.4901
H     -2.8583    -0.1430     0.1416
H     -5.0228     0.0390    -1.2378
H     -4.2378     1.1367    -2.3266
H     -4.8476     0.3185     1.0818
H     -2.7299     1.6678     1.6243
H     -3.8071     2.9161     2.3407
H     -3.8222     1.2492     2.9855
H     -6.4849     1.1992     2.4707
H     -6.3115     2.8706     1.8682
H     -6.9949     1.5945     0.7913
H     -3.0502     3.3565    -0.0587
H     -3.5166     4.6761    -2.1665
H     -4.7972     3.4834    -2.6038
H     -3.0528     3.0087    -2.5050
H     -6.0102     4.1982    -0.2693
H     -4.6508     5.3793    -0.3049
H     -4.8897     4.4064     1.1399
H     -2.1568     0.4292    -3.2576
H     -1.0792     1.8200    -2.9523
H     -0.4217    -1.1578    -2.6784
H      0.1660    -0.0731    -3.9552
H      2.9217    -0.6107    -1.4334
H      2.6610    -2.9758    -1.9945
H      1.4788    -2.4432    -0.8466
H      1.0106    -2.7278    -2.5954
H      3.6577    -0.0544    -3.5963
H      2.1882    -0.7386    -4.4171
H      3.4588    -1.7840    -3.7370
H      0.7338     2.1466    -1.7447
H      2.5442     1.6790    -4.2023
H      0.7806     2.0052    -4.2594
H      1.8869     3.1989    -3.5813
H      2.8990     2.9717    -1.2696
H      2.8073     1.4002    -0.4144
H      3.7313     1.5417    -1.9521
68
{"conf": 1, "E": 147.84, "rms": -1.0, "geom": "OH", "total_charge": 0, "CA_charge": 1, "smiles": "C[C:1]#[3N:2]->[Mn+:3]1(<-[4H-:4])(<-[5C-:5]#[O+:6])(<-[6C-:7]#[O+:8])<-[1N@H:9]([CH2:10][CH2:11][N:12]([CH:13]([CH3:14])[CH3:15])[CH:16]([CH3:17])[CH3:18])[CH2:19][CH2:20][2N:21]->1([CH:22]([CH3:23])[CH3:24])[CH:25]([CH3:26])[CH3:27]", "smiles3D": "C([C:1]#[3N:2]->[Mn+:3]1(<-[4H-:4])(<-[5C-:5]#[O+:6])(<-[6C-:7]#[O+:8])<-[1N@@:9]([C:10]([C:11]([N:12]([C:13]([C:14]([H:37])([H:38])[H:39])([C:15]([H:40])([H:41])[H:42])[H:36])[C:16]([C:17]([H:44])([H:45])[H:46])([C:18]([H:47])([H:48])[H:49])[H:43])([H:34])[H:35])([H:32])[H:33])([H:31])[C:19]([H:50])([H:51])[C:20]([H:52])([H:53])[2N:21]->1([C:22]([C:23]([H:55])([H:56])[H:57])([C:24]([H:58])([H:59])[H:60])[H:54])[C:25]([C:26]([H:62])([H:63])[H:64])([C:27]([H:65])([H:66])[H:67])[H:61])([H:28])([H:29])[H:30]", "smiles3Dx": "C([C:1]#[3N:2]->[Mn+:3]1(<-[4H-:4])(<-[5C-:5]#[O+:6])(<-[6C-:7]#[O+:8])<-[1N@@:9]([C:10]([C:11]([N:12]([C:13]([C:14]([H:37])([H:38])[H:39])([C:15]([H:40])([H:41])[H:42])[H:36])[C:16]([C:17]([H:44])([H:45])[H:46])([C:18]([H:47])([H:48])[H:49])[H:43])([H:34])[H:35])([H:32])[H:33])([H:31])[C:19]([H:50])([H:51])[C:20]([H:52])([H:53])[2N:21]->1([C:22]([C:23]([H:55])([H:56])[H:57])([C:24]([H:58])([H:59])[H:60])[H:54])[C:25]([C:26]([H:62])([H:63])[H:64])([C:27]([H:65])([H:66])[H:67])[H:61])([H:28])([H:29])[H:30]", "dummies": []}
C      0.7226    -4.0869    -2.7666
C      0.5150    -2.8854    -1.9597
N      0.3379    -1.8780    -1.2793
Mn     0.0000     0.0000     0.0000
H      1.8183     0.0567     0.2770
C     -0.1072     1.9395     1.2232
O     -0.1620     2.9593     1.8646
C      0.3246     1.2686    -1.8819
O      0.5005     1.9350    -2.8715
N     -0.3146    -1.3732     1.7965
C      0.7254    -2.3269     1.7938
C      1.1259    -2.8407     3.1970
N     -0.0139    -3.4819     3.9152
C      0.0593    -4.9844     3.8697
C     -1.1475    -5.6507     4.5668
C      0.1168    -5.5295     2.4265
C     -0.1838    -2.9470     5.3091
C     -0.5789    -1.4592     5.3301
C      1.0310    -3.2030     6.2261
C     -1.6414    -1.9083     1.7138
C     -2.4377    -1.5655     0.4079
N     -2.3174    -0.2343    -0.1626
C     -2.5673    -0.2441    -1.6176
C     -3.7356    -1.1523    -2.1039
C     -2.7125     1.1430    -2.3067
C     -3.0569     0.8121     0.5823
C     -2.8452     0.8521     2.1116
C     -4.5940     0.8010     0.3669
H     -0.1597    -4.2505    -3.4189
H      1.6286    -3.9592    -3.3939
H      0.8555    -4.9620    -2.0977
H     -0.2339    -0.8557     2.5429
H      0.4633    -3.1862     1.1438
H      1.6164    -1.8439     1.3495
H      1.5405    -1.9696     3.7391
H      1.9916    -3.5327     3.1040
H      0.9841    -5.3360     4.3768
H     -1.0364    -5.6161     5.6703
H     -1.2205    -6.7292     4.3097
H     -2.0934    -5.1521     4.2646
H      0.1032    -6.6405     2.4295
H     -0.7528    -5.1770     1.8352
H      1.0611    -5.2480     1.9199
H     -1.0555    -3.4344     5.7878
H     -1.4622    -1.2873     4.6866
H      0.2454    -0.7892     5.0157
H     -0.8648    -1.1633     6.3624
H      1.9581    -2.7452     5.8264
H      0.8421    -2.7704     7.2318
H      1.1970    -4.2894     6.3695
H     -1.6120    -3.0167     1.7893
H     -2.2300    -1.5712     2.5844
H     -3.5091    -1.7852     0.5989
H     -2.0851    -2.2976    -0.3491
H     -1.6476    -0.6837    -2.0444
H     -3.4423    -2.2219    -2.0889
H     -3.9940    -0.9283    -3.1615
H     -4.6510    -1.0440    -1.4978
H     -2.3562     1.0614    -3.3564
H     -3.7590     1.4933    -2.3751
H     -2.1123     1.9348    -1.8277
H     -2.6848     1.7839     0.2093
H     -3.5387     0.1620     2.6378
H     -1.8167     0.6348     2.4166
H     -3.0781     1.8723     2.4868
H     -5.0422    -0.1616     0.6847
H     -5.0653     1.6000     0.9798
H     -4.9029     1.0198    -0.6644
68
{"conf": 2, "E": 164.83, "rms": -1.0, "geom": "OH", "total_charge": 0, "CA_charge": 1, "smiles": "C[C:1]#[3N:2]->[Mn+:3]1(<-[4H-:4])(<-[5C-:5]#[O+:6])(<-[6C-:7]#[O+:8])<-[1N@H:9]([CH2:10][CH2:11][N:12]([CH:13]([CH3:14])[CH3:15])[CH:16]([CH3:17])[CH3:18])[CH2:19][CH2:20][2N:21]->1([CH:22]([CH3:23])[CH3:24])[CH:25]([CH3:26])[CH3:27]", "smiles3D": "C([C:1]#[3N:2]->[Mn+:3]1(<-[4H-:4])(<-[5C-:5]#[O+:6])(<-[6C-:7]#[O+:8])<-[1N@@:9]([C:10]([C:11]([N:12]([C:13]([C:14]([H:37])([H:38])[H:39])([C:15]([H:40])([H:41])[H:42])[H:36])[C:16]([C:17]([H:44])([H:45])[H:46])([C:18]([H:47])([H:48])[H:49])[H:43])([H:34])[H:35])([H:32])[H:33])([H:31])[C:19]([H:50])([H:51])[C:20]([H:52])([H:53])[2N:21]->1([C:22]([C:23]([H:55])([H:56])[H:57])([C:24]([H:58])([H:59])[H:60])[H:54])[C:25]([C:26]([H:62])([H:63])[H:64])([C:27]([H:65])([H:66])[H:67])[H:61])([H:28])([H:29])[H:30]", "smiles3Dx": "C([C:1]#[3N:2]->[Mn+:3]1(<-[4H-:4])(<-[5C-:5]#[O+:6])(<-[6C-:7]#[O+:8])<-[1N@@:9]([C:10]([C:11]([N:12]([C:13]([C:14]([H:37])([H:38])[H:39])([C:15]([H:40])([H:41])[H:42])[H:36])[C:16]([C:17]([H:44])([H:45])[H:46])([C:18]([H:47])([H:48])[H:49])[H:43])([H:34])[H:35])([H:32])[H:33])([H:31])[C:19]([H:50])([H:51])[C:20]([H:52])([H:53])[2N:21]->1([C:22]([C:23]([H:55])([H:56])[H:57])([C:24]([H:58])([H:59])[H:60])[H:54])[C:25]([C:26]([H:62])([H:63])[H:64])([C:27]([H:65])([H:66])[H:67])[H:61])([H:28])([H:29])[H:30]", "dummies": []}
C      1.0330    -2.6814    -4.0775
C      0.7424    -1.8898    -2.8833
N      0.5019    -1.2203    -1.8809
Mn     0.0000     0.0000     0.0000
H     -1.4732    -1.0962     0.0998
C     -0.9166     0.9867     1.8579
O     -1.4039     1.4987     2.8353
C      1.1294    -1.4577     1.3676
O      1.7212    -2.2241     2.0864
N     -1.1651     1.5732    -1.1644
C     -2.0516     0.9602    -2.0776
C     -3.4716     0.7780    -1.5093
N     -4.1479     2.0826    -1.2642
C     -5.0766     2.0851    -0.0980
C     -6.1683     1.0076    -0.2044
C     -4.3148     1.9817     1.2304
C     -4.7058     2.8127    -2.4499
C     -5.0272     1.9431    -3.6811
C     -3.7832     3.9761    -2.8257
C     -0.2054     2.4149    -1.7414
C      1.0351     2.6834    -0.8189
N      1.7975     1.5214    -0.3538
C      2.7868     1.0789    -1.4010
C      2.4585     1.2769    -2.9047
C      3.2384    -0.3938    -1.2306
C      2.5497     1.9189     0.8925
C      3.7303     1.0036     1.3257
C      1.7130     2.1399     2.1664
H      1.3046    -3.7147    -3.7791
H      1.8790    -2.2204    -4.6276
H      0.1367    -2.7074    -4.7308
H     -1.6371     2.0665    -0.5547
H     -2.1171     1.5371    -3.0226
H     -1.6509    -0.0410    -2.3219
H     -3.3508     0.2093    -0.5686
H     -4.0704     0.1180    -2.1686
H     -5.5925     3.0704    -0.0403
H     -6.8890     1.1173     0.6337
H     -5.7355    -0.0134    -0.1591
H     -6.7287     1.1210    -1.1551
H     -3.9404     0.9552     1.4183
H     -3.4608     2.6914     1.2318
H     -4.9886     2.2508     2.0720
H     -5.6774     3.2905    -2.1895
H     -4.1141     1.5059    -4.1323
H     -5.7353     1.1329    -3.4094
H     -5.5194     2.5650    -4.4592
H     -4.2882     4.6416    -3.5584
H     -2.8381     3.6214    -3.2794
H     -3.5431     4.5750    -1.9215
H     -0.6859     3.3986    -1.9600
H      0.1189     1.9959    -2.7003
H      1.7184     3.3844    -1.3477
H      0.6375     3.2401     0.0434
H      3.6939     1.7079    -1.2501
H      1.6370     0.6257    -3.2505
H      3.3475     0.9887    -3.5076
H      2.2822     2.3361    -3.1760
H      4.2975    -0.4571    -0.9085
H      2.6141    -0.9146    -0.5029
H      3.2022    -0.9784    -2.1741
H      3.0136     2.9085     0.6598
H      3.4164    -0.0489     1.4427
H      4.1328     1.3235     2.3115
H      4.6028     1.0944     0.6507
H      0.8441     2.8067     2.0461
H      2.3393     2.6597     2.9239
H      1.4391     1.1676     2.6221
68
{"conf": 3, "E": 155.83, "rms": -1.0, "geom": "OH", "total_charge": 0, "CA_charge": 1, "smiles": "C[C:1]#[3N:2]->[Mn+:3]1(<-[4H-:4])(<-[5C-:5]#[O+:6])(<-[6C-:7]#[O+:8])<-[1N@H:9]([CH2:10][CH2:11][N:12]([CH:13]([CH3:14])[CH3:15])[CH:16]([CH3:17])[CH3:18])[CH2:19][CH2:20][2N:21]->1([CH:22]([CH3:23])[CH3:24])[CH:25]([CH3:26])[CH3:27]", "smiles3D": "C([C:1]#[3N:2]->[Mn+:3]1(<-[4H-:4])(<-[5C-:5]#[O+:6])(<-[6C-:7]#[O+:8])<-[1N@@:9]([C:10]([C:11]([N:12]([C:13]([C:14]([H:37])([H:38])[H:39])([C:15]([H:40])([H:41])[H:42])[H:36])[C:16]([C:17]([H:44])([H:45])[H:46])([C:18]([H:47])([H:48])[H:49])[H:43])([H:34])[H:35])([H:32])[H:33])([H:31])[C:19]([H:50])([H:51])[C:20]([H:52])([H:53])[2N:21]->1([C:22]([C:23]([H:55])([H:56])[H:57])([C:24]([H:58])([H:59])[H:60])[H:54])[C:25]([C:26]([H:62])([H:63])[H:64])([C:27]([H:65])([H:66])[H:67])[H:61])([H:28])([H:29])[H:30]", "smiles3Dx": "C([C:1]#[3N:2]->[Mn+:3]1(<-[4H-:4])(<-[5C-:5]#[O+:6])(<-[6C-:7]#[O+:8])<-[1N@@:9]([C:10]([C:11]([N:12]([C:13]([C:14]([H:37])([H:38])[H:39])([C:15]([H:40])([H:41])[H:42])[H:36])[C:16]([C:17]([H:44])([H:45])[H:46])([C:18]([H:47])([H:48])[H:49])[H:43])([H:34])[H:35])([H:32])[H:33])([H:31])[C:19]([H:50])([H:51])[C:20]([H:52])([H:53])[2N:21]->1([C:22]([C:23]([H:55])([H:56])[H:57])([C:24]([H:58])([H:59])[H:60])[H:54])[C:25]([C:26]([H:62])([H:63])[H:64])([C:27]([H:65])([H:66])[H:67])[H:61])([H:28])([H:29])[H:30]", "dummies": []}
C     -3.0292     3.9233     0.5720
C     -2.1458     2.7696     0.4108
N     -1.4057     1.7979     0.2747
Mn     0.0000     0.0000     0.0000
H      1.2770     1.2529    -0.4299
C      1.6670    -1.5570    -0.2455
O      2.5461    -2.3729    -0.3719
C      0.6333     0.1810     2.1987
O      0.9671     0.2784     3.3534
N     -0.7560    -0.1244    -2.1300
C     -0.3454     1.0069    -2.8487
C      1.1174     0.8823    -3.3041
N      1.7523     2.2136    -3.4913
C      1.3461     3.0018    -4.6983
C      0.2015     3.9564    -4.3443
C      0.9952     2.1597    -5.9399
C      3.2140     2.1970    -3.2028
C      3.7179     3.5869    -2.7862
C      4.0482     1.6156    -4.3556
C     -2.1540    -0.2384    -1.9808
C     -2.6680    -1.2266    -0.8656
N     -1.7141    -1.6204     0.1880
C     -1.2002    -3.0004    -0.0968
C     -0.6643    -3.2653    -1.5353
C     -2.2280    -4.1457     0.1857
C     -2.3190    -1.5421     1.5380
C     -2.7443    -0.1287     1.9994
C     -1.4352    -2.1479     2.6729
H     -3.9571     3.6073     1.0916
H     -2.5152     4.7016     1.1725
H     -3.2854     4.3343    -0.4261
H     -0.4408    -0.8659    -2.5360
H     -0.4446     1.8989    -2.1941
H     -0.9906     1.1449    -3.7456
H      1.1928     0.2508    -4.2127
H      1.6362     0.3074    -2.5105
H      2.1762     3.6626    -5.0207
H      0.0425     4.6823    -5.1705
H     -0.7491     3.4127    -4.1781
H      0.4551     4.5264    -3.4252
H      0.0517     1.5942    -5.7991
H      1.8166     1.4539    -6.1797
H      0.8585     2.8274    -6.8174
H      3.4050     1.5549    -2.3136
H      3.7907     4.2817    -3.6473
H      4.7301     3.5006    -2.3361
H      3.0361     4.0239    -2.0259
H      4.0248     2.2730    -5.2489
H      5.1065     1.5078    -4.0355
H      3.6708     0.6096    -4.6337
H     -2.5849    -0.5651    -2.9575
H     -2.5731     0.7682    -1.7562
H     -3.0610    -2.1198    -1.3850
H     -3.5623    -0.7568    -0.4183
H     -0.3394    -3.1686     0.5768
H     -1.4286    -3.1415    -2.3268
H     -0.3148    -4.3177    -1.6093
H      0.2215    -2.6861    -1.8011
H     -3.1117    -4.0883    -0.4798
H     -2.5927    -4.1992     1.2223
H     -1.7492    -5.1325     0.0074
H     -3.2595    -2.1364     1.5049
H     -1.8825     0.4824     2.3118
H     -3.3905    -0.2272     2.8985
H     -3.3547     0.4292     1.2701
H     -0.3596    -2.0870     2.4429
H     -1.5978    -1.6401     3.6485
H     -1.6700    -3.2111     2.8632
68
{"conf": 4, "E": 142.55, "rms": -1.0, "geom": "OH", "total_charge": 0, "CA_charge": 1, "smiles": "C[C:1]#[3N:2]->[Mn+:3]1(<-[4H-:4])(<-[5C-:5]#[O+:6])(<-[6C-:7]#[O+:8])<-[1N@H:9]([CH2:10][CH2:11][N:12]([CH:13]([CH3:14])[CH3:15])[CH:16]([CH3:17])[CH3:18])[CH2:19][CH2:20][2N:21]->1([CH:22]([CH3:23])[CH3:24])[CH:25]([CH3:26])[CH3:27]", "smiles3D": "C([C:1]#[3N:2]->[Mn+:3]1(<-[4H-:4])(<-[5C-:5]#[O+:6])(<-[6C-:7]#[O+:8])<-[1N@@:9]([C:10]([C:11]([N:12]([C:13]([C:14]([H:37])([H:38])[H:39])([C:15]([H:40])([H:41])[H:42])[H:36])[C:16]([C:17]([H:44])([H:45])[H:46])([C:18]([H:47])([H:48])[H:49])[H:43])([H:34])[H:35])([H:32])[H:33])([H:31])[C:19]([H:50])([H:51])[C:20]([H:52])([H:53])[2N:21]->1([C:22]([C:23]([H:55])([H:56])[H:57])([C:24]([H:58])([H:59])[H:60])[H:54])[C:25]([C:26]([H:62])([H:63])[H:64])([C:27]([H:65])([H:66])[H:67])[H:61])([H:28])([H:29])[H:30]", "smiles3Dx": "C([C:1]#[3N:2]->[Mn+:3]1(<-[4H-:4])(<-[5C-:5]#[O+:6])(<-[6C-:7]#[O+:8])<-[1N@@:9]([C:10]([C:11]([N:12]([C:13]([C:14]([H:37])([H:38])[H:39])([C:15]([H:40])([H:41])[H:42])[H:36])[C:16]([C:17]([H:44])([H:45])[H:46])([C:18]([H:47])([H:48])[H:49])[H:43])([H:34])[H:35])([H:32])[H:33])([H:31])[C:19]([H:50])([H:51])[C:20]([H:52])([H:53])[2N:21]->1([C:22]([C:23]([H:55])([H:56])[H:57])([C:24]([H:58])([H:59])[H:60])[H:54])[C:25]([C:26]([H:62])([H:63])[H:64])([C:27]([H:65])([H:66])[H:67])[H:61])([H:28])([H:29])[H:30]", "dummies": []}
C     -1.8817    -4.6089     0.3451
C     -1.3329    -3.2574     0.2437
N     -0.8685    -2.1231     0.1578
Mn     0.0000     0.0000     0.0000
H     -1.7339     0.6018    -0.0716
C      0.6626     2.1923    -0.1240
O      1.0111     3.3447    -0.1909
C     -0.1570     0.1107     2.2877
O     -0.2428     0.1681     3.4893
N      0.1007    -0.1372    -2.2794
C     -1.0948    -0.6323    -2.8350
C     -2.1462     0.4589    -3.1131
N     -1.6674     1.3893    -4.1648
C     -1.2798     2.7391    -3.6680
C     -0.0989     3.2975    -4.4722
C     -2.4478     3.7339    -3.6260
C     -2.3396     1.3234    -5.4950
C     -3.8825     1.3096    -5.4335
C     -1.8242     0.1144    -6.2801
C      1.2205    -0.9400    -2.5194
C      2.4033    -0.4843    -1.6256
N      2.2411    -0.7214    -0.1884
C      2.2739    -2.1683     0.1189
C      2.1673    -2.5248     1.6075
C      3.4134    -3.0290    -0.4997
C      3.1788     0.1779     0.5463
C      2.8051     0.5652     1.9910
C      4.6479    -0.2913     0.5402
H     -1.0722    -5.3158     0.6204
H     -2.3157    -4.9055    -0.6318
H     -2.6720    -4.6297     1.1232
H      0.2736     0.6967    -2.6051
H     -0.8843    -1.1623    -3.7929
H     -1.5329    -1.3632    -2.1291
H     -3.0787    -0.0590    -3.4072
H     -2.3890     0.9981    -2.1760
H     -0.9077     2.6555    -2.6229
H     -0.4030     3.5994    -5.4952
H      0.7036     2.5329    -4.5455
H      0.3184     4.1908    -3.9600
H     -2.8235     3.9633    -4.6448
H     -3.2724     3.3273    -3.0042
H     -2.1131     4.6861    -3.1618
H     -2.0579     2.2121    -6.0973
H     -4.2794     0.2909    -5.2394
H     -4.2691     1.9918    -4.6530
H     -4.2945     1.6394    -6.4111
H     -2.2119     0.1412    -7.3210
H     -0.7141     0.1337    -6.3181
H     -2.1517    -0.8344    -5.8057
H      0.9890    -2.0067    -2.3293
H      1.5245    -0.8362    -3.5885
H      3.3306    -0.9565    -2.0007
H      2.5055     0.6041    -1.8193
H      1.3598    -2.5648    -0.3293
H      1.3179    -1.9994     2.0740
H      3.1143    -2.3361     2.1497
H      1.9468    -3.6087     1.7173
H      3.3645    -3.0522    -1.6062
H      3.2757    -4.0902    -0.1991
H      4.4269    -2.7522    -0.1716
H      3.1873     1.1529     0.0132
H      3.6531     1.1027     2.4684
H      2.5632    -0.2654     2.6655
H      1.9939     1.3122     1.9867
H      4.8222    -1.1125     1.2626
H      4.9743    -0.5800    -0.4775
H      5.3083     0.5488     0.8462
68
{"conf": 5, "E": 139.46, "rms": -1.0, "geom": "OH", "total_charge": 0, "CA_charge": 1, "smiles": "C[C:1]#[3N:2]->[Mn+:3]1(<-[4H-:4])(<-[5C-:5]#[O+:6])(<-[6C-:7]#[O+:8])<-[1N@H:9]([CH2:10][CH2:11][N:12]([CH:13]([CH3:14])[CH3:15])[CH:16]([CH3:17])[CH3:18])[CH2:19][CH2:20][2N:21]->1([CH:22]([CH3:23])[CH3:24])[CH:25]([CH3:26])[CH3:27]", "smiles3D": "C([C:1]#[3N:2]->[Mn+:3]1(<-[4H-:4])(<-[5C-:5]#[O+:6])(<-[6C-:7]#[O+:8])<-[1N@@:9]([C:10]([C:11]([N:12]([C:13]([C:14]([H:37])([H:38])[H:39])([C:15]([H:40])([H:41])[H:42])[H:36])[C:16]([C:17]([H:44])([H:45])[H:46])([C:18]([H:47])([H:48])[H:49])[H:43])([H:34])[H:35])([H:32])[H:33])([H:31])[C:19]([H:50])([H:51])[C:20]([H:52])([H:53])[2N:21]->1([C:22]([C:23]([H:55])([H:56])[H:57])([C:24]([H:58])([H:59])[H:60])[H:54])[C:25]([C:26]([H:62])([H:63])[H:64])([C:27]([H:65])([H:66])[H:67])[H:61])([H:28])([H:29])[H:30]", "smiles3Dx": "C([C:1]#[3N:2]->[Mn+:3]1(<-[4H-:4])(<-[5C-:5]#[O+:6])(<-[6C-:7]#[O+:8])<-[1N@@:9]([C:10]([C:11]([N:12]([C:13]([C:14]([H:37])([H:38])[H:39])([C:15]([H:40])([H:41])[H:42])[H:36])[C:16]([C:17]([H:44])([H:45])[H:46])([C:18]([H:47])([H:48])[H:49])[H:43])([H:34])[H:35])([H:32])[H:33])([H:31])[C:19]([H:50])([H:51])[C:20]([H:52])([H:53])[2N:21]->1([C:22]([C:23]([H:55])([H:56])[H:57])([C:24]([H:58])([H:59])[H:60])[H:54])[C:25]([C:26]([H:62])([H:63])[H:64])([C:27]([H:65])([H:66])[H:67])[H:61])([H:28])([H:29])[H:30]", "dummies": []}
C     -3.4816     1.8974    -3.0275
C     -2.4680     1.3333    -2.1374
N     -1.6120     0.8642    -1.3915
Mn     0.0000     0.0000     0.0000
H     -0.5405     1.2425     1.2448
C      1.5701    -0.6525     1.5450
O      2.3946    -0.9922     2.3568
C     -1.5485    -1.4593     0.8509
O     -2.3650    -2.2234     1.3022
N      1.5371     1.4547    -0.8357
C      0.8758     2.6286    -1.2336
C      1.7945     3.8637    -1.2351
N      1.2355     4.9503    -2.0836
C      2.2508     5.7882    -2.7808
C      3.2403     6.4546    -1.8120
C      2.9845     4.9877    -3.8680
C      0.0837     5.7336    -1.5349
C      0.0548     5.8698    -0.0006
C     -1.2360     5.1545    -2.0546
C      2.2189     0.7571    -1.8540
C      1.3288    -0.3224    -2.5367
N      0.7985    -1.3994    -1.7055
C     -0.3530    -2.0437    -2.3919
C     -0.8652    -3.3911    -1.8391
C     -0.1979    -2.2199    -3.9346
C      1.8673    -2.2752    -1.1949
C      2.6046    -3.1160    -2.2642
C      1.4644    -3.2222    -0.0427
H     -4.3536     1.2134    -3.0757
H     -3.8052     2.8849    -2.6391
H     -3.0520     2.0227    -4.0425
H      2.1204     1.6494    -0.1549
H      0.0482     2.8031    -0.5184
H      0.4378     2.5007    -2.2498
H      1.9956     4.2019    -0.1986
H      2.7759     3.5304    -1.6188
H      1.7363     6.6039    -3.3369
H      3.8374     5.6999    -1.2592
H      3.9401     7.1062    -2.3775
H      2.6962     7.0917    -1.0857
H      3.7459     4.3033    -3.4412
H      2.2554     4.3956    -4.4611
H      3.5092     5.6835    -4.5573
H      0.1118     6.7788    -1.9165
H     -0.7455     6.5811     0.2960
H      1.0173     6.2730     0.3750
H     -0.1592     4.9005     0.4940
H     -1.1901     5.0393    -3.1585
H     -1.4543     4.1678    -1.6021
H     -2.0758     5.8400    -1.8110
H      3.1310     0.2810    -1.4394
H      2.5571     1.4687    -2.6428
H      0.4664     0.2307    -2.9657
H      1.9028    -0.7399    -3.3863
H     -1.1889    -1.3390    -2.2492
H     -1.8575    -3.6147    -2.2874
H     -1.0433    -3.3770    -0.7556
H     -0.2039    -4.2335    -2.1199
H      0.7457    -2.7267    -4.2055
H     -1.0354    -2.8196    -4.3521
H     -0.2454    -1.2480    -4.4663
H      2.6277    -1.6097    -0.7549
H      1.9478    -3.8796    -2.7203
H      3.0622    -2.4946    -3.0557
H      3.4461    -3.6610    -1.7842
H      2.3320    -3.3638     0.6377
H      0.6411    -2.8101     0.5578
H      1.1923    -4.2400    -0.3875
68
{"conf": 6, "E": 142.99, "rms": -1.0, "geom": "OH", "total_charge": 0, "CA_charge": 1, "smiles": "C[C:1]#[3N:2]->[Mn+:3]1(<-[4H-:4])(<-[5C-:5]#[O+:6])(<-[6C-:7]#[O+:8])<-[1N@H:9]([CH2:10][CH2:11][N:12]([CH:13]([CH3:14])[CH3:15])[CH:16]([CH3:17])[CH3:18])[CH2:19][CH2:20][2N:21]->1([CH:22]([CH3:23])[CH3:24])[CH:25]([CH3:26])[CH3:27]", "smiles3D": "C([C:1]#[3N:2]->[Mn+:3]1(<-[4H-:4])(<-[5C-:5]#[O+:6])(<-[6C-:7]#[O+:8])<-[1N@@:9]([C:10]([C:11]([N:12]([C:13]([C:14]([H:37])([H:38])[H:39])([C:15]([H:40])([H:41])[H:42])[H:36])[C:16]([C:17]([H:44])([H:45])[H:46])([C:18]([H:47])([H:48])[H:49])[H:43])([H:34])[H:35])([H:32])[H:33])([H:31])[C:19]([H:50])([H:51])[C:20]([H:52])([H:53])[2N:21]->1([C:22]([C:23]([H:55])([H:56])[H:57])([C:24]([H:58])([H:59])[H:60])[H:54])[C:25]([C:26]([H:62])([H:63])[H:64])([C:27]([H:65])([H:66])[H:67])[H:61])([H:28])([H:29])[H:30]", "smiles3Dx": "C([C:1]#[3N:2]->[Mn+:3]1(<-[4H-:4])(<-[5C-:5]#[O+:6])(<-[6C-:7]#[O+:8])<-[1N@@:9]([C:10]([C:11]([N:12]([C:13]([C:14]([H:37])([H:38])[H:39])([C:15]([H:40])([H:41])[H:42])[H:36])[C:16]([C:17]([H:44])([H:45])[H:46])([C:18]([H:47])([H:48])[H:49])[H:43])([H:34])[H:35])([H:32])[H:33])([H:31])[C:19]([H:50])([H:51])[C:20]([H:52])([H:53])[2N:21]->1([C:22]([C:23]([H:55])([H:56])[H:57])([C:24]([H:58])([H:59])[H:60])[H:54])[C:25]([C:26]([H:62])([H:63])[H:64])([C:27]([H:65])([H:66])[H:67])[H:61])([H:28])([H:29])[H:30]", "dummies": []}
C      1.0306    -2.0130    -4.4542
C      0.7288    -1.4215    -3.1520
N      0.4739    -0.9290    -2.0550
Mn     0.0000     0.0000     0.0000
H      1.7784     0.4663     0.0669
C     -0.1581     1.0498     2.0400
O     -0.2387     1.6000     3.1101
C     -0.5354     1.9972    -0.9922
O     -0.8182     3.0470    -1.5138
N      0.3277    -1.9749     1.1024
C      1.6449    -2.4744     1.0416
C      2.1984    -2.6842    -0.3724
N      3.4016    -3.5465    -0.3260
C      4.5714    -3.0961    -1.1332
C      5.3464    -2.0278    -0.3569
C      4.2118    -2.5848    -2.5451
C      3.0970    -5.0048    -0.3425
C      2.9582    -5.5931    -1.7556
C      4.1305    -5.7806     0.4829
C     -0.7234    -2.8680     0.7327
C     -1.7991    -2.2524    -0.2342
N     -2.1709    -0.8747     0.0069
C     -3.0084    -0.2779    -1.0619
C     -4.4529    -0.8376    -1.1276
C     -2.4344    -0.3361    -2.4940
C     -2.6894    -0.6778     1.3700
C     -3.7619    -1.6816     1.8837
C     -3.2044     0.7541     1.6556
H      1.1126    -3.1143    -4.3480
H      1.9908    -1.6054    -4.8315
H      0.2173    -1.7689    -5.1680
H      0.1982    -1.7670     1.9860
H      1.6824    -3.4418     1.5940
H      2.3179    -1.7574     1.5693
H      2.4530    -1.6774    -0.7492
H      1.4344    -3.1295    -1.0400
H      5.2803    -3.9389    -1.2723
H      5.6434    -2.4270     0.6364
H      4.7267    -1.1193    -0.2032
H      6.2673    -1.7434    -0.9097
H      3.4880    -3.2529    -3.0479
H      5.1297    -2.5478    -3.1695
H      3.7895    -1.5590    -2.5206
H      2.1209    -5.1825     0.1621
H      2.6455    -6.6570    -1.6886
H      3.9181    -5.5553    -2.3107
H      2.1753    -5.0504    -2.3246
H      5.1203    -5.8053    -0.0173
H      4.2445    -5.3099     1.4825
H      3.7903    -6.8283     0.6285
H     -0.3055    -3.7735     0.2382
H     -1.2417    -3.2185     1.6554
H     -1.3770    -2.3316    -1.2455
H     -2.6959    -2.9023    -0.2111
H     -3.0964     0.8020    -0.8368
H     -5.0959    -0.3759    -0.3566
H     -4.9493    -0.5702    -2.0850
H     -4.4801    -1.9405    -1.0483
H     -1.5024     0.2343    -2.5763
H     -3.1211     0.1897    -3.1920
H     -2.3299    -1.3676    -2.8851
H     -1.8170    -0.8220     2.0282
H     -3.4140    -2.7302     1.8707
H     -3.9818    -1.4594     2.9502
H     -4.7237    -1.6260     1.3510
H     -2.5512     1.5199     1.1951
H     -4.2367     0.9065     1.2826
H     -3.2181     0.9362     2.7518
68
{"conf": 7, "E": 150.45, "rms": -1.0, "geom": "OH", "total_charge": 0, "CA_charge": 1, "smiles": "C[C:1]#[3N:2]->[Mn+:3]1(<-[4H-:4])(<-[5C-:5]#[O+:6])(<-[6C-:7]#[O+:8])<-[1N@H:9]([CH2:10][CH2:11][N:12]([CH:13]([CH3:14])[CH3:15])[CH:16]([CH3:17])[CH3:18])[CH2:19][CH2:20][2N:21]->1([CH:22]([CH3:23])[CH3:24])[CH:25]([CH3:26])[CH3:27]", "smiles3D": "C([C:1]#[3N:2]->[Mn+:3]1(<-[4H-:4])(<-[5C-:5]#[O+:6])(<-[6C-:7]#[O+:8])<-[1N@@:9]([C:10]([C:11]([N:12]([C:13]([C:14]([H:37])([H:38])[H:39])([C:15]([H:40])([H:41])[H:42])[H:36])[C:16]([C:17]([H:44])([H:45])[H:46])([C:18]([H:47])([H:48])[H:49])[H:43])([H:34])[H:35])([H:32])[H:33])([H:31])[C:19]([H:50])([H:51])[C:20]([H:52])([H:53])[2N:21]->1([C:22]([C:23]([H:55])([H:56])[H:57])([C:24]([H:58])([H:59])[H:60])[H:54])[C:25]([C:26]([H:62])([H:63])[H:64])([C:27]([H:65])([H:66])[H:67])[H:61])([H:28])([H:29])[H:30]", "smiles3Dx": "C([C:1]#[3N:2]->[Mn+:3]1(<-[4H-:4])(<-[5C-:5]#[O+:6])(<-[6C-:7]#[O+:8])<-[1N@@:9]([C:10]([C:11]([N:12]([C:13]([C:14]([H:37])([H:38])[H:39])([C:15]([H:40])([H:41])[H:42])[H:36])[C:16]([C:17]([H:44])([H:45])[H:46])([C:18]([H:47])([H:48])[H:49])[H:43])([H:34])[H:35])([H:32])[H:33])([H:31])[C:19]([H:50])([H:51])[C:20]([H:52])([H:53])[2N:21]->1([C:22]([C:23]([H:55])([H:56])[H:57])([C:24]([H:58])([H:59])[H:60])[H:54])[C:25]([C:26]([H:62])([H:63])[H:64])([C:27]([H:65])([H:66])[H:67])[H:61])([H:28])([H:29])[H:30]", "dummies": []}
C      3.0253    -3.3075     2.1969
C      2.1394    -2.3330     1.5626
N      1.3946    -1.5121     1.0312
Mn     0.0000     0.0000     0.0000
H     -0.1396    -1.2622    -1.3224
C     -1.3924     1.2221    -1.3626
O     -2.1222     1.8619    -2.0784
C     -1.8478    -0.9585     0.9766
O     -2.8169    -1.4609     1.4891
N      1.8247     1.0308    -0.9770
C      2.9570     0.1888    -1.0979
C      2.7993    -0.8968    -2.1826
N      3.5538    -2.1361    -1.8320
C      3.0090    -3.3806    -2.4808
C      3.6894    -4.6544    -1.9332
C      1.4885    -3.5540    -2.2471
C      5.0284    -1.9012    -2.0063
C      5.5695    -2.1909    -3.4204
C      5.8536    -2.5870    -0.9070
C      2.0691     2.1849    -0.1832
C      1.6825     1.9852     1.3127
N      0.2856     1.7348     1.5900
C     -0.5955     2.8420     1.1641
C     -0.3210     4.2472     1.7519
C     -2.1037     2.5531     1.3460
C      0.0746     1.3414     3.0091
C      0.4246    -0.1114     3.3384
C      0.8341     2.2137     4.0511
H      2.6419    -3.5497     3.2093
H      3.0591    -4.2308     1.5837
H      4.0451    -2.8798     2.2810
H      1.5736     1.3027    -1.8162
H      3.1614    -0.2926    -0.1234
H      3.8450     0.8048    -1.3688
H      1.7271    -1.0638    -2.2857
H      3.1304    -0.4974    -3.1665
H      3.1646    -3.3408    -3.5810
H      3.7516    -4.6163    -0.8253
H      4.6939    -4.8009    -2.3656
H      3.1315    -5.5719    -2.2176
H      1.2280    -3.3245    -1.1929
H      1.1514    -4.5890    -2.4688
H      0.9011    -2.9185    -2.9409
H      5.2540    -0.8255    -1.8491
H      5.6030    -3.2718    -3.6513
H      6.6062    -1.8010    -3.5090
H      4.9486    -1.6792    -4.1846
H      6.0793    -3.6448    -1.1346
H      5.3197    -2.5260     0.0645
H      6.8313    -2.0704    -0.7938
H      1.5078     3.0476    -0.5963
H      3.1465     2.4690    -0.2166
H      2.0401     2.8699     1.8728
H      2.2639     1.1141     1.6748
H     -0.4474     2.9449     0.0826
H      0.7427     4.5431     1.7129
H     -0.8628     4.9996     1.1388
H     -0.7222     4.3543     2.7797
H     -2.6917     3.1674     0.6302
H     -2.4650     2.8106     2.3645
H     -2.3331     1.4972     1.1515
H     -0.9996     1.4418     3.2433
H      1.5119    -0.2989     3.2472
H     -0.1649    -0.8193     2.7494
H      0.1572    -0.3260     4.3961
H      0.4192     2.0291     5.0655
H      0.7675     3.2942     3.8730
H      1.9139     1.9524     4.0810
68
{"conf": 8, "E": 149.61, "rms": -1.0, "geom": "OH", "total_charge": 0, "CA_charge": 1, "smiles": "C[C:1]#[3N:2]->[Mn+:3]1(<-[4H-:4])(<-[5C-:5]#[O+:6])(<-[6C-:7]#[O+:8])<-[1N@H:9]([CH2:10][CH2:11][N:12]([CH:13]([CH3:14])[CH3:15])[CH:16]([CH3:17])[CH3:18])[CH2:19][CH2:20][2N:21]->1([CH:22]([CH3:23])[CH3:24])[CH:25]([CH3:26])[CH3:27]", "smiles3D": "C([C:1]#[3N:2]->[Mn+:3]1(<-[4H-:4])(<-[5C-:5]#[O+:6])(<-[6C-:7]#[O+:8])<-[1N@@:9]([C:10]([C:11]([N:12]([C:13]([C:14]([H:37])([H:38])[H:39])([C:15]([H:40])([H:41])[H:42])[H:36])[C:16]([C:17]([H:44])([H:45])[H:46])([C:18]([H:47])([H:48])[H:49])[H:43])([H:34])[H:35])([H:32])[H:33])([H:31])[C:19]([H:50])([H:51])[C:20]([H:52])([H:53])[2N:21]->1([C:22]([C:23]([H:55])([H:56])[H:57])([C:24]([H:58])([H:59])[H:60])[H:54])[C:25]([C:26]([H:62])([H:63])[H:64])([C:27]([H:65])([H:66])[H:67])[H:61])([H:28])([H:29])[H:30]", "smiles3Dx": "C([C:1]#[3N:2]->[Mn+:3]1(<-[4H-:4])(<-[5C-:5]#[O+:6])(<-[6C-:7]#[O+:8])<-[1N@@:9]([C:10]([C:11]([N:12]([C:13]([C:14]([H:37])([H:38])[H:39])([C:15]([H:40])([H:41])[H:42])[H:36])[C:16]([C:17]([H:44])([H:45])[H:46])([C:18]([H:47])([H:48])[H:49])[H:43])([H:34])[H:35])([H:32])[H:33])([H:31])[C:19]([H:50])([H:51])[C:20]([H:52])([H:53])[2N:21]->1([C:22]([C:23]([H:55])([H:56])[H:57])([C:24]([H:58])([H:59])[H:60])[H:54])[C:25]([C:26]([H:62])([H:63])[H:64])([C:27]([H:65])([H:66])[H:67])[H:61])([H:28])([H:29])[H:30]", "dummies": []}
C      4.4348     2.1438     0.8013
C      3.1393     1.5080     0.5669
N      2.0498     0.9732     0.3737
Mn     0.0000     0.0000     0.0000
H      0.0547     0.8586    -1.6265
C     -2.0777    -0.6974    -0.6929
O     -3.1673    -1.0613    -1.0599
C      0.9232    -1.8570    -0.9889
O      1.4074    -2.8324    -1.5070
N     -0.8977     1.7984     1.0610
C     -0.3260     2.9738     0.5243
C     -1.2821     4.1859     0.5393
N     -1.7351     4.5251     1.9107
C     -0.7532     5.3392     2.6843
C     -0.7995     6.8428     2.3623
C     -0.9121     5.1054     4.1952
C     -3.1632     4.9452     2.0279
C     -3.6565     5.8658     0.8890
C     -4.0554     3.7056     2.1382
C     -0.7376     1.6147     2.4728
C     -0.0284     0.2967     2.9634
N     -0.1403    -0.9096     2.1622
C     -1.4310    -1.6040     2.3974
C     -2.7100    -0.7315     2.4087
C     -1.6467    -2.8054     1.4386
C      0.9861    -1.8576     2.4374
C      1.1174    -2.2832     3.9317
C      2.3888    -1.4122     1.9772
H      4.2768     3.1746     1.1798
H      5.0056     2.1814    -0.1492
H      5.0030     1.5568     1.5518
H     -1.7873     1.7945     0.8560
H      0.6166     3.2396     1.0496
H     -0.0650     2.7657    -0.5310
H     -0.7849     5.0545     0.0574
H     -2.1370     3.9031    -0.1080
H      0.2753     4.9978     2.4378
H     -1.7614     7.2971     2.6783
H     -0.6443     7.0197     1.2789
H      0.0169     7.3655     2.9051
H     -1.0233     4.0237     4.4136
H     -1.7940     5.6398     4.6045
H     -0.0120     5.4771     4.7303
H     -3.3183     5.5073     2.9720
H     -2.9164     6.6533     0.6506
H     -4.5982     6.3665     1.1998
H     -3.8772     5.2962    -0.0376
H     -3.7466     3.0962     3.0134
H     -5.1153     4.0064     2.2823
H     -3.9833     3.0803     1.2238
H     -1.7387     1.6706     2.9495
H     -0.1547     2.4600     2.8984
H     -0.4065     0.0808     3.9889
H      1.0394     0.5553     3.0697
H     -1.3922    -2.0298     3.4171
H     -3.6275    -1.3562     2.3690
H     -2.7587    -0.0096     1.5866
H     -2.7897    -0.1954     3.3762
H     -2.7077    -2.9617     1.1505
H     -1.0522    -2.6942     0.5180
H     -1.3163    -3.7445     1.9326
H      0.7871    -2.7849     1.8672
H      2.0254    -2.9065     4.0795
H      0.2874    -2.9327     4.2681
H      1.2129    -1.4095     4.6065
H      2.4447    -1.3016     0.8896
H      3.1220    -2.2192     2.1925
H      2.7679    -0.5145     2.5009
68
{"conf": 9, "E": 159.09, "rms": -1.0, "geom": "OH", "total_charge": 0, "CA_charge": 1, "smiles": "C[C:1]#[3N:2]->[Mn+:3]1(<-[4H-:4])(<-[5C-:5]#[O+:6])(<-[6C-:7]#[O+:8])<-[1N@H:9]([CH2:10][CH2:11][N:12]([CH:13]([CH3:14])[CH3:15])[CH:16]([CH3:17])[CH3:18])[CH2:19][CH2:20][2N:21]->1([CH:22]([CH3:23])[CH3:24])[CH:25]([CH3:26])[CH3:27]", "smiles3D": "C([C:1]#[3N:2]->[Mn+:3]1(<-[4H-:4])(<-[5C-:5]#[O+:6])(<-[6C-:7]#[O+:8])<-[1N@@:9]([C:10]([C:11]([N:12]([C:13]([C:14]([H:37])([H:38])[H:39])([C:15]([H:40])([H:41])[H:42])[H:36])[C:16]([C:17]([H:44])([H:45])[H:46])([C:18]([H:47])([H:48])[H:49])[H:43])([H:34])[H:35])([H:32])[H:33])([H:31])[C:19]([H:50])([H:51])[C:20]([H:52])([H:53])[2N:21]->1([C:22]([C:23]([H:55])([H:56])[H:57])([C:24]([H:58])([H:59])[H:60])[H:54])[C:25]([C:26]([H:62])([H:63])[H:64])([C:27]([H:65])([H:66])[H:67])[H:61])([H:28])([H:29])[H:30]", "smiles3Dx": "C([C:1]#[3N:2]->[Mn+:3]1(<-[4H-:4])(<-[5C-:5]#[O+:6])(<-[6C-:7]#[O+:8])<-[1N@@:9]([C:10]([C:11]([N:12]([C:13]([C:14]([H:37])([H:38])[H:39])([C:15]([H:40])([H:41])[H:42])[H:36])[C:16]([C:17]([H:44])([H:45])[H:46])([C:18]([H:47])([H:48])[H:49])[H:43])([H:34])[H:35])([H:32])[H:33])([H:31])[C:19]([H:50])([H:51])[C:20]([H:52])([H:53])[2N:21]->1([C:22]([C:23]([H:55])([H:56])[H:57])([C:24]([H:58])([H:59])[H:60])[H:54])[C:25]([C:26]([H:62])([H:63])[H:64])([C:27]([H:65])([H:66])[H:67])[H:61])([H:28])([H:29])[H:30]", "dummies": []}
C     -2.2945    -3.6379     2.5350
C     -1.6131    -2.5853     1.7833
N     -1.0457    -1.6979     1.1497
Mn     0.0000     0.0000     0.0000
H      0.3013     0.7034     1.6732
C      1.0997     1.8861    -0.7246
O      1.6783     2.8748    -1.1018
C      2.0647    -1.0064     0.0626
O      3.1484    -1.5345     0.0945
N     -2.0314     1.0147    -0.1768
C     -2.6982     0.8830     1.0533
C     -3.8376     1.9030     1.2322
N     -4.5370     1.6564     2.5143
C     -5.6043     0.6139     2.4096
C     -5.5444    -0.3674     3.5865
C     -7.0216     1.1560     2.1894
C     -4.7224     2.8905     3.3348
C     -5.6611     3.9390     2.7049
C     -5.0988     2.5986     4.7913
C     -2.7288     0.4778    -1.3099
C     -2.0398    -0.6982    -2.0954
N     -0.5929    -0.7751    -2.1442
C     -0.1297    -2.1716    -2.3679
C     -0.8897    -2.9309    -3.5050
C     -0.1710    -3.1069    -1.1520
C      0.0527     0.1603    -3.1039
C      0.2706    -0.3161    -4.5668
C     -0.5983     1.5595    -3.2196
H     -3.2649    -3.2530     2.9110
H     -1.6623    -3.9492     3.3917
H     -2.4737    -4.5084     1.8709
H     -1.8648     1.9038    -0.3150
H     -3.1092    -0.1446     1.1538
H     -1.9601     1.0377     1.8678
H     -3.3811     2.9169     1.2005
H     -4.5492     1.8519     0.3799
H     -5.4007    -0.0208     1.5168
H     -4.4896    -0.6454     3.7969
H     -6.0014     0.0509     4.5036
H     -6.1013    -1.2946     3.3314
H     -7.4369     1.6063     3.1116
H     -7.6961     0.3212     1.9017
H     -7.0292     1.8920     1.3588
H     -3.7240     3.3801     3.4065
H     -5.4229     4.9416     3.1201
H     -5.5332     3.9910     1.6044
H     -6.7255     3.7425     2.9373
H     -4.4367     1.8102     5.2074
H     -6.1586     2.2923     4.8879
H     -4.9620     3.5161     5.4031
H     -2.9305     1.3043    -2.0266
H     -3.7311     0.1042    -0.9935
H     -2.4241    -0.6702    -3.1392
H     -2.4239    -1.6323    -1.6358
H      0.9433    -2.1172    -2.6589
H     -1.7833    -3.4615    -3.1100
H     -0.2202    -3.6942    -3.9565
H     -1.2740    -2.2951    -4.3135
H      0.4820    -2.7852    -0.3389
H     -1.2057    -3.2827    -0.8006
H      0.2276    -4.1028    -1.4455
H      1.0679     0.3115    -2.6861
H      0.8822     0.4379    -5.1084
H     -0.6914    -0.3849    -5.1158
H      0.8495    -1.2548    -4.6557
H      0.0995     2.2558    -3.7333
H     -1.5266     1.5177    -3.8280
H     -0.8280     2.0171    -2.2516
68
{"conf": 10, "E": 146.94, "rms": -1.0, "geom": "OH", "total_charge": 0, "CA_charge": 1, "smiles": "C[C:1]#[3N:2]->[Mn+:3]1(<-[4H-:4])(<-[5C-:5]#[O+:6])(<-[6C-:7]#[O+:8])<-[1N@H:9]([CH2:10][CH2:11][N:12]([CH:13]([CH3:14])[CH3:15])[CH:16]([CH3:17])[CH3:18])[CH2:19][CH2:20][2N:21]->1([CH:22]([CH3:23])[CH3:24])[CH:25]([CH3:26])[CH3:27]", "smiles3D": "C([C:1]#[3N:2]->[Mn+:3]1(<-[4H-:4])(<-[5C-:5]#[O+:6])(<-[6C-:7]#[O+:8])<-[1N@@:9]([C:10]([C:11]([N:12]([C:13]([C:14]([H:37])([H:38])[H:39])([C:15]([H:40])([H:41])[H:42])[H:36])[C:16]([C:17]([H:44])([H:45])[H:46])([C:18]([H:47])([H:48])[H:49])[H:43])([H:34])[H:35])([H:32])[H:33])([H:31])[C:19]([H:50])([H:51])[C:20]([H:52])([H:53])[2N:21]->1([C:22]([C:23]([H:55])([H:56])[H:57])([C:24]([H:58])([H:59])[H:60])[H:54])[C:25]([C:26]([H:62])([H:63])[H:64])([C:27]([H:65])([H:66])[H:67])[H:61])([H:28])([H:29])[H:30]", "smiles3Dx": "C([C:1]#[3N:2]->[Mn+:3]1(<-[4H-:4])(<-[5C-:5]#[O+:6])(<-[6C-:7]#[O+:8])<-[1N@@:9]([C:10]([C:11]([N:12]([C:13]([C:14]([H:37])([H:38])[H:39])([C:15]([H:40])([H:41])[H:42])[H:36])[C:16]([C:17]([H:44])([H:45])[H:46])([C:18]([H:47])([H:48])[H:49])[H:43])([H:34])[H:35])([H:32])[H:33])([H:31])[C:19]([H:50])([H:51])[C:20]([H:52])([H:53])[2N:21]->1([C:22]([C:23]([H:55])([H:56])[H:57])([C:24]([H:58])([H:59])[H:60])[H:54])[C:25]([C:26]([H:62])([H:63])[H:64])([C:27]([H:65])([H:66])[H:67])[H:61])([H:28])([H:29])[H:30]", "dummies": []}
C     -2.2457    -1.3487     4.2449
C     -1.5845    -0.9564     3.0012
N     -1.0313    -0.6246     1.9556
Mn     0.0000     0.0000     0.0000
H      1.5927    -0.1930     0.8967
C      1.2577     0.6473    -1.8101
O      1.9204     0.9891    -2.7579
C      0.1375    -2.2053    -0.6063
O      0.2147    -3.3666    -0.9225
N     -0.1330     2.2013     0.5834
C     -0.0106     2.3105     1.9811
C      0.3196     3.7361     2.4848
N      1.4555     4.3807     1.7582
C      2.8207     3.8257     2.0574
C      3.2257     2.7659     1.0294
C      3.0240     3.3268     3.5001
C      1.4834     5.8821     1.7657
C      2.0426     6.3782     0.4208
C      0.1297     6.5853     2.0009
C     -1.3355     2.6820     0.0185
C     -2.4044     1.5670    -0.1642
N     -2.0701     0.4264    -1.0105
C     -1.8818     0.8209    -2.4163
C     -1.2052    -0.2304    -3.3241
C     -3.1543     1.3241    -3.1376
C     -2.9975    -0.7016    -0.7244
C     -3.0316    -1.8843    -1.7164
C     -4.4807    -0.2959    -0.4595
H     -1.7387    -2.2402     4.6680
H     -2.1916    -0.5122     4.9715
H     -3.3084    -1.5905     4.0375
H      0.5708     2.6241     0.1856
H     -0.9610     1.9843     2.4594
H      0.7830     1.6171     2.3167
H     -0.6208     4.2899     2.3438
H      0.4825     3.7339     3.5819
H      3.5927     4.6187     1.9362
H      2.6859     1.8168     1.1839
H      3.0263     3.1369     0.0016
H      4.3129     2.5518     1.1138
H      2.7337     4.1191     4.2222
H      4.0973     3.0932     3.6684
H      2.4456     2.4038     3.7052
H      2.1539     6.2447     2.5786
H      3.0556     5.9724     0.2253
H      1.3761     6.0616    -0.4101
H      2.1225     7.4865     0.4159
H      0.2529     7.6872     1.9246
H     -0.6199     6.2720     1.2423
H     -0.2449     6.3849     3.0273
H     -1.7789     3.4681     0.6672
H     -1.1275     3.1599    -0.9616
H     -2.6109     1.1824     0.8571
H     -3.3330     2.0516    -0.5236
H     -1.1804     1.6714    -2.4062
H     -1.9287    -0.8442    -3.8973
H     -0.5354    -0.8923    -2.7560
H     -0.5876     0.2876    -4.0896
H     -3.9066     0.5234    -3.2620
H     -3.6131     2.1945    -2.6334
H     -2.8833     1.6738    -4.1573
H     -2.6256    -1.1308     0.2213
H     -3.5847    -1.6332    -2.6422
H     -3.5777    -2.7336    -1.2514
H     -2.0367    -2.2867    -1.9496
H     -4.8886     0.3423    -1.2642
H     -5.1303    -1.1941    -0.3783
H     -4.5960     0.2321     0.5088
68
{"conf": 11, "E": 143.38, "rms": -1.0, "geom": "OH", "total_charge": 0, "CA_charge": 1, "smiles": "C[C:1]#[3N:2]->[Mn+:3]1(<-[4H-:4])(<-[5C-:5]#[O+:6])(<-[6C-:7]#[O+:8])<-[1N@H:9]([CH2:10][CH2:11][N:12]([CH:13]([CH3:14])[CH3:15])[CH:16]([CH3:17])[CH3:18])[CH2:19][CH2:20][2N:21]->1([CH:22]([CH3:23])[CH3:24])[CH:25]([CH3:26])[CH3:27]", "smiles3D": "C([C:1]#[3N:2]->[Mn+:3]1(<-[4H-:4])(<-[5C-:5]#[O+:6])(<-[6C-:7]#[O+:8])<-[1N@@:9]([C:10]([C:11]([N:12]([C:13]([C:14]([H:37])([H:38])[H:39])([C:15]([H:40])([H:41])[H:42])[H:36])[C:16]([C:17]([H:44])([H:45])[H:46])([C:18]([H:47])([H:48])[H:49])[H:43])([H:34])[H:35])([H:32])[H:33])([H:31])[C:19]([H:50])([H:51])[C:20]([H:52])([H:53])[2N:21]->1([C:22]([C:23]([H:55])([H:56])[H:57])([C:24]([H:58])([H:59])[H:60])[H:54])[C:25]([C:26]([H:62])([H:63])[H:64])([C:27]([H:65])([H:66])[H:67])[H:61])([H:28])([H:29])[H:30]", "smiles3Dx": "C([C:1]#[3N:2]->[Mn+:3]1(<-[4H-:4])(<-[5C-:5]#[O+:6])(<-[6C-:7]#[O+:8])<-[1N@@:9]([C:10]([C:11]([N:12]([C:13]([C:14]([H:37])([H:38])[H:39])([C:15]([H:40])([H:41])[H:42])[H:36])[C:16]([C:17]([H:44])([H:45])[H:46])([C:18]([H:47])([H:48])[H:49])[H:43])([H:34])[H:35])([H:32])[H:33])([H:31])[C:19]([H:50])([H:51])[C:20]([H:52])([H:53])[2N:21]->1([C:22]([C:23]([H:55])([H:56])[H:57])([C:24]([H:58])([H:59])[H:60])[H:54])[C:25]([C:26]([H:62])([H:63])[H:64])([C:27]([H:65])([H:66])[H:67])[H:61])([H:28])([H:29])[H:30]", "dummies": []}
C     -3.8899     2.4167    -1.9759
C     -2.7502     1.7096    -1.3941
N     -1.7919     1.1132    -0.9086
Mn     0.0000     0.0000     0.0000
H      0.0957     1.3504     1.2460
C      1.8035    -0.9430     1.0594
O      2.7521    -1.4368     1.6167
C     -1.4813    -1.0390     1.4140
O     -2.2604    -1.5798     2.1591
N      1.4187     1.1488    -1.3705
C      1.0175     2.4912    -1.4434
C      2.1277     3.4475    -1.9344
N      3.1979     3.6307    -0.9128
C      3.0951     4.8568    -0.0610
C      3.3897     6.1656    -0.8183
C      1.7557     4.9521     0.6819
C      4.5968     3.3573    -1.3673
C      4.9295     3.8728    -2.7867
C      4.9149     1.8652    -1.2484
C      1.4298     0.4523    -2.5929
C      1.3540    -1.0750    -2.3430
N      0.1287    -1.5872    -1.7456
C      0.2621    -3.0326    -1.3442
C      1.6882    -3.6570    -1.3447
C     -0.3643    -3.3768     0.0102
C     -1.0212    -1.3565    -2.6298
C     -0.8754    -1.9134    -4.0737
C     -2.3623    -1.8451    -2.0502
H     -4.5936     2.7101    -1.1701
H     -4.4082     1.7508    -2.6961
H     -3.5311     3.3245    -2.5032
H      2.2457     1.1018    -0.9862
H      0.1401     2.5927    -2.1207
H      0.6929     2.7990    -0.4354
H      1.6620     4.4154    -2.2089
H      2.5154     3.0191    -2.8763
H      3.8562     4.7804     0.7482
H      3.2409     7.0362    -0.1444
H      4.4491     6.1957    -1.1442
H      2.7280     6.2973    -1.6971
H      1.7794     5.8006     1.3989
H      1.5808     4.0274     1.2708
H      0.9141     5.1245    -0.0210
H      5.3157     3.8589    -0.6800
H      6.0261     4.0244    -2.8800
H      4.4284     4.8367    -3.0020
H      4.6320     3.1435    -3.5697
H      4.3584     1.2782    -2.0054
H      4.6495     1.4988    -0.2339
H      6.0012     1.6945    -1.4081
H      0.6007     0.7663    -3.2556
H      2.3834     0.6682    -3.1263
H      2.1912    -1.2871    -1.6535
H      1.5673    -1.5983    -3.2989
H     -0.3000    -3.6336    -2.0847
H      2.3354    -3.2075    -0.5637
H      1.6266    -4.7460    -1.1306
H      2.1697    -3.5792    -2.3409
H      0.1771    -2.8991     0.8428
H     -0.3009    -4.4728     0.1852
H     -1.4427    -3.1592     0.0359
H     -1.1309    -0.2693    -2.7348
H     -0.1749    -1.2870    -4.6636
H     -0.5219    -2.9614    -4.1042
H     -1.8473    -1.8652    -4.6104
H     -3.2017    -1.4327    -2.6507
H     -2.4530    -2.9505    -2.0727
H     -2.4970    -1.4706    -1.0203
68
{"conf": 12, "E": 145.63, "rms": -1.0, "geom": "OH", "total_charge": 0, "CA_charge": 1, "smiles": "C[C:1]#[3N:2]->[Mn+:3]1(<-[4H-:4])(<-[5C-:5]#[O+:6])(<-[6C-:7]#[O+:8])<-[1N@H:9]([CH2:10][CH2:11][N:12]([CH:13]([CH3:14])[CH3:15])[CH:16]([CH3:17])[CH3:18])[CH2:19][CH2:20][2N:21]->1([CH:22]([CH3:23])[CH3:24])[CH:25]([CH3:26])[CH3:27]", "smiles3D": "C([C:1]#[3N:2]->[Mn+:3]1(<-[4H-:4])(<-[5C-:5]#[O+:6])(<-[6C-:7]#[O+:8])<-[1N@@:9]([C:10]([C:11]([N:12]([C:13]([C:14]([H:37])([H:38])[H:39])([C:15]([H:40])([H:41])[H:42])[H:36])[C:16]([C:17]([H:44])([H:45])[H:46])([C:18]([H:47])([H:48])[H:49])[H:43])([H:34])[H:35])([H:32])[H:33])([H:31])[C:19]([H:50])([H:51])[C:20]([H:52])([H:53])[2N:21]->1([C:22]([C:23]([H:55])([H:56])[H:57])([C:24]([H:58])([H:59])[H:60])[H:54])[C:25]([C:26]([H:62])([H:63])[H:64])([C:27]([H:65])([H:66])[H:67])[H:61])([H:28])([H:29])[H:30]", "smiles3Dx": "C([C:1]#[3N:2]->[Mn+:3]1(<-[4H-:4])(<-[5C-:5]#[O+:6])(<-[6C-:7]#[O+:8])<-[1N@@:9]([C:10]([C:11]([N:12]([C:13]([C:14]([H:37])([H:38])[H:39])([C:15]([H:40])([H:41])[H:42])[H:36])[C:16]([C:17]([H:44])([H:45])[H:46])([C:18]([H:47])([H:48])[H:49])[H:43])([H:34])[H:35])([H:32])[H:33])([H:31])[C:19]([H:50])([H:51])[C:20]([H:52])([H:53])[2N:21]->1([C:22]([C:23]([H:55])([H:56])[H:57])([C:24]([H:58])([H:59])[H:60])[H:54])[C:25]([C:26]([H:62])([H:63])[H:64])([C:27]([H:65])([H:66])[H:67])[H:61])([H:28])([H:29])[H:30]", "dummies": []}
C      0.4695    -4.2699     2.5254
C      0.3310    -3.0245     1.7721
N      0.2125    -1.9799     1.1351
Mn     0.0000     0.0000     0.0000
H     -0.3009     0.7420     1.6563
C     -0.2393     2.1454    -0.7880
O     -0.3652     3.2715    -1.2008
C      2.2528     0.3027     0.3057
O      3.4372     0.4612     0.4684
N     -2.2118    -0.3431    -0.3467
C     -2.8367    -0.5564     0.8902
C     -4.3704    -0.6471     0.7919
N     -4.9641    -0.6831     2.1479
C     -6.0156    -1.7123     2.3859
C     -7.0506    -1.8374     1.2468
C     -5.3527    -3.0649     2.6616
C     -5.1884     0.6611     2.7485
C     -6.5496     1.2785     2.3922
C     -4.9809     0.6133     4.2672
C     -2.2731    -1.4075    -1.2565
C     -1.2864    -1.2549    -2.4566
N      0.1273    -0.9821    -2.1454
C      0.6195     0.0768    -3.0496
C      2.0360     0.6181    -2.7292
C      0.5203    -0.2305    -4.5765
C      0.9921    -2.1902    -2.0425
C      0.3034    -3.5047    -1.5839
C      1.8024    -2.5829    -3.3066
H      0.6940    -5.1008     1.8252
H      1.2964    -4.1692     3.2580
H     -0.4775    -4.4840     3.0621
H     -2.5547     0.4128    -0.7373
H     -2.5703     0.2924     1.5535
H     -2.4493    -1.4898     1.3554
H     -4.7673     0.2108     0.2073
H     -4.6015    -1.5716     0.2292
H     -6.5846    -1.4638     3.3062
H     -6.6524    -2.4126     0.3854
H     -7.3808    -0.8452     0.8851
H     -7.9457    -2.3796     1.6193
H     -4.7849    -3.4179     1.7749
H     -4.6508    -2.9715     3.5175
H     -6.1216    -3.8242     2.9200
H     -4.4191     1.3684     2.3664
H     -6.6638     1.3483     1.2907
H     -7.3894     0.6921     2.8188
H     -6.6114     2.3095     2.8012
H     -5.7947     0.0562     4.7750
H     -4.9580     1.6448     4.6795
H     -4.0111     0.1242     4.4997
H     -2.0816    -2.3571    -0.7355
H     -3.3051    -1.4592    -1.6748
H     -1.7110    -0.4320    -3.0760
H     -1.3579    -2.1713    -3.0773
H     -0.0622     0.9324    -2.8913
H      2.5313     1.0278    -3.6357
H      2.7103    -0.1340    -2.2867
H      1.9746     1.4704    -2.0272
H      1.4815    -0.5513    -5.0256
H     -0.2453    -0.9938    -4.8129
H      0.2310     0.6972    -5.1159
H      1.7306    -1.9379    -1.2542
H     -0.2981    -3.9652    -2.3953
H     -0.3225    -3.4068    -0.7023
H      1.0808    -4.2480    -1.3026
H      2.5661    -1.8436    -3.5986
H      1.1241    -2.8088    -4.1547
H      2.3889    -3.5071    -3.1115
68
{"conf": 13, "E": 137.24, "rms": -1.0, "geom": "OH", "total_charge": 0, "CA_charge": 1, "smiles": "C[C:1]#[3N:2]->[Mn+:3]1(<-[4H-:4])(<-[5C-:5]#[O+:6])(<-[6C-:7]#[O+:8])<-[1N@H:9]([CH2:10][CH2:11][N:12]([CH:13]([CH3:14])[CH3:15])[CH:16]([CH3:17])[CH3:18])[CH2:19][CH2:20][2N:21]->1([CH:22]([CH3:23])[CH3:24])[CH:25]([CH3:26])[CH3:27]", "smiles3D": "C([C:1]#[3N:2]->[Mn+:3]1(<-[4H-:4])(<-[5C-:5]#[O+:6])(<-[6C-:7]#[O+:8])<-[1N@@:9]([C:10]([C:11]([N:12]([C:13]([C:14]([H:37])([H:38])[H:39])([C:15]([H:40])([H:41])[H:42])[H:36])[C:16]([C:17]([H:44])([H:45])[H:46])([C:18]([H:47])([H:48])[H:49])[H:43])([H:34])[H:35])([H:32])[H:33])([H:31])[C:19]([H:50])([H:51])[C:20]([H:52])([H:53])[2N:21]->1([C:22]([C:23]([H:55])([H:56])[H:57])([C:24]([H:58])([H:59])[H:60])[H:54])[C:25]([C:26]([H:62])([H:63])[H:64])([C:27]([H:65])([H:66])[H:67])[H:61])([H:28])([H:29])[H:30]", "smiles3Dx": "C([C:1]#[3N:2]->[Mn+:3]1(<-[4H-:4])(<-[5C-:5]#[O+:6])(<-[6C-:7]#[O+:8])<-[1N@@:9]([C:10]([C:11]([N:12]([C:13]([C:14]([H:37])([H:38])[H:39])([C:15]([H:40])([H:41])[H:42])[H:36])[C:16]([C:17]([H:44])([H:45])[H:46])([C:18]([H:47])([H:48])[H:49])[H:43])([H:34])[H:35])([H:32])[H:33])([H:31])[C:19]([H:50])([H:51])[C:20]([H:52])([H:53])[2N:21]->1([C:22]([C:23]([H:55])([H:56])[H:57])([C:24]([H:58])([H:59])[H:60])[H:54])[C:25]([C:26]([H:62])([H:63])[H:64])([C:27]([H:65])([H:66])[H:67])[H:61])([H:28])([H:29])[H:30]", "dummies": []}
C     -3.6278    -1.3845     3.1371
C     -2.5665    -0.9960     2.2101
N     -1.6756    -0.6620     1.4324
Mn     0.0000     0.0000     0.0000
H      0.8863     0.5742     1.5033
C      1.8431     0.8261    -1.1018
O      2.8095     1.2598    -1.6783
C      1.0496    -2.0313     0.1785
O      1.6009    -3.0997     0.2712
N     -1.1255     1.9836    -0.3052
C     -1.8189     2.4025     0.8477
C     -0.9131     2.5206     2.0811
N     -1.4813     3.4699     3.0671
C     -0.4831     4.2378     3.8666
C     -0.0331     5.4684     3.0743
C      0.7391     3.4105     4.3211
C     -2.6536     2.9344     3.8172
C     -2.2758     2.0876     5.0439
C     -3.6131     4.0681     4.2005
C     -1.9851     1.7915    -1.4282
C     -2.3176     0.2867    -1.6993
N     -1.1789    -0.5640    -1.9470
C     -1.4984    -2.0120    -1.9939
C     -2.1762    -2.6039    -0.7412
C     -2.3405    -2.4425    -3.2238
C     -0.3711    -0.0921    -3.0874
C     -1.1244     0.2609    -4.4020
C      0.8214    -1.0073    -3.4500
H     -4.0109    -0.4822     3.6569
H     -4.4528    -1.8657     2.5728
H     -3.2234    -2.0980     3.8839
H     -0.5022     2.6225    -0.5170
H     -2.2726     3.4035     0.6496
H     -2.6386     1.6861     1.0670
H     -0.7739     1.5299     2.5546
H      0.0691     2.8796     1.7135
H     -0.9564     4.6339     4.7891
H      0.5042     5.1730     2.1488
H     -0.9182     6.0776     2.7922
H      0.6418     6.0980     3.6930
H      1.4338     3.2040     3.4807
H      1.3054     3.9779     5.0902
H      0.4311     2.4469     4.7701
H     -3.2447     2.2678     3.1541
H     -1.7737     2.6967     5.8233
H     -1.6179     1.2452     4.7473
H     -3.1934     1.6507     5.4925
H     -4.5710     3.6446     4.5716
H     -3.8321     4.6940     3.3094
H     -3.1908     4.7134     4.9976
H     -2.9524     2.3296    -1.2818
H     -1.5144     2.2313    -2.3329
H     -3.0341     0.2354    -2.5415
H     -2.8434    -0.0749    -0.8019
H     -0.5349    -2.5511    -2.0687
H     -1.4891    -2.5926     0.1148
H     -3.1583    -2.1495    -0.5077
H     -2.3678    -3.6882    -0.8919
H     -2.8090    -3.4387    -3.0742
H     -3.1596    -1.7350    -3.4481
H     -1.6949    -2.5840    -4.1104
H      0.0758     0.8538    -2.7507
H     -1.9132     1.0220    -4.2546
H     -0.4054     0.7185    -5.1154
H     -1.5600    -0.6069    -4.9207
H      1.3421    -1.3609    -2.5394
H      1.5585    -0.4411    -4.0593
H      0.5025    -1.8861    -4.0465
68
{"conf": 14, "E": 139.4, "rms": -1.0, "geom": "OH", "total_charge": 0, "CA_charge": 1, "smiles": "C[C:1]#[3N:2]->[Mn+:3]1(<-[4H-:4])(<-[5C-:5]#[O+:6])(<-[6C-:7]#[O+:8])<-[1N@H:9]([CH2:10][CH2:11][N:12]([CH:13]([CH3:14])[CH3:15])[CH:16]([CH3:17])[CH3:18])[CH2:19][CH2:20][2N:21]->1([CH:22]([CH3:23])[CH3:24])[CH:25]([CH3:26])[CH3:27]", "smiles3D": "C([C:1]#[3N:2]->[Mn+:3]1(<-[4H-:4])(<-[5C-:5]#[O+:6])(<-[6C-:7]#[O+:8])<-[1N@@:9]([C:10]([C:11]([N:12]([C:13]([C:14]([H:37])([H:38])[H:39])([C:15]([H:40])([H:41])[H:42])[H:36])[C:16]([C:17]([H:44])([H:45])[H:46])([C:18]([H:47])([H:48])[H:49])[H:43])([H:34])[H:35])([H:32])[H:33])([H:31])[C:19]([H:50])([H:51])[C:20]([H:52])([H:53])[2N:21]->1([C:22]([C:23]([H:55])([H:56])[H:57])([C:24]([H:58])([H:59])[H:60])[H:54])[C:25]([C:26]([H:62])([H:63])[H:64])([C:27]([H:65])([H:66])[H:67])[H:61])([H:28])([H:29])[H:30]", "smiles3Dx": "C([C:1]#[3N:2]->[Mn+:3]1(<-[4H-:4])(<-[5C-:5]#[O+:6])(<-[6C-:7]#[O+:8])<-[1N@@:9]([C:10]([C:11]([N:12]([C:13]([C:14]([H:37])([H:38])[H:39])([C:15]([H:40])([H:41])[H:42])[H:36])[C:16]([C:17]([H:44])([H:45])[H:46])([C:18]([H:47])([H:48])[H:49])[H:43])([H:34])[H:35])([H:32])[H:33])([H:31])[C:19]([H:50])([H:51])[C:20]([H:52])([H:53])[2N:21]->1([C:22]([C:23]([H:55])([H:56])[H:57])([C:24]([H:58])([H:59])[H:60])[H:54])[C:25]([C:26]([H:62])([H:63])[H:64])([C:27]([H:65])([H:66])[H:67])[H:61])([H:28])([H:29])[H:30]", "dummies": []}
C     -0.0301     4.0659    -2.8895
C     -0.0303     2.8740    -2.0431
N     -0.0291     1.8711    -1.3334
Mn     0.0000     0.0000     0.0000
H      1.2178     0.8873     1.0472
C      0.2336    -1.7639     1.4525
O      0.3565    -2.6904     2.2145
C     -1.6457     0.8528     1.3496
O     -2.5074     1.3043     2.0624
N      1.6580    -0.9357    -1.2651
C      2.6856    -0.0243    -1.5868
C      3.7569     0.0817    -0.4896
N      4.8412     1.0036    -0.9323
C      6.1444     0.2912    -1.1337
C      7.3218     1.2392    -1.4483
C      6.0325    -0.7086    -2.3028
C      4.9098     2.2677    -0.1355
C      3.6134     3.0857    -0.2552
C      5.2933     2.0449     1.3411
C      0.9883    -1.4470    -2.3805
C     -0.3655    -2.0967    -1.9743
N     -1.4062    -1.2142    -1.4514
C     -2.3861    -2.0064    -0.6635
C     -3.7047    -1.3159    -0.2574
C     -2.7660    -3.3945    -1.2665
C     -1.9456    -0.3275    -2.5034
C     -2.7754    -1.0222    -3.6100
C     -2.7564     0.8866    -2.0022
H     -0.4632     3.8152    -3.8795
H      1.0114     4.4250    -3.0205
H     -0.6384     4.8599    -2.4096
H      2.0068    -1.6387    -0.7908
H      2.2425     0.9751    -1.7459
H      3.1886    -0.3348    -2.5325
H      3.2744     0.4076     0.4455
H      4.1420    -0.9339    -0.2552
H      6.4098    -0.2799    -0.2158
H      7.0565     1.9292    -2.2780
H      8.2232     0.6617    -1.7462
H      7.6166     1.8222    -0.5516
H      5.7079    -0.1842    -3.2270
H      5.3128    -1.5217    -2.0815
H      7.0109    -1.1988    -2.4955
H      5.6739     2.9387    -0.5770
H      2.7710     2.6129     0.2875
H      3.3358     3.2019    -1.3244
H      3.7652     4.0998     0.1730
H      4.4884     1.5367     1.9092
H      6.2217     1.4453     1.4252
H      5.4816     3.0257     1.8274
H      0.8211    -0.6548    -3.1351
H      1.6244    -2.2342    -2.8523
H     -0.1114    -2.8365    -1.1838
H     -0.7419    -2.6657    -2.8457
H     -1.8728    -2.2227     0.2853
H     -3.5535    -0.3180     0.1733
H     -4.4277    -1.2738    -1.0948
H     -4.1944    -1.9095     0.5448
H     -1.9239    -4.1133    -1.2079
H     -3.5894    -3.8638    -0.6857
H     -3.0957    -3.3260    -2.3175
H     -1.0763     0.1132    -3.0146
H     -2.2265    -1.8381    -4.1141
H     -3.7437    -1.4004    -3.2329
H     -3.0118    -0.2822    -4.4052
H     -3.8476     0.6992    -1.9607
H     -2.6314     1.7309    -2.7143
H     -2.4087     1.2330    -1.0215
68
{"conf": 15, "E": 149.23, "rms": -1.0, "geom": "OH", "total_charge": 0, "CA_charge": 1, "smiles": "C[C:1]#[3N:2]->[Mn+:3]1(<-[4H-:4])(<-[5C-:5]#[O+:6])(<-[6C-:7]#[O+:8])<-[1N@H:9]([CH2:10][CH2:11][N:12]([CH:13]([CH3:14])[CH3:15])[CH:16]([CH3:17])[CH3:18])[CH2:19][CH2:20][2N:21]->1([CH:22]([CH3:23])[CH3:24])[CH:25]([CH3:26])[CH3:27]", "smiles3D": "C([C:1]#[3N:2]->[Mn+:3]1(<-[4H-:4])(<-[5C-:5]#[O+:6])(<-[6C-:7]#[O+:8])<-[1N@@:9]([C:10]([C:11]([N:12]([C:13]([C:14]([H:37])([H:38])[H:39])([C:15]([H:40])([H:41])[H:42])[H:36])[C:16]([C:17]([H:44])([H:45])[H:46])([C:18]([H:47])([H:48])[H:49])[H:43])([H:34])[H:35])([H:32])[H:33])([H:31])[C:19]([H:50])([H:51])[C:20]([H:52])([H:53])[2N:21]->1([C:22]([C:23]([H:55])([H:56])[H:57])([C:24]([H:58])([H:59])[H:60])[H:54])[C:25]([C:26]([H:62])([H:63])[H:64])([C:27]([H:65])([H:66])[H:67])[H:61])([H:28])([H:29])[H:30]", "smiles3Dx": "C([C:1]#[3N:2]->[Mn+:3]1(<-[4H-:4])(<-[5C-:5]#[O+:6])(<-[6C-:7]#[O+:8])<-[1N@@:9]([C:10]([C:11]([N:12]([C:13]([C:14]([H:37])([H:38])[H:39])([C:15]([H:40])([H:41])[H:42])[H:36])[C:16]([C:17]([H:44])([H:45])[H:46])([C:18]([H:47])([H:48])[H:49])[H:43])([H:34])[H:35])([H:32])[H:33])([H:31])[C:19]([H:50])([H:51])[C:20]([H:52])([H:53])[2N:21]->1([C:22]([C:23]([H:55])([H:56])[H:57])([C:24]([H:58])([H:59])[H:60])[H:54])[C:25]([C:26]([H:62])([H:63])[H:64])([C:27]([H:65])([H:66])[H:67])[H:61])([H:28])([H:29])[H:30]", "dummies": []}
C     -1.6277     4.7130    -0.0833
C     -1.1501     3.3313    -0.0610
N     -0.7481     2.1705    -0.0386
Mn     0.0000     0.0000     0.0000
H     -1.0682    -0.2783    -1.4716
C      0.5836    -2.2098    -0.2017
O      0.8862    -3.3718    -0.3145
C      1.6952     0.5622    -1.4437
O      2.5836     0.8570    -2.2041
N     -1.6830    -0.6945     1.3438
C     -2.6753     0.2955     1.4261
C     -4.0134    -0.1809     2.0246
N     -4.6005    -1.2602     1.1950
C     -5.8805    -0.9576     0.4927
C     -6.9526    -0.2864     1.3789
C     -5.5992    -0.1056    -0.7478
C     -4.4428    -2.6284     1.7603
C     -4.2755    -3.6660     0.6423
C     -5.5701    -3.0250     2.7237
C     -1.0275    -1.0652     2.5294
C      0.0131    -0.0266     3.0268
N      1.0892     0.3525     2.0835
C      1.3190     1.8122     2.2870
C      2.2744     2.5098     1.3111
C      1.7663     2.2127     3.7274
C      2.3386    -0.4494     2.2497
C      3.2180    -0.5356     0.9838
C      2.1928    -1.9051     2.7798
H     -0.9840     5.3361     0.5710
H     -2.6737     4.7479     0.2849
H     -1.5871     5.1016    -1.1215
H     -2.0381    -1.4399     0.9521
H     -2.3098     1.1577     2.0199
H     -2.8689     0.6556     0.3928
H     -3.8824    -0.5005     3.0795
H     -4.6683     0.7104     2.0683
H     -6.3299    -1.8994     0.1149
H     -6.9683    -0.7131     2.3995
H     -6.7971     0.8101     1.4581
H     -7.9557    -0.4418     0.9273
H     -4.8484    -0.6124    -1.3908
H     -5.2079     0.8933    -0.4609
H     -6.5308     0.0325    -1.3373
H     -3.4991    -2.6754     2.3471
H     -3.9336    -4.6319     1.0718
H     -3.5111    -3.3198    -0.0854
H     -5.2277    -3.8490     0.1038
H     -5.3441    -4.0127     3.1792
H     -5.6484    -2.2841     3.5464
H     -6.5438    -3.1051     2.1973
H     -1.7729    -1.2249     3.3380
H     -0.5147    -2.0303     2.3601
H     -0.5852     0.8601     3.3258
H      0.4518    -0.4076     3.9672
H      0.3382     2.3038     2.1258
H      2.1663     3.6106     1.4231
H      2.0143     2.2926     0.2694
H      3.3371     2.2823     1.5334
H      1.5869     3.2996     3.8746
H      2.8502     2.0446     3.8953
H      1.2056     1.6908     4.5253
H      2.9557     0.0667     3.0087
H      2.8216    -1.2428     0.2406
H      3.4093     0.4202     0.4887
H      4.2232    -0.9169     1.2663
H      1.8262    -1.9643     3.8217
H      1.5791    -2.5395     2.1251
H      3.1942    -2.3859     2.8230
68
{"conf": 16, "E": 159.82, "rms": -1.0, "geom": "OH", "total_charge": 0, "CA_charge": 1, "smiles": "C[C:1]#[3N:2]->[Mn+:3]1(<-[4H-:4])(<-[5C-:5]#[O+:6])(<-[6C-:7]#[O+:8])<-[1N@H:9]([CH2:10][CH2:11][N:12]([CH:13]([CH3:14])[CH3:15])[CH:16]([CH3:17])[CH3:18])[CH2:19][CH2:20][2N:21]->1([CH:22]([CH3:23])[CH3:24])[CH:25]([CH3:26])[CH3:27]", "smiles3D": "C([C:1]#[3N:2]->[Mn+:3]1(<-[4H-:4])(<-[5C-:5]#[O+:6])(<-[6C-:7]#[O+:8])<-[1N@@:9]([C:10]([C:11]([N:12]([C:13]([C:14]([H:37])([H:38])[H:39])([C:15]([H:40])([H:41])[H:42])[H:36])[C:16]([C:17]([H:44])([H:45])[H:46])([C:18]([H:47])([H:48])[H:49])[H:43])([H:34])[H:35])([H:32])[H:33])([H:31])[C:19]([H:50])([H:51])[C:20]([H:52])([H:53])[2N:21]->1([C:22]([C:23]([H:55])([H:56])[H:57])([C:24]([H:58])([H:59])[H:60])[H:54])[C:25]([C:26]([H:62])([H:63])[H:64])([C:27]([H:65])([H:66])[H:67])[H:61])([H:28])([H:29])[H:30]", "smiles3Dx": "C([C:1]#[3N:2]->[Mn+:3]1(<-[4H-:4])(<-[5C-:5]#[O+:6])(<-[6C-:7]#[O+:8])<-[1N@@:9]([C:10]([C:11]([N:12]([C:13]([C:14]([H:37])([H:38])[H:39])([C:15]([H:40])([H:41])[H:42])[H:36])[C:16]([C:17]([H:44])([H:45])[H:46])([C:18]([H:47])([H:48])[H:49])[H:43])([H:34])[H:35])([H:32])[H:33])([H:31])[C:19]([H:50])([H:51])[C:20]([H:52])([H:53])[2N:21]->1([C:22]([C:23]([H:55])([H:56])[H:57])([C:24]([H:58])([H:59])[H:60])[H:54])[C:25]([C:26]([H:62])([H:63])[H:64])([C:27]([H:65])([H:66])[H:67])[H:61])([H:28])([H:29])[H:30]", "dummies": []}
C     -2.7306     2.6483     3.2270
C     -1.9197     1.8708     2.2914
N     -1.2375     1.2125     1.5089
Mn     0.0000     0.0000     0.0000
H     -1.5851    -0.1768    -0.9162
C      0.8985    -1.0966    -1.7986
O      1.3611    -1.6700    -2.7536
C      0.4288     1.9342    -1.1567
O      0.6534     2.9502    -1.7663
N     -0.3062    -2.0082     1.0408
C     -1.3107    -1.9727     2.0240
C     -2.7118    -1.7619     1.4125
N     -3.8066    -1.9936     2.3825
C     -4.5328    -3.2897     2.3692
C     -3.5930    -4.5000     2.4605
C     -5.4322    -3.3833     1.1318
C     -3.8256    -1.1618     3.6101
C     -3.3576    -1.9300     4.8554
C     -5.2155    -0.5534     3.8229
C      0.9736    -2.4126     1.5041
C      1.9081    -1.2835     2.0611
N      1.9809    -0.0220     1.3024
C      3.1369     0.0053     0.3401
C      4.4539     0.6689     0.8488
C      3.5932    -1.3502    -0.2759
C      1.9995     1.1545     2.2256
C      1.0260     1.1539     3.4423
C      1.8209     2.5041     1.4938
H     -2.5292     3.7293     3.0813
H     -3.8051     2.4418     3.0439
H     -2.4713     2.3593     4.2663
H     -0.5669    -2.6045     0.3939
H     -1.0999    -1.1580     2.7350
H     -1.3149    -2.9327     2.5836
H     -2.8259    -2.4270     0.5334
H     -2.8004    -0.7307     1.0233
H     -5.2156    -3.3495     3.2425
H     -4.1891    -5.4359     2.5147
H     -2.9763    -4.4399     3.3803
H     -2.9280    -4.5655     1.5744
H     -6.0775    -2.4814     1.0664
H     -6.0888    -4.2765     1.2057
H     -4.8355    -3.4657     0.2001
H     -3.1353    -0.3023     3.4849
H     -4.0664    -2.7384     5.1288
H     -3.2811    -1.2337     5.7176
H     -2.3547    -2.3707     4.6864
H     -5.5366    -0.0196     2.9033
H     -5.9671    -1.3328     4.0655
H     -5.1857     0.1789     4.6580
H      0.8535    -3.1748     2.3092
H      1.4930    -2.9253     0.6757
H      1.5791    -1.1194     3.0953
H      2.9275    -1.7078     2.1580
H      2.7768     0.6195    -0.5096
H      4.8131     0.1590     1.7682
H      5.2558     0.5816     0.0836
H      4.3644     1.7559     1.0330
H      4.2374    -1.9281     0.4203
H      4.2097    -1.1483    -1.1787
H      2.7964    -2.0053    -0.6155
H      3.0020     1.1778     2.6936
H      1.5576     0.7889     4.3483
H      0.1595     0.5005     3.3059
H      0.6611     2.1720     3.7008
H      2.3701     2.5653     0.5392
H      2.2113     3.3225     2.1366
H      0.7558     2.7289     1.3052
68
{"conf": 17, "E": 144.73, "rms": -1.0, "geom": "OH", "total_charge": 0, "CA_charge": 1, "smiles": "C[C:1]#[3N:2]->[Mn+:3]1(<-[4H-:4])(<-[5C-:5]#[O+:6])(<-[6C-:7]#[O+:8])<-[1N@H:9]([CH2:10][CH2:11][N:12]([CH:13]([CH3:14])[CH3:15])[CH:16]([CH3:17])[CH3:18])[CH2:19][CH2:20][2N:21]->1([CH:22]([CH3:23])[CH3:24])[CH:25]([CH3:26])[CH3:27]", "smiles3D": "C([C:1]#[3N:2]->[Mn+:3]1(<-[4H-:4])(<-[5C-:5]#[O+:6])(<-[6C-:7]#[O+:8])<-[1N@@:9]([C:10]([C:11]([N:12]([C:13]([C:14]([H:37])([H:38])[H:39])([C:15]([H:40])([H:41])[H:42])[H:36])[C:16]([C:17]([H:44])([H:45])[H:46])([C:18]([H:47])([H:48])[H:49])[H:43])([H:34])[H:35])([H:32])[H:33])([H:31])[C:19]([H:50])([H:51])[C:20]([H:52])([H:53])[2N:21]->1([C:22]([C:23]([H:55])([H:56])[H:57])([C:24]([H:58])([H:59])[H:60])[H:54])[C:25]([C:26]([H:62])([H:63])[H:64])([C:27]([H:65])([H:66])[H:67])[H:61])([H:28])([H:29])[H:30]", "smiles3Dx": "C([C:1]#[3N:2]->[Mn+:3]1(<-[4H-:4])(<-[5C-:5]#[O+:6])(<-[6C-:7]#[O+:8])<-[1N@@:9]([C:10]([C:11]([N:12]([C:13]([C:14]([H:37])([H:38])[H:39])([C:15]([H:40])([H:41])[H:42])[H:36])[C:16]([C:17]([H:44])([H:45])[H:46])([C:18]([H:47])([H:48])[H:49])[H:43])([H:34])[H:35])([H:32])[H:33])([H:31])[C:19]([H:50])([H:51])[C:20]([H:52])([H:53])[2N:21]->1([C:22]([C:23]([H:55])([H:56])[H:57])([C:24]([H:58])([H:59])[H:60])[H:54])[C:25]([C:26]([H:62])([H:63])[H:64])([C:27]([H:65])([H:66])[H:67])[H:61])([H:28])([H:29])[H:30]", "dummies": []}
C      0.8883     0.3879    -4.8944
C      0.6249     0.2551    -3.4625
N      0.4097     0.1462    -2.2574
Mn     0.0000     0.0000     0.0000
H     -1.0839     1.4617    -0.2704
C     -0.5770     0.2545     2.2081
O     -0.8820     0.3953     3.3664
C     -1.7804    -1.3935    -0.3789
O     -2.7175    -2.1258    -0.5783
N      1.8122     1.3187     0.4381
C      1.9879     2.2239    -0.6165
C      2.9788     3.3529    -0.2809
N      3.0510     4.3156    -1.4033
C      3.0526     5.7600    -1.0362
C      3.9605     6.1080     0.1631
C      1.6163     6.2224    -0.7754
C      3.9680     3.9005    -2.5016
C      5.4228     4.3527    -2.2996
C      3.4243     4.3641    -3.8581
C      2.9135     0.4638     0.6934
C      2.4755    -0.9396     1.2118
N      1.5640    -1.7129     0.3702
C      2.2040    -2.0158    -0.9237
C      1.2839    -2.6216    -2.0110
C      3.4893    -2.8781    -0.8280
C      1.0987    -2.9086     1.1505
C      0.4644    -4.0794     0.3617
C      0.1255    -2.6044     2.3096
H     -0.0683     0.5449    -5.4335
H      1.3767    -0.5358    -5.2671
H      1.5578     1.2559    -5.0668
H      1.6131     1.7865     1.2017
H      0.9997     2.6781    -0.8493
H      2.3398     1.6844    -1.5201
H      2.6010     3.8348     0.6427
H      3.9835     2.9355    -0.0557
H      3.4111     6.3671    -1.8938
H      3.5005     5.8162     1.1298
H      4.1268     7.2059     0.1942
H      4.9490     5.6176     0.0810
H      1.5939     7.3164    -0.5825
H      0.9864     6.0108    -1.6656
H      1.1811     5.6961     0.1001
H      3.9987     2.7905    -2.5601
H      6.0596     3.9365    -3.1092
H      5.5172     5.4578    -2.3274
H      5.8146     3.9678    -1.3356
H      2.3642     4.0498    -3.9657
H      4.0093     3.8996    -4.6806
H      3.4851     5.4662    -3.9686
H      3.5579     0.3409    -0.2019
H      3.5464     0.9343     1.4839
H      1.9900    -0.7506     2.1809
H      3.3924    -1.5295     1.4238
H      2.5148    -1.0457    -1.3461
H      1.3623    -3.7212    -2.1077
H      1.6017    -2.2484    -3.0075
H      0.2312    -2.3285    -1.8614
H      3.3430    -3.7859    -0.2133
H      4.3315    -2.2907    -0.4097
H      3.8181    -3.1970    -1.8408
H      2.0100    -3.3381     1.6287
H      1.2248    -4.6452    -0.2054
H     -0.3833    -3.7516    -0.2668
H      0.0545    -4.8454     1.0548
H     -0.0854    -3.5359     2.8784
H     -0.8490    -2.2504     1.9296
H      0.5415    -1.9338     3.0804
68
{"conf": 18, "E": 148.99, "rms": -1.0, "geom": "OH", "total_charge": 0, "CA_charge": 1, "smiles": "C[C:1]#[3N:2]->[Mn+:3]1(<-[4H-:4])(<-[5C-:5]#[O+:6])(<-[6C-:7]#[O+:8])<-[1N@H:9]([CH2:10][CH2:11][N:12]([CH:13]([CH3:14])[CH3:15])[CH:16]([CH3:17])[CH3:18])[CH2:19][CH2:20][2N:21]->1([CH:22]([CH3:23])[CH3:24])[CH:25]([CH3:26])[CH3:27]", "smiles3D": "C([C:1]#[3N:2]->[Mn+:3]1(<-[4H-:4])(<-[5C-:5]#[O+:6])(<-[6C-:7]#[O+:8])<-[1N@@:9]([C:10]([C:11]([N:12]([C:13]([C:14]([H:37])([H:38])[H:39])([C:15]([H:40])([H:41])[H:42])[H:36])[C:16]([C:17]([H:44])([H:45])[H:46])([C:18]([H:47])([H:48])[H:49])[H:43])([H:34])[H:35])([H:32])[H:33])([H:31])[C:19]([H:50])([H:51])[C:20]([H:52])([H:53])[2N:21]->1([C:22]([C:23]([H:55])([H:56])[H:57])([C:24]([H:58])([H:59])[H:60])[H:54])[C:25]([C:26]([H:62])([H:63])[H:64])([C:27]([H:65])([H:66])[H:67])[H:61])([H:28])([H:29])[H:30]", "smiles3Dx": "C([C:1]#[3N:2]->[Mn+:3]1(<-[4H-:4])(<-[5C-:5]#[O+:6])(<-[6C-:7]#[O+:8])<-[1N@@:9]([C:10]([C:11]([N:12]([C:13]([C:14]([H:37])([H:38])[H:39])([C:15]([H:40])([H:41])[H:42])[H:36])[C:16]([C:17]([H:44])([H:45])[H:46])([C:18]([H:47])([H:48])[H:49])[H:43])([H:34])[H:35])([H:32])[H:33])([H:31])[C:19]([H:50])([H:51])[C:20]([H:52])([H:53])[2N:21]->1([C:22]([C:23]([H:55])([H:56])[H:57])([C:24]([H:58])([H:59])[H:60])[H:54])[C:25]([C:26]([H:62])([H:63])[H:64])([C:27]([H:65])([H:66])[H:67])[H:61])([H:28])([H:29])[H:30]", "dummies": []}
C      4.9558    -0.1934    -0.5256
C      3.5035    -0.1471    -0.3669
N      2.2834    -0.0997    -0.2289
Mn     0.0000     0.0000     0.0000
H     -0.0809    -0.1837    -1.8285
C     -2.2918     0.1238    -0.0533
O     -3.4956     0.1895    -0.0815
C     -0.1803    -2.2880     0.1195
O     -0.2744    -3.4889     0.1777
N      0.0425     2.2604    -0.2178
C      0.8311     2.6042    -1.3269
C      0.8128     4.1089    -1.6807
N      1.7630     4.9214    -0.8663
C      1.3487     6.3495    -0.7099
C      1.0582     7.0409    -2.0536
C      0.1703     6.5048     0.2624
C      3.2266     4.7939    -1.1878
C      3.5694     4.2299    -2.5823
C      3.9393     4.0014    -0.0863
C      0.4903     2.7205     1.0181
C     -0.1701     1.9516     2.1998
N      0.1077     0.5214     2.3149
C      1.4085     0.2149     2.9871
C      2.0004    -1.1481     2.5650
C      2.5546     1.2574     2.9063
C     -1.0343    -0.1131     3.0299
C     -0.8703    -1.6039     3.3949
C     -1.4807     0.6234     4.3328
H      5.2998     0.7282    -1.0387
H      5.4331    -0.2602     0.4737
H      5.2340    -1.0810    -1.1300
H     -0.8192     2.5428    -0.3571
H      0.4331     2.0444    -2.2005
H      1.8692     2.2719    -1.1649
H      1.0018     4.2414    -2.7656
H     -0.2305     4.4476    -1.5353
H      2.1686     6.9245    -0.2227
H      1.9164     6.9152    -2.7452
H      0.1435     6.6310    -2.5304
H      0.9052     8.1294    -1.8926
H      0.4377     6.0770     1.2506
H     -0.7549     6.0229    -0.1105
H     -0.0494     7.5831     0.4166
H      3.7171     5.7934    -1.1776
H      3.2397     3.1798    -2.7065
H      3.1200     4.8599    -3.3776
H      4.6703     4.2510    -2.7320
H      3.6397     4.3857     0.9119
H      5.0399     4.1176    -0.1856
H      3.7085     2.9206    -0.1382
H      0.2243     3.7933     1.1187
H      1.5808     2.6387     1.0751
H     -1.2651     2.0938     2.0559
H      0.1025     2.4647     3.1478
H      1.1930     0.1313     4.0722
H      1.5390    -1.5017     1.6456
H      1.8498    -1.9120     3.3550
H      3.0979    -1.1157     2.3902
H      3.3688     0.9481     3.5974
H      2.2598     2.2653     3.2556
H      3.0126     1.2995     1.9012
H     -1.8930    -0.0669     2.3437
H     -0.2330    -1.7355     4.2942
H     -1.8649    -2.0360     3.6388
H     -0.4682    -2.2013     2.5714
H     -0.6407     0.7823     5.0364
H     -2.2584     0.0329     4.8640
H     -1.9527     1.6031     4.1180
68
{"conf": 19, "E": 148.16, "rms": -1.0, "geom": "OH", "total_charge": 0, "CA_charge": 1, "smiles": "C[C:1]#[3N:2]->[Mn+:3]1(<-[4H-:4])(<-[5C-:5]#[O+:6])(<-[6C-:7]#[O+:8])<-[1N@H:9]([CH2:10][CH2:11][N:12]([CH:13]([CH3:14])[CH3:15])[CH:16]([CH3:17])[CH3:18])[CH2:19][CH2:20][2N:21]->1([CH:22]([CH3:23])[CH3:24])[CH:25]([CH3:26])[CH3:27]", "smiles3D": "C([C:1]#[3N:2]->[Mn+:3]1(<-[4H-:4])(<-[5C-:5]#[O+:6])(<-[6C-:7]#[O+:8])<-[1N@@:9]([C:10]([C:11]([N:12]([C:13]([C:14]([H:37])([H:38])[H:39])([C:15]([H:40])([H:41])[H:42])[H:36])[C:16]([C:17]([H:44])([H:45])[H:46])([C:18]([H:47])([H:48])[H:49])[H:43])([H:34])[H:35])([H:32])[H:33])([H:31])[C:19]([H:50])([H:51])[C:20]([H:52])([H:53])[2N:21]->1([C:22]([C:23]([H:55])([H:56])[H:57])([C:24]([H:58])([H:59])[H:60])[H:54])[C:25]([C:26]([H:62])([H:63])[H:64])([C:27]([H:65])([H:66])[H:67])[H:61])([H:28])([H:29])[H:30]", "smiles3Dx": "C([C:1]#[3N:2]->[Mn+:3]1(<-[4H-:4])(<-[5C-:5]#[O+:6])(<-[6C-:7]#[O+:8])<-[1N@@:9]([C:10]([C:11]([N:12]([C:13]([C:14]([H:37])([H:38])[H:39])([C:15]([H:40])([H:41])[H:42])[H:36])[C:16]([C:17]([H:44])([H:45])[H:46])([C:18]([H:47])([H:48])[H:49])[H:43])([H:34])[H:35])([H:32])[H:33])([H:31])[C:19]([H:50])([H:51])[C:20]([H:52])([H:53])[2N:21]->1([C:22]([C:23]([H:55])([H:56])[H:57])([C:24]([H:58])([H:59])[H:60])[H:54])[C:25]([C:26]([H:62])([H:63])[H:64])([C:27]([H:65])([H:66])[H:67])[H:61])([H:28])([H:29])[H:30]", "dummies": []}
C      4.9324     0.3035     0.6704
C      3.4851     0.2187     0.4837
N      2.2687     0.1519     0.3234
Mn     0.0000     0.0000     0.0000
H      0.3171    -1.6939    -0.6442
C     -2.2099    -0.3923    -0.4837
O     -3.3705    -0.5980    -0.7384
C     -0.3239    -0.9733     2.0553
O     -0.4923    -1.4891     3.1324
N      0.2223     0.8570    -2.0915
C      1.3353     0.2635    -2.7136
C      1.3368     0.4306    -4.2442
N      2.6851     0.1813    -4.8214
C      3.1652    -1.2371    -4.8646
C      4.0226    -1.5434    -3.6317
C      2.0613    -2.2955    -5.0508
C      2.9336     0.9729    -6.0595
C      4.4355     1.2048    -6.2848
C      2.2619     0.3695    -7.3039
C      0.2818     2.2493    -1.9324
C     -0.6374     2.7652    -0.7836
N     -0.4089     2.2629     0.5719
C      0.7028     2.9515     1.2925
C      1.3399     2.0783     2.3975
C      1.8609     3.5537     0.4601
C     -1.6916     2.3718     1.3258
C     -1.6347     2.0621     2.8383
C     -2.4186     3.7465     1.1794
H      5.2448    -0.4043     1.4653
H      5.2055     1.3372     0.9662
H      5.4424     0.0430    -0.2799
H     -0.5381     0.6365    -2.5556
H      1.3085    -0.8159    -2.4769
H      2.2804     0.6829    -2.3022
H      0.5602    -0.2114    -4.7077
H      1.0194     1.4720    -4.4491
H      3.8497    -1.3831    -5.7246
H      3.4142    -1.6055    -2.7091
H      4.5448    -2.5152    -3.7641
H      4.7911    -0.7521    -3.5002
H      2.5240    -3.2909    -5.2227
H      1.4128    -2.3787    -4.1558
H      1.4381    -2.0577    -5.9372
H      2.5122     1.9953    -5.9321
H      4.9125     1.5401    -5.3393
H      4.5830     1.9985    -7.0484
H      4.9515     0.2919    -6.6452
H      1.1779     0.2183    -7.1203
H      2.7211    -0.5997    -7.5874
H      2.3699     1.0655    -8.1629
H      1.3154     2.5744    -1.7620
H     -0.0620     2.7298    -2.8781
H     -0.5925     3.8767    -0.7787
H     -1.6674     2.4808    -1.0966
H      0.2538     3.8246     1.8103
H      2.4508     2.1196     2.4060
H      1.0578     1.0329     2.2775
H      1.0252     2.4182     3.4055
H      2.4944     2.7699     0.0040
H      1.5134     4.2888    -0.2916
H      2.5266     4.1357     1.1342
H     -2.3682     1.6191     0.8936
H     -2.6657     1.8965     3.2194
H     -1.2139     2.9134     3.4129
H     -1.0752     1.1514     3.0708
H     -3.2944     3.7991     1.8620
H     -2.8330     3.8943     0.1618
H     -1.7530     4.5987     1.4190
68
{"conf": 20, "E": 154.83, "rms": -1.0, "geom": "OH", "total_charge": 0, "CA_charge": 1, "smiles": "C[C:1]#[3N:2]->[Mn+:3]1(<-[4H-:4])(<-[5C-:5]#[O+:6])(<-[6C-:7]#[O+:8])<-[1N@H:9]([CH2:10][CH2:11][N:12]([CH:13]([CH3:14])[CH3:15])[CH:16]([CH3:17])[CH3:18])[CH2:19][CH2:20][2N:21]->1([CH:22]([CH3:23])[CH3:24])[CH:25]([CH3:26])[CH3:27]", "smiles3D": "C([C:1]#[3N:2]->[Mn+:3]1(<-[4H-:4])(<-[5C-:5]#[O+:6])(<-[6C-:7]#[O+:8])<-[1N@@:9]([C:10]([C:11]([N:12]([C:13]([C:14]([H:37])([H:38])[H:39])([C:15]([H:40])([H:41])[H:42])[H:36])[C:16]([C:17]([H:44])([H:45])[H:46])([C:18]([H:47])([H:48])[H:49])[H:43])([H:34])[H:35])([H:32])[H:33])([H:31])[C:19]([H:50])([H:51])[C:20]([H:52])([H:53])[2N:21]->1([C:22]([C:23]([H:55])([H:56])[H:57])([C:24]([H:58])([H:59])[H:60])[H:54])[C:25]([C:26]([H:62])([H:63])[H:64])([C:27]([H:65])([H:66])[H:67])[H:61])([H:28])([H:29])[H:30]", "smiles3Dx": "C([C:1]#[3N:2]->[Mn+:3]1(<-[4H-:4])(<-[5C-:5]#[O+:6])(<-[6C-:7]#[O+:8])<-[1N@@:9]([C:10]([C:11]([N:12]([C:13]([C:14]([H:37])([H:38])[H:39])([C:15]([H:40])([H:41])[H:42])[H:36])[C:16]([C:17]([H:44])([H:45])[H:46])([C:18]([H:47])([H:48])[H:49])[H:43])([H:34])[H:35])([H:32])[H:33])([H:31])[C:19]([H:50])([H:51])[C:20]([H:52])([H:53])[2N:21]->1([C:22]([C:23]([H:55])([H:56])[H:57])([C:24]([H:58])([H:59])[H:60])[H:54])[C:25]([C:26]([H:62])([H:63])[H:64])([C:27]([H:65])([H:66])[H:67])[H:61])([H:28])([H:29])[H:30]", "dummies": []}
C     -3.7052     3.2708     0.6596
C     -2.6165     2.3135     0.4700
N     -1.7051     1.5056     0.3097
Mn     0.0000     0.0000     0.0000
H      1.0723     1.4259    -0.4501
C      1.8404    -1.3281    -0.3606
O      2.8060    -2.0252    -0.5501
C      0.7411     0.2717     2.1571
O      1.1346     0.4171     3.2878
N     -0.5423    -0.2748    -2.2010
C     -1.0860     0.9294    -2.6872
C     -0.7875     1.1985    -4.1814
N     -1.2120     0.0750    -5.0709
C     -0.1130    -0.2013    -6.0660
C     -0.5175    -0.9605    -7.3478
C      1.0066    -1.0149    -5.3869
C     -2.5884     0.2440    -5.6649
C     -3.2007    -1.1416    -6.0039
C     -3.6186     0.9717    -4.7624
C     -1.3775    -1.4099    -2.2658
C     -2.2309    -1.5744    -0.9818
N     -1.5222    -1.7882     0.2686
C     -0.7555    -3.0382     0.2333
C     -1.5759    -4.3132    -0.1086
C      0.0515    -3.3040     1.5198
C     -2.4504    -1.7190     1.4538
C     -1.9011    -0.9183     2.6346
C     -3.9052    -1.2173     1.2131
H     -3.3307     4.1499     1.2232
H     -4.0846     3.5989    -0.3299
H     -4.5258     2.7877     1.2289
H      0.2380    -0.4536    -2.6404
H     -0.6310     1.7533    -2.0993
H     -2.1778     0.9649    -2.5129
H     -1.2076     2.1701    -4.5105
H      0.3071     1.3829    -4.2293
H      0.3231     0.7606    -6.4236
H     -1.2443    -0.3862    -7.9557
H     -0.8996    -1.9753    -7.1129
H      0.3721    -1.0915    -8.0009
H      1.5204    -0.4303    -4.5994
H      0.5860    -1.9373    -4.9319
H      1.7887    -1.3047    -6.1212
H     -2.5205     0.8585    -6.5894
H     -3.1748    -1.3295    -7.0962
H     -4.2714    -1.2293    -5.7171
H     -2.6604    -1.9559    -5.4759
H     -4.5799     1.0721    -5.3116
H     -3.8294     0.3843    -3.8450
H     -3.3302     2.0074    -4.5023
H     -2.0729    -1.3246    -3.1282
H     -0.7690    -2.3235    -2.4294
H     -2.9622    -2.3920    -1.1545
H     -2.8000    -0.6319    -0.8956
H     -0.0089    -2.9359    -0.5662
H     -0.9672    -5.2261     0.0679
H     -1.8393    -4.3292    -1.1863
H     -2.5070    -4.4054     0.4821
H      0.7939    -4.1101     1.3355
H     -0.5916    -3.6336     2.3614
H      0.6208    -2.4045     1.8131
H     -2.5781    -2.7494     1.8372
H     -0.9715    -1.3600     3.0268
H     -1.7896     0.1487     2.3818
H     -2.6113    -0.9667     3.4885
H     -3.9324    -0.1452     0.9316
H     -4.5019    -1.3236     2.1450
H     -4.4322    -1.8314     0.4550
68
{"conf": 21, "E": 163.12, "rms": -1.0, "geom": "OH", "total_charge": 0, "CA_charge": 1, "smiles": "C[C:1]#[3N:2]->[Mn+:3]1(<-[4H-:4])(<-[5C-:5]#[O+:6])(<-[6C-:7]#[O+:8])<-[1N@H:9]([CH2:10][CH2:11][N:12]([CH:13]([CH3:14])[CH3:15])[CH:16]([CH3:17])[CH3:18])[CH2:19][CH2:20][2N:21]->1([CH:22]([CH3:23])[CH3:24])[CH:25]([CH3:26])[CH3:27]", "smiles3D": "C([C:1]#[3N:2]->[Mn+:3]1(<-[4H-:4])(<-[5C-:5]#[O+:6])(<-[6C-:7]#[O+:8])<-[1N@@:9]([C:10]([C:11]([N:12]([C:13]([C:14]([H:37])([H:38])[H:39])([C:15]([H:40])([H:41])[H:42])[H:36])[C:16]([C:17]([H:44])([H:45])[H:46])([C:18]([H:47])([H:48])[H:49])[H:43])([H:34])[H:35])([H:32])[H:33])([H:31])[C:19]([H:50])([H:51])[C:20]([H:52])([H:53])[2N:21]->1([C:22]([C:23]([H:55])([H:56])[H:57])([C:24]([H:58])([H:59])[H:60])[H:54])[C:25]([C:26]([H:62])([H:63])[H:64])([C:27]([H:65])([H:66])[H:67])[H:61])([H:28])([H:29])[H:30]", "smiles3Dx": "C([C:1]#[3N:2]->[Mn+:3]1(<-[4H-:4])(<-[5C-:5]#[O+:6])(<-[6C-:7]#[O+:8])<-[1N@@:9]([C:10]([C:11]([N:12]([C:13]([C:14]([H:37])([H:38])[H:39])([C:15]([H:40])([H:41])[H:42])[H:36])[C:16]([C:17]([H:44])([H:45])[H:46])([C:18]([H:47])([H:48])[H:49])[H:43])([H:34])[H:35])([H:32])[H:33])([H:31])[C:19]([H:50])([H:51])[C:20]([H:52])([H:53])[2N:21]->1([C:22]([C:23]([H:55])([H:56])[H:57])([C:24]([H:58])([H:59])[H:60])[H:54])[C:25]([C:26]([H:62])([H:63])[H:64])([C:27]([H:65])([H:66])[H:67])[H:61])([H:28])([H:29])[H:30]", "dummies": []}
C      4.9415     0.6933     0.0521
C      3.4936     0.4919     0.0517
N      2.2753     0.3281     0.0523
Mn     0.0000     0.0000     0.0000
H      0.2956    -0.5069    -1.7435
C     -2.1685    -0.6000    -0.4282
O     -3.3065    -0.9234    -0.6633
C      0.3206    -2.1670     0.6818
O      0.4884    -3.3066     1.0390
N     -0.4749     2.1301    -0.6451
C      0.6941     2.8158    -1.0172
C      0.4448     3.9161    -2.0632
N      1.7156     4.6516    -2.3255
C      1.5965     6.0713    -1.8640
C      2.9350     6.6575    -1.3859
C      0.8657     6.9888    -2.8609
C      2.2386     4.4051    -3.7112
C      3.5644     5.1371    -4.0026
C      2.5125     2.8983    -3.9340
C     -1.2258     2.7124     0.4065
C     -0.8020     2.3338     1.8706
N     -0.4381     0.9277     2.1348
C      0.7922     0.8450     2.9751
C      1.3542    -0.5908     3.0992
C      1.9812     1.7799     2.6060
C     -1.5742     0.1456     2.7275
C     -3.0172     0.5461     2.3012
C     -1.6260     0.0678     4.2840
H      5.4488    -0.2683    -0.1685
H      5.2099     1.4407    -0.7226
H      5.2620     1.0615     1.0483
H     -1.0156     2.0536    -1.3824
H      1.3958     2.0799    -1.4514
H      1.1749     3.2771    -0.1296
H      0.0103     3.4735    -2.9841
H     -0.3676     4.5763    -1.6919
H      0.9820     6.0871    -0.9332
H      3.5047     7.1456    -2.1988
H      2.7486     7.4435    -0.6221
H      3.5562     5.8663    -0.9150
H     -0.1074     6.5419    -3.1528
H      0.6635     7.9718    -2.3845
H      1.4576     7.1711    -3.7772
H      1.4877     4.7345    -4.4637
H      3.4059     6.2150    -4.1823
H      4.2906     4.9790    -3.1775
H      4.0274     4.7610    -4.9401
H      3.2026     2.5137    -3.1523
H      1.5854     2.2930    -3.9234
H      2.9734     2.7234    -4.9298
H     -2.2876     2.4394     0.2626
H     -1.1751     3.8221     0.3199
H     -1.6308     2.6304     2.5440
H      0.0164     3.0209     2.1287
H      0.5068     1.1649     3.9964
H      0.5778    -1.3634     3.2293
H      2.0117    -0.6486     3.9935
H      1.9769    -0.8642     2.2291
H      1.9638     2.6856     3.2509
H      1.9398     2.1303     1.5688
H      2.9721     1.3077     2.7835
H     -1.4248    -0.8888     2.3587
H     -3.6971    -0.3194     2.4577
H     -3.4152     1.3783     2.9212
H     -3.1314     0.8399     1.2614
H     -0.7884    -0.4997     4.7309
H     -2.5403    -0.4714     4.6155
H     -1.6617     1.0889     4.7202
68
{"conf": 22, "E": 141.53, "rms": -1.0, "geom": "OH", "total_charge": 0, "CA_charge": 1, "smiles": "C[C:1]#[3N:2]->[Mn+:3]1(<-[4H-:4])(<-[5C-:5]#[O+:6])(<-[6C-:7]#[O+:8])<-[1N@H:9]([CH2:10][CH2:11][N:12]([CH:13]([CH3:14])[CH3:15])[CH:16]([CH3:17])[CH3:18])[CH2:19][CH2:20][2N:21]->1([CH:22]([CH3:23])[CH3:24])[CH:25]([CH3:26])[CH3:27]", "smiles3D": "C([C:1]#[3N:2]->[Mn+:3]1(<-[4H-:4])(<-[5C-:5]#[O+:6])(<-[6C-:7]#[O+:8])<-[1N@@:9]([C:10]([C:11]([N:12]([C:13]([C:14]([H:37])([H:38])[H:39])([C:15]([H:40])([H:41])[H:42])[H:36])[C:16]([C:17]([H:44])([H:45])[H:46])([C:18]([H:47])([H:48])[H:49])[H:43])([H:34])[H:35])([H:32])[H:33])([H:31])[C:19]([H:50])([H:51])[C:20]([H:52])([H:53])[2N:21]->1([C:22]([C:23]([H:55])([H:56])[H:57])([C:24]([H:58])([H:59])[H:60])[H:54])[C:25]([C:26]([H:62])([H:63])[H:64])([C:27]([H:65])([H:66])[H:67])[H:61])([H:28])([H:29])[H:30]", "smiles3Dx": "C([C:1]#[3N:2]->[Mn+:3]1(<-[4H-:4])(<-[5C-:5]#[O+:6])(<-[6C-:7]#[O+:8])<-[1N@@:9]([C:10]([C:11]([N:12]([C:13]([C:14]([H:37])([H:38])[H:39])([C:15]([H:40])([H:41])[H:42])[H:36])[C:16]([C:17]([H:44])([H:45])[H:46])([C:18]([H:47])([H:48])[H:49])[H:43])([H:34])[H:35])([H:32])[H:33])([H:31])[C:19]([H:50])([H:51])[C:20]([H:52])([H:53])[2N:21]->1([C:22]([C:23]([H:55])([H:56])[H:57])([C:24]([H:58])([H:59])[H:60])[H:54])[C:25]([C:26]([H:62])([H:63])[H:64])([C:27]([H:65])([H:66])[H:67])[H:61])([H:28])([H:29])[H:30]", "dummies": []}
C     -1.3086     0.6547     4.7683
C     -0.9202     0.4611     3.3721
N     -0.5951     0.2947     2.1989
Mn     0.0000     0.0000     0.0000
H     -0.0475     1.8330    -0.1516
C      0.5232    -0.0321    -2.2368
O      0.7967    -0.0495    -3.4111
C      2.2308     0.1599     0.5026
O      3.4042     0.2495     0.7666
N     -2.1951    -0.1507    -0.5752
C     -2.9348     0.8038     0.1376
C     -4.3276     1.1013    -0.4656
N     -4.2475     2.1346    -1.5415
C     -4.8811     1.6725    -2.8228
C     -4.0588     0.5348    -3.4590
C     -5.0094     2.7861    -3.8880
C     -4.6887     3.4928    -1.0788
C     -6.1885     3.5750    -0.7173
C     -3.8268     4.0246     0.0773
C     -2.5526    -1.4914    -0.3565
C     -1.3765    -2.4518    -0.6922
N     -0.1600    -2.3431     0.1102
C      0.9787    -2.9627    -0.6177
C      2.2843    -3.2131     0.1658
C      0.6464    -4.2839    -1.3780
C     -0.3859    -2.7663     1.5050
C      0.7076    -2.3541     2.5138
C     -0.6738    -4.2728     1.7092
H     -0.6572     1.4249     5.2299
H     -2.3659     0.9873     4.8146
H     -1.1971    -0.3025     5.3180
H     -2.2432     0.0354    -1.4667
H     -3.0688     0.4718     1.1914
H     -2.3436     1.7388     0.1561
H     -4.9901     1.4184     0.3634
H     -4.7847     0.1540    -0.8139
H     -5.9034     1.2813    -2.6209
H     -4.0956    -0.3875    -2.8503
H     -3.0020     0.8504    -3.5928
H     -4.4714     0.2575    -4.4527
H     -5.3469     2.3657    -4.8597
H     -4.0315     3.2900    -4.0451
H     -5.7770     3.5339    -3.6027
H     -4.5035     4.2293    -1.8869
H     -6.4120     3.0859     0.2522
H     -6.8246     3.1179    -1.5002
H     -6.4872     4.6411    -0.6260
H     -3.9684     3.4315     1.0044
H     -2.7548     4.0128    -0.2116
H     -4.1035     5.0772     0.3019
H     -2.8886    -1.6591     0.6841
H     -3.4056    -1.7501    -1.0248
H     -1.1101    -2.2341    -1.7494
H     -1.7685    -3.4867    -0.6605
H      1.2471    -2.2285    -1.3933
H      2.2135    -4.1062     0.8165
H      2.6186    -2.3386     0.7393
H      3.1065    -3.4189    -0.5534
H     -0.0019    -4.0992    -2.2585
H      0.1566    -5.0320    -0.7301
H      1.5698    -4.7464    -1.7889
H     -1.2895    -2.2372     1.8463
H      1.4721    -3.1391     2.6780
H      0.2440    -2.1868     3.5101
H      1.2011    -1.4180     2.2203
H     -1.5366    -4.6292     1.1175
H     -0.9426    -4.4514     2.7729
H      0.2115    -4.9000     1.4953
68
{"conf": 23, "E": 139.06, "rms": -1.0, "geom": "OH", "total_charge": 0, "CA_charge": 1, "smiles": "C[C:1]#[3N:2]->[Mn+:3]1(<-[4H-:4])(<-[5C-:5]#[O+:6])(<-[6C-:7]#[O+:8])<-[1N@H:9]([CH2:10][CH2:11][N:12]([CH:13]([CH3:14])[CH3:15])[CH:16]([CH3:17])[CH3:18])[CH2:19][CH2:20][2N:21]->1([CH:22]([CH3:23])[CH3:24])[CH:25]([CH3:26])[CH3:27]", "smiles3D": "C([C:1]#[3N:2]->[Mn+:3]1(<-[4H-:4])(<-[5C-:5]#[O+:6])(<-[6C-:7]#[O+:8])<-[1N@@:9]([C:10]([C:11]([N:12]([C:13]([C:14]([H:37])([H:38])[H:39])([C:15]([H:40])([H:41])[H:42])[H:36])[C:16]([C:17]([H:44])([H:45])[H:46])([C:18]([H:47])([H:48])[H:49])[H:43])([H:34])[H:35])([H:32])[H:33])([H:31])[C:19]([H:50])([H:51])[C:20]([H:52])([H:53])[2N:21]->1([C:22]([C:23]([H:55])([H:56])[H:57])([C:24]([H:58])([H:59])[H:60])[H:54])[C:25]([C:26]([H:62])([H:63])[H:64])([C:27]([H:65])([H:66])[H:67])[H:61])([H:28])([H:29])[H:30]", "smiles3Dx": "C([C:1]#[3N:2]->[Mn+:3]1(<-[4H-:4])(<-[5C-:5]#[O+:6])(<-[6C-:7]#[O+:8])<-[1N@@:9]([C:10]([C:11]([N:12]([C:13]([C:14]([H:37])([H:38])[H:39])([C:15]([H:40])([H:41])[H:42])[H:36])[C:16]([C:17]([H:44])([H:45])[H:46])([C:18]([H:47])([H:48])[H:49])[H:43])([H:34])[H:35])([H:32])[H:33])([H:31])[C:19]([H:50])([H:51])[C:20]([H:52])([H:53])[2N:21]->1([C:22]([C:23]([H:55])([H:56])[H:57])([C:24]([H:58])([H:59])[H:60])[H:54])[C:25]([C:26]([H:62])([H:63])[H:64])([C:27]([H:65])([H:66])[H:67])[H:61])([H:28])([H:29])[H:30]", "dummies": []}
C     -3.1513     1.3206     3.6349
C     -2.2255     0.9328     2.5718
N     -1.4499     0.6084     1.6758
Mn     0.0000     0.0000     0.0000
H      1.2858    -0.1858     1.3026
C      1.5913    -0.6598    -1.5143
O      2.4277    -1.0056    -2.3111
C     -0.6091    -2.1747     0.4127
O     -0.9283    -3.3167     0.6331
N      0.5917     2.1796    -0.3128
C      0.7708     2.8046     0.9312
C      1.4645     4.1837     0.8454
N      2.6654     4.1674    -0.0255
C      2.9887     5.4671    -0.6862
C      2.1727     5.6111    -1.9737
C      2.7925     6.7060     0.2147
C      3.8268     3.4208     0.5392
C      4.6962     4.2498     1.4988
C      4.6718     2.8072    -0.5852
C     -0.4145     2.7287    -1.1225
C     -0.8274     1.7199    -2.2231
N     -1.4867     0.4968    -1.7602
C     -2.7987     0.7889    -1.1505
C     -3.5766    -0.4406    -0.6630
C     -3.7860     1.7055    -1.9275
C     -1.4255    -0.5103    -2.8606
C     -2.4694    -0.3010    -3.9769
C     -1.4462    -1.9968    -2.4577
H     -2.9042     2.3441     3.9846
H     -4.1894     1.3037     3.2440
H     -3.0624     0.6085     4.4808
H      1.3835     2.1757    -0.7720
H      1.3778     2.1345     1.5714
H     -0.2134     2.9380     1.4322
H      0.7054     4.8863     0.4432
H      1.7279     4.5296     1.8682
H      4.0507     5.4773    -1.0082
H      1.0954     5.7548    -1.7497
H      2.5289     6.4883    -2.5552
H      2.2933     4.7028    -2.6018
H      3.2417     7.5960    -0.2756
H      1.7183     6.9252     0.3862
H      3.2872     6.5762     1.1960
H      3.4653     2.5540     1.1277
H      5.4765     3.6006     1.9506
H      4.0800     4.6557     2.3270
H      5.2107     5.0806     0.9737
H      5.4063     2.0903    -0.1593
H      5.2336     3.5801    -1.1482
H      4.0166     2.2537    -1.2911
H     -1.3025     3.0202    -0.5280
H     -0.0219     3.6438    -1.6192
H     -1.4567     2.2468    -2.9654
H      0.1201     1.4592    -2.7395
H     -2.5601     1.3490    -0.2410
H     -4.4127    -0.1170    -0.0058
H     -4.0288    -1.0072    -1.5000
H     -2.9338    -1.0847    -0.0395
H     -4.6701     1.9080    -1.2850
H     -4.1866     1.2615    -2.8527
H     -3.3631     2.7071    -2.1351
H     -0.4417    -0.3937    -3.3650
H     -2.5094     0.7569    -4.3000
H     -3.4724    -0.6638    -3.6785
H     -2.1744    -0.8849    -4.8755
H     -1.5701    -2.6330    -3.3609
H     -2.2484    -2.2936    -1.7703
H     -0.4595    -2.2934    -2.0621
68
{"conf": 24, "E": 157.86, "rms": -1.0, "geom": "OH", "total_charge": 0, "CA_charge": 1, "smiles": "C[C:1]#[3N:2]->[Mn+:3]1(<-[4H-:4])(<-[5C-:5]#[O+:6])(<-[6C-:7]#[O+:8])<-[1N@H:9]([CH2:10][CH2:11][N:12]([CH:13]([CH3:14])[CH3:15])[CH:16]([CH3:17])[CH3:18])[CH2:19][CH2:20][2N:21]->1([CH:22]([CH3:23])[CH3:24])[CH:25]([CH3:26])[CH3:27]", "smiles3D": "C([C:1]#[3N:2]->[Mn+:3]1(<-[4H-:4])(<-[5C-:5]#[O+:6])(<-[6C-:7]#[O+:8])<-[1N@@:9]([C:10]([C:11]([N:12]([C:13]([C:14]([H:37])([H:38])[H:39])([C:15]([H:40])([H:41])[H:42])[H:36])[C:16]([C:17]([H:44])([H:45])[H:46])([C:18]([H:47])([H:48])[H:49])[H:43])([H:34])[H:35])([H:32])[H:33])([H:31])[C:19]([H:50])([H:51])[C:20]([H:52])([H:53])[2N:21]->1([C:22]([C:23]([H:55])([H:56])[H:57])([C:24]([H:58])([H:59])[H:60])[H:54])[C:25]([C:26]([H:62])([H:63])[H:64])([C:27]([H:65])([H:66])[H:67])[H:61])([H:28])([H:29])[H:30]", "smiles3Dx": "C([C:1]#[3N:2]->[Mn+:3]1(<-[4H-:4])(<-[5C-:5]#[O+:6])(<-[6C-:7]#[O+:8])<-[1N@@:9]([C:10]([C:11]([N:12]([C:13]([C:14]([H:37])([H:38])[H:39])([C:15]([H:40])([H:41])[H:42])[H:36])[C:16]([C:17]([H:44])([H:45])[H:46])([C:18]([H:47])([H:48])[H:49])[H:43])([H:34])[H:35])([H:32])[H:33])([H:31])[C:19]([H:50])([H:51])[C:20]([H:52])([H:53])[2N:21]->1([C:22]([C:23]([H:55])([H:56])[H:57])([C:24]([H:58])([H:59])[H:60])[H:54])[C:25]([C:26]([H:62])([H:63])[H:64])([C:27]([H:65])([H:66])[H:67])[H:61])([H:28])([H:29])[H:30]", "dummies": []}
C      2.7086     3.1775     2.7233
C      1.9270     2.2450     1.9127
N      1.2735     1.4584     1.2304
Mn     0.0000     0.0000     0.0000
H     -1.4194     0.8754     0.7769
C     -1.6299    -1.2052    -1.0762
O     -2.4932    -1.8309    -1.6400
C     -0.0767     1.4775    -1.7459
O     -0.1253     2.2572    -2.6647
N      0.1731    -1.5004     1.6884
C     -0.4239    -0.9803     2.8465
C     -0.7474    -2.0456     3.9208
N     -1.9457    -2.8570     3.5483
C     -3.1708    -2.4268     4.3081
C     -4.4159    -3.2802     3.9783
C     -3.5331    -0.9562     4.0165
C     -1.6888    -4.3340     3.6129
C     -1.3022    -4.8371     5.0192
C     -0.6690    -4.7954     2.5597
C      1.5603    -1.7231     1.7615
C      2.2281    -2.1157     0.4032
N      1.8122    -1.3232    -0.7769
C      2.9475    -0.4859    -1.2626
C      2.6892     0.3512    -2.5500
C      3.6021     0.4662    -0.2307
C      1.2848    -2.2107    -1.8541
C      2.3682    -2.8722    -2.7546
C      0.3373    -3.3652    -1.4085
H      2.3356     4.2098     2.5626
H      2.6077     2.9094     3.7951
H      3.7758     3.1188     2.4261
H     -0.2533    -2.2599     1.4453
H      0.2329    -0.2046     3.3013
H     -1.3623    -0.4865     2.5407
H      0.1594    -2.6573     4.0711
H     -0.8912    -1.5381     4.9003
H     -2.9877    -2.5078     5.4025
H     -4.3602    -4.2711     4.4750
H     -4.5192    -3.4095     2.8796
H     -5.3433    -2.8056     4.3649
H     -3.6773    -0.8016     2.9258
H     -2.7557    -0.2625     4.3950
H     -4.4724    -0.6728     4.5382
H     -2.6029    -4.8838     3.3157
H     -0.3432    -4.4051     5.3685
H     -2.0947    -4.5981     5.7563
H     -1.1911    -5.9423     5.0034
H     -0.6347    -5.9059     2.5312
H     -0.9807    -4.4481     1.5533
H      0.3560    -4.4398     2.7781
H      1.7651    -2.5367     2.4910
H      2.0532    -0.8059     2.1373
H      3.3283    -2.0434     0.5492
H      2.0408    -3.1925     0.2613
H      3.7523    -1.2091    -1.5235
H      1.9464    -0.0643    -3.2490
H      2.3927     1.3936    -2.3293
H      3.6417     0.4305    -3.1172
H      3.5687     0.1116     0.8110
H      3.1906     1.4911    -0.2836
H      4.6792     0.5759    -0.4824
H      0.6700    -1.5566    -2.5025
H      1.9020    -3.6051    -3.4487
H      3.1095    -3.4129    -2.1291
H      2.8944    -2.1490    -3.4061
H     -0.1965    -3.1486    -0.4769
H     -0.4098    -3.5667    -2.2062
H      0.8856    -4.3196    -1.2475
68
{"conf": 25, "E": 141.71, "rms": -1.0, "geom": "OH", "total_charge": 0, "CA_charge": 1, "smiles": "C[C:1]#[3N:2]->[Mn+:3]1(<-[4H-:4])(<-[5C-:5]#[O+:6])(<-[6C-:7]#[O+:8])<-[1N@H:9]([CH2:10][CH2:11][N:12]([CH:13]([CH3:14])[CH3:15])[CH:16]([CH3:17])[CH3:18])[CH2:19][CH2:20][2N:21]->1([CH:22]([CH3:23])[CH3:24])[CH:25]([CH3:26])[CH3:27]", "smiles3D": "C([C:1]#[3N:2]->[Mn+:3]1(<-[4H-:4])(<-[5C-:5]#[O+:6])(<-[6C-:7]#[O+:8])<-[1N@@:9]([C:10]([C:11]([N:12]([C:13]([C:14]([H:37])([H:38])[H:39])([C:15]([H:40])([H:41])[H:42])[H:36])[C:16]([C:17]([H:44])([H:45])[H:46])([C:18]([H:47])([H:48])[H:49])[H:43])([H:34])[H:35])([H:32])[H:33])([H:31])[C:19]([H:50])([H:51])[C:20]([H:52])([H:53])[2N:21]->1([C:22]([C:23]([H:55])([H:56])[H:57])([C:24]([H:58])([H:59])[H:60])[H:54])[C:25]([C:26]([H:62])([H:63])[H:64])([C:27]([H:65])([H:66])[H:67])[H:61])([H:28])([H:29])[H:30]", "smiles3Dx": "C([C:1]#[3N:2]->[Mn+:3]1(<-[4H-:4])(<-[5C-:5]#[O+:6])(<-[6C-:7]#[O+:8])<-[1N@@:9]([C:10]([C:11]([N:12]([C:13]([C:14]([H:37])([H:38])[H:39])([C:15]([H:40])([H:41])[H:42])[H:36])[C:16]([C:17]([H:44])([H:45])[H:46])([C:18]([H:47])([H:48])[H:49])[H:43])([H:34])[H:35])([H:32])[H:33])([H:31])[C:19]([H:50])([H:51])[C:20]([H:52])([H:53])[2N:21]->1([C:22]([C:23]([H:55])([H:56])[H:57])([C:24]([H:58])([H:59])[H:60])[H:54])[C:25]([C:26]([H:62])([H:63])[H:64])([C:27]([H:65])([H:66])[H:67])[H:61])([H:28])([H:29])[H:30]", "dummies": []}
C      3.0507     2.9663    -2.6100
C      2.1615     2.0925    -1.8465
N      1.4141     1.3616    -1.2006
Mn     0.0000     0.0000     0.0000
H     -0.8904    -0.2196    -1.5949
C     -1.6345    -1.3676     0.8657
O     -2.4932    -2.0831     1.3184
C      1.3567    -1.7857    -0.4785
O      2.0710    -2.7244    -0.7290
N     -1.3290     1.7452     0.6196
C     -1.2492     2.7450    -0.3581
C     -2.3423     3.8141    -0.2130
N     -2.1997     4.8232    -1.3018
C     -3.3572     4.7933    -2.2573
C     -3.4771     3.4034    -2.9274
C     -3.2322     5.8189    -3.4023
C     -1.7952     6.1469    -0.7299
C     -0.9281     6.9731    -1.6937
C     -2.9669     6.9533    -0.1408
C     -0.9437     2.1305     1.9334
C     -0.1961     0.9994     2.7148
N      0.9867     0.4795     2.0681
C      1.5508    -0.7336     2.7087
C      2.1843    -0.4804     4.1018
C      0.6008    -1.9422     2.8477
C      1.9772     1.5353     1.7975
C      2.3317     2.5047     2.9616
C      3.2999     1.0272     1.1786
H      3.3022     2.4844    -3.5770
H      3.9804     3.1428    -2.0310
H      2.5431     3.9345    -2.7992
H     -2.1871     1.4216     0.6429
H     -1.3526     2.2599    -1.3520
H     -0.2543     3.2409    -0.3195
H     -3.3431     3.3350    -0.1997
H     -2.2590     4.2606     0.8015
H     -4.3049     4.9971    -1.7104
H     -3.7353     2.6034    -2.2069
H     -4.2901     3.3997    -3.6850
H     -2.5231     3.1368    -3.4310
H     -2.2250     5.7686    -3.8673
H     -3.9837     5.6196    -4.1962
H     -3.4528     6.8451    -3.0599
H     -1.0984     5.9622     0.1214
H     -1.5262     7.6279    -2.3550
H     -0.2886     6.3036    -2.3074
H     -0.2590     7.6451    -1.1136
H     -3.6576     7.3247    -0.9204
H     -2.5737     7.8324     0.4130
H     -3.5443     6.3288     0.5723
H     -1.8624     2.3934     2.5105
H     -0.3033     3.0370     1.9115
H      0.0481     1.3788     3.7259
H     -0.9237     0.1842     2.8425
H      2.3658    -1.0945     2.0529
H      1.5651     0.1813     4.7351
H      2.3268    -1.4261     4.6670
H      3.2080    -0.0752     4.0004
H      0.3475    -2.3577     1.8633
H     -0.2947    -1.7388     3.4659
H      1.1310    -2.7836     3.3436
H      1.5121     2.1671     1.0250
H      2.9955     3.3064     2.5718
H      1.4484     3.0305     3.3692
H      2.8759     2.0309     3.7931
H      3.1063     0.2660     0.3983
H      3.8400     1.8717     0.6987
H      3.9758     0.5939     1.9433
68
{"conf": 26, "E": 155.96, "rms": -1.0, "geom": "OH", "total_charge": 0, "CA_charge": 1, "smiles": "C[C:1]#[3N:2]->[Mn+:3]1(<-[4H-:4])(<-[5C-:5]#[O+:6])(<-[6C-:7]#[O+:8])<-[1N@H:9]([CH2:10][CH2:11][N:12]([CH:13]([CH3:14])[CH3:15])[CH:16]([CH3:17])[CH3:18])[CH2:19][CH2:20][2N:21]->1([CH:22]([CH3:23])[CH3:24])[CH:25]([CH3:26])[CH3:27]", "smiles3D": "C([C:1]#[3N:2]->[Mn+:3]1(<-[4H-:4])(<-[5C-:5]#[O+:6])(<-[6C-:7]#[O+:8])<-[1N@@:9]([C:10]([C:11]([N:12]([C:13]([C:14]([H:37])([H:38])[H:39])([C:15]([H:40])([H:41])[H:42])[H:36])[C:16]([C:17]([H:44])([H:45])[H:46])([C:18]([H:47])([H:48])[H:49])[H:43])([H:34])[H:35])([H:32])[H:33])([H:31])[C:19]([H:50])([H:51])[C:20]([H:52])([H:53])[2N:21]->1([C:22]([C:23]([H:55])([H:56])[H:57])([C:24]([H:58])([H:59])[H:60])[H:54])[C:25]([C:26]([H:62])([H:63])[H:64])([C:27]([H:65])([H:66])[H:67])[H:61])([H:28])([H:29])[H:30]", "smiles3Dx": "C([C:1]#[3N:2]->[Mn+:3]1(<-[4H-:4])(<-[5C-:5]#[O+:6])(<-[6C-:7]#[O+:8])<-[1N@@:9]([C:10]([C:11]([N:12]([C:13]([C:14]([H:37])([H:38])[H:39])([C:15]([H:40])([H:41])[H:42])[H:36])[C:16]([C:17]([H:44])([H:45])[H:46])([C:18]([H:47])([H:48])[H:49])[H:43])([H:34])[H:35])([H:32])[H:33])([H:31])[C:19]([H:50])([H:51])[C:20]([H:52])([H:53])[2N:21]->1([C:22]([C:23]([H:55])([H:56])[H:57])([C:24]([H:58])([H:59])[H:60])[H:54])[C:25]([C:26]([H:62])([H:63])[H:64])([C:27]([H:65])([H:66])[H:67])[H:61])([H:28])([H:29])[H:30]", "dummies": []}
C      2.0768     4.0039     2.1438
C      1.4613     2.8324     1.5228
N      0.9426     1.8479     1.0002
Mn     0.0000     0.0000     0.0000
H      1.3835     0.1130    -1.2072
C     -0.6489    -1.8262    -1.2322
O     -0.9829    -2.7827    -1.8866
C      1.2423    -1.3792     1.3437
O      1.8971    -2.1047     2.0502
N     -1.4249     1.2140    -1.3268
C     -0.7903     2.0695    -2.2533
C      0.1981     3.0695    -1.6470
N      0.5232     4.1314    -2.6430
C      0.1044     5.5004    -2.2068
C     -1.4163     5.5944    -1.9996
C      0.8639     6.0102    -0.9660
C      1.9309     4.0266    -3.1513
C      2.3251     5.1805    -4.0990
C      2.1316     2.7059    -3.9226
C     -2.4382     1.7819    -0.5026
C     -2.2690     1.4567     1.0150
N     -1.8926     0.0926     1.3833
C     -2.8986    -0.8566     0.8741
C     -2.5273    -2.3564     0.9748
C     -4.3214    -0.6688     1.4616
C     -1.6605     0.0489     2.8644
C     -1.5420    -1.3456     3.5241
C     -0.4518     0.8683     3.3740
H      2.6847     3.6839     3.0148
H      2.7276     4.5142     1.4043
H      1.2833     4.7013     2.4822
H     -1.8418     0.5805    -1.8429
H     -1.5727     2.6357    -2.8115
H     -0.2395     1.4394    -2.9882
H     -0.2402     3.4789    -0.7202
H      1.1083     2.5227    -1.3369
H      0.2919     6.2202    -3.0286
H     -1.7379     5.1125    -1.0551
H     -1.9480     5.1225    -2.8526
H     -1.7241     6.6610    -1.9495
H      1.9604     5.9592    -1.1197
H      0.6006     7.0731    -0.7797
H      0.6033     5.4335    -0.0567
H      2.6445     4.0346    -2.2972
H      2.4578     6.1292    -3.5391
H      1.5585     5.3125    -4.8924
H      3.3035     4.9775    -4.5849
H      1.3587     2.6009    -4.7138
H      2.0834     1.8286    -3.2475
H      3.1353     2.6728    -4.3981
H     -2.4488     2.8884    -0.6106
H     -3.4429     1.4189    -0.8299
H     -1.4878     2.1412     1.3670
H     -3.2054     1.7498     1.5361
H     -2.9831    -0.6622    -0.2122
H     -2.8692    -2.8818     0.0572
H     -3.0440    -2.8877     1.7986
H     -1.4381    -2.5064     1.0642
H     -4.7747     0.2878     1.1354
H     -4.9968    -1.4662     1.0826
H     -4.3252    -0.7199     2.5675
H     -2.5572     0.5195     3.3294
H     -0.7616    -1.9695     3.0543
H     -1.2577    -1.2529     4.5943
H     -2.5210    -1.8525     3.5767
H      0.4994     0.4718     2.9836
H     -0.5500     1.9550     3.2046
H     -0.3835     0.7993     4.4810
68
{"conf": 27, "E": 151.16, "rms": -1.0, "geom": "OH", "total_charge": 0, "CA_charge": 1, "smiles": "C[C:1]#[3N:2]->[Mn+:3]1(<-[4H-:4])(<-[5C-:5]#[O+:6])(<-[6C-:7]#[O+:8])<-[1N@H:9]([CH2:10][CH2:11][N:12]([CH:13]([CH3:14])[CH3:15])[CH:16]([CH3:17])[CH3:18])[CH2:19][CH2:20][2N:21]->1([CH:22]([CH3:23])[CH3:24])[CH:25]([CH3:26])[CH3:27]", "smiles3D": "C([C:1]#[3N:2]->[Mn+:3]1(<-[4H-:4])(<-[5C-:5]#[O+:6])(<-[6C-:7]#[O+:8])<-[1N@@:9]([C:10]([C:11]([N:12]([C:13]([C:14]([H:37])([H:38])[H:39])([C:15]([H:40])([H:41])[H:42])[H:36])[C:16]([C:17]([H:44])([H:45])[H:46])([C:18]([H:47])([H:48])[H:49])[H:43])([H:34])[H:35])([H:32])[H:33])([H:31])[C:19]([H:50])([H:51])[C:20]([H:52])([H:53])[2N:21]->1([C:22]([C:23]([H:55])([H:56])[H:57])([C:24]([H:58])([H:59])[H:60])[H:54])[C:25]([C:26]([H:62])([H:63])[H:64])([C:27]([H:65])([H:66])[H:67])[H:61])([H:28])([H:29])[H:30]", "smiles3Dx": "C([C:1]#[3N:2]->[Mn+:3]1(<-[4H-:4])(<-[5C-:5]#[O+:6])(<-[6C-:7]#[O+:8])<-[1N@@:9]([C:10]([C:11]([N:12]([C:13]([C:14]([H:37])([H:38])[H:39])([C:15]([H:40])([H:41])[H:42])[H:36])[C:16]([C:17]([H:44])([H:45])[H:46])([C:18]([H:47])([H:48])[H:49])[H:43])([H:34])[H:35])([H:32])[H:33])([H:31])[C:19]([H:50])([H:51])[C:20]([H:52])([H:53])[2N:21]->1([C:22]([C:23]([H:55])([H:56])[H:57])([C:24]([H:58])([H:59])[H:60])[H:54])[C:25]([C:26]([H:62])([H:63])[H:64])([C:27]([H:65])([H:66])[H:67])[H:61])([H:28])([H:29])[H:30]", "dummies": []}
C     -0.2724    -1.2941     4.8164
C     -0.1977    -0.9145     3.4065
N     -0.1291    -0.5929     2.2225
Mn     0.0000     0.0000     0.0000
H     -0.3498    -1.7784    -0.3138
C     -0.0029     0.1564    -2.2904
O     -0.0034     0.2297    -3.4943
C     -2.2450     0.4738    -0.0380
O     -3.4245     0.7238    -0.0583
N      2.2361    -0.3218    -0.1510
C      2.7870    -0.7425     1.0709
C      4.1394    -1.4638     0.9069
N      4.9231    -1.4379     2.1715
C      6.3998    -1.3592     1.9945
C      6.9614    -2.5203     1.1591
C      6.8222     0.0016     1.4191
C      4.4986    -2.3627     3.2695
C      3.8280    -3.6696     2.8054
C      3.6036    -1.6139     4.2605
C      2.6886     0.9146    -0.6570
C      2.1643     2.1820     0.0893
N      0.7375     2.2062     0.4710
C     -0.0888     3.1816    -0.2701
C      0.1677     4.6714     0.0826
C     -0.0291     3.0563    -1.8117
C      0.6248     2.3474     1.9367
C      1.4052     3.5281     2.6054
C     -0.8232     2.3670     2.4776
H      0.2590    -0.5377     5.4298
H     -1.3351    -1.3459     5.1300
H      0.2056    -2.2854     4.9574
H      2.3710    -0.9735    -0.7830
H      2.0745    -1.4500     1.5312
H      2.9180     0.1196     1.7578
H      4.6884    -0.9549     0.0964
H      3.9858    -2.4954     0.5310
H      6.8929    -1.4037     2.9917
H      6.7073    -3.4908     1.6316
H      6.5630    -2.5046     0.1233
H      8.0686    -2.4465     1.1077
H      6.2842     0.8196     1.9440
H      7.9130     0.1509     1.5694
H      6.6220     0.0759     0.3306
H      5.3816    -2.6882     3.8639
H      4.4714    -4.2013     2.0748
H      2.8310    -3.4838     2.3569
H      3.6822    -4.3441     3.6762
H      3.4054    -2.2460     5.1526
H      2.6332    -1.3442     3.8027
H      4.1091    -0.6839     4.5971
H      2.3842     0.9876    -1.7202
H      3.8006     0.9397    -0.6359
H      2.3934     3.0598    -0.5508
H      2.8158     2.2793     0.9823
H     -1.1412     2.9706     0.0072
H     -0.1469     4.9183     1.1106
H      1.2258     4.9570    -0.0820
H     -0.4613     5.3347    -0.5494
H     -0.9075     2.4843    -2.1709
H     -0.1181     4.0366    -2.3268
H      0.9092     2.6142    -2.1814
H      1.0893     1.4285     2.3352
H      0.7347     4.2514     3.1178
H      2.0845     3.1263     3.3880
H      2.0325     4.1049     1.9007
H     -0.8090     2.2257     3.5800
H     -1.4255     1.5535     2.0559
H     -1.3366     3.3277     2.2715
68
{"conf": 28, "E": 145.3, "rms": -1.0, "geom": "OH", "total_charge": 0, "CA_charge": 1, "smiles": "C[C:1]#[3N:2]->[Mn+:3]1(<-[4H-:4])(<-[5C-:5]#[O+:6])(<-[6C-:7]#[O+:8])<-[1N@H:9]([CH2:10][CH2:11][N:12]([CH:13]([CH3:14])[CH3:15])[CH:16]([CH3:17])[CH3:18])[CH2:19][CH2:20][2N:21]->1([CH:22]([CH3:23])[CH3:24])[CH:25]([CH3:26])[CH3:27]", "smiles3D": "C([C:1]#[3N:2]->[Mn+:3]1(<-[4H-:4])(<-[5C-:5]#[O+:6])(<-[6C-:7]#[O+:8])<-[1N@@:9]([C:10]([C:11]([N:12]([C:13]([C:14]([H:37])([H:38])[H:39])([C:15]([H:40])([H:41])[H:42])[H:36])[C:16]([C:17]([H:44])([H:45])[H:46])([C:18]([H:47])([H:48])[H:49])[H:43])([H:34])[H:35])([H:32])[H:33])([H:31])[C:19]([H:50])([H:51])[C:20]([H:52])([H:53])[2N:21]->1([C:22]([C:23]([H:55])([H:56])[H:57])([C:24]([H:58])([H:59])[H:60])[H:54])[C:25]([C:26]([H:62])([H:63])[H:64])([C:27]([H:65])([H:66])[H:67])[H:61])([H:28])([H:29])[H:30]", "smiles3Dx": "C([C:1]#[3N:2]->[Mn+:3]1(<-[4H-:4])(<-[5C-:5]#[O+:6])(<-[6C-:7]#[O+:8])<-[1N@@:9]([C:10]([C:11]([N:12]([C:13]([C:14]([H:37])([H:38])[H:39])([C:15]([H:40])([H:41])[H:42])[H:36])[C:16]([C:17]([H:44])([H:45])[H:46])([C:18]([H:47])([H:48])[H:49])[H:43])([H:34])[H:35])([H:32])[H:33])([H:31])[C:19]([H:50])([H:51])[C:20]([H:52])([H:53])[2N:21]->1([C:22]([C:23]([H:55])([H:56])[H:57])([C:24]([H:58])([H:59])[H:60])[H:54])[C:25]([C:26]([H:62])([H:63])[H:64])([C:27]([H:65])([H:66])[H:67])[H:61])([H:28])([H:29])[H:30]", "dummies": []}
C      4.1292    -2.2745     1.6403
C      2.9212    -1.6082     1.1567
N      1.9042    -1.0518     0.7492
Mn     0.0000     0.0000     0.0000
H      0.4338     1.3410     1.1740
C     -1.8274     1.3190    -0.4607
O     -2.7861     2.0107    -0.6988
C      1.2504     1.0250    -1.6261
O      1.9078     1.5628    -2.4820
N     -1.3471    -1.0879     1.5035
C     -0.6593    -1.5188     2.6566
C     -0.1709    -0.3747     3.5634
N     -1.2243     0.6180     3.9308
C     -0.7196     1.9366     4.4471
C     -1.5217     3.0611     3.7819
C      0.7878     2.2237     4.2709
C     -2.3394     0.1123     4.8028
C     -3.5136    -0.4423     3.9858
C     -1.8924    -0.8613     5.9076
C     -1.9768    -2.1557     0.7995
C     -1.9855    -1.9702    -0.7530
N     -0.6901    -1.7738    -1.3604
C      0.2384    -2.8765    -1.0633
C     -0.2795    -4.3285    -1.2723
C      1.6155    -2.7565    -1.7569
C     -0.7422    -1.3910    -2.7926
C     -1.2186    -2.5264    -3.7363
C     -1.5654    -0.1312    -3.1379
H      4.9013    -2.2628     0.8439
H      3.8893    -3.3242     1.9074
H      4.5115    -1.7426     2.5356
H     -1.9892    -0.4899     1.7480
H      0.2258    -2.1070     2.3379
H     -1.3049    -2.1941     3.2545
H      0.3177    -0.7918     4.4692
H      0.6311     0.1015     2.9773
H     -0.8834     2.0106     5.5472
H     -1.2207     4.0500     4.1895
H     -1.3524     3.0546     2.6837
H     -2.6075     2.9284     3.9708
H      1.4012     1.4464     4.7734
H      1.0671     2.3044     3.2009
H      1.0421     3.1923     4.7529
H     -2.8040     0.9673     5.3466
H     -4.4121    -0.5281     4.6343
H     -3.3146    -1.4495     3.5790
H     -3.7617     0.2529     3.1561
H     -1.0443    -0.4272     6.4781
H     -1.5924    -1.8452     5.4957
H     -2.7296    -1.0336     6.6175
H     -1.4919    -3.1274     1.0371
H     -3.0379    -2.2300     1.1393
H     -2.6145    -1.0905    -0.9520
H     -2.4967    -2.8430    -1.2033
H      0.4414    -2.7904     0.0164
H     -0.4340    -4.6024    -2.3278
H     -1.2066    -4.5448    -0.7106
H      0.4774    -5.0389    -0.8753
H      1.9909    -1.7158    -1.7192
H      2.3561    -3.4018    -1.2370
H      1.5772    -3.0840    -2.8153
H      0.2919    -1.1411    -3.0971
H     -1.5243    -2.1341    -4.7297
H     -0.3897    -3.2201    -3.9683
H     -2.0850    -3.0800    -3.3297
H     -1.1044     0.7706    -2.7149
H     -2.6395    -0.2167    -2.8831
H     -1.5237     0.0565    -4.2325
68
{"conf": 29, "E": 155.5, "rms": -1.0, "geom": "OH", "total_charge": 0, "CA_charge": 1, "smiles": "C[C:1]#[3N:2]->[Mn+:3]1(<-[4H-:4])(<-[5C-:5]#[O+:6])(<-[6C-:7]#[O+:8])<-[1N@H:9]([CH2:10][CH2:11][N:12]([CH:13]([CH3:14])[CH3:15])[CH:16]([CH3:17])[CH3:18])[CH2:19][CH2:20][2N:21]->1([CH:22]([CH3:23])[CH3:24])[CH:25]([CH3:26])[CH3:27]", "smiles3D": "C([C:1]#[3N:2]->[Mn+:3]1(<-[4H-:4])(<-[5C-:5]#[O+:6])(<-[6C-:7]#[O+:8])<-[1N@@:9]([C:10]([C:11]([N:12]([C:13]([C:14]([H:37])([H:38])[H:39])([C:15]([H:40])([H:41])[H:42])[H:36])[C:16]([C:17]([H:44])([H:45])[H:46])([C:18]([H:47])([H:48])[H:49])[H:43])([H:34])[H:35])([H:32])[H:33])([H:31])[C:19]([H:50])([H:51])[C:20]([H:52])([H:53])[2N:21]->1([C:22]([C:23]([H:55])([H:56])[H:57])([C:24]([H:58])([H:59])[H:60])[H:54])[C:25]([C:26]([H:62])([H:63])[H:64])([C:27]([H:65])([H:66])[H:67])[H:61])([H:28])([H:29])[H:30]", "smiles3Dx": "C([C:1]#[3N:2]->[Mn+:3]1(<-[4H-:4])(<-[5C-:5]#[O+:6])(<-[6C-:7]#[O+:8])<-[1N@@:9]([C:10]([C:11]([N:12]([C:13]([C:14]([H:37])([H:38])[H:39])([C:15]([H:40])([H:41])[H:42])[H:36])[C:16]([C:17]([H:44])([H:45])[H:46])([C:18]([H:47])([H:48])[H:49])[H:43])([H:34])[H:35])([H:32])[H:33])([H:31])[C:19]([H:50])([H:51])[C:20]([H:52])([H:53])[2N:21]->1([C:22]([C:23]([H:55])([H:56])[H:57])([C:24]([H:58])([H:59])[H:60])[H:54])[C:25]([C:26]([H:62])([H:63])[H:64])([C:27]([H:65])([H:66])[H:67])[H:61])([H:28])([H:29])[H:30]", "dummies": []}
C     -1.4478    -1.9637    -4.3526
C     -1.0174    -1.3909    -3.0781
N     -0.6524    -0.9083    -2.0084
Mn     0.0000     0.0000     0.0000
H     -1.7478    -0.2537     0.5095
C      0.3482     0.7631     2.1348
O      0.5290     1.1613     3.2587
C      0.4761    -2.1053     0.7805
O      0.7238    -3.2121     1.1904
N     -0.4242     2.0351    -0.8973
C     -1.8025     2.2009    -1.1193
C     -2.5569     2.6639     0.1429
N     -1.9717     3.8992     0.7328
C     -2.0759     3.9291     2.2189
C     -0.9954     4.8267     2.8414
C     -3.4821     4.3089     2.7113
C     -2.2553     5.2015     0.0487
C     -3.5938     5.2661    -0.7096
C     -1.0856     5.5830    -0.8638
C      0.3593     2.0436    -2.0688
C      1.8352     1.5094    -1.9296
N      2.1411     0.6570    -0.7656
C      2.8724     1.4659     0.2656
C      2.2422     2.8347     0.6631
C      4.3619     1.7793    -0.0962
C      2.9153    -0.5457    -1.1510
C      3.4528    -1.3762     0.0562
C      2.1907    -1.5333    -2.0950
H     -1.8424    -1.1579    -5.0051
H     -0.5832    -2.4511    -4.8483
H     -2.2427    -2.7157    -4.1705
H     -0.1285     2.6804    -0.3493
H     -1.9838     2.9340    -1.9338
H     -2.2235     1.2239    -1.4386
H     -3.6379     2.7793    -0.0746
H     -2.4990     1.8247     0.8633
H     -1.8574     2.9150     2.6219
H     -0.9264     4.6298     3.9327
H     -0.0078     4.6026     2.3860
H     -1.2174     5.9048     2.7074
H     -3.5391     4.1866     3.8139
H     -4.2424     3.6430     2.2526
H     -3.7313     5.3621     2.4685
H     -2.3102     6.0222     0.7923
H     -4.4338     4.9981    -0.0353
H     -3.5980     4.5977    -1.5946
H     -3.7700     6.3023    -1.0698
H     -1.0534     4.9556    -1.7741
H     -0.1252     5.4721    -0.3164
H     -1.1830     6.6429    -1.1829
H     -0.1508     1.4296    -2.8435
H      0.4066     3.0895    -2.4544
H      2.4991     2.3931    -1.9474
H      2.0661     0.9762    -2.8693
H      2.8874     0.8652     1.1941
H      2.8867     3.3316     1.4199
H      1.2784     2.7578     1.1690
H      2.1543     3.5496    -0.1777
H      4.9993     0.8962    -0.2516
H      4.4475     2.4196    -0.9961
H      4.8453     2.3271     0.7411
H      3.8016    -0.1895    -1.7221
H      2.8158    -1.2762     0.9494
H      4.4757    -1.0757     0.3478
H      3.5295    -2.4599    -0.1801
H      2.9367    -2.2513    -2.4996
H      1.7325    -1.0680    -2.9835
H      1.4423    -2.1422    -1.5633
68
{"conf": 30, "E": 159.8, "rms": -1.0, "geom": "OH", "total_charge": 0, "CA_charge": 1, "smiles": "C[C:1]#[3N:2]->[Mn+:3]1(<-[4H-:4])(<-[5C-:5]#[O+:6])(<-[6C-:7]#[O+:8])<-[1N@H:9]([CH2:10][CH2:11][N:12]([CH:13]([CH3:14])[CH3:15])[CH:16]([CH3:17])[CH3:18])[CH2:19][CH2:20][2N:21]->1([CH:22]([CH3:23])[CH3:24])[CH:25]([CH3:26])[CH3:27]", "smiles3D": "C([C:1]#[3N:2]->[Mn+:3]1(<-[4H-:4])(<-[5C-:5]#[O+:6])(<-[6C-:7]#[O+:8])<-[1N@@:9]([C:10]([C:11]([N:12]([C:13]([C:14]([H:37])([H:38])[H:39])([C:15]([H:40])([H:41])[H:42])[H:36])[C:16]([C:17]([H:44])([H:45])[H:46])([C:18]([H:47])([H:48])[H:49])[H:43])([H:34])[H:35])([H:32])[H:33])([H:31])[C:19]([H:50])([H:51])[C:20]([H:52])([H:53])[2N:21]->1([C:22]([C:23]([H:55])([H:56])[H:57])([C:24]([H:58])([H:59])[H:60])[H:54])[C:25]([C:26]([H:62])([H:63])[H:64])([C:27]([H:65])([H:66])[H:67])[H:61])([H:28])([H:29])[H:30]", "smiles3Dx": "C([C:1]#[3N:2]->[Mn+:3]1(<-[4H-:4])(<-[5C-:5]#[O+:6])(<-[6C-:7]#[O+:8])<-[1N@@:9]([C:10]([C:11]([N:12]([C:13]([C:14]([H:37])([H:38])[H:39])([C:15]([H:40])([H:41])[H:42])[H:36])[C:16]([C:17]([H:44])([H:45])[H:46])([C:18]([H:47])([H:48])[H:49])[H:43])([H:34])[H:35])([H:32])[H:33])([H:31])[C:19]([H:50])([H:51])[C:20]([H:52])([H:53])[2N:21]->1([C:22]([C:23]([H:55])([H:56])[H:57])([C:24]([H:58])([H:59])[H:60])[H:54])[C:25]([C:26]([H:62])([H:63])[H:64])([C:27]([H:65])([H:66])[H:67])[H:61])([H:28])([H:29])[H:30]", "dummies": []}
C     -0.8855    -4.2044    -2.5420
C     -0.6165    -2.9786    -1.7919
N     -0.3874    -1.9469    -1.1643
Mn     0.0000     0.0000     0.0000
H     -1.8089    -0.0458     0.3332
C     -0.0702     1.9517     1.2155
O     -0.1094     2.9737     1.8547
C      0.3784    -1.0674     1.9995
O      0.5778    -1.6271     3.0488
N     -0.2765     1.1200    -1.9633
C     -1.3859     0.5689    -2.6376
C     -2.0380     1.5362    -3.6475
N     -1.2441     1.6109    -4.8967
C     -0.9023     3.0094    -5.2941
C     -2.1150     3.8754    -5.6923
C      0.2101     3.0846    -6.3443
C     -1.6400     0.5797    -5.9055
C     -0.4190    -0.0597    -6.5804
C     -2.6716     1.0519    -6.9367
C      0.9624     1.1065    -2.6857
C      2.1663     0.3120    -2.0581
N      2.2654     0.1819    -0.6184
C      2.7817     1.3865     0.0853
C      2.3210     2.7483    -0.4880
C      4.3161     1.5224     0.2896
C      3.0357    -1.0320    -0.2338
C      4.3712    -1.2279    -1.0247
C      2.2959    -2.3727    -0.3406
H      0.0299    -4.8307    -2.5654
H     -1.7064    -4.7660    -2.0508
H     -1.1827    -3.9445    -3.5788
H     -0.4831     1.9804    -1.7361
H     -2.1465     0.3080    -1.8740
H     -1.0976    -0.3688    -3.1623
H     -3.0766     1.1994    -3.8637
H     -2.1434     2.5280    -3.1561
H     -0.4617     3.4981    -4.3948
H     -3.0018     3.6511    -5.0655
H     -1.8629     4.9478    -5.5486
H     -2.3863     3.7523    -6.7585
H     -0.1670     2.8312    -7.3548
H      0.6107     4.1200    -6.3900
H      1.0459     2.4079    -6.0669
H     -2.1260    -0.2701    -5.3723
H      0.0113     0.5847    -7.3700
H      0.3632    -0.2888    -5.8278
H     -0.7171    -1.0150    -7.0637
H     -2.2135     1.7190    -7.6931
H     -3.0811     0.1734    -7.4799
H     -3.5202     1.5592    -6.4329
H      1.2881     2.1579    -2.8504
H      0.8008     0.6806    -3.6989
H      2.1168    -0.7055    -2.4982
H      3.1039     0.7796    -2.4326
H      2.3529     1.3042     1.1036
H      2.5299     3.5546     0.2480
H      2.8774     2.9989    -1.4160
H      1.2471     2.7956    -0.6940
H      4.7804     0.6668     0.8155
H      4.5202     2.3947     0.9479
H      4.8336     1.7324    -0.6694
H      3.2952    -0.9259     0.8434
H      4.2112    -1.8276    -1.9471
H      5.1027    -1.7755    -0.3927
H      4.8472    -0.3011    -1.3714
H      1.4280    -2.4407     0.3171
H      2.0338    -2.6184    -1.3875
H      2.9682    -3.1873     0.0075
