# Supplementary material for: MACE: Automated Assessment of Stereochemistry of Transition Metal Complexes and Its Applications in Computational Catalysis
Source: J Chem Theory Comput. 2024 Feb 16;20(5):2313–20. doi: 10.1021/acs.jctc.3c01313 (PMC10938507; doi:10.1021/acs.jctc.3c01313)
Supplement: Supplementary file 3 — ct3c01313_si_003.zip [file ct3c01313_si_003.zip › structures/screening/mace_MeCN/Mn_NNhN_iPr_bi_7.xyz]

68
{"conf": 0, "E": 140.51, "rms": -1.0, "geom": "OH", "total_charge": 0, "CA_charge": 1, "smiles": "C[C:1]#[4N:2]->[Mn+:3]1(<-[3C-:4]#[O+:5])(<-[5H-:6])(<-[6C-:7]#[O+:8])<-[1N@H:9]([CH2:10][CH2:11][N:12]([CH:13]([CH3:14])[CH3:15])[CH:16]([CH3:17])[CH3:18])[CH2:19][CH2:20][2N:21]->1([CH:22]([CH3:23])[CH3:24])[CH:25]([CH3:26])[CH3:27]", "smiles3D": "C([C:1]#[4N:2]->[Mn+:3]1(<-[3C-:4]#[O+:5])(<-[5H-:6])(<-[6C-:7]#[O+:8])<-[1N@@:9]([C:10]([C:11]([N:12]([C:13]([C:14]([H:37])([H:38])[H:39])([C:15]([H:40])([H:41])[H:42])[H:36])[C:16]([C:17]([H:44])([H:45])[H:46])([C:18]([H:47])([H:48])[H:49])[H:43])([H:34])[H:35])([H:32])[H:33])([H:31])[C:19]([H:50])([H:51])[C:20]([H:52])([H:53])[2N:21]->1([C:22]([C:23]([H:55])([H:56])[H:57])([C:24]([H:58])([H:59])[H:60])[H:54])[C:25]([C:26]([H:62])([H:63])[H:64])([C:27]([H:65])([H:66])[H:67])[H:61])([H:28])([H:29])[H:30]", "smiles3Dx": "C([C:1]#[4N:2]->[Mn+:3]1(<-[3C-:4]#[O+:5])(<-[5H-:6])(<-[6C-:7]#[O+:8])<-[1N@@:9]([C:10]([C:11]([N:12]([C:13]([C:14]([H:37])([H:38])[H:39])([C:15]([H:40])([H:41])[H:42])[H:36])[C:16]([C:17]([H:44])([H:45])[H:46])([C:18]([H:47])([H:48])[H:49])[H:43])([H:34])[H:35])([H:32])[H:33])([H:31])[C:19]([H:50])([H:51])[C:20]([H:52])([H:53])[2N:21]->1([C:22]([C:23]([H:55])([H:56])[H:57])([C:24]([H:58])([H:59])[H:60])[H:54])[C:25]([C:26]([H:62])([H:63])[H:64])([C:27]([H:65])([H:66])[H:67])[H:61])([H:28])([H:29])[H:30]", "dummies": []}
C     -1.6340     3.8263     2.7409
C     -1.1632     2.7065     1.9266
N     -0.7622     1.7636     1.2487
Mn     0.0000     0.0000     0.0000
C      1.9652     1.1609    -0.2832
O      2.9955     1.7697    -0.4314
H     -1.6323    -0.8058     0.2666
C     -0.7780     1.1216    -1.8479
O     -1.1855     1.7138    -2.8162
N      0.8602    -1.0286     1.8546
C      1.5552    -0.1107     2.6614
C      1.8609    -0.6569     4.0681
N      2.4059     0.4231     4.9217
C      3.6026     0.0824     5.7416
C      3.5193    -1.2898     6.4443
C      4.8589     0.1650     4.8701
C      1.3645     1.2708     5.5672
C      0.8871     0.7379     6.9270
C      1.8456     2.7223     5.6764
C      1.6401    -2.0831     1.3543
C      0.8969    -2.7888     0.1971
N      0.7118    -1.9981    -1.0230
C      1.9983    -1.7328    -1.6978
C      1.8929    -0.9490    -3.0135
C      2.9680    -2.9271    -1.9268
C     -0.3921    -2.6211    -1.8108
C     -1.2028    -1.6934    -2.7302
C      0.0201    -3.8677    -2.6194
H     -1.0867     3.8351     3.7063
H     -2.7207     3.7132     2.9327
H     -1.4497     4.7785     2.2024
H      0.1508    -1.3696     2.3266
H      2.5127     0.1862     2.1788
H      0.9325     0.7952     2.7624
H      2.5912    -1.4790     3.9394
H      0.9432    -1.0909     4.5210
H      3.7408     0.8416     6.5398
H      4.2854    -1.3405     7.2472
H      3.7197    -2.1273     5.7443
H      2.5286    -1.4497     6.9102
H      4.8303    -0.5913     4.0576
H      4.9324     1.1745     4.4123
H      5.7667    -0.0068     5.4873
H      0.4613     1.3069     4.9184
H      0.0566     1.3709     7.3062
H      0.4971    -0.2952     6.8193
H      1.6995     0.7545     7.6825
H      1.0039     3.3791     5.9843
H      2.6598     2.8285     6.4222
H      2.2148     3.0715     4.6886
H      2.6276    -1.7252     1.0019
H      1.8123    -2.8288     2.1650
H     -0.0911    -3.0611     0.6242
H      1.4153    -3.7404    -0.0276
H      2.5376    -1.0681    -1.0154
H      2.9010    -0.5941    -3.3190
H      1.2834    -0.0409    -2.8780
H      1.5090    -1.5728    -3.8434
H      3.2917    -3.3944    -0.9765
H      3.9096    -2.5487    -2.3804
H      2.5899    -3.6955    -2.6191
H     -1.1544    -2.9874    -1.0885
H     -0.6131    -1.0757    -3.4201
H     -1.8847    -1.0749    -2.1180
H     -1.8868    -2.2941    -3.3683
H     -0.8892    -4.4210    -2.9399
H      0.6031    -4.5734    -1.9964
H      0.5717    -3.6018    -3.5418
68
{"conf": 1, "E": 137.52, "rms": -1.0, "geom": "OH", "total_charge": 0, "CA_charge": 1, "smiles": "C[C:1]#[4N:2]->[Mn+:3]1(<-[3C-:4]#[O+:5])(<-[5H-:6])(<-[6C-:7]#[O+:8])<-[1N@H:9]([CH2:10][CH2:11][N:12]([CH:13]([CH3:14])[CH3:15])[CH:16]([CH3:17])[CH3:18])[CH2:19][CH2:20][2N:21]->1([CH:22]([CH3:23])[CH3:24])[CH:25]([CH3:26])[CH3:27]", "smiles3D": "C([C:1]#[4N:2]->[Mn+:3]1(<-[3C-:4]#[O+:5])(<-[5H-:6])(<-[6C-:7]#[O+:8])<-[1N@@:9]([C:10]([C:11]([N:12]([C:13]([C:14]([H:37])([H:38])[H:39])([C:15]([H:40])([H:41])[H:42])[H:36])[C:16]([C:17]([H:44])([H:45])[H:46])([C:18]([H:47])([H:48])[H:49])[H:43])([H:34])[H:35])([H:32])[H:33])([H:31])[C:19]([H:50])([H:51])[C:20]([H:52])([H:53])[2N:21]->1([C:22]([C:23]([H:55])([H:56])[H:57])([C:24]([H:58])([H:59])[H:60])[H:54])[C:25]([C:26]([H:62])([H:63])[H:64])([C:27]([H:65])([H:66])[H:67])[H:61])([H:28])([H:29])[H:30]", "smiles3Dx": "C([C:1]#[4N:2]->[Mn+:3]1(<-[3C-:4]#[O+:5])(<-[5H-:6])(<-[6C-:7]#[O+:8])<-[1N@@:9]([C:10]([C:11]([N:12]([C:13]([C:14]([H:37])([H:38])[H:39])([C:15]([H:40])([H:41])[H:42])[H:36])[C:16]([C:17]([H:44])([H:45])[H:46])([C:18]([H:47])([H:48])[H:49])[H:43])([H:34])[H:35])([H:32])[H:33])([H:31])[C:19]([H:50])([H:51])[C:20]([H:52])([H:53])[2N:21]->1([C:22]([C:23]([H:55])([H:56])[H:57])([C:24]([H:58])([H:59])[H:60])[H:54])[C:25]([C:26]([H:62])([H:63])[H:64])([C:27]([H:65])([H:66])[H:67])[H:61])([H:28])([H:29])[H:30]", "dummies": []}
C     -0.5866     3.9406     2.9900
C     -0.4181     2.7818     2.1136
N     -0.2770     1.8067     1.3798
Mn     0.0000     0.0000     0.0000
C      1.8887    -0.4725     1.2286
O      2.8770    -0.7199     1.8738
H     -1.5528     0.5388    -0.8265
C      1.2066     1.3132    -1.4423
O      1.8412     2.0027    -2.2013
N     -1.1945    -1.4410     1.3306
C     -0.8156    -1.2880     2.6756
C     -1.8348    -1.8671     3.6899
N     -3.0775    -1.0482     3.7733
C     -4.3619    -1.7784     3.5378
C     -4.6460    -1.8881     2.0385
C     -4.4495    -3.1704     4.2072
C     -3.1589    -0.0881     4.9182
C     -3.3349    -0.7653     6.2905
C     -1.9810     0.8923     4.9470
C     -1.0192    -2.7580     0.7938
C      0.1315    -2.8683    -0.2579
N      0.0928    -1.9039    -1.3263
C     -1.1972    -1.8923    -2.0320
C     -1.2732    -0.8799    -3.1967
C     -1.7462    -3.2551    -2.5387
C      1.2781    -1.9160    -2.2097
C      1.3604    -3.1545    -3.1393
C      2.6472    -1.7696    -1.5115
H     -0.1646     3.7111     3.9901
H     -0.0575     4.8135     2.5556
H     -1.6666     4.1736     3.0903
H     -2.0687    -1.1938     1.2462
H     -0.6808    -0.2121     2.8745
H      0.1654    -1.7869     2.8415
H     -1.3364    -1.9437     4.6772
H     -2.0450    -2.9064     3.3825
H     -5.2082    -1.1817     3.9483
H     -3.9403    -2.5917     1.5539
H     -4.5572    -0.8900     1.5594
H     -5.6786    -2.2640     1.8737
H     -3.9342    -3.1924     5.1866
H     -5.5152    -3.4385     4.3704
H     -4.0068    -3.9634     3.5677
H     -4.0537     0.5570     4.7661
H     -2.5357    -1.5043     6.4975
H     -3.3122    -0.0018     7.0973
H     -4.3250    -1.2607     6.3538
H     -2.1485     1.6680     5.7247
H     -1.9101     1.4117     3.9719
H     -1.0256     0.3765     5.1768
H     -1.9679    -3.0891     0.3180
H     -0.7964    -3.4884     1.6046
H      0.1334    -3.8980    -0.6645
H      1.0698    -2.7403     0.3026
H     -1.9301    -1.5334    -1.2839
H     -0.7698    -1.2592    -4.1091
H     -0.8163     0.0875    -2.9138
H     -2.3361    -0.6867    -3.4571
H     -1.2298    -3.6347    -3.4361
H     -1.7447    -4.0438    -1.7648
H     -2.8103    -3.1226    -2.8305
H      1.1983    -1.0300    -2.8685
H      0.7410    -3.0061    -4.0435
H      2.3876    -3.3059    -3.5347
H      1.0707    -4.0894    -2.6251
H      2.7417    -0.7891    -1.0284
H      3.4570    -1.7625    -2.2727
H      2.8792    -2.6025    -0.8187
68
{"conf": 2, "E": 150.43, "rms": -1.0, "geom": "OH", "total_charge": 0, "CA_charge": 1, "smiles": "C[C:1]#[4N:2]->[Mn+:3]1(<-[3C-:4]#[O+:5])(<-[5H-:6])(<-[6C-:7]#[O+:8])<-[1N@H:9]([CH2:10][CH2:11][N:12]([CH:13]([CH3:14])[CH3:15])[CH:16]([CH3:17])[CH3:18])[CH2:19][CH2:20][2N:21]->1([CH:22]([CH3:23])[CH3:24])[CH:25]([CH3:26])[CH3:27]", "smiles3D": "C([C:1]#[4N:2]->[Mn+:3]1(<-[3C-:4]#[O+:5])(<-[5H-:6])(<-[6C-:7]#[O+:8])<-[1N@@:9]([C:10]([C:11]([N:12]([C:13]([C:14]([H:37])([H:38])[H:39])([C:15]([H:40])([H:41])[H:42])[H:36])[C:16]([C:17]([H:44])([H:45])[H:46])([C:18]([H:47])([H:48])[H:49])[H:43])([H:34])[H:35])([H:32])[H:33])([H:31])[C:19]([H:50])([H:51])[C:20]([H:52])([H:53])[2N:21]->1([C:22]([C:23]([H:55])([H:56])[H:57])([C:24]([H:58])([H:59])[H:60])[H:54])[C:25]([C:26]([H:62])([H:63])[H:64])([C:27]([H:65])([H:66])[H:67])[H:61])([H:28])([H:29])[H:30]", "smiles3Dx": "C([C:1]#[4N:2]->[Mn+:3]1(<-[3C-:4]#[O+:5])(<-[5H-:6])(<-[6C-:7]#[O+:8])<-[1N@@:9]([C:10]([C:11]([N:12]([C:13]([C:14]([H:37])([H:38])[H:39])([C:15]([H:40])([H:41])[H:42])[H:36])[C:16]([C:17]([H:44])([H:45])[H:46])([C:18]([H:47])([H:48])[H:49])[H:43])([H:34])[H:35])([H:32])[H:33])([H:31])[C:19]([H:50])([H:51])[C:20]([H:52])([H:53])[2N:21]->1([C:22]([C:23]([H:55])([H:56])[H:57])([C:24]([H:58])([H:59])[H:60])[H:54])[C:25]([C:26]([H:62])([H:63])[H:64])([C:27]([H:65])([H:66])[H:67])[H:61])([H:28])([H:29])[H:30]", "dummies": []}
C     -0.1523    -4.4275    -2.2799
C     -0.1058    -3.1250    -1.6168
N     -0.0676    -2.0340    -1.0531
Mn     0.0000     0.0000     0.0000
C     -2.2128     0.2475    -0.5667
O     -3.3743     0.3775    -0.8634
H      1.7558    -0.3547     0.4064
C      0.5806     0.9153    -2.0185
O      0.8843     1.3898    -3.0848
N     -0.5593    -0.8618     2.0271
C     -1.3000    -2.0567     1.8798
C     -0.4147    -3.3208     1.8351
N     -0.0151    -3.7168     3.2078
C      1.4078    -3.4411     3.5516
C      2.3553    -4.5988     3.2081
C      1.5392    -3.0277     5.0225
C     -0.6190    -4.9638     3.7606
C     -0.5663    -6.1765     2.8059
C     -2.0594    -4.6931     4.2030
C     -1.1904     0.1751     2.7674
C     -1.1273     1.6176     2.1510
N     -0.0484     1.9819     1.2362
C      1.2307     2.2806     1.9138
C      1.5095     1.5811     3.2652
C      2.4565     2.0293     1.0031
C     -0.5068     3.1085     0.3691
C      0.5673     3.8332    -0.4866
C     -1.2740     4.2320     1.1369
H     -1.0322    -4.4679    -2.9542
H     -0.2350    -5.2270    -1.5150
H      0.7748    -4.5750    -2.8708
H      0.2222    -1.0576     2.4410
H     -2.0301    -2.1814     2.7114
H     -1.8694    -1.9907     0.9309
H     -0.9972    -4.1122     1.3260
H      0.4748    -3.1357     1.1986
H      1.7709    -2.5662     2.9701
H      2.1368    -5.4993     3.8186
H      2.2761    -4.8474     2.1292
H      3.4054    -4.2962     3.4080
H      1.3682    -3.8831     5.7075
H      0.8055    -2.2265     5.2552
H      2.5591    -2.6308     5.2146
H     -0.0752    -5.2635     4.6806
H     -1.3995    -6.1616     2.0721
H     -0.6653    -7.1142     3.3934
H      0.3894    -6.2213     2.2503
H     -2.0832    -3.8322     4.9047
H     -2.7047    -4.4624     3.3292
H     -2.4731    -5.5826     4.7248
H     -0.7483     0.2073     3.7903
H     -2.2718    -0.0616     2.9018
H     -1.1476     2.3456     2.9931
H     -2.0881     1.7352     1.6045
H      1.2223     3.3671     2.1501
H      1.5737     0.4843     3.1525
H      0.7748     1.8691     4.0424
H      2.4920     1.9214     3.6591
H      2.1589     1.7003    -0.0007
H      3.1428     1.2507     1.4027
H      3.0556     2.9593     0.9008
H     -1.2226     2.6632    -0.3511
H      1.2573     4.4356     0.1393
H      1.1483     3.1736    -1.1390
H      0.0665     4.5423    -1.1806
H     -0.6941     4.5841     2.0139
H     -2.2783     3.9063     1.4739
H     -1.4625     5.1079     0.4793
68
{"conf": 3, "E": 140.31, "rms": -1.0, "geom": "OH", "total_charge": 0, "CA_charge": 1, "smiles": "C[C:1]#[4N:2]->[Mn+:3]1(<-[3C-:4]#[O+:5])(<-[5H-:6])(<-[6C-:7]#[O+:8])<-[1N@H:9]([CH2:10][CH2:11][N:12]([CH:13]([CH3:14])[CH3:15])[CH:16]([CH3:17])[CH3:18])[CH2:19][CH2:20][2N:21]->1([CH:22]([CH3:23])[CH3:24])[CH:25]([CH3:26])[CH3:27]", "smiles3D": "C([C:1]#[4N:2]->[Mn+:3]1(<-[3C-:4]#[O+:5])(<-[5H-:6])(<-[6C-:7]#[O+:8])<-[1N@@:9]([C:10]([C:11]([N:12]([C:13]([C:14]([H:37])([H:38])[H:39])([C:15]([H:40])([H:41])[H:42])[H:36])[C:16]([C:17]([H:44])([H:45])[H:46])([C:18]([H:47])([H:48])[H:49])[H:43])([H:34])[H:35])([H:32])[H:33])([H:31])[C:19]([H:50])([H:51])[C:20]([H:52])([H:53])[2N:21]->1([C:22]([C:23]([H:55])([H:56])[H:57])([C:24]([H:58])([H:59])[H:60])[H:54])[C:25]([C:26]([H:62])([H:63])[H:64])([C:27]([H:65])([H:66])[H:67])[H:61])([H:28])([H:29])[H:30]", "smiles3Dx": "C([C:1]#[4N:2]->[Mn+:3]1(<-[3C-:4]#[O+:5])(<-[5H-:6])(<-[6C-:7]#[O+:8])<-[1N@@:9]([C:10]([C:11]([N:12]([C:13]([C:14]([H:37])([H:38])[H:39])([C:15]([H:40])([H:41])[H:42])[H:36])[C:16]([C:17]([H:44])([H:45])[H:46])([C:18]([H:47])([H:48])[H:49])[H:43])([H:34])[H:35])([H:32])[H:33])([H:31])[C:19]([H:50])([H:51])[C:20]([H:52])([H:53])[2N:21]->1([C:22]([C:23]([H:55])([H:56])[H:57])([C:24]([H:58])([H:59])[H:60])[H:54])[C:25]([C:26]([H:62])([H:63])[H:64])([C:27]([H:65])([H:66])[H:67])[H:61])([H:28])([H:29])[H:30]", "dummies": []}
C      3.6601    -0.1785     3.3744
C      2.5925    -0.1330     2.3760
N      1.6915    -0.0906     1.5420
Mn     0.0000     0.0000     0.0000
C     -1.0519    -1.6156     1.2527
O     -1.6014    -2.4613     1.9139
H      0.9799     1.3151    -0.8200
C      1.0784    -1.6162    -1.2214
O      1.6459    -2.4655    -1.8623
N     -1.0850     1.6478     1.1504
C     -1.1974     1.3058     2.5087
C     -1.5527     2.5065     3.4010
N     -1.5280     2.0930     4.8321
C     -2.8667     2.1750     5.4941
C     -3.8911     1.2461     4.8201
C     -3.4089     3.6136     5.6077
C     -0.3942     2.7208     5.5853
C      0.9596     2.2298     5.0312
C     -0.4162     2.4060     7.0965
C     -2.3093     1.8690     0.4853
C     -2.1947     1.6361    -1.0494
N     -1.7816     0.3018    -1.4942
C     -2.8421    -0.6774    -1.1874
C     -4.1913    -0.4250    -1.9132
C     -2.4571    -2.1665    -1.3589
C     -1.3715     0.3956    -2.9288
C     -1.3542    -0.9103    -3.7574
C      0.0056     1.0646    -3.1555
H      3.4083    -0.9306     4.1501
H      3.7645     0.8192     3.8483
H      4.6148    -0.4575     2.8832
H     -0.5640     2.3992     1.0730
H     -1.9669     0.5154     2.6473
H     -0.2267     0.8945     2.8419
H     -2.5396     2.8896     3.0807
H     -0.8505     3.3428     3.1946
H     -2.7930     1.7679     6.5226
H     -3.4587     0.2300     4.7006
H     -4.2096     1.6221     3.8266
H     -4.7989     1.1613     5.4555
H     -2.6787     4.2736     6.1176
H     -4.3401     3.6132     6.2135
H     -3.6497     4.0477     4.6167
H     -0.4304     3.8275     5.4715
H      1.8017     2.6415     5.6276
H      1.1226     2.5665     3.9879
H      1.0096     1.1202     5.0641
H     -0.5266     1.3133     7.2655
H      0.5234     2.7443     7.5838
H     -1.2365     2.9519     7.6064
H     -2.6119     2.9312     0.6468
H     -3.1181     1.2336     0.8975
H     -1.4644     2.3818    -1.4025
H     -3.1669     1.9073    -1.5106
H     -3.0542    -0.5747    -0.1107
H     -4.0590    -0.1601    -2.9783
H     -4.8463    -1.3213    -1.8555
H     -4.7560     0.3899    -1.4152
H     -2.8065    -2.6137    -2.3100
H     -1.3738    -2.3194    -1.2556
H     -2.9529    -2.7674    -0.5660
H     -2.1194     1.0543    -3.4309
H     -0.6994    -1.6800    -3.3095
H     -2.3733    -1.2907    -3.9493
H     -0.9542    -0.7142    -4.7758
H      0.1603     1.2305    -4.2438
H      0.1064     2.0716    -2.7158
H      0.8317     0.4117    -2.8215
68
{"conf": 4, "E": 138.45, "rms": -1.0, "geom": "OH", "total_charge": 0, "CA_charge": 1, "smiles": "C[C:1]#[4N:2]->[Mn+:3]1(<-[3C-:4]#[O+:5])(<-[5H-:6])(<-[6C-:7]#[O+:8])<-[1N@H:9]([CH2:10][CH2:11][N:12]([CH:13]([CH3:14])[CH3:15])[CH:16]([CH3:17])[CH3:18])[CH2:19][CH2:20][2N:21]->1([CH:22]([CH3:23])[CH3:24])[CH:25]([CH3:26])[CH3:27]", "smiles3D": "C([C:1]#[4N:2]->[Mn+:3]1(<-[3C-:4]#[O+:5])(<-[5H-:6])(<-[6C-:7]#[O+:8])<-[1N@@:9]([C:10]([C:11]([N:12]([C:13]([C:14]([H:37])([H:38])[H:39])([C:15]([H:40])([H:41])[H:42])[H:36])[C:16]([C:17]([H:44])([H:45])[H:46])([C:18]([H:47])([H:48])[H:49])[H:43])([H:34])[H:35])([H:32])[H:33])([H:31])[C:19]([H:50])([H:51])[C:20]([H:52])([H:53])[2N:21]->1([C:22]([C:23]([H:55])([H:56])[H:57])([C:24]([H:58])([H:59])[H:60])[H:54])[C:25]([C:26]([H:62])([H:63])[H:64])([C:27]([H:65])([H:66])[H:67])[H:61])([H:28])([H:29])[H:30]", "smiles3Dx": "C([C:1]#[4N:2]->[Mn+:3]1(<-[3C-:4]#[O+:5])(<-[5H-:6])(<-[6C-:7]#[O+:8])<-[1N@@:9]([C:10]([C:11]([N:12]([C:13]([C:14]([H:37])([H:38])[H:39])([C:15]([H:40])([H:41])[H:42])[H:36])[C:16]([C:17]([H:44])([H:45])[H:46])([C:18]([H:47])([H:48])[H:49])[H:43])([H:34])[H:35])([H:32])[H:33])([H:31])[C:19]([H:50])([H:51])[C:20]([H:52])([H:53])[2N:21]->1([C:22]([C:23]([H:55])([H:56])[H:57])([C:24]([H:58])([H:59])[H:60])[H:54])[C:25]([C:26]([H:62])([H:63])[H:64])([C:27]([H:65])([H:66])[H:67])[H:61])([H:28])([H:29])[H:30]", "dummies": []}
C      3.4120     1.0403    -3.4773
C      2.4144     0.7400    -2.4511
N      1.5739     0.4840    -1.5926
Mn     0.0000     0.0000     0.0000
C     -1.3084     1.6141    -0.9919
O     -1.9934     2.4586    -1.5133
H      1.1888    -1.2595     0.6209
C      0.9369     1.5542     1.4024
O      1.4287     2.3711     2.1405
N     -1.0373    -1.5868    -1.2876
C     -1.2413    -1.0847    -2.5878
C     -1.4076    -2.1908    -3.6477
N     -0.1933    -3.0378    -3.7116
C     -0.4922    -4.5006    -3.6681
C      0.7371    -5.3625    -3.3630
C     -1.2644    -5.0292    -4.8935
C      0.8721    -2.4787    -4.5992
C      2.2585    -2.5929    -3.9531
C      0.8667    -3.0197    -6.0338
C     -2.2237    -1.9917    -0.6009
C     -2.6413    -1.0237     0.5543
N     -1.6095    -0.7184     1.5135
C     -1.9672     0.3309     2.4919
C     -2.4404     1.6771     1.9032
C     -3.0197    -0.1151     3.5398
C     -1.0118    -1.9262     2.1029
C      0.0881    -1.6435     3.1503
C     -1.9816    -2.9874     2.6935
H      3.7440     2.0937    -3.3739
H      4.2823     0.3633    -3.3554
H      2.9647     0.8893    -4.4813
H     -0.4591    -2.2952    -1.3270
H     -0.3707    -0.4613    -2.8622
H     -2.1444    -0.4336    -2.6090
H     -2.3106    -2.7823    -3.3846
H     -1.6178    -1.7294    -4.6383
H     -1.1616    -4.6641    -2.7922
H      1.3970    -5.4608    -4.2471
H      1.3039    -4.9337    -2.5097
H      0.4132    -6.3860    -3.0762
H     -0.5916    -5.2884    -5.7335
H     -1.8019    -5.9608    -4.6147
H     -2.0195    -4.2976    -5.2465
H      0.7112    -1.3815    -4.7046
H      2.9614    -1.8874    -4.4457
H      2.2003    -2.3290    -2.8758
H      2.6877    -3.6075    -4.0569
H      1.5251    -2.3892    -6.6691
H     -0.1562    -2.9723    -6.4615
H      1.2602    -4.0537    -6.0823
H     -2.0743    -3.0108    -0.1794
H     -3.0831    -2.0618    -1.3068
H     -3.5292    -1.4489     1.0606
H     -2.9618    -0.0897     0.0679
H     -1.0451     0.5758     3.0535
H     -3.3680     1.5958     1.3033
H     -2.6641     2.3891     2.7267
H     -1.6301     2.1726     1.3533
H     -2.5357    -0.6632     4.3697
H     -3.8271    -0.7259     3.0956
H     -3.5045     0.7537     4.0341
H     -0.4938    -2.4286     1.2639
H      0.7056    -2.5550     3.3015
H     -0.3393    -1.3632     4.1345
H      0.7628    -0.8353     2.8096
H     -1.4102    -3.9199     2.8910
H     -2.4269    -2.6933     3.6583
H     -2.7909    -3.2755     1.9983
68
{"conf": 5, "E": 164.1, "rms": -1.0, "geom": "OH", "total_charge": 0, "CA_charge": 1, "smiles": "C[C:1]#[4N:2]->[Mn+:3]1(<-[3C-:4]#[O+:5])(<-[5H-:6])(<-[6C-:7]#[O+:8])<-[1N@H:9]([CH2:10][CH2:11][N:12]([CH:13]([CH3:14])[CH3:15])[CH:16]([CH3:17])[CH3:18])[CH2:19][CH2:20][2N:21]->1([CH:22]([CH3:23])[CH3:24])[CH:25]([CH3:26])[CH3:27]", "smiles3D": "C([C:1]#[4N:2]->[Mn+:3]1(<-[3C-:4]#[O+:5])(<-[5H-:6])(<-[6C-:7]#[O+:8])<-[1N@@:9]([C:10]([C:11]([N:12]([C:13]([C:14]([H:37])([H:38])[H:39])([C:15]([H:40])([H:41])[H:42])[H:36])[C:16]([C:17]([H:44])([H:45])[H:46])([C:18]([H:47])([H:48])[H:49])[H:43])([H:34])[H:35])([H:32])[H:33])([H:31])[C:19]([H:50])([H:51])[C:20]([H:52])([H:53])[2N:21]->1([C:22]([C:23]([H:55])([H:56])[H:57])([C:24]([H:58])([H:59])[H:60])[H:54])[C:25]([C:26]([H:62])([H:63])[H:64])([C:27]([H:65])([H:66])[H:67])[H:61])([H:28])([H:29])[H:30]", "smiles3Dx": "C([C:1]#[4N:2]->[Mn+:3]1(<-[3C-:4]#[O+:5])(<-[5H-:6])(<-[6C-:7]#[O+:8])<-[1N@@:9]([C:10]([C:11]([N:12]([C:13]([C:14]([H:37])([H:38])[H:39])([C:15]([H:40])([H:41])[H:42])[H:36])[C:16]([C:17]([H:44])([H:45])[H:46])([C:18]([H:47])([H:48])[H:49])[H:43])([H:34])[H:35])([H:32])[H:33])([H:31])[C:19]([H:50])([H:51])[C:20]([H:52])([H:53])[2N:21]->1([C:22]([C:23]([H:55])([H:56])[H:57])([C:24]([H:58])([H:59])[H:60])[H:54])[C:25]([C:26]([H:62])([H:63])[H:64])([C:27]([H:65])([H:66])[H:67])[H:61])([H:28])([H:29])[H:30]", "dummies": []}
C     -2.2402    -0.0611    -4.4459
C     -1.5863    -0.0469    -3.1377
N     -1.0349    -0.0332    -2.0400
Mn     0.0000     0.0000     0.0000
C      1.8360    -0.7470    -1.1709
O      2.7927    -1.1406    -1.7910
H     -1.6308     0.5406     0.6340
C     -0.5403    -2.1965     0.3745
O     -0.8239    -3.3517     0.5726
N      0.4321     2.2206    -0.1611
C      1.5648     2.5472    -0.9342
C      1.3716     3.8416    -1.7534
N      2.6202     4.3698    -2.3791
C      3.6423     4.9367    -1.4391
C      3.0169     5.8021    -0.3252
C      4.6607     5.8185    -2.1921
C      3.1779     3.5890    -3.5343
C      4.1733     2.4772    -3.1345
C      2.0990     3.0301    -4.4790
C      0.4526     2.6260     1.1873
C      1.2815     1.7356     2.1759
N      1.0990     0.2736     2.0766
C      2.3567    -0.5205     1.9347
C      3.5029     0.1315     1.1180
C      3.0296    -1.0721     3.2224
C      0.2433    -0.2899     3.1521
C     -1.2614    -0.0403     2.9980
C      0.6253     0.1433     4.6054
H     -2.2366    -1.0943    -4.8499
H     -3.2868     0.2913    -4.3400
H     -1.6925     0.6094    -5.1396
H     -0.3110     2.5841    -0.5579
H      1.7331     1.7185    -1.6359
H      2.4602     2.6677    -0.2937
H      0.5906     3.6694    -2.5202
H      0.9044     4.6118    -1.1101
H      4.1968     4.1156    -0.9369
H      2.3275     6.5583    -0.7582
H      3.8029     6.3317     0.2548
H      2.4752     5.1713     0.4070
H      5.3346     6.3430    -1.4813
H      4.1316     6.5774    -2.8074
H      5.3191     5.2142    -2.8468
H      3.7425     4.2993    -4.1749
H      5.0829     2.8978    -2.6628
H      3.7337     1.7367    -2.4453
H      4.5129     1.9331    -4.0416
H      1.5602     2.1756    -4.0185
H      2.5690     2.6660    -5.4179
H      1.3763     3.8282    -4.7519
H     -0.5980     2.6462     1.5505
H      0.8392     3.6682     1.2499
H      2.3375     2.0151     2.0484
H      1.0099     2.0844     3.1879
H      2.0329    -1.4124     1.3587
H      3.1372     0.7426     0.2918
H      4.1565    -0.6595     0.6906
H      4.1491     0.7756     1.7535
H      2.3733    -1.7160     3.8373
H      3.8765    -1.7330     2.9354
H      3.4679    -0.2539     3.8298
H      0.3555    -1.3964     3.1026
H     -1.7938    -0.2953     3.9408
H     -1.4825     1.0217     2.7882
H     -1.7003    -0.7383     2.2624
H     -0.0218     0.9712     4.9709
H      1.6566     0.5176     4.7019
H      0.4931    -0.7122     5.3019
68
{"conf": 6, "E": 155.83, "rms": -1.0, "geom": "OH", "total_charge": 0, "CA_charge": 1, "smiles": "C[C:1]#[4N:2]->[Mn+:3]1(<-[3C-:4]#[O+:5])(<-[5H-:6])(<-[6C-:7]#[O+:8])<-[1N@H:9]([CH2:10][CH2:11][N:12]([CH:13]([CH3:14])[CH3:15])[CH:16]([CH3:17])[CH3:18])[CH2:19][CH2:20][2N:21]->1([CH:22]([CH3:23])[CH3:24])[CH:25]([CH3:26])[CH3:27]", "smiles3D": "C([C:1]#[4N:2]->[Mn+:3]1(<-[3C-:4]#[O+:5])(<-[5H-:6])(<-[6C-:7]#[O+:8])<-[1N@@:9]([C:10]([C:11]([N:12]([C:13]([C:14]([H:37])([H:38])[H:39])([C:15]([H:40])([H:41])[H:42])[H:36])[C:16]([C:17]([H:44])([H:45])[H:46])([C:18]([H:47])([H:48])[H:49])[H:43])([H:34])[H:35])([H:32])[H:33])([H:31])[C:19]([H:50])([H:51])[C:20]([H:52])([H:53])[2N:21]->1([C:22]([C:23]([H:55])([H:56])[H:57])([C:24]([H:58])([H:59])[H:60])[H:54])[C:25]([C:26]([H:62])([H:63])[H:64])([C:27]([H:65])([H:66])[H:67])[H:61])([H:28])([H:29])[H:30]", "smiles3Dx": "C([C:1]#[4N:2]->[Mn+:3]1(<-[3C-:4]#[O+:5])(<-[5H-:6])(<-[6C-:7]#[O+:8])<-[1N@@:9]([C:10]([C:11]([N:12]([C:13]([C:14]([H:37])([H:38])[H:39])([C:15]([H:40])([H:41])[H:42])[H:36])[C:16]([C:17]([H:44])([H:45])[H:46])([C:18]([H:47])([H:48])[H:49])[H:43])([H:34])[H:35])([H:32])[H:33])([H:31])[C:19]([H:50])([H:51])[C:20]([H:52])([H:53])[2N:21]->1([C:22]([C:23]([H:55])([H:56])[H:57])([C:24]([H:58])([H:59])[H:60])[H:54])[C:25]([C:26]([H:62])([H:63])[H:64])([C:27]([H:65])([H:66])[H:67])[H:61])([H:28])([H:29])[H:30]", "dummies": []}
C      1.4240     3.1480    -3.5881
C      1.0139     2.2152    -2.5390
N      0.6668     1.4344    -1.6563
Mn     0.0000     0.0000     0.0000
C     -0.9615    -1.2747    -1.6557
O     -1.4622    -1.9407    -2.5277
H      0.8241     1.1687     1.1424
C     -1.9523     1.1814     0.2364
O     -2.9788     1.8017     0.3614
N      1.8387    -1.3262    -0.0842
C      2.6712    -1.1690    -1.2205
C      2.0627    -1.4646    -2.6078
N      3.1374    -1.4898    -3.6315
C      3.5026    -0.1338    -4.1445
C      2.7896     0.2832    -5.4364
C      5.0229     0.0373    -4.2518
C      3.0598    -2.6720    -4.5432
C      1.8062    -2.7015    -5.4415
C      4.3396    -2.9021    -5.3541
C      1.3425    -2.6174     0.1842
C      0.3290    -2.7268     1.3838
N     -0.4079    -1.5078     1.7576
C      0.1513    -0.9437     3.0185
C      1.6887    -0.7100     3.0672
C     -0.5384     0.3695     3.4685
C     -1.8654    -1.7453     1.9065
C     -2.6101    -2.1862     0.6249
C     -2.2244    -2.7491     3.0438
H      1.0517     4.1642    -3.3451
H      2.5312     3.1664    -3.6549
H      0.9989     2.8213    -4.5592
H      2.3535    -1.0888     0.6222
H      3.0327    -0.1163    -1.2213
H      3.5608    -1.8305    -1.0894
H      1.3044    -0.7050    -2.8754
H      1.5402    -2.4375    -2.5857
H      3.2012     0.6252    -3.3907
H      3.1917    -0.2520    -6.3179
H      1.6959     0.1178    -5.3453
H      2.9521     1.3673    -5.6155
H      5.2771     1.1186    -4.2867
H      5.5202    -0.4060    -3.3629
H      5.4336    -0.4258    -5.1692
H      2.9891    -3.5737    -3.8924
H      1.9435    -2.1198    -6.3732
H      1.5980    -3.7493    -5.7466
H      0.9112    -2.3226    -4.9072
H      4.3245    -3.9229    -5.7928
H      4.4283    -2.1848    -6.1931
H      5.2300    -2.8291    -4.6945
H      0.8221    -3.0012    -0.7097
H      2.2029    -3.2976     0.3894
H      0.8860    -3.1237     2.2598
H     -0.3789    -3.5325     1.1145
H     -0.0404    -1.6892     3.8183
H      2.0393     0.1375     2.4600
H      1.9775    -0.4684     4.1131
H      2.2837    -1.6083     2.8193
H      0.0949     0.9522     4.1717
H     -1.4751     0.1471     4.0215
H     -0.7851     1.0153     2.6102
H     -2.3297    -0.7795     2.1828
H     -3.6219    -2.5769     0.8633
H     -2.0985    -2.9735     0.0433
H     -2.8195    -1.3078    -0.0093
H     -2.1001    -2.2848     4.0425
H     -1.6163    -3.6737     2.9953
H     -3.2947    -3.0427     3.0061
68
{"conf": 7, "E": 153.91, "rms": -1.0, "geom": "OH", "total_charge": 0, "CA_charge": 1, "smiles": "C[C:1]#[4N:2]->[Mn+:3]1(<-[3C-:4]#[O+:5])(<-[5H-:6])(<-[6C-:7]#[O+:8])<-[1N@H:9]([CH2:10][CH2:11][N:12]([CH:13]([CH3:14])[CH3:15])[CH:16]([CH3:17])[CH3:18])[CH2:19][CH2:20][2N:21]->1([CH:22]([CH3:23])[CH3:24])[CH:25]([CH3:26])[CH3:27]", "smiles3D": "C([C:1]#[4N:2]->[Mn+:3]1(<-[3C-:4]#[O+:5])(<-[5H-:6])(<-[6C-:7]#[O+:8])<-[1N@@:9]([C:10]([C:11]([N:12]([C:13]([C:14]([H:37])([H:38])[H:39])([C:15]([H:40])([H:41])[H:42])[H:36])[C:16]([C:17]([H:44])([H:45])[H:46])([C:18]([H:47])([H:48])[H:49])[H:43])([H:34])[H:35])([H:32])[H:33])([H:31])[C:19]([H:50])([H:51])[C:20]([H:52])([H:53])[2N:21]->1([C:22]([C:23]([H:55])([H:56])[H:57])([C:24]([H:58])([H:59])[H:60])[H:54])[C:25]([C:26]([H:62])([H:63])[H:64])([C:27]([H:65])([H:66])[H:67])[H:61])([H:28])([H:29])[H:30]", "smiles3Dx": "C([C:1]#[4N:2]->[Mn+:3]1(<-[3C-:4]#[O+:5])(<-[5H-:6])(<-[6C-:7]#[O+:8])<-[1N@@:9]([C:10]([C:11]([N:12]([C:13]([C:14]([H:37])([H:38])[H:39])([C:15]([H:40])([H:41])[H:42])[H:36])[C:16]([C:17]([H:44])([H:45])[H:46])([C:18]([H:47])([H:48])[H:49])[H:43])([H:34])[H:35])([H:32])[H:33])([H:31])[C:19]([H:50])([H:51])[C:20]([H:52])([H:53])[2N:21]->1([C:22]([C:23]([H:55])([H:56])[H:57])([C:24]([H:58])([H:59])[H:60])[H:54])[C:25]([C:26]([H:62])([H:63])[H:64])([C:27]([H:65])([H:66])[H:67])[H:61])([H:28])([H:29])[H:30]", "dummies": []}
C      0.2546    -4.2720    -2.5511
C      0.1738    -3.0244    -1.7920
N      0.1067    -1.9750    -1.1565
Mn     0.0000     0.0000     0.0000
C     -2.2822    -0.2764     0.0607
O     -3.4791    -0.4205     0.0916
H      1.8214     0.0484    -0.1592
C     -0.1373     1.0483    -2.0373
O     -0.2094     1.5970    -3.1088
N      0.2027    -0.9675     2.0525
C     -0.1112    -2.3560     2.1167
C     -1.5774    -2.7484     2.4196
N     -1.6926    -4.2291     2.5680
C     -1.9347    -4.6399     3.9917
C     -0.7486    -4.2347     4.8908
C     -2.1412    -6.1613     4.1584
C     -2.6222    -4.8492     1.5723
C     -4.0871    -4.3939     1.7272
C     -2.1268    -4.6480     0.1331
C     -0.5285    -0.0985     2.8622
C     -0.0475     1.3694     2.7532
N     -0.0377     1.9365     1.3734
C      1.1954     2.7461     1.2099
C      1.3161     3.5747    -0.0849
C      2.5192     1.9344     1.3487
C     -1.3083     2.6834     1.1902
C     -1.3685     4.0458     1.9447
C     -1.7827     2.9347    -0.2601
H      0.7822    -5.0385    -1.9470
H      0.8117    -4.0958    -3.4941
H     -0.7694    -4.6278    -2.7870
H      1.0858    -0.8854     2.2821
H      0.5323    -2.8181     2.9004
H      0.1735    -2.8115     1.1519
H     -2.2035    -2.3572     1.6039
H     -1.9465    -2.2343     3.3311
H     -2.8441    -4.1324     4.3838
H     -0.9024    -4.5959     5.9303
H     -0.6439    -3.1334     4.9592
H      0.1967    -4.6692     4.5009
H     -1.3415    -6.7232     3.6297
H     -2.1235    -6.4497     5.2314
H     -3.1367    -6.4718     3.7794
H     -2.6064    -5.9511     1.6896
H     -4.4622    -4.6097     2.7478
H     -4.2120    -3.3118     1.5220
H     -4.7283    -4.9522     1.0122
H     -2.6845    -5.3170    -0.5571
H     -2.2733    -3.6071    -0.2194
H     -1.0499    -4.9100     0.0710
H     -1.5968    -0.1267     2.5738
H     -0.4413    -0.4223     3.9261
H      0.9519     1.4137     3.2281
H     -0.7103     1.9604     3.4192
H      1.1977     3.4833     2.0457
H      2.3318     4.0222    -0.1554
H      1.1784     2.9469    -0.9794
H      0.6448     4.4497    -0.0934
H      3.0532     1.8199     0.3801
H      2.3882     0.9209     1.7631
H      3.2147     2.4773     2.0245
H     -2.1060     2.0472     1.6405
H     -0.9157     4.8702     1.3618
H     -2.4308     4.3215     2.1189
H     -0.8737     4.0274     2.9337
H     -2.0830     2.0136    -0.7685
H     -2.7110     3.5458    -0.2376
H     -1.0807     3.4786    -0.9051
68
{"conf": 8, "E": 142.04, "rms": -1.0, "geom": "OH", "total_charge": 0, "CA_charge": 1, "smiles": "C[C:1]#[4N:2]->[Mn+:3]1(<-[3C-:4]#[O+:5])(<-[5H-:6])(<-[6C-:7]#[O+:8])<-[1N@H:9]([CH2:10][CH2:11][N:12]([CH:13]([CH3:14])[CH3:15])[CH:16]([CH3:17])[CH3:18])[CH2:19][CH2:20][2N:21]->1([CH:22]([CH3:23])[CH3:24])[CH:25]([CH3:26])[CH3:27]", "smiles3D": "C([C:1]#[4N:2]->[Mn+:3]1(<-[3C-:4]#[O+:5])(<-[5H-:6])(<-[6C-:7]#[O+:8])<-[1N@@:9]([C:10]([C:11]([N:12]([C:13]([C:14]([H:37])([H:38])[H:39])([C:15]([H:40])([H:41])[H:42])[H:36])[C:16]([C:17]([H:44])([H:45])[H:46])([C:18]([H:47])([H:48])[H:49])[H:43])([H:34])[H:35])([H:32])[H:33])([H:31])[C:19]([H:50])([H:51])[C:20]([H:52])([H:53])[2N:21]->1([C:22]([C:23]([H:55])([H:56])[H:57])([C:24]([H:58])([H:59])[H:60])[H:54])[C:25]([C:26]([H:62])([H:63])[H:64])([C:27]([H:65])([H:66])[H:67])[H:61])([H:28])([H:29])[H:30]", "smiles3Dx": "C([C:1]#[4N:2]->[Mn+:3]1(<-[3C-:4]#[O+:5])(<-[5H-:6])(<-[6C-:7]#[O+:8])<-[1N@@:9]([C:10]([C:11]([N:12]([C:13]([C:14]([H:37])([H:38])[H:39])([C:15]([H:40])([H:41])[H:42])[H:36])[C:16]([C:17]([H:44])([H:45])[H:46])([C:18]([H:47])([H:48])[H:49])[H:43])([H:34])[H:35])([H:32])[H:33])([H:31])[C:19]([H:50])([H:51])[C:20]([H:52])([H:53])[2N:21]->1([C:22]([C:23]([H:55])([H:56])[H:57])([C:24]([H:58])([H:59])[H:60])[H:54])[C:25]([C:26]([H:62])([H:63])[H:64])([C:27]([H:65])([H:66])[H:67])[H:61])([H:28])([H:29])[H:30]", "dummies": []}
C      0.7751    -0.4086     4.9035
C      0.5446    -0.2913     3.4640
N      0.3524    -0.1913     2.2548
Mn     0.0000     0.0000     0.0000
C     -1.0133     2.0282     0.3774
O     -1.5438     3.0926     0.5764
H      0.8032    -1.6423    -0.2042
C     -1.9801    -1.1107     0.3473
O     -3.0180    -1.6956     0.5349
N      2.0650     0.9621    -0.2374
C      2.1310     2.1364     0.5391
C      3.5370     2.4524     1.1034
N      4.5371     2.7083     0.0257
C      4.8130     4.1752    -0.1553
C      3.5332     4.9575    -0.5148
C      5.8506     4.4531    -1.2657
C      5.7789     1.8809     0.1824
C      5.5023     0.3762     0.0265
C      6.5554     2.1688     1.4836
C      2.2667     1.1271    -1.6254
C      0.9327     1.3752    -2.3770
N     -0.0669     0.3219    -2.3246
C      0.4454    -0.9235    -2.9076
C      0.9924    -0.8018    -4.3567
C     -0.5522    -2.0949    -2.8580
C     -1.3740     0.7571    -2.9279
C     -2.6140     0.3140    -2.1469
C     -1.5616     2.2731    -3.2304
H     -0.0844     0.0282     5.4523
H      1.7026     0.1365     5.1745
H      0.8822    -1.4789     5.1748
H      2.6685     0.3553     0.0825
H      1.4497     1.9994     1.4015
H      1.7608     3.0049    -0.0414
H      3.4636     3.3140     1.8032
H      3.8130     1.6008     1.7545
H      5.2046     4.6087     0.7913
H      2.8259     4.9878     0.3381
H      3.7703     6.0185    -0.7442
H      3.0391     4.5092    -1.4028
H      6.8780     4.2238    -0.9145
H      5.8657     5.5285    -1.5447
H      5.6166     3.8570    -2.1737
H      6.4697     2.0872    -0.6584
H      4.9234     0.1908    -0.9005
H      4.9620    -0.0503     0.8949
H      6.4636    -0.1740    -0.0650
H      7.4707     1.5403     1.5214
H      6.8839     3.2268     1.5215
H      5.9514     1.9466     2.3862
H      2.7699     0.2332    -2.0479
H      2.9351     1.9955    -1.8173
H      1.1702     1.6247    -3.4331
H      0.5045     2.2796    -1.9095
H      1.2942    -1.2442    -2.2796
H      0.2868    -0.2965    -5.0431
H      1.9554    -0.2518    -4.3692
H      1.2136    -1.8076    -4.7743
H     -1.3841    -1.9711    -3.5811
H     -0.0307    -3.0418    -3.1161
H     -0.9441    -2.2219    -1.8333
H     -1.4584     0.2654    -3.9167
H     -2.6792    -0.7806    -2.0557
H     -3.5317     0.5982    -2.7064
H     -2.6777     0.8201    -1.1691
H     -0.7803     2.6558    -3.9182
H     -1.5903     2.8773    -2.3001
H     -2.5256     2.4394    -3.7582
68
{"conf": 9, "E": 151.87, "rms": -1.0, "geom": "OH", "total_charge": 0, "CA_charge": 1, "smiles": "C[C:1]#[4N:2]->[Mn+:3]1(<-[3C-:4]#[O+:5])(<-[5H-:6])(<-[6C-:7]#[O+:8])<-[1N@H:9]([CH2:10][CH2:11][N:12]([CH:13]([CH3:14])[CH3:15])[CH:16]([CH3:17])[CH3:18])[CH2:19][CH2:20][2N:21]->1([CH:22]([CH3:23])[CH3:24])[CH:25]([CH3:26])[CH3:27]", "smiles3D": "C([C:1]#[4N:2]->[Mn+:3]1(<-[3C-:4]#[O+:5])(<-[5H-:6])(<-[6C-:7]#[O+:8])<-[1N@@:9]([C:10]([C:11]([N:12]([C:13]([C:14]([H:37])([H:38])[H:39])([C:15]([H:40])([H:41])[H:42])[H:36])[C:16]([C:17]([H:44])([H:45])[H:46])([C:18]([H:47])([H:48])[H:49])[H:43])([H:34])[H:35])([H:32])[H:33])([H:31])[C:19]([H:50])([H:51])[C:20]([H:52])([H:53])[2N:21]->1([C:22]([C:23]([H:55])([H:56])[H:57])([C:24]([H:58])([H:59])[H:60])[H:54])[C:25]([C:26]([H:62])([H:63])[H:64])([C:27]([H:65])([H:66])[H:67])[H:61])([H:28])([H:29])[H:30]", "smiles3Dx": "C([C:1]#[4N:2]->[Mn+:3]1(<-[3C-:4]#[O+:5])(<-[5H-:6])(<-[6C-:7]#[O+:8])<-[1N@@:9]([C:10]([C:11]([N:12]([C:13]([C:14]([H:37])([H:38])[H:39])([C:15]([H:40])([H:41])[H:42])[H:36])[C:16]([C:17]([H:44])([H:45])[H:46])([C:18]([H:47])([H:48])[H:49])[H:43])([H:34])[H:35])([H:32])[H:33])([H:31])[C:19]([H:50])([H:51])[C:20]([H:52])([H:53])[2N:21]->1([C:22]([C:23]([H:55])([H:56])[H:57])([C:24]([H:58])([H:59])[H:60])[H:54])[C:25]([C:26]([H:62])([H:63])[H:64])([C:27]([H:65])([H:66])[H:67])[H:61])([H:28])([H:29])[H:30]", "dummies": []}
C      4.8590    -0.5725     0.9347
C      3.4315    -0.4070     0.6639
N      2.2310    -0.2699     0.4407
Mn     0.0000     0.0000     0.0000
C      0.1410    -2.0338    -1.0651
O      0.2185    -3.1016    -1.6204
H      0.1284     1.5796     0.9182
C      0.5467     1.1052    -1.9354
O      0.8331     1.6862    -2.9526
N     -0.7505    -1.0934     1.8445
C      0.2236    -1.9584     2.3939
C      1.1233    -1.2698     3.4635
N      1.6113    -2.1662     4.5539
C      0.7331    -2.2216     5.7654
C     -0.6515    -2.8245     5.4927
C      0.6106    -0.8488     6.4494
C      2.2165    -3.4581     4.0908
C      3.3942    -3.1923     3.1329
C      2.7464    -4.3289     5.2492
C     -1.9109    -1.7548     1.3862
C     -2.8754    -0.9355     0.4502
N     -2.3190     0.2368    -0.2367
C     -2.7488     1.4832     0.4526
C     -2.1650     2.7721    -0.1798
C     -2.5022     1.5539     1.9856
C     -2.6933     0.2867    -1.6723
C     -2.1600    -0.8690    -2.5519
C     -4.2280     0.4061    -1.9131
H      5.1627    -1.6116     0.6924
H      5.4391     0.1385     0.3114
H      5.0562    -0.3714     2.0078
H     -0.9990    -0.4853     2.4630
H      0.8652    -2.3259     1.5690
H     -0.2752    -2.8358     2.8555
H      0.5948    -0.3969     3.8847
H      1.9998    -0.8135     2.9687
H      1.2084    -2.8466     6.5450
H     -0.5532    -3.8203     5.0130
H     -1.2599    -2.1540     4.8504
H     -1.1951    -2.9628     6.4516
H      0.2706    -0.9796     7.4995
H     -0.1315    -0.1955     5.9452
H      1.5980    -0.3403     6.4664
H      1.4636    -4.0695     3.5511
H      3.9228    -4.1358     2.8784
H      4.1186    -2.4895     3.5973
H      3.0427    -2.7693     2.1738
H      3.3770    -3.7247     5.9362
H      1.9069    -4.7931     5.8080
H      3.3558    -5.1749     4.8652
H     -1.5993    -2.6674     0.8291
H     -2.4976    -2.0927     2.2741
H     -3.2717    -1.6573    -0.2864
H     -3.7589    -0.6365     1.0567
H     -3.8515     1.5509     0.3439
H     -1.1295     2.6227    -0.5272
H     -2.7819     3.0919    -1.0458
H     -2.1752     3.6267     0.5308
H     -1.4461     1.6797     2.2670
H     -2.9331     0.6999     2.5407
H     -3.0304     2.4443     2.3904
H     -2.2366     1.1989    -2.1009
H     -2.6357    -0.8507    -3.5553
H     -1.0915    -0.7193    -2.7747
H     -2.3311    -1.8805    -2.1427
H     -4.4841     0.2580    -2.9835
H     -4.5931     1.4255    -1.6769
H     -4.8033    -0.3329    -1.3214
68
{"conf": 10, "E": 146.71, "rms": -1.0, "geom": "OH", "total_charge": 0, "CA_charge": 1, "smiles": "C[C:1]#[4N:2]->[Mn+:3]1(<-[3C-:4]#[O+:5])(<-[5H-:6])(<-[6C-:7]#[O+:8])<-[1N@H:9]([CH2:10][CH2:11][N:12]([CH:13]([CH3:14])[CH3:15])[CH:16]([CH3:17])[CH3:18])[CH2:19][CH2:20][2N:21]->1([CH:22]([CH3:23])[CH3:24])[CH:25]([CH3:26])[CH3:27]", "smiles3D": "C([C:1]#[4N:2]->[Mn+:3]1(<-[3C-:4]#[O+:5])(<-[5H-:6])(<-[6C-:7]#[O+:8])<-[1N@@:9]([C:10]([C:11]([N:12]([C:13]([C:14]([H:37])([H:38])[H:39])([C:15]([H:40])([H:41])[H:42])[H:36])[C:16]([C:17]([H:44])([H:45])[H:46])([C:18]([H:47])([H:48])[H:49])[H:43])([H:34])[H:35])([H:32])[H:33])([H:31])[C:19]([H:50])([H:51])[C:20]([H:52])([H:53])[2N:21]->1([C:22]([C:23]([H:55])([H:56])[H:57])([C:24]([H:58])([H:59])[H:60])[H:54])[C:25]([C:26]([H:62])([H:63])[H:64])([C:27]([H:65])([H:66])[H:67])[H:61])([H:28])([H:29])[H:30]", "smiles3Dx": "C([C:1]#[4N:2]->[Mn+:3]1(<-[3C-:4]#[O+:5])(<-[5H-:6])(<-[6C-:7]#[O+:8])<-[1N@@:9]([C:10]([C:11]([N:12]([C:13]([C:14]([H:37])([H:38])[H:39])([C:15]([H:40])([H:41])[H:42])[H:36])[C:16]([C:17]([H:44])([H:45])[H:46])([C:18]([H:47])([H:48])[H:49])[H:43])([H:34])[H:35])([H:32])[H:33])([H:31])[C:19]([H:50])([H:51])[C:20]([H:52])([H:53])[2N:21]->1([C:22]([C:23]([H:55])([H:56])[H:57])([C:24]([H:58])([H:59])[H:60])[H:54])[C:25]([C:26]([H:62])([H:63])[H:64])([C:27]([H:65])([H:66])[H:67])[H:61])([H:28])([H:29])[H:30]", "dummies": []}
C     -0.3785     4.8773     0.9465
C     -0.2652     3.4472     0.6631
N     -0.1736     2.2439     0.4314
Mn     0.0000     0.0000     0.0000
C      1.1911    -0.2632     1.9491
O      1.8189    -0.4045     2.9689
H     -0.9494     0.3231    -1.5421
C      1.9830     0.4864    -1.0439
O      3.0254     0.7490    -1.5907
N     -1.9796    -0.4909     1.0706
C     -1.9757    -0.2303     2.4626
C     -1.7852     1.2565     2.8035
N     -2.3816     1.6296     4.1140
C     -2.6226     3.1042     4.2244
C     -1.4774     3.9022     4.8587
C     -3.9726     3.4141     4.8858
C     -1.8559     0.8531     5.2866
C     -0.3553     1.0444     5.5906
C     -2.6975     1.0296     6.5556
C     -2.2320    -1.8478     0.7632
C     -0.9216    -2.6739     0.5907
N     -0.0073    -2.2898    -0.4775
C      1.3389    -2.8657    -0.2318
C      2.3586    -2.8300    -1.3907
C      1.3475    -4.3191     0.3325
C     -0.6075    -2.4938    -1.8096
C      0.0867    -1.7646    -2.9791
C     -0.8239    -3.9686    -2.2228
H     -0.7060     5.0204     1.9966
H      0.6074     5.3632     0.7970
H     -1.1237     5.3319     0.2620
H     -2.6345     0.0195     0.6815
H     -2.9551    -0.5546     2.8892
H     -1.1708    -0.8187     2.9503
H     -0.7151     1.5294     2.7794
H     -2.2950     1.8148     1.9914
H     -2.7313     3.5341     3.2028
H     -1.6273     4.9855     4.6614
H     -0.5064     3.6112     4.4064
H     -1.4508     3.7745     5.9585
H     -3.9208     3.3750     5.9904
H     -4.2973     4.4415     4.6130
H     -4.7463     2.7020     4.5280
H     -1.9737    -0.2255     5.0518
H     -0.1509     1.9722     6.1561
H     -0.0052     0.2049     6.2287
H      0.2634     1.0315     4.6755
H     -3.7783     0.9406     6.3171
H     -2.4916     1.9993     7.0499
H     -2.4463     0.2302     7.2858
H     -2.8295    -2.3289     1.5738
H     -2.8448    -1.9164    -0.1571
H     -1.2103    -3.7377     0.4809
H     -0.3766    -2.5797     1.5543
H      1.7749    -2.2314     0.5572
H      2.4371    -1.8466    -1.8702
H      3.3736    -3.0399    -0.9889
H      2.1576    -3.6120    -2.1478
H      0.7479    -5.0113    -0.2857
H      0.9732    -4.3567     1.3757
H      2.3838    -4.7182     0.3794
H     -1.6090    -2.0409    -1.7717
H     -0.6722    -1.4984    -3.7467
H      0.5554    -0.8259    -2.6582
H      0.8327    -2.3935    -3.5048
H     -1.4414    -4.5261    -1.4947
H     -1.3813    -4.0016    -3.1839
H      0.1291    -4.5036    -2.3870
68
{"conf": 11, "E": 147.01, "rms": -1.0, "geom": "OH", "total_charge": 0, "CA_charge": 1, "smiles": "C[C:1]#[4N:2]->[Mn+:3]1(<-[3C-:4]#[O+:5])(<-[5H-:6])(<-[6C-:7]#[O+:8])<-[1N@H:9]([CH2:10][CH2:11][N:12]([CH:13]([CH3:14])[CH3:15])[CH:16]([CH3:17])[CH3:18])[CH2:19][CH2:20][2N:21]->1([CH:22]([CH3:23])[CH3:24])[CH:25]([CH3:26])[CH3:27]", "smiles3D": "C([C:1]#[4N:2]->[Mn+:3]1(<-[3C-:4]#[O+:5])(<-[5H-:6])(<-[6C-:7]#[O+:8])<-[1N@@:9]([C:10]([C:11]([N:12]([C:13]([C:14]([H:37])([H:38])[H:39])([C:15]([H:40])([H:41])[H:42])[H:36])[C:16]([C:17]([H:44])([H:45])[H:46])([C:18]([H:47])([H:48])[H:49])[H:43])([H:34])[H:35])([H:32])[H:33])([H:31])[C:19]([H:50])([H:51])[C:20]([H:52])([H:53])[2N:21]->1([C:22]([C:23]([H:55])([H:56])[H:57])([C:24]([H:58])([H:59])[H:60])[H:54])[C:25]([C:26]([H:62])([H:63])[H:64])([C:27]([H:65])([H:66])[H:67])[H:61])([H:28])([H:29])[H:30]", "smiles3Dx": "C([C:1]#[4N:2]->[Mn+:3]1(<-[3C-:4]#[O+:5])(<-[5H-:6])(<-[6C-:7]#[O+:8])<-[1N@@:9]([C:10]([C:11]([N:12]([C:13]([C:14]([H:37])([H:38])[H:39])([C:15]([H:40])([H:41])[H:42])[H:36])[C:16]([C:17]([H:44])([H:45])[H:46])([C:18]([H:47])([H:48])[H:49])[H:43])([H:34])[H:35])([H:32])[H:33])([H:31])[C:19]([H:50])([H:51])[C:20]([H:52])([H:53])[2N:21]->1([C:22]([C:23]([H:55])([H:56])[H:57])([C:24]([H:58])([H:59])[H:60])[H:54])[C:25]([C:26]([H:62])([H:63])[H:64])([C:27]([H:65])([H:66])[H:67])[H:61])([H:28])([H:29])[H:30]", "dummies": []}
C     -2.7708    -0.9472    -4.0290
C     -1.9603    -0.6623    -2.8456
N     -1.2767    -0.4284    -1.8521
Mn     0.0000     0.0000     0.0000
C     -1.8153    -0.6734     1.2421
O     -2.7679    -1.0289     1.8906
H      1.3361     0.4466    -1.1710
C     -0.7539     2.1672    -0.0420
O     -1.1506     3.3057    -0.0653
N      0.8856    -2.1008    -0.0077
C     -0.0759    -3.0738    -0.3723
C      0.1090    -3.5839    -1.8133
N      1.3838    -4.3292    -1.9352
C      1.2619    -5.7701    -1.5551
C      1.0176    -6.7302    -2.7255
C      2.4406    -6.2217    -0.6839
C      2.2117    -3.8934    -3.1000
C      3.6619    -4.3829    -3.0299
C      1.5800    -4.1850    -4.4762
C      1.4351    -2.2576     1.2685
C      2.1953    -0.9751     1.7275
N      1.3842     0.2375     1.8960
C      0.5804     0.1108     3.1355
C      1.4069     0.0411     4.4521
C     -0.5505     1.1504     3.3184
C      2.2830     1.4259     1.8360
C      1.7649     2.7441     2.4592
C      2.7592     1.7867     0.4122
H     -2.4230    -1.8923    -4.4947
H     -2.6680    -0.1161    -4.7566
H     -3.8347    -1.0505    -3.7323
H      1.5750    -2.0936    -0.6109
H     -1.0793    -2.6164    -0.2962
H     -0.0461    -3.9496     0.3169
H      0.0845    -2.6990    -2.4840
H     -0.7542    -4.2243    -2.1020
H      0.3736    -5.8925    -0.8940
H      1.9345    -6.8849    -3.3266
H      0.7142    -7.7239    -2.3315
H      0.1908    -6.3580    -3.3653
H      2.6798    -5.4406     0.0686
H      2.1714    -7.1534    -0.1414
H      3.3452    -6.4396    -1.2830
H      2.2976    -2.7844    -3.0348
H      4.0778    -4.2048    -2.0158
H      3.7449    -5.4560    -3.2912
H      4.2825    -3.8161    -3.7568
H      2.0057    -3.4889    -5.2302
H      1.7996    -5.2108    -4.8298
H      0.4814    -4.0337    -4.4613
H      0.6444    -2.5117     1.9997
H      2.1611    -3.1051     1.2453
H      2.7310    -1.2143     2.6678
H      2.9749    -0.8018     0.9660
H      0.0534    -0.8536     3.0679
H      1.7772    -0.9906     4.6256
H      2.2754     0.7239     4.4569
H      0.7749     0.2790     5.3351
H     -0.9053     1.5377     2.3574
H     -0.2806     1.9974     3.9789
H     -1.4179     0.6649     3.8160
H      3.2021     1.1620     2.4113
H      0.7966     3.0539     2.0246
H      1.7229     2.6951     3.5619
H      2.4800     3.5713     2.2589
H      1.9470     2.2667    -0.1678
H      3.1995     0.9445    -0.1489
H      3.5787     2.5350     0.4787
68
{"conf": 12, "E": 163.87, "rms": -1.0, "geom": "OH", "total_charge": 0, "CA_charge": 1, "smiles": "C[C:1]#[4N:2]->[Mn+:3]1(<-[3C-:4]#[O+:5])(<-[5H-:6])(<-[6C-:7]#[O+:8])<-[1N@H:9]([CH2:10][CH2:11][N:12]([CH:13]([CH3:14])[CH3:15])[CH:16]([CH3:17])[CH3:18])[CH2:19][CH2:20][2N:21]->1([CH:22]([CH3:23])[CH3:24])[CH:25]([CH3:26])[CH3:27]", "smiles3D": "C([C:1]#[4N:2]->[Mn+:3]1(<-[3C-:4]#[O+:5])(<-[5H-:6])(<-[6C-:7]#[O+:8])<-[1N@@:9]([C:10]([C:11]([N:12]([C:13]([C:14]([H:37])([H:38])[H:39])([C:15]([H:40])([H:41])[H:42])[H:36])[C:16]([C:17]([H:44])([H:45])[H:46])([C:18]([H:47])([H:48])[H:49])[H:43])([H:34])[H:35])([H:32])[H:33])([H:31])[C:19]([H:50])([H:51])[C:20]([H:52])([H:53])[2N:21]->1([C:22]([C:23]([H:55])([H:56])[H:57])([C:24]([H:58])([H:59])[H:60])[H:54])[C:25]([C:26]([H:62])([H:63])[H:64])([C:27]([H:65])([H:66])[H:67])[H:61])([H:28])([H:29])[H:30]", "smiles3Dx": "C([C:1]#[4N:2]->[Mn+:3]1(<-[3C-:4]#[O+:5])(<-[5H-:6])(<-[6C-:7]#[O+:8])<-[1N@@:9]([C:10]([C:11]([N:12]([C:13]([C:14]([H:37])([H:38])[H:39])([C:15]([H:40])([H:41])[H:42])[H:36])[C:16]([C:17]([H:44])([H:45])[H:46])([C:18]([H:47])([H:48])[H:49])[H:43])([H:34])[H:35])([H:32])[H:33])([H:31])[C:19]([H:50])([H:51])[C:20]([H:52])([H:53])[2N:21]->1([C:22]([C:23]([H:55])([H:56])[H:57])([C:24]([H:58])([H:59])[H:60])[H:54])[C:25]([C:26]([H:62])([H:63])[H:64])([C:27]([H:65])([H:66])[H:67])[H:61])([H:28])([H:29])[H:30]", "dummies": []}
C     -2.0745     4.2210    -1.6432
C     -1.4617     2.9839    -1.1614
N     -0.9514     1.9423    -0.7561
Mn     0.0000     0.0000     0.0000
C      0.3274     1.1193     1.9793
O      0.4943     1.7113     3.0167
H     -0.4176    -0.7133    -1.6380
C      2.0175     0.7450    -0.8014
O      3.0765     1.1388    -1.2229
N     -1.9309    -0.8433     0.8435
C     -2.8783     0.1748     1.1000
C     -3.8526     0.4136    -0.0776
N     -4.6200    -0.8223    -0.4029
C     -5.7712    -0.9789     0.5500
C     -5.9189    -2.4313     1.0245
C     -7.1036    -0.3772     0.0643
C     -4.9417    -0.9982    -1.8635
C     -3.7227    -0.7520    -2.7881
C     -5.4426    -2.4292    -2.1527
C     -1.5343    -1.5652     1.9869
C     -0.1778    -2.3608     1.9099
N      0.7441    -2.0831     0.7876
C      2.1448    -2.1097     1.3327
C      3.3214    -2.3232     0.3484
C      2.5173    -0.8872     2.1990
C      0.5559    -3.0913    -0.2913
C      1.2144    -2.6828    -1.6396
C     -0.9065    -3.5121    -0.6327
H     -1.3073     5.0210    -1.6879
H     -2.8866     4.5243    -0.9508
H     -2.4956     4.0542    -2.6560
H     -2.2712    -1.4261     0.2431
H     -2.3294     1.1173     1.2971
H     -3.4741    -0.0653     2.0090
H     -3.2318     0.7671    -0.9095
H     -4.5384     1.2558     0.1654
H     -5.5598    -0.4230     1.4893
H     -4.9171    -2.8729     1.2129
H     -6.4917    -2.4588     1.9765
H     -6.4645    -3.0651     0.3020
H     -7.8327    -0.3604     0.9026
H     -7.5593    -0.9608    -0.7577
H     -6.9502     0.6694    -0.2733
H     -5.7265    -0.2768    -2.1771
H     -3.8734    -1.1861    -3.7994
H     -2.8050    -1.1969    -2.3546
H     -3.5726     0.3326    -2.9701
H     -6.4873    -2.5699    -1.8256
H     -4.7853    -3.1767    -1.6589
H     -5.4607    -2.6449    -3.2422
H     -2.3456    -2.2881     2.2446
H     -1.4469    -0.8496     2.8385
H      0.3237    -2.1659     2.8779
H     -0.4098    -3.4468     1.9407
H      2.1881    -2.9951     2.0137
H      3.3985    -1.5239    -0.4096
H      3.2947    -3.3310    -0.1071
H      4.2839    -2.3115     0.9044
H      2.6480     0.0197     1.5844
H      3.4916    -1.0705     2.7016
H      1.8120    -0.6962     3.0255
H      1.0647    -4.0211     0.0565
H      2.0370    -3.3763    -1.9095
H      1.5934    -1.6535    -1.6096
H      0.5155    -2.7268    -2.5035
H     -1.4277    -2.7355    -1.2193
H     -1.5412    -3.8102     0.2203
H     -0.8682    -4.4099    -1.2871
68
{"conf": 13, "E": 162.86, "rms": -1.0, "geom": "OH", "total_charge": 0, "CA_charge": 1, "smiles": "C[C:1]#[4N:2]->[Mn+:3]1(<-[3C-:4]#[O+:5])(<-[5H-:6])(<-[6C-:7]#[O+:8])<-[1N@H:9]([CH2:10][CH2:11][N:12]([CH:13]([CH3:14])[CH3:15])[CH:16]([CH3:17])[CH3:18])[CH2:19][CH2:20][2N:21]->1([CH:22]([CH3:23])[CH3:24])[CH:25]([CH3:26])[CH3:27]", "smiles3D": "C([C:1]#[4N:2]->[Mn+:3]1(<-[3C-:4]#[O+:5])(<-[5H-:6])(<-[6C-:7]#[O+:8])<-[1N@@:9]([C:10]([C:11]([N:12]([C:13]([C:14]([H:37])([H:38])[H:39])([C:15]([H:40])([H:41])[H:42])[H:36])[C:16]([C:17]([H:44])([H:45])[H:46])([C:18]([H:47])([H:48])[H:49])[H:43])([H:34])[H:35])([H:32])[H:33])([H:31])[C:19]([H:50])([H:51])[C:20]([H:52])([H:53])[2N:21]->1([C:22]([C:23]([H:55])([H:56])[H:57])([C:24]([H:58])([H:59])[H:60])[H:54])[C:25]([C:26]([H:62])([H:63])[H:64])([C:27]([H:65])([H:66])[H:67])[H:61])([H:28])([H:29])[H:30]", "smiles3Dx": "C([C:1]#[4N:2]->[Mn+:3]1(<-[3C-:4]#[O+:5])(<-[5H-:6])(<-[6C-:7]#[O+:8])<-[1N@@:9]([C:10]([C:11]([N:12]([C:13]([C:14]([H:37])([H:38])[H:39])([C:15]([H:40])([H:41])[H:42])[H:36])[C:16]([C:17]([H:44])([H:45])[H:46])([C:18]([H:47])([H:48])[H:49])[H:43])([H:34])[H:35])([H:32])[H:33])([H:31])[C:19]([H:50])([H:51])[C:20]([H:52])([H:53])[2N:21]->1([C:22]([C:23]([H:55])([H:56])[H:57])([C:24]([H:58])([H:59])[H:60])[H:54])[C:25]([C:26]([H:62])([H:63])[H:64])([C:27]([H:65])([H:66])[H:67])[H:61])([H:28])([H:29])[H:30]", "dummies": []}
C     -3.6129    -3.3823    -0.5632
C     -2.5543    -2.3867    -0.3997
N     -1.6628    -1.5528    -0.2608
Mn     0.0000     0.0000     0.0000
C      0.3480    -0.8134     2.1204
O      0.5279    -1.2351     3.2358
H     -0.4104     0.5842    -1.6873
C     -1.6337     1.3867     0.8268
O     -2.4952     2.1115     1.2594
N      1.5300    -1.4594    -0.8899
C      1.9641    -2.4852    -0.0135
C      0.8960    -3.5739     0.1957
N      1.4120    -4.7119     1.0077
C      2.3101    -5.7032     0.3272
C      3.7578    -5.4875     0.7792
C      2.2100    -5.7567    -1.2105
C      0.3827    -5.3718     1.8621
C     -0.8148    -5.8959     1.0523
C     -0.0748    -4.4591     3.0088
C      2.5567    -0.6159    -1.3398
C      2.9169     0.5197    -0.3217
N      1.8583     1.4720     0.0494
C      2.0966     2.1009     1.4146
C      3.0334     1.3675     2.4153
C      0.8185     2.4534     2.2031
C      1.7883     2.5733    -0.9807
C      0.5450     3.4712    -0.8418
C      1.9120     2.2116    -2.4823
H     -4.5167    -2.8960    -0.9841
H     -3.8565    -3.8272     0.4235
H     -3.2660    -4.1798    -1.2521
H      1.1385    -1.8518    -1.6217
H      2.2394    -2.0559     0.9690
H      2.8657    -2.9658    -0.4396
H      0.4830    -3.9144    -0.7745
H      0.0581    -3.0847     0.7126
H      2.0622    -6.7394     0.6518
H      4.4002    -6.3170     0.4132
H      3.8067    -5.4765     1.8889
H      4.1724    -4.5347     0.3978
H      1.1681    -5.9774    -1.5230
H      2.5518    -4.8168    -1.6869
H      2.8501    -6.5783    -1.5977
H      0.8407    -6.2474     2.3761
H     -1.3835    -5.0637     0.5899
H     -0.4689    -6.5835     0.2535
H     -1.5025    -6.4601     1.7176
H     -0.5991    -5.0616     3.7814
H      0.8061    -3.9787     3.4845
H     -0.7812    -3.6771     2.6631
H      3.4822    -1.2038    -1.5428
H      2.2414    -0.1889    -2.2976
H      3.2638    -0.0286     0.5575
H      3.7951     1.0798    -0.7159
H      2.6046     3.0750     1.2465
H      3.0890     1.9233     3.3766
H      4.0775     1.3446     2.0352
H      2.6800     0.3446     2.6487
H      1.0892     3.1182     3.0521
H      0.3344     1.5777     2.6558
H      0.0793     3.0273     1.6383
H      2.6679     3.2326    -0.7976
H      0.6697     4.1913    -0.0103
H     -0.3677     2.8661    -0.7464
H      0.4036     4.1231    -1.7304
H      2.9121     1.7978    -2.7225
H      1.0905     1.5713    -2.8468
H      1.8738     3.1363    -3.0979
68
{"conf": 14, "E": 141.65, "rms": -1.0, "geom": "OH", "total_charge": 0, "CA_charge": 1, "smiles": "C[C:1]#[4N:2]->[Mn+:3]1(<-[3C-:4]#[O+:5])(<-[5H-:6])(<-[6C-:7]#[O+:8])<-[1N@H:9]([CH2:10][CH2:11][N:12]([CH:13]([CH3:14])[CH3:15])[CH:16]([CH3:17])[CH3:18])[CH2:19][CH2:20][2N:21]->1([CH:22]([CH3:23])[CH3:24])[CH:25]([CH3:26])[CH3:27]", "smiles3D": "C([C:1]#[4N:2]->[Mn+:3]1(<-[3C-:4]#[O+:5])(<-[5H-:6])(<-[6C-:7]#[O+:8])<-[1N@@:9]([C:10]([C:11]([N:12]([C:13]([C:14]([H:37])([H:38])[H:39])([C:15]([H:40])([H:41])[H:42])[H:36])[C:16]([C:17]([H:44])([H:45])[H:46])([C:18]([H:47])([H:48])[H:49])[H:43])([H:34])[H:35])([H:32])[H:33])([H:31])[C:19]([H:50])([H:51])[C:20]([H:52])([H:53])[2N:21]->1([C:22]([C:23]([H:55])([H:56])[H:57])([C:24]([H:58])([H:59])[H:60])[H:54])[C:25]([C:26]([H:62])([H:63])[H:64])([C:27]([H:65])([H:66])[H:67])[H:61])([H:28])([H:29])[H:30]", "smiles3Dx": "C([C:1]#[4N:2]->[Mn+:3]1(<-[3C-:4]#[O+:5])(<-[5H-:6])(<-[6C-:7]#[O+:8])<-[1N@@:9]([C:10]([C:11]([N:12]([C:13]([C:14]([H:37])([H:38])[H:39])([C:15]([H:40])([H:41])[H:42])[H:36])[C:16]([C:17]([H:44])([H:45])[H:46])([C:18]([H:47])([H:48])[H:49])[H:43])([H:34])[H:35])([H:32])[H:33])([H:31])[C:19]([H:50])([H:51])[C:20]([H:52])([H:53])[2N:21]->1([C:22]([C:23]([H:55])([H:56])[H:57])([C:24]([H:58])([H:59])[H:60])[H:54])[C:25]([C:26]([H:62])([H:63])[H:64])([C:27]([H:65])([H:66])[H:67])[H:61])([H:28])([H:29])[H:30]", "dummies": []}
C      2.2683     3.4040     2.8445
C      1.6170     2.4027     2.0011
N      1.0605     1.5631     1.2977
Mn     0.0000     0.0000     0.0000
C     -0.2385    -1.2902     1.8881
O     -0.3637    -1.9663     2.8788
H      0.2665     1.1196    -1.4355
C      2.0683    -0.9693    -0.2574
O      3.1552    -1.4754    -0.3875
N     -2.0306     0.9784     0.4097
C     -2.1909     1.2351     1.7841
C     -3.2905     2.2699     2.0778
N     -3.4735     2.4571     3.5430
C     -2.4761     3.3083     4.2698
C     -1.7286     4.3431     3.4065
C     -1.4894     2.4162     5.0295
C     -4.8788     2.7091     3.9674
C     -5.7570     1.4634     3.7728
C     -5.4912     3.9421     3.2836
C     -2.9870     0.1138    -0.1475
C     -2.4593    -0.4784    -1.4748
N     -1.3176    -1.3772    -1.3953
C     -0.7474    -1.6710    -2.7576
C      0.7760    -1.5818    -2.8172
C     -1.2869    -0.8535    -3.9685
C     -1.6489    -2.5961    -0.6510
C     -0.4628    -3.5691    -0.4987
C     -2.8726    -3.3871    -1.1896
H      2.4129     4.3384     2.2644
H      1.6297     3.6127     3.7277
H      3.2530     3.0202     3.1816
H     -2.0375     1.7739    -0.0486
H     -1.2352     1.6225     2.1641
H     -2.4241     0.2973     2.3363
H     -3.0823     3.2250     1.5562
H     -4.2155     1.8846     1.6121
H     -2.9829     3.9140     5.0547
H     -2.4502     5.0107     2.8912
H     -1.0912     4.9812     4.0554
H     -1.0661     3.8606     2.6602
H     -0.8277     1.8557     4.3412
H     -2.0468     1.6891     5.6576
H     -0.8517     3.0341     5.6976
H     -4.9024     2.8957     5.0651
H     -5.2252     0.5622     4.1454
H     -6.6993     1.5744     4.3512
H     -6.0343     1.3078     2.7103
H     -5.5915     3.7899     2.1888
H     -4.8596     4.8357     3.4673
H     -6.5005     4.1426     3.7018
H     -3.2606    -0.7035     0.5474
H     -3.9133     0.6931    -0.3714
H     -3.3053    -0.9699    -1.9998
H     -2.1608     0.4038    -2.0712
H     -0.9904    -2.7223    -3.0060
H      1.2436    -2.3473    -2.1768
H      1.1349    -1.8236    -3.8413
H      1.1246    -0.5584    -2.5934
H     -2.3878    -0.9426    -4.0681
H     -0.8707    -1.2603    -4.9157
H     -0.9821     0.2134    -3.9103
H     -1.9106    -2.2913     0.3714
H     -0.2315    -4.1076    -1.4403
H     -0.7045    -4.3353     0.2692
H      0.4336    -3.0335    -0.1437
H     -2.9339    -4.3872    -0.7089
H     -3.8166    -2.8663    -0.9269
H     -2.8458    -3.5354    -2.2858
68
{"conf": 15, "E": 160.45, "rms": -1.0, "geom": "OH", "total_charge": 0, "CA_charge": 1, "smiles": "C[C:1]#[4N:2]->[Mn+:3]1(<-[3C-:4]#[O+:5])(<-[5H-:6])(<-[6C-:7]#[O+:8])<-[1N@H:9]([CH2:10][CH2:11][N:12]([CH:13]([CH3:14])[CH3:15])[CH:16]([CH3:17])[CH3:18])[CH2:19][CH2:20][2N:21]->1([CH:22]([CH3:23])[CH3:24])[CH:25]([CH3:26])[CH3:27]", "smiles3D": "C([C:1]#[4N:2]->[Mn+:3]1(<-[3C-:4]#[O+:5])(<-[5H-:6])(<-[6C-:7]#[O+:8])<-[1N@@:9]([C:10]([C:11]([N:12]([C:13]([C:14]([H:37])([H:38])[H:39])([C:15]([H:40])([H:41])[H:42])[H:36])[C:16]([C:17]([H:44])([H:45])[H:46])([C:18]([H:47])([H:48])[H:49])[H:43])([H:34])[H:35])([H:32])[H:33])([H:31])[C:19]([H:50])([H:51])[C:20]([H:52])([H:53])[2N:21]->1([C:22]([C:23]([H:55])([H:56])[H:57])([C:24]([H:58])([H:59])[H:60])[H:54])[C:25]([C:26]([H:62])([H:63])[H:64])([C:27]([H:65])([H:66])[H:67])[H:61])([H:28])([H:29])[H:30]", "smiles3Dx": "C([C:1]#[4N:2]->[Mn+:3]1(<-[3C-:4]#[O+:5])(<-[5H-:6])(<-[6C-:7]#[O+:8])<-[1N@@:9]([C:10]([C:11]([N:12]([C:13]([C:14]([H:37])([H:38])[H:39])([C:15]([H:40])([H:41])[H:42])[H:36])[C:16]([C:17]([H:44])([H:45])[H:46])([C:18]([H:47])([H:48])[H:49])[H:43])([H:34])[H:35])([H:32])[H:33])([H:31])[C:19]([H:50])([H:51])[C:20]([H:52])([H:53])[2N:21]->1([C:22]([C:23]([H:55])([H:56])[H:57])([C:24]([H:58])([H:59])[H:60])[H:54])[C:25]([C:26]([H:62])([H:63])[H:64])([C:27]([H:65])([H:66])[H:67])[H:61])([H:28])([H:29])[H:30]", "dummies": []}
C      3.5851    -3.3499    -0.8615
C      2.5355    -2.3642    -0.6067
N      1.6485    -1.5405    -0.3960
Mn     0.0000     0.0000     0.0000
C      0.6754     0.9860    -1.9622
O      1.0328     1.4973    -2.9943
H     -0.4093    -0.9821     1.4954
C      1.5230     1.2391     1.1887
O      2.3252     1.8885     1.8124
N     -1.5933    -1.1274    -1.1594
C     -1.0255    -2.0115    -2.0980
C     -0.6301    -3.3777    -1.4914
N     -1.6244    -4.4304    -1.8527
C     -2.1794    -5.1391    -0.6530
C     -2.9949    -4.1661     0.2222
C     -3.1077    -6.3193    -1.0190
C     -1.1519    -5.3282    -2.9571
C      0.0377    -6.2299    -2.5618
C     -0.8360    -4.5480    -4.2441
C     -2.3976    -0.1219    -1.7333
C     -2.6646     1.1732    -0.8774
N     -1.8500     1.4054     0.3352
C     -1.5479     2.8766     0.4047
C     -1.1354     3.4875     1.7668
C     -0.5069     3.3658    -0.6252
C     -2.5833     0.9385     1.5427
C     -1.6824     0.8172     2.8048
C     -3.3553    -0.4107     1.4308
H      4.1602    -3.5271     0.0704
H      3.1233    -4.3009    -1.1982
H      4.2657    -2.9696    -1.6506
H     -2.0976    -1.5984    -0.5779
H     -1.7385    -2.1869    -2.9367
H     -0.1149    -1.5339    -2.5156
H     -0.4983    -3.2657    -0.3966
H      0.3838    -3.6341    -1.8529
H     -1.3483    -5.5413    -0.0316
H     -2.3286    -3.4950     0.7956
H     -3.6845    -3.5628    -0.4064
H     -3.5945    -4.7100     0.9831
H     -3.8857    -5.9927    -1.7421
H     -2.5330    -7.1684    -1.4419
H     -3.6129    -6.7215    -0.1149
H     -1.9834    -5.9949    -3.2636
H      0.2047    -6.9892    -3.3554
H     -0.1621    -6.7761    -1.6191
H      0.9793    -5.6562    -2.4485
H      0.0497    -3.8907    -4.1240
H     -1.7120    -3.9339    -4.5409
H     -0.6235    -5.2566    -5.0733
H     -3.3854    -0.5709    -1.9977
H     -1.9196     0.2070    -2.6867
H     -3.7428     1.1956    -0.6094
H     -2.5464     2.0148    -1.5876
H     -2.5042     3.3946     0.1463
H     -1.9647     3.4497     2.4982
H     -0.9400     4.5753     1.6481
H     -0.2029     3.0532     2.1682
H     -0.7520     3.0974    -1.6668
H     -0.4767     4.4769    -0.6246
H      0.5099     3.0252    -0.3654
H     -3.3558     1.7131     1.7609
H     -0.6222     0.9581     2.5601
H     -1.7519    -0.1743     3.3035
H     -1.9865     1.5438     3.5858
H     -4.0145    -0.5123     2.3201
H     -4.0302    -0.5167     0.5633
H     -2.6668    -1.2729     1.4657
68
{"conf": 16, "E": 146.27, "rms": -1.0, "geom": "OH", "total_charge": 0, "CA_charge": 1, "smiles": "C[C:1]#[4N:2]->[Mn+:3]1(<-[3C-:4]#[O+:5])(<-[5H-:6])(<-[6C-:7]#[O+:8])<-[1N@H:9]([CH2:10][CH2:11][N:12]([CH:13]([CH3:14])[CH3:15])[CH:16]([CH3:17])[CH3:18])[CH2:19][CH2:20][2N:21]->1([CH:22]([CH3:23])[CH3:24])[CH:25]([CH3:26])[CH3:27]", "smiles3D": "C([C:1]#[4N:2]->[Mn+:3]1(<-[3C-:4]#[O+:5])(<-[5H-:6])(<-[6C-:7]#[O+:8])<-[1N@@:9]([C:10]([C:11]([N:12]([C:13]([C:14]([H:37])([H:38])[H:39])([C:15]([H:40])([H:41])[H:42])[H:36])[C:16]([C:17]([H:44])([H:45])[H:46])([C:18]([H:47])([H:48])[H:49])[H:43])([H:34])[H:35])([H:32])[H:33])([H:31])[C:19]([H:50])([H:51])[C:20]([H:52])([H:53])[2N:21]->1([C:22]([C:23]([H:55])([H:56])[H:57])([C:24]([H:58])([H:59])[H:60])[H:54])[C:25]([C:26]([H:62])([H:63])[H:64])([C:27]([H:65])([H:66])[H:67])[H:61])([H:28])([H:29])[H:30]", "smiles3Dx": "C([C:1]#[4N:2]->[Mn+:3]1(<-[3C-:4]#[O+:5])(<-[5H-:6])(<-[6C-:7]#[O+:8])<-[1N@@:9]([C:10]([C:11]([N:12]([C:13]([C:14]([H:37])([H:38])[H:39])([C:15]([H:40])([H:41])[H:42])[H:36])[C:16]([C:17]([H:44])([H:45])[H:46])([C:18]([H:47])([H:48])[H:49])[H:43])([H:34])[H:35])([H:32])[H:33])([H:31])[C:19]([H:50])([H:51])[C:20]([H:52])([H:53])[2N:21]->1([C:22]([C:23]([H:55])([H:56])[H:57])([C:24]([H:58])([H:59])[H:60])[H:54])[C:25]([C:26]([H:62])([H:63])[H:64])([C:27]([H:65])([H:66])[H:67])[H:61])([H:28])([H:29])[H:30]", "dummies": []}
C      0.7525    -2.4961     4.2421
C      0.5459    -1.7624     2.9942
N      0.3639    -1.1463     1.9471
Mn     0.0000     0.0000     0.0000
C     -1.7876    -1.4084    -0.3339
O     -2.7235    -2.1456    -0.5190
H      1.4672     1.0085     0.4351
C      1.3975    -1.4780    -1.0589
O      2.1328    -2.2581    -1.6114
N     -1.2296     1.5567     1.1013
C     -2.6068     1.2607     1.1895
C     -2.9108     0.3484     2.3968
N     -4.1752    -0.4173     2.2559
C     -5.4024     0.4262     2.1636
C     -5.9124     0.9340     3.5227
C     -6.5096    -0.3065     1.3927
C     -4.2821    -1.6005     3.1662
C     -3.6553    -2.8266     2.4990
C     -3.6719    -1.3883     4.5694
C     -0.9087     2.7025     0.3716
C     -1.1267     2.5706    -1.1665
N     -0.5185     1.3874    -1.8507
C      0.6675     1.8130    -2.6467
C      1.8474     2.3211    -1.7970
C      1.2576     0.7986    -3.6564
C     -1.5775     0.7463    -2.6611
C     -1.2752    -0.6642    -3.2144
C     -2.0953     1.6236    -3.8357
H     -0.2090    -2.9422     4.5703
H      1.1228    -1.8006     5.0229
H      1.4978    -3.3014     4.0789
H     -0.8803     1.6489     1.9457
H     -2.9423     0.7651     0.2618
H     -3.1862     2.2041     1.3108
H     -2.9218     0.9641     3.3215
H     -2.0628    -0.3575     2.4731
H     -5.1926     1.3272     1.5537
H     -5.1131     1.4880     4.0557
H     -6.7589     1.6360     3.3650
H     -6.2764     0.1027     4.1608
H     -6.9560    -1.1292     1.9873
H     -6.0986    -0.7258     0.4496
H     -7.3225     0.4045     1.1312
H     -5.3461    -1.8680     3.3304
H     -3.7853    -3.7233     3.1421
H     -2.5703    -2.6735     2.3217
H     -4.1599    -3.0235     1.5301
H     -2.5633    -1.3401     4.5305
H     -3.9486    -2.2384     5.2290
H     -4.0554    -0.4609     5.0380
H     -1.5106     3.5656     0.7414
H      0.1545     2.9405     0.5635
H     -2.2300     2.5924    -1.3053
H     -0.7502     3.5132    -1.6230
H      0.3379     2.6804    -3.2642
H      2.4356     1.4789    -1.3825
H      2.5452     2.8891    -2.4500
H      1.5480     3.0348    -1.0174
H      1.3941    -0.2021    -3.2275
H      0.6612     0.7526    -4.5846
H      2.2592     1.1304    -4.0071
H     -2.4414     0.6019    -1.9764
H     -0.9349    -0.6663    -4.2682
H     -0.5449    -1.1987    -2.5984
H     -2.2102    -1.2652    -3.2136
H     -2.3584     2.6500    -3.5149
H     -1.3556     1.7075    -4.6546
H     -3.0151     1.1673    -4.2607
68
{"conf": 17, "E": 142.04, "rms": -1.0, "geom": "OH", "total_charge": 0, "CA_charge": 1, "smiles": "C[C:1]#[4N:2]->[Mn+:3]1(<-[3C-:4]#[O+:5])(<-[5H-:6])(<-[6C-:7]#[O+:8])<-[1N@H:9]([CH2:10][CH2:11][N:12]([CH:13]([CH3:14])[CH3:15])[CH:16]([CH3:17])[CH3:18])[CH2:19][CH2:20][2N:21]->1([CH:22]([CH3:23])[CH3:24])[CH:25]([CH3:26])[CH3:27]", "smiles3D": "C([C:1]#[4N:2]->[Mn+:3]1(<-[3C-:4]#[O+:5])(<-[5H-:6])(<-[6C-:7]#[O+:8])<-[1N@@:9]([C:10]([C:11]([N:12]([C:13]([C:14]([H:37])([H:38])[H:39])([C:15]([H:40])([H:41])[H:42])[H:36])[C:16]([C:17]([H:44])([H:45])[H:46])([C:18]([H:47])([H:48])[H:49])[H:43])([H:34])[H:35])([H:32])[H:33])([H:31])[C:19]([H:50])([H:51])[C:20]([H:52])([H:53])[2N:21]->1([C:22]([C:23]([H:55])([H:56])[H:57])([C:24]([H:58])([H:59])[H:60])[H:54])[C:25]([C:26]([H:62])([H:63])[H:64])([C:27]([H:65])([H:66])[H:67])[H:61])([H:28])([H:29])[H:30]", "smiles3Dx": "C([C:1]#[4N:2]->[Mn+:3]1(<-[3C-:4]#[O+:5])(<-[5H-:6])(<-[6C-:7]#[O+:8])<-[1N@@:9]([C:10]([C:11]([N:12]([C:13]([C:14]([H:37])([H:38])[H:39])([C:15]([H:40])([H:41])[H:42])[H:36])[C:16]([C:17]([H:44])([H:45])[H:46])([C:18]([H:47])([H:48])[H:49])[H:43])([H:34])[H:35])([H:32])[H:33])([H:31])[C:19]([H:50])([H:51])[C:20]([H:52])([H:53])[2N:21]->1([C:22]([C:23]([H:55])([H:56])[H:57])([C:24]([H:58])([H:59])[H:60])[H:54])[C:25]([C:26]([H:62])([H:63])[H:64])([C:27]([H:65])([H:66])[H:67])[H:61])([H:28])([H:29])[H:30]", "dummies": []}
C     -3.8301    -2.6302     1.7957
C     -2.7041    -1.8610     1.2669
N     -1.7590    -1.2134     0.8235
Mn     0.0000     0.0000     0.0000
C     -1.4010     0.8499    -1.6117
O     -2.1371     1.2959    -2.4562
H      1.0526    -0.7504     1.3088
C      0.4785    -1.8266    -1.3075
O      0.7262    -2.7890    -1.9908
N     -0.4891     1.6943     1.4617
C     -1.7992     2.1574     1.2266
C     -2.5327     2.6707     2.4890
N     -1.8617     3.8597     3.0916
C     -1.5981     3.6917     4.5591
C     -0.5936     2.5634     4.8472
C     -2.8779     3.5218     5.4032
C     -2.5688     5.1425     2.7526
C     -2.6382     5.3716     1.2289
C     -1.8860     6.3809     3.3746
C      0.5397     2.6508     1.3160
C      1.0998     2.6804    -0.1302
N      1.7231     1.4659    -0.6277
C      2.8780     1.0882     0.1951
C      3.5710    -0.2101    -0.2566
C      3.9591     2.1909     0.3669
C      2.0533     1.5627    -2.0918
C      1.7476     0.2976    -2.8980
C      1.4475     2.7531    -2.8924
H     -3.7511    -3.6831     1.4553
H     -4.7812    -2.1928     1.4284
H     -3.8119    -2.5972     2.9045
H     -0.4436     1.3313     2.2988
H     -2.3827     1.3052     0.8265
H     -1.7959     2.9499     0.4519
H     -2.5974     1.8129     3.1856
H     -3.5926     2.8890     2.2311
H     -1.0725     4.5866     4.9457
H     -1.0258     1.5559     4.6853
H      0.3086     2.6880     4.2151
H     -0.2670     2.6143     5.9083
H     -3.5341     4.4100     5.3083
H     -3.4506     2.6181     5.1130
H     -2.6093     3.4264     6.4769
H     -3.6165     5.1098     3.1250
H     -3.0716     6.3685     0.9988
H     -1.6234     5.3191     0.7805
H     -3.3076     4.6356     0.7403
H     -0.7873     6.3403     3.2138
H     -2.1092     6.4536     4.4592
H     -2.2726     7.3222     2.9285
H      1.3631     2.4386     2.0285
H      0.1577     3.6676     1.5567
H      0.2287     2.9072    -0.7701
H      1.8063     3.5338    -0.2116
H      2.4920     0.8696     1.2055
H      4.2890    -0.5421     0.5240
H      4.1461    -0.0764    -1.1956
H      2.8303    -1.0218    -0.3672
H      4.2782     2.6357    -0.5948
H      3.5927     3.0017     1.0290
H      4.8607     1.7765     0.8672
H      3.1487     1.7046    -2.1720
H      0.6625     0.1102    -2.9595
H      2.1029     0.4237    -3.9438
H      2.3021    -0.5770    -2.5260
H      0.3431     2.6776    -2.9683
H      1.7413     3.7317    -2.4611
H      1.8472     2.7567    -3.9296
68
{"conf": 18, "E": 144.1, "rms": -1.0, "geom": "OH", "total_charge": 0, "CA_charge": 1, "smiles": "C[C:1]#[4N:2]->[Mn+:3]1(<-[3C-:4]#[O+:5])(<-[5H-:6])(<-[6C-:7]#[O+:8])<-[1N@H:9]([CH2:10][CH2:11][N:12]([CH:13]([CH3:14])[CH3:15])[CH:16]([CH3:17])[CH3:18])[CH2:19][CH2:20][2N:21]->1([CH:22]([CH3:23])[CH3:24])[CH:25]([CH3:26])[CH3:27]", "smiles3D": "C([C:1]#[4N:2]->[Mn+:3]1(<-[3C-:4]#[O+:5])(<-[5H-:6])(<-[6C-:7]#[O+:8])<-[1N@@:9]([C:10]([C:11]([N:12]([C:13]([C:14]([H:37])([H:38])[H:39])([C:15]([H:40])([H:41])[H:42])[H:36])[C:16]([C:17]([H:44])([H:45])[H:46])([C:18]([H:47])([H:48])[H:49])[H:43])([H:34])[H:35])([H:32])[H:33])([H:31])[C:19]([H:50])([H:51])[C:20]([H:52])([H:53])[2N:21]->1([C:22]([C:23]([H:55])([H:56])[H:57])([C:24]([H:58])([H:59])[H:60])[H:54])[C:25]([C:26]([H:62])([H:63])[H:64])([C:27]([H:65])([H:66])[H:67])[H:61])([H:28])([H:29])[H:30]", "smiles3Dx": "C([C:1]#[4N:2]->[Mn+:3]1(<-[3C-:4]#[O+:5])(<-[5H-:6])(<-[6C-:7]#[O+:8])<-[1N@@:9]([C:10]([C:11]([N:12]([C:13]([C:14]([H:37])([H:38])[H:39])([C:15]([H:40])([H:41])[H:42])[H:36])[C:16]([C:17]([H:44])([H:45])[H:46])([C:18]([H:47])([H:48])[H:49])[H:43])([H:34])[H:35])([H:32])[H:33])([H:31])[C:19]([H:50])([H:51])[C:20]([H:52])([H:53])[2N:21]->1([C:22]([C:23]([H:55])([H:56])[H:57])([C:24]([H:58])([H:59])[H:60])[H:54])[C:25]([C:26]([H:62])([H:63])[H:64])([C:27]([H:65])([H:66])[H:67])[H:61])([H:28])([H:29])[H:30]", "dummies": []}
C     -4.6808     1.7042    -0.0590
C     -3.3073     1.2022    -0.0348
N     -2.1532     0.7815    -0.0185
Mn     0.0000     0.0000     0.0000
C     -0.6719    -1.5105    -1.5981
O     -1.0285    -2.2991    -2.4380
H      0.3465     1.3095     1.2423
C     -0.5776    -1.4629     1.6693
O     -0.8835    -2.2317     2.5466
N      0.6623     1.4526    -1.6471
C     -0.2335     1.3705    -2.7299
C     -0.1833     2.6008    -3.6589
N     -1.4063     2.7000    -4.5003
C     -1.7615     4.1093    -4.8302
C     -3.2616     4.2543    -5.1284
C     -0.9004     4.6973    -5.9603
C     -1.5457     1.7271    -5.6310
C     -2.3928     0.5275    -5.1939
C     -0.2197     1.2688    -6.2676
C      2.0217     1.1653    -1.9657
C      2.4933    -0.2361    -1.4676
N      2.2570    -0.5694    -0.0682
C      2.6101    -2.0060     0.1570
C      1.6522    -3.0277    -0.4958
C      2.8047    -2.4737     1.6201
C      2.9370     0.3990     0.8068
C      4.4833     0.3955     0.7023
C      2.5298     0.3539     2.2996
H     -4.8186     2.4439     0.7562
H     -4.8788     2.1899    -1.0367
H     -5.3857     0.8597     0.0840
H      0.6123     2.2897    -1.2792
H     -1.2600     1.2799    -2.3241
H     -0.0128     0.4586    -3.3217
H     -0.1002     3.4887    -2.9976
H      0.7397     2.6038    -4.2722
H     -1.5949     4.7491    -3.9346
H     -3.8544     3.7317    -4.3477
H     -3.5449     5.3286    -5.1182
H     -3.5333     3.8443    -6.1222
H     -1.1177     5.7810    -6.0722
H     -1.1069     4.2037    -6.9321
H      0.1774     4.5876    -5.7194
H     -2.1184     2.1854    -6.4626
H     -2.6636    -0.0890    -6.0778
H     -1.8536    -0.1207    -4.4771
H     -3.3318     0.8823    -4.7180
H      0.3874     2.1448    -6.5758
H      0.3722     0.6330    -5.5790
H     -0.4306     0.6693    -7.1790
H      2.6865     1.9481    -1.5373
H      2.1760     1.1946    -3.0693
H      3.5748    -0.3375    -1.7025
H      1.9605    -0.9627    -2.0989
H      3.5985    -2.1609    -0.3353
H      0.6584    -3.0099    -0.0170
H      1.5759    -2.9364    -1.5929
H      2.0470    -4.0566    -0.3516
H      1.9137    -2.2864     2.2446
H      2.9839    -3.5700     1.6561
H      3.7212    -2.0542     2.0697
H      2.6076     1.3992     0.4752
H      4.9236     1.0531     1.4827
H      4.9149    -0.6157     0.8201
H      4.8139     0.8117    -0.2705
H      2.4539     1.3914     2.6921
H      1.5425    -0.1137     2.4391
H      3.2758    -0.1454     2.9494
68
{"conf": 19, "E": 160.12, "rms": -1.0, "geom": "OH", "total_charge": 0, "CA_charge": 1, "smiles": "C[C:1]#[4N:2]->[Mn+:3]1(<-[3C-:4]#[O+:5])(<-[5H-:6])(<-[6C-:7]#[O+:8])<-[1N@H:9]([CH2:10][CH2:11][N:12]([CH:13]([CH3:14])[CH3:15])[CH:16]([CH3:17])[CH3:18])[CH2:19][CH2:20][2N:21]->1([CH:22]([CH3:23])[CH3:24])[CH:25]([CH3:26])[CH3:27]", "smiles3D": "C([C:1]#[4N:2]->[Mn+:3]1(<-[3C-:4]#[O+:5])(<-[5H-:6])(<-[6C-:7]#[O+:8])<-[1N@@:9]([C:10]([C:11]([N:12]([C:13]([C:14]([H:37])([H:38])[H:39])([C:15]([H:40])([H:41])[H:42])[H:36])[C:16]([C:17]([H:44])([H:45])[H:46])([C:18]([H:47])([H:48])[H:49])[H:43])([H:34])[H:35])([H:32])[H:33])([H:31])[C:19]([H:50])([H:51])[C:20]([H:52])([H:53])[2N:21]->1([C:22]([C:23]([H:55])([H:56])[H:57])([C:24]([H:58])([H:59])[H:60])[H:54])[C:25]([C:26]([H:62])([H:63])[H:64])([C:27]([H:65])([H:66])[H:67])[H:61])([H:28])([H:29])[H:30]", "smiles3Dx": "C([C:1]#[4N:2]->[Mn+:3]1(<-[3C-:4]#[O+:5])(<-[5H-:6])(<-[6C-:7]#[O+:8])<-[1N@@:9]([C:10]([C:11]([N:12]([C:13]([C:14]([H:37])([H:38])[H:39])([C:15]([H:40])([H:41])[H:42])[H:36])[C:16]([C:17]([H:44])([H:45])[H:46])([C:18]([H:47])([H:48])[H:49])[H:43])([H:34])[H:35])([H:32])[H:33])([H:31])[C:19]([H:50])([H:51])[C:20]([H:52])([H:53])[2N:21]->1([C:22]([C:23]([H:55])([H:56])[H:57])([C:24]([H:58])([H:59])[H:60])[H:54])[C:25]([C:26]([H:62])([H:63])[H:64])([C:27]([H:65])([H:66])[H:67])[H:61])([H:28])([H:29])[H:30]", "dummies": []}
C      2.1219    -1.7770    -4.1411
C      1.4945    -1.2616    -2.9249
N      0.9698    -0.8244    -1.9038
Mn     0.0000     0.0000     0.0000
C      2.0886     0.0132     0.9636
O      3.1816     0.0132     1.4731
H     -1.6153    -0.1101    -0.8652
C     -0.2339    -2.1484     0.7592
O     -0.3528    -3.2820     1.1534
N      0.1000     2.1483    -0.7338
C      0.9142     2.3777    -1.8704
C      2.4356     2.2097    -1.6992
N      3.1063     3.4430    -1.2002
C      3.3549     4.5594    -2.1721
C      2.4102     5.7292    -1.8733
C      3.2917     4.1743    -3.6623
C      4.2469     3.1369    -0.2921
C      4.5859     4.3265     0.6190
C      5.4875     2.6238    -1.0439
C      0.2572     2.9883     0.3892
C     -0.0183     2.3156     1.7848
N     -0.8659     1.1237     1.8674
C     -0.5237     0.3658     3.1067
C     -1.4742    -0.7936     3.5127
C     -0.3603     1.2611     4.3747
C     -2.3151     1.4170     1.7818
C     -2.7651     2.7178     1.0712
C     -3.1156     0.2496     1.1626
H      1.3367    -2.0418    -4.8786
H      2.7864    -0.9994    -4.5710
H      2.7188    -2.6792    -3.8955
H     -0.7448     2.2949    -1.0428
H      0.7081     3.3984    -2.2507
H      0.5849     1.6619    -2.6573
H      2.8859     1.8691    -2.6532
H      2.5945     1.3594    -1.0265
H      4.3743     4.9739    -2.0369
H      2.7225     6.6272    -2.4483
H      1.3631     5.4951    -2.1457
H      2.4475     5.9827    -0.7929
H      3.5359     5.0587    -4.2891
H      2.2817     3.8225    -3.9560
H      4.0470     3.3927    -3.8893
H      3.9404     2.3327     0.4111
H      3.6610     4.7072     1.1019
H      5.0714     5.1545     0.0639
H      5.2837     3.9999     1.4195
H      5.2193     1.7606    -1.6878
H      5.9450     3.4126    -1.6747
H      6.2518     2.2809    -0.3143
H      1.2906     3.3814     0.4181
H     -0.4154     3.8725     0.2824
H     -0.4226     3.0977     2.4648
H      0.9856     2.0446     2.1771
H      0.4607    -0.1024     2.9169
H     -2.4592    -0.4256     3.8656
H     -1.0243    -1.3577     4.3580
H     -1.6278    -1.5423     2.7290
H     -1.2385     1.9225     4.5169
H      0.5568     1.8826     4.3344
H     -0.2491     0.6396     5.2893
H     -2.6788     1.5333     2.8252
H     -3.8680     2.8179     1.1697
H     -2.3516     3.6272     1.5485
H     -2.5536     2.7029    -0.0108
H     -3.5562     0.5068     0.1748
H     -2.4923    -0.6422     1.0161
H     -3.9610    -0.0273     1.8285
68
{"conf": 20, "E": 144.47, "rms": -1.0, "geom": "OH", "total_charge": 0, "CA_charge": 1, "smiles": "C[C:1]#[4N:2]->[Mn+:3]1(<-[3C-:4]#[O+:5])(<-[5H-:6])(<-[6C-:7]#[O+:8])<-[1N@H:9]([CH2:10][CH2:11][N:12]([CH:13]([CH3:14])[CH3:15])[CH:16]([CH3:17])[CH3:18])[CH2:19][CH2:20][2N:21]->1([CH:22]([CH3:23])[CH3:24])[CH:25]([CH3:26])[CH3:27]", "smiles3D": "C([C:1]#[4N:2]->[Mn+:3]1(<-[3C-:4]#[O+:5])(<-[5H-:6])(<-[6C-:7]#[O+:8])<-[1N@@:9]([C:10]([C:11]([N:12]([C:13]([C:14]([H:37])([H:38])[H:39])([C:15]([H:40])([H:41])[H:42])[H:36])[C:16]([C:17]([H:44])([H:45])[H:46])([C:18]([H:47])([H:48])[H:49])[H:43])([H:34])[H:35])([H:32])[H:33])([H:31])[C:19]([H:50])([H:51])[C:20]([H:52])([H:53])[2N:21]->1([C:22]([C:23]([H:55])([H:56])[H:57])([C:24]([H:58])([H:59])[H:60])[H:54])[C:25]([C:26]([H:62])([H:63])[H:64])([C:27]([H:65])([H:66])[H:67])[H:61])([H:28])([H:29])[H:30]", "smiles3Dx": "C([C:1]#[4N:2]->[Mn+:3]1(<-[3C-:4]#[O+:5])(<-[5H-:6])(<-[6C-:7]#[O+:8])<-[1N@@:9]([C:10]([C:11]([N:12]([C:13]([C:14]([H:37])([H:38])[H:39])([C:15]([H:40])([H:41])[H:42])[H:36])[C:16]([C:17]([H:44])([H:45])[H:46])([C:18]([H:47])([H:48])[H:49])[H:43])([H:34])[H:35])([H:32])[H:33])([H:31])[C:19]([H:50])([H:51])[C:20]([H:52])([H:53])[2N:21]->1([C:22]([C:23]([H:55])([H:56])[H:57])([C:24]([H:58])([H:59])[H:60])[H:54])[C:25]([C:26]([H:62])([H:63])[H:64])([C:27]([H:65])([H:66])[H:67])[H:61])([H:28])([H:29])[H:30]", "dummies": []}
C      2.9260     1.5940    -3.7035
C      2.0575     1.1314    -2.6216
N      1.3332     0.7398    -1.7099
Mn     0.0000     0.0000     0.0000
C      0.3145    -2.1459    -0.7648
O      0.4805    -3.2712    -1.1652
H     -0.1786     1.7554     0.5217
C     -1.7655     0.1575    -1.4618
O     -2.6881     0.2421    -2.2338
N      1.8269    -0.1922     1.3448
C      2.7674    -1.0490     0.7398
C      4.2109    -0.7823     1.2037
N      5.1468    -1.6472     0.4512
C      5.3194    -3.0068     1.0320
C      5.5328    -4.0431    -0.0779
C      6.4294    -3.0884     2.0909
C      6.3602    -0.9880    -0.1081
C      5.9956    -0.2679    -1.4101
C      7.0619    -0.0207     0.8692
C      1.3737    -0.5983     2.6188
C     -0.0095    -1.3294     2.6133
N     -1.1465    -0.7259     1.9155
C     -1.8051     0.3790     2.6625
C     -2.5226     1.3864     1.7326
C     -0.9452     1.2073     3.6407
C     -2.1121    -1.8057     1.5610
C     -3.4890    -1.3623     1.0104
C     -2.4053    -2.8098     2.7196
H      3.8653     1.0033    -3.7005
H      3.1639     2.6671    -3.5534
H      2.4085     1.4615    -4.6758
H      2.1857     0.6494     1.4066
H      2.5062    -2.1113     0.9444
H      2.7239    -0.8923    -0.3560
H      4.3096    -0.9474     2.2977
H      4.4095     0.2907     1.0119
H      4.3792    -3.3102     1.5439
H      5.4676    -5.0691     0.3436
H      4.7433    -3.9341    -0.8517
H      6.5257    -3.9298    -0.5595
H      6.4438    -4.1042     2.5407
H      6.2354    -2.3631     2.9079
H      7.4296    -2.8965     1.6504
H      7.1107    -1.7564    -0.3887
H      6.9067     0.1585    -1.8818
H      5.2725     0.5537    -1.2224
H      5.5365    -0.9870    -2.1215
H      6.5319     0.9514     0.9434
H      8.0898     0.1911     0.5048
H      7.1442    -0.4554     1.8835
H      1.3333     0.2782     3.2843
H      2.1126    -1.2959     3.0785
H     -0.2945    -1.5190     3.6723
H      0.1947    -2.3189     2.1459
H     -2.5911    -0.0840     3.2972
H     -2.2426     2.4454     1.9257
H     -3.6236     1.3272     1.8639
H     -2.2861     1.1962     0.6872
H     -0.1757     1.7936     3.0966
H     -0.5160     0.5844     4.4506
H     -1.5926     1.9430     4.1664
H     -1.6386    -2.3886     0.7527
H     -4.0136    -2.2426     0.5799
H     -4.1419    -0.9622     1.8136
H     -3.4228    -0.6336     0.1975
H     -1.5367    -3.4637     2.9367
H     -2.7007    -2.2842     3.6495
H     -3.2296    -3.5022     2.4429
68
{"conf": 21, "E": 143.49, "rms": -1.0, "geom": "OH", "total_charge": 0, "CA_charge": 1, "smiles": "C[C:1]#[4N:2]->[Mn+:3]1(<-[3C-:4]#[O+:5])(<-[5H-:6])(<-[6C-:7]#[O+:8])<-[1N@H:9]([CH2:10][CH2:11][N:12]([CH:13]([CH3:14])[CH3:15])[CH:16]([CH3:17])[CH3:18])[CH2:19][CH2:20][2N:21]->1([CH:22]([CH3:23])[CH3:24])[CH:25]([CH3:26])[CH3:27]", "smiles3D": "C([C:1]#[4N:2]->[Mn+:3]1(<-[3C-:4]#[O+:5])(<-[5H-:6])(<-[6C-:7]#[O+:8])<-[1N@@:9]([C:10]([C:11]([N:12]([C:13]([C:14]([H:37])([H:38])[H:39])([C:15]([H:40])([H:41])[H:42])[H:36])[C:16]([C:17]([H:44])([H:45])[H:46])([C:18]([H:47])([H:48])[H:49])[H:43])([H:34])[H:35])([H:32])[H:33])([H:31])[C:19]([H:50])([H:51])[C:20]([H:52])([H:53])[2N:21]->1([C:22]([C:23]([H:55])([H:56])[H:57])([C:24]([H:58])([H:59])[H:60])[H:54])[C:25]([C:26]([H:62])([H:63])[H:64])([C:27]([H:65])([H:66])[H:67])[H:61])([H:28])([H:29])[H:30]", "smiles3Dx": "C([C:1]#[4N:2]->[Mn+:3]1(<-[3C-:4]#[O+:5])(<-[5H-:6])(<-[6C-:7]#[O+:8])<-[1N@@:9]([C:10]([C:11]([N:12]([C:13]([C:14]([H:37])([H:38])[H:39])([C:15]([H:40])([H:41])[H:42])[H:36])[C:16]([C:17]([H:44])([H:45])[H:46])([C:18]([H:47])([H:48])[H:49])[H:43])([H:34])[H:35])([H:32])[H:33])([H:31])[C:19]([H:50])([H:51])[C:20]([H:52])([H:53])[2N:21]->1([C:22]([C:23]([H:55])([H:56])[H:57])([C:24]([H:58])([H:59])[H:60])[H:54])[C:25]([C:26]([H:62])([H:63])[H:64])([C:27]([H:65])([H:66])[H:67])[H:61])([H:28])([H:29])[H:30]", "dummies": []}
C     -0.0864    -0.0164    -4.9802
C     -0.0622    -0.0019    -3.5180
N     -0.0414     0.0047    -2.2897
Mn     0.0000     0.0000     0.0000
C     -2.2894    -0.1951    -0.0056
O     -3.4908    -0.2984    -0.0097
H      1.8285     0.1775    -0.0961
C     -0.1413     2.2896    -0.1157
O     -0.2141     3.4916    -0.1820
N      0.2859    -2.2685    -0.0231
C     -0.7964    -2.8799    -0.6827
C     -0.4334    -4.2278    -1.3368
N      0.1908    -4.0074    -2.6721
C      1.6549    -4.2433    -2.8774
C      2.4043    -4.9188    -1.7150
C      2.3292    -2.9187    -3.2459
C     -0.6354    -4.4031    -3.8455
C     -1.9411    -3.5990    -3.9179
C     -0.9068    -5.9177    -3.8934
C      0.4889    -2.6653     1.3155
C     -0.2677    -1.7424     2.3081
N      0.0986    -0.3356     2.3221
C     -0.8294     0.4795     3.1798
C     -1.2278     1.8297     2.5787
C     -2.1474    -0.1951     3.6618
C      1.5103    -0.1620     2.6817
C      1.9396    -0.8188     4.0228
C      1.9793     1.3043     2.6828
H     -1.0137     0.4752    -5.3394
H      0.7976     0.5288    -5.3699
H     -0.0614    -1.0656    -5.3400
H      1.0492    -2.4240    -0.4945
H     -1.1559    -2.1909    -1.4715
H     -1.6363    -3.0450     0.0303
H     -1.3707    -4.8125    -1.4224
H      0.1841    -4.8191    -0.6415
H      1.8140    -4.9201    -3.7475
H      3.4640    -5.0905    -2.0018
H      2.4031    -4.2878    -0.8027
H      1.9618    -5.9142    -1.4979
H      3.3984    -3.0851    -3.4980
H      1.8315    -2.4754    -4.1340
H      2.2695    -2.1937    -2.4096
H     -0.0821    -4.1416    -4.7766
H     -1.7193    -2.5125    -3.8761
H     -2.4606    -3.8082    -4.8773
H     -2.6305    -3.8578    -3.0881
H     -1.3224    -6.1904    -4.8868
H     -1.6394    -6.2313    -3.1221
H      0.0324    -6.4896    -3.7449
H      1.5728    -2.6632     1.5564
H      0.1249    -3.7084     1.4664
H     -0.1696    -2.1735     3.3271
H     -1.3300    -1.8175     2.0159
H     -0.2854     0.7224     4.1133
H     -1.8402     2.4007     3.3099
H     -0.3558     2.4745     2.3917
H     -1.8553     1.7020     1.6807
H     -2.6870     0.4803     4.3606
H     -2.8341    -0.4057     2.8157
H     -1.9490    -1.1197     4.2410
H      2.1034    -0.6521     1.8905
H      1.9723    -1.9233     3.9271
H      1.2724    -0.5559     4.8655
H      2.9714    -0.5085     4.2947
H      3.0880     1.3425     2.7501
H      1.5782     1.8744     3.5456
H      1.7051     1.7957     1.7325
68
{"conf": 22, "E": 146.91, "rms": -1.0, "geom": "OH", "total_charge": 0, "CA_charge": 1, "smiles": "C[C:1]#[4N:2]->[Mn+:3]1(<-[3C-:4]#[O+:5])(<-[5H-:6])(<-[6C-:7]#[O+:8])<-[1N@H:9]([CH2:10][CH2:11][N:12]([CH:13]([CH3:14])[CH3:15])[CH:16]([CH3:17])[CH3:18])[CH2:19][CH2:20][2N:21]->1([CH:22]([CH3:23])[CH3:24])[CH:25]([CH3:26])[CH3:27]", "smiles3D": "C([C:1]#[4N:2]->[Mn+:3]1(<-[3C-:4]#[O+:5])(<-[5H-:6])(<-[6C-:7]#[O+:8])<-[1N@@:9]([C:10]([C:11]([N:12]([C:13]([C:14]([H:37])([H:38])[H:39])([C:15]([H:40])([H:41])[H:42])[H:36])[C:16]([C:17]([H:44])([H:45])[H:46])([C:18]([H:47])([H:48])[H:49])[H:43])([H:34])[H:35])([H:32])[H:33])([H:31])[C:19]([H:50])([H:51])[C:20]([H:52])([H:53])[2N:21]->1([C:22]([C:23]([H:55])([H:56])[H:57])([C:24]([H:58])([H:59])[H:60])[H:54])[C:25]([C:26]([H:62])([H:63])[H:64])([C:27]([H:65])([H:66])[H:67])[H:61])([H:28])([H:29])[H:30]", "smiles3Dx": "C([C:1]#[4N:2]->[Mn+:3]1(<-[3C-:4]#[O+:5])(<-[5H-:6])(<-[6C-:7]#[O+:8])<-[1N@@:9]([C:10]([C:11]([N:12]([C:13]([C:14]([H:37])([H:38])[H:39])([C:15]([H:40])([H:41])[H:42])[H:36])[C:16]([C:17]([H:44])([H:45])[H:46])([C:18]([H:47])([H:48])[H:49])[H:43])([H:34])[H:35])([H:32])[H:33])([H:31])[C:19]([H:50])([H:51])[C:20]([H:52])([H:53])[2N:21]->1([C:22]([C:23]([H:55])([H:56])[H:57])([C:24]([H:58])([H:59])[H:60])[H:54])[C:25]([C:26]([H:62])([H:63])[H:64])([C:27]([H:65])([H:66])[H:67])[H:61])([H:28])([H:29])[H:30]", "dummies": []}
C     -2.6095    -2.5308    -3.4060
C     -1.8454    -1.7921    -2.4015
N     -1.2027    -1.1683    -1.5607
Mn     0.0000     0.0000     0.0000
C      1.8875    -0.7901    -1.0480
O      2.8749    -1.2052    -1.6022
H     -1.6197     0.5625     0.6620
C     -0.0538    -1.8397     1.3685
O     -0.0829    -2.8083     2.0863
N      0.0723     1.8913    -1.2953
C      0.4926     1.5548    -2.5975
C      0.0775     2.5895    -3.6622
N     -1.3956     2.7486    -3.6915
C     -2.0834     1.7336    -4.5470
C     -2.3678     2.1868    -5.9838
C     -3.3421     1.1832    -3.8648
C     -1.8338     4.1765    -3.6612
C     -1.4386     4.9907    -4.9097
C     -3.3182     4.3494    -3.3240
C      0.8841     2.8530    -0.6251
C      1.7757     2.2404     0.4988
N      1.1248     1.3920     1.4892
C      2.1706     0.7666     2.3577
C      3.0472    -0.3009     1.6646
C      1.7079     0.1405     3.6960
C      0.0769     2.1465     2.1948
C      0.5920     3.3388     3.0404
C     -0.8952     1.3000     3.0520
H     -2.3154    -2.1868    -4.4190
H     -3.6930    -2.3478    -3.2539
H     -2.3991    -3.6155    -3.3073
H     -0.7871     2.2032    -1.3297
H      1.6004     1.4440    -2.6229
H      0.0505     0.5773    -2.8651
H      0.5914     3.5463    -3.4289
H      0.4583     2.2711    -4.6582
H     -1.4202     0.8446    -4.6508
H     -3.2094     2.9053    -6.0264
H     -2.6570     1.3076    -6.5985
H     -1.4566     2.6279    -6.4384
H     -4.2057     1.8681    -3.9611
H     -3.1420     0.9960    -2.7884
H     -3.6339     0.2206    -4.3364
H     -1.3043     4.6549    -2.8051
H     -0.4340     4.7048    -5.2824
H     -1.4070     6.0702    -4.6489
H     -2.1731     4.8824    -5.7309
H     -3.9648     4.1069    -4.1901
H     -3.5173     5.4073    -3.0484
H     -3.5906     3.7145    -2.4546
H      1.5645     3.3590    -1.3482
H      0.2443     3.6521    -0.1879
H      2.5389     1.6481    -0.0271
H      2.3080     3.0734     1.0067
H      2.8662     1.5900     2.6432
H      2.4605    -1.1992     1.4083
H      3.8452    -0.6400     2.3600
H      3.6120     0.0758     0.7946
H      2.5608    -0.3562     4.2069
H      1.3911     0.9076     4.4234
H      0.9382    -0.6381     3.5535
H     -0.5713     2.5799     1.4129
H      0.9574     4.1570     2.3876
H      1.4034     3.0489     3.7333
H     -0.2374     3.7722     3.6402
H     -0.6915     1.3545     4.1400
H     -0.9125     0.2470     2.7293
H     -1.9288     1.6917     2.9319
68
{"conf": 23, "E": 139.98, "rms": -1.0, "geom": "OH", "total_charge": 0, "CA_charge": 1, "smiles": "C[C:1]#[4N:2]->[Mn+:3]1(<-[3C-:4]#[O+:5])(<-[5H-:6])(<-[6C-:7]#[O+:8])<-[1N@H:9]([CH2:10][CH2:11][N:12]([CH:13]([CH3:14])[CH3:15])[CH:16]([CH3:17])[CH3:18])[CH2:19][CH2:20][2N:21]->1([CH:22]([CH3:23])[CH3:24])[CH:25]([CH3:26])[CH3:27]", "smiles3D": "C([C:1]#[4N:2]->[Mn+:3]1(<-[3C-:4]#[O+:5])(<-[5H-:6])(<-[6C-:7]#[O+:8])<-[1N@@:9]([C:10]([C:11]([N:12]([C:13]([C:14]([H:37])([H:38])[H:39])([C:15]([H:40])([H:41])[H:42])[H:36])[C:16]([C:17]([H:44])([H:45])[H:46])([C:18]([H:47])([H:48])[H:49])[H:43])([H:34])[H:35])([H:32])[H:33])([H:31])[C:19]([H:50])([H:51])[C:20]([H:52])([H:53])[2N:21]->1([C:22]([C:23]([H:55])([H:56])[H:57])([C:24]([H:58])([H:59])[H:60])[H:54])[C:25]([C:26]([H:62])([H:63])[H:64])([C:27]([H:65])([H:66])[H:67])[H:61])([H:28])([H:29])[H:30]", "smiles3Dx": "C([C:1]#[4N:2]->[Mn+:3]1(<-[3C-:4]#[O+:5])(<-[5H-:6])(<-[6C-:7]#[O+:8])<-[1N@@:9]([C:10]([C:11]([N:12]([C:13]([C:14]([H:37])([H:38])[H:39])([C:15]([H:40])([H:41])[H:42])[H:36])[C:16]([C:17]([H:44])([H:45])[H:46])([C:18]([H:47])([H:48])[H:49])[H:43])([H:34])[H:35])([H:32])[H:33])([H:31])[C:19]([H:50])([H:51])[C:20]([H:52])([H:53])[2N:21]->1([C:22]([C:23]([H:55])([H:56])[H:57])([C:24]([H:58])([H:59])[H:60])[H:54])[C:25]([C:26]([H:62])([H:63])[H:64])([C:27]([H:65])([H:66])[H:67])[H:61])([H:28])([H:29])[H:30]", "dummies": []}
C      2.1533    -4.3610    -1.0742
C      1.5143    -3.0840    -0.7596
N      0.9839    -2.0079    -0.4945
Mn     0.0000     0.0000     0.0000
C     -0.4504    -0.8905     2.0772
O     -0.6844    -1.3566     3.1644
H      0.4722     0.5349    -1.6956
C     -1.9925    -0.7773    -0.8286
O     -3.0405    -1.1850    -1.2641
N      1.9178     0.9525     0.8110
C      2.7376    -0.0256     1.4350
C      3.8676    -0.5391     0.5187
N      4.7757     0.5593     0.0877
C      5.2991     0.4237    -1.3011
C      4.1897     0.6316    -2.3440
C      6.0420    -0.9031    -1.5272
C      5.8063     1.0398     1.0631
C      5.3416     2.3517     1.7017
C      6.2265     0.0223     2.1408
C      1.5283     2.0770     1.6159
C     -0.0171     2.3200     1.7198
N     -0.7761     2.1255     0.5120
C     -0.2775     2.9446    -0.6004
C     -0.0628     4.4607    -0.3347
C     -1.0877     2.7944    -1.9085
C     -2.2427     2.1531     0.6977
C     -2.8086     1.1958     1.7694
C     -2.8165     3.5623     0.9911
H      3.2493    -4.2122    -1.1619
H      1.7541    -4.7477    -2.0343
H      1.9423    -5.0894    -0.2646
H      2.3565     1.2797     0.0808
H      3.1971     0.3508     2.3692
H      2.0990    -0.8870     1.7023
H      4.4160    -1.3707     1.0047
H      3.3716    -0.9989    -0.3527
H      6.0239     1.2443    -1.5038
H      3.5026    -0.2366    -2.4067
H      4.6418     0.7736    -3.3490
H      3.6034     1.5424    -2.0985
H      5.3549    -1.7715    -1.4498
H      6.8557    -1.0184    -0.7820
H      6.4995    -0.9109    -2.5394
H      6.7525     1.2936     0.5340
H      6.1728     2.8114     2.2781
H      4.4906     2.1909     2.3910
H      5.0299     3.0668     0.9109
H      5.3957    -0.2085     2.8379
H      6.5914    -0.9136     1.6689
H      7.0627     0.4389     2.7423
H      1.9080     1.9729     2.6560
H      1.9974     2.9971     1.1954
H     -0.1812     3.3418     2.1150
H     -0.3843     1.6206     2.4849
H      0.7254     2.5369    -0.8264
H     -0.9990     5.0311    -0.2227
H      0.4681     4.9041    -1.2045
H      0.5831     4.6608     0.5393
H     -2.0161     3.4000    -1.8925
H     -1.3592     1.7373    -2.0936
H     -0.4772     3.1411    -2.7699
H     -2.6951     1.8171    -0.2551
H     -2.4938     1.4601     2.7990
H     -3.9191     1.2438     1.7602
H     -2.5873     0.1492     1.5318
H     -2.9423     4.1400     0.0569
H     -2.1961     4.1251     1.7135
H     -3.8415     3.5048     1.4166
68
{"conf": 24, "E": 134.19, "rms": -1.0, "geom": "OH", "total_charge": 0, "CA_charge": 1, "smiles": "C[C:1]#[4N:2]->[Mn+:3]1(<-[3C-:4]#[O+:5])(<-[5H-:6])(<-[6C-:7]#[O+:8])<-[1N@H:9]([CH2:10][CH2:11][N:12]([CH:13]([CH3:14])[CH3:15])[CH:16]([CH3:17])[CH3:18])[CH2:19][CH2:20][2N:21]->1([CH:22]([CH3:23])[CH3:24])[CH:25]([CH3:26])[CH3:27]", "smiles3D": "C([C:1]#[4N:2]->[Mn+:3]1(<-[3C-:4]#[O+:5])(<-[5H-:6])(<-[6C-:7]#[O+:8])<-[1N@@:9]([C:10]([C:11]([N:12]([C:13]([C:14]([H:37])([H:38])[H:39])([C:15]([H:40])([H:41])[H:42])[H:36])[C:16]([C:17]([H:44])([H:45])[H:46])([C:18]([H:47])([H:48])[H:49])[H:43])([H:34])[H:35])([H:32])[H:33])([H:31])[C:19]([H:50])([H:51])[C:20]([H:52])([H:53])[2N:21]->1([C:22]([C:23]([H:55])([H:56])[H:57])([C:24]([H:58])([H:59])[H:60])[H:54])[C:25]([C:26]([H:62])([H:63])[H:64])([C:27]([H:65])([H:66])[H:67])[H:61])([H:28])([H:29])[H:30]", "smiles3Dx": "C([C:1]#[4N:2]->[Mn+:3]1(<-[3C-:4]#[O+:5])(<-[5H-:6])(<-[6C-:7]#[O+:8])<-[1N@@:9]([C:10]([C:11]([N:12]([C:13]([C:14]([H:37])([H:38])[H:39])([C:15]([H:40])([H:41])[H:42])[H:36])[C:16]([C:17]([H:44])([H:45])[H:46])([C:18]([H:47])([H:48])[H:49])[H:43])([H:34])[H:35])([H:32])[H:33])([H:31])[C:19]([H:50])([H:51])[C:20]([H:52])([H:53])[2N:21]->1([C:22]([C:23]([H:55])([H:56])[H:57])([C:24]([H:58])([H:59])[H:60])[H:54])[C:25]([C:26]([H:62])([H:63])[H:64])([C:27]([H:65])([H:66])[H:67])[H:61])([H:28])([H:29])[H:30]", "dummies": []}
C      3.8970    -2.6252    -1.6547
C      2.7456    -1.8620    -1.1745
N      1.7824    -1.2168    -0.7680
Mn     0.0000     0.0000     0.0000
C      0.4741    -0.7707     2.1152
O      0.7232    -1.1735     3.2242
H     -0.2754     0.5499    -1.7336
C     -1.3248    -1.8445    -0.3130
O     -2.0169    -2.8181    -0.4788
N      1.3242     1.8306     0.3205
C      2.3994     1.4870     1.1618
C      3.6306     2.3886     0.9620
N      4.7454     1.9094     1.8092
C      4.7183     2.4314     3.2029
C      5.2552     1.3804     4.1819
C      5.4459     3.7738     3.3727
C      6.0781     1.7920     1.1534
C      6.1399     0.4872     0.3532
C      6.4522     2.9947     0.2608
C      0.4853     2.8619     0.8005
C     -0.7887     2.3215     1.5161
N     -1.6703     1.4321     0.7678
C     -2.5735     0.7037     1.6935
C     -3.7821    -0.0415     1.0856
C     -3.1186     1.5466     2.8861
C     -2.2656     2.1047    -0.3962
C     -2.8898     1.1745    -1.4587
C     -3.2861     3.2183    -0.0659
H      4.8190    -2.2485    -1.1655
H      3.7589    -3.6978    -1.4078
H      3.9869    -2.5065    -2.7540
H      1.6468     2.0644    -0.5049
H      2.6952     0.4435     0.9352
H      2.0826     1.5290     2.2277
H      3.3833     3.4470     1.1914
H      3.8883     2.3346    -0.1143
H      3.6632     2.6095     3.5085
H      4.7446     0.4091     4.0091
H      6.3492     1.2360     4.0693
H      5.0537     1.6981     5.2274
H      6.5348     3.6752     3.1839
H      5.0152     4.5337     2.6885
H      5.3116     4.1435     4.4117
H      6.8717     1.7099     1.9253
H      5.4011     0.4926    -0.4759
H      5.9171    -0.3733     1.0195
H      7.1558     0.3460    -0.0739
H      6.2126     3.9567     0.7525
H      5.9344     2.9606    -0.7200
H      7.5443     2.9783     0.0579
H      0.1863     3.5285    -0.0358
H      1.0387     3.4985     1.5299
H     -1.3577     3.1970     1.8869
H     -0.4229     1.7672     2.4065
H     -1.9404    -0.0836     2.1393
H     -3.5140    -0.6937     0.2443
H     -4.2124    -0.7230     1.8510
H     -4.5955     0.6510     0.7955
H     -3.5967     2.4840     2.5474
H     -2.3186     1.7940     3.6131
H     -3.8725     0.9715     3.4661
H     -1.4339     2.5984    -0.9255
H     -2.7546     1.6244    -2.4663
H     -2.4042     0.1886    -1.4789
H     -3.9837     1.0439    -1.3334
H     -4.2034     2.8198     0.4048
H     -2.8533     4.0081     0.5757
H     -3.5964     3.7226    -1.0065
68
{"conf": 25, "E": 132.95, "rms": -1.0, "geom": "OH", "total_charge": 0, "CA_charge": 1, "smiles": "C[C:1]#[4N:2]->[Mn+:3]1(<-[3C-:4]#[O+:5])(<-[5H-:6])(<-[6C-:7]#[O+:8])<-[1N@H:9]([CH2:10][CH2:11][N:12]([CH:13]([CH3:14])[CH3:15])[CH:16]([CH3:17])[CH3:18])[CH2:19][CH2:20][2N:21]->1([CH:22]([CH3:23])[CH3:24])[CH:25]([CH3:26])[CH3:27]", "smiles3D": "C([C:1]#[4N:2]->[Mn+:3]1(<-[3C-:4]#[O+:5])(<-[5H-:6])(<-[6C-:7]#[O+:8])<-[1N@@:9]([C:10]([C:11]([N:12]([C:13]([C:14]([H:37])([H:38])[H:39])([C:15]([H:40])([H:41])[H:42])[H:36])[C:16]([C:17]([H:44])([H:45])[H:46])([C:18]([H:47])([H:48])[H:49])[H:43])([H:34])[H:35])([H:32])[H:33])([H:31])[C:19]([H:50])([H:51])[C:20]([H:52])([H:53])[2N:21]->1([C:22]([C:23]([H:55])([H:56])[H:57])([C:24]([H:58])([H:59])[H:60])[H:54])[C:25]([C:26]([H:62])([H:63])[H:64])([C:27]([H:65])([H:66])[H:67])[H:61])([H:28])([H:29])[H:30]", "smiles3Dx": "C([C:1]#[4N:2]->[Mn+:3]1(<-[3C-:4]#[O+:5])(<-[5H-:6])(<-[6C-:7]#[O+:8])<-[1N@@:9]([C:10]([C:11]([N:12]([C:13]([C:14]([H:37])([H:38])[H:39])([C:15]([H:40])([H:41])[H:42])[H:36])[C:16]([C:17]([H:44])([H:45])[H:46])([C:18]([H:47])([H:48])[H:49])[H:43])([H:34])[H:35])([H:32])[H:33])([H:31])[C:19]([H:50])([H:51])[C:20]([H:52])([H:53])[2N:21]->1([C:22]([C:23]([H:55])([H:56])[H:57])([C:24]([H:58])([H:59])[H:60])[H:54])[C:25]([C:26]([H:62])([H:63])[H:64])([C:27]([H:65])([H:66])[H:67])[H:61])([H:28])([H:29])[H:30]", "dummies": []}
C      3.1626     2.9100    -2.5180
C      2.2393     2.0543    -1.7738
N      1.4602     1.3361    -1.1524
Mn     0.0000     0.0000     0.0000
C     -1.0996     1.9032     0.6777
O     -1.6768     2.9007     1.0327
H      0.9596    -1.4451    -0.6115
C      1.3597     0.2004     1.8347
O      2.0783     0.3101     2.7969
N     -1.3594    -0.1920    -1.8245
C     -1.7254     1.0917    -2.2771
C     -2.1469     1.1277    -3.7620
N     -1.0812     0.5847    -4.6363
C      0.0132     1.5492    -4.9383
C     -0.2655     2.4423    -6.1574
C      1.3517     0.8146    -5.0838
C     -1.5347    -0.2851    -5.7593
C     -1.7800    -1.7052    -5.2412
C     -2.7793     0.2410    -6.5065
C     -2.4318    -1.0324    -1.4450
C     -2.6875    -1.0338     0.0913
N     -1.5846    -1.4055     0.9698
C     -1.1561    -2.7949     0.7519
C      0.2244    -3.1682     1.3337
C     -2.1738    -3.8755     1.1842
C     -1.8634    -0.9677     2.3606
C     -3.3427    -1.1349     2.8230
C     -0.9772    -1.5392     3.4892
H      3.6998     3.5765    -1.8126
H      3.8947     2.2782    -3.0618
H      2.5918     3.5231    -3.2455
H     -0.8640    -0.6115    -2.4684
H     -2.5658     1.4866    -1.6619
H     -0.8619     1.7676    -2.1361
H     -3.0785     0.5357    -3.8456
H     -2.3982     2.1710    -4.0527
H      0.1473     2.2393    -4.0779
H     -1.2144     2.9999    -6.0179
H     -0.3129     1.8524    -7.0958
H      0.5488     3.1903    -6.2665
H      1.3852     0.2001    -6.0064
H      2.1846     1.5482    -5.1286
H      1.5161     0.1539    -4.2061
H     -0.7274    -0.3785    -6.5154
H     -0.8636    -2.0874    -4.7429
H     -2.6157    -1.7242    -4.5108
H     -2.0285    -2.3841    -6.0848
H     -2.6964     1.3227    -6.7239
H     -2.8823    -0.2937    -7.4749
H     -3.7125     0.0664    -5.9321
H     -2.2409    -2.0707    -1.7899
H     -3.3731    -0.7033    -1.9418
H     -2.9916     0.0033     0.3479
H     -3.5617    -1.6875     0.2816
H     -1.0297    -2.9110    -0.3373
H      0.1605    -3.6456     2.3324
H      0.7112    -3.9181     0.6731
H      0.8975    -2.3006     1.3858
H     -3.1506    -3.7586     0.6790
H     -2.3232    -3.8960     2.2792
H     -1.7935    -4.8773     0.8890
H     -1.6648     0.1186     2.3562
H     -4.0185    -0.4285     2.2996
H     -3.4499    -0.8956     3.9031
H     -3.7116    -2.1654     2.6673
H      0.0981    -1.4515     3.2865
H     -1.1428    -0.9492     4.4165
H     -1.2411    -2.5854     3.7366
68
{"conf": 26, "E": 135.91, "rms": -1.0, "geom": "OH", "total_charge": 0, "CA_charge": 1, "smiles": "C[C:1]#[4N:2]->[Mn+:3]1(<-[3C-:4]#[O+:5])(<-[5H-:6])(<-[6C-:7]#[O+:8])<-[1N@H:9]([CH2:10][CH2:11][N:12]([CH:13]([CH3:14])[CH3:15])[CH:16]([CH3:17])[CH3:18])[CH2:19][CH2:20][2N:21]->1([CH:22]([CH3:23])[CH3:24])[CH:25]([CH3:26])[CH3:27]", "smiles3D": "C([C:1]#[4N:2]->[Mn+:3]1(<-[3C-:4]#[O+:5])(<-[5H-:6])(<-[6C-:7]#[O+:8])<-[1N@@:9]([C:10]([C:11]([N:12]([C:13]([C:14]([H:37])([H:38])[H:39])([C:15]([H:40])([H:41])[H:42])[H:36])[C:16]([C:17]([H:44])([H:45])[H:46])([C:18]([H:47])([H:48])[H:49])[H:43])([H:34])[H:35])([H:32])[H:33])([H:31])[C:19]([H:50])([H:51])[C:20]([H:52])([H:53])[2N:21]->1([C:22]([C:23]([H:55])([H:56])[H:57])([C:24]([H:58])([H:59])[H:60])[H:54])[C:25]([C:26]([H:62])([H:63])[H:64])([C:27]([H:65])([H:66])[H:67])[H:61])([H:28])([H:29])[H:30]", "smiles3Dx": "C([C:1]#[4N:2]->[Mn+:3]1(<-[3C-:4]#[O+:5])(<-[5H-:6])(<-[6C-:7]#[O+:8])<-[1N@@:9]([C:10]([C:11]([N:12]([C:13]([C:14]([H:37])([H:38])[H:39])([C:15]([H:40])([H:41])[H:42])[H:36])[C:16]([C:17]([H:44])([H:45])[H:46])([C:18]([H:47])([H:48])[H:49])[H:43])([H:34])[H:35])([H:32])[H:33])([H:31])[C:19]([H:50])([H:51])[C:20]([H:52])([H:53])[2N:21]->1([C:22]([C:23]([H:55])([H:56])[H:57])([C:24]([H:58])([H:59])[H:60])[H:54])[C:25]([C:26]([H:62])([H:63])[H:64])([C:27]([H:65])([H:66])[H:67])[H:61])([H:28])([H:29])[H:30]", "dummies": []}
C     -4.6079    -1.8617     0.3435
C     -3.2518    -1.3231     0.2436
N     -2.1148    -0.8657     0.1591
Mn     0.0000     0.0000     0.0000
C     -0.3580     0.2232    -2.2602
O     -0.5481     0.3412    -3.4452
H      0.1419    -0.2113     1.8225
C      0.7663    -2.1419    -0.2808
O      1.1634    -3.2710    -0.4286
N     -0.7719     2.1174     0.3537
C     -1.8822     2.3946    -0.4628
C     -2.6207     3.6807    -0.0514
N     -3.8734     3.8143    -0.8289
C     -3.6931     4.4349    -2.1703
C     -4.6789     3.8327    -3.1787
C     -3.7772     5.9691    -2.1576
C     -5.0915     4.2023    -0.0635
C     -4.8617     5.3338     0.9613
C     -5.6786     2.9650     0.6223
C      0.3362     2.9528     0.1545
C      1.6385     2.2802     0.6664
N      2.0880     1.0649    -0.0099
C      3.0039     0.3105     0.8834
C      3.8225    -0.8444     0.2671
C      4.0044     1.1817     1.7060
C      2.5354     1.3342    -1.3878
C      3.8292     2.1734    -1.5136
C      2.6856     0.0953    -2.2970
H     -4.7022    -2.4557     1.2757
H     -4.8133    -2.5112    -0.5320
H     -5.3364    -1.0249     0.3625
H     -1.0276     2.1589     1.2342
H     -1.5660     2.4799    -1.5237
H     -2.5921     1.5474    -0.3844
H     -1.9687     4.5682    -0.1984
H     -2.8256     3.5914     1.0337
H     -2.6817     4.1838    -2.5596
H     -4.4127     4.1548    -4.2082
H     -5.7212     4.1531    -2.9750
H     -4.6293     2.7237    -3.1376
H     -3.0275     6.3898    -1.4562
H     -3.5479     6.3648    -3.1701
H     -4.7911     6.3211    -1.8760
H     -5.8774     4.5603    -0.7610
H     -4.3586     4.9662     1.8795
H     -5.8413     5.7580     1.2691
H     -4.2563     6.1546     0.5321
H     -4.9734     2.5548     1.3756
H     -6.6332     3.2230     1.1288
H     -5.8848     2.1783    -0.1346
H      0.4487     3.2321    -0.9105
H      0.1838     3.8942     0.7339
H      1.4348     2.0238     1.7297
H      2.4386     3.0453     0.6604
H      2.3323    -0.1683     1.6238
H      4.2477    -1.4657     1.0848
H      3.2183    -1.5370    -0.3316
H      4.6846    -0.4735    -0.3203
H      4.5708     1.8840     1.0687
H      4.7400     0.5426     2.2407
H      3.4919     1.7594     2.5014
H      1.7399     1.9320    -1.8609
H      4.7179     1.6280    -1.1456
H      4.0136     2.4015    -2.5857
H      3.7556     3.1527    -1.0064
H      3.7217    -0.2972    -2.3327
H      2.4372     0.3750    -3.3439
H      2.0023    -0.7127    -2.0047
68
{"conf": 27, "E": 142.87, "rms": -1.0, "geom": "OH", "total_charge": 0, "CA_charge": 1, "smiles": "C[C:1]#[4N:2]->[Mn+:3]1(<-[3C-:4]#[O+:5])(<-[5H-:6])(<-[6C-:7]#[O+:8])<-[1N@H:9]([CH2:10][CH2:11][N:12]([CH:13]([CH3:14])[CH3:15])[CH:16]([CH3:17])[CH3:18])[CH2:19][CH2:20][2N:21]->1([CH:22]([CH3:23])[CH3:24])[CH:25]([CH3:26])[CH3:27]", "smiles3D": "C([C:1]#[4N:2]->[Mn+:3]1(<-[3C-:4]#[O+:5])(<-[5H-:6])(<-[6C-:7]#[O+:8])<-[1N@@:9]([C:10]([C:11]([N:12]([C:13]([C:14]([H:37])([H:38])[H:39])([C:15]([H:40])([H:41])[H:42])[H:36])[C:16]([C:17]([H:44])([H:45])[H:46])([C:18]([H:47])([H:48])[H:49])[H:43])([H:34])[H:35])([H:32])[H:33])([H:31])[C:19]([H:50])([H:51])[C:20]([H:52])([H:53])[2N:21]->1([C:22]([C:23]([H:55])([H:56])[H:57])([C:24]([H:58])([H:59])[H:60])[H:54])[C:25]([C:26]([H:62])([H:63])[H:64])([C:27]([H:65])([H:66])[H:67])[H:61])([H:28])([H:29])[H:30]", "smiles3Dx": "C([C:1]#[4N:2]->[Mn+:3]1(<-[3C-:4]#[O+:5])(<-[5H-:6])(<-[6C-:7]#[O+:8])<-[1N@@:9]([C:10]([C:11]([N:12]([C:13]([C:14]([H:37])([H:38])[H:39])([C:15]([H:40])([H:41])[H:42])[H:36])[C:16]([C:17]([H:44])([H:45])[H:46])([C:18]([H:47])([H:48])[H:49])[H:43])([H:34])[H:35])([H:32])[H:33])([H:31])[C:19]([H:50])([H:51])[C:20]([H:52])([H:53])[2N:21]->1([C:22]([C:23]([H:55])([H:56])[H:57])([C:24]([H:58])([H:59])[H:60])[H:54])[C:25]([C:26]([H:62])([H:63])[H:64])([C:27]([H:65])([H:66])[H:67])[H:61])([H:28])([H:29])[H:30]", "dummies": []}
C      0.2939     4.5974    -1.8967
C      0.2008     3.2485    -1.3401
N      0.1306     2.1152    -0.8705
Mn     0.0000     0.0000     0.0000
C      1.6268    -0.6814    -1.4697
O      2.4768    -1.0420    -2.2452
H     -1.3189     0.6307     1.1158
C     -1.6269    -0.3498    -1.5824
O     -2.4816    -0.5272    -2.4145
N      1.5374     0.4877     1.6518
C      2.8427     0.7621     1.1751
C      2.9188     2.0417     0.3308
N      4.2681     2.6543     0.4411
C      4.3380     4.0115     1.0505
C      3.3053     5.0126     0.4862
C      4.2067     3.9009     2.5722
C      5.2169     2.4229    -0.6834
C      4.8359     3.1774    -1.9683
C      5.4131     0.9269    -0.9612
C      1.4811    -0.6136     2.5360
C      1.2390    -1.9428     1.7719
N     -0.0313    -2.0888     1.0826
C     -1.1546    -2.0370     2.0318
C     -1.0663    -3.0370     3.2184
C     -2.5424    -2.1780     1.3806
C     -0.0612    -3.3179     0.2143
C      1.2920    -4.0310    -0.0761
C     -0.7512    -3.1291    -1.1415
H      0.3460     5.3350    -1.0696
H     -0.5993     4.8028    -2.5215
H      1.2087     4.6764    -2.5195
H      1.2314     1.2264     2.1005
H      3.5275     0.8863     2.0476
H      3.2088    -0.0902     0.5694
H      2.1368     2.7236     0.7086
H      2.6704     1.8044    -0.7206
H      5.3437     4.4512     0.8635
H      2.3235     4.9255     0.9978
H      3.6678     6.0504     0.6460
H      3.1428     4.8669    -0.5985
H      4.3373     4.8991     3.0423
H      4.9899     3.2205     2.9690
H      3.2106     3.4991     2.8552
H      6.2216     2.7917    -0.3770
H      3.7923     2.9686    -2.2786
H      4.9670     4.2691    -1.8240
H      5.5108     2.8799    -2.7991
H      6.2755     0.7776    -1.6456
H      5.6284     0.3884    -0.0140
H      4.5158     0.4874    -1.4402
H      2.4357    -0.7115     3.1045
H      0.6782    -0.4594     3.2847
H      2.0456    -1.9908     1.0209
H      1.3922    -2.7860     2.4785
H     -1.1521    -1.0286     2.4756
H     -0.8402    -4.0708     2.8945
H     -0.2932    -2.7151     3.9460
H     -2.0220    -3.0579     3.7850
H     -2.6554    -1.4533     0.5560
H     -3.3309    -1.9295     2.1233
H     -2.7405    -3.2109     1.0284
H     -0.6649    -4.0783     0.7473
H      1.1146    -4.9682    -0.6470
H      1.7981    -4.3477     0.8587
H      1.9667    -3.3977    -0.6883
H     -1.8004    -2.8152    -1.0402
H     -0.1799    -2.4539    -1.7992
H     -0.8084    -4.1046    -1.6714
68
{"conf": 28, "E": 140.2, "rms": -1.0, "geom": "OH", "total_charge": 0, "CA_charge": 1, "smiles": "C[C:1]#[4N:2]->[Mn+:3]1(<-[3C-:4]#[O+:5])(<-[5H-:6])(<-[6C-:7]#[O+:8])<-[1N@H:9]([CH2:10][CH2:11][N:12]([CH:13]([CH3:14])[CH3:15])[CH:16]([CH3:17])[CH3:18])[CH2:19][CH2:20][2N:21]->1([CH:22]([CH3:23])[CH3:24])[CH:25]([CH3:26])[CH3:27]", "smiles3D": "C([C:1]#[4N:2]->[Mn+:3]1(<-[3C-:4]#[O+:5])(<-[5H-:6])(<-[6C-:7]#[O+:8])<-[1N@@:9]([C:10]([C:11]([N:12]([C:13]([C:14]([H:37])([H:38])[H:39])([C:15]([H:40])([H:41])[H:42])[H:36])[C:16]([C:17]([H:44])([H:45])[H:46])([C:18]([H:47])([H:48])[H:49])[H:43])([H:34])[H:35])([H:32])[H:33])([H:31])[C:19]([H:50])([H:51])[C:20]([H:52])([H:53])[2N:21]->1([C:22]([C:23]([H:55])([H:56])[H:57])([C:24]([H:58])([H:59])[H:60])[H:54])[C:25]([C:26]([H:62])([H:63])[H:64])([C:27]([H:65])([H:66])[H:67])[H:61])([H:28])([H:29])[H:30]", "smiles3Dx": "C([C:1]#[4N:2]->[Mn+:3]1(<-[3C-:4]#[O+:5])(<-[5H-:6])(<-[6C-:7]#[O+:8])<-[1N@@:9]([C:10]([C:11]([N:12]([C:13]([C:14]([H:37])([H:38])[H:39])([C:15]([H:40])([H:41])[H:42])[H:36])[C:16]([C:17]([H:44])([H:45])[H:46])([C:18]([H:47])([H:48])[H:49])[H:43])([H:34])[H:35])([H:32])[H:33])([H:31])[C:19]([H:50])([H:51])[C:20]([H:52])([H:53])[2N:21]->1([C:22]([C:23]([H:55])([H:56])[H:57])([C:24]([H:58])([H:59])[H:60])[H:54])[C:25]([C:26]([H:62])([H:63])[H:64])([C:27]([H:65])([H:66])[H:67])[H:61])([H:28])([H:29])[H:30]", "dummies": []}
C     -0.4951     4.9125     0.6731
C     -0.3477     3.4693     0.4881
N     -0.2253     2.2578     0.3252
Mn     0.0000     0.0000     0.0000
C     -2.2844    -0.1325    -0.2402
O     -3.4815    -0.2023    -0.3671
H      1.7996     0.2251     0.2905
C     -0.2869    -0.2787     2.2558
O     -0.4404    -0.4200     3.4437
N      0.1946     0.2478    -2.2692
C     -0.8257     1.1042    -2.7312
C     -0.4845     1.7727    -4.0749
N     -1.5713     2.6999    -4.4616
C     -1.1616     4.0622    -4.9037
C     -0.8697     4.9307    -3.6761
C      0.0359     4.0775    -5.8778
C     -2.6890     2.0523    -5.2008
C     -2.4760     2.0058    -6.7215
C     -4.0251     2.7162    -4.8467
C      0.1939    -1.0525    -2.8612
C     -0.2096    -2.2189    -1.9010
N      0.3238    -2.2398    -0.5488
C     -0.5534    -3.0010     0.3689
C      0.0295    -3.3572     1.7669
C     -1.1888    -4.2939    -0.2244
C      1.7559    -2.5950    -0.4595
C      2.0744    -4.0866    -0.7437
C      2.7269    -1.7659    -1.3277
H     -0.4120     5.1580     1.7518
H     -1.4875     5.2334     0.2950
H      0.3020     5.4400     0.1100
H      1.0018     0.6514    -2.4192
H     -0.9808     1.9011    -1.9816
H     -1.7813     0.5436    -2.8329
H      0.4731     2.3095    -3.9251
H     -0.3153     1.0074    -4.8622
H     -2.0051     4.5569    -5.4293
H     -0.0069     4.5318    -3.1017
H     -0.6415     5.9724    -3.9876
H     -1.7584     4.9507    -3.0098
H     -0.0629     3.2976    -6.6565
H      1.0014     3.9307    -5.3509
H      0.0850     5.0636    -6.3870
H     -2.7859     0.9948    -4.8678
H     -2.4647     3.0234    -7.1638
H     -1.5265     1.4839    -6.9607
H     -3.3018     1.4354    -7.1980
H     -4.1339     2.7784    -3.7429
H     -4.8669     2.1105    -5.2455
H     -4.1017     3.7373    -5.2731
H      1.1912    -1.2658    -3.2904
H     -0.5154    -1.0822    -3.7217
H      0.0382    -3.1733    -2.4091
H     -1.3168    -2.1650    -1.8276
H     -1.3949    -2.3173     0.5730
H      0.6902    -2.5803     2.1829
H      0.5803    -4.3161     1.7763
H     -0.8090    -3.4785     2.4864
H     -1.6387    -4.9182     0.5777
H     -0.4609    -4.9157    -0.7746
H     -2.0221    -4.0496    -0.9145
H      2.0627    -2.3917     0.5825
H      1.6219    -4.7806    -0.0207
H      1.7729    -4.3827    -1.7680
H      3.1700    -4.2570    -0.6617
H      2.4228    -0.7212    -1.4537
H      2.8773    -2.2252    -2.3279
H      3.7277    -1.7511    -0.8439
68
{"conf": 29, "E": 158.1, "rms": -1.0, "geom": "OH", "total_charge": 0, "CA_charge": 1, "smiles": "C[C:1]#[4N:2]->[Mn+:3]1(<-[3C-:4]#[O+:5])(<-[5H-:6])(<-[6C-:7]#[O+:8])<-[1N@H:9]([CH2:10][CH2:11][N:12]([CH:13]([CH3:14])[CH3:15])[CH:16]([CH3:17])[CH3:18])[CH2:19][CH2:20][2N:21]->1([CH:22]([CH3:23])[CH3:24])[CH:25]([CH3:26])[CH3:27]", "smiles3D": "C([C:1]#[4N:2]->[Mn+:3]1(<-[3C-:4]#[O+:5])(<-[5H-:6])(<-[6C-:7]#[O+:8])<-[1N@@:9]([C:10]([C:11]([N:12]([C:13]([C:14]([H:37])([H:38])[H:39])([C:15]([H:40])([H:41])[H:42])[H:36])[C:16]([C:17]([H:44])([H:45])[H:46])([C:18]([H:47])([H:48])[H:49])[H:43])([H:34])[H:35])([H:32])[H:33])([H:31])[C:19]([H:50])([H:51])[C:20]([H:52])([H:53])[2N:21]->1([C:22]([C:23]([H:55])([H:56])[H:57])([C:24]([H:58])([H:59])[H:60])[H:54])[C:25]([C:26]([H:62])([H:63])[H:64])([C:27]([H:65])([H:66])[H:67])[H:61])([H:28])([H:29])[H:30]", "smiles3Dx": "C([C:1]#[4N:2]->[Mn+:3]1(<-[3C-:4]#[O+:5])(<-[5H-:6])(<-[6C-:7]#[O+:8])<-[1N@@:9]([C:10]([C:11]([N:12]([C:13]([C:14]([H:37])([H:38])[H:39])([C:15]([H:40])([H:41])[H:42])[H:36])[C:16]([C:17]([H:44])([H:45])[H:46])([C:18]([H:47])([H:48])[H:49])[H:43])([H:34])[H:35])([H:32])[H:33])([H:31])[C:19]([H:50])([H:51])[C:20]([H:52])([H:53])[2N:21]->1([C:22]([C:23]([H:55])([H:56])[H:57])([C:24]([H:58])([H:59])[H:60])[H:54])[C:25]([C:26]([H:62])([H:63])[H:64])([C:27]([H:65])([H:66])[H:67])[H:61])([H:28])([H:29])[H:30]", "dummies": []}
C      3.0469     1.6540    -3.5738
C      2.1529     1.1656    -2.5243
N      1.4016     0.7565    -1.6426
Mn     0.0000     0.0000     0.0000
C      1.3406     1.1953     1.4372
O      2.0500     1.8224     2.1843
H     -0.8120    -0.9681    -1.3170
C      1.3531    -1.8227     0.3298
O      2.0644    -2.7810     0.5025
N     -1.4835     1.6845    -0.4111
C     -1.0559     2.9109     0.1342
C     -1.4968     4.1497    -0.6757
N     -2.9668     4.3687    -0.5691
C     -3.6208     4.6487    -1.8925
C     -3.4185     3.4711    -2.8805
C     -5.1480     4.8460    -1.7749
C     -3.2515     5.3140     0.5600
C     -3.1255     6.8045     0.1865
C     -4.5694     4.9922     1.2826
C     -2.7340     1.1962     0.0422
C     -2.7190     0.4126     1.3961
N     -1.6570    -0.5902     1.5691
C     -1.1089    -0.5500     2.9539
C      0.1202    -1.4661     3.1661
C     -0.7568     0.8515     3.5390
C     -2.1198    -1.9584     1.1849
C     -3.0531    -2.0696    -0.0567
C     -2.8273    -2.7663     2.3126
H      2.9269     1.0287    -4.4823
H      4.0972     1.5967    -3.2212
H      2.7942     2.7073    -3.8138
H     -1.5184     1.7675    -1.3226
H      0.0489     2.9025     0.1441
H     -1.4107     3.0217     1.1803
H     -1.1327     4.0439    -1.7121
H     -0.9243     5.0271    -0.3001
H     -3.1801     5.5633    -2.3475
H     -4.0439     3.6009    -3.7897
H     -3.7024     2.5111    -2.4015
H     -2.3839     3.3985    -3.2644
H     -5.4107     5.8279    -1.3473
H     -5.6021     4.0285    -1.1756
H     -5.6299     4.8444    -2.7761
H     -2.4879     5.1516     1.3567
H     -3.1487     7.4214     1.1102
H     -2.1622     6.9991    -0.3281
H     -3.9449     7.1537    -0.4669
H     -4.7416     3.8954     1.3015
H     -5.4425     5.4959     0.8274
H     -4.5158     5.3470     2.3346
H     -3.1519     0.5360    -0.7411
H     -3.4438     2.0427     0.1527
H     -3.7077    -0.0773     1.5110
H     -2.6944     1.1777     2.1863
H     -1.9058    -0.9318     3.6231
H      0.2747    -1.6184     4.2561
H      0.0107    -2.4732     2.7284
H      1.0450    -1.0065     2.7764
H     -0.6621     1.6296     2.7701
H      0.1742     0.8461     4.1468
H     -1.5657     1.1848     4.2253
H     -1.2001    -2.5128     0.9155
H     -4.0933    -1.7567     0.1710
H     -2.7204    -1.5330    -0.9467
H     -3.1101    -3.1344    -0.3708
H     -3.6669    -2.1810     2.7430
H     -3.2450    -3.7172     1.9163
H     -2.1341    -3.0752     3.1191
68
{"conf": 30, "E": 140.72, "rms": -1.0, "geom": "OH", "total_charge": 0, "CA_charge": 1, "smiles": "C[C:1]#[4N:2]->[Mn+:3]1(<-[3C-:4]#[O+:5])(<-[5H-:6])(<-[6C-:7]#[O+:8])<-[1N@H:9]([CH2:10][CH2:11][N:12]([CH:13]([CH3:14])[CH3:15])[CH:16]([CH3:17])[CH3:18])[CH2:19][CH2:20][2N:21]->1([CH:22]([CH3:23])[CH3:24])[CH:25]([CH3:26])[CH3:27]", "smiles3D": "C([C:1]#[4N:2]->[Mn+:3]1(<-[3C-:4]#[O+:5])(<-[5H-:6])(<-[6C-:7]#[O+:8])<-[1N@@:9]([C:10]([C:11]([N:12]([C:13]([C:14]([H:37])([H:38])[H:39])([C:15]([H:40])([H:41])[H:42])[H:36])[C:16]([C:17]([H:44])([H:45])[H:46])([C:18]([H:47])([H:48])[H:49])[H:43])([H:34])[H:35])([H:32])[H:33])([H:31])[C:19]([H:50])([H:51])[C:20]([H:52])([H:53])[2N:21]->1([C:22]([C:23]([H:55])([H:56])[H:57])([C:24]([H:58])([H:59])[H:60])[H:54])[C:25]([C:26]([H:62])([H:63])[H:64])([C:27]([H:65])([H:66])[H:67])[H:61])([H:28])([H:29])[H:30]", "smiles3Dx": "C([C:1]#[4N:2]->[Mn+:3]1(<-[3C-:4]#[O+:5])(<-[5H-:6])(<-[6C-:7]#[O+:8])<-[1N@@:9]([C:10]([C:11]([N:12]([C:13]([C:14]([H:37])([H:38])[H:39])([C:15]([H:40])([H:41])[H:42])[H:36])[C:16]([C:17]([H:44])([H:45])[H:46])([C:18]([H:47])([H:48])[H:49])[H:43])([H:34])[H:35])([H:32])[H:33])([H:31])[C:19]([H:50])([H:51])[C:20]([H:52])([H:53])[2N:21]->1([C:22]([C:23]([H:55])([H:56])[H:57])([C:24]([H:58])([H:59])[H:60])[H:54])[C:25]([C:26]([H:62])([H:63])[H:64])([C:27]([H:65])([H:66])[H:67])[H:61])([H:28])([H:29])[H:30]", "dummies": []}
C      0.7590    -2.3730     4.3137
C      0.5457    -1.6733     3.0473
N      0.3612    -1.0873     1.9834
Mn     0.0000     0.0000     0.0000
C     -0.3366    -2.0523    -0.9835
O     -0.5142    -3.1278    -1.4991
H      0.2856     1.5788     0.8996
C      2.2363    -0.2113    -0.4578
O      3.4134    -0.3261    -0.6939
N     -2.2282     0.1988     0.4535
C     -2.7699    -1.0760     0.7032
C     -4.0375    -1.0320     1.5715
N     -4.5183    -2.4215     1.8204
C     -4.3697    -2.7689     3.2697
C     -4.0999    -4.2647     3.5002
C     -5.5021    -2.2231     4.1584
C     -5.8419    -2.6887     1.1646
C     -6.3576    -4.1244     1.3912
C     -5.7416    -2.4967    -0.3678
C     -2.8029     0.8998    -0.6314
C     -1.9858     0.7512    -1.9493
N     -0.5846     1.1564    -1.9367
C     -0.4336     2.5950    -1.6729
C      0.9805     3.0533    -1.2561
C     -0.9352     3.5296    -2.7978
C      0.1288     0.5798    -3.1038
C      1.5278     1.1392    -3.4434
C     -0.6837     0.5631    -4.4341
H     -0.1918    -2.8429     4.6399
H      1.0974    -1.6496     5.0836
H      1.5316    -3.1574     4.1773
H     -2.2941     0.7099     1.2116
H     -3.0036    -1.5907    -0.2555
H     -2.0069    -1.6776     1.2358
H     -3.7885    -0.4882     2.5095
H     -4.8095    -0.3885     1.1030
H     -3.4336    -2.2955     3.6494
H     -3.5170    -4.4005     4.4370
H     -5.0279    -4.8538     3.6248
H     -3.5003    -4.6816     2.6634
H     -5.2396    -2.3676     5.2281
H     -6.4659    -2.7329     3.9736
H     -5.6395    -1.1358     3.9824
H     -6.6069    -1.9797     1.5529
H     -5.5588    -4.8669     1.1818
H     -6.7584    -4.2598     2.4111
H     -7.2145    -4.3480     0.7200
H     -4.9375    -3.1411    -0.7835
H     -5.5399    -1.4463    -0.6527
H     -6.7001    -2.7636    -0.8625
H     -3.8334     0.5238    -0.8290
H     -2.9040     1.9760    -0.3771
H     -2.5327     1.2986    -2.7424
H     -2.0253    -0.3281    -2.2090
H     -1.0585     2.8137    -0.7913
H      1.5376     2.2557    -0.7445
H      0.8966     3.9010    -0.5417
H      1.5814     3.4362    -2.1056
H     -0.8657     4.5851    -2.4565
H     -1.9996     3.3576    -3.0436
H     -0.3248     3.4458    -3.7154
H      0.2959    -0.4778    -2.8340
H      2.2045     1.1751    -2.5799
H      2.0251     0.4602    -4.1695
H      1.4724     2.1299    -3.9340
H     -1.0839     1.5617    -4.6883
H     -0.0491     0.2259    -5.2819
H     -1.5233    -0.1603    -4.3929
68
{"conf": 31, "E": 135.15, "rms": -1.0, "geom": "OH", "total_charge": 0, "CA_charge": 1, "smiles": "C[C:1]#[4N:2]->[Mn+:3]1(<-[3C-:4]#[O+:5])(<-[5H-:6])(<-[6C-:7]#[O+:8])<-[1N@H:9]([CH2:10][CH2:11][N:12]([CH:13]([CH3:14])[CH3:15])[CH:16]([CH3:17])[CH3:18])[CH2:19][CH2:20][2N:21]->1([CH:22]([CH3:23])[CH3:24])[CH:25]([CH3:26])[CH3:27]", "smiles3D": "C([C:1]#[4N:2]->[Mn+:3]1(<-[3C-:4]#[O+:5])(<-[5H-:6])(<-[6C-:7]#[O+:8])<-[1N@@:9]([C:10]([C:11]([N:12]([C:13]([C:14]([H:37])([H:38])[H:39])([C:15]([H:40])([H:41])[H:42])[H:36])[C:16]([C:17]([H:44])([H:45])[H:46])([C:18]([H:47])([H:48])[H:49])[H:43])([H:34])[H:35])([H:32])[H:33])([H:31])[C:19]([H:50])([H:51])[C:20]([H:52])([H:53])[2N:21]->1([C:22]([C:23]([H:55])([H:56])[H:57])([C:24]([H:58])([H:59])[H:60])[H:54])[C:25]([C:26]([H:62])([H:63])[H:64])([C:27]([H:65])([H:66])[H:67])[H:61])([H:28])([H:29])[H:30]", "smiles3Dx": "C([C:1]#[4N:2]->[Mn+:3]1(<-[3C-:4]#[O+:5])(<-[5H-:6])(<-[6C-:7]#[O+:8])<-[1N@@:9]([C:10]([C:11]([N:12]([C:13]([C:14]([H:37])([H:38])[H:39])([C:15]([H:40])([H:41])[H:42])[H:36])[C:16]([C:17]([H:44])([H:45])[H:46])([C:18]([H:47])([H:48])[H:49])[H:43])([H:34])[H:35])([H:32])[H:33])([H:31])[C:19]([H:50])([H:51])[C:20]([H:52])([H:53])[2N:21]->1([C:22]([C:23]([H:55])([H:56])[H:57])([C:24]([H:58])([H:59])[H:60])[H:54])[C:25]([C:26]([H:62])([H:63])[H:64])([C:27]([H:65])([H:66])[H:67])[H:61])([H:28])([H:29])[H:30]", "dummies": []}
C     -4.6377     0.6217    -1.7107
C     -3.2726     0.4503    -1.2150
N     -2.1281     0.2994    -0.7948
Mn     0.0000     0.0000     0.0000
C     -0.9045     0.2084     2.1075
O     -1.3804     0.3152     3.2104
H      0.5101    -0.1625    -1.7602
C      0.3668     2.2609    -0.1173
O      0.5607     3.4495    -0.1785
N     -0.2218    -2.2749     0.1679
C     -1.4351    -2.5792     0.8109
C     -1.9661    -3.9776     0.4499
N     -3.0676    -4.3882     1.3619
C     -4.4162    -3.7743     1.1415
C     -4.6223    -2.6087     2.1138
C     -4.7170    -3.3414    -0.3065
C     -3.1214    -5.8468     1.6591
C     -1.9230    -6.2893     2.5130
C     -3.2557    -6.7067     0.3923
C      0.9500    -2.7760     0.8147
C      1.7932    -1.6688     1.5282
N      2.1463    -0.5336     0.7121
C      2.8333    -0.9227    -0.5290
C      4.0522    -1.8784    -0.4008
C      3.2457     0.2658    -1.4257
C      2.7865     0.5790     1.4461
C      4.2322     0.2751     1.9179
C      2.0085     1.1305     2.6599
H     -4.6961     0.2706    -2.7613
H     -4.9174     1.6940    -1.6617
H     -5.3345     0.0279    -1.0836
H     -0.2516    -2.5936    -0.6918
H     -2.1786    -1.8288     0.4988
H     -1.3167    -2.5101     1.9166
H     -1.1081    -4.6702     0.5287
H     -2.2678    -4.0179    -0.6160
H     -5.2183    -4.5047     1.3916
H     -3.9651    -1.7510     1.8715
H     -4.4059    -2.9412     3.1513
H     -5.6766    -2.2600     2.0737
H     -5.7769    -3.0184    -0.3878
H     -4.5726    -4.1909    -1.0053
H     -4.0839    -2.4884    -0.6230
H     -4.0091    -6.0595     2.2964
H     -1.7561    -5.5643     3.3379
H     -2.1288    -7.2847     2.9619
H     -0.9932    -6.3789     1.9149
H     -4.1614    -6.4131    -0.1764
H     -3.3607    -7.7765     0.6726
H     -2.3660    -6.6042    -0.2633
H      1.5919    -3.2894     0.0649
H      0.6805    -3.5404     1.5805
H      2.7008    -2.1411     1.9509
H      1.1837    -1.3211     2.3762
H      2.0766    -1.4799    -1.1132
H      4.9594    -1.3904    -0.0079
H      4.3188    -2.2519    -1.4130
H      3.8399    -2.7794     0.2028
H      3.4486    -0.0948    -2.4571
H      4.1673     0.7617    -1.0585
H      2.4349     1.0164    -1.4875
H      2.8554     1.4314     0.7431
H      4.9551     0.4560     1.1005
H      4.3431    -0.7534     2.3079
H      4.5571     0.9652     2.7256
H      1.0715     1.6061     2.3431
H      1.8516     0.3829     3.4619
H      2.5764     1.9668     3.1216
