# Supplementary material for: MACE: Automated Assessment of Stereochemistry of Transition Metal Complexes and Its Applications in Computational Catalysis
Source: J Chem Theory Comput. 2024 Feb 16;20(5):2313–20. doi: 10.1021/acs.jctc.3c01313 (PMC10938507; doi:10.1021/acs.jctc.3c01313)
Supplement: Supplementary file 3 — ct3c01313_si_003.zip [file ct3c01313_si_003.zip › structures/screening/mace_MeCN/Mn_NNhN_iPr_bi_8.xyz]

68
{"conf": 0, "E": 151.72, "rms": -1.0, "geom": "OH", "total_charge": 0, "CA_charge": 1, "smiles": "C[C:1]#[3N:2]->[Mn+:3]1(<-[4C-:4]#[O+:5])(<-[5H-:6])(<-[6C-:7]#[O+:8])<-[1N@H:9]([CH2:10][CH2:11][N:12]([CH:13]([CH3:14])[CH3:15])[CH:16]([CH3:17])[CH3:18])[CH2:19][CH2:20][2N:21]->1([CH:22]([CH3:23])[CH3:24])[CH:25]([CH3:26])[CH3:27]", "smiles3D": "C([C:1]#[3N:2]->[Mn+:3]1(<-[4C-:4]#[O+:5])(<-[5H-:6])(<-[6C-:7]#[O+:8])<-[1N@@:9]([C:10]([C:11]([N:12]([C:13]([C:14]([H:37])([H:38])[H:39])([C:15]([H:40])([H:41])[H:42])[H:36])[C:16]([C:17]([H:44])([H:45])[H:46])([C:18]([H:47])([H:48])[H:49])[H:43])([H:34])[H:35])([H:32])[H:33])([H:31])[C:19]([H:50])([H:51])[C:20]([H:52])([H:53])[2N:21]->1([C:22]([C:23]([H:55])([H:56])[H:57])([C:24]([H:58])([H:59])[H:60])[H:54])[C:25]([C:26]([H:62])([H:63])[H:64])([C:27]([H:65])([H:66])[H:67])[H:61])([H:28])([H:29])[H:30]", "smiles3Dx": "C([C:1]#[3N:2]->[Mn+:3]1(<-[4C-:4]#[O+:5])(<-[5H-:6])(<-[6C-:7]#[O+:8])<-[1N@@:9]([C:10]([C:11]([N:12]([C:13]([C:14]([H:37])([H:38])[H:39])([C:15]([H:40])([H:41])[H:42])[H:36])[C:16]([C:17]([H:44])([H:45])[H:46])([C:18]([H:47])([H:48])[H:49])[H:43])([H:34])[H:35])([H:32])[H:33])([H:31])[C:19]([H:50])([H:51])[C:20]([H:52])([H:53])[2N:21]->1([C:22]([C:23]([H:55])([H:56])[H:57])([C:24]([H:58])([H:59])[H:60])[H:54])[C:25]([C:26]([H:62])([H:63])[H:64])([C:27]([H:65])([H:66])[H:67])[H:61])([H:28])([H:29])[H:30]", "dummies": []}
C     -2.6337    -0.3817    -4.2187
C     -1.8646    -0.2724    -2.9800
N     -1.2208    -0.1818    -1.9370
Mn     0.0000     0.0000     0.0000
C      1.8540     0.3536    -1.2985
O      2.8299     0.5420    -1.9815
H      1.1405     0.1370     1.4354
C     -0.3059     2.2741    -0.0173
O     -0.4649     3.4695    -0.0286
N      0.2254    -2.3063     0.0739
C      0.1840    -2.9362    -1.1956
C      1.3763    -2.5914    -2.0994
N      1.7526    -3.7752    -2.9303
C      1.3837    -3.5969    -4.3750
C     -0.1354    -3.3559    -4.5248
C      1.7244    -4.8217    -5.2475
C      3.1540    -4.2059    -2.6208
C      3.3681    -5.7187    -2.7959
C      4.2303    -3.3653    -3.3303
C     -0.7975    -2.7797     0.9505
C     -2.0171    -1.8129     1.0454
N     -1.7598    -0.4421     1.4649
C     -1.1783    -0.4233     2.8205
C     -0.5835     0.9274     3.2860
C     -2.1061    -0.9782     3.9317
C     -3.0085     0.3620     1.2874
C     -3.1075     1.7103     2.0421
C     -3.3823     0.6628    -0.1791
H     -3.4555     0.3634    -4.2100
H     -1.9677    -0.1903    -5.0850
H     -3.0600    -1.4027    -4.2988
H      1.0372    -2.4863     0.4594
H     -0.7564    -2.6606    -1.7142
H      0.1838    -4.0431    -1.0474
H      1.1366    -1.7079    -2.7251
H      2.2077    -2.2551    -1.4464
H      1.9142    -2.7137    -4.7960
H     -0.4371    -3.3441    -5.5940
H     -0.4340    -2.3720    -4.1217
H     -0.7064    -4.1522    -4.0011
H      1.2385    -4.7484    -6.2441
H      1.3735    -5.7585    -4.7657
H      2.8052    -4.8749    -5.4684
H      3.3332    -4.0673    -1.5290
H      4.1699    -6.0662    -2.1086
H      3.6983    -5.9910    -3.8158
H      2.4394    -6.2720    -2.5410
H      4.2474    -3.5419    -4.4224
H      5.2326    -3.6232    -2.9267
H      4.0539    -2.2844    -3.1489
H     -0.3798    -2.9546     1.9639
H     -1.1887    -3.7669     0.6076
H     -2.4543    -1.7977     0.0349
H     -2.7716    -2.2773     1.7164
H     -0.3034    -1.0905     2.7907
H     -1.2453     1.4970     3.9676
H     -0.2891     1.5581     2.4352
H      0.3398     0.7374     3.8758
H     -2.1979    -2.0804     3.8511
H     -1.6719    -0.7799     4.9355
H     -3.1193    -0.5373     3.8998
H     -3.8404    -0.2620     1.6906
H     -4.0377     2.2476     1.7574
H     -2.2717     2.3903     1.8013
H     -3.2224     1.5658     3.1306
H     -2.6539     1.3482    -0.6446
H     -3.5451    -0.2397    -0.7916
H     -4.3650     1.1806    -0.2180
68
{"conf": 1, "E": 167.4, "rms": -1.0, "geom": "OH", "total_charge": 0, "CA_charge": 1, "smiles": "C[C:1]#[3N:2]->[Mn+:3]1(<-[4C-:4]#[O+:5])(<-[5H-:6])(<-[6C-:7]#[O+:8])<-[1N@H:9]([CH2:10][CH2:11][N:12]([CH:13]([CH3:14])[CH3:15])[CH:16]([CH3:17])[CH3:18])[CH2:19][CH2:20][2N:21]->1([CH:22]([CH3:23])[CH3:24])[CH:25]([CH3:26])[CH3:27]", "smiles3D": "C([C:1]#[3N:2]->[Mn+:3]1(<-[4C-:4]#[O+:5])(<-[5H-:6])(<-[6C-:7]#[O+:8])<-[1N@@:9]([C:10]([C:11]([N:12]([C:13]([C:14]([H:37])([H:38])[H:39])([C:15]([H:40])([H:41])[H:42])[H:36])[C:16]([C:17]([H:44])([H:45])[H:46])([C:18]([H:47])([H:48])[H:49])[H:43])([H:34])[H:35])([H:32])[H:33])([H:31])[C:19]([H:50])([H:51])[C:20]([H:52])([H:53])[2N:21]->1([C:22]([C:23]([H:55])([H:56])[H:57])([C:24]([H:58])([H:59])[H:60])[H:54])[C:25]([C:26]([H:62])([H:63])[H:64])([C:27]([H:65])([H:66])[H:67])[H:61])([H:28])([H:29])[H:30]", "smiles3Dx": "C([C:1]#[3N:2]->[Mn+:3]1(<-[4C-:4]#[O+:5])(<-[5H-:6])(<-[6C-:7]#[O+:8])<-[1N@@:9]([C:10]([C:11]([N:12]([C:13]([C:14]([H:37])([H:38])[H:39])([C:15]([H:40])([H:41])[H:42])[H:36])[C:16]([C:17]([H:44])([H:45])[H:46])([C:18]([H:47])([H:48])[H:49])[H:43])([H:34])[H:35])([H:32])[H:33])([H:31])[C:19]([H:50])([H:51])[C:20]([H:52])([H:53])[2N:21]->1([C:22]([C:23]([H:55])([H:56])[H:57])([C:24]([H:58])([H:59])[H:60])[H:54])[C:25]([C:26]([H:62])([H:63])[H:64])([C:27]([H:65])([H:66])[H:67])[H:61])([H:28])([H:29])[H:30]", "dummies": []}
C      3.5212     3.4722     0.6718
C      2.4857     2.4582     0.4796
N      1.6147     1.6073     0.3140
Mn     0.0000     0.0000     0.0000
C      1.2304    -1.2939     1.4397
O      1.8776    -1.9740     2.1964
H     -1.1162    -1.4437    -0.0412
C     -1.1402     0.7799     1.8285
O     -1.7351     1.1850     2.7962
N      1.1692    -0.6928    -1.8501
C      2.5588    -0.6152    -1.5970
C      3.3936    -1.6064    -2.4343
N      3.5606    -1.1165    -3.8226
C      3.1539    -2.1169    -4.8540
C      4.0429    -3.3760    -4.9074
C      2.9615    -1.5065    -6.2456
C      4.7649    -0.2469    -3.9979
C      6.0227    -0.9806    -4.4775
C      4.4616     0.9818    -4.8657
C      0.7160     0.1009    -2.9447
C     -0.0091     1.4199    -2.5020
N     -1.1718     1.2315    -1.6586
C     -2.2140     0.4887    -2.4936
C     -3.6252     1.1157    -2.7026
C     -2.4368    -0.9471    -2.0358
C     -1.6672     2.5140    -1.1189
C     -2.8550     2.3133    -0.1415
C     -0.6558     3.4466    -0.4108
H      3.0908     4.4780     0.4879
H      3.9041     3.4173     1.7115
H      4.3527     3.2896    -0.0396
H      0.9359    -1.5668    -1.9909
H      2.9323     0.4190    -1.7747
H      2.7267    -0.8499    -0.5322
H      4.3849    -1.7554    -1.9503
H      2.8933    -2.5986    -2.3949
H      2.1369    -2.4728    -4.5693
H      3.4634    -4.2159    -5.3470
H      4.3728    -3.6876    -3.8956
H      4.9338    -3.2334    -5.5490
H      3.9327    -1.3069    -6.7400
H      2.4012    -2.2170    -6.8905
H      2.3686    -0.5701    -6.1753
H      5.0372     0.1863    -3.0075
H      6.1940    -1.8941    -3.8713
H      6.9078    -0.3216    -4.3480
H      5.9592    -1.2346    -5.5538
H      4.4437     0.7409    -5.9452
H      5.2506     1.7497    -4.7145
H      3.4896     1.4303    -4.5738
H      0.0366    -0.5086    -3.5750
H      1.5661     0.3949    -3.5951
H      0.7486     2.0061    -1.9689
H     -0.2942     1.9954    -3.4142
H     -1.8376     0.4055    -3.5359
H     -4.2953     0.9898    -1.8298
H     -3.5946     2.1656    -3.0494
H     -4.1354     0.5722    -3.5280
H     -2.9167    -0.9653    -1.0360
H     -3.1311    -1.4661    -2.7322
H     -1.4930    -1.5206    -2.0936
H     -2.0370     3.1014    -1.9847
H     -2.6961     2.7886     0.8500
H     -3.7722     2.7928    -0.5439
H     -3.0408     1.2367     0.0356
H     -1.1768     4.3907    -0.1390
H      0.1793     3.7816    -1.0546
H     -0.3045     3.0173     0.5418
68
{"conf": 2, "E": 141.14, "rms": -1.0, "geom": "OH", "total_charge": 0, "CA_charge": 1, "smiles": "C[C:1]#[3N:2]->[Mn+:3]1(<-[4C-:4]#[O+:5])(<-[5H-:6])(<-[6C-:7]#[O+:8])<-[1N@H:9]([CH2:10][CH2:11][N:12]([CH:13]([CH3:14])[CH3:15])[CH:16]([CH3:17])[CH3:18])[CH2:19][CH2:20][2N:21]->1([CH:22]([CH3:23])[CH3:24])[CH:25]([CH3:26])[CH3:27]", "smiles3D": "C([C:1]#[3N:2]->[Mn+:3]1(<-[4C-:4]#[O+:5])(<-[5H-:6])(<-[6C-:7]#[O+:8])<-[1N@@:9]([C:10]([C:11]([N:12]([C:13]([C:14]([H:37])([H:38])[H:39])([C:15]([H:40])([H:41])[H:42])[H:36])[C:16]([C:17]([H:44])([H:45])[H:46])([C:18]([H:47])([H:48])[H:49])[H:43])([H:34])[H:35])([H:32])[H:33])([H:31])[C:19]([H:50])([H:51])[C:20]([H:52])([H:53])[2N:21]->1([C:22]([C:23]([H:55])([H:56])[H:57])([C:24]([H:58])([H:59])[H:60])[H:54])[C:25]([C:26]([H:62])([H:63])[H:64])([C:27]([H:65])([H:66])[H:67])[H:61])([H:28])([H:29])[H:30]", "smiles3Dx": "C([C:1]#[3N:2]->[Mn+:3]1(<-[4C-:4]#[O+:5])(<-[5H-:6])(<-[6C-:7]#[O+:8])<-[1N@@:9]([C:10]([C:11]([N:12]([C:13]([C:14]([H:37])([H:38])[H:39])([C:15]([H:40])([H:41])[H:42])[H:36])[C:16]([C:17]([H:44])([H:45])[H:46])([C:18]([H:47])([H:48])[H:49])[H:43])([H:34])[H:35])([H:32])[H:33])([H:31])[C:19]([H:50])([H:51])[C:20]([H:52])([H:53])[2N:21]->1([C:22]([C:23]([H:55])([H:56])[H:57])([C:24]([H:58])([H:59])[H:60])[H:54])[C:25]([C:26]([H:62])([H:63])[H:64])([C:27]([H:65])([H:66])[H:67])[H:61])([H:28])([H:29])[H:30]", "dummies": []}
C     -0.4900    -2.4705    -4.3060
C     -0.3571    -1.7360    -3.0490
N     -0.2453    -1.1237    -1.9895
Mn     0.0000     0.0000     0.0000
C      2.2626    -0.0882    -0.3578
O      3.4527    -0.1364    -0.5463
H      0.3963     0.8355     1.5889
C     -0.0460     2.0195    -1.0882
O     -0.0682     3.0805    -1.6610
N     -0.0239    -2.0152     1.0943
C      0.5541    -2.9951     0.2645
C      1.1438    -4.1778     1.0552
N      1.3322    -5.3741     0.1918
C      2.4567    -5.3380    -0.7976
C      3.6915    -4.5296    -0.3550
C      1.9467    -4.8602    -2.1614
C      1.1902    -6.6518     0.9454
C      0.7676    -7.8037     0.0210
C      2.4432    -7.0119     1.7602
C     -1.3683    -2.2783     1.4811
C     -2.4143    -1.4828     0.6403
N     -2.2580    -0.0349     0.5656
C     -3.2156     0.5061    -0.4468
C     -3.5120     2.0253    -0.4120
C     -2.8661     0.1693    -1.9128
C     -2.3462     0.5573     1.9106
C     -3.7209     0.3867     2.6062
C     -1.8997     2.0347     2.0249
H      0.3836    -2.2542    -4.9545
H     -1.4214    -2.1564    -4.8203
H     -0.5325    -3.5587    -4.0939
H      0.4926    -1.9112     1.8450
H     -0.2003    -3.3809    -0.4596
H      1.3655    -2.5167    -0.3089
H      2.0836    -3.8780     1.5621
H      0.4280    -4.3968     1.8741
H      2.8356    -6.3634    -0.9831
H      4.5195    -4.6868    -1.0790
H      4.0459    -4.8704     0.6394
H      3.4815    -3.4416    -0.3189
H      2.7168    -5.0445    -2.9410
H      1.7173    -3.7775    -2.1592
H      1.0293    -5.4208    -2.4405
H      0.3517    -6.5578     1.6717
H      0.4214    -8.6665     0.6295
H     -0.0723    -7.4783    -0.6290
H      1.6024    -8.1565    -0.6180
H      3.3019    -7.2587     1.1025
H      2.7249    -6.1689     2.4250
H      2.2339    -7.8964     2.3989
H     -1.5996    -3.3629     1.3621
H     -1.5070    -2.0477     2.5592
H     -3.4265    -1.7341     1.0240
H     -2.3456    -1.8992    -0.3764
H     -4.1939     0.0101    -0.2456
H     -4.1029     2.3107     0.4756
H     -4.1721     2.3112    -1.2591
H     -2.5972     2.6352    -0.5132
H     -3.6614     0.5517    -2.5884
H     -2.8475    -0.9123    -2.1292
H     -1.9309     0.6624    -2.2257
H     -1.6162     0.0160     2.5352
H     -3.7594     0.9877     3.5404
H     -4.5648     0.6948     1.9619
H     -3.8771    -0.6670     2.9140
H     -1.3376     2.1768     2.9736
H     -2.7423     2.7523     2.0798
H     -1.2205     2.3190     1.2069
68
{"conf": 3, "E": 133.6, "rms": -1.0, "geom": "OH", "total_charge": 0, "CA_charge": 1, "smiles": "C[C:1]#[3N:2]->[Mn+:3]1(<-[4C-:4]#[O+:5])(<-[5H-:6])(<-[6C-:7]#[O+:8])<-[1N@H:9]([CH2:10][CH2:11][N:12]([CH:13]([CH3:14])[CH3:15])[CH:16]([CH3:17])[CH3:18])[CH2:19][CH2:20][2N:21]->1([CH:22]([CH3:23])[CH3:24])[CH:25]([CH3:26])[CH3:27]", "smiles3D": "C([C:1]#[3N:2]->[Mn+:3]1(<-[4C-:4]#[O+:5])(<-[5H-:6])(<-[6C-:7]#[O+:8])<-[1N@@:9]([C:10]([C:11]([N:12]([C:13]([C:14]([H:37])([H:38])[H:39])([C:15]([H:40])([H:41])[H:42])[H:36])[C:16]([C:17]([H:44])([H:45])[H:46])([C:18]([H:47])([H:48])[H:49])[H:43])([H:34])[H:35])([H:32])[H:33])([H:31])[C:19]([H:50])([H:51])[C:20]([H:52])([H:53])[2N:21]->1([C:22]([C:23]([H:55])([H:56])[H:57])([C:24]([H:58])([H:59])[H:60])[H:54])[C:25]([C:26]([H:62])([H:63])[H:64])([C:27]([H:65])([H:66])[H:67])[H:61])([H:28])([H:29])[H:30]", "smiles3Dx": "C([C:1]#[3N:2]->[Mn+:3]1(<-[4C-:4]#[O+:5])(<-[5H-:6])(<-[6C-:7]#[O+:8])<-[1N@@:9]([C:10]([C:11]([N:12]([C:13]([C:14]([H:37])([H:38])[H:39])([C:15]([H:40])([H:41])[H:42])[H:36])[C:16]([C:17]([H:44])([H:45])[H:46])([C:18]([H:47])([H:48])[H:49])[H:43])([H:34])[H:35])([H:32])[H:33])([H:31])[C:19]([H:50])([H:51])[C:20]([H:52])([H:53])[2N:21]->1([C:22]([C:23]([H:55])([H:56])[H:57])([C:24]([H:58])([H:59])[H:60])[H:54])[C:25]([C:26]([H:62])([H:63])[H:64])([C:27]([H:65])([H:66])[H:67])[H:61])([H:28])([H:29])[H:30]", "dummies": []}
C     -0.7023    -4.5433    -1.9340
C     -0.4989    -3.2129    -1.3625
N     -0.3263    -2.0942    -0.8851
Mn     0.0000     0.0000     0.0000
C     -2.2535     0.1420     0.3936
O     -3.4393     0.2165     0.5999
H      0.1575     1.6893     0.7108
C      0.2198    -0.9634     2.0688
O      0.3290    -1.4704     3.1575
N     -0.2348     0.9277    -2.0736
C     -1.1151     0.1352    -2.8437
C     -1.9114     0.9346    -3.8987
N     -1.0576     1.3262    -5.0450
C     -0.9172     0.2607    -6.0789
C      0.4542     0.3400    -6.7634
C     -2.0501     0.2509    -7.1184
C     -1.2361     2.7191    -5.5485
C     -2.7066     3.1844    -5.6341
C     -0.4181     3.6845    -4.6867
C      1.0714     1.0640    -2.5897
C      2.0590     0.0094    -2.0093
N      2.2584    -0.0190    -0.5655
C      2.8742     1.2219    -0.0716
C      4.3442     1.4435    -0.4966
C      2.7675     1.4619     1.4493
C      2.8593    -1.3116    -0.1550
C      3.4341    -1.4190     1.2747
C      3.9476    -1.8724    -1.1202
H     -1.0974    -4.4451    -2.9660
H      0.2647    -5.0864    -1.9582
H     -1.4279    -5.1062    -1.3117
H     -0.5980     1.7587    -1.9485
H     -0.5632    -0.6907    -3.3445
H     -1.8439    -0.3248    -2.1494
H     -2.3367     1.8157    -3.3788
H     -2.7740     0.3253    -4.2464
H     -0.9428    -0.7357    -5.5851
H      0.5385     1.2337    -7.4147
H      0.6146    -0.5608    -7.3936
H      1.2609     0.3737    -6.0023
H     -1.9261    -0.6189    -7.7983
H     -3.0347     0.1446    -6.6189
H     -2.0436     1.1705    -7.7392
H     -0.8179     2.8073    -6.5728
H     -2.7739     4.0772    -6.2918
H     -3.1073     3.4769    -4.6414
H     -3.3597     2.3995    -6.0603
H     -0.4862     4.7158    -5.0945
H      0.6496     3.3788    -4.6894
H     -0.7851     3.6899    -3.6390
H      1.4540     2.0858    -2.3895
H      1.0609     0.9423    -3.6934
H      1.6562    -0.9799    -2.3159
H      3.0304     0.1425    -2.5255
H      2.2999     2.0507    -0.5152
H      5.0283     0.7032    -0.0435
H      4.6782     2.4469    -0.1544
H      4.4689     1.4384    -1.5954
H      3.6629     1.1210     2.0071
H      2.6902     2.5537     1.6444
H      1.8688     0.9955     1.8764
H      2.0198    -2.0299    -0.1873
H      3.6151    -2.4891     1.5148
H      2.7432    -1.0665     2.0509
H      4.4125    -0.9101     1.3699
H      4.4326    -2.7749    -0.6894
H      3.5102    -2.2082    -2.0823
H      4.7398    -1.1297    -1.3274
68
{"conf": 4, "E": 139.14, "rms": -1.0, "geom": "OH", "total_charge": 0, "CA_charge": 1, "smiles": "C[C:1]#[3N:2]->[Mn+:3]1(<-[4C-:4]#[O+:5])(<-[5H-:6])(<-[6C-:7]#[O+:8])<-[1N@H:9]([CH2:10][CH2:11][N:12]([CH:13]([CH3:14])[CH3:15])[CH:16]([CH3:17])[CH3:18])[CH2:19][CH2:20][2N:21]->1([CH:22]([CH3:23])[CH3:24])[CH:25]([CH3:26])[CH3:27]", "smiles3D": "C([C:1]#[3N:2]->[Mn+:3]1(<-[4C-:4]#[O+:5])(<-[5H-:6])(<-[6C-:7]#[O+:8])<-[1N@@:9]([C:10]([C:11]([N:12]([C:13]([C:14]([H:37])([H:38])[H:39])([C:15]([H:40])([H:41])[H:42])[H:36])[C:16]([C:17]([H:44])([H:45])[H:46])([C:18]([H:47])([H:48])[H:49])[H:43])([H:34])[H:35])([H:32])[H:33])([H:31])[C:19]([H:50])([H:51])[C:20]([H:52])([H:53])[2N:21]->1([C:22]([C:23]([H:55])([H:56])[H:57])([C:24]([H:58])([H:59])[H:60])[H:54])[C:25]([C:26]([H:62])([H:63])[H:64])([C:27]([H:65])([H:66])[H:67])[H:61])([H:28])([H:29])[H:30]", "smiles3Dx": "C([C:1]#[3N:2]->[Mn+:3]1(<-[4C-:4]#[O+:5])(<-[5H-:6])(<-[6C-:7]#[O+:8])<-[1N@@:9]([C:10]([C:11]([N:12]([C:13]([C:14]([H:37])([H:38])[H:39])([C:15]([H:40])([H:41])[H:42])[H:36])[C:16]([C:17]([H:44])([H:45])[H:46])([C:18]([H:47])([H:48])[H:49])[H:43])([H:34])[H:35])([H:32])[H:33])([H:31])[C:19]([H:50])([H:51])[C:20]([H:52])([H:53])[2N:21]->1([C:22]([C:23]([H:55])([H:56])[H:57])([C:24]([H:58])([H:59])[H:60])[H:54])[C:25]([C:26]([H:62])([H:63])[H:64])([C:27]([H:65])([H:66])[H:67])[H:61])([H:28])([H:29])[H:30]", "dummies": []}
C     -1.7560     4.3176     1.7735
C     -1.2391     3.0495     1.2612
N     -0.8064     1.9853     0.8261
Mn     0.0000     0.0000     0.0000
C      2.1286     0.8095     0.2576
O      3.2482     1.2365     0.3924
H      0.7443    -1.5441    -0.6676
C      0.1239    -0.7881     2.1494
O      0.1947    -1.1996     3.2809
N     -0.1255     0.8243    -2.1245
C      0.0615     2.2201    -2.0946
C      0.5561     2.7920    -3.4334
N      0.7356     4.2676    -3.3097
C     -0.2581     5.0297    -4.1384
C     -1.7056     4.6921    -3.7076
C     -0.1115     6.5598    -4.0141
C      2.1829     4.6272    -3.4479
C      2.5682     5.8743    -2.6354
C      2.6697     4.6922    -4.9068
C     -1.3679     0.3957    -2.6397
C     -2.4363     0.1848    -1.5255
N     -2.1439    -0.7789    -0.4708
C     -2.0390    -2.1494    -0.9941
C     -1.3528    -3.1700    -0.0617
C     -3.3636    -2.7671    -1.4989
C     -3.0228    -0.5414     0.7003
C     -4.4949    -0.1596     0.3573
C     -3.0884    -1.6369     1.7873
H     -1.1197     4.6640     2.6136
H     -2.7965     4.1748     2.1310
H     -1.7439     5.0750     0.9628
H      0.5534     0.4346    -2.6015
H      0.8180     2.4524    -1.3195
H     -0.8854     2.7295    -1.8101
H     -0.1316     2.5147    -4.2581
H      1.4979     2.2627    -3.6989
H     -0.1452     4.7564    -5.2113
H     -2.4388     5.3064    -4.2731
H     -1.9748     3.6387    -3.9148
H     -1.8400     4.8910    -2.6227
H     -0.9894     7.0794    -4.4547
H     -0.0369     6.8626    -2.9484
H      0.7533     6.9358    -4.5887
H      2.7909     3.8282    -2.9622
H      3.6399     5.8167    -2.3457
H      2.4535     6.8129    -3.2094
H      1.9665     5.9284    -1.7034
H      2.3984     3.7600    -5.4447
H      3.7760     4.7914    -4.9273
H      2.2416     5.5519    -5.4554
H     -1.2357    -0.5436    -3.2147
H     -1.7685     1.1510    -3.3539
H     -3.3915    -0.0738    -2.0237
H     -2.5730     1.1789    -1.0482
H     -1.3736    -2.0962    -1.8706
H     -0.6144    -2.6925     0.5972
H     -0.8048    -3.9178    -0.6752
H     -2.0717    -3.7527     0.5490
H     -3.1553    -3.7573    -1.9588
H     -3.8374    -2.1567    -2.2901
H     -4.0866    -2.9369    -0.6805
H     -2.5844     0.3413     1.2007
H     -4.5638     0.8530    -0.0895
H     -5.1175    -0.1156     1.2770
H     -4.9618    -0.8868    -0.3321
H     -3.5742    -1.2195     2.6957
H     -3.7071    -2.4994     1.4733
H     -2.1014    -1.9782     2.1237
68
{"conf": 5, "E": 139.44, "rms": -1.0, "geom": "OH", "total_charge": 0, "CA_charge": 1, "smiles": "C[C:1]#[3N:2]->[Mn+:3]1(<-[4C-:4]#[O+:5])(<-[5H-:6])(<-[6C-:7]#[O+:8])<-[1N@H:9]([CH2:10][CH2:11][N:12]([CH:13]([CH3:14])[CH3:15])[CH:16]([CH3:17])[CH3:18])[CH2:19][CH2:20][2N:21]->1([CH:22]([CH3:23])[CH3:24])[CH:25]([CH3:26])[CH3:27]", "smiles3D": "C([C:1]#[3N:2]->[Mn+:3]1(<-[4C-:4]#[O+:5])(<-[5H-:6])(<-[6C-:7]#[O+:8])<-[1N@@:9]([C:10]([C:11]([N:12]([C:13]([C:14]([H:37])([H:38])[H:39])([C:15]([H:40])([H:41])[H:42])[H:36])[C:16]([C:17]([H:44])([H:45])[H:46])([C:18]([H:47])([H:48])[H:49])[H:43])([H:34])[H:35])([H:32])[H:33])([H:31])[C:19]([H:50])([H:51])[C:20]([H:52])([H:53])[2N:21]->1([C:22]([C:23]([H:55])([H:56])[H:57])([C:24]([H:58])([H:59])[H:60])[H:54])[C:25]([C:26]([H:62])([H:63])[H:64])([C:27]([H:65])([H:66])[H:67])[H:61])([H:28])([H:29])[H:30]", "smiles3Dx": "C([C:1]#[3N:2]->[Mn+:3]1(<-[4C-:4]#[O+:5])(<-[5H-:6])(<-[6C-:7]#[O+:8])<-[1N@@:9]([C:10]([C:11]([N:12]([C:13]([C:14]([H:37])([H:38])[H:39])([C:15]([H:40])([H:41])[H:42])[H:36])[C:16]([C:17]([H:44])([H:45])[H:46])([C:18]([H:47])([H:48])[H:49])[H:43])([H:34])[H:35])([H:32])[H:33])([H:31])[C:19]([H:50])([H:51])[C:20]([H:52])([H:53])[2N:21]->1([C:22]([C:23]([H:55])([H:56])[H:57])([C:24]([H:58])([H:59])[H:60])[H:54])[C:25]([C:26]([H:62])([H:63])[H:64])([C:27]([H:65])([H:66])[H:67])[H:61])([H:28])([H:29])[H:30]", "dummies": []}
C      3.9235    -2.7147    -1.4575
C      2.7754    -1.9111    -1.0411
N      1.8077    -1.2391    -0.6914
Mn     0.0000     0.0000     0.0000
C      0.9586     0.0312     2.0820
O      1.4630     0.0462     3.1772
H     -1.3910     0.9400     0.7491
C      1.1019     1.9533    -0.4850
O      1.6824     2.9795    -0.7381
N     -1.1264    -1.9530     0.4191
C     -0.2045    -2.9390     0.8201
C     -0.8444    -4.0410     1.6854
N      0.0977    -5.1707     1.8534
C     -0.4875    -6.5377     1.7533
C     -0.6355    -6.9228     0.2786
C     -1.8304    -6.7073     2.4957
C      1.1264    -4.9553     2.9085
C      0.6754    -5.3908     4.3115
C      2.4475    -5.6273     2.5152
C     -1.8756    -2.2758    -0.7475
C     -1.3263    -1.5905    -2.0369
N     -1.1621    -0.1418    -2.0123
C     -0.4322     0.2861    -3.2446
C     -0.4949     1.7842    -3.6304
C      1.0612    -0.1055    -3.2807
C     -2.4590     0.5142    -1.7764
C     -3.5093     0.2974    -2.8956
C     -2.3963     2.0199    -1.4243
H      4.5124    -2.1542    -2.2122
H      3.5657    -3.6672    -1.8996
H      4.5609    -2.9326    -0.5761
H     -1.7032    -1.7793     1.1105
H      0.5915    -2.4472     1.4072
H      0.2696    -3.4098    -0.0723
H     -1.1452    -3.6250     2.6714
H     -1.7684    -4.3617     1.1676
H      0.2126    -7.2814     2.1884
H      0.3484    -6.8426    -0.2308
H     -1.3570    -6.2549    -0.2375
H     -0.9919    -7.9713     0.1892
H     -2.6734    -6.2499     1.9376
H     -2.0563    -7.7891     2.6083
H     -1.7943    -6.2614     3.5079
H      1.3590    -3.8708     2.9832
H      0.5154    -6.4872     4.3690
H      1.4550    -5.1210     5.0555
H     -0.2569    -4.8615     4.5974
H      2.3728    -6.7333     2.5557
H      3.2561    -5.3088     3.2074
H      2.7321    -5.3236     1.4851
H     -2.9418    -1.9970    -0.6053
H     -1.8624    -3.3769    -0.9239
H     -0.3445    -2.0550    -2.2160
H     -1.9807    -1.8820    -2.8865
H     -0.9098    -0.2572    -4.0933
H     -1.4999     2.0794    -3.9785
H     -0.1268     2.4424    -2.8238
H      0.1489     1.9845    -4.5138
H      1.6343     0.4266    -2.5035
H      1.2374    -1.1938    -3.2425
H      1.5064     0.1918    -4.2547
H     -2.8785     0.0518    -0.8674
H     -3.8842    -0.7460    -2.8854
H     -4.3971     0.9437    -2.7240
H     -3.1099     0.5188    -3.9024
H     -2.6546     2.6869    -2.2705
H     -1.4148     2.3013    -1.0138
H     -3.1500     2.2456    -0.6386
68
{"conf": 6, "E": 139.99, "rms": -1.0, "geom": "OH", "total_charge": 0, "CA_charge": 1, "smiles": "C[C:1]#[3N:2]->[Mn+:3]1(<-[4C-:4]#[O+:5])(<-[5H-:6])(<-[6C-:7]#[O+:8])<-[1N@H:9]([CH2:10][CH2:11][N:12]([CH:13]([CH3:14])[CH3:15])[CH:16]([CH3:17])[CH3:18])[CH2:19][CH2:20][2N:21]->1([CH:22]([CH3:23])[CH3:24])[CH:25]([CH3:26])[CH3:27]", "smiles3D": "C([C:1]#[3N:2]->[Mn+:3]1(<-[4C-:4]#[O+:5])(<-[5H-:6])(<-[6C-:7]#[O+:8])<-[1N@@:9]([C:10]([C:11]([N:12]([C:13]([C:14]([H:37])([H:38])[H:39])([C:15]([H:40])([H:41])[H:42])[H:36])[C:16]([C:17]([H:44])([H:45])[H:46])([C:18]([H:47])([H:48])[H:49])[H:43])([H:34])[H:35])([H:32])[H:33])([H:31])[C:19]([H:50])([H:51])[C:20]([H:52])([H:53])[2N:21]->1([C:22]([C:23]([H:55])([H:56])[H:57])([C:24]([H:58])([H:59])[H:60])[H:54])[C:25]([C:26]([H:62])([H:63])[H:64])([C:27]([H:65])([H:66])[H:67])[H:61])([H:28])([H:29])[H:30]", "smiles3Dx": "C([C:1]#[3N:2]->[Mn+:3]1(<-[4C-:4]#[O+:5])(<-[5H-:6])(<-[6C-:7]#[O+:8])<-[1N@@:9]([C:10]([C:11]([N:12]([C:13]([C:14]([H:37])([H:38])[H:39])([C:15]([H:40])([H:41])[H:42])[H:36])[C:16]([C:17]([H:44])([H:45])[H:46])([C:18]([H:47])([H:48])[H:49])[H:43])([H:34])[H:35])([H:32])[H:33])([H:31])[C:19]([H:50])([H:51])[C:20]([H:52])([H:53])[2N:21]->1([C:22]([C:23]([H:55])([H:56])[H:57])([C:24]([H:58])([H:59])[H:60])[H:54])[C:25]([C:26]([H:62])([H:63])[H:64])([C:27]([H:65])([H:66])[H:67])[H:61])([H:28])([H:29])[H:30]", "dummies": []}
C      2.0595     4.4100     1.1199
C      1.4586     3.1187     0.7906
N      0.9517     2.0325     0.5182
Mn     0.0000     0.0000     0.0000
C     -1.5994     1.1411    -1.1785
O     -2.4404     1.7421    -1.7994
H     -0.8499    -1.5442    -0.5265
C      1.3059    -0.1388    -1.8803
O      1.9934    -0.2123    -2.8682
N     -1.2237    -0.0637     1.9443
C     -2.1447     0.9935     2.1361
C     -1.5515     2.4067     2.1140
N     -2.5156     3.3774     2.6980
C     -2.1414     3.9970     4.0010
C     -0.9522     4.9663     3.8941
C     -1.8941     2.9391     5.0858
C     -3.2079     4.3004     1.7519
C     -4.3524     3.5680     1.0468
C     -2.2781     4.9773     0.7204
C     -0.3213    -0.3338     3.0196
C      1.1806    -0.4469     2.5854
N      1.4398    -1.1912     1.3753
C      0.8589    -2.5395     1.4035
C      1.1303    -3.3718     0.1298
C      1.1758    -3.4270     2.6389
C      2.8397    -1.1311     0.9049
C      3.4333     0.2816     0.7204
C      3.8338    -1.9418     1.7757
H      1.3155     5.2163     0.9562
H      2.3752     4.4089     2.1833
H      2.9426     4.5827     0.4713
H     -1.7495    -0.8097     1.8502
H     -2.9179     0.9305     1.3373
H     -2.6585     0.8396     3.1134
H     -1.3366     2.6471     1.0637
H     -0.5885     2.4169     2.6563
H     -3.0081     4.5874     4.3746
H     -1.2483     5.8751     3.3321
H     -0.6407     5.3013     4.9065
H     -0.0786     4.4954     3.4007
H     -0.9290     2.4174     4.9320
H     -1.8590     3.4249     6.0845
H     -2.7213     2.1991     5.0963
H     -3.6913     5.1231     2.3254
H     -5.0088     3.0789     1.7977
H     -3.9622     2.7957     0.3532
H     -4.9633     4.2887     0.4621
H     -2.1131     4.3338    -0.1697
H     -1.2916     5.2238     1.1567
H     -2.7438     5.9199     0.3618
H     -0.3883     0.4602     3.7928
H     -0.6153    -1.2890     3.5152
H      1.7553    -0.8718     3.4312
H      1.5334     0.5854     2.4440
H     -0.2343    -2.3803     1.4218
H      0.4029    -4.2096     0.0668
H      2.1477    -3.8128     0.1321
H      1.0140    -2.7559    -0.7825
H      1.0009    -2.9157     3.6023
H      2.1979    -3.8413     2.6359
H      0.4904    -4.3017     2.6329
H      2.8602    -1.5833    -0.1056
H      2.8981     0.8370    -0.0592
H      3.5057     0.8536     1.6669
H      4.4682     0.2033     0.3229
H      4.8844    -1.6219     1.6070
H      3.8255    -3.0098     1.4884
H      3.6321    -1.8339     2.8575
68
{"conf": 7, "E": 134.69, "rms": -1.0, "geom": "OH", "total_charge": 0, "CA_charge": 1, "smiles": "C[C:1]#[3N:2]->[Mn+:3]1(<-[4C-:4]#[O+:5])(<-[5H-:6])(<-[6C-:7]#[O+:8])<-[1N@H:9]([CH2:10][CH2:11][N:12]([CH:13]([CH3:14])[CH3:15])[CH:16]([CH3:17])[CH3:18])[CH2:19][CH2:20][2N:21]->1([CH:22]([CH3:23])[CH3:24])[CH:25]([CH3:26])[CH3:27]", "smiles3D": "C([C:1]#[3N:2]->[Mn+:3]1(<-[4C-:4]#[O+:5])(<-[5H-:6])(<-[6C-:7]#[O+:8])<-[1N@@:9]([C:10]([C:11]([N:12]([C:13]([C:14]([H:37])([H:38])[H:39])([C:15]([H:40])([H:41])[H:42])[H:36])[C:16]([C:17]([H:44])([H:45])[H:46])([C:18]([H:47])([H:48])[H:49])[H:43])([H:34])[H:35])([H:32])[H:33])([H:31])[C:19]([H:50])([H:51])[C:20]([H:52])([H:53])[2N:21]->1([C:22]([C:23]([H:55])([H:56])[H:57])([C:24]([H:58])([H:59])[H:60])[H:54])[C:25]([C:26]([H:62])([H:63])[H:64])([C:27]([H:65])([H:66])[H:67])[H:61])([H:28])([H:29])[H:30]", "smiles3Dx": "C([C:1]#[3N:2]->[Mn+:3]1(<-[4C-:4]#[O+:5])(<-[5H-:6])(<-[6C-:7]#[O+:8])<-[1N@@:9]([C:10]([C:11]([N:12]([C:13]([C:14]([H:37])([H:38])[H:39])([C:15]([H:40])([H:41])[H:42])[H:36])[C:16]([C:17]([H:44])([H:45])[H:46])([C:18]([H:47])([H:48])[H:49])[H:43])([H:34])[H:35])([H:32])[H:33])([H:31])[C:19]([H:50])([H:51])[C:20]([H:52])([H:53])[2N:21]->1([C:22]([C:23]([H:55])([H:56])[H:57])([C:24]([H:58])([H:59])[H:60])[H:54])[C:25]([C:26]([H:62])([H:63])[H:64])([C:27]([H:65])([H:66])[H:67])[H:61])([H:28])([H:29])[H:30]", "dummies": []}
C     -2.7983     1.4260    -3.8734
C     -1.9788     1.0111    -2.7358
N     -1.2895     0.6602    -1.7813
Mn     0.0000     0.0000     0.0000
C      0.9584     2.0816     0.0184
O      1.4617     3.1773     0.0281
H      1.0895    -0.4349     1.4170
C     -1.6143     0.8194     1.4067
O     -2.4611     1.2564     2.1459
N      1.5934    -0.7986    -1.4271
C      1.5924    -0.0345    -2.6106
C      2.8863    -0.1426    -3.4431
N      4.0591     0.3026    -2.6526
C      4.9133    -0.8068    -2.1452
C      5.9926    -1.2521    -3.1420
C      5.5263    -0.4464    -0.7855
C      4.7552     1.5408    -3.1070
C      3.9605     2.7713    -2.6631
C      5.0380     1.5969    -4.6243
C      1.3177    -2.1730    -1.5965
C     -0.1895    -2.5108    -1.3950
N     -0.7991    -2.1839    -0.1118
C     -0.2045    -2.9552     0.9901
C     -0.5105    -4.4707     0.9751
C     -0.4845    -2.4180     2.4096
C     -2.2772    -2.1620    -0.2353
C     -2.8826    -3.2744    -1.1445
C     -3.1103    -2.1480     1.0654
H     -2.1600     1.5105    -4.7768
H     -3.2632     2.4093    -3.6551
H     -3.5925     0.6720    -4.0506
H      2.3928    -0.6978    -0.9999
H      0.7353    -0.3376    -3.2530
H      1.4464     1.0279    -2.3345
H      3.0197    -1.1788    -3.8198
H      2.7306     0.4805    -4.3444
H      4.2773    -1.7002    -1.9537
H      6.5298    -2.1384    -2.7420
H      6.7390    -0.4497    -3.3175
H      5.5260    -1.5468    -4.1049
H      5.9649    -1.3533    -0.3169
H      6.3306     0.3111    -0.8837
H      4.7404    -0.0507    -0.1077
H      5.7398     1.6218    -2.6014
H      4.5197     3.6990    -2.9102
H      2.9715     2.8063    -3.1667
H      3.8026     2.7396    -1.5643
H      5.3438     0.6106    -5.0218
H      5.8621     2.3156    -4.8204
H      4.1547     1.9497    -5.1969
H      1.9329    -2.7722    -0.8941
H      1.6014    -2.4987    -2.6229
H     -0.7323    -1.9444    -2.1820
H     -0.3223    -3.5884    -1.6161
H      0.8878    -2.8630     0.8783
H     -0.1876    -4.9551     0.0349
H     -1.5802    -4.6847     1.1526
H      0.0600    -4.9688     1.7886
H     -0.6323    -1.3291     2.4150
H      0.3904    -2.6300     3.0620
H     -1.3489    -2.9113     2.8983
H     -2.4988    -1.2012    -0.7352
H     -3.9929    -3.2678    -1.0931
H     -2.6398    -3.1090    -2.2137
H     -2.5369    -4.2826    -0.8510
H     -2.7860    -1.3849     1.7841
H     -3.1442    -3.1429     1.5494
H     -4.1622    -1.8846     0.8212
68
{"conf": 8, "E": 147.03, "rms": -1.0, "geom": "OH", "total_charge": 0, "CA_charge": 1, "smiles": "C[C:1]#[3N:2]->[Mn+:3]1(<-[4C-:4]#[O+:5])(<-[5H-:6])(<-[6C-:7]#[O+:8])<-[1N@H:9]([CH2:10][CH2:11][N:12]([CH:13]([CH3:14])[CH3:15])[CH:16]([CH3:17])[CH3:18])[CH2:19][CH2:20][2N:21]->1([CH:22]([CH3:23])[CH3:24])[CH:25]([CH3:26])[CH3:27]", "smiles3D": "C([C:1]#[3N:2]->[Mn+:3]1(<-[4C-:4]#[O+:5])(<-[5H-:6])(<-[6C-:7]#[O+:8])<-[1N@@:9]([C:10]([C:11]([N:12]([C:13]([C:14]([H:37])([H:38])[H:39])([C:15]([H:40])([H:41])[H:42])[H:36])[C:16]([C:17]([H:44])([H:45])[H:46])([C:18]([H:47])([H:48])[H:49])[H:43])([H:34])[H:35])([H:32])[H:33])([H:31])[C:19]([H:50])([H:51])[C:20]([H:52])([H:53])[2N:21]->1([C:22]([C:23]([H:55])([H:56])[H:57])([C:24]([H:58])([H:59])[H:60])[H:54])[C:25]([C:26]([H:62])([H:63])[H:64])([C:27]([H:65])([H:66])[H:67])[H:61])([H:28])([H:29])[H:30]", "smiles3Dx": "C([C:1]#[3N:2]->[Mn+:3]1(<-[4C-:4]#[O+:5])(<-[5H-:6])(<-[6C-:7]#[O+:8])<-[1N@@:9]([C:10]([C:11]([N:12]([C:13]([C:14]([H:37])([H:38])[H:39])([C:15]([H:40])([H:41])[H:42])[H:36])[C:16]([C:17]([H:44])([H:45])[H:46])([C:18]([H:47])([H:48])[H:49])[H:43])([H:34])[H:35])([H:32])[H:33])([H:31])[C:19]([H:50])([H:51])[C:20]([H:52])([H:53])[2N:21]->1([C:22]([C:23]([H:55])([H:56])[H:57])([C:24]([H:58])([H:59])[H:60])[H:54])[C:25]([C:26]([H:62])([H:63])[H:64])([C:27]([H:65])([H:66])[H:67])[H:61])([H:28])([H:29])[H:30]", "dummies": []}
C      1.0110     3.4431     3.4651
C      0.7252     2.4395     2.4412
N      0.4849     1.5916     1.5847
Mn     0.0000     0.0000     0.0000
C     -2.2015     0.5894     0.2468
O     -3.3596     0.8984     0.3790
H     -0.5879    -1.2598    -1.2029
C      0.1847     1.5582    -1.6741
O      0.2799     2.3781    -2.5533
N     -0.1173    -1.5729     1.6643
C     -0.5894    -0.9630     2.8427
C     -1.1770    -1.9734     3.8557
N     -2.1768    -1.3902     4.7980
C     -3.4693    -0.9368     4.1852
C     -4.0106    -1.9273     3.1329
C     -4.5593    -0.7498     5.2599
C     -1.6370    -0.5051     5.8831
C     -0.3470    -1.0435     6.5253
C     -1.4537     0.9694     5.4698
C      1.1657    -2.1765     1.7785
C      2.3115    -1.2914     1.1966
N      2.1701    -0.8244    -0.1779
C      2.0923    -1.9700    -1.0995
C      1.6398    -1.6421    -2.5426
C      3.3691    -2.8471    -1.1542
C      3.2479     0.1701    -0.4671
C      3.5433     0.4945    -1.9519
C      3.0813     1.5299     0.2452
H      0.0657     3.9346     3.7741
H      1.4751     2.9504     4.3441
H      1.7079     4.2021     3.0543
H     -0.7228    -2.1998     1.3829
H     -1.3709    -0.2370     2.5613
H      0.2404    -0.4073     3.3306
H     -0.3516    -2.4608     4.4088
H     -1.6248    -2.8306     3.3175
H     -3.3321     0.0355     3.6677
H     -3.3777    -1.9206     2.2210
H     -4.0579    -2.9550     3.5526
H     -5.0291    -1.6333     2.8000
H     -4.3512     0.1366     5.8925
H     -5.5515    -0.5681     4.7941
H     -4.6272    -1.6539     5.9021
H     -2.3679    -0.5112     6.7189
H      0.5252    -0.9089     5.8507
H     -0.1335    -0.4924     7.4665
H     -0.4641    -2.1183     6.7803
H     -1.0672     1.5539     6.3319
H     -2.4169     1.4339     5.1807
H     -0.7343     1.0844     4.6416
H      1.1685    -3.1659     1.2727
H      1.4063    -2.3732     2.8490
H      2.3694    -0.4173     1.8633
H      3.2668    -1.8475     1.3102
H      1.2886    -2.6206    -0.7166
H      0.9652    -2.4468    -2.9083
H      2.4713    -1.6096    -3.2743
H      1.0677    -0.7031    -2.5863
H      4.2879    -2.2518    -1.3083
H      3.2939    -3.5898    -1.9778
H      3.4814    -3.4357    -0.2213
H      4.1919    -0.2691    -0.0677
H      2.6501     0.8601    -2.4886
H      4.0205    -0.3535    -2.4730
H      4.3043     1.3007    -2.0287
H      2.1956     2.0713    -0.1265
H      3.0826     1.4594     1.3462
H      3.9570     2.1793     0.0292
68
{"conf": 9, "E": 151.64, "rms": -1.0, "geom": "OH", "total_charge": 0, "CA_charge": 1, "smiles": "C[C:1]#[3N:2]->[Mn+:3]1(<-[4C-:4]#[O+:5])(<-[5H-:6])(<-[6C-:7]#[O+:8])<-[1N@H:9]([CH2:10][CH2:11][N:12]([CH:13]([CH3:14])[CH3:15])[CH:16]([CH3:17])[CH3:18])[CH2:19][CH2:20][2N:21]->1([CH:22]([CH3:23])[CH3:24])[CH:25]([CH3:26])[CH3:27]", "smiles3D": "C([C:1]#[3N:2]->[Mn+:3]1(<-[4C-:4]#[O+:5])(<-[5H-:6])(<-[6C-:7]#[O+:8])<-[1N@@:9]([C:10]([C:11]([N:12]([C:13]([C:14]([H:37])([H:38])[H:39])([C:15]([H:40])([H:41])[H:42])[H:36])[C:16]([C:17]([H:44])([H:45])[H:46])([C:18]([H:47])([H:48])[H:49])[H:43])([H:34])[H:35])([H:32])[H:33])([H:31])[C:19]([H:50])([H:51])[C:20]([H:52])([H:53])[2N:21]->1([C:22]([C:23]([H:55])([H:56])[H:57])([C:24]([H:58])([H:59])[H:60])[H:54])[C:25]([C:26]([H:62])([H:63])[H:64])([C:27]([H:65])([H:66])[H:67])[H:61])([H:28])([H:29])[H:30]", "smiles3Dx": "C([C:1]#[3N:2]->[Mn+:3]1(<-[4C-:4]#[O+:5])(<-[5H-:6])(<-[6C-:7]#[O+:8])<-[1N@@:9]([C:10]([C:11]([N:12]([C:13]([C:14]([H:37])([H:38])[H:39])([C:15]([H:40])([H:41])[H:42])[H:36])[C:16]([C:17]([H:44])([H:45])[H:46])([C:18]([H:47])([H:48])[H:49])[H:43])([H:34])[H:35])([H:32])[H:33])([H:31])[C:19]([H:50])([H:51])[C:20]([H:52])([H:53])[2N:21]->1([C:22]([C:23]([H:55])([H:56])[H:57])([C:24]([H:58])([H:59])[H:60])[H:54])[C:25]([C:26]([H:62])([H:63])[H:64])([C:27]([H:65])([H:66])[H:67])[H:61])([H:28])([H:29])[H:30]", "dummies": []}
C     -3.2572    -3.6348    -1.0206
C     -2.2687    -2.5941    -0.7406
N     -1.4584    -1.7052    -0.4889
Mn     0.0000     0.0000     0.0000
C     -0.8032     1.1193    -1.8333
O     -1.2253     1.7069    -2.7980
H      1.1238     1.4312     0.2756
C     -1.6077     1.0638     1.2392
O     -2.4562     1.6265     1.8857
N      1.6571    -1.0040    -1.2111
C      1.1916    -1.5268    -2.4594
C      1.0350    -3.0604    -2.5960
N      0.3007    -3.4990    -3.8192
C      0.8863    -3.0879    -5.1372
C      2.4138    -3.2607    -5.2337
C      0.4144    -1.6900    -5.5688
C     -0.0716    -4.9552    -3.8469
C     -1.4934    -5.0956    -4.4075
C      0.0040    -5.7072    -2.4990
C      2.3373    -1.8539    -0.3148
C      2.3324    -1.2646     1.1204
N      1.0387    -1.0972     1.7817
C      0.3706    -2.3820     2.0379
C     -1.1229    -2.2990     2.4181
C      1.0760    -3.2946     3.0671
C      1.1805    -0.1395     2.9096
C      2.4998    -0.2692     3.7333
C      0.0289    -0.0494     3.9344
H     -2.8019    -4.6347    -0.8772
H     -3.6197    -3.5306    -2.0631
H     -4.1133    -3.5224    -0.3242
H      2.2357    -0.3171    -1.4086
H      1.8970    -1.1851    -3.2426
H      0.2072    -1.0699    -2.6662
H      2.0290    -3.5546    -2.5401
H      0.4267    -3.3476    -1.7192
H      0.4802    -3.7484    -5.9373
H      2.9648    -2.5300    -4.6124
H      2.7391    -3.1196    -6.2866
H      2.7035    -4.2853    -4.9198
H      1.0669    -0.8788    -5.1971
H     -0.6266    -1.5125    -5.2242
H      0.4245    -1.6170    -6.6779
H      0.6138    -5.5153    -4.5240
H     -1.7769    -6.1669    -4.4893
H     -1.5682    -4.6475    -5.4195
H     -2.2185    -4.5809    -3.7447
H      1.0377    -5.6963    -2.0945
H     -0.2699    -6.7740    -2.6466
H     -0.6992    -5.2794    -1.7566
H      3.3985    -1.9471    -0.6495
H      1.9188    -2.8671    -0.2807
H      3.0051    -1.8879     1.7419
H      2.8012    -0.2597     1.0294
H      0.3797    -2.9313     1.0826
H     -1.6486    -3.2028     2.0407
H     -1.2964    -2.2969     3.5127
H     -1.6100    -1.4233     1.9655
H      2.1153    -3.5354     2.7769
H      0.5420    -4.2680     3.1219
H      1.0621    -2.8605     4.0841
H      1.2183     0.8551     2.4205
H      2.6731    -1.3048     4.0788
H      3.3833     0.0674     3.1539
H      2.4751     0.3869     4.6301
H      0.0341    -0.9064     4.6361
H     -0.9604     0.0692     3.4750
H      0.1654     0.8619     4.5560
68
{"conf": 10, "E": 152.0, "rms": -1.0, "geom": "OH", "total_charge": 0, "CA_charge": 1, "smiles": "C[C:1]#[3N:2]->[Mn+:3]1(<-[4C-:4]#[O+:5])(<-[5H-:6])(<-[6C-:7]#[O+:8])<-[1N@H:9]([CH2:10][CH2:11][N:12]([CH:13]([CH3:14])[CH3:15])[CH:16]([CH3:17])[CH3:18])[CH2:19][CH2:20][2N:21]->1([CH:22]([CH3:23])[CH3:24])[CH:25]([CH3:26])[CH3:27]", "smiles3D": "C([C:1]#[3N:2]->[Mn+:3]1(<-[4C-:4]#[O+:5])(<-[5H-:6])(<-[6C-:7]#[O+:8])<-[1N@@:9]([C:10]([C:11]([N:12]([C:13]([C:14]([H:37])([H:38])[H:39])([C:15]([H:40])([H:41])[H:42])[H:36])[C:16]([C:17]([H:44])([H:45])[H:46])([C:18]([H:47])([H:48])[H:49])[H:43])([H:34])[H:35])([H:32])[H:33])([H:31])[C:19]([H:50])([H:51])[C:20]([H:52])([H:53])[2N:21]->1([C:22]([C:23]([H:55])([H:56])[H:57])([C:24]([H:58])([H:59])[H:60])[H:54])[C:25]([C:26]([H:62])([H:63])[H:64])([C:27]([H:65])([H:66])[H:67])[H:61])([H:28])([H:29])[H:30]", "smiles3Dx": "C([C:1]#[3N:2]->[Mn+:3]1(<-[4C-:4]#[O+:5])(<-[5H-:6])(<-[6C-:7]#[O+:8])<-[1N@@:9]([C:10]([C:11]([N:12]([C:13]([C:14]([H:37])([H:38])[H:39])([C:15]([H:40])([H:41])[H:42])[H:36])[C:16]([C:17]([H:44])([H:45])[H:46])([C:18]([H:47])([H:48])[H:49])[H:43])([H:34])[H:35])([H:32])[H:33])([H:31])[C:19]([H:50])([H:51])[C:20]([H:52])([H:53])[2N:21]->1([C:22]([C:23]([H:55])([H:56])[H:57])([C:24]([H:58])([H:59])[H:60])[H:54])[C:25]([C:26]([H:62])([H:63])[H:64])([C:27]([H:65])([H:66])[H:67])[H:61])([H:28])([H:29])[H:30]", "dummies": []}
C     -0.7539     1.9403     4.5314
C     -0.5127     1.3649     3.2095
N     -0.3180     0.8760     2.0986
Mn     0.0000     0.0000     0.0000
C     -0.2911     2.1489    -0.7432
O     -0.4445     3.2795    -1.1336
H      0.2153    -0.4498    -1.7663
C      2.2495     0.3977     0.2068
O      3.4322     0.6059     0.3163
N     -2.2170    -0.5250    -0.0055
C     -2.9870     0.6418     0.1451
C     -4.5210     0.4112     0.1214
N     -5.0487    -0.0417     1.4401
C     -6.2916    -0.8925     1.3746
C     -6.2914    -1.9346     0.2288
C     -6.4846    -1.6655     2.6948
C     -5.1055     1.1151     2.4029
C     -4.5118     0.7368     3.7664
C     -6.4809     1.7961     2.5416
C     -2.3004    -1.4521     1.0502
C     -1.2600    -2.6215     0.9998
N      0.1197    -2.2592     0.6301
C      1.0734    -2.4131     1.7522
C      1.3883    -3.8941     2.1264
C      0.7042    -1.6603     3.0560
C      0.5595    -3.0451    -0.5554
C      1.9858    -2.7023    -1.0589
C     -0.3981    -2.9926    -1.7818
H      0.1550     2.4766     4.8732
H     -1.6051     2.6496     4.4750
H     -0.9971     1.1284     5.2473
H     -2.4385    -0.9243    -0.7902
H     -2.7394     1.3130    -0.7035
H     -2.6942     1.1575     1.0794
H     -4.6808    -0.3141    -0.6913
H     -5.0363     1.3464    -0.1934
H     -7.1893    -0.2645     1.1968
H     -7.1143    -2.6703     0.3555
H     -6.4970    -1.4506    -0.7488
H     -5.3359    -2.4950     0.1896
H     -6.8680    -1.0083     3.4954
H     -7.2452    -2.4687     2.5931
H     -5.5262    -2.1277     3.0148
H     -4.4517     1.9419     2.0489
H     -3.5511     0.1996     3.6285
H     -4.3068     1.6563     4.3558
H     -5.1915     0.1045     4.3656
H     -6.3740     2.7391     3.1200
H     -7.2136     1.1632     3.0786
H     -6.8799     2.0600     1.5394
H     -2.1706    -0.9143     2.0087
H     -3.3124    -1.9055     1.0550
H     -1.6714    -3.3827     0.3070
H     -1.2723    -3.1042     1.9993
H      2.0262    -1.9624     1.4197
H      2.0046    -4.3928     1.3529
H      2.0087    -3.9531     3.0460
H      0.4646    -4.4833     2.2917
H     -0.3722    -1.4692     3.1779
H      1.2704    -0.7087     3.1015
H      1.0162    -2.2075     3.9705
H      0.5800    -4.1131    -0.2518
H      2.0653    -1.6474    -1.3701
H      2.2375    -3.3305    -1.9405
H      2.7754    -2.9373    -0.3209
H     -1.0729    -2.1364    -1.7557
H     -1.0300    -3.9064    -1.8126
H      0.1388    -2.9600    -2.7543
68
{"conf": 11, "E": 140.71, "rms": -1.0, "geom": "OH", "total_charge": 0, "CA_charge": 1, "smiles": "C[C:1]#[3N:2]->[Mn+:3]1(<-[4C-:4]#[O+:5])(<-[5H-:6])(<-[6C-:7]#[O+:8])<-[1N@H:9]([CH2:10][CH2:11][N:12]([CH:13]([CH3:14])[CH3:15])[CH:16]([CH3:17])[CH3:18])[CH2:19][CH2:20][2N:21]->1([CH:22]([CH3:23])[CH3:24])[CH:25]([CH3:26])[CH3:27]", "smiles3D": "C([C:1]#[3N:2]->[Mn+:3]1(<-[4C-:4]#[O+:5])(<-[5H-:6])(<-[6C-:7]#[O+:8])<-[1N@@:9]([C:10]([C:11]([N:12]([C:13]([C:14]([H:37])([H:38])[H:39])([C:15]([H:40])([H:41])[H:42])[H:36])[C:16]([C:17]([H:44])([H:45])[H:46])([C:18]([H:47])([H:48])[H:49])[H:43])([H:34])[H:35])([H:32])[H:33])([H:31])[C:19]([H:50])([H:51])[C:20]([H:52])([H:53])[2N:21]->1([C:22]([C:23]([H:55])([H:56])[H:57])([C:24]([H:58])([H:59])[H:60])[H:54])[C:25]([C:26]([H:62])([H:63])[H:64])([C:27]([H:65])([H:66])[H:67])[H:61])([H:28])([H:29])[H:30]", "smiles3Dx": "C([C:1]#[3N:2]->[Mn+:3]1(<-[4C-:4]#[O+:5])(<-[5H-:6])(<-[6C-:7]#[O+:8])<-[1N@@:9]([C:10]([C:11]([N:12]([C:13]([C:14]([H:37])([H:38])[H:39])([C:15]([H:40])([H:41])[H:42])[H:36])[C:16]([C:17]([H:44])([H:45])[H:46])([C:18]([H:47])([H:48])[H:49])[H:43])([H:34])[H:35])([H:32])[H:33])([H:31])[C:19]([H:50])([H:51])[C:20]([H:52])([H:53])[2N:21]->1([C:22]([C:23]([H:55])([H:56])[H:57])([C:24]([H:58])([H:59])[H:60])[H:54])[C:25]([C:26]([H:62])([H:63])[H:64])([C:27]([H:65])([H:66])[H:67])[H:61])([H:28])([H:29])[H:30]", "dummies": []}
C      2.8326     1.9109    -3.6371
C      2.0043     1.3535    -2.5692
N      1.3052     0.8845    -1.6742
Mn     0.0000     0.0000     0.0000
C      1.9388    -0.8297     0.8883
O      2.9604    -1.2656     1.3580
H     -0.8527    -0.7933     1.4148
C      0.2457     1.8990     1.2653
O      0.3738     2.8969     1.9300
N     -0.4094    -1.9111    -1.1327
C      0.1650    -1.8986    -2.4168
C      0.1115    -3.2568    -3.1462
N      0.7240    -4.3512    -2.3436
C      0.0546    -5.6753    -2.4843
C     -1.3504    -5.6679    -1.8636
C      0.0232    -6.1737    -3.9383
C      2.2201    -4.4515    -2.3310
C      2.7704    -3.8444    -1.0392
C      2.9383    -3.8589    -3.5588
C     -1.8103    -1.9613    -1.0505
C     -2.5543    -0.6646    -1.5052
N     -2.0326     0.6237    -1.0059
C     -2.8693     1.2789     0.0156
C     -3.1373     0.4220     1.2761
C     -4.2316     1.8208    -0.4929
C     -1.6877     1.5026    -2.1378
C     -1.0972     2.8748    -1.7463
C     -2.8084     1.7446    -3.2001
H      2.2480     2.6671    -4.2004
H      3.7310     2.3899    -3.1966
H      3.1453     1.0978    -4.3240
H     -0.0516    -2.6004    -0.6467
H     -0.3388    -1.1457    -3.0517
H      1.2239    -1.5964    -2.3158
H     -0.9500    -3.4652    -3.3724
H      0.5755    -3.1658    -4.1480
H      0.6137    -6.4326    -1.8894
H     -1.3254    -5.1679    -0.8720
H     -2.0906    -5.1581    -2.5132
H     -1.7007    -6.7120    -1.7158
H     -0.4145    -7.1940    -3.9774
H     -0.5879    -5.5080    -4.5824
H      1.0524    -6.2284    -4.3482
H      2.5368    -5.5187    -2.3067
H      2.2147    -4.2434    -0.1641
H      2.6856    -2.7417    -1.0479
H      3.8435    -4.1071    -0.9200
H      4.0251    -4.0826    -3.5002
H      2.5551    -4.3181    -4.4936
H      2.8260    -2.7562    -3.6083
H     -2.1929    -2.8118    -1.6521
H     -2.0783    -2.1633     0.0070
H     -2.5410    -0.6919    -2.6153
H     -3.6165    -0.7782    -1.2073
H     -2.2995     2.1578     0.3751
H     -4.0475     0.7565     1.8176
H     -3.2858    -0.6478     1.0575
H     -2.3268     0.5696     2.0153
H     -4.8278     2.2346     0.3481
H     -4.8438     1.0379    -0.9810
H     -4.0970     2.6816    -1.1709
H     -0.8827     0.9689    -2.6709
H     -1.8666     3.5588    -1.3325
H     -0.6681     3.3633    -2.6478
H     -0.2802     2.7705    -1.0207
H     -3.7109     1.1253    -3.0407
H     -3.1396     2.8046    -3.2404
H     -2.4187     1.5001    -4.2117
68
{"conf": 12, "E": 139.46, "rms": -1.0, "geom": "OH", "total_charge": 0, "CA_charge": 1, "smiles": "C[C:1]#[3N:2]->[Mn+:3]1(<-[4C-:4]#[O+:5])(<-[5H-:6])(<-[6C-:7]#[O+:8])<-[1N@H:9]([CH2:10][CH2:11][N:12]([CH:13]([CH3:14])[CH3:15])[CH:16]([CH3:17])[CH3:18])[CH2:19][CH2:20][2N:21]->1([CH:22]([CH3:23])[CH3:24])[CH:25]([CH3:26])[CH3:27]", "smiles3D": "C([C:1]#[3N:2]->[Mn+:3]1(<-[4C-:4]#[O+:5])(<-[5H-:6])(<-[6C-:7]#[O+:8])<-[1N@@:9]([C:10]([C:11]([N:12]([C:13]([C:14]([H:37])([H:38])[H:39])([C:15]([H:40])([H:41])[H:42])[H:36])[C:16]([C:17]([H:44])([H:45])[H:46])([C:18]([H:47])([H:48])[H:49])[H:43])([H:34])[H:35])([H:32])[H:33])([H:31])[C:19]([H:50])([H:51])[C:20]([H:52])([H:53])[2N:21]->1([C:22]([C:23]([H:55])([H:56])[H:57])([C:24]([H:58])([H:59])[H:60])[H:54])[C:25]([C:26]([H:62])([H:63])[H:64])([C:27]([H:65])([H:66])[H:67])[H:61])([H:28])([H:29])[H:30]", "smiles3Dx": "C([C:1]#[3N:2]->[Mn+:3]1(<-[4C-:4]#[O+:5])(<-[5H-:6])(<-[6C-:7]#[O+:8])<-[1N@@:9]([C:10]([C:11]([N:12]([C:13]([C:14]([H:37])([H:38])[H:39])([C:15]([H:40])([H:41])[H:42])[H:36])[C:16]([C:17]([H:44])([H:45])[H:46])([C:18]([H:47])([H:48])[H:49])[H:43])([H:34])[H:35])([H:32])[H:33])([H:31])[C:19]([H:50])([H:51])[C:20]([H:52])([H:53])[2N:21]->1([C:22]([C:23]([H:55])([H:56])[H:57])([C:24]([H:58])([H:59])[H:60])[H:54])[C:25]([C:26]([H:62])([H:63])[H:64])([C:27]([H:65])([H:66])[H:67])[H:61])([H:28])([H:29])[H:30]", "dummies": []}
C     -4.2587    -0.0915     2.5945
C     -3.0104    -0.0705     1.8335
N     -1.9616    -0.0493     1.1941
Mn     0.0000     0.0000     0.0000
C      0.9303    -1.4180     1.5421
O      1.4195    -2.1633     2.3540
H      1.6167    -0.0103    -0.8774
C     -0.7128    -1.8482    -1.1540
O     -1.0858    -2.8243    -1.7562
N      0.6850     1.8362     1.1724
C      0.1546     1.7817     2.4801
C      1.0755     2.4111     3.5440
N      1.3036     3.8582     3.2644
C      0.6021     4.7435     4.2547
C     -0.9218     4.4762     4.2563
C      0.7833     6.2461     3.9594
C      2.7591     4.1165     3.0180
C      3.0028     5.2786     2.0407
C      3.5945     4.2373     4.3050
C      0.2987     2.9588     0.4053
C     -0.9381     2.6730    -0.4959
N     -0.8399     1.5950    -1.4720
C     -2.1925     1.1857    -1.9239
C     -2.2947     0.2882    -3.1769
C     -3.2054     2.3537    -2.1243
C      0.1815     1.8700    -2.4932
C     -0.1518     3.0260    -3.4643
C      0.6394     0.6535    -3.3255
H     -5.0945     0.2340     1.9417
H     -4.4525    -1.1213     2.9587
H     -4.1749     0.5978     3.4598
H      1.5992     1.7960     1.2098
H     -0.8423     2.2732     2.5219
H      0.0117     0.7169     2.7443
H      0.6497     2.2390     4.5557
H      2.0154     1.8161     3.5635
H      0.9843     4.5426     5.2804
H     -1.3355     4.5986     3.2324
H     -1.1721     3.4642     4.6297
H     -1.4457     5.1832     4.9350
H      0.0725     6.8581     4.5554
H      1.7831     6.6027     4.2647
H      0.5999     6.4606     2.8854
H      3.1844     3.2471     2.4650
H      3.9597     5.1182     1.4982
H      3.0976     6.2556     2.5508
H      2.1898     5.3281     1.2861
H      3.4086     3.3653     4.9663
H      3.3668     5.1624     4.8676
H      4.6754     4.2511     4.0491
H      0.0370     3.8103     1.0728
H      1.1479     3.3001    -0.2219
H     -1.2082     3.6212    -1.0016
H     -1.7666     2.4244     0.2019
H     -2.5885     0.5739    -1.0927
H     -3.3234    -0.1278    -3.2438
H     -1.6360    -0.5888    -3.1415
H     -2.1291     0.8573    -4.1118
H     -3.5005     2.8122    -1.1587
H     -4.1526     1.9845    -2.5736
H     -2.8021     3.1419    -2.7865
H      1.0880     2.1797    -1.9488
H     -1.0128     2.7912    -4.1162
H      0.7194     3.2101    -4.1294
H     -0.3382     3.9785    -2.9340
H      1.7119     0.7736    -3.5925
H      0.0999     0.5584    -4.2894
H      0.5524    -0.2861    -2.7618
68
{"conf": 13, "E": 143.17, "rms": -1.0, "geom": "OH", "total_charge": 0, "CA_charge": 1, "smiles": "C[C:1]#[3N:2]->[Mn+:3]1(<-[4C-:4]#[O+:5])(<-[5H-:6])(<-[6C-:7]#[O+:8])<-[1N@H:9]([CH2:10][CH2:11][N:12]([CH:13]([CH3:14])[CH3:15])[CH:16]([CH3:17])[CH3:18])[CH2:19][CH2:20][2N:21]->1([CH:22]([CH3:23])[CH3:24])[CH:25]([CH3:26])[CH3:27]", "smiles3D": "C([C:1]#[3N:2]->[Mn+:3]1(<-[4C-:4]#[O+:5])(<-[5H-:6])(<-[6C-:7]#[O+:8])<-[1N@@:9]([C:10]([C:11]([N:12]([C:13]([C:14]([H:37])([H:38])[H:39])([C:15]([H:40])([H:41])[H:42])[H:36])[C:16]([C:17]([H:44])([H:45])[H:46])([C:18]([H:47])([H:48])[H:49])[H:43])([H:34])[H:35])([H:32])[H:33])([H:31])[C:19]([H:50])([H:51])[C:20]([H:52])([H:53])[2N:21]->1([C:22]([C:23]([H:55])([H:56])[H:57])([C:24]([H:58])([H:59])[H:60])[H:54])[C:25]([C:26]([H:62])([H:63])[H:64])([C:27]([H:65])([H:66])[H:67])[H:61])([H:28])([H:29])[H:30]", "smiles3Dx": "C([C:1]#[3N:2]->[Mn+:3]1(<-[4C-:4]#[O+:5])(<-[5H-:6])(<-[6C-:7]#[O+:8])<-[1N@@:9]([C:10]([C:11]([N:12]([C:13]([C:14]([H:37])([H:38])[H:39])([C:15]([H:40])([H:41])[H:42])[H:36])[C:16]([C:17]([H:44])([H:45])[H:46])([C:18]([H:47])([H:48])[H:49])[H:43])([H:34])[H:35])([H:32])[H:33])([H:31])[C:19]([H:50])([H:51])[C:20]([H:52])([H:53])[2N:21]->1([C:22]([C:23]([H:55])([H:56])[H:57])([C:24]([H:58])([H:59])[H:60])[H:54])[C:25]([C:26]([H:62])([H:63])[H:64])([C:27]([H:65])([H:66])[H:67])[H:61])([H:28])([H:29])[H:30]", "dummies": []}
C     -4.6205     1.6506     0.8957
C     -3.2641     1.1699     0.6376
N     -2.1239     0.7645     0.4238
Mn     0.0000     0.0000     0.0000
C     -0.4388     0.3689    -2.2189
O     -0.6704     0.5631    -3.3863
H      1.6381    -0.6396    -0.5348
C      0.8474     2.1287     0.1154
O      1.2918     3.2483     0.1736
N     -0.7933    -2.1582    -0.0336
C     -2.0434    -2.1981    -0.6838
C     -2.5318    -3.6194    -1.0423
N     -1.4656    -4.4408    -1.6777
C     -1.1932    -4.2261    -3.1360
C     -2.3867    -3.7108    -3.9611
C      0.0209    -3.3121    -3.3103
C     -1.5007    -5.8645    -1.2422
C     -2.6091    -6.6717    -1.9382
C     -0.1272    -6.5352    -1.3958
C     -0.7867    -2.6422     1.3091
C     -0.6350    -1.5185     2.3773
N      0.4527    -0.5662     2.2078
C      1.7462    -1.2643     2.1858
C      2.9524    -0.4202     1.7084
C      2.1188    -1.9795     3.5088
C      0.3116     0.5166     3.2292
C     -0.8937     1.4608     3.0129
C      1.5381     1.4277     3.4795
H     -5.3426     0.8247     0.7306
H     -4.8529     2.4891     0.2075
H     -4.6936     2.0018     1.9455
H     -0.1909    -2.6398    -0.5224
H     -1.9758    -1.6090    -1.6156
H     -2.8085    -1.7176    -0.0353
H     -2.8959    -4.0898    -0.1058
H     -3.4444    -3.5597    -1.6672
H     -0.9030    -5.1800    -3.6210
H     -2.6623    -2.6741    -3.6762
H     -2.1212    -3.7036    -5.0401
H     -3.2613    -4.3832    -3.8371
H      0.3230    -3.2739    -4.3789
H      0.8772    -3.7032    -2.7207
H     -0.2037    -2.2831    -2.9750
H     -1.7068    -5.9062    -0.1487
H     -3.5892    -6.1666    -1.8107
H     -2.6805    -7.6819    -1.4819
H     -2.4072    -6.7963    -3.0217
H      0.6623    -5.8805    -0.9693
H     -0.1155    -7.4986    -0.8423
H      0.1176    -6.7529    -2.4552
H     -1.7335    -3.1794     1.5357
H      0.0330    -3.3840     1.4418
H     -0.5621    -2.0017     3.3757
H     -1.5889    -0.9708     2.3556
H      1.6579    -2.0557     1.4201
H      3.6099    -0.0794     2.5329
H      3.6036    -1.0433     1.0574
H      2.6320     0.4452     1.1068
H      2.0551    -1.3086     4.3855
H      3.1548    -2.3778     3.4518
H      1.4620    -2.8554     3.6827
H      0.1240     0.0031     4.2009
H     -1.8722     0.9534     3.0715
H     -0.7949     2.0363     2.0790
H     -0.9445     2.2066     3.8353
H      1.2818     2.2341     4.1999
H      1.8851     1.9324     2.5615
H      2.3558     0.8876     3.9871
68
{"conf": 14, "E": 152.31, "rms": -1.0, "geom": "OH", "total_charge": 0, "CA_charge": 1, "smiles": "C[C:1]#[3N:2]->[Mn+:3]1(<-[4C-:4]#[O+:5])(<-[5H-:6])(<-[6C-:7]#[O+:8])<-[1N@H:9]([CH2:10][CH2:11][N:12]([CH:13]([CH3:14])[CH3:15])[CH:16]([CH3:17])[CH3:18])[CH2:19][CH2:20][2N:21]->1([CH:22]([CH3:23])[CH3:24])[CH:25]([CH3:26])[CH3:27]", "smiles3D": "C([C:1]#[3N:2]->[Mn+:3]1(<-[4C-:4]#[O+:5])(<-[5H-:6])(<-[6C-:7]#[O+:8])<-[1N@@:9]([C:10]([C:11]([N:12]([C:13]([C:14]([H:37])([H:38])[H:39])([C:15]([H:40])([H:41])[H:42])[H:36])[C:16]([C:17]([H:44])([H:45])[H:46])([C:18]([H:47])([H:48])[H:49])[H:43])([H:34])[H:35])([H:32])[H:33])([H:31])[C:19]([H:50])([H:51])[C:20]([H:52])([H:53])[2N:21]->1([C:22]([C:23]([H:55])([H:56])[H:57])([C:24]([H:58])([H:59])[H:60])[H:54])[C:25]([C:26]([H:62])([H:63])[H:64])([C:27]([H:65])([H:66])[H:67])[H:61])([H:28])([H:29])[H:30]", "smiles3Dx": "C([C:1]#[3N:2]->[Mn+:3]1(<-[4C-:4]#[O+:5])(<-[5H-:6])(<-[6C-:7]#[O+:8])<-[1N@@:9]([C:10]([C:11]([N:12]([C:13]([C:14]([H:37])([H:38])[H:39])([C:15]([H:40])([H:41])[H:42])[H:36])[C:16]([C:17]([H:44])([H:45])[H:46])([C:18]([H:47])([H:48])[H:49])[H:43])([H:34])[H:35])([H:32])[H:33])([H:31])[C:19]([H:50])([H:51])[C:20]([H:52])([H:53])[2N:21]->1([C:22]([C:23]([H:55])([H:56])[H:57])([C:24]([H:58])([H:59])[H:60])[H:54])[C:25]([C:26]([H:62])([H:63])[H:64])([C:27]([H:65])([H:66])[H:67])[H:61])([H:28])([H:29])[H:30]", "dummies": []}
C      4.4956     2.1524    -0.1443
C      3.1826     1.5118    -0.0827
N      2.0778     0.9754    -0.0419
Mn     0.0000     0.0000     0.0000
C     -0.1614     0.4709     2.2362
O     -0.2448     0.7184     3.4135
H     -1.7033    -0.6942     0.0559
C     -0.9831     2.0473    -0.3474
O     -1.5007     3.1223    -0.5238
N      0.7107    -2.1402     0.4511
C      1.5087    -2.2934     1.6066
C      2.8082    -1.4811     1.6217
N      3.7702    -2.0982     2.5670
C      4.3134    -1.1437     3.5795
C      5.2106    -0.0382     2.9911
C      4.9869    -1.8386     4.7674
C      4.6280    -3.1455     1.9328
C      5.9925    -2.6486     1.4412
C      4.7599    -4.3850     2.8268
C      1.2064    -2.7160    -0.7472
C      1.4310    -1.6784    -1.8773
N      0.3479    -0.7641    -2.1905
C      0.7534     0.2416    -3.2331
C      2.2560     0.2963    -3.6445
C      0.3406     1.6749    -2.9136
C     -0.8748    -1.4861    -2.5276
C     -2.0743    -0.5584    -2.7999
C     -0.7524    -2.4946    -3.7023
H      5.2714     1.3848    -0.3440
H      4.7088     2.6533     0.8223
H      4.5011     2.9039    -0.9602
H     -0.0673    -2.5873     0.6471
H      1.7612    -3.3751     1.7184
H      0.9078    -1.9997     2.4973
H      3.2497    -1.4113     0.6064
H      2.5445    -0.4525     1.9402
H      3.4381    -0.6213     4.0295
H      5.1959     0.8465     3.6629
H      6.2671    -0.3572     2.9022
H      4.8484     0.2854     1.9971
H      5.9917    -2.2209     4.4999
H      4.3496    -2.6686     5.1387
H      5.1192    -1.1125     5.5980
H      4.1110    -3.5253     1.0217
H      5.8742    -1.7229     0.8404
H      6.4519    -3.4182     0.7845
H      6.6914    -2.4782     2.2832
H      5.5137    -4.2485     3.6255
H      3.7790    -4.6302     3.2866
H      5.0824    -5.2555     2.2159
H      2.1791    -3.2271    -0.5609
H      0.4992    -3.4957    -1.1183
H      1.7279    -2.2366    -2.7905
H      2.2995    -1.0765    -1.5565
H      0.2196    -0.0160    -4.1680
H      2.3955     1.0208    -4.4759
H      2.6138    -0.6736    -4.0438
H      2.9017     0.6354    -2.8087
H      0.8875     2.0542    -2.0320
H     -0.7533     1.7674    -2.8225
H      0.6049     2.3443    -3.7610
H     -1.1513    -2.0754    -1.6304
H     -1.9994    -0.0548    -3.7855
H     -3.0139    -1.1516    -2.7997
H     -2.1689     0.1993    -2.0013
H     -0.3536    -2.0351    -4.6266
H     -1.7494    -2.9235    -3.9407
H     -0.1093    -3.3543    -3.4287
68
{"conf": 15, "E": 149.13, "rms": -1.0, "geom": "OH", "total_charge": 0, "CA_charge": 1, "smiles": "C[C:1]#[3N:2]->[Mn+:3]1(<-[4C-:4]#[O+:5])(<-[5H-:6])(<-[6C-:7]#[O+:8])<-[1N@H:9]([CH2:10][CH2:11][N:12]([CH:13]([CH3:14])[CH3:15])[CH:16]([CH3:17])[CH3:18])[CH2:19][CH2:20][2N:21]->1([CH:22]([CH3:23])[CH3:24])[CH:25]([CH3:26])[CH3:27]", "smiles3D": "C([C:1]#[3N:2]->[Mn+:3]1(<-[4C-:4]#[O+:5])(<-[5H-:6])(<-[6C-:7]#[O+:8])<-[1N@@:9]([C:10]([C:11]([N:12]([C:13]([C:14]([H:37])([H:38])[H:39])([C:15]([H:40])([H:41])[H:42])[H:36])[C:16]([C:17]([H:44])([H:45])[H:46])([C:18]([H:47])([H:48])[H:49])[H:43])([H:34])[H:35])([H:32])[H:33])([H:31])[C:19]([H:50])([H:51])[C:20]([H:52])([H:53])[2N:21]->1([C:22]([C:23]([H:55])([H:56])[H:57])([C:24]([H:58])([H:59])[H:60])[H:54])[C:25]([C:26]([H:62])([H:63])[H:64])([C:27]([H:65])([H:66])[H:67])[H:61])([H:28])([H:29])[H:30]", "smiles3Dx": "C([C:1]#[3N:2]->[Mn+:3]1(<-[4C-:4]#[O+:5])(<-[5H-:6])(<-[6C-:7]#[O+:8])<-[1N@@:9]([C:10]([C:11]([N:12]([C:13]([C:14]([H:37])([H:38])[H:39])([C:15]([H:40])([H:41])[H:42])[H:36])[C:16]([C:17]([H:44])([H:45])[H:46])([C:18]([H:47])([H:48])[H:49])[H:43])([H:34])[H:35])([H:32])[H:33])([H:31])[C:19]([H:50])([H:51])[C:20]([H:52])([H:53])[2N:21]->1([C:22]([C:23]([H:55])([H:56])[H:57])([C:24]([H:58])([H:59])[H:60])[H:54])[C:25]([C:26]([H:62])([H:63])[H:64])([C:27]([H:65])([H:66])[H:67])[H:61])([H:28])([H:29])[H:30]", "dummies": []}
C      2.5200     4.1029    -1.3014
C      1.7888     2.8941    -0.9247
N      1.1703     1.8820    -0.6044
Mn     0.0000     0.0000     0.0000
C     -1.1510     0.1405    -1.9762
O     -1.7571     0.2156    -3.0161
H     -1.0003    -1.4930     0.3978
C      1.5646    -1.2288    -1.1515
O      2.3823    -1.8729    -1.7606
N     -1.5654     1.3084     1.0091
C     -1.5634     2.5851     0.4157
C     -2.8879     3.3469     0.6059
N     -2.8103     4.6631    -0.0692
C     -3.9887     4.9540    -0.9394
C     -3.7517     6.1136    -1.9127
C     -5.3184     5.1158    -0.1761
C     -2.1753     5.7210     0.7754
C     -3.1572     6.6140     1.5432
C     -1.1628     6.5450    -0.0294
C     -1.2728     1.2838     2.3851
C      0.2470     1.1068     2.7066
N      0.9651    -0.0372     2.1426
C      2.4087     0.3136     2.0500
C      3.3792    -0.8271     1.6677
C      2.9944     0.9801     3.3345
C      0.7496    -1.3146     2.8795
C      0.9467    -2.5653     1.9901
C     -0.5887    -1.5066     3.6281
H      2.4256     4.2665    -2.3945
H      3.5904     3.9854    -1.0349
H      2.0968     4.9735    -0.7592
H     -2.3780     0.9090     0.8619
H     -0.7287     3.1961     0.8248
H     -1.3930     2.4593    -0.6726
H     -3.6969     2.7147     0.1780
H     -3.1239     3.4729     1.6842
H     -4.1239     4.0684    -1.6020
H     -2.7691     5.9959    -2.4165
H     -4.5390     6.1094    -2.6968
H     -3.7998     7.0948    -1.4016
H     -5.3893     4.4053     0.6727
H     -5.4630     6.1466     0.2008
H     -6.1648     4.9050    -0.8643
H     -1.5604     5.2305     1.5644
H     -3.9019     5.9937     2.0838
H     -2.6024     7.2066     2.3019
H     -3.6649     7.3358     0.8746
H     -1.6538     7.3084    -0.6626
H     -0.4777     7.0795     0.6633
H     -0.5515     5.8753    -0.6712
H     -1.8561     0.4811     2.8583
H     -1.6059     2.2348     2.8603
H      0.3637     1.1013     3.8131
H      0.7267     2.0385     2.3324
H      2.4897     1.0618     1.2425
H      3.5734    -1.5013     2.5280
H      4.3585    -0.3933     1.3707
H      3.0396    -1.4186     0.8131
H      2.7769     0.3818     4.2414
H      4.0979     1.0870     3.2533
H      2.6121     2.0097     3.4848
H      1.5273    -1.3642     3.6714
H      1.9028    -3.0758     2.2279
H      0.1540    -3.3336     2.1247
H      0.9415    -2.3019     0.9349
H     -1.4335    -1.6131     2.9163
H     -0.7700    -0.7209     4.3876
H     -0.5480    -2.4528     4.2110
68
{"conf": 16, "E": 144.13, "rms": -1.0, "geom": "OH", "total_charge": 0, "CA_charge": 1, "smiles": "C[C:1]#[3N:2]->[Mn+:3]1(<-[4C-:4]#[O+:5])(<-[5H-:6])(<-[6C-:7]#[O+:8])<-[1N@H:9]([CH2:10][CH2:11][N:12]([CH:13]([CH3:14])[CH3:15])[CH:16]([CH3:17])[CH3:18])[CH2:19][CH2:20][2N:21]->1([CH:22]([CH3:23])[CH3:24])[CH:25]([CH3:26])[CH3:27]", "smiles3D": "C([C:1]#[3N:2]->[Mn+:3]1(<-[4C-:4]#[O+:5])(<-[5H-:6])(<-[6C-:7]#[O+:8])<-[1N@@:9]([C:10]([C:11]([N:12]([C:13]([C:14]([H:37])([H:38])[H:39])([C:15]([H:40])([H:41])[H:42])[H:36])[C:16]([C:17]([H:44])([H:45])[H:46])([C:18]([H:47])([H:48])[H:49])[H:43])([H:34])[H:35])([H:32])[H:33])([H:31])[C:19]([H:50])([H:51])[C:20]([H:52])([H:53])[2N:21]->1([C:22]([C:23]([H:55])([H:56])[H:57])([C:24]([H:58])([H:59])[H:60])[H:54])[C:25]([C:26]([H:62])([H:63])[H:64])([C:27]([H:65])([H:66])[H:67])[H:61])([H:28])([H:29])[H:30]", "smiles3Dx": "C([C:1]#[3N:2]->[Mn+:3]1(<-[4C-:4]#[O+:5])(<-[5H-:6])(<-[6C-:7]#[O+:8])<-[1N@@:9]([C:10]([C:11]([N:12]([C:13]([C:14]([H:37])([H:38])[H:39])([C:15]([H:40])([H:41])[H:42])[H:36])[C:16]([C:17]([H:44])([H:45])[H:46])([C:18]([H:47])([H:48])[H:49])[H:43])([H:34])[H:35])([H:32])[H:33])([H:31])[C:19]([H:50])([H:51])[C:20]([H:52])([H:53])[2N:21]->1([C:22]([C:23]([H:55])([H:56])[H:57])([C:24]([H:58])([H:59])[H:60])[H:54])[C:25]([C:26]([H:62])([H:63])[H:64])([C:27]([H:65])([H:66])[H:67])[H:61])([H:28])([H:29])[H:30]", "dummies": []}
C     -4.2648     0.9403     2.4129
C     -3.0144     0.6635     1.7073
N     -1.9648     0.4324     1.1121
Mn     0.0000     0.0000     0.0000
C      1.0172    -0.2083     2.0424
O      1.5522    -0.3177     3.1176
H      1.6168    -0.3918    -0.7856
C     -0.5263    -2.2298     0.1720
O     -0.8025    -3.4000     0.2655
N      0.4719     2.2339    -0.0999
C      0.3221     2.8625     1.1557
C      1.6568     3.0253     1.9204
N      2.2595     4.3672     1.6669
C      2.0484     5.3015     2.8245
C      0.5468     5.5487     3.0779
C      2.7133     6.6800     2.6180
C      3.6786     4.2902     1.1930
C      3.7937     3.5917    -0.1718
C      4.6399     3.6618     2.2217
C     -0.4013     2.6999    -1.0867
C     -0.3276     1.7831    -2.3311
N     -0.8708     0.4321    -2.1463
C     -0.2392    -0.4685    -3.1505
C     -0.8091    -0.3331    -4.5764
C     -0.1561    -1.9642    -2.7985
C     -2.3474     0.4602    -2.0459
C     -3.1349     1.3069    -3.0882
C     -3.0311    -0.9102    -1.9395
H     -5.1079     0.9172     1.6921
H     -4.2085     1.9428     2.8846
H     -4.4257     0.1709     3.1957
H      1.3270     2.3273    -0.4024
H     -0.1467     3.8660     1.0389
H     -0.3558     2.2408     1.7705
H      2.3191     2.1908     1.6239
H      1.4830     2.8578     3.0069
H      2.4733     4.8584     3.7526
H      0.0653     5.9704     2.1699
H      0.0225     4.6180     3.3742
H      0.4054     6.2643     3.9161
H      2.3647     7.4096     3.3803
H      3.8136     6.6137     2.7467
H      2.4722     7.0815     1.6105
H      4.0511     5.3115     0.9787
H      3.6947     2.4903    -0.0890
H      3.0214     3.9850    -0.8664
H      4.7905     3.7994    -0.6174
H      4.3748     2.6096     2.4488
H      4.6420     4.2426     3.1659
H      5.6765     3.6755     1.8224
H     -1.4410     2.7344    -0.7041
H     -0.1028     3.7326    -1.3866
H     -0.8216     2.2961    -3.1774
H      0.7516     1.7348    -2.5858
H      0.8292    -0.1720    -3.2355
H     -0.8498     0.7293    -4.8869
H     -1.8018    -0.8129    -4.6755
H     -0.1330    -0.8385    -5.2994
H     -1.1019    -2.4441    -2.5160
H      0.6167    -2.1205    -2.0248
H      0.2228    -2.5360    -3.6733
H     -2.5479     0.9488    -1.0880
H     -4.2275     1.1912    -2.9210
H     -2.9518     2.3922    -2.9520
H     -2.9506     1.0267    -4.1362
H     -2.5771    -1.5134    -1.1391
H     -3.0392    -1.4513    -2.9051
H     -4.0931    -0.7761    -1.6401
68
{"conf": 17, "E": 151.61, "rms": -1.0, "geom": "OH", "total_charge": 0, "CA_charge": 1, "smiles": "C[C:1]#[3N:2]->[Mn+:3]1(<-[4C-:4]#[O+:5])(<-[5H-:6])(<-[6C-:7]#[O+:8])<-[1N@H:9]([CH2:10][CH2:11][N:12]([CH:13]([CH3:14])[CH3:15])[CH:16]([CH3:17])[CH3:18])[CH2:19][CH2:20][2N:21]->1([CH:22]([CH3:23])[CH3:24])[CH:25]([CH3:26])[CH3:27]", "smiles3D": "C([C:1]#[3N:2]->[Mn+:3]1(<-[4C-:4]#[O+:5])(<-[5H-:6])(<-[6C-:7]#[O+:8])<-[1N@@:9]([C:10]([C:11]([N:12]([C:13]([C:14]([H:37])([H:38])[H:39])([C:15]([H:40])([H:41])[H:42])[H:36])[C:16]([C:17]([H:44])([H:45])[H:46])([C:18]([H:47])([H:48])[H:49])[H:43])([H:34])[H:35])([H:32])[H:33])([H:31])[C:19]([H:50])([H:51])[C:20]([H:52])([H:53])[2N:21]->1([C:22]([C:23]([H:55])([H:56])[H:57])([C:24]([H:58])([H:59])[H:60])[H:54])[C:25]([C:26]([H:62])([H:63])[H:64])([C:27]([H:65])([H:66])[H:67])[H:61])([H:28])([H:29])[H:30]", "smiles3Dx": "C([C:1]#[3N:2]->[Mn+:3]1(<-[4C-:4]#[O+:5])(<-[5H-:6])(<-[6C-:7]#[O+:8])<-[1N@@:9]([C:10]([C:11]([N:12]([C:13]([C:14]([H:37])([H:38])[H:39])([C:15]([H:40])([H:41])[H:42])[H:36])[C:16]([C:17]([H:44])([H:45])[H:46])([C:18]([H:47])([H:48])[H:49])[H:43])([H:34])[H:35])([H:32])[H:33])([H:31])[C:19]([H:50])([H:51])[C:20]([H:52])([H:53])[2N:21]->1([C:22]([C:23]([H:55])([H:56])[H:57])([C:24]([H:58])([H:59])[H:60])[H:54])[C:25]([C:26]([H:62])([H:63])[H:64])([C:27]([H:65])([H:66])[H:67])[H:61])([H:28])([H:29])[H:30]", "dummies": []}
C     -2.3270     2.1158     3.8685
C     -1.6747     1.4761     2.7269
N     -1.1055     0.9477     1.7748
Mn     0.0000     0.0000     0.0000
C     -0.9007     1.6212    -1.3493
O     -1.3754     2.4733    -2.0584
H      0.8230    -0.6742    -1.5016
C      1.7874     1.4005     0.3119
O      2.7247     2.1422     0.4723
N     -1.7404    -1.4327    -0.3754
C     -3.0180    -0.7880    -0.3370
C     -3.9243    -1.0335     0.8936
N     -5.1253    -0.1481     0.9529
C     -5.8692    -0.1736     2.2589
C     -6.3430     1.2492     2.5931
C     -5.0933    -0.7275     3.4744
C     -6.0878    -0.2540    -0.1936
C     -6.3711    -1.6953    -0.6577
C     -5.7087     0.6832    -1.3517
C     -1.5058    -2.5447     0.4548
C      0.0150    -2.8273     0.5801
N      0.8428    -1.8073     1.2237
C      0.5217    -1.6477     2.6516
C      0.8734    -2.8593     3.5456
C      1.0820    -0.3788     3.3281
C      2.2645    -2.0132     0.8444
C      3.3442    -1.2494     1.6412
C      2.7290    -3.5018     0.7770
H     -1.6880     2.9426     4.2404
H     -3.3083     2.5238     3.5556
H     -2.4705     1.3718     4.6785
H     -1.6119    -1.7202    -1.2394
H     -3.5741    -1.1087    -1.2393
H     -2.8473     0.3001    -0.4136
H     -4.2236    -2.1023     0.9511
H     -3.2756    -0.7877     1.7534
H     -6.7720    -0.8211     2.1735
H     -5.4722     1.9291     2.6946
H     -7.0034     1.6502     1.7977
H     -6.9194     1.2567     3.5431
H     -5.7423    -0.7121     4.3763
H     -4.8005    -1.7859     3.3113
H     -4.1972    -0.1125     3.6931
H     -7.0829     0.1302     0.1265
H     -5.5060    -2.1555    -1.1713
H     -7.2238    -1.6969    -1.3700
H     -6.6495    -2.3283     0.2108
H     -5.0282     0.2127    -2.0850
H     -5.2409     1.6107    -0.9583
H     -6.6227     0.9733    -1.9139
H     -1.9916    -3.4399    -0.0024
H     -1.9280    -2.4214     1.4596
H      0.3786    -2.9541    -0.4638
H      0.1356    -3.8020     1.0920
H     -0.5716    -1.5301     2.7127
H      1.9651    -3.0202     3.6172
H      0.3792    -3.7905     3.2130
H      0.5057    -2.6723     4.5778
H      1.1759     0.4538     2.6174
H      0.3849    -0.0520     4.1299
H      2.0529    -0.5456     3.8357
H      2.3312    -1.6222    -0.1910
H      3.1351    -0.1778     1.7476
H      3.5296    -1.7099     2.6313
H      4.3078    -1.3004     1.0895
H      2.2807    -4.0359    -0.0852
H      2.4877    -4.0556     1.7024
H      3.8272    -3.5687     0.6196
68
{"conf": 18, "E": 143.31, "rms": -1.0, "geom": "OH", "total_charge": 0, "CA_charge": 1, "smiles": "C[C:1]#[3N:2]->[Mn+:3]1(<-[4C-:4]#[O+:5])(<-[5H-:6])(<-[6C-:7]#[O+:8])<-[1N@H:9]([CH2:10][CH2:11][N:12]([CH:13]([CH3:14])[CH3:15])[CH:16]([CH3:17])[CH3:18])[CH2:19][CH2:20][2N:21]->1([CH:22]([CH3:23])[CH3:24])[CH:25]([CH3:26])[CH3:27]", "smiles3D": "C([C:1]#[3N:2]->[Mn+:3]1(<-[4C-:4]#[O+:5])(<-[5H-:6])(<-[6C-:7]#[O+:8])<-[1N@@:9]([C:10]([C:11]([N:12]([C:13]([C:14]([H:37])([H:38])[H:39])([C:15]([H:40])([H:41])[H:42])[H:36])[C:16]([C:17]([H:44])([H:45])[H:46])([C:18]([H:47])([H:48])[H:49])[H:43])([H:34])[H:35])([H:32])[H:33])([H:31])[C:19]([H:50])([H:51])[C:20]([H:52])([H:53])[2N:21]->1([C:22]([C:23]([H:55])([H:56])[H:57])([C:24]([H:58])([H:59])[H:60])[H:54])[C:25]([C:26]([H:62])([H:63])[H:64])([C:27]([H:65])([H:66])[H:67])[H:61])([H:28])([H:29])[H:30]", "smiles3Dx": "C([C:1]#[3N:2]->[Mn+:3]1(<-[4C-:4]#[O+:5])(<-[5H-:6])(<-[6C-:7]#[O+:8])<-[1N@@:9]([C:10]([C:11]([N:12]([C:13]([C:14]([H:37])([H:38])[H:39])([C:15]([H:40])([H:41])[H:42])[H:36])[C:16]([C:17]([H:44])([H:45])[H:46])([C:18]([H:47])([H:48])[H:49])[H:43])([H:34])[H:35])([H:32])[H:33])([H:31])[C:19]([H:50])([H:51])[C:20]([H:52])([H:53])[2N:21]->1([C:22]([C:23]([H:55])([H:56])[H:57])([C:24]([H:58])([H:59])[H:60])[H:54])[C:25]([C:26]([H:62])([H:63])[H:64])([C:27]([H:65])([H:66])[H:67])[H:61])([H:28])([H:29])[H:30]", "dummies": []}
C      4.5765    -0.8030     1.8176
C      3.2336    -0.5729     1.2871
N      2.1035    -0.3799     0.8446
Mn     0.0000     0.0000     0.0000
C      1.0642     0.5387    -1.9583
O      1.6245     0.8219    -2.9880
H     -1.5627     0.3938    -0.8706
C     -0.1659    -2.1714    -0.7254
O     -0.2536    -3.3124    -1.1055
N      0.0983     2.0730     0.9211
C      1.0852     2.8757     0.3124
C      0.5281     3.7058    -0.8600
N     -0.5715     4.6089    -0.4225
C     -1.6602     4.7236    -1.4323
C     -2.9944     5.1168    -0.7802
C     -1.2950     5.6611    -2.5948
C     -0.2017     5.8863     0.2680
C      1.1856     6.4491    -0.0900
C     -0.3540     5.7272     1.7839
C      0.3291     1.8079     2.2843
C     -0.5415     0.6714     2.9338
N     -1.1167    -0.3346     2.0301
C     -0.8954    -1.7197     2.5066
C     -1.5717    -2.0271     3.8752
C      0.5815    -2.1703     2.5879
C     -2.5678    -0.0756     1.8333
C     -3.2460    -1.0683     0.8555
C     -2.9677     1.3637     1.3993
H      5.2234    -1.2195     1.0184
H      4.5214    -1.5211     2.6615
H      5.0015     0.1571     2.1758
H     -0.7101     2.4666     0.8385
H      1.8858     2.2121    -0.0721
H      1.5459     3.5688     1.0479
H      1.3436     4.2528    -1.3735
H      0.1587     2.9769    -1.6073
H     -1.8560     3.7207    -1.8746
H     -3.0125     6.1813    -0.4706
H     -3.8255     4.9602    -1.5007
H     -3.1821     4.4782     0.1094
H     -1.2174     6.7166    -2.2629
H     -0.3283     5.3540    -3.0456
H     -2.0759     5.6037    -3.3827
H     -0.9129     6.6920    -0.0052
H      2.0009     5.7920     0.2770
H      1.3183     7.4465     0.3812
H      1.2749     6.5829    -1.1886
H     -1.3282     5.2488     2.0204
H     -0.3285     6.7239     2.2745
H      0.4604     5.1157     2.2165
H      1.3987     1.5279     2.4125
H      0.1581     2.7461     2.8631
H      0.1035     0.1863     3.6884
H     -1.3474     1.1602     3.5238
H     -1.3572    -2.4016     1.7677
H     -2.6702    -2.1256     3.7655
H     -1.3516    -1.2529     4.6361
H     -1.2386    -3.0064     4.2796
H      0.6622    -3.1533     3.0987
H      0.9767    -2.3696     1.5798
H      1.2473    -1.4769     3.1317
H     -3.0590    -0.2188     2.8189
H     -2.5850    -1.3232     0.0107
H     -4.1966    -0.6642     0.4453
H     -3.5196    -2.0062     1.3828
H     -2.5820     2.1523     2.0719
H     -4.0731     1.4609     1.4629
H     -2.7056     1.6112     0.3597
68
{"conf": 19, "E": 133.28, "rms": -1.0, "geom": "OH", "total_charge": 0, "CA_charge": 1, "smiles": "C[C:1]#[3N:2]->[Mn+:3]1(<-[4C-:4]#[O+:5])(<-[5H-:6])(<-[6C-:7]#[O+:8])<-[1N@H:9]([CH2:10][CH2:11][N:12]([CH:13]([CH3:14])[CH3:15])[CH:16]([CH3:17])[CH3:18])[CH2:19][CH2:20][2N:21]->1([CH:22]([CH3:23])[CH3:24])[CH:25]([CH3:26])[CH3:27]", "smiles3D": "C([C:1]#[3N:2]->[Mn+:3]1(<-[4C-:4]#[O+:5])(<-[5H-:6])(<-[6C-:7]#[O+:8])<-[1N@@:9]([C:10]([C:11]([N:12]([C:13]([C:14]([H:37])([H:38])[H:39])([C:15]([H:40])([H:41])[H:42])[H:36])[C:16]([C:17]([H:44])([H:45])[H:46])([C:18]([H:47])([H:48])[H:49])[H:43])([H:34])[H:35])([H:32])[H:33])([H:31])[C:19]([H:50])([H:51])[C:20]([H:52])([H:53])[2N:21]->1([C:22]([C:23]([H:55])([H:56])[H:57])([C:24]([H:58])([H:59])[H:60])[H:54])[C:25]([C:26]([H:62])([H:63])[H:64])([C:27]([H:65])([H:66])[H:67])[H:61])([H:28])([H:29])[H:30]", "smiles3Dx": "C([C:1]#[3N:2]->[Mn+:3]1(<-[4C-:4]#[O+:5])(<-[5H-:6])(<-[6C-:7]#[O+:8])<-[1N@@:9]([C:10]([C:11]([N:12]([C:13]([C:14]([H:37])([H:38])[H:39])([C:15]([H:40])([H:41])[H:42])[H:36])[C:16]([C:17]([H:44])([H:45])[H:46])([C:18]([H:47])([H:48])[H:49])[H:43])([H:34])[H:35])([H:32])[H:33])([H:31])[C:19]([H:50])([H:51])[C:20]([H:52])([H:53])[2N:21]->1([C:22]([C:23]([H:55])([H:56])[H:57])([C:24]([H:58])([H:59])[H:60])[H:54])[C:25]([C:26]([H:62])([H:63])[H:64])([C:27]([H:65])([H:66])[H:67])[H:61])([H:28])([H:29])[H:30]", "dummies": []}
C      0.5742     1.0203     4.8501
C      0.4066     0.7268     3.4276
N      0.2623     0.4796     2.2328
Mn     0.0000     0.0000     0.0000
C      2.1646     0.6826    -0.3075
O      3.3050     1.0396    -0.4696
H     -0.0231    -0.3088    -1.8110
C      0.7740    -2.1203     0.4101
O      1.1798    -3.2351     0.6260
N     -0.9282     2.0554    -0.4593
C     -0.5769     3.0695     0.4584
C      0.9027     3.4779     0.3914
N      1.0803     4.9273     0.6841
C      2.1968     5.5860    -0.0507
C      3.5578     4.9214     0.2090
C      1.8985     5.6791    -1.5552
C      0.9591     5.3657     2.1106
C      1.4210     4.3324     3.1529
C     -0.4758     5.8163     2.4011
C     -2.3366     1.8529    -0.5286
C     -2.7306     0.3702    -0.8043
N     -2.2422    -0.5910     0.1562
C     -2.4450    -1.9976    -0.2536
C     -1.8828    -2.3841    -1.6421
C     -3.9208    -2.4680    -0.2056
C     -2.6437    -0.2829     1.5337
C     -4.1456     0.0322     1.7795
C     -2.1964    -1.3317     2.5772
H     -0.2136     1.7307     5.1750
H      0.4893     0.0807     5.4337
H      1.5727     1.4735     5.0185
H     -0.6356     2.2967    -1.2940
H     -1.1970     3.9719     0.2394
H     -0.8081     2.7286     1.4887
H      1.5117     2.8488     1.0683
H      1.2516     3.2472    -0.6311
H      2.2817     6.6455     0.2802
H      3.8000     4.9512     1.2903
H      4.3560     5.4736    -0.3312
H      3.5677     3.8680    -0.1389
H      0.8525     6.0170    -1.7152
H      2.0508     4.7096    -2.0723
H      2.5785     6.4199    -2.0280
H      1.5889     6.2652     2.2922
H      0.7185     3.4783     3.2029
H      1.4503     4.8018     4.1594
H      2.4409     3.9635     2.9228
H     -1.1717     4.9540     2.4375
H     -0.5202     6.3365     3.3820
H     -0.8173     6.5240     1.6160
H     -2.8371     2.1862     0.4065
H     -2.7475     2.4764    -1.3592
H     -2.3123     0.1284    -1.7960
H     -3.8337     0.3111    -0.8873
H     -1.8882    -2.6277     0.4657
H     -2.4199    -1.8941    -2.4792
H     -2.0031    -3.4785    -1.7953
H     -0.7989    -2.2246    -1.7089
H     -4.0659    -3.4055    -0.7843
H     -4.6163    -1.7169    -0.6242
H     -4.2177    -2.7355     0.8252
H     -2.0993     0.6417     1.7897
H     -4.2696     0.3966     2.8221
H     -4.8061    -0.8438     1.6768
H     -4.5291     0.8434     1.1337
H     -1.1553    -1.6576     2.3911
H     -2.2338    -0.8883     3.5956
H     -2.8545    -2.2237     2.5790
68
{"conf": 20, "E": 141.36, "rms": -1.0, "geom": "OH", "total_charge": 0, "CA_charge": 1, "smiles": "C[C:1]#[3N:2]->[Mn+:3]1(<-[4C-:4]#[O+:5])(<-[5H-:6])(<-[6C-:7]#[O+:8])<-[1N@H:9]([CH2:10][CH2:11][N:12]([CH:13]([CH3:14])[CH3:15])[CH:16]([CH3:17])[CH3:18])[CH2:19][CH2:20][2N:21]->1([CH:22]([CH3:23])[CH3:24])[CH:25]([CH3:26])[CH3:27]", "smiles3D": "C([C:1]#[3N:2]->[Mn+:3]1(<-[4C-:4]#[O+:5])(<-[5H-:6])(<-[6C-:7]#[O+:8])<-[1N@@:9]([C:10]([C:11]([N:12]([C:13]([C:14]([H:37])([H:38])[H:39])([C:15]([H:40])([H:41])[H:42])[H:36])[C:16]([C:17]([H:44])([H:45])[H:46])([C:18]([H:47])([H:48])[H:49])[H:43])([H:34])[H:35])([H:32])[H:33])([H:31])[C:19]([H:50])([H:51])[C:20]([H:52])([H:53])[2N:21]->1([C:22]([C:23]([H:55])([H:56])[H:57])([C:24]([H:58])([H:59])[H:60])[H:54])[C:25]([C:26]([H:62])([H:63])[H:64])([C:27]([H:65])([H:66])[H:67])[H:61])([H:28])([H:29])[H:30]", "smiles3Dx": "C([C:1]#[3N:2]->[Mn+:3]1(<-[4C-:4]#[O+:5])(<-[5H-:6])(<-[6C-:7]#[O+:8])<-[1N@@:9]([C:10]([C:11]([N:12]([C:13]([C:14]([H:37])([H:38])[H:39])([C:15]([H:40])([H:41])[H:42])[H:36])[C:16]([C:17]([H:44])([H:45])[H:46])([C:18]([H:47])([H:48])[H:49])[H:43])([H:34])[H:35])([H:32])[H:33])([H:31])[C:19]([H:50])([H:51])[C:20]([H:52])([H:53])[2N:21]->1([C:22]([C:23]([H:55])([H:56])[H:57])([C:24]([H:58])([H:59])[H:60])[H:54])[C:25]([C:26]([H:62])([H:63])[H:64])([C:27]([H:65])([H:66])[H:67])[H:61])([H:28])([H:29])[H:30]", "dummies": []}
C      4.6522    -0.8648     1.5774
C      3.2846    -0.6146     1.1253
N      2.1338    -0.4017     0.7495
Mn     0.0000     0.0000     0.0000
C      0.9801     0.2396    -2.0580
O      1.4963     0.3663    -3.1404
H     -1.5436     0.4621    -0.8680
C     -0.3340    -2.2205    -0.4727
O     -0.5100    -3.3873    -0.7210
N      0.2046     2.2047     0.5334
C      1.4378     2.7136     0.0898
C      1.5957     4.2271     0.3261
N      2.8242     4.7163    -0.3398
C      3.7124     5.6002     0.4666
C      4.5752     4.7439     1.3980
C      2.9656     6.6892     1.2670
C      2.6383     5.0717    -1.7738
C      3.9039     4.7479    -2.5767
C      2.1938     6.5254    -1.9974
C     -0.0029     2.2559     1.9200
C     -1.1660     1.3341     2.3998
N     -1.0534    -0.0918     2.1180
C     -0.2650    -0.8523     3.1346
C      0.2455    -2.2243     2.6266
C      0.9230    -0.1350     3.8172
C     -2.4174    -0.7024     2.0491
C     -3.1660    -0.5031     0.7261
C     -3.3781    -0.2588     3.1966
H      4.6318    -1.2469     2.6188
H      5.2314     0.0808     1.5415
H      5.1288    -1.6170     0.9158
H     -0.4752     2.6520     0.1091
H      2.2721     2.1841     0.5981
H      1.5194     2.5180    -0.9962
H      1.6461     4.3792     1.4213
H      0.6993     4.7676    -0.0478
H      4.4246     6.1287    -0.2012
H      5.1461     3.9999     0.8025
H      3.9468     4.2005     2.1349
H      5.2991     5.3833     1.9472
H      2.1782     7.1739     0.6592
H      3.6852     7.4747     1.5819
H      2.4998     6.2815     2.1881
H      1.8385     4.4335    -2.2112
H      4.7351     5.4394    -2.3286
H      4.2276     3.7064    -2.3656
H      3.6953     4.8335    -3.6646
H      1.2522     6.7283    -1.4466
H      2.9755     7.2460    -1.6799
H      1.9932     6.6936    -3.0770
H     -0.2633     3.3024     2.2041
H      0.9256     1.9905     2.4471
H     -1.2997     1.4871     3.4932
H     -2.0762     1.7305     1.9061
H     -0.9546    -1.0898     3.9703
H      0.9921    -2.1394     1.8315
H      0.7293    -2.7746     3.4623
H     -0.5556    -2.8936     2.2674
H      1.3641    -0.8003     4.5905
H      1.7353     0.1099     3.1208
H      0.6019     0.7693     4.3706
H     -2.3150    -1.7973     2.1537
H     -3.2639     0.5656     0.4520
H     -2.7038    -1.1097    -0.0737
H     -4.2000    -0.9023     0.8142
H     -3.8145     0.7437     3.0018
H     -2.8884    -0.2280     4.1877
H     -4.2232    -0.9766     3.2730
68
{"conf": 21, "E": 151.72, "rms": -1.0, "geom": "OH", "total_charge": 0, "CA_charge": 1, "smiles": "C[C:1]#[3N:2]->[Mn+:3]1(<-[4C-:4]#[O+:5])(<-[5H-:6])(<-[6C-:7]#[O+:8])<-[1N@H:9]([CH2:10][CH2:11][N:12]([CH:13]([CH3:14])[CH3:15])[CH:16]([CH3:17])[CH3:18])[CH2:19][CH2:20][2N:21]->1([CH:22]([CH3:23])[CH3:24])[CH:25]([CH3:26])[CH3:27]", "smiles3D": "C([C:1]#[3N:2]->[Mn+:3]1(<-[4C-:4]#[O+:5])(<-[5H-:6])(<-[6C-:7]#[O+:8])<-[1N@@:9]([C:10]([C:11]([N:12]([C:13]([C:14]([H:37])([H:38])[H:39])([C:15]([H:40])([H:41])[H:42])[H:36])[C:16]([C:17]([H:44])([H:45])[H:46])([C:18]([H:47])([H:48])[H:49])[H:43])([H:34])[H:35])([H:32])[H:33])([H:31])[C:19]([H:50])([H:51])[C:20]([H:52])([H:53])[2N:21]->1([C:22]([C:23]([H:55])([H:56])[H:57])([C:24]([H:58])([H:59])[H:60])[H:54])[C:25]([C:26]([H:62])([H:63])[H:64])([C:27]([H:65])([H:66])[H:67])[H:61])([H:28])([H:29])[H:30]", "smiles3Dx": "C([C:1]#[3N:2]->[Mn+:3]1(<-[4C-:4]#[O+:5])(<-[5H-:6])(<-[6C-:7]#[O+:8])<-[1N@@:9]([C:10]([C:11]([N:12]([C:13]([C:14]([H:37])([H:38])[H:39])([C:15]([H:40])([H:41])[H:42])[H:36])[C:16]([C:17]([H:44])([H:45])[H:46])([C:18]([H:47])([H:48])[H:49])[H:43])([H:34])[H:35])([H:32])[H:33])([H:31])[C:19]([H:50])([H:51])[C:20]([H:52])([H:53])[2N:21]->1([C:22]([C:23]([H:55])([H:56])[H:57])([C:24]([H:58])([H:59])[H:60])[H:54])[C:25]([C:26]([H:62])([H:63])[H:64])([C:27]([H:65])([H:66])[H:67])[H:61])([H:28])([H:29])[H:30]", "dummies": []}
C      1.8826     0.1489    -4.6158
C      1.3250     0.0989    -3.2653
N      0.8622     0.0545    -2.1278
Mn     0.0000     0.0000     0.0000
C      0.3532     2.2645     0.0498
O      0.5407     3.4554     0.0757
H     -0.6963     0.2097     1.6830
C     -2.0492     0.4305    -0.9332
O     -3.1264     0.6629    -1.4233
N      1.9854    -0.4141     1.0433
C      3.0509     0.1877     0.3399
C      4.2548     0.5056     1.2448
N      5.4847     0.7686     0.4507
C      5.5593     2.0667    -0.2938
C      5.0965     1.8741    -1.7423
C      4.8248     3.2462     0.3721
C      6.7269     0.3823     1.1778
C      7.1534     1.4170     2.2321
C      7.8710     0.0648     0.2031
C      2.1006    -1.8152     1.2807
C      0.7602    -2.6336     1.2236
N     -0.1885    -2.3433     0.1473
C      0.1974    -3.0346    -1.1101
C      0.0120    -4.5888    -1.0971
C      1.6325    -2.7953    -1.6129
C     -1.5754    -2.7081     0.5609
C     -2.2057    -1.8083     1.6527
C     -2.6220    -2.7924    -0.5972
H      1.9915    -0.8830    -5.0081
H      1.2033     0.7268    -5.2754
H      2.8770     0.6401    -4.5858
H      1.9093     0.0055     1.8562
H      2.6751     1.1294    -0.0928
H      3.3974    -0.4549    -0.4937
H      4.3948    -0.3855     1.8912
H      4.0175     1.3417     1.9341
H      6.6141     2.3982    -0.3794
H      5.6166     1.0016    -2.1918
H      4.0038     1.7113    -1.8111
H      5.3468     2.7742    -2.3438
H      3.7244     3.1159     0.3479
H      5.0621     4.1870    -0.1693
H      5.1585     3.3707     1.4227
H      6.5519    -0.5739     1.7203
H      6.3147     1.6244     2.9287
H      8.0020     1.0177     2.8275
H      7.4802     2.3680     1.7637
H      8.6894    -0.4592     0.7418
H      8.3004     0.9802    -0.2521
H      7.5046    -0.6029    -0.6055
H      2.5220    -1.9515     2.3067
H      2.8306    -2.2770     0.5915
H      1.0302    -3.7095     1.1915
H      0.2743    -2.4737     2.1987
H     -0.4653    -2.6268    -1.9003
H      0.0452    -4.9654    -2.1421
H     -0.9234    -4.9658    -0.6578
H      0.8301    -5.0955    -0.5442
H      1.6673    -2.9129    -2.7176
H      2.3554    -3.5241    -1.1883
H      1.9894    -1.8024    -1.3712
H     -1.5170    -3.7247     1.0119
H     -2.5539    -0.8441     1.2420
H     -1.5772    -1.6357     2.5428
H     -3.1136    -2.3131     2.0486
H     -3.6620    -2.7697    -0.2053
H     -2.5608    -3.7306    -1.1757
H     -2.5176    -1.9681    -1.3165
68
{"conf": 22, "E": 158.56, "rms": -1.0, "geom": "OH", "total_charge": 0, "CA_charge": 1, "smiles": "C[C:1]#[3N:2]->[Mn+:3]1(<-[4C-:4]#[O+:5])(<-[5H-:6])(<-[6C-:7]#[O+:8])<-[1N@H:9]([CH2:10][CH2:11][N:12]([CH:13]([CH3:14])[CH3:15])[CH:16]([CH3:17])[CH3:18])[CH2:19][CH2:20][2N:21]->1([CH:22]([CH3:23])[CH3:24])[CH:25]([CH3:26])[CH3:27]", "smiles3D": "C([C:1]#[3N:2]->[Mn+:3]1(<-[4C-:4]#[O+:5])(<-[5H-:6])(<-[6C-:7]#[O+:8])<-[1N@@:9]([C:10]([C:11]([N:12]([C:13]([C:14]([H:37])([H:38])[H:39])([C:15]([H:40])([H:41])[H:42])[H:36])[C:16]([C:17]([H:44])([H:45])[H:46])([C:18]([H:47])([H:48])[H:49])[H:43])([H:34])[H:35])([H:32])[H:33])([H:31])[C:19]([H:50])([H:51])[C:20]([H:52])([H:53])[2N:21]->1([C:22]([C:23]([H:55])([H:56])[H:57])([C:24]([H:58])([H:59])[H:60])[H:54])[C:25]([C:26]([H:62])([H:63])[H:64])([C:27]([H:65])([H:66])[H:67])[H:61])([H:28])([H:29])[H:30]", "smiles3Dx": "C([C:1]#[3N:2]->[Mn+:3]1(<-[4C-:4]#[O+:5])(<-[5H-:6])(<-[6C-:7]#[O+:8])<-[1N@@:9]([C:10]([C:11]([N:12]([C:13]([C:14]([H:37])([H:38])[H:39])([C:15]([H:40])([H:41])[H:42])[H:36])[C:16]([C:17]([H:44])([H:45])[H:46])([C:18]([H:47])([H:48])[H:49])[H:43])([H:34])[H:35])([H:32])[H:33])([H:31])[C:19]([H:50])([H:51])[C:20]([H:52])([H:53])[2N:21]->1([C:22]([C:23]([H:55])([H:56])[H:57])([C:24]([H:58])([H:59])[H:60])[H:54])[C:25]([C:26]([H:62])([H:63])[H:64])([C:27]([H:65])([H:66])[H:67])[H:61])([H:28])([H:29])[H:30]", "dummies": []}
C     -0.9243     1.5401    -4.6514
C     -0.6523     1.0896    -3.2871
N     -0.4261     0.7099    -2.1408
Mn     0.0000     0.0000     0.0000
C      2.1848    -0.1990    -0.6715
O      3.3330    -0.3042    -1.0246
H      0.5829    -0.5455     1.6436
C      0.4435     2.1804     0.5543
O      0.6788     3.3273     0.8438
N     -0.6339    -2.1150    -0.5350
C      0.3379    -2.7926    -1.2945
C      1.4047    -3.4730    -0.4098
N      0.8357    -4.4724     0.5435
C      0.2893    -5.7312    -0.0683
C     -1.2202    -5.6218    -0.3198
C      1.0489    -6.2339    -1.3096
C      1.6759    -4.7888     1.7470
C      2.7215    -3.7248     2.1444
C      0.7512    -5.0169     2.9548
C     -1.8852    -1.9621    -1.1731
C     -2.7252    -0.7138    -0.7144
N     -2.3015    -0.0262     0.5002
C     -2.7450     1.3727     0.4634
C     -2.4335     2.1979     1.7378
C     -4.2552     1.5494     0.1455
C     -2.7186    -0.7301     1.7616
C     -3.4458    -2.0995     1.6410
C     -1.5818    -0.9260     2.7666
H     -1.9486     1.2310    -4.9447
H     -0.1876     1.0850    -5.3448
H     -0.8436     2.6455    -4.6986
H     -0.7711    -2.5573     0.2488
H      0.8400    -2.0522    -1.9504
H     -0.1265    -3.5546    -1.9488
H      2.2166    -3.9101    -1.0276
H      1.8428    -2.6275     0.1393
H      0.3728    -6.5722     0.6569
H     -1.6632    -6.6386    -0.3910
H     -1.4579    -5.1021    -1.2653
H     -1.7106    -5.0931     0.5245
H      0.9057    -5.5694    -2.1846
H      0.6799    -7.2435    -1.5909
H      2.1328    -6.3188    -1.0832
H      2.2560    -5.7236     1.5694
H      3.2627    -4.0469     3.0600
H      3.4891    -3.6100     1.3498
H      2.2362    -2.7486     2.3613
H      0.1816    -4.0900     3.1809
H      0.0240    -5.8312     2.7611
H      1.3427    -5.3036     3.8506
H     -2.4945    -2.8804    -1.0104
H     -1.7243    -1.8670    -2.2736
H     -3.7869    -1.0169    -0.6380
H     -2.6834     0.0076    -1.5564
H     -2.1782     1.8527    -0.3648
H     -3.2078     2.0724     2.5236
H     -2.4113     3.2784     1.4790
H     -1.4581     1.9453     2.1749
H     -4.8831     0.9257     0.8134
H     -4.5575     2.6116     0.2706
H     -4.4826     1.2851    -0.9072
H     -3.4570    -0.0826     2.2733
H     -4.4148    -2.0175     1.1102
H     -2.8084    -2.8833     1.1969
H     -3.7176    -2.4640     2.6555
H     -2.0080    -1.1940     3.7579
H     -0.9326    -1.7748     2.4706
H     -1.0102    -0.0003     2.9374
68
{"conf": 23, "E": 152.94, "rms": -1.0, "geom": "OH", "total_charge": 0, "CA_charge": 1, "smiles": "C[C:1]#[3N:2]->[Mn+:3]1(<-[4C-:4]#[O+:5])(<-[5H-:6])(<-[6C-:7]#[O+:8])<-[1N@H:9]([CH2:10][CH2:11][N:12]([CH:13]([CH3:14])[CH3:15])[CH:16]([CH3:17])[CH3:18])[CH2:19][CH2:20][2N:21]->1([CH:22]([CH3:23])[CH3:24])[CH:25]([CH3:26])[CH3:27]", "smiles3D": "C([C:1]#[3N:2]->[Mn+:3]1(<-[4C-:4]#[O+:5])(<-[5H-:6])(<-[6C-:7]#[O+:8])<-[1N@@:9]([C:10]([C:11]([N:12]([C:13]([C:14]([H:37])([H:38])[H:39])([C:15]([H:40])([H:41])[H:42])[H:36])[C:16]([C:17]([H:44])([H:45])[H:46])([C:18]([H:47])([H:48])[H:49])[H:43])([H:34])[H:35])([H:32])[H:33])([H:31])[C:19]([H:50])([H:51])[C:20]([H:52])([H:53])[2N:21]->1([C:22]([C:23]([H:55])([H:56])[H:57])([C:24]([H:58])([H:59])[H:60])[H:54])[C:25]([C:26]([H:62])([H:63])[H:64])([C:27]([H:65])([H:66])[H:67])[H:61])([H:28])([H:29])[H:30]", "smiles3Dx": "C([C:1]#[3N:2]->[Mn+:3]1(<-[4C-:4]#[O+:5])(<-[5H-:6])(<-[6C-:7]#[O+:8])<-[1N@@:9]([C:10]([C:11]([N:12]([C:13]([C:14]([H:37])([H:38])[H:39])([C:15]([H:40])([H:41])[H:42])[H:36])[C:16]([C:17]([H:44])([H:45])[H:46])([C:18]([H:47])([H:48])[H:49])[H:43])([H:34])[H:35])([H:32])[H:33])([H:31])[C:19]([H:50])([H:51])[C:20]([H:52])([H:53])[2N:21]->1([C:22]([C:23]([H:55])([H:56])[H:57])([C:24]([H:58])([H:59])[H:60])[H:54])[C:25]([C:26]([H:62])([H:63])[H:64])([C:27]([H:65])([H:66])[H:67])[H:61])([H:28])([H:29])[H:30]", "dummies": []}
C      4.1265     2.5975     1.0510
C      2.9163     1.8346     0.7494
N      1.8974     1.1952     0.4980
Mn     0.0000     0.0000     0.0000
C      1.1057    -0.7315    -1.8681
O      1.6935    -1.1214    -2.8462
H     -1.4449    -0.9702    -0.5916
C      0.8143    -1.8413     1.0999
O      1.2442    -2.8097     1.6759
N     -0.8842     1.8609    -1.0337
C      0.1404     2.5583    -1.6982
C     -0.3249     3.6317    -2.7300
N     -0.8258     3.1129    -4.0357
C     -2.2589     2.6758    -4.1306
C     -3.2102     3.5455    -3.2813
C     -2.7721     2.7606    -5.5825
C      0.2129     2.3626    -4.8080
C     -0.0243     0.8437    -4.8807
C      0.4240     2.9766    -6.1976
C     -1.5745     2.6081    -0.0313
C     -1.1717     2.2246     1.4234
N     -1.2336     0.8176     1.7914
C     -0.6464     0.6486     3.1566
C      0.8821     0.8641     3.2383
C     -0.9383    -0.6762     3.9028
C     -2.5967     0.2957     1.6105
C     -2.7390    -1.2441     1.6723
C     -3.6638     0.9419     2.5291
H      4.1184     3.5454     0.4747
H      5.0190     2.0012     0.7709
H      4.1582     2.8244     2.1365
H     -1.4825     1.5585    -1.6515
H      0.7820     1.8219    -2.2110
H      0.7693     3.0691    -0.9354
H     -1.0285     4.3489    -2.2721
H      0.5601     4.2706    -2.9443
H     -2.3670     1.6273    -3.7835
H     -3.0400     3.3941    -2.2030
H     -3.0848     4.6210    -3.5316
H     -4.2702     3.2628    -3.4581
H     -3.8754     2.6355    -5.6267
H     -2.5151     3.7460    -6.0267
H     -2.3669     1.9514    -6.2133
H      1.2041     2.4852    -4.3152
H     -0.7954     0.5693    -5.6241
H      0.9165     0.3344    -5.1797
H     -0.3321     0.4514    -3.8922
H     -0.3931     2.7294    -6.9003
H      0.5053     4.0813    -6.1145
H      1.3690     2.5923    -6.6383
H     -1.3734     3.6966    -0.1508
H     -2.6720     2.4781    -0.1466
H     -1.7947     2.8250     2.1215
H     -0.1347     2.5743     1.5373
H     -1.0993     1.4474     3.7891
H      1.4296     0.0996     2.6642
H      1.2028     1.8836     2.9625
H      1.2232     0.7668     4.2915
H     -0.6193    -1.5640     3.3300
H     -0.3829    -0.7108     4.8647
H     -1.9934    -0.7464     4.2193
H     -2.8883     0.5434     0.5754
H     -3.1511    -1.6148     2.6318
H     -3.4644    -1.5779     0.8986
H     -1.7855    -1.7504     1.4549
H     -3.8516     1.9942     2.2355
H     -3.3746     0.9179     3.5962
H     -4.6356     0.4135     2.4210
68
{"conf": 24, "E": 152.23, "rms": -1.0, "geom": "OH", "total_charge": 0, "CA_charge": 1, "smiles": "C[C:1]#[3N:2]->[Mn+:3]1(<-[4C-:4]#[O+:5])(<-[5H-:6])(<-[6C-:7]#[O+:8])<-[1N@H:9]([CH2:10][CH2:11][N:12]([CH:13]([CH3:14])[CH3:15])[CH:16]([CH3:17])[CH3:18])[CH2:19][CH2:20][2N:21]->1([CH:22]([CH3:23])[CH3:24])[CH:25]([CH3:26])[CH3:27]", "smiles3D": "C([C:1]#[3N:2]->[Mn+:3]1(<-[4C-:4]#[O+:5])(<-[5H-:6])(<-[6C-:7]#[O+:8])<-[1N@@:9]([C:10]([C:11]([N:12]([C:13]([C:14]([H:37])([H:38])[H:39])([C:15]([H:40])([H:41])[H:42])[H:36])[C:16]([C:17]([H:44])([H:45])[H:46])([C:18]([H:47])([H:48])[H:49])[H:43])([H:34])[H:35])([H:32])[H:33])([H:31])[C:19]([H:50])([H:51])[C:20]([H:52])([H:53])[2N:21]->1([C:22]([C:23]([H:55])([H:56])[H:57])([C:24]([H:58])([H:59])[H:60])[H:54])[C:25]([C:26]([H:62])([H:63])[H:64])([C:27]([H:65])([H:66])[H:67])[H:61])([H:28])([H:29])[H:30]", "smiles3Dx": "C([C:1]#[3N:2]->[Mn+:3]1(<-[4C-:4]#[O+:5])(<-[5H-:6])(<-[6C-:7]#[O+:8])<-[1N@@:9]([C:10]([C:11]([N:12]([C:13]([C:14]([H:37])([H:38])[H:39])([C:15]([H:40])([H:41])[H:42])[H:36])[C:16]([C:17]([H:44])([H:45])[H:46])([C:18]([H:47])([H:48])[H:49])[H:43])([H:34])[H:35])([H:32])[H:33])([H:31])[C:19]([H:50])([H:51])[C:20]([H:52])([H:53])[2N:21]->1([C:22]([C:23]([H:55])([H:56])[H:57])([C:24]([H:58])([H:59])[H:60])[H:54])[C:25]([C:26]([H:62])([H:63])[H:64])([C:27]([H:65])([H:66])[H:67])[H:61])([H:28])([H:29])[H:30]", "dummies": []}
C     -4.3949    -0.2419    -2.3552
C     -3.1026    -0.1571    -1.6773
N     -2.0187    -0.0861    -1.1017
Mn     0.0000     0.0000     0.0000
C     -0.2682    -2.2428     0.3947
O     -0.4114    -3.4219     0.6034
H      1.5912    -0.1483     0.9102
C      1.0076    -0.5343    -1.9910
O      1.5358    -0.8203    -3.0368
N     -0.9882     0.6295     1.9385
C     -1.6823    -0.3733     2.6495
C     -2.9488    -0.9233     1.9756
N     -3.4239    -2.1729     2.6288
C     -4.0727    -3.1062     1.6636
C     -4.0233    -4.5582     2.1630
C     -5.5027    -2.6826     1.2891
C     -4.1215    -2.0412     3.9485
C     -3.1380    -2.3103     5.0916
C     -4.8763    -0.7156     4.1644
C     -1.7129     1.7430     1.5292
C     -0.7999     2.8353     0.8999
N      0.2403     2.3624    -0.0723
C      0.0223     2.9931    -1.3954
C     -1.2772     2.5403    -2.0786
C      1.1483     2.8760    -2.4523
C      1.5614     2.6536     0.5153
C      2.7609     1.9274    -0.1331
C      1.9106     4.1678     0.6272
H     -4.2532    -0.6690    -3.3691
H     -4.8346     0.7732    -2.4385
H     -5.0757    -0.8937    -1.7699
H     -0.3123     0.9189     2.4883
H     -0.9802    -1.2186     2.8227
H     -1.9647     0.0457     3.6393
H     -3.7468    -0.1561     1.9243
H     -2.6646    -1.1367     0.9390
H     -3.4858    -3.1216     0.7175
H     -4.7484    -4.7461     2.9806
H     -3.0007    -4.7992     2.5235
H     -4.2694    -5.2507     1.3296
H     -5.5097    -1.6361     0.9192
H     -5.8863    -3.3349     0.4759
H     -6.1940    -2.7658     2.1526
H     -4.8960    -2.8276     4.0548
H     -2.3875    -1.5031     5.1896
H     -3.6862    -2.3912     6.0547
H     -2.6076    -3.2700     4.9135
H     -4.1836     0.1457     4.2501
H     -5.4633    -0.7689     5.1062
H     -5.5913    -0.5370     3.3346
H     -2.4675     1.4439     0.7799
H     -2.2470     2.1845     2.4033
H     -0.3370     3.3589     1.7636
H     -1.4726     3.5842     0.4263
H     -0.0913     4.0861    -1.2040
H     -1.5772     3.2959    -2.8366
H     -1.1161     1.5903    -2.6262
H     -2.1244     2.4560    -1.3753
H      0.7822     3.2239    -3.4429
H      1.9987     3.5435    -2.2348
H      1.4998     1.8464    -2.5914
H      1.5182     2.2605     1.5588
H      3.4611     1.5868     0.6602
H      3.3590     2.5769    -0.8037
H      2.4479     1.0433    -0.6972
H      2.7769     4.2940     1.3116
H      1.0816     4.7791     1.0306
H      2.1926     4.6127    -0.3449
68
{"conf": 25, "E": 148.24, "rms": -1.0, "geom": "OH", "total_charge": 0, "CA_charge": 1, "smiles": "C[C:1]#[3N:2]->[Mn+:3]1(<-[4C-:4]#[O+:5])(<-[5H-:6])(<-[6C-:7]#[O+:8])<-[1N@H:9]([CH2:10][CH2:11][N:12]([CH:13]([CH3:14])[CH3:15])[CH:16]([CH3:17])[CH3:18])[CH2:19][CH2:20][2N:21]->1([CH:22]([CH3:23])[CH3:24])[CH:25]([CH3:26])[CH3:27]", "smiles3D": "C([C:1]#[3N:2]->[Mn+:3]1(<-[4C-:4]#[O+:5])(<-[5H-:6])(<-[6C-:7]#[O+:8])<-[1N@@:9]([C:10]([C:11]([N:12]([C:13]([C:14]([H:37])([H:38])[H:39])([C:15]([H:40])([H:41])[H:42])[H:36])[C:16]([C:17]([H:44])([H:45])[H:46])([C:18]([H:47])([H:48])[H:49])[H:43])([H:34])[H:35])([H:32])[H:33])([H:31])[C:19]([H:50])([H:51])[C:20]([H:52])([H:53])[2N:21]->1([C:22]([C:23]([H:55])([H:56])[H:57])([C:24]([H:58])([H:59])[H:60])[H:54])[C:25]([C:26]([H:62])([H:63])[H:64])([C:27]([H:65])([H:66])[H:67])[H:61])([H:28])([H:29])[H:30]", "smiles3Dx": "C([C:1]#[3N:2]->[Mn+:3]1(<-[4C-:4]#[O+:5])(<-[5H-:6])(<-[6C-:7]#[O+:8])<-[1N@@:9]([C:10]([C:11]([N:12]([C:13]([C:14]([H:37])([H:38])[H:39])([C:15]([H:40])([H:41])[H:42])[H:36])[C:16]([C:17]([H:44])([H:45])[H:46])([C:18]([H:47])([H:48])[H:49])[H:43])([H:34])[H:35])([H:32])[H:33])([H:31])[C:19]([H:50])([H:51])[C:20]([H:52])([H:53])[2N:21]->1([C:22]([C:23]([H:55])([H:56])[H:57])([C:24]([H:58])([H:59])[H:60])[H:54])[C:25]([C:26]([H:62])([H:63])[H:64])([C:27]([H:65])([H:66])[H:67])[H:61])([H:28])([H:29])[H:30]", "dummies": []}
C     -3.3387     3.3988     1.4786
C     -2.3551     2.4040     1.0543
N     -1.5309     1.5652     0.6979
Mn     0.0000     0.0000     0.0000
C      0.4020     1.4066    -1.7657
O      0.6116     2.1461    -2.6948
H      1.2292    -1.1266    -0.7591
C      1.6904     1.0191     1.1722
O      2.5782     1.5536     1.7887
N     -1.7214    -1.0894    -0.9905
C     -2.2463    -0.3049    -2.0288
C     -3.4609    -0.9519    -2.7289
N     -3.7105    -0.4574    -4.1145
C     -4.2608     0.9335    -4.2391
C     -5.3466     1.2574    -3.1983
C     -3.1895     2.0439    -4.2586
C     -2.6837    -0.8343    -5.1415
C     -3.2309    -0.6434    -6.5708
C     -2.2164    -2.2992    -5.0093
C     -2.6103    -1.3671     0.0745
C     -1.9733    -1.8208     1.4416
N     -0.5436    -1.5634     1.6486
C     -0.2536    -1.0100     2.9930
C     -0.8614     0.3796     3.2939
C     -0.6395    -1.9668     4.1588
C      0.2381    -2.8048     1.4165
C      1.7683    -2.6094     1.5644
C     -0.0188    -3.5437     0.0740
H     -3.6692     3.1725     2.5132
H     -2.8801     4.4085     1.4486
H     -4.2125     3.3681     0.7956
H     -1.4105    -1.8653    -1.3446
H     -1.4438    -0.1471    -2.7762
H     -2.5452     0.6815    -1.6196
H     -3.3372    -2.0518    -2.7328
H     -4.3605    -0.8199    -2.0966
H     -4.7994     0.9971    -5.2079
H     -6.0964     0.4388    -3.1577
H     -4.9058     1.4148    -2.1910
H     -5.8786     2.1906    -3.4833
H     -2.5083     1.9364    -5.1255
H     -3.6811     3.0345    -4.3655
H     -2.5906     2.0685    -3.3316
H     -1.7795    -0.1993    -5.0344
H     -3.3402     0.4313    -6.8198
H     -4.2148    -1.1482    -6.6778
H     -2.5310    -1.0631    -7.3249
H     -1.5949    -2.4354    -4.0997
H     -3.0894    -2.9858    -4.9775
H     -1.5705    -2.5879    -5.8661
H     -3.2164    -0.4545     0.2766
H     -3.3149    -2.1666    -0.2540
H     -2.1819    -2.9073     1.5655
H     -2.5673    -1.3285     2.2317
H      0.8403    -0.8581     3.0596
H     -1.9508     0.4556     3.1274
H     -0.6856     0.6549     4.3557
H     -0.3316     1.1634     2.7332
H      0.0710    -2.8141     4.2341
H     -1.6685    -2.3629     4.0522
H     -0.5735    -1.4526     5.1411
H     -0.0640    -3.5311     2.2002
H      2.0651    -2.6815     2.6320
H      2.0927    -1.6283     1.1796
H      2.3425    -3.4004     1.0355
H      0.4758    -4.5384     0.1144
H      0.4027    -3.0346    -0.8057
H     -1.0865    -3.7686    -0.1062
68
{"conf": 26, "E": 146.32, "rms": -1.0, "geom": "OH", "total_charge": 0, "CA_charge": 1, "smiles": "C[C:1]#[3N:2]->[Mn+:3]1(<-[4C-:4]#[O+:5])(<-[5H-:6])(<-[6C-:7]#[O+:8])<-[1N@H:9]([CH2:10][CH2:11][N:12]([CH:13]([CH3:14])[CH3:15])[CH:16]([CH3:17])[CH3:18])[CH2:19][CH2:20][2N:21]->1([CH:22]([CH3:23])[CH3:24])[CH:25]([CH3:26])[CH3:27]", "smiles3D": "C([C:1]#[3N:2]->[Mn+:3]1(<-[4C-:4]#[O+:5])(<-[5H-:6])(<-[6C-:7]#[O+:8])<-[1N@@:9]([C:10]([C:11]([N:12]([C:13]([C:14]([H:37])([H:38])[H:39])([C:15]([H:40])([H:41])[H:42])[H:36])[C:16]([C:17]([H:44])([H:45])[H:46])([C:18]([H:47])([H:48])[H:49])[H:43])([H:34])[H:35])([H:32])[H:33])([H:31])[C:19]([H:50])([H:51])[C:20]([H:52])([H:53])[2N:21]->1([C:22]([C:23]([H:55])([H:56])[H:57])([C:24]([H:58])([H:59])[H:60])[H:54])[C:25]([C:26]([H:62])([H:63])[H:64])([C:27]([H:65])([H:66])[H:67])[H:61])([H:28])([H:29])[H:30]", "smiles3Dx": "C([C:1]#[3N:2]->[Mn+:3]1(<-[4C-:4]#[O+:5])(<-[5H-:6])(<-[6C-:7]#[O+:8])<-[1N@@:9]([C:10]([C:11]([N:12]([C:13]([C:14]([H:37])([H:38])[H:39])([C:15]([H:40])([H:41])[H:42])[H:36])[C:16]([C:17]([H:44])([H:45])[H:46])([C:18]([H:47])([H:48])[H:49])[H:43])([H:34])[H:35])([H:32])[H:33])([H:31])[C:19]([H:50])([H:51])[C:20]([H:52])([H:53])[2N:21]->1([C:22]([C:23]([H:55])([H:56])[H:57])([C:24]([H:58])([H:59])[H:60])[H:54])[C:25]([C:26]([H:62])([H:63])[H:64])([C:27]([H:65])([H:66])[H:67])[H:61])([H:28])([H:29])[H:30]", "dummies": []}
C     -2.2884    -4.0307    -1.8472
C     -1.6057    -2.8559    -1.3080
N     -1.0319    -1.8648    -0.8614
Mn     0.0000     0.0000     0.0000
C     -1.9547     0.3366     1.1426
O     -2.9851     0.5138     1.7435
H      0.6340     1.4557     0.9016
C      0.7942    -1.2678     1.7398
O      1.2113    -1.9335     2.6548
N     -0.6697     1.3907    -1.6728
C     -1.5955     0.7583    -2.5198
C     -2.5755     1.7417    -3.1873
N     -3.4103     1.0282    -4.1803
C     -4.5794     0.3146    -3.5956
C     -5.8426     1.1825    -3.4856
C     -4.8585    -0.9801    -4.3679
C     -3.6225     1.7167    -5.4845
C     -2.4027     1.4948    -6.3834
C     -3.9385     3.2226    -5.3605
C      0.5193     1.8537    -2.2865
C      1.6513     0.7892    -2.4827
N      1.9265    -0.1074    -1.3480
C      3.0444     0.3988    -0.4976
C      3.1205     1.9372    -0.2715
C      4.4722    -0.0316    -0.9429
C      2.1579    -1.5042    -1.8123
C      2.2650    -2.5303    -0.6617
C      1.1563    -2.0789    -2.8562
H     -1.5652    -4.6465    -2.4203
H     -2.7073    -4.6304    -1.0133
H     -3.1094    -3.7039    -2.5182
H     -1.0823     2.1003    -1.2627
H     -2.1791     0.0472    -1.9080
H     -1.0720     0.1890    -3.3159
H     -1.9660     2.5314    -3.6657
H     -3.2097     2.2322    -2.4169
H     -4.3373    -0.0073    -2.5592
H     -6.2276     1.4751    -4.4842
H     -5.6330     2.0912    -2.8845
H     -6.6428     0.6142    -2.9652
H     -5.6064    -1.5942    -3.8221
H     -3.9231    -1.5727    -4.4593
H     -5.2536    -0.7739    -5.3837
H     -4.4780     1.2546    -6.0204
H     -1.4951     1.9623    -5.9465
H     -2.2177     0.4060    -6.5029
H     -2.5817     1.9323    -7.3889
H     -4.6884     3.4170    -4.5704
H     -4.3532     3.5935    -6.3221
H     -3.0299     3.8203    -5.1403
H      0.9215     2.6880    -1.6804
H      0.2753     2.2774    -3.2874
H      1.3819     0.2297    -3.3903
H      2.5797     1.3328    -2.7535
H      2.8703    -0.0403     0.5039
H      3.8122     2.1441     0.5737
H      2.1806     2.4175     0.0068
H      3.5363     2.4698    -1.1521
H      4.6599    -1.1120    -0.7863
H      4.6431     0.2305    -2.0082
H      5.2483     0.4846    -0.3372
H      3.1341    -1.5127    -2.3368
H      1.2678    -2.8053    -0.2734
H      2.7260    -3.4645    -1.0491
H      2.9037    -2.1983     0.1749
H      0.9494    -3.1612    -2.7073
H      0.2022    -1.5407    -2.8676
H      1.5857    -1.9927    -3.8782
68
{"conf": 27, "E": 149.24, "rms": -1.0, "geom": "OH", "total_charge": 0, "CA_charge": 1, "smiles": "C[C:1]#[3N:2]->[Mn+:3]1(<-[4C-:4]#[O+:5])(<-[5H-:6])(<-[6C-:7]#[O+:8])<-[1N@H:9]([CH2:10][CH2:11][N:12]([CH:13]([CH3:14])[CH3:15])[CH:16]([CH3:17])[CH3:18])[CH2:19][CH2:20][2N:21]->1([CH:22]([CH3:23])[CH3:24])[CH:25]([CH3:26])[CH3:27]", "smiles3D": "C([C:1]#[3N:2]->[Mn+:3]1(<-[4C-:4]#[O+:5])(<-[5H-:6])(<-[6C-:7]#[O+:8])<-[1N@@:9]([C:10]([C:11]([N:12]([C:13]([C:14]([H:37])([H:38])[H:39])([C:15]([H:40])([H:41])[H:42])[H:36])[C:16]([C:17]([H:44])([H:45])[H:46])([C:18]([H:47])([H:48])[H:49])[H:43])([H:34])[H:35])([H:32])[H:33])([H:31])[C:19]([H:50])([H:51])[C:20]([H:52])([H:53])[2N:21]->1([C:22]([C:23]([H:55])([H:56])[H:57])([C:24]([H:58])([H:59])[H:60])[H:54])[C:25]([C:26]([H:62])([H:63])[H:64])([C:27]([H:65])([H:66])[H:67])[H:61])([H:28])([H:29])[H:30]", "smiles3Dx": "C([C:1]#[3N:2]->[Mn+:3]1(<-[4C-:4]#[O+:5])(<-[5H-:6])(<-[6C-:7]#[O+:8])<-[1N@@:9]([C:10]([C:11]([N:12]([C:13]([C:14]([H:37])([H:38])[H:39])([C:15]([H:40])([H:41])[H:42])[H:36])[C:16]([C:17]([H:44])([H:45])[H:46])([C:18]([H:47])([H:48])[H:49])[H:43])([H:34])[H:35])([H:32])[H:33])([H:31])[C:19]([H:50])([H:51])[C:20]([H:52])([H:53])[2N:21]->1([C:22]([C:23]([H:55])([H:56])[H:57])([C:24]([H:58])([H:59])[H:60])[H:54])[C:25]([C:26]([H:62])([H:63])[H:64])([C:27]([H:65])([H:66])[H:67])[H:61])([H:28])([H:29])[H:30]", "dummies": []}
C     -3.6721    -3.3375    -0.5098
C     -2.5905    -2.3656    -0.3600
N     -1.6818    -1.5474    -0.2386
Mn     0.0000     0.0000     0.0000
C     -1.1514     0.9273     1.7510
O     -1.7557     1.4147     2.6738
H      1.2561     1.3142     0.2830
C      1.0324    -1.2808     1.5982
O      1.5697    -1.9508     2.4450
N     -0.9971     1.3618    -1.5563
C     -2.3983     1.1946    -1.6822
C     -3.1947     1.6207    -0.4418
N     -4.5835     1.9752    -0.8163
C     -5.6619     1.4444     0.0660
C     -5.9712    -0.0043    -0.3208
C     -5.3556     1.5478     1.5762
C     -4.7387     3.3781    -1.2932
C     -4.9880     4.3931    -0.1662
C     -5.8297     3.4629    -2.3675
C     -0.3316     1.1312    -2.7859
C      1.0851     0.4936    -2.6607
N      1.2829    -0.6992    -1.8331
C      2.7197    -0.7378    -1.4201
C      3.2360    -2.0359    -0.7507
C      3.7318    -0.4168    -2.5673
C      0.8531    -1.9690    -2.4663
C      0.5405    -3.0838    -1.4392
C     -0.3314    -1.9100    -3.4523
H     -4.3003    -3.0581    -1.3805
H     -3.2416    -4.3469    -0.6722
H     -4.2944    -3.3422     0.4086
H     -0.8306     2.2243    -1.2918
H     -2.7499     1.8013    -2.5501
H     -2.6273     0.1302    -1.8987
H     -3.1879     0.7508     0.2389
H     -2.6982     2.4759     0.0639
H     -6.6027     2.0077    -0.1073
H     -6.2323    -0.0585    -1.3991
H     -6.8330    -0.3842     0.2686
H     -5.0955    -0.6598    -0.1349
H     -4.9246     2.5326     1.8385
H     -4.6553     0.7553     1.9126
H     -6.2965     1.4228     2.1534
H     -3.8002     3.7018    -1.7968
H     -4.1656     4.3533     0.5775
H     -5.9587     4.2138     0.3402
H     -5.0085     5.4212    -0.5867
H     -5.6496     2.6941    -3.1487
H     -6.8407     3.3081    -1.9381
H     -5.8084     4.4626    -2.8518
H     -0.2043     2.1182    -3.2953
H     -0.9463     0.5158    -3.4648
H      1.7198     1.3090    -2.2457
H      1.4494     0.2812    -3.6911
H      2.8329     0.0619    -0.6594
H      2.6043    -2.4077     0.0608
H      4.2265    -1.8394    -0.2864
H      3.3889    -2.8431    -1.4974
H      4.7767    -0.6090    -2.2403
H      3.5361    -1.0421    -3.4617
H      3.7159     0.6516    -2.8618
H      1.7132    -2.3283    -3.0730
H     -0.4150    -3.6146    -1.6401
H      1.3220    -3.8713    -1.4616
H      0.4778    -2.6786    -0.4246
H     -0.5275    -2.9244    -3.8632
H     -0.0909    -1.2930    -4.3412
H     -1.2594    -1.5815    -2.9453
68
{"conf": 28, "E": 140.14, "rms": -1.0, "geom": "OH", "total_charge": 0, "CA_charge": 1, "smiles": "C[C:1]#[3N:2]->[Mn+:3]1(<-[4C-:4]#[O+:5])(<-[5H-:6])(<-[6C-:7]#[O+:8])<-[1N@H:9]([CH2:10][CH2:11][N:12]([CH:13]([CH3:14])[CH3:15])[CH:16]([CH3:17])[CH3:18])[CH2:19][CH2:20][2N:21]->1([CH:22]([CH3:23])[CH3:24])[CH:25]([CH3:26])[CH3:27]", "smiles3D": "C([C:1]#[3N:2]->[Mn+:3]1(<-[4C-:4]#[O+:5])(<-[5H-:6])(<-[6C-:7]#[O+:8])<-[1N@@:9]([C:10]([C:11]([N:12]([C:13]([C:14]([H:37])([H:38])[H:39])([C:15]([H:40])([H:41])[H:42])[H:36])[C:16]([C:17]([H:44])([H:45])[H:46])([C:18]([H:47])([H:48])[H:49])[H:43])([H:34])[H:35])([H:32])[H:33])([H:31])[C:19]([H:50])([H:51])[C:20]([H:52])([H:53])[2N:21]->1([C:22]([C:23]([H:55])([H:56])[H:57])([C:24]([H:58])([H:59])[H:60])[H:54])[C:25]([C:26]([H:62])([H:63])[H:64])([C:27]([H:65])([H:66])[H:67])[H:61])([H:28])([H:29])[H:30]", "smiles3Dx": "C([C:1]#[3N:2]->[Mn+:3]1(<-[4C-:4]#[O+:5])(<-[5H-:6])(<-[6C-:7]#[O+:8])<-[1N@@:9]([C:10]([C:11]([N:12]([C:13]([C:14]([H:37])([H:38])[H:39])([C:15]([H:40])([H:41])[H:42])[H:36])[C:16]([C:17]([H:44])([H:45])[H:46])([C:18]([H:47])([H:48])[H:49])[H:43])([H:34])[H:35])([H:32])[H:33])([H:31])[C:19]([H:50])([H:51])[C:20]([H:52])([H:53])[2N:21]->1([C:22]([C:23]([H:55])([H:56])[H:57])([C:24]([H:58])([H:59])[H:60])[H:54])[C:25]([C:26]([H:62])([H:63])[H:64])([C:27]([H:65])([H:66])[H:67])[H:61])([H:28])([H:29])[H:30]", "dummies": []}
C     -4.1100    -1.6446     2.2961
C     -2.9045    -1.1660     1.6210
N     -1.8921    -0.7613     1.0550
Mn     0.0000     0.0000     0.0000
C      1.0735    -1.9237     0.6329
O      1.6379    -2.9355     0.9673
H      1.5702     0.5269    -0.8004
C     -0.6782    -1.0938    -1.8973
O     -1.0327    -1.6747    -2.8930
N      0.6515     1.0688     1.9080
C      0.1773     0.3602     3.0295
C      0.9770     0.6313     4.3192
N      2.4053     0.2395     4.1435
C      2.5975    -1.1731     4.6088
C      2.7967    -1.3195     6.1311
C      3.6640    -1.9222     3.7941
C      3.3659     1.2774     4.6519
C      3.2017     2.6168     3.8883
C      4.8452     0.8707     4.4725
C      0.1880     2.3973     1.7958
C     -1.0797     2.5139     0.8981
N     -0.9857     2.0537    -0.4823
C     -2.3406     1.8305    -1.0433
C     -3.4120     2.8833    -0.6263
C     -2.4679     1.6470    -2.5718
C     -0.0329     2.8561    -1.2640
C      0.4368     2.2284    -2.5935
C     -0.4694     4.3132    -1.5423
H     -4.3529    -2.6664     1.9388
H     -3.9355    -1.6669     3.3914
H     -4.9552    -0.9625     2.0699
H      1.5649     1.0642     1.9076
H     -0.8917     0.6109     3.2166
H      0.2336    -0.7218     2.8042
H      0.8378     1.6825     4.6210
H      0.4931     0.0677     5.1475
H      1.6676    -1.7466     4.3852
H      2.0064    -0.7727     6.6848
H      3.7787    -0.9490     6.4744
H      2.7282    -2.3922     6.4119
H      4.6805    -1.8131     4.2170
H      3.4392    -3.0108     3.7926
H      3.6600    -1.5712     2.7404
H      3.1806     1.4672     5.7325
H      3.2778     2.4501     2.7933
H      3.9943     3.3379     4.1825
H      2.2530     3.1378     4.1120
H      5.1613     0.1037     5.1986
H      5.5210     1.7307     4.6683
H      5.0314     0.5208     3.4349
H     -0.0717     2.7996     2.8019
H      0.9924     3.0472     1.3941
H     -1.4120     3.5706     0.9256
H     -1.8629     1.9095     1.4041
H     -2.6665     0.8693    -0.6051
H     -3.0778     3.9173    -0.8299
H     -3.6775     2.7970     0.4469
H     -4.3638     2.7196    -1.1764
H     -2.3778     2.6069    -3.1157
H     -3.4785     1.2491    -2.8077
H     -1.7684     0.9083    -2.9829
H      0.8854     2.9227    -0.6588
H     -0.1485     2.5756    -3.4688
H      0.4243     1.1302    -2.5561
H      1.4866     2.5345    -2.7938
H     -1.3495     4.3677    -2.2085
H     -0.6741     4.8752    -0.6122
H      0.3577     4.8535    -2.0515
68
{"conf": 29, "E": 141.46, "rms": -1.0, "geom": "OH", "total_charge": 0, "CA_charge": 1, "smiles": "C[C:1]#[3N:2]->[Mn+:3]1(<-[4C-:4]#[O+:5])(<-[5H-:6])(<-[6C-:7]#[O+:8])<-[1N@H:9]([CH2:10][CH2:11][N:12]([CH:13]([CH3:14])[CH3:15])[CH:16]([CH3:17])[CH3:18])[CH2:19][CH2:20][2N:21]->1([CH:22]([CH3:23])[CH3:24])[CH:25]([CH3:26])[CH3:27]", "smiles3D": "C([C:1]#[3N:2]->[Mn+:3]1(<-[4C-:4]#[O+:5])(<-[5H-:6])(<-[6C-:7]#[O+:8])<-[1N@@:9]([C:10]([C:11]([N:12]([C:13]([C:14]([H:37])([H:38])[H:39])([C:15]([H:40])([H:41])[H:42])[H:36])[C:16]([C:17]([H:44])([H:45])[H:46])([C:18]([H:47])([H:48])[H:49])[H:43])([H:34])[H:35])([H:32])[H:33])([H:31])[C:19]([H:50])([H:51])[C:20]([H:52])([H:53])[2N:21]->1([C:22]([C:23]([H:55])([H:56])[H:57])([C:24]([H:58])([H:59])[H:60])[H:54])[C:25]([C:26]([H:62])([H:63])[H:64])([C:27]([H:65])([H:66])[H:67])[H:61])([H:28])([H:29])[H:30]", "smiles3Dx": "C([C:1]#[3N:2]->[Mn+:3]1(<-[4C-:4]#[O+:5])(<-[5H-:6])(<-[6C-:7]#[O+:8])<-[1N@@:9]([C:10]([C:11]([N:12]([C:13]([C:14]([H:37])([H:38])[H:39])([C:15]([H:40])([H:41])[H:42])[H:36])[C:16]([C:17]([H:44])([H:45])[H:46])([C:18]([H:47])([H:48])[H:49])[H:43])([H:34])[H:35])([H:32])[H:33])([H:31])[C:19]([H:50])([H:51])[C:20]([H:52])([H:53])[2N:21]->1([C:22]([C:23]([H:55])([H:56])[H:57])([C:24]([H:58])([H:59])[H:60])[H:54])[C:25]([C:26]([H:62])([H:63])[H:64])([C:27]([H:65])([H:66])[H:67])[H:61])([H:28])([H:29])[H:30]", "dummies": []}
C     -3.8662    -0.5320    -3.1071
C     -2.7259    -0.3727    -2.2064
N     -1.7697    -0.2349    -1.4468
Mn     0.0000     0.0000     0.0000
C     -0.3560    -2.1797     0.6145
O     -0.5452    -3.3258     0.9382
H      1.3433     0.0176     1.2549
C      1.4640    -0.7402    -1.6041
O      2.2327    -1.1313    -2.4470
N     -1.4525     0.8062     1.5806
C     -2.7040     0.1828     1.4149
C     -3.5423     0.1676     2.7052
N     -4.8928    -0.3819     2.4227
C     -6.0384     0.5663     2.5097
C     -6.0491     1.4327     3.7881
C     -6.0777     1.4506     1.2599
C     -5.1790    -1.7622     2.9044
C     -5.2834    -1.8622     4.4352
C     -4.1677    -2.7775     2.3517
C     -1.4723     2.2248     1.4637
C     -0.9848     2.7314     0.0711
N      0.3184     2.2720    -0.3946
C      0.5015     2.6908    -1.8179
C     -0.3794     1.9319    -2.8342
C      1.9393     2.6685    -2.3917
C      1.3733     2.6994     0.5392
C      2.7560     2.0333     0.3410
C      1.5597     4.2342     0.6494
H     -3.8685    -1.5605    -3.5226
H     -3.7876     0.2023    -3.9350
H     -4.8068    -0.3571    -2.5452
H     -1.1049     0.5752     2.3969
H     -3.2832     0.6906     0.6110
H     -2.5304    -0.8605     1.0981
H     -3.0066    -0.4275     3.4720
H     -3.5839     1.1991     3.0985
H     -6.9933    -0.0060     2.5052
H     -7.0848     1.7767     3.9954
H     -5.6889     0.8689     4.6697
H     -5.4181     2.3397     3.6753
H     -5.1928     2.1203     1.2208
H     -6.9963     2.0757     1.2625
H     -6.0868     0.8161     0.3481
H     -6.1612    -2.0850     2.4919
H     -5.3791    -2.9255     4.7427
H     -4.3947    -1.4337     4.9402
H     -6.1965    -1.3426     4.7903
H     -4.1003    -2.6821     1.2474
H     -4.5027    -3.8112     2.5834
H     -3.1610    -2.6354     2.7964
H     -2.5071     2.6115     1.6153
H     -0.8498     2.6821     2.2626
H     -1.7535     2.3986    -0.6432
H     -1.0125     3.8423     0.0806
H      0.1789     3.7569    -1.8722
H     -0.0999     0.8669    -2.8911
H     -1.4625     2.0596    -2.6677
H     -0.2265     2.3491    -3.8529
H      2.5717     3.4593    -1.9522
H      2.4088     1.6722    -2.3129
H      1.9293     2.9232    -3.4734
H      1.0594     2.3551     1.5387
H      3.2058     1.8168     1.3345
H      2.6724     1.0712    -0.1870
H      3.4934     2.6810    -0.1734
H      1.6594     4.7225    -0.3375
H      2.4656     4.4721     1.2478
H      0.7076     4.6957     1.1881
