# Supplementary material for: MACE: Automated Assessment of Stereochemistry of Transition Metal Complexes and Its Applications in Computational Catalysis
Source: J Chem Theory Comput. 2024 Feb 16;20(5):2313–20. doi: 10.1021/acs.jctc.3c01313 (PMC10938507; doi:10.1021/acs.jctc.3c01313)
Supplement: Supplementary file 3 — ct3c01313_si_003.zip [file ct3c01313_si_003.zip › structures/screening/mace_MeCN/Mn_NNhN_iPr_bi_9.xyz]

68
{"conf": 0, "E": 152.0, "rms": -1.0, "geom": "OH", "total_charge": 0, "CA_charge": 1, "smiles": "C[C:1]#[5N:2]->[Mn+:3]1(<-[3C-:4]#[O+:5])(<-[4C-:6]#[O+:7])(<-[6H-:8])<-[1N@H:9]([CH2:10][CH2:11][N:12]([CH:13]([CH3:14])[CH3:15])[CH:16]([CH3:17])[CH3:18])[CH2:19][CH2:20][2N:21]->1([CH:22]([CH3:23])[CH3:24])[CH:25]([CH3:26])[CH3:27]", "smiles3D": "C([C:1]#[5N:2]->[Mn+:3]1(<-[3C-:4]#[O+:5])(<-[4C-:6]#[O+:7])(<-[6H-:8])<-[1N@@:9]([C:10]([C:11]([N:12]([C:13]([C:14]([H:37])([H:38])[H:39])([C:15]([H:40])([H:41])[H:42])[H:36])[C:16]([C:17]([H:44])([H:45])[H:46])([C:18]([H:47])([H:48])[H:49])[H:43])([H:34])[H:35])([H:32])[H:33])([H:31])[C:19]([H:50])([H:51])[C:20]([H:52])([H:53])[2N:21]->1([C:22]([C:23]([H:55])([H:56])[H:57])([C:24]([H:58])([H:59])[H:60])[H:54])[C:25]([C:26]([H:62])([H:63])[H:64])([C:27]([H:65])([H:66])[H:67])[H:61])([H:28])([H:29])[H:30]", "smiles3Dx": "C([C:1]#[5N:2]->[Mn+:3]1(<-[3C-:4]#[O+:5])(<-[4C-:6]#[O+:7])(<-[6H-:8])<-[1N@@:9]([C:10]([C:11]([N:12]([C:13]([C:14]([H:37])([H:38])[H:39])([C:15]([H:40])([H:41])[H:42])[H:36])[C:16]([C:17]([H:44])([H:45])[H:46])([C:18]([H:47])([H:48])[H:49])[H:43])([H:34])[H:35])([H:32])[H:33])([H:31])[C:19]([H:50])([H:51])[C:20]([H:52])([H:53])[2N:21]->1([C:22]([C:23]([H:55])([H:56])[H:57])([C:24]([H:58])([H:59])[H:60])[H:54])[C:25]([C:26]([H:62])([H:63])[H:64])([C:27]([H:65])([H:66])[H:67])[H:61])([H:28])([H:29])[H:30]", "dummies": []}
C     -2.3217    -1.6756    -4.0822
C     -1.6493    -1.1926    -2.8769
N     -1.0869    -0.7880    -1.8616
Mn     0.0000     0.0000     0.0000
C      1.3206     1.0230     1.5715
O      2.0195     1.5672     2.3901
C      0.8896     1.5406    -1.4462
O      1.3566     2.3516    -2.2067
H      1.3655    -1.1591    -0.4072
N     -1.8001     1.2683     0.5707
C     -1.5242     2.6250     0.3407
C     -2.6916     3.5643     0.6939
N     -2.4506     4.9121     0.1174
C     -2.1569     6.0142     1.0761
C     -3.1288     6.0910     2.2740
C     -0.7092     5.9078     1.5638
C     -3.2820     5.3044    -1.0556
C     -3.1337     4.3085    -2.2158
C     -4.7623     5.5294    -0.7043
C     -2.0579     0.9149     1.9079
C     -2.1081    -0.6260     2.1871
N     -1.0534    -1.4348     1.5459
C     -1.5996    -2.5322     0.6991
C     -2.8929    -2.2059    -0.1036
C     -1.8596    -3.8875     1.4087
C     -0.0596    -1.9263     2.5424
C      1.2356    -2.4502     1.8894
C      0.3461    -0.9637     3.7012
H     -1.7706    -2.5486    -4.4881
H     -2.3460    -0.8670    -4.8412
H     -3.3588    -1.9778    -3.8297
H     -2.5057     1.0141     0.0476
H     -0.6259     2.9267     0.9203
H     -1.2949     2.7450    -0.7365
H     -2.7814     3.5964     1.7953
H     -3.6336     3.1180     0.3179
H     -2.2258     6.9917     0.5478
H     -4.1636     5.8292     1.9819
H     -3.1343     7.1240     2.6827
H     -2.8200     5.4135     3.0981
H     -0.4459     6.7971     2.1756
H     -0.0196     5.8625     0.6942
H     -0.5656     4.9973     2.1828
H     -2.8966     6.2681    -1.4579
H     -2.0604     4.1779    -2.4680
H     -3.5765     3.3215    -1.9693
H     -3.6472     4.6998    -3.1201
H     -5.1988     4.6626    -0.1690
H     -5.3531     5.6994    -1.6296
H     -4.8726     6.4412    -0.0830
H     -1.2832     1.3710     2.5535
H     -3.0416     1.3419     2.2102
H     -3.1143    -0.9632     1.9004
H     -2.0805    -0.7614     3.2878
H     -0.8142    -2.7160    -0.0617
H     -3.8101    -2.4741     0.4659
H     -2.9204    -2.8117    -1.0344
H     -2.9713    -1.1383    -0.3676
H     -2.4770    -3.7350     2.3195
H     -2.4041    -4.5861     0.7364
H     -0.9119    -4.4065     1.6616
H     -0.5160    -2.7863     3.0645
H      1.0498    -3.0725     0.9959
H      1.9232    -1.6206     1.6366
H      1.7727    -3.0981     2.6154
H      0.1128     0.0877     3.5188
H      1.4258    -1.0330     3.9576
H     -0.2038    -1.2420     4.6266
68
{"conf": 1, "E": 134.34, "rms": -1.0, "geom": "OH", "total_charge": 0, "CA_charge": 1, "smiles": "C[C:1]#[5N:2]->[Mn+:3]1(<-[3C-:4]#[O+:5])(<-[4C-:6]#[O+:7])(<-[6H-:8])<-[1N@H:9]([CH2:10][CH2:11][N:12]([CH:13]([CH3:14])[CH3:15])[CH:16]([CH3:17])[CH3:18])[CH2:19][CH2:20][2N:21]->1([CH:22]([CH3:23])[CH3:24])[CH:25]([CH3:26])[CH3:27]", "smiles3D": "C([C:1]#[5N:2]->[Mn+:3]1(<-[3C-:4]#[O+:5])(<-[4C-:6]#[O+:7])(<-[6H-:8])<-[1N@@:9]([C:10]([C:11]([N:12]([C:13]([C:14]([H:37])([H:38])[H:39])([C:15]([H:40])([H:41])[H:42])[H:36])[C:16]([C:17]([H:44])([H:45])[H:46])([C:18]([H:47])([H:48])[H:49])[H:43])([H:34])[H:35])([H:32])[H:33])([H:31])[C:19]([H:50])([H:51])[C:20]([H:52])([H:53])[2N:21]->1([C:22]([C:23]([H:55])([H:56])[H:57])([C:24]([H:58])([H:59])[H:60])[H:54])[C:25]([C:26]([H:62])([H:63])[H:64])([C:27]([H:65])([H:66])[H:67])[H:61])([H:28])([H:29])[H:30]", "smiles3Dx": "C([C:1]#[5N:2]->[Mn+:3]1(<-[3C-:4]#[O+:5])(<-[4C-:6]#[O+:7])(<-[6H-:8])<-[1N@@:9]([C:10]([C:11]([N:12]([C:13]([C:14]([H:37])([H:38])[H:39])([C:15]([H:40])([H:41])[H:42])[H:36])[C:16]([C:17]([H:44])([H:45])[H:46])([C:18]([H:47])([H:48])[H:49])[H:43])([H:34])[H:35])([H:32])[H:33])([H:31])[C:19]([H:50])([H:51])[C:20]([H:52])([H:53])[2N:21]->1([C:22]([C:23]([H:55])([H:56])[H:57])([C:24]([H:58])([H:59])[H:60])[H:54])[C:25]([C:26]([H:62])([H:63])[H:64])([C:27]([H:65])([H:66])[H:67])[H:61])([H:28])([H:29])[H:30]", "dummies": []}
C     -2.3068     4.2244    -1.2931
C     -1.6329     2.9813    -0.9212
N     -1.0666     1.9381    -0.6047
Mn     0.0000     0.0000     0.0000
C      1.3050    -1.7837     0.6394
O      1.9893    -2.7178     0.9759
C      1.9536     1.1200    -0.4307
O      2.9808     1.7100    -0.6562
H      0.0071    -0.5431    -1.7538
N     -0.1103     0.6875     2.1679
C      1.1638     0.7971     2.7567
C      1.1552     1.5103     4.1249
N      0.4694     2.8317     4.0707
C      1.2038     3.9696     3.4272
C      2.7416     3.8782     3.4721
C      0.7072     4.1681     1.9916
C     -0.2225     3.2237     5.3320
C     -1.4597     2.3522     5.5914
C      0.7172     3.2387     6.5486
C     -0.9519    -0.2647     2.7458
C     -2.2248    -0.4847     1.8860
N     -2.0221    -1.0798     0.5637
C     -1.8146    -2.5364     0.6592
C     -3.0681    -3.3841     0.9878
C     -1.1256    -3.1787    -0.5649
C     -3.0775    -0.6153    -0.3568
C     -3.0139    -1.1630    -1.7929
C     -4.5465    -0.7626     0.1378
H     -3.4054     4.0776    -1.2444
H     -2.0162     4.5082    -2.3254
H     -2.0094     5.0295    -0.5900
H     -0.5236     1.5037     2.1739
H      1.6103    -0.2133     2.8882
H      1.8183     1.3617     2.0765
H      2.1901     1.5996     4.5127
H      0.6521     0.8271     4.8351
H      0.9665     4.9259     3.9453
H      3.1279     3.0504     2.8448
H      3.0946     3.7499     4.5159
H      3.1826     4.8221     3.0860
H      1.0206     3.3373     1.3313
H      1.1134     5.1142     1.5739
H     -0.4018     4.2329     1.9812
H     -0.6331     4.2530     5.2235
H     -2.0933     2.8230     6.3734
H     -2.0645     2.2674     4.6636
H     -1.1888     1.3378     5.9483
H      1.1007     2.2227     6.7775
H      0.1721     3.6134     7.4411
H      1.5742     3.9177     6.3637
H     -0.4173    -1.2268     2.8682
H     -1.2701     0.0838     3.7526
H     -2.6919     0.5201     1.7723
H     -2.9223    -1.1023     2.4838
H     -1.1170    -2.6949     1.5033
H     -2.7429    -4.3805     1.3573
H     -3.7026    -2.9457     1.7786
H     -3.6868    -3.5723     0.0879
H     -0.5207    -4.0491    -0.2303
H     -0.4484    -2.4847    -1.0716
H     -1.8384    -3.5754    -1.3140
H     -2.9097     0.4689    -0.4506
H     -1.9924    -1.1528    -2.1981
H     -3.4472    -2.1799    -1.8648
H     -3.6231    -0.5139    -2.4584
H     -4.6952    -0.4500     1.1882
H     -5.1961    -0.0987    -0.4725
H     -4.9491    -1.7832     0.0080
68
{"conf": 2, "E": 163.34, "rms": -1.0, "geom": "OH", "total_charge": 0, "CA_charge": 1, "smiles": "C[C:1]#[5N:2]->[Mn+:3]1(<-[3C-:4]#[O+:5])(<-[4C-:6]#[O+:7])(<-[6H-:8])<-[1N@H:9]([CH2:10][CH2:11][N:12]([CH:13]([CH3:14])[CH3:15])[CH:16]([CH3:17])[CH3:18])[CH2:19][CH2:20][2N:21]->1([CH:22]([CH3:23])[CH3:24])[CH:25]([CH3:26])[CH3:27]", "smiles3D": "C([C:1]#[5N:2]->[Mn+:3]1(<-[3C-:4]#[O+:5])(<-[4C-:6]#[O+:7])(<-[6H-:8])<-[1N@@:9]([C:10]([C:11]([N:12]([C:13]([C:14]([H:37])([H:38])[H:39])([C:15]([H:40])([H:41])[H:42])[H:36])[C:16]([C:17]([H:44])([H:45])[H:46])([C:18]([H:47])([H:48])[H:49])[H:43])([H:34])[H:35])([H:32])[H:33])([H:31])[C:19]([H:50])([H:51])[C:20]([H:52])([H:53])[2N:21]->1([C:22]([C:23]([H:55])([H:56])[H:57])([C:24]([H:58])([H:59])[H:60])[H:54])[C:25]([C:26]([H:62])([H:63])[H:64])([C:27]([H:65])([H:66])[H:67])[H:61])([H:28])([H:29])[H:30]", "smiles3Dx": "C([C:1]#[5N:2]->[Mn+:3]1(<-[3C-:4]#[O+:5])(<-[4C-:6]#[O+:7])(<-[6H-:8])<-[1N@@:9]([C:10]([C:11]([N:12]([C:13]([C:14]([H:37])([H:38])[H:39])([C:15]([H:40])([H:41])[H:42])[H:36])[C:16]([C:17]([H:44])([H:45])[H:46])([C:18]([H:47])([H:48])[H:49])[H:43])([H:34])[H:35])([H:32])[H:33])([H:31])[C:19]([H:50])([H:51])[C:20]([H:52])([H:53])[2N:21]->1([C:22]([C:23]([H:55])([H:56])[H:57])([C:24]([H:58])([H:59])[H:60])[H:54])[C:25]([C:26]([H:62])([H:63])[H:64])([C:27]([H:65])([H:66])[H:67])[H:61])([H:28])([H:29])[H:30]", "dummies": []}
C     -0.6265    -4.8466    -1.0196
C     -0.4299    -3.4291    -0.7195
N     -0.2619    -2.2385    -0.4644
Mn     0.0000     0.0000     0.0000
C     -0.1191     2.2760     0.2772
O     -0.1873     3.4709     0.4248
C     -2.2872    -0.0157     0.1740
O     -3.4894    -0.0247     0.2668
H     -0.2304     0.2331    -1.8025
N      0.3055    -0.2787     2.2736
C     -0.5427     0.6043     2.9798
C     -0.8307     0.1471     4.4243
N     -1.4673    -1.1907     4.4258
C     -2.9487    -1.1462     4.2341
C     -3.4132    -2.2013     3.2222
C     -3.7685    -1.1970     5.5286
C     -0.8201    -2.1561     5.3629
C     -1.2046    -3.6141     5.0910
C     -0.9779    -1.7951     6.8530
C      1.6998    -0.1097     2.5659
C      2.4945     0.5932     1.4298
N      2.3697     0.0596     0.0857
C      3.0114    -1.2733    -0.0532
C      2.3424    -2.4610     0.6711
C      4.5231    -1.3011     0.3505
C      2.9383     0.9745    -0.9641
C      2.0734     1.0308    -2.2164
C      3.2824     2.4342    -0.5627
H      0.0825    -5.1575    -1.8141
H     -0.4425    -5.4462    -0.1045
H     -1.6674    -5.0102    -1.3666
H      0.0592    -1.1363     2.4662
H     -1.5017     0.6802     2.4430
H     -0.0943     1.6235     3.0108
H     -1.4842     0.8934     4.9285
H      0.1274     0.1486     4.9863
H     -3.2203    -0.1756     3.7600
H     -3.4942    -3.2081     3.6747
H     -4.4184    -1.9316     2.8327
H     -2.7094    -2.2427     2.3636
H     -3.3826    -0.4562     6.2594
H     -3.7730    -2.2120     5.9711
H     -4.8247    -0.9315     5.3083
H      0.2741    -2.1212     5.1544
H     -2.2261    -3.8424     5.4530
H     -1.1276    -3.8344     4.0052
H     -0.5041    -4.2906     5.6262
H     -1.9320    -2.1651     7.2752
H     -0.1620    -2.2741     7.4353
H     -0.9100    -0.6999     7.0147
H      1.8302     0.5077     3.4847
H      2.1717    -1.0864     2.7893
H      2.1193     1.6297     1.4268
H      3.5630     0.6348     1.7274
H      2.9655    -1.5188    -1.1398
H      2.9532    -2.8649     1.5074
H      2.2098    -3.3075    -0.0353
H      1.3832    -2.1994     1.1118
H      5.1168    -0.4305     0.0193
H      5.0005    -2.2081    -0.0789
H      4.6440    -1.3537     1.4537
H      3.8991     0.5567    -1.3180
H      1.7692     0.0071    -2.5130
H      2.6710     1.4348    -3.0627
H      1.2211     1.7257    -2.0821
H      2.3832     3.0226    -0.2988
H      4.0142     2.4567     0.2714
H      3.7712     2.9521    -1.4163
68
{"conf": 3, "E": 132.15, "rms": -1.0, "geom": "OH", "total_charge": 0, "CA_charge": 1, "smiles": "C[C:1]#[5N:2]->[Mn+:3]1(<-[3C-:4]#[O+:5])(<-[4C-:6]#[O+:7])(<-[6H-:8])<-[1N@H:9]([CH2:10][CH2:11][N:12]([CH:13]([CH3:14])[CH3:15])[CH:16]([CH3:17])[CH3:18])[CH2:19][CH2:20][2N:21]->1([CH:22]([CH3:23])[CH3:24])[CH:25]([CH3:26])[CH3:27]", "smiles3D": "C([C:1]#[5N:2]->[Mn+:3]1(<-[3C-:4]#[O+:5])(<-[4C-:6]#[O+:7])(<-[6H-:8])<-[1N@@:9]([C:10]([C:11]([N:12]([C:13]([C:14]([H:37])([H:38])[H:39])([C:15]([H:40])([H:41])[H:42])[H:36])[C:16]([C:17]([H:44])([H:45])[H:46])([C:18]([H:47])([H:48])[H:49])[H:43])([H:34])[H:35])([H:32])[H:33])([H:31])[C:19]([H:50])([H:51])[C:20]([H:52])([H:53])[2N:21]->1([C:22]([C:23]([H:55])([H:56])[H:57])([C:24]([H:58])([H:59])[H:60])[H:54])[C:25]([C:26]([H:62])([H:63])[H:64])([C:27]([H:65])([H:66])[H:67])[H:61])([H:28])([H:29])[H:30]", "smiles3Dx": "C([C:1]#[5N:2]->[Mn+:3]1(<-[3C-:4]#[O+:5])(<-[4C-:6]#[O+:7])(<-[6H-:8])<-[1N@@:9]([C:10]([C:11]([N:12]([C:13]([C:14]([H:37])([H:38])[H:39])([C:15]([H:40])([H:41])[H:42])[H:36])[C:16]([C:17]([H:44])([H:45])[H:46])([C:18]([H:47])([H:48])[H:49])[H:43])([H:34])[H:35])([H:32])[H:33])([H:31])[C:19]([H:50])([H:51])[C:20]([H:52])([H:53])[2N:21]->1([C:22]([C:23]([H:55])([H:56])[H:57])([C:24]([H:58])([H:59])[H:60])[H:54])[C:25]([C:26]([H:62])([H:63])[H:64])([C:27]([H:65])([H:66])[H:67])[H:61])([H:28])([H:29])[H:30]", "dummies": []}
C     -0.7099    -3.1090    -3.8317
C     -0.5034    -2.1971    -2.7074
N     -0.3273    -1.4287    -1.7652
Mn     0.0000     0.0000     0.0000
C      0.1678     1.2826     1.9032
O      0.2559     1.9539     2.9011
C     -1.5112    -1.2873     1.1439
O     -2.3058    -1.9653     1.7464
H     -1.3838     1.0763    -0.5423
N      1.7695    -1.2963     0.6603
C      1.7704    -1.4797     2.0537
C      2.7775    -2.5501     2.5148
N      2.6008    -2.8312     3.9578
C      3.2892    -1.8607     4.8539
C      2.4863    -1.6576     6.1445
C      4.7502    -2.2272     5.1595
C      2.6487    -4.2657     4.3602
C      1.2843    -4.9129     4.1064
C      3.7700    -5.0790     3.6779
C      2.9255    -0.6729     0.1455
C      2.6325     0.0253    -1.2088
N      1.6795     1.1218    -1.1890
C      2.1531     2.2311    -0.3562
C      3.5463     2.7935    -0.7476
C      1.1575     3.4081    -0.2602
C      1.2760     1.5690    -2.5624
C      1.7565     0.7158    -3.7700
C     -0.2384     1.7619    -2.7244
H     -1.7975    -3.2370    -4.0090
H     -0.2542    -4.0930    -3.5981
H     -0.2338    -2.6871    -4.7407
H      1.6611    -2.1110     0.2520
H      0.7554    -1.7993     2.3656
H      2.0000    -0.5199     2.5615
H      3.8181    -2.2236     2.3028
H      2.5768    -3.4509     1.9016
H      3.3187    -0.8626     4.3648
H      1.4266    -1.4338     5.8974
H      2.8986    -0.7992     6.7168
H      2.5212    -2.5554     6.7949
H      5.2213    -1.4183     5.7579
H      5.3280    -2.3254     4.2175
H      4.8235    -3.1681     5.7428
H      2.8190    -4.3459     5.4543
H      0.4944    -4.3468     4.6447
H      1.0409    -4.9176     3.0231
H      1.2803    -5.9598     4.4786
H      3.5155    -5.3374     2.6292
H      4.7310    -4.5305     3.6825
H      3.9201    -6.0334     4.2263
H      3.7041    -1.4528    -0.0311
H      3.3487     0.0625     0.8592
H      2.2308    -0.7721    -1.8603
H      3.5969     0.3604    -1.6455
H      2.2539     1.8462     0.6699
H      3.7478     3.7461    -0.2120
H      3.6433     2.9824    -1.8340
H      4.3493     2.0936    -0.4373
H      1.1359     4.0236    -1.1827
H      1.4530     4.0782     0.5756
H      0.1388     3.0438    -0.0353
H      1.7216     2.5675    -2.7381
H      1.4879     1.2242    -4.7212
H      1.2767    -0.2834    -3.7893
H      2.8609     0.6158    -3.7837
H     -0.4564     2.1769    -3.7324
H     -0.7854     0.8077    -2.6534
H     -0.6431     2.5062    -2.0198
68
{"conf": 4, "E": 132.23, "rms": -1.0, "geom": "OH", "total_charge": 0, "CA_charge": 1, "smiles": "C[C:1]#[5N:2]->[Mn+:3]1(<-[3C-:4]#[O+:5])(<-[4C-:6]#[O+:7])(<-[6H-:8])<-[1N@H:9]([CH2:10][CH2:11][N:12]([CH:13]([CH3:14])[CH3:15])[CH:16]([CH3:17])[CH3:18])[CH2:19][CH2:20][2N:21]->1([CH:22]([CH3:23])[CH3:24])[CH:25]([CH3:26])[CH3:27]", "smiles3D": "C([C:1]#[5N:2]->[Mn+:3]1(<-[3C-:4]#[O+:5])(<-[4C-:6]#[O+:7])(<-[6H-:8])<-[1N@@:9]([C:10]([C:11]([N:12]([C:13]([C:14]([H:37])([H:38])[H:39])([C:15]([H:40])([H:41])[H:42])[H:36])[C:16]([C:17]([H:44])([H:45])[H:46])([C:18]([H:47])([H:48])[H:49])[H:43])([H:34])[H:35])([H:32])[H:33])([H:31])[C:19]([H:50])([H:51])[C:20]([H:52])([H:53])[2N:21]->1([C:22]([C:23]([H:55])([H:56])[H:57])([C:24]([H:58])([H:59])[H:60])[H:54])[C:25]([C:26]([H:62])([H:63])[H:64])([C:27]([H:65])([H:66])[H:67])[H:61])([H:28])([H:29])[H:30]", "smiles3Dx": "C([C:1]#[5N:2]->[Mn+:3]1(<-[3C-:4]#[O+:5])(<-[4C-:6]#[O+:7])(<-[6H-:8])<-[1N@@:9]([C:10]([C:11]([N:12]([C:13]([C:14]([H:37])([H:38])[H:39])([C:15]([H:40])([H:41])[H:42])[H:36])[C:16]([C:17]([H:44])([H:45])[H:46])([C:18]([H:47])([H:48])[H:49])[H:43])([H:34])[H:35])([H:32])[H:33])([H:31])[C:19]([H:50])([H:51])[C:20]([H:52])([H:53])[2N:21]->1([C:22]([C:23]([H:55])([H:56])[H:57])([C:24]([H:58])([H:59])[H:60])[H:54])[C:25]([C:26]([H:62])([H:63])[H:64])([C:27]([H:65])([H:66])[H:67])[H:61])([H:28])([H:29])[H:30]", "dummies": []}
C      2.0710     0.9221     4.4428
C      1.4594     0.6495     3.1431
N      0.9474     0.4173     2.0506
Mn     0.0000     0.0000     0.0000
C     -0.9991    -0.1392    -2.0679
O     -1.5220    -0.2115    -3.1521
C     -0.7564     2.1603     0.0794
O     -1.1537     3.2981     0.1203
H     -1.5688    -0.5621     0.7725
N      1.9804     0.6589    -0.9015
C      1.7871     1.2181    -2.1798
C      2.9360     2.1461    -2.6324
N      3.1942     3.2082    -1.6322
C      4.6255     3.5370    -1.3758
C      5.4927     3.6263    -2.6499
C      5.2166     2.5226    -0.3926
C      2.2461     4.3550    -1.6967
C      2.6690     5.4537    -2.6845
C      2.0040     4.9307    -0.2959
C      2.8019    -0.4818    -0.8366
C      2.0313    -1.8132    -1.0836
N      0.9459    -2.1436    -0.1630
C     -0.0096    -3.0559    -0.8286
C      0.6029    -4.3008    -1.5349
C     -1.1984    -3.5416     0.0187
C      1.4508    -2.5499     1.1591
C      0.4152    -2.4678     2.3025
C      2.1267    -3.9391     1.2363
H      3.0166     1.4833     4.2956
H      1.3742     1.5256     5.0601
H      2.2860    -0.0369     4.9575
H      2.3162     1.2983    -0.3407
H      0.8482     1.8041    -2.1577
H      1.6658     0.4125    -2.9371
H      3.8275     1.5082    -2.7842
H      2.6867     2.5917    -3.6200
H      4.7024     4.5222    -0.8702
H      6.4511     4.1343    -2.4098
H      5.7423     2.6229    -3.0527
H      4.9892     4.2099    -3.4439
H      6.2529     2.8140    -0.1175
H      4.6034     2.4944     0.5333
H      5.2390     1.5049    -0.8350
H      1.2532     3.9965    -2.0434
H      3.6075     5.9525    -2.3661
H      1.8752     6.2286    -2.7440
H      2.7985     5.0288    -3.7011
H      1.1480     5.6387    -0.3195
H      1.7579     4.1106     0.4117
H      2.8928     5.4755     0.0830
H      3.6123    -0.4091    -1.5956
H      3.2923    -0.5225     0.1585
H      1.6174    -1.7420    -2.1133
H      2.7807    -2.6275    -1.0917
H     -0.4569    -2.4590    -1.6360
H     -0.1823    -4.7873    -2.1532
H      0.9626    -5.0715    -0.8327
H      1.4162    -4.0440    -2.2402
H     -0.9115    -4.3770     0.6872
H     -1.9885    -3.9389    -0.6546
H     -1.6657    -2.7245     0.5891
H      2.2341    -1.8192     1.4279
H     -0.1118    -3.4235     2.4904
H      0.9363    -2.2247     3.2536
H     -0.3336    -1.6859     2.1241
H      2.8289    -4.1323     0.4058
H      2.7221    -3.9985     2.1729
H      1.3818    -4.7578     1.2883
68
{"conf": 5, "E": 142.43, "rms": -1.0, "geom": "OH", "total_charge": 0, "CA_charge": 1, "smiles": "C[C:1]#[5N:2]->[Mn+:3]1(<-[3C-:4]#[O+:5])(<-[4C-:6]#[O+:7])(<-[6H-:8])<-[1N@H:9]([CH2:10][CH2:11][N:12]([CH:13]([CH3:14])[CH3:15])[CH:16]([CH3:17])[CH3:18])[CH2:19][CH2:20][2N:21]->1([CH:22]([CH3:23])[CH3:24])[CH:25]([CH3:26])[CH3:27]", "smiles3D": "C([C:1]#[5N:2]->[Mn+:3]1(<-[3C-:4]#[O+:5])(<-[4C-:6]#[O+:7])(<-[6H-:8])<-[1N@@:9]([C:10]([C:11]([N:12]([C:13]([C:14]([H:37])([H:38])[H:39])([C:15]([H:40])([H:41])[H:42])[H:36])[C:16]([C:17]([H:44])([H:45])[H:46])([C:18]([H:47])([H:48])[H:49])[H:43])([H:34])[H:35])([H:32])[H:33])([H:31])[C:19]([H:50])([H:51])[C:20]([H:52])([H:53])[2N:21]->1([C:22]([C:23]([H:55])([H:56])[H:57])([C:24]([H:58])([H:59])[H:60])[H:54])[C:25]([C:26]([H:62])([H:63])[H:64])([C:27]([H:65])([H:66])[H:67])[H:61])([H:28])([H:29])[H:30]", "smiles3Dx": "C([C:1]#[5N:2]->[Mn+:3]1(<-[3C-:4]#[O+:5])(<-[4C-:6]#[O+:7])(<-[6H-:8])<-[1N@@:9]([C:10]([C:11]([N:12]([C:13]([C:14]([H:37])([H:38])[H:39])([C:15]([H:40])([H:41])[H:42])[H:36])[C:16]([C:17]([H:44])([H:45])[H:46])([C:18]([H:47])([H:48])[H:49])[H:43])([H:34])[H:35])([H:32])[H:33])([H:31])[C:19]([H:50])([H:51])[C:20]([H:52])([H:53])[2N:21]->1([C:22]([C:23]([H:55])([H:56])[H:57])([C:24]([H:58])([H:59])[H:60])[H:54])[C:25]([C:26]([H:62])([H:63])[H:64])([C:27]([H:65])([H:66])[H:67])[H:61])([H:28])([H:29])[H:30]", "dummies": []}
C     -4.1206    -0.8921     2.6611
C     -2.9130    -0.6303     1.8794
N     -1.8992    -0.4055     1.2223
Mn     0.0000     0.0000     0.0000
C      1.9419     0.1405    -1.2286
O      2.9585     0.2151    -1.8728
C     -0.1477    -2.1900    -0.6644
O     -0.2260    -3.3412    -1.0149
H      1.0014    -0.5328     1.4440
N     -1.1348     0.8273    -1.8090
C     -0.7352     0.1591    -2.9845
C     -1.7259     0.3520    -4.1490
N     -1.2720    -0.4208    -5.3335
C     -0.6876     0.3541    -6.4644
C     -1.7231     1.2031    -7.2207
C      0.5037     1.2111    -6.0117
C     -2.1084    -1.5858    -5.7380
C     -1.8386    -2.7694    -4.8043
C     -3.6220    -1.2864    -5.8111
C     -0.9370     2.2494    -1.8331
C      0.0351     2.8391    -0.7476
N      0.0457     2.2493     0.5767
C      1.3546     2.3828     1.2336
C      1.4163     1.9218     2.7147
C      2.0460     3.7709     1.1075
C     -1.1074     2.6289     1.4243
C     -1.0378     4.0554     2.0302
C     -2.4984     2.5153     0.7671
H     -3.8404    -1.3483     3.6327
H     -4.6570     0.0621     2.8412
H     -4.7797    -1.5873     2.1016
H     -2.0185     0.6421    -1.6690
H     -0.6649    -0.9207    -2.7698
H      0.2700     0.5105    -3.2981
H     -2.7189     0.0207    -3.7910
H     -1.8311     1.4300    -4.3784
H     -0.2592    -0.3628    -7.2002
H     -1.2155     1.8430    -7.9737
H     -2.2984     1.8607    -6.5387
H     -2.4217     0.5465    -7.7780
H      1.2420     0.5796    -5.4742
H      0.1813     2.0444    -5.3539
H      1.0139     1.6492    -6.8962
H     -1.8021    -1.9261    -6.7527
H     -2.3655    -3.6753    -5.1734
H     -2.1903    -2.5497    -3.7741
H     -0.7494    -2.9850    -4.7722
H     -4.1113    -1.3963    -4.8201
H     -4.1107    -2.0074    -6.5005
H     -3.8219    -0.2631    -6.1823
H     -1.9213     2.7521    -1.7419
H     -0.5303     2.5616    -2.8230
H      1.0550     2.7414    -1.1784
H     -0.1760     3.9257    -0.6589
H      2.0060     1.6777     0.6929
H      2.4583     1.6224     2.9593
H      1.1458     2.7166     3.4332
H      0.7757     1.0429     2.9088
H      2.5001     3.8889     0.1020
H      1.3645     4.6228     1.2599
H      2.8829     3.8628     1.8330
H     -1.1193     1.9179     2.2728
H     -0.2174     4.1921     2.7504
H     -0.9695     4.8293     1.2396
H     -1.9618     4.2634     2.6126
H     -2.6075     1.6220     0.1451
H     -2.7396     3.4191     0.1685
H     -3.2750     2.4466     1.5597
68
{"conf": 6, "E": 167.63, "rms": -1.0, "geom": "OH", "total_charge": 0, "CA_charge": 1, "smiles": "C[C:1]#[5N:2]->[Mn+:3]1(<-[3C-:4]#[O+:5])(<-[4C-:6]#[O+:7])(<-[6H-:8])<-[1N@H:9]([CH2:10][CH2:11][N:12]([CH:13]([CH3:14])[CH3:15])[CH:16]([CH3:17])[CH3:18])[CH2:19][CH2:20][2N:21]->1([CH:22]([CH3:23])[CH3:24])[CH:25]([CH3:26])[CH3:27]", "smiles3D": "C([C:1]#[5N:2]->[Mn+:3]1(<-[3C-:4]#[O+:5])(<-[4C-:6]#[O+:7])(<-[6H-:8])<-[1N@@:9]([C:10]([C:11]([N:12]([C:13]([C:14]([H:37])([H:38])[H:39])([C:15]([H:40])([H:41])[H:42])[H:36])[C:16]([C:17]([H:44])([H:45])[H:46])([C:18]([H:47])([H:48])[H:49])[H:43])([H:34])[H:35])([H:32])[H:33])([H:31])[C:19]([H:50])([H:51])[C:20]([H:52])([H:53])[2N:21]->1([C:22]([C:23]([H:55])([H:56])[H:57])([C:24]([H:58])([H:59])[H:60])[H:54])[C:25]([C:26]([H:62])([H:63])[H:64])([C:27]([H:65])([H:66])[H:67])[H:61])([H:28])([H:29])[H:30]", "smiles3Dx": "C([C:1]#[5N:2]->[Mn+:3]1(<-[3C-:4]#[O+:5])(<-[4C-:6]#[O+:7])(<-[6H-:8])<-[1N@@:9]([C:10]([C:11]([N:12]([C:13]([C:14]([H:37])([H:38])[H:39])([C:15]([H:40])([H:41])[H:42])[H:36])[C:16]([C:17]([H:44])([H:45])[H:46])([C:18]([H:47])([H:48])[H:49])[H:43])([H:34])[H:35])([H:32])[H:33])([H:31])[C:19]([H:50])([H:51])[C:20]([H:52])([H:53])[2N:21]->1([C:22]([C:23]([H:55])([H:56])[H:57])([C:24]([H:58])([H:59])[H:60])[H:54])[C:25]([C:26]([H:62])([H:63])[H:64])([C:27]([H:65])([H:66])[H:67])[H:61])([H:28])([H:29])[H:30]", "dummies": []}
C      3.2277    -3.7980    -0.0811
C      2.2723    -2.6915    -0.0530
N      1.4663    -1.7640    -0.0267
Mn     0.0000     0.0000     0.0000
C     -1.2092     1.9504    -0.1610
O     -1.8387     2.9753    -0.2497
C      1.3886     0.8961    -1.5875
O      2.1225     1.3668    -2.4205
H      1.0355     0.7620     1.3089
N     -1.3663    -1.0314    -1.4973
C     -1.2486    -0.6209    -2.8458
C     -1.6707     0.8195    -3.1878
N     -1.6358     1.0064    -4.6692
C     -3.0105     1.1913    -5.2475
C     -3.0122     1.3658    -6.7796
C     -3.9054    -0.0346    -4.9452
C     -0.5857     2.0070    -5.0441
C     -1.0290     3.4699    -4.8628
C      0.0314     1.7380    -6.4265
C     -2.6243    -0.9144    -0.8958
C     -2.6512    -1.4955     0.5514
N     -1.5671    -1.0197     1.4620
C     -0.9801    -2.2087     2.1552
C      0.2259    -1.8906     3.0630
C     -0.5818    -3.4198     1.2505
C     -2.0629    -0.0253     2.4812
C     -3.3330     0.8054     2.1219
C     -1.0001     0.9974     2.9615
H      2.7029    -4.7309    -0.3726
H      3.6747    -3.9250     0.9263
H      4.0280    -3.5773    -0.8169
H     -1.1382    -1.9157    -1.4857
H     -0.1839    -0.7456    -3.1442
H     -1.8548    -1.3170    -3.4707
H     -0.9861     1.5103    -2.6649
H     -2.6653     1.0717    -2.7744
H     -3.4928     2.0876    -4.7971
H     -2.6860     2.3786    -7.0755
H     -2.3813     0.5916    -7.2648
H     -4.0412     1.2708    -7.1884
H     -4.9060     0.0851    -5.4135
H     -3.4375    -0.9598    -5.3444
H     -4.0942    -0.1681    -3.8623
H      0.2863     1.8706    -4.3647
H     -0.1550     4.1435    -4.9909
H     -1.7996     3.7696    -5.5975
H     -1.4352     3.6250    -3.8415
H     -0.5051     2.2548    -7.2442
H      1.0755     2.1191    -6.4517
H      0.0634     0.6464    -6.6290
H     -3.3808    -1.4568    -1.5102
H     -2.9190     0.1443    -0.8471
H     -3.6452    -1.2866     0.9746
H     -2.6428    -2.5898     0.4310
H     -1.7797    -2.5977     2.8300
H     -0.1062    -1.3850     3.9918
H      0.9889    -1.2998     2.5213
H      0.7117    -2.8189     3.4326
H      0.3702    -3.9084     1.5465
H     -1.3534    -4.2163     1.3293
H     -0.5061    -3.1509     0.1877
H     -2.3520    -0.6049     3.3873
H     -4.2590     0.2313     2.3371
H     -3.4187     1.7124     2.7596
H     -3.3441     1.1435     1.0751
H     -1.3443     1.4391     3.9220
H     -0.0070     0.5961     3.1806
H     -0.8773     1.8467     2.2725
68
{"conf": 7, "E": 136.16, "rms": -1.0, "geom": "OH", "total_charge": 0, "CA_charge": 1, "smiles": "C[C:1]#[5N:2]->[Mn+:3]1(<-[3C-:4]#[O+:5])(<-[4C-:6]#[O+:7])(<-[6H-:8])<-[1N@H:9]([CH2:10][CH2:11][N:12]([CH:13]([CH3:14])[CH3:15])[CH:16]([CH3:17])[CH3:18])[CH2:19][CH2:20][2N:21]->1([CH:22]([CH3:23])[CH3:24])[CH:25]([CH3:26])[CH3:27]", "smiles3D": "C([C:1]#[5N:2]->[Mn+:3]1(<-[3C-:4]#[O+:5])(<-[4C-:6]#[O+:7])(<-[6H-:8])<-[1N@@:9]([C:10]([C:11]([N:12]([C:13]([C:14]([H:37])([H:38])[H:39])([C:15]([H:40])([H:41])[H:42])[H:36])[C:16]([C:17]([H:44])([H:45])[H:46])([C:18]([H:47])([H:48])[H:49])[H:43])([H:34])[H:35])([H:32])[H:33])([H:31])[C:19]([H:50])([H:51])[C:20]([H:52])([H:53])[2N:21]->1([C:22]([C:23]([H:55])([H:56])[H:57])([C:24]([H:58])([H:59])[H:60])[H:54])[C:25]([C:26]([H:62])([H:63])[H:64])([C:27]([H:65])([H:66])[H:67])[H:61])([H:28])([H:29])[H:30]", "smiles3Dx": "C([C:1]#[5N:2]->[Mn+:3]1(<-[3C-:4]#[O+:5])(<-[4C-:6]#[O+:7])(<-[6H-:8])<-[1N@@:9]([C:10]([C:11]([N:12]([C:13]([C:14]([H:37])([H:38])[H:39])([C:15]([H:40])([H:41])[H:42])[H:36])[C:16]([C:17]([H:44])([H:45])[H:46])([C:18]([H:47])([H:48])[H:49])[H:43])([H:34])[H:35])([H:32])[H:33])([H:31])[C:19]([H:50])([H:51])[C:20]([H:52])([H:53])[2N:21]->1([C:22]([C:23]([H:55])([H:56])[H:57])([C:24]([H:58])([H:59])[H:60])[H:54])[C:25]([C:26]([H:62])([H:63])[H:64])([C:27]([H:65])([H:66])[H:67])[H:61])([H:28])([H:29])[H:30]", "dummies": []}
C     -3.0405    -3.6237    -1.5798
C     -2.1481    -2.5607    -1.1197
N     -1.3977    -1.6696    -0.7294
Mn     0.0000     0.0000     0.0000
C      1.3370     1.7952     0.5319
O      2.0361     2.7378     0.8094
C     -0.5437     1.0934    -1.9391
O     -0.8306     1.6693    -2.9590
H      1.3839    -0.8184    -0.8844
N     -1.7788     0.9075     1.1240
C     -1.7092     2.3148     1.0775
C     -3.0859     3.0219     1.0729
N     -3.8635     2.7588     2.3191
C     -5.2548     2.2712     2.0395
C     -5.2655     0.8978     1.3472
C     -6.1239     3.2858     1.2685
C     -3.8162     3.9202     3.2728
C     -4.6192     3.6604     4.5668
C     -2.3704     4.2611     3.6887
C     -1.7538     0.3347     2.4198
C     -0.3109    -0.0233     2.8758
N      0.4070    -0.9983     2.0747
C     -0.2750    -2.2970     2.0764
C     -0.5283    -2.9039     3.4833
C      0.4086    -3.3644     1.1967
C      1.8561    -1.1110     2.4414
C      2.4351    -0.0467     3.4147
C      2.8023    -1.1720     1.2307
H     -4.0836    -3.3815    -1.2898
H     -2.9736    -3.7108    -2.6837
H     -2.7404    -4.5845    -1.1134
H     -2.5298     0.6276     0.6862
H     -1.0977     2.6992     1.9187
H     -1.1909     2.5906     0.1393
H     -2.9358     4.1119     0.9091
H     -3.6098     2.6830     0.1586
H     -5.7732     2.0628     2.9957
H     -6.2970     0.4840     1.3516
H     -4.9382     0.9503     0.2898
H     -4.6204     0.1877     1.9024
H     -6.2386     4.2256     1.8449
H     -5.7006     3.5236     0.2720
H     -7.1424     2.8688     1.1169
H     -4.2378     4.8283     2.7882
H     -4.3827     4.4147     5.3476
H     -4.3887     2.6513     4.9708
H     -5.7093     3.7564     4.3828
H     -1.8602     3.3632     4.0973
H     -1.7916     4.6718     2.8374
H     -2.3603     5.0540     4.4670
H     -2.3863    -0.5760     2.4458
H     -2.1807     1.0437     3.1631
H      0.2464     0.9293     2.8465
H     -0.3506    -0.3528     3.9356
H     -1.2664    -2.1411     1.6265
H     -1.3436    -2.3588     4.0019
H     -0.8734    -3.9567     3.3977
H      0.3710    -2.8900     4.1281
H      1.3414    -3.7549     1.6528
H      0.6214    -2.9612     0.1893
H     -0.2770    -4.2280     1.0572
H      1.9937    -2.0734     2.9718
H      3.4813    -0.3097     3.6829
H      1.8751    -0.0243     4.3719
H      2.4597     0.9632     2.9575
H      2.5644    -1.9987     0.5437
H      2.8473    -0.2146     0.6874
H      3.8364    -1.3820     1.5804
68
{"conf": 8, "E": 154.53, "rms": -1.0, "geom": "OH", "total_charge": 0, "CA_charge": 1, "smiles": "C[C:1]#[5N:2]->[Mn+:3]1(<-[3C-:4]#[O+:5])(<-[4C-:6]#[O+:7])(<-[6H-:8])<-[1N@H:9]([CH2:10][CH2:11][N:12]([CH:13]([CH3:14])[CH3:15])[CH:16]([CH3:17])[CH3:18])[CH2:19][CH2:20][2N:21]->1([CH:22]([CH3:23])[CH3:24])[CH:25]([CH3:26])[CH3:27]", "smiles3D": "C([C:1]#[5N:2]->[Mn+:3]1(<-[3C-:4]#[O+:5])(<-[4C-:6]#[O+:7])(<-[6H-:8])<-[1N@@:9]([C:10]([C:11]([N:12]([C:13]([C:14]([H:37])([H:38])[H:39])([C:15]([H:40])([H:41])[H:42])[H:36])[C:16]([C:17]([H:44])([H:45])[H:46])([C:18]([H:47])([H:48])[H:49])[H:43])([H:34])[H:35])([H:32])[H:33])([H:31])[C:19]([H:50])([H:51])[C:20]([H:52])([H:53])[2N:21]->1([C:22]([C:23]([H:55])([H:56])[H:57])([C:24]([H:58])([H:59])[H:60])[H:54])[C:25]([C:26]([H:62])([H:63])[H:64])([C:27]([H:65])([H:66])[H:67])[H:61])([H:28])([H:29])[H:30]", "smiles3Dx": "C([C:1]#[5N:2]->[Mn+:3]1(<-[3C-:4]#[O+:5])(<-[4C-:6]#[O+:7])(<-[6H-:8])<-[1N@@:9]([C:10]([C:11]([N:12]([C:13]([C:14]([H:37])([H:38])[H:39])([C:15]([H:40])([H:41])[H:42])[H:36])[C:16]([C:17]([H:44])([H:45])[H:46])([C:18]([H:47])([H:48])[H:49])[H:43])([H:34])[H:35])([H:32])[H:33])([H:31])[C:19]([H:50])([H:51])[C:20]([H:52])([H:53])[2N:21]->1([C:22]([C:23]([H:55])([H:56])[H:57])([C:24]([H:58])([H:59])[H:60])[H:54])[C:25]([C:26]([H:62])([H:63])[H:64])([C:27]([H:65])([H:66])[H:67])[H:61])([H:28])([H:29])[H:30]", "dummies": []}
C     -0.2292    -4.5254     2.1004
C     -0.1766    -3.1993     1.4866
N     -0.1358    -2.0844     0.9700
Mn     0.0000     0.0000     0.0000
C      0.6664     1.9761    -0.9707
O      1.0173     3.0113    -1.4801
C      2.2381    -0.3067     0.3749
O      3.4168    -0.4686     0.5715
H     -0.1777     0.8162     1.6376
N      0.0606    -1.1370    -1.9668
C      0.8772    -0.4864    -2.9154
C      1.4339    -1.4263    -4.0053
N      0.3927    -1.7577    -5.0049
C      0.2849    -3.2210    -5.2831
C      1.5216    -3.8304    -5.9730
C     -1.0106    -3.6064    -6.0048
C      0.2702    -0.7370    -6.0908
C      1.0498    -1.0587    -7.3713
C     -1.1975    -0.4040    -6.3865
C     -1.3052    -1.2982    -2.2723
C     -2.1339    -0.0069    -2.0543
N     -2.2575     0.4020    -0.6574
C     -3.3209    -0.3029     0.1287
C     -2.7767    -1.2607     1.1594
C     -4.4214    -1.0458    -0.6743
C     -2.4648     1.8601    -0.5984
C     -3.8588     2.3316    -1.0959
C     -2.1945     2.4513     0.8081
H      0.4013    -4.5357     3.0131
H      0.1482    -5.2808     1.3809
H     -1.2779    -4.7647     2.3720
H      0.4185    -1.9600    -1.7818
H      0.3377     0.3504    -3.4016
H      1.7408    -0.0585    -2.3661
H      2.3049    -0.9416    -4.5008
H      1.8387    -2.3329    -3.5047
H      0.2059    -3.7294    -4.2946
H      2.4622    -3.3813    -5.5941
H      1.5593    -4.9207    -5.7626
H      1.4850    -3.7191    -7.0739
H     -0.9768    -3.3368    -7.0785
H     -1.8810    -3.1183    -5.5176
H     -1.1588    -4.7059    -5.9435
H      0.6980     0.2257    -5.7279
H      0.5607    -1.8605    -7.9578
H      2.0959    -1.3374    -7.1276
H      1.0865    -0.1564    -8.0186
H     -1.6864    -1.1785    -7.0074
H     -1.7617    -0.2854    -5.4375
H     -1.2593     0.5548    -6.9449
H     -1.7218    -2.0941    -1.6183
H     -1.4285    -1.6255    -3.3242
H     -3.1223    -0.1477    -2.5260
H     -1.6319     0.7879    -2.6381
H     -3.8756     0.4473     0.7253
H     -2.4928    -2.2123     0.6726
H     -1.9720    -0.7612     1.7302
H     -3.5705    -1.5122     1.8966
H     -4.9735    -0.3426    -1.3309
H     -5.1755    -1.4731     0.0218
H     -4.0109    -1.8854    -1.2717
H     -1.7371     2.3488    -1.2713
H     -3.8417     3.4324    -1.2471
H     -4.1069     1.8780    -2.0752
H     -4.6757     2.1164    -0.3783
H     -1.1294     2.7408     0.9008
H     -2.7790     3.3813     0.9768
H     -2.4216     1.7489     1.6315
68
{"conf": 9, "E": 156.09, "rms": -1.0, "geom": "OH", "total_charge": 0, "CA_charge": 1, "smiles": "C[C:1]#[5N:2]->[Mn+:3]1(<-[3C-:4]#[O+:5])(<-[4C-:6]#[O+:7])(<-[6H-:8])<-[1N@H:9]([CH2:10][CH2:11][N:12]([CH:13]([CH3:14])[CH3:15])[CH:16]([CH3:17])[CH3:18])[CH2:19][CH2:20][2N:21]->1([CH:22]([CH3:23])[CH3:24])[CH:25]([CH3:26])[CH3:27]", "smiles3D": "C([C:1]#[5N:2]->[Mn+:3]1(<-[3C-:4]#[O+:5])(<-[4C-:6]#[O+:7])(<-[6H-:8])<-[1N@@:9]([C:10]([C:11]([N:12]([C:13]([C:14]([H:37])([H:38])[H:39])([C:15]([H:40])([H:41])[H:42])[H:36])[C:16]([C:17]([H:44])([H:45])[H:46])([C:18]([H:47])([H:48])[H:49])[H:43])([H:34])[H:35])([H:32])[H:33])([H:31])[C:19]([H:50])([H:51])[C:20]([H:52])([H:53])[2N:21]->1([C:22]([C:23]([H:55])([H:56])[H:57])([C:24]([H:58])([H:59])[H:60])[H:54])[C:25]([C:26]([H:62])([H:63])[H:64])([C:27]([H:65])([H:66])[H:67])[H:61])([H:28])([H:29])[H:30]", "smiles3Dx": "C([C:1]#[5N:2]->[Mn+:3]1(<-[3C-:4]#[O+:5])(<-[4C-:6]#[O+:7])(<-[6H-:8])<-[1N@@:9]([C:10]([C:11]([N:12]([C:13]([C:14]([H:37])([H:38])[H:39])([C:15]([H:40])([H:41])[H:42])[H:36])[C:16]([C:17]([H:44])([H:45])[H:46])([C:18]([H:47])([H:48])[H:49])[H:43])([H:34])[H:35])([H:32])[H:33])([H:31])[C:19]([H:50])([H:51])[C:20]([H:52])([H:53])[2N:21]->1([C:22]([C:23]([H:55])([H:56])[H:57])([C:24]([H:58])([H:59])[H:60])[H:54])[C:25]([C:26]([H:62])([H:63])[H:64])([C:27]([H:65])([H:66])[H:67])[H:61])([H:28])([H:29])[H:30]", "dummies": []}
C      1.1660    -3.1172     3.7208
C      0.8067    -2.2091     2.6328
N      0.5069    -1.4483     1.7152
Mn     0.0000     0.0000     0.0000
C     -0.1886     1.7441    -1.4855
O     -0.2869     2.6619    -2.2617
C      1.1942     1.4880     1.2688
O      1.8210     2.2709     1.9382
H     -1.5558     0.5847     0.7912
N      1.8561    -0.9039    -0.9641
C      2.6884     0.0898    -1.5122
C      4.1492    -0.3774    -1.7139
N      4.9154    -0.3609    -0.4358
C      5.7858     0.8344    -0.2063
C      5.0084     2.1559    -0.2834
C      7.0270     0.8814    -1.1175
C      5.5729    -1.6450    -0.0407
C      6.2442    -2.4133    -1.2026
C      4.5829    -2.5479     0.7000
C      1.4451    -1.9448    -1.8498
C     -0.0103    -2.5066    -1.6358
N     -1.0912    -1.5780    -1.3670
C     -1.6182    -0.8527    -2.5602
C     -2.7652    -1.5245    -3.3716
C     -0.5786    -0.4272    -3.6182
C     -2.2094    -2.2185    -0.6239
C     -2.6069    -3.6376    -1.1437
C     -2.0191    -2.3610     0.8854
H      1.0924    -2.5813     4.6893
H      0.4727    -3.9832     3.7227
H      2.2057    -3.4755     3.5736
H      2.3067    -1.2858    -0.2696
H      2.2943     0.4295    -2.4898
H      2.6770     0.9573    -0.8324
H      4.1014    -1.3860    -2.1626
H      4.6255     0.2704    -2.4774
H      6.1621     0.7931     0.8409
H      4.1653     2.1419     0.4370
H      4.6294     2.3471    -1.3088
H      5.6692     3.0028     0.0004
H      6.7577     0.8411    -2.1915
H      7.5932     1.8209    -0.9412
H      7.7167     0.0473    -0.8765
H      6.3790    -1.4355     0.6989
H      5.5194    -3.0579    -1.7434
H      6.7098    -1.7264    -1.9358
H      7.0372    -3.0788    -0.7995
H      3.8336    -2.9741     0.0035
H      5.1246    -3.3913     1.1795
H      4.0605    -1.9725     1.4938
H      2.1453    -2.8035    -1.7122
H      1.5581    -1.6327    -2.9036
H     -0.2741    -3.1054    -2.5356
H      0.0600    -3.2126    -0.7811
H     -2.0473     0.0813    -2.1413
H     -3.6701    -1.7650    -2.7830
H     -2.3986    -2.4210    -3.9133
H     -3.1275    -0.8176    -4.1495
H      0.2871     0.0750    -3.1906
H     -0.2429    -1.2965    -4.2229
H     -1.0346     0.3040    -4.3206
H     -3.0998    -1.5606    -0.7336
H     -3.6664    -3.8473    -0.8826
H     -1.9839    -4.4299    -0.6752
H     -2.4934    -3.7771    -2.2279
H     -1.2177    -3.0868     1.1210
H     -2.9489    -2.7764     1.3321
H     -1.8813    -1.3934     1.3823
68
{"conf": 10, "E": 139.46, "rms": -1.0, "geom": "OH", "total_charge": 0, "CA_charge": 1, "smiles": "C[C:1]#[5N:2]->[Mn+:3]1(<-[3C-:4]#[O+:5])(<-[4C-:6]#[O+:7])(<-[6H-:8])<-[1N@H:9]([CH2:10][CH2:11][N:12]([CH:13]([CH3:14])[CH3:15])[CH:16]([CH3:17])[CH3:18])[CH2:19][CH2:20][2N:21]->1([CH:22]([CH3:23])[CH3:24])[CH:25]([CH3:26])[CH3:27]", "smiles3D": "C([C:1]#[5N:2]->[Mn+:3]1(<-[3C-:4]#[O+:5])(<-[4C-:6]#[O+:7])(<-[6H-:8])<-[1N@@:9]([C:10]([C:11]([N:12]([C:13]([C:14]([H:37])([H:38])[H:39])([C:15]([H:40])([H:41])[H:42])[H:36])[C:16]([C:17]([H:44])([H:45])[H:46])([C:18]([H:47])([H:48])[H:49])[H:43])([H:34])[H:35])([H:32])[H:33])([H:31])[C:19]([H:50])([H:51])[C:20]([H:52])([H:53])[2N:21]->1([C:22]([C:23]([H:55])([H:56])[H:57])([C:24]([H:58])([H:59])[H:60])[H:54])[C:25]([C:26]([H:62])([H:63])[H:64])([C:27]([H:65])([H:66])[H:67])[H:61])([H:28])([H:29])[H:30]", "smiles3Dx": "C([C:1]#[5N:2]->[Mn+:3]1(<-[3C-:4]#[O+:5])(<-[4C-:6]#[O+:7])(<-[6H-:8])<-[1N@@:9]([C:10]([C:11]([N:12]([C:13]([C:14]([H:37])([H:38])[H:39])([C:15]([H:40])([H:41])[H:42])[H:36])[C:16]([C:17]([H:44])([H:45])[H:46])([C:18]([H:47])([H:48])[H:49])[H:43])([H:34])[H:35])([H:32])[H:33])([H:31])[C:19]([H:50])([H:51])[C:20]([H:52])([H:53])[2N:21]->1([C:22]([C:23]([H:55])([H:56])[H:57])([C:24]([H:58])([H:59])[H:60])[H:54])[C:25]([C:26]([H:62])([H:63])[H:64])([C:27]([H:65])([H:66])[H:67])[H:61])([H:28])([H:29])[H:30]", "dummies": []}
C      0.1851     1.9132     4.5997
C      0.1317     1.3538     3.2497
N      0.0831     0.8817     2.1165
Mn     0.0000     0.0000     0.0000
C      0.1349    -0.7621    -2.1675
O      0.2066    -1.1621    -3.3029
C      1.9276     1.1695    -0.4100
O      2.9423     1.7845    -0.6255
H     -0.9546     1.4387    -0.6209
N      1.1416    -1.8389     0.7568
C      2.0963    -2.2481    -0.1934
C      3.1875    -3.1832     0.3719
N      2.6783    -4.5750     0.5628
C      3.1812    -5.5062    -0.5070
C      2.6309    -6.9402    -0.3684
C      2.7842    -5.0160    -1.9187
C      2.8981    -5.0103     1.9821
C      4.3393    -5.4630     2.2800
C      1.8492    -6.0280     2.4658
C      0.1629    -2.8054     1.0777
C     -1.1589    -2.1476     1.5512
N     -1.8528    -1.3031     0.5967
C     -2.9837    -0.5354     1.2137
C     -3.1431    -0.6006     2.7592
C     -3.0000     0.9490     0.8247
C     -2.2673    -2.0583    -0.5881
C     -3.1489    -3.3019    -0.2939
C     -2.9735    -1.1985    -1.6596
H     -0.7443     1.6495     5.1450
H      1.0610     1.4966     5.1381
H      0.2781     3.0170     4.5390
H      1.5721    -1.5804     1.5243
H      2.5972    -1.3390    -0.5794
H      1.5960    -2.7426    -1.0501
H      3.5694    -2.7190     1.3071
H      4.0747    -3.1615    -0.2982
H      4.2924    -5.5581    -0.4741
H      1.5365    -6.9256    -0.1815
H      3.1574    -7.4998     0.4252
H      2.8101    -7.5290    -1.2936
H      3.2621    -4.0507    -2.1775
H      1.6804    -4.9152    -1.9964
H      3.1253    -5.7358    -2.6936
H      2.7169    -4.1396     2.6536
H      4.5839    -6.4261     1.7920
H      5.0626    -4.6946     1.9356
H      4.4712    -5.5934     3.3753
H      0.8798    -5.8672     1.9490
H      1.6768    -5.9007     3.5566
H      2.1741    -7.0765     2.3260
H      0.5438    -3.4314     1.9142
H     -0.0466    -3.4834     0.2254
H     -1.8346    -2.9491     1.9177
H     -0.8754    -1.5275     2.4209
H     -3.9312    -0.9545     0.8226
H     -4.0810    -0.0871     3.0630
H     -2.3100    -0.0916     3.2845
H     -3.2446    -1.6461     3.1147
H     -2.1344     1.4915     1.2399
H     -3.0787     1.0936    -0.2650
H     -3.9082     1.4351     1.2424
H     -1.3506    -2.4360    -1.0681
H     -3.5812    -3.7053    -1.2348
H     -3.9818    -3.0812     0.4010
H     -2.5364    -4.1209     0.1362
H     -2.4086    -0.2690    -1.8541
H     -3.0151    -1.7591    -2.6183
H     -4.0170    -0.9447    -1.3820
68
{"conf": 11, "E": 161.31, "rms": -1.0, "geom": "OH", "total_charge": 0, "CA_charge": 1, "smiles": "C[C:1]#[5N:2]->[Mn+:3]1(<-[3C-:4]#[O+:5])(<-[4C-:6]#[O+:7])(<-[6H-:8])<-[1N@H:9]([CH2:10][CH2:11][N:12]([CH:13]([CH3:14])[CH3:15])[CH:16]([CH3:17])[CH3:18])[CH2:19][CH2:20][2N:21]->1([CH:22]([CH3:23])[CH3:24])[CH:25]([CH3:26])[CH3:27]", "smiles3D": "C([C:1]#[5N:2]->[Mn+:3]1(<-[3C-:4]#[O+:5])(<-[4C-:6]#[O+:7])(<-[6H-:8])<-[1N@@:9]([C:10]([C:11]([N:12]([C:13]([C:14]([H:37])([H:38])[H:39])([C:15]([H:40])([H:41])[H:42])[H:36])[C:16]([C:17]([H:44])([H:45])[H:46])([C:18]([H:47])([H:48])[H:49])[H:43])([H:34])[H:35])([H:32])[H:33])([H:31])[C:19]([H:50])([H:51])[C:20]([H:52])([H:53])[2N:21]->1([C:22]([C:23]([H:55])([H:56])[H:57])([C:24]([H:58])([H:59])[H:60])[H:54])[C:25]([C:26]([H:62])([H:63])[H:64])([C:27]([H:65])([H:66])[H:67])[H:61])([H:28])([H:29])[H:30]", "smiles3Dx": "C([C:1]#[5N:2]->[Mn+:3]1(<-[3C-:4]#[O+:5])(<-[4C-:6]#[O+:7])(<-[6H-:8])<-[1N@@:9]([C:10]([C:11]([N:12]([C:13]([C:14]([H:37])([H:38])[H:39])([C:15]([H:40])([H:41])[H:42])[H:36])[C:16]([C:17]([H:44])([H:45])[H:46])([C:18]([H:47])([H:48])[H:49])[H:43])([H:34])[H:35])([H:32])[H:33])([H:31])[C:19]([H:50])([H:51])[C:20]([H:52])([H:53])[2N:21]->1([C:22]([C:23]([H:55])([H:56])[H:57])([C:24]([H:58])([H:59])[H:60])[H:54])[C:25]([C:26]([H:62])([H:63])[H:64])([C:27]([H:65])([H:66])[H:67])[H:61])([H:28])([H:29])[H:30]", "dummies": []}
C     -3.8952    -1.7716    -2.5649
C     -2.7518    -1.2618    -1.8094
N     -1.7910    -0.8358    -1.1723
Mn     0.0000     0.0000     0.0000
C      1.7589     1.1894     0.8837
O      2.6804     1.8193     1.3405
C      0.1922     1.4058    -1.7980
O      0.2934     2.1451    -2.7453
H      1.1710    -1.1674    -0.8064
N     -1.5413     1.2815     1.1462
C     -1.0938     2.5772     1.4844
C     -0.9058     3.5015     0.2680
N     -1.3540     4.8941     0.5718
C     -0.2692     5.8006     1.0903
C     -0.8851     6.9174     1.9725
C      0.8089     5.0944     1.9506
C     -2.1634     5.4172    -0.5838
C     -3.5952     4.8568    -0.4906
C     -2.2733     6.9503    -0.7162
C     -1.9233     0.5304     2.2947
C     -1.6630    -0.9980     2.1499
N     -0.3018    -1.4169     1.8352
C      0.6279    -0.9986     2.8980
C      0.3293    -1.6120     4.2898
C      2.1359    -1.1777     2.5904
C     -0.3143    -2.8838     1.5249
C      1.0320    -3.6444     1.5601
C     -0.9623    -3.2418     0.1726
H     -3.6797    -1.7057    -3.6511
H     -4.0783    -2.8299    -2.2872
H     -4.7941    -1.1660    -2.3281
H     -2.2764     1.3569     0.6032
H     -1.8414     3.0487     2.1678
H     -0.1338     2.4950     2.0292
H     -1.4955     3.0536    -0.5564
H      0.1354     3.4828    -0.1088
H      0.2790     6.2559     0.2369
H     -1.9057     6.6371     2.3104
H     -0.9276     7.8780     1.4207
H     -0.2896     7.1312     2.8866
H      1.5424     5.8416     2.3239
H      0.3486     4.6033     2.8334
H      1.4120     4.3689     1.3726
H     -1.7152     5.0738    -1.5454
H     -4.0823     5.2082     0.4443
H     -3.6054     3.7484    -0.4877
H     -4.2024     5.1907    -1.3593
H     -1.2829     7.4245    -0.8650
H     -2.8659     7.2017    -1.6222
H     -2.8051     7.3943     0.1504
H     -1.4147     0.8954     3.2140
H     -3.0195     0.6720     2.4586
H     -2.0080    -1.4958     3.0814
H     -2.3340    -1.3330     1.3440
H      0.5011     0.0927     3.0056
H     -0.5840    -1.1655     4.7324
H      1.1534    -1.3832     4.9998
H      0.2069    -2.7107     4.2439
H      2.6999    -0.3145     3.0048
H      2.5946    -2.0562     3.0848
H      2.3271    -1.2141     1.5026
H     -0.9466    -3.3667     2.3065
H      1.4192    -3.7462     2.5885
H      0.8885    -4.7020     1.2498
H      1.7686    -3.2161     0.8527
H     -0.9367    -4.3407     0.0082
H     -0.4017    -2.7885    -0.6648
H     -2.0412    -3.0132     0.1370
68
{"conf": 12, "E": 148.84, "rms": -1.0, "geom": "OH", "total_charge": 0, "CA_charge": 1, "smiles": "C[C:1]#[5N:2]->[Mn+:3]1(<-[3C-:4]#[O+:5])(<-[4C-:6]#[O+:7])(<-[6H-:8])<-[1N@H:9]([CH2:10][CH2:11][N:12]([CH:13]([CH3:14])[CH3:15])[CH:16]([CH3:17])[CH3:18])[CH2:19][CH2:20][2N:21]->1([CH:22]([CH3:23])[CH3:24])[CH:25]([CH3:26])[CH3:27]", "smiles3D": "C([C:1]#[5N:2]->[Mn+:3]1(<-[3C-:4]#[O+:5])(<-[4C-:6]#[O+:7])(<-[6H-:8])<-[1N@@:9]([C:10]([C:11]([N:12]([C:13]([C:14]([H:37])([H:38])[H:39])([C:15]([H:40])([H:41])[H:42])[H:36])[C:16]([C:17]([H:44])([H:45])[H:46])([C:18]([H:47])([H:48])[H:49])[H:43])([H:34])[H:35])([H:32])[H:33])([H:31])[C:19]([H:50])([H:51])[C:20]([H:52])([H:53])[2N:21]->1([C:22]([C:23]([H:55])([H:56])[H:57])([C:24]([H:58])([H:59])[H:60])[H:54])[C:25]([C:26]([H:62])([H:63])[H:64])([C:27]([H:65])([H:66])[H:67])[H:61])([H:28])([H:29])[H:30]", "smiles3Dx": "C([C:1]#[5N:2]->[Mn+:3]1(<-[3C-:4]#[O+:5])(<-[4C-:6]#[O+:7])(<-[6H-:8])<-[1N@@:9]([C:10]([C:11]([N:12]([C:13]([C:14]([H:37])([H:38])[H:39])([C:15]([H:40])([H:41])[H:42])[H:36])[C:16]([C:17]([H:44])([H:45])[H:46])([C:18]([H:47])([H:48])[H:49])[H:43])([H:34])[H:35])([H:32])[H:33])([H:31])[C:19]([H:50])([H:51])[C:20]([H:52])([H:53])[2N:21]->1([C:22]([C:23]([H:55])([H:56])[H:57])([C:24]([H:58])([H:59])[H:60])[H:54])[C:25]([C:26]([H:62])([H:63])[H:64])([C:27]([H:65])([H:66])[H:67])[H:61])([H:28])([H:29])[H:30]", "dummies": []}
C     -1.5010    -3.8313    -2.8130
C     -1.0632    -2.7152    -1.9766
N     -0.7020    -1.7740    -1.2740
Mn     0.0000     0.0000     0.0000
C      0.9129     1.8574     1.0114
O      1.3903     2.8301     1.5407
C      1.3290     0.5306    -1.7901
O      2.0305     0.8082    -2.7309
H      1.3567    -1.0579     0.6476
N     -1.7811     1.2406    -0.6704
C     -1.4259     2.2367    -1.5945
C     -1.3323     1.6923    -3.0359
N     -2.4752     2.1602    -3.8689
C     -2.1119     2.7820    -5.1721
C     -1.3055     4.0751    -4.9733
C     -1.3901     1.8056    -6.1143
C     -3.7065     1.3129    -3.9236
C     -3.4625    -0.2069    -3.8572
C     -4.6973     1.7593    -2.8460
C     -2.2795     1.7344     0.5405
C     -2.5519     0.6345     1.6076
N     -1.4756    -0.3801     1.7974
C     -0.7556    -0.0602     3.0574
C      0.7013    -0.5684     3.1880
C     -1.5174    -0.4714     4.3452
C     -2.0449    -1.7516     1.7429
C     -2.9964    -2.0303     0.5362
C     -0.9859    -2.8713     1.7869
H     -1.9510    -4.6175    -2.1727
H     -2.2557    -3.4709    -3.5420
H     -0.6298    -4.2496    -3.3575
H     -2.3996     0.6866    -1.0348
H     -2.1644     3.0731    -1.5744
H     -0.4354     2.6452    -1.3004
H     -1.2261     0.5925    -3.0260
H     -0.3700     2.0482    -3.4519
H     -3.0408     3.1105    -5.6906
H     -1.7812     4.7016    -4.1889
H     -0.2535     3.8728    -4.6866
H     -1.2894     4.6572    -5.9196
H     -2.0420     0.9368    -6.3378
H     -0.4384     1.4408    -5.6767
H     -1.1603     2.3107    -7.0767
H     -4.2377     1.4766    -4.8881
H     -4.3909    -0.7463    -4.1426
H     -3.1934    -0.5359    -2.8333
H     -2.6646    -0.5102    -4.5654
H     -4.8816     2.8512    -2.9336
H     -5.6662     1.2307    -2.9745
H     -4.3160     1.5457    -1.8302
H     -1.5616     2.4639     0.9673
H     -3.2374     2.2736     0.3480
H     -3.5146     0.1680     1.3379
H     -2.7575     1.1711     2.5605
H     -0.6660     1.0509     3.0950
H      1.3914    -0.0371     2.5209
H      1.0801    -0.3312     4.2058
H      0.8484    -1.6471     3.0594
H     -1.4101    -1.5573     4.5492
H     -2.5960    -0.2244     4.2863
H     -1.1020     0.0760     5.2185
H     -2.6771    -1.8834     2.6456
H     -4.0550    -1.9626     0.8689
H     -2.8680    -1.2997    -0.2747
H     -2.8958    -3.0470     0.1031
H     -0.1140    -2.6246     1.1586
H     -0.6868    -3.0764     2.8329
H     -1.3881    -3.8469     1.4416
68
{"conf": 13, "E": 155.65, "rms": -1.0, "geom": "OH", "total_charge": 0, "CA_charge": 1, "smiles": "C[C:1]#[5N:2]->[Mn+:3]1(<-[3C-:4]#[O+:5])(<-[4C-:6]#[O+:7])(<-[6H-:8])<-[1N@H:9]([CH2:10][CH2:11][N:12]([CH:13]([CH3:14])[CH3:15])[CH:16]([CH3:17])[CH3:18])[CH2:19][CH2:20][2N:21]->1([CH:22]([CH3:23])[CH3:24])[CH:25]([CH3:26])[CH3:27]", "smiles3D": "C([C:1]#[5N:2]->[Mn+:3]1(<-[3C-:4]#[O+:5])(<-[4C-:6]#[O+:7])(<-[6H-:8])<-[1N@@:9]([C:10]([C:11]([N:12]([C:13]([C:14]([H:37])([H:38])[H:39])([C:15]([H:40])([H:41])[H:42])[H:36])[C:16]([C:17]([H:44])([H:45])[H:46])([C:18]([H:47])([H:48])[H:49])[H:43])([H:34])[H:35])([H:32])[H:33])([H:31])[C:19]([H:50])([H:51])[C:20]([H:52])([H:53])[2N:21]->1([C:22]([C:23]([H:55])([H:56])[H:57])([C:24]([H:58])([H:59])[H:60])[H:54])[C:25]([C:26]([H:62])([H:63])[H:64])([C:27]([H:65])([H:66])[H:67])[H:61])([H:28])([H:29])[H:30]", "smiles3Dx": "C([C:1]#[5N:2]->[Mn+:3]1(<-[3C-:4]#[O+:5])(<-[4C-:6]#[O+:7])(<-[6H-:8])<-[1N@@:9]([C:10]([C:11]([N:12]([C:13]([C:14]([H:37])([H:38])[H:39])([C:15]([H:40])([H:41])[H:42])[H:36])[C:16]([C:17]([H:44])([H:45])[H:46])([C:18]([H:47])([H:48])[H:49])[H:43])([H:34])[H:35])([H:32])[H:33])([H:31])[C:19]([H:50])([H:51])[C:20]([H:52])([H:53])[2N:21]->1([C:22]([C:23]([H:55])([H:56])[H:57])([C:24]([H:58])([H:59])[H:60])[H:54])[C:25]([C:26]([H:62])([H:63])[H:64])([C:27]([H:65])([H:66])[H:67])[H:61])([H:28])([H:29])[H:30]", "dummies": []}
C     -2.6510     1.8235     3.8128
C     -1.8675     1.2912     2.6991
N     -1.2050     0.8483     1.7634
Mn     0.0000     0.0000     0.0000
C      0.7996    -1.0350    -1.8950
O      1.2115    -1.5778    -2.8901
C     -1.8368    -1.3484    -0.2641
O     -2.8026    -2.0568    -0.4031
H      0.7416    -1.2762     1.0992
N     -0.7784     1.6732    -1.3530
C     -1.3415     1.1287    -2.5279
C     -2.4402     2.0029    -3.1766
N     -1.8656     3.1827    -3.8905
C     -1.8415     3.0370    -5.3799
C     -3.2333     2.7983    -6.0076
C     -0.8482     1.9566    -5.8227
C     -2.2893     4.5636    -3.4762
C     -1.0737     5.5077    -3.5172
C     -2.9444     4.6833    -2.0843
C      0.2898     2.6016    -1.5686
C      1.7067     2.1999    -1.0216
N      1.8089     1.4800     0.2324
C      1.6412     2.3394     1.4264
C      1.4627     1.4950     2.7166
C      0.5334     3.4147     1.3745
C      3.1325     0.7884     0.3438
C      4.3540     1.6761    -0.0435
C      3.2693    -0.5220    -0.4346
H     -2.1562     2.7342     4.2087
H     -2.7186     1.0605     4.6152
H     -3.6704     2.0803     3.4583
H     -1.4430     2.0836    -0.8789
H     -1.8015     0.1623    -2.2619
H     -0.5486     0.9206    -3.2772
H     -3.1848     2.2545    -2.4052
H     -3.0007     1.3423    -3.8656
H     -1.4619     3.9772    -5.8336
H     -3.2116     3.0911    -7.0791
H     -4.0157     3.4009    -5.5036
H     -3.5302     1.7297    -5.9685
H      0.1412     2.1351    -5.3506
H     -1.2083     0.9428    -5.5496
H     -0.7182     1.9909    -6.9256
H     -3.0337     4.9690    -4.1960
H     -0.3242     5.2196    -2.7539
H     -1.3913     6.5540    -3.3195
H     -0.5777     5.4983    -4.5075
H     -3.0701     5.7523    -1.8079
H     -3.9676     4.2526    -2.0924
H     -2.3248     4.2031    -1.3017
H      0.0065     3.5760    -1.1282
H      0.4150     2.7924    -2.6590
H      2.3099     3.1335    -0.9465
H      2.1690     1.5760    -1.8141
H      2.5797     2.9128     1.5635
H      2.4231     1.4442     3.2735
H      0.7249     1.9177     3.4300
H      1.1709     0.4597     2.4686
H      0.8665     4.2655     0.7452
H     -0.4283     3.0242     1.0090
H      0.3631     3.8621     2.3771
H      3.2891     0.5024     1.4023
H      5.2946     1.1743     0.2708
H      4.3493     2.6679     0.4436
H      4.4132     1.8307    -1.1415
H      4.2590    -0.9788    -0.2155
H      2.5339    -1.2666    -0.0948
H      3.2414    -0.3597    -1.5295
68
{"conf": 14, "E": 165.31, "rms": -1.0, "geom": "OH", "total_charge": 0, "CA_charge": 1, "smiles": "C[C:1]#[5N:2]->[Mn+:3]1(<-[3C-:4]#[O+:5])(<-[4C-:6]#[O+:7])(<-[6H-:8])<-[1N@H:9]([CH2:10][CH2:11][N:12]([CH:13]([CH3:14])[CH3:15])[CH:16]([CH3:17])[CH3:18])[CH2:19][CH2:20][2N:21]->1([CH:22]([CH3:23])[CH3:24])[CH:25]([CH3:26])[CH3:27]", "smiles3D": "C([C:1]#[5N:2]->[Mn+:3]1(<-[3C-:4]#[O+:5])(<-[4C-:6]#[O+:7])(<-[6H-:8])<-[1N@@:9]([C:10]([C:11]([N:12]([C:13]([C:14]([H:37])([H:38])[H:39])([C:15]([H:40])([H:41])[H:42])[H:36])[C:16]([C:17]([H:44])([H:45])[H:46])([C:18]([H:47])([H:48])[H:49])[H:43])([H:34])[H:35])([H:32])[H:33])([H:31])[C:19]([H:50])([H:51])[C:20]([H:52])([H:53])[2N:21]->1([C:22]([C:23]([H:55])([H:56])[H:57])([C:24]([H:58])([H:59])[H:60])[H:54])[C:25]([C:26]([H:62])([H:63])[H:64])([C:27]([H:65])([H:66])[H:67])[H:61])([H:28])([H:29])[H:30]", "smiles3Dx": "C([C:1]#[5N:2]->[Mn+:3]1(<-[3C-:4]#[O+:5])(<-[4C-:6]#[O+:7])(<-[6H-:8])<-[1N@@:9]([C:10]([C:11]([N:12]([C:13]([C:14]([H:37])([H:38])[H:39])([C:15]([H:40])([H:41])[H:42])[H:36])[C:16]([C:17]([H:44])([H:45])[H:46])([C:18]([H:47])([H:48])[H:49])[H:43])([H:34])[H:35])([H:32])[H:33])([H:31])[C:19]([H:50])([H:51])[C:20]([H:52])([H:53])[2N:21]->1([C:22]([C:23]([H:55])([H:56])[H:57])([C:24]([H:58])([H:59])[H:60])[H:54])[C:25]([C:26]([H:62])([H:63])[H:64])([C:27]([H:65])([H:66])[H:67])[H:61])([H:28])([H:29])[H:30]", "dummies": []}
C      1.8227    -0.3575    -4.6346
C      1.3036    -0.2382    -3.2729
N      0.8705    -0.1391    -2.1266
Mn     0.0000     0.0000     0.0000
C     -1.2704    -0.2046     1.9169
O     -1.9342    -0.3138     2.9178
C     -1.2586    -1.7767    -0.7164
O     -1.9200    -2.7121    -1.0929
H     -1.2303     1.1676    -0.7117
N      1.6038    -1.2810     1.0578
C      1.0062    -2.3578     1.7457
C      1.9993    -3.4706     2.1519
N      2.8424    -3.9213     1.0101
C      4.2438    -4.2766     1.3680
C      4.3207    -5.3659     2.4496
C      5.0548    -3.0326     1.7598
C      2.2311    -4.8550     0.0110
C      1.0575    -5.7072     0.5299
C      1.8262    -4.0736    -1.2408
C      2.3651    -0.3811     1.8897
C      1.7374     1.0470     2.0696
N      1.3865     1.7169     0.8446
C      2.5977     2.0645     0.0227
C      3.8295     2.6082     0.8238
C      3.1404     0.9546    -0.8896
C      0.5230     2.9168     0.9950
C      1.2159     4.1524     1.6192
C     -0.8133     2.7334     1.7464
H      2.7248     0.2793    -4.7425
H      1.0476    -0.0271    -5.3562
H      2.0902    -1.4151    -4.8363
H      2.1396    -1.6341     0.4145
H      0.5072    -1.9839     2.6664
H      0.2296    -2.8008     1.1004
H      2.6217    -3.0641     2.9700
H      1.4553    -4.3125     2.6243
H      4.7660    -4.6721     0.4676
H      3.7461    -6.2607     2.1330
H      5.3777    -5.6719     2.6015
H      3.9210    -5.0043     3.4197
H      4.7703    -2.6417     2.7575
H      4.9102    -2.2342     1.0014
H      6.1364    -3.2846     1.7931
H      2.9832    -5.5976    -0.3389
H      1.3667    -6.2893     1.4229
H      0.7507    -6.4357    -0.2510
H      0.1719    -5.0862     0.7734
H      0.9997    -3.3718    -1.0235
H      1.4962    -4.7706    -2.0407
H      2.6939    -3.4931    -1.6205
H      2.4964    -0.8099     2.9084
H      3.3834    -0.2672     1.4633
H      0.8359     0.9142     2.6797
H      2.4342     1.6640     2.6702
H      2.2977     2.8867    -0.6672
H      4.5299     3.1096     0.1212
H      3.6029     3.3368     1.6145
H      4.3923     1.7876     1.3155
H      4.2299     0.7682    -0.7659
H      2.6636     0.0053    -0.6913
H      3.0207     1.2484    -1.9523
H      0.2371     3.2033    -0.0427
H      0.4911     4.9781     1.7850
H      1.6600     3.9041     2.6047
H      1.9624     4.5891     0.9267
H     -1.3522     3.7036     1.8036
H     -1.5148     2.1042     1.1853
H     -0.6859     2.3988     2.7942
68
{"conf": 15, "E": 132.55, "rms": -1.0, "geom": "OH", "total_charge": 0, "CA_charge": 1, "smiles": "C[C:1]#[5N:2]->[Mn+:3]1(<-[3C-:4]#[O+:5])(<-[4C-:6]#[O+:7])(<-[6H-:8])<-[1N@H:9]([CH2:10][CH2:11][N:12]([CH:13]([CH3:14])[CH3:15])[CH:16]([CH3:17])[CH3:18])[CH2:19][CH2:20][2N:21]->1([CH:22]([CH3:23])[CH3:24])[CH:25]([CH3:26])[CH3:27]", "smiles3D": "C([C:1]#[5N:2]->[Mn+:3]1(<-[3C-:4]#[O+:5])(<-[4C-:6]#[O+:7])(<-[6H-:8])<-[1N@@:9]([C:10]([C:11]([N:12]([C:13]([C:14]([H:37])([H:38])[H:39])([C:15]([H:40])([H:41])[H:42])[H:36])[C:16]([C:17]([H:44])([H:45])[H:46])([C:18]([H:47])([H:48])[H:49])[H:43])([H:34])[H:35])([H:32])[H:33])([H:31])[C:19]([H:50])([H:51])[C:20]([H:52])([H:53])[2N:21]->1([C:22]([C:23]([H:55])([H:56])[H:57])([C:24]([H:58])([H:59])[H:60])[H:54])[C:25]([C:26]([H:62])([H:63])[H:64])([C:27]([H:65])([H:66])[H:67])[H:61])([H:28])([H:29])[H:30]", "smiles3Dx": "C([C:1]#[5N:2]->[Mn+:3]1(<-[3C-:4]#[O+:5])(<-[4C-:6]#[O+:7])(<-[6H-:8])<-[1N@@:9]([C:10]([C:11]([N:12]([C:13]([C:14]([H:37])([H:38])[H:39])([C:15]([H:40])([H:41])[H:42])[H:36])[C:16]([C:17]([H:44])([H:45])[H:46])([C:18]([H:47])([H:48])[H:49])[H:43])([H:34])[H:35])([H:32])[H:33])([H:31])[C:19]([H:50])([H:51])[C:20]([H:52])([H:53])[2N:21]->1([C:22]([C:23]([H:55])([H:56])[H:57])([C:24]([H:58])([H:59])[H:60])[H:54])[C:25]([C:26]([H:62])([H:63])[H:64])([C:27]([H:65])([H:66])[H:67])[H:61])([H:28])([H:29])[H:30]", "dummies": []}
C      4.4967    -2.1478     0.2028
C      3.1791    -1.5163     0.1453
N      2.0705    -0.9889     0.0945
Mn     0.0000     0.0000     0.0000
C     -1.9830     1.1642     0.0545
O     -3.0212     1.7770     0.0834
C      0.8359     1.5400     1.4768
O      1.2758     2.3515     2.2528
H     -0.5222    -1.0362     1.4216
N      0.7231     1.2011    -1.8106
C      0.1776     2.4993    -1.7768
C      1.0493     3.5319    -2.5167
N      0.3382     4.8269    -2.6142
C      0.4416     5.6712    -1.3917
C      1.6820     6.5781    -1.3683
C     -0.8435     6.4829    -1.1885
C      0.4251     5.5295    -3.9258
C     -0.5986     4.9305    -4.8943
C      1.8348     5.5247    -4.5555
C      0.3907     0.4332    -2.9536
C     -0.8757    -0.4408    -2.7243
N     -0.8083    -1.4306    -1.6641
C     -2.1345    -2.0590    -1.3585
C     -2.4283    -2.1926     0.1448
C     -3.3957    -1.4272    -2.0110
C      0.2365    -2.4248    -1.9296
C      0.3983    -3.4759    -0.8116
C      0.1090    -3.1651    -3.2890
H      4.4280    -3.1807    -0.1962
H      5.2141    -1.5621    -0.4079
H      4.8458    -2.1799     1.2552
H      1.6358     1.2553    -1.7409
H     -0.8435     2.5046    -2.2227
H      0.0890     2.8057    -0.7181
H      2.0230     3.6525    -1.9941
H      1.2634     3.1132    -3.5183
H      0.5214     5.0170    -0.4962
H      2.6050     5.9711    -1.4710
H      1.7381     7.1101    -0.3946
H      1.6460     7.3425    -2.1717
H     -0.8376     6.9575    -0.1839
H     -1.7265     5.8119    -1.2508
H     -0.9472     7.2841    -1.9486
H      0.1353     6.5942    -3.8040
H     -0.6020     5.4981    -5.8495
H     -0.3666     3.8665    -5.1115
H     -1.6148     4.9879    -4.4492
H      2.0795     4.5457    -5.0172
H      1.8831     6.2901    -5.3592
H      2.6149     5.7671    -3.8092
H      0.1920     1.1017    -3.8229
H      1.2446    -0.2169    -3.2369
H     -1.1439    -0.9270    -3.6860
H     -1.6802     0.2748    -2.4804
H     -2.1124    -3.0955    -1.7479
H     -3.3639    -2.7755     0.2882
H     -1.6557    -2.7647     0.6815
H     -2.5951    -1.2151     0.6252
H     -4.2884    -2.0511    -1.7889
H     -3.3122    -1.4032    -3.1167
H     -3.6012    -0.4114    -1.6163
H      1.1942    -1.8843    -1.9628
H      0.4706    -2.9860     0.1770
H     -0.4262    -4.2180    -0.8058
H      1.3461    -4.0368    -0.9611
H      0.3930    -2.4946    -4.1261
H      0.8144    -4.0226    -3.3341
H     -0.9111    -3.5508    -3.4767
68
{"conf": 16, "E": 158.79, "rms": -1.0, "geom": "OH", "total_charge": 0, "CA_charge": 1, "smiles": "C[C:1]#[5N:2]->[Mn+:3]1(<-[3C-:4]#[O+:5])(<-[4C-:6]#[O+:7])(<-[6H-:8])<-[1N@H:9]([CH2:10][CH2:11][N:12]([CH:13]([CH3:14])[CH3:15])[CH:16]([CH3:17])[CH3:18])[CH2:19][CH2:20][2N:21]->1([CH:22]([CH3:23])[CH3:24])[CH:25]([CH3:26])[CH3:27]", "smiles3D": "C([C:1]#[5N:2]->[Mn+:3]1(<-[3C-:4]#[O+:5])(<-[4C-:6]#[O+:7])(<-[6H-:8])<-[1N@@:9]([C:10]([C:11]([N:12]([C:13]([C:14]([H:37])([H:38])[H:39])([C:15]([H:40])([H:41])[H:42])[H:36])[C:16]([C:17]([H:44])([H:45])[H:46])([C:18]([H:47])([H:48])[H:49])[H:43])([H:34])[H:35])([H:32])[H:33])([H:31])[C:19]([H:50])([H:51])[C:20]([H:52])([H:53])[2N:21]->1([C:22]([C:23]([H:55])([H:56])[H:57])([C:24]([H:58])([H:59])[H:60])[H:54])[C:25]([C:26]([H:62])([H:63])[H:64])([C:27]([H:65])([H:66])[H:67])[H:61])([H:28])([H:29])[H:30]", "smiles3Dx": "C([C:1]#[5N:2]->[Mn+:3]1(<-[3C-:4]#[O+:5])(<-[4C-:6]#[O+:7])(<-[6H-:8])<-[1N@@:9]([C:10]([C:11]([N:12]([C:13]([C:14]([H:37])([H:38])[H:39])([C:15]([H:40])([H:41])[H:42])[H:36])[C:16]([C:17]([H:44])([H:45])[H:46])([C:18]([H:47])([H:48])[H:49])[H:43])([H:34])[H:35])([H:32])[H:33])([H:31])[C:19]([H:50])([H:51])[C:20]([H:52])([H:53])[2N:21]->1([C:22]([C:23]([H:55])([H:56])[H:57])([C:24]([H:58])([H:59])[H:60])[H:54])[C:25]([C:26]([H:62])([H:63])[H:64])([C:27]([H:65])([H:66])[H:67])[H:61])([H:28])([H:29])[H:30]", "dummies": []}
C      0.1428    -4.3848     2.3647
C      0.0980    -3.0994     1.6692
N      0.0561    -2.0181     1.0868
Mn     0.0000     0.0000     0.0000
C      0.1727     1.9459    -1.2150
O      0.2670     2.9649    -1.8534
C      1.3042    -1.0061    -1.5924
O      1.9928    -1.5368    -2.4281
H      1.5104     0.4755     0.9299
N     -1.9740    -0.4335    -1.0605
C     -1.9002    -0.7104    -2.4516
C     -1.3149     0.3854    -3.3670
N     -1.6777     0.1160    -4.7783
C     -0.5912     0.2876    -5.7854
C      0.2686    -0.9779    -5.8293
C      0.2907     1.5362    -5.5640
C     -3.0242     0.6294    -5.1594
C     -3.6761    -0.2916    -6.1976
C     -3.0210     2.0910    -5.6366
C     -2.8974     0.5784    -0.6573
C     -2.5519     1.3981     0.6574
N     -1.5126     0.8910     1.5463
C     -0.8256     1.9641     2.3172
C     -0.0393     3.0218     1.5089
C      0.1700     1.4149     3.3868
C     -2.0684    -0.1437     2.4793
C     -2.9540     0.4305     3.6366
C     -2.9003    -1.2920     1.8623
H      0.9976    -4.3930     3.0717
H      0.2664    -5.2017     1.6244
H     -0.8028    -4.5334     2.9256
H     -2.2651    -1.2096    -0.7062
H     -1.2810    -1.6283    -2.5867
H     -2.9302    -0.9517    -2.8036
H     -1.6469     1.4024    -3.0890
H     -0.2209     0.3492    -3.2374
H     -1.0290     0.3845    -6.8009
H      0.7832    -1.1414    -4.8603
H     -0.3716    -1.8599    -6.0440
H      1.0332    -0.8959    -6.6313
H      1.0326     1.3820    -4.7531
H      0.8587     1.7567    -6.4929
H     -0.3188     2.4268    -5.3192
H     -3.6958     0.5994    -4.2726
H     -4.7432    -0.0141    -6.3344
H     -3.1712    -0.2211    -7.1827
H     -3.6330    -1.3446    -5.8466
H     -4.0641     2.4261    -5.8209
H     -2.4533     2.2140    -6.5817
H     -2.5926     2.7516    -4.8551
H     -3.0196     1.3162    -1.4745
H     -3.8983     0.1063    -0.5196
H     -2.2760     2.4061     0.3171
H     -3.4937     1.5234     1.2282
H     -1.6135     2.5343     2.8540
H     -0.6198     3.5492     0.7334
H      0.2705     3.8365     2.1991
H      0.9009     2.6095     1.1007
H     -0.3325     1.0181     4.2876
H      0.7965     0.6056     2.9707
H      0.8452     2.2127     3.7653
H     -1.1969    -0.6376     2.9524
H     -3.2188    -0.3869     4.3416
H     -3.9080     0.8481     3.2577
H     -2.4769     1.1948     4.2711
H     -3.8390    -0.9350     1.4014
H     -3.2135    -1.9895     2.6693
H     -2.3329    -1.9390     1.1909
68
{"conf": 17, "E": 155.39, "rms": -1.0, "geom": "OH", "total_charge": 0, "CA_charge": 1, "smiles": "C[C:1]#[5N:2]->[Mn+:3]1(<-[3C-:4]#[O+:5])(<-[4C-:6]#[O+:7])(<-[6H-:8])<-[1N@H:9]([CH2:10][CH2:11][N:12]([CH:13]([CH3:14])[CH3:15])[CH:16]([CH3:17])[CH3:18])[CH2:19][CH2:20][2N:21]->1([CH:22]([CH3:23])[CH3:24])[CH:25]([CH3:26])[CH3:27]", "smiles3D": "C([C:1]#[5N:2]->[Mn+:3]1(<-[3C-:4]#[O+:5])(<-[4C-:6]#[O+:7])(<-[6H-:8])<-[1N@@:9]([C:10]([C:11]([N:12]([C:13]([C:14]([H:37])([H:38])[H:39])([C:15]([H:40])([H:41])[H:42])[H:36])[C:16]([C:17]([H:44])([H:45])[H:46])([C:18]([H:47])([H:48])[H:49])[H:43])([H:34])[H:35])([H:32])[H:33])([H:31])[C:19]([H:50])([H:51])[C:20]([H:52])([H:53])[2N:21]->1([C:22]([C:23]([H:55])([H:56])[H:57])([C:24]([H:58])([H:59])[H:60])[H:54])[C:25]([C:26]([H:62])([H:63])[H:64])([C:27]([H:65])([H:66])[H:67])[H:61])([H:28])([H:29])[H:30]", "smiles3Dx": "C([C:1]#[5N:2]->[Mn+:3]1(<-[3C-:4]#[O+:5])(<-[4C-:6]#[O+:7])(<-[6H-:8])<-[1N@@:9]([C:10]([C:11]([N:12]([C:13]([C:14]([H:37])([H:38])[H:39])([C:15]([H:40])([H:41])[H:42])[H:36])[C:16]([C:17]([H:44])([H:45])[H:46])([C:18]([H:47])([H:48])[H:49])[H:43])([H:34])[H:35])([H:32])[H:33])([H:31])[C:19]([H:50])([H:51])[C:20]([H:52])([H:53])[2N:21]->1([C:22]([C:23]([H:55])([H:56])[H:57])([C:24]([H:58])([H:59])[H:60])[H:54])[C:25]([C:26]([H:62])([H:63])[H:64])([C:27]([H:65])([H:66])[H:67])[H:61])([H:28])([H:29])[H:30]", "dummies": []}
C     -1.9657    -2.7609     3.6603
C     -1.3811    -1.9536     2.5906
N     -0.8856    -1.2737     1.6946
Mn     0.0000     0.0000     0.0000
C      0.5168     1.2565    -1.8575
O      0.7816     1.9133    -2.8341
C     -2.0401    -0.3185    -0.9929
O     -3.1140    -0.4852    -1.5154
H      0.6372    -1.5295    -0.7998
N     -0.6508     1.8604     1.1509
C     -1.7558     2.5750     0.6246
C     -1.5901     3.1568    -0.7910
N     -2.5600     4.2547    -1.0105
C     -2.0974     5.5756    -0.4987
C     -3.2862     6.4034     0.0040
C     -1.2519     6.3717    -1.5059
C     -3.2665     4.2575    -2.3237
C     -4.4499     3.2874    -2.2685
C     -2.3610     3.9390    -3.5340
C      0.5122     2.6201     1.4699
C      1.9107     1.9537     1.1634
N      2.0233     0.5054     1.0928
C      3.2437     0.1032     0.3177
C      4.5376     0.8826     0.7083
C      3.1298     0.1740    -1.2068
C      2.1018    -0.1444     2.4210
C      1.1829     0.3896     3.5400
C      1.9193    -1.6805     2.3142
H     -3.0024    -2.4188     3.8573
H     -1.3572    -2.6481     4.5810
H     -1.9789    -3.8269     3.3537
H     -0.9662     1.5273     1.9377
H     -2.6384     1.8936     0.6120
H     -1.9907     3.4083     1.3275
H     -1.7887     2.3251    -1.4887
H     -0.5610     3.5197    -0.9774
H     -1.4473     5.4194     0.3910
H     -2.9209     7.2964     0.5549
H     -3.9023     5.7941     0.6990
H     -3.9266     6.7510    -0.8324
H     -0.8760     7.3007    -1.0265
H     -0.3686     5.7793    -1.8220
H     -1.8437     6.6651    -2.3973
H     -3.7090     5.2580    -2.5124
H     -5.0346     3.3404    -3.2118
H     -5.1199     3.5600    -1.4254
H     -4.1024     2.2433    -2.1217
H     -2.8726     4.2494    -4.4699
H     -1.3985     4.4817    -3.4772
H     -2.1489     2.8529    -3.6192
H      0.4875     3.5882     0.9254
H      0.4806     2.8808     2.5530
H      2.6336     2.3304     1.9228
H      2.2297     2.3655     0.1833
H      3.4561    -0.9629     0.5321
H      5.4232     0.3824     0.2603
H      4.5183     1.9240     0.3233
H      4.7205     0.9250     1.7969
H      3.0505     1.2179    -1.5677
H      4.0561    -0.2380    -1.6632
H      2.3217    -0.4703    -1.5820
H      3.1262     0.0146     2.8109
H      0.1171     0.3326     3.2927
H      1.4725     1.4169     3.8318
H      1.3303    -0.2125     4.4627
H      1.2999    -2.1098     3.1295
H      1.4820    -1.9537     1.3361
H      2.9064    -2.1861     2.3861
68
{"conf": 18, "E": 152.67, "rms": -1.0, "geom": "OH", "total_charge": 0, "CA_charge": 1, "smiles": "C[C:1]#[5N:2]->[Mn+:3]1(<-[3C-:4]#[O+:5])(<-[4C-:6]#[O+:7])(<-[6H-:8])<-[1N@H:9]([CH2:10][CH2:11][N:12]([CH:13]([CH3:14])[CH3:15])[CH:16]([CH3:17])[CH3:18])[CH2:19][CH2:20][2N:21]->1([CH:22]([CH3:23])[CH3:24])[CH:25]([CH3:26])[CH3:27]", "smiles3D": "C([C:1]#[5N:2]->[Mn+:3]1(<-[3C-:4]#[O+:5])(<-[4C-:6]#[O+:7])(<-[6H-:8])<-[1N@@:9]([C:10]([C:11]([N:12]([C:13]([C:14]([H:37])([H:38])[H:39])([C:15]([H:40])([H:41])[H:42])[H:36])[C:16]([C:17]([H:44])([H:45])[H:46])([C:18]([H:47])([H:48])[H:49])[H:43])([H:34])[H:35])([H:32])[H:33])([H:31])[C:19]([H:50])([H:51])[C:20]([H:52])([H:53])[2N:21]->1([C:22]([C:23]([H:55])([H:56])[H:57])([C:24]([H:58])([H:59])[H:60])[H:54])[C:25]([C:26]([H:62])([H:63])[H:64])([C:27]([H:65])([H:66])[H:67])[H:61])([H:28])([H:29])[H:30]", "smiles3Dx": "C([C:1]#[5N:2]->[Mn+:3]1(<-[3C-:4]#[O+:5])(<-[4C-:6]#[O+:7])(<-[6H-:8])<-[1N@@:9]([C:10]([C:11]([N:12]([C:13]([C:14]([H:37])([H:38])[H:39])([C:15]([H:40])([H:41])[H:42])[H:36])[C:16]([C:17]([H:44])([H:45])[H:46])([C:18]([H:47])([H:48])[H:49])[H:43])([H:34])[H:35])([H:32])[H:33])([H:31])[C:19]([H:50])([H:51])[C:20]([H:52])([H:53])[2N:21]->1([C:22]([C:23]([H:55])([H:56])[H:57])([C:24]([H:58])([H:59])[H:60])[H:54])[C:25]([C:26]([H:62])([H:63])[H:64])([C:27]([H:65])([H:66])[H:67])[H:61])([H:28])([H:29])[H:30]", "dummies": []}
C     -3.7014    -3.0763    -1.3211
C     -2.6239    -2.1658    -0.9362
N     -1.7195    -1.3982    -0.6146
Mn     0.0000     0.0000     0.0000
C      1.9081     0.9913     0.8132
O      2.9112     1.5039     1.2440
C      0.5443    -1.7147     1.4191
O      0.8317    -2.6176     2.1650
H     -0.9960     0.7751     1.3403
N      1.0976    -0.9325    -1.7630
C      2.4257    -1.2361    -1.4148
C      3.1064    -2.1768    -2.4249
N      4.4810    -2.4946    -1.9725
C      5.5126    -2.3026    -3.0356
C      6.9449    -2.2695    -2.4918
C      5.3826    -3.2676    -4.2313
C      4.5357    -3.6499    -1.0245
C      4.8390    -5.0058    -1.6730
C      5.4693    -3.3613     0.1575
C      0.9373    -0.0724    -2.8817
C     -0.2757     0.9223    -2.8079
N     -0.4898     1.6766    -1.5853
C     -1.9017     2.1635    -1.4978
C     -2.4531     2.7819    -2.8189
C     -2.9254     1.1355    -1.0237
C      0.3913     2.8637    -1.4452
C      0.3838     3.4092     0.0064
C      1.8524     2.7497    -1.9270
H     -3.3359    -3.7711    -2.1048
H     -4.0290    -3.6572    -0.4345
H     -4.5563    -2.4898    -1.7160
H      0.6601    -1.7203    -1.9358
H      3.0267    -0.3060    -1.3321
H      2.4200    -1.7269    -0.4220
H      2.5053    -3.1048    -2.5479
H      3.1085    -1.6681    -3.4129
H      5.3570    -1.2803    -3.4510
H      7.3078    -3.2831    -2.2320
H      7.6287    -1.8615    -3.2668
H      7.0025    -1.6056    -1.6036
H      5.8936    -4.2327    -4.0489
H      5.8650    -2.8138    -5.1233
H      4.3206    -3.4621    -4.4850
H      3.5337    -3.7752    -0.5536
H      4.1809    -5.1705    -2.5513
H      5.9039    -5.0918    -1.9640
H      4.6332    -5.8187    -0.9440
H      6.5348    -3.5028    -0.1059
H      5.2408    -4.0555     0.9947
H      5.3162    -2.3221     0.5188
H      0.7799    -0.7133    -3.7832
H      1.8620     0.4976    -3.0710
H     -0.1779     1.6345    -3.6583
H     -1.1802     0.3074    -2.9968
H     -1.9453     2.9746    -0.7409
H     -2.6831     1.9987    -3.5718
H     -1.7628     3.5090    -3.2846
H     -3.3986     3.3270    -2.6091
H     -3.9125     1.6306    -0.8944
H     -3.0762     0.3377    -1.7755
H     -2.6651     0.7479    -0.0275
H     -0.0371     3.6710    -2.0737
H      1.3952     3.6551     0.3944
H     -0.0940     2.6888     0.6909
H     -0.2069     4.3495     0.0557
H      2.4091     3.6800    -1.6819
H      2.3948     1.9120    -1.4677
H      1.8891     2.6837    -3.0338
68
{"conf": 19, "E": 148.97, "rms": -1.0, "geom": "OH", "total_charge": 0, "CA_charge": 1, "smiles": "C[C:1]#[5N:2]->[Mn+:3]1(<-[3C-:4]#[O+:5])(<-[4C-:6]#[O+:7])(<-[6H-:8])<-[1N@H:9]([CH2:10][CH2:11][N:12]([CH:13]([CH3:14])[CH3:15])[CH:16]([CH3:17])[CH3:18])[CH2:19][CH2:20][2N:21]->1([CH:22]([CH3:23])[CH3:24])[CH:25]([CH3:26])[CH3:27]", "smiles3D": "C([C:1]#[5N:2]->[Mn+:3]1(<-[3C-:4]#[O+:5])(<-[4C-:6]#[O+:7])(<-[6H-:8])<-[1N@@:9]([C:10]([C:11]([N:12]([C:13]([C:14]([H:37])([H:38])[H:39])([C:15]([H:40])([H:41])[H:42])[H:36])[C:16]([C:17]([H:44])([H:45])[H:46])([C:18]([H:47])([H:48])[H:49])[H:43])([H:34])[H:35])([H:32])[H:33])([H:31])[C:19]([H:50])([H:51])[C:20]([H:52])([H:53])[2N:21]->1([C:22]([C:23]([H:55])([H:56])[H:57])([C:24]([H:58])([H:59])[H:60])[H:54])[C:25]([C:26]([H:62])([H:63])[H:64])([C:27]([H:65])([H:66])[H:67])[H:61])([H:28])([H:29])[H:30]", "smiles3Dx": "C([C:1]#[5N:2]->[Mn+:3]1(<-[3C-:4]#[O+:5])(<-[4C-:6]#[O+:7])(<-[6H-:8])<-[1N@@:9]([C:10]([C:11]([N:12]([C:13]([C:14]([H:37])([H:38])[H:39])([C:15]([H:40])([H:41])[H:42])[H:36])[C:16]([C:17]([H:44])([H:45])[H:46])([C:18]([H:47])([H:48])[H:49])[H:43])([H:34])[H:35])([H:32])[H:33])([H:31])[C:19]([H:50])([H:51])[C:20]([H:52])([H:53])[2N:21]->1([C:22]([C:23]([H:55])([H:56])[H:57])([C:24]([H:58])([H:59])[H:60])[H:54])[C:25]([C:26]([H:62])([H:63])[H:64])([C:27]([H:65])([H:66])[H:67])[H:61])([H:28])([H:29])[H:30]", "dummies": []}
C     -4.7397    -0.2655    -1.5377
C     -3.3496    -0.1863    -1.0905
N     -2.1824    -0.1215    -0.7129
Mn     0.0000     0.0000     0.0000
C      2.2244     0.3021     0.4794
O      3.3935     0.4626     0.7284
C      0.2205     1.7379    -1.4760
O      0.3367     2.6535    -2.2521
H      0.4806    -1.1760    -1.3249
N     -0.7981     1.3547     1.6470
C      0.0803     2.4274     1.8805
C     -0.4855     3.4655     2.8724
N      0.1528     4.8079     2.7463
C     -0.5776     5.9369     3.4144
C     -0.4771     7.1887     2.5288
C     -2.0690     5.6881     3.7287
C      1.6174     4.8636     3.0696
C      2.4844     4.5480     1.8424
C      2.0299     4.0356     4.3009
C     -1.1062     0.5383     2.7699
C     -1.3040    -0.9894     2.4554
N     -0.3215    -1.6557     1.6141
C      0.9273    -2.0428     2.3182
C      0.8246    -3.3324     3.1772
C      1.5506    -0.9832     3.2490
C     -0.9208    -2.7393     0.8194
C     -1.9140    -3.6737     1.5710
C      0.0709    -3.6054    -0.0066
H     -5.3003     0.6139    -1.1594
H     -4.7714    -0.2757    -2.6466
H     -5.2012    -1.1950    -1.1456
H     -1.5821     1.6973     1.3156
H      1.0345     2.0389     2.2678
H      0.2757     2.9333     0.9118
H     -1.5551     3.5309     2.6010
H     -0.4323     3.0911     3.9166
H     -0.1045     6.1711     4.3958
H     -0.9640     8.0563     3.0237
H     -0.9728     7.0068     1.5511
H      0.5803     7.4622     2.3367
H     -2.6484     5.4976     2.7999
H     -2.5055     6.5824     4.2234
H     -2.1886     4.8426     4.4387
H      1.9010     5.9093     3.3266
H      2.0446     5.0126     0.9344
H      2.6061     3.4617     1.6744
H      3.5033     4.9682     1.9852
H      1.9834     2.9460     4.1064
H      3.0754     4.2823     4.5843
H      1.3743     4.2795     5.1631
H     -0.3454     0.6531     3.5597
H     -2.0643     0.9097     3.2086
H     -2.2986    -1.0647     1.9635
H     -1.3768    -1.5286     3.4241
H      1.6825    -2.2341     1.5313
H      0.0886    -3.2081     3.9978
H      1.8075    -3.5488     3.6497
H      0.5815    -4.2409     2.6093
H      1.5784     0.0134     2.8104
H      2.6065    -1.2558     3.4650
H      1.0239    -0.9426     4.2265
H     -1.5246    -2.2184     0.0653
H     -2.9288    -3.2230     1.5782
H     -2.0162    -4.6541     1.0576
H     -1.6401    -3.8580     2.6224
H     -0.4453    -3.9746    -0.9191
H      0.4246    -4.5072     0.5256
H      0.9527    -3.0354    -0.3467
68
{"conf": 20, "E": 149.85, "rms": -1.0, "geom": "OH", "total_charge": 0, "CA_charge": 1, "smiles": "C[C:1]#[5N:2]->[Mn+:3]1(<-[3C-:4]#[O+:5])(<-[4C-:6]#[O+:7])(<-[6H-:8])<-[1N@H:9]([CH2:10][CH2:11][N:12]([CH:13]([CH3:14])[CH3:15])[CH:16]([CH3:17])[CH3:18])[CH2:19][CH2:20][2N:21]->1([CH:22]([CH3:23])[CH3:24])[CH:25]([CH3:26])[CH3:27]", "smiles3D": "C([C:1]#[5N:2]->[Mn+:3]1(<-[3C-:4]#[O+:5])(<-[4C-:6]#[O+:7])(<-[6H-:8])<-[1N@@:9]([C:10]([C:11]([N:12]([C:13]([C:14]([H:37])([H:38])[H:39])([C:15]([H:40])([H:41])[H:42])[H:36])[C:16]([C:17]([H:44])([H:45])[H:46])([C:18]([H:47])([H:48])[H:49])[H:43])([H:34])[H:35])([H:32])[H:33])([H:31])[C:19]([H:50])([H:51])[C:20]([H:52])([H:53])[2N:21]->1([C:22]([C:23]([H:55])([H:56])[H:57])([C:24]([H:58])([H:59])[H:60])[H:54])[C:25]([C:26]([H:62])([H:63])[H:64])([C:27]([H:65])([H:66])[H:67])[H:61])([H:28])([H:29])[H:30]", "smiles3Dx": "C([C:1]#[5N:2]->[Mn+:3]1(<-[3C-:4]#[O+:5])(<-[4C-:6]#[O+:7])(<-[6H-:8])<-[1N@@:9]([C:10]([C:11]([N:12]([C:13]([C:14]([H:37])([H:38])[H:39])([C:15]([H:40])([H:41])[H:42])[H:36])[C:16]([C:17]([H:44])([H:45])[H:46])([C:18]([H:47])([H:48])[H:49])[H:43])([H:34])[H:35])([H:32])[H:33])([H:31])[C:19]([H:50])([H:51])[C:20]([H:52])([H:53])[2N:21]->1([C:22]([C:23]([H:55])([H:56])[H:57])([C:24]([H:58])([H:59])[H:60])[H:54])[C:25]([C:26]([H:62])([H:63])[H:64])([C:27]([H:65])([H:66])[H:67])[H:61])([H:28])([H:29])[H:30]", "dummies": []}
C     -4.7484     1.4966     0.2122
C     -3.3542     1.0596     0.1524
N     -2.1835     0.6911     0.0998
Mn     0.0000     0.0000     0.0000
C      2.2377    -0.5352     0.0692
O      3.4100    -0.8154     0.1060
C      0.3257     1.2854     1.8671
O      0.4949     1.9664     2.8478
H      0.4629     1.4606    -1.0106
N     -0.5505    -1.9289     1.1484
C      0.4055    -2.3716     2.0921
C      0.5106    -1.4683     3.3352
N      0.8801    -2.2348     4.5646
C     -0.2220    -3.0673     5.1721
C      0.0948    -4.5610     5.0135
C     -1.6599    -2.7655     4.6990
C      1.6051    -1.4495     5.6219
C      2.4142    -2.4056     6.5247
C      2.5935    -0.3896     5.0856
C     -0.7779    -2.9070     0.1509
C     -1.3941    -2.2922    -1.1272
N     -0.5683    -1.3219    -1.8370
C     -1.4320    -0.5667    -2.7878
C     -1.0278     0.8943    -3.0737
C     -1.6845    -1.2781    -4.1315
C      0.6832    -1.9075    -2.3395
C      1.5984    -0.9205    -3.0807
C      0.5941    -3.2110    -3.1790
H     -4.7867     2.5788     0.4531
H     -5.2821     0.9231     0.9977
H     -5.2332     1.3186    -0.7697
H     -1.3426    -1.7673     1.5803
H      0.1331    -3.3942     2.4189
H      1.4034    -2.4319     1.6089
H     -0.4056    -0.8659     3.4892
H      1.3008    -0.7581     3.0551
H     -0.2804    -2.8950     6.2698
H     -0.0783    -4.9148     3.9787
H      1.1521    -4.7631     5.2842
H     -0.5536    -5.1593     5.6890
H     -2.3778    -3.3979     5.2645
H     -1.9259    -1.7088     4.9115
H     -1.8052    -2.9885     3.6242
H      0.8677    -0.9057     6.2553
H      1.7640    -3.1137     7.0747
H      3.1349    -2.9898     5.9131
H      2.9781    -1.8371     7.2951
H      2.0484     0.4873     4.6783
H      3.2618    -0.8281     4.3133
H      3.2277     0.0110     5.9055
H     -1.4941    -3.6656     0.5498
H      0.1581    -3.4419    -0.1162
H     -1.6927    -3.1143    -1.8071
H     -2.3303    -1.8034    -0.7861
H     -2.4392    -0.4711    -2.3266
H     -1.6483     1.3007    -3.9018
H      0.0165     1.0496    -3.3744
H     -1.2804     1.5363    -2.2101
H     -1.9568    -2.3398    -3.9723
H     -2.5528    -0.8084    -4.6424
H     -0.8246    -1.1869    -4.8222
H      1.2414    -2.1900    -1.4363
H      2.6127    -1.3621    -3.1881
H      1.7228     0.0107    -2.4973
H      1.2355    -0.6965    -4.1021
H      1.6205    -3.6145    -3.3177
H      0.1939    -3.0634    -4.1962
H      0.0401    -4.0176    -2.6639
68
{"conf": 21, "E": 141.29, "rms": -1.0, "geom": "OH", "total_charge": 0, "CA_charge": 1, "smiles": "C[C:1]#[5N:2]->[Mn+:3]1(<-[3C-:4]#[O+:5])(<-[4C-:6]#[O+:7])(<-[6H-:8])<-[1N@H:9]([CH2:10][CH2:11][N:12]([CH:13]([CH3:14])[CH3:15])[CH:16]([CH3:17])[CH3:18])[CH2:19][CH2:20][2N:21]->1([CH:22]([CH3:23])[CH3:24])[CH:25]([CH3:26])[CH3:27]", "smiles3D": "C([C:1]#[5N:2]->[Mn+:3]1(<-[3C-:4]#[O+:5])(<-[4C-:6]#[O+:7])(<-[6H-:8])<-[1N@@:9]([C:10]([C:11]([N:12]([C:13]([C:14]([H:37])([H:38])[H:39])([C:15]([H:40])([H:41])[H:42])[H:36])[C:16]([C:17]([H:44])([H:45])[H:46])([C:18]([H:47])([H:48])[H:49])[H:43])([H:34])[H:35])([H:32])[H:33])([H:31])[C:19]([H:50])([H:51])[C:20]([H:52])([H:53])[2N:21]->1([C:22]([C:23]([H:55])([H:56])[H:57])([C:24]([H:58])([H:59])[H:60])[H:54])[C:25]([C:26]([H:62])([H:63])[H:64])([C:27]([H:65])([H:66])[H:67])[H:61])([H:28])([H:29])[H:30]", "smiles3Dx": "C([C:1]#[5N:2]->[Mn+:3]1(<-[3C-:4]#[O+:5])(<-[4C-:6]#[O+:7])(<-[6H-:8])<-[1N@@:9]([C:10]([C:11]([N:12]([C:13]([C:14]([H:37])([H:38])[H:39])([C:15]([H:40])([H:41])[H:42])[H:36])[C:16]([C:17]([H:44])([H:45])[H:46])([C:18]([H:47])([H:48])[H:49])[H:43])([H:34])[H:35])([H:32])[H:33])([H:31])[C:19]([H:50])([H:51])[C:20]([H:52])([H:53])[2N:21]->1([C:22]([C:23]([H:55])([H:56])[H:57])([C:24]([H:58])([H:59])[H:60])[H:54])[C:25]([C:26]([H:62])([H:63])[H:64])([C:27]([H:65])([H:66])[H:67])[H:61])([H:28])([H:29])[H:30]", "dummies": []}
C      3.1300     3.5479    -1.5762
C      2.2018     2.5131    -1.1241
N      1.4250     1.6438    -0.7361
Mn     0.0000     0.0000     0.0000
C     -1.1732    -1.8869     0.6117
O     -1.7858    -2.8749     0.9326
C      1.3095    -1.4405    -1.2096
O      1.9985    -2.1988    -1.8457
H     -1.0711     0.2750    -1.4703
N      1.1864    -0.1310     1.9445
C      1.9342    -1.3253     2.0202
C      3.3401    -1.2065     1.3928
N      4.2289    -0.3973     2.2633
C      5.3228    -1.1162     2.9791
C      4.7523    -1.8642     4.1869
C      6.1475    -2.0737     2.0915
C      4.5415     0.9638     1.7431
C      5.7764     1.0035     0.8328
C      4.6599     1.9719     2.8926
C      0.2525     0.0852     3.0074
C     -1.1663     0.6248     2.5884
N     -1.2348     1.4084     1.3769
C     -0.4514     2.6508     1.4882
C     -0.5893     3.4548     2.8131
C     -0.6255     3.6392     0.3087
C     -2.6028     1.5808     0.8401
C     -3.5354     2.4199     1.7459
C     -3.3552     0.2828     0.4778
H      3.5045     3.2924    -2.5886
H      2.6055     4.5249    -1.6097
H      3.9837     3.6102    -0.8702
H      1.7642     0.5688     1.9450
H      1.3748    -2.1187     1.4853
H      2.0591    -1.6450     3.0795
H      3.2645    -0.7624     0.3803
H      3.7212    -2.2349     1.2468
H      6.0401    -0.3791     3.3963
H      5.5774    -2.2877     4.7988
H      4.1672    -1.1654     4.8221
H      4.0910    -2.6947     3.8617
H      6.3297    -1.6485     1.0865
H      5.6493    -3.0588     1.9722
H      7.1334    -2.2621     2.5676
H      3.6948     1.3295     1.1238
H      6.7018     0.7517     1.3909
H      5.8978     2.0236     0.4097
H      5.6457     0.3007    -0.0164
H      4.6798     3.0064     2.4874
H      3.7813     1.8799     3.5662
H      5.5855     1.8161     3.4835
H      0.0826    -0.8661     3.5637
H      0.7000     0.8065     3.7308
H     -1.5781     1.2027     3.4406
H     -1.8100    -0.2592     2.4763
H      0.6002     2.3254     1.4515
H     -1.6322     3.6263     3.1229
H     -0.0972     4.4469     2.7190
H     -0.0659     2.9437     3.6443
H     -0.6244     3.1115    -0.6652
H     -1.5620     4.2261     0.3969
H      0.2191     4.3616     0.2955
H     -2.5148     2.1252    -0.1180
H     -3.5460     2.0451     2.7879
H     -3.2643     3.4908     1.7211
H     -4.5816     2.3873     1.3726
H     -4.3263     0.5409     0.0024
H     -3.6028    -0.3467     1.3550
H     -2.8219    -0.2875    -0.2948
68
{"conf": 22, "E": 151.88, "rms": -1.0, "geom": "OH", "total_charge": 0, "CA_charge": 1, "smiles": "C[C:1]#[5N:2]->[Mn+:3]1(<-[3C-:4]#[O+:5])(<-[4C-:6]#[O+:7])(<-[6H-:8])<-[1N@H:9]([CH2:10][CH2:11][N:12]([CH:13]([CH3:14])[CH3:15])[CH:16]([CH3:17])[CH3:18])[CH2:19][CH2:20][2N:21]->1([CH:22]([CH3:23])[CH3:24])[CH:25]([CH3:26])[CH3:27]", "smiles3D": "C([C:1]#[5N:2]->[Mn+:3]1(<-[3C-:4]#[O+:5])(<-[4C-:6]#[O+:7])(<-[6H-:8])<-[1N@@:9]([C:10]([C:11]([N:12]([C:13]([C:14]([H:37])([H:38])[H:39])([C:15]([H:40])([H:41])[H:42])[H:36])[C:16]([C:17]([H:44])([H:45])[H:46])([C:18]([H:47])([H:48])[H:49])[H:43])([H:34])[H:35])([H:32])[H:33])([H:31])[C:19]([H:50])([H:51])[C:20]([H:52])([H:53])[2N:21]->1([C:22]([C:23]([H:55])([H:56])[H:57])([C:24]([H:58])([H:59])[H:60])[H:54])[C:25]([C:26]([H:62])([H:63])[H:64])([C:27]([H:65])([H:66])[H:67])[H:61])([H:28])([H:29])[H:30]", "smiles3Dx": "C([C:1]#[5N:2]->[Mn+:3]1(<-[3C-:4]#[O+:5])(<-[4C-:6]#[O+:7])(<-[6H-:8])<-[1N@@:9]([C:10]([C:11]([N:12]([C:13]([C:14]([H:37])([H:38])[H:39])([C:15]([H:40])([H:41])[H:42])[H:36])[C:16]([C:17]([H:44])([H:45])[H:46])([C:18]([H:47])([H:48])[H:49])[H:43])([H:34])[H:35])([H:32])[H:33])([H:31])[C:19]([H:50])([H:51])[C:20]([H:52])([H:53])[2N:21]->1([C:22]([C:23]([H:55])([H:56])[H:57])([C:24]([H:58])([H:59])[H:60])[H:54])[C:25]([C:26]([H:62])([H:63])[H:64])([C:27]([H:65])([H:66])[H:67])[H:61])([H:28])([H:29])[H:30]", "dummies": []}
C     -0.1270     4.8289     1.2471
C     -0.0916     3.4100     0.8966
N     -0.0583     2.2177     0.6008
Mn     0.0000     0.0000     0.0000
C     -0.2113    -2.1222    -0.8511
O     -0.3255    -3.2363    -1.2986
C     -1.6529     0.5781    -1.4775
O     -2.5235     0.8810    -2.2550
H     -1.2779    -0.4058     1.2535
N      1.6646     0.7230    -1.3793
C      1.5733     0.1526    -2.6687
C      2.1533     1.0622    -3.7751
N      1.4608     2.3723    -3.8290
C      0.1384     2.3391    -4.5156
C      0.2233     2.5132    -6.0406
C     -0.8150     3.3672    -3.8929
C      2.3242     3.5535    -4.1208
C      3.3809     3.3122    -5.2206
C      2.9936     4.0343    -2.8307
C      2.9097     0.5865    -0.6944
C      2.8150     0.3725     0.8676
N      1.8150    -0.5578     1.3752
C      2.2603    -1.9776     1.2278
C      2.7699    -2.4219    -0.1545
C      3.3670    -2.4291     2.2386
C      1.4395    -0.2901     2.7926
C      0.7562     1.0616     3.0851
C      0.5073    -1.3783     3.4188
H      0.3388     4.9744     2.2434
H     -1.1800     5.1765     1.2759
H      0.4345     5.4105     0.4873
H      1.4998     1.6184    -1.4618
H      2.1048    -0.8165    -2.7166
H      0.5079    -0.0454    -2.8842
H      3.2278     1.1875    -3.5319
H      2.0905     0.5453    -4.7573
H     -0.3432     1.3528    -4.3498
H      0.5931     3.5213    -6.3195
H     -0.7860     2.3868    -6.4875
H      0.8829     1.7381    -6.4820
H     -1.8516     3.1888    -4.2508
H     -0.8063     3.2692    -2.7864
H     -0.5318     4.4056    -4.1612
H      1.6992     4.4041    -4.4640
H      4.2274     2.6956    -4.8538
H      2.9404     2.8147    -6.1055
H      3.7992     4.2866    -5.5518
H      2.2261     4.1973    -2.0440
H      3.5220     4.9953    -3.0092
H      3.7304     3.2905    -2.4645
H      3.5165    -0.2209    -1.1357
H      3.4928     1.5247    -0.8569
H      2.6283     1.3695     1.2894
H      3.8182     0.0654     1.2266
H      1.3639    -2.6013     1.4201
H      2.1975    -1.9881    -0.9672
H      2.6707    -3.5253    -0.2469
H      3.8479    -2.1919    -0.2924
H      4.3270    -1.9066     2.0537
H      3.1243    -2.3050     3.3062
H      3.5597    -3.5165     2.1102
H      2.3820    -0.2791     3.3821
H      0.6731     1.1897     4.1864
H      1.3264     1.9505     2.7687
H     -0.2827     1.0730     2.7067
H      1.0252    -2.3223     3.6633
H      0.0772    -1.0366     4.3852
H     -0.3304    -1.6272     2.7447
68
{"conf": 23, "E": 133.82, "rms": -1.0, "geom": "OH", "total_charge": 0, "CA_charge": 1, "smiles": "C[C:1]#[5N:2]->[Mn+:3]1(<-[3C-:4]#[O+:5])(<-[4C-:6]#[O+:7])(<-[6H-:8])<-[1N@H:9]([CH2:10][CH2:11][N:12]([CH:13]([CH3:14])[CH3:15])[CH:16]([CH3:17])[CH3:18])[CH2:19][CH2:20][2N:21]->1([CH:22]([CH3:23])[CH3:24])[CH:25]([CH3:26])[CH3:27]", "smiles3D": "C([C:1]#[5N:2]->[Mn+:3]1(<-[3C-:4]#[O+:5])(<-[4C-:6]#[O+:7])(<-[6H-:8])<-[1N@@:9]([C:10]([C:11]([N:12]([C:13]([C:14]([H:37])([H:38])[H:39])([C:15]([H:40])([H:41])[H:42])[H:36])[C:16]([C:17]([H:44])([H:45])[H:46])([C:18]([H:47])([H:48])[H:49])[H:43])([H:34])[H:35])([H:32])[H:33])([H:31])[C:19]([H:50])([H:51])[C:20]([H:52])([H:53])[2N:21]->1([C:22]([C:23]([H:55])([H:56])[H:57])([C:24]([H:58])([H:59])[H:60])[H:54])[C:25]([C:26]([H:62])([H:63])[H:64])([C:27]([H:65])([H:66])[H:67])[H:61])([H:28])([H:29])[H:30]", "smiles3Dx": "C([C:1]#[5N:2]->[Mn+:3]1(<-[3C-:4]#[O+:5])(<-[4C-:6]#[O+:7])(<-[6H-:8])<-[1N@@:9]([C:10]([C:11]([N:12]([C:13]([C:14]([H:37])([H:38])[H:39])([C:15]([H:40])([H:41])[H:42])[H:36])[C:16]([C:17]([H:44])([H:45])[H:46])([C:18]([H:47])([H:48])[H:49])[H:43])([H:34])[H:35])([H:32])[H:33])([H:31])[C:19]([H:50])([H:51])[C:20]([H:52])([H:53])[2N:21]->1([C:22]([C:23]([H:55])([H:56])[H:57])([C:24]([H:58])([H:59])[H:60])[H:54])[C:25]([C:26]([H:62])([H:63])[H:64])([C:27]([H:65])([H:66])[H:67])[H:61])([H:28])([H:29])[H:30]", "dummies": []}
C     -3.7585     2.7565     1.7765
C     -2.6548     1.9517     1.2548
N     -1.7295     1.2749     0.8128
Mn     0.0000     0.0000     0.0000
C      1.8419    -1.2589    -0.5656
O      2.8066    -1.9193    -0.8612
C      1.0530     0.4263     1.9885
O      1.6071     0.6500     3.0359
H      0.8173     1.4743    -0.7295
N     -1.0798    -1.7978     0.8853
C     -0.1633    -2.8112     1.2347
C     -0.6410    -3.7181     2.3922
N     -1.7072    -4.6511     1.9583
C     -2.8388    -4.8389     2.9124
C     -2.4120    -4.9676     4.3914
C     -3.8475    -3.6990     2.7443
C     -1.1937    -5.8803     1.2883
C     -2.1812    -6.3719     0.2216
C     -0.8260    -7.0121     2.2619
C     -2.0506    -2.1295    -0.0768
C     -1.5621    -1.9391    -1.5433
N     -1.1681    -0.5928    -1.9504
C     -0.2257    -0.6741    -3.0877
C      0.2651     0.6638    -3.6672
C     -0.6606    -1.5722    -4.2825
C     -2.3314     0.2967    -2.1074
C     -3.2295     0.0379    -3.3400
C     -2.0036     1.8060    -2.0744
H     -3.3527     3.5890     2.3872
H     -4.4142     2.1205     2.4059
H     -4.3453     3.1697     0.9305
H     -1.5014    -1.5002     1.6421
H      0.7676    -2.3107     1.5681
H      0.0850    -3.4376     0.3520
H     -0.9860    -3.0458     3.2025
H      0.2267    -4.2833     2.7971
H     -3.3942    -5.7668     2.6624
H     -3.2483    -5.4003     4.9809
H     -2.1691    -3.9820     4.8398
H     -1.5358    -5.6330     4.5077
H     -3.3857    -2.7198     2.9902
H     -4.2109    -3.6689     1.6953
H     -4.7226    -3.8586     3.4101
H     -0.2604    -5.6363     0.7351
H     -2.4472    -5.5408    -0.4641
H     -1.7148    -7.1793    -0.3825
H     -3.1100    -6.7741     0.6750
H     -0.0737    -6.6614     2.9977
H     -1.7181    -7.4002     2.7951
H     -0.3727    -7.8564     1.6997
H     -2.9561    -1.5098     0.0905
H     -2.3564    -3.1882     0.0446
H     -0.6922    -2.6208    -1.6684
H     -2.3653    -2.3144    -2.2058
H      0.6727    -1.1572    -2.6786
H      1.1820     0.4862    -4.2699
H     -0.4785     1.1094    -4.3569
H      0.5491     1.3795    -2.8809
H     -0.9651    -2.5903    -3.9735
H      0.2090    -1.7157    -4.9598
H     -1.4590    -1.1266    -4.8994
H     -2.9739     0.1230    -1.2262
H     -3.4482    -1.0318    -3.5070
H     -2.7994     0.4754    -4.2628
H     -4.2089     0.5397    -3.1838
H     -1.8462     2.2458    -3.0784
H     -1.1231     2.0226    -1.4571
H     -2.8637     2.3593    -1.6394
68
{"conf": 24, "E": 142.09, "rms": -1.0, "geom": "OH", "total_charge": 0, "CA_charge": 1, "smiles": "C[C:1]#[5N:2]->[Mn+:3]1(<-[3C-:4]#[O+:5])(<-[4C-:6]#[O+:7])(<-[6H-:8])<-[1N@H:9]([CH2:10][CH2:11][N:12]([CH:13]([CH3:14])[CH3:15])[CH:16]([CH3:17])[CH3:18])[CH2:19][CH2:20][2N:21]->1([CH:22]([CH3:23])[CH3:24])[CH:25]([CH3:26])[CH3:27]", "smiles3D": "C([C:1]#[5N:2]->[Mn+:3]1(<-[3C-:4]#[O+:5])(<-[4C-:6]#[O+:7])(<-[6H-:8])<-[1N@@:9]([C:10]([C:11]([N:12]([C:13]([C:14]([H:37])([H:38])[H:39])([C:15]([H:40])([H:41])[H:42])[H:36])[C:16]([C:17]([H:44])([H:45])[H:46])([C:18]([H:47])([H:48])[H:49])[H:43])([H:34])[H:35])([H:32])[H:33])([H:31])[C:19]([H:50])([H:51])[C:20]([H:52])([H:53])[2N:21]->1([C:22]([C:23]([H:55])([H:56])[H:57])([C:24]([H:58])([H:59])[H:60])[H:54])[C:25]([C:26]([H:62])([H:63])[H:64])([C:27]([H:65])([H:66])[H:67])[H:61])([H:28])([H:29])[H:30]", "smiles3Dx": "C([C:1]#[5N:2]->[Mn+:3]1(<-[3C-:4]#[O+:5])(<-[4C-:6]#[O+:7])(<-[6H-:8])<-[1N@@:9]([C:10]([C:11]([N:12]([C:13]([C:14]([H:37])([H:38])[H:39])([C:15]([H:40])([H:41])[H:42])[H:36])[C:16]([C:17]([H:44])([H:45])[H:46])([C:18]([H:47])([H:48])[H:49])[H:43])([H:34])[H:35])([H:32])[H:33])([H:31])[C:19]([H:50])([H:51])[C:20]([H:52])([H:53])[2N:21]->1([C:22]([C:23]([H:55])([H:56])[H:57])([C:24]([H:58])([H:59])[H:60])[H:54])[C:25]([C:26]([H:62])([H:63])[H:64])([C:27]([H:65])([H:66])[H:67])[H:61])([H:28])([H:29])[H:30]", "dummies": []}
C     -0.5141    -4.9105     0.6996
C     -0.3624    -3.4715     0.4903
N     -0.2325    -2.2622     0.3167
Mn     0.0000     0.0000     0.0000
C     -0.0215     2.2720    -0.3503
O     -0.0351     3.4639    -0.5333
C     -2.2342     0.0147    -0.5085
O     -3.4102     0.0234    -0.7757
H      0.3516    -0.3162    -1.7726
N     -0.3724     0.2699     2.2484
C     -1.1835     1.3961     2.4712
C     -1.8503     1.4354     3.8762
N     -3.2182     0.8495     3.9357
C     -3.2072    -0.6442     4.0365
C     -4.0338    -1.1192     5.2379
C     -3.6053    -1.3813     2.7461
C     -4.2759     1.5029     3.0937
C     -5.6801     1.2430     3.6716
C     -4.1030     3.0364     2.9954
C      0.9048     0.3023     2.8658
C      2.0156     0.8162     1.9084
N      2.2333     0.0651     0.6866
C      3.1642     0.7524    -0.2667
C      3.5704     2.2178     0.0565
C      2.6834     0.7349    -1.7263
C      2.6358    -1.3144     0.9726
C      3.8948    -1.4587     1.8702
C      2.8305    -2.1818    -0.2888
H      0.4786    -5.3591     0.9098
H     -1.1911    -5.0891     1.5601
H     -0.9440    -5.3734    -0.2123
H     -0.8156    -0.4745     2.5290
H     -1.9687     1.4135     1.6952
H     -0.5697     2.3166     2.3497
H     -1.8848     2.4862     4.2315
H     -1.1943     0.9425     4.6229
H     -2.1785    -0.9993     4.2681
H     -3.7858    -0.5096     6.1327
H     -3.7927    -2.1801     5.4649
H     -5.1223    -1.0590     5.0532
H     -3.0143    -1.0051     1.8911
H     -3.3899    -2.4659     2.8541
H     -4.6820    -1.2758     2.5141
H     -4.2464     1.1060     2.0568
H     -6.4387     1.8998     3.1943
H     -6.0186     0.2109     3.4708
H     -5.6898     1.4341     4.7660
H     -4.0775     3.4914     4.0089
H     -3.1817     3.3108     2.4439
H     -4.9437     3.4894     2.4273
H      0.8890     0.9743     3.7538
H      1.1750    -0.7105     3.2341
H      2.9628     0.8918     2.4835
H      1.7115     1.8420     1.6362
H      4.1204     0.1936    -0.2637
H      4.0410     2.2988     1.0574
H      4.3399     2.5645    -0.6670
H      2.7102     2.9131    -0.0245
H      1.7913     1.3651    -1.8759
H      3.4768     1.1539    -2.3825
H      2.5147    -0.2849    -2.1061
H      1.8065    -1.7826     1.5258
H      3.6584    -1.1935     2.9210
H      4.7408    -0.8317     1.5296
H      4.2376    -2.5155     1.8930
H      1.9644    -2.0825    -0.9686
H      2.8905    -3.2532     0.0008
H      3.7651    -1.9343    -0.8325
68
{"conf": 25, "E": 146.48, "rms": -1.0, "geom": "OH", "total_charge": 0, "CA_charge": 1, "smiles": "C[C:1]#[5N:2]->[Mn+:3]1(<-[3C-:4]#[O+:5])(<-[4C-:6]#[O+:7])(<-[6H-:8])<-[1N@H:9]([CH2:10][CH2:11][N:12]([CH:13]([CH3:14])[CH3:15])[CH:16]([CH3:17])[CH3:18])[CH2:19][CH2:20][2N:21]->1([CH:22]([CH3:23])[CH3:24])[CH:25]([CH3:26])[CH3:27]", "smiles3D": "C([C:1]#[5N:2]->[Mn+:3]1(<-[3C-:4]#[O+:5])(<-[4C-:6]#[O+:7])(<-[6H-:8])<-[1N@@:9]([C:10]([C:11]([N:12]([C:13]([C:14]([H:37])([H:38])[H:39])([C:15]([H:40])([H:41])[H:42])[H:36])[C:16]([C:17]([H:44])([H:45])[H:46])([C:18]([H:47])([H:48])[H:49])[H:43])([H:34])[H:35])([H:32])[H:33])([H:31])[C:19]([H:50])([H:51])[C:20]([H:52])([H:53])[2N:21]->1([C:22]([C:23]([H:55])([H:56])[H:57])([C:24]([H:58])([H:59])[H:60])[H:54])[C:25]([C:26]([H:62])([H:63])[H:64])([C:27]([H:65])([H:66])[H:67])[H:61])([H:28])([H:29])[H:30]", "smiles3Dx": "C([C:1]#[5N:2]->[Mn+:3]1(<-[3C-:4]#[O+:5])(<-[4C-:6]#[O+:7])(<-[6H-:8])<-[1N@@:9]([C:10]([C:11]([N:12]([C:13]([C:14]([H:37])([H:38])[H:39])([C:15]([H:40])([H:41])[H:42])[H:36])[C:16]([C:17]([H:44])([H:45])[H:46])([C:18]([H:47])([H:48])[H:49])[H:43])([H:34])[H:35])([H:32])[H:33])([H:31])[C:19]([H:50])([H:51])[C:20]([H:52])([H:53])[2N:21]->1([C:22]([C:23]([H:55])([H:56])[H:57])([C:24]([H:58])([H:59])[H:60])[H:54])[C:25]([C:26]([H:62])([H:63])[H:64])([C:27]([H:65])([H:66])[H:67])[H:61])([H:28])([H:29])[H:30]", "dummies": []}
C      0.7971    -4.8815    -0.6235
C      0.5637    -3.4495    -0.4420
N      0.3626    -2.2469    -0.2896
Mn     0.0000     0.0000     0.0000
C     -0.1095     2.2827     0.2713
O     -0.1679     3.4788     0.4128
C      2.0918     0.3000    -0.8904
O      3.1916     0.4579    -1.3591
H      0.7651    -0.1167     1.6643
N     -1.0916     0.2396    -1.9970
C     -0.5068     1.2729    -2.7578
C     -0.9227     1.2366    -4.2397
N     -0.2262     2.3273    -4.9817
C     -1.1801     3.3810    -5.4660
C     -0.4857     4.5339    -6.2189
C     -1.9347     4.0250    -4.2785
C      0.7358     1.7472    -5.9724
C      0.0735     1.2823    -7.2821
C      1.9609     2.6450    -6.2110
C     -2.4851     0.4223    -1.7089
C     -2.8887     0.4907    -0.1907
N     -2.1697    -0.3264     0.7688
C     -2.5495    -1.7559     0.7591
C     -3.8753    -2.0827     1.4948
C     -2.6524    -2.4187    -0.6301
C     -2.1394     0.2864     2.1066
C     -3.4874     0.8289     2.6617
C     -1.4640    -0.5649     3.2134
H      1.3807    -5.0462    -1.5525
H     -0.1771    -5.4067    -0.7003
H      1.3633    -5.2767     0.2447
H     -0.9725    -0.5429    -2.4535
H      0.5919     1.1684    -2.7115
H     -0.7756     2.2620    -2.3287
H     -0.6807     0.2245    -4.6328
H     -2.0254     1.2888    -4.3442
H     -1.9334     2.9259    -6.1472
H      0.3939     4.9021    -5.6499
H     -1.1804     5.3893    -6.3626
H     -0.1931     4.2371    -7.2415
H     -2.5845     4.8562    -4.6274
H     -1.2120     4.4284    -3.5372
H     -2.6101     3.3117    -3.7688
H      1.1923     0.8334    -5.5244
H     -0.2888     2.1291    -7.8944
H      0.8078     0.7118    -7.8899
H     -0.7846     0.6132    -7.0630
H      1.8094     3.3681    -7.0343
H      2.2287     3.1875    -5.2796
H      2.8325     2.0199    -6.5034
H     -3.0622    -0.3913    -2.1950
H     -2.8490     1.3681    -2.1728
H     -2.7649     1.5570     0.1017
H     -3.9727     0.2593    -0.1219
H     -1.7439    -2.2985     1.2901
H     -3.7572    -2.0897     2.5904
H     -4.6889    -1.3918     1.1995
H     -4.2162    -3.1133     1.2532
H     -1.8354    -2.1334    -1.3005
H     -2.5923    -3.5230    -0.5163
H     -3.6308    -2.2022    -1.1086
H     -1.4914     1.1702     1.9874
H     -3.2777     1.4674     3.5467
H     -4.1742     0.0373     3.0078
H     -4.0265     1.4722     1.9405
H     -0.6568    -1.2093     2.8244
H     -2.1797    -1.2078     3.7596
H     -1.0115     0.1116     3.9702
68
{"conf": 26, "E": 167.6, "rms": -1.0, "geom": "OH", "total_charge": 0, "CA_charge": 1, "smiles": "C[C:1]#[5N:2]->[Mn+:3]1(<-[3C-:4]#[O+:5])(<-[4C-:6]#[O+:7])(<-[6H-:8])<-[1N@H:9]([CH2:10][CH2:11][N:12]([CH:13]([CH3:14])[CH3:15])[CH:16]([CH3:17])[CH3:18])[CH2:19][CH2:20][2N:21]->1([CH:22]([CH3:23])[CH3:24])[CH:25]([CH3:26])[CH3:27]", "smiles3D": "C([C:1]#[5N:2]->[Mn+:3]1(<-[3C-:4]#[O+:5])(<-[4C-:6]#[O+:7])(<-[6H-:8])<-[1N@@:9]([C:10]([C:11]([N:12]([C:13]([C:14]([H:37])([H:38])[H:39])([C:15]([H:40])([H:41])[H:42])[H:36])[C:16]([C:17]([H:44])([H:45])[H:46])([C:18]([H:47])([H:48])[H:49])[H:43])([H:34])[H:35])([H:32])[H:33])([H:31])[C:19]([H:50])([H:51])[C:20]([H:52])([H:53])[2N:21]->1([C:22]([C:23]([H:55])([H:56])[H:57])([C:24]([H:58])([H:59])[H:60])[H:54])[C:25]([C:26]([H:62])([H:63])[H:64])([C:27]([H:65])([H:66])[H:67])[H:61])([H:28])([H:29])[H:30]", "smiles3Dx": "C([C:1]#[5N:2]->[Mn+:3]1(<-[3C-:4]#[O+:5])(<-[4C-:6]#[O+:7])(<-[6H-:8])<-[1N@@:9]([C:10]([C:11]([N:12]([C:13]([C:14]([H:37])([H:38])[H:39])([C:15]([H:40])([H:41])[H:42])[H:36])[C:16]([C:17]([H:44])([H:45])[H:46])([C:18]([H:47])([H:48])[H:49])[H:43])([H:34])[H:35])([H:32])[H:33])([H:31])[C:19]([H:50])([H:51])[C:20]([H:52])([H:53])[2N:21]->1([C:22]([C:23]([H:55])([H:56])[H:57])([C:24]([H:58])([H:59])[H:60])[H:54])[C:25]([C:26]([H:62])([H:63])[H:64])([C:27]([H:65])([H:66])[H:67])[H:61])([H:28])([H:29])[H:30]", "dummies": []}
C      1.7197    -1.9398     4.2589
C      1.2098    -1.3616     3.0163
N      0.7796    -0.8728     1.9739
Mn     0.0000     0.0000     0.0000
C     -0.5412     0.5586    -2.1566
O     -0.8062     0.8473    -3.2972
C      0.4733    -2.0674    -0.8684
O      0.7215    -3.1553    -1.3257
H      1.7242     0.5441    -0.3270
N     -2.1357    -0.5044     0.6207
C     -2.6699    -1.7019     0.0861
C     -3.2159    -1.6671    -1.3698
N     -4.6261    -1.1824    -1.4426
C     -5.0517    -0.5668    -2.7519
C     -3.9507     0.2190    -3.4954
C     -6.2282     0.4005    -2.5210
C     -5.5755    -2.2080    -0.8771
C     -6.4670    -1.5809     0.2011
C     -6.4041    -3.0079    -1.9025
C     -2.8439     0.6805     0.4150
C     -2.1811     1.9332     1.0897
N     -0.7184     2.0647     0.9018
C      0.0294     2.1763     2.1887
C     -0.5048     1.3336     3.3829
C      0.2483     3.6108     2.7415
C     -0.3882     3.1724    -0.0393
C      1.0703     3.1167    -0.5414
C     -1.3143     3.3786    -1.2772
H      0.9241    -2.5473     4.7372
H      2.0261    -1.1248     4.9464
H      2.5943    -2.5845     4.0354
H     -2.0986    -0.6341     1.5236
H     -3.4794    -2.0439     0.7674
H     -1.8674    -2.4648     0.1300
H     -3.1504    -2.6848    -1.8156
H     -2.5123    -1.0461    -1.9307
H     -5.3676    -1.3451    -3.4752
H     -3.1774    -0.4661    -3.9010
H     -3.4992     0.9911    -2.8431
H     -4.3725     0.7347    -4.3848
H     -6.4378     1.0084    -3.4272
H     -5.9998     1.0884    -1.6788
H     -7.1651    -0.1437    -2.3063
H     -5.0152    -3.0095    -0.3482
H     -7.2122    -0.8843    -0.2254
H     -7.0165    -2.3761     0.7492
H     -5.8431    -1.0274     0.9336
H     -5.7344    -3.4724    -2.6572
H     -7.1685    -2.3857    -2.4074
H     -6.9426    -3.8317    -1.3862
H     -3.8764     0.5671     0.8206
H     -2.9234     0.8637    -0.6636
H     -2.7020     2.8321     0.7009
H     -2.4552     1.8976     2.1533
H      1.0342     1.7664     1.9610
H     -1.2444     1.9019     3.9891
H     -0.9880     0.3974     3.0689
H      0.3329     1.0844     4.0691
H     -0.7189     4.1537     2.8021
H      0.9790     4.1817     2.1322
H      0.6870     3.5767     3.7627
H     -0.4897     4.1193     0.5205
H      1.1889     2.3933    -1.3691
H      1.3543     4.1124    -0.9457
H      1.7964     2.8872     0.2586
H     -0.7500     3.6793    -2.1867
H     -1.9264     2.5123    -1.5345
H     -2.0280     4.2070    -1.0758
68
{"conf": 27, "E": 145.75, "rms": -1.0, "geom": "OH", "total_charge": 0, "CA_charge": 1, "smiles": "C[C:1]#[5N:2]->[Mn+:3]1(<-[3C-:4]#[O+:5])(<-[4C-:6]#[O+:7])(<-[6H-:8])<-[1N@H:9]([CH2:10][CH2:11][N:12]([CH:13]([CH3:14])[CH3:15])[CH:16]([CH3:17])[CH3:18])[CH2:19][CH2:20][2N:21]->1([CH:22]([CH3:23])[CH3:24])[CH:25]([CH3:26])[CH3:27]", "smiles3D": "C([C:1]#[5N:2]->[Mn+:3]1(<-[3C-:4]#[O+:5])(<-[4C-:6]#[O+:7])(<-[6H-:8])<-[1N@@:9]([C:10]([C:11]([N:12]([C:13]([C:14]([H:37])([H:38])[H:39])([C:15]([H:40])([H:41])[H:42])[H:36])[C:16]([C:17]([H:44])([H:45])[H:46])([C:18]([H:47])([H:48])[H:49])[H:43])([H:34])[H:35])([H:32])[H:33])([H:31])[C:19]([H:50])([H:51])[C:20]([H:52])([H:53])[2N:21]->1([C:22]([C:23]([H:55])([H:56])[H:57])([C:24]([H:58])([H:59])[H:60])[H:54])[C:25]([C:26]([H:62])([H:63])[H:64])([C:27]([H:65])([H:66])[H:67])[H:61])([H:28])([H:29])[H:30]", "smiles3Dx": "C([C:1]#[5N:2]->[Mn+:3]1(<-[3C-:4]#[O+:5])(<-[4C-:6]#[O+:7])(<-[6H-:8])<-[1N@@:9]([C:10]([C:11]([N:12]([C:13]([C:14]([H:37])([H:38])[H:39])([C:15]([H:40])([H:41])[H:42])[H:36])[C:16]([C:17]([H:44])([H:45])[H:46])([C:18]([H:47])([H:48])[H:49])[H:43])([H:34])[H:35])([H:32])[H:33])([H:31])[C:19]([H:50])([H:51])[C:20]([H:52])([H:53])[2N:21]->1([C:22]([C:23]([H:55])([H:56])[H:57])([C:24]([H:58])([H:59])[H:60])[H:54])[C:25]([C:26]([H:62])([H:63])[H:64])([C:27]([H:65])([H:66])[H:67])[H:61])([H:28])([H:29])[H:30]", "dummies": []}
C      0.7666     0.5475     4.8986
C      0.5440     0.3826     3.4630
N      0.3599     0.2403     2.2563
Mn     0.0000     0.0000     0.0000
C     -0.5579     0.0429    -2.2326
O     -0.8502     0.0662    -3.4023
C     -1.2389     1.9159     0.1936
O     -1.8941     2.9232     0.2949
H     -1.5173    -0.9799     0.3333
N      1.9621     1.1237    -0.3101
C      2.2153     1.4789    -1.6537
C      1.4800     2.7654    -2.0679
N      2.3478     3.9564    -1.8690
C      1.6728     5.1418    -1.2741
C      0.4187     5.5674    -2.0570
C      1.3655     4.9149     0.2110
C      3.3129     4.3254    -2.9540
C      3.2734     3.4534    -4.2265
C      4.7281     4.3257    -2.3694
C      2.8827     0.2129     0.2318
C      2.7476    -1.2196    -0.3593
N      1.4258    -1.8686    -0.2119
C      1.3098    -2.7940     0.9550
C     -0.1169    -2.8869     1.5460
C      2.2712    -2.5560     2.1529
C      1.1206    -2.5449    -1.4928
C     -0.2968    -3.1254    -1.6231
C      2.1264    -3.6651    -1.8946
H     -0.2107     0.5938     5.4214
H      1.3288     1.4866     5.0798
H      1.3513    -0.3138     5.2820
H      1.9532     1.8763     0.2142
H      3.3068     1.6284    -1.8090
H      1.8898     0.6562    -2.3164
H      1.1038     2.6946    -3.1072
H      0.5696     2.8205    -1.4507
H      2.3733     6.0083    -1.2890
H      0.0649     6.5545    -1.6906
H     -0.4088     4.8386    -1.9334
H      0.6543     5.6624    -3.1377
H      0.5667     4.1630     0.3577
H      1.0322     5.8664     0.6778
H      2.2815     4.5709     0.7367
H      3.1156     5.3617    -3.3124
H      3.4572     2.3832    -4.0040
H      2.3031     3.5746    -4.7518
H      4.0598     3.7885    -4.9364
H      5.0230     3.3020    -2.0573
H      5.4589     4.6978    -3.1191
H      4.7727     4.9935    -1.4829
H      2.7307     0.1661     1.3238
H      3.9231     0.5740     0.0567
H      3.5376    -1.8488     0.0856
H      3.0238    -1.1204    -1.4319
H      1.5513    -3.8124     0.5959
H     -0.1622    -3.7453     2.2508
H     -0.9100    -3.0856     0.8171
H     -0.3975    -1.9990     2.1278
H      3.3169    -2.8378     1.9197
H      1.9977    -3.2210     3.0006
H      2.2264    -1.5282     2.5379
H      1.1943    -1.7675    -2.2815
H     -1.0634    -2.3990    -1.3070
H     -0.5003    -3.3582    -2.6907
H     -0.4033    -4.0783    -1.0639
H      2.0476    -3.8505    -2.9874
H      1.9103    -4.6296    -1.3902
H      3.1795    -3.3968    -1.6862
68
{"conf": 28, "E": 155.68, "rms": -1.0, "geom": "OH", "total_charge": 0, "CA_charge": 1, "smiles": "C[C:1]#[5N:2]->[Mn+:3]1(<-[3C-:4]#[O+:5])(<-[4C-:6]#[O+:7])(<-[6H-:8])<-[1N@H:9]([CH2:10][CH2:11][N:12]([CH:13]([CH3:14])[CH3:15])[CH:16]([CH3:17])[CH3:18])[CH2:19][CH2:20][2N:21]->1([CH:22]([CH3:23])[CH3:24])[CH:25]([CH3:26])[CH3:27]", "smiles3D": "C([C:1]#[5N:2]->[Mn+:3]1(<-[3C-:4]#[O+:5])(<-[4C-:6]#[O+:7])(<-[6H-:8])<-[1N@@:9]([C:10]([C:11]([N:12]([C:13]([C:14]([H:37])([H:38])[H:39])([C:15]([H:40])([H:41])[H:42])[H:36])[C:16]([C:17]([H:44])([H:45])[H:46])([C:18]([H:47])([H:48])[H:49])[H:43])([H:34])[H:35])([H:32])[H:33])([H:31])[C:19]([H:50])([H:51])[C:20]([H:52])([H:53])[2N:21]->1([C:22]([C:23]([H:55])([H:56])[H:57])([C:24]([H:58])([H:59])[H:60])[H:54])[C:25]([C:26]([H:62])([H:63])[H:64])([C:27]([H:65])([H:66])[H:67])[H:61])([H:28])([H:29])[H:30]", "smiles3Dx": "C([C:1]#[5N:2]->[Mn+:3]1(<-[3C-:4]#[O+:5])(<-[4C-:6]#[O+:7])(<-[6H-:8])<-[1N@@:9]([C:10]([C:11]([N:12]([C:13]([C:14]([H:37])([H:38])[H:39])([C:15]([H:40])([H:41])[H:42])[H:36])[C:16]([C:17]([H:44])([H:45])[H:46])([C:18]([H:47])([H:48])[H:49])[H:43])([H:34])[H:35])([H:32])[H:33])([H:31])[C:19]([H:50])([H:51])[C:20]([H:52])([H:53])[2N:21]->1([C:22]([C:23]([H:55])([H:56])[H:57])([C:24]([H:58])([H:59])[H:60])[H:54])[C:25]([C:26]([H:62])([H:63])[H:64])([C:27]([H:65])([H:66])[H:67])[H:61])([H:28])([H:29])[H:30]", "dummies": []}
C      0.5696    -3.7716    -3.2157
C      0.4119    -2.6584    -2.2812
N      0.2811    -1.7240    -1.4938
Mn     0.0000     0.0000     0.0000
C     -0.6607     1.6399     1.4637
O     -1.0111     2.5023     2.2305
C     -2.2354    -0.4455    -0.2255
O     -3.4125    -0.6794    -0.3439
H     -0.1245     1.2110    -1.3731
N      0.3277    -1.6674     1.5251
C     -0.6023    -1.5969     2.5786
C     -0.5847    -2.8245     3.5182
N     -0.7563    -4.1177     2.7968
C     -0.0810    -5.2780     3.4506
C      1.4440    -5.2073     3.2945
C     -0.4851    -5.4575     4.9237
C     -2.1324    -4.4557     2.3042
C     -2.2323    -4.1677     0.8048
C     -3.2986    -3.8033     3.0732
C      1.7090    -1.6773     1.8756
C      2.6800    -0.9389     0.8738
N      2.2863     0.3732     0.3814
C      2.5643     1.4428     1.3924
C      2.0681     1.2156     2.8332
C      4.0750     1.8297     1.5414
C      2.9319     0.7266    -0.9151
C      2.6726     2.1996    -1.3740
C      2.5766    -0.1547    -2.1293
H      0.2367    -4.7116    -2.7294
H     -0.0447    -3.5848    -4.1203
H      1.6368    -3.8620    -3.5049
H      0.1554    -2.4398     1.0652
H     -0.4175    -0.6950     3.1883
H     -1.6124    -1.4960     2.1432
H     -1.3432    -2.6976     4.3171
H      0.3850    -2.7954     4.0504
H     -0.3589    -6.2179     2.9224
H      1.7053    -5.0652     2.2250
H      1.9008    -6.1627     3.6311
H      1.8917    -4.3913     3.8965
H     -0.0380    -6.3916     5.3257
H     -0.1334    -4.6101     5.5481
H     -1.5870    -5.5430     5.0125
H     -2.3221    -5.5489     2.3945
H     -1.3958    -4.6642     0.2681
H     -2.1897    -3.0832     0.6001
H     -3.1889    -4.5624     0.4002
H     -4.2633    -4.2131     2.7045
H     -3.3310    -2.7052     2.9326
H     -3.2330    -4.0380     4.1554
H      1.8551    -1.2772     2.8909
H      2.0410    -2.7402     1.9179
H      3.6736    -0.8661     1.3609
H      2.8025    -1.6240     0.0237
H      2.0256     2.3451     1.0381
H      1.9812     2.1959     3.3504
H      1.0871     0.7552     2.8804
H      2.7876     0.6120     3.4269
H      4.6676     0.9988     1.9744
H      4.5883     2.1522     0.6217
H      4.1665     2.6907     2.2386
H      4.0284     0.6085    -0.7751
H      3.2421     2.9550    -0.8052
H      2.9812     2.3543    -2.4306
H      1.6054     2.4662    -1.2910
H      1.5514     0.0570    -2.4866
H      2.7589    -1.2331    -1.9928
H      3.2469     0.1147    -2.9744
68
{"conf": 29, "E": 136.96, "rms": -1.0, "geom": "OH", "total_charge": 0, "CA_charge": 1, "smiles": "C[C:1]#[5N:2]->[Mn+:3]1(<-[3C-:4]#[O+:5])(<-[4C-:6]#[O+:7])(<-[6H-:8])<-[1N@H:9]([CH2:10][CH2:11][N:12]([CH:13]([CH3:14])[CH3:15])[CH:16]([CH3:17])[CH3:18])[CH2:19][CH2:20][2N:21]->1([CH:22]([CH3:23])[CH3:24])[CH:25]([CH3:26])[CH3:27]", "smiles3D": "C([C:1]#[5N:2]->[Mn+:3]1(<-[3C-:4]#[O+:5])(<-[4C-:6]#[O+:7])(<-[6H-:8])<-[1N@@:9]([C:10]([C:11]([N:12]([C:13]([C:14]([H:37])([H:38])[H:39])([C:15]([H:40])([H:41])[H:42])[H:36])[C:16]([C:17]([H:44])([H:45])[H:46])([C:18]([H:47])([H:48])[H:49])[H:43])([H:34])[H:35])([H:32])[H:33])([H:31])[C:19]([H:50])([H:51])[C:20]([H:52])([H:53])[2N:21]->1([C:22]([C:23]([H:55])([H:56])[H:57])([C:24]([H:58])([H:59])[H:60])[H:54])[C:25]([C:26]([H:62])([H:63])[H:64])([C:27]([H:65])([H:66])[H:67])[H:61])([H:28])([H:29])[H:30]", "smiles3Dx": "C([C:1]#[5N:2]->[Mn+:3]1(<-[3C-:4]#[O+:5])(<-[4C-:6]#[O+:7])(<-[6H-:8])<-[1N@@:9]([C:10]([C:11]([N:12]([C:13]([C:14]([H:37])([H:38])[H:39])([C:15]([H:40])([H:41])[H:42])[H:36])[C:16]([C:17]([H:44])([H:45])[H:46])([C:18]([H:47])([H:48])[H:49])[H:43])([H:34])[H:35])([H:32])[H:33])([H:31])[C:19]([H:50])([H:51])[C:20]([H:52])([H:53])[2N:21]->1([C:22]([C:23]([H:55])([H:56])[H:57])([C:24]([H:58])([H:59])[H:60])[H:54])[C:25]([C:26]([H:62])([H:63])[H:64])([C:27]([H:65])([H:66])[H:67])[H:61])([H:28])([H:29])[H:30]", "dummies": []}
C      4.9326    -0.6714     0.2667
C      3.4856    -0.4755     0.1902
N      2.2695    -0.3140     0.1234
Mn     0.0000     0.0000     0.0000
C     -2.2431     0.5211     0.0125
O     -3.4175     0.7952     0.0188
C      0.2915     1.7879     1.4017
O      0.4431     2.7279     2.1416
H     -0.2861    -1.0615     1.4700
N      0.3829     1.2603    -1.8750
C     -0.2495     2.5253    -1.8142
C      0.7269     3.6607    -1.4456
N      0.0188     4.8461    -0.8922
C      0.8568     5.6116     0.0743
C     -0.0127     6.3840     1.0775
C      1.8825     6.5299    -0.6103
C     -0.7724     5.6838    -1.8494
C     -0.2071     5.7512    -3.2812
C     -2.2388     5.2397    -1.8548
C     -0.0325     0.4395    -2.9332
C      0.4211    -1.0279    -2.6862
N     -0.2164    -1.7252    -1.5796
C     -1.6470    -1.9411    -1.8420
C     -2.3995    -2.6182    -0.6765
C     -1.9660    -2.7133    -3.1525
C      0.4816    -2.9961    -1.1950
C      1.8658    -3.2808    -1.8393
C      0.6444    -3.1770     0.3233
H      5.2019    -1.6268    -0.2287
H      5.2454    -0.7049     1.3305
H      5.4467     0.1683    -0.2444
H      1.2908     1.3674    -1.9473
H     -0.7200     2.7728    -2.7912
H     -1.0428     2.4848    -1.0475
H      1.4198     3.2379    -0.6886
H      1.3632     3.9247    -2.3151
H      1.4384     4.9006     0.7021
H      0.6137     6.7370     1.9247
H     -0.4919     7.2728     0.6192
H     -0.8026     5.7173     1.4842
H      2.5612     6.9678     0.1524
H      1.3900     7.3646    -1.1501
H      2.5017     5.9488    -1.3249
H     -0.8016     6.7364    -1.5018
H     -0.7679     6.5098    -3.8682
H     -0.3030     4.7820    -3.8101
H      0.8585     6.0589    -3.2671
H     -2.3722     4.2592    -2.3508
H     -2.8594     5.9853    -2.3968
H     -2.6151     5.1678    -0.8121
H     -1.1301     0.4848    -3.0644
H      0.4395     0.7997    -3.8784
H      0.3020    -1.6004    -3.6294
H      1.5036    -0.9556    -2.4772
H     -2.1136    -0.9548    -1.9540
H     -3.4954    -2.5224    -0.8345
H     -2.1727    -3.7012    -0.5976
H     -2.1700    -2.1160     0.2812
H     -1.8498    -2.0448    -4.0309
H     -3.0256    -3.0481    -3.1645
H     -1.3239    -3.6018    -3.3026
H     -0.1518    -3.8427    -1.5233
H      1.8039    -3.2710    -2.9471
H      2.6403    -2.5698    -1.4880
H      2.2088    -4.3012    -1.5627
H      1.0825    -4.1767     0.5338
H     -0.3200    -3.1749     0.8554
H      1.3301    -2.4377     0.7630
68
{"conf": 30, "E": 140.11, "rms": -1.0, "geom": "OH", "total_charge": 0, "CA_charge": 1, "smiles": "C[C:1]#[5N:2]->[Mn+:3]1(<-[3C-:4]#[O+:5])(<-[4C-:6]#[O+:7])(<-[6H-:8])<-[1N@H:9]([CH2:10][CH2:11][N:12]([CH:13]([CH3:14])[CH3:15])[CH:16]([CH3:17])[CH3:18])[CH2:19][CH2:20][2N:21]->1([CH:22]([CH3:23])[CH3:24])[CH:25]([CH3:26])[CH3:27]", "smiles3D": "C([C:1]#[5N:2]->[Mn+:3]1(<-[3C-:4]#[O+:5])(<-[4C-:6]#[O+:7])(<-[6H-:8])<-[1N@@:9]([C:10]([C:11]([N:12]([C:13]([C:14]([H:37])([H:38])[H:39])([C:15]([H:40])([H:41])[H:42])[H:36])[C:16]([C:17]([H:44])([H:45])[H:46])([C:18]([H:47])([H:48])[H:49])[H:43])([H:34])[H:35])([H:32])[H:33])([H:31])[C:19]([H:50])([H:51])[C:20]([H:52])([H:53])[2N:21]->1([C:22]([C:23]([H:55])([H:56])[H:57])([C:24]([H:58])([H:59])[H:60])[H:54])[C:25]([C:26]([H:62])([H:63])[H:64])([C:27]([H:65])([H:66])[H:67])[H:61])([H:28])([H:29])[H:30]", "smiles3Dx": "C([C:1]#[5N:2]->[Mn+:3]1(<-[3C-:4]#[O+:5])(<-[4C-:6]#[O+:7])(<-[6H-:8])<-[1N@@:9]([C:10]([C:11]([N:12]([C:13]([C:14]([H:37])([H:38])[H:39])([C:15]([H:40])([H:41])[H:42])[H:36])[C:16]([C:17]([H:44])([H:45])[H:46])([C:18]([H:47])([H:48])[H:49])[H:43])([H:34])[H:35])([H:32])[H:33])([H:31])[C:19]([H:50])([H:51])[C:20]([H:52])([H:53])[2N:21]->1([C:22]([C:23]([H:55])([H:56])[H:57])([C:24]([H:58])([H:59])[H:60])[H:54])[C:25]([C:26]([H:62])([H:63])[H:64])([C:27]([H:65])([H:66])[H:67])[H:61])([H:28])([H:29])[H:30]", "dummies": []}
C      2.3461    -4.1389     1.4896
C      1.6580    -2.9254     1.0514
N      1.0755    -1.9074     0.6849
Mn     0.0000     0.0000     0.0000
C     -0.8549     1.9845    -0.7920
O     -1.3039     3.0238    -1.2072
C      1.7107     0.2436    -1.5075
O      2.6100     0.3714    -2.3007
H      0.9831     0.9605     1.2165
N     -1.3745    -1.1109    -1.4536
C     -1.2991    -0.5379    -2.7398
C     -1.8811    -1.4532    -3.8362
N     -1.7300    -0.8163    -5.1641
C     -2.8114     0.1520    -5.4978
C     -2.2584     1.3046    -6.3445
C     -4.0357    -0.4924    -6.1671
C     -1.2506    -1.6953    -6.2682
C     -1.9115    -3.0905    -6.3011
C      0.2734    -1.8237    -6.1933
C     -2.6902    -1.1241    -0.8814
C     -2.8762    -0.3529     0.4763
N     -1.7917    -0.3481     1.4403
C     -1.7898     0.8697     2.2667
C     -3.1507     1.3029     2.8829
C     -0.7133     0.9149     3.3826
C     -1.6488    -1.6065     2.2045
C     -1.7080    -2.9089     1.3799
C     -2.6619    -1.7821     3.3657
H      2.8108    -4.6370     0.6141
H      3.1326    -3.8727     2.2252
H      1.6149    -4.8267     1.9619
H     -1.0557    -1.9652    -1.5106
H     -1.8319     0.4365    -2.7519
H     -0.2380    -0.3493    -2.9830
H     -1.3148    -2.4040    -3.7778
H     -2.9464    -1.6918    -3.6341
H     -3.1854     0.6246    -4.5630
H     -1.3523     1.7267    -5.8600
H     -1.9950     0.9711    -7.3691
H     -3.0167     2.1124    -6.4274
H     -4.4516    -1.2923    -5.5205
H     -4.8304     0.2712    -6.3072
H     -3.7856    -0.9097    -7.1642
H     -1.4633    -1.2199    -7.2486
H     -1.7291    -3.5624    -7.2901
H     -3.0061    -3.0263    -6.1527
H     -1.4895    -3.7676    -5.5298
H      0.7371    -0.8146    -6.2226
H      0.5848    -2.3295    -5.2551
H      0.6528    -2.4089    -7.0582
H     -3.4215    -0.6808    -1.5972
H     -3.0099    -2.1772    -0.7401
H     -3.7914    -0.7501     0.9640
H     -3.0907     0.7011     0.1920
H     -1.5125     1.6745     1.5664
H     -3.9747     1.3233     2.1446
H     -3.0545     2.3418     3.2656
H     -3.4643     0.6852     3.7421
H      0.2046     0.3643     3.1138
H     -1.0775     0.5185     4.3491
H     -0.4229     1.9715     3.5680
H     -0.6392    -1.5855     2.6579
H     -1.1433    -2.8474     0.4440
H     -2.7573    -3.2073     1.1725
H     -1.2526    -3.7366     1.9660
H     -3.6976    -1.5584     3.0433
H     -2.6539    -2.8289     3.7407
H     -2.3970    -1.1792     4.2493
