# Supplementary material for: MACE: Automated Assessment of Stereochemistry of Transition Metal Complexes and Its Applications in Computational Catalysis
Source: J Chem Theory Comput. 2024 Feb 16;20(5):2313–20. doi: 10.1021/acs.jctc.3c01313 (PMC10938507; doi:10.1021/acs.jctc.3c01313)
Supplement: Supplementary file 3 — ct3c01313_si_003.zip [file ct3c01313_si_003.zip › structures/screening/mace_MeCN/Mn_NNhN_iPr_tri_0.xyz]

62
{"conf": 0, "E": 221.7, "rms": -1.0, "geom": "OH", "total_charge": 0, "CA_charge": 1, "smiles": "C[CH:1]([CH3:2])[1N:3]1([CH:4]([CH3:5])[CH3:6])->[Mn+:7]2(<-[4H-:8])(<-[5C-:9]#[O+:10])(<-[6C-:11]#[O+:12])<-[2N@H:13]([CH2:14][CH2:15]1)[CH2:16][CH2:17][3N:18]->2([CH:19]([CH3:20])[CH3:21])[CH:22]([CH3:23])[CH3:24]", "smiles3D": "C([C:1]([C:2]([H:29])([H:30])[H:31])([1N:3]1([C:4]([C:5]([H:33])([H:34])[H:35])([C:6]([H:36])([H:37])[H:38])[H:32])->[Mn+:7]2(<-[4H-:8])(<-[5C-:9]#[O+:10])(<-[6C-:11]#[O+:12])<-[2N@:13]([H:39])([C:14]([H:40])([H:41])[C:15]1([H:42])[H:43])[C:16]([H:44])([H:45])[C:17]([H:46])([H:47])[3N:18]->2([C:19]([C:20]([H:49])([H:50])[H:51])([C:21]([H:52])([H:53])[H:54])[H:48])[C:22]([C:23]([H:56])([H:57])[H:58])([C:24]([H:59])([H:60])[H:61])[H:55])[H:28])([H:25])([H:26])[H:27]", "smiles3Dx": "C([C:1]([C:2]([H:29])([H:30])[H:31])([1N:3]1([C:4]([C:5]([H:33])([H:34])[H:35])([C:6]([H:36])([H:37])[H:38])[H:32])->[Mn+:7]2(<-[4H-:8])(<-[5C-:9]#[O+:10])(<-[6C-:11]#[O+:12])<-[2N@:13]([H:39])([C:14]([H:40])([H:41])[C:15]1([H:42])[H:43])[C:16]([H:44])([H:45])[C:17]([H:46])([H:47])[3N:18]->2([C:19]([C:20]([H:49])([H:50])[H:51])([C:21]([H:52])([H:53])[H:54])[H:48])[C:22]([C:23]([H:56])([H:57])[H:58])([C:24]([H:59])([H:60])[H:61])[H:55])[H:28])([H:25])([H:26])[H:27]", "dummies": []}
C      2.2164    -1.3356    -3.9069
C      1.9511    -1.0277    -2.4069
C      3.2396    -1.5513    -1.6887
N      0.6093    -1.4485    -1.8526
C     -0.4751    -1.4221    -2.8591
C     -0.4928    -2.5664    -3.9223
C     -0.6673    -0.0575    -3.5838
Mn     0.0000     0.0000     0.0000
H     -0.2695     1.4702    -1.0647
C      2.1970     0.5890     0.2584
O      3.3465     0.9235     0.4072
C     -0.0087     1.3827     1.8335
O     -0.0077     2.1128     2.7934
N      0.1067    -1.9827     1.0829
C      0.9931    -2.7501     0.3218
C      0.6520    -2.7544    -1.2031
C     -1.2011    -2.5672     1.1980
C     -2.3573    -1.8310     0.4400
N     -2.3041    -0.3869     0.4024
C     -2.9160     0.2246    -0.7707
C     -4.1947    -0.4682    -1.3200
C     -3.1353     1.7625    -0.7313
C     -2.8050     0.2139     1.6754
C     -2.1820    -0.3232     2.9864
C     -4.3479     0.1429     1.8772
H      3.2510    -1.0439    -4.1902
H      1.6104    -0.7420    -4.6015
H      2.1379    -2.4234    -4.1077
H      1.9623     0.0768    -2.3073
H      4.1292    -1.0440    -2.1213
H      3.3454    -1.3385    -0.6281
H      3.4004    -2.6368    -1.8512
H     -1.3803    -1.5868    -2.2832
H     -0.0423    -2.2841    -4.8942
H     -1.5485    -2.8282    -4.1516
H     -0.0016    -3.4949    -3.5763
H     -1.7414     0.2180    -3.6223
H     -0.3804    -0.0706    -4.6528
H     -0.1026     0.7506    -3.0918
H      0.4658    -1.8433     1.9148
H      2.0018    -2.3601     0.4809
H      0.9921    -3.8037     0.6885
H      1.3824    -3.4102    -1.7193
H     -0.3340    -3.2578    -1.2968
H     -1.1937    -3.6187     0.8253
H     -1.4659    -2.6436     2.2696
H     -3.3129    -2.1577     0.8962
H     -2.3599    -2.2244    -0.5853
H     -2.1548     0.1048    -1.5171
H     -3.9145    -1.2987    -2.0017
H     -4.8252    -0.8994    -0.5221
H     -4.8160     0.2323    -1.9184
H     -2.2471     2.2799    -0.3181
H     -3.2671     2.1399    -1.7686
H     -4.0291     2.0782    -0.1648
H     -2.5453     1.2875     1.6441
H     -1.1087    -0.5464     2.9030
H     -2.7163    -1.2257     3.3525
H     -2.2890     0.4440     3.7836
H     -4.7087    -0.8986     1.9915
H     -4.9351     0.6280     1.0836
H     -4.6207     0.6816     2.8106
62
{"conf": 1, "E": 257.21, "rms": -1.0, "geom": "OH", "total_charge": 0, "CA_charge": 1, "smiles": "C[CH:1]([CH3:2])[1N:3]1([CH:4]([CH3:5])[CH3:6])->[Mn+:7]2(<-[4H-:8])(<-[5C-:9]#[O+:10])(<-[6C-:11]#[O+:12])<-[2N@H:13]([CH2:14][CH2:15]1)[CH2:16][CH2:17][3N:18]->2([CH:19]([CH3:20])[CH3:21])[CH:22]([CH3:23])[CH3:24]", "smiles3D": "C([C:1]([C:2]([H:29])([H:30])[H:31])([1N:3]1([C:4]([C:5]([H:33])([H:34])[H:35])([C:6]([H:36])([H:37])[H:38])[H:32])->[Mn+:7]2(<-[4H-:8])(<-[5C-:9]#[O+:10])(<-[6C-:11]#[O+:12])<-[2N@:13]([H:39])([C:14]([H:40])([H:41])[C:15]1([H:42])[H:43])[C:16]([H:44])([H:45])[C:17]([H:46])([H:47])[3N:18]->2([C:19]([C:20]([H:49])([H:50])[H:51])([C:21]([H:52])([H:53])[H:54])[H:48])[C:22]([C:23]([H:56])([H:57])[H:58])([C:24]([H:59])([H:60])[H:61])[H:55])[H:28])([H:25])([H:26])[H:27]", "smiles3Dx": "C([C:1]([C:2]([H:29])([H:30])[H:31])([1N:3]1([C:4]([C:5]([H:33])([H:34])[H:35])([C:6]([H:36])([H:37])[H:38])[H:32])->[Mn+:7]2(<-[4H-:8])(<-[5C-:9]#[O+:10])(<-[6C-:11]#[O+:12])<-[2N@:13]([H:39])([C:14]([H:40])([H:41])[C:15]1([H:42])[H:43])[C:16]([H:44])([H:45])[C:17]([H:46])([H:47])[3N:18]->2([C:19]([C:20]([H:49])([H:50])[H:51])([C:21]([H:52])([H:53])[H:54])[H:48])[C:22]([C:23]([H:56])([H:57])[H:58])([C:24]([H:59])([H:60])[H:61])[H:55])[H:28])([H:25])([H:26])[H:27]", "dummies": []}
C     -0.1284     2.9659     2.3753
C      1.1251     2.3887     1.6928
C      2.3550     3.1961     2.2090
N      1.0428     2.1493     0.2296
C      0.5196     3.2517    -0.5940
C     -0.9706     3.4641    -0.4309
C      1.1965     4.6387    -0.4344
Mn     0.0000     0.0000     0.0000
H     -0.9962     0.2578     1.5145
C      1.7233    -0.8577     1.2667
O      2.6244    -1.3077     1.9299
C     -0.5063    -2.2347     0.2062
O     -0.7707    -3.4057     0.3234
N      1.2755     0.1262    -1.8846
C      2.3904     0.9905    -1.6214
C      2.3503     1.7646    -0.2751
C      0.4359     0.5348    -2.9962
C     -1.0666     0.8580    -2.6786
N     -1.7128     0.0389    -1.7028
C     -1.9623    -1.3294    -2.3005
C     -2.9091    -1.3204    -3.5546
C     -0.7627    -2.2330    -2.6910
C     -3.0589     0.5179    -1.1925
C     -3.1981     0.4698     0.3284
C     -3.6156     1.8695    -1.7175
H     -0.0689     2.7749     3.4688
H     -1.0525     2.4706     2.0340
H     -0.1930     4.0658     2.2598
H      1.2337     1.3813     2.1249
H      3.3211     2.7222     1.9475
H      2.3370     3.2245     3.3200
H      2.3689     4.2437     1.8677
H      0.6768     2.9615    -1.6506
H     -1.3792     2.4806    -0.2085
H     -1.2539     4.1844     0.3593
H     -1.3918     3.8817    -1.3709
H      0.9034     5.1390     0.5093
H      0.8486     5.3021    -1.2556
H      2.2975     4.6180    -0.5144
H      1.6156    -0.7000    -2.0522
H      2.5390     1.7373    -2.4299
H      3.3187     0.3657    -1.6087
H      2.8547     1.1228     0.4679
H      2.9973     2.6541    -0.3904
H      0.4645    -0.2566    -3.7682
H      0.8430     1.4386    -3.4959
H     -1.6242     0.8326    -3.6368
H     -1.1042     1.8858    -2.3380
H     -2.5004    -1.8958    -1.5042
H     -3.6798    -0.5272    -3.5598
H     -3.4289    -2.2993    -3.6316
H     -2.3403    -1.1734    -4.4976
H     -0.4839    -2.1630    -3.7619
H     -1.0570    -3.2953    -2.5471
H      0.1329    -2.0810    -2.0968
H     -3.8340    -0.2072    -1.5140
H     -2.7495     1.3241     0.8560
H     -2.8261    -0.5062     0.6980
H     -4.2775     0.5032     0.5945
H     -4.7257     1.8399    -1.6605
H     -3.3817     2.0442    -2.7854
H     -3.3383     2.7413    -1.1072
62
{"conf": 2, "E": 481.94, "rms": -1.0, "geom": "OH", "total_charge": 0, "CA_charge": 1, "smiles": "C[CH:1]([CH3:2])[1N:3]1([CH:4]([CH3:5])[CH3:6])->[Mn+:7]2(<-[4H-:8])(<-[5C-:9]#[O+:10])(<-[6C-:11]#[O+:12])<-[2N@H:13]([CH2:14][CH2:15]1)[CH2:16][CH2:17][3N:18]->2([CH:19]([CH3:20])[CH3:21])[CH:22]([CH3:23])[CH3:24]", "smiles3D": "C([C:1]([C:2]([H:29])([H:30])[H:31])([1N:3]1([C:4]([C:5]([H:33])([H:34])[H:35])([C:6]([H:36])([H:37])[H:38])[H:32])->[Mn+:7]2(<-[4H-:8])(<-[5C-:9]#[O+:10])(<-[6C-:11]#[O+:12])<-[2N@:13]([H:39])([C:14]([H:40])([H:41])[C:15]1([H:42])[H:43])[C:16]([H:44])([H:45])[C:17]([H:46])([H:47])[3N:18]->2([C:19]([C:20]([H:49])([H:50])[H:51])([C:21]([H:52])([H:53])[H:54])[H:48])[C:22]([C:23]([H:56])([H:57])[H:58])([C:24]([H:59])([H:60])[H:61])[H:55])[H:28])([H:25])([H:26])[H:27]", "smiles3Dx": "C([C:1]([C:2]([H:29])([H:30])[H:31])([1N:3]1([C:4]([C:5]([H:33])([H:34])[H:35])([C:6]([H:36])([H:37])[H:38])[H:32])->[Mn+:7]2(<-[4H-:8])(<-[5C-:9]#[O+:10])(<-[6C-:11]#[O+:12])<-[2N@:13]([H:39])([C:14]([H:40])([H:41])[C:15]1([H:42])[H:43])[C:16]([H:44])([H:45])[C:17]([H:46])([H:47])[3N:18]->2([C:19]([C:20]([H:49])([H:50])[H:51])([C:21]([H:52])([H:53])[H:54])[H:48])[C:22]([C:23]([H:56])([H:57])[H:58])([C:24]([H:59])([H:60])[H:61])[H:55])[H:28])([H:25])([H:26])[H:27]", "dummies": []}
C      0.3158    -0.3283     2.9654
C      1.8040    -0.0419     2.6623
C      2.1886     1.2488     3.4169
N      2.0659    -0.1408     1.1994
C      3.2682     0.5905     0.6719
C      3.2968     2.1427     0.6331
C      4.5985     0.1025     1.3307
Mn     0.0000     0.0000     0.0000
H     -1.1527     0.8757     1.1378
C      0.4080     2.1278     0.7487
O      0.5745     3.2563     1.1438
C     -2.1646    -0.5886    -0.4782
O     -3.3026    -0.9173    -0.7068
N      1.4253    -1.2514    -1.3541
C      2.3689    -1.9484    -0.5532
C      2.2414    -1.5627     0.9245
C      1.9566    -0.5299    -2.4545
C      1.3642     0.8704    -2.6172
N     -0.0142     1.0653    -2.2022
C     -0.2103     2.5431    -2.0934
C     -0.0962     3.3469    -3.4220
C     -1.4989     2.9757    -1.3528
C     -0.9441     0.4528    -3.2381
C     -2.4279     0.9437    -3.2511
C     -0.9820    -1.0993    -3.3108
H     -0.1798    -0.8753     2.1423
H     -0.2578     0.6033     3.1554
H      0.2333    -0.9484     3.8839
H      2.3869    -0.8456     3.1759
H      1.6026     2.1260     3.0958
H      3.2743     1.4542     3.3831
H      1.9602     1.1116     4.4964
H      3.3467     0.3212    -0.3818
H      4.2981     2.4903     0.3006
H      3.1099     2.6695     1.5763
H      2.6490     2.5407    -0.1628
H      5.4263     0.8353     1.2277
H      4.9595    -0.8187     0.8273
H      4.4860    -0.1262     2.4058
H      0.9003    -1.8996    -1.7038
H      2.1874    -3.0517    -0.6288
H      3.4198    -1.7829    -0.8739
H      1.3559    -2.1110     1.3065
H      3.1265    -1.9713     1.4608
H      1.7969    -1.0957    -3.3956
H      3.0573    -0.4061    -2.3739
H      1.4908     1.1592    -3.6845
H      2.0233     1.5375    -2.0304
H      0.6169     2.9384    -1.4784
H     -0.3298     4.4171    -3.2332
H     -0.7594     3.0039    -4.2322
H      0.9455     3.3282    -3.8016
H     -2.3149     3.2920    -2.0319
H     -1.8585     2.1754    -0.6818
H     -1.2881     3.8706    -0.7288
H     -0.5449     0.7673    -4.2282
H     -3.0708     0.3066    -3.8937
H     -2.9085     0.9733    -2.2663
H     -2.5343     1.9323    -3.7280
H     -0.1560    -1.5031    -3.9159
H     -1.8650    -1.4672    -3.8735
H     -1.0349    -1.5995    -2.3415
62
{"conf": 3, "E": 215.88, "rms": -1.0, "geom": "OH", "total_charge": 0, "CA_charge": 1, "smiles": "C[CH:1]([CH3:2])[1N:3]1([CH:4]([CH3:5])[CH3:6])->[Mn+:7]2(<-[4H-:8])(<-[5C-:9]#[O+:10])(<-[6C-:11]#[O+:12])<-[2N@H:13]([CH2:14][CH2:15]1)[CH2:16][CH2:17][3N:18]->2([CH:19]([CH3:20])[CH3:21])[CH:22]([CH3:23])[CH3:24]", "smiles3D": "C([C:1]([C:2]([H:29])([H:30])[H:31])([1N:3]1([C:4]([C:5]([H:33])([H:34])[H:35])([C:6]([H:36])([H:37])[H:38])[H:32])->[Mn+:7]2(<-[4H-:8])(<-[5C-:9]#[O+:10])(<-[6C-:11]#[O+:12])<-[2N@:13]([H:39])([C:14]([H:40])([H:41])[C:15]1([H:42])[H:43])[C:16]([H:44])([H:45])[C:17]([H:46])([H:47])[3N:18]->2([C:19]([C:20]([H:49])([H:50])[H:51])([C:21]([H:52])([H:53])[H:54])[H:48])[C:22]([C:23]([H:56])([H:57])[H:58])([C:24]([H:59])([H:60])[H:61])[H:55])[H:28])([H:25])([H:26])[H:27]", "smiles3Dx": "C([C:1]([C:2]([H:29])([H:30])[H:31])([1N:3]1([C:4]([C:5]([H:33])([H:34])[H:35])([C:6]([H:36])([H:37])[H:38])[H:32])->[Mn+:7]2(<-[4H-:8])(<-[5C-:9]#[O+:10])(<-[6C-:11]#[O+:12])<-[2N@:13]([H:39])([C:14]([H:40])([H:41])[C:15]1([H:42])[H:43])[C:16]([H:44])([H:45])[C:17]([H:46])([H:47])[3N:18]->2([C:19]([C:20]([H:49])([H:50])[H:51])([C:21]([H:52])([H:53])[H:54])[H:48])[C:22]([C:23]([H:56])([H:57])[H:58])([C:24]([H:59])([H:60])[H:61])[H:55])[H:28])([H:25])([H:26])[H:27]", "dummies": []}
C     -1.9527     3.3816     0.1142
C     -0.9403     2.9331     1.2021
C     -1.0691     3.9308     2.3906
N     -1.0292     1.5082     1.5676
C     -2.4490     1.1381     1.9157
C     -2.7063     0.3611     3.2380
C     -3.1869     0.3897     0.7909
Mn     0.0000     0.0000     0.0000
H     -1.4614    -0.1998    -1.0872
C     -0.7221    -1.6971     1.3726
O     -1.0910    -2.5992     2.0831
C      0.9776    -1.8980    -0.8377
O      1.4774    -2.9107    -1.2616
N      1.7784     0.4053     1.3134
C      1.3995     1.3261     2.3159
C     -0.1056     1.2108     2.6550
C      2.8017     0.8434     0.4602
C      2.3265     1.8222    -0.6637
N      1.2766     1.3363    -1.5565
C      0.5071     2.4949    -2.0691
C     -0.6872     2.1677    -2.9877
C      1.3384     3.6163    -2.7667
C      1.8293     0.5576    -2.7211
C      3.1735    -0.2103    -2.5512
C      0.8035    -0.4199    -3.3495
H     -1.6130     4.3376    -0.3403
H     -2.9681     3.5736     0.5176
H     -2.0299     2.6395    -0.6916
H      0.0580     3.0895     0.7970
H     -0.1224     3.9789     2.9684
H     -1.8965     3.6663     3.0783
H     -1.2448     4.9647     2.0221
H     -3.0179     2.0761     2.0580
H     -2.3111     0.9144     4.1143
H     -2.3000    -0.6653     3.2231
H     -3.8007     0.2685     3.4093
H     -4.2702     0.3400     1.0350
H     -3.1327     0.9108    -0.1754
H     -2.8521    -0.6520     0.6730
H      2.0241    -0.3875     1.7065
H      1.9801     1.1003     3.2423
H      1.6324     2.3709     2.0321
H     -0.2507     0.1669     2.9716
H     -0.3136     1.8449     3.5404
H      3.5881     1.3574     1.0621
H      3.2720    -0.0407     0.0005
H      3.2158     2.1193    -1.2562
H      1.9859     2.7408    -0.1496
H      0.0844     2.9624    -1.2076
H     -1.3393     3.0638    -3.0746
H     -1.3170     1.3637    -2.5783
H     -0.3626     1.9235    -4.0179
H      2.2307     3.9199    -2.1874
H      1.6474     3.3551    -3.7988
H      0.7088     4.5281    -2.8546
H      2.0576     1.2917    -3.5149
H      4.0209     0.4404    -2.2648
H      3.1168    -1.0711    -1.8701
H      3.4712    -0.6276    -3.5379
H      0.5195    -0.0879    -4.3697
H     -0.1074    -0.5009    -2.7439
H      1.2071    -1.4455    -3.4885
62
{"conf": 4, "E": 254.39, "rms": -1.0, "geom": "OH", "total_charge": 0, "CA_charge": 1, "smiles": "C[CH:1]([CH3:2])[1N:3]1([CH:4]([CH3:5])[CH3:6])->[Mn+:7]2(<-[4H-:8])(<-[5C-:9]#[O+:10])(<-[6C-:11]#[O+:12])<-[2N@H:13]([CH2:14][CH2:15]1)[CH2:16][CH2:17][3N:18]->2([CH:19]([CH3:20])[CH3:21])[CH:22]([CH3:23])[CH3:24]", "smiles3D": "C([C:1]([C:2]([H:29])([H:30])[H:31])([1N:3]1([C:4]([C:5]([H:33])([H:34])[H:35])([C:6]([H:36])([H:37])[H:38])[H:32])->[Mn+:7]2(<-[4H-:8])(<-[5C-:9]#[O+:10])(<-[6C-:11]#[O+:12])<-[2N@:13]([H:39])([C:14]([H:40])([H:41])[C:15]1([H:42])[H:43])[C:16]([H:44])([H:45])[C:17]([H:46])([H:47])[3N:18]->2([C:19]([C:20]([H:49])([H:50])[H:51])([C:21]([H:52])([H:53])[H:54])[H:48])[C:22]([C:23]([H:56])([H:57])[H:58])([C:24]([H:59])([H:60])[H:61])[H:55])[H:28])([H:25])([H:26])[H:27]", "smiles3Dx": "C([C:1]([C:2]([H:29])([H:30])[H:31])([1N:3]1([C:4]([C:5]([H:33])([H:34])[H:35])([C:6]([H:36])([H:37])[H:38])[H:32])->[Mn+:7]2(<-[4H-:8])(<-[5C-:9]#[O+:10])(<-[6C-:11]#[O+:12])<-[2N@:13]([H:39])([C:14]([H:40])([H:41])[C:15]1([H:42])[H:43])[C:16]([H:44])([H:45])[C:17]([H:46])([H:47])[3N:18]->2([C:19]([C:20]([H:49])([H:50])[H:51])([C:21]([H:52])([H:53])[H:54])[H:48])[C:22]([C:23]([H:56])([H:57])[H:58])([C:24]([H:59])([H:60])[H:61])[H:55])[H:28])([H:25])([H:26])[H:27]", "dummies": []}
C      2.3665     3.1029    -2.2880
C      1.6290     1.7608    -2.0215
C      1.8649     0.8365    -3.2377
N      0.2798     1.8212    -1.5181
C     -0.8052     1.9024    -2.5531
C     -0.6625     3.0724    -3.5564
C     -1.1129     0.6167    -3.3502
Mn     0.0000     0.0000     0.0000
H      0.0141    -1.3163    -1.2802
C     -2.2355     0.4023    -0.3306
O     -3.4114     0.6100    -0.5004
C     -1.1081    -1.2199     1.6072
O     -1.7012    -1.8467     2.4501
N      0.2447     1.6239     1.5106
C      0.7133     2.7497     0.8129
C      0.0405     2.9073    -0.5604
C      1.1072     1.1652     2.5493
C      1.8448    -0.2144     2.3380
N      2.1181    -0.6872     0.9890
C      3.4505    -0.1790     0.4888
C      3.7398    -0.5437    -0.9860
C      3.9208     1.2761     0.7602
C      2.2610    -2.2078     1.0120
C      0.9800    -3.0445     0.9635
C      3.0996    -2.7860     2.2068
H      2.5182     3.6849    -1.3576
H      3.3875     2.9048    -2.6793
H      1.8462     3.7360    -3.0277
H      2.1282     1.2922    -1.1931
H      2.9483     0.6532    -3.3812
H      1.3864    -0.1504    -3.0858
H      1.5417     1.2919    -4.1894
H     -1.7527     2.1155    -2.0239
H     -0.5123     4.0375    -3.0358
H      0.1433     2.9223    -4.2955
H     -1.6059     3.1748    -4.1352
H     -0.5052     0.4957    -4.2665
H     -1.0460    -0.2797    -2.7264
H     -2.1647     0.6612    -3.7082
H     -0.5868     1.8106     1.8527
H      0.4955     3.6620     1.4177
H      1.7922     2.7005     0.6654
H     -1.0439     2.9902    -0.3372
H      0.3500     3.8815    -0.9877
H      1.8654     1.9402     2.7909
H      0.4845     1.0561     3.4710
H      2.7957    -0.1799     2.9179
H      1.2015    -0.9695     2.8358
H      4.1990    -0.7561     1.0565
H      4.2077     0.2891    -1.5515
H      2.8128    -0.8928    -1.4746
H      4.4676    -1.3828    -1.0403
H      5.0327     1.2768     0.7255
H      3.6670     2.0216    -0.0049
H      3.6989     1.6345     1.7746
H      2.8049    -2.5084     0.0971
H      0.2920    -2.7394     0.1716
H      1.2472    -4.0945     0.7126
H      0.4927    -3.1022     1.9565
H      3.3289    -3.8555     2.0086
H      2.5348    -2.7534     3.1618
H      4.0748    -2.3015     2.3861
62
{"conf": 5, "E": 219.44, "rms": -1.0, "geom": "OH", "total_charge": 0, "CA_charge": 1, "smiles": "C[CH:1]([CH3:2])[1N:3]1([CH:4]([CH3:5])[CH3:6])->[Mn+:7]2(<-[4H-:8])(<-[5C-:9]#[O+:10])(<-[6C-:11]#[O+:12])<-[2N@H:13]([CH2:14][CH2:15]1)[CH2:16][CH2:17][3N:18]->2([CH:19]([CH3:20])[CH3:21])[CH:22]([CH3:23])[CH3:24]", "smiles3D": "C([C:1]([C:2]([H:29])([H:30])[H:31])([1N:3]1([C:4]([C:5]([H:33])([H:34])[H:35])([C:6]([H:36])([H:37])[H:38])[H:32])->[Mn+:7]2(<-[4H-:8])(<-[5C-:9]#[O+:10])(<-[6C-:11]#[O+:12])<-[2N@:13]([H:39])([C:14]([H:40])([H:41])[C:15]1([H:42])[H:43])[C:16]([H:44])([H:45])[C:17]([H:46])([H:47])[3N:18]->2([C:19]([C:20]([H:49])([H:50])[H:51])([C:21]([H:52])([H:53])[H:54])[H:48])[C:22]([C:23]([H:56])([H:57])[H:58])([C:24]([H:59])([H:60])[H:61])[H:55])[H:28])([H:25])([H:26])[H:27]", "smiles3Dx": "C([C:1]([C:2]([H:29])([H:30])[H:31])([1N:3]1([C:4]([C:5]([H:33])([H:34])[H:35])([C:6]([H:36])([H:37])[H:38])[H:32])->[Mn+:7]2(<-[4H-:8])(<-[5C-:9]#[O+:10])(<-[6C-:11]#[O+:12])<-[2N@:13]([H:39])([C:14]([H:40])([H:41])[C:15]1([H:42])[H:43])[C:16]([H:44])([H:45])[C:17]([H:46])([H:47])[3N:18]->2([C:19]([C:20]([H:49])([H:50])[H:51])([C:21]([H:52])([H:53])[H:54])[H:48])[C:22]([C:23]([H:56])([H:57])[H:58])([C:24]([H:59])([H:60])[H:61])[H:55])[H:28])([H:25])([H:26])[H:27]", "dummies": []}
C     -1.9847    -2.2377     2.5362
C     -2.2122    -0.7096     2.3535
C     -3.0807    -0.2972     3.5796
N     -1.0046     0.1532     2.1427
C     -1.3146     1.5677     2.1323
C     -1.2107     2.3163     3.4918
C     -2.6091     2.0161     1.3899
Mn     0.0000     0.0000     0.0000
H     -1.2560     1.0276    -0.8415
C     -1.3389    -1.8016    -0.4465
O     -2.0450    -2.7460    -0.7012
C      0.7804    -0.7395    -2.0331
O      1.1886    -1.1287    -3.0991
N      1.5737    -1.1070     1.1788
C      1.0493    -1.3589     2.4679
C      0.0916    -0.2401     3.0174
C      2.7467    -0.3119     1.1990
C      2.8352     0.6779     0.0137
N      1.7628     1.6669    -0.0375
C      1.8705     2.6130     1.1241
C      3.3133     3.0350     1.5558
C      1.0479     3.9319     1.0534
C      1.7652     2.3013    -1.3770
C      2.9961     3.1778    -1.7149
C      0.4929     3.0997    -1.7355
H     -1.3899    -2.7271     1.7611
H     -1.5358    -2.4716     3.5248
H     -2.9670    -2.7573     2.5074
H     -2.8444    -0.6027     1.4519
H     -3.9919    -0.9321     3.6254
H     -3.4569     0.7319     3.5700
H     -2.5270    -0.4492     4.5289
H     -0.5232     1.9362     1.5040
H     -0.1686     2.6504     3.6747
H     -1.5077     1.6818     4.3462
H     -1.8344     3.2359     3.5019
H     -3.4890     2.1484     2.0453
H     -2.8843     1.3449     0.5582
H     -2.4330     3.0161     0.9377
H      1.7448    -1.8998     0.7492
H      1.8876    -1.4784     3.1956
H      0.5253    -2.3230     2.4515
H     -0.3142    -0.5903     3.9897
H      0.7237     0.6259     3.2500
H      2.8217     0.2645     2.1437
H      3.6348    -0.9866     1.1521
H      2.8268     0.0626    -0.9023
H      3.8292     1.1617     0.0461
H      1.4812     2.0607     1.9746
H      3.8855     2.2006     2.0048
H      3.9065     3.4676     0.7331
H      3.2685     3.8008     2.3603
H      1.0039     4.3839     2.0679
H      1.5317     4.6865     0.4047
H     -0.0037     3.8232     0.7527
H      1.7948     1.4792    -2.1112
H      2.9718     3.4328    -2.7965
H      3.9506     2.6439    -1.5490
H      3.0003     4.1385    -1.1682
H      0.2024     2.8922    -2.7882
H      0.6418     4.1975    -1.6628
H     -0.3578     2.8394    -1.1015
62
{"conf": 6, "E": 226.84, "rms": -1.0, "geom": "OH", "total_charge": 0, "CA_charge": 1, "smiles": "C[CH:1]([CH3:2])[1N:3]1([CH:4]([CH3:5])[CH3:6])->[Mn+:7]2(<-[4H-:8])(<-[5C-:9]#[O+:10])(<-[6C-:11]#[O+:12])<-[2N@H:13]([CH2:14][CH2:15]1)[CH2:16][CH2:17][3N:18]->2([CH:19]([CH3:20])[CH3:21])[CH:22]([CH3:23])[CH3:24]", "smiles3D": "C([C:1]([C:2]([H:29])([H:30])[H:31])([1N:3]1([C:4]([C:5]([H:33])([H:34])[H:35])([C:6]([H:36])([H:37])[H:38])[H:32])->[Mn+:7]2(<-[4H-:8])(<-[5C-:9]#[O+:10])(<-[6C-:11]#[O+:12])<-[2N@:13]([H:39])([C:14]([H:40])([H:41])[C:15]1([H:42])[H:43])[C:16]([H:44])([H:45])[C:17]([H:46])([H:47])[3N:18]->2([C:19]([C:20]([H:49])([H:50])[H:51])([C:21]([H:52])([H:53])[H:54])[H:48])[C:22]([C:23]([H:56])([H:57])[H:58])([C:24]([H:59])([H:60])[H:61])[H:55])[H:28])([H:25])([H:26])[H:27]", "smiles3Dx": "C([C:1]([C:2]([H:29])([H:30])[H:31])([1N:3]1([C:4]([C:5]([H:33])([H:34])[H:35])([C:6]([H:36])([H:37])[H:38])[H:32])->[Mn+:7]2(<-[4H-:8])(<-[5C-:9]#[O+:10])(<-[6C-:11]#[O+:12])<-[2N@:13]([H:39])([C:14]([H:40])([H:41])[C:15]1([H:42])[H:43])[C:16]([H:44])([H:45])[C:17]([H:46])([H:47])[3N:18]->2([C:19]([C:20]([H:49])([H:50])[H:51])([C:21]([H:52])([H:53])[H:54])[H:48])[C:22]([C:23]([H:56])([H:57])[H:58])([C:24]([H:59])([H:60])[H:61])[H:55])[H:28])([H:25])([H:26])[H:27]", "dummies": []}
C     -1.1909     4.0345     2.0889
C     -1.2448     2.5044     1.7682
C     -2.2725     1.8712     2.7475
N      0.0378     1.7758     1.6330
C      0.5418     1.2859     2.9536
C      1.7242     0.3132     2.9266
C      0.8984     2.4036     3.9707
Mn     0.0000     0.0000     0.0000
H     -0.3698    -1.3115     1.2315
C      2.2818    -0.2762     0.1899
O      3.4757    -0.4244     0.2778
C      0.6649    -1.5540    -1.5497
O      1.0399    -2.3728    -2.3524
N      0.4221     1.7037    -1.3744
C      0.5912     2.8728    -0.5870
C      0.9907     2.5868     0.9062
C     -0.6242     1.7300    -2.3224
C     -2.0492     1.3559    -1.7791
N     -2.1768     0.0931    -1.0401
C     -2.4530    -1.0693    -1.9553
C     -2.0869    -2.4393    -1.3295
C     -1.8907    -1.0365    -3.4080
C     -3.2872     0.2094    -0.0591
C     -4.6889     0.5483    -0.6518
C     -3.4661    -0.9725     0.9122
H     -2.2114     4.4182     2.3047
H     -0.8435     4.6271     1.2204
H     -0.5554     4.3026     2.9455
H     -1.6755     2.4526     0.7828
H     -2.0555     2.1336     3.8025
H     -3.2937     2.2521     2.5287
H     -2.2929     0.7697     2.6574
H     -0.2680     0.6938     3.4130
H      1.4309    -0.6310     2.4368
H      1.9753    -0.0076     3.9610
H      2.6452     0.7767     2.5225
H     -0.0077     2.8593     4.4075
H      1.4314     1.9883     4.8529
H      1.5610     3.1754     3.5349
H      1.2123     1.5198    -1.8038
H      1.3994     3.4933    -1.0430
H     -0.3331     3.4828    -0.6032
H      1.9645     2.0786     0.8882
H      1.1556     3.5586     1.4100
H     -0.6829     2.7504    -2.7685
H     -0.3630     1.0401    -3.1436
H     -2.7448     1.3502    -2.6422
H     -2.3731     2.2038    -1.1510
H     -3.5456    -1.1025    -2.1126
H     -1.5304    -2.3207    -0.3878
H     -3.0025    -3.0342    -1.1299
H     -1.4817    -3.0801    -2.0051
H     -0.7957    -1.0294    -3.4755
H     -2.3008    -0.2047    -4.0118
H     -2.2253    -1.9508    -3.9451
H     -3.0510     1.0435     0.5597
H     -4.6446     1.3087    -1.4537
H     -5.3276     0.9752     0.1517
H     -5.2267    -0.3463    -1.0291
H     -2.5104    -1.2845     1.3576
H     -3.9792    -1.8311     0.4398
H     -4.1181    -0.6568     1.7556
62
{"conf": 7, "E": 219.0, "rms": -1.0, "geom": "OH", "total_charge": 0, "CA_charge": 1, "smiles": "C[CH:1]([CH3:2])[1N:3]1([CH:4]([CH3:5])[CH3:6])->[Mn+:7]2(<-[4H-:8])(<-[5C-:9]#[O+:10])(<-[6C-:11]#[O+:12])<-[2N@H:13]([CH2:14][CH2:15]1)[CH2:16][CH2:17][3N:18]->2([CH:19]([CH3:20])[CH3:21])[CH:22]([CH3:23])[CH3:24]", "smiles3D": "C([C:1]([C:2]([H:29])([H:30])[H:31])([1N:3]1([C:4]([C:5]([H:33])([H:34])[H:35])([C:6]([H:36])([H:37])[H:38])[H:32])->[Mn+:7]2(<-[4H-:8])(<-[5C-:9]#[O+:10])(<-[6C-:11]#[O+:12])<-[2N@:13]([H:39])([C:14]([H:40])([H:41])[C:15]1([H:42])[H:43])[C:16]([H:44])([H:45])[C:17]([H:46])([H:47])[3N:18]->2([C:19]([C:20]([H:49])([H:50])[H:51])([C:21]([H:52])([H:53])[H:54])[H:48])[C:22]([C:23]([H:56])([H:57])[H:58])([C:24]([H:59])([H:60])[H:61])[H:55])[H:28])([H:25])([H:26])[H:27]", "smiles3Dx": "C([C:1]([C:2]([H:29])([H:30])[H:31])([1N:3]1([C:4]([C:5]([H:33])([H:34])[H:35])([C:6]([H:36])([H:37])[H:38])[H:32])->[Mn+:7]2(<-[4H-:8])(<-[5C-:9]#[O+:10])(<-[6C-:11]#[O+:12])<-[2N@:13]([H:39])([C:14]([H:40])([H:41])[C:15]1([H:42])[H:43])[C:16]([H:44])([H:45])[C:17]([H:46])([H:47])[3N:18]->2([C:19]([C:20]([H:49])([H:50])[H:51])([C:21]([H:52])([H:53])[H:54])[H:48])[C:22]([C:23]([H:56])([H:57])[H:58])([C:24]([H:59])([H:60])[H:61])[H:55])[H:28])([H:25])([H:26])[H:27]", "dummies": []}
C     -2.3974    -1.5106    -1.9878
C     -2.8488    -0.1120    -1.4928
C     -4.0999     0.2853    -2.3231
N     -1.7575     0.8873    -1.3861
C     -1.2729     1.3708    -2.6886
C     -0.7685     0.3125    -3.6854
C     -2.1897     2.3621    -3.4624
Mn     0.0000     0.0000     0.0000
H      0.7432    -1.1005    -1.2704
C     -1.4660    -1.6142     0.7390
O     -2.2293    -2.4594     1.1362
C      1.0115    -1.1140     1.7476
O      1.5295    -1.7004     2.6656
N     -0.8084     1.4215     1.5003
C     -2.0811     1.7806     1.0213
C     -2.1804     2.0031    -0.5252
C      0.1367     2.4617     1.6760
C      1.6070     2.0428     1.3059
N      1.7809     1.6312    -0.0712
C      3.1005     0.9831    -0.3483
C      4.3381     1.8822    -0.0826
C      3.3691    -0.3596     0.3346
C      1.5345     2.7828    -0.9764
C      1.9467     2.5680    -2.4622
C      2.0867     4.1819    -0.5475
H     -2.9931    -2.2951    -1.4737
H     -2.5778    -1.6809    -3.0670
H     -1.3320    -1.6979    -1.7856
H     -3.2216    -0.2614    -0.4609
H     -3.9536     0.1064    -3.4067
H     -4.4364     1.3261    -2.1747
H     -4.9496    -0.3636    -2.0196
H     -0.4134     1.9360    -2.4454
H     -0.1301    -0.4402    -3.1948
H     -0.1329     0.8080    -4.4513
H     -1.5967    -0.1624    -4.2449
H     -2.9018     1.8572    -4.1412
H     -1.5551     2.9978    -4.1175
H     -2.7462     3.0562    -2.8062
H     -0.9018     0.9668     2.2921
H     -2.8011     0.9818     1.3055
H     -2.4082     2.7168     1.5310
H     -3.2344     2.2617    -0.7336
H     -1.5955     2.9083    -0.7589
H     -0.1519     3.3492     1.0807
H      0.1290     2.7705     2.7485
H      2.2795     2.8837     1.5624
H      1.8820     1.2114     1.9706
H      3.1230     0.7333    -1.4223
H      4.4661     2.6405    -0.8752
H      4.3114     2.3533     0.9184
H      5.2794     1.2937    -0.1317
H      2.6604    -1.1213    -0.0334
H      3.4238    -0.2692     1.4370
H      4.3563    -0.7578     0.0140
H      0.4640     2.9066    -0.9623
H      1.6980     1.5484    -2.8183
H      1.4103     3.2928    -3.1125
H      3.0309     2.7389    -2.6193
H      3.1476     4.1894    -0.2581
H      1.9669     4.9134    -1.3758
H      1.5095     4.6103     0.2952
62
{"conf": 8, "E": 245.66, "rms": -1.0, "geom": "OH", "total_charge": 0, "CA_charge": 1, "smiles": "C[CH:1]([CH3:2])[1N:3]1([CH:4]([CH3:5])[CH3:6])->[Mn+:7]2(<-[4H-:8])(<-[5C-:9]#[O+:10])(<-[6C-:11]#[O+:12])<-[2N@H:13]([CH2:14][CH2:15]1)[CH2:16][CH2:17][3N:18]->2([CH:19]([CH3:20])[CH3:21])[CH:22]([CH3:23])[CH3:24]", "smiles3D": "C([C:1]([C:2]([H:29])([H:30])[H:31])([1N:3]1([C:4]([C:5]([H:33])([H:34])[H:35])([C:6]([H:36])([H:37])[H:38])[H:32])->[Mn+:7]2(<-[4H-:8])(<-[5C-:9]#[O+:10])(<-[6C-:11]#[O+:12])<-[2N@:13]([H:39])([C:14]([H:40])([H:41])[C:15]1([H:42])[H:43])[C:16]([H:44])([H:45])[C:17]([H:46])([H:47])[3N:18]->2([C:19]([C:20]([H:49])([H:50])[H:51])([C:21]([H:52])([H:53])[H:54])[H:48])[C:22]([C:23]([H:56])([H:57])[H:58])([C:24]([H:59])([H:60])[H:61])[H:55])[H:28])([H:25])([H:26])[H:27]", "smiles3Dx": "C([C:1]([C:2]([H:29])([H:30])[H:31])([1N:3]1([C:4]([C:5]([H:33])([H:34])[H:35])([C:6]([H:36])([H:37])[H:38])[H:32])->[Mn+:7]2(<-[4H-:8])(<-[5C-:9]#[O+:10])(<-[6C-:11]#[O+:12])<-[2N@:13]([H:39])([C:14]([H:40])([H:41])[C:15]1([H:42])[H:43])[C:16]([H:44])([H:45])[C:17]([H:46])([H:47])[3N:18]->2([C:19]([C:20]([H:49])([H:50])[H:51])([C:21]([H:52])([H:53])[H:54])[H:48])[C:22]([C:23]([H:56])([H:57])[H:58])([C:24]([H:59])([H:60])[H:61])[H:55])[H:28])([H:25])([H:26])[H:27]", "dummies": []}
C     -1.3473     4.1505     0.5139
C     -1.9860     2.7339     0.3882
C     -2.1785     2.4274    -1.1026
N     -1.4160     1.5661     1.1860
C     -2.5991     0.8959     1.8509
C     -3.7131     0.4143     0.8643
C     -2.3245    -0.2503     2.8632
Mn     0.0000     0.0000     0.0000
H     -0.7560     0.2965    -1.6390
C     -1.4908    -1.7020     0.3915
O     -2.2672    -2.6032     0.5917
C      0.9523    -1.8746    -0.8933
O      1.4208    -2.8770    -1.3744
N      0.9672    -0.0621     2.0577
C      0.4270     0.9652     2.9067
C     -0.4931     2.0178     2.2031
C      2.3328     0.0930     1.8146
C      2.6377     1.2976     0.8734
N      2.0577     1.1820    -0.4526
C      1.5402     2.4273    -0.9740
C      1.1486     2.4323    -2.4857
C      2.3529     3.7195    -0.6488
C      3.0227     0.5134    -1.3978
C      4.1411     1.4573    -1.9550
C      3.8242    -0.7246    -0.8837
H     -1.2886     4.4733     1.5741
H     -2.0143     4.8908     0.0205
H     -0.3692     4.2745     0.0294
H     -3.0125     2.9249     0.7643
H     -2.8853     3.1634    -1.5435
H     -1.2525     2.5170    -1.6641
H     -2.6126     1.4347    -1.2862
H     -3.0841     1.6905     2.4697
H     -3.3256    -0.1483     0.0042
H     -4.3102     1.2577     0.4654
H     -4.4693    -0.2208     1.3717
H     -1.4224    -0.8335     2.6479
H     -3.1595    -0.9785     2.9318
H     -2.2505     0.1702     3.8886
H      0.8190    -0.8876     2.4276
H      1.2510     1.5414     3.3911
H     -0.1206     0.5010     3.7447
H      0.1944     2.7435     1.7458
H     -1.0563     2.5608     2.9971
H      2.8821     0.2396     2.7745
H      2.7057    -0.8356     1.3711
H      2.2619     2.2017     1.3806
H      3.7396     1.4147     0.8087
H      0.5987     2.4997    -0.4328
H      0.5057     3.3123    -2.6988
H      1.9779     2.5241    -3.2022
H      0.5965     1.5190    -2.7631
H      1.9669     4.1939     0.2776
H      2.2672     4.4797    -1.4547
H      3.4257     3.5185    -0.4734
H      2.4198     0.1608    -2.2608
H      3.8389     2.4184    -2.3830
H      4.6858     0.9396    -2.7741
H      4.8859     1.6930    -1.1661
H      4.3909    -1.1640    -1.7332
H      4.5803    -0.4418    -0.1218
H      3.2644    -1.5654    -0.4849
62
{"conf": 9, "E": 230.63, "rms": -1.0, "geom": "OH", "total_charge": 0, "CA_charge": 1, "smiles": "C[CH:1]([CH3:2])[1N:3]1([CH:4]([CH3:5])[CH3:6])->[Mn+:7]2(<-[4H-:8])(<-[5C-:9]#[O+:10])(<-[6C-:11]#[O+:12])<-[2N@H:13]([CH2:14][CH2:15]1)[CH2:16][CH2:17][3N:18]->2([CH:19]([CH3:20])[CH3:21])[CH:22]([CH3:23])[CH3:24]", "smiles3D": "C([C:1]([C:2]([H:29])([H:30])[H:31])([1N:3]1([C:4]([C:5]([H:33])([H:34])[H:35])([C:6]([H:36])([H:37])[H:38])[H:32])->[Mn+:7]2(<-[4H-:8])(<-[5C-:9]#[O+:10])(<-[6C-:11]#[O+:12])<-[2N@:13]([H:39])([C:14]([H:40])([H:41])[C:15]1([H:42])[H:43])[C:16]([H:44])([H:45])[C:17]([H:46])([H:47])[3N:18]->2([C:19]([C:20]([H:49])([H:50])[H:51])([C:21]([H:52])([H:53])[H:54])[H:48])[C:22]([C:23]([H:56])([H:57])[H:58])([C:24]([H:59])([H:60])[H:61])[H:55])[H:28])([H:25])([H:26])[H:27]", "smiles3Dx": "C([C:1]([C:2]([H:29])([H:30])[H:31])([1N:3]1([C:4]([C:5]([H:33])([H:34])[H:35])([C:6]([H:36])([H:37])[H:38])[H:32])->[Mn+:7]2(<-[4H-:8])(<-[5C-:9]#[O+:10])(<-[6C-:11]#[O+:12])<-[2N@:13]([H:39])([C:14]([H:40])([H:41])[C:15]1([H:42])[H:43])[C:16]([H:44])([H:45])[C:17]([H:46])([H:47])[3N:18]->2([C:19]([C:20]([H:49])([H:50])[H:51])([C:21]([H:52])([H:53])[H:54])[H:48])[C:22]([C:23]([H:56])([H:57])[H:58])([C:24]([H:59])([H:60])[H:61])[H:55])[H:28])([H:25])([H:26])[H:27]", "dummies": []}
C     -4.0808     0.3136     1.1976
C     -2.9939     1.2670     0.6254
C     -2.9410     1.0398    -0.8903
N     -1.6366     1.2624     1.2735
C     -1.2622     2.6251     1.7176
C     -1.3402     3.6923     0.6070
C     -2.0711     3.1795     2.9315
Mn     0.0000     0.0000     0.0000
H     -0.6056     0.3483    -1.6927
C     -1.4589    -1.7752     0.1516
O     -2.2165    -2.7106     0.2272
C      1.2085    -1.8356    -0.6707
O      1.8248    -2.8128    -1.0169
N      0.8267    -0.1854     2.0995
C     -0.1770     0.1439     3.0548
C     -1.5806     0.3800     2.4366
C      1.9698     0.6521     2.1462
C      2.7277     0.6587     0.8040
N      2.0213     1.2393    -0.3304
C      1.8211     2.6845    -0.1885
C      1.1987     3.3879    -1.4235
C      3.0845     3.4882     0.2266
C      2.7368     0.9385    -1.6331
C      1.8056     0.5240    -2.7951
C      3.9270    -0.0649    -1.6159
H     -4.2556     0.4991     2.2767
H     -3.8446    -0.7537     1.0236
H     -5.0524     0.5126     0.6957
H     -3.4343     2.2756     0.7491
H     -2.7235    -0.0105    -1.1475
H     -2.2360     1.7225    -1.3895
H     -3.9358     1.2682    -1.3310
H     -0.2289     2.5815     2.0595
H     -2.3354     4.1847     0.5601
H     -1.1644     3.2411    -0.3652
H     -0.5940     4.4936     0.7944
H     -1.6944     2.7592     3.8874
H     -3.1560     2.9700     2.8458
H     -1.9389     4.2795     3.0271
H      1.0880    -1.0579     2.2134
H      0.0960     1.0408     3.6542
H     -0.2670    -0.7040     3.7764
H     -2.2500     0.7386     3.2427
H     -1.9528    -0.6091     2.1601
H      2.6586     0.2663     2.9346
H      1.7160     1.6948     2.4085
H      3.7076     1.1565     0.9557
H      2.9332    -0.4033     0.5921
H      1.1162     2.8057     0.6068
H      1.9189     3.5437    -2.2518
H      0.3270     2.8312    -1.8024
H      0.8474     4.4025    -1.1403
H      3.9705     3.2179    -0.3814
H      3.3187     3.3261     1.2994
H      2.9111     4.5807     0.1184
H      3.2152     1.8780    -1.9689
H      1.3755    -0.4803    -2.6841
H      2.3918     0.5013    -3.7392
H      0.9956     1.2384    -2.9892
H      4.4191    -0.0784    -2.6126
H      3.6206    -1.1026    -1.4018
H      4.7134     0.2541    -0.9014
62
{"conf": 10, "E": 237.08, "rms": -1.0, "geom": "OH", "total_charge": 0, "CA_charge": 1, "smiles": "C[CH:1]([CH3:2])[1N:3]1([CH:4]([CH3:5])[CH3:6])->[Mn+:7]2(<-[4H-:8])(<-[5C-:9]#[O+:10])(<-[6C-:11]#[O+:12])<-[2N@H:13]([CH2:14][CH2:15]1)[CH2:16][CH2:17][3N:18]->2([CH:19]([CH3:20])[CH3:21])[CH:22]([CH3:23])[CH3:24]", "smiles3D": "C([C:1]([C:2]([H:29])([H:30])[H:31])([1N:3]1([C:4]([C:5]([H:33])([H:34])[H:35])([C:6]([H:36])([H:37])[H:38])[H:32])->[Mn+:7]2(<-[4H-:8])(<-[5C-:9]#[O+:10])(<-[6C-:11]#[O+:12])<-[2N@:13]([H:39])([C:14]([H:40])([H:41])[C:15]1([H:42])[H:43])[C:16]([H:44])([H:45])[C:17]([H:46])([H:47])[3N:18]->2([C:19]([C:20]([H:49])([H:50])[H:51])([C:21]([H:52])([H:53])[H:54])[H:48])[C:22]([C:23]([H:56])([H:57])[H:58])([C:24]([H:59])([H:60])[H:61])[H:55])[H:28])([H:25])([H:26])[H:27]", "smiles3Dx": "C([C:1]([C:2]([H:29])([H:30])[H:31])([1N:3]1([C:4]([C:5]([H:33])([H:34])[H:35])([C:6]([H:36])([H:37])[H:38])[H:32])->[Mn+:7]2(<-[4H-:8])(<-[5C-:9]#[O+:10])(<-[6C-:11]#[O+:12])<-[2N@:13]([H:39])([C:14]([H:40])([H:41])[C:15]1([H:42])[H:43])[C:16]([H:44])([H:45])[C:17]([H:46])([H:47])[3N:18]->2([C:19]([C:20]([H:49])([H:50])[H:51])([C:21]([H:52])([H:53])[H:54])[H:48])[C:22]([C:23]([H:56])([H:57])[H:58])([C:24]([H:59])([H:60])[H:61])[H:55])[H:28])([H:25])([H:26])[H:27]", "dummies": []}
C     -3.7641    -2.1728     0.7066
C     -2.7120    -1.9111    -0.4086
C     -3.0182    -0.5911    -1.0848
N     -1.2463    -2.0797    -0.0734
C     -0.6660    -3.0057    -1.1099
C     -1.4134    -4.3821    -1.2792
C      0.8448    -3.3467    -1.0312
Mn     0.0000     0.0000     0.0000
H     -1.0977     1.0397    -1.0347
C      1.0113    -0.6005    -1.9754
O      1.5424    -0.9059    -3.0144
C      1.7331     1.4943    -0.1903
O      2.6483     2.2708    -0.3102
N      1.1740    -1.2560     1.4815
C      0.4727    -2.4679     1.8082
C     -0.9889    -2.5847     1.2521
C      1.3372    -0.3903     2.5675
C     -0.0164     0.2169     3.0256
N     -0.6485     1.0917     2.0519
C     -0.1877     2.5209     2.2073
C     -0.3035     3.3620     0.9092
C      1.2215     2.8116     2.8150
C     -2.1112     1.0043     2.1796
C     -2.9413     2.0582     1.4015
C     -2.6577     0.9917     3.6437
H     -3.6121    -3.1749     1.1578
H     -4.7798    -2.1925     0.2550
H     -3.8010    -1.4162     1.5050
H     -2.9933    -2.6419    -1.1840
H     -4.0506    -0.6050    -1.4978
H     -2.3358    -0.4519    -1.9473
H     -2.9774     0.2292    -0.3775
H     -0.8021    -2.4591    -2.0701
H     -0.7300    -5.2489    -1.4086
H     -2.0826    -4.6209    -0.4307
H     -2.0321    -4.3662    -2.2027
H      1.4654    -2.5479    -0.6159
H      1.2222    -3.5555    -2.0556
H      1.0375    -4.2729    -0.4499
H      1.9989    -1.4448     1.1330
H      0.4074    -2.5909     2.9151
H      1.0617    -3.3342     1.4612
H     -1.6319    -2.0394     1.9561
H     -1.2820    -3.6517     1.3157
H      1.8013    -0.9320     3.4250
H      2.0244     0.4157     2.2713
H     -0.6722    -0.6363     3.2476
H      0.1295     0.7395     3.9910
H     -0.8871     2.9884     2.9337
H     -0.4856     2.7393     0.0301
H     -1.1264     4.1025     0.9919
H      0.6086     3.9596     0.6927
H      2.0546     2.5536     2.1431
H      1.3959     2.3749     3.8148
H      1.3095     3.9070     2.9853
H     -2.3511     0.0393     1.7394
H     -2.5876     2.2147     0.3701
H     -2.9668     3.0321     1.9336
H     -3.9947     1.7118     1.3236
H     -2.1814     1.7751     4.2657
H     -3.7556     1.1647     3.6605
H     -2.5157     0.0086     4.1358
62
{"conf": 11, "E": 236.05, "rms": -1.0, "geom": "OH", "total_charge": 0, "CA_charge": 1, "smiles": "C[CH:1]([CH3:2])[1N:3]1([CH:4]([CH3:5])[CH3:6])->[Mn+:7]2(<-[4H-:8])(<-[5C-:9]#[O+:10])(<-[6C-:11]#[O+:12])<-[2N@H:13]([CH2:14][CH2:15]1)[CH2:16][CH2:17][3N:18]->2([CH:19]([CH3:20])[CH3:21])[CH:22]([CH3:23])[CH3:24]", "smiles3D": "C([C:1]([C:2]([H:29])([H:30])[H:31])([1N:3]1([C:4]([C:5]([H:33])([H:34])[H:35])([C:6]([H:36])([H:37])[H:38])[H:32])->[Mn+:7]2(<-[4H-:8])(<-[5C-:9]#[O+:10])(<-[6C-:11]#[O+:12])<-[2N@:13]([H:39])([C:14]([H:40])([H:41])[C:15]1([H:42])[H:43])[C:16]([H:44])([H:45])[C:17]([H:46])([H:47])[3N:18]->2([C:19]([C:20]([H:49])([H:50])[H:51])([C:21]([H:52])([H:53])[H:54])[H:48])[C:22]([C:23]([H:56])([H:57])[H:58])([C:24]([H:59])([H:60])[H:61])[H:55])[H:28])([H:25])([H:26])[H:27]", "smiles3Dx": "C([C:1]([C:2]([H:29])([H:30])[H:31])([1N:3]1([C:4]([C:5]([H:33])([H:34])[H:35])([C:6]([H:36])([H:37])[H:38])[H:32])->[Mn+:7]2(<-[4H-:8])(<-[5C-:9]#[O+:10])(<-[6C-:11]#[O+:12])<-[2N@:13]([H:39])([C:14]([H:40])([H:41])[C:15]1([H:42])[H:43])[C:16]([H:44])([H:45])[C:17]([H:46])([H:47])[3N:18]->2([C:19]([C:20]([H:49])([H:50])[H:51])([C:21]([H:52])([H:53])[H:54])[H:48])[C:22]([C:23]([H:56])([H:57])[H:58])([C:24]([H:59])([H:60])[H:61])[H:55])[H:28])([H:25])([H:26])[H:27]", "dummies": []}
C      2.5902     1.6371     0.0650
C      3.1263     0.5359     0.9374
C      4.4263    -0.0508     0.3179
N      2.0118    -0.4075     1.2939
C      1.8354    -0.2749     2.7837
C      1.2123     1.0963     3.1485
C      1.1334    -1.3826     3.6158
Mn     0.0000     0.0000     0.0000
H     -0.0152     1.8362     0.1497
C     -1.2465    -0.1047     1.9202
O     -1.9243    -0.1456     2.9173
C     -2.1825     0.1039    -0.7102
O     -3.3291     0.1581    -1.0800
N      0.0791    -2.2465    -0.1856
C      0.9956    -2.7080     0.7749
C      2.2615    -1.7916     0.9410
C      0.4376    -2.5747    -1.5052
C     -0.0298    -1.5135    -2.5195
N      0.5748    -0.1890    -2.3591
C     -0.2367     0.7662    -3.1635
C     -0.1553     0.5917    -4.7021
C     -0.0424     2.2596    -2.8356
C      2.0333    -0.2287    -2.6775
C      2.4967    -1.2365    -3.7817
C      2.7395     1.1131    -3.0359
H      2.1173     2.4262     0.6844
H      1.8257     1.1869    -0.5683
H      3.4002     2.1392    -0.5050
H      3.4975     1.0717     1.8403
H      5.2169     0.7307     0.3148
H      4.8101    -0.8808     0.9466
H      4.3260    -0.3922    -0.7259
H      2.8651    -0.2781     3.2195
H      0.4857     1.0359     3.9873
H      0.7006     1.5366     2.2783
H      2.0043     1.8095     3.4613
H      1.6810    -2.3450     3.5574
H      0.0713    -1.5412     3.3991
H      1.1817    -1.1071     4.6918
H     -0.7583    -2.5767    -0.0034
H      0.4680    -2.8050     1.7300
H      1.3433    -3.7319     0.4968
H      2.7894    -1.8351    -0.0191
H      2.9349    -2.2567     1.6955
H     -0.0387    -3.5478    -1.7752
H      1.5304    -2.7049    -1.5992
H      0.1431    -1.9146    -3.5360
H     -1.1273    -1.4473    -2.3979
H     -1.2942     0.5708    -2.9210
H     -0.4151    -0.4350    -5.0212
H     -0.9051     1.2570    -5.1826
H      0.8243     0.8699    -5.1237
H     -1.0195     2.7861    -2.8990
H      0.6270     2.7696    -3.5605
H      0.3438     2.4147    -1.8238
H      2.4824    -0.5760    -1.7474
H      3.5906    -1.1375    -3.9540
H      1.9964    -1.0488    -4.7500
H      2.3581    -2.2989    -3.5155
H      3.8275     1.0079    -2.8350
H      2.4235     1.9976    -2.4784
H      2.6569     1.3595    -4.1113
62
{"conf": 12, "E": 227.32, "rms": -1.0, "geom": "OH", "total_charge": 0, "CA_charge": 1, "smiles": "C[CH:1]([CH3:2])[1N:3]1([CH:4]([CH3:5])[CH3:6])->[Mn+:7]2(<-[4H-:8])(<-[5C-:9]#[O+:10])(<-[6C-:11]#[O+:12])<-[2N@H:13]([CH2:14][CH2:15]1)[CH2:16][CH2:17][3N:18]->2([CH:19]([CH3:20])[CH3:21])[CH:22]([CH3:23])[CH3:24]", "smiles3D": "C([C:1]([C:2]([H:29])([H:30])[H:31])([1N:3]1([C:4]([C:5]([H:33])([H:34])[H:35])([C:6]([H:36])([H:37])[H:38])[H:32])->[Mn+:7]2(<-[4H-:8])(<-[5C-:9]#[O+:10])(<-[6C-:11]#[O+:12])<-[2N@:13]([H:39])([C:14]([H:40])([H:41])[C:15]1([H:42])[H:43])[C:16]([H:44])([H:45])[C:17]([H:46])([H:47])[3N:18]->2([C:19]([C:20]([H:49])([H:50])[H:51])([C:21]([H:52])([H:53])[H:54])[H:48])[C:22]([C:23]([H:56])([H:57])[H:58])([C:24]([H:59])([H:60])[H:61])[H:55])[H:28])([H:25])([H:26])[H:27]", "smiles3Dx": "C([C:1]([C:2]([H:29])([H:30])[H:31])([1N:3]1([C:4]([C:5]([H:33])([H:34])[H:35])([C:6]([H:36])([H:37])[H:38])[H:32])->[Mn+:7]2(<-[4H-:8])(<-[5C-:9]#[O+:10])(<-[6C-:11]#[O+:12])<-[2N@:13]([H:39])([C:14]([H:40])([H:41])[C:15]1([H:42])[H:43])[C:16]([H:44])([H:45])[C:17]([H:46])([H:47])[3N:18]->2([C:19]([C:20]([H:49])([H:50])[H:51])([C:21]([H:52])([H:53])[H:54])[H:48])[C:22]([C:23]([H:56])([H:57])[H:58])([C:24]([H:59])([H:60])[H:61])[H:55])[H:28])([H:25])([H:26])[H:27]", "dummies": []}
C      1.3665     4.4346    -0.9673
C      0.8102     3.1917    -0.2099
C      1.1262     3.4664     1.2880
N      1.2513     1.8727    -0.7672
C      1.0151     1.7600    -2.1880
C      2.1677     2.2129    -3.1291
C     -0.3414     2.3000    -2.7250
Mn     0.0000     0.0000     0.0000
H     -1.4100     0.1737    -1.1647
C     -1.1052     1.4287     1.4097
O     -1.7002     2.1721     2.1503
C     -1.1246    -1.3386     1.5050
O     -1.7115    -2.0314     2.2990
N      1.8747    -0.3498     1.1888
C      2.7384     0.7686     1.0282
C      2.6062     1.5480    -0.3306
C      2.4317    -1.5889     0.7499
C      1.4470    -2.5259    -0.0267
N      0.8465    -1.9265    -1.1966
C     -0.2783    -2.7353    -1.7571
C      0.1154    -4.1614    -2.2300
C     -1.5256    -2.8876    -0.8790
C      1.8857    -1.6393    -2.2374
C      3.0452    -2.6789    -2.4021
C      1.3662    -1.3364    -3.6815
H      1.1178     4.4846    -2.0348
H      2.4684     4.5100    -0.8672
H      0.9353     5.3611    -0.5298
H     -0.2919     3.2259    -0.3013
H      0.8686     2.6561     1.9782
H      0.5388     4.3465     1.6287
H      2.1963     3.7224     1.4405
H      0.9233     0.6979    -2.2905
H      2.7560     3.0484    -2.7099
H      1.7875     2.5149    -4.1286
H      2.8745     1.3756    -3.3038
H     -0.3173     3.3563    -3.0462
H     -0.6278     1.7181    -3.6278
H     -1.1600     2.1729    -1.9944
H      1.6314    -0.4241     2.0702
H      3.7997     0.4384     1.1245
H      2.5718     1.4646     1.8645
H      3.1973     2.4823    -0.2338
H      3.1259     0.9525    -1.0895
H      3.3110    -1.4042     0.1041
H      2.7966    -2.1474     1.6447
H      0.6609    -2.8222     0.6795
H      1.9932    -3.4521    -0.2898
H     -0.6517    -2.2030    -2.6468
H      0.7082    -4.1411    -3.1594
H      0.6381    -4.7378    -1.4428
H     -0.7867    -4.7480    -2.5078
H     -2.3081    -3.4509    -1.4323
H     -1.3291    -3.4716     0.0413
H     -1.9977    -1.9082    -0.7000
H      2.3718    -0.7378    -1.8953
H      3.7496    -2.6795    -1.5510
H      3.6719    -2.4176    -3.2823
H      2.7022    -3.7153    -2.5455
H      1.1777    -2.2666    -4.2533
H      2.1419    -0.7736    -4.2432
H      0.4399    -0.7331    -3.7237
62
{"conf": 13, "E": 260.97, "rms": -1.0, "geom": "OH", "total_charge": 0, "CA_charge": 1, "smiles": "C[CH:1]([CH3:2])[1N:3]1([CH:4]([CH3:5])[CH3:6])->[Mn+:7]2(<-[4H-:8])(<-[5C-:9]#[O+:10])(<-[6C-:11]#[O+:12])<-[2N@H:13]([CH2:14][CH2:15]1)[CH2:16][CH2:17][3N:18]->2([CH:19]([CH3:20])[CH3:21])[CH:22]([CH3:23])[CH3:24]", "smiles3D": "C([C:1]([C:2]([H:29])([H:30])[H:31])([1N:3]1([C:4]([C:5]([H:33])([H:34])[H:35])([C:6]([H:36])([H:37])[H:38])[H:32])->[Mn+:7]2(<-[4H-:8])(<-[5C-:9]#[O+:10])(<-[6C-:11]#[O+:12])<-[2N@:13]([H:39])([C:14]([H:40])([H:41])[C:15]1([H:42])[H:43])[C:16]([H:44])([H:45])[C:17]([H:46])([H:47])[3N:18]->2([C:19]([C:20]([H:49])([H:50])[H:51])([C:21]([H:52])([H:53])[H:54])[H:48])[C:22]([C:23]([H:56])([H:57])[H:58])([C:24]([H:59])([H:60])[H:61])[H:55])[H:28])([H:25])([H:26])[H:27]", "smiles3Dx": "C([C:1]([C:2]([H:29])([H:30])[H:31])([1N:3]1([C:4]([C:5]([H:33])([H:34])[H:35])([C:6]([H:36])([H:37])[H:38])[H:32])->[Mn+:7]2(<-[4H-:8])(<-[5C-:9]#[O+:10])(<-[6C-:11]#[O+:12])<-[2N@:13]([H:39])([C:14]([H:40])([H:41])[C:15]1([H:42])[H:43])[C:16]([H:44])([H:45])[C:17]([H:46])([H:47])[3N:18]->2([C:19]([C:20]([H:49])([H:50])[H:51])([C:21]([H:52])([H:53])[H:54])[H:48])[C:22]([C:23]([H:56])([H:57])[H:58])([C:24]([H:59])([H:60])[H:61])[H:55])[H:28])([H:25])([H:26])[H:27]", "dummies": []}
C      0.2745    -1.4985     4.7151
C      0.6973    -0.6980     3.4267
C      2.2538    -0.6353     3.5609
N      0.0648    -1.2003     2.1145
C     -1.3592    -1.5726     2.4089
C     -2.1856    -0.3656     2.9538
C     -2.2230    -2.1889     1.2965
Mn     0.0000     0.0000     0.0000
H     -1.6921     0.6935     0.1546
C     -0.7207    -1.9012    -1.0869
O     -1.0913    -2.8922    -1.6662
C      0.0592     0.3854    -2.2688
O      0.0908     0.5728    -3.4600
N      2.0398    -0.8003    -0.1905
C      2.1684    -1.8945     0.7396
C      0.8852    -2.2888     1.6125
C      2.9293     0.3160    -0.0940
C      2.2815     1.7322    -0.3886
N      1.0851     2.0658     0.3702
C      1.3407     2.1704     1.7868
C      2.6688     2.8419     2.2537
C      0.1871     2.7240     2.6656
C      0.3279     3.2409    -0.1579
C     -0.2638     3.1325    -1.5688
C      1.1250     4.5707    -0.0950
H      0.8470    -1.1574     5.6051
H      0.4775    -2.5830     4.5956
H     -0.7762    -1.3595     5.0281
H      0.3272     0.3185     3.5804
H      2.8121    -0.1060     2.7999
H      2.6942    -1.6485     3.6776
H      2.5124    -0.0783     4.4878
H     -1.3480    -2.3557     3.1894
H     -3.2059    -0.7024     3.2382
H     -1.7869     0.1249     3.8563
H     -2.2999     0.4192     2.1892
H     -2.4983    -1.4427     0.5279
H     -1.8165    -3.1322     0.8894
H     -3.1934    -2.5075     1.7365
H      2.1011    -1.1345    -1.0428
H      3.0260    -1.7267     1.4100
H      2.4323    -2.8023     0.1439
H      1.2276    -2.9259     2.4560
H      0.2718    -2.9402     0.9794
H      3.7497     0.1653    -0.8361
H      3.4065     0.3515     0.8884
H      3.0623     2.5026    -0.2292
H      2.0407     1.7506    -1.4621
H      1.4205     1.1417     2.0223
H      2.8143     3.8577     1.8531
H      2.6954     2.9134     3.3621
H      3.5591     2.2450     1.9833
H     -0.7688     2.2265     2.4072
H      0.3891     2.5356     3.7413
H      0.0787     3.8230     2.5691
H     -0.5621     3.3766     0.4816
H      0.5003     2.9685    -2.3523
H     -0.7743     4.0813    -1.8418
H     -1.0915     2.3990    -1.5724
H      2.1226     4.4810    -0.5662
H      1.2156     4.9394     0.9417
H      0.5874     5.3871    -0.6232
62
{"conf": 14, "E": 253.13, "rms": -1.0, "geom": "OH", "total_charge": 0, "CA_charge": 1, "smiles": "C[CH:1]([CH3:2])[1N:3]1([CH:4]([CH3:5])[CH3:6])->[Mn+:7]2(<-[4H-:8])(<-[5C-:9]#[O+:10])(<-[6C-:11]#[O+:12])<-[2N@H:13]([CH2:14][CH2:15]1)[CH2:16][CH2:17][3N:18]->2([CH:19]([CH3:20])[CH3:21])[CH:22]([CH3:23])[CH3:24]", "smiles3D": "C([C:1]([C:2]([H:29])([H:30])[H:31])([1N:3]1([C:4]([C:5]([H:33])([H:34])[H:35])([C:6]([H:36])([H:37])[H:38])[H:32])->[Mn+:7]2(<-[4H-:8])(<-[5C-:9]#[O+:10])(<-[6C-:11]#[O+:12])<-[2N@:13]([H:39])([C:14]([H:40])([H:41])[C:15]1([H:42])[H:43])[C:16]([H:44])([H:45])[C:17]([H:46])([H:47])[3N:18]->2([C:19]([C:20]([H:49])([H:50])[H:51])([C:21]([H:52])([H:53])[H:54])[H:48])[C:22]([C:23]([H:56])([H:57])[H:58])([C:24]([H:59])([H:60])[H:61])[H:55])[H:28])([H:25])([H:26])[H:27]", "smiles3Dx": "C([C:1]([C:2]([H:29])([H:30])[H:31])([1N:3]1([C:4]([C:5]([H:33])([H:34])[H:35])([C:6]([H:36])([H:37])[H:38])[H:32])->[Mn+:7]2(<-[4H-:8])(<-[5C-:9]#[O+:10])(<-[6C-:11]#[O+:12])<-[2N@:13]([H:39])([C:14]([H:40])([H:41])[C:15]1([H:42])[H:43])[C:16]([H:44])([H:45])[C:17]([H:46])([H:47])[3N:18]->2([C:19]([C:20]([H:49])([H:50])[H:51])([C:21]([H:52])([H:53])[H:54])[H:48])[C:22]([C:23]([H:56])([H:57])[H:58])([C:24]([H:59])([H:60])[H:61])[H:55])[H:28])([H:25])([H:26])[H:27]", "dummies": []}
C      1.9305     1.8730     1.5942
C      1.2105     1.1190     2.6829
C     -0.0113     1.9879     3.1203
N      0.8889    -0.2290     2.2106
C     -0.0574    -0.8810     3.1789
C      0.4039    -0.8726     4.6761
C     -0.4611    -2.3445     2.8764
Mn     0.0000     0.0000     0.0000
H     -0.5097     1.7515     0.2140
C     -2.0116    -0.6290     0.9106
O     -3.0719    -0.9563     1.3831
C     -1.4405    -0.2141    -1.7821
O     -2.2025    -0.3289    -2.7098
N      0.9530    -2.0514    -0.1338
C      1.9122    -2.2159     0.9473
C      2.0372    -1.0783     2.0317
C      1.4969    -2.2247    -1.4419
C      1.5288    -0.9478    -2.3242
N      1.7610     0.3358    -1.6624
C      3.1705     0.3942    -1.1487
C      4.2545    -0.2899    -2.0371
C      3.7558     1.8106    -0.8280
C      1.4770     1.4778    -2.6047
C      0.5766     2.5471    -1.9755
C      0.8953     1.1711    -4.0169
H      1.6067     1.4042     0.6553
H      3.0240     1.7745     1.7445
H      1.7071     2.9612     1.5585
H      1.9069     1.0479     3.5489
H     -0.8171     1.9597     2.3638
H      0.2880     3.0459     3.2816
H     -0.4458     1.6731     4.0868
H     -0.9959    -0.3000     3.1435
H      0.6942     0.1131     5.0760
H      1.2433    -1.5711     4.8662
H     -0.4399    -1.2126     5.3147
H      0.3123    -3.0635     3.2172
H     -1.3863    -2.5911     3.4411
H     -0.6875    -2.5272     1.8226
H      0.2828    -2.6611    -0.0305
H      1.6614    -3.1629     1.4740
H      2.9383    -2.3645     0.5485
H      2.9163    -0.4660     1.7827
H      2.2991    -1.5704     2.9890
H      2.5159    -2.6561    -1.4163
H      0.8649    -2.9749    -1.9808
H      2.2590    -1.1134    -3.1402
H      0.5560    -0.9225    -2.8154
H      3.1551    -0.1575    -0.2181
H      5.2731    -0.0794    -1.6432
H      4.2070     0.0975    -3.0771
H      4.1816    -1.3924    -2.0372
H      3.0165     2.5816    -0.5797
H      4.3234     2.2241    -1.6910
H      4.4911     1.7324     0.0009
H      2.4334     1.9815    -2.8330
H     -0.4768     2.2138    -1.9352
H      0.9244     2.8571    -0.9790
H      0.5968     3.4645    -2.6028
H     -0.1471     0.7992    -3.9789
H      0.8748     2.1053    -4.6193
H      1.5400     0.4661    -4.5803
62
{"conf": 15, "E": 265.99, "rms": -1.0, "geom": "OH", "total_charge": 0, "CA_charge": 1, "smiles": "C[CH:1]([CH3:2])[1N:3]1([CH:4]([CH3:5])[CH3:6])->[Mn+:7]2(<-[4H-:8])(<-[5C-:9]#[O+:10])(<-[6C-:11]#[O+:12])<-[2N@H:13]([CH2:14][CH2:15]1)[CH2:16][CH2:17][3N:18]->2([CH:19]([CH3:20])[CH3:21])[CH:22]([CH3:23])[CH3:24]", "smiles3D": "C([C:1]([C:2]([H:29])([H:30])[H:31])([1N:3]1([C:4]([C:5]([H:33])([H:34])[H:35])([C:6]([H:36])([H:37])[H:38])[H:32])->[Mn+:7]2(<-[4H-:8])(<-[5C-:9]#[O+:10])(<-[6C-:11]#[O+:12])<-[2N@:13]([H:39])([C:14]([H:40])([H:41])[C:15]1([H:42])[H:43])[C:16]([H:44])([H:45])[C:17]([H:46])([H:47])[3N:18]->2([C:19]([C:20]([H:49])([H:50])[H:51])([C:21]([H:52])([H:53])[H:54])[H:48])[C:22]([C:23]([H:56])([H:57])[H:58])([C:24]([H:59])([H:60])[H:61])[H:55])[H:28])([H:25])([H:26])[H:27]", "smiles3Dx": "C([C:1]([C:2]([H:29])([H:30])[H:31])([1N:3]1([C:4]([C:5]([H:33])([H:34])[H:35])([C:6]([H:36])([H:37])[H:38])[H:32])->[Mn+:7]2(<-[4H-:8])(<-[5C-:9]#[O+:10])(<-[6C-:11]#[O+:12])<-[2N@:13]([H:39])([C:14]([H:40])([H:41])[C:15]1([H:42])[H:43])[C:16]([H:44])([H:45])[C:17]([H:46])([H:47])[3N:18]->2([C:19]([C:20]([H:49])([H:50])[H:51])([C:21]([H:52])([H:53])[H:54])[H:48])[C:22]([C:23]([H:56])([H:57])[H:58])([C:24]([H:59])([H:60])[H:61])[H:55])[H:28])([H:25])([H:26])[H:27]", "dummies": []}
C     -0.6019    -4.4363     1.3216
C     -0.8329    -2.8937     1.2051
C     -1.9325    -2.5304     2.2478
N      0.4009    -2.0487     1.2627
C      0.8819    -2.0019     2.6919
C      2.3945    -2.2249     2.9673
C      0.3916    -0.7660     3.4791
Mn     0.0000     0.0000     0.0000
H     -0.2197     1.2108     1.3691
C     -2.2432    -0.4773     0.1128
O     -3.4244    -0.7176     0.1601
C     -1.1320     1.3797    -1.4250
O     -1.7710     2.0796    -2.1719
N      0.4034    -1.4600    -1.6684
C      0.9277    -2.6752    -1.1425
C      1.3671    -2.5776     0.3525
C      1.2579    -0.7717    -2.5348
C      2.4876    -0.1205    -1.8296
N      2.1812     0.8530    -0.7787
C      2.1999     2.2700    -1.3293
C      1.1684     2.7542    -2.3678
C      3.6050     2.6744    -1.9159
C      3.1549     0.9014     0.3619
C      2.3591     0.7984     1.6156
C      4.3675    -0.0740     0.3929
H     -0.0020    -4.7141     2.2099
H     -1.5776    -4.9634     1.3978
H     -0.1094    -4.8651     0.4289
H     -1.2843    -2.7265     0.2112
H     -2.9156    -2.9044     1.8890
H     -2.0375    -1.4480     2.4153
H     -1.7562    -3.0095     3.2338
H      0.4235    -2.8607     3.2170
H      2.6058    -2.1022     4.0517
H      3.0639    -1.5557     2.4222
H      2.6790    -3.2679     2.7169
H     -0.1077    -1.0918     4.4175
H     -0.3502    -0.1975     2.9081
H      1.2094    -0.0888     3.7941
H     -0.3904    -1.6276    -2.0980
H      1.8140    -3.0097    -1.7308
H      0.1631    -3.4731    -1.2479
H      1.7227    -3.5772     0.6813
H      2.2165    -1.9067     0.3781
H      0.6707     0.0029    -3.0421
H      1.6298    -1.4683    -3.3225
H      3.0696    -0.9563    -1.4241
H      3.1122     0.3371    -2.6203
H      2.0219     2.9299    -0.4449
H      1.5758     3.5951    -2.9716
H      0.8649     2.0185    -3.1168
H      0.3333     3.2666    -1.8565
H      3.6469     2.5193    -3.0165
H      4.4627     2.1085    -1.5103
H      3.7907     3.7534    -1.7259
H      3.6389     1.9013     0.4486
H      1.6148     0.0262     1.4158
H      3.0016     0.6175     2.5025
H      1.8441     1.7634     1.8011
H      4.9743     0.0454    -0.5283
H      5.0338     0.1949     1.2411
H      4.1322    -1.1403     0.5103
62
{"conf": 16, "E": 226.84, "rms": -1.0, "geom": "OH", "total_charge": 0, "CA_charge": 1, "smiles": "C[CH:1]([CH3:2])[1N:3]1([CH:4]([CH3:5])[CH3:6])->[Mn+:7]2(<-[4H-:8])(<-[5C-:9]#[O+:10])(<-[6C-:11]#[O+:12])<-[2N@H:13]([CH2:14][CH2:15]1)[CH2:16][CH2:17][3N:18]->2([CH:19]([CH3:20])[CH3:21])[CH:22]([CH3:23])[CH3:24]", "smiles3D": "C([C:1]([C:2]([H:29])([H:30])[H:31])([1N:3]1([C:4]([C:5]([H:33])([H:34])[H:35])([C:6]([H:36])([H:37])[H:38])[H:32])->[Mn+:7]2(<-[4H-:8])(<-[5C-:9]#[O+:10])(<-[6C-:11]#[O+:12])<-[2N@:13]([H:39])([C:14]([H:40])([H:41])[C:15]1([H:42])[H:43])[C:16]([H:44])([H:45])[C:17]([H:46])([H:47])[3N:18]->2([C:19]([C:20]([H:49])([H:50])[H:51])([C:21]([H:52])([H:53])[H:54])[H:48])[C:22]([C:23]([H:56])([H:57])[H:58])([C:24]([H:59])([H:60])[H:61])[H:55])[H:28])([H:25])([H:26])[H:27]", "smiles3Dx": "C([C:1]([C:2]([H:29])([H:30])[H:31])([1N:3]1([C:4]([C:5]([H:33])([H:34])[H:35])([C:6]([H:36])([H:37])[H:38])[H:32])->[Mn+:7]2(<-[4H-:8])(<-[5C-:9]#[O+:10])(<-[6C-:11]#[O+:12])<-[2N@:13]([H:39])([C:14]([H:40])([H:41])[C:15]1([H:42])[H:43])[C:16]([H:44])([H:45])[C:17]([H:46])([H:47])[3N:18]->2([C:19]([C:20]([H:49])([H:50])[H:51])([C:21]([H:52])([H:53])[H:54])[H:48])[C:22]([C:23]([H:56])([H:57])[H:58])([C:24]([H:59])([H:60])[H:61])[H:55])[H:28])([H:25])([H:26])[H:27]", "dummies": []}
C     -3.7961     1.1196    -0.7419
C     -2.7226     0.6517    -1.7638
C     -3.3673     0.7587    -3.1851
N     -1.3684     1.2194    -1.5691
C     -1.4187     2.6747    -1.2264
C     -2.0063     3.5863    -2.3375
C     -0.1114     3.3231    -0.7621
Mn     0.0000     0.0000     0.0000
H     -0.4254     1.0811     1.4226
C      1.8473     1.2551    -0.5756
O      2.8206     1.9021    -0.8739
C      1.8179    -0.8511     1.1087
O      2.7892    -1.2760     1.6845
N      0.3983    -1.2334    -1.8137
C     -0.2493    -0.6166    -2.9163
C     -0.5375     0.9154    -2.7143
C     -0.0039    -2.5515    -1.5053
C     -1.2812    -2.6832    -0.6016
N     -1.2938    -1.9291     0.6587
C     -0.6742    -2.7084     1.7873
C      0.4595    -3.7282     1.4673
C     -0.1971    -1.8118     2.9583
C     -2.6973    -1.5954     1.0161
C     -2.8902    -0.6714     2.2333
C     -3.6647    -2.8062     1.1858
H     -4.6493     0.4069    -0.7305
H     -4.2150     2.1114    -1.0059
H     -3.3841     1.1746     0.2824
H     -2.5829    -0.4051    -1.6124
H     -3.3560     1.7687    -3.6201
H     -2.8813     0.0794    -3.9120
H     -4.4278     0.4276    -3.1520
H     -2.0835     2.7815    -0.3523
H     -1.8507     4.6605    -2.0993
H     -3.1048     3.4924    -2.4010
H     -1.5345     3.4089    -3.3227
H      0.2155     2.8809     0.1944
H     -0.2888     4.3885    -0.4989
H      0.6618     3.3328    -1.5548
H      1.3046    -1.2219    -1.9591
H      0.4026    -0.7249    -3.8159
H     -1.2009    -1.1366    -3.1418
H     -0.9844     1.3070    -3.6482
H      0.4346     1.4150    -2.6035
H      0.8392    -3.0619    -1.0080
H     -0.1960    -3.1030    -2.4554
H     -2.1383    -2.3917    -1.2331
H     -1.4297    -3.7608    -0.3881
H     -1.4692    -3.3460     2.2126
H      1.3726    -3.2833     1.0528
H      0.7650    -4.2350     2.4087
H      0.1248    -4.5555     0.8129
H     -0.8226    -1.9815     3.8594
H      0.8371    -2.0422     3.2912
H     -0.2377    -0.7441     2.6959
H     -3.0933    -1.0519     0.1900
H     -2.7788    -1.2110     3.1926
H     -2.2219     0.2009     2.1951
H     -3.9281    -0.2730     2.2287
H     -3.6060    -3.2689     2.1929
H     -4.7119    -2.4511     1.0709
H     -3.5135    -3.5885     0.4189
62
{"conf": 17, "E": 234.6, "rms": -1.0, "geom": "OH", "total_charge": 0, "CA_charge": 1, "smiles": "C[CH:1]([CH3:2])[1N:3]1([CH:4]([CH3:5])[CH3:6])->[Mn+:7]2(<-[4H-:8])(<-[5C-:9]#[O+:10])(<-[6C-:11]#[O+:12])<-[2N@H:13]([CH2:14][CH2:15]1)[CH2:16][CH2:17][3N:18]->2([CH:19]([CH3:20])[CH3:21])[CH:22]([CH3:23])[CH3:24]", "smiles3D": "C([C:1]([C:2]([H:29])([H:30])[H:31])([1N:3]1([C:4]([C:5]([H:33])([H:34])[H:35])([C:6]([H:36])([H:37])[H:38])[H:32])->[Mn+:7]2(<-[4H-:8])(<-[5C-:9]#[O+:10])(<-[6C-:11]#[O+:12])<-[2N@:13]([H:39])([C:14]([H:40])([H:41])[C:15]1([H:42])[H:43])[C:16]([H:44])([H:45])[C:17]([H:46])([H:47])[3N:18]->2([C:19]([C:20]([H:49])([H:50])[H:51])([C:21]([H:52])([H:53])[H:54])[H:48])[C:22]([C:23]([H:56])([H:57])[H:58])([C:24]([H:59])([H:60])[H:61])[H:55])[H:28])([H:25])([H:26])[H:27]", "smiles3Dx": "C([C:1]([C:2]([H:29])([H:30])[H:31])([1N:3]1([C:4]([C:5]([H:33])([H:34])[H:35])([C:6]([H:36])([H:37])[H:38])[H:32])->[Mn+:7]2(<-[4H-:8])(<-[5C-:9]#[O+:10])(<-[6C-:11]#[O+:12])<-[2N@:13]([H:39])([C:14]([H:40])([H:41])[C:15]1([H:42])[H:43])[C:16]([H:44])([H:45])[C:17]([H:46])([H:47])[3N:18]->2([C:19]([C:20]([H:49])([H:50])[H:51])([C:21]([H:52])([H:53])[H:54])[H:48])[C:22]([C:23]([H:56])([H:57])[H:58])([C:24]([H:59])([H:60])[H:61])[H:55])[H:28])([H:25])([H:26])[H:27]", "dummies": []}
C     -1.9521    -2.9161    -0.5124
C     -0.8222    -2.8689     0.5511
C     -0.6368    -4.2851     1.1789
N     -0.8708    -1.7017     1.4653
C     -2.2072    -1.5665     2.1520
C     -2.2605    -0.7523     3.4805
C     -2.9124    -2.9026     2.5189
Mn     0.0000     0.0000     0.0000
H     -0.8503    -0.6913    -1.4693
C      1.8803    -1.2970    -0.3452
O      2.8622    -1.9737    -0.5250
C      1.3502     1.3040    -1.3254
O      2.0607     1.9863    -2.0211
N      0.8900     0.7332     1.9139
C      0.8315    -0.3280     2.8812
C      0.2410    -1.7144     2.4031
C      0.2252     1.9423     2.2645
C     -0.3518     2.7052     1.0440
N     -1.2977     1.9704     0.1963
C     -1.4196     2.7044    -1.1031
C     -1.7947     1.8682    -2.3444
C     -2.3330     3.9490    -1.0642
C     -2.5262     1.6419     0.8788
C     -3.6083     0.9717     0.0158
C     -3.2068     2.7263     1.7604
H     -2.6588    -3.7596    -0.3801
H     -1.5096    -3.0631    -1.5217
H     -2.5261    -1.9773    -0.5447
H      0.0789    -2.7147    -0.0322
H     -0.0906    -4.2675     2.1403
H     -0.0366    -4.9101     0.4829
H     -1.5840    -4.8390     1.3270
H     -2.8710    -1.0727     1.4367
H     -1.8041    -1.3135     4.3231
H     -1.8196     0.2322     3.4639
H     -3.3216    -0.5667     3.7555
H     -3.8285    -2.7129     3.1200
H     -3.3060    -3.4448     1.6472
H     -2.2551    -3.5404     3.1445
H      1.7684     0.9278     1.7320
H      1.8782    -0.5267     3.2179
H      0.2842    -0.0082     3.7885
H      1.0905    -2.2643     1.9441
H     -0.0496    -2.2905     3.3084
H      0.9643     2.6116     2.7665
H     -0.5890     1.7810     2.9779
H      0.5334     3.0043     0.4490
H     -0.8145     3.6441     1.4085
H     -0.4188     3.1083    -1.3544
H     -1.7268     2.5190    -3.2433
H     -1.0594     1.0751    -2.5316
H     -2.8218     1.4723    -2.3584
H     -2.1615     4.5617    -1.9756
H     -2.0837     4.6012    -0.2049
H     -3.4081     3.6932    -1.0570
H     -2.1865     0.8904     1.5563
H     -4.3652     0.4846     0.6675
H     -4.1685     1.6968    -0.6023
H     -3.1590     0.1820    -0.6122
H     -4.0892     2.2827     2.2701
H     -2.5514     3.0746     2.5820
H     -3.5788     3.5932     1.1899
62
{"conf": 18, "E": 468.31, "rms": -1.0, "geom": "OH", "total_charge": 0, "CA_charge": 1, "smiles": "C[CH:1]([CH3:2])[1N:3]1([CH:4]([CH3:5])[CH3:6])->[Mn+:7]2(<-[4H-:8])(<-[5C-:9]#[O+:10])(<-[6C-:11]#[O+:12])<-[2N@H:13]([CH2:14][CH2:15]1)[CH2:16][CH2:17][3N:18]->2([CH:19]([CH3:20])[CH3:21])[CH:22]([CH3:23])[CH3:24]", "smiles3D": "C([C:1]([C:2]([H:29])([H:30])[H:31])([1N:3]1([C:4]([C:5]([H:33])([H:34])[H:35])([C:6]([H:36])([H:37])[H:38])[H:32])->[Mn+:7]2(<-[4H-:8])(<-[5C-:9]#[O+:10])(<-[6C-:11]#[O+:12])<-[2N@:13]([H:39])([C:14]([H:40])([H:41])[C:15]1([H:42])[H:43])[C:16]([H:44])([H:45])[C:17]([H:46])([H:47])[3N:18]->2([C:19]([C:20]([H:49])([H:50])[H:51])([C:21]([H:52])([H:53])[H:54])[H:48])[C:22]([C:23]([H:56])([H:57])[H:58])([C:24]([H:59])([H:60])[H:61])[H:55])[H:28])([H:25])([H:26])[H:27]", "smiles3Dx": "C([C:1]([C:2]([H:29])([H:30])[H:31])([1N:3]1([C:4]([C:5]([H:33])([H:34])[H:35])([C:6]([H:36])([H:37])[H:38])[H:32])->[Mn+:7]2(<-[4H-:8])(<-[5C-:9]#[O+:10])(<-[6C-:11]#[O+:12])<-[2N@:13]([H:39])([C:14]([H:40])([H:41])[C:15]1([H:42])[H:43])[C:16]([H:44])([H:45])[C:17]([H:46])([H:47])[3N:18]->2([C:19]([C:20]([H:49])([H:50])[H:51])([C:21]([H:52])([H:53])[H:54])[H:48])[C:22]([C:23]([H:56])([H:57])[H:58])([C:24]([H:59])([H:60])[H:61])[H:55])[H:28])([H:25])([H:26])[H:27]", "dummies": []}
C     -0.0637     3.9765    -0.6819
C      0.9364     2.9152    -1.2237
C      1.9255     3.7165    -2.1385
N      0.3603     1.6483    -1.7785
C     -0.8213     1.8442    -2.6637
C     -2.1343     2.1541    -1.9104
C     -0.6686     2.8766    -3.8101
Mn     0.0000     0.0000     0.0000
H     -1.7799    -0.0418     0.4715
C     -0.3820     1.7977     1.3626
O     -0.5802     2.7241     2.1096
C     -1.5848    -0.7221    -1.4906
O     -2.4500    -1.0806    -2.2521
N      2.2730     0.0500    -0.4055
C      2.5962     0.5121    -1.7008
C      1.3488     0.9066    -2.5031
C      2.8570    -1.1834    -0.0142
C      1.7920    -2.1926     0.4413
N      0.5937    -2.2770    -0.3912
C      1.0094    -2.7140    -1.7706
C     -0.0141    -2.7357    -2.9450
C      1.7334    -4.0985    -1.7572
C     -0.3501    -3.1604     0.3416
C     -1.0818    -2.3723     1.4536
C     -1.4217    -3.9345    -0.4507
H     -0.4124     4.6751    -1.4661
H      0.4566     4.6052     0.0728
H     -0.9561     3.5836    -0.1885
H      1.5268     2.5839    -0.3469
H      2.7392     3.1475    -2.6120
H      1.4073     4.2677    -2.9439
H      2.4360     4.4854    -1.5190
H     -0.9971     0.8853    -3.1907
H     -2.0975     1.7783    -0.8735
H     -2.9876     1.6627    -2.4255
H     -2.3751     3.2376    -1.8929
H     -0.7467     3.9238    -3.4704
H     -1.4990     2.7304    -4.5344
H      0.2656     2.7412    -4.3852
H      2.5844     0.6788     0.1855
H      3.2731     1.3878    -1.6126
H      3.1458    -0.2470    -2.2981
H      0.8889    -0.0310    -2.8343
H      1.6765     1.4419    -3.4148
H      3.4676    -1.6508    -0.8159
H      3.5481    -1.0099     0.8490
H      1.4970    -1.8783     1.4625
H      2.2822    -3.1850     0.5455
H      1.7612    -1.9912    -2.1050
H     -0.9164    -3.3443    -2.8177
H      0.4784    -3.1533    -3.8490
H     -0.2869    -1.7346    -3.3011
H      2.7963    -3.9777    -1.4617
H      1.2623    -4.8177    -1.0630
H      1.7678    -4.5749    -2.7596
H      0.2454    -3.9529     0.8578
H     -1.1404    -2.9915     2.3745
H     -0.5651    -1.4302     1.7124
H     -2.1259    -2.1215     1.1692
H     -2.0402    -4.5254     0.2598
H     -2.1205    -3.2646    -0.9816
H     -0.9765    -4.6890    -1.1261
62
{"conf": 19, "E": 266.5, "rms": -1.0, "geom": "OH", "total_charge": 0, "CA_charge": 1, "smiles": "C[CH:1]([CH3:2])[1N:3]1([CH:4]([CH3:5])[CH3:6])->[Mn+:7]2(<-[4H-:8])(<-[5C-:9]#[O+:10])(<-[6C-:11]#[O+:12])<-[2N@H:13]([CH2:14][CH2:15]1)[CH2:16][CH2:17][3N:18]->2([CH:19]([CH3:20])[CH3:21])[CH:22]([CH3:23])[CH3:24]", "smiles3D": "C([C:1]([C:2]([H:29])([H:30])[H:31])([1N:3]1([C:4]([C:5]([H:33])([H:34])[H:35])([C:6]([H:36])([H:37])[H:38])[H:32])->[Mn+:7]2(<-[4H-:8])(<-[5C-:9]#[O+:10])(<-[6C-:11]#[O+:12])<-[2N@:13]([H:39])([C:14]([H:40])([H:41])[C:15]1([H:42])[H:43])[C:16]([H:44])([H:45])[C:17]([H:46])([H:47])[3N:18]->2([C:19]([C:20]([H:49])([H:50])[H:51])([C:21]([H:52])([H:53])[H:54])[H:48])[C:22]([C:23]([H:56])([H:57])[H:58])([C:24]([H:59])([H:60])[H:61])[H:55])[H:28])([H:25])([H:26])[H:27]", "smiles3Dx": "C([C:1]([C:2]([H:29])([H:30])[H:31])([1N:3]1([C:4]([C:5]([H:33])([H:34])[H:35])([C:6]([H:36])([H:37])[H:38])[H:32])->[Mn+:7]2(<-[4H-:8])(<-[5C-:9]#[O+:10])(<-[6C-:11]#[O+:12])<-[2N@:13]([H:39])([C:14]([H:40])([H:41])[C:15]1([H:42])[H:43])[C:16]([H:44])([H:45])[C:17]([H:46])([H:47])[3N:18]->2([C:19]([C:20]([H:49])([H:50])[H:51])([C:21]([H:52])([H:53])[H:54])[H:48])[C:22]([C:23]([H:56])([H:57])[H:58])([C:24]([H:59])([H:60])[H:61])[H:55])[H:28])([H:25])([H:26])[H:27]", "dummies": []}
C     -1.7304    -1.3528    -2.3265
C     -1.8864    -2.3930    -1.2164
C     -1.1524    -3.6920    -1.6409
N     -1.6227    -1.8375     0.1764
C     -2.9849    -1.7081     0.8033
C     -3.0797    -0.9590     2.1053
C     -3.7382    -3.0682     1.0359
Mn     0.0000     0.0000     0.0000
H     -0.6504     0.8006    -1.5281
C      1.2946    -1.4731    -1.2008
O      1.9971    -2.2266    -1.8283
C      2.0005     1.0235    -0.4359
O      3.0601     1.5412    -0.6907
N      0.7441    -0.9044     1.9090
C     -0.0837    -2.0056     2.2352
C     -0.7611    -2.6809     0.9987
C      0.8106     0.1217     2.8876
C     -0.3028     1.2309     2.8216
N     -0.5523     1.8159     1.4952
C      0.3297     3.0280     1.3307
C      1.7702     3.0522     1.9324
C      0.4011     3.4980    -0.1477
C     -1.9425     2.2984     1.2355
C     -2.8604     2.4991     2.4697
C     -2.6252     1.4403     0.1808
H     -2.1718    -1.7516    -3.2661
H     -2.3264    -0.4533    -2.0796
H     -0.6884    -1.1101    -2.5744
H     -2.9563    -2.6718    -1.3064
H     -1.5727    -4.0592    -2.6023
H     -1.3243    -4.4993    -0.8991
H     -0.0722    -3.5606    -1.8011
H     -3.6012    -1.1284     0.0764
H     -2.2889    -0.2580     2.0430
H     -4.0620    -0.4450     2.1812
H     -2.9729    -1.5900     3.0117
H     -4.8347    -2.8894     1.0173
H     -3.4965    -3.5167     2.0235
H     -3.5144    -3.8629     0.3001
H      1.5925    -1.2152     1.7451
H      0.5507    -2.7781     2.7333
H     -0.8505    -1.7143     2.9637
H      0.0737    -3.0455     0.3812
H     -1.3076    -3.5762     1.3552
H      1.7988     0.6072     2.8072
H      0.7701    -0.3422     3.9015
H     -0.0220     2.0330     3.5348
H     -1.1975     0.7969     3.2582
H     -0.1870     3.8483     1.8906
H      2.2694     4.0041     1.6489
H      1.7632     3.0743     3.0398
H      2.4366     2.2470     1.6109
H     -0.1231     4.4711    -0.2636
H     -0.0982     2.7756    -0.8119
H      1.4374     3.6575    -0.5128
H     -1.9152     3.3111     0.7716
H     -3.7630     3.0733     2.1679
H     -2.3292     3.1033     3.2343
H     -3.2198     1.5683     2.9374
H     -2.0260     0.5315     0.0496
H     -2.6339     1.9650    -0.7992
H     -3.6820     1.2080     0.4296
62
{"conf": 20, "E": 226.63, "rms": -1.0, "geom": "OH", "total_charge": 0, "CA_charge": 1, "smiles": "C[CH:1]([CH3:2])[1N:3]1([CH:4]([CH3:5])[CH3:6])->[Mn+:7]2(<-[4H-:8])(<-[5C-:9]#[O+:10])(<-[6C-:11]#[O+:12])<-[2N@H:13]([CH2:14][CH2:15]1)[CH2:16][CH2:17][3N:18]->2([CH:19]([CH3:20])[CH3:21])[CH:22]([CH3:23])[CH3:24]", "smiles3D": "C([C:1]([C:2]([H:29])([H:30])[H:31])([1N:3]1([C:4]([C:5]([H:33])([H:34])[H:35])([C:6]([H:36])([H:37])[H:38])[H:32])->[Mn+:7]2(<-[4H-:8])(<-[5C-:9]#[O+:10])(<-[6C-:11]#[O+:12])<-[2N@:13]([H:39])([C:14]([H:40])([H:41])[C:15]1([H:42])[H:43])[C:16]([H:44])([H:45])[C:17]([H:46])([H:47])[3N:18]->2([C:19]([C:20]([H:49])([H:50])[H:51])([C:21]([H:52])([H:53])[H:54])[H:48])[C:22]([C:23]([H:56])([H:57])[H:58])([C:24]([H:59])([H:60])[H:61])[H:55])[H:28])([H:25])([H:26])[H:27]", "smiles3Dx": "C([C:1]([C:2]([H:29])([H:30])[H:31])([1N:3]1([C:4]([C:5]([H:33])([H:34])[H:35])([C:6]([H:36])([H:37])[H:38])[H:32])->[Mn+:7]2(<-[4H-:8])(<-[5C-:9]#[O+:10])(<-[6C-:11]#[O+:12])<-[2N@:13]([H:39])([C:14]([H:40])([H:41])[C:15]1([H:42])[H:43])[C:16]([H:44])([H:45])[C:17]([H:46])([H:47])[3N:18]->2([C:19]([C:20]([H:49])([H:50])[H:51])([C:21]([H:52])([H:53])[H:54])[H:48])[C:22]([C:23]([H:56])([H:57])[H:58])([C:24]([H:59])([H:60])[H:61])[H:55])[H:28])([H:25])([H:26])[H:27]", "dummies": []}
C     -1.6160    -2.1730    -2.2957
C     -1.9638    -0.6833    -2.5601
C     -3.3073    -0.6994    -3.3740
N     -1.9460     0.2888    -1.4096
C     -2.0644     1.6690    -2.0095
C     -0.7583     2.4396    -2.0008
C     -3.2067     2.5932    -1.5017
Mn     0.0000     0.0000     0.0000
H      1.0255     1.4052    -0.5711
C      1.0023    -1.1630    -1.7123
O      1.5393    -1.7676    -2.6073
C      1.7787    -0.9969     1.0665
O      2.7105    -1.5228     1.6230
N     -1.4211    -1.5337     0.8830
C     -2.7553    -1.3522     0.3730
C     -2.9788    -0.0527    -0.4708
C     -1.3069    -1.3044     2.2563
C     -1.5259     0.1869     2.6217
N     -0.5313     1.1074     2.0682
C      0.6479     1.1424     2.9809
C      1.9615     1.6847     2.3689
C      0.4420     1.8672     4.3420
C     -1.1119     2.4090     1.7412
C     -2.2052     2.9431     2.7186
C     -0.1368     3.5726     1.4409
H     -1.0099    -2.5639    -3.1413
H     -2.5071    -2.8345    -2.2575
H     -1.0555    -2.3422    -1.3769
H     -1.1725    -0.3169    -3.2564
H     -3.1099    -1.0759    -4.4006
H     -4.0559    -1.3780    -2.9120
H     -3.8246     0.2726    -3.4691
H     -2.2748     1.5750    -3.0929
H      0.0447     1.8035    -2.4244
H     -0.8397     3.3252    -2.6685
H     -0.5228     2.8265    -1.0108
H     -3.2653     3.4947    -2.1493
H     -4.1887     2.0859    -1.5926
H     -3.0823     2.9610    -0.4707
H     -1.1173    -2.3781     0.7084
H     -3.4917    -1.3287     1.2104
H     -3.0377    -2.2279    -0.2382
H     -3.0858     0.7731     0.2406
H     -3.9553    -0.1487    -0.9880
H     -2.0530    -1.9241     2.8077
H     -0.2997    -1.6185     2.5939
H     -1.5574     0.2510     3.7239
H     -2.5339     0.4547     2.2742
H      0.8649     0.0881     3.2444
H      2.0250     1.5236     1.2871
H      2.8250     1.1582     2.8300
H      2.1249     2.7613     2.5791
H     -0.3464     1.4150     4.9705
H      0.2346     2.9456     4.2300
H      1.3735     1.7844     4.9431
H     -1.6118     2.2056     0.7995
H     -2.0036     2.6751     3.7706
H     -2.3056     4.0486     2.6633
H     -3.2040     2.5423     2.4460
H      0.2655     4.0431     2.3568
H     -0.6865     4.3752     0.9026
H      0.6889     3.2734     0.7745
62
{"conf": 21, "E": 468.77, "rms": -1.0, "geom": "OH", "total_charge": 0, "CA_charge": 1, "smiles": "C[CH:1]([CH3:2])[1N:3]1([CH:4]([CH3:5])[CH3:6])->[Mn+:7]2(<-[4H-:8])(<-[5C-:9]#[O+:10])(<-[6C-:11]#[O+:12])<-[2N@H:13]([CH2:14][CH2:15]1)[CH2:16][CH2:17][3N:18]->2([CH:19]([CH3:20])[CH3:21])[CH:22]([CH3:23])[CH3:24]", "smiles3D": "C([C:1]([C:2]([H:29])([H:30])[H:31])([1N:3]1([C:4]([C:5]([H:33])([H:34])[H:35])([C:6]([H:36])([H:37])[H:38])[H:32])->[Mn+:7]2(<-[4H-:8])(<-[5C-:9]#[O+:10])(<-[6C-:11]#[O+:12])<-[2N@:13]([H:39])([C:14]([H:40])([H:41])[C:15]1([H:42])[H:43])[C:16]([H:44])([H:45])[C:17]([H:46])([H:47])[3N:18]->2([C:19]([C:20]([H:49])([H:50])[H:51])([C:21]([H:52])([H:53])[H:54])[H:48])[C:22]([C:23]([H:56])([H:57])[H:58])([C:24]([H:59])([H:60])[H:61])[H:55])[H:28])([H:25])([H:26])[H:27]", "smiles3Dx": "C([C:1]([C:2]([H:29])([H:30])[H:31])([1N:3]1([C:4]([C:5]([H:33])([H:34])[H:35])([C:6]([H:36])([H:37])[H:38])[H:32])->[Mn+:7]2(<-[4H-:8])(<-[5C-:9]#[O+:10])(<-[6C-:11]#[O+:12])<-[2N@:13]([H:39])([C:14]([H:40])([H:41])[C:15]1([H:42])[H:43])[C:16]([H:44])([H:45])[C:17]([H:46])([H:47])[3N:18]->2([C:19]([C:20]([H:49])([H:50])[H:51])([C:21]([H:52])([H:53])[H:54])[H:48])[C:22]([C:23]([H:56])([H:57])[H:58])([C:24]([H:59])([H:60])[H:61])[H:55])[H:28])([H:25])([H:26])[H:27]", "dummies": []}
C     -2.6518    -1.4113     2.0225
C     -2.9813     0.0119     1.5012
C     -4.0798     0.5994     2.4225
N     -1.8110     0.8979     1.2528
C     -1.1280     1.3982     2.4579
C     -0.6320     0.3104     3.4216
C     -1.8458     2.5004     3.2842
Mn     0.0000     0.0000     0.0000
H     -0.0137    -1.7892     0.4190
C     -1.7378    -1.2824    -0.7692
O     -2.6695    -1.9661    -1.1186
C      2.1719    -0.6922    -0.2353
O      3.3172    -1.0608    -0.3245
N      0.1687     2.2807    -0.2571
C     -1.0602     2.9442     0.0031
C     -2.1783     1.9379     0.3315
C      0.7655     2.5242    -1.4702
C      0.0042     1.8249    -2.5771
N     -0.0370     0.3768    -2.4993
C     -1.3139    -0.0089    -3.2570
C     -1.4612    -1.5031    -3.6938
C     -1.6103     0.8141    -4.5682
C      1.1280    -0.2437    -3.2179
C      2.5009     0.4923    -3.2204
C      1.3717    -1.7163    -2.8020
H     -2.8150    -1.5292     3.1131
H     -1.6203    -1.7109     1.8078
H     -3.3281    -2.1493     1.5403
H     -3.4855    -0.1299     0.5212
H     -5.0224     0.0319     2.2653
H     -4.3115     1.6576     2.2066
H     -3.8292     0.4867     3.4951
H     -0.2011     1.8574     2.0862
H      0.1103     0.7518     4.1216
H     -0.1036    -0.4878     2.8640
H     -1.4463    -0.0980     4.0490
H     -1.0785     3.1104     3.8079
H     -2.4345     3.2014     2.6668
H     -2.4953     2.0895     4.0798
H      0.7750     2.5638     0.3706
H     -0.9394     3.6384     0.8681
H     -1.3902     3.5651    -0.8603
H     -2.4645     1.4537    -0.6240
H     -3.0576     2.5063     0.6895
H      0.7856     3.6211    -1.6777
H      1.8067     2.1638    -1.4407
H      0.4181     2.1604    -3.5528
H     -1.0246     2.2267    -2.5121
H     -2.1592     0.2194    -2.5806
H     -0.9179    -1.7015    -4.6424
H     -2.5328    -1.7176    -3.8967
H     -1.1315    -2.2580    -2.9676
H     -1.9877     1.8361    -4.3634
H     -0.7277     0.8843    -5.2340
H     -2.4271     0.3398    -5.1551
H      0.8574    -0.2790    -4.2935
H      3.2074    -0.0707    -3.8686
H      2.9838     0.5608    -2.2360
H      2.4514     1.4995    -3.6764
H      1.1070    -2.4062    -3.6306
H      0.7697    -1.9835    -1.9148
H      2.4381    -1.9402    -2.5885
62
{"conf": 22, "E": 473.55, "rms": -1.0, "geom": "OH", "total_charge": 0, "CA_charge": 1, "smiles": "C[CH:1]([CH3:2])[1N:3]1([CH:4]([CH3:5])[CH3:6])->[Mn+:7]2(<-[4H-:8])(<-[5C-:9]#[O+:10])(<-[6C-:11]#[O+:12])<-[2N@H:13]([CH2:14][CH2:15]1)[CH2:16][CH2:17][3N:18]->2([CH:19]([CH3:20])[CH3:21])[CH:22]([CH3:23])[CH3:24]", "smiles3D": "C([C:1]([C:2]([H:29])([H:30])[H:31])([1N:3]1([C:4]([C:5]([H:33])([H:34])[H:35])([C:6]([H:36])([H:37])[H:38])[H:32])->[Mn+:7]2(<-[4H-:8])(<-[5C-:9]#[O+:10])(<-[6C-:11]#[O+:12])<-[2N@:13]([H:39])([C:14]([H:40])([H:41])[C:15]1([H:42])[H:43])[C:16]([H:44])([H:45])[C:17]([H:46])([H:47])[3N:18]->2([C:19]([C:20]([H:49])([H:50])[H:51])([C:21]([H:52])([H:53])[H:54])[H:48])[C:22]([C:23]([H:56])([H:57])[H:58])([C:24]([H:59])([H:60])[H:61])[H:55])[H:28])([H:25])([H:26])[H:27]", "smiles3Dx": "C([C:1]([C:2]([H:29])([H:30])[H:31])([1N:3]1([C:4]([C:5]([H:33])([H:34])[H:35])([C:6]([H:36])([H:37])[H:38])[H:32])->[Mn+:7]2(<-[4H-:8])(<-[5C-:9]#[O+:10])(<-[6C-:11]#[O+:12])<-[2N@:13]([H:39])([C:14]([H:40])([H:41])[C:15]1([H:42])[H:43])[C:16]([H:44])([H:45])[C:17]([H:46])([H:47])[3N:18]->2([C:19]([C:20]([H:49])([H:50])[H:51])([C:21]([H:52])([H:53])[H:54])[H:48])[C:22]([C:23]([H:56])([H:57])[H:58])([C:24]([H:59])([H:60])[H:61])[H:55])[H:28])([H:25])([H:26])[H:27]", "dummies": []}
C      3.6963    -3.1799     0.5483
C      2.9874    -1.7732     0.4953
C      4.0092    -0.7995     1.1690
N      1.5408    -1.7327     1.0045
C      1.5813    -1.7053     2.5064
C      0.4388    -2.3918     3.3125
C      1.7779    -0.2768     3.0735
Mn     0.0000     0.0000     0.0000
H      0.4797     1.7113     0.4696
C     -0.8689     0.3055     2.0984
O     -1.3486     0.4891     3.1901
C      2.1108     0.7263    -0.4965
O      3.2061     1.1579    -0.7651
N     -0.9015    -2.0280    -0.6229
C     -0.5512    -2.9516     0.3310
C      0.9518    -2.9647     0.5146
C     -0.6231    -2.3623    -1.9778
C      0.2505    -1.2879    -2.6485
N     -0.1146     0.0687    -2.3683
C      0.7146     1.0470    -3.1506
C      0.9039     2.4361    -2.4863
C      2.0977     0.5532    -3.6794
C     -1.5582     0.3089    -2.5837
C     -2.0366     1.6900    -2.1104
C     -2.0953     0.0675    -4.0217
H      3.5783    -3.6754     1.5322
H      3.3521    -3.8711    -0.2470
H      4.7877    -3.0790     0.3605
H      2.9464    -1.5139    -0.5801
H      4.8847    -0.6704     0.4963
H      4.4036    -1.2217     2.1181
H      3.6453     0.2114     1.3938
H      2.4842    -2.2745     2.8108
H     -0.5437    -1.9104     3.2098
H      0.6886    -2.3472     4.3950
H      0.3441    -3.4729     3.0957
H      1.0808    -0.0353     3.9033
H      1.6608     0.4849     2.2815
H      2.7875    -0.1698     3.5229
H     -1.8105    -1.9346    -0.5437
H     -1.0469    -2.6968     1.2818
H     -0.8908    -3.9707     0.0265
H      1.2170    -3.8221     1.1707
H      1.3581    -3.1926    -0.4886
H     -0.1022    -3.3424    -2.0668
H     -1.5765    -2.4552    -2.5515
H      0.2536    -1.4753    -3.7436
H      1.2795    -1.4432    -2.2727
H      0.1488     1.2514    -4.0781
H      0.4919     3.2307    -3.1453
H      0.3918     2.5140    -1.5204
H      1.9691     2.7058    -2.3314
H      2.7445     0.1042    -2.9086
H      2.6550     1.3914    -4.1508
H      1.9587    -0.1976    -4.4846
H     -2.0980    -0.3924    -1.9349
H     -3.1477     1.7089    -2.0828
H     -1.6876     1.8774    -1.0747
H     -1.7190     2.5010    -2.7950
H     -3.2030    -0.0132    -3.9845
H     -1.8657     0.9036    -4.7133
H     -1.7269    -0.8784    -4.4595
