# Supplementary material for: MACE: Automated Assessment of Stereochemistry of Transition Metal Complexes and Its Applications in Computational Catalysis
Source: J Chem Theory Comput. 2024 Feb 16;20(5):2313–20. doi: 10.1021/acs.jctc.3c01313 (PMC10938507; doi:10.1021/acs.jctc.3c01313)
Supplement: Supplementary file 3 — ct3c01313_si_003.zip [file ct3c01313_si_003.zip › structures/screening/mace_MeCN/Mn_NNhN_iPr_tri_1.xyz]

62
{"conf": 0, "E": 320.02, "rms": -1.0, "geom": "OH", "total_charge": 0, "CA_charge": 1, "smiles": "C[CH:1]([CH3:2])[1N:3]1([CH:4]([CH3:5])[CH3:6])->[Mn+:7]2(<-[3C-:8]#[O+:9])(<-[4H-:10])(<-[6C-:11]#[O+:12])<-[2N@H:13]([CH2:14][CH2:15]1)[CH2:16][CH2:17][5N:18]->2([CH:19]([CH3:20])[CH3:21])[CH:22]([CH3:23])[CH3:24]", "smiles3D": "C([C:1]([C:2]([H:29])([H:30])[H:31])([1N:3]1([C:4]([C:5]([H:33])([H:34])[H:35])([C:6]([H:36])([H:37])[H:38])[H:32])->[Mn+:7]2(<-[3C-:8]#[O+:9])(<-[4H-:10])(<-[6C-:11]#[O+:12])<-[2N@:13]([H:39])([C:14]([H:40])([H:41])[C:15]1([H:42])[H:43])[C:16]([H:44])([H:45])[C:17]([H:46])([H:47])[5N:18]->2([C:19]([C:20]([H:49])([H:50])[H:51])([C:21]([H:52])([H:53])[H:54])[H:48])[C:22]([C:23]([H:56])([H:57])[H:58])([C:24]([H:59])([H:60])[H:61])[H:55])[H:28])([H:25])([H:26])[H:27]", "smiles3Dx": "C([C:1]([C:2]([H:29])([H:30])[H:31])([1N:3]1([C:4]([C:5]([H:33])([H:34])[H:35])([C:6]([H:36])([H:37])[H:38])[H:32])->[Mn+:7]2(<-[3C-:8]#[O+:9])(<-[4H-:10])(<-[6C-:11]#[O+:12])<-[2N@:13]([H:39])([C:14]([H:40])([H:41])[C:15]1([H:42])[H:43])[C:16]([H:44])([H:45])[C:17]([H:46])([H:47])[5N:18]->2([C:19]([C:20]([H:49])([H:50])[H:51])([C:21]([H:52])([H:53])[H:54])[H:48])[C:22]([C:23]([H:56])([H:57])[H:58])([C:24]([H:59])([H:60])[H:61])[H:55])[H:28])([H:25])([H:26])[H:27]", "dummies": []}
C     -0.0261     0.0768     3.9986
C     -1.2104     0.4516     3.0441
C     -2.4176     0.6658     4.0235
N     -1.4870    -0.4446     1.8542
C     -2.8131    -0.1284     1.3222
C     -3.9850    -1.0591     1.7404
C     -2.7418    -0.0131    -0.1786
Mn     0.0000     0.0000     0.0000
C      1.4235     0.8919     1.5541
O      2.1911     1.3802     2.3466
H     -0.6244     1.6992    -0.3387
C      2.0192     0.3872    -1.0421
O      3.0851     0.5944    -1.5672
N      0.2456    -2.1576     0.3506
C      0.2198    -2.3635     1.6941
C     -1.1956    -1.8443     2.2030
C      1.1766    -2.5921    -0.5300
C      0.7029    -2.1917    -1.9968
N     -0.4522    -1.2254    -2.0942
C     -1.7336    -2.0076    -2.3580
C     -1.7011    -2.7942    -3.7210
C     -2.2674    -3.0276    -1.3299
C     -0.3532    -0.2228    -3.2436
C     -0.5578     1.2266    -2.8148
C      0.8910    -0.2713    -4.1704
H      0.8653    -0.3589     3.5579
H      0.3104     0.9940     4.5289
H     -0.3464    -0.6378     4.7879
H     -0.9699     1.4453     2.6062
H     -2.0877     1.2525     4.9089
H     -3.2632     1.2619     3.6331
H     -2.7839    -0.3067     4.4085
H     -3.1002     0.8907     1.6400
H     -4.0355    -1.9917     1.1456
H     -4.9489    -0.5270     1.5907
H     -3.9188    -1.3407     2.8069
H     -1.7287    -0.3341    -0.4764
H     -2.8726     1.0466    -0.4851
H     -3.5611    -0.5662    -0.6820
H     -0.4826    -2.5395     0.0736
H      1.0467    -1.8166     2.1596
H      0.3244    -3.4491     1.9293
H     -1.9507    -2.5054     1.7491
H     -1.2614    -2.0141     3.2965
H      1.2950    -3.7005    -0.4638
H      2.1529    -2.1154    -0.3019
H      0.4682    -3.1329    -2.5315
H      1.5971    -1.7806    -2.4808
H     -2.5330    -1.2459    -2.4691
H     -1.4938    -3.8772    -3.5752
H     -0.9320    -2.4523    -4.4355
H     -2.6906    -2.7164    -4.2206
H     -2.5277    -2.5783    -0.3710
H     -3.2247    -3.4544    -1.7016
H     -1.5724    -3.8849    -1.1981
H     -1.2010    -0.3854    -3.9433
H     -1.5092     1.3220    -2.2669
H     -0.6837     1.8628    -3.7183
H      0.3025     1.6521    -2.2774
H      0.7250     0.3867    -5.0511
H      1.8092     0.0924    -3.6759
H      1.0546    -1.2896    -4.5790
62
{"conf": 1, "E": 292.5, "rms": -1.0, "geom": "OH", "total_charge": 0, "CA_charge": 1, "smiles": "C[CH:1]([CH3:2])[1N:3]1([CH:4]([CH3:5])[CH3:6])->[Mn+:7]2(<-[3C-:8]#[O+:9])(<-[4H-:10])(<-[6C-:11]#[O+:12])<-[2N@H:13]([CH2:14][CH2:15]1)[CH2:16][CH2:17][5N:18]->2([CH:19]([CH3:20])[CH3:21])[CH:22]([CH3:23])[CH3:24]", "smiles3D": "C([C:1]([C:2]([H:29])([H:30])[H:31])([1N:3]1([C:4]([C:5]([H:33])([H:34])[H:35])([C:6]([H:36])([H:37])[H:38])[H:32])->[Mn+:7]2(<-[3C-:8]#[O+:9])(<-[4H-:10])(<-[6C-:11]#[O+:12])<-[2N@:13]([H:39])([C:14]([H:40])([H:41])[C:15]1([H:42])[H:43])[C:16]([H:44])([H:45])[C:17]([H:46])([H:47])[5N:18]->2([C:19]([C:20]([H:49])([H:50])[H:51])([C:21]([H:52])([H:53])[H:54])[H:48])[C:22]([C:23]([H:56])([H:57])[H:58])([C:24]([H:59])([H:60])[H:61])[H:55])[H:28])([H:25])([H:26])[H:27]", "smiles3Dx": "C([C:1]([C:2]([H:29])([H:30])[H:31])([1N:3]1([C:4]([C:5]([H:33])([H:34])[H:35])([C:6]([H:36])([H:37])[H:38])[H:32])->[Mn+:7]2(<-[3C-:8]#[O+:9])(<-[4H-:10])(<-[6C-:11]#[O+:12])<-[2N@:13]([H:39])([C:14]([H:40])([H:41])[C:15]1([H:42])[H:43])[C:16]([H:44])([H:45])[C:17]([H:46])([H:47])[5N:18]->2([C:19]([C:20]([H:49])([H:50])[H:51])([C:21]([H:52])([H:53])[H:54])[H:48])[C:22]([C:23]([H:56])([H:57])[H:58])([C:24]([H:59])([H:60])[H:61])[H:55])[H:28])([H:25])([H:26])[H:27]", "dummies": []}
C     -3.2538    -0.9536     2.4328
C     -1.7918    -0.5968     2.8627
C     -1.6779     0.9093     3.1718
N     -0.6132    -1.0929     2.0763
C      0.5415    -1.1373     3.0521
C      0.5228    -2.3575     4.0350
C      1.9575    -1.0761     2.4745
Mn     0.0000     0.0000     0.0000
C      1.5311    -1.6998    -0.2898
O      2.3289    -2.5889    -0.4571
H      1.2035     1.2293     0.6424
C      0.8862     0.1881    -2.1153
O      1.3531     0.2833    -3.2233
N     -1.7683    -1.2423    -0.4291
C     -1.4818    -2.5028     0.0575
C     -0.8569    -2.4341     1.5191
C     -2.0873    -0.9847    -1.7330
C     -2.1327     0.5768    -1.9981
N     -1.6556     1.4778    -0.8892
C     -1.0158     2.6580    -1.5137
C     -0.1739     3.5596    -0.5858
C     -1.9929     3.5317    -2.3439
C     -2.6710     1.7633     0.1352
C     -2.6121     3.1023     0.9270
C     -4.1612     1.5472    -0.2556
H     -3.8927    -0.9157     3.3421
H     -3.3761    -1.9803     2.0467
H     -3.7548    -0.2636     1.7445
H     -1.7219    -1.0831     3.8531
H     -0.9299     1.3664     2.4947
H     -1.3122     1.0667     4.2096
H     -2.6564     1.4279     3.1255
H      0.4713    -0.2325     3.6902
H     -0.4717    -2.6162     4.4399
H      1.1772    -2.1377     4.9060
H      0.9192    -3.2776     3.5561
H      2.2823    -2.0570     2.0755
H      2.0830    -0.2716     1.7458
H      2.6702    -0.8413     3.2951
H     -2.4527    -0.9351     0.0584
H     -0.7613    -3.0046    -0.6242
H     -2.4139    -3.1155     0.0867
H      0.1090    -2.9765     1.4643
H     -1.5012    -3.0224     2.2083
H     -3.0802    -1.4307    -1.9796
H     -1.3205    -1.4460    -2.3937
H     -3.1554     0.8437    -2.3148
H     -1.5128     0.7351    -2.9056
H     -0.2856     2.2812    -2.2460
H      0.7463     3.8872    -1.1168
H      0.1478     3.0211     0.3162
H     -0.7008     4.4915    -0.2937
H     -1.4786     4.4483    -2.7053
H     -2.3288     2.9814    -3.2465
H     -2.8969     3.8357    -1.7941
H     -2.4302     1.0082     0.8489
H     -3.3910     3.1077     1.7185
H     -1.6692     3.2339     1.4833
H     -2.8315     3.9929     0.3152
H     -4.4599     2.2240    -1.0823
H     -4.3666     0.4908    -0.5264
H     -4.8329     1.7560     0.6045
62
{"conf": 2, "E": 335.3, "rms": -1.0, "geom": "OH", "total_charge": 0, "CA_charge": 1, "smiles": "C[CH:1]([CH3:2])[1N:3]1([CH:4]([CH3:5])[CH3:6])->[Mn+:7]2(<-[3C-:8]#[O+:9])(<-[4H-:10])(<-[6C-:11]#[O+:12])<-[2N@H:13]([CH2:14][CH2:15]1)[CH2:16][CH2:17][5N:18]->2([CH:19]([CH3:20])[CH3:21])[CH:22]([CH3:23])[CH3:24]", "smiles3D": "C([C:1]([C:2]([H:29])([H:30])[H:31])([1N:3]1([C:4]([C:5]([H:33])([H:34])[H:35])([C:6]([H:36])([H:37])[H:38])[H:32])->[Mn+:7]2(<-[3C-:8]#[O+:9])(<-[4H-:10])(<-[6C-:11]#[O+:12])<-[2N@:13]([H:39])([C:14]([H:40])([H:41])[C:15]1([H:42])[H:43])[C:16]([H:44])([H:45])[C:17]([H:46])([H:47])[5N:18]->2([C:19]([C:20]([H:49])([H:50])[H:51])([C:21]([H:52])([H:53])[H:54])[H:48])[C:22]([C:23]([H:56])([H:57])[H:58])([C:24]([H:59])([H:60])[H:61])[H:55])[H:28])([H:25])([H:26])[H:27]", "smiles3Dx": "C([C:1]([C:2]([H:29])([H:30])[H:31])([1N:3]1([C:4]([C:5]([H:33])([H:34])[H:35])([C:6]([H:36])([H:37])[H:38])[H:32])->[Mn+:7]2(<-[3C-:8]#[O+:9])(<-[4H-:10])(<-[6C-:11]#[O+:12])<-[2N@:13]([H:39])([C:14]([H:40])([H:41])[C:15]1([H:42])[H:43])[C:16]([H:44])([H:45])[C:17]([H:46])([H:47])[5N:18]->2([C:19]([C:20]([H:49])([H:50])[H:51])([C:21]([H:52])([H:53])[H:54])[H:48])[C:22]([C:23]([H:56])([H:57])[H:58])([C:24]([H:59])([H:60])[H:61])[H:55])[H:28])([H:25])([H:26])[H:27]", "dummies": []}
C      2.1634     1.5708     3.8974
C      1.7896     1.1280     2.4491
C      2.4971    -0.2154     2.2103
N      0.3292     1.2231     2.1111
C     -0.1332     2.6696     2.4284
C      0.6359     3.8685     1.7982
C     -1.6367     3.0627     2.4195
Mn     0.0000     0.0000     0.0000
C      0.4746    -1.9412     1.1656
O      0.7158    -2.9589     1.7666
H      1.6925     0.0918    -0.7215
C     -0.3882    -1.8221    -1.3293
O     -0.5634    -2.8001    -2.0139
N     -1.9103     0.3200     0.9871
C     -1.8276    -0.2419     2.2369
C     -0.5048     0.3161     2.9535
C     -2.8876     0.1694     0.0551
C     -2.6213     1.2828    -1.0572
N     -1.2639     1.2479    -1.6510
C     -1.3272     0.5410    -2.9920
C     -1.6085     1.4739    -4.2237
C     -2.3488    -0.6356    -3.1708
C     -0.5307     2.5213    -1.8041
C     -1.3140     3.8414    -1.6074
C      0.6924     2.4993    -0.9227
H      2.1869     2.6767     3.9887
H      1.4657     1.1394     4.6434
H      3.1896     1.2494     4.1781
H      2.3059     1.8128     1.7624
H      2.4564    -0.5160     1.1566
H      2.1705    -1.0099     2.9092
H      3.5875    -0.0938     2.3911
H      0.0968     2.7577     3.5069
H      0.7339     4.6663     2.5667
H      0.0586     4.3462     0.9865
H      1.6614     3.6934     1.4466
H     -1.7574     4.0330     2.9500
H     -2.0353     3.2400     1.4078
H     -2.2762     2.3580     2.9847
H     -1.9204     1.1667     1.1525
H     -2.7239     0.0284     2.8441
H     -1.7822    -1.3461     2.1536
H      0.0890    -0.5572     3.2696
H     -0.8172     0.8237     3.8931
H     -2.8382    -0.8435    -0.3598
H     -3.8933     0.3288     0.5097
H     -2.7901     2.2465    -0.5579
H     -3.4096     1.2047    -1.8319
H     -0.3120     0.1115    -3.1379
H     -2.3059     2.2896    -3.9484
H     -0.6762     1.8818    -4.6680
H     -2.0708     0.9260    -5.0744
H     -1.9943    -1.2946    -3.9929
H     -3.3509    -0.2659    -3.4801
H     -2.5339    -1.2841    -2.3194
H     -0.1017     2.6046    -2.8112
H     -0.7058     4.6949    -1.9776
H     -1.5514     4.0507    -0.5533
H     -2.2521     3.8303    -2.1985
H      1.0859     3.5213    -0.7623
H      0.4696     1.9378    -0.0001
H      1.5189     2.0113    -1.4737
62
{"conf": 3, "E": 301.47, "rms": -1.0, "geom": "OH", "total_charge": 0, "CA_charge": 1, "smiles": "C[CH:1]([CH3:2])[1N:3]1([CH:4]([CH3:5])[CH3:6])->[Mn+:7]2(<-[3C-:8]#[O+:9])(<-[4H-:10])(<-[6C-:11]#[O+:12])<-[2N@H:13]([CH2:14][CH2:15]1)[CH2:16][CH2:17][5N:18]->2([CH:19]([CH3:20])[CH3:21])[CH:22]([CH3:23])[CH3:24]", "smiles3D": "C([C:1]([C:2]([H:29])([H:30])[H:31])([1N:3]1([C:4]([C:5]([H:33])([H:34])[H:35])([C:6]([H:36])([H:37])[H:38])[H:32])->[Mn+:7]2(<-[3C-:8]#[O+:9])(<-[4H-:10])(<-[6C-:11]#[O+:12])<-[2N@:13]([H:39])([C:14]([H:40])([H:41])[C:15]1([H:42])[H:43])[C:16]([H:44])([H:45])[C:17]([H:46])([H:47])[5N:18]->2([C:19]([C:20]([H:49])([H:50])[H:51])([C:21]([H:52])([H:53])[H:54])[H:48])[C:22]([C:23]([H:56])([H:57])[H:58])([C:24]([H:59])([H:60])[H:61])[H:55])[H:28])([H:25])([H:26])[H:27]", "smiles3Dx": "C([C:1]([C:2]([H:29])([H:30])[H:31])([1N:3]1([C:4]([C:5]([H:33])([H:34])[H:35])([C:6]([H:36])([H:37])[H:38])[H:32])->[Mn+:7]2(<-[3C-:8]#[O+:9])(<-[4H-:10])(<-[6C-:11]#[O+:12])<-[2N@:13]([H:39])([C:14]([H:40])([H:41])[C:15]1([H:42])[H:43])[C:16]([H:44])([H:45])[C:17]([H:46])([H:47])[5N:18]->2([C:19]([C:20]([H:49])([H:50])[H:51])([C:21]([H:52])([H:53])[H:54])[H:48])[C:22]([C:23]([H:56])([H:57])[H:58])([C:24]([H:59])([H:60])[H:61])[H:55])[H:28])([H:25])([H:26])[H:27]", "dummies": []}
C      1.5450    -1.1011    -3.7366
C      0.1569    -0.7416    -3.1122
C     -0.8959    -1.0238    -4.2194
N      0.0036     0.5135    -2.3468
C      1.0299     1.5420    -2.7353
C      2.2259     1.5383    -1.7760
C      0.6091     3.0221    -2.9495
Mn     0.0000     0.0000     0.0000
C     -0.3717     2.2606     0.1951
O     -0.5741     3.4430     0.3211
H      1.7757     0.2105     0.4177
C     -0.7855     0.4281     2.1252
O     -1.2053     0.6656     3.2309
N     -1.9518    -0.6781    -0.7889
C     -2.4821     0.3818    -1.4728
C     -1.3875     1.0678    -2.3898
C     -2.5898    -1.3107     0.2586
C     -1.6149    -2.3274     0.9987
N     -0.2101    -2.3500     0.5526
C      0.6908    -2.7414     1.7041
C      1.0856    -1.6514     2.7042
C      0.1696    -3.9482     2.5578
C      0.0296    -3.3770    -0.5144
C     -1.0812    -3.7121    -1.5685
C      1.3872    -3.1603    -1.2139
H      1.5534    -2.1670    -4.0428
H      2.3881    -0.9768    -3.0390
H      1.7417    -0.5552    -4.6836
H      0.0047    -1.4614    -2.3427
H     -0.6943    -1.9973    -4.7164
H     -0.8554    -0.2359    -5.0013
H     -1.9215    -1.1123    -3.8083
H      1.4259     1.2707    -3.7225
H      2.0001     2.0803    -0.8386
H      3.0878     2.0549    -2.2512
H      2.5578     0.5150    -1.5438
H      1.4676     3.5927    -3.3664
H      0.3216     3.5352    -2.0152
H     -0.2013     3.0995    -3.7051
H     -1.8048    -1.3129    -1.4000
H     -2.8654     1.1294    -0.7420
H     -3.3357     0.0420    -2.1071
H     -1.7642     1.1031    -3.4294
H     -1.3783     2.1103    -2.0549
H     -3.4793    -1.8674    -0.1214
H     -2.9457    -0.5496     0.9858
H     -1.6436    -2.0496     2.0726
H     -2.0507    -3.3483     0.9323
H      1.6571    -3.0698     1.2709
H      0.2712    -1.4377     3.4237
H      1.4619    -0.7456     2.2207
H      1.9325    -2.0224     3.3221
H      1.0194    -4.4002     3.1133
H     -0.5769    -3.6244     3.3136
H     -0.3057    -4.7602     1.9789
H      0.1474    -4.3437     0.0094
H     -0.9863    -3.2334    -2.5529
H     -1.0044    -4.7944    -1.8119
H     -2.1169    -3.5812    -1.2131
H      1.3626    -3.4720    -2.2752
H      1.7165    -2.1101    -1.0870
H      2.1707    -3.7997    -0.7534
62
{"conf": 4, "E": 281.21, "rms": -1.0, "geom": "OH", "total_charge": 0, "CA_charge": 1, "smiles": "C[CH:1]([CH3:2])[1N:3]1([CH:4]([CH3:5])[CH3:6])->[Mn+:7]2(<-[3C-:8]#[O+:9])(<-[4H-:10])(<-[6C-:11]#[O+:12])<-[2N@H:13]([CH2:14][CH2:15]1)[CH2:16][CH2:17][5N:18]->2([CH:19]([CH3:20])[CH3:21])[CH:22]([CH3:23])[CH3:24]", "smiles3D": "C([C:1]([C:2]([H:29])([H:30])[H:31])([1N:3]1([C:4]([C:5]([H:33])([H:34])[H:35])([C:6]([H:36])([H:37])[H:38])[H:32])->[Mn+:7]2(<-[3C-:8]#[O+:9])(<-[4H-:10])(<-[6C-:11]#[O+:12])<-[2N@:13]([H:39])([C:14]([H:40])([H:41])[C:15]1([H:42])[H:43])[C:16]([H:44])([H:45])[C:17]([H:46])([H:47])[5N:18]->2([C:19]([C:20]([H:49])([H:50])[H:51])([C:21]([H:52])([H:53])[H:54])[H:48])[C:22]([C:23]([H:56])([H:57])[H:58])([C:24]([H:59])([H:60])[H:61])[H:55])[H:28])([H:25])([H:26])[H:27]", "smiles3Dx": "C([C:1]([C:2]([H:29])([H:30])[H:31])([1N:3]1([C:4]([C:5]([H:33])([H:34])[H:35])([C:6]([H:36])([H:37])[H:38])[H:32])->[Mn+:7]2(<-[3C-:8]#[O+:9])(<-[4H-:10])(<-[6C-:11]#[O+:12])<-[2N@:13]([H:39])([C:14]([H:40])([H:41])[C:15]1([H:42])[H:43])[C:16]([H:44])([H:45])[C:17]([H:46])([H:47])[5N:18]->2([C:19]([C:20]([H:49])([H:50])[H:51])([C:21]([H:52])([H:53])[H:54])[H:48])[C:22]([C:23]([H:56])([H:57])[H:58])([C:24]([H:59])([H:60])[H:61])[H:55])[H:28])([H:25])([H:26])[H:27]", "dummies": []}
C      1.5364    -0.7730     3.7731
C      2.2260    -0.6672     2.3751
C      2.1271    -2.0630     1.7051
N      1.8502     0.4929     1.4829
C      3.0071     0.9221     0.6885
C      4.1851     1.5448     1.5029
C      3.6072    -0.1653    -0.2249
Mn     0.0000     0.0000     0.0000
C     -0.8083    -1.3056     1.7063
O     -1.2513    -1.9953     2.5913
H      0.7132    -1.4487    -0.8637
C     -2.1221    -0.6118    -0.6586
O     -3.2338    -0.9371    -0.9944
N     -0.4840     1.9887     0.8489
C     -0.2257     1.8774     2.1824
C      1.3292     1.6493     2.2771
C     -1.6434     2.3495     0.2710
C     -1.4542     2.2608    -1.3059
N     -0.2192     1.5541    -1.8349
C     -0.4576     0.8572    -3.1620
C     -0.0203    -0.6143    -3.1759
C     -1.8701     0.9240    -3.8010
C      0.9233     2.5077    -1.9876
C      2.2111     1.8744    -2.5671
C      0.5996     3.7661    -2.8476
H      0.4780    -0.4687     3.7673
H      1.5951    -1.8043     4.1843
H      2.0759    -0.1504     4.5187
H      3.2997    -0.5401     2.6196
H      3.0534    -2.6391     1.9192
H      1.2970    -2.6863     2.0919
H      2.0234    -2.0286     0.6251
H      2.6339     1.7127     0.0292
H      3.8626     2.1104     2.3970
H      4.9077     0.7754     1.8486
H      4.7496     2.2449     0.8504
H      4.3255     0.2994    -0.9343
H      2.8311    -0.6690    -0.8216
H      4.1722    -0.9253     0.3532
H      0.0944     2.5972     0.5527
H     -0.5013     2.8153     2.7186
H     -0.7741     1.0311     2.6254
H      1.6085     1.5951     3.3418
H      1.7859     2.5941     1.9047
H     -1.9232     3.3919     0.5587
H     -2.4513     1.6607     0.5976
H     -2.3596     1.7509    -1.6524
H     -1.5179     3.2864    -1.7050
H      0.1788     1.3433    -3.9242
H     -0.0562    -0.9979    -4.2188
H     -0.6895    -1.2651    -2.5907
H      1.0280    -0.7386    -2.8646
H     -1.8281     0.5357    -4.8420
H     -2.6095     0.2992    -3.2607
H     -2.2199     1.9750    -3.8823
H      1.2049     2.8913    -1.0119
H      2.2468     1.8912    -3.6771
H      3.1024     2.4381    -2.2159
H      2.3081     0.8411    -2.2432
H     -0.1015     3.5419    -3.6758
H      1.5206     4.2102    -3.2846
H      0.1625     4.5681    -2.2157
62
{"conf": 5, "E": 285.43, "rms": -1.0, "geom": "OH", "total_charge": 0, "CA_charge": 1, "smiles": "C[CH:1]([CH3:2])[1N:3]1([CH:4]([CH3:5])[CH3:6])->[Mn+:7]2(<-[3C-:8]#[O+:9])(<-[4H-:10])(<-[6C-:11]#[O+:12])<-[2N@H:13]([CH2:14][CH2:15]1)[CH2:16][CH2:17][5N:18]->2([CH:19]([CH3:20])[CH3:21])[CH:22]([CH3:23])[CH3:24]", "smiles3D": "C([C:1]([C:2]([H:29])([H:30])[H:31])([1N:3]1([C:4]([C:5]([H:33])([H:34])[H:35])([C:6]([H:36])([H:37])[H:38])[H:32])->[Mn+:7]2(<-[3C-:8]#[O+:9])(<-[4H-:10])(<-[6C-:11]#[O+:12])<-[2N@:13]([H:39])([C:14]([H:40])([H:41])[C:15]1([H:42])[H:43])[C:16]([H:44])([H:45])[C:17]([H:46])([H:47])[5N:18]->2([C:19]([C:20]([H:49])([H:50])[H:51])([C:21]([H:52])([H:53])[H:54])[H:48])[C:22]([C:23]([H:56])([H:57])[H:58])([C:24]([H:59])([H:60])[H:61])[H:55])[H:28])([H:25])([H:26])[H:27]", "smiles3Dx": "C([C:1]([C:2]([H:29])([H:30])[H:31])([1N:3]1([C:4]([C:5]([H:33])([H:34])[H:35])([C:6]([H:36])([H:37])[H:38])[H:32])->[Mn+:7]2(<-[3C-:8]#[O+:9])(<-[4H-:10])(<-[6C-:11]#[O+:12])<-[2N@:13]([H:39])([C:14]([H:40])([H:41])[C:15]1([H:42])[H:43])[C:16]([H:44])([H:45])[C:17]([H:46])([H:47])[5N:18]->2([C:19]([C:20]([H:49])([H:50])[H:51])([C:21]([H:52])([H:53])[H:54])[H:48])[C:22]([C:23]([H:56])([H:57])[H:58])([C:24]([H:59])([H:60])[H:61])[H:55])[H:28])([H:25])([H:26])[H:27]", "dummies": []}
C     -0.1559     1.6694     3.0285
C     -0.4729     2.6342     1.8635
C     -0.3113     4.0786     2.3998
N      0.2015     2.3433     0.5697
C      1.6031     2.7066     0.5201
C      2.4825     2.0939     1.6282
C      1.9647     4.2214     0.4014
Mn     0.0000     0.0000     0.0000
C     -1.9764     0.1320     1.1793
O     -3.0121     0.1958     1.7941
H      0.9185    -0.7361     1.4127
C     -1.2338    -1.8969    -0.4438
O     -1.8939    -2.8803    -0.6726
N     -0.5789     1.0505    -1.8299
C     -1.4402     2.0216    -1.4208
C     -0.5972     2.9981    -0.5204
C     -0.8077     0.1027    -2.7844
C      0.4458    -0.8782    -2.8507
N      1.4764    -0.7143    -1.7959
C      2.5945     0.1963    -2.2402
C      3.5706     0.5355    -1.0935
C      2.3091     1.4832    -3.0706
C      2.1281    -2.0532    -1.5117
C      2.4840    -2.8974    -2.7836
C      1.4003    -3.0034    -0.5586
H      0.6860     2.0044     3.6643
H     -1.0369     1.6149     3.7041
H      0.0449     0.6522     2.6857
H     -1.5619     2.5180     1.6738
H     -1.0548     4.2514     3.2077
H      0.6863     4.2471     2.8488
H     -0.5069     4.8447     1.6267
H      1.9190     2.2476    -0.4054
H      2.2117     1.0429     1.8243
H      3.5483     2.1210     1.3170
H      2.4338     2.6762     2.5679
H      2.3193     4.6513     1.3608
H      2.8044     4.3376    -0.3172
H      1.1421     4.8681     0.0478
H      0.1395     1.4766    -2.1175
H     -2.2766     1.5920    -0.8422
H     -1.8487     2.5783    -2.2958
H      0.0832     3.5289    -1.2189
H     -1.2973     3.7638    -0.1220
H     -0.9546     0.5846    -3.7806
H     -1.7244    -0.4694    -2.5324
H      0.9149    -0.7812    -3.8543
H      0.0303    -1.9055    -2.7955
H      3.1968    -0.4025    -2.9463
H      3.1087     0.2554    -0.1319
H      3.9041     1.5955    -1.0931
H      4.5020    -0.0640    -1.1909
H      3.2491     1.7788    -3.5858
H      2.0266     2.3749    -2.4871
H      1.5744     1.3216    -3.8822
H      3.0929    -1.8572    -1.0058
H      3.2526    -3.6547    -2.5169
H      2.8891    -2.3193    -3.6324
H      1.6051    -3.4553    -3.1699
H      0.5638    -3.5278    -1.0602
H      2.1036    -3.8058    -0.2450
H      1.0915    -2.5152     0.3702
62
{"conf": 6, "E": 281.21, "rms": -1.0, "geom": "OH", "total_charge": 0, "CA_charge": 1, "smiles": "C[CH:1]([CH3:2])[1N:3]1([CH:4]([CH3:5])[CH3:6])->[Mn+:7]2(<-[3C-:8]#[O+:9])(<-[4H-:10])(<-[6C-:11]#[O+:12])<-[2N@H:13]([CH2:14][CH2:15]1)[CH2:16][CH2:17][5N:18]->2([CH:19]([CH3:20])[CH3:21])[CH:22]([CH3:23])[CH3:24]", "smiles3D": "C([C:1]([C:2]([H:29])([H:30])[H:31])([1N:3]1([C:4]([C:5]([H:33])([H:34])[H:35])([C:6]([H:36])([H:37])[H:38])[H:32])->[Mn+:7]2(<-[3C-:8]#[O+:9])(<-[4H-:10])(<-[6C-:11]#[O+:12])<-[2N@:13]([H:39])([C:14]([H:40])([H:41])[C:15]1([H:42])[H:43])[C:16]([H:44])([H:45])[C:17]([H:46])([H:47])[5N:18]->2([C:19]([C:20]([H:49])([H:50])[H:51])([C:21]([H:52])([H:53])[H:54])[H:48])[C:22]([C:23]([H:56])([H:57])[H:58])([C:24]([H:59])([H:60])[H:61])[H:55])[H:28])([H:25])([H:26])[H:27]", "smiles3Dx": "C([C:1]([C:2]([H:29])([H:30])[H:31])([1N:3]1([C:4]([C:5]([H:33])([H:34])[H:35])([C:6]([H:36])([H:37])[H:38])[H:32])->[Mn+:7]2(<-[3C-:8]#[O+:9])(<-[4H-:10])(<-[6C-:11]#[O+:12])<-[2N@:13]([H:39])([C:14]([H:40])([H:41])[C:15]1([H:42])[H:43])[C:16]([H:44])([H:45])[C:17]([H:46])([H:47])[5N:18]->2([C:19]([C:20]([H:49])([H:50])[H:51])([C:21]([H:52])([H:53])[H:54])[H:48])[C:22]([C:23]([H:56])([H:57])[H:58])([C:24]([H:59])([H:60])[H:61])[H:55])[H:28])([H:25])([H:26])[H:27]", "dummies": []}
C      1.5603     4.3938     0.6482
C      0.8405     3.1050     0.1386
C      0.5512     3.3061    -1.3624
N      1.5017     1.8392     0.4765
C      2.8268     1.7298    -0.2414
C      2.7424     1.1581    -1.6811
C      3.9972     0.9914     0.4839
Mn     0.0000     0.0000     0.0000
C      1.8892    -1.2982    -0.1224
O      2.8694    -1.9982    -0.1890
H     -0.0833     0.1728    -1.8212
C     -0.7641    -2.1699    -0.1389
O     -1.1542    -3.3087    -0.2118
N     -0.0947     0.2375     2.2010
C      1.2009     0.3819     2.5982
C      1.6721     1.7419     1.9601
C     -0.9773    -0.6862     2.6207
C     -2.3298    -0.4766     1.8100
N     -2.2979     0.4377     0.5986
C     -2.5854     1.8541     0.9848
C     -3.9093     2.0464     1.7836
C     -2.6173     2.8463    -0.2026
C     -3.2719     0.0177    -0.4871
C     -4.1445    -1.2458    -0.2639
C     -2.6323    -0.1099    -1.8769
H      2.0869     4.2622     1.6119
H      2.3078     4.7720    -0.0812
H      0.8092     5.2010     0.7854
H     -0.1311     3.0728     0.6423
H     -0.1310     4.1731    -1.4969
H      1.4745     3.5313    -1.9349
H      0.0588     2.4255    -1.8031
H      3.2037     2.7650    -0.3638
H      1.7348     1.1194    -2.0831
H      3.1729     0.1425    -1.7843
H      3.3357     1.8013    -2.3666
H      4.5327     1.6888     1.1633
H      3.6719     0.1173     1.0697
H      4.7777     0.6539    -0.2322
H     -0.4863     1.0094     2.4093
H      1.2697     0.4441     3.7092
H      1.8226    -0.4548     2.2420
H      2.7071     1.9377     2.2838
H      1.0585     2.5261     2.4587
H     -1.1739    -0.5794     3.7151
H     -0.5713    -1.7021     2.4291
H     -2.6188    -1.4901     1.5117
H     -3.0982    -0.1462     2.5280
H     -1.7992     2.2150     1.6407
H     -4.2989     3.0832     1.6852
H     -3.7325     1.9049     2.8709
H     -4.7042     1.3470     1.4571
H     -1.9073     2.5473    -0.9697
H     -3.6185     2.9319    -0.6756
H     -2.3476     3.8662     0.1479
H     -4.0256     0.8185    -0.6007
H     -4.6908    -1.1858     0.7013
H     -4.9257    -1.3046    -1.0528
H     -3.5570    -2.1837    -0.3310
H     -1.9809    -0.9937    -1.9687
H     -3.4320    -0.2393    -2.6383
H     -2.1028     0.8074    -2.1759
62
{"conf": 7, "E": 291.78, "rms": -1.0, "geom": "OH", "total_charge": 0, "CA_charge": 1, "smiles": "C[CH:1]([CH3:2])[1N:3]1([CH:4]([CH3:5])[CH3:6])->[Mn+:7]2(<-[3C-:8]#[O+:9])(<-[4H-:10])(<-[6C-:11]#[O+:12])<-[2N@H:13]([CH2:14][CH2:15]1)[CH2:16][CH2:17][5N:18]->2([CH:19]([CH3:20])[CH3:21])[CH:22]([CH3:23])[CH3:24]", "smiles3D": "C([C:1]([C:2]([H:29])([H:30])[H:31])([1N:3]1([C:4]([C:5]([H:33])([H:34])[H:35])([C:6]([H:36])([H:37])[H:38])[H:32])->[Mn+:7]2(<-[3C-:8]#[O+:9])(<-[4H-:10])(<-[6C-:11]#[O+:12])<-[2N@:13]([H:39])([C:14]([H:40])([H:41])[C:15]1([H:42])[H:43])[C:16]([H:44])([H:45])[C:17]([H:46])([H:47])[5N:18]->2([C:19]([C:20]([H:49])([H:50])[H:51])([C:21]([H:52])([H:53])[H:54])[H:48])[C:22]([C:23]([H:56])([H:57])[H:58])([C:24]([H:59])([H:60])[H:61])[H:55])[H:28])([H:25])([H:26])[H:27]", "smiles3Dx": "C([C:1]([C:2]([H:29])([H:30])[H:31])([1N:3]1([C:4]([C:5]([H:33])([H:34])[H:35])([C:6]([H:36])([H:37])[H:38])[H:32])->[Mn+:7]2(<-[3C-:8]#[O+:9])(<-[4H-:10])(<-[6C-:11]#[O+:12])<-[2N@:13]([H:39])([C:14]([H:40])([H:41])[C:15]1([H:42])[H:43])[C:16]([H:44])([H:45])[C:17]([H:46])([H:47])[5N:18]->2([C:19]([C:20]([H:49])([H:50])[H:51])([C:21]([H:52])([H:53])[H:54])[H:48])[C:22]([C:23]([H:56])([H:57])[H:58])([C:24]([H:59])([H:60])[H:61])[H:55])[H:28])([H:25])([H:26])[H:27]", "dummies": []}
C      1.4394     2.6801    -2.0395
C      1.8258     1.1924    -2.3007
C      0.7363     0.6529    -3.2524
N      2.1337     0.4383    -1.0443
C      3.2888     1.1247    -0.2845
C      4.3738     1.7656    -1.2259
C      4.1538     0.3130     0.7679
Mn     0.0000     0.0000     0.0000
C     -0.4845    -1.4546    -1.7264
O     -0.7433    -2.2200    -2.6220
H     -0.9768     1.3568    -0.7521
C     -1.8861    -1.1699     0.6154
O     -2.8743    -1.7931     0.9151
N      1.4843    -1.2898     0.9129
C      2.0888    -1.9855    -0.1185
C      2.5083    -0.9683    -1.2880
C      0.8612    -1.8056     2.0042
C      0.4393    -0.5961     2.9485
N      0.0190     0.7001     2.2726
C      1.0555     1.7072     2.4554
C      0.8606     2.9594     1.5881
C      1.2903     2.1591     3.9306
C     -1.3165     1.2645     2.7073
C     -2.1554     1.8666     1.5562
C     -2.2622     0.3622     3.5423
H      2.0280     3.2063    -1.2716
H      1.5718     3.2600    -2.9783
H      0.3763     2.7816    -1.7516
H      2.7464     1.1844    -2.9172
H      0.9396    -0.3524    -3.6621
H      0.7140     1.2948    -4.1604
H     -0.2765     0.7431    -2.8201
H      2.8394     1.9527     0.2680
H      5.1807     2.2543    -0.6393
H      4.0222     2.5917    -1.8679
H      4.8427     0.9850    -1.8614
H      4.4586    -0.6968     0.4451
H      3.7631     0.2706     1.7958
H      5.1180     0.8250     0.9703
H      2.1011    -0.7650     1.2352
H      1.3857    -2.7461    -0.5164
H      2.9959    -2.5137     0.2574
H      2.0378    -1.3364    -2.2075
H      3.6007    -1.0523    -1.4647
H     -0.0283    -2.3862     1.7028
H      1.5542    -2.4821     2.5575
H      1.3227    -0.4062     3.5948
H     -0.3304    -0.9890     3.6180
H      1.9781     1.2460     2.1256
H      0.6058     2.6511     0.5620
H      1.7980     3.5554     1.5632
H      0.0689     3.6269     1.9863
H      0.8213     3.1425     4.1506
H      0.8723     1.4410     4.6635
H      2.3796     2.2631     4.1235
H     -1.1164     2.1228     3.3802
H     -1.5984     2.5754     0.9296
H     -2.6447     1.1184     0.9168
H     -2.9806     2.4715     1.9912
H     -3.2487     0.8538     3.6864
H     -1.8550     0.2240     4.5670
H     -2.4499    -0.6203     3.0789
62
{"conf": 8, "E": 296.91, "rms": -1.0, "geom": "OH", "total_charge": 0, "CA_charge": 1, "smiles": "C[CH:1]([CH3:2])[1N:3]1([CH:4]([CH3:5])[CH3:6])->[Mn+:7]2(<-[3C-:8]#[O+:9])(<-[4H-:10])(<-[6C-:11]#[O+:12])<-[2N@H:13]([CH2:14][CH2:15]1)[CH2:16][CH2:17][5N:18]->2([CH:19]([CH3:20])[CH3:21])[CH:22]([CH3:23])[CH3:24]", "smiles3D": "C([C:1]([C:2]([H:29])([H:30])[H:31])([1N:3]1([C:4]([C:5]([H:33])([H:34])[H:35])([C:6]([H:36])([H:37])[H:38])[H:32])->[Mn+:7]2(<-[3C-:8]#[O+:9])(<-[4H-:10])(<-[6C-:11]#[O+:12])<-[2N@:13]([H:39])([C:14]([H:40])([H:41])[C:15]1([H:42])[H:43])[C:16]([H:44])([H:45])[C:17]([H:46])([H:47])[5N:18]->2([C:19]([C:20]([H:49])([H:50])[H:51])([C:21]([H:52])([H:53])[H:54])[H:48])[C:22]([C:23]([H:56])([H:57])[H:58])([C:24]([H:59])([H:60])[H:61])[H:55])[H:28])([H:25])([H:26])[H:27]", "smiles3Dx": "C([C:1]([C:2]([H:29])([H:30])[H:31])([1N:3]1([C:4]([C:5]([H:33])([H:34])[H:35])([C:6]([H:36])([H:37])[H:38])[H:32])->[Mn+:7]2(<-[3C-:8]#[O+:9])(<-[4H-:10])(<-[6C-:11]#[O+:12])<-[2N@:13]([H:39])([C:14]([H:40])([H:41])[C:15]1([H:42])[H:43])[C:16]([H:44])([H:45])[C:17]([H:46])([H:47])[5N:18]->2([C:19]([C:20]([H:49])([H:50])[H:51])([C:21]([H:52])([H:53])[H:54])[H:48])[C:22]([C:23]([H:56])([H:57])[H:58])([C:24]([H:59])([H:60])[H:61])[H:55])[H:28])([H:25])([H:26])[H:27]", "dummies": []}
C      0.4387     4.2351    -0.2711
C      0.1419     3.3588     1.0172
C     -0.3384     4.4197     2.0744
N     -0.7602     2.1062     0.9330
C     -1.3130     1.7779     2.2845
C     -0.2014     1.5008     3.3401
C     -2.3079     0.6069     2.4266
Mn     0.0000     0.0000     0.0000
C     -2.2128    -0.6429    -0.1524
O     -3.3661    -0.9850    -0.2407
H      0.2624    -0.9578     1.5469
C     -0.1467    -1.8474    -1.3697
O     -0.2430    -2.8085    -2.0923
N     -0.0972     1.4716    -1.5910
C     -1.3885     1.9759    -1.5727
C     -1.8013     2.3748    -0.0739
C      0.5370     0.8976    -2.6474
C      1.9748     0.3614    -2.2004
N      2.2572     0.1545    -0.7424
C      3.1280    -1.0582    -0.5020
C      4.1920    -1.3435    -1.6068
C      2.4103    -2.3748    -0.2093
C      2.8573     1.3110    -0.0879
C      2.8276     1.1748     1.4530
C      4.3016     1.6911    -0.5026
H      0.8121     5.2420     0.0105
H      1.2841     3.9111    -0.8971
H     -0.4367     4.4554    -0.9046
H      1.1058     3.0090     1.3632
H      0.3434     5.2960     2.1089
H     -0.3303     4.0803     3.1250
H     -1.3526     4.7910     1.8163
H     -1.8913     2.6597     2.6234
H      0.1678     0.4593     3.2778
H     -0.6267     1.6287     4.3589
H      0.6819     2.1568     3.2915
H     -3.2426     0.7294     1.8509
H     -2.6630     0.5732     3.4801
H     -1.8239    -0.3728     2.2619
H      0.4211     2.1249    -1.3554
H     -2.0906     1.2091    -1.9613
H     -1.4571     2.8737    -2.2295
H     -2.7157     1.8178     0.1614
H     -2.0981     3.4443    -0.0524
H     -0.0741     0.0584    -3.0357
H      0.6626     1.6446    -3.4677
H      2.0947    -0.6050    -2.7268
H      2.7264     1.0523    -2.6259
H      3.7213    -0.8815     0.4067
H      5.0431    -1.9064    -1.1661
H      4.6019    -0.4196    -2.0523
H      3.7909    -1.9682    -2.4332
H      3.1196    -3.0701     0.2911
H      1.5786    -2.2378     0.4940
H      2.1025    -2.8930    -1.1376
H      2.2411     2.1602    -0.3405
H      2.9639     2.1642     1.9362
H      3.6565     0.5707     1.8722
H      1.8720     0.7168     1.7517
H      4.4007     1.8808    -1.5873
H      4.5856     2.6404     0.0008
H      5.0424     0.9281    -0.1878
62
{"conf": 9, "E": 277.87, "rms": -1.0, "geom": "OH", "total_charge": 0, "CA_charge": 1, "smiles": "C[CH:1]([CH3:2])[1N:3]1([CH:4]([CH3:5])[CH3:6])->[Mn+:7]2(<-[3C-:8]#[O+:9])(<-[4H-:10])(<-[6C-:11]#[O+:12])<-[2N@H:13]([CH2:14][CH2:15]1)[CH2:16][CH2:17][5N:18]->2([CH:19]([CH3:20])[CH3:21])[CH:22]([CH3:23])[CH3:24]", "smiles3D": "C([C:1]([C:2]([H:29])([H:30])[H:31])([1N:3]1([C:4]([C:5]([H:33])([H:34])[H:35])([C:6]([H:36])([H:37])[H:38])[H:32])->[Mn+:7]2(<-[3C-:8]#[O+:9])(<-[4H-:10])(<-[6C-:11]#[O+:12])<-[2N@:13]([H:39])([C:14]([H:40])([H:41])[C:15]1([H:42])[H:43])[C:16]([H:44])([H:45])[C:17]([H:46])([H:47])[5N:18]->2([C:19]([C:20]([H:49])([H:50])[H:51])([C:21]([H:52])([H:53])[H:54])[H:48])[C:22]([C:23]([H:56])([H:57])[H:58])([C:24]([H:59])([H:60])[H:61])[H:55])[H:28])([H:25])([H:26])[H:27]", "smiles3Dx": "C([C:1]([C:2]([H:29])([H:30])[H:31])([1N:3]1([C:4]([C:5]([H:33])([H:34])[H:35])([C:6]([H:36])([H:37])[H:38])[H:32])->[Mn+:7]2(<-[3C-:8]#[O+:9])(<-[4H-:10])(<-[6C-:11]#[O+:12])<-[2N@:13]([H:39])([C:14]([H:40])([H:41])[C:15]1([H:42])[H:43])[C:16]([H:44])([H:45])[C:17]([H:46])([H:47])[5N:18]->2([C:19]([C:20]([H:49])([H:50])[H:51])([C:21]([H:52])([H:53])[H:54])[H:48])[C:22]([C:23]([H:56])([H:57])[H:58])([C:24]([H:59])([H:60])[H:61])[H:55])[H:28])([H:25])([H:26])[H:27]", "dummies": []}
C     -0.4563     3.4168     0.2731
C     -1.6296     2.7391    -0.4718
C     -2.4540     3.8565    -1.1948
N     -1.2096     1.6140    -1.3375
C     -0.3796     2.1518    -2.4462
C      1.0919     1.8226    -2.1985
C     -0.7713     1.8019    -3.9067
Mn     0.0000     0.0000     0.0000
C     -1.1353     0.8626     1.8125
O     -1.7267     1.3099     2.7637
H      1.5203     0.9797     0.3679
C      0.3629    -1.3721     1.8211
O      0.5429    -2.0836     2.7783
N     -1.6293    -1.1977    -0.8996
C     -2.7350    -0.4122    -0.7749
C     -2.4577     0.8610    -1.6798
C     -1.4206    -2.4715    -0.4609
C      0.0970    -2.8538    -0.8106
N      0.9403    -1.7442    -1.3616
C      2.3749    -1.9801    -1.0680
C      2.8646    -3.3615    -1.5771
C      2.8309    -1.8478     0.3909
C      0.6974    -1.4721    -2.8266
C     -0.0667    -2.5631    -3.6388
C      1.9005    -1.0450    -3.7291
H     -0.8527     4.0208     1.1173
H      0.1209     4.1001    -0.3832
H      0.2463     2.6810     0.6851
H     -2.3060     2.3265     0.3019
H     -3.3176     4.1567    -0.5635
H     -2.8421     3.5279    -2.1791
H     -1.8549     4.7729    -1.3857
H     -0.4172     3.2603    -2.4341
H      1.5303     2.5490    -1.4854
H      1.1998     0.8338    -1.7399
H      1.6930     1.9076    -3.1276
H     -1.7931     2.1822    -4.1172
H     -0.7328     0.7341    -4.1718
H     -0.0963     2.3336    -4.6116
H     -1.5160    -1.2677    -1.7768
H     -2.8928    -0.1101     0.2751
H     -3.6416    -0.9460    -1.1439
H     -2.4106     0.4940    -2.7162
H     -3.3634     1.5005    -1.6191
H     -2.1150    -3.1839    -0.9676
H     -1.5895    -2.5286     0.6335
H      0.5505    -3.2285     0.1232
H      0.0911    -3.7195    -1.4994
H      2.9627    -1.2128    -1.5901
H      3.9738    -3.3695    -1.6419
H      2.5560    -4.1759    -0.8877
H      2.4667    -3.6108    -2.5739
H      2.4591    -2.6661     1.0374
H      3.9398    -1.9201     0.4288
H      2.5974    -0.8506     0.7944
H      0.0504    -0.6045    -2.8101
H      0.5372    -3.4867    -3.7446
H     -1.0563    -2.8235    -3.2190
H     -0.2816    -2.1924    -4.6643
H      1.5208    -0.7032    -4.7163
H      2.5971    -1.8814    -3.9313
H      2.4752    -0.1878    -3.3401
62
{"conf": 10, "E": 315.38, "rms": -1.0, "geom": "OH", "total_charge": 0, "CA_charge": 1, "smiles": "C[CH:1]([CH3:2])[1N:3]1([CH:4]([CH3:5])[CH3:6])->[Mn+:7]2(<-[3C-:8]#[O+:9])(<-[4H-:10])(<-[6C-:11]#[O+:12])<-[2N@H:13]([CH2:14][CH2:15]1)[CH2:16][CH2:17][5N:18]->2([CH:19]([CH3:20])[CH3:21])[CH:22]([CH3:23])[CH3:24]", "smiles3D": "C([C:1]([C:2]([H:29])([H:30])[H:31])([1N:3]1([C:4]([C:5]([H:33])([H:34])[H:35])([C:6]([H:36])([H:37])[H:38])[H:32])->[Mn+:7]2(<-[3C-:8]#[O+:9])(<-[4H-:10])(<-[6C-:11]#[O+:12])<-[2N@:13]([H:39])([C:14]([H:40])([H:41])[C:15]1([H:42])[H:43])[C:16]([H:44])([H:45])[C:17]([H:46])([H:47])[5N:18]->2([C:19]([C:20]([H:49])([H:50])[H:51])([C:21]([H:52])([H:53])[H:54])[H:48])[C:22]([C:23]([H:56])([H:57])[H:58])([C:24]([H:59])([H:60])[H:61])[H:55])[H:28])([H:25])([H:26])[H:27]", "smiles3Dx": "C([C:1]([C:2]([H:29])([H:30])[H:31])([1N:3]1([C:4]([C:5]([H:33])([H:34])[H:35])([C:6]([H:36])([H:37])[H:38])[H:32])->[Mn+:7]2(<-[3C-:8]#[O+:9])(<-[4H-:10])(<-[6C-:11]#[O+:12])<-[2N@:13]([H:39])([C:14]([H:40])([H:41])[C:15]1([H:42])[H:43])[C:16]([H:44])([H:45])[C:17]([H:46])([H:47])[5N:18]->2([C:19]([C:20]([H:49])([H:50])[H:51])([C:21]([H:52])([H:53])[H:54])[H:48])[C:22]([C:23]([H:56])([H:57])[H:58])([C:24]([H:59])([H:60])[H:61])[H:55])[H:28])([H:25])([H:26])[H:27]", "dummies": []}
C     -2.0473     1.6425    -2.3311
C     -2.5830     2.1415    -1.0297
C     -4.0918     1.7258    -0.9107
N     -1.6171     1.8564     0.1168
C     -0.9291     3.1453     0.4031
C     -1.8562     4.2019     1.0841
C      0.3604     3.1032     1.2265
Mn     0.0000     0.0000     0.0000
C      0.3494     0.4016     2.2467
O      0.5354     0.5973     3.4225
H      1.5938     0.8308    -0.4226
C      1.0720    -1.7503     1.0477
O      1.6325    -2.6624     1.6037
N     -2.0617    -0.7382     0.1503
C     -2.5606    -0.2334     1.3237
C     -2.3381     1.3501     1.3115
C     -2.0234    -2.0469    -0.2541
C     -1.5328    -2.0376    -1.7645
N     -0.1793    -1.4698    -1.9468
C      0.1421    -0.8213    -3.2577
C      0.7481     0.5760    -3.0692
C     -0.9689    -0.8005    -4.3439
C      0.7701    -2.5979    -1.7629
C      2.2419    -2.1187    -1.6563
C      0.6961    -3.7414    -2.8310
H     -1.2435     2.3240    -2.6752
H     -1.6819     0.6419    -2.1455
H     -2.8140     1.6365    -3.1349
H     -2.6493     3.2405    -1.1842
H     -4.6150     2.3675    -0.1721
H     -4.3024     0.6696    -0.6773
H     -4.6244     1.9423    -1.8617
H     -0.6205     3.5658    -0.5838
H     -1.4159     5.2156     0.9682
H     -2.8811     4.2353     0.6694
H     -1.9610     4.0018     2.1717
H      1.0882     2.3963     0.8218
H      0.8551     4.0972     1.1699
H      0.1613     2.9291     2.3022
H     -2.5286    -0.3262    -0.4780
H     -3.6490    -0.4595     1.4156
H     -2.0278    -0.6865     2.1852
H     -3.3182     1.8439     1.4307
H     -1.7694     1.6119     2.2210
H     -1.3262    -2.6289     0.3762
H     -3.0388    -2.5027    -0.1943
H     -1.6058    -3.0745    -2.1503
H     -2.2702    -1.4464    -2.3334
H      0.9534    -1.3880    -3.7579
H      0.5062     1.2589    -3.9117
H      1.8557     0.5047    -3.0201
H      0.4311     1.0207    -2.1218
H     -0.5353    -0.4546    -5.3071
H     -1.8329    -0.1557    -4.1396
H     -1.3450    -1.8291    -4.5204
H      0.5225    -3.0916    -0.8104
H      2.3018    -1.1346    -1.1640
H      2.8338    -2.8492    -1.0642
H      2.7339    -2.0263    -2.6472
H      0.2195    -3.4338    -3.7802
H      1.6988    -4.1591    -3.0663
H      0.0978    -4.5896    -2.4339
62
{"conf": 11, "E": 281.21, "rms": -1.0, "geom": "OH", "total_charge": 0, "CA_charge": 1, "smiles": "C[CH:1]([CH3:2])[1N:3]1([CH:4]([CH3:5])[CH3:6])->[Mn+:7]2(<-[3C-:8]#[O+:9])(<-[4H-:10])(<-[6C-:11]#[O+:12])<-[2N@H:13]([CH2:14][CH2:15]1)[CH2:16][CH2:17][5N:18]->2([CH:19]([CH3:20])[CH3:21])[CH:22]([CH3:23])[CH3:24]", "smiles3D": "C([C:1]([C:2]([H:29])([H:30])[H:31])([1N:3]1([C:4]([C:5]([H:33])([H:34])[H:35])([C:6]([H:36])([H:37])[H:38])[H:32])->[Mn+:7]2(<-[3C-:8]#[O+:9])(<-[4H-:10])(<-[6C-:11]#[O+:12])<-[2N@:13]([H:39])([C:14]([H:40])([H:41])[C:15]1([H:42])[H:43])[C:16]([H:44])([H:45])[C:17]([H:46])([H:47])[5N:18]->2([C:19]([C:20]([H:49])([H:50])[H:51])([C:21]([H:52])([H:53])[H:54])[H:48])[C:22]([C:23]([H:56])([H:57])[H:58])([C:24]([H:59])([H:60])[H:61])[H:55])[H:28])([H:25])([H:26])[H:27]", "smiles3Dx": "C([C:1]([C:2]([H:29])([H:30])[H:31])([1N:3]1([C:4]([C:5]([H:33])([H:34])[H:35])([C:6]([H:36])([H:37])[H:38])[H:32])->[Mn+:7]2(<-[3C-:8]#[O+:9])(<-[4H-:10])(<-[6C-:11]#[O+:12])<-[2N@:13]([H:39])([C:14]([H:40])([H:41])[C:15]1([H:42])[H:43])[C:16]([H:44])([H:45])[C:17]([H:46])([H:47])[5N:18]->2([C:19]([C:20]([H:49])([H:50])[H:51])([C:21]([H:52])([H:53])[H:54])[H:48])[C:22]([C:23]([H:56])([H:57])[H:58])([C:24]([H:59])([H:60])[H:61])[H:55])[H:28])([H:25])([H:26])[H:27]", "dummies": []}
C     -2.2511    -3.9007    -1.5389
C     -1.9153    -2.6342    -0.6957
C     -2.5369    -2.8384     0.7070
N     -0.4645    -2.2694    -0.6812
C      0.2903    -3.2919     0.1487
C      1.4869    -4.0428    -0.4933
C      0.7638    -2.7580     1.5080
Mn     0.0000     0.0000     0.0000
C      2.1607    -0.6018    -0.5300
O      3.2941    -0.9067    -0.8071
H      0.3427    -0.2425     1.7825
C      1.1799     1.9685    -0.0481
O      1.8183     2.9916    -0.0773
N     -0.8321     0.0641    -2.0526
C     -0.0156    -0.7074    -2.7917
C      0.0790    -2.1328    -2.0920
C     -1.1489     1.3723    -2.2661
C     -2.3020     1.6835    -1.2404
N     -1.9758     1.3876     0.1899
C     -1.7419     2.6552     0.9782
C     -1.2959     3.9339     0.1990
C     -0.7904     2.5002     2.1937
C     -3.0619     0.6050     0.7912
C     -4.4774     1.2609     0.7231
C     -2.8240     0.1814     2.2544
H     -1.4477    -4.6624    -1.4942
H     -2.4258    -3.6267    -2.6010
H     -3.1981    -4.3764    -1.2022
H     -2.4846    -1.8284    -1.1485
H     -2.0751    -2.1711     1.4305
H     -3.6266    -2.6217     0.6742
H     -2.4351    -3.8780     1.0845
H     -0.4068    -4.1123     0.4000
H      1.8028    -4.8779     0.1692
H      1.1909    -4.5128    -1.4551
H      2.3743    -3.3915    -0.6252
H      1.6029    -2.0494     1.4208
H     -0.0615    -2.3271     2.0949
H      1.1409    -3.6038     2.1232
H     -1.6098    -0.3683    -2.0816
H      0.9908    -0.2403    -2.8433
H     -0.4106    -0.8232    -3.8301
H     -0.3962    -2.8644    -2.7658
H      1.1493    -2.3652    -2.1093
H     -1.5199     1.5251    -3.3064
H     -0.2803     2.0266    -2.0904
H     -2.6342     2.7228    -1.3952
H     -3.1601     1.0528    -1.5658
H     -2.7212     2.9395     1.4130
H     -0.8150     4.6784     0.8702
H     -2.1813     4.4663    -0.2099
H     -0.6022     3.7256    -0.6307
H     -0.5886     1.4697     2.4686
H     -1.2492     2.9844     3.0829
H      0.1898     2.9991     2.0600
H     -3.1191    -0.3177     0.2044
H     -5.2503     0.4627     0.7364
H     -4.6457     1.8718    -0.1834
H     -4.6778     1.9158     1.5976
H     -2.9303     1.0354     2.9546
H     -1.8312    -0.2748     2.3895
H     -3.5827    -0.5747     2.5508
62
{"conf": 12, "E": 468.88, "rms": -1.0, "geom": "OH", "total_charge": 0, "CA_charge": 1, "smiles": "C[CH:1]([CH3:2])[1N:3]1([CH:4]([CH3:5])[CH3:6])->[Mn+:7]2(<-[3C-:8]#[O+:9])(<-[4H-:10])(<-[6C-:11]#[O+:12])<-[2N@H:13]([CH2:14][CH2:15]1)[CH2:16][CH2:17][5N:18]->2([CH:19]([CH3:20])[CH3:21])[CH:22]([CH3:23])[CH3:24]", "smiles3D": "C([C:1]([C:2]([H:29])([H:30])[H:31])([1N:3]1([C:4]([C:5]([H:33])([H:34])[H:35])([C:6]([H:36])([H:37])[H:38])[H:32])->[Mn+:7]2(<-[3C-:8]#[O+:9])(<-[4H-:10])(<-[6C-:11]#[O+:12])<-[2N@:13]([H:39])([C:14]([H:40])([H:41])[C:15]1([H:42])[H:43])[C:16]([H:44])([H:45])[C:17]([H:46])([H:47])[5N:18]->2([C:19]([C:20]([H:49])([H:50])[H:51])([C:21]([H:52])([H:53])[H:54])[H:48])[C:22]([C:23]([H:56])([H:57])[H:58])([C:24]([H:59])([H:60])[H:61])[H:55])[H:28])([H:25])([H:26])[H:27]", "smiles3Dx": "C([C:1]([C:2]([H:29])([H:30])[H:31])([1N:3]1([C:4]([C:5]([H:33])([H:34])[H:35])([C:6]([H:36])([H:37])[H:38])[H:32])->[Mn+:7]2(<-[3C-:8]#[O+:9])(<-[4H-:10])(<-[6C-:11]#[O+:12])<-[2N@:13]([H:39])([C:14]([H:40])([H:41])[C:15]1([H:42])[H:43])[C:16]([H:44])([H:45])[C:17]([H:46])([H:47])[5N:18]->2([C:19]([C:20]([H:49])([H:50])[H:51])([C:21]([H:52])([H:53])[H:54])[H:48])[C:22]([C:23]([H:56])([H:57])[H:58])([C:24]([H:59])([H:60])[H:61])[H:55])[H:28])([H:25])([H:26])[H:27]", "dummies": []}
C     -0.1830     2.3413    -3.5824
C      0.8025     1.9689    -2.4312
C      2.0972     2.7845    -2.7159
N      0.9823     0.5149    -2.0945
C      0.3725    -0.4231    -3.0256
C      0.1636    -1.8052    -2.3613
C      1.1624    -0.6030    -4.3496
Mn     0.0000     0.0000     0.0000
C     -1.7739     0.9772    -1.0785
O     -2.7197     1.4644    -1.6480
H     -1.5034    -1.0069    -0.3638
C     -0.1966    -1.5061     1.7221
O     -0.2925    -2.3169     2.6103
N      1.9066     1.1438     0.2883
C      2.8719     0.4451    -0.3985
C      2.3713     0.1081    -1.8283
C      2.0364     1.2273     1.6443
C      0.9389     2.1775     2.1097
N     -0.4211     1.7338     1.7391
C     -1.1565     1.2031     2.9357
C     -2.3222     0.2543     2.5494
C     -0.3279     0.5263     4.0769
C     -1.1732     2.9256     1.1906
C     -2.7284     2.8199     1.0971
C     -0.9059     4.2831     1.9373
H     -1.2048     1.9569    -3.4528
H     -0.3080     3.4452    -3.6190
H      0.1929     2.0357    -4.5766
H      0.3653     2.4035    -1.5236
H      1.8524     3.8631    -2.8260
H      2.5703     2.4533    -3.6647
H      2.8370     2.7382    -1.8958
H     -0.6362    -0.0667    -3.2891
H     -0.8757    -2.1627    -2.5258
H      0.8520    -2.5835    -2.7548
H      0.3504    -1.7302    -1.2727
H      1.5684     0.3572    -4.7151
H      2.0303    -1.2845    -4.2267
H      0.4970    -1.0304    -5.1295
H      1.8447     1.9727    -0.0727
H      3.0988    -0.5073     0.1360
H      3.8101     1.0458    -0.4645
H      3.0664     0.5496    -2.5683
H      2.4799    -0.9920    -1.9353
H      1.9043     0.2307     2.1031
H      3.0337     1.6389     1.9274
H      1.0544     2.3536     3.1936
H      1.1906     3.1352     1.6212
H     -1.6296     2.0784     3.4336
H     -2.3333    -0.7026     3.1110
H     -3.3011     0.7270     2.7763
H     -2.2868     0.0073     1.4774
H      0.5052    -0.0953     3.7208
H      0.0823     1.2911     4.7693
H     -0.9678    -0.1019     4.7324
H     -0.8046     3.0592     0.1600
H     -3.1358     1.8679     0.7442
H     -3.1001     3.5920     0.3889
H     -3.2072     3.0322     2.0771
H     -1.7632     4.9871     1.8574
H     -0.7119     4.1255     3.0177
H     -0.0589     4.8396     1.4836
62
{"conf": 13, "E": 317.31, "rms": -1.0, "geom": "OH", "total_charge": 0, "CA_charge": 1, "smiles": "C[CH:1]([CH3:2])[1N:3]1([CH:4]([CH3:5])[CH3:6])->[Mn+:7]2(<-[3C-:8]#[O+:9])(<-[4H-:10])(<-[6C-:11]#[O+:12])<-[2N@H:13]([CH2:14][CH2:15]1)[CH2:16][CH2:17][5N:18]->2([CH:19]([CH3:20])[CH3:21])[CH:22]([CH3:23])[CH3:24]", "smiles3D": "C([C:1]([C:2]([H:29])([H:30])[H:31])([1N:3]1([C:4]([C:5]([H:33])([H:34])[H:35])([C:6]([H:36])([H:37])[H:38])[H:32])->[Mn+:7]2(<-[3C-:8]#[O+:9])(<-[4H-:10])(<-[6C-:11]#[O+:12])<-[2N@:13]([H:39])([C:14]([H:40])([H:41])[C:15]1([H:42])[H:43])[C:16]([H:44])([H:45])[C:17]([H:46])([H:47])[5N:18]->2([C:19]([C:20]([H:49])([H:50])[H:51])([C:21]([H:52])([H:53])[H:54])[H:48])[C:22]([C:23]([H:56])([H:57])[H:58])([C:24]([H:59])([H:60])[H:61])[H:55])[H:28])([H:25])([H:26])[H:27]", "smiles3Dx": "C([C:1]([C:2]([H:29])([H:30])[H:31])([1N:3]1([C:4]([C:5]([H:33])([H:34])[H:35])([C:6]([H:36])([H:37])[H:38])[H:32])->[Mn+:7]2(<-[3C-:8]#[O+:9])(<-[4H-:10])(<-[6C-:11]#[O+:12])<-[2N@:13]([H:39])([C:14]([H:40])([H:41])[C:15]1([H:42])[H:43])[C:16]([H:44])([H:45])[C:17]([H:46])([H:47])[5N:18]->2([C:19]([C:20]([H:49])([H:50])[H:51])([C:21]([H:52])([H:53])[H:54])[H:48])[C:22]([C:23]([H:56])([H:57])[H:58])([C:24]([H:59])([H:60])[H:61])[H:55])[H:28])([H:25])([H:26])[H:27]", "dummies": []}
C     -0.4974     1.2150    -4.3353
C      0.1645     0.3840    -3.2057
C     -0.7660    -0.6767    -2.6983
N      0.7056     1.1144    -2.0393
C      2.1945     1.1463    -2.2368
C      3.0575     2.2451    -1.5361
C      2.8296    -0.2466    -1.9790
Mn     0.0000     0.0000     0.0000
C      2.0679     0.5872     0.7961
O      3.1495     0.8795     1.2438
H      0.5600    -1.7189    -0.3454
C      0.1130    -0.2601     2.2899
O      0.1873    -0.3836     3.4877
N     -1.0290     1.9223     0.1087
C     -0.1268     2.8552    -0.3101
C      0.2033     2.4949    -1.8251
C     -1.7765     1.9066     1.2534
C     -2.7009     0.5936     1.2464
N     -2.4081    -0.4201     0.1822
C     -3.4020    -0.2248    -0.9737
C     -4.8788    -0.6563    -0.6382
C     -3.5200     1.1641    -1.6394
C     -2.5832    -1.8384     0.6626
C     -2.3796    -2.8982    -0.4625
C     -1.7318    -2.3334     1.8441
H      0.1395     2.0897    -4.5833
H     -1.5230     1.5549    -4.1007
H     -0.5743     0.5921    -5.2526
H      0.9740    -0.1840    -3.7253
H     -0.2541    -1.6629    -2.6995
H     -0.9717    -0.4183    -1.6459
H     -1.6643    -0.7805    -3.3422
H      2.3547     1.3605    -3.3243
H      4.1126     1.9198    -1.4116
H      2.6888     2.5872    -0.5643
H      3.1161     3.1466    -2.1831
H      2.0504    -0.9989    -1.7763
H      3.3834    -0.5791    -2.8833
H      3.5568    -0.2647    -1.1427
H     -1.6306     1.9176    -0.5124
H      0.7767     2.8124     0.3161
H     -0.5639     3.8793    -0.2547
H     -0.7389     2.6371    -2.3742
H      0.9001     3.2571    -2.2249
H     -2.4249     2.8147     1.3007
H     -1.1146     1.9071     2.1406
H     -2.6117     0.1340     2.2431
H     -3.7459     0.9436     1.1703
H     -3.0947    -0.8943    -1.7787
H     -5.0058    -1.7561    -0.6372
H     -5.5954    -0.3199    -1.4174
H     -5.2508    -0.2650     0.3266
H     -4.3170     1.1655    -2.4134
H     -2.6236     1.3953    -2.2260
H     -3.7818     1.9650    -0.9175
H     -3.6254    -1.9369     1.0244
H     -1.4223    -2.7318    -0.9843
H     -2.3515    -3.9288    -0.0470
H     -3.2039    -2.9357    -1.1981
H     -2.0786    -3.3482     2.1384
H     -1.8766    -1.7555     2.7729
H     -0.6718    -2.4669     1.5516
62
{"conf": 14, "E": 277.36, "rms": -1.0, "geom": "OH", "total_charge": 0, "CA_charge": 1, "smiles": "C[CH:1]([CH3:2])[1N:3]1([CH:4]([CH3:5])[CH3:6])->[Mn+:7]2(<-[3C-:8]#[O+:9])(<-[4H-:10])(<-[6C-:11]#[O+:12])<-[2N@H:13]([CH2:14][CH2:15]1)[CH2:16][CH2:17][5N:18]->2([CH:19]([CH3:20])[CH3:21])[CH:22]([CH3:23])[CH3:24]", "smiles3D": "C([C:1]([C:2]([H:29])([H:30])[H:31])([1N:3]1([C:4]([C:5]([H:33])([H:34])[H:35])([C:6]([H:36])([H:37])[H:38])[H:32])->[Mn+:7]2(<-[3C-:8]#[O+:9])(<-[4H-:10])(<-[6C-:11]#[O+:12])<-[2N@:13]([H:39])([C:14]([H:40])([H:41])[C:15]1([H:42])[H:43])[C:16]([H:44])([H:45])[C:17]([H:46])([H:47])[5N:18]->2([C:19]([C:20]([H:49])([H:50])[H:51])([C:21]([H:52])([H:53])[H:54])[H:48])[C:22]([C:23]([H:56])([H:57])[H:58])([C:24]([H:59])([H:60])[H:61])[H:55])[H:28])([H:25])([H:26])[H:27]", "smiles3Dx": "C([C:1]([C:2]([H:29])([H:30])[H:31])([1N:3]1([C:4]([C:5]([H:33])([H:34])[H:35])([C:6]([H:36])([H:37])[H:38])[H:32])->[Mn+:7]2(<-[3C-:8]#[O+:9])(<-[4H-:10])(<-[6C-:11]#[O+:12])<-[2N@:13]([H:39])([C:14]([H:40])([H:41])[C:15]1([H:42])[H:43])[C:16]([H:44])([H:45])[C:17]([H:46])([H:47])[5N:18]->2([C:19]([C:20]([H:49])([H:50])[H:51])([C:21]([H:52])([H:53])[H:54])[H:48])[C:22]([C:23]([H:56])([H:57])[H:58])([C:24]([H:59])([H:60])[H:61])[H:55])[H:28])([H:25])([H:26])[H:27]", "dummies": []}
C      2.4143    -0.5876     2.5292
C      0.9682    -1.0057     2.8737
C      0.9054    -1.3629     4.3754
N     -0.1132    -0.1065     2.4009
C     -0.1762     1.2262     3.0912
C     -0.9917     1.3016     4.4178
C      1.1641     1.9454     3.3511
Mn     0.0000     0.0000     0.0000
C     -0.1195    -2.2964     0.1451
O     -0.1824    -3.4986     0.2181
H      1.8067    -0.1601    -0.2596
C     -0.4678    -0.7413    -2.1220
O     -0.7127    -1.1519    -3.2295
N     -2.0671     0.4943     0.6286
C     -2.4818    -0.5980     1.3069
C     -1.4319    -0.8596     2.4791
C     -2.6318     1.0678    -0.4725
C     -1.8134     2.3997    -0.7180
N     -0.3351     2.2290    -0.8673
C      0.3695     3.2145    -0.0291
C      0.0541     4.7071    -0.3505
C      1.8983     3.0539     0.0116
C      0.1020     2.3670    -2.3064
C     -0.9500     2.0864    -3.4260
C      1.3895     1.5808    -2.6646
H      3.0068    -1.4872     2.2543
H      2.4576     0.0987     1.6797
H      2.9477    -0.1233     3.3838
H      0.8334    -1.9640     2.3475
H     -0.1065    -1.7108     4.6639
H      1.6040    -2.2020     4.5833
H      1.2125    -0.5201     5.0234
H     -0.7040     1.8789     2.4222
H     -0.7766     2.2413     4.9715
H     -0.7967     0.4666     5.1102
H     -2.0807     1.3498     4.2019
H      1.7063     1.5260     4.2196
H      0.9679     3.0123     3.5957
H      1.8028     1.9740     2.4627
H     -2.0678     1.1392     1.2462
H     -2.5205    -1.4720     0.6248
H     -3.4977    -0.4337     1.7397
H     -1.9476    -0.6611     3.4290
H     -1.2483    -1.9545     2.4805
H     -3.7020     1.3153    -0.2818
H     -2.5654     0.3997    -1.3452
H     -2.0238     3.0452     0.1649
H     -2.2622     2.9286    -1.5754
H      0.0280     3.0549     0.9884
H      0.7381     5.1280    -1.1179
H     -0.9838     4.8617    -0.7025
H      0.1911     5.3176     0.5679
H      2.3187     3.6972     0.8145
H      2.1763     2.0127     0.2428
H      2.3751     3.3731    -0.9376
H      0.3662     3.4309    -2.4590
H     -1.5555     2.9971    -3.6222
H     -1.6395     1.2613    -3.1925
H     -0.4632     1.8631    -4.4001
H      1.2160     0.7162    -3.3348
H      2.0851     2.2474    -3.2192
H      1.9318     1.2171    -1.7953
