# Supplementary material for: MACE: Automated Assessment of Stereochemistry of Transition Metal Complexes and Its Applications in Computational Catalysis
Source: J Chem Theory Comput. 2024 Feb 16;20(5):2313–20. doi: 10.1021/acs.jctc.3c01313 (PMC10938507; doi:10.1021/acs.jctc.3c01313)
Supplement: Supplementary file 3 — ct3c01313_si_003.zip [file ct3c01313_si_003.zip › structures/screening/mace_MeCN/Mn_NNhN_iPr_tri_2.xyz]

62
{"conf": 0, "E": 220.68, "rms": -1.0, "geom": "OH", "total_charge": 0, "CA_charge": 1, "smiles": "C[CH:1]([CH3:2])[1N:3]1([CH:4]([CH3:5])[CH3:6])->[Mn+:7]2(<-[4C-:8]#[O+:9])(<-[5H-:10])(<-[6C-:11]#[O+:12])<-[2N@H:13]([CH2:14][CH2:15]1)[CH2:16][CH2:17][3N:18]->2([CH:19]([CH3:20])[CH3:21])[CH:22]([CH3:23])[CH3:24]", "smiles3D": "C([C:1]([C:2]([H:29])([H:30])[H:31])([1N:3]1([C:4]([C:5]([H:33])([H:34])[H:35])([C:6]([H:36])([H:37])[H:38])[H:32])->[Mn+:7]2(<-[4C-:8]#[O+:9])(<-[5H-:10])(<-[6C-:11]#[O+:12])<-[2N@:13]([H:39])([C:14]([H:40])([H:41])[C:15]1([H:42])[H:43])[C:16]([H:44])([H:45])[C:17]([H:46])([H:47])[3N:18]->2([C:19]([C:20]([H:49])([H:50])[H:51])([C:21]([H:52])([H:53])[H:54])[H:48])[C:22]([C:23]([H:56])([H:57])[H:58])([C:24]([H:59])([H:60])[H:61])[H:55])[H:28])([H:25])([H:26])[H:27]", "smiles3Dx": "C([C:1]([C:2]([H:29])([H:30])[H:31])([1N:3]1([C:4]([C:5]([H:33])([H:34])[H:35])([C:6]([H:36])([H:37])[H:38])[H:32])->[Mn+:7]2(<-[4C-:8]#[O+:9])(<-[5H-:10])(<-[6C-:11]#[O+:12])<-[2N@:13]([H:39])([C:14]([H:40])([H:41])[C:15]1([H:42])[H:43])[C:16]([H:44])([H:45])[C:17]([H:46])([H:47])[3N:18]->2([C:19]([C:20]([H:49])([H:50])[H:51])([C:21]([H:52])([H:53])[H:54])[H:48])[C:22]([C:23]([H:56])([H:57])[H:58])([C:24]([H:59])([H:60])[H:61])[H:55])[H:28])([H:25])([H:26])[H:27]", "dummies": []}
C     -1.0550     0.4334    -3.5884
C     -0.7340     1.6313    -2.6412
C     -0.9539     2.9534    -3.4480
N     -1.2762     1.5768    -1.2675
C     -2.7174     1.1653    -1.2248
C     -3.6168     1.8035    -2.3186
C     -3.4905     1.3701     0.1067
Mn     0.0000     0.0000     0.0000
C     -0.1361    -1.6743    -1.5619
O     -0.2107    -2.5590    -2.3785
H     -1.6407    -0.5434     0.5849
C      0.6080    -1.4904     1.6372
O      0.9150    -2.2755     2.4997
N      0.1058     1.7731     1.4156
C     -0.8427     2.7281     1.0086
C     -1.0304     2.8143    -0.5423
C      1.4256     2.2750     1.4072
C      2.4481     1.1701     1.1128
N      2.3533     0.5306    -0.1901
C      2.6329     1.4993    -1.2628
C      3.9261     2.3471    -1.0814
C      2.6839     0.8743    -2.6806
C      3.3111    -0.6476    -0.2603
C      4.0165    -1.1144     1.0510
C      2.7369    -1.9081    -0.9180
H     -1.5870     0.7534    -4.5099
H     -1.6657    -0.3624    -3.1412
H     -0.1157    -0.0356    -3.9469
H      0.3187     1.5783    -2.4780
H     -0.2202     2.9805    -4.2826
H     -0.7861     3.8816    -2.8723
H     -1.9499     3.0229    -3.9211
H     -2.7224     0.0722    -1.3950
H     -3.4097     1.4178    -3.3300
H     -4.6853     1.5451    -2.1538
H     -3.5438     2.9097    -2.2912
H     -4.4855     0.8797     0.0325
H     -3.0342     0.9012     0.9898
H     -3.6890     2.4461     0.2983
H     -0.1008     1.4718     2.2580
H     -0.5337     3.7392     1.3700
H     -1.8012     2.5159     1.4978
H     -1.8594     3.5276    -0.7458
H     -0.1031     3.2804    -0.9273
H      1.6523     2.6968     2.4160
H      1.5576     3.0947     0.6715
H      2.2786     0.4110     1.8937
H      3.4633     1.5875     1.2762
H      1.8072     2.2154    -1.2591
H      4.1705     2.8923    -2.0187
H      3.7823     3.1314    -0.3099
H      4.8045     1.7317    -0.8050
H      1.8807     0.1357    -2.8215
H      3.6564     0.3871    -2.8999
H      2.5447     1.6701    -3.4440
H      4.1540    -0.3461    -0.9106
H      3.3092    -1.5449     1.7844
H      4.7578    -1.9094     0.8184
H      4.6063    -0.2994     1.5169
H      2.3822    -1.7278    -1.9419
H      1.9671    -2.3888    -0.2938
H      3.5440    -2.6626    -1.0413
62
{"conf": 1, "E": 218.54, "rms": -1.0, "geom": "OH", "total_charge": 0, "CA_charge": 1, "smiles": "C[CH:1]([CH3:2])[1N:3]1([CH:4]([CH3:5])[CH3:6])->[Mn+:7]2(<-[4C-:8]#[O+:9])(<-[5H-:10])(<-[6C-:11]#[O+:12])<-[2N@H:13]([CH2:14][CH2:15]1)[CH2:16][CH2:17][3N:18]->2([CH:19]([CH3:20])[CH3:21])[CH:22]([CH3:23])[CH3:24]", "smiles3D": "C([C:1]([C:2]([H:29])([H:30])[H:31])([1N:3]1([C:4]([C:5]([H:33])([H:34])[H:35])([C:6]([H:36])([H:37])[H:38])[H:32])->[Mn+:7]2(<-[4C-:8]#[O+:9])(<-[5H-:10])(<-[6C-:11]#[O+:12])<-[2N@:13]([H:39])([C:14]([H:40])([H:41])[C:15]1([H:42])[H:43])[C:16]([H:44])([H:45])[C:17]([H:46])([H:47])[3N:18]->2([C:19]([C:20]([H:49])([H:50])[H:51])([C:21]([H:52])([H:53])[H:54])[H:48])[C:22]([C:23]([H:56])([H:57])[H:58])([C:24]([H:59])([H:60])[H:61])[H:55])[H:28])([H:25])([H:26])[H:27]", "smiles3Dx": "C([C:1]([C:2]([H:29])([H:30])[H:31])([1N:3]1([C:4]([C:5]([H:33])([H:34])[H:35])([C:6]([H:36])([H:37])[H:38])[H:32])->[Mn+:7]2(<-[4C-:8]#[O+:9])(<-[5H-:10])(<-[6C-:11]#[O+:12])<-[2N@:13]([H:39])([C:14]([H:40])([H:41])[C:15]1([H:42])[H:43])[C:16]([H:44])([H:45])[C:17]([H:46])([H:47])[3N:18]->2([C:19]([C:20]([H:49])([H:50])[H:51])([C:21]([H:52])([H:53])[H:54])[H:48])[C:22]([C:23]([H:56])([H:57])[H:58])([C:24]([H:59])([H:60])[H:61])[H:55])[H:28])([H:25])([H:26])[H:27]", "dummies": []}
C     -0.2378    -1.9432     3.2177
C      1.0581    -1.3178     2.6191
C      2.2288    -1.5613     3.6215
N      1.3382    -1.5777     1.2075
C      1.0311    -2.9821     0.7940
C      1.6393    -4.0832     1.7167
C      1.4428    -3.4121    -0.6459
Mn     0.0000     0.0000     0.0000
C     -2.0706    -0.4922     0.8557
O     -3.1623    -0.7499     1.2989
H     -0.2820    -1.3974    -1.1264
C     -1.0918     1.0102    -1.7591
O     -1.6633     1.5361    -2.6817
N      2.0168     0.5163    -0.8738
C      2.8750    -0.5651    -0.5933
C      2.6984    -1.1995     0.8215
C      2.4260     1.7802    -0.3643
C      1.8330     2.1211     1.0331
N      0.3899     2.1099     1.1356
C     -0.1999     3.1453     0.2537
C      0.3397     4.6067     0.2986
C     -1.7369     3.2083     0.3001
C      0.0216     2.2184     2.5910
C     -1.3156     1.5880     3.0087
C      0.0675     3.6435     3.1852
H     -1.0475    -2.0414     2.4850
H     -0.0965    -2.9304     3.6902
H     -0.6030    -1.3011     4.0467
H      0.8820    -0.2548     2.6119
H      2.8230    -0.6316     3.7515
H      1.8609    -1.8292     4.6355
H      2.9189    -2.3571     3.2851
H     -0.0717    -3.0834     0.8373
H      1.4079    -4.0064     2.7833
H      2.7441    -4.1202     1.6229
H      1.2524    -5.0789     1.4096
H      2.5412    -3.5554    -0.7275
H      1.1264    -2.7691    -1.4721
H      0.9846    -4.3998    -0.8701
H      1.9163     0.5845    -1.7836
H      2.7148    -1.3401    -1.3599
H      3.9365    -0.2425    -0.6945
H      3.3601    -2.0894     0.8700
H      3.1175    -0.4768     1.5369
H      2.1341     2.5773    -1.0821
H      3.5356     1.8234    -0.2802
H      2.2413     1.3834     1.7329
H      2.2386     3.0996     1.3518
H      0.0470     2.8079    -0.7557
H     -0.0265     5.2069     1.1485
H     -0.0364     5.1395    -0.6017
H      1.4394     4.6811     0.2205
H     -2.1163     3.7124    -0.6150
H     -2.1087     3.7943     1.1623
H     -2.1741     2.1942     0.3142
H      0.7837     1.6770     3.1807
H     -2.2048     1.9903     2.5024
H     -1.4817     1.7518     4.0958
H     -1.2699     0.5052     2.9062
H      0.0899     3.5775     4.2949
H      0.9962     4.1747     2.9012
H     -0.8337     4.2357     2.9371
62
{"conf": 2, "E": 266.71, "rms": -1.0, "geom": "OH", "total_charge": 0, "CA_charge": 1, "smiles": "C[CH:1]([CH3:2])[1N:3]1([CH:4]([CH3:5])[CH3:6])->[Mn+:7]2(<-[4C-:8]#[O+:9])(<-[5H-:10])(<-[6C-:11]#[O+:12])<-[2N@H:13]([CH2:14][CH2:15]1)[CH2:16][CH2:17][3N:18]->2([CH:19]([CH3:20])[CH3:21])[CH:22]([CH3:23])[CH3:24]", "smiles3D": "C([C:1]([C:2]([H:29])([H:30])[H:31])([1N:3]1([C:4]([C:5]([H:33])([H:34])[H:35])([C:6]([H:36])([H:37])[H:38])[H:32])->[Mn+:7]2(<-[4C-:8]#[O+:9])(<-[5H-:10])(<-[6C-:11]#[O+:12])<-[2N@:13]([H:39])([C:14]([H:40])([H:41])[C:15]1([H:42])[H:43])[C:16]([H:44])([H:45])[C:17]([H:46])([H:47])[3N:18]->2([C:19]([C:20]([H:49])([H:50])[H:51])([C:21]([H:52])([H:53])[H:54])[H:48])[C:22]([C:23]([H:56])([H:57])[H:58])([C:24]([H:59])([H:60])[H:61])[H:55])[H:28])([H:25])([H:26])[H:27]", "smiles3Dx": "C([C:1]([C:2]([H:29])([H:30])[H:31])([1N:3]1([C:4]([C:5]([H:33])([H:34])[H:35])([C:6]([H:36])([H:37])[H:38])[H:32])->[Mn+:7]2(<-[4C-:8]#[O+:9])(<-[5H-:10])(<-[6C-:11]#[O+:12])<-[2N@:13]([H:39])([C:14]([H:40])([H:41])[C:15]1([H:42])[H:43])[C:16]([H:44])([H:45])[C:17]([H:46])([H:47])[3N:18]->2([C:19]([C:20]([H:49])([H:50])[H:51])([C:21]([H:52])([H:53])[H:54])[H:48])[C:22]([C:23]([H:56])([H:57])[H:58])([C:24]([H:59])([H:60])[H:61])[H:55])[H:28])([H:25])([H:26])[H:27]", "dummies": []}
C     -1.6712    -2.6760    -2.2637
C     -2.2545    -1.3109    -1.8335
C     -3.6614    -1.1772    -2.4820
N     -2.1240    -0.9906    -0.4264
C     -2.4379    -2.0850     0.5652
C     -3.8120    -2.7730     0.3615
C     -1.3780    -3.1804     0.8007
Mn     0.0000     0.0000     0.0000
C      1.3052    -1.8864    -0.0926
O      1.9898    -2.8783    -0.1383
H     -0.5956    -0.4370     1.6820
C      1.4268     1.1305     1.3991
O      2.1623     1.7234     2.1492
N     -1.2240     1.8851    -0.1635
C     -2.5151     1.5158    -0.5888
C     -2.9341     0.1641    -0.0138
C     -0.5683     2.8146    -1.0267
C      0.8410     2.3908    -1.5675
N      1.0593     0.9987    -1.9550
C      2.5784     0.7837    -1.9939
C      3.3663     0.8422    -0.6662
C      3.0902    -0.4981    -2.7164
C      0.5546     0.7753    -3.3654
C     -0.6607     1.5698    -3.9101
C      0.3573    -0.7046    -3.7360
H     -0.6469    -2.8150    -1.8806
H     -2.3013    -3.5290    -1.9616
H     -1.6173    -2.7445    -3.3694
H     -1.6382    -0.5468    -2.2948
H     -3.6038    -1.4397    -3.5603
H     -4.4108    -1.8468    -2.0260
H     -4.0380    -0.1362    -2.4621
H     -2.5148    -1.6109     1.5673
H     -4.6303    -2.0359     0.2615
H     -3.8341    -3.4721    -0.4914
H     -4.0619    -3.3729     1.2633
H     -0.4970    -2.7551     1.3053
H     -1.7699    -3.9058     1.5464
H     -1.0978    -3.7980    -0.0622
H     -1.2814     2.2385     0.6822
H     -2.5938     1.4617    -1.6771
H     -3.2417     2.2874    -0.2381
H     -2.8748     0.3027     1.0864
H     -4.0027     0.0017    -0.2573
H     -0.4211     3.7608    -0.4501
H     -1.2114     3.0865    -1.8856
H      1.0982     3.0585    -2.4213
H      1.5380     2.6522    -0.7612
H      2.9797     1.6347    -2.5977
H      3.1262    -0.0130    -0.0103
H      4.4546     0.7517    -0.8739
H      3.3259     1.8194    -0.1559
H      4.1833    -0.6360    -2.5722
H      3.0083    -0.4123    -3.8155
H      2.6193    -1.4194    -2.3353
H      1.3784     1.1329    -4.0266
H     -0.7700     1.3446    -4.9938
H     -0.5022     2.6647    -3.8937
H     -1.6177     1.2860    -3.4701
H      0.5166    -1.3189    -2.8439
H     -0.6328    -0.9076    -4.1925
H      1.0642    -1.0258    -4.5275
62
{"conf": 3, "E": 208.69, "rms": -1.0, "geom": "OH", "total_charge": 0, "CA_charge": 1, "smiles": "C[CH:1]([CH3:2])[1N:3]1([CH:4]([CH3:5])[CH3:6])->[Mn+:7]2(<-[4C-:8]#[O+:9])(<-[5H-:10])(<-[6C-:11]#[O+:12])<-[2N@H:13]([CH2:14][CH2:15]1)[CH2:16][CH2:17][3N:18]->2([CH:19]([CH3:20])[CH3:21])[CH:22]([CH3:23])[CH3:24]", "smiles3D": "C([C:1]([C:2]([H:29])([H:30])[H:31])([1N:3]1([C:4]([C:5]([H:33])([H:34])[H:35])([C:6]([H:36])([H:37])[H:38])[H:32])->[Mn+:7]2(<-[4C-:8]#[O+:9])(<-[5H-:10])(<-[6C-:11]#[O+:12])<-[2N@:13]([H:39])([C:14]([H:40])([H:41])[C:15]1([H:42])[H:43])[C:16]([H:44])([H:45])[C:17]([H:46])([H:47])[3N:18]->2([C:19]([C:20]([H:49])([H:50])[H:51])([C:21]([H:52])([H:53])[H:54])[H:48])[C:22]([C:23]([H:56])([H:57])[H:58])([C:24]([H:59])([H:60])[H:61])[H:55])[H:28])([H:25])([H:26])[H:27]", "smiles3Dx": "C([C:1]([C:2]([H:29])([H:30])[H:31])([1N:3]1([C:4]([C:5]([H:33])([H:34])[H:35])([C:6]([H:36])([H:37])[H:38])[H:32])->[Mn+:7]2(<-[4C-:8]#[O+:9])(<-[5H-:10])(<-[6C-:11]#[O+:12])<-[2N@:13]([H:39])([C:14]([H:40])([H:41])[C:15]1([H:42])[H:43])[C:16]([H:44])([H:45])[C:17]([H:46])([H:47])[3N:18]->2([C:19]([C:20]([H:49])([H:50])[H:51])([C:21]([H:52])([H:53])[H:54])[H:48])[C:22]([C:23]([H:56])([H:57])[H:58])([C:24]([H:59])([H:60])[H:61])[H:55])[H:28])([H:25])([H:26])[H:27]", "dummies": []}
C     -2.0335     2.6873     1.9909
C     -0.8789     2.9664     0.9837
C     -1.5447     3.0008    -0.4177
N      0.3625     2.1201     1.0800
C      1.5686     2.8862     0.6380
C      1.5471     3.4489    -0.7962
C      1.9819     4.0720     1.5704
Mn     0.0000     0.0000     0.0000
C     -0.2366     0.7403    -2.1582
O     -0.3647     1.1279    -3.2931
H     -1.7636     0.3299     0.3396
C     -0.9327    -2.0260    -0.5524
O     -1.4313    -3.0869    -0.8361
N      0.2823    -0.7610     2.0755
C     -0.0219     0.3282     2.9019
C      0.6273     1.6707     2.4586
C      1.5805    -1.3189     2.1763
C      2.5961    -0.7901     1.1186
N      2.2050    -0.8492    -0.2827
C      2.1579    -2.2589    -0.7377
C      1.4922    -2.5120    -2.1138
C      3.5152    -3.0104    -0.7325
C      3.0102     0.0810    -1.1149
C      3.0654    -0.1289    -2.6449
C      4.4805     0.3120    -0.6397
H     -2.8327     3.4456     1.8411
H     -1.7506     2.8054     3.0531
H     -2.5190     1.7085     1.8296
H     -0.5741     4.0074     1.1933
H     -2.2150     3.8863    -0.4671
H     -2.1937     2.1319    -0.6198
H     -0.8702     3.1169    -1.2674
H      2.4125     2.1916     0.6783
H      0.9100     4.3556    -0.8680
H      2.5749     3.7608    -1.0827
H      1.2385     2.7044    -1.5414
H      2.0654     3.7927     2.6374
H      2.9942     4.4249     1.2767
H      1.3113     4.9500     1.4826
H     -0.3384    -1.4216     2.2204
H     -1.1198     0.4488     2.9218
H      0.3030     0.1069     3.9448
H      1.7134     1.5446     2.6284
H      0.3093     2.4551     3.1739
H      2.0030    -1.1093     3.1859
H      1.5131    -2.4254     2.0828
H      2.7859     0.2496     1.3775
H      3.5508    -1.3246     1.2764
H      1.5167    -2.7902    -0.0113
H      0.7592    -1.7325    -2.3738
H      2.2218    -2.6161    -2.9419
H      0.9552    -3.4847    -2.0888
H      3.9268    -3.1459     0.2853
H      3.3690    -4.0419    -1.1208
H      4.2660    -2.5271    -1.3823
H      2.4949     1.0231    -0.9988
H      3.6997    -0.9897    -2.9298
H      3.5346     0.7614    -3.1174
H      2.0679    -0.1763    -3.1088
H      5.0154    -0.6412    -0.4726
H      4.5295     0.9167     0.2876
H      5.0595     0.8950    -1.3879
62
{"conf": 4, "E": 262.36, "rms": -1.0, "geom": "OH", "total_charge": 0, "CA_charge": 1, "smiles": "C[CH:1]([CH3:2])[1N:3]1([CH:4]([CH3:5])[CH3:6])->[Mn+:7]2(<-[4C-:8]#[O+:9])(<-[5H-:10])(<-[6C-:11]#[O+:12])<-[2N@H:13]([CH2:14][CH2:15]1)[CH2:16][CH2:17][3N:18]->2([CH:19]([CH3:20])[CH3:21])[CH:22]([CH3:23])[CH3:24]", "smiles3D": "C([C:1]([C:2]([H:29])([H:30])[H:31])([1N:3]1([C:4]([C:5]([H:33])([H:34])[H:35])([C:6]([H:36])([H:37])[H:38])[H:32])->[Mn+:7]2(<-[4C-:8]#[O+:9])(<-[5H-:10])(<-[6C-:11]#[O+:12])<-[2N@:13]([H:39])([C:14]([H:40])([H:41])[C:15]1([H:42])[H:43])[C:16]([H:44])([H:45])[C:17]([H:46])([H:47])[3N:18]->2([C:19]([C:20]([H:49])([H:50])[H:51])([C:21]([H:52])([H:53])[H:54])[H:48])[C:22]([C:23]([H:56])([H:57])[H:58])([C:24]([H:59])([H:60])[H:61])[H:55])[H:28])([H:25])([H:26])[H:27]", "smiles3Dx": "C([C:1]([C:2]([H:29])([H:30])[H:31])([1N:3]1([C:4]([C:5]([H:33])([H:34])[H:35])([C:6]([H:36])([H:37])[H:38])[H:32])->[Mn+:7]2(<-[4C-:8]#[O+:9])(<-[5H-:10])(<-[6C-:11]#[O+:12])<-[2N@:13]([H:39])([C:14]([H:40])([H:41])[C:15]1([H:42])[H:43])[C:16]([H:44])([H:45])[C:17]([H:46])([H:47])[3N:18]->2([C:19]([C:20]([H:49])([H:50])[H:51])([C:21]([H:52])([H:53])[H:54])[H:48])[C:22]([C:23]([H:56])([H:57])[H:58])([C:24]([H:59])([H:60])[H:61])[H:55])[H:28])([H:25])([H:26])[H:27]", "dummies": []}
C      3.3165     1.9435    -1.4675
C      3.3706     0.4630    -1.0576
C      3.6104    -0.3921    -2.3438
N      2.4221     0.0123     0.0600
C      2.7757     0.7260     1.3456
C      4.2948     0.8127     1.6939
C      2.0828     0.2563     2.6570
Mn     0.0000     0.0000     0.0000
C     -0.4693     1.8106     1.3589
O     -0.7149     2.7515     2.0723
H      0.1789    -1.0730     1.4767
C     -2.1365    -0.7453     0.4063
O     -3.2524    -1.1454     0.6284
N      0.4125    -1.8037    -1.2297
C      1.7115    -2.2967    -0.8662
C      2.5460    -1.4300     0.1655
C      0.1689    -1.4439    -2.5885
C      0.1781     0.1006    -2.8734
N     -0.6855     0.9224    -2.0953
C     -0.4477     2.3786    -2.3003
C      0.4092     2.9641    -1.1939
C      0.1407     2.7990    -3.6817
C     -2.1023     0.5853    -2.3100
C     -3.0684     1.3780    -1.3866
C     -2.6157     0.7317    -3.7635
H      3.1141     2.6303    -0.6284
H      4.3141     2.2505    -1.8513
H      2.6299     2.1039    -2.3050
H      4.3614     0.3670    -0.5961
H      4.2812     0.1587    -3.0387
H      4.1897    -1.3063    -2.0954
H      2.7626    -0.6955    -2.9541
H      2.4262     1.7655     1.1969
H      4.7831    -0.1776     1.5790
H      4.4667     1.1450     2.7402
H      4.8096     1.5838     1.0823
H      2.4098    -0.7477     2.9946
H      2.3658     0.9460     3.4817
H      0.9964     0.3441     2.6611
H     -0.2122    -2.4299    -0.9854
H      1.5670    -3.2987    -0.3919
H      2.3253    -2.4827    -1.7614
H      3.6157    -1.7298     0.0873
H      2.2134    -1.7543     1.1598
H     -0.8209    -1.8476    -2.8994
H      0.9176    -1.9216    -3.2551
H      0.0074     0.2468    -3.9582
H      1.1690     0.4713    -2.6464
H     -1.4078     2.9215    -2.2404
H     -0.2268     3.5367    -0.4883
H      1.1574     3.6977    -1.5626
H      0.9009     2.1282    -0.6756
H     -0.4979     2.4503    -4.5145
H      1.1625     2.4199    -3.8620
H      0.1761     3.9077    -3.7528
H     -2.2263    -0.4787    -2.0477
H     -3.9517     0.7543    -1.1327
H     -3.4678     2.2937    -1.8742
H     -2.5563     1.6877    -0.4555
H     -2.0763     0.0725    -4.4703
H     -2.5751     1.7829    -4.1091
H     -3.6806     0.4163    -3.8084
62
{"conf": 5, "E": 235.55, "rms": -1.0, "geom": "OH", "total_charge": 0, "CA_charge": 1, "smiles": "C[CH:1]([CH3:2])[1N:3]1([CH:4]([CH3:5])[CH3:6])->[Mn+:7]2(<-[4C-:8]#[O+:9])(<-[5H-:10])(<-[6C-:11]#[O+:12])<-[2N@H:13]([CH2:14][CH2:15]1)[CH2:16][CH2:17][3N:18]->2([CH:19]([CH3:20])[CH3:21])[CH:22]([CH3:23])[CH3:24]", "smiles3D": "C([C:1]([C:2]([H:29])([H:30])[H:31])([1N:3]1([C:4]([C:5]([H:33])([H:34])[H:35])([C:6]([H:36])([H:37])[H:38])[H:32])->[Mn+:7]2(<-[4C-:8]#[O+:9])(<-[5H-:10])(<-[6C-:11]#[O+:12])<-[2N@:13]([H:39])([C:14]([H:40])([H:41])[C:15]1([H:42])[H:43])[C:16]([H:44])([H:45])[C:17]([H:46])([H:47])[3N:18]->2([C:19]([C:20]([H:49])([H:50])[H:51])([C:21]([H:52])([H:53])[H:54])[H:48])[C:22]([C:23]([H:56])([H:57])[H:58])([C:24]([H:59])([H:60])[H:61])[H:55])[H:28])([H:25])([H:26])[H:27]", "smiles3Dx": "C([C:1]([C:2]([H:29])([H:30])[H:31])([1N:3]1([C:4]([C:5]([H:33])([H:34])[H:35])([C:6]([H:36])([H:37])[H:38])[H:32])->[Mn+:7]2(<-[4C-:8]#[O+:9])(<-[5H-:10])(<-[6C-:11]#[O+:12])<-[2N@:13]([H:39])([C:14]([H:40])([H:41])[C:15]1([H:42])[H:43])[C:16]([H:44])([H:45])[C:17]([H:46])([H:47])[3N:18]->2([C:19]([C:20]([H:49])([H:50])[H:51])([C:21]([H:52])([H:53])[H:54])[H:48])[C:22]([C:23]([H:56])([H:57])[H:58])([C:24]([H:59])([H:60])[H:61])[H:55])[H:28])([H:25])([H:26])[H:27]", "dummies": []}
C      0.7511     3.3773     1.6283
C      1.1747     2.0885     2.3507
C      2.2225     2.5200     3.4161
N      1.6019     0.9156     1.5208
C      1.9084    -0.2630     2.3792
C      0.8369    -0.5678     3.4662
C      3.3233    -0.3435     3.0479
Mn     0.0000     0.0000     0.0000
C     -1.7950     1.0278     0.9841
O     -2.7392     1.5674     1.5053
H     -0.1188    -1.3808     1.2004
C     -1.4301    -1.4706    -1.0133
O     -2.1952    -2.2526    -1.5216
N      1.9552    -0.7326    -0.9026
C      3.0642    -0.0542    -0.2843
C      2.6656     1.1726     0.6036
C      1.8485    -0.4978    -2.2751
C      1.3498     0.9417    -2.5987
N      0.0462     1.2867    -2.0478
C     -1.0685     0.9197    -2.9949
C     -0.9114    -0.3695    -3.8651
C     -1.4743     2.0393    -4.0100
C     -0.0229     2.6540    -1.5542
C      0.8842     3.7343    -2.2319
C     -1.4342     3.2713    -1.3256
H      0.6346     4.2179     2.3455
H     -0.2734     3.2610     1.2453
H      1.4899     3.7270     0.8818
H      0.2720     1.7720     2.9068
H      3.1801     2.8184     2.9442
H      1.8578     3.3932     3.9984
H      2.3954     1.7531     4.1888
H      1.8694    -1.1260     1.6893
H      0.9087    -1.6346     3.7692
H      0.9757     0.0433     4.3805
H     -0.1930    -0.3902     3.1005
H      3.9159    -1.1620     2.5879
H      3.2618    -0.5929     4.1293
H      3.9321     0.5714     2.9742
H      2.0209    -1.6355    -0.7525
H      3.6212    -0.7809     0.3447
H      3.7874     0.3117    -1.0501
H      2.3650     1.9784    -0.0699
H      3.5695     1.5259     1.1316
H      2.8375    -0.6511    -2.7675
H      1.1652    -1.2396    -2.6974
H      1.3435     1.0744    -3.7016
H      2.1275     1.6201    -2.2117
H     -1.9493     0.7387    -2.3465
H     -1.8552    -0.5387    -4.4285
H     -0.7788    -1.3102    -3.3296
H     -0.1099    -0.2719    -4.6256
H     -1.6401     1.6591    -5.0417
H     -0.7148     2.8216    -4.1287
H     -2.4504     2.4848    -3.7282
H      0.3792     2.4930    -0.5757
H      0.4326     4.7488    -2.1909
H      1.8514     3.8142    -1.6913
H      1.1194     3.5086    -3.2890
H     -1.7705     3.8813    -2.1866
H     -1.4041     3.9929    -0.4853
H     -2.2043     2.5175    -1.0906
62
{"conf": 6, "E": 246.46, "rms": -1.0, "geom": "OH", "total_charge": 0, "CA_charge": 1, "smiles": "C[CH:1]([CH3:2])[1N:3]1([CH:4]([CH3:5])[CH3:6])->[Mn+:7]2(<-[4C-:8]#[O+:9])(<-[5H-:10])(<-[6C-:11]#[O+:12])<-[2N@H:13]([CH2:14][CH2:15]1)[CH2:16][CH2:17][3N:18]->2([CH:19]([CH3:20])[CH3:21])[CH:22]([CH3:23])[CH3:24]", "smiles3D": "C([C:1]([C:2]([H:29])([H:30])[H:31])([1N:3]1([C:4]([C:5]([H:33])([H:34])[H:35])([C:6]([H:36])([H:37])[H:38])[H:32])->[Mn+:7]2(<-[4C-:8]#[O+:9])(<-[5H-:10])(<-[6C-:11]#[O+:12])<-[2N@:13]([H:39])([C:14]([H:40])([H:41])[C:15]1([H:42])[H:43])[C:16]([H:44])([H:45])[C:17]([H:46])([H:47])[3N:18]->2([C:19]([C:20]([H:49])([H:50])[H:51])([C:21]([H:52])([H:53])[H:54])[H:48])[C:22]([C:23]([H:56])([H:57])[H:58])([C:24]([H:59])([H:60])[H:61])[H:55])[H:28])([H:25])([H:26])[H:27]", "smiles3Dx": "C([C:1]([C:2]([H:29])([H:30])[H:31])([1N:3]1([C:4]([C:5]([H:33])([H:34])[H:35])([C:6]([H:36])([H:37])[H:38])[H:32])->[Mn+:7]2(<-[4C-:8]#[O+:9])(<-[5H-:10])(<-[6C-:11]#[O+:12])<-[2N@:13]([H:39])([C:14]([H:40])([H:41])[C:15]1([H:42])[H:43])[C:16]([H:44])([H:45])[C:17]([H:46])([H:47])[3N:18]->2([C:19]([C:20]([H:49])([H:50])[H:51])([C:21]([H:52])([H:53])[H:54])[H:48])[C:22]([C:23]([H:56])([H:57])[H:58])([C:24]([H:59])([H:60])[H:61])[H:55])[H:28])([H:25])([H:26])[H:27]", "dummies": []}
C      0.5754     2.6168    -1.7368
C     -0.7017     2.9574    -1.0005
C     -1.8963     2.6972    -1.9717
N     -0.7363     2.2458     0.2860
C     -2.1239     2.2396     0.8452
C     -2.3161     1.5452     2.2188
C     -2.7876     3.6506     0.9875
Mn     0.0000     0.0000     0.0000
C     -0.5601    -0.3379    -2.2058
O     -0.8563    -0.5177    -3.3611
H     -1.7560    -0.3472     0.3852
C      0.0433    -2.2858     0.2500
O      0.0645    -3.4845     0.3807
N      0.6582     0.4113     2.1076
C      0.8110     1.8294     2.3100
C      0.1647     2.8155     1.2656
C      1.8275    -0.3565     2.3417
C      2.6254    -0.8129     1.0730
N      2.4156    -0.0804    -0.1930
C      3.1302     1.2467    -0.1787
C      4.3080     1.4248     0.8318
C      3.6802     1.8115    -1.5205
C      2.7691    -1.0135    -1.2986
C      2.5270    -0.5552    -2.7559
C      4.2123    -1.5845    -1.2116
H      1.3654     3.3502    -1.4734
H      0.4831     2.6319    -2.8440
H      0.8524     1.6080    -1.4117
H     -0.6756     4.0534    -0.8017
H     -2.8272     3.1975    -1.6474
H     -2.1196     1.6228    -2.0731
H     -1.6915     3.1134    -2.9813
H     -2.7460     1.6597     0.1343
H     -1.8365     2.1074     3.0429
H     -3.4016     1.5199     2.4576
H     -2.0023     0.4966     2.2500
H     -2.5017     4.1476     1.9386
H     -3.8921     3.5302     1.0105
H     -2.5650     4.3671     0.1806
H      0.0083     0.1050     2.6657
H      1.8875     2.0938     2.3651
H      0.3875     2.0726     3.3128
H      0.9876     3.3450     0.7519
H     -0.3566     3.6054     1.8444
H      1.5193    -1.2870     2.8816
H      2.5195     0.1771     3.0290
H      2.3561    -1.8758     0.9252
H      3.6980    -0.8391     1.3409
H      2.3707     1.9405     0.1430
H      4.7197     2.4556     0.7728
H      4.0030     1.3197     1.8857
H      5.1420     0.7281     0.6091
H      4.0220     2.8579    -1.3651
H      2.9519     1.9068    -2.3335
H      4.5679     1.2535    -1.8744
H      2.0928    -1.8821    -1.1766
H      3.4521    -0.1935    -3.2515
H      2.1886    -1.4239    -3.3617
H      1.7542     0.2129    -2.8486
H      4.9735    -0.7891    -1.1351
H      4.3275    -2.2695    -0.3474
H      4.4423    -2.1952    -2.1116
62
{"conf": 7, "E": 265.78, "rms": -1.0, "geom": "OH", "total_charge": 0, "CA_charge": 1, "smiles": "C[CH:1]([CH3:2])[1N:3]1([CH:4]([CH3:5])[CH3:6])->[Mn+:7]2(<-[4C-:8]#[O+:9])(<-[5H-:10])(<-[6C-:11]#[O+:12])<-[2N@H:13]([CH2:14][CH2:15]1)[CH2:16][CH2:17][3N:18]->2([CH:19]([CH3:20])[CH3:21])[CH:22]([CH3:23])[CH3:24]", "smiles3D": "C([C:1]([C:2]([H:29])([H:30])[H:31])([1N:3]1([C:4]([C:5]([H:33])([H:34])[H:35])([C:6]([H:36])([H:37])[H:38])[H:32])->[Mn+:7]2(<-[4C-:8]#[O+:9])(<-[5H-:10])(<-[6C-:11]#[O+:12])<-[2N@:13]([H:39])([C:14]([H:40])([H:41])[C:15]1([H:42])[H:43])[C:16]([H:44])([H:45])[C:17]([H:46])([H:47])[3N:18]->2([C:19]([C:20]([H:49])([H:50])[H:51])([C:21]([H:52])([H:53])[H:54])[H:48])[C:22]([C:23]([H:56])([H:57])[H:58])([C:24]([H:59])([H:60])[H:61])[H:55])[H:28])([H:25])([H:26])[H:27]", "smiles3Dx": "C([C:1]([C:2]([H:29])([H:30])[H:31])([1N:3]1([C:4]([C:5]([H:33])([H:34])[H:35])([C:6]([H:36])([H:37])[H:38])[H:32])->[Mn+:7]2(<-[4C-:8]#[O+:9])(<-[5H-:10])(<-[6C-:11]#[O+:12])<-[2N@:13]([H:39])([C:14]([H:40])([H:41])[C:15]1([H:42])[H:43])[C:16]([H:44])([H:45])[C:17]([H:46])([H:47])[3N:18]->2([C:19]([C:20]([H:49])([H:50])[H:51])([C:21]([H:52])([H:53])[H:54])[H:48])[C:22]([C:23]([H:56])([H:57])[H:58])([C:24]([H:59])([H:60])[H:61])[H:55])[H:28])([H:25])([H:26])[H:27]", "dummies": []}
C      3.8768    -0.8779     0.8330
C      3.1121     0.4751     0.8275
C      4.1864     1.5676     1.1437
N      2.2121     0.8050    -0.3210
C      2.8295     0.3166    -1.5978
C      2.3876     0.9853    -2.9188
C      2.7146    -1.2219    -1.8199
Mn     0.0000     0.0000     0.0000
C      0.6883    -1.8922     1.1137
O      1.0410    -2.8853     1.7003
H      0.3159    -0.7473    -1.6372
C     -2.0300    -0.8728    -0.6409
O     -3.0901    -1.3295    -0.9907
N     -0.5666     1.9515    -0.9339
C      0.6220     2.7252    -1.1153
C      1.9133     2.2175    -0.3667
C     -1.6265     2.5507    -0.1717
C     -2.0845     1.8041     1.1285
N     -1.0876     1.0909     1.8980
C     -0.3197     2.0265     2.8006
C      0.9984     1.4548     3.3221
C     -0.1198     3.5129     2.4009
C     -1.7973     0.1122     2.8179
C     -2.3418    -1.1878     2.2076
C     -3.0091     0.7136     3.6211
H      3.2277    -1.7598     0.7548
H      4.6856    -0.9067     0.0749
H      4.3771    -1.0105     1.8168
H      2.4537     0.4094     1.6691
H      4.7936     1.7895     0.2423
H      4.8794     1.2274     1.9430
H      3.7580     2.5123     1.5302
H      3.9169     0.5442    -1.5202
H      2.7091     2.0453    -2.9661
H      2.9118     0.5082    -3.7759
H      1.3000     0.8554    -3.0928
H      2.2271    -1.4902    -2.7832
H      3.7215    -1.6885    -1.8571
H      2.1208    -1.7193    -1.0426
H     -0.8970     1.7398    -1.7640
H      0.4574     3.7752    -0.7967
H      0.8337     2.7923    -2.1968
H      1.8089     2.5431     0.6685
H      2.7862     2.7631    -0.7916
H     -1.3924     3.5963     0.0991
H     -2.5237     2.6100    -0.8365
H     -2.8603     1.0816     0.8084
H     -2.5985     2.5468     1.7785
H     -0.9202     2.1290     3.7154
H      1.8734     1.9915     2.9115
H      1.0678     1.6156     4.4207
H      1.0319     0.3587     3.1790
H      0.3274     3.6922     1.4295
H     -1.0847     4.0595     2.4364
H      0.5259     4.0213     3.1500
H     -1.0524    -0.2147     3.5752
H     -3.2584    -1.0122     1.6098
H     -2.6485    -1.8700     3.0304
H     -1.6116    -1.7575     1.6438
H     -2.8559     1.6967     4.0984
H     -3.2864     0.0176     4.4422
H     -3.9038     0.8210     2.9710
62
{"conf": 8, "E": 263.75, "rms": -1.0, "geom": "OH", "total_charge": 0, "CA_charge": 1, "smiles": "C[CH:1]([CH3:2])[1N:3]1([CH:4]([CH3:5])[CH3:6])->[Mn+:7]2(<-[4C-:8]#[O+:9])(<-[5H-:10])(<-[6C-:11]#[O+:12])<-[2N@H:13]([CH2:14][CH2:15]1)[CH2:16][CH2:17][3N:18]->2([CH:19]([CH3:20])[CH3:21])[CH:22]([CH3:23])[CH3:24]", "smiles3D": "C([C:1]([C:2]([H:29])([H:30])[H:31])([1N:3]1([C:4]([C:5]([H:33])([H:34])[H:35])([C:6]([H:36])([H:37])[H:38])[H:32])->[Mn+:7]2(<-[4C-:8]#[O+:9])(<-[5H-:10])(<-[6C-:11]#[O+:12])<-[2N@:13]([H:39])([C:14]([H:40])([H:41])[C:15]1([H:42])[H:43])[C:16]([H:44])([H:45])[C:17]([H:46])([H:47])[3N:18]->2([C:19]([C:20]([H:49])([H:50])[H:51])([C:21]([H:52])([H:53])[H:54])[H:48])[C:22]([C:23]([H:56])([H:57])[H:58])([C:24]([H:59])([H:60])[H:61])[H:55])[H:28])([H:25])([H:26])[H:27]", "smiles3Dx": "C([C:1]([C:2]([H:29])([H:30])[H:31])([1N:3]1([C:4]([C:5]([H:33])([H:34])[H:35])([C:6]([H:36])([H:37])[H:38])[H:32])->[Mn+:7]2(<-[4C-:8]#[O+:9])(<-[5H-:10])(<-[6C-:11]#[O+:12])<-[2N@:13]([H:39])([C:14]([H:40])([H:41])[C:15]1([H:42])[H:43])[C:16]([H:44])([H:45])[C:17]([H:46])([H:47])[3N:18]->2([C:19]([C:20]([H:49])([H:50])[H:51])([C:21]([H:52])([H:53])[H:54])[H:48])[C:22]([C:23]([H:56])([H:57])[H:58])([C:24]([H:59])([H:60])[H:61])[H:55])[H:28])([H:25])([H:26])[H:27]", "dummies": []}
C     -0.7259    -0.9031     3.8289
C      0.4864    -0.0375     3.5128
C      0.7984     0.7224     4.8519
N      0.3882     0.8205     2.2615
C      1.6031     1.7062     2.2267
C      1.7752     2.6944     1.0409
C      2.9426     0.9108     2.3324
Mn     0.0000     0.0000     0.0000
C      2.2014    -0.2026    -0.6521
O      3.3524    -0.3101    -0.9956
H     -0.0369     1.7965    -0.3367
C     -0.5521     0.2016    -2.2196
O     -0.8379     0.3207    -3.3855
N     -2.1228     0.0748     0.7032
C     -2.1873     0.9521     1.8445
C     -0.8366     1.6198     2.3141
C     -2.6481    -1.2675     0.8613
C     -1.6489    -2.4956     0.7633
N     -0.4902    -2.3443    -0.0950
C      0.6816    -3.0908     0.3677
C      0.4668    -4.5915     0.7139
C      1.2806    -2.3971     1.5521
C     -0.8345    -2.8308    -1.4679
C      0.2907    -2.6256    -2.5233
C     -2.1909    -2.3425    -2.0607
H     -1.4681    -0.3756     4.4669
H     -1.1959    -1.1468     2.9133
H     -0.4238    -1.8354     4.3529
H      1.3325    -0.7243     3.3788
H      0.0399     1.4856     5.1101
H      1.7955     1.1923     4.8980
H      0.8092    -0.0049     5.6935
H      1.5441     2.3647     3.1181
H      0.9515     3.4183     0.9083
H      2.6472     3.3506     1.2539
H      2.0200     2.1925     0.0911
H      2.9018    -0.0318     1.7680
H      3.8099     1.4939     1.9544
H      3.2059     0.6541     3.3743
H     -2.5856     0.4743     0.0190
H     -2.6475     0.4517     2.7155
H     -2.8815     1.7891     1.5834
H     -0.7177     2.5037     1.6767
H     -0.9973     2.0064     3.3374
H     -3.4363    -1.4157     0.0907
H     -3.1767    -1.3590     1.8341
H     -1.3219    -2.7584     1.7762
H     -2.2460    -3.3756     0.4303
H      1.4626    -3.0559    -0.4161
H      1.3835    -5.0012     1.1909
H      0.3048    -5.2009    -0.1967
H     -0.3755    -4.7559     1.4145
H      0.8432    -2.7633     2.5030
H      1.0495    -1.3355     1.3794
H      2.3816    -2.5467     1.5888
H     -0.9608    -3.9315    -1.3858
H      0.9732    -1.8091    -2.2459
H     -0.0891    -2.4271    -3.5472
H      0.9051    -3.5487    -2.5992
H     -3.0257    -2.9480    -1.6502
H     -2.4194    -1.2890    -1.8513
H     -2.2482    -2.5004    -3.1581
62
{"conf": 9, "E": 245.14, "rms": -1.0, "geom": "OH", "total_charge": 0, "CA_charge": 1, "smiles": "C[CH:1]([CH3:2])[1N:3]1([CH:4]([CH3:5])[CH3:6])->[Mn+:7]2(<-[4C-:8]#[O+:9])(<-[5H-:10])(<-[6C-:11]#[O+:12])<-[2N@H:13]([CH2:14][CH2:15]1)[CH2:16][CH2:17][3N:18]->2([CH:19]([CH3:20])[CH3:21])[CH:22]([CH3:23])[CH3:24]", "smiles3D": "C([C:1]([C:2]([H:29])([H:30])[H:31])([1N:3]1([C:4]([C:5]([H:33])([H:34])[H:35])([C:6]([H:36])([H:37])[H:38])[H:32])->[Mn+:7]2(<-[4C-:8]#[O+:9])(<-[5H-:10])(<-[6C-:11]#[O+:12])<-[2N@:13]([H:39])([C:14]([H:40])([H:41])[C:15]1([H:42])[H:43])[C:16]([H:44])([H:45])[C:17]([H:46])([H:47])[3N:18]->2([C:19]([C:20]([H:49])([H:50])[H:51])([C:21]([H:52])([H:53])[H:54])[H:48])[C:22]([C:23]([H:56])([H:57])[H:58])([C:24]([H:59])([H:60])[H:61])[H:55])[H:28])([H:25])([H:26])[H:27]", "smiles3Dx": "C([C:1]([C:2]([H:29])([H:30])[H:31])([1N:3]1([C:4]([C:5]([H:33])([H:34])[H:35])([C:6]([H:36])([H:37])[H:38])[H:32])->[Mn+:7]2(<-[4C-:8]#[O+:9])(<-[5H-:10])(<-[6C-:11]#[O+:12])<-[2N@:13]([H:39])([C:14]([H:40])([H:41])[C:15]1([H:42])[H:43])[C:16]([H:44])([H:45])[C:17]([H:46])([H:47])[3N:18]->2([C:19]([C:20]([H:49])([H:50])[H:51])([C:21]([H:52])([H:53])[H:54])[H:48])[C:22]([C:23]([H:56])([H:57])[H:58])([C:24]([H:59])([H:60])[H:61])[H:55])[H:28])([H:25])([H:26])[H:27]", "dummies": []}
C      0.5289     2.8019     3.6685
C      0.7220     1.9144     2.4043
C      2.2092     1.4728     2.3156
N     -0.2826     0.8327     2.2297
C     -0.2817    -0.1476     3.3409
C      1.0321    -0.4663     4.1033
C     -0.8174    -1.4523     2.8369
Mn     0.0000     0.0000     0.0000
C      1.5335    -1.6433     0.5029
O      2.3353    -2.5042     0.7675
H      1.3258     1.2605    -0.0045
C      0.6987     0.2142    -2.1848
O      1.0697     0.3388    -3.3257
N     -1.6048     1.5287    -0.4130
C     -1.8492     2.2590     0.7796
C     -1.5990     1.4388     2.0920
C     -2.7341     0.8406    -0.9174
C     -2.4059    -0.5379    -1.5720
N     -1.8154    -1.5042    -0.6706
C     -2.8046    -1.8951     0.3946
C     -2.5276    -3.2399     1.1496
C     -4.3228    -1.9450    -0.0015
C     -1.3057    -2.7116    -1.4047
C     -0.1410    -2.5078    -2.3816
C     -2.3907    -3.5064    -2.1889
H      0.1752     2.2312     4.5469
H      1.4677     3.3297     3.9425
H     -0.2154     3.6000     3.4633
H      0.5979     2.5945     1.5471
H      2.7270     1.4334     3.2948
H      2.7814     2.2166     1.7191
H      2.3151     0.4997     1.8083
H     -0.9924     0.2221     4.1199
H      1.4181     0.3961     4.6738
H      1.8028    -0.9109     3.4424
H      0.8246    -1.2223     4.8922
H     -1.8881    -1.5268     3.1144
H     -0.6500    -1.4282     1.7519
H     -0.3151    -2.3550     3.2504
H     -1.2852     2.0973    -1.0580
H     -2.9063     2.6161     0.7947
H     -1.2174     3.1705     0.7879
H     -1.8031     2.1083     2.9534
H     -2.3644     0.6531     2.1335
H     -3.4682     0.6826    -0.1074
H     -3.2259     1.4795    -1.6894
H     -3.3346    -0.9294    -2.0293
H     -1.7131    -0.3382    -2.4002
H     -2.7346    -1.1047     1.1330
H     -3.0759    -3.2435     2.1159
H     -1.4648    -3.4335     1.3778
H     -2.9039    -4.1206     0.5964
H     -4.5367    -2.5878    -0.8701
H     -4.7667    -0.9575    -0.2125
H     -4.9239    -2.3384     0.8468
H     -0.8940    -3.4002    -0.6499
H     -0.4152    -1.8732    -3.2468
H      0.7674    -2.1861    -1.8547
H      0.1613    -3.4857    -2.8154
H     -1.9271    -4.3455    -2.7511
H     -3.1181    -4.0113    -1.5381
H     -2.9123    -2.8781    -2.9369
62
{"conf": 10, "E": 247.72, "rms": -1.0, "geom": "OH", "total_charge": 0, "CA_charge": 1, "smiles": "C[CH:1]([CH3:2])[1N:3]1([CH:4]([CH3:5])[CH3:6])->[Mn+:7]2(<-[4C-:8]#[O+:9])(<-[5H-:10])(<-[6C-:11]#[O+:12])<-[2N@H:13]([CH2:14][CH2:15]1)[CH2:16][CH2:17][3N:18]->2([CH:19]([CH3:20])[CH3:21])[CH:22]([CH3:23])[CH3:24]", "smiles3D": "C([C:1]([C:2]([H:29])([H:30])[H:31])([1N:3]1([C:4]([C:5]([H:33])([H:34])[H:35])([C:6]([H:36])([H:37])[H:38])[H:32])->[Mn+:7]2(<-[4C-:8]#[O+:9])(<-[5H-:10])(<-[6C-:11]#[O+:12])<-[2N@:13]([H:39])([C:14]([H:40])([H:41])[C:15]1([H:42])[H:43])[C:16]([H:44])([H:45])[C:17]([H:46])([H:47])[3N:18]->2([C:19]([C:20]([H:49])([H:50])[H:51])([C:21]([H:52])([H:53])[H:54])[H:48])[C:22]([C:23]([H:56])([H:57])[H:58])([C:24]([H:59])([H:60])[H:61])[H:55])[H:28])([H:25])([H:26])[H:27]", "smiles3Dx": "C([C:1]([C:2]([H:29])([H:30])[H:31])([1N:3]1([C:4]([C:5]([H:33])([H:34])[H:35])([C:6]([H:36])([H:37])[H:38])[H:32])->[Mn+:7]2(<-[4C-:8]#[O+:9])(<-[5H-:10])(<-[6C-:11]#[O+:12])<-[2N@:13]([H:39])([C:14]([H:40])([H:41])[C:15]1([H:42])[H:43])[C:16]([H:44])([H:45])[C:17]([H:46])([H:47])[3N:18]->2([C:19]([C:20]([H:49])([H:50])[H:51])([C:21]([H:52])([H:53])[H:54])[H:48])[C:22]([C:23]([H:56])([H:57])[H:58])([C:24]([H:59])([H:60])[H:61])[H:55])[H:28])([H:25])([H:26])[H:27]", "dummies": []}
C      2.2027     2.9154     2.7546
C      1.8025     1.9855     1.5671
C      2.9949     1.9410     0.5746
N      1.2624     0.6468     1.9399
C      2.3923    -0.2132     2.4816
C      2.1971    -0.9599     3.8384
C      3.0213    -1.2076     1.4881
Mn     0.0000     0.0000     0.0000
C      1.5318    -1.3154    -1.0886
O      2.3336    -2.0060    -1.6674
H      0.7829     1.4751    -0.7529
C     -1.1027     0.3012    -1.9964
O     -1.6777     0.4677    -3.0435
N     -1.5839     1.2200     1.0581
C     -1.0602     1.6553     2.3181
C      0.1651     0.8355     2.8521
C     -2.8038     0.4644     1.1066
C     -2.7610    -0.9237     0.3827
N     -1.5670    -1.7333     0.5990
C     -1.5553    -2.8996    -0.3421
C     -1.6115    -2.6043    -1.8616
C     -0.3677    -3.8758    -0.1352
C     -1.6044    -2.1667     2.0232
C     -0.2615    -2.6070     2.5539
C     -2.6371    -3.2726     2.3968
H      1.3041     3.3605     3.2285
H      2.8054     3.7761     2.3924
H      2.7865     2.3986     3.5403
H      0.9965     2.5163     1.0305
H      3.9596     1.7162     1.0749
H      2.8360     1.2108    -0.2375
H      3.1087     2.9358     0.0925
H      3.2217     0.4798     2.7122
H      1.5039    -0.4833     4.5538
H      1.9579    -2.0306     3.7165
H      3.1740    -0.9751     4.3701
H      3.9245    -1.6579     1.9550
H      2.3766    -2.0571     1.2207
H      3.3994    -0.7086     0.5836
H     -1.7246     1.9605     0.5349
H     -0.7574     2.7224     2.2309
H     -1.8483     1.6275     3.1025
H      0.5215     1.3295     3.7801
H     -0.2072    -0.1397     3.1452
H     -3.1465     0.3005     2.1491
H     -3.6033     1.0680     0.6111
H     -2.8733    -0.7039    -0.6779
H     -3.6701    -1.4856     0.6713
H     -2.4813    -3.4790    -0.1347
H     -1.7113    -3.5657    -2.4112
H     -0.6744    -2.1520    -2.2281
H     -2.5059    -2.0466    -2.1912
H     -0.6210    -4.6592     0.6040
H      0.5526    -3.3473     0.1582
H     -0.1209    -4.4490    -1.0550
H     -1.8844    -1.2980     2.6350
H      0.4668    -2.0027     2.0193
H     -0.0414    -3.6845     2.4429
H     -0.2272    -2.4121     3.6474
H     -2.6504    -3.3982     3.5013
H     -2.3808    -4.2621     1.9709
H     -3.6739    -3.0199     2.1108
62
{"conf": 11, "E": 259.31, "rms": -1.0, "geom": "OH", "total_charge": 0, "CA_charge": 1, "smiles": "C[CH:1]([CH3:2])[1N:3]1([CH:4]([CH3:5])[CH3:6])->[Mn+:7]2(<-[4C-:8]#[O+:9])(<-[5H-:10])(<-[6C-:11]#[O+:12])<-[2N@H:13]([CH2:14][CH2:15]1)[CH2:16][CH2:17][3N:18]->2([CH:19]([CH3:20])[CH3:21])[CH:22]([CH3:23])[CH3:24]", "smiles3D": "C([C:1]([C:2]([H:29])([H:30])[H:31])([1N:3]1([C:4]([C:5]([H:33])([H:34])[H:35])([C:6]([H:36])([H:37])[H:38])[H:32])->[Mn+:7]2(<-[4C-:8]#[O+:9])(<-[5H-:10])(<-[6C-:11]#[O+:12])<-[2N@:13]([H:39])([C:14]([H:40])([H:41])[C:15]1([H:42])[H:43])[C:16]([H:44])([H:45])[C:17]([H:46])([H:47])[3N:18]->2([C:19]([C:20]([H:49])([H:50])[H:51])([C:21]([H:52])([H:53])[H:54])[H:48])[C:22]([C:23]([H:56])([H:57])[H:58])([C:24]([H:59])([H:60])[H:61])[H:55])[H:28])([H:25])([H:26])[H:27]", "smiles3Dx": "C([C:1]([C:2]([H:29])([H:30])[H:31])([1N:3]1([C:4]([C:5]([H:33])([H:34])[H:35])([C:6]([H:36])([H:37])[H:38])[H:32])->[Mn+:7]2(<-[4C-:8]#[O+:9])(<-[5H-:10])(<-[6C-:11]#[O+:12])<-[2N@:13]([H:39])([C:14]([H:40])([H:41])[C:15]1([H:42])[H:43])[C:16]([H:44])([H:45])[C:17]([H:46])([H:47])[3N:18]->2([C:19]([C:20]([H:49])([H:50])[H:51])([C:21]([H:52])([H:53])[H:54])[H:48])[C:22]([C:23]([H:56])([H:57])[H:58])([C:24]([H:59])([H:60])[H:61])[H:55])[H:28])([H:25])([H:26])[H:27]", "dummies": []}
C      0.0608     3.0009     2.1439
C     -0.2179     1.5880     2.7156
C     -0.4079     1.7214     4.2607
N      0.7390     0.5333     2.2532
C      2.1508     0.9829     2.5883
C      2.9270     1.7268     1.4780
C      3.0997    -0.0552     3.2568
Mn     0.0000     0.0000     0.0000
C      1.3465     1.4024    -1.2202
O      2.0528     2.1371    -1.8650
H     -1.1164     1.4170     0.3071
C     -1.6586    -0.1041    -1.5866
O     -2.5430    -0.1474    -2.4057
N     -1.2168    -1.5160     1.1659
C     -1.0426    -1.2689     2.5483
C      0.3783    -0.7123     2.8763
C     -0.8223    -2.8236     0.7613
C     -0.1474    -2.9202    -0.6380
N      0.9754    -2.0480    -0.8839
C      1.2625    -1.9882    -2.3696
C      1.3705    -3.4015    -3.0308
C      0.3435    -1.1664    -3.2729
C      2.2569    -2.4716    -0.2650
C      2.2939    -3.5176     0.8799
C      2.9324    -1.2171     0.1641
H      0.2106     2.9775     1.0495
H     -0.8212     3.6530     2.3228
H      0.9286     3.4944     2.6274
H     -1.2095     1.3178     2.3281
H     -1.0143     0.8814     4.6571
H     -0.9842     2.6402     4.5028
H      0.5376     1.7611     4.8332
H      2.0518     1.7477     3.3787
H      3.6699     2.3993     1.9601
H      3.5312     1.0906     0.8176
H      2.2887     2.3903     0.8859
H      4.1256     0.3616     3.3530
H      3.1805    -1.0214     2.7442
H      2.7552    -0.2634     4.2916
H     -2.0980    -1.3867     0.9468
H     -1.1881    -2.2116     3.1276
H     -1.8178    -0.5629     2.9058
H      0.4858    -0.6489     3.9797
H      1.0787    -1.4597     2.5298
H     -1.7359    -3.4651     0.7358
H     -0.1446    -3.2745     1.5048
H      0.1502    -3.9775    -0.7989
H     -0.9378    -2.6911    -1.3801
H      2.2594    -1.5064    -2.4945
H      0.3628    -3.8217    -3.2384
H      1.9105    -4.1451    -2.4141
H      1.9095    -3.3239    -3.9996
H      0.7501    -1.1770    -4.3080
H     -0.6671    -1.6122    -3.3521
H      0.3480    -0.1014    -2.9989
H      2.9353    -2.9131    -1.0285
H      1.7373    -4.4394     0.6235
H      1.9957    -3.1539     1.8676
H      3.3470    -3.8479     1.0153
H      2.1564    -0.6534     0.6904
H      3.2439    -0.6255    -0.7195
H      3.8551    -1.4232     0.7452
62
{"conf": 12, "E": 259.72, "rms": -1.0, "geom": "OH", "total_charge": 0, "CA_charge": 1, "smiles": "C[CH:1]([CH3:2])[1N:3]1([CH:4]([CH3:5])[CH3:6])->[Mn+:7]2(<-[4C-:8]#[O+:9])(<-[5H-:10])(<-[6C-:11]#[O+:12])<-[2N@H:13]([CH2:14][CH2:15]1)[CH2:16][CH2:17][3N:18]->2([CH:19]([CH3:20])[CH3:21])[CH:22]([CH3:23])[CH3:24]", "smiles3D": "C([C:1]([C:2]([H:29])([H:30])[H:31])([1N:3]1([C:4]([C:5]([H:33])([H:34])[H:35])([C:6]([H:36])([H:37])[H:38])[H:32])->[Mn+:7]2(<-[4C-:8]#[O+:9])(<-[5H-:10])(<-[6C-:11]#[O+:12])<-[2N@:13]([H:39])([C:14]([H:40])([H:41])[C:15]1([H:42])[H:43])[C:16]([H:44])([H:45])[C:17]([H:46])([H:47])[3N:18]->2([C:19]([C:20]([H:49])([H:50])[H:51])([C:21]([H:52])([H:53])[H:54])[H:48])[C:22]([C:23]([H:56])([H:57])[H:58])([C:24]([H:59])([H:60])[H:61])[H:55])[H:28])([H:25])([H:26])[H:27]", "smiles3Dx": "C([C:1]([C:2]([H:29])([H:30])[H:31])([1N:3]1([C:4]([C:5]([H:33])([H:34])[H:35])([C:6]([H:36])([H:37])[H:38])[H:32])->[Mn+:7]2(<-[4C-:8]#[O+:9])(<-[5H-:10])(<-[6C-:11]#[O+:12])<-[2N@:13]([H:39])([C:14]([H:40])([H:41])[C:15]1([H:42])[H:43])[C:16]([H:44])([H:45])[C:17]([H:46])([H:47])[3N:18]->2([C:19]([C:20]([H:49])([H:50])[H:51])([C:21]([H:52])([H:53])[H:54])[H:48])[C:22]([C:23]([H:56])([H:57])[H:58])([C:24]([H:59])([H:60])[H:61])[H:55])[H:28])([H:25])([H:26])[H:27]", "dummies": []}
C      2.8793     0.8576    -3.7435
C      1.5371     0.7272    -2.9490
C      0.4510     0.8912    -4.0504
N      1.3775    -0.4440    -1.9728
C      2.7516    -0.8545    -1.4814
C      2.9916    -2.2378    -0.8064
C      3.4009     0.2214    -0.5762
Mn     0.0000     0.0000     0.0000
C      1.0344     1.9831     0.5379
O      1.5780     3.0220     0.8199
H      1.3057    -0.9378     0.8331
C     -0.7156    -0.0939     2.1796
O     -1.0845    -0.1423     3.3269
N     -1.0188    -1.8559    -0.8084
C     -0.0436    -2.5241    -1.5601
C      0.7203    -1.6013    -2.5634
C     -2.2041    -1.5174    -1.5540
C     -2.6111    -0.0037    -1.6210
N     -2.2065     0.8342    -0.5170
C     -3.1863     0.6636     0.6114
C     -4.6076     1.2777     0.3662
C     -3.4435    -0.7761     1.1175
C     -2.1345     2.2620    -0.8715
C     -2.0320     3.2705     0.3167
C     -0.9428     2.4816    -1.7564
H      3.7534     1.0795    -3.1000
H      2.8369     1.7228    -4.4412
H      3.0649    -0.0485    -4.3603
H      1.5008     1.6324    -2.3196
H     -0.5649     0.7035    -3.7209
H      0.6438     0.2013    -4.9016
H      0.4726     1.9272    -4.4529
H      3.3919    -0.9416    -2.3705
H      2.5044    -2.4205     0.1618
H      2.7794    -3.0746    -1.5024
H      4.0785    -2.3401    -0.5945
H      4.5062     0.1100    -0.6107
H      3.1109     0.1263     0.4858
H      3.1790     1.2510    -0.9046
H     -1.2378    -2.3945    -0.1047
H     -0.5186    -3.3535    -2.1362
H      0.6624    -2.9881    -0.8599
H     -0.0258    -1.3026    -3.3027
H      1.4669    -2.2186    -3.1116
H     -3.0553    -2.0876    -1.1265
H     -2.1131    -1.8683    -2.6082
H     -2.1979     0.3978    -2.5477
H     -3.7111     0.0389    -1.7488
H     -2.7588     1.2045     1.4758
H     -4.6262     2.3044    -0.0335
H     -5.2237     0.6528    -0.3122
H     -5.1512     1.3215     1.3347
H     -2.5459    -1.3950     1.1650
H     -3.8437    -0.7283     2.1535
H     -4.2184    -1.2965     0.5180
H     -3.0368     2.5328    -1.4660
H     -1.2769     2.9476     1.0557
H     -2.9877     3.4064     0.8553
H     -1.7651     4.2868    -0.0463
H     -0.2902     3.3376    -1.4794
H     -0.4075     1.5433    -1.6064
H     -1.2657     2.6292    -2.8077
62
{"conf": 13, "E": 218.78, "rms": -1.0, "geom": "OH", "total_charge": 0, "CA_charge": 1, "smiles": "C[CH:1]([CH3:2])[1N:3]1([CH:4]([CH3:5])[CH3:6])->[Mn+:7]2(<-[4C-:8]#[O+:9])(<-[5H-:10])(<-[6C-:11]#[O+:12])<-[2N@H:13]([CH2:14][CH2:15]1)[CH2:16][CH2:17][3N:18]->2([CH:19]([CH3:20])[CH3:21])[CH:22]([CH3:23])[CH3:24]", "smiles3D": "C([C:1]([C:2]([H:29])([H:30])[H:31])([1N:3]1([C:4]([C:5]([H:33])([H:34])[H:35])([C:6]([H:36])([H:37])[H:38])[H:32])->[Mn+:7]2(<-[4C-:8]#[O+:9])(<-[5H-:10])(<-[6C-:11]#[O+:12])<-[2N@:13]([H:39])([C:14]([H:40])([H:41])[C:15]1([H:42])[H:43])[C:16]([H:44])([H:45])[C:17]([H:46])([H:47])[3N:18]->2([C:19]([C:20]([H:49])([H:50])[H:51])([C:21]([H:52])([H:53])[H:54])[H:48])[C:22]([C:23]([H:56])([H:57])[H:58])([C:24]([H:59])([H:60])[H:61])[H:55])[H:28])([H:25])([H:26])[H:27]", "smiles3Dx": "C([C:1]([C:2]([H:29])([H:30])[H:31])([1N:3]1([C:4]([C:5]([H:33])([H:34])[H:35])([C:6]([H:36])([H:37])[H:38])[H:32])->[Mn+:7]2(<-[4C-:8]#[O+:9])(<-[5H-:10])(<-[6C-:11]#[O+:12])<-[2N@:13]([H:39])([C:14]([H:40])([H:41])[C:15]1([H:42])[H:43])[C:16]([H:44])([H:45])[C:17]([H:46])([H:47])[3N:18]->2([C:19]([C:20]([H:49])([H:50])[H:51])([C:21]([H:52])([H:53])[H:54])[H:48])[C:22]([C:23]([H:56])([H:57])[H:58])([C:24]([H:59])([H:60])[H:61])[H:55])[H:28])([H:25])([H:26])[H:27]", "dummies": []}
C      3.3304     1.2447     2.7571
C      1.8733     1.0965     2.2164
C      0.9357     1.9812     3.0955
N      1.4232    -0.2603     1.9143
C      0.7265    -0.9177     3.0655
C      1.5243    -0.8839     4.4085
C      0.3116    -2.4115     2.9056
Mn     0.0000     0.0000     0.0000
C     -1.5366     1.4658     0.8647
O     -2.3506     2.2316     1.3181
H     -0.9918    -1.2983     0.7876
C     -1.5151    -0.5090    -1.6552
O     -2.3106    -0.7799    -2.5203
N      1.4909    -1.4552    -0.8565
C      2.0699    -2.0915     0.2477
C      2.4864    -1.1184     1.3892
C      2.3925    -0.7641    -1.7144
C      2.4795     0.7729    -1.4660
N      1.2306     1.4946    -1.4571
C      1.4136     2.9555    -1.0967
C      2.8115     3.4224    -0.5843
C      0.3524     3.5358    -0.1594
C      0.5958     1.3839    -2.7918
C     -0.7485     2.1445    -2.9110
C      1.4826     1.7844    -4.0107
H      3.6594     0.3625     3.3379
H      4.0450     1.3761     1.9175
H      3.4468     2.1441     3.3995
H      1.8564     1.5530     1.2314
H      1.1690     3.0519     2.9140
H     -0.1268     1.8267     2.8701
H      1.0615     1.8614     4.1837
H     -0.2161    -0.3551     3.2215
H      0.8610    -1.2100     5.2385
H      1.9265     0.0830     4.7245
H      2.3829    -1.5863     4.3828
H     -0.3087    -2.6769     2.0466
H      1.1951    -3.0839     2.9143
H     -0.3051    -2.7064     3.7824
H      1.0268    -2.0770    -1.3471
H      2.9707    -2.6643    -0.0735
H      1.3470    -2.8256     0.6378
H      2.9209    -1.7288     2.2076
H      3.3151    -0.5158     0.9894
H      3.4214    -1.1790    -1.6081
H      2.0923    -0.9367    -2.7716
H      3.1662     1.1984    -2.2265
H      2.9656     0.9122    -0.4973
H      1.2906     3.5367    -2.0291
H      3.0877     3.0422     0.4115
H      2.8256     4.5311    -0.5056
H      3.6124     3.1768    -1.3100
H      0.5224     4.6257    -0.0229
H     -0.6623     3.4589    -0.5791
H      0.3905     3.0907     0.8308
H      0.3552     0.3206    -2.9387
H     -1.3757     2.0004    -2.0147
H     -1.3211     1.7521    -3.7789
H     -0.6091     3.2321    -3.0817
H      2.0357     2.7313    -3.8611
H      0.8621     1.8934    -4.9264
H      2.2166     0.9854    -4.2426
62
{"conf": 14, "E": 244.37, "rms": -1.0, "geom": "OH", "total_charge": 0, "CA_charge": 1, "smiles": "C[CH:1]([CH3:2])[1N:3]1([CH:4]([CH3:5])[CH3:6])->[Mn+:7]2(<-[4C-:8]#[O+:9])(<-[5H-:10])(<-[6C-:11]#[O+:12])<-[2N@H:13]([CH2:14][CH2:15]1)[CH2:16][CH2:17][3N:18]->2([CH:19]([CH3:20])[CH3:21])[CH:22]([CH3:23])[CH3:24]", "smiles3D": "C([C:1]([C:2]([H:29])([H:30])[H:31])([1N:3]1([C:4]([C:5]([H:33])([H:34])[H:35])([C:6]([H:36])([H:37])[H:38])[H:32])->[Mn+:7]2(<-[4C-:8]#[O+:9])(<-[5H-:10])(<-[6C-:11]#[O+:12])<-[2N@:13]([H:39])([C:14]([H:40])([H:41])[C:15]1([H:42])[H:43])[C:16]([H:44])([H:45])[C:17]([H:46])([H:47])[3N:18]->2([C:19]([C:20]([H:49])([H:50])[H:51])([C:21]([H:52])([H:53])[H:54])[H:48])[C:22]([C:23]([H:56])([H:57])[H:58])([C:24]([H:59])([H:60])[H:61])[H:55])[H:28])([H:25])([H:26])[H:27]", "smiles3Dx": "C([C:1]([C:2]([H:29])([H:30])[H:31])([1N:3]1([C:4]([C:5]([H:33])([H:34])[H:35])([C:6]([H:36])([H:37])[H:38])[H:32])->[Mn+:7]2(<-[4C-:8]#[O+:9])(<-[5H-:10])(<-[6C-:11]#[O+:12])<-[2N@:13]([H:39])([C:14]([H:40])([H:41])[C:15]1([H:42])[H:43])[C:16]([H:44])([H:45])[C:17]([H:46])([H:47])[3N:18]->2([C:19]([C:20]([H:49])([H:50])[H:51])([C:21]([H:52])([H:53])[H:54])[H:48])[C:22]([C:23]([H:56])([H:57])[H:58])([C:24]([H:59])([H:60])[H:61])[H:55])[H:28])([H:25])([H:26])[H:27]", "dummies": []}
C     -1.2778     2.6658     1.6659
C     -2.3923     2.0622     0.7735
C     -3.3744     3.2259     0.4655
N     -1.9730     1.3085    -0.4435
C     -3.0971     0.5494    -1.0821
C     -3.7161     1.1183    -2.3970
C     -4.3261     0.1604    -0.1871
Mn     0.0000     0.0000     0.0000
C     -0.3620    -0.4941     2.2250
O     -0.5520    -0.7537     3.3871
H      0.6788     1.6629     0.3747
C      2.2478    -0.3599     0.3105
O      3.4295    -0.5364     0.4762
N      0.1589     0.3173    -2.2060
C     -0.3861     1.6028    -2.4843
C     -1.3207     2.2197    -1.3826
C     -0.4410    -0.7906    -2.9132
C     -0.8450    -2.0912    -2.1135
N     -0.3098    -2.2475    -0.7744
C     -1.2116    -2.9901     0.1317
C     -1.6559    -4.3973    -0.3621
C     -2.4504    -2.2120     0.4985
C      0.9763    -3.0068    -0.8627
C      1.6843    -3.2387     0.5056
C      2.0137    -2.4884    -1.8990
H     -0.5770     1.9216     2.0520
H     -0.7248     3.5039     1.1980
H     -1.7478     3.0960     2.5771
H     -2.9156     1.3561     1.4361
H     -4.1766     2.9591    -0.2343
H     -2.8356     4.0956     0.0330
H     -3.8620     3.5640     1.4051
H     -2.6302    -0.3726    -1.3663
H     -4.1749     2.1153    -2.2544
H     -4.5204     0.4433    -2.7620
H     -3.0017     1.1634    -3.2315
H     -5.0324     0.9999    -0.0467
H     -4.9086    -0.6371    -0.6970
H     -4.0911    -0.2436     0.8116
H      1.0495     0.3415    -2.4057
H     -0.9213     1.6062    -3.4555
H      0.4708     2.3112    -2.6103
H     -0.6785     2.9096    -0.8147
H     -2.0687     2.8639    -1.8864
H     -1.3583    -0.4531    -3.4395
H      0.2739    -1.0992    -3.7126
H     -0.5490    -2.9645    -2.7402
H     -1.9455    -2.1371    -2.0852
H     -0.6862    -3.1462     1.0916
H     -2.0136    -4.3810    -1.4106
H     -2.4837    -4.7861     0.2703
H     -0.8393    -5.1401    -0.2614
H     -2.1435    -1.1702     0.6427
H     -2.8716    -2.5849     1.4576
H     -3.2386    -2.3165    -0.2743
H      0.7195    -4.0218    -1.2338
H      1.3904    -4.2304     0.9125
H      2.7920    -3.2539     0.4327
H      1.3933    -2.4885     1.2624
H      2.1557    -1.4053    -1.8884
H      1.7108    -2.7756    -2.9263
H      3.0049    -2.9685    -1.7569
62
{"conf": 15, "E": 391.68, "rms": -1.0, "geom": "OH", "total_charge": 0, "CA_charge": 1, "smiles": "C[CH:1]([CH3:2])[1N:3]1([CH:4]([CH3:5])[CH3:6])->[Mn+:7]2(<-[4C-:8]#[O+:9])(<-[5H-:10])(<-[6C-:11]#[O+:12])<-[2N@H:13]([CH2:14][CH2:15]1)[CH2:16][CH2:17][3N:18]->2([CH:19]([CH3:20])[CH3:21])[CH:22]([CH3:23])[CH3:24]", "smiles3D": "C([C:1]([C:2]([H:29])([H:30])[H:31])([1N:3]1([C:4]([C:5]([H:33])([H:34])[H:35])([C:6]([H:36])([H:37])[H:38])[H:32])->[Mn+:7]2(<-[4C-:8]#[O+:9])(<-[5H-:10])(<-[6C-:11]#[O+:12])<-[2N@:13]([H:39])([C:14]([H:40])([H:41])[C:15]1([H:42])[H:43])[C:16]([H:44])([H:45])[C:17]([H:46])([H:47])[3N:18]->2([C:19]([C:20]([H:49])([H:50])[H:51])([C:21]([H:52])([H:53])[H:54])[H:48])[C:22]([C:23]([H:56])([H:57])[H:58])([C:24]([H:59])([H:60])[H:61])[H:55])[H:28])([H:25])([H:26])[H:27]", "smiles3Dx": "C([C:1]([C:2]([H:29])([H:30])[H:31])([1N:3]1([C:4]([C:5]([H:33])([H:34])[H:35])([C:6]([H:36])([H:37])[H:38])[H:32])->[Mn+:7]2(<-[4C-:8]#[O+:9])(<-[5H-:10])(<-[6C-:11]#[O+:12])<-[2N@:13]([H:39])([C:14]([H:40])([H:41])[C:15]1([H:42])[H:43])[C:16]([H:44])([H:45])[C:17]([H:46])([H:47])[3N:18]->2([C:19]([C:20]([H:49])([H:50])[H:51])([C:21]([H:52])([H:53])[H:54])[H:48])[C:22]([C:23]([H:56])([H:57])[H:58])([C:24]([H:59])([H:60])[H:61])[H:55])[H:28])([H:25])([H:26])[H:27]", "dummies": []}
C      1.0192     0.0409     2.3713
C      2.4178    -0.1535     1.7641
C      3.2671    -1.0412     2.7121
N      2.2368    -0.5854     0.3815
C      3.1764     0.0424    -0.5708
C      4.6513    -0.3272    -0.2802
C      3.1070     1.5879    -0.7227
Mn     0.0000     0.0000     0.0000
C      0.2124     2.2862     0.1428
O      0.3223     3.4847     0.2185
H      0.6376     0.5489    -1.5460
C     -2.2328     0.4959     0.1972
O     -3.4008     0.7639     0.3344
N     -0.2238    -2.2647     0.1393
C      0.9536    -2.7499     0.7257
C      2.2234    -2.0320     0.2088
C     -0.5669    -2.8439    -1.0824
C     -1.3656    -1.8433    -1.9216
N     -0.6290    -0.6633    -2.3024
C     -1.5196     0.3068    -3.0464
C     -1.2759     1.7878    -2.6924
C     -3.0595     0.0709    -3.0289
C      0.5393    -1.0640    -3.1958
C      0.1992    -2.1217    -4.2923
C      1.3040     0.0879    -3.9324
H      0.2644    -0.0297     1.5646
H      0.7691    -0.7209     3.1400
H      0.9387     1.0409     2.8490
H      2.9016     0.8360     1.7760
H      4.2719    -1.2379     2.2921
H      2.7796    -2.0097     2.9428
H      3.4137    -0.5100     3.6770
H      2.9451    -0.3631    -1.5752
H      5.0147     0.1773     0.6386
H      4.7998    -1.4197    -0.1910
H      5.2963     0.0044    -1.1221
H      3.1441     2.1608     0.2200
H      3.9714     1.9408    -1.3256
H      2.2395     1.9156    -1.3102
H     -0.9155    -2.4157     0.7258
H      0.8926    -2.6182     1.8255
H      1.0578    -3.8434     0.5274
H      2.3224    -2.2862    -0.8596
H      3.0950    -2.4917     0.7128
H     -1.2097    -3.7394    -0.8990
H      0.3246    -3.1864    -1.6393
H     -1.7784    -2.3718    -2.8051
H     -2.2212    -1.5436    -1.2938
H     -1.2693     0.2205    -4.1198
H     -1.8226     2.4338    -3.4129
H     -1.6573     2.0471    -1.6934
H     -0.2173     2.0860    -2.7864
H     -3.5638     0.8312    -3.6639
H     -3.5076     0.1471    -2.0278
H     -3.3235    -0.9075    -3.4793
H      1.2807    -1.5228    -2.5366
H      0.0257    -3.1302    -3.8685
H      1.0491    -2.2504    -4.9968
H     -0.6878    -1.8199    -4.8853
H      2.2376    -0.3285    -4.3688
H      0.7354     0.5121    -4.7842
H      1.6520     0.9158    -3.2968
62
{"conf": 16, "E": 216.66, "rms": -1.0, "geom": "OH", "total_charge": 0, "CA_charge": 1, "smiles": "C[CH:1]([CH3:2])[1N:3]1([CH:4]([CH3:5])[CH3:6])->[Mn+:7]2(<-[4C-:8]#[O+:9])(<-[5H-:10])(<-[6C-:11]#[O+:12])<-[2N@H:13]([CH2:14][CH2:15]1)[CH2:16][CH2:17][3N:18]->2([CH:19]([CH3:20])[CH3:21])[CH:22]([CH3:23])[CH3:24]", "smiles3D": "C([C:1]([C:2]([H:29])([H:30])[H:31])([1N:3]1([C:4]([C:5]([H:33])([H:34])[H:35])([C:6]([H:36])([H:37])[H:38])[H:32])->[Mn+:7]2(<-[4C-:8]#[O+:9])(<-[5H-:10])(<-[6C-:11]#[O+:12])<-[2N@:13]([H:39])([C:14]([H:40])([H:41])[C:15]1([H:42])[H:43])[C:16]([H:44])([H:45])[C:17]([H:46])([H:47])[3N:18]->2([C:19]([C:20]([H:49])([H:50])[H:51])([C:21]([H:52])([H:53])[H:54])[H:48])[C:22]([C:23]([H:56])([H:57])[H:58])([C:24]([H:59])([H:60])[H:61])[H:55])[H:28])([H:25])([H:26])[H:27]", "smiles3Dx": "C([C:1]([C:2]([H:29])([H:30])[H:31])([1N:3]1([C:4]([C:5]([H:33])([H:34])[H:35])([C:6]([H:36])([H:37])[H:38])[H:32])->[Mn+:7]2(<-[4C-:8]#[O+:9])(<-[5H-:10])(<-[6C-:11]#[O+:12])<-[2N@:13]([H:39])([C:14]([H:40])([H:41])[C:15]1([H:42])[H:43])[C:16]([H:44])([H:45])[C:17]([H:46])([H:47])[3N:18]->2([C:19]([C:20]([H:49])([H:50])[H:51])([C:21]([H:52])([H:53])[H:54])[H:48])[C:22]([C:23]([H:56])([H:57])[H:58])([C:24]([H:59])([H:60])[H:61])[H:55])[H:28])([H:25])([H:26])[H:27]", "dummies": []}
C      4.0089    -0.3929    -2.3941
C      2.5427    -0.0025    -2.0051
C      1.9891     1.0157    -3.0515
N      2.3159     0.3326    -0.5801
C      2.6739     1.7495    -0.2232
C      2.8825     2.0890     1.2879
C      3.9273     2.3435    -0.9277
Mn     0.0000     0.0000     0.0000
C     -0.8262     1.5100    -1.5173
O     -1.2629     2.3053    -2.3119
H      0.2573     1.3741     1.1619
C     -2.0572     0.0669     1.0177
O     -3.1377     0.1085     1.5520
N      0.9571    -1.5354     1.3479
C      2.2382    -1.0281     1.5822
C      2.9869    -0.6419     0.2707
C      0.9416    -2.8303     0.7300
C      0.4246    -2.8842    -0.7490
N     -0.6587    -1.9905    -1.1145
C     -0.6842    -1.5933    -2.5301
C     -2.0040    -0.9751    -3.0816
C     -0.1709    -2.6557    -3.5439
C     -1.9740    -2.5247    -0.6502
C     -2.5042    -3.7526    -1.4505
C     -2.0808    -2.9214     0.8423
H      4.1387    -1.4939    -2.3183
H      4.7758     0.0512    -1.7401
H      4.2556    -0.1437    -3.4477
H      1.9797    -0.9123    -2.1580
H      2.7797     1.4927    -3.6661
H      1.3398     0.5026    -3.7905
H      1.4151     1.8347    -2.6015
H      1.8042     2.3549    -0.5472
H      3.7611     1.5682     1.7199
H      2.0203     1.9484     1.9475
H      3.0949     3.1752     1.3928
H      3.9330     2.2846    -2.0226
H      4.8564     1.8875    -0.5264
H      3.9906     3.4329    -0.7161
H      0.4975    -1.5570     2.1402
H      2.8481    -1.7834     2.1316
H      2.1484    -0.1477     2.2342
H      3.1376    -1.5905    -0.2833
H      3.9994    -0.2731     0.5415
H      1.9658    -3.2718     0.7299
H      0.3315    -3.5162     1.3483
H      1.2948    -2.6826    -1.3845
H      0.1293    -3.9316    -0.9581
H      0.0143    -0.7670    -2.5654
H     -2.4735    -0.2782    -2.3634
H     -2.7576    -1.7162    -3.3998
H     -1.7681    -0.3740    -3.9866
H      0.9376    -2.6422    -3.5947
H     -0.5261    -2.4395    -4.5744
H     -0.4836    -3.6820    -3.2779
H     -2.7112    -1.7140    -0.7886
H     -1.9028    -4.6645    -1.2617
H     -3.5422    -3.9791    -1.1236
H     -2.5633    -3.6130    -2.5372
H     -1.5109    -2.2685     1.5151
H     -1.7688    -3.9738     1.0125
H     -3.1442    -2.8618     1.1609
62
{"conf": 17, "E": 497.38, "rms": -1.0, "geom": "OH", "total_charge": 0, "CA_charge": 1, "smiles": "C[CH:1]([CH3:2])[1N:3]1([CH:4]([CH3:5])[CH3:6])->[Mn+:7]2(<-[4C-:8]#[O+:9])(<-[5H-:10])(<-[6C-:11]#[O+:12])<-[2N@H:13]([CH2:14][CH2:15]1)[CH2:16][CH2:17][3N:18]->2([CH:19]([CH3:20])[CH3:21])[CH:22]([CH3:23])[CH3:24]", "smiles3D": "C([C:1]([C:2]([H:29])([H:30])[H:31])([1N:3]1([C:4]([C:5]([H:33])([H:34])[H:35])([C:6]([H:36])([H:37])[H:38])[H:32])->[Mn+:7]2(<-[4C-:8]#[O+:9])(<-[5H-:10])(<-[6C-:11]#[O+:12])<-[2N@:13]([H:39])([C:14]([H:40])([H:41])[C:15]1([H:42])[H:43])[C:16]([H:44])([H:45])[C:17]([H:46])([H:47])[3N:18]->2([C:19]([C:20]([H:49])([H:50])[H:51])([C:21]([H:52])([H:53])[H:54])[H:48])[C:22]([C:23]([H:56])([H:57])[H:58])([C:24]([H:59])([H:60])[H:61])[H:55])[H:28])([H:25])([H:26])[H:27]", "smiles3Dx": "C([C:1]([C:2]([H:29])([H:30])[H:31])([1N:3]1([C:4]([C:5]([H:33])([H:34])[H:35])([C:6]([H:36])([H:37])[H:38])[H:32])->[Mn+:7]2(<-[4C-:8]#[O+:9])(<-[5H-:10])(<-[6C-:11]#[O+:12])<-[2N@:13]([H:39])([C:14]([H:40])([H:41])[C:15]1([H:42])[H:43])[C:16]([H:44])([H:45])[C:17]([H:46])([H:47])[3N:18]->2([C:19]([C:20]([H:49])([H:50])[H:51])([C:21]([H:52])([H:53])[H:54])[H:48])[C:22]([C:23]([H:56])([H:57])[H:58])([C:24]([H:59])([H:60])[H:61])[H:55])[H:28])([H:25])([H:26])[H:27]", "dummies": []}
C      3.8287     2.0272     0.4585
C      3.0135     1.0151     1.3384
C      2.0826     1.8700     2.1967
N      2.3493    -0.1723     0.6599
C      3.2482    -0.6579    -0.4667
C      2.9653     0.0462    -1.8086
C      3.3812    -2.1871    -0.7889
Mn     0.0000     0.0000     0.0000
C     -0.3207     0.3624    -2.2493
O     -0.4887     0.5518    -3.4284
H      0.8274    -1.3928    -0.8130
C      0.6699     2.0936    -0.6562
O      1.0046     3.1897    -1.0340
N      0.1182    -0.3600     2.2807
C      1.2356    -1.0897     2.7131
C      2.2234    -1.2720     1.5849
C     -1.1032    -0.9179     2.5982
C     -2.2822    -0.0680     2.0662
N     -1.8899     0.9955     1.1063
C     -2.9559     0.9856     0.0713
C     -3.0217     2.1651    -0.9164
C     -2.8802    -0.3236    -0.7664
C     -1.8263     2.3290     1.8320
C     -1.1664     3.5413     1.1221
C     -1.2923     2.3721     3.3080
H      4.6401     1.6102    -0.1630
H      4.3717     2.7259     1.1320
H      3.1881     2.6616    -0.1706
H      3.7680     0.5881     2.0401
H      1.1132     1.9098     1.7148
H      2.0225     1.5062     3.2380
H      2.4269     2.9218     2.3033
H      4.2820    -0.3942    -0.1748
H      3.8714    -0.0109    -2.4497
H      2.1532    -0.4539    -2.3681
H      2.7281     1.1100    -1.7071
H      4.1121    -2.3257    -1.6152
H      3.8124    -2.7461     0.0683
H      2.4473    -2.6781    -1.1195
H      0.1308     0.4211     2.6955
H      0.9408    -2.1049     3.0771
H      1.7455    -0.5803     3.5614
H      1.8445    -2.1556     1.0376
H      3.2155    -1.5384     2.0204
H     -1.2044    -1.0309     3.7055
H     -1.1609    -1.9298     2.1332
H     -2.8421     0.3572     2.9227
H     -2.9876    -0.8002     1.6194
H     -3.9433     0.9851     0.5986
H     -3.8208     1.9814    -1.6672
H     -3.3357     3.0982    -0.4064
H     -2.0736     2.2844    -1.4745
H     -2.9393    -0.1576    -1.8635
H     -3.7306    -0.9926    -0.5130
H     -1.9384    -0.8640    -0.5401
H     -2.9030     2.6071     1.9293
H     -0.0963     3.6604     1.3695
H     -1.2631     3.5993     0.0374
H     -1.6471     4.4688     1.5025
H     -1.5143     1.5166     3.9665
H     -1.7535     3.2475     3.8147
H     -0.2066     2.5531     3.3724
62
{"conf": 18, "E": 254.3, "rms": -1.0, "geom": "OH", "total_charge": 0, "CA_charge": 1, "smiles": "C[CH:1]([CH3:2])[1N:3]1([CH:4]([CH3:5])[CH3:6])->[Mn+:7]2(<-[4C-:8]#[O+:9])(<-[5H-:10])(<-[6C-:11]#[O+:12])<-[2N@H:13]([CH2:14][CH2:15]1)[CH2:16][CH2:17][3N:18]->2([CH:19]([CH3:20])[CH3:21])[CH:22]([CH3:23])[CH3:24]", "smiles3D": "C([C:1]([C:2]([H:29])([H:30])[H:31])([1N:3]1([C:4]([C:5]([H:33])([H:34])[H:35])([C:6]([H:36])([H:37])[H:38])[H:32])->[Mn+:7]2(<-[4C-:8]#[O+:9])(<-[5H-:10])(<-[6C-:11]#[O+:12])<-[2N@:13]([H:39])([C:14]([H:40])([H:41])[C:15]1([H:42])[H:43])[C:16]([H:44])([H:45])[C:17]([H:46])([H:47])[3N:18]->2([C:19]([C:20]([H:49])([H:50])[H:51])([C:21]([H:52])([H:53])[H:54])[H:48])[C:22]([C:23]([H:56])([H:57])[H:58])([C:24]([H:59])([H:60])[H:61])[H:55])[H:28])([H:25])([H:26])[H:27]", "smiles3Dx": "C([C:1]([C:2]([H:29])([H:30])[H:31])([1N:3]1([C:4]([C:5]([H:33])([H:34])[H:35])([C:6]([H:36])([H:37])[H:38])[H:32])->[Mn+:7]2(<-[4C-:8]#[O+:9])(<-[5H-:10])(<-[6C-:11]#[O+:12])<-[2N@:13]([H:39])([C:14]([H:40])([H:41])[C:15]1([H:42])[H:43])[C:16]([H:44])([H:45])[C:17]([H:46])([H:47])[3N:18]->2([C:19]([C:20]([H:49])([H:50])[H:51])([C:21]([H:52])([H:53])[H:54])[H:48])[C:22]([C:23]([H:56])([H:57])[H:58])([C:24]([H:59])([H:60])[H:61])[H:55])[H:28])([H:25])([H:26])[H:27]", "dummies": []}
C      1.2689     3.4880     0.8268
C      1.2835     2.5441     2.0008
C      2.3328     3.0954     3.0072
N      1.4102     1.1075     1.6188
C      1.2689     0.2240     2.8068
C      2.5775    -0.1018     3.5933
C      0.1690     0.6185     3.8300
Mn     0.0000     0.0000     0.0000
C     -1.5813    -0.7509     1.5014
O     -2.4077    -1.1448     2.2865
H      1.0757    -1.4209     0.4618
C     -0.6052    -1.6390    -1.4871
O     -0.9195    -2.5040    -2.2666
N      1.5773     0.7704    -1.3965
C      2.7268     1.1347    -0.6284
C      2.6542     0.8218     0.9049
C      1.0355     1.8035    -2.2199
C     -0.5032     1.7582    -2.4448
N     -1.4044     1.4690    -1.3007
C     -2.5649     0.7017    -1.8702
C     -3.4864     0.0196    -0.8345
C     -3.4605     1.5266    -2.8482
C     -1.9374     2.6216    -0.5426
C     -1.6849     2.3870     0.9310
C     -1.4959     4.0520    -0.9665
H      0.7398     2.9380     0.0692
H      0.7095     4.4157     1.0760
H      2.2841     3.7886     0.4986
H      0.3161     2.6722     2.5024
H      2.1142     4.1665     3.2110
H      3.3715     3.0595     2.6265
H      2.2758     2.6087     3.9955
H      0.9288    -0.7382     2.3975
H      2.3613    -0.4032     4.6410
H      3.3015     0.7295     3.6204
H      3.0951    -0.9680     3.1298
H     -0.0831    -0.2612     4.4609
H     -0.7653     0.9310     3.3284
H      0.4924     1.4261     4.5150
H      1.7959     0.0606    -1.9362
H      2.9813     2.2019    -0.7557
H      3.5991     0.5653    -1.0336
H      3.5021     1.3406     1.3871
H      2.8613    -0.2647     0.9919
H      1.3018     2.8131    -1.8677
H      1.5151     1.7037    -3.2247
H     -0.6363     0.9876    -3.2355
H     -0.7927     2.7153    -2.9176
H     -2.1703    -0.1249    -2.4830
H     -4.4555    -0.2593    -1.3022
H     -3.0509    -0.9413    -0.5108
H     -3.7232     0.6469     0.0404
H     -2.8706     2.1830    -3.5141
H     -4.2225     2.1424    -2.3274
H     -4.0207     0.8273    -3.5058
H     -3.0400     2.6578    -0.6265
H     -2.5718     1.9423     1.4258
H     -1.4810     3.3267     1.4830
H     -0.8771     1.6446     0.9941
H     -1.7976     4.8038    -0.2062
H     -0.4229     4.1781    -1.1735
H     -2.0362     4.3324    -1.8958
62
{"conf": 19, "E": 244.35, "rms": -1.0, "geom": "OH", "total_charge": 0, "CA_charge": 1, "smiles": "C[CH:1]([CH3:2])[1N:3]1([CH:4]([CH3:5])[CH3:6])->[Mn+:7]2(<-[4C-:8]#[O+:9])(<-[5H-:10])(<-[6C-:11]#[O+:12])<-[2N@H:13]([CH2:14][CH2:15]1)[CH2:16][CH2:17][3N:18]->2([CH:19]([CH3:20])[CH3:21])[CH:22]([CH3:23])[CH3:24]", "smiles3D": "C([C:1]([C:2]([H:29])([H:30])[H:31])([1N:3]1([C:4]([C:5]([H:33])([H:34])[H:35])([C:6]([H:36])([H:37])[H:38])[H:32])->[Mn+:7]2(<-[4C-:8]#[O+:9])(<-[5H-:10])(<-[6C-:11]#[O+:12])<-[2N@:13]([H:39])([C:14]([H:40])([H:41])[C:15]1([H:42])[H:43])[C:16]([H:44])([H:45])[C:17]([H:46])([H:47])[3N:18]->2([C:19]([C:20]([H:49])([H:50])[H:51])([C:21]([H:52])([H:53])[H:54])[H:48])[C:22]([C:23]([H:56])([H:57])[H:58])([C:24]([H:59])([H:60])[H:61])[H:55])[H:28])([H:25])([H:26])[H:27]", "smiles3Dx": "C([C:1]([C:2]([H:29])([H:30])[H:31])([1N:3]1([C:4]([C:5]([H:33])([H:34])[H:35])([C:6]([H:36])([H:37])[H:38])[H:32])->[Mn+:7]2(<-[4C-:8]#[O+:9])(<-[5H-:10])(<-[6C-:11]#[O+:12])<-[2N@:13]([H:39])([C:14]([H:40])([H:41])[C:15]1([H:42])[H:43])[C:16]([H:44])([H:45])[C:17]([H:46])([H:47])[3N:18]->2([C:19]([C:20]([H:49])([H:50])[H:51])([C:21]([H:52])([H:53])[H:54])[H:48])[C:22]([C:23]([H:56])([H:57])[H:58])([C:24]([H:59])([H:60])[H:61])[H:55])[H:28])([H:25])([H:26])[H:27]", "dummies": []}
C     -1.1577     4.5708    -0.1596
C     -1.0106     3.0757     0.2121
C     -2.4164     2.5085     0.4987
N     -0.1052     2.2822    -0.6939
C     -0.3486     2.3881    -2.1221
C      0.2642     3.5963    -2.8864
C     -1.8182     2.2451    -2.5649
Mn     0.0000     0.0000     0.0000
C     -2.2364    -0.4989    -0.1493
O     -3.4111    -0.7608    -0.2256
H     -0.2172     0.8899     1.5922
C      0.3510    -1.6309     1.5839
O      0.5367    -2.4771     2.4231
N      2.2259     0.4195    -0.1691
C      2.3583     1.6777    -0.7933
C      1.2677     2.6423    -0.3199
C      2.8664    -0.6412    -0.8783
C      1.9290    -1.8380    -1.1994
N      0.6232    -1.5239    -1.7805
C      0.8527    -0.9210    -3.1262
C      1.6509    -1.7998    -4.1349
C     -0.3992    -0.4147    -3.8747
C     -0.1649    -2.8160    -1.8399
C     -1.4933    -2.7979    -2.6377
C     -0.5024    -3.4965    -0.4904
H     -1.6267     5.1185     0.6863
H     -0.1728     5.0506    -0.3145
H     -1.8067     4.7379    -1.0373
H     -0.5441     3.0870     1.2207
H     -2.3438     1.6010     1.1190
H     -2.9697     3.2197     1.1497
H     -3.0717     2.3523    -0.3679
H      0.1626     1.5254    -2.4993
H      0.0098     3.5230    -3.9658
H     -0.1080     4.5741    -2.5395
H      1.3719     3.5883    -2.8570
H     -1.8699     2.0862    -3.6630
H     -2.2884     1.3641    -2.0959
H     -2.4163     3.1523    -2.3677
H      2.5604     0.4685     0.6845
H      2.3114     1.6096    -1.8940
H      3.3516     2.1084    -0.5229
H      1.5212     3.6594    -0.6783
H      1.3723     2.6588     0.7855
H      3.7002    -1.0305    -0.2449
H      3.3304    -0.2934    -1.8288
H      1.7856    -2.3458    -0.2467
H      2.4856    -2.5524    -1.8382
H      1.4750    -0.0370    -2.9620
H      2.7137    -1.9177    -3.8462
H      1.1833    -2.7898    -4.2984
H      1.6896    -1.2941    -5.1245
H     -1.2116    -0.2062    -3.1725
H     -0.7551    -1.1000    -4.6686
H     -0.1509     0.5112    -4.4370
H      0.4875    -3.5452    -2.3694
H     -2.1028    -3.7054    -2.4380
H     -2.1404    -1.9469    -2.3687
H     -1.3091    -2.8819    -3.7224
H     -1.2204    -2.8993     0.0979
H     -1.0059    -4.4697    -0.6771
H      0.3794    -3.8101     0.0950
62
{"conf": 20, "E": 231.82, "rms": -1.0, "geom": "OH", "total_charge": 0, "CA_charge": 1, "smiles": "C[CH:1]([CH3:2])[1N:3]1([CH:4]([CH3:5])[CH3:6])->[Mn+:7]2(<-[4C-:8]#[O+:9])(<-[5H-:10])(<-[6C-:11]#[O+:12])<-[2N@H:13]([CH2:14][CH2:15]1)[CH2:16][CH2:17][3N:18]->2([CH:19]([CH3:20])[CH3:21])[CH:22]([CH3:23])[CH3:24]", "smiles3D": "C([C:1]([C:2]([H:29])([H:30])[H:31])([1N:3]1([C:4]([C:5]([H:33])([H:34])[H:35])([C:6]([H:36])([H:37])[H:38])[H:32])->[Mn+:7]2(<-[4C-:8]#[O+:9])(<-[5H-:10])(<-[6C-:11]#[O+:12])<-[2N@:13]([H:39])([C:14]([H:40])([H:41])[C:15]1([H:42])[H:43])[C:16]([H:44])([H:45])[C:17]([H:46])([H:47])[3N:18]->2([C:19]([C:20]([H:49])([H:50])[H:51])([C:21]([H:52])([H:53])[H:54])[H:48])[C:22]([C:23]([H:56])([H:57])[H:58])([C:24]([H:59])([H:60])[H:61])[H:55])[H:28])([H:25])([H:26])[H:27]", "smiles3Dx": "C([C:1]([C:2]([H:29])([H:30])[H:31])([1N:3]1([C:4]([C:5]([H:33])([H:34])[H:35])([C:6]([H:36])([H:37])[H:38])[H:32])->[Mn+:7]2(<-[4C-:8]#[O+:9])(<-[5H-:10])(<-[6C-:11]#[O+:12])<-[2N@:13]([H:39])([C:14]([H:40])([H:41])[C:15]1([H:42])[H:43])[C:16]([H:44])([H:45])[C:17]([H:46])([H:47])[3N:18]->2([C:19]([C:20]([H:49])([H:50])[H:51])([C:21]([H:52])([H:53])[H:54])[H:48])[C:22]([C:23]([H:56])([H:57])[H:58])([C:24]([H:59])([H:60])[H:61])[H:55])[H:28])([H:25])([H:26])[H:27]", "dummies": []}
C      1.6694    -0.2326     2.9632
C      0.6075    -1.3541     2.8944
C      0.2758    -1.7468     4.3608
N     -0.6023    -1.1198     2.0320
C     -1.3919    -2.3472     1.8188
C     -0.5766    -3.6689     1.6787
C     -2.5559    -2.6405     2.8198
Mn     0.0000     0.0000     0.0000
C      1.8642    -1.2831    -0.3617
O      2.8456    -1.9582    -0.5494
H      0.8423     1.1394     1.1491
C      0.8531     1.6726    -1.3395
O      1.2994     2.5474    -2.0394
N     -1.9362     1.0772     0.3864
C     -2.4880     0.4954     1.5508
C     -1.4075    -0.0254     2.5389
C     -2.7623     0.9906    -0.7705
C     -2.0235     0.4803    -2.0346
N     -1.2479    -0.7558    -1.9155
C     -2.1599    -1.8994    -1.7304
C     -1.4630    -3.2083    -1.3452
C     -3.1077    -2.2275    -2.9148
C     -0.2961    -0.8481    -3.0702
C     -0.8245    -0.3170    -4.4419
C      0.3982    -2.1982    -3.3482
H      2.2183    -0.1443     2.0079
H      2.4733    -0.5161     3.6763
H      1.2819     0.7375     3.3286
H      1.1615    -2.2030     2.4627
H      1.2079    -1.8621     4.9545
H     -0.2029    -2.7353     4.4353
H     -0.3359    -0.9783     4.8725
H     -1.8667    -2.1728     0.8699
H     -1.2101    -4.4739     1.2529
H     -0.2346    -4.0503     2.6606
H      0.3112    -3.5552     1.0276
H     -3.3930    -1.9250     2.7277
H     -2.2421    -2.6469     3.8756
H     -3.0055    -3.6336     2.6033
H     -1.7287     1.9550     0.5558
H     -3.1035     1.2626     2.0773
H     -3.1541    -0.3462     1.2908
H     -0.7577     0.8355     2.7650
H     -1.9118    -0.3075     3.4844
H     -3.6557     0.3502    -0.6092
H     -3.1463     2.0143    -0.9985
H     -2.7731     0.3955    -2.8418
H     -1.3444     1.2963    -2.3324
H     -2.8220    -1.6380    -0.8880
H     -2.1340    -3.8027    -0.6917
H     -1.2601    -3.8805    -2.2013
H     -0.5205    -2.9685    -0.8405
H     -3.7847    -1.3981    -3.1877
H     -3.7826    -3.0589    -2.6159
H     -2.5563    -2.5823    -3.8057
H      0.5271    -0.1810    -2.7962
H     -0.1092    -0.5481    -5.2605
H     -1.8006    -0.7467    -4.7241
H     -0.9137     0.7884    -4.4442
H      0.8637    -2.6350    -2.4496
H      1.2492    -2.0306    -4.0438
H     -0.2711    -2.9128    -3.8650
