# Supplementary material for: MACE: Automated Assessment of Stereochemistry of Transition Metal Complexes and Its Applications in Computational Catalysis
Source: J Chem Theory Comput. 2024 Feb 16;20(5):2313–20. doi: 10.1021/acs.jctc.3c01313 (PMC10938507; doi:10.1021/acs.jctc.3c01313)
Supplement: Supplementary file 3 — ct3c01313_si_003.zip [file ct3c01313_si_003.zip › structures/screening/mace_MeCN/Mn_NNhN_iPr_tri_3.xyz]

62
{"conf": 0, "E": 281.94, "rms": -1.0, "geom": "OH", "total_charge": 0, "CA_charge": 1, "smiles": "C[CH:1]([CH3:2])[1N:3]1([CH:4]([CH3:5])[CH3:6])->[Mn+:7]2(<-[3H-:8])(<-[4C-:9]#[O+:10])(<-[6C-:11]#[O+:12])<-[2N@H:13]([CH2:14][CH2:15]1)[CH2:16][CH2:17][5N:18]->2([CH:19]([CH3:20])[CH3:21])[CH:22]([CH3:23])[CH3:24]", "smiles3D": "C([C:1]([C:2]([H:29])([H:30])[H:31])([1N:3]1([C:4]([C:5]([H:33])([H:34])[H:35])([C:6]([H:36])([H:37])[H:38])[H:32])->[Mn+:7]2(<-[3H-:8])(<-[4C-:9]#[O+:10])(<-[6C-:11]#[O+:12])<-[2N@:13]([H:39])([C:14]([H:40])([H:41])[C:15]1([H:42])[H:43])[C:16]([H:44])([H:45])[C:17]([H:46])([H:47])[5N:18]->2([C:19]([C:20]([H:49])([H:50])[H:51])([C:21]([H:52])([H:53])[H:54])[H:48])[C:22]([C:23]([H:56])([H:57])[H:58])([C:24]([H:59])([H:60])[H:61])[H:55])[H:28])([H:25])([H:26])[H:27]", "smiles3Dx": "C([C:1]([C:2]([H:29])([H:30])[H:31])([1N:3]1([C:4]([C:5]([H:33])([H:34])[H:35])([C:6]([H:36])([H:37])[H:38])[H:32])->[Mn+:7]2(<-[3H-:8])(<-[4C-:9]#[O+:10])(<-[6C-:11]#[O+:12])<-[2N@:13]([H:39])([C:14]([H:40])([H:41])[C:15]1([H:42])[H:43])[C:16]([H:44])([H:45])[C:17]([H:46])([H:47])[5N:18]->2([C:19]([C:20]([H:49])([H:50])[H:51])([C:21]([H:52])([H:53])[H:54])[H:48])[C:22]([C:23]([H:56])([H:57])[H:58])([C:24]([H:59])([H:60])[H:61])[H:55])[H:28])([H:25])([H:26])[H:27]", "dummies": []}
C      4.2127     1.3090     1.7156
C      2.7580     0.7303     1.6062
C      1.8197     1.8107     2.1752
N      2.3873     0.1943     0.2564
C      2.9932    -1.1111     0.0165
C      4.5066    -1.2920     0.2756
C      2.2520    -2.1851     0.8121
Mn     0.0000     0.0000     0.0000
H      0.0906     1.7592     0.4788
C     -0.4519    -0.6913     2.1563
O     -0.6851    -1.0505     3.2837
C     -2.1528     0.7741    -0.2187
O     -3.2785     1.1931    -0.3269
N      0.8202     0.3725    -2.0307
C      1.5938     1.4835    -1.8582
C      2.7258     1.1750    -0.8086
C     -0.2149     0.3175    -2.9167
C     -1.1700    -0.8842    -2.5785
N     -0.7914    -1.7971    -1.4519
C     -2.0113    -2.5463    -0.9614
C     -2.1302    -2.5453     0.5600
C     -3.4207    -2.1969    -1.5241
C      0.2912    -2.7563    -1.8498
C      0.4483    -4.0714    -1.0202
C      0.2986    -3.1933    -3.3387
H      4.7684     0.7976     2.5303
H      4.7989     1.2330     0.7859
H      4.2248     2.3941     1.9595
H      2.6995    -0.1086     2.3247
H      1.7618     2.6968     1.5099
H      2.2126     2.1688     3.1522
H      0.8248     1.4175     2.4247
H      2.8677    -1.3322    -1.0497
H      4.7644    -1.2211     1.3508
H      5.1122    -0.5959    -0.3369
H      4.8103    -2.3108    -0.0492
H      2.5357    -3.1881     0.4377
H      2.5055    -2.1816     1.8906
H      1.1714    -2.0150     0.7016
H      1.3842    -0.2920    -2.2582
H      0.9650     2.3202    -1.4881
H      2.0588     1.7870    -2.8255
H      3.0070     2.1537    -0.3652
H      3.6132     0.8181    -1.3768
H     -0.7932     1.2689    -2.8674
H      0.1746     0.1975    -3.9569
H     -2.1209    -0.3998    -2.3407
H     -1.3642    -1.4507    -3.5073
H     -1.8974    -3.6018    -1.2546
H     -2.8523    -3.3274     0.8804
H     -1.1753    -2.7943     1.0410
H     -2.5218    -1.5782     0.9266
H     -4.1590    -2.9477    -1.1669
H     -3.4407    -2.2610    -2.6324
H     -3.7885    -1.2105    -1.1804
H      1.2027    -2.2248    -1.6995
H     -0.2139    -4.8862    -1.3842
H      1.4790    -4.4644    -1.1543
H      0.2893    -3.9505     0.0594
H      1.0698    -3.9742    -3.5174
H     -0.6870    -3.6173    -3.6265
H      0.5780    -2.3519    -4.0068
62
{"conf": 1, "E": 305.31, "rms": -1.0, "geom": "OH", "total_charge": 0, "CA_charge": 1, "smiles": "C[CH:1]([CH3:2])[1N:3]1([CH:4]([CH3:5])[CH3:6])->[Mn+:7]2(<-[3H-:8])(<-[4C-:9]#[O+:10])(<-[6C-:11]#[O+:12])<-[2N@H:13]([CH2:14][CH2:15]1)[CH2:16][CH2:17][5N:18]->2([CH:19]([CH3:20])[CH3:21])[CH:22]([CH3:23])[CH3:24]", "smiles3D": "C([C:1]([C:2]([H:29])([H:30])[H:31])([1N:3]1([C:4]([C:5]([H:33])([H:34])[H:35])([C:6]([H:36])([H:37])[H:38])[H:32])->[Mn+:7]2(<-[3H-:8])(<-[4C-:9]#[O+:10])(<-[6C-:11]#[O+:12])<-[2N@:13]([H:39])([C:14]([H:40])([H:41])[C:15]1([H:42])[H:43])[C:16]([H:44])([H:45])[C:17]([H:46])([H:47])[5N:18]->2([C:19]([C:20]([H:49])([H:50])[H:51])([C:21]([H:52])([H:53])[H:54])[H:48])[C:22]([C:23]([H:56])([H:57])[H:58])([C:24]([H:59])([H:60])[H:61])[H:55])[H:28])([H:25])([H:26])[H:27]", "smiles3Dx": "C([C:1]([C:2]([H:29])([H:30])[H:31])([1N:3]1([C:4]([C:5]([H:33])([H:34])[H:35])([C:6]([H:36])([H:37])[H:38])[H:32])->[Mn+:7]2(<-[3H-:8])(<-[4C-:9]#[O+:10])(<-[6C-:11]#[O+:12])<-[2N@:13]([H:39])([C:14]([H:40])([H:41])[C:15]1([H:42])[H:43])[C:16]([H:44])([H:45])[C:17]([H:46])([H:47])[5N:18]->2([C:19]([C:20]([H:49])([H:50])[H:51])([C:21]([H:52])([H:53])[H:54])[H:48])[C:22]([C:23]([H:56])([H:57])[H:58])([C:24]([H:59])([H:60])[H:61])[H:55])[H:28])([H:25])([H:26])[H:27]", "dummies": []}
C     -2.1964    -2.5617    -0.8621
C     -0.9726    -3.1158    -0.0847
C     -1.4266    -3.3317     1.3961
N      0.3057    -2.3713    -0.4031
C      0.6647    -2.7435    -1.8211
C      1.9945    -3.5115    -2.0588
C      0.5851    -1.5394    -2.7483
Mn     0.0000     0.0000     0.0000
H     -1.3632    -0.6986     0.9613
C     -1.4218     0.5858    -1.7202
O     -2.1650     0.8920    -2.6192
C     -0.9409     1.7621     1.1535
O     -1.4365     2.6818     1.7560
N      1.6230    -0.5191     1.4076
C      1.3052    -1.7628     1.8754
C      1.3012    -2.7238     0.6172
C      1.8216     0.5961     2.1695
C      2.0492     1.8205     1.1867
N      1.9192     1.4836    -0.2620
C      3.2451     1.0349    -0.8507
C      4.4810     0.8528     0.0949
C      3.1267    -0.2067    -1.6963
C      1.3975     2.6495    -0.9925
C      1.2455     2.4343    -2.5149
C      2.1855     3.9724    -0.7660
H     -2.9841    -3.3444    -0.9048
H     -1.9673    -2.2949    -1.9060
H     -2.6575    -1.6797    -0.3824
H     -0.8142    -4.1595    -0.4514
H     -1.7947    -2.4403     1.9280
H     -2.2915    -4.0302     1.3916
H     -0.6729    -3.8447     2.0227
H     -0.0967    -3.4445    -2.2315
H      2.0182    -3.8907    -3.1036
H      2.9085    -2.9068    -1.9252
H      2.0405    -4.4036    -1.3995
H     -0.3810    -1.5161    -3.2936
H      1.3747    -1.5430    -3.5296
H      0.6358    -0.6450    -2.1273
H      2.3774    -0.6187     0.9372
H      0.3159    -1.7354     2.3591
H      2.0661    -2.1118     2.6111
H      2.3154    -2.6626     0.1936
H      1.1746    -3.7734     0.9587
H      2.7132     0.4693     2.8277
H      0.9291     0.7814     2.8047
H      3.0264     2.2770     1.4137
H      1.3078     2.5921     1.4631
H      3.5845     1.8181    -1.5538
H      4.8546     1.8375     0.4458
H      5.3463     0.4364    -0.4642
H      4.3161     0.1879     0.9602
H      4.1086    -0.6712    -1.9289
H      2.6962     0.0592    -2.6782
H      2.5292    -0.9252    -1.1466
H      0.3764     2.8267    -0.6170
H      0.8364     1.4410    -2.7407
H      0.5344     3.1834    -2.9249
H      2.2010     2.5611    -3.0642
H      2.1032     4.3257     0.2809
H      1.7574     4.7802    -1.3978
H      3.2599     3.8816    -1.0172
62
{"conf": 2, "E": 277.96, "rms": -1.0, "geom": "OH", "total_charge": 0, "CA_charge": 1, "smiles": "C[CH:1]([CH3:2])[1N:3]1([CH:4]([CH3:5])[CH3:6])->[Mn+:7]2(<-[3H-:8])(<-[4C-:9]#[O+:10])(<-[6C-:11]#[O+:12])<-[2N@H:13]([CH2:14][CH2:15]1)[CH2:16][CH2:17][5N:18]->2([CH:19]([CH3:20])[CH3:21])[CH:22]([CH3:23])[CH3:24]", "smiles3D": "C([C:1]([C:2]([H:29])([H:30])[H:31])([1N:3]1([C:4]([C:5]([H:33])([H:34])[H:35])([C:6]([H:36])([H:37])[H:38])[H:32])->[Mn+:7]2(<-[3H-:8])(<-[4C-:9]#[O+:10])(<-[6C-:11]#[O+:12])<-[2N@:13]([H:39])([C:14]([H:40])([H:41])[C:15]1([H:42])[H:43])[C:16]([H:44])([H:45])[C:17]([H:46])([H:47])[5N:18]->2([C:19]([C:20]([H:49])([H:50])[H:51])([C:21]([H:52])([H:53])[H:54])[H:48])[C:22]([C:23]([H:56])([H:57])[H:58])([C:24]([H:59])([H:60])[H:61])[H:55])[H:28])([H:25])([H:26])[H:27]", "smiles3Dx": "C([C:1]([C:2]([H:29])([H:30])[H:31])([1N:3]1([C:4]([C:5]([H:33])([H:34])[H:35])([C:6]([H:36])([H:37])[H:38])[H:32])->[Mn+:7]2(<-[3H-:8])(<-[4C-:9]#[O+:10])(<-[6C-:11]#[O+:12])<-[2N@:13]([H:39])([C:14]([H:40])([H:41])[C:15]1([H:42])[H:43])[C:16]([H:44])([H:45])[C:17]([H:46])([H:47])[5N:18]->2([C:19]([C:20]([H:49])([H:50])[H:51])([C:21]([H:52])([H:53])[H:54])[H:48])[C:22]([C:23]([H:56])([H:57])[H:58])([C:24]([H:59])([H:60])[H:61])[H:55])[H:28])([H:25])([H:26])[H:27]", "dummies": []}
C     -2.9729     0.8998     2.6961
C     -1.8588     1.9029     2.2701
C     -1.8315     2.9576     3.4245
N     -0.5005     1.3486     1.9245
C      0.5013     2.4113     1.7224
C      0.0422     3.5789     0.8071
C      1.1896     2.9924     2.9972
Mn     0.0000     0.0000     0.0000
H      1.6091    -0.0918     0.8962
C      0.8573     1.5567    -1.4544
O      1.3104     2.3732    -2.2176
C      1.1593    -1.6647    -1.1003
O      1.7654    -2.5347    -1.6748
N     -1.0695    -1.2903     1.3861
C     -0.3491    -1.1813     2.5571
C     -0.0631     0.3437     2.9203
C     -1.2616    -2.4637     0.7026
C     -1.8528    -2.1951    -0.7496
N     -1.8755    -0.7823    -1.2416
C     -1.5111    -0.7147    -2.6805
C     -1.6610     0.6531    -3.3886
C     -2.1571    -1.8069    -3.5916
C     -3.1443    -0.1555    -0.8941
C     -4.3859    -0.5393    -1.7401
C     -3.0482     1.3671    -0.8384
H     -3.7944     1.4166     3.2376
H     -3.5135     0.4787     1.8570
H     -2.6325     0.1086     3.3885
H     -2.2270     2.4371     1.3858
H     -2.8427     3.3996     3.5575
H     -1.5498     2.4940     4.3918
H     -1.1978     3.8365     3.2550
H      1.3068     1.9206     1.1569
H     -0.5554     4.3541     1.3183
H      0.9362     4.0905     0.3898
H     -0.5548     3.2105    -0.0425
H      0.7471     2.6201     3.9395
H      1.1658     4.1032     3.0244
H      2.2609     2.6970     3.0112
H     -1.8734    -0.9414     1.5289
H      0.6214    -1.7117     2.4360
H     -0.9104    -1.6614     3.3925
H     -0.5197     0.5537     3.9095
H      1.0371     0.4244     3.0627
H     -1.9678    -3.1155     1.2697
H     -0.2935    -3.0008     0.6118
H     -1.2471    -2.8174    -1.4424
H     -2.8791    -2.6179    -0.7694
H     -0.4330    -0.9109    -2.7044
H     -1.0456     0.6485    -4.3145
H     -1.2876     1.4892    -2.7802
H     -2.6968     0.8655    -3.7120
H     -3.0433    -2.2844    -3.1414
H     -2.4577    -1.4115    -4.5860
H     -1.4212    -2.6165    -3.7864
H     -3.3831    -0.4995     0.1128
H     -5.2769    -0.0044    -1.3456
H     -4.6226    -1.6176    -1.6547
H     -4.2982    -0.2695    -2.8062
H     -3.7496     1.7652    -0.0770
H     -3.3513     1.8564    -1.7849
H     -2.0045     1.6327    -0.6103
62
{"conf": 3, "E": 299.09, "rms": -1.0, "geom": "OH", "total_charge": 0, "CA_charge": 1, "smiles": "C[CH:1]([CH3:2])[1N:3]1([CH:4]([CH3:5])[CH3:6])->[Mn+:7]2(<-[3H-:8])(<-[4C-:9]#[O+:10])(<-[6C-:11]#[O+:12])<-[2N@H:13]([CH2:14][CH2:15]1)[CH2:16][CH2:17][5N:18]->2([CH:19]([CH3:20])[CH3:21])[CH:22]([CH3:23])[CH3:24]", "smiles3D": "C([C:1]([C:2]([H:29])([H:30])[H:31])([1N:3]1([C:4]([C:5]([H:33])([H:34])[H:35])([C:6]([H:36])([H:37])[H:38])[H:32])->[Mn+:7]2(<-[3H-:8])(<-[4C-:9]#[O+:10])(<-[6C-:11]#[O+:12])<-[2N@:13]([H:39])([C:14]([H:40])([H:41])[C:15]1([H:42])[H:43])[C:16]([H:44])([H:45])[C:17]([H:46])([H:47])[5N:18]->2([C:19]([C:20]([H:49])([H:50])[H:51])([C:21]([H:52])([H:53])[H:54])[H:48])[C:22]([C:23]([H:56])([H:57])[H:58])([C:24]([H:59])([H:60])[H:61])[H:55])[H:28])([H:25])([H:26])[H:27]", "smiles3Dx": "C([C:1]([C:2]([H:29])([H:30])[H:31])([1N:3]1([C:4]([C:5]([H:33])([H:34])[H:35])([C:6]([H:36])([H:37])[H:38])[H:32])->[Mn+:7]2(<-[3H-:8])(<-[4C-:9]#[O+:10])(<-[6C-:11]#[O+:12])<-[2N@:13]([H:39])([C:14]([H:40])([H:41])[C:15]1([H:42])[H:43])[C:16]([H:44])([H:45])[C:17]([H:46])([H:47])[5N:18]->2([C:19]([C:20]([H:49])([H:50])[H:51])([C:21]([H:52])([H:53])[H:54])[H:48])[C:22]([C:23]([H:56])([H:57])[H:58])([C:24]([H:59])([H:60])[H:61])[H:55])[H:28])([H:25])([H:26])[H:27]", "dummies": []}
C     -2.0607    -1.5357    -2.1808
C     -1.8365    -2.5076    -0.9928
C     -3.1470    -2.4552    -0.1422
N     -0.5273    -2.3405    -0.2574
C      0.5451    -3.1047    -0.8982
C      0.8433    -2.7503    -2.3668
C      0.3864    -4.6592    -0.8343
Mn     0.0000     0.0000     0.0000
H     -1.8251    -0.0144     0.0971
C      0.0061     0.7341    -2.1763
O      0.0100     1.1212    -3.3185
C     -0.5912     2.0713     0.8077
O     -0.9198     3.1502     1.2355
N      0.4137    -0.8545     1.9737
C     -0.6862    -1.6152     2.2275
C     -0.6422    -2.7801     1.1742
C      0.8928     0.1519     2.7626
C      2.0810     0.8899     2.0076
N      2.2987     0.5087     0.5792
C      2.8373     1.7406    -0.1372
C      3.4329     1.5197    -1.5539
C      1.9030     2.9678    -0.2765
C      3.3513    -0.5815     0.5069
C      3.4533    -1.6812     1.6162
C      3.4015    -1.3055    -0.8502
H     -1.2426    -1.4651    -2.9015
H     -2.9122    -1.9127    -2.7883
H     -2.3530    -0.5188    -1.8669
H     -1.8302    -3.5221    -1.4389
H     -3.3632    -3.4408     0.3209
H     -4.0374    -2.2580    -0.7779
H     -3.1336    -1.6753     0.6365
H      1.4411    -2.8589    -0.3218
H      0.1092    -3.2168    -3.0573
H      1.8417    -3.1475    -2.6499
H      0.8572    -1.6662    -2.5371
H     -0.0527    -5.0387     0.1066
H      1.3870    -5.1302    -0.9429
H     -0.2435    -5.0499    -1.6609
H      1.0953    -1.4121     1.8812
H     -0.6486    -2.0364     3.2584
H     -1.6063    -1.0145     2.1079
H     -1.5071    -3.4399     1.3470
H      0.2476    -3.3854     1.4592
H      0.0796     0.8739     2.9845
H      1.2685    -0.2618     3.7288
H      3.0168     0.7434     2.5868
H      1.8612     1.9626     2.0945
H      3.6908     2.0954     0.4904
H      2.7380     0.9789    -2.2216
H      4.4348     1.0565    -1.5013
H      3.6474     2.4851    -2.0607
H      2.4601     3.8089    -0.7433
H      1.5821     3.4198     0.6763
H      1.0579     2.7632    -0.9558
H      4.3231    -0.0406     0.5947
H      2.8006    -2.5568     1.4320
H      3.3078    -1.3365     2.6549
H      4.4851    -2.0949     1.5959
H      2.5235    -1.0155    -1.4265
H      4.3202    -1.0580    -1.4167
H      3.4706    -2.4100    -0.7720
62
{"conf": 4, "E": 280.1, "rms": -1.0, "geom": "OH", "total_charge": 0, "CA_charge": 1, "smiles": "C[CH:1]([CH3:2])[1N:3]1([CH:4]([CH3:5])[CH3:6])->[Mn+:7]2(<-[3H-:8])(<-[4C-:9]#[O+:10])(<-[6C-:11]#[O+:12])<-[2N@H:13]([CH2:14][CH2:15]1)[CH2:16][CH2:17][5N:18]->2([CH:19]([CH3:20])[CH3:21])[CH:22]([CH3:23])[CH3:24]", "smiles3D": "C([C:1]([C:2]([H:29])([H:30])[H:31])([1N:3]1([C:4]([C:5]([H:33])([H:34])[H:35])([C:6]([H:36])([H:37])[H:38])[H:32])->[Mn+:7]2(<-[3H-:8])(<-[4C-:9]#[O+:10])(<-[6C-:11]#[O+:12])<-[2N@:13]([H:39])([C:14]([H:40])([H:41])[C:15]1([H:42])[H:43])[C:16]([H:44])([H:45])[C:17]([H:46])([H:47])[5N:18]->2([C:19]([C:20]([H:49])([H:50])[H:51])([C:21]([H:52])([H:53])[H:54])[H:48])[C:22]([C:23]([H:56])([H:57])[H:58])([C:24]([H:59])([H:60])[H:61])[H:55])[H:28])([H:25])([H:26])[H:27]", "smiles3Dx": "C([C:1]([C:2]([H:29])([H:30])[H:31])([1N:3]1([C:4]([C:5]([H:33])([H:34])[H:35])([C:6]([H:36])([H:37])[H:38])[H:32])->[Mn+:7]2(<-[3H-:8])(<-[4C-:9]#[O+:10])(<-[6C-:11]#[O+:12])<-[2N@:13]([H:39])([C:14]([H:40])([H:41])[C:15]1([H:42])[H:43])[C:16]([H:44])([H:45])[C:17]([H:46])([H:47])[5N:18]->2([C:19]([C:20]([H:49])([H:50])[H:51])([C:21]([H:52])([H:53])[H:54])[H:48])[C:22]([C:23]([H:56])([H:57])[H:58])([C:24]([H:59])([H:60])[H:61])[H:55])[H:28])([H:25])([H:26])[H:27]", "dummies": []}
C     -0.5201     4.6214     0.7085
C     -0.7435     3.0709     0.7495
C     -1.9338     2.7647    -0.1750
N      0.5169     2.2857     0.5348
C      1.3141     2.4448     1.7815
C      0.8634     1.3931     2.8024
C      2.8713     2.4966     1.6810
Mn     0.0000     0.0000     0.0000
H     -1.0655     0.7937    -1.2476
C     -1.7270    -0.3180     1.4859
O     -2.6329    -0.4829     2.2646
C     -0.8285    -1.7347    -1.2670
O     -1.2647    -2.6416    -1.9317
N      1.8474     0.4315    -1.1131
C      1.5625     1.5992    -1.7650
C      1.1795     2.7309    -0.7263
C      2.1784    -0.7368    -1.7399
C      2.1390    -1.9314    -0.7024
N      1.6654    -1.6002     0.6859
C      2.7430    -0.9968     1.5321
C      2.7803    -1.3121     3.0546
C      4.2131    -1.1348     1.0371
C      1.0017    -2.8093     1.2208
C      0.2497    -2.6707     2.5613
C      1.9313    -4.0525     1.2848
H      0.5390     4.9156     0.8461
H     -0.8303     5.0591    -0.2656
H     -1.1256     5.1108     1.5011
H     -1.1122     2.8321     1.7704
H     -1.6730     2.8695    -1.2479
H     -2.3815     1.7820     0.0596
H     -2.7537     3.4897     0.0225
H      1.0593     3.4146     2.2597
H      1.6209     1.2187     3.5925
H     -0.0458     1.7302     3.3407
H      0.5901     0.4706     2.2761
H      3.3645     2.1768     2.6229
H      3.1850     3.5517     1.5267
H      3.3182     1.9333     0.8516
H      2.5073     0.6115    -0.5386
H      2.4448     1.9301    -2.3611
H      0.7102     1.4342    -2.4575
H      2.0965     3.3032    -0.4989
H      0.5227     3.4313    -1.2812
H      1.4529    -0.9353    -2.5594
H      3.2001    -0.6610    -2.1820
H      1.4767    -2.6968    -1.1557
H      3.1350    -2.4084    -0.6812
H      2.5234     0.0475     1.4703
H      1.8675    -1.0215     3.5939
H      3.5668    -0.6963     3.5420
H      3.0410    -2.3625     3.2757
H      4.5431    -2.1945     1.0484
H      4.3641    -0.6913     0.0330
H      4.9024    -0.5668     1.6986
H      0.2092    -3.0715     0.4990
H      0.8255    -3.0704     3.4221
H     -0.0357    -1.6319     2.7646
H     -0.6888    -3.2658     2.5250
H      1.4694    -4.8653     1.8859
H      2.9260    -3.8242     1.7017
H      2.0900    -4.4701     0.2691
62
{"conf": 5, "E": 272.8, "rms": -1.0, "geom": "OH", "total_charge": 0, "CA_charge": 1, "smiles": "C[CH:1]([CH3:2])[1N:3]1([CH:4]([CH3:5])[CH3:6])->[Mn+:7]2(<-[3H-:8])(<-[4C-:9]#[O+:10])(<-[6C-:11]#[O+:12])<-[2N@H:13]([CH2:14][CH2:15]1)[CH2:16][CH2:17][5N:18]->2([CH:19]([CH3:20])[CH3:21])[CH:22]([CH3:23])[CH3:24]", "smiles3D": "C([C:1]([C:2]([H:29])([H:30])[H:31])([1N:3]1([C:4]([C:5]([H:33])([H:34])[H:35])([C:6]([H:36])([H:37])[H:38])[H:32])->[Mn+:7]2(<-[3H-:8])(<-[4C-:9]#[O+:10])(<-[6C-:11]#[O+:12])<-[2N@:13]([H:39])([C:14]([H:40])([H:41])[C:15]1([H:42])[H:43])[C:16]([H:44])([H:45])[C:17]([H:46])([H:47])[5N:18]->2([C:19]([C:20]([H:49])([H:50])[H:51])([C:21]([H:52])([H:53])[H:54])[H:48])[C:22]([C:23]([H:56])([H:57])[H:58])([C:24]([H:59])([H:60])[H:61])[H:55])[H:28])([H:25])([H:26])[H:27]", "smiles3Dx": "C([C:1]([C:2]([H:29])([H:30])[H:31])([1N:3]1([C:4]([C:5]([H:33])([H:34])[H:35])([C:6]([H:36])([H:37])[H:38])[H:32])->[Mn+:7]2(<-[3H-:8])(<-[4C-:9]#[O+:10])(<-[6C-:11]#[O+:12])<-[2N@:13]([H:39])([C:14]([H:40])([H:41])[C:15]1([H:42])[H:43])[C:16]([H:44])([H:45])[C:17]([H:46])([H:47])[5N:18]->2([C:19]([C:20]([H:49])([H:50])[H:51])([C:21]([H:52])([H:53])[H:54])[H:48])[C:22]([C:23]([H:56])([H:57])[H:58])([C:24]([H:59])([H:60])[H:61])[H:55])[H:28])([H:25])([H:26])[H:27]", "dummies": []}
C      3.4152     0.9084    -0.9164
C      2.5822     1.8159     0.0217
C      3.4783     3.0116     0.4794
N      1.8283     1.1138     1.0598
C      2.6569     0.1055     1.7799
C      3.9625     0.6687     2.4103
C      1.9385    -0.7153     2.8930
Mn     0.0000     0.0000     0.0000
H     -0.0966    -0.8577     1.5977
C      1.1520    -1.7863    -0.8717
O      1.7572    -2.7248    -1.3269
C     -1.9232    -1.2611    -0.1418
O     -2.9290    -1.9226    -0.2141
N     -0.8739     1.8755     0.7449
C     -0.4455     1.9060     2.0420
C      1.1296     2.0392     1.9991
C     -2.1678     1.8395     0.3233
C     -2.2081     1.5485    -1.2413
N     -0.9012     1.1892    -1.9073
C     -0.1919     2.4403    -2.3630
C     -1.0520     3.5496    -3.0525
C      1.0539     2.2399    -3.2469
C     -1.1560     0.1844    -2.9665
C     -2.0336     0.6642    -4.1425
C      0.0829    -0.5247    -3.5518
H      4.3095     0.4765    -0.4280
H      2.7976     0.0895    -1.3141
H      3.7854     1.5011    -1.7805
H      1.8169     2.2451    -0.5993
H      4.5228     2.9284     0.1081
H      3.5313     3.1286     1.5776
H      3.0700     3.9620     0.0725
H      2.9663    -0.6413     1.0208
H      3.7429     1.4419     3.1742
H      4.6714     1.0680     1.6664
H      4.5303    -0.1459     2.9094
H      1.6305    -1.7063     2.4973
H      1.0747    -0.2044     3.3518
H      2.6137    -0.9666     3.7389
H     -0.4977     2.5819     0.3423
H     -0.7399     0.9800     2.5701
H     -0.8800     2.7826     2.5758
H      1.3271     3.0914     1.7115
H      1.5109     1.9232     3.0345
H     -2.7138     1.0398     0.8676
H     -2.6671     2.8153     0.5329
H     -2.9367     0.7230    -1.3794
H     -2.6803     2.4174    -1.7208
H      0.1697     2.9276    -1.4731
H     -1.8158     3.1793    -3.7508
H     -0.4163     4.2640    -3.6196
H     -1.5550     4.1788    -2.2865
H      1.6504     3.1781    -3.2629
H      0.7808     2.0252    -4.2987
H      1.7298     1.4785    -2.8514
H     -1.7318    -0.6235    -2.4863
H     -2.9484     1.1791    -3.7880
H     -1.4680     1.3143    -4.8401
H     -2.3720    -0.2168    -4.7298
H      0.3817    -0.1339    -4.5460
H      0.9443    -0.4597    -2.8844
H     -0.1401    -1.6034    -3.7028
62
{"conf": 6, "E": 287.37, "rms": -1.0, "geom": "OH", "total_charge": 0, "CA_charge": 1, "smiles": "C[CH:1]([CH3:2])[1N:3]1([CH:4]([CH3:5])[CH3:6])->[Mn+:7]2(<-[3H-:8])(<-[4C-:9]#[O+:10])(<-[6C-:11]#[O+:12])<-[2N@H:13]([CH2:14][CH2:15]1)[CH2:16][CH2:17][5N:18]->2([CH:19]([CH3:20])[CH3:21])[CH:22]([CH3:23])[CH3:24]", "smiles3D": "C([C:1]([C:2]([H:29])([H:30])[H:31])([1N:3]1([C:4]([C:5]([H:33])([H:34])[H:35])([C:6]([H:36])([H:37])[H:38])[H:32])->[Mn+:7]2(<-[3H-:8])(<-[4C-:9]#[O+:10])(<-[6C-:11]#[O+:12])<-[2N@:13]([H:39])([C:14]([H:40])([H:41])[C:15]1([H:42])[H:43])[C:16]([H:44])([H:45])[C:17]([H:46])([H:47])[5N:18]->2([C:19]([C:20]([H:49])([H:50])[H:51])([C:21]([H:52])([H:53])[H:54])[H:48])[C:22]([C:23]([H:56])([H:57])[H:58])([C:24]([H:59])([H:60])[H:61])[H:55])[H:28])([H:25])([H:26])[H:27]", "smiles3Dx": "C([C:1]([C:2]([H:29])([H:30])[H:31])([1N:3]1([C:4]([C:5]([H:33])([H:34])[H:35])([C:6]([H:36])([H:37])[H:38])[H:32])->[Mn+:7]2(<-[3H-:8])(<-[4C-:9]#[O+:10])(<-[6C-:11]#[O+:12])<-[2N@:13]([H:39])([C:14]([H:40])([H:41])[C:15]1([H:42])[H:43])[C:16]([H:44])([H:45])[C:17]([H:46])([H:47])[5N:18]->2([C:19]([C:20]([H:49])([H:50])[H:51])([C:21]([H:52])([H:53])[H:54])[H:48])[C:22]([C:23]([H:56])([H:57])[H:58])([C:24]([H:59])([H:60])[H:61])[H:55])[H:28])([H:25])([H:26])[H:27]", "dummies": []}
C     -1.9709    -2.4181     1.7762
C     -1.2130    -1.3167     2.5738
C     -2.1292    -0.0593     2.5840
N      0.1926    -1.1890     2.0866
C      0.9264    -2.5327     2.2422
C      2.5046    -2.5646     2.1692
C      0.6021    -3.2671     3.5923
Mn     0.0000     0.0000     0.0000
H     -0.6382     1.2807     1.1464
C     -2.0883    -0.6121    -0.7431
O     -3.1827    -0.9328    -1.1352
C      0.0040     1.9403    -1.2407
O      0.0059     2.9631    -1.8800
N      2.0813     0.1700     0.6462
C      1.9735     0.7145     1.9091
C      0.9562    -0.1399     2.8071
C      2.7353     0.7195    -0.4283
C      2.3571    -0.0532    -1.7787
N      1.2097    -1.0104    -1.7409
C      1.5232    -2.3315    -1.2159
C      2.9492    -2.8910    -1.4839
C      0.5039    -3.4742    -1.4640
C      0.4797    -1.0757    -3.0419
C      1.3820    -1.5917    -4.1924
C     -0.2206     0.2018    -3.5471
H     -1.4800    -2.5975     0.8058
H     -2.0224    -3.3794     2.3184
H     -3.0299    -2.1512     1.5678
H     -1.1773    -1.6273     3.6356
H     -3.0732    -0.3276     3.1070
H     -2.4457     0.2620     1.5795
H     -1.7531     0.8035     3.1606
H      0.5580    -3.1977     1.4396
H      2.9305    -2.6466     1.1660
H      3.0172    -1.7529     2.7148
H      2.9111    -3.4951     2.6175
H      1.2048    -4.1920     3.7139
H      0.8141    -2.6124     4.4625
H     -0.4254    -3.6537     3.6697
H      2.4317    -0.6287     0.7464
H      2.9733     0.7397     2.4020
H      1.5962     1.7567     1.8213
H      1.5203    -0.5813     3.6528
H      0.2739     0.5841     3.2677
H      3.8389     0.6593    -0.2702
H      2.4597     1.7901    -0.5220
H      2.1417     0.7321    -2.5208
H      3.2672    -0.5575    -2.1477
H      1.4474    -2.1455    -0.1718
H      3.0418    -3.9309    -1.1031
H      3.7209    -2.3056    -0.9428
H      3.2070    -2.9028    -2.5578
H     -0.5263    -3.1422    -1.2267
H      0.5490    -3.8628    -2.5011
H      0.7213    -4.3285    -0.7871
H     -0.3469    -1.7976    -2.9381
H      2.3012    -0.9811    -4.2961
H      1.6539    -2.6520    -4.0544
H      0.8438    -1.5583    -5.1639
H     -1.0642     0.4748    -2.8927
H     -0.7139    -0.0091    -4.5206
H      0.4595     1.0520    -3.7410
62
{"conf": 7, "E": 320.62, "rms": -1.0, "geom": "OH", "total_charge": 0, "CA_charge": 1, "smiles": "C[CH:1]([CH3:2])[1N:3]1([CH:4]([CH3:5])[CH3:6])->[Mn+:7]2(<-[3H-:8])(<-[4C-:9]#[O+:10])(<-[6C-:11]#[O+:12])<-[2N@H:13]([CH2:14][CH2:15]1)[CH2:16][CH2:17][5N:18]->2([CH:19]([CH3:20])[CH3:21])[CH:22]([CH3:23])[CH3:24]", "smiles3D": "C([C:1]([C:2]([H:29])([H:30])[H:31])([1N:3]1([C:4]([C:5]([H:33])([H:34])[H:35])([C:6]([H:36])([H:37])[H:38])[H:32])->[Mn+:7]2(<-[3H-:8])(<-[4C-:9]#[O+:10])(<-[6C-:11]#[O+:12])<-[2N@:13]([H:39])([C:14]([H:40])([H:41])[C:15]1([H:42])[H:43])[C:16]([H:44])([H:45])[C:17]([H:46])([H:47])[5N:18]->2([C:19]([C:20]([H:49])([H:50])[H:51])([C:21]([H:52])([H:53])[H:54])[H:48])[C:22]([C:23]([H:56])([H:57])[H:58])([C:24]([H:59])([H:60])[H:61])[H:55])[H:28])([H:25])([H:26])[H:27]", "smiles3Dx": "C([C:1]([C:2]([H:29])([H:30])[H:31])([1N:3]1([C:4]([C:5]([H:33])([H:34])[H:35])([C:6]([H:36])([H:37])[H:38])[H:32])->[Mn+:7]2(<-[3H-:8])(<-[4C-:9]#[O+:10])(<-[6C-:11]#[O+:12])<-[2N@:13]([H:39])([C:14]([H:40])([H:41])[C:15]1([H:42])[H:43])[C:16]([H:44])([H:45])[C:17]([H:46])([H:47])[5N:18]->2([C:19]([C:20]([H:49])([H:50])[H:51])([C:21]([H:52])([H:53])[H:54])[H:48])[C:22]([C:23]([H:56])([H:57])[H:58])([C:24]([H:59])([H:60])[H:61])[H:55])[H:28])([H:25])([H:26])[H:27]", "dummies": []}
C      1.0063     3.7425    -2.3759
C      0.5655     2.2793    -2.0704
C     -0.8095     2.2754    -1.4735
N      1.4379     1.4931    -1.2205
C      2.3703     0.6712    -2.0729
C      3.5718    -0.0529    -1.3725
C      3.0199     1.4378    -3.2698
Mn     0.0000     0.0000     0.0000
H      1.3973    -1.0916    -0.3641
C     -1.0411    -0.8637    -1.8661
O     -1.5828    -1.3150    -2.8445
C     -0.4081    -1.8877     1.2482
O     -0.6045    -2.8857     1.8962
N      0.9522     1.2487     1.5487
C      2.2482     1.4622     1.1782
C      2.1866     2.2199    -0.2013
C      0.5502     0.7774     2.7470
C     -1.0309     0.7063     2.7693
N     -1.7616     0.9483     1.4660
C     -3.0565     0.1294     1.3991
C     -3.4188    -0.8539     2.5470
C     -3.2203    -0.6283     0.0873
C     -2.2060     2.4132     1.4603
C     -1.1826     3.5540     1.6855
C     -3.1663     2.8522     0.3048
H      2.0910     3.8201    -2.5670
H      0.4734     4.1058    -3.2804
H      0.7656     4.4439    -1.5490
H      0.4509     1.7632    -3.0493
H     -1.5388     1.8244    -2.1809
H     -1.1623     3.3021    -1.2725
H     -0.7718     1.6529    -0.5608
H      1.7330    -0.1289    -2.5101
H      3.3578    -0.7229    -0.5331
H      4.0628    -0.7217    -2.1121
H      4.3552     0.6606    -1.0446
H      2.3073     1.8361    -4.0155
H      3.6719     2.2563    -2.9018
H      3.6657     0.7490    -3.8561
H      0.5776     2.0350     1.4901
H      2.7755     2.0968     1.9288
H      2.7752     0.5029     1.0834
H      1.6977     3.1924    -0.0023
H      3.2194     2.4473    -0.5360
H      0.9064     1.4415     3.5713
H      0.9747    -0.2389     2.9000
H     -1.2375    -0.2980     3.1491
H     -1.3906     1.4093     3.5532
H     -3.9175     0.8253     1.4162
H     -4.4553    -1.2300     2.4027
H     -3.4240    -0.3325     3.5281
H     -2.7670    -1.7471     2.5752
H     -2.5934    -1.5341     0.0483
H     -4.2715    -0.9765    -0.0137
H     -3.0478     0.0383    -0.7695
H     -2.8483     2.4761     2.3743
H     -0.5169     3.7268     0.8214
H     -0.6078     3.4192     2.6243
H     -1.7321     4.5085     1.8384
H     -3.1894     2.1531    -0.5400
H     -2.9470     3.8697    -0.0834
H     -4.2098     2.9219     0.6821
62
{"conf": 8, "E": 443.92, "rms": -1.0, "geom": "OH", "total_charge": 0, "CA_charge": 1, "smiles": "C[CH:1]([CH3:2])[1N:3]1([CH:4]([CH3:5])[CH3:6])->[Mn+:7]2(<-[3H-:8])(<-[4C-:9]#[O+:10])(<-[6C-:11]#[O+:12])<-[2N@H:13]([CH2:14][CH2:15]1)[CH2:16][CH2:17][5N:18]->2([CH:19]([CH3:20])[CH3:21])[CH:22]([CH3:23])[CH3:24]", "smiles3D": "C([C:1]([C:2]([H:29])([H:30])[H:31])([1N:3]1([C:4]([C:5]([H:33])([H:34])[H:35])([C:6]([H:36])([H:37])[H:38])[H:32])->[Mn+:7]2(<-[3H-:8])(<-[4C-:9]#[O+:10])(<-[6C-:11]#[O+:12])<-[2N@:13]([H:39])([C:14]([H:40])([H:41])[C:15]1([H:42])[H:43])[C:16]([H:44])([H:45])[C:17]([H:46])([H:47])[5N:18]->2([C:19]([C:20]([H:49])([H:50])[H:51])([C:21]([H:52])([H:53])[H:54])[H:48])[C:22]([C:23]([H:56])([H:57])[H:58])([C:24]([H:59])([H:60])[H:61])[H:55])[H:28])([H:25])([H:26])[H:27]", "smiles3Dx": "C([C:1]([C:2]([H:29])([H:30])[H:31])([1N:3]1([C:4]([C:5]([H:33])([H:34])[H:35])([C:6]([H:36])([H:37])[H:38])[H:32])->[Mn+:7]2(<-[3H-:8])(<-[4C-:9]#[O+:10])(<-[6C-:11]#[O+:12])<-[2N@:13]([H:39])([C:14]([H:40])([H:41])[C:15]1([H:42])[H:43])[C:16]([H:44])([H:45])[C:17]([H:46])([H:47])[5N:18]->2([C:19]([C:20]([H:49])([H:50])[H:51])([C:21]([H:52])([H:53])[H:54])[H:48])[C:22]([C:23]([H:56])([H:57])[H:58])([C:24]([H:59])([H:60])[H:61])[H:55])[H:28])([H:25])([H:26])[H:27]", "dummies": []}
C      1.3815     0.0231    -3.3332
C      1.4931    -1.2473    -2.4546
C      2.0716    -2.3978    -3.3346
N      0.3106    -1.5826    -1.6901
C     -0.9451    -1.4818    -2.4127
C     -1.1422    -2.4614    -3.5914
C     -2.1412    -1.6001    -1.4507
Mn     0.0000     0.0000     0.0000
H      1.2389     1.0960    -0.6846
C     -1.0590     1.6693    -1.1667
O     -1.6148     2.5461    -1.7801
C     -1.1231     0.8249     1.8293
O     -1.7321     1.2383     2.7851
N      1.0840    -1.6248     0.9907
C      0.3277    -2.7001     0.6155
C      0.4538    -2.8547    -0.9348
C      1.2390    -1.2716     2.3098
C      1.8629     0.1666     2.4059
N      2.0518     0.8325     1.1094
C      2.0512     2.3403     1.3698
C      2.6262     3.2497     0.2451
C      0.7129     2.9908     1.7681
C      3.4662     0.4645     0.5871
C      4.0966    -0.9421     0.8696
C      3.8321     0.8024    -0.9004
H      0.7966    -0.1746    -4.2559
H      0.9052     0.8611    -2.8007
H      2.3953     0.3517    -3.6471
H      2.2383    -1.0347    -1.6814
H      1.3862    -3.2623    -3.4090
H      2.3077    -2.0712    -4.3705
H      3.0210    -2.7673    -2.8905
H     -1.0071    -0.4607    -2.8343
H     -2.1595    -2.3323    -4.0194
H     -1.0372    -3.5224    -3.2939
H     -0.4321    -2.2368    -4.4111
H     -2.3332    -2.6498    -1.1469
H     -3.0609    -1.2126    -1.9394
H     -1.9496    -0.9892    -0.5457
H      1.8755    -1.7076     0.6147
H      0.6856    -3.6294     1.1158
H     -0.7345    -2.5232     0.8863
H      1.4521    -3.3051    -1.1140
H     -0.2935    -3.6045    -1.2583
H      0.2482    -1.2775     2.8156
H      1.9014    -2.0029     2.8279
H      1.1858     0.7538     3.0470
H      2.8244     0.1096     2.9622
H      2.7260     2.4964     2.2468
H      3.7157     3.1280     0.1150
H      2.0702     3.1463    -0.7073
H      2.5442     4.3212     0.5284
H      0.3482     2.6626     2.7564
H      0.8460     4.0827     1.9274
H     -0.0313     2.8974     0.9573
H      4.1237     1.1344     1.1906
H      3.8767    -1.6912     0.0800
H      5.2030    -0.8338     0.8353
H      3.8978    -1.3747     1.8638
H      4.1342    -0.0845    -1.4940
H      3.0917     1.3496    -1.4943
H      4.7551     1.4215    -0.9130
62
{"conf": 9, "E": 307.71, "rms": -1.0, "geom": "OH", "total_charge": 0, "CA_charge": 1, "smiles": "C[CH:1]([CH3:2])[1N:3]1([CH:4]([CH3:5])[CH3:6])->[Mn+:7]2(<-[3H-:8])(<-[4C-:9]#[O+:10])(<-[6C-:11]#[O+:12])<-[2N@H:13]([CH2:14][CH2:15]1)[CH2:16][CH2:17][5N:18]->2([CH:19]([CH3:20])[CH3:21])[CH:22]([CH3:23])[CH3:24]", "smiles3D": "C([C:1]([C:2]([H:29])([H:30])[H:31])([1N:3]1([C:4]([C:5]([H:33])([H:34])[H:35])([C:6]([H:36])([H:37])[H:38])[H:32])->[Mn+:7]2(<-[3H-:8])(<-[4C-:9]#[O+:10])(<-[6C-:11]#[O+:12])<-[2N@:13]([H:39])([C:14]([H:40])([H:41])[C:15]1([H:42])[H:43])[C:16]([H:44])([H:45])[C:17]([H:46])([H:47])[5N:18]->2([C:19]([C:20]([H:49])([H:50])[H:51])([C:21]([H:52])([H:53])[H:54])[H:48])[C:22]([C:23]([H:56])([H:57])[H:58])([C:24]([H:59])([H:60])[H:61])[H:55])[H:28])([H:25])([H:26])[H:27]", "smiles3Dx": "C([C:1]([C:2]([H:29])([H:30])[H:31])([1N:3]1([C:4]([C:5]([H:33])([H:34])[H:35])([C:6]([H:36])([H:37])[H:38])[H:32])->[Mn+:7]2(<-[3H-:8])(<-[4C-:9]#[O+:10])(<-[6C-:11]#[O+:12])<-[2N@:13]([H:39])([C:14]([H:40])([H:41])[C:15]1([H:42])[H:43])[C:16]([H:44])([H:45])[C:17]([H:46])([H:47])[5N:18]->2([C:19]([C:20]([H:49])([H:50])[H:51])([C:21]([H:52])([H:53])[H:54])[H:48])[C:22]([C:23]([H:56])([H:57])[H:58])([C:24]([H:59])([H:60])[H:61])[H:55])[H:28])([H:25])([H:26])[H:27]", "dummies": []}
C      2.0920     0.6350    -3.1326
C      2.6355    -0.1351    -1.8773
C      4.0194    -0.7028    -2.3402
N      1.7356    -1.1445    -1.2090
C      2.5077    -1.8991    -0.2255
C      1.7161    -2.0217     1.0450
C      3.0290    -3.2958    -0.6647
Mn     0.0000     0.0000     0.0000
H      0.5527     1.2674    -1.1642
C      1.2716     1.0400     1.6093
O      1.9387     1.5855     2.4528
C     -1.6093     1.6484    -0.0109
O     -2.4454     2.5177    -0.0331
N     -1.1030    -1.3425    -1.3407
C     -0.4470    -1.3420    -2.5350
C      1.0072    -1.9033    -2.2348
C     -2.4298    -1.1194    -1.1140
C     -2.7206    -1.3113     0.4473
N     -1.5221    -1.3870     1.3454
C     -1.2411    -2.8622     1.6793
C     -1.0216    -3.8697     0.5226
C     -2.3150    -3.5373     2.6148
C     -1.7610    -0.6903     2.6588
C     -2.0805     0.8162     2.6559
C     -0.5924    -0.8768     3.6756
H      1.1171     1.1289    -3.0722
H      2.7921     1.4668    -3.3638
H      2.0773    -0.0069    -4.0376
H      2.8416     0.6341    -1.0996
H      4.6081     0.0930    -2.8458
H      3.8818    -1.5197    -3.0772
H      4.6862    -1.0507    -1.5300
H      3.4000    -1.3075     0.0692
H      1.6219    -3.0754     1.3784
H      2.2289    -1.4912     1.8757
H      0.7502    -1.5221     0.8530
H      3.8543    -3.6099     0.0097
H      2.2455    -4.0802    -0.6104
H      3.4255    -3.2764    -1.6966
H     -0.9866    -2.1472    -1.0397
H     -0.4049    -0.3207    -2.9384
H     -0.9605    -2.0056    -3.2694
H      0.8763    -2.9465    -1.9026
H      1.5727    -1.9511    -3.1871
H     -2.7030    -0.0953    -1.4324
H     -3.0473    -1.8444    -1.6972
H     -3.3310    -2.2259     0.5410
H     -3.3777    -0.4820     0.7529
H     -0.3125    -2.8861     2.2606
H     -1.8962    -3.9271    -0.1584
H     -0.0812    -3.6930    -0.0182
H     -0.8722    -4.8953     0.9228
H     -3.3563    -3.4174     2.2644
H     -2.1376    -4.6299     2.7094
H     -2.2627    -3.1891     3.6624
H     -2.6632    -1.1508     3.1086
H     -2.3670     1.1218     3.6861
H     -1.1924     1.4261     2.4140
H     -2.9729     1.0877     2.0671
H     -0.6151    -0.1193     4.4889
H     -0.6318    -1.8491     4.2011
H      0.3829    -0.7971     3.1738
62
{"conf": 10, "E": 278.35, "rms": -1.0, "geom": "OH", "total_charge": 0, "CA_charge": 1, "smiles": "C[CH:1]([CH3:2])[1N:3]1([CH:4]([CH3:5])[CH3:6])->[Mn+:7]2(<-[3H-:8])(<-[4C-:9]#[O+:10])(<-[6C-:11]#[O+:12])<-[2N@H:13]([CH2:14][CH2:15]1)[CH2:16][CH2:17][5N:18]->2([CH:19]([CH3:20])[CH3:21])[CH:22]([CH3:23])[CH3:24]", "smiles3D": "C([C:1]([C:2]([H:29])([H:30])[H:31])([1N:3]1([C:4]([C:5]([H:33])([H:34])[H:35])([C:6]([H:36])([H:37])[H:38])[H:32])->[Mn+:7]2(<-[3H-:8])(<-[4C-:9]#[O+:10])(<-[6C-:11]#[O+:12])<-[2N@:13]([H:39])([C:14]([H:40])([H:41])[C:15]1([H:42])[H:43])[C:16]([H:44])([H:45])[C:17]([H:46])([H:47])[5N:18]->2([C:19]([C:20]([H:49])([H:50])[H:51])([C:21]([H:52])([H:53])[H:54])[H:48])[C:22]([C:23]([H:56])([H:57])[H:58])([C:24]([H:59])([H:60])[H:61])[H:55])[H:28])([H:25])([H:26])[H:27]", "smiles3Dx": "C([C:1]([C:2]([H:29])([H:30])[H:31])([1N:3]1([C:4]([C:5]([H:33])([H:34])[H:35])([C:6]([H:36])([H:37])[H:38])[H:32])->[Mn+:7]2(<-[3H-:8])(<-[4C-:9]#[O+:10])(<-[6C-:11]#[O+:12])<-[2N@:13]([H:39])([C:14]([H:40])([H:41])[C:15]1([H:42])[H:43])[C:16]([H:44])([H:45])[C:17]([H:46])([H:47])[5N:18]->2([C:19]([C:20]([H:49])([H:50])[H:51])([C:21]([H:52])([H:53])[H:54])[H:48])[C:22]([C:23]([H:56])([H:57])[H:58])([C:24]([H:59])([H:60])[H:61])[H:55])[H:28])([H:25])([H:26])[H:27]", "dummies": []}
C      1.1119    -3.2602     3.2007
C      0.8893    -2.4358     1.9041
C      0.2820    -3.3601     0.8401
N      0.2054    -1.1537     2.0896
C     -1.0873    -1.2894     2.8346
C     -1.8782     0.0263     3.0743
C     -2.1028    -2.3224     2.2932
Mn     0.0000     0.0000     0.0000
H     -1.1490     1.0193     0.9710
C     -1.7516    -1.1202    -0.9796
O     -2.6725    -1.7057    -1.4930
C     -0.4450     1.8078    -1.3710
O     -0.6780     2.7506    -2.0860
N      1.8353     0.7936     0.8606
C      1.4649     1.1351     2.1261
C      1.0897    -0.2111     2.8691
C      2.3898     1.6122    -0.0903
C      2.4533     0.8333    -1.4824
N      1.8139    -0.5050    -1.4984
C      2.8054    -1.6023    -1.1611
C      3.9517    -1.3155    -0.1136
C      3.5775    -2.1681    -2.3932
C      1.0713    -0.7336    -2.7559
C      0.4597    -2.1528    -2.9419
C      1.7858    -0.2924    -4.0720
H      0.1835    -3.7568     3.5456
H      1.8629    -4.0564     3.0083
H      1.4944    -2.6364     4.0319
H      1.8803    -2.1857     1.5301
H      1.0778    -3.9829     0.3799
H     -0.1894    -2.7540     0.0654
H     -0.4454    -4.0915     1.2371
H     -0.8096    -1.6505     3.8518
H     -2.4692    -0.0777     4.0101
H     -2.6231     0.2120     2.2709
H     -1.2503     0.9243     3.2107
H     -2.1811    -2.2969     1.1990
H     -3.1224    -2.1324     2.6948
H     -1.8687    -3.3417     2.6518
H      2.3944     0.1225     0.9465
H      2.3045     1.6372     2.6597
H      0.5917     1.8149     2.0995
H      2.0583    -0.7027     3.1090
H      0.6447     0.0605     3.8512
H      3.4199     1.9133     0.2144
H      1.7731     2.5289    -0.1991
H      3.5137     0.7525    -1.7995
H      1.9634     1.4921    -2.2286
H      2.2110    -2.4298    -0.7551
H      3.6947    -1.4662     0.9422
H      4.7773    -2.0523    -0.2204
H      4.4448    -0.3341    -0.2277
H      4.3288    -1.4323    -2.7502
H      2.9817    -2.4965    -3.2472
H      4.1314    -3.0857    -2.0980
H      0.1981    -0.0788    -2.6705
H     -0.5778    -2.0570    -3.3274
H      0.9693    -2.7866    -3.6927
H      0.4089    -2.7120    -1.9999
H      2.8793    -0.1933    -3.9577
H      1.5825    -0.9777    -4.9221
H      1.4110     0.7062    -4.3842
62
{"conf": 11, "E": 324.25, "rms": -1.0, "geom": "OH", "total_charge": 0, "CA_charge": 1, "smiles": "C[CH:1]([CH3:2])[1N:3]1([CH:4]([CH3:5])[CH3:6])->[Mn+:7]2(<-[3H-:8])(<-[4C-:9]#[O+:10])(<-[6C-:11]#[O+:12])<-[2N@H:13]([CH2:14][CH2:15]1)[CH2:16][CH2:17][5N:18]->2([CH:19]([CH3:20])[CH3:21])[CH:22]([CH3:23])[CH3:24]", "smiles3D": "C([C:1]([C:2]([H:29])([H:30])[H:31])([1N:3]1([C:4]([C:5]([H:33])([H:34])[H:35])([C:6]([H:36])([H:37])[H:38])[H:32])->[Mn+:7]2(<-[3H-:8])(<-[4C-:9]#[O+:10])(<-[6C-:11]#[O+:12])<-[2N@:13]([H:39])([C:14]([H:40])([H:41])[C:15]1([H:42])[H:43])[C:16]([H:44])([H:45])[C:17]([H:46])([H:47])[5N:18]->2([C:19]([C:20]([H:49])([H:50])[H:51])([C:21]([H:52])([H:53])[H:54])[H:48])[C:22]([C:23]([H:56])([H:57])[H:58])([C:24]([H:59])([H:60])[H:61])[H:55])[H:28])([H:25])([H:26])[H:27]", "smiles3Dx": "C([C:1]([C:2]([H:29])([H:30])[H:31])([1N:3]1([C:4]([C:5]([H:33])([H:34])[H:35])([C:6]([H:36])([H:37])[H:38])[H:32])->[Mn+:7]2(<-[3H-:8])(<-[4C-:9]#[O+:10])(<-[6C-:11]#[O+:12])<-[2N@:13]([H:39])([C:14]([H:40])([H:41])[C:15]1([H:42])[H:43])[C:16]([H:44])([H:45])[C:17]([H:46])([H:47])[5N:18]->2([C:19]([C:20]([H:49])([H:50])[H:51])([C:21]([H:52])([H:53])[H:54])[H:48])[C:22]([C:23]([H:56])([H:57])[H:58])([C:24]([H:59])([H:60])[H:61])[H:55])[H:28])([H:25])([H:26])[H:27]", "dummies": []}
C     -0.1433    -2.1334    -2.6972
C      0.4669    -0.7711    -3.1309
C     -0.6886     0.0537    -3.7442
N      1.2476    -0.0069    -2.1151
C      1.9876     1.1969    -2.7331
C      2.5259     0.9702    -4.1812
C      1.2925     2.5528    -2.7273
Mn     0.0000     0.0000     0.0000
H      0.3970    -1.7784    -0.1999
C     -2.1915    -0.4001    -0.6045
O     -3.3363    -0.6106    -0.9196
C     -0.5014    -1.0008     1.9935
O     -0.7806    -1.5601     3.0254
N      2.0795     0.6719     0.2843
C      2.8490    -0.3888    -0.1140
C      2.3689    -0.8374    -1.5657
C      2.1551     1.3298     1.4709
C      1.1237     2.5341     1.3805
N     -0.2607     2.1203     1.1557
C     -1.0859     2.9707     0.2790
C     -0.6668     4.4645     0.1724
C     -1.2270     2.3819    -1.1041
C     -0.9641     1.9895     2.4984
C     -1.5879     3.3196     3.0587
C     -0.1578     1.4311     3.7225
H     -0.8783    -2.0455    -1.8895
H      0.6030    -2.9135    -2.4618
H     -0.6954    -2.5767    -3.5538
H      1.1516    -1.0304    -3.9602
H     -1.3575     0.4546    -2.9698
H     -1.3104    -0.5771    -4.4150
H     -0.3415     0.8679    -4.3960
H      2.9229     1.3766    -2.1593
H      1.7377     1.0073    -4.9559
H      3.2545     1.7699    -4.4378
H      3.0851     0.0182    -4.2751
H      1.9466     3.3143    -3.2053
H      0.3586     2.5586    -3.3075
H      1.1858     2.9125    -1.6956
H      2.2250     1.3094    -0.3114
H      2.7170    -1.2310     0.6003
H      3.9266    -0.1020    -0.1446
H      3.2535    -0.8205    -2.2402
H      2.0834    -1.8909    -1.4857
H      3.1832     1.7329     1.6301
H      1.9144     0.6440     2.2843
H      1.4568     3.1666     0.5392
H      1.2193     3.1560     2.2940
H     -2.1257     2.9681     0.6532
H     -0.3653     4.8784     1.1514
H     -1.5267     5.0645    -0.1956
H      0.1695     4.6222    -0.5384
H     -1.1353     3.1528    -1.8938
H     -0.5131     1.5434    -1.1937
H     -2.2596     2.0082    -1.2584
H     -1.8076     1.2877     2.3200
H     -0.8061     4.0941     3.1901
H     -2.0245     3.1420     4.0656
H     -2.4410     3.7433     2.4981
H     -0.8725     1.2052     4.5435
H      0.5482     2.1832     4.1325
H      0.3962     0.5040     3.6117
62
{"conf": 12, "E": 278.8, "rms": -1.0, "geom": "OH", "total_charge": 0, "CA_charge": 1, "smiles": "C[CH:1]([CH3:2])[1N:3]1([CH:4]([CH3:5])[CH3:6])->[Mn+:7]2(<-[3H-:8])(<-[4C-:9]#[O+:10])(<-[6C-:11]#[O+:12])<-[2N@H:13]([CH2:14][CH2:15]1)[CH2:16][CH2:17][5N:18]->2([CH:19]([CH3:20])[CH3:21])[CH:22]([CH3:23])[CH3:24]", "smiles3D": "C([C:1]([C:2]([H:29])([H:30])[H:31])([1N:3]1([C:4]([C:5]([H:33])([H:34])[H:35])([C:6]([H:36])([H:37])[H:38])[H:32])->[Mn+:7]2(<-[3H-:8])(<-[4C-:9]#[O+:10])(<-[6C-:11]#[O+:12])<-[2N@:13]([H:39])([C:14]([H:40])([H:41])[C:15]1([H:42])[H:43])[C:16]([H:44])([H:45])[C:17]([H:46])([H:47])[5N:18]->2([C:19]([C:20]([H:49])([H:50])[H:51])([C:21]([H:52])([H:53])[H:54])[H:48])[C:22]([C:23]([H:56])([H:57])[H:58])([C:24]([H:59])([H:60])[H:61])[H:55])[H:28])([H:25])([H:26])[H:27]", "smiles3Dx": "C([C:1]([C:2]([H:29])([H:30])[H:31])([1N:3]1([C:4]([C:5]([H:33])([H:34])[H:35])([C:6]([H:36])([H:37])[H:38])[H:32])->[Mn+:7]2(<-[3H-:8])(<-[4C-:9]#[O+:10])(<-[6C-:11]#[O+:12])<-[2N@:13]([H:39])([C:14]([H:40])([H:41])[C:15]1([H:42])[H:43])[C:16]([H:44])([H:45])[C:17]([H:46])([H:47])[5N:18]->2([C:19]([C:20]([H:49])([H:50])[H:51])([C:21]([H:52])([H:53])[H:54])[H:48])[C:22]([C:23]([H:56])([H:57])[H:58])([C:24]([H:59])([H:60])[H:61])[H:55])[H:28])([H:25])([H:26])[H:27]", "dummies": []}
C      0.4709    -2.7269    -3.4146
C      0.7537    -2.0447    -2.0416
C      2.1830    -2.4044    -1.5579
N     -0.2788    -2.1627    -1.0054
C     -0.2240    -3.4882    -0.2647
C     -1.4305    -3.8793     0.6680
C     -0.0746    -4.7225    -1.2104
Mn     0.0000     0.0000     0.0000
H     -0.5089     0.5137    -1.6966
C      2.2058     0.4647    -0.4432
O      3.3637     0.7105    -0.6738
C     -0.5508     2.2249     0.2293
O     -0.8456     3.3892     0.3399
N     -1.9548    -0.7521     0.6221
C     -2.5818    -1.0013    -0.5788
C     -1.6397    -1.8894    -1.5226
C     -2.3692     0.1208     1.5980
C     -1.2033     0.3749     2.6659
N      0.1686    -0.1174     2.3365
C      1.2381     0.7444     2.9187
C      1.1872     0.7712     4.4677
C      1.3316     2.2059     2.4376
C      0.3944    -1.5339     2.5903
C     -0.3691    -2.1793     3.7809
C      1.8590    -2.0431     2.6265
H      0.4177    -1.9537    -4.2112
H     -0.4919    -3.2696    -3.4359
H      1.2735    -3.4336    -3.7158
H      0.7989    -0.9667    -2.2575
H      2.3113    -2.1267    -0.4978
H      2.9280    -1.8366    -2.1558
H      2.4562    -3.4694    -1.6566
H      0.6841    -3.4715     0.3673
H     -2.4252    -3.6652     0.2377
H     -1.4415    -4.9722     0.8681
H     -1.3826    -3.4935     1.6906
H      0.0509    -5.6498    -0.6107
H      0.8079    -4.7323    -1.8579
H     -0.9824    -4.8556    -1.8343
H     -1.8659    -1.5291     1.0258
H     -3.5457    -1.5345    -0.4061
H     -2.7969    -0.0340    -1.0835
H     -1.5607    -1.3424    -2.4882
H     -2.1646    -2.8407    -1.7490
H     -3.2611    -0.2967     2.1239
H     -2.6644     1.0840     1.1331
H     -1.5359    -0.0336     3.6365
H     -1.1645     1.4665     2.8105
H      2.2158     0.3188     2.6397
H      1.4297    -0.2134     4.9022
H      0.1981     1.1079     4.8379
H      1.9542     1.4640     4.8757
H      2.1754     2.7104     2.9563
H      0.4396     2.8200     2.6614
H      1.6220     2.2534     1.3756
H     -0.0001    -1.9559     1.6961
H     -1.4617    -2.2091     3.5897
H     -0.0610    -3.2381     3.9188
H     -0.1920    -1.6513     4.7349
H      2.3766    -1.7735     3.5690
H      2.4298    -1.6630     1.7563
H      1.8762    -3.1519     2.5515
62
{"conf": 13, "E": 337.62, "rms": -1.0, "geom": "OH", "total_charge": 0, "CA_charge": 1, "smiles": "C[CH:1]([CH3:2])[1N:3]1([CH:4]([CH3:5])[CH3:6])->[Mn+:7]2(<-[3H-:8])(<-[4C-:9]#[O+:10])(<-[6C-:11]#[O+:12])<-[2N@H:13]([CH2:14][CH2:15]1)[CH2:16][CH2:17][5N:18]->2([CH:19]([CH3:20])[CH3:21])[CH:22]([CH3:23])[CH3:24]", "smiles3D": "C([C:1]([C:2]([H:29])([H:30])[H:31])([1N:3]1([C:4]([C:5]([H:33])([H:34])[H:35])([C:6]([H:36])([H:37])[H:38])[H:32])->[Mn+:7]2(<-[3H-:8])(<-[4C-:9]#[O+:10])(<-[6C-:11]#[O+:12])<-[2N@:13]([H:39])([C:14]([H:40])([H:41])[C:15]1([H:42])[H:43])[C:16]([H:44])([H:45])[C:17]([H:46])([H:47])[5N:18]->2([C:19]([C:20]([H:49])([H:50])[H:51])([C:21]([H:52])([H:53])[H:54])[H:48])[C:22]([C:23]([H:56])([H:57])[H:58])([C:24]([H:59])([H:60])[H:61])[H:55])[H:28])([H:25])([H:26])[H:27]", "smiles3Dx": "C([C:1]([C:2]([H:29])([H:30])[H:31])([1N:3]1([C:4]([C:5]([H:33])([H:34])[H:35])([C:6]([H:36])([H:37])[H:38])[H:32])->[Mn+:7]2(<-[3H-:8])(<-[4C-:9]#[O+:10])(<-[6C-:11]#[O+:12])<-[2N@:13]([H:39])([C:14]([H:40])([H:41])[C:15]1([H:42])[H:43])[C:16]([H:44])([H:45])[C:17]([H:46])([H:47])[5N:18]->2([C:19]([C:20]([H:49])([H:50])[H:51])([C:21]([H:52])([H:53])[H:54])[H:48])[C:22]([C:23]([H:56])([H:57])[H:58])([C:24]([H:59])([H:60])[H:61])[H:55])[H:28])([H:25])([H:26])[H:27]", "dummies": []}
C     -2.9295     2.0357     0.1039
C     -1.7868     2.7630    -0.5638
C     -1.9784     2.6036    -2.0896
N     -0.4717     2.3614    -0.0133
C      0.6202     3.1082    -0.7651
C      1.9190     3.5166     0.0088
C      1.1130     2.4227    -2.0682
Mn     0.0000     0.0000     0.0000
H      1.6613     0.7552    -0.0139
C      0.1429    -0.4658    -2.2482
O      0.2216    -0.7102    -3.4266
C      1.4838    -1.7199     0.3747
O      2.2682    -2.6145     0.5731
N     -0.4130     0.4193     2.1042
C      0.2618     1.5822     2.3508
C     -0.3957     2.6979     1.4453
C     -0.2270    -0.7710     2.7664
C     -1.0256    -1.9405     2.0248
N     -1.7503    -1.5382     0.7802
C     -3.1846    -1.1993     1.2477
C     -4.2442    -0.8282     0.1657
C     -3.4429    -0.2989     2.4994
C     -1.8839    -2.6599    -0.2204
C     -0.7165    -3.6570    -0.4474
C     -2.2734    -2.1140    -1.6144
H     -2.4943     1.0643     0.3473
H     -3.8278     1.9357    -0.5410
H     -3.2970     2.5773     0.9987
H     -1.9222     3.8484    -0.3383
H     -1.8085     1.5528    -2.4005
H     -1.3558     3.3212    -2.6595
H     -3.0159     2.8727    -2.3844
H      0.1745     4.0792    -1.0842
H      1.7718     4.4426     0.6026
H      2.3275     2.7192     0.6482
H      2.7302     3.7944    -0.6993
H      0.3408     1.9749    -2.6943
H      1.5844     3.1947    -2.7146
H      1.9004     1.6656    -1.8946
H     -1.2727     0.6112     2.1735
H      0.1655     1.8679     3.4237
H      1.3305     1.4588     2.1039
H      0.1292     3.6467     1.6294
H     -1.4026     2.8613     1.8599
H      0.8562    -1.0147     2.7901
H     -0.5852    -0.6838     3.8185
H     -0.2850    -2.7084     1.8051
H     -1.7174    -2.4075     2.7613
H     -3.5485    -2.1874     1.6204
H     -5.0797    -0.2309     0.5906
H     -4.7248    -1.7507    -0.2228
H     -3.8695    -0.2634    -0.6936
H     -3.4031     0.7846     2.3236
H     -2.8261    -0.5615     3.3759
H     -4.4820    -0.4812     2.8514
H     -2.7256    -3.3107     0.1060
H     -1.0815    -4.4577    -1.1278
H     -0.4030    -4.2261     0.4476
H      0.1279    -3.2044    -0.9933
H     -2.1715    -1.0191    -1.6395
H     -3.3157    -2.3923    -1.8730
H     -1.6557    -2.5252    -2.4422
62
{"conf": 14, "E": 300.14, "rms": -1.0, "geom": "OH", "total_charge": 0, "CA_charge": 1, "smiles": "C[CH:1]([CH3:2])[1N:3]1([CH:4]([CH3:5])[CH3:6])->[Mn+:7]2(<-[3H-:8])(<-[4C-:9]#[O+:10])(<-[6C-:11]#[O+:12])<-[2N@H:13]([CH2:14][CH2:15]1)[CH2:16][CH2:17][5N:18]->2([CH:19]([CH3:20])[CH3:21])[CH:22]([CH3:23])[CH3:24]", "smiles3D": "C([C:1]([C:2]([H:29])([H:30])[H:31])([1N:3]1([C:4]([C:5]([H:33])([H:34])[H:35])([C:6]([H:36])([H:37])[H:38])[H:32])->[Mn+:7]2(<-[3H-:8])(<-[4C-:9]#[O+:10])(<-[6C-:11]#[O+:12])<-[2N@:13]([H:39])([C:14]([H:40])([H:41])[C:15]1([H:42])[H:43])[C:16]([H:44])([H:45])[C:17]([H:46])([H:47])[5N:18]->2([C:19]([C:20]([H:49])([H:50])[H:51])([C:21]([H:52])([H:53])[H:54])[H:48])[C:22]([C:23]([H:56])([H:57])[H:58])([C:24]([H:59])([H:60])[H:61])[H:55])[H:28])([H:25])([H:26])[H:27]", "smiles3Dx": "C([C:1]([C:2]([H:29])([H:30])[H:31])([1N:3]1([C:4]([C:5]([H:33])([H:34])[H:35])([C:6]([H:36])([H:37])[H:38])[H:32])->[Mn+:7]2(<-[3H-:8])(<-[4C-:9]#[O+:10])(<-[6C-:11]#[O+:12])<-[2N@:13]([H:39])([C:14]([H:40])([H:41])[C:15]1([H:42])[H:43])[C:16]([H:44])([H:45])[C:17]([H:46])([H:47])[5N:18]->2([C:19]([C:20]([H:49])([H:50])[H:51])([C:21]([H:52])([H:53])[H:54])[H:48])[C:22]([C:23]([H:56])([H:57])[H:58])([C:24]([H:59])([H:60])[H:61])[H:55])[H:28])([H:25])([H:26])[H:27]", "dummies": []}
C     -0.5723     3.6523    -1.9096
C     -0.9345     3.3010    -0.4240
C      0.2231     3.8231     0.4605
N     -1.4540     1.9234    -0.0662
C     -2.2989     2.0134     1.1949
C     -2.8425     0.6790     1.7840
C     -1.6883     2.7698     2.4009
Mn     0.0000     0.0000     0.0000
H     -1.6242    -0.7787     0.2840
C      0.5423    -0.0460     2.2296
O      0.8269    -0.0713     3.4012
C      0.3043    -2.2668    -0.1046
O      0.4271    -3.4662    -0.1504
N     -0.4023     0.4399    -2.1080
C     -1.7604     0.4311    -2.2082
C     -2.3757     1.4499    -1.1563
C      0.4531    -0.3700    -2.8007
C      1.9093     0.1208    -2.4663
N      2.1780     0.3366    -1.0137
C      3.2121    -0.6083    -0.5008
C      3.0421    -2.1107    -0.8816
C      4.6778    -0.2443    -0.8917
C      2.4923     1.7183    -0.7020
C      2.9373     1.9939     0.7623
C      3.4577     2.4871    -1.6633
H      0.4444     3.3513    -2.2149
H     -1.2753     3.3020    -2.6847
H     -0.5767     4.7598    -2.0081
H     -1.7976     3.9734    -0.2037
H      1.0846     4.2110    -0.1241
H     -0.0908     4.7066     1.0531
H      0.5804     3.0345     1.1320
H     -3.2040     2.6018     0.9066
H     -2.0388     0.0785     2.2473
H     -3.5599     0.9061     2.6022
H     -3.4441     0.0548     1.1000
H     -1.6684     3.8606     2.2325
H     -2.3411     2.6766     3.2957
H     -0.7075     2.3558     2.6996
H     -0.1479     1.2816    -2.2704
H     -2.1350    -0.5938    -1.9943
H     -2.0762     0.7212    -3.2377
H     -3.2573     0.9403    -0.7391
H     -2.7978     2.3131    -1.7066
H      0.2723    -0.2812    -3.8967
H      0.3230    -1.4234    -2.4986
H      2.0319     1.0657    -3.0289
H      2.6288    -0.5955    -2.9140
H      3.1464    -0.5621     0.6074
H      2.2549    -2.3082    -1.6247
H      2.8751    -2.7140     0.0353
H      3.9550    -2.5489    -1.3414
H      4.8183    -0.3185    -1.9903
H      5.3797    -0.9624    -0.4142
H      5.0296     0.7432    -0.5599
H      1.5202     2.1762    -0.8123
H      3.9502     1.6337     1.0103
H      2.9481     3.0870     0.9573
H      2.2479     1.5387     1.4785
H      4.2138     3.0887    -1.1140
H      2.8802     3.2012    -2.2879
H      4.0088     1.8240    -2.3554
62
{"conf": 15, "E": 277.2, "rms": -1.0, "geom": "OH", "total_charge": 0, "CA_charge": 1, "smiles": "C[CH:1]([CH3:2])[1N:3]1([CH:4]([CH3:5])[CH3:6])->[Mn+:7]2(<-[3H-:8])(<-[4C-:9]#[O+:10])(<-[6C-:11]#[O+:12])<-[2N@H:13]([CH2:14][CH2:15]1)[CH2:16][CH2:17][5N:18]->2([CH:19]([CH3:20])[CH3:21])[CH:22]([CH3:23])[CH3:24]", "smiles3D": "C([C:1]([C:2]([H:29])([H:30])[H:31])([1N:3]1([C:4]([C:5]([H:33])([H:34])[H:35])([C:6]([H:36])([H:37])[H:38])[H:32])->[Mn+:7]2(<-[3H-:8])(<-[4C-:9]#[O+:10])(<-[6C-:11]#[O+:12])<-[2N@:13]([H:39])([C:14]([H:40])([H:41])[C:15]1([H:42])[H:43])[C:16]([H:44])([H:45])[C:17]([H:46])([H:47])[5N:18]->2([C:19]([C:20]([H:49])([H:50])[H:51])([C:21]([H:52])([H:53])[H:54])[H:48])[C:22]([C:23]([H:56])([H:57])[H:58])([C:24]([H:59])([H:60])[H:61])[H:55])[H:28])([H:25])([H:26])[H:27]", "smiles3Dx": "C([C:1]([C:2]([H:29])([H:30])[H:31])([1N:3]1([C:4]([C:5]([H:33])([H:34])[H:35])([C:6]([H:36])([H:37])[H:38])[H:32])->[Mn+:7]2(<-[3H-:8])(<-[4C-:9]#[O+:10])(<-[6C-:11]#[O+:12])<-[2N@:13]([H:39])([C:14]([H:40])([H:41])[C:15]1([H:42])[H:43])[C:16]([H:44])([H:45])[C:17]([H:46])([H:47])[5N:18]->2([C:19]([C:20]([H:49])([H:50])[H:51])([C:21]([H:52])([H:53])[H:54])[H:48])[C:22]([C:23]([H:56])([H:57])[H:58])([C:24]([H:59])([H:60])[H:61])[H:55])[H:28])([H:25])([H:26])[H:27]", "dummies": []}
C     -1.1451     3.2898    -3.4259
C     -1.3614     2.0641    -2.4793
C     -2.8368     2.2064    -2.0003
N     -0.2887     1.9115    -1.4306
C      1.0663     1.9676    -2.0079
C      1.2786     1.0788    -3.2634
C      1.6735     3.3822    -2.2664
Mn     0.0000     0.0000     0.0000
H      1.2403     1.1528     0.7303
C      1.6744    -1.1430    -1.0802
O      2.5558    -1.7416    -1.6452
C      0.6067    -1.0161     1.9788
O      0.9245    -1.5467     3.0141
N     -1.7273     1.0809     0.7633
C     -1.2575     2.3639     0.9516
C     -0.4729     2.8868    -0.3320
C     -2.2298     0.2910     1.7640
C     -2.3839    -1.2171     1.2865
N     -1.7693    -1.6036    -0.0207
C     -2.7327    -1.4269    -1.0954
C     -3.8254    -2.5118    -1.2555
C     -2.0558    -1.2164    -2.4463
C     -1.1706    -2.9616     0.0665
C     -0.5558    -3.5312    -1.2311
C     -2.0649    -4.0824     0.6861
H     -1.2490     4.2499    -2.8809
H     -1.9126     3.2881    -4.2299
H     -0.2015     3.2982    -3.9854
H     -1.3165     1.1786    -3.1251
H     -2.9710     2.8927    -1.1443
H     -3.3206     1.2548    -1.8164
H     -3.4819     2.6212    -2.8045
H      1.7077     1.5137    -1.2383
H      0.7613     0.1110    -3.1607
H      0.9377     1.5362    -4.2093
H      2.3629     0.8670    -3.3839
H      2.5290     3.5532    -1.5779
H      2.0698     3.4928    -3.2988
H      0.9558     4.2042    -2.0886
H     -2.3431     1.1093     0.1247
H     -0.5676     2.3728     1.8246
H     -2.1090     3.0502     1.1694
H     -0.9882     3.7966    -0.7027
H      0.5237     3.2209     0.0321
H     -1.5491     0.3305     2.6414
H     -3.2274     0.6778     2.0811
H     -1.9394    -1.8340     2.0978
H     -3.4708    -1.4494     1.2746
H     -3.2835    -0.5130    -0.8618
H     -4.2872    -2.7846    -0.2876
H     -4.6409    -2.1098    -1.8948
H     -3.4570    -3.4228    -1.7628
H     -2.6862    -0.5732    -3.0936
H     -1.0674    -0.7704    -2.2565
H     -1.9197    -2.1540    -3.0198
H     -0.3220    -2.8507     0.7535
H      0.1888    -4.3138    -0.9693
H     -0.0275    -2.7733    -1.8217
H     -1.3076    -4.0204    -1.8802
H     -1.4092    -4.8316     1.1799
H     -2.7811    -3.7342     1.4520
H     -2.6431    -4.6416    -0.0752
