# Supplementary material for: MACE: Automated Assessment of Stereochemistry of Transition Metal Complexes and Its Applications in Computational Catalysis
Source: J Chem Theory Comput. 2024 Feb 16;20(5):2313–20. doi: 10.1021/acs.jctc.3c01313 (PMC10938507; doi:10.1021/acs.jctc.3c01313)
Supplement: Supplementary file 3 — ct3c01313_si_003.zip [file ct3c01313_si_003.zip › structures/screening/mace_MeCN/Mn_NNhN_iPr_tri_4.xyz]

62
{"conf": 0, "E": 210.96, "rms": -1.0, "geom": "OH", "total_charge": 0, "CA_charge": 1, "smiles": "C[CH:1]([CH3:2])[1N:3]1([CH:4]([CH3:5])[CH3:6])->[Mn+:7]2(<-[3H-:8])(<-[4C-:9]#[O+:10])(<-[5C-:11]#[O+:12])<-[2N@H:13]([CH2:14][CH2:15]1)[CH2:16][CH2:17][6N:18]->2([CH:19]([CH3:20])[CH3:21])[CH:22]([CH3:23])[CH3:24]", "smiles3D": "C([C:1]([C:2]([H:29])([H:30])[H:31])([1N:3]1([C:4]([C:5]([H:33])([H:34])[H:35])([C:6]([H:36])([H:37])[H:38])[H:32])->[Mn+:7]2(<-[3H-:8])(<-[4C-:9]#[O+:10])(<-[5C-:11]#[O+:12])<-[2N@:13]([H:39])([C:14]([H:40])([H:41])[C:15]1([H:42])[H:43])[C:16]([H:44])([H:45])[C:17]([H:46])([H:47])[6N:18]->2([C:19]([C:20]([H:49])([H:50])[H:51])([C:21]([H:52])([H:53])[H:54])[H:48])[C:22]([C:23]([H:56])([H:57])[H:58])([C:24]([H:59])([H:60])[H:61])[H:55])[H:28])([H:25])([H:26])[H:27]", "smiles3Dx": "C([C:1]([C:2]([H:29])([H:30])[H:31])([1N:3]1([C:4]([C:5]([H:33])([H:34])[H:35])([C:6]([H:36])([H:37])[H:38])[H:32])->[Mn+:7]2(<-[3H-:8])(<-[4C-:9]#[O+:10])(<-[5C-:11]#[O+:12])<-[2N@:13]([H:39])([C:14]([H:40])([H:41])[C:15]1([H:42])[H:43])[C:16]([H:44])([H:45])[C:17]([H:46])([H:47])[6N:18]->2([C:19]([C:20]([H:49])([H:50])[H:51])([C:21]([H:52])([H:53])[H:54])[H:48])[C:22]([C:23]([H:56])([H:57])[H:58])([C:24]([H:59])([H:60])[H:61])[H:55])[H:28])([H:25])([H:26])[H:27]", "dummies": []}
C      1.8596     0.0488    -2.7619
C      0.4760    -0.3084    -3.2885
C      0.0721     0.8240    -4.2815
N     -0.5192    -0.7289    -2.2028
C     -0.7184    -2.1909    -2.3023
C      0.5666    -2.9462    -1.8863
C     -1.9356    -2.8198    -1.5838
Mn     0.0000     0.0000     0.0000
H      0.2011     1.6215    -0.8231
C      2.2789    -0.3310     0.0721
O      3.4715    -0.5080     0.1109
C     -0.2828    -2.0641     0.9884
O     -0.4295    -3.1443     1.5047
N     -2.1968     0.3021     0.1013
C     -2.7851     0.0999    -1.1655
C     -1.7739     0.0103    -2.3493
C     -2.2671     1.5850     0.6204
C     -1.5543     1.6984     1.9975
N     -0.1685     1.1336     2.0924
C      0.8066     2.2454     2.2693
C      2.2504     1.8826     2.6928
C      0.9236     3.1731     1.0445
C     -0.1627     0.1579     3.2056
C     -0.4120     0.7886     4.6078
C      1.0702    -0.7674     3.3219
H      2.5283     0.3391    -3.6015
H      1.8253     0.9162    -2.0811
H      2.3423    -0.8467    -2.3340
H      0.6531    -1.1800    -3.9561
H      0.8086     0.8761    -5.1128
H     -0.9047     0.6166    -4.7649
H      0.0710     1.8228    -3.7934
H     -0.8919    -2.4269    -3.3795
H      1.1036    -2.4028    -1.0953
H      0.3716    -3.9818    -1.5365
H      1.2566    -3.0369    -2.7508
H     -2.1018    -2.4457    -0.5666
H     -2.8496    -2.6471    -2.1899
H     -1.8471    -3.9255    -1.5283
H     -2.5467    -0.2925     0.7062
H     -3.4806     0.9444    -1.3894
H     -3.4148    -0.8089    -1.1461
H     -1.5230     1.0665    -2.5418
H     -2.3213    -0.3777    -3.2389
H     -3.3369     1.8723     0.7533
H     -1.8052     2.2947    -0.0927
H     -1.5617     2.7766     2.2741
H     -2.2419     1.2003     2.7154
H      0.4127     2.8792     3.0979
H      2.6747     1.0552     2.1126
H      2.3172     1.6737     3.7752
H      2.9302     2.7509     2.5501
H      1.3656     4.1421     1.3633
H      1.6166     2.7507     0.2879
H     -0.0519     3.4254     0.5979
H     -1.0211    -0.5257     3.0106
H     -0.6211    -0.0183     5.3426
H     -1.2757     1.4799     4.6293
H      0.4670     1.3519     4.9751
H      1.5657    -0.9239     2.3605
H      1.8208    -0.4179     4.0575
H      0.7453    -1.7632     3.6933
62
{"conf": 1, "E": 194.93, "rms": -1.0, "geom": "OH", "total_charge": 0, "CA_charge": 1, "smiles": "C[CH:1]([CH3:2])[1N:3]1([CH:4]([CH3:5])[CH3:6])->[Mn+:7]2(<-[3H-:8])(<-[4C-:9]#[O+:10])(<-[5C-:11]#[O+:12])<-[2N@H:13]([CH2:14][CH2:15]1)[CH2:16][CH2:17][6N:18]->2([CH:19]([CH3:20])[CH3:21])[CH:22]([CH3:23])[CH3:24]", "smiles3D": "C([C:1]([C:2]([H:29])([H:30])[H:31])([1N:3]1([C:4]([C:5]([H:33])([H:34])[H:35])([C:6]([H:36])([H:37])[H:38])[H:32])->[Mn+:7]2(<-[3H-:8])(<-[4C-:9]#[O+:10])(<-[5C-:11]#[O+:12])<-[2N@:13]([H:39])([C:14]([H:40])([H:41])[C:15]1([H:42])[H:43])[C:16]([H:44])([H:45])[C:17]([H:46])([H:47])[6N:18]->2([C:19]([C:20]([H:49])([H:50])[H:51])([C:21]([H:52])([H:53])[H:54])[H:48])[C:22]([C:23]([H:56])([H:57])[H:58])([C:24]([H:59])([H:60])[H:61])[H:55])[H:28])([H:25])([H:26])[H:27]", "smiles3Dx": "C([C:1]([C:2]([H:29])([H:30])[H:31])([1N:3]1([C:4]([C:5]([H:33])([H:34])[H:35])([C:6]([H:36])([H:37])[H:38])[H:32])->[Mn+:7]2(<-[3H-:8])(<-[4C-:9]#[O+:10])(<-[5C-:11]#[O+:12])<-[2N@:13]([H:39])([C:14]([H:40])([H:41])[C:15]1([H:42])[H:43])[C:16]([H:44])([H:45])[C:17]([H:46])([H:47])[6N:18]->2([C:19]([C:20]([H:49])([H:50])[H:51])([C:21]([H:52])([H:53])[H:54])[H:48])[C:22]([C:23]([H:56])([H:57])[H:58])([C:24]([H:59])([H:60])[H:61])[H:55])[H:28])([H:25])([H:26])[H:27]", "dummies": []}
C      4.0485     0.0301     0.6930
C      2.8318    -0.1648     1.6272
C      2.4859    -1.6746     1.5635
N      1.6663     0.7618     1.4490
C      1.9936     2.1625     1.1379
C      2.6550     2.4068    -0.2419
C      2.8336     2.8886     2.2217
Mn     0.0000     0.0000     0.0000
H      0.0468    -1.5339     0.9920
C      1.3653    -0.8590    -1.6378
O      2.0808    -1.3096    -2.4975
C     -0.0891     1.9702    -1.1895
O     -0.1358     3.0001    -1.8160
N     -1.3731     0.8412     1.5122
C     -0.5934     1.3116     2.5968
C      0.8425     0.6957     2.6625
C     -2.2635    -0.2159     1.7620
C     -2.7941    -0.9976     0.4897
N     -2.0485    -0.8333    -0.7730
C     -2.7629     0.1051    -1.6734
C     -3.2488     1.4573    -1.0717
C     -1.9915     0.3924    -2.9860
C     -1.8137    -2.1332    -1.4573
C     -3.1223    -2.8622    -1.8851
C     -0.9286    -3.1538    -0.6935
H      3.7700    -0.0474    -0.3747
H      4.8064    -0.7627     0.8725
H      4.5995     0.9580     0.9263
H      3.2189     0.0154     2.6577
H      1.7653    -2.0149     2.3277
H      2.1581    -1.9731     0.5529
H      3.3936    -2.2765     1.7852
H      1.0280     2.6988     1.0871
H      2.4268     1.5940    -0.9528
H      3.7510     2.5589    -0.1925
H      2.2683     3.3554    -0.6721
H      3.2150     3.8586     1.8352
H      3.6993     2.2871     2.5567
H      2.2097     3.1442     3.1021
H     -1.8270     1.5376     1.1472
H     -0.5059     2.4198     2.5415
H     -1.1129     1.0768     3.5553
H      0.6906    -0.3580     2.9390
H      1.3788     1.1669     3.5119
H     -1.7517    -0.9523     2.4227
H     -3.1421     0.1842     2.3204
H     -2.8194    -2.0627     0.7791
H     -3.8603    -0.7220     0.3413
H     -3.7020    -0.4040    -1.9725
H     -3.9284     1.9441    -1.8043
H     -3.8546     1.3462    -0.1538
H     -2.4611     2.1884    -0.8706
H     -0.9033     0.2605    -2.8537
H     -2.1829     1.4139    -3.3799
H     -2.3138    -0.3194    -3.7758
H     -1.2561    -1.9182    -2.3894
H     -3.8810    -2.8697    -1.0780
H     -3.5592    -2.3959    -2.7915
H     -2.9268    -3.9161    -2.1758
H      0.1252    -2.8392    -0.6751
H     -0.8979    -4.1191    -1.2425
H     -1.2673    -3.3886     0.3321
62
{"conf": 2, "E": 195.89, "rms": -1.0, "geom": "OH", "total_charge": 0, "CA_charge": 1, "smiles": "C[CH:1]([CH3:2])[1N:3]1([CH:4]([CH3:5])[CH3:6])->[Mn+:7]2(<-[3H-:8])(<-[4C-:9]#[O+:10])(<-[5C-:11]#[O+:12])<-[2N@H:13]([CH2:14][CH2:15]1)[CH2:16][CH2:17][6N:18]->2([CH:19]([CH3:20])[CH3:21])[CH:22]([CH3:23])[CH3:24]", "smiles3D": "C([C:1]([C:2]([H:29])([H:30])[H:31])([1N:3]1([C:4]([C:5]([H:33])([H:34])[H:35])([C:6]([H:36])([H:37])[H:38])[H:32])->[Mn+:7]2(<-[3H-:8])(<-[4C-:9]#[O+:10])(<-[5C-:11]#[O+:12])<-[2N@:13]([H:39])([C:14]([H:40])([H:41])[C:15]1([H:42])[H:43])[C:16]([H:44])([H:45])[C:17]([H:46])([H:47])[6N:18]->2([C:19]([C:20]([H:49])([H:50])[H:51])([C:21]([H:52])([H:53])[H:54])[H:48])[C:22]([C:23]([H:56])([H:57])[H:58])([C:24]([H:59])([H:60])[H:61])[H:55])[H:28])([H:25])([H:26])[H:27]", "smiles3Dx": "C([C:1]([C:2]([H:29])([H:30])[H:31])([1N:3]1([C:4]([C:5]([H:33])([H:34])[H:35])([C:6]([H:36])([H:37])[H:38])[H:32])->[Mn+:7]2(<-[3H-:8])(<-[4C-:9]#[O+:10])(<-[5C-:11]#[O+:12])<-[2N@:13]([H:39])([C:14]([H:40])([H:41])[C:15]1([H:42])[H:43])[C:16]([H:44])([H:45])[C:17]([H:46])([H:47])[6N:18]->2([C:19]([C:20]([H:49])([H:50])[H:51])([C:21]([H:52])([H:53])[H:54])[H:48])[C:22]([C:23]([H:56])([H:57])[H:58])([C:24]([H:59])([H:60])[H:61])[H:55])[H:28])([H:25])([H:26])[H:27]", "dummies": []}
C     -2.3788    -0.2945     2.6897
C     -2.3095     0.9132     1.7186
C     -3.4495     1.9066     2.1002
N     -0.9659     1.4753     1.5291
C     -0.1996     1.6728     2.7883
C     -0.9784     2.4737     3.8718
C      1.1883     2.3522     2.6561
Mn     0.0000     0.0000     0.0000
H     -1.3276     0.5750    -1.1320
C     -1.1837    -1.9215     0.4409
O     -1.8033    -2.9305     0.6700
C      1.5920    -0.6715     1.5175
O      2.4234    -1.0221     2.3178
N      1.1514     1.8373    -0.4705
C      0.2067     2.8780    -0.3694
C     -0.9750     2.6641     0.6697
C      1.8157     1.6584    -1.7094
C      1.2413     0.4885    -2.5584
N      1.0836    -0.8121    -1.8996
C      2.3939    -1.3453    -1.5035
C      2.3607    -2.5991    -0.5961
C      3.3666    -1.6136    -2.6808
C      0.2533    -1.6791    -2.7982
C      0.2731    -3.2032    -2.5387
C     -1.2442    -1.2789    -2.9024
H     -3.2007    -0.9730     2.3754
H     -1.4397    -0.8749     2.7017
H     -2.5982    -0.0048     3.7346
H     -2.5752     0.5117     0.7184
H     -3.5566     2.0474     3.1925
H     -3.3510     2.9095     1.6464
H     -4.4175     1.4889     1.7493
H     -0.0036     0.6694     3.2112
H     -0.3104     2.8263     4.6860
H     -1.4763     3.3683     3.4514
H     -1.7146     1.8460     4.3988
H      1.9406     1.7001     2.1978
H      1.1393     3.3371     2.1550
H      1.6228     2.5386     3.6614
H      1.7824     1.9512     0.1609
H     -0.2581     3.0323    -1.3711
H      0.7425     3.8207    -0.1062
H     -1.0380     3.5755     1.3003
H     -1.9017     2.6412     0.0537
H      2.9010     1.4730    -1.5357
H      1.7442     2.5923    -2.3144
H      1.8710     0.3816    -3.4667
H      0.2589     0.8429    -2.8995
H      2.8667    -0.5617    -0.8814
H      3.1766    -2.5307     0.1553
H      1.4058    -2.6807    -0.0499
H      2.5619    -3.5456    -1.1352
H      3.7593    -0.6637    -3.0966
H      2.8898    -2.1939    -3.4933
H      4.2570    -2.1780    -2.3285
H      0.6720    -1.5524    -3.8243
H      1.2456    -3.6497    -2.8116
H     -0.4410    -3.7208    -3.2149
H     -0.0377    -3.4594    -1.5099
H     -1.7490    -1.9225    -3.6549
H     -1.7839    -1.4360    -1.9553
H     -1.4292    -0.2583    -3.2795
62
{"conf": 3, "E": 211.43, "rms": -1.0, "geom": "OH", "total_charge": 0, "CA_charge": 1, "smiles": "C[CH:1]([CH3:2])[1N:3]1([CH:4]([CH3:5])[CH3:6])->[Mn+:7]2(<-[3H-:8])(<-[4C-:9]#[O+:10])(<-[5C-:11]#[O+:12])<-[2N@H:13]([CH2:14][CH2:15]1)[CH2:16][CH2:17][6N:18]->2([CH:19]([CH3:20])[CH3:21])[CH:22]([CH3:23])[CH3:24]", "smiles3D": "C([C:1]([C:2]([H:29])([H:30])[H:31])([1N:3]1([C:4]([C:5]([H:33])([H:34])[H:35])([C:6]([H:36])([H:37])[H:38])[H:32])->[Mn+:7]2(<-[3H-:8])(<-[4C-:9]#[O+:10])(<-[5C-:11]#[O+:12])<-[2N@:13]([H:39])([C:14]([H:40])([H:41])[C:15]1([H:42])[H:43])[C:16]([H:44])([H:45])[C:17]([H:46])([H:47])[6N:18]->2([C:19]([C:20]([H:49])([H:50])[H:51])([C:21]([H:52])([H:53])[H:54])[H:48])[C:22]([C:23]([H:56])([H:57])[H:58])([C:24]([H:59])([H:60])[H:61])[H:55])[H:28])([H:25])([H:26])[H:27]", "smiles3Dx": "C([C:1]([C:2]([H:29])([H:30])[H:31])([1N:3]1([C:4]([C:5]([H:33])([H:34])[H:35])([C:6]([H:36])([H:37])[H:38])[H:32])->[Mn+:7]2(<-[3H-:8])(<-[4C-:9]#[O+:10])(<-[5C-:11]#[O+:12])<-[2N@:13]([H:39])([C:14]([H:40])([H:41])[C:15]1([H:42])[H:43])[C:16]([H:44])([H:45])[C:17]([H:46])([H:47])[6N:18]->2([C:19]([C:20]([H:49])([H:50])[H:51])([C:21]([H:52])([H:53])[H:54])[H:48])[C:22]([C:23]([H:56])([H:57])[H:58])([C:24]([H:59])([H:60])[H:61])[H:55])[H:28])([H:25])([H:26])[H:27]", "dummies": []}
C     -0.2320    -1.6248     3.2608
C     -0.4892    -2.5005     2.0083
C     -2.0242    -2.5630     1.7519
N      0.3841    -2.1594     0.8553
C      1.8161    -2.2702     1.2351
C      2.2382    -3.6965     1.6996
C      2.8332    -1.7931     0.1630
Mn     0.0000     0.0000     0.0000
H      1.2612    -0.3949    -1.2735
C      1.5186     1.0385     1.3911
O      2.3119     1.5773     2.1225
C     -1.5575     0.6072     1.5850
O     -2.3679     0.9318     2.4176
N     -1.4758    -1.1962    -1.1438
C     -0.7554    -2.3543    -1.4729
C      0.0541    -3.0187    -0.2963
C     -1.9673    -0.4302    -2.2252
C     -1.1030     0.8219    -2.5883
N     -0.5894     1.7035    -1.5328
C      0.5880     2.5330    -2.0408
C      1.1429     2.2561    -3.4696
C      1.7901     2.5369    -1.1010
C     -1.6292     2.6306    -1.0322
C     -3.0482     2.0709    -0.7738
C     -1.1458     3.3908     0.2277
H     -1.1366    -1.5154     3.8970
H      0.1316    -0.6205     2.9909
H      0.5470    -2.0955     3.8975
H     -0.2255    -3.5384     2.3007
H     -2.5072    -1.5967     1.5834
H     -2.5167    -2.9953     2.6497
H     -2.3107    -3.2363     0.9233
H      1.9802    -1.6000     2.1005
H      1.8827    -4.4877     1.0109
H      3.3421    -3.7872     1.7802
H      1.8634    -3.9102     2.7208
H      2.6804    -2.2173    -0.8460
H      2.8590    -0.6939     0.0990
H      3.8687    -2.0583     0.4643
H     -2.1655    -1.4166    -0.5972
H     -1.4631    -3.1120    -1.8843
H     -0.0308    -2.0950    -2.2783
H      0.9753    -3.4235    -0.7522
H     -0.5089    -3.9159     0.0381
H     -3.0075    -0.1193    -2.0227
H     -2.0165    -1.0746    -3.1355
H     -0.2433     0.3805    -3.1153
H     -1.6732     1.4333    -3.3248
H      0.2687     3.5971    -2.0918
H      1.8726     3.0463    -3.7509
H      1.6837     1.2861    -3.5220
H      0.3400     2.3066    -4.2344
H      2.5918     3.1900    -1.5097
H      2.2317     1.5313    -1.0009
H      1.5293     3.0014    -0.1360
H     -1.7839     3.4009    -1.8253
H     -3.5851     1.9677    -1.7400
H     -3.6672     2.7860    -0.1917
H     -3.0636     1.1095    -0.2456
H     -0.5501     4.2802    -0.0646
H     -0.5030     2.7568     0.8555
H     -1.9803     3.7745     0.8515
62
{"conf": 4, "E": 198.32, "rms": -1.0, "geom": "OH", "total_charge": 0, "CA_charge": 1, "smiles": "C[CH:1]([CH3:2])[1N:3]1([CH:4]([CH3:5])[CH3:6])->[Mn+:7]2(<-[3H-:8])(<-[4C-:9]#[O+:10])(<-[5C-:11]#[O+:12])<-[2N@H:13]([CH2:14][CH2:15]1)[CH2:16][CH2:17][6N:18]->2([CH:19]([CH3:20])[CH3:21])[CH:22]([CH3:23])[CH3:24]", "smiles3D": "C([C:1]([C:2]([H:29])([H:30])[H:31])([1N:3]1([C:4]([C:5]([H:33])([H:34])[H:35])([C:6]([H:36])([H:37])[H:38])[H:32])->[Mn+:7]2(<-[3H-:8])(<-[4C-:9]#[O+:10])(<-[5C-:11]#[O+:12])<-[2N@:13]([H:39])([C:14]([H:40])([H:41])[C:15]1([H:42])[H:43])[C:16]([H:44])([H:45])[C:17]([H:46])([H:47])[6N:18]->2([C:19]([C:20]([H:49])([H:50])[H:51])([C:21]([H:52])([H:53])[H:54])[H:48])[C:22]([C:23]([H:56])([H:57])[H:58])([C:24]([H:59])([H:60])[H:61])[H:55])[H:28])([H:25])([H:26])[H:27]", "smiles3Dx": "C([C:1]([C:2]([H:29])([H:30])[H:31])([1N:3]1([C:4]([C:5]([H:33])([H:34])[H:35])([C:6]([H:36])([H:37])[H:38])[H:32])->[Mn+:7]2(<-[3H-:8])(<-[4C-:9]#[O+:10])(<-[5C-:11]#[O+:12])<-[2N@:13]([H:39])([C:14]([H:40])([H:41])[C:15]1([H:42])[H:43])[C:16]([H:44])([H:45])[C:17]([H:46])([H:47])[6N:18]->2([C:19]([C:20]([H:49])([H:50])[H:51])([C:21]([H:52])([H:53])[H:54])[H:48])[C:22]([C:23]([H:56])([H:57])[H:58])([C:24]([H:59])([H:60])[H:61])[H:55])[H:28])([H:25])([H:26])[H:27]", "dummies": []}
C      4.3880    -0.5005    -1.6338
C      3.1411     0.2546    -1.0794
C      3.3686     0.4739     0.4057
N      1.8329    -0.3660    -1.4642
C      1.5133     0.1228    -2.8457
C      0.9515     1.5683    -2.8595
C      0.6025    -0.7345    -3.7614
Mn     0.0000     0.0000     0.0000
H     -0.9459     0.0732    -1.5481
C      0.1733     2.2829     0.1712
O      0.2647     3.4819     0.2618
C      1.1208    -0.2989     1.9953
O      1.7063    -0.4601     3.0377
N     -0.0853    -2.2207     0.0243
C      0.5234    -2.5765    -1.1709
C      1.8904    -1.8206    -1.3663
C     -1.4224    -2.6308     0.2564
C     -2.4612    -1.4618     0.2562
N     -2.1081    -0.2326     0.9771
C     -3.1034     0.8261     0.6091
C     -3.1688     2.0799     1.5117
C     -3.0016     1.3533    -0.8471
C     -1.9684    -0.5207     2.4123
C     -1.3546     0.6178     3.2649
C     -3.2676    -1.0072     3.1065
H      4.2703    -0.7963    -2.6939
H      5.2808     0.1590    -1.5771
H      4.6140    -1.4137    -1.0437
H      3.1931     1.2694    -1.5227
H      4.3617     0.9469     0.5682
H      3.3868    -0.4894     0.9514
H      2.6368     1.2093     0.7871
H      2.4759     0.1737    -3.3996
H      1.4261     2.2322    -2.1185
H     -0.1424     1.6199    -2.7175
H      1.1500     2.0212    -3.8549
H      0.9894    -1.7625    -3.9028
H     -0.4564    -0.7533    -3.4481
H      0.6019    -0.2878    -4.7794
H      0.4400    -2.5169     0.7150
H     -0.1601    -2.3541    -2.0022
H      0.7214    -3.6738    -1.1679
H      2.5118    -2.0885    -0.4862
H      2.3952    -2.2397    -2.2639
H     -1.7323    -3.3651    -0.5236
H     -1.4859    -3.1559     1.2386
H     -2.6215    -1.2235    -0.8042
H     -3.4256    -1.8603     0.6350
H     -4.1084     0.3498     0.6894
H     -3.8685     2.8312     1.0863
H     -2.1890     2.5849     1.5959
H     -3.6168     1.8519     2.4947
H     -3.8202     2.0798    -1.0406
H     -3.1576     0.5879    -1.6275
H     -2.0592     1.8995    -1.0202
H     -1.2467    -1.3576     2.4890
H     -0.7480     1.3058     2.6499
H     -2.1028     1.1977     3.8402
H     -0.6936     0.1794     4.0428
H     -3.1267    -1.0422     4.2086
H     -4.1311    -0.3496     2.8929
H     -3.5180    -2.0443     2.8055
62
{"conf": 5, "E": 194.26, "rms": -1.0, "geom": "OH", "total_charge": 0, "CA_charge": 1, "smiles": "C[CH:1]([CH3:2])[1N:3]1([CH:4]([CH3:5])[CH3:6])->[Mn+:7]2(<-[3H-:8])(<-[4C-:9]#[O+:10])(<-[5C-:11]#[O+:12])<-[2N@H:13]([CH2:14][CH2:15]1)[CH2:16][CH2:17][6N:18]->2([CH:19]([CH3:20])[CH3:21])[CH:22]([CH3:23])[CH3:24]", "smiles3D": "C([C:1]([C:2]([H:29])([H:30])[H:31])([1N:3]1([C:4]([C:5]([H:33])([H:34])[H:35])([C:6]([H:36])([H:37])[H:38])[H:32])->[Mn+:7]2(<-[3H-:8])(<-[4C-:9]#[O+:10])(<-[5C-:11]#[O+:12])<-[2N@:13]([H:39])([C:14]([H:40])([H:41])[C:15]1([H:42])[H:43])[C:16]([H:44])([H:45])[C:17]([H:46])([H:47])[6N:18]->2([C:19]([C:20]([H:49])([H:50])[H:51])([C:21]([H:52])([H:53])[H:54])[H:48])[C:22]([C:23]([H:56])([H:57])[H:58])([C:24]([H:59])([H:60])[H:61])[H:55])[H:28])([H:25])([H:26])[H:27]", "smiles3Dx": "C([C:1]([C:2]([H:29])([H:30])[H:31])([1N:3]1([C:4]([C:5]([H:33])([H:34])[H:35])([C:6]([H:36])([H:37])[H:38])[H:32])->[Mn+:7]2(<-[3H-:8])(<-[4C-:9]#[O+:10])(<-[5C-:11]#[O+:12])<-[2N@:13]([H:39])([C:14]([H:40])([H:41])[C:15]1([H:42])[H:43])[C:16]([H:44])([H:45])[C:17]([H:46])([H:47])[6N:18]->2([C:19]([C:20]([H:49])([H:50])[H:51])([C:21]([H:52])([H:53])[H:54])[H:48])[C:22]([C:23]([H:56])([H:57])[H:58])([C:24]([H:59])([H:60])[H:61])[H:55])[H:28])([H:25])([H:26])[H:27]", "dummies": []}
C     -2.3393     3.1899    -2.1353
C     -1.3121     2.6384    -1.0987
C     -0.7415     3.8577    -0.3446
N     -0.3515     1.6342    -1.6284
C      0.9197     2.1071    -2.1876
C      0.7959     3.0153    -3.4333
C      1.8689     2.8078    -1.1871
Mn     0.0000     0.0000     0.0000
H     -1.8232    -0.0411     0.0190
C      0.0563     1.3807     1.8301
O      0.0869     2.1045     2.7942
C      2.2964     0.0482    -0.2383
O      3.4954     0.0733    -0.3680
N      0.1221    -1.3321    -1.7712
C     -0.3710    -0.6335    -2.8943
C     -1.0469     0.7283    -2.5470
C     -0.5336    -2.4804    -1.3556
C      0.0028    -2.9639     0.0415
N     -0.1924    -2.0589     1.1691
C      0.8146    -2.3152     2.2471
C      1.0872    -3.8270     2.5164
C      2.1610    -1.6348     2.0757
C     -1.5470    -2.1876     1.8004
C     -2.7611    -2.5610     0.9115
C     -1.9532    -0.9422     2.6315
H     -2.9371     4.0197    -1.7002
H     -1.8490     3.5722    -3.0483
H     -3.0826     2.4197    -2.4256
H     -1.9058     2.0846    -0.3454
H     -0.2913     4.5958    -1.0368
H     -1.5708     4.3865     0.1734
H     -0.0436     3.5821     0.4591
H      1.4612     1.1989    -2.5192
H      1.8118     3.2378    -3.8255
H      0.2527     2.5309    -4.2654
H      0.3258     3.9868    -3.1895
H      2.9223     2.5762    -1.4550
H      1.7966     3.9136    -1.2186
H      1.7019     2.4691    -0.1516
H      1.0044    -1.5381    -1.9130
H     -1.1198    -1.2621    -3.4308
H      0.4626    -0.4388    -3.6095
H     -1.2610     1.2445    -3.5029
H     -2.0281     0.4686    -2.0966
H     -1.6131    -2.2802    -1.3051
H     -0.3638    -3.2909    -2.1023
H     -0.4510    -3.9535     0.2670
H      1.0924    -3.1273    -0.0945
H      0.4188    -1.9159     3.2016
H      1.7580    -4.2696     1.7501
H      1.5874    -3.9471     3.5017
H      0.1581    -4.4276     2.5491
H      2.0293    -0.5387     2.1324
H      2.8238    -1.8899     2.9312
H      2.6738    -1.9930     1.1619
H     -1.4825    -3.0231     2.5307
H     -3.6386    -2.7481     1.5680
H     -3.0738    -1.7559     0.2233
H     -2.6109    -3.5109     0.3625
H     -2.7266    -1.2416     3.3715
H     -1.1249    -0.5079     3.2152
H     -2.4078    -0.1366     2.0287
62
{"conf": 6, "E": 185.1, "rms": -1.0, "geom": "OH", "total_charge": 0, "CA_charge": 1, "smiles": "C[CH:1]([CH3:2])[1N:3]1([CH:4]([CH3:5])[CH3:6])->[Mn+:7]2(<-[3H-:8])(<-[4C-:9]#[O+:10])(<-[5C-:11]#[O+:12])<-[2N@H:13]([CH2:14][CH2:15]1)[CH2:16][CH2:17][6N:18]->2([CH:19]([CH3:20])[CH3:21])[CH:22]([CH3:23])[CH3:24]", "smiles3D": "C([C:1]([C:2]([H:29])([H:30])[H:31])([1N:3]1([C:4]([C:5]([H:33])([H:34])[H:35])([C:6]([H:36])([H:37])[H:38])[H:32])->[Mn+:7]2(<-[3H-:8])(<-[4C-:9]#[O+:10])(<-[5C-:11]#[O+:12])<-[2N@:13]([H:39])([C:14]([H:40])([H:41])[C:15]1([H:42])[H:43])[C:16]([H:44])([H:45])[C:17]([H:46])([H:47])[6N:18]->2([C:19]([C:20]([H:49])([H:50])[H:51])([C:21]([H:52])([H:53])[H:54])[H:48])[C:22]([C:23]([H:56])([H:57])[H:58])([C:24]([H:59])([H:60])[H:61])[H:55])[H:28])([H:25])([H:26])[H:27]", "smiles3Dx": "C([C:1]([C:2]([H:29])([H:30])[H:31])([1N:3]1([C:4]([C:5]([H:33])([H:34])[H:35])([C:6]([H:36])([H:37])[H:38])[H:32])->[Mn+:7]2(<-[3H-:8])(<-[4C-:9]#[O+:10])(<-[5C-:11]#[O+:12])<-[2N@:13]([H:39])([C:14]([H:40])([H:41])[C:15]1([H:42])[H:43])[C:16]([H:44])([H:45])[C:17]([H:46])([H:47])[6N:18]->2([C:19]([C:20]([H:49])([H:50])[H:51])([C:21]([H:52])([H:53])[H:54])[H:48])[C:22]([C:23]([H:56])([H:57])[H:58])([C:24]([H:59])([H:60])[H:61])[H:55])[H:28])([H:25])([H:26])[H:27]", "dummies": []}
C     -3.2982     1.1054    -3.0900
C     -2.2338     0.4139    -2.2074
C     -2.9423    -0.7061    -1.4156
N     -1.3738     1.3159    -1.4119
C     -2.0278     2.4101    -0.6592
C     -2.6058     3.5897    -1.4979
C     -3.1049     1.9901     0.3475
Mn     0.0000     0.0000     0.0000
H     -0.1540    -1.3023    -1.2842
C     -1.5992    -0.9601     1.3579
O     -2.4333    -1.4633     2.0687
C      0.1794     1.7036     1.5418
O      0.2704     2.5960     2.3480
N      1.6086     0.8678    -1.2436
C      0.9551     1.0462    -2.4586
C     -0.3302     1.8999    -2.2760
C      2.7395     0.0049    -1.2444
C      2.6704    -1.2722    -0.3226
N      1.7887    -1.2531     0.8407
C      1.3291    -2.6284     1.1993
C      0.3980    -3.3342     0.1788
C      2.4865    -3.6183     1.5254
C      2.4490    -0.6171     2.0023
C      3.1702     0.7276     1.7347
C      1.5040    -0.4575     3.2223
H     -2.8983     1.9775    -3.6393
H     -3.6530     0.3906    -3.8636
H     -4.1891     1.3962    -2.4983
H     -1.5591    -0.1186    -2.9138
H     -3.5713    -0.3534    -0.5865
H     -3.6144    -1.2743    -2.0948
H     -2.2373    -1.4605    -1.0444
H     -1.2210     2.8603    -0.0569
H     -2.6185     4.5043    -0.8665
H     -2.0053     3.8391    -2.3925
H     -3.6560     3.4266    -1.8080
H     -3.3371     2.8490     1.0140
H     -4.0551     1.7130    -0.1504
H     -2.7490     1.1863     1.0008
H      1.8358     1.6873    -0.9051
H      1.6350     1.5703    -3.1703
H      0.6829     0.0623    -2.8924
H      0.0120     2.8770    -1.8649
H     -0.7382     2.1022    -3.2891
H      2.9374    -0.3489    -2.2843
H      3.6323     0.5994    -0.9457
H      2.3803    -2.1019    -0.9871
H      3.7085    -1.4946     0.0162
H      0.7227    -2.5438     2.1214
H      0.8417    -3.4943    -0.8212
H     -0.5758    -2.8383     0.0885
H      0.1334    -4.3449     0.5575
H      2.9839    -3.3802     2.4853
H      3.2373    -3.6629     0.7119
H      2.0944    -4.6481     1.6673
H      3.2596    -1.2967     2.3295
H      2.5896     1.4232     1.1208
H      3.4389     1.2419     2.6817
H      4.1422     0.5399     1.2346
H      1.7259     0.4379     3.8403
H      0.4484    -0.4128     2.9118
H      1.6101    -1.3356     3.8950
62
{"conf": 7, "E": 194.45, "rms": -1.0, "geom": "OH", "total_charge": 0, "CA_charge": 1, "smiles": "C[CH:1]([CH3:2])[1N:3]1([CH:4]([CH3:5])[CH3:6])->[Mn+:7]2(<-[3H-:8])(<-[4C-:9]#[O+:10])(<-[5C-:11]#[O+:12])<-[2N@H:13]([CH2:14][CH2:15]1)[CH2:16][CH2:17][6N:18]->2([CH:19]([CH3:20])[CH3:21])[CH:22]([CH3:23])[CH3:24]", "smiles3D": "C([C:1]([C:2]([H:29])([H:30])[H:31])([1N:3]1([C:4]([C:5]([H:33])([H:34])[H:35])([C:6]([H:36])([H:37])[H:38])[H:32])->[Mn+:7]2(<-[3H-:8])(<-[4C-:9]#[O+:10])(<-[5C-:11]#[O+:12])<-[2N@:13]([H:39])([C:14]([H:40])([H:41])[C:15]1([H:42])[H:43])[C:16]([H:44])([H:45])[C:17]([H:46])([H:47])[6N:18]->2([C:19]([C:20]([H:49])([H:50])[H:51])([C:21]([H:52])([H:53])[H:54])[H:48])[C:22]([C:23]([H:56])([H:57])[H:58])([C:24]([H:59])([H:60])[H:61])[H:55])[H:28])([H:25])([H:26])[H:27]", "smiles3Dx": "C([C:1]([C:2]([H:29])([H:30])[H:31])([1N:3]1([C:4]([C:5]([H:33])([H:34])[H:35])([C:6]([H:36])([H:37])[H:38])[H:32])->[Mn+:7]2(<-[3H-:8])(<-[4C-:9]#[O+:10])(<-[5C-:11]#[O+:12])<-[2N@:13]([H:39])([C:14]([H:40])([H:41])[C:15]1([H:42])[H:43])[C:16]([H:44])([H:45])[C:17]([H:46])([H:47])[6N:18]->2([C:19]([C:20]([H:49])([H:50])[H:51])([C:21]([H:52])([H:53])[H:54])[H:48])[C:22]([C:23]([H:56])([H:57])[H:58])([C:24]([H:59])([H:60])[H:61])[H:55])[H:28])([H:25])([H:26])[H:27]", "dummies": []}
C     -2.4245     2.6476    -0.2939
C     -2.5780     1.6873     0.9171
C     -3.5632     0.5475     0.5513
N     -1.2801     1.2679     1.4866
C     -0.5110     2.4612     1.9571
C      0.9716     2.2269     2.3484
C     -1.1840     3.2157     3.1414
Mn     0.0000     0.0000     0.0000
H      1.1807    -0.0951     1.3832
C      1.1697     1.7280    -0.9651
O      1.7831     2.6342    -1.4715
C     -1.5275     0.1572    -1.7238
O     -2.3257     0.2473    -2.6237
N     -1.0051    -1.6963     0.9974
C     -1.6445    -1.2312     2.1866
C     -1.4626     0.2923     2.5597
C      0.0548    -2.6036     1.1770
C      0.9168    -2.9049    -0.1051
N      1.2042    -1.7624    -1.0007
C      2.6427    -1.3922    -1.0068
C      3.2480    -1.0330     0.3759
C      3.5789    -2.4432    -1.6828
C      0.7395    -2.0554    -2.3812
C      0.9710    -0.8915    -3.3823
C     -0.7306    -2.5519    -2.5118
H     -1.4532     2.5081    -0.7999
H     -2.4601     3.7008     0.0586
H     -3.2335     2.5467    -1.0473
H     -3.1080     2.2641     1.7004
H     -4.1012     0.2176     1.4644
H     -4.3630     0.8901    -0.1385
H     -3.0743    -0.3292     0.1078
H     -0.4661     3.1791     1.1167
H      1.1259     1.5048     3.1714
H      1.4182     3.1824     2.6982
H      1.5944     1.9634     1.4831
H     -0.5242     4.0275     3.5155
H     -2.1117     3.7358     2.8348
H     -1.3931     2.5428     3.9966
H     -1.6221    -2.0598     0.4391
H     -1.2844    -1.8283     3.0578
H     -2.7339    -1.4405     2.1053
H     -0.5943     0.3296     3.2370
H     -2.3465     0.5913     3.1688
H      0.7326    -2.2076     1.9628
H     -0.3644    -3.5680     1.5484
H      1.8645    -3.3555     0.2521
H      0.3994    -3.7181    -0.6524
H      2.7270    -0.4646    -1.6064
H      2.8459    -1.6319     1.2116
H      3.1200     0.0504     0.5739
H      4.3493    -1.1716     0.3982
H      3.4612    -2.4481    -2.7841
H      4.6494    -2.1913    -1.5283
H      3.4100    -3.4680    -1.2988
H      1.3512    -2.9051    -2.7501
H      0.4136    -1.0434    -4.3308
H      0.6879     0.0821    -2.9552
H      2.0356    -0.8341    -3.6853
H     -0.7447    -3.6536    -2.6598
H     -1.3227    -2.3521    -1.6139
H     -1.2684    -2.1266    -3.3847
62
{"conf": 8, "E": 199.9, "rms": -1.0, "geom": "OH", "total_charge": 0, "CA_charge": 1, "smiles": "C[CH:1]([CH3:2])[1N:3]1([CH:4]([CH3:5])[CH3:6])->[Mn+:7]2(<-[3H-:8])(<-[4C-:9]#[O+:10])(<-[5C-:11]#[O+:12])<-[2N@H:13]([CH2:14][CH2:15]1)[CH2:16][CH2:17][6N:18]->2([CH:19]([CH3:20])[CH3:21])[CH:22]([CH3:23])[CH3:24]", "smiles3D": "C([C:1]([C:2]([H:29])([H:30])[H:31])([1N:3]1([C:4]([C:5]([H:33])([H:34])[H:35])([C:6]([H:36])([H:37])[H:38])[H:32])->[Mn+:7]2(<-[3H-:8])(<-[4C-:9]#[O+:10])(<-[5C-:11]#[O+:12])<-[2N@:13]([H:39])([C:14]([H:40])([H:41])[C:15]1([H:42])[H:43])[C:16]([H:44])([H:45])[C:17]([H:46])([H:47])[6N:18]->2([C:19]([C:20]([H:49])([H:50])[H:51])([C:21]([H:52])([H:53])[H:54])[H:48])[C:22]([C:23]([H:56])([H:57])[H:58])([C:24]([H:59])([H:60])[H:61])[H:55])[H:28])([H:25])([H:26])[H:27]", "smiles3Dx": "C([C:1]([C:2]([H:29])([H:30])[H:31])([1N:3]1([C:4]([C:5]([H:33])([H:34])[H:35])([C:6]([H:36])([H:37])[H:38])[H:32])->[Mn+:7]2(<-[3H-:8])(<-[4C-:9]#[O+:10])(<-[5C-:11]#[O+:12])<-[2N@:13]([H:39])([C:14]([H:40])([H:41])[C:15]1([H:42])[H:43])[C:16]([H:44])([H:45])[C:17]([H:46])([H:47])[6N:18]->2([C:19]([C:20]([H:49])([H:50])[H:51])([C:21]([H:52])([H:53])[H:54])[H:48])[C:22]([C:23]([H:56])([H:57])[H:58])([C:24]([H:59])([H:60])[H:61])[H:55])[H:28])([H:25])([H:26])[H:27]", "dummies": []}
C      1.6015     0.2983    -4.3006
C      0.7220     0.4264    -3.0227
C     -0.3499     1.5026    -3.2720
N      1.4622     0.6016    -1.7567
C      2.1114     1.9557    -1.6674
C      3.5595     2.0240    -1.1083
C      1.2924     3.0126    -0.9143
Mn     0.0000     0.0000     0.0000
H     -1.1194    -0.6258    -1.3032
C     -1.2446     1.9271     0.1975
O     -1.8979     2.9356     0.3016
C      1.5401     0.7447     1.5407
O      2.3522     1.1356     2.3422
N      1.1657    -1.8953    -0.0472
C      1.7803    -1.9035    -1.3002
C      2.4042    -0.4993    -1.5717
C      0.3276    -2.9820     0.2881
C     -1.0659    -2.6295     0.9338
N     -1.2955    -1.2792     1.4861
C     -0.8309    -1.2048     2.8939
C     -0.6729     0.2481     3.4140
C      0.4708    -1.9715     3.2529
C     -2.7770    -1.0149     1.3822
C     -3.3783     0.0924     2.2853
C     -3.3089    -0.7406    -0.0514
H      2.0179    -0.7279    -4.3775
H      0.9916     0.4432    -5.2183
H      2.4424     1.0158    -4.3346
H      0.1642    -0.5170    -2.9517
H      0.0929     2.4801    -3.5527
H     -1.0010     1.6079    -2.3871
H     -1.0080     1.1881    -4.1106
H      2.1997     2.3466    -2.6989
H      3.9542     3.0593    -1.1977
H      4.2499     1.3883    -1.7009
H      3.6019     1.7488    -0.0352
H      1.8014     3.9983    -0.9854
H      0.3066     3.1811    -1.3730
H      1.2029     2.7911     0.1591
H      1.8233    -1.8285     0.5832
H      1.0610    -2.1681    -2.0959
H      2.5963    -2.6642    -1.3034
H      3.0967    -0.5768    -2.4348
H      3.0177    -0.2918    -0.6779
H      0.1268    -3.5907    -0.6246
H      0.8783    -3.6471     0.9950
H     -1.2740    -3.3811     1.7291
H     -1.8037    -2.8395     0.1419
H     -1.6271    -1.6834     3.5109
H     -1.4135     0.4699     4.2094
H     -0.7908     0.9782     2.5998
H      0.3102     0.4372     3.8947
H      0.7110    -1.8150     4.3271
H      1.3374    -1.6183     2.6743
H      0.3602    -3.0681     3.1553
H     -3.2778    -1.9563     1.7178
H     -3.3400    -0.1857     3.3557
H     -4.4652     0.2031     2.0811
H     -2.9274     1.0833     2.1020
H     -4.4201    -0.7226    -0.0315
H     -3.0716    -1.5174    -0.7989
H     -2.9954     0.2446    -0.4319
62
{"conf": 9, "E": 205.83, "rms": -1.0, "geom": "OH", "total_charge": 0, "CA_charge": 1, "smiles": "C[CH:1]([CH3:2])[1N:3]1([CH:4]([CH3:5])[CH3:6])->[Mn+:7]2(<-[3H-:8])(<-[4C-:9]#[O+:10])(<-[5C-:11]#[O+:12])<-[2N@H:13]([CH2:14][CH2:15]1)[CH2:16][CH2:17][6N:18]->2([CH:19]([CH3:20])[CH3:21])[CH:22]([CH3:23])[CH3:24]", "smiles3D": "C([C:1]([C:2]([H:29])([H:30])[H:31])([1N:3]1([C:4]([C:5]([H:33])([H:34])[H:35])([C:6]([H:36])([H:37])[H:38])[H:32])->[Mn+:7]2(<-[3H-:8])(<-[4C-:9]#[O+:10])(<-[5C-:11]#[O+:12])<-[2N@:13]([H:39])([C:14]([H:40])([H:41])[C:15]1([H:42])[H:43])[C:16]([H:44])([H:45])[C:17]([H:46])([H:47])[6N:18]->2([C:19]([C:20]([H:49])([H:50])[H:51])([C:21]([H:52])([H:53])[H:54])[H:48])[C:22]([C:23]([H:56])([H:57])[H:58])([C:24]([H:59])([H:60])[H:61])[H:55])[H:28])([H:25])([H:26])[H:27]", "smiles3Dx": "C([C:1]([C:2]([H:29])([H:30])[H:31])([1N:3]1([C:4]([C:5]([H:33])([H:34])[H:35])([C:6]([H:36])([H:37])[H:38])[H:32])->[Mn+:7]2(<-[3H-:8])(<-[4C-:9]#[O+:10])(<-[5C-:11]#[O+:12])<-[2N@:13]([H:39])([C:14]([H:40])([H:41])[C:15]1([H:42])[H:43])[C:16]([H:44])([H:45])[C:17]([H:46])([H:47])[6N:18]->2([C:19]([C:20]([H:49])([H:50])[H:51])([C:21]([H:52])([H:53])[H:54])[H:48])[C:22]([C:23]([H:56])([H:57])[H:58])([C:24]([H:59])([H:60])[H:61])[H:55])[H:28])([H:25])([H:26])[H:27]", "dummies": []}
C     -2.3189     0.0163     2.9102
C     -2.3451     1.2033     1.9121
C     -3.1081     2.3496     2.6364
N     -1.0351     1.6118     1.3358
C     -1.1028     2.7678     0.4362
C     -0.9958     4.1693     1.1115
C     -2.3080     2.7714    -0.5447
Mn     0.0000     0.0000     0.0000
H      1.4301     1.1461     0.0408
C     -0.5649     0.7933    -2.0859
O     -0.8596     1.2081    -3.1793
C     -1.8991    -1.2961    -0.0059
O     -2.9005    -1.9685    -0.0062
N      0.6339    -0.6999     1.9986
C      0.8905     0.4884     2.7191
C      0.0085     1.7535     2.3531
C      1.7041    -1.6287     1.8733
C      2.3311    -1.7907     0.4423
N      1.4661    -1.6741    -0.7461
C      0.7900    -2.9629    -1.0428
C     -0.4050    -2.8276    -2.0248
C      0.3006    -3.7919     0.1716
C      2.3537    -1.2431    -1.8870
C      2.8094     0.2388    -1.8501
C      1.8554    -1.5016    -3.3320
H     -2.1303    -0.9512     2.4302
H     -3.3253    -0.1218     3.3611
H     -1.6256     0.1826     3.7564
H     -2.9838     0.8773     1.0700
H     -2.5788     2.6771     3.5539
H     -4.1142     1.9946     2.9475
H     -3.3064     3.2305     2.0090
H     -0.2009     2.6663    -0.2014
H      0.0420     4.5543     1.0142
H     -1.2273     4.1453     2.1919
H     -1.6575     4.9220     0.6312
H     -2.5688     1.7526    -0.8839
H     -3.2226     3.2249    -0.1197
H     -2.0466     3.3700    -1.4437
H     -0.0605    -1.1282     2.3809
H      0.7664     0.2754     3.8074
H      1.9556     0.7764     2.5585
H      0.7309     2.5292     2.0149
H     -0.4389     2.1360     3.2937
H      1.3578    -2.6250     2.2219
H      2.5296    -1.3407     2.5656
H      2.8485    -2.7771     0.4094
H      3.1318    -1.0336     0.3981
H      1.5495    -3.6057    -1.5464
H     -0.1893    -3.3330    -2.9883
H     -0.6467    -1.7740    -2.2179
H     -1.3332    -3.3173    -1.6625
H      1.1527    -4.2377     0.7227
H     -0.2904    -4.6700    -0.1682
H     -0.3395    -3.1954     0.8470
H      3.2865    -1.8524    -1.7962
H      3.3049     0.5525    -0.9150
H      1.9828     0.9287    -2.0922
H      3.5846     0.4027    -2.6297
H      0.9053    -0.9817    -3.5516
H      1.8015    -2.5825    -3.5622
H      2.5963    -1.1145    -4.0647
62
{"conf": 10, "E": 190.95, "rms": -1.0, "geom": "OH", "total_charge": 0, "CA_charge": 1, "smiles": "C[CH:1]([CH3:2])[1N:3]1([CH:4]([CH3:5])[CH3:6])->[Mn+:7]2(<-[3H-:8])(<-[4C-:9]#[O+:10])(<-[5C-:11]#[O+:12])<-[2N@H:13]([CH2:14][CH2:15]1)[CH2:16][CH2:17][6N:18]->2([CH:19]([CH3:20])[CH3:21])[CH:22]([CH3:23])[CH3:24]", "smiles3D": "C([C:1]([C:2]([H:29])([H:30])[H:31])([1N:3]1([C:4]([C:5]([H:33])([H:34])[H:35])([C:6]([H:36])([H:37])[H:38])[H:32])->[Mn+:7]2(<-[3H-:8])(<-[4C-:9]#[O+:10])(<-[5C-:11]#[O+:12])<-[2N@:13]([H:39])([C:14]([H:40])([H:41])[C:15]1([H:42])[H:43])[C:16]([H:44])([H:45])[C:17]([H:46])([H:47])[6N:18]->2([C:19]([C:20]([H:49])([H:50])[H:51])([C:21]([H:52])([H:53])[H:54])[H:48])[C:22]([C:23]([H:56])([H:57])[H:58])([C:24]([H:59])([H:60])[H:61])[H:55])[H:28])([H:25])([H:26])[H:27]", "smiles3Dx": "C([C:1]([C:2]([H:29])([H:30])[H:31])([1N:3]1([C:4]([C:5]([H:33])([H:34])[H:35])([C:6]([H:36])([H:37])[H:38])[H:32])->[Mn+:7]2(<-[3H-:8])(<-[4C-:9]#[O+:10])(<-[5C-:11]#[O+:12])<-[2N@:13]([H:39])([C:14]([H:40])([H:41])[C:15]1([H:42])[H:43])[C:16]([H:44])([H:45])[C:17]([H:46])([H:47])[6N:18]->2([C:19]([C:20]([H:49])([H:50])[H:51])([C:21]([H:52])([H:53])[H:54])[H:48])[C:22]([C:23]([H:56])([H:57])[H:58])([C:24]([H:59])([H:60])[H:61])[H:55])[H:28])([H:25])([H:26])[H:27]", "dummies": []}
C     -1.9618     1.4849     3.9253
C     -1.0870     1.2909     2.6491
C      0.2596     2.0308     2.8358
N     -0.9758    -0.0916     2.1373
C     -0.1338    -1.0125     2.9482
C     -0.1735    -0.8080     4.4836
C     -0.3509    -2.5382     2.7268
Mn     0.0000     0.0000     0.0000
H      0.6891    -1.6334     0.3652
C      2.0469     0.8604     0.5860
O      3.1227     1.3111     0.8921
C     -0.8457     2.1132    -0.3689
O     -1.2866     3.2214    -0.5492
N     -1.8780    -0.9897    -0.6056
C     -2.4791    -1.5088     0.5607
C     -2.3173    -0.6009     1.8259
C     -1.4469    -1.9400    -1.5494
C     -0.5031    -1.3934    -2.6809
N      0.5020    -0.3867    -2.2756
C      0.3593     0.8445    -3.0949
C     -1.0799     1.4323    -3.1968
C      1.3399     1.9781    -2.6943
C      1.8913    -0.9082    -2.3576
C      2.4141    -1.1356    -3.8111
C      2.1744    -2.2005    -1.5419
H     -1.3741     1.5470     4.8622
H     -2.7353     0.7026     4.0395
H     -2.4992     2.4550     3.8506
H     -1.6227     1.8532     1.8687
H      1.0874     1.3758     3.1575
H      0.5559     2.5258     1.8918
H      0.1690     2.8533     3.5777
H      0.9066    -0.8026     2.6246
H      0.4369    -1.5822     4.9967
H     -1.2085    -0.9079     4.8689
H      0.2890     0.1420     4.8022
H     -0.2230    -2.8848     1.6949
H     -1.3362    -2.8754     3.1092
H      0.4178    -3.1074     3.2930
H     -2.4345    -0.3821    -0.9933
H     -2.0950    -2.5163     0.7899
H     -3.5715    -1.6211     0.3616
H     -3.0205     0.2488     1.6704
H     -2.6999    -1.1673     2.7019
H     -0.9030    -2.7512    -1.0210
H     -2.3447    -2.3929    -2.0305
H     -1.1596    -1.0045    -3.4843
H      0.0021    -2.2757    -3.1249
H      0.6168     0.5677    -4.1380
H     -1.1144     2.5394    -3.1233
H     -1.5168     1.1857    -4.1890
H     -1.7609     1.0121    -2.4473
H      1.3709     2.1300    -1.6051
H      1.0750     2.9400    -3.1824
H      2.3693     1.7581    -3.0405
H      2.5427    -0.1336    -1.9076
H      1.7038    -1.7244    -4.4240
H      3.3915    -1.6630    -3.8131
H      2.6286    -0.1779    -4.3248
H      1.3025    -2.8661    -1.4340
H      2.9749    -2.8219    -1.9953
H      2.5799    -1.9362    -0.5435
62
{"conf": 11, "E": 184.31, "rms": -1.0, "geom": "OH", "total_charge": 0, "CA_charge": 1, "smiles": "C[CH:1]([CH3:2])[1N:3]1([CH:4]([CH3:5])[CH3:6])->[Mn+:7]2(<-[3H-:8])(<-[4C-:9]#[O+:10])(<-[5C-:11]#[O+:12])<-[2N@H:13]([CH2:14][CH2:15]1)[CH2:16][CH2:17][6N:18]->2([CH:19]([CH3:20])[CH3:21])[CH:22]([CH3:23])[CH3:24]", "smiles3D": "C([C:1]([C:2]([H:29])([H:30])[H:31])([1N:3]1([C:4]([C:5]([H:33])([H:34])[H:35])([C:6]([H:36])([H:37])[H:38])[H:32])->[Mn+:7]2(<-[3H-:8])(<-[4C-:9]#[O+:10])(<-[5C-:11]#[O+:12])<-[2N@:13]([H:39])([C:14]([H:40])([H:41])[C:15]1([H:42])[H:43])[C:16]([H:44])([H:45])[C:17]([H:46])([H:47])[6N:18]->2([C:19]([C:20]([H:49])([H:50])[H:51])([C:21]([H:52])([H:53])[H:54])[H:48])[C:22]([C:23]([H:56])([H:57])[H:58])([C:24]([H:59])([H:60])[H:61])[H:55])[H:28])([H:25])([H:26])[H:27]", "smiles3Dx": "C([C:1]([C:2]([H:29])([H:30])[H:31])([1N:3]1([C:4]([C:5]([H:33])([H:34])[H:35])([C:6]([H:36])([H:37])[H:38])[H:32])->[Mn+:7]2(<-[3H-:8])(<-[4C-:9]#[O+:10])(<-[5C-:11]#[O+:12])<-[2N@:13]([H:39])([C:14]([H:40])([H:41])[C:15]1([H:42])[H:43])[C:16]([H:44])([H:45])[C:17]([H:46])([H:47])[6N:18]->2([C:19]([C:20]([H:49])([H:50])[H:51])([C:21]([H:52])([H:53])[H:54])[H:48])[C:22]([C:23]([H:56])([H:57])[H:58])([C:24]([H:59])([H:60])[H:61])[H:55])[H:28])([H:25])([H:26])[H:27]", "dummies": []}
C      0.2738    -2.6963    -3.4881
C      0.1039    -1.3880    -2.6579
C     -0.2409    -0.2194    -3.6213
N      1.1627    -1.1024    -1.6864
C      2.3191    -0.3491    -2.2356
C      2.9771    -1.0083    -3.4809
C      3.4756    -0.0570    -1.2472
Mn     0.0000     0.0000     0.0000
H     -0.8846    -1.5999     0.2032
C     -1.7859     0.8453    -1.1776
O     -2.7239     1.2891    -1.7920
C      1.1070     1.9776    -0.4135
O      1.6849     3.0135    -0.6318
N      1.6369    -0.8787     1.2096
C      1.8717    -2.1445     0.6242
C      1.5650    -2.2895    -0.9271
C      1.2442    -0.8493     2.5785
C     -0.2768    -0.5512     2.7968
N     -0.7921     0.6086     2.1004
C     -2.2697     0.6978     2.1041
C     -2.8784     1.0607     3.4813
C     -3.0295    -0.5480     1.5860
C     -0.0886     1.8428     2.4710
C     -0.6755     3.1258     1.8346
C      0.1228     2.1126     3.9882
H      1.3178    -3.0577    -3.5124
H     -0.3365    -3.5083    -3.0378
H     -0.0789    -2.5805    -4.5357
H     -0.8022    -1.5356    -2.0350
H      0.4012    -0.1866    -4.5210
H     -0.1664     0.7630    -3.1212
H     -1.2862    -0.3364    -3.9800
H      1.9406     0.6385    -2.5593
H      3.4606    -1.9728    -3.2261
H      3.7688    -0.3417    -3.8857
H      2.2880    -1.1681    -4.3232
H      3.2084     0.6719    -0.4740
H      4.3144     0.4365    -1.7839
H      3.8960    -0.9774    -0.7994
H      2.3743    -0.3659     1.1180
H      1.2470    -2.9022     1.1519
H      2.9385    -2.4206     0.7986
H      0.7509    -3.0447    -0.9977
H      2.4558    -2.7479    -1.4041
H      1.8366    -0.0710     3.1102
H      1.4801    -1.8221     3.0682
H     -0.4632    -0.4627     3.8858
H     -0.8117    -1.4493     2.4483
H     -2.5462     1.5127     1.4083
H     -2.4332     0.4660     4.3016
H     -3.9737     0.8733     3.4986
H     -2.7848     2.1416     3.6903
H     -4.1152    -0.3162     1.5299
H     -2.7619    -0.8087     0.5547
H     -2.9374    -1.4231     2.2606
H      0.9259     1.7289     2.0476
H      0.0880     3.9331     1.8463
H     -0.9701     2.9571     0.7810
H     -1.5594     3.4983     2.3892
H      0.7129     1.3198     4.4843
H      0.7165     3.0438     4.1127
H     -0.8115     2.2570     4.5527
62
{"conf": 12, "E": 202.84, "rms": -1.0, "geom": "OH", "total_charge": 0, "CA_charge": 1, "smiles": "C[CH:1]([CH3:2])[1N:3]1([CH:4]([CH3:5])[CH3:6])->[Mn+:7]2(<-[3H-:8])(<-[4C-:9]#[O+:10])(<-[5C-:11]#[O+:12])<-[2N@H:13]([CH2:14][CH2:15]1)[CH2:16][CH2:17][6N:18]->2([CH:19]([CH3:20])[CH3:21])[CH:22]([CH3:23])[CH3:24]", "smiles3D": "C([C:1]([C:2]([H:29])([H:30])[H:31])([1N:3]1([C:4]([C:5]([H:33])([H:34])[H:35])([C:6]([H:36])([H:37])[H:38])[H:32])->[Mn+:7]2(<-[3H-:8])(<-[4C-:9]#[O+:10])(<-[5C-:11]#[O+:12])<-[2N@:13]([H:39])([C:14]([H:40])([H:41])[C:15]1([H:42])[H:43])[C:16]([H:44])([H:45])[C:17]([H:46])([H:47])[6N:18]->2([C:19]([C:20]([H:49])([H:50])[H:51])([C:21]([H:52])([H:53])[H:54])[H:48])[C:22]([C:23]([H:56])([H:57])[H:58])([C:24]([H:59])([H:60])[H:61])[H:55])[H:28])([H:25])([H:26])[H:27]", "smiles3Dx": "C([C:1]([C:2]([H:29])([H:30])[H:31])([1N:3]1([C:4]([C:5]([H:33])([H:34])[H:35])([C:6]([H:36])([H:37])[H:38])[H:32])->[Mn+:7]2(<-[3H-:8])(<-[4C-:9]#[O+:10])(<-[5C-:11]#[O+:12])<-[2N@:13]([H:39])([C:14]([H:40])([H:41])[C:15]1([H:42])[H:43])[C:16]([H:44])([H:45])[C:17]([H:46])([H:47])[6N:18]->2([C:19]([C:20]([H:49])([H:50])[H:51])([C:21]([H:52])([H:53])[H:54])[H:48])[C:22]([C:23]([H:56])([H:57])[H:58])([C:24]([H:59])([H:60])[H:61])[H:55])[H:28])([H:25])([H:26])[H:27]", "dummies": []}
C     -3.6629    -0.5813    -0.2441
C     -2.7302    -0.3672    -1.4762
C     -3.6454    -0.5593    -2.7222
N     -1.4388    -1.1239    -1.4981
C     -0.8461    -1.1906    -2.8610
C      0.4005    -2.1116    -3.0502
C     -0.5100     0.1968    -3.4643
Mn     0.0000     0.0000     0.0000
H     -1.4684     0.4619     0.9541
C     -0.1484     2.0793    -0.9612
O     -0.2292     3.1708    -1.4676
C      1.8978    -0.3534    -1.2523
O      2.8952    -0.5262    -1.9087
N     -0.0875    -1.9555     1.0345
C     -1.2414    -2.6491     0.5841
C     -1.5941    -2.4742    -0.9302
C     -0.1241    -1.5820     2.3966
C      0.9650    -0.5564     2.8617
N      1.3310     0.5072     1.8978
C      0.9623     1.8488     2.4082
C     -0.5502     2.0599     2.6496
C      1.4722     3.0480     1.5500
C      2.7900     0.4213     1.5952
C      3.7068     0.9466     2.7391
C      3.3298    -0.9927     1.2247
H     -4.4029     0.2473    -0.2060
H     -4.2507    -1.5196    -0.3282
H     -3.1811    -0.5806     0.7358
H     -2.4383     0.7010    -1.4489
H     -4.6209    -0.0467    -2.5757
H     -3.2265    -0.1132    -3.6444
H     -3.8519    -1.6376    -2.8890
H     -1.6169    -1.6402    -3.5188
H      0.8781    -2.4070    -2.0984
H      0.0921    -3.0572    -3.5476
H      1.1720    -1.6621    -3.7125
H     -1.2959     0.9552    -3.3078
H      0.4386     0.6048    -3.0787
H     -0.3886     0.0932    -4.5641
H      0.6555    -2.4437     0.8502
H     -2.1289    -2.3636     1.1791
H     -1.0743    -3.7373     0.7684
H     -0.9890    -3.2195    -1.4667
H     -2.6411    -2.8129    -1.0721
H     -0.0242    -2.5033     3.0166
H     -1.1146    -1.1311     2.6223
H      0.5945    -0.1009     3.8066
H      1.8450    -1.1521     3.1648
H      1.4397     1.9516     3.4097
H     -1.0575     1.1745     3.0729
H     -1.0718     2.3953     1.7301
H     -0.6833     2.8785     3.3895
H      2.3581     3.5246     2.0120
H      1.7434     2.7617     0.5232
H      0.7226     3.8654     1.4726
H      2.9773     1.0579     0.7114
H      4.7709     0.7035     2.5270
H      3.4357     0.4841     3.7103
H      3.6792     2.0430     2.8490
H      4.1805    -0.8928     0.5168
H      2.5742    -1.6340     0.7638
H      3.7247    -1.5427     2.1067
62
{"conf": 13, "E": 196.06, "rms": -1.0, "geom": "OH", "total_charge": 0, "CA_charge": 1, "smiles": "C[CH:1]([CH3:2])[1N:3]1([CH:4]([CH3:5])[CH3:6])->[Mn+:7]2(<-[3H-:8])(<-[4C-:9]#[O+:10])(<-[5C-:11]#[O+:12])<-[2N@H:13]([CH2:14][CH2:15]1)[CH2:16][CH2:17][6N:18]->2([CH:19]([CH3:20])[CH3:21])[CH:22]([CH3:23])[CH3:24]", "smiles3D": "C([C:1]([C:2]([H:29])([H:30])[H:31])([1N:3]1([C:4]([C:5]([H:33])([H:34])[H:35])([C:6]([H:36])([H:37])[H:38])[H:32])->[Mn+:7]2(<-[3H-:8])(<-[4C-:9]#[O+:10])(<-[5C-:11]#[O+:12])<-[2N@:13]([H:39])([C:14]([H:40])([H:41])[C:15]1([H:42])[H:43])[C:16]([H:44])([H:45])[C:17]([H:46])([H:47])[6N:18]->2([C:19]([C:20]([H:49])([H:50])[H:51])([C:21]([H:52])([H:53])[H:54])[H:48])[C:22]([C:23]([H:56])([H:57])[H:58])([C:24]([H:59])([H:60])[H:61])[H:55])[H:28])([H:25])([H:26])[H:27]", "smiles3Dx": "C([C:1]([C:2]([H:29])([H:30])[H:31])([1N:3]1([C:4]([C:5]([H:33])([H:34])[H:35])([C:6]([H:36])([H:37])[H:38])[H:32])->[Mn+:7]2(<-[3H-:8])(<-[4C-:9]#[O+:10])(<-[5C-:11]#[O+:12])<-[2N@:13]([H:39])([C:14]([H:40])([H:41])[C:15]1([H:42])[H:43])[C:16]([H:44])([H:45])[C:17]([H:46])([H:47])[6N:18]->2([C:19]([C:20]([H:49])([H:50])[H:51])([C:21]([H:52])([H:53])[H:54])[H:48])[C:22]([C:23]([H:56])([H:57])[H:58])([C:24]([H:59])([H:60])[H:61])[H:55])[H:28])([H:25])([H:26])[H:27]", "dummies": []}
C     -2.1123    -3.3024    -0.3277
C     -0.9442    -2.9836     0.6279
C     -0.7488    -4.2270     1.5468
N     -0.9729    -1.6765     1.3275
C     -2.2818    -1.2042     1.8285
C     -3.3067    -0.7949     0.7479
C     -2.9981    -2.1416     2.8302
Mn     0.0000     0.0000     0.0000
H     -1.3849     1.0487     0.5681
C     -1.0962    -0.4814    -1.9634
O     -1.6704    -0.7334    -2.9937
C      1.7356    -1.4073    -0.5631
O      2.6405    -2.1510    -0.8506
N      1.0873     0.5034     1.8542
C      0.4964    -0.2324     2.8871
C      0.0403    -1.6383     2.3813
C      0.9709     1.8865     1.9076
C      1.4570     2.6187     0.6106
N      1.1370     1.9660    -0.7042
C      2.3870     1.6642    -1.4737
C      3.6325     1.1769    -0.6643
C      2.1754     0.6600    -2.6408
C      0.2584     2.9070    -1.4717
C     -1.1468     3.0870    -0.8625
C      0.0554     2.6624    -2.9861
H     -1.8279    -4.1574    -0.9787
H     -3.0238    -3.6171     0.2155
H     -2.3387    -2.4757    -1.0136
H     -0.0540    -2.9448    -0.0140
H     -0.8375    -5.1655     0.9580
H     -1.4895    -4.2738     2.3635
H      0.2672    -4.2544     1.9896
H     -2.0844    -0.2729     2.3818
H     -3.9477     0.0231     1.1427
H     -2.8254    -0.4108    -0.1585
H     -4.0018    -1.6132     0.4729
H     -3.3702    -3.0655     2.3501
H     -2.3686    -2.4027     3.7001
H     -3.8872    -1.6191     3.2447
H      1.9623     0.2644     1.7685
H     -0.3594     0.3077     3.3356
H      1.2525    -0.3825     3.6941
H     -0.2943    -2.2215     3.2608
H      0.9590    -2.1284     1.9925
H     -0.0936     2.1556     2.0772
H      1.5625     2.2660     2.7733
H      1.0190     3.6400     0.6637
H      2.5339     2.7844     0.7297
H      2.7018     2.6279    -1.9390
H      4.3757     0.6597    -1.3078
H      4.2140     2.0319    -0.2601
H      3.3640     0.4946     0.1544
H      2.3136     1.1536    -3.6241
H      1.1851     0.2039    -2.5985
H      2.8989    -0.1808    -2.6560
H      0.7538     3.9067    -1.4167
H     -1.8157     2.2512    -1.1549
H     -1.1308     3.2163     0.2349
H     -1.6063     4.0147    -1.2674
H     -0.3406     1.6601    -3.2128
H      0.9782     2.8804    -3.5565
H     -0.6851     3.3868    -3.3900
62
{"conf": 14, "E": 211.11, "rms": -1.0, "geom": "OH", "total_charge": 0, "CA_charge": 1, "smiles": "C[CH:1]([CH3:2])[1N:3]1([CH:4]([CH3:5])[CH3:6])->[Mn+:7]2(<-[3H-:8])(<-[4C-:9]#[O+:10])(<-[5C-:11]#[O+:12])<-[2N@H:13]([CH2:14][CH2:15]1)[CH2:16][CH2:17][6N:18]->2([CH:19]([CH3:20])[CH3:21])[CH:22]([CH3:23])[CH3:24]", "smiles3D": "C([C:1]([C:2]([H:29])([H:30])[H:31])([1N:3]1([C:4]([C:5]([H:33])([H:34])[H:35])([C:6]([H:36])([H:37])[H:38])[H:32])->[Mn+:7]2(<-[3H-:8])(<-[4C-:9]#[O+:10])(<-[5C-:11]#[O+:12])<-[2N@:13]([H:39])([C:14]([H:40])([H:41])[C:15]1([H:42])[H:43])[C:16]([H:44])([H:45])[C:17]([H:46])([H:47])[6N:18]->2([C:19]([C:20]([H:49])([H:50])[H:51])([C:21]([H:52])([H:53])[H:54])[H:48])[C:22]([C:23]([H:56])([H:57])[H:58])([C:24]([H:59])([H:60])[H:61])[H:55])[H:28])([H:25])([H:26])[H:27]", "smiles3Dx": "C([C:1]([C:2]([H:29])([H:30])[H:31])([1N:3]1([C:4]([C:5]([H:33])([H:34])[H:35])([C:6]([H:36])([H:37])[H:38])[H:32])->[Mn+:7]2(<-[3H-:8])(<-[4C-:9]#[O+:10])(<-[5C-:11]#[O+:12])<-[2N@:13]([H:39])([C:14]([H:40])([H:41])[C:15]1([H:42])[H:43])[C:16]([H:44])([H:45])[C:17]([H:46])([H:47])[6N:18]->2([C:19]([C:20]([H:49])([H:50])[H:51])([C:21]([H:52])([H:53])[H:54])[H:48])[C:22]([C:23]([H:56])([H:57])[H:58])([C:24]([H:59])([H:60])[H:61])[H:55])[H:28])([H:25])([H:26])[H:27]", "dummies": []}
C     -2.2135    -1.9433     2.0643
C     -2.0566    -0.4570     2.4704
C     -1.0148    -0.3591     3.6205
N     -1.9005     0.4472     1.3021
C     -3.1283     0.3877     0.4518
C     -3.0448     1.0850    -0.9310
C     -4.4149     0.9114     1.1619
Mn     0.0000     0.0000     0.0000
H     -0.5676     1.3802    -1.0405
C     -0.9503    -1.5141    -1.4422
O     -1.4523    -2.3102    -2.1961
C      0.7185    -1.7603     1.2974
O      1.0935    -2.6853     1.9751
N      0.8775     1.2865     1.5708
C     -0.0911     2.2657     1.8759
C     -1.6092     1.8174     1.7451
C      2.1792     1.6929     1.1772
C      2.8681     0.7528     0.1091
N      2.0821     0.3455    -1.0493
C      2.6155    -0.8940    -1.6951
C      1.9795    -1.2294    -3.0840
C      2.5593    -2.1998    -0.8806
C      2.0097     1.4531    -2.0602
C      3.3375     1.7112    -2.8516
C      1.5491     2.8549    -1.5883
H     -1.7501    -2.6406     2.7955
H     -1.7811    -2.1350     1.0674
H     -3.2916    -2.2075     2.0103
H     -3.0074    -0.1714     2.9601
H     -0.0408    -0.8112     3.4058
H     -1.4084    -0.9196     4.4961
H     -0.8654     0.6716     3.9898
H     -3.3148    -0.6786     0.2178
H     -4.0357     1.0575    -1.4324
H     -2.4012     0.5298    -1.6293
H     -2.7487     2.1496    -0.8954
H     -5.2493     1.0468     0.4415
H     -4.8050     0.1764     1.8939
H     -4.2514     1.8849     1.6642
H      0.9764     0.7607     2.3036
H      0.0547     3.1466     1.2178
H      0.0809     2.6123     2.9229
H     -2.1023     1.9987     2.7272
H     -2.0746     2.5356     1.0481
H      2.8296     1.6873     2.0866
H      2.1799     2.7308     0.8165
H      3.1810    -0.1447     0.6631
H      3.7986     1.2517    -0.2300
H      3.6984    -0.7123    -1.8694
H      2.2065    -2.2715    -3.3975
H      2.3569    -0.6016    -3.9097
H      0.8864    -1.1137    -3.0672
H      3.1882    -2.9626    -1.3895
H      2.9963    -2.1356     0.1296
H      1.5360    -2.6220    -0.8764
H      1.2443     1.1351    -2.7969
H      3.1364     2.4327    -3.6731
H      3.7989     0.8395    -3.3401
H      4.1144     2.1687    -2.2060
H      1.1366     3.4097    -2.4588
H      2.4024     3.4631    -1.2187
H      0.7686     2.8665    -0.8282
62
{"conf": 15, "E": 199.54, "rms": -1.0, "geom": "OH", "total_charge": 0, "CA_charge": 1, "smiles": "C[CH:1]([CH3:2])[1N:3]1([CH:4]([CH3:5])[CH3:6])->[Mn+:7]2(<-[3H-:8])(<-[4C-:9]#[O+:10])(<-[5C-:11]#[O+:12])<-[2N@H:13]([CH2:14][CH2:15]1)[CH2:16][CH2:17][6N:18]->2([CH:19]([CH3:20])[CH3:21])[CH:22]([CH3:23])[CH3:24]", "smiles3D": "C([C:1]([C:2]([H:29])([H:30])[H:31])([1N:3]1([C:4]([C:5]([H:33])([H:34])[H:35])([C:6]([H:36])([H:37])[H:38])[H:32])->[Mn+:7]2(<-[3H-:8])(<-[4C-:9]#[O+:10])(<-[5C-:11]#[O+:12])<-[2N@:13]([H:39])([C:14]([H:40])([H:41])[C:15]1([H:42])[H:43])[C:16]([H:44])([H:45])[C:17]([H:46])([H:47])[6N:18]->2([C:19]([C:20]([H:49])([H:50])[H:51])([C:21]([H:52])([H:53])[H:54])[H:48])[C:22]([C:23]([H:56])([H:57])[H:58])([C:24]([H:59])([H:60])[H:61])[H:55])[H:28])([H:25])([H:26])[H:27]", "smiles3Dx": "C([C:1]([C:2]([H:29])([H:30])[H:31])([1N:3]1([C:4]([C:5]([H:33])([H:34])[H:35])([C:6]([H:36])([H:37])[H:38])[H:32])->[Mn+:7]2(<-[3H-:8])(<-[4C-:9]#[O+:10])(<-[5C-:11]#[O+:12])<-[2N@:13]([H:39])([C:14]([H:40])([H:41])[C:15]1([H:42])[H:43])[C:16]([H:44])([H:45])[C:17]([H:46])([H:47])[6N:18]->2([C:19]([C:20]([H:49])([H:50])[H:51])([C:21]([H:52])([H:53])[H:54])[H:48])[C:22]([C:23]([H:56])([H:57])[H:58])([C:24]([H:59])([H:60])[H:61])[H:55])[H:28])([H:25])([H:26])[H:27]", "dummies": []}
C     -1.0330    -4.3227     1.1338
C     -1.0119    -2.7724     1.0443
C     -2.2541    -2.2792     1.8469
N     -0.8223    -2.1986    -0.3166
C      0.1113    -3.0082    -1.1639
C      0.2237    -2.6826    -2.6861
C      1.5493    -3.0621    -0.6177
Mn     0.0000     0.0000     0.0000
H      0.7354    -0.1320    -1.6562
C      2.0003    -0.5467     0.9943
O      3.0487    -0.8338     1.5168
C     -0.7143     0.2192     2.1769
O     -1.0805     0.3402     3.3198
N     -1.9552     0.4633    -0.9577
C     -2.1530    -0.6305    -1.8061
C     -2.0852    -1.9891    -1.0405
C     -1.8785     1.7424    -1.5860
C     -0.5268     2.5415    -1.4173
N      0.2737     2.3156    -0.2152
C     -0.2733     3.0880     0.9360
C     -0.0255     4.6304     0.8739
C     -1.7823     2.9243     1.2271
C      1.7098     2.6285    -0.4490
C      2.5764     2.6472     0.8495
C      2.4594     1.7260    -1.4679
H     -1.7937    -4.7387     0.4394
H     -0.0400    -4.7700     0.9275
H     -1.2925    -4.6508     2.1640
H     -0.1267    -2.4306     1.6181
H     -3.1348    -2.9364     1.6728
H     -2.5703    -1.2536     1.5857
H     -2.0360    -2.3132     2.9361
H     -0.2727    -4.0465    -1.1485
H      0.8476    -3.4690    -3.1641
H      0.7331    -1.7376    -2.9218
H     -0.7347    -2.7334    -3.2349
H      2.0695    -3.9479    -1.0423
H      1.5980    -3.1700     0.4799
H      2.1255    -2.1731    -0.9422
H     -2.6124     0.4542    -0.3244
H     -1.3797    -0.6168    -2.5972
H     -3.1532    -0.5450    -2.2918
H     -2.2580    -2.8113    -1.7660
H     -2.9613    -2.0085    -0.3830
H     -2.0587     1.6308    -2.6818
H     -2.7088     2.3739    -1.2030
H      0.0700     2.2954    -2.3054
H     -0.7645     3.6213    -1.5027
H      0.2471     2.7126     1.8385
H     -0.6481     5.1175     0.0964
H      1.0147     4.9435     0.6981
H     -0.3139     5.0832     1.8472
H     -2.3989     3.5973     0.5958
H     -2.1432     1.9023     1.1106
H     -1.9837     3.2134     2.2813
H      1.7474     3.6533    -0.8804
H      3.6573     2.5104     0.6292
H      2.5151     3.6078     1.3913
H      2.2742     1.8597     1.5571
H      1.9975     1.6427    -2.4662
H      3.4552     2.1758    -1.6725
H      2.6635     0.7188    -1.0713
