# Supplementary material for: MACE: Automated Assessment of Stereochemistry of Transition Metal Complexes and Its Applications in Computational Catalysis
Source: J Chem Theory Comput. 2024 Feb 16;20(5):2313–20. doi: 10.1021/acs.jctc.3c01313 (PMC10938507; doi:10.1021/acs.jctc.3c01313)
Supplement: Supplementary file 3 — ct3c01313_si_003.zip [file ct3c01313_si_003.zip › structures/screening/mace_MeCN/Mn_NNhN_iPr_tri_5.xyz]

62
{"conf": 0, "E": 201.12, "rms": -1.0, "geom": "OH", "total_charge": 0, "CA_charge": 1, "smiles": "C[CH:1]([CH3:2])[1N:3]1([CH:4]([CH3:5])[CH3:6])->[Mn+:7]2(<-[3C-:8]#[O+:9])(<-[4H-:10])(<-[5C-:11]#[O+:12])<-[2N@H:13]([CH2:14][CH2:15]1)[CH2:16][CH2:17][6N:18]->2([CH:19]([CH3:20])[CH3:21])[CH:22]([CH3:23])[CH3:24]", "smiles3D": "C([C:1]([C:2]([H:29])([H:30])[H:31])([1N:3]1([C:4]([C:5]([H:33])([H:34])[H:35])([C:6]([H:36])([H:37])[H:38])[H:32])->[Mn+:7]2(<-[3C-:8]#[O+:9])(<-[4H-:10])(<-[5C-:11]#[O+:12])<-[2N@:13]([H:39])([C:14]([H:40])([H:41])[C:15]1([H:42])[H:43])[C:16]([H:44])([H:45])[C:17]([H:46])([H:47])[6N:18]->2([C:19]([C:20]([H:49])([H:50])[H:51])([C:21]([H:52])([H:53])[H:54])[H:48])[C:22]([C:23]([H:56])([H:57])[H:58])([C:24]([H:59])([H:60])[H:61])[H:55])[H:28])([H:25])([H:26])[H:27]", "smiles3Dx": "C([C:1]([C:2]([H:29])([H:30])[H:31])([1N:3]1([C:4]([C:5]([H:33])([H:34])[H:35])([C:6]([H:36])([H:37])[H:38])[H:32])->[Mn+:7]2(<-[3C-:8]#[O+:9])(<-[4H-:10])(<-[5C-:11]#[O+:12])<-[2N@:13]([H:39])([C:14]([H:40])([H:41])[C:15]1([H:42])[H:43])[C:16]([H:44])([H:45])[C:17]([H:46])([H:47])[6N:18]->2([C:19]([C:20]([H:49])([H:50])[H:51])([C:21]([H:52])([H:53])[H:54])[H:48])[C:22]([C:23]([H:56])([H:57])[H:58])([C:24]([H:59])([H:60])[H:61])[H:55])[H:28])([H:25])([H:26])[H:27]", "dummies": []}
C     -2.1412     2.8343     1.0535
C     -2.3415     1.4517     1.7333
C     -3.7252     1.5331     2.4651
N     -2.1656     0.2292     0.8727
C     -2.4954    -0.9935     1.6506
C     -1.7257    -1.0637     3.0041
C     -2.2793    -2.3604     0.9638
Mn     0.0000     0.0000     0.0000
C     -0.7045    -1.7082    -1.3913
O     -1.0673    -2.5973    -2.1211
H      0.5907    -1.2960     1.1533
C      0.7805     1.5767     1.4827
O      1.1896     2.4013     2.2620
N     -0.8563     1.4460    -1.4380
C     -2.1887     1.0031    -1.6327
C     -2.9337     0.3784    -0.3678
C     -0.0044     1.5249    -2.5755
C      1.1374     0.4541    -2.6371
N      1.8791     0.2252    -1.3938
C      2.5919    -1.0622    -1.4577
C      3.1157    -1.6176    -0.1147
C      3.7467    -1.1180    -2.4817
C      2.6445     1.4390    -1.0226
C      3.4141     2.1623    -2.1704
C      3.6330     1.2936     0.1549
H     -1.0895     3.0613     0.8364
H     -2.7786     2.9801     0.1610
H     -2.4184     3.6486     1.7567
H     -1.5708     1.3987     2.5248
H     -4.5754     1.5740     1.7572
H     -3.7758     2.4515     3.0883
H     -3.9120     0.7176     3.1844
H     -3.5808    -0.9540     1.8804
H     -1.7509    -2.0856     3.4410
H     -0.6679    -0.7723     2.8699
H     -2.1612    -0.4091     3.7813
H     -2.7946    -2.4824    -0.0039
H     -1.2066    -2.6181     0.8914
H     -2.7298    -3.1516     1.6019
H     -0.8722     2.2570    -1.0542
H     -2.7917     1.8661    -2.0019
H     -2.1926     0.2341    -2.4374
H     -3.8353     0.9939    -0.1816
H     -3.3163    -0.6028    -0.6867
H      0.4709     2.5335    -2.5975
H     -0.6083     1.4352    -3.5078
H      0.6701    -0.4850    -2.9775
H      1.8286     0.7491    -3.4494
H      1.8470    -1.8091    -1.8017
H      2.9770    -2.7201    -0.0891
H      4.2015    -1.4400     0.0304
H      2.5925    -1.2032     0.7500
H      4.6303    -0.5461    -2.1359
H      4.0740    -2.1728    -2.6063
H      3.4343    -0.7653    -3.4828
H      1.8740     2.1592    -0.6865
H      4.0621     2.9673    -1.7613
H      4.0614     1.4869    -2.7534
H      2.7252     2.6831    -2.8639
H      3.9477     2.3033     0.4969
H      3.1876     0.8159     1.0407
H      4.5558     0.7635    -0.1529
62
{"conf": 1, "E": 201.12, "rms": -1.0, "geom": "OH", "total_charge": 0, "CA_charge": 1, "smiles": "C[CH:1]([CH3:2])[1N:3]1([CH:4]([CH3:5])[CH3:6])->[Mn+:7]2(<-[3C-:8]#[O+:9])(<-[4H-:10])(<-[5C-:11]#[O+:12])<-[2N@H:13]([CH2:14][CH2:15]1)[CH2:16][CH2:17][6N:18]->2([CH:19]([CH3:20])[CH3:21])[CH:22]([CH3:23])[CH3:24]", "smiles3D": "C([C:1]([C:2]([H:29])([H:30])[H:31])([1N:3]1([C:4]([C:5]([H:33])([H:34])[H:35])([C:6]([H:36])([H:37])[H:38])[H:32])->[Mn+:7]2(<-[3C-:8]#[O+:9])(<-[4H-:10])(<-[5C-:11]#[O+:12])<-[2N@:13]([H:39])([C:14]([H:40])([H:41])[C:15]1([H:42])[H:43])[C:16]([H:44])([H:45])[C:17]([H:46])([H:47])[6N:18]->2([C:19]([C:20]([H:49])([H:50])[H:51])([C:21]([H:52])([H:53])[H:54])[H:48])[C:22]([C:23]([H:56])([H:57])[H:58])([C:24]([H:59])([H:60])[H:61])[H:55])[H:28])([H:25])([H:26])[H:27]", "smiles3Dx": "C([C:1]([C:2]([H:29])([H:30])[H:31])([1N:3]1([C:4]([C:5]([H:33])([H:34])[H:35])([C:6]([H:36])([H:37])[H:38])[H:32])->[Mn+:7]2(<-[3C-:8]#[O+:9])(<-[4H-:10])(<-[5C-:11]#[O+:12])<-[2N@:13]([H:39])([C:14]([H:40])([H:41])[C:15]1([H:42])[H:43])[C:16]([H:44])([H:45])[C:17]([H:46])([H:47])[6N:18]->2([C:19]([C:20]([H:49])([H:50])[H:51])([C:21]([H:52])([H:53])[H:54])[H:48])[C:22]([C:23]([H:56])([H:57])[H:58])([C:24]([H:59])([H:60])[H:61])[H:55])[H:28])([H:25])([H:26])[H:27]", "dummies": []}
C     -0.0345     3.1564     1.5407
C      0.3772     3.1347     0.0519
C      0.9583     4.5206    -0.3042
N      1.1954     1.9880    -0.3786
C      2.5724     1.8624     0.1554
C      3.6875     2.6655    -0.5823
C      2.7506     2.1349     1.6650
Mn     0.0000     0.0000     0.0000
C     -1.6734     0.8669    -1.3409
O     -2.5420     1.3238    -2.0420
H     -1.0178     0.4898     1.4432
C      1.5802    -0.7931     1.4722
O      2.4067    -1.2090     2.2459
N      1.0649    -0.6270    -1.8343
C      1.6435     0.5201    -2.4468
C      1.2087     1.8980    -1.8414
C      0.0998    -1.3598    -2.5697
C     -0.9304    -2.2421    -1.7298
N     -0.8607    -2.1660    -0.2667
C     -2.1815    -2.2385     0.4110
C     -2.0537    -2.2489     1.9644
C     -3.2211    -1.1464     0.0743
C      0.0489    -3.2443     0.2587
C      1.4428    -3.3877    -0.4124
C     -0.5785    -4.6805     0.2490
H     -1.0783     3.5275     1.6322
H      0.5907     3.8412     2.1503
H      0.0023     2.1691     2.0067
H     -0.5792     3.0561    -0.5051
H      1.2456     4.5913    -1.3703
H      0.1816     5.2972    -0.1342
H      1.8208     4.7822     0.3401
H      2.8304     0.7964     0.0055
H      4.6449     2.6137    -0.0201
H      3.9214     2.2302    -1.5736
H      3.4423     3.7323    -0.7118
H      3.7487     1.7685     1.9888
H      2.7260     3.2199     1.8872
H      2.0275     1.5931     2.2934
H      1.7346    -1.1779    -1.6031
H      2.7535     0.4466    -2.3677
H      1.4001     0.5320    -3.5343
H      1.8707     2.6746    -2.2693
H      0.2051     2.1155    -2.2433
H     -0.4936    -0.6466    -3.1847
H      0.6390    -2.0325    -3.2779
H     -0.8072    -3.2922    -2.0593
H     -1.9361    -1.9507    -2.0682
H     -2.6563    -3.1939     0.1043
H     -1.7546    -3.2349     2.3650
H     -1.3081    -1.5060     2.3022
H     -3.0217    -2.0182     2.4600
H     -4.1967    -1.4375     0.5212
H     -3.4498    -1.0358    -0.9992
H     -2.9634    -0.1772     0.5396
H      0.2559    -2.9997     1.3172
H      1.9626    -4.2891    -0.0229
H      2.1379    -2.5823    -0.1423
H      1.3890    -3.5242    -1.5091
H      0.1438    -5.4172     0.6613
H     -0.8409    -5.0198    -0.7717
H     -1.4674    -4.7969     0.8922
62
{"conf": 2, "E": 208.3, "rms": -1.0, "geom": "OH", "total_charge": 0, "CA_charge": 1, "smiles": "C[CH:1]([CH3:2])[1N:3]1([CH:4]([CH3:5])[CH3:6])->[Mn+:7]2(<-[3C-:8]#[O+:9])(<-[4H-:10])(<-[5C-:11]#[O+:12])<-[2N@H:13]([CH2:14][CH2:15]1)[CH2:16][CH2:17][6N:18]->2([CH:19]([CH3:20])[CH3:21])[CH:22]([CH3:23])[CH3:24]", "smiles3D": "C([C:1]([C:2]([H:29])([H:30])[H:31])([1N:3]1([C:4]([C:5]([H:33])([H:34])[H:35])([C:6]([H:36])([H:37])[H:38])[H:32])->[Mn+:7]2(<-[3C-:8]#[O+:9])(<-[4H-:10])(<-[5C-:11]#[O+:12])<-[2N@:13]([H:39])([C:14]([H:40])([H:41])[C:15]1([H:42])[H:43])[C:16]([H:44])([H:45])[C:17]([H:46])([H:47])[6N:18]->2([C:19]([C:20]([H:49])([H:50])[H:51])([C:21]([H:52])([H:53])[H:54])[H:48])[C:22]([C:23]([H:56])([H:57])[H:58])([C:24]([H:59])([H:60])[H:61])[H:55])[H:28])([H:25])([H:26])[H:27]", "smiles3Dx": "C([C:1]([C:2]([H:29])([H:30])[H:31])([1N:3]1([C:4]([C:5]([H:33])([H:34])[H:35])([C:6]([H:36])([H:37])[H:38])[H:32])->[Mn+:7]2(<-[3C-:8]#[O+:9])(<-[4H-:10])(<-[5C-:11]#[O+:12])<-[2N@:13]([H:39])([C:14]([H:40])([H:41])[C:15]1([H:42])[H:43])[C:16]([H:44])([H:45])[C:17]([H:46])([H:47])[6N:18]->2([C:19]([C:20]([H:49])([H:50])[H:51])([C:21]([H:52])([H:53])[H:54])[H:48])[C:22]([C:23]([H:56])([H:57])[H:58])([C:24]([H:59])([H:60])[H:61])[H:55])[H:28])([H:25])([H:26])[H:27]", "dummies": []}
C     -1.7806    -1.9073     2.3444
C     -1.9745    -0.4012     2.6461
C     -3.3927     0.0355     2.1894
N     -0.7651     0.3904     2.2422
C      0.2538     0.1313     3.3189
C      0.0959     1.0396     4.5764
C      1.7135     0.1746     2.9125
Mn     0.0000     0.0000     0.0000
C     -1.9813    -1.0892    -0.4503
O     -3.0086    -1.6686    -0.7052
H      0.8330    -1.6034     0.3310
C      1.9997     1.1302     0.2701
O      3.0420     1.7239     0.3998
N     -0.7782     2.0532    -0.3384
C     -1.6722     2.2506     0.7050
C     -1.0513     1.8066     2.0871
C     -1.2252     2.1857    -1.6787
C     -1.0113     0.9208    -2.5798
N      0.2002     0.1288    -2.3535
C      1.3832     0.9293    -2.7045
C      1.3831     1.5060    -4.1490
C      2.7306     0.1905    -2.4926
C      0.1924    -1.1945    -3.0523
C      0.5844    -2.3644    -2.1399
C     -1.1017    -1.6053    -3.8054
H     -1.6395    -2.4715     3.2916
H     -0.8711    -2.0632     1.7372
H     -2.6528    -2.3691     1.8350
H     -2.0471    -0.3312     3.7544
H     -4.1422    -0.5966     2.7135
H     -3.6267     1.0729     2.5003
H     -3.6035    -0.0881     1.1201
H      0.1122    -0.9111     3.6840
H      0.6854     0.6187     5.4194
H      0.4702     2.0683     4.3907
H     -0.9535     1.1133     4.9207
H      1.8964    -0.5333     2.0835
H      2.0393     1.2172     2.7307
H      2.3406    -0.1950     3.7532
H     -0.0786     2.6320    -0.2135
H     -1.9336     3.3332     0.7634
H     -2.5903     1.6887     0.4980
H     -0.0957     2.3640     2.1905
H     -1.7257     2.1516     2.9010
H     -2.3116     2.4351    -1.6911
H     -0.6887     3.0406    -2.1576
H     -1.0633     1.2453    -3.6387
H     -1.8924     0.2894    -2.4165
H      1.3886     1.8035    -2.0266
H      0.7356     2.4053    -4.2119
H      2.4000     1.8482    -4.4395
H      1.0405     0.7656    -4.8984
H      2.9820    -0.4821    -3.3388
H      2.7395    -0.4046    -1.5656
H      3.5519     0.9353    -2.4167
H      0.9669    -1.1678    -3.8436
H      0.7182    -3.2820    -2.7530
H      1.5554    -2.1972    -1.6486
H     -0.1958    -2.5968    -1.3961
H     -1.3962    -0.8362    -4.5484
H     -0.9174    -2.5359    -4.3847
H     -1.9418    -1.8166    -3.1158
62
{"conf": 3, "E": 189.46, "rms": -1.0, "geom": "OH", "total_charge": 0, "CA_charge": 1, "smiles": "C[CH:1]([CH3:2])[1N:3]1([CH:4]([CH3:5])[CH3:6])->[Mn+:7]2(<-[3C-:8]#[O+:9])(<-[4H-:10])(<-[5C-:11]#[O+:12])<-[2N@H:13]([CH2:14][CH2:15]1)[CH2:16][CH2:17][6N:18]->2([CH:19]([CH3:20])[CH3:21])[CH:22]([CH3:23])[CH3:24]", "smiles3D": "C([C:1]([C:2]([H:29])([H:30])[H:31])([1N:3]1([C:4]([C:5]([H:33])([H:34])[H:35])([C:6]([H:36])([H:37])[H:38])[H:32])->[Mn+:7]2(<-[3C-:8]#[O+:9])(<-[4H-:10])(<-[5C-:11]#[O+:12])<-[2N@:13]([H:39])([C:14]([H:40])([H:41])[C:15]1([H:42])[H:43])[C:16]([H:44])([H:45])[C:17]([H:46])([H:47])[6N:18]->2([C:19]([C:20]([H:49])([H:50])[H:51])([C:21]([H:52])([H:53])[H:54])[H:48])[C:22]([C:23]([H:56])([H:57])[H:58])([C:24]([H:59])([H:60])[H:61])[H:55])[H:28])([H:25])([H:26])[H:27]", "smiles3Dx": "C([C:1]([C:2]([H:29])([H:30])[H:31])([1N:3]1([C:4]([C:5]([H:33])([H:34])[H:35])([C:6]([H:36])([H:37])[H:38])[H:32])->[Mn+:7]2(<-[3C-:8]#[O+:9])(<-[4H-:10])(<-[5C-:11]#[O+:12])<-[2N@:13]([H:39])([C:14]([H:40])([H:41])[C:15]1([H:42])[H:43])[C:16]([H:44])([H:45])[C:17]([H:46])([H:47])[6N:18]->2([C:19]([C:20]([H:49])([H:50])[H:51])([C:21]([H:52])([H:53])[H:54])[H:48])[C:22]([C:23]([H:56])([H:57])[H:58])([C:24]([H:59])([H:60])[H:61])[H:55])[H:28])([H:25])([H:26])[H:27]", "dummies": []}
C      1.4513    -3.5867    -2.5904
C      1.2115    -2.6066    -1.4035
C      1.4817    -3.3990    -0.1083
N     -0.0623    -1.8268    -1.4838
C     -1.2620    -2.6858    -1.3598
C     -2.5951    -2.0712    -1.8615
C     -1.4941    -3.2463     0.0669
Mn     0.0000     0.0000     0.0000
C      2.0407     0.5127    -0.9579
O      3.1046     0.7797    -1.4591
H      0.8279    -0.8687     1.3827
C     -2.0411    -0.4942     0.9476
O     -3.1100    -0.7443     1.4472
N     -1.0673     0.9929    -1.6559
C     -0.8275     0.2921    -2.8631
C     -0.0552    -1.0791    -2.7545
C     -0.6216     2.3097    -1.5683
C     -0.8180     2.8737    -0.1292
N     -0.0656     2.1891     0.9377
C      1.3003     2.7420     1.0375
C      1.4454     4.1591     1.6486
C      2.3167     1.8270     1.7536
C     -0.8646     2.1800     2.1753
C     -1.3120     3.5600     2.7307
C     -0.2668     1.3651     3.3316
H      0.7904    -4.4756    -2.5444
H      2.4958    -3.9644    -2.5474
H      1.3462    -3.1048    -3.5808
H      2.0300    -1.8702    -1.4559
H      1.3016    -2.8180     0.8036
H      0.9250    -4.3551    -0.0781
H      2.5577    -3.6764    -0.0750
H     -1.0944    -3.5650    -2.0131
H     -3.4493    -2.7419    -1.6253
H     -2.6069    -1.9908    -2.9664
H     -2.8034    -1.0880    -1.4144
H     -2.5501    -3.1680     0.4020
H     -1.2686    -4.3324     0.0965
H     -0.8773    -2.7295     0.8188
H     -1.9628     0.9768    -1.4657
H     -0.2490     0.9437    -3.5599
H     -1.8075     0.0994    -3.3581
H      0.9965    -0.8427    -3.0316
H     -0.4439    -1.7418    -3.5606
H      0.4494     2.3726    -1.8426
H     -1.2027     2.9402    -2.2812
H     -0.5541     3.9487    -0.1624
H     -1.9110     2.8186     0.0761
H      1.6623     2.8366    -0.0065
H      0.6694     4.8713     1.3165
H      1.4723     4.1325     2.7559
H      2.4200     4.5878     1.3300
H      2.0966     0.7673     1.6059
H      2.3877     2.0182     2.8417
H      3.3320     2.0155     1.3424
H     -1.8030     1.6716     1.9115
H     -0.5803     4.0082     3.4286
H     -1.5535     4.2872     1.9325
H     -2.2424     3.4226     3.3230
H     -1.0728     1.1025     4.0505
H      0.1663     0.4197     2.9739
H      0.4873     1.9436     3.8998
62
{"conf": 4, "E": 181.69, "rms": -1.0, "geom": "OH", "total_charge": 0, "CA_charge": 1, "smiles": "C[CH:1]([CH3:2])[1N:3]1([CH:4]([CH3:5])[CH3:6])->[Mn+:7]2(<-[3C-:8]#[O+:9])(<-[4H-:10])(<-[5C-:11]#[O+:12])<-[2N@H:13]([CH2:14][CH2:15]1)[CH2:16][CH2:17][6N:18]->2([CH:19]([CH3:20])[CH3:21])[CH:22]([CH3:23])[CH3:24]", "smiles3D": "C([C:1]([C:2]([H:29])([H:30])[H:31])([1N:3]1([C:4]([C:5]([H:33])([H:34])[H:35])([C:6]([H:36])([H:37])[H:38])[H:32])->[Mn+:7]2(<-[3C-:8]#[O+:9])(<-[4H-:10])(<-[5C-:11]#[O+:12])<-[2N@:13]([H:39])([C:14]([H:40])([H:41])[C:15]1([H:42])[H:43])[C:16]([H:44])([H:45])[C:17]([H:46])([H:47])[6N:18]->2([C:19]([C:20]([H:49])([H:50])[H:51])([C:21]([H:52])([H:53])[H:54])[H:48])[C:22]([C:23]([H:56])([H:57])[H:58])([C:24]([H:59])([H:60])[H:61])[H:55])[H:28])([H:25])([H:26])[H:27]", "smiles3Dx": "C([C:1]([C:2]([H:29])([H:30])[H:31])([1N:3]1([C:4]([C:5]([H:33])([H:34])[H:35])([C:6]([H:36])([H:37])[H:38])[H:32])->[Mn+:7]2(<-[3C-:8]#[O+:9])(<-[4H-:10])(<-[5C-:11]#[O+:12])<-[2N@:13]([H:39])([C:14]([H:40])([H:41])[C:15]1([H:42])[H:43])[C:16]([H:44])([H:45])[C:17]([H:46])([H:47])[6N:18]->2([C:19]([C:20]([H:49])([H:50])[H:51])([C:21]([H:52])([H:53])[H:54])[H:48])[C:22]([C:23]([H:56])([H:57])[H:58])([C:24]([H:59])([H:60])[H:61])[H:55])[H:28])([H:25])([H:26])[H:27]", "dummies": []}
C     -0.7803     2.5312    -3.3433
C     -1.4419     2.1843    -1.9806
C     -2.2457     0.8938    -2.1849
N     -0.5628     2.1531    -0.7683
C     -1.1282     2.9097     0.3542
C     -2.5815     2.5122     0.7150
C     -1.0836     4.4544     0.1910
Mn     0.0000     0.0000     0.0000
C      0.8922    -0.3664    -2.1051
O      1.3580    -0.5594    -3.2007
H     -1.5452    -0.8728    -0.4621
C     -0.9311     0.3389     2.0830
O     -1.4168     0.5150     3.1728
N      1.7815     1.1070     0.7237
C      1.8585     2.3694     0.0877
C      0.8033     2.5921    -1.0387
C      2.8024     0.1904     0.5151
C      2.4876    -1.1542     1.2399
N      1.2609    -1.8565     0.8014
C      0.5834    -2.4396     1.9696
C     -0.7870    -3.0694     1.6802
C      1.4061    -3.4358     2.8327
C      1.5750    -2.7744    -0.3112
C      0.3612    -3.2009    -1.1636
C      2.3657    -4.0609     0.0390
H     -0.0914     1.7342    -3.6886
H     -1.5645     2.6415    -4.1234
H     -0.2550     3.5070    -3.3027
H     -2.1953     2.9828    -1.8333
H     -2.8636     0.6453    -1.3080
H     -2.9685     1.0348    -3.0176
H     -1.5996     0.0461    -2.4713
H     -0.5085     2.6713     1.2402
H     -3.3285     2.9799     0.0407
H     -2.7281     1.4205     0.6953
H     -2.8134     2.8567     1.7458
H     -1.4112     4.7786    -0.8164
H     -1.7346     4.9493     0.9438
H     -0.0605     4.8411     0.3765
H      1.6828     1.2368     1.6269
H      1.7251     3.1734     0.8502
H      2.8715     2.5067    -0.3581
H      1.1882     2.0507    -1.9133
H      0.8123     3.6687    -1.3069
H      2.9337     0.0026    -0.5680
H      3.7565     0.6010     0.9203
H      2.4248    -0.9088     2.3243
H      3.3755    -1.8050     1.1147
H      0.3835    -1.5884     2.6397
H     -1.3733    -3.1221     2.6230
H     -1.3668    -2.4599     0.9724
H     -0.6954    -4.1075     1.3056
H      2.4786    -3.1701     2.8929
H      1.3074    -4.4859     2.4991
H      1.0160    -3.4149     3.8733
H      2.2374    -2.1993    -0.9923
H     -0.1291    -4.1226    -0.7960
H      0.7019    -3.4251    -2.1975
H     -0.3937    -2.4156    -1.2345
H      1.7011    -4.8695     0.4023
H      3.1810    -3.9007     0.7666
H      2.8437    -4.4500    -0.8859
62
{"conf": 5, "E": 205.48, "rms": -1.0, "geom": "OH", "total_charge": 0, "CA_charge": 1, "smiles": "C[CH:1]([CH3:2])[1N:3]1([CH:4]([CH3:5])[CH3:6])->[Mn+:7]2(<-[3C-:8]#[O+:9])(<-[4H-:10])(<-[5C-:11]#[O+:12])<-[2N@H:13]([CH2:14][CH2:15]1)[CH2:16][CH2:17][6N:18]->2([CH:19]([CH3:20])[CH3:21])[CH:22]([CH3:23])[CH3:24]", "smiles3D": "C([C:1]([C:2]([H:29])([H:30])[H:31])([1N:3]1([C:4]([C:5]([H:33])([H:34])[H:35])([C:6]([H:36])([H:37])[H:38])[H:32])->[Mn+:7]2(<-[3C-:8]#[O+:9])(<-[4H-:10])(<-[5C-:11]#[O+:12])<-[2N@:13]([H:39])([C:14]([H:40])([H:41])[C:15]1([H:42])[H:43])[C:16]([H:44])([H:45])[C:17]([H:46])([H:47])[6N:18]->2([C:19]([C:20]([H:49])([H:50])[H:51])([C:21]([H:52])([H:53])[H:54])[H:48])[C:22]([C:23]([H:56])([H:57])[H:58])([C:24]([H:59])([H:60])[H:61])[H:55])[H:28])([H:25])([H:26])[H:27]", "smiles3Dx": "C([C:1]([C:2]([H:29])([H:30])[H:31])([1N:3]1([C:4]([C:5]([H:33])([H:34])[H:35])([C:6]([H:36])([H:37])[H:38])[H:32])->[Mn+:7]2(<-[3C-:8]#[O+:9])(<-[4H-:10])(<-[5C-:11]#[O+:12])<-[2N@:13]([H:39])([C:14]([H:40])([H:41])[C:15]1([H:42])[H:43])[C:16]([H:44])([H:45])[C:17]([H:46])([H:47])[6N:18]->2([C:19]([C:20]([H:49])([H:50])[H:51])([C:21]([H:52])([H:53])[H:54])[H:48])[C:22]([C:23]([H:56])([H:57])[H:58])([C:24]([H:59])([H:60])[H:61])[H:55])[H:28])([H:25])([H:26])[H:27]", "dummies": []}
C     -0.7553     3.2231    -1.8170
C      0.5858     2.4396    -1.9773
C      0.3945     1.3584    -3.0788
N      1.2287     1.8900    -0.7555
C      2.6392     1.4161    -1.0245
C      3.6706     1.4958     0.1453
C      3.3880     2.0366    -2.2453
Mn     0.0000     0.0000     0.0000
C      1.9029    -0.7827     1.0245
O      2.9060    -1.1998     1.5499
H      0.3862    -1.0744    -1.4408
C     -1.9417     0.6455    -1.0522
O     -2.9652     0.9725    -1.6008
N     -0.4426     1.3959     1.6529
C      0.6778     2.2289     1.7543
C      1.1441     2.8367     0.3813
C     -0.7188     0.5657     2.7430
C     -1.7388    -0.5555     2.3683
N     -1.3109    -1.4962     1.3189
C     -2.5199    -1.9156     0.5611
C     -3.5661    -2.7373     1.3680
C     -2.2282    -2.6690    -0.7468
C     -0.5703    -2.6833     1.8490
C      0.2179    -2.5425     3.1844
C      0.3702    -3.3188     0.8004
H     -0.5465     4.3151    -1.7946
H     -1.2942     2.9949    -0.8803
H     -1.4426     3.0725    -2.6773
H      1.2832     3.1953    -2.3880
H      0.5831     1.8148    -4.0742
H      1.0844     0.5047    -2.9670
H     -0.6251     0.9402    -3.1280
H      2.5181     0.3379    -1.2535
H      4.4768     0.7496    -0.0247
H      4.1619     2.4927     0.1848
H      3.2720     1.3028     1.1434
H      3.4990     3.1350    -2.1194
H      2.9220     1.8133    -3.2217
H      4.4119     1.6097    -2.3228
H     -1.1828     1.8919     1.4362
H      0.4307     3.0705     2.4428
H      1.5140     1.6673     2.2042
H      2.1211     3.3274     0.5438
H      0.4576     3.6681     0.1721
H      0.2100     0.1057     3.1156
H     -1.1532     1.1812     3.5645
H     -2.0062    -1.1063     3.2909
H     -2.6603    -0.0180     2.0533
H     -3.0543    -1.0015     0.2595
H     -3.3336    -3.8231     1.3894
H     -4.5610    -2.6397     0.8824
H     -3.6737    -2.3710     2.4067
H     -1.4981    -2.1248    -1.3649
H     -1.8829    -3.7049    -0.5640
H     -3.1617    -2.7417    -1.3457
H     -1.3224    -3.4580     2.0781
H      1.0722    -1.8553     3.1386
H     -0.4242    -2.2773     4.0450
H      0.6420    -3.5345     3.4536
H      0.3995    -2.7270    -0.1198
H      1.4137    -3.4375     1.1624
H      0.0239    -4.3422     0.5419
62
{"conf": 6, "E": 210.41, "rms": -1.0, "geom": "OH", "total_charge": 0, "CA_charge": 1, "smiles": "C[CH:1]([CH3:2])[1N:3]1([CH:4]([CH3:5])[CH3:6])->[Mn+:7]2(<-[3C-:8]#[O+:9])(<-[4H-:10])(<-[5C-:11]#[O+:12])<-[2N@H:13]([CH2:14][CH2:15]1)[CH2:16][CH2:17][6N:18]->2([CH:19]([CH3:20])[CH3:21])[CH:22]([CH3:23])[CH3:24]", "smiles3D": "C([C:1]([C:2]([H:29])([H:30])[H:31])([1N:3]1([C:4]([C:5]([H:33])([H:34])[H:35])([C:6]([H:36])([H:37])[H:38])[H:32])->[Mn+:7]2(<-[3C-:8]#[O+:9])(<-[4H-:10])(<-[5C-:11]#[O+:12])<-[2N@:13]([H:39])([C:14]([H:40])([H:41])[C:15]1([H:42])[H:43])[C:16]([H:44])([H:45])[C:17]([H:46])([H:47])[6N:18]->2([C:19]([C:20]([H:49])([H:50])[H:51])([C:21]([H:52])([H:53])[H:54])[H:48])[C:22]([C:23]([H:56])([H:57])[H:58])([C:24]([H:59])([H:60])[H:61])[H:55])[H:28])([H:25])([H:26])[H:27]", "smiles3Dx": "C([C:1]([C:2]([H:29])([H:30])[H:31])([1N:3]1([C:4]([C:5]([H:33])([H:34])[H:35])([C:6]([H:36])([H:37])[H:38])[H:32])->[Mn+:7]2(<-[3C-:8]#[O+:9])(<-[4H-:10])(<-[5C-:11]#[O+:12])<-[2N@:13]([H:39])([C:14]([H:40])([H:41])[C:15]1([H:42])[H:43])[C:16]([H:44])([H:45])[C:17]([H:46])([H:47])[6N:18]->2([C:19]([C:20]([H:49])([H:50])[H:51])([C:21]([H:52])([H:53])[H:54])[H:48])[C:22]([C:23]([H:56])([H:57])[H:58])([C:24]([H:59])([H:60])[H:61])[H:55])[H:28])([H:25])([H:26])[H:27]", "dummies": []}
C      4.1551    -1.8091     1.0510
C      2.8374    -1.0061     1.0129
C      2.3769    -0.7688     2.4672
N      1.8094    -1.5257     0.0926
C      1.3296    -2.9161     0.2995
C      0.9955    -3.3080     1.7558
C      2.1975    -4.0687    -0.2939
Mn     0.0000     0.0000     0.0000
C      1.5828     1.5561    -0.6153
O      2.4306     2.3571    -0.9239
H      0.0368     0.7113     1.6921
C     -1.4367    -1.6736     0.6863
O     -2.1789    -2.5558     1.0420
N     -0.1622    -0.9534    -1.9947
C      1.1177    -1.4198    -2.4004
C      2.2413    -1.3624    -1.3003
C     -0.8196    -0.0159    -2.7866
C     -2.0350     0.6508    -2.0338
N     -1.7216     1.4369    -0.8529
C     -1.2773     2.8313    -1.1850
C     -0.5309     3.4810     0.0066
C     -0.4958     3.1186    -2.4930
C     -2.9175     1.6078     0.0459
C     -3.1612     0.5276     1.0805
C     -4.2601     1.8325    -0.7145
H      4.9268    -1.2189     1.5910
H      4.5547    -1.9961     0.0360
H      4.0404    -2.7641     1.6009
H      3.1134    -0.0022     0.6360
H      1.2935    -0.6578     2.5510
H      2.8390     0.1639     2.8574
H      2.6885    -1.5810     3.1561
H      0.3800    -2.9683    -0.2583
H      1.9132    -3.5193     2.3393
H      0.3967    -4.2444     1.7564
H      0.3724    -2.5620     2.2734
H      3.2653    -4.0034    -0.0331
H      2.1003    -4.1168    -1.3975
H      1.8340    -5.0569     0.0623
H     -0.7183    -1.6762    -1.9011
H      1.0185    -2.4803    -2.7339
H      1.4746    -0.8362    -3.2800
H      3.0046    -2.1192    -1.5612
H      2.7505    -0.3925    -1.4227
H     -0.1048     0.7490    -3.1072
H     -1.2077    -0.5243    -3.7005
H     -2.5972     1.2727    -2.7648
H     -2.7014    -0.1827    -1.7240
H     -2.2017     3.4367    -1.3181
H     -1.1618     4.2724     0.4662
H      0.4202     3.9740    -0.2860
H     -0.3314     2.7303     0.7913
H     -1.0680     2.8048    -3.3889
H      0.5213     2.7068    -2.5300
H     -0.3766     4.2187    -2.6011
H     -2.7640     2.5267     0.6551
H     -2.2644     0.4037     1.7149
H     -3.5392    -0.3962     0.6009
H     -3.9646     0.8574     1.7751
H     -5.0316     2.2110    -0.0096
H     -4.1703     2.5799    -1.5261
H     -4.6469     0.8893    -1.1546
62
{"conf": 7, "E": 201.46, "rms": -1.0, "geom": "OH", "total_charge": 0, "CA_charge": 1, "smiles": "C[CH:1]([CH3:2])[1N:3]1([CH:4]([CH3:5])[CH3:6])->[Mn+:7]2(<-[3C-:8]#[O+:9])(<-[4H-:10])(<-[5C-:11]#[O+:12])<-[2N@H:13]([CH2:14][CH2:15]1)[CH2:16][CH2:17][6N:18]->2([CH:19]([CH3:20])[CH3:21])[CH:22]([CH3:23])[CH3:24]", "smiles3D": "C([C:1]([C:2]([H:29])([H:30])[H:31])([1N:3]1([C:4]([C:5]([H:33])([H:34])[H:35])([C:6]([H:36])([H:37])[H:38])[H:32])->[Mn+:7]2(<-[3C-:8]#[O+:9])(<-[4H-:10])(<-[5C-:11]#[O+:12])<-[2N@:13]([H:39])([C:14]([H:40])([H:41])[C:15]1([H:42])[H:43])[C:16]([H:44])([H:45])[C:17]([H:46])([H:47])[6N:18]->2([C:19]([C:20]([H:49])([H:50])[H:51])([C:21]([H:52])([H:53])[H:54])[H:48])[C:22]([C:23]([H:56])([H:57])[H:58])([C:24]([H:59])([H:60])[H:61])[H:55])[H:28])([H:25])([H:26])[H:27]", "smiles3Dx": "C([C:1]([C:2]([H:29])([H:30])[H:31])([1N:3]1([C:4]([C:5]([H:33])([H:34])[H:35])([C:6]([H:36])([H:37])[H:38])[H:32])->[Mn+:7]2(<-[3C-:8]#[O+:9])(<-[4H-:10])(<-[5C-:11]#[O+:12])<-[2N@:13]([H:39])([C:14]([H:40])([H:41])[C:15]1([H:42])[H:43])[C:16]([H:44])([H:45])[C:17]([H:46])([H:47])[6N:18]->2([C:19]([C:20]([H:49])([H:50])[H:51])([C:21]([H:52])([H:53])[H:54])[H:48])[C:22]([C:23]([H:56])([H:57])[H:58])([C:24]([H:59])([H:60])[H:61])[H:55])[H:28])([H:25])([H:26])[H:27]", "dummies": []}
C      1.0250     2.1497     2.4792
C      0.3661     0.8960     3.1016
C     -1.1203     1.2291     3.4597
N      0.6034    -0.3265     2.2866
C      2.0068    -0.8129     2.3776
C      2.5533    -0.9966     3.8237
C      3.0593    -0.0059     1.5933
Mn     0.0000     0.0000     0.0000
C      1.4336    -1.7331    -0.5145
O      2.1936    -2.6331    -0.7742
H      1.3047     1.1714    -0.5514
C     -1.3138     1.8149     0.5454
O     -2.0011     2.7675     0.8199
N     -1.6319    -1.3531     0.6112
C     -1.0263    -2.2048     1.5346
C     -0.2921    -1.4564     2.6903
C     -2.1484    -1.9453    -0.5534
C     -2.2468    -0.9618    -1.7719
N     -1.0438    -0.1906    -2.1166
C     -0.1035    -0.8718    -3.0646
C     -0.1368    -2.4291    -3.0983
C     -0.1546    -0.4405    -4.5542
C     -1.4283     1.1791    -2.5001
C     -2.3553     1.3156    -3.7444
C     -0.2310     2.1588    -2.6135
H      0.4082     3.0695     2.5438
H      1.2502     1.9893     1.4181
H      1.9656     2.3909     3.0164
H      0.8554     0.7464     4.0824
H     -1.3675     0.7935     4.4523
H     -1.8461     0.8110     2.7398
H     -1.3199     2.3144     3.5765
H      2.0144    -1.8278     1.9239
H      3.3987    -1.7177     3.8117
H      1.7918    -1.3862     4.5269
H      2.9435    -0.0420     4.2381
H      3.3463     0.9361     2.0949
H      2.7525     0.1996     0.5653
H      3.9902    -0.6087     1.5184
H     -2.2841    -0.8586     1.0237
H     -1.8078    -2.8634     1.9808
H     -0.2885    -2.8539     1.0206
H     -1.0699    -1.1382     3.3966
H      0.2814    -2.2358     3.2364
H     -1.5518    -2.8237    -0.8361
H     -3.1775    -2.3120    -0.3268
H     -3.0850    -0.2716    -1.5261
H     -2.5774    -1.5422    -2.6570
H      0.9038    -0.5886    -2.7031
H      0.7012    -2.8030    -3.7257
H      0.0260    -2.9184    -2.1365
H     -1.0674    -2.8191    -3.5588
H     -1.1412    -0.6744    -5.0037
H      0.6007    -1.0057    -5.1420
H      0.1304     0.6129    -4.7176
H     -2.0418     1.5639    -1.6755
H     -1.8244     1.6061    -4.6723
H     -2.9372     0.3927    -3.9317
H     -3.0922     2.1276    -3.5622
H      0.7235     1.6563    -2.8495
H     -0.0808     2.6949    -1.6554
H     -0.4101     2.9462    -3.3766
62
{"conf": 8, "E": 212.16, "rms": -1.0, "geom": "OH", "total_charge": 0, "CA_charge": 1, "smiles": "C[CH:1]([CH3:2])[1N:3]1([CH:4]([CH3:5])[CH3:6])->[Mn+:7]2(<-[3C-:8]#[O+:9])(<-[4H-:10])(<-[5C-:11]#[O+:12])<-[2N@H:13]([CH2:14][CH2:15]1)[CH2:16][CH2:17][6N:18]->2([CH:19]([CH3:20])[CH3:21])[CH:22]([CH3:23])[CH3:24]", "smiles3D": "C([C:1]([C:2]([H:29])([H:30])[H:31])([1N:3]1([C:4]([C:5]([H:33])([H:34])[H:35])([C:6]([H:36])([H:37])[H:38])[H:32])->[Mn+:7]2(<-[3C-:8]#[O+:9])(<-[4H-:10])(<-[5C-:11]#[O+:12])<-[2N@:13]([H:39])([C:14]([H:40])([H:41])[C:15]1([H:42])[H:43])[C:16]([H:44])([H:45])[C:17]([H:46])([H:47])[6N:18]->2([C:19]([C:20]([H:49])([H:50])[H:51])([C:21]([H:52])([H:53])[H:54])[H:48])[C:22]([C:23]([H:56])([H:57])[H:58])([C:24]([H:59])([H:60])[H:61])[H:55])[H:28])([H:25])([H:26])[H:27]", "smiles3Dx": "C([C:1]([C:2]([H:29])([H:30])[H:31])([1N:3]1([C:4]([C:5]([H:33])([H:34])[H:35])([C:6]([H:36])([H:37])[H:38])[H:32])->[Mn+:7]2(<-[3C-:8]#[O+:9])(<-[4H-:10])(<-[5C-:11]#[O+:12])<-[2N@:13]([H:39])([C:14]([H:40])([H:41])[C:15]1([H:42])[H:43])[C:16]([H:44])([H:45])[C:17]([H:46])([H:47])[6N:18]->2([C:19]([C:20]([H:49])([H:50])[H:51])([C:21]([H:52])([H:53])[H:54])[H:48])[C:22]([C:23]([H:56])([H:57])[H:58])([C:24]([H:59])([H:60])[H:61])[H:55])[H:28])([H:25])([H:26])[H:27]", "dummies": []}
C     -0.9755     1.6850    -3.0416
C      0.5487     1.7291    -2.7368
C      0.8455     3.1214    -2.1106
N      1.0762     0.5149    -2.0400
C      1.1875    -0.6381    -3.0178
C      0.0427    -0.8330    -4.0463
C      1.4190    -2.0292    -2.3956
Mn     0.0000     0.0000     0.0000
C      1.6428    -1.5707     0.4232
O      2.4997    -2.3872     0.6565
H     -1.1413    -1.2679    -0.6816
C     -1.5523     1.6889    -0.2162
O     -2.3658     2.5738    -0.3197
N      1.3859     1.5597     0.7099
C      2.5707     1.4346    -0.0521
C      2.4236     0.7944    -1.5049
C      1.4422     1.3809     2.0998
C      0.0006     1.1218     2.6732
N     -0.6268    -0.1391     2.2785
C     -2.1107    -0.2034     2.4860
C     -2.8346     1.1052     2.8918
C     -2.8802    -0.8290     1.3060
C      0.0440    -1.2633     2.9656
C     -0.4502    -2.6510     2.4986
C     -0.0051    -1.2135     4.5235
H     -1.1668     1.6699    -4.1338
H     -1.5120     2.5980    -2.7086
H     -1.4624     0.8134    -2.5705
H      1.0663     1.7505    -3.7252
H      0.2697     3.3074    -1.1907
H      0.5218     3.9060    -2.8288
H      1.9185     3.3280    -1.9522
H      2.0948    -0.4240    -3.6336
H      0.2416    -1.7198    -4.6860
H      0.0054    -0.0127    -4.7855
H     -0.9298    -1.0270    -3.5522
H      2.4072    -2.1256    -1.9136
H      0.5781    -2.3144    -1.7366
H      1.4659    -2.8087    -3.1865
H      1.0110     2.3704     0.5484
H      3.0263     2.4466    -0.1597
H      3.3018     0.8130     0.5132
H      2.9989    -0.1475    -1.4663
H      2.9743     1.4415    -2.2249
H      2.1144     0.5461     2.3659
H      1.8481     2.3086     2.5672
H      0.0374     1.2150     3.7777
H     -0.6133     1.9582     2.2972
H     -2.3066    -0.8871     3.3331
H     -2.8366     1.8616     2.0874
H     -3.8967     0.8866     3.1359
H     -2.3860     1.5322     3.8130
H     -3.9278    -1.0273     1.6208
H     -2.9491    -0.1853     0.4200
H     -2.4740    -1.8100     1.0155
H      1.1078    -1.2287     2.7182
H      0.2642    -3.4335     2.8339
H     -0.4946    -2.7040     1.3950
H     -1.4434    -2.9083     2.9208
H     -0.9438    -0.7978     4.9347
H      0.8274    -0.5849     4.9051
H      0.1491    -2.2222     4.9638
62
{"conf": 9, "E": 181.59, "rms": -1.0, "geom": "OH", "total_charge": 0, "CA_charge": 1, "smiles": "C[CH:1]([CH3:2])[1N:3]1([CH:4]([CH3:5])[CH3:6])->[Mn+:7]2(<-[3C-:8]#[O+:9])(<-[4H-:10])(<-[5C-:11]#[O+:12])<-[2N@H:13]([CH2:14][CH2:15]1)[CH2:16][CH2:17][6N:18]->2([CH:19]([CH3:20])[CH3:21])[CH:22]([CH3:23])[CH3:24]", "smiles3D": "C([C:1]([C:2]([H:29])([H:30])[H:31])([1N:3]1([C:4]([C:5]([H:33])([H:34])[H:35])([C:6]([H:36])([H:37])[H:38])[H:32])->[Mn+:7]2(<-[3C-:8]#[O+:9])(<-[4H-:10])(<-[5C-:11]#[O+:12])<-[2N@:13]([H:39])([C:14]([H:40])([H:41])[C:15]1([H:42])[H:43])[C:16]([H:44])([H:45])[C:17]([H:46])([H:47])[6N:18]->2([C:19]([C:20]([H:49])([H:50])[H:51])([C:21]([H:52])([H:53])[H:54])[H:48])[C:22]([C:23]([H:56])([H:57])[H:58])([C:24]([H:59])([H:60])[H:61])[H:55])[H:28])([H:25])([H:26])[H:27]", "smiles3Dx": "C([C:1]([C:2]([H:29])([H:30])[H:31])([1N:3]1([C:4]([C:5]([H:33])([H:34])[H:35])([C:6]([H:36])([H:37])[H:38])[H:32])->[Mn+:7]2(<-[3C-:8]#[O+:9])(<-[4H-:10])(<-[5C-:11]#[O+:12])<-[2N@:13]([H:39])([C:14]([H:40])([H:41])[C:15]1([H:42])[H:43])[C:16]([H:44])([H:45])[C:17]([H:46])([H:47])[6N:18]->2([C:19]([C:20]([H:49])([H:50])[H:51])([C:21]([H:52])([H:53])[H:54])[H:48])[C:22]([C:23]([H:56])([H:57])[H:58])([C:24]([H:59])([H:60])[H:61])[H:55])[H:28])([H:25])([H:26])[H:27]", "dummies": []}
C     -3.6097     0.8263    -2.8206
C     -2.4158     0.1957    -2.0535
C     -1.9226    -1.0258    -2.8424
N     -1.3570     1.1102    -1.6030
C     -0.5189     1.7304    -2.6500
C     -1.2599     2.4676    -3.7941
C      0.5113     0.7875    -3.3059
Mn     0.0000     0.0000     0.0000
C      1.7668     1.3875    -0.5727
O      2.6866     2.1089    -0.8691
H      0.7068    -1.3137    -1.0701
C     -1.6903    -1.4649     0.5454
O     -2.5750    -2.2337     0.8295
N     -0.7556     1.5970     1.3237
C     -1.0330     2.6378     0.4381
C     -1.9379     2.1486    -0.7326
C      0.2185     1.8310     2.3353
C      1.3762     0.7564     2.4834
N      1.1611    -0.5816     1.9444
C      2.3853    -1.1926     1.4120
C      3.6452    -1.1640     2.3234
C      2.1997    -2.6300     0.8654
C      0.4021    -1.4629     2.8668
C      1.2471    -2.0654     4.0235
C     -0.8453    -0.8351     3.5294
H     -3.8896     1.8241    -2.4326
H     -4.5017     0.1759    -2.6910
H     -3.4436     0.8891    -3.9122
H     -2.8599    -0.2079    -1.1297
H     -1.7818    -0.7956    -3.9167
H     -0.9921    -1.4279    -2.4134
H     -2.6855    -1.8321    -2.7869
H      0.0762     2.5120    -2.1353
H     -0.5562     3.1797    -4.2767
H     -1.5845     1.7709    -4.5924
H     -2.1238     3.0659    -3.4545
H      1.3667     1.3891    -3.6826
H      0.1111     0.2431    -4.1821
H      0.9180     0.0594    -2.6027
H     -1.5414     1.3310     1.6959
H     -1.5664     3.4496     0.9860
H     -0.0970     3.0587     0.0241
H     -2.2146     3.0420    -1.3258
H     -2.8748     1.7743    -0.2614
H     -0.3083     1.9103     3.3136
H      0.7052     2.8187     2.1595
H      1.6234     0.6804     3.5631
H      2.2685     1.1961     1.9873
H      2.6425    -0.5835     0.5333
H      3.7167    -2.0352     3.0012
H      4.5513    -1.2036     1.6814
H      3.7250    -0.2436     2.9314
H      2.9522    -2.8242     0.0710
H      1.1971    -2.7758     0.4252
H      2.3415    -3.4088     1.6382
H      0.0334    -2.3159     2.2664
H      0.5971    -2.4694     4.8297
H      1.9106    -1.3125     4.4906
H      1.8335    -2.9397     3.6946
H     -0.5664    -0.0922     4.3040
H     -1.4284    -1.6294     4.0441
H     -1.5411    -0.3980     2.8124
62
{"conf": 10, "E": 207.23, "rms": -1.0, "geom": "OH", "total_charge": 0, "CA_charge": 1, "smiles": "C[CH:1]([CH3:2])[1N:3]1([CH:4]([CH3:5])[CH3:6])->[Mn+:7]2(<-[3C-:8]#[O+:9])(<-[4H-:10])(<-[5C-:11]#[O+:12])<-[2N@H:13]([CH2:14][CH2:15]1)[CH2:16][CH2:17][6N:18]->2([CH:19]([CH3:20])[CH3:21])[CH:22]([CH3:23])[CH3:24]", "smiles3D": "C([C:1]([C:2]([H:29])([H:30])[H:31])([1N:3]1([C:4]([C:5]([H:33])([H:34])[H:35])([C:6]([H:36])([H:37])[H:38])[H:32])->[Mn+:7]2(<-[3C-:8]#[O+:9])(<-[4H-:10])(<-[5C-:11]#[O+:12])<-[2N@:13]([H:39])([C:14]([H:40])([H:41])[C:15]1([H:42])[H:43])[C:16]([H:44])([H:45])[C:17]([H:46])([H:47])[6N:18]->2([C:19]([C:20]([H:49])([H:50])[H:51])([C:21]([H:52])([H:53])[H:54])[H:48])[C:22]([C:23]([H:56])([H:57])[H:58])([C:24]([H:59])([H:60])[H:61])[H:55])[H:28])([H:25])([H:26])[H:27]", "smiles3Dx": "C([C:1]([C:2]([H:29])([H:30])[H:31])([1N:3]1([C:4]([C:5]([H:33])([H:34])[H:35])([C:6]([H:36])([H:37])[H:38])[H:32])->[Mn+:7]2(<-[3C-:8]#[O+:9])(<-[4H-:10])(<-[5C-:11]#[O+:12])<-[2N@:13]([H:39])([C:14]([H:40])([H:41])[C:15]1([H:42])[H:43])[C:16]([H:44])([H:45])[C:17]([H:46])([H:47])[6N:18]->2([C:19]([C:20]([H:49])([H:50])[H:51])([C:21]([H:52])([H:53])[H:54])[H:48])[C:22]([C:23]([H:56])([H:57])[H:58])([C:24]([H:59])([H:60])[H:61])[H:55])[H:28])([H:25])([H:26])[H:27]", "dummies": []}
C      3.3452    -1.3367    -1.4791
C      3.1118    -1.0957     0.0344
C      3.6059     0.3317     0.3778
N      1.7640    -1.4338     0.5747
C      1.3378    -2.8170     0.2773
C      0.8946    -3.0674    -1.1837
C      2.3620    -3.9050     0.6903
Mn     0.0000     0.0000     0.0000
C     -1.3148    -1.2988     1.3868
O     -1.9963    -1.9788     2.1134
H     -0.6857    -0.9279    -1.4244
C      1.2730     1.1848    -1.5060
O      1.9369     1.8077    -2.2974
N      0.6215     1.0675     1.8372
C      1.4696     0.2137     2.6102
C      1.7584    -1.2293     2.0394
C     -0.5956     1.4963     2.4389
C     -1.7945     1.8877     1.4681
N     -1.5897     1.7233     0.0271
C     -2.7975     1.2622    -0.7033
C     -2.5817     1.2069    -2.2453
C     -3.3883    -0.1091    -0.3019
C     -1.0790     3.0064    -0.5640
C      0.1310     3.6727     0.1455
C     -2.1607     4.1291    -0.7139
H      3.3429    -2.4145    -1.7235
H      4.3631    -1.0025    -1.7731
H      2.6304    -0.8076    -2.1265
H      3.8273    -1.7784     0.5450
H      2.7880     1.0569     0.4369
H      4.3441     0.7217    -0.3547
H      4.1381     0.3193     1.3517
H      0.4330    -3.0221     0.8812
H      1.4950    -3.8579    -1.6839
H     -0.1625    -3.4107    -1.2068
H      0.9542    -2.1658    -1.8047
H      1.8849    -4.9067     0.6262
H      2.6908    -3.7662     1.7392
H      3.2529    -3.9184     0.0310
H      1.0938     1.7954     1.6064
H      1.0413     0.0838     3.6304
H      2.4474     0.7261     2.7574
H      1.0011    -1.8903     2.5109
H      2.7401    -1.5521     2.4552
H     -0.3697     2.3782     3.0845
H     -0.9690     0.6915     3.1106
H     -2.0685     2.9364     1.6939
H     -2.6613     1.2907     1.7899
H     -3.6046     1.9980    -0.5019
H     -3.3734     0.6125    -2.7508
H     -2.6241     2.2046    -2.7202
H     -1.6026     0.7557    -2.4900
H     -2.7603    -0.9475    -0.6529
H     -4.3671    -0.2368    -0.8133
H     -3.6366    -0.2149     0.7677
H     -0.7295     2.7714    -1.5861
H     -0.0566     3.8911     1.2141
H      1.0684     3.1184     0.0150
H      0.3556     4.6515    -0.3301
H     -1.7119     5.0245    -1.1951
H     -2.5691     4.4579     0.2613
H     -3.0058     3.8667    -1.3727
62
{"conf": 11, "E": 188.4, "rms": -1.0, "geom": "OH", "total_charge": 0, "CA_charge": 1, "smiles": "C[CH:1]([CH3:2])[1N:3]1([CH:4]([CH3:5])[CH3:6])->[Mn+:7]2(<-[3C-:8]#[O+:9])(<-[4H-:10])(<-[5C-:11]#[O+:12])<-[2N@H:13]([CH2:14][CH2:15]1)[CH2:16][CH2:17][6N:18]->2([CH:19]([CH3:20])[CH3:21])[CH:22]([CH3:23])[CH3:24]", "smiles3D": "C([C:1]([C:2]([H:29])([H:30])[H:31])([1N:3]1([C:4]([C:5]([H:33])([H:34])[H:35])([C:6]([H:36])([H:37])[H:38])[H:32])->[Mn+:7]2(<-[3C-:8]#[O+:9])(<-[4H-:10])(<-[5C-:11]#[O+:12])<-[2N@:13]([H:39])([C:14]([H:40])([H:41])[C:15]1([H:42])[H:43])[C:16]([H:44])([H:45])[C:17]([H:46])([H:47])[6N:18]->2([C:19]([C:20]([H:49])([H:50])[H:51])([C:21]([H:52])([H:53])[H:54])[H:48])[C:22]([C:23]([H:56])([H:57])[H:58])([C:24]([H:59])([H:60])[H:61])[H:55])[H:28])([H:25])([H:26])[H:27]", "smiles3Dx": "C([C:1]([C:2]([H:29])([H:30])[H:31])([1N:3]1([C:4]([C:5]([H:33])([H:34])[H:35])([C:6]([H:36])([H:37])[H:38])[H:32])->[Mn+:7]2(<-[3C-:8]#[O+:9])(<-[4H-:10])(<-[5C-:11]#[O+:12])<-[2N@:13]([H:39])([C:14]([H:40])([H:41])[C:15]1([H:42])[H:43])[C:16]([H:44])([H:45])[C:17]([H:46])([H:47])[6N:18]->2([C:19]([C:20]([H:49])([H:50])[H:51])([C:21]([H:52])([H:53])[H:54])[H:48])[C:22]([C:23]([H:56])([H:57])[H:58])([C:24]([H:59])([H:60])[H:61])[H:55])[H:28])([H:25])([H:26])[H:27]", "dummies": []}
C      0.0422     3.1621    -0.9039
C     -0.8955     3.1312     0.3193
C     -2.3225     3.4786    -0.1762
N     -0.7376     1.9134     1.1815
C      0.1476     2.1905     2.3322
C     -0.4403     3.1553     3.4064
C      1.5483     2.7033     1.9290
Mn     0.0000     0.0000     0.0000
C      1.5668    -0.4215     1.6464
O      2.3847    -0.6407     2.5053
H      1.2886     0.8315    -1.0025
C     -1.5759     0.4165    -1.6339
O     -2.3996     0.6292    -2.4889
N     -1.6774    -0.9896     1.0786
C     -1.9119    -0.1516     2.1653
C     -1.9938     1.3322     1.6584
C     -1.3726    -2.3520     1.3003
C     -0.0557    -2.8523     0.6153
N      0.3281    -2.2384    -0.6578
C     -0.6638    -2.5581    -1.6893
C     -0.9391    -4.0742    -1.8875
C     -0.3458    -1.9489    -3.0787
C      1.7235    -2.5763    -1.0817
C      2.5520    -1.3473    -1.4703
C      2.5892    -3.4226    -0.1079
H      1.0991     3.0158    -0.6368
H     -0.2388     2.4538    -1.6942
H     -0.0008     4.1710    -1.3687
H     -0.5991     4.0112     0.9212
H     -3.0185     3.6008     0.6801
H     -2.7166     2.7275    -0.8867
H     -2.3110     4.4559    -0.7057
H      0.3177     1.2454     2.8587
H      0.3646     3.6159     4.0189
H     -1.0603     3.9691     2.9859
H     -1.0735     2.5858     4.1195
H      1.9857     2.0799     1.1280
H      2.2346     2.6365     2.8006
H      1.5293     3.7645     1.6054
H     -2.4122    -0.9504     0.5306
H     -1.1127    -0.2627     2.9199
H     -2.8834    -0.4248     2.6395
H     -2.7139     1.3056     0.8233
H     -2.4450     1.9561     2.4558
H     -1.2859    -2.5465     2.3946
H     -2.2157    -2.9801     0.9214
H      0.7406    -2.6778     1.3495
H     -0.1298    -3.9530     0.5002
H     -1.6195    -2.1078    -1.3579
H     -0.0039    -4.6682    -1.9038
H     -1.5989    -4.4620    -1.0838
H     -1.4839    -4.2563    -2.8391
H      0.3808    -2.5604    -3.6531
H      0.0502    -0.9241    -3.0007
H     -1.2774    -1.9009    -3.6828
H      1.6620    -3.1954    -1.9984
H      3.5219    -1.6749    -1.9038
H      2.7947    -0.7234    -0.5921
H      2.0659    -0.7560    -2.2623
H      2.0845    -4.3728     0.1611
H      3.5391    -3.7125    -0.6073
H      2.8645    -2.8557     0.8053
62
{"conf": 12, "E": 219.68, "rms": -1.0, "geom": "OH", "total_charge": 0, "CA_charge": 1, "smiles": "C[CH:1]([CH3:2])[1N:3]1([CH:4]([CH3:5])[CH3:6])->[Mn+:7]2(<-[3C-:8]#[O+:9])(<-[4H-:10])(<-[5C-:11]#[O+:12])<-[2N@H:13]([CH2:14][CH2:15]1)[CH2:16][CH2:17][6N:18]->2([CH:19]([CH3:20])[CH3:21])[CH:22]([CH3:23])[CH3:24]", "smiles3D": "C([C:1]([C:2]([H:29])([H:30])[H:31])([1N:3]1([C:4]([C:5]([H:33])([H:34])[H:35])([C:6]([H:36])([H:37])[H:38])[H:32])->[Mn+:7]2(<-[3C-:8]#[O+:9])(<-[4H-:10])(<-[5C-:11]#[O+:12])<-[2N@:13]([H:39])([C:14]([H:40])([H:41])[C:15]1([H:42])[H:43])[C:16]([H:44])([H:45])[C:17]([H:46])([H:47])[6N:18]->2([C:19]([C:20]([H:49])([H:50])[H:51])([C:21]([H:52])([H:53])[H:54])[H:48])[C:22]([C:23]([H:56])([H:57])[H:58])([C:24]([H:59])([H:60])[H:61])[H:55])[H:28])([H:25])([H:26])[H:27]", "smiles3Dx": "C([C:1]([C:2]([H:29])([H:30])[H:31])([1N:3]1([C:4]([C:5]([H:33])([H:34])[H:35])([C:6]([H:36])([H:37])[H:38])[H:32])->[Mn+:7]2(<-[3C-:8]#[O+:9])(<-[4H-:10])(<-[5C-:11]#[O+:12])<-[2N@:13]([H:39])([C:14]([H:40])([H:41])[C:15]1([H:42])[H:43])[C:16]([H:44])([H:45])[C:17]([H:46])([H:47])[6N:18]->2([C:19]([C:20]([H:49])([H:50])[H:51])([C:21]([H:52])([H:53])[H:54])[H:48])[C:22]([C:23]([H:56])([H:57])[H:58])([C:24]([H:59])([H:60])[H:61])[H:55])[H:28])([H:25])([H:26])[H:27]", "dummies": []}
C     -1.9563    -1.7193    -2.1691
C     -1.6429    -2.6232    -0.9691
C     -2.8002    -3.6649    -0.8694
N     -1.3174    -1.9353     0.3242
C     -0.7236    -2.9399     1.2528
C      0.5981    -3.5635     0.7257
C     -0.5305    -2.5478     2.7419
Mn     0.0000     0.0000     0.0000
C     -1.7925     0.9519    -1.1028
O     -2.7347     1.4279    -1.6873
H      0.7946    -0.5226    -1.5721
C      1.7405    -0.8806     1.2217
O      2.6512    -1.3514     1.8579
N     -0.9729     0.5162     1.9046
C     -2.2851    -0.0267     1.8489
C     -2.4921    -1.3153     0.9336
C     -0.8238     1.9041     2.0126
C      0.6225     2.3718     1.5873
N      1.0062     2.1441     0.1945
C      2.5105     2.0794    -0.0325
C      3.4403     1.9814     1.2054
C      2.9483     1.0003    -1.0469
C      0.4597     3.2269    -0.7019
C      0.4420     2.7848    -2.1812
C     -0.8831     3.9377    -0.3767
H     -2.0625    -2.3429    -3.0832
H     -2.9184    -1.1829    -2.0551
H     -1.1160    -1.0488    -2.4007
H     -0.7478    -3.1900    -1.2838
H     -3.7125    -3.2396    -0.4068
H     -2.4982    -4.5810    -0.3260
H     -3.0878    -4.0285    -1.8795
H     -1.4489    -3.7741     1.3040
H      1.3421    -3.7472     1.5306
H      0.3884    -4.5515     0.2616
H      1.0650    -2.9321    -0.0545
H     -1.4701    -2.2156     3.2176
H      0.2682    -1.8233     2.9337
H     -0.2419    -3.4585     3.3104
H     -0.5104     0.1283     2.5820
H     -2.9912     0.7532     1.4848
H     -2.5997    -0.2813     2.8877
H     -3.1866    -1.0104     0.1264
H     -3.0386    -2.0755     1.5382
H     -1.5811     2.4053     1.4046
H     -0.9912     2.2013     3.0745
H      0.7435     3.4485     1.8397
H      1.2944     1.8049     2.2493
H      2.8388     3.0277    -0.5041
H      4.5031     2.0260     0.8826
H      3.3204     1.0503     1.7804
H      3.2868     2.8554     1.8734
H      2.9630    -0.0236    -0.6562
H      2.3604     1.0241    -1.9753
H      3.9940     1.2085    -1.3620
H      1.1740     4.0777    -0.6462
H     -0.3349     3.3122    -2.7758
H      1.4168     3.0240    -2.6565
H      0.2742     1.7004    -2.2795
H     -1.0018     4.8017    -1.0666
H     -1.7882     3.3388    -0.5178
H     -0.8775     4.3983     0.6312
62
{"conf": 13, "E": 205.39, "rms": -1.0, "geom": "OH", "total_charge": 0, "CA_charge": 1, "smiles": "C[CH:1]([CH3:2])[1N:3]1([CH:4]([CH3:5])[CH3:6])->[Mn+:7]2(<-[3C-:8]#[O+:9])(<-[4H-:10])(<-[5C-:11]#[O+:12])<-[2N@H:13]([CH2:14][CH2:15]1)[CH2:16][CH2:17][6N:18]->2([CH:19]([CH3:20])[CH3:21])[CH:22]([CH3:23])[CH3:24]", "smiles3D": "C([C:1]([C:2]([H:29])([H:30])[H:31])([1N:3]1([C:4]([C:5]([H:33])([H:34])[H:35])([C:6]([H:36])([H:37])[H:38])[H:32])->[Mn+:7]2(<-[3C-:8]#[O+:9])(<-[4H-:10])(<-[5C-:11]#[O+:12])<-[2N@:13]([H:39])([C:14]([H:40])([H:41])[C:15]1([H:42])[H:43])[C:16]([H:44])([H:45])[C:17]([H:46])([H:47])[6N:18]->2([C:19]([C:20]([H:49])([H:50])[H:51])([C:21]([H:52])([H:53])[H:54])[H:48])[C:22]([C:23]([H:56])([H:57])[H:58])([C:24]([H:59])([H:60])[H:61])[H:55])[H:28])([H:25])([H:26])[H:27]", "smiles3Dx": "C([C:1]([C:2]([H:29])([H:30])[H:31])([1N:3]1([C:4]([C:5]([H:33])([H:34])[H:35])([C:6]([H:36])([H:37])[H:38])[H:32])->[Mn+:7]2(<-[3C-:8]#[O+:9])(<-[4H-:10])(<-[5C-:11]#[O+:12])<-[2N@:13]([H:39])([C:14]([H:40])([H:41])[C:15]1([H:42])[H:43])[C:16]([H:44])([H:45])[C:17]([H:46])([H:47])[6N:18]->2([C:19]([C:20]([H:49])([H:50])[H:51])([C:21]([H:52])([H:53])[H:54])[H:48])[C:22]([C:23]([H:56])([H:57])[H:58])([C:24]([H:59])([H:60])[H:61])[H:55])[H:28])([H:25])([H:26])[H:27]", "dummies": []}
C      1.1025     3.9792    -1.9025
C      0.2135     2.9340    -1.1610
C     -1.1061     3.7030    -0.8327
N      0.0937     1.5634    -1.7828
C      1.2498     1.2403    -2.6557
C      2.5899     1.1791    -1.8670
C      1.1470    -0.0310    -3.5546
Mn     0.0000     0.0000     0.0000
C     -1.1417     1.5506     1.2670
O     -1.7360     2.3511     1.9462
H      1.5061     0.5904     0.8656
C      1.3017    -1.5858    -1.0462
O      1.9820    -2.4225    -1.5870
N     -1.7765    -0.6545    -1.1588
C     -2.2778     0.5308    -1.6962
C     -1.1966     1.3603    -2.4833
C     -2.6299    -1.4101    -0.3119
C     -2.2371    -1.3995     1.2051
N     -0.8223    -1.6201     1.5091
C     -0.5300    -1.2101     2.8964
C      0.9622    -0.9941     3.2275
C     -1.1405    -2.1063     3.9956
C     -0.4205    -2.9836     1.0894
C     -1.3777    -4.1552     1.4682
C      1.0067    -3.4180     1.4870
H      2.1713     3.7051    -1.9502
H      1.0885     4.9485    -1.3574
H      0.7115     4.1707    -2.9247
H      0.7065     2.7437    -0.1862
H     -1.9529     3.0817    -0.5287
H     -0.9177     4.4202    -0.0046
H     -1.4517     4.3031    -1.7030
H      1.3410     2.0739    -3.3803
H      2.9589     0.1563    -1.6781
H      3.3865     1.6775    -2.4601
H      2.5340     1.6847    -0.8882
H      0.4077    -0.7646    -3.1896
H      2.1258    -0.5385    -3.6939
H      0.8216     0.2605    -4.5771
H     -1.4839    -1.1857    -1.8455
H     -3.1108     0.2865    -2.3961
H     -2.6920     1.1434    -0.8774
H     -1.6474     2.3317    -2.7562
H     -1.0615     0.8455    -3.4455
H     -2.6367    -2.4675    -0.6621
H     -3.6763    -1.0339    -0.3962
H     -2.5570    -0.4208     1.6014
H     -2.8646    -2.1512     1.7214
H     -0.9988    -0.2171     3.0354
H      1.0750    -0.1032     3.8825
H      1.5679    -0.8256     2.3358
H      1.4091    -1.8463     3.7804
H     -2.2175    -2.2957     3.8271
H     -1.0615    -1.5862     4.9747
H     -0.5940    -3.0642     4.1008
H     -0.4334    -2.9518    -0.0141
H     -2.3258    -4.1166     0.8971
H     -1.6130    -4.2095     2.5422
H     -0.9217    -5.1291     1.1874
H      1.0629    -3.7024     2.5560
H      1.7685    -2.6583     1.2496
H      1.2933    -4.3192     0.9031
62
{"conf": 14, "E": 201.5, "rms": -1.0, "geom": "OH", "total_charge": 0, "CA_charge": 1, "smiles": "C[CH:1]([CH3:2])[1N:3]1([CH:4]([CH3:5])[CH3:6])->[Mn+:7]2(<-[3C-:8]#[O+:9])(<-[4H-:10])(<-[5C-:11]#[O+:12])<-[2N@H:13]([CH2:14][CH2:15]1)[CH2:16][CH2:17][6N:18]->2([CH:19]([CH3:20])[CH3:21])[CH:22]([CH3:23])[CH3:24]", "smiles3D": "C([C:1]([C:2]([H:29])([H:30])[H:31])([1N:3]1([C:4]([C:5]([H:33])([H:34])[H:35])([C:6]([H:36])([H:37])[H:38])[H:32])->[Mn+:7]2(<-[3C-:8]#[O+:9])(<-[4H-:10])(<-[5C-:11]#[O+:12])<-[2N@:13]([H:39])([C:14]([H:40])([H:41])[C:15]1([H:42])[H:43])[C:16]([H:44])([H:45])[C:17]([H:46])([H:47])[6N:18]->2([C:19]([C:20]([H:49])([H:50])[H:51])([C:21]([H:52])([H:53])[H:54])[H:48])[C:22]([C:23]([H:56])([H:57])[H:58])([C:24]([H:59])([H:60])[H:61])[H:55])[H:28])([H:25])([H:26])[H:27]", "smiles3Dx": "C([C:1]([C:2]([H:29])([H:30])[H:31])([1N:3]1([C:4]([C:5]([H:33])([H:34])[H:35])([C:6]([H:36])([H:37])[H:38])[H:32])->[Mn+:7]2(<-[3C-:8]#[O+:9])(<-[4H-:10])(<-[5C-:11]#[O+:12])<-[2N@:13]([H:39])([C:14]([H:40])([H:41])[C:15]1([H:42])[H:43])[C:16]([H:44])([H:45])[C:17]([H:46])([H:47])[6N:18]->2([C:19]([C:20]([H:49])([H:50])[H:51])([C:21]([H:52])([H:53])[H:54])[H:48])[C:22]([C:23]([H:56])([H:57])[H:58])([C:24]([H:59])([H:60])[H:61])[H:55])[H:28])([H:25])([H:26])[H:27]", "dummies": []}
C      2.0050    -2.7949    -1.1056
C      2.0248    -2.3723     0.3935
C      0.8469    -3.1153     1.0619
N      2.0898    -0.8980     0.5623
C      3.2343    -0.3344    -0.2343
C      4.6086    -1.0433     0.0147
C      3.5098     1.1869    -0.0951
Mn     0.0000     0.0000     0.0000
C     -0.8887    -0.9463     1.9254
O     -1.3512    -1.4332     2.9274
H     -0.6639    -1.3796    -1.0177
C      0.9376     0.8303    -1.9348
O      1.4306     1.2612    -2.9479
N      0.7195     1.5962     1.3457
C      1.4768     0.9237     2.3525
C      2.1888    -0.4500     1.9525
C     -0.4105     2.3770     1.7625
C     -1.8200     1.9183     1.2159
N     -1.8451     1.4387    -0.1530
C     -1.4824     2.5235    -1.0917
C     -1.6932     2.1915    -2.5934
C     -2.1093     3.9284    -0.8361
C     -3.0710     0.6936    -0.5197
C     -4.3639     1.5434    -0.4747
C     -3.3402    -0.5990     0.2732
H      1.6911    -3.8536    -1.2325
H      3.0005    -2.7331    -1.5831
H      1.3075    -2.1575    -1.6803
H      2.9395    -2.8001     0.8549
H      0.7760    -2.9785     2.1547
H      1.0046    -4.2100     0.9490
H     -0.1120    -2.8997     0.5558
H      2.9927    -0.4939    -1.3005
H      4.6304    -2.1068    -0.2798
H      4.9433    -0.9651     1.0669
H      5.3984    -0.5760    -0.6118
H      2.7280     1.8139    -0.5381
H      3.7330     1.4931     0.9439
H      4.4076     1.4608    -0.6898
H      1.2686     2.1352     0.8767
H      2.2600     1.6268     2.7216
H      0.8118     0.7038     3.2172
H      3.2530    -0.3654     2.2463
H      1.7675    -1.2203     2.6150
H     -0.4729     2.3995     2.8735
H     -0.2447     3.4293     1.4366
H     -2.5230     2.7658     1.3383
H     -2.1823     1.1313     1.8879
H     -0.3936     2.6608    -0.9525
H     -1.0759     2.8728    -3.2178
H     -1.3976     1.1552    -2.8437
H     -2.7508     2.3315    -2.8973
H     -1.6464     4.4289     0.0356
H     -1.9117     4.6042    -1.6961
H     -3.1986     3.9074    -0.6748
H     -2.9518     0.3533    -1.5636
H     -4.4754     2.0780     0.4886
H     -4.4084     2.2517    -1.3215
H     -5.2632     0.9030    -0.6014
H     -2.5346    -1.3325     0.1197
H     -3.5468    -0.4212     1.3465
H     -4.2431    -1.1034    -0.1341
62
{"conf": 15, "E": 191.51, "rms": -1.0, "geom": "OH", "total_charge": 0, "CA_charge": 1, "smiles": "C[CH:1]([CH3:2])[1N:3]1([CH:4]([CH3:5])[CH3:6])->[Mn+:7]2(<-[3C-:8]#[O+:9])(<-[4H-:10])(<-[5C-:11]#[O+:12])<-[2N@H:13]([CH2:14][CH2:15]1)[CH2:16][CH2:17][6N:18]->2([CH:19]([CH3:20])[CH3:21])[CH:22]([CH3:23])[CH3:24]", "smiles3D": "C([C:1]([C:2]([H:29])([H:30])[H:31])([1N:3]1([C:4]([C:5]([H:33])([H:34])[H:35])([C:6]([H:36])([H:37])[H:38])[H:32])->[Mn+:7]2(<-[3C-:8]#[O+:9])(<-[4H-:10])(<-[5C-:11]#[O+:12])<-[2N@:13]([H:39])([C:14]([H:40])([H:41])[C:15]1([H:42])[H:43])[C:16]([H:44])([H:45])[C:17]([H:46])([H:47])[6N:18]->2([C:19]([C:20]([H:49])([H:50])[H:51])([C:21]([H:52])([H:53])[H:54])[H:48])[C:22]([C:23]([H:56])([H:57])[H:58])([C:24]([H:59])([H:60])[H:61])[H:55])[H:28])([H:25])([H:26])[H:27]", "smiles3Dx": "C([C:1]([C:2]([H:29])([H:30])[H:31])([1N:3]1([C:4]([C:5]([H:33])([H:34])[H:35])([C:6]([H:36])([H:37])[H:38])[H:32])->[Mn+:7]2(<-[3C-:8]#[O+:9])(<-[4H-:10])(<-[5C-:11]#[O+:12])<-[2N@:13]([H:39])([C:14]([H:40])([H:41])[C:15]1([H:42])[H:43])[C:16]([H:44])([H:45])[C:17]([H:46])([H:47])[6N:18]->2([C:19]([C:20]([H:49])([H:50])[H:51])([C:21]([H:52])([H:53])[H:54])[H:48])[C:22]([C:23]([H:56])([H:57])[H:58])([C:24]([H:59])([H:60])[H:61])[H:55])[H:28])([H:25])([H:26])[H:27]", "dummies": []}
C      2.5255     2.3363    -3.0360
C      2.0107     1.7069    -1.7117
C      2.7202     2.4291    -0.5382
N      0.5501     1.6473    -1.5845
C     -0.0594     2.9909    -1.3342
C     -0.4627     3.2111     0.1293
C     -1.2723     3.4082    -2.2112
Mn     0.0000     0.0000     0.0000
C     -2.2137     0.3947    -0.5407
O     -3.3681     0.6009    -0.8222
H     -0.1594     1.0500     1.4920
C      2.2017    -0.3468     0.6063
O      3.3516    -0.5293     0.9210
N      0.4366    -1.3184    -1.7526
C      0.3568    -0.5445    -2.9469
C     -0.0281     0.9558    -2.7333
C     -0.3176    -2.5215    -1.6277
C     -1.2387    -2.5917    -0.3661
N     -0.7140    -2.0567     0.8872
C      0.4656    -2.8205     1.3095
C      1.0957    -2.3304     2.6379
C      0.2424    -4.3537     1.4283
C     -1.7469    -1.9534     1.9650
C     -1.7594    -0.5884     2.6646
C     -3.2170    -2.2898     1.5909
H      3.6092     2.5730    -2.9651
H      2.4281     1.6202    -3.8777
H      1.9837     3.2678    -3.2934
H      2.3722     0.6604    -1.7020
H      2.6865     3.5338    -0.6384
H      3.7924     2.1376    -0.5200
H      2.2914     2.1553     0.4385
H      0.7093     3.7588    -1.5498
H      0.3799     3.0568     0.8208
H     -1.3300     2.5915     0.4155
H     -0.7692     4.2698     0.2740
H     -1.5382     4.4672    -2.0028
H     -1.0257     3.3646    -3.2915
H     -2.1739     2.8004    -1.9947
H      1.3172    -1.5520    -1.6524
H      1.3444    -0.5731    -3.4690
H     -0.3881    -0.9826    -3.6462
H     -1.1221     0.9676    -2.6416
H      0.2121     1.5047    -3.6673
H     -0.9639    -2.6708    -2.5198
H      0.3830    -3.3911    -1.5883
H     -1.5466    -3.6489    -0.2285
H     -2.1479    -2.0384    -0.6357
H      1.2334    -2.6765     0.5248
H      2.1407    -2.7017     2.7094
H      0.5550    -2.7111     3.5290
H      1.1355    -1.2315     2.6985
H     -0.7008    -4.5983     1.9557
H      1.0816    -4.8332     1.9771
H      0.2271    -4.8295     0.4262
H     -1.4914    -2.6892     2.7528
H     -0.7734    -0.3225     3.0758
H     -2.4408    -0.6278     3.5421
H     -2.1430     0.2092     2.0052
H     -3.8454    -2.2927     2.5078
H     -3.3032    -3.3084     1.1613
H     -3.6552    -1.5401     0.9016
62
{"conf": 16, "E": 220.89, "rms": -1.0, "geom": "OH", "total_charge": 0, "CA_charge": 1, "smiles": "C[CH:1]([CH3:2])[1N:3]1([CH:4]([CH3:5])[CH3:6])->[Mn+:7]2(<-[3C-:8]#[O+:9])(<-[4H-:10])(<-[5C-:11]#[O+:12])<-[2N@H:13]([CH2:14][CH2:15]1)[CH2:16][CH2:17][6N:18]->2([CH:19]([CH3:20])[CH3:21])[CH:22]([CH3:23])[CH3:24]", "smiles3D": "C([C:1]([C:2]([H:29])([H:30])[H:31])([1N:3]1([C:4]([C:5]([H:33])([H:34])[H:35])([C:6]([H:36])([H:37])[H:38])[H:32])->[Mn+:7]2(<-[3C-:8]#[O+:9])(<-[4H-:10])(<-[5C-:11]#[O+:12])<-[2N@:13]([H:39])([C:14]([H:40])([H:41])[C:15]1([H:42])[H:43])[C:16]([H:44])([H:45])[C:17]([H:46])([H:47])[6N:18]->2([C:19]([C:20]([H:49])([H:50])[H:51])([C:21]([H:52])([H:53])[H:54])[H:48])[C:22]([C:23]([H:56])([H:57])[H:58])([C:24]([H:59])([H:60])[H:61])[H:55])[H:28])([H:25])([H:26])[H:27]", "smiles3Dx": "C([C:1]([C:2]([H:29])([H:30])[H:31])([1N:3]1([C:4]([C:5]([H:33])([H:34])[H:35])([C:6]([H:36])([H:37])[H:38])[H:32])->[Mn+:7]2(<-[3C-:8]#[O+:9])(<-[4H-:10])(<-[5C-:11]#[O+:12])<-[2N@:13]([H:39])([C:14]([H:40])([H:41])[C:15]1([H:42])[H:43])[C:16]([H:44])([H:45])[C:17]([H:46])([H:47])[6N:18]->2([C:19]([C:20]([H:49])([H:50])[H:51])([C:21]([H:52])([H:53])[H:54])[H:48])[C:22]([C:23]([H:56])([H:57])[H:58])([C:24]([H:59])([H:60])[H:61])[H:55])[H:28])([H:25])([H:26])[H:27]", "dummies": []}
C      1.9085    -1.1139    -2.2143
C      0.6477    -0.8606    -3.0304
C      0.0786    -2.2300    -3.4792
N     -0.2875     0.1074    -2.3599
C     -0.0823     1.4571    -2.9667
C     -0.7642     2.6853    -2.3051
C     -0.4598     1.5371    -4.4906
Mn     0.0000     0.0000     0.0000
C      0.7316     2.1855     0.1161
O      1.1220     3.3247     0.1860
H      1.7937    -0.3341     0.1524
C     -0.3819    -2.2710    -0.0284
O     -0.5835    -3.4600    -0.0385
N     -2.2229     0.2450    -0.0474
C     -2.6658     0.4169    -1.3784
C     -1.6968    -0.2702    -2.4035
C     -2.5600     1.1825     0.9405
C     -1.5128     1.2928     2.1204
N     -0.5380     0.1951     2.2820
C     -1.2076    -1.0423     2.7652
C     -0.2904    -2.2006     3.2157
C     -2.2932    -0.8617     3.8668
C      0.6399     0.6697     3.0323
C      0.3677     1.0068     4.5147
C      1.8978    -0.2256     2.9593
H      2.6772    -1.5938    -2.8590
H      1.7324    -1.8149    -1.3806
H      2.3406    -0.1451    -1.8934
H      1.0354    -0.4089    -3.9594
H      0.8498    -2.7866    -4.0548
H     -0.2122    -2.8688    -2.6241
H     -0.7836    -2.0906    -4.1644
H      1.0145     1.6430    -2.8941
H     -0.0647     3.5488    -2.3183
H     -1.6720     3.0246    -2.8480
H     -1.0947     2.5301    -1.2787
H     -0.2905     0.6263    -5.0911
H     -1.5394     1.7558    -4.6338
H      0.1100     2.3641    -4.9658
H     -2.5656    -0.5559     0.2174
H     -2.8228     1.4700    -1.6400
H     -3.6643    -0.0767    -1.4816
H     -1.7748    -1.3470    -2.1783
H     -2.1055    -0.1201    -3.4240
H     -3.5527     0.9109     1.3742
H     -2.6636     2.1894     0.4788
H     -2.0770     1.4515     3.0585
H     -0.9649     2.2390     1.9504
H     -1.7478    -1.4304     1.8962
H      0.4601    -2.4690     2.4546
H     -0.8986    -3.1216     3.3475
H      0.1834    -1.9993     4.1952
H     -1.9477    -0.2579     4.7231
H     -2.6224    -1.8453     4.2659
H     -3.2120    -0.4044     3.4450
H      0.9477     1.6243     2.5638
H      1.2490     1.5347     4.9387
H      0.2103     0.0976     5.1265
H     -0.4954     1.6907     4.6277
H      2.0600    -0.8171     3.8844
H      2.8016     0.4099     2.8373
H      1.8738    -0.9226     2.1168
62
{"conf": 17, "E": 181.59, "rms": -1.0, "geom": "OH", "total_charge": 0, "CA_charge": 1, "smiles": "C[CH:1]([CH3:2])[1N:3]1([CH:4]([CH3:5])[CH3:6])->[Mn+:7]2(<-[3C-:8]#[O+:9])(<-[4H-:10])(<-[5C-:11]#[O+:12])<-[2N@H:13]([CH2:14][CH2:15]1)[CH2:16][CH2:17][6N:18]->2([CH:19]([CH3:20])[CH3:21])[CH:22]([CH3:23])[CH3:24]", "smiles3D": "C([C:1]([C:2]([H:29])([H:30])[H:31])([1N:3]1([C:4]([C:5]([H:33])([H:34])[H:35])([C:6]([H:36])([H:37])[H:38])[H:32])->[Mn+:7]2(<-[3C-:8]#[O+:9])(<-[4H-:10])(<-[5C-:11]#[O+:12])<-[2N@:13]([H:39])([C:14]([H:40])([H:41])[C:15]1([H:42])[H:43])[C:16]([H:44])([H:45])[C:17]([H:46])([H:47])[6N:18]->2([C:19]([C:20]([H:49])([H:50])[H:51])([C:21]([H:52])([H:53])[H:54])[H:48])[C:22]([C:23]([H:56])([H:57])[H:58])([C:24]([H:59])([H:60])[H:61])[H:55])[H:28])([H:25])([H:26])[H:27]", "smiles3Dx": "C([C:1]([C:2]([H:29])([H:30])[H:31])([1N:3]1([C:4]([C:5]([H:33])([H:34])[H:35])([C:6]([H:36])([H:37])[H:38])[H:32])->[Mn+:7]2(<-[3C-:8]#[O+:9])(<-[4H-:10])(<-[5C-:11]#[O+:12])<-[2N@:13]([H:39])([C:14]([H:40])([H:41])[C:15]1([H:42])[H:43])[C:16]([H:44])([H:45])[C:17]([H:46])([H:47])[6N:18]->2([C:19]([C:20]([H:49])([H:50])[H:51])([C:21]([H:52])([H:53])[H:54])[H:48])[C:22]([C:23]([H:56])([H:57])[H:58])([C:24]([H:59])([H:60])[H:61])[H:55])[H:28])([H:25])([H:26])[H:27]", "dummies": []}
C      1.8935    -2.1937     2.0266
C      0.5700    -2.6359     1.3540
C      0.2970    -4.1228     1.7191
N     -0.5418    -1.6916     1.5206
C     -0.7258    -1.2205     2.9161
C     -0.8247    -2.3565     3.9720
C     -1.9408    -0.2978     3.1644
Mn     0.0000     0.0000     0.0000
C     -0.1290    -1.5673    -1.7035
O     -0.1966    -2.3837    -2.5885
H      1.8195    -0.2375     0.0579
C      0.2223     1.5087     1.7247
O      0.3410     2.2990     2.6280
N     -2.1987     0.1835    -0.0744
C     -2.7599    -1.0790     0.2688
C     -1.7819    -2.1530     0.9071
C     -2.4328     0.6686    -1.3607
C     -1.5684     1.9334    -1.6465
N     -0.1082     1.7326    -1.6217
C      0.3634     1.2436    -2.9338
C      0.3869     2.2690    -4.0955
C      1.7380     0.5433    -2.9146
C      0.5457     2.9350    -1.0858
C      2.0586     2.8019    -0.8597
C      0.2759     4.2719    -1.8286
H      1.9790    -2.5304     3.0768
H      2.7532    -2.6334     1.4767
H      2.0117    -1.0955     2.0179
H      0.7819    -2.6307     0.2750
H      0.4907    -4.3564     2.7827
H     -0.7293    -4.4529     1.4724
H      0.9898    -4.7666     1.1357
H      0.1694    -0.6244     3.1753
H     -1.4823    -3.1812     3.6361
H     -1.2411    -1.9800     4.9315
H      0.1677    -2.7485     4.2510
H     -2.8962    -0.8589     3.1189
H     -1.8726     0.1345     4.1863
H     -1.9711     0.5648     2.4977
H     -2.4665     0.8205     0.5165
H     -3.2122    -1.5426    -0.6390
H     -3.5972    -0.9049     0.9827
H     -1.5274    -2.8610     0.0889
H     -2.3655    -2.7325     1.6530
H     -2.2066    -0.1063    -2.1178
H     -3.5095     0.9433    -1.4558
H     -1.8888     2.3318    -2.6289
H     -1.8652     2.6875    -0.8828
H     -0.3640     0.4662    -3.2443
H     -0.4924     2.9366    -4.1203
H      0.3887     1.7176    -5.0605
H      1.3127     2.8780    -4.0903
H      1.7901    -0.1788    -3.7580
H      1.9049    -0.0238    -1.9977
H      2.5863     1.2396    -3.0555
H      0.1081     3.0789    -0.0852
H      2.3860     3.5539    -0.1096
H      2.3157     1.8094    -0.4594
H      2.6347     3.0040    -1.7839
H      0.9888     4.4660    -2.6516
H      0.4096     5.1118    -1.1131
H     -0.7592     4.3478    -2.2122
62
{"conf": 18, "E": 202.89, "rms": -1.0, "geom": "OH", "total_charge": 0, "CA_charge": 1, "smiles": "C[CH:1]([CH3:2])[1N:3]1([CH:4]([CH3:5])[CH3:6])->[Mn+:7]2(<-[3C-:8]#[O+:9])(<-[4H-:10])(<-[5C-:11]#[O+:12])<-[2N@H:13]([CH2:14][CH2:15]1)[CH2:16][CH2:17][6N:18]->2([CH:19]([CH3:20])[CH3:21])[CH:22]([CH3:23])[CH3:24]", "smiles3D": "C([C:1]([C:2]([H:29])([H:30])[H:31])([1N:3]1([C:4]([C:5]([H:33])([H:34])[H:35])([C:6]([H:36])([H:37])[H:38])[H:32])->[Mn+:7]2(<-[3C-:8]#[O+:9])(<-[4H-:10])(<-[5C-:11]#[O+:12])<-[2N@:13]([H:39])([C:14]([H:40])([H:41])[C:15]1([H:42])[H:43])[C:16]([H:44])([H:45])[C:17]([H:46])([H:47])[6N:18]->2([C:19]([C:20]([H:49])([H:50])[H:51])([C:21]([H:52])([H:53])[H:54])[H:48])[C:22]([C:23]([H:56])([H:57])[H:58])([C:24]([H:59])([H:60])[H:61])[H:55])[H:28])([H:25])([H:26])[H:27]", "smiles3Dx": "C([C:1]([C:2]([H:29])([H:30])[H:31])([1N:3]1([C:4]([C:5]([H:33])([H:34])[H:35])([C:6]([H:36])([H:37])[H:38])[H:32])->[Mn+:7]2(<-[3C-:8]#[O+:9])(<-[4H-:10])(<-[5C-:11]#[O+:12])<-[2N@:13]([H:39])([C:14]([H:40])([H:41])[C:15]1([H:42])[H:43])[C:16]([H:44])([H:45])[C:17]([H:46])([H:47])[6N:18]->2([C:19]([C:20]([H:49])([H:50])[H:51])([C:21]([H:52])([H:53])[H:54])[H:48])[C:22]([C:23]([H:56])([H:57])[H:58])([C:24]([H:59])([H:60])[H:61])[H:55])[H:28])([H:25])([H:26])[H:27]", "dummies": []}
C      1.8098     2.3498     1.7112
C      2.0705     0.9564     2.2950
C      2.5959     1.1490     3.7405
N      0.9697    -0.0355     2.1651
C      1.4006    -1.4212     2.4920
C      2.7647    -1.8390     1.8896
C      1.3844    -1.8447     3.9922
Mn     0.0000     0.0000     0.0000
C      0.6046    -2.2129    -0.3131
O      0.9196    -3.3656    -0.4773
H      1.5350     0.4981    -0.8841
C     -0.6290     2.2155     0.1794
O     -0.9559     3.3727     0.2759
N     -1.8553    -0.3821     1.1397
C     -1.4962    -0.5845     2.4825
C     -0.2454     0.2913     2.8819
C     -2.4548    -1.4037     0.4256
C     -2.6754    -1.0342    -1.0863
N     -1.5330    -0.3611    -1.7937
C     -0.9747    -1.3368    -2.7694
C     -1.8696    -1.6166    -4.0112
C      0.4471    -1.0413    -3.2809
C     -1.9253     0.9205    -2.4433
C     -0.6946     1.7883    -2.7988
C     -2.9712     1.8080    -1.6959
H      1.7576     2.2887     0.6100
H      2.6876     3.0095     1.8828
H      0.9469     2.8607     2.1794
H      2.9224     0.5777     1.7022
H      3.2741     0.3219     4.0234
H      1.7765     1.2641     4.4750
H      3.2341     2.0542     3.8271
H      0.6620    -2.0752     2.0235
H      2.8685    -1.4778     0.8464
H      3.6131    -1.4574     2.4953
H      2.8440    -2.9474     1.8675
H      0.3443    -1.9753     4.3546
H      1.8632    -2.8402     4.1149
H      1.8924    -1.1523     4.6771
H     -2.3829     0.3622     1.0906
H     -1.2918    -1.6544     2.6788
H     -2.3523    -0.2847     3.1325
H     -0.5128     1.3408     2.6741
H     -0.0965     0.2072     3.9761
H     -1.8251    -2.3137     0.4817
H     -3.4433    -1.6387     0.8843
H     -3.5904    -0.4271    -1.1310
H     -2.9460    -1.9880    -1.5904
H     -0.9016    -2.3078    -2.2384
H     -1.6213    -2.6154    -4.4304
H     -2.9493    -1.6155    -3.7622
H     -1.6995    -0.8731    -4.8195
H      1.1398    -0.8093    -2.4657
H      0.4726    -0.2384    -4.0405
H      0.8480    -1.9512    -3.7778
H     -2.4156     0.6785    -3.4037
H     -0.8078     2.8642    -2.5524
H      0.1999     1.4321    -2.2737
H     -0.5062     1.7541    -3.8923
H     -2.9431     1.6901    -0.6019
H     -3.9967     1.5355    -2.0272
H     -2.8831     2.8875    -1.9396
