# Supplementary material for: MACE: Automated Assessment of Stereochemistry of Transition Metal Complexes and Its Applications in Computational Catalysis
Source: J Chem Theory Comput. 2024 Feb 16;20(5):2313–20. doi: 10.1021/acs.jctc.3c01313 (PMC10938507; doi:10.1021/acs.jctc.3c01313)
Supplement: Supplementary file 3 — ct3c01313_si_003.zip [file ct3c01313_si_003.zip › structures/screening/mace_MeCN/Mn_NNhN_iPr_tri_6.xyz]

62
{"conf": 0, "E": 206.5, "rms": -1.0, "geom": "OH", "total_charge": 0, "CA_charge": 1, "smiles": "C[CH:1]([CH3:2])[1N:3]1([CH:4]([CH3:5])[CH3:6])->[Mn+:7]2(<-[3C-:8]#[O+:9])(<-[4C-:10]#[O+:11])(<-[5H-:12])<-[2N@H:13]([CH2:14][CH2:15]1)[CH2:16][CH2:17][6N:18]->2([CH:19]([CH3:20])[CH3:21])[CH:22]([CH3:23])[CH3:24]", "smiles3D": "C([C:1]([C:2]([H:29])([H:30])[H:31])([1N:3]1([C:4]([C:5]([H:33])([H:34])[H:35])([C:6]([H:36])([H:37])[H:38])[H:32])->[Mn+:7]2(<-[3C-:8]#[O+:9])(<-[4C-:10]#[O+:11])(<-[5H-:12])<-[2N@:13]([H:39])([C:14]([H:40])([H:41])[C:15]1([H:42])[H:43])[C:16]([H:44])([H:45])[C:17]([H:46])([H:47])[6N:18]->2([C:19]([C:20]([H:49])([H:50])[H:51])([C:21]([H:52])([H:53])[H:54])[H:48])[C:22]([C:23]([H:56])([H:57])[H:58])([C:24]([H:59])([H:60])[H:61])[H:55])[H:28])([H:25])([H:26])[H:27]", "smiles3Dx": "C([C:1]([C:2]([H:29])([H:30])[H:31])([1N:3]1([C:4]([C:5]([H:33])([H:34])[H:35])([C:6]([H:36])([H:37])[H:38])[H:32])->[Mn+:7]2(<-[3C-:8]#[O+:9])(<-[4C-:10]#[O+:11])(<-[5H-:12])<-[2N@:13]([H:39])([C:14]([H:40])([H:41])[C:15]1([H:42])[H:43])[C:16]([H:44])([H:45])[C:17]([H:46])([H:47])[6N:18]->2([C:19]([C:20]([H:49])([H:50])[H:51])([C:21]([H:52])([H:53])[H:54])[H:48])[C:22]([C:23]([H:56])([H:57])[H:58])([C:24]([H:59])([H:60])[H:61])[H:55])[H:28])([H:25])([H:26])[H:27]", "dummies": []}
C      3.3501     2.3326     0.2600
C      2.4751     1.9725    -0.9725
C      1.3971     3.0769    -1.0532
N      1.9949     0.5442    -1.0955
C      3.0827    -0.3978    -0.7121
C      3.2465    -0.5482     0.8270
C      3.0391    -1.8299    -1.3000
Mn     0.0000     0.0000     0.0000
C     -1.1327     1.6408    -1.1427
O     -1.7221     2.5050    -1.7440
C      0.2142     1.4207     1.7923
O      0.3258     2.1665     2.7333
H      0.8970    -1.3050     0.8970
N     -0.2294    -1.3602    -1.7258
C      0.5363    -0.8452    -2.8079
C      1.5663     0.3172    -2.4821
C     -1.6162    -1.4748    -1.9041
C     -2.4028    -1.8190    -0.5842
N     -2.0165    -1.0445     0.6154
C     -3.0175     0.0079     0.9777
C     -3.8338     0.6543    -0.1847
C     -4.0818    -0.4041     2.0398
C     -1.6911    -1.9429     1.7522
C     -1.0677    -1.1976     2.9630
C     -0.7741    -3.1667     1.4346
H      2.7986     2.2167     1.2118
H      3.6568     3.3997     0.2103
H      4.3149     1.7932     0.2717
H      3.1394     2.1347    -1.8556
H      0.7313     3.0564    -0.1730
H      1.8852     4.0754    -1.0391
H      0.8315     3.0946    -2.0000
H      4.0316     0.0409    -1.1000
H      2.5237     0.0729     1.3791
H      4.2757    -0.2738     1.1401
H      3.1044    -1.5927     1.1819
H      3.1483    -1.8415    -2.4009
H      3.9171    -2.4037    -0.9307
H      2.1429    -2.3802    -0.9693
H      0.0888    -2.1779    -1.4928
H     -0.1529    -0.4621    -3.5964
H      1.0985    -1.6887    -3.2706
H      2.4714     0.1599    -3.1124
H      1.0931     1.2340    -2.8664
H     -2.0084    -0.5316    -2.3224
H     -1.8139    -2.2810    -2.6490
H     -2.2798    -2.9039    -0.4218
H     -3.4829    -1.6921    -0.7939
H     -2.4175     0.8276     1.4209
H     -3.3605     0.6208    -1.1668
H     -4.0463     1.7184     0.0560
H     -4.8160     0.1503    -0.3223
H     -4.6431    -1.2977     1.6923
H     -3.6655    -0.6010     3.0446
H     -4.8136     0.4196     2.1905
H     -2.6463    -2.3866     2.1010
H     -1.5146    -0.2098     3.1639
H      0.0227    -1.0506     2.8540
H     -1.2157    -1.8093     3.8788
H     -0.0418    -3.3770     2.2444
H     -0.2164    -3.0623     0.4913
H     -1.3934    -4.0852     1.3409
62
{"conf": 1, "E": 190.14, "rms": -1.0, "geom": "OH", "total_charge": 0, "CA_charge": 1, "smiles": "C[CH:1]([CH3:2])[1N:3]1([CH:4]([CH3:5])[CH3:6])->[Mn+:7]2(<-[3C-:8]#[O+:9])(<-[4C-:10]#[O+:11])(<-[5H-:12])<-[2N@H:13]([CH2:14][CH2:15]1)[CH2:16][CH2:17][6N:18]->2([CH:19]([CH3:20])[CH3:21])[CH:22]([CH3:23])[CH3:24]", "smiles3D": "C([C:1]([C:2]([H:29])([H:30])[H:31])([1N:3]1([C:4]([C:5]([H:33])([H:34])[H:35])([C:6]([H:36])([H:37])[H:38])[H:32])->[Mn+:7]2(<-[3C-:8]#[O+:9])(<-[4C-:10]#[O+:11])(<-[5H-:12])<-[2N@:13]([H:39])([C:14]([H:40])([H:41])[C:15]1([H:42])[H:43])[C:16]([H:44])([H:45])[C:17]([H:46])([H:47])[6N:18]->2([C:19]([C:20]([H:49])([H:50])[H:51])([C:21]([H:52])([H:53])[H:54])[H:48])[C:22]([C:23]([H:56])([H:57])[H:58])([C:24]([H:59])([H:60])[H:61])[H:55])[H:28])([H:25])([H:26])[H:27]", "smiles3Dx": "C([C:1]([C:2]([H:29])([H:30])[H:31])([1N:3]1([C:4]([C:5]([H:33])([H:34])[H:35])([C:6]([H:36])([H:37])[H:38])[H:32])->[Mn+:7]2(<-[3C-:8]#[O+:9])(<-[4C-:10]#[O+:11])(<-[5H-:12])<-[2N@:13]([H:39])([C:14]([H:40])([H:41])[C:15]1([H:42])[H:43])[C:16]([H:44])([H:45])[C:17]([H:46])([H:47])[6N:18]->2([C:19]([C:20]([H:49])([H:50])[H:51])([C:21]([H:52])([H:53])[H:54])[H:48])[C:22]([C:23]([H:56])([H:57])[H:58])([C:24]([H:59])([H:60])[H:61])[H:55])[H:28])([H:25])([H:26])[H:27]", "dummies": []}
C     -3.2471    -0.0651    -0.8073
C     -3.1054     0.1276     0.7231
C     -4.4356    -0.3105     1.3848
N     -1.8940    -0.4619     1.3444
C     -1.6317     0.0150     2.7252
C     -2.3966    -0.6788     3.8920
C     -1.7485     1.5433     2.9113
Mn     0.0000     0.0000     0.0000
C      1.2409     0.7331     1.8044
O      1.8885     1.1172     2.7465
C     -0.6275     2.1635    -0.4712
O     -0.9614     3.2962    -0.7161
H     -0.8765    -0.5432    -1.5135
N      0.3314    -2.1868     0.2804
C     -0.4055    -2.5194     1.4119
C     -1.8483    -1.9169     1.2949
C      1.7090    -2.4793     0.2360
C      2.6141    -1.2778    -0.1943
N      2.0576    -0.2774    -1.1043
C      2.9503     0.9219    -1.2554
C      4.2067     1.0091    -0.3413
C      2.2242     2.2572    -1.1335
C      1.7115    -0.8897    -2.3844
C      2.8734    -1.6204    -3.1117
C      1.0549     0.0983    -3.3738
H     -3.1046    -1.1001    -1.1642
H     -2.5881     0.6379    -1.3462
H     -4.2578     0.2408    -1.1514
H     -3.0406     1.2234     0.8538
H     -5.3145    -0.0544     0.7562
H     -4.4728    -1.4018     1.5684
H     -4.6049     0.2590     2.3190
H     -0.5864    -0.2219     2.9201
H     -2.3231    -0.0795     4.8252
H     -1.9193    -1.6531     4.1313
H     -3.4617    -0.8696     3.7051
H     -1.2572     2.0790     2.0796
H     -2.8085     1.8641     2.9937
H     -1.2325     1.8505     3.8466
H     -0.0678    -2.6048    -0.4324
H      0.0943    -2.1393     2.3231
H     -0.4835    -3.6291     1.4909
H     -2.2567    -2.2690     0.3348
H     -2.4773    -2.3678     2.0855
H      2.0546    -2.8295     1.2365
H      1.8824    -3.3166    -0.4838
H      2.8947    -0.7761     0.7441
H      3.5494    -1.6955    -0.6228
H      3.3609     0.9068    -2.2838
H      4.8339     1.8755    -0.6440
H      3.9341     1.1632     0.7235
H      4.8575     0.1184    -0.4525
H      1.8595     2.4177    -0.1036
H      2.9266     3.0904    -1.3533
H      1.4322     2.3505    -1.8936
H      0.9459    -1.6593    -2.1700
H      3.8068    -1.0262    -3.1385
H      2.5879    -1.8617    -4.1583
H      3.0881    -2.5931    -2.6233
H      0.2891     0.7169    -2.8728
H      1.7984     0.7660    -3.8558
H      0.5441    -0.4680    -4.1819
62
{"conf": 2, "E": 188.44, "rms": -1.0, "geom": "OH", "total_charge": 0, "CA_charge": 1, "smiles": "C[CH:1]([CH3:2])[1N:3]1([CH:4]([CH3:5])[CH3:6])->[Mn+:7]2(<-[3C-:8]#[O+:9])(<-[4C-:10]#[O+:11])(<-[5H-:12])<-[2N@H:13]([CH2:14][CH2:15]1)[CH2:16][CH2:17][6N:18]->2([CH:19]([CH3:20])[CH3:21])[CH:22]([CH3:23])[CH3:24]", "smiles3D": "C([C:1]([C:2]([H:29])([H:30])[H:31])([1N:3]1([C:4]([C:5]([H:33])([H:34])[H:35])([C:6]([H:36])([H:37])[H:38])[H:32])->[Mn+:7]2(<-[3C-:8]#[O+:9])(<-[4C-:10]#[O+:11])(<-[5H-:12])<-[2N@:13]([H:39])([C:14]([H:40])([H:41])[C:15]1([H:42])[H:43])[C:16]([H:44])([H:45])[C:17]([H:46])([H:47])[6N:18]->2([C:19]([C:20]([H:49])([H:50])[H:51])([C:21]([H:52])([H:53])[H:54])[H:48])[C:22]([C:23]([H:56])([H:57])[H:58])([C:24]([H:59])([H:60])[H:61])[H:55])[H:28])([H:25])([H:26])[H:27]", "smiles3Dx": "C([C:1]([C:2]([H:29])([H:30])[H:31])([1N:3]1([C:4]([C:5]([H:33])([H:34])[H:35])([C:6]([H:36])([H:37])[H:38])[H:32])->[Mn+:7]2(<-[3C-:8]#[O+:9])(<-[4C-:10]#[O+:11])(<-[5H-:12])<-[2N@:13]([H:39])([C:14]([H:40])([H:41])[C:15]1([H:42])[H:43])[C:16]([H:44])([H:45])[C:17]([H:46])([H:47])[6N:18]->2([C:19]([C:20]([H:49])([H:50])[H:51])([C:21]([H:52])([H:53])[H:54])[H:48])[C:22]([C:23]([H:56])([H:57])[H:58])([C:24]([H:59])([H:60])[H:61])[H:55])[H:28])([H:25])([H:26])[H:27]", "dummies": []}
C      3.0077     1.0902    -3.3238
C      2.3882     0.7091    -1.9423
C      3.5583     0.5238    -0.9410
N      1.3533    -0.3557    -1.9215
C      1.8903    -1.7293    -1.8290
C      0.8201    -2.8637    -1.8293
C      2.9257    -2.0931    -2.9198
Mn     0.0000     0.0000     0.0000
C      0.0609     2.3000    -0.2668
O      0.0922     3.4974    -0.4073
C      1.5664     0.1251     1.6724
O      2.3859     0.1910     2.5547
H      0.0039    -1.8046     0.2953
N     -1.5969    -0.1233    -1.5329
C     -0.9958     0.4410    -2.6607
C      0.3711    -0.2189    -3.0282
C     -2.7701     0.5104    -1.0271
C     -2.7042     0.9643     0.4820
N     -1.8818     0.1590     1.3581
C     -1.5830     0.7795     2.6700
C     -2.8113     0.8870     3.6065
C     -0.9157     2.1729     2.6390
C     -2.3696    -1.2286     1.4246
C     -1.6195    -2.1268     2.4391
C     -3.8984    -1.4421     1.6230
H      2.3941     1.8783    -3.8117
H      4.0192     1.5381    -3.2129
H      3.0886     0.2442    -4.0265
H      1.8648     1.6076    -1.6155
H      3.9336     1.5208    -0.6241
H      3.2758    -0.0193    -0.0371
H      4.4196    -0.0127    -1.3846
H      2.4047    -1.8029    -0.8516
H      1.0662    -3.6207    -1.0537
H      0.7760    -3.3981    -2.8040
H     -0.2021    -2.5003    -1.6539
H      2.4877    -1.9666    -3.9317
H      3.8602    -1.5144    -2.8401
H      3.2305    -3.1569    -2.8124
H     -1.7764    -1.0016    -1.7039
H     -1.6861     0.3280    -3.5292
H     -0.8291     1.5236    -2.4978
H      0.7833     0.3742    -3.8574
H      0.1353    -1.2038    -3.4722
H     -3.0107     1.4103    -1.6402
H     -3.6262    -0.1937    -1.1400
H     -3.7410     1.0126     0.8730
H     -2.3256     1.9953     0.4786
H     -0.8502     0.1250     3.1790
H     -3.0778    -0.0944     4.0381
H     -2.5870     1.5215     4.4907
H     -3.6814     1.3390     3.0918
H      0.0730     2.1421     2.1664
H     -1.5581     2.9618     2.2009
H     -0.6954     2.5005     3.6780
H     -2.1426    -1.6521     0.4282
H     -1.7791    -3.1960     2.1815
H     -1.9853    -1.9771     3.4744
H     -0.5277    -1.9433     2.4206
H     -4.3242    -0.9049     2.4836
H     -4.1157    -2.5224     1.7672
H     -4.4686    -1.1464     0.7219
62
{"conf": 3, "E": 203.3, "rms": -1.0, "geom": "OH", "total_charge": 0, "CA_charge": 1, "smiles": "C[CH:1]([CH3:2])[1N:3]1([CH:4]([CH3:5])[CH3:6])->[Mn+:7]2(<-[3C-:8]#[O+:9])(<-[4C-:10]#[O+:11])(<-[5H-:12])<-[2N@H:13]([CH2:14][CH2:15]1)[CH2:16][CH2:17][6N:18]->2([CH:19]([CH3:20])[CH3:21])[CH:22]([CH3:23])[CH3:24]", "smiles3D": "C([C:1]([C:2]([H:29])([H:30])[H:31])([1N:3]1([C:4]([C:5]([H:33])([H:34])[H:35])([C:6]([H:36])([H:37])[H:38])[H:32])->[Mn+:7]2(<-[3C-:8]#[O+:9])(<-[4C-:10]#[O+:11])(<-[5H-:12])<-[2N@:13]([H:39])([C:14]([H:40])([H:41])[C:15]1([H:42])[H:43])[C:16]([H:44])([H:45])[C:17]([H:46])([H:47])[6N:18]->2([C:19]([C:20]([H:49])([H:50])[H:51])([C:21]([H:52])([H:53])[H:54])[H:48])[C:22]([C:23]([H:56])([H:57])[H:58])([C:24]([H:59])([H:60])[H:61])[H:55])[H:28])([H:25])([H:26])[H:27]", "smiles3Dx": "C([C:1]([C:2]([H:29])([H:30])[H:31])([1N:3]1([C:4]([C:5]([H:33])([H:34])[H:35])([C:6]([H:36])([H:37])[H:38])[H:32])->[Mn+:7]2(<-[3C-:8]#[O+:9])(<-[4C-:10]#[O+:11])(<-[5H-:12])<-[2N@:13]([H:39])([C:14]([H:40])([H:41])[C:15]1([H:42])[H:43])[C:16]([H:44])([H:45])[C:17]([H:46])([H:47])[6N:18]->2([C:19]([C:20]([H:49])([H:50])[H:51])([C:21]([H:52])([H:53])[H:54])[H:48])[C:22]([C:23]([H:56])([H:57])[H:58])([C:24]([H:59])([H:60])[H:61])[H:55])[H:28])([H:25])([H:26])[H:27]", "dummies": []}
C     -2.4351    -3.1484     0.6326
C     -1.8396    -2.6116    -0.6929
C     -2.8069    -1.5024    -1.1671
N     -0.3968    -2.2373    -0.6708
C      0.4750    -3.1931     0.0643
C      0.3603    -3.1457     1.6057
C      0.3782    -4.6813    -0.3893
Mn     0.0000     0.0000     0.0000
C      1.9682    -0.6739     0.9972
O      2.9985    -1.0324     1.5120
C     -1.2059    -0.0185     1.9573
O     -1.8386    -0.0282     2.9838
H     -1.4705     0.5497    -0.9143
N      1.0660     0.1158    -1.9276
C      1.3653    -1.2103    -2.2441
C      0.1081    -2.1278    -2.0502
C      2.1322     1.0289    -1.7723
C      1.9586     2.1454    -0.6572
N      0.6854     2.2389     0.0788
C      0.9746     2.8037     1.4491
C      1.6915     1.8522     2.4322
C     -0.2056     3.4241     2.2446
C     -0.2805     3.1057    -0.6539
C     -1.7527     2.9169    -0.1870
C     -0.2967     3.0339    -2.2062
H     -3.5399    -3.2449     0.5525
H     -2.1004    -4.1748     0.8622
H     -2.2371    -2.4616     1.4754
H     -1.9373    -3.4383    -1.4344
H     -3.7831    -1.9659    -1.4284
H     -3.0217    -0.7873    -0.3451
H     -2.4988    -0.9682    -2.0822
H      1.5163    -2.8995    -0.1481
H      0.0260    -2.1642     1.9556
H     -0.2979    -3.9285     2.0303
H      1.3597    -3.3330     2.0549
H     -0.6538    -5.0388    -0.5452
H      0.8533    -5.3479     0.3629
H      0.9483    -4.8540    -1.3241
H      0.4897     0.4280    -2.5555
H      1.6844    -1.2654    -3.3114
H      2.1995    -1.5795    -1.6194
H      0.3529    -3.1279    -2.4562
H     -0.6724    -1.7153    -2.7097
H      3.0642     0.4652    -1.5366
H      2.3032     1.5369    -2.7508
H      2.1810     3.1339    -1.1190
H      2.7822     1.9701     0.0564
H      1.6805     3.6525     1.2776
H      2.6927     1.5342     2.0948
H      1.9039     2.3828     3.3855
H      1.0558     0.9904     2.6972
H      0.1588     3.8212     3.2167
H     -0.6253     4.3184     1.7482
H     -0.9844     2.6789     2.4919
H      0.0059     4.1572    -0.4168
H     -1.8412     2.1310     0.5772
H     -2.4419     2.6288    -1.0109
H     -2.1660     3.8667     0.2118
H     -0.9339     3.8617    -2.5868
H     -0.7683     2.1062    -2.5750
H      0.6843     3.1978    -2.6857
62
{"conf": 4, "E": 198.44, "rms": -1.0, "geom": "OH", "total_charge": 0, "CA_charge": 1, "smiles": "C[CH:1]([CH3:2])[1N:3]1([CH:4]([CH3:5])[CH3:6])->[Mn+:7]2(<-[3C-:8]#[O+:9])(<-[4C-:10]#[O+:11])(<-[5H-:12])<-[2N@H:13]([CH2:14][CH2:15]1)[CH2:16][CH2:17][6N:18]->2([CH:19]([CH3:20])[CH3:21])[CH:22]([CH3:23])[CH3:24]", "smiles3D": "C([C:1]([C:2]([H:29])([H:30])[H:31])([1N:3]1([C:4]([C:5]([H:33])([H:34])[H:35])([C:6]([H:36])([H:37])[H:38])[H:32])->[Mn+:7]2(<-[3C-:8]#[O+:9])(<-[4C-:10]#[O+:11])(<-[5H-:12])<-[2N@:13]([H:39])([C:14]([H:40])([H:41])[C:15]1([H:42])[H:43])[C:16]([H:44])([H:45])[C:17]([H:46])([H:47])[6N:18]->2([C:19]([C:20]([H:49])([H:50])[H:51])([C:21]([H:52])([H:53])[H:54])[H:48])[C:22]([C:23]([H:56])([H:57])[H:58])([C:24]([H:59])([H:60])[H:61])[H:55])[H:28])([H:25])([H:26])[H:27]", "smiles3Dx": "C([C:1]([C:2]([H:29])([H:30])[H:31])([1N:3]1([C:4]([C:5]([H:33])([H:34])[H:35])([C:6]([H:36])([H:37])[H:38])[H:32])->[Mn+:7]2(<-[3C-:8]#[O+:9])(<-[4C-:10]#[O+:11])(<-[5H-:12])<-[2N@:13]([H:39])([C:14]([H:40])([H:41])[C:15]1([H:42])[H:43])[C:16]([H:44])([H:45])[C:17]([H:46])([H:47])[6N:18]->2([C:19]([C:20]([H:49])([H:50])[H:51])([C:21]([H:52])([H:53])[H:54])[H:48])[C:22]([C:23]([H:56])([H:57])[H:58])([C:24]([H:59])([H:60])[H:61])[H:55])[H:28])([H:25])([H:26])[H:27]", "dummies": []}
C     -4.0925     2.0602    -0.6333
C     -2.9005     1.0910    -0.3876
C     -3.1665    -0.2080    -1.1808
N     -1.5613     1.6981    -0.5607
C     -1.3915     2.3751    -1.8724
C     -1.7238     1.5473    -3.1338
C     -0.0123     3.0249    -2.1121
Mn     0.0000     0.0000     0.0000
C      1.8160     1.2488    -0.6722
O      2.7715     1.8997    -1.0167
C      0.1203    -1.1947    -1.9604
O      0.1844    -1.8223    -2.9882
H     -1.4405    -0.9774     0.5688
N     -0.0846     1.0926     1.9270
C     -0.1738     2.4240     1.5279
C     -1.3708     2.6800     0.5567
C      1.0199     0.7158     2.7387
C      1.9873    -0.3344     2.0899
N      1.3890    -1.3850     1.2690
C      2.4730    -2.1376     0.5607
C      2.0812    -3.4781    -0.1074
C      3.2631    -1.3427    -0.5063
C      0.4943    -2.2067     2.1026
C     -0.4551    -3.1529     1.3219
C      1.1975    -3.0211     3.2208
H     -3.9559     3.0403    -0.1368
H     -5.0241     1.6094    -0.2289
H     -4.2570     2.2525    -1.7122
H     -2.9584     0.7860     0.6845
H     -3.8116    -0.0606    -2.0704
H     -3.7104    -0.9315    -0.5354
H     -2.2387    -0.6890    -1.4967
H     -2.1179     3.2201    -1.8692
H     -1.3824     2.0800    -4.0484
H     -2.8121     1.4384    -3.2799
H     -1.2273     0.5686    -3.1305
H     -0.1356     3.8870    -2.8029
H      0.4555     3.4307    -1.1985
H      0.6767     2.3255    -2.6277
H     -0.8659     0.8576     2.3469
H      0.7645     2.7353     1.0343
H     -0.3113     3.0625     2.4320
H     -1.2517     3.7105     0.1558
H     -2.2688     2.7250     1.2113
H      1.6225     1.6166     3.0020
H      0.6392     0.2901     3.6979
H      2.6842     0.2486     1.4770
H      2.5945    -0.7881     2.9007
H      3.2177    -2.4034     1.3461
H      1.8365    -4.2562     0.6352
H      1.2824    -3.3542    -0.8598
H      2.9506    -3.9113    -0.6473
H      2.6270    -1.0660    -1.3632
H      3.8091    -0.4709    -0.1055
H      4.0768    -1.9763    -0.9208
H     -0.1829    -1.4971     2.6193
H     -0.1766    -4.2234     1.4061
H     -0.5269    -2.8832     0.2543
H     -1.4793    -3.0858     1.7492
H      0.4622    -3.6821     3.7285
H      2.0137    -3.6590     2.8329
H      1.5987    -2.3591     4.0133
62
{"conf": 5, "E": 193.48, "rms": -1.0, "geom": "OH", "total_charge": 0, "CA_charge": 1, "smiles": "C[CH:1]([CH3:2])[1N:3]1([CH:4]([CH3:5])[CH3:6])->[Mn+:7]2(<-[3C-:8]#[O+:9])(<-[4C-:10]#[O+:11])(<-[5H-:12])<-[2N@H:13]([CH2:14][CH2:15]1)[CH2:16][CH2:17][6N:18]->2([CH:19]([CH3:20])[CH3:21])[CH:22]([CH3:23])[CH3:24]", "smiles3D": "C([C:1]([C:2]([H:29])([H:30])[H:31])([1N:3]1([C:4]([C:5]([H:33])([H:34])[H:35])([C:6]([H:36])([H:37])[H:38])[H:32])->[Mn+:7]2(<-[3C-:8]#[O+:9])(<-[4C-:10]#[O+:11])(<-[5H-:12])<-[2N@:13]([H:39])([C:14]([H:40])([H:41])[C:15]1([H:42])[H:43])[C:16]([H:44])([H:45])[C:17]([H:46])([H:47])[6N:18]->2([C:19]([C:20]([H:49])([H:50])[H:51])([C:21]([H:52])([H:53])[H:54])[H:48])[C:22]([C:23]([H:56])([H:57])[H:58])([C:24]([H:59])([H:60])[H:61])[H:55])[H:28])([H:25])([H:26])[H:27]", "smiles3Dx": "C([C:1]([C:2]([H:29])([H:30])[H:31])([1N:3]1([C:4]([C:5]([H:33])([H:34])[H:35])([C:6]([H:36])([H:37])[H:38])[H:32])->[Mn+:7]2(<-[3C-:8]#[O+:9])(<-[4C-:10]#[O+:11])(<-[5H-:12])<-[2N@:13]([H:39])([C:14]([H:40])([H:41])[C:15]1([H:42])[H:43])[C:16]([H:44])([H:45])[C:17]([H:46])([H:47])[6N:18]->2([C:19]([C:20]([H:49])([H:50])[H:51])([C:21]([H:52])([H:53])[H:54])[H:48])[C:22]([C:23]([H:56])([H:57])[H:58])([C:24]([H:59])([H:60])[H:61])[H:55])[H:28])([H:25])([H:26])[H:27]", "dummies": []}
C     -2.5240     2.0323     2.8576
C     -2.1790     2.1469     1.3435
C     -0.9315     3.0198     1.2461
N     -2.1109     0.8755     0.5443
C     -2.8054     0.9672    -0.7376
C     -4.3557     1.0267    -0.6552
C     -2.3168     2.1390    -1.6159
Mn     0.0000     0.0000     0.0000
C      0.4595     0.0093     2.2525
O      0.6928     0.0254     3.4359
C      1.3285     1.8689    -0.2042
O      2.0280     2.8455    -0.3123
H     -0.3848     0.1552    -1.7845
N     -1.1782    -1.8975     0.0298
C     -2.4249    -1.6842     0.6613
C     -2.5818    -0.2760     1.3039
C     -0.3013    -2.8204     0.5912
C      1.0765    -2.8813    -0.1644
N      1.6984    -1.5724    -0.4636
C      2.0259    -1.4533    -1.9104
C      2.4941    -0.0352    -2.3231
C      0.9172    -1.8826    -2.9193
C      2.8715    -1.2813     0.4172
C      4.2606    -1.7121    -0.1419
C      2.8253    -1.8366     1.8745
H     -3.4983     1.5297     3.0220
H     -1.7209     1.5209     3.4275
H     -2.6380     3.0470     3.2973
H     -2.9982     2.7602     0.9207
H     -0.7045     3.2885     0.2028
H     -0.0789     2.5507     1.7695
H     -1.1136     3.9920     1.7536
H     -2.5541     0.0428    -1.2973
H     -4.7868     1.2637    -1.6516
H     -4.7199     1.7857     0.0632
H     -4.7755     0.0409    -0.3703
H     -1.2133     2.1828    -1.6465
H     -2.6668     1.9933    -2.6605
H     -2.7103     3.1160    -1.2672
H     -1.3371    -2.1460    -0.8314
H     -2.5822    -2.4460     1.4606
H     -3.2456    -1.8186    -0.0836
H     -3.6531    -0.1413     1.5644
H     -2.0226    -0.3231     2.2519
H     -0.7662    -3.8337     0.5603
H     -0.1333    -2.5540     1.6498
H      0.8989    -3.4608    -1.0862
H      1.7622    -3.5122     0.4346
H      2.8712    -2.1433    -2.1108
H      3.1643     0.4494    -1.5937
H      3.0624    -0.1045    -3.2756
H      1.6402     0.6419    -2.5132
H      0.9468    -1.2876    -3.8583
H     -0.0967    -1.8122    -2.5114
H      1.0753    -2.9362    -3.2361
H      2.8895    -0.1783     0.5133
H      5.0550    -1.5262     0.6138
H      4.2597    -2.7982    -0.3751
H      4.5788    -1.1437    -1.0354
H      1.8251    -2.0236     2.2693
H      3.3386    -1.1284     2.5602
H      3.3563    -2.8106     1.9579
62
{"conf": 6, "E": 189.21, "rms": -1.0, "geom": "OH", "total_charge": 0, "CA_charge": 1, "smiles": "C[CH:1]([CH3:2])[1N:3]1([CH:4]([CH3:5])[CH3:6])->[Mn+:7]2(<-[3C-:8]#[O+:9])(<-[4C-:10]#[O+:11])(<-[5H-:12])<-[2N@H:13]([CH2:14][CH2:15]1)[CH2:16][CH2:17][6N:18]->2([CH:19]([CH3:20])[CH3:21])[CH:22]([CH3:23])[CH3:24]", "smiles3D": "C([C:1]([C:2]([H:29])([H:30])[H:31])([1N:3]1([C:4]([C:5]([H:33])([H:34])[H:35])([C:6]([H:36])([H:37])[H:38])[H:32])->[Mn+:7]2(<-[3C-:8]#[O+:9])(<-[4C-:10]#[O+:11])(<-[5H-:12])<-[2N@:13]([H:39])([C:14]([H:40])([H:41])[C:15]1([H:42])[H:43])[C:16]([H:44])([H:45])[C:17]([H:46])([H:47])[6N:18]->2([C:19]([C:20]([H:49])([H:50])[H:51])([C:21]([H:52])([H:53])[H:54])[H:48])[C:22]([C:23]([H:56])([H:57])[H:58])([C:24]([H:59])([H:60])[H:61])[H:55])[H:28])([H:25])([H:26])[H:27]", "smiles3Dx": "C([C:1]([C:2]([H:29])([H:30])[H:31])([1N:3]1([C:4]([C:5]([H:33])([H:34])[H:35])([C:6]([H:36])([H:37])[H:38])[H:32])->[Mn+:7]2(<-[3C-:8]#[O+:9])(<-[4C-:10]#[O+:11])(<-[5H-:12])<-[2N@:13]([H:39])([C:14]([H:40])([H:41])[C:15]1([H:42])[H:43])[C:16]([H:44])([H:45])[C:17]([H:46])([H:47])[6N:18]->2([C:19]([C:20]([H:49])([H:50])[H:51])([C:21]([H:52])([H:53])[H:54])[H:48])[C:22]([C:23]([H:56])([H:57])[H:58])([C:24]([H:59])([H:60])[H:61])[H:55])[H:28])([H:25])([H:26])[H:27]", "dummies": []}
C     -2.0750    -1.5707     2.1701
C     -1.7312    -2.6371     1.1390
C     -1.0230    -3.7898     1.9124
N     -1.0588    -2.1044    -0.0989
C     -1.9651    -1.9887    -1.2355
C     -3.2017    -1.1161    -0.9346
C     -2.4434    -3.3316    -1.8518
Mn     0.0000     0.0000     0.0000
C      1.3386    -0.8671     1.6673
O      2.0377    -1.3218     2.5384
C     -1.3521     1.1461     1.4708
O     -2.0608     1.7466     2.2403
H     -1.0845     0.6653    -1.3284
N      1.1348    -0.9644    -1.6596
C      1.0222    -2.3675    -1.6051
C      0.1166    -2.8886    -0.4551
C      2.3868    -0.3922    -1.5387
C      2.2306     1.1566    -1.5576
N      1.5639     1.7496    -0.3895
C      0.8161     2.9628    -0.7911
C      0.2849     3.8685     0.3402
C      1.5324     3.8876    -1.8270
C      2.5323     1.8876     0.7242
C      1.9150     2.0813     2.1250
C      3.6241     2.9762     0.5500
H     -2.8042    -0.8523     1.7604
H     -1.1570    -1.1017     2.5682
H     -2.5983    -2.0294     3.0372
H     -2.7030    -3.0700     0.8319
H     -0.8387    -4.6709     1.2656
H     -0.0799    -3.4485     2.3889
H     -1.6823    -4.1593     2.7276
H     -1.4045    -1.4583    -2.0315
H     -3.9634    -1.6587    -0.3376
H     -3.6827    -0.8085    -1.8879
H     -2.9138    -0.1947    -0.3986
H     -1.6272    -3.8116    -2.4290
H     -2.8063    -4.0492    -1.0912
H     -3.2663    -3.1536    -2.5772
H      0.7592    -0.6793    -2.4478
H      2.0309    -2.8291    -1.4854
H      0.6029    -2.7417    -2.5709
H      0.7728    -2.9537     0.4270
H     -0.1864    -3.9261    -0.7102
H      2.8684    -0.7175    -0.5969
H      3.0278    -0.7039    -2.3962
H      1.6370     1.3802    -2.4684
H      3.2329     1.5956    -1.7115
H     -0.0844     2.5735    -1.3030
H     -0.1870     3.3098     1.1542
H     -0.5069     4.5333    -0.0679
H      1.0699     4.5326     0.7497
H      1.0898     4.9072    -1.8369
H      1.4028     3.5073    -2.8610
H      2.6131     3.9939    -1.6354
H      3.0797     0.9262     0.7771
H      1.7995     3.1478     2.4048
H      0.9489     1.5814     2.2244
H      2.5919     1.6397     2.8881
H      4.3299     2.9237     1.4073
H      3.2059     3.9992     0.5491
H      4.2488     2.8341    -0.3502
62
{"conf": 7, "E": 195.97, "rms": -1.0, "geom": "OH", "total_charge": 0, "CA_charge": 1, "smiles": "C[CH:1]([CH3:2])[1N:3]1([CH:4]([CH3:5])[CH3:6])->[Mn+:7]2(<-[3C-:8]#[O+:9])(<-[4C-:10]#[O+:11])(<-[5H-:12])<-[2N@H:13]([CH2:14][CH2:15]1)[CH2:16][CH2:17][6N:18]->2([CH:19]([CH3:20])[CH3:21])[CH:22]([CH3:23])[CH3:24]", "smiles3D": "C([C:1]([C:2]([H:29])([H:30])[H:31])([1N:3]1([C:4]([C:5]([H:33])([H:34])[H:35])([C:6]([H:36])([H:37])[H:38])[H:32])->[Mn+:7]2(<-[3C-:8]#[O+:9])(<-[4C-:10]#[O+:11])(<-[5H-:12])<-[2N@:13]([H:39])([C:14]([H:40])([H:41])[C:15]1([H:42])[H:43])[C:16]([H:44])([H:45])[C:17]([H:46])([H:47])[6N:18]->2([C:19]([C:20]([H:49])([H:50])[H:51])([C:21]([H:52])([H:53])[H:54])[H:48])[C:22]([C:23]([H:56])([H:57])[H:58])([C:24]([H:59])([H:60])[H:61])[H:55])[H:28])([H:25])([H:26])[H:27]", "smiles3Dx": "C([C:1]([C:2]([H:29])([H:30])[H:31])([1N:3]1([C:4]([C:5]([H:33])([H:34])[H:35])([C:6]([H:36])([H:37])[H:38])[H:32])->[Mn+:7]2(<-[3C-:8]#[O+:9])(<-[4C-:10]#[O+:11])(<-[5H-:12])<-[2N@:13]([H:39])([C:14]([H:40])([H:41])[C:15]1([H:42])[H:43])[C:16]([H:44])([H:45])[C:17]([H:46])([H:47])[6N:18]->2([C:19]([C:20]([H:49])([H:50])[H:51])([C:21]([H:52])([H:53])[H:54])[H:48])[C:22]([C:23]([H:56])([H:57])[H:58])([C:24]([H:59])([H:60])[H:61])[H:55])[H:28])([H:25])([H:26])[H:27]", "dummies": []}
C     -1.6223    -1.4729    -3.3955
C     -2.2010    -1.4906    -1.9566
C     -3.0144    -0.1807    -1.8059
N     -1.2468    -1.7959    -0.8441
C     -0.3152    -2.9058    -1.1164
C     -0.9731    -4.2513    -1.5391
C      0.8112    -2.5613    -2.1227
Mn     0.0000     0.0000     0.0000
C     -1.9296     1.0589     0.6899
O     -2.9367     1.6137     1.0538
C      0.1156     1.1885    -1.9672
O      0.1763     1.8100    -2.9991
H      1.5807    -0.7985    -0.4763
N      0.0178    -1.3903     1.7429
C     -1.2327    -2.0482     1.7602
C     -1.9970    -2.1026     0.3783
C      0.4475    -0.6970     2.9045
C      0.5222     0.8466     2.7298
N      1.1585     1.3602     1.5228
C      1.0096     2.8489     1.3890
C      0.5927     3.3110    -0.0046
C      0.0747     3.5754     2.3997
C      2.5474     0.9139     1.4412
C      3.4435     1.2921     2.6524
C      3.2549     1.3625     0.1461
H     -1.2670    -2.4611    -3.7296
H     -0.8391    -0.7063    -3.5238
H     -2.4226    -1.2280    -4.1265
H     -2.9532    -2.3128    -1.9447
H     -3.6999    -0.1698    -0.9405
H     -3.7023    -0.0623    -2.6706
H     -2.3670     0.7095    -1.8079
H      0.2045    -3.1222    -0.1664
H     -1.4847    -4.7387    -0.6861
H     -0.1901    -4.9729    -1.8580
H     -1.6932    -4.1502    -2.3707
H      0.7254    -3.1152    -3.0810
H      0.8440    -1.4837    -2.3509
H      1.7973    -2.8487    -1.6973
H      0.6576    -2.0151     1.5603
H     -1.0800    -3.0959     2.1159
H     -1.9039    -1.5434     2.4923
H     -2.4688    -3.1015     0.2901
H     -2.8276    -1.3911     0.4758
H      1.4604    -1.0601     3.2040
H     -0.2349    -0.9137     3.7578
H      1.0259     1.2650     3.6268
H     -0.5224     1.1947     2.7544
H      2.0055     3.3011     1.5607
H      0.5718     4.4217    -0.0455
H      1.3387     3.0203    -0.7616
H     -0.4277     2.9685    -0.2497
H     -0.9890     3.2956     2.2538
H      0.1441     4.6755     2.2558
H      0.3841     3.3957     3.4490
H      2.5230    -0.1935     1.4035
H      3.3695     2.3608     2.9295
H      3.1855     0.6791     3.5397
H      4.5091     1.0696     2.4291
H      3.5338     2.4360     0.1712
H      2.6194     1.1698    -0.7368
H      4.1904     0.7785     0.0097
62
{"conf": 8, "E": 184.87, "rms": -1.0, "geom": "OH", "total_charge": 0, "CA_charge": 1, "smiles": "C[CH:1]([CH3:2])[1N:3]1([CH:4]([CH3:5])[CH3:6])->[Mn+:7]2(<-[3C-:8]#[O+:9])(<-[4C-:10]#[O+:11])(<-[5H-:12])<-[2N@H:13]([CH2:14][CH2:15]1)[CH2:16][CH2:17][6N:18]->2([CH:19]([CH3:20])[CH3:21])[CH:22]([CH3:23])[CH3:24]", "smiles3D": "C([C:1]([C:2]([H:29])([H:30])[H:31])([1N:3]1([C:4]([C:5]([H:33])([H:34])[H:35])([C:6]([H:36])([H:37])[H:38])[H:32])->[Mn+:7]2(<-[3C-:8]#[O+:9])(<-[4C-:10]#[O+:11])(<-[5H-:12])<-[2N@:13]([H:39])([C:14]([H:40])([H:41])[C:15]1([H:42])[H:43])[C:16]([H:44])([H:45])[C:17]([H:46])([H:47])[6N:18]->2([C:19]([C:20]([H:49])([H:50])[H:51])([C:21]([H:52])([H:53])[H:54])[H:48])[C:22]([C:23]([H:56])([H:57])[H:58])([C:24]([H:59])([H:60])[H:61])[H:55])[H:28])([H:25])([H:26])[H:27]", "smiles3Dx": "C([C:1]([C:2]([H:29])([H:30])[H:31])([1N:3]1([C:4]([C:5]([H:33])([H:34])[H:35])([C:6]([H:36])([H:37])[H:38])[H:32])->[Mn+:7]2(<-[3C-:8]#[O+:9])(<-[4C-:10]#[O+:11])(<-[5H-:12])<-[2N@:13]([H:39])([C:14]([H:40])([H:41])[C:15]1([H:42])[H:43])[C:16]([H:44])([H:45])[C:17]([H:46])([H:47])[6N:18]->2([C:19]([C:20]([H:49])([H:50])[H:51])([C:21]([H:52])([H:53])[H:54])[H:48])[C:22]([C:23]([H:56])([H:57])[H:58])([C:24]([H:59])([H:60])[H:61])[H:55])[H:28])([H:25])([H:26])[H:27]", "dummies": []}
C     -4.5223    -0.5916    -0.5263
C     -3.0507    -0.1152    -0.5667
C     -3.0476     1.4295    -0.6609
N     -2.1741    -0.6769     0.4647
C     -2.4958    -0.4175     1.8887
C     -3.0555     0.9743     2.2575
C     -3.4295    -1.4731     2.5550
Mn     0.0000     0.0000     0.0000
C      0.7535    -1.3619     1.7089
O      1.1466    -2.0720     2.6008
C      0.1166     1.7799     1.4396
O      0.1785     2.7154     2.1982
H     -0.5986     1.0613    -1.3701
N     -0.1511    -1.6479    -1.4767
C     -1.1680    -2.5443    -1.0474
C     -1.9456    -2.1036     0.2406
C      1.1586    -2.1325    -1.7450
C      2.3177    -1.3489    -1.0376
N      2.1663     0.0914    -0.8367
C      2.1243     0.8008    -2.1183
C      3.4497     0.8195    -2.9165
C      1.5837     2.2492    -2.0496
C      3.0980     0.5727     0.2115
C      3.2945     2.0982     0.3535
C      4.5195    -0.0661     0.1717
H     -4.6182    -1.6901    -0.6057
H     -5.0514    -0.2362     0.3773
H     -5.0644    -0.1755    -1.4029
H     -2.6389    -0.4664    -1.5365
H     -2.1428     1.8777    -0.2215
H     -3.9319     1.8914    -0.1751
H     -3.0883     1.7360    -1.7286
H     -1.5250    -0.4900     2.4136
H     -2.4240     1.8022     1.9052
H     -3.0668     1.0822     3.3636
H     -4.1021     1.1050     1.9230
H     -4.3545    -1.6381     1.9738
H     -2.9169    -2.4467     2.6920
H     -3.7245    -1.1535     3.5777
H     -0.4524    -1.2464    -2.2445
H     -0.7412    -3.5513    -0.8479
H     -1.9138    -2.6682    -1.8708
H     -1.3666    -2.4998     1.0961
H     -2.9126    -2.6434     0.2429
H      1.3418    -2.0920    -2.8470
H      1.2487    -3.1991    -1.4445
H      2.4466    -1.8249    -0.0472
H      3.2473    -1.5531    -1.6041
H      1.3938     0.2474    -2.7457
H      3.8292    -0.1949    -3.1385
H      3.2744     1.3004    -3.9031
H      4.2355     1.4076    -2.4072
H      2.3908     3.0105    -2.0709
H      0.9479     2.4504    -2.9388
H      0.9681     2.4283    -1.1543
H      2.6408     0.2474     1.1646
H      3.8609     2.3084     1.2865
H      2.3497     2.6471     0.4738
H      3.8946     2.5205    -0.4747
H      5.1968     0.4256     0.9029
H      4.9857     0.0151    -0.8267
H      4.4984    -1.1341     0.4687
62
{"conf": 9, "E": 206.18, "rms": -1.0, "geom": "OH", "total_charge": 0, "CA_charge": 1, "smiles": "C[CH:1]([CH3:2])[1N:3]1([CH:4]([CH3:5])[CH3:6])->[Mn+:7]2(<-[3C-:8]#[O+:9])(<-[4C-:10]#[O+:11])(<-[5H-:12])<-[2N@H:13]([CH2:14][CH2:15]1)[CH2:16][CH2:17][6N:18]->2([CH:19]([CH3:20])[CH3:21])[CH:22]([CH3:23])[CH3:24]", "smiles3D": "C([C:1]([C:2]([H:29])([H:30])[H:31])([1N:3]1([C:4]([C:5]([H:33])([H:34])[H:35])([C:6]([H:36])([H:37])[H:38])[H:32])->[Mn+:7]2(<-[3C-:8]#[O+:9])(<-[4C-:10]#[O+:11])(<-[5H-:12])<-[2N@:13]([H:39])([C:14]([H:40])([H:41])[C:15]1([H:42])[H:43])[C:16]([H:44])([H:45])[C:17]([H:46])([H:47])[6N:18]->2([C:19]([C:20]([H:49])([H:50])[H:51])([C:21]([H:52])([H:53])[H:54])[H:48])[C:22]([C:23]([H:56])([H:57])[H:58])([C:24]([H:59])([H:60])[H:61])[H:55])[H:28])([H:25])([H:26])[H:27]", "smiles3Dx": "C([C:1]([C:2]([H:29])([H:30])[H:31])([1N:3]1([C:4]([C:5]([H:33])([H:34])[H:35])([C:6]([H:36])([H:37])[H:38])[H:32])->[Mn+:7]2(<-[3C-:8]#[O+:9])(<-[4C-:10]#[O+:11])(<-[5H-:12])<-[2N@:13]([H:39])([C:14]([H:40])([H:41])[C:15]1([H:42])[H:43])[C:16]([H:44])([H:45])[C:17]([H:46])([H:47])[6N:18]->2([C:19]([C:20]([H:49])([H:50])[H:51])([C:21]([H:52])([H:53])[H:54])[H:48])[C:22]([C:23]([H:56])([H:57])[H:58])([C:24]([H:59])([H:60])[H:61])[H:55])[H:28])([H:25])([H:26])[H:27]", "dummies": []}
C     -3.1986     0.7530     1.0880
C     -2.0380     1.2251     2.0032
C     -2.6194     2.1559     3.1025
N     -0.8551     1.7497     1.2958
C     -1.0487     3.0724     0.6242
C     -2.3740     3.2842    -0.1484
C      0.0809     3.5033    -0.3398
Mn     0.0000     0.0000     0.0000
C      1.9383     1.1919    -0.3573
O      2.9459     1.8294    -0.5410
C     -0.9292     0.6195    -2.0092
O     -1.4165     0.9441    -3.0634
H     -1.5087    -0.9406     0.3670
N      0.6495    -0.6505     2.0192
C      0.8140     0.4924     2.8442
C      0.2606     1.8376     2.2392
C      1.7490    -1.4653     1.7722
C      1.4155    -2.5364     0.6728
N      1.1080    -1.9991    -0.6597
C      2.3765    -1.8247    -1.4552
C      2.2444    -0.7776    -2.5868
C      3.7291    -1.5445    -0.7268
C      0.1951    -2.9617    -1.3617
C      0.0459    -2.7743    -2.8962
C     -1.2483    -3.0737    -0.8117
H     -4.0883     1.4150     1.1303
H     -2.8857     0.6500     0.0354
H     -3.5586    -0.2428     1.4268
H     -1.7030     0.3094     2.5294
H     -2.8186     3.1803     2.7371
H     -3.5762     1.7407     3.4868
H     -1.9491     2.2105     3.9830
H     -1.0532     3.8312     1.4405
H     -2.5041     2.5494    -0.9632
H     -3.2499     3.3182     0.5207
H     -2.3845     4.2863    -0.6287
H     -0.1444     4.5048    -0.7657
H      1.0545     3.6582     0.1575
H      0.1655     2.8167    -1.1985
H     -0.0190    -1.1738     2.3664
H      0.2932     0.3121     3.8157
H      1.8944     0.6408     3.0760
H     -0.0097     2.5062     3.0821
H      1.1148     2.3129     1.7420
H      2.0360    -1.9923     2.7118
H      2.5965    -0.8441     1.4517
H      0.5602    -3.1073     1.0666
H      2.2504    -3.2636     0.6127
H      2.5537    -2.8051    -1.9535
H      1.2883    -0.2578    -2.5267
H      3.0396    -0.0020    -2.5636
H      2.3295    -1.2561    -3.5846
H      3.8029    -0.5374    -0.2905
H      4.5466    -1.5970    -1.4788
H      4.0121    -2.3012     0.0277
H      0.6558    -3.9704    -1.2243
H     -0.2834    -1.7510    -3.1525
H      0.9642    -3.0489    -3.4491
H     -0.7254    -3.4686    -3.2955
H     -1.6869    -4.0340    -1.1602
H     -1.8973    -2.2780    -1.2357
H     -1.3446    -3.1022     0.2872
62
{"conf": 10, "E": 197.8, "rms": -1.0, "geom": "OH", "total_charge": 0, "CA_charge": 1, "smiles": "C[CH:1]([CH3:2])[1N:3]1([CH:4]([CH3:5])[CH3:6])->[Mn+:7]2(<-[3C-:8]#[O+:9])(<-[4C-:10]#[O+:11])(<-[5H-:12])<-[2N@H:13]([CH2:14][CH2:15]1)[CH2:16][CH2:17][6N:18]->2([CH:19]([CH3:20])[CH3:21])[CH:22]([CH3:23])[CH3:24]", "smiles3D": "C([C:1]([C:2]([H:29])([H:30])[H:31])([1N:3]1([C:4]([C:5]([H:33])([H:34])[H:35])([C:6]([H:36])([H:37])[H:38])[H:32])->[Mn+:7]2(<-[3C-:8]#[O+:9])(<-[4C-:10]#[O+:11])(<-[5H-:12])<-[2N@:13]([H:39])([C:14]([H:40])([H:41])[C:15]1([H:42])[H:43])[C:16]([H:44])([H:45])[C:17]([H:46])([H:47])[6N:18]->2([C:19]([C:20]([H:49])([H:50])[H:51])([C:21]([H:52])([H:53])[H:54])[H:48])[C:22]([C:23]([H:56])([H:57])[H:58])([C:24]([H:59])([H:60])[H:61])[H:55])[H:28])([H:25])([H:26])[H:27]", "smiles3Dx": "C([C:1]([C:2]([H:29])([H:30])[H:31])([1N:3]1([C:4]([C:5]([H:33])([H:34])[H:35])([C:6]([H:36])([H:37])[H:38])[H:32])->[Mn+:7]2(<-[3C-:8]#[O+:9])(<-[4C-:10]#[O+:11])(<-[5H-:12])<-[2N@:13]([H:39])([C:14]([H:40])([H:41])[C:15]1([H:42])[H:43])[C:16]([H:44])([H:45])[C:17]([H:46])([H:47])[6N:18]->2([C:19]([C:20]([H:49])([H:50])[H:51])([C:21]([H:52])([H:53])[H:54])[H:48])[C:22]([C:23]([H:56])([H:57])[H:58])([C:24]([H:59])([H:60])[H:61])[H:55])[H:28])([H:25])([H:26])[H:27]", "dummies": []}
C     -1.9813     0.9883     2.6071
C     -1.7481    -0.5316     2.7399
C     -0.7800    -0.7255     3.9424
N     -1.4093    -1.2242     1.4601
C     -2.6173    -1.6309     0.6935
C     -3.4959    -2.7210     1.3818
C     -3.5598    -0.5046     0.2509
Mn     0.0000     0.0000     0.0000
C      1.2165     0.9136     1.7320
O      1.8552     1.3928     2.6361
C     -1.1914     1.9609    -0.1789
O     -1.8149     2.9891    -0.2721
H     -1.0083    -0.6726    -1.3726
N      1.2762    -1.7966     0.2384
C      0.9408    -2.2776     1.5065
C     -0.5939    -2.4496     1.6339
C      2.6124    -1.3749     0.0587
C      2.8604    -0.2505    -1.0226
N      1.6880     0.4388    -1.5825
C      1.3038    -0.1926    -2.8814
C      1.0915    -1.7305    -2.8598
C      2.2831     0.0852    -4.0696
C      1.9280     1.8963    -1.7443
C      0.8551     2.6427    -2.5957
C      2.1114     2.7034    -0.4399
H     -2.6740     1.2752     1.8100
H     -2.4538     1.3657     3.5398
H     -1.0461     1.5547     2.4898
H     -2.7120    -0.9507     3.0855
H     -0.7644    -1.7613     4.3309
H      0.2420    -0.3801     3.7335
H     -1.1360    -0.1247     4.8073
H     -2.2452    -2.0829    -0.2528
H     -4.1687    -3.1776     0.6243
H     -4.1481    -2.2993     2.1741
H     -2.9086    -3.5493     1.8207
H     -4.2887    -0.9077    -0.4852
H     -4.1594    -0.1092     1.0964
H     -3.0145     0.2899    -0.2734
H      1.0586    -2.4237    -0.3777
H      1.4255    -3.2702     1.6599
H      1.2982    -1.5972     2.2954
H     -0.8539    -3.2084     0.8609
H     -0.8118    -2.9278     2.6058
H      3.0163    -1.0001     1.0266
H      3.2201    -2.2673    -0.2234
H      3.5436     0.4829    -0.5574
H      3.4528    -0.7105    -1.8374
H      0.3219     0.2359    -3.1635
H      0.2177    -2.0534    -2.2799
H      0.8671    -2.0871    -3.8885
H      1.9939    -2.2844    -2.5341
H      2.5804     1.1353    -4.2125
H      3.2124    -0.5149    -3.9907
H      1.7918    -0.2125    -5.0210
H      2.8945     1.9991    -2.2853
H      0.8537     3.7358    -2.3935
H      1.0424     2.5486    -3.6813
H     -0.1609     2.2618    -2.4116
H      2.4990     3.7135    -0.6957
H      1.1576     2.8712     0.0854
H      2.8634     2.2843     0.2499
62
{"conf": 11, "E": 188.82, "rms": -1.0, "geom": "OH", "total_charge": 0, "CA_charge": 1, "smiles": "C[CH:1]([CH3:2])[1N:3]1([CH:4]([CH3:5])[CH3:6])->[Mn+:7]2(<-[3C-:8]#[O+:9])(<-[4C-:10]#[O+:11])(<-[5H-:12])<-[2N@H:13]([CH2:14][CH2:15]1)[CH2:16][CH2:17][6N:18]->2([CH:19]([CH3:20])[CH3:21])[CH:22]([CH3:23])[CH3:24]", "smiles3D": "C([C:1]([C:2]([H:29])([H:30])[H:31])([1N:3]1([C:4]([C:5]([H:33])([H:34])[H:35])([C:6]([H:36])([H:37])[H:38])[H:32])->[Mn+:7]2(<-[3C-:8]#[O+:9])(<-[4C-:10]#[O+:11])(<-[5H-:12])<-[2N@:13]([H:39])([C:14]([H:40])([H:41])[C:15]1([H:42])[H:43])[C:16]([H:44])([H:45])[C:17]([H:46])([H:47])[6N:18]->2([C:19]([C:20]([H:49])([H:50])[H:51])([C:21]([H:52])([H:53])[H:54])[H:48])[C:22]([C:23]([H:56])([H:57])[H:58])([C:24]([H:59])([H:60])[H:61])[H:55])[H:28])([H:25])([H:26])[H:27]", "smiles3Dx": "C([C:1]([C:2]([H:29])([H:30])[H:31])([1N:3]1([C:4]([C:5]([H:33])([H:34])[H:35])([C:6]([H:36])([H:37])[H:38])[H:32])->[Mn+:7]2(<-[3C-:8]#[O+:9])(<-[4C-:10]#[O+:11])(<-[5H-:12])<-[2N@:13]([H:39])([C:14]([H:40])([H:41])[C:15]1([H:42])[H:43])[C:16]([H:44])([H:45])[C:17]([H:46])([H:47])[6N:18]->2([C:19]([C:20]([H:49])([H:50])[H:51])([C:21]([H:52])([H:53])[H:54])[H:48])[C:22]([C:23]([H:56])([H:57])[H:58])([C:24]([H:59])([H:60])[H:61])[H:55])[H:28])([H:25])([H:26])[H:27]", "dummies": []}
C     -1.8462    -1.4948     3.9123
C     -1.7474    -0.8243     2.5090
C     -3.1527    -0.1935     2.2599
N     -0.5523     0.0482     2.2853
C      0.6493    -0.4232     3.0192
C      1.9024     0.5061     2.9850
C      1.1117    -1.8374     2.5818
Mn     0.0000     0.0000     0.0000
C     -2.2198    -0.0600    -0.6122
O     -3.3775    -0.0947    -0.9491
C      0.0125    -2.2734    -0.3162
O      0.0173    -3.4682    -0.4799
H      1.7757    -0.0197     0.4323
N      0.0197     2.1924     0.3319
C     -0.9824     2.3945     1.2819
C     -0.8255     1.4780     2.5542
C     -0.0943     2.8462    -0.9191
C     -0.2517     1.8929    -2.1508
N      0.5241     0.6524    -2.1710
C      1.9638     0.9272    -2.2161
C      2.4808     1.5634    -3.5281
C      2.8787    -0.2734    -1.8717
C     -0.0468    -0.3018    -3.1542
C     -0.5355     0.3417    -4.4873
C      0.7991    -1.5363    -3.5350
H     -1.0517    -2.2372     4.1123
H     -2.7979    -2.0631     4.0015
H     -1.8376    -0.7200     4.7085
H     -1.6440    -1.6409     1.7668
H     -3.8534    -0.9776     1.8999
H     -3.5853     0.2211     3.1972
H     -3.1755     0.6292     1.5424
H      0.3744    -0.4883     4.0918
H      2.8562    -0.0639     2.9449
H      1.9513     1.1068     3.9192
H      1.8974     1.2173     2.1476
H      1.7404    -1.8086     1.6726
H      0.2854    -2.5436     2.3956
H      1.7356    -2.2801     3.3878
H      0.8218     2.4148     0.7055
H     -0.9597     3.4599     1.6104
H     -1.9633     2.2059     0.8109
H     -0.0281     1.9313     3.1675
H     -1.7422     1.5896     3.1649
H     -0.9709     3.5355    -0.9074
H      0.8119     3.4774    -1.0865
H     -0.0322     2.4887    -3.0582
H     -1.3257     1.6322    -2.2002
H      2.1523     1.6722    -1.4148
H      2.3987     0.8705    -4.3862
H      1.9765     2.5174    -3.7683
H      3.5584     1.8105    -3.4139
H      3.7397     0.0801    -1.2639
H      3.3173    -0.7526    -2.7713
H      2.3598    -1.0495    -1.2878
H     -0.9478    -0.7092    -2.6631
H      0.2458     0.9614    -4.9629
H     -0.8401    -0.4387    -5.2175
H     -1.4402     0.9643    -4.3339
H      1.1202    -2.1244    -2.6629
H      0.1748    -2.2384    -4.1288
H      1.6595    -1.2694    -4.1777
62
{"conf": 12, "E": 209.24, "rms": -1.0, "geom": "OH", "total_charge": 0, "CA_charge": 1, "smiles": "C[CH:1]([CH3:2])[1N:3]1([CH:4]([CH3:5])[CH3:6])->[Mn+:7]2(<-[3C-:8]#[O+:9])(<-[4C-:10]#[O+:11])(<-[5H-:12])<-[2N@H:13]([CH2:14][CH2:15]1)[CH2:16][CH2:17][6N:18]->2([CH:19]([CH3:20])[CH3:21])[CH:22]([CH3:23])[CH3:24]", "smiles3D": "C([C:1]([C:2]([H:29])([H:30])[H:31])([1N:3]1([C:4]([C:5]([H:33])([H:34])[H:35])([C:6]([H:36])([H:37])[H:38])[H:32])->[Mn+:7]2(<-[3C-:8]#[O+:9])(<-[4C-:10]#[O+:11])(<-[5H-:12])<-[2N@:13]([H:39])([C:14]([H:40])([H:41])[C:15]1([H:42])[H:43])[C:16]([H:44])([H:45])[C:17]([H:46])([H:47])[6N:18]->2([C:19]([C:20]([H:49])([H:50])[H:51])([C:21]([H:52])([H:53])[H:54])[H:48])[C:22]([C:23]([H:56])([H:57])[H:58])([C:24]([H:59])([H:60])[H:61])[H:55])[H:28])([H:25])([H:26])[H:27]", "smiles3Dx": "C([C:1]([C:2]([H:29])([H:30])[H:31])([1N:3]1([C:4]([C:5]([H:33])([H:34])[H:35])([C:6]([H:36])([H:37])[H:38])[H:32])->[Mn+:7]2(<-[3C-:8]#[O+:9])(<-[4C-:10]#[O+:11])(<-[5H-:12])<-[2N@:13]([H:39])([C:14]([H:40])([H:41])[C:15]1([H:42])[H:43])[C:16]([H:44])([H:45])[C:17]([H:46])([H:47])[6N:18]->2([C:19]([C:20]([H:49])([H:50])[H:51])([C:21]([H:52])([H:53])[H:54])[H:48])[C:22]([C:23]([H:56])([H:57])[H:58])([C:24]([H:59])([H:60])[H:61])[H:55])[H:28])([H:25])([H:26])[H:27]", "dummies": []}
C     -2.9122     0.9605    -1.5433
C     -1.6295     1.0781    -2.4057
C     -2.0406     1.3926    -3.8699
N     -0.6698    -0.0271    -2.2432
C     -1.1015    -1.3365    -2.8278
C     -0.2215    -2.5608    -2.4713
C     -2.5670    -1.7708    -2.5775
Mn     0.0000     0.0000     0.0000
C      1.7248    -1.4478    -0.4788
O      2.6163    -2.2163    -0.7436
C     -1.3080    -1.7704     0.6788
O     -1.9916    -2.6982     1.0343
H     -1.3385     1.1771     0.4111
N      1.1285     1.7466    -0.7916
C      1.3761     1.5678    -2.1749
C      0.6126     0.3623    -2.8294
C      2.2143     1.8324     0.0712
C      1.7026     1.8973     1.5478
N      1.0248     0.6832     2.0368
C     -0.0337     0.9956     3.0782
C     -1.2036    -0.0036     3.0905
C     -0.6846     2.4088     3.0777
C      2.0450    -0.2633     2.6227
C      1.5350    -1.7121     2.7346
C      3.4870    -0.3177     2.0264
H     -2.8167     0.1899    -0.7601
H     -3.1116     1.9297    -1.0364
H     -3.8235     0.7485    -2.1402
H     -1.1208     1.9886    -2.0324
H     -2.4258     0.5067    -4.4080
H     -1.1988     1.8272    -4.4439
H     -2.8376     2.1673    -3.8809
H     -1.0112    -1.2174    -3.9322
H     -0.2498    -2.7908    -1.3951
H      0.8177    -2.4919    -2.8381
H     -0.6081    -3.4654    -2.9883
H     -2.8027    -1.8598    -1.5030
H     -3.2908    -1.1245    -3.1015
H     -2.7544    -2.7723    -3.0211
H      0.6050     2.4915    -0.6786
H      1.0817     2.4983    -2.7185
H      2.4673     1.4184    -2.3506
H      0.4833     0.5837    -3.9089
H      1.3047    -0.4857    -2.7761
H      2.7967     2.7563    -0.1520
H      2.8691     0.9612    -0.0726
H      1.0289     2.7563     1.5453
H      2.5437     2.1713     2.2183
H      0.4348     0.9153     4.0814
H     -1.9097     0.1793     2.2606
H     -0.8959    -1.0536     3.1063
H     -1.7890     0.1309     4.0262
H     -1.5082     2.4617     3.8228
H     -1.1179     2.6696     2.0910
H      0.0440     3.1809     3.4069
H      2.2253     0.0755     3.6663
H      1.0119    -1.8621     3.7014
H      2.3621    -2.4547     2.7364
H      0.8735    -1.9672     1.9000
H      4.1251    -0.9296     2.7008
H      3.5583    -0.8023     1.0468
H      4.0039     0.6591     1.9947
62
{"conf": 13, "E": 203.3, "rms": -1.0, "geom": "OH", "total_charge": 0, "CA_charge": 1, "smiles": "C[CH:1]([CH3:2])[1N:3]1([CH:4]([CH3:5])[CH3:6])->[Mn+:7]2(<-[3C-:8]#[O+:9])(<-[4C-:10]#[O+:11])(<-[5H-:12])<-[2N@H:13]([CH2:14][CH2:15]1)[CH2:16][CH2:17][6N:18]->2([CH:19]([CH3:20])[CH3:21])[CH:22]([CH3:23])[CH3:24]", "smiles3D": "C([C:1]([C:2]([H:29])([H:30])[H:31])([1N:3]1([C:4]([C:5]([H:33])([H:34])[H:35])([C:6]([H:36])([H:37])[H:38])[H:32])->[Mn+:7]2(<-[3C-:8]#[O+:9])(<-[4C-:10]#[O+:11])(<-[5H-:12])<-[2N@:13]([H:39])([C:14]([H:40])([H:41])[C:15]1([H:42])[H:43])[C:16]([H:44])([H:45])[C:17]([H:46])([H:47])[6N:18]->2([C:19]([C:20]([H:49])([H:50])[H:51])([C:21]([H:52])([H:53])[H:54])[H:48])[C:22]([C:23]([H:56])([H:57])[H:58])([C:24]([H:59])([H:60])[H:61])[H:55])[H:28])([H:25])([H:26])[H:27]", "smiles3Dx": "C([C:1]([C:2]([H:29])([H:30])[H:31])([1N:3]1([C:4]([C:5]([H:33])([H:34])[H:35])([C:6]([H:36])([H:37])[H:38])[H:32])->[Mn+:7]2(<-[3C-:8]#[O+:9])(<-[4C-:10]#[O+:11])(<-[5H-:12])<-[2N@:13]([H:39])([C:14]([H:40])([H:41])[C:15]1([H:42])[H:43])[C:16]([H:44])([H:45])[C:17]([H:46])([H:47])[6N:18]->2([C:19]([C:20]([H:49])([H:50])[H:51])([C:21]([H:52])([H:53])[H:54])[H:48])[C:22]([C:23]([H:56])([H:57])[H:58])([C:24]([H:59])([H:60])[H:61])[H:55])[H:28])([H:25])([H:26])[H:27]", "dummies": []}
C      0.5188     3.3183    -0.4662
C      1.8512     2.6940     0.0090
C      2.7656     2.6560    -1.2408
N      1.7249     1.4244     0.7801
C      3.0042     0.6870     0.9636
C      3.5379    -0.0395    -0.2929
C      4.1726     1.5074     1.5893
Mn     0.0000     0.0000     0.0000
C      1.2801    -1.8287     0.5828
O      1.9526    -2.7803     0.8947
C      0.5976    -0.0651    -2.2190
O      0.9109    -0.0991    -3.3830
H     -1.0637     1.4383    -0.3168
N     -0.6949     0.1260     2.0896
C      0.4353     0.5096     2.8135
C      1.1665     1.7076     2.1133
C     -1.3151    -1.1021     2.4087
C     -1.9286    -1.9270     1.1991
N     -1.9129    -1.3438    -0.1541
C     -3.1236    -0.5034    -0.3762
C     -2.9825     0.4719    -1.5802
C     -3.6579     0.3396     0.8150
C     -1.8591    -2.4748    -1.1532
C     -0.5105    -3.2211    -1.2536
C     -2.2876    -2.1756    -2.6151
H      0.7010     4.3772    -0.7521
H      0.1523     2.8153    -1.3859
H     -0.2764     3.3693     0.2972
H      2.3055     3.4383     0.7036
H      3.8376     2.6259    -0.9804
H      2.4921     1.8285    -1.9202
H      2.6645     3.5960    -1.8262
H      2.8039    -0.1188     1.6890
H      2.7297    -0.2952    -0.9850
H      4.0247    -0.9913     0.0116
H      4.3207     0.5235    -0.8373
H      4.2909     2.5190     1.1650
H      5.1379     0.9728     1.4541
H      4.0518     1.6053     2.6868
H     -1.3037     0.7966     2.1493
H      0.1204     0.8325     3.8336
H      1.1317    -0.3418     2.9253
H      1.9571     2.0687     2.7985
H      0.4247     2.5201     2.0507
H     -2.1303    -0.9019     3.1435
H     -0.5769    -1.7616     2.9207
H     -2.9758    -2.1997     1.4615
H     -1.3762    -2.8825     1.1926
H     -3.9501    -1.2105    -0.6227
H     -3.7542     0.2638    -2.3503
H     -1.9845     0.4135    -2.0384
H     -3.1356     1.5380    -1.3029
H     -3.0215     1.2178     1.0220
H     -3.8515    -0.2360     1.7372
H     -4.6504     0.7531     0.5319
H     -2.5979    -3.2291    -0.7880
H     -0.5968    -4.0637    -1.9733
H      0.2863    -2.5658    -1.6445
H     -0.2070    -3.7215    -0.3182
H     -1.6245    -1.4390    -3.1058
H     -3.3541    -1.8950    -2.6933
H     -2.2234    -3.1014    -3.2267
62
{"conf": 14, "E": 184.14, "rms": -1.0, "geom": "OH", "total_charge": 0, "CA_charge": 1, "smiles": "C[CH:1]([CH3:2])[1N:3]1([CH:4]([CH3:5])[CH3:6])->[Mn+:7]2(<-[3C-:8]#[O+:9])(<-[4C-:10]#[O+:11])(<-[5H-:12])<-[2N@H:13]([CH2:14][CH2:15]1)[CH2:16][CH2:17][6N:18]->2([CH:19]([CH3:20])[CH3:21])[CH:22]([CH3:23])[CH3:24]", "smiles3D": "C([C:1]([C:2]([H:29])([H:30])[H:31])([1N:3]1([C:4]([C:5]([H:33])([H:34])[H:35])([C:6]([H:36])([H:37])[H:38])[H:32])->[Mn+:7]2(<-[3C-:8]#[O+:9])(<-[4C-:10]#[O+:11])(<-[5H-:12])<-[2N@:13]([H:39])([C:14]([H:40])([H:41])[C:15]1([H:42])[H:43])[C:16]([H:44])([H:45])[C:17]([H:46])([H:47])[6N:18]->2([C:19]([C:20]([H:49])([H:50])[H:51])([C:21]([H:52])([H:53])[H:54])[H:48])[C:22]([C:23]([H:56])([H:57])[H:58])([C:24]([H:59])([H:60])[H:61])[H:55])[H:28])([H:25])([H:26])[H:27]", "smiles3Dx": "C([C:1]([C:2]([H:29])([H:30])[H:31])([1N:3]1([C:4]([C:5]([H:33])([H:34])[H:35])([C:6]([H:36])([H:37])[H:38])[H:32])->[Mn+:7]2(<-[3C-:8]#[O+:9])(<-[4C-:10]#[O+:11])(<-[5H-:12])<-[2N@:13]([H:39])([C:14]([H:40])([H:41])[C:15]1([H:42])[H:43])[C:16]([H:44])([H:45])[C:17]([H:46])([H:47])[6N:18]->2([C:19]([C:20]([H:49])([H:50])[H:51])([C:21]([H:52])([H:53])[H:54])[H:48])[C:22]([C:23]([H:56])([H:57])[H:58])([C:24]([H:59])([H:60])[H:61])[H:55])[H:28])([H:25])([H:26])[H:27]", "dummies": []}
C     -1.1860    -4.5284     0.4987
C     -0.8622    -3.0297     0.7167
C     -2.0382    -2.4119     1.4993
N     -0.4399    -2.2769    -0.4817
C     -1.3186    -2.3527    -1.6680
C     -2.8156    -2.0992    -1.4207
C     -1.2076    -3.6426    -2.5369
Mn     0.0000     0.0000     0.0000
C      0.2468    -0.5109     2.2411
O      0.3774    -0.7820     3.4090
C     -2.1315     0.8290     0.2695
O     -3.2462     1.2665     0.4116
H     -0.1597     0.3330    -1.7913
N      2.1048    -0.6106    -0.2607
C      2.0786    -1.9844    -0.0344
C      0.9328    -2.6404    -0.8613
C      2.8737     0.1835     0.6177
C      2.3726     1.6686     0.8440
N      1.0809     2.0573     0.2684
C      1.2818     2.6933    -1.0614
C      2.1599     1.9238    -2.0825
C     -0.0436     3.0791    -1.7691
C      0.3093     2.9729     1.1554
C     -0.1584     2.3983     2.5113
C      1.0405     4.3176     1.4437
H     -0.4416    -5.0536    -0.1260
H     -1.1894    -5.0436     1.4835
H     -2.1947    -4.6775     0.0663
H     -0.0041    -3.0117     1.4150
H     -1.9568    -2.6983     2.5703
H     -2.0278    -1.3213     1.4540
H     -3.0297    -2.7709     1.1607
H     -0.9823    -1.5268    -2.3209
H     -3.3062    -1.8298    -2.3809
H     -2.9878    -1.2638    -0.7348
H     -3.3323    -3.0038    -1.0439
H     -1.7120    -3.4615    -3.5106
H     -0.1689    -3.9284    -2.7876
H     -1.7152    -4.5143    -2.0873
H      2.3602    -0.4619    -1.1191
H      1.9366    -2.2081     1.0396
H      3.0509    -2.4260    -0.3560
H      1.0734    -3.7373    -0.8124
H      1.1128    -2.3323    -1.9159
H      2.9210    -0.3093     1.6153
H      3.9173     0.2244     0.2249
H      3.1666     2.3528     0.4655
H      2.3532     1.8205     1.9373
H      1.8309     3.6414    -0.8866
H      1.6616     1.0512    -2.5342
H      2.3952     2.6035    -2.9301
H      3.1461     1.6362    -1.6740
H      0.0687     3.1336    -2.8736
H     -0.3699     4.0900    -1.4446
H     -0.8549     2.3685    -1.5369
H     -0.6277     3.2316     0.6270
H     -0.9416     1.6393     2.3717
H     -0.6740     3.1882     3.0985
H      0.6563     2.0211     3.1562
H      2.0924     4.1591     1.7534
H      1.0111     4.9912     0.5641
H      0.5349     4.8891     2.2510
62
{"conf": 15, "E": 186.92, "rms": -1.0, "geom": "OH", "total_charge": 0, "CA_charge": 1, "smiles": "C[CH:1]([CH3:2])[1N:3]1([CH:4]([CH3:5])[CH3:6])->[Mn+:7]2(<-[3C-:8]#[O+:9])(<-[4C-:10]#[O+:11])(<-[5H-:12])<-[2N@H:13]([CH2:14][CH2:15]1)[CH2:16][CH2:17][6N:18]->2([CH:19]([CH3:20])[CH3:21])[CH:22]([CH3:23])[CH3:24]", "smiles3D": "C([C:1]([C:2]([H:29])([H:30])[H:31])([1N:3]1([C:4]([C:5]([H:33])([H:34])[H:35])([C:6]([H:36])([H:37])[H:38])[H:32])->[Mn+:7]2(<-[3C-:8]#[O+:9])(<-[4C-:10]#[O+:11])(<-[5H-:12])<-[2N@:13]([H:39])([C:14]([H:40])([H:41])[C:15]1([H:42])[H:43])[C:16]([H:44])([H:45])[C:17]([H:46])([H:47])[6N:18]->2([C:19]([C:20]([H:49])([H:50])[H:51])([C:21]([H:52])([H:53])[H:54])[H:48])[C:22]([C:23]([H:56])([H:57])[H:58])([C:24]([H:59])([H:60])[H:61])[H:55])[H:28])([H:25])([H:26])[H:27]", "smiles3Dx": "C([C:1]([C:2]([H:29])([H:30])[H:31])([1N:3]1([C:4]([C:5]([H:33])([H:34])[H:35])([C:6]([H:36])([H:37])[H:38])[H:32])->[Mn+:7]2(<-[3C-:8]#[O+:9])(<-[4C-:10]#[O+:11])(<-[5H-:12])<-[2N@:13]([H:39])([C:14]([H:40])([H:41])[C:15]1([H:42])[H:43])[C:16]([H:44])([H:45])[C:17]([H:46])([H:47])[6N:18]->2([C:19]([C:20]([H:49])([H:50])[H:51])([C:21]([H:52])([H:53])[H:54])[H:48])[C:22]([C:23]([H:56])([H:57])[H:58])([C:24]([H:59])([H:60])[H:61])[H:55])[H:28])([H:25])([H:26])[H:27]", "dummies": []}
C     -3.2159     1.8531    -2.7017
C     -2.3159     1.3934    -1.5301
C     -3.2039     1.2326    -0.2737
N     -1.4307     0.2617    -1.8213
C     -2.0395    -1.0421    -2.1889
C     -2.2471    -1.2654    -3.7185
C     -3.3637    -1.4430    -1.4992
Mn     0.0000     0.0000     0.0000
C      1.1598    -1.6075    -1.1826
O      1.7595    -2.4489    -1.8048
C     -1.1955    -1.6833     1.0134
O     -1.8207    -2.5666     1.5459
H     -0.9147     1.2718     0.9578
N      1.0519     1.6600    -1.0257
C      0.6326     1.7280    -2.3735
C     -0.4007     0.6344    -2.7883
C      2.3871     1.3787    -0.7675
C      2.6385     1.2752     0.7655
N      1.7971     0.2926     1.5125
C      2.5174    -0.9662     1.8725
C      1.6158    -2.2076     2.0334
C      3.7012    -1.3875     0.9528
C      1.2595     1.0045     2.6961
C      2.3419     1.5040     3.7009
C      0.1840     0.2703     3.5066
H     -2.6324     2.1657    -3.5875
H     -3.9495     1.0793    -2.9931
H     -3.7948     2.7492    -2.3896
H     -1.6461     2.2481    -1.2997
H     -2.7945     0.5026     0.4414
H     -3.2799     2.2083     0.2534
H     -4.2447     0.9358    -0.5185
H     -1.2987    -1.7974    -1.8646
H     -2.8020    -0.4318    -4.1868
H     -2.8149    -2.2011    -3.9113
H     -1.2832    -1.3982    -4.2501
H     -4.2235    -0.8577    -1.8772
H     -3.3174    -1.4034    -0.4023
H     -3.5873    -2.5072    -1.7292
H      0.8228     2.4405    -0.5995
H      0.1734     2.7278    -2.5648
H      1.5138     1.6403    -3.0519
H     -0.8720     0.9670    -3.7340
H      0.1906    -0.2676    -3.0330
H      3.0222     2.1978    -1.1787
H      2.6791     0.4352    -1.2584
H      2.4752     2.3092     1.1456
H      3.7128     1.0771     0.9223
H      2.9753    -0.8034     2.8673
H      1.3041    -2.6361     1.0689
H      2.1911    -3.0059     2.5508
H      0.7340    -2.0507     2.6612
H      4.6260    -0.8309     1.2116
H      3.4835    -1.2561    -0.1162
H      3.9698    -2.4557     1.1034
H      0.7503     1.9137     2.3016
H      2.6261     0.7185     4.4326
H      1.9357     2.3584     4.2837
H      3.2691     1.8507     3.2058
H     -0.6070    -0.1238     2.8559
H      0.6156    -0.5207     4.1534
H     -0.3109     0.9934     4.1905
