# Supplementary material for: MACE: Automated Assessment of Stereochemistry of Transition Metal Complexes and Its Applications in Computational Catalysis
Source: J Chem Theory Comput. 2024 Feb 16;20(5):2313–20. doi: 10.1021/acs.jctc.3c01313 (PMC10938507; doi:10.1021/acs.jctc.3c01313)
Supplement: Supplementary file 3 — ct3c01313_si_003.zip [file ct3c01313_si_003.zip › structures/screening/mace_MeCN/Mn_NNhN_Me_bic_0.xyz]

44
{"conf": 0, "E": 116.4, "rms": -1.0, "geom": "OH", "total_charge": 0, "CA_charge": 1, "smiles": "C[C:1]#[6N:2]->[Mn+:3]1(<-[3H-:4])(<-[4C-:5]#[O+:6])(<-[5C-:7]#[O+:8])<-[1N:9]([CH3:10])([CH3:11])[CH2:12][CH2:13][NH:14][CH2:15][CH2:16][2N:17]->1([CH3:18])[CH3:19]", "smiles3D": "C([C:1]#[6N:2]->[Mn+:3]1(<-[3H-:4])(<-[4C-:5]#[O+:6])(<-[5C-:7]#[O+:8])<-[1N:9]([C:10]([H:23])([H:24])[H:25])([C:11]([H:26])([H:27])[H:28])[C:12]([H:29])([H:30])[C:13]([H:31])([H:32])[N:14]([H:33])[C:15]([H:34])([H:35])[C:16]([H:36])([H:37])[2N:17]->1([C:18]([H:38])([H:39])[H:40])[C:19]([H:41])([H:42])[H:43])([H:20])([H:21])[H:22]", "smiles3Dx": "C([C:1]#[6N:2]->[Mn+:3]1(<-[3H-:4])(<-[4C-:5]#[O+:6])(<-[5C-:7]#[O+:8])<-[1N:9]([C:10]([H:23])([H:24])[H:25])([C:11]([H:26])([H:27])[H:28])[C:12]([H:29])([H:30])[C:13]([H:31])([H:32])[N:14]([H:33])[C:15]([H:34])([H:35])[C:16]([H:36])([H:37])[2N:17]->1([C:18]([H:38])([H:39])[H:40])[C:19]([H:41])([H:42])[H:43])([H:20])([H:21])[H:22]", "dummies": []}
C     -2.6204     3.5292     2.3581
C     -1.8536     2.4937     1.6661
N     -1.2108     1.6227     1.0846
Mn     0.0000     0.0000     0.0000
H     -0.1356     1.0411    -1.5063
C      1.7664     1.2902     0.6897
O      2.6943     1.9692     1.0535
C      0.1405    -1.1179     2.0018
O      0.2141    -1.7047     3.0527
N      1.5939    -1.4309    -1.0439
C      2.1272    -2.2625    -0.0281
C      2.6325    -0.5935    -1.5564
C      1.0599    -2.2503    -2.0863
C      0.4063    -1.4566    -3.2326
N     -0.7919    -2.0994    -3.7875
C     -1.8674    -2.3739    -2.8174
C     -2.3043    -1.1524    -1.9433
N     -2.0134    -1.1621    -0.5137
C     -1.9930    -2.4496     0.0923
C     -3.0279    -0.4060     0.1407
H     -1.9257     4.2854     2.7778
H     -3.2060     3.0680     3.1797
H     -3.3112     4.0185     1.6411
H      2.9715    -2.8802    -0.4168
H      1.3435    -2.9441     0.3681
H      2.5025    -1.6419     0.8148
H      3.2718    -1.1338    -2.2935
H      2.1807     0.2864    -2.0586
H      3.2951    -0.2187    -0.7456
H      1.8746    -2.8761    -2.5268
H      0.3344    -2.9446    -1.6613
H      1.1536    -1.3629    -4.0509
H      0.1923    -0.4263    -2.9405
H     -1.1760    -1.4669    -4.5289
H     -2.7580    -2.6776    -3.4126
H     -1.6551    -3.3013    -2.2600
H     -3.4092    -1.0588    -2.0940
H     -1.8602    -0.2324    -2.3641
H     -1.0372    -2.9484    -0.1057
H     -2.1046    -2.3881     1.1993
H     -2.8214    -3.0827    -0.3011
H     -3.1092     0.6051    -0.3186
H     -2.7845    -0.2815     1.2182
H     -4.0215    -0.9105     0.0638
44
{"conf": 1, "E": 112.5, "rms": -1.0, "geom": "OH", "total_charge": 0, "CA_charge": 1, "smiles": "C[C:1]#[6N:2]->[Mn+:3]1(<-[3H-:4])(<-[4C-:5]#[O+:6])(<-[5C-:7]#[O+:8])<-[1N:9]([CH3:10])([CH3:11])[CH2:12][CH2:13][NH:14][CH2:15][CH2:16][2N:17]->1([CH3:18])[CH3:19]", "smiles3D": "C([C:1]#[6N:2]->[Mn+:3]1(<-[3H-:4])(<-[4C-:5]#[O+:6])(<-[5C-:7]#[O+:8])<-[1N:9]([C:10]([H:23])([H:24])[H:25])([C:11]([H:26])([H:27])[H:28])[C:12]([H:29])([H:30])[C:13]([H:31])([H:32])[N:14]([H:33])[C:15]([H:34])([H:35])[C:16]([H:36])([H:37])[2N:17]->1([C:18]([H:38])([H:39])[H:40])[C:19]([H:41])([H:42])[H:43])([H:20])([H:21])[H:22]", "smiles3Dx": "C([C:1]#[6N:2]->[Mn+:3]1(<-[3H-:4])(<-[4C-:5]#[O+:6])(<-[5C-:7]#[O+:8])<-[1N:9]([C:10]([H:23])([H:24])[H:25])([C:11]([H:26])([H:27])[H:28])[C:12]([H:29])([H:30])[C:13]([H:31])([H:32])[N:14]([H:33])[C:15]([H:34])([H:35])[C:16]([H:36])([H:37])[2N:17]->1([C:18]([H:38])([H:39])[H:40])[C:19]([H:41])([H:42])[H:43])([H:20])([H:21])[H:22]", "dummies": []}
C     -3.2639    -3.5130    -1.3741
C     -2.3075    -2.4835    -0.9687
N     -1.5047    -1.6185    -0.6263
Mn     0.0000     0.0000     0.0000
H      1.1764    -1.3344     0.4711
C      0.6551    -0.2745    -2.1815
O      0.9980    -0.4206    -3.3284
C     -1.5491     1.5275    -0.7342
O     -2.3637     2.3272    -1.1231
N      1.7807     1.5945     0.1972
C      2.9299     0.7660     0.2624
C      1.8130     2.3439    -1.0176
C      1.8201     2.4924     1.3291
C      0.7038     3.5388     1.4202
N     -0.5984     2.8967     1.4615
C     -0.9032     2.3458     2.7818
C     -1.6472     1.0255     2.6122
N     -0.8690    -0.1185     2.2132
C     -1.7575    -1.2349     2.2036
C      0.1794    -0.4442     3.1145
H     -4.2928    -3.1778    -1.1299
H     -3.0437    -4.4557    -0.8322
H     -3.1803    -3.6857    -2.4667
H      2.9059     0.0196    -0.5606
H      2.9482     0.2094     1.2263
H      3.8700     1.3615     0.1742
H      2.1629     1.7291    -1.8732
H      2.4914     3.2260    -0.9396
H      0.7921     2.7046    -1.2512
H      2.7826     3.0602     1.2974
H      1.8370     1.9244     2.2613
H      0.7539     4.2243     0.5473
H      0.8581     4.1760     2.3211
H     -1.3206     3.6211     1.2335
H     -1.5700     3.0522     3.3279
H     -0.0182     2.2220     3.4367
H     -2.4521     1.1898     1.8591
H     -2.1443     0.8049     3.5888
H     -2.6325    -1.0331     1.5465
H     -1.2347    -2.1375     1.8165
H     -2.1378    -1.4645     3.2287
H      0.9862     0.2787     3.0508
H     -0.1911    -0.4642     4.1663
H      0.6141    -1.4416     2.8738
44
{"conf": 2, "E": 118.26, "rms": -1.0, "geom": "OH", "total_charge": 0, "CA_charge": 1, "smiles": "C[C:1]#[6N:2]->[Mn+:3]1(<-[3H-:4])(<-[4C-:5]#[O+:6])(<-[5C-:7]#[O+:8])<-[1N:9]([CH3:10])([CH3:11])[CH2:12][CH2:13][NH:14][CH2:15][CH2:16][2N:17]->1([CH3:18])[CH3:19]", "smiles3D": "C([C:1]#[6N:2]->[Mn+:3]1(<-[3H-:4])(<-[4C-:5]#[O+:6])(<-[5C-:7]#[O+:8])<-[1N:9]([C:10]([H:23])([H:24])[H:25])([C:11]([H:26])([H:27])[H:28])[C:12]([H:29])([H:30])[C:13]([H:31])([H:32])[N:14]([H:33])[C:15]([H:34])([H:35])[C:16]([H:36])([H:37])[2N:17]->1([C:18]([H:38])([H:39])[H:40])[C:19]([H:41])([H:42])[H:43])([H:20])([H:21])[H:22]", "smiles3Dx": "C([C:1]#[6N:2]->[Mn+:3]1(<-[3H-:4])(<-[4C-:5]#[O+:6])(<-[5C-:7]#[O+:8])<-[1N:9]([C:10]([H:23])([H:24])[H:25])([C:11]([H:26])([H:27])[H:28])[C:12]([H:29])([H:30])[C:13]([H:31])([H:32])[N:14]([H:33])[C:15]([H:34])([H:35])[C:16]([H:36])([H:37])[2N:17]->1([C:18]([H:38])([H:39])[H:40])[C:19]([H:41])([H:42])[H:43])([H:20])([H:21])[H:22]", "dummies": []}
C     -2.9937     1.0271    -3.8511
C     -2.1175     0.7278    -2.7191
N     -1.3821     0.4777    -1.7668
Mn     0.0000     0.0000     0.0000
H     -1.0143    -1.4928     0.2902
C      1.1533    -1.1553    -1.6125
O      1.7587    -1.7617    -2.4609
C      1.2657     1.8363    -0.5577
O      1.9294     2.7997    -0.8499
N      1.6216    -0.7773     1.5632
C      1.9948    -2.0929     1.1302
C      2.7558     0.0705     1.4621
C      1.1802    -0.8086     2.9275
C     -0.1138    -1.6024     3.1799
N     -1.1945    -0.6929     3.5845
C     -2.3254    -0.6744     2.6516
C     -2.5184     0.6894     1.9635
N     -1.3702     1.3724     1.3938
C     -1.8785     2.3847     0.5158
C     -0.5602     2.0356     2.3701
H     -3.4402     0.0857    -4.2321
H     -2.4042     1.5100    -4.6573
H     -3.8012     1.7129    -3.5217
H      2.7191    -2.0601     0.2849
H      1.0944    -2.6316     0.7750
H      2.4614    -2.6869     1.9501
H      3.6059    -0.3272     2.0662
H      3.0825     0.1457     0.4020
H      2.5197     1.0928     1.8212
H      1.0463     0.2181     3.3034
H      1.9841    -1.2644     3.5566
H      0.0811    -2.3220     4.0083
H     -0.3777    -2.2417     2.3215
H     -1.5389    -0.9767     4.5327
H     -2.3264    -1.5013     1.9204
H     -3.2610    -0.8659     3.2260
H     -3.2758     0.5153     1.1627
H     -2.9887     1.3745     2.7103
H     -2.4889     3.1348     1.0750
H     -2.5253     1.9485    -0.2675
H     -1.0424     2.9155     0.0151
H      0.4897     1.9825     2.0415
H     -0.6438     1.5743     3.3674
H     -0.8200     3.1142     2.4994
44
{"conf": 3, "E": 124.34, "rms": -1.0, "geom": "OH", "total_charge": 0, "CA_charge": 1, "smiles": "C[C:1]#[6N:2]->[Mn+:3]1(<-[3H-:4])(<-[4C-:5]#[O+:6])(<-[5C-:7]#[O+:8])<-[1N:9]([CH3:10])([CH3:11])[CH2:12][CH2:13][NH:14][CH2:15][CH2:16][2N:17]->1([CH3:18])[CH3:19]", "smiles3D": "C([C:1]#[6N:2]->[Mn+:3]1(<-[3H-:4])(<-[4C-:5]#[O+:6])(<-[5C-:7]#[O+:8])<-[1N:9]([C:10]([H:23])([H:24])[H:25])([C:11]([H:26])([H:27])[H:28])[C:12]([H:29])([H:30])[C:13]([H:31])([H:32])[N:14]([H:33])[C:15]([H:34])([H:35])[C:16]([H:36])([H:37])[2N:17]->1([C:18]([H:38])([H:39])[H:40])[C:19]([H:41])([H:42])[H:43])([H:20])([H:21])[H:22]", "smiles3Dx": "C([C:1]#[6N:2]->[Mn+:3]1(<-[3H-:4])(<-[4C-:5]#[O+:6])(<-[5C-:7]#[O+:8])<-[1N:9]([C:10]([H:23])([H:24])[H:25])([C:11]([H:26])([H:27])[H:28])[C:12]([H:29])([H:30])[C:13]([H:31])([H:32])[N:14]([H:33])[C:15]([H:34])([H:35])[C:16]([H:36])([H:37])[2N:17]->1([C:18]([H:38])([H:39])[H:40])[C:19]([H:41])([H:42])[H:43])([H:20])([H:21])[H:22]", "dummies": []}
C      0.8600    -1.3075    -4.7312
C      0.6074    -0.9229    -3.3430
N      0.3949    -0.5979    -2.1774
Mn     0.0000     0.0000     0.0000
H     -1.7211    -0.6230    -0.1952
C      0.6817    -2.1593     0.3847
O      1.0403    -3.2933     0.5842
C      2.2127     0.5764     0.1570
O      3.3798     0.8717     0.2298
N     -0.4629     0.3006     2.3236
C     -0.6638    -1.0373     2.7948
C     -1.7179     0.9784     2.4663
C      0.6147     0.8662     3.1190
C      1.2446     2.2371     2.7718
N      0.2975     3.2249     2.2508
C      0.4817     3.5094     0.8219
C     -0.8030     3.1731     0.0543
N     -0.6915     2.0931    -0.8814
C     -1.9746     1.8347    -1.4329
C      0.2048     2.4267    -1.9490
H      0.0220    -0.9591    -5.3693
H      1.8061    -0.8427    -5.0770
H      0.9432    -2.4117    -4.7997
H     -1.0311    -1.0514     3.8498
H      0.2781    -1.6214     2.7644
H     -1.4123    -1.5514     2.1507
H     -2.2292     0.9584     1.4887
H     -1.5998     2.0247     2.7830
H     -2.4002     0.5018     3.2112
H      1.4630     0.1420     3.1257
H      0.2425     0.9396     4.1703
H      2.1491     2.1251     2.1488
H      1.6713     2.6289     3.7239
H      0.4076     4.1181     2.7878
H      1.3536     3.0032     0.3830
H      0.6939     4.5956     0.6903
H     -1.1174     4.0938    -0.4962
H     -1.6052     2.9628     0.7812
H     -2.3369     2.7028    -2.0338
H     -1.9285     0.9401    -2.0920
H     -2.7153     1.6262    -0.6323
H      1.2460     2.2223    -1.6427
H      0.0017     1.8230    -2.8610
H      0.1259     3.5019    -2.2320
