# Supplementary material for: MACE: Automated Assessment of Stereochemistry of Transition Metal Complexes and Its Applications in Computational Catalysis
Source: J Chem Theory Comput. 2024 Feb 16;20(5):2313–20. doi: 10.1021/acs.jctc.3c01313 (PMC10938507; doi:10.1021/acs.jctc.3c01313)
Supplement: Supplementary file 3 — ct3c01313_si_003.zip [file ct3c01313_si_003.zip › structures/screening/mace_MeCN/Mn_NNhN_Me_bic_1.xyz]

44
{"conf": 0, "E": 118.79, "rms": -1.0, "geom": "OH", "total_charge": 0, "CA_charge": 1, "smiles": "C[C:1]#[5N:2]->[Mn+:3]1(<-[3H-:4])(<-[4C-:5]#[O+:6])(<-[6C-:7]#[O+:8])<-[1N:9]([CH3:10])([CH3:11])[CH2:12][CH2:13][NH:14][CH2:15][CH2:16][2N:17]->1([CH3:18])[CH3:19]", "smiles3D": "C([C:1]#[5N:2]->[Mn+:3]1(<-[3H-:4])(<-[4C-:5]#[O+:6])(<-[6C-:7]#[O+:8])<-[1N:9]([C:10]([H:23])([H:24])[H:25])([C:11]([H:26])([H:27])[H:28])[C:12]([H:29])([H:30])[C:13]([H:31])([H:32])[N:14]([H:33])[C:15]([H:34])([H:35])[C:16]([H:36])([H:37])[2N:17]->1([C:18]([H:38])([H:39])[H:40])[C:19]([H:41])([H:42])[H:43])([H:20])([H:21])[H:22]", "smiles3Dx": "C([C:1]#[5N:2]->[Mn+:3]1(<-[3H-:4])(<-[4C-:5]#[O+:6])(<-[6C-:7]#[O+:8])<-[1N:9]([C:10]([H:23])([H:24])[H:25])([C:11]([H:26])([H:27])[H:28])[C:12]([H:29])([H:30])[C:13]([H:31])([H:32])[N:14]([H:33])[C:15]([H:34])([H:35])[C:16]([H:36])([H:37])[2N:17]->1([C:18]([H:38])([H:39])[H:40])[C:19]([H:41])([H:42])[H:43])([H:20])([H:21])[H:22]", "dummies": []}
C     -2.6119    -3.9782     1.4881
C     -1.8456    -2.8116     1.0521
N     -1.2024    -1.8321     0.6827
Mn     0.0000     0.0000     0.0000
H      0.9834     1.5038    -0.3978
C      1.7582    -0.7544     1.2652
O      2.6821    -1.1503     1.9315
C     -0.5842     0.9688     2.0005
O     -0.8897     1.4759     3.0511
N      1.0201    -1.1165    -1.8329
C      1.5171    -2.3727    -1.3664
C      2.1117    -0.2825    -2.1836
C      0.1906    -1.2958    -2.9815
C     -1.0516    -2.1664    -2.7259
N     -2.2567    -1.7169    -3.4349
C     -2.6537    -0.3206    -3.1818
C     -2.7953     0.0524    -1.6709
N     -1.8676     1.0163    -1.0819
C     -2.5677     1.7090    -0.0493
C     -1.3630     1.9980    -1.9759
H     -2.5182    -4.7847     0.7321
H     -3.6795    -3.6981     1.5998
H     -2.2189    -4.3359     2.4619
H      2.4186    -2.2467    -0.7284
H      0.7406    -2.8767    -0.7584
H      1.7931    -3.0425    -2.2141
H      1.7456     0.6894    -2.5826
H      2.7301    -0.0688    -1.2849
H      2.7577    -0.7653    -2.9550
H      0.7812    -1.7794    -3.7978
H     -0.1166    -0.3196    -3.3582
H     -1.2543    -2.2543    -1.6597
H     -0.8248    -3.2061    -3.0492
H     -2.0915    -1.8268    -4.4633
H     -2.0603     0.3835    -3.7912
H     -3.6654    -0.2073    -3.6308
H     -2.7428    -0.8676    -1.0683
H     -3.8428     0.4285    -1.5582
H     -1.9014     2.4323     0.4669
H     -2.9464     0.9818     0.7039
H     -3.4354     2.2794    -0.4606
H     -0.5889     1.5652    -2.6209
H     -2.1799     2.4084    -2.6136
H     -0.8882     2.8436    -1.4267
44
{"conf": 1, "E": 113.81, "rms": -1.0, "geom": "OH", "total_charge": 0, "CA_charge": 1, "smiles": "C[C:1]#[5N:2]->[Mn+:3]1(<-[3H-:4])(<-[4C-:5]#[O+:6])(<-[6C-:7]#[O+:8])<-[1N:9]([CH3:10])([CH3:11])[CH2:12][CH2:13][NH:14][CH2:15][CH2:16][2N:17]->1([CH3:18])[CH3:19]", "smiles3D": "C([C:1]#[5N:2]->[Mn+:3]1(<-[3H-:4])(<-[4C-:5]#[O+:6])(<-[6C-:7]#[O+:8])<-[1N:9]([C:10]([H:23])([H:24])[H:25])([C:11]([H:26])([H:27])[H:28])[C:12]([H:29])([H:30])[C:13]([H:31])([H:32])[N:14]([H:33])[C:15]([H:34])([H:35])[C:16]([H:36])([H:37])[2N:17]->1([C:18]([H:38])([H:39])[H:40])[C:19]([H:41])([H:42])[H:43])([H:20])([H:21])[H:22]", "smiles3Dx": "C([C:1]#[5N:2]->[Mn+:3]1(<-[3H-:4])(<-[4C-:5]#[O+:6])(<-[6C-:7]#[O+:8])<-[1N:9]([C:10]([H:23])([H:24])[H:25])([C:11]([H:26])([H:27])[H:28])[C:12]([H:29])([H:30])[C:13]([H:31])([H:32])[N:14]([H:33])[C:15]([H:34])([H:35])[C:16]([H:36])([H:37])[2N:17]->1([C:18]([H:38])([H:39])[H:40])[C:19]([H:41])([H:42])[H:43])([H:20])([H:21])[H:22]", "dummies": []}
C      4.6075    -1.8601     0.4480
C      3.2573    -1.3144     0.3173
N      2.1222    -0.8573     0.2057
Mn     0.0000     0.0000     0.0000
H     -1.6436     0.8052    -0.0163
C      0.9254     2.0771     0.3097
O      1.4117     3.1682     0.4746
C     -0.0784     0.0679     2.2925
O     -0.1186     0.1055     3.4973
N      0.2941     0.2930    -2.3574
C      1.5548    -0.2745    -2.6688
C      0.3454     1.7006    -2.6011
C     -0.6995    -0.3039    -3.2072
C     -2.1596     0.0613    -2.8740
N     -2.9838    -1.1376    -2.6634
C     -2.9769    -1.5744    -1.2597
C     -1.8283    -2.5631    -0.9776
N     -0.9492    -2.1952     0.0983
C     -1.6501    -2.2930     1.3403
C      0.1453    -3.0953     0.1151
H      4.5470    -2.9397     0.6957
H      5.1463    -1.3243     1.2563
H      5.1525    -1.7302    -0.5096
H      1.5534    -1.3575    -2.4197
H      2.3596     0.2140    -2.0780
H      1.7945    -0.1572    -3.7526
H     -0.5091     2.1950    -2.0953
H      1.2823     2.1468    -2.2034
H      0.2979     1.9381    -3.6894
H     -0.5116     0.0114    -4.2633
H     -0.5852    -1.3931    -3.2080
H     -2.2423     0.7741    -2.0399
H     -2.5708     0.6179    -3.7469
H     -3.9708    -0.8826    -2.9047
H     -3.9331    -2.1085    -1.0563
H     -2.9915    -0.7251    -0.5603
H     -1.2505    -2.7247    -1.8939
H     -2.2927    -3.5533    -0.7453
H     -2.3106    -1.4103     1.4628
H     -0.9477    -2.3162     2.2012
H     -2.2764    -3.2138     1.3951
H     -0.2022    -4.1533     0.1911
H      0.8119    -2.8834     0.9789
H      0.7415    -2.9825    -0.8160
44
{"conf": 2, "E": 117.53, "rms": -1.0, "geom": "OH", "total_charge": 0, "CA_charge": 1, "smiles": "C[C:1]#[5N:2]->[Mn+:3]1(<-[3H-:4])(<-[4C-:5]#[O+:6])(<-[6C-:7]#[O+:8])<-[1N:9]([CH3:10])([CH3:11])[CH2:12][CH2:13][NH:14][CH2:15][CH2:16][2N:17]->1([CH3:18])[CH3:19]", "smiles3D": "C([C:1]#[5N:2]->[Mn+:3]1(<-[3H-:4])(<-[4C-:5]#[O+:6])(<-[6C-:7]#[O+:8])<-[1N:9]([C:10]([H:23])([H:24])[H:25])([C:11]([H:26])([H:27])[H:28])[C:12]([H:29])([H:30])[C:13]([H:31])([H:32])[N:14]([H:33])[C:15]([H:34])([H:35])[C:16]([H:36])([H:37])[2N:17]->1([C:18]([H:38])([H:39])[H:40])[C:19]([H:41])([H:42])[H:43])([H:20])([H:21])[H:22]", "smiles3Dx": "C([C:1]#[5N:2]->[Mn+:3]1(<-[3H-:4])(<-[4C-:5]#[O+:6])(<-[6C-:7]#[O+:8])<-[1N:9]([C:10]([H:23])([H:24])[H:25])([C:11]([H:26])([H:27])[H:28])[C:12]([H:29])([H:30])[C:13]([H:31])([H:32])[N:14]([H:33])[C:15]([H:34])([H:35])[C:16]([H:36])([H:37])[2N:17]->1([C:18]([H:38])([H:39])[H:40])[C:19]([H:41])([H:42])[H:43])([H:20])([H:21])[H:22]", "dummies": []}
C      4.8765     0.4753     0.9117
C      3.4454     0.3383     0.6443
N      2.2434     0.2211     0.4195
Mn     0.0000     0.0000     0.0000
H     -1.8070    -0.0977    -0.3332
C      0.1236     1.8433    -1.3653
O      0.1886     2.8127    -2.0798
C     -0.3996     1.6743     1.5212
O     -0.6084     2.5552     2.3180
N      0.4047    -1.4078    -1.8845
C     -0.8431    -1.9379    -2.3089
C      0.8721    -0.5469    -2.9246
C      1.4500    -2.3840    -1.6137
C      1.0456    -3.8346    -1.2825
N      0.0418    -3.9180    -0.2218
C      0.6092    -3.9755     1.1253
C      0.8424    -2.5802     1.7386
N     -0.2513    -1.6197     1.7351
C     -1.5576    -2.1687     1.6334
C     -0.1951    -0.8916     2.9631
H      5.1633    -0.2016     1.7426
H      5.4499     0.2063     0.0009
H      5.1012     1.5242     1.1944
H     -1.5350    -1.1209    -2.6160
H     -1.3351    -2.4831    -1.4953
H     -0.7060    -2.6282    -3.1727
H      0.1028     0.1997    -3.2119
H      1.7780    -0.0015    -2.5772
H      1.1340    -1.1264    -3.8425
H      2.0508    -1.9938    -0.7877
H      2.1484    -2.4680    -2.4821
H      0.6379    -4.2979    -2.2082
H      1.9555    -4.4256    -1.0348
H     -0.4927    -4.8066    -0.3707
H      1.5603    -4.5532     1.1463
H     -0.0869    -4.5320     1.7911
H      1.6861    -2.1116     1.2247
H      1.1945    -2.7761     2.7810
H     -2.3298    -1.3776     1.7693
H     -1.7227    -2.6083     0.6431
H     -1.7172    -2.9548     2.4066
H     -0.2590    -1.5763     3.8429
H      0.7638    -0.3291     3.0185
H     -1.0313    -0.1666     3.0456
44
{"conf": 3, "E": 107.82, "rms": -1.0, "geom": "OH", "total_charge": 0, "CA_charge": 1, "smiles": "C[C:1]#[5N:2]->[Mn+:3]1(<-[3H-:4])(<-[4C-:5]#[O+:6])(<-[6C-:7]#[O+:8])<-[1N:9]([CH3:10])([CH3:11])[CH2:12][CH2:13][NH:14][CH2:15][CH2:16][2N:17]->1([CH3:18])[CH3:19]", "smiles3D": "C([C:1]#[5N:2]->[Mn+:3]1(<-[3H-:4])(<-[4C-:5]#[O+:6])(<-[6C-:7]#[O+:8])<-[1N:9]([C:10]([H:23])([H:24])[H:25])([C:11]([H:26])([H:27])[H:28])[C:12]([H:29])([H:30])[C:13]([H:31])([H:32])[N:14]([H:33])[C:15]([H:34])([H:35])[C:16]([H:36])([H:37])[2N:17]->1([C:18]([H:38])([H:39])[H:40])[C:19]([H:41])([H:42])[H:43])([H:20])([H:21])[H:22]", "smiles3Dx": "C([C:1]#[5N:2]->[Mn+:3]1(<-[3H-:4])(<-[4C-:5]#[O+:6])(<-[6C-:7]#[O+:8])<-[1N:9]([C:10]([H:23])([H:24])[H:25])([C:11]([H:26])([H:27])[H:28])[C:12]([H:29])([H:30])[C:13]([H:31])([H:32])[N:14]([H:33])[C:15]([H:34])([H:35])[C:16]([H:36])([H:37])[2N:17]->1([C:18]([H:38])([H:39])[H:40])[C:19]([H:41])([H:42])[H:43])([H:20])([H:21])[H:22]", "dummies": []}
C      4.3179     2.1518    -1.2612
C      3.0507     1.5232    -0.8904
N      1.9871     0.9933    -0.5786
Mn     0.0000     0.0000     0.0000
H     -1.6590    -0.6646     0.4181
C     -1.0502     1.3606    -1.5233
O     -1.6016     2.0766    -2.3218
C     -0.4051     1.7860     1.3817
O     -0.6183     2.7258     2.1066
N      0.3664    -1.6254    -1.6986
C      0.2416    -0.9096    -2.9286
C      1.7146    -2.1034    -1.5985
C     -0.6514    -2.6479    -1.7032
C     -0.7079    -3.6229    -0.5208
N     -1.0908    -2.9151     0.7024
C     -0.2566    -3.2963     1.8350
C      1.0761    -2.5303     1.7995
N      0.9873    -1.0945     1.8774
C      2.2946    -0.5573     2.0073
C      0.2211    -0.7036     3.0160
H      4.6945     1.6975    -2.2006
H      5.0591     1.9942    -0.4509
H      4.1607     3.2394    -1.4129
H      0.8905    -0.0067    -2.9026
H     -0.8060    -0.5818    -3.1012
H      0.5468    -1.5415    -3.7976
H      2.3206    -1.9267    -2.5200
H      2.2052    -1.5590    -0.7811
H      1.7703    -3.1845    -1.3835
H     -0.5344    -3.2640    -2.6278
H     -1.6457    -2.1458    -1.7560
H      0.2250    -4.2118    -0.4180
H     -1.4846    -4.3862    -0.7572
H     -2.0834    -3.1592     0.9329
H     -0.0603    -4.3931     1.8382
H     -0.7970    -3.0967     2.7843
H      1.6106    -2.8174     0.8845
H      1.6859    -2.9018     2.6590
H      2.9533    -0.9134     1.1891
H      2.2519     0.5522     1.9583
H      2.7553    -0.8503     2.9810
H      0.4249    -1.3623     3.8931
H     -0.8584    -0.7668     2.7644
H      0.4391     0.3431     3.3231
