# Supplementary material for: MACE: Automated Assessment of Stereochemistry of Transition Metal Complexes and Its Applications in Computational Catalysis
Source: J Chem Theory Comput. 2024 Feb 16;20(5):2313–20. doi: 10.1021/acs.jctc.3c01313 (PMC10938507; doi:10.1021/acs.jctc.3c01313)
Supplement: Supplementary file 3 — ct3c01313_si_003.zip [file ct3c01313_si_003.zip › structures/screening/mace_MeCN/Mn_NNhN_Me_bic_2.xyz]

44
{"conf": 0, "E": 120.49, "rms": -1.0, "geom": "OH", "total_charge": 0, "CA_charge": 1, "smiles": "C[C:1]#[6N:2]->[Mn+:3]1(<-[3C-:4]#[O+:5])(<-[4H-:6])(<-[5C-:7]#[O+:8])<-[1N:9]([CH3:10])([CH3:11])[CH2:12][CH2:13][NH:14][CH2:15][CH2:16][2N:17]->1([CH3:18])[CH3:19]", "smiles3D": "C([C:1]#[6N:2]->[Mn+:3]1(<-[3C-:4]#[O+:5])(<-[4H-:6])(<-[5C-:7]#[O+:8])<-[1N:9]([C:10]([H:23])([H:24])[H:25])([C:11]([H:26])([H:27])[H:28])[C:12]([H:29])([H:30])[C:13]([H:31])([H:32])[N:14]([H:33])[C:15]([H:34])([H:35])[C:16]([H:36])([H:37])[2N:17]->1([C:18]([H:38])([H:39])[H:40])[C:19]([H:41])([H:42])[H:43])([H:20])([H:21])[H:22]", "smiles3Dx": "C([C:1]#[6N:2]->[Mn+:3]1(<-[3C-:4]#[O+:5])(<-[4H-:6])(<-[5C-:7]#[O+:8])<-[1N:9]([C:10]([H:23])([H:24])[H:25])([C:11]([H:26])([H:27])[H:28])[C:12]([H:29])([H:30])[C:13]([H:31])([H:32])[N:14]([H:33])[C:15]([H:34])([H:35])[C:16]([H:36])([H:37])[2N:17]->1([C:18]([H:38])([H:39])[H:40])[C:19]([H:41])([H:42])[H:43])([H:20])([H:21])[H:22]", "dummies": []}
C     -2.9092    -1.8772     3.5901
C     -2.0561    -1.3277     2.5369
N     -1.3407    -0.8671     1.6504
Mn     0.0000     0.0000     0.0000
C     -1.4137     1.8100     0.0536
O     -2.1563     2.7597     0.0830
H      0.9102     0.7635     1.4039
C      1.3218    -1.8615     0.2700
O      2.0150    -2.8380     0.4120
N      1.6333     1.0834    -1.3421
C      2.8274     0.3323    -1.1810
C      1.8414     2.3735    -0.7750
C      1.3315     1.1664    -2.7356
C      0.0732     1.9851    -3.0776
N     -0.7105     1.4307    -4.1883
C     -1.1649     0.0408    -4.0045
C     -1.8992    -0.2512    -2.6514
N     -1.2685    -1.1400    -1.6752
C     -0.4624    -2.1619    -2.2497
C     -2.3060    -1.7783    -0.9375
H     -2.2932    -2.4823     4.2866
H     -3.3903    -1.0471     4.1469
H     -3.6909    -2.5191     3.1345
H      3.0412     0.1869    -0.0990
H      2.7231    -0.6706    -1.6505
H      3.6994     0.8502    -1.6476
H      0.8928     2.9414    -0.7398
H      2.2204     2.2880     0.2676
H      2.5811     2.9588    -1.3705
H      1.2269     0.1519    -3.1304
H      2.1923     1.6337    -3.2740
H     -0.5592     2.1346    -2.2047
H      0.3990     3.0088    -3.3652
H     -1.5567     2.0357    -4.3116
H     -1.8980    -0.1614    -4.8177
H     -0.3561    -0.6605    -4.2676
H     -2.8931    -0.6739    -2.9421
H     -2.1166     0.7021    -2.1486
H     -0.9497    -2.5861    -3.1580
H      0.5215    -1.7538    -2.5270
H     -0.2814    -2.9980    -1.5366
H     -1.8795    -2.4282    -0.1443
H     -2.9512    -1.0119    -0.4518
H     -2.9428    -2.4149    -1.5980
44
{"conf": 1, "E": 115.74, "rms": -1.0, "geom": "OH", "total_charge": 0, "CA_charge": 1, "smiles": "C[C:1]#[6N:2]->[Mn+:3]1(<-[3C-:4]#[O+:5])(<-[4H-:6])(<-[5C-:7]#[O+:8])<-[1N:9]([CH3:10])([CH3:11])[CH2:12][CH2:13][NH:14][CH2:15][CH2:16][2N:17]->1([CH3:18])[CH3:19]", "smiles3D": "C([C:1]#[6N:2]->[Mn+:3]1(<-[3C-:4]#[O+:5])(<-[4H-:6])(<-[5C-:7]#[O+:8])<-[1N:9]([C:10]([H:23])([H:24])[H:25])([C:11]([H:26])([H:27])[H:28])[C:12]([H:29])([H:30])[C:13]([H:31])([H:32])[N:14]([H:33])[C:15]([H:34])([H:35])[C:16]([H:36])([H:37])[2N:17]->1([C:18]([H:38])([H:39])[H:40])[C:19]([H:41])([H:42])[H:43])([H:20])([H:21])[H:22]", "smiles3Dx": "C([C:1]#[6N:2]->[Mn+:3]1(<-[3C-:4]#[O+:5])(<-[4H-:6])(<-[5C-:7]#[O+:8])<-[1N:9]([C:10]([H:23])([H:24])[H:25])([C:11]([H:26])([H:27])[H:28])[C:12]([H:29])([H:30])[C:13]([H:31])([H:32])[N:14]([H:33])[C:15]([H:34])([H:35])[C:16]([H:36])([H:37])[2N:17]->1([C:18]([H:38])([H:39])[H:40])[C:19]([H:41])([H:42])[H:43])([H:20])([H:21])[H:22]", "dummies": []}
C     -2.4656     0.7590    -4.2656
C     -1.7416     0.5373    -3.0144
N     -1.1322     0.3529    -1.9635
Mn     0.0000     0.0000     0.0000
C     -1.6205     1.2529     1.0429
O     -2.4705     1.9105     1.5899
H     -1.1425    -1.4316     0.1727
C      1.3428    -1.4131    -1.2125
O      2.0426    -2.1580    -1.8526
N      0.9367    -0.6598     2.0954
C      0.8370     0.3859     3.0806
C      0.0449    -1.7063     2.4694
C      2.2579    -1.2443     2.0120
C      3.4234    -0.3446     1.5640
N      3.3916    -0.1875     0.1120
C      3.6881     1.1628    -0.3611
C      2.4933     1.7019    -1.1622
N      1.2732     1.9674    -0.4415
C      1.4814     2.7005     0.7491
C      0.4358     2.7550    -1.2870
H     -3.0806    -0.1340    -4.5003
H     -3.1249     1.6449    -4.1589
H     -1.7400     0.9349    -5.0861
H      1.8225     0.7833     3.3806
H      0.2510     1.2152     2.6677
H      0.3299     0.0524     4.0183
H      0.0615    -2.5204     1.7112
H     -0.9944    -1.3109     2.5280
H      0.3153    -2.1439     3.4606
H      2.5252    -1.6418     3.0215
H      2.2260    -2.1126     1.3136
H      4.3697    -0.8616     1.8444
H      3.4725     0.6090     2.1139
H      4.0698    -0.8618    -0.3176
H      3.9985     1.8681     0.4384
H      4.5594     1.1227    -1.0542
H      2.8410     2.6420    -1.6582
H      2.2634     0.9689    -1.9659
H      2.0919     3.6135     0.5526
H      2.0095     2.0875     1.4835
H      0.5118     3.0142     1.1955
H     -0.5919     2.7934    -0.8708
H      0.8165     3.8007    -1.3840
H      0.3790     2.3161    -2.3074
44
{"conf": 2, "E": 119.75, "rms": -1.0, "geom": "OH", "total_charge": 0, "CA_charge": 1, "smiles": "C[C:1]#[6N:2]->[Mn+:3]1(<-[3C-:4]#[O+:5])(<-[4H-:6])(<-[5C-:7]#[O+:8])<-[1N:9]([CH3:10])([CH3:11])[CH2:12][CH2:13][NH:14][CH2:15][CH2:16][2N:17]->1([CH3:18])[CH3:19]", "smiles3D": "C([C:1]#[6N:2]->[Mn+:3]1(<-[3C-:4]#[O+:5])(<-[4H-:6])(<-[5C-:7]#[O+:8])<-[1N:9]([C:10]([H:23])([H:24])[H:25])([C:11]([H:26])([H:27])[H:28])[C:12]([H:29])([H:30])[C:13]([H:31])([H:32])[N:14]([H:33])[C:15]([H:34])([H:35])[C:16]([H:36])([H:37])[2N:17]->1([C:18]([H:38])([H:39])[H:40])[C:19]([H:41])([H:42])[H:43])([H:20])([H:21])[H:22]", "smiles3Dx": "C([C:1]#[6N:2]->[Mn+:3]1(<-[3C-:4]#[O+:5])(<-[4H-:6])(<-[5C-:7]#[O+:8])<-[1N:9]([C:10]([H:23])([H:24])[H:25])([C:11]([H:26])([H:27])[H:28])[C:12]([H:29])([H:30])[C:13]([H:31])([H:32])[N:14]([H:33])[C:15]([H:34])([H:35])[C:16]([H:36])([H:37])[2N:17]->1([C:18]([H:38])([H:39])[H:40])[C:19]([H:41])([H:42])[H:43])([H:20])([H:21])[H:22]", "dummies": []}
C      1.6503     4.6264     0.8368
C      1.1657     3.2685     0.5915
N      0.7601     2.1269     0.3870
Mn     0.0000     0.0000     0.0000
C     -1.5544     0.3877     1.6432
O     -2.3715     0.5951     2.5056
H     -1.1700     0.8191    -1.1578
C      1.4903    -0.0629    -1.7554
O      2.2705    -0.0951    -2.6745
N     -1.0509    -2.0238    -0.7252
C     -2.4141    -1.6785    -0.9670
C     -0.4508    -2.3392    -1.9733
C     -0.9719    -3.1951     0.1094
C     -1.5154    -3.0624     1.5456
N     -0.4977    -3.4246     2.5415
C      0.2744    -2.2529     2.9731
C      1.5192    -2.0365     2.0869
N      1.6814    -0.7235     1.5393
C      1.7591     0.2557     2.5802
C      2.9041    -0.6994     0.8150
H      2.3613     4.6162     1.6884
H      2.1649     5.0048    -0.0703
H      0.7926     5.2870     1.0786
H     -2.4894    -0.8935    -1.7509
H     -3.0055    -2.5619    -1.3046
H     -2.8789    -1.2763    -0.0478
H     -0.5134    -1.4692    -2.6632
H      0.6234    -2.5894    -1.8270
H     -0.9537    -3.2088    -2.4608
H      0.0647    -3.5593     0.1443
H     -1.5576    -4.0122    -0.3815
H     -2.3694    -3.7709     1.6464
H     -1.9608    -2.0801     1.7505
H     -1.0014    -3.7925     3.3833
H     -0.3581    -1.3566     3.0539
H      0.6305    -2.4299     4.0137
H      1.5204    -2.7649     1.2691
H      2.4131    -2.2767     2.7154
H      2.3362    -0.1241     3.4558
H      0.7434     0.5250     2.9210
H      2.2514     1.1892     2.2292
H      3.0420     0.2923     0.3314
H      3.7771    -0.8873     1.4853
H      2.8980    -1.4757     0.0176
44
{"conf": 3, "E": 111.05, "rms": -1.0, "geom": "OH", "total_charge": 0, "CA_charge": 1, "smiles": "C[C:1]#[6N:2]->[Mn+:3]1(<-[3C-:4]#[O+:5])(<-[4H-:6])(<-[5C-:7]#[O+:8])<-[1N:9]([CH3:10])([CH3:11])[CH2:12][CH2:13][NH:14][CH2:15][CH2:16][2N:17]->1([CH3:18])[CH3:19]", "smiles3D": "C([C:1]#[6N:2]->[Mn+:3]1(<-[3C-:4]#[O+:5])(<-[4H-:6])(<-[5C-:7]#[O+:8])<-[1N:9]([C:10]([H:23])([H:24])[H:25])([C:11]([H:26])([H:27])[H:28])[C:12]([H:29])([H:30])[C:13]([H:31])([H:32])[N:14]([H:33])[C:15]([H:34])([H:35])[C:16]([H:36])([H:37])[2N:17]->1([C:18]([H:38])([H:39])[H:40])[C:19]([H:41])([H:42])[H:43])([H:20])([H:21])[H:22]", "smiles3Dx": "C([C:1]#[6N:2]->[Mn+:3]1(<-[3C-:4]#[O+:5])(<-[4H-:6])(<-[5C-:7]#[O+:8])<-[1N:9]([C:10]([H:23])([H:24])[H:25])([C:11]([H:26])([H:27])[H:28])[C:12]([H:29])([H:30])[C:13]([H:31])([H:32])[N:14]([H:33])[C:15]([H:34])([H:35])[C:16]([H:36])([H:37])[2N:17]->1([C:18]([H:38])([H:39])[H:40])[C:19]([H:41])([H:42])[H:43])([H:20])([H:21])[H:22]", "dummies": []}
C     -0.8150     1.6838     4.6187
C     -0.5762     1.1905     3.2628
N     -0.3743     0.7777     2.1233
Mn     0.0000     0.0000     0.0000
C      1.6962    -1.2884     0.8665
O      2.5857    -1.9645     1.3203
H     -1.1506    -1.3457     0.5002
C     -1.8775     1.1448    -0.6623
O     -2.8652     1.7449    -1.0069
N      0.2229    -1.1787    -2.0423
C     -0.4466    -2.4078    -1.7727
C      1.6053    -1.4558    -2.2838
C     -0.4598    -0.5664    -3.1531
C      0.1241     0.7406    -3.6856
N     -0.2302     1.8362    -2.7827
C      0.8682     2.7725    -2.6093
C      1.9098     2.2070    -1.6332
N      1.4548     1.8871    -0.2980
C      0.7953     3.0081     0.2844
C      2.5976     1.5866     0.4895
H      0.1363     2.0607     5.0474
H     -1.5580     2.5071     4.5868
H     -1.2039     0.8583     5.2495
H     -0.3227    -3.1292    -2.6159
H     -0.0320    -2.8697    -0.8492
H     -1.5349    -2.2372    -1.6089
H      1.8466    -1.4469    -3.3702
H      2.2121    -0.6975    -1.7793
H      1.9245    -2.4454    -1.8776
H     -0.4753    -1.2879    -4.0066
H     -1.5173    -0.3700    -2.8649
H     -0.3186     0.9351    -4.6895
H      1.2141     0.6449    -3.8628
H     -1.0372     2.3593    -3.1989
H      0.4795     3.7447    -2.2380
H      1.3539     2.9976    -3.5867
H      2.7190     2.9748    -1.5604
H      2.3640     1.3216    -2.0925
H     -0.2236     3.1022    -0.1367
H      0.6987     2.8977     1.3846
H      1.3516     3.9543     0.0833
H      2.2818     1.2447     1.4987
H      3.1907     0.7723     0.0174
H      3.2577     2.4790     0.6108
44
{"conf": 4, "E": 399.75, "rms": -1.0, "geom": "OH", "total_charge": 0, "CA_charge": 1, "smiles": "C[C:1]#[6N:2]->[Mn+:3]1(<-[3C-:4]#[O+:5])(<-[4H-:6])(<-[5C-:7]#[O+:8])<-[1N:9]([CH3:10])([CH3:11])[CH2:12][CH2:13][NH:14][CH2:15][CH2:16][2N:17]->1([CH3:18])[CH3:19]", "smiles3D": "C([C:1]#[6N:2]->[Mn+:3]1(<-[3C-:4]#[O+:5])(<-[4H-:6])(<-[5C-:7]#[O+:8])<-[1N:9]([C:10]([H:23])([H:24])[H:25])([C:11]([H:26])([H:27])[H:28])[C:12]([H:29])([H:30])[C:13]([H:31])([H:32])[N:14]([H:33])[C:15]([H:34])([H:35])[C:16]([H:36])([H:37])[2N:17]->1([C:18]([H:38])([H:39])[H:40])[C:19]([H:41])([H:42])[H:43])([H:20])([H:21])[H:22]", "smiles3Dx": "C([C:1]#[6N:2]->[Mn+:3]1(<-[3C-:4]#[O+:5])(<-[4H-:6])(<-[5C-:7]#[O+:8])<-[1N:9]([C:10]([H:23])([H:24])[H:25])([C:11]([H:26])([H:27])[H:28])[C:12]([H:29])([H:30])[C:13]([H:31])([H:32])[N:14]([H:33])[C:15]([H:34])([H:35])[C:16]([H:36])([H:37])[2N:17]->1([C:18]([H:38])([H:39])[H:40])[C:19]([H:41])([H:42])[H:43])([H:20])([H:21])[H:22]", "dummies": []}
C     -4.5652    -0.6983    -1.9409
C     -3.2354    -0.4803    -1.3736
N     -2.1145    -0.2939    -0.8964
Mn     0.0000     0.0000     0.0000
C      1.9753    -0.1419    -1.1719
O      3.0114    -0.2224    -1.7841
H     -0.0666    -1.4870    -1.0811
C     -1.8149    -0.7229     1.2180
O     -2.7620    -1.1088     1.8587
N     -0.3459     1.7701    -1.6834
C     -0.5008     1.0689    -2.9433
C     -1.5352     2.5000    -1.4017
C      0.7920     2.6961    -1.9436
C      0.9766     3.9872    -1.0987
N      2.0921     3.9104    -0.1433
C      2.0132     2.7680     0.7705
C      0.7457     2.7729     1.6180
N      0.2164     1.4817     1.8842
C      1.0822     0.7590     2.7454
C     -1.0450     1.6663     2.5482
H     -5.2415     0.1207    -1.6209
H     -4.9647    -1.6696    -1.5837
H     -4.4966    -0.7102    -3.0481
H      0.4750     0.6480    -3.2763
H     -0.8723     1.7588    -3.7397
H     -1.2017     0.2342    -2.8863
H     -2.4461     1.9543    -1.7105
H     -1.5488     3.4782    -1.9353
H     -1.5992     2.6855    -0.3172
H      0.7064     3.0695    -2.9968
H      1.7360     2.1375    -1.9102
H      1.2520     4.7955    -1.8126
H      0.0527     4.3943    -0.6508
H      2.0987     4.7903     0.4249
H      2.0882     1.8270     0.2308
H      2.8991     2.7946     1.4423
H     -0.0335     3.3683     1.1242
H      0.9874     3.2928     2.5785
H      2.0792     0.6269     2.2749
H      0.6625    -0.2545     2.9317
H      1.2129     1.2783     3.7245
H     -1.0210     2.5286     3.2581
H     -1.8320     1.8625     1.7920
H     -1.3401     0.7707     3.1376
44
{"conf": 5, "E": 394.08, "rms": -1.0, "geom": "OH", "total_charge": 0, "CA_charge": 1, "smiles": "C[C:1]#[6N:2]->[Mn+:3]1(<-[3C-:4]#[O+:5])(<-[4H-:6])(<-[5C-:7]#[O+:8])<-[1N:9]([CH3:10])([CH3:11])[CH2:12][CH2:13][NH:14][CH2:15][CH2:16][2N:17]->1([CH3:18])[CH3:19]", "smiles3D": "C([C:1]#[6N:2]->[Mn+:3]1(<-[3C-:4]#[O+:5])(<-[4H-:6])(<-[5C-:7]#[O+:8])<-[1N:9]([C:10]([H:23])([H:24])[H:25])([C:11]([H:26])([H:27])[H:28])[C:12]([H:29])([H:30])[C:13]([H:31])([H:32])[N:14]([H:33])[C:15]([H:34])([H:35])[C:16]([H:36])([H:37])[2N:17]->1([C:18]([H:38])([H:39])[H:40])[C:19]([H:41])([H:42])[H:43])([H:20])([H:21])[H:22]", "smiles3Dx": "C([C:1]#[6N:2]->[Mn+:3]1(<-[3C-:4]#[O+:5])(<-[4H-:6])(<-[5C-:7]#[O+:8])<-[1N:9]([C:10]([H:23])([H:24])[H:25])([C:11]([H:26])([H:27])[H:28])[C:12]([H:29])([H:30])[C:13]([H:31])([H:32])[N:14]([H:33])[C:15]([H:34])([H:35])[C:16]([H:36])([H:37])[2N:17]->1([C:18]([H:38])([H:39])[H:40])[C:19]([H:41])([H:42])[H:43])([H:20])([H:21])[H:22]", "dummies": []}
C     -2.3962     0.7166     4.3398
C     -1.7086     0.5047     3.0670
N     -1.1314     0.3259     1.9933
Mn     0.0000     0.0000     0.0000
C      0.6507    -2.0703    -0.7589
O      1.0001    -3.1571    -1.1485
H      0.6837    -0.9900     1.3919
C      0.1126     1.9539     1.2155
O      0.1799     2.9762     1.8531
N     -2.2137    -1.0027    -0.2713
C     -3.1946     0.0150    -0.3571
C     -2.4564    -1.7976     0.9188
C     -2.3545    -1.9508    -1.3790
C     -2.0430    -1.4999    -2.7998
N     -0.6227    -1.1728    -2.9161
C     -0.3779    -0.0081    -3.7386
C     -0.8626     1.2628    -3.0478
N     -0.2747     1.6280    -1.7748
C     -1.0245     2.7564    -1.2756
C      1.0756     2.0171    -1.9840
H     -3.0651    -0.1441     4.5454
H     -2.9972     1.6474     4.2841
H     -1.6478     0.8071     5.1537
H     -3.1144     0.5611    -1.3037
H     -3.0671     0.7421     0.4690
H     -4.2219    -0.4155    -0.2905
H     -3.0731    -2.7108     0.7313
H     -2.9861    -1.2251     1.7086
H     -1.4770    -2.1287     1.3221
H     -3.4137    -2.3109    -1.3970
H     -1.7204    -2.8435    -1.1768
H     -2.7423    -0.7081    -3.1231
H     -2.2760    -2.3512    -3.4805
H     -0.1389    -1.9814    -3.3757
H      0.7038     0.0632    -3.9739
H     -0.9005    -0.1156    -4.7169
H     -1.9560     1.2041    -2.9402
H     -0.6773     2.0957    -3.7708
H     -1.8142     2.3870    -0.5977
H     -0.3886     3.4704    -0.7072
H     -1.5155     3.3442    -2.0887
H      1.1590     2.8409    -2.7316
H      1.6713     1.1501    -2.3341
H      1.5259     2.3622    -1.0291
