# Supplementary material for: MACE: Automated Assessment of Stereochemistry of Transition Metal Complexes and Its Applications in Computational Catalysis
Source: J Chem Theory Comput. 2024 Feb 16;20(5):2313–20. doi: 10.1021/acs.jctc.3c01313 (PMC10938507; doi:10.1021/acs.jctc.3c01313)
Supplement: Supplementary file 3 — ct3c01313_si_003.zip [file ct3c01313_si_003.zip › structures/screening/mace_MeCN/Mn_NNhN_Me_bic_3.xyz]

44
{"conf": 0, "E": 121.95, "rms": -1.0, "geom": "OH", "total_charge": 0, "CA_charge": 1, "smiles": "C[C:1]#[5N:2]->[Mn+:3]1(<-[3C-:4]#[O+:5])(<-[4H-:6])(<-[6C-:7]#[O+:8])<-[1N:9]([CH3:10])([CH3:11])[CH2:12][CH2:13][NH:14][CH2:15][CH2:16][2N:17]->1([CH3:18])[CH3:19]", "smiles3D": "C([C:1]#[5N:2]->[Mn+:3]1(<-[3C-:4]#[O+:5])(<-[4H-:6])(<-[6C-:7]#[O+:8])<-[1N:9]([C:10]([H:23])([H:24])[H:25])([C:11]([H:26])([H:27])[H:28])[C:12]([H:29])([H:30])[C:13]([H:31])([H:32])[N:14]([H:33])[C:15]([H:34])([H:35])[C:16]([H:36])([H:37])[2N:17]->1([C:18]([H:38])([H:39])[H:40])[C:19]([H:41])([H:42])[H:43])([H:20])([H:21])[H:22]", "smiles3Dx": "C([C:1]#[5N:2]->[Mn+:3]1(<-[3C-:4]#[O+:5])(<-[4H-:6])(<-[6C-:7]#[O+:8])<-[1N:9]([C:10]([H:23])([H:24])[H:25])([C:11]([H:26])([H:27])[H:28])[C:12]([H:29])([H:30])[C:13]([H:31])([H:32])[N:14]([H:33])[C:15]([H:34])([H:35])[C:16]([H:36])([H:37])[2N:17]->1([C:18]([H:38])([H:39])[H:40])[C:19]([H:41])([H:42])[H:43])([H:20])([H:21])[H:22]", "dummies": []}
C      0.1522     4.0786    -2.8682
C      0.1055     2.8832    -2.0272
N      0.0683     1.8794    -1.3198
Mn     0.0000     0.0000     0.0000
C     -0.3347    -1.9244     1.1996
O     -0.5234    -2.9349     1.8305
H     -0.9562    -0.8090    -1.3458
C     -2.0593     0.6995     0.7264
O     -3.1425     1.0675     1.1078
N      1.9549    -0.7936    -1.0895
C      2.9539     0.2319    -1.1329
C      1.4715    -0.9721    -2.4255
C      2.4462    -2.0895    -0.6508
C      2.8581    -2.3413     0.8202
N      3.4506    -1.1815     1.4889
C      2.5720    -0.5835     2.5020
C      2.2985     0.8841     2.1501
N      0.9356     1.1994     1.8338
C      0.8691     2.5709     1.4688
C      0.0827     0.9946     2.9673
H     -0.1410     3.8131    -3.9046
H      1.1827     4.4895    -2.8687
H     -0.5492     4.8394    -2.4682
H      3.7940     0.0327    -0.4500
H      2.4843     1.1876    -0.8438
H      3.3982     0.3667    -2.1489
H      0.6617    -1.7320    -2.4550
H      1.0557    -0.0159    -2.8108
H      2.2848    -1.3079    -3.1134
H      3.3375    -2.3320    -1.2802
H      1.6695    -2.8567    -0.8808
H      2.0405    -2.8094     1.3977
H      3.6169    -3.1572     0.7939
H      4.3443    -1.4751     1.9509
H      1.6376    -1.1414     2.6544
H      3.0811    -0.6173     3.4929
H      2.9545     1.1732     1.3106
H      2.6179     1.5043     3.0238
H      1.1329     3.2303     2.3302
H      1.5665     2.7912     0.6321
H     -0.1598     2.8243     1.1323
H     -0.8585     1.5828     2.8842
H      0.5848     1.2921     3.9171
H     -0.1996    -0.0701     3.0407
44
{"conf": 1, "E": 120.24, "rms": -1.0, "geom": "OH", "total_charge": 0, "CA_charge": 1, "smiles": "C[C:1]#[5N:2]->[Mn+:3]1(<-[3C-:4]#[O+:5])(<-[4H-:6])(<-[6C-:7]#[O+:8])<-[1N:9]([CH3:10])([CH3:11])[CH2:12][CH2:13][NH:14][CH2:15][CH2:16][2N:17]->1([CH3:18])[CH3:19]", "smiles3D": "C([C:1]#[5N:2]->[Mn+:3]1(<-[3C-:4]#[O+:5])(<-[4H-:6])(<-[6C-:7]#[O+:8])<-[1N:9]([C:10]([H:23])([H:24])[H:25])([C:11]([H:26])([H:27])[H:28])[C:12]([H:29])([H:30])[C:13]([H:31])([H:32])[N:14]([H:33])[C:15]([H:34])([H:35])[C:16]([H:36])([H:37])[2N:17]->1([C:18]([H:38])([H:39])[H:40])[C:19]([H:41])([H:42])[H:43])([H:20])([H:21])[H:22]", "smiles3Dx": "C([C:1]#[5N:2]->[Mn+:3]1(<-[3C-:4]#[O+:5])(<-[4H-:6])(<-[6C-:7]#[O+:8])<-[1N:9]([C:10]([H:23])([H:24])[H:25])([C:11]([H:26])([H:27])[H:28])[C:12]([H:29])([H:30])[C:13]([H:31])([H:32])[N:14]([H:33])[C:15]([H:34])([H:35])[C:16]([H:36])([H:37])[2N:17]->1([C:18]([H:38])([H:39])[H:40])[C:19]([H:41])([H:42])[H:43])([H:20])([H:21])[H:22]", "dummies": []}
C      0.3509    -4.6692     1.7081
C      0.2468    -3.2990     1.2079
N      0.1605    -2.1483     0.7859
Mn     0.0000     0.0000     0.0000
C     -0.3107     2.2031    -0.6135
O     -0.4724     3.3540    -0.9353
H      0.2737     0.6159     1.7086
C     -2.1825    -0.0033     0.7146
O     -3.3281    -0.0046     1.0913
N      2.4044     0.0977    -0.1664
C      2.8121    -0.3711     1.1278
C      2.8289     1.4605    -0.2462
C      3.0416    -0.7862    -1.1361
C      3.2515    -0.2762    -2.5874
N      2.0402    -0.3828    -3.3945
C      1.0347     0.5471    -2.8995
C     -0.3418     0.0481    -3.1916
N     -0.7468    -0.8186    -2.1327
C     -2.1691    -0.8471    -2.1086
C     -0.3021    -2.1562    -2.3291
H      0.1333    -5.3802     0.8848
H      1.3779    -4.8464     2.0883
H     -0.3792    -4.8194     2.5297
H      2.5299    -1.4368     1.2573
H      2.3264     0.2109     1.9343
H      3.9172    -0.2845     1.2671
H      2.4941     1.9428    -1.1810
H      2.4014     2.0459     0.5995
H      3.9412     1.5297    -0.2001
H      2.4554    -1.7208    -1.1715
H      4.0621    -1.0634    -0.7725
H      3.6786     0.7478    -2.6307
H      4.0192    -0.9314    -3.0554
H      2.2778    -0.1143    -4.3786
H      1.0241     0.5403    -1.8062
H      1.1978     1.5716    -3.3055
H     -0.3531    -0.4679    -4.1821
H     -1.0123     0.9392    -3.2599
H     -2.5822    -1.1527    -3.1005
H     -2.5667     0.1616    -1.8601
H     -2.5375    -1.5645    -1.3413
H      0.7910    -2.2098    -2.3604
H     -0.6948    -2.5704    -3.2881
H     -0.6529    -2.8072    -1.5017
44
{"conf": 2, "E": 123.79, "rms": -1.0, "geom": "OH", "total_charge": 0, "CA_charge": 1, "smiles": "C[C:1]#[5N:2]->[Mn+:3]1(<-[3C-:4]#[O+:5])(<-[4H-:6])(<-[6C-:7]#[O+:8])<-[1N:9]([CH3:10])([CH3:11])[CH2:12][CH2:13][NH:14][CH2:15][CH2:16][2N:17]->1([CH3:18])[CH3:19]", "smiles3D": "C([C:1]#[5N:2]->[Mn+:3]1(<-[3C-:4]#[O+:5])(<-[4H-:6])(<-[6C-:7]#[O+:8])<-[1N:9]([C:10]([H:23])([H:24])[H:25])([C:11]([H:26])([H:27])[H:28])[C:12]([H:29])([H:30])[C:13]([H:31])([H:32])[N:14]([H:33])[C:15]([H:34])([H:35])[C:16]([H:36])([H:37])[2N:17]->1([C:18]([H:38])([H:39])[H:40])[C:19]([H:41])([H:42])[H:43])([H:20])([H:21])[H:22]", "smiles3Dx": "C([C:1]#[5N:2]->[Mn+:3]1(<-[3C-:4]#[O+:5])(<-[4H-:6])(<-[6C-:7]#[O+:8])<-[1N:9]([C:10]([H:23])([H:24])[H:25])([C:11]([H:26])([H:27])[H:28])[C:12]([H:29])([H:30])[C:13]([H:31])([H:32])[N:14]([H:33])[C:15]([H:34])([H:35])[C:16]([H:36])([H:37])[2N:17]->1([C:18]([H:38])([H:39])[H:40])[C:19]([H:41])([H:42])[H:43])([H:20])([H:21])[H:22]", "dummies": []}
C      1.3287    -2.3577     4.1860
C      0.9413    -1.6672     2.9569
N      0.6179    -1.0904     1.9212
Mn     0.0000     0.0000     0.0000
C     -0.8109     1.1970    -1.7871
O     -1.2367     1.8241    -2.7250
H      0.2246     1.5911     0.8920
C     -2.0994     0.1085     0.9221
O     -3.2019     0.1669     1.4074
N      2.2680     0.3378    -0.6998
C      2.8949     0.9563     0.4256
C      2.2200     1.2897    -1.7497
C      3.0593    -0.7909    -1.1402
C      2.9183    -2.0520    -0.2976
N      2.0608    -3.0063    -1.0010
C      1.1058    -3.6735    -0.1216
C     -0.3479    -3.1812    -0.3183
N     -0.6304    -2.0035    -1.1153
C     -0.0813    -2.0031    -2.4302
C     -2.0576    -1.9378    -1.2455
H      0.4629    -2.3938     4.8786
H      1.6511    -3.3909     3.9421
H      2.1664    -1.8128     4.6676
H      2.8589     0.2830     1.3039
H      2.3719     1.8964     0.6999
H      3.9614     1.2079     0.2167
H      1.7109     0.8565    -2.6374
H      1.6495     2.1897    -1.4297
H      3.2459     1.6102    -2.0523
H      2.8330    -1.0485    -2.1972
H      4.1391    -0.5040    -1.1281
H      2.5566    -1.7943     0.7031
H      3.9246    -2.5057    -0.1448
H      2.6669    -3.7246    -1.4647
H      1.1234    -4.7666    -0.3381
H      1.3956    -3.6157     0.9507
H     -0.9175    -4.0405    -0.7532
H     -0.7636    -2.9965     0.6982
H      0.2308    -3.0245    -2.7448
H      0.7868    -1.3451    -2.4351
H     -0.7857    -1.6090    -3.2029
H     -2.3567    -0.9428    -1.6350
H     -2.4323    -2.7193    -1.9509
H     -2.5657    -2.0914    -0.2681
44
{"conf": 3, "E": 111.17, "rms": -1.0, "geom": "OH", "total_charge": 0, "CA_charge": 1, "smiles": "C[C:1]#[5N:2]->[Mn+:3]1(<-[3C-:4]#[O+:5])(<-[4H-:6])(<-[6C-:7]#[O+:8])<-[1N:9]([CH3:10])([CH3:11])[CH2:12][CH2:13][NH:14][CH2:15][CH2:16][2N:17]->1([CH3:18])[CH3:19]", "smiles3D": "C([C:1]#[5N:2]->[Mn+:3]1(<-[3C-:4]#[O+:5])(<-[4H-:6])(<-[6C-:7]#[O+:8])<-[1N:9]([C:10]([H:23])([H:24])[H:25])([C:11]([H:26])([H:27])[H:28])[C:12]([H:29])([H:30])[C:13]([H:31])([H:32])[N:14]([H:33])[C:15]([H:34])([H:35])[C:16]([H:36])([H:37])[2N:17]->1([C:18]([H:38])([H:39])[H:40])[C:19]([H:41])([H:42])[H:43])([H:20])([H:21])[H:22]", "smiles3Dx": "C([C:1]#[5N:2]->[Mn+:3]1(<-[3C-:4]#[O+:5])(<-[4H-:6])(<-[6C-:7]#[O+:8])<-[1N:9]([C:10]([H:23])([H:24])[H:25])([C:11]([H:26])([H:27])[H:28])[C:12]([H:29])([H:30])[C:13]([H:31])([H:32])[N:14]([H:33])[C:15]([H:34])([H:35])[C:16]([H:36])([H:37])[2N:17]->1([C:18]([H:38])([H:39])[H:40])[C:19]([H:41])([H:42])[H:43])([H:20])([H:21])[H:22]", "dummies": []}
C     -2.2457     3.5200    -2.7275
C     -1.5879     2.4896    -1.9254
N     -1.0342     1.6269    -1.2476
Mn     0.0000     0.0000     0.0000
C      1.0130    -1.8026     1.0040
O      1.5449    -2.7483     1.5303
H      0.8444    -0.5043    -1.5536
C     -1.6405    -1.4299    -0.7265
O     -2.5027    -2.1815    -1.1084
N      1.9202     1.3439     0.4239
C      2.4111     1.2036     1.7574
C      2.8796     0.7524    -0.4519
C      1.7458     2.7090     0.0053
C      0.8562     3.6047     0.8746
N     -0.4593     2.9869     1.0542
C     -0.8579     2.8278     2.4536
C     -0.8293     1.3497     2.8681
N     -1.3519     0.4026     1.9267
C     -2.6534     0.7685     1.4794
C     -1.4471    -0.8560     2.5895
H     -3.3438     3.3647    -2.6999
H     -2.0029     4.5201    -2.3131
H     -1.8885     3.4568    -3.7758
H      1.9651     1.9344     2.4442
H      2.1746     0.1905     2.1314
H      3.5164     1.3457     1.8118
H      2.9788    -0.3313    -0.2253
H      2.5565     0.8550    -1.5110
H      3.8844     1.2288    -0.3517
H      2.7451     3.2049    -0.0556
H      1.3120     2.7040    -1.0193
H      1.3687     3.8762     1.8207
H      0.7417     4.5759     0.3399
H     -1.1657     3.6099     0.5944
H     -0.2406     3.4234     3.1614
H     -1.8976     3.2041     2.5896
H     -1.4090     1.2764     3.8218
H      0.2026     1.0665     3.1058
H     -3.1399    -0.0696     0.9359
H     -3.3059     1.0511     2.3390
H     -2.5947     1.6277     0.7876
H     -0.4783    -1.1228     3.0675
H     -1.7006    -1.6533     1.8629
H     -2.2340    -0.8400     3.3817
