# Supplementary material for: MACE: Automated Assessment of Stereochemistry of Transition Metal Complexes and Its Applications in Computational Catalysis
Source: J Chem Theory Comput. 2024 Feb 16;20(5):2313–20. doi: 10.1021/acs.jctc.3c01313 (PMC10938507; doi:10.1021/acs.jctc.3c01313)
Supplement: Supplementary file 3 — ct3c01313_si_003.zip [file ct3c01313_si_003.zip › structures/screening/mace_MeCN/Mn_NNhN_Me_bi_0.xyz]

44
{"conf": 0, "E": 74.13, "rms": -1.0, "geom": "OH", "total_charge": 0, "CA_charge": 1, "smiles": "C[C:1]#[6N:2]->[Mn+:3]1(<-[3H-:4])(<-[4C-:5]#[O+:6])(<-[5C-:7]#[O+:8])<-[1N@H:9]([CH2:10][CH2:11][N:12]([CH3:13])[CH3:14])[CH2:15][CH2:16][2N:17]->1([CH3:18])[CH3:19]", "smiles3D": "C([C:1]#[6N:2]->[Mn+:3]1(<-[3H-:4])(<-[4C-:5]#[O+:6])(<-[5C-:7]#[O+:8])<-[1N@@:9]([C:10]([C:11]([N:12]([C:13]([H:28])([H:29])[H:30])[C:14]([H:31])([H:32])[H:33])([H:26])[H:27])([H:24])[H:25])([H:23])[C:15]([H:34])([H:35])[C:16]([H:36])([H:37])[2N:17]->1([C:18]([H:38])([H:39])[H:40])[C:19]([H:41])([H:42])[H:43])([H:20])([H:21])[H:22]", "smiles3Dx": "C([C:1]#[6N:2]->[Mn+:3]1(<-[3H-:4])(<-[4C-:5]#[O+:6])(<-[5C-:7]#[O+:8])<-[1N@@:9]([C:10]([C:11]([N:12]([C:13]([H:28])([H:29])[H:30])[C:14]([H:31])([H:32])[H:33])([H:26])[H:27])([H:24])[H:25])([H:23])[C:15]([H:34])([H:35])[C:16]([H:36])([H:37])[2N:17]->1([C:18]([H:38])([H:39])[H:40])[C:19]([H:41])([H:42])[H:43])([H:20])([H:21])[H:22]", "dummies": []}
C      1.7255    -4.5018     1.2503
C      1.2173    -3.1800     0.8843
N      0.7914    -2.0696     0.5762
Mn     0.0000     0.0000     0.0000
H     -1.1737    -0.8069    -1.1620
C     -1.5642    -0.0905     1.6733
O     -2.3878    -0.1374     2.5529
C      1.4396     0.9577     1.5058
O      2.1967     1.4617     2.2976
N     -0.5984     2.0907    -0.6985
C     -1.9812     2.3668    -0.6312
C     -2.8994     1.2848    -1.2295
N     -4.2741     1.8128    -1.3830
C     -4.4516     2.4456    -2.7025
C     -5.2656     0.7366    -1.2208
C     -0.0073     2.2533    -1.9691
C      1.4291     1.6562    -2.0258
N      1.4942     0.2587    -1.7129
C      2.7839    -0.1311    -1.2850
C      1.0657    -0.5635    -2.7787
H      2.7822    -4.5941     0.9255
H      1.1157    -5.2833     0.7522
H      1.6640    -4.6298     2.3506
H     -0.1804     2.6765    -0.1284
H     -2.1767     3.3335    -1.1491
H     -2.2609     2.4972     0.4404
H     -2.5162     0.8971    -2.1956
H     -2.8983     0.4319    -0.5230
H     -5.4566     2.9157    -2.7662
H     -3.7054     3.2525    -2.8563
H     -4.3486     1.7028    -3.5251
H     -6.2946     1.1340    -1.3584
H     -5.0909    -0.0845    -1.9518
H     -5.2134     0.3236    -0.1904
H      0.0568     3.3423    -2.2047
H     -0.6211     1.7747    -2.7538
H      1.8465     1.8350    -3.0444
H      2.0494     2.2322    -1.3016
H      2.7818    -1.1986    -0.9754
H      3.5239     0.0011    -2.1082
H      3.1124     0.4772    -0.4185
H      1.7522    -0.4714    -3.6520
H      1.0438    -1.6266    -2.4505
H      0.0432    -0.2869    -3.1027
44
{"conf": 1, "E": 315.35, "rms": -1.0, "geom": "OH", "total_charge": 0, "CA_charge": 1, "smiles": "C[C:1]#[6N:2]->[Mn+:3]1(<-[3H-:4])(<-[4C-:5]#[O+:6])(<-[5C-:7]#[O+:8])<-[1N@H:9]([CH2:10][CH2:11][N:12]([CH3:13])[CH3:14])[CH2:15][CH2:16][2N:17]->1([CH3:18])[CH3:19]", "smiles3D": "C([C:1]#[6N:2]->[Mn+:3]1(<-[3H-:4])(<-[4C-:5]#[O+:6])(<-[5C-:7]#[O+:8])<-[1N@@:9]([C:10]([C:11]([N:12]([C:13]([H:28])([H:29])[H:30])[C:14]([H:31])([H:32])[H:33])([H:26])[H:27])([H:24])[H:25])([H:23])[C:15]([H:34])([H:35])[C:16]([H:36])([H:37])[2N:17]->1([C:18]([H:38])([H:39])[H:40])[C:19]([H:41])([H:42])[H:43])([H:20])([H:21])[H:22]", "smiles3Dx": "C([C:1]#[6N:2]->[Mn+:3]1(<-[3H-:4])(<-[4C-:5]#[O+:6])(<-[5C-:7]#[O+:8])<-[1N@@:9]([C:10]([C:11]([N:12]([C:13]([H:28])([H:29])[H:30])[C:14]([H:31])([H:32])[H:33])([H:26])[H:27])([H:24])[H:25])([H:23])[C:15]([H:34])([H:35])[C:16]([H:36])([H:37])[2N:17]->1([C:18]([H:38])([H:39])[H:40])[C:19]([H:41])([H:42])[H:43])([H:20])([H:21])[H:22]", "dummies": []}
C     -4.9362     0.4367     0.5253
C     -3.4873     0.3113     0.3691
N     -2.2699     0.2059     0.2367
Mn     0.0000     0.0000     0.0000
H      0.4477     1.7837    -0.0335
C     -1.1005     1.1563    -1.6611
O     -1.6887     1.7704    -2.5170
C     -0.6901    -2.1735     0.2645
O     -1.0535    -3.3144     0.4082
N      2.3157    -0.2904     0.0383
C      2.9589     0.9061     0.3905
C      2.5853     1.3457     1.8169
N      3.2372     0.4726     2.8189
C      2.4030     0.3576     4.0261
C      4.5658     0.9919     3.1893
C      2.8254    -0.8769    -1.1314
C      1.7371    -1.6821    -1.8405
N      0.6133    -0.8704    -2.1510
C     -0.4210    -1.6764    -2.7235
C      1.0121     0.1553    -3.0917
H     -5.2206     1.5084     0.4871
H     -5.2414     0.0073     1.5016
H     -5.4449    -0.1104    -0.2949
H      2.4652    -0.8924     0.7155
H      4.0650     0.7824     0.3278
H      2.6580     1.7042    -0.3219
H      2.8616     2.4146     1.9658
H      1.4791     1.2820     1.9001
H      1.4366    -0.1304     3.7753
H      2.9032    -0.2852     4.7826
H      2.2019     1.3573     4.4725
H      4.4884     1.9856     3.6848
H      5.2137     1.0881     2.2936
H      5.0716     0.2839     3.8806
H      3.2271    -0.1088    -1.8297
H      3.6649    -1.5690    -0.8740
H      1.4372    -2.5062    -1.1603
H      2.1676    -2.1406    -2.7633
H     -0.2063    -1.8874    -3.7980
H     -0.5246    -2.6528    -2.2066
H     -1.3939    -1.1520    -2.6579
H      0.1634     0.4799    -3.7352
H      1.8232    -0.1930    -3.7740
H      1.3809     1.0414    -2.5322
44
{"conf": 2, "E": 70.8, "rms": -1.0, "geom": "OH", "total_charge": 0, "CA_charge": 1, "smiles": "C[C:1]#[6N:2]->[Mn+:3]1(<-[3H-:4])(<-[4C-:5]#[O+:6])(<-[5C-:7]#[O+:8])<-[1N@H:9]([CH2:10][CH2:11][N:12]([CH3:13])[CH3:14])[CH2:15][CH2:16][2N:17]->1([CH3:18])[CH3:19]", "smiles3D": "C([C:1]#[6N:2]->[Mn+:3]1(<-[3H-:4])(<-[4C-:5]#[O+:6])(<-[5C-:7]#[O+:8])<-[1N@@:9]([C:10]([C:11]([N:12]([C:13]([H:28])([H:29])[H:30])[C:14]([H:31])([H:32])[H:33])([H:26])[H:27])([H:24])[H:25])([H:23])[C:15]([H:34])([H:35])[C:16]([H:36])([H:37])[2N:17]->1([C:18]([H:38])([H:39])[H:40])[C:19]([H:41])([H:42])[H:43])([H:20])([H:21])[H:22]", "smiles3Dx": "C([C:1]#[6N:2]->[Mn+:3]1(<-[3H-:4])(<-[4C-:5]#[O+:6])(<-[5C-:7]#[O+:8])<-[1N@@:9]([C:10]([C:11]([N:12]([C:13]([H:28])([H:29])[H:30])[C:14]([H:31])([H:32])[H:33])([H:26])[H:27])([H:24])[H:25])([H:23])[C:15]([H:34])([H:35])[C:16]([H:36])([H:37])[2N:17]->1([C:18]([H:38])([H:39])[H:40])[C:19]([H:41])([H:42])[H:43])([H:20])([H:21])[H:22]", "dummies": []}
C     -0.8277     2.8388     4.0079
C     -0.5866     2.0056     2.8302
N     -0.3828     1.3055     1.8415
Mn     0.0000     0.0000     0.0000
H     -0.9732    -1.3608     0.7668
C     -1.9216     0.7773    -0.9772
O     -2.9330     1.1862    -1.4913
C      1.1323     1.7247    -0.9996
O      1.7278     2.6315    -1.5262
N      0.5775    -1.3631    -1.7315
C     -0.5699    -1.9345    -2.3215
C     -0.9841    -1.2235    -3.6234
N      0.0375    -1.4253    -4.6752
C      0.0571    -0.2804    -5.6000
C     -0.2185    -2.6628    -5.4333
C      1.4528    -2.2935    -1.1455
C      2.5035    -1.6102    -0.2256
N      1.9225    -0.8890     0.8687
C      1.5513    -1.7273     1.9440
C      2.7612     0.1509     1.3306
H     -1.1155     2.1945     4.8639
H     -1.6467     3.5554     3.7924
H      0.0965     3.3981     4.2603
H      1.0467    -0.8642    -2.3399
H     -1.4038    -1.8524    -1.5944
H     -0.4150    -3.0154    -2.5435
H     -1.9845    -1.5887    -3.9498
H     -1.0963    -0.1442    -3.3844
H      0.3501     0.6432    -5.0557
H     -0.9401    -0.1261    -6.0700
H      0.8149    -0.4396    -6.3974
H     -0.2197    -3.5433    -4.7585
H      0.5907    -2.8282    -6.1768
H     -1.1938    -2.6162    -5.9677
H      1.9922    -2.8468    -1.9501
H      0.8751    -3.0289    -0.5458
H      3.0975    -0.9190    -0.8663
H      3.1984    -2.3925     0.1606
H      2.4500    -2.1815     2.4224
H      0.9983    -1.1372     2.7082
H      0.8871    -2.5433     1.5974
H      2.2371     0.7514     2.1054
H      3.0423     0.8303     0.5008
H      3.6950    -0.2679     1.7726
44
{"conf": 3, "E": 314.86, "rms": -1.0, "geom": "OH", "total_charge": 0, "CA_charge": 1, "smiles": "C[C:1]#[6N:2]->[Mn+:3]1(<-[3H-:4])(<-[4C-:5]#[O+:6])(<-[5C-:7]#[O+:8])<-[1N@H:9]([CH2:10][CH2:11][N:12]([CH3:13])[CH3:14])[CH2:15][CH2:16][2N:17]->1([CH3:18])[CH3:19]", "smiles3D": "C([C:1]#[6N:2]->[Mn+:3]1(<-[3H-:4])(<-[4C-:5]#[O+:6])(<-[5C-:7]#[O+:8])<-[1N@@:9]([C:10]([C:11]([N:12]([C:13]([H:28])([H:29])[H:30])[C:14]([H:31])([H:32])[H:33])([H:26])[H:27])([H:24])[H:25])([H:23])[C:15]([H:34])([H:35])[C:16]([H:36])([H:37])[2N:17]->1([C:18]([H:38])([H:39])[H:40])[C:19]([H:41])([H:42])[H:43])([H:20])([H:21])[H:22]", "smiles3Dx": "C([C:1]#[6N:2]->[Mn+:3]1(<-[3H-:4])(<-[4C-:5]#[O+:6])(<-[5C-:7]#[O+:8])<-[1N@@:9]([C:10]([C:11]([N:12]([C:13]([H:28])([H:29])[H:30])[C:14]([H:31])([H:32])[H:33])([H:26])[H:27])([H:24])[H:25])([H:23])[C:15]([H:34])([H:35])[C:16]([H:36])([H:37])[2N:17]->1([C:18]([H:38])([H:39])[H:40])[C:19]([H:41])([H:42])[H:43])([H:20])([H:21])[H:22]", "dummies": []}
C      4.5779    -0.7474    -1.8211
C      3.2330    -0.5295    -1.2892
N      2.1024    -0.3458    -0.8433
Mn     0.0000     0.0000     0.0000
H     -0.8022    -1.5467    -0.5869
C      0.1539    -0.2660    -2.2831
O      0.2482    -0.4198    -3.4761
C      1.1907     1.7760     0.8361
O      1.8185     2.7059     1.2783
N     -2.0299     0.2899     1.1152
C     -2.7517    -0.9133     1.1502
C     -2.0028    -1.9914     1.9526
N     -2.7185    -3.2848     1.8863
C     -2.3109    -4.0537     0.6968
C     -2.4505    -4.0806     3.0954
C     -2.7801     1.3787     0.6392
C     -1.8699     2.3937    -0.0513
N     -1.1387     1.7953    -1.1122
C     -2.0617     1.3427    -2.1313
C     -0.2302     2.7491    -1.6707
H      5.3281    -0.3791    -1.0915
H      4.6906    -0.1966    -2.7775
H      4.7345    -1.8313    -1.9978
H     -1.7958     0.4946     1.9797
H     -3.7480    -0.7491     1.6270
H     -2.9140    -1.2686     0.1116
H     -1.9508    -1.6252     3.0030
H     -0.9517    -2.0836     1.6033
H     -2.8846    -5.0040     0.6413
H     -1.2237    -4.2915     0.7203
H     -2.5365    -3.4902    -0.2314
H     -2.9770    -5.0581     3.0403
H     -2.8412    -3.5541     3.9927
H     -1.3596    -4.2610     3.2248
H     -3.5680     1.0488    -0.0749
H     -3.2925     1.8881     1.4923
H     -2.4911     3.2442    -0.4230
H     -1.1741     2.7918     0.7159
H     -1.5931     1.3362    -3.1413
H     -2.3889     0.3076    -1.8949
H     -2.9666     1.9919    -2.1964
H      0.5621     2.2310    -2.2447
H      0.2619     3.3648    -0.8897
H     -0.7651     3.4460    -2.3588
44
{"conf": 4, "E": 319.9, "rms": -1.0, "geom": "OH", "total_charge": 0, "CA_charge": 1, "smiles": "C[C:1]#[6N:2]->[Mn+:3]1(<-[3H-:4])(<-[4C-:5]#[O+:6])(<-[5C-:7]#[O+:8])<-[1N@H:9]([CH2:10][CH2:11][N:12]([CH3:13])[CH3:14])[CH2:15][CH2:16][2N:17]->1([CH3:18])[CH3:19]", "smiles3D": "C([C:1]#[6N:2]->[Mn+:3]1(<-[3H-:4])(<-[4C-:5]#[O+:6])(<-[5C-:7]#[O+:8])<-[1N@@:9]([C:10]([C:11]([N:12]([C:13]([H:28])([H:29])[H:30])[C:14]([H:31])([H:32])[H:33])([H:26])[H:27])([H:24])[H:25])([H:23])[C:15]([H:34])([H:35])[C:16]([H:36])([H:37])[2N:17]->1([C:18]([H:38])([H:39])[H:40])[C:19]([H:41])([H:42])[H:43])([H:20])([H:21])[H:22]", "smiles3Dx": "C([C:1]#[6N:2]->[Mn+:3]1(<-[3H-:4])(<-[4C-:5]#[O+:6])(<-[5C-:7]#[O+:8])<-[1N@@:9]([C:10]([C:11]([N:12]([C:13]([H:28])([H:29])[H:30])[C:14]([H:31])([H:32])[H:33])([H:26])[H:27])([H:24])[H:25])([H:23])[C:15]([H:34])([H:35])[C:16]([H:36])([H:37])[2N:17]->1([C:18]([H:38])([H:39])[H:40])[C:19]([H:41])([H:42])[H:43])([H:20])([H:21])[H:22]", "dummies": []}
C      3.4939     0.6954    -3.4834
C      2.4685     0.4937    -2.4602
N      1.6076     0.3243    -1.5996
Mn     0.0000     0.0000     0.0000
H     -0.6324     1.7203     0.1577
C      1.5847     1.5886     0.5124
O      2.4091     2.4312     0.7690
C      0.7655    -2.1061    -0.5049
O      1.1668    -3.2104    -0.7770
N     -1.6921    -0.2800     1.5588
C     -2.8031     0.4613     1.1387
C     -3.1182     0.1300    -0.3346
N     -4.1661     0.9770    -0.9480
C     -5.4563     0.8920    -0.2467
C     -3.7451     2.3761    -1.1229
C     -1.2625     0.0242     2.8800
C      0.2708     0.1353     2.9998
N      0.9503    -0.6984     2.0785
C      2.3740    -0.5351     2.1582
C      0.6554    -2.0840     2.3503
H      3.3384     1.6782    -3.9740
H      4.4972     0.6727    -3.0105
H      3.4237    -0.1117    -4.2413
H     -1.9448    -1.1569     1.5286
H     -2.5920     1.5468     1.2353
H     -3.6859     0.2082     1.7717
H     -3.4299    -0.9349    -0.3994
H     -2.1817     0.2073    -0.9272
H     -5.7381    -0.1700    -0.0798
H     -5.4246     1.4209     0.7307
H     -6.2511     1.3530    -0.8711
H     -2.7371     2.4266    -1.5878
H     -4.4510     2.8923    -1.8079
H     -3.7318     2.9259    -0.1575
H     -1.6094    -0.7823     3.5709
H     -1.7035     0.9837     3.2413
H      0.5710    -0.1074     4.0473
H      0.5438     1.1940     2.8089
H      2.8158    -0.7505     1.1616
H      2.8317    -1.2299     2.9038
H      2.6639     0.4940     2.4599
H     -0.3175    -2.3689     1.9239
H      0.6291    -2.2844     3.4473
H      1.4235    -2.7584     1.9048
