# Supplementary material for: MACE: Automated Assessment of Stereochemistry of Transition Metal Complexes and Its Applications in Computational Catalysis
Source: J Chem Theory Comput. 2024 Feb 16;20(5):2313–20. doi: 10.1021/acs.jctc.3c01313 (PMC10938507; doi:10.1021/acs.jctc.3c01313)
Supplement: Supplementary file 3 — ct3c01313_si_003.zip [file ct3c01313_si_003.zip › structures/screening/mace_MeCN/Mn_NNhN_Me_bi_1.xyz]

44
{"conf": 0, "E": 71.2, "rms": -1.0, "geom": "OH", "total_charge": 0, "CA_charge": 1, "smiles": "C[C:1]#[6N:2]->[Mn+:3]1(<-[3C-:4]#[O+:5])(<-[4C-:6]#[O+:7])(<-[5H-:8])<-[1N@H:9]([CH2:10][CH2:11][N:12]([CH3:13])[CH3:14])[CH2:15][CH2:16][2N:17]->1([CH3:18])[CH3:19]", "smiles3D": "C([C:1]#[6N:2]->[Mn+:3]1(<-[3C-:4]#[O+:5])(<-[4C-:6]#[O+:7])(<-[5H-:8])<-[1N@@:9]([C:10]([C:11]([N:12]([C:13]([H:28])([H:29])[H:30])[C:14]([H:31])([H:32])[H:33])([H:26])[H:27])([H:24])[H:25])([H:23])[C:15]([H:34])([H:35])[C:16]([H:36])([H:37])[2N:17]->1([C:18]([H:38])([H:39])[H:40])[C:19]([H:41])([H:42])[H:43])([H:20])([H:21])[H:22]", "smiles3Dx": "C([C:1]#[6N:2]->[Mn+:3]1(<-[3C-:4]#[O+:5])(<-[4C-:6]#[O+:7])(<-[5H-:8])<-[1N@@:9]([C:10]([C:11]([N:12]([C:13]([H:28])([H:29])[H:30])[C:14]([H:31])([H:32])[H:33])([H:26])[H:27])([H:24])[H:25])([H:23])[C:15]([H:34])([H:35])[C:16]([H:36])([H:37])[2N:17]->1([C:18]([H:38])([H:39])[H:40])[C:19]([H:41])([H:42])[H:43])([H:20])([H:21])[H:22]", "dummies": []}
C      1.5781    -4.7192    -0.2107
C      1.1163    -3.3329    -0.1474
N      0.7276    -2.1687    -0.0951
Mn     0.0000     0.0000     0.0000
C     -1.6827    -0.6560     1.4201
O     -2.5661    -0.9997     2.1655
C      1.3190     0.3956     1.8315
O      2.0126     0.6030     2.7959
H      1.4012     0.5109    -1.0767
N     -0.8283     2.1202    -0.1194
C     -0.9881     2.6911     1.1603
C      0.2082     3.5781     1.5566
N      0.2430     3.8108     3.0168
C     -0.7617     4.8113     3.4186
C      1.5808     4.2748     3.4192
C     -2.0221     1.9522    -0.8379
C     -1.8080     1.0997    -2.1199
N     -1.3418    -0.2302    -1.8453
C     -0.5370    -0.7352    -2.8889
C     -2.3917    -1.1300    -1.5546
H      0.7602    -5.3640    -0.5928
H      1.8725    -5.0575     0.8040
H      2.4514    -4.7873    -0.8914
H     -0.2537     2.6229    -0.6278
H     -1.9136     3.3116     1.2013
H     -1.0842     1.8724     1.9003
H      1.1307     3.0514     1.2300
H      0.1673     4.5383     0.9938
H     -1.7857     4.4381     3.2120
H     -0.6089     5.7773     2.8874
H     -0.7074     4.9926     4.5139
H      1.6168     4.4439     4.5172
H      1.8542     5.2187     2.8962
H      2.3415     3.4986     3.1880
H     -2.4188     2.9508    -1.1373
H     -2.7786     1.4526    -0.1958
H     -1.0714     1.6437    -2.7556
H     -2.7706     1.0588    -2.6825
H     -1.1063    -0.7614    -3.8470
H     -0.1908    -1.7651    -2.6492
H      0.3591    -0.0936    -3.0257
H     -3.1066    -0.6882    -0.8307
H     -1.9731    -2.0585    -1.1087
H     -2.9531    -1.3976    -2.4800
44
{"conf": 1, "E": 71.64, "rms": -1.0, "geom": "OH", "total_charge": 0, "CA_charge": 1, "smiles": "C[C:1]#[6N:2]->[Mn+:3]1(<-[3C-:4]#[O+:5])(<-[4C-:6]#[O+:7])(<-[5H-:8])<-[1N@H:9]([CH2:10][CH2:11][N:12]([CH3:13])[CH3:14])[CH2:15][CH2:16][2N:17]->1([CH3:18])[CH3:19]", "smiles3D": "C([C:1]#[6N:2]->[Mn+:3]1(<-[3C-:4]#[O+:5])(<-[4C-:6]#[O+:7])(<-[5H-:8])<-[1N@@:9]([C:10]([C:11]([N:12]([C:13]([H:28])([H:29])[H:30])[C:14]([H:31])([H:32])[H:33])([H:26])[H:27])([H:24])[H:25])([H:23])[C:15]([H:34])([H:35])[C:16]([H:36])([H:37])[2N:17]->1([C:18]([H:38])([H:39])[H:40])[C:19]([H:41])([H:42])[H:43])([H:20])([H:21])[H:22]", "smiles3Dx": "C([C:1]#[6N:2]->[Mn+:3]1(<-[3C-:4]#[O+:5])(<-[4C-:6]#[O+:7])(<-[5H-:8])<-[1N@@:9]([C:10]([C:11]([N:12]([C:13]([H:28])([H:29])[H:30])[C:14]([H:31])([H:32])[H:33])([H:26])[H:27])([H:24])[H:25])([H:23])[C:15]([H:34])([H:35])[C:16]([H:36])([H:37])[2N:17]->1([C:18]([H:38])([H:39])[H:40])[C:19]([H:41])([H:42])[H:43])([H:20])([H:21])[H:22]", "dummies": []}
C     -2.3154    -4.2826    -1.0510
C     -1.6358    -3.0243    -0.7444
N     -1.0650    -1.9677    -0.4857
Mn     0.0000     0.0000     0.0000
C      2.0206    -1.0529    -0.2831
O      3.0822    -1.6052    -0.4315
C      0.0315     0.5612    -2.2216
O      0.0485     0.8565    -3.3907
H     -1.6288     0.8427     0.1451
N      1.0263     1.9123     0.7066
C      2.0336     2.2994    -0.1940
C      2.6965     3.6490     0.1555
N      3.7406     3.4852     1.1921
C      3.8769     4.7188     1.9833
C      5.0411     3.1465     0.5870
C      1.4617     1.6052     2.0102
C      0.3772     0.8523     2.8303
N     -0.0170    -0.3988     2.2539
C      0.8724    -1.4531     2.5600
C     -1.3366    -0.7509     2.6129
H     -3.2364    -4.3642    -0.4380
H     -1.6409    -5.1327    -0.8200
H     -2.5839    -4.3052    -2.1272
H      0.3863     2.5682     0.7469
H      2.8103     1.5103    -0.2557
H      1.5705     2.3995    -1.1968
H      3.1209     4.1042    -0.7687
H      1.8891     4.3334     0.4992
H      4.6685     4.5982     2.7542
H      4.1289     5.5873     1.3343
H      2.9294     4.9317     2.5235
H      4.9650     2.2196    -0.0179
H      5.4120     3.9698    -0.0639
H      5.7915     2.9523     1.3833
H      1.7076     2.5485     2.5487
H      2.3785     0.9798     1.9678
H      0.7655     0.6883     3.8632
H     -0.5033     1.5317     2.9062
H      1.9245    -1.1526     2.3842
H      0.6483    -2.3293     1.9126
H      0.7703    -1.7601     3.6270
H     -1.6150    -1.7303     2.1645
H     -1.4362    -0.8228     3.7210
H     -2.0511     0.0133     2.2407
44
{"conf": 2, "E": 70.46, "rms": -1.0, "geom": "OH", "total_charge": 0, "CA_charge": 1, "smiles": "C[C:1]#[6N:2]->[Mn+:3]1(<-[3C-:4]#[O+:5])(<-[4C-:6]#[O+:7])(<-[5H-:8])<-[1N@H:9]([CH2:10][CH2:11][N:12]([CH3:13])[CH3:14])[CH2:15][CH2:16][2N:17]->1([CH3:18])[CH3:19]", "smiles3D": "C([C:1]#[6N:2]->[Mn+:3]1(<-[3C-:4]#[O+:5])(<-[4C-:6]#[O+:7])(<-[5H-:8])<-[1N@@:9]([C:10]([C:11]([N:12]([C:13]([H:28])([H:29])[H:30])[C:14]([H:31])([H:32])[H:33])([H:26])[H:27])([H:24])[H:25])([H:23])[C:15]([H:34])([H:35])[C:16]([H:36])([H:37])[2N:17]->1([C:18]([H:38])([H:39])[H:40])[C:19]([H:41])([H:42])[H:43])([H:20])([H:21])[H:22]", "smiles3Dx": "C([C:1]#[6N:2]->[Mn+:3]1(<-[3C-:4]#[O+:5])(<-[4C-:6]#[O+:7])(<-[5H-:8])<-[1N@@:9]([C:10]([C:11]([N:12]([C:13]([H:28])([H:29])[H:30])[C:14]([H:31])([H:32])[H:33])([H:26])[H:27])([H:24])[H:25])([H:23])[C:15]([H:34])([H:35])[C:16]([H:36])([H:37])[2N:17]->1([C:18]([H:38])([H:39])[H:40])[C:19]([H:41])([H:42])[H:43])([H:20])([H:21])[H:22]", "dummies": []}
C     -1.7875    -2.0447     4.1749
C     -1.2606    -1.4450     2.9494
N     -0.8191    -0.9410     1.9197
Mn     0.0000     0.0000     0.0000
C      0.0376     2.0424     1.0483
O      0.0574     3.1152     1.5985
C      2.1507    -0.3525     0.7077
O      3.2827    -0.5376     1.0799
H      0.0348    -1.6591    -0.7939
N      0.5996     0.9377    -1.9905
C      1.7404     1.7449    -1.8415
C      2.2313     2.3833    -3.1568
N      2.3079     1.3876    -4.2474
C      3.5287     0.5701    -4.1346
C      2.2920     2.0661    -5.5532
C     -0.5639     1.6086    -2.4137
C     -1.8389     0.7390    -2.2300
N     -2.0873     0.3627    -0.8690
C     -2.8001    -0.8528    -0.7805
C     -2.7435     1.3713    -0.1284
H     -1.1931    -2.9458     4.4309
H     -2.8475    -2.3327     4.0191
H     -1.7217    -1.3103     5.0038
H      0.7832     0.2518    -2.5695
H      1.5301     2.5560    -1.1124
H      2.5591     1.1224    -1.4280
H      1.5176     3.1965    -3.4180
H      3.2174     2.8728    -2.9875
H      3.5235    -0.0088    -3.1883
H      4.4451     1.2006    -4.1729
H      3.5702    -0.1728    -4.9602
H      1.3364     2.6178    -5.6853
H      2.3507     1.3216    -6.3765
H      3.1410     2.7801    -5.6465
H     -0.6872     2.5520    -1.8411
H     -0.4714     1.8658    -3.4940
H     -1.7061    -0.1709    -2.8601
H     -2.7128     1.3029    -2.6335
H     -2.2130    -1.6751    -1.2412
H     -3.7786    -0.7738    -1.3089
H     -2.9884    -1.1179     0.2835
H     -3.8118     1.4571    -0.4360
H     -2.7018     1.1244     0.9551
H     -2.2588     2.3568    -0.2783
44
{"conf": 3, "E": 82.24, "rms": -1.0, "geom": "OH", "total_charge": 0, "CA_charge": 1, "smiles": "C[C:1]#[6N:2]->[Mn+:3]1(<-[3C-:4]#[O+:5])(<-[4C-:6]#[O+:7])(<-[5H-:8])<-[1N@H:9]([CH2:10][CH2:11][N:12]([CH3:13])[CH3:14])[CH2:15][CH2:16][2N:17]->1([CH3:18])[CH3:19]", "smiles3D": "C([C:1]#[6N:2]->[Mn+:3]1(<-[3C-:4]#[O+:5])(<-[4C-:6]#[O+:7])(<-[5H-:8])<-[1N@@:9]([C:10]([C:11]([N:12]([C:13]([H:28])([H:29])[H:30])[C:14]([H:31])([H:32])[H:33])([H:26])[H:27])([H:24])[H:25])([H:23])[C:15]([H:34])([H:35])[C:16]([H:36])([H:37])[2N:17]->1([C:18]([H:38])([H:39])[H:40])[C:19]([H:41])([H:42])[H:43])([H:20])([H:21])[H:22]", "smiles3Dx": "C([C:1]#[6N:2]->[Mn+:3]1(<-[3C-:4]#[O+:5])(<-[4C-:6]#[O+:7])(<-[5H-:8])<-[1N@@:9]([C:10]([C:11]([N:12]([C:13]([H:28])([H:29])[H:30])[C:14]([H:31])([H:32])[H:33])([H:26])[H:27])([H:24])[H:25])([H:23])[C:15]([H:34])([H:35])[C:16]([H:36])([H:37])[2N:17]->1([C:18]([H:38])([H:39])[H:40])[C:19]([H:41])([H:42])[H:43])([H:20])([H:21])[H:22]", "dummies": []}
C     -2.8486     2.8627    -2.9152
C     -2.0118     2.0235    -2.0580
N     -1.3092     1.3177    -1.3388
Mn     0.0000     0.0000     0.0000
C      1.6928     0.1920    -1.5358
O      2.5816     0.2954    -2.3444
C      0.8235     1.8450     1.0799
O      1.2575     2.8159     1.6483
H     -1.3641    -0.0541     1.2338
N      1.1699    -1.4737     1.2961
C      2.5661    -1.2002     1.3184
C      3.4668    -1.8778     0.2576
N      3.9421    -3.2049     0.7134
C      4.1637    -4.0983    -0.4352
C      5.1903    -3.0859     1.4884
C      0.7175    -2.7798     0.9507
C      0.1972    -2.9314    -0.5158
N     -0.7605    -1.9467    -0.9184
C     -2.0450    -2.1872    -0.3847
C     -0.8295    -1.8130    -2.3237
H     -2.6665     3.9311    -2.6781
H     -3.9170     2.6215    -2.7390
H     -2.5968     2.6716    -3.9786
H      0.8718    -1.3076     2.1491
H      2.6729    -0.1031     1.1942
H      2.9635    -1.4586     2.3283
H      2.9213    -1.9472    -0.6966
H      4.3312    -1.2082     0.0418
H      4.8975    -3.6609    -1.1489
H      3.2052    -4.2811    -0.9661
H      4.5359    -5.0873    -0.0903
H      5.4774    -4.0773     1.9001
H      6.0236    -2.7030     0.8575
H      5.0545    -2.4024     2.3520
H      1.5234    -3.5225     1.1150
H     -0.1178    -3.0600     1.6344
H     -0.2513    -3.9475    -0.6204
H      1.0732    -2.8932    -1.1918
H     -2.4784    -3.1271    -0.7988
H     -2.7222    -1.3399    -0.6337
H     -1.9997    -2.2743     0.7196
H     -1.1636    -2.7689    -2.7898
H     -1.5465    -1.0108    -2.6028
H      0.1630    -1.5472    -2.7403
