# Supplementary material for: MACE: Automated Assessment of Stereochemistry of Transition Metal Complexes and Its Applications in Computational Catalysis
Source: J Chem Theory Comput. 2024 Feb 16;20(5):2313–20. doi: 10.1021/acs.jctc.3c01313 (PMC10938507; doi:10.1021/acs.jctc.3c01313)
Supplement: Supplementary file 3 — ct3c01313_si_003.zip [file ct3c01313_si_003.zip › structures/screening/mace_MeCN/Mn_NNhN_Me_bi_10.xyz]

44
{"conf": 0, "E": 75.79, "rms": -1.0, "geom": "OH", "total_charge": 0, "CA_charge": 1, "smiles": "C[C:1]#[4N:2]->[Mn+:3]1(<-[3C-:4]#[O+:5])(<-[5C-:6]#[O+:7])(<-[6H-:8])<-[1N@H:9]([CH2:10][CH2:11][N:12]([CH3:13])[CH3:14])[CH2:15][CH2:16][2N:17]->1([CH3:18])[CH3:19]", "smiles3D": "C([C:1]#[4N:2]->[Mn+:3]1(<-[3C-:4]#[O+:5])(<-[5C-:6]#[O+:7])(<-[6H-:8])<-[1N@@:9]([C:10]([C:11]([N:12]([C:13]([H:28])([H:29])[H:30])[C:14]([H:31])([H:32])[H:33])([H:26])[H:27])([H:24])[H:25])([H:23])[C:15]([H:34])([H:35])[C:16]([H:36])([H:37])[2N:17]->1([C:18]([H:38])([H:39])[H:40])[C:19]([H:41])([H:42])[H:43])([H:20])([H:21])[H:22]", "smiles3Dx": "C([C:1]#[4N:2]->[Mn+:3]1(<-[3C-:4]#[O+:5])(<-[5C-:6]#[O+:7])(<-[6H-:8])<-[1N@@:9]([C:10]([C:11]([N:12]([C:13]([H:28])([H:29])[H:30])[C:14]([H:31])([H:32])[H:33])([H:26])[H:27])([H:24])[H:25])([H:23])[C:15]([H:34])([H:35])[C:16]([H:36])([H:37])[2N:17]->1([C:18]([H:38])([H:39])[H:40])[C:19]([H:41])([H:42])[H:43])([H:20])([H:21])[H:22]", "dummies": []}
C     -1.1840    -0.4333    -4.8205
C     -0.8313    -0.3084    -3.4069
N     -0.5413    -0.1986    -2.2178
Mn     0.0000     0.0000     0.0000
C      0.7416     2.1363    -0.4002
O      1.1299     3.2583    -0.6108
C     -0.7434    -2.1576     0.2322
O     -1.1348    -3.2917     0.3545
H      1.6916    -0.6297    -0.3555
N     -2.0568     0.7454     0.7202
C     -2.5206     1.9047     0.0629
C     -2.7683     1.6993    -1.4372
N     -3.8625     2.5665    -1.9247
C     -4.3141     2.1040    -3.2473
C     -3.4212     3.9696    -2.0223
C     -1.9423     0.9482     2.1266
C     -0.8869     0.0349     2.8127
N      0.4194     0.1210     2.2437
C      1.0792     1.3341     2.5480
C      1.2335    -0.9749     2.6108
H     -0.9192    -1.4489    -5.1797
H     -2.2743    -0.2689    -4.9439
H     -0.6274     0.3250    -5.4085
H     -2.6545     0.0650     0.5768
H     -3.4809     2.2223     0.5372
H     -1.7825     2.7259     0.1902
H     -1.8330     1.9143    -1.9964
H     -3.0391     0.6319    -1.5891
H     -4.7188     1.0716    -3.1742
H     -5.1385     2.7490    -3.6210
H     -3.4803     2.1150    -3.9851
H     -4.2553     4.6092    -2.3836
H     -2.5584     4.0772    -2.7171
H     -3.1325     4.3562    -1.0226
H     -2.9331     0.7418     2.5981
H     -1.6836     2.0059     2.3545
H     -0.8421     0.2984     3.8956
H     -1.2597    -1.0109     2.7351
H      1.2638     1.4181     3.6441
H      2.0567     1.3786     2.0176
H      0.4772     2.2049     2.2268
H      2.2018    -0.9304     2.0647
H      1.4380    -0.9621     3.7067
H      0.7423    -1.9360     2.3576
44
{"conf": 1, "E": 74.04, "rms": -1.0, "geom": "OH", "total_charge": 0, "CA_charge": 1, "smiles": "C[C:1]#[4N:2]->[Mn+:3]1(<-[3C-:4]#[O+:5])(<-[5C-:6]#[O+:7])(<-[6H-:8])<-[1N@H:9]([CH2:10][CH2:11][N:12]([CH3:13])[CH3:14])[CH2:15][CH2:16][2N:17]->1([CH3:18])[CH3:19]", "smiles3D": "C([C:1]#[4N:2]->[Mn+:3]1(<-[3C-:4]#[O+:5])(<-[5C-:6]#[O+:7])(<-[6H-:8])<-[1N@@:9]([C:10]([C:11]([N:12]([C:13]([H:28])([H:29])[H:30])[C:14]([H:31])([H:32])[H:33])([H:26])[H:27])([H:24])[H:25])([H:23])[C:15]([H:34])([H:35])[C:16]([H:36])([H:37])[2N:17]->1([C:18]([H:38])([H:39])[H:40])[C:19]([H:41])([H:42])[H:43])([H:20])([H:21])[H:22]", "smiles3Dx": "C([C:1]#[4N:2]->[Mn+:3]1(<-[3C-:4]#[O+:5])(<-[5C-:6]#[O+:7])(<-[6H-:8])<-[1N@@:9]([C:10]([C:11]([N:12]([C:13]([H:28])([H:29])[H:30])[C:14]([H:31])([H:32])[H:33])([H:26])[H:27])([H:24])[H:25])([H:23])[C:15]([H:34])([H:35])[C:16]([H:36])([H:37])[2N:17]->1([C:18]([H:38])([H:39])[H:40])[C:19]([H:41])([H:42])[H:43])([H:20])([H:21])[H:22]", "dummies": []}
C     -4.1172     0.0709    -2.8025
C     -2.9122     0.0435    -1.9743
N     -1.8972     0.0249    -1.2824
Mn     0.0000     0.0000     0.0000
C      1.1842    -0.6913    -1.8444
O      1.8049    -1.0528    -2.8131
C     -1.3305     0.6102     1.7674
O     -2.0298     0.9314     2.6959
H     -0.2685    -1.7659     0.4404
N      0.4750     2.2134    -0.3507
C      0.9429     2.4966    -1.6495
C     -0.1418     2.2938    -2.7218
N      0.2263     2.9685    -3.9856
C      1.2388     2.1930    -4.7248
C     -0.9685     3.1376    -4.8291
C      1.3981     2.5289     0.6765
C      2.4687     1.4218     0.9179
N      1.9122     0.1476     1.2659
C      1.5657     0.0562     2.6353
C      2.7658    -0.9266     0.9209
H     -4.3195    -0.9468    -3.1949
H     -3.9657     0.7711    -3.6498
H     -4.9784     0.4104    -2.1912
H     -0.2935     2.6913    -0.2023
H      1.8088     1.8462    -1.8819
H      1.2798     3.5590    -1.6971
H     -1.0847     2.7284    -2.3226
H     -0.3227     1.2149    -2.8959
H      2.1802     2.1267    -4.1418
H      1.4933     2.7039    -5.6785
H      0.8772     1.1655    -4.9538
H     -1.4431     2.1567    -5.0575
H     -1.7096     3.7883    -4.3168
H     -0.7007     3.6428    -5.7823
H      1.9252     3.4836     0.4450
H      0.8345     2.6840     1.6222
H      3.0722     1.3364    -0.0127
H      3.1538     1.7665     1.7280
H      0.9458    -0.8524     2.8012
H      0.9809     0.9384     2.9607
H      2.4765    -0.0096     3.2752
H      3.0790    -0.8630    -0.1401
H      3.6834    -0.9225     1.5541
H      2.2325    -1.8921     1.0666
44
{"conf": 2, "E": 72.94, "rms": -1.0, "geom": "OH", "total_charge": 0, "CA_charge": 1, "smiles": "C[C:1]#[4N:2]->[Mn+:3]1(<-[3C-:4]#[O+:5])(<-[5C-:6]#[O+:7])(<-[6H-:8])<-[1N@H:9]([CH2:10][CH2:11][N:12]([CH3:13])[CH3:14])[CH2:15][CH2:16][2N:17]->1([CH3:18])[CH3:19]", "smiles3D": "C([C:1]#[4N:2]->[Mn+:3]1(<-[3C-:4]#[O+:5])(<-[5C-:6]#[O+:7])(<-[6H-:8])<-[1N@@:9]([C:10]([C:11]([N:12]([C:13]([H:28])([H:29])[H:30])[C:14]([H:31])([H:32])[H:33])([H:26])[H:27])([H:24])[H:25])([H:23])[C:15]([H:34])([H:35])[C:16]([H:36])([H:37])[2N:17]->1([C:18]([H:38])([H:39])[H:40])[C:19]([H:41])([H:42])[H:43])([H:20])([H:21])[H:22]", "smiles3Dx": "C([C:1]#[4N:2]->[Mn+:3]1(<-[3C-:4]#[O+:5])(<-[5C-:6]#[O+:7])(<-[6H-:8])<-[1N@@:9]([C:10]([C:11]([N:12]([C:13]([H:28])([H:29])[H:30])[C:14]([H:31])([H:32])[H:33])([H:26])[H:27])([H:24])[H:25])([H:23])[C:15]([H:34])([H:35])[C:16]([H:36])([H:37])[2N:17]->1([C:18]([H:38])([H:39])[H:40])[C:19]([H:41])([H:42])[H:43])([H:20])([H:21])[H:22]", "dummies": []}
C      2.6565     3.1910    -2.7530
C      1.8776     2.2526    -1.9455
N      1.2225     1.4655    -1.2667
Mn     0.0000     0.0000     0.0000
C      1.2838     0.6074     1.8047
O      1.9574     0.9273     2.7524
C     -1.1764    -0.5140    -1.9004
O     -1.7953    -0.7836    -2.8996
H      1.1816    -1.3620    -0.3650
N     -1.6126     1.5199     0.5449
C     -1.0338     2.7751     0.7968
C     -2.0648     3.9086     0.9809
N     -2.6482     3.8913     2.3411
C     -1.8223     4.6672     3.2834
C     -4.0138     4.4396     2.3219
C     -2.3051     0.9381     1.6273
C     -2.5468    -0.5868     1.4288
N     -1.3439    -1.3490     1.2808
C     -0.7060    -1.6140     2.5158
C     -1.5562    -2.5628     0.5865
H      3.7305     3.1022    -2.4898
H      2.5183     2.9565    -3.8284
H      2.3108     4.2259    -2.5526
H     -2.1783     1.5859    -0.1739
H     -0.3966     3.0325    -0.0737
H     -0.3800     2.7211     1.6913
H     -2.8485     3.7716     0.2027
H     -1.5793     4.8885     0.7673
H     -1.7875     5.7432     3.0006
H     -2.2347     4.5791     4.3116
H     -0.7861     4.2723     3.3162
H     -4.4463     4.4363     3.3458
H     -4.6709     3.8027     1.6913
H     -4.0243     5.4794     1.9246
H     -3.2979     1.4323     1.7337
H     -1.7407     1.0927     2.5706
H     -3.1320    -0.9687     2.2983
H     -3.1814    -0.6996     0.5205
H     -0.5908    -0.6899     3.1142
H      0.3068    -2.0352     2.3296
H     -1.2930    -2.3462     3.1180
H     -2.1901    -3.2556     1.1874
H     -2.0616    -2.3840    -0.3831
H     -0.5803    -3.0559     0.3806
44
{"conf": 3, "E": 71.7, "rms": -1.0, "geom": "OH", "total_charge": 0, "CA_charge": 1, "smiles": "C[C:1]#[4N:2]->[Mn+:3]1(<-[3C-:4]#[O+:5])(<-[5C-:6]#[O+:7])(<-[6H-:8])<-[1N@H:9]([CH2:10][CH2:11][N:12]([CH3:13])[CH3:14])[CH2:15][CH2:16][2N:17]->1([CH3:18])[CH3:19]", "smiles3D": "C([C:1]#[4N:2]->[Mn+:3]1(<-[3C-:4]#[O+:5])(<-[5C-:6]#[O+:7])(<-[6H-:8])<-[1N@@:9]([C:10]([C:11]([N:12]([C:13]([H:28])([H:29])[H:30])[C:14]([H:31])([H:32])[H:33])([H:26])[H:27])([H:24])[H:25])([H:23])[C:15]([H:34])([H:35])[C:16]([H:36])([H:37])[2N:17]->1([C:18]([H:38])([H:39])[H:40])[C:19]([H:41])([H:42])[H:43])([H:20])([H:21])[H:22]", "smiles3Dx": "C([C:1]#[4N:2]->[Mn+:3]1(<-[3C-:4]#[O+:5])(<-[5C-:6]#[O+:7])(<-[6H-:8])<-[1N@@:9]([C:10]([C:11]([N:12]([C:13]([H:28])([H:29])[H:30])[C:14]([H:31])([H:32])[H:33])([H:26])[H:27])([H:24])[H:25])([H:23])[C:15]([H:34])([H:35])[C:16]([H:36])([H:37])[2N:17]->1([C:18]([H:38])([H:39])[H:40])[C:19]([H:41])([H:42])[H:43])([H:20])([H:21])[H:22]", "dummies": []}
C     -0.3911     4.0097     2.9297
C     -0.2729     2.8336     2.0683
N     -0.1758     1.8449     1.3456
Mn     0.0000     0.0000     0.0000
C      1.1581    -1.0310     1.6941
O      1.7656    -1.5724     2.5840
C     -1.1483     1.1752    -1.6000
O     -1.7528     1.7930    -2.4408
H      1.5901     0.6065    -0.6987
N     -1.9708    -0.9155     0.6892
C     -2.1529    -0.7115     2.0667
C     -3.5159    -1.2040     2.5937
N     -4.6314    -0.7180     1.7533
C     -4.9593     0.6845     2.0649
C     -5.8225    -1.5570     1.9609
C     -1.9007    -2.2628     0.2802
C     -1.3176    -2.4145    -1.1551
N      0.0106    -1.8956    -1.2958
C      0.3080    -1.5278    -2.6286
C      1.0008    -2.7858    -0.8168
H     -0.3231     4.9288     2.3121
H      0.4288     4.0044     3.6771
H     -1.3690     3.9871     3.4531
H     -2.6397    -0.4942     0.2269
H     -2.0661     0.3738     2.2742
H     -1.3483    -1.2292     2.6314
H     -3.6417    -0.8859     3.6537
H     -3.4863    -2.3164     2.5994
H     -5.8017     1.0319     1.4286
H     -4.0983     1.3457     1.8368
H     -5.2428     0.8079     3.1340
H     -6.1378    -1.5516     3.0285
H     -6.6643    -1.1959     1.3312
H     -5.6123    -2.6026     1.6487
H     -2.9252    -2.7022     0.2871
H     -1.2719    -2.8438     0.9869
H     -2.0097    -1.8804    -1.8453
H     -1.3335    -3.4950    -1.4315
H      1.2923    -1.0104    -2.6667
H      0.3477    -2.4267    -3.2869
H     -0.4587    -0.8371    -3.0319
H      0.7521    -3.1542     0.1972
H      1.9801    -2.2605    -0.7649
H      1.1030    -3.6683    -1.4907
44
{"conf": 4, "E": 316.69, "rms": -1.0, "geom": "OH", "total_charge": 0, "CA_charge": 1, "smiles": "C[C:1]#[4N:2]->[Mn+:3]1(<-[3C-:4]#[O+:5])(<-[5C-:6]#[O+:7])(<-[6H-:8])<-[1N@H:9]([CH2:10][CH2:11][N:12]([CH3:13])[CH3:14])[CH2:15][CH2:16][2N:17]->1([CH3:18])[CH3:19]", "smiles3D": "C([C:1]#[4N:2]->[Mn+:3]1(<-[3C-:4]#[O+:5])(<-[5C-:6]#[O+:7])(<-[6H-:8])<-[1N@@:9]([C:10]([C:11]([N:12]([C:13]([H:28])([H:29])[H:30])[C:14]([H:31])([H:32])[H:33])([H:26])[H:27])([H:24])[H:25])([H:23])[C:15]([H:34])([H:35])[C:16]([H:36])([H:37])[2N:17]->1([C:18]([H:38])([H:39])[H:40])[C:19]([H:41])([H:42])[H:43])([H:20])([H:21])[H:22]", "smiles3Dx": "C([C:1]#[4N:2]->[Mn+:3]1(<-[3C-:4]#[O+:5])(<-[5C-:6]#[O+:7])(<-[6H-:8])<-[1N@@:9]([C:10]([C:11]([N:12]([C:13]([H:28])([H:29])[H:30])[C:14]([H:31])([H:32])[H:33])([H:26])[H:27])([H:24])[H:25])([H:23])[C:15]([H:34])([H:35])[C:16]([H:36])([H:37])[2N:17]->1([C:18]([H:38])([H:39])[H:40])[C:19]([H:41])([H:42])[H:43])([H:20])([H:21])[H:22]", "dummies": []}
C     -2.4334     4.3456    -0.3925
C     -1.7421     3.0648    -0.2525
N     -1.1625     1.9862    -0.1321
Mn     0.0000     0.0000     0.0000
C     -1.4454     0.0146    -1.7874
O     -2.2033     0.0237    -2.7254
C      1.6281     0.0589     1.6156
O      2.4868     0.0878     2.4620
H      0.9583     1.4974    -0.4726
N     -0.9220    -2.0748     0.5829
C     -1.4063    -2.7935    -0.5201
C     -0.2982    -3.0116    -1.5639
N      0.6582    -4.0413    -1.0992
C      0.2374    -5.3865    -1.5292
C      2.0092    -3.7633    -1.6130
C     -1.8319    -1.9888     1.6320
C     -1.3933    -0.8731     2.5788
N     -1.4042     0.3858     1.9203
C     -2.7722     0.7253     1.5765
C     -0.8598     1.3818     2.7923
H     -3.3260     4.2148    -1.0381
H     -1.7486     5.0872    -0.8528
H     -2.7501     4.7049     0.6082
H     -0.2080    -2.5540     0.9095
H     -2.2458    -2.2420    -0.9901
H     -1.7912    -3.7861    -0.1883
H     -0.7510    -3.2866    -2.5440
H      0.2135    -2.0354    -1.7030
H     -0.7827    -5.6164    -1.1576
H      0.9191    -6.1529    -1.1016
H      0.2437    -5.4774    -2.6386
H      2.7206    -4.5486    -1.2767
H      2.0149    -3.7182    -2.7252
H      2.3787    -2.7969    -1.2073
H     -2.8586    -1.7876     1.2582
H     -1.8548    -2.9512     2.2004
H     -2.0615    -0.8687     3.4737
H     -0.3647    -1.1152     2.9230
H     -3.5131     0.2580     2.2674
H     -2.9505     1.8220     1.6126
H     -2.9884     0.3719     0.5468
H     -1.6100     1.6819     3.5619
H     -0.5722     2.2814     2.2156
H      0.0415     1.0200     3.3286
