# Supplementary material for: MACE: Automated Assessment of Stereochemistry of Transition Metal Complexes and Its Applications in Computational Catalysis
Source: J Chem Theory Comput. 2024 Feb 16;20(5):2313–20. doi: 10.1021/acs.jctc.3c01313 (PMC10938507; doi:10.1021/acs.jctc.3c01313)
Supplement: Supplementary file 3 — ct3c01313_si_003.zip [file ct3c01313_si_003.zip › structures/screening/mace_MeCN/Mn_NNhN_Me_bi_11.xyz]

44
{"conf": 0, "E": 73.13, "rms": -1.0, "geom": "OH", "total_charge": 0, "CA_charge": 1, "smiles": "C[C:1]#[3N:2]->[Mn+:3]1(<-[4C-:4]#[O+:5])(<-[5C-:6]#[O+:7])(<-[6H-:8])<-[1N@H:9]([CH2:10][CH2:11][N:12]([CH3:13])[CH3:14])[CH2:15][CH2:16][2N:17]->1([CH3:18])[CH3:19]", "smiles3D": "C([C:1]#[3N:2]->[Mn+:3]1(<-[4C-:4]#[O+:5])(<-[5C-:6]#[O+:7])(<-[6H-:8])<-[1N@@:9]([C:10]([C:11]([N:12]([C:13]([H:28])([H:29])[H:30])[C:14]([H:31])([H:32])[H:33])([H:26])[H:27])([H:24])[H:25])([H:23])[C:15]([H:34])([H:35])[C:16]([H:36])([H:37])[2N:17]->1([C:18]([H:38])([H:39])[H:40])[C:19]([H:41])([H:42])[H:43])([H:20])([H:21])[H:22]", "smiles3Dx": "C([C:1]#[3N:2]->[Mn+:3]1(<-[4C-:4]#[O+:5])(<-[5C-:6]#[O+:7])(<-[6H-:8])<-[1N@@:9]([C:10]([C:11]([N:12]([C:13]([H:28])([H:29])[H:30])[C:14]([H:31])([H:32])[H:33])([H:26])[H:27])([H:24])[H:25])([H:23])[C:15]([H:34])([H:35])[C:16]([H:36])([H:37])[2N:17]->1([C:18]([H:38])([H:39])[H:40])[C:19]([H:41])([H:42])[H:43])([H:20])([H:21])[H:22]", "dummies": []}
C     -3.4652    -2.7143     2.3429
C     -2.4521    -1.9226     1.6469
N     -1.6000    -1.2533     1.0677
Mn     0.0000     0.0000     0.0000
C      1.6078    -1.0516     1.2492
O      2.4534    -1.6046     1.9075
C      1.7196     1.1220    -1.0260
O      2.6231     1.7118    -1.5646
H      0.1053    -1.3007    -1.2968
N     -0.2547     1.7555     1.4434
C     -1.0626     1.4571     2.5606
C     -0.3577     0.5389     3.5682
N     -1.2463     0.2574     4.7181
C     -1.0941     1.2802     5.7680
C     -0.9548    -1.0703     5.2834
C     -0.7852     2.7675     0.6107
C     -1.9525     2.2771    -0.2983
N     -1.5829     1.1922    -1.1646
C     -1.0051     1.6380    -2.3762
C     -2.6648     0.3264    -1.4371
H     -3.0626    -3.7262     2.5542
H     -3.7304    -2.2153     3.2977
H     -4.3694    -2.8001     1.7059
H      0.5769     2.0153     1.7303
H     -1.9961     0.9632     2.2249
H     -1.3368     2.4014     3.0824
H      0.6037     0.9958     3.8948
H     -0.1089    -0.3975     3.0371
H     -1.3261     2.2892     5.3695
H     -1.8116     1.0873     6.5945
H     -0.0610     1.2848     6.1824
H     -1.6149    -1.2738     6.1543
H      0.1081    -1.1456     5.6053
H     -1.1630    -1.8597     4.5295
H     -1.1478     3.6243     1.2248
H      0.0294     3.1472    -0.0432
H     -2.7924     1.9781     0.3669
H     -2.3087     3.1425    -0.9062
H     -1.7792     2.0601    -3.0588
H     -0.2452     2.4241    -2.1889
H     -0.5063     0.7839    -2.8847
H     -3.1253    -0.0351    -0.4956
H     -3.4494     0.8484    -2.0326
H     -2.3063    -0.5581    -2.0092
44
{"conf": 1, "E": 73.98, "rms": -1.0, "geom": "OH", "total_charge": 0, "CA_charge": 1, "smiles": "C[C:1]#[3N:2]->[Mn+:3]1(<-[4C-:4]#[O+:5])(<-[5C-:6]#[O+:7])(<-[6H-:8])<-[1N@H:9]([CH2:10][CH2:11][N:12]([CH3:13])[CH3:14])[CH2:15][CH2:16][2N:17]->1([CH3:18])[CH3:19]", "smiles3D": "C([C:1]#[3N:2]->[Mn+:3]1(<-[4C-:4]#[O+:5])(<-[5C-:6]#[O+:7])(<-[6H-:8])<-[1N@@:9]([C:10]([C:11]([N:12]([C:13]([H:28])([H:29])[H:30])[C:14]([H:31])([H:32])[H:33])([H:26])[H:27])([H:24])[H:25])([H:23])[C:15]([H:34])([H:35])[C:16]([H:36])([H:37])[2N:17]->1([C:18]([H:38])([H:39])[H:40])[C:19]([H:41])([H:42])[H:43])([H:20])([H:21])[H:22]", "smiles3Dx": "C([C:1]#[3N:2]->[Mn+:3]1(<-[4C-:4]#[O+:5])(<-[5C-:6]#[O+:7])(<-[6H-:8])<-[1N@@:9]([C:10]([C:11]([N:12]([C:13]([H:28])([H:29])[H:30])[C:14]([H:31])([H:32])[H:33])([H:26])[H:27])([H:24])[H:25])([H:23])[C:15]([H:34])([H:35])[C:16]([H:36])([H:37])[2N:17]->1([C:18]([H:38])([H:39])[H:40])[C:19]([H:41])([H:42])[H:43])([H:20])([H:21])[H:22]", "dummies": []}
C      0.9922     2.3972     4.2584
C      0.7024     1.6910     3.0113
N      0.4562     1.0995     1.9628
Mn     0.0000     0.0000     0.0000
C      1.5717     1.3010    -1.0386
O      2.4038     1.9797    -1.5871
C     -0.2799    -1.0564    -2.0184
O     -0.4273    -1.6109    -3.0790
H      1.2743    -1.2490     0.4482
N     -1.7546     1.3750    -0.5095
C     -1.8449     2.5036     0.3337
C     -0.7973     3.5905     0.0237
N     -0.7965     3.9984    -1.3992
C      0.3441     4.8950    -1.6527
C     -2.0449     4.6936    -1.7639
C     -2.8664     0.5059    -0.4219
C     -2.8609    -0.3829     0.8580
N     -1.6941    -1.2131     0.9693
C     -1.3362    -1.4635     2.3123
C     -1.8274    -2.4353     0.2701
H      0.6585     3.4517     4.1713
H      2.0837     2.3693     4.4542
H      0.4531     1.9064     5.0946
H     -1.6640     1.6446    -1.3790
H     -1.7104     2.1820     1.3843
H     -2.8554     2.9635     0.2508
H      0.1973     3.1867     0.3005
H     -0.9825     4.4682     0.6841
H      0.4016     5.1455    -2.7339
H      0.2559     5.8363    -1.0649
H      1.2995     4.3969    -1.3860
H     -2.8930     3.9790    -1.7814
H     -2.2711     5.5230    -1.0572
H     -1.9741     5.1104    -2.7923
H     -2.8611    -0.1623    -1.3102
H     -3.8168     1.0877    -0.4477
H     -3.7779    -1.0186     0.8461
H     -2.9438     0.2949     1.7363
H     -2.1134    -2.0802     2.8206
H     -1.2242    -0.5137     2.8730
H     -0.3647    -2.0046     2.3501
H     -0.8292    -2.9152     0.1698
H     -2.2379    -2.2696    -0.7469
H     -2.5093    -3.1337     0.8092
44
{"conf": 2, "E": 321.07, "rms": -1.0, "geom": "OH", "total_charge": 0, "CA_charge": 1, "smiles": "C[C:1]#[3N:2]->[Mn+:3]1(<-[4C-:4]#[O+:5])(<-[5C-:6]#[O+:7])(<-[6H-:8])<-[1N@H:9]([CH2:10][CH2:11][N:12]([CH3:13])[CH3:14])[CH2:15][CH2:16][2N:17]->1([CH3:18])[CH3:19]", "smiles3D": "C([C:1]#[3N:2]->[Mn+:3]1(<-[4C-:4]#[O+:5])(<-[5C-:6]#[O+:7])(<-[6H-:8])<-[1N@@:9]([C:10]([C:11]([N:12]([C:13]([H:28])([H:29])[H:30])[C:14]([H:31])([H:32])[H:33])([H:26])[H:27])([H:24])[H:25])([H:23])[C:15]([H:34])([H:35])[C:16]([H:36])([H:37])[2N:17]->1([C:18]([H:38])([H:39])[H:40])[C:19]([H:41])([H:42])[H:43])([H:20])([H:21])[H:22]", "smiles3Dx": "C([C:1]#[3N:2]->[Mn+:3]1(<-[4C-:4]#[O+:5])(<-[5C-:6]#[O+:7])(<-[6H-:8])<-[1N@@:9]([C:10]([C:11]([N:12]([C:13]([H:28])([H:29])[H:30])[C:14]([H:31])([H:32])[H:33])([H:26])[H:27])([H:24])[H:25])([H:23])[C:15]([H:34])([H:35])[C:16]([H:36])([H:37])[2N:17]->1([C:18]([H:38])([H:39])[H:40])[C:19]([H:41])([H:42])[H:43])([H:20])([H:21])[H:22]", "dummies": []}
C      3.4088     2.1448     2.9429
C      2.4103     1.5161     2.0798
N      1.5686     0.9871     1.3566
Mn     0.0000     0.0000     0.0000
C      2.1122     0.2301    -0.8829
O      3.2193     0.3700    -1.3414
C     -1.6117    -0.7305    -1.4655
O     -2.4600    -1.1084    -2.2350
H      0.1451     1.1151    -1.4556
N     -0.2219    -1.3552     1.8714
C     -0.4659    -0.6038     3.0365
C     -1.7139     0.2779     2.8810
N     -1.4961     1.3096     1.8444
C     -1.0301     2.5699     2.4506
C     -2.7355     1.5631     1.0918
C      0.8760    -2.2386     1.9734
C      1.5672    -2.5138     0.6155
N      0.7468    -2.2219    -0.5092
C     -0.3592    -3.1525    -0.5911
C      1.4819    -2.3399    -1.7415
H      3.7192     1.4281     3.7308
H      4.2916     2.4344     2.3367
H      2.9713     3.0479     3.4158
H     -0.9690    -1.8526     1.7571
H     -0.6344    -1.2997     3.8935
H      0.4016     0.0368     3.2835
H     -1.9721     0.7312     3.8656
H     -2.5614    -0.3946     2.6176
H     -0.1427     2.3926     3.0935
H     -0.7265     3.2825     1.6540
H     -1.8245     3.0387     3.0738
H     -2.5586     2.3301     0.3071
H     -3.0662     0.6373     0.5754
H     -3.5517     1.9093     1.7649
H      1.6432    -1.8264     2.6711
H      0.5246    -3.2123     2.3941
H      1.9048    -3.5773     0.5904
H      2.4771    -1.8770     0.5765
H     -0.0514    -4.1771    -0.2777
H     -0.7530    -3.2254    -1.6331
H     -1.1977    -2.8403     0.0387
H      1.0318    -1.6575    -2.4943
H      2.5547    -2.0797    -1.6235
H      1.4508    -3.3807    -2.1470
44
{"conf": 3, "E": 71.81, "rms": -1.0, "geom": "OH", "total_charge": 0, "CA_charge": 1, "smiles": "C[C:1]#[3N:2]->[Mn+:3]1(<-[4C-:4]#[O+:5])(<-[5C-:6]#[O+:7])(<-[6H-:8])<-[1N@H:9]([CH2:10][CH2:11][N:12]([CH3:13])[CH3:14])[CH2:15][CH2:16][2N:17]->1([CH3:18])[CH3:19]", "smiles3D": "C([C:1]#[3N:2]->[Mn+:3]1(<-[4C-:4]#[O+:5])(<-[5C-:6]#[O+:7])(<-[6H-:8])<-[1N@@:9]([C:10]([C:11]([N:12]([C:13]([H:28])([H:29])[H:30])[C:14]([H:31])([H:32])[H:33])([H:26])[H:27])([H:24])[H:25])([H:23])[C:15]([H:34])([H:35])[C:16]([H:36])([H:37])[2N:17]->1([C:18]([H:38])([H:39])[H:40])[C:19]([H:41])([H:42])[H:43])([H:20])([H:21])[H:22]", "smiles3Dx": "C([C:1]#[3N:2]->[Mn+:3]1(<-[4C-:4]#[O+:5])(<-[5C-:6]#[O+:7])(<-[6H-:8])<-[1N@@:9]([C:10]([C:11]([N:12]([C:13]([H:28])([H:29])[H:30])[C:14]([H:31])([H:32])[H:33])([H:26])[H:27])([H:24])[H:25])([H:23])[C:15]([H:34])([H:35])[C:16]([H:36])([H:37])[2N:17]->1([C:18]([H:38])([H:39])[H:40])[C:19]([H:41])([H:42])[H:43])([H:20])([H:21])[H:22]", "dummies": []}
C      3.3692     3.4853     1.1615
C      2.3778     2.4667     0.8180
N      1.5474     1.6082     0.5303
Mn     0.0000     0.0000     0.0000
C     -1.2429     0.6903     1.7972
O     -1.8966     1.0535     2.7433
C     -1.6301    -1.5574    -0.4202
O     -2.4869    -2.3767    -0.6407
H     -0.8611     1.2008    -1.0960
N      1.1730    -1.5805     1.1572
C      1.5065    -1.0992     2.4344
C      2.2252    -2.1358     3.3242
N      3.6680    -2.2160     3.0032
C      4.4371    -1.2103     3.7578
C      4.1879    -3.5585     3.3091
C      2.2656    -1.8978     0.3227
C      1.8632    -1.9986    -1.1772
N      1.3026    -0.7940    -1.7080
C      0.4799    -1.0305    -2.8335
C      2.2808     0.1764    -2.0269
H      4.0278     3.1019     1.9678
H      3.9801     3.7227     0.2664
H      2.8516     4.4023     1.5107
H      0.6332    -2.3171     1.2422
H      0.5644    -0.8105     2.9441
H      2.1347    -0.1901     2.3418
H      2.0696    -1.8757     4.3963
H      1.7200    -3.1140     3.1618
H      4.0662    -0.1870     3.5427
H      5.5043    -1.2381     3.4493
H      4.3747    -1.3913     4.8543
H      4.0295    -3.8168     4.3802
H      5.2736    -3.6147     3.0774
H      3.6821    -4.3170     2.6737
H      2.6872    -2.8817     0.6322
H      3.0631    -1.1329     0.4301
H      2.7648    -2.2875    -1.7670
H      1.1256    -2.8290    -1.2608
H     -0.2951    -1.7897    -2.6076
H     -0.0351    -0.0899    -3.1300
H      1.0862    -1.3961    -3.6947
H      2.8776    -0.1370    -2.9149
H      1.7841     1.1459    -2.2535
H      2.9769     0.3362    -1.1816
44
{"conf": 4, "E": 70.73, "rms": -1.0, "geom": "OH", "total_charge": 0, "CA_charge": 1, "smiles": "C[C:1]#[3N:2]->[Mn+:3]1(<-[4C-:4]#[O+:5])(<-[5C-:6]#[O+:7])(<-[6H-:8])<-[1N@H:9]([CH2:10][CH2:11][N:12]([CH3:13])[CH3:14])[CH2:15][CH2:16][2N:17]->1([CH3:18])[CH3:19]", "smiles3D": "C([C:1]#[3N:2]->[Mn+:3]1(<-[4C-:4]#[O+:5])(<-[5C-:6]#[O+:7])(<-[6H-:8])<-[1N@@:9]([C:10]([C:11]([N:12]([C:13]([H:28])([H:29])[H:30])[C:14]([H:31])([H:32])[H:33])([H:26])[H:27])([H:24])[H:25])([H:23])[C:15]([H:34])([H:35])[C:16]([H:36])([H:37])[2N:17]->1([C:18]([H:38])([H:39])[H:40])[C:19]([H:41])([H:42])[H:43])([H:20])([H:21])[H:22]", "smiles3Dx": "C([C:1]#[3N:2]->[Mn+:3]1(<-[4C-:4]#[O+:5])(<-[5C-:6]#[O+:7])(<-[6H-:8])<-[1N@@:9]([C:10]([C:11]([N:12]([C:13]([H:28])([H:29])[H:30])[C:14]([H:31])([H:32])[H:33])([H:26])[H:27])([H:24])[H:25])([H:23])[C:15]([H:34])([H:35])[C:16]([H:36])([H:37])[2N:17]->1([C:18]([H:38])([H:39])[H:40])[C:19]([H:41])([H:42])[H:43])([H:20])([H:21])[H:22]", "dummies": []}
C      1.5705     4.3790     1.7908
C      1.1112     3.0931     1.2673
N      0.7233     2.0138     0.8266
Mn     0.0000     0.0000     0.0000
C      2.0728    -0.2917    -0.9321
O      3.1635    -0.4448    -1.4232
C     -0.5861    -2.0367    -0.8760
O     -0.8944    -3.1074    -1.3374
H      0.5447    -0.8226     1.5528
N     -0.9024     1.0141    -1.8336
C      0.0329     1.8787    -2.4258
C     -0.4855     2.5865    -3.6942
N     -1.1264     1.6315    -4.6238
C     -2.0153     2.3492    -5.5515
C     -0.1179     0.8814    -5.3930
C     -2.0773     1.6321    -1.3562
C     -2.8660     0.7249    -0.3678
N     -2.1193     0.3534     0.7959
C     -2.0751     1.3758     1.7721
C     -2.5895    -0.8451     1.3804
H      2.5313     4.2380     2.3271
H      0.8117     4.7848     2.4910
H      1.7159     5.0890     0.9508
H     -1.1270     0.3536    -2.4272
H      0.9331     1.2911    -2.6959
H      0.3413     2.6517    -1.6897
H     -1.2132     3.3626    -3.3674
H      0.3534     3.1284    -4.1874
H     -1.4550     3.1123    -6.1371
H     -2.4994     1.6356    -6.2529
H     -2.8314     2.8502    -4.9876
H      0.5330     1.5639    -5.9840
H     -0.6159     0.1708    -6.0875
H      0.5134     0.2707    -4.7155
H     -2.7442     1.8668    -2.2180
H     -1.8260     2.5858    -0.8464
H     -3.7980     1.2576    -0.0649
H     -3.1673    -0.1865    -0.9327
H     -1.3315     1.1105     2.5559
H     -3.0717     1.5099     2.2537
H     -1.7743     2.3429     1.3258
H     -2.6354    -1.6615     0.6325
H     -1.9025    -1.1629     2.1959
H     -3.6105    -0.7026     1.8046
