# Supplementary material for: MACE: Automated Assessment of Stereochemistry of Transition Metal Complexes and Its Applications in Computational Catalysis
Source: J Chem Theory Comput. 2024 Feb 16;20(5):2313–20. doi: 10.1021/acs.jctc.3c01313 (PMC10938507; doi:10.1021/acs.jctc.3c01313)
Supplement: Supplementary file 3 — ct3c01313_si_003.zip [file ct3c01313_si_003.zip › structures/screening/mace_MeCN/Mn_NNhN_Me_bi_2.xyz]

44
{"conf": 0, "E": 70.53, "rms": -1.0, "geom": "OH", "total_charge": 0, "CA_charge": 1, "smiles": "C[C:1]#[5N:2]->[Mn+:3]1(<-[3H-:4])(<-[4C-:5]#[O+:6])(<-[6C-:7]#[O+:8])<-[1N@H:9]([CH2:10][CH2:11][N:12]([CH3:13])[CH3:14])[CH2:15][CH2:16][2N:17]->1([CH3:18])[CH3:19]", "smiles3D": "C([C:1]#[5N:2]->[Mn+:3]1(<-[3H-:4])(<-[4C-:5]#[O+:6])(<-[6C-:7]#[O+:8])<-[1N@@:9]([C:10]([C:11]([N:12]([C:13]([H:28])([H:29])[H:30])[C:14]([H:31])([H:32])[H:33])([H:26])[H:27])([H:24])[H:25])([H:23])[C:15]([H:34])([H:35])[C:16]([H:36])([H:37])[2N:17]->1([C:18]([H:38])([H:39])[H:40])[C:19]([H:41])([H:42])[H:43])([H:20])([H:21])[H:22]", "smiles3Dx": "C([C:1]#[5N:2]->[Mn+:3]1(<-[3H-:4])(<-[4C-:5]#[O+:6])(<-[6C-:7]#[O+:8])<-[1N@@:9]([C:10]([C:11]([N:12]([C:13]([H:28])([H:29])[H:30])[C:14]([H:31])([H:32])[H:33])([H:26])[H:27])([H:24])[H:25])([H:23])[C:15]([H:34])([H:35])[C:16]([H:36])([H:37])[2N:17]->1([C:18]([H:38])([H:39])[H:40])[C:19]([H:41])([H:42])[H:43])([H:20])([H:21])[H:22]", "dummies": []}
C      0.0970     0.4203    -4.9641
C      0.0675     0.2984    -3.5071
N      0.0443     0.1950    -2.2831
Mn     0.0000     0.0000     0.0000
H     -0.0875    -0.1225     1.8344
C     -2.1851     0.6840    -0.0361
O     -3.3360     1.0434    -0.0552
C      0.7257     2.1649     0.1853
O      1.1084     3.3043     0.2826
N     -0.5593    -2.1912    -0.2192
C     -1.2161    -2.6206     0.9520
C     -2.3455    -3.6349     0.6831
N     -1.8302    -4.8455     0.0089
C     -1.3196    -5.8193     0.9901
C     -2.8887    -5.4733    -0.7980
C      0.6548    -2.8463    -0.5315
C      1.8856    -2.2863     0.2427
N      2.1066    -0.8838     0.0521
C      2.7935    -0.3081     1.1435
C      2.7678    -0.5877    -1.1600
H     -0.8825     0.7971    -5.3236
H      0.2989    -0.5735    -5.4139
H      0.8974     1.1294    -5.2595
H     -1.1269    -2.2516    -0.9366
H     -0.4981    -3.0599     1.6780
H     -1.6690    -1.7262     1.4262
H     -3.0997    -3.1167     0.0483
H     -2.8561    -3.8882     1.6401
H     -0.5083    -5.3715     1.6004
H     -0.8813    -6.6949     0.4647
H     -2.1279    -6.1739     1.6683
H     -2.5047    -6.3916    -1.2929
H     -3.2121    -4.7820    -1.6058
H     -3.7693    -5.7384    -0.1706
H      0.8463    -2.7405    -1.6218
H      0.5692    -3.9333    -0.3124
H      2.7900    -2.8557    -0.0769
H      1.7220    -2.5003     1.3232
H      3.7704    -0.8203     1.3059
H      2.9837     0.7728     0.9621
H      2.1854    -0.4004     2.0681
H      2.7206     0.5065    -1.3532
H      3.8375    -0.8982    -1.1131
H      2.2902    -1.1093    -2.0128
44
{"conf": 1, "E": 80.41, "rms": -1.0, "geom": "OH", "total_charge": 0, "CA_charge": 1, "smiles": "C[C:1]#[5N:2]->[Mn+:3]1(<-[3H-:4])(<-[4C-:5]#[O+:6])(<-[6C-:7]#[O+:8])<-[1N@H:9]([CH2:10][CH2:11][N:12]([CH3:13])[CH3:14])[CH2:15][CH2:16][2N:17]->1([CH3:18])[CH3:19]", "smiles3D": "C([C:1]#[5N:2]->[Mn+:3]1(<-[3H-:4])(<-[4C-:5]#[O+:6])(<-[6C-:7]#[O+:8])<-[1N@@:9]([C:10]([C:11]([N:12]([C:13]([H:28])([H:29])[H:30])[C:14]([H:31])([H:32])[H:33])([H:26])[H:27])([H:24])[H:25])([H:23])[C:15]([H:34])([H:35])[C:16]([H:36])([H:37])[2N:17]->1([C:18]([H:38])([H:39])[H:40])[C:19]([H:41])([H:42])[H:43])([H:20])([H:21])[H:22]", "smiles3Dx": "C([C:1]#[5N:2]->[Mn+:3]1(<-[3H-:4])(<-[4C-:5]#[O+:6])(<-[6C-:7]#[O+:8])<-[1N@@:9]([C:10]([C:11]([N:12]([C:13]([H:28])([H:29])[H:30])[C:14]([H:31])([H:32])[H:33])([H:26])[H:27])([H:24])[H:25])([H:23])[C:15]([H:34])([H:35])[C:16]([H:36])([H:37])[2N:17]->1([C:18]([H:38])([H:39])[H:40])[C:19]([H:41])([H:42])[H:43])([H:20])([H:21])[H:22]", "dummies": []}
C      2.7289    -3.4331    -2.3667
C      1.9269    -2.4267    -1.6718
N      1.2542    -1.5801    -1.0886
Mn     0.0000     0.0000     0.0000
H     -1.0608     1.2407     0.8340
C     -0.9894    -1.6742     1.2101
O     -1.5099    -2.5553     1.8480
C     -1.5883    -0.1903    -1.6403
O     -2.4239    -0.2902    -2.5039
N      1.7193     0.2801     1.4871
C      1.3611     0.1254     2.8503
C      0.2101     1.0017     3.3827
N      0.4928     2.4504     3.2835
C      1.3275     2.9061     4.4111
C     -0.7649     3.2166     3.2817
C      2.4317     1.4650     1.1243
C      1.6740     2.3907     0.1235
N      1.0947     1.7249    -0.9985
C      0.1494     2.5420    -1.6552
C      2.0531     1.2275    -1.9049
H      2.0770    -4.0222    -3.0439
H      3.5198    -2.9297    -2.9599
H      3.1981    -4.1097    -1.6233
H      2.2825    -0.4233     1.3090
H      1.0601    -0.9380     2.9980
H      2.2621     0.2998     3.4808
H      0.0161     0.7165     4.4423
H     -0.7159     0.7221     2.8485
H      0.8083     2.7633     5.3853
H      1.5745     3.9830     4.2907
H      2.2920     2.3598     4.4371
H     -0.5535     4.3063     3.2215
H     -1.3724     2.9603     2.3895
H     -1.3632     3.0118     4.1978
H      2.6763     2.0651     2.0262
H      3.4055     1.1820     0.6572
H      0.8670     2.9008     0.6946
H      2.3820     3.1752    -0.2336
H     -0.2599     2.0294    -2.5536
H     -0.6974     2.7662    -0.9712
H      0.6162     3.5022    -1.9754
H      2.7630     0.5488    -1.3915
H      1.5507     0.6510    -2.7131
H      2.6285     2.0634    -2.3655
44
{"conf": 2, "E": 69.96, "rms": -1.0, "geom": "OH", "total_charge": 0, "CA_charge": 1, "smiles": "C[C:1]#[5N:2]->[Mn+:3]1(<-[3H-:4])(<-[4C-:5]#[O+:6])(<-[6C-:7]#[O+:8])<-[1N@H:9]([CH2:10][CH2:11][N:12]([CH3:13])[CH3:14])[CH2:15][CH2:16][2N:17]->1([CH3:18])[CH3:19]", "smiles3D": "C([C:1]#[5N:2]->[Mn+:3]1(<-[3H-:4])(<-[4C-:5]#[O+:6])(<-[6C-:7]#[O+:8])<-[1N@@:9]([C:10]([C:11]([N:12]([C:13]([H:28])([H:29])[H:30])[C:14]([H:31])([H:32])[H:33])([H:26])[H:27])([H:24])[H:25])([H:23])[C:15]([H:34])([H:35])[C:16]([H:36])([H:37])[2N:17]->1([C:18]([H:38])([H:39])[H:40])[C:19]([H:41])([H:42])[H:43])([H:20])([H:21])[H:22]", "smiles3Dx": "C([C:1]#[5N:2]->[Mn+:3]1(<-[3H-:4])(<-[4C-:5]#[O+:6])(<-[6C-:7]#[O+:8])<-[1N@@:9]([C:10]([C:11]([N:12]([C:13]([H:28])([H:29])[H:30])[C:14]([H:31])([H:32])[H:33])([H:26])[H:27])([H:24])[H:25])([H:23])[C:15]([H:34])([H:35])[C:16]([H:36])([H:37])[2N:17]->1([C:18]([H:38])([H:39])[H:40])[C:19]([H:41])([H:42])[H:43])([H:20])([H:21])[H:22]", "dummies": []}
C     -0.2566    -4.8343     1.1805
C     -0.1803    -3.4151     0.8355
N     -0.1177    -2.2232     0.5444
Mn     0.0000     0.0000     0.0000
H      0.1505     1.7897    -0.4016
C      2.0487     0.0840     1.0196
O      3.1279     0.1280     1.5559
C     -1.0518     0.5278     1.9655
O     -1.6061     0.8053     2.9999
N      0.8889    -0.5535    -2.0124
C      1.6087     0.5460    -2.5096
C      2.6550     0.1528    -3.5717
N      3.5115     1.3095    -3.9145
C      4.8112     0.8462    -4.4276
C      2.8658     2.1658    -4.9257
C     -0.2095    -0.9837    -2.7926
C     -1.5086    -0.1521    -2.5664
N     -1.9424    -0.1060    -1.2011
C     -2.6646    -1.2559    -0.8142
C     -2.6865     1.0621    -0.9258
H      0.6079    -5.3696     0.7368
H     -0.2358    -4.9482     2.2838
H     -1.2000    -5.2609     0.7821
H      1.4581    -1.2582    -1.8720
H      0.9145     1.2970    -2.9399
H      2.1378     1.0184    -1.6547
H      2.1596    -0.2631    -4.4763
H      3.2692    -0.6653    -3.1330
H      5.4531     1.7133    -4.6956
H      4.6825     0.1977    -5.3232
H      5.3512     0.2768    -3.6407
H      3.5116     3.0410    -5.1544
H      1.9070     2.5703    -4.5423
H      2.6731     1.6063    -5.8684
H      0.0502    -0.9403    -3.8737
H     -0.4256    -2.0461    -2.5439
H     -2.3165    -0.5854    -3.2023
H     -1.3126     0.8788    -2.9380
H     -2.7822    -1.2683     0.2915
H     -2.1324    -2.1804    -1.1154
H     -3.6761    -1.2645    -1.2830
H     -2.0513     1.9611    -1.0728
H     -3.5692     1.1334    -1.6031
H     -3.0445     1.0609     0.1274
