# Supplementary material for: MACE: Automated Assessment of Stereochemistry of Transition Metal Complexes and Its Applications in Computational Catalysis
Source: J Chem Theory Comput. 2024 Feb 16;20(5):2313–20. doi: 10.1021/acs.jctc.3c01313 (PMC10938507; doi:10.1021/acs.jctc.3c01313)
Supplement: Supplementary file 3 — ct3c01313_si_003.zip [file ct3c01313_si_003.zip › structures/screening/mace_MeCN/Mn_NNhN_Me_bi_3.xyz]

44
{"conf": 0, "E": 75.55, "rms": -1.0, "geom": "OH", "total_charge": 0, "CA_charge": 1, "smiles": "C[C:1]#[4N:2]->[Mn+:3]1(<-[3H-:4])(<-[5C-:5]#[O+:6])(<-[6C-:7]#[O+:8])<-[1N@H:9]([CH2:10][CH2:11][N:12]([CH3:13])[CH3:14])[CH2:15][CH2:16][2N:17]->1([CH3:18])[CH3:19]", "smiles3D": "C([C:1]#[4N:2]->[Mn+:3]1(<-[3H-:4])(<-[5C-:5]#[O+:6])(<-[6C-:7]#[O+:8])<-[1N@@:9]([C:10]([C:11]([N:12]([C:13]([H:28])([H:29])[H:30])[C:14]([H:31])([H:32])[H:33])([H:26])[H:27])([H:24])[H:25])([H:23])[C:15]([H:34])([H:35])[C:16]([H:36])([H:37])[2N:17]->1([C:18]([H:38])([H:39])[H:40])[C:19]([H:41])([H:42])[H:43])([H:20])([H:21])[H:22]", "smiles3Dx": "C([C:1]#[4N:2]->[Mn+:3]1(<-[3H-:4])(<-[5C-:5]#[O+:6])(<-[6C-:7]#[O+:8])<-[1N@@:9]([C:10]([C:11]([N:12]([C:13]([H:28])([H:29])[H:30])[C:14]([H:31])([H:32])[H:33])([H:26])[H:27])([H:24])[H:25])([H:23])[C:15]([H:34])([H:35])[C:16]([H:36])([H:37])[2N:17]->1([C:18]([H:38])([H:39])[H:40])[C:19]([H:41])([H:42])[H:43])([H:20])([H:21])[H:22]", "dummies": []}
C      3.8947     3.1052     0.0280
C      2.7532     2.1911     0.0162
N      1.7932     1.4247     0.0083
Mn     0.0000     0.0000     0.0000
H      0.4515    -0.5723     1.6879
C     -0.4870     0.7101    -2.1250
O     -0.7431     1.0839    -3.2425
C      1.2806    -1.6868    -0.8731
O      1.9542    -2.5751    -1.3328
N     -1.4517     1.5503     0.8112
C     -0.8579     2.6141     1.5221
C     -0.0067     2.2346     2.7483
N     -0.8478     1.9020     3.9204
C     -0.1612     0.9315     4.7881
C     -1.1785     3.1082     4.6998
C     -2.4030     0.7750     1.4822
C     -2.9354    -0.3662     0.5657
N     -1.9051    -1.2782     0.1397
C     -2.1838    -1.8520    -1.1206
C     -1.6574    -2.2911     1.0935
H      3.7807     3.8272     0.8626
H      3.9375     3.6557    -0.9342
H      4.8309     2.5260     0.1650
H     -1.8656     1.9231     0.0810
H     -1.6563     3.3206     1.8431
H     -0.1972     3.1579     0.8090
H      0.6561     1.3993     2.4655
H      0.6782     3.0813     2.9846
H      0.0021    -0.0208     4.2393
H     -0.7899     0.6911     5.6728
H      0.8205     1.3257     5.1342
H     -1.6978     3.8561     4.0658
H     -0.2647     3.5752     5.1308
H     -1.8730     2.8474     5.5272
H     -3.2594     1.4147     1.7989
H     -1.9512     0.3177     2.3808
H     -3.7334    -0.9181     1.1162
H     -3.4126     0.1173    -0.3174
H     -2.3597    -1.0642    -1.8808
H     -1.3257    -2.4729    -1.4579
H     -3.0925    -2.4953    -1.0653
H     -0.7593    -2.8760     0.7971
H     -1.4659    -1.8508     2.0935
H     -2.5268    -2.9844     1.1736
44
{"conf": 1, "E": 70.7, "rms": -1.0, "geom": "OH", "total_charge": 0, "CA_charge": 1, "smiles": "C[C:1]#[4N:2]->[Mn+:3]1(<-[3H-:4])(<-[5C-:5]#[O+:6])(<-[6C-:7]#[O+:8])<-[1N@H:9]([CH2:10][CH2:11][N:12]([CH3:13])[CH3:14])[CH2:15][CH2:16][2N:17]->1([CH3:18])[CH3:19]", "smiles3D": "C([C:1]#[4N:2]->[Mn+:3]1(<-[3H-:4])(<-[5C-:5]#[O+:6])(<-[6C-:7]#[O+:8])<-[1N@@:9]([C:10]([C:11]([N:12]([C:13]([H:28])([H:29])[H:30])[C:14]([H:31])([H:32])[H:33])([H:26])[H:27])([H:24])[H:25])([H:23])[C:15]([H:34])([H:35])[C:16]([H:36])([H:37])[2N:17]->1([C:18]([H:38])([H:39])[H:40])[C:19]([H:41])([H:42])[H:43])([H:20])([H:21])[H:22]", "smiles3Dx": "C([C:1]#[4N:2]->[Mn+:3]1(<-[3H-:4])(<-[5C-:5]#[O+:6])(<-[6C-:7]#[O+:8])<-[1N@@:9]([C:10]([C:11]([N:12]([C:13]([H:28])([H:29])[H:30])[C:14]([H:31])([H:32])[H:33])([H:26])[H:27])([H:24])[H:25])([H:23])[C:15]([H:34])([H:35])[C:16]([H:36])([H:37])[2N:17]->1([C:18]([H:38])([H:39])[H:40])[C:19]([H:41])([H:42])[H:43])([H:20])([H:21])[H:22]", "dummies": []}
C      1.8561     4.5680    -0.7120
C      1.3124     3.2265    -0.5024
N      0.8545     2.1000    -0.3267
Mn     0.0000     0.0000     0.0000
H     -0.7058     0.5645     1.6028
C      0.9112    -0.6146    -2.0121
O      1.3901    -0.9377    -3.0706
C      1.9192    -0.6361     1.0771
O      2.9293    -0.9714     1.6440
N     -1.9737     0.4515    -1.0439
C     -2.3919     1.7456    -0.6988
C     -3.6844     2.1955    -1.4123
N     -4.8880     1.6428    -0.7513
C     -5.9789     1.4779    -1.7253
C     -5.3398     2.5170     0.3457
C     -2.8388    -0.5925    -0.6545
C     -2.1282    -1.9750    -0.6254
N     -1.0082    -2.0359     0.2637
C     -1.3861    -2.1555     1.6199
C     -0.1117    -3.0726    -0.0857
H      2.6307     4.5331    -1.5054
H      2.3092     4.9350     0.2318
H      1.0401     5.2530    -1.0215
H     -1.8280     0.4069    -1.9484
H     -1.5831     2.4491    -0.9858
H     -2.5267     1.8142     0.4017
H     -3.7223     3.3086    -1.4440
H     -3.6105     1.8535    -2.4688
H     -5.6851     0.7436    -2.5059
H     -6.8856     1.0733    -1.2255
H     -6.2325     2.4459    -2.2131
H     -6.1957     2.0482     0.8772
H     -4.5332     2.6584     1.0943
H     -5.6550     3.5145    -0.0346
H     -3.6834    -0.6545    -1.3790
H     -3.2634    -0.3865     0.3507
H     -1.7944    -2.1904    -1.6662
H     -2.8773    -2.7518    -0.3434
H     -0.4843    -2.1050     2.2698
H     -2.0632    -1.3305     1.9149
H     -1.9060    -3.1244     1.8028
H     -0.6100    -4.0654     0.0087
H      0.2382    -2.9552    -1.1309
H      0.7784    -3.0569     0.5794
44
{"conf": 2, "E": 70.35, "rms": -1.0, "geom": "OH", "total_charge": 0, "CA_charge": 1, "smiles": "C[C:1]#[4N:2]->[Mn+:3]1(<-[3H-:4])(<-[5C-:5]#[O+:6])(<-[6C-:7]#[O+:8])<-[1N@H:9]([CH2:10][CH2:11][N:12]([CH3:13])[CH3:14])[CH2:15][CH2:16][2N:17]->1([CH3:18])[CH3:19]", "smiles3D": "C([C:1]#[4N:2]->[Mn+:3]1(<-[3H-:4])(<-[5C-:5]#[O+:6])(<-[6C-:7]#[O+:8])<-[1N@@:9]([C:10]([C:11]([N:12]([C:13]([H:28])([H:29])[H:30])[C:14]([H:31])([H:32])[H:33])([H:26])[H:27])([H:24])[H:25])([H:23])[C:15]([H:34])([H:35])[C:16]([H:36])([H:37])[2N:17]->1([C:18]([H:38])([H:39])[H:40])[C:19]([H:41])([H:42])[H:43])([H:20])([H:21])[H:22]", "smiles3Dx": "C([C:1]#[4N:2]->[Mn+:3]1(<-[3H-:4])(<-[5C-:5]#[O+:6])(<-[6C-:7]#[O+:8])<-[1N@@:9]([C:10]([C:11]([N:12]([C:13]([H:28])([H:29])[H:30])[C:14]([H:31])([H:32])[H:33])([H:26])[H:27])([H:24])[H:25])([H:23])[C:15]([H:34])([H:35])[C:16]([H:36])([H:37])[2N:17]->1([C:18]([H:38])([H:39])[H:40])[C:19]([H:41])([H:42])[H:43])([H:20])([H:21])[H:22]", "dummies": []}
C     -1.6076     2.5601     3.9572
C     -1.1425     1.8027     2.7957
N     -0.7479     1.1699     1.8195
Mn     0.0000     0.0000     0.0000
H     -0.7733     1.2628    -1.0930
C      0.9181    -1.5299     1.4419
O      1.4010    -2.3340     2.1998
C     -1.9262    -1.2378    -0.0702
O     -2.9399    -1.8899    -0.1075
N      1.9685     1.1253    -0.0423
C      1.7128     2.4701    -0.3659
C      2.7675     3.4420     0.1980
N      2.7882     3.3991     1.6774
C      1.7954     4.3253     2.2506
C      4.1269     3.7428     2.1828
C      2.7895     0.4129    -0.9473
C      2.0213    -0.1560    -2.1788
N      0.9177    -1.0055    -1.8397
C      1.3144    -2.3226    -1.5189
C     -0.0622    -1.0209    -2.8569
H     -2.5847     3.0309     3.7245
H     -0.8668     3.3482     4.2043
H     -1.7227     1.8759     4.8228
H      2.3267     1.0689     0.7985
H      0.7212     2.7379     0.0503
H      1.6629     2.6034    -1.4691
H      3.7518     3.1420    -0.2239
H      2.5622     4.4714    -0.1745
H      2.0255     5.3813     1.9847
H      1.7792     4.2284     3.3576
H      0.7749     4.0795     1.8925
H      4.1379     3.7232     3.2942
H      4.8683     2.9898     1.8388
H      4.4421     4.7514     1.8327
H      3.2640    -0.4355    -0.4064
H      3.6073     1.0720    -1.3175
H      2.7457    -0.7175    -2.8149
H      1.6607     0.7130    -2.7743
H      1.6448    -2.8697    -2.4325
H      2.1510    -2.3216    -0.7921
H      0.4597    -2.8697    -1.0638
H     -0.8926    -1.7121    -2.5919
H      0.3822    -1.3510    -3.8247
H     -0.4894    -0.0046    -2.9899
44
{"conf": 3, "E": 311.5, "rms": -1.0, "geom": "OH", "total_charge": 0, "CA_charge": 1, "smiles": "C[C:1]#[4N:2]->[Mn+:3]1(<-[3H-:4])(<-[5C-:5]#[O+:6])(<-[6C-:7]#[O+:8])<-[1N@H:9]([CH2:10][CH2:11][N:12]([CH3:13])[CH3:14])[CH2:15][CH2:16][2N:17]->1([CH3:18])[CH3:19]", "smiles3D": "C([C:1]#[4N:2]->[Mn+:3]1(<-[3H-:4])(<-[5C-:5]#[O+:6])(<-[6C-:7]#[O+:8])<-[1N@@:9]([C:10]([C:11]([N:12]([C:13]([H:28])([H:29])[H:30])[C:14]([H:31])([H:32])[H:33])([H:26])[H:27])([H:24])[H:25])([H:23])[C:15]([H:34])([H:35])[C:16]([H:36])([H:37])[2N:17]->1([C:18]([H:38])([H:39])[H:40])[C:19]([H:41])([H:42])[H:43])([H:20])([H:21])[H:22]", "smiles3Dx": "C([C:1]#[4N:2]->[Mn+:3]1(<-[3H-:4])(<-[5C-:5]#[O+:6])(<-[6C-:7]#[O+:8])<-[1N@@:9]([C:10]([C:11]([N:12]([C:13]([H:28])([H:29])[H:30])[C:14]([H:31])([H:32])[H:33])([H:26])[H:27])([H:24])[H:25])([H:23])[C:15]([H:34])([H:35])[C:16]([H:36])([H:37])[2N:17]->1([C:18]([H:38])([H:39])[H:40])[C:19]([H:41])([H:42])[H:43])([H:20])([H:21])[H:22]", "dummies": []}
C      3.7073     3.2711     0.7331
C      2.6359     2.3043     0.4981
N      1.7351     1.4904     0.2975
Mn     0.0000     0.0000     0.0000
H      0.9958    -0.4115     1.4910
C     -1.4553     0.5733    -1.6814
O     -2.2230     0.8739    -2.5616
C     -0.6070     2.1339     0.5693
O     -0.9274     3.2574     0.8684
N      0.3742    -2.2459    -0.5001
C      0.8857    -2.8886     0.6418
C      0.9212    -4.4295     0.5385
N     -0.3841    -4.9749     0.1067
C     -1.3251    -5.0583     1.2375
C     -0.2056    -6.3123    -0.4811
C      1.1216    -2.4445    -1.6782
C      1.0842    -1.2011    -2.5652
N      1.5059    -0.0451    -1.8553
C      2.8828    -0.2056    -1.4477
C      1.3702     1.1108    -2.6859
H      4.3763     2.8940     1.5336
H      4.2896     3.4102    -0.2009
H      3.2680     4.2413     1.0436
H     -0.4653    -2.5817    -0.6507
H      1.9172    -2.5218     0.8404
H      0.2528    -2.6067     1.5107
H      1.7178    -4.6976    -0.1906
H      1.2342    -4.8597     1.5171
H     -1.5266    -4.0494     1.6521
H     -0.9315    -5.7140     2.0461
H     -2.3023    -5.4609     0.8937
H     -1.1852    -6.7274    -0.8029
H      0.4311    -6.2478    -1.3897
H      0.2655    -7.0118     0.2455
H      2.1820    -2.6913    -1.4487
H      0.6953    -3.3009    -2.2561
H      1.7287    -1.3753    -3.4605
H      0.0407    -1.0760    -2.9191
H      3.4574    -0.8536    -2.1507
H      2.9108    -0.6710    -0.4402
H      3.4181     0.7672    -1.3970
H      1.3588     2.0271    -2.0652
H      2.2215     1.1813    -3.4037
H      0.4333     1.0906    -3.2803
44
{"conf": 4, "E": 77.96, "rms": -1.0, "geom": "OH", "total_charge": 0, "CA_charge": 1, "smiles": "C[C:1]#[4N:2]->[Mn+:3]1(<-[3H-:4])(<-[5C-:5]#[O+:6])(<-[6C-:7]#[O+:8])<-[1N@H:9]([CH2:10][CH2:11][N:12]([CH3:13])[CH3:14])[CH2:15][CH2:16][2N:17]->1([CH3:18])[CH3:19]", "smiles3D": "C([C:1]#[4N:2]->[Mn+:3]1(<-[3H-:4])(<-[5C-:5]#[O+:6])(<-[6C-:7]#[O+:8])<-[1N@@:9]([C:10]([C:11]([N:12]([C:13]([H:28])([H:29])[H:30])[C:14]([H:31])([H:32])[H:33])([H:26])[H:27])([H:24])[H:25])([H:23])[C:15]([H:34])([H:35])[C:16]([H:36])([H:37])[2N:17]->1([C:18]([H:38])([H:39])[H:40])[C:19]([H:41])([H:42])[H:43])([H:20])([H:21])[H:22]", "smiles3Dx": "C([C:1]#[4N:2]->[Mn+:3]1(<-[3H-:4])(<-[5C-:5]#[O+:6])(<-[6C-:7]#[O+:8])<-[1N@@:9]([C:10]([C:11]([N:12]([C:13]([H:28])([H:29])[H:30])[C:14]([H:31])([H:32])[H:33])([H:26])[H:27])([H:24])[H:25])([H:23])[C:15]([H:34])([H:35])[C:16]([H:36])([H:37])[2N:17]->1([C:18]([H:38])([H:39])[H:40])[C:19]([H:41])([H:42])[H:43])([H:20])([H:21])[H:22]", "dummies": []}
C     -3.6844    -3.3517     0.0923
C     -2.6037    -2.3668     0.0666
N     -1.6943    -1.5411     0.0415
Mn     0.0000     0.0000     0.0000
H      1.1817    -1.3237    -0.4682
C     -1.5298     1.5917     0.6190
O     -2.3346     2.4288     0.9441
C      0.4510    -0.4185     2.2066
O      0.6889    -0.6384     3.3682
N     -0.3017     0.5975    -2.1832
C     -0.8623    -0.4147    -3.0100
C      0.0978    -1.4037    -3.7119
N      0.8294    -2.2401    -2.7378
C      0.0798    -3.4709    -2.4290
C      2.1596    -2.6001    -3.2562
C      0.9344     1.1470    -2.5591
C      1.4585     2.1526    -1.4950
N      1.6763     1.5559    -0.2061
C      2.9063     0.8637    -0.1254
C      1.5840     2.5043     0.8385
H     -4.6497    -2.8467    -0.1174
H     -3.4963    -4.1257    -0.6799
H     -3.7258    -3.8293     1.0927
H     -0.9085     1.2865    -2.1634
H     -1.5719    -0.9966    -2.3946
H     -1.4566     0.0876    -3.8117
H     -0.4952    -2.0372    -4.4112
H      0.7860    -0.8273    -4.3691
H     -0.9515    -3.2327    -2.1004
H      0.0195    -4.1422    -3.3149
H      0.5735    -4.0152    -1.5956
H      2.6987    -3.2396    -2.5241
H      2.7751    -1.6872    -3.4023
H      2.0807    -3.1420    -4.2253
H      1.6873     0.3488    -2.6771
H      0.8258     1.6776    -3.5337
H      2.4066     2.6040    -1.8710
H      0.7049     2.9694    -1.4168
H      2.9887     0.1098    -0.9330
H      3.7655     1.5688    -0.2103
H      2.9760     0.3304     0.8483
H      0.6095     3.0317     0.8072
H      1.6727     2.0016     1.8256
H      2.3962     3.2627     0.7493
