# Supplementary material for: MACE: Automated Assessment of Stereochemistry of Transition Metal Complexes and Its Applications in Computational Catalysis
Source: J Chem Theory Comput. 2024 Feb 16;20(5):2313–20. doi: 10.1021/acs.jctc.3c01313 (PMC10938507; doi:10.1021/acs.jctc.3c01313)
Supplement: Supplementary file 3 — ct3c01313_si_003.zip [file ct3c01313_si_003.zip › structures/screening/mace_MeCN/Mn_NNhN_Me_bi_4.xyz]

44
{"conf": 0, "E": 78.61, "rms": -1.0, "geom": "OH", "total_charge": 0, "CA_charge": 1, "smiles": "C[C:1]#[6N:2]->[Mn+:3]1(<-[3C-:4]#[O+:5])(<-[4H-:6])(<-[5C-:7]#[O+:8])<-[1N@H:9]([CH2:10][CH2:11][N:12]([CH3:13])[CH3:14])[CH2:15][CH2:16][2N:17]->1([CH3:18])[CH3:19]", "smiles3D": "C([C:1]#[6N:2]->[Mn+:3]1(<-[3C-:4]#[O+:5])(<-[4H-:6])(<-[5C-:7]#[O+:8])<-[1N@@:9]([C:10]([C:11]([N:12]([C:13]([H:28])([H:29])[H:30])[C:14]([H:31])([H:32])[H:33])([H:26])[H:27])([H:24])[H:25])([H:23])[C:15]([H:34])([H:35])[C:16]([H:36])([H:37])[2N:17]->1([C:18]([H:38])([H:39])[H:40])[C:19]([H:41])([H:42])[H:43])([H:20])([H:21])[H:22]", "smiles3Dx": "C([C:1]#[6N:2]->[Mn+:3]1(<-[3C-:4]#[O+:5])(<-[4H-:6])(<-[5C-:7]#[O+:8])<-[1N@@:9]([C:10]([C:11]([N:12]([C:13]([H:28])([H:29])[H:30])[C:14]([H:31])([H:32])[H:33])([H:26])[H:27])([H:24])[H:25])([H:23])[C:15]([H:34])([H:35])[C:16]([H:36])([H:37])[2N:17]->1([C:18]([H:38])([H:39])[H:40])[C:19]([H:41])([H:42])[H:43])([H:20])([H:21])[H:22]", "dummies": []}
C      1.7571    -3.3415    -3.2486
C      1.2417    -2.3585    -2.2960
N      0.8085    -1.5339    -1.4950
Mn     0.0000     0.0000     0.0000
C      2.0658     0.0713     1.0036
O      3.1496     0.1094     1.5309
H      0.5356     1.3999    -1.0668
C     -1.9954     0.0139    -1.1328
O     -3.0442     0.0214    -1.7279
N     -0.9083     1.3837     1.5680
C      0.0925     2.2081     2.1068
C     -0.4667     3.5124     2.7418
N     -0.3600     4.7201     1.8910
C     -1.0675     4.5913     0.6085
C      1.0275     5.1731     1.6997
C     -1.5806     0.5443     2.4954
C     -0.9061    -0.8478     2.6930
N     -0.7223    -1.5922     1.4852
C     -1.9193    -2.1782     1.0114
C      0.2719    -2.5902     1.6243
H      2.3928    -2.8300    -4.0002
H      2.3605    -4.0991    -2.7076
H      0.9086    -3.8408    -3.7599
H     -1.5248     1.9018     1.1341
H      0.7970     2.4641     1.2930
H      0.6612     1.6496     2.8843
H     -1.5316     3.3614     3.0172
H      0.0610     3.6988     3.7031
H     -0.5655     3.8630    -0.0642
H     -2.1181     4.2730     0.7795
H     -1.1011     5.5774     0.0980
H      1.5704     5.1948     2.6690
H      1.5807     4.5275     0.9855
H      1.0261     6.2096     1.3005
H     -1.6394     1.0439     3.4898
H     -2.6243     0.3850     2.1460
H      0.0815    -0.6676     3.1741
H     -1.5247    -1.4402     3.4075
H     -2.7301    -1.4290     0.9378
H     -2.2587    -2.9934     1.6922
H     -1.7514    -2.6061    -0.0019
H      0.4464    -3.0971     0.6503
H      1.2314    -2.1503     1.9590
H     -0.0423    -3.3539     2.3733
44
{"conf": 1, "E": 73.3, "rms": -1.0, "geom": "OH", "total_charge": 0, "CA_charge": 1, "smiles": "C[C:1]#[6N:2]->[Mn+:3]1(<-[3C-:4]#[O+:5])(<-[4H-:6])(<-[5C-:7]#[O+:8])<-[1N@H:9]([CH2:10][CH2:11][N:12]([CH3:13])[CH3:14])[CH2:15][CH2:16][2N:17]->1([CH3:18])[CH3:19]", "smiles3D": "C([C:1]#[6N:2]->[Mn+:3]1(<-[3C-:4]#[O+:5])(<-[4H-:6])(<-[5C-:7]#[O+:8])<-[1N@@:9]([C:10]([C:11]([N:12]([C:13]([H:28])([H:29])[H:30])[C:14]([H:31])([H:32])[H:33])([H:26])[H:27])([H:24])[H:25])([H:23])[C:15]([H:34])([H:35])[C:16]([H:36])([H:37])[2N:17]->1([C:18]([H:38])([H:39])[H:40])[C:19]([H:41])([H:42])[H:43])([H:20])([H:21])[H:22]", "smiles3Dx": "C([C:1]#[6N:2]->[Mn+:3]1(<-[3C-:4]#[O+:5])(<-[4H-:6])(<-[5C-:7]#[O+:8])<-[1N@@:9]([C:10]([C:11]([N:12]([C:13]([H:28])([H:29])[H:30])[C:14]([H:31])([H:32])[H:33])([H:26])[H:27])([H:24])[H:25])([H:23])[C:15]([H:34])([H:35])[C:16]([H:36])([H:37])[2N:17]->1([C:18]([H:38])([H:39])[H:40])[C:19]([H:41])([H:42])[H:43])([H:20])([H:21])[H:22]", "dummies": []}
C      3.2031    -3.0535    -2.2851
C      2.2623    -2.1583    -1.6122
N      1.4723    -1.4055    -1.0480
Mn     0.0000     0.0000     0.0000
C     -1.7423    -1.1092    -1.0030
O     -2.6576    -1.6915    -1.5295
H     -0.1417    -1.1660     1.4088
C      1.7369     0.9859     1.1266
O      2.6495     1.5046     1.7203
N     -1.4140     1.5644     0.8812
C     -2.5244     1.0164     1.5545
C     -2.1713     0.2838     2.8631
N     -1.0917     0.9659     3.6074
C     -0.4736     0.0395     4.5692
C     -1.6110     2.1438     4.3246
C     -1.7791     2.3535    -0.2266
C     -0.5599     2.7132    -1.1230
N      0.0990     1.5691    -1.6809
C     -0.5569     1.0644    -2.8291
C      1.4546     1.8348    -1.9889
H      2.6427    -3.8663    -2.7909
H      3.7840    -2.4811    -3.0372
H      3.8960    -3.4914    -1.5375
H     -0.9329     2.0892     1.4540
H     -3.2413     1.8352     1.8001
H     -3.0424     0.2988     0.8829
H     -1.8843    -0.7560     2.6090
H     -3.0885     0.1902     3.4888
H     -1.2256    -0.3561     5.2883
H     -0.0025    -0.8111     4.0315
H      0.3351     0.5522     5.1337
H     -0.7826     2.6669     4.8493
H     -2.0494     2.8722     3.6109
H     -2.3853     1.8563     5.0707
H     -2.5308     1.8167    -0.8433
H     -2.2418     3.3028     0.1343
H      0.1507     3.2919    -0.4895
H     -0.9081     3.3871    -1.9409
H     -1.6426     0.9419    -2.6500
H     -0.1341     0.0697    -3.0917
H     -0.4246     1.7504    -3.6982
H      1.9579     0.9059    -2.3351
H      1.9974     2.2089    -1.0990
H      1.5312     2.6042    -2.7922
44
{"conf": 2, "E": 84.51, "rms": -1.0, "geom": "OH", "total_charge": 0, "CA_charge": 1, "smiles": "C[C:1]#[6N:2]->[Mn+:3]1(<-[3C-:4]#[O+:5])(<-[4H-:6])(<-[5C-:7]#[O+:8])<-[1N@H:9]([CH2:10][CH2:11][N:12]([CH3:13])[CH3:14])[CH2:15][CH2:16][2N:17]->1([CH3:18])[CH3:19]", "smiles3D": "C([C:1]#[6N:2]->[Mn+:3]1(<-[3C-:4]#[O+:5])(<-[4H-:6])(<-[5C-:7]#[O+:8])<-[1N@@:9]([C:10]([C:11]([N:12]([C:13]([H:28])([H:29])[H:30])[C:14]([H:31])([H:32])[H:33])([H:26])[H:27])([H:24])[H:25])([H:23])[C:15]([H:34])([H:35])[C:16]([H:36])([H:37])[2N:17]->1([C:18]([H:38])([H:39])[H:40])[C:19]([H:41])([H:42])[H:43])([H:20])([H:21])[H:22]", "smiles3Dx": "C([C:1]#[6N:2]->[Mn+:3]1(<-[3C-:4]#[O+:5])(<-[4H-:6])(<-[5C-:7]#[O+:8])<-[1N@@:9]([C:10]([C:11]([N:12]([C:13]([H:28])([H:29])[H:30])[C:14]([H:31])([H:32])[H:33])([H:26])[H:27])([H:24])[H:25])([H:23])[C:15]([H:34])([H:35])[C:16]([H:36])([H:37])[2N:17]->1([C:18]([H:38])([H:39])[H:40])[C:19]([H:41])([H:42])[H:43])([H:20])([H:21])[H:22]", "dummies": []}
C      0.7496     1.1293    -4.7929
C      0.5310     0.7992    -3.3849
N      0.3464     0.5210    -2.2026
Mn     0.0000     0.0000     0.0000
C      1.3578    -1.8294    -0.3105
O      2.0697    -2.7888    -0.4749
H      1.4716     0.9668     0.5333
C     -1.2441     1.9190     0.1951
O     -1.8981     2.9269     0.2978
N     -0.6215    -0.5590     2.1285
C      0.4288    -0.5454     3.0684
C      1.6131    -1.4593     2.7300
N      2.4534    -1.6787     3.9288
C      1.9847    -2.8485     4.6940
C      3.8599    -1.8810     3.5437
C     -1.4369    -1.7350     2.0829
C     -1.7203    -2.2927     0.6472
N     -1.8320    -1.3076    -0.3827
C     -1.7402    -1.8716    -1.6730
C     -3.0093    -0.5400    -0.2552
H      0.8881     0.1947    -5.3743
H     -0.1298     1.6812    -5.1839
H      1.6559     1.7620    -4.8880
H     -1.1753     0.1278     2.3822
H      0.8137     0.4985     3.1518
H      0.0179    -0.8350     4.0629
H      1.2659    -2.4254     2.3061
H      2.1977    -0.9328     1.9461
H      2.0918    -3.7871     4.1052
H      0.9198    -2.7299     4.9831
H      2.5682    -2.9456     5.6348
H      4.4847    -2.0702     4.4435
H      3.9651    -2.7371     2.8399
H      4.2579    -0.9626     3.0609
H     -2.4228    -1.5115     2.5603
H     -0.9706    -2.5529     2.6774
H     -0.8901    -2.9881     0.3956
H     -2.6568    -2.8981     0.6858
H     -0.7638    -2.3812    -1.8042
H     -1.8222    -1.0795    -2.4497
H     -2.5547    -2.6155    -1.8338
H     -3.0503    -0.0541     0.7418
H     -3.9130    -1.1814    -0.3754
H     -3.0340     0.2570    -1.0310
44
{"conf": 3, "E": 74.72, "rms": -1.0, "geom": "OH", "total_charge": 0, "CA_charge": 1, "smiles": "C[C:1]#[6N:2]->[Mn+:3]1(<-[3C-:4]#[O+:5])(<-[4H-:6])(<-[5C-:7]#[O+:8])<-[1N@H:9]([CH2:10][CH2:11][N:12]([CH3:13])[CH3:14])[CH2:15][CH2:16][2N:17]->1([CH3:18])[CH3:19]", "smiles3D": "C([C:1]#[6N:2]->[Mn+:3]1(<-[3C-:4]#[O+:5])(<-[4H-:6])(<-[5C-:7]#[O+:8])<-[1N@@:9]([C:10]([C:11]([N:12]([C:13]([H:28])([H:29])[H:30])[C:14]([H:31])([H:32])[H:33])([H:26])[H:27])([H:24])[H:25])([H:23])[C:15]([H:34])([H:35])[C:16]([H:36])([H:37])[2N:17]->1([C:18]([H:38])([H:39])[H:40])[C:19]([H:41])([H:42])[H:43])([H:20])([H:21])[H:22]", "smiles3Dx": "C([C:1]#[6N:2]->[Mn+:3]1(<-[3C-:4]#[O+:5])(<-[4H-:6])(<-[5C-:7]#[O+:8])<-[1N@@:9]([C:10]([C:11]([N:12]([C:13]([H:28])([H:29])[H:30])[C:14]([H:31])([H:32])[H:33])([H:26])[H:27])([H:24])[H:25])([H:23])[C:15]([H:34])([H:35])[C:16]([H:36])([H:37])[2N:17]->1([C:18]([H:38])([H:39])[H:40])[C:19]([H:41])([H:42])[H:43])([H:20])([H:21])[H:22]", "dummies": []}
C      4.6176     1.7551    -0.6361
C      3.2616     1.2388    -0.4515
N      2.1226     0.8059    -0.2951
Mn     0.0000     0.0000     0.0000
C     -0.8341     2.0128    -0.7329
O     -1.2725     3.0684    -1.1171
H     -0.0680    -0.5997    -1.7380
C      0.8844    -2.0365     0.5797
O      1.3490    -3.1068     0.8845
N     -2.0852    -0.7939     0.4846
C     -3.0245    -0.1920    -0.3739
C     -4.2159    -1.1057    -0.7313
N     -4.9889    -1.4875     0.4696
C     -6.0007    -0.4659     0.7929
C     -5.6522    -2.7848     0.2627
C     -2.2761    -0.5778     1.8768
C     -1.5375     0.6775     2.4320
N     -0.1307     0.6964     2.1799
C      0.5925    -0.1901     3.0119
C      0.4096     2.0000     2.2926
H      5.3327     0.9081    -0.6811
H      4.8802     2.4161     0.2153
H      4.6678     2.3325    -1.5820
H     -2.0643    -1.6961     0.3244
H     -2.4961     0.0544    -1.3178
H     -3.4058     0.7583     0.0611
H     -4.8611    -0.5969    -1.4834
H     -3.7939    -2.0045    -1.2354
H     -6.5280    -0.7369     1.7328
H     -6.7499    -0.3640    -0.0239
H     -5.5208     0.5194     0.9660
H     -4.8918    -3.5820     0.1171
H     -6.3249    -2.7560    -0.6238
H     -6.2451    -3.0637     1.1606
H     -1.9190    -1.4724     2.4326
H     -3.3580    -0.4640     2.1035
H     -1.7217     0.7373     3.5305
H     -2.0116     1.5688     1.9625
H      0.1717    -1.2121     2.9698
H      0.5691     0.1537     4.0722
H      1.6522    -0.2396     2.6760
H      0.3130     2.3743     3.3384
H      1.4859     1.9956     2.0140
H     -0.1155     2.7070     1.6213
44
{"conf": 4, "E": 321.99, "rms": -1.0, "geom": "OH", "total_charge": 0, "CA_charge": 1, "smiles": "C[C:1]#[6N:2]->[Mn+:3]1(<-[3C-:4]#[O+:5])(<-[4H-:6])(<-[5C-:7]#[O+:8])<-[1N@H:9]([CH2:10][CH2:11][N:12]([CH3:13])[CH3:14])[CH2:15][CH2:16][2N:17]->1([CH3:18])[CH3:19]", "smiles3D": "C([C:1]#[6N:2]->[Mn+:3]1(<-[3C-:4]#[O+:5])(<-[4H-:6])(<-[5C-:7]#[O+:8])<-[1N@@:9]([C:10]([C:11]([N:12]([C:13]([H:28])([H:29])[H:30])[C:14]([H:31])([H:32])[H:33])([H:26])[H:27])([H:24])[H:25])([H:23])[C:15]([H:34])([H:35])[C:16]([H:36])([H:37])[2N:17]->1([C:18]([H:38])([H:39])[H:40])[C:19]([H:41])([H:42])[H:43])([H:20])([H:21])[H:22]", "smiles3Dx": "C([C:1]#[6N:2]->[Mn+:3]1(<-[3C-:4]#[O+:5])(<-[4H-:6])(<-[5C-:7]#[O+:8])<-[1N@@:9]([C:10]([C:11]([N:12]([C:13]([H:28])([H:29])[H:30])[C:14]([H:31])([H:32])[H:33])([H:26])[H:27])([H:24])[H:25])([H:23])[C:15]([H:34])([H:35])[C:16]([H:36])([H:37])[2N:17]->1([C:18]([H:38])([H:39])[H:40])[C:19]([H:41])([H:42])[H:43])([H:20])([H:21])[H:22]", "dummies": []}
C      1.4952    -1.9659    -4.3346
C      1.0935    -1.3951    -3.0496
N      0.7579    -0.9167    -1.9664
Mn     0.0000     0.0000     0.0000
C     -0.9810    -1.9997    -0.5670
O     -1.4963    -3.0482    -0.8668
H     -0.4609     0.9161    -1.5273
C      0.7756     2.1351     0.3472
O      1.1824     3.2557     0.5292
N      2.3702    -0.2616     0.1691
C      2.9477    -1.4482    -0.4093
C      4.4006    -1.8195    -0.0003
N      4.4597    -2.6140     1.2471
C      5.7632    -2.4337     1.9067
C      4.2453    -4.0472     0.9764
C      2.6134    -0.1072     1.5448
C      1.8066    -1.1179     2.3504
N      0.4095    -0.9941     2.0945
C     -0.1965    -0.0789     2.9906
C     -0.2363    -2.2502     2.2211
H      2.5155    -2.3922    -4.2457
H      0.7832    -2.7667    -4.6219
H      1.4919    -1.1718    -5.1092
H      2.7493     0.4557    -0.2587
H      3.0049    -1.2888    -1.4992
H      2.2735    -2.3088    -0.2225
H      4.8799    -2.3808    -0.8358
H      4.9808    -0.8733     0.0831
H      5.8092    -3.0335     2.8414
H      5.9010    -1.3705     2.1984
H      6.5987    -2.7374     1.2368
H      5.0480    -4.4621     0.3265
H      3.2651    -4.2142     0.4851
H      4.2269    -4.6153     1.9313
H      3.6870    -0.2161     1.7940
H      2.3146     0.9077     1.8638
H      2.0306    -0.9636     3.4337
H      2.1654    -2.1338     2.0864
H     -1.2584     0.0809     2.6988
H     -0.1648    -0.4524     4.0416
H      0.3192     0.9034     2.9485
H     -0.0950    -2.6640     3.2478
H      0.1856    -2.9769     1.4930
H     -1.3280    -2.1499     2.0289
