# Supplementary material for: MACE: Automated Assessment of Stereochemistry of Transition Metal Complexes and Its Applications in Computational Catalysis
Source: J Chem Theory Comput. 2024 Feb 16;20(5):2313–20. doi: 10.1021/acs.jctc.3c01313 (PMC10938507; doi:10.1021/acs.jctc.3c01313)
Supplement: Supplementary file 3 — ct3c01313_si_003.zip [file ct3c01313_si_003.zip › structures/screening/mace_MeCN/Mn_NNhN_Me_bi_5.xyz]

44
{"conf": 0, "E": 72.65, "rms": -1.0, "geom": "OH", "total_charge": 0, "CA_charge": 1, "smiles": "C[C:1]#[5N:2]->[Mn+:3]1(<-[3C-:4]#[O+:5])(<-[4H-:6])(<-[6C-:7]#[O+:8])<-[1N@H:9]([CH2:10][CH2:11][N:12]([CH3:13])[CH3:14])[CH2:15][CH2:16][2N:17]->1([CH3:18])[CH3:19]", "smiles3D": "C([C:1]#[5N:2]->[Mn+:3]1(<-[3C-:4]#[O+:5])(<-[4H-:6])(<-[6C-:7]#[O+:8])<-[1N@@:9]([C:10]([C:11]([N:12]([C:13]([H:28])([H:29])[H:30])[C:14]([H:31])([H:32])[H:33])([H:26])[H:27])([H:24])[H:25])([H:23])[C:15]([H:34])([H:35])[C:16]([H:36])([H:37])[2N:17]->1([C:18]([H:38])([H:39])[H:40])[C:19]([H:41])([H:42])[H:43])([H:20])([H:21])[H:22]", "smiles3Dx": "C([C:1]#[5N:2]->[Mn+:3]1(<-[3C-:4]#[O+:5])(<-[4H-:6])(<-[6C-:7]#[O+:8])<-[1N@@:9]([C:10]([C:11]([N:12]([C:13]([H:28])([H:29])[H:30])[C:14]([H:31])([H:32])[H:33])([H:26])[H:27])([H:24])[H:25])([H:23])[C:15]([H:34])([H:35])[C:16]([H:36])([H:37])[2N:17]->1([C:18]([H:38])([H:39])[H:40])[C:19]([H:41])([H:42])[H:43])([H:20])([H:21])[H:22]", "dummies": []}
C      2.3403    -3.7439    -2.3083
C      1.6533    -2.6431    -1.6339
N      1.0772    -1.7185    -1.0660
Mn     0.0000     0.0000     0.0000
C     -1.2149     1.6529     1.0343
O     -1.8525     2.5203     1.5777
H     -1.5485    -0.9875    -0.0942
C     -0.4427     0.9765    -2.0243
O     -0.6749     1.4910    -3.0899
N      0.6420    -0.8945     1.9898
C     -0.4627    -1.1972     2.7970
C     -1.1771    -2.4826     2.3271
N     -0.9309    -3.6141     3.2482
C     -1.8959    -4.6937     2.9831
C      0.4393    -4.1354     3.0960
C      1.5045     0.0732     2.5229
C      2.5569     0.5394     1.4758
N      1.9735     1.1465     0.3114
C      2.7828     0.9788    -0.8354
C      1.6889     2.5192     0.5018
H      2.3214    -4.6438    -1.6598
H      3.3924    -3.4548    -2.5093
H      1.8284    -3.9675    -3.2668
H      1.1259    -1.6533     1.8199
H     -1.1808    -0.3530     2.7476
H     -0.1456    -1.3223     3.8594
H     -2.2679    -2.2601     2.2888
H     -0.8626    -2.7380     1.2912
H     -2.9323    -4.3337     3.1598
H     -1.8119    -5.0612     1.9356
H     -1.7269    -5.5425     3.6805
H      0.6471    -4.4337     2.0440
H      1.1796    -3.3732     3.4157
H      0.5930    -5.0171     3.7553
H      2.0426    -0.3527     3.4023
H      0.9194     0.9538     2.8636
H      3.2555     1.2548     1.9708
H      3.1483    -0.3594     1.1854
H      2.9694    -0.0958    -1.0287
H      3.7662     1.4862    -0.6995
H      2.2792     1.4087    -1.7286
H      1.0305     2.8798    -0.3184
H      1.1682     2.6892     1.4656
H      2.6251     3.1251     0.5022
44
{"conf": 1, "E": 73.48, "rms": -1.0, "geom": "OH", "total_charge": 0, "CA_charge": 1, "smiles": "C[C:1]#[5N:2]->[Mn+:3]1(<-[3C-:4]#[O+:5])(<-[4H-:6])(<-[6C-:7]#[O+:8])<-[1N@H:9]([CH2:10][CH2:11][N:12]([CH3:13])[CH3:14])[CH2:15][CH2:16][2N:17]->1([CH3:18])[CH3:19]", "smiles3D": "C([C:1]#[5N:2]->[Mn+:3]1(<-[3C-:4]#[O+:5])(<-[4H-:6])(<-[6C-:7]#[O+:8])<-[1N@@:9]([C:10]([C:11]([N:12]([C:13]([H:28])([H:29])[H:30])[C:14]([H:31])([H:32])[H:33])([H:26])[H:27])([H:24])[H:25])([H:23])[C:15]([H:34])([H:35])[C:16]([H:36])([H:37])[2N:17]->1([C:18]([H:38])([H:39])[H:40])[C:19]([H:41])([H:42])[H:43])([H:20])([H:21])[H:22]", "smiles3Dx": "C([C:1]#[5N:2]->[Mn+:3]1(<-[3C-:4]#[O+:5])(<-[4H-:6])(<-[6C-:7]#[O+:8])<-[1N@@:9]([C:10]([C:11]([N:12]([C:13]([H:28])([H:29])[H:30])[C:14]([H:31])([H:32])[H:33])([H:26])[H:27])([H:24])[H:25])([H:23])[C:15]([H:34])([H:35])[C:16]([H:36])([H:37])[2N:17]->1([C:18]([H:38])([H:39])[H:40])[C:19]([H:41])([H:42])[H:43])([H:20])([H:21])[H:22]", "dummies": []}
C     -4.5985     1.8042    -0.6506
C     -3.2488     1.2755    -0.4565
N     -2.1145     0.8322    -0.2949
Mn     0.0000     0.0000     0.0000
C      2.0534    -0.9744     0.3234
O      3.1321    -1.4863     0.4925
H     -0.7610    -1.6540     0.2647
C     -0.1193     0.4658     2.2396
O     -0.1818     0.7119     3.4185
N      0.1714    -0.2716    -2.2484
C      0.4836    -1.6083    -2.5480
C      0.1515    -1.9936    -4.0092
N     -1.0646    -2.8330    -4.0920
C     -2.2808    -2.0344    -3.8570
C     -1.1451    -3.4667    -5.4183
C      1.1287     0.6829    -2.6439
C      0.8770     2.0650    -1.9757
N      0.9382     2.0295    -0.5424
C      2.2635     2.0812    -0.0498
C      0.1698     3.0621     0.0437
H     -4.5475     2.9032    -0.7936
H     -5.2171     1.5754     0.2414
H     -5.0536     1.3352    -1.5470
H     -0.6395    -0.0510    -2.6106
H      1.5646    -1.8011    -2.3619
H     -0.0946    -2.2619    -1.8619
H      0.0515    -1.0850    -4.6421
H      1.0243    -2.5616    -4.4042
H     -3.1883    -2.6629    -3.9880
H     -2.3049    -1.6678    -2.8101
H     -2.3408    -1.1689    -4.5541
H     -2.0463    -4.1141    -5.4828
H     -0.2646    -4.1243    -5.5836
H     -1.1866    -2.7036    -6.2278
H      2.1487     0.3386    -2.3754
H      1.0871     0.8141    -3.7493
H     -0.1302     2.4082    -2.3065
H      1.6266     2.7909    -2.3703
H      2.9150     1.3554    -0.5747
H      2.2677     1.8311     1.0338
H      2.6991     3.0988    -0.1841
H     -0.8865     2.9981    -0.2828
H      0.5674     4.0614    -0.2502
H      0.1943     2.9803     1.1522
44
{"conf": 2, "E": 83.87, "rms": -1.0, "geom": "OH", "total_charge": 0, "CA_charge": 1, "smiles": "C[C:1]#[5N:2]->[Mn+:3]1(<-[3C-:4]#[O+:5])(<-[4H-:6])(<-[6C-:7]#[O+:8])<-[1N@H:9]([CH2:10][CH2:11][N:12]([CH3:13])[CH3:14])[CH2:15][CH2:16][2N:17]->1([CH3:18])[CH3:19]", "smiles3D": "C([C:1]#[5N:2]->[Mn+:3]1(<-[3C-:4]#[O+:5])(<-[4H-:6])(<-[6C-:7]#[O+:8])<-[1N@@:9]([C:10]([C:11]([N:12]([C:13]([H:28])([H:29])[H:30])[C:14]([H:31])([H:32])[H:33])([H:26])[H:27])([H:24])[H:25])([H:23])[C:15]([H:34])([H:35])[C:16]([H:36])([H:37])[2N:17]->1([C:18]([H:38])([H:39])[H:40])[C:19]([H:41])([H:42])[H:43])([H:20])([H:21])[H:22]", "smiles3Dx": "C([C:1]#[5N:2]->[Mn+:3]1(<-[3C-:4]#[O+:5])(<-[4H-:6])(<-[6C-:7]#[O+:8])<-[1N@@:9]([C:10]([C:11]([N:12]([C:13]([H:28])([H:29])[H:30])[C:14]([H:31])([H:32])[H:33])([H:26])[H:27])([H:24])[H:25])([H:23])[C:15]([H:34])([H:35])[C:16]([H:36])([H:37])[2N:17]->1([C:18]([H:38])([H:39])[H:40])[C:19]([H:41])([H:42])[H:43])([H:20])([H:21])[H:22]", "dummies": []}
C      1.5777     4.7016     0.4969
C      1.1163     3.3213     0.3523
N      0.7274     2.1624     0.2293
Mn     0.0000     0.0000     0.0000
C     -0.5720    -2.2150    -0.2284
O     -0.8712    -3.3769    -0.3495
H      0.7903    -0.3907     1.6148
C      1.9296    -0.4647    -1.1443
O      2.9449    -0.7091    -1.7473
N     -1.9843     0.6389     0.9390
C     -2.2465     0.0686     2.2009
C     -2.2562    -1.4648     2.2297
N     -2.9274    -1.9531     3.4554
C     -4.3761    -2.1138     3.2343
C     -2.3542    -3.2410     3.8800
C     -3.0196     0.5435    -0.0446
C     -2.5474     0.0757    -1.4618
N     -1.2398     0.5051    -1.8474
C     -1.1836     1.8946    -2.0826
C     -0.7523    -0.2131    -2.9606
H      2.6836     4.7323     0.4150
H      1.2690     5.0926     1.4882
H      1.1299     5.3263    -0.3030
H     -1.8677     1.5346     1.1036
H     -3.2307     0.4460     2.5624
H     -1.4656     0.4205     2.9159
H     -2.7396    -1.8798     1.3198
H     -1.1918    -1.7821     2.2259
H     -4.8769    -2.3936     4.1861
H     -4.5852    -2.8985     2.4730
H     -4.8317    -1.1601     2.8958
H     -2.8766    -3.6177     4.7860
H     -1.2853    -3.1097     4.1540
H     -2.4320    -4.0020     3.0712
H     -3.5026     1.5451    -0.1616
H     -3.8143    -0.1582     0.2960
H     -2.5795    -1.0359    -1.4677
H     -3.2916     0.4315    -2.2132
H     -1.5199     2.4543    -1.1851
H     -0.1392     2.2025    -2.3108
H     -1.8345     2.1759    -2.9426
H     -0.6765    -1.2933    -2.7199
H      0.2601     0.1485    -3.2459
H     -1.4338    -0.0897    -3.8340
44
{"conf": 3, "E": 77.85, "rms": -1.0, "geom": "OH", "total_charge": 0, "CA_charge": 1, "smiles": "C[C:1]#[5N:2]->[Mn+:3]1(<-[3C-:4]#[O+:5])(<-[4H-:6])(<-[6C-:7]#[O+:8])<-[1N@H:9]([CH2:10][CH2:11][N:12]([CH3:13])[CH3:14])[CH2:15][CH2:16][2N:17]->1([CH3:18])[CH3:19]", "smiles3D": "C([C:1]#[5N:2]->[Mn+:3]1(<-[3C-:4]#[O+:5])(<-[4H-:6])(<-[6C-:7]#[O+:8])<-[1N@@:9]([C:10]([C:11]([N:12]([C:13]([H:28])([H:29])[H:30])[C:14]([H:31])([H:32])[H:33])([H:26])[H:27])([H:24])[H:25])([H:23])[C:15]([H:34])([H:35])[C:16]([H:36])([H:37])[2N:17]->1([C:18]([H:38])([H:39])[H:40])[C:19]([H:41])([H:42])[H:43])([H:20])([H:21])[H:22]", "smiles3Dx": "C([C:1]#[5N:2]->[Mn+:3]1(<-[3C-:4]#[O+:5])(<-[4H-:6])(<-[6C-:7]#[O+:8])<-[1N@@:9]([C:10]([C:11]([N:12]([C:13]([H:28])([H:29])[H:30])[C:14]([H:31])([H:32])[H:33])([H:26])[H:27])([H:24])[H:25])([H:23])[C:15]([H:34])([H:35])[C:16]([H:36])([H:37])[2N:17]->1([C:18]([H:38])([H:39])[H:40])[C:19]([H:41])([H:42])[H:43])([H:20])([H:21])[H:22]", "dummies": []}
C     -2.5246    -2.0904    -3.7537
C     -1.7829    -1.4784    -2.6519
N     -1.1613    -0.9628    -1.7260
Mn     0.0000     0.0000     0.0000
C      1.2414     0.7986     1.7597
O      1.8871     1.2147     2.6893
H      1.4881    -0.8999    -0.5910
C     -0.5991    -1.7721     1.3221
O     -0.9153    -2.7046     2.0183
N      0.3775     1.8100    -1.3605
C      1.4550     2.6387    -0.9548
C      2.8202     2.1617    -1.4908
N      3.3053     0.9819    -0.7437
C      4.2295     1.3869     0.3304
C      3.9884     0.0383    -1.6441
C     -0.8845     2.4516    -1.3932
C     -1.5613     2.5473     0.0046
N     -1.8178     1.2718     0.6069
C     -1.8887     1.3576     2.0183
C     -2.9902     0.6539     0.1093
H     -2.7153    -3.1586    -3.5227
H     -3.4912    -1.5623    -3.8863
H     -1.9301    -2.0138    -4.6872
H      0.5473     1.4866    -2.2004
H      1.4931     2.6895     0.1465
H      1.3000     3.6752    -1.3331
H      3.5471     3.0048    -1.4333
H      2.7042     1.9464    -2.5770
H      4.4632     0.5140     0.9770
H      3.7648     2.1640     0.9735
H      5.1783     1.7961    -0.0837
H      3.2754    -0.3443    -2.4059
H      4.8458     0.5242    -2.1616
H      4.3581    -0.8407    -1.0727
H     -0.7938     3.4790    -1.8143
H     -1.5539     1.8782    -2.0699
H     -0.8882     3.1509     0.6543
H     -2.5173     3.1118    -0.1042
H     -2.7764     1.9551     2.3313
H     -1.9696     0.3405     2.4591
H     -0.9832     1.8426     2.4336
H     -3.0284    -0.4030     0.4527
H     -3.0070     0.6566    -0.9969
H     -3.9036     1.1811     0.4708
