# Supplementary material for: MACE: Automated Assessment of Stereochemistry of Transition Metal Complexes and Its Applications in Computational Catalysis
Source: J Chem Theory Comput. 2024 Feb 16;20(5):2313–20. doi: 10.1021/acs.jctc.3c01313 (PMC10938507; doi:10.1021/acs.jctc.3c01313)
Supplement: Supplementary file 3 — ct3c01313_si_003.zip [file ct3c01313_si_003.zip › structures/screening/mace_MeCN/Mn_NNhN_Me_bi_6.xyz]

44
{"conf": 0, "E": 70.98, "rms": -1.0, "geom": "OH", "total_charge": 0, "CA_charge": 1, "smiles": "C[C:1]#[3N:2]->[Mn+:3]1(<-[4H-:4])(<-[5C-:5]#[O+:6])(<-[6C-:7]#[O+:8])<-[1N@H:9]([CH2:10][CH2:11][N:12]([CH3:13])[CH3:14])[CH2:15][CH2:16][2N:17]->1([CH3:18])[CH3:19]", "smiles3D": "C([C:1]#[3N:2]->[Mn+:3]1(<-[4H-:4])(<-[5C-:5]#[O+:6])(<-[6C-:7]#[O+:8])<-[1N@@:9]([C:10]([C:11]([N:12]([C:13]([H:28])([H:29])[H:30])[C:14]([H:31])([H:32])[H:33])([H:26])[H:27])([H:24])[H:25])([H:23])[C:15]([H:34])([H:35])[C:16]([H:36])([H:37])[2N:17]->1([C:18]([H:38])([H:39])[H:40])[C:19]([H:41])([H:42])[H:43])([H:20])([H:21])[H:22]", "smiles3Dx": "C([C:1]#[3N:2]->[Mn+:3]1(<-[4H-:4])(<-[5C-:5]#[O+:6])(<-[6C-:7]#[O+:8])<-[1N@@:9]([C:10]([C:11]([N:12]([C:13]([H:28])([H:29])[H:30])[C:14]([H:31])([H:32])[H:33])([H:26])[H:27])([H:24])[H:25])([H:23])[C:15]([H:34])([H:35])[C:16]([H:36])([H:37])[2N:17]->1([C:18]([H:38])([H:39])[H:40])[C:19]([H:41])([H:42])[H:43])([H:20])([H:21])[H:22]", "dummies": []}
C      0.6683     4.6922    -1.5473
C      0.4736     3.3152    -1.0951
N      0.3097     2.1591    -0.7130
Mn     0.0000     0.0000     0.0000
H     -0.8761    -0.3321    -1.5819
C     -0.3625    -2.1894     0.5773
O     -0.5544    -3.3405     0.8808
C      2.0087    -0.5771    -0.9378
O      3.0666    -0.8806    -1.4308
N     -1.8959     0.5764     1.1134
C     -2.8098     1.2063     0.2515
C     -3.7292     0.1985    -0.4600
N     -4.6313    -0.4623     0.5097
C     -5.8709     0.3127     0.6944
C     -4.9664    -1.8223     0.0580
C     -1.4256     1.3843     2.1586
C     -0.2255     0.7266     2.8998
N      0.9122     0.4996     2.0535
C      1.7240     1.6503     1.9172
C      1.6965    -0.5910     2.4959
H      1.2403     5.2550    -0.7813
H     -0.3193     5.1742    -1.6996
H      1.2313     4.6914    -2.5032
H     -2.2616    -0.1827     1.4733
H     -3.4405     1.9357     0.8092
H     -2.2376     1.7614    -0.5191
H     -3.0722    -0.5448    -0.9598
H     -4.3021     0.7151    -1.2637
H     -5.6426     1.3394     1.0478
H     -6.4525     0.3782    -0.2523
H     -6.5049    -0.1631     1.4733
H     -4.0474    -2.4459     0.0148
H     -5.4438    -1.8058    -0.9474
H     -5.6553    -2.3115     0.7803
H     -2.2471     1.5543     2.8938
H     -1.1065     2.3697     1.7570
H      0.0610     1.3791     3.7582
H     -0.5907    -0.2386     3.3198
H      2.2976     1.8483     2.8526
H      1.1122     2.5462     1.6920
H      2.4425     1.5013     1.0820
H      1.0831    -1.5098     2.5792
H      2.5200    -0.7885     1.7757
H      2.1393    -0.3754     3.4961
44
{"conf": 1, "E": 80.75, "rms": -1.0, "geom": "OH", "total_charge": 0, "CA_charge": 1, "smiles": "C[C:1]#[3N:2]->[Mn+:3]1(<-[4H-:4])(<-[5C-:5]#[O+:6])(<-[6C-:7]#[O+:8])<-[1N@H:9]([CH2:10][CH2:11][N:12]([CH3:13])[CH3:14])[CH2:15][CH2:16][2N:17]->1([CH3:18])[CH3:19]", "smiles3D": "C([C:1]#[3N:2]->[Mn+:3]1(<-[4H-:4])(<-[5C-:5]#[O+:6])(<-[6C-:7]#[O+:8])<-[1N@@:9]([C:10]([C:11]([N:12]([C:13]([H:28])([H:29])[H:30])[C:14]([H:31])([H:32])[H:33])([H:26])[H:27])([H:24])[H:25])([H:23])[C:15]([H:34])([H:35])[C:16]([H:36])([H:37])[2N:17]->1([C:18]([H:38])([H:39])[H:40])[C:19]([H:41])([H:42])[H:43])([H:20])([H:21])[H:22]", "smiles3Dx": "C([C:1]#[3N:2]->[Mn+:3]1(<-[4H-:4])(<-[5C-:5]#[O+:6])(<-[6C-:7]#[O+:8])<-[1N@@:9]([C:10]([C:11]([N:12]([C:13]([H:28])([H:29])[H:30])[C:14]([H:31])([H:32])[H:33])([H:26])[H:27])([H:24])[H:25])([H:23])[C:15]([H:34])([H:35])[C:16]([H:36])([H:37])[2N:17]->1([C:18]([H:38])([H:39])[H:40])[C:19]([H:41])([H:42])[H:43])([H:20])([H:21])[H:22]", "dummies": []}
C      3.0695    -3.8721    -0.6537
C      2.1666    -2.7407    -0.4452
N      1.4084    -1.7887    -0.2756
Mn     0.0000     0.0000     0.0000
H      1.4527     1.0997    -0.2548
C     -1.2866     1.8931     0.1683
O     -1.9628     2.8876     0.2571
C     -0.4297    -0.0473    -2.2496
O     -0.6564    -0.0727    -3.4337
N      0.2392     0.0126     2.2641
C      1.5413    -0.3878     2.6657
C      1.7703    -1.8822     2.9916
N      3.2126    -2.2128     3.0488
C      3.8655    -1.5901     4.2154
C      3.3823    -3.6740     3.1264
C     -0.8998    -0.6499     2.8022
C     -1.5015    -1.7718     1.8953
N     -1.7610    -1.3729     0.5418
C     -1.7664    -2.4785    -0.3399
C     -2.9699    -0.6513     0.4152
H      3.2871    -3.9763    -1.7364
H      4.0157    -3.6963    -0.1018
H      2.5900    -4.8008    -0.2821
H      0.1658     0.8984     2.4968
H      2.2321    -0.1048     1.8422
H      1.8252     0.2046     3.5682
H      1.3071    -2.4801     2.1908
H      1.2780    -2.1536     3.9513
H      4.9134    -1.9486     4.3136
H      3.3202    -1.8186     5.1581
H      3.9293    -0.4911     4.0807
H      2.9390    -4.0825     4.0623
H      2.9001    -4.1699     2.2580
H      4.4615    -3.9370     3.0893
H     -1.7000     0.1071     2.9750
H     -0.6559    -1.0887     3.7927
H     -0.8000    -2.6287     1.9063
H     -2.4500    -2.1240     2.3660
H     -0.7878    -2.9974    -0.3181
H     -2.5582    -3.2076    -0.0490
H     -1.9568    -2.1437    -1.3829
H     -3.0325    -0.2014    -0.6000
H     -3.8502    -1.3192     0.5656
H     -3.0233     0.1670     1.1611
44
{"conf": 2, "E": 72.57, "rms": -1.0, "geom": "OH", "total_charge": 0, "CA_charge": 1, "smiles": "C[C:1]#[3N:2]->[Mn+:3]1(<-[4H-:4])(<-[5C-:5]#[O+:6])(<-[6C-:7]#[O+:8])<-[1N@H:9]([CH2:10][CH2:11][N:12]([CH3:13])[CH3:14])[CH2:15][CH2:16][2N:17]->1([CH3:18])[CH3:19]", "smiles3D": "C([C:1]#[3N:2]->[Mn+:3]1(<-[4H-:4])(<-[5C-:5]#[O+:6])(<-[6C-:7]#[O+:8])<-[1N@@:9]([C:10]([C:11]([N:12]([C:13]([H:28])([H:29])[H:30])[C:14]([H:31])([H:32])[H:33])([H:26])[H:27])([H:24])[H:25])([H:23])[C:15]([H:34])([H:35])[C:16]([H:36])([H:37])[2N:17]->1([C:18]([H:38])([H:39])[H:40])[C:19]([H:41])([H:42])[H:43])([H:20])([H:21])[H:22]", "smiles3Dx": "C([C:1]#[3N:2]->[Mn+:3]1(<-[4H-:4])(<-[5C-:5]#[O+:6])(<-[6C-:7]#[O+:8])<-[1N@@:9]([C:10]([C:11]([N:12]([C:13]([H:28])([H:29])[H:30])[C:14]([H:31])([H:32])[H:33])([H:26])[H:27])([H:24])[H:25])([H:23])[C:15]([H:34])([H:35])[C:16]([H:36])([H:37])[2N:17]->1([C:18]([H:38])([H:39])[H:40])[C:19]([H:41])([H:42])[H:43])([H:20])([H:21])[H:22]", "dummies": []}
C      4.8142    -1.1842    -0.5369
C      3.4021    -0.8397    -0.3779
N      2.2162    -0.5475    -0.2440
Mn     0.0000     0.0000     0.0000
H     -0.2123    -0.2086    -1.8144
C     -2.2443     0.4634     0.1122
O     -3.4238     0.7073     0.1712
C     -0.4706    -2.2138     0.3531
O     -0.7181    -3.3792     0.5397
N      0.4152     2.2407    -0.1649
C      1.6594     2.5179    -0.7594
C      1.7228     2.0880    -2.2368
N      0.5969     2.6368    -3.0247
C      0.4661     1.8990    -4.2921
C      0.7953     4.0685    -3.3147
C      0.2799     2.7238     1.1591
C      0.8786     1.7721     2.2376
N      0.3102     0.4563     2.2320
C     -0.9348     0.3938     2.9018
C      1.1952    -0.5011     2.7816
H      5.2950    -1.2415     0.4612
H      5.3177    -0.4056    -1.1461
H      4.9002    -2.1659    -1.0464
H     -0.2488     2.6124    -0.6741
H      2.4592     1.9872    -0.2043
H      1.8709     3.6094    -0.7015
H      1.7049     0.9802    -2.2647
H      2.7012     2.3988    -2.6687
H      0.2485     0.8279    -4.0936
H     -0.3874     2.2955    -4.8835
H      1.3960     1.9738    -4.8996
H      0.7697     4.6623    -2.3786
H      1.7602     4.2479    -3.8393
H     -0.0328     4.4521    -3.9493
H     -0.8015     2.8644     1.3763
H      0.7696     3.7204     1.2589
H      1.9751     1.7146     2.0551
H      0.7318     2.2405     3.2395
H     -0.7997     0.4945     4.0041
H     -1.6135     1.2002     2.5627
H     -1.4231    -0.5826     2.6897
H      1.4001    -0.2751     3.8540
H      0.7552    -1.5194     2.7098
H      2.1594    -0.5035     2.2370
44
{"conf": 3, "E": 82.55, "rms": -1.0, "geom": "OH", "total_charge": 0, "CA_charge": 1, "smiles": "C[C:1]#[3N:2]->[Mn+:3]1(<-[4H-:4])(<-[5C-:5]#[O+:6])(<-[6C-:7]#[O+:8])<-[1N@H:9]([CH2:10][CH2:11][N:12]([CH3:13])[CH3:14])[CH2:15][CH2:16][2N:17]->1([CH3:18])[CH3:19]", "smiles3D": "C([C:1]#[3N:2]->[Mn+:3]1(<-[4H-:4])(<-[5C-:5]#[O+:6])(<-[6C-:7]#[O+:8])<-[1N@@:9]([C:10]([C:11]([N:12]([C:13]([H:28])([H:29])[H:30])[C:14]([H:31])([H:32])[H:33])([H:26])[H:27])([H:24])[H:25])([H:23])[C:15]([H:34])([H:35])[C:16]([H:36])([H:37])[2N:17]->1([C:18]([H:38])([H:39])[H:40])[C:19]([H:41])([H:42])[H:43])([H:20])([H:21])[H:22]", "smiles3Dx": "C([C:1]#[3N:2]->[Mn+:3]1(<-[4H-:4])(<-[5C-:5]#[O+:6])(<-[6C-:7]#[O+:8])<-[1N@@:9]([C:10]([C:11]([N:12]([C:13]([H:28])([H:29])[H:30])[C:14]([H:31])([H:32])[H:33])([H:26])[H:27])([H:24])[H:25])([H:23])[C:15]([H:34])([H:35])[C:16]([H:36])([H:37])[2N:17]->1([C:18]([H:38])([H:39])[H:40])[C:19]([H:41])([H:42])[H:43])([H:20])([H:21])[H:22]", "dummies": []}
C      1.6091     4.6816     0.5746
C      1.1372     3.3084     0.4035
N      0.7410     2.1533     0.2667
Mn     0.0000     0.0000     0.0000
H     -1.6721     0.6796    -0.3570
C     -0.8694    -2.0921    -0.3673
O     -1.3260    -3.1914    -0.5601
C      0.5756     0.1132    -2.2144
O      0.8792     0.1726    -3.3799
N     -0.4357    -0.2416     2.2250
C     -0.9910     0.9431     2.7768
C     -0.0262     1.9888     3.3837
N      0.2133     1.7353     4.8234
C      1.5531     2.2030     5.2147
C     -0.8016     2.4047     5.6566
C      0.7166    -0.8302     2.8242
C      2.0618    -0.5653     2.0717
N      2.0292    -0.8367     0.6663
C      2.0912    -2.2192     0.3805
C      3.0580    -0.1540    -0.0234
H      0.9613     5.3704    -0.0056
H      1.5694     4.9531     1.6496
H      2.6543     4.7611     0.2112
H     -1.1042    -0.8705     2.2599
H     -1.5459     1.4380     1.9511
H     -1.7372     0.6610     3.5570
H      0.9149     1.9873     2.8127
H     -0.4539     3.0068     3.2318
H      1.7238     2.0252     6.2985
H      1.6794     3.2876     4.9981
H      2.3314     1.6303     4.6659
H     -0.6617     2.1250     6.7229
H     -0.7362     3.5120     5.5629
H     -1.8235     2.0827     5.3670
H      0.8272    -0.4808     3.8701
H      0.5692    -1.9345     2.8722
H      2.8548    -1.1870     2.5508
H      2.3374     0.4956     2.2353
H      1.9063    -2.3878    -0.7035
H      3.0932    -2.6332     0.6408
H      1.3237    -2.7772     0.9525
H      2.9442     0.9415     0.0971
H      3.0219    -0.3869    -1.1101
H      4.0575    -0.4513     0.3714
