# Supplementary material for: MACE: Automated Assessment of Stereochemistry of Transition Metal Complexes and Its Applications in Computational Catalysis
Source: J Chem Theory Comput. 2024 Feb 16;20(5):2313–20. doi: 10.1021/acs.jctc.3c01313 (PMC10938507; doi:10.1021/acs.jctc.3c01313)
Supplement: Supplementary file 3 — ct3c01313_si_003.zip [file ct3c01313_si_003.zip › structures/screening/mace_MeCN/Mn_NNhN_Me_bi_7.xyz]

44
{"conf": 0, "E": 72.24, "rms": -1.0, "geom": "OH", "total_charge": 0, "CA_charge": 1, "smiles": "C[C:1]#[4N:2]->[Mn+:3]1(<-[3C-:4]#[O+:5])(<-[5H-:6])(<-[6C-:7]#[O+:8])<-[1N@H:9]([CH2:10][CH2:11][N:12]([CH3:13])[CH3:14])[CH2:15][CH2:16][2N:17]->1([CH3:18])[CH3:19]", "smiles3D": "C([C:1]#[4N:2]->[Mn+:3]1(<-[3C-:4]#[O+:5])(<-[5H-:6])(<-[6C-:7]#[O+:8])<-[1N@@:9]([C:10]([C:11]([N:12]([C:13]([H:28])([H:29])[H:30])[C:14]([H:31])([H:32])[H:33])([H:26])[H:27])([H:24])[H:25])([H:23])[C:15]([H:34])([H:35])[C:16]([H:36])([H:37])[2N:17]->1([C:18]([H:38])([H:39])[H:40])[C:19]([H:41])([H:42])[H:43])([H:20])([H:21])[H:22]", "smiles3Dx": "C([C:1]#[4N:2]->[Mn+:3]1(<-[3C-:4]#[O+:5])(<-[5H-:6])(<-[6C-:7]#[O+:8])<-[1N@@:9]([C:10]([C:11]([N:12]([C:13]([H:28])([H:29])[H:30])[C:14]([H:31])([H:32])[H:33])([H:26])[H:27])([H:24])[H:25])([H:23])[C:15]([H:34])([H:35])[C:16]([H:36])([H:37])[2N:17]->1([C:18]([H:38])([H:39])[H:40])[C:19]([H:41])([H:42])[H:43])([H:20])([H:21])[H:22]", "dummies": []}
C     -1.2834     0.6153     4.7729
C     -0.9010     0.4371     3.3728
N     -0.5853     0.2852     2.1952
Mn     0.0000     0.0000     0.0000
C      0.8527    -2.0615     0.5496
O      1.2997    -3.1437     0.8381
H     -0.6714     1.6740    -0.3616
C      2.0599     0.9220     0.3931
O      3.1444     1.4071     0.5995
N     -2.0033    -0.8988    -0.6028
C     -2.5567    -1.6751     0.4341
C     -3.4657    -0.8523     1.3748
N     -4.8999    -1.0560     1.0729
C     -5.2832    -0.3897    -0.1840
C     -5.7202    -0.5284     2.1757
C     -1.6925    -1.6173    -1.7662
C     -0.8658    -0.7607    -2.7658
N      0.3988    -0.3314    -2.2363
C      1.4148    -1.3003    -2.3976
C      0.8064     0.9044    -2.7835
H     -1.0998     1.6667     5.0756
H     -2.3605     0.3780     4.8936
H     -0.6811    -0.0643     5.4101
H     -2.5636    -0.2115    -0.8268
H     -3.1469    -2.5284     0.0225
H     -1.7221    -2.0932     1.0310
H     -3.2562    -1.1966     2.4131
H     -3.1948     0.2260     1.3307
H     -6.3769    -0.4878    -0.3572
H     -5.0184     0.6911    -0.1690
H     -4.7870    -0.8818    -1.0457
H     -6.7992    -0.6973     1.9693
H     -5.5441     0.5608     2.3238
H     -5.4857    -1.0655     3.1200
H     -2.6355    -1.9380    -2.2682
H     -1.1097    -2.5254    -1.5020
H     -0.7089    -1.3560    -3.6962
H     -1.4911     0.1222    -3.0347
H      1.7464    -1.3545    -3.4608
H      2.2883    -1.0336    -1.7638
H      1.0587    -2.3058    -2.0936
H      0.8871     0.8352    -3.8933
H      1.7943     1.2071    -2.3712
H      0.0697     1.6957    -2.5296
44
{"conf": 1, "E": 75.58, "rms": -1.0, "geom": "OH", "total_charge": 0, "CA_charge": 1, "smiles": "C[C:1]#[4N:2]->[Mn+:3]1(<-[3C-:4]#[O+:5])(<-[5H-:6])(<-[6C-:7]#[O+:8])<-[1N@H:9]([CH2:10][CH2:11][N:12]([CH3:13])[CH3:14])[CH2:15][CH2:16][2N:17]->1([CH3:18])[CH3:19]", "smiles3D": "C([C:1]#[4N:2]->[Mn+:3]1(<-[3C-:4]#[O+:5])(<-[5H-:6])(<-[6C-:7]#[O+:8])<-[1N@@:9]([C:10]([C:11]([N:12]([C:13]([H:28])([H:29])[H:30])[C:14]([H:31])([H:32])[H:33])([H:26])[H:27])([H:24])[H:25])([H:23])[C:15]([H:34])([H:35])[C:16]([H:36])([H:37])[2N:17]->1([C:18]([H:38])([H:39])[H:40])[C:19]([H:41])([H:42])[H:43])([H:20])([H:21])[H:22]", "smiles3Dx": "C([C:1]#[4N:2]->[Mn+:3]1(<-[3C-:4]#[O+:5])(<-[5H-:6])(<-[6C-:7]#[O+:8])<-[1N@@:9]([C:10]([C:11]([N:12]([C:13]([H:28])([H:29])[H:30])[C:14]([H:31])([H:32])[H:33])([H:26])[H:27])([H:24])[H:25])([H:23])[C:15]([H:34])([H:35])[C:16]([H:36])([H:37])[2N:17]->1([C:18]([H:38])([H:39])[H:40])[C:19]([H:41])([H:42])[H:43])([H:20])([H:21])[H:22]", "dummies": []}
C     -2.9246    -1.6522     3.6799
C     -2.0689    -1.1750     2.5942
N     -1.3485    -0.7692     1.6856
Mn     0.0000     0.0000     0.0000
C     -1.8052     1.0962    -0.8980
O     -2.7536     1.6729    -1.3694
H      1.3968    -0.9135     0.7735
C     -0.5032    -1.8383    -1.2709
O     -0.7679    -2.8057    -1.9404
N      0.6334     1.8850     1.1129
C     -0.4566     2.4479     1.8058
C     -0.0228     3.3750     2.9746
N     -0.0631     2.7496     4.3170
C     -1.4304     2.4683     4.7849
C      0.7995     1.5643     4.4318
C      1.1996     2.7093     0.1176
C      2.1240     1.9130    -0.8440
N      1.4514     0.8618    -1.5503
C      2.3440    -0.1670    -1.9253
C      0.7332     1.3222    -2.6769
H     -2.6398    -1.1439     4.6241
H     -3.9841    -1.4247     3.4426
H     -2.7979    -2.7481     3.7965
H      1.2860     1.6388     1.7044
H     -1.0960     3.0342     1.1079
H     -1.0740     1.6278     2.2016
H      1.0024     3.7550     2.7860
H     -0.6727     4.2778     2.9766
H     -1.4135     2.2708     5.8778
H     -1.8687     1.5816     4.2803
H     -2.0907     3.3465     4.6195
H      0.8629     1.2481     5.4949
H      0.4068     0.7135     3.8344
H      1.8311     1.8061     4.0980
H      1.8039     3.5106     0.6013
H      0.4021     3.1950    -0.4821
H      2.9496     1.4896    -0.2261
H      2.5784     2.6272    -1.5705
H      2.7896    -0.6342    -1.0220
H      3.1664     0.2389    -2.5594
H      1.8118    -0.9595    -2.4964
H      0.0692     0.5129    -3.0522
H      1.4297     1.6223    -3.4942
H      0.1019     2.1954    -2.4204
44
{"conf": 2, "E": 71.45, "rms": -1.0, "geom": "OH", "total_charge": 0, "CA_charge": 1, "smiles": "C[C:1]#[4N:2]->[Mn+:3]1(<-[3C-:4]#[O+:5])(<-[5H-:6])(<-[6C-:7]#[O+:8])<-[1N@H:9]([CH2:10][CH2:11][N:12]([CH3:13])[CH3:14])[CH2:15][CH2:16][2N:17]->1([CH3:18])[CH3:19]", "smiles3D": "C([C:1]#[4N:2]->[Mn+:3]1(<-[3C-:4]#[O+:5])(<-[5H-:6])(<-[6C-:7]#[O+:8])<-[1N@@:9]([C:10]([C:11]([N:12]([C:13]([H:28])([H:29])[H:30])[C:14]([H:31])([H:32])[H:33])([H:26])[H:27])([H:24])[H:25])([H:23])[C:15]([H:34])([H:35])[C:16]([H:36])([H:37])[2N:17]->1([C:18]([H:38])([H:39])[H:40])[C:19]([H:41])([H:42])[H:43])([H:20])([H:21])[H:22]", "smiles3Dx": "C([C:1]#[4N:2]->[Mn+:3]1(<-[3C-:4]#[O+:5])(<-[5H-:6])(<-[6C-:7]#[O+:8])<-[1N@@:9]([C:10]([C:11]([N:12]([C:13]([H:28])([H:29])[H:30])[C:14]([H:31])([H:32])[H:33])([H:26])[H:27])([H:24])[H:25])([H:23])[C:15]([H:34])([H:35])[C:16]([H:36])([H:37])[2N:17]->1([C:18]([H:38])([H:39])[H:40])[C:19]([H:41])([H:42])[H:43])([H:20])([H:21])[H:22]", "dummies": []}
C     -4.6059     1.8961    -0.0941
C     -3.2530     1.3410    -0.0659
N     -2.1171     0.8736    -0.0431
Mn     0.0000     0.0000     0.0000
C     -0.7719    -1.6783     1.3633
O     -1.1775    -2.5603     2.0787
H      0.5503     1.3879    -1.0747
C      0.5034     1.2427     1.8575
O      0.7689     1.8965     2.8354
N     -0.3003    -1.2886    -1.8561
C     -1.6000    -1.8212    -1.8771
C     -1.9388    -2.5830    -3.1758
N     -1.4007    -3.9618    -3.1480
C     -2.3505    -4.8898    -2.5086
C     -1.1075    -4.4267    -4.5132
C      0.7446    -2.2295    -1.7936
C      2.1013    -1.5728    -1.4144
N      2.0923    -0.9251    -0.1355
C      2.2901    -1.8228     0.9376
C      3.0330     0.1268    -0.0753
H     -4.5653     2.9524    -0.4307
H     -5.0463     1.8485     0.9230
H     -5.2319     1.3079    -0.7962
H     -0.1801    -0.7484    -2.5876
H     -2.3117    -0.9754    -1.7835
H     -1.7510    -2.4900    -1.0053
H     -3.0430    -2.5890    -3.3245
H     -1.5123    -1.9992    -4.0218
H     -2.5898    -4.5597    -1.4768
H     -1.8973    -5.9012    -2.4278
H     -3.2970    -4.9649    -3.0896
H     -2.0176    -4.3944    -5.1534
H     -0.3185    -3.7917    -4.9706
H     -0.7140    -5.4661    -4.4916
H      0.5051    -3.0163    -1.0475
H      0.8629    -2.7161    -2.7884
H      2.3397    -0.8339    -2.2144
H      2.8927    -2.3589    -1.4361
H      3.3486    -2.1719     0.9717
H      1.6344    -2.7112     0.8419
H      2.0499    -1.3154     1.8974
H      2.7782     0.9097    -0.8205
H      3.0318     0.5968     0.9329
H      4.0592    -0.2515    -0.2921
44
{"conf": 3, "E": 75.54, "rms": -1.0, "geom": "OH", "total_charge": 0, "CA_charge": 1, "smiles": "C[C:1]#[4N:2]->[Mn+:3]1(<-[3C-:4]#[O+:5])(<-[5H-:6])(<-[6C-:7]#[O+:8])<-[1N@H:9]([CH2:10][CH2:11][N:12]([CH3:13])[CH3:14])[CH2:15][CH2:16][2N:17]->1([CH3:18])[CH3:19]", "smiles3D": "C([C:1]#[4N:2]->[Mn+:3]1(<-[3C-:4]#[O+:5])(<-[5H-:6])(<-[6C-:7]#[O+:8])<-[1N@@:9]([C:10]([C:11]([N:12]([C:13]([H:28])([H:29])[H:30])[C:14]([H:31])([H:32])[H:33])([H:26])[H:27])([H:24])[H:25])([H:23])[C:15]([H:34])([H:35])[C:16]([H:36])([H:37])[2N:17]->1([C:18]([H:38])([H:39])[H:40])[C:19]([H:41])([H:42])[H:43])([H:20])([H:21])[H:22]", "smiles3Dx": "C([C:1]#[4N:2]->[Mn+:3]1(<-[3C-:4]#[O+:5])(<-[5H-:6])(<-[6C-:7]#[O+:8])<-[1N@@:9]([C:10]([C:11]([N:12]([C:13]([H:28])([H:29])[H:30])[C:14]([H:31])([H:32])[H:33])([H:26])[H:27])([H:24])[H:25])([H:23])[C:15]([H:34])([H:35])[C:16]([H:36])([H:37])[2N:17]->1([C:18]([H:38])([H:39])[H:40])[C:19]([H:41])([H:42])[H:43])([H:20])([H:21])[H:22]", "dummies": []}
C     -4.6765    -0.7888    -1.5225
C     -3.3023    -0.5559    -1.0795
N     -2.1488    -0.3612    -0.7042
Mn     0.0000     0.0000     0.0000
C     -0.7649     1.5672     1.4954
O     -1.1654     2.3914     2.2792
H      0.5601    -1.2109    -1.2669
C      0.2562     1.6739    -1.5429
O      0.3916     2.5552    -2.3548
N     -0.0493    -1.7057     1.5255
C     -0.7792    -1.4096     2.6947
C     -2.3003    -1.3252     2.4266
N     -3.1371    -1.2761     3.6475
C     -3.1297    -2.5369     4.4066
C     -2.8249    -0.1293     4.5139
C      1.3193    -1.9830     1.7509
C      2.1942    -0.7040     1.9085
N      2.1517     0.1694     0.7714
C      3.0068    -0.2524    -0.2720
C      2.4351     1.5105     1.1190
H     -4.6774    -1.5213    -2.3556
H     -5.1201     0.1670    -1.8693
H     -5.2737    -1.1888    -0.6774
H     -0.4269    -2.4349     1.1170
H     -0.4308    -0.4461     3.1152
H     -0.5976    -2.2068     3.4480
H     -2.5145    -0.4244     1.8225
H     -2.6114    -2.1925     1.8054
H     -3.2723    -3.4054     3.7282
H     -2.1864    -2.6688     4.9785
H     -3.9750    -2.5388     5.1272
H     -1.8399    -0.2528     5.0142
H     -2.8223     0.8114     3.9236
H     -3.6073    -0.0275     5.2960
H      1.7069    -2.5694     0.8895
H      1.4440    -2.6113     2.6633
H      1.8383    -0.1691     2.8168
H      3.2462    -1.0207     2.1013
H      2.8501     0.3853    -1.1697
H      2.7924    -1.3015    -0.5570
H      4.0759    -0.1810     0.0360
H      1.7624     1.8599     1.9281
H      2.2913     2.1743     0.2394
H      3.4879     1.6080     1.4726
