# Supplementary material for: MACE: Automated Assessment of Stereochemistry of Transition Metal Complexes and Its Applications in Computational Catalysis
Source: J Chem Theory Comput. 2024 Feb 16;20(5):2313–20. doi: 10.1021/acs.jctc.3c01313 (PMC10938507; doi:10.1021/acs.jctc.3c01313)
Supplement: Supplementary file 3 — ct3c01313_si_003.zip [file ct3c01313_si_003.zip › structures/screening/mace_MeCN/Mn_NNhN_Me_bi_8.xyz]

44
{"conf": 0, "E": 75.55, "rms": -1.0, "geom": "OH", "total_charge": 0, "CA_charge": 1, "smiles": "C[C:1]#[3N:2]->[Mn+:3]1(<-[4C-:4]#[O+:5])(<-[5H-:6])(<-[6C-:7]#[O+:8])<-[1N@H:9]([CH2:10][CH2:11][N:12]([CH3:13])[CH3:14])[CH2:15][CH2:16][2N:17]->1([CH3:18])[CH3:19]", "smiles3D": "C([C:1]#[3N:2]->[Mn+:3]1(<-[4C-:4]#[O+:5])(<-[5H-:6])(<-[6C-:7]#[O+:8])<-[1N@@:9]([C:10]([C:11]([N:12]([C:13]([H:28])([H:29])[H:30])[C:14]([H:31])([H:32])[H:33])([H:26])[H:27])([H:24])[H:25])([H:23])[C:15]([H:34])([H:35])[C:16]([H:36])([H:37])[2N:17]->1([C:18]([H:38])([H:39])[H:40])[C:19]([H:41])([H:42])[H:43])([H:20])([H:21])[H:22]", "smiles3Dx": "C([C:1]#[3N:2]->[Mn+:3]1(<-[4C-:4]#[O+:5])(<-[5H-:6])(<-[6C-:7]#[O+:8])<-[1N@@:9]([C:10]([C:11]([N:12]([C:13]([H:28])([H:29])[H:30])[C:14]([H:31])([H:32])[H:33])([H:26])[H:27])([H:24])[H:25])([H:23])[C:15]([H:34])([H:35])[C:16]([H:36])([H:37])[2N:17]->1([C:18]([H:38])([H:39])[H:40])[C:19]([H:41])([H:42])[H:43])([H:20])([H:21])[H:22]", "dummies": []}
C     -2.4246    -3.4742    -2.6309
C     -1.7078    -2.4583    -1.8619
N     -1.1111    -1.6015    -1.2142
Mn     0.0000     0.0000     0.0000
C     -0.7691    -0.9221     1.9525
O     -1.1754    -1.4072     2.9791
H      0.9335     1.2311     0.9986
C      1.8315    -1.3757     0.0311
O      2.7957    -2.0998     0.0467
N     -1.6946     1.5138    -0.1833
C     -2.9185     1.1735     0.4349
C     -3.5493    -0.1637     0.0136
N     -4.8730    -0.3294     0.6557
C     -5.9410     0.2603    -0.1720
C     -5.1628    -1.7559     0.8787
C     -1.7345     1.7909    -1.5567
C     -0.3170     2.1413    -2.0947
N      0.6330     1.0715    -1.9316
C      1.9444     1.5554    -1.7391
C      0.5980     0.1493    -3.0010
H     -2.0071    -4.4757    -2.4002
H     -3.5003    -3.4498    -2.3601
H     -2.3108    -3.2656    -3.7145
H     -1.3969     2.2736     0.2387
H     -2.7478     1.1381     1.5357
H     -3.6483     1.9902     0.2339
H     -2.8659    -0.9591     0.3608
H     -3.6367    -0.2506    -1.0894
H     -5.7488     1.3374    -0.3549
H     -6.0281    -0.2601    -1.1522
H     -6.9151     0.1918     0.3586
H     -4.4258    -2.1872     1.5900
H     -6.1670    -1.8806     1.3387
H     -5.1249    -2.3278    -0.0758
H     -2.4150     2.6529    -1.7494
H     -2.1124     0.9131    -2.1127
H      0.0266     3.0501    -1.5478
H     -0.4059     2.4143    -3.1729
H      1.9923     2.1681    -0.8140
H      2.2609     2.1866    -2.6019
H      2.6602     0.7108    -1.6319
H     -0.4460    -0.1356    -3.2455
H      1.1531    -0.7711    -2.7183
H      1.0650     0.5836    -3.9157
44
{"conf": 1, "E": 71.29, "rms": -1.0, "geom": "OH", "total_charge": 0, "CA_charge": 1, "smiles": "C[C:1]#[3N:2]->[Mn+:3]1(<-[4C-:4]#[O+:5])(<-[5H-:6])(<-[6C-:7]#[O+:8])<-[1N@H:9]([CH2:10][CH2:11][N:12]([CH3:13])[CH3:14])[CH2:15][CH2:16][2N:17]->1([CH3:18])[CH3:19]", "smiles3D": "C([C:1]#[3N:2]->[Mn+:3]1(<-[4C-:4]#[O+:5])(<-[5H-:6])(<-[6C-:7]#[O+:8])<-[1N@@:9]([C:10]([C:11]([N:12]([C:13]([H:28])([H:29])[H:30])[C:14]([H:31])([H:32])[H:33])([H:26])[H:27])([H:24])[H:25])([H:23])[C:15]([H:34])([H:35])[C:16]([H:36])([H:37])[2N:17]->1([C:18]([H:38])([H:39])[H:40])[C:19]([H:41])([H:42])[H:43])([H:20])([H:21])[H:22]", "smiles3Dx": "C([C:1]#[3N:2]->[Mn+:3]1(<-[4C-:4]#[O+:5])(<-[5H-:6])(<-[6C-:7]#[O+:8])<-[1N@@:9]([C:10]([C:11]([N:12]([C:13]([H:28])([H:29])[H:30])[C:14]([H:31])([H:32])[H:33])([H:26])[H:27])([H:24])[H:25])([H:23])[C:15]([H:34])([H:35])[C:16]([H:36])([H:37])[2N:17]->1([C:18]([H:38])([H:39])[H:40])[C:19]([H:41])([H:42])[H:43])([H:20])([H:21])[H:22]", "dummies": []}
C      3.9175     1.4842    -2.7041
C      2.7668     1.0481    -1.9140
N      1.8015     0.6816    -1.2483
Mn     0.0000     0.0000     0.0000
C     -1.1075     1.9156    -0.5908
O     -1.6899     2.9248    -0.9016
H     -1.4798    -0.5241     0.9596
C     -0.8293    -1.0954    -1.8331
O     -1.2654    -1.6724    -2.7980
N      0.8611     0.9352     1.8943
C      1.7323     1.9871     1.5472
C      1.7384     3.1477     2.5638
N      2.1865     2.6987     3.8990
C      3.6564     2.7300     4.0008
C      1.6053     3.5506     4.9489
C      1.4372    -0.1388     2.6200
C      2.0634    -1.2414     1.7156
N      1.1586    -1.8097     0.7653
C      1.8414    -2.4315    -0.3051
C      0.2340    -2.7059     1.3452
H      4.5602     0.6097    -2.9343
H      3.5639     1.9431    -3.6501
H      4.5008     2.2301    -2.1260
H      0.1514     1.2693     2.3686
H      2.7710     1.6141     1.4089
H      1.3882     2.3950     0.5761
H      2.3774     3.9751     2.1790
H      0.6991     3.5455     2.6057
H      4.1164     2.0813     3.2270
H      3.9781     2.3319     4.9872
H      4.0493     3.7649     3.8846
H      0.4980     3.4569     4.9453
H      1.9543     3.2213     5.9516
H      1.8815     4.6185     4.7993
H      0.6534    -0.6058     3.2557
H      2.2303     0.2385     3.3010
H      2.9226    -0.7771     1.1806
H      2.4709    -2.0456     2.3721
H      1.1193    -2.8288    -1.0507
H      2.5031    -1.7069    -0.8205
H      2.4660    -3.2750     0.0705
H     -0.4914    -3.0530     0.5761
H      0.7569    -3.5931     1.7715
H     -0.3398    -2.2113     2.1529
44
{"conf": 2, "E": 70.61, "rms": -1.0, "geom": "OH", "total_charge": 0, "CA_charge": 1, "smiles": "C[C:1]#[3N:2]->[Mn+:3]1(<-[4C-:4]#[O+:5])(<-[5H-:6])(<-[6C-:7]#[O+:8])<-[1N@H:9]([CH2:10][CH2:11][N:12]([CH3:13])[CH3:14])[CH2:15][CH2:16][2N:17]->1([CH3:18])[CH3:19]", "smiles3D": "C([C:1]#[3N:2]->[Mn+:3]1(<-[4C-:4]#[O+:5])(<-[5H-:6])(<-[6C-:7]#[O+:8])<-[1N@@:9]([C:10]([C:11]([N:12]([C:13]([H:28])([H:29])[H:30])[C:14]([H:31])([H:32])[H:33])([H:26])[H:27])([H:24])[H:25])([H:23])[C:15]([H:34])([H:35])[C:16]([H:36])([H:37])[2N:17]->1([C:18]([H:38])([H:39])[H:40])[C:19]([H:41])([H:42])[H:43])([H:20])([H:21])[H:22]", "smiles3Dx": "C([C:1]#[3N:2]->[Mn+:3]1(<-[4C-:4]#[O+:5])(<-[5H-:6])(<-[6C-:7]#[O+:8])<-[1N@@:9]([C:10]([C:11]([N:12]([C:13]([H:28])([H:29])[H:30])[C:14]([H:31])([H:32])[H:33])([H:26])[H:27])([H:24])[H:25])([H:23])[C:15]([H:34])([H:35])[C:16]([H:36])([H:37])[2N:17]->1([C:18]([H:38])([H:39])[H:40])[C:19]([H:41])([H:42])[H:43])([H:20])([H:21])[H:22]", "dummies": []}
C      2.1161     4.4412     0.8038
C      1.4960     3.1384     0.5656
N      0.9754     2.0435     0.3674
Mn     0.0000     0.0000     0.0000
C     -1.5528     1.0191    -1.3424
O     -2.3698     1.5559    -2.0484
H     -0.8142    -1.6138    -0.3417
C      1.3801    -0.3150    -1.8012
O      2.1072    -0.4808    -2.7488
N     -1.2304     0.1980     1.9063
C     -1.9541     1.4110     1.9247
C     -3.4426     1.2209     1.5776
N     -4.1236     0.4143     2.6149
C     -5.2547    -0.3240     2.0300
C     -4.6117     1.2657     3.7143
C     -0.2703     0.0774     2.9231
C      0.6801    -1.1282     2.6835
N      1.4318    -1.0258     1.4655
C      1.7530    -2.2948     0.9372
C      2.5965    -0.2382     1.6034
H      3.0246     4.3093     1.4267
H      1.3978     5.1011     1.3323
H      2.3960     4.9005    -0.1665
H     -1.7950    -0.5220     1.9511
H     -1.8839     1.9087     2.9189
H     -1.5052     2.0902     1.1736
H     -3.9289     2.2147     1.4488
H     -3.4832     0.7108     0.5907
H     -5.9847     0.3691     1.5547
H     -4.8861    -1.0435     1.2675
H     -5.7740    -0.9197     2.8117
H     -5.0737     0.6378     4.5064
H     -5.3653     2.0011     3.3536
H     -3.7722     1.8135     4.1891
H     -0.7855    -0.0645     3.9022
H      0.3362     1.0068     2.9783
H      0.0472    -2.0459     2.6693
H      1.3732    -1.2112     3.5537
H      2.3520    -2.1907     0.0056
H      2.3394    -2.8900     1.6753
H      0.8243    -2.8511     0.6895
H      3.3761    -0.7823     2.1860
H      2.3746     0.7146     2.1246
H      3.0045     0.0033     0.5979
