# Supplementary material for: MACE: Automated Assessment of Stereochemistry of Transition Metal Complexes and Its Applications in Computational Catalysis
Source: J Chem Theory Comput. 2024 Feb 16;20(5):2313–20. doi: 10.1021/acs.jctc.3c01313 (PMC10938507; doi:10.1021/acs.jctc.3c01313)
Supplement: Supplementary file 3 — ct3c01313_si_003.zip [file ct3c01313_si_003.zip › structures/screening/mace_MeCN/Mn_NNhN_Me_bi_9.xyz]

44
{"conf": 0, "E": 72.59, "rms": -1.0, "geom": "OH", "total_charge": 0, "CA_charge": 1, "smiles": "C[C:1]#[5N:2]->[Mn+:3]1(<-[3C-:4]#[O+:5])(<-[4C-:6]#[O+:7])(<-[6H-:8])<-[1N@H:9]([CH2:10][CH2:11][N:12]([CH3:13])[CH3:14])[CH2:15][CH2:16][2N:17]->1([CH3:18])[CH3:19]", "smiles3D": "C([C:1]#[5N:2]->[Mn+:3]1(<-[3C-:4]#[O+:5])(<-[4C-:6]#[O+:7])(<-[6H-:8])<-[1N@@:9]([C:10]([C:11]([N:12]([C:13]([H:28])([H:29])[H:30])[C:14]([H:31])([H:32])[H:33])([H:26])[H:27])([H:24])[H:25])([H:23])[C:15]([H:34])([H:35])[C:16]([H:36])([H:37])[2N:17]->1([C:18]([H:38])([H:39])[H:40])[C:19]([H:41])([H:42])[H:43])([H:20])([H:21])[H:22]", "smiles3Dx": "C([C:1]#[5N:2]->[Mn+:3]1(<-[3C-:4]#[O+:5])(<-[4C-:6]#[O+:7])(<-[6H-:8])<-[1N@@:9]([C:10]([C:11]([N:12]([C:13]([H:28])([H:29])[H:30])[C:14]([H:31])([H:32])[H:33])([H:26])[H:27])([H:24])[H:25])([H:23])[C:15]([H:34])([H:35])[C:16]([H:36])([H:37])[2N:17]->1([C:18]([H:38])([H:39])[H:40])[C:19]([H:41])([H:42])[H:43])([H:20])([H:21])[H:22]", "dummies": []}
C     -4.4954     2.0976     0.4642
C     -3.1764     1.4800     0.3318
N     -2.0676     0.9628     0.2198
Mn     0.0000     0.0000     0.0000
C      2.0080    -1.0747    -0.3052
O      3.0619    -1.6382    -0.4662
C     -0.9422    -1.4907    -1.4631
O     -1.4378    -2.2750    -2.2335
H     -0.3647    -1.1099     1.4212
N      0.5044     1.5586    -1.5849
C      0.8647     0.9583    -2.8115
C     -0.2838     0.9727    -3.8377
N     -0.6158     2.3605    -4.2301
C      0.2164     2.8055    -5.3617
C     -2.0374     2.4657    -4.5961
C      1.5196     2.3183    -0.9821
C      1.1552     2.7227     0.4753
N      0.9597     1.5974     1.3435
C      2.1733     1.0938     1.8677
C      0.0628     1.8791     2.3982
H     -5.2379     1.3255     0.7528
H     -4.7900     2.5506    -0.5047
H     -4.4578     2.8851     1.2447
H     -0.2310     2.0944    -1.6898
H      1.1406    -0.0954    -2.6139
H      1.7489     1.4639    -3.2632
H     -0.0074     0.3529    -4.7211
H     -1.1555     0.4785    -3.3564
H      1.2935     2.7526    -5.1010
H     -0.0047     3.8677    -5.6027
H      0.0333     2.1856    -6.2678
H     -2.2913     1.7699    -5.4271
H     -2.6750     2.2308    -3.7165
H     -2.2821     3.5054    -4.9041
H      1.6883     3.2468    -1.5770
H      2.4652     1.7357    -0.9684
H      0.2257     3.3347     0.4221
H      1.9658     3.3767     0.8748
H      2.5884     1.7789     2.6433
H      1.9930     0.0981     2.3295
H      2.9343     0.9744     1.0710
H      0.4902     2.6451     3.0862
H     -0.8997     2.2626     2.0054
H     -0.1452     0.9514     2.9764
44
{"conf": 1, "E": 74.22, "rms": -1.0, "geom": "OH", "total_charge": 0, "CA_charge": 1, "smiles": "C[C:1]#[5N:2]->[Mn+:3]1(<-[3C-:4]#[O+:5])(<-[4C-:6]#[O+:7])(<-[6H-:8])<-[1N@H:9]([CH2:10][CH2:11][N:12]([CH3:13])[CH3:14])[CH2:15][CH2:16][2N:17]->1([CH3:18])[CH3:19]", "smiles3D": "C([C:1]#[5N:2]->[Mn+:3]1(<-[3C-:4]#[O+:5])(<-[4C-:6]#[O+:7])(<-[6H-:8])<-[1N@@:9]([C:10]([C:11]([N:12]([C:13]([H:28])([H:29])[H:30])[C:14]([H:31])([H:32])[H:33])([H:26])[H:27])([H:24])[H:25])([H:23])[C:15]([H:34])([H:35])[C:16]([H:36])([H:37])[2N:17]->1([C:18]([H:38])([H:39])[H:40])[C:19]([H:41])([H:42])[H:43])([H:20])([H:21])[H:22]", "smiles3Dx": "C([C:1]#[5N:2]->[Mn+:3]1(<-[3C-:4]#[O+:5])(<-[4C-:6]#[O+:7])(<-[6H-:8])<-[1N@@:9]([C:10]([C:11]([N:12]([C:13]([H:28])([H:29])[H:30])[C:14]([H:31])([H:32])[H:33])([H:26])[H:27])([H:24])[H:25])([H:23])[C:15]([H:34])([H:35])[C:16]([H:36])([H:37])[2N:17]->1([C:18]([H:38])([H:39])[H:40])[C:19]([H:41])([H:42])[H:43])([H:20])([H:21])[H:22]", "dummies": []}
C     -4.8431     0.3767    -1.1093
C     -3.4219     0.2658    -0.7819
N     -2.2279     0.1740    -0.5075
Mn     0.0000     0.0000     0.0000
C      2.2094    -0.3220     0.5365
O      3.3698    -0.4915     0.8173
C     -0.3078    -2.2636     0.1829
O     -0.4695    -3.4548     0.2782
H     -0.3881     0.2290     1.7837
N      0.4640    -0.0358    -2.2355
C      1.2748    -1.1360    -2.5592
C      1.4866    -1.3002    -4.0857
N      2.1542    -2.5621    -4.4788
C      1.3250    -3.7538    -4.2378
C      3.4913    -2.7137    -3.8845
C      1.0281     1.2293    -2.5064
C      0.2896     2.3801    -1.7639
N      0.2978     2.2470    -0.3386
C      1.5180     2.6580     0.2471
C     -0.7786     2.9309     0.2708
H     -4.9744     1.0917    -1.9473
H     -5.2326    -0.6183    -1.4074
H     -5.3995     0.7412    -0.2214
H     -0.3361    -0.1099    -2.6781
H      2.2625    -1.0331    -2.0626
H      0.7826    -2.0453    -2.1684
H      2.0923    -0.4491    -4.4629
H      0.5023    -1.2295    -4.5969
H      1.7514    -4.6185    -4.7893
H      1.2837    -4.0160    -3.1588
H      0.2924    -3.5966    -4.6169
H      3.4313    -2.9410    -2.7978
H      4.0312    -3.5436    -4.3883
H      4.0894    -1.7889    -4.0326
H      2.0988     1.2422    -2.2131
H      0.9681     1.4303    -3.6011
H      0.7592     3.3488    -2.0560
H     -0.7596     2.3879    -2.1383
H      1.5383     2.3563     1.3178
H      1.6356     3.7650     0.1847
H      2.3837     2.1897    -0.2596
H     -1.7469     2.6057    -0.1584
H     -0.6811     4.0314     0.1221
H     -0.7963     2.7155     1.3624
44
{"conf": 2, "E": 79.16, "rms": -1.0, "geom": "OH", "total_charge": 0, "CA_charge": 1, "smiles": "C[C:1]#[5N:2]->[Mn+:3]1(<-[3C-:4]#[O+:5])(<-[4C-:6]#[O+:7])(<-[6H-:8])<-[1N@H:9]([CH2:10][CH2:11][N:12]([CH3:13])[CH3:14])[CH2:15][CH2:16][2N:17]->1([CH3:18])[CH3:19]", "smiles3D": "C([C:1]#[5N:2]->[Mn+:3]1(<-[3C-:4]#[O+:5])(<-[4C-:6]#[O+:7])(<-[6H-:8])<-[1N@@:9]([C:10]([C:11]([N:12]([C:13]([H:28])([H:29])[H:30])[C:14]([H:31])([H:32])[H:33])([H:26])[H:27])([H:24])[H:25])([H:23])[C:15]([H:34])([H:35])[C:16]([H:36])([H:37])[2N:17]->1([C:18]([H:38])([H:39])[H:40])[C:19]([H:41])([H:42])[H:43])([H:20])([H:21])[H:22]", "smiles3Dx": "C([C:1]#[5N:2]->[Mn+:3]1(<-[3C-:4]#[O+:5])(<-[4C-:6]#[O+:7])(<-[6H-:8])<-[1N@@:9]([C:10]([C:11]([N:12]([C:13]([H:28])([H:29])[H:30])[C:14]([H:31])([H:32])[H:33])([H:26])[H:27])([H:24])[H:25])([H:23])[C:15]([H:34])([H:35])[C:16]([H:36])([H:37])[2N:17]->1([C:18]([H:38])([H:39])[H:40])[C:19]([H:41])([H:42])[H:43])([H:20])([H:21])[H:22]", "dummies": []}
C      1.1158    -4.8397    -0.4037
C      0.7875    -3.4192    -0.2863
N      0.5133    -2.2257    -0.1881
Mn     0.0000     0.0000     0.0000
C     -0.6523     2.1987     0.1621
O     -0.9946     3.3520     0.2470
C     -1.9590    -0.6317     1.0074
O     -2.9894    -0.9634     1.5389
H     -0.7796    -0.0620    -1.6652
N      1.2192     0.0461     1.9277
C      0.5093     0.2568     3.1311
C     -0.3364     1.5379     3.2212
N     -0.8596     1.7041     4.5965
C      0.0815     2.4715     5.4323
C     -2.1631     2.3885     4.5766
C      2.2619     0.9371     1.6365
C      2.9514     0.5671     0.2893
N      2.0568     0.6161    -0.8380
C      2.4092    -0.3079    -1.8464
C      1.9573     1.9143    -1.3906
H      0.2595    -5.3809    -0.8561
H      2.0113    -4.9598    -1.0474
H      1.3257    -5.2549     0.6034
H      1.5943    -0.7893     2.0006
H     -0.1726    -0.6120     3.2818
H      1.2429     0.2565     3.9692
H      0.2358     2.4360     2.9095
H     -1.1778     1.4141     2.5145
H     -0.2875     2.5136     6.4797
H      0.2060     3.5104     5.0526
H      1.0759     1.9801     5.4592
H     -2.5420     2.5311     5.6119
H     -2.0889     3.3798     4.0755
H     -2.9117     1.7656     4.0413
H      3.0240     0.9063     2.4499
H      1.8725     1.9687     1.5590
H      3.3712    -0.4583     0.4062
H      3.8092     1.2623     0.1287
H      3.3902    -0.0404    -2.3034
H      2.4870    -1.3325    -1.4312
H      1.6309    -0.3151    -2.6415
H      1.8108     2.6746    -0.5964
H      1.0870     1.9577    -2.0817
H      2.8796     2.1802    -1.9582
44
{"conf": 3, "E": 74.96, "rms": -1.0, "geom": "OH", "total_charge": 0, "CA_charge": 1, "smiles": "C[C:1]#[5N:2]->[Mn+:3]1(<-[3C-:4]#[O+:5])(<-[4C-:6]#[O+:7])(<-[6H-:8])<-[1N@H:9]([CH2:10][CH2:11][N:12]([CH3:13])[CH3:14])[CH2:15][CH2:16][2N:17]->1([CH3:18])[CH3:19]", "smiles3D": "C([C:1]#[5N:2]->[Mn+:3]1(<-[3C-:4]#[O+:5])(<-[4C-:6]#[O+:7])(<-[6H-:8])<-[1N@@:9]([C:10]([C:11]([N:12]([C:13]([H:28])([H:29])[H:30])[C:14]([H:31])([H:32])[H:33])([H:26])[H:27])([H:24])[H:25])([H:23])[C:15]([H:34])([H:35])[C:16]([H:36])([H:37])[2N:17]->1([C:18]([H:38])([H:39])[H:40])[C:19]([H:41])([H:42])[H:43])([H:20])([H:21])[H:22]", "smiles3Dx": "C([C:1]#[5N:2]->[Mn+:3]1(<-[3C-:4]#[O+:5])(<-[4C-:6]#[O+:7])(<-[6H-:8])<-[1N@@:9]([C:10]([C:11]([N:12]([C:13]([H:28])([H:29])[H:30])[C:14]([H:31])([H:32])[H:33])([H:26])[H:27])([H:24])[H:25])([H:23])[C:15]([H:34])([H:35])[C:16]([H:36])([H:37])[2N:17]->1([C:18]([H:38])([H:39])[H:40])[C:19]([H:41])([H:42])[H:43])([H:20])([H:21])[H:22]", "dummies": []}
C      3.7839     2.8724    -1.5071
C      2.6731     2.0307    -1.0636
N      1.7412     1.3220    -0.6913
Mn     0.0000     0.0000     0.0000
C     -1.8394    -1.1676     0.7307
O     -2.8053    -1.7798     1.1136
C     -1.3986     1.6669    -0.7115
O     -2.1321     2.5497    -1.0812
H      0.1226     0.7622     1.6699
N      0.0702    -1.0635    -2.0266
C     -1.0646    -1.8590    -2.2987
C     -2.3106    -1.0400    -2.6906
N     -2.0527    -0.1013    -3.8058
C     -3.2225     0.7737    -3.9927
C     -1.7821    -0.8184    -5.0658
C      1.2775    -1.7955    -1.9492
C      1.4538    -2.5619    -0.6036
N      1.4401    -1.7037     0.5469
C      2.7063    -1.1336     0.8160
C      0.9507    -2.3536     1.7023
H      4.7447     2.3764    -1.2590
H      3.7180     3.0234    -2.6042
H      3.7311     3.8547    -0.9944
H      0.1609    -0.4265    -2.6771
H     -1.3105    -2.4609    -1.4033
H     -0.8440    -2.5687    -3.1275
H     -2.6392    -0.4772    -1.7940
H     -3.1362    -1.7414    -2.9502
H     -3.4479     1.3291    -3.0585
H     -3.0119     1.5330    -4.7765
H     -4.1223     0.1874    -4.2860
H     -2.5715    -1.5718    -5.2839
H     -1.7249    -0.1052    -5.9169
H     -0.7934    -1.3189    -5.0198
H      1.3432    -2.5276    -2.7872
H      2.1257    -1.0858    -2.0607
H      2.4168    -3.1239    -0.6442
H      0.6368    -3.3140    -0.5385
H      3.1647    -0.7266    -0.1073
H      3.4043    -1.8899     1.2450
H      2.5897    -0.3002     1.5431
H     -0.0345    -2.8228     1.5057
H      1.6552    -3.1502     2.0367
H      0.8248    -1.6151     2.5249
