# Supplementary material for: MACE: Automated Assessment of Stereochemistry of Transition Metal Complexes and Its Applications in Computational Catalysis
Source: J Chem Theory Comput. 2024 Feb 16;20(5):2313–20. doi: 10.1021/acs.jctc.3c01313 (PMC10938507; doi:10.1021/acs.jctc.3c01313)
Supplement: Supplementary file 3 — ct3c01313_si_003.zip [file ct3c01313_si_003.zip › structures/screening/mace_MeCN/Mn_NNhN_Me_tri_0.xyz]

38
{"conf": 0, "E": 99.32, "rms": -1.0, "geom": "OH", "total_charge": 0, "CA_charge": 1, "smiles": "C[1N:1]1([CH3:2])->[Mn+:3]2(<-[4H-:4])(<-[5C-:5]#[O+:6])(<-[6C-:7]#[O+:8])<-[2N@H:9]([CH2:10][CH2:11]1)[CH2:12][CH2:13][3N:14]->2([CH3:15])[CH3:16]", "smiles3D": "C([1N:1]1([C:2]([H:20])([H:21])[H:22])->[Mn+:3]2(<-[4H-:4])(<-[5C-:5]#[O+:6])(<-[6C-:7]#[O+:8])<-[2N@:9]([H:23])([C:10]([H:24])([H:25])[C:11]1([H:26])[H:27])[C:12]([H:28])([H:29])[C:13]([H:30])([H:31])[3N:14]->2([C:15]([H:32])([H:33])[H:34])[C:16]([H:35])([H:36])[H:37])([H:17])([H:18])[H:19]", "smiles3Dx": "C([1N:1]1([C:2]([H:20])([H:21])[H:22])->[Mn+:3]2(<-[4H-:4])(<-[5C-:5]#[O+:6])(<-[6C-:7]#[O+:8])<-[2N@:9]([H:23])([C:10]([H:24])([H:25])[C:11]1([H:26])[H:27])[C:12]([H:28])([H:29])[C:13]([H:30])([H:31])[3N:14]->2([C:15]([H:32])([H:33])[H:34])[C:16]([H:35])([H:36])[H:37])([H:17])([H:18])[H:19]", "dummies": []}
C      2.0191     2.3233     0.1137
N      2.0475     0.9700     0.5524
C      3.1052     0.2926    -0.1251
Mn     0.0000     0.0000     0.0000
H      0.3981    -0.1591    -1.7892
C     -0.8989     2.0915    -0.3104
O     -1.3724     3.1885    -0.4734
C     -2.1852    -0.6101    -0.3487
O     -3.3337    -0.9296    -0.5313
N     -0.2330     0.0457     2.2309
C      0.7005     1.0075     2.6762
C      2.1054     0.9075     1.9902
C     -0.0347    -1.2706     2.7432
C     -0.2762    -2.4009     1.6982
N      0.4404    -2.2246     0.4730
C     -0.0957    -3.0149    -0.5780
C      1.8101    -2.5322     0.6105
H      1.7670     2.3577    -0.9696
H      1.2626     2.9104     0.6699
H      3.0068     2.8189     0.2670
H      2.6916    -0.1565    -1.0507
H      3.9368     0.9767    -0.4160
H      3.5537    -0.5106     0.4861
H     -1.0843     0.3281     2.4235
H      0.8353     0.9107     3.7787
H      0.2835     2.0185     2.4768
H      2.5757    -0.0332     2.3253
H      2.7406     1.7379     2.3813
H     -0.7448    -1.4302     3.5890
H      0.9897    -1.3913     3.1535
H     -0.0013    -3.3772     2.1632
H     -1.3688    -2.4253     1.4924
H      0.1082    -4.0984    -0.4085
H      0.3653    -2.7106    -1.5437
H     -1.1904    -2.8862    -0.6671
H      1.9499    -3.6157     0.8362
H      2.2613    -1.9615     1.4308
H      2.3503    -2.3020    -0.3309
38
{"conf": 1, "E": 112.23, "rms": -1.0, "geom": "OH", "total_charge": 0, "CA_charge": 1, "smiles": "C[1N:1]1([CH3:2])->[Mn+:3]2(<-[4H-:4])(<-[5C-:5]#[O+:6])(<-[6C-:7]#[O+:8])<-[2N@H:9]([CH2:10][CH2:11]1)[CH2:12][CH2:13][3N:14]->2([CH3:15])[CH3:16]", "smiles3D": "C([1N:1]1([C:2]([H:20])([H:21])[H:22])->[Mn+:3]2(<-[4H-:4])(<-[5C-:5]#[O+:6])(<-[6C-:7]#[O+:8])<-[2N@:9]([H:23])([C:10]([H:24])([H:25])[C:11]1([H:26])[H:27])[C:12]([H:28])([H:29])[C:13]([H:30])([H:31])[3N:14]->2([C:15]([H:32])([H:33])[H:34])[C:16]([H:35])([H:36])[H:37])([H:17])([H:18])[H:19]", "smiles3Dx": "C([1N:1]1([C:2]([H:20])([H:21])[H:22])->[Mn+:3]2(<-[4H-:4])(<-[5C-:5]#[O+:6])(<-[6C-:7]#[O+:8])<-[2N@:9]([H:23])([C:10]([H:24])([H:25])[C:11]1([H:26])[H:27])[C:12]([H:28])([H:29])[C:13]([H:30])([H:31])[3N:14]->2([C:15]([H:32])([H:33])[H:34])[C:16]([H:35])([H:36])[H:37])([H:17])([H:18])[H:19]", "dummies": []}
C      0.5143    -0.6372     3.1131
N      1.0461     0.1449     2.0660
C      2.4027    -0.2136     1.8710
Mn     0.0000     0.0000     0.0000
H      1.0431    -1.3818    -0.6223
C      1.5137     1.5586    -0.7491
O      2.3075     2.3766    -1.1428
C     -0.8800     0.4308    -2.0759
O     -1.3413     0.6594    -3.1664
N     -1.3033     1.5093     1.0301
C     -0.5508     2.1177     2.0949
C      0.8882     1.5403     2.3526
C     -2.4844     0.8203     1.4488
C     -2.8827    -0.3860     0.5480
N     -1.8450    -1.3575     0.3846
C     -1.7111    -2.2312     1.4890
C     -2.0464    -2.1574    -0.7790
H      1.1307    -0.5235     4.0367
H      0.5151    -1.7063     2.8364
H     -0.5108    -0.3194     3.3612
H      3.0039    -0.0141     2.7890
H      2.8462     0.3587     1.0352
H      2.4772    -1.2959     1.6208
H     -1.5314     2.1433     0.4079
H     -1.1130     2.0655     3.0549
H     -0.4340     3.2023     1.8574
H      1.5948     2.1280     1.7293
H      1.1583     1.7421     3.4174
H     -2.3802     0.4444     2.4844
H     -3.3317     1.5459     1.4460
H     -3.1713     0.0319    -0.4423
H     -3.7868    -0.8716     0.9854
H     -2.5144    -3.0052     1.4952
H     -0.7311    -2.7483     1.4288
H     -1.7827    -1.6947     2.4420
H     -2.8953    -2.8676    -0.6415
H     -2.2730    -1.5438    -1.6681
H     -1.1227    -2.7407    -0.9895
