# Supplementary material for: MACE: Automated Assessment of Stereochemistry of Transition Metal Complexes and Its Applications in Computational Catalysis
Source: J Chem Theory Comput. 2024 Feb 16;20(5):2313–20. doi: 10.1021/acs.jctc.3c01313 (PMC10938507; doi:10.1021/acs.jctc.3c01313)
Supplement: Supplementary file 3 — ct3c01313_si_003.zip [file ct3c01313_si_003.zip › structures/screening/mace_MeCN/Mn_NNhN_Me_tri_1.xyz]

38
{"conf": 0, "E": 154.11, "rms": -1.0, "geom": "OH", "total_charge": 0, "CA_charge": 1, "smiles": "C[1N:1]1([CH3:2])->[Mn+:3]2(<-[3C-:4]#[O+:5])(<-[4H-:6])(<-[6C-:7]#[O+:8])<-[2N@H:9]([CH2:10][CH2:11]1)[CH2:12][CH2:13][5N:14]->2([CH3:15])[CH3:16]", "smiles3D": "C([1N:1]1([C:2]([H:20])([H:21])[H:22])->[Mn+:3]2(<-[3C-:4]#[O+:5])(<-[4H-:6])(<-[6C-:7]#[O+:8])<-[2N@:9]([H:23])([C:10]([H:24])([H:25])[C:11]1([H:26])[H:27])[C:12]([H:28])([H:29])[C:13]([H:30])([H:31])[5N:14]->2([C:15]([H:32])([H:33])[H:34])[C:16]([H:35])([H:36])[H:37])([H:17])([H:18])[H:19]", "smiles3Dx": "C([1N:1]1([C:2]([H:20])([H:21])[H:22])->[Mn+:3]2(<-[3C-:4]#[O+:5])(<-[4H-:6])(<-[6C-:7]#[O+:8])<-[2N@:9]([H:23])([C:10]([H:24])([H:25])[C:11]1([H:26])[H:27])[C:12]([H:28])([H:29])[C:13]([H:30])([H:31])[5N:14]->2([C:15]([H:32])([H:33])[H:34])[C:16]([H:35])([H:36])[H:37])([H:17])([H:18])[H:19]", "dummies": []}
C      2.2928     0.2635    -2.0183
N      1.2811     1.1534    -1.5663
C      0.5398     1.5799    -2.6949
Mn     0.0000     0.0000     0.0000
C      2.0079    -0.3533     1.0661
O      3.0596    -0.5380     1.6265
H      0.0203    -1.6512    -0.8108
C     -0.7327    -0.8497     2.0085
O     -1.1153    -1.2943     3.0622
N     -0.2592     2.1577     0.3830
C      1.0135     2.6382     0.5240
C      1.8299     2.2815    -0.7929
C     -1.2648     2.2255     1.3075
C     -2.5415     1.4895     0.7104
N     -2.2437     0.5148    -0.3542
C     -2.9799    -0.6917    -0.2052
C     -2.5056     1.0282    -1.6476
H      2.9444    -0.0630    -1.1896
H      1.8229    -0.6419    -2.4634
H      2.9393     0.7485    -2.7868
H     -0.0431     0.7310    -3.1015
H     -0.1452     2.4023    -2.4409
H      1.2174     1.9549    -3.4979
H     -0.5867     2.5501    -0.3627
H      1.4955     2.1691     1.4056
H      0.9996     3.7437     0.6676
H      2.8788     2.0676    -0.4831
H      1.8637     3.1949    -1.4321
H     -1.5168     3.2879     1.5329
H     -0.9458     1.7268     2.2451
H     -3.0625     0.9912     1.5601
H     -3.2359     2.2710     0.3216
H     -2.6143    -1.4457    -0.9376
H     -2.8624    -1.1151     0.8072
H     -4.0684    -0.5211    -0.3769
H     -2.1077     2.0469    -1.7660
H     -2.0514     0.3673    -2.4108
H     -3.6032     1.0815    -1.8403
38
{"conf": 1, "E": 154.11, "rms": -1.0, "geom": "OH", "total_charge": 0, "CA_charge": 1, "smiles": "C[1N:1]1([CH3:2])->[Mn+:3]2(<-[3C-:4]#[O+:5])(<-[4H-:6])(<-[6C-:7]#[O+:8])<-[2N@H:9]([CH2:10][CH2:11]1)[CH2:12][CH2:13][5N:14]->2([CH3:15])[CH3:16]", "smiles3D": "C([1N:1]1([C:2]([H:20])([H:21])[H:22])->[Mn+:3]2(<-[3C-:4]#[O+:5])(<-[4H-:6])(<-[6C-:7]#[O+:8])<-[2N@:9]([H:23])([C:10]([H:24])([H:25])[C:11]1([H:26])[H:27])[C:12]([H:28])([H:29])[C:13]([H:30])([H:31])[5N:14]->2([C:15]([H:32])([H:33])[H:34])[C:16]([H:35])([H:36])[H:37])([H:17])([H:18])[H:19]", "smiles3Dx": "C([1N:1]1([C:2]([H:20])([H:21])[H:22])->[Mn+:3]2(<-[3C-:4]#[O+:5])(<-[4H-:6])(<-[6C-:7]#[O+:8])<-[2N@:9]([H:23])([C:10]([H:24])([H:25])[C:11]1([H:26])[H:27])[C:12]([H:28])([H:29])[C:13]([H:30])([H:31])[5N:14]->2([C:15]([H:32])([H:33])[H:34])[C:16]([H:35])([H:36])[H:37])([H:17])([H:18])[H:19]", "dummies": []}
C     -1.7502    -0.4920     2.5971
N     -1.5313    -1.1230     1.3486
C     -0.9998    -2.4170     1.5996
Mn     0.0000     0.0000     0.0000
C     -0.2327    -1.8083    -1.4031
O     -0.3548    -2.7551    -2.1401
H      1.5437    -0.6536     0.7575
C      1.0908     0.7751    -1.8714
O      1.6614     1.1805    -2.8535
N     -1.9681     0.9569    -0.2837
C     -2.8035    -0.0690    -0.6305
C     -2.7480    -1.1672     0.5180
C     -1.7032     2.0787    -1.0198
C     -0.6369     2.9537    -0.2289
N      0.1710     2.1997     0.7463
C     -0.2794     2.3789     2.0767
C      1.5466     2.5534     0.6987
H     -2.3214     0.4413     2.4834
H     -0.7783    -0.2694     3.0785
H     -2.3352    -1.1522     3.2800
H     -0.0092    -2.3240     2.0983
H     -1.6794    -3.0091     2.2562
H     -0.8585    -2.9850     0.6641
H     -2.2668     1.2548     0.5159
H     -3.8492     0.3007    -0.7444
H     -2.4739    -0.5117    -1.5922
H     -2.8490    -2.1627     0.0278
H     -3.6486    -1.0336     1.1624
H     -1.2949     1.7897    -2.0093
H     -2.6339     2.6729    -1.1743
H      0.0203     3.4380    -0.9875
H     -1.1857     3.7738     0.2910
H     -1.3736     2.2912     2.1480
H     -0.0071     3.3920     2.4563
H      0.1916     1.6238     2.7353
H      1.7050     3.5969     1.0587
H      1.9458     2.4889    -0.3282
H      2.1338     1.8588     1.3401
