# Supplementary material for: MACE: Automated Assessment of Stereochemistry of Transition Metal Complexes and Its Applications in Computational Catalysis
Source: J Chem Theory Comput. 2024 Feb 16;20(5):2313–20. doi: 10.1021/acs.jctc.3c01313 (PMC10938507; doi:10.1021/acs.jctc.3c01313)
Supplement: Supplementary file 3 — ct3c01313_si_003.zip [file ct3c01313_si_003.zip › structures/screening/mace_MeCN/Mn_NNhN_Me_tri_2.xyz]

38
{"conf": 0, "E": 296.64, "rms": -1.0, "geom": "OH", "total_charge": 0, "CA_charge": 1, "smiles": "C[1N:1]1([CH3:2])->[Mn+:3]2(<-[4C-:4]#[O+:5])(<-[5H-:6])(<-[6C-:7]#[O+:8])<-[2N@H:9]([CH2:10][CH2:11]1)[CH2:12][CH2:13][3N:14]->2([CH3:15])[CH3:16]", "smiles3D": "C([1N:1]1([C:2]([H:20])([H:21])[H:22])->[Mn+:3]2(<-[4C-:4]#[O+:5])(<-[5H-:6])(<-[6C-:7]#[O+:8])<-[2N@:9]([H:23])([C:10]([H:24])([H:25])[C:11]1([H:26])[H:27])[C:12]([H:28])([H:29])[C:13]([H:30])([H:31])[3N:14]->2([C:15]([H:32])([H:33])[H:34])[C:16]([H:35])([H:36])[H:37])([H:17])([H:18])[H:19]", "smiles3Dx": "C([1N:1]1([C:2]([H:20])([H:21])[H:22])->[Mn+:3]2(<-[4C-:4]#[O+:5])(<-[5H-:6])(<-[6C-:7]#[O+:8])<-[2N@:9]([H:23])([C:10]([H:24])([H:25])[C:11]1([H:26])[H:27])[C:12]([H:28])([H:29])[C:13]([H:30])([H:31])[3N:14]->2([C:15]([H:32])([H:33])[H:34])[C:16]([H:35])([H:36])[H:37])([H:17])([H:18])[H:19]", "dummies": []}
C      1.8215     2.4971    -0.3350
N      0.5066     2.1306    -0.7098
C      0.4147     2.0630    -2.1193
Mn     0.0000     0.0000     0.0000
C      1.8410    -1.0623    -0.8513
O      2.8110    -1.6213    -1.2995
H      1.4832     0.3021     0.9937
C     -0.7314    -2.1452     0.3583
O     -1.1173    -3.2730     0.5418
N     -1.8832     1.1283     0.6626
C     -1.8879     2.3512    -0.0384
C     -0.4835     2.9989    -0.1469
C     -2.0134     1.2376     2.0562
C     -1.3231     0.0627     2.7482
N      0.0541    -0.0005     2.4103
C      0.6285    -1.2140     2.9109
C      0.7591     1.1117     3.0188
H      1.9213     2.5531     0.7660
H      2.0854     3.4929    -0.7614
H      2.5504     1.7443    -0.7083
H      0.5641     3.0664    -2.5817
H      1.1849     1.3669    -2.5208
H     -0.5796     1.6747    -2.4198
H     -2.5922     0.6288     0.3591
H     -2.2738     2.1761    -1.0678
H     -2.5767     3.0759     0.4572
H     -0.1835     3.3196     0.8704
H     -0.5730     3.9224    -0.7663
H     -3.0958     1.2224     2.3322
H     -1.5860     2.1899     2.4337
H     -1.8388    -0.8640     2.4159
H     -1.4653     0.1558     3.8513
H      1.5864    -1.4183     2.3873
H     -0.0376    -2.0869     2.7598
H      0.8343    -1.1375     4.0055
H      0.4380     1.2692     4.0749
H      0.5704     2.0363     2.4588
H      1.8611     0.9373     3.0237
38
{"conf": 1, "E": 95.25, "rms": -1.0, "geom": "OH", "total_charge": 0, "CA_charge": 1, "smiles": "C[1N:1]1([CH3:2])->[Mn+:3]2(<-[4C-:4]#[O+:5])(<-[5H-:6])(<-[6C-:7]#[O+:8])<-[2N@H:9]([CH2:10][CH2:11]1)[CH2:12][CH2:13][3N:14]->2([CH3:15])[CH3:16]", "smiles3D": "C([1N:1]1([C:2]([H:20])([H:21])[H:22])->[Mn+:3]2(<-[4C-:4]#[O+:5])(<-[5H-:6])(<-[6C-:7]#[O+:8])<-[2N@:9]([H:23])([C:10]([H:24])([H:25])[C:11]1([H:26])[H:27])[C:12]([H:28])([H:29])[C:13]([H:30])([H:31])[3N:14]->2([C:15]([H:32])([H:33])[H:34])[C:16]([H:35])([H:36])[H:37])([H:17])([H:18])[H:19]", "smiles3Dx": "C([1N:1]1([C:2]([H:20])([H:21])[H:22])->[Mn+:3]2(<-[4C-:4]#[O+:5])(<-[5H-:6])(<-[6C-:7]#[O+:8])<-[2N@:9]([H:23])([C:10]([H:24])([H:25])[C:11]1([H:26])[H:27])[C:12]([H:28])([H:29])[C:13]([H:30])([H:31])[3N:14]->2([C:15]([H:32])([H:33])[H:34])[C:16]([H:35])([H:36])[H:37])([H:17])([H:18])[H:19]", "dummies": []}
C     -2.4850     1.6705    -0.3666
N     -1.1452     2.0188    -0.0469
C     -0.6486     2.9042    -1.0486
Mn     0.0000     0.0000     0.0000
C      0.0339    -0.2795    -2.2758
O      0.0520    -0.4258    -3.4726
H     -1.6562    -0.7917     0.1080
C      0.7589    -2.1395     0.3370
O      1.1573    -3.2638     0.5148
N      0.0676     0.4857     2.1890
C     -0.9734     1.4162     2.3898
C     -1.0549     2.5311     1.2945
C      1.3720     0.9555     2.5173
C      2.4801     0.4818     1.5304
N      2.1887     0.7375     0.1536
C      2.3508     2.0957    -0.1841
C      3.0041    -0.0455    -0.7055
H     -3.1359     2.5744    -0.4249
H     -2.5097     1.1475    -1.3486
H     -2.9118     0.9904     0.3972
H     -1.4446     3.5853    -1.4315
H     -0.2659     2.3083    -1.8989
H      0.1690     3.5459    -0.6770
H     -0.1107    -0.2830     2.6569
H     -0.8493     1.9034     3.3851
H     -1.9391     0.8653     2.4037
H     -0.1633     3.1754     1.4065
H     -1.9424     3.1701     1.5161
H      1.6366     0.5795     3.5341
H      1.3995     2.0640     2.5649
H      2.6081    -0.6127     1.6858
H      3.4397     0.9758     1.8136
H      3.4246     2.3925    -0.1260
H      1.7870     2.7426     0.5020
H      1.9953     2.2725    -1.2206
H      2.7120     0.1188    -1.7658
H      4.0790     0.2276    -0.5859
H      2.8986    -1.1236    -0.4857
