# Supplementary material for: MACE: Automated Assessment of Stereochemistry of Transition Metal Complexes and Its Applications in Computational Catalysis
Source: J Chem Theory Comput. 2024 Feb 16;20(5):2313–20. doi: 10.1021/acs.jctc.3c01313 (PMC10938507; doi:10.1021/acs.jctc.3c01313)
Supplement: Supplementary file 3 — ct3c01313_si_003.zip [file ct3c01313_si_003.zip › structures/screening/mace_MeCN/Mn_NNhN_Me_tri_3.xyz]

38
{"conf": 0, "E": 148.51, "rms": -1.0, "geom": "OH", "total_charge": 0, "CA_charge": 1, "smiles": "C[1N:1]1([CH3:2])->[Mn+:3]2(<-[3H-:4])(<-[4C-:5]#[O+:6])(<-[6C-:7]#[O+:8])<-[2N@H:9]([CH2:10][CH2:11]1)[CH2:12][CH2:13][5N:14]->2([CH3:15])[CH3:16]", "smiles3D": "C([1N:1]1([C:2]([H:20])([H:21])[H:22])->[Mn+:3]2(<-[3H-:4])(<-[4C-:5]#[O+:6])(<-[6C-:7]#[O+:8])<-[2N@:9]([H:23])([C:10]([H:24])([H:25])[C:11]1([H:26])[H:27])[C:12]([H:28])([H:29])[C:13]([H:30])([H:31])[5N:14]->2([C:15]([H:32])([H:33])[H:34])[C:16]([H:35])([H:36])[H:37])([H:17])([H:18])[H:19]", "smiles3Dx": "C([1N:1]1([C:2]([H:20])([H:21])[H:22])->[Mn+:3]2(<-[3H-:4])(<-[4C-:5]#[O+:6])(<-[6C-:7]#[O+:8])<-[2N@:9]([H:23])([C:10]([H:24])([H:25])[C:11]1([H:26])[H:27])[C:12]([H:28])([H:29])[C:13]([H:30])([H:31])[5N:14]->2([C:15]([H:32])([H:33])[H:34])[C:16]([H:35])([H:36])[H:37])([H:17])([H:18])[H:19]", "dummies": []}
C     -2.4338     0.5714     1.7208
N     -1.4269    -0.4238     1.7770
C     -2.0371    -1.6943     1.7123
Mn     0.0000     0.0000     0.0000
H     -0.0161     1.6732     0.7642
C     -1.5747     0.5557    -1.5688
O     -2.4037     0.8476    -2.3945
C      1.7132     0.9379    -1.2155
O      2.6117     1.4300    -1.8517
N      1.1703    -1.0529     1.5401
C      0.9845    -0.2721     2.6434
C     -0.5669    -0.2533     2.9630
C      2.3635    -1.3357     0.9345
C      2.0696    -2.1712    -0.3837
N      0.7023    -2.0236    -0.9096
C     -0.1335    -3.1116    -0.5587
C      0.6865    -1.8919    -2.3233
H     -3.1049     0.5056     2.6091
H     -3.0465     0.4504     0.8001
H     -1.9798     1.5827     1.7013
H     -1.3089    -2.4967     1.9104
H     -2.8479    -1.7812     2.4735
H     -2.4817    -1.8460     0.7081
H      0.7809    -1.8520     1.7208
H      1.3346     0.7604     2.4318
H      1.5458    -0.6786     3.5159
H     -0.7868     0.7111     3.4786
H     -0.7722    -1.0658     3.6989
H      2.8862    -0.3928     0.6749
H      3.0141    -1.9307     1.6168
H      2.8156    -1.8528    -1.1485
H      2.2740    -3.2452    -0.1621
H      0.1028    -4.0106    -1.1759
H     -1.1917    -2.8389    -0.7335
H     -0.0034    -3.3991     0.4972
H      1.0950    -2.8084    -2.8098
H      1.2964    -1.0324    -2.6507
H     -0.3548    -1.7310    -2.6813
38
{"conf": 1, "E": 148.51, "rms": -1.0, "geom": "OH", "total_charge": 0, "CA_charge": 1, "smiles": "C[1N:1]1([CH3:2])->[Mn+:3]2(<-[3H-:4])(<-[4C-:5]#[O+:6])(<-[6C-:7]#[O+:8])<-[2N@H:9]([CH2:10][CH2:11]1)[CH2:12][CH2:13][5N:14]->2([CH3:15])[CH3:16]", "smiles3D": "C([1N:1]1([C:2]([H:20])([H:21])[H:22])->[Mn+:3]2(<-[3H-:4])(<-[4C-:5]#[O+:6])(<-[6C-:7]#[O+:8])<-[2N@:9]([H:23])([C:10]([H:24])([H:25])[C:11]1([H:26])[H:27])[C:12]([H:28])([H:29])[C:13]([H:30])([H:31])[5N:14]->2([C:15]([H:32])([H:33])[H:34])[C:16]([H:35])([H:36])[H:37])([H:17])([H:18])[H:19]", "smiles3Dx": "C([1N:1]1([C:2]([H:20])([H:21])[H:22])->[Mn+:3]2(<-[3H-:4])(<-[4C-:5]#[O+:6])(<-[6C-:7]#[O+:8])<-[2N@:9]([H:23])([C:10]([H:24])([H:25])[C:11]1([H:26])[H:27])[C:12]([H:28])([H:29])[C:13]([H:30])([H:31])[5N:14]->2([C:15]([H:32])([H:33])[H:34])[C:16]([H:35])([H:36])[H:37])([H:17])([H:18])[H:19]", "dummies": []}
C     -2.9307     0.6525    -0.9686
N     -2.0523     1.0765     0.0509
C     -1.7791     2.4557    -0.1242
Mn     0.0000     0.0000     0.0000
H      0.3732     1.2754     1.2720
C      0.9702     1.2083    -1.6877
O      1.4804     1.8440    -2.5764
C      2.0185    -0.8324     0.7244
O      3.0764    -1.2687     1.1051
N     -1.3667    -1.2558     1.1854
C     -1.8129    -0.3920     2.1425
C     -2.5595     0.7961     1.4071
C     -0.6749    -2.4167     1.3955
C     -0.2583    -3.0129    -0.0162
N     -0.2347    -2.0305    -1.1125
C      0.8975    -2.1972    -1.9532
C     -1.3963    -2.0917    -1.9200
H     -3.8223     1.3205    -1.0235
H     -2.4108     0.6811    -1.9473
H     -3.2939    -0.3706    -0.7817
H     -1.3607     2.6416    -1.1383
H     -2.7077     3.0613    -0.0031
H     -1.0370     2.8027     0.6228
H     -2.0873    -1.4766     0.6808
H     -2.5129    -0.9031     2.8427
H     -0.9493     0.0076     2.7152
H     -3.6436     0.5386     1.3596
H     -2.4707     1.6966     2.0592
H      0.2314    -2.2102     2.0002
H     -1.3095    -3.1540     1.9400
H     -0.9684    -3.8368    -0.2640
H      0.7463    -3.4804     0.1073
H      0.9113    -1.4085    -2.7379
H      0.8772    -3.1958    -2.4493
H      1.8362    -2.1224    -1.3777
H     -1.4621    -1.1815    -2.5462
H     -1.3658    -2.9795    -2.5952
H     -2.3101    -2.1784    -1.3103
