# Supplementary material for: MACE: Automated Assessment of Stereochemistry of Transition Metal Complexes and Its Applications in Computational Catalysis
Source: J Chem Theory Comput. 2024 Feb 16;20(5):2313–20. doi: 10.1021/acs.jctc.3c01313 (PMC10938507; doi:10.1021/acs.jctc.3c01313)
Supplement: Supplementary file 3 — ct3c01313_si_003.zip [file ct3c01313_si_003.zip › structures/screening/mace_MeCN/Mn_NNhN_Me_tri_4.xyz]

38
{"conf": 0, "E": 86.47, "rms": -1.0, "geom": "OH", "total_charge": 0, "CA_charge": 1, "smiles": "C[1N:1]1([CH3:2])->[Mn+:3]2(<-[3H-:4])(<-[4C-:5]#[O+:6])(<-[5C-:7]#[O+:8])<-[2N@H:9]([CH2:10][CH2:11]1)[CH2:12][CH2:13][6N:14]->2([CH3:15])[CH3:16]", "smiles3D": "C([1N:1]1([C:2]([H:20])([H:21])[H:22])->[Mn+:3]2(<-[3H-:4])(<-[4C-:5]#[O+:6])(<-[5C-:7]#[O+:8])<-[2N@:9]([H:23])([C:10]([H:24])([H:25])[C:11]1([H:26])[H:27])[C:12]([H:28])([H:29])[C:13]([H:30])([H:31])[6N:14]->2([C:15]([H:32])([H:33])[H:34])[C:16]([H:35])([H:36])[H:37])([H:17])([H:18])[H:19]", "smiles3Dx": "C([1N:1]1([C:2]([H:20])([H:21])[H:22])->[Mn+:3]2(<-[3H-:4])(<-[4C-:5]#[O+:6])(<-[5C-:7]#[O+:8])<-[2N@:9]([H:23])([C:10]([H:24])([H:25])[C:11]1([H:26])[H:27])[C:12]([H:28])([H:29])[C:13]([H:30])([H:31])[6N:14]->2([C:15]([H:32])([H:33])[H:34])[C:16]([H:35])([H:36])[H:37])([H:17])([H:18])[H:19]", "dummies": []}
C      1.2111     2.7250     0.6967
N     -0.0941     2.1940     0.6307
C     -0.7117     2.2376     1.8993
Mn     0.0000     0.0000     0.0000
H     -1.4715    -0.2818     1.0693
C      1.3369    -0.7700     1.6943
O      2.0404    -1.1752     2.5859
C      1.8624     0.3282    -1.3063
O      2.8394     0.5000    -1.9920
N     -1.2867     0.7348    -1.6436
C     -1.9339     1.8221    -1.0493
C     -0.9051     2.8063    -0.3958
C     -2.0795    -0.3484    -2.1206
C     -1.8487    -1.7200    -1.3879
N     -0.5018    -1.9790    -0.9754
C     -0.4231    -2.9937    -0.0027
C      0.3557    -2.2334    -2.0633
H      1.1879     3.7803     1.0545
H      1.6961     2.7057    -0.3005
H      1.8305     2.1211     1.3958
H     -1.7579     1.8711     1.8388
H     -0.7255     3.2776     2.3003
H     -0.1564     1.5863     2.6092
H     -0.7434     1.0397    -2.3171
H     -2.5215     2.3721    -1.8200
H     -2.6310     1.4559    -0.2659
H     -1.4664     3.6735     0.0252
H     -0.2594     3.1957    -1.2154
H     -3.1612    -0.0922    -2.0379
H     -1.8606    -0.5005    -3.2045
H     -2.1974    -2.5402    -2.0586
H     -2.5065    -1.7229    -0.4891
H      0.6356    -3.1737     0.2888
H     -0.9842    -2.6907     0.9077
H     -0.8549    -3.9442    -0.3925
H      1.4036    -2.3487    -1.7082
H      0.3249    -1.3914    -2.7864
H      0.0530    -3.1675    -2.5902
38
{"conf": 1, "E": 86.47, "rms": -1.0, "geom": "OH", "total_charge": 0, "CA_charge": 1, "smiles": "C[1N:1]1([CH3:2])->[Mn+:3]2(<-[3H-:4])(<-[4C-:5]#[O+:6])(<-[5C-:7]#[O+:8])<-[2N@H:9]([CH2:10][CH2:11]1)[CH2:12][CH2:13][6N:14]->2([CH3:15])[CH3:16]", "smiles3D": "C([1N:1]1([C:2]([H:20])([H:21])[H:22])->[Mn+:3]2(<-[3H-:4])(<-[4C-:5]#[O+:6])(<-[5C-:7]#[O+:8])<-[2N@:9]([H:23])([C:10]([H:24])([H:25])[C:11]1([H:26])[H:27])[C:12]([H:28])([H:29])[C:13]([H:30])([H:31])[6N:14]->2([C:15]([H:32])([H:33])[H:34])[C:16]([H:35])([H:36])[H:37])([H:17])([H:18])[H:19]", "smiles3Dx": "C([1N:1]1([C:2]([H:20])([H:21])[H:22])->[Mn+:3]2(<-[3H-:4])(<-[4C-:5]#[O+:6])(<-[5C-:7]#[O+:8])<-[2N@:9]([H:23])([C:10]([H:24])([H:25])[C:11]1([H:26])[H:27])[C:12]([H:28])([H:29])[C:13]([H:30])([H:31])[6N:14]->2([C:15]([H:32])([H:33])[H:34])[C:16]([H:35])([H:36])[H:37])([H:17])([H:18])[H:19]", "dummies": []}
C      2.2372    -1.6806     1.1453
N      1.8412    -0.3356     1.2716
C      2.8738     0.5478     0.9017
Mn     0.0000     0.0000     0.0000
H     -0.8300    -1.2449     1.0721
C      0.3509    -1.6338    -1.5680
O      0.5354    -2.4935    -2.3931
C      1.0517     1.5211    -1.3649
O      1.6038     2.3193    -2.0806
N     -0.3267     1.5797     1.5148
C      0.4562     1.2763     2.6657
C      1.3067    -0.0422     2.5677
C     -1.7190     1.5864     1.6400
C     -2.4133     1.7229     0.2423
N     -2.0835     0.6542    -0.6717
C     -2.0387     1.0705    -2.0188
C     -2.9383    -0.4596    -0.5253
H      1.3609    -2.3491     1.2892
H      3.0121    -1.9338     1.9050
H      2.6534    -1.8714     0.1311
H      2.5198     1.5992     0.9482
H      3.7481     0.4352     1.5833
H      3.2047     0.3380    -0.1394
H     -0.0531     2.3791     1.1573
H     -0.2018     1.1951     3.5617
H      1.1602     2.1224     2.8514
H      2.1383     0.0197     3.3085
H      0.6438    -0.8805     2.8811
H     -2.0530     0.6411     2.1181
H     -2.0308     2.4407     2.2838
H     -2.1009     2.7036    -0.1834
H     -3.5167     1.7658     0.4001
H     -1.3789     1.9541    -2.1373
H     -1.6387     0.2507    -2.6552
H     -3.0574     1.3432    -2.3794
H     -3.9610    -0.2296    -0.9045
H     -3.0180    -0.7549     0.5420
H     -2.5299    -1.3230    -1.0946
