# Supplementary material for: MACE: Automated Assessment of Stereochemistry of Transition Metal Complexes and Its Applications in Computational Catalysis
Source: J Chem Theory Comput. 2024 Feb 16;20(5):2313–20. doi: 10.1021/acs.jctc.3c01313 (PMC10938507; doi:10.1021/acs.jctc.3c01313)
Supplement: Supplementary file 3 — ct3c01313_si_003.zip [file ct3c01313_si_003.zip › structures/screening/mace_MeCN/Mn_NNhN_Me_tri_5.xyz]

38
{"conf": 0, "E": 92.83, "rms": -1.0, "geom": "OH", "total_charge": 0, "CA_charge": 1, "smiles": "C[1N:1]1([CH3:2])->[Mn+:3]2(<-[3C-:4]#[O+:5])(<-[4H-:6])(<-[5C-:7]#[O+:8])<-[2N@H:9]([CH2:10][CH2:11]1)[CH2:12][CH2:13][6N:14]->2([CH3:15])[CH3:16]", "smiles3D": "C([1N:1]1([C:2]([H:20])([H:21])[H:22])->[Mn+:3]2(<-[3C-:4]#[O+:5])(<-[4H-:6])(<-[5C-:7]#[O+:8])<-[2N@:9]([H:23])([C:10]([H:24])([H:25])[C:11]1([H:26])[H:27])[C:12]([H:28])([H:29])[C:13]([H:30])([H:31])[6N:14]->2([C:15]([H:32])([H:33])[H:34])[C:16]([H:35])([H:36])[H:37])([H:17])([H:18])[H:19]", "smiles3Dx": "C([1N:1]1([C:2]([H:20])([H:21])[H:22])->[Mn+:3]2(<-[3C-:4]#[O+:5])(<-[4H-:6])(<-[5C-:7]#[O+:8])<-[2N@:9]([H:23])([C:10]([H:24])([H:25])[C:11]1([H:26])[H:27])[C:12]([H:28])([H:29])[C:13]([H:30])([H:31])[6N:14]->2([C:15]([H:32])([H:33])[H:34])[C:16]([H:35])([H:36])[H:37])([H:17])([H:18])[H:19]", "dummies": []}
C      1.7681    -1.0537     2.2745
N      0.5400    -0.3567     2.2075
C     -0.4803    -1.1222     2.8202
Mn     0.0000     0.0000     0.0000
C     -2.2274    -0.3078     0.5080
O     -3.3928    -0.4683     0.7730
H      0.0571    -1.7427    -0.5863
C      2.2204     0.2256    -0.5592
O      3.3841     0.3445    -0.8526
N     -0.0445     2.1077     0.6662
C     -0.3336     2.0025     2.0337
C      0.6206     0.9820     2.7450
C     -0.9438     2.8369    -0.1672
C     -1.4942     2.0707    -1.4333
N     -0.6673     1.0058    -1.9288
C     -1.3753     0.0696    -2.7088
C      0.4489     1.5054    -2.6319
H      1.6943    -1.9958     1.6873
H      2.0259    -1.3046     3.3295
H      2.5952    -0.4479     1.8548
H     -0.7071    -2.0080     2.1874
H     -0.1691    -1.4740     3.8314
H     -1.4093    -0.5268     2.9380
H      0.8019     2.4477     0.5689
H     -1.3829     1.6693     2.1715
H     -0.2147     3.0012     2.5134
H      0.3774     0.9721     3.8337
H      1.6563     1.3774     2.6403
H     -0.4196     3.7542    -0.5287
H     -1.8197     3.1773     0.4320
H     -1.6643     2.8173    -2.2450
H     -2.4915     1.6619    -1.1609
H     -1.7801     0.5521    -3.6282
H     -2.2201    -0.3597    -2.1327
H     -0.7026    -0.7655    -3.0059
H      1.1149     0.6704    -2.9421
H      0.1254     2.0575    -3.5447
H      1.0314     2.1981    -1.9871
38
{"conf": 1, "E": 92.83, "rms": -1.0, "geom": "OH", "total_charge": 0, "CA_charge": 1, "smiles": "C[1N:1]1([CH3:2])->[Mn+:3]2(<-[3C-:4]#[O+:5])(<-[4H-:6])(<-[5C-:7]#[O+:8])<-[2N@H:9]([CH2:10][CH2:11]1)[CH2:12][CH2:13][6N:14]->2([CH3:15])[CH3:16]", "smiles3D": "C([1N:1]1([C:2]([H:20])([H:21])[H:22])->[Mn+:3]2(<-[3C-:4]#[O+:5])(<-[4H-:6])(<-[5C-:7]#[O+:8])<-[2N@:9]([H:23])([C:10]([H:24])([H:25])[C:11]1([H:26])[H:27])[C:12]([H:28])([H:29])[C:13]([H:30])([H:31])[6N:14]->2([C:15]([H:32])([H:33])[H:34])[C:16]([H:35])([H:36])[H:37])([H:17])([H:18])[H:19]", "smiles3Dx": "C([1N:1]1([C:2]([H:20])([H:21])[H:22])->[Mn+:3]2(<-[3C-:4]#[O+:5])(<-[4H-:6])(<-[5C-:7]#[O+:8])<-[2N@:9]([H:23])([C:10]([H:24])([H:25])[C:11]1([H:26])[H:27])[C:12]([H:28])([H:29])[C:13]([H:30])([H:31])[6N:14]->2([C:15]([H:32])([H:33])[H:34])[C:16]([H:35])([H:36])[H:37])([H:17])([H:18])[H:19]", "dummies": []}
C      0.8411     1.3187     2.6452
N      1.3016     1.3733     1.3083
C      2.6436     0.9332     1.2450
Mn     0.0000     0.0000     0.0000
C     -1.7173     0.1952     1.5254
O     -2.6163     0.2971     2.3227
H      0.4354    -1.6132     0.7695
C      1.7217    -0.2884    -1.4988
O      2.6237    -0.4394    -2.2849
N     -0.5184     1.9191    -0.9676
C     -0.3045     2.8569     0.0520
C      1.1056     2.6748     0.7123
C     -1.8232     1.8133    -1.5345
C     -2.4652     0.3708    -1.5361
N     -1.5389    -0.7266    -1.5103
C     -0.9347    -0.9200    -2.7702
C     -2.1101    -1.9249    -1.0372
H     -0.1426     1.8215     2.7490
H      0.7282     0.2561     2.9531
H      1.5560     1.8191     3.3393
H      2.6997    -0.1361     1.5473
H      3.0463     1.0242     0.2170
H      3.2919     1.5349     1.9234
H      0.0915     2.0666    -1.6367
H     -0.3733     3.8849    -0.3724
H     -1.0842     2.7467     0.8336
H      1.2401     3.4716     1.4814
H      1.8634     2.8517    -0.0843
H     -2.5224     2.4965    -0.9993
H     -1.7734     2.1622    -2.5941
H     -3.1309     0.3075    -0.6480
H     -3.1205     0.2827    -2.4351
H     -0.4382     0.0155    -3.1067
H     -0.1677    -1.7232    -2.7112
H     -1.6948    -1.2122    -3.5316
H     -2.5366    -1.7810    -0.0236
H     -2.9218    -2.2680    -1.7195
H     -1.3329    -2.7187    -0.9734
