# Supplementary material for: MACE: Automated Assessment of Stereochemistry of Transition Metal Complexes and Its Applications in Computational Catalysis
Source: J Chem Theory Comput. 2024 Feb 16;20(5):2313–20. doi: 10.1021/acs.jctc.3c01313 (PMC10938507; doi:10.1021/acs.jctc.3c01313)
Supplement: Supplementary file 3 — ct3c01313_si_003.zip [file ct3c01313_si_003.zip › structures/screening/mace_MeCN/Mn_NNhN_Me_tri_6.xyz]

38
{"conf": 0, "E": 87.87, "rms": -1.0, "geom": "OH", "total_charge": 0, "CA_charge": 1, "smiles": "C[1N:1]1([CH3:2])->[Mn+:3]2(<-[3C-:4]#[O+:5])(<-[4C-:6]#[O+:7])(<-[5H-:8])<-[2N@H:9]([CH2:10][CH2:11]1)[CH2:12][CH2:13][6N:14]->2([CH3:15])[CH3:16]", "smiles3D": "C([1N:1]1([C:2]([H:20])([H:21])[H:22])->[Mn+:3]2(<-[3C-:4]#[O+:5])(<-[4C-:6]#[O+:7])(<-[5H-:8])<-[2N@:9]([H:23])([C:10]([H:24])([H:25])[C:11]1([H:26])[H:27])[C:12]([H:28])([H:29])[C:13]([H:30])([H:31])[6N:14]->2([C:15]([H:32])([H:33])[H:34])[C:16]([H:35])([H:36])[H:37])([H:17])([H:18])[H:19]", "smiles3Dx": "C([1N:1]1([C:2]([H:20])([H:21])[H:22])->[Mn+:3]2(<-[3C-:4]#[O+:5])(<-[4C-:6]#[O+:7])(<-[5H-:8])<-[2N@:9]([H:23])([C:10]([H:24])([H:25])[C:11]1([H:26])[H:27])[C:12]([H:28])([H:29])[C:13]([H:30])([H:31])[6N:14]->2([C:15]([H:32])([H:33])[H:34])[C:16]([H:35])([H:36])[H:37])([H:17])([H:18])[H:19]", "dummies": []}
C     -0.5743    -1.7195    -2.4712
N     -1.2941    -0.7619    -1.7242
C     -2.4503    -1.3374    -1.1599
Mn     0.0000     0.0000     0.0000
C      1.9171    -0.5054    -1.1713
O      2.9214    -0.7694    -1.7844
C      0.2272    -1.9690     1.1492
O      0.3470    -3.0054     1.7538
H     -1.5125     0.3737     0.9793
N     -0.2478     1.9197    -1.0625
C     -0.4589     1.5208    -2.3883
C     -1.5823     0.4343    -2.4823
C      0.8693     2.7524    -0.7699
C      1.8036     2.2659     0.4066
N      1.2158     1.3515     1.3439
C      0.3258     1.9963     2.2239
C      2.1710     0.5889     2.0445
H      0.2414    -1.2387    -3.0514
H     -1.2436    -2.2511    -3.1872
H     -0.1225    -2.4651    -1.7815
H     -3.1675    -1.6411    -1.9572
H     -2.9530    -0.6090    -0.4891
H     -2.1797    -2.2333    -0.5577
H     -1.0130     2.3150    -0.7461
H      0.4787     1.1038    -2.8108
H     -0.7592     2.4044    -2.9972
H     -2.5237     0.9052    -2.1159
H     -1.7358     0.1789    -3.5574
H      0.4886     3.7679    -0.5040
H      1.5010     2.8688    -1.6807
H      2.1738     3.1657     0.9528
H      2.6916     1.7833    -0.0599
H      0.8723     2.6980     2.8956
H     -0.4347     2.5693     1.6509
H     -0.2054     1.2436     2.8474
H      1.6699    -0.1019     2.7584
H      2.8598     1.2550     2.6132
H      2.7691    -0.0219     1.3369
38
{"conf": 1, "E": 81.9, "rms": -1.0, "geom": "OH", "total_charge": 0, "CA_charge": 1, "smiles": "C[1N:1]1([CH3:2])->[Mn+:3]2(<-[3C-:4]#[O+:5])(<-[4C-:6]#[O+:7])(<-[5H-:8])<-[2N@H:9]([CH2:10][CH2:11]1)[CH2:12][CH2:13][6N:14]->2([CH3:15])[CH3:16]", "smiles3D": "C([1N:1]1([C:2]([H:20])([H:21])[H:22])->[Mn+:3]2(<-[3C-:4]#[O+:5])(<-[4C-:6]#[O+:7])(<-[5H-:8])<-[2N@:9]([H:23])([C:10]([H:24])([H:25])[C:11]1([H:26])[H:27])[C:12]([H:28])([H:29])[C:13]([H:30])([H:31])[6N:14]->2([C:15]([H:32])([H:33])[H:34])[C:16]([H:35])([H:36])[H:37])([H:17])([H:18])[H:19]", "smiles3Dx": "C([1N:1]1([C:2]([H:20])([H:21])[H:22])->[Mn+:3]2(<-[3C-:4]#[O+:5])(<-[4C-:6]#[O+:7])(<-[5H-:8])<-[2N@:9]([H:23])([C:10]([H:24])([H:25])[C:11]1([H:26])[H:27])[C:12]([H:28])([H:29])[C:13]([H:30])([H:31])[6N:14]->2([C:15]([H:32])([H:33])[H:34])[C:16]([H:35])([H:36])[H:37])([H:17])([H:18])[H:19]", "dummies": []}
C      0.8222     2.2609    -1.8333
N     -0.3169     1.4343    -1.7570
C     -1.4780     2.2072    -1.5369
Mn     0.0000     0.0000     0.0000
C     -2.2608     0.0274     0.4455
O     -3.4439     0.0417     0.6785
C      0.3031     1.5558     1.6536
O      0.4624     2.3748     2.5241
H      1.8115     0.0131    -0.3184
N     -0.2330    -1.4968    -1.6017
C     -1.0323    -0.8504    -2.5471
C     -0.4427     0.5557    -2.8996
C     -0.7367    -2.6178    -0.9383
C      0.1462    -2.9661     0.3060
N      0.2391    -1.8909     1.2696
C     -0.7838    -1.9441     2.2416
C      1.5054    -1.8244     1.8852
H      0.9005     2.8932    -0.9208
H      0.7687     2.9231    -2.7283
H      1.7414     1.6418    -1.9047
H     -1.5395     3.0501    -2.2643
H     -1.4569     2.6238    -0.5065
H     -2.3933     1.5878    -1.6469
H      0.5904    -1.6858    -1.9606
H     -1.0805    -1.4660    -3.4743
H     -2.0628    -0.7201    -2.1562
H      0.5555     0.3835    -3.3644
H     -1.0927     1.0252    -3.6753
H     -0.7424    -3.4882    -1.6337
H     -1.7769    -2.4303    -0.5996
H      1.1596    -3.2287    -0.0766
H     -0.2724    -3.8802     0.7896
H     -0.5724    -2.7335     3.0000
H     -1.7651    -2.1689     1.7725
H     -0.8573    -0.9621     2.7573
H      1.7195    -2.7629     2.4471
H      2.2970    -1.6810     1.1198
H      1.5456    -0.9644     2.5905
