# Supplementary material for: MACE: Automated Assessment of Stereochemistry of Transition Metal Complexes and Its Applications in Computational Catalysis
Source: J Chem Theory Comput. 2024 Feb 16;20(5):2313–20. doi: 10.1021/acs.jctc.3c01313 (PMC10938507; doi:10.1021/acs.jctc.3c01313)
Supplement: Supplementary file 3 — ct3c01313_si_003.zip [file ct3c01313_si_003.zip › structures/screening/mace_MeCN/Mn_NNpyN_iPr_bic_0.xyz]

69
{"conf": 0, "E": 267.29, "rms": -1.0, "geom": "OH", "total_charge": 0, "CA_charge": 1, "smiles": "C[C:1]#[6N:2]->[Mn+:3]1(<-[3H-:4])(<-[4C-:5]#[O+:6])(<-[5C-:7]#[O+:8])<-[1N:9]([CH:10]([CH3:11])[CH3:12])([CH:13]([CH3:14])[CH3:15])[CH2:16][c:17]2[cH:18][cH:19][cH:20][c:21]([n:22]2)[CH2:23][2N:24]->1([CH:25]([CH3:26])[CH3:27])[CH:28]([CH3:29])[CH3:30]", "smiles3D": "C([C:1]#[6N:2]->[Mn+:3]1(<-[3H-:4])(<-[4C-:5]#[O+:6])(<-[5C-:7]#[O+:8])<-[1N:9]([C:10]([C:11]([H:35])([H:36])[H:37])([C:12]([H:38])([H:39])[H:40])[H:34])([C:13]([C:14]([H:42])([H:43])[H:44])([C:15]([H:45])([H:46])[H:47])[H:41])[C:16]([H:48])([H:49])[c:17]2[c:18]([H:50])[c:19]([H:51])[c:20]([H:52])[c:21]([n:22]2)[C:23]([H:53])([H:54])[2N:24]->1([C:25]([C:26]([H:56])([H:57])[H:58])([C:27]([H:59])([H:60])[H:61])[H:55])[C:28]([C:29]([H:63])([H:64])[H:65])([C:30]([H:66])([H:67])[H:68])[H:62])([H:31])([H:32])[H:33]", "smiles3Dx": "C([C:1]#[6N:2]->[Mn+:3]1(<-[3H-:4])(<-[4C-:5]#[O+:6])(<-[5C-:7]#[O+:8])<-[1N:9]([C:10]([C:11]([H:35])([H:36])[H:37])([C:12]([H:38])([H:39])[H:40])[H:34])([C:13]([C:14]([H:42])([H:43])[H:44])([C:15]([H:45])([H:46])[H:47])[H:41])[C:16]([H:48])([H:49])[c:17]2[c:18]([H:50])[c:19]([H:51])[c:20]([H:52])[c:21]([n:22]2)[C:23]([H:53])([H:54])[2N:24]->1([C:25]([C:26]([H:56])([H:57])[H:58])([C:27]([H:59])([H:60])[H:61])[H:55])[C:28]([C:29]([H:63])([H:64])[H:65])([C:30]([H:66])([H:67])[H:68])[H:62])([H:31])([H:32])[H:33]", "dummies": []}
C      0.9197    -2.6198    -4.1380
C      0.6280    -1.8458    -2.9324
N      0.3787    -1.1921    -1.9213
Mn     0.0000     0.0000     0.0000
H     -0.5936    -1.6483     0.5915
C      2.1197    -0.8480     0.2440
O      3.2333    -1.2944     0.3673
C      1.0799     1.7750    -0.9940
O      1.6502     2.7025    -1.5130
N      0.0955     0.8220     2.4115
C     -0.6418     2.0925     2.6917
C     -0.3667     3.1955     1.6831
C     -0.4989     2.7277     4.0981
C      1.5353     0.8491     2.8260
C      1.9063     0.7573     4.3440
C      2.3816     1.9805     2.2226
C     -0.5026    -0.2549     3.2063
C     -1.8453    -0.6177     2.7429
C     -2.7261    -1.4612     3.4333
C     -3.8759    -1.9117     2.7682
C     -4.0848    -1.5575     1.4271
C     -3.1588    -0.7044     0.8113
N     -2.1061    -0.2647     1.4907
C     -3.0510    -0.5084    -0.6390
N     -2.2085     0.6270    -0.9955
C     -2.2198     0.7255    -2.5184
C     -0.9765     1.3689    -3.1854
C     -2.5359    -0.5700    -3.3392
C     -2.7565     1.8981    -0.4099
C     -2.2492     3.2332    -1.0170
C     -4.3136     2.0042    -0.3779
H      1.9907    -2.5026    -4.4025
H      0.6987    -3.6909    -3.9520
H      0.2893    -2.2515    -4.9733
H     -1.7177     1.8661     2.6020
H     -1.2387     3.8807     1.6226
H     -0.2202     2.7147     0.7349
H      0.5113     3.8249     1.9218
H     -1.2969     3.4914     4.2252
H      0.4566     3.2765     4.2150
H     -0.6427     2.0147     4.9290
H      1.9434    -0.0746     2.4178
H      3.0105     0.6623     4.4328
H      1.5185    -0.1589     4.8313
H      1.6455     1.6393     4.9470
H      2.3148     2.9084     2.8252
H      2.1089     2.1874     1.1862
H      3.4521     1.6810     2.2164
H      0.1248    -1.1729     3.1237
H     -0.5818     0.0106     4.2766
H     -2.5104    -1.7875     4.4427
H     -4.5670    -2.5775     3.2683
H     -4.9176    -1.9707     0.8724
H     -2.5847    -1.4352    -1.0279
H     -4.0729    -0.4228    -1.0701
H     -3.0636     1.3991    -2.7729
H     -0.7327     2.3817    -2.8562
H     -1.1784     1.5055    -4.2698
H     -0.0725     0.7556    -3.1341
H     -1.8814    -1.4177    -3.0883
H     -2.4330    -0.3868    -4.4304
H     -3.5920    -0.8833    -3.2058
H     -2.4352     1.9106     0.6260
H     -2.5844     4.0797    -0.3800
H     -1.1556     3.3121    -1.0465
H     -2.6680     3.4295    -2.0252
H     -4.7576     1.8432    -1.3809
H     -4.6331     3.0090    -0.0263
H     -4.7660     1.2943     0.3423
69
{"conf": 1, "E": 263.82, "rms": -1.0, "geom": "OH", "total_charge": 0, "CA_charge": 1, "smiles": "C[C:1]#[6N:2]->[Mn+:3]1(<-[3H-:4])(<-[4C-:5]#[O+:6])(<-[5C-:7]#[O+:8])<-[1N:9]([CH:10]([CH3:11])[CH3:12])([CH:13]([CH3:14])[CH3:15])[CH2:16][c:17]2[cH:18][cH:19][cH:20][c:21]([n:22]2)[CH2:23][2N:24]->1([CH:25]([CH3:26])[CH3:27])[CH:28]([CH3:29])[CH3:30]", "smiles3D": "C([C:1]#[6N:2]->[Mn+:3]1(<-[3H-:4])(<-[4C-:5]#[O+:6])(<-[5C-:7]#[O+:8])<-[1N:9]([C:10]([C:11]([H:35])([H:36])[H:37])([C:12]([H:38])([H:39])[H:40])[H:34])([C:13]([C:14]([H:42])([H:43])[H:44])([C:15]([H:45])([H:46])[H:47])[H:41])[C:16]([H:48])([H:49])[c:17]2[c:18]([H:50])[c:19]([H:51])[c:20]([H:52])[c:21]([n:22]2)[C:23]([H:53])([H:54])[2N:24]->1([C:25]([C:26]([H:56])([H:57])[H:58])([C:27]([H:59])([H:60])[H:61])[H:55])[C:28]([C:29]([H:63])([H:64])[H:65])([C:30]([H:66])([H:67])[H:68])[H:62])([H:31])([H:32])[H:33]", "smiles3Dx": "C([C:1]#[6N:2]->[Mn+:3]1(<-[3H-:4])(<-[4C-:5]#[O+:6])(<-[5C-:7]#[O+:8])<-[1N:9]([C:10]([C:11]([H:35])([H:36])[H:37])([C:12]([H:38])([H:39])[H:40])[H:34])([C:13]([C:14]([H:42])([H:43])[H:44])([C:15]([H:45])([H:46])[H:47])[H:41])[C:16]([H:48])([H:49])[c:17]2[c:18]([H:50])[c:19]([H:51])[c:20]([H:52])[c:21]([n:22]2)[C:23]([H:53])([H:54])[2N:24]->1([C:25]([C:26]([H:56])([H:57])[H:58])([C:27]([H:59])([H:60])[H:61])[H:55])[C:28]([C:29]([H:63])([H:64])[H:65])([C:30]([H:66])([H:67])[H:68])[H:62])([H:31])([H:32])[H:33]", "dummies": []}
C     -0.1246     2.0612     4.5416
C     -0.0923     1.4635     3.2078
N     -0.0682     0.9646     2.0846
Mn     0.0000     0.0000     0.0000
H      0.9688     1.3946    -0.6867
C      1.9231    -0.6754     1.0489
O      2.9247    -1.0229     1.6243
C     -0.9785    -1.7900     1.0949
O     -1.4881    -2.7227     1.6646
N      0.5943    -1.3097    -2.0489
C      2.0061    -1.8086    -1.9108
C      2.2599    -2.9474    -0.8641
C      3.0646    -0.6939    -1.6641
C      0.4464    -0.3615    -3.2327
C     -0.7383    -0.6138    -4.2330
C      1.6747    -0.0834    -4.1619
C     -0.2338    -2.5237    -2.2165
C     -1.6481    -2.2878    -1.9392
C     -2.6726    -3.2149    -2.1758
C     -3.9670    -2.9065    -1.7326
C     -4.1993    -1.7032    -1.0510
C     -3.1217    -0.8279    -0.8612
N     -1.9086    -1.1531    -1.3030
C     -3.1717     0.4117    -0.0782
N     -2.0757     1.3043    -0.4424
C     -2.1339     2.4435     0.5332
C     -0.8822     3.3521     0.6224
C     -3.3596     3.3901     0.4323
C     -2.1567     1.7243    -1.8670
C     -1.2540     2.8948    -2.3021
C     -3.5740     1.9684    -2.4672
H     -0.8881     2.8658     4.5660
H     -0.3823     1.2833     5.2893
H      0.8711     2.4886     4.7792
H      2.2612    -2.2738    -2.8868
H      1.5621    -2.9031    -0.0068
H      3.3013    -2.9684    -0.4793
H      2.1344    -3.9402    -1.3489
H      3.7731    -0.6471    -2.5182
H      3.7303    -0.8680    -0.7970
H      2.5953     0.2899    -1.5194
H      0.2491     0.6004    -2.7423
H     -0.5208    -1.4780    -4.8956
H     -1.7403    -0.7461    -3.8033
H     -0.8614     0.2725    -4.8926
H      2.4064     0.6092    -3.7106
H      1.3647     0.4926    -5.0605
H      2.1417    -1.0024    -4.5657
H     -0.1246    -2.9254    -3.2469
H      0.0455    -3.3307    -1.5278
H     -2.4695    -4.1562    -2.6704
H     -4.7774    -3.6053    -1.8933
H     -5.1854    -1.4653    -0.6732
H     -3.0868     0.1218     0.9925
H     -4.1636     0.8778    -0.2279
H     -2.2171     1.9773     1.5373
H     -0.8333     3.7949     1.6409
H     -0.9154     4.2223    -0.0606
H      0.0586     2.8195     0.4752
H     -4.3320     2.8667     0.4436
H     -3.2964     4.0651    -0.4425
H     -3.3761     4.0509     1.3262
H     -1.7811     0.8776    -2.4081
H     -1.1210     2.8630    -3.4056
H     -0.2403     2.8179    -1.8757
H     -1.7115     3.8777    -2.0769
H     -4.1655     2.7291    -1.9353
H     -3.4861     2.3048    -3.5229
H     -4.1613     1.0292    -2.5132
69
{"conf": 2, "E": 264.1, "rms": -1.0, "geom": "OH", "total_charge": 0, "CA_charge": 1, "smiles": "C[C:1]#[6N:2]->[Mn+:3]1(<-[3H-:4])(<-[4C-:5]#[O+:6])(<-[5C-:7]#[O+:8])<-[1N:9]([CH:10]([CH3:11])[CH3:12])([CH:13]([CH3:14])[CH3:15])[CH2:16][c:17]2[cH:18][cH:19][cH:20][c:21]([n:22]2)[CH2:23][2N:24]->1([CH:25]([CH3:26])[CH3:27])[CH:28]([CH3:29])[CH3:30]", "smiles3D": "C([C:1]#[6N:2]->[Mn+:3]1(<-[3H-:4])(<-[4C-:5]#[O+:6])(<-[5C-:7]#[O+:8])<-[1N:9]([C:10]([C:11]([H:35])([H:36])[H:37])([C:12]([H:38])([H:39])[H:40])[H:34])([C:13]([C:14]([H:42])([H:43])[H:44])([C:15]([H:45])([H:46])[H:47])[H:41])[C:16]([H:48])([H:49])[c:17]2[c:18]([H:50])[c:19]([H:51])[c:20]([H:52])[c:21]([n:22]2)[C:23]([H:53])([H:54])[2N:24]->1([C:25]([C:26]([H:56])([H:57])[H:58])([C:27]([H:59])([H:60])[H:61])[H:55])[C:28]([C:29]([H:63])([H:64])[H:65])([C:30]([H:66])([H:67])[H:68])[H:62])([H:31])([H:32])[H:33]", "smiles3Dx": "C([C:1]#[6N:2]->[Mn+:3]1(<-[3H-:4])(<-[4C-:5]#[O+:6])(<-[5C-:7]#[O+:8])<-[1N:9]([C:10]([C:11]([H:35])([H:36])[H:37])([C:12]([H:38])([H:39])[H:40])[H:34])([C:13]([C:14]([H:42])([H:43])[H:44])([C:15]([H:45])([H:46])[H:47])[H:41])[C:16]([H:48])([H:49])[c:17]2[c:18]([H:50])[c:19]([H:51])[c:20]([H:52])[c:21]([n:22]2)[C:23]([H:53])([H:54])[2N:24]->1([C:25]([C:26]([H:56])([H:57])[H:58])([C:27]([H:59])([H:60])[H:61])[H:55])[C:28]([C:29]([H:63])([H:64])[H:65])([C:30]([H:66])([H:67])[H:68])[H:62])([H:31])([H:32])[H:33]", "dummies": []}
C     -1.8394     0.5689    -4.6024
C     -1.3115     0.4070    -3.2487
N     -0.8709     0.2736    -2.1088
Mn     0.0000     0.0000     0.0000
H     -1.3545    -1.1842     0.3485
C      0.9384    -1.6485    -1.2977
O      1.4280    -2.5107    -1.9845
C      1.7368     1.2747    -0.8069
O      2.6519     1.9339    -1.2344
N      1.3929    -0.8382     1.9173
C      0.6351    -1.0176     3.1998
C      1.0160    -0.1542     4.4367
C     -0.8371    -0.8402     2.9269
C      1.9369    -2.1580     1.5036
C      3.0342    -2.7694     2.4322
C      0.8513    -3.2410     1.2768
C      2.5659     0.0298     2.0095
C      2.1312     1.4056     2.2055
C      2.8227     2.3744     2.9466
C      2.1209     3.5147     3.3643
C      0.7548     3.6344     3.0689
C      0.1511     2.6298     2.2978
N      0.8563     1.5872     1.8831
C     -1.2700     2.5325     1.9920
N     -1.4948     1.9126     0.6850
C     -1.3079     2.9934    -0.3675
C     -0.0518     3.9023    -0.2415
C     -2.4997     3.9891    -0.5833
C     -2.9287     1.4307     0.6538
C     -3.3767     0.8515    -0.7113
C     -3.4187     0.4005     1.7141
H     -1.7022    -0.3753    -5.1683
H     -1.2972     1.3902    -5.1145
H     -2.9198     0.8156    -4.5494
H      0.7413    -2.0583     3.5617
H      0.4811    -0.5487     5.3279
H      2.0913    -0.2291     4.6877
H      0.7064     0.9030     4.3461
H     -0.9232    -0.0827     2.1454
H     -1.2778    -1.7944     2.5729
H     -1.4100    -0.5292     3.8273
H      2.4377    -2.0061     0.5302
H      2.7998    -2.6821     3.5105
H      4.0141    -2.2808     2.2488
H      3.1889    -3.8455     2.2007
H     -0.0564    -2.8203     0.8248
H      1.2422    -4.0194     0.5868
H      0.5630    -3.7592     2.2150
H      3.2289    -0.2565     2.8514
H      3.1615    -0.0069     1.0706
H      3.8501     2.2185     3.2494
H      2.6168     4.2709     3.9585
H      0.1845     4.4796     3.4320
H     -1.7123     1.9537     2.8094
H     -1.7171     3.5488     2.0358
H     -1.1783     2.4603    -1.3150
H      0.8716     3.3812     0.0169
H      0.1422     4.4045    -1.2141
H     -0.2103     4.7041     0.5115
H     -3.4127     3.5285    -1.0013
H     -2.7655     4.5220     0.3516
H     -2.2208     4.7636    -1.3306
H     -3.5621     2.3224     0.8435
H     -3.1222     1.4714    -1.5839
H     -2.9851    -0.1724    -0.8613
H     -4.4851     0.7697    -0.7287
H     -3.0563    -0.6224     1.5280
H     -4.5238     0.3161     1.6239
H     -3.2859     0.6813     2.7721
69
{"conf": 3, "E": 256.42, "rms": -1.0, "geom": "OH", "total_charge": 0, "CA_charge": 1, "smiles": "C[C:1]#[6N:2]->[Mn+:3]1(<-[3H-:4])(<-[4C-:5]#[O+:6])(<-[5C-:7]#[O+:8])<-[1N:9]([CH:10]([CH3:11])[CH3:12])([CH:13]([CH3:14])[CH3:15])[CH2:16][c:17]2[cH:18][cH:19][cH:20][c:21]([n:22]2)[CH2:23][2N:24]->1([CH:25]([CH3:26])[CH3:27])[CH:28]([CH3:29])[CH3:30]", "smiles3D": "C([C:1]#[6N:2]->[Mn+:3]1(<-[3H-:4])(<-[4C-:5]#[O+:6])(<-[5C-:7]#[O+:8])<-[1N:9]([C:10]([C:11]([H:35])([H:36])[H:37])([C:12]([H:38])([H:39])[H:40])[H:34])([C:13]([C:14]([H:42])([H:43])[H:44])([C:15]([H:45])([H:46])[H:47])[H:41])[C:16]([H:48])([H:49])[c:17]2[c:18]([H:50])[c:19]([H:51])[c:20]([H:52])[c:21]([n:22]2)[C:23]([H:53])([H:54])[2N:24]->1([C:25]([C:26]([H:56])([H:57])[H:58])([C:27]([H:59])([H:60])[H:61])[H:55])[C:28]([C:29]([H:63])([H:64])[H:65])([C:30]([H:66])([H:67])[H:68])[H:62])([H:31])([H:32])[H:33]", "smiles3Dx": "C([C:1]#[6N:2]->[Mn+:3]1(<-[3H-:4])(<-[4C-:5]#[O+:6])(<-[5C-:7]#[O+:8])<-[1N:9]([C:10]([C:11]([H:35])([H:36])[H:37])([C:12]([H:38])([H:39])[H:40])[H:34])([C:13]([C:14]([H:42])([H:43])[H:44])([C:15]([H:45])([H:46])[H:47])[H:41])[C:16]([H:48])([H:49])[c:17]2[c:18]([H:50])[c:19]([H:51])[c:20]([H:52])[c:21]([n:22]2)[C:23]([H:53])([H:54])[2N:24]->1([C:25]([C:26]([H:56])([H:57])[H:58])([C:27]([H:59])([H:60])[H:61])[H:55])[C:28]([C:29]([H:63])([H:64])[H:65])([C:30]([H:66])([H:67])[H:68])[H:62])([H:31])([H:32])[H:33]", "dummies": []}
C     -0.2488    -4.8543     1.1123
C     -0.1821    -3.4353     0.7668
N     -0.1284    -2.2432     0.4707
Mn     0.0000     0.0000     0.0000
H     -1.7593     0.1626     0.4708
C      0.4178    -0.1649     2.2541
O      0.6365    -0.2567     3.4366
C      2.2476    -0.4773    -0.2559
O      3.4199    -0.7263    -0.3898
N      0.3732     2.5080     0.1435
C      0.3651     2.8273     1.5982
C     -0.9916     2.6213     2.2947
C      0.9439     4.1870     2.1026
C     -0.5772     3.3403    -0.6685
C     -0.5007     4.8844    -0.5165
C     -2.0586     2.9694    -0.5363
C      1.7461     2.7685    -0.3010
C      1.9879     2.2565    -1.6487
C      3.0736     2.6064    -2.4628
C      3.2739     1.8857    -3.6494
C      2.4228     0.8155    -3.9624
C      1.3560     0.5383    -3.0964
N      1.1832     1.2623    -1.9984
C      0.5884    -0.7062    -3.0945
N     -0.6520    -0.5999    -2.3341
C     -1.5388     0.4627    -2.8977
C     -3.0296     0.4144    -2.4777
C     -1.5233     0.6133    -4.4497
C     -1.3420    -1.9457    -2.4438
C     -0.4416    -3.2178    -2.5900
C     -2.3867    -2.2463    -1.3347
H      0.7445    -5.1949     1.4699
H     -1.0027    -5.0048     1.9120
H     -0.5397    -5.4380     0.2148
H      1.0463     2.0843     2.0353
H     -1.6137     3.5380     2.2545
H     -1.5457     1.7708     1.8746
H     -0.8253     2.4029     3.3717
H      0.2880     5.0560     1.9380
H      1.9662     4.4026     1.7403
H      1.0544     4.1252     3.2072
H     -0.3221     3.1586    -1.7254
H     -1.1059     5.2488     0.3379
H      0.5189     5.2999    -0.4570
H     -0.9574     5.3506    -1.4166
H     -2.5746     3.4700     0.3040
H     -2.1755     1.9059    -0.4309
H     -2.5996     3.2820    -1.4553
H      1.9909     3.8428    -0.3091
H      2.4686     2.2591     0.3766
H      3.7585     3.3930    -2.1732
H      4.1121     2.1198    -4.2925
H      2.6141     0.1952    -4.8287
H      1.2470    -1.4573    -2.6178
H      0.4033    -1.0235    -4.1455
H     -1.1553     1.3978    -2.5016
H     -3.5099     1.3908    -2.7019
H     -3.1700     0.2395    -1.3998
H     -3.5935    -0.3438    -3.0596
H     -1.7547    -0.3431    -4.9599
H     -2.2794     1.3603    -4.7752
H     -0.5544     1.0020    -4.8208
H     -1.9174    -1.9187    -3.3947
H     -1.0540    -4.1451    -2.5700
H      0.3262    -3.2928    -1.8002
H      0.0619    -3.2385    -3.5793
H     -2.3223    -3.2806    -0.9364
H     -3.4197    -2.1699    -1.7318
H     -2.2969    -1.5786    -0.4794
69
{"conf": 4, "E": 273.33, "rms": -1.0, "geom": "OH", "total_charge": 0, "CA_charge": 1, "smiles": "C[C:1]#[6N:2]->[Mn+:3]1(<-[3H-:4])(<-[4C-:5]#[O+:6])(<-[5C-:7]#[O+:8])<-[1N:9]([CH:10]([CH3:11])[CH3:12])([CH:13]([CH3:14])[CH3:15])[CH2:16][c:17]2[cH:18][cH:19][cH:20][c:21]([n:22]2)[CH2:23][2N:24]->1([CH:25]([CH3:26])[CH3:27])[CH:28]([CH3:29])[CH3:30]", "smiles3D": "C([C:1]#[6N:2]->[Mn+:3]1(<-[3H-:4])(<-[4C-:5]#[O+:6])(<-[5C-:7]#[O+:8])<-[1N:9]([C:10]([C:11]([H:35])([H:36])[H:37])([C:12]([H:38])([H:39])[H:40])[H:34])([C:13]([C:14]([H:42])([H:43])[H:44])([C:15]([H:45])([H:46])[H:47])[H:41])[C:16]([H:48])([H:49])[c:17]2[c:18]([H:50])[c:19]([H:51])[c:20]([H:52])[c:21]([n:22]2)[C:23]([H:53])([H:54])[2N:24]->1([C:25]([C:26]([H:56])([H:57])[H:58])([C:27]([H:59])([H:60])[H:61])[H:55])[C:28]([C:29]([H:63])([H:64])[H:65])([C:30]([H:66])([H:67])[H:68])[H:62])([H:31])([H:32])[H:33]", "smiles3Dx": "C([C:1]#[6N:2]->[Mn+:3]1(<-[3H-:4])(<-[4C-:5]#[O+:6])(<-[5C-:7]#[O+:8])<-[1N:9]([C:10]([C:11]([H:35])([H:36])[H:37])([C:12]([H:38])([H:39])[H:40])[H:34])([C:13]([C:14]([H:42])([H:43])[H:44])([C:15]([H:45])([H:46])[H:47])[H:41])[C:16]([H:48])([H:49])[c:17]2[c:18]([H:50])[c:19]([H:51])[c:20]([H:52])[c:21]([n:22]2)[C:23]([H:53])([H:54])[2N:24]->1([C:25]([C:26]([H:56])([H:57])[H:58])([C:27]([H:59])([H:60])[H:61])[H:55])[C:28]([C:29]([H:63])([H:64])[H:65])([C:30]([H:66])([H:67])[H:68])[H:62])([H:31])([H:32])[H:33]", "dummies": []}
C      2.9211    -4.0418     0.1015
C      2.0611    -2.8597     0.0762
N      1.3348    -1.8683     0.0577
Mn     0.0000     0.0000     0.0000
H      0.6461     0.3878     1.7007
C      2.0946     0.8417    -0.4865
O      3.1886     1.2813    -0.7398
C     -0.2724    -0.5955    -2.1993
O     -0.4003    -0.9189    -3.3544
N     -0.9711     2.2424    -0.6056
C     -2.4609     2.4015    -0.8788
C     -2.8525     3.8384    -1.3597
C     -3.5031     2.0837     0.2144
C     -0.2070     2.5747    -1.8708
C     -0.8888     2.3438    -3.2632
C      0.5204     3.9595    -1.9301
C     -0.5373     3.0756     0.4939
C     -0.8814     2.3831     1.7307
C     -0.7168     2.8793     3.0285
C     -1.1215     2.0698     4.1018
C     -1.6779     0.8042     3.8519
C     -1.7794     0.3686     2.5217
N     -1.3896     1.1664     1.5364
C     -2.4952    -0.8255     2.0780
N     -1.8480    -1.4183     0.8793
C     -1.2458    -2.7079     1.3040
C     -0.2309    -2.5571     2.4694
C     -2.2406    -3.8385     1.7002
C     -2.7577    -1.5637    -0.2864
C     -4.2696    -1.8131     0.0154
C     -2.3407    -2.6055    -1.3717
H      3.8324    -3.8493    -0.5010
H      2.3715    -4.9067    -0.3233
H      3.2095    -4.2657     1.1491
H     -2.7044     1.7011    -1.6950
H     -2.1209     4.3688    -1.9749
H     -3.7893     3.7854    -1.9555
H     -3.0506     4.5093    -0.4957
H     -3.3788     2.7010     1.1278
H     -3.5368     1.0227     0.4323
H     -4.5260     2.3001    -0.1655
H      0.5831     1.8458    -1.8761
H     -1.5444     3.1666    -3.5997
H     -0.0951     2.2678    -4.0382
H     -1.4467     1.3957    -3.3363
H     -0.0730     4.7933    -1.5118
H      0.7914     4.2331    -2.9726
H      1.4844     3.9143    -1.3807
H      0.5649     3.1986     0.4893
H     -1.0148     4.0772     0.4875
H     -0.2986     3.8624     3.2022
H     -1.0240     2.4284     5.1181
H     -2.0339     0.1904     4.6695
H     -2.5491    -1.5186     2.9364
H     -3.5288    -0.5119     1.8897
H     -0.6694    -3.0992     0.4582
H      0.3405    -1.6219     2.3887
H     -0.7167    -2.5743     3.4674
H      0.4878    -3.4044     2.4526
H     -2.8730    -3.5872     2.5731
H     -2.9031    -4.1431     0.8763
H     -1.6658    -4.7502     1.9719
H     -2.6940    -0.5794    -0.7876
H     -4.4207    -2.4497     0.9077
H     -4.8138    -0.8580     0.1621
H     -4.7857    -2.3021    -0.8394
H     -2.7491    -2.2839    -2.3542
H     -1.2549    -2.7273    -1.5018
H     -2.7595    -3.6130    -1.1869
69
{"conf": 5, "E": 249.21, "rms": -1.0, "geom": "OH", "total_charge": 0, "CA_charge": 1, "smiles": "C[C:1]#[6N:2]->[Mn+:3]1(<-[3H-:4])(<-[4C-:5]#[O+:6])(<-[5C-:7]#[O+:8])<-[1N:9]([CH:10]([CH3:11])[CH3:12])([CH:13]([CH3:14])[CH3:15])[CH2:16][c:17]2[cH:18][cH:19][cH:20][c:21]([n:22]2)[CH2:23][2N:24]->1([CH:25]([CH3:26])[CH3:27])[CH:28]([CH3:29])[CH3:30]", "smiles3D": "C([C:1]#[6N:2]->[Mn+:3]1(<-[3H-:4])(<-[4C-:5]#[O+:6])(<-[5C-:7]#[O+:8])<-[1N:9]([C:10]([C:11]([H:35])([H:36])[H:37])([C:12]([H:38])([H:39])[H:40])[H:34])([C:13]([C:14]([H:42])([H:43])[H:44])([C:15]([H:45])([H:46])[H:47])[H:41])[C:16]([H:48])([H:49])[c:17]2[c:18]([H:50])[c:19]([H:51])[c:20]([H:52])[c:21]([n:22]2)[C:23]([H:53])([H:54])[2N:24]->1([C:25]([C:26]([H:56])([H:57])[H:58])([C:27]([H:59])([H:60])[H:61])[H:55])[C:28]([C:29]([H:63])([H:64])[H:65])([C:30]([H:66])([H:67])[H:68])[H:62])([H:31])([H:32])[H:33]", "smiles3Dx": "C([C:1]#[6N:2]->[Mn+:3]1(<-[3H-:4])(<-[4C-:5]#[O+:6])(<-[5C-:7]#[O+:8])<-[1N:9]([C:10]([C:11]([H:35])([H:36])[H:37])([C:12]([H:38])([H:39])[H:40])[H:34])([C:13]([C:14]([H:42])([H:43])[H:44])([C:15]([H:45])([H:46])[H:47])[H:41])[C:16]([H:48])([H:49])[c:17]2[c:18]([H:50])[c:19]([H:51])[c:20]([H:52])[c:21]([n:22]2)[C:23]([H:53])([H:54])[2N:24]->1([C:25]([C:26]([H:56])([H:57])[H:58])([C:27]([H:59])([H:60])[H:61])[H:55])[C:28]([C:29]([H:63])([H:64])[H:65])([C:30]([H:66])([H:67])[H:68])[H:62])([H:31])([H:32])[H:33]", "dummies": []}
C     -1.8398    -3.7948     2.6657
C     -1.3031    -2.6839     1.8811
N     -0.8561    -1.7499     1.2188
Mn     0.0000     0.0000     0.0000
H     -1.1138     1.0560     0.9917
C      1.4029    -0.1659     1.8109
O      2.1380    -0.2607     2.7623
C      1.4676    -1.5685    -0.8615
O      2.2323    -2.3857    -1.3103
N      1.3172     2.0230    -0.6373
C      0.4204     3.0262    -1.2713
C     -0.3936     3.9465    -0.3328
C      1.0385     3.9343    -2.3774
C      2.0587     2.5311     0.5699
C      2.9716     3.7714     0.3510
C      1.2281     2.8083     1.8488
C      2.3622     1.5595    -1.5527
C      1.8076     0.8593    -2.7120
C      2.5445     0.5242    -3.8567
C      1.9736    -0.3591    -4.7828
C      0.7172    -0.9205    -4.5190
C      0.0465    -0.5340    -3.3504
N      0.6014     0.3380    -2.5159
C     -1.1411    -1.2016    -2.8208
N     -1.7735    -0.4270    -1.7504
C     -2.4078     0.8002    -2.3338
C     -2.8458     1.8660    -1.3195
C     -3.6089     0.6026    -3.2998
C     -2.7327    -1.3582    -1.1006
C     -3.7396    -2.1691    -1.9754
C     -3.5250    -0.7556     0.0721
H     -1.1869    -4.6832     2.5432
H     -2.8631    -4.0355     2.3110
H     -1.8772    -3.5070     3.7364
H     -0.3200     2.4201    -1.7789
H     -0.8741     3.3956     0.4922
H      0.2065     4.7898     0.0565
H     -1.2230     4.4142    -0.9051
H      1.3034     3.3538    -3.2832
H      0.2960     4.6855    -2.7236
H      1.9306     4.4863    -2.0330
H      2.7542     1.7156     0.8617
H      3.7655     3.6087    -0.4004
H      3.5186     3.9885     1.2943
H      2.4039     4.6866     0.1093
H      0.3472     2.1694     1.9450
H      1.8612     2.6093     2.7407
H      0.9200     3.8680     1.9512
H      2.9905     2.3891    -1.9267
H      3.0285     0.8353    -1.0330
H      3.5451     0.9085    -4.0084
H      2.5225    -0.6466    -5.6700
H      0.2945    -1.6608    -5.1863
H     -1.8216    -1.3847    -3.6682
H     -0.8093    -2.1914    -2.4314
H     -1.6321     1.2812    -2.9551
H     -3.8689     1.7188    -0.9265
H     -2.1627     1.9155    -0.4886
H     -2.8528     2.8610    -1.8141
H     -3.7165     1.5186    -3.9207
H     -4.5690     0.5053    -2.7541
H     -3.5047    -0.2280    -4.0172
H     -2.0880    -2.1332    -0.6628
H     -4.1786    -2.9708    -1.3424
H     -3.2690    -2.7105    -2.8170
H     -4.6049    -1.5884    -2.3326
H     -2.9197    -0.0501     0.6577
H     -3.8389    -1.5677     0.7629
H     -4.4572    -0.2662    -0.2742
69
{"conf": 6, "E": 268.62, "rms": -1.0, "geom": "OH", "total_charge": 0, "CA_charge": 1, "smiles": "C[C:1]#[6N:2]->[Mn+:3]1(<-[3H-:4])(<-[4C-:5]#[O+:6])(<-[5C-:7]#[O+:8])<-[1N:9]([CH:10]([CH3:11])[CH3:12])([CH:13]([CH3:14])[CH3:15])[CH2:16][c:17]2[cH:18][cH:19][cH:20][c:21]([n:22]2)[CH2:23][2N:24]->1([CH:25]([CH3:26])[CH3:27])[CH:28]([CH3:29])[CH3:30]", "smiles3D": "C([C:1]#[6N:2]->[Mn+:3]1(<-[3H-:4])(<-[4C-:5]#[O+:6])(<-[5C-:7]#[O+:8])<-[1N:9]([C:10]([C:11]([H:35])([H:36])[H:37])([C:12]([H:38])([H:39])[H:40])[H:34])([C:13]([C:14]([H:42])([H:43])[H:44])([C:15]([H:45])([H:46])[H:47])[H:41])[C:16]([H:48])([H:49])[c:17]2[c:18]([H:50])[c:19]([H:51])[c:20]([H:52])[c:21]([n:22]2)[C:23]([H:53])([H:54])[2N:24]->1([C:25]([C:26]([H:56])([H:57])[H:58])([C:27]([H:59])([H:60])[H:61])[H:55])[C:28]([C:29]([H:63])([H:64])[H:65])([C:30]([H:66])([H:67])[H:68])[H:62])([H:31])([H:32])[H:33]", "smiles3Dx": "C([C:1]#[6N:2]->[Mn+:3]1(<-[3H-:4])(<-[4C-:5]#[O+:6])(<-[5C-:7]#[O+:8])<-[1N:9]([C:10]([C:11]([H:35])([H:36])[H:37])([C:12]([H:38])([H:39])[H:40])[H:34])([C:13]([C:14]([H:42])([H:43])[H:44])([C:15]([H:45])([H:46])[H:47])[H:41])[C:16]([H:48])([H:49])[c:17]2[c:18]([H:50])[c:19]([H:51])[c:20]([H:52])[c:21]([n:22]2)[C:23]([H:53])([H:54])[2N:24]->1([C:25]([C:26]([H:56])([H:57])[H:58])([C:27]([H:59])([H:60])[H:61])[H:55])[C:28]([C:29]([H:63])([H:64])[H:65])([C:30]([H:66])([H:67])[H:68])[H:62])([H:31])([H:32])[H:33]", "dummies": []}
C      2.6101     3.0243     2.9848
C      1.8508     2.1350     2.1071
N      1.2155     1.3873     1.3667
Mn     0.0000     0.0000     0.0000
H      0.1606    -1.1788     1.4110
C     -1.5730     1.1283     1.2347
O     -2.3941     1.7263     1.8849
C     -0.2458     1.8394    -1.3895
O     -0.3763     2.7963    -2.1119
N     -1.9453    -1.2623    -1.0041
C     -1.6426    -2.6891    -1.4078
C     -1.6438    -3.7359    -0.2691
C     -2.4773    -3.2855    -2.5820
C     -3.1154    -1.1407    -0.0659
C     -4.4600    -1.7755    -0.5150
C     -2.8755    -1.5901     1.3941
C     -2.3127    -0.4502    -2.1657
C     -1.1693    -0.3487    -3.0677
C     -1.2259    -0.0340    -4.4309
C     -0.0288    -0.0422    -5.1602
C      1.1733    -0.3701    -4.5154
C      1.1437    -0.6316    -3.1362
N     -0.0026    -0.6040    -2.4810
C      2.2553    -1.1727    -2.3706
N      2.2161    -0.7768    -0.9536
C      3.1775     0.3452    -0.7132
C      4.7022     0.0962    -0.9490
C      2.7994     1.6547    -1.4545
C      2.5953    -1.9148    -0.0979
C      1.4399    -2.8868    -0.0354
C      3.8813    -2.7330    -0.4560
H      2.0434     3.1893     3.9241
H      3.5906     2.5616     3.2199
H      2.7727     3.9959     2.4746
H     -0.6192    -2.6933    -1.7958
H     -1.1548    -3.3679     0.6489
H     -1.0620    -4.6266    -0.5913
H     -2.6607    -4.1051    -0.0372
H     -2.2077    -4.3528    -2.7363
H     -2.2330    -2.7870    -3.5420
H     -3.5670    -3.2486    -2.4321
H     -3.3357    -0.0566     0.0069
H     -5.2598    -1.4480     0.1844
H     -4.4521    -2.8795    -0.4641
H     -4.7985    -1.4395    -1.5115
H     -3.5093    -0.9785     2.0724
H     -3.1745    -2.6398     1.5858
H     -1.8443    -1.4503     1.7170
H     -2.5775     0.5837    -1.8539
H     -3.1689    -0.8655    -2.7289
H     -2.1681     0.1876    -4.9156
H     -0.0363     0.1736    -6.2205
H      2.0967    -0.4342    -5.0768
H      2.2021    -2.2771    -2.4798
H      3.1866    -0.8481    -2.8666
H      3.1115     0.5684     0.3589
H      5.1355    -0.5287    -0.1501
H      5.2701     1.0438    -0.8327
H      4.9712    -0.3000    -1.9448
H      3.6765     2.3103    -1.6376
H      2.3420     1.4846    -2.4424
H      2.1395     2.2767    -0.8278
H      2.7301    -1.5210     0.9365
H      1.4651    -3.6595    -0.8334
H      0.5772    -2.2633    -0.2103
H      1.3825    -3.3823     0.9578
H      4.6555    -2.5917     0.3262
H      3.7033    -3.8303    -0.4697
H      4.3061    -2.4802    -1.4448
69
{"conf": 7, "E": 258.04, "rms": -1.0, "geom": "OH", "total_charge": 0, "CA_charge": 1, "smiles": "C[C:1]#[6N:2]->[Mn+:3]1(<-[3H-:4])(<-[4C-:5]#[O+:6])(<-[5C-:7]#[O+:8])<-[1N:9]([CH:10]([CH3:11])[CH3:12])([CH:13]([CH3:14])[CH3:15])[CH2:16][c:17]2[cH:18][cH:19][cH:20][c:21]([n:22]2)[CH2:23][2N:24]->1([CH:25]([CH3:26])[CH3:27])[CH:28]([CH3:29])[CH3:30]", "smiles3D": "C([C:1]#[6N:2]->[Mn+:3]1(<-[3H-:4])(<-[4C-:5]#[O+:6])(<-[5C-:7]#[O+:8])<-[1N:9]([C:10]([C:11]([H:35])([H:36])[H:37])([C:12]([H:38])([H:39])[H:40])[H:34])([C:13]([C:14]([H:42])([H:43])[H:44])([C:15]([H:45])([H:46])[H:47])[H:41])[C:16]([H:48])([H:49])[c:17]2[c:18]([H:50])[c:19]([H:51])[c:20]([H:52])[c:21]([n:22]2)[C:23]([H:53])([H:54])[2N:24]->1([C:25]([C:26]([H:56])([H:57])[H:58])([C:27]([H:59])([H:60])[H:61])[H:55])[C:28]([C:29]([H:63])([H:64])[H:65])([C:30]([H:66])([H:67])[H:68])[H:62])([H:31])([H:32])[H:33]", "smiles3Dx": "C([C:1]#[6N:2]->[Mn+:3]1(<-[3H-:4])(<-[4C-:5]#[O+:6])(<-[5C-:7]#[O+:8])<-[1N:9]([C:10]([C:11]([H:35])([H:36])[H:37])([C:12]([H:38])([H:39])[H:40])[H:34])([C:13]([C:14]([H:42])([H:43])[H:44])([C:15]([H:45])([H:46])[H:47])[H:41])[C:16]([H:48])([H:49])[c:17]2[c:18]([H:50])[c:19]([H:51])[c:20]([H:52])[c:21]([n:22]2)[C:23]([H:53])([H:54])[2N:24]->1([C:25]([C:26]([H:56])([H:57])[H:58])([C:27]([H:59])([H:60])[H:61])[H:55])[C:28]([C:29]([H:63])([H:64])[H:65])([C:30]([H:66])([H:67])[H:68])[H:62])([H:31])([H:32])[H:33]", "dummies": []}
C      2.8177     3.6983     1.7916
C      2.0119     2.6052     1.2496
N      1.3365     1.6858     0.7905
Mn     0.0000     0.0000     0.0000
H      1.1627    -1.1896     0.7972
C     -0.7958     0.4431     2.1073
O     -1.2102     0.6791     3.2151
C     -1.2165     1.7891    -0.7762
O     -1.8538     2.7321    -1.1753
N     -1.9270    -1.6214    -0.2606
C     -2.3233    -2.0817     1.1027
C     -1.2163    -2.8716     1.8274
C     -3.6371    -2.9071     1.2450
C     -2.9855    -0.7982    -0.8962
C     -4.1087    -1.5403    -1.6988
C     -3.6810     0.2378     0.0311
C     -1.6801    -2.8010    -1.1015
C     -0.3121    -3.2873    -1.0304
C      0.0745    -4.5745    -1.4389
C      1.3877    -4.7650    -1.8953
C      2.2353    -3.6569    -2.0346
C      1.7470    -2.4038    -1.6425
N      0.5472    -2.2911    -1.0978
C      2.3484    -1.1148    -1.9600
N      1.3278    -0.0523    -2.0757
C      2.0587     1.2464    -2.2215
C      2.5196     1.5928    -3.6676
C      3.3366     1.4448    -1.3420
C      0.3147    -0.2938    -3.1532
C     -0.5136     0.9272    -3.6708
C      0.8065    -1.0940    -4.3943
H      2.6615     3.7646     2.8879
H      2.5131     4.6527     1.3153
H      3.8896     3.5055     1.5808
H     -2.4914    -1.1858     1.7061
H     -0.2560    -2.3481     1.7842
H     -1.4727    -2.9766     2.9038
H     -1.1029    -3.8950     1.4139
H     -3.8567    -3.0407     2.3265
H     -4.5244    -2.3925     0.8434
H     -3.5731    -3.9305     0.8267
H     -2.4329    -0.2101    -1.6461
H     -5.0579    -0.9621    -1.7157
H     -4.3389    -2.5507    -1.3178
H     -3.8093    -1.6488    -2.7631
H     -2.9770     0.7365     0.7150
H     -4.1529     1.0305    -0.5887
H     -4.4854    -0.2131     0.6436
H     -2.3546    -3.6395    -0.8566
H     -1.8532    -2.5538    -2.1705
H     -0.6393    -5.3878    -1.4716
H      1.7130    -5.7431    -2.2246
H      3.2128    -3.7611    -2.4877
H      3.0515    -0.9229    -1.1369
H      2.9351    -1.2030    -2.9001
H      1.3504     2.0322    -1.8983
H      1.7145     1.7509    -4.3967
H      3.0748     2.5562    -3.6621
H      3.2159     0.8209    -4.0538
H      3.5410     2.5303    -1.2178
H      4.2313     0.9991    -1.8304
H      3.2839     0.9938    -0.3393
H     -0.4338    -0.9295    -2.6746
H     -1.5993     0.7246    -3.5622
H     -0.3135     1.8836    -3.1705
H     -0.3695     1.1065    -4.7582
H      1.6429    -0.5957    -4.9164
H     -0.0242    -1.2108    -5.1237
H      1.1060    -2.1266    -4.1359
69
{"conf": 8, "E": 262.71, "rms": -1.0, "geom": "OH", "total_charge": 0, "CA_charge": 1, "smiles": "C[C:1]#[6N:2]->[Mn+:3]1(<-[3H-:4])(<-[4C-:5]#[O+:6])(<-[5C-:7]#[O+:8])<-[1N:9]([CH:10]([CH3:11])[CH3:12])([CH:13]([CH3:14])[CH3:15])[CH2:16][c:17]2[cH:18][cH:19][cH:20][c:21]([n:22]2)[CH2:23][2N:24]->1([CH:25]([CH3:26])[CH3:27])[CH:28]([CH3:29])[CH3:30]", "smiles3D": "C([C:1]#[6N:2]->[Mn+:3]1(<-[3H-:4])(<-[4C-:5]#[O+:6])(<-[5C-:7]#[O+:8])<-[1N:9]([C:10]([C:11]([H:35])([H:36])[H:37])([C:12]([H:38])([H:39])[H:40])[H:34])([C:13]([C:14]([H:42])([H:43])[H:44])([C:15]([H:45])([H:46])[H:47])[H:41])[C:16]([H:48])([H:49])[c:17]2[c:18]([H:50])[c:19]([H:51])[c:20]([H:52])[c:21]([n:22]2)[C:23]([H:53])([H:54])[2N:24]->1([C:25]([C:26]([H:56])([H:57])[H:58])([C:27]([H:59])([H:60])[H:61])[H:55])[C:28]([C:29]([H:63])([H:64])[H:65])([C:30]([H:66])([H:67])[H:68])[H:62])([H:31])([H:32])[H:33]", "smiles3Dx": "C([C:1]#[6N:2]->[Mn+:3]1(<-[3H-:4])(<-[4C-:5]#[O+:6])(<-[5C-:7]#[O+:8])<-[1N:9]([C:10]([C:11]([H:35])([H:36])[H:37])([C:12]([H:38])([H:39])[H:40])[H:34])([C:13]([C:14]([H:42])([H:43])[H:44])([C:15]([H:45])([H:46])[H:47])[H:41])[C:16]([H:48])([H:49])[c:17]2[c:18]([H:50])[c:19]([H:51])[c:20]([H:52])[c:21]([n:22]2)[C:23]([H:53])([H:54])[2N:24]->1([C:25]([C:26]([H:56])([H:57])[H:58])([C:27]([H:59])([H:60])[H:61])[H:55])[C:28]([C:29]([H:63])([H:64])[H:65])([C:30]([H:66])([H:67])[H:68])[H:62])([H:31])([H:32])[H:33]", "dummies": []}
C      3.2212    -1.7238    -3.3967
C      2.2794    -1.2196    -2.3987
N      1.4904    -0.7982    -1.5557
Mn     0.0000     0.0000     0.0000
H      0.9290     1.5634     0.0912
C     -0.7683     0.7545    -2.0283
O     -1.1654     1.1490    -3.0966
C     -1.2567    -1.9022    -0.2860
O     -1.9178    -2.8991    -0.4406
N     -1.9097     1.2124     1.0273
C     -2.8320     1.7204    -0.0377
C     -3.9407     2.7152     0.4210
C     -3.5602     0.6192    -0.8556
C     -1.2241     2.3353     1.7345
C     -0.7744     3.5367     0.8487
C     -1.9355     2.9013     2.9994
C     -2.7186     0.3225     1.8638
C     -1.9512    -0.1636     2.9871
C     -2.3804    -0.2121     4.3225
C     -1.4096    -0.3749     5.3209
C     -0.0571    -0.4550     4.9598
C      0.2656    -0.4282     3.5947
N     -0.6764    -0.3139     2.6788
C      1.5947    -0.4789     3.0364
N      1.5941    -1.0199     1.6716
C      1.4405    -2.5268     1.7447
C      1.6331    -3.2893     0.4050
C      0.1487    -3.0770     2.4123
C      2.9659    -0.7138     1.1295
C      3.1974     0.7695     0.7286
C      4.1853    -1.1453     2.0099
H      3.6678    -2.6728    -3.0352
H      4.0238    -0.9752    -3.5582
H      2.6862    -1.9059    -4.3512
H     -2.2164     2.2740    -0.7615
H     -4.7189     2.2319     1.0445
H     -3.5679     3.6045     0.9485
H     -4.4630     3.1100    -0.4773
H     -3.9222     1.0449    -1.8164
H     -2.9111    -0.2291    -1.0974
H     -4.4489     0.2264    -0.3159
H     -0.2726     1.9016     2.0910
H     -1.5716     4.2828     0.6775
H      0.0513     4.0759     1.3617
H     -0.3818     3.2254    -0.1359
H     -1.6538     3.9598     3.1877
H     -1.6105     2.3480     3.9024
H     -3.0370     2.8547     2.9496
H     -3.6276     0.8225     2.2495
H     -3.0315    -0.5672     1.2838
H     -3.4195    -0.0589     4.5840
H     -1.6976    -0.3936     6.3638
H      0.7124    -0.5449     5.7158
H      1.9953     0.5496     3.0736
H      2.2183    -1.1093     3.7107
H      2.2492    -2.8970     2.4012
H      1.3471    -4.3579     0.5024
H      1.0327    -2.8756    -0.4103
H      2.6991    -3.3362     0.1045
H     -0.7806    -2.6503     2.0167
H      0.1834    -2.9420     3.5115
H      0.0711    -4.1782     2.2914
H      3.0786    -1.2721     0.1948
H      4.2756     1.0371     0.7569
H      2.6876     1.5088     1.3698
H      2.9188     0.9329    -0.3303
H      5.1258    -0.9822     1.4402
H      4.2026    -2.2205     2.2599
H      4.2662    -0.5392     2.9362
69
{"conf": 9, "E": 279.25, "rms": -1.0, "geom": "OH", "total_charge": 0, "CA_charge": 1, "smiles": "C[C:1]#[6N:2]->[Mn+:3]1(<-[3H-:4])(<-[4C-:5]#[O+:6])(<-[5C-:7]#[O+:8])<-[1N:9]([CH:10]([CH3:11])[CH3:12])([CH:13]([CH3:14])[CH3:15])[CH2:16][c:17]2[cH:18][cH:19][cH:20][c:21]([n:22]2)[CH2:23][2N:24]->1([CH:25]([CH3:26])[CH3:27])[CH:28]([CH3:29])[CH3:30]", "smiles3D": "C([C:1]#[6N:2]->[Mn+:3]1(<-[3H-:4])(<-[4C-:5]#[O+:6])(<-[5C-:7]#[O+:8])<-[1N:9]([C:10]([C:11]([H:35])([H:36])[H:37])([C:12]([H:38])([H:39])[H:40])[H:34])([C:13]([C:14]([H:42])([H:43])[H:44])([C:15]([H:45])([H:46])[H:47])[H:41])[C:16]([H:48])([H:49])[c:17]2[c:18]([H:50])[c:19]([H:51])[c:20]([H:52])[c:21]([n:22]2)[C:23]([H:53])([H:54])[2N:24]->1([C:25]([C:26]([H:56])([H:57])[H:58])([C:27]([H:59])([H:60])[H:61])[H:55])[C:28]([C:29]([H:63])([H:64])[H:65])([C:30]([H:66])([H:67])[H:68])[H:62])([H:31])([H:32])[H:33]", "smiles3Dx": "C([C:1]#[6N:2]->[Mn+:3]1(<-[3H-:4])(<-[4C-:5]#[O+:6])(<-[5C-:7]#[O+:8])<-[1N:9]([C:10]([C:11]([H:35])([H:36])[H:37])([C:12]([H:38])([H:39])[H:40])[H:34])([C:13]([C:14]([H:42])([H:43])[H:44])([C:15]([H:45])([H:46])[H:47])[H:41])[C:16]([H:48])([H:49])[c:17]2[c:18]([H:50])[c:19]([H:51])[c:20]([H:52])[c:21]([n:22]2)[C:23]([H:53])([H:54])[2N:24]->1([C:25]([C:26]([H:56])([H:57])[H:58])([C:27]([H:59])([H:60])[H:61])[H:55])[C:28]([C:29]([H:63])([H:64])[H:65])([C:30]([H:66])([H:67])[H:68])[H:62])([H:31])([H:32])[H:33]", "dummies": []}
C     -1.1140    -2.8293     3.9578
C     -0.8071    -1.9888     2.8014
N     -0.5524    -1.2811     1.8288
Mn     0.0000     0.0000     0.0000
H     -0.0887     1.5106     1.0331
C      1.9591    -0.5233     1.0779
O      2.9822    -0.7979     1.6546
C     -0.0841    -2.0707    -1.0140
O     -0.1319    -3.1552    -1.5393
N      1.5653     1.0288    -1.7138
C      2.3501    -0.0466    -2.4596
C      3.0748    -1.1218    -1.6030
C      1.6075    -0.8203    -3.5935
C      2.5693     1.8592    -0.9309
C      3.5009     2.8200    -1.7418
C      1.9978     2.6930     0.2401
C      0.9702     1.8794    -2.7498
C      0.0024     2.8290    -2.2230
C     -0.4171     3.9756    -2.9150
C     -1.6573     4.5395    -2.5845
C     -2.4784     3.8988    -1.6471
C     -1.9999     2.7308    -1.0386
N     -0.7782     2.2874    -1.2968
C     -2.7627     1.8524    -0.1675
N     -2.4213     0.4412    -0.3934
C     -2.8216    -0.0797    -1.7237
C     -1.6873    -0.0118    -2.7135
C     -4.0667     0.5668    -2.4059
C     -3.1172    -0.3542     0.6613
C     -2.9593     0.1829     2.1170
C     -4.6385    -0.6114     0.4701
H     -1.1216    -2.2059     4.8754
H     -2.1109    -3.2960     3.8198
H     -0.3437    -3.6217     4.0540
H      3.1640     0.4815    -2.9891
H      3.8457    -0.7331    -0.9163
H      3.6700    -1.7837    -2.2684
H      2.3813    -1.7874    -1.0732
H      2.1980    -1.6950    -3.9407
H      0.6321    -1.2106    -3.2916
H      1.5043    -0.2037    -4.5108
H      3.2525     1.1565    -0.4438
H      3.9590     2.3707    -2.6405
H      4.3541     3.1328    -1.1013
H      2.9642     3.7488    -2.0339
H      2.7218     3.4762     0.5542
H      1.9054     2.0792     1.1529
H      1.0700     3.2372     0.0139
H      0.4184     1.2782    -3.4769
H      1.7328     2.4277    -3.3343
H      0.1716     4.3847    -3.7261
H     -2.0084     5.4233    -3.1009
H     -3.4700     4.2765    -1.4331
H     -3.8471     2.0360    -0.3182
H     -2.5064     2.1707     0.8566
H     -3.0426    -1.1663    -1.6144
H     -1.7060    -0.8946    -3.3887
H     -0.7641    -0.0044    -2.1283
H     -1.7464     0.8963    -3.3494
H     -4.3269    -0.0128    -3.3178
H     -3.8654     1.6099    -2.7260
H     -4.9704     0.5831    -1.7767
H     -2.6350    -1.3520     0.6307
H     -3.7083     0.9754     2.3360
H     -3.1487    -0.6324     2.8470
H     -1.9578     0.6130     2.3088
H     -5.2102     0.3382     0.4418
H     -5.0288    -1.1949     1.3322
H     -4.8673    -1.2368    -0.4146
69
{"conf": 10, "E": 267.49, "rms": -1.0, "geom": "OH", "total_charge": 0, "CA_charge": 1, "smiles": "C[C:1]#[6N:2]->[Mn+:3]1(<-[3H-:4])(<-[4C-:5]#[O+:6])(<-[5C-:7]#[O+:8])<-[1N:9]([CH:10]([CH3:11])[CH3:12])([CH:13]([CH3:14])[CH3:15])[CH2:16][c:17]2[cH:18][cH:19][cH:20][c:21]([n:22]2)[CH2:23][2N:24]->1([CH:25]([CH3:26])[CH3:27])[CH:28]([CH3:29])[CH3:30]", "smiles3D": "C([C:1]#[6N:2]->[Mn+:3]1(<-[3H-:4])(<-[4C-:5]#[O+:6])(<-[5C-:7]#[O+:8])<-[1N:9]([C:10]([C:11]([H:35])([H:36])[H:37])([C:12]([H:38])([H:39])[H:40])[H:34])([C:13]([C:14]([H:42])([H:43])[H:44])([C:15]([H:45])([H:46])[H:47])[H:41])[C:16]([H:48])([H:49])[c:17]2[c:18]([H:50])[c:19]([H:51])[c:20]([H:52])[c:21]([n:22]2)[C:23]([H:53])([H:54])[2N:24]->1([C:25]([C:26]([H:56])([H:57])[H:58])([C:27]([H:59])([H:60])[H:61])[H:55])[C:28]([C:29]([H:63])([H:64])[H:65])([C:30]([H:66])([H:67])[H:68])[H:62])([H:31])([H:32])[H:33]", "smiles3Dx": "C([C:1]#[6N:2]->[Mn+:3]1(<-[3H-:4])(<-[4C-:5]#[O+:6])(<-[5C-:7]#[O+:8])<-[1N:9]([C:10]([C:11]([H:35])([H:36])[H:37])([C:12]([H:38])([H:39])[H:40])[H:34])([C:13]([C:14]([H:42])([H:43])[H:44])([C:15]([H:45])([H:46])[H:47])[H:41])[C:16]([H:48])([H:49])[c:17]2[c:18]([H:50])[c:19]([H:51])[c:20]([H:52])[c:21]([n:22]2)[C:23]([H:53])([H:54])[2N:24]->1([C:25]([C:26]([H:56])([H:57])[H:58])([C:27]([H:59])([H:60])[H:61])[H:55])[C:28]([C:29]([H:63])([H:64])[H:65])([C:30]([H:66])([H:67])[H:68])[H:62])([H:31])([H:32])[H:33]", "dummies": []}
C      2.6236    -0.5756     4.2018
C      1.8491    -0.4062     2.9735
N      1.1941    -0.2617     1.9434
Mn     0.0000     0.0000     0.0000
H      1.0115     1.4826    -0.3278
C      1.8667    -1.2320    -0.5342
O      2.8503    -1.8770    -0.8015
C     -1.0132    -2.0264     0.3939
O     -1.5439    -3.0893     0.6003
N     -0.7376     0.0029    -2.3971
C     -1.0367     1.4027    -2.9244
C     -0.1264     2.5387    -2.4266
C     -1.1574     1.5404    -4.4687
C      0.3145    -0.6522    -3.2370
C      1.6897     0.0610    -3.2012
C      0.5223    -2.1837    -2.9940
C     -1.9297    -0.8604    -2.5528
C     -3.0750    -0.2988    -1.8416
C     -4.2749     0.0773    -2.4673
C     -4.9996     1.1504    -1.9294
C     -4.4722     1.8644    -0.8446
C     -3.2750     1.4130    -0.2724
N     -2.6628     0.3367    -0.7524
C     -2.4668     2.1586     0.6942
N     -1.6127     1.2559     1.4465
C     -2.4538     0.2291     2.1768
C     -1.7713    -0.5302     3.3401
C     -3.8673     0.6764     2.6815
C     -0.7775     2.0554     2.3934
C     -1.5354     2.9634     3.4021
C      0.3284     2.9162     1.7268
H      3.4838     0.1248     4.1957
H      1.9771    -0.3601     5.0773
H      2.9953    -1.6189     4.2636
H     -2.0265     1.7021    -2.5632
H      0.9425     2.4410    -2.6588
H     -0.4422     3.4957    -2.8962
H     -0.2875     2.7100    -1.3589
H     -0.1707     1.5428    -4.9734
H     -1.8006     0.7525    -4.9055
H     -1.6447     2.5076    -4.7195
H     -0.0176    -0.5993    -4.2938
H      1.7446     0.8340    -3.9931
H      2.5390    -0.6196    -3.4180
H      1.8829     0.5465    -2.2334
H      1.5274    -2.5433    -3.2979
H      0.3313    -2.4958    -1.9548
H     -0.1925    -2.7558    -3.6246
H     -1.7552    -1.8584    -2.1160
H     -2.1965    -0.9969    -3.6244
H     -4.5857    -0.3780    -3.3989
H     -5.9125     1.4829    -2.4059
H     -4.9642     2.7570    -0.4803
H     -1.8712     2.8873     0.1292
H     -3.1536     2.7249     1.3510
H     -2.6638    -0.5469     1.4311
H     -1.6139     0.1086     4.2328
H     -2.4125    -1.3791     3.6619
H     -0.8288    -0.9931     3.0191
H     -4.5881     0.7409     1.8428
H     -3.8870     1.6413     3.2096
H     -4.3038    -0.0804     3.3680
H     -0.2288     1.3392     3.0170
H     -2.1470     2.3778     4.1073
H     -0.8063     3.4750     4.0666
H     -2.1240     3.7647     2.9141
H      1.2483     2.3194     1.5876
H      0.6603     3.7406     2.3933
H      0.0385     3.3984     0.7822
69
{"conf": 11, "E": 281.1, "rms": -1.0, "geom": "OH", "total_charge": 0, "CA_charge": 1, "smiles": "C[C:1]#[6N:2]->[Mn+:3]1(<-[3H-:4])(<-[4C-:5]#[O+:6])(<-[5C-:7]#[O+:8])<-[1N:9]([CH:10]([CH3:11])[CH3:12])([CH:13]([CH3:14])[CH3:15])[CH2:16][c:17]2[cH:18][cH:19][cH:20][c:21]([n:22]2)[CH2:23][2N:24]->1([CH:25]([CH3:26])[CH3:27])[CH:28]([CH3:29])[CH3:30]", "smiles3D": "C([C:1]#[6N:2]->[Mn+:3]1(<-[3H-:4])(<-[4C-:5]#[O+:6])(<-[5C-:7]#[O+:8])<-[1N:9]([C:10]([C:11]([H:35])([H:36])[H:37])([C:12]([H:38])([H:39])[H:40])[H:34])([C:13]([C:14]([H:42])([H:43])[H:44])([C:15]([H:45])([H:46])[H:47])[H:41])[C:16]([H:48])([H:49])[c:17]2[c:18]([H:50])[c:19]([H:51])[c:20]([H:52])[c:21]([n:22]2)[C:23]([H:53])([H:54])[2N:24]->1([C:25]([C:26]([H:56])([H:57])[H:58])([C:27]([H:59])([H:60])[H:61])[H:55])[C:28]([C:29]([H:63])([H:64])[H:65])([C:30]([H:66])([H:67])[H:68])[H:62])([H:31])([H:32])[H:33]", "smiles3Dx": "C([C:1]#[6N:2]->[Mn+:3]1(<-[3H-:4])(<-[4C-:5]#[O+:6])(<-[5C-:7]#[O+:8])<-[1N:9]([C:10]([C:11]([H:35])([H:36])[H:37])([C:12]([H:38])([H:39])[H:40])[H:34])([C:13]([C:14]([H:42])([H:43])[H:44])([C:15]([H:45])([H:46])[H:47])[H:41])[C:16]([H:48])([H:49])[c:17]2[c:18]([H:50])[c:19]([H:51])[c:20]([H:52])[c:21]([n:22]2)[C:23]([H:53])([H:54])[2N:24]->1([C:25]([C:26]([H:56])([H:57])[H:58])([C:27]([H:59])([H:60])[H:61])[H:55])[C:28]([C:29]([H:63])([H:64])[H:65])([C:30]([H:66])([H:67])[H:68])[H:62])([H:31])([H:32])[H:33]", "dummies": []}
C     -4.4167    -0.8132     2.1652
C     -3.1080    -0.5960     1.5505
N     -2.0059    -0.4170     1.0352
Mn     0.0000     0.0000     0.0000
H     -0.5209    -1.1409    -1.3682
C     -1.5286     1.2872    -1.1121
O     -2.3545     1.9465    -1.6941
C      0.2674     1.6392     1.5854
O      0.3998     2.5053     2.4143
N      1.8785     1.1784    -1.1475
C      3.1406     0.8084    -0.3876
C      4.3760     0.3806    -1.2421
C      3.6603     1.7510     0.7406
C      1.7403     2.6809    -1.1575
C      0.4063     3.3034    -1.6121
C      2.8514     3.4081    -1.9748
C      1.8136     0.7095    -2.5351
C      1.8274    -0.7579    -2.5462
C      2.3255    -1.5790    -3.5654
C      2.6475    -2.9098    -3.2398
C      2.5255    -3.3539    -1.9090
C      1.9893    -2.4700    -0.9601
N      1.6518    -1.2536    -1.3328
C      2.1469    -2.5765     0.4950
N      1.0277    -1.9279     1.2549
C      1.6147    -1.3956     2.5039
C      2.4086    -2.4367     3.3501
C      0.6523    -0.6493     3.4530
C      0.0105    -3.0312     1.4836
C     -0.8426    -3.3217     0.2278
C     -0.9532    -2.9622     2.6967
H     -5.0676    -1.3705     1.4608
H     -4.2927    -1.4009     3.0980
H     -4.8805     0.1661     2.4031
H      2.8465    -0.0684     0.1666
H      4.6310     1.0929    -2.0452
H      4.2372    -0.6184    -1.6941
H      5.2804     0.2717    -0.6062
H      4.0969     2.6971     0.3691
H      2.8739     1.9633     1.4874
H      4.4618     1.2386     1.3157
H      1.8414     3.0273    -0.1171
H      0.5372     4.3820    -1.8490
H     -0.0204     2.8631    -2.5295
H     -0.2986     3.3410    -0.7599
H      2.6654     3.3309    -3.0670
H      3.8701     3.0578    -1.7671
H      2.8549     4.4899    -1.7189
H      2.6651     1.0806    -3.1400
H      0.8736     1.0301    -3.0162
H      2.5277    -1.1854    -4.5532
H      3.0669    -3.5644    -3.9924
H      2.8815    -4.3346    -1.6210
H      2.2882    -3.6500     0.7441
H      3.1173    -2.0900     0.7318
H      2.3505    -0.6307     2.1850
H      1.8059    -3.3321     3.5891
H      2.7395    -1.9791     4.3076
H      3.3347    -2.7699     2.8412
H      0.3597    -1.2496     4.3389
H      1.1599     0.2493     3.8653
H     -0.2596    -0.3225     2.9399
H      0.5640    -3.9742     1.6790
H     -0.2332    -3.5208    -0.6680
H     -1.4305    -4.2521     0.3826
H     -1.5680    -2.5274     0.0075
H     -0.4241    -3.1872     3.6412
H     -1.7165    -3.7669     2.6251
H     -1.5096    -2.0336     2.8073
69
{"conf": 12, "E": 267.39, "rms": -1.0, "geom": "OH", "total_charge": 0, "CA_charge": 1, "smiles": "C[C:1]#[6N:2]->[Mn+:3]1(<-[3H-:4])(<-[4C-:5]#[O+:6])(<-[5C-:7]#[O+:8])<-[1N:9]([CH:10]([CH3:11])[CH3:12])([CH:13]([CH3:14])[CH3:15])[CH2:16][c:17]2[cH:18][cH:19][cH:20][c:21]([n:22]2)[CH2:23][2N:24]->1([CH:25]([CH3:26])[CH3:27])[CH:28]([CH3:29])[CH3:30]", "smiles3D": "C([C:1]#[6N:2]->[Mn+:3]1(<-[3H-:4])(<-[4C-:5]#[O+:6])(<-[5C-:7]#[O+:8])<-[1N:9]([C:10]([C:11]([H:35])([H:36])[H:37])([C:12]([H:38])([H:39])[H:40])[H:34])([C:13]([C:14]([H:42])([H:43])[H:44])([C:15]([H:45])([H:46])[H:47])[H:41])[C:16]([H:48])([H:49])[c:17]2[c:18]([H:50])[c:19]([H:51])[c:20]([H:52])[c:21]([n:22]2)[C:23]([H:53])([H:54])[2N:24]->1([C:25]([C:26]([H:56])([H:57])[H:58])([C:27]([H:59])([H:60])[H:61])[H:55])[C:28]([C:29]([H:63])([H:64])[H:65])([C:30]([H:66])([H:67])[H:68])[H:62])([H:31])([H:32])[H:33]", "smiles3Dx": "C([C:1]#[6N:2]->[Mn+:3]1(<-[3H-:4])(<-[4C-:5]#[O+:6])(<-[5C-:7]#[O+:8])<-[1N:9]([C:10]([C:11]([H:35])([H:36])[H:37])([C:12]([H:38])([H:39])[H:40])[H:34])([C:13]([C:14]([H:42])([H:43])[H:44])([C:15]([H:45])([H:46])[H:47])[H:41])[C:16]([H:48])([H:49])[c:17]2[c:18]([H:50])[c:19]([H:51])[c:20]([H:52])[c:21]([n:22]2)[C:23]([H:53])([H:54])[2N:24]->1([C:25]([C:26]([H:56])([H:57])[H:58])([C:27]([H:59])([H:60])[H:61])[H:55])[C:28]([C:29]([H:63])([H:64])[H:65])([C:30]([H:66])([H:67])[H:68])[H:62])([H:31])([H:32])[H:33]", "dummies": []}
C     -0.0616     4.6879    -1.6937
C     -0.0658     3.3174    -1.1841
N     -0.0715     2.1659    -0.7528
Mn     0.0000     0.0000     0.0000
H     -1.6000    -0.3215    -0.8458
C      1.0125    -0.0403    -2.0610
O      1.5430    -0.0570    -3.1440
C      1.9806     0.7573     0.8774
O      3.0226     1.1640     1.3289
N      0.6559    -2.4384     0.1373
C      2.1098    -2.5697     0.4995
C      3.1457    -2.0176    -0.5176
C      2.4624    -1.9977     1.8931
C      0.4475    -3.0062    -1.2445
C     -0.9353    -2.7390    -1.8884
C      0.7526    -4.5240    -1.4460
C     -0.0557    -3.2800     1.1121
C     -1.4794    -3.0199     1.1475
C     -2.4383    -3.9110     1.6532
C     -3.6797    -3.3958     2.0528
C     -3.8857    -2.0093     2.0389
C     -2.8478    -1.1931     1.5665
N     -1.7403    -1.7269     1.0772
C     -2.7455     0.2475     1.7593
N     -1.3462     0.6765     1.9686
C     -1.3611     2.1727     2.0250
C     -2.2635     2.8969     0.9723
C     -1.7657     2.7993     3.3894
C     -0.7021     0.0373     3.1576
C     -1.6330    -0.3029     4.3587
C      0.5732     0.7266     3.7385
H     -1.1040     5.0088    -1.8966
H      0.3917     5.3612    -0.9375
H      0.5293     4.7321    -2.6315
H      2.3327    -3.6550     0.5769
H      3.1986    -2.6334    -1.4377
H      2.9725    -0.9623    -0.7692
H      4.1724    -2.0898    -0.0984
H      3.4376    -1.4673     1.9331
H      2.5212    -2.8152     2.6441
H      1.6802    -1.3138     2.2131
H      1.1514    -2.4873    -1.9038
H     -1.0393    -3.3363    -2.8202
H     -1.8022    -3.0172    -1.2701
H     -1.0153    -1.7058    -2.2552
H     -0.0724    -5.1664    -1.0712
H      1.7125    -4.8556    -1.0146
H      0.8383    -4.7351    -2.5340
H      0.1046    -4.3589     0.9270
H      0.3031    -3.0873     2.1397
H     -2.2125    -4.9620     1.7814
H     -4.4408    -4.0550     2.4494
H     -4.7928    -1.5823     2.4470
H     -3.3849     0.5485     2.6172
H     -3.1737     0.6857     0.8448
H     -0.3257     2.4963     1.8090
H     -1.9110     3.9411     0.8289
H     -3.3171     2.9605     1.3239
H     -2.2963     2.4041    -0.0146
H     -2.7860     2.4857     3.6883
H     -1.7856     3.9074     3.2993
H     -1.0665     2.6145     4.2121
H     -0.3511    -0.9297     2.7826
H     -1.0341    -0.7368     5.1887
H     -2.3761    -1.0808     4.1081
H     -2.1604     0.5803     4.7590
H      1.3539    -0.0309     3.9509
H      0.3991     1.1880     4.7321
H      1.0191     1.4926     3.0918
69
{"conf": 13, "E": 271.16, "rms": -1.0, "geom": "OH", "total_charge": 0, "CA_charge": 1, "smiles": "C[C:1]#[6N:2]->[Mn+:3]1(<-[3H-:4])(<-[4C-:5]#[O+:6])(<-[5C-:7]#[O+:8])<-[1N:9]([CH:10]([CH3:11])[CH3:12])([CH:13]([CH3:14])[CH3:15])[CH2:16][c:17]2[cH:18][cH:19][cH:20][c:21]([n:22]2)[CH2:23][2N:24]->1([CH:25]([CH3:26])[CH3:27])[CH:28]([CH3:29])[CH3:30]", "smiles3D": "C([C:1]#[6N:2]->[Mn+:3]1(<-[3H-:4])(<-[4C-:5]#[O+:6])(<-[5C-:7]#[O+:8])<-[1N:9]([C:10]([C:11]([H:35])([H:36])[H:37])([C:12]([H:38])([H:39])[H:40])[H:34])([C:13]([C:14]([H:42])([H:43])[H:44])([C:15]([H:45])([H:46])[H:47])[H:41])[C:16]([H:48])([H:49])[c:17]2[c:18]([H:50])[c:19]([H:51])[c:20]([H:52])[c:21]([n:22]2)[C:23]([H:53])([H:54])[2N:24]->1([C:25]([C:26]([H:56])([H:57])[H:58])([C:27]([H:59])([H:60])[H:61])[H:55])[C:28]([C:29]([H:63])([H:64])[H:65])([C:30]([H:66])([H:67])[H:68])[H:62])([H:31])([H:32])[H:33]", "smiles3Dx": "C([C:1]#[6N:2]->[Mn+:3]1(<-[3H-:4])(<-[4C-:5]#[O+:6])(<-[5C-:7]#[O+:8])<-[1N:9]([C:10]([C:11]([H:35])([H:36])[H:37])([C:12]([H:38])([H:39])[H:40])[H:34])([C:13]([C:14]([H:42])([H:43])[H:44])([C:15]([H:45])([H:46])[H:47])[H:41])[C:16]([H:48])([H:49])[c:17]2[c:18]([H:50])[c:19]([H:51])[c:20]([H:52])[c:21]([n:22]2)[C:23]([H:53])([H:54])[2N:24]->1([C:25]([C:26]([H:56])([H:57])[H:58])([C:27]([H:59])([H:60])[H:61])[H:55])[C:28]([C:29]([H:63])([H:64])[H:65])([C:30]([H:66])([H:67])[H:68])[H:62])([H:31])([H:32])[H:33]", "dummies": []}
C     -2.7381     1.8926    -3.7125
C     -1.9408     1.3197    -2.6292
N     -1.2709     0.8323    -1.7209
Mn     0.0000     0.0000     0.0000
H      1.4776    -0.0202    -1.0770
C      0.2249     2.2829     0.1749
O      0.3276     3.4821     0.2534
C     -1.9116     0.3345     1.2683
O     -2.9056     0.5086     1.9286
N      1.5676    -0.2495     1.9358
C      1.2040     0.9085     2.8369
C      0.9192     0.6267     4.3462
C      2.1092     2.1709     2.8192
C      2.9326    -0.2494     1.3348
C      4.0886    -0.5467     2.3426
C      3.3644     0.9556     0.4646
C      1.4875    -1.5269     2.6745
C      0.1235    -2.0077     2.8372
C     -0.2609    -2.9729     3.7818
C     -1.3864    -3.7659     3.5066
C     -2.0206    -3.6544     2.2602
C     -1.5367    -2.6945     1.3616
N     -0.5526    -1.8829     1.7144
C     -1.8068    -2.6415    -0.0738
N     -0.6128    -2.2480    -0.8341
C      0.5469    -3.1698    -0.6080
C      0.1870    -4.6814    -0.5142
C      1.7288    -3.0425    -1.5942
C     -0.9993    -2.2746    -2.3012
C     -0.1398    -1.3796    -3.2350
C     -2.5002    -2.0181    -2.6654
H     -3.6171     2.4182    -3.2864
H     -2.1186     2.6113    -4.2871
H     -3.0824     1.0801    -4.3850
H      0.2339     1.2319     2.4320
H      0.5225     1.5414     4.8374
H      1.8468     0.3487     4.8904
H      0.1255    -0.1262     4.5039
H      3.1315     1.9671     3.1855
H      1.6917     2.9481     3.4949
H      2.1392     2.6828     1.8486
H      2.9140    -1.1061     0.6205
H      3.9241    -0.0570     3.3200
H      4.1804    -1.6377     2.5252
H      5.0761    -0.2263     1.9451
H      4.0095     0.5903    -0.3639
H      3.9890     1.6866     1.0195
H      2.5309     1.4835    -0.0021
H      1.9661    -1.4583     3.6708
H      2.0294    -2.3338     2.1342
H      0.3315    -3.1510     4.6702
H     -1.7029    -4.5238     4.2112
H     -2.8113    -4.3380     1.9788
H     -2.1941    -3.6299    -0.4097
H     -2.6044    -1.8854    -0.2078
H      0.9755    -2.9011     0.3544
H     -0.3778    -5.0377    -1.3975
H      1.1106    -5.2948    -0.4355
H     -0.3942    -4.9091     0.3993
H      1.5187    -3.5471    -2.5591
H      2.0299    -1.9963    -1.7544
H      2.6202    -3.5496    -1.1649
H     -0.8204    -3.3139    -2.6472
H      0.5542    -1.9923    -3.8455
H      0.4438    -0.6391    -2.6988
H     -0.7420    -0.8167    -3.9793
H     -2.6426    -1.9893    -3.7674
H     -3.1446    -2.8550    -2.3248
H     -2.8901    -1.0759    -2.2435
69
{"conf": 14, "E": 272.87, "rms": -1.0, "geom": "OH", "total_charge": 0, "CA_charge": 1, "smiles": "C[C:1]#[6N:2]->[Mn+:3]1(<-[3H-:4])(<-[4C-:5]#[O+:6])(<-[5C-:7]#[O+:8])<-[1N:9]([CH:10]([CH3:11])[CH3:12])([CH:13]([CH3:14])[CH3:15])[CH2:16][c:17]2[cH:18][cH:19][cH:20][c:21]([n:22]2)[CH2:23][2N:24]->1([CH:25]([CH3:26])[CH3:27])[CH:28]([CH3:29])[CH3:30]", "smiles3D": "C([C:1]#[6N:2]->[Mn+:3]1(<-[3H-:4])(<-[4C-:5]#[O+:6])(<-[5C-:7]#[O+:8])<-[1N:9]([C:10]([C:11]([H:35])([H:36])[H:37])([C:12]([H:38])([H:39])[H:40])[H:34])([C:13]([C:14]([H:42])([H:43])[H:44])([C:15]([H:45])([H:46])[H:47])[H:41])[C:16]([H:48])([H:49])[c:17]2[c:18]([H:50])[c:19]([H:51])[c:20]([H:52])[c:21]([n:22]2)[C:23]([H:53])([H:54])[2N:24]->1([C:25]([C:26]([H:56])([H:57])[H:58])([C:27]([H:59])([H:60])[H:61])[H:55])[C:28]([C:29]([H:63])([H:64])[H:65])([C:30]([H:66])([H:67])[H:68])[H:62])([H:31])([H:32])[H:33]", "smiles3Dx": "C([C:1]#[6N:2]->[Mn+:3]1(<-[3H-:4])(<-[4C-:5]#[O+:6])(<-[5C-:7]#[O+:8])<-[1N:9]([C:10]([C:11]([H:35])([H:36])[H:37])([C:12]([H:38])([H:39])[H:40])[H:34])([C:13]([C:14]([H:42])([H:43])[H:44])([C:15]([H:45])([H:46])[H:47])[H:41])[C:16]([H:48])([H:49])[c:17]2[c:18]([H:50])[c:19]([H:51])[c:20]([H:52])[c:21]([n:22]2)[C:23]([H:53])([H:54])[2N:24]->1([C:25]([C:26]([H:56])([H:57])[H:58])([C:27]([H:59])([H:60])[H:61])[H:55])[C:28]([C:29]([H:63])([H:64])[H:65])([C:30]([H:66])([H:67])[H:68])[H:62])([H:31])([H:32])[H:33]", "dummies": []}
C      2.7362     2.8637    -3.0262
C      1.9373     2.0397    -2.1205
N      1.2653     1.3505    -1.3556
Mn     0.0000     0.0000     0.0000
H     -1.4629     1.0618    -0.2640
C     -0.3584    -0.8237    -2.1058
O     -0.5231    -1.2381    -3.2268
C      1.9922    -1.2024    -0.0782
O      3.0250    -1.8237    -0.1189
N     -1.4147    -1.8444     0.9884
C     -2.7581    -1.2580     1.1667
C     -3.8194    -2.1953     1.8236
C     -3.3950    -0.6197    -0.0905
C     -1.4445    -3.0929     0.1347
C     -0.0336    -3.5760    -0.2575
C     -2.3369    -3.1589    -1.1367
C     -0.9678    -2.2933     2.3521
C      0.4460    -2.0603     2.6121
C      1.1872    -2.7119     3.6121
C      2.3362    -2.0764     4.1159
C      2.6604    -0.7807     3.6814
C      1.8392    -0.1944     2.7124
N      0.8218    -0.8698     2.1999
C      1.8522     1.1942     2.2646
N      0.5116     1.5850     1.8299
C      0.5646     3.0307     1.3616
C      1.9524     3.6165     0.9513
C     -0.4364     3.4265     0.2402
C     -0.5137     1.4752     2.9411
C     -0.0124     1.9643     4.3310
C     -1.8861     2.1391     2.6866
H      2.5726     3.9353    -2.7899
H      2.4310     2.6643    -4.0739
H      3.8103     2.6170    -2.8993
H     -2.6131    -0.4197     1.8735
H     -4.0207    -3.1015     1.2246
H     -4.7798    -1.6474     1.9368
H     -3.5334    -2.5199     2.8427
H     -4.2495    -1.2083    -0.4856
H     -3.8071     0.3809     0.1629
H     -2.6778    -0.4889    -0.9081
H     -1.8676    -3.9092     0.7601
H     -0.0863    -4.6330    -0.5972
H      0.6669    -3.5731     0.5942
H      0.3907    -3.0008    -1.0944
H     -3.4070    -3.2501    -0.8780
H     -2.2257    -2.3492    -1.8556
H     -2.1202    -4.0933    -1.6983
H     -1.1702    -3.3676     2.5525
H     -1.5041    -1.7322     3.1499
H      0.8525    -3.6518     4.0320
H      2.9249    -2.5523     4.8891
H      3.4903    -0.2390     4.1164
H      2.5562     1.2405     1.4108
H      2.2347     1.8449     3.0808
H      0.2755     3.6519     2.2319
H      2.6265     3.6955     1.8293
H      2.4583     3.0351     0.1667
H      1.8443     4.6563     0.5742
H     -0.4365     4.5334     0.1389
H     -0.1864     3.0457    -0.7537
H     -1.4864     3.1864     0.4321
H     -0.7617     0.4219     3.0736
H      0.7505     1.2747     4.7454
H      0.4091     2.9878     4.2959
H     -0.8423     1.9650     5.0701
H     -1.8451     3.2472     2.7102
H     -2.5960     1.8374     3.4872
H     -2.3386     1.7756     1.7493
69
{"conf": 15, "E": 265.19, "rms": -1.0, "geom": "OH", "total_charge": 0, "CA_charge": 1, "smiles": "C[C:1]#[6N:2]->[Mn+:3]1(<-[3H-:4])(<-[4C-:5]#[O+:6])(<-[5C-:7]#[O+:8])<-[1N:9]([CH:10]([CH3:11])[CH3:12])([CH:13]([CH3:14])[CH3:15])[CH2:16][c:17]2[cH:18][cH:19][cH:20][c:21]([n:22]2)[CH2:23][2N:24]->1([CH:25]([CH3:26])[CH3:27])[CH:28]([CH3:29])[CH3:30]", "smiles3D": "C([C:1]#[6N:2]->[Mn+:3]1(<-[3H-:4])(<-[4C-:5]#[O+:6])(<-[5C-:7]#[O+:8])<-[1N:9]([C:10]([C:11]([H:35])([H:36])[H:37])([C:12]([H:38])([H:39])[H:40])[H:34])([C:13]([C:14]([H:42])([H:43])[H:44])([C:15]([H:45])([H:46])[H:47])[H:41])[C:16]([H:48])([H:49])[c:17]2[c:18]([H:50])[c:19]([H:51])[c:20]([H:52])[c:21]([n:22]2)[C:23]([H:53])([H:54])[2N:24]->1([C:25]([C:26]([H:56])([H:57])[H:58])([C:27]([H:59])([H:60])[H:61])[H:55])[C:28]([C:29]([H:63])([H:64])[H:65])([C:30]([H:66])([H:67])[H:68])[H:62])([H:31])([H:32])[H:33]", "smiles3Dx": "C([C:1]#[6N:2]->[Mn+:3]1(<-[3H-:4])(<-[4C-:5]#[O+:6])(<-[5C-:7]#[O+:8])<-[1N:9]([C:10]([C:11]([H:35])([H:36])[H:37])([C:12]([H:38])([H:39])[H:40])[H:34])([C:13]([C:14]([H:42])([H:43])[H:44])([C:15]([H:45])([H:46])[H:47])[H:41])[C:16]([H:48])([H:49])[c:17]2[c:18]([H:50])[c:19]([H:51])[c:20]([H:52])[c:21]([n:22]2)[C:23]([H:53])([H:54])[2N:24]->1([C:25]([C:26]([H:56])([H:57])[H:58])([C:27]([H:59])([H:60])[H:61])[H:55])[C:28]([C:29]([H:63])([H:64])[H:65])([C:30]([H:66])([H:67])[H:68])[H:62])([H:31])([H:32])[H:33]", "dummies": []}
C      1.5170     0.8626    -4.6726
C      1.0745     0.6059    -3.3030
N      0.7046     0.3851    -2.1518
Mn     0.0000     0.0000     0.0000
H      1.3321     1.1292     0.5579
C     -1.1744     1.8319    -0.7205
O     -1.7905     2.7898    -1.1179
C     -1.8282    -1.0896    -0.8580
O     -2.7902    -1.6528    -1.3189
N     -1.0562     0.2454     2.2311
C     -2.1961     1.2148     2.1214
C     -3.2464     1.1600     3.2683
C     -1.8187     2.7304     1.9997
C     -1.4878    -1.1364     2.6217
C     -2.8249    -1.6765     2.0166
C     -1.5086    -1.4510     4.1472
C     -0.0844     0.8564     3.1590
C      1.1163     0.0484     3.2943
C      1.8350    -0.1499     4.4829
C      2.7329    -1.2244     4.5389
C      2.8430    -2.0856     3.4384
C      2.1211    -1.7745     2.2761
N      1.3419    -0.7085     2.2338
C      1.8595    -2.6998     1.1895
N      1.5250    -2.0162    -0.0698
C      2.8129    -1.5399    -0.6962
C      3.7077    -0.6271     0.1795
C      3.7687    -2.6288    -1.2917
C      0.9073    -3.0562    -0.9462
C      0.6441    -2.6406    -2.4199
C     -0.4010    -3.6725    -0.3898
H      1.7325     1.9439    -4.7951
H      2.4357     0.2758    -4.8789
H      0.7186     0.5610    -5.3812
H     -2.7235     0.9610     1.1844
H     -3.8124     0.2237     3.3395
H     -2.7832     1.3871     4.2494
H     -4.0254     1.9343     3.0956
H     -0.9026     2.9340     1.4193
H     -2.6537     3.2870     1.5217
H     -1.6568     3.1843     3.0023
H     -0.7142    -1.7893     2.1984
H     -2.6682    -2.6858     1.5859
H     -3.2737    -1.0541     1.2320
H     -3.6087    -1.8395     2.7862
H     -1.8996    -2.4775     4.3185
H     -0.4982    -1.4610     4.5902
H     -2.1436    -0.7535     4.7209
H      0.2687     1.8321     2.7893
H     -0.5365     1.0082     4.1631
H      1.6475     0.4576     5.3591
H      3.2751    -1.4343     5.4515
H      3.4435    -2.9842     3.5003
H      2.7441    -3.3553     1.0681
H      1.0323    -3.3440     1.5383
H      2.5178    -0.9147    -1.5396
H      4.2918    -1.2181     0.9166
H      4.4455    -0.1030    -0.4661
H      3.1579     0.1593     0.7056
H      4.1557    -3.3298    -0.5276
H      3.3314    -3.2094    -2.1243
H      4.6569    -2.1338    -1.7410
H      1.6218    -3.9085    -0.9955
H     -0.1818    -1.9237    -2.5215
H      0.3517    -3.5418    -3.0010
H      1.5260    -2.2350    -2.9446
H     -0.1890    -4.6519     0.0915
H     -1.1628    -3.8722    -1.1741
H     -0.8368    -3.0234     0.3742
69
{"conf": 16, "E": 258.04, "rms": -1.0, "geom": "OH", "total_charge": 0, "CA_charge": 1, "smiles": "C[C:1]#[6N:2]->[Mn+:3]1(<-[3H-:4])(<-[4C-:5]#[O+:6])(<-[5C-:7]#[O+:8])<-[1N:9]([CH:10]([CH3:11])[CH3:12])([CH:13]([CH3:14])[CH3:15])[CH2:16][c:17]2[cH:18][cH:19][cH:20][c:21]([n:22]2)[CH2:23][2N:24]->1([CH:25]([CH3:26])[CH3:27])[CH:28]([CH3:29])[CH3:30]", "smiles3D": "C([C:1]#[6N:2]->[Mn+:3]1(<-[3H-:4])(<-[4C-:5]#[O+:6])(<-[5C-:7]#[O+:8])<-[1N:9]([C:10]([C:11]([H:35])([H:36])[H:37])([C:12]([H:38])([H:39])[H:40])[H:34])([C:13]([C:14]([H:42])([H:43])[H:44])([C:15]([H:45])([H:46])[H:47])[H:41])[C:16]([H:48])([H:49])[c:17]2[c:18]([H:50])[c:19]([H:51])[c:20]([H:52])[c:21]([n:22]2)[C:23]([H:53])([H:54])[2N:24]->1([C:25]([C:26]([H:56])([H:57])[H:58])([C:27]([H:59])([H:60])[H:61])[H:55])[C:28]([C:29]([H:63])([H:64])[H:65])([C:30]([H:66])([H:67])[H:68])[H:62])([H:31])([H:32])[H:33]", "smiles3Dx": "C([C:1]#[6N:2]->[Mn+:3]1(<-[3H-:4])(<-[4C-:5]#[O+:6])(<-[5C-:7]#[O+:8])<-[1N:9]([C:10]([C:11]([H:35])([H:36])[H:37])([C:12]([H:38])([H:39])[H:40])[H:34])([C:13]([C:14]([H:42])([H:43])[H:44])([C:15]([H:45])([H:46])[H:47])[H:41])[C:16]([H:48])([H:49])[c:17]2[c:18]([H:50])[c:19]([H:51])[c:20]([H:52])[c:21]([n:22]2)[C:23]([H:53])([H:54])[2N:24]->1([C:25]([C:26]([H:56])([H:57])[H:58])([C:27]([H:59])([H:60])[H:61])[H:55])[C:28]([C:29]([H:63])([H:64])[H:65])([C:30]([H:66])([H:67])[H:68])[H:62])([H:31])([H:32])[H:33]", "dummies": []}
C     -4.5528    -1.3457    -1.5125
C     -3.2270    -0.9456    -1.0434
N     -2.1136    -0.6069    -0.6460
Mn     0.0000     0.0000     0.0000
H     -0.0084    -1.4621     1.1246
C      0.3144    -1.4833    -1.7238
O      0.4747    -2.2634    -2.6295
C     -0.3648     1.6496    -1.5585
O     -0.5596     2.5089    -2.3822
N      2.5081     0.3454     0.0059
C      3.1397    -0.8878    -0.5489
C      4.6634    -0.8496    -0.8722
C      2.8951    -2.1413     0.3133
C      2.6964     1.5142    -0.8888
C      2.5063     1.2380    -2.4069
C      4.0057     2.3601    -0.7245
C      3.1241     0.6445     1.3062
C      2.4683    -0.0147     2.4235
C      3.0656    -0.1806     3.6839
C      2.2353    -0.2582     4.8125
C      0.8551    -0.0592     4.6663
C      0.3546     0.1434     3.3737
N      1.1581     0.0810     2.3251
C     -0.9750     0.6380     3.0400
N     -0.9686     1.4060     1.7775
C     -0.0893     2.6192     1.8056
C      0.0799     3.3156     3.1872
C     -0.3394     3.7335     0.7375
C     -2.3953     1.7085     1.4387
C     -2.9971     2.9588     2.1447
C     -3.4409     0.5728     1.6892
H     -4.4637    -2.2549    -2.1417
H     -5.2030    -1.5609    -0.6398
H     -4.9966    -0.5231    -2.1100
H      2.6571    -1.0897    -1.5088
H      4.9363    -1.7855    -1.4064
H      5.3129    -0.8195     0.0242
H      4.9447    -0.0420    -1.5665
H      1.8375    -2.2487     0.5742
H      3.1751    -3.0519    -0.2593
H      3.5088    -2.1312     1.2377
H      1.8759     2.1897    -0.5991
H      1.6663     0.5571    -2.6133
H      3.4122     0.8096    -2.8773
H      2.2907     2.1933    -2.9322
H      4.8756     1.7765    -0.3756
H      3.8417     3.1789     0.0082
H      4.2959     2.8641    -1.6718
H      4.1953     0.3802     1.3338
H      3.0581     1.7322     1.5215
H      4.1423    -0.1765     3.7964
H      2.6660    -0.3775     5.7981
H      0.2090    -0.0039     5.5330
H     -1.3586     1.2592     3.8783
H     -1.6004    -0.2635     2.9706
H      0.9007     2.2342     1.5503
H     -0.8802     3.6679     3.6052
H      0.5784     2.6629     3.9277
H      0.7481     4.1983     3.0876
H     -0.5890     4.7136     1.1984
H     -1.1328     3.5235     0.0084
H      0.5895     3.9240     0.1610
H     -2.4161     1.8967     0.3488
H     -4.0626     3.0776     1.8500
H     -2.9785     2.8351     3.2466
H     -2.5366     3.9197     1.8809
H     -3.7927     0.5787     2.7446
H     -4.3338     0.7377     1.0480
H     -3.0722    -0.4469     1.4996
69
{"conf": 17, "E": 276.51, "rms": -1.0, "geom": "OH", "total_charge": 0, "CA_charge": 1, "smiles": "C[C:1]#[6N:2]->[Mn+:3]1(<-[3H-:4])(<-[4C-:5]#[O+:6])(<-[5C-:7]#[O+:8])<-[1N:9]([CH:10]([CH3:11])[CH3:12])([CH:13]([CH3:14])[CH3:15])[CH2:16][c:17]2[cH:18][cH:19][cH:20][c:21]([n:22]2)[CH2:23][2N:24]->1([CH:25]([CH3:26])[CH3:27])[CH:28]([CH3:29])[CH3:30]", "smiles3D": "C([C:1]#[6N:2]->[Mn+:3]1(<-[3H-:4])(<-[4C-:5]#[O+:6])(<-[5C-:7]#[O+:8])<-[1N:9]([C:10]([C:11]([H:35])([H:36])[H:37])([C:12]([H:38])([H:39])[H:40])[H:34])([C:13]([C:14]([H:42])([H:43])[H:44])([C:15]([H:45])([H:46])[H:47])[H:41])[C:16]([H:48])([H:49])[c:17]2[c:18]([H:50])[c:19]([H:51])[c:20]([H:52])[c:21]([n:22]2)[C:23]([H:53])([H:54])[2N:24]->1([C:25]([C:26]([H:56])([H:57])[H:58])([C:27]([H:59])([H:60])[H:61])[H:55])[C:28]([C:29]([H:63])([H:64])[H:65])([C:30]([H:66])([H:67])[H:68])[H:62])([H:31])([H:32])[H:33]", "smiles3Dx": "C([C:1]#[6N:2]->[Mn+:3]1(<-[3H-:4])(<-[4C-:5]#[O+:6])(<-[5C-:7]#[O+:8])<-[1N:9]([C:10]([C:11]([H:35])([H:36])[H:37])([C:12]([H:38])([H:39])[H:40])[H:34])([C:13]([C:14]([H:42])([H:43])[H:44])([C:15]([H:45])([H:46])[H:47])[H:41])[C:16]([H:48])([H:49])[c:17]2[c:18]([H:50])[c:19]([H:51])[c:20]([H:52])[c:21]([n:22]2)[C:23]([H:53])([H:54])[2N:24]->1([C:25]([C:26]([H:56])([H:57])[H:58])([C:27]([H:59])([H:60])[H:61])[H:55])[C:28]([C:29]([H:63])([H:64])[H:65])([C:30]([H:66])([H:67])[H:68])[H:62])([H:31])([H:32])[H:33]", "dummies": []}
C      1.3398    -0.1799    -4.8012
C      0.9545    -0.1285    -3.3919
N      0.6354    -0.0830    -2.2058
Mn     0.0000     0.0000     0.0000
H     -0.9872     1.4756    -0.4138
C     -1.6189    -1.2124    -1.0936
O     -2.4620    -1.8456    -1.6795
C      0.9828    -2.0380     0.4064
O      1.4917    -3.1109     0.6171
N     -1.2797    -0.1516     2.1575
C     -2.6064    -0.7943     1.8951
C     -2.5681    -2.3026     1.4811
C     -3.4963    -0.0126     0.8934
C     -1.4759     1.1965     2.8456
C     -1.6245     2.3929     1.9055
C     -2.5988     1.2861     3.9179
C     -0.5837    -1.0681     3.0748
C      0.7332    -0.5332     3.3952
C      1.1875    -0.3369     4.7090
C      2.0995     0.6970     4.9515
C      2.4828     1.5371     3.8997
C      1.9945     1.2621     2.6138
N      1.1864     0.2296     2.4017
C      2.2653     2.0718     1.4371
N      2.1423     1.3033     0.2130
C      2.1720     2.3073    -0.9186
C      3.2534     3.4393    -0.8255
C      0.8333     3.0111    -1.2155
C      3.3755     0.4170     0.0454
C      3.8125    -0.4623     1.2519
C      3.4030    -0.5003    -1.2089
H      0.4547    -0.4395    -5.4174
H      1.7310     0.8104    -5.1125
H      2.1272    -0.9488    -4.9403
H     -3.1713    -0.8039     2.8482
H     -2.5730    -2.9336     2.3965
H     -3.4615    -2.6217     0.9051
H     -1.6635    -2.5867     0.9202
H     -4.2467    -0.6560     0.3889
H     -2.9098     0.4968     0.1177
H     -4.0970     0.7560     1.4154
H     -0.5683     1.4349     3.4181
H     -2.4731     2.3409     1.2076
H     -1.7621     3.3247     2.4960
H     -0.6749     2.5316     1.3821
H     -2.4671     2.2136     4.5167
H     -2.5406     0.4467     4.6388
H     -3.6142     1.3376     3.4808
H     -1.1626    -1.2116     4.0149
H     -0.4152    -2.0582     2.6204
H      0.7726    -0.9020     5.5339
H      2.4502     0.8892     5.9571
H      3.1423     2.3766     4.0794
H      1.5544     2.9208     1.4470
H      3.2954     2.4845     1.5401
H      2.4022     1.7620    -1.8418
H      3.3192     3.9682    -1.8010
H      4.2794     3.0907    -0.6171
H      2.9778     4.1997    -0.0639
H      0.1874     2.3815    -1.8518
H      0.9935     3.9099    -1.8499
H      0.3229     3.3766    -0.3135
H      4.2299     1.1002    -0.0945
H      4.1879     0.1586     2.0894
H      3.0369    -1.1588     1.6000
H      4.6924    -1.0857     0.9847
H      3.4911     0.0501    -2.1629
H      2.5677    -1.2044    -1.2544
H      4.3221    -1.1243    -1.2083
69
{"conf": 18, "E": 264.02, "rms": -1.0, "geom": "OH", "total_charge": 0, "CA_charge": 1, "smiles": "C[C:1]#[6N:2]->[Mn+:3]1(<-[3H-:4])(<-[4C-:5]#[O+:6])(<-[5C-:7]#[O+:8])<-[1N:9]([CH:10]([CH3:11])[CH3:12])([CH:13]([CH3:14])[CH3:15])[CH2:16][c:17]2[cH:18][cH:19][cH:20][c:21]([n:22]2)[CH2:23][2N:24]->1([CH:25]([CH3:26])[CH3:27])[CH:28]([CH3:29])[CH3:30]", "smiles3D": "C([C:1]#[6N:2]->[Mn+:3]1(<-[3H-:4])(<-[4C-:5]#[O+:6])(<-[5C-:7]#[O+:8])<-[1N:9]([C:10]([C:11]([H:35])([H:36])[H:37])([C:12]([H:38])([H:39])[H:40])[H:34])([C:13]([C:14]([H:42])([H:43])[H:44])([C:15]([H:45])([H:46])[H:47])[H:41])[C:16]([H:48])([H:49])[c:17]2[c:18]([H:50])[c:19]([H:51])[c:20]([H:52])[c:21]([n:22]2)[C:23]([H:53])([H:54])[2N:24]->1([C:25]([C:26]([H:56])([H:57])[H:58])([C:27]([H:59])([H:60])[H:61])[H:55])[C:28]([C:29]([H:63])([H:64])[H:65])([C:30]([H:66])([H:67])[H:68])[H:62])([H:31])([H:32])[H:33]", "smiles3Dx": "C([C:1]#[6N:2]->[Mn+:3]1(<-[3H-:4])(<-[4C-:5]#[O+:6])(<-[5C-:7]#[O+:8])<-[1N:9]([C:10]([C:11]([H:35])([H:36])[H:37])([C:12]([H:38])([H:39])[H:40])[H:34])([C:13]([C:14]([H:42])([H:43])[H:44])([C:15]([H:45])([H:46])[H:47])[H:41])[C:16]([H:48])([H:49])[c:17]2[c:18]([H:50])[c:19]([H:51])[c:20]([H:52])[c:21]([n:22]2)[C:23]([H:53])([H:54])[2N:24]->1([C:25]([C:26]([H:56])([H:57])[H:58])([C:27]([H:59])([H:60])[H:61])[H:55])[C:28]([C:29]([H:63])([H:64])[H:65])([C:30]([H:66])([H:67])[H:68])[H:62])([H:31])([H:32])[H:33]", "dummies": []}
C     -2.3443    -3.1803    -3.0455
C     -1.6533    -2.2519    -2.1522
N     -1.0681    -1.4746    -1.4011
Mn     0.0000     0.0000     0.0000
H      0.9071     0.6632    -1.4710
C     -1.7526     1.1646    -0.9209
O     -2.6733     1.7718    -1.4090
C     -1.4344    -0.7732     1.6198
O     -2.1913    -1.1763     2.4683
N      0.4835     1.9804     1.4801
C     -0.7838     2.7926     1.5158
C     -0.7061     4.2653     2.0655
C     -2.0200     2.1119     2.1686
C      0.8939     1.5262     2.8542
C      0.6666     2.5364     4.0156
C      2.3565     1.0408     3.0234
C      1.4661     2.8549     0.8307
C      2.4096     2.0745     0.0573
C      3.3906     2.6004    -0.7942
C      4.2843     1.7093    -1.4054
C      4.1899     0.3375    -1.1298
C      3.1624    -0.1009    -0.2804
N      2.3339     0.7705     0.2705
C      3.0749    -1.4128     0.3233
N      1.6664    -1.8436     0.4080
C      1.3037    -2.3697     1.7515
C      2.4421    -3.0241     2.5988
C      0.0810    -3.3391     1.8100
C      1.4641    -2.8546    -0.6665
C      2.2441    -4.1993    -0.5391
C      1.7429    -2.2974    -2.0847
H     -3.1724    -3.6740    -2.4966
H     -1.6282    -3.9482    -3.4038
H     -2.7544    -2.6231    -3.9126
H     -1.0469     2.9290     0.4580
H      0.2894     4.7402     2.0096
H     -1.3821     4.9055     1.4582
H     -1.0745     4.3729     3.1047
H     -1.7876     1.5048     3.0591
H     -2.5692     1.4853     1.4478
H     -2.7722     2.8673     2.4833
H      0.2584     0.6481     3.0724
H     -0.3979     2.6836     4.2598
H      1.0798     2.1479     4.9710
H      1.1782     3.4995     3.8176
H      2.5175     0.0864     2.5314
H      2.5817     0.8051     4.0854
H      3.1052     1.7901     2.6989
H      2.0340     3.4405     1.5856
H      0.9951     3.5749     0.1197
H      3.4692     3.6663    -0.9657
H      5.0645     2.0815    -2.0564
H      4.9127    -0.3563    -1.5398
H      3.7162    -2.0999    -0.2568
H      3.5478    -1.3214     1.3116
H      0.9908    -1.4684     2.3057
H      2.9642    -2.2558     3.2078
H      2.0446    -3.7560     3.3351
H      3.1929    -3.5468     1.9759
H     -0.3537    -3.3127     2.8326
H     -0.7313    -3.0826     1.1096
H      0.3569    -4.3936     1.6208
H      0.4070    -3.1328    -0.6583
H      2.1153    -4.6987     0.4319
H      1.8480    -4.9115    -1.2949
H      3.3289    -4.1107    -0.7436
H      2.8274    -2.2503    -2.3149
H      1.3238    -1.2909    -2.2132
H      1.2729    -2.9573    -2.8456
69
{"conf": 19, "E": 261.49, "rms": -1.0, "geom": "OH", "total_charge": 0, "CA_charge": 1, "smiles": "C[C:1]#[6N:2]->[Mn+:3]1(<-[3H-:4])(<-[4C-:5]#[O+:6])(<-[5C-:7]#[O+:8])<-[1N:9]([CH:10]([CH3:11])[CH3:12])([CH:13]([CH3:14])[CH3:15])[CH2:16][c:17]2[cH:18][cH:19][cH:20][c:21]([n:22]2)[CH2:23][2N:24]->1([CH:25]([CH3:26])[CH3:27])[CH:28]([CH3:29])[CH3:30]", "smiles3D": "C([C:1]#[6N:2]->[Mn+:3]1(<-[3H-:4])(<-[4C-:5]#[O+:6])(<-[5C-:7]#[O+:8])<-[1N:9]([C:10]([C:11]([H:35])([H:36])[H:37])([C:12]([H:38])([H:39])[H:40])[H:34])([C:13]([C:14]([H:42])([H:43])[H:44])([C:15]([H:45])([H:46])[H:47])[H:41])[C:16]([H:48])([H:49])[c:17]2[c:18]([H:50])[c:19]([H:51])[c:20]([H:52])[c:21]([n:22]2)[C:23]([H:53])([H:54])[2N:24]->1([C:25]([C:26]([H:56])([H:57])[H:58])([C:27]([H:59])([H:60])[H:61])[H:55])[C:28]([C:29]([H:63])([H:64])[H:65])([C:30]([H:66])([H:67])[H:68])[H:62])([H:31])([H:32])[H:33]", "smiles3Dx": "C([C:1]#[6N:2]->[Mn+:3]1(<-[3H-:4])(<-[4C-:5]#[O+:6])(<-[5C-:7]#[O+:8])<-[1N:9]([C:10]([C:11]([H:35])([H:36])[H:37])([C:12]([H:38])([H:39])[H:40])[H:34])([C:13]([C:14]([H:42])([H:43])[H:44])([C:15]([H:45])([H:46])[H:47])[H:41])[C:16]([H:48])([H:49])[c:17]2[c:18]([H:50])[c:19]([H:51])[c:20]([H:52])[c:21]([n:22]2)[C:23]([H:53])([H:54])[2N:24]->1([C:25]([C:26]([H:56])([H:57])[H:58])([C:27]([H:59])([H:60])[H:61])[H:55])[C:28]([C:29]([H:63])([H:64])[H:65])([C:30]([H:66])([H:67])[H:68])[H:62])([H:31])([H:32])[H:33]", "dummies": []}
C     -1.2713     1.4424     4.6018
C     -0.9190     1.0207     3.2469
N     -0.6267     0.6668     2.1062
Mn     0.0000     0.0000     0.0000
H      0.9546     1.5590     0.0319
C      1.4925    -1.0128     1.4242
O      2.2686    -1.5456     2.1782
C     -1.0867    -2.0084     0.2841
O     -1.6470    -3.0651     0.4390
N      1.4587    -0.7592    -1.8538
C      1.4917     0.2919    -2.9233
C      2.4437     1.4912    -2.7199
C      1.7000    -0.2201    -4.3793
C      2.8139    -1.1020    -1.2987
C      3.5228    -0.0176    -0.4442
C      3.8699    -1.6271    -2.3124
C      0.8911    -2.0461    -2.2934
C     -0.4827    -1.8773    -2.7740
C     -0.9883    -2.4673    -3.9442
C     -2.0509    -1.8320    -4.6029
C     -2.5331    -0.6101    -4.1137
C     -2.0052    -0.1251    -2.9094
N     -1.0642    -0.8004    -2.2646
C     -2.2257     1.2076    -2.3613
N     -2.0143     1.1954    -0.9094
C     -1.7427     2.5820    -0.4554
C     -2.9381     3.5771    -0.4643
C     -0.5667     3.2848    -1.1827
C     -3.3094     0.6862    -0.3002
C     -3.3328     0.5769     1.2293
C     -3.8949    -0.6459    -0.8552
H     -1.8754     2.3716     4.5532
H     -1.8615     0.6431     5.0952
H     -0.3455     1.6320     5.1827
H      0.4986     0.7477    -2.9102
H      2.3646     1.9276    -1.7109
H      3.4922     1.2511    -2.9773
H      2.1460     2.3105    -3.4102
H      2.5438    -0.9223    -4.4811
H      0.7903    -0.7085    -4.7699
H      1.8875     0.6271    -5.0739
H      2.6463    -1.9487    -0.5984
H      4.2513     0.5888    -1.0183
H      2.8333     0.6564     0.0721
H      4.1309    -0.5166     0.3413
H      4.1956    -0.8527    -3.0299
H      3.5576    -2.5382    -2.8533
H      4.7826    -1.9318    -1.7553
H      0.8607    -2.7643    -1.4456
H      1.4839    -2.5006    -3.1082
H     -0.5051    -3.3272    -4.3901
H     -2.4351    -2.2359    -5.5303
H     -3.2823    -0.0527    -4.6610
H     -3.2603     1.5338    -2.6180
H     -1.5347     1.8838    -2.8915
H     -1.4212     2.4856     0.5965
H     -3.4568     3.5732    -1.4448
H     -2.5823     4.6127    -0.2712
H     -3.6593     3.3639     0.3508
H      0.1342     2.5635    -1.6176
H     -0.9242     3.9240    -2.0200
H     -0.0133     3.9387    -0.4747
H     -4.0911     1.4315    -0.5490
H     -4.3794     0.4253     1.5722
H     -3.0182     1.5125     1.7225
H     -2.7686    -0.3096     1.5733
H     -3.1624    -1.4564    -0.9356
H     -4.3626    -0.4845    -1.8487
H     -4.7241    -1.0180    -0.2152
69
{"conf": 20, "E": 270.2, "rms": -1.0, "geom": "OH", "total_charge": 0, "CA_charge": 1, "smiles": "C[C:1]#[6N:2]->[Mn+:3]1(<-[3H-:4])(<-[4C-:5]#[O+:6])(<-[5C-:7]#[O+:8])<-[1N:9]([CH:10]([CH3:11])[CH3:12])([CH:13]([CH3:14])[CH3:15])[CH2:16][c:17]2[cH:18][cH:19][cH:20][c:21]([n:22]2)[CH2:23][2N:24]->1([CH:25]([CH3:26])[CH3:27])[CH:28]([CH3:29])[CH3:30]", "smiles3D": "C([C:1]#[6N:2]->[Mn+:3]1(<-[3H-:4])(<-[4C-:5]#[O+:6])(<-[5C-:7]#[O+:8])<-[1N:9]([C:10]([C:11]([H:35])([H:36])[H:37])([C:12]([H:38])([H:39])[H:40])[H:34])([C:13]([C:14]([H:42])([H:43])[H:44])([C:15]([H:45])([H:46])[H:47])[H:41])[C:16]([H:48])([H:49])[c:17]2[c:18]([H:50])[c:19]([H:51])[c:20]([H:52])[c:21]([n:22]2)[C:23]([H:53])([H:54])[2N:24]->1([C:25]([C:26]([H:56])([H:57])[H:58])([C:27]([H:59])([H:60])[H:61])[H:55])[C:28]([C:29]([H:63])([H:64])[H:65])([C:30]([H:66])([H:67])[H:68])[H:62])([H:31])([H:32])[H:33]", "smiles3Dx": "C([C:1]#[6N:2]->[Mn+:3]1(<-[3H-:4])(<-[4C-:5]#[O+:6])(<-[5C-:7]#[O+:8])<-[1N:9]([C:10]([C:11]([H:35])([H:36])[H:37])([C:12]([H:38])([H:39])[H:40])[H:34])([C:13]([C:14]([H:42])([H:43])[H:44])([C:15]([H:45])([H:46])[H:47])[H:41])[C:16]([H:48])([H:49])[c:17]2[c:18]([H:50])[c:19]([H:51])[c:20]([H:52])[c:21]([n:22]2)[C:23]([H:53])([H:54])[2N:24]->1([C:25]([C:26]([H:56])([H:57])[H:58])([C:27]([H:59])([H:60])[H:61])[H:55])[C:28]([C:29]([H:63])([H:64])[H:65])([C:30]([H:66])([H:67])[H:68])[H:62])([H:31])([H:32])[H:33]", "dummies": []}
C     -2.0575     2.3732     3.8737
C     -1.4354     1.6927     2.7391
N     -0.9077     1.1243     1.7849
Mn     0.0000     0.0000     0.0000
H      1.1310    -0.9312     1.0911
C     -1.6041    -1.3643     0.9214
O     -2.4422    -2.0718     1.4235
C     -1.6197     1.1598    -1.1695
O     -2.4644     1.7654    -1.7808
N      0.3529    -1.6629    -1.8950
C      1.7368    -2.2641    -1.9076
C      2.8554    -1.5855    -2.7671
C      2.2963    -2.5601    -0.5106
C     -0.6478    -2.7552    -1.6015
C     -2.1446    -2.3298    -1.7186
C     -0.5276    -4.0939    -2.3991
C      0.0322    -1.1825    -3.2519
C      0.5101     0.1692    -3.4811
C      0.5599     0.7893    -4.7376
C      0.9226     2.1406    -4.7998
C      1.2015     2.8352    -3.6162
C      1.1416     2.1352    -2.4027
N      0.7940     0.8522    -2.3801
C      1.2639     2.7498    -1.0837
N      1.6985     1.8074    -0.0645
C      3.0116     1.1868    -0.3910
C      4.0115     2.0782    -1.1888
C      3.8257     0.5600     0.7709
C      1.8166     2.5907     1.2253
C      0.8401     3.7957     1.4369
C      1.7858     1.7379     2.5255
H     -3.1425     2.4991     3.6799
H     -1.5870     3.3689     4.0083
H     -1.9121     1.7683     4.7921
H      1.6605    -3.2486    -2.3833
H      3.8673    -1.8635    -2.4004
H      2.8027    -1.9705    -3.8083
H      2.8344    -0.4969    -2.8679
H      1.5309    -2.9448     0.1859
H      3.0727    -3.3523    -0.5865
H      2.7985    -1.6872    -0.0880
H     -0.4855    -3.0238    -0.5440
H     -2.5569    -2.5298    -2.7324
H     -2.7672    -2.9298    -1.0215
H     -2.2943    -1.2602    -1.5119
H     -1.4643    -4.6891    -2.3263
H     -0.3295    -3.9189    -3.4755
H      0.2479    -4.7591    -1.9625
H     -1.0479    -1.1466    -3.4552
H      0.4837    -1.8498    -4.0202
H      0.3060     0.2458    -5.6388
H      0.9602     2.6514    -5.7531
H      1.4449     3.8897    -3.6416
H      1.9529     3.6226    -1.1506
H      0.2523     3.1240    -0.8359
H      2.7481     0.3548    -1.0250
H      4.1988     3.0363    -0.6622
H      4.9887     1.5623    -1.3084
H      3.6724     2.2843    -2.2211
H      4.6307    -0.0812     0.3503
H      3.2279    -0.1067     1.4120
H      4.3375     1.3334     1.3802
H      2.8241     3.0648     1.1989
H      1.0853     4.6322     0.7493
H     -0.2192     3.5187     1.2928
H      0.9532     4.2288     2.4542
H      2.7920     1.6866     2.9896
H      1.1472     2.1718     3.3227
H      1.4288     0.7185     2.3544
69
{"conf": 21, "E": 271.16, "rms": -1.0, "geom": "OH", "total_charge": 0, "CA_charge": 1, "smiles": "C[C:1]#[6N:2]->[Mn+:3]1(<-[3H-:4])(<-[4C-:5]#[O+:6])(<-[5C-:7]#[O+:8])<-[1N:9]([CH:10]([CH3:11])[CH3:12])([CH:13]([CH3:14])[CH3:15])[CH2:16][c:17]2[cH:18][cH:19][cH:20][c:21]([n:22]2)[CH2:23][2N:24]->1([CH:25]([CH3:26])[CH3:27])[CH:28]([CH3:29])[CH3:30]", "smiles3D": "C([C:1]#[6N:2]->[Mn+:3]1(<-[3H-:4])(<-[4C-:5]#[O+:6])(<-[5C-:7]#[O+:8])<-[1N:9]([C:10]([C:11]([H:35])([H:36])[H:37])([C:12]([H:38])([H:39])[H:40])[H:34])([C:13]([C:14]([H:42])([H:43])[H:44])([C:15]([H:45])([H:46])[H:47])[H:41])[C:16]([H:48])([H:49])[c:17]2[c:18]([H:50])[c:19]([H:51])[c:20]([H:52])[c:21]([n:22]2)[C:23]([H:53])([H:54])[2N:24]->1([C:25]([C:26]([H:56])([H:57])[H:58])([C:27]([H:59])([H:60])[H:61])[H:55])[C:28]([C:29]([H:63])([H:64])[H:65])([C:30]([H:66])([H:67])[H:68])[H:62])([H:31])([H:32])[H:33]", "smiles3Dx": "C([C:1]#[6N:2]->[Mn+:3]1(<-[3H-:4])(<-[4C-:5]#[O+:6])(<-[5C-:7]#[O+:8])<-[1N:9]([C:10]([C:11]([H:35])([H:36])[H:37])([C:12]([H:38])([H:39])[H:40])[H:34])([C:13]([C:14]([H:42])([H:43])[H:44])([C:15]([H:45])([H:46])[H:47])[H:41])[C:16]([H:48])([H:49])[c:17]2[c:18]([H:50])[c:19]([H:51])[c:20]([H:52])[c:21]([n:22]2)[C:23]([H:53])([H:54])[2N:24]->1([C:25]([C:26]([H:56])([H:57])[H:58])([C:27]([H:59])([H:60])[H:61])[H:55])[C:28]([C:29]([H:63])([H:64])[H:65])([C:30]([H:66])([H:67])[H:68])[H:62])([H:31])([H:32])[H:33]", "dummies": []}
C     -2.3334    -2.5296     3.6080
C     -1.6589    -1.7717     2.5553
N     -1.0937    -1.1292     1.6727
Mn     0.0000     0.0000     0.0000
H      1.3986     0.3486     1.1252
C      0.7561    -2.1652    -0.1821
O      1.1379    -3.3063    -0.2649
C     -1.7413    -0.7526    -1.3327
O     -2.6466    -1.1441    -2.0265
N      1.5246     0.6345    -1.8814
C      1.4686    -0.5636    -2.8014
C      2.6422    -1.5807    -2.7621
C      1.1722    -0.3349    -4.3175
C      2.8330     0.9438    -1.2359
C      3.9181     1.5160    -2.2031
C      3.5071    -0.1396    -0.3597
C      1.1716     1.8683    -2.6142
C     -0.2613     2.0207    -2.8187
C     -0.8310     2.8830    -3.7692
C     -2.1182     3.3884    -3.5261
C     -2.7467     3.1150    -2.3020
C     -2.0802     2.2815    -1.3942
N     -0.9237     1.7262    -1.7196
C     -2.3741     2.1471     0.0311
N     -1.1452     2.0317     0.8278
C     -1.5719     1.9472     2.2816
C     -2.9820     1.3432     2.5944
C     -0.5563     1.2640     3.2374
C     -0.2259     3.2012     0.6460
C      0.9224     3.3389     1.6698
C     -0.9252     4.5887     0.5501
H     -2.8614    -1.8277     4.2858
H     -1.5834    -3.1082     4.1853
H     -3.0668    -3.2250     3.1508
H      0.5888    -1.1096    -2.4308
H      2.4383    -2.4243    -3.4562
H      3.5996    -1.1394    -3.0931
H      2.7611    -2.0851    -1.7944
H      2.0256     0.1589    -4.8291
H      1.0149    -1.3099    -4.8274
H      0.2300     0.2147    -4.4963
H      2.5934     1.7626    -0.5171
H      4.9405     1.4287    -1.7753
H      3.9022     1.0151    -3.1885
H      3.7586     2.6009    -2.3755
H      2.8057    -0.8534     0.0760
H      4.0235     0.3543     0.4921
H      4.3014    -0.6973    -0.8983
H      1.6832     1.9269    -3.5945
H      1.4937     2.7716    -2.0511
H     -0.2696     3.2065    -4.6364
H     -2.5809     4.0616    -4.2358
H     -3.6831     3.5918    -2.0424
H     -2.9772     1.2243     0.1339
H     -2.9913     3.0133     0.3605
H     -1.6509     2.9947     2.6399
H     -3.1474     1.2668     3.6908
H     -3.7931     2.0117     2.2381
H     -3.1283     0.3420     2.1539
H     -0.0432     2.0129     3.8743
H      0.1999     0.6873     2.7160
H     -1.0331     0.5662     3.9579
H      0.2827     3.0532    -0.3035
H      1.6837     4.0455     1.2734
H      0.5710     3.7672     2.6305
H      1.4541     2.3894     1.8331
H     -1.5152     4.6876    -0.3807
H     -1.5844     4.7913     1.4165
H     -0.1682     5.4013     0.5061
69
{"conf": 22, "E": 289.97, "rms": -1.0, "geom": "OH", "total_charge": 0, "CA_charge": 1, "smiles": "C[C:1]#[6N:2]->[Mn+:3]1(<-[3H-:4])(<-[4C-:5]#[O+:6])(<-[5C-:7]#[O+:8])<-[1N:9]([CH:10]([CH3:11])[CH3:12])([CH:13]([CH3:14])[CH3:15])[CH2:16][c:17]2[cH:18][cH:19][cH:20][c:21]([n:22]2)[CH2:23][2N:24]->1([CH:25]([CH3:26])[CH3:27])[CH:28]([CH3:29])[CH3:30]", "smiles3D": "C([C:1]#[6N:2]->[Mn+:3]1(<-[3H-:4])(<-[4C-:5]#[O+:6])(<-[5C-:7]#[O+:8])<-[1N:9]([C:10]([C:11]([H:35])([H:36])[H:37])([C:12]([H:38])([H:39])[H:40])[H:34])([C:13]([C:14]([H:42])([H:43])[H:44])([C:15]([H:45])([H:46])[H:47])[H:41])[C:16]([H:48])([H:49])[c:17]2[c:18]([H:50])[c:19]([H:51])[c:20]([H:52])[c:21]([n:22]2)[C:23]([H:53])([H:54])[2N:24]->1([C:25]([C:26]([H:56])([H:57])[H:58])([C:27]([H:59])([H:60])[H:61])[H:55])[C:28]([C:29]([H:63])([H:64])[H:65])([C:30]([H:66])([H:67])[H:68])[H:62])([H:31])([H:32])[H:33]", "smiles3Dx": "C([C:1]#[6N:2]->[Mn+:3]1(<-[3H-:4])(<-[4C-:5]#[O+:6])(<-[5C-:7]#[O+:8])<-[1N:9]([C:10]([C:11]([H:35])([H:36])[H:37])([C:12]([H:38])([H:39])[H:40])[H:34])([C:13]([C:14]([H:42])([H:43])[H:44])([C:15]([H:45])([H:46])[H:47])[H:41])[C:16]([H:48])([H:49])[c:17]2[c:18]([H:50])[c:19]([H:51])[c:20]([H:52])[c:21]([n:22]2)[C:23]([H:53])([H:54])[2N:24]->1([C:25]([C:26]([H:56])([H:57])[H:58])([C:27]([H:59])([H:60])[H:61])[H:55])[C:28]([C:29]([H:63])([H:64])[H:65])([C:30]([H:66])([H:67])[H:68])[H:62])([H:31])([H:32])[H:33]", "dummies": []}
C      3.7012    -3.2046     0.9600
C      2.6065    -2.2749     0.6861
N      1.6831    -1.4964     0.4566
Mn     0.0000     0.0000     0.0000
H     -0.2572     0.1954     1.8072
C      1.9837     1.1566     0.0654
O      3.0384     1.7417     0.0960
C      0.8511    -0.2246    -2.1583
O      1.2939    -0.3413    -3.2739
N     -1.4743     2.0828    -0.3126
C     -2.9596     2.0303     0.0673
C     -4.0416     1.4618    -0.9078
C     -3.1951     1.4686     1.4872
C     -0.9790     3.2859     0.4984
C      0.4617     3.2873     0.9320
C     -1.2439     4.6951    -0.1370
C     -1.3379     2.3828    -1.7098
C     -1.6693     1.1847    -2.4940
C     -1.9195     1.1750    -3.8713
C     -2.1962    -0.0520    -4.4893
C     -2.1791    -1.2327    -3.7331
C     -1.9264    -1.1486    -2.3560
N     -1.7039     0.0433    -1.7945
C     -1.5553    -2.3166    -1.5346
N     -1.4660    -1.9921    -0.1081
C     -0.7710    -3.1511     0.5325
C     -0.2715    -2.9505     1.9862
C     -1.5283    -4.5059     0.4839
C     -2.7767    -1.6652     0.4774
C     -2.9347    -1.7661     2.0132
C     -4.0349    -2.3321    -0.1564
H      4.1413    -2.9749     1.9520
H      4.4792    -3.1010     0.1760
H      3.3110    -4.2431     0.9599
H     -3.2907     3.0878     0.1410
H     -4.0620     2.0392    -1.8547
H     -5.0471     1.6251    -0.4626
H     -3.9998     0.3927    -1.1488
H     -4.0873     0.8131     1.5439
H     -3.3987     2.2930     2.2046
H     -2.2946     0.9510     1.8455
H     -1.5263     3.2987     1.4647
H      0.6400     2.4191     1.5942
H      0.6602     4.1654     1.5855
H      1.1187     3.4202     0.0502
H     -2.2880     4.8466    -0.4708
H     -0.5694     4.8834    -0.9998
H     -1.0477     5.4912     0.6137
H     -0.2849     2.6645    -1.9319
H     -2.0101     3.2082    -2.0321
H     -1.8981     2.0905    -4.4485
H     -2.3824    -0.0926    -5.5545
H     -2.3104    -2.1927    -4.2160
H     -2.2809    -3.1279    -1.7358
H     -0.5647    -2.6578    -1.9094
H      0.1526    -3.3176    -0.0604
H      0.6553    -3.5436     2.1393
H     -0.9684    -3.3396     2.7537
H     -0.0311    -1.9020     2.2087
H     -2.4542    -4.5032     1.0848
H     -0.8784    -5.3017     0.9083
H     -1.7543    -4.8331    -0.5481
H     -2.8513    -0.6193     0.2575
H     -3.8807    -1.2816     2.3304
H     -3.0366    -2.8101     2.3595
H     -2.1327    -1.2299     2.5510
H     -4.1896    -2.0116    -1.2059
H     -3.9892    -3.4360    -0.1195
H     -4.9552    -2.0162     0.3804
