# Supplementary material for: MACE: Automated Assessment of Stereochemistry of Transition Metal Complexes and Its Applications in Computational Catalysis
Source: J Chem Theory Comput. 2024 Feb 16;20(5):2313–20. doi: 10.1021/acs.jctc.3c01313 (PMC10938507; doi:10.1021/acs.jctc.3c01313)
Supplement: Supplementary file 3 — ct3c01313_si_003.zip [file ct3c01313_si_003.zip › structures/screening/mace_MeCN/Mn_NNpyN_iPr_bic_1.xyz]

69
{"conf": 0, "E": 268.67, "rms": -1.0, "geom": "OH", "total_charge": 0, "CA_charge": 1, "smiles": "C[C:1]#[5N:2]->[Mn+:3]1(<-[3H-:4])(<-[4C-:5]#[O+:6])(<-[6C-:7]#[O+:8])<-[1N:9]([CH:10]([CH3:11])[CH3:12])([CH:13]([CH3:14])[CH3:15])[CH2:16][c:17]2[cH:18][cH:19][cH:20][c:21]([n:22]2)[CH2:23][2N:24]->1([CH:25]([CH3:26])[CH3:27])[CH:28]([CH3:29])[CH3:30]", "smiles3D": "C([C:1]#[5N:2]->[Mn+:3]1(<-[3H-:4])(<-[4C-:5]#[O+:6])(<-[6C-:7]#[O+:8])<-[1N:9]([C:10]([C:11]([H:35])([H:36])[H:37])([C:12]([H:38])([H:39])[H:40])[H:34])([C:13]([C:14]([H:42])([H:43])[H:44])([C:15]([H:45])([H:46])[H:47])[H:41])[C:16]([H:48])([H:49])[c:17]2[c:18]([H:50])[c:19]([H:51])[c:20]([H:52])[c:21]([n:22]2)[C:23]([H:53])([H:54])[2N:24]->1([C:25]([C:26]([H:56])([H:57])[H:58])([C:27]([H:59])([H:60])[H:61])[H:55])[C:28]([C:29]([H:63])([H:64])[H:65])([C:30]([H:66])([H:67])[H:68])[H:62])([H:31])([H:32])[H:33]", "smiles3Dx": "C([C:1]#[5N:2]->[Mn+:3]1(<-[3H-:4])(<-[4C-:5]#[O+:6])(<-[6C-:7]#[O+:8])<-[1N:9]([C:10]([C:11]([H:35])([H:36])[H:37])([C:12]([H:38])([H:39])[H:40])[H:34])([C:13]([C:14]([H:42])([H:43])[H:44])([C:15]([H:45])([H:46])[H:47])[H:41])[C:16]([H:48])([H:49])[c:17]2[c:18]([H:50])[c:19]([H:51])[c:20]([H:52])[c:21]([n:22]2)[C:23]([H:53])([H:54])[2N:24]->1([C:25]([C:26]([H:56])([H:57])[H:58])([C:27]([H:59])([H:60])[H:61])[H:55])[C:28]([C:29]([H:63])([H:64])[H:65])([C:30]([H:66])([H:67])[H:68])[H:62])([H:31])([H:32])[H:33]", "dummies": []}
C      4.5280     1.9810    -0.6669
C      3.2039     1.3933    -0.4726
N      2.0914     0.8952    -0.3099
Mn     0.0000     0.0000     0.0000
H     -1.7760    -0.3807     0.3758
C     -0.8723     2.0221    -0.6521
O     -1.3325     3.0850    -0.9886
C     -0.1896     1.1972     1.9432
O     -0.2976     1.8477     2.9532
N     -0.1632    -0.8354    -2.3805
C     -0.2042     0.4082    -3.2049
C      1.0509     1.3148    -3.0778
C     -0.5659     0.2676    -4.7230
C      0.9760    -1.7634    -2.7519
C      1.7131    -1.5464    -4.1115
C      0.6854    -3.3108    -2.7548
C     -1.4786    -1.4690    -2.5552
C     -1.8280    -2.3231    -1.4131
C     -2.9765    -3.1207    -1.3311
C     -3.2085    -3.8366    -0.1463
C     -2.3121    -3.7187     0.9275
C     -1.1751    -2.9168     0.7630
N     -0.9820    -2.2717    -0.3883
C     -0.3014    -2.4766     1.8682
N      0.9204    -1.8469     1.3893
C      1.7373    -1.4066     2.5975
C      2.6680    -0.1838     2.3978
C      0.9831    -1.1796     3.9477
C      1.7270    -2.8101     0.5824
C      3.1576    -2.3755     0.2040
C      1.8177    -4.2612     1.1468
H      4.7069     2.1362    -1.7507
H      4.5810     2.9551    -0.1388
H      5.2986     1.2955    -0.2584
H     -1.0358     0.9985    -2.7890
H      0.8813     2.1786    -2.4125
H      1.9192     0.7647    -2.6954
H      1.3497     1.7669    -4.0478
H      0.3160     0.2573    -5.3934
H     -1.1925    -0.6060    -4.9691
H     -1.1490     1.1621    -5.0318
H      1.7273    -1.5712    -1.9730
H      2.5851    -2.2343    -4.1639
H      1.0592    -1.8246    -4.9638
H      2.1696    -0.5647    -4.2933
H      0.1247    -3.7480    -1.9207
H      0.1487    -3.6129    -3.6795
H      1.6520    -3.8602    -2.7562
H     -2.2904    -0.7107    -2.6445
H     -1.4997    -2.0947    -3.4709
H     -3.6767    -3.1760    -2.1549
H     -4.0954    -4.4488    -0.0477
H     -2.5161    -4.2094     1.8706
H     -0.8910    -1.7288     2.4349
H     -0.0943    -3.3385     2.5389
H      2.4254    -2.2443     2.8277
H      3.4143    -0.3022     1.6062
H      3.2904    -0.0494     3.3087
H      2.1497     0.7693     2.2592
H      0.5604    -2.1289     4.3366
H      0.1795    -0.4298     3.8816
H      1.6861    -0.8380     4.7377
H      1.2180    -2.8986    -0.3499
H      3.8579    -2.4368     1.0625
H      3.5570    -3.0576    -0.5778
H      3.1670    -1.3742    -0.2508
H      2.5272    -4.8716     0.5474
H      0.8427    -4.7841     1.0638
H      2.1558    -4.2928     2.2006
69
{"conf": 1, "E": 252.6, "rms": -1.0, "geom": "OH", "total_charge": 0, "CA_charge": 1, "smiles": "C[C:1]#[5N:2]->[Mn+:3]1(<-[3H-:4])(<-[4C-:5]#[O+:6])(<-[6C-:7]#[O+:8])<-[1N:9]([CH:10]([CH3:11])[CH3:12])([CH:13]([CH3:14])[CH3:15])[CH2:16][c:17]2[cH:18][cH:19][cH:20][c:21]([n:22]2)[CH2:23][2N:24]->1([CH:25]([CH3:26])[CH3:27])[CH:28]([CH3:29])[CH3:30]", "smiles3D": "C([C:1]#[5N:2]->[Mn+:3]1(<-[3H-:4])(<-[4C-:5]#[O+:6])(<-[6C-:7]#[O+:8])<-[1N:9]([C:10]([C:11]([H:35])([H:36])[H:37])([C:12]([H:38])([H:39])[H:40])[H:34])([C:13]([C:14]([H:42])([H:43])[H:44])([C:15]([H:45])([H:46])[H:47])[H:41])[C:16]([H:48])([H:49])[c:17]2[c:18]([H:50])[c:19]([H:51])[c:20]([H:52])[c:21]([n:22]2)[C:23]([H:53])([H:54])[2N:24]->1([C:25]([C:26]([H:56])([H:57])[H:58])([C:27]([H:59])([H:60])[H:61])[H:55])[C:28]([C:29]([H:63])([H:64])[H:65])([C:30]([H:66])([H:67])[H:68])[H:62])([H:31])([H:32])[H:33]", "smiles3Dx": "C([C:1]#[5N:2]->[Mn+:3]1(<-[3H-:4])(<-[4C-:5]#[O+:6])(<-[6C-:7]#[O+:8])<-[1N:9]([C:10]([C:11]([H:35])([H:36])[H:37])([C:12]([H:38])([H:39])[H:40])[H:34])([C:13]([C:14]([H:42])([H:43])[H:44])([C:15]([H:45])([H:46])[H:47])[H:41])[C:16]([H:48])([H:49])[c:17]2[c:18]([H:50])[c:19]([H:51])[c:20]([H:52])[c:21]([n:22]2)[C:23]([H:53])([H:54])[2N:24]->1([C:25]([C:26]([H:56])([H:57])[H:58])([C:27]([H:59])([H:60])[H:61])[H:55])[C:28]([C:29]([H:63])([H:64])[H:65])([C:30]([H:66])([H:67])[H:68])[H:62])([H:31])([H:32])[H:33]", "dummies": []}
C     -3.8996    -2.3433     2.0756
C     -2.7562    -1.6672     1.4656
N     -1.7982    -1.0905     0.9563
Mn     0.0000     0.0000     0.0000
H      1.4828     0.6136    -0.8739
C     -0.3573    -1.5329    -1.6731
O     -0.5441    -2.3438    -2.5462
C      1.2346    -1.8265     0.6195
O      1.8800    -2.7985     0.9260
N     -1.3708     1.5769    -1.3609
C     -1.4245     1.0871    -2.7813
C     -0.0731     0.7960    -3.4842
C     -2.2688     1.9370    -3.7725
C     -0.8291     2.9491    -1.2151
C      0.3925     3.3377    -2.0758
C     -1.8441     4.1293    -1.2912
C     -2.7471     1.4645    -0.8639
C     -2.8438     1.7204     0.5775
C     -4.0407     1.9621     1.2666
C     -4.0172     1.9550     2.6701
C     -2.8216     1.6639     3.3444
C     -1.6691     1.4395     2.5815
N     -1.7289     1.4771     1.2526
C     -0.4196     0.8596     3.0814
N      0.6861     1.1045     2.1640
C      1.9095     0.4526     2.7624
C      1.7112    -0.8637     3.5848
C      3.0654     0.2269     1.7579
C      0.9187     2.5925     2.0583
C      1.9720     2.9955     1.0157
C      1.2626     3.3719     3.3680
H     -3.5390    -3.0666     2.8354
H     -4.5544    -1.5911     2.5618
H     -4.4717    -2.8817     1.2924
H     -1.9370     0.1021    -2.7413
H      0.7195     0.4821    -2.8001
H     -0.2146    -0.0361    -4.2077
H      0.2953     1.6428    -4.0967
H     -1.8268     2.9305    -3.9659
H     -2.3030     1.4179    -4.7551
H     -3.3275     2.0434    -3.4746
H     -0.4589     2.9544    -0.2098
H      0.1098     3.6122    -3.1095
H      1.1771     2.5635    -2.0677
H      0.8701     4.2440    -1.6445
H     -2.4358     4.1299    -2.2231
H     -2.5374     4.1265    -0.4267
H     -1.3134     5.1041    -1.2332
H     -3.1248     0.4305    -1.0280
H     -3.4350     2.1609    -1.3784
H     -4.9698     2.1170     0.7330
H     -4.9285     2.1223     3.2291
H     -2.8029     1.5784     4.4233
H     -0.2165     1.2356     4.1035
H     -0.6073    -0.2279     3.1509
H      2.3134     1.1502     3.5125
H      2.6887    -1.3259     3.8420
H      1.2367    -0.6348     4.5629
H      1.0891    -1.6221     3.0833
H      3.4778    -0.8036     1.7823
H      2.7659     0.4280     0.7304
H      3.9207     0.8925     2.0011
H     -0.0181     3.0483     1.7328
H      1.8409     4.0665     0.7492
H      3.0042     2.8865     1.4021
H      1.8646     2.4203     0.0966
H      0.5706     3.1714     4.2043
H      2.3119     3.2398     3.7032
H      1.1581     4.4602     3.1661
69
{"conf": 2, "E": 260.17, "rms": -1.0, "geom": "OH", "total_charge": 0, "CA_charge": 1, "smiles": "C[C:1]#[5N:2]->[Mn+:3]1(<-[3H-:4])(<-[4C-:5]#[O+:6])(<-[6C-:7]#[O+:8])<-[1N:9]([CH:10]([CH3:11])[CH3:12])([CH:13]([CH3:14])[CH3:15])[CH2:16][c:17]2[cH:18][cH:19][cH:20][c:21]([n:22]2)[CH2:23][2N:24]->1([CH:25]([CH3:26])[CH3:27])[CH:28]([CH3:29])[CH3:30]", "smiles3D": "C([C:1]#[5N:2]->[Mn+:3]1(<-[3H-:4])(<-[4C-:5]#[O+:6])(<-[6C-:7]#[O+:8])<-[1N:9]([C:10]([C:11]([H:35])([H:36])[H:37])([C:12]([H:38])([H:39])[H:40])[H:34])([C:13]([C:14]([H:42])([H:43])[H:44])([C:15]([H:45])([H:46])[H:47])[H:41])[C:16]([H:48])([H:49])[c:17]2[c:18]([H:50])[c:19]([H:51])[c:20]([H:52])[c:21]([n:22]2)[C:23]([H:53])([H:54])[2N:24]->1([C:25]([C:26]([H:56])([H:57])[H:58])([C:27]([H:59])([H:60])[H:61])[H:55])[C:28]([C:29]([H:63])([H:64])[H:65])([C:30]([H:66])([H:67])[H:68])[H:62])([H:31])([H:32])[H:33]", "smiles3Dx": "C([C:1]#[5N:2]->[Mn+:3]1(<-[3H-:4])(<-[4C-:5]#[O+:6])(<-[6C-:7]#[O+:8])<-[1N:9]([C:10]([C:11]([H:35])([H:36])[H:37])([C:12]([H:38])([H:39])[H:40])[H:34])([C:13]([C:14]([H:42])([H:43])[H:44])([C:15]([H:45])([H:46])[H:47])[H:41])[C:16]([H:48])([H:49])[c:17]2[c:18]([H:50])[c:19]([H:51])[c:20]([H:52])[c:21]([n:22]2)[C:23]([H:53])([H:54])[2N:24]->1([C:25]([C:26]([H:56])([H:57])[H:58])([C:27]([H:59])([H:60])[H:61])[H:55])[C:28]([C:29]([H:63])([H:64])[H:65])([C:30]([H:66])([H:67])[H:68])[H:62])([H:31])([H:32])[H:33]", "dummies": []}
C      2.5586     4.0858     1.2616
C      1.8108     2.8877     0.8850
N      1.1813     1.8822     0.5642
Mn     0.0000     0.0000     0.0000
H     -0.8868    -1.5704    -0.2529
C     -0.0973    -0.5536     2.2271
O     -0.1407    -0.8543     3.3944
C      1.8474    -1.2801     0.4790
O      2.8110    -1.9565     0.7414
N     -2.1478     1.1942     0.2897
C     -2.5928     1.0644     1.7106
C     -1.7141     1.8337     2.7444
C     -4.0636     1.4721     2.0178
C     -3.0425     0.4711    -0.6535
C     -3.5787    -0.9130    -0.1795
C     -4.2347     1.2804    -1.2398
C     -2.0018     2.6411     0.0478
C     -1.5890     2.9234    -1.3102
C     -2.1236     3.9302    -2.1297
C     -1.9240     3.8303    -3.5129
C     -1.2488     2.7167    -4.0295
C     -0.7151     1.7872    -3.1246
N     -0.8600     1.9486    -1.8217
C     -0.1810     0.4899    -3.4745
N      0.7123    -0.0353    -2.4234
C      2.0520     0.6456    -2.6086
C      2.0624     2.1988    -2.5764
C      3.1836     0.1753    -1.6772
C      0.8390    -1.5010    -2.6788
C      1.6518    -1.9307    -3.9362
C     -0.5060    -2.2891    -2.7176
H      3.3717     3.8087     1.9635
H      1.8748     4.8084     1.7526
H      2.9952     4.5481     0.3525
H     -2.5102    -0.0023     1.9738
H     -2.0442     2.8901     2.8523
H     -0.6462     1.8584     2.4656
H     -1.8055     1.3603     3.7456
H     -4.2449     2.5544     1.8654
H     -4.2804     1.2639     3.0880
H     -4.8214     0.9061     1.4602
H     -2.3949     0.2241    -1.5099
H     -3.7567    -1.5529    -1.0708
H     -4.5504    -0.8574     0.3440
H     -2.8745    -1.4650     0.4636
H     -3.9036     1.9020    -2.0932
H     -4.7245     1.9403    -0.5033
H     -5.0107     0.6029    -1.6571
H     -1.2197     3.0722     0.6980
H     -2.9497     3.1804     0.2450
H     -2.7409     4.7188    -1.7189
H     -2.3505     4.5677    -4.1802
H     -1.1600     2.5720    -5.0986
H      0.3610     0.5891    -4.4425
H     -1.0548    -0.1553    -3.6601
H      2.3986     0.4005    -3.6337
H      3.0990     2.5936    -2.5034
H      1.4980     2.6214    -1.7377
H      1.6741     2.6146    -3.5290
H      4.1540     0.5635    -2.0561
H      3.3123    -0.9212    -1.6694
H      3.0670     0.5910    -0.6599
H      1.3821    -1.9065    -1.8187
H      1.2770    -1.4403    -4.8568
H      1.5712    -3.0295    -4.0856
H      2.7370    -1.7382    -3.8184
H     -0.8273    -2.4946    -3.7626
H     -0.3889    -3.2704    -2.2091
H     -1.3457    -1.7505    -2.2504
69
{"conf": 3, "E": 264.29, "rms": -1.0, "geom": "OH", "total_charge": 0, "CA_charge": 1, "smiles": "C[C:1]#[5N:2]->[Mn+:3]1(<-[3H-:4])(<-[4C-:5]#[O+:6])(<-[6C-:7]#[O+:8])<-[1N:9]([CH:10]([CH3:11])[CH3:12])([CH:13]([CH3:14])[CH3:15])[CH2:16][c:17]2[cH:18][cH:19][cH:20][c:21]([n:22]2)[CH2:23][2N:24]->1([CH:25]([CH3:26])[CH3:27])[CH:28]([CH3:29])[CH3:30]", "smiles3D": "C([C:1]#[5N:2]->[Mn+:3]1(<-[3H-:4])(<-[4C-:5]#[O+:6])(<-[6C-:7]#[O+:8])<-[1N:9]([C:10]([C:11]([H:35])([H:36])[H:37])([C:12]([H:38])([H:39])[H:40])[H:34])([C:13]([C:14]([H:42])([H:43])[H:44])([C:15]([H:45])([H:46])[H:47])[H:41])[C:16]([H:48])([H:49])[c:17]2[c:18]([H:50])[c:19]([H:51])[c:20]([H:52])[c:21]([n:22]2)[C:23]([H:53])([H:54])[2N:24]->1([C:25]([C:26]([H:56])([H:57])[H:58])([C:27]([H:59])([H:60])[H:61])[H:55])[C:28]([C:29]([H:63])([H:64])[H:65])([C:30]([H:66])([H:67])[H:68])[H:62])([H:31])([H:32])[H:33]", "smiles3Dx": "C([C:1]#[5N:2]->[Mn+:3]1(<-[3H-:4])(<-[4C-:5]#[O+:6])(<-[6C-:7]#[O+:8])<-[1N:9]([C:10]([C:11]([H:35])([H:36])[H:37])([C:12]([H:38])([H:39])[H:40])[H:34])([C:13]([C:14]([H:42])([H:43])[H:44])([C:15]([H:45])([H:46])[H:47])[H:41])[C:16]([H:48])([H:49])[c:17]2[c:18]([H:50])[c:19]([H:51])[c:20]([H:52])[c:21]([n:22]2)[C:23]([H:53])([H:54])[2N:24]->1([C:25]([C:26]([H:56])([H:57])[H:58])([C:27]([H:59])([H:60])[H:61])[H:55])[C:28]([C:29]([H:63])([H:64])[H:65])([C:30]([H:66])([H:67])[H:68])[H:62])([H:31])([H:32])[H:33]", "dummies": []}
C     -4.5535    -1.1717    -1.6752
C     -3.2223    -0.8283    -1.1784
N     -2.1024    -0.5389    -0.7641
Mn     0.0000     0.0000     0.0000
H      1.6853     0.3201     0.6226
C      0.0751    -1.9199     1.2588
O      0.1147    -2.9201     1.9320
C     -0.8417     0.4446     2.0908
O     -1.2812     0.6699     3.1912
N      0.9696    -1.3426    -1.8802
C      2.2571    -0.6934    -2.1866
C      2.8439    -0.8629    -3.6207
C      3.4049    -0.9366    -1.1639
C      1.1403    -2.7574    -1.4225
C      1.9941    -3.6942    -2.3243
C     -0.1934    -3.5226    -1.1615
C      0.0739    -1.3905    -3.0285
C     -0.2262    -0.0589    -3.5059
C     -0.3619     0.2927    -4.8571
C     -0.5847     1.6341    -5.1728
C     -0.6753     2.5712    -4.1408
C     -0.5353     2.1298    -2.8140
N     -0.3513     0.8478    -2.5409
C     -0.7777     2.9809    -1.6767
N     -0.2032     2.5004    -0.4018
C      1.1380     3.1320    -0.1920
C      2.2368     2.6928    -1.1658
C      1.7145     3.0077     1.2523
C     -1.1181     3.0666     0.6591
C     -2.5489     2.4740     0.6689
C     -1.2798     4.6218     0.6845
H     -5.2896    -0.4308    -1.3012
H     -4.5473    -1.1601    -2.7845
H     -4.8317    -2.1841    -1.3170
H      2.0110     0.3585    -2.1058
H      2.2663    -0.2773    -4.3610
H      2.8869    -1.9060    -3.9725
H      3.8758    -0.4524    -3.6649
H      3.0509    -1.0856    -0.1317
H      4.0882    -0.0615    -1.1582
H      4.0409    -1.8013    -1.4270
H      1.6652    -2.7125    -0.4542
H      1.5758    -3.8007    -3.3442
H      3.0548    -3.4113    -2.3839
H      2.0083    -4.7146    -1.8829
H     -0.9956    -2.8678    -0.7811
H     -0.5760    -3.9997    -2.0905
H     -0.0252    -4.3378    -0.4254
H     -0.8976    -1.8437    -2.7651
H      0.5103    -1.9784    -3.8616
H     -0.2745    -0.4485    -5.6414
H     -0.6911     1.9434    -6.2043
H     -0.8739     3.6118    -4.3654
H     -0.3844     3.9921    -1.9292
H     -1.8769     3.0779    -1.6236
H      1.0286     4.2225    -0.3734
H      1.8795     2.5717    -2.2017
H      2.7621     1.8015    -0.7857
H      3.0129     3.4876    -1.2117
H      2.8237     3.0853     1.2681
H      1.3521     3.8422     1.8875
H      1.4252     2.0690     1.7518
H     -0.6901     2.8088     1.6363
H     -2.5488     1.4328     0.3613
H     -2.9652     2.5212     1.6985
H     -3.2578     3.0329     0.0215
H     -1.6404     5.0319    -0.2799
H     -2.0287     4.9054     1.4557
H     -0.3529     5.1458     0.9851
69
{"conf": 4, "E": 274.43, "rms": -1.0, "geom": "OH", "total_charge": 0, "CA_charge": 1, "smiles": "C[C:1]#[5N:2]->[Mn+:3]1(<-[3H-:4])(<-[4C-:5]#[O+:6])(<-[6C-:7]#[O+:8])<-[1N:9]([CH:10]([CH3:11])[CH3:12])([CH:13]([CH3:14])[CH3:15])[CH2:16][c:17]2[cH:18][cH:19][cH:20][c:21]([n:22]2)[CH2:23][2N:24]->1([CH:25]([CH3:26])[CH3:27])[CH:28]([CH3:29])[CH3:30]", "smiles3D": "C([C:1]#[5N:2]->[Mn+:3]1(<-[3H-:4])(<-[4C-:5]#[O+:6])(<-[6C-:7]#[O+:8])<-[1N:9]([C:10]([C:11]([H:35])([H:36])[H:37])([C:12]([H:38])([H:39])[H:40])[H:34])([C:13]([C:14]([H:42])([H:43])[H:44])([C:15]([H:45])([H:46])[H:47])[H:41])[C:16]([H:48])([H:49])[c:17]2[c:18]([H:50])[c:19]([H:51])[c:20]([H:52])[c:21]([n:22]2)[C:23]([H:53])([H:54])[2N:24]->1([C:25]([C:26]([H:56])([H:57])[H:58])([C:27]([H:59])([H:60])[H:61])[H:55])[C:28]([C:29]([H:63])([H:64])[H:65])([C:30]([H:66])([H:67])[H:68])[H:62])([H:31])([H:32])[H:33]", "smiles3Dx": "C([C:1]#[5N:2]->[Mn+:3]1(<-[3H-:4])(<-[4C-:5]#[O+:6])(<-[6C-:7]#[O+:8])<-[1N:9]([C:10]([C:11]([H:35])([H:36])[H:37])([C:12]([H:38])([H:39])[H:40])[H:34])([C:13]([C:14]([H:42])([H:43])[H:44])([C:15]([H:45])([H:46])[H:47])[H:41])[C:16]([H:48])([H:49])[c:17]2[c:18]([H:50])[c:19]([H:51])[c:20]([H:52])[c:21]([n:22]2)[C:23]([H:53])([H:54])[2N:24]->1([C:25]([C:26]([H:56])([H:57])[H:58])([C:27]([H:59])([H:60])[H:61])[H:55])[C:28]([C:29]([H:63])([H:64])[H:65])([C:30]([H:66])([H:67])[H:68])[H:62])([H:31])([H:32])[H:33]", "dummies": []}
C      1.5149     1.3916    -4.5764
C      1.0744     0.9869    -3.2427
N      0.6986     0.6533    -2.1211
Mn     0.0000     0.0000     0.0000
H     -0.2405    -0.7971     1.6185
C      2.2256    -0.5608     0.1266
O      3.3927    -0.8586     0.1890
C      0.1788    -2.1139    -0.8644
O      0.2960    -3.2259    -1.3172
N      0.4895     2.0998     1.2864
C     -0.6928     2.5150     2.1396
C     -0.3958     3.0857     3.5573
C     -1.7282     3.5246     1.5306
C      1.6900     1.7482     2.0965
C      1.4738     0.5564     3.0748
C      2.4393     2.9010     2.8482
C      0.9183     3.1249     0.3531
C      0.0533     3.0688    -0.8095
C      0.0910     3.9653    -1.8840
C     -0.8696     3.8292    -2.8933
C     -1.8454     2.8289    -2.7887
C     -1.8010     1.9541    -1.6898
N     -0.8677     2.1045    -0.7564
C     -2.9112     1.1032    -1.3018
N     -2.4798    -0.0388    -0.4353
C     -3.2166     0.0785     0.8537
C     -2.7566    -0.8457     2.0168
C     -4.7732    -0.0443     0.7393
C     -2.8982    -1.2723    -1.1796
C     -2.1499    -1.4161    -2.5333
C     -2.8822    -2.6451    -0.4512
H      1.8492     2.4491    -4.5483
H      0.6711     1.2902    -5.2893
H      2.3555     0.7446    -4.9009
H     -1.2322     1.5778     2.3010
H      0.1450     4.0520     3.4879
H     -1.3452     3.2959     4.0951
H      0.1100     2.3852     4.2401
H     -1.2660     4.4935     1.2566
H     -2.5161     3.7652     2.2762
H     -2.3265     3.1469     0.6943
H      2.4329     1.4004     1.3697
H      2.0624     0.6720     4.0100
H      0.4177     0.4122     3.3618
H      1.8220    -0.3962     2.6347
H      2.2999     3.8987     2.3967
H      2.2001     2.9692     3.9275
H      3.5317     2.6974     2.8139
H      0.8511     4.1378     0.8025
H      1.9628     2.9678    -0.0031
H      0.8319     4.7531    -1.9290
H     -0.8804     4.5149    -3.7303
H     -2.6371     2.7613    -3.5242
H     -3.6273     1.7733    -0.7796
H     -3.4237     0.7823    -2.2367
H     -3.0308     1.1052     1.2080
H     -2.2240    -0.2744     2.8003
H     -3.6163    -1.3115     2.5456
H     -2.1105    -1.6729     1.7166
H     -5.1116    -1.0958     0.6698
H     -5.2049     0.4922    -0.1264
H     -5.2406     0.3874     1.6506
H     -3.9721    -1.1311    -1.4495
H     -2.8219    -1.1426    -3.3749
H     -1.8021    -2.4497    -2.7422
H     -1.2884    -0.7346    -2.5748
H     -3.1500    -3.4519    -1.1671
H     -3.6625    -2.7064     0.3284
H     -1.9247    -2.9262     0.0022
69
{"conf": 5, "E": 297.25, "rms": -1.0, "geom": "OH", "total_charge": 0, "CA_charge": 1, "smiles": "C[C:1]#[5N:2]->[Mn+:3]1(<-[3H-:4])(<-[4C-:5]#[O+:6])(<-[6C-:7]#[O+:8])<-[1N:9]([CH:10]([CH3:11])[CH3:12])([CH:13]([CH3:14])[CH3:15])[CH2:16][c:17]2[cH:18][cH:19][cH:20][c:21]([n:22]2)[CH2:23][2N:24]->1([CH:25]([CH3:26])[CH3:27])[CH:28]([CH3:29])[CH3:30]", "smiles3D": "C([C:1]#[5N:2]->[Mn+:3]1(<-[3H-:4])(<-[4C-:5]#[O+:6])(<-[6C-:7]#[O+:8])<-[1N:9]([C:10]([C:11]([H:35])([H:36])[H:37])([C:12]([H:38])([H:39])[H:40])[H:34])([C:13]([C:14]([H:42])([H:43])[H:44])([C:15]([H:45])([H:46])[H:47])[H:41])[C:16]([H:48])([H:49])[c:17]2[c:18]([H:50])[c:19]([H:51])[c:20]([H:52])[c:21]([n:22]2)[C:23]([H:53])([H:54])[2N:24]->1([C:25]([C:26]([H:56])([H:57])[H:58])([C:27]([H:59])([H:60])[H:61])[H:55])[C:28]([C:29]([H:63])([H:64])[H:65])([C:30]([H:66])([H:67])[H:68])[H:62])([H:31])([H:32])[H:33]", "smiles3Dx": "C([C:1]#[5N:2]->[Mn+:3]1(<-[3H-:4])(<-[4C-:5]#[O+:6])(<-[6C-:7]#[O+:8])<-[1N:9]([C:10]([C:11]([H:35])([H:36])[H:37])([C:12]([H:38])([H:39])[H:40])[H:34])([C:13]([C:14]([H:42])([H:43])[H:44])([C:15]([H:45])([H:46])[H:47])[H:41])[C:16]([H:48])([H:49])[c:17]2[c:18]([H:50])[c:19]([H:51])[c:20]([H:52])[c:21]([n:22]2)[C:23]([H:53])([H:54])[2N:24]->1([C:25]([C:26]([H:56])([H:57])[H:58])([C:27]([H:59])([H:60])[H:61])[H:55])[C:28]([C:29]([H:63])([H:64])[H:65])([C:30]([H:66])([H:67])[H:68])[H:62])([H:31])([H:32])[H:33]", "dummies": []}
C      3.8226     1.8532    -2.6278
C      2.7049     1.3053    -1.8618
N      1.7620     0.8449    -1.2217
Mn     0.0000     0.0000     0.0000
H     -1.2922    -0.5754     1.1620
C      1.4032     0.1688     1.8073
O      2.1471     0.2381     2.7544
C      1.0550    -2.0165     0.2712
O      1.6225    -3.0674     0.4406
N     -0.8626     2.2895     0.5308
C     -0.7180     3.2307    -0.6194
C     -0.8239     2.5366    -1.9504
C     -1.6651     4.4637    -0.6377
C     -0.1036     2.9051     1.6789
C      1.4268     3.0695     1.4372
C     -0.3278     2.2674     3.0908
C     -2.2427     2.1735     1.0251
C     -3.1327     1.5954     0.0330
C     -4.4453     2.0062    -0.2372
C     -5.0946     1.4534    -1.3497
C     -4.4060     0.5509    -2.1728
C     -3.1123     0.1591    -1.7970
N     -2.5531     0.6624    -0.7054
C     -2.1151    -0.3584    -2.7208
N     -1.0582    -1.1230    -2.0297
C     -1.7539    -2.4385    -1.6029
C     -2.2801    -2.4475    -0.1567
C     -1.0282    -3.8006    -1.7872
C     -0.0197    -1.3963    -3.1088
C      1.3215    -2.0375    -2.6601
C      0.3860    -0.2085    -4.0429
H      4.0533     2.8755    -2.2642
H      3.5473     1.8950    -3.7017
H      4.7126     1.2036    -2.4987
H      0.3048     3.6485    -0.6118
H     -0.1634     3.0206    -2.7027
H     -1.8599     2.5636    -2.3477
H     -0.4808     1.5125    -1.7768
H     -2.7229     4.1778    -0.8056
H     -1.3730     5.1414    -1.4689
H     -1.5971     5.0580     0.2935
H     -0.4895     3.9435     1.7860
H      2.0502     2.8808     2.3353
H      1.6530     4.1157     1.1369
H      1.7815     2.4178     0.6291
H     -0.4585     1.1712     3.0629
H     -1.2502     2.6892     3.5455
H      0.4812     2.5162     3.8093
H     -2.6465     3.1585     1.3524
H     -2.2857     1.4847     1.8881
H     -4.9318     2.7618     0.3663
H     -6.0943     1.7750    -1.6112
H     -4.8445     0.2118    -3.1026
H     -1.7182     0.5181    -3.2364
H     -2.6230    -0.9709    -3.5039
H     -2.6692    -2.5664    -2.2250
H     -2.9539    -3.3222    -0.0229
H     -1.4666    -2.5976     0.5759
H     -2.9190    -1.5884     0.0928
H     -0.6519    -3.9914    -2.8092
H     -1.7664    -4.6179    -1.6315
H     -0.2551    -3.9803    -1.0190
H     -0.4947    -2.1291    -3.7971
H      1.2628    -2.9851    -2.1242
H      1.9132    -2.3108    -3.5605
H      1.9534    -1.3508    -2.0853
H      0.5987     0.7169    -3.4923
H     -0.3893    -0.0214    -4.8165
H      1.2962    -0.4410    -4.6368
69
{"conf": 6, "E": 286.77, "rms": -1.0, "geom": "OH", "total_charge": 0, "CA_charge": 1, "smiles": "C[C:1]#[5N:2]->[Mn+:3]1(<-[3H-:4])(<-[4C-:5]#[O+:6])(<-[6C-:7]#[O+:8])<-[1N:9]([CH:10]([CH3:11])[CH3:12])([CH:13]([CH3:14])[CH3:15])[CH2:16][c:17]2[cH:18][cH:19][cH:20][c:21]([n:22]2)[CH2:23][2N:24]->1([CH:25]([CH3:26])[CH3:27])[CH:28]([CH3:29])[CH3:30]", "smiles3D": "C([C:1]#[5N:2]->[Mn+:3]1(<-[3H-:4])(<-[4C-:5]#[O+:6])(<-[6C-:7]#[O+:8])<-[1N:9]([C:10]([C:11]([H:35])([H:36])[H:37])([C:12]([H:38])([H:39])[H:40])[H:34])([C:13]([C:14]([H:42])([H:43])[H:44])([C:15]([H:45])([H:46])[H:47])[H:41])[C:16]([H:48])([H:49])[c:17]2[c:18]([H:50])[c:19]([H:51])[c:20]([H:52])[c:21]([n:22]2)[C:23]([H:53])([H:54])[2N:24]->1([C:25]([C:26]([H:56])([H:57])[H:58])([C:27]([H:59])([H:60])[H:61])[H:55])[C:28]([C:29]([H:63])([H:64])[H:65])([C:30]([H:66])([H:67])[H:68])[H:62])([H:31])([H:32])[H:33]", "smiles3Dx": "C([C:1]#[5N:2]->[Mn+:3]1(<-[3H-:4])(<-[4C-:5]#[O+:6])(<-[6C-:7]#[O+:8])<-[1N:9]([C:10]([C:11]([H:35])([H:36])[H:37])([C:12]([H:38])([H:39])[H:40])[H:34])([C:13]([C:14]([H:42])([H:43])[H:44])([C:15]([H:45])([H:46])[H:47])[H:41])[C:16]([H:48])([H:49])[c:17]2[c:18]([H:50])[c:19]([H:51])[c:20]([H:52])[c:21]([n:22]2)[C:23]([H:53])([H:54])[2N:24]->1([C:25]([C:26]([H:56])([H:57])[H:58])([C:27]([H:59])([H:60])[H:61])[H:55])[C:28]([C:29]([H:63])([H:64])[H:65])([C:30]([H:66])([H:67])[H:68])[H:62])([H:31])([H:32])[H:33]", "dummies": []}
C     -4.3881     1.8971    -1.4203
C     -3.1001     1.3459    -1.0040
N     -2.0194     0.8798    -0.6510
Mn     0.0000     0.0000     0.0000
H      1.7165    -0.5597     0.3591
C      0.7603     2.0622     0.6594
O      1.1714     3.1521     0.9731
C      0.8827     1.0809    -1.8213
O      1.3483     1.6679    -2.7668
N     -0.8520    -0.2872     2.3775
C      0.2009     0.1023     3.3876
C      1.6197    -0.2810     2.9340
C      0.2655     1.5607     3.8997
C     -2.1370     0.5032     2.5049
C     -2.1200     2.0155     2.1764
C     -2.8919     0.3361     3.8609
C     -1.1762    -1.6854     2.7330
C     -2.1364    -2.2523     1.7941
C     -3.2117    -3.1003     2.0971
C     -4.0251    -3.5396     1.0392
C     -3.7108    -3.1678    -0.2785
C     -2.6051    -2.3280    -0.4782
N     -1.9100    -1.8748     0.5480
C     -1.8973    -2.1141    -1.7232
N     -0.4529    -2.0069    -1.4627
C      0.1779    -3.2856    -0.9263
C     -0.7183    -4.5363    -0.7023
C      0.9364    -3.0022     0.3554
C      0.1534    -1.8014    -2.8162
C     -0.5090    -0.7349    -3.7490
C      1.6904    -1.5549    -2.7560
H     -4.2294     2.6325    -2.2356
H     -5.0403     1.0763    -1.7831
H     -4.8706     2.3992    -0.5567
H      0.0267    -0.4871     4.3215
H      1.6674    -1.2955     2.5072
H      2.2944    -0.2983     3.8175
H      2.0459     0.4648     2.2394
H      1.1606     1.6938     4.5456
H      0.3481     2.3109     3.1081
H     -0.5834     1.7970     4.5677
H     -2.8154     0.0842     1.7374
H     -1.5122     2.2709     1.3134
H     -1.8789     2.6717     3.0322
H     -3.1514     2.3186     1.8911
H     -3.4996    -0.5934     3.8537
H     -2.2081     0.2987     4.7291
H     -3.6189     1.1595     4.0325
H     -1.6017    -1.7694     3.7557
H     -0.2716    -2.3191     2.7229
H     -3.4159    -3.4048     3.1154
H     -4.8603    -4.1996     1.2334
H     -4.2644    -3.5740    -1.1151
H     -2.1271    -2.9413    -2.4312
H     -2.3002    -1.1787    -2.1470
H      0.9507    -3.6566    -1.6334
H     -0.0642    -5.4217    -0.5461
H     -1.3321    -4.7783    -1.5912
H     -1.3415    -4.4677     0.2086
H      0.8948    -3.8338     1.0923
H      2.0080    -2.8037     0.1415
H      0.4860    -2.1154     0.7822
H      0.0225    -2.7670    -3.3684
H      0.1750    -0.3887    -4.5521
H     -0.9069     0.1414    -3.2086
H     -1.3698    -1.1950    -4.2808
H      2.2408    -2.4806    -3.0286
H      2.0060    -1.2754    -1.7375
H      2.0508    -0.7824    -3.4658
69
{"conf": 7, "E": 267.72, "rms": -1.0, "geom": "OH", "total_charge": 0, "CA_charge": 1, "smiles": "C[C:1]#[5N:2]->[Mn+:3]1(<-[3H-:4])(<-[4C-:5]#[O+:6])(<-[6C-:7]#[O+:8])<-[1N:9]([CH:10]([CH3:11])[CH3:12])([CH:13]([CH3:14])[CH3:15])[CH2:16][c:17]2[cH:18][cH:19][cH:20][c:21]([n:22]2)[CH2:23][2N:24]->1([CH:25]([CH3:26])[CH3:27])[CH:28]([CH3:29])[CH3:30]", "smiles3D": "C([C:1]#[5N:2]->[Mn+:3]1(<-[3H-:4])(<-[4C-:5]#[O+:6])(<-[6C-:7]#[O+:8])<-[1N:9]([C:10]([C:11]([H:35])([H:36])[H:37])([C:12]([H:38])([H:39])[H:40])[H:34])([C:13]([C:14]([H:42])([H:43])[H:44])([C:15]([H:45])([H:46])[H:47])[H:41])[C:16]([H:48])([H:49])[c:17]2[c:18]([H:50])[c:19]([H:51])[c:20]([H:52])[c:21]([n:22]2)[C:23]([H:53])([H:54])[2N:24]->1([C:25]([C:26]([H:56])([H:57])[H:58])([C:27]([H:59])([H:60])[H:61])[H:55])[C:28]([C:29]([H:63])([H:64])[H:65])([C:30]([H:66])([H:67])[H:68])[H:62])([H:31])([H:32])[H:33]", "smiles3Dx": "C([C:1]#[5N:2]->[Mn+:3]1(<-[3H-:4])(<-[4C-:5]#[O+:6])(<-[6C-:7]#[O+:8])<-[1N:9]([C:10]([C:11]([H:35])([H:36])[H:37])([C:12]([H:38])([H:39])[H:40])[H:34])([C:13]([C:14]([H:42])([H:43])[H:44])([C:15]([H:45])([H:46])[H:47])[H:41])[C:16]([H:48])([H:49])[c:17]2[c:18]([H:50])[c:19]([H:51])[c:20]([H:52])[c:21]([n:22]2)[C:23]([H:53])([H:54])[2N:24]->1([C:25]([C:26]([H:56])([H:57])[H:58])([C:27]([H:59])([H:60])[H:61])[H:55])[C:28]([C:29]([H:63])([H:64])[H:65])([C:30]([H:66])([H:67])[H:68])[H:62])([H:31])([H:32])[H:33]", "dummies": []}
C      1.0915    -1.3742     4.6760
C      0.7587    -0.9648     3.3128
N      0.4754    -0.6231     2.1653
Mn     0.0000     0.0000     0.0000
H      0.0407     0.6190    -1.7437
C      1.9920    -0.9602    -0.6113
O      3.0416    -1.4603    -0.9319
C      1.5500     1.6360     0.4449
O      2.3675     2.4914     0.6781
N     -1.0521    -2.2275    -0.5796
C     -2.2938    -2.6447     0.1798
C     -3.6373    -1.9463    -0.1439
C     -2.1547    -2.6621     1.7146
C      0.0056    -3.3116    -0.4610
C     -0.4219    -4.7443    -0.9166
C      0.7157    -3.4874     0.8959
C     -1.3382    -2.1986    -2.0281
C     -1.8241    -0.8879    -2.4075
C     -2.0939    -0.4650    -3.7160
C     -2.6143     0.8242    -3.9008
C     -2.8629     1.6372    -2.7850
C     -2.5425     1.1363    -1.5140
N     -2.0563    -0.0855    -1.3785
C     -2.9089     1.7324    -0.2498
N     -1.7879     1.6283     0.7027
C     -1.1641     2.9777     0.7836
C     -2.0199     4.1178     1.4153
C     -0.6552     3.4946    -0.5866
C     -2.2171     1.1153     2.0248
C     -3.6846     1.4094     2.4761
C     -1.2959     1.4610     3.2337
H      1.1054    -2.4819     4.7348
H      0.3298    -0.9757     5.3772
H      2.0902    -0.9756     4.9481
H     -2.4862    -3.6942    -0.1099
H     -3.6810    -0.9421     0.2963
H     -3.8849    -1.9320    -1.2224
H     -4.4653    -2.5196     0.3279
H     -2.0916    -3.7075     2.0847
H     -3.0228    -2.2122     2.2447
H     -1.2781    -2.1175     2.0355
H      0.8188    -3.0272    -1.1553
H      0.4880    -5.3565    -1.0983
H     -0.9881    -4.7614    -1.8656
H     -1.0024    -5.2744    -0.1317
H      1.5326    -4.2319     0.7747
H      0.0796    -3.8990     1.6960
H      1.2425    -2.5881     1.2104
H     -2.1157    -2.9461    -2.3029
H     -0.4393    -2.3960    -2.6560
H     -1.9166    -1.1166    -4.5620
H     -2.8469     1.1798    -4.8961
H     -3.3096     2.6158    -2.9060
H     -3.8017     1.1894     0.0892
H     -3.2366     2.7705    -0.4396
H     -0.2767     2.8928     1.4194
H     -2.8608     4.4523     0.7773
H     -1.3718     5.0084     1.5635
H     -2.4210     3.8747     2.4096
H      0.1171     4.2780    -0.4291
H     -0.2037     2.6887    -1.1821
H     -1.4667     3.9490    -1.1927
H     -2.1479     0.0227     1.8974
H     -4.0539     2.3870     2.1110
H     -4.3703     0.6133     2.1160
H     -3.7897     1.3996     3.5828
H     -1.4223     0.6839     4.0179
H     -0.2245     1.5090     2.9851
H     -1.5585     2.4212     3.7162
69
{"conf": 8, "E": 278.78, "rms": -1.0, "geom": "OH", "total_charge": 0, "CA_charge": 1, "smiles": "C[C:1]#[5N:2]->[Mn+:3]1(<-[3H-:4])(<-[4C-:5]#[O+:6])(<-[6C-:7]#[O+:8])<-[1N:9]([CH:10]([CH3:11])[CH3:12])([CH:13]([CH3:14])[CH3:15])[CH2:16][c:17]2[cH:18][cH:19][cH:20][c:21]([n:22]2)[CH2:23][2N:24]->1([CH:25]([CH3:26])[CH3:27])[CH:28]([CH3:29])[CH3:30]", "smiles3D": "C([C:1]#[5N:2]->[Mn+:3]1(<-[3H-:4])(<-[4C-:5]#[O+:6])(<-[6C-:7]#[O+:8])<-[1N:9]([C:10]([C:11]([H:35])([H:36])[H:37])([C:12]([H:38])([H:39])[H:40])[H:34])([C:13]([C:14]([H:42])([H:43])[H:44])([C:15]([H:45])([H:46])[H:47])[H:41])[C:16]([H:48])([H:49])[c:17]2[c:18]([H:50])[c:19]([H:51])[c:20]([H:52])[c:21]([n:22]2)[C:23]([H:53])([H:54])[2N:24]->1([C:25]([C:26]([H:56])([H:57])[H:58])([C:27]([H:59])([H:60])[H:61])[H:55])[C:28]([C:29]([H:63])([H:64])[H:65])([C:30]([H:66])([H:67])[H:68])[H:62])([H:31])([H:32])[H:33]", "smiles3Dx": "C([C:1]#[5N:2]->[Mn+:3]1(<-[3H-:4])(<-[4C-:5]#[O+:6])(<-[6C-:7]#[O+:8])<-[1N:9]([C:10]([C:11]([H:35])([H:36])[H:37])([C:12]([H:38])([H:39])[H:40])[H:34])([C:13]([C:14]([H:42])([H:43])[H:44])([C:15]([H:45])([H:46])[H:47])[H:41])[C:16]([H:48])([H:49])[c:17]2[c:18]([H:50])[c:19]([H:51])[c:20]([H:52])[c:21]([n:22]2)[C:23]([H:53])([H:54])[2N:24]->1([C:25]([C:26]([H:56])([H:57])[H:58])([C:27]([H:59])([H:60])[H:61])[H:55])[C:28]([C:29]([H:63])([H:64])[H:65])([C:30]([H:66])([H:67])[H:68])[H:62])([H:31])([H:32])[H:33]", "dummies": []}
C     -1.5986     4.6457    -0.8764
C     -1.1377     3.2844    -0.6097
N     -0.7544     2.1383    -0.3831
Mn     0.0000     0.0000     0.0000
H      0.6963    -1.6879     0.0669
C      2.1307     0.8514     0.1574
O      3.2478     1.2982     0.2391
C      0.7014     0.2361    -2.1751
O      1.0759     0.3717    -3.3136
N      0.0532     0.3657     2.5012
C      0.1898     1.8654     2.6387
C     -1.1158     2.7137     2.5579
C      0.9356     2.4136     3.8914
C      1.3211    -0.3052     3.0010
C      1.4204    -0.6013     4.5355
C      1.7124    -1.6227     2.3018
C     -1.0908    -0.0546     3.2926
C     -1.4469    -1.4281     3.0016
C     -2.2286    -2.2202     3.8554
C     -2.9527    -3.2818     3.3015
C     -2.9559    -3.4584     1.9131
C     -2.1826    -2.5892     1.1285
N     -1.4138    -1.6727     1.6960
C     -2.2225    -2.5357    -0.3220
N     -2.0215    -1.1827    -0.8888
C     -1.8068    -1.4454    -2.3499
C     -0.5628    -2.3192    -2.7027
C     -3.0178    -2.0906    -3.1031
C     -3.2202    -0.3264    -0.7012
C     -3.2009     0.3033     0.6764
C     -3.4210     0.8272    -1.7363
H     -0.7641     5.2427    -1.2980
H     -2.4370     4.6153    -1.6022
H     -1.9450     5.1094     0.0700
H      0.7949     2.1701     1.7699
H     -1.6465     2.7291     3.5350
H     -0.8607     3.7676     2.3131
H     -1.8347     2.3829     1.8048
H      1.0226     3.5193     3.8122
H      1.9820     2.0740     4.0016
H      0.3545     2.2154     4.8155
H      2.1575     0.3828     2.7657
H      1.1348     0.2296     5.1968
H      2.4728    -0.8413     4.8010
H      0.8020    -1.4838     4.8083
H      2.2675    -1.4258     1.3680
H      0.8766    -2.3288     2.1777
H      2.4675    -2.1784     2.8998
H     -0.9161     0.0608     4.3790
H     -1.9861     0.5391     3.0604
H     -2.3241    -1.9819     4.9072
H     -3.5667    -3.9112     3.9323
H     -3.5748    -4.2219     1.4591
H     -3.2036    -2.9469    -0.6501
H     -1.4388    -3.2377    -0.6569
H     -1.6260    -0.4662    -2.8271
H      0.2448    -2.2301    -1.9616
H     -0.1682    -2.0266    -3.6994
H     -0.8070    -3.4012    -2.7747
H     -2.8878    -1.9434    -4.1967
H     -4.0055    -1.6812    -2.8336
H     -3.0752    -3.1852    -2.9249
H     -4.1358    -0.9577    -0.7493
H     -2.1460     0.5116     0.8757
H     -3.7882     1.2431     0.7519
H     -3.6297    -0.3863     1.4313
H     -4.1987     1.5464    -1.4011
H     -2.4893     1.3828    -1.9201
H     -3.7850     0.4656    -2.7150
69
{"conf": 9, "E": 533.93, "rms": -1.0, "geom": "OH", "total_charge": 0, "CA_charge": 1, "smiles": "C[C:1]#[5N:2]->[Mn+:3]1(<-[3H-:4])(<-[4C-:5]#[O+:6])(<-[6C-:7]#[O+:8])<-[1N:9]([CH:10]([CH3:11])[CH3:12])([CH:13]([CH3:14])[CH3:15])[CH2:16][c:17]2[cH:18][cH:19][cH:20][c:21]([n:22]2)[CH2:23][2N:24]->1([CH:25]([CH3:26])[CH3:27])[CH:28]([CH3:29])[CH3:30]", "smiles3D": "C([C:1]#[5N:2]->[Mn+:3]1(<-[3H-:4])(<-[4C-:5]#[O+:6])(<-[6C-:7]#[O+:8])<-[1N:9]([C:10]([C:11]([H:35])([H:36])[H:37])([C:12]([H:38])([H:39])[H:40])[H:34])([C:13]([C:14]([H:42])([H:43])[H:44])([C:15]([H:45])([H:46])[H:47])[H:41])[C:16]([H:48])([H:49])[c:17]2[c:18]([H:50])[c:19]([H:51])[c:20]([H:52])[c:21]([n:22]2)[C:23]([H:53])([H:54])[2N:24]->1([C:25]([C:26]([H:56])([H:57])[H:58])([C:27]([H:59])([H:60])[H:61])[H:55])[C:28]([C:29]([H:63])([H:64])[H:65])([C:30]([H:66])([H:67])[H:68])[H:62])([H:31])([H:32])[H:33]", "smiles3Dx": "C([C:1]#[5N:2]->[Mn+:3]1(<-[3H-:4])(<-[4C-:5]#[O+:6])(<-[6C-:7]#[O+:8])<-[1N:9]([C:10]([C:11]([H:35])([H:36])[H:37])([C:12]([H:38])([H:39])[H:40])[H:34])([C:13]([C:14]([H:42])([H:43])[H:44])([C:15]([H:45])([H:46])[H:47])[H:41])[C:16]([H:48])([H:49])[c:17]2[c:18]([H:50])[c:19]([H:51])[c:20]([H:52])[c:21]([n:22]2)[C:23]([H:53])([H:54])[2N:24]->1([C:25]([C:26]([H:56])([H:57])[H:58])([C:27]([H:59])([H:60])[H:61])[H:55])[C:28]([C:29]([H:63])([H:64])[H:65])([C:30]([H:66])([H:67])[H:68])[H:62])([H:31])([H:32])[H:33]", "dummies": []}
C      4.2859     2.8032    -1.5512
C      3.1220     2.0273    -1.1301
N      2.1398     1.3744    -0.7752
Mn     0.0000     0.0000     0.0000
H     -0.5371    -1.5162     0.8613
C     -1.8493    -0.3928    -1.4554
O     -2.7908    -0.5843    -2.1846
C     -1.8935     1.0565     1.0376
O     -2.8486     1.5854     1.5503
N      1.0902    -1.0875    -1.7988
C      2.4958    -1.4078    -1.4180
C      2.7664    -2.7871    -0.7700
C      3.5572    -1.1875    -2.5329
C      0.3453    -2.2571    -2.3750
C     -0.0421    -3.3994    -1.4097
C      1.0040    -2.8820    -3.6322
C      0.8467     0.0922    -2.7357
C      0.0645     1.3361    -2.1183
C      0.0802     2.5640    -2.7926
C      0.0265     3.7608    -2.0521
C      0.0977     3.7436    -0.6457
C      0.0787     2.5162     0.0287
N     -0.1273     1.3886    -0.7497
C      0.8614     2.3644     1.4057
N      1.0514     0.9517     1.8956
C      2.4703     0.5329     2.0517
C      3.3715     1.4158     2.9618
C      2.6619    -0.9358     2.4480
C      0.2116     0.7425     3.1247
C     -0.3771    -0.6812     3.3091
C      0.8387     1.1855     4.4644
H      4.2320     3.8184    -1.1073
H      5.2107     2.2961    -1.2075
H      4.2951     2.8818    -2.6576
H      2.7479    -0.7281    -0.6183
H      2.0631    -2.9998     0.0524
H      3.7690    -2.7684    -0.2891
H      2.8016    -3.6232    -1.4891
H      3.1960    -1.4724    -3.5346
H      4.4875    -1.7623    -2.3339
H      3.8736    -0.1270    -2.5739
H     -0.6153    -1.8847    -2.7507
H     -1.0490    -3.7866    -1.6789
H     -0.0942    -3.0773    -0.3693
H      0.6412    -4.2709    -1.4753
H      1.9438    -3.4206    -3.4262
H      1.1937    -2.1171    -4.4107
H      0.3058    -3.6198    -4.0838
H      0.2849    -0.2088    -3.6457
H      1.8139     0.4747    -3.1006
H      0.2444     2.5998    -3.8619
H      0.0782     4.7081    -2.5730
H      0.2735     4.6641    -0.1040
H      1.8571     2.8268     1.2528
H      0.3439     2.9971     2.1596
H      2.9331     0.5986     1.0891
H      3.0351     2.4666     3.0274
H      4.3998     1.4413     2.5394
H      3.4886     1.0107     3.9863
H      3.7251    -1.2267     2.3024
H      2.0585    -1.5764     1.7822
H      2.4153    -1.1309     3.5093
H     -0.6721     1.3953     3.0375
H     -0.6310    -0.8743     4.3739
H      0.2678    -1.5067     2.9893
H     -1.3423    -0.7782     2.7772
H      1.2707     2.2015     4.3870
H      1.5656     0.4519     4.8593
H      0.0393     1.2629     5.2334
69
{"conf": 10, "E": 279.55, "rms": -1.0, "geom": "OH", "total_charge": 0, "CA_charge": 1, "smiles": "C[C:1]#[5N:2]->[Mn+:3]1(<-[3H-:4])(<-[4C-:5]#[O+:6])(<-[6C-:7]#[O+:8])<-[1N:9]([CH:10]([CH3:11])[CH3:12])([CH:13]([CH3:14])[CH3:15])[CH2:16][c:17]2[cH:18][cH:19][cH:20][c:21]([n:22]2)[CH2:23][2N:24]->1([CH:25]([CH3:26])[CH3:27])[CH:28]([CH3:29])[CH3:30]", "smiles3D": "C([C:1]#[5N:2]->[Mn+:3]1(<-[3H-:4])(<-[4C-:5]#[O+:6])(<-[6C-:7]#[O+:8])<-[1N:9]([C:10]([C:11]([H:35])([H:36])[H:37])([C:12]([H:38])([H:39])[H:40])[H:34])([C:13]([C:14]([H:42])([H:43])[H:44])([C:15]([H:45])([H:46])[H:47])[H:41])[C:16]([H:48])([H:49])[c:17]2[c:18]([H:50])[c:19]([H:51])[c:20]([H:52])[c:21]([n:22]2)[C:23]([H:53])([H:54])[2N:24]->1([C:25]([C:26]([H:56])([H:57])[H:58])([C:27]([H:59])([H:60])[H:61])[H:55])[C:28]([C:29]([H:63])([H:64])[H:65])([C:30]([H:66])([H:67])[H:68])[H:62])([H:31])([H:32])[H:33]", "smiles3Dx": "C([C:1]#[5N:2]->[Mn+:3]1(<-[3H-:4])(<-[4C-:5]#[O+:6])(<-[6C-:7]#[O+:8])<-[1N:9]([C:10]([C:11]([H:35])([H:36])[H:37])([C:12]([H:38])([H:39])[H:40])[H:34])([C:13]([C:14]([H:42])([H:43])[H:44])([C:15]([H:45])([H:46])[H:47])[H:41])[C:16]([H:48])([H:49])[c:17]2[c:18]([H:50])[c:19]([H:51])[c:20]([H:52])[c:21]([n:22]2)[C:23]([H:53])([H:54])[2N:24]->1([C:25]([C:26]([H:56])([H:57])[H:58])([C:27]([H:59])([H:60])[H:61])[H:55])[C:28]([C:29]([H:63])([H:64])[H:65])([C:30]([H:66])([H:67])[H:68])[H:62])([H:31])([H:32])[H:33]", "dummies": []}
C     -3.4471     3.1940     1.6605
C     -2.4510     2.2439     1.1692
N     -1.6162     1.4407     0.7558
Mn     0.0000     0.0000     0.0000
H      1.5298    -0.8921    -0.5340
C      1.3950     0.6587     1.6918
O      2.1392     1.0297     2.5658
C      0.9563     1.9868    -0.6541
O      1.4565     3.0356    -0.9780
N     -0.7506    -1.7917     1.5568
C     -2.0946    -2.3408     1.1941
C     -2.3679    -3.8085     1.6487
C     -3.3193    -1.5021     1.6202
C     -0.7547    -1.4000     3.0313
C      0.5462    -1.6468     3.8653
C     -1.2340     0.0369     3.3669
C      0.2857    -2.7893     1.3681
C      0.3315    -3.2646    -0.0206
C      0.8428    -4.5046    -0.4248
C      0.8552    -4.8035    -1.7931
C      0.3803    -3.8584    -2.7126
C     -0.0960    -2.6308    -2.2281
N     -0.1015    -2.3861    -0.9272
C     -0.5734    -1.5509    -3.0832
N     -0.9997    -0.3330    -2.3176
C     -2.5019    -0.2768    -2.3714
C     -3.2884    -1.5492    -1.9480
C     -3.1752     0.9424    -1.7042
C     -0.4374     0.8322    -3.0760
C      1.1141     0.7917    -3.2528
C     -1.0384     1.1294    -4.4824
H     -4.2669     3.2846     0.9185
H     -3.8586     2.8306     2.6245
H     -2.9709     4.1846     1.8102
H     -2.1257    -2.3569     0.1171
H     -2.1994    -3.9570     2.7332
H     -3.4180    -4.0981     1.4290
H     -1.7463    -4.5328     1.0854
H     -3.4912    -1.5179     2.7153
H     -4.2454    -1.9277     1.1785
H     -3.2415    -0.4746     1.2363
H     -1.4952    -2.0622     3.5220
H      0.7392    -2.7320     3.9926
H      1.4464    -1.1786     3.4415
H      0.4307    -1.2567     4.8995
H     -2.2243     0.2942     2.9826
H     -0.5372     0.8346     3.0920
H     -1.3588     0.1248     4.4678
H      0.1542    -3.6601     2.0478
H      1.2745    -2.3311     1.5698
H      1.2160    -5.2182     0.2987
H      1.2368    -5.7554    -2.1389
H      0.3934    -4.0710    -3.7741
H      0.2364    -1.3585    -3.8034
H     -1.4096    -1.9562    -3.6968
H     -2.7535    -0.1850    -3.4452
H     -3.7906    -1.4436    -0.9759
H     -2.7075    -2.4865    -1.9698
H     -4.1243    -1.7076    -2.6641
H     -3.4967     0.7223    -0.6743
H     -4.1118     1.1776    -2.2547
H     -2.5778     1.8673    -1.7137
H     -0.6499     1.7216    -2.4676
H      1.5981     0.2043    -2.4533
H      1.5255     1.8227    -3.2640
H      1.4247     0.3564    -4.2276
H     -2.0336     1.6153    -4.4006
H     -1.1112     0.2099    -5.0992
H     -0.4058     1.8598    -5.0323
69
{"conf": 11, "E": 310.7, "rms": -1.0, "geom": "OH", "total_charge": 0, "CA_charge": 1, "smiles": "C[C:1]#[5N:2]->[Mn+:3]1(<-[3H-:4])(<-[4C-:5]#[O+:6])(<-[6C-:7]#[O+:8])<-[1N:9]([CH:10]([CH3:11])[CH3:12])([CH:13]([CH3:14])[CH3:15])[CH2:16][c:17]2[cH:18][cH:19][cH:20][c:21]([n:22]2)[CH2:23][2N:24]->1([CH:25]([CH3:26])[CH3:27])[CH:28]([CH3:29])[CH3:30]", "smiles3D": "C([C:1]#[5N:2]->[Mn+:3]1(<-[3H-:4])(<-[4C-:5]#[O+:6])(<-[6C-:7]#[O+:8])<-[1N:9]([C:10]([C:11]([H:35])([H:36])[H:37])([C:12]([H:38])([H:39])[H:40])[H:34])([C:13]([C:14]([H:42])([H:43])[H:44])([C:15]([H:45])([H:46])[H:47])[H:41])[C:16]([H:48])([H:49])[c:17]2[c:18]([H:50])[c:19]([H:51])[c:20]([H:52])[c:21]([n:22]2)[C:23]([H:53])([H:54])[2N:24]->1([C:25]([C:26]([H:56])([H:57])[H:58])([C:27]([H:59])([H:60])[H:61])[H:55])[C:28]([C:29]([H:63])([H:64])[H:65])([C:30]([H:66])([H:67])[H:68])[H:62])([H:31])([H:32])[H:33]", "smiles3Dx": "C([C:1]#[5N:2]->[Mn+:3]1(<-[3H-:4])(<-[4C-:5]#[O+:6])(<-[6C-:7]#[O+:8])<-[1N:9]([C:10]([C:11]([H:35])([H:36])[H:37])([C:12]([H:38])([H:39])[H:40])[H:34])([C:13]([C:14]([H:42])([H:43])[H:44])([C:15]([H:45])([H:46])[H:47])[H:41])[C:16]([H:48])([H:49])[c:17]2[c:18]([H:50])[c:19]([H:51])[c:20]([H:52])[c:21]([n:22]2)[C:23]([H:53])([H:54])[2N:24]->1([C:25]([C:26]([H:56])([H:57])[H:58])([C:27]([H:59])([H:60])[H:61])[H:55])[C:28]([C:29]([H:63])([H:64])[H:65])([C:30]([H:66])([H:67])[H:68])[H:62])([H:31])([H:32])[H:33]", "dummies": []}
C      0.3091    -4.4080    -2.3541
C      0.2153    -3.1229    -1.6635
N      0.1395    -2.0410    -1.0863
Mn     0.0000     0.0000     0.0000
H     -0.2382     1.4160     1.1362
C     -0.1176    -1.2618     1.9143
O     -0.2013    -1.9319     2.9138
C     -2.2012    -0.5738     0.2977
O     -3.3508    -0.8927     0.4763
N      2.4591     0.2205     0.3589
C      2.8117    -1.0551     1.0848
C      2.7890    -1.0301     2.6487
C      4.1243    -1.8072     0.7037
C      2.5949     1.4326     1.1666
C      4.0496     1.8135     1.5546
C      1.9411     2.6453     0.4795
C      3.2942     0.3738    -0.8279
C      2.8457    -0.4868    -1.9200
C      3.6749    -0.6715    -3.0384
C      3.1451    -0.4228    -4.3089
C      1.8661     0.1347    -4.4074
C      1.0972     0.2582    -3.2378
N      1.5591    -0.2287    -2.0965
C      0.3685     1.4989    -2.9495
N     -0.7202     1.3235    -2.0174
C     -1.2927     2.6922    -1.7012
C     -1.7696     2.8549    -0.2480
C     -0.4552     3.9709    -2.0291
C     -1.7756     0.4356    -2.6499
C     -1.8373     0.3687    -4.2102
C     -3.2615     0.6417    -2.2052
H     -0.2510    -5.1765    -1.7830
H     -0.1241    -4.3127    -3.3710
H      1.3744    -4.7075    -2.4326
H      2.0039    -1.7390     0.7731
H      3.7168    -0.6033     3.0752
H      2.7287    -2.0741     3.0256
H      1.9360    -0.5067     3.1083
H      5.0264    -1.2126     0.9581
H      4.1443    -2.1108    -0.3615
H      4.1942    -2.7602     1.2718
H      2.0280     1.2900     2.0998
H      4.0335     2.5532     2.3832
H      4.6421     0.9430     1.8799
H      4.5946     2.2690     0.7008
H      2.6635     3.2686    -0.0899
H      1.1885     2.2699    -0.2309
H      1.4513     3.3019     1.2303
H      3.2397     1.4128    -1.2162
H      4.3657     0.1858    -0.6209
H      4.7367    -0.8470    -2.9201
H      3.7767    -0.4934    -5.1849
H      1.5357     0.5715    -5.3413
H      1.1205     2.1839    -2.5090
H      0.0260     1.9569    -3.9022
H     -2.1911     2.8166    -2.3372
H     -0.9865     3.3122     0.3916
H     -2.6347     3.5525    -0.2222
H     -2.1047     1.9208     0.2098
H      0.4853     4.0327    -1.4496
H     -0.2400     4.0576    -3.1140
H     -1.0467     4.8775    -1.7748
H     -1.4949    -0.5798    -2.3147
H     -2.0060     1.3779    -4.6426
H     -2.6851    -0.2744    -4.5335
H     -0.9477    -0.1032    -4.6656
H     -3.8015    -0.3279    -2.2670
H     -3.4126     1.0369    -1.1969
H     -3.7956     1.3427    -2.8840
69
{"conf": 12, "E": 260.31, "rms": -1.0, "geom": "OH", "total_charge": 0, "CA_charge": 1, "smiles": "C[C:1]#[5N:2]->[Mn+:3]1(<-[3H-:4])(<-[4C-:5]#[O+:6])(<-[6C-:7]#[O+:8])<-[1N:9]([CH:10]([CH3:11])[CH3:12])([CH:13]([CH3:14])[CH3:15])[CH2:16][c:17]2[cH:18][cH:19][cH:20][c:21]([n:22]2)[CH2:23][2N:24]->1([CH:25]([CH3:26])[CH3:27])[CH:28]([CH3:29])[CH3:30]", "smiles3D": "C([C:1]#[5N:2]->[Mn+:3]1(<-[3H-:4])(<-[4C-:5]#[O+:6])(<-[6C-:7]#[O+:8])<-[1N:9]([C:10]([C:11]([H:35])([H:36])[H:37])([C:12]([H:38])([H:39])[H:40])[H:34])([C:13]([C:14]([H:42])([H:43])[H:44])([C:15]([H:45])([H:46])[H:47])[H:41])[C:16]([H:48])([H:49])[c:17]2[c:18]([H:50])[c:19]([H:51])[c:20]([H:52])[c:21]([n:22]2)[C:23]([H:53])([H:54])[2N:24]->1([C:25]([C:26]([H:56])([H:57])[H:58])([C:27]([H:59])([H:60])[H:61])[H:55])[C:28]([C:29]([H:63])([H:64])[H:65])([C:30]([H:66])([H:67])[H:68])[H:62])([H:31])([H:32])[H:33]", "smiles3Dx": "C([C:1]#[5N:2]->[Mn+:3]1(<-[3H-:4])(<-[4C-:5]#[O+:6])(<-[6C-:7]#[O+:8])<-[1N:9]([C:10]([C:11]([H:35])([H:36])[H:37])([C:12]([H:38])([H:39])[H:40])[H:34])([C:13]([C:14]([H:42])([H:43])[H:44])([C:15]([H:45])([H:46])[H:47])[H:41])[C:16]([H:48])([H:49])[c:17]2[c:18]([H:50])[c:19]([H:51])[c:20]([H:52])[c:21]([n:22]2)[C:23]([H:53])([H:54])[2N:24]->1([C:25]([C:26]([H:56])([H:57])[H:58])([C:27]([H:59])([H:60])[H:61])[H:55])[C:28]([C:29]([H:63])([H:64])[H:65])([C:30]([H:66])([H:67])[H:68])[H:62])([H:31])([H:32])[H:33]", "dummies": []}
C      0.1057    -4.9008    -0.9543
C      0.0857    -3.4657    -0.6775
N      0.0728    -2.2596    -0.4404
Mn     0.0000     0.0000     0.0000
H     -0.2302     1.8096     0.1538
C     -2.1263    -0.1893    -0.8370
O     -3.2369    -0.2872    -1.2976
C      0.2182     0.2911    -2.2683
O      0.3274     0.4415    -3.4599
N     -0.9874    -0.3288     2.2570
C     -2.4710    -0.0186     2.3272
C     -2.9173     1.2651     1.5744
C     -3.4786    -1.1557     1.9474
C     -0.2591     0.5067     3.2756
C     -0.3216    -0.0252     4.7390
C     -0.6435     2.0066     3.3346
C     -0.8480    -1.7647     2.5136
C      0.5588    -2.1669     2.5238
C      1.1388    -3.0607     3.4356
C      2.5316    -3.0344     3.5923
C      3.2870    -2.0869     2.8869
C      2.6269    -1.2637     1.9630
N      1.3209    -1.3752     1.7796
C      3.1760    -0.0371     1.4012
N      2.4904     0.3488     0.1566
C      3.1465    -0.4076    -0.9731
C      3.3174    -1.9341    -0.7653
C      4.5461     0.1111    -1.4482
C      2.7063     1.8120    -0.0238
C      2.1015     2.6761     1.1050
C      2.2085     2.4082    -1.3695
H      0.0086    -5.4611    -0.0017
H      1.0642    -5.1683    -1.4447
H     -0.7392    -5.1600    -1.6248
H     -2.6920     0.1775     3.3972
H     -3.2127     2.0593     2.2912
H     -2.1416     1.6661     0.9228
H     -3.8135     1.1109     0.9365
H     -3.2911    -1.5887     0.9493
H     -4.5238    -0.7779     1.9684
H     -3.4627    -1.9728     2.6984
H      0.8002     0.4985     2.9984
H      0.1473     0.7028     5.4359
H      0.2564    -0.9585     4.8667
H     -1.3605    -0.1951     5.0831
H     -0.6978     2.4762     2.3397
H     -1.5924     2.1687     3.8861
H      0.1403     2.5640     3.8921
H     -1.3190    -2.0530     3.4806
H     -1.3312    -2.3423     1.7033
H      0.5269    -3.6968     4.0622
H      3.0098    -3.6825     4.3150
H      4.3461    -1.9732     3.0797
H      4.2634    -0.1823     1.2370
H      3.0762     0.7319     2.1885
H      2.4829    -0.3103    -1.8335
H      4.1968    -2.1616    -0.1253
H      2.4438    -2.4092    -0.3197
H      3.4856    -2.4302    -1.7457
H      4.9375    -0.5468    -2.2543
H      4.5226     1.1195    -1.8997
H      5.2985     0.1080    -0.6357
H      3.8036     1.9983     0.0172
H      1.6356     3.6195     0.7451
H      1.3483     2.0946     1.6302
H      2.8854     2.9681     1.8369
H      1.1151     2.5645    -1.3809
H      2.6664     3.4120    -1.5044
H      2.4877     1.8305    -2.2661
69
{"conf": 13, "E": 246.5, "rms": -1.0, "geom": "OH", "total_charge": 0, "CA_charge": 1, "smiles": "C[C:1]#[5N:2]->[Mn+:3]1(<-[3H-:4])(<-[4C-:5]#[O+:6])(<-[6C-:7]#[O+:8])<-[1N:9]([CH:10]([CH3:11])[CH3:12])([CH:13]([CH3:14])[CH3:15])[CH2:16][c:17]2[cH:18][cH:19][cH:20][c:21]([n:22]2)[CH2:23][2N:24]->1([CH:25]([CH3:26])[CH3:27])[CH:28]([CH3:29])[CH3:30]", "smiles3D": "C([C:1]#[5N:2]->[Mn+:3]1(<-[3H-:4])(<-[4C-:5]#[O+:6])(<-[6C-:7]#[O+:8])<-[1N:9]([C:10]([C:11]([H:35])([H:36])[H:37])([C:12]([H:38])([H:39])[H:40])[H:34])([C:13]([C:14]([H:42])([H:43])[H:44])([C:15]([H:45])([H:46])[H:47])[H:41])[C:16]([H:48])([H:49])[c:17]2[c:18]([H:50])[c:19]([H:51])[c:20]([H:52])[c:21]([n:22]2)[C:23]([H:53])([H:54])[2N:24]->1([C:25]([C:26]([H:56])([H:57])[H:58])([C:27]([H:59])([H:60])[H:61])[H:55])[C:28]([C:29]([H:63])([H:64])[H:65])([C:30]([H:66])([H:67])[H:68])[H:62])([H:31])([H:32])[H:33]", "smiles3Dx": "C([C:1]#[5N:2]->[Mn+:3]1(<-[3H-:4])(<-[4C-:5]#[O+:6])(<-[6C-:7]#[O+:8])<-[1N:9]([C:10]([C:11]([H:35])([H:36])[H:37])([C:12]([H:38])([H:39])[H:40])[H:34])([C:13]([C:14]([H:42])([H:43])[H:44])([C:15]([H:45])([H:46])[H:47])[H:41])[C:16]([H:48])([H:49])[c:17]2[c:18]([H:50])[c:19]([H:51])[c:20]([H:52])[c:21]([n:22]2)[C:23]([H:53])([H:54])[2N:24]->1([C:25]([C:26]([H:56])([H:57])[H:58])([C:27]([H:59])([H:60])[H:61])[H:55])[C:28]([C:29]([H:63])([H:64])[H:65])([C:30]([H:66])([H:67])[H:68])[H:62])([H:31])([H:32])[H:33]", "dummies": []}
C     -0.9911    -0.5886    -4.8651
C     -0.7040    -0.4099    -3.4429
N     -0.4610    -0.2650    -2.2474
Mn     0.0000     0.0000     0.0000
H      0.3853     0.4223     1.7368
C     -1.8172     1.4057    -0.0612
O     -2.7682     2.1467    -0.0969
C      0.8917     2.0693    -0.4396
O      1.3485     3.1630    -0.6628
N     -1.5877    -1.7377     0.8657
C     -0.9324    -2.7452     1.7708
C     -1.6515    -4.1122     1.9750
C     -0.5294    -2.2233     3.1634
C     -2.7572    -1.0347     1.4980
C     -3.8729    -1.9221     2.1132
C     -2.4300     0.0476     2.5576
C     -2.1106    -2.3575    -0.3443
C     -1.0218    -3.0255    -1.0543
C     -1.0938    -4.2752    -1.6839
C      0.0949    -4.8431    -2.1628
C      1.3078    -4.1595    -1.9919
C      1.2905    -2.9215    -1.3321
N      0.1454    -2.4005    -0.9266
C      2.4233    -2.0161    -1.2529
N      2.2749    -0.9727    -0.2166
C      3.2361     0.0995    -0.5842
C      4.7314    -0.3316    -0.5662
C      2.9780     0.7547    -1.9738
C      2.4561    -1.4567     1.1661
C      3.1707    -2.8179     1.3809
C      3.0053    -0.4570     2.2266
H     -1.1003     0.4042    -5.3480
H     -1.9327    -1.1635    -4.9820
H     -0.1575    -1.1433    -5.3426
H      0.0063    -3.0239     1.2880
H     -1.8918    -4.6244     1.0255
H     -2.5490    -4.0703     2.6111
H     -0.9540    -4.8016     2.4986
H      0.2883    -2.8570     3.5707
H     -0.1396    -1.1936     3.1254
H     -1.3659    -2.2930     3.8869
H     -3.2598    -0.4834     0.6750
H     -3.6130    -2.2663     3.1340
H     -4.7914    -1.3071     2.2311
H     -4.1733    -2.7824     1.4913
H     -2.3337    -0.3489     3.5856
H     -3.2776     0.7657     2.6039
H     -1.5484     0.6443     2.3289
H     -2.9127    -3.0906    -0.1467
H     -2.5169    -1.5750    -1.0225
H     -2.0339    -4.8038    -1.7751
H      0.0772    -5.8042    -2.6597
H      2.2301    -4.5715    -2.3812
H      2.5089    -1.5785    -2.2621
H      3.3426    -2.6136    -1.0874
H      3.1279     0.9129     0.1532
H      5.0386    -0.8515     0.3514
H      4.9734    -1.0001    -1.4188
H      5.3744     0.5700    -0.6582
H      3.2707     1.8260    -1.9508
H      3.5805     0.2891    -2.7840
H      1.9196     0.6692    -2.2740
H      1.4307    -1.6092     1.4655
H      3.1899    -3.0747     2.4619
H      4.2179    -2.8025     1.0225
H      2.6199    -3.6446     0.8884
H      4.1010    -0.3230     2.1838
H      2.7781    -0.8441     3.2436
H      2.5187     0.5344     2.1719
69
{"conf": 14, "E": 261.59, "rms": -1.0, "geom": "OH", "total_charge": 0, "CA_charge": 1, "smiles": "C[C:1]#[5N:2]->[Mn+:3]1(<-[3H-:4])(<-[4C-:5]#[O+:6])(<-[6C-:7]#[O+:8])<-[1N:9]([CH:10]([CH3:11])[CH3:12])([CH:13]([CH3:14])[CH3:15])[CH2:16][c:17]2[cH:18][cH:19][cH:20][c:21]([n:22]2)[CH2:23][2N:24]->1([CH:25]([CH3:26])[CH3:27])[CH:28]([CH3:29])[CH3:30]", "smiles3D": "C([C:1]#[5N:2]->[Mn+:3]1(<-[3H-:4])(<-[4C-:5]#[O+:6])(<-[6C-:7]#[O+:8])<-[1N:9]([C:10]([C:11]([H:35])([H:36])[H:37])([C:12]([H:38])([H:39])[H:40])[H:34])([C:13]([C:14]([H:42])([H:43])[H:44])([C:15]([H:45])([H:46])[H:47])[H:41])[C:16]([H:48])([H:49])[c:17]2[c:18]([H:50])[c:19]([H:51])[c:20]([H:52])[c:21]([n:22]2)[C:23]([H:53])([H:54])[2N:24]->1([C:25]([C:26]([H:56])([H:57])[H:58])([C:27]([H:59])([H:60])[H:61])[H:55])[C:28]([C:29]([H:63])([H:64])[H:65])([C:30]([H:66])([H:67])[H:68])[H:62])([H:31])([H:32])[H:33]", "smiles3Dx": "C([C:1]#[5N:2]->[Mn+:3]1(<-[3H-:4])(<-[4C-:5]#[O+:6])(<-[6C-:7]#[O+:8])<-[1N:9]([C:10]([C:11]([H:35])([H:36])[H:37])([C:12]([H:38])([H:39])[H:40])[H:34])([C:13]([C:14]([H:42])([H:43])[H:44])([C:15]([H:45])([H:46])[H:47])[H:41])[C:16]([H:48])([H:49])[c:17]2[c:18]([H:50])[c:19]([H:51])[c:20]([H:52])[c:21]([n:22]2)[C:23]([H:53])([H:54])[2N:24]->1([C:25]([C:26]([H:56])([H:57])[H:58])([C:27]([H:59])([H:60])[H:61])[H:55])[C:28]([C:29]([H:63])([H:64])[H:65])([C:30]([H:66])([H:67])[H:68])[H:62])([H:31])([H:32])[H:33]", "dummies": []}
C      2.9059     2.3638     3.3258
C      2.0602     1.6784     2.3505
N      1.3448     1.0994     1.5362
Mn     0.0000     0.0000     0.0000
H     -0.9104    -0.7596    -1.3861
C      1.9645    -0.1208    -1.1826
O      2.9964    -0.1789    -1.8041
C      0.0492     1.9478    -1.2064
O      0.1049     2.9672    -1.8491
N      0.5251    -2.3100     0.7101
C      1.4174    -2.9817    -0.3041
C      1.8161    -4.4508     0.0103
C      0.9833    -2.9490    -1.7922
C     -0.7667    -3.0218     0.9548
C     -0.7515    -4.1121     2.0623
C     -1.4981    -3.6029    -0.2713
C      1.3729    -2.1613     1.9085
C      0.7010    -1.3391     2.9046
C      0.8867    -1.3973     4.2916
C     -0.0462    -0.7382     5.1073
C     -1.1523    -0.1025     4.5195
C     -1.2303    -0.0624     3.1182
N     -0.2972    -0.6401     2.3920
C     -2.4569     0.1042     2.3600
N     -2.2168     0.6623     0.9965
C     -3.2309     0.0369     0.1158
C     -4.7090     0.2004     0.5877
C     -3.1694     0.4009    -1.3886
C     -2.3823     2.1627     1.1241
C     -1.1530     2.8470     1.7551
C     -2.8089     3.0084    -0.1061
H      2.5230     3.3923     3.4878
H      2.8869     1.8065     4.2850
H      3.9466     2.4108     2.9448
H      2.3760    -2.4216    -0.2893
H      2.2967    -4.5781     0.9966
H      2.5810    -4.7833    -0.7248
H      0.9713    -5.1552    -0.0885
H      0.3472    -3.8032    -2.0919
H      1.8929    -3.0451    -2.4245
H      0.5159    -2.0156    -2.1068
H     -1.4522    -2.2548     1.3128
H     -1.7396    -4.6172     2.1221
H     -0.5878    -3.6654     3.0630
H      0.0104    -4.8918     1.8931
H     -1.5481    -2.8749    -1.0997
H     -1.0809    -4.5720    -0.6015
H     -2.5563    -3.8090     0.0010
H      1.6153    -3.1363     2.3716
H      2.3270    -1.6471     1.6569
H      1.6903    -1.9779     4.7259
H      0.0422    -0.7896     6.1846
H     -1.9483     0.2953     5.1357
H     -2.9080    -0.9116     2.3006
H     -3.1592     0.7106     2.9717
H     -3.0112    -1.0522     0.1517
H     -5.3998    -0.2392    -0.1641
H     -4.9118    -0.3409     1.5328
H     -4.9912     1.2594     0.7319
H     -2.2146     0.8484    -1.6847
H     -3.9820     1.0887    -1.7017
H     -3.3068    -0.5190    -1.9978
H     -3.2131     2.3505     1.8375
H     -0.8176     2.3529     2.6807
H     -0.3129     2.9381     1.0521
H     -1.4203     3.8821     2.0595
H     -2.2025     2.8914    -1.0045
H     -2.7646     4.0897     0.1478
H     -3.8718     2.8435    -0.3598
69
{"conf": 15, "E": 264.59, "rms": -1.0, "geom": "OH", "total_charge": 0, "CA_charge": 1, "smiles": "C[C:1]#[5N:2]->[Mn+:3]1(<-[3H-:4])(<-[4C-:5]#[O+:6])(<-[6C-:7]#[O+:8])<-[1N:9]([CH:10]([CH3:11])[CH3:12])([CH:13]([CH3:14])[CH3:15])[CH2:16][c:17]2[cH:18][cH:19][cH:20][c:21]([n:22]2)[CH2:23][2N:24]->1([CH:25]([CH3:26])[CH3:27])[CH:28]([CH3:29])[CH3:30]", "smiles3D": "C([C:1]#[5N:2]->[Mn+:3]1(<-[3H-:4])(<-[4C-:5]#[O+:6])(<-[6C-:7]#[O+:8])<-[1N:9]([C:10]([C:11]([H:35])([H:36])[H:37])([C:12]([H:38])([H:39])[H:40])[H:34])([C:13]([C:14]([H:42])([H:43])[H:44])([C:15]([H:45])([H:46])[H:47])[H:41])[C:16]([H:48])([H:49])[c:17]2[c:18]([H:50])[c:19]([H:51])[c:20]([H:52])[c:21]([n:22]2)[C:23]([H:53])([H:54])[2N:24]->1([C:25]([C:26]([H:56])([H:57])[H:58])([C:27]([H:59])([H:60])[H:61])[H:55])[C:28]([C:29]([H:63])([H:64])[H:65])([C:30]([H:66])([H:67])[H:68])[H:62])([H:31])([H:32])[H:33]", "smiles3Dx": "C([C:1]#[5N:2]->[Mn+:3]1(<-[3H-:4])(<-[4C-:5]#[O+:6])(<-[6C-:7]#[O+:8])<-[1N:9]([C:10]([C:11]([H:35])([H:36])[H:37])([C:12]([H:38])([H:39])[H:40])[H:34])([C:13]([C:14]([H:42])([H:43])[H:44])([C:15]([H:45])([H:46])[H:47])[H:41])[C:16]([H:48])([H:49])[c:17]2[c:18]([H:50])[c:19]([H:51])[c:20]([H:52])[c:21]([n:22]2)[C:23]([H:53])([H:54])[2N:24]->1([C:25]([C:26]([H:56])([H:57])[H:58])([C:27]([H:59])([H:60])[H:61])[H:55])[C:28]([C:29]([H:63])([H:64])[H:65])([C:30]([H:66])([H:67])[H:68])[H:62])([H:31])([H:32])[H:33]", "dummies": []}
C     -3.7264     3.2873     0.6120
C     -2.6391     2.3271     0.4319
N     -1.7229     1.5226     0.2768
Mn     0.0000     0.0000     0.0000
H      1.1716    -1.4249     0.0771
C     -1.6096    -1.6349    -0.0290
O     -2.4555    -2.4945    -0.0381
C     -0.4203    -0.4576     2.2124
O     -0.6441    -0.7011     3.3722
N     -0.0793    -0.1986    -2.5135
C      0.3061     1.0557    -3.2518
C     -0.8129     2.1088    -3.4266
C      1.0001     0.8805    -4.6355
C     -1.4019    -0.7840    -2.9532
C     -2.6755    -0.0584    -2.4835
C     -1.5843    -1.0619    -4.4713
C      0.8838    -1.2857    -2.7507
C      2.1910    -0.9454    -2.1940
C      3.3992    -1.5918    -2.4844
C      4.5662    -1.1223    -1.8621
C      4.4927    -0.0324    -0.9802
C      3.2322     0.5235    -0.7140
N      2.1597     0.0536    -1.3210
C      2.9876     1.7677    -0.0085
N      1.7252     1.7202     0.7412
C      1.0412     3.0239     0.6863
C      0.4103     3.1920    -0.6756
C      1.8589     4.3240     0.9815
C      2.0194     1.3890     2.1606
C      2.8270     2.4054     3.0257
C      2.7035     0.0128     2.3222
H     -3.3100     4.3153     0.6359
H     -4.4414     3.1972    -0.2314
H     -4.2508     3.0774     1.5668
H      1.0676     1.5487    -2.6430
H     -0.3534     3.1029    -3.6168
H     -1.4575     1.9009    -4.3012
H     -1.4313     2.2226    -2.5189
H      1.1847     1.8757    -5.0949
H      2.0043     0.4228    -4.5257
H      0.4197     0.2935    -5.3639
H     -1.4707    -1.7854    -2.4828
H     -3.0224     0.7342    -3.1743
H     -3.5121    -0.7892    -2.4327
H     -2.5629     0.3394    -1.4853
H     -2.5167    -1.6495    -4.6180
H     -1.7163    -0.1399    -5.0654
H     -0.7859    -1.6873    -4.9087
H      0.5547    -2.2158    -2.2357
H      1.0130    -1.5177    -3.8240
H      3.4373    -2.4204    -3.1798
H      5.5213    -1.5821    -2.0800
H      5.3902     0.3753    -0.5331
H      2.9682     2.5666    -0.7785
H      3.8611     1.9679     0.6406
H      0.2046     2.9905     1.4215
H      0.1058     2.1870    -0.9461
H     -0.4690     3.8697    -0.6279
H      1.1165     3.5860    -1.4364
H      1.4888     5.1822     0.3784
H      1.7160     4.6607     2.0251
H      2.9396     4.2330     0.7646
H      1.0441     1.3225     2.6597
H      2.1422     3.1472     3.4811
H      3.6515     2.9211     2.5035
H      3.2861     1.9008     3.9035
H      3.7785     0.0595     2.0486
H      2.6357    -0.3229     3.3796
H      2.2242    -0.7576     1.7156
69
{"conf": 16, "E": 262.09, "rms": -1.0, "geom": "OH", "total_charge": 0, "CA_charge": 1, "smiles": "C[C:1]#[5N:2]->[Mn+:3]1(<-[3H-:4])(<-[4C-:5]#[O+:6])(<-[6C-:7]#[O+:8])<-[1N:9]([CH:10]([CH3:11])[CH3:12])([CH:13]([CH3:14])[CH3:15])[CH2:16][c:17]2[cH:18][cH:19][cH:20][c:21]([n:22]2)[CH2:23][2N:24]->1([CH:25]([CH3:26])[CH3:27])[CH:28]([CH3:29])[CH3:30]", "smiles3D": "C([C:1]#[5N:2]->[Mn+:3]1(<-[3H-:4])(<-[4C-:5]#[O+:6])(<-[6C-:7]#[O+:8])<-[1N:9]([C:10]([C:11]([H:35])([H:36])[H:37])([C:12]([H:38])([H:39])[H:40])[H:34])([C:13]([C:14]([H:42])([H:43])[H:44])([C:15]([H:45])([H:46])[H:47])[H:41])[C:16]([H:48])([H:49])[c:17]2[c:18]([H:50])[c:19]([H:51])[c:20]([H:52])[c:21]([n:22]2)[C:23]([H:53])([H:54])[2N:24]->1([C:25]([C:26]([H:56])([H:57])[H:58])([C:27]([H:59])([H:60])[H:61])[H:55])[C:28]([C:29]([H:63])([H:64])[H:65])([C:30]([H:66])([H:67])[H:68])[H:62])([H:31])([H:32])[H:33]", "smiles3Dx": "C([C:1]#[5N:2]->[Mn+:3]1(<-[3H-:4])(<-[4C-:5]#[O+:6])(<-[6C-:7]#[O+:8])<-[1N:9]([C:10]([C:11]([H:35])([H:36])[H:37])([C:12]([H:38])([H:39])[H:40])[H:34])([C:13]([C:14]([H:42])([H:43])[H:44])([C:15]([H:45])([H:46])[H:47])[H:41])[C:16]([H:48])([H:49])[c:17]2[c:18]([H:50])[c:19]([H:51])[c:20]([H:52])[c:21]([n:22]2)[C:23]([H:53])([H:54])[2N:24]->1([C:25]([C:26]([H:56])([H:57])[H:58])([C:27]([H:59])([H:60])[H:61])[H:55])[C:28]([C:29]([H:63])([H:64])[H:65])([C:30]([H:66])([H:67])[H:68])[H:62])([H:31])([H:32])[H:33]", "dummies": []}
C      2.8300    -1.1957    -3.9289
C      2.0020    -0.8419    -2.7775
N      1.3054    -0.5399    -1.8110
Mn     0.0000     0.0000     0.0000
H     -1.0595     0.2693     1.4554
C      1.7811    -0.4373     1.3838
O      2.7147    -0.6715     2.1105
C     -0.1299    -2.2326     0.5246
O     -0.1934    -3.4038     0.8056
N      0.7791     2.4016     0.1341
C      2.0139     2.6206    -0.7172
C      3.2257     1.6993    -0.4128
C      1.8108     2.6135    -2.2572
C      1.1515     2.6134     1.5782
C      1.6095     4.0529     1.9871
C      0.0674     2.1708     2.6012
C     -0.1891     3.4686    -0.1620
C     -0.8883     3.2389    -1.4015
C     -1.4713     4.2240    -2.2132
C     -2.1287     3.8137    -3.3816
C     -2.2310     2.4455    -3.6692
C     -1.6421     1.5383    -2.7748
N     -0.9724     1.9627    -1.7199
C     -1.8941     0.1189    -2.7127
N     -2.0735    -0.3190    -1.3257
C     -2.4080    -1.7753    -1.4012
C     -3.8051    -2.1396    -1.9871
C     -1.3775    -2.6394    -2.1790
C     -3.0817     0.4353    -0.5240
C     -3.6345    -0.2847     0.7426
C     -4.2861     1.0362    -1.3076
H      3.3215    -0.2826    -4.3232
H      3.6032    -1.9276    -3.6172
H      2.1921    -1.6435    -4.7183
H      2.3730     3.6439    -0.5033
H      2.9892     0.6354    -0.5237
H      3.6852     1.8966     0.5742
H      4.0573     1.9079    -1.1193
H      1.2583     1.7411    -2.6256
H      2.7836     2.6248    -2.7932
H      1.3141     3.5444    -2.5959
H      2.0117     1.9733     1.7924
H      0.7766     4.7852     1.9460
H      1.9674     4.0385     3.0394
H      2.4731     4.4302     1.4119
H      0.1252     2.7562     3.5441
H      0.2484     1.1272     2.9264
H     -0.9726     2.2733     2.2470
H     -0.9594     3.5620     0.6241
H      0.3257     4.4532    -0.2459
H     -1.4085     5.2730    -1.9538
H     -2.5888     4.5442    -4.0339
H     -2.8049     2.1024    -4.5204
H     -1.0119    -0.3783    -3.1606
H     -2.7772    -0.1082    -3.3401
H     -2.4079    -2.1609    -0.3713
H     -4.6526    -1.6628    -1.4743
H     -3.9708    -3.2321    -1.8665
H     -3.8829    -1.9325    -3.0729
H     -1.5512    -2.5976    -3.2761
H     -0.3425    -2.3273    -1.9930
H     -1.4712    -3.7034    -1.8717
H     -2.5249     1.2979    -0.1148
H     -4.0239     0.4775     1.4519
H     -2.8613    -0.8545     1.2881
H     -4.4764    -0.9683     0.5294
H     -4.0350     2.0478    -1.6827
H     -5.1701     1.1793    -0.6494
H     -4.6070     0.4234    -2.1675
69
{"conf": 17, "E": 283.93, "rms": -1.0, "geom": "OH", "total_charge": 0, "CA_charge": 1, "smiles": "C[C:1]#[5N:2]->[Mn+:3]1(<-[3H-:4])(<-[4C-:5]#[O+:6])(<-[6C-:7]#[O+:8])<-[1N:9]([CH:10]([CH3:11])[CH3:12])([CH:13]([CH3:14])[CH3:15])[CH2:16][c:17]2[cH:18][cH:19][cH:20][c:21]([n:22]2)[CH2:23][2N:24]->1([CH:25]([CH3:26])[CH3:27])[CH:28]([CH3:29])[CH3:30]", "smiles3D": "C([C:1]#[5N:2]->[Mn+:3]1(<-[3H-:4])(<-[4C-:5]#[O+:6])(<-[6C-:7]#[O+:8])<-[1N:9]([C:10]([C:11]([H:35])([H:36])[H:37])([C:12]([H:38])([H:39])[H:40])[H:34])([C:13]([C:14]([H:42])([H:43])[H:44])([C:15]([H:45])([H:46])[H:47])[H:41])[C:16]([H:48])([H:49])[c:17]2[c:18]([H:50])[c:19]([H:51])[c:20]([H:52])[c:21]([n:22]2)[C:23]([H:53])([H:54])[2N:24]->1([C:25]([C:26]([H:56])([H:57])[H:58])([C:27]([H:59])([H:60])[H:61])[H:55])[C:28]([C:29]([H:63])([H:64])[H:65])([C:30]([H:66])([H:67])[H:68])[H:62])([H:31])([H:32])[H:33]", "smiles3Dx": "C([C:1]#[5N:2]->[Mn+:3]1(<-[3H-:4])(<-[4C-:5]#[O+:6])(<-[6C-:7]#[O+:8])<-[1N:9]([C:10]([C:11]([H:35])([H:36])[H:37])([C:12]([H:38])([H:39])[H:40])[H:34])([C:13]([C:14]([H:42])([H:43])[H:44])([C:15]([H:45])([H:46])[H:47])[H:41])[C:16]([H:48])([H:49])[c:17]2[c:18]([H:50])[c:19]([H:51])[c:20]([H:52])[c:21]([n:22]2)[C:23]([H:53])([H:54])[2N:24]->1([C:25]([C:26]([H:56])([H:57])[H:58])([C:27]([H:59])([H:60])[H:61])[H:55])[C:28]([C:29]([H:63])([H:64])[H:65])([C:30]([H:66])([H:67])[H:68])[H:62])([H:31])([H:32])[H:33]", "dummies": []}
C      0.4122    -4.4202    -2.2963
C      0.2985    -3.1250    -1.6287
N      0.1969    -2.0343    -1.0711
Mn     0.0000     0.0000     0.0000
H      0.0547     1.5262     1.0356
C      2.2672     0.1628    -0.3061
O      3.4646     0.2242    -0.4399
C      1.0261    -1.0141     1.7833
O      1.5824    -1.5362     2.7178
N     -0.2856     1.4769    -2.0520
C      0.7368     1.1579    -3.1333
C      0.9853    -0.3469    -3.3332
C      2.1327     1.8414    -3.0866
C     -0.2023     2.9095    -1.6049
C     -0.4263     3.9707    -2.7281
C      1.0413     3.3220    -0.7852
C     -1.6185     1.3687    -2.6862
C     -2.1030     0.0014    -2.7186
C     -2.9245    -0.5442    -3.7178
C     -3.6034    -1.7416    -3.4418
C     -3.5143    -2.3084    -2.1617
C     -2.7019    -1.6699    -1.2165
N     -2.0041    -0.5915    -1.5424
C     -2.6590    -1.9463     0.2089
N     -2.2212    -0.7478     0.9360
C     -3.2475     0.3608     0.9376
C     -2.5236     1.6447     0.6452
C     -4.4911     0.2700     0.0046
C     -2.0865    -1.1881     2.3666
C     -1.3783    -2.5552     2.6577
C     -1.4727    -0.0886     3.2772
H      1.0374    -4.3122    -3.2064
H     -0.5988    -4.7768    -2.5818
H      0.8825    -5.1513    -1.6072
H      0.3241     1.5028    -4.1056
H      1.4818    -0.5066    -4.3151
H      1.6768    -0.7573    -2.5807
H      0.0621    -0.9400    -3.3904
H      2.6497     1.7743    -2.1279
H      2.0874     2.9014    -3.3941
H      2.8120     1.3802    -3.8361
H     -1.0383     3.0702    -0.9061
H      0.1208     3.7569    -3.6618
H     -0.1347     4.9848    -2.3784
H     -1.5040     4.0397    -2.9852
H      1.8141     3.8394    -1.3884
H      1.4966     2.4834    -0.2564
H      0.7393     4.0575    -0.0079
H     -2.3786     1.9480    -2.1171
H     -1.6381     1.7722    -3.7229
H     -3.0656    -0.0385    -4.6644
H     -4.2451    -2.1878    -4.1902
H     -4.0965    -3.1826    -1.9006
H     -3.6585    -2.2879     0.5578
H     -1.9519    -2.7827     0.3252
H     -3.6896     0.4919     1.9496
H     -1.7215     1.3346    -0.0221
H     -2.0989     2.0837     1.5706
H     -3.1666     2.4177     0.1703
H     -5.0549    -0.6725     0.1440
H     -4.2571     0.4313    -1.0639
H     -5.2026     1.0792     0.2784
H     -3.1263    -1.3489     2.7469
H     -0.9747    -2.6211     3.6895
H     -0.5762    -2.8205     1.9501
H     -2.1277    -3.3734     2.5871
H     -0.7194     0.5087     2.7527
H     -1.0122    -0.4967     4.2007
H     -2.2564     0.6136     3.6281
69
{"conf": 18, "E": 588.37, "rms": -1.0, "geom": "OH", "total_charge": 0, "CA_charge": 1, "smiles": "C[C:1]#[5N:2]->[Mn+:3]1(<-[3H-:4])(<-[4C-:5]#[O+:6])(<-[6C-:7]#[O+:8])<-[1N:9]([CH:10]([CH3:11])[CH3:12])([CH:13]([CH3:14])[CH3:15])[CH2:16][c:17]2[cH:18][cH:19][cH:20][c:21]([n:22]2)[CH2:23][2N:24]->1([CH:25]([CH3:26])[CH3:27])[CH:28]([CH3:29])[CH3:30]", "smiles3D": "C([C:1]#[5N:2]->[Mn+:3]1(<-[3H-:4])(<-[4C-:5]#[O+:6])(<-[6C-:7]#[O+:8])<-[1N:9]([C:10]([C:11]([H:35])([H:36])[H:37])([C:12]([H:38])([H:39])[H:40])[H:34])([C:13]([C:14]([H:42])([H:43])[H:44])([C:15]([H:45])([H:46])[H:47])[H:41])[C:16]([H:48])([H:49])[c:17]2[c:18]([H:50])[c:19]([H:51])[c:20]([H:52])[c:21]([n:22]2)[C:23]([H:53])([H:54])[2N:24]->1([C:25]([C:26]([H:56])([H:57])[H:58])([C:27]([H:59])([H:60])[H:61])[H:55])[C:28]([C:29]([H:63])([H:64])[H:65])([C:30]([H:66])([H:67])[H:68])[H:62])([H:31])([H:32])[H:33]", "smiles3Dx": "C([C:1]#[5N:2]->[Mn+:3]1(<-[3H-:4])(<-[4C-:5]#[O+:6])(<-[6C-:7]#[O+:8])<-[1N:9]([C:10]([C:11]([H:35])([H:36])[H:37])([C:12]([H:38])([H:39])[H:40])[H:34])([C:13]([C:14]([H:42])([H:43])[H:44])([C:15]([H:45])([H:46])[H:47])[H:41])[C:16]([H:48])([H:49])[c:17]2[c:18]([H:50])[c:19]([H:51])[c:20]([H:52])[c:21]([n:22]2)[C:23]([H:53])([H:54])[2N:24]->1([C:25]([C:26]([H:56])([H:57])[H:58])([C:27]([H:59])([H:60])[H:61])[H:55])[C:28]([C:29]([H:63])([H:64])[H:65])([C:30]([H:66])([H:67])[H:68])[H:62])([H:31])([H:32])[H:33]", "dummies": []}
C      0.6960    -0.6966    -5.0778
C      0.5488    -0.5400    -3.6306
N      0.4112    -0.3861    -2.4123
Mn     0.0000     0.0000     0.0000
H      0.7796     0.6077     1.5499
C     -1.4078    -1.4457     1.2338
O     -2.1520    -2.1638     1.8561
C     -2.0809     0.8316     0.7477
O     -3.1557     1.2188     1.1371
N      1.0224    -2.1944    -0.4351
C      2.1847    -2.3449    -1.4095
C      1.9503    -2.9203    -2.8443
C      3.0354    -1.0797    -1.4508
C      1.5806    -2.7831     0.8521
C      1.6367    -4.3457     0.8253
C      1.0059    -2.3907     2.2170
C     -0.2337    -2.9102    -0.8717
C     -1.3622    -2.0266    -1.5619
C     -2.0020    -2.4491    -2.7343
C     -2.6992    -1.5091    -3.5196
C     -2.6781    -0.1356    -3.2027
C     -2.0363     0.2938    -2.0326
N     -1.5390    -0.7015    -1.2132
C     -1.5915     1.8161    -1.8553
N     -0.1968     2.0647    -1.3064
C      0.6942     2.3584    -2.4944
C      0.6222     3.7914    -3.1061
C      2.1737     2.0164    -2.2842
C     -0.0988     3.2450    -0.3589
C      1.3209     3.3718     0.2521
C     -1.0749     3.4058     0.8249
H      0.2288    -1.6509    -5.3963
H      0.1940     0.1489    -5.5910
H      1.7734    -0.7020    -5.3411
H      2.8949    -3.1001    -1.0037
H      2.1824    -4.0081    -2.8399
H      0.9214    -2.8766    -3.2296
H      2.6409    -2.4748    -3.5918
H      2.7915    -0.4716    -0.5590
H      2.9309    -0.5336    -2.3988
H      4.1147    -1.3384    -1.3786
H      2.6384    -2.4287     0.9275
H      1.8391    -4.7622    -0.1805
H      0.6807    -4.7973     1.1654
H      2.4365    -4.7032     1.5088
H      0.8666    -1.3110     2.3237
H      0.1037    -2.9745     2.4840
H      1.7474    -2.6590     3.0015
H      0.0161    -3.7505    -1.5436
H     -0.6999    -3.3895     0.0074
H     -1.9113    -3.4730    -3.0732
H     -3.1740    -1.8336    -4.4362
H     -3.0957     0.5822    -3.8969
H     -1.6998     2.3043    -2.8484
H     -2.3427     2.3027    -1.2212
H      0.3453     1.7464    -3.3243
H      1.0720     3.7798    -4.1229
H      1.1910     4.5445    -2.5215
H     -0.4268     4.1323    -3.2223
H      2.2758     1.4176    -1.3774
H      2.8259     2.9074    -2.1791
H      2.5653     1.4803    -3.1733
H     -0.2809     4.1595    -0.9461
H      1.7221     2.3808     0.5293
H      1.3316     3.9929     1.1745
H      2.0105     3.9021    -0.4269
H     -0.9335     4.4195     1.2609
H     -0.8360     2.7153     1.6598
H     -2.1401     3.4224     0.5355
69
{"conf": 19, "E": 295.7, "rms": -1.0, "geom": "OH", "total_charge": 0, "CA_charge": 1, "smiles": "C[C:1]#[5N:2]->[Mn+:3]1(<-[3H-:4])(<-[4C-:5]#[O+:6])(<-[6C-:7]#[O+:8])<-[1N:9]([CH:10]([CH3:11])[CH3:12])([CH:13]([CH3:14])[CH3:15])[CH2:16][c:17]2[cH:18][cH:19][cH:20][c:21]([n:22]2)[CH2:23][2N:24]->1([CH:25]([CH3:26])[CH3:27])[CH:28]([CH3:29])[CH3:30]", "smiles3D": "C([C:1]#[5N:2]->[Mn+:3]1(<-[3H-:4])(<-[4C-:5]#[O+:6])(<-[6C-:7]#[O+:8])<-[1N:9]([C:10]([C:11]([H:35])([H:36])[H:37])([C:12]([H:38])([H:39])[H:40])[H:34])([C:13]([C:14]([H:42])([H:43])[H:44])([C:15]([H:45])([H:46])[H:47])[H:41])[C:16]([H:48])([H:49])[c:17]2[c:18]([H:50])[c:19]([H:51])[c:20]([H:52])[c:21]([n:22]2)[C:23]([H:53])([H:54])[2N:24]->1([C:25]([C:26]([H:56])([H:57])[H:58])([C:27]([H:59])([H:60])[H:61])[H:55])[C:28]([C:29]([H:63])([H:64])[H:65])([C:30]([H:66])([H:67])[H:68])[H:62])([H:31])([H:32])[H:33]", "smiles3Dx": "C([C:1]#[5N:2]->[Mn+:3]1(<-[3H-:4])(<-[4C-:5]#[O+:6])(<-[6C-:7]#[O+:8])<-[1N:9]([C:10]([C:11]([H:35])([H:36])[H:37])([C:12]([H:38])([H:39])[H:40])[H:34])([C:13]([C:14]([H:42])([H:43])[H:44])([C:15]([H:45])([H:46])[H:47])[H:41])[C:16]([H:48])([H:49])[c:17]2[c:18]([H:50])[c:19]([H:51])[c:20]([H:52])[c:21]([n:22]2)[C:23]([H:53])([H:54])[2N:24]->1([C:25]([C:26]([H:56])([H:57])[H:58])([C:27]([H:59])([H:60])[H:61])[H:55])[C:28]([C:29]([H:63])([H:64])[H:65])([C:30]([H:66])([H:67])[H:68])[H:62])([H:31])([H:32])[H:33]", "dummies": []}
C      2.6200     2.2660    -3.5978
C      1.8522     1.6107    -2.5409
N      1.2052     1.0637    -1.6503
Mn     0.0000     0.0000     0.0000
H     -0.9487    -1.0669     1.1628
C      1.7981    -1.4329     0.0211
O      2.7365    -2.1911     0.0144
C     -0.3623    -1.6726    -1.5180
O     -0.5270    -2.5631    -2.3153
N      1.0521     1.2071     1.9811
C      2.3790     1.8332     1.6191
C      2.3695     3.0980     0.7118
C      3.4148     0.8759     1.0105
C      1.1979     0.2178     3.1585
C      1.4378    -1.2717     2.8562
C      2.2350     0.6000     4.2620
C      0.2377     2.2961     2.5489
C     -1.1499     1.8749     2.7390
C     -2.0132     2.2962     3.7608
C     -3.3663     1.9285     3.6787
C     -3.8273     1.2265     2.5530
C     -2.8928     0.8740     1.5684
N     -1.6096     1.1596     1.7273
C     -3.1970     0.4861     0.1981
N     -2.1814     1.0181    -0.7141
C     -2.1368     2.5328    -0.7892
C     -0.7257     3.0077    -0.5435
C     -3.1117     3.3681     0.0886
C     -2.6038     0.5612    -2.0876
C     -3.2001    -0.8730    -2.2664
C     -1.5271     0.7874    -3.1836
H      3.2866     1.5247    -4.0843
H      3.2305     3.0813    -3.1580
H      1.9238     2.6893    -4.3507
H      2.8292     2.1989     2.5607
H      1.9972     4.0003     1.2370
H      1.8423     2.9564    -0.2317
H      3.4093     3.3785     0.4362
H      3.5665    -0.0331     1.5992
H      3.1880     0.6517    -0.0463
H      4.4119     1.3675     1.0094
H      0.2246     0.1979     3.6914
H      0.6833    -1.7157     2.2043
H      2.4632    -1.5181     2.5393
H      1.3091    -1.8447     3.8010
H      2.0929    -0.0521     5.1511
H      2.1267     1.6343     4.6377
H      3.2783     0.4445     3.9162
H      0.6380     2.6455     3.5219
H      0.2024     3.1685     1.8941
H     -1.6545     2.9032     4.5820
H     -4.0619     2.2413     4.4463
H     -4.8831     1.0289     2.4195
H     -4.2178     0.8349    -0.0759
H     -3.1903    -0.6181     0.1908
H     -2.3722     2.8787    -1.8210
H     -0.2031     2.1853    -0.0410
H     -0.6783     3.9503     0.0422
H     -0.2180     3.2293    -1.5043
H     -3.1077     4.4193    -0.2736
H     -2.8105     3.4231     1.1507
H     -4.1594     3.0239    -0.0099
H     -3.4604     1.2218    -2.3742
H     -3.1155    -1.2207    -3.3187
H     -4.2880    -0.8476    -2.0395
H     -2.7791    -1.6503    -1.6144
H     -2.0232     0.8002    -4.1779
H     -0.7621     0.0012    -3.2344
H     -1.0072     1.7552    -3.0908
69
{"conf": 20, "E": 247.61, "rms": -1.0, "geom": "OH", "total_charge": 0, "CA_charge": 1, "smiles": "C[C:1]#[5N:2]->[Mn+:3]1(<-[3H-:4])(<-[4C-:5]#[O+:6])(<-[6C-:7]#[O+:8])<-[1N:9]([CH:10]([CH3:11])[CH3:12])([CH:13]([CH3:14])[CH3:15])[CH2:16][c:17]2[cH:18][cH:19][cH:20][c:21]([n:22]2)[CH2:23][2N:24]->1([CH:25]([CH3:26])[CH3:27])[CH:28]([CH3:29])[CH3:30]", "smiles3D": "C([C:1]#[5N:2]->[Mn+:3]1(<-[3H-:4])(<-[4C-:5]#[O+:6])(<-[6C-:7]#[O+:8])<-[1N:9]([C:10]([C:11]([H:35])([H:36])[H:37])([C:12]([H:38])([H:39])[H:40])[H:34])([C:13]([C:14]([H:42])([H:43])[H:44])([C:15]([H:45])([H:46])[H:47])[H:41])[C:16]([H:48])([H:49])[c:17]2[c:18]([H:50])[c:19]([H:51])[c:20]([H:52])[c:21]([n:22]2)[C:23]([H:53])([H:54])[2N:24]->1([C:25]([C:26]([H:56])([H:57])[H:58])([C:27]([H:59])([H:60])[H:61])[H:55])[C:28]([C:29]([H:63])([H:64])[H:65])([C:30]([H:66])([H:67])[H:68])[H:62])([H:31])([H:32])[H:33]", "smiles3Dx": "C([C:1]#[5N:2]->[Mn+:3]1(<-[3H-:4])(<-[4C-:5]#[O+:6])(<-[6C-:7]#[O+:8])<-[1N:9]([C:10]([C:11]([H:35])([H:36])[H:37])([C:12]([H:38])([H:39])[H:40])[H:34])([C:13]([C:14]([H:42])([H:43])[H:44])([C:15]([H:45])([H:46])[H:47])[H:41])[C:16]([H:48])([H:49])[c:17]2[c:18]([H:50])[c:19]([H:51])[c:20]([H:52])[c:21]([n:22]2)[C:23]([H:53])([H:54])[2N:24]->1([C:25]([C:26]([H:56])([H:57])[H:58])([C:27]([H:59])([H:60])[H:61])[H:55])[C:28]([C:29]([H:63])([H:64])[H:65])([C:30]([H:66])([H:67])[H:68])[H:62])([H:31])([H:32])[H:33]", "dummies": []}
C     -0.9172     2.7038    -4.1070
C     -0.6567     1.9089    -2.9083
N     -0.4294     1.2456    -1.8993
Mn     0.0000     0.0000     0.0000
H      0.0460    -1.1299     1.4358
C     -0.9486    -1.7449    -1.1553
O     -1.4508    -2.6592    -1.7605
C     -2.2606     0.2603     0.3095
O     -3.4491     0.3936     0.4656
N      2.2770    -0.7555    -0.8067
C      2.0872    -2.1367    -1.3329
C      3.1880    -2.7787    -2.2332
C      1.6940    -3.1837    -0.2755
C      3.3809    -0.6350     0.1994
C      3.0649    -1.2071     1.5884
C      4.7841    -1.1803    -0.1889
C      2.5888     0.0695    -1.9750
C      2.5039     1.4969    -1.6701
C      2.9744     2.5141    -2.5120
C      2.6313     3.8391    -2.2129
C      1.7969     4.1073    -1.1199
C      1.3692     3.0335    -0.3263
N      1.7426     1.7922    -0.6208
C      0.3106     3.1285     0.6793
N      0.2624     1.9449     1.5392
C      1.4991     1.7839     2.3462
C      1.4122     0.8981     3.6102
C      2.2610     3.0828     2.7475
C     -0.9915     2.1106     2.3553
C     -1.0178     3.3083     3.3472
C     -1.4993     0.8715     3.1349
H     -1.8771     3.2472    -3.9889
H     -0.9758     2.0339    -4.9892
H     -0.0936     3.4335    -4.2500
H      1.2228    -2.0515    -2.0069
H      2.7418    -3.6576    -2.7476
H      4.0457    -3.1903    -1.6764
H      3.5406    -2.1287    -3.0542
H      1.0502    -2.7607     0.5062
H      2.5839    -3.6591     0.1831
H      1.1203    -4.0019    -0.7622
H      3.5425     0.4454     0.3497
H      3.3059    -2.2812     1.6947
H      3.6817    -0.6832     2.3494
H      2.0255    -1.0622     1.8402
H      5.5461    -0.6708     0.4404
H      5.0912    -0.9946    -1.2312
H      4.8927    -2.2588     0.0427
H      3.5977    -0.1221    -2.3728
H      1.8570    -0.1311    -2.7907
H      3.5606     2.2834    -3.3923
H      2.9671     4.6454    -2.8517
H      1.4634     5.1173    -0.9184
H      0.4697     4.0597     1.2544
H     -0.6467     3.2323     0.1208
H      2.1667     1.2547     1.6807
H      2.4367     0.6176     3.9349
H      0.8847    -0.0524     3.4257
H      0.9688     1.4315     4.4712
H      3.1266     2.8393     3.4007
H      2.6995     3.5881     1.8641
H      1.6268     3.8030     3.2937
H     -1.8007     2.3303     1.6271
H     -0.3018     3.1952     4.1795
H     -0.8756     4.2889     2.8578
H     -2.0252     3.3690     3.8135
H     -1.1583     0.8452     4.1890
H     -2.6086     0.9129     3.1958
H     -1.2511    -0.0777     2.6544
69
{"conf": 21, "E": 260.29, "rms": -1.0, "geom": "OH", "total_charge": 0, "CA_charge": 1, "smiles": "C[C:1]#[5N:2]->[Mn+:3]1(<-[3H-:4])(<-[4C-:5]#[O+:6])(<-[6C-:7]#[O+:8])<-[1N:9]([CH:10]([CH3:11])[CH3:12])([CH:13]([CH3:14])[CH3:15])[CH2:16][c:17]2[cH:18][cH:19][cH:20][c:21]([n:22]2)[CH2:23][2N:24]->1([CH:25]([CH3:26])[CH3:27])[CH:28]([CH3:29])[CH3:30]", "smiles3D": "C([C:1]#[5N:2]->[Mn+:3]1(<-[3H-:4])(<-[4C-:5]#[O+:6])(<-[6C-:7]#[O+:8])<-[1N:9]([C:10]([C:11]([H:35])([H:36])[H:37])([C:12]([H:38])([H:39])[H:40])[H:34])([C:13]([C:14]([H:42])([H:43])[H:44])([C:15]([H:45])([H:46])[H:47])[H:41])[C:16]([H:48])([H:49])[c:17]2[c:18]([H:50])[c:19]([H:51])[c:20]([H:52])[c:21]([n:22]2)[C:23]([H:53])([H:54])[2N:24]->1([C:25]([C:26]([H:56])([H:57])[H:58])([C:27]([H:59])([H:60])[H:61])[H:55])[C:28]([C:29]([H:63])([H:64])[H:65])([C:30]([H:66])([H:67])[H:68])[H:62])([H:31])([H:32])[H:33]", "smiles3Dx": "C([C:1]#[5N:2]->[Mn+:3]1(<-[3H-:4])(<-[4C-:5]#[O+:6])(<-[6C-:7]#[O+:8])<-[1N:9]([C:10]([C:11]([H:35])([H:36])[H:37])([C:12]([H:38])([H:39])[H:40])[H:34])([C:13]([C:14]([H:42])([H:43])[H:44])([C:15]([H:45])([H:46])[H:47])[H:41])[C:16]([H:48])([H:49])[c:17]2[c:18]([H:50])[c:19]([H:51])[c:20]([H:52])[c:21]([n:22]2)[C:23]([H:53])([H:54])[2N:24]->1([C:25]([C:26]([H:56])([H:57])[H:58])([C:27]([H:59])([H:60])[H:61])[H:55])[C:28]([C:29]([H:63])([H:64])[H:65])([C:30]([H:66])([H:67])[H:68])[H:62])([H:31])([H:32])[H:33]", "dummies": []}
C      4.0899    -0.8296     2.7407
C      2.8930    -0.5855     1.9381
N      1.8869    -0.3766     1.2632
Mn     0.0000     0.0000     0.0000
H     -1.5230    -0.0031    -1.0389
C     -0.9451    -1.7317     1.1731
O     -1.4395    -2.6455     1.7857
C      0.5247    -1.9091    -1.1591
O      0.7972    -2.9164    -1.7639
N     -1.0121     1.5201     1.7502
C     -2.2209     0.8397     2.3213
C     -3.3382     0.5714     1.2918
C     -2.9019     1.4961     3.5631
C      0.0548     1.6509     2.7786
C      0.2618     0.4262     3.7143
C      0.0372     2.9370     3.6695
C     -1.4297     2.8372     1.2530
C     -1.7526     2.7849    -0.1634
C     -2.8396     3.4280    -0.7778
C     -2.9473     3.3684    -2.1751
C     -1.9589     2.7083    -2.9182
C     -0.8890     2.1304    -2.2244
N     -0.8297     2.1868    -0.8979
C      0.2502     1.4606    -2.8217
N      1.2614     1.2524    -1.7901
C      2.2380     0.3111    -2.4294
C      3.3478    -0.2060    -1.4793
C      2.9160     0.8210    -3.7494
C      2.0100     2.5094    -1.3875
C      1.5461     3.8708    -1.9869
C      2.1216     2.6893     0.1075
H      4.3904    -1.8929     2.6421
H      4.9128    -0.1773     2.3828
H      3.8732    -0.6024     3.8047
H     -1.9023    -0.1463     2.6693
H     -2.9722     0.0095     0.4277
H     -4.1246    -0.0650     1.7524
H     -3.8338     1.5050     0.9605
H     -3.4686     2.4190     3.3307
H     -2.2132     1.6901     4.3998
H     -3.6496     0.7842     3.9750
H      0.9762     1.7097     2.1992
H     -0.4868     0.3685     4.5272
H      1.2581     0.4982     4.2019
H      0.2478    -0.5262     3.1599
H      0.4531     2.7513     4.6833
H      0.6826     3.7192     3.2148
H     -0.9697     3.3757     3.7938
H     -0.6309     3.5907     1.3651
H     -2.3068     3.2371     1.7900
H     -3.5798     3.9589    -0.1929
H     -3.7796     3.8435    -2.6776
H     -2.0134     2.6659    -3.9985
H     -0.1161     0.4878    -3.2225
H      0.6192     2.0691    -3.6696
H      1.6796    -0.5829    -2.7448
H      2.9504    -0.9839    -0.8116
H      4.1480    -0.7247    -2.0483
H      3.8404     0.5817    -0.8820
H      3.7057     0.1143    -4.0815
H      2.1883     0.8320    -4.5862
H      3.3806     1.8219    -3.6856
H      3.0596     2.4221    -1.7188
H      2.2507     4.6706    -1.6709
H      1.5933     3.8768    -3.0931
H      0.5467     4.1897    -1.6341
H      2.8192     3.5218     0.3450
H      1.1540     2.9636     0.5095
H      2.5498     1.7988     0.5763
69
{"conf": 22, "E": 272.1, "rms": -1.0, "geom": "OH", "total_charge": 0, "CA_charge": 1, "smiles": "C[C:1]#[5N:2]->[Mn+:3]1(<-[3H-:4])(<-[4C-:5]#[O+:6])(<-[6C-:7]#[O+:8])<-[1N:9]([CH:10]([CH3:11])[CH3:12])([CH:13]([CH3:14])[CH3:15])[CH2:16][c:17]2[cH:18][cH:19][cH:20][c:21]([n:22]2)[CH2:23][2N:24]->1([CH:25]([CH3:26])[CH3:27])[CH:28]([CH3:29])[CH3:30]", "smiles3D": "C([C:1]#[5N:2]->[Mn+:3]1(<-[3H-:4])(<-[4C-:5]#[O+:6])(<-[6C-:7]#[O+:8])<-[1N:9]([C:10]([C:11]([H:35])([H:36])[H:37])([C:12]([H:38])([H:39])[H:40])[H:34])([C:13]([C:14]([H:42])([H:43])[H:44])([C:15]([H:45])([H:46])[H:47])[H:41])[C:16]([H:48])([H:49])[c:17]2[c:18]([H:50])[c:19]([H:51])[c:20]([H:52])[c:21]([n:22]2)[C:23]([H:53])([H:54])[2N:24]->1([C:25]([C:26]([H:56])([H:57])[H:58])([C:27]([H:59])([H:60])[H:61])[H:55])[C:28]([C:29]([H:63])([H:64])[H:65])([C:30]([H:66])([H:67])[H:68])[H:62])([H:31])([H:32])[H:33]", "smiles3Dx": "C([C:1]#[5N:2]->[Mn+:3]1(<-[3H-:4])(<-[4C-:5]#[O+:6])(<-[6C-:7]#[O+:8])<-[1N:9]([C:10]([C:11]([H:35])([H:36])[H:37])([C:12]([H:38])([H:39])[H:40])[H:34])([C:13]([C:14]([H:42])([H:43])[H:44])([C:15]([H:45])([H:46])[H:47])[H:41])[C:16]([H:48])([H:49])[c:17]2[c:18]([H:50])[c:19]([H:51])[c:20]([H:52])[c:21]([n:22]2)[C:23]([H:53])([H:54])[2N:24]->1([C:25]([C:26]([H:56])([H:57])[H:58])([C:27]([H:59])([H:60])[H:61])[H:55])[C:28]([C:29]([H:63])([H:64])[H:65])([C:30]([H:66])([H:67])[H:68])[H:62])([H:31])([H:32])[H:33]", "dummies": []}
C     -4.8191     1.3133    -0.1804
C     -3.4108     0.9257    -0.1352
N     -2.2260     0.5975    -0.1024
Mn     0.0000     0.0000     0.0000
H      1.7773    -0.2938     0.4004
C     -0.2793    -0.1766     2.2717
O     -0.4247    -0.2627     3.4659
C      0.2733     2.1193     0.8390
O      0.4151     3.2308     1.2852
N     -0.4249    -2.5013    -0.0862
C     -1.0886    -2.9086     1.2171
C     -2.4503    -2.2669     1.5463
C     -1.2571    -4.4407     1.4819
C     -1.1977    -3.0953    -1.2425
C     -0.5048    -3.1977    -2.6274
C     -2.6218    -2.5325    -1.4644
C      0.8965    -3.1477     0.0049
C      1.8572    -2.4922    -0.8626
C      3.1572    -2.9575    -1.1031
C      3.9275    -2.3044    -2.0730
C      3.3771    -1.2278    -2.7795
C      2.0782    -0.8086    -2.4514
N      1.3781    -1.4465    -1.5260
C      1.3074     0.1737    -3.1855
N      0.5421     1.0186    -2.2598
C     -0.7264     1.3788    -2.9206
C     -1.6542     0.1711    -2.9117
C     -1.4864     2.6063    -2.3390
C      1.3519     2.2571    -2.0260
C      1.6724     3.1503    -3.2709
C      2.6910     2.0068    -1.2996
H     -5.0472     1.9790     0.6771
H     -5.0230     1.8489    -1.1303
H     -5.4533     0.4048    -0.1240
H     -0.4146    -2.5630     2.0220
H     -3.3006    -2.7673     1.0461
H     -2.6439    -2.3723     2.6360
H     -2.4669    -1.1980     1.3518
H     -0.3344    -5.0275     1.3201
H     -1.5172    -4.5945     2.5517
H     -2.0910    -4.8846     0.8990
H     -1.3509    -4.1573    -0.9749
H      0.4412    -3.7717    -2.5882
H     -0.3458    -2.2276    -3.1099
H     -1.1530    -3.7812    -3.3171
H     -2.8516    -2.3376    -2.5340
H     -2.7901    -1.6008    -0.9237
H     -3.3813    -3.2724    -1.1334
H      1.3234    -3.1046     1.0331
H      0.8423    -4.2173    -0.2988
H      3.5489    -3.8182    -0.5760
H      4.9284    -2.6492    -2.2974
H      3.9412    -0.7418    -3.5654
H      1.9996     0.7479    -3.8277
H      0.6459    -0.3869    -3.8756
H     -0.5283     1.6129    -3.9925
H     -1.2713    -0.4690    -2.1090
H     -2.7250     0.4125    -2.7494
H     -1.6018    -0.3775    -3.8756
H     -1.0297     3.5547    -2.6855
H     -2.5381     2.6428    -2.6954
H     -1.4797     2.6201    -1.2369
H      0.7690     2.9014    -1.3591
H      2.5727     2.8107    -3.8247
H      0.8415     3.2522    -3.9891
H      1.9043     4.1792    -2.9206
H      2.5548     1.4789    -0.3504
H      3.1605     2.9812    -1.0434
H      3.4140     1.4564    -1.9335
69
{"conf": 23, "E": 281.86, "rms": -1.0, "geom": "OH", "total_charge": 0, "CA_charge": 1, "smiles": "C[C:1]#[5N:2]->[Mn+:3]1(<-[3H-:4])(<-[4C-:5]#[O+:6])(<-[6C-:7]#[O+:8])<-[1N:9]([CH:10]([CH3:11])[CH3:12])([CH:13]([CH3:14])[CH3:15])[CH2:16][c:17]2[cH:18][cH:19][cH:20][c:21]([n:22]2)[CH2:23][2N:24]->1([CH:25]([CH3:26])[CH3:27])[CH:28]([CH3:29])[CH3:30]", "smiles3D": "C([C:1]#[5N:2]->[Mn+:3]1(<-[3H-:4])(<-[4C-:5]#[O+:6])(<-[6C-:7]#[O+:8])<-[1N:9]([C:10]([C:11]([H:35])([H:36])[H:37])([C:12]([H:38])([H:39])[H:40])[H:34])([C:13]([C:14]([H:42])([H:43])[H:44])([C:15]([H:45])([H:46])[H:47])[H:41])[C:16]([H:48])([H:49])[c:17]2[c:18]([H:50])[c:19]([H:51])[c:20]([H:52])[c:21]([n:22]2)[C:23]([H:53])([H:54])[2N:24]->1([C:25]([C:26]([H:56])([H:57])[H:58])([C:27]([H:59])([H:60])[H:61])[H:55])[C:28]([C:29]([H:63])([H:64])[H:65])([C:30]([H:66])([H:67])[H:68])[H:62])([H:31])([H:32])[H:33]", "smiles3Dx": "C([C:1]#[5N:2]->[Mn+:3]1(<-[3H-:4])(<-[4C-:5]#[O+:6])(<-[6C-:7]#[O+:8])<-[1N:9]([C:10]([C:11]([H:35])([H:36])[H:37])([C:12]([H:38])([H:39])[H:40])[H:34])([C:13]([C:14]([H:42])([H:43])[H:44])([C:15]([H:45])([H:46])[H:47])[H:41])[C:16]([H:48])([H:49])[c:17]2[c:18]([H:50])[c:19]([H:51])[c:20]([H:52])[c:21]([n:22]2)[C:23]([H:53])([H:54])[2N:24]->1([C:25]([C:26]([H:56])([H:57])[H:58])([C:27]([H:59])([H:60])[H:61])[H:55])[C:28]([C:29]([H:63])([H:64])[H:65])([C:30]([H:66])([H:67])[H:68])[H:62])([H:31])([H:32])[H:33]", "dummies": []}
C      2.2558     1.6434    -4.1437
C      1.5900     1.1583    -2.9365
N      1.0369     0.7535    -1.9168
Mn     0.0000     0.0000     0.0000
H     -1.0228    -0.5987     1.3875
C     -0.4560    -1.9197    -1.1620
O     -0.7232    -2.9085    -1.7997
C     -2.0061     0.1662    -1.1057
O     -3.0603     0.2238    -1.6894
N      2.0157    -1.1929     0.9591
C      2.5411    -2.2959     0.0570
C      2.7824    -1.8138    -1.3931
C      1.8333    -3.6826    -0.0041
C      1.5918    -1.7155     2.2771
C      2.7023    -2.4402     3.1003
C      0.3320    -2.6134     2.2905
C      3.1769    -0.2983     1.1999
C      3.1271     0.8840     0.3698
C      4.2567     1.5067    -0.1893
C      4.1251     2.8086    -0.6859
C      2.9007     3.4717    -0.5538
C      1.8342     2.7813     0.0376
N      1.9754     1.5294     0.4505
C      0.5587     3.3640     0.3682
N     -0.3239     2.3220     0.9329
C     -1.7271     2.6899     0.5309
C     -2.4029     3.8557     1.3111
C     -1.9441     3.0088    -0.9853
C     -0.2179     2.3450     2.4353
C      1.1924     2.2701     3.0573
C     -1.0940     1.3021     3.1699
H      2.9617     2.4554    -3.8731
H      2.8143     0.8100    -4.6171
H      1.4972     2.0328    -4.8533
H      3.5492    -2.5757     0.4355
H      3.3844    -0.8909    -1.4347
H      3.3772    -2.5732    -1.9449
H      1.8562    -1.6645    -1.9630
H      0.7476    -3.6976    -0.0570
H      2.1903    -4.2614    -0.8829
H      2.1227    -4.3085     0.8612
H      1.3096    -0.8257     2.8635
H      3.5710    -1.7914     3.3230
H      3.0792    -3.3498     2.5990
H      2.2914    -2.7485     4.0860
H     -0.2734    -2.5182     1.3824
H     -0.3134    -2.3383     3.1527
H      0.5752    -3.6885     2.4236
H      4.1634    -0.7834     1.0340
H      3.2033     0.0662     2.2453
H      5.2191     1.0113    -0.2065
H      4.9758     3.3153    -1.1224
H      2.7905     4.4978    -0.8807
H      0.7244     4.1858     1.1011
H      0.1952     3.8380    -0.5515
H     -2.3335     1.7927     0.7391
H     -1.7421     4.7474     1.3422
H     -3.3557     4.1553     0.8224
H     -2.6940     3.5503     2.3377
H     -1.2155     2.4819    -1.6339
H     -2.9784     2.7403    -1.2872
H     -1.8530     4.0972    -1.1985
H     -0.5801     3.3351     2.7683
H      1.6257     1.2808     2.9411
H      1.8852     3.0437     2.6740
H      1.1213     2.4521     4.1518
H     -2.0925     1.1493     2.7280
H     -0.5825     0.3288     3.2688
H     -1.2736     1.6541     4.2088
69
{"conf": 24, "E": 270.74, "rms": -1.0, "geom": "OH", "total_charge": 0, "CA_charge": 1, "smiles": "C[C:1]#[5N:2]->[Mn+:3]1(<-[3H-:4])(<-[4C-:5]#[O+:6])(<-[6C-:7]#[O+:8])<-[1N:9]([CH:10]([CH3:11])[CH3:12])([CH:13]([CH3:14])[CH3:15])[CH2:16][c:17]2[cH:18][cH:19][cH:20][c:21]([n:22]2)[CH2:23][2N:24]->1([CH:25]([CH3:26])[CH3:27])[CH:28]([CH3:29])[CH3:30]", "smiles3D": "C([C:1]#[5N:2]->[Mn+:3]1(<-[3H-:4])(<-[4C-:5]#[O+:6])(<-[6C-:7]#[O+:8])<-[1N:9]([C:10]([C:11]([H:35])([H:36])[H:37])([C:12]([H:38])([H:39])[H:40])[H:34])([C:13]([C:14]([H:42])([H:43])[H:44])([C:15]([H:45])([H:46])[H:47])[H:41])[C:16]([H:48])([H:49])[c:17]2[c:18]([H:50])[c:19]([H:51])[c:20]([H:52])[c:21]([n:22]2)[C:23]([H:53])([H:54])[2N:24]->1([C:25]([C:26]([H:56])([H:57])[H:58])([C:27]([H:59])([H:60])[H:61])[H:55])[C:28]([C:29]([H:63])([H:64])[H:65])([C:30]([H:66])([H:67])[H:68])[H:62])([H:31])([H:32])[H:33]", "smiles3Dx": "C([C:1]#[5N:2]->[Mn+:3]1(<-[3H-:4])(<-[4C-:5]#[O+:6])(<-[6C-:7]#[O+:8])<-[1N:9]([C:10]([C:11]([H:35])([H:36])[H:37])([C:12]([H:38])([H:39])[H:40])[H:34])([C:13]([C:14]([H:42])([H:43])[H:44])([C:15]([H:45])([H:46])[H:47])[H:41])[C:16]([H:48])([H:49])[c:17]2[c:18]([H:50])[c:19]([H:51])[c:20]([H:52])[c:21]([n:22]2)[C:23]([H:53])([H:54])[2N:24]->1([C:25]([C:26]([H:56])([H:57])[H:58])([C:27]([H:59])([H:60])[H:61])[H:55])[C:28]([C:29]([H:63])([H:64])[H:65])([C:30]([H:66])([H:67])[H:68])[H:62])([H:31])([H:32])[H:33]", "dummies": []}
C     -0.9135     3.2283     3.7062
C     -0.6406     2.2836     2.6246
N     -0.4163     1.4895     1.7142
Mn     0.0000     0.0000     0.0000
H      0.5196    -1.1773    -1.2892
C      1.2651    -1.3303     1.3744
O      1.9460    -2.0199     2.0928
C      2.0822     0.9694     0.0633
O      3.1760     1.4760     0.1040
N     -2.0339    -1.3796     0.5750
C     -1.8686    -2.7874     0.0922
C     -1.0188    -3.7645     0.9314
C     -1.3489    -2.8669    -1.3630
C     -2.3025    -1.2689     2.0639
C     -3.4709    -2.1626     2.6078
C     -1.1121    -1.4153     3.0375
C     -3.2788    -0.9187    -0.0714
C     -3.4628     0.5209     0.0884
C     -4.6905     1.1964     0.0636
C     -4.6763     2.5878    -0.1153
C     -3.4607     3.2365    -0.3804
C     -2.2866     2.4666    -0.3882
N     -2.3298     1.1829    -0.0694
C     -1.0670     2.8083    -1.1228
N     -0.5065     1.6248    -1.8051
C      0.7827     2.1105    -2.4158
C      0.6599     3.1391    -3.5758
C      1.7959     1.0344    -2.8869
C     -1.4344     0.9889    -2.7879
C     -2.4080     1.9456    -3.5360
C     -0.8172     0.0405    -3.8379
H     -1.7167     3.9260     3.3919
H     -1.2389     2.6715     4.6088
H      0.0073     3.8026     3.9365
H     -2.8833    -3.2542     0.0695
H     -0.9969    -4.7531     0.4224
H     -1.4657    -3.9823     1.9181
H      0.0288    -3.4484     1.0191
H     -1.9348    -3.6247    -1.9267
H     -1.4509    -1.9139    -1.9005
H     -0.2878    -3.1923    -1.4185
H     -2.6349    -0.2234     2.2352
H     -4.4491    -1.6602     2.4566
H     -3.4092    -2.3128     3.7063
H     -3.5235    -3.1671     2.1560
H     -0.5691    -2.3686     3.0003
H     -1.4695    -1.3203     4.0852
H     -0.4217    -0.5683     2.9564
H     -4.1743    -1.4335     0.3307
H     -3.2688    -1.1265    -1.1565
H     -5.6269     0.6595     0.1441
H     -5.6056     3.1414    -0.1454
H     -3.4477     4.2794    -0.6702
H     -0.3384     3.2064    -0.3828
H     -1.3128     3.6171    -1.8353
H      1.3127     2.6593    -1.6083
H      0.2380     2.6980    -4.4966
H      1.6769     3.4972    -3.8472
H      0.1045     4.0550    -3.3069
H      1.7078     0.7869    -3.9632
H      2.8260     1.4367    -2.7729
H      1.7621     0.1093    -2.3083
H     -2.0667     0.3344    -2.1932
H     -2.9495     1.4035    -4.3411
H     -3.1994     2.3227    -2.8640
H     -1.9058     2.8099    -4.0003
H     -1.6219    -0.5916    -4.2730
H     -0.1023    -0.6698    -3.3908
H     -0.3681     0.5823    -4.6910
69
{"conf": 25, "E": 268.8, "rms": -1.0, "geom": "OH", "total_charge": 0, "CA_charge": 1, "smiles": "C[C:1]#[5N:2]->[Mn+:3]1(<-[3H-:4])(<-[4C-:5]#[O+:6])(<-[6C-:7]#[O+:8])<-[1N:9]([CH:10]([CH3:11])[CH3:12])([CH:13]([CH3:14])[CH3:15])[CH2:16][c:17]2[cH:18][cH:19][cH:20][c:21]([n:22]2)[CH2:23][2N:24]->1([CH:25]([CH3:26])[CH3:27])[CH:28]([CH3:29])[CH3:30]", "smiles3D": "C([C:1]#[5N:2]->[Mn+:3]1(<-[3H-:4])(<-[4C-:5]#[O+:6])(<-[6C-:7]#[O+:8])<-[1N:9]([C:10]([C:11]([H:35])([H:36])[H:37])([C:12]([H:38])([H:39])[H:40])[H:34])([C:13]([C:14]([H:42])([H:43])[H:44])([C:15]([H:45])([H:46])[H:47])[H:41])[C:16]([H:48])([H:49])[c:17]2[c:18]([H:50])[c:19]([H:51])[c:20]([H:52])[c:21]([n:22]2)[C:23]([H:53])([H:54])[2N:24]->1([C:25]([C:26]([H:56])([H:57])[H:58])([C:27]([H:59])([H:60])[H:61])[H:55])[C:28]([C:29]([H:63])([H:64])[H:65])([C:30]([H:66])([H:67])[H:68])[H:62])([H:31])([H:32])[H:33]", "smiles3Dx": "C([C:1]#[5N:2]->[Mn+:3]1(<-[3H-:4])(<-[4C-:5]#[O+:6])(<-[6C-:7]#[O+:8])<-[1N:9]([C:10]([C:11]([H:35])([H:36])[H:37])([C:12]([H:38])([H:39])[H:40])[H:34])([C:13]([C:14]([H:42])([H:43])[H:44])([C:15]([H:45])([H:46])[H:47])[H:41])[C:16]([H:48])([H:49])[c:17]2[c:18]([H:50])[c:19]([H:51])[c:20]([H:52])[c:21]([n:22]2)[C:23]([H:53])([H:54])[2N:24]->1([C:25]([C:26]([H:56])([H:57])[H:58])([C:27]([H:59])([H:60])[H:61])[H:55])[C:28]([C:29]([H:63])([H:64])[H:65])([C:30]([H:66])([H:67])[H:68])[H:62])([H:31])([H:32])[H:33]", "dummies": []}
C     -0.2536    -3.4889     3.5786
C     -0.1747    -2.4730     2.5304
N     -0.1116    -1.6154     1.6529
Mn     0.0000     0.0000     0.0000
H      0.1636     1.0986    -1.4509
C     -0.1727    -1.7828    -1.4435
O     -0.2437    -2.7227    -2.1961
C      2.1558    -0.7254    -0.2740
O      3.2829    -1.1249    -0.4317
N     -2.4731     0.3174    -0.1702
C     -2.6767     1.1983    -1.3537
C     -2.1114     0.7468    -2.7217
C     -4.1523     1.6582    -1.5752
C     -3.0022    -1.0964    -0.2513
C     -3.3977    -1.6574    -1.6451
C     -4.1598    -1.5238     0.7063
C     -3.1036     1.0408     0.9506
C     -2.5396     0.6784     2.2432
C     -3.1741     0.9221     3.4718
C     -2.3766     1.0720     4.6171
C     -0.9802     1.0920     4.4870
C     -0.4365     0.8866     3.2122
N     -1.2248     0.6188     2.1824
C      0.9247     1.2171     2.7950
N      0.9511     1.7757     1.4390
C      2.4000     2.1248     1.1394
C      2.7859     2.1658    -0.3636
C      3.5224     1.3233     1.8810
C      0.1077     3.0058     1.2985
C      0.3145     3.8321     0.0094
C      0.1676     3.9950     2.4990
H     -0.4760    -2.9998     4.5493
H     -1.0605    -4.2099     3.3341
H      0.7150    -4.0253     3.6474
H     -2.0962     2.1192    -1.1108
H     -1.2595     0.0681    -2.6425
H     -2.8812     0.2841    -3.3742
H     -1.7537     1.6401    -3.2785
H     -4.4063     2.5030    -0.9015
H     -4.3148     2.0386    -2.6071
H     -4.8745     0.8447    -1.3788
H     -2.1382    -1.6942     0.0797
H     -3.7147    -2.7185    -1.5516
H     -4.2556    -1.1215    -2.0903
H     -2.5659    -1.7139    -2.3583
H     -5.1148    -1.0238     0.4380
H     -3.9182    -1.3709     1.7740
H     -4.3380    -2.6179     0.6266
H     -2.9559     2.1381     0.8502
H     -4.1999     0.8864     0.9788
H     -4.2465     1.0579     3.5287
H     -2.8355     1.2686     5.5772
H     -0.3497     1.3313     5.3337
H      1.3725     1.9201     3.5332
H      1.4939     0.2666     2.8188
H      2.5430     3.1626     1.5034
H      3.0595     3.1984    -0.6670
H      1.9953     1.8247    -1.0212
H      3.6760     1.5460    -0.6042
H      3.4434     0.2313     1.7387
H      4.5268     1.6415     1.5260
H      3.5274     1.5446     2.9683
H     -0.9243     2.6732     1.2356
H      0.2601     3.2069    -0.8953
H      1.2549     4.4182     0.0327
H     -0.5115     4.5694    -0.0906
H     -0.4267     4.9076     2.2774
H      1.1996     4.3182     2.7361
H     -0.2897     3.5618     3.4088
69
{"conf": 26, "E": 284.75, "rms": -1.0, "geom": "OH", "total_charge": 0, "CA_charge": 1, "smiles": "C[C:1]#[5N:2]->[Mn+:3]1(<-[3H-:4])(<-[4C-:5]#[O+:6])(<-[6C-:7]#[O+:8])<-[1N:9]([CH:10]([CH3:11])[CH3:12])([CH:13]([CH3:14])[CH3:15])[CH2:16][c:17]2[cH:18][cH:19][cH:20][c:21]([n:22]2)[CH2:23][2N:24]->1([CH:25]([CH3:26])[CH3:27])[CH:28]([CH3:29])[CH3:30]", "smiles3D": "C([C:1]#[5N:2]->[Mn+:3]1(<-[3H-:4])(<-[4C-:5]#[O+:6])(<-[6C-:7]#[O+:8])<-[1N:9]([C:10]([C:11]([H:35])([H:36])[H:37])([C:12]([H:38])([H:39])[H:40])[H:34])([C:13]([C:14]([H:42])([H:43])[H:44])([C:15]([H:45])([H:46])[H:47])[H:41])[C:16]([H:48])([H:49])[c:17]2[c:18]([H:50])[c:19]([H:51])[c:20]([H:52])[c:21]([n:22]2)[C:23]([H:53])([H:54])[2N:24]->1([C:25]([C:26]([H:56])([H:57])[H:58])([C:27]([H:59])([H:60])[H:61])[H:55])[C:28]([C:29]([H:63])([H:64])[H:65])([C:30]([H:66])([H:67])[H:68])[H:62])([H:31])([H:32])[H:33]", "smiles3Dx": "C([C:1]#[5N:2]->[Mn+:3]1(<-[3H-:4])(<-[4C-:5]#[O+:6])(<-[6C-:7]#[O+:8])<-[1N:9]([C:10]([C:11]([H:35])([H:36])[H:37])([C:12]([H:38])([H:39])[H:40])[H:34])([C:13]([C:14]([H:42])([H:43])[H:44])([C:15]([H:45])([H:46])[H:47])[H:41])[C:16]([H:48])([H:49])[c:17]2[c:18]([H:50])[c:19]([H:51])[c:20]([H:52])[c:21]([n:22]2)[C:23]([H:53])([H:54])[2N:24]->1([C:25]([C:26]([H:56])([H:57])[H:58])([C:27]([H:59])([H:60])[H:61])[H:55])[C:28]([C:29]([H:63])([H:64])[H:65])([C:30]([H:66])([H:67])[H:68])[H:62])([H:31])([H:32])[H:33]", "dummies": []}
C     -4.8716    -0.3499    -1.0973
C     -3.4494    -0.2433    -0.7778
N     -2.2521    -0.1575    -0.5126
Mn     0.0000     0.0000     0.0000
H      1.7177     0.4072     0.5474
C     -0.7032     0.7890     2.0384
O     -1.0741     1.2085     3.1066
C     -0.1700     2.2804    -0.1680
O     -0.2675     3.4816    -0.2230
N      0.2316    -2.2662     1.0807
C     -0.5680    -2.2622     2.3544
C     -0.3252    -3.3706     3.4327
C     -2.0888    -2.1371     2.1829
C     -0.1057    -3.3620     0.1360
C     -0.3937    -4.7640     0.7069
C     -1.2463    -2.9733    -0.7790
C      1.6295    -2.3804     1.5342
C      2.5782    -2.1769     0.4348
C      3.6901    -3.0060     0.2152
C      4.1467    -3.1742    -1.0987
C      3.4378    -2.5827    -2.1520
C      2.3686    -1.7300    -1.8388
N      2.0246    -1.5265    -0.5791
C      1.2771    -1.4019    -2.7515
N      0.6626    -0.1218    -2.4378
C     -0.4587     0.0657    -3.4398
C     -1.5059     1.1473    -3.0825
C     -1.2679    -1.1861    -3.9079
C      1.6999     0.9800    -2.5991
C      2.9009     0.7060    -3.5675
C      1.2020     2.3976    -3.0104
H     -5.3253    -1.1625    -0.4936
H     -4.9901    -0.5794    -2.1762
H     -5.3755     0.6107    -0.8653
H     -0.2518    -1.3463     2.8672
H     -0.7616    -4.3548     3.1976
H      0.7298    -3.4795     3.7450
H     -0.8398    -3.0597     4.3680
H     -2.5651    -3.0902     1.8867
H     -2.5483    -1.8430     3.1514
H     -2.3454    -1.3462     1.4827
H      0.7575    -3.5177    -0.5342
H     -1.3967    -4.8420     1.1671
H      0.4045    -5.0862     1.4039
H     -0.3855    -5.5013    -0.1251
H     -0.9956    -1.9758    -1.1390
H     -1.2913    -3.6605    -1.6517
H     -2.2390    -2.9795    -0.2972
H      1.8552    -1.6192     2.3155
H      1.8223    -3.3886     1.9542
H      4.1212    -3.5873     1.0204
H      4.9712    -3.8436    -1.3064
H      3.6828    -2.8181    -3.1798
H      1.6452    -1.4382    -3.8006
H      0.5452    -2.2152    -2.6351
H      0.0434     0.4193    -4.3694
H     -1.4191     2.0175    -3.7671
H     -1.4090     1.4906    -2.0597
H     -2.5558     0.8001    -3.1932
H     -1.8579    -1.6367    -3.0922
H     -1.9971    -0.8813    -4.6902
H     -0.6398    -1.9447    -4.4185
H      2.1353     1.0911    -1.5859
H      3.5996    -0.0685    -3.2081
H      3.5415     1.6097    -3.6623
H      2.5399     0.4584    -4.5879
H      0.9926     2.4532    -4.0999
H      2.0028     3.1403    -2.8028
H      0.3302     2.7795    -2.4871
69
{"conf": 27, "E": 266.98, "rms": -1.0, "geom": "OH", "total_charge": 0, "CA_charge": 1, "smiles": "C[C:1]#[5N:2]->[Mn+:3]1(<-[3H-:4])(<-[4C-:5]#[O+:6])(<-[6C-:7]#[O+:8])<-[1N:9]([CH:10]([CH3:11])[CH3:12])([CH:13]([CH3:14])[CH3:15])[CH2:16][c:17]2[cH:18][cH:19][cH:20][c:21]([n:22]2)[CH2:23][2N:24]->1([CH:25]([CH3:26])[CH3:27])[CH:28]([CH3:29])[CH3:30]", "smiles3D": "C([C:1]#[5N:2]->[Mn+:3]1(<-[3H-:4])(<-[4C-:5]#[O+:6])(<-[6C-:7]#[O+:8])<-[1N:9]([C:10]([C:11]([H:35])([H:36])[H:37])([C:12]([H:38])([H:39])[H:40])[H:34])([C:13]([C:14]([H:42])([H:43])[H:44])([C:15]([H:45])([H:46])[H:47])[H:41])[C:16]([H:48])([H:49])[c:17]2[c:18]([H:50])[c:19]([H:51])[c:20]([H:52])[c:21]([n:22]2)[C:23]([H:53])([H:54])[2N:24]->1([C:25]([C:26]([H:56])([H:57])[H:58])([C:27]([H:59])([H:60])[H:61])[H:55])[C:28]([C:29]([H:63])([H:64])[H:65])([C:30]([H:66])([H:67])[H:68])[H:62])([H:31])([H:32])[H:33]", "smiles3Dx": "C([C:1]#[5N:2]->[Mn+:3]1(<-[3H-:4])(<-[4C-:5]#[O+:6])(<-[6C-:7]#[O+:8])<-[1N:9]([C:10]([C:11]([H:35])([H:36])[H:37])([C:12]([H:38])([H:39])[H:40])[H:34])([C:13]([C:14]([H:42])([H:43])[H:44])([C:15]([H:45])([H:46])[H:47])[H:41])[C:16]([H:48])([H:49])[c:17]2[c:18]([H:50])[c:19]([H:51])[c:20]([H:52])[c:21]([n:22]2)[C:23]([H:53])([H:54])[2N:24]->1([C:25]([C:26]([H:56])([H:57])[H:58])([C:27]([H:59])([H:60])[H:61])[H:55])[C:28]([C:29]([H:63])([H:64])[H:65])([C:30]([H:66])([H:67])[H:68])[H:62])([H:31])([H:32])[H:33]", "dummies": []}
C      4.5137     2.0667    -0.4614
C      3.1901     1.4627    -0.3208
N      2.0787     0.9520    -0.2034
Mn     0.0000     0.0000     0.0000
H     -1.6807    -0.7003     0.1318
C     -1.0059     2.0634    -0.0924
O     -1.5365     3.1459    -0.1314
C     -0.1648     0.8059     2.1415
O     -0.2654     1.2594     3.2549
N     -0.1950    -0.0651    -2.4841
C     -0.7264     1.2456    -2.9716
C      0.2313     2.4526    -2.7553
C     -1.1711     1.3094    -4.4634
C     -1.1736    -1.1677    -2.6928
C     -1.0815    -1.9405    -4.0410
C     -2.6698    -0.8199    -2.4315
C      1.1131    -0.2260    -3.1531
C      1.7269    -1.4879    -2.8107
C      2.2736    -2.4188    -3.7083
C      2.4014    -3.7493    -3.2794
C      1.9330    -4.1107    -2.0066
C      1.4365    -3.0960    -1.1761
N      1.3980    -1.8442    -1.5891
C      0.7248    -3.2704     0.0772
N      0.9180    -2.1267     0.9860
C      0.1464    -2.5360     2.2286
C      0.5939    -2.0121     3.6165
C     -1.3735    -2.2815     2.1141
C      2.3911    -1.9449     1.2315
C      2.8316    -0.7941     2.1651
C      3.1410    -3.2336     1.6773
H      4.6163     2.4980    -1.4783
H      4.6364     2.8682     0.2956
H      5.2911     1.2903    -0.3079
H     -1.6289     1.4660    -2.3828
H      0.9659     2.5468    -3.5844
H     -0.3527     3.3977    -2.7275
H      0.8024     2.3737    -1.8178
H     -1.9287     0.5643    -4.7451
H     -1.6494     2.2948    -4.6527
H     -0.3202     1.2373    -5.1693
H     -0.9324    -1.9005    -1.9062
H     -0.3592    -2.7750    -3.9579
H     -0.7823    -1.3106    -4.8962
H     -2.0499    -2.4196    -4.3015
H     -2.8139    -0.1400    -1.5740
H     -3.2220    -1.7541    -2.1906
H     -3.1789    -0.3772    -3.3070
H      1.0246    -0.1689    -4.2548
H      1.8165     0.5613    -2.8231
H      2.5097    -2.1433    -4.7281
H      2.7869    -4.5038    -3.9524
H      1.9388    -5.1448    -1.6871
H      1.0617    -4.2315     0.5277
H     -0.3472    -3.3757    -0.1736
H      0.2396    -3.6422     2.3423
H      0.7241    -0.9290     3.6820
H      1.5123    -2.5242     3.9602
H     -0.1615    -2.2780     4.3876
H     -1.9005    -2.8584     2.9049
H     -1.6407    -1.2249     2.2815
H     -1.8071    -2.6404     1.1647
H      2.8338    -1.6674     0.2588
H      3.8208    -0.4157     1.8266
H      2.1519     0.0592     2.1344
H      3.0034    -1.1069     3.2132
H      2.6052    -3.7828     2.4732
H      4.1612    -2.9929     2.0475
H      3.2903    -3.9184     0.8171
69
{"conf": 28, "E": 270.11, "rms": -1.0, "geom": "OH", "total_charge": 0, "CA_charge": 1, "smiles": "C[C:1]#[5N:2]->[Mn+:3]1(<-[3H-:4])(<-[4C-:5]#[O+:6])(<-[6C-:7]#[O+:8])<-[1N:9]([CH:10]([CH3:11])[CH3:12])([CH:13]([CH3:14])[CH3:15])[CH2:16][c:17]2[cH:18][cH:19][cH:20][c:21]([n:22]2)[CH2:23][2N:24]->1([CH:25]([CH3:26])[CH3:27])[CH:28]([CH3:29])[CH3:30]", "smiles3D": "C([C:1]#[5N:2]->[Mn+:3]1(<-[3H-:4])(<-[4C-:5]#[O+:6])(<-[6C-:7]#[O+:8])<-[1N:9]([C:10]([C:11]([H:35])([H:36])[H:37])([C:12]([H:38])([H:39])[H:40])[H:34])([C:13]([C:14]([H:42])([H:43])[H:44])([C:15]([H:45])([H:46])[H:47])[H:41])[C:16]([H:48])([H:49])[c:17]2[c:18]([H:50])[c:19]([H:51])[c:20]([H:52])[c:21]([n:22]2)[C:23]([H:53])([H:54])[2N:24]->1([C:25]([C:26]([H:56])([H:57])[H:58])([C:27]([H:59])([H:60])[H:61])[H:55])[C:28]([C:29]([H:63])([H:64])[H:65])([C:30]([H:66])([H:67])[H:68])[H:62])([H:31])([H:32])[H:33]", "smiles3Dx": "C([C:1]#[5N:2]->[Mn+:3]1(<-[3H-:4])(<-[4C-:5]#[O+:6])(<-[6C-:7]#[O+:8])<-[1N:9]([C:10]([C:11]([H:35])([H:36])[H:37])([C:12]([H:38])([H:39])[H:40])[H:34])([C:13]([C:14]([H:42])([H:43])[H:44])([C:15]([H:45])([H:46])[H:47])[H:41])[C:16]([H:48])([H:49])[c:17]2[c:18]([H:50])[c:19]([H:51])[c:20]([H:52])[c:21]([n:22]2)[C:23]([H:53])([H:54])[2N:24]->1([C:25]([C:26]([H:56])([H:57])[H:58])([C:27]([H:59])([H:60])[H:61])[H:55])[C:28]([C:29]([H:63])([H:64])[H:65])([C:30]([H:66])([H:67])[H:68])[H:62])([H:31])([H:32])[H:33]", "dummies": []}
C      2.1425     3.1464     3.2409
C      1.5235     2.2302     2.2851
N      1.0073     1.4539     1.4835
Mn     0.0000     0.0000     0.0000
H     -1.0011    -0.9226    -1.2283
C      0.3653     1.6140    -1.5900
O      0.5538     2.4652    -2.4233
C     -1.7786     1.4454     0.1698
O     -2.7096     2.2073     0.2551
N      2.0768    -1.0765    -0.9556
C      3.0654     0.0388    -1.2530
C      4.4378    -0.3615    -1.8944
C      3.3866     1.0226    -0.1014
C      1.7677    -1.7746    -2.2776
C      1.2754    -0.8545    -3.4305
C      0.8005    -2.9900    -2.2890
C      2.7324    -2.0593    -0.0974
C      2.6988    -1.6568     1.2978
C      3.6989    -1.9121     2.2481
C      3.4211    -1.6373     3.5961
C      2.1436    -1.1887     3.9638
C      1.1956    -0.9933     2.9510
N      1.5168    -1.1951     1.6781
C     -0.2360    -0.8087     3.1497
N     -0.9480    -1.2677     1.9580
C     -0.9784    -2.7538     1.7900
C     -0.0537    -3.6434     2.6725
C     -0.7014    -3.0683     0.3498
C     -2.3399    -0.7814     2.1463
C     -3.2841    -1.1053     0.9627
C     -3.0525    -1.2252     3.4645
H      1.4431     3.9785     3.4620
H      3.0791     3.5535     2.8077
H      2.3754     2.5988     4.1773
H      2.5871     0.6732    -2.0018
H      4.3711    -0.9993    -2.7914
H      5.1400    -0.8045    -1.1583
H      4.9380     0.5588    -2.2675
H      3.4160     0.5978     0.9075
H      4.3823     1.4981    -0.2352
H      2.6979     1.8856    -0.1512
H      2.7246    -2.2076    -2.6233
H      0.3400    -0.3377    -3.1583
H      2.0457    -0.1549    -3.8084
H      1.0358    -1.4604    -4.3313
H      1.0553    -3.8164    -1.6068
H     -0.2589    -2.6944    -2.2092
H      0.8711    -3.4841    -3.2827
H      3.7795    -2.2466    -0.3937
H      2.2220    -3.0291    -0.1369
H      4.6558    -2.3255     1.9564
H      4.1707    -1.8228     4.3541
H      1.8850    -1.0513     5.0058
H     -0.5464    -1.3652     4.0581
H     -0.4141     0.2749     3.3300
H     -1.9958    -3.1423     1.9871
H      1.0170    -3.5614     2.4073
H     -0.3236    -4.7102     2.5146
H     -0.2034    -3.4674     3.7548
H      0.0565    -2.3481     0.0314
H     -0.3495    -4.1125     0.2047
H     -1.6176    -2.9484    -0.2612
H     -2.2864     0.3196     2.2099
H     -4.1595    -0.4212     0.9887
H     -3.6803    -2.1408     1.0065
H     -2.7855    -0.9620    -0.0060
H     -4.1432    -1.0195     3.4073
H     -2.6809    -0.6300     4.3249
H     -2.9213    -2.2970     3.7064
69
{"conf": 29, "E": 285.86, "rms": -1.0, "geom": "OH", "total_charge": 0, "CA_charge": 1, "smiles": "C[C:1]#[5N:2]->[Mn+:3]1(<-[3H-:4])(<-[4C-:5]#[O+:6])(<-[6C-:7]#[O+:8])<-[1N:9]([CH:10]([CH3:11])[CH3:12])([CH:13]([CH3:14])[CH3:15])[CH2:16][c:17]2[cH:18][cH:19][cH:20][c:21]([n:22]2)[CH2:23][2N:24]->1([CH:25]([CH3:26])[CH3:27])[CH:28]([CH3:29])[CH3:30]", "smiles3D": "C([C:1]#[5N:2]->[Mn+:3]1(<-[3H-:4])(<-[4C-:5]#[O+:6])(<-[6C-:7]#[O+:8])<-[1N:9]([C:10]([C:11]([H:35])([H:36])[H:37])([C:12]([H:38])([H:39])[H:40])[H:34])([C:13]([C:14]([H:42])([H:43])[H:44])([C:15]([H:45])([H:46])[H:47])[H:41])[C:16]([H:48])([H:49])[c:17]2[c:18]([H:50])[c:19]([H:51])[c:20]([H:52])[c:21]([n:22]2)[C:23]([H:53])([H:54])[2N:24]->1([C:25]([C:26]([H:56])([H:57])[H:58])([C:27]([H:59])([H:60])[H:61])[H:55])[C:28]([C:29]([H:63])([H:64])[H:65])([C:30]([H:66])([H:67])[H:68])[H:62])([H:31])([H:32])[H:33]", "smiles3Dx": "C([C:1]#[5N:2]->[Mn+:3]1(<-[3H-:4])(<-[4C-:5]#[O+:6])(<-[6C-:7]#[O+:8])<-[1N:9]([C:10]([C:11]([H:35])([H:36])[H:37])([C:12]([H:38])([H:39])[H:40])[H:34])([C:13]([C:14]([H:42])([H:43])[H:44])([C:15]([H:45])([H:46])[H:47])[H:41])[C:16]([H:48])([H:49])[c:17]2[c:18]([H:50])[c:19]([H:51])[c:20]([H:52])[c:21]([n:22]2)[C:23]([H:53])([H:54])[2N:24]->1([C:25]([C:26]([H:56])([H:57])[H:58])([C:27]([H:59])([H:60])[H:61])[H:55])[C:28]([C:29]([H:63])([H:64])[H:65])([C:30]([H:66])([H:67])[H:68])[H:62])([H:31])([H:32])[H:33]", "dummies": []}
C     -3.1370     2.1677     3.2303
C     -2.2191     1.5395     2.2818
N     -1.4498     1.0092     1.4837
Mn     0.0000     0.0000     0.0000
H      1.2675    -0.7375    -1.1074
C      1.6830     1.1729     1.0216
O      2.5650     1.8085     1.5447
C      0.3231     1.9881    -1.1015
O      0.5209     3.0404    -1.6574
N      0.5003    -1.8618     1.5980
C     -0.7253    -2.3399     2.3075
C     -0.7071    -3.8120     2.8092
C     -1.9883    -2.1282     1.5103
C      1.4688    -1.4498     2.6861
C      2.9750    -1.2702     2.2936
C      1.0184    -0.2161     3.5184
C      1.2118    -2.9068     0.8570
C      0.4152    -3.4333    -0.2324
C      0.3721    -4.7721    -0.6443
C     -0.5800    -5.1361    -1.6042
C     -1.4760    -4.1714    -2.0837
C     -1.3284    -2.8446    -1.6480
N     -0.3762    -2.5273    -0.7859
C     -2.3947    -1.8614    -1.6917
N     -1.9109    -0.4567    -1.6252
C     -3.1132     0.3079    -1.1421
C     -2.9928     1.8370    -0.9433
C     -4.4279     0.0505    -1.9496
C     -1.4863    -0.0979    -3.0415
C     -1.7370     1.3369    -3.5695
C     -0.0124    -0.4375    -3.3363
H     -4.0532     2.4934     2.6962
H     -2.6450     3.0476     3.6931
H     -3.4085     1.4370     4.0197
H     -0.8704    -1.7241     3.2168
H     -0.7206    -4.5398     1.9730
H      0.1680    -4.0233     3.4535
H     -1.6113    -4.0035     3.4266
H     -2.2751    -3.0465     0.9577
H     -2.8374    -1.8605     2.1764
H     -1.7933    -1.2917     0.8352
H      1.4867    -2.2927     3.4137
H      3.4676    -2.2653     2.2434
H      3.1312    -0.7873     1.3140
H      3.5468    -0.7110     3.0642
H      0.6145    -0.5447     4.5006
H      1.8369     0.4960     3.7518
H      0.2238     0.3361     3.0129
H      2.1154    -2.4873     0.3775
H      1.5278    -3.7429     1.5218
H      1.0245    -5.5157    -0.2046
H     -0.6677    -6.1671    -1.9210
H     -2.2935    -4.4592    -2.7326
H     -3.0026    -2.0602    -2.6026
H     -3.0645    -2.0893    -0.8404
H     -3.3101    -0.0801    -0.1210
H     -3.6968     2.1450    -0.1399
H     -3.3093     2.4316    -1.8216
H     -2.0085     2.1582    -0.6140
H     -5.1952     0.8263    -1.7360
H     -4.8925    -0.9130    -1.6532
H     -4.2578     0.0233    -3.0414
H     -2.0615    -0.7241    -3.7563
H     -1.3346     2.1336    -2.9398
H     -1.2609     1.4630    -4.5663
H     -2.8103     1.5173    -3.7640
H      0.1469    -0.4416    -4.4367
H      0.2733    -1.4478    -3.0066
H      0.6857     0.3159    -2.9372
69
{"conf": 30, "E": 274.86, "rms": -1.0, "geom": "OH", "total_charge": 0, "CA_charge": 1, "smiles": "C[C:1]#[5N:2]->[Mn+:3]1(<-[3H-:4])(<-[4C-:5]#[O+:6])(<-[6C-:7]#[O+:8])<-[1N:9]([CH:10]([CH3:11])[CH3:12])([CH:13]([CH3:14])[CH3:15])[CH2:16][c:17]2[cH:18][cH:19][cH:20][c:21]([n:22]2)[CH2:23][2N:24]->1([CH:25]([CH3:26])[CH3:27])[CH:28]([CH3:29])[CH3:30]", "smiles3D": "C([C:1]#[5N:2]->[Mn+:3]1(<-[3H-:4])(<-[4C-:5]#[O+:6])(<-[6C-:7]#[O+:8])<-[1N:9]([C:10]([C:11]([H:35])([H:36])[H:37])([C:12]([H:38])([H:39])[H:40])[H:34])([C:13]([C:14]([H:42])([H:43])[H:44])([C:15]([H:45])([H:46])[H:47])[H:41])[C:16]([H:48])([H:49])[c:17]2[c:18]([H:50])[c:19]([H:51])[c:20]([H:52])[c:21]([n:22]2)[C:23]([H:53])([H:54])[2N:24]->1([C:25]([C:26]([H:56])([H:57])[H:58])([C:27]([H:59])([H:60])[H:61])[H:55])[C:28]([C:29]([H:63])([H:64])[H:65])([C:30]([H:66])([H:67])[H:68])[H:62])([H:31])([H:32])[H:33]", "smiles3Dx": "C([C:1]#[5N:2]->[Mn+:3]1(<-[3H-:4])(<-[4C-:5]#[O+:6])(<-[6C-:7]#[O+:8])<-[1N:9]([C:10]([C:11]([H:35])([H:36])[H:37])([C:12]([H:38])([H:39])[H:40])[H:34])([C:13]([C:14]([H:42])([H:43])[H:44])([C:15]([H:45])([H:46])[H:47])[H:41])[C:16]([H:48])([H:49])[c:17]2[c:18]([H:50])[c:19]([H:51])[c:20]([H:52])[c:21]([n:22]2)[C:23]([H:53])([H:54])[2N:24]->1([C:25]([C:26]([H:56])([H:57])[H:58])([C:27]([H:59])([H:60])[H:61])[H:55])[C:28]([C:29]([H:63])([H:64])[H:65])([C:30]([H:66])([H:67])[H:68])[H:62])([H:31])([H:32])[H:33]", "dummies": []}
C     -3.3906     3.4665     1.2103
C     -2.3929     2.4570     0.8613
N     -1.5553     1.6089     0.5619
Mn     0.0000     0.0000     0.0000
H      1.2479    -1.3273    -0.2597
C     -0.3458    -0.8500     2.0995
O     -0.5110    -1.2821     3.2136
C      1.4323     1.0645     1.4471
O      2.1815     1.6208     2.2113
N     -1.8416    -1.5054    -0.8104
C     -1.4692    -2.2869    -2.0372
C     -0.4071    -1.5991    -2.8395
C     -2.6262    -2.6894    -2.9936
C     -2.2038    -2.5436     0.2174
C     -3.0622    -2.0994     1.4469
C     -0.9780    -3.3561     0.7218
C     -3.0392    -0.6834    -0.9822
C     -2.7948     0.3939    -1.9286
C     -3.7410     0.9514    -2.7969
C     -3.2997     1.8926    -3.7354
C     -1.9366     2.2140    -3.8017
C     -1.0629     1.6391    -2.8637
N     -1.5304     0.7988    -1.9558
C      0.3825     1.5645    -3.0584
N      1.1588     1.3100    -1.8338
C      1.5982     2.6210    -1.2498
C      0.4465     3.5104    -0.7269
C      2.5362     3.5287    -2.1066
C      2.3654     0.4784    -2.1912
C      3.4671     0.3738    -1.1064
C      3.0681     0.7859    -3.5613
H     -3.7436     3.2944     2.2478
H     -4.2481     3.3939     0.5100
H     -2.9359     4.4756     1.1354
H     -1.0033    -3.2461    -1.7277
H      0.0570    -0.9488    -2.1065
H      0.3397    -2.3218    -3.2347
H     -0.8274    -1.0249    -3.6913
H     -2.2343    -3.3604    -3.7884
H     -3.0794    -1.8110    -3.4974
H     -3.4183    -3.2520    -2.4606
H     -2.8552    -3.2852    -0.3028
H     -3.0474    -2.8601     2.2563
H     -2.7755    -1.1222     1.8701
H     -4.1289    -2.0193     1.1451
H     -1.0052    -4.3842     0.2999
H     -0.9428    -3.4830     1.8236
H     -0.0354    -2.8981     0.3911
H     -3.9127    -1.2850    -1.3174
H     -3.3120    -0.1892    -0.0342
H     -4.7776     0.6405    -2.7710
H     -3.9956     2.3219    -4.4442
H     -1.5647     2.8546    -4.5912
H      0.6922     2.4986    -3.5545
H      0.5510     0.7494    -3.7922
H      2.1957     2.3826    -0.3676
H      0.1888     3.2208     0.3041
H     -0.4464     3.5212    -1.3711
H      0.7638     4.5706    -0.6275
H      3.4796     3.0313    -2.3875
H      2.0515     3.9789    -2.9940
H      2.8742     4.3859    -1.4848
H      2.0018    -0.5486    -2.2928
H      4.1993    -0.4093    -1.4008
H      4.0411     1.3130    -0.9772
H      3.0570     0.0446    -0.1415
H      2.7594     1.7339    -4.0358
H      2.8289    -0.0188    -4.2900
H      4.1762     0.8126    -3.4766
69
{"conf": 31, "E": 268.43, "rms": -1.0, "geom": "OH", "total_charge": 0, "CA_charge": 1, "smiles": "C[C:1]#[5N:2]->[Mn+:3]1(<-[3H-:4])(<-[4C-:5]#[O+:6])(<-[6C-:7]#[O+:8])<-[1N:9]([CH:10]([CH3:11])[CH3:12])([CH:13]([CH3:14])[CH3:15])[CH2:16][c:17]2[cH:18][cH:19][cH:20][c:21]([n:22]2)[CH2:23][2N:24]->1([CH:25]([CH3:26])[CH3:27])[CH:28]([CH3:29])[CH3:30]", "smiles3D": "C([C:1]#[5N:2]->[Mn+:3]1(<-[3H-:4])(<-[4C-:5]#[O+:6])(<-[6C-:7]#[O+:8])<-[1N:9]([C:10]([C:11]([H:35])([H:36])[H:37])([C:12]([H:38])([H:39])[H:40])[H:34])([C:13]([C:14]([H:42])([H:43])[H:44])([C:15]([H:45])([H:46])[H:47])[H:41])[C:16]([H:48])([H:49])[c:17]2[c:18]([H:50])[c:19]([H:51])[c:20]([H:52])[c:21]([n:22]2)[C:23]([H:53])([H:54])[2N:24]->1([C:25]([C:26]([H:56])([H:57])[H:58])([C:27]([H:59])([H:60])[H:61])[H:55])[C:28]([C:29]([H:63])([H:64])[H:65])([C:30]([H:66])([H:67])[H:68])[H:62])([H:31])([H:32])[H:33]", "smiles3Dx": "C([C:1]#[5N:2]->[Mn+:3]1(<-[3H-:4])(<-[4C-:5]#[O+:6])(<-[6C-:7]#[O+:8])<-[1N:9]([C:10]([C:11]([H:35])([H:36])[H:37])([C:12]([H:38])([H:39])[H:40])[H:34])([C:13]([C:14]([H:42])([H:43])[H:44])([C:15]([H:45])([H:46])[H:47])[H:41])[C:16]([H:48])([H:49])[c:17]2[c:18]([H:50])[c:19]([H:51])[c:20]([H:52])[c:21]([n:22]2)[C:23]([H:53])([H:54])[2N:24]->1([C:25]([C:26]([H:56])([H:57])[H:58])([C:27]([H:59])([H:60])[H:61])[H:55])[C:28]([C:29]([H:63])([H:64])[H:65])([C:30]([H:66])([H:67])[H:68])[H:62])([H:31])([H:32])[H:33]", "dummies": []}
C     -1.9540     2.3807     3.9417
C     -1.3769     1.6893     2.7906
N     -0.8911     1.1011     1.8267
Mn     0.0000     0.0000     0.0000
H      0.6713    -0.6064    -1.6059
C      1.3625     1.8329    -0.2004
O      2.0513     2.8161    -0.3193
C     -1.1612     1.5687    -1.2103
O     -1.7662     2.3965    -1.8454
N      1.9045    -1.1820     1.1998
C      2.7889    -1.8272     0.1725
C      3.9844    -2.6498     0.7466
C      3.3155    -0.9198    -0.9621
C      2.6885    -0.2369     2.0997
C      1.8084     0.7281     2.9133
C      3.8427     0.6128     1.4930
C      1.4442    -2.2974     2.0549
C      0.1920    -1.9869     2.7212
C     -0.1698    -2.3934     4.0151
C     -1.5153    -2.2732     4.3986
C     -2.4653    -1.8300     3.4656
C     -2.0159    -1.4798     2.1865
N     -0.7260    -1.5347     1.8861
C     -2.8457    -1.2391     1.0189
N     -2.0475    -1.4588    -0.1887
C     -1.7393    -2.8898    -0.4935
C     -0.2914    -2.9619    -0.8883
C     -2.0193    -3.9756     0.5849
C     -2.8911    -0.9142    -1.2887
C     -4.3217    -1.5305    -1.4216
C     -2.2228    -0.9604    -2.6842
H     -2.6144     3.1990     3.5887
H     -1.1390     2.8035     4.5644
H     -2.5450     1.6608     4.5445
H      2.1764    -2.5737    -0.3532
H      4.5669    -2.1220     1.5197
H      4.6806    -2.9462    -0.0677
H      3.6232    -3.5987     1.1948
H      3.3129    -1.4865    -1.9187
H      2.6900    -0.0381    -1.1185
H      4.3665    -0.5993    -0.8137
H      3.2090    -0.8522     2.8645
H      1.4764     1.5907     2.3144
H      2.4091     1.1542     3.7462
H      0.9597     0.2376     3.4094
H      4.7486     0.0107     1.3022
H      3.5909     1.1605     0.5840
H      4.1869     1.3748     2.2256
H      1.2492    -3.2104     1.4494
H      2.1899    -2.5921     2.8259
H      0.5595    -2.8174     4.6934
H     -1.8275    -2.5779     5.3888
H     -3.5183    -1.8074     3.7148
H     -3.2036    -0.1860     1.0762
H     -3.7278    -1.9108     1.0622
H     -2.3072    -3.2321    -1.3794
H     -0.1599    -2.7567    -1.9704
H      0.1664    -2.1627    -0.3085
H      0.1803    -3.9444    -0.6675
H     -3.0746    -3.9699     0.9190
H     -1.3373    -3.9235     1.4535
H     -1.8600    -4.9789     0.1334
H     -3.0646     0.1521    -1.0647
H     -4.3465    -2.6333    -1.3368
H     -4.7793    -1.2532    -2.3958
H     -4.9964    -1.1120    -0.6455
H     -2.2844    -1.9631    -3.1545
H     -2.7402    -0.2507    -3.3651
H     -1.1703    -0.6556    -2.6436
