# Supplementary material for: MACE: Automated Assessment of Stereochemistry of Transition Metal Complexes and Its Applications in Computational Catalysis
Source: J Chem Theory Comput. 2024 Feb 16;20(5):2313–20. doi: 10.1021/acs.jctc.3c01313 (PMC10938507; doi:10.1021/acs.jctc.3c01313)
Supplement: Supplementary file 3 — ct3c01313_si_003.zip [file ct3c01313_si_003.zip › structures/screening/mace_MeCN/Mn_NNpyN_iPr_bic_2.xyz]

69
{"conf": 0, "E": 278.32, "rms": -1.0, "geom": "OH", "total_charge": 0, "CA_charge": 1, "smiles": "C[C:1]#[6N:2]->[Mn+:3]1(<-[3C-:4]#[O+:5])(<-[4H-:6])(<-[5C-:7]#[O+:8])<-[1N:9]([CH:10]([CH3:11])[CH3:12])([CH:13]([CH3:14])[CH3:15])[CH2:16][c:17]2[cH:18][cH:19][cH:20][c:21]([n:22]2)[CH2:23][2N:24]->1([CH:25]([CH3:26])[CH3:27])[CH:28]([CH3:29])[CH3:30]", "smiles3D": "C([C:1]#[6N:2]->[Mn+:3]1(<-[3C-:4]#[O+:5])(<-[4H-:6])(<-[5C-:7]#[O+:8])<-[1N:9]([C:10]([C:11]([H:35])([H:36])[H:37])([C:12]([H:38])([H:39])[H:40])[H:34])([C:13]([C:14]([H:42])([H:43])[H:44])([C:15]([H:45])([H:46])[H:47])[H:41])[C:16]([H:48])([H:49])[c:17]2[c:18]([H:50])[c:19]([H:51])[c:20]([H:52])[c:21]([n:22]2)[C:23]([H:53])([H:54])[2N:24]->1([C:25]([C:26]([H:56])([H:57])[H:58])([C:27]([H:59])([H:60])[H:61])[H:55])[C:28]([C:29]([H:63])([H:64])[H:65])([C:30]([H:66])([H:67])[H:68])[H:62])([H:31])([H:32])[H:33]", "smiles3Dx": "C([C:1]#[6N:2]->[Mn+:3]1(<-[3C-:4]#[O+:5])(<-[4H-:6])(<-[5C-:7]#[O+:8])<-[1N:9]([C:10]([C:11]([H:35])([H:36])[H:37])([C:12]([H:38])([H:39])[H:40])[H:34])([C:13]([C:14]([H:42])([H:43])[H:44])([C:15]([H:45])([H:46])[H:47])[H:41])[C:16]([H:48])([H:49])[c:17]2[c:18]([H:50])[c:19]([H:51])[c:20]([H:52])[c:21]([n:22]2)[C:23]([H:53])([H:54])[2N:24]->1([C:25]([C:26]([H:56])([H:57])[H:58])([C:27]([H:59])([H:60])[H:61])[H:55])[C:28]([C:29]([H:63])([H:64])[H:65])([C:30]([H:66])([H:67])[H:68])[H:62])([H:31])([H:32])[H:33]", "dummies": []}
C      4.8220    -0.7961     0.9915
C      3.4039    -0.5704     0.7166
N      2.2102    -0.3855     0.4883
Mn     0.0000     0.0000     0.0000
C      0.0347     1.4138     1.8279
O      0.0527     2.1509     2.7820
H      0.8103     1.4238    -0.8048
C      0.5818    -1.2077    -1.8930
O      0.8910    -1.8374    -2.8742
N     -1.9959     1.0474    -1.0865
C     -1.5668     1.9002    -2.2689
C     -0.5136     1.2885    -3.2322
C     -1.0524     3.3435    -1.9562
C     -3.0895     0.0901    -1.5069
C     -4.5148     0.7171    -1.6571
C     -2.8486    -0.7246    -2.8005
C     -2.5235     1.9567    -0.0787
C     -3.0058     1.2371     1.1048
C     -3.9027     1.7550     2.0486
C     -4.0494     1.0783     3.2679
C     -3.2571    -0.0474     3.5354
C     -2.3789    -0.4960     2.5392
N     -2.3018     0.1426     1.3792
C     -1.2891    -1.4429     2.7598
N     -0.7106    -1.9334     1.4980
C     -1.6502    -2.9320     0.8578
C     -1.5606    -2.7874    -0.6308
C     -3.1643    -2.9382     1.2426
C      0.5090    -2.6994     1.9298
C      1.5227    -1.9422     2.8472
C      1.2936    -3.3529     0.7647
H      5.0303    -1.8857     0.9793
H      5.4342    -0.2926     0.2154
H      5.0746    -0.3828     1.9895
H     -2.4746     2.0554    -2.8867
H      0.5212     1.3450    -2.8566
H     -0.7041     0.2756    -3.5876
H     -0.5093     1.8893    -4.1676
H     -0.2081     3.3410    -1.2394
H     -1.8657     3.9958    -1.5757
H     -0.6985     3.8447    -2.8833
H     -3.1865    -0.6461    -0.7042
H     -4.9480     1.0026    -0.6778
H     -4.5248     1.5957    -2.3312
H     -5.2292    -0.0265    -2.0721
H     -1.8950    -1.2688    -2.8081
H     -2.9401    -0.0906    -3.7073
H     -3.6266    -1.5134    -2.8900
H     -1.7129     2.6178     0.2809
H     -3.3382     2.6005    -0.4787
H     -4.4431     2.6738     1.8600
H     -4.7252     1.4588     4.0226
H     -3.2937    -0.5285     4.5045
H     -0.5520    -0.8857     3.3586
H     -1.6538    -2.2869     3.3873
H     -1.3169    -3.9685     1.0873
H     -2.4793    -3.1067    -1.1692
H     -0.7194    -3.3649    -1.0572
H     -1.3956    -1.7224    -0.7427
H     -3.7006    -2.0189     0.9473
H     -3.6720    -3.7765     0.7177
H     -3.3273    -3.1451     2.3183
H      0.1481    -3.5517     2.5584
H      1.4991    -0.8479     2.7072
H      2.5686    -2.2964     2.7353
H      1.2685    -2.1310     3.9129
H      2.2790    -3.7406     1.0991
H      1.4655    -2.6556    -0.0598
H      0.7684    -4.2465     0.3749
69
{"conf": 1, "E": 277.48, "rms": -1.0, "geom": "OH", "total_charge": 0, "CA_charge": 1, "smiles": "C[C:1]#[6N:2]->[Mn+:3]1(<-[3C-:4]#[O+:5])(<-[4H-:6])(<-[5C-:7]#[O+:8])<-[1N:9]([CH:10]([CH3:11])[CH3:12])([CH:13]([CH3:14])[CH3:15])[CH2:16][c:17]2[cH:18][cH:19][cH:20][c:21]([n:22]2)[CH2:23][2N:24]->1([CH:25]([CH3:26])[CH3:27])[CH:28]([CH3:29])[CH3:30]", "smiles3D": "C([C:1]#[6N:2]->[Mn+:3]1(<-[3C-:4]#[O+:5])(<-[4H-:6])(<-[5C-:7]#[O+:8])<-[1N:9]([C:10]([C:11]([H:35])([H:36])[H:37])([C:12]([H:38])([H:39])[H:40])[H:34])([C:13]([C:14]([H:42])([H:43])[H:44])([C:15]([H:45])([H:46])[H:47])[H:41])[C:16]([H:48])([H:49])[c:17]2[c:18]([H:50])[c:19]([H:51])[c:20]([H:52])[c:21]([n:22]2)[C:23]([H:53])([H:54])[2N:24]->1([C:25]([C:26]([H:56])([H:57])[H:58])([C:27]([H:59])([H:60])[H:61])[H:55])[C:28]([C:29]([H:63])([H:64])[H:65])([C:30]([H:66])([H:67])[H:68])[H:62])([H:31])([H:32])[H:33]", "smiles3Dx": "C([C:1]#[6N:2]->[Mn+:3]1(<-[3C-:4]#[O+:5])(<-[4H-:6])(<-[5C-:7]#[O+:8])<-[1N:9]([C:10]([C:11]([H:35])([H:36])[H:37])([C:12]([H:38])([H:39])[H:40])[H:34])([C:13]([C:14]([H:42])([H:43])[H:44])([C:15]([H:45])([H:46])[H:47])[H:41])[C:16]([H:48])([H:49])[c:17]2[c:18]([H:50])[c:19]([H:51])[c:20]([H:52])[c:21]([n:22]2)[C:23]([H:53])([H:54])[2N:24]->1([C:25]([C:26]([H:56])([H:57])[H:58])([C:27]([H:59])([H:60])[H:61])[H:55])[C:28]([C:29]([H:63])([H:64])[H:65])([C:30]([H:66])([H:67])[H:68])[H:62])([H:31])([H:32])[H:33]", "dummies": []}
C      1.7169     1.4473    -4.4504
C      1.2290     1.0185    -3.1406
N      0.8249     0.6583    -2.0367
Mn     0.0000     0.0000     0.0000
C      0.0245     2.2104     0.6256
O      0.0347     3.3735     0.9454
H     -1.5308     0.4384    -0.9067
C     -0.0556    -2.0340    -1.1113
O     -0.0817    -3.0914    -1.6906
N     -1.6983    -0.6863     1.7548
C     -2.9722    -0.8485     0.9702
C     -4.2952    -1.0791     1.7829
C     -2.9050    -1.9528    -0.1175
C     -1.9021     0.3985     2.7561
C     -2.5409     1.7199     2.2233
C     -0.6434     0.7657     3.5529
C     -1.4960    -1.9637     2.5049
C     -0.3521    -2.7330     2.0525
C     -0.1812    -4.1052     2.2992
C      1.0170    -4.7134     1.9031
C      2.0156    -3.9403     1.2992
C      1.7804    -2.5700     1.1310
N      0.6176    -2.0312     1.4952
C      2.6753    -1.6464     0.4402
N      2.3713    -0.2611     0.7741
C      2.5191    -0.0253     2.2598
C      3.6625    -0.8280     2.9575
C      2.6845     1.4378     2.7328
C      3.3855     0.5958     0.0189
C      3.9632     0.0212    -1.3208
C      2.9900     2.0726    -0.2722
H      1.1810     2.3673    -4.7616
H      1.5365     0.6435    -5.1933
H      2.8048     1.6557    -4.3874
H     -3.1350     0.0891     0.4169
H     -4.3896    -2.1010     2.2000
H     -4.4779    -0.3534     2.5919
H     -5.1586    -0.9526     1.0943
H     -2.2935    -2.8251     0.1758
H     -2.5368    -1.5381    -1.0734
H     -3.9155    -2.3446    -0.3639
H     -2.6119     0.0114     3.5213
H     -3.6435     1.6935     2.3301
H     -2.3361     1.9097     1.1592
H     -2.2079     2.6105     2.7990
H      0.0584     1.2989     2.9227
H     -0.1493    -0.1017     4.0248
H     -0.9148     1.4462     4.3889
H     -1.3476    -1.7900     3.5899
H     -2.3701    -2.6356     2.4348
H     -0.9539    -4.6853     2.7876
H      1.1706    -5.7723     2.0650
H      2.9428    -4.3932     0.9720
H      3.7298    -1.9121     0.6761
H      2.5098    -1.8170    -0.6392
H      1.5910    -0.3678     2.7176
H      3.7648    -0.5219     4.0212
H      3.4522    -1.9146     2.9952
H      4.6414    -0.6581     2.4653
H      3.7080     1.8244     2.5444
H      1.9366     2.1145     2.3071
H      2.5308     1.4881     3.8329
H      4.2751     0.6612     0.6804
H      3.1798    -0.2701    -2.0384
H      4.6176    -0.8552    -1.1319
H      4.6279     0.7522    -1.8284
H      2.9914     2.7377     0.5999
H      3.7553     2.5547    -0.9167
H      2.0509     2.1928    -0.8073
69
{"conf": 2, "E": 257.11, "rms": -1.0, "geom": "OH", "total_charge": 0, "CA_charge": 1, "smiles": "C[C:1]#[6N:2]->[Mn+:3]1(<-[3C-:4]#[O+:5])(<-[4H-:6])(<-[5C-:7]#[O+:8])<-[1N:9]([CH:10]([CH3:11])[CH3:12])([CH:13]([CH3:14])[CH3:15])[CH2:16][c:17]2[cH:18][cH:19][cH:20][c:21]([n:22]2)[CH2:23][2N:24]->1([CH:25]([CH3:26])[CH3:27])[CH:28]([CH3:29])[CH3:30]", "smiles3D": "C([C:1]#[6N:2]->[Mn+:3]1(<-[3C-:4]#[O+:5])(<-[4H-:6])(<-[5C-:7]#[O+:8])<-[1N:9]([C:10]([C:11]([H:35])([H:36])[H:37])([C:12]([H:38])([H:39])[H:40])[H:34])([C:13]([C:14]([H:42])([H:43])[H:44])([C:15]([H:45])([H:46])[H:47])[H:41])[C:16]([H:48])([H:49])[c:17]2[c:18]([H:50])[c:19]([H:51])[c:20]([H:52])[c:21]([n:22]2)[C:23]([H:53])([H:54])[2N:24]->1([C:25]([C:26]([H:56])([H:57])[H:58])([C:27]([H:59])([H:60])[H:61])[H:55])[C:28]([C:29]([H:63])([H:64])[H:65])([C:30]([H:66])([H:67])[H:68])[H:62])([H:31])([H:32])[H:33]", "smiles3Dx": "C([C:1]#[6N:2]->[Mn+:3]1(<-[3C-:4]#[O+:5])(<-[4H-:6])(<-[5C-:7]#[O+:8])<-[1N:9]([C:10]([C:11]([H:35])([H:36])[H:37])([C:12]([H:38])([H:39])[H:40])[H:34])([C:13]([C:14]([H:42])([H:43])[H:44])([C:15]([H:45])([H:46])[H:47])[H:41])[C:16]([H:48])([H:49])[c:17]2[c:18]([H:50])[c:19]([H:51])[c:20]([H:52])[c:21]([n:22]2)[C:23]([H:53])([H:54])[2N:24]->1([C:25]([C:26]([H:56])([H:57])[H:58])([C:27]([H:59])([H:60])[H:61])[H:55])[C:28]([C:29]([H:63])([H:64])[H:65])([C:30]([H:66])([H:67])[H:68])[H:62])([H:31])([H:32])[H:33]", "dummies": []}
C      2.5570    -2.0822    -3.7382
C      1.8066    -1.4731    -2.6411
N      1.1733    -0.9655    -1.7184
Mn     0.0000     0.0000     0.0000
C      1.8001    -0.4845     1.3456
O      2.7519    -0.7379     2.0419
H      1.0761     1.3913    -0.4905
C     -1.4255     0.8097    -1.6382
O     -2.1673     1.2329    -2.4896
N     -0.8369     1.5591     1.7108
C     -1.0169     0.7339     2.9597
C     -2.1743     1.1727     3.9031
C      0.2321     0.4512     3.8603
C      0.1987     2.6196     1.8398
C      0.3420     3.6094     0.6378
C      0.0717     3.5071     3.1097
C     -2.0745     2.2187     1.2435
C     -3.0477     1.2182     0.8396
C     -4.4288     1.3968     0.6998
C     -5.2109     0.2639     0.4245
C     -4.5974    -0.9971     0.3366
C     -3.1984    -1.0675     0.4418
N     -2.5039     0.0266     0.6636
C     -2.4593    -2.2486     0.8426
N     -1.0678    -2.2608     0.3608
C     -1.0045    -3.0199    -0.9264
C     -1.3833    -4.5328    -0.8846
C     -1.8099    -2.3871    -2.0798
C     -0.2003    -2.8812     1.3979
C     -0.8147    -4.0217     2.2824
C      1.1934    -3.3729     0.9070
H      2.0784    -1.8192    -4.7038
H      2.5599    -3.1848    -3.6151
H      3.6003    -1.7054    -3.7268
H     -1.3033    -0.2594     2.5899
H     -2.0470     2.2138     4.2571
H     -2.2120     0.5118     4.7962
H     -3.1669     1.0644     3.4248
H      0.3258    -0.6424     4.0328
H      0.1309     0.8952     4.8742
H      1.2022     0.7915     3.4816
H      1.1687     2.0975     1.8936
H      1.3860     3.9871     0.5876
H      0.0907     3.1814    -0.3480
H     -0.3195     4.4947     0.7658
H      0.2059     2.9669     4.0576
H     -0.9027     4.0353     3.1328
H      0.8682     4.2826     3.1051
H     -1.9094     2.8461     0.3542
H     -2.5160     2.8611     2.0329
H     -4.8853     2.3690     0.8338
H     -6.2864     0.3526     0.3439
H     -5.1968    -1.8938     0.2437
H     -3.0274    -3.1365     0.5142
H     -2.4856    -2.2413     1.9535
H      0.0389    -2.9974    -1.2588
H     -0.8221    -5.1125    -0.1361
H     -1.1063    -4.9983    -1.8552
H     -2.4690    -4.7155    -0.7627
H     -1.3196    -1.4760    -2.4391
H     -2.8702    -2.2048    -1.8260
H     -1.8088    -3.0590    -2.9652
H      0.0003    -2.0494     2.0937
H     -1.6531    -4.5582     1.8018
H     -1.2009    -3.5954     3.2334
H     -0.0572    -4.7792     2.5792
H      1.1526    -4.3797     0.4480
H      1.6536    -2.6929     0.1712
H      1.8860    -3.4438     1.7732
69
{"conf": 3, "E": 289.75, "rms": -1.0, "geom": "OH", "total_charge": 0, "CA_charge": 1, "smiles": "C[C:1]#[6N:2]->[Mn+:3]1(<-[3C-:4]#[O+:5])(<-[4H-:6])(<-[5C-:7]#[O+:8])<-[1N:9]([CH:10]([CH3:11])[CH3:12])([CH:13]([CH3:14])[CH3:15])[CH2:16][c:17]2[cH:18][cH:19][cH:20][c:21]([n:22]2)[CH2:23][2N:24]->1([CH:25]([CH3:26])[CH3:27])[CH:28]([CH3:29])[CH3:30]", "smiles3D": "C([C:1]#[6N:2]->[Mn+:3]1(<-[3C-:4]#[O+:5])(<-[4H-:6])(<-[5C-:7]#[O+:8])<-[1N:9]([C:10]([C:11]([H:35])([H:36])[H:37])([C:12]([H:38])([H:39])[H:40])[H:34])([C:13]([C:14]([H:42])([H:43])[H:44])([C:15]([H:45])([H:46])[H:47])[H:41])[C:16]([H:48])([H:49])[c:17]2[c:18]([H:50])[c:19]([H:51])[c:20]([H:52])[c:21]([n:22]2)[C:23]([H:53])([H:54])[2N:24]->1([C:25]([C:26]([H:56])([H:57])[H:58])([C:27]([H:59])([H:60])[H:61])[H:55])[C:28]([C:29]([H:63])([H:64])[H:65])([C:30]([H:66])([H:67])[H:68])[H:62])([H:31])([H:32])[H:33]", "smiles3Dx": "C([C:1]#[6N:2]->[Mn+:3]1(<-[3C-:4]#[O+:5])(<-[4H-:6])(<-[5C-:7]#[O+:8])<-[1N:9]([C:10]([C:11]([H:35])([H:36])[H:37])([C:12]([H:38])([H:39])[H:40])[H:34])([C:13]([C:14]([H:42])([H:43])[H:44])([C:15]([H:45])([H:46])[H:47])[H:41])[C:16]([H:48])([H:49])[c:17]2[c:18]([H:50])[c:19]([H:51])[c:20]([H:52])[c:21]([n:22]2)[C:23]([H:53])([H:54])[2N:24]->1([C:25]([C:26]([H:56])([H:57])[H:58])([C:27]([H:59])([H:60])[H:61])[H:55])[C:28]([C:29]([H:63])([H:64])[H:65])([C:30]([H:66])([H:67])[H:68])[H:62])([H:31])([H:32])[H:33]", "dummies": []}
C     -1.6471     1.5761    -4.4344
C     -1.1780     1.1103    -3.1302
N     -0.7882     0.7167    -2.0331
Mn     0.0000     0.0000     0.0000
C      0.8740    -1.7662    -1.2143
O      1.3351    -2.6836    -1.8474
H      1.4838     0.8628    -0.6497
C     -0.6075     2.0357     0.8747
O     -0.9121     3.1122     1.3263
N      1.5579    -0.4758     1.8663
C      2.7787     0.3890     1.6801
C      3.9363     0.1212     2.6873
C      2.6149     1.9245     1.5875
C      0.8149    -0.3009     3.1497
C      1.1238    -1.3196     4.2873
C      0.8160     1.0958     3.8051
C      2.0846    -1.8525     1.6653
C      1.0063    -2.8249     1.5344
C      1.0677    -4.1764     1.9044
C     -0.1407    -4.8786     2.0418
C     -1.3581    -4.2024     1.8611
C     -1.3136    -2.8649     1.4428
N     -0.1556    -2.2573     1.2711
C     -2.3648    -1.8868     1.6004
N     -2.3367    -0.8936     0.5089
C     -2.9578    -1.6127    -0.7017
C     -1.9605    -2.3757    -1.5819
C     -3.8655    -0.8162    -1.6770
C     -3.2666     0.2103     0.9693
C     -3.0765     0.7471     2.4269
C     -3.3528     1.4558     0.0396
H     -1.1780     2.5536    -4.6687
H     -1.3699     0.8356    -5.2125
H     -2.7503     1.6910    -4.4096
H      3.1821     0.1120     0.6788
H      3.6067     0.1859     3.7375
H      4.7473     0.8699     2.5541
H      4.4283    -0.8552     2.5079
H      3.4945     2.3350     1.0448
H      1.7614     2.2465     0.9976
H      2.6366     2.4401     2.5664
H     -0.2288    -0.4715     2.8662
H      2.1943    -1.3209     4.5671
H      0.8063    -2.3468     4.0312
H      0.5452    -1.0696     5.2027
H      0.0419     1.1284     4.6024
H      1.7785     1.3267     4.3006
H      0.5276     1.8932     3.1105
H      2.7245    -2.1687     2.5127
H      2.6941    -1.9213     0.7379
H      2.0113    -4.6480     2.1467
H     -0.1352    -5.9111     2.3654
H     -2.2989    -4.6892     2.0836
H     -2.1660    -1.4272     2.5772
H     -3.3478    -2.4048     1.6907
H     -3.6452    -2.3996    -0.3183
H     -1.3059    -3.0533    -1.0158
H     -2.5175    -3.0542    -2.2645
H     -1.4008    -1.6915    -2.2406
H     -4.8079    -0.4949    -1.1927
H     -3.3506     0.0175    -2.1759
H     -4.2147    -1.4821    -2.4963
H     -4.2870    -0.2416     0.9694
H     -3.6029     1.7109     2.5941
H     -2.0147     0.8850     2.6881
H     -3.5553     0.0682     3.1649
H     -4.3428     1.5230    -0.4553
H     -2.5722     1.4572    -0.7169
H     -3.2680     2.4258     0.5703
69
{"conf": 4, "E": 269.7, "rms": -1.0, "geom": "OH", "total_charge": 0, "CA_charge": 1, "smiles": "C[C:1]#[6N:2]->[Mn+:3]1(<-[3C-:4]#[O+:5])(<-[4H-:6])(<-[5C-:7]#[O+:8])<-[1N:9]([CH:10]([CH3:11])[CH3:12])([CH:13]([CH3:14])[CH3:15])[CH2:16][c:17]2[cH:18][cH:19][cH:20][c:21]([n:22]2)[CH2:23][2N:24]->1([CH:25]([CH3:26])[CH3:27])[CH:28]([CH3:29])[CH3:30]", "smiles3D": "C([C:1]#[6N:2]->[Mn+:3]1(<-[3C-:4]#[O+:5])(<-[4H-:6])(<-[5C-:7]#[O+:8])<-[1N:9]([C:10]([C:11]([H:35])([H:36])[H:37])([C:12]([H:38])([H:39])[H:40])[H:34])([C:13]([C:14]([H:42])([H:43])[H:44])([C:15]([H:45])([H:46])[H:47])[H:41])[C:16]([H:48])([H:49])[c:17]2[c:18]([H:50])[c:19]([H:51])[c:20]([H:52])[c:21]([n:22]2)[C:23]([H:53])([H:54])[2N:24]->1([C:25]([C:26]([H:56])([H:57])[H:58])([C:27]([H:59])([H:60])[H:61])[H:55])[C:28]([C:29]([H:63])([H:64])[H:65])([C:30]([H:66])([H:67])[H:68])[H:62])([H:31])([H:32])[H:33]", "smiles3Dx": "C([C:1]#[6N:2]->[Mn+:3]1(<-[3C-:4]#[O+:5])(<-[4H-:6])(<-[5C-:7]#[O+:8])<-[1N:9]([C:10]([C:11]([H:35])([H:36])[H:37])([C:12]([H:38])([H:39])[H:40])[H:34])([C:13]([C:14]([H:42])([H:43])[H:44])([C:15]([H:45])([H:46])[H:47])[H:41])[C:16]([H:48])([H:49])[c:17]2[c:18]([H:50])[c:19]([H:51])[c:20]([H:52])[c:21]([n:22]2)[C:23]([H:53])([H:54])[2N:24]->1([C:25]([C:26]([H:56])([H:57])[H:58])([C:27]([H:59])([H:60])[H:61])[H:55])[C:28]([C:29]([H:63])([H:64])[H:65])([C:30]([H:66])([H:67])[H:68])[H:62])([H:31])([H:32])[H:33]", "dummies": []}
C      4.4946    -2.1522    -0.0686
C      3.1790    -1.5144    -0.0654
N      2.0742    -0.9752    -0.0666
Mn     0.0000     0.0000     0.0000
C     -0.5799    -1.3522    -1.7810
O     -0.8823    -2.0586    -2.7104
H     -0.3174    -1.5269     0.9469
C      0.8869     0.8754     1.9246
O      1.3635     1.3247     2.9377
N     -2.3449     0.4768     0.6438
C     -2.6224     1.9434     0.9000
C     -4.1284     2.3563     0.8275
C     -2.0809     2.5549     2.2042
C     -2.7248    -0.3478     1.8566
C     -1.6975    -0.4092     3.0220
C     -3.1450    -1.8289     1.5956
C     -3.1596    -0.0113    -0.4865
C     -2.8995     0.7683    -1.7102
C     -3.8785     1.3678    -2.5175
C     -3.5154     2.4934    -3.2747
C     -2.2203     3.0221    -3.1529
C     -1.2911     2.3216    -2.3729
N     -1.6497     1.2080    -1.7490
C     -0.0741     2.8891    -1.7805
N      0.8818     1.8313    -1.4706
C      1.2696     1.1491    -2.7624
C      2.4681     0.1619    -2.6980
C      1.4462     2.0364    -4.0434
C      2.0266     2.4122    -0.7285
C      3.0974     3.1537    -1.5714
C      1.6492     3.3852     0.4252
H      5.0135    -1.9214    -1.0216
H      5.0940    -1.7671     0.7818
H      4.3734    -3.2505     0.0305
H     -2.1207     2.5048     0.1116
H     -4.5485     2.2720    -0.1879
H     -4.2499     3.4306     1.0851
H     -4.7656     1.7809     1.5258
H     -2.6308     2.1883     3.0960
H     -2.2253     3.6571     2.1849
H     -0.9990     2.4303     2.3008
H     -3.6276     0.1297     2.2859
H     -1.2090     0.5234     3.3008
H     -0.9193    -1.1808     2.8948
H     -2.2423    -0.7103     3.9433
H     -2.3714    -2.3872     1.0324
H     -3.3114    -2.3649     2.5555
H     -4.1163    -1.8909     1.0619
H     -4.2466     0.0216    -0.2493
H     -2.8933    -1.0572    -0.7215
H     -4.9102     1.0426    -2.4791
H     -4.2587     3.0110    -3.8668
H     -1.9638     3.9674    -3.6134
H      0.3580     3.6492    -2.4642
H     -0.3958     3.4194    -0.8719
H      0.4033     0.5175    -3.0021
H      3.0242     0.1091    -3.6578
H      3.2257     0.3967    -1.9363
H      2.0958    -0.8701    -2.5424
H      2.2253     2.8105    -3.9667
H      1.7092     1.3997    -4.9153
H      0.4959     2.5148    -4.3525
H      2.5304     1.5541    -0.2458
H      3.8885     3.5534    -0.9003
H      3.6357     2.5070    -2.2852
H      2.6532     4.0210    -2.1014
H      2.4608     3.4064     1.1841
H      1.5161     4.4234     0.0490
H      0.7119     3.1114     0.9303
69
{"conf": 5, "E": 273.44, "rms": -1.0, "geom": "OH", "total_charge": 0, "CA_charge": 1, "smiles": "C[C:1]#[6N:2]->[Mn+:3]1(<-[3C-:4]#[O+:5])(<-[4H-:6])(<-[5C-:7]#[O+:8])<-[1N:9]([CH:10]([CH3:11])[CH3:12])([CH:13]([CH3:14])[CH3:15])[CH2:16][c:17]2[cH:18][cH:19][cH:20][c:21]([n:22]2)[CH2:23][2N:24]->1([CH:25]([CH3:26])[CH3:27])[CH:28]([CH3:29])[CH3:30]", "smiles3D": "C([C:1]#[6N:2]->[Mn+:3]1(<-[3C-:4]#[O+:5])(<-[4H-:6])(<-[5C-:7]#[O+:8])<-[1N:9]([C:10]([C:11]([H:35])([H:36])[H:37])([C:12]([H:38])([H:39])[H:40])[H:34])([C:13]([C:14]([H:42])([H:43])[H:44])([C:15]([H:45])([H:46])[H:47])[H:41])[C:16]([H:48])([H:49])[c:17]2[c:18]([H:50])[c:19]([H:51])[c:20]([H:52])[c:21]([n:22]2)[C:23]([H:53])([H:54])[2N:24]->1([C:25]([C:26]([H:56])([H:57])[H:58])([C:27]([H:59])([H:60])[H:61])[H:55])[C:28]([C:29]([H:63])([H:64])[H:65])([C:30]([H:66])([H:67])[H:68])[H:62])([H:31])([H:32])[H:33]", "smiles3Dx": "C([C:1]#[6N:2]->[Mn+:3]1(<-[3C-:4]#[O+:5])(<-[4H-:6])(<-[5C-:7]#[O+:8])<-[1N:9]([C:10]([C:11]([H:35])([H:36])[H:37])([C:12]([H:38])([H:39])[H:40])[H:34])([C:13]([C:14]([H:42])([H:43])[H:44])([C:15]([H:45])([H:46])[H:47])[H:41])[C:16]([H:48])([H:49])[c:17]2[c:18]([H:50])[c:19]([H:51])[c:20]([H:52])[c:21]([n:22]2)[C:23]([H:53])([H:54])[2N:24]->1([C:25]([C:26]([H:56])([H:57])[H:58])([C:27]([H:59])([H:60])[H:61])[H:55])[C:28]([C:29]([H:63])([H:64])[H:65])([C:30]([H:66])([H:67])[H:68])[H:62])([H:31])([H:32])[H:33]", "dummies": []}
C     -3.9126     0.1950    -3.0871
C     -2.7540     0.1456    -2.1969
N     -1.7772     0.1089    -1.4510
Mn     0.0000     0.0000     0.0000
C     -1.2759     1.4543     1.2528
O     -1.9482     2.2112     1.9085
H     -1.1762    -1.2772     0.5703
C      0.8577    -1.6746    -1.3314
O      1.3075    -2.5504    -2.0278
N      1.3122    -0.7697     2.0065
C      1.5192     0.3380     2.9864
C      1.6099    -0.0568     4.4829
C      2.7562     1.2335     2.7358
C      0.4111    -1.8559     2.5258
C      0.9833    -2.9287     3.5206
C     -0.9552    -1.3827     3.0984
C      2.5625    -1.4576     1.6820
C      3.3713    -0.7727     0.6890
C      4.7371    -1.0168     0.4802
C      5.3583    -0.4299    -0.6295
C      4.5996     0.3489    -1.5118
C      3.2410     0.5401    -1.2266
N      2.6852    -0.0188    -0.1579
C      2.2847     1.2037    -2.0994
N      1.1733     1.8009    -1.3405
C      1.7511     2.9319    -0.5172
C      0.9223     3.3675     0.6916
C      2.1560     4.2310    -1.2797
C      0.2465     2.3331    -2.3978
C     -1.0276     3.0177    -1.8518
C     -0.1663     1.3237    -3.5208
H     -3.6931    -0.3794    -4.0104
H     -4.1289     1.2505    -3.3514
H     -4.7919    -0.2470    -2.5752
H      0.6376     0.9883     2.8938
H      0.6522    -0.4066     4.8980
H      1.8495     0.8357     5.1013
H      2.4246    -0.7885     4.6569
H      2.6793     2.1659     3.3362
H      3.6969     0.7204     3.0299
H      2.8483     1.5442     1.7027
H      0.1703    -2.4390     1.6118
H      0.2569    -3.7684     3.5751
H      1.9326    -3.3993     3.2025
H      1.0944    -2.5768     4.5603
H     -1.1388    -0.3163     2.9499
H     -1.0574    -1.5779     4.1865
H     -1.7863    -1.9512     2.6292
H      2.3600    -2.4673     1.2533
H      3.1774    -1.5900     2.6007
H      5.2969    -1.6628     1.1446
H      6.4088    -0.6043    -0.8219
H      5.0514     0.7763    -2.3978
H      2.8205     1.9621    -2.7074
H      1.9308     0.4172    -2.7851
H      2.6989     2.5752    -0.0909
H      0.8663     2.5520     1.4066
H      1.4460     4.1822     1.2375
H     -0.0798     3.7500     0.4482
H      2.7864     4.8651    -0.6191
H      2.7717     4.0334    -2.1766
H      1.2806     4.8483    -1.5634
H      0.7899     3.1263    -2.9502
H     -0.8227     4.0679    -1.5719
H     -1.8284     3.0976    -2.6162
H     -1.4428     2.4931    -0.9883
H      0.5723     1.3749    -4.3505
H     -1.1397     1.5636    -3.9966
H     -0.1796     0.2731    -3.1838
69
{"conf": 6, "E": 280.74, "rms": -1.0, "geom": "OH", "total_charge": 0, "CA_charge": 1, "smiles": "C[C:1]#[6N:2]->[Mn+:3]1(<-[3C-:4]#[O+:5])(<-[4H-:6])(<-[5C-:7]#[O+:8])<-[1N:9]([CH:10]([CH3:11])[CH3:12])([CH:13]([CH3:14])[CH3:15])[CH2:16][c:17]2[cH:18][cH:19][cH:20][c:21]([n:22]2)[CH2:23][2N:24]->1([CH:25]([CH3:26])[CH3:27])[CH:28]([CH3:29])[CH3:30]", "smiles3D": "C([C:1]#[6N:2]->[Mn+:3]1(<-[3C-:4]#[O+:5])(<-[4H-:6])(<-[5C-:7]#[O+:8])<-[1N:9]([C:10]([C:11]([H:35])([H:36])[H:37])([C:12]([H:38])([H:39])[H:40])[H:34])([C:13]([C:14]([H:42])([H:43])[H:44])([C:15]([H:45])([H:46])[H:47])[H:41])[C:16]([H:48])([H:49])[c:17]2[c:18]([H:50])[c:19]([H:51])[c:20]([H:52])[c:21]([n:22]2)[C:23]([H:53])([H:54])[2N:24]->1([C:25]([C:26]([H:56])([H:57])[H:58])([C:27]([H:59])([H:60])[H:61])[H:55])[C:28]([C:29]([H:63])([H:64])[H:65])([C:30]([H:66])([H:67])[H:68])[H:62])([H:31])([H:32])[H:33]", "smiles3Dx": "C([C:1]#[6N:2]->[Mn+:3]1(<-[3C-:4]#[O+:5])(<-[4H-:6])(<-[5C-:7]#[O+:8])<-[1N:9]([C:10]([C:11]([H:35])([H:36])[H:37])([C:12]([H:38])([H:39])[H:40])[H:34])([C:13]([C:14]([H:42])([H:43])[H:44])([C:15]([H:45])([H:46])[H:47])[H:41])[C:16]([H:48])([H:49])[c:17]2[c:18]([H:50])[c:19]([H:51])[c:20]([H:52])[c:21]([n:22]2)[C:23]([H:53])([H:54])[2N:24]->1([C:25]([C:26]([H:56])([H:57])[H:58])([C:27]([H:59])([H:60])[H:61])[H:55])[C:28]([C:29]([H:63])([H:64])[H:65])([C:30]([H:66])([H:67])[H:68])[H:62])([H:31])([H:32])[H:33]", "dummies": []}
C     -1.5802     3.5564     3.1216
C     -1.1074     2.5312     2.1927
N     -0.7069     1.6723     1.4089
Mn     0.0000     0.0000     0.0000
C      1.5326    -0.4127     1.6808
O      2.3310    -0.6238     2.5598
H     -1.2284    -0.7721     1.0964
C     -1.8031     0.5458    -1.3284
O     -2.7498     0.8281    -2.0200
N      0.0615    -2.3367    -0.8805
C     -0.5784    -3.2425     0.1340
C      0.0648    -3.1622     1.5453
C     -2.1286    -3.1664     0.3192
C      1.4569    -2.8872    -1.1217
C      2.5055    -1.8594    -0.7457
C      1.8095    -3.4586    -2.5255
C     -0.8124    -2.4018    -2.0552
C     -0.3095    -1.4960    -3.0710
C     -0.3660    -1.6849    -4.4582
C      0.4471    -0.8739    -5.2643
C      1.3045     0.0619    -4.6639
C      1.2581     0.2086    -3.2680
N      0.4519    -0.5469    -2.5472
C      2.1916     0.9898    -2.4648
N      1.5734     1.5600    -1.2529
C      0.8964     2.8556    -1.6701
C     -0.1069     3.4725    -0.6845
C      0.1599     2.8533    -3.0491
C      2.7442     1.8237    -0.3406
C      4.0019     2.5188    -0.9733
C      2.4507     2.5880     0.9581
H     -1.6015     4.5387     2.6063
H     -2.6016     3.2981     3.4691
H     -0.8948     3.6103     3.9922
H     -0.3959    -4.2859    -0.2267
H     -0.3639    -2.3642     2.1778
H     -0.1316    -4.1154     2.0820
H      1.1611    -3.0417     1.5278
H     -2.4419    -3.6301     1.2797
H     -2.6301    -3.7595    -0.4759
H     -2.5470    -2.1458     0.2797
H      1.6443    -3.7503    -0.4448
H      3.3413    -1.7923    -1.4747
H      2.9652    -2.1058     0.2340
H      1.9838    -0.9063    -0.6745
H      1.0858    -4.2280    -2.8574
H      1.9419    -2.6752    -3.2957
H      2.7874    -3.9839    -2.4625
H     -0.8806    -3.4329    -2.4645
H     -1.8342    -2.0572    -1.8192
H     -0.9653    -2.4745    -4.8926
H      0.4560    -1.0092    -6.3379
H      1.9900     0.6453    -5.2650
H      2.6232     1.7931    -3.1059
H      3.0267     0.3077    -2.2093
H      1.6985     3.6099    -1.7778
H      0.2901     3.6745     0.3121
H     -1.0498     2.9022    -0.6535
H     -0.3900     4.4869    -1.0409
H     -0.3824     3.8095    -3.2134
H      0.8596     2.7988    -3.9062
H     -0.5895     2.0448    -3.1164
H      3.0923     0.8249    -0.0170
H      4.7858     2.6537    -0.1966
H      4.4941     1.9083    -1.7558
H      3.7848     3.5246    -1.3806
H      3.2959     2.4443     1.6660
H      2.3806     3.6818     0.7824
H      1.5738     2.2041     1.4784
69
{"conf": 7, "E": 263.6, "rms": -1.0, "geom": "OH", "total_charge": 0, "CA_charge": 1, "smiles": "C[C:1]#[6N:2]->[Mn+:3]1(<-[3C-:4]#[O+:5])(<-[4H-:6])(<-[5C-:7]#[O+:8])<-[1N:9]([CH:10]([CH3:11])[CH3:12])([CH:13]([CH3:14])[CH3:15])[CH2:16][c:17]2[cH:18][cH:19][cH:20][c:21]([n:22]2)[CH2:23][2N:24]->1([CH:25]([CH3:26])[CH3:27])[CH:28]([CH3:29])[CH3:30]", "smiles3D": "C([C:1]#[6N:2]->[Mn+:3]1(<-[3C-:4]#[O+:5])(<-[4H-:6])(<-[5C-:7]#[O+:8])<-[1N:9]([C:10]([C:11]([H:35])([H:36])[H:37])([C:12]([H:38])([H:39])[H:40])[H:34])([C:13]([C:14]([H:42])([H:43])[H:44])([C:15]([H:45])([H:46])[H:47])[H:41])[C:16]([H:48])([H:49])[c:17]2[c:18]([H:50])[c:19]([H:51])[c:20]([H:52])[c:21]([n:22]2)[C:23]([H:53])([H:54])[2N:24]->1([C:25]([C:26]([H:56])([H:57])[H:58])([C:27]([H:59])([H:60])[H:61])[H:55])[C:28]([C:29]([H:63])([H:64])[H:65])([C:30]([H:66])([H:67])[H:68])[H:62])([H:31])([H:32])[H:33]", "smiles3Dx": "C([C:1]#[6N:2]->[Mn+:3]1(<-[3C-:4]#[O+:5])(<-[4H-:6])(<-[5C-:7]#[O+:8])<-[1N:9]([C:10]([C:11]([H:35])([H:36])[H:37])([C:12]([H:38])([H:39])[H:40])[H:34])([C:13]([C:14]([H:42])([H:43])[H:44])([C:15]([H:45])([H:46])[H:47])[H:41])[C:16]([H:48])([H:49])[c:17]2[c:18]([H:50])[c:19]([H:51])[c:20]([H:52])[c:21]([n:22]2)[C:23]([H:53])([H:54])[2N:24]->1([C:25]([C:26]([H:56])([H:57])[H:58])([C:27]([H:59])([H:60])[H:61])[H:55])[C:28]([C:29]([H:63])([H:64])[H:65])([C:30]([H:66])([H:67])[H:68])[H:62])([H:31])([H:32])[H:33]", "dummies": []}
C      4.5798     1.7994     0.8137
C      3.2402     1.2694     0.5638
N      2.1160     0.8208     0.3497
Mn     0.0000     0.0000     0.0000
C      0.4167    -1.3039     1.8391
O      0.6422    -1.9805     2.8120
H     -0.2647     1.4440     1.0744
C     -0.3339     1.4486    -1.7562
O     -0.5094     2.2076    -2.6768
N     -2.4459    -0.3597     0.3923
C     -3.1712     0.6551    -0.4486
C     -3.0117     2.1242    -0.0125
C     -4.6986     0.4080    -0.6668
C     -2.8257    -0.1893     1.8605
C     -2.0036     0.8295     2.6860
C     -2.8905    -1.4839     2.7385
C     -2.8625    -1.6959     0.0014
C     -2.6456    -1.9295    -1.4163
C     -3.4075    -2.7446    -2.2652
C     -2.9153    -2.9905    -3.5568
C     -1.6503    -2.4999    -3.9185
C     -0.9460    -1.7362    -2.9738
N     -1.4888    -1.4360    -1.8138
C      0.4825    -1.5044    -2.9525
N      1.0254    -1.6425    -1.5816
C      2.4809    -1.3268    -1.7065
C      2.8101     0.0438    -2.3661
C      3.3493    -2.3770    -2.4612
C      0.7879    -2.9744    -0.9382
C      0.5786    -4.1872    -1.8924
C      1.7907    -3.4306     0.1701
H      5.3362     1.0847     0.4292
H      4.6942     2.7733     0.2949
H      4.7242     1.9409     1.9044
H     -2.7171     0.6061    -1.4529
H     -3.6236     2.3554     0.8841
H     -1.9573     2.3994     0.1401
H     -3.3767     2.7912    -0.8234
H     -5.2653     0.3057     0.2779
H     -5.1479     1.2547    -1.2292
H     -4.8881    -0.4834    -1.2958
H     -3.8605     0.2023     1.8746
H     -1.9830     1.8520     2.2869
H     -0.9828     0.4767     2.9051
H     -2.4868     0.9630     3.6782
H     -3.7193    -2.1538     2.4310
H     -1.9396    -2.0448     2.7285
H     -3.1145    -1.2340     3.7981
H     -3.9350    -1.8789     0.2372
H     -2.2514    -2.4471     0.5413
H     -4.3406    -3.1820    -1.9345
H     -3.4736    -3.6145    -4.2423
H     -1.1991    -2.7801    -4.8616
H      0.9645    -2.2124    -3.6554
H      0.6326    -0.4815    -3.3407
H      2.8827    -1.2653    -0.6849
H      3.8281     0.3711    -2.0637
H      2.8166    -0.0206    -3.4759
H      2.0999     0.8327    -2.0840
H      3.2670    -3.4039    -2.0878
H      3.1391    -2.3901    -3.5497
H      4.4214    -2.1057    -2.3489
H     -0.1681    -2.8417    -0.4043
H      0.6631    -5.1463    -1.3367
H      1.3094    -4.2215    -2.7205
H     -0.4438    -4.2003    -2.3092
H      2.2400    -2.6136     0.7550
H      1.2451    -4.0685     0.8990
H      2.6112    -4.0686    -0.2077
69
{"conf": 8, "E": 279.89, "rms": -1.0, "geom": "OH", "total_charge": 0, "CA_charge": 1, "smiles": "C[C:1]#[6N:2]->[Mn+:3]1(<-[3C-:4]#[O+:5])(<-[4H-:6])(<-[5C-:7]#[O+:8])<-[1N:9]([CH:10]([CH3:11])[CH3:12])([CH:13]([CH3:14])[CH3:15])[CH2:16][c:17]2[cH:18][cH:19][cH:20][c:21]([n:22]2)[CH2:23][2N:24]->1([CH:25]([CH3:26])[CH3:27])[CH:28]([CH3:29])[CH3:30]", "smiles3D": "C([C:1]#[6N:2]->[Mn+:3]1(<-[3C-:4]#[O+:5])(<-[4H-:6])(<-[5C-:7]#[O+:8])<-[1N:9]([C:10]([C:11]([H:35])([H:36])[H:37])([C:12]([H:38])([H:39])[H:40])[H:34])([C:13]([C:14]([H:42])([H:43])[H:44])([C:15]([H:45])([H:46])[H:47])[H:41])[C:16]([H:48])([H:49])[c:17]2[c:18]([H:50])[c:19]([H:51])[c:20]([H:52])[c:21]([n:22]2)[C:23]([H:53])([H:54])[2N:24]->1([C:25]([C:26]([H:56])([H:57])[H:58])([C:27]([H:59])([H:60])[H:61])[H:55])[C:28]([C:29]([H:63])([H:64])[H:65])([C:30]([H:66])([H:67])[H:68])[H:62])([H:31])([H:32])[H:33]", "smiles3Dx": "C([C:1]#[6N:2]->[Mn+:3]1(<-[3C-:4]#[O+:5])(<-[4H-:6])(<-[5C-:7]#[O+:8])<-[1N:9]([C:10]([C:11]([H:35])([H:36])[H:37])([C:12]([H:38])([H:39])[H:40])[H:34])([C:13]([C:14]([H:42])([H:43])[H:44])([C:15]([H:45])([H:46])[H:47])[H:41])[C:16]([H:48])([H:49])[c:17]2[c:18]([H:50])[c:19]([H:51])[c:20]([H:52])[c:21]([n:22]2)[C:23]([H:53])([H:54])[2N:24]->1([C:25]([C:26]([H:56])([H:57])[H:58])([C:27]([H:59])([H:60])[H:61])[H:55])[C:28]([C:29]([H:63])([H:64])[H:65])([C:30]([H:66])([H:67])[H:68])[H:62])([H:31])([H:32])[H:33]", "dummies": []}
C      0.3791    -3.5685     3.4622
C      0.2666    -2.5347     2.4345
N      0.1703    -1.6687     1.5672
Mn     0.0000     0.0000     0.0000
C     -1.7985     0.6568     1.2733
O     -2.7328     1.0074     1.9508
H      1.1223     0.7172     1.2564
C      1.9940    -0.6998    -0.8994
O      3.0437    -1.0733    -1.3619
N      0.1889     2.3098    -0.9127
C      0.8673     2.3145    -2.2505
C      0.4169     1.1385    -3.1038
C      2.4346     2.3119    -2.2692
C      1.0063     3.0897     0.0715
C      0.4579     3.1735     1.5295
C      1.3208     4.5683    -0.3468
C     -1.0986     3.0134    -0.9478
C     -2.0957     2.3000    -1.7278
C     -2.9937     2.9040    -2.6201
C     -3.7251     2.0818    -3.4846
C     -3.5003     0.7004    -3.4722
C     -2.6040     0.1763    -2.5286
N     -1.9826     0.9789    -1.6710
C     -2.0161    -1.1541    -2.6324
N     -1.3694    -1.6188    -1.3984
C     -0.4966    -2.7798    -1.8233
C      0.2377    -3.5115    -0.6757
C      0.5499    -2.5400    -2.9565
C     -2.4546    -2.1194    -0.4606
C     -3.7294    -1.2350    -0.3098
C     -3.0148    -3.5635    -0.7057
H     -0.5215    -3.5453     4.1096
H      1.2830    -3.3816     4.0776
H      0.4603    -4.5629     2.9770
H      0.5559     3.2333    -2.7976
H      1.1786     0.7870    -3.8321
H      0.1953     0.3268    -2.4079
H     -0.4720     1.4100    -3.7087
H      2.8919     3.2545    -1.9238
H      2.8147     2.1986    -3.3073
H      2.8640     1.5029    -1.6620
H      1.9753     2.5574     0.1558
H     -0.2481     4.0198     1.6701
H      1.3040     3.3466     2.2289
H     -0.0717     2.2834     1.8722
H      2.2607     4.8993     0.1443
H      0.5171     5.2652    -0.0266
H      1.4244     4.7390    -1.4314
H     -0.9802     4.0320    -1.3812
H     -1.5232     3.1225     0.0675
H     -3.0887     3.9810    -2.6768
H     -4.4061     2.5168    -4.2043
H     -3.9746     0.0615    -4.2063
H     -2.8137    -1.8661    -2.9407
H     -1.3016    -1.0928    -3.4697
H     -1.1784    -3.5344    -2.2674
H      0.5713    -4.5082    -1.0378
H     -0.3979    -3.7196     0.1967
H      1.1476    -2.9856    -0.3479
H      1.4101    -3.2408    -2.8860
H      0.9587    -1.5313    -3.0006
H      0.0923    -2.7488    -3.9480
H     -1.9841    -2.1323     0.5357
H     -4.4167    -1.3746    -1.1722
H     -4.2867    -1.5416     0.6018
H     -3.5560    -0.1623    -0.1996
H     -2.2882    -4.3797    -0.5492
H     -3.4503    -3.6604    -1.7214
H     -3.8280    -3.7871     0.0187
69
{"conf": 9, "E": 271.34, "rms": -1.0, "geom": "OH", "total_charge": 0, "CA_charge": 1, "smiles": "C[C:1]#[6N:2]->[Mn+:3]1(<-[3C-:4]#[O+:5])(<-[4H-:6])(<-[5C-:7]#[O+:8])<-[1N:9]([CH:10]([CH3:11])[CH3:12])([CH:13]([CH3:14])[CH3:15])[CH2:16][c:17]2[cH:18][cH:19][cH:20][c:21]([n:22]2)[CH2:23][2N:24]->1([CH:25]([CH3:26])[CH3:27])[CH:28]([CH3:29])[CH3:30]", "smiles3D": "C([C:1]#[6N:2]->[Mn+:3]1(<-[3C-:4]#[O+:5])(<-[4H-:6])(<-[5C-:7]#[O+:8])<-[1N:9]([C:10]([C:11]([H:35])([H:36])[H:37])([C:12]([H:38])([H:39])[H:40])[H:34])([C:13]([C:14]([H:42])([H:43])[H:44])([C:15]([H:45])([H:46])[H:47])[H:41])[C:16]([H:48])([H:49])[c:17]2[c:18]([H:50])[c:19]([H:51])[c:20]([H:52])[c:21]([n:22]2)[C:23]([H:53])([H:54])[2N:24]->1([C:25]([C:26]([H:56])([H:57])[H:58])([C:27]([H:59])([H:60])[H:61])[H:55])[C:28]([C:29]([H:63])([H:64])[H:65])([C:30]([H:66])([H:67])[H:68])[H:62])([H:31])([H:32])[H:33]", "smiles3Dx": "C([C:1]#[6N:2]->[Mn+:3]1(<-[3C-:4]#[O+:5])(<-[4H-:6])(<-[5C-:7]#[O+:8])<-[1N:9]([C:10]([C:11]([H:35])([H:36])[H:37])([C:12]([H:38])([H:39])[H:40])[H:34])([C:13]([C:14]([H:42])([H:43])[H:44])([C:15]([H:45])([H:46])[H:47])[H:41])[C:16]([H:48])([H:49])[c:17]2[c:18]([H:50])[c:19]([H:51])[c:20]([H:52])[c:21]([n:22]2)[C:23]([H:53])([H:54])[2N:24]->1([C:25]([C:26]([H:56])([H:57])[H:58])([C:27]([H:59])([H:60])[H:61])[H:55])[C:28]([C:29]([H:63])([H:64])[H:65])([C:30]([H:66])([H:67])[H:68])[H:62])([H:31])([H:32])[H:33]", "dummies": []}
C     -3.2750     3.4829     1.4228
C     -2.3199     2.4579     1.0047
N     -1.5208     1.5922     0.6540
Mn     0.0000     0.0000     0.0000
C     -0.2580     0.9263    -2.1013
O     -0.3922     1.4090    -3.1982
H      1.0048     1.4935     0.3052
C      0.3319    -0.3758     2.2588
O      0.5052    -0.5678     3.4369
N      2.2230    -1.0365    -0.5796
C      3.1498     0.1038    -0.2631
C      4.6015     0.1058    -0.8673
C      3.2669     0.4698     1.2493
C      2.5420    -2.2769     0.2078
C      4.0379    -2.5347     0.5290
C      2.0350    -3.6145    -0.3983
C      2.3715    -1.2575    -2.0139
C      1.2035    -1.8720    -2.6329
C      1.2071    -2.3655    -3.9459
C     -0.0133    -2.7069    -4.5371
C     -1.2003    -2.5080    -3.8259
C     -1.1209    -2.0151    -2.5158
N      0.0591    -1.7327    -1.9658
C     -2.2807    -1.6229    -1.7276
N     -1.9730    -1.5713    -0.3068
C     -3.1514    -0.8752     0.2925
C     -4.5563    -1.4753    -0.0439
C     -3.0848    -0.6970     1.8278
C     -1.8601    -2.9307     0.3173
C     -0.6614    -2.9458     1.2145
C     -1.8237    -4.1913    -0.5994
H     -4.2608     3.0114     1.6142
H     -2.9115     3.9703     2.3507
H     -3.3772     4.2423     0.6206
H      2.6638     0.9730    -0.7488
H      5.3439    -0.4637    -0.2804
H      4.9747     1.1527    -0.8539
H      4.6729    -0.2082    -1.9247
H      2.8310    -0.2803     1.9211
H      4.3245     0.5798     1.5726
H      2.8052     1.4522     1.4713
H      2.0420    -2.1606     1.1830
H      4.4626    -1.8080     1.2428
H      4.1557    -3.5100     1.0499
H      4.6402    -2.5981    -0.4003
H      2.6526    -3.9306    -1.2658
H      2.0988    -4.4222     0.3626
H      0.9974    -3.5846    -0.7204
H      2.5230    -0.2917    -2.5518
H      3.2542    -1.9043    -2.2173
H      2.1288    -2.4473    -4.5080
H     -0.0420    -3.0793    -5.5528
H     -2.1574    -2.7152    -4.2877
H     -2.5910    -0.6170    -2.0934
H     -3.1059    -2.3314    -1.9465
H     -3.1621     0.1421    -0.1377
H     -5.3378    -1.0431     0.6179
H     -4.5985    -2.5771     0.0567
H     -4.8619    -1.2042    -1.0764
H     -2.0929    -0.3861     2.1548
H     -3.3718    -1.6125     2.3842
H     -3.7931     0.1010     2.1388
H     -2.7254    -3.1174     0.9812
H     -0.1883    -3.9450     1.3224
H     -0.9411    -2.6106     2.2336
H      0.0035    -2.2325     0.7332
H     -0.9832    -4.2161    -1.3114
H     -2.7783    -4.3148    -1.1487
H     -1.7365    -5.1046     0.0282
69
{"conf": 10, "E": 270.7, "rms": -1.0, "geom": "OH", "total_charge": 0, "CA_charge": 1, "smiles": "C[C:1]#[6N:2]->[Mn+:3]1(<-[3C-:4]#[O+:5])(<-[4H-:6])(<-[5C-:7]#[O+:8])<-[1N:9]([CH:10]([CH3:11])[CH3:12])([CH:13]([CH3:14])[CH3:15])[CH2:16][c:17]2[cH:18][cH:19][cH:20][c:21]([n:22]2)[CH2:23][2N:24]->1([CH:25]([CH3:26])[CH3:27])[CH:28]([CH3:29])[CH3:30]", "smiles3D": "C([C:1]#[6N:2]->[Mn+:3]1(<-[3C-:4]#[O+:5])(<-[4H-:6])(<-[5C-:7]#[O+:8])<-[1N:9]([C:10]([C:11]([H:35])([H:36])[H:37])([C:12]([H:38])([H:39])[H:40])[H:34])([C:13]([C:14]([H:42])([H:43])[H:44])([C:15]([H:45])([H:46])[H:47])[H:41])[C:16]([H:48])([H:49])[c:17]2[c:18]([H:50])[c:19]([H:51])[c:20]([H:52])[c:21]([n:22]2)[C:23]([H:53])([H:54])[2N:24]->1([C:25]([C:26]([H:56])([H:57])[H:58])([C:27]([H:59])([H:60])[H:61])[H:55])[C:28]([C:29]([H:63])([H:64])[H:65])([C:30]([H:66])([H:67])[H:68])[H:62])([H:31])([H:32])[H:33]", "smiles3Dx": "C([C:1]#[6N:2]->[Mn+:3]1(<-[3C-:4]#[O+:5])(<-[4H-:6])(<-[5C-:7]#[O+:8])<-[1N:9]([C:10]([C:11]([H:35])([H:36])[H:37])([C:12]([H:38])([H:39])[H:40])[H:34])([C:13]([C:14]([H:42])([H:43])[H:44])([C:15]([H:45])([H:46])[H:47])[H:41])[C:16]([H:48])([H:49])[c:17]2[c:18]([H:50])[c:19]([H:51])[c:20]([H:52])[c:21]([n:22]2)[C:23]([H:53])([H:54])[2N:24]->1([C:25]([C:26]([H:56])([H:57])[H:58])([C:27]([H:59])([H:60])[H:61])[H:55])[C:28]([C:29]([H:63])([H:64])[H:65])([C:30]([H:66])([H:67])[H:68])[H:62])([H:31])([H:32])[H:33]", "dummies": []}
C      1.7892     1.9649     4.2189
C      1.2661     1.4068     2.9728
N      0.8251     0.9417     1.9237
Mn     0.0000     0.0000     0.0000
C      2.0133     0.5017    -1.0024
O      3.0664     0.7681    -1.5263
H      0.8179    -1.3921     0.8625
C     -1.8114    -0.3648     1.3564
O     -2.7551    -0.5627     2.0814
N     -0.5822    -1.8881    -1.5928
C      0.4339    -2.9445    -1.2611
C      0.2442    -4.3428    -1.9464
C      1.9033    -2.4897    -1.4995
C     -1.9323    -2.4381    -1.2792
C     -3.0812    -1.4468    -1.5292
C     -2.1213    -3.0764     0.1311
C     -0.5057    -1.7017    -3.0788
C     -0.3556    -0.3367    -3.5254
C     -0.2293    -0.0030    -4.8849
C     -0.0535     1.3372    -5.2356
C     -0.0185     2.3042    -4.2305
C     -0.1813     1.8888    -2.9014
N     -0.3197     0.5999    -2.5917
C     -0.1433     2.7826    -1.7635
N     -0.8986     2.2372    -0.6401
C     -0.6697     3.1634     0.5106
C      0.8132     3.5827     0.7641
C     -1.4743     4.4950     0.4836
C     -2.3462     2.0438    -0.9626
C     -3.3616     1.9822     0.2265
C     -2.9679     2.9894    -2.0369
H      2.0098     1.1419     4.9292
H      1.0346     2.6461     4.6631
H      2.7192     2.5316     4.0073
H      0.3676    -3.1474    -0.1822
H      0.2849    -4.3155    -3.0519
H     -0.6904    -4.8474    -1.6434
H      1.0474    -5.0334    -1.6106
H      2.3396    -2.0679    -0.5741
H      2.5662    -3.3419    -1.7605
H      2.0133    -1.7467    -2.3091
H     -2.1220    -3.2704    -1.9944
H     -4.0235    -2.0147    -1.6873
H     -3.2590    -0.8045    -0.6604
H     -2.9253    -0.8383    -2.4395
H     -1.9812    -4.1752     0.0784
H     -1.4045    -2.7139     0.8837
H     -3.1501    -2.9272     0.5251
H     -1.4134    -2.0979    -3.5878
H      0.3419    -2.2512    -3.5308
H     -0.2551    -0.7677    -5.6514
H      0.0575     1.6220    -6.2737
H      0.1209     3.3490    -4.4779
H      0.9249     2.9006    -1.5235
H     -0.5325     3.7765    -2.0691
H     -0.9814     2.6137     1.4153
H      0.9386     3.9092     1.8187
H      1.1031     4.4487     0.1289
H      1.5372     2.7743     0.5587
H     -2.5622     4.3756     0.5574
H     -1.2338     5.0999    -0.4131
H     -1.2031     5.1102     1.3690
H     -2.3632     1.0486    -1.4081
H     -4.0484     1.1228     0.0950
H     -2.9217     1.9014     1.2287
H     -4.0432     2.8582     0.2513
H     -2.8697     4.0571    -1.7663
H     -4.0521     2.7722    -2.1531
H     -2.5415     2.8290    -3.0443
69
{"conf": 11, "E": 266.22, "rms": -1.0, "geom": "OH", "total_charge": 0, "CA_charge": 1, "smiles": "C[C:1]#[6N:2]->[Mn+:3]1(<-[3C-:4]#[O+:5])(<-[4H-:6])(<-[5C-:7]#[O+:8])<-[1N:9]([CH:10]([CH3:11])[CH3:12])([CH:13]([CH3:14])[CH3:15])[CH2:16][c:17]2[cH:18][cH:19][cH:20][c:21]([n:22]2)[CH2:23][2N:24]->1([CH:25]([CH3:26])[CH3:27])[CH:28]([CH3:29])[CH3:30]", "smiles3D": "C([C:1]#[6N:2]->[Mn+:3]1(<-[3C-:4]#[O+:5])(<-[4H-:6])(<-[5C-:7]#[O+:8])<-[1N:9]([C:10]([C:11]([H:35])([H:36])[H:37])([C:12]([H:38])([H:39])[H:40])[H:34])([C:13]([C:14]([H:42])([H:43])[H:44])([C:15]([H:45])([H:46])[H:47])[H:41])[C:16]([H:48])([H:49])[c:17]2[c:18]([H:50])[c:19]([H:51])[c:20]([H:52])[c:21]([n:22]2)[C:23]([H:53])([H:54])[2N:24]->1([C:25]([C:26]([H:56])([H:57])[H:58])([C:27]([H:59])([H:60])[H:61])[H:55])[C:28]([C:29]([H:63])([H:64])[H:65])([C:30]([H:66])([H:67])[H:68])[H:62])([H:31])([H:32])[H:33]", "smiles3Dx": "C([C:1]#[6N:2]->[Mn+:3]1(<-[3C-:4]#[O+:5])(<-[4H-:6])(<-[5C-:7]#[O+:8])<-[1N:9]([C:10]([C:11]([H:35])([H:36])[H:37])([C:12]([H:38])([H:39])[H:40])[H:34])([C:13]([C:14]([H:42])([H:43])[H:44])([C:15]([H:45])([H:46])[H:47])[H:41])[C:16]([H:48])([H:49])[c:17]2[c:18]([H:50])[c:19]([H:51])[c:20]([H:52])[c:21]([n:22]2)[C:23]([H:53])([H:54])[2N:24]->1([C:25]([C:26]([H:56])([H:57])[H:58])([C:27]([H:59])([H:60])[H:61])[H:55])[C:28]([C:29]([H:63])([H:64])[H:65])([C:30]([H:66])([H:67])[H:68])[H:62])([H:31])([H:32])[H:33]", "dummies": []}
C     -0.4634    -2.8709    -4.0493
C     -0.3304    -2.0458    -2.8495
N     -0.2177    -1.3557    -1.8383
Mn     0.0000     0.0000     0.0000
C      2.1065     0.3293    -0.8524
O      3.2070     0.5115    -1.3115
H     -0.6021     1.1146    -1.3069
C     -2.2062    -0.4426     0.4988
O     -3.3603    -0.6764     0.7588
N      0.1331     2.1117     1.3617
C      1.3293     2.8534     0.8372
C      1.8354     4.0807     1.6751
C      1.2530     3.3385    -0.6239
C     -1.1284     2.9405     1.2159
C     -2.2569     2.6730     2.2576
C     -1.8343     2.9092    -0.1601
C      0.4289     1.9431     2.7880
C     -0.3457     0.8910     3.4219
C     -0.5988     0.8060     4.8003
C     -1.0129    -0.4260     5.3255
C     -1.0483    -1.5502     4.4898
C     -0.7218    -1.3746     3.1369
N     -0.4739    -0.1702     2.6514
C     -0.3088    -2.4263     2.2237
N      0.7605    -1.9606     1.3115
C      1.0101    -3.0762     0.3512
C     -0.2570    -3.7731    -0.2394
C      1.9059    -4.2330     0.8796
C      2.0031    -1.4948     2.0152
C      3.3427    -1.4649     1.2088
C      2.3082    -2.1597     3.3908
H     -0.5337    -2.2168    -4.9424
H     -1.3799    -3.4911    -3.9706
H      0.4228    -3.5317    -4.1423
H      2.1555     2.1146     0.8687
H      1.0593     4.8547     1.8263
H      2.6852     4.5734     1.1548
H      2.2494     3.7841     2.6599
H      0.9029     2.5707    -1.3232
H      0.6435     4.2626    -0.7091
H      2.2738     3.6056    -0.9737
H     -0.8373     3.9965     1.3729
H     -3.1553     3.2869     2.0302
H     -2.5777     1.6137     2.2466
H     -1.9709     2.9825     3.2825
H     -2.3609     1.9555    -0.3343
H     -1.2167     3.1702    -1.0268
H     -2.6261     3.6896    -0.1743
H      0.2453     2.8930     3.3419
H      1.4992     1.6708     2.9394
H     -0.4415     1.6564     5.4513
H     -1.2144    -0.5273     6.3839
H     -1.2358    -2.5350     4.8981
H     -1.2218    -2.7108     1.6777
H      0.0278    -3.3069     2.8115
H      1.5296    -2.6265    -0.5131
H     -1.0924    -3.0765    -0.4335
H      0.0025    -4.2821    -1.1925
H     -0.6422    -4.5591     0.4471
H      1.4491    -4.7261     1.7610
H      2.9375    -3.9438     1.1226
H      2.0118    -5.0106     0.0921
H      1.8031    -0.4380     2.2331
H      3.7908    -0.4496     1.2762
H      3.2705    -1.7156     0.1422
H      4.1129    -2.1447     1.6329
H      1.5684    -1.8919     4.1638
H      3.2750    -1.7853     3.7919
H      2.3774    -3.2605     3.3228
69
{"conf": 12, "E": 274.5, "rms": -1.0, "geom": "OH", "total_charge": 0, "CA_charge": 1, "smiles": "C[C:1]#[6N:2]->[Mn+:3]1(<-[3C-:4]#[O+:5])(<-[4H-:6])(<-[5C-:7]#[O+:8])<-[1N:9]([CH:10]([CH3:11])[CH3:12])([CH:13]([CH3:14])[CH3:15])[CH2:16][c:17]2[cH:18][cH:19][cH:20][c:21]([n:22]2)[CH2:23][2N:24]->1([CH:25]([CH3:26])[CH3:27])[CH:28]([CH3:29])[CH3:30]", "smiles3D": "C([C:1]#[6N:2]->[Mn+:3]1(<-[3C-:4]#[O+:5])(<-[4H-:6])(<-[5C-:7]#[O+:8])<-[1N:9]([C:10]([C:11]([H:35])([H:36])[H:37])([C:12]([H:38])([H:39])[H:40])[H:34])([C:13]([C:14]([H:42])([H:43])[H:44])([C:15]([H:45])([H:46])[H:47])[H:41])[C:16]([H:48])([H:49])[c:17]2[c:18]([H:50])[c:19]([H:51])[c:20]([H:52])[c:21]([n:22]2)[C:23]([H:53])([H:54])[2N:24]->1([C:25]([C:26]([H:56])([H:57])[H:58])([C:27]([H:59])([H:60])[H:61])[H:55])[C:28]([C:29]([H:63])([H:64])[H:65])([C:30]([H:66])([H:67])[H:68])[H:62])([H:31])([H:32])[H:33]", "smiles3Dx": "C([C:1]#[6N:2]->[Mn+:3]1(<-[3C-:4]#[O+:5])(<-[4H-:6])(<-[5C-:7]#[O+:8])<-[1N:9]([C:10]([C:11]([H:35])([H:36])[H:37])([C:12]([H:38])([H:39])[H:40])[H:34])([C:13]([C:14]([H:42])([H:43])[H:44])([C:15]([H:45])([H:46])[H:47])[H:41])[C:16]([H:48])([H:49])[c:17]2[c:18]([H:50])[c:19]([H:51])[c:20]([H:52])[c:21]([n:22]2)[C:23]([H:53])([H:54])[2N:24]->1([C:25]([C:26]([H:56])([H:57])[H:58])([C:27]([H:59])([H:60])[H:61])[H:55])[C:28]([C:29]([H:63])([H:64])[H:65])([C:30]([H:66])([H:67])[H:68])[H:62])([H:31])([H:32])[H:33]", "dummies": []}
C      3.0682    -2.4956     3.0388
C      2.1645    -1.7608     2.1550
N      1.4025    -1.1410     1.4161
Mn     0.0000     0.0000     0.0000
C      1.8349     1.3425    -0.3674
O      2.7962     2.0448    -0.5600
H      0.8107    -1.2069    -1.0961
C     -1.5143    -1.7128     0.3902
O     -2.2976    -2.6069     0.5944
N     -1.0748     0.7171    -2.1605
C     -1.6717    -0.4616    -2.8919
C     -3.1384    -0.8264    -2.5088
C     -0.8860    -1.8002    -2.8608
C      0.0149     1.3678    -2.9972
C      1.1715     0.4699    -3.4746
C     -0.4479     2.1842    -4.2514
C     -2.1343     1.7172    -1.9934
C     -1.6117     2.8732    -1.2737
C     -1.8546     4.2277    -1.5381
C     -1.2580     5.1801    -0.6951
C     -0.4960     4.7544     0.4063
C     -0.3285     3.3746     0.6004
N     -0.8527     2.5128    -0.2518
C      0.0609     2.7290     1.8433
N     -0.6484     1.4453     1.9749
C     -2.1305     1.5789     2.2212
C     -2.7621     3.0001     2.2679
C     -2.9073     0.7478     1.2218
C     -0.0211     0.8093     3.1677
C     -0.5886    -0.5849     3.5322
C     -0.0225     1.6595     4.4773
H      2.9834    -2.0933     4.0693
H      2.7933    -3.5703     3.0376
H      4.1116    -2.3793     2.6805
H     -1.7179    -0.1773    -3.9605
H     -3.2638    -0.9186    -1.4139
H     -3.8541    -0.0759    -2.9065
H     -3.4490    -1.7902    -2.9676
H     -1.3075    -2.4698    -3.6420
H      0.1788    -1.7639    -3.1051
H     -1.0074    -2.3497    -1.9176
H      0.4939     2.1079    -2.3339
H      1.6247    -0.1200    -2.6682
H      2.0022     1.1117    -3.8411
H      0.8700    -0.1549    -4.3413
H     -0.9413     3.1342    -3.9667
H      0.4283     2.5053    -4.8554
H     -1.1114     1.6139    -4.9281
H     -2.9699     1.3292    -1.3962
H     -2.5612     2.0403    -2.9664
H     -2.4777     4.5346    -2.3680
H     -1.4256     6.2357    -0.8643
H     -0.1140     5.4704     1.1224
H     -0.1643     3.4205     2.6786
H      1.1608     2.5725     1.8169
H     -2.3799     1.1536     3.2111
H     -3.8149     2.9130     2.6146
H     -2.8122     3.4867     1.2761
H     -2.2687     3.6572     3.0096
H     -3.8237     1.2466     0.8376
H     -3.2269    -0.2099     1.6837
H     -2.2270     0.5560     0.3955
H      1.0458     0.6566     2.9127
H     -1.4821    -0.5317     4.1888
H      0.1755    -1.1623     4.0952
H     -0.8530    -1.1564     2.6445
H      0.7629     2.4434     4.4426
H      0.2309     1.0292     5.3572
H     -1.0031     2.1374     4.6708
69
{"conf": 13, "E": 271.14, "rms": -1.0, "geom": "OH", "total_charge": 0, "CA_charge": 1, "smiles": "C[C:1]#[6N:2]->[Mn+:3]1(<-[3C-:4]#[O+:5])(<-[4H-:6])(<-[5C-:7]#[O+:8])<-[1N:9]([CH:10]([CH3:11])[CH3:12])([CH:13]([CH3:14])[CH3:15])[CH2:16][c:17]2[cH:18][cH:19][cH:20][c:21]([n:22]2)[CH2:23][2N:24]->1([CH:25]([CH3:26])[CH3:27])[CH:28]([CH3:29])[CH3:30]", "smiles3D": "C([C:1]#[6N:2]->[Mn+:3]1(<-[3C-:4]#[O+:5])(<-[4H-:6])(<-[5C-:7]#[O+:8])<-[1N:9]([C:10]([C:11]([H:35])([H:36])[H:37])([C:12]([H:38])([H:39])[H:40])[H:34])([C:13]([C:14]([H:42])([H:43])[H:44])([C:15]([H:45])([H:46])[H:47])[H:41])[C:16]([H:48])([H:49])[c:17]2[c:18]([H:50])[c:19]([H:51])[c:20]([H:52])[c:21]([n:22]2)[C:23]([H:53])([H:54])[2N:24]->1([C:25]([C:26]([H:56])([H:57])[H:58])([C:27]([H:59])([H:60])[H:61])[H:55])[C:28]([C:29]([H:63])([H:64])[H:65])([C:30]([H:66])([H:67])[H:68])[H:62])([H:31])([H:32])[H:33]", "smiles3Dx": "C([C:1]#[6N:2]->[Mn+:3]1(<-[3C-:4]#[O+:5])(<-[4H-:6])(<-[5C-:7]#[O+:8])<-[1N:9]([C:10]([C:11]([H:35])([H:36])[H:37])([C:12]([H:38])([H:39])[H:40])[H:34])([C:13]([C:14]([H:42])([H:43])[H:44])([C:15]([H:45])([H:46])[H:47])[H:41])[C:16]([H:48])([H:49])[c:17]2[c:18]([H:50])[c:19]([H:51])[c:20]([H:52])[c:21]([n:22]2)[C:23]([H:53])([H:54])[2N:24]->1([C:25]([C:26]([H:56])([H:57])[H:58])([C:27]([H:59])([H:60])[H:61])[H:55])[C:28]([C:29]([H:63])([H:64])[H:65])([C:30]([H:66])([H:67])[H:68])[H:62])([H:31])([H:32])[H:33]", "dummies": []}
C      4.2868     1.4957    -2.0594
C      3.0286     1.0570    -1.4577
N      1.9682     0.6893    -0.9569
Mn     0.0000     0.0000     0.0000
C      0.2236    -1.9197    -1.2610
O      0.3461    -2.9228    -1.9199
H      1.1959    -0.8100     1.1320
C      0.3733     1.9128     1.2565
O      0.5691     2.9096     1.9067
N     -1.6339    -1.0896     1.5957
C     -1.9833    -2.4595     1.1094
C     -0.8363    -3.5187     1.1641
C     -2.5829    -2.4547    -0.3064
C     -0.8854    -1.2273     2.8946
C     -1.5870    -2.0313     4.0440
C     -0.3910     0.0989     3.5144
C     -2.9066    -0.3919     1.8704
C     -2.8352     1.0295     1.5980
C     -3.6057     2.0136     2.2371
C     -3.5838     3.3172     1.7201
C     -2.8436     3.5888     0.5611
C     -2.1414     2.5337    -0.0361
N     -2.1458     1.3248     0.5128
C     -1.3601     2.6215    -1.2644
N     -1.1406     1.2839    -1.8387
C     -0.1645     1.5309    -2.9696
C      0.5463     0.3180    -3.6119
C     -0.6837     2.3947    -4.1558
C     -2.4354     0.6488    -2.2585
C     -3.5570     1.5987    -2.7786
C     -2.3354    -0.5219    -3.2560
H      5.0362     0.6811    -1.9848
H      4.1168     1.7456    -3.1269
H      4.6596     2.3928    -1.5240
H     -2.7931    -2.8583     1.7603
H     -0.7432    -3.9426     2.1840
H      0.1494    -3.0997     0.9024
H     -1.0352    -4.3946     0.5115
H     -2.1380    -1.6406    -0.8532
H     -2.4153    -3.3979    -0.8674
H     -3.6824    -2.3071    -0.2891
H      0.0377    -1.7867     2.6668
H     -2.0916    -2.9607     3.7346
H     -0.8130    -2.3495     4.7757
H     -2.3087    -1.4132     4.6178
H     -1.0846     0.9436     3.3805
H      0.6192     0.3378     3.1353
H     -0.2366     0.0010     4.6111
H     -3.2375    -0.5202     2.9162
H     -3.7281    -0.7808     1.2378
H     -4.2165     1.7744     3.0983
H     -4.1579     4.1015     2.1958
H     -2.8337     4.5820     0.1310
H     -1.8924     3.2991    -1.9550
H     -0.3918     3.0995    -0.9999
H      0.6647     2.1217    -2.5244
H      0.9508    -0.3836    -2.8943
H     -0.0448    -0.2065    -4.3837
H      1.4416     0.6883    -4.1580
H     -1.4215     1.8545    -4.7772
H     -1.0779     3.3838    -3.8652
H      0.1668     2.6294    -4.8323
H     -2.8552     0.2101    -1.3495
H     -4.4313     1.0066    -3.1258
H     -3.9509     2.2424    -1.9664
H     -3.2434     2.2390    -3.6190
H     -3.2660    -1.1281    -3.2041
H     -2.2553    -0.1727    -4.3038
H     -1.5136    -1.2093    -3.0109
69
{"conf": 14, "E": 255.87, "rms": -1.0, "geom": "OH", "total_charge": 0, "CA_charge": 1, "smiles": "C[C:1]#[6N:2]->[Mn+:3]1(<-[3C-:4]#[O+:5])(<-[4H-:6])(<-[5C-:7]#[O+:8])<-[1N:9]([CH:10]([CH3:11])[CH3:12])([CH:13]([CH3:14])[CH3:15])[CH2:16][c:17]2[cH:18][cH:19][cH:20][c:21]([n:22]2)[CH2:23][2N:24]->1([CH:25]([CH3:26])[CH3:27])[CH:28]([CH3:29])[CH3:30]", "smiles3D": "C([C:1]#[6N:2]->[Mn+:3]1(<-[3C-:4]#[O+:5])(<-[4H-:6])(<-[5C-:7]#[O+:8])<-[1N:9]([C:10]([C:11]([H:35])([H:36])[H:37])([C:12]([H:38])([H:39])[H:40])[H:34])([C:13]([C:14]([H:42])([H:43])[H:44])([C:15]([H:45])([H:46])[H:47])[H:41])[C:16]([H:48])([H:49])[c:17]2[c:18]([H:50])[c:19]([H:51])[c:20]([H:52])[c:21]([n:22]2)[C:23]([H:53])([H:54])[2N:24]->1([C:25]([C:26]([H:56])([H:57])[H:58])([C:27]([H:59])([H:60])[H:61])[H:55])[C:28]([C:29]([H:63])([H:64])[H:65])([C:30]([H:66])([H:67])[H:68])[H:62])([H:31])([H:32])[H:33]", "smiles3Dx": "C([C:1]#[6N:2]->[Mn+:3]1(<-[3C-:4]#[O+:5])(<-[4H-:6])(<-[5C-:7]#[O+:8])<-[1N:9]([C:10]([C:11]([H:35])([H:36])[H:37])([C:12]([H:38])([H:39])[H:40])[H:34])([C:13]([C:14]([H:42])([H:43])[H:44])([C:15]([H:45])([H:46])[H:47])[H:41])[C:16]([H:48])([H:49])[c:17]2[c:18]([H:50])[c:19]([H:51])[c:20]([H:52])[c:21]([n:22]2)[C:23]([H:53])([H:54])[2N:24]->1([C:25]([C:26]([H:56])([H:57])[H:58])([C:27]([H:59])([H:60])[H:61])[H:55])[C:28]([C:29]([H:63])([H:64])[H:65])([C:30]([H:66])([H:67])[H:68])[H:62])([H:31])([H:32])[H:33]", "dummies": []}
C      0.9688    -1.3386    -4.7024
C      0.6720    -0.9353    -3.3287
N      0.4172    -0.5934    -2.1755
Mn     0.0000     0.0000     0.0000
C     -1.4036    -1.8027     0.2042
O     -2.1351    -2.7567     0.3041
H      1.2823    -1.2881     0.2160
C      1.7294     1.4831    -0.4292
O      2.6289     2.2548    -0.6519
N      0.1902     0.2380     2.4570
C      1.1041    -0.8338     2.9063
C      2.5392    -0.7778     2.2956
C      1.2612    -0.9232     4.4551
C     -1.2173     0.0311     2.8898
C     -1.8327     1.0630     3.8764
C     -1.6777    -1.3802     3.3787
C      0.7994     1.5045     2.9195
C      0.3158     2.6683     2.1841
C      0.6083     4.0010     2.5078
C      0.2361     5.0060     1.6003
C     -0.3887     4.6572     0.3929
C     -0.6465     3.3024     0.1514
N     -0.2828     2.3810     1.0409
C     -1.2131     2.7331    -1.0776
N     -1.8812     1.4711    -0.7944
C     -2.9866     1.7175     0.2245
C     -3.9690     0.5538     0.4745
C     -3.8604     2.9912    -0.0244
C     -2.5036     0.9726    -2.0862
C     -2.7433    -0.5543    -2.1964
C     -1.8302     1.4186    -3.4236
H      1.9331    -0.8909    -5.0190
H      0.1587    -0.9849    -5.3728
H      1.0377    -2.4444    -4.7563
H      0.6809    -1.7907     2.5560
H      3.2973    -0.3706     2.9981
H      2.5892    -0.1326     1.4043
H      2.8763    -1.7998     2.0178
H      2.0657    -0.2542     4.8273
H      0.3639    -0.6033     5.0055
H      1.5139    -1.9638     4.7500
H     -1.7335     0.1654     1.9476
H     -2.9168     0.8585     4.0111
H     -1.3589     0.9978     4.8772
H     -1.7797     2.1013     3.5006
H     -2.7875    -1.4262     3.3306
H     -1.3411    -2.2195     2.7496
H     -1.4200    -1.5904     4.4329
H      1.8975     1.5045     2.7891
H      0.6066     1.6631     4.0004
H      1.1330     4.2504     3.4212
H      0.4546     6.0431     1.8188
H     -0.6568     5.4156    -0.3313
H     -0.3606     2.5570    -1.7609
H     -1.8929     3.4746    -1.5518
H     -2.5150     1.9008     1.1916
H     -4.5688     0.7683     1.3857
H     -4.6943     0.4393    -0.3580
H     -3.4579    -0.3941     0.6862
H     -4.2952     3.0438    -1.0402
H     -3.2873     3.9205     0.1681
H     -4.7064     3.0281     0.6957
H     -3.5153     1.4152    -2.1403
H     -3.3412    -0.9930    -1.3920
H     -1.8340    -1.1480    -2.3139
H     -3.3488    -0.7581    -3.1060
H     -1.9992     2.4996    -3.6099
H     -2.2840     0.8997    -4.2952
H     -0.7470     1.2252    -3.4491
69
{"conf": 15, "E": 275.33, "rms": -1.0, "geom": "OH", "total_charge": 0, "CA_charge": 1, "smiles": "C[C:1]#[6N:2]->[Mn+:3]1(<-[3C-:4]#[O+:5])(<-[4H-:6])(<-[5C-:7]#[O+:8])<-[1N:9]([CH:10]([CH3:11])[CH3:12])([CH:13]([CH3:14])[CH3:15])[CH2:16][c:17]2[cH:18][cH:19][cH:20][c:21]([n:22]2)[CH2:23][2N:24]->1([CH:25]([CH3:26])[CH3:27])[CH:28]([CH3:29])[CH3:30]", "smiles3D": "C([C:1]#[6N:2]->[Mn+:3]1(<-[3C-:4]#[O+:5])(<-[4H-:6])(<-[5C-:7]#[O+:8])<-[1N:9]([C:10]([C:11]([H:35])([H:36])[H:37])([C:12]([H:38])([H:39])[H:40])[H:34])([C:13]([C:14]([H:42])([H:43])[H:44])([C:15]([H:45])([H:46])[H:47])[H:41])[C:16]([H:48])([H:49])[c:17]2[c:18]([H:50])[c:19]([H:51])[c:20]([H:52])[c:21]([n:22]2)[C:23]([H:53])([H:54])[2N:24]->1([C:25]([C:26]([H:56])([H:57])[H:58])([C:27]([H:59])([H:60])[H:61])[H:55])[C:28]([C:29]([H:63])([H:64])[H:65])([C:30]([H:66])([H:67])[H:68])[H:62])([H:31])([H:32])[H:33]", "smiles3Dx": "C([C:1]#[6N:2]->[Mn+:3]1(<-[3C-:4]#[O+:5])(<-[4H-:6])(<-[5C-:7]#[O+:8])<-[1N:9]([C:10]([C:11]([H:35])([H:36])[H:37])([C:12]([H:38])([H:39])[H:40])[H:34])([C:13]([C:14]([H:42])([H:43])[H:44])([C:15]([H:45])([H:46])[H:47])[H:41])[C:16]([H:48])([H:49])[c:17]2[c:18]([H:50])[c:19]([H:51])[c:20]([H:52])[c:21]([n:22]2)[C:23]([H:53])([H:54])[2N:24]->1([C:25]([C:26]([H:56])([H:57])[H:58])([C:27]([H:59])([H:60])[H:61])[H:55])[C:28]([C:29]([H:63])([H:64])[H:65])([C:30]([H:66])([H:67])[H:68])[H:62])([H:31])([H:32])[H:33]", "dummies": []}
C      2.5891    -0.2030     4.2513
C      1.8205    -0.1698     3.0079
N      1.1738    -0.1473     1.9627
Mn     0.0000     0.0000     0.0000
C     -1.8913     0.5630     1.1857
O     -2.8827     0.8671     1.8016
H      0.6345     1.7052     0.2211
C      1.9598    -0.3682    -1.1336
O      2.9950    -0.5589    -1.7231
N     -1.0148     1.0712    -2.0116
C     -0.3175     0.4450    -3.1948
C     -1.1723     0.2256    -4.4798
C      1.0404     1.0687    -3.6581
C     -0.7262     2.5361    -1.9101
C     -1.3225     3.2701    -0.6755
C     -1.1393     3.3900    -3.1463
C     -2.4827     0.9628    -2.0181
C     -2.8662    -0.4296    -2.0410
C     -3.9220    -1.0025    -2.7661
C     -3.9067    -2.3942    -2.9598
C     -2.8367    -3.1532    -2.4562
C     -1.8401    -2.4835    -1.7316
N     -1.9148    -1.1825    -1.5318
C     -0.6729    -3.0604    -1.0859
N     -0.4643    -2.4764     0.2468
C     -1.7121    -2.6394     1.0724
C     -2.2742    -4.0889     1.1318
C     -1.6832    -2.0776     2.5162
C      0.6954    -3.2899     0.8224
C      2.0795    -2.9106     0.2731
C      0.8593    -3.4282     2.3593
H      3.2253    -1.1117     4.2666
H      3.2305     0.6999     4.3141
H      1.8931    -0.2246     5.1148
H     -0.0466    -0.5660    -2.8406
H     -0.5226    -0.0079    -5.3511
H     -1.8273    -0.6590    -4.3845
H     -1.7827     1.1034    -4.7577
H      1.6279     0.2847    -4.1838
H      0.9262     1.8872    -4.3922
H      1.6886     1.4302    -2.8445
H      0.3649     2.6401    -1.7994
H     -1.1993     2.7331     0.2686
H     -0.8027     4.2442    -0.5472
H     -2.4002     3.5066    -0.8046
H     -0.6503     4.3858    -3.0802
H     -2.2341     3.5711    -3.1725
H     -0.8553     2.9734    -4.1188
H     -2.9211     1.3986    -1.1027
H     -2.9317     1.4715    -2.8946
H     -4.6870    -0.3882    -3.2230
H     -4.6936    -2.8732    -3.5276
H     -2.7941    -4.2233    -2.6128
H      0.1973    -2.8336    -1.7310
H     -0.8041    -4.1657    -1.0593
H     -2.4966    -2.0412     0.5781
H     -2.7081    -4.3904     0.1578
H     -3.1099    -4.1509     1.8622
H     -1.5115    -4.8341     1.4222
H     -0.9387    -1.2791     2.6384
H     -2.6766    -1.6426     2.7595
H     -1.5348    -2.8505     3.2956
H      0.5471    -4.3454     0.4965
H      2.4492    -1.9735     0.7259
H      2.8175    -3.6938     0.5527
H      2.1152    -2.8978    -0.8288
H      0.8603    -2.4815     2.9036
H      0.1174    -4.1285     2.7847
H      1.8280    -3.9146     2.6063
69
{"conf": 16, "E": 255.34, "rms": -1.0, "geom": "OH", "total_charge": 0, "CA_charge": 1, "smiles": "C[C:1]#[6N:2]->[Mn+:3]1(<-[3C-:4]#[O+:5])(<-[4H-:6])(<-[5C-:7]#[O+:8])<-[1N:9]([CH:10]([CH3:11])[CH3:12])([CH:13]([CH3:14])[CH3:15])[CH2:16][c:17]2[cH:18][cH:19][cH:20][c:21]([n:22]2)[CH2:23][2N:24]->1([CH:25]([CH3:26])[CH3:27])[CH:28]([CH3:29])[CH3:30]", "smiles3D": "C([C:1]#[6N:2]->[Mn+:3]1(<-[3C-:4]#[O+:5])(<-[4H-:6])(<-[5C-:7]#[O+:8])<-[1N:9]([C:10]([C:11]([H:35])([H:36])[H:37])([C:12]([H:38])([H:39])[H:40])[H:34])([C:13]([C:14]([H:42])([H:43])[H:44])([C:15]([H:45])([H:46])[H:47])[H:41])[C:16]([H:48])([H:49])[c:17]2[c:18]([H:50])[c:19]([H:51])[c:20]([H:52])[c:21]([n:22]2)[C:23]([H:53])([H:54])[2N:24]->1([C:25]([C:26]([H:56])([H:57])[H:58])([C:27]([H:59])([H:60])[H:61])[H:55])[C:28]([C:29]([H:63])([H:64])[H:65])([C:30]([H:66])([H:67])[H:68])[H:62])([H:31])([H:32])[H:33]", "smiles3Dx": "C([C:1]#[6N:2]->[Mn+:3]1(<-[3C-:4]#[O+:5])(<-[4H-:6])(<-[5C-:7]#[O+:8])<-[1N:9]([C:10]([C:11]([H:35])([H:36])[H:37])([C:12]([H:38])([H:39])[H:40])[H:34])([C:13]([C:14]([H:42])([H:43])[H:44])([C:15]([H:45])([H:46])[H:47])[H:41])[C:16]([H:48])([H:49])[c:17]2[c:18]([H:50])[c:19]([H:51])[c:20]([H:52])[c:21]([n:22]2)[C:23]([H:53])([H:54])[2N:24]->1([C:25]([C:26]([H:56])([H:57])[H:58])([C:27]([H:59])([H:60])[H:61])[H:55])[C:28]([C:29]([H:63])([H:64])[H:65])([C:30]([H:66])([H:67])[H:68])[H:62])([H:31])([H:32])[H:33]", "dummies": []}
C      4.8285    -0.9162    -0.8416
C      3.4099    -0.6664    -0.5897
N      2.2167    -0.4602    -0.3784
Mn     0.0000     0.0000     0.0000
C      0.3759    -0.4866     2.2301
O      0.5713    -0.7413     3.3924
H      0.7633     1.6043     0.4268
C      0.1236     0.5639    -2.2207
O      0.2014     0.8650    -3.3863
N     -2.0936     1.3237     0.3175
C     -3.2888     0.8773    -0.5095
C     -3.2593     1.2060    -2.0148
C     -4.6813     1.3570     0.0170
C     -1.8178     2.7959     0.0825
C     -0.9551     3.1512    -1.1555
C     -1.1970     3.5984     1.2714
C     -2.4037     1.1603     1.7316
C     -2.7212    -0.2377     2.0198
C     -3.5888    -0.7109     3.0116
C     -3.7330    -2.0996     3.1525
C     -2.9968    -2.9627     2.3248
C     -2.1530    -2.3990     1.3561
N     -2.0443    -1.0875     1.2546
C     -1.1714    -3.1366     0.5746
N     -0.6040    -2.3528    -0.5460
C      0.6332    -3.0649    -0.9403
C      0.3934    -4.4907    -1.5240
C      1.7037    -3.2164     0.1827
C     -1.5496    -2.1359    -1.6744
C     -1.0172    -2.2032    -3.1427
C     -2.9021    -2.9044    -1.6567
H      5.3108    -1.2766     0.0901
H      4.9322    -1.6865    -1.6333
H      5.3166     0.0234    -1.1725
H     -3.3362    -0.2155    -0.4585
H     -2.3439     0.8572    -2.5062
H     -4.0798     0.6584    -2.5274
H     -3.4388     2.2851    -2.2035
H     -4.9595     0.8496     0.9621
H     -4.7427     2.4518     0.1635
H     -5.4855     1.0769    -0.6974
H     -2.7977     3.2774    -0.0988
H      0.1208     2.9574    -1.0174
H     -1.0308     4.2459    -1.3343
H     -1.2800     2.7183    -2.1045
H     -1.9110     3.6968     2.1154
H     -0.9721     4.6434     0.9662
H     -0.2521     3.1487     1.6330
H     -1.5138     1.4074     2.3423
H     -3.2438     1.8120     2.0591
H     -4.1338    -0.0289     3.6514
H     -4.3899    -2.5036     3.9116
H     -3.0593    -4.0357     2.4536
H     -1.6413    -4.0709     0.2032
H     -0.3969    -3.4341     1.3003
H      1.1176    -2.4579    -1.7238
H      1.2062    -4.7468    -2.2365
H     -0.5721    -4.6101    -2.0328
H      0.3808    -5.2654    -0.7284
H      2.7194    -3.2473    -0.2646
H      1.6415    -2.4018     0.9226
H      1.6027    -4.1621     0.7571
H     -1.7984    -1.0888    -1.5266
H     -0.0237    -1.7563    -3.3026
H     -1.0209    -3.2245    -3.5675
H     -1.7025    -1.6151    -3.7914
H     -2.7560    -3.9989    -1.7517
H     -3.5079    -2.6813    -0.7592
H     -3.5309    -2.5821    -2.5147
69
{"conf": 17, "E": 277.48, "rms": -1.0, "geom": "OH", "total_charge": 0, "CA_charge": 1, "smiles": "C[C:1]#[6N:2]->[Mn+:3]1(<-[3C-:4]#[O+:5])(<-[4H-:6])(<-[5C-:7]#[O+:8])<-[1N:9]([CH:10]([CH3:11])[CH3:12])([CH:13]([CH3:14])[CH3:15])[CH2:16][c:17]2[cH:18][cH:19][cH:20][c:21]([n:22]2)[CH2:23][2N:24]->1([CH:25]([CH3:26])[CH3:27])[CH:28]([CH3:29])[CH3:30]", "smiles3D": "C([C:1]#[6N:2]->[Mn+:3]1(<-[3C-:4]#[O+:5])(<-[4H-:6])(<-[5C-:7]#[O+:8])<-[1N:9]([C:10]([C:11]([H:35])([H:36])[H:37])([C:12]([H:38])([H:39])[H:40])[H:34])([C:13]([C:14]([H:42])([H:43])[H:44])([C:15]([H:45])([H:46])[H:47])[H:41])[C:16]([H:48])([H:49])[c:17]2[c:18]([H:50])[c:19]([H:51])[c:20]([H:52])[c:21]([n:22]2)[C:23]([H:53])([H:54])[2N:24]->1([C:25]([C:26]([H:56])([H:57])[H:58])([C:27]([H:59])([H:60])[H:61])[H:55])[C:28]([C:29]([H:63])([H:64])[H:65])([C:30]([H:66])([H:67])[H:68])[H:62])([H:31])([H:32])[H:33]", "smiles3Dx": "C([C:1]#[6N:2]->[Mn+:3]1(<-[3C-:4]#[O+:5])(<-[4H-:6])(<-[5C-:7]#[O+:8])<-[1N:9]([C:10]([C:11]([H:35])([H:36])[H:37])([C:12]([H:38])([H:39])[H:40])[H:34])([C:13]([C:14]([H:42])([H:43])[H:44])([C:15]([H:45])([H:46])[H:47])[H:41])[C:16]([H:48])([H:49])[c:17]2[c:18]([H:50])[c:19]([H:51])[c:20]([H:52])[c:21]([n:22]2)[C:23]([H:53])([H:54])[2N:24]->1([C:25]([C:26]([H:56])([H:57])[H:58])([C:27]([H:59])([H:60])[H:61])[H:55])[C:28]([C:29]([H:63])([H:64])[H:65])([C:30]([H:66])([H:67])[H:68])[H:62])([H:31])([H:32])[H:33]", "dummies": []}
C     -4.0508    -2.7826    -0.8352
C     -2.8572    -1.9708    -0.6029
N     -1.8521    -1.2887    -0.4145
Mn     0.0000     0.0000     0.0000
C     -1.2592     1.8592    -0.5222
O     -1.9234     2.8312    -0.7853
H     -0.8937     0.0744     1.5892
C      0.9228    -1.9925     0.7368
O      1.4035    -3.0298     1.1205
N      1.7010     1.4471     1.1870
C      2.0547     0.8011     2.5049
C      2.8307     1.6807     3.5279
C      0.9122     0.1263     3.3011
C      1.0857     2.8034     1.2832
C      2.0013     4.0313     1.6085
C     -0.1504     2.9246     2.1962
C      2.9509     1.6364     0.4487
C      3.4845     0.3894    -0.0668
C      4.8371     0.1272    -0.3337
C      5.1486    -0.9410    -1.1899
C      4.1112    -1.6350    -1.8312
C      2.7922    -1.2575    -1.5402
N      2.5428    -0.3312    -0.6338
C      1.6092    -1.5716    -2.3285
N      0.6611    -0.4396    -2.3748
C     -0.4687    -0.9135    -3.2803
C     -1.8137    -0.1523    -3.1552
C     -0.8153    -2.4435    -3.2770
C      1.2853     0.8067    -2.9453
C      0.3309     1.8828    -3.5111
C      2.3640     0.5729    -4.0462
H     -4.0519    -3.6463    -0.1392
H     -4.0472    -3.1504    -1.8820
H     -4.9565    -2.1657    -0.6629
H      2.7421    -0.0371     2.2561
H      2.1544     2.3701     4.0700
H      3.2786     1.0217     4.3030
H      3.6858     2.2429     3.1182
H      0.5551    -0.7976     2.8344
H      1.3038    -0.2360     4.2765
H      0.0703     0.7840     3.5594
H      0.7273     2.9950     0.2561
H      2.8578     4.1488     0.9168
H      1.4100     4.9625     1.4706
H      2.3584     4.0612     2.6509
H      0.1299     2.9848     3.2658
H     -0.8829     2.1242     2.0411
H     -0.6879     3.8686     1.9610
H      3.7358     2.1065     1.0652
H      2.7794     2.3010    -0.4276
H      5.6202     0.7544     0.0727
H      6.1807    -1.1714    -1.4196
H      4.3280    -2.3809    -2.5849
H      1.1401    -2.4417    -1.8336
H      1.9262    -1.8785    -3.3513
H     -0.1164    -0.7215    -4.3179
H     -1.9445     0.5838    -3.9731
H     -2.7046    -0.8101    -3.2390
H     -1.9140     0.3498    -2.2063
H     -1.0032    -2.8342    -2.2612
H     -1.7077    -2.6591    -3.9032
H     -0.0085    -3.0420    -3.7494
H      1.7905     1.3014    -2.1093
H     -0.5133     2.1034    -2.8542
H     -0.0316     1.6169    -4.5261
H      0.8821     2.8425    -3.6170
H      1.9774    -0.0653    -4.8661
H      3.2936     0.1338    -3.6452
H      2.6814     1.5387    -4.4962
69
{"conf": 18, "E": 281.86, "rms": -1.0, "geom": "OH", "total_charge": 0, "CA_charge": 1, "smiles": "C[C:1]#[6N:2]->[Mn+:3]1(<-[3C-:4]#[O+:5])(<-[4H-:6])(<-[5C-:7]#[O+:8])<-[1N:9]([CH:10]([CH3:11])[CH3:12])([CH:13]([CH3:14])[CH3:15])[CH2:16][c:17]2[cH:18][cH:19][cH:20][c:21]([n:22]2)[CH2:23][2N:24]->1([CH:25]([CH3:26])[CH3:27])[CH:28]([CH3:29])[CH3:30]", "smiles3D": "C([C:1]#[6N:2]->[Mn+:3]1(<-[3C-:4]#[O+:5])(<-[4H-:6])(<-[5C-:7]#[O+:8])<-[1N:9]([C:10]([C:11]([H:35])([H:36])[H:37])([C:12]([H:38])([H:39])[H:40])[H:34])([C:13]([C:14]([H:42])([H:43])[H:44])([C:15]([H:45])([H:46])[H:47])[H:41])[C:16]([H:48])([H:49])[c:17]2[c:18]([H:50])[c:19]([H:51])[c:20]([H:52])[c:21]([n:22]2)[C:23]([H:53])([H:54])[2N:24]->1([C:25]([C:26]([H:56])([H:57])[H:58])([C:27]([H:59])([H:60])[H:61])[H:55])[C:28]([C:29]([H:63])([H:64])[H:65])([C:30]([H:66])([H:67])[H:68])[H:62])([H:31])([H:32])[H:33]", "smiles3Dx": "C([C:1]#[6N:2]->[Mn+:3]1(<-[3C-:4]#[O+:5])(<-[4H-:6])(<-[5C-:7]#[O+:8])<-[1N:9]([C:10]([C:11]([H:35])([H:36])[H:37])([C:12]([H:38])([H:39])[H:40])[H:34])([C:13]([C:14]([H:42])([H:43])[H:44])([C:15]([H:45])([H:46])[H:47])[H:41])[C:16]([H:48])([H:49])[c:17]2[c:18]([H:50])[c:19]([H:51])[c:20]([H:52])[c:21]([n:22]2)[C:23]([H:53])([H:54])[2N:24]->1([C:25]([C:26]([H:56])([H:57])[H:58])([C:27]([H:59])([H:60])[H:61])[H:55])[C:28]([C:29]([H:63])([H:64])[H:65])([C:30]([H:66])([H:67])[H:68])[H:62])([H:31])([H:32])[H:33]", "dummies": []}
C     -3.7756    -3.2509    -0.1036
C     -2.6566    -2.3107    -0.0647
N     -1.7132    -1.5237    -0.0290
Mn     0.0000     0.0000     0.0000
C      0.6611    -0.9196    -1.9980
O      0.9956    -1.4017    -3.0522
H     -1.2268     0.9304    -0.9865
C     -1.1998     0.9591     1.7396
O     -1.8255     1.4614     2.6401
N      1.3471     2.0412    -0.4201
C      0.8796     2.7662    -1.6700
C      0.5771     1.8987    -2.9188
C     -0.3553     3.7131    -1.5208
C      2.8334     1.7675    -0.4940
C      3.3756     1.1240    -1.7819
C      3.7473     2.9988    -0.1993
C      1.0378     2.9194     0.7216
C      1.4664     2.3013     1.9799
C      2.1153     2.9453     3.0413
C      2.7993     2.1500     3.9733
C      2.8722     0.7614     3.7765
C      2.1553     0.1996     2.7081
N      1.4536     0.9771     1.9067
C      2.5060    -1.0520     2.0525
N      1.3703    -1.6748     1.3306
C      2.0190    -2.5724     0.3274
C      1.0989    -3.4209    -0.5878
C      3.1107    -3.5335     0.8982
C      0.5609    -2.4283     2.3790
C     -0.4825    -1.5628     3.0955
C     -0.1547    -3.7466     1.9952
H     -4.4822    -2.9523    -0.9049
H     -3.3922    -4.2716    -0.3085
H     -4.2988    -3.2422     0.8746
H      1.7123     3.4338    -1.9705
H     -0.3866     1.3658    -2.8583
H      0.4792     2.5716    -3.7985
H      1.3603     1.2029    -3.2274
H     -1.2364     3.1803    -1.1108
H     -0.6517     4.1354    -2.5055
H     -0.1212     4.5997    -0.8952
H      3.0611     1.0384     0.2809
H      3.3615     1.8285    -2.6391
H      4.4415     0.8439    -1.6347
H      2.8790     0.1720    -2.0032
H      3.6989     3.3074     0.8616
H      3.5085     3.8690    -0.8408
H      4.8164     2.7463    -0.3684
H      1.5137     3.9196     0.6152
H     -0.0538     3.0658     0.8077
H      2.1555     4.0253     3.1013
H      3.3480     2.6133     4.7827
H      3.5172     0.1532     4.3976
H      3.3255    -0.8076     1.3422
H      2.9532    -1.7277     2.8158
H      2.5489    -1.8786    -0.3648
H      0.9982    -4.4760    -0.2656
H      0.0994    -2.9900    -0.7069
H      1.5601    -3.4979    -1.5954
H      4.0468    -2.9886     1.1386
H      2.7660    -4.0586     1.8092
H      3.4014    -4.2975     0.1446
H      1.2564    -2.7515     3.1834
H     -1.3857    -1.4300     2.4753
H     -0.8222    -2.0824     4.0180
H     -0.0760    -0.6054     3.4530
H     -0.8503    -3.6482     1.1543
H     -0.7684    -4.1084     2.8490
H      0.5664    -4.5690     1.8368
69
{"conf": 19, "E": 280.34, "rms": -1.0, "geom": "OH", "total_charge": 0, "CA_charge": 1, "smiles": "C[C:1]#[6N:2]->[Mn+:3]1(<-[3C-:4]#[O+:5])(<-[4H-:6])(<-[5C-:7]#[O+:8])<-[1N:9]([CH:10]([CH3:11])[CH3:12])([CH:13]([CH3:14])[CH3:15])[CH2:16][c:17]2[cH:18][cH:19][cH:20][c:21]([n:22]2)[CH2:23][2N:24]->1([CH:25]([CH3:26])[CH3:27])[CH:28]([CH3:29])[CH3:30]", "smiles3D": "C([C:1]#[6N:2]->[Mn+:3]1(<-[3C-:4]#[O+:5])(<-[4H-:6])(<-[5C-:7]#[O+:8])<-[1N:9]([C:10]([C:11]([H:35])([H:36])[H:37])([C:12]([H:38])([H:39])[H:40])[H:34])([C:13]([C:14]([H:42])([H:43])[H:44])([C:15]([H:45])([H:46])[H:47])[H:41])[C:16]([H:48])([H:49])[c:17]2[c:18]([H:50])[c:19]([H:51])[c:20]([H:52])[c:21]([n:22]2)[C:23]([H:53])([H:54])[2N:24]->1([C:25]([C:26]([H:56])([H:57])[H:58])([C:27]([H:59])([H:60])[H:61])[H:55])[C:28]([C:29]([H:63])([H:64])[H:65])([C:30]([H:66])([H:67])[H:68])[H:62])([H:31])([H:32])[H:33]", "smiles3Dx": "C([C:1]#[6N:2]->[Mn+:3]1(<-[3C-:4]#[O+:5])(<-[4H-:6])(<-[5C-:7]#[O+:8])<-[1N:9]([C:10]([C:11]([H:35])([H:36])[H:37])([C:12]([H:38])([H:39])[H:40])[H:34])([C:13]([C:14]([H:42])([H:43])[H:44])([C:15]([H:45])([H:46])[H:47])[H:41])[C:16]([H:48])([H:49])[c:17]2[c:18]([H:50])[c:19]([H:51])[c:20]([H:52])[c:21]([n:22]2)[C:23]([H:53])([H:54])[2N:24]->1([C:25]([C:26]([H:56])([H:57])[H:58])([C:27]([H:59])([H:60])[H:61])[H:55])[C:28]([C:29]([H:63])([H:64])[H:65])([C:30]([H:66])([H:67])[H:68])[H:62])([H:31])([H:32])[H:33]", "dummies": []}
C     -0.5209     0.8078    -4.8952
C     -0.3753     0.5573    -3.4622
N     -0.2525     0.3404    -2.2583
Mn     0.0000     0.0000     0.0000
C      2.2321     0.2749    -0.5146
O      3.3960     0.4233    -0.7944
H     -0.0503     1.8230    -0.1419
C     -2.2973     0.0626     0.0625
O     -3.5029     0.0955     0.0830
N      0.3385     0.6187     2.4097
C      1.5787     1.4978     2.3996
C      1.6801     2.6165     3.4883
C      2.9705     0.7956     2.4456
C     -0.8452     1.4420     2.8872
C     -2.1720     0.7212     3.2575
C     -1.2159     2.6263     1.9593
C      0.5565    -0.4643     3.3551
C     -0.4409    -1.5123     3.1938
C     -0.8521    -2.4012     4.1968
C     -1.7146    -3.4479     3.8444
C     -2.0749    -3.6240     2.5015
C     -1.6003    -2.7011     1.5574
N     -0.8477    -1.6725     1.9403
C     -1.4338    -2.9942     0.1335
N     -0.1237    -2.5037    -0.3415
C      0.9515    -3.2863     0.3851
C      1.2969    -4.7131    -0.1255
C      2.2312    -2.5086     0.5348
C     -0.1037    -2.8076    -1.8085
C     -1.3549    -2.3378    -2.6187
C      1.1717    -2.3273    -2.5418
H      0.0128     0.0180    -5.4628
H     -0.0891     1.7990    -5.1434
H     -1.5969     0.7935    -5.1648
H      1.5410     2.0173     1.4241
H      2.6614     3.1359     3.4266
H      0.9391     3.4291     3.3659
H      1.6027     2.1796     4.5066
H      3.7537     1.5029     2.0956
H      3.2373     0.5062     3.4860
H      3.0737    -0.0915     1.8233
H     -0.5482     1.8945     3.8506
H     -2.0702     0.1941     4.2290
H     -2.5451     0.0183     2.5067
H     -2.9815     1.4637     3.4287
H     -1.8481     2.3149     1.1109
H     -1.8133     3.3657     2.5356
H     -0.3453     3.1846     1.5739
H      0.5197    -0.0825     4.4018
H      1.5307    -0.9562     3.2086
H     -0.5067    -2.2915     5.2168
H     -2.0438    -4.1563     4.5932
H     -2.6349    -4.4983     2.1953
H     -1.5237    -4.0933    -0.0251
H     -2.2766    -2.5063    -0.3808
H      0.6286    -3.4636     1.4257
H      0.3830    -5.3320    -0.2302
H      1.8644    -4.7214    -1.0740
H      1.9350    -5.2283     0.6250
H      2.7579    -2.3246    -0.4162
H      1.9168    -1.5899     1.0260
H      2.9320    -3.0314     1.2214
H     -0.1155    -3.9098    -1.9249
H     -1.1455    -2.1795    -3.6972
H     -2.1312    -3.1332    -2.5911
H     -1.8260    -1.4299    -2.2094
H      1.4837    -1.3327    -2.2237
H      1.0387    -2.3078    -3.6438
H      2.0197    -3.0159    -2.3863
69
{"conf": 20, "E": 264.97, "rms": -1.0, "geom": "OH", "total_charge": 0, "CA_charge": 1, "smiles": "C[C:1]#[6N:2]->[Mn+:3]1(<-[3C-:4]#[O+:5])(<-[4H-:6])(<-[5C-:7]#[O+:8])<-[1N:9]([CH:10]([CH3:11])[CH3:12])([CH:13]([CH3:14])[CH3:15])[CH2:16][c:17]2[cH:18][cH:19][cH:20][c:21]([n:22]2)[CH2:23][2N:24]->1([CH:25]([CH3:26])[CH3:27])[CH:28]([CH3:29])[CH3:30]", "smiles3D": "C([C:1]#[6N:2]->[Mn+:3]1(<-[3C-:4]#[O+:5])(<-[4H-:6])(<-[5C-:7]#[O+:8])<-[1N:9]([C:10]([C:11]([H:35])([H:36])[H:37])([C:12]([H:38])([H:39])[H:40])[H:34])([C:13]([C:14]([H:42])([H:43])[H:44])([C:15]([H:45])([H:46])[H:47])[H:41])[C:16]([H:48])([H:49])[c:17]2[c:18]([H:50])[c:19]([H:51])[c:20]([H:52])[c:21]([n:22]2)[C:23]([H:53])([H:54])[2N:24]->1([C:25]([C:26]([H:56])([H:57])[H:58])([C:27]([H:59])([H:60])[H:61])[H:55])[C:28]([C:29]([H:63])([H:64])[H:65])([C:30]([H:66])([H:67])[H:68])[H:62])([H:31])([H:32])[H:33]", "smiles3Dx": "C([C:1]#[6N:2]->[Mn+:3]1(<-[3C-:4]#[O+:5])(<-[4H-:6])(<-[5C-:7]#[O+:8])<-[1N:9]([C:10]([C:11]([H:35])([H:36])[H:37])([C:12]([H:38])([H:39])[H:40])[H:34])([C:13]([C:14]([H:42])([H:43])[H:44])([C:15]([H:45])([H:46])[H:47])[H:41])[C:16]([H:48])([H:49])[c:17]2[c:18]([H:50])[c:19]([H:51])[c:20]([H:52])[c:21]([n:22]2)[C:23]([H:53])([H:54])[2N:24]->1([C:25]([C:26]([H:56])([H:57])[H:58])([C:27]([H:59])([H:60])[H:61])[H:55])[C:28]([C:29]([H:63])([H:64])[H:65])([C:30]([H:66])([H:67])[H:68])[H:62])([H:31])([H:32])[H:33]", "dummies": []}
C     -0.4385     1.6150     4.6970
C     -0.3233     1.1507     3.3153
N     -0.2309     0.7614     2.1530
Mn     0.0000     0.0000     0.0000
C      0.3824     2.1883    -0.5788
O      0.5796     3.3413    -0.8728
H      1.7324    -0.0286     0.6017
C     -0.3227    -2.0027     1.0723
O     -0.4819    -3.0494     1.6506
N      1.1214    -0.9948    -2.0195
C      1.6482    -2.3276    -1.6019
C      2.5941    -2.3140    -0.3639
C      0.5699    -3.4232    -1.3653
C      2.2735    -0.0608    -2.3235
C      3.5383    -0.6931    -2.9984
C      1.9545     1.1995    -3.1786
C      0.3718    -1.2254    -3.2656
C     -0.5374    -0.1394    -3.5703
C     -1.0420     0.1666    -4.8428
C     -2.0741     1.1108    -4.9368
C     -2.6235     1.6489    -3.7649
C     -2.0830     1.2431    -2.5352
N     -1.0391     0.4325    -2.4900
C     -2.7092     1.4224    -1.2369
N     -2.4373     0.2771    -0.3450
C     -3.0348     0.6222     0.9774
C     -4.5754     0.4424     1.0912
C     -2.7430     2.0627     1.5022
C     -2.9148    -1.0421    -0.8876
C     -4.1443    -0.9892    -1.8441
C     -3.1739    -2.2066     0.1249
H     -0.3882     2.7230     4.7193
H     -1.4087     1.2807     5.1184
H      0.3923     1.1937     5.2995
H      2.2573    -2.7160    -2.4483
H      3.3126    -1.4780    -0.3369
H      3.2015    -3.2446    -0.3714
H      2.0626    -2.3064     0.5983
H      0.8160    -4.0968    -0.5161
H      0.4970    -4.0808    -2.2589
H     -0.4299    -2.9891    -1.2072
H      2.5997     0.3282    -1.3431
H      4.2925     0.0954    -3.2111
H      3.2866    -1.1728    -3.9658
H      4.0776    -1.4241    -2.3701
H      2.7822     1.9346    -3.0786
H      1.0444     1.7344    -2.8923
H      1.8760     0.9439    -4.2573
H      1.0692    -1.3531    -4.1220
H     -0.2527    -2.1340    -3.2221
H     -0.6592    -0.3227    -5.7292
H     -2.4866     1.3728    -5.9023
H     -3.4865     2.3008    -3.8095
H     -2.2940     2.3615    -0.8378
H     -3.8012     1.5642    -1.3796
H     -2.5712    -0.0578     1.7120
H     -5.1151     1.0915     0.3732
H     -4.9256    -0.5918     0.9742
H     -4.9092     0.7386     2.1093
H     -3.4578     2.8011     1.0767
H     -1.7250     2.4157     1.2597
H     -2.8707     2.0954     2.6056
H     -2.0737    -1.4003    -1.5025
H     -3.9117    -0.5053    -2.8080
H     -5.0142    -0.4844    -1.3854
H     -4.4600    -2.0184    -2.1216
H     -2.6433    -3.1200    -0.2188
H     -2.8637    -2.0260     1.1619
H     -4.2431    -2.5053     0.1699
69
{"conf": 21, "E": 265.12, "rms": -1.0, "geom": "OH", "total_charge": 0, "CA_charge": 1, "smiles": "C[C:1]#[6N:2]->[Mn+:3]1(<-[3C-:4]#[O+:5])(<-[4H-:6])(<-[5C-:7]#[O+:8])<-[1N:9]([CH:10]([CH3:11])[CH3:12])([CH:13]([CH3:14])[CH3:15])[CH2:16][c:17]2[cH:18][cH:19][cH:20][c:21]([n:22]2)[CH2:23][2N:24]->1([CH:25]([CH3:26])[CH3:27])[CH:28]([CH3:29])[CH3:30]", "smiles3D": "C([C:1]#[6N:2]->[Mn+:3]1(<-[3C-:4]#[O+:5])(<-[4H-:6])(<-[5C-:7]#[O+:8])<-[1N:9]([C:10]([C:11]([H:35])([H:36])[H:37])([C:12]([H:38])([H:39])[H:40])[H:34])([C:13]([C:14]([H:42])([H:43])[H:44])([C:15]([H:45])([H:46])[H:47])[H:41])[C:16]([H:48])([H:49])[c:17]2[c:18]([H:50])[c:19]([H:51])[c:20]([H:52])[c:21]([n:22]2)[C:23]([H:53])([H:54])[2N:24]->1([C:25]([C:26]([H:56])([H:57])[H:58])([C:27]([H:59])([H:60])[H:61])[H:55])[C:28]([C:29]([H:63])([H:64])[H:65])([C:30]([H:66])([H:67])[H:68])[H:62])([H:31])([H:32])[H:33]", "smiles3Dx": "C([C:1]#[6N:2]->[Mn+:3]1(<-[3C-:4]#[O+:5])(<-[4H-:6])(<-[5C-:7]#[O+:8])<-[1N:9]([C:10]([C:11]([H:35])([H:36])[H:37])([C:12]([H:38])([H:39])[H:40])[H:34])([C:13]([C:14]([H:42])([H:43])[H:44])([C:15]([H:45])([H:46])[H:47])[H:41])[C:16]([H:48])([H:49])[c:17]2[c:18]([H:50])[c:19]([H:51])[c:20]([H:52])[c:21]([n:22]2)[C:23]([H:53])([H:54])[2N:24]->1([C:25]([C:26]([H:56])([H:57])[H:58])([C:27]([H:59])([H:60])[H:61])[H:55])[C:28]([C:29]([H:63])([H:64])[H:65])([C:30]([H:66])([H:67])[H:68])[H:62])([H:31])([H:32])[H:33]", "dummies": []}
C     -3.3415     3.6810     0.3930
C     -2.3648     2.6002     0.2685
N     -1.5434     1.6924     0.1584
Mn     0.0000     0.0000     0.0000
C      1.3946     1.4902     1.0772
O      2.1210     2.2668     1.6462
H     -0.6782    -0.2148     1.6876
C     -1.6741    -1.4324    -0.6826
O     -2.5490    -2.1824    -1.0383
N      1.3885    -1.9543     0.6510
C      2.8345    -1.5904     0.6402
C      3.1492    -0.5397    -0.3961
C      3.8644    -2.7465     0.4591
C      0.9856    -2.1917     2.0726
C      1.8984    -3.1272     2.9169
C     -0.4663    -2.7054     2.2935
C      1.0546    -3.1539    -0.1163
C      1.3032    -2.9428    -1.5428
C      1.9651    -3.8395    -2.3940
C      2.4120    -3.3684    -3.6370
C      2.2334    -2.0181    -3.9708
C      1.5227    -1.2006    -3.0814
N      1.0533    -1.7019    -1.9418
C      1.5506     0.2685    -3.0961
N      0.4090     0.8222    -2.3666
C     -0.8495     0.4366    -3.1102
C     -0.8200     0.4007    -4.6788
C     -2.1576     1.1616    -2.6735
C      0.5987     2.2979    -2.2628
C      0.3284     3.1294    -3.5475
C      1.9868     2.7717    -1.7461
H     -4.3440     3.3080     0.0990
H     -3.0496     4.5198    -0.2718
H     -3.3708     4.0341     1.4443
H      3.0745    -1.1045     1.6138
H      2.2050    -0.0393    -0.6052
H      3.8843     0.1974    -0.0056
H      3.5705    -0.9722    -1.3277
H      4.8872    -2.3581     0.6542
H      3.8609    -3.1480    -0.5733
H      3.7128    -3.5952     1.1454
H      1.0398    -1.1923     2.5570
H      1.9572    -4.1439     2.4791
H      2.9117    -2.7133     3.0835
H      1.4743    -3.2420     3.9382
H     -0.7926    -2.4652     3.3284
H     -1.2039    -2.2671     1.6120
H     -0.5233    -3.8099     2.1778
H      1.6371    -4.0321     0.2307
H     -0.0171    -3.4012    -0.0199
H      2.1874    -4.8506    -2.0777
H      2.9585    -4.0245    -4.3017
H      2.6700    -1.6121    -4.8743
H      1.5735     0.6210    -4.1463
H      2.5081     0.5741    -2.6540
H     -1.0041    -0.6142    -2.8377
H     -0.1574    -0.4062    -5.0524
H     -0.5326     1.3440    -5.1671
H     -1.8169     0.1211    -5.0810
H     -2.6039     0.6725    -1.7928
H     -2.9514     1.0797    -3.4452
H     -2.0549     2.2367    -2.4614
H     -0.1249     2.6388    -1.5102
H      0.5276     4.2041    -3.3435
H     -0.7192     3.1067    -3.8907
H      1.0070     2.8291    -4.3715
H      2.7076     2.8968    -2.5841
H      1.8854     3.7591    -1.2461
H      2.4595     2.0871    -1.0394
69
{"conf": 22, "E": 286.13, "rms": -1.0, "geom": "OH", "total_charge": 0, "CA_charge": 1, "smiles": "C[C:1]#[6N:2]->[Mn+:3]1(<-[3C-:4]#[O+:5])(<-[4H-:6])(<-[5C-:7]#[O+:8])<-[1N:9]([CH:10]([CH3:11])[CH3:12])([CH:13]([CH3:14])[CH3:15])[CH2:16][c:17]2[cH:18][cH:19][cH:20][c:21]([n:22]2)[CH2:23][2N:24]->1([CH:25]([CH3:26])[CH3:27])[CH:28]([CH3:29])[CH3:30]", "smiles3D": "C([C:1]#[6N:2]->[Mn+:3]1(<-[3C-:4]#[O+:5])(<-[4H-:6])(<-[5C-:7]#[O+:8])<-[1N:9]([C:10]([C:11]([H:35])([H:36])[H:37])([C:12]([H:38])([H:39])[H:40])[H:34])([C:13]([C:14]([H:42])([H:43])[H:44])([C:15]([H:45])([H:46])[H:47])[H:41])[C:16]([H:48])([H:49])[c:17]2[c:18]([H:50])[c:19]([H:51])[c:20]([H:52])[c:21]([n:22]2)[C:23]([H:53])([H:54])[2N:24]->1([C:25]([C:26]([H:56])([H:57])[H:58])([C:27]([H:59])([H:60])[H:61])[H:55])[C:28]([C:29]([H:63])([H:64])[H:65])([C:30]([H:66])([H:67])[H:68])[H:62])([H:31])([H:32])[H:33]", "smiles3Dx": "C([C:1]#[6N:2]->[Mn+:3]1(<-[3C-:4]#[O+:5])(<-[4H-:6])(<-[5C-:7]#[O+:8])<-[1N:9]([C:10]([C:11]([H:35])([H:36])[H:37])([C:12]([H:38])([H:39])[H:40])[H:34])([C:13]([C:14]([H:42])([H:43])[H:44])([C:15]([H:45])([H:46])[H:47])[H:41])[C:16]([H:48])([H:49])[c:17]2[c:18]([H:50])[c:19]([H:51])[c:20]([H:52])[c:21]([n:22]2)[C:23]([H:53])([H:54])[2N:24]->1([C:25]([C:26]([H:56])([H:57])[H:58])([C:27]([H:59])([H:60])[H:61])[H:55])[C:28]([C:29]([H:63])([H:64])[H:65])([C:30]([H:66])([H:67])[H:68])[H:62])([H:31])([H:32])[H:33]", "dummies": []}
C      3.0109    -0.6356    -3.9226
C      2.1421    -0.4638    -2.7593
N      1.4155    -0.3209    -1.7774
Mn     0.0000     0.0000     0.0000
C      0.9264     2.0908     0.2142
O      1.4120     3.1894     0.3229
H     -0.8730     0.6755    -1.4449
C     -0.8396    -2.0616    -0.5680
O     -1.2765    -3.1445    -0.8700
N     -2.1021     0.7822     1.1225
C     -3.1602     0.8572     0.0357
C     -3.0717     2.0748    -0.9476
C     -3.3384    -0.4129    -0.8415
C     -1.9335     2.1783     1.6980
C     -0.8422     2.4268     2.7704
C     -3.2359     2.8086     2.2874
C     -2.6539    -0.1445     2.1121
C     -1.7182    -0.3414     3.1919
C     -2.0030    -0.5196     4.5530
C     -0.9196    -0.6278     5.4422
C      0.3952    -0.5706     4.9478
C      0.5700    -0.4205     3.5645
N     -0.4713    -0.3065     2.7631
C      1.8121    -0.3977     2.8295
N      1.6743    -1.0874     1.5435
C      3.0515    -0.9778     0.9176
C      3.4952     0.4413     0.4662
C      3.3640    -1.9633    -0.2556
C      1.3676    -2.5660     1.7408
C      2.4054    -3.3418     2.6131
C     -0.0194    -2.9863     2.2920
H      3.4119    -1.6699    -3.9334
H      2.4289    -0.4535    -4.8493
H      3.8515     0.0859    -3.8646
H     -4.1428     0.9718     0.5460
H     -3.5416     2.9779    -0.5112
H     -3.6387     1.8842    -1.8845
H     -2.0451     2.3594    -1.2348
H     -3.4113    -1.3618    -0.2872
H     -4.3152    -0.3367    -1.3671
H     -2.5928    -0.5040    -1.6486
H     -1.6252     2.8209     0.8561
H     -0.6679     3.5213     2.8592
H     -1.1529     2.0924     3.7812
H      0.1357     2.0045     2.5225
H     -4.1113     2.7992     1.6184
H     -3.5207     2.3248     3.2448
H     -3.0549     3.8819     2.5130
H     -2.8292    -1.1363     1.6672
H     -3.6168     0.2179     2.5327
H     -3.0229    -0.5498     4.9138
H     -1.0968    -0.7546     6.5020
H      1.2432    -0.6632     5.6139
H      2.0567     0.6645     2.6717
H      2.6092    -0.8435     3.4640
H      3.7891    -1.2434     1.7074
H      2.9984     0.7982    -0.4411
H      4.5775     0.4096     0.2139
H      3.4330     1.2165     1.2481
H      2.4858    -2.2311    -0.8618
H      3.7791    -2.9163     0.1274
H      4.1432    -1.5657    -0.9412
H      1.3969    -3.0235     0.7403
H      3.4539    -3.2564     2.2857
H      2.1804    -4.4297     2.5725
H      2.3411    -3.0429     3.6798
H     -0.1812    -4.0643     2.0730
H     -0.0859    -2.8966     3.3955
H     -0.8657    -2.4731     1.8269
69
{"conf": 23, "E": 270.86, "rms": -1.0, "geom": "OH", "total_charge": 0, "CA_charge": 1, "smiles": "C[C:1]#[6N:2]->[Mn+:3]1(<-[3C-:4]#[O+:5])(<-[4H-:6])(<-[5C-:7]#[O+:8])<-[1N:9]([CH:10]([CH3:11])[CH3:12])([CH:13]([CH3:14])[CH3:15])[CH2:16][c:17]2[cH:18][cH:19][cH:20][c:21]([n:22]2)[CH2:23][2N:24]->1([CH:25]([CH3:26])[CH3:27])[CH:28]([CH3:29])[CH3:30]", "smiles3D": "C([C:1]#[6N:2]->[Mn+:3]1(<-[3C-:4]#[O+:5])(<-[4H-:6])(<-[5C-:7]#[O+:8])<-[1N:9]([C:10]([C:11]([H:35])([H:36])[H:37])([C:12]([H:38])([H:39])[H:40])[H:34])([C:13]([C:14]([H:42])([H:43])[H:44])([C:15]([H:45])([H:46])[H:47])[H:41])[C:16]([H:48])([H:49])[c:17]2[c:18]([H:50])[c:19]([H:51])[c:20]([H:52])[c:21]([n:22]2)[C:23]([H:53])([H:54])[2N:24]->1([C:25]([C:26]([H:56])([H:57])[H:58])([C:27]([H:59])([H:60])[H:61])[H:55])[C:28]([C:29]([H:63])([H:64])[H:65])([C:30]([H:66])([H:67])[H:68])[H:62])([H:31])([H:32])[H:33]", "smiles3Dx": "C([C:1]#[6N:2]->[Mn+:3]1(<-[3C-:4]#[O+:5])(<-[4H-:6])(<-[5C-:7]#[O+:8])<-[1N:9]([C:10]([C:11]([H:35])([H:36])[H:37])([C:12]([H:38])([H:39])[H:40])[H:34])([C:13]([C:14]([H:42])([H:43])[H:44])([C:15]([H:45])([H:46])[H:47])[H:41])[C:16]([H:48])([H:49])[c:17]2[c:18]([H:50])[c:19]([H:51])[c:20]([H:52])[c:21]([n:22]2)[C:23]([H:53])([H:54])[2N:24]->1([C:25]([C:26]([H:56])([H:57])[H:58])([C:27]([H:59])([H:60])[H:61])[H:55])[C:28]([C:29]([H:63])([H:64])[H:65])([C:30]([H:66])([H:67])[H:68])[H:62])([H:31])([H:32])[H:33]", "dummies": []}
C      2.9396     3.1883    -2.4640
C      2.0804     2.2510    -1.7422
N      1.3576     1.4599    -1.1403
Mn     0.0000     0.0000     0.0000
C      1.9425    -0.6042     1.1076
O      2.9538    -0.9187     1.6843
H     -0.0111     1.4882     1.0538
C     -1.7219     1.0825    -1.0938
O     -2.6209     1.6514    -1.6620
N     -1.5575    -0.8830     1.7703
C     -0.9113    -0.6992     3.1245
C     -1.8234    -0.9232     4.3645
C     -0.1467     0.6226     3.3853
C     -2.8574    -0.1664     1.5831
C     -2.8671     1.3384     1.9118
C     -4.1483    -0.7755     2.2247
C     -1.8525    -2.3011     1.6092
C     -0.6454    -3.0826     1.4215
C     -0.4490    -4.4041     1.8487
C      0.6331    -5.1185     1.3148
C      1.4198    -4.5305     0.3139
C      1.1298    -3.2118    -0.0661
N      0.1582    -2.5384     0.5305
C      1.4998    -2.6089    -1.3389
N      0.4388    -1.7037    -1.8155
C      1.0816    -0.9571    -2.9466
C      0.1808     0.0354    -3.7005
C      1.8937    -1.7397    -4.0335
C     -0.7763    -2.4988    -2.1905
C     -0.7297    -3.2849    -3.5198
C     -2.0750    -1.7037    -2.1647
H      2.4919     4.2026    -2.4287
H      3.9429     3.2093    -1.9912
H      3.0347     2.8621    -3.5201
H     -0.1247    -1.4807     3.1952
H     -2.4344    -1.8405     4.3393
H     -1.1844    -1.0421     5.2662
H     -2.4681    -0.0451     4.5632
H      0.2019     0.6469     4.4408
H      0.7926     0.6900     2.8269
H     -0.7332     1.5427     3.2593
H     -3.0392    -0.2286     0.5023
H     -3.7808     1.8010     1.4797
H     -2.9148     1.5262     3.0018
H     -2.0302     1.8816     1.4551
H     -4.1720    -0.7243     3.3250
H     -5.0318    -0.1970     1.8777
H     -4.3560    -1.8122     1.8946
H     -2.3971    -2.7191     2.4732
H     -2.4847    -2.4627     0.7095
H     -1.1327    -4.8765     2.5424
H      0.8083    -6.1440     1.6126
H      2.1771    -5.1078    -0.2010
H      2.4577    -2.0613    -1.1870
H      1.6752    -3.4339    -2.0589
H      1.8459    -0.3461    -2.4482
H      0.8105     0.7015    -4.3296
H     -0.3491     0.7020    -3.0233
H     -0.5260    -0.4634    -4.3882
H      2.6854    -2.3950    -3.6236
H      2.4579    -1.0026    -4.6454
H      1.2772    -2.2923    -4.7611
H     -0.9186    -3.2820    -1.4229
H     -1.5713    -4.0111    -3.5416
H      0.1873    -3.8972    -3.6090
H     -0.8692    -2.6375    -4.4053
H     -2.9392    -2.3769    -2.3540
H     -2.1233    -0.8967    -2.9133
H     -2.2136    -1.3182    -1.1556
69
{"conf": 24, "E": 278.48, "rms": -1.0, "geom": "OH", "total_charge": 0, "CA_charge": 1, "smiles": "C[C:1]#[6N:2]->[Mn+:3]1(<-[3C-:4]#[O+:5])(<-[4H-:6])(<-[5C-:7]#[O+:8])<-[1N:9]([CH:10]([CH3:11])[CH3:12])([CH:13]([CH3:14])[CH3:15])[CH2:16][c:17]2[cH:18][cH:19][cH:20][c:21]([n:22]2)[CH2:23][2N:24]->1([CH:25]([CH3:26])[CH3:27])[CH:28]([CH3:29])[CH3:30]", "smiles3D": "C([C:1]#[6N:2]->[Mn+:3]1(<-[3C-:4]#[O+:5])(<-[4H-:6])(<-[5C-:7]#[O+:8])<-[1N:9]([C:10]([C:11]([H:35])([H:36])[H:37])([C:12]([H:38])([H:39])[H:40])[H:34])([C:13]([C:14]([H:42])([H:43])[H:44])([C:15]([H:45])([H:46])[H:47])[H:41])[C:16]([H:48])([H:49])[c:17]2[c:18]([H:50])[c:19]([H:51])[c:20]([H:52])[c:21]([n:22]2)[C:23]([H:53])([H:54])[2N:24]->1([C:25]([C:26]([H:56])([H:57])[H:58])([C:27]([H:59])([H:60])[H:61])[H:55])[C:28]([C:29]([H:63])([H:64])[H:65])([C:30]([H:66])([H:67])[H:68])[H:62])([H:31])([H:32])[H:33]", "smiles3Dx": "C([C:1]#[6N:2]->[Mn+:3]1(<-[3C-:4]#[O+:5])(<-[4H-:6])(<-[5C-:7]#[O+:8])<-[1N:9]([C:10]([C:11]([H:35])([H:36])[H:37])([C:12]([H:38])([H:39])[H:40])[H:34])([C:13]([C:14]([H:42])([H:43])[H:44])([C:15]([H:45])([H:46])[H:47])[H:41])[C:16]([H:48])([H:49])[c:17]2[c:18]([H:50])[c:19]([H:51])[c:20]([H:52])[c:21]([n:22]2)[C:23]([H:53])([H:54])[2N:24]->1([C:25]([C:26]([H:56])([H:57])[H:58])([C:27]([H:59])([H:60])[H:61])[H:55])[C:28]([C:29]([H:63])([H:64])[H:65])([C:30]([H:66])([H:67])[H:68])[H:62])([H:31])([H:32])[H:33]", "dummies": []}
C      3.9524     2.3809     1.8947
C      2.8083     1.6554     1.3443
N      1.8474     1.0432     0.8810
Mn     0.0000     0.0000     0.0000
C     -0.7430     0.1114     2.1859
O     -1.1302     0.1684     3.3264
H     -0.3333     1.7988    -0.0833
C      1.1363     0.2593    -2.0011
O      1.7312     0.3958    -3.0412
N     -2.3624    -0.0429    -0.8947
C     -2.6112    -0.7940    -2.1671
C     -3.5868    -2.0103    -2.1489
C     -1.2960    -1.2260    -2.7413
C     -2.6748     1.4006    -1.1265
C     -1.8500     2.0611    -2.2567
C     -4.1772     1.7513    -1.3771
C     -3.2603    -0.4281     0.1860
C     -2.8756    -1.6967     0.7913
C     -3.7503    -2.5010     1.5362
C     -3.2302    -3.6161     2.2016
C     -1.8570    -3.8754     2.1407
C     -1.0463    -3.0199     1.3814
N     -1.5758    -1.9800     0.7378
C      0.4110    -3.0899     1.3706
N      1.0048    -2.3149     0.2724
C      0.9624    -3.1502    -1.0018
C      2.0705    -4.2496    -1.1743
C     -0.3601    -3.9122    -1.2942
C      2.4387    -2.1125     0.6586
C      2.6905    -1.4196     2.0290
C      3.3189    -1.4026    -0.4158
H      4.4687     2.9290     1.0800
H      4.6568     1.6614     2.3603
H      3.5994     3.1016     2.6605
H     -3.0523    -0.1183    -2.9250
H     -4.6273    -1.6769    -1.9602
H     -3.3247    -2.8018    -1.4294
H     -3.6186    -2.4831    -3.1544
H     -0.9033    -0.4508    -3.4305
H     -0.6697    -1.3163    -1.8584
H     -1.3378    -2.1774    -3.3130
H     -2.3985     1.9362    -0.1932
H     -0.8171     1.7085    -2.2641
H     -1.8220     3.1610    -2.1002
H     -2.2858     1.8884    -3.2628
H     -4.6629     1.0832    -2.1146
H     -4.7552     1.7107    -0.4302
H     -4.2788     2.7958    -1.7436
H     -4.3104    -0.5098    -0.1627
H     -3.2361     0.3308     1.0017
H     -4.8029    -2.2594     1.6123
H     -3.8798    -4.2533     2.7873
H     -1.4313    -4.7064     2.6887
H      0.7140    -4.1580     1.3018
H      0.7253    -2.7296     2.3631
H      1.1074    -2.4406    -1.8338
H      3.0984    -3.8618    -1.2886
H      1.9000    -4.8253    -2.1101
H      2.0511    -4.9781    -0.3377
H     -0.4698    -4.8050    -0.6422
H     -0.3608    -4.2753    -2.3447
H     -1.2554    -3.3115    -1.1911
H      2.8826    -3.1219     0.7935
H      1.8270    -0.8201     2.3657
H      2.8634    -2.1888     2.8134
H      3.6148    -0.8043     2.0307
H      4.3843    -1.6555    -0.2263
H      3.2616    -0.3098    -0.4002
H      3.1106    -1.6981    -1.4566
69
{"conf": 25, "E": 277.82, "rms": -1.0, "geom": "OH", "total_charge": 0, "CA_charge": 1, "smiles": "C[C:1]#[6N:2]->[Mn+:3]1(<-[3C-:4]#[O+:5])(<-[4H-:6])(<-[5C-:7]#[O+:8])<-[1N:9]([CH:10]([CH3:11])[CH3:12])([CH:13]([CH3:14])[CH3:15])[CH2:16][c:17]2[cH:18][cH:19][cH:20][c:21]([n:22]2)[CH2:23][2N:24]->1([CH:25]([CH3:26])[CH3:27])[CH:28]([CH3:29])[CH3:30]", "smiles3D": "C([C:1]#[6N:2]->[Mn+:3]1(<-[3C-:4]#[O+:5])(<-[4H-:6])(<-[5C-:7]#[O+:8])<-[1N:9]([C:10]([C:11]([H:35])([H:36])[H:37])([C:12]([H:38])([H:39])[H:40])[H:34])([C:13]([C:14]([H:42])([H:43])[H:44])([C:15]([H:45])([H:46])[H:47])[H:41])[C:16]([H:48])([H:49])[c:17]2[c:18]([H:50])[c:19]([H:51])[c:20]([H:52])[c:21]([n:22]2)[C:23]([H:53])([H:54])[2N:24]->1([C:25]([C:26]([H:56])([H:57])[H:58])([C:27]([H:59])([H:60])[H:61])[H:55])[C:28]([C:29]([H:63])([H:64])[H:65])([C:30]([H:66])([H:67])[H:68])[H:62])([H:31])([H:32])[H:33]", "smiles3Dx": "C([C:1]#[6N:2]->[Mn+:3]1(<-[3C-:4]#[O+:5])(<-[4H-:6])(<-[5C-:7]#[O+:8])<-[1N:9]([C:10]([C:11]([H:35])([H:36])[H:37])([C:12]([H:38])([H:39])[H:40])[H:34])([C:13]([C:14]([H:42])([H:43])[H:44])([C:15]([H:45])([H:46])[H:47])[H:41])[C:16]([H:48])([H:49])[c:17]2[c:18]([H:50])[c:19]([H:51])[c:20]([H:52])[c:21]([n:22]2)[C:23]([H:53])([H:54])[2N:24]->1([C:25]([C:26]([H:56])([H:57])[H:58])([C:27]([H:59])([H:60])[H:61])[H:55])[C:28]([C:29]([H:63])([H:64])[H:65])([C:30]([H:66])([H:67])[H:68])[H:62])([H:31])([H:32])[H:33]", "dummies": []}
C     -4.3366    -2.0821     1.3192
C     -3.0761    -1.4582     0.9202
N     -2.0188    -0.9294     0.5821
Mn     0.0000     0.0000     0.0000
C     -0.1472     1.2158     1.9488
O     -0.2249     1.8527     2.9699
H      0.3834    -1.4495     1.0247
C     -0.0643    -1.3881    -1.8402
O     -0.1019    -2.1134    -2.8030
N      2.5216     0.1912    -0.0267
C      3.1649    -1.1455    -0.3505
C      3.4476    -1.4288    -1.8601
C      2.4637    -2.4218     0.1771
C      2.9207     0.6476     1.3617
C      4.3902     1.1543     1.5546
C      2.6502    -0.3340     2.5184
C      3.0810     1.1697    -0.9656
C      2.5257     2.5059    -0.7588
C      3.1113     3.6921    -1.2238
C      2.3051     4.8342    -1.3309
C      0.9323     4.7373    -1.0636
C      0.4253     3.5000    -0.6401
N      1.2355     2.4697    -0.4484
C     -0.9801     3.1299    -0.5858
N     -1.2256     1.8231    -1.2147
C     -2.7105     1.6144    -1.0672
C     -3.2721     1.7357     0.3838
C     -3.2669     0.3097    -1.7146
C     -0.9334     1.8214    -2.6895
C      0.5082     1.5340    -3.0453
C     -1.3625     3.0883    -3.4842
H     -4.8030    -2.5676     0.4376
H     -5.0213    -1.3060     1.7188
H     -4.1414    -2.8433     2.1022
H      4.1622    -1.1411     0.1314
H      2.5405    -1.2788    -2.4770
H      4.2785    -0.7984    -2.2419
H      3.7932    -2.4731    -2.0201
H      2.2652    -2.4597     1.2542
H      1.5471    -2.6607    -0.3868
H      3.1395    -3.2906     0.0208
H      2.2867     1.5234     1.5763
H      5.1503     0.4399     1.1849
H      4.5471     2.1430     1.0763
H      4.6072     1.3324     2.6301
H      2.7490     0.2051     3.4857
H      3.4043    -1.1481     2.5440
H      1.6246    -0.7227     2.5267
H      2.8587     0.9015    -2.0041
H      4.1882     1.2189    -0.8921
H      4.1459     3.7172    -1.5410
H      2.7244     5.7642    -1.6919
H      0.2776     5.5820    -1.2357
H     -1.5887     3.9338    -1.0580
H     -1.2412     3.0996     0.4863
H     -3.2076     2.4396    -1.6192
H     -4.2600     1.2453     0.5086
H     -2.5842     1.3435     1.1452
H     -3.4579     2.8040     0.6272
H     -4.1695    -0.0898    -1.2086
H     -2.5066    -0.4855    -1.7671
H     -3.6011     0.5177    -2.7542
H     -1.4835     0.9842    -3.1472
H      1.1404     2.4439    -3.0422
H      0.5759     1.0956    -4.0649
H      0.8523     0.7879    -2.3373
H     -2.4377     3.3224    -3.3806
H     -1.1920     2.9179    -4.5694
H     -0.7656     3.9787    -3.2011
69
{"conf": 26, "E": 279.19, "rms": -1.0, "geom": "OH", "total_charge": 0, "CA_charge": 1, "smiles": "C[C:1]#[6N:2]->[Mn+:3]1(<-[3C-:4]#[O+:5])(<-[4H-:6])(<-[5C-:7]#[O+:8])<-[1N:9]([CH:10]([CH3:11])[CH3:12])([CH:13]([CH3:14])[CH3:15])[CH2:16][c:17]2[cH:18][cH:19][cH:20][c:21]([n:22]2)[CH2:23][2N:24]->1([CH:25]([CH3:26])[CH3:27])[CH:28]([CH3:29])[CH3:30]", "smiles3D": "C([C:1]#[6N:2]->[Mn+:3]1(<-[3C-:4]#[O+:5])(<-[4H-:6])(<-[5C-:7]#[O+:8])<-[1N:9]([C:10]([C:11]([H:35])([H:36])[H:37])([C:12]([H:38])([H:39])[H:40])[H:34])([C:13]([C:14]([H:42])([H:43])[H:44])([C:15]([H:45])([H:46])[H:47])[H:41])[C:16]([H:48])([H:49])[c:17]2[c:18]([H:50])[c:19]([H:51])[c:20]([H:52])[c:21]([n:22]2)[C:23]([H:53])([H:54])[2N:24]->1([C:25]([C:26]([H:56])([H:57])[H:58])([C:27]([H:59])([H:60])[H:61])[H:55])[C:28]([C:29]([H:63])([H:64])[H:65])([C:30]([H:66])([H:67])[H:68])[H:62])([H:31])([H:32])[H:33]", "smiles3Dx": "C([C:1]#[6N:2]->[Mn+:3]1(<-[3C-:4]#[O+:5])(<-[4H-:6])(<-[5C-:7]#[O+:8])<-[1N:9]([C:10]([C:11]([H:35])([H:36])[H:37])([C:12]([H:38])([H:39])[H:40])[H:34])([C:13]([C:14]([H:42])([H:43])[H:44])([C:15]([H:45])([H:46])[H:47])[H:41])[C:16]([H:48])([H:49])[c:17]2[c:18]([H:50])[c:19]([H:51])[c:20]([H:52])[c:21]([n:22]2)[C:23]([H:53])([H:54])[2N:24]->1([C:25]([C:26]([H:56])([H:57])[H:58])([C:27]([H:59])([H:60])[H:61])[H:55])[C:28]([C:29]([H:63])([H:64])[H:65])([C:30]([H:66])([H:67])[H:68])[H:62])([H:31])([H:32])[H:33]", "dummies": []}
C      4.8344     1.1310     0.4836
C      3.4129     0.8178     0.3462
N      2.2167     0.5592     0.2328
Mn     0.0000     0.0000     0.0000
C     -0.0205     0.9216    -2.1085
O     -0.0332     1.3997    -3.2157
H      0.9046    -1.4141    -0.7210
C      0.2052    -1.0349     2.0518
O      0.3120    -1.5752     3.1245
N     -1.9665    -1.4090    -0.6270
C     -1.4112    -2.6101    -1.3520
C     -0.7016    -2.3401    -2.7150
C     -0.4676    -3.5099    -0.4923
C     -2.7480    -1.9423     0.5528
C     -4.1138    -2.6137     0.2207
C     -3.0121    -0.9539     1.6781
C     -2.8159    -0.7320    -1.6080
C     -3.3859     0.4696    -1.0314
C     -4.7351     0.8502    -1.0593
C     -5.1475     1.8835    -0.2038
C     -4.2224     2.4632     0.6783
C     -2.8891     2.0335     0.6165
N     -2.5244     1.0936    -0.2444
C     -1.8562     2.3134     1.6102
N     -0.5123     2.2375     1.0368
C      0.5063     2.3431     2.1579
C      1.7084     3.3143     1.9982
C     -0.0176     2.5692     3.6173
C     -0.4196     3.2975    -0.0357
C     -0.9018     4.7185     0.3908
C      0.9171     3.4668    -0.7973
H      5.0023     1.6695     1.4389
H      5.1544     1.7723    -0.3632
H      5.4227     0.1905     0.4796
H     -2.2719    -3.2549    -1.6199
H     -0.2040    -3.2598    -3.0905
H      0.0581    -1.5480    -2.6713
H     -1.4365    -2.1002    -3.5110
H      0.3971    -3.9166    -1.0585
H     -1.0307    -4.3906    -0.1140
H     -0.0613    -2.9817     0.3845
H     -2.1430    -2.7289     1.0328
H     -4.0378    -3.4381    -0.5104
H     -4.8608    -1.8760    -0.1372
H     -4.5332    -3.0714     1.1430
H     -3.2219    -1.5014     2.6228
H     -3.8898    -0.3065     1.4873
H     -2.1115    -0.3795     1.8376
H     -2.2220    -0.3992    -2.4754
H     -3.6299    -1.3908    -1.9834
H     -5.4520     0.3293    -1.6808
H     -6.1860     2.1867    -0.1791
H     -4.5402     3.1975     1.4073
H     -1.9753     1.5726     2.4082
H     -2.0595     3.3061     2.0587
H      0.9527     1.3414     2.1746
H      1.4055     4.3729     1.9184
H      2.3899     3.0299     1.1866
H      2.3720     3.2566     2.8874
H     -0.5759     3.5236     3.7087
H      0.8251     2.6218     4.3395
H     -0.6156     1.7137     3.9903
H     -1.1261     2.9758    -0.8233
H     -0.6050     4.9760     1.4240
H     -0.5203     5.5076    -0.2930
H     -2.0090     4.7827     0.3277
H      0.7008     3.7507    -1.8502
H      1.5046     2.5468    -0.8378
H      1.5407     4.2996    -0.4115
