# Supplementary material for: MACE: Automated Assessment of Stereochemistry of Transition Metal Complexes and Its Applications in Computational Catalysis
Source: J Chem Theory Comput. 2024 Feb 16;20(5):2313–20. doi: 10.1021/acs.jctc.3c01313 (PMC10938507; doi:10.1021/acs.jctc.3c01313)
Supplement: Supplementary file 3 — ct3c01313_si_003.zip [file ct3c01313_si_003.zip › structures/screening/mace_MeCN/Mn_NNpyN_iPr_bic_3.xyz]

69
{"conf": 0, "E": 291.02, "rms": -1.0, "geom": "OH", "total_charge": 0, "CA_charge": 1, "smiles": "C[C:1]#[5N:2]->[Mn+:3]1(<-[3C-:4]#[O+:5])(<-[4H-:6])(<-[6C-:7]#[O+:8])<-[1N:9]([CH:10]([CH3:11])[CH3:12])([CH:13]([CH3:14])[CH3:15])[CH2:16][c:17]2[cH:18][cH:19][cH:20][c:21]([n:22]2)[CH2:23][2N:24]->1([CH:25]([CH3:26])[CH3:27])[CH:28]([CH3:29])[CH3:30]", "smiles3D": "C([C:1]#[5N:2]->[Mn+:3]1(<-[3C-:4]#[O+:5])(<-[4H-:6])(<-[6C-:7]#[O+:8])<-[1N:9]([C:10]([C:11]([H:35])([H:36])[H:37])([C:12]([H:38])([H:39])[H:40])[H:34])([C:13]([C:14]([H:42])([H:43])[H:44])([C:15]([H:45])([H:46])[H:47])[H:41])[C:16]([H:48])([H:49])[c:17]2[c:18]([H:50])[c:19]([H:51])[c:20]([H:52])[c:21]([n:22]2)[C:23]([H:53])([H:54])[2N:24]->1([C:25]([C:26]([H:56])([H:57])[H:58])([C:27]([H:59])([H:60])[H:61])[H:55])[C:28]([C:29]([H:63])([H:64])[H:65])([C:30]([H:66])([H:67])[H:68])[H:62])([H:31])([H:32])[H:33]", "smiles3Dx": "C([C:1]#[5N:2]->[Mn+:3]1(<-[3C-:4]#[O+:5])(<-[4H-:6])(<-[6C-:7]#[O+:8])<-[1N:9]([C:10]([C:11]([H:35])([H:36])[H:37])([C:12]([H:38])([H:39])[H:40])[H:34])([C:13]([C:14]([H:42])([H:43])[H:44])([C:15]([H:45])([H:46])[H:47])[H:41])[C:16]([H:48])([H:49])[c:17]2[c:18]([H:50])[c:19]([H:51])[c:20]([H:52])[c:21]([n:22]2)[C:23]([H:53])([H:54])[2N:24]->1([C:25]([C:26]([H:56])([H:57])[H:58])([C:27]([H:59])([H:60])[H:61])[H:55])[C:28]([C:29]([H:63])([H:64])[H:65])([C:30]([H:66])([H:67])[H:68])[H:62])([H:31])([H:32])[H:33]", "dummies": []}
C      2.7028     3.2511    -2.6793
C      1.9112     2.3112    -1.8881
N      1.2409     1.5229    -1.2228
Mn     0.0000     0.0000     0.0000
C     -0.9438    -1.9409     0.8086
O     -1.4347    -2.9622     1.2219
H      1.5610    -0.3624     0.8860
C      1.0470    -1.4835    -1.3968
O      1.6108    -2.2647    -2.1228
N     -0.3275     1.2726     2.1715
C      0.8315     2.2191     2.4441
C      0.5883     3.3326     3.5239
C      1.4161     2.9217     1.2259
C     -0.3023     0.2922     3.3394
C      0.8279    -0.7777     3.2991
C     -1.6172    -0.4519     3.7026
C     -1.5391     2.0707     2.2382
C     -2.7197     1.3444     1.7789
C     -4.0320     1.6194     2.1920
C     -5.0808     0.8981     1.6084
C     -4.8038    -0.0109     0.5801
C     -3.4654    -0.2119     0.2100
N     -2.4855     0.4243     0.8522
C     -3.0518    -0.5987    -1.1410
N     -1.9413     0.2598    -1.5866
C     -1.5712    -0.2468    -2.9482
C     -0.3447     0.4426    -3.5921
C     -1.3995    -1.7901    -3.1132
C     -2.4502     1.6933    -1.6646
C     -3.0465     2.2253    -2.9976
C     -1.4084     2.6712    -1.1770
H      2.0989     3.6086    -3.5386
H      2.9922     4.1141    -2.0452
H      3.6151     2.7428    -3.0533
H      1.6708     1.6263     2.8413
H      1.5597     3.7885     3.8146
H     -0.0498     4.1511     3.1268
H      0.1397     2.9636     4.4648
H      0.6449     3.3145     0.5476
H      2.1625     2.2494     0.7688
H      2.0282     3.8020     1.5207
H     -0.0862     0.8867     4.2485
H      1.8425    -0.3932     3.1016
H      0.9065    -1.2503     4.3022
H      0.6355    -1.6013     2.6028
H     -2.3684     0.2490     4.1208
H     -1.4337    -1.1840     4.5185
H     -2.0582    -1.0135     2.8681
H     -1.7366     2.3978     3.2839
H     -1.4372     2.9809     1.6123
H     -4.2351     2.3721     2.9430
H     -6.1043     1.0949     1.8997
H     -5.6117    -0.4690     0.0240
H     -3.9207    -0.4984    -1.8345
H     -2.7701    -1.6624    -1.0892
H     -2.4238    -0.0142    -3.6155
H      0.6199     0.0276    -3.2711
H     -0.3160     1.5262    -3.4366
H     -0.3880     0.2943    -4.6928
H     -2.3755    -2.2414    -3.3963
H     -0.6945    -2.0486    -3.9331
H     -1.0795    -2.3127    -2.1989
H     -3.2910     1.8185    -0.9587
H     -3.4494     3.2491    -2.8377
H     -2.3168     2.3007    -3.8251
H     -3.9095     1.5998    -3.3092
H     -1.8967     3.5683    -0.7378
H     -0.7323     3.0345    -1.9718
H     -0.8720     2.1433    -0.3838
69
{"conf": 1, "E": 274.2, "rms": -1.0, "geom": "OH", "total_charge": 0, "CA_charge": 1, "smiles": "C[C:1]#[5N:2]->[Mn+:3]1(<-[3C-:4]#[O+:5])(<-[4H-:6])(<-[6C-:7]#[O+:8])<-[1N:9]([CH:10]([CH3:11])[CH3:12])([CH:13]([CH3:14])[CH3:15])[CH2:16][c:17]2[cH:18][cH:19][cH:20][c:21]([n:22]2)[CH2:23][2N:24]->1([CH:25]([CH3:26])[CH3:27])[CH:28]([CH3:29])[CH3:30]", "smiles3D": "C([C:1]#[5N:2]->[Mn+:3]1(<-[3C-:4]#[O+:5])(<-[4H-:6])(<-[6C-:7]#[O+:8])<-[1N:9]([C:10]([C:11]([H:35])([H:36])[H:37])([C:12]([H:38])([H:39])[H:40])[H:34])([C:13]([C:14]([H:42])([H:43])[H:44])([C:15]([H:45])([H:46])[H:47])[H:41])[C:16]([H:48])([H:49])[c:17]2[c:18]([H:50])[c:19]([H:51])[c:20]([H:52])[c:21]([n:22]2)[C:23]([H:53])([H:54])[2N:24]->1([C:25]([C:26]([H:56])([H:57])[H:58])([C:27]([H:59])([H:60])[H:61])[H:55])[C:28]([C:29]([H:63])([H:64])[H:65])([C:30]([H:66])([H:67])[H:68])[H:62])([H:31])([H:32])[H:33]", "smiles3Dx": "C([C:1]#[5N:2]->[Mn+:3]1(<-[3C-:4]#[O+:5])(<-[4H-:6])(<-[6C-:7]#[O+:8])<-[1N:9]([C:10]([C:11]([H:35])([H:36])[H:37])([C:12]([H:38])([H:39])[H:40])[H:34])([C:13]([C:14]([H:42])([H:43])[H:44])([C:15]([H:45])([H:46])[H:47])[H:41])[C:16]([H:48])([H:49])[c:17]2[c:18]([H:50])[c:19]([H:51])[c:20]([H:52])[c:21]([n:22]2)[C:23]([H:53])([H:54])[2N:24]->1([C:25]([C:26]([H:56])([H:57])[H:58])([C:27]([H:59])([H:60])[H:61])[H:55])[C:28]([C:29]([H:63])([H:64])[H:65])([C:30]([H:66])([H:67])[H:68])[H:62])([H:31])([H:32])[H:33]", "dummies": []}
C      4.8263     1.2952     0.1064
C      3.4177     0.9067     0.0682
N      2.2326     0.5803     0.0320
Mn     0.0000     0.0000     0.0000
C     -2.2405    -0.4502     0.3835
O     -3.4066    -0.6843     0.5829
H     -0.1755     1.3783     1.1822
C      0.2954    -1.0373     2.0226
O      0.4494    -1.5674     3.0950
N     -0.4472     1.7655    -1.7458
C      0.8213     2.5392    -1.8379
C      1.0581     3.4612    -3.0804
C      1.1982     3.3711    -0.5960
C     -1.6683     2.5600    -1.3517
C     -1.8700     2.8650     0.1504
C     -1.8935     3.9062    -2.1004
C     -0.6962     1.2401    -3.0901
C     -1.6411     0.1363    -3.0875
C     -2.4529    -0.2420    -4.1680
C     -2.9805    -1.5431    -4.1778
C     -2.5953    -2.4508    -3.1792
C     -1.7343    -1.9915    -2.1722
N     -1.3642    -0.7242    -2.1325
C     -0.9268    -2.8177    -1.2826
N      0.4087    -2.2339    -1.0570
C      1.1720    -2.0400    -2.3406
C      0.9235    -3.1194    -3.4376
C      2.7047    -1.8859    -2.2310
C      1.1380    -3.2398    -0.1779
C      2.3484    -2.6880     0.6143
C      0.2906    -4.0949     0.8268
H      5.1715     1.3305     1.1600
H      4.9450     2.2963    -0.3565
H      5.4286     0.5528    -0.4565
H      1.5927     1.7510    -1.9240
H      0.4622     4.3894    -3.0645
H      2.1200     3.7899    -3.0801
H      0.9285     2.9530    -4.0549
H      2.2688     3.6628    -0.6620
H      1.1027     2.8123     0.3421
H      0.6233     4.3151    -0.5373
H     -2.5425     1.9252    -1.6178
H     -2.7614     3.5167     0.2805
H     -1.0443     3.4113     0.6292
H     -2.1411     1.9749     0.7292
H     -1.7713     3.8654    -3.1953
H     -2.9456     4.2314    -1.9487
H     -1.2624     4.7165    -1.6869
H     -1.0848     2.0118    -3.7767
H      0.2493     0.8550    -3.5321
H     -2.6328     0.4316    -4.9960
H     -3.6080    -1.8696    -4.9967
H     -2.8897    -3.4909    -3.2342
H     -1.4827    -2.8719    -0.3275
H     -0.8556    -3.8451    -1.7071
H      0.8332    -1.0883    -2.7569
H      1.6077    -2.9660    -4.3002
H      1.0965    -4.1443    -3.0530
H     -0.0907    -3.0581    -3.8692
H      3.1033    -1.4804    -3.1863
H      3.0028    -1.1686    -1.4647
H      3.2094    -2.8606    -2.0694
H      1.5610    -3.9948    -0.8758
H      2.3502    -1.6106     0.6406
H      2.3729    -3.0165     1.6755
H      3.3078    -3.0378     0.1809
H     -0.3613    -4.8191     0.2953
H     -0.3316    -3.4769     1.4985
H      0.9476    -4.7335     1.4563
69
{"conf": 2, "E": 267.26, "rms": -1.0, "geom": "OH", "total_charge": 0, "CA_charge": 1, "smiles": "C[C:1]#[5N:2]->[Mn+:3]1(<-[3C-:4]#[O+:5])(<-[4H-:6])(<-[6C-:7]#[O+:8])<-[1N:9]([CH:10]([CH3:11])[CH3:12])([CH:13]([CH3:14])[CH3:15])[CH2:16][c:17]2[cH:18][cH:19][cH:20][c:21]([n:22]2)[CH2:23][2N:24]->1([CH:25]([CH3:26])[CH3:27])[CH:28]([CH3:29])[CH3:30]", "smiles3D": "C([C:1]#[5N:2]->[Mn+:3]1(<-[3C-:4]#[O+:5])(<-[4H-:6])(<-[6C-:7]#[O+:8])<-[1N:9]([C:10]([C:11]([H:35])([H:36])[H:37])([C:12]([H:38])([H:39])[H:40])[H:34])([C:13]([C:14]([H:42])([H:43])[H:44])([C:15]([H:45])([H:46])[H:47])[H:41])[C:16]([H:48])([H:49])[c:17]2[c:18]([H:50])[c:19]([H:51])[c:20]([H:52])[c:21]([n:22]2)[C:23]([H:53])([H:54])[2N:24]->1([C:25]([C:26]([H:56])([H:57])[H:58])([C:27]([H:59])([H:60])[H:61])[H:55])[C:28]([C:29]([H:63])([H:64])[H:65])([C:30]([H:66])([H:67])[H:68])[H:62])([H:31])([H:32])[H:33]", "smiles3Dx": "C([C:1]#[5N:2]->[Mn+:3]1(<-[3C-:4]#[O+:5])(<-[4H-:6])(<-[6C-:7]#[O+:8])<-[1N:9]([C:10]([C:11]([H:35])([H:36])[H:37])([C:12]([H:38])([H:39])[H:40])[H:34])([C:13]([C:14]([H:42])([H:43])[H:44])([C:15]([H:45])([H:46])[H:47])[H:41])[C:16]([H:48])([H:49])[c:17]2[c:18]([H:50])[c:19]([H:51])[c:20]([H:52])[c:21]([n:22]2)[C:23]([H:53])([H:54])[2N:24]->1([C:25]([C:26]([H:56])([H:57])[H:58])([C:27]([H:59])([H:60])[H:61])[H:55])[C:28]([C:29]([H:63])([H:64])[H:65])([C:30]([H:66])([H:67])[H:68])[H:62])([H:31])([H:32])[H:33]", "dummies": []}
C     -2.4264    -1.1878     4.2050
C     -1.7229    -0.8294     2.9749
N     -1.1345    -0.5239     1.9393
Mn     0.0000     0.0000     0.0000
C      1.4826     0.1278    -1.7594
O      2.2584     0.1941    -2.6803
H      0.2650    -1.8102    -0.1243
C      1.8217    -0.3394     1.3505
O      2.7759    -0.5306     2.0631
N     -1.8582    -0.4562    -1.6274
C     -3.1664     0.1725    -1.2640
C     -4.4458    -0.4195    -1.8930
C     -3.3837     0.2889     0.2286
C     -1.8611    -1.9476    -1.7055
C     -2.5601    -2.6628    -2.9069
C     -2.3125    -2.6685    -0.4235
C     -1.4535    -0.0114    -2.9711
C     -1.1494     1.4196    -2.9698
C     -1.6179     2.3228    -3.9377
C     -1.7819     3.6676    -3.5725
C     -1.5393     4.0590    -2.2482
C     -1.0496     3.0972    -1.3558
N     -0.8455     1.8481    -1.7532
C     -0.9296     3.2412     0.0916
N      0.1812     2.4416     0.5768
C      0.2189     2.5488     2.0699
C      0.9067     3.8132     2.6570
C     -1.1482     2.4603     2.8072
C      1.4621     2.9004    -0.0849
C      2.7912     2.3352     0.4994
C      1.6580     4.4362    -0.3301
H     -2.5010    -0.2955     4.8599
H     -1.8671    -1.9884     4.7310
H     -3.4448    -1.5497     3.9549
H     -3.1533     1.2197    -1.6203
H     -4.3536    -0.5147    -2.9918
H     -4.7519    -1.3758    -1.4308
H     -5.2912     0.2825    -1.7244
H     -4.2626     0.9353     0.4420
H     -2.5093     0.8067     0.6099
H     -3.5508    -0.6768     0.7350
H     -0.7909    -2.2045    -1.8304
H     -3.6616    -2.6541    -2.8703
H     -2.2824    -3.7389    -2.8817
H     -2.2064    -2.3187    -3.8974
H     -1.9739    -3.7266    -0.4553
H     -3.4119    -2.6914    -0.3098
H     -1.8585    -2.2309     0.4679
H     -2.2681    -0.1824    -3.7055
H     -0.5475    -0.5543    -3.3198
H     -1.9343     1.9798    -4.9146
H     -2.1699     4.3814    -4.2873
H     -1.7441     5.0711    -1.9239
H     -0.8093     4.3138     0.3550
H     -1.8872     2.9003     0.5154
H      0.7981     1.6795     2.4179
H      1.9844     3.8955     2.4404
H      0.3796     4.7349     2.3358
H      0.8557     3.7858     3.7674
H     -1.8399     1.7334     2.3850
H     -0.9848     2.1764     3.8694
H     -1.6715     3.4417     2.8012
H      1.4086     2.4818    -1.0985
H      2.7692     2.0891     1.5714
H      3.1009     1.4290    -0.0566
H      3.6376     3.0430     0.3707
H      2.5904     4.5990    -0.9126
H      0.8707     4.8725    -0.9726
H      1.7523     5.0476     0.5801
69
{"conf": 3, "E": 498.99, "rms": -1.0, "geom": "OH", "total_charge": 0, "CA_charge": 1, "smiles": "C[C:1]#[5N:2]->[Mn+:3]1(<-[3C-:4]#[O+:5])(<-[4H-:6])(<-[6C-:7]#[O+:8])<-[1N:9]([CH:10]([CH3:11])[CH3:12])([CH:13]([CH3:14])[CH3:15])[CH2:16][c:17]2[cH:18][cH:19][cH:20][c:21]([n:22]2)[CH2:23][2N:24]->1([CH:25]([CH3:26])[CH3:27])[CH:28]([CH3:29])[CH3:30]", "smiles3D": "C([C:1]#[5N:2]->[Mn+:3]1(<-[3C-:4]#[O+:5])(<-[4H-:6])(<-[6C-:7]#[O+:8])<-[1N:9]([C:10]([C:11]([H:35])([H:36])[H:37])([C:12]([H:38])([H:39])[H:40])[H:34])([C:13]([C:14]([H:42])([H:43])[H:44])([C:15]([H:45])([H:46])[H:47])[H:41])[C:16]([H:48])([H:49])[c:17]2[c:18]([H:50])[c:19]([H:51])[c:20]([H:52])[c:21]([n:22]2)[C:23]([H:53])([H:54])[2N:24]->1([C:25]([C:26]([H:56])([H:57])[H:58])([C:27]([H:59])([H:60])[H:61])[H:55])[C:28]([C:29]([H:63])([H:64])[H:65])([C:30]([H:66])([H:67])[H:68])[H:62])([H:31])([H:32])[H:33]", "smiles3Dx": "C([C:1]#[5N:2]->[Mn+:3]1(<-[3C-:4]#[O+:5])(<-[4H-:6])(<-[6C-:7]#[O+:8])<-[1N:9]([C:10]([C:11]([H:35])([H:36])[H:37])([C:12]([H:38])([H:39])[H:40])[H:34])([C:13]([C:14]([H:42])([H:43])[H:44])([C:15]([H:45])([H:46])[H:47])[H:41])[C:16]([H:48])([H:49])[c:17]2[c:18]([H:50])[c:19]([H:51])[c:20]([H:52])[c:21]([n:22]2)[C:23]([H:53])([H:54])[2N:24]->1([C:25]([C:26]([H:56])([H:57])[H:58])([C:27]([H:59])([H:60])[H:61])[H:55])[C:28]([C:29]([H:63])([H:64])[H:65])([C:30]([H:66])([H:67])[H:68])[H:62])([H:31])([H:32])[H:33]", "dummies": []}
C      0.8925     4.4398     2.1038
C      0.6117     3.1470     1.4827
N      0.3720     2.0577     0.9639
Mn     0.0000     0.0000     0.0000
C     -0.0873    -2.0734    -1.0067
O     -0.1340    -3.1582    -1.5314
H     -1.5613    -0.7139     0.0354
C     -0.0169     0.7901    -2.1551
O     -0.0239     1.2041    -3.2878
N      0.8968    -0.9321     2.0806
C      0.7764    -0.0290     3.2817
C      1.4963    -0.5683     4.5537
C     -0.6135     0.4335     3.7374
C      2.3516    -1.0366     1.7022
C      3.2451     0.2309     1.8818
C      2.5187    -1.4421     0.2277
C      0.4419    -2.3132     2.3402
C     -1.0225    -2.4653     2.3043
C     -1.7085    -3.6857     2.2414
C     -3.0848    -3.6626     1.9488
C     -3.7227    -2.4398     1.6706
C     -2.9600    -1.2650     1.7386
N     -1.6840    -1.3423     2.0987
C     -3.3709     0.0900     1.2674
N     -2.5046     0.7515     0.1912
C     -3.1555     0.5582    -1.1706
C     -3.3202    -0.9224    -1.6098
C     -4.5343     1.2408    -1.4355
C     -2.4962     2.2093     0.5214
C     -3.8347     2.8869     0.9980
C     -1.8721     3.1299    -0.5636
H      0.8156     4.3428     3.2062
H      0.1564     5.1886     1.7457
H      1.9169     4.7661     1.8308
H      1.2746     0.9142     3.0168
H      2.4685    -1.0489     4.3448
H      0.8645    -1.3034     5.0964
H      1.6938     0.2729     5.2528
H     -1.1654     0.8749     2.8990
H     -0.5031     1.2503     4.4839
H     -1.1851    -0.3716     4.2459
H      2.8279    -1.8414     2.3110
H      2.8240     1.0945     1.3281
H      3.4122     0.4986     2.9437
H      4.2676     0.0488     1.4863
H      1.9962    -0.7107    -0.4211
H      3.5902    -1.4374    -0.0676
H      2.1988    -2.4807     0.0324
H      0.8021    -2.6718     3.3242
H      0.8466    -3.0042     1.5769
H     -1.1884    -4.6255     2.3755
H     -3.6400    -4.5892     1.8846
H     -4.7631    -2.4165     1.3731
H     -3.3851     0.7182     2.1856
H     -4.4183     0.0098     0.9252
H     -2.4636     1.0056    -1.8995
H     -3.8986    -0.9957    -2.5557
H     -3.8591    -1.5256    -0.8586
H     -2.3538    -1.3849    -1.8596
H     -4.5088     2.3398    -1.3803
H     -4.8445     1.0522    -2.4858
H     -5.3506     0.8434    -0.8022
H     -1.8469     2.2758     1.3967
H     -4.7266     2.2375     0.9712
H     -3.7269     3.2193     2.0535
H     -4.0832     3.8011     0.4162
H     -2.5444     3.3017    -1.4254
H     -1.6544     4.1261    -0.1215
H     -0.9275     2.7426    -0.9567
69
{"conf": 4, "E": 278.46, "rms": -1.0, "geom": "OH", "total_charge": 0, "CA_charge": 1, "smiles": "C[C:1]#[5N:2]->[Mn+:3]1(<-[3C-:4]#[O+:5])(<-[4H-:6])(<-[6C-:7]#[O+:8])<-[1N:9]([CH:10]([CH3:11])[CH3:12])([CH:13]([CH3:14])[CH3:15])[CH2:16][c:17]2[cH:18][cH:19][cH:20][c:21]([n:22]2)[CH2:23][2N:24]->1([CH:25]([CH3:26])[CH3:27])[CH:28]([CH3:29])[CH3:30]", "smiles3D": "C([C:1]#[5N:2]->[Mn+:3]1(<-[3C-:4]#[O+:5])(<-[4H-:6])(<-[6C-:7]#[O+:8])<-[1N:9]([C:10]([C:11]([H:35])([H:36])[H:37])([C:12]([H:38])([H:39])[H:40])[H:34])([C:13]([C:14]([H:42])([H:43])[H:44])([C:15]([H:45])([H:46])[H:47])[H:41])[C:16]([H:48])([H:49])[c:17]2[c:18]([H:50])[c:19]([H:51])[c:20]([H:52])[c:21]([n:22]2)[C:23]([H:53])([H:54])[2N:24]->1([C:25]([C:26]([H:56])([H:57])[H:58])([C:27]([H:59])([H:60])[H:61])[H:55])[C:28]([C:29]([H:63])([H:64])[H:65])([C:30]([H:66])([H:67])[H:68])[H:62])([H:31])([H:32])[H:33]", "smiles3Dx": "C([C:1]#[5N:2]->[Mn+:3]1(<-[3C-:4]#[O+:5])(<-[4H-:6])(<-[6C-:7]#[O+:8])<-[1N:9]([C:10]([C:11]([H:35])([H:36])[H:37])([C:12]([H:38])([H:39])[H:40])[H:34])([C:13]([C:14]([H:42])([H:43])[H:44])([C:15]([H:45])([H:46])[H:47])[H:41])[C:16]([H:48])([H:49])[c:17]2[c:18]([H:50])[c:19]([H:51])[c:20]([H:52])[c:21]([n:22]2)[C:23]([H:53])([H:54])[2N:24]->1([C:25]([C:26]([H:56])([H:57])[H:58])([C:27]([H:59])([H:60])[H:61])[H:55])[C:28]([C:29]([H:63])([H:64])[H:65])([C:30]([H:66])([H:67])[H:68])[H:62])([H:31])([H:32])[H:33]", "dummies": []}
C     -0.8544     4.8519    -0.9265
C     -0.5996     3.4392    -0.6519
N     -0.3909     2.2507    -0.4170
Mn     0.0000     0.0000     0.0000
C      0.7887    -2.1549    -0.0215
O      1.2165    -3.2830    -0.0426
H      1.6873     0.5026     0.5022
C      0.9586     0.2041    -2.0678
O      1.4795     0.3176    -3.1498
N     -0.3473     0.0599     2.4936
C     -0.0149    -1.2954     3.0160
C     -0.3160    -1.5074     4.5336
C      1.4163    -1.8370     2.7640
C      0.4906     1.1572     3.1274
C      2.0004     0.9206     3.3860
C      0.4003     2.5024     2.3868
C     -1.7526     0.3065     2.9140
C     -2.4718     1.2176     2.0385
C     -3.6290     1.9253     2.4004
C     -4.4871     2.3677     1.3802
C     -4.2277     2.0004     0.0509
C     -3.0728     1.2511    -0.2086
N     -2.2278     0.9619     0.7701
C     -2.7851     0.4919    -1.4260
N     -2.0970    -0.7673    -1.1101
C     -2.9193    -1.6277    -0.1723
C     -4.4549    -1.6242    -0.4506
C     -2.5040    -3.1032    -0.0162
C     -1.9041    -1.4985    -2.4354
C     -1.8147    -0.6344    -3.7380
C     -0.7458    -2.5230    -2.5277
H     -0.3819     5.4720    -0.1372
H     -0.4272     5.1197    -1.9146
H     -1.9489     5.0336    -0.9341
H     -0.6894    -1.9861     2.4586
H      0.0257    -2.5152     4.8556
H      0.2035    -0.7555     5.1595
H     -1.3996    -1.4805     4.7638
H      1.9443    -1.3103     1.9570
H      2.0587    -1.8270     3.6676
H      1.3570    -2.9154     2.5059
H      0.0829     1.3509     4.1434
H      2.5789     0.6631     2.4831
H      2.4644     1.8566     3.7671
H      2.1661     0.2174     4.2207
H     -0.6230     2.8074     2.1290
H      1.0626     2.5063     1.5009
H      0.7734     3.3125     3.0506
H     -2.3339    -0.6426     2.9004
H     -1.8260     0.6997     3.9521
H     -3.8870     2.0803     3.4402
H     -5.3894     2.9116     1.6270
H     -4.9354     2.2302    -0.7351
H     -3.7335     0.3162    -1.9812
H     -2.1281     1.1341    -2.0442
H     -2.7952    -1.2204     0.8302
H     -4.9769    -2.3465     0.2134
H     -4.9161    -0.6457    -0.2206
H     -4.6964    -1.8996    -1.4956
H     -2.7233    -3.7043    -0.9225
H     -3.0906    -3.5666     0.8067
H     -1.4600    -3.1980     0.3115
H     -2.8245    -2.0995    -2.5803
H     -1.6032    -1.2715    -4.6238
H     -2.7836    -0.1460    -3.9705
H     -1.0246     0.1333    -3.6926
H      0.2470    -2.0635    -2.6156
H     -0.8713    -3.1171    -3.4589
H     -0.7254    -3.2909    -1.7505
69
{"conf": 5, "E": 257.9, "rms": -1.0, "geom": "OH", "total_charge": 0, "CA_charge": 1, "smiles": "C[C:1]#[5N:2]->[Mn+:3]1(<-[3C-:4]#[O+:5])(<-[4H-:6])(<-[6C-:7]#[O+:8])<-[1N:9]([CH:10]([CH3:11])[CH3:12])([CH:13]([CH3:14])[CH3:15])[CH2:16][c:17]2[cH:18][cH:19][cH:20][c:21]([n:22]2)[CH2:23][2N:24]->1([CH:25]([CH3:26])[CH3:27])[CH:28]([CH3:29])[CH3:30]", "smiles3D": "C([C:1]#[5N:2]->[Mn+:3]1(<-[3C-:4]#[O+:5])(<-[4H-:6])(<-[6C-:7]#[O+:8])<-[1N:9]([C:10]([C:11]([H:35])([H:36])[H:37])([C:12]([H:38])([H:39])[H:40])[H:34])([C:13]([C:14]([H:42])([H:43])[H:44])([C:15]([H:45])([H:46])[H:47])[H:41])[C:16]([H:48])([H:49])[c:17]2[c:18]([H:50])[c:19]([H:51])[c:20]([H:52])[c:21]([n:22]2)[C:23]([H:53])([H:54])[2N:24]->1([C:25]([C:26]([H:56])([H:57])[H:58])([C:27]([H:59])([H:60])[H:61])[H:55])[C:28]([C:29]([H:63])([H:64])[H:65])([C:30]([H:66])([H:67])[H:68])[H:62])([H:31])([H:32])[H:33]", "smiles3Dx": "C([C:1]#[5N:2]->[Mn+:3]1(<-[3C-:4]#[O+:5])(<-[4H-:6])(<-[6C-:7]#[O+:8])<-[1N:9]([C:10]([C:11]([H:35])([H:36])[H:37])([C:12]([H:38])([H:39])[H:40])[H:34])([C:13]([C:14]([H:42])([H:43])[H:44])([C:15]([H:45])([H:46])[H:47])[H:41])[C:16]([H:48])([H:49])[c:17]2[c:18]([H:50])[c:19]([H:51])[c:20]([H:52])[c:21]([n:22]2)[C:23]([H:53])([H:54])[2N:24]->1([C:25]([C:26]([H:56])([H:57])[H:58])([C:27]([H:59])([H:60])[H:61])[H:55])[C:28]([C:29]([H:63])([H:64])[H:65])([C:30]([H:66])([H:67])[H:68])[H:62])([H:31])([H:32])[H:33]", "dummies": []}
C      3.8286    -2.9443     1.3108
C      2.7070    -2.0913     0.9220
N      1.7669    -1.3677     0.6020
Mn     0.0000     0.0000     0.0000
C     -1.8044     1.0762    -0.9354
O     -2.7523     1.6330    -1.4322
H     -0.9716    -1.5553     0.0409
C      0.4706    -0.8169    -2.0917
O      0.7166    -1.2536    -3.1886
N     -0.9656     0.2268     2.2935
C     -1.1514     1.6453     2.7816
C     -1.1753     1.8752     4.3253
C     -2.3360     2.4319     2.1950
C     -2.2069    -0.6294     2.3255
C     -3.2578    -0.4215     1.2055
C     -2.9856    -0.6606     3.6685
C      0.0019    -0.4733     3.1326
C      1.3047     0.1848     3.0450
C      2.3535     0.0304     3.9601
C      3.5991     0.5866     3.6395
C      3.7716     1.2356     2.4085
C      2.6701     1.3389     1.5456
N      1.5014     0.8257     1.8943
C      2.7577     1.7825     0.1588
N      1.4469     1.9585    -0.5090
C      0.6707     3.1393    -0.0363
C     -0.0499     4.0461    -1.0653
C      1.3693     4.1000     0.9722
C      1.8063     1.9597    -1.9717
C      2.8873     3.0165    -2.3649
C      0.6818     2.0339    -3.0357
H      4.3813    -2.4664     2.1458
H      4.5090    -3.0780     0.4449
H      3.4455    -3.9326     1.6381
H     -0.2655     2.1903     2.4600
H     -1.2643     2.9632     4.5352
H     -2.0177     1.3967     4.8471
H     -0.2224     1.5832     4.8092
H     -2.3668     2.3814     1.1014
H     -2.2121     3.5117     2.4287
H     -3.3037     2.1298     2.6389
H     -1.8625    -1.6772     2.1677
H     -4.1446    -1.0599     1.4099
H     -3.6614     0.5934     1.1060
H     -2.9188    -0.7960     0.2302
H     -3.6997    -1.5123     3.6559
H     -3.5988     0.2491     3.8145
H     -2.3501    -0.8443     4.5519
H     -0.3005    -0.5258     4.1943
H      0.1437    -1.5141     2.7664
H      2.2157    -0.5220     4.8807
H      4.4340     0.4792     4.3195
H      4.7432     1.6156     2.1196
H      3.3436     2.7246     0.1396
H      3.3621     1.0055    -0.3637
H     -0.1406     2.6600     0.5017
H     -0.6257     4.8360    -0.5365
H     -0.8325     3.5044    -1.6226
H      0.6465     4.5802    -1.7370
H      0.6567     4.8760     1.3255
H      1.6995     3.5985     1.8984
H      2.2200     4.6295     0.4955
H      2.2792     0.9690    -2.1518
H      2.7468     3.9767    -1.8356
H      2.8954     3.2140    -3.4589
H      3.9041     2.6406    -2.1234
H      0.4889     3.0609    -3.4065
H     -0.2538     1.5771    -2.7161
H      1.0071     1.4725    -3.9386
69
{"conf": 6, "E": 262.96, "rms": -1.0, "geom": "OH", "total_charge": 0, "CA_charge": 1, "smiles": "C[C:1]#[5N:2]->[Mn+:3]1(<-[3C-:4]#[O+:5])(<-[4H-:6])(<-[6C-:7]#[O+:8])<-[1N:9]([CH:10]([CH3:11])[CH3:12])([CH:13]([CH3:14])[CH3:15])[CH2:16][c:17]2[cH:18][cH:19][cH:20][c:21]([n:22]2)[CH2:23][2N:24]->1([CH:25]([CH3:26])[CH3:27])[CH:28]([CH3:29])[CH3:30]", "smiles3D": "C([C:1]#[5N:2]->[Mn+:3]1(<-[3C-:4]#[O+:5])(<-[4H-:6])(<-[6C-:7]#[O+:8])<-[1N:9]([C:10]([C:11]([H:35])([H:36])[H:37])([C:12]([H:38])([H:39])[H:40])[H:34])([C:13]([C:14]([H:42])([H:43])[H:44])([C:15]([H:45])([H:46])[H:47])[H:41])[C:16]([H:48])([H:49])[c:17]2[c:18]([H:50])[c:19]([H:51])[c:20]([H:52])[c:21]([n:22]2)[C:23]([H:53])([H:54])[2N:24]->1([C:25]([C:26]([H:56])([H:57])[H:58])([C:27]([H:59])([H:60])[H:61])[H:55])[C:28]([C:29]([H:63])([H:64])[H:65])([C:30]([H:66])([H:67])[H:68])[H:62])([H:31])([H:32])[H:33]", "smiles3Dx": "C([C:1]#[5N:2]->[Mn+:3]1(<-[3C-:4]#[O+:5])(<-[4H-:6])(<-[6C-:7]#[O+:8])<-[1N:9]([C:10]([C:11]([H:35])([H:36])[H:37])([C:12]([H:38])([H:39])[H:40])[H:34])([C:13]([C:14]([H:42])([H:43])[H:44])([C:15]([H:45])([H:46])[H:47])[H:41])[C:16]([H:48])([H:49])[c:17]2[c:18]([H:50])[c:19]([H:51])[c:20]([H:52])[c:21]([n:22]2)[C:23]([H:53])([H:54])[2N:24]->1([C:25]([C:26]([H:56])([H:57])[H:58])([C:27]([H:59])([H:60])[H:61])[H:55])[C:28]([C:29]([H:63])([H:64])[H:65])([C:30]([H:66])([H:67])[H:68])[H:62])([H:31])([H:32])[H:33]", "dummies": []}
C      1.8343     1.4623    -4.4003
C      1.2972     1.0133    -3.1170
N      0.8468     0.6304    -2.0386
Mn     0.0000     0.0000     0.0000
C     -0.7435    -0.1391     2.1685
O     -1.1263    -0.2050     3.3103
H     -1.2044     1.3436    -0.2824
C      1.1466     1.8714     0.6698
O      1.7412     2.8627     1.0141
N     -1.8472    -1.3844    -0.9945
C     -3.1310    -1.1287    -0.2323
C     -3.3295    -1.8794     1.1151
C     -3.4609     0.3573     0.0244
C     -1.9473    -0.8076    -2.3702
C     -0.8718    -1.2892    -3.3823
C     -3.3143    -0.9402    -3.1039
C     -1.7089    -2.8436    -1.1159
C     -1.1640    -3.4281     0.0943
C     -1.2952    -4.7713     0.4760
C     -0.4864    -5.2459     1.5178
C      0.4877    -4.4032     2.0704
C      0.5797    -3.0901     1.5833
N     -0.2829    -2.6407     0.6869
C      1.7258    -2.2101     1.7508
N      1.9757    -1.3956     0.5429
C      2.2142    -2.2033    -0.6970
C      2.8569    -3.6080    -0.4975
C      2.9680    -1.5148    -1.8788
C      3.1112    -0.4844     0.8822
C      3.0161     0.2422     2.2621
C      4.5279    -1.1247     0.8486
H      1.0011     1.6100    -5.1177
H      2.5315     0.6953    -4.7958
H      2.3772     2.4194    -4.2595
H     -3.9605    -1.5121    -0.8576
H     -2.4561    -1.8568     1.7747
H     -3.6043    -2.9394     0.9314
H     -4.1858    -1.4571     1.6845
H     -4.5387     0.4497     0.2806
H     -3.3186     0.9990    -0.8639
H     -2.9060     0.7557     0.8954
H     -1.7658     0.2761    -2.2364
H     -1.1959    -2.2099    -3.9159
H      0.0883    -1.5091    -2.8913
H     -0.7131    -0.5159    -4.1637
H     -3.2242    -0.6038    -4.1599
H     -3.6579    -1.9956    -3.1145
H     -4.0935    -0.2866    -2.6625
H     -2.6946    -3.3179    -1.3313
H     -1.0226    -3.1458    -1.9199
H     -1.9835    -5.4333    -0.0337
H     -0.5612    -6.2764     1.8395
H      1.1984    -4.7835     2.7929
H      2.6153    -2.8249     2.0031
H      1.4891    -1.5826     2.6246
H      1.2042    -2.3904    -1.0922
H      3.8023    -3.5665     0.0730
H      3.0787    -4.0728    -1.4827
H      2.1703    -4.3177    -0.0050
H      2.4255    -1.7113    -2.8274
H      3.0855    -0.4280    -1.7965
H      3.9799    -1.9375    -2.0506
H      3.1029     0.3171     0.1256
H      3.4176    -0.3934     3.0820
H      3.6278     1.1700     2.2418
H      1.9855     0.5182     2.5464
H      4.6215    -1.9522     1.5795
H      5.2860    -0.3610     1.1283
H      4.8453    -1.4788    -0.1404
69
{"conf": 7, "E": 273.09, "rms": -1.0, "geom": "OH", "total_charge": 0, "CA_charge": 1, "smiles": "C[C:1]#[5N:2]->[Mn+:3]1(<-[3C-:4]#[O+:5])(<-[4H-:6])(<-[6C-:7]#[O+:8])<-[1N:9]([CH:10]([CH3:11])[CH3:12])([CH:13]([CH3:14])[CH3:15])[CH2:16][c:17]2[cH:18][cH:19][cH:20][c:21]([n:22]2)[CH2:23][2N:24]->1([CH:25]([CH3:26])[CH3:27])[CH:28]([CH3:29])[CH3:30]", "smiles3D": "C([C:1]#[5N:2]->[Mn+:3]1(<-[3C-:4]#[O+:5])(<-[4H-:6])(<-[6C-:7]#[O+:8])<-[1N:9]([C:10]([C:11]([H:35])([H:36])[H:37])([C:12]([H:38])([H:39])[H:40])[H:34])([C:13]([C:14]([H:42])([H:43])[H:44])([C:15]([H:45])([H:46])[H:47])[H:41])[C:16]([H:48])([H:49])[c:17]2[c:18]([H:50])[c:19]([H:51])[c:20]([H:52])[c:21]([n:22]2)[C:23]([H:53])([H:54])[2N:24]->1([C:25]([C:26]([H:56])([H:57])[H:58])([C:27]([H:59])([H:60])[H:61])[H:55])[C:28]([C:29]([H:63])([H:64])[H:65])([C:30]([H:66])([H:67])[H:68])[H:62])([H:31])([H:32])[H:33]", "smiles3Dx": "C([C:1]#[5N:2]->[Mn+:3]1(<-[3C-:4]#[O+:5])(<-[4H-:6])(<-[6C-:7]#[O+:8])<-[1N:9]([C:10]([C:11]([H:35])([H:36])[H:37])([C:12]([H:38])([H:39])[H:40])[H:34])([C:13]([C:14]([H:42])([H:43])[H:44])([C:15]([H:45])([H:46])[H:47])[H:41])[C:16]([H:48])([H:49])[c:17]2[c:18]([H:50])[c:19]([H:51])[c:20]([H:52])[c:21]([n:22]2)[C:23]([H:53])([H:54])[2N:24]->1([C:25]([C:26]([H:56])([H:57])[H:58])([C:27]([H:59])([H:60])[H:61])[H:55])[C:28]([C:29]([H:63])([H:64])[H:65])([C:30]([H:66])([H:67])[H:68])[H:62])([H:31])([H:32])[H:33]", "dummies": []}
C      1.8054     2.1768    -4.1272
C      1.2747     1.5412    -2.9228
N      0.8276     1.0104    -1.9083
Mn     0.0000     0.0000     0.0000
C     -0.6222    -1.4224     1.7200
O     -0.9466    -2.1626     2.6150
H      1.5221    -0.9988    -0.0769
C     -0.6122    -1.7791    -1.3122
O     -0.9105    -2.7262    -1.9970
N      1.3774     1.3942     1.5429
C      2.8141     1.0252     1.3229
C      3.3064     1.1936    -0.1321
C      3.2610    -0.3969     1.7995
C      1.1440     2.8771     1.3792
C      2.3164     3.8514     1.6652
C      0.5681     3.1982     0.0211
C      1.0820     1.0321     2.9410
C     -0.3489     1.1861     3.1876
C     -0.9317     1.6024     4.3907
C     -2.2525     2.0717     4.3542
C     -2.9195     2.1645     3.1231
C     -2.2685     1.6922     1.9714
N     -1.0427     1.2137     2.0550
C     -2.6541     2.0214     0.6050
N     -2.3022     0.9700    -0.3625
C     -2.3543     1.6623    -1.6969
C     -3.6967     2.4025    -1.9900
C     -1.9755     0.8643    -2.9653
C     -3.2216    -0.2256    -0.2108
C     -4.4714    -0.0959     0.7183
C     -3.7421    -0.9373    -1.4893
H      2.2698     1.4071    -4.7772
H      0.9798     2.6757    -4.6751
H      2.5682     2.9297    -3.8408
H      3.4273     1.7162     1.9344
H      2.9952     0.3655    -0.7905
H      4.4179     1.1881    -0.1370
H      3.0227     2.1470    -0.5893
H      3.5812    -0.3467     2.8631
H      4.1472    -0.7659     1.2388
H      2.4755    -1.1700     1.7415
H      0.3604     3.1970     2.0964
H      2.7024     3.6995     2.6948
H      3.1454     3.7702     0.9355
H      1.9468     4.8987     1.6174
H      1.3221     3.3806    -0.7651
H     -0.0624     2.3417    -0.2131
H     -0.0631     4.1116     0.0752
H      1.3206    -0.0187     3.1732
H      1.6499     1.6868     3.6426
H     -0.3614     1.6270     5.3104
H     -2.7264     2.4320     5.2579
H     -3.8982     2.6234     3.0631
H     -2.1378     2.9731     0.3597
H     -3.7391     2.2452     0.5899
H     -1.5880     2.4598    -1.6491
H     -4.5801     1.8179    -1.6794
H     -3.7285     3.3758    -1.4564
H     -3.7995     2.6508    -3.0688
H     -1.2613     0.0633    -2.7713
H     -1.4924     1.5515    -3.6934
H     -2.8545     0.4608    -3.5084
H     -2.5772    -0.9634     0.2827
H     -5.2053     0.6352     0.3202
H     -4.2124     0.1352     1.7659
H     -5.0018    -1.0698     0.7904
H     -2.9535    -1.3115    -2.1503
H     -4.2869    -1.8638    -1.2059
H     -4.4657    -0.3233    -2.0564
69
{"conf": 8, "E": 265.25, "rms": -1.0, "geom": "OH", "total_charge": 0, "CA_charge": 1, "smiles": "C[C:1]#[5N:2]->[Mn+:3]1(<-[3C-:4]#[O+:5])(<-[4H-:6])(<-[6C-:7]#[O+:8])<-[1N:9]([CH:10]([CH3:11])[CH3:12])([CH:13]([CH3:14])[CH3:15])[CH2:16][c:17]2[cH:18][cH:19][cH:20][c:21]([n:22]2)[CH2:23][2N:24]->1([CH:25]([CH3:26])[CH3:27])[CH:28]([CH3:29])[CH3:30]", "smiles3D": "C([C:1]#[5N:2]->[Mn+:3]1(<-[3C-:4]#[O+:5])(<-[4H-:6])(<-[6C-:7]#[O+:8])<-[1N:9]([C:10]([C:11]([H:35])([H:36])[H:37])([C:12]([H:38])([H:39])[H:40])[H:34])([C:13]([C:14]([H:42])([H:43])[H:44])([C:15]([H:45])([H:46])[H:47])[H:41])[C:16]([H:48])([H:49])[c:17]2[c:18]([H:50])[c:19]([H:51])[c:20]([H:52])[c:21]([n:22]2)[C:23]([H:53])([H:54])[2N:24]->1([C:25]([C:26]([H:56])([H:57])[H:58])([C:27]([H:59])([H:60])[H:61])[H:55])[C:28]([C:29]([H:63])([H:64])[H:65])([C:30]([H:66])([H:67])[H:68])[H:62])([H:31])([H:32])[H:33]", "smiles3Dx": "C([C:1]#[5N:2]->[Mn+:3]1(<-[3C-:4]#[O+:5])(<-[4H-:6])(<-[6C-:7]#[O+:8])<-[1N:9]([C:10]([C:11]([H:35])([H:36])[H:37])([C:12]([H:38])([H:39])[H:40])[H:34])([C:13]([C:14]([H:42])([H:43])[H:44])([C:15]([H:45])([H:46])[H:47])[H:41])[C:16]([H:48])([H:49])[c:17]2[c:18]([H:50])[c:19]([H:51])[c:20]([H:52])[c:21]([n:22]2)[C:23]([H:53])([H:54])[2N:24]->1([C:25]([C:26]([H:56])([H:57])[H:58])([C:27]([H:59])([H:60])[H:61])[H:55])[C:28]([C:29]([H:63])([H:64])[H:65])([C:30]([H:66])([H:67])[H:68])[H:62])([H:31])([H:32])[H:33]", "dummies": []}
C      0.6776     2.5003    -4.2672
C      0.4747     1.7665    -3.0195
N      0.3100     1.1487    -1.9703
Mn     0.0000     0.0000     0.0000
C     -0.6501    -1.0619     1.9292
O     -1.0015    -1.6276     2.9349
H     -1.2127    -1.0445    -0.8654
C     -1.9956     1.1005     0.2478
O     -3.0541     1.6647     0.3754
N      1.6110    -1.8378    -0.5885
C      1.4612    -2.2554    -2.0399
C      2.3891    -1.5437    -3.0718
C      0.0428    -2.1620    -2.6454
C      1.2776    -2.9709     0.3356
C     -0.1129    -3.6122     0.1579
C      2.2998    -4.1595     0.4057
C      3.0231    -1.5637    -0.3147
C      3.4507    -0.2471    -0.7587
C      4.7821     0.1091    -1.0257
C      5.1112     1.4710    -1.0644
C      4.1404     2.4201    -0.7187
C      2.8515     1.9610    -0.4088
N      2.5412     0.6809    -0.5322
C      1.8622     2.6918     0.3670
N      1.1246     1.7979     1.2857
C      1.9978     1.0740     2.2689
C      1.3322     0.4983     3.5614
C      3.3045     1.8032     2.7030
C      0.0749     2.6403     1.9409
C      0.5556     3.5012     3.1446
C     -0.7021     3.6349     1.0155
H      0.0568     2.0475    -5.0673
H      0.3837     3.5604    -4.1242
H      1.7478     2.4484    -4.5548
H      1.7363    -3.3260    -2.0970
H      2.2378    -0.4470    -3.0635
H      2.1688    -1.8931    -4.1037
H      3.4593    -1.7912    -2.9273
H     -0.7374    -2.7258    -2.1192
H      0.0476    -2.6294    -3.6541
H     -0.2662    -1.1147    -2.8073
H      1.2780    -2.5200     1.3486
H     -0.9269    -2.8806     0.0997
H     -0.1314    -4.2969    -0.7159
H     -0.3455    -4.2349     1.0489
H      3.2627    -3.8639     0.8695
H      1.9084    -4.9637     1.0657
H      2.5000    -4.6195    -0.5806
H      3.6737    -2.3260    -0.8021
H      3.2276    -1.6041     0.7799
H      5.5469    -0.6452    -1.1593
H      6.1285     1.7804    -1.2652
H      4.4062     3.4633    -0.6053
H      1.1955     3.1543    -0.3771
H      2.3683     3.5057     0.9297
H      2.3243     0.1818     1.7250
H      0.2439     0.6233     3.6381
H      1.5421    -0.5912     3.6320
H      1.7583     0.9325     4.4916
H      4.0256     1.9074     1.8754
H      3.8439     1.2003     3.4655
H      3.1134     2.7997     3.1392
H     -0.6848     1.9369     2.3252
H      0.9199     2.9291     4.0089
H      1.3323     4.2283     2.8329
H     -0.2979     4.0917     3.5434
H     -1.6835     3.8843     1.4737
H     -0.1457     4.5909     0.8970
H     -0.8917     3.2554    -0.0038
69
{"conf": 9, "E": 259.45, "rms": -1.0, "geom": "OH", "total_charge": 0, "CA_charge": 1, "smiles": "C[C:1]#[5N:2]->[Mn+:3]1(<-[3C-:4]#[O+:5])(<-[4H-:6])(<-[6C-:7]#[O+:8])<-[1N:9]([CH:10]([CH3:11])[CH3:12])([CH:13]([CH3:14])[CH3:15])[CH2:16][c:17]2[cH:18][cH:19][cH:20][c:21]([n:22]2)[CH2:23][2N:24]->1([CH:25]([CH3:26])[CH3:27])[CH:28]([CH3:29])[CH3:30]", "smiles3D": "C([C:1]#[5N:2]->[Mn+:3]1(<-[3C-:4]#[O+:5])(<-[4H-:6])(<-[6C-:7]#[O+:8])<-[1N:9]([C:10]([C:11]([H:35])([H:36])[H:37])([C:12]([H:38])([H:39])[H:40])[H:34])([C:13]([C:14]([H:42])([H:43])[H:44])([C:15]([H:45])([H:46])[H:47])[H:41])[C:16]([H:48])([H:49])[c:17]2[c:18]([H:50])[c:19]([H:51])[c:20]([H:52])[c:21]([n:22]2)[C:23]([H:53])([H:54])[2N:24]->1([C:25]([C:26]([H:56])([H:57])[H:58])([C:27]([H:59])([H:60])[H:61])[H:55])[C:28]([C:29]([H:63])([H:64])[H:65])([C:30]([H:66])([H:67])[H:68])[H:62])([H:31])([H:32])[H:33]", "smiles3Dx": "C([C:1]#[5N:2]->[Mn+:3]1(<-[3C-:4]#[O+:5])(<-[4H-:6])(<-[6C-:7]#[O+:8])<-[1N:9]([C:10]([C:11]([H:35])([H:36])[H:37])([C:12]([H:38])([H:39])[H:40])[H:34])([C:13]([C:14]([H:42])([H:43])[H:44])([C:15]([H:45])([H:46])[H:47])[H:41])[C:16]([H:48])([H:49])[c:17]2[c:18]([H:50])[c:19]([H:51])[c:20]([H:52])[c:21]([n:22]2)[C:23]([H:53])([H:54])[2N:24]->1([C:25]([C:26]([H:56])([H:57])[H:58])([C:27]([H:59])([H:60])[H:61])[H:55])[C:28]([C:29]([H:63])([H:64])[H:65])([C:30]([H:66])([H:67])[H:68])[H:62])([H:31])([H:32])[H:33]", "dummies": []}
C      2.4363     4.3696    -0.3601
C      1.7296     3.0950    -0.2490
N      1.1302     2.0254    -0.1634
Mn     0.0000     0.0000     0.0000
C     -0.7656    -2.0788     0.6127
O     -1.1600    -3.1706     0.9412
H     -0.2226     0.4240     1.7728
C      2.0671    -0.6491     0.7514
O      3.1544    -0.9877     1.1482
N     -2.3222     0.9217    -0.1930
C     -2.5283     1.7563     1.0265
C     -3.9710     2.2943     1.2709
C     -1.5711     2.9619     1.1434
C     -3.1956    -0.2876    -0.1965
C     -4.5859    -0.1781    -0.9107
C     -3.4513    -0.9619     1.1886
C     -2.5790     1.7502    -1.3848
C     -1.3601     2.2860    -1.9511
C     -1.2594     3.4564    -2.7196
C     -0.1226     3.6240    -3.5291
C      0.8313     2.5958    -3.6081
C      0.6150     1.4421    -2.8438
N     -0.4329     1.3585    -2.0436
C      1.4266     0.2355    -2.8373
N      0.6859    -0.8866    -2.2202
C     -0.5479    -1.2786    -2.9908
C     -0.4964    -1.0446    -4.5291
C     -1.1234    -2.6898    -2.7662
C      1.7295    -1.9785    -2.0871
C      2.2347    -2.5822    -3.4326
C      1.4608    -3.1756    -1.1395
H      1.7034     5.1812    -0.5472
H      3.1552     4.3198    -1.2035
H      2.9832     4.5732     0.5833
H     -2.2901     1.1248     1.8966
H     -4.7603     1.5373     1.1641
H     -4.2213     3.1662     0.6333
H     -4.0473     2.6500     2.3211
H     -0.5546     2.6277     1.3881
H     -1.8635     3.6002     2.0052
H     -1.5752     3.6160     0.2519
H     -2.6163    -1.0194    -0.7866
H     -5.0122     0.8426    -0.8842
H     -4.4945    -0.4843    -1.9752
H     -5.3387    -0.8685    -0.4720
H     -4.2859    -0.4933     1.7445
H     -3.7392    -2.0235     1.0291
H     -2.5742    -0.9624     1.8580
H     -3.0285     1.1486    -2.1985
H     -3.2698     2.5894    -1.1830
H     -2.0519     4.1937    -2.7228
H     -0.0079     4.5186    -4.1271
H      1.6919     2.6844    -4.2583
H      2.3432     0.4725    -2.2527
H      1.7278     0.0229    -3.8787
H     -1.3443    -0.6207    -2.6210
H     -0.4453     0.0335    -4.7780
H      0.3475    -1.5674    -5.0128
H     -1.4304    -1.4065    -5.0106
H     -1.2896    -2.8993    -1.7019
H     -0.5375    -3.4888    -3.2537
H     -2.1379    -2.7451    -3.2179
H      2.6246    -1.4951    -1.6390
H      1.4761    -3.1986    -3.9433
H      2.6373    -1.8340    -4.1368
H      3.0965    -3.2559    -3.2360
H      1.3949    -2.8876    -0.0876
H      0.6418    -3.8513    -1.4192
H      2.3579    -3.8320    -1.1380
69
{"conf": 10, "E": 278.28, "rms": -1.0, "geom": "OH", "total_charge": 0, "CA_charge": 1, "smiles": "C[C:1]#[5N:2]->[Mn+:3]1(<-[3C-:4]#[O+:5])(<-[4H-:6])(<-[6C-:7]#[O+:8])<-[1N:9]([CH:10]([CH3:11])[CH3:12])([CH:13]([CH3:14])[CH3:15])[CH2:16][c:17]2[cH:18][cH:19][cH:20][c:21]([n:22]2)[CH2:23][2N:24]->1([CH:25]([CH3:26])[CH3:27])[CH:28]([CH3:29])[CH3:30]", "smiles3D": "C([C:1]#[5N:2]->[Mn+:3]1(<-[3C-:4]#[O+:5])(<-[4H-:6])(<-[6C-:7]#[O+:8])<-[1N:9]([C:10]([C:11]([H:35])([H:36])[H:37])([C:12]([H:38])([H:39])[H:40])[H:34])([C:13]([C:14]([H:42])([H:43])[H:44])([C:15]([H:45])([H:46])[H:47])[H:41])[C:16]([H:48])([H:49])[c:17]2[c:18]([H:50])[c:19]([H:51])[c:20]([H:52])[c:21]([n:22]2)[C:23]([H:53])([H:54])[2N:24]->1([C:25]([C:26]([H:56])([H:57])[H:58])([C:27]([H:59])([H:60])[H:61])[H:55])[C:28]([C:29]([H:63])([H:64])[H:65])([C:30]([H:66])([H:67])[H:68])[H:62])([H:31])([H:32])[H:33]", "smiles3Dx": "C([C:1]#[5N:2]->[Mn+:3]1(<-[3C-:4]#[O+:5])(<-[4H-:6])(<-[6C-:7]#[O+:8])<-[1N:9]([C:10]([C:11]([H:35])([H:36])[H:37])([C:12]([H:38])([H:39])[H:40])[H:34])([C:13]([C:14]([H:42])([H:43])[H:44])([C:15]([H:45])([H:46])[H:47])[H:41])[C:16]([H:48])([H:49])[c:17]2[c:18]([H:50])[c:19]([H:51])[c:20]([H:52])[c:21]([n:22]2)[C:23]([H:53])([H:54])[2N:24]->1([C:25]([C:26]([H:56])([H:57])[H:58])([C:27]([H:59])([H:60])[H:61])[H:55])[C:28]([C:29]([H:63])([H:64])[H:65])([C:30]([H:66])([H:67])[H:68])[H:62])([H:31])([H:32])[H:33]", "dummies": []}
C     -1.0250     4.1175     2.6196
C     -0.7367     2.9052     1.8552
N     -0.4931     1.8847     1.2155
Mn     0.0000     0.0000     0.0000
C      0.6024    -1.6950    -1.4278
O      0.9234    -2.5799    -2.1818
H      0.0555     1.0930    -1.4653
C     -2.1057    -0.0242    -0.9028
O     -3.2019    -0.0181    -1.4064
N      2.3948     0.6805     0.2013
C      2.4155     1.8519    -0.7392
C      3.4675     2.9901    -0.5046
C      2.4444     1.5114    -2.2596
C      3.3240    -0.4012    -0.2653
C      3.2531    -1.7389     0.4845
C      4.8257    -0.0187    -0.3475
C      2.7205     1.2448     1.5100
C      2.4666     0.2988     2.5620
C      3.2941     0.0452     3.6668
C      3.0318    -1.0954     4.4395
C      1.9846    -1.9521     4.0707
C      1.2024    -1.5986     2.9617
N      1.4549    -0.4961     2.2761
C      0.1355    -2.3861     2.3749
N     -0.9145    -1.5304     1.8036
C     -1.4729    -0.6544     2.8932
C     -2.6190     0.3135     2.5125
C     -1.8961    -1.3997     4.1926
C     -1.9402    -2.5382     1.2901
C     -1.5701    -3.1868    -0.0595
C     -3.4380    -2.1437     1.2028
H     -0.1188     4.7565     2.6538
H     -1.8527     4.6731     2.1330
H     -1.3219     3.8402     3.6520
H      1.4386     2.3419    -0.5576
H      3.4827     3.6931    -1.3655
H      4.4987     2.6333    -0.3513
H      3.1889     3.6122     0.3716
H      3.4754     1.3237    -2.6203
H      1.8261     0.6354    -2.5304
H      2.0498     2.3739    -2.8389
H      3.0214    -0.6561    -1.2929
H      2.2228    -2.1017     0.5248
H      3.7195    -1.6916     1.4878
H      3.8114    -2.5151    -0.0828
H      5.0276     0.7276    -1.1328
H      5.2403     0.3059     0.6261
H      5.4239    -0.9017    -0.6610
H      2.0822     2.1330     1.7131
H      3.7801     1.5604     1.5729
H      4.1427     0.6791     3.8898
H      3.6589    -1.3350     5.2882
H      1.7919    -2.8607     4.6263
H     -0.2558    -3.0688     3.1620
H      0.5846    -3.0154     1.5903
H     -0.6521     0.0205     3.1945
H     -2.5904     0.6083     1.4582
H     -2.5247     1.2416     3.1159
H     -3.6281    -0.0636     2.7685
H     -1.0069    -1.7129     4.7775
H     -2.4685    -0.7251     4.8657
H     -2.5203    -2.2891     3.9875
H     -1.9573    -3.3904     2.0102
H     -2.2057    -4.0848    -0.2205
H     -0.5395    -3.5758    -0.0902
H     -1.7712    -2.5217    -0.9145
H     -3.6443    -1.2079     0.6763
H     -4.0132    -2.9265     0.6622
H     -3.9048    -2.1332     2.2058
69
{"conf": 11, "E": 264.9, "rms": -1.0, "geom": "OH", "total_charge": 0, "CA_charge": 1, "smiles": "C[C:1]#[5N:2]->[Mn+:3]1(<-[3C-:4]#[O+:5])(<-[4H-:6])(<-[6C-:7]#[O+:8])<-[1N:9]([CH:10]([CH3:11])[CH3:12])([CH:13]([CH3:14])[CH3:15])[CH2:16][c:17]2[cH:18][cH:19][cH:20][c:21]([n:22]2)[CH2:23][2N:24]->1([CH:25]([CH3:26])[CH3:27])[CH:28]([CH3:29])[CH3:30]", "smiles3D": "C([C:1]#[5N:2]->[Mn+:3]1(<-[3C-:4]#[O+:5])(<-[4H-:6])(<-[6C-:7]#[O+:8])<-[1N:9]([C:10]([C:11]([H:35])([H:36])[H:37])([C:12]([H:38])([H:39])[H:40])[H:34])([C:13]([C:14]([H:42])([H:43])[H:44])([C:15]([H:45])([H:46])[H:47])[H:41])[C:16]([H:48])([H:49])[c:17]2[c:18]([H:50])[c:19]([H:51])[c:20]([H:52])[c:21]([n:22]2)[C:23]([H:53])([H:54])[2N:24]->1([C:25]([C:26]([H:56])([H:57])[H:58])([C:27]([H:59])([H:60])[H:61])[H:55])[C:28]([C:29]([H:63])([H:64])[H:65])([C:30]([H:66])([H:67])[H:68])[H:62])([H:31])([H:32])[H:33]", "smiles3Dx": "C([C:1]#[5N:2]->[Mn+:3]1(<-[3C-:4]#[O+:5])(<-[4H-:6])(<-[6C-:7]#[O+:8])<-[1N:9]([C:10]([C:11]([H:35])([H:36])[H:37])([C:12]([H:38])([H:39])[H:40])[H:34])([C:13]([C:14]([H:42])([H:43])[H:44])([C:15]([H:45])([H:46])[H:47])[H:41])[C:16]([H:48])([H:49])[c:17]2[c:18]([H:50])[c:19]([H:51])[c:20]([H:52])[c:21]([n:22]2)[C:23]([H:53])([H:54])[2N:24]->1([C:25]([C:26]([H:56])([H:57])[H:58])([C:27]([H:59])([H:60])[H:61])[H:55])[C:28]([C:29]([H:63])([H:64])[H:65])([C:30]([H:66])([H:67])[H:68])[H:62])([H:31])([H:32])[H:33]", "dummies": []}
C      3.0241     3.7892    -1.1981
C      2.1279     2.6882    -0.8495
N      1.3708     1.7635    -0.5618
Mn     0.0000     0.0000     0.0000
C     -1.1118    -1.7224     1.0453
O     -1.6861    -2.6233     1.6054
H     -0.2819     0.8218     1.6024
C      1.8730    -0.6379     1.1625
O      2.8570    -0.9688     1.7763
N     -2.1415     1.1571    -0.6540
C     -2.0849     2.6118    -0.2251
C     -1.2987     3.5987    -1.1325
C     -1.6139     2.8601     1.2215
C     -3.1776     0.4356     0.1424
C     -4.5175     1.1795     0.4112
C     -3.5653    -0.9734    -0.3871
C     -2.5483     1.1554    -2.0632
C     -1.3954     1.3753    -2.9188
C     -1.4251     1.9131    -4.2129
C     -0.2575     1.8417    -4.9854
C      0.8567     1.1509    -4.4879
C      0.7744     0.5969    -3.2002
N     -0.3010     0.7957    -2.4538
C      1.6080    -0.5010    -2.7137
N      0.8408    -1.4295    -1.8564
C      1.8859    -2.4037    -1.3583
C      1.5181    -3.3488    -0.1905
C      2.5578    -3.3006    -2.4407
C     -0.3238    -2.0617    -2.5515
C     -0.8655    -3.3846    -1.9730
C     -0.1871    -2.2621    -4.0907
H      3.8581     3.8327    -0.4679
H      3.4311     3.6244    -2.2169
H      2.4604     4.7444    -1.1750
H     -3.1183     3.0037    -0.2701
H     -1.1390     4.5730    -0.6211
H     -0.3206     3.2243    -1.4398
H     -1.8836     3.8444    -2.0436
H     -0.5064     2.8988     1.2828
H     -1.9676     3.8623     1.5481
H     -2.0382     2.1493     1.9529
H     -2.7122     0.2697     1.1313
H     -4.3943     1.9898     1.1595
H     -5.2664     0.4895     0.8578
H     -4.9470     1.5809    -0.5302
H     -3.9201    -1.6089     0.4524
H     -2.7201    -1.4782    -0.8759
H     -4.4012    -0.9227    -1.1191
H     -3.3082     1.9455    -2.2668
H     -2.9843     0.1971    -2.3846
H     -2.3269     2.3574    -4.6141
H     -0.2431     2.2471    -5.9886
H      1.7186     0.9742    -5.1185
H      2.0327    -1.0122    -3.5960
H      2.4463    -0.0468    -2.1419
H      2.7096    -1.7771    -0.9518
H      2.4521    -3.6320     0.3424
H      0.8895    -2.8927     0.5636
H      1.0791    -4.3120    -0.5144
H      1.8460    -3.9931    -2.9227
H      3.3285    -3.9410    -1.9587
H      3.1221    -2.7373    -3.2056
H     -1.1490    -1.3530    -2.4157
H     -1.8864    -3.5665    -2.3739
H     -0.2599    -4.2593    -2.2775
H     -0.9877    -3.3486    -0.8832
H     -0.2511    -1.3032    -4.6355
H     -1.0314    -2.8676    -4.4856
H      0.7475    -2.7733    -4.3793
69
{"conf": 12, "E": 274.79, "rms": -1.0, "geom": "OH", "total_charge": 0, "CA_charge": 1, "smiles": "C[C:1]#[5N:2]->[Mn+:3]1(<-[3C-:4]#[O+:5])(<-[4H-:6])(<-[6C-:7]#[O+:8])<-[1N:9]([CH:10]([CH3:11])[CH3:12])([CH:13]([CH3:14])[CH3:15])[CH2:16][c:17]2[cH:18][cH:19][cH:20][c:21]([n:22]2)[CH2:23][2N:24]->1([CH:25]([CH3:26])[CH3:27])[CH:28]([CH3:29])[CH3:30]", "smiles3D": "C([C:1]#[5N:2]->[Mn+:3]1(<-[3C-:4]#[O+:5])(<-[4H-:6])(<-[6C-:7]#[O+:8])<-[1N:9]([C:10]([C:11]([H:35])([H:36])[H:37])([C:12]([H:38])([H:39])[H:40])[H:34])([C:13]([C:14]([H:42])([H:43])[H:44])([C:15]([H:45])([H:46])[H:47])[H:41])[C:16]([H:48])([H:49])[c:17]2[c:18]([H:50])[c:19]([H:51])[c:20]([H:52])[c:21]([n:22]2)[C:23]([H:53])([H:54])[2N:24]->1([C:25]([C:26]([H:56])([H:57])[H:58])([C:27]([H:59])([H:60])[H:61])[H:55])[C:28]([C:29]([H:63])([H:64])[H:65])([C:30]([H:66])([H:67])[H:68])[H:62])([H:31])([H:32])[H:33]", "smiles3Dx": "C([C:1]#[5N:2]->[Mn+:3]1(<-[3C-:4]#[O+:5])(<-[4H-:6])(<-[6C-:7]#[O+:8])<-[1N:9]([C:10]([C:11]([H:35])([H:36])[H:37])([C:12]([H:38])([H:39])[H:40])[H:34])([C:13]([C:14]([H:42])([H:43])[H:44])([C:15]([H:45])([H:46])[H:47])[H:41])[C:16]([H:48])([H:49])[c:17]2[c:18]([H:50])[c:19]([H:51])[c:20]([H:52])[c:21]([n:22]2)[C:23]([H:53])([H:54])[2N:24]->1([C:25]([C:26]([H:56])([H:57])[H:58])([C:27]([H:59])([H:60])[H:61])[H:55])[C:28]([C:29]([H:63])([H:64])[H:65])([C:30]([H:66])([H:67])[H:68])[H:62])([H:31])([H:32])[H:33]", "dummies": []}
C      4.4308    -1.4949     1.7530
C      3.1390    -1.0513     1.2330
N      2.0555    -0.6757     0.7900
Mn     0.0000     0.0000     0.0000
C     -2.2321     0.5209    -0.3030
O     -3.3959     0.7965    -0.4586
H     -0.3697     0.0538     1.7878
C     -0.6974    -2.1284     0.4977
O     -1.0642    -3.2458     0.7649
N      0.5663     2.4192     0.3448
C      0.5296     2.5058     1.8472
C      1.1758     3.7645     2.5000
C     -0.8732     2.3482     2.5212
C      1.9162     2.9017    -0.1478
C      3.1716     2.1719     0.4081
C      2.1149     3.1109    -1.6731
C     -0.4688     3.3340    -0.1612
C     -0.8921     2.9125    -1.4820
C     -1.7664     3.6372    -2.3020
C     -2.0636     3.1264    -3.5693
C     -1.4758     1.9253    -3.9815
C     -0.6364     1.2436    -3.0843
N     -0.3785     1.7527    -1.8869
C      0.1987     0.1158    -3.4571
N      0.3638    -0.8562    -2.3598
C     -0.5979    -1.9864    -2.6058
C     -0.4274    -2.7907    -3.9413
C     -2.0934    -1.6067    -2.4959
C      1.7447    -1.3876    -2.4424
C      2.0339    -2.6970    -1.6534
C      2.7315    -0.3241    -1.9900
H      4.8774    -2.2293     1.0515
H      4.2871    -1.9694     2.7453
H      5.1068    -0.6211     1.8537
H      1.1159     1.6358     2.1962
H      0.9705     3.7847     3.5926
H      2.2811     3.7634     2.4190
H      0.7600     4.6952     2.0606
H     -1.5891     1.7557     1.9258
H     -0.7605     1.8576     3.5123
H     -1.3517     3.3361     2.7039
H      2.0053     3.9367     0.2399
H      3.0425     1.7078     1.3962
H      3.6069     1.4345    -0.2818
H      3.9798     2.9231     0.5439
H      1.4589     3.9201    -2.0534
H      1.9693     2.2229    -2.2933
H      3.1507     3.4644    -1.8682
H     -0.0873     4.3784    -0.2277
H     -1.3805     3.3631     0.4519
H     -2.1932     4.5758    -1.9720
H     -2.7208     3.6694    -4.2360
H     -1.6540     1.5459    -4.9797
H      1.1695     0.5443    -3.7773
H     -0.2395    -0.3408    -4.3614
H     -0.4303    -2.7243    -1.8130
H     -0.9157    -2.2997    -4.8085
H      0.6142    -3.0339    -4.2093
H     -0.9360    -3.7727    -3.8290
H     -2.7328    -2.3519    -3.0173
H     -2.4333    -1.6630    -1.4491
H     -2.3375    -0.6271    -2.9385
H      1.9913    -1.6017    -3.5070
H      1.6082    -3.5814    -2.1683
H      1.6282    -2.6623    -0.6300
H      3.1248    -2.8998    -1.5950
H      3.6115    -0.7205    -1.4418
H      3.1405     0.2448    -2.8513
H      2.1357     0.3398    -1.3572
69
{"conf": 13, "E": 281.35, "rms": -1.0, "geom": "OH", "total_charge": 0, "CA_charge": 1, "smiles": "C[C:1]#[5N:2]->[Mn+:3]1(<-[3C-:4]#[O+:5])(<-[4H-:6])(<-[6C-:7]#[O+:8])<-[1N:9]([CH:10]([CH3:11])[CH3:12])([CH:13]([CH3:14])[CH3:15])[CH2:16][c:17]2[cH:18][cH:19][cH:20][c:21]([n:22]2)[CH2:23][2N:24]->1([CH:25]([CH3:26])[CH3:27])[CH:28]([CH3:29])[CH3:30]", "smiles3D": "C([C:1]#[5N:2]->[Mn+:3]1(<-[3C-:4]#[O+:5])(<-[4H-:6])(<-[6C-:7]#[O+:8])<-[1N:9]([C:10]([C:11]([H:35])([H:36])[H:37])([C:12]([H:38])([H:39])[H:40])[H:34])([C:13]([C:14]([H:42])([H:43])[H:44])([C:15]([H:45])([H:46])[H:47])[H:41])[C:16]([H:48])([H:49])[c:17]2[c:18]([H:50])[c:19]([H:51])[c:20]([H:52])[c:21]([n:22]2)[C:23]([H:53])([H:54])[2N:24]->1([C:25]([C:26]([H:56])([H:57])[H:58])([C:27]([H:59])([H:60])[H:61])[H:55])[C:28]([C:29]([H:63])([H:64])[H:65])([C:30]([H:66])([H:67])[H:68])[H:62])([H:31])([H:32])[H:33]", "smiles3Dx": "C([C:1]#[5N:2]->[Mn+:3]1(<-[3C-:4]#[O+:5])(<-[4H-:6])(<-[6C-:7]#[O+:8])<-[1N:9]([C:10]([C:11]([H:35])([H:36])[H:37])([C:12]([H:38])([H:39])[H:40])[H:34])([C:13]([C:14]([H:42])([H:43])[H:44])([C:15]([H:45])([H:46])[H:47])[H:41])[C:16]([H:48])([H:49])[c:17]2[c:18]([H:50])[c:19]([H:51])[c:20]([H:52])[c:21]([n:22]2)[C:23]([H:53])([H:54])[2N:24]->1([C:25]([C:26]([H:56])([H:57])[H:58])([C:27]([H:59])([H:60])[H:61])[H:55])[C:28]([C:29]([H:63])([H:64])[H:65])([C:30]([H:66])([H:67])[H:68])[H:62])([H:31])([H:32])[H:33]", "dummies": []}
C     -3.2826    -0.5160    -3.7294
C     -2.3143    -0.3631    -2.6454
N     -1.4948    -0.2354    -1.7378
Mn     0.0000     0.0000     0.0000
C      1.0479     0.4184     2.0166
O      1.5946     0.6412     3.0682
H     -0.8823    -1.3709     0.8351
C     -1.8505     0.9805     0.9423
O     -2.8318     1.4770     1.4377
N      1.4162    -1.9792    -0.6520
C      0.8627    -2.5345    -1.9090
C      0.8156    -1.4495    -2.9730
C     -0.5450    -3.1940    -1.8097
C      1.2319    -2.9973     0.4393
C      1.8477    -4.4180     0.1973
C      1.6883    -2.5347     1.8409
C      2.8616    -1.7759    -0.8484
C      3.3558    -0.5849    -0.1859
C      4.6738    -0.4464     0.2802
C      5.1116     0.8180     0.6871
C      4.2482     1.9113     0.5746
C      2.9612     1.6936     0.0651
N      2.5567     0.4706    -0.2709
C      1.9747     2.7394    -0.1243
N      0.8101     2.2309    -0.8688
C     -0.3385     3.1674    -0.5703
C     -0.5578     3.5546     0.9285
C     -0.3876     4.5173    -1.3505
C      1.1305     2.3010    -2.3500
C     -0.0269     1.9368    -3.3203
C      2.4325     1.6349    -2.8741
H     -3.1867    -1.5305    -4.1682
H     -3.0833     0.2456    -4.5110
H     -4.3087    -0.3792    -3.3309
H      1.5516    -3.3181    -2.2985
H      0.7646    -0.5201    -2.4016
H      1.7296    -1.4547    -3.6029
H     -0.0391    -1.5336    -3.6761
H     -1.0055    -3.3361    -2.8107
H     -1.2350    -2.6072    -1.1786
H     -0.4753    -4.2140    -1.3807
H      0.1477    -3.1680     0.5406
H      1.3465    -5.1413     0.8765
H      2.9276    -4.4682     0.4482
H      1.7015    -4.8202    -0.8190
H      0.8546    -2.0268     2.3591
H      2.5928    -1.9050     1.8292
H      1.9188    -3.4017     2.4975
H      3.4570    -2.6319    -0.4853
H      3.1186    -1.6616    -1.9207
H      5.3501    -1.2915     0.3056
H      6.1191     0.9538     1.0580
H      4.5745     2.9024     0.8634
H      2.4544     3.5877    -0.6643
H      1.7369     3.0935     0.8860
H     -1.2420     2.6081    -0.8690
H     -1.6250     3.8128     1.0997
H     -0.2714     2.7549     1.6348
H      0.0264     4.4608     1.2038
H     -1.2060     5.1619    -0.9616
H     -0.6252     4.3831    -2.4242
H      0.5636     5.0777    -1.2322
H      1.3337     3.3715    -2.5482
H      0.0663     0.9404    -3.7793
H     -1.0327     2.0436    -2.8895
H      0.0026     2.6364    -4.1838
H      2.5372     0.5657    -2.6774
H      2.4951     1.7582    -3.9772
H      3.3291     2.1543    -2.4783
69
{"conf": 14, "E": 272.91, "rms": -1.0, "geom": "OH", "total_charge": 0, "CA_charge": 1, "smiles": "C[C:1]#[5N:2]->[Mn+:3]1(<-[3C-:4]#[O+:5])(<-[4H-:6])(<-[6C-:7]#[O+:8])<-[1N:9]([CH:10]([CH3:11])[CH3:12])([CH:13]([CH3:14])[CH3:15])[CH2:16][c:17]2[cH:18][cH:19][cH:20][c:21]([n:22]2)[CH2:23][2N:24]->1([CH:25]([CH3:26])[CH3:27])[CH:28]([CH3:29])[CH3:30]", "smiles3D": "C([C:1]#[5N:2]->[Mn+:3]1(<-[3C-:4]#[O+:5])(<-[4H-:6])(<-[6C-:7]#[O+:8])<-[1N:9]([C:10]([C:11]([H:35])([H:36])[H:37])([C:12]([H:38])([H:39])[H:40])[H:34])([C:13]([C:14]([H:42])([H:43])[H:44])([C:15]([H:45])([H:46])[H:47])[H:41])[C:16]([H:48])([H:49])[c:17]2[c:18]([H:50])[c:19]([H:51])[c:20]([H:52])[c:21]([n:22]2)[C:23]([H:53])([H:54])[2N:24]->1([C:25]([C:26]([H:56])([H:57])[H:58])([C:27]([H:59])([H:60])[H:61])[H:55])[C:28]([C:29]([H:63])([H:64])[H:65])([C:30]([H:66])([H:67])[H:68])[H:62])([H:31])([H:32])[H:33]", "smiles3Dx": "C([C:1]#[5N:2]->[Mn+:3]1(<-[3C-:4]#[O+:5])(<-[4H-:6])(<-[6C-:7]#[O+:8])<-[1N:9]([C:10]([C:11]([H:35])([H:36])[H:37])([C:12]([H:38])([H:39])[H:40])[H:34])([C:13]([C:14]([H:42])([H:43])[H:44])([C:15]([H:45])([H:46])[H:47])[H:41])[C:16]([H:48])([H:49])[c:17]2[c:18]([H:50])[c:19]([H:51])[c:20]([H:52])[c:21]([n:22]2)[C:23]([H:53])([H:54])[2N:24]->1([C:25]([C:26]([H:56])([H:57])[H:58])([C:27]([H:59])([H:60])[H:61])[H:55])[C:28]([C:29]([H:63])([H:64])[H:65])([C:30]([H:66])([H:67])[H:68])[H:62])([H:31])([H:32])[H:33]", "dummies": []}
C      0.0178     3.6887    -3.3688
C      0.0180     2.6161    -2.3758
N      0.0141     1.7150    -1.5392
Mn     0.0000     0.0000     0.0000
C      0.3033    -1.7795     1.4256
O      0.4735    -2.7091     2.1749
H      1.7911     0.3699     0.0882
C      0.9236    -1.4029    -1.5665
O      1.4168    -2.1404    -2.3835
N     -0.0151     1.5698     1.9277
C      1.4187     1.9046     2.2114
C      2.3654     0.7083     2.5395
C      1.6413     2.9520     3.3568
C     -0.7770     2.8211     1.5930
C      0.0009     3.9538     0.8390
C     -2.0325     2.5304     0.7719
C     -0.4840     0.9509     3.1724
C     -1.7940     0.3554     3.0213
C     -2.7940     0.3689     4.0046
C     -4.0837    -0.0331     3.6436
C     -4.3445    -0.3805     2.3141
C     -3.2765    -0.3959     1.4031
N     -2.0491    -0.0809     1.7948
C     -3.4592    -0.3805    -0.0377
N     -2.2770    -0.7883    -0.7980
C     -2.4191    -0.1506    -2.1521
C     -1.3818    -0.5800    -3.2289
C     -3.8294    -0.1634    -2.8481
C     -2.2262    -2.2877    -0.8542
C     -3.1573    -2.9877    -1.8877
C     -2.4796    -3.0308     0.4892
H      0.6921     4.5029    -3.0325
H      0.3721     3.2912    -4.3420
H     -1.0121     4.0846    -3.4832
H      1.8248     2.3446     1.2799
H      2.4028     0.4780     3.6258
H      3.4025     0.9643     2.2328
H      2.0959    -0.2287     2.0482
H      1.6962     2.4649     4.3536
H      2.6036     3.4822     3.1922
H      0.8457     3.7087     3.4598
H     -1.1309     3.2769     2.5453
H      0.7296     4.4891     1.4711
H      0.5481     3.5782    -0.0359
H     -0.6865     4.7558     0.4949
H     -2.8820     2.2815     1.4386
H     -2.3853     3.3965     0.1728
H     -1.8057     1.7139     0.0810
H     -0.5340     1.7023     3.9926
H      0.1868     0.1343     3.4992
H     -2.5903     0.7243     5.0067
H     -4.8864    -0.0078     4.3690
H     -5.3570    -0.5875     1.9914
H     -3.7574     0.6598    -0.2992
H     -4.3218    -1.0402    -0.2755
H     -2.2197     0.9178    -1.9596
H     -1.1213    -1.6490    -3.2175
H     -1.7531    -0.3595    -4.2532
H     -0.4502    -0.0008    -3.1618
H     -3.8554     0.6662    -3.5877
H     -4.6973     0.0232    -2.1906
H     -4.0267    -1.0765    -3.4380
H     -1.1977    -2.5414    -1.1415
H     -2.8507    -2.8453    -2.9363
H     -3.1142    -4.0906    -1.7531
H     -4.2177    -2.6962    -1.7536
H     -3.5665    -3.0977     0.7121
H     -1.9964    -2.5806     1.3598
H     -2.0932    -4.0707     0.4189
69
{"conf": 15, "E": 332.23, "rms": -1.0, "geom": "OH", "total_charge": 0, "CA_charge": 1, "smiles": "C[C:1]#[5N:2]->[Mn+:3]1(<-[3C-:4]#[O+:5])(<-[4H-:6])(<-[6C-:7]#[O+:8])<-[1N:9]([CH:10]([CH3:11])[CH3:12])([CH:13]([CH3:14])[CH3:15])[CH2:16][c:17]2[cH:18][cH:19][cH:20][c:21]([n:22]2)[CH2:23][2N:24]->1([CH:25]([CH3:26])[CH3:27])[CH:28]([CH3:29])[CH3:30]", "smiles3D": "C([C:1]#[5N:2]->[Mn+:3]1(<-[3C-:4]#[O+:5])(<-[4H-:6])(<-[6C-:7]#[O+:8])<-[1N:9]([C:10]([C:11]([H:35])([H:36])[H:37])([C:12]([H:38])([H:39])[H:40])[H:34])([C:13]([C:14]([H:42])([H:43])[H:44])([C:15]([H:45])([H:46])[H:47])[H:41])[C:16]([H:48])([H:49])[c:17]2[c:18]([H:50])[c:19]([H:51])[c:20]([H:52])[c:21]([n:22]2)[C:23]([H:53])([H:54])[2N:24]->1([C:25]([C:26]([H:56])([H:57])[H:58])([C:27]([H:59])([H:60])[H:61])[H:55])[C:28]([C:29]([H:63])([H:64])[H:65])([C:30]([H:66])([H:67])[H:68])[H:62])([H:31])([H:32])[H:33]", "smiles3Dx": "C([C:1]#[5N:2]->[Mn+:3]1(<-[3C-:4]#[O+:5])(<-[4H-:6])(<-[6C-:7]#[O+:8])<-[1N:9]([C:10]([C:11]([H:35])([H:36])[H:37])([C:12]([H:38])([H:39])[H:40])[H:34])([C:13]([C:14]([H:42])([H:43])[H:44])([C:15]([H:45])([H:46])[H:47])[H:41])[C:16]([H:48])([H:49])[c:17]2[c:18]([H:50])[c:19]([H:51])[c:20]([H:52])[c:21]([n:22]2)[C:23]([H:53])([H:54])[2N:24]->1([C:25]([C:26]([H:56])([H:57])[H:58])([C:27]([H:59])([H:60])[H:61])[H:55])[C:28]([C:29]([H:63])([H:64])[H:65])([C:30]([H:66])([H:67])[H:68])[H:62])([H:31])([H:32])[H:33]", "dummies": []}
C     -1.7120    -4.5900     0.9134
C     -1.2102    -3.2439     0.6432
N     -0.7880    -2.1126     0.4143
Mn     0.0000     0.0000     0.0000
C      0.8669     2.1227    -0.1957
O      1.3307     3.2327    -0.2864
H      0.8867     0.0087     1.5753
C     -1.4237     0.8581     1.5742
O     -2.1477     1.2984     2.4329
N      2.1586    -1.0803    -0.8027
C      3.2198    -0.0275    -0.9919
C      2.9514     1.0333    -2.1010
C      3.6384     0.7143     0.3041
C      2.7062    -2.0954     0.2404
C      2.3757    -1.8313     1.7248
C      2.4021    -3.6216     0.0390
C      2.1004    -1.8480    -2.0441
C      1.5136    -1.1631    -3.1635
C      1.6833    -1.5890    -4.4914
C      0.6115    -1.4409    -5.3784
C     -0.6163    -0.9867    -4.8862
C     -0.6817    -0.5787    -3.5448
N      0.3803    -0.6210    -2.7696
C     -1.8840    -0.5709    -2.7438
N     -1.8608     0.4366    -1.6770
C     -3.2690     0.3114    -1.0798
C     -3.9264     1.5167    -0.3558
C     -3.4723    -0.9329    -0.1767
C     -1.6083     1.7785    -2.2866
C     -1.6599     3.0090    -1.3469
C     -2.4791     2.1182    -3.5324
H     -2.5531    -4.5327     1.6344
H     -2.0659    -5.0483    -0.0328
H     -0.8968    -5.2083     1.3422
H      4.1451    -0.5563    -1.3280
H      3.4744     1.9956    -1.9207
H      1.8862     1.2576    -2.2472
H      3.3538     0.6708    -3.0709
H      2.7831     1.0114     0.9257
H      4.2355     1.6256     0.0902
H      4.3233     0.0834     0.9062
H      3.8168    -2.0435     0.1806
H      2.9460    -2.5426     2.3613
H      2.7109    -0.8587     2.1130
H      1.3089    -2.0349     1.9446
H      2.8194    -4.2279     0.8720
H      2.9036    -4.0298    -0.8640
H      1.3153    -3.8239     0.0045
H      3.1142    -2.2133    -2.3384
H      1.4424    -2.7268    -1.9053
H      2.5787    -2.1135    -4.8001
H      0.6951    -1.7899    -6.3994
H     -1.5021    -1.0164    -5.5079
H     -2.7463    -0.4473    -3.4384
H     -1.9591    -1.5784    -2.2938
H     -3.9732     0.1472    -1.9281
H     -4.2608     2.2750    -1.0891
H     -4.8769     1.2038     0.1273
H     -3.3408     1.9837     0.4388
H     -2.9517    -0.8711     0.7865
H     -4.5509    -1.0413     0.0687
H     -3.2250    -1.8843    -0.6754
H     -0.5580     1.7422    -2.6429
H     -0.8703     3.7305    -1.6477
H     -2.5993     3.5911    -1.4318
H     -1.4990     2.7502    -0.2927
H     -3.5586     1.9791    -3.3281
H     -2.3215     3.1746    -3.8413
H     -2.1919     1.5120    -4.4145
69
{"conf": 16, "E": 263.59, "rms": -1.0, "geom": "OH", "total_charge": 0, "CA_charge": 1, "smiles": "C[C:1]#[5N:2]->[Mn+:3]1(<-[3C-:4]#[O+:5])(<-[4H-:6])(<-[6C-:7]#[O+:8])<-[1N:9]([CH:10]([CH3:11])[CH3:12])([CH:13]([CH3:14])[CH3:15])[CH2:16][c:17]2[cH:18][cH:19][cH:20][c:21]([n:22]2)[CH2:23][2N:24]->1([CH:25]([CH3:26])[CH3:27])[CH:28]([CH3:29])[CH3:30]", "smiles3D": "C([C:1]#[5N:2]->[Mn+:3]1(<-[3C-:4]#[O+:5])(<-[4H-:6])(<-[6C-:7]#[O+:8])<-[1N:9]([C:10]([C:11]([H:35])([H:36])[H:37])([C:12]([H:38])([H:39])[H:40])[H:34])([C:13]([C:14]([H:42])([H:43])[H:44])([C:15]([H:45])([H:46])[H:47])[H:41])[C:16]([H:48])([H:49])[c:17]2[c:18]([H:50])[c:19]([H:51])[c:20]([H:52])[c:21]([n:22]2)[C:23]([H:53])([H:54])[2N:24]->1([C:25]([C:26]([H:56])([H:57])[H:58])([C:27]([H:59])([H:60])[H:61])[H:55])[C:28]([C:29]([H:63])([H:64])[H:65])([C:30]([H:66])([H:67])[H:68])[H:62])([H:31])([H:32])[H:33]", "smiles3Dx": "C([C:1]#[5N:2]->[Mn+:3]1(<-[3C-:4]#[O+:5])(<-[4H-:6])(<-[6C-:7]#[O+:8])<-[1N:9]([C:10]([C:11]([H:35])([H:36])[H:37])([C:12]([H:38])([H:39])[H:40])[H:34])([C:13]([C:14]([H:42])([H:43])[H:44])([C:15]([H:45])([H:46])[H:47])[H:41])[C:16]([H:48])([H:49])[c:17]2[c:18]([H:50])[c:19]([H:51])[c:20]([H:52])[c:21]([n:22]2)[C:23]([H:53])([H:54])[2N:24]->1([C:25]([C:26]([H:56])([H:57])[H:58])([C:27]([H:59])([H:60])[H:61])[H:55])[C:28]([C:29]([H:63])([H:64])[H:65])([C:30]([H:66])([H:67])[H:68])[H:62])([H:31])([H:32])[H:33]", "dummies": []}
C      3.6577    -0.4254    -3.3630
C      2.5791    -0.2922    -2.3854
N      1.6717    -0.1769    -1.5637
Mn     0.0000     0.0000     0.0000
C     -1.6085     0.0223     1.6444
O     -2.4517     0.0347     2.5064
H      1.1098    -0.6639     1.2790
C     -0.1780    -2.2787    -0.2195
O     -0.2621    -3.4766    -0.3317
N      0.9951     2.1882     0.6990
C      0.3836     2.5338     2.0288
C      0.7880     1.6283     3.2088
C      0.5605     4.0109     2.5068
C      2.5131     2.1106     0.8265
C      3.3608     2.5828    -0.4016
C      3.1072     0.7446     1.2404
C      0.7041     3.2462    -0.2541
C     -0.7243     3.4801    -0.3756
C     -1.3565     4.6953    -0.6739
C     -2.7297     4.6688    -0.9633
C     -3.3942     3.4345    -1.0413
C     -2.6550     2.2708    -0.7744
N     -1.3972     2.3457    -0.3969
C     -2.9905     0.9294    -1.2015
N     -1.8022     0.2146    -1.7226
C     -2.3032    -1.1500    -2.0803
C     -3.2581    -1.2316    -3.3093
C     -3.0267    -1.9148    -0.9325
C     -1.1108     0.8810    -2.8678
C     -0.2943    -0.0295    -3.8362
C     -1.9663     1.8404    -3.7463
H      4.0023    -1.4793    -3.3919
H      3.2854    -0.1296    -4.3653
H      4.5019     0.2331    -3.0723
H     -0.7042     2.3867     1.9167
H      1.8177     1.8455     3.5609
H      0.6620     0.5608     2.9760
H      0.1131     1.8227     4.0704
H      0.1549     4.1347     3.5341
H      1.6167     4.3397     2.5295
H     -0.0208     4.7187     1.8841
H      2.7998     2.8046     1.6395
H      3.2728     3.6755    -0.5704
H      3.0895     2.0448    -1.3257
H      4.4454     2.4147    -0.2271
H      4.1986     0.8599     1.4170
H      2.7464     0.3539     2.2018
H      3.0169    -0.0151     0.4478
H      1.2026     4.2012     0.0256
H      1.0599     2.9470    -1.2602
H     -0.8030     5.6251    -0.6961
H     -3.2542     5.5854    -1.1991
H     -4.4193     3.3812    -1.3848
H     -3.4046     0.4193    -0.3135
H     -3.7921     0.9952    -1.9633
H     -1.4234    -1.7596    -2.3318
H     -4.2602    -0.8096    -3.0922
H     -3.4159    -2.3002    -3.5712
H     -2.8835    -0.7571    -4.2235
H     -4.1074    -1.6588    -0.8812
H     -2.9636    -3.0097    -1.1126
H     -2.5982    -1.7061     0.0575
H     -0.3490     1.5131    -2.3814
H      0.5340     0.5693    -4.2731
H      0.1727    -0.9000    -3.3509
H     -0.8747    -0.3928    -4.7039
H     -2.0887     2.8251    -3.2607
H     -2.9629     1.4340    -3.9956
H     -1.4512     2.0648    -4.7054
69
{"conf": 17, "E": 255.03, "rms": -1.0, "geom": "OH", "total_charge": 0, "CA_charge": 1, "smiles": "C[C:1]#[5N:2]->[Mn+:3]1(<-[3C-:4]#[O+:5])(<-[4H-:6])(<-[6C-:7]#[O+:8])<-[1N:9]([CH:10]([CH3:11])[CH3:12])([CH:13]([CH3:14])[CH3:15])[CH2:16][c:17]2[cH:18][cH:19][cH:20][c:21]([n:22]2)[CH2:23][2N:24]->1([CH:25]([CH3:26])[CH3:27])[CH:28]([CH3:29])[CH3:30]", "smiles3D": "C([C:1]#[5N:2]->[Mn+:3]1(<-[3C-:4]#[O+:5])(<-[4H-:6])(<-[6C-:7]#[O+:8])<-[1N:9]([C:10]([C:11]([H:35])([H:36])[H:37])([C:12]([H:38])([H:39])[H:40])[H:34])([C:13]([C:14]([H:42])([H:43])[H:44])([C:15]([H:45])([H:46])[H:47])[H:41])[C:16]([H:48])([H:49])[c:17]2[c:18]([H:50])[c:19]([H:51])[c:20]([H:52])[c:21]([n:22]2)[C:23]([H:53])([H:54])[2N:24]->1([C:25]([C:26]([H:56])([H:57])[H:58])([C:27]([H:59])([H:60])[H:61])[H:55])[C:28]([C:29]([H:63])([H:64])[H:65])([C:30]([H:66])([H:67])[H:68])[H:62])([H:31])([H:32])[H:33]", "smiles3Dx": "C([C:1]#[5N:2]->[Mn+:3]1(<-[3C-:4]#[O+:5])(<-[4H-:6])(<-[6C-:7]#[O+:8])<-[1N:9]([C:10]([C:11]([H:35])([H:36])[H:37])([C:12]([H:38])([H:39])[H:40])[H:34])([C:13]([C:14]([H:42])([H:43])[H:44])([C:15]([H:45])([H:46])[H:47])[H:41])[C:16]([H:48])([H:49])[c:17]2[c:18]([H:50])[c:19]([H:51])[c:20]([H:52])[c:21]([n:22]2)[C:23]([H:53])([H:54])[2N:24]->1([C:25]([C:26]([H:56])([H:57])[H:58])([C:27]([H:59])([H:60])[H:61])[H:55])[C:28]([C:29]([H:63])([H:64])[H:65])([C:30]([H:66])([H:67])[H:68])[H:62])([H:31])([H:32])[H:33]", "dummies": []}
C      1.0617     3.7815     3.0875
C      0.7586     2.6789     2.1770
N      0.4979     1.7490     1.4176
Mn     0.0000     0.0000     0.0000
C     -0.2161    -1.6340    -1.5970
O     -0.3242    -2.4877    -2.4422
H      1.7935    -0.2176    -0.2715
C      0.4440     1.5427    -1.6402
O      0.6876     2.3548    -2.4980
N      0.3453    -1.7116     1.7775
C     -0.7648    -2.7316     1.7942
C     -0.9632    -3.5561     3.1079
C     -0.8171    -3.7243     0.5897
C      1.6810    -2.2847     1.4379
C      2.0230    -3.6627     2.0584
C      2.9201    -1.3746     1.7250
C      0.4481    -1.0475     3.0711
C     -0.7769    -0.3008     3.3357
C     -1.1759     0.1804     4.5884
C     -2.2416     1.0889     4.6394
C     -2.8416     1.5205     3.4478
C     -2.3730     0.9962     2.2335
N     -1.3790     0.1220     2.2257
C     -2.7913     1.4737     0.9183
N     -2.4123     0.5882    -0.2031
C     -2.6075     1.4600    -1.4128
C     -4.0361     2.0765    -1.5443
C     -2.2077     0.9080    -2.8056
C     -3.1435    -0.7109    -0.2360
C     -4.2833    -0.9218     0.8064
C     -3.6819    -1.2641    -1.5812
H      0.3982     3.7183     3.9746
H      0.8941     4.7470     2.5677
H      2.1204     3.7130     3.4114
H     -1.6827    -2.1527     1.7342
H     -1.2635    -2.9084     3.9562
H     -0.0970    -4.1635     3.4116
H     -1.8185    -4.2552     2.9833
H     -1.7163    -3.5411    -0.0330
H     -0.9001    -4.7818     0.9213
H      0.0575    -3.7005    -0.0731
H      1.6677    -2.4207     0.3403
H      3.0389    -3.9770     1.7343
H      1.3596    -4.4782     1.7236
H      2.0425    -3.6013     3.1659
H      3.7692    -1.6856     1.0787
H      3.2536    -1.4793     2.7810
H      2.7522    -0.2961     1.5520
H      1.2554    -0.2982     3.0828
H      0.6425    -1.7659     3.8952
H     -0.6576    -0.1146     5.4917
H     -2.5724     1.4865     5.5900
H     -3.6320     2.2599     3.4676
H     -2.3194     2.4758     0.7974
H     -3.8900     1.6250     0.9491
H     -1.9260     2.3253    -1.2589
H     -4.8299     1.3695    -1.2416
H     -4.2450     2.4213    -2.5804
H     -4.1259     2.9810    -0.9059
H     -1.8296     1.7453    -3.4314
H     -1.4093     0.1635    -2.7596
H     -3.0623     0.5000    -3.3828
H     -2.3543    -1.3980     0.0243
H     -3.9321    -0.8761     1.8517
H     -5.1168    -0.2089     0.6410
H     -4.7096    -1.9441     0.7196
H     -2.8700    -1.4882    -2.2943
H     -4.1460    -2.2615    -1.4244
H     -4.4718    -0.6343    -2.0288
69
{"conf": 18, "E": 270.57, "rms": -1.0, "geom": "OH", "total_charge": 0, "CA_charge": 1, "smiles": "C[C:1]#[5N:2]->[Mn+:3]1(<-[3C-:4]#[O+:5])(<-[4H-:6])(<-[6C-:7]#[O+:8])<-[1N:9]([CH:10]([CH3:11])[CH3:12])([CH:13]([CH3:14])[CH3:15])[CH2:16][c:17]2[cH:18][cH:19][cH:20][c:21]([n:22]2)[CH2:23][2N:24]->1([CH:25]([CH3:26])[CH3:27])[CH:28]([CH3:29])[CH3:30]", "smiles3D": "C([C:1]#[5N:2]->[Mn+:3]1(<-[3C-:4]#[O+:5])(<-[4H-:6])(<-[6C-:7]#[O+:8])<-[1N:9]([C:10]([C:11]([H:35])([H:36])[H:37])([C:12]([H:38])([H:39])[H:40])[H:34])([C:13]([C:14]([H:42])([H:43])[H:44])([C:15]([H:45])([H:46])[H:47])[H:41])[C:16]([H:48])([H:49])[c:17]2[c:18]([H:50])[c:19]([H:51])[c:20]([H:52])[c:21]([n:22]2)[C:23]([H:53])([H:54])[2N:24]->1([C:25]([C:26]([H:56])([H:57])[H:58])([C:27]([H:59])([H:60])[H:61])[H:55])[C:28]([C:29]([H:63])([H:64])[H:65])([C:30]([H:66])([H:67])[H:68])[H:62])([H:31])([H:32])[H:33]", "smiles3Dx": "C([C:1]#[5N:2]->[Mn+:3]1(<-[3C-:4]#[O+:5])(<-[4H-:6])(<-[6C-:7]#[O+:8])<-[1N:9]([C:10]([C:11]([H:35])([H:36])[H:37])([C:12]([H:38])([H:39])[H:40])[H:34])([C:13]([C:14]([H:42])([H:43])[H:44])([C:15]([H:45])([H:46])[H:47])[H:41])[C:16]([H:48])([H:49])[c:17]2[c:18]([H:50])[c:19]([H:51])[c:20]([H:52])[c:21]([n:22]2)[C:23]([H:53])([H:54])[2N:24]->1([C:25]([C:26]([H:56])([H:57])[H:58])([C:27]([H:59])([H:60])[H:61])[H:55])[C:28]([C:29]([H:63])([H:64])[H:65])([C:30]([H:66])([H:67])[H:68])[H:62])([H:31])([H:32])[H:33]", "dummies": []}
C      4.0352    -1.9240     2.2153
C      2.8483    -1.3552     1.5796
N      1.8472    -0.8785     1.0477
Mn     0.0000     0.0000     0.0000
C     -1.6915     0.9359    -1.2554
O     -2.5764     1.4254    -1.9124
H      0.5192    -0.8789    -1.5083
C      1.3111     1.5328    -1.0974
O      1.9966     2.3329    -1.6844
N     -1.2781    -2.1148     0.3967
C     -2.3972    -2.1568    -0.6232
C     -1.9864    -2.3245    -2.0976
C     -3.5402    -3.1918    -0.3576
C     -0.3957    -3.3362     0.2550
C      0.2897    -3.8517     1.5586
C      0.7227    -3.2731    -0.8167
C     -1.8766    -2.1424     1.7211
C     -2.7594    -0.9947     1.8894
C     -3.9877    -0.9417     2.5604
C     -4.6001     0.3143     2.7082
C     -3.9266     1.4701     2.2753
C     -2.6748     1.3133     1.6568
N     -2.1942     0.1076     1.4304
C     -1.6119     2.3117     1.6312
N     -0.2850     1.6767     1.8367
C     -0.1356     0.9823     3.1690
C      1.2640     0.9101     3.8226
C     -1.1098     1.4322     4.3022
C      0.6834     2.8034     1.6105
C      2.1929     2.4591     1.5427
C      0.5396     4.0248     2.5668
H      3.9175    -3.0241     2.2975
H      4.9301    -1.6914     1.6024
H      4.1556    -1.4875     3.2281
H     -2.8848    -1.1684    -0.5810
H     -1.6810    -3.3677    -2.3213
H     -2.8638    -2.1164    -2.7479
H     -1.2312    -1.5909    -2.4123
H     -3.1726    -4.2244    -0.2079
H     -4.2481    -3.2189    -1.2140
H     -4.1655    -2.9010     0.5093
H     -1.0527    -4.1677    -0.0637
H      0.8531    -3.0522     2.0715
H     -0.4541    -4.2865     2.2589
H      0.9994    -4.6788     1.3404
H      1.1666    -4.2860    -0.9295
H      1.5572    -2.6185    -0.5346
H      0.4015    -3.0246    -1.8344
H     -1.0941    -2.0547     2.4957
H     -2.4397    -3.0824     1.9107
H     -4.4502    -1.8361     2.9569
H     -5.5484     0.3987     3.2225
H     -4.3156     2.4527     2.5092
H     -1.6578     2.8202     0.6437
H     -1.8339     3.0626     2.4135
H     -0.3799    -0.0638     2.9516
H      1.5794     1.8767     4.2596
H      1.2372     0.1886     4.6680
H      2.0331     0.5023     3.1606
H     -0.8299     0.9737     5.2752
H     -2.1393     1.0776     4.1369
H     -1.1084     2.5270     4.4555
H      0.4429     3.1970     0.5986
H      2.6915     3.1518     0.8306
H      2.7257     2.6205     2.5013
H      2.3846     1.4440     1.1854
H     -0.3692     4.6202     2.3482
H      0.5524     3.7398     3.6316
H      1.3798     4.7360     2.4098
69
{"conf": 19, "E": 257.9, "rms": -1.0, "geom": "OH", "total_charge": 0, "CA_charge": 1, "smiles": "C[C:1]#[5N:2]->[Mn+:3]1(<-[3C-:4]#[O+:5])(<-[4H-:6])(<-[6C-:7]#[O+:8])<-[1N:9]([CH:10]([CH3:11])[CH3:12])([CH:13]([CH3:14])[CH3:15])[CH2:16][c:17]2[cH:18][cH:19][cH:20][c:21]([n:22]2)[CH2:23][2N:24]->1([CH:25]([CH3:26])[CH3:27])[CH:28]([CH3:29])[CH3:30]", "smiles3D": "C([C:1]#[5N:2]->[Mn+:3]1(<-[3C-:4]#[O+:5])(<-[4H-:6])(<-[6C-:7]#[O+:8])<-[1N:9]([C:10]([C:11]([H:35])([H:36])[H:37])([C:12]([H:38])([H:39])[H:40])[H:34])([C:13]([C:14]([H:42])([H:43])[H:44])([C:15]([H:45])([H:46])[H:47])[H:41])[C:16]([H:48])([H:49])[c:17]2[c:18]([H:50])[c:19]([H:51])[c:20]([H:52])[c:21]([n:22]2)[C:23]([H:53])([H:54])[2N:24]->1([C:25]([C:26]([H:56])([H:57])[H:58])([C:27]([H:59])([H:60])[H:61])[H:55])[C:28]([C:29]([H:63])([H:64])[H:65])([C:30]([H:66])([H:67])[H:68])[H:62])([H:31])([H:32])[H:33]", "smiles3Dx": "C([C:1]#[5N:2]->[Mn+:3]1(<-[3C-:4]#[O+:5])(<-[4H-:6])(<-[6C-:7]#[O+:8])<-[1N:9]([C:10]([C:11]([H:35])([H:36])[H:37])([C:12]([H:38])([H:39])[H:40])[H:34])([C:13]([C:14]([H:42])([H:43])[H:44])([C:15]([H:45])([H:46])[H:47])[H:41])[C:16]([H:48])([H:49])[c:17]2[c:18]([H:50])[c:19]([H:51])[c:20]([H:52])[c:21]([n:22]2)[C:23]([H:53])([H:54])[2N:24]->1([C:25]([C:26]([H:56])([H:57])[H:58])([C:27]([H:59])([H:60])[H:61])[H:55])[C:28]([C:29]([H:63])([H:64])[H:65])([C:30]([H:66])([H:67])[H:68])[H:62])([H:31])([H:32])[H:33]", "dummies": []}
C     -2.7186    -3.5995    -2.1675
C     -1.9166    -2.5513    -1.5393
N     -1.2507    -1.6663    -1.0072
Mn     0.0000     0.0000     0.0000
C      1.5908     1.4216     0.8589
O      2.4322     2.1624     1.3043
H      0.7861     0.1467    -1.6508
C      1.5591    -1.6762     0.1526
O      2.3786    -2.5581     0.2250
N     -1.3393     1.9178    -0.8788
C     -0.5138     2.5577    -1.9669
C     -1.1488     3.7812    -2.6815
C      0.9483     2.9470    -1.6310
C     -1.8719     2.8702     0.1673
C     -0.8634     3.8491     0.7928
C     -3.1415     3.7010    -0.1993
C     -2.4429     1.2623    -1.5735
C     -3.2244     0.4673    -0.6272
C     -4.5294     0.0063    -0.8406
C     -5.0732    -0.8939     0.0857
C     -4.2912    -1.3368     1.1621
C     -2.9896    -0.8310     1.2973
N     -2.5195     0.0394     0.4185
C     -1.9986    -1.3636     2.2256
N     -0.7479    -0.5730     2.3023
C     -0.8924     0.7388     2.9940
C      0.1886     1.1965     4.0051
C     -2.2665     1.0517     3.6589
C      0.2264    -1.5351     2.9296
C      1.7081    -1.1167     3.1069
C     -0.2519    -2.1352     4.2902
H     -2.6115    -3.5365    -3.2698
H     -2.3696    -4.5923    -1.8167
H     -3.7842    -3.4623    -1.8906
H     -0.4012     1.7858    -2.7624
H     -0.5870     3.9883    -3.6180
H     -2.1891     3.6180    -3.0121
H     -1.0758     4.7024    -2.0724
H      1.3964     3.4778    -2.4989
H      1.6064     2.0741    -1.5243
H      1.0822     3.6323    -0.7852
H     -2.2090     2.2476     0.9942
H      0.0437     3.3439     1.1412
H     -0.6205     4.6921     0.1183
H     -1.3082     4.3016     1.7057
H     -3.0018     4.4098    -1.0292
H     -3.4479     4.3129     0.6768
H     -4.0211     3.0585    -0.4015
H     -3.1177     1.9722    -2.0855
H     -2.0487     0.5554    -2.3366
H     -5.0976     0.3170    -1.7079
H     -6.0757    -1.2772    -0.0524
H     -4.6748    -2.0790     1.8506
H     -1.7862    -2.3988     1.8714
H     -2.4778    -1.4479     3.2229
H     -0.7832     1.4305     2.1651
H      1.1745     1.3306     3.5294
H     -0.0472     2.2174     4.3757
H      0.2428     0.5554     4.9037
H     -3.1133     1.0184     2.9517
H     -2.4560     0.3782     4.5202
H     -2.2810     2.0927     4.0474
H      0.2743    -2.3950     2.2255
H      2.3479    -2.0214     3.0160
H      2.0598    -0.4198     2.3473
H      1.9390    -0.7181     4.1154
H     -0.9580    -2.9749     4.1176
H     -0.7642    -1.3865     4.9216
H      0.5907    -2.5699     4.8707
69
{"conf": 20, "E": 277.41, "rms": -1.0, "geom": "OH", "total_charge": 0, "CA_charge": 1, "smiles": "C[C:1]#[5N:2]->[Mn+:3]1(<-[3C-:4]#[O+:5])(<-[4H-:6])(<-[6C-:7]#[O+:8])<-[1N:9]([CH:10]([CH3:11])[CH3:12])([CH:13]([CH3:14])[CH3:15])[CH2:16][c:17]2[cH:18][cH:19][cH:20][c:21]([n:22]2)[CH2:23][2N:24]->1([CH:25]([CH3:26])[CH3:27])[CH:28]([CH3:29])[CH3:30]", "smiles3D": "C([C:1]#[5N:2]->[Mn+:3]1(<-[3C-:4]#[O+:5])(<-[4H-:6])(<-[6C-:7]#[O+:8])<-[1N:9]([C:10]([C:11]([H:35])([H:36])[H:37])([C:12]([H:38])([H:39])[H:40])[H:34])([C:13]([C:14]([H:42])([H:43])[H:44])([C:15]([H:45])([H:46])[H:47])[H:41])[C:16]([H:48])([H:49])[c:17]2[c:18]([H:50])[c:19]([H:51])[c:20]([H:52])[c:21]([n:22]2)[C:23]([H:53])([H:54])[2N:24]->1([C:25]([C:26]([H:56])([H:57])[H:58])([C:27]([H:59])([H:60])[H:61])[H:55])[C:28]([C:29]([H:63])([H:64])[H:65])([C:30]([H:66])([H:67])[H:68])[H:62])([H:31])([H:32])[H:33]", "smiles3Dx": "C([C:1]#[5N:2]->[Mn+:3]1(<-[3C-:4]#[O+:5])(<-[4H-:6])(<-[6C-:7]#[O+:8])<-[1N:9]([C:10]([C:11]([H:35])([H:36])[H:37])([C:12]([H:38])([H:39])[H:40])[H:34])([C:13]([C:14]([H:42])([H:43])[H:44])([C:15]([H:45])([H:46])[H:47])[H:41])[C:16]([H:48])([H:49])[c:17]2[c:18]([H:50])[c:19]([H:51])[c:20]([H:52])[c:21]([n:22]2)[C:23]([H:53])([H:54])[2N:24]->1([C:25]([C:26]([H:56])([H:57])[H:58])([C:27]([H:59])([H:60])[H:61])[H:55])[C:28]([C:29]([H:63])([H:64])[H:65])([C:30]([H:66])([H:67])[H:68])[H:62])([H:31])([H:32])[H:33]", "dummies": []}
C     -1.2033     4.6907     1.2566
C     -0.8467     3.3222     0.8870
N     -0.5520     2.1698     0.5784
Mn     0.0000     0.0000     0.0000
C      0.9552    -1.9807    -0.6882
O      1.4659    -3.0105    -1.0541
H      1.6967     0.3480     0.5746
C      0.9380     0.9838    -1.8448
O      1.4473     1.5011    -2.8081
N     -0.3550    -0.8540     2.3511
C      0.3651    -2.1450     2.5443
C      1.9015    -2.0975     2.3553
C     -0.1978    -3.3201     1.6879
C      0.1303     0.2095     3.3223
C      0.3519    -0.2491     4.8032
C      1.3900     1.0138     2.9266
C     -1.7569    -1.1230     2.7368
C     -2.6388    -0.0334     2.3538
C     -3.8724     0.2667     2.9502
C     -4.7871     1.0450     2.2236
C     -4.4916     1.3983     0.8980
C     -3.2544     0.9989     0.3712
N     -2.3701     0.3806     1.1330
C     -2.9010     0.9383    -1.0433
N     -2.0819    -0.2444    -1.3679
C     -1.8910    -0.1845    -2.8809
C     -0.6984    -0.9890    -3.4550
C     -1.8527     1.2275    -3.5655
C     -2.7632    -1.5283    -0.9912
C     -2.2379    -2.8166    -1.6632
C     -4.3119    -1.5452    -1.1675
H     -0.9129     5.3821     0.4392
H     -2.2984     4.7534     1.4234
H     -0.6702     4.9724     2.1878
H      0.2065    -2.4571     3.6014
H      2.3322    -3.1183     2.2788
H      2.2109    -1.5407     1.4621
H      2.4048    -1.6775     3.2440
H      0.5774    -4.0271     1.3254
H     -0.7674    -2.9538     0.8194
H     -0.8961    -3.9303     2.3008
H     -0.6693     0.9800     3.3719
H      0.4456     0.6479     5.4528
H      1.2883    -0.8251     4.9284
H     -0.4698    -0.8356     5.2465
H      1.1996     1.7119     2.1034
H      2.2873     0.4128     2.7220
H      1.6764     1.6915     3.7600
H     -1.8686    -1.2963     3.8206
H     -2.1547    -2.0209     2.2367
H     -4.1338    -0.1262     3.9243
H     -5.7490     1.2955     2.6515
H     -5.2302     1.8932     0.2807
H     -2.3264     1.8605    -1.2530
H     -3.8364     0.9606    -1.6480
H     -2.7979    -0.6608    -3.3117
H     -1.0384    -1.9268    -3.9395
H     -0.1356    -0.4464    -4.2446
H      0.0290    -1.2309    -2.7016
H     -2.8423     1.7282    -3.5260
H     -1.0937     1.8985    -3.1261
H     -1.6437     1.1375    -4.6535
H     -2.5707    -1.6744     0.0760
H     -2.5991    -3.7009    -1.0945
H     -1.1463    -2.8868    -1.6578
H     -2.6255    -2.9286    -2.6969
H     -4.7147    -2.5640    -0.9788
H     -4.6158    -1.2511    -2.1917
H     -4.8270    -0.8981    -0.4360
69
{"conf": 21, "E": 275.01, "rms": -1.0, "geom": "OH", "total_charge": 0, "CA_charge": 1, "smiles": "C[C:1]#[5N:2]->[Mn+:3]1(<-[3C-:4]#[O+:5])(<-[4H-:6])(<-[6C-:7]#[O+:8])<-[1N:9]([CH:10]([CH3:11])[CH3:12])([CH:13]([CH3:14])[CH3:15])[CH2:16][c:17]2[cH:18][cH:19][cH:20][c:21]([n:22]2)[CH2:23][2N:24]->1([CH:25]([CH3:26])[CH3:27])[CH:28]([CH3:29])[CH3:30]", "smiles3D": "C([C:1]#[5N:2]->[Mn+:3]1(<-[3C-:4]#[O+:5])(<-[4H-:6])(<-[6C-:7]#[O+:8])<-[1N:9]([C:10]([C:11]([H:35])([H:36])[H:37])([C:12]([H:38])([H:39])[H:40])[H:34])([C:13]([C:14]([H:42])([H:43])[H:44])([C:15]([H:45])([H:46])[H:47])[H:41])[C:16]([H:48])([H:49])[c:17]2[c:18]([H:50])[c:19]([H:51])[c:20]([H:52])[c:21]([n:22]2)[C:23]([H:53])([H:54])[2N:24]->1([C:25]([C:26]([H:56])([H:57])[H:58])([C:27]([H:59])([H:60])[H:61])[H:55])[C:28]([C:29]([H:63])([H:64])[H:65])([C:30]([H:66])([H:67])[H:68])[H:62])([H:31])([H:32])[H:33]", "smiles3Dx": "C([C:1]#[5N:2]->[Mn+:3]1(<-[3C-:4]#[O+:5])(<-[4H-:6])(<-[6C-:7]#[O+:8])<-[1N:9]([C:10]([C:11]([H:35])([H:36])[H:37])([C:12]([H:38])([H:39])[H:40])[H:34])([C:13]([C:14]([H:42])([H:43])[H:44])([C:15]([H:45])([H:46])[H:47])[H:41])[C:16]([H:48])([H:49])[c:17]2[c:18]([H:50])[c:19]([H:51])[c:20]([H:52])[c:21]([n:22]2)[C:23]([H:53])([H:54])[2N:24]->1([C:25]([C:26]([H:56])([H:57])[H:58])([C:27]([H:59])([H:60])[H:61])[H:55])[C:28]([C:29]([H:63])([H:64])[H:65])([C:30]([H:66])([H:67])[H:68])[H:62])([H:31])([H:32])[H:33]", "dummies": []}
C     -1.0039     3.8507    -3.0339
C     -0.7176     2.7211    -2.1517
N     -0.4798     1.7717    -1.4076
Mn     0.0000     0.0000     0.0000
C      0.9891    -1.6835     1.2399
O      1.5096    -2.5570     1.8887
H      1.6741     0.7338     0.1178
C      1.0906    -0.9688    -1.7658
O      1.6910    -1.4658    -2.6865
N     -0.3361     1.3890     2.0542
C     -1.6340     2.1378     2.1102
C     -2.3779     1.9267     0.8136
C     -2.6109     1.8641     3.2905
C      0.7982     2.3586     2.0502
C      0.8315     3.3269     0.8340
C      0.9478     3.2086     3.3558
C     -0.0794     0.5284     3.2145
C     -0.9468    -0.6326     3.1346
C     -1.3247    -1.4715     4.1900
C     -2.3260    -2.4247     3.9454
C     -2.9300    -2.4889     2.6785
C     -2.4605    -1.6276     1.6742
N     -1.5015    -0.7616     1.9391
C     -3.0903    -1.3909     0.3878
N     -2.1019    -1.2659    -0.7103
C     -1.8087    -2.6867    -1.1860
C     -1.4127    -2.9354    -2.6670
C     -0.7798    -3.4408    -0.3311
C     -2.8103    -0.4658    -1.7670
C     -2.0215    -0.1184    -3.0515
C     -4.1991    -1.0299    -2.2049
H     -2.0792     3.8417    -3.3066
H     -0.3880     3.7673    -3.9527
H     -0.7624     4.7982    -2.5098
H     -1.4391     3.2260     2.1700
H     -2.2743     2.8090     0.1499
H     -3.4675     1.7548     0.9453
H     -1.9018     1.0563     0.3582
H     -3.0406     0.8441     3.2774
H     -3.4719     2.5635     3.2161
H     -2.1457     2.0833     4.2715
H      1.7334     1.7620     1.9780
H     -0.1457     3.7645     0.5665
H      1.5193     4.1784     1.0198
H      1.2598     2.8367    -0.0547
H      1.7209     3.9962     3.2325
H      1.3184     2.5847     4.1945
H      0.0106     3.7038     3.6729
H      0.9715     0.1620     3.2202
H     -0.2683     1.0481     4.1742
H     -0.8889    -1.3639     5.1749
H     -2.6623    -3.0760     4.7414
H     -3.7486    -3.1724     2.4930
H     -3.6742    -0.4546     0.5021
H     -3.8374    -2.1961     0.2129
H     -2.7440    -3.2768    -1.0809
H     -0.5947    -2.3104    -3.0356
H     -2.2856    -2.8648    -3.3410
H     -1.0738    -3.9856    -2.8036
H      0.2531    -3.1837    -0.6260
H     -0.9404    -3.3313     0.7502
H     -0.8805    -4.5323    -0.5185
H     -3.0310     0.5155    -1.3130
H     -0.9401    -0.1075    -2.8943
H     -2.3208     0.8931    -3.3997
H     -2.2576    -0.7760    -3.9109
H     -4.5879    -0.4690    -3.0825
H     -4.1680    -2.1011    -2.4725
H     -4.9587    -0.8945    -1.4079
69
{"conf": 22, "E": 257.95, "rms": -1.0, "geom": "OH", "total_charge": 0, "CA_charge": 1, "smiles": "C[C:1]#[5N:2]->[Mn+:3]1(<-[3C-:4]#[O+:5])(<-[4H-:6])(<-[6C-:7]#[O+:8])<-[1N:9]([CH:10]([CH3:11])[CH3:12])([CH:13]([CH3:14])[CH3:15])[CH2:16][c:17]2[cH:18][cH:19][cH:20][c:21]([n:22]2)[CH2:23][2N:24]->1([CH:25]([CH3:26])[CH3:27])[CH:28]([CH3:29])[CH3:30]", "smiles3D": "C([C:1]#[5N:2]->[Mn+:3]1(<-[3C-:4]#[O+:5])(<-[4H-:6])(<-[6C-:7]#[O+:8])<-[1N:9]([C:10]([C:11]([H:35])([H:36])[H:37])([C:12]([H:38])([H:39])[H:40])[H:34])([C:13]([C:14]([H:42])([H:43])[H:44])([C:15]([H:45])([H:46])[H:47])[H:41])[C:16]([H:48])([H:49])[c:17]2[c:18]([H:50])[c:19]([H:51])[c:20]([H:52])[c:21]([n:22]2)[C:23]([H:53])([H:54])[2N:24]->1([C:25]([C:26]([H:56])([H:57])[H:58])([C:27]([H:59])([H:60])[H:61])[H:55])[C:28]([C:29]([H:63])([H:64])[H:65])([C:30]([H:66])([H:67])[H:68])[H:62])([H:31])([H:32])[H:33]", "smiles3Dx": "C([C:1]#[5N:2]->[Mn+:3]1(<-[3C-:4]#[O+:5])(<-[4H-:6])(<-[6C-:7]#[O+:8])<-[1N:9]([C:10]([C:11]([H:35])([H:36])[H:37])([C:12]([H:38])([H:39])[H:40])[H:34])([C:13]([C:14]([H:42])([H:43])[H:44])([C:15]([H:45])([H:46])[H:47])[H:41])[C:16]([H:48])([H:49])[c:17]2[c:18]([H:50])[c:19]([H:51])[c:20]([H:52])[c:21]([n:22]2)[C:23]([H:53])([H:54])[2N:24]->1([C:25]([C:26]([H:56])([H:57])[H:58])([C:27]([H:59])([H:60])[H:61])[H:55])[C:28]([C:29]([H:63])([H:64])[H:65])([C:30]([H:66])([H:67])[H:68])[H:62])([H:31])([H:32])[H:33]", "dummies": []}
C      1.1327    -1.4602     4.6396
C      0.8041    -1.0407     3.2787
N      0.5300    -0.6921     2.1317
Mn     0.0000     0.0000     0.0000
C     -0.7700     1.0475    -1.9189
O     -1.1710     1.5921    -2.9173
H      0.7033     1.6533     0.3733
C     -1.8397     1.0292     0.9070
O     -2.8032     1.5782     1.3812
N      2.3357    -0.4121    -0.7885
C      3.1978     0.6066    -0.0905
C      3.0845     0.7103     1.4507
C      4.7135     0.5724    -0.4228
C      2.8108    -1.8406    -0.6716
C      3.1775    -2.3348     0.7361
C      3.9585    -2.2957    -1.6265
C      2.3127    -0.0028    -2.1901
C      1.3617    -0.8281    -2.9362
C      1.3252    -0.9649    -4.3294
C      0.2408    -1.6460    -4.8997
C     -0.7882    -2.1245    -4.0754
C     -0.6772    -1.9373    -2.6896
N      0.3781    -1.3189    -2.1849
C     -1.7575    -2.1831    -1.7394
N     -1.3606    -2.0579    -0.3171
C     -0.4938    -3.1661     0.1809
C     -0.1911    -4.3360    -0.8039
C     -0.7976    -3.8294     1.5492
C     -2.6745    -1.8928     0.3937
C     -3.7165    -3.0175     0.0941
C     -2.6786    -1.6495     1.9236
H      0.7290    -0.7213     5.3618
H      2.2348    -1.5227     4.7496
H      0.6837    -2.4553     4.8369
H      2.8446     1.6011    -0.4471
H      3.4221    -0.1698     2.0151
H      2.0967     1.0330     1.7930
H      3.7430     1.5346     1.8015
H      5.1884     1.5075    -0.0545
H      4.9348     0.5539    -1.5041
H      5.2334    -0.2570     0.0936
H      1.9689    -2.4594    -0.9749
H      3.2131    -3.4460     0.7387
H      4.1809    -1.9923     1.0546
H      2.4141    -2.0685     1.4715
H      3.6512    -2.2624    -2.6908
H      4.1951    -3.3661    -1.4416
H      4.9032    -1.7457    -1.5013
H      3.3020    -0.0726    -2.6781
H      1.9638     1.0496    -2.2770
H      2.1003    -0.5390    -4.9536
H      0.1771    -1.7645    -5.9735
H     -1.6621    -2.5969    -4.5056
H     -2.5502    -1.4413    -1.9914
H     -2.1710    -3.1916    -1.9478
H      0.4460    -2.6448     0.3465
H      0.2832    -4.0117    -1.7456
H      0.5504    -5.0341    -0.3595
H     -1.1077    -4.9246    -1.0166
H     -1.7742    -4.3444     1.5802
H     -0.6723    -3.1272     2.3893
H     -0.0383    -4.6097     1.7719
H     -3.1125    -0.9612    -0.0283
H     -3.2474    -4.0155     0.0163
H     -4.5161    -3.0596     0.8652
H     -4.2372    -2.8155    -0.8660
H     -2.8518    -2.5695     2.5183
H     -1.7788    -1.1456     2.2783
H     -3.5350    -0.9896     2.1816
69
{"conf": 23, "E": 258.29, "rms": -1.0, "geom": "OH", "total_charge": 0, "CA_charge": 1, "smiles": "C[C:1]#[5N:2]->[Mn+:3]1(<-[3C-:4]#[O+:5])(<-[4H-:6])(<-[6C-:7]#[O+:8])<-[1N:9]([CH:10]([CH3:11])[CH3:12])([CH:13]([CH3:14])[CH3:15])[CH2:16][c:17]2[cH:18][cH:19][cH:20][c:21]([n:22]2)[CH2:23][2N:24]->1([CH:25]([CH3:26])[CH3:27])[CH:28]([CH3:29])[CH3:30]", "smiles3D": "C([C:1]#[5N:2]->[Mn+:3]1(<-[3C-:4]#[O+:5])(<-[4H-:6])(<-[6C-:7]#[O+:8])<-[1N:9]([C:10]([C:11]([H:35])([H:36])[H:37])([C:12]([H:38])([H:39])[H:40])[H:34])([C:13]([C:14]([H:42])([H:43])[H:44])([C:15]([H:45])([H:46])[H:47])[H:41])[C:16]([H:48])([H:49])[c:17]2[c:18]([H:50])[c:19]([H:51])[c:20]([H:52])[c:21]([n:22]2)[C:23]([H:53])([H:54])[2N:24]->1([C:25]([C:26]([H:56])([H:57])[H:58])([C:27]([H:59])([H:60])[H:61])[H:55])[C:28]([C:29]([H:63])([H:64])[H:65])([C:30]([H:66])([H:67])[H:68])[H:62])([H:31])([H:32])[H:33]", "smiles3Dx": "C([C:1]#[5N:2]->[Mn+:3]1(<-[3C-:4]#[O+:5])(<-[4H-:6])(<-[6C-:7]#[O+:8])<-[1N:9]([C:10]([C:11]([H:35])([H:36])[H:37])([C:12]([H:38])([H:39])[H:40])[H:34])([C:13]([C:14]([H:42])([H:43])[H:44])([C:15]([H:45])([H:46])[H:47])[H:41])[C:16]([H:48])([H:49])[c:17]2[c:18]([H:50])[c:19]([H:51])[c:20]([H:52])[c:21]([n:22]2)[C:23]([H:53])([H:54])[2N:24]->1([C:25]([C:26]([H:56])([H:57])[H:58])([C:27]([H:59])([H:60])[H:61])[H:55])[C:28]([C:29]([H:63])([H:64])[H:65])([C:30]([H:66])([H:67])[H:68])[H:62])([H:31])([H:32])[H:33]", "dummies": []}
C      4.1751    -2.0314    -1.8282
C      2.9553    -1.4377    -1.2841
N      1.9294    -0.9405    -0.8230
Mn     0.0000     0.0000     0.0000
C     -1.9859     1.1199     0.4144
O     -3.0195     1.7025     0.6303
H     -0.6836    -0.1345    -1.6903
C      0.6112     2.0038    -0.9376
O      0.9270     3.0561    -1.4350
N     -0.9309    -2.3069     0.3198
C     -1.2789    -2.6623    -1.0935
C     -2.2183    -3.8940    -1.3464
C     -0.0714    -2.7706    -2.0722
C      0.0584    -3.2529     0.9557
C      0.0583    -4.7211     0.4368
C     -0.0033    -3.4155     2.5141
C     -2.2002    -2.2820     1.0390
C     -2.1523    -1.3941     2.1914
C     -3.1720    -1.2924     3.1472
C     -3.0574    -0.3154     4.1427
C     -1.9523     0.5439     4.1418
C     -0.9708     0.3725     3.1548
N     -1.1002    -0.5792     2.2340
C      0.1430     1.2960     2.9495
N      1.1754     0.7521     2.0602
C      2.0561     1.9348     1.7591
C      3.1450     1.7818     0.6707
C      2.7375     2.5880     2.9977
C      1.8749    -0.4291     2.6283
C      1.8083    -0.6278     4.1756
C      3.3405    -0.6996     2.2237
H      3.9447    -3.0358    -2.2389
H      4.5734    -1.3829    -2.6353
H      4.9307    -2.1253    -1.0214
H     -1.8712    -1.7955    -1.4498
H     -3.0027    -4.0514    -0.5852
H     -2.7626    -3.7233    -2.3004
H     -1.6782    -4.8475    -1.4975
H     -0.2529    -3.5258    -2.8671
H      0.1125    -1.8328    -2.6256
H      0.8692    -3.0522    -1.5810
H      1.0539    -2.8354     0.7157
H      0.8158    -5.3175     0.9907
H      0.3549    -4.8573    -0.6140
H     -0.9228    -5.2021     0.6312
H     -0.0642    -2.5097     3.1216
H     -0.8580    -4.0573     2.8169
H      0.9207    -3.9249     2.8641
H     -3.0308    -1.9129     0.3920
H     -2.4690    -3.3010     1.3945
H     -4.0387    -1.9401     3.1093
H     -3.8327    -0.2051     4.8896
H     -1.8716     1.3345     4.8771
H      0.5566     1.5553     3.9448
H     -0.2962     2.2217     2.5137
H      1.3777     2.7174     1.3557
H      3.3088     2.7684     0.1850
H      4.1379     1.4999     1.0745
H      2.8592     1.0958    -0.1257
H      3.2952     1.8624     3.6119
H      2.0073     3.1276     3.6334
H      3.4600     3.3683     2.6730
H      1.3208    -1.2451     2.1847
H      2.2791     0.2137     4.7190
H      2.3465    -1.5541     4.4714
H      0.7799    -0.7727     4.5532
H      3.4902    -0.7050     1.1394
H      4.0525    -0.0153     2.7230
H      3.6259    -1.7259     2.5416
69
{"conf": 24, "E": 275.96, "rms": -1.0, "geom": "OH", "total_charge": 0, "CA_charge": 1, "smiles": "C[C:1]#[5N:2]->[Mn+:3]1(<-[3C-:4]#[O+:5])(<-[4H-:6])(<-[6C-:7]#[O+:8])<-[1N:9]([CH:10]([CH3:11])[CH3:12])([CH:13]([CH3:14])[CH3:15])[CH2:16][c:17]2[cH:18][cH:19][cH:20][c:21]([n:22]2)[CH2:23][2N:24]->1([CH:25]([CH3:26])[CH3:27])[CH:28]([CH3:29])[CH3:30]", "smiles3D": "C([C:1]#[5N:2]->[Mn+:3]1(<-[3C-:4]#[O+:5])(<-[4H-:6])(<-[6C-:7]#[O+:8])<-[1N:9]([C:10]([C:11]([H:35])([H:36])[H:37])([C:12]([H:38])([H:39])[H:40])[H:34])([C:13]([C:14]([H:42])([H:43])[H:44])([C:15]([H:45])([H:46])[H:47])[H:41])[C:16]([H:48])([H:49])[c:17]2[c:18]([H:50])[c:19]([H:51])[c:20]([H:52])[c:21]([n:22]2)[C:23]([H:53])([H:54])[2N:24]->1([C:25]([C:26]([H:56])([H:57])[H:58])([C:27]([H:59])([H:60])[H:61])[H:55])[C:28]([C:29]([H:63])([H:64])[H:65])([C:30]([H:66])([H:67])[H:68])[H:62])([H:31])([H:32])[H:33]", "smiles3Dx": "C([C:1]#[5N:2]->[Mn+:3]1(<-[3C-:4]#[O+:5])(<-[4H-:6])(<-[6C-:7]#[O+:8])<-[1N:9]([C:10]([C:11]([H:35])([H:36])[H:37])([C:12]([H:38])([H:39])[H:40])[H:34])([C:13]([C:14]([H:42])([H:43])[H:44])([C:15]([H:45])([H:46])[H:47])[H:41])[C:16]([H:48])([H:49])[c:17]2[c:18]([H:50])[c:19]([H:51])[c:20]([H:52])[c:21]([n:22]2)[C:23]([H:53])([H:54])[2N:24]->1([C:25]([C:26]([H:56])([H:57])[H:58])([C:27]([H:59])([H:60])[H:61])[H:55])[C:28]([C:29]([H:63])([H:64])[H:65])([C:30]([H:66])([H:67])[H:68])[H:62])([H:31])([H:32])[H:33]", "dummies": []}
C      3.6168    -2.6011    -2.2482
C      2.5674    -1.8277    -1.5870
N      1.6843    -1.1755    -1.0336
Mn     0.0000     0.0000     0.0000
C     -1.6972     1.0204     1.1791
O     -2.5855     1.5540     1.7957
H      0.9119    -0.0303     1.5885
C     -0.6861    -1.9206     1.0488
O     -1.0374    -2.9272     1.6132
N      1.2736     2.1195    -0.2100
C      1.9291     2.1923    -1.5643
C      1.9602     3.5948    -2.2435
C      3.3540     1.6130    -1.7319
C      2.2176     2.1435     0.9563
C      3.0302     3.4585     1.1399
C      3.2076     0.9610     1.1113
C      0.3388     3.2337     0.0797
C     -0.7836     3.1976    -0.8412
C     -1.3530     4.3217    -1.4616
C     -1.9724     4.1440    -2.7078
C     -1.9582     2.8767    -3.3090
C     -1.4194     1.8056    -2.5799
N     -0.9107     1.9984    -1.3776
C     -1.1804     0.4537    -3.0671
N     -1.4403    -0.5185    -2.0098
C     -2.8880    -0.4115    -1.5935
C     -3.9459    -0.0935    -2.7035
C     -3.4777    -1.5614    -0.7592
C     -1.0278    -1.8463    -2.6003
C     -0.8206    -3.0429    -1.6437
C     -1.9047    -2.3760    -3.7731
H      3.1548    -3.3199    -2.9558
H      4.2030    -3.1551    -1.4866
H      4.2871    -1.9132    -2.8034
H      1.3008     1.5564    -2.2012
H      2.5508     3.5667    -3.1846
H      2.4222     4.3648    -1.5975
H      0.9626     3.9272    -2.5699
H      3.4486     0.5786    -1.3910
H      4.1307     2.2523    -1.2715
H      3.6037     1.5585    -2.8138
H      1.5688     2.0689     1.8597
H      3.7920     3.3317     1.9397
H      2.3890     4.2922     1.4899
H      3.5631     3.7650     0.2250
H      4.2196     1.1844     0.7158
H      3.3600     0.7562     2.1935
H      2.8433     0.0284     0.6702
H      0.8343     4.2203    -0.0157
H     -0.0771     3.1566     1.1079
H     -1.2189     5.3148    -1.0523
H     -2.3819     4.9936    -3.2383
H     -2.3511     2.7347    -4.3075
H     -1.8052     0.2950    -3.9631
H     -0.1191     0.3990    -3.3882
H     -2.9095     0.4633    -0.9239
H     -3.9695    -0.8329    -3.5197
H     -4.9679    -0.0715    -2.2675
H     -3.8219     0.9155    -3.1360
H     -4.4697    -1.2560    -0.3610
H     -3.6626    -2.4721    -1.3591
H     -2.8958    -1.7727     0.1363
H     -0.0176    -1.6823    -3.0401
H      0.0787    -2.9373    -1.0287
H     -1.6872    -3.3172    -1.0291
H     -0.5912    -3.9565    -2.2339
H     -2.0549    -1.6596    -4.5981
H     -1.3897    -3.2339    -4.2571
H     -2.8792    -2.7641    -3.4220
69
{"conf": 25, "E": 254.44, "rms": -1.0, "geom": "OH", "total_charge": 0, "CA_charge": 1, "smiles": "C[C:1]#[5N:2]->[Mn+:3]1(<-[3C-:4]#[O+:5])(<-[4H-:6])(<-[6C-:7]#[O+:8])<-[1N:9]([CH:10]([CH3:11])[CH3:12])([CH:13]([CH3:14])[CH3:15])[CH2:16][c:17]2[cH:18][cH:19][cH:20][c:21]([n:22]2)[CH2:23][2N:24]->1([CH:25]([CH3:26])[CH3:27])[CH:28]([CH3:29])[CH3:30]", "smiles3D": "C([C:1]#[5N:2]->[Mn+:3]1(<-[3C-:4]#[O+:5])(<-[4H-:6])(<-[6C-:7]#[O+:8])<-[1N:9]([C:10]([C:11]([H:35])([H:36])[H:37])([C:12]([H:38])([H:39])[H:40])[H:34])([C:13]([C:14]([H:42])([H:43])[H:44])([C:15]([H:45])([H:46])[H:47])[H:41])[C:16]([H:48])([H:49])[c:17]2[c:18]([H:50])[c:19]([H:51])[c:20]([H:52])[c:21]([n:22]2)[C:23]([H:53])([H:54])[2N:24]->1([C:25]([C:26]([H:56])([H:57])[H:58])([C:27]([H:59])([H:60])[H:61])[H:55])[C:28]([C:29]([H:63])([H:64])[H:65])([C:30]([H:66])([H:67])[H:68])[H:62])([H:31])([H:32])[H:33]", "smiles3Dx": "C([C:1]#[5N:2]->[Mn+:3]1(<-[3C-:4]#[O+:5])(<-[4H-:6])(<-[6C-:7]#[O+:8])<-[1N:9]([C:10]([C:11]([H:35])([H:36])[H:37])([C:12]([H:38])([H:39])[H:40])[H:34])([C:13]([C:14]([H:42])([H:43])[H:44])([C:15]([H:45])([H:46])[H:47])[H:41])[C:16]([H:48])([H:49])[c:17]2[c:18]([H:50])[c:19]([H:51])[c:20]([H:52])[c:21]([n:22]2)[C:23]([H:53])([H:54])[2N:24]->1([C:25]([C:26]([H:56])([H:57])[H:58])([C:27]([H:59])([H:60])[H:61])[H:55])[C:28]([C:29]([H:63])([H:64])[H:65])([C:30]([H:66])([H:67])[H:68])[H:62])([H:31])([H:32])[H:33]", "dummies": []}
C      3.8912    -2.3214     2.1521
C      2.7551    -1.6430     1.5314
N      1.8012    -1.0770     1.0018
Mn     0.0000     0.0000     0.0000
C     -1.7432     1.4091    -0.4979
O     -2.6585     2.1534    -0.7493
H      0.5813     1.3382     1.0794
C     -1.1461    -0.4553     1.9355
O     -1.7470    -0.6918     2.9540
N      1.2534     1.1307    -1.8187
C      1.2032     2.6136    -1.6187
C      1.5380     3.1580    -0.2007
C      2.0793     3.4173    -2.6235
C      0.6050     0.7349    -3.1366
C      1.5638     0.3932    -4.3187
C     -0.5167     1.6460    -3.7132
C      2.6543     0.7121    -1.6904
C      2.6953    -0.7457    -1.6344
C      3.8001    -1.5711    -1.8725
C      3.5725    -2.9536    -1.9884
C      2.2596    -3.4545    -1.9118
C      1.2184    -2.5552    -1.6323
N      1.4884    -1.2735    -1.4941
C     -0.1942    -2.7803    -1.9200
N     -1.0762    -2.0350    -1.0050
C     -2.2457    -1.4775    -1.7327
C     -3.4614    -1.0680    -0.8506
C     -2.7950    -2.2986    -2.9464
C     -1.5015    -2.9547     0.0947
C     -2.3858    -4.1766    -0.3042
C     -0.3361    -3.5049     0.9435
H      4.4365    -1.6087     2.8042
H      4.5728    -2.6957     1.3607
H      3.5249    -3.1747     2.7590
H      0.1610     2.9317    -1.7890
H      1.9926     4.1716    -0.2476
H      0.5995     3.3260     0.3691
H      2.2397     2.5498     0.3938
H      3.1583     3.3330    -2.3751
H      1.8106     4.4946    -2.5713
H      1.9351     3.1253    -3.6716
H      0.0840    -0.1961    -2.9147
H      2.2442     1.2208    -4.5854
H      0.9802     0.1448    -5.2311
H      2.1651    -0.5132    -4.1176
H     -0.1425     2.6114    -4.1028
H     -1.0148     1.1319    -4.5636
H     -1.3209     1.8272    -2.9832
H      3.1147     1.0860    -0.7621
H      3.2713     1.0572    -2.5448
H      4.7908    -1.1568    -2.0065
H      4.3962    -3.6221    -2.2021
H      2.0573    -4.4991    -2.1102
H     -0.3807    -3.8687    -1.9046
H     -0.3398    -2.4455    -2.9672
H     -1.8689    -0.5359    -2.1589
H     -4.1197    -1.9218    -0.6006
H     -4.0863    -0.3338    -1.4036
H     -3.1585    -0.5900     0.0963
H     -3.8925    -2.1776    -3.0742
H     -2.3382    -1.9288    -3.8898
H     -2.5801    -3.3812    -2.8790
H     -2.1169    -2.3700     0.7888
H     -3.2886    -3.9077    -0.8732
H     -1.8331    -4.9677    -0.8475
H     -2.7710    -4.6570     0.6211
H      0.3919    -4.0912     0.3499
H     -0.7274    -4.1818     1.7334
H      0.1656    -2.7005     1.4877
69
{"conf": 26, "E": 540.26, "rms": -1.0, "geom": "OH", "total_charge": 0, "CA_charge": 1, "smiles": "C[C:1]#[5N:2]->[Mn+:3]1(<-[3C-:4]#[O+:5])(<-[4H-:6])(<-[6C-:7]#[O+:8])<-[1N:9]([CH:10]([CH3:11])[CH3:12])([CH:13]([CH3:14])[CH3:15])[CH2:16][c:17]2[cH:18][cH:19][cH:20][c:21]([n:22]2)[CH2:23][2N:24]->1([CH:25]([CH3:26])[CH3:27])[CH:28]([CH3:29])[CH3:30]", "smiles3D": "C([C:1]#[5N:2]->[Mn+:3]1(<-[3C-:4]#[O+:5])(<-[4H-:6])(<-[6C-:7]#[O+:8])<-[1N:9]([C:10]([C:11]([H:35])([H:36])[H:37])([C:12]([H:38])([H:39])[H:40])[H:34])([C:13]([C:14]([H:42])([H:43])[H:44])([C:15]([H:45])([H:46])[H:47])[H:41])[C:16]([H:48])([H:49])[c:17]2[c:18]([H:50])[c:19]([H:51])[c:20]([H:52])[c:21]([n:22]2)[C:23]([H:53])([H:54])[2N:24]->1([C:25]([C:26]([H:56])([H:57])[H:58])([C:27]([H:59])([H:60])[H:61])[H:55])[C:28]([C:29]([H:63])([H:64])[H:65])([C:30]([H:66])([H:67])[H:68])[H:62])([H:31])([H:32])[H:33]", "smiles3Dx": "C([C:1]#[5N:2]->[Mn+:3]1(<-[3C-:4]#[O+:5])(<-[4H-:6])(<-[6C-:7]#[O+:8])<-[1N:9]([C:10]([C:11]([H:35])([H:36])[H:37])([C:12]([H:38])([H:39])[H:40])[H:34])([C:13]([C:14]([H:42])([H:43])[H:44])([C:15]([H:45])([H:46])[H:47])[H:41])[C:16]([H:48])([H:49])[c:17]2[c:18]([H:50])[c:19]([H:51])[c:20]([H:52])[c:21]([n:22]2)[C:23]([H:53])([H:54])[2N:24]->1([C:25]([C:26]([H:56])([H:57])[H:58])([C:27]([H:59])([H:60])[H:61])[H:55])[C:28]([C:29]([H:63])([H:64])[H:65])([C:30]([H:66])([H:67])[H:68])[H:62])([H:31])([H:32])[H:33]", "dummies": []}
C      0.0401    -3.5043    -3.9351
C      0.0690    -2.5773    -2.8059
N      0.0898    -1.7916    -1.8563
Mn     0.0000     0.0000     0.0000
C      1.1790     1.5338     1.2320
O      1.7979     2.3419     1.8786
H     -0.8320    -0.5225     1.6001
C     -1.9363     1.4129     0.3043
O     -2.9157     2.0964     0.4757
N      0.9815    -2.0304     0.7847
C      1.4695    -1.7558     2.1690
C      1.6407    -3.0322     3.0503
C      2.7931    -0.9435     2.2318
C      2.0932    -2.6889     0.0241
C      1.8344    -4.0655    -0.6463
C      2.7481    -1.7214    -0.9554
C     -0.3568    -2.7610     0.8657
C     -1.5500    -2.1602     0.0122
C     -2.5080    -2.9879    -0.5869
C     -3.2504    -2.5033    -1.6833
C     -2.9628    -1.2486    -2.2595
C     -1.9957    -0.4241    -1.6677
N     -1.4619    -0.8756    -0.4730
C     -1.2461     0.6920    -2.5314
N      0.1559     1.1022    -2.1230
C      0.3027     2.6112    -2.0209
C      0.1713     3.3351    -3.3945
C     -0.5786     3.4111    -1.0498
C      1.2769     0.5914    -3.0012
C      2.6860     1.2132    -2.7695
C      1.0013     0.5440    -4.5368
H     -0.4605    -3.0185    -4.7975
H     -0.5200    -4.4174    -3.6472
H      1.0786    -3.7775    -4.2133
H      0.7232    -1.1340     2.6862
H      0.6670    -3.4223     3.4062
H      2.2173    -2.7909     3.9694
H      2.1621    -3.8566     2.5277
H      3.6887    -1.5974     2.3029
H      2.7949    -0.2976     3.1362
H      2.9244    -0.2989     1.3485
H      2.9066    -2.9317     0.7341
H      0.8919    -4.1669    -1.1946
H      2.6684    -4.3326    -1.3308
H      1.8168    -4.8496     0.1410
H      2.6713    -2.0550    -2.0105
H      2.2935    -0.7313    -0.7861
H      3.8347    -1.6220    -0.7408
H     -0.2446    -3.8237     0.6024
H     -0.7245    -2.7519     1.9109
H     -2.6278    -4.0141    -0.2642
H     -3.9736    -3.1515    -2.1607
H     -3.4236    -0.9682    -3.1979
H     -1.2321     0.3204    -3.5684
H     -1.9055     1.5790    -2.5345
H      1.3211     2.8124    -1.6500
H      0.1707     4.4399    -3.2753
H      1.0298     3.1528    -4.0627
H     -0.7757     3.0649    -3.9037
H     -1.6544     3.3697    -1.3069
H     -0.3394     3.1845     0.0004
H     -0.3148     4.4896    -1.1065
H      1.4410    -0.4097    -2.7460
H      3.4628     0.5484    -3.2074
H      2.8175     2.2036    -3.2467
H      2.9117     1.2900    -1.6856
H      1.9332     0.6664    -5.1298
H      0.2704     1.2821    -4.9035
H      0.5934    -0.4530    -4.8106
