# Supplementary material for: MACE: Automated Assessment of Stereochemistry of Transition Metal Complexes and Its Applications in Computational Catalysis
Source: J Chem Theory Comput. 2024 Feb 16;20(5):2313–20. doi: 10.1021/acs.jctc.3c01313 (PMC10938507; doi:10.1021/acs.jctc.3c01313)
Supplement: Supplementary file 3 — ct3c01313_si_003.zip [file ct3c01313_si_003.zip › structures/screening/mace_MeCN/Mn_NNpyN_iPr_bi_0.xyz]

69
{"conf": 0, "E": 151.26, "rms": -1.0, "geom": "OH", "total_charge": 0, "CA_charge": 1, "smiles": "C[C:1]#[6N:2]->[Mn+:3]1(<-[3H-:4])(<-[4C-:5]#[O+:6])(<-[5C-:7]#[O+:8])<-[1N:9]([CH:10]([CH3:11])[CH3:12])([CH:13]([CH3:14])[CH3:15])[CH2:16][c:17]2[cH:18][cH:19][cH:20][c:21]([CH2:22][N:23]([CH:24]([CH3:25])[CH3:26])[CH:27]([CH3:28])[CH3:29])[2n:30]->12", "smiles3D": "C([C:1]#[6N:2]->[Mn+:3]1(<-[3H-:4])(<-[4C-:5]#[O+:6])(<-[5C-:7]#[O+:8])<-[1N:9]([C:10]([C:11]([H:35])([H:36])[H:37])([C:12]([H:38])([H:39])[H:40])[H:34])([C:13]([C:14]([H:42])([H:43])[H:44])([C:15]([H:45])([H:46])[H:47])[H:41])[C:16]([H:48])([H:49])[c:17]2[c:18]([H:50])[c:19]([H:51])[c:20]([H:52])[c:21]([C:22]([N:23]([C:24]([C:25]([H:56])([H:57])[H:58])([C:26]([H:59])([H:60])[H:61])[H:55])[C:27]([C:28]([H:63])([H:64])[H:65])([C:29]([H:66])([H:67])[H:68])[H:62])([H:53])[H:54])[2n:30]->12)([H:31])([H:32])[H:33]", "smiles3Dx": "C([C:1]#[6N:2]->[Mn+:3]1(<-[3H-:4])(<-[4C-:5]#[O+:6])(<-[5C-:7]#[O+:8])<-[1N:9]([C:10]([C:11]([H:35])([H:36])[H:37])([C:12]([H:38])([H:39])[H:40])[H:34])([C:13]([C:14]([H:42])([H:43])[H:44])([C:15]([H:45])([H:46])[H:47])[H:41])[C:16]([H:48])([H:49])[c:17]2[c:18]([H:50])[c:19]([H:51])[c:20]([H:52])[c:21]([C:22]([N:23]([C:24]([C:25]([H:56])([H:57])[H:58])([C:26]([H:59])([H:60])[H:61])[H:55])[C:27]([C:28]([H:63])([H:64])[H:65])([C:29]([H:66])([H:67])[H:68])[H:62])([H:53])[H:54])[2n:30]->12)([H:31])([H:32])[H:33]", "dummies": []}
C     -4.6893     1.5153     0.7449
C     -3.3121     1.0718     0.5319
N     -2.1543     0.6998     0.3550
Mn     0.0000     0.0000     0.0000
H     -0.6249    -1.6836     0.3801
C     -0.5308    -0.2006    -2.2240
O     -0.8115    -0.3050    -3.3921
C      0.5641     2.2047    -0.3224
O      0.8540     3.3634    -0.4886
N      2.1848    -0.8871    -0.1754
C      2.3008    -2.0530    -1.1008
C      1.0661    -2.9913    -1.0956
C      2.6219    -1.7627    -2.5847
C      3.1165     0.2293    -0.4021
C      2.8918     1.0209    -1.7123
C      4.6237    -0.1350    -0.3008
C      2.3714    -1.3874     1.1962
C      1.9018    -0.4576     2.3026
C      2.5776    -0.4191     3.5278
C      2.0673     0.3559     4.5634
C      0.8970     1.0853     4.3713
C      0.2406     1.0377     3.1252
C     -1.0112     1.8434     2.8864
N     -1.1764     2.9447     3.8702
C     -1.1491     4.3366     3.3368
C      0.3003     4.7500     3.0693
C     -2.0191     4.5587     2.0797
C     -2.1527     2.6512     4.9554
C     -1.7903     3.3940     6.2505
C     -3.6080     2.9286     4.5528
N      0.7341     0.2203     2.1444
H     -4.7127     2.6206     0.8338
H     -5.3161     1.2001    -0.1143
H     -5.0835     1.0608     1.6769
H      3.1548    -2.6693    -0.7313
H      0.1844    -2.5168    -1.5544
H      0.7940    -3.3931    -0.1049
H      1.2869    -3.8957    -1.7029
H      3.6548    -1.3929    -2.7145
H      1.8798    -1.0927    -3.0539
H      2.6056    -2.7063    -3.1717
H      2.9184     0.9569     0.4162
H      3.5999     0.7519    -2.5210
H      1.8626     0.9041    -2.0852
H      3.0722     2.1013    -1.5263
H      4.9439    -0.1984     0.7597
H      4.8620    -1.0908    -0.8037
H      5.2554     0.6612    -0.7509
H      1.8024    -2.3195     1.3381
H      3.4362    -1.6441     1.3721
H      3.4829    -0.9928     3.6827
H      2.5786     0.3911     5.5169
H      0.5276     1.6831     5.1904
H     -0.9348     2.2414     1.8650
H     -1.8780     1.1505     2.9183
H     -1.5274     5.0405     4.1062
H      0.7569     4.1047     2.2896
H      0.3436     5.8078     2.7324
H      0.8964     4.6529     4.0017
H     -2.9734     4.0028     2.1382
H     -2.2577     5.6392     1.9812
H     -1.4917     4.2563     1.1508
H     -2.0876     1.5680     5.2083
H     -0.7050     3.2976     6.4614
H     -2.3496     2.9547     7.1041
H     -2.0499     4.4711     6.1958
H     -3.8667     2.3720     3.6290
H     -4.2919     2.5853     5.3580
H     -3.7810     4.0135     4.3942
69
{"conf": 1, "E": 148.52, "rms": -1.0, "geom": "OH", "total_charge": 0, "CA_charge": 1, "smiles": "C[C:1]#[6N:2]->[Mn+:3]1(<-[3H-:4])(<-[4C-:5]#[O+:6])(<-[5C-:7]#[O+:8])<-[1N:9]([CH:10]([CH3:11])[CH3:12])([CH:13]([CH3:14])[CH3:15])[CH2:16][c:17]2[cH:18][cH:19][cH:20][c:21]([CH2:22][N:23]([CH:24]([CH3:25])[CH3:26])[CH:27]([CH3:28])[CH3:29])[2n:30]->12", "smiles3D": "C([C:1]#[6N:2]->[Mn+:3]1(<-[3H-:4])(<-[4C-:5]#[O+:6])(<-[5C-:7]#[O+:8])<-[1N:9]([C:10]([C:11]([H:35])([H:36])[H:37])([C:12]([H:38])([H:39])[H:40])[H:34])([C:13]([C:14]([H:42])([H:43])[H:44])([C:15]([H:45])([H:46])[H:47])[H:41])[C:16]([H:48])([H:49])[c:17]2[c:18]([H:50])[c:19]([H:51])[c:20]([H:52])[c:21]([C:22]([N:23]([C:24]([C:25]([H:56])([H:57])[H:58])([C:26]([H:59])([H:60])[H:61])[H:55])[C:27]([C:28]([H:63])([H:64])[H:65])([C:29]([H:66])([H:67])[H:68])[H:62])([H:53])[H:54])[2n:30]->12)([H:31])([H:32])[H:33]", "smiles3Dx": "C([C:1]#[6N:2]->[Mn+:3]1(<-[3H-:4])(<-[4C-:5]#[O+:6])(<-[5C-:7]#[O+:8])<-[1N:9]([C:10]([C:11]([H:35])([H:36])[H:37])([C:12]([H:38])([H:39])[H:40])[H:34])([C:13]([C:14]([H:42])([H:43])[H:44])([C:15]([H:45])([H:46])[H:47])[H:41])[C:16]([H:48])([H:49])[c:17]2[c:18]([H:50])[c:19]([H:51])[c:20]([H:52])[c:21]([C:22]([N:23]([C:24]([C:25]([H:56])([H:57])[H:58])([C:26]([H:59])([H:60])[H:61])[H:55])[C:27]([C:28]([H:63])([H:64])[H:65])([C:29]([H:66])([H:67])[H:68])[H:62])([H:53])[H:54])[2n:30]->12)([H:31])([H:32])[H:33]", "dummies": []}
C     -1.1920     2.7450    -3.9852
C     -0.8225     1.9370    -2.8234
N     -0.5210     1.2592    -1.8439
Mn     0.0000     0.0000     0.0000
H     -0.0642     1.5881     0.9184
C     -2.2478    -0.3674     0.2823
O     -3.4293    -0.5597     0.4287
C      0.1292    -1.8412    -1.3697
O      0.1964    -2.8053    -2.0909
N      0.6915    -1.0606     1.9949
C      0.9970    -2.4659     1.6845
C      1.7028    -3.2564     2.8207
C     -0.2001    -3.3042     1.1766
C     -0.2019    -0.8128     3.1658
C     -0.8144     0.6119     3.2085
C     -1.3709    -1.7971     3.3977
C      1.9537    -0.3432     2.2399
C      2.8384    -0.1320     1.0221
C      4.2315    -0.0899     1.1616
C      5.0184     0.2260     0.0588
C      4.4161     0.4730    -1.1717
C      3.0162     0.3898    -1.2921
C      2.3717     0.5816    -2.6409
N      3.2394     0.0598    -3.7239
C      3.2591     0.8379    -4.9937
C      4.2421     2.0042    -4.8616
C      1.8743     1.3453    -5.4421
C      3.2250    -1.4240    -3.8430
C      2.1122    -1.9584    -4.7593
C      4.6002    -1.9408    -4.2816
N      2.2619     0.1758    -0.1702
H     -2.2256     3.1263    -3.8558
H     -1.1412     2.1213    -4.9012
H     -0.4922     3.6007    -4.0786
H      1.7150    -2.4369     0.8349
H      1.6541    -4.3507     2.6311
H      1.2567    -3.0577     3.8131
H      2.7848    -3.0138     2.8579
H     -0.9925    -2.6659     0.7553
H      0.1464    -3.9983     0.3812
H     -0.6422    -3.9620     1.9510
H      0.4374    -0.8977     4.0767
H     -1.3584     0.7520     4.1676
H     -0.0789     1.4340     3.1966
H     -1.5529     0.7697     2.4073
H     -1.0105    -2.7907     3.7188
H     -2.0473    -1.8619     2.5270
H     -1.9946    -1.4567     4.2523
H      1.7445     0.6666     2.6251
H      2.5439    -0.8587     3.0250
H      4.7007    -0.2792     2.1190
H      6.0953     0.2751     0.1561
H      5.0412     0.7064    -2.0242
H      2.1956     1.6708    -2.7513
H      1.4035     0.0576    -2.6803
H      3.6509     0.2077    -5.8194
H      3.9138     2.7139    -4.0732
H      5.2489     1.6181    -4.5945
H      4.3216     2.5512    -5.8254
H      1.5515     2.2223    -4.8457
H      1.1058     0.5530    -5.3580
H      1.9216     1.6648    -6.5048
H      3.0479    -1.8692    -2.8373
H      1.1218    -1.5935    -4.4196
H      2.0940    -3.0683    -4.7168
H      2.2719    -1.6597    -5.8158
H      5.3892    -1.5167    -3.6247
H      4.8242    -1.6671    -5.3329
H      4.6343    -3.0480    -4.1957
69
{"conf": 2, "E": 149.82, "rms": -1.0, "geom": "OH", "total_charge": 0, "CA_charge": 1, "smiles": "C[C:1]#[6N:2]->[Mn+:3]1(<-[3H-:4])(<-[4C-:5]#[O+:6])(<-[5C-:7]#[O+:8])<-[1N:9]([CH:10]([CH3:11])[CH3:12])([CH:13]([CH3:14])[CH3:15])[CH2:16][c:17]2[cH:18][cH:19][cH:20][c:21]([CH2:22][N:23]([CH:24]([CH3:25])[CH3:26])[CH:27]([CH3:28])[CH3:29])[2n:30]->12", "smiles3D": "C([C:1]#[6N:2]->[Mn+:3]1(<-[3H-:4])(<-[4C-:5]#[O+:6])(<-[5C-:7]#[O+:8])<-[1N:9]([C:10]([C:11]([H:35])([H:36])[H:37])([C:12]([H:38])([H:39])[H:40])[H:34])([C:13]([C:14]([H:42])([H:43])[H:44])([C:15]([H:45])([H:46])[H:47])[H:41])[C:16]([H:48])([H:49])[c:17]2[c:18]([H:50])[c:19]([H:51])[c:20]([H:52])[c:21]([C:22]([N:23]([C:24]([C:25]([H:56])([H:57])[H:58])([C:26]([H:59])([H:60])[H:61])[H:55])[C:27]([C:28]([H:63])([H:64])[H:65])([C:29]([H:66])([H:67])[H:68])[H:62])([H:53])[H:54])[2n:30]->12)([H:31])([H:32])[H:33]", "smiles3Dx": "C([C:1]#[6N:2]->[Mn+:3]1(<-[3H-:4])(<-[4C-:5]#[O+:6])(<-[5C-:7]#[O+:8])<-[1N:9]([C:10]([C:11]([H:35])([H:36])[H:37])([C:12]([H:38])([H:39])[H:40])[H:34])([C:13]([C:14]([H:42])([H:43])[H:44])([C:15]([H:45])([H:46])[H:47])[H:41])[C:16]([H:48])([H:49])[c:17]2[c:18]([H:50])[c:19]([H:51])[c:20]([H:52])[c:21]([C:22]([N:23]([C:24]([C:25]([H:56])([H:57])[H:58])([C:26]([H:59])([H:60])[H:61])[H:55])[C:27]([C:28]([H:63])([H:64])[H:65])([C:29]([H:66])([H:67])[H:68])[H:62])([H:53])[H:54])[2n:30]->12)([H:31])([H:32])[H:33]", "dummies": []}
C     -2.1996    -4.4712    -0.0669
C     -1.5565    -3.1581    -0.0482
N     -1.0155    -2.0548    -0.0375
Mn     0.0000     0.0000     0.0000
H     -1.6270     0.6837     0.5216
C      0.5423    -0.4046     2.1882
O      0.8249    -0.6230     3.3401
C      1.9250    -1.0229    -0.7299
O      2.9326    -1.5632    -1.1135
N      0.7926     2.2242    -0.0562
C      0.4976     2.8625     1.2527
C      0.0750     4.3649     1.1878
C      1.5610     2.7547     2.3687
C      2.1716     2.2481    -0.5595
C      2.7565     3.6546    -0.8359
C      3.1999     1.4698     0.2907
C     -0.1379     2.7333    -1.0679
C     -0.2897     1.8798    -2.3126
C     -0.4342     2.4678    -3.5743
C     -0.6826     1.6554    -4.6769
C     -0.7846     0.2747    -4.5141
C     -0.6265    -0.2900    -3.2325
C     -0.7213    -1.7815    -3.0310
N     -0.5345    -2.5407    -4.2944
C     -1.8033    -3.0224    -4.9072
C     -2.3062    -4.3416    -4.3036
C     -1.6814    -3.1288    -6.4351
C      0.6429    -3.4526    -4.3653
C      0.8384    -4.3461    -3.1200
C      1.9046    -2.6319    -4.6440
N     -0.4344     0.5400    -2.1623
H     -1.5326    -5.2023    -0.5679
H     -3.1579    -4.4049    -0.6217
H     -2.3960    -4.8018     0.9736
H     -0.3877     2.3073     1.6293
H      0.7932     4.9733     0.6083
H     -0.9362     4.4927     0.7516
H      0.0052     4.8047     2.2060
H      1.8975     1.7280     2.5626
H      1.1147     3.0868     3.3310
H      2.4236     3.4232     2.1803
H      2.1427     1.7249    -1.5407
H      2.8350     4.2590     0.0866
H      2.1906     4.2111    -1.6059
H      3.7855     3.5504    -1.2433
H      3.9514     0.9974    -0.3781
H      2.7252     0.6739     0.8841
H      3.7787     2.1233     0.9751
H     -1.1524     2.7778    -0.6144
H      0.1322     3.7632    -1.3719
H     -0.3668     3.5411    -3.7009
H     -0.7998     2.0958    -5.6587
H     -0.9752    -0.3309    -5.3868
H     -1.7095    -2.0051    -2.5772
H      0.0511    -2.0477    -2.2957
H     -2.5964    -2.2609    -4.7268
H     -1.6187    -5.1800    -4.5410
H     -3.3059    -4.5878    -4.7209
H     -2.4128    -4.2484    -3.2034
H     -2.6926    -3.2150    -6.8871
H     -1.1935    -2.2218    -6.8485
H     -1.0974    -4.0206    -6.7421
H      0.5332    -4.1405    -5.2285
H     -0.1269    -4.7085    -2.7194
H      1.3789    -3.8149    -2.3088
H      1.4505    -5.2321    -3.3928
H      2.1027    -1.9200    -3.8153
H      1.7758    -2.0532    -5.5834
H      2.7827    -3.3024    -4.7610
69
{"conf": 3, "E": 152.74, "rms": -1.0, "geom": "OH", "total_charge": 0, "CA_charge": 1, "smiles": "C[C:1]#[6N:2]->[Mn+:3]1(<-[3H-:4])(<-[4C-:5]#[O+:6])(<-[5C-:7]#[O+:8])<-[1N:9]([CH:10]([CH3:11])[CH3:12])([CH:13]([CH3:14])[CH3:15])[CH2:16][c:17]2[cH:18][cH:19][cH:20][c:21]([CH2:22][N:23]([CH:24]([CH3:25])[CH3:26])[CH:27]([CH3:28])[CH3:29])[2n:30]->12", "smiles3D": "C([C:1]#[6N:2]->[Mn+:3]1(<-[3H-:4])(<-[4C-:5]#[O+:6])(<-[5C-:7]#[O+:8])<-[1N:9]([C:10]([C:11]([H:35])([H:36])[H:37])([C:12]([H:38])([H:39])[H:40])[H:34])([C:13]([C:14]([H:42])([H:43])[H:44])([C:15]([H:45])([H:46])[H:47])[H:41])[C:16]([H:48])([H:49])[c:17]2[c:18]([H:50])[c:19]([H:51])[c:20]([H:52])[c:21]([C:22]([N:23]([C:24]([C:25]([H:56])([H:57])[H:58])([C:26]([H:59])([H:60])[H:61])[H:55])[C:27]([C:28]([H:63])([H:64])[H:65])([C:29]([H:66])([H:67])[H:68])[H:62])([H:53])[H:54])[2n:30]->12)([H:31])([H:32])[H:33]", "smiles3Dx": "C([C:1]#[6N:2]->[Mn+:3]1(<-[3H-:4])(<-[4C-:5]#[O+:6])(<-[5C-:7]#[O+:8])<-[1N:9]([C:10]([C:11]([H:35])([H:36])[H:37])([C:12]([H:38])([H:39])[H:40])[H:34])([C:13]([C:14]([H:42])([H:43])[H:44])([C:15]([H:45])([H:46])[H:47])[H:41])[C:16]([H:48])([H:49])[c:17]2[c:18]([H:50])[c:19]([H:51])[c:20]([H:52])[c:21]([C:22]([N:23]([C:24]([C:25]([H:56])([H:57])[H:58])([C:26]([H:59])([H:60])[H:61])[H:55])[C:27]([C:28]([H:63])([H:64])[H:65])([C:29]([H:66])([H:67])[H:68])[H:62])([H:53])[H:54])[2n:30]->12)([H:31])([H:32])[H:33]", "dummies": []}
C      1.2142     0.6949     4.7846
C      0.8578     0.4828     3.3822
N      0.5582     0.3030     2.2042
Mn     0.0000     0.0000     0.0000
H     -1.6533     0.5865     0.5377
C      0.8149     2.1108    -0.4028
O      1.2428     3.2181    -0.6149
C      2.1423    -0.7515    -0.3690
O      3.2659    -1.1456    -0.5600
N     -0.8339    -0.3096    -2.1813
C      0.3428    -0.7279    -2.9738
C      0.8031    -2.1931    -2.7460
C      0.2901    -0.5300    -4.5100
C     -1.4281     0.9570    -2.6681
C     -2.4007     0.7921    -3.8807
C     -2.2043     1.7737    -1.6104
C     -1.8556    -1.3406    -2.0302
C     -1.6181    -2.3948    -0.9478
C     -2.2615    -3.6345    -1.0457
C     -1.9646    -4.6341    -0.1283
C     -0.9986    -4.4074     0.8452
C     -0.3873    -3.1439     0.9460
C      0.8427    -2.9959     1.8024
N      0.7502    -3.8053     3.0522
C      2.0382    -4.4948     3.3809
C      3.2256    -3.5283     3.5589
C      2.3669    -5.5990     2.3608
C      0.1626    -3.0281     4.1934
C     -1.2398    -2.4855     3.8464
C      0.0274    -3.8738     5.4781
N     -0.7864    -2.1387     0.1036
H      1.3799     1.7767     4.9651
H      0.3901     0.3325     5.4332
H      2.1421     0.1333     5.0183
H      1.1607    -0.0731    -2.6125
H      1.8103    -2.3438    -3.1910
H      0.1124    -2.9129    -3.2338
H      0.8904    -2.4679    -1.6864
H     -0.4307    -1.2297    -4.9813
H      0.0898     0.5158    -4.8119
H      1.2859    -0.7658    -4.9440
H     -0.5876     1.6080    -2.9983
H     -2.2061    -0.0880    -4.5090
H     -2.3538     1.6968    -4.5238
H     -3.4537     0.6765    -3.5426
H     -3.0203     1.1926    -1.1379
H     -2.6833     2.6498    -2.1001
H     -1.5637     2.2186    -0.8424
H     -1.9707    -1.8662    -3.0046
H     -2.8342    -0.8765    -1.7967
H     -2.9626    -3.8327    -1.8469
H     -2.4386    -5.6039    -0.2089
H     -0.7073    -5.2258     1.4901
H      1.0607    -1.9526     2.0345
H      1.6830    -3.3131     1.1566
H      1.9339    -5.0557     4.3292
H      4.1327    -4.0992     3.8509
H      3.0187    -2.7964     4.3656
H      3.4534    -2.9787     2.6226
H      1.4652    -6.2155     2.1625
H      3.1543    -6.2672     2.7715
H      2.7483    -5.1930     1.4024
H      0.8082    -2.1576     4.4312
H     -1.1905    -1.7162     3.0510
H     -1.6984    -1.9849     4.7259
H     -1.9053    -3.3126     3.5192
H     -0.6362    -3.3795     6.2197
H      1.0088    -3.9823     5.9847
H     -0.3924    -4.8752     5.2422
69
{"conf": 4, "E": 156.6, "rms": -1.0, "geom": "OH", "total_charge": 0, "CA_charge": 1, "smiles": "C[C:1]#[6N:2]->[Mn+:3]1(<-[3H-:4])(<-[4C-:5]#[O+:6])(<-[5C-:7]#[O+:8])<-[1N:9]([CH:10]([CH3:11])[CH3:12])([CH:13]([CH3:14])[CH3:15])[CH2:16][c:17]2[cH:18][cH:19][cH:20][c:21]([CH2:22][N:23]([CH:24]([CH3:25])[CH3:26])[CH:27]([CH3:28])[CH3:29])[2n:30]->12", "smiles3D": "C([C:1]#[6N:2]->[Mn+:3]1(<-[3H-:4])(<-[4C-:5]#[O+:6])(<-[5C-:7]#[O+:8])<-[1N:9]([C:10]([C:11]([H:35])([H:36])[H:37])([C:12]([H:38])([H:39])[H:40])[H:34])([C:13]([C:14]([H:42])([H:43])[H:44])([C:15]([H:45])([H:46])[H:47])[H:41])[C:16]([H:48])([H:49])[c:17]2[c:18]([H:50])[c:19]([H:51])[c:20]([H:52])[c:21]([C:22]([N:23]([C:24]([C:25]([H:56])([H:57])[H:58])([C:26]([H:59])([H:60])[H:61])[H:55])[C:27]([C:28]([H:63])([H:64])[H:65])([C:29]([H:66])([H:67])[H:68])[H:62])([H:53])[H:54])[2n:30]->12)([H:31])([H:32])[H:33]", "smiles3Dx": "C([C:1]#[6N:2]->[Mn+:3]1(<-[3H-:4])(<-[4C-:5]#[O+:6])(<-[5C-:7]#[O+:8])<-[1N:9]([C:10]([C:11]([H:35])([H:36])[H:37])([C:12]([H:38])([H:39])[H:40])[H:34])([C:13]([C:14]([H:42])([H:43])[H:44])([C:15]([H:45])([H:46])[H:47])[H:41])[C:16]([H:48])([H:49])[c:17]2[c:18]([H:50])[c:19]([H:51])[c:20]([H:52])[c:21]([C:22]([N:23]([C:24]([C:25]([H:56])([H:57])[H:58])([C:26]([H:59])([H:60])[H:61])[H:55])[C:27]([C:28]([H:63])([H:64])[H:65])([C:29]([H:66])([H:67])[H:68])[H:62])([H:53])[H:54])[2n:30]->12)([H:31])([H:32])[H:33]", "dummies": []}
C      4.8643    -0.6035     0.8982
C      3.4379    -0.4246     0.6320
N      2.2395    -0.2803     0.4004
Mn     0.0000     0.0000     0.0000
H     -0.2930    -1.7591     0.4544
C     -0.0847     0.5087     2.2392
O     -0.1225     0.7728     3.4154
C      0.4888     2.1658    -0.5721
O      0.7449     3.3050    -0.8733
N     -2.2581     0.3303    -0.6645
C     -3.0497     1.4212     0.0047
C     -3.3223     2.7226    -0.8077
C     -2.4885     1.8629     1.3497
C     -2.8535    -0.9941    -0.4953
C     -4.1779    -1.2416    -1.2676
C     -3.0636    -1.3787     0.9827
C     -2.0490     0.6138    -2.0809
C     -1.1026    -0.3232    -2.7990
C     -1.3705    -0.7458    -4.1060
C     -0.4787    -1.6040    -4.7380
C      0.6632    -2.0314    -4.0664
C      0.9242    -1.5656    -2.7614
C      2.1230    -2.0588    -1.9925
N      2.8272    -3.1936    -2.6584
C      3.0213    -4.3780    -1.7691
C      3.7133    -4.0442    -0.4297
C      1.6920    -5.1102    -1.5456
C      4.0628    -2.8713    -3.4493
C      4.1668    -1.4112    -3.9508
C      4.1466    -3.7975    -4.6779
N      0.0542    -0.6804    -2.1836
H      5.0099    -1.4910     1.5475
H      5.2622     0.2984     1.4068
H      5.4008    -0.7561    -0.0610
H     -4.0570     1.0168     0.2251
H     -2.3872     3.2923    -0.9947
H     -3.8504     2.5135    -1.7599
H     -4.0026     3.3913    -0.2369
H     -3.1409     2.6418     1.8010
H     -2.5107     1.0347     2.0767
H     -1.4911     2.3216     1.2225
H     -2.1164    -1.7222    -0.8951
H     -4.6603    -2.1817    -0.9233
H     -4.9071    -0.4176    -1.1479
H     -3.9756    -1.3821    -2.3496
H     -3.9386    -0.8637     1.4299
H     -2.1612    -1.1515     1.5772
H     -3.2430    -2.4724     1.0628
H     -3.0204     0.6298    -2.6198
H     -1.5948     1.6167    -2.1800
H     -2.2679    -0.4283    -4.6222
H     -0.6820    -1.9544    -5.7417
H      1.3137    -2.7318    -4.5656
H      1.7235    -2.3549    -1.0052
H      2.8041    -1.2153    -1.8130
H      3.6792    -5.1187    -2.2699
H      4.5802    -3.3712    -0.5867
H      3.0202    -3.5699     0.2947
H      4.0873    -4.9801     0.0376
H      1.8706    -6.0665    -1.0089
H      1.2222    -5.3415    -2.5252
H      0.9831    -4.5019    -0.9469
H      4.9701    -3.0554    -2.8330
H      3.2279    -1.0787    -4.4370
H      4.9861    -1.3149    -4.6954
H      4.4365    -0.7210    -3.1253
H      4.0981    -4.8677    -4.3982
H      5.1101    -3.6436    -5.2095
H      3.3188    -3.5869    -5.3862
69
{"conf": 5, "E": 151.66, "rms": -1.0, "geom": "OH", "total_charge": 0, "CA_charge": 1, "smiles": "C[C:1]#[6N:2]->[Mn+:3]1(<-[3H-:4])(<-[4C-:5]#[O+:6])(<-[5C-:7]#[O+:8])<-[1N:9]([CH:10]([CH3:11])[CH3:12])([CH:13]([CH3:14])[CH3:15])[CH2:16][c:17]2[cH:18][cH:19][cH:20][c:21]([CH2:22][N:23]([CH:24]([CH3:25])[CH3:26])[CH:27]([CH3:28])[CH3:29])[2n:30]->12", "smiles3D": "C([C:1]#[6N:2]->[Mn+:3]1(<-[3H-:4])(<-[4C-:5]#[O+:6])(<-[5C-:7]#[O+:8])<-[1N:9]([C:10]([C:11]([H:35])([H:36])[H:37])([C:12]([H:38])([H:39])[H:40])[H:34])([C:13]([C:14]([H:42])([H:43])[H:44])([C:15]([H:45])([H:46])[H:47])[H:41])[C:16]([H:48])([H:49])[c:17]2[c:18]([H:50])[c:19]([H:51])[c:20]([H:52])[c:21]([C:22]([N:23]([C:24]([C:25]([H:56])([H:57])[H:58])([C:26]([H:59])([H:60])[H:61])[H:55])[C:27]([C:28]([H:63])([H:64])[H:65])([C:29]([H:66])([H:67])[H:68])[H:62])([H:53])[H:54])[2n:30]->12)([H:31])([H:32])[H:33]", "smiles3Dx": "C([C:1]#[6N:2]->[Mn+:3]1(<-[3H-:4])(<-[4C-:5]#[O+:6])(<-[5C-:7]#[O+:8])<-[1N:9]([C:10]([C:11]([H:35])([H:36])[H:37])([C:12]([H:38])([H:39])[H:40])[H:34])([C:13]([C:14]([H:42])([H:43])[H:44])([C:15]([H:45])([H:46])[H:47])[H:41])[C:16]([H:48])([H:49])[c:17]2[c:18]([H:50])[c:19]([H:51])[c:20]([H:52])[c:21]([C:22]([N:23]([C:24]([C:25]([H:56])([H:57])[H:58])([C:26]([H:59])([H:60])[H:61])[H:55])[C:27]([C:28]([H:63])([H:64])[H:65])([C:29]([H:66])([H:67])[H:68])[H:62])([H:53])[H:54])[2n:30]->12)([H:31])([H:32])[H:33]", "dummies": []}
C      0.2501    -2.0350    -4.5428
C      0.1832    -1.4312    -3.2128
N      0.1180    -0.9294    -2.0931
Mn     0.0000     0.0000     0.0000
H     -0.1729    -1.6723     0.7417
C      2.2770    -0.3031     0.0614
O      3.4717    -0.4662     0.0885
C      0.2135     2.0336    -1.0382
O      0.3256     3.1035    -1.5830
N     -0.4469     1.1063     2.0563
C      0.6048     2.0191     2.6246
C      1.9910     1.8061     2.0345
C      0.3346     3.5527     2.5820
C     -0.7840     0.0022     2.9507
C     -1.5621     0.3917     4.2360
C      0.4415    -0.8457     3.3505
C     -1.6544     1.8435     1.6775
C     -2.6905     1.0565     0.9009
C     -4.0523     1.3702     1.0010
C     -4.9671     0.6862     0.2013
C     -4.5245    -0.3356    -0.6389
C     -3.1578    -0.6636    -0.6629
C     -2.6842    -1.8616    -1.4356
N     -3.6499    -2.9937    -1.3764
C     -3.7204    -3.7717    -0.0950
C     -2.4012    -3.8612     0.6930
C     -4.8342    -3.2224     0.8011
C     -3.6290    -3.8186    -2.6170
C     -4.9593    -4.5589    -2.8217
C     -2.4304    -4.7796    -2.6795
N     -2.2700     0.1414    -0.0070
H      0.3945    -1.2404    -5.3032
H     -0.6959    -2.5773    -4.7483
H      1.1002    -2.7466    -4.5833
H      0.7057     1.7878     3.7032
H      1.9901     2.0301     0.9525
H      2.7217     2.5000     2.5041
H      2.3681     0.8006     2.2850
H      0.3458     3.9434     1.5422
H      1.1298     4.0927     3.1404
H     -0.6132     3.8195     3.0913
H     -1.4472    -0.6767     2.3746
H     -2.6229     0.6115     3.9944
H     -1.1263     1.2697     4.7506
H     -1.5810    -0.4569     4.9534
H      0.1029    -1.8269     3.7475
H      1.0822    -1.0477     2.4742
H      1.0508    -0.3593     4.1399
H     -2.1385     2.2795     2.5768
H     -1.3670     2.6795     1.0143
H     -4.3971     2.1465     1.6726
H     -6.0206     0.9289     0.2522
H     -5.2448    -0.8947    -1.2229
H     -1.6936    -2.1857    -1.0771
H     -2.5516    -1.5067    -2.4795
H     -4.0101    -4.8222    -0.2999
H     -2.5129    -4.5839     1.5295
H     -1.5763    -4.2226     0.0452
H     -2.1356    -2.8786     1.1335
H     -5.7650    -3.0830     0.2113
H     -5.0484    -3.9385     1.6233
H     -4.5408    -2.2558     1.2594
H     -3.5474    -3.1468    -3.5012
H     -5.0194    -4.9426    -3.8628
H     -5.8089    -3.8620    -2.6589
H     -5.0668    -5.4254    -2.1381
H     -2.3951    -5.2709    -3.6751
H     -2.5020    -5.5720    -1.9065
H     -1.4813    -4.2211    -2.5408
69
{"conf": 6, "E": 152.49, "rms": -1.0, "geom": "OH", "total_charge": 0, "CA_charge": 1, "smiles": "C[C:1]#[6N:2]->[Mn+:3]1(<-[3H-:4])(<-[4C-:5]#[O+:6])(<-[5C-:7]#[O+:8])<-[1N:9]([CH:10]([CH3:11])[CH3:12])([CH:13]([CH3:14])[CH3:15])[CH2:16][c:17]2[cH:18][cH:19][cH:20][c:21]([CH2:22][N:23]([CH:24]([CH3:25])[CH3:26])[CH:27]([CH3:28])[CH3:29])[2n:30]->12", "smiles3D": "C([C:1]#[6N:2]->[Mn+:3]1(<-[3H-:4])(<-[4C-:5]#[O+:6])(<-[5C-:7]#[O+:8])<-[1N:9]([C:10]([C:11]([H:35])([H:36])[H:37])([C:12]([H:38])([H:39])[H:40])[H:34])([C:13]([C:14]([H:42])([H:43])[H:44])([C:15]([H:45])([H:46])[H:47])[H:41])[C:16]([H:48])([H:49])[c:17]2[c:18]([H:50])[c:19]([H:51])[c:20]([H:52])[c:21]([C:22]([N:23]([C:24]([C:25]([H:56])([H:57])[H:58])([C:26]([H:59])([H:60])[H:61])[H:55])[C:27]([C:28]([H:63])([H:64])[H:65])([C:29]([H:66])([H:67])[H:68])[H:62])([H:53])[H:54])[2n:30]->12)([H:31])([H:32])[H:33]", "smiles3Dx": "C([C:1]#[6N:2]->[Mn+:3]1(<-[3H-:4])(<-[4C-:5]#[O+:6])(<-[5C-:7]#[O+:8])<-[1N:9]([C:10]([C:11]([H:35])([H:36])[H:37])([C:12]([H:38])([H:39])[H:40])[H:34])([C:13]([C:14]([H:42])([H:43])[H:44])([C:15]([H:45])([H:46])[H:47])[H:41])[C:16]([H:48])([H:49])[c:17]2[c:18]([H:50])[c:19]([H:51])[c:20]([H:52])[c:21]([C:22]([N:23]([C:24]([C:25]([H:56])([H:57])[H:58])([C:26]([H:59])([H:60])[H:61])[H:55])[C:27]([C:28]([H:63])([H:64])[H:65])([C:29]([H:66])([H:67])[H:68])[H:62])([H:53])[H:54])[2n:30]->12)([H:31])([H:32])[H:33]", "dummies": []}
C      1.4445    -0.0402     4.7695
C      1.0238    -0.0239     3.3691
N      0.6662    -0.0145     2.1936
Mn     0.0000     0.0000     0.0000
H     -0.4898     1.7461     0.3009
C      2.1134     0.6262    -0.6361
O      3.2239     0.9553    -0.9716
C      0.6737    -2.1955    -0.1335
O      1.0337    -3.3442    -0.2045
N     -0.9438     0.1251    -2.1487
C     -0.1682     1.0466    -3.0002
C     -0.7236     1.2090    -4.4354
C      0.0332     2.4690    -2.4277
C     -1.0118    -1.2659    -2.6225
C     -2.1650    -1.6227    -3.6016
C      0.3120    -1.8177    -3.2057
C     -2.2634     0.6348    -1.8032
C     -2.9343    -0.1235    -0.6590
C     -4.3283    -0.2118    -0.5831
C     -4.9111    -0.7815     0.5467
C     -4.1046    -1.2877     1.5660
C     -2.7059    -1.2499     1.4294
C     -1.8062    -1.8467     2.4911
N     -2.1939    -3.1847     3.0312
C     -2.8245    -4.1781     2.1020
C     -3.0784    -5.5563     2.7439
C     -1.9414    -4.3935     0.8608
C     -2.4653    -3.2568     4.4981
C     -1.2755    -2.7379     5.3253
C     -3.7640    -2.5456     4.8874
N     -2.1671    -0.5753     0.3694
H      1.6327    -1.0867     5.0860
H      2.3739     0.5545     4.8838
H      0.6440     0.3977     5.4004
H      0.8501     0.6250    -3.0959
H     -1.7965     1.4846    -4.4308
H     -0.1774     2.0132    -4.9742
H     -0.5631     0.3024    -5.0447
H      0.7855     3.0066    -3.0447
H      0.4496     2.4586    -1.4140
H     -0.8920     3.0802    -2.4632
H     -1.2122    -1.8601    -1.7129
H     -2.0285    -2.6499    -4.0032
H     -3.1377    -1.6358    -3.0674
H     -2.2510    -0.9349    -4.4581
H      1.1822    -1.5080    -2.5955
H      0.4775    -1.4905    -4.2508
H      0.2861    -2.9287    -3.2063
H     -2.9328     0.6265    -2.6879
H     -2.1787     1.6819    -1.4653
H     -4.9546     0.1868    -1.3712
H     -5.9888    -0.8307     0.6334
H     -4.5776    -1.7229     2.4295
H     -1.7245    -1.0854     3.2895
H     -0.7989    -1.9727     2.0624
H     -3.8136    -3.8160     1.7634
H     -3.8863    -5.4921     3.5030
H     -2.1478    -5.9543     3.2028
H     -3.4306    -6.2844     1.9819
H     -2.3705    -5.1781     0.2016
H     -0.9203    -4.7037     1.1685
H     -1.8744    -3.4732     0.2500
H     -2.5635    -4.3084     4.8248
H     -1.3599    -3.0967     6.3737
H     -0.3219    -3.1215     4.9042
H     -1.2398    -1.6298     5.3601
H     -3.9406    -2.6506     5.9792
H     -4.6222    -3.0114     4.3599
H     -3.7153    -1.4637     4.6449
69
{"conf": 7, "E": 152.53, "rms": -1.0, "geom": "OH", "total_charge": 0, "CA_charge": 1, "smiles": "C[C:1]#[6N:2]->[Mn+:3]1(<-[3H-:4])(<-[4C-:5]#[O+:6])(<-[5C-:7]#[O+:8])<-[1N:9]([CH:10]([CH3:11])[CH3:12])([CH:13]([CH3:14])[CH3:15])[CH2:16][c:17]2[cH:18][cH:19][cH:20][c:21]([CH2:22][N:23]([CH:24]([CH3:25])[CH3:26])[CH:27]([CH3:28])[CH3:29])[2n:30]->12", "smiles3D": "C([C:1]#[6N:2]->[Mn+:3]1(<-[3H-:4])(<-[4C-:5]#[O+:6])(<-[5C-:7]#[O+:8])<-[1N:9]([C:10]([C:11]([H:35])([H:36])[H:37])([C:12]([H:38])([H:39])[H:40])[H:34])([C:13]([C:14]([H:42])([H:43])[H:44])([C:15]([H:45])([H:46])[H:47])[H:41])[C:16]([H:48])([H:49])[c:17]2[c:18]([H:50])[c:19]([H:51])[c:20]([H:52])[c:21]([C:22]([N:23]([C:24]([C:25]([H:56])([H:57])[H:58])([C:26]([H:59])([H:60])[H:61])[H:55])[C:27]([C:28]([H:63])([H:64])[H:65])([C:29]([H:66])([H:67])[H:68])[H:62])([H:53])[H:54])[2n:30]->12)([H:31])([H:32])[H:33]", "smiles3Dx": "C([C:1]#[6N:2]->[Mn+:3]1(<-[3H-:4])(<-[4C-:5]#[O+:6])(<-[5C-:7]#[O+:8])<-[1N:9]([C:10]([C:11]([H:35])([H:36])[H:37])([C:12]([H:38])([H:39])[H:40])[H:34])([C:13]([C:14]([H:42])([H:43])[H:44])([C:15]([H:45])([H:46])[H:47])[H:41])[C:16]([H:48])([H:49])[c:17]2[c:18]([H:50])[c:19]([H:51])[c:20]([H:52])[c:21]([C:22]([N:23]([C:24]([C:25]([H:56])([H:57])[H:58])([C:26]([H:59])([H:60])[H:61])[H:55])[C:27]([C:28]([H:63])([H:64])[H:65])([C:29]([H:66])([H:67])[H:68])[H:62])([H:53])[H:54])[2n:30]->12)([H:31])([H:32])[H:33]", "dummies": []}
C     -1.3701    -2.2432    -4.2322
C     -0.9698    -1.5821    -2.9911
N     -0.6344    -1.0334    -1.9439
Mn     0.0000     0.0000     0.0000
H      0.7282    -1.5792     0.5777
C      1.9701     0.5580    -1.0330
O      3.0051     0.8501    -1.5785
C     -1.0942     1.8155    -0.8802
O     -1.6718     2.7667    -1.3447
N      0.4253     1.1053     2.0344
C      1.2747     2.3322     1.9683
C      2.8108     2.1354     1.9766
C      0.9642     3.2813     0.7850
C      0.8866     0.0574     2.9598
C      1.0552     0.5001     4.4381
C      2.1685    -0.6821     2.5056
C     -0.9426     1.4989     2.3990
C     -1.9989     0.4134     2.2192
C     -3.1351     0.3870     3.0364
C     -4.0748    -0.6249     2.8612
C     -3.8414    -1.6284     1.9233
C     -2.6789    -1.5862     1.1317
C     -2.2857    -2.8174     0.3474
N     -1.2279    -3.6271     1.0150
C     -0.6356    -4.7082     0.1612
C      0.6255    -4.1942    -0.5328
C     -1.6043    -5.3270    -0.8690
C     -1.5640    -4.0566     2.4061
C     -0.2955    -4.3632     3.2166
C     -2.5612    -5.2269     2.4651
N     -1.8593    -0.4931     1.2140
H     -0.7785    -1.8342    -5.0768
H     -1.1858    -3.3337    -4.1443
H     -2.4496    -2.0644    -4.4144
H      1.0457     2.9152     2.8907
H      3.1780     1.7490     2.9424
H      3.1626     1.5179     1.1323
H      3.3241     3.1163     1.8805
H      1.6098     4.1838     0.8464
H      1.1822     2.8118    -0.1862
H     -0.0579     3.6977     0.7957
H      0.0966    -0.7242     2.9649
H      0.0699     0.6397     4.9264
H      1.6406     1.4315     4.5452
H      1.5660    -0.2960     5.0219
H      2.0409    -1.7762     2.6463
H      2.3824    -0.5093     1.4387
H      3.0657    -0.4116     3.0991
H     -1.2722     2.3403     1.7731
H     -0.9699     1.8538     3.4504
H     -3.2870     1.1373     3.8022
H     -4.9561    -0.6620     3.4885
H     -4.5268    -2.4647     1.8618
H     -3.1898    -3.4382     0.1710
H     -1.9502    -2.5045    -0.6447
H     -0.2911    -5.5569     0.7857
H      1.3585    -3.8479     0.2261
H      0.3862    -3.3586    -1.2171
H      1.1011    -5.0078    -1.1214
H     -1.1297    -6.2115    -1.3453
H     -1.8586    -4.6072    -1.6751
H     -2.5356    -5.6723    -0.3756
H     -2.0295    -3.2147     2.9553
H      0.1667    -5.3282     2.9261
H     -0.5439    -4.4215     4.2981
H      0.4468    -3.5508     3.0766
H     -2.8487    -5.4194     3.5207
H     -2.1235    -6.1602     2.0557
H     -3.4860    -4.9813     1.9048
69
{"conf": 8, "E": 158.63, "rms": -1.0, "geom": "OH", "total_charge": 0, "CA_charge": 1, "smiles": "C[C:1]#[6N:2]->[Mn+:3]1(<-[3H-:4])(<-[4C-:5]#[O+:6])(<-[5C-:7]#[O+:8])<-[1N:9]([CH:10]([CH3:11])[CH3:12])([CH:13]([CH3:14])[CH3:15])[CH2:16][c:17]2[cH:18][cH:19][cH:20][c:21]([CH2:22][N:23]([CH:24]([CH3:25])[CH3:26])[CH:27]([CH3:28])[CH3:29])[2n:30]->12", "smiles3D": "C([C:1]#[6N:2]->[Mn+:3]1(<-[3H-:4])(<-[4C-:5]#[O+:6])(<-[5C-:7]#[O+:8])<-[1N:9]([C:10]([C:11]([H:35])([H:36])[H:37])([C:12]([H:38])([H:39])[H:40])[H:34])([C:13]([C:14]([H:42])([H:43])[H:44])([C:15]([H:45])([H:46])[H:47])[H:41])[C:16]([H:48])([H:49])[c:17]2[c:18]([H:50])[c:19]([H:51])[c:20]([H:52])[c:21]([C:22]([N:23]([C:24]([C:25]([H:56])([H:57])[H:58])([C:26]([H:59])([H:60])[H:61])[H:55])[C:27]([C:28]([H:63])([H:64])[H:65])([C:29]([H:66])([H:67])[H:68])[H:62])([H:53])[H:54])[2n:30]->12)([H:31])([H:32])[H:33]", "smiles3Dx": "C([C:1]#[6N:2]->[Mn+:3]1(<-[3H-:4])(<-[4C-:5]#[O+:6])(<-[5C-:7]#[O+:8])<-[1N:9]([C:10]([C:11]([H:35])([H:36])[H:37])([C:12]([H:38])([H:39])[H:40])[H:34])([C:13]([C:14]([H:42])([H:43])[H:44])([C:15]([H:45])([H:46])[H:47])[H:41])[C:16]([H:48])([H:49])[c:17]2[c:18]([H:50])[c:19]([H:51])[c:20]([H:52])[c:21]([C:22]([N:23]([C:24]([C:25]([H:56])([H:57])[H:58])([C:26]([H:59])([H:60])[H:61])[H:55])[C:27]([C:28]([H:63])([H:64])[H:65])([C:29]([H:66])([H:67])[H:68])[H:62])([H:53])[H:54])[2n:30]->12)([H:31])([H:32])[H:33]", "dummies": []}
C      4.3098     0.0908     2.4898
C      3.0556     0.0982     1.7376
N      1.9993     0.1036     1.1087
Mn     0.0000     0.0000     0.0000
H      0.6950     0.8281    -1.4858
C      0.6885    -2.0282    -0.8181
O      1.0540    -3.0951    -1.2452
C     -0.7274    -1.0526     1.9080
O     -1.1098    -1.6045     2.9096
N     -2.1827    -0.0293    -0.8602
C     -2.2439     0.7148    -2.1367
C     -1.8334     2.1994    -2.0605
C     -3.6203     0.6772    -2.8525
C     -2.5317    -1.4563    -0.9589
C     -4.0321    -1.8033    -0.7256
C     -2.0580    -2.1908    -2.2446
C     -2.9032     0.6300     0.2325
C     -2.2037     1.8364     0.8650
C     -2.9564     2.8427     1.4794
C     -2.3137     3.9928     1.9256
C     -0.9525     4.1596     1.6811
C     -0.2148     3.1239     1.0743
C      1.1009     3.4781     0.4070
N      2.3485     3.0149     1.0719
C      3.5764     3.2798     0.2409
C      3.6047     4.6636    -0.4522
C      3.7786     2.1931    -0.8288
C      2.5449     3.3764     2.5143
C      1.5338     2.6952     3.4557
C      2.6190     4.8886     2.7879
N     -0.8464     1.9343     0.8199
H      5.0162     0.8179     2.0395
H      4.7540    -0.9251     2.4583
H      4.1091     0.3754     3.5431
H     -1.5097     0.2444    -2.8172
H     -1.7530     2.6174    -3.0872
H     -0.8440     2.3311    -1.6110
H     -2.5879     2.8099    -1.5226
H     -4.4135     1.1616    -2.2493
H     -3.5578     1.2321    -3.8135
H     -3.9477    -0.3354    -3.1298
H     -1.9775    -1.9319    -0.1286
H     -4.2619    -1.8371     0.3595
H     -4.7204    -1.0769    -1.1917
H     -4.2763    -2.8145    -1.1171
H     -2.7781    -2.1147    -3.0802
H     -1.0766    -1.8387    -2.6055
H     -1.9515    -3.2749    -2.0242
H     -3.0667    -0.0953     1.0559
H     -3.9023     0.9535    -0.1240
H     -4.0307     2.7509     1.5795
H     -2.8852     4.7908     2.3817
H     -0.4975     5.1162     1.8999
H      1.0625     3.0666    -0.6183
H      1.1293     4.5792     0.2698
H      4.4860     3.2344     0.8806
H      4.6256     4.8659    -0.8413
H      3.3441     5.4869     0.2368
H      2.9050     4.6936    -1.3149
H      3.9999     1.2146    -0.3697
H      2.8933     2.0940    -1.4877
H      4.6534     2.4437    -1.4669
H      3.5249     2.9603     2.8387
H      0.6374     3.3243     3.6210
H      1.9979     2.5363     4.4530
H      1.2189     1.7069     3.0684
H      1.7846     5.4382     2.3133
H      2.5803     5.0814     3.8815
H      3.5873     5.2963     2.4341
69
{"conf": 9, "E": 157.45, "rms": -1.0, "geom": "OH", "total_charge": 0, "CA_charge": 1, "smiles": "C[C:1]#[6N:2]->[Mn+:3]1(<-[3H-:4])(<-[4C-:5]#[O+:6])(<-[5C-:7]#[O+:8])<-[1N:9]([CH:10]([CH3:11])[CH3:12])([CH:13]([CH3:14])[CH3:15])[CH2:16][c:17]2[cH:18][cH:19][cH:20][c:21]([CH2:22][N:23]([CH:24]([CH3:25])[CH3:26])[CH:27]([CH3:28])[CH3:29])[2n:30]->12", "smiles3D": "C([C:1]#[6N:2]->[Mn+:3]1(<-[3H-:4])(<-[4C-:5]#[O+:6])(<-[5C-:7]#[O+:8])<-[1N:9]([C:10]([C:11]([H:35])([H:36])[H:37])([C:12]([H:38])([H:39])[H:40])[H:34])([C:13]([C:14]([H:42])([H:43])[H:44])([C:15]([H:45])([H:46])[H:47])[H:41])[C:16]([H:48])([H:49])[c:17]2[c:18]([H:50])[c:19]([H:51])[c:20]([H:52])[c:21]([C:22]([N:23]([C:24]([C:25]([H:56])([H:57])[H:58])([C:26]([H:59])([H:60])[H:61])[H:55])[C:27]([C:28]([H:63])([H:64])[H:65])([C:29]([H:66])([H:67])[H:68])[H:62])([H:53])[H:54])[2n:30]->12)([H:31])([H:32])[H:33]", "smiles3Dx": "C([C:1]#[6N:2]->[Mn+:3]1(<-[3H-:4])(<-[4C-:5]#[O+:6])(<-[5C-:7]#[O+:8])<-[1N:9]([C:10]([C:11]([H:35])([H:36])[H:37])([C:12]([H:38])([H:39])[H:40])[H:34])([C:13]([C:14]([H:42])([H:43])[H:44])([C:15]([H:45])([H:46])[H:47])[H:41])[C:16]([H:48])([H:49])[c:17]2[c:18]([H:50])[c:19]([H:51])[c:20]([H:52])[c:21]([C:22]([N:23]([C:24]([C:25]([H:56])([H:57])[H:58])([C:26]([H:59])([H:60])[H:61])[H:55])[C:27]([C:28]([H:63])([H:64])[H:65])([C:29]([H:66])([H:67])[H:68])[H:62])([H:53])[H:54])[2n:30]->12)([H:31])([H:32])[H:33]", "dummies": []}
C     -0.4206     0.0585    -4.9643
C     -0.2933     0.0391    -3.5076
N     -0.1846     0.0180    -2.2838
Mn     0.0000     0.0000     0.0000
H      0.6089     1.7221    -0.2008
C     -2.1907     0.6837     0.1034
O     -3.3407     1.0423     0.1586
C     -0.7583    -2.1673    -0.0223
O     -1.1718    -3.2997    -0.0314
N      0.4002     0.1911     2.3108
C     -0.4347     1.2850     2.8749
C     -0.4186     2.6280     2.0994
C     -0.1313     1.6093     4.3653
C      0.1491    -1.0826     3.0186
C     -1.3314    -1.5345     2.9433
C      1.0623    -2.2713     2.6197
C      1.8235     0.5282     2.3578
C      2.7158    -0.1574     1.3184
C      4.0950    -0.2454     1.5454
C      4.9075    -0.8607     0.6005
C      4.3355    -1.4309    -0.5315
C      2.9436    -1.3604    -0.7233
C      2.3212    -2.1880    -1.8276
N      1.7255    -3.4969    -1.4019
C      2.6480    -4.2811    -0.5056
C      3.7806    -5.0162    -1.2466
C      1.8959    -5.2076     0.4685
C      1.2207    -4.2560    -2.6050
C      0.4667    -5.5492    -2.2300
C      0.2665    -3.4072    -3.4785
N      2.1846    -0.6290     0.1537
H     -1.0721    -0.7789    -5.2884
H      0.5828    -0.0557    -5.4235
H     -0.8678     1.0219    -5.2842
H     -1.4881     0.9479     2.8360
H     -0.8160     2.5338     1.0822
H     -1.1200     3.3380     2.5884
H      0.5618     3.1394     2.0837
H      0.9431     1.8247     4.5305
H     -0.7030     2.5031     4.6952
H     -0.4627     0.7980     5.0421
H      0.3686    -0.9136     4.0922
H     -1.8916    -1.1281     3.8125
H     -1.4538    -2.6379     2.9787
H     -1.8232    -1.1558     2.0326
H      0.7149    -3.2176     3.0863
H      2.0891    -2.1183     3.0108
H      1.1277    -2.4271     1.5367
H      2.2228     0.2809     3.3687
H      1.9687     1.6100     2.2150
H      4.5347     0.1644     2.4462
H      5.9750    -0.9311     0.7646
H      4.9658    -1.9719    -1.2260
H      3.0727    -2.3580    -2.6310
H      1.5552    -1.5547    -2.2703
H      3.1558    -3.5966     0.1970
H      4.3067    -4.3258    -1.9370
H      3.4041    -5.8837    -1.8234
H      4.5226    -5.3957    -0.5120
H      0.9040    -4.7855     0.7265
H      2.4716    -5.3100     1.4145
H      1.7723    -6.2348     0.0773
H      2.0735    -4.5390    -3.2610
H     -0.1308    -5.9358    -3.0829
H     -0.2266    -5.3755    -1.3826
H      1.1726    -6.3671    -1.9984
H     -0.5116    -2.9241    -2.8517
H     -0.2382    -4.0256    -4.2510
H      0.8290    -2.6396    -4.0484
69
{"conf": 10, "E": 159.46, "rms": -1.0, "geom": "OH", "total_charge": 0, "CA_charge": 1, "smiles": "C[C:1]#[6N:2]->[Mn+:3]1(<-[3H-:4])(<-[4C-:5]#[O+:6])(<-[5C-:7]#[O+:8])<-[1N:9]([CH:10]([CH3:11])[CH3:12])([CH:13]([CH3:14])[CH3:15])[CH2:16][c:17]2[cH:18][cH:19][cH:20][c:21]([CH2:22][N:23]([CH:24]([CH3:25])[CH3:26])[CH:27]([CH3:28])[CH3:29])[2n:30]->12", "smiles3D": "C([C:1]#[6N:2]->[Mn+:3]1(<-[3H-:4])(<-[4C-:5]#[O+:6])(<-[5C-:7]#[O+:8])<-[1N:9]([C:10]([C:11]([H:35])([H:36])[H:37])([C:12]([H:38])([H:39])[H:40])[H:34])([C:13]([C:14]([H:42])([H:43])[H:44])([C:15]([H:45])([H:46])[H:47])[H:41])[C:16]([H:48])([H:49])[c:17]2[c:18]([H:50])[c:19]([H:51])[c:20]([H:52])[c:21]([C:22]([N:23]([C:24]([C:25]([H:56])([H:57])[H:58])([C:26]([H:59])([H:60])[H:61])[H:55])[C:27]([C:28]([H:63])([H:64])[H:65])([C:29]([H:66])([H:67])[H:68])[H:62])([H:53])[H:54])[2n:30]->12)([H:31])([H:32])[H:33]", "smiles3Dx": "C([C:1]#[6N:2]->[Mn+:3]1(<-[3H-:4])(<-[4C-:5]#[O+:6])(<-[5C-:7]#[O+:8])<-[1N:9]([C:10]([C:11]([H:35])([H:36])[H:37])([C:12]([H:38])([H:39])[H:40])[H:34])([C:13]([C:14]([H:42])([H:43])[H:44])([C:15]([H:45])([H:46])[H:47])[H:41])[C:16]([H:48])([H:49])[c:17]2[c:18]([H:50])[c:19]([H:51])[c:20]([H:52])[c:21]([C:22]([N:23]([C:24]([C:25]([H:56])([H:57])[H:58])([C:26]([H:59])([H:60])[H:61])[H:55])[C:27]([C:28]([H:63])([H:64])[H:65])([C:29]([H:66])([H:67])[H:68])[H:62])([H:53])[H:54])[2n:30]->12)([H:31])([H:32])[H:33]", "dummies": []}
C      0.9987    -2.9918    -3.8573
C      0.6973    -2.1504    -2.6993
N      0.4487    -1.4231    -1.7406
Mn     0.0000     0.0000     0.0000
H      1.2957    -0.8412     0.9950
C      1.5672     1.4236    -0.8813
O      2.3916     2.1702    -1.3473
C     -1.6450     0.7884    -1.3935
O     -2.5095     1.1988    -2.1273
N     -0.6863     1.3999     1.7654
C     -0.5987     2.8716     1.5285
C     -1.0808     3.3427     0.1345
C      0.7747     3.5477     1.7659
C      0.0153     0.9054     2.9620
C      1.5588     0.9286     2.8555
C     -0.4106     1.5610     4.3033
C     -2.1031     1.0182     1.8475
C     -2.3629    -0.4842     1.8108
C     -3.4083    -1.0436     2.5537
C     -3.5304    -2.4279     2.6145
C     -2.5820    -3.2319     1.9862
C     -1.5603    -2.6398     1.2172
C     -0.3617    -3.4660     0.8267
N     -0.7551    -4.8621     0.5198
C     -1.2578    -5.0491    -0.8738
C     -0.2331    -5.6303    -1.8539
C     -2.5668    -5.8473    -0.8900
C      0.0804    -5.8873     1.2117
C     -0.5690    -7.2749     1.2451
C      1.5390    -5.9484     0.7204
N     -1.5521    -1.2805     1.0622
H      1.3758    -2.3564    -4.6847
H      1.7743    -3.7365    -3.5855
H      0.0768    -3.5123    -4.1871
H     -1.2929     3.3432     2.2625
H     -1.0206     4.4505     0.0696
H     -2.1451     3.1330    -0.0697
H     -0.4449     2.9516    -0.6741
H      0.7199     4.6284     1.5131
H      1.0638     3.5487     2.8304
H      1.5715     3.1212     1.1334
H     -0.2432    -0.1705     3.0558
H      2.0304     1.7134     3.4820
H      1.8924     1.0578     1.8133
H      1.9732    -0.0354     3.2228
H      0.2717     1.2398     5.1198
H     -1.4205     1.2222     4.6092
H     -0.4021     2.6656     4.2675
H     -2.6583     1.4378     0.9972
H     -2.5594     1.4401     2.7675
H     -4.0936    -0.4168     3.1105
H     -4.3154    -2.8774     3.2089
H     -2.6179    -4.3016     2.1486
H      0.3447    -3.4201     1.6845
H      0.1782    -3.0294    -0.0225
H     -1.5358    -4.0530    -1.2908
H      0.7208    -5.0698    -1.7880
H     -0.6161    -5.5316    -2.8916
H     -0.0562    -6.7082    -1.6758
H     -3.0711    -5.7214    -1.8721
H     -3.2520    -5.4739    -0.1001
H     -2.3967    -6.9307    -0.7401
H      0.1328    -5.5903     2.2844
H     -1.6282    -7.1927     1.5683
H     -0.0377    -7.9177     1.9794
H     -0.5135    -7.7808     0.2621
H      1.6534    -6.5946    -0.1715
H      1.9295    -4.9357     0.4906
H      2.1779    -6.3852     1.5175
69
{"conf": 11, "E": 163.24, "rms": -1.0, "geom": "OH", "total_charge": 0, "CA_charge": 1, "smiles": "C[C:1]#[6N:2]->[Mn+:3]1(<-[3H-:4])(<-[4C-:5]#[O+:6])(<-[5C-:7]#[O+:8])<-[1N:9]([CH:10]([CH3:11])[CH3:12])([CH:13]([CH3:14])[CH3:15])[CH2:16][c:17]2[cH:18][cH:19][cH:20][c:21]([CH2:22][N:23]([CH:24]([CH3:25])[CH3:26])[CH:27]([CH3:28])[CH3:29])[2n:30]->12", "smiles3D": "C([C:1]#[6N:2]->[Mn+:3]1(<-[3H-:4])(<-[4C-:5]#[O+:6])(<-[5C-:7]#[O+:8])<-[1N:9]([C:10]([C:11]([H:35])([H:36])[H:37])([C:12]([H:38])([H:39])[H:40])[H:34])([C:13]([C:14]([H:42])([H:43])[H:44])([C:15]([H:45])([H:46])[H:47])[H:41])[C:16]([H:48])([H:49])[c:17]2[c:18]([H:50])[c:19]([H:51])[c:20]([H:52])[c:21]([C:22]([N:23]([C:24]([C:25]([H:56])([H:57])[H:58])([C:26]([H:59])([H:60])[H:61])[H:55])[C:27]([C:28]([H:63])([H:64])[H:65])([C:29]([H:66])([H:67])[H:68])[H:62])([H:53])[H:54])[2n:30]->12)([H:31])([H:32])[H:33]", "smiles3Dx": "C([C:1]#[6N:2]->[Mn+:3]1(<-[3H-:4])(<-[4C-:5]#[O+:6])(<-[5C-:7]#[O+:8])<-[1N:9]([C:10]([C:11]([H:35])([H:36])[H:37])([C:12]([H:38])([H:39])[H:40])[H:34])([C:13]([C:14]([H:42])([H:43])[H:44])([C:15]([H:45])([H:46])[H:47])[H:41])[C:16]([H:48])([H:49])[c:17]2[c:18]([H:50])[c:19]([H:51])[c:20]([H:52])[c:21]([C:22]([N:23]([C:24]([C:25]([H:56])([H:57])[H:58])([C:26]([H:59])([H:60])[H:61])[H:55])[C:27]([C:28]([H:63])([H:64])[H:65])([C:29]([H:66])([H:67])[H:68])[H:62])([H:53])[H:54])[2n:30]->12)([H:31])([H:32])[H:33]", "dummies": []}
C     -1.9162    -4.5831     0.3786
C     -1.3580    -3.2365     0.2643
N     -0.8929    -2.1034     0.1636
Mn     0.0000     0.0000     0.0000
H     -1.5968     0.6885    -0.5873
C     -0.7604     0.2877     2.1490
O     -1.1636     0.4334     3.2763
C      1.9428    -0.9799     0.7260
O      2.9646    -1.4941     1.1076
N      1.2133     1.9978    -0.4101
C      1.8875     2.6875     0.7438
C      1.3815     2.2449     2.1086
C      3.4431     2.6397     0.8089
C      0.2211     2.8363    -1.0683
C     -0.8641     3.3621    -0.1059
C      0.7822     4.0263    -1.8901
C      2.1873     1.4872    -1.3806
C      1.6336     0.5888    -2.4710
C      2.2851     0.4822    -3.7063
C      1.7844    -0.4006    -4.6620
C      0.5940    -1.0847    -4.4142
C     -0.0707    -0.8912    -3.1908
C     -1.5095    -1.3407    -3.0451
N     -2.4967    -0.2128    -3.0231
C     -2.6156     0.5653    -4.3057
C     -1.6039     1.7120    -4.3889
C     -2.6319    -0.2920    -5.5842
C     -3.8741    -0.5749    -2.5350
C     -3.9772    -1.8292    -1.6452
C     -4.4722     0.6091    -1.7523
N      0.5770    -0.2152    -2.1915
H     -1.9113    -4.8964     1.4428
H     -2.9579    -4.5837    -0.0031
H     -1.3032    -5.2888    -0.2186
H      1.6492     3.7676     0.6775
H      1.9101     2.7983     2.9150
H      0.3214     2.5213     2.2356
H      1.5901     1.1718     2.2698
H      3.9075     3.0463    -0.1119
H      3.8151     1.6140     1.0174
H      3.8071     3.2906     1.6334
H     -0.3055     2.1784    -1.7836
H     -1.7459     3.7040    -0.6897
H     -0.5107     4.2222     0.4992
H     -1.2083     2.5607     0.5716
H      1.2190     3.6654    -2.8444
H      1.5537     4.5978    -1.3386
H     -0.0343     4.7255    -2.1720
H      2.7283     2.3306    -1.8593
H      2.9342     0.8729    -0.8472
H      3.1786     1.0567    -3.9161
H      2.2910    -0.5181    -5.6112
H      0.1828    -1.7255    -5.1822
H     -1.5324    -1.8995    -2.1098
H     -1.7779    -2.0814    -3.8284
H     -3.5928     1.0973    -4.3317
H     -0.5598     1.3590    -4.4220
H     -1.7855     2.3091    -5.3083
H     -1.7404     2.3895    -3.5221
H     -3.2925    -1.1750    -5.4577
H     -1.6200    -0.6231    -5.8705
H     -3.0284     0.3081    -6.4313
H     -4.5441    -0.7800    -3.4015
H     -3.3973    -1.6934    -0.7114
H     -5.0369    -2.0028    -1.3591
H     -3.6461    -2.7387    -2.1894
H     -3.9223     0.7683    -0.8018
H     -4.4325     1.5521    -2.3330
H     -5.5384     0.4093    -1.5112
69
{"conf": 12, "E": 143.46, "rms": -1.0, "geom": "OH", "total_charge": 0, "CA_charge": 1, "smiles": "C[C:1]#[6N:2]->[Mn+:3]1(<-[3H-:4])(<-[4C-:5]#[O+:6])(<-[5C-:7]#[O+:8])<-[1N:9]([CH:10]([CH3:11])[CH3:12])([CH:13]([CH3:14])[CH3:15])[CH2:16][c:17]2[cH:18][cH:19][cH:20][c:21]([CH2:22][N:23]([CH:24]([CH3:25])[CH3:26])[CH:27]([CH3:28])[CH3:29])[2n:30]->12", "smiles3D": "C([C:1]#[6N:2]->[Mn+:3]1(<-[3H-:4])(<-[4C-:5]#[O+:6])(<-[5C-:7]#[O+:8])<-[1N:9]([C:10]([C:11]([H:35])([H:36])[H:37])([C:12]([H:38])([H:39])[H:40])[H:34])([C:13]([C:14]([H:42])([H:43])[H:44])([C:15]([H:45])([H:46])[H:47])[H:41])[C:16]([H:48])([H:49])[c:17]2[c:18]([H:50])[c:19]([H:51])[c:20]([H:52])[c:21]([C:22]([N:23]([C:24]([C:25]([H:56])([H:57])[H:58])([C:26]([H:59])([H:60])[H:61])[H:55])[C:27]([C:28]([H:63])([H:64])[H:65])([C:29]([H:66])([H:67])[H:68])[H:62])([H:53])[H:54])[2n:30]->12)([H:31])([H:32])[H:33]", "smiles3Dx": "C([C:1]#[6N:2]->[Mn+:3]1(<-[3H-:4])(<-[4C-:5]#[O+:6])(<-[5C-:7]#[O+:8])<-[1N:9]([C:10]([C:11]([H:35])([H:36])[H:37])([C:12]([H:38])([H:39])[H:40])[H:34])([C:13]([C:14]([H:42])([H:43])[H:44])([C:15]([H:45])([H:46])[H:47])[H:41])[C:16]([H:48])([H:49])[c:17]2[c:18]([H:50])[c:19]([H:51])[c:20]([H:52])[c:21]([C:22]([N:23]([C:24]([C:25]([H:56])([H:57])[H:58])([C:26]([H:59])([H:60])[H:61])[H:55])[C:27]([C:28]([H:63])([H:64])[H:65])([C:29]([H:66])([H:67])[H:68])[H:62])([H:53])[H:54])[2n:30]->12)([H:31])([H:32])[H:33]", "dummies": []}
C     -3.2747    -3.7551    -0.1246
C     -2.3143    -2.6529    -0.0901
N     -1.5084    -1.7261    -0.0575
Mn     0.0000     0.0000     0.0000
H      0.6905    -0.6953     1.5554
C      1.4182    -1.2708    -1.2737
O      2.1608    -1.9432    -1.9451
C     -1.0272     0.7492    -1.9107
O     -1.5666     1.1435    -2.9145
N      1.3317     1.9429     0.0752
C      2.0994     2.0655    -1.1866
C      3.4629     1.3406    -1.2739
C      2.3361     3.5265    -1.6794
C      2.0680     1.9207     1.3445
C      2.9440     0.6674     1.5635
C      2.9275     3.1719     1.6489
C      0.2627     2.9506     0.1191
C     -0.8692     2.6592     1.0930
C     -1.5446     3.6976     1.7462
C     -2.5923     3.3852     2.6127
C     -2.9221     2.0501     2.8519
C     -2.1986     1.0342     2.2028
C     -2.4326    -0.4090     2.5556
N     -2.7102    -0.5819     4.0063
C     -3.8514    -1.4798     4.3436
C     -5.1654    -0.6993     4.2528
C     -3.9231    -2.7640     3.4866
C     -1.5245    -0.7458     4.9001
C     -0.5063     0.3923     4.7351
C     -0.8316    -2.1139     4.7646
N     -1.2776     1.3767     1.2555
H     -3.1112    -4.4147     0.7522
H     -3.1354    -4.3381    -1.0580
H     -4.3059    -3.3472    -0.0928
H      1.4561     1.5817    -1.9485
H      3.4153     0.2767    -1.0088
H      4.2458     1.8485    -0.6800
H      3.8147     1.3517    -2.3282
H      1.4001     3.9957    -2.0439
H      2.7705     4.1658    -0.8892
H      3.0275     3.5465    -2.5493
H      1.2957     1.8777     2.1431
H      2.6221    -0.1790     0.9396
H      2.8784     0.3476     2.6262
H      4.0188     0.8560     1.3603
H      3.7587     3.2978     0.9321
H      2.3287     4.1006     1.6883
H      3.3830     3.0650     2.6571
H      0.6796     3.9497     0.3527
H     -0.2064     3.0175    -0.8841
H     -1.2666     4.7315     1.5850
H     -3.1289     4.1756     3.1214
H     -3.7024     1.8166     3.5638
H     -3.2882    -0.7344     1.9315
H     -1.5506    -1.0064     2.2727
H     -3.7691    -1.8085     5.4045
H     -5.1310     0.1759     4.9358
H     -6.0175    -1.3449     4.5555
H     -5.3402    -0.3372     3.2176
H     -2.9163    -3.1788     3.2843
H     -4.4252    -2.5802     2.5138
H     -4.5148    -3.5365     4.0224
H     -1.8755    -0.6669     5.9537
H      0.0069     0.3331     3.7536
H      0.2671     0.3283     5.5301
H     -1.0108     1.3759     4.8335
H     -1.5097    -2.9276     5.0927
H      0.0588    -2.1535     5.4278
H     -0.4927    -2.3078     3.7275
69
{"conf": 13, "E": 163.34, "rms": -1.0, "geom": "OH", "total_charge": 0, "CA_charge": 1, "smiles": "C[C:1]#[6N:2]->[Mn+:3]1(<-[3H-:4])(<-[4C-:5]#[O+:6])(<-[5C-:7]#[O+:8])<-[1N:9]([CH:10]([CH3:11])[CH3:12])([CH:13]([CH3:14])[CH3:15])[CH2:16][c:17]2[cH:18][cH:19][cH:20][c:21]([CH2:22][N:23]([CH:24]([CH3:25])[CH3:26])[CH:27]([CH3:28])[CH3:29])[2n:30]->12", "smiles3D": "C([C:1]#[6N:2]->[Mn+:3]1(<-[3H-:4])(<-[4C-:5]#[O+:6])(<-[5C-:7]#[O+:8])<-[1N:9]([C:10]([C:11]([H:35])([H:36])[H:37])([C:12]([H:38])([H:39])[H:40])[H:34])([C:13]([C:14]([H:42])([H:43])[H:44])([C:15]([H:45])([H:46])[H:47])[H:41])[C:16]([H:48])([H:49])[c:17]2[c:18]([H:50])[c:19]([H:51])[c:20]([H:52])[c:21]([C:22]([N:23]([C:24]([C:25]([H:56])([H:57])[H:58])([C:26]([H:59])([H:60])[H:61])[H:55])[C:27]([C:28]([H:63])([H:64])[H:65])([C:29]([H:66])([H:67])[H:68])[H:62])([H:53])[H:54])[2n:30]->12)([H:31])([H:32])[H:33]", "smiles3Dx": "C([C:1]#[6N:2]->[Mn+:3]1(<-[3H-:4])(<-[4C-:5]#[O+:6])(<-[5C-:7]#[O+:8])<-[1N:9]([C:10]([C:11]([H:35])([H:36])[H:37])([C:12]([H:38])([H:39])[H:40])[H:34])([C:13]([C:14]([H:42])([H:43])[H:44])([C:15]([H:45])([H:46])[H:47])[H:41])[C:16]([H:48])([H:49])[c:17]2[c:18]([H:50])[c:19]([H:51])[c:20]([H:52])[c:21]([C:22]([N:23]([C:24]([C:25]([H:56])([H:57])[H:58])([C:26]([H:59])([H:60])[H:61])[H:55])[C:27]([C:28]([H:63])([H:64])[H:65])([C:29]([H:66])([H:67])[H:68])[H:62])([H:53])[H:54])[2n:30]->12)([H:31])([H:32])[H:33]", "dummies": []}
C      2.7788     1.8616    -3.6893
C      1.9490     1.3323    -2.6076
N      1.2495     0.8916    -1.6983
Mn     0.0000     0.0000     0.0000
H     -0.2188    -1.4664    -1.0898
C      1.9852    -0.8660     0.7433
O      3.0358    -1.3175     1.1267
C      0.3412     1.9081     1.2249
O      0.5326     2.8974     1.8872
N     -1.3713    -1.1200     1.5624
C     -1.6147    -0.3810     2.8191
C     -0.3224     0.1189     3.5129
C     -2.5852     0.8237     2.7189
C     -0.8444    -2.5023     1.7806
C     -1.9369    -3.5747     2.1045
C      0.2567    -2.6949     2.8521
C     -2.5818    -1.2301     0.7440
C     -3.0039    -0.0153    -0.0716
C     -4.3586     0.1621    -0.3809
C     -4.7327     1.1372    -1.2915
C     -3.7615     1.9434    -1.8670
C     -2.4125     1.8027    -1.4937
C     -1.4037     2.7539    -2.0958
N     -0.8785     3.7847    -1.1539
C     -1.8729     4.7515    -0.5722
C     -2.4947     4.2076     0.7185
C     -2.9788     5.2436    -1.5323
C      0.3482     4.4437    -1.7109
C      0.0637     5.5835    -2.7068
C      1.3024     4.9082    -0.6011
N     -2.0563     0.7700    -0.6565
H      3.4108     1.0491    -4.1028
H      3.4262     2.6714    -3.2946
H      2.1261     2.2681    -4.4890
H     -2.0970    -1.0973     3.5207
H     -0.1268    -0.4557     4.4416
H     -0.3802     1.1804     3.8365
H      0.5502     0.0325     2.8515
H     -2.2311     1.5556     1.9713
H     -3.6183     0.5002     2.4809
H     -2.6645     1.3413     3.6993
H     -0.3835    -2.7938     0.8122
H     -1.4721    -4.5421     2.3938
H     -2.5728    -3.8186     1.2302
H     -2.5819    -3.2464     2.9445
H      1.1099    -2.0163     2.7628
H     -0.1668    -2.6386     3.8763
H      0.6930    -3.7118     2.7475
H     -3.4354    -1.5289     1.3960
H     -2.4342    -2.0379    -0.0072
H     -5.1144    -0.4865     0.0443
H     -5.7727     1.2549    -1.5674
H     -4.0640     2.6658    -2.6131
H     -0.6000     2.1376    -2.5149
H     -1.8336     3.2477    -2.9924
H     -1.3429     5.6694    -0.2442
H     -1.7032     3.9474     1.4454
H     -3.1341     4.9865     1.1869
H     -3.1278     3.3200     0.5306
H     -3.3307     6.2445    -1.2021
H     -2.6301     5.3488    -2.5754
H     -3.8647     4.5842    -1.5088
H      0.9390     3.7060    -2.2858
H     -0.4309     6.4477    -2.2183
H     -0.5560     5.2165    -3.5500
H      1.0188     5.9474    -3.1426
H      2.1855     5.4165    -1.0444
H      0.8216     5.6113     0.1070
H      1.6840     4.0317    -0.0434
69
{"conf": 14, "E": 149.35, "rms": -1.0, "geom": "OH", "total_charge": 0, "CA_charge": 1, "smiles": "C[C:1]#[6N:2]->[Mn+:3]1(<-[3H-:4])(<-[4C-:5]#[O+:6])(<-[5C-:7]#[O+:8])<-[1N:9]([CH:10]([CH3:11])[CH3:12])([CH:13]([CH3:14])[CH3:15])[CH2:16][c:17]2[cH:18][cH:19][cH:20][c:21]([CH2:22][N:23]([CH:24]([CH3:25])[CH3:26])[CH:27]([CH3:28])[CH3:29])[2n:30]->12", "smiles3D": "C([C:1]#[6N:2]->[Mn+:3]1(<-[3H-:4])(<-[4C-:5]#[O+:6])(<-[5C-:7]#[O+:8])<-[1N:9]([C:10]([C:11]([H:35])([H:36])[H:37])([C:12]([H:38])([H:39])[H:40])[H:34])([C:13]([C:14]([H:42])([H:43])[H:44])([C:15]([H:45])([H:46])[H:47])[H:41])[C:16]([H:48])([H:49])[c:17]2[c:18]([H:50])[c:19]([H:51])[c:20]([H:52])[c:21]([C:22]([N:23]([C:24]([C:25]([H:56])([H:57])[H:58])([C:26]([H:59])([H:60])[H:61])[H:55])[C:27]([C:28]([H:63])([H:64])[H:65])([C:29]([H:66])([H:67])[H:68])[H:62])([H:53])[H:54])[2n:30]->12)([H:31])([H:32])[H:33]", "smiles3Dx": "C([C:1]#[6N:2]->[Mn+:3]1(<-[3H-:4])(<-[4C-:5]#[O+:6])(<-[5C-:7]#[O+:8])<-[1N:9]([C:10]([C:11]([H:35])([H:36])[H:37])([C:12]([H:38])([H:39])[H:40])[H:34])([C:13]([C:14]([H:42])([H:43])[H:44])([C:15]([H:45])([H:46])[H:47])[H:41])[C:16]([H:48])([H:49])[c:17]2[c:18]([H:50])[c:19]([H:51])[c:20]([H:52])[c:21]([C:22]([N:23]([C:24]([C:25]([H:56])([H:57])[H:58])([C:26]([H:59])([H:60])[H:61])[H:55])[C:27]([C:28]([H:63])([H:64])[H:65])([C:29]([H:66])([H:67])[H:68])[H:62])([H:53])[H:54])[2n:30]->12)([H:31])([H:32])[H:33]", "dummies": []}
C      3.9236     2.5512     1.7092
C      2.7734     1.8017     1.2061
N      1.8114     1.1662     0.7807
Mn     0.0000     0.0000     0.0000
H      0.1869    -1.1431     1.4280
C     -1.3015     1.4359     1.2225
O     -1.9813     2.1955     1.8668
C     -0.0354     1.4744    -1.7580
O     -0.0543     2.2486    -2.6823
N     -1.7780    -1.2334    -0.9325
C     -2.9367    -0.3361    -1.1604
C     -3.7848    -0.6556    -2.4301
C     -3.9378    -0.1397     0.0022
C     -1.9688    -2.4287    -0.1013
C     -3.0156    -3.4459    -0.6172
C     -2.2613    -2.1464     1.3888
C     -1.1547    -1.5912    -2.2086
C      0.2665    -2.1208    -2.1103
C      0.6889    -3.1932    -2.9039
C      1.9882    -3.6697    -2.7642
C      2.8512    -3.0733    -1.8473
C      2.4123    -1.9665    -1.0918
C      3.3128    -1.3188    -0.0703
N      4.6203    -2.0176     0.0942
C      5.7894    -1.4782    -0.6791
C      6.6968    -2.6423    -1.1203
C      5.4290    -0.6568    -1.9399
C      4.9701    -2.2959     1.5194
C      4.1130    -3.4413     2.0729
C      4.9045    -1.0516     2.4305
N      1.1367    -1.5061    -1.2687
H      4.8054     2.3460     1.0679
H      4.1428     2.2361     2.7500
H      3.6955     3.6366     1.6901
H     -2.4829     0.6599    -1.3336
H     -4.7012    -0.0278    -2.4651
H     -3.2360    -0.4177    -3.3636
H     -4.1005    -1.7148    -2.4606
H     -4.5871    -1.0235     0.1486
H     -3.4653     0.1441     0.9509
H     -4.6150     0.7079    -0.2396
H     -0.9934    -2.9627    -0.1068
H     -2.7615    -3.8451    -1.6167
H     -4.0378    -3.0275    -0.6349
H     -3.0367    -4.3257     0.0616
H     -3.3410    -2.2209     1.6346
H     -1.9019    -1.1550     1.7018
H     -1.7472    -2.9041     2.0189
H     -1.7736    -2.3334    -2.7503
H     -1.0997    -0.6831    -2.8440
H      0.0137    -3.6694    -3.6037
H      2.3221    -4.5137    -3.3539
H      3.8394    -3.4905    -1.7320
H      2.7270    -1.3213     0.8684
H      3.4627    -0.2634    -0.3378
H      6.3985    -0.8080    -0.0334
H      6.1722    -3.2937    -1.8498
H      7.0166    -3.2687    -0.2650
H      7.6190    -2.2499    -1.6002
H      6.3396    -0.4644    -2.5471
H      4.7032    -1.1930    -2.5830
H      5.0367     0.3452    -1.6716
H      6.0169    -2.6602     1.5843
H      4.4827    -3.7413     3.0767
H      4.1817    -4.3208     1.3980
H      3.0471    -3.1488     2.1680
H      3.8617    -0.7706     2.6828
H      5.4026    -0.1840     1.9526
H      5.4299    -1.2633     3.3862
69
{"conf": 15, "E": 167.95, "rms": -1.0, "geom": "OH", "total_charge": 0, "CA_charge": 1, "smiles": "C[C:1]#[6N:2]->[Mn+:3]1(<-[3H-:4])(<-[4C-:5]#[O+:6])(<-[5C-:7]#[O+:8])<-[1N:9]([CH:10]([CH3:11])[CH3:12])([CH:13]([CH3:14])[CH3:15])[CH2:16][c:17]2[cH:18][cH:19][cH:20][c:21]([CH2:22][N:23]([CH:24]([CH3:25])[CH3:26])[CH:27]([CH3:28])[CH3:29])[2n:30]->12", "smiles3D": "C([C:1]#[6N:2]->[Mn+:3]1(<-[3H-:4])(<-[4C-:5]#[O+:6])(<-[5C-:7]#[O+:8])<-[1N:9]([C:10]([C:11]([H:35])([H:36])[H:37])([C:12]([H:38])([H:39])[H:40])[H:34])([C:13]([C:14]([H:42])([H:43])[H:44])([C:15]([H:45])([H:46])[H:47])[H:41])[C:16]([H:48])([H:49])[c:17]2[c:18]([H:50])[c:19]([H:51])[c:20]([H:52])[c:21]([C:22]([N:23]([C:24]([C:25]([H:56])([H:57])[H:58])([C:26]([H:59])([H:60])[H:61])[H:55])[C:27]([C:28]([H:63])([H:64])[H:65])([C:29]([H:66])([H:67])[H:68])[H:62])([H:53])[H:54])[2n:30]->12)([H:31])([H:32])[H:33]", "smiles3Dx": "C([C:1]#[6N:2]->[Mn+:3]1(<-[3H-:4])(<-[4C-:5]#[O+:6])(<-[5C-:7]#[O+:8])<-[1N:9]([C:10]([C:11]([H:35])([H:36])[H:37])([C:12]([H:38])([H:39])[H:40])[H:34])([C:13]([C:14]([H:42])([H:43])[H:44])([C:15]([H:45])([H:46])[H:47])[H:41])[C:16]([H:48])([H:49])[c:17]2[c:18]([H:50])[c:19]([H:51])[c:20]([H:52])[c:21]([C:22]([N:23]([C:24]([C:25]([H:56])([H:57])[H:58])([C:26]([H:59])([H:60])[H:61])[H:55])[C:27]([C:28]([H:63])([H:64])[H:65])([C:29]([H:66])([H:67])[H:68])[H:62])([H:53])[H:54])[2n:30]->12)([H:31])([H:32])[H:33]", "dummies": []}
C      4.8705    -0.6756    -0.7333
C      3.4142    -0.5610    -0.6137
N      2.2031    -0.4207    -0.4585
Mn     0.0000     0.0000     0.0000
H     -0.4292    -1.7705    -0.2187
C      0.4618    -0.3600     2.2147
O      0.7100    -0.5494     3.3796
C      0.7327     2.1641     0.2329
O      1.1173     3.3004     0.3552
N     -2.2150     0.7293     0.2939
C     -3.0974    -0.3999    -0.0196
C     -4.6150    -0.0939    -0.0071
C     -2.8530    -1.6676     0.8292
C     -2.3509     1.3905     1.6139
C     -2.6685     0.4990     2.8375
C     -3.3541     2.5846     1.6566
C     -2.2532     1.7326    -0.7791
C     -1.6744     1.2902    -2.1174
C     -2.1878     1.8005    -3.3136
C     -1.7190     1.2938    -4.5193
C     -0.8117     0.2373    -4.5147
C     -0.2944    -0.2435    -3.2946
C      0.2936    -1.6468    -3.2598
N      1.7590    -1.7839    -3.4857
C      2.3254    -0.9083    -4.5636
C      1.8670    -1.2434    -6.0008
C      3.8516    -0.7905    -4.4927
C      2.1626    -3.2335    -3.4071
C      3.4000    -3.4400    -2.5322
C      2.3098    -3.9718    -4.7462
N     -0.6381     0.4103    -2.1393
H      5.1525    -1.6737    -1.1191
H      5.2510     0.1115    -1.4156
H      5.3288    -0.5357     0.2671
H     -2.8528    -0.6969    -1.0628
H     -5.1728    -1.0024    -0.3217
H     -4.9821     0.1759     0.9997
H     -4.8971     0.6950    -0.7285
H     -1.8557    -1.6738     1.2914
H     -3.6043    -1.7928     1.6367
H     -2.9331    -2.5698     0.1850
H     -1.3485     1.8209     1.8113
H     -2.5479     1.0977     3.7661
H     -3.7150     0.1404     2.8332
H     -1.9761    -0.3441     2.9616
H     -4.3436     2.3112     1.2473
H     -2.9705     3.4656     1.1038
H     -3.5056     2.9410     2.6983
H     -1.6679     2.6200    -0.4676
H     -3.2934     2.0742    -0.9457
H     -2.9645     2.5550    -3.3105
H     -2.1287     1.6540    -5.4542
H     -0.6060    -0.2544    -5.4503
H      0.0435    -2.0875    -2.2800
H     -0.2523    -2.2736    -4.0001
H      1.9833     0.1294    -4.3615
H      2.6088    -1.8631    -6.5442
H      1.7565    -0.3035    -6.5830
H      0.8953    -1.7701    -6.0200
H      4.3552    -1.7112    -4.8462
H      4.1675    -0.5663    -3.4569
H      4.1935     0.0453    -5.1403
H      1.3731    -3.8085    -2.8684
H      3.6206    -4.5248    -2.4342
H      3.2008    -3.0588    -1.5122
H      4.2978    -2.9537    -2.9535
H      3.2030    -3.6369    -5.3066
H      1.3901    -3.8721    -5.3557
H      2.4434    -5.0586    -4.5558
69
{"conf": 16, "E": 152.53, "rms": -1.0, "geom": "OH", "total_charge": 0, "CA_charge": 1, "smiles": "C[C:1]#[6N:2]->[Mn+:3]1(<-[3H-:4])(<-[4C-:5]#[O+:6])(<-[5C-:7]#[O+:8])<-[1N:9]([CH:10]([CH3:11])[CH3:12])([CH:13]([CH3:14])[CH3:15])[CH2:16][c:17]2[cH:18][cH:19][cH:20][c:21]([CH2:22][N:23]([CH:24]([CH3:25])[CH3:26])[CH:27]([CH3:28])[CH3:29])[2n:30]->12", "smiles3D": "C([C:1]#[6N:2]->[Mn+:3]1(<-[3H-:4])(<-[4C-:5]#[O+:6])(<-[5C-:7]#[O+:8])<-[1N:9]([C:10]([C:11]([H:35])([H:36])[H:37])([C:12]([H:38])([H:39])[H:40])[H:34])([C:13]([C:14]([H:42])([H:43])[H:44])([C:15]([H:45])([H:46])[H:47])[H:41])[C:16]([H:48])([H:49])[c:17]2[c:18]([H:50])[c:19]([H:51])[c:20]([H:52])[c:21]([C:22]([N:23]([C:24]([C:25]([H:56])([H:57])[H:58])([C:26]([H:59])([H:60])[H:61])[H:55])[C:27]([C:28]([H:63])([H:64])[H:65])([C:29]([H:66])([H:67])[H:68])[H:62])([H:53])[H:54])[2n:30]->12)([H:31])([H:32])[H:33]", "smiles3Dx": "C([C:1]#[6N:2]->[Mn+:3]1(<-[3H-:4])(<-[4C-:5]#[O+:6])(<-[5C-:7]#[O+:8])<-[1N:9]([C:10]([C:11]([H:35])([H:36])[H:37])([C:12]([H:38])([H:39])[H:40])[H:34])([C:13]([C:14]([H:42])([H:43])[H:44])([C:15]([H:45])([H:46])[H:47])[H:41])[C:16]([H:48])([H:49])[c:17]2[c:18]([H:50])[c:19]([H:51])[c:20]([H:52])[c:21]([C:22]([N:23]([C:24]([C:25]([H:56])([H:57])[H:58])([C:26]([H:59])([H:60])[H:61])[H:55])[C:27]([C:28]([H:63])([H:64])[H:65])([C:29]([H:66])([H:67])[H:68])[H:62])([H:53])[H:54])[2n:30]->12)([H:31])([H:32])[H:33]", "dummies": []}
C      3.9203     1.3364     2.7688
C      2.7717     0.9445     1.9534
N      1.8044     0.6095     1.2734
Mn     0.0000     0.0000     0.0000
H     -0.8954    -0.4668     1.5291
C     -0.7587     2.1563     0.1856
O     -1.1554     3.2908     0.2847
C      1.3648     0.5242    -1.7693
O      2.0852     0.7986    -2.6967
N     -1.7135    -0.7813    -1.4124
C     -2.6591    -1.4832    -0.5287
C     -3.7938    -2.2600    -1.2488
C     -3.2786    -0.5992     0.5809
C     -2.3173     0.2121    -2.3502
C     -3.4479     1.1154    -1.7986
C     -1.3058     1.1566    -3.0447
C     -0.9632    -1.7725    -2.1956
C     -0.0434    -2.6786    -1.3836
C      0.2382    -3.9784    -1.8205
C      1.0677    -4.7892    -1.0510
C      1.5519    -4.3210     0.1686
C      1.2332    -3.0172     0.5910
C      1.5003    -2.6305     2.0280
N      0.2864    -2.6947     2.8897
C      0.4514    -2.0832     4.2489
C     -0.0152    -0.6278     4.2275
C      1.8740    -2.1852     4.8394
C     -0.4010    -4.0214     2.8913
C      0.3151    -5.0848     3.7419
C     -1.8766    -3.8839     3.2961
N      0.5533    -2.1907    -0.2623
H      4.0518     2.4367     2.7183
H      4.8331     0.8356     2.3858
H      3.7455     1.0318     3.8212
H     -2.0664    -2.2481     0.0177
H     -3.4035    -3.1794    -1.7296
H     -4.5492    -2.6082    -0.5114
H     -4.3151    -1.6532    -2.0115
H     -4.3456    -0.3538     0.4031
H     -3.2586    -1.1425     1.5492
H     -2.7160     0.3383     0.7169
H     -2.7858    -0.3825    -3.1687
H     -3.7795     1.8347    -2.5781
H     -3.1220     1.7219    -0.9362
H     -4.3648     0.5459    -1.5706
H     -0.7984     1.8161    -2.3244
H     -1.8399     1.8238    -3.7551
H     -0.5702     0.6394    -3.6845
H     -1.6629    -2.4052    -2.7807
H     -0.3134    -1.2649    -2.9226
H     -0.1842    -4.3591    -2.7420
H      1.2909    -5.7982    -1.3727
H      2.1138    -4.9913     0.8071
H      2.2967    -3.2877     2.4376
H      1.9201    -1.6214     2.0435
H     -0.2082    -2.5829     4.9867
H      0.6079    -0.0241     3.5412
H      0.0506    -0.1864     5.2451
H     -1.0752    -0.5770     3.9006
H      2.2308    -3.2351     4.8272
H      2.5930    -1.5444     4.2869
H      1.8656    -1.8462     5.8974
H     -0.4479    -4.4194     1.8586
H      1.3697    -5.1989     3.4189
H      0.2896    -4.8322     4.8217
H     -0.1854    -6.0676     3.6096
H     -2.4260    -4.8154     3.0405
H     -2.3433    -3.0448     2.7406
H     -2.0001    -3.7094     4.3840
69
{"conf": 17, "E": 161.29, "rms": -1.0, "geom": "OH", "total_charge": 0, "CA_charge": 1, "smiles": "C[C:1]#[6N:2]->[Mn+:3]1(<-[3H-:4])(<-[4C-:5]#[O+:6])(<-[5C-:7]#[O+:8])<-[1N:9]([CH:10]([CH3:11])[CH3:12])([CH:13]([CH3:14])[CH3:15])[CH2:16][c:17]2[cH:18][cH:19][cH:20][c:21]([CH2:22][N:23]([CH:24]([CH3:25])[CH3:26])[CH:27]([CH3:28])[CH3:29])[2n:30]->12", "smiles3D": "C([C:1]#[6N:2]->[Mn+:3]1(<-[3H-:4])(<-[4C-:5]#[O+:6])(<-[5C-:7]#[O+:8])<-[1N:9]([C:10]([C:11]([H:35])([H:36])[H:37])([C:12]([H:38])([H:39])[H:40])[H:34])([C:13]([C:14]([H:42])([H:43])[H:44])([C:15]([H:45])([H:46])[H:47])[H:41])[C:16]([H:48])([H:49])[c:17]2[c:18]([H:50])[c:19]([H:51])[c:20]([H:52])[c:21]([C:22]([N:23]([C:24]([C:25]([H:56])([H:57])[H:58])([C:26]([H:59])([H:60])[H:61])[H:55])[C:27]([C:28]([H:63])([H:64])[H:65])([C:29]([H:66])([H:67])[H:68])[H:62])([H:53])[H:54])[2n:30]->12)([H:31])([H:32])[H:33]", "smiles3Dx": "C([C:1]#[6N:2]->[Mn+:3]1(<-[3H-:4])(<-[4C-:5]#[O+:6])(<-[5C-:7]#[O+:8])<-[1N:9]([C:10]([C:11]([H:35])([H:36])[H:37])([C:12]([H:38])([H:39])[H:40])[H:34])([C:13]([C:14]([H:42])([H:43])[H:44])([C:15]([H:45])([H:46])[H:47])[H:41])[C:16]([H:48])([H:49])[c:17]2[c:18]([H:50])[c:19]([H:51])[c:20]([H:52])[c:21]([C:22]([N:23]([C:24]([C:25]([H:56])([H:57])[H:58])([C:26]([H:59])([H:60])[H:61])[H:55])[C:27]([C:28]([H:63])([H:64])[H:65])([C:29]([H:66])([H:67])[H:68])[H:62])([H:53])[H:54])[2n:30]->12)([H:31])([H:32])[H:33]", "dummies": []}
C     -1.0736     3.4345    -3.4371
C     -0.6720     2.4608    -2.4182
N     -0.3778     1.6288    -1.5629
Mn     0.0000     0.0000     0.0000
H      0.8202     1.2049     1.1160
C     -2.0507     0.5013     0.8898
O     -3.1316     0.7699     1.3525
C     -1.0372    -1.3695    -1.5221
O     -1.5817    -2.0893    -2.3217
N      0.4755    -1.8864     1.3258
C     -0.7804    -2.6109     1.6741
C     -1.5838    -2.0974     2.8968
C     -0.5922    -4.1453     1.8995
C      1.2859    -1.5313     2.5075
C      2.8038    -1.3127     2.2779
C      0.7499    -0.2746     3.2368
C      1.2188    -2.6900     0.3415
C      2.2126    -1.9416    -0.5423
C      3.3225    -2.6060    -1.0757
C      4.2789    -1.8740    -1.7718
C      4.1579    -0.4886    -1.8546
C      3.0205     0.1509    -1.3217
C      3.1202     1.6276    -0.9806
N      2.6926     2.5882    -2.0361
C      3.2567     2.3184    -3.3962
C      2.3490     2.8722    -4.5022
C      4.7042     2.8023    -3.5842
C      2.7834     4.0241    -1.5909
C      1.5209     4.4407    -0.8238
C      4.0241     4.3694    -0.7320
N      2.0126    -0.6258    -0.8153
H     -1.3507     2.8992    -4.3683
H     -0.2400     4.1329    -3.6506
H     -1.9478     4.0103    -3.0703
H     -1.4485    -2.4937     0.7972
H     -1.0535    -2.3031     3.8493
H     -2.5551    -2.6351     2.9511
H     -1.8592    -1.0388     2.8444
H      0.2209    -4.3451     2.6263
H     -0.3800    -4.6896     0.9576
H     -1.5224    -4.6085     2.2936
H      1.2106    -2.3810     3.2213
H      3.3111    -2.2281     1.9142
H      3.2951    -1.0699     3.2452
H      2.9881    -0.4622     1.5915
H     -0.1144     0.1578     2.7172
H      0.4472    -0.5289     4.2747
H      1.5044     0.5382     3.3201
H      1.7648    -3.5026     0.8731
H      0.5022    -3.1731    -0.3561
H      3.4608    -3.6691    -0.9234
H      5.1573    -2.3673    -2.1674
H      4.9838     0.0839    -2.2550
H      2.5435     1.8114    -0.0588
H      4.1793     1.8146    -0.7038
H      3.2586     1.2293    -3.5937
H      2.7594     2.6039    -5.4995
H      2.2526     3.9750    -4.4605
H      1.3452     2.4104    -4.4247
H      5.0963     2.4399    -4.5585
H      5.3608     2.3931    -2.7905
H      4.7649     3.9103    -3.5872
H      2.8292     4.6978    -2.4705
H      1.6530     5.4462    -0.3695
H      1.2779     3.7222    -0.0148
H      0.6633     4.5222    -1.5124
H      3.9433     3.9320     0.2861
H      4.9651     4.0244    -1.1984
H      4.1028     5.4717    -0.6161
69
{"conf": 18, "E": 162.57, "rms": -1.0, "geom": "OH", "total_charge": 0, "CA_charge": 1, "smiles": "C[C:1]#[6N:2]->[Mn+:3]1(<-[3H-:4])(<-[4C-:5]#[O+:6])(<-[5C-:7]#[O+:8])<-[1N:9]([CH:10]([CH3:11])[CH3:12])([CH:13]([CH3:14])[CH3:15])[CH2:16][c:17]2[cH:18][cH:19][cH:20][c:21]([CH2:22][N:23]([CH:24]([CH3:25])[CH3:26])[CH:27]([CH3:28])[CH3:29])[2n:30]->12", "smiles3D": "C([C:1]#[6N:2]->[Mn+:3]1(<-[3H-:4])(<-[4C-:5]#[O+:6])(<-[5C-:7]#[O+:8])<-[1N:9]([C:10]([C:11]([H:35])([H:36])[H:37])([C:12]([H:38])([H:39])[H:40])[H:34])([C:13]([C:14]([H:42])([H:43])[H:44])([C:15]([H:45])([H:46])[H:47])[H:41])[C:16]([H:48])([H:49])[c:17]2[c:18]([H:50])[c:19]([H:51])[c:20]([H:52])[c:21]([C:22]([N:23]([C:24]([C:25]([H:56])([H:57])[H:58])([C:26]([H:59])([H:60])[H:61])[H:55])[C:27]([C:28]([H:63])([H:64])[H:65])([C:29]([H:66])([H:67])[H:68])[H:62])([H:53])[H:54])[2n:30]->12)([H:31])([H:32])[H:33]", "smiles3Dx": "C([C:1]#[6N:2]->[Mn+:3]1(<-[3H-:4])(<-[4C-:5]#[O+:6])(<-[5C-:7]#[O+:8])<-[1N:9]([C:10]([C:11]([H:35])([H:36])[H:37])([C:12]([H:38])([H:39])[H:40])[H:34])([C:13]([C:14]([H:42])([H:43])[H:44])([C:15]([H:45])([H:46])[H:47])[H:41])[C:16]([H:48])([H:49])[c:17]2[c:18]([H:50])[c:19]([H:51])[c:20]([H:52])[c:21]([C:22]([N:23]([C:24]([C:25]([H:56])([H:57])[H:58])([C:26]([H:59])([H:60])[H:61])[H:55])[C:27]([C:28]([H:63])([H:64])[H:65])([C:29]([H:66])([H:67])[H:68])[H:62])([H:53])[H:54])[2n:30]->12)([H:31])([H:32])[H:33]", "dummies": []}
C     -1.2651    -0.4539    -4.7935
C     -0.8745    -0.3290    -3.3901
N     -0.5404    -0.2246    -2.2122
Mn     0.0000     0.0000     0.0000
H      1.6688     0.6016    -0.4586
C     -0.8227     2.1383    -0.0972
O     -1.2560     3.2624    -0.1512
C     -2.0857    -0.8969     0.3369
O     -3.1812    -1.3706     0.5098
N      0.4890    -0.0050     2.3024
C      1.9308     0.2676     2.4048
C      2.5400     0.1278     3.8263
C      2.3778     1.6185     1.7962
C     -0.3886     0.8286     3.1780
C     -0.0395     2.3322     3.3069
C     -1.9001     0.7602     2.8504
C      0.2489    -1.4222     2.6026
C      0.8242    -2.4143     1.5933
C      1.1642    -3.7104     1.9977
C      1.6191    -4.6220     1.0507
C      1.7903    -4.2170    -0.2706
C      1.4998    -2.8899    -0.6381
C      1.8826    -2.4176    -2.0297
N      2.7249    -1.1800    -2.0775
C      4.1655    -1.3830    -1.6647
C      4.3537    -2.2144    -0.3812
C      4.8756    -0.0305    -1.4456
C      2.5779    -0.5431    -3.4408
C      3.5812    -1.0198    -4.5110
C      2.5068     0.9909    -3.3746
N      0.8926    -2.0699     0.2772
H     -1.1187    -1.5024    -5.1248
H     -2.3325    -0.1740    -4.9072
H     -0.6366     0.2197    -5.4118
H      2.4323    -0.5005     1.7840
H      2.6228    -0.9375     4.1213
H      3.5799     0.5202     3.8394
H      1.9623     0.6670     4.5990
H      2.6456     2.3772     2.5596
H      3.2994     1.4690     1.1947
H      1.6084     2.0418     1.1306
H     -0.2839     0.4101     4.2062
H     -0.0437     2.8518     2.3334
H     -0.7921     2.8493     3.9403
H      0.9068     2.4967     3.8496
H     -2.1247     1.1823     1.8589
H     -2.3404    -0.2462     2.9562
H     -2.4720     1.3683     3.5841
H      0.6431    -1.6700     3.6100
H     -0.8317    -1.6218     2.6304
H      1.0589    -4.0153     3.0314
H      1.8705    -5.6324     1.3462
H      2.2037    -4.9165    -0.9867
H      2.4075    -3.2278    -2.5837
H      0.9162    -2.2902    -2.5529
H      4.7220    -1.9467    -2.4422
H      4.1629    -3.2844    -0.5847
H      5.4087    -2.1842    -0.0344
H      3.7167    -1.8366     0.4406
H      5.2191     0.3966    -2.4059
H      4.2017     0.6841    -0.9300
H      5.7985    -0.1339    -0.8361
H      1.6025    -0.8150    -3.8863
H      3.6179    -2.1292    -4.5385
H      3.2537    -0.6701    -5.5139
H      4.5987    -0.6162    -4.3409
H      2.1397     1.3877    -4.3459
H      1.7902     1.3159    -2.5960
H      3.4861     1.4638    -3.1865
69
{"conf": 19, "E": 173.2, "rms": -1.0, "geom": "OH", "total_charge": 0, "CA_charge": 1, "smiles": "C[C:1]#[6N:2]->[Mn+:3]1(<-[3H-:4])(<-[4C-:5]#[O+:6])(<-[5C-:7]#[O+:8])<-[1N:9]([CH:10]([CH3:11])[CH3:12])([CH:13]([CH3:14])[CH3:15])[CH2:16][c:17]2[cH:18][cH:19][cH:20][c:21]([CH2:22][N:23]([CH:24]([CH3:25])[CH3:26])[CH:27]([CH3:28])[CH3:29])[2n:30]->12", "smiles3D": "C([C:1]#[6N:2]->[Mn+:3]1(<-[3H-:4])(<-[4C-:5]#[O+:6])(<-[5C-:7]#[O+:8])<-[1N:9]([C:10]([C:11]([H:35])([H:36])[H:37])([C:12]([H:38])([H:39])[H:40])[H:34])([C:13]([C:14]([H:42])([H:43])[H:44])([C:15]([H:45])([H:46])[H:47])[H:41])[C:16]([H:48])([H:49])[c:17]2[c:18]([H:50])[c:19]([H:51])[c:20]([H:52])[c:21]([C:22]([N:23]([C:24]([C:25]([H:56])([H:57])[H:58])([C:26]([H:59])([H:60])[H:61])[H:55])[C:27]([C:28]([H:63])([H:64])[H:65])([C:29]([H:66])([H:67])[H:68])[H:62])([H:53])[H:54])[2n:30]->12)([H:31])([H:32])[H:33]", "smiles3Dx": "C([C:1]#[6N:2]->[Mn+:3]1(<-[3H-:4])(<-[4C-:5]#[O+:6])(<-[5C-:7]#[O+:8])<-[1N:9]([C:10]([C:11]([H:35])([H:36])[H:37])([C:12]([H:38])([H:39])[H:40])[H:34])([C:13]([C:14]([H:42])([H:43])[H:44])([C:15]([H:45])([H:46])[H:47])[H:41])[C:16]([H:48])([H:49])[c:17]2[c:18]([H:50])[c:19]([H:51])[c:20]([H:52])[c:21]([C:22]([N:23]([C:24]([C:25]([H:56])([H:57])[H:58])([C:26]([H:59])([H:60])[H:61])[H:55])[C:27]([C:28]([H:63])([H:64])[H:65])([C:29]([H:66])([H:67])[H:68])[H:62])([H:53])[H:54])[2n:30]->12)([H:31])([H:32])[H:33]", "dummies": []}
C     -2.3116     0.3668     4.3948
C     -1.6721     0.2376     3.0856
N     -1.1246     0.1374     1.9895
Mn     0.0000     0.0000     0.0000
H     -1.3126     0.9760    -0.8424
C      0.9699     1.9591     0.6951
O      1.4751     2.9888     1.0682
C      1.4717    -1.2787     1.2119
O      2.2410    -1.9507     1.8530
N      1.1890    -0.2435    -2.0541
C      2.5588    -0.8042    -1.9199
C      3.3970    -0.1432    -0.7988
C      2.6657    -2.3456    -1.7377
C      1.1627     1.0592    -2.7753
C      2.2403     2.0988    -2.3893
C      1.2144     0.9483    -4.3349
C      0.3008    -1.1709    -2.7579
C     -0.3181    -2.2676    -1.9144
C     -0.4140    -3.5811    -2.3954
C     -1.1753    -4.5076    -1.6859
C     -1.9516    -4.0797    -0.6088
C     -1.9073    -2.7294    -0.2154
C     -3.0357    -2.1759     0.6237
N     -3.9248    -1.2212    -0.1111
C     -4.8616    -0.4246     0.7538
C     -5.1130    -0.9835     2.1698
C     -4.3997     1.0315     0.8001
C     -4.6308    -1.7443    -1.3247
C     -5.3915    -3.0560    -1.0757
C     -3.7181    -1.8271    -2.5539
N     -0.9659    -1.9112    -0.7784
H     -1.6215     0.8830     5.0933
H     -3.2448     0.9583     4.2934
H     -2.5518    -0.6413     4.7905
H      3.0853    -0.5867    -2.8750
H      4.1809     0.5150    -1.2271
H      3.9406    -0.8754    -0.1639
H      2.7693     0.4490    -0.1290
H      2.0742    -2.7064    -0.8769
H      3.7237    -2.6448    -1.5752
H      2.3618    -2.8888    -2.6539
H      0.1843     1.5176    -2.5160
H      2.3514     2.2515    -1.3140
H      1.9578     3.0910    -2.8029
H      3.2257     1.8375    -2.8286
H      2.0512     0.3010    -4.6655
H      0.2692     0.5665    -4.7693
H      1.3569     1.9484    -4.7988
H      0.8296    -1.6266    -3.6256
H     -0.5671    -0.6041    -3.1612
H      0.0884    -3.8817    -3.3060
H     -1.2399    -5.5325    -2.0277
H     -2.6347    -4.7770    -0.1409
H     -2.5746    -1.6907     1.4887
H     -3.6385    -3.0098     1.0430
H     -5.8832    -0.3841     0.3127
H     -5.4821    -2.0286     2.1137
H     -5.8978    -0.3819     2.6765
H     -4.2082    -0.9440     2.8023
H     -5.1058     1.6460     1.3987
H     -3.3921     1.1157     1.2400
H     -4.3649     1.4448    -0.2304
H     -5.3964    -1.0018    -1.6470
H     -6.0382    -3.2861    -1.9492
H     -6.0415    -2.9602    -0.1813
H     -4.7001    -3.9076    -0.9312
H     -3.0044    -0.9769    -2.5614
H     -4.3281    -1.7692    -3.4813
H     -3.1710    -2.7845    -2.5997
69
{"conf": 20, "E": 154.93, "rms": -1.0, "geom": "OH", "total_charge": 0, "CA_charge": 1, "smiles": "C[C:1]#[6N:2]->[Mn+:3]1(<-[3H-:4])(<-[4C-:5]#[O+:6])(<-[5C-:7]#[O+:8])<-[1N:9]([CH:10]([CH3:11])[CH3:12])([CH:13]([CH3:14])[CH3:15])[CH2:16][c:17]2[cH:18][cH:19][cH:20][c:21]([CH2:22][N:23]([CH:24]([CH3:25])[CH3:26])[CH:27]([CH3:28])[CH3:29])[2n:30]->12", "smiles3D": "C([C:1]#[6N:2]->[Mn+:3]1(<-[3H-:4])(<-[4C-:5]#[O+:6])(<-[5C-:7]#[O+:8])<-[1N:9]([C:10]([C:11]([H:35])([H:36])[H:37])([C:12]([H:38])([H:39])[H:40])[H:34])([C:13]([C:14]([H:42])([H:43])[H:44])([C:15]([H:45])([H:46])[H:47])[H:41])[C:16]([H:48])([H:49])[c:17]2[c:18]([H:50])[c:19]([H:51])[c:20]([H:52])[c:21]([C:22]([N:23]([C:24]([C:25]([H:56])([H:57])[H:58])([C:26]([H:59])([H:60])[H:61])[H:55])[C:27]([C:28]([H:63])([H:64])[H:65])([C:29]([H:66])([H:67])[H:68])[H:62])([H:53])[H:54])[2n:30]->12)([H:31])([H:32])[H:33]", "smiles3Dx": "C([C:1]#[6N:2]->[Mn+:3]1(<-[3H-:4])(<-[4C-:5]#[O+:6])(<-[5C-:7]#[O+:8])<-[1N:9]([C:10]([C:11]([H:35])([H:36])[H:37])([C:12]([H:38])([H:39])[H:40])[H:34])([C:13]([C:14]([H:42])([H:43])[H:44])([C:15]([H:45])([H:46])[H:47])[H:41])[C:16]([H:48])([H:49])[c:17]2[c:18]([H:50])[c:19]([H:51])[c:20]([H:52])[c:21]([C:22]([N:23]([C:24]([C:25]([H:56])([H:57])[H:58])([C:26]([H:59])([H:60])[H:61])[H:55])[C:27]([C:28]([H:63])([H:64])[H:65])([C:29]([H:66])([H:67])[H:68])[H:62])([H:53])[H:54])[2n:30]->12)([H:31])([H:32])[H:33]", "dummies": []}
C     -3.9771    -2.3961     1.8086
C     -2.8111    -1.6857     1.2849
N     -1.8312    -1.0909     0.8425
Mn     0.0000     0.0000     0.0000
H      1.0171    -1.3242     0.7703
C     -0.2199    -1.3242    -1.8582
O     -0.3421    -2.0241    -2.8329
C     -1.3912     1.5711    -0.9251
O     -2.1219     2.3967    -1.4135
N      1.9990     1.1608    -0.5227
C      2.8941     0.4871    -1.4960
C      3.6410    -0.7743    -0.9825
C      2.2292     0.0980    -2.8392
C      1.6852     2.5798    -0.8648
C      1.2399     2.8727    -2.3159
C      2.8171     3.6004    -0.5356
C      2.5649     1.1154     0.8301
C      1.6285     1.6574     1.8984
C      2.1079     2.4136     2.9738
C      1.2145     2.8286     3.9598
C     -0.1380     2.5011     3.8555
C     -0.5900     1.7550     2.7509
C     -2.0553     1.4367     2.6098
N     -2.8900     2.5688     3.0757
C     -4.1550     2.2136     3.7775
C     -3.8556     1.9193     5.2499
C     -4.9226     1.0396     3.1366
C     -2.9474     3.7069     2.1178
C     -3.0288     5.0380     2.8736
C     -4.0770     3.5866     1.0820
N      0.3224     1.2920     1.8455
H     -3.8972    -2.4743     2.9123
H     -4.8992    -1.8396     1.5423
H     -4.0189    -3.4133     1.3679
H      3.6893     1.2229    -1.7422
H      4.2223    -1.2439    -1.8060
H      2.9248    -1.5264    -0.5931
H      4.3961    -0.5143    -0.2111
H      2.2456    -0.9970    -3.0298
H      1.1828     0.4016    -2.9051
H      2.7773     0.5664    -3.6848
H      0.8206     2.8575    -0.2278
H      0.3551     2.2942    -2.6231
H      2.0744     2.7409    -3.0341
H      0.9165     3.9330    -2.3975
H      2.5815     4.6056    -0.9466
H      2.9187     3.7590     0.5566
H      3.7922     3.2859    -0.9565
H      3.5433     1.6409     0.8764
H      2.7443     0.0651     1.1172
H      3.1567     2.6708     3.0509
H      1.5682     3.4091     4.8020
H     -0.8236     2.8377     4.6228
H     -2.3033     1.2154     1.5571
H     -2.2351     0.5262     3.2167
H     -4.8447     3.0836     3.7807
H     -4.7997     1.7274     5.8034
H     -3.3506     2.7940     5.7124
H     -3.1946     1.0331     5.3525
H     -4.4432     0.0665     3.3656
H     -5.9559     1.0055     3.5429
H     -4.9928     1.1522     2.0377
H     -1.9945     3.7496     1.5421
H     -4.0053     5.1578     3.3861
H     -2.8999     5.8849     2.1662
H     -2.2178     5.0909     3.6310
H     -4.0002     2.6253     0.5355
H     -5.0779     3.6618     1.5545
H     -3.9889     4.4052     0.3363
69
{"conf": 21, "E": 179.8, "rms": -1.0, "geom": "OH", "total_charge": 0, "CA_charge": 1, "smiles": "C[C:1]#[6N:2]->[Mn+:3]1(<-[3H-:4])(<-[4C-:5]#[O+:6])(<-[5C-:7]#[O+:8])<-[1N:9]([CH:10]([CH3:11])[CH3:12])([CH:13]([CH3:14])[CH3:15])[CH2:16][c:17]2[cH:18][cH:19][cH:20][c:21]([CH2:22][N:23]([CH:24]([CH3:25])[CH3:26])[CH:27]([CH3:28])[CH3:29])[2n:30]->12", "smiles3D": "C([C:1]#[6N:2]->[Mn+:3]1(<-[3H-:4])(<-[4C-:5]#[O+:6])(<-[5C-:7]#[O+:8])<-[1N:9]([C:10]([C:11]([H:35])([H:36])[H:37])([C:12]([H:38])([H:39])[H:40])[H:34])([C:13]([C:14]([H:42])([H:43])[H:44])([C:15]([H:45])([H:46])[H:47])[H:41])[C:16]([H:48])([H:49])[c:17]2[c:18]([H:50])[c:19]([H:51])[c:20]([H:52])[c:21]([C:22]([N:23]([C:24]([C:25]([H:56])([H:57])[H:58])([C:26]([H:59])([H:60])[H:61])[H:55])[C:27]([C:28]([H:63])([H:64])[H:65])([C:29]([H:66])([H:67])[H:68])[H:62])([H:53])[H:54])[2n:30]->12)([H:31])([H:32])[H:33]", "smiles3Dx": "C([C:1]#[6N:2]->[Mn+:3]1(<-[3H-:4])(<-[4C-:5]#[O+:6])(<-[5C-:7]#[O+:8])<-[1N:9]([C:10]([C:11]([H:35])([H:36])[H:37])([C:12]([H:38])([H:39])[H:40])[H:34])([C:13]([C:14]([H:42])([H:43])[H:44])([C:15]([H:45])([H:46])[H:47])[H:41])[C:16]([H:48])([H:49])[c:17]2[c:18]([H:50])[c:19]([H:51])[c:20]([H:52])[c:21]([C:22]([N:23]([C:24]([C:25]([H:56])([H:57])[H:58])([C:26]([H:59])([H:60])[H:61])[H:55])[C:27]([C:28]([H:63])([H:64])[H:65])([C:29]([H:66])([H:67])[H:68])[H:62])([H:53])[H:54])[2n:30]->12)([H:31])([H:32])[H:33]", "dummies": []}
C      2.4799     4.2264    -0.8624
C      1.7520     2.9990    -0.5380
N      1.1387     1.9645    -0.2824
Mn     0.0000     0.0000     0.0000
H     -0.9458     0.5493    -1.4777
C      1.6872    -0.9023    -1.2683
O      2.5780    -1.3688    -1.9342
C      1.2053    -0.5468     1.8708
O      1.8385    -0.8359     2.8555
N     -1.3954    -1.9153     0.1148
C     -2.2621    -2.0375    -1.0857
C     -1.4973    -1.8558    -2.4210
C     -3.4991    -1.0984    -1.1428
C     -0.5864    -3.1356     0.3821
C     -1.3542    -4.2720     1.1315
C      0.0911    -3.8114    -0.8323
C     -2.1802    -1.6053     1.3087
C     -2.5867    -0.1521     1.4902
C     -3.8447     0.1779     2.0094
C     -4.0823     1.4854     2.4212
C     -3.0228     2.3892     2.4754
C     -1.7439     1.9981     2.0289
C     -0.5491     2.5858     2.7558
N      0.2844     3.5778     2.0292
C     -0.4085     4.7485     1.3953
C     -1.3501     4.3502     0.2426
C     -1.1233     5.6850     2.3856
C      1.5070     3.9804     2.8115
C      2.6092     2.9075     2.7423
C      1.2487     4.3043     4.3034
N     -1.6340     0.8044     1.3653
H      2.9644     4.6276     0.0505
H      3.2557     4.0044    -1.6234
H      1.7720     4.9788    -1.2663
H     -2.6706    -3.0720    -1.0870
H     -1.3917    -2.8247    -2.9514
H     -2.0112    -1.1766    -3.1356
H     -0.5061    -1.4294    -2.2617
H     -4.0499    -1.2464    -2.0971
H     -3.1995    -0.0323    -1.0855
H     -4.2397    -1.3378    -0.3549
H      0.2348    -2.8087     1.0502
H     -2.3112    -4.5107     0.6254
H     -0.7477    -5.2029     1.1675
H     -1.5575    -4.0221     2.1918
H      0.8383    -4.5509    -0.4715
H     -0.6464    -4.3733    -1.4425
H      0.6485    -3.1245    -1.4732
H     -3.0919    -2.2453     1.3387
H     -1.5741    -1.8473     2.2101
H     -4.6214    -0.5694     2.1130
H     -5.0510     1.7609     2.8179
H     -3.1722     3.3296     2.9877
H     -0.9102     3.0231     3.7103
H      0.0822     1.7285     3.0601
H      0.3676     5.3707     0.8964
H     -1.4101     5.1790    -0.4956
H     -0.9878     3.4506    -0.2899
H     -2.3831     4.1691     0.5993
H     -1.8089     6.3707     1.8429
H     -0.3849     6.3327     2.9004
H     -1.7172     5.1262     3.1327
H      1.9538     4.8948     2.3622
H      2.8934     2.6723     1.7043
H      3.5257     3.2787     3.2494
H      2.3024     1.9702     3.2478
H      2.1378     4.8140     4.7325
H      0.3819     4.9691     4.4559
H      1.0795     3.3773     4.8923
69
{"conf": 22, "E": 165.36, "rms": -1.0, "geom": "OH", "total_charge": 0, "CA_charge": 1, "smiles": "C[C:1]#[6N:2]->[Mn+:3]1(<-[3H-:4])(<-[4C-:5]#[O+:6])(<-[5C-:7]#[O+:8])<-[1N:9]([CH:10]([CH3:11])[CH3:12])([CH:13]([CH3:14])[CH3:15])[CH2:16][c:17]2[cH:18][cH:19][cH:20][c:21]([CH2:22][N:23]([CH:24]([CH3:25])[CH3:26])[CH:27]([CH3:28])[CH3:29])[2n:30]->12", "smiles3D": "C([C:1]#[6N:2]->[Mn+:3]1(<-[3H-:4])(<-[4C-:5]#[O+:6])(<-[5C-:7]#[O+:8])<-[1N:9]([C:10]([C:11]([H:35])([H:36])[H:37])([C:12]([H:38])([H:39])[H:40])[H:34])([C:13]([C:14]([H:42])([H:43])[H:44])([C:15]([H:45])([H:46])[H:47])[H:41])[C:16]([H:48])([H:49])[c:17]2[c:18]([H:50])[c:19]([H:51])[c:20]([H:52])[c:21]([C:22]([N:23]([C:24]([C:25]([H:56])([H:57])[H:58])([C:26]([H:59])([H:60])[H:61])[H:55])[C:27]([C:28]([H:63])([H:64])[H:65])([C:29]([H:66])([H:67])[H:68])[H:62])([H:53])[H:54])[2n:30]->12)([H:31])([H:32])[H:33]", "smiles3Dx": "C([C:1]#[6N:2]->[Mn+:3]1(<-[3H-:4])(<-[4C-:5]#[O+:6])(<-[5C-:7]#[O+:8])<-[1N:9]([C:10]([C:11]([H:35])([H:36])[H:37])([C:12]([H:38])([H:39])[H:40])[H:34])([C:13]([C:14]([H:42])([H:43])[H:44])([C:15]([H:45])([H:46])[H:47])[H:41])[C:16]([H:48])([H:49])[c:17]2[c:18]([H:50])[c:19]([H:51])[c:20]([H:52])[c:21]([C:22]([N:23]([C:24]([C:25]([H:56])([H:57])[H:58])([C:26]([H:59])([H:60])[H:61])[H:55])[C:27]([C:28]([H:63])([H:64])[H:65])([C:29]([H:66])([H:67])[H:68])[H:62])([H:53])[H:54])[2n:30]->12)([H:31])([H:32])[H:33]", "dummies": []}
C     -4.0338    -2.2625     1.8552
C     -2.8517    -1.5954     1.3112
N     -1.8558    -1.0410     0.8523
Mn     0.0000     0.0000     0.0000
H     -0.6146    -0.4144    -1.6705
C     -1.2042     1.9512    -0.0397
O     -1.8409     2.9752    -0.0579
C      0.5277     0.3883     2.2018
O      0.8046     0.5906     3.3580
N      2.0785     0.8333    -0.8125
C      2.2123     2.2917    -0.6035
C      2.0981     2.8174     0.8478
C      1.2192     3.1168    -1.4738
C      2.3674     0.5133    -2.2653
C      1.5880    -0.6636    -2.8891
C      3.8715     0.3171    -2.6045
C      2.9579     0.0723     0.0759
C      2.6546    -1.4205     0.0843
C      3.6795    -2.3695     0.1737
C      3.3458    -3.7235     0.2273
C      2.0074    -4.1156     0.1537
C      1.0063    -3.1353     0.0330
C     -0.4279    -3.5333    -0.1912
N     -0.5324    -4.7835    -0.9831
C     -0.2498    -4.5732    -2.4372
C      0.6019    -5.7090    -3.0186
C     -1.4821    -4.2850    -3.3032
C     -1.6510    -5.6646    -0.5293
C     -3.0580    -5.0558    -0.6993
C     -1.5798    -7.0817    -1.1075
N      1.3548    -1.8183     0.1107
H     -4.8226    -2.3089     1.0766
H     -3.7641    -3.2922     2.1685
H     -4.4095    -1.6946     2.7309
H      3.2382     2.5639    -0.9408
H      2.2471     3.9192     0.8469
H      2.8957     2.4436     1.5180
H      1.0938     2.6411     1.2661
H      0.7120     3.9336    -0.9159
H      0.4361     2.4681    -1.9117
H      1.7637     3.6025    -2.3124
H      2.0708     1.3806    -2.8791
H      2.1418    -1.1077    -3.7447
H      0.6489    -0.2937    -3.3483
H      1.3816    -1.4899    -2.2083
H      4.2473    -0.6646    -2.2457
H      4.0172     0.3440    -3.7063
H      4.4908     1.1366    -2.1876
H      2.8117     0.4033     1.1106
H      4.0278     0.2390    -0.1582
H      4.7184    -2.0665     0.2075
H      4.1253    -4.4704     0.3041
H      1.7624    -5.1701     0.1613
H     -0.8917    -3.6469     0.8124
H     -0.9532    -2.7198    -0.7319
H      0.3958    -3.6728    -2.5453
H     -0.0022    -6.6026    -3.2660
H      1.4011    -5.9944    -2.3024
H      1.0873    -5.3699    -3.9590
H     -1.1557    -3.9100    -4.2969
H     -2.0795    -5.2005    -3.4805
H     -2.1088    -3.4959    -2.8385
H     -1.5155    -5.8133     0.5665
H     -3.7562    -5.5391     0.0170
H     -3.4703    -5.2277    -1.7121
H     -3.0618    -3.9685    -0.4877
H     -2.2520    -7.7537    -0.5320
H     -1.9123    -7.1087    -2.1638
H     -0.5466    -7.4796    -1.0224
69
{"conf": 23, "E": 153.49, "rms": -1.0, "geom": "OH", "total_charge": 0, "CA_charge": 1, "smiles": "C[C:1]#[6N:2]->[Mn+:3]1(<-[3H-:4])(<-[4C-:5]#[O+:6])(<-[5C-:7]#[O+:8])<-[1N:9]([CH:10]([CH3:11])[CH3:12])([CH:13]([CH3:14])[CH3:15])[CH2:16][c:17]2[cH:18][cH:19][cH:20][c:21]([CH2:22][N:23]([CH:24]([CH3:25])[CH3:26])[CH:27]([CH3:28])[CH3:29])[2n:30]->12", "smiles3D": "C([C:1]#[6N:2]->[Mn+:3]1(<-[3H-:4])(<-[4C-:5]#[O+:6])(<-[5C-:7]#[O+:8])<-[1N:9]([C:10]([C:11]([H:35])([H:36])[H:37])([C:12]([H:38])([H:39])[H:40])[H:34])([C:13]([C:14]([H:42])([H:43])[H:44])([C:15]([H:45])([H:46])[H:47])[H:41])[C:16]([H:48])([H:49])[c:17]2[c:18]([H:50])[c:19]([H:51])[c:20]([H:52])[c:21]([C:22]([N:23]([C:24]([C:25]([H:56])([H:57])[H:58])([C:26]([H:59])([H:60])[H:61])[H:55])[C:27]([C:28]([H:63])([H:64])[H:65])([C:29]([H:66])([H:67])[H:68])[H:62])([H:53])[H:54])[2n:30]->12)([H:31])([H:32])[H:33]", "smiles3Dx": "C([C:1]#[6N:2]->[Mn+:3]1(<-[3H-:4])(<-[4C-:5]#[O+:6])(<-[5C-:7]#[O+:8])<-[1N:9]([C:10]([C:11]([H:35])([H:36])[H:37])([C:12]([H:38])([H:39])[H:40])[H:34])([C:13]([C:14]([H:42])([H:43])[H:44])([C:15]([H:45])([H:46])[H:47])[H:41])[C:16]([H:48])([H:49])[c:17]2[c:18]([H:50])[c:19]([H:51])[c:20]([H:52])[c:21]([C:22]([N:23]([C:24]([C:25]([H:56])([H:57])[H:58])([C:26]([H:59])([H:60])[H:61])[H:55])[C:27]([C:28]([H:63])([H:64])[H:65])([C:29]([H:66])([H:67])[H:68])[H:62])([H:53])[H:54])[2n:30]->12)([H:31])([H:32])[H:33]", "dummies": []}
C      1.1817     4.7345    -0.9696
C      0.8107     3.3674    -0.5981
N      0.5085     2.2083    -0.3238
Mn     0.0000     0.0000     0.0000
H     -1.4904     0.3087    -1.0338
C      1.2275    -0.4064    -1.8953
O      1.8725    -0.6208    -2.8914
C      1.8563    -0.1167     1.3469
O      2.8327    -0.1793     2.0518
N     -0.6125    -2.2490     0.2812
C      0.3661    -3.1657    -0.3427
C      1.8292    -3.0100     0.1260
C      0.0037    -4.6658    -0.2210
C     -1.9661    -2.2964    -0.3015
C     -2.9425    -3.3745     0.2489
C     -1.9975    -2.3441    -1.8457
C     -0.6610    -2.3273     1.7230
C     -1.4586    -1.1892     2.3554
C     -2.4015    -1.4553     3.3560
C     -3.1800    -0.4167     3.8497
C     -2.9558     0.8817     3.4056
C     -1.9247     1.1414     2.4857
C     -1.5393     2.5712     2.2138
N     -0.2849     3.0061     2.8968
C      0.0845     4.4025     2.5166
C      1.6096     4.5884     2.5254
C     -0.6088     5.4924     3.3554
C     -0.1044     2.7098     4.3569
C      0.5193     1.3262     4.5712
C     -1.3545     2.9189     5.2397
N     -1.2527     0.0884     1.9217
H      1.3443     4.7845    -2.0657
H      0.3686     5.4351    -0.6902
H      2.1185     5.0201    -0.4497
H      0.3856    -2.9328    -1.4239
H      2.4788    -3.7084    -0.4445
H      1.9797    -3.2545     1.1957
H      2.2279    -2.0205    -0.1256
H     -0.2403    -4.9505     0.8207
H      0.8509    -5.3074    -0.5456
H     -0.8202    -4.9368    -0.9061
H     -2.4249    -1.3260    -0.0291
H     -2.5316    -4.3945     0.2710
H     -3.8709    -3.4005    -0.3612
H     -3.2692    -3.1178     1.2759
H     -1.2763    -1.6232    -2.2772
H     -3.0073    -2.0575    -2.2105
H     -1.7774    -3.3584    -2.2347
H      0.3590    -2.2580     2.1349
H     -1.0860    -3.2993     2.0480
H     -2.5657    -2.4640     3.7137
H     -3.9440    -0.6141     4.5905
H     -3.5526     1.6868     3.8158
H     -2.3759     3.2479     2.4906
H     -1.4396     2.6782     1.1182
H     -0.2390     4.5954     1.4747
H      2.0157     4.6483     3.5554
H      2.1001     3.7434     1.9979
H      1.8773     5.5320     2.0040
H     -0.3516     6.4940     2.9491
H     -0.2875     5.4686     4.4167
H     -1.7112     5.3863     3.2983
H      0.6624     3.3958     4.7726
H     -0.1994     0.5087     4.3782
H      1.3998     1.2043     3.9084
H      0.8635     1.2273     5.6232
H     -1.0549     3.3789     6.2059
H     -1.8436     1.9586     5.4961
H     -2.0964     3.5925     4.7709
