# Supplementary material for: MACE: Automated Assessment of Stereochemistry of Transition Metal Complexes and Its Applications in Computational Catalysis
Source: J Chem Theory Comput. 2024 Feb 16;20(5):2313–20. doi: 10.1021/acs.jctc.3c01313 (PMC10938507; doi:10.1021/acs.jctc.3c01313)
Supplement: Supplementary file 3 — ct3c01313_si_003.zip [file ct3c01313_si_003.zip › structures/screening/mace_MeCN/Mn_NNpyN_iPr_bi_1.xyz]

69
{"conf": 0, "E": 167.99, "rms": -1.0, "geom": "OH", "total_charge": 0, "CA_charge": 1, "smiles": "C[C:1]#[5N:2]->[Mn+:3]1(<-[3H-:4])(<-[4C-:5]#[O+:6])(<-[6C-:7]#[O+:8])<-[1N:9]([CH:10]([CH3:11])[CH3:12])([CH:13]([CH3:14])[CH3:15])[CH2:16][c:17]2[cH:18][cH:19][cH:20][c:21]([CH2:22][N:23]([CH:24]([CH3:25])[CH3:26])[CH:27]([CH3:28])[CH3:29])[2n:30]->12", "smiles3D": "C([C:1]#[5N:2]->[Mn+:3]1(<-[3H-:4])(<-[4C-:5]#[O+:6])(<-[6C-:7]#[O+:8])<-[1N:9]([C:10]([C:11]([H:35])([H:36])[H:37])([C:12]([H:38])([H:39])[H:40])[H:34])([C:13]([C:14]([H:42])([H:43])[H:44])([C:15]([H:45])([H:46])[H:47])[H:41])[C:16]([H:48])([H:49])[c:17]2[c:18]([H:50])[c:19]([H:51])[c:20]([H:52])[c:21]([C:22]([N:23]([C:24]([C:25]([H:56])([H:57])[H:58])([C:26]([H:59])([H:60])[H:61])[H:55])[C:27]([C:28]([H:63])([H:64])[H:65])([C:29]([H:66])([H:67])[H:68])[H:62])([H:53])[H:54])[2n:30]->12)([H:31])([H:32])[H:33]", "smiles3Dx": "C([C:1]#[5N:2]->[Mn+:3]1(<-[3H-:4])(<-[4C-:5]#[O+:6])(<-[6C-:7]#[O+:8])<-[1N:9]([C:10]([C:11]([H:35])([H:36])[H:37])([C:12]([H:38])([H:39])[H:40])[H:34])([C:13]([C:14]([H:42])([H:43])[H:44])([C:15]([H:45])([H:46])[H:47])[H:41])[C:16]([H:48])([H:49])[c:17]2[c:18]([H:50])[c:19]([H:51])[c:20]([H:52])[c:21]([C:22]([N:23]([C:24]([C:25]([H:56])([H:57])[H:58])([C:26]([H:59])([H:60])[H:61])[H:55])[C:27]([C:28]([H:63])([H:64])[H:65])([C:29]([H:66])([H:67])[H:68])[H:62])([H:53])[H:54])[2n:30]->12)([H:31])([H:32])[H:33]", "dummies": []}
C      2.3191    -3.8468    -2.1718
C      1.6359    -2.7190    -1.5402
N      1.0601    -1.7730    -1.0081
Mn     0.0000     0.0000     0.0000
H     -0.5407     1.5490     0.7979
C     -0.9278     0.7606    -1.9575
O     -1.4154     1.1598    -2.9856
C      1.8881     1.1444    -0.6163
O      2.8713     1.7554    -0.9541
N     -1.8888    -1.3103     0.6097
C     -2.8257    -0.6107     1.5588
C     -3.4673    -1.5111     2.6587
C     -2.2643     0.6272     2.2724
C     -2.6260    -1.7013    -0.6148
C     -1.8083    -2.3735    -1.7401
C     -3.8575    -2.6102    -0.3577
C     -1.1760    -2.4153     1.2222
C     -0.1724    -1.9663     2.2784
C     -0.0997    -2.6288     3.5101
C      0.7321    -2.1306     4.5033
C      1.4964    -0.9973     4.2536
C      1.4871    -0.4079     2.9756
C      2.2682     0.8564     2.7668
N      3.6617     0.7718     3.3001
C      4.3769     2.0821     3.4519
C      5.2061     2.0493     4.7449
C      3.4824     3.3403     3.4841
C      4.5532    -0.2449     2.6432
C      4.4006    -1.6381     3.2653
C      4.4214    -0.3076     1.1154
N      0.6527    -0.9120     2.0098
H      3.1582    -4.1785    -1.5263
H      2.7134    -3.5335    -3.1602
H      1.6027    -4.6830    -2.3070
H     -3.6803    -0.2196     0.9611
H     -2.7398    -1.7449     3.4626
H     -3.8821    -2.4581     2.2712
H     -4.3193    -0.9751     3.1302
H     -1.2240     0.5048     2.6044
H     -2.8469     0.8631     3.1896
H     -2.4203     1.5241     1.6394
H     -3.0131    -0.7530    -1.0501
H     -1.4263    -3.3761    -1.4616
H     -2.4608    -2.5287    -2.6263
H     -1.0072    -1.7309    -2.1140
H     -4.6591    -2.0826     0.1944
H     -3.5685    -3.5396     0.1729
H     -4.3284    -2.9101    -1.3186
H     -1.8727    -3.1531     1.6638
H     -0.5945    -2.9484     0.4560
H     -0.7216    -3.4908     3.7166
H      0.7627    -2.6044     5.4759
H      2.1029    -0.5838     5.0501
H      1.6821     1.6107     3.3270
H      2.2754     1.1828     1.7307
H      5.0763     2.2373     2.5985
H      5.7880     2.9890     4.8587
H      5.9270     1.2066     4.7388
H      4.5383     1.9299     5.6250
H      2.9246     3.4545     2.5307
H      4.1122     4.2492     3.5948
H      2.7774     3.3091     4.3424
H      5.6191     0.0157     2.8313
H      4.3535    -1.5617     4.3720
H      5.2803    -2.2647     3.0033
H      3.5020    -2.1628     2.8828
H      5.2114    -0.9662     0.6953
H      4.5599     0.7043     0.6849
H      3.4383    -0.7234     0.8128
69
{"conf": 1, "E": 161.07, "rms": -1.0, "geom": "OH", "total_charge": 0, "CA_charge": 1, "smiles": "C[C:1]#[5N:2]->[Mn+:3]1(<-[3H-:4])(<-[4C-:5]#[O+:6])(<-[6C-:7]#[O+:8])<-[1N:9]([CH:10]([CH3:11])[CH3:12])([CH:13]([CH3:14])[CH3:15])[CH2:16][c:17]2[cH:18][cH:19][cH:20][c:21]([CH2:22][N:23]([CH:24]([CH3:25])[CH3:26])[CH:27]([CH3:28])[CH3:29])[2n:30]->12", "smiles3D": "C([C:1]#[5N:2]->[Mn+:3]1(<-[3H-:4])(<-[4C-:5]#[O+:6])(<-[6C-:7]#[O+:8])<-[1N:9]([C:10]([C:11]([H:35])([H:36])[H:37])([C:12]([H:38])([H:39])[H:40])[H:34])([C:13]([C:14]([H:42])([H:43])[H:44])([C:15]([H:45])([H:46])[H:47])[H:41])[C:16]([H:48])([H:49])[c:17]2[c:18]([H:50])[c:19]([H:51])[c:20]([H:52])[c:21]([C:22]([N:23]([C:24]([C:25]([H:56])([H:57])[H:58])([C:26]([H:59])([H:60])[H:61])[H:55])[C:27]([C:28]([H:63])([H:64])[H:65])([C:29]([H:66])([H:67])[H:68])[H:62])([H:53])[H:54])[2n:30]->12)([H:31])([H:32])[H:33]", "smiles3Dx": "C([C:1]#[5N:2]->[Mn+:3]1(<-[3H-:4])(<-[4C-:5]#[O+:6])(<-[6C-:7]#[O+:8])<-[1N:9]([C:10]([C:11]([H:35])([H:36])[H:37])([C:12]([H:38])([H:39])[H:40])[H:34])([C:13]([C:14]([H:42])([H:43])[H:44])([C:15]([H:45])([H:46])[H:47])[H:41])[C:16]([H:48])([H:49])[c:17]2[c:18]([H:50])[c:19]([H:51])[c:20]([H:52])[c:21]([C:22]([N:23]([C:24]([C:25]([H:56])([H:57])[H:58])([C:26]([H:59])([H:60])[H:61])[H:55])[C:27]([C:28]([H:63])([H:64])[H:65])([C:29]([H:66])([H:67])[H:68])[H:62])([H:53])[H:54])[2n:30]->12)([H:31])([H:32])[H:33]", "dummies": []}
C      3.0184     1.4268    -3.7013
C      2.1312     1.0033    -2.6191
N      1.3871     0.6448    -1.7095
Mn     0.0000     0.0000     0.0000
H     -1.1064    -0.3022     1.4355
C     -1.6795    -0.5934    -1.4455
O     -2.5632    -0.9021    -2.2058
C     -0.7888     2.1417    -0.1151
O     -1.2135     3.2658    -0.2097
N      1.0062    -2.1205     0.1405
C      0.9134    -2.9821    -1.0739
C     -0.3790    -3.8164    -1.2555
C      1.1504    -2.2426    -2.4133
C      0.5114    -2.7196     1.3903
C     -1.0255    -2.8839     1.4603
C      1.1837    -4.0584     1.7964
C      2.4031    -1.7118     0.3222
C      2.6194    -0.6115     1.3545
C      3.7545    -0.6200     2.1734
C      3.8865     0.3490     3.1616
C      2.8785     1.2920     3.3409
C      1.7619     1.2975     2.4837
C      0.6044     2.2225     2.7978
N      0.5954     3.5665     2.1333
C     -0.3743     4.4943     2.8246
C     -1.7491     3.8318     3.0984
C     -0.6364     5.7852     2.0216
C      1.9623     4.1422     1.8794
C      2.0128     4.9710     0.5846
C      2.5651     4.8992     3.0770
N      1.7020     0.3889     1.4611
H      2.4247     1.9359    -4.4881
H      3.5221     0.5382    -4.1342
H      3.7808     2.1265    -3.3015
H      1.7385    -3.7273    -0.9894
H     -0.3435    -4.3767    -2.2145
H     -1.2860    -3.1900    -1.2946
H     -0.4727    -4.6127    -0.4980
H      0.3996    -1.4582    -2.5873
H      2.1717    -1.8377    -2.5230
H      1.0641    -2.9537    -3.2628
H      0.7540    -2.0000     2.2010
H     -1.3593    -3.9377     1.3675
H     -1.3928    -2.5410     2.4519
H     -1.5344    -2.2801     0.6917
H      2.2222    -3.8917     2.1461
H      1.1996    -4.7996     0.9767
H      0.6468    -4.5110     2.6580
H      2.8038    -1.3146    -0.6216
H      3.0268    -2.5898     0.5929
H      4.5129    -1.3853     2.0659
H      4.7478     0.3427     3.8171
H      2.9544     1.9938     4.1607
H      0.5735     2.3524     3.9038
H     -0.3202     1.6755     2.5263
H      0.0254     4.7863     3.8203
H     -2.1820     3.4117     2.1686
H     -1.6715     3.0311     3.8621
H     -2.4675     4.5686     3.5172
H      0.1712     6.5229     2.1822
H     -1.5596     6.2996     2.3644
H     -0.7510     5.5667     0.9406
H      2.6817     3.3361     1.6479
H      3.0515     4.9880     0.1878
H      1.3618     4.5149    -0.1906
H      1.7240     6.0272     0.7357
H      2.0877     5.8876     3.2251
H      3.6492     5.0708     2.9046
H      2.4531     4.3060     4.0071
69
{"conf": 2, "E": 146.37, "rms": -1.0, "geom": "OH", "total_charge": 0, "CA_charge": 1, "smiles": "C[C:1]#[5N:2]->[Mn+:3]1(<-[3H-:4])(<-[4C-:5]#[O+:6])(<-[6C-:7]#[O+:8])<-[1N:9]([CH:10]([CH3:11])[CH3:12])([CH:13]([CH3:14])[CH3:15])[CH2:16][c:17]2[cH:18][cH:19][cH:20][c:21]([CH2:22][N:23]([CH:24]([CH3:25])[CH3:26])[CH:27]([CH3:28])[CH3:29])[2n:30]->12", "smiles3D": "C([C:1]#[5N:2]->[Mn+:3]1(<-[3H-:4])(<-[4C-:5]#[O+:6])(<-[6C-:7]#[O+:8])<-[1N:9]([C:10]([C:11]([H:35])([H:36])[H:37])([C:12]([H:38])([H:39])[H:40])[H:34])([C:13]([C:14]([H:42])([H:43])[H:44])([C:15]([H:45])([H:46])[H:47])[H:41])[C:16]([H:48])([H:49])[c:17]2[c:18]([H:50])[c:19]([H:51])[c:20]([H:52])[c:21]([C:22]([N:23]([C:24]([C:25]([H:56])([H:57])[H:58])([C:26]([H:59])([H:60])[H:61])[H:55])[C:27]([C:28]([H:63])([H:64])[H:65])([C:29]([H:66])([H:67])[H:68])[H:62])([H:53])[H:54])[2n:30]->12)([H:31])([H:32])[H:33]", "smiles3Dx": "C([C:1]#[5N:2]->[Mn+:3]1(<-[3H-:4])(<-[4C-:5]#[O+:6])(<-[6C-:7]#[O+:8])<-[1N:9]([C:10]([C:11]([H:35])([H:36])[H:37])([C:12]([H:38])([H:39])[H:40])[H:34])([C:13]([C:14]([H:42])([H:43])[H:44])([C:15]([H:45])([H:46])[H:47])[H:41])[C:16]([H:48])([H:49])[c:17]2[c:18]([H:50])[c:19]([H:51])[c:20]([H:52])[c:21]([C:22]([N:23]([C:24]([C:25]([H:56])([H:57])[H:58])([C:26]([H:59])([H:60])[H:61])[H:55])[C:27]([C:28]([H:63])([H:64])[H:65])([C:29]([H:66])([H:67])[H:68])[H:62])([H:53])[H:54])[2n:30]->12)([H:31])([H:32])[H:33]", "dummies": []}
C     -1.6969     3.1975     3.4319
C     -1.2118     2.2554     2.4252
N     -0.7972     1.4707     1.5754
Mn     0.0000     0.0000     0.0000
H      0.8112    -1.2269    -1.0968
C     -1.5899    -1.4795     0.7498
O     -2.4251    -2.2553     1.1430
C      1.4165    -0.8118     1.6089
O      2.1574    -1.2450     2.4560
N     -1.2975     0.7961    -1.7959
C     -2.2074     1.7776    -1.1702
C     -3.5236     2.1234    -1.9116
C     -1.5516     3.1338    -0.8027
C     -2.0214    -0.3332    -2.4198
C     -1.2226    -1.6506    -2.5151
C     -2.5542    -0.0435    -3.8598
C     -0.3295     1.3799    -2.7206
C      0.9341     1.9877    -2.1071
C      1.6771     2.9185    -2.8433
C      2.8263     3.4712    -2.2892
C      3.2059     3.1236    -0.9966
C      2.4278     2.2069    -0.2644
C      2.7728     1.8999     1.1712
N      3.5439     3.0055     1.8156
C      2.6600     3.9158     2.6177
C      1.6269     4.6120     1.7112
C      3.4400     5.0203     3.3625
C      4.7635     2.5220     2.5360
C      5.7957     1.9126     1.5702
C      4.4467     1.5584     3.6949
N      1.3679     1.5923    -0.8758
H     -2.2834     2.6509     4.1985
H     -2.3404     3.9583     2.9443
H     -0.8322     3.6989     3.9134
H     -2.5104     1.2982    -0.2170
H     -4.1511     2.7703    -1.2609
H     -4.1530     1.2387    -2.1264
H     -3.3239     2.7056    -2.8348
H     -0.5912     3.0176    -0.2866
H     -1.3855     3.7614    -1.7035
H     -2.2168     3.7016    -0.1169
H     -2.9013    -0.5573    -1.7757
H     -0.2550    -1.5229    -3.0386
H     -1.8046    -2.3964    -3.0999
H     -1.0727    -2.1349    -1.5432
H     -3.4910    -0.6146    -4.0343
H     -1.8211    -0.3585    -4.6343
H     -2.7531     1.0174    -4.0674
H     -0.8406     2.1704    -3.3145
H      0.0187     0.6120    -3.4399
H      1.3666     3.2115    -3.8385
H      3.4103     4.1873    -2.8528
H      4.0829     3.5914    -0.5702
H      1.8404     1.7062     1.7367
H      3.3361     0.9501     1.1509
H      2.0994     3.3294     3.3797
H      2.1373     5.1626     0.8925
H      1.0082     5.3276     2.2941
H      0.9244     3.8803     1.2732
H      2.7495     5.7897     3.7700
H      3.9771     4.6032     4.2395
H      4.1585     5.5195     2.6774
H      5.3075     3.3854     2.9668
H      5.9300     2.5729     0.6882
H      6.7785     1.8212     2.0809
H      5.5098     0.8986     1.2254
H      5.3837     1.2952     4.2303
H      3.9835     0.6194     3.3320
H      3.7649     2.0355     4.4276
69
{"conf": 3, "E": 149.35, "rms": -1.0, "geom": "OH", "total_charge": 0, "CA_charge": 1, "smiles": "C[C:1]#[5N:2]->[Mn+:3]1(<-[3H-:4])(<-[4C-:5]#[O+:6])(<-[6C-:7]#[O+:8])<-[1N:9]([CH:10]([CH3:11])[CH3:12])([CH:13]([CH3:14])[CH3:15])[CH2:16][c:17]2[cH:18][cH:19][cH:20][c:21]([CH2:22][N:23]([CH:24]([CH3:25])[CH3:26])[CH:27]([CH3:28])[CH3:29])[2n:30]->12", "smiles3D": "C([C:1]#[5N:2]->[Mn+:3]1(<-[3H-:4])(<-[4C-:5]#[O+:6])(<-[6C-:7]#[O+:8])<-[1N:9]([C:10]([C:11]([H:35])([H:36])[H:37])([C:12]([H:38])([H:39])[H:40])[H:34])([C:13]([C:14]([H:42])([H:43])[H:44])([C:15]([H:45])([H:46])[H:47])[H:41])[C:16]([H:48])([H:49])[c:17]2[c:18]([H:50])[c:19]([H:51])[c:20]([H:52])[c:21]([C:22]([N:23]([C:24]([C:25]([H:56])([H:57])[H:58])([C:26]([H:59])([H:60])[H:61])[H:55])[C:27]([C:28]([H:63])([H:64])[H:65])([C:29]([H:66])([H:67])[H:68])[H:62])([H:53])[H:54])[2n:30]->12)([H:31])([H:32])[H:33]", "smiles3Dx": "C([C:1]#[5N:2]->[Mn+:3]1(<-[3H-:4])(<-[4C-:5]#[O+:6])(<-[6C-:7]#[O+:8])<-[1N:9]([C:10]([C:11]([H:35])([H:36])[H:37])([C:12]([H:38])([H:39])[H:40])[H:34])([C:13]([C:14]([H:42])([H:43])[H:44])([C:15]([H:45])([H:46])[H:47])[H:41])[C:16]([H:48])([H:49])[c:17]2[c:18]([H:50])[c:19]([H:51])[c:20]([H:52])[c:21]([C:22]([N:23]([C:24]([C:25]([H:56])([H:57])[H:58])([C:26]([H:59])([H:60])[H:61])[H:55])[C:27]([C:28]([H:63])([H:64])[H:65])([C:29]([H:66])([H:67])[H:68])[H:62])([H:53])[H:54])[2n:30]->12)([H:31])([H:32])[H:33]", "dummies": []}
C     -1.3790     3.4531    -3.3199
C     -0.9719     2.4427    -2.3446
N     -0.6305     1.5961    -1.5221
Mn     0.0000     0.0000     0.0000
H      0.4701    -1.4224     1.0592
C      2.1516     0.7905     0.0884
O      3.2833     1.2049     0.1326
C      0.5879    -1.2400    -1.8375
O      0.8974    -1.8919    -2.8036
N     -0.8586     1.2531     1.8006
C     -0.2320     2.5858     2.0346
C      0.0461     3.4043     0.7503
C      1.0736     2.6196     2.8671
C     -0.8715     0.3397     2.9548
C     -1.5599     0.8901     4.2332
C      0.5147    -0.2338     3.3353
C     -2.2405     1.4551     1.3373
C     -2.9135     0.2151     0.7595
C     -4.3037     0.0586     0.8208
C     -4.8864    -1.0667     0.2372
C     -4.0778    -2.0461    -0.3417
C     -2.6819    -1.8822    -0.3298
C     -1.7881    -2.9970    -0.7955
N     -2.2930    -4.3330    -0.3744
C     -1.9252    -5.4072    -1.3388
C     -2.9040    -6.5885    -1.2615
C     -0.4662    -5.8706    -1.1949
C     -2.1460    -4.6986     1.0737
C     -3.4255    -4.3552     1.8423
C     -0.9220    -4.0914     1.7825
N     -2.1574    -0.6942     0.0919
H     -1.3375     4.4570    -2.8497
H     -2.4152     3.2448    -3.6569
H     -0.6930     3.4236    -4.1912
H     -0.9734     3.1796     2.6185
H      0.7550     2.8924     0.0837
H      0.5099     4.3795     1.0125
H     -0.8656     3.6951     0.1999
H      1.8816     2.0231     2.4100
H      1.4551     3.6608     2.9396
H      0.9081     2.3336     3.9194
H     -1.4684    -0.5451     2.6462
H     -2.6612     0.9188     4.1120
H     -1.2068     1.8991     4.5139
H     -1.3739     0.2102     5.0926
H      0.4321    -1.3290     3.5074
H      0.9192     0.1865     4.2791
H      1.2544    -0.0770     2.5339
H     -2.8683     1.8527     2.1616
H     -2.2609     2.2044     0.5326
H     -4.9267     0.8034     1.2999
H     -5.9607    -1.1952     0.2612
H     -4.5317    -2.9419    -0.7471
H     -0.7575    -2.8482    -0.4337
H     -1.7530    -2.9132    -1.9028
H     -2.0381    -5.0208    -2.3767
H     -2.7415    -7.2091    -0.3570
H     -3.9497    -6.2136    -1.2595
H     -2.7720    -7.2448    -2.1484
H     -0.2140    -6.5753    -2.0158
H     -0.2956    -6.3913    -0.2303
H      0.2219    -5.0027    -1.2660
H     -2.0330    -5.7962     1.1827
H     -3.4148    -4.8489     2.8377
H     -3.5150    -3.2619     2.0062
H     -4.3150    -4.7178     1.2845
H      0.0088    -4.3058     1.2183
H     -0.8134    -4.5396     2.7933
H     -1.0427    -2.9968     1.9131
69
{"conf": 4, "E": 152.29, "rms": -1.0, "geom": "OH", "total_charge": 0, "CA_charge": 1, "smiles": "C[C:1]#[5N:2]->[Mn+:3]1(<-[3H-:4])(<-[4C-:5]#[O+:6])(<-[6C-:7]#[O+:8])<-[1N:9]([CH:10]([CH3:11])[CH3:12])([CH:13]([CH3:14])[CH3:15])[CH2:16][c:17]2[cH:18][cH:19][cH:20][c:21]([CH2:22][N:23]([CH:24]([CH3:25])[CH3:26])[CH:27]([CH3:28])[CH3:29])[2n:30]->12", "smiles3D": "C([C:1]#[5N:2]->[Mn+:3]1(<-[3H-:4])(<-[4C-:5]#[O+:6])(<-[6C-:7]#[O+:8])<-[1N:9]([C:10]([C:11]([H:35])([H:36])[H:37])([C:12]([H:38])([H:39])[H:40])[H:34])([C:13]([C:14]([H:42])([H:43])[H:44])([C:15]([H:45])([H:46])[H:47])[H:41])[C:16]([H:48])([H:49])[c:17]2[c:18]([H:50])[c:19]([H:51])[c:20]([H:52])[c:21]([C:22]([N:23]([C:24]([C:25]([H:56])([H:57])[H:58])([C:26]([H:59])([H:60])[H:61])[H:55])[C:27]([C:28]([H:63])([H:64])[H:65])([C:29]([H:66])([H:67])[H:68])[H:62])([H:53])[H:54])[2n:30]->12)([H:31])([H:32])[H:33]", "smiles3Dx": "C([C:1]#[5N:2]->[Mn+:3]1(<-[3H-:4])(<-[4C-:5]#[O+:6])(<-[6C-:7]#[O+:8])<-[1N:9]([C:10]([C:11]([H:35])([H:36])[H:37])([C:12]([H:38])([H:39])[H:40])[H:34])([C:13]([C:14]([H:42])([H:43])[H:44])([C:15]([H:45])([H:46])[H:47])[H:41])[C:16]([H:48])([H:49])[c:17]2[c:18]([H:50])[c:19]([H:51])[c:20]([H:52])[c:21]([C:22]([N:23]([C:24]([C:25]([H:56])([H:57])[H:58])([C:26]([H:59])([H:60])[H:61])[H:55])[C:27]([C:28]([H:63])([H:64])[H:65])([C:29]([H:66])([H:67])[H:68])[H:62])([H:53])[H:54])[2n:30]->12)([H:31])([H:32])[H:33]", "dummies": []}
C     -2.4086     2.6063     3.5028
C     -1.7006     1.8387     2.4794
N     -1.1083     1.1909     1.6196
Mn     0.0000     0.0000     0.0000
H      0.9841    -0.7484    -1.3585
C      1.2134    -1.2028     1.5349
O      1.8499    -1.8351     2.3406
C      1.5856     1.6475     0.1558
O      2.4229     2.5107     0.2439
N     -1.7285    -1.5773    -0.2135
C     -1.4142    -2.4898    -1.3376
C     -0.1270    -3.3206    -1.1010
C     -1.3080    -1.8270    -2.7317
C     -1.9129    -2.3453     1.0455
C     -3.1291    -3.3144     1.0192
C     -2.0141    -1.5166     2.3447
C     -2.8978    -0.7559    -0.5286
C     -2.6409     0.4811    -1.3986
C     -3.7056     1.0865    -2.0774
C     -3.4738     2.2366    -2.8270
C     -2.1814     2.7446    -2.9339
C     -1.1195     2.0793    -2.2974
C      0.2926     2.5757    -2.4686
N      0.5283     3.2622    -3.7769
C      1.7204     4.1803    -3.7708
C      1.6874     5.1363    -4.9848
C      1.8259     5.0671    -2.5083
C      0.5358     2.3691    -4.9946
C      0.3923     0.8516    -4.7571
C     -0.5558     2.8213    -5.9762
N     -1.3957     1.0302    -1.4633
H     -3.0461     3.3721     3.0151
H     -1.6726     3.1048     4.1664
H     -3.0444     1.9228     4.1022
H     -2.2481    -3.2141    -1.4302
H     -0.3651    -4.2396    -0.5245
H      0.3362    -3.6713    -2.0478
H      0.6272    -2.7450    -0.5401
H     -2.2944    -1.4586    -3.0775
H     -1.0015    -2.5715    -3.4974
H     -0.5775    -1.0090    -2.7499
H     -1.0130    -2.9731     1.1847
H     -4.0704    -2.7871     0.7660
H     -2.9724    -4.1616     0.3242
H     -3.2723    -3.7891     2.0135
H     -1.0774    -0.9879     2.5575
H     -2.8795    -0.8294     2.3839
H     -2.1305    -2.2012     3.2123
H     -3.3677    -0.3873     0.3975
H     -3.6559    -1.3877    -1.0467
H     -4.7078     0.6823    -2.0077
H     -4.2941     2.7293    -3.3328
H     -2.0141     3.6416    -3.5158
H      0.4000     3.2717    -1.6212
H      1.0231     1.7573    -2.3300
H      2.6543     3.5762    -3.8271
H      2.5406     5.8473    -4.9494
H      1.7841     4.5986    -5.9481
H      0.7416     5.7193    -4.9881
H      2.5640     5.8855    -2.6509
H      2.2037     4.4821    -1.6449
H      0.8420     5.5237    -2.2669
H      1.5061     2.4525    -5.5325
H     -0.6135     0.5985    -4.3714
H      0.5068     0.3148    -5.7235
H      1.1886     0.4640    -4.0900
H     -0.5448     3.9214    -6.1097
H     -0.3922     2.3521    -6.9701
H     -1.5626     2.5254    -5.6172
69
{"conf": 5, "E": 148.55, "rms": -1.0, "geom": "OH", "total_charge": 0, "CA_charge": 1, "smiles": "C[C:1]#[5N:2]->[Mn+:3]1(<-[3H-:4])(<-[4C-:5]#[O+:6])(<-[6C-:7]#[O+:8])<-[1N:9]([CH:10]([CH3:11])[CH3:12])([CH:13]([CH3:14])[CH3:15])[CH2:16][c:17]2[cH:18][cH:19][cH:20][c:21]([CH2:22][N:23]([CH:24]([CH3:25])[CH3:26])[CH:27]([CH3:28])[CH3:29])[2n:30]->12", "smiles3D": "C([C:1]#[5N:2]->[Mn+:3]1(<-[3H-:4])(<-[4C-:5]#[O+:6])(<-[6C-:7]#[O+:8])<-[1N:9]([C:10]([C:11]([H:35])([H:36])[H:37])([C:12]([H:38])([H:39])[H:40])[H:34])([C:13]([C:14]([H:42])([H:43])[H:44])([C:15]([H:45])([H:46])[H:47])[H:41])[C:16]([H:48])([H:49])[c:17]2[c:18]([H:50])[c:19]([H:51])[c:20]([H:52])[c:21]([C:22]([N:23]([C:24]([C:25]([H:56])([H:57])[H:58])([C:26]([H:59])([H:60])[H:61])[H:55])[C:27]([C:28]([H:63])([H:64])[H:65])([C:29]([H:66])([H:67])[H:68])[H:62])([H:53])[H:54])[2n:30]->12)([H:31])([H:32])[H:33]", "smiles3Dx": "C([C:1]#[5N:2]->[Mn+:3]1(<-[3H-:4])(<-[4C-:5]#[O+:6])(<-[6C-:7]#[O+:8])<-[1N:9]([C:10]([C:11]([H:35])([H:36])[H:37])([C:12]([H:38])([H:39])[H:40])[H:34])([C:13]([C:14]([H:42])([H:43])[H:44])([C:15]([H:45])([H:46])[H:47])[H:41])[C:16]([H:48])([H:49])[c:17]2[c:18]([H:50])[c:19]([H:51])[c:20]([H:52])[c:21]([C:22]([N:23]([C:24]([C:25]([H:56])([H:57])[H:58])([C:26]([H:59])([H:60])[H:61])[H:55])[C:27]([C:28]([H:63])([H:64])[H:65])([C:29]([H:66])([H:67])[H:68])[H:62])([H:53])[H:54])[2n:30]->12)([H:31])([H:32])[H:33]", "dummies": []}
C      1.4916    -3.8096    -2.8537
C      1.0484    -2.6931    -2.0200
N      0.6746    -1.7571    -1.3171
Mn     0.0000     0.0000     0.0000
H     -0.3816     1.4439     1.0754
C     -0.8548     1.1117    -1.8113
O     -1.2995     1.6997    -2.7657
C      2.0051     1.0178    -0.4431
O      3.0589     1.5545    -0.6796
N     -2.0417    -0.9356     0.7164
C     -3.1243     0.0512     0.4718
C     -4.2437     0.1023     1.5594
C     -3.8431     0.0152    -0.8956
C     -2.1780    -2.2881     0.1653
C     -2.1882    -2.3719    -1.3754
C     -3.3824    -3.1044     0.6929
C     -1.7391    -0.9849     2.1491
C     -0.3911    -1.5760     2.5165
C     -0.2478    -2.3901     3.6457
C      1.0187    -2.8472     3.9960
C      2.1226    -2.4958     3.2215
C      1.9481    -1.6775     2.0868
C      3.1234    -1.3092     1.2144
N      4.3065    -2.1786     1.4468
C      5.3308    -1.5794     2.3471
C      6.2930    -0.6253     1.6242
C      6.1061    -2.6639     3.1113
C      4.8077    -2.9585     0.2791
C      3.9315    -4.1981     0.0842
C      4.9134    -2.1511    -1.0340
N      0.6985    -1.1961     1.8036
H      1.3812    -4.7578    -2.2888
H      0.8727    -3.8522    -3.7733
H      2.5565    -3.6662    -3.1294
H     -2.6072     1.0335     0.5120
H     -4.6667    -0.8979     1.7659
H     -5.0789     0.7631     1.2415
H     -3.8781     0.5400     2.5101
H     -4.4560     0.9354    -1.0094
H     -4.5468    -0.8370    -0.9677
H     -3.1610     0.0291    -1.7557
H     -1.2650    -2.8380     0.4840
H     -1.6881    -3.3101    -1.6982
H     -1.6575    -1.5231    -1.8333
H     -3.2117    -2.4230    -1.7991
H     -3.3639    -4.1197     0.2408
H     -4.3485    -2.6445     0.4144
H     -3.3432    -3.2662     1.7861
H     -2.5299    -1.5299     2.7009
H     -1.7228     0.0573     2.5370
H     -1.1043    -2.6627     4.2495
H      1.1453    -3.4778     4.8665
H      3.0897    -2.8767     3.5106
H      3.3767    -0.2462     1.4073
H      2.7724    -1.3909     0.1743
H      4.8097    -0.9811     3.1294
H      5.7281     0.1695     1.0947
H      6.9326    -1.1716     0.8999
H      6.9577    -0.1315     2.3648
H      5.4087    -3.4243     3.5198
H      6.6545    -2.2044     3.9614
H      6.8503    -3.1728     2.4650
H      5.8273    -3.3407     0.4915
H      3.9546    -4.8214     1.0034
H      4.3068    -4.8083    -0.7651
H      2.8794    -3.9084    -0.1163
H      5.6253    -2.6550    -1.7219
H      3.9401    -2.0891    -1.5626
H      5.2805    -1.1227    -0.8551
69
{"conf": 6, "E": 138.29, "rms": -1.0, "geom": "OH", "total_charge": 0, "CA_charge": 1, "smiles": "C[C:1]#[5N:2]->[Mn+:3]1(<-[3H-:4])(<-[4C-:5]#[O+:6])(<-[6C-:7]#[O+:8])<-[1N:9]([CH:10]([CH3:11])[CH3:12])([CH:13]([CH3:14])[CH3:15])[CH2:16][c:17]2[cH:18][cH:19][cH:20][c:21]([CH2:22][N:23]([CH:24]([CH3:25])[CH3:26])[CH:27]([CH3:28])[CH3:29])[2n:30]->12", "smiles3D": "C([C:1]#[5N:2]->[Mn+:3]1(<-[3H-:4])(<-[4C-:5]#[O+:6])(<-[6C-:7]#[O+:8])<-[1N:9]([C:10]([C:11]([H:35])([H:36])[H:37])([C:12]([H:38])([H:39])[H:40])[H:34])([C:13]([C:14]([H:42])([H:43])[H:44])([C:15]([H:45])([H:46])[H:47])[H:41])[C:16]([H:48])([H:49])[c:17]2[c:18]([H:50])[c:19]([H:51])[c:20]([H:52])[c:21]([C:22]([N:23]([C:24]([C:25]([H:56])([H:57])[H:58])([C:26]([H:59])([H:60])[H:61])[H:55])[C:27]([C:28]([H:63])([H:64])[H:65])([C:29]([H:66])([H:67])[H:68])[H:62])([H:53])[H:54])[2n:30]->12)([H:31])([H:32])[H:33]", "smiles3Dx": "C([C:1]#[5N:2]->[Mn+:3]1(<-[3H-:4])(<-[4C-:5]#[O+:6])(<-[6C-:7]#[O+:8])<-[1N:9]([C:10]([C:11]([H:35])([H:36])[H:37])([C:12]([H:38])([H:39])[H:40])[H:34])([C:13]([C:14]([H:42])([H:43])[H:44])([C:15]([H:45])([H:46])[H:47])[H:41])[C:16]([H:48])([H:49])[c:17]2[c:18]([H:50])[c:19]([H:51])[c:20]([H:52])[c:21]([C:22]([N:23]([C:24]([C:25]([H:56])([H:57])[H:58])([C:26]([H:59])([H:60])[H:61])[H:55])[C:27]([C:28]([H:63])([H:64])[H:65])([C:29]([H:66])([H:67])[H:68])[H:62])([H:53])[H:54])[2n:30]->12)([H:31])([H:32])[H:33]", "dummies": []}
C      2.8192    -1.5431     3.8159
C      2.0009    -1.0935     2.6912
N      1.3059    -0.7181     1.7501
Mn     0.0000     0.0000     0.0000
H     -1.0394     0.7458    -1.3200
C      1.8801     0.1064    -1.3103
O      2.8682     0.1611    -1.9992
C      0.3734     2.1509     0.6986
O      0.5712     3.2827     1.0649
N     -0.6567    -2.1379    -0.7053
C     -0.2059    -3.0341     0.3685
C     -1.0362    -4.3264     0.6029
C      1.2914    -3.4180     0.3042
C     -0.1140    -2.4294    -2.0450
C     -0.4531    -1.3902    -3.1384
C     -0.5024    -3.8201    -2.6006
C     -2.1033    -1.9693    -0.6916
C     -2.6299    -1.3368     0.5951
C     -3.8820    -1.6913     1.1101
C     -4.3458    -1.0592     2.2625
C     -3.5507    -0.1082     2.9026
C     -2.2850     0.2068     2.3744
C     -1.3715     1.1553     3.1051
N     -1.5806     1.1053     4.5824
C     -1.6106     2.4674     5.2023
C     -0.3068     3.2615     4.9956
C     -2.8361     3.2769     4.7417
C     -0.6455     0.1355     5.2471
C     -0.7650     0.1328     6.7864
C     -0.9093    -1.3046     4.7625
N     -1.9030    -0.3523     1.1878
H      2.8666    -0.7415     4.5814
H      3.8428    -1.7770     3.4584
H      2.3648    -2.4520     4.2610
H     -0.3244    -2.4411     1.2937
H     -0.5225    -4.9905     1.3309
H     -2.0166    -4.0802     1.0604
H     -1.2206    -4.9095    -0.3135
H      1.4877    -4.2131    -0.4415
H      1.6236    -3.8008     1.2932
H      1.9184    -2.5376     0.0625
H      0.9891    -2.4140    -1.9624
H      0.1504    -1.6067    -4.0465
H     -0.1729    -0.3709    -2.8474
H     -1.5155    -1.4304    -3.4548
H     -1.5975    -3.9835    -2.5688
H     -0.1833    -3.9185    -3.6606
H      0.0231    -4.6346    -2.0713
H     -2.6138    -2.9405    -0.8568
H     -2.4061    -1.2938    -1.5100
H     -4.4918    -2.4419     0.6230
H     -5.3145    -1.3183     2.6698
H     -3.9115     0.3514     3.8132
H     -1.5699     2.1559     2.6791
H     -0.3180     0.9208     2.8643
H     -1.7707     2.3777     6.2944
H      0.5602     2.7049     5.4058
H     -0.3690     4.2313     5.5337
H     -0.1220     3.4744     3.9230
H     -2.7167     3.6842     3.7176
H     -2.9919     4.1416     5.4224
H     -3.7474     2.6440     4.7787
H      0.4086     0.3883     4.9961
H     -0.2231    -0.7314     7.2271
H     -1.8309     0.0741     7.0945
H     -0.2912     1.0370     7.2218
H     -0.2616    -2.0277     5.3030
H     -1.9718    -1.5814     4.9313
H     -0.6695    -1.4212     3.6886
69
{"conf": 7, "E": 145.33, "rms": -1.0, "geom": "OH", "total_charge": 0, "CA_charge": 1, "smiles": "C[C:1]#[5N:2]->[Mn+:3]1(<-[3H-:4])(<-[4C-:5]#[O+:6])(<-[6C-:7]#[O+:8])<-[1N:9]([CH:10]([CH3:11])[CH3:12])([CH:13]([CH3:14])[CH3:15])[CH2:16][c:17]2[cH:18][cH:19][cH:20][c:21]([CH2:22][N:23]([CH:24]([CH3:25])[CH3:26])[CH:27]([CH3:28])[CH3:29])[2n:30]->12", "smiles3D": "C([C:1]#[5N:2]->[Mn+:3]1(<-[3H-:4])(<-[4C-:5]#[O+:6])(<-[6C-:7]#[O+:8])<-[1N:9]([C:10]([C:11]([H:35])([H:36])[H:37])([C:12]([H:38])([H:39])[H:40])[H:34])([C:13]([C:14]([H:42])([H:43])[H:44])([C:15]([H:45])([H:46])[H:47])[H:41])[C:16]([H:48])([H:49])[c:17]2[c:18]([H:50])[c:19]([H:51])[c:20]([H:52])[c:21]([C:22]([N:23]([C:24]([C:25]([H:56])([H:57])[H:58])([C:26]([H:59])([H:60])[H:61])[H:55])[C:27]([C:28]([H:63])([H:64])[H:65])([C:29]([H:66])([H:67])[H:68])[H:62])([H:53])[H:54])[2n:30]->12)([H:31])([H:32])[H:33]", "smiles3Dx": "C([C:1]#[5N:2]->[Mn+:3]1(<-[3H-:4])(<-[4C-:5]#[O+:6])(<-[6C-:7]#[O+:8])<-[1N:9]([C:10]([C:11]([H:35])([H:36])[H:37])([C:12]([H:38])([H:39])[H:40])[H:34])([C:13]([C:14]([H:42])([H:43])[H:44])([C:15]([H:45])([H:46])[H:47])[H:41])[C:16]([H:48])([H:49])[c:17]2[c:18]([H:50])[c:19]([H:51])[c:20]([H:52])[c:21]([C:22]([N:23]([C:24]([C:25]([H:56])([H:57])[H:58])([C:26]([H:59])([H:60])[H:61])[H:55])[C:27]([C:28]([H:63])([H:64])[H:65])([C:29]([H:66])([H:67])[H:68])[H:62])([H:53])[H:54])[2n:30]->12)([H:31])([H:32])[H:33]", "dummies": []}
C      0.3178    -4.4461     2.2282
C      0.2208    -3.1418     1.5740
N      0.1421    -2.0458     1.0247
Mn     0.0000     0.0000     0.0000
H     -0.2196     1.5891    -0.8972
C     -0.9025     0.8828     1.9118
O     -1.3821     1.3450     2.9171
C     -2.1120    -0.6307    -0.6343
O     -3.2227    -0.9621    -0.9674
N      2.2561     0.4017     0.5298
C      2.4369     0.3026     1.9967
C      2.1958     1.5763     2.8403
C      3.8049    -0.2881     2.4581
C      2.6562     1.6395    -0.1479
C      1.8051     2.8782     0.2085
C      4.1502     2.0233    -0.0194
C      2.8504    -0.7666    -0.1336
C      2.3528    -1.0387    -1.5449
C      3.2001    -1.5863    -2.5157
C      2.6977    -1.8314    -3.7932
C      1.3810    -1.4852    -4.1000
C      0.5687    -0.9086    -3.1069
C     -0.7909    -0.3687    -3.4594
N     -0.7811     0.2384    -4.8139
C     -0.6707     1.7230    -4.9002
C     -1.6643     2.4911    -4.0028
C      0.7678     2.1528    -4.5960
C     -1.6332    -0.4546    -5.8163
C     -3.0959     0.0038    -5.7764
C     -1.0477    -0.3279    -7.2301
N      1.0459    -0.8176    -1.8305
H     -0.3987    -5.1501     1.7574
H      1.3495    -4.8386     2.1174
H      0.0770    -4.3379     3.3057
H      1.6607    -0.4212     2.3198
H      1.2266     2.0554     2.6510
H      2.1673     1.3008     3.9166
H      3.0144     2.3123     2.7293
H      3.8816    -1.3719     2.2377
H      4.6599     0.2328     1.9894
H      3.9221    -0.2080     3.5603
H      2.4756     1.4659    -1.2314
H      1.6388     3.4913    -0.7037
H      2.3043     3.5425     0.9444
H      0.8189     2.6030     0.6100
H      4.8242     1.2481    -0.4286
H      4.4388     2.2518     1.0223
H      4.3450     2.9391    -0.6184
H      3.9543    -0.6790    -0.1599
H      2.6063    -1.6740     0.4566
H      4.2322    -1.8206    -2.2868
H      3.3370    -2.2597    -4.5542
H      1.0171    -1.6346    -5.1078
H     -1.5270    -1.1980    -3.3838
H     -1.0762     0.3771    -2.7044
H     -0.8719     2.0517    -5.9402
H     -1.2949     2.5779    -2.9596
H     -2.6597     2.0081    -3.9844
H     -1.7913     3.5243    -4.3908
H      0.8855     3.2448    -4.7629
H      1.0353     1.9227    -3.5427
H      1.4715     1.6165    -5.2678
H     -1.6282    -1.5470    -5.5987
H     -3.1936     1.0589    -6.1074
H     -3.5025    -0.1045    -4.7490
H     -3.7068    -0.6291    -6.4549
H     -1.5341    -1.0640    -7.9054
H      0.0421    -0.5403    -7.2122
H     -1.2122     0.6822    -7.6579
69
{"conf": 8, "E": 160.65, "rms": -1.0, "geom": "OH", "total_charge": 0, "CA_charge": 1, "smiles": "C[C:1]#[5N:2]->[Mn+:3]1(<-[3H-:4])(<-[4C-:5]#[O+:6])(<-[6C-:7]#[O+:8])<-[1N:9]([CH:10]([CH3:11])[CH3:12])([CH:13]([CH3:14])[CH3:15])[CH2:16][c:17]2[cH:18][cH:19][cH:20][c:21]([CH2:22][N:23]([CH:24]([CH3:25])[CH3:26])[CH:27]([CH3:28])[CH3:29])[2n:30]->12", "smiles3D": "C([C:1]#[5N:2]->[Mn+:3]1(<-[3H-:4])(<-[4C-:5]#[O+:6])(<-[6C-:7]#[O+:8])<-[1N:9]([C:10]([C:11]([H:35])([H:36])[H:37])([C:12]([H:38])([H:39])[H:40])[H:34])([C:13]([C:14]([H:42])([H:43])[H:44])([C:15]([H:45])([H:46])[H:47])[H:41])[C:16]([H:48])([H:49])[c:17]2[c:18]([H:50])[c:19]([H:51])[c:20]([H:52])[c:21]([C:22]([N:23]([C:24]([C:25]([H:56])([H:57])[H:58])([C:26]([H:59])([H:60])[H:61])[H:55])[C:27]([C:28]([H:63])([H:64])[H:65])([C:29]([H:66])([H:67])[H:68])[H:62])([H:53])[H:54])[2n:30]->12)([H:31])([H:32])[H:33]", "smiles3Dx": "C([C:1]#[5N:2]->[Mn+:3]1(<-[3H-:4])(<-[4C-:5]#[O+:6])(<-[6C-:7]#[O+:8])<-[1N:9]([C:10]([C:11]([H:35])([H:36])[H:37])([C:12]([H:38])([H:39])[H:40])[H:34])([C:13]([C:14]([H:42])([H:43])[H:44])([C:15]([H:45])([H:46])[H:47])[H:41])[C:16]([H:48])([H:49])[c:17]2[c:18]([H:50])[c:19]([H:51])[c:20]([H:52])[c:21]([C:22]([N:23]([C:24]([C:25]([H:56])([H:57])[H:58])([C:26]([H:59])([H:60])[H:61])[H:55])[C:27]([C:28]([H:63])([H:64])[H:65])([C:29]([H:66])([H:67])[H:68])[H:62])([H:53])[H:54])[2n:30]->12)([H:31])([H:32])[H:33]", "dummies": []}
C     -4.1138     0.6277    -2.7428
C     -2.9045     0.4531    -1.9403
N     -1.8896     0.3058    -1.2637
Mn     0.0000     0.0000     0.0000
H      1.5375    -0.3772     0.9326
C      1.2584     1.2553    -1.4515
O      1.9192     1.9126    -2.2168
C      0.4218    -1.7729    -1.3871
O      0.6441    -2.6934    -2.1336
N     -0.5993     1.6948     1.5228
C      0.3393     1.6645     2.6785
C      0.4569     0.3241     3.4454
C      0.0818     2.7563     3.7632
C     -0.6359     3.0333     0.8781
C     -1.3743     3.1133    -0.4802
C      0.7626     3.6931     0.6757
C     -1.9409     1.2768     1.9293
C     -2.1153    -0.2250     2.1564
C     -3.0578    -0.6908     3.0813
C     -3.1183    -2.0513     3.3660
C     -2.2282    -2.9257     2.7482
C     -1.3271    -2.4408     1.7838
C     -0.2364    -3.3513     1.2756
N     -0.5748    -4.2732     0.1396
C      0.2909    -5.4958     0.1444
C      1.7867    -5.1439     0.0622
C      0.0223    -6.4227     1.3510
C     -2.0344    -4.4893    -0.1619
C     -2.5862    -3.3135    -0.9906
C     -2.3593    -5.7738    -0.9627
N     -1.3387    -1.1088     1.4693
H     -3.8319     0.8508    -3.7923
H     -4.7155    -0.3038    -2.7107
H     -4.7103     1.4685    -2.3327
H      1.3496     1.8477     2.2623
H     -0.4261     0.1402     4.0920
H      1.3370     0.3692     4.1228
H      0.6238    -0.5480     2.8017
H     -0.8047     2.5144     4.3847
H      0.9544     2.7994     4.4500
H     -0.0508     3.7802     3.3787
H     -1.2075     3.7007     1.5607
H     -1.3993     4.1708    -0.8210
H     -2.4402     2.8315    -0.4361
H     -0.8626     2.5500    -1.2719
H      1.1482     4.1483     1.6069
H      0.7262     4.5249    -0.0602
H      1.5169     2.9683     0.3327
H     -2.2329     1.8112     2.8568
H     -2.6775     1.5510     1.1608
H     -3.7093    -0.0022     3.6046
H     -3.8194    -2.4209     4.1031
H     -2.2192    -3.9686     3.0411
H      0.6325    -2.7274     0.9907
H      0.1215    -3.9199     2.1580
H      0.1145    -6.0793    -0.7814
H      2.1446    -4.6469     0.9880
H      2.3843    -6.0698    -0.0808
H      1.9783    -4.4764    -0.8018
H      0.6016    -6.1121     2.2456
H     -1.0514    -6.4321     1.6272
H      0.3283    -7.4603     1.0991
H     -2.6128    -4.5722     0.7785
H     -2.4453    -2.3395    -0.4967
H     -2.0860    -3.2704    -1.9813
H     -3.6788    -3.4348    -1.1528
H     -1.8272    -5.7800    -1.9384
H     -3.4498    -5.8278    -1.1706
H     -2.1124    -6.6920    -0.3945
69
{"conf": 9, "E": 160.74, "rms": -1.0, "geom": "OH", "total_charge": 0, "CA_charge": 1, "smiles": "C[C:1]#[5N:2]->[Mn+:3]1(<-[3H-:4])(<-[4C-:5]#[O+:6])(<-[6C-:7]#[O+:8])<-[1N:9]([CH:10]([CH3:11])[CH3:12])([CH:13]([CH3:14])[CH3:15])[CH2:16][c:17]2[cH:18][cH:19][cH:20][c:21]([CH2:22][N:23]([CH:24]([CH3:25])[CH3:26])[CH:27]([CH3:28])[CH3:29])[2n:30]->12", "smiles3D": "C([C:1]#[5N:2]->[Mn+:3]1(<-[3H-:4])(<-[4C-:5]#[O+:6])(<-[6C-:7]#[O+:8])<-[1N:9]([C:10]([C:11]([H:35])([H:36])[H:37])([C:12]([H:38])([H:39])[H:40])[H:34])([C:13]([C:14]([H:42])([H:43])[H:44])([C:15]([H:45])([H:46])[H:47])[H:41])[C:16]([H:48])([H:49])[c:17]2[c:18]([H:50])[c:19]([H:51])[c:20]([H:52])[c:21]([C:22]([N:23]([C:24]([C:25]([H:56])([H:57])[H:58])([C:26]([H:59])([H:60])[H:61])[H:55])[C:27]([C:28]([H:63])([H:64])[H:65])([C:29]([H:66])([H:67])[H:68])[H:62])([H:53])[H:54])[2n:30]->12)([H:31])([H:32])[H:33]", "smiles3Dx": "C([C:1]#[5N:2]->[Mn+:3]1(<-[3H-:4])(<-[4C-:5]#[O+:6])(<-[6C-:7]#[O+:8])<-[1N:9]([C:10]([C:11]([H:35])([H:36])[H:37])([C:12]([H:38])([H:39])[H:40])[H:34])([C:13]([C:14]([H:42])([H:43])[H:44])([C:15]([H:45])([H:46])[H:47])[H:41])[C:16]([H:48])([H:49])[c:17]2[c:18]([H:50])[c:19]([H:51])[c:20]([H:52])[c:21]([C:22]([N:23]([C:24]([C:25]([H:56])([H:57])[H:58])([C:26]([H:59])([H:60])[H:61])[H:55])[C:27]([C:28]([H:63])([H:64])[H:65])([C:29]([H:66])([H:67])[H:68])[H:62])([H:53])[H:54])[2n:30]->12)([H:31])([H:32])[H:33]", "dummies": []}
C     -3.0885    -3.8963     0.3095
C     -2.2128    -2.7342     0.1591
N     -1.4579    -1.7693     0.0661
Mn     0.0000     0.0000     0.0000
H      1.1419     1.4417     0.0756
C      0.1985    -0.1797     2.2789
O      0.3004    -0.2712     3.4771
C     -1.7097     1.4830     0.3770
O     -2.6084     2.2623     0.5750
N      1.8319    -1.3275    -0.6144
C      2.7211    -1.2542     0.5492
C      2.3983    -2.2390     1.7060
C      4.2470    -1.3335     0.2483
C      1.4003    -2.6896    -1.0011
C      0.4452    -2.7689    -2.2162
C      2.5559    -3.6832    -1.2899
C      2.3533    -0.5472    -1.7367
C      1.3088     0.0208    -2.6965
C      1.6861     0.4487    -3.9746
C      0.7436     1.0746    -4.7876
C     -0.5770     1.1896    -4.3553
C     -0.9451     0.6620    -3.1053
C     -2.4102     0.4974    -2.7569
N     -3.0442    -0.7243    -3.3415
C     -2.9633    -0.8426    -4.8369
C     -3.3664    -2.2226    -5.3719
C     -3.6799     0.2745    -5.6286
C     -4.3338    -1.0584    -2.6518
C     -4.5656    -2.5726    -2.5418
C     -5.5681    -0.3382    -3.2115
N      0.0391     0.2325    -2.2582
H     -2.7934    -4.4612     1.2174
H     -2.9903    -4.5560    -0.5765
H     -4.1393    -3.5591     0.4165
H      2.5429    -0.2378     0.9599
H      2.8873    -3.2237     1.5880
H      2.7768    -1.8152     2.6611
H      1.3138    -2.4070     1.8306
H      4.6295    -0.3508    -0.0970
H      4.4985    -2.0792    -0.5251
H      4.8237    -1.5767     1.1668
H      0.8292    -3.0993    -0.1476
H     -0.4377    -2.1231    -2.1138
H      0.0471    -3.8025    -2.3088
H      0.9719    -2.5394    -3.1661
H      3.2003    -3.8737    -0.4188
H      3.1819    -3.3524    -2.1421
H      2.1380    -4.6773    -1.5591
H      3.0695    -1.1604    -2.3212
H      2.9093     0.3305    -1.3417
H      2.7068     0.3364    -4.3183
H      1.0288     1.4431    -5.7645
H     -1.3089     1.6338    -5.0141
H     -2.4580     0.4152    -1.6658
H     -2.9761     1.4131    -3.0247
H     -1.8930    -0.7931    -5.1127
H     -2.9103    -3.0279    -4.7593
H     -4.4675    -2.3372    -5.4136
H     -2.9928    -2.3426    -6.4120
H     -3.1993     0.3798    -6.6248
H     -4.7447     0.0384    -5.8177
H     -3.6226     1.2589    -5.1295
H     -4.2673    -0.7313    -1.5893
H     -5.1062    -2.9859    -3.4143
H     -3.5980    -3.1018    -2.4268
H     -5.1964    -2.7922    -1.6543
H     -5.3541     0.7373    -3.3787
H     -5.9232    -0.8118    -4.1478
H     -6.4001    -0.4061    -2.4781
69
{"conf": 10, "E": 162.26, "rms": -1.0, "geom": "OH", "total_charge": 0, "CA_charge": 1, "smiles": "C[C:1]#[5N:2]->[Mn+:3]1(<-[3H-:4])(<-[4C-:5]#[O+:6])(<-[6C-:7]#[O+:8])<-[1N:9]([CH:10]([CH3:11])[CH3:12])([CH:13]([CH3:14])[CH3:15])[CH2:16][c:17]2[cH:18][cH:19][cH:20][c:21]([CH2:22][N:23]([CH:24]([CH3:25])[CH3:26])[CH:27]([CH3:28])[CH3:29])[2n:30]->12", "smiles3D": "C([C:1]#[5N:2]->[Mn+:3]1(<-[3H-:4])(<-[4C-:5]#[O+:6])(<-[6C-:7]#[O+:8])<-[1N:9]([C:10]([C:11]([H:35])([H:36])[H:37])([C:12]([H:38])([H:39])[H:40])[H:34])([C:13]([C:14]([H:42])([H:43])[H:44])([C:15]([H:45])([H:46])[H:47])[H:41])[C:16]([H:48])([H:49])[c:17]2[c:18]([H:50])[c:19]([H:51])[c:20]([H:52])[c:21]([C:22]([N:23]([C:24]([C:25]([H:56])([H:57])[H:58])([C:26]([H:59])([H:60])[H:61])[H:55])[C:27]([C:28]([H:63])([H:64])[H:65])([C:29]([H:66])([H:67])[H:68])[H:62])([H:53])[H:54])[2n:30]->12)([H:31])([H:32])[H:33]", "smiles3Dx": "C([C:1]#[5N:2]->[Mn+:3]1(<-[3H-:4])(<-[4C-:5]#[O+:6])(<-[6C-:7]#[O+:8])<-[1N:9]([C:10]([C:11]([H:35])([H:36])[H:37])([C:12]([H:38])([H:39])[H:40])[H:34])([C:13]([C:14]([H:42])([H:43])[H:44])([C:15]([H:45])([H:46])[H:47])[H:41])[C:16]([H:48])([H:49])[c:17]2[c:18]([H:50])[c:19]([H:51])[c:20]([H:52])[c:21]([C:22]([N:23]([C:24]([C:25]([H:56])([H:57])[H:58])([C:26]([H:59])([H:60])[H:61])[H:55])[C:27]([C:28]([H:63])([H:64])[H:65])([C:29]([H:66])([H:67])[H:68])[H:62])([H:53])[H:54])[2n:30]->12)([H:31])([H:32])[H:33]", "dummies": []}
C      0.7856    -2.5512    -4.2101
C      0.5541    -1.8031    -2.9753
N      0.3548    -1.1747    -1.9384
Mn     0.0000     0.0000     0.0000
H     -0.1156     0.8558     1.6187
C      1.2161     1.7231    -0.8987
O      1.8608     2.6269    -1.3698
C      2.0226    -0.8108     0.6837
O      3.1151    -1.2067     1.0032
N     -2.0859     0.8337    -0.6874
C     -2.3619     0.3620    -2.0686
C     -3.5179     1.1149    -2.7944
C     -2.6600    -1.1562    -2.2202
C     -2.1025     2.3136    -0.5443
C     -1.4216     3.1292    -1.6905
C     -1.5132     2.8470     0.7909
C     -3.0344     0.2309     0.2504
C     -2.7105    -1.1914     0.7063
C     -3.7631    -2.0723     0.9893
C     -3.4850    -3.3799     1.3527
C     -2.1660    -3.7795     1.5070
C     -1.1218    -2.8550     1.3239
C      0.2803    -3.2817     1.6813
N      0.8278    -2.6663     2.9268
C     -0.0433    -2.5766     4.1439
C     -0.8753    -1.2883     4.1332
C     -0.9139    -3.8193     4.4299
C      2.2136    -3.1522     3.2103
C      3.0250    -2.0978     3.9838
C      2.2688    -4.5132     3.9300
N     -1.4128    -1.5984     0.8508
H     -0.1772    -2.6876    -4.7441
H      1.4909    -1.9892    -4.8561
H      1.2172    -3.5435    -3.9656
H     -1.4376     0.5406    -2.6486
H     -3.9506     0.5017    -3.6146
H     -4.3467     1.3706    -2.1061
H     -3.1610     2.0290    -3.2995
H     -1.9628    -1.7966    -1.6594
H     -2.5666    -1.4474    -3.2888
H     -3.6962    -1.4007    -1.9033
H     -3.1770     2.6133    -0.5437
H     -0.8190     2.5244    -2.3860
H     -0.7366     3.9167    -1.3073
H     -2.1847     3.6904    -2.2682
H     -1.8521     2.3361     1.7073
H     -1.8241     3.9071     0.9150
H     -0.4079     2.8529     0.7795
H     -3.1272     0.8306     1.1680
H     -4.0450     0.2244    -0.2135
H     -4.7939    -1.7559     0.8889
H     -4.2914    -4.0785     1.5351
H     -1.9628    -4.7962     1.8203
H      0.9275    -3.0592     0.8135
H      0.3181    -4.3885     1.7672
H      0.5997    -2.4586     5.0407
H     -1.7387    -1.3568     3.4452
H     -0.2397    -0.4272     3.8373
H     -1.2762    -1.0908     5.1506
H     -0.4989    -4.7370     3.9709
H     -1.9574    -3.6798     4.0861
H     -0.9693    -3.9903     5.5264
H      2.7508    -3.3052     2.2489
H      2.8030    -2.1205     5.0708
H      4.1117    -2.2923     3.8583
H      2.8044    -1.0791     3.6027
H      1.7398    -5.2921     3.3448
H      3.3267    -4.8374     4.0313
H      1.8345    -4.4587     4.9494
69
{"conf": 11, "E": 152.03, "rms": -1.0, "geom": "OH", "total_charge": 0, "CA_charge": 1, "smiles": "C[C:1]#[5N:2]->[Mn+:3]1(<-[3H-:4])(<-[4C-:5]#[O+:6])(<-[6C-:7]#[O+:8])<-[1N:9]([CH:10]([CH3:11])[CH3:12])([CH:13]([CH3:14])[CH3:15])[CH2:16][c:17]2[cH:18][cH:19][cH:20][c:21]([CH2:22][N:23]([CH:24]([CH3:25])[CH3:26])[CH:27]([CH3:28])[CH3:29])[2n:30]->12", "smiles3D": "C([C:1]#[5N:2]->[Mn+:3]1(<-[3H-:4])(<-[4C-:5]#[O+:6])(<-[6C-:7]#[O+:8])<-[1N:9]([C:10]([C:11]([H:35])([H:36])[H:37])([C:12]([H:38])([H:39])[H:40])[H:34])([C:13]([C:14]([H:42])([H:43])[H:44])([C:15]([H:45])([H:46])[H:47])[H:41])[C:16]([H:48])([H:49])[c:17]2[c:18]([H:50])[c:19]([H:51])[c:20]([H:52])[c:21]([C:22]([N:23]([C:24]([C:25]([H:56])([H:57])[H:58])([C:26]([H:59])([H:60])[H:61])[H:55])[C:27]([C:28]([H:63])([H:64])[H:65])([C:29]([H:66])([H:67])[H:68])[H:62])([H:53])[H:54])[2n:30]->12)([H:31])([H:32])[H:33]", "smiles3Dx": "C([C:1]#[5N:2]->[Mn+:3]1(<-[3H-:4])(<-[4C-:5]#[O+:6])(<-[6C-:7]#[O+:8])<-[1N:9]([C:10]([C:11]([H:35])([H:36])[H:37])([C:12]([H:38])([H:39])[H:40])[H:34])([C:13]([C:14]([H:42])([H:43])[H:44])([C:15]([H:45])([H:46])[H:47])[H:41])[C:16]([H:48])([H:49])[c:17]2[c:18]([H:50])[c:19]([H:51])[c:20]([H:52])[c:21]([C:22]([N:23]([C:24]([C:25]([H:56])([H:57])[H:58])([C:26]([H:59])([H:60])[H:61])[H:55])[C:27]([C:28]([H:63])([H:64])[H:65])([C:29]([H:66])([H:67])[H:68])[H:62])([H:53])[H:54])[2n:30]->12)([H:31])([H:32])[H:33]", "dummies": []}
C     -1.7626     4.5724     0.9145
C     -1.2452     3.2316     0.6446
N     -0.8111     2.1044     0.4201
Mn     0.0000     0.0000     0.0000
H      0.6646    -1.6055    -0.5658
C      2.0977     0.9127    -0.1515
O      3.2001     1.3943    -0.2365
C     -0.3080     0.5370    -2.2074
O     -0.4690     0.8199    -3.3686
N     -0.0435    -0.4798     2.3403
C      0.2518    -1.8961     2.7460
C     -0.7215    -2.5603     3.7604
C      0.3912    -2.8432     1.5609
C      0.8634     0.4852     2.9514
C      0.6210     0.7268     4.4612
C      2.3644     0.1548     2.7498
C     -1.4377    -0.1008     2.5852
C     -2.4213    -0.7420     1.6131
C     -3.7033    -1.1221     2.0294
C     -4.5832    -1.6739     1.0986
C     -4.1678    -1.8731    -0.2188
C     -2.8621    -1.5091    -0.5946
C     -2.3610    -1.8102    -1.9807
N     -2.9338    -3.0796    -2.5049
C     -3.4592    -2.9764    -3.8935
C     -2.3607    -3.1008    -4.9577
C     -4.5968    -3.9789    -4.1381
C     -2.2319    -4.3521    -2.1501
C     -2.6806    -4.8352    -0.7680
C     -0.6939    -4.2889    -2.2252
N     -2.0714    -0.8551     0.3062
H     -0.9304     5.3048     0.8739
H     -2.5246     4.8350     0.1522
H     -2.2252     4.5934     1.9227
H      1.2314    -1.9244     3.2580
H     -1.7274    -2.7272     3.3246
H     -0.3292    -3.5542     4.0669
H     -0.7963    -1.9709     4.6960
H     -0.4760    -2.7565     0.8837
H      1.3675    -2.6671     1.0675
H      0.4364    -3.9021     1.8962
H      0.6832     1.4516     2.4339
H     -0.3706     1.1863     4.6471
H      0.7058    -0.2180     5.0340
H      1.3765     1.4397     4.8563
H      2.8050    -0.3467     3.6392
H      2.9427     1.0889     2.5845
H      2.5085    -0.5266     1.8899
H     -1.7494    -0.3354     3.6206
H     -1.5438     0.9953     2.4712
H     -4.0172    -0.9902     3.0572
H     -5.5800    -1.9661     1.4024
H     -4.8485    -2.3306    -0.9257
H     -2.6477    -0.9428    -2.6122
H     -1.2599    -1.8401    -1.9869
H     -3.9330    -1.9784    -4.0311
H     -1.9306    -4.1238    -4.9745
H     -2.7842    -2.8872    -5.9622
H     -1.5538    -2.3638    -4.7610
H     -4.2208    -5.0141    -4.2683
H     -5.3110    -3.9564    -3.2876
H     -5.1483    -3.7031    -5.0624
H     -2.5324    -5.1556    -2.8526
H     -2.3258    -4.1512     0.0295
H     -2.2733    -5.8491    -0.5664
H     -3.7892    -4.8908    -0.7287
H     -0.2667    -3.7589    -1.3502
H     -0.3549    -3.7900    -3.1545
H     -0.2786    -5.3194    -2.2215
69
{"conf": 12, "E": 149.68, "rms": -1.0, "geom": "OH", "total_charge": 0, "CA_charge": 1, "smiles": "C[C:1]#[5N:2]->[Mn+:3]1(<-[3H-:4])(<-[4C-:5]#[O+:6])(<-[6C-:7]#[O+:8])<-[1N:9]([CH:10]([CH3:11])[CH3:12])([CH:13]([CH3:14])[CH3:15])[CH2:16][c:17]2[cH:18][cH:19][cH:20][c:21]([CH2:22][N:23]([CH:24]([CH3:25])[CH3:26])[CH:27]([CH3:28])[CH3:29])[2n:30]->12", "smiles3D": "C([C:1]#[5N:2]->[Mn+:3]1(<-[3H-:4])(<-[4C-:5]#[O+:6])(<-[6C-:7]#[O+:8])<-[1N:9]([C:10]([C:11]([H:35])([H:36])[H:37])([C:12]([H:38])([H:39])[H:40])[H:34])([C:13]([C:14]([H:42])([H:43])[H:44])([C:15]([H:45])([H:46])[H:47])[H:41])[C:16]([H:48])([H:49])[c:17]2[c:18]([H:50])[c:19]([H:51])[c:20]([H:52])[c:21]([C:22]([N:23]([C:24]([C:25]([H:56])([H:57])[H:58])([C:26]([H:59])([H:60])[H:61])[H:55])[C:27]([C:28]([H:63])([H:64])[H:65])([C:29]([H:66])([H:67])[H:68])[H:62])([H:53])[H:54])[2n:30]->12)([H:31])([H:32])[H:33]", "smiles3Dx": "C([C:1]#[5N:2]->[Mn+:3]1(<-[3H-:4])(<-[4C-:5]#[O+:6])(<-[6C-:7]#[O+:8])<-[1N:9]([C:10]([C:11]([H:35])([H:36])[H:37])([C:12]([H:38])([H:39])[H:40])[H:34])([C:13]([C:14]([H:42])([H:43])[H:44])([C:15]([H:45])([H:46])[H:47])[H:41])[C:16]([H:48])([H:49])[c:17]2[c:18]([H:50])[c:19]([H:51])[c:20]([H:52])[c:21]([C:22]([N:23]([C:24]([C:25]([H:56])([H:57])[H:58])([C:26]([H:59])([H:60])[H:61])[H:55])[C:27]([C:28]([H:63])([H:64])[H:65])([C:29]([H:66])([H:67])[H:68])[H:62])([H:53])[H:54])[2n:30]->12)([H:31])([H:32])[H:33]", "dummies": []}
C      0.0129     2.8831    -4.0664
C      0.0093     2.0407    -2.8713
N      0.0035     1.3349    -1.8655
Mn     0.0000     0.0000     0.0000
H      0.0925    -1.2203     1.3695
C      1.4031     1.4128     1.1391
O      2.1429     2.1545     1.7365
C      1.8473    -0.9823    -0.9399
O      2.8191    -1.4982    -1.4338
N     -2.0311     0.9151     0.7645
C     -2.0257     2.3756     1.0651
C     -1.5162     2.8111     2.4614
C     -1.2692     3.2452     0.0321
C     -2.4794     0.0373     1.8580
C     -3.8978     0.3373     2.4138
C     -1.4873    -0.0753     3.0404
C     -2.8768     0.6782    -0.4149
C     -2.7465    -0.7116    -1.0274
C     -3.8362    -1.3237    -1.6579
C     -3.6766    -2.5965    -2.2039
C     -2.4571    -3.2613    -2.0710
C     -1.3933    -2.6280    -1.4031
C     -0.1337    -3.3900    -1.0928
N     -0.4400    -4.8069    -0.7729
C     -0.5037    -5.1878     0.6677
C     -1.8113    -4.6770     1.2803
C      0.7041    -4.7195     1.5072
C      0.1201    -5.7986    -1.7289
C     -0.7769    -7.0403    -1.8353
C      1.5693    -6.1841    -1.4090
N     -1.5359    -1.3277    -1.0107
H      1.0587     3.0590    -4.3917
H     -0.5473     2.3751    -4.8781
H     -0.4711     3.8540    -3.8343
H     -3.0895     2.7064     1.0196
H     -1.5280     3.9191     2.5454
H     -0.4756     2.4958     2.6487
H     -2.1880     2.4856     3.2734
H     -1.7216     3.2362    -0.9748
H     -1.3178     4.3157     0.3264
H     -0.2019     2.9850    -0.0185
H     -2.5303    -0.9885     1.4345
H     -4.0495     1.4047     2.6573
H     -4.0823    -0.2549     3.3361
H     -4.6813     0.0208     1.6966
H     -1.3747    -1.1421     3.3330
H     -1.8323     0.4499     3.9546
H     -0.4880     0.3026     2.7709
H     -2.6083     1.3815    -1.2168
H     -3.9428     0.8644    -0.1677
H     -4.7939    -0.8229    -1.7249
H     -4.5072    -3.0816    -2.7001
H     -2.3605    -4.2684    -2.4541
H      0.5505    -3.3018    -1.9641
H      0.3678    -2.9029    -0.2450
H     -0.5370    -6.2925     0.7599
H     -1.8339    -3.5667     1.2954
H     -1.9184    -5.0493     2.3216
H     -2.6749    -5.0433     0.6853
H      1.6548    -4.8178     0.9494
H      0.5935    -3.6645     1.8344
H      0.7794    -5.3398     2.4257
H      0.1188    -5.3542    -2.7502
H     -0.6745    -7.7029    -0.9516
H     -1.8398    -6.7355    -1.9379
H     -0.4964    -7.6305    -2.7339
H      1.9748    -6.8272    -2.2190
H      1.6318    -6.7490    -0.4555
H      2.2017    -5.2738    -1.3456
69
{"conf": 13, "E": 163.56, "rms": -1.0, "geom": "OH", "total_charge": 0, "CA_charge": 1, "smiles": "C[C:1]#[5N:2]->[Mn+:3]1(<-[3H-:4])(<-[4C-:5]#[O+:6])(<-[6C-:7]#[O+:8])<-[1N:9]([CH:10]([CH3:11])[CH3:12])([CH:13]([CH3:14])[CH3:15])[CH2:16][c:17]2[cH:18][cH:19][cH:20][c:21]([CH2:22][N:23]([CH:24]([CH3:25])[CH3:26])[CH:27]([CH3:28])[CH3:29])[2n:30]->12", "smiles3D": "C([C:1]#[5N:2]->[Mn+:3]1(<-[3H-:4])(<-[4C-:5]#[O+:6])(<-[6C-:7]#[O+:8])<-[1N:9]([C:10]([C:11]([H:35])([H:36])[H:37])([C:12]([H:38])([H:39])[H:40])[H:34])([C:13]([C:14]([H:42])([H:43])[H:44])([C:15]([H:45])([H:46])[H:47])[H:41])[C:16]([H:48])([H:49])[c:17]2[c:18]([H:50])[c:19]([H:51])[c:20]([H:52])[c:21]([C:22]([N:23]([C:24]([C:25]([H:56])([H:57])[H:58])([C:26]([H:59])([H:60])[H:61])[H:55])[C:27]([C:28]([H:63])([H:64])[H:65])([C:29]([H:66])([H:67])[H:68])[H:62])([H:53])[H:54])[2n:30]->12)([H:31])([H:32])[H:33]", "smiles3Dx": "C([C:1]#[5N:2]->[Mn+:3]1(<-[3H-:4])(<-[4C-:5]#[O+:6])(<-[6C-:7]#[O+:8])<-[1N:9]([C:10]([C:11]([H:35])([H:36])[H:37])([C:12]([H:38])([H:39])[H:40])[H:34])([C:13]([C:14]([H:42])([H:43])[H:44])([C:15]([H:45])([H:46])[H:47])[H:41])[C:16]([H:48])([H:49])[c:17]2[c:18]([H:50])[c:19]([H:51])[c:20]([H:52])[c:21]([C:22]([N:23]([C:24]([C:25]([H:56])([H:57])[H:58])([C:26]([H:59])([H:60])[H:61])[H:55])[C:27]([C:28]([H:63])([H:64])[H:65])([C:29]([H:66])([H:67])[H:68])[H:62])([H:53])[H:54])[2n:30]->12)([H:31])([H:32])[H:33]", "dummies": []}
C     -0.0442    -4.5244     2.0921
C     -0.0510    -3.2181     1.4361
N     -0.0361    -2.1070     0.9112
Mn     0.0000     0.0000     0.0000
H     -0.0964     1.6583    -0.7921
C     -1.0360     0.8379     1.8632
O     -1.5867     1.2783     2.8416
C     -2.0896    -0.3292    -0.8677
O     -3.1989    -0.4727    -1.3183
N      2.1773     0.6036     0.6576
C      2.1062     1.8707     1.4310
C      1.9251     1.7764     2.9630
C      3.2765     2.8753     1.1846
C      2.8613    -0.5492     1.2509
C      2.2062    -1.1189     2.5260
C      4.3693    -0.3547     1.5411
C      2.6910     0.8815    -0.6836
C      2.4236    -0.1725    -1.7459
C      3.3230    -0.3311    -2.8075
C      2.9721    -1.1294    -3.8871
C      1.7575    -1.8044    -3.8758
C      0.9033    -1.6990    -2.7606
C     -0.3341    -2.5757    -2.7168
N     -0.3176    -3.7217    -1.7481
C     -1.6263    -4.4724    -1.8545
C     -2.7976    -3.6219    -1.3279
C     -1.6683    -5.8277    -1.1067
C      0.8810    -4.6266    -1.8509
C      2.1852    -3.9879    -1.3436
C      1.0663    -5.2760    -3.2351
N      1.2111    -0.7906    -1.7752
H      0.4409    -4.4322     3.0854
H     -1.0867    -4.8785     2.2255
H      0.5263    -5.2470     1.4736
H      1.1877     2.3667     1.0510
H      1.6790     2.7836     3.3636
H      2.8591     1.4620     3.4681
H      1.0814     1.1447     3.2723
H      3.2251     3.3319     0.1755
H      3.2218     3.7324     1.8899
H      4.2661     2.3997     1.3110
H      2.7929    -1.3591     0.4957
H      1.1341    -0.8783     2.5767
H      2.3205    -2.2240     2.5385
H      2.6904    -0.7609     3.4575
H      4.9573    -0.1378     0.6301
H      4.7893    -1.3007     1.9465
H      4.5466     0.4284     2.3015
H      2.2035     1.8084    -1.0567
H      3.7806     1.0767    -0.6492
H      4.2646     0.2035    -2.8228
H      3.6419    -1.2278    -4.7316
H      1.4994    -2.4204    -4.7263
H     -1.1747    -1.9060    -2.5167
H     -0.5387    -2.9640    -3.7398
H     -1.8443    -4.7040    -2.9217
H     -3.1010    -2.8737    -2.0853
H     -2.5185    -3.1244    -0.3758
H     -3.7068    -4.2341    -1.1468
H     -1.0417    -6.5913    -1.6113
H     -1.3524    -5.7079    -0.0535
H     -2.6948    -6.2527    -1.1124
H      0.7619    -5.4574    -1.1301
H      2.7530    -3.4871    -2.1489
H      1.9759    -3.2730    -0.5272
H      2.8601    -4.7728    -0.9375
H      1.3409    -4.5337    -4.0035
H      0.1448    -5.7975    -3.5615
H      1.8803    -6.0305    -3.1866
69
{"conf": 14, "E": 164.52, "rms": -1.0, "geom": "OH", "total_charge": 0, "CA_charge": 1, "smiles": "C[C:1]#[5N:2]->[Mn+:3]1(<-[3H-:4])(<-[4C-:5]#[O+:6])(<-[6C-:7]#[O+:8])<-[1N:9]([CH:10]([CH3:11])[CH3:12])([CH:13]([CH3:14])[CH3:15])[CH2:16][c:17]2[cH:18][cH:19][cH:20][c:21]([CH2:22][N:23]([CH:24]([CH3:25])[CH3:26])[CH:27]([CH3:28])[CH3:29])[2n:30]->12", "smiles3D": "C([C:1]#[5N:2]->[Mn+:3]1(<-[3H-:4])(<-[4C-:5]#[O+:6])(<-[6C-:7]#[O+:8])<-[1N:9]([C:10]([C:11]([H:35])([H:36])[H:37])([C:12]([H:38])([H:39])[H:40])[H:34])([C:13]([C:14]([H:42])([H:43])[H:44])([C:15]([H:45])([H:46])[H:47])[H:41])[C:16]([H:48])([H:49])[c:17]2[c:18]([H:50])[c:19]([H:51])[c:20]([H:52])[c:21]([C:22]([N:23]([C:24]([C:25]([H:56])([H:57])[H:58])([C:26]([H:59])([H:60])[H:61])[H:55])[C:27]([C:28]([H:63])([H:64])[H:65])([C:29]([H:66])([H:67])[H:68])[H:62])([H:53])[H:54])[2n:30]->12)([H:31])([H:32])[H:33]", "smiles3Dx": "C([C:1]#[5N:2]->[Mn+:3]1(<-[3H-:4])(<-[4C-:5]#[O+:6])(<-[6C-:7]#[O+:8])<-[1N:9]([C:10]([C:11]([H:35])([H:36])[H:37])([C:12]([H:38])([H:39])[H:40])[H:34])([C:13]([C:14]([H:42])([H:43])[H:44])([C:15]([H:45])([H:46])[H:47])[H:41])[C:16]([H:48])([H:49])[c:17]2[c:18]([H:50])[c:19]([H:51])[c:20]([H:52])[c:21]([C:22]([N:23]([C:24]([C:25]([H:56])([H:57])[H:58])([C:26]([H:59])([H:60])[H:61])[H:55])[C:27]([C:28]([H:63])([H:64])[H:65])([C:29]([H:66])([H:67])[H:68])[H:62])([H:53])[H:54])[2n:30]->12)([H:31])([H:32])[H:33]", "dummies": []}
C      1.6934     0.3273     4.6707
C      1.1991     0.2334     3.2979
N      0.7827     0.1529     2.1452
Mn     0.0000     0.0000     0.0000
H     -0.6430    -0.0408    -1.7207
C      1.9727     0.7981    -0.8629
O      3.0054     1.2232    -1.3184
C     -0.5552     2.2146     0.1906
O     -0.8259     3.3850     0.2949
N      0.4657    -2.3133     0.0929
C      0.1926    -2.9335    -1.2228
C      1.0564    -2.3571    -2.3587
C     -1.2915    -2.8843    -1.6810
C      1.8287    -2.5965     0.6493
C      2.2350    -4.0912     0.5704
C      3.0071    -1.7565     0.1282
C     -0.5130    -2.8053     1.0947
C     -1.8691    -2.1170     1.1334
C     -2.9814    -2.8094     1.6305
C     -4.2322    -2.2060     1.6021
C     -4.3670    -0.9346     1.0573
C     -3.2295    -0.2406     0.6080
C     -3.4212     1.0344    -0.1755
N     -3.5964     2.3061     0.6045
C     -3.8825     2.1792     2.0778
C     -2.5782     1.9101     2.8530
C     -4.5289     3.4234     2.7339
C     -4.4128     3.3111    -0.1484
C     -3.7883     3.6549    -1.5121
C     -5.8870     2.8834    -0.3229
N     -1.9951    -0.8242     0.7282
H      2.5847     0.9872     4.6983
H      1.9702    -0.6841     5.0332
H      0.8997     0.7492     5.3208
H      0.4374    -4.0131    -1.1539
H      2.0477    -2.8528    -2.3741
H      0.6252    -2.5649    -3.3610
H      1.1645    -1.2650    -2.2632
H     -1.7225    -1.8718    -1.6410
H     -1.9164    -3.5690    -1.0729
H     -1.4001    -3.2596    -2.7209
H      1.8085    -2.3532     1.7336
H      1.4119    -4.7555     0.8984
H      3.0928    -4.2857     1.2500
H      2.5528    -4.3719    -0.4559
H      3.0474    -0.8012     0.6867
H      3.0264    -1.5809    -0.9528
H      3.9746    -2.2453     0.3753
H     -0.6871    -3.8917     0.9189
H     -0.1202    -2.7141     2.1287
H     -2.8826    -3.8199     2.0074
H     -5.1034    -2.7420     1.9559
H     -5.3559    -0.5045     0.9535
H     -2.5786     1.1476    -0.8820
H     -4.2903     0.8527    -0.8401
H     -4.5899     1.3478     2.2618
H     -2.8004     1.7195     3.9249
H     -2.0303     1.0307     2.4784
H     -1.9002     2.7872     2.7853
H     -5.5395     3.6286     2.3291
H     -3.8839     4.3198     2.6095
H     -4.6650     3.2519     3.8236
H     -4.3993     4.2797     0.3902
H     -4.3367     4.5037    -1.9745
H     -2.7302     3.9602    -1.3844
H     -3.8333     2.7967    -2.2145
H     -6.0236     2.2277    -1.2082
H     -6.2608     2.3374     0.5667
H     -6.5206     3.7833    -0.4732
69
{"conf": 15, "E": 156.67, "rms": -1.0, "geom": "OH", "total_charge": 0, "CA_charge": 1, "smiles": "C[C:1]#[5N:2]->[Mn+:3]1(<-[3H-:4])(<-[4C-:5]#[O+:6])(<-[6C-:7]#[O+:8])<-[1N:9]([CH:10]([CH3:11])[CH3:12])([CH:13]([CH3:14])[CH3:15])[CH2:16][c:17]2[cH:18][cH:19][cH:20][c:21]([CH2:22][N:23]([CH:24]([CH3:25])[CH3:26])[CH:27]([CH3:28])[CH3:29])[2n:30]->12", "smiles3D": "C([C:1]#[5N:2]->[Mn+:3]1(<-[3H-:4])(<-[4C-:5]#[O+:6])(<-[6C-:7]#[O+:8])<-[1N:9]([C:10]([C:11]([H:35])([H:36])[H:37])([C:12]([H:38])([H:39])[H:40])[H:34])([C:13]([C:14]([H:42])([H:43])[H:44])([C:15]([H:45])([H:46])[H:47])[H:41])[C:16]([H:48])([H:49])[c:17]2[c:18]([H:50])[c:19]([H:51])[c:20]([H:52])[c:21]([C:22]([N:23]([C:24]([C:25]([H:56])([H:57])[H:58])([C:26]([H:59])([H:60])[H:61])[H:55])[C:27]([C:28]([H:63])([H:64])[H:65])([C:29]([H:66])([H:67])[H:68])[H:62])([H:53])[H:54])[2n:30]->12)([H:31])([H:32])[H:33]", "smiles3Dx": "C([C:1]#[5N:2]->[Mn+:3]1(<-[3H-:4])(<-[4C-:5]#[O+:6])(<-[6C-:7]#[O+:8])<-[1N:9]([C:10]([C:11]([H:35])([H:36])[H:37])([C:12]([H:38])([H:39])[H:40])[H:34])([C:13]([C:14]([H:42])([H:43])[H:44])([C:15]([H:45])([H:46])[H:47])[H:41])[C:16]([H:48])([H:49])[c:17]2[c:18]([H:50])[c:19]([H:51])[c:20]([H:52])[c:21]([C:22]([N:23]([C:24]([C:25]([H:56])([H:57])[H:58])([C:26]([H:59])([H:60])[H:61])[H:55])[C:27]([C:28]([H:63])([H:64])[H:65])([C:29]([H:66])([H:67])[H:68])[H:62])([H:53])[H:54])[2n:30]->12)([H:31])([H:32])[H:33]", "dummies": []}
C      0.9362    -2.2322     4.3631
C      0.6616    -1.5793     3.0846
N      0.4307    -1.0244     2.0125
Mn     0.0000     0.0000     0.0000
H     -0.1688     0.7043    -1.6879
C     -1.4553    -1.7074    -0.5010
O     -2.2193    -2.6028    -0.7631
C      1.6402    -1.3672    -0.8325
O      2.4968    -2.0898    -1.2782
N     -1.6702     1.4335     0.8528
C     -2.9090     1.2739     0.0523
C     -4.0040     2.3398     0.3478
C     -2.7054     1.2277    -1.4839
C     -1.9286     1.1753     2.2890
C     -0.7475     1.4935     3.2497
C     -2.4457    -0.2562     2.5754
C     -1.1002     2.7649     0.6879
C      0.4076     2.8801     0.9076
C      0.9376     4.0803     1.4009
C      2.3128     4.2514     1.4598
C      3.1460     3.2642     0.9526
C      2.5986     2.0776     0.4375
C      3.5009     1.1663    -0.3502
N      4.3556     0.2707     0.4755
C      3.8559    -0.2165     1.7865
C      4.4525     0.5552     2.9714
C      4.0992    -1.7243     1.9445
C      5.8208     0.2619     0.2227
C      6.4709     1.6439     0.4041
C      6.1177    -0.3092    -1.1678
N      1.2409     1.8749     0.5065
H      0.0113    -2.2469     4.9756
H      1.2784    -3.2716     4.1813
H      1.7276    -1.6703     4.9005
H     -3.3492     0.2924     0.3120
H     -4.8882     2.1739    -0.3041
H     -3.6418     3.3700     0.1567
H     -4.3989     2.2680     1.3783
H     -2.1378     2.0773    -1.9034
H     -2.2481     0.2808    -1.8042
H     -3.6903     1.2282    -1.9981
H     -2.7385     1.8605     2.6085
H      0.2319     1.1779     2.8634
H     -0.6929     2.5881     3.4271
H     -0.8933     1.0438     4.2544
H     -2.0185    -0.9888     1.8784
H     -3.5505    -0.2891     2.4651
H     -2.2374    -0.5931     3.6126
H     -1.2881     3.1427    -0.3304
H     -1.6098     3.4697     1.3863
H      0.2868     4.8837     1.7228
H      2.7309     5.1752     1.8385
H      4.2112     3.4470     0.9115
H      2.9332     0.6050    -1.0961
H      4.1258     1.8116    -0.9992
H      2.7606    -0.0783     1.8320
H      5.5435     0.3737     3.0634
H      4.2735     1.6425     2.8586
H      3.9660     0.2278     3.9151
H      3.5624    -2.1030     2.8393
H      5.1755    -1.9580     2.0734
H      3.7208    -2.2701     1.0573
H      6.3244    -0.4145     0.9435
H      7.5767     1.5387     0.3859
H      6.1894     2.3476    -0.4051
H      6.1912     2.0850     1.3810
H      7.2139    -0.4255    -1.3067
H      5.6439    -1.3085    -1.2719
H      5.7290     0.3551    -1.9676
69
{"conf": 16, "E": 163.98, "rms": -1.0, "geom": "OH", "total_charge": 0, "CA_charge": 1, "smiles": "C[C:1]#[5N:2]->[Mn+:3]1(<-[3H-:4])(<-[4C-:5]#[O+:6])(<-[6C-:7]#[O+:8])<-[1N:9]([CH:10]([CH3:11])[CH3:12])([CH:13]([CH3:14])[CH3:15])[CH2:16][c:17]2[cH:18][cH:19][cH:20][c:21]([CH2:22][N:23]([CH:24]([CH3:25])[CH3:26])[CH:27]([CH3:28])[CH3:29])[2n:30]->12", "smiles3D": "C([C:1]#[5N:2]->[Mn+:3]1(<-[3H-:4])(<-[4C-:5]#[O+:6])(<-[6C-:7]#[O+:8])<-[1N:9]([C:10]([C:11]([H:35])([H:36])[H:37])([C:12]([H:38])([H:39])[H:40])[H:34])([C:13]([C:14]([H:42])([H:43])[H:44])([C:15]([H:45])([H:46])[H:47])[H:41])[C:16]([H:48])([H:49])[c:17]2[c:18]([H:50])[c:19]([H:51])[c:20]([H:52])[c:21]([C:22]([N:23]([C:24]([C:25]([H:56])([H:57])[H:58])([C:26]([H:59])([H:60])[H:61])[H:55])[C:27]([C:28]([H:63])([H:64])[H:65])([C:29]([H:66])([H:67])[H:68])[H:62])([H:53])[H:54])[2n:30]->12)([H:31])([H:32])[H:33]", "smiles3Dx": "C([C:1]#[5N:2]->[Mn+:3]1(<-[3H-:4])(<-[4C-:5]#[O+:6])(<-[6C-:7]#[O+:8])<-[1N:9]([C:10]([C:11]([H:35])([H:36])[H:37])([C:12]([H:38])([H:39])[H:40])[H:34])([C:13]([C:14]([H:42])([H:43])[H:44])([C:15]([H:45])([H:46])[H:47])[H:41])[C:16]([H:48])([H:49])[c:17]2[c:18]([H:50])[c:19]([H:51])[c:20]([H:52])[c:21]([C:22]([N:23]([C:24]([C:25]([H:56])([H:57])[H:58])([C:26]([H:59])([H:60])[H:61])[H:55])[C:27]([C:28]([H:63])([H:64])[H:65])([C:29]([H:66])([H:67])[H:68])[H:62])([H:53])[H:54])[2n:30]->12)([H:31])([H:32])[H:33]", "dummies": []}
C      2.2077     0.2446    -4.4751
C      1.5652     0.1601    -3.1648
N      1.0269     0.0996    -2.0620
Mn     0.0000     0.0000     0.0000
H     -1.0372    -0.1128     1.5135
C     -0.5096    -2.1724    -0.5486
O     -0.7767    -3.3126    -0.8364
C     -1.9266     0.6556    -1.0525
O     -2.9410     0.9978    -1.6078
N      1.9514    -0.4481     1.2713
C      3.2185    -0.1220     0.5431
C      4.4944     0.0710     1.4320
C      3.1846     1.1292    -0.3665
C      1.8575    -1.8864     1.6058
C      3.0762    -2.5235     2.3024
C      0.6190    -2.3087     2.4342
C      1.7255     0.4649     2.3742
C      1.3929     1.8850     1.9006
C      1.8924     3.0027     2.5765
C      1.5933     4.2758     2.0953
C      0.8192     4.4236     0.9436
C      0.3319     3.2802     0.2806
C     -0.4709     3.4071    -0.9906
N     -0.2750     4.7286    -1.6576
C      0.5823     4.6543    -2.8816
C     -0.0537     3.8525    -4.0371
C      1.9870     4.1242    -2.5573
C     -1.5625     5.4819    -1.8096
C     -1.4422     6.7526    -2.6793
C     -2.0921     5.9250    -0.4297
N      0.5821     2.0482     0.8160
H      1.6315    -0.3551    -5.2092
H      3.2426    -0.1485    -4.4048
H      2.2359     1.3043    -4.8029
H      3.4194    -0.9862    -0.1306
H      4.5092     1.0765     1.9050
H      5.3980     0.0003     0.7889
H      4.6449    -0.6256     2.2621
H      3.8169     0.9604    -1.2647
H      2.2011     1.4148    -0.6932
H      3.5739     2.0399     0.1374
H      1.7649    -2.3970     0.6251
H      2.8684    -3.5866     2.5522
H      3.9509    -2.5710     1.6227
H      3.2977    -2.0060     3.2591
H      0.5405    -3.4175     2.4432
H      0.7009    -1.9869     3.4939
H     -0.3269    -1.9644     2.0112
H      0.8584     0.1281     2.9679
H      2.6010     0.4909     3.0548
H      2.5149     2.8897     3.4551
H      1.9776     5.1501     2.6047
H      0.6290     5.4210     0.5742
H     -1.5341     3.2300    -0.7336
H     -0.1845     2.5693    -1.6514
H      0.7734     5.6813    -3.2540
H     -0.0592     2.7622    -3.8370
H      0.5317     4.0173    -4.9666
H     -1.0941     4.1800    -4.2316
H      2.6674     4.3021    -3.4176
H      1.9735     3.0358    -2.3587
H      2.4001     4.6514    -1.6714
H     -2.3293     4.8255    -2.2795
H     -0.6100     7.3950    -2.3193
H     -2.3828     7.3430    -2.6387
H     -1.2851     6.4985    -3.7472
H     -1.3850     6.6374     0.0459
H     -3.0766     6.4283    -0.5400
H     -2.2436     5.0708     0.2589
69
{"conf": 17, "E": 160.03, "rms": -1.0, "geom": "OH", "total_charge": 0, "CA_charge": 1, "smiles": "C[C:1]#[5N:2]->[Mn+:3]1(<-[3H-:4])(<-[4C-:5]#[O+:6])(<-[6C-:7]#[O+:8])<-[1N:9]([CH:10]([CH3:11])[CH3:12])([CH:13]([CH3:14])[CH3:15])[CH2:16][c:17]2[cH:18][cH:19][cH:20][c:21]([CH2:22][N:23]([CH:24]([CH3:25])[CH3:26])[CH:27]([CH3:28])[CH3:29])[2n:30]->12", "smiles3D": "C([C:1]#[5N:2]->[Mn+:3]1(<-[3H-:4])(<-[4C-:5]#[O+:6])(<-[6C-:7]#[O+:8])<-[1N:9]([C:10]([C:11]([H:35])([H:36])[H:37])([C:12]([H:38])([H:39])[H:40])[H:34])([C:13]([C:14]([H:42])([H:43])[H:44])([C:15]([H:45])([H:46])[H:47])[H:41])[C:16]([H:48])([H:49])[c:17]2[c:18]([H:50])[c:19]([H:51])[c:20]([H:52])[c:21]([C:22]([N:23]([C:24]([C:25]([H:56])([H:57])[H:58])([C:26]([H:59])([H:60])[H:61])[H:55])[C:27]([C:28]([H:63])([H:64])[H:65])([C:29]([H:66])([H:67])[H:68])[H:62])([H:53])[H:54])[2n:30]->12)([H:31])([H:32])[H:33]", "smiles3Dx": "C([C:1]#[5N:2]->[Mn+:3]1(<-[3H-:4])(<-[4C-:5]#[O+:6])(<-[6C-:7]#[O+:8])<-[1N:9]([C:10]([C:11]([H:35])([H:36])[H:37])([C:12]([H:38])([H:39])[H:40])[H:34])([C:13]([C:14]([H:42])([H:43])[H:44])([C:15]([H:45])([H:46])[H:47])[H:41])[C:16]([H:48])([H:49])[c:17]2[c:18]([H:50])[c:19]([H:51])[c:20]([H:52])[c:21]([C:22]([N:23]([C:24]([C:25]([H:56])([H:57])[H:58])([C:26]([H:59])([H:60])[H:61])[H:55])[C:27]([C:28]([H:63])([H:64])[H:65])([C:29]([H:66])([H:67])[H:68])[H:62])([H:53])[H:54])[2n:30]->12)([H:31])([H:32])[H:33]", "dummies": []}
C     -4.3622     1.1136    -2.1341
C     -3.0848     0.7867    -1.5021
N     -2.0098     0.5121    -0.9750
Mn     0.0000     0.0000     0.0000
H      1.5768    -0.3983     0.8528
C     -0.4743    -2.2488     0.0259
O     -0.7247    -3.4284     0.0465
C     -1.1382     0.0368     1.9856
O     -1.7423     0.0510     3.0294
N      1.0365     0.2923    -2.1132
C      0.6136    -0.5922    -3.2541
C     -0.1846    -1.8103    -2.8197
C     -0.1732     0.0633    -4.4289
C      2.4535     0.1745    -1.7984
C      2.8751    -1.2728    -1.4688
C      3.4260     0.7522    -2.8593
C      0.6705     1.6868    -2.3496
C      0.8763     2.6345    -1.1841
C      1.2270     3.9710    -1.4118
C      1.4134     4.8194    -0.3265
C      1.3053     4.3154     0.9660
C      0.9661     2.9643     1.1641
C      1.1250     2.3740     2.5470
N      2.2860     1.4505     2.6249
C      2.0809     0.3558     3.6271
C      3.1459    -0.7456     3.5634
C      1.8551     0.8291     5.0791
C      3.6016     2.1648     2.5521
C      4.6433     1.3708     1.7508
C      4.1636     2.6357     3.9001
N      0.6315     2.1955     0.0785
H     -5.1287     0.3746    -1.8225
H     -4.2461     1.0839    -3.2370
H     -4.6793     2.1301    -1.8226
H      1.5292    -0.9956    -3.7296
H     -0.5039    -2.4054    -3.7028
H     -1.1045    -1.5015    -2.2918
H      0.4612    -2.4972    -2.2457
H     -1.1894     0.3861    -4.1175
H      0.3860     0.9060    -4.8821
H     -0.3063    -0.6731    -5.2511
H      2.6163     0.7571    -0.8696
H      3.8309    -1.2632    -0.9020
H      3.0344    -1.8843    -2.3808
H      2.1164    -1.7662    -0.8362
H      3.1763     0.4274    -3.8879
H      4.4699     0.4408    -2.6395
H      3.4219     1.8614    -2.8254
H     -0.4089     1.7346    -2.5826
H      1.2232     2.0829    -3.2274
H      1.3607     4.3482    -2.4181
H      1.6907     5.8534    -0.4860
H      1.5416     4.9600     1.8038
H      0.1833     1.8950     2.8436
H      1.2543     3.1899     3.2922
H      1.1447    -0.1662     3.3407
H      3.3395    -1.0399     2.5108
H      4.0884    -0.4299     4.0519
H      2.7830    -1.6466     4.1034
H      1.1787     1.7051     5.1298
H      1.3748     0.0109     5.6575
H      2.8015     1.0680     5.5990
H      3.4696     3.0953     1.9603
H      5.4195     2.0611     1.3556
H      5.1665     0.6172     2.3701
H      4.1643     0.8639     0.8894
H      3.3807     3.1525     4.4925
H      4.9841     3.3640     3.7239
H      4.5956     1.7960     4.4787
69
{"conf": 18, "E": 151.84, "rms": -1.0, "geom": "OH", "total_charge": 0, "CA_charge": 1, "smiles": "C[C:1]#[5N:2]->[Mn+:3]1(<-[3H-:4])(<-[4C-:5]#[O+:6])(<-[6C-:7]#[O+:8])<-[1N:9]([CH:10]([CH3:11])[CH3:12])([CH:13]([CH3:14])[CH3:15])[CH2:16][c:17]2[cH:18][cH:19][cH:20][c:21]([CH2:22][N:23]([CH:24]([CH3:25])[CH3:26])[CH:27]([CH3:28])[CH3:29])[2n:30]->12", "smiles3D": "C([C:1]#[5N:2]->[Mn+:3]1(<-[3H-:4])(<-[4C-:5]#[O+:6])(<-[6C-:7]#[O+:8])<-[1N:9]([C:10]([C:11]([H:35])([H:36])[H:37])([C:12]([H:38])([H:39])[H:40])[H:34])([C:13]([C:14]([H:42])([H:43])[H:44])([C:15]([H:45])([H:46])[H:47])[H:41])[C:16]([H:48])([H:49])[c:17]2[c:18]([H:50])[c:19]([H:51])[c:20]([H:52])[c:21]([C:22]([N:23]([C:24]([C:25]([H:56])([H:57])[H:58])([C:26]([H:59])([H:60])[H:61])[H:55])[C:27]([C:28]([H:63])([H:64])[H:65])([C:29]([H:66])([H:67])[H:68])[H:62])([H:53])[H:54])[2n:30]->12)([H:31])([H:32])[H:33]", "smiles3Dx": "C([C:1]#[5N:2]->[Mn+:3]1(<-[3H-:4])(<-[4C-:5]#[O+:6])(<-[6C-:7]#[O+:8])<-[1N:9]([C:10]([C:11]([H:35])([H:36])[H:37])([C:12]([H:38])([H:39])[H:40])[H:34])([C:13]([C:14]([H:42])([H:43])[H:44])([C:15]([H:45])([H:46])[H:47])[H:41])[C:16]([H:48])([H:49])[c:17]2[c:18]([H:50])[c:19]([H:51])[c:20]([H:52])[c:21]([C:22]([N:23]([C:24]([C:25]([H:56])([H:57])[H:58])([C:26]([H:59])([H:60])[H:61])[H:55])[C:27]([C:28]([H:63])([H:64])[H:65])([C:29]([H:66])([H:67])[H:68])[H:62])([H:53])[H:54])[2n:30]->12)([H:31])([H:32])[H:33]", "dummies": []}
C     -1.7160     2.7739    -3.7717
C     -1.2172     1.9583    -2.6654
N     -0.7977     1.2699    -1.7381
Mn     0.0000     0.0000     0.0000
H      0.6963    -0.8175     1.4884
C     -2.0776    -0.8275     0.5239
O     -3.1680    -1.2629     0.7987
C     -0.5279     1.8075     1.3001
O     -0.8237     2.7588     1.9798
N      0.5839    -1.7905    -1.3988
C     -0.6171    -2.3833    -2.0453
C     -1.5940    -1.3951    -2.7201
C     -0.2900    -3.4908    -3.0871
C      1.3060    -2.8147    -0.6064
C      2.6404    -2.3584     0.0298
C      0.4318    -3.4432     0.5094
C      1.4732    -1.1649    -2.3712
C      2.4060    -0.0724    -1.8330
C      3.5991     0.2065    -2.5113
C      4.4673     1.1659    -2.0073
C      4.1512     1.8266    -0.8264
C      2.9431     1.5446    -0.1658
C      2.6823     2.1994     1.1684
N      2.7170     1.2439     2.3078
C      3.9778     0.4294     2.3866
C      5.2792     1.2225     2.6354
C      3.8635    -0.7615     3.3449
C      2.1391     1.8441     3.5543
C      3.1477     2.5282     4.4855
C      1.2602     0.8427     4.3165
N      2.0708     0.6391    -0.7166
H     -0.9164     3.4633    -4.1124
H     -2.5925     3.3624    -3.4312
H     -2.0170     2.1129    -4.6103
H     -1.2147    -2.8663    -1.2498
H     -2.0553    -0.7211    -1.9890
H     -2.4575    -1.9568    -3.1372
H     -1.1628    -0.8325    -3.5690
H      0.1160    -4.4046    -2.6124
H     -1.2152    -3.8295    -3.6009
H      0.4070    -3.1279    -3.8685
H      1.5866    -3.6383    -1.2927
H      2.5217    -1.4567     0.6412
H      3.4141    -2.1893    -0.7456
H      3.0625    -3.1552     0.6788
H     -0.2609    -2.7047     0.9443
H     -0.1660    -4.2846     0.0994
H      1.0365    -3.8790     1.3330
H      0.8887    -0.6974    -3.1796
H      2.1042    -1.9545    -2.8409
H      3.8592    -0.3284    -3.4163
H      5.3970     1.3802    -2.5185
H      4.8541     2.5437    -0.4210
H      3.4020     3.0249     1.3506
H      1.7199     2.7235     1.0889
H      4.1293    -0.0482     1.3974
H      5.4578     1.4233     3.7082
H      6.1439     0.6172     2.2875
H      5.3073     2.1749     2.0742
H      2.8941    -1.2831     3.1987
H      3.9697    -0.4451     4.4013
H      4.6758    -1.4905     3.1355
H      1.4342     2.6562     3.2722
H      3.8128     3.2051     3.9106
H      2.6024     3.1511     5.2269
H      3.7378     1.7888     5.0614
H      0.5893     1.3887     5.0142
H      0.6245     0.2707     3.6107
H      1.8561     0.1359     4.9242
69
{"conf": 19, "E": 158.29, "rms": -1.0, "geom": "OH", "total_charge": 0, "CA_charge": 1, "smiles": "C[C:1]#[5N:2]->[Mn+:3]1(<-[3H-:4])(<-[4C-:5]#[O+:6])(<-[6C-:7]#[O+:8])<-[1N:9]([CH:10]([CH3:11])[CH3:12])([CH:13]([CH3:14])[CH3:15])[CH2:16][c:17]2[cH:18][cH:19][cH:20][c:21]([CH2:22][N:23]([CH:24]([CH3:25])[CH3:26])[CH:27]([CH3:28])[CH3:29])[2n:30]->12", "smiles3D": "C([C:1]#[5N:2]->[Mn+:3]1(<-[3H-:4])(<-[4C-:5]#[O+:6])(<-[6C-:7]#[O+:8])<-[1N:9]([C:10]([C:11]([H:35])([H:36])[H:37])([C:12]([H:38])([H:39])[H:40])[H:34])([C:13]([C:14]([H:42])([H:43])[H:44])([C:15]([H:45])([H:46])[H:47])[H:41])[C:16]([H:48])([H:49])[c:17]2[c:18]([H:50])[c:19]([H:51])[c:20]([H:52])[c:21]([C:22]([N:23]([C:24]([C:25]([H:56])([H:57])[H:58])([C:26]([H:59])([H:60])[H:61])[H:55])[C:27]([C:28]([H:63])([H:64])[H:65])([C:29]([H:66])([H:67])[H:68])[H:62])([H:53])[H:54])[2n:30]->12)([H:31])([H:32])[H:33]", "smiles3Dx": "C([C:1]#[5N:2]->[Mn+:3]1(<-[3H-:4])(<-[4C-:5]#[O+:6])(<-[6C-:7]#[O+:8])<-[1N:9]([C:10]([C:11]([H:35])([H:36])[H:37])([C:12]([H:38])([H:39])[H:40])[H:34])([C:13]([C:14]([H:42])([H:43])[H:44])([C:15]([H:45])([H:46])[H:47])[H:41])[C:16]([H:48])([H:49])[c:17]2[c:18]([H:50])[c:19]([H:51])[c:20]([H:52])[c:21]([C:22]([N:23]([C:24]([C:25]([H:56])([H:57])[H:58])([C:26]([H:59])([H:60])[H:61])[H:55])[C:27]([C:28]([H:63])([H:64])[H:65])([C:29]([H:66])([H:67])[H:68])[H:62])([H:53])[H:54])[2n:30]->12)([H:31])([H:32])[H:33]", "dummies": []}
C      2.9377     2.1126     3.4287
C      2.0751     1.4857     2.4288
N      1.3481     0.9652     1.5863
Mn     0.0000     0.0000     0.0000
H     -0.9643    -0.7965    -1.3464
C      0.9061    -2.0178     0.6169
O      1.3841    -3.0773     0.9384
C      1.6915     0.1337    -1.5409
O      2.5813     0.1883    -2.3525
N     -1.9441    -0.0305     1.3295
C     -2.3948    -1.4291     1.5209
C     -1.6064    -2.2150     2.6138
C     -2.4028    -2.3138     0.2430
C     -1.7150     0.6761     2.6173
C     -1.3378     2.1751     2.5152
C     -2.9033     0.6092     3.6277
C     -2.9030     0.7129     0.5002
C     -2.3286     1.9149    -0.2540
C     -3.1626     2.9821    -0.6077
C     -2.6009     4.1341    -1.1492
C     -1.2172     4.2336    -1.2726
C     -0.4044     3.1345    -0.9381
C      1.0705     3.3604    -0.7209
N      1.6286     4.2724    -1.7475
C      1.9148     3.5936    -3.0466
C      3.3721     3.1558    -3.2392
C      1.4124     4.4253    -4.2329
C      2.5380     5.3138    -1.1825
C      3.8376     4.7575    -0.5687
C      2.8171     6.4668    -2.1525
N     -0.9993     1.9646    -0.5485
H      2.3182     2.4760     4.2742
H      3.4738     2.9680     2.9683
H      3.6736     1.3703     3.8002
H     -3.4550    -1.3834     1.8572
H     -0.5393    -1.9452     2.6329
H     -1.6769    -3.3142     2.4651
H     -2.0019    -2.0364     3.6301
H     -1.3932    -2.5845    -0.0959
H     -2.9141    -3.2725     0.4776
H     -2.9658    -1.9091    -0.6143
H     -0.8473     0.1810     3.0962
H     -0.5424     2.3827     1.7939
H     -0.9642     2.5285     3.5005
H     -2.2170     2.8028     2.2583
H     -2.5493     0.9453     4.6261
H     -3.7297     1.2888     3.3341
H     -3.3461    -0.3862     3.7811
H     -3.7397     1.0701     1.1356
H     -3.3512     0.0635    -0.2634
H     -4.2293     2.9366    -0.4266
H     -3.2305     4.9779    -1.4003
H     -0.7846     5.1800    -1.5721
H      1.1676     3.7941     0.2988
H      1.6411     2.4238    -0.6908
H      1.3139     2.6565    -3.0974
H      4.0353     4.0155    -3.4554
H      3.7341     2.6087    -2.3449
H      3.4391     2.4645    -4.1063
H      1.3372     3.7829    -5.1365
H      2.0959     5.2609    -4.4772
H      0.4026     4.8322    -4.0132
H      1.9891     5.7978    -0.3425
H      4.2422     5.4909     0.1611
H      3.6557     3.8080    -0.0246
H      4.6250     4.5969    -1.3302
H      3.2689     7.3182    -1.5997
H      1.8683     6.8220    -2.6071
H      3.5305     6.1734    -2.9467
69
{"conf": 20, "E": 163.17, "rms": -1.0, "geom": "OH", "total_charge": 0, "CA_charge": 1, "smiles": "C[C:1]#[5N:2]->[Mn+:3]1(<-[3H-:4])(<-[4C-:5]#[O+:6])(<-[6C-:7]#[O+:8])<-[1N:9]([CH:10]([CH3:11])[CH3:12])([CH:13]([CH3:14])[CH3:15])[CH2:16][c:17]2[cH:18][cH:19][cH:20][c:21]([CH2:22][N:23]([CH:24]([CH3:25])[CH3:26])[CH:27]([CH3:28])[CH3:29])[2n:30]->12", "smiles3D": "C([C:1]#[5N:2]->[Mn+:3]1(<-[3H-:4])(<-[4C-:5]#[O+:6])(<-[6C-:7]#[O+:8])<-[1N:9]([C:10]([C:11]([H:35])([H:36])[H:37])([C:12]([H:38])([H:39])[H:40])[H:34])([C:13]([C:14]([H:42])([H:43])[H:44])([C:15]([H:45])([H:46])[H:47])[H:41])[C:16]([H:48])([H:49])[c:17]2[c:18]([H:50])[c:19]([H:51])[c:20]([H:52])[c:21]([C:22]([N:23]([C:24]([C:25]([H:56])([H:57])[H:58])([C:26]([H:59])([H:60])[H:61])[H:55])[C:27]([C:28]([H:63])([H:64])[H:65])([C:29]([H:66])([H:67])[H:68])[H:62])([H:53])[H:54])[2n:30]->12)([H:31])([H:32])[H:33]", "smiles3Dx": "C([C:1]#[5N:2]->[Mn+:3]1(<-[3H-:4])(<-[4C-:5]#[O+:6])(<-[6C-:7]#[O+:8])<-[1N:9]([C:10]([C:11]([H:35])([H:36])[H:37])([C:12]([H:38])([H:39])[H:40])[H:34])([C:13]([C:14]([H:42])([H:43])[H:44])([C:15]([H:45])([H:46])[H:47])[H:41])[C:16]([H:48])([H:49])[c:17]2[c:18]([H:50])[c:19]([H:51])[c:20]([H:52])[c:21]([C:22]([N:23]([C:24]([C:25]([H:56])([H:57])[H:58])([C:26]([H:59])([H:60])[H:61])[H:55])[C:27]([C:28]([H:63])([H:64])[H:65])([C:29]([H:66])([H:67])[H:68])[H:62])([H:53])[H:54])[2n:30]->12)([H:31])([H:32])[H:33]", "dummies": []}
C      0.0445     1.3131     4.8096
C      0.0290     0.9161     3.4026
N      0.0129     0.5835     2.2199
Mn     0.0000     0.0000     0.0000
H      0.0880    -0.2744    -1.8139
C      1.3426    -1.8059     0.4535
O      2.0503    -2.7528     0.6919
C      1.9494     1.1805    -0.2641
O      2.9812     1.7901    -0.3970
N     -2.0215    -1.2061     0.0162
C     -2.5828    -1.1247     1.3725
C     -1.7174    -1.7634     2.4819
C     -4.0367    -1.6492     1.5145
C     -1.9404    -2.5650    -0.5979
C     -1.5611    -3.7451     0.3263
C     -1.0040    -2.6543    -1.8331
C     -2.8122    -0.3590    -0.8844
C     -2.7364     1.1305    -0.6025
C     -3.8843     1.9258    -0.7021
C     -3.8063     3.2760    -0.3913
C     -2.5934     3.8177     0.0168
C     -1.4431     3.0105     0.0646
C     -0.1562     3.6058     0.5763
N      0.4672     4.5979    -0.3526
C      0.0075     6.0246    -0.2389
C     -0.1993     6.4799     1.2253
C      1.0375     6.9897    -0.8621
C      0.6674     4.0453    -1.7325
C     -0.3913     4.4775    -2.7668
C      2.0934     4.3085    -2.2402
N     -1.5326     1.6885    -0.2956
H     -0.0991     2.4105     4.8849
H      1.0187     1.0349     5.2614
H     -0.7751     0.7945     5.3481
H     -2.6180    -0.0420     1.6239
H     -0.6551    -1.8001     2.1930
H     -1.8046    -1.1593     3.4097
H     -2.0512    -2.7773     2.7774
H     -4.3045    -1.7788     2.5856
H     -4.1888    -2.6166     1.0008
H     -4.7625    -0.9125     1.1133
H     -2.9634    -2.8048    -0.9736
H     -0.6020    -3.5835     0.8478
H     -2.3768    -3.9882     1.0306
H     -1.4419    -4.6775    -0.2665
H     -1.2649    -1.9754    -2.6626
H     -1.0816    -3.6667    -2.2851
H      0.0541    -2.5147    -1.5657
H     -3.8764    -0.6758    -0.8739
H     -2.4600    -0.4772    -1.9199
H     -4.8363     1.4970    -0.9893
H     -4.6915     3.8971    -0.4386
H     -2.5639     4.8560     0.3078
H     -0.3308     4.0142     1.5870
H      0.5622     2.8152     0.7981
H     -0.9592     6.1622    -0.7670
H     -1.1147     6.0373     1.6656
H      0.6850     6.2154     1.8440
H     -0.3537     7.5785     1.2864
H      0.9980     6.9732    -1.9651
H      0.8254     8.0446    -0.5854
H      2.0632     6.7380    -0.5176
H      0.5878     2.9378    -1.6977
H     -0.2520     3.8962    -3.7033
H     -1.4142     4.2724    -2.3972
H     -0.3162     5.5496    -3.0286
H      2.1904     5.2910    -2.7400
H      2.3752     3.5355    -2.9873
H      2.8184     4.2608    -1.4010
69
{"conf": 21, "E": 163.64, "rms": -1.0, "geom": "OH", "total_charge": 0, "CA_charge": 1, "smiles": "C[C:1]#[5N:2]->[Mn+:3]1(<-[3H-:4])(<-[4C-:5]#[O+:6])(<-[6C-:7]#[O+:8])<-[1N:9]([CH:10]([CH3:11])[CH3:12])([CH:13]([CH3:14])[CH3:15])[CH2:16][c:17]2[cH:18][cH:19][cH:20][c:21]([CH2:22][N:23]([CH:24]([CH3:25])[CH3:26])[CH:27]([CH3:28])[CH3:29])[2n:30]->12", "smiles3D": "C([C:1]#[5N:2]->[Mn+:3]1(<-[3H-:4])(<-[4C-:5]#[O+:6])(<-[6C-:7]#[O+:8])<-[1N:9]([C:10]([C:11]([H:35])([H:36])[H:37])([C:12]([H:38])([H:39])[H:40])[H:34])([C:13]([C:14]([H:42])([H:43])[H:44])([C:15]([H:45])([H:46])[H:47])[H:41])[C:16]([H:48])([H:49])[c:17]2[c:18]([H:50])[c:19]([H:51])[c:20]([H:52])[c:21]([C:22]([N:23]([C:24]([C:25]([H:56])([H:57])[H:58])([C:26]([H:59])([H:60])[H:61])[H:55])[C:27]([C:28]([H:63])([H:64])[H:65])([C:29]([H:66])([H:67])[H:68])[H:62])([H:53])[H:54])[2n:30]->12)([H:31])([H:32])[H:33]", "smiles3Dx": "C([C:1]#[5N:2]->[Mn+:3]1(<-[3H-:4])(<-[4C-:5]#[O+:6])(<-[6C-:7]#[O+:8])<-[1N:9]([C:10]([C:11]([H:35])([H:36])[H:37])([C:12]([H:38])([H:39])[H:40])[H:34])([C:13]([C:14]([H:42])([H:43])[H:44])([C:15]([H:45])([H:46])[H:47])[H:41])[C:16]([H:48])([H:49])[c:17]2[c:18]([H:50])[c:19]([H:51])[c:20]([H:52])[c:21]([C:22]([N:23]([C:24]([C:25]([H:56])([H:57])[H:58])([C:26]([H:59])([H:60])[H:61])[H:55])[C:27]([C:28]([H:63])([H:64])[H:65])([C:29]([H:66])([H:67])[H:68])[H:62])([H:53])[H:54])[2n:30]->12)([H:31])([H:32])[H:33]", "dummies": []}
C      3.2342     3.2363     1.9874
C      2.2804     2.2921     1.4072
N      1.4754     1.5006     0.9213
Mn     0.0000     0.0000     0.0000
H     -0.9618    -1.2365    -0.9541
C      0.8040    -1.5733     1.4658
O      1.2257    -2.3992     2.2365
C      1.7829    -0.4713    -1.3515
O      2.7368    -0.7193    -2.0469
N     -1.7989     0.6114     1.4086
C     -2.4283    -0.6131     1.9426
C     -2.4954    -1.7858     0.9481
C     -3.8762    -0.4128     2.4916
C     -1.1728     1.4372     2.4683
C     -0.8519     2.9042     2.0625
C     -1.8911     1.5256     3.8414
C     -2.7116     1.3594     0.5577
C     -2.0710     2.1389    -0.5889
C     -2.6584     3.3294    -1.0363
C     -2.1618     3.9474    -2.1791
C     -1.1806     3.3099    -2.9333
C     -0.6604     2.0765    -2.5002
C     -0.0307     1.1643    -3.5296
N     -0.8479    -0.0606    -3.7396
C     -2.2209     0.2190    -4.2756
C     -2.3661     0.1336    -5.8000
C     -3.2836    -0.6173    -3.5520
C     -0.0527    -1.2100    -4.2760
C      0.5480    -0.9976    -5.6810
C     -0.7809    -2.5549    -4.1708
N     -1.0103     1.6100    -1.2612
H      2.6864     3.9906     2.5889
H      3.7918     3.7450     1.1745
H      3.9460     2.6892     2.6391
H     -1.7968    -0.9716     2.7853
H     -3.1379    -2.5953     1.3588
H     -2.9390    -1.4867    -0.0214
H     -1.5148    -2.2669     0.8153
H     -4.6367    -0.5807     1.6981
H     -4.0749     0.5957     2.8822
H     -4.0728    -1.1449     3.3039
H     -0.2024     0.9371     2.6632
H     -1.7650     3.5364     2.0744
H     -0.3960     2.9974     1.0652
H     -0.1368     3.3461     2.7894
H     -2.8234     2.1226     3.7697
H     -1.2332     2.0582     4.5620
H     -2.0890     0.5432     4.3101
H     -3.2967     2.0670     1.1868
H     -3.4406     0.6687     0.0869
H     -3.4946     3.7700    -0.5080
H     -2.6000     4.8730    -2.5294
H     -0.9057     3.7242    -3.8954
H      1.0019     0.9361    -3.2253
H      0.0703     1.7016    -4.4980
H     -2.5047     1.2648    -4.0376
H     -2.3675    -0.9141    -6.1566
H     -1.5656     0.7189    -6.2982
H     -3.3383     0.5779    -6.1038
H     -4.2886    -0.1718    -3.7148
H     -3.3217    -1.6593    -3.9220
H     -3.0833    -0.6231    -2.4598
H      0.8208    -1.3377    -3.6113
H      0.9366     0.0313    -5.8122
H     -0.1716    -1.2263    -6.4895
H      1.4043    -1.6920    -5.8196
H     -1.2351    -2.6679    -3.1639
H     -1.5577    -2.6647    -4.9518
H     -0.0551    -3.3849    -4.3099
69
{"conf": 22, "E": 153.63, "rms": -1.0, "geom": "OH", "total_charge": 0, "CA_charge": 1, "smiles": "C[C:1]#[5N:2]->[Mn+:3]1(<-[3H-:4])(<-[4C-:5]#[O+:6])(<-[6C-:7]#[O+:8])<-[1N:9]([CH:10]([CH3:11])[CH3:12])([CH:13]([CH3:14])[CH3:15])[CH2:16][c:17]2[cH:18][cH:19][cH:20][c:21]([CH2:22][N:23]([CH:24]([CH3:25])[CH3:26])[CH:27]([CH3:28])[CH3:29])[2n:30]->12", "smiles3D": "C([C:1]#[5N:2]->[Mn+:3]1(<-[3H-:4])(<-[4C-:5]#[O+:6])(<-[6C-:7]#[O+:8])<-[1N:9]([C:10]([C:11]([H:35])([H:36])[H:37])([C:12]([H:38])([H:39])[H:40])[H:34])([C:13]([C:14]([H:42])([H:43])[H:44])([C:15]([H:45])([H:46])[H:47])[H:41])[C:16]([H:48])([H:49])[c:17]2[c:18]([H:50])[c:19]([H:51])[c:20]([H:52])[c:21]([C:22]([N:23]([C:24]([C:25]([H:56])([H:57])[H:58])([C:26]([H:59])([H:60])[H:61])[H:55])[C:27]([C:28]([H:63])([H:64])[H:65])([C:29]([H:66])([H:67])[H:68])[H:62])([H:53])[H:54])[2n:30]->12)([H:31])([H:32])[H:33]", "smiles3Dx": "C([C:1]#[5N:2]->[Mn+:3]1(<-[3H-:4])(<-[4C-:5]#[O+:6])(<-[6C-:7]#[O+:8])<-[1N:9]([C:10]([C:11]([H:35])([H:36])[H:37])([C:12]([H:38])([H:39])[H:40])[H:34])([C:13]([C:14]([H:42])([H:43])[H:44])([C:15]([H:45])([H:46])[H:47])[H:41])[C:16]([H:48])([H:49])[c:17]2[c:18]([H:50])[c:19]([H:51])[c:20]([H:52])[c:21]([C:22]([N:23]([C:24]([C:25]([H:56])([H:57])[H:58])([C:26]([H:59])([H:60])[H:61])[H:55])[C:27]([C:28]([H:63])([H:64])[H:65])([C:29]([H:66])([H:67])[H:68])[H:62])([H:53])[H:54])[2n:30]->12)([H:31])([H:32])[H:33]", "dummies": []}
C      4.2291     2.3549    -1.1905
C      2.9868     1.6656    -0.8449
N      1.9427     1.0848    -0.5578
Mn     0.0000     0.0000     0.0000
H     -1.4934    -0.8460     0.6563
C     -1.3052     1.6763    -0.8653
O     -1.9909     2.5590    -1.3181
C      0.1324     1.1888     1.9573
O      0.2018     1.8141     2.9861
N      0.0868    -1.3422    -1.9338
C     -0.9217    -2.3958    -1.7347
C     -2.3648    -1.8746    -1.5326
C     -0.9338    -3.5173    -2.8083
C      0.0266    -0.6239    -3.2392
C     -1.3760    -0.2540    -3.7821
C      0.8763     0.6679    -3.3057
C      1.4269    -1.9283    -1.7779
C      1.7454    -2.4328    -0.3752
C      2.5950    -3.5286    -0.1805
C      2.8546    -3.9630     1.1192
C      2.2284    -3.3380     2.1984
C      1.3578    -2.2598     1.9616
C      0.5336    -1.6952     3.0870
N      0.0693    -2.7670     4.0000
C     -1.0454    -3.5777     3.4171
C     -0.8662    -5.0735     3.7056
C     -2.4560    -3.0928     3.7735
C      0.0595    -2.3444     5.4332
C     -0.1174    -3.5118     6.4096
C     -0.9078    -1.1871     5.7555
N      1.2404    -1.7654     0.6945
H      4.0058     3.1944    -1.8804
H      4.9204     1.6428    -1.6863
H      4.7023     2.7492    -0.2678
H     -0.6662    -2.8962    -0.7759
H     -2.8381    -2.4069    -0.6790
H     -3.0255    -2.0622    -2.4039
H     -2.3799    -0.7972    -1.3021
H     -0.9475    -3.1258    -3.8418
H     -0.0588    -4.1879    -2.6931
H     -1.8258    -4.1670    -2.6755
H      0.4658    -1.3157    -3.9953
H     -1.2820     0.3074    -4.7364
H     -1.9641    -1.1433    -4.0650
H     -1.9379     0.3979    -3.0916
H      1.9619     0.4932    -3.2073
H      0.5356     1.4196    -2.5788
H      0.7810     1.1357    -4.3092
H      1.5701    -2.7587    -2.5005
H      2.1952    -1.1741    -2.0030
H      3.0469    -4.0390    -1.0216
H      3.5121    -4.8061     1.2879
H      2.3900    -3.7166     3.2000
H     -0.3525    -1.1748     2.6776
H      1.1665    -0.9497     3.6162
H     -0.9905    -3.5100     2.3055
H     -1.1971    -5.3465     4.7258
H      0.1982    -5.3629     3.5759
H     -1.4750    -5.6688     2.9916
H     -3.1969    -3.5968     3.1165
H     -2.5464    -2.0003     3.6012
H     -2.7232    -3.3440     4.8183
H      1.0795    -1.9566     5.6577
H     -1.1678    -3.8614     6.4429
H      0.1548    -3.1844     7.4360
H      0.5554    -4.3502     6.1312
H     -0.9041    -0.4163     4.9585
H     -1.9446    -1.5381     5.9177
H     -0.5868    -0.6940     6.6979
69
{"conf": 23, "E": 158.79, "rms": -1.0, "geom": "OH", "total_charge": 0, "CA_charge": 1, "smiles": "C[C:1]#[5N:2]->[Mn+:3]1(<-[3H-:4])(<-[4C-:5]#[O+:6])(<-[6C-:7]#[O+:8])<-[1N:9]([CH:10]([CH3:11])[CH3:12])([CH:13]([CH3:14])[CH3:15])[CH2:16][c:17]2[cH:18][cH:19][cH:20][c:21]([CH2:22][N:23]([CH:24]([CH3:25])[CH3:26])[CH:27]([CH3:28])[CH3:29])[2n:30]->12", "smiles3D": "C([C:1]#[5N:2]->[Mn+:3]1(<-[3H-:4])(<-[4C-:5]#[O+:6])(<-[6C-:7]#[O+:8])<-[1N:9]([C:10]([C:11]([H:35])([H:36])[H:37])([C:12]([H:38])([H:39])[H:40])[H:34])([C:13]([C:14]([H:42])([H:43])[H:44])([C:15]([H:45])([H:46])[H:47])[H:41])[C:16]([H:48])([H:49])[c:17]2[c:18]([H:50])[c:19]([H:51])[c:20]([H:52])[c:21]([C:22]([N:23]([C:24]([C:25]([H:56])([H:57])[H:58])([C:26]([H:59])([H:60])[H:61])[H:55])[C:27]([C:28]([H:63])([H:64])[H:65])([C:29]([H:66])([H:67])[H:68])[H:62])([H:53])[H:54])[2n:30]->12)([H:31])([H:32])[H:33]", "smiles3Dx": "C([C:1]#[5N:2]->[Mn+:3]1(<-[3H-:4])(<-[4C-:5]#[O+:6])(<-[6C-:7]#[O+:8])<-[1N:9]([C:10]([C:11]([H:35])([H:36])[H:37])([C:12]([H:38])([H:39])[H:40])[H:34])([C:13]([C:14]([H:42])([H:43])[H:44])([C:15]([H:45])([H:46])[H:47])[H:41])[C:16]([H:48])([H:49])[c:17]2[c:18]([H:50])[c:19]([H:51])[c:20]([H:52])[c:21]([C:22]([N:23]([C:24]([C:25]([H:56])([H:57])[H:58])([C:26]([H:59])([H:60])[H:61])[H:55])[C:27]([C:28]([H:63])([H:64])[H:65])([C:29]([H:66])([H:67])[H:68])[H:62])([H:53])[H:54])[2n:30]->12)([H:31])([H:32])[H:33]", "dummies": []}
C      3.2966    -3.6768    -0.6925
C      2.3172    -2.6114    -0.4861
N      1.4983    -1.7124    -0.3099
Mn     0.0000     0.0000     0.0000
H     -1.0568     1.4937     0.1601
C     -1.4066    -0.9626    -1.5373
O     -2.1442    -1.4677    -2.3466
C      0.9763     1.1344    -1.7359
O      1.4767     1.7312    -2.6562
N     -1.0784    -0.8420     1.9136
C     -0.3908    -2.0796     2.3046
C     -0.8039    -2.6549     3.6859
C     -0.4474    -3.2166     1.2601
C     -2.5672    -0.9014     1.8140
C     -3.2076     0.2867     1.0455
C     -3.1920    -2.1888     1.2285
C     -0.7385     0.2238     2.8708
C      0.7111     0.6801     2.8518
C      1.3383     1.0923     4.0336
C      2.6754     1.4706     3.9973
C      3.3802     1.3903     2.8001
C      2.7194     0.9952     1.6220
C      3.5503     0.6178     0.4238
N      4.6291     1.6088     0.2003
C      5.9599     0.9884    -0.0721
C      6.0371     0.2111    -1.4002
C      7.1281     1.9680     0.0820
C      4.1657     2.8369    -0.5119
C      4.4399     2.8513    -2.0209
C      4.6904     4.1057     0.1705
N      1.3714     0.7494     1.6644
H      3.2343    -4.4023     0.1444
H      3.0826    -4.1954    -1.6495
H      4.3153    -3.2384    -0.7280
H      0.6868    -1.8166     2.3871
H     -0.4302    -3.6950     3.8049
H     -1.9005    -2.6639     3.8288
H     -0.3387    -2.0768     4.5102
H      0.5182    -3.7652     1.2604
H     -0.6240    -2.8227     0.2461
H     -1.2071    -3.9903     1.4869
H     -2.9564    -0.8344     2.8576
H     -4.3150     0.2110     1.1008
H     -2.9498     0.2800    -0.0237
H     -2.9923     1.2834     1.4664
H     -3.0865    -3.0434     1.9204
H     -2.8089    -2.4235     0.2200
H     -4.2923    -2.0719     1.1258
H     -1.3295     1.1263     2.6581
H     -1.0023    -0.0900     3.9023
H      0.8028     1.1008     4.9748
H      3.1800     1.7712     4.9064
H      4.4455     1.5853     2.8043
H      2.9534     0.4955    -0.4855
H      3.9672    -0.3899     0.6416
H      6.1342     0.2356     0.7305
H      5.0968    -0.3426    -1.6005
H      6.2623     0.8723    -2.2592
H      6.8604    -0.5327    -1.3432
H      8.0846     1.4039     0.1252
H      7.0263     2.5377     1.0298
H      7.1957     2.6673    -0.7734
H      3.0580     2.9103    -0.4115
H      5.5087     3.0337    -2.2441
H      3.8610     3.6731    -2.4942
H      4.1107     1.8992    -2.4839
H      5.7501     4.3061    -0.0785
H      4.5855     4.0164     1.2727
H      4.0979     4.9844    -0.1635
69
{"conf": 24, "E": 152.59, "rms": -1.0, "geom": "OH", "total_charge": 0, "CA_charge": 1, "smiles": "C[C:1]#[5N:2]->[Mn+:3]1(<-[3H-:4])(<-[4C-:5]#[O+:6])(<-[6C-:7]#[O+:8])<-[1N:9]([CH:10]([CH3:11])[CH3:12])([CH:13]([CH3:14])[CH3:15])[CH2:16][c:17]2[cH:18][cH:19][cH:20][c:21]([CH2:22][N:23]([CH:24]([CH3:25])[CH3:26])[CH:27]([CH3:28])[CH3:29])[2n:30]->12", "smiles3D": "C([C:1]#[5N:2]->[Mn+:3]1(<-[3H-:4])(<-[4C-:5]#[O+:6])(<-[6C-:7]#[O+:8])<-[1N:9]([C:10]([C:11]([H:35])([H:36])[H:37])([C:12]([H:38])([H:39])[H:40])[H:34])([C:13]([C:14]([H:42])([H:43])[H:44])([C:15]([H:45])([H:46])[H:47])[H:41])[C:16]([H:48])([H:49])[c:17]2[c:18]([H:50])[c:19]([H:51])[c:20]([H:52])[c:21]([C:22]([N:23]([C:24]([C:25]([H:56])([H:57])[H:58])([C:26]([H:59])([H:60])[H:61])[H:55])[C:27]([C:28]([H:63])([H:64])[H:65])([C:29]([H:66])([H:67])[H:68])[H:62])([H:53])[H:54])[2n:30]->12)([H:31])([H:32])[H:33]", "smiles3Dx": "C([C:1]#[5N:2]->[Mn+:3]1(<-[3H-:4])(<-[4C-:5]#[O+:6])(<-[6C-:7]#[O+:8])<-[1N:9]([C:10]([C:11]([H:35])([H:36])[H:37])([C:12]([H:38])([H:39])[H:40])[H:34])([C:13]([C:14]([H:42])([H:43])[H:44])([C:15]([H:45])([H:46])[H:47])[H:41])[C:16]([H:48])([H:49])[c:17]2[c:18]([H:50])[c:19]([H:51])[c:20]([H:52])[c:21]([C:22]([N:23]([C:24]([C:25]([H:56])([H:57])[H:58])([C:26]([H:59])([H:60])[H:61])[H:55])[C:27]([C:28]([H:63])([H:64])[H:65])([C:29]([H:66])([H:67])[H:68])[H:62])([H:53])[H:54])[2n:30]->12)([H:31])([H:32])[H:33]", "dummies": []}
C      1.2577    -4.7706    -0.7250
C      0.8883    -3.3750    -0.4953
N      0.5822    -2.1999    -0.3069
Mn     0.0000     0.0000     0.0000
H     -0.5076     1.7648     0.0433
C     -1.8212    -0.6652     1.2284
O     -2.7790    -1.0154     1.8720
C     -1.3262    -0.1159    -1.8646
O     -2.0387    -0.1713    -2.8355
N      1.4007     0.4682     1.8302
C      0.7075     1.0699     3.0082
C     -0.4221     2.0729     2.6465
C      0.1136     0.1016     4.0570
C      2.2197    -0.7247     2.0818
C      1.4267    -1.9898     2.4786
C      3.3773    -0.5270     3.0966
C      2.2415     1.5149     1.2262
C      2.7557     1.2132    -0.1719
C      4.0159     1.6696    -0.5751
C      4.4830     1.3435    -1.8424
C      3.7142     0.5316    -2.6704
C      2.4376     0.1081    -2.2516
C      1.7695    -1.0203    -2.9986
N      1.9832    -0.8974    -4.4589
C      2.2045    -2.1661    -5.2079
C      1.2623    -3.3142    -4.7899
C      3.6679    -2.5956    -5.0681
C      1.1512     0.1471    -5.1141
C      1.9609     0.8597    -6.2024
C     -0.1784    -0.3812    -5.6755
N      1.9523     0.5515    -1.0483
H      0.4861    -5.2578    -1.3558
H      1.3303    -5.2984     0.2480
H      2.2379    -4.8112    -1.2432
H      1.4765     1.6628     3.5579
H     -1.2753     1.5823     2.1558
H     -0.8194     2.5360     3.5754
H     -0.1007     2.9373     2.0410
H     -0.6013    -0.6140     3.6147
H     -0.4486     0.6676     4.8307
H      0.9054    -0.4080     4.6346
H      2.6981    -0.9768     1.1098
H      1.4349    -2.1955     3.5671
H      1.9050    -2.8823     2.0224
H      0.3831    -1.9364     2.1285
H      3.7955    -1.5082     3.4098
H      4.2224     0.0203     2.6313
H      3.0549     0.0159     4.0045
H      3.1057     1.7392     1.8857
H      1.6712     2.4499     1.1297
H      4.6376     2.2520     0.0934
H      5.4653     1.6689    -2.1597
H      4.1388     0.1939    -3.6069
H      0.6991    -1.0964    -2.7832
H      2.2420    -1.9453    -2.6119
H      2.0471    -1.9969    -6.2940
H      1.5244    -3.7220    -3.7919
H      0.2066    -2.9845    -4.7712
H      1.3439    -4.1454    -5.5223
H      4.3343    -1.7762    -5.4122
H      3.8662    -3.4923    -5.6935
H      3.9160    -2.8358    -4.0130
H      0.8907     0.9320    -4.3677
H      2.1936     0.1775    -7.0461
H      2.9142     1.2377    -5.7758
H      1.3888     1.7261    -6.5977
H     -0.0219    -1.0605    -6.5384
H     -0.8029     0.4702    -6.0207
H     -0.7436    -0.9158    -4.8892
69
{"conf": 25, "E": 411.7, "rms": -1.0, "geom": "OH", "total_charge": 0, "CA_charge": 1, "smiles": "C[C:1]#[5N:2]->[Mn+:3]1(<-[3H-:4])(<-[4C-:5]#[O+:6])(<-[6C-:7]#[O+:8])<-[1N:9]([CH:10]([CH3:11])[CH3:12])([CH:13]([CH3:14])[CH3:15])[CH2:16][c:17]2[cH:18][cH:19][cH:20][c:21]([CH2:22][N:23]([CH:24]([CH3:25])[CH3:26])[CH:27]([CH3:28])[CH3:29])[2n:30]->12", "smiles3D": "C([C:1]#[5N:2]->[Mn+:3]1(<-[3H-:4])(<-[4C-:5]#[O+:6])(<-[6C-:7]#[O+:8])<-[1N:9]([C:10]([C:11]([H:35])([H:36])[H:37])([C:12]([H:38])([H:39])[H:40])[H:34])([C:13]([C:14]([H:42])([H:43])[H:44])([C:15]([H:45])([H:46])[H:47])[H:41])[C:16]([H:48])([H:49])[c:17]2[c:18]([H:50])[c:19]([H:51])[c:20]([H:52])[c:21]([C:22]([N:23]([C:24]([C:25]([H:56])([H:57])[H:58])([C:26]([H:59])([H:60])[H:61])[H:55])[C:27]([C:28]([H:63])([H:64])[H:65])([C:29]([H:66])([H:67])[H:68])[H:62])([H:53])[H:54])[2n:30]->12)([H:31])([H:32])[H:33]", "smiles3Dx": "C([C:1]#[5N:2]->[Mn+:3]1(<-[3H-:4])(<-[4C-:5]#[O+:6])(<-[6C-:7]#[O+:8])<-[1N:9]([C:10]([C:11]([H:35])([H:36])[H:37])([C:12]([H:38])([H:39])[H:40])[H:34])([C:13]([C:14]([H:42])([H:43])[H:44])([C:15]([H:45])([H:46])[H:47])[H:41])[C:16]([H:48])([H:49])[c:17]2[c:18]([H:50])[c:19]([H:51])[c:20]([H:52])[c:21]([C:22]([N:23]([C:24]([C:25]([H:56])([H:57])[H:58])([C:26]([H:59])([H:60])[H:61])[H:55])[C:27]([C:28]([H:63])([H:64])[H:65])([C:29]([H:66])([H:67])[H:68])[H:62])([H:53])[H:54])[2n:30]->12)([H:31])([H:32])[H:33]", "dummies": []}
C     -4.7934    -1.0755     0.8605
C     -3.3854    -0.7820     0.5991
N     -2.2017    -0.5357     0.3764
Mn     0.0000     0.0000     0.0000
H      1.6973     0.6886    -0.0773
C      0.1278    -1.1032     2.0069
O      0.1906    -1.6804     3.0642
C      1.4942    -1.7190     0.2012
O      2.3189    -2.5827     0.3762
N     -0.1279    -1.4884    -1.9827
C     -0.5167    -2.9291    -1.7398
C     -1.5735    -3.1468    -0.6429
C      0.6017    -3.9762    -1.4648
C      1.0290    -1.3293    -2.9810
C      1.0493    -2.3626    -4.1488
C      2.4645    -1.2028    -2.4345
C     -1.2777    -0.8581    -2.6418
C     -1.0706     0.6226    -2.8018
C     -1.4796     1.2930    -3.9614
C     -1.1164     2.6267    -4.1347
C     -0.3928     3.2822    -3.1390
C     -0.0581     2.5952    -1.9594
C      0.5803     3.3413    -0.8105
N     -0.2479     3.3100     0.4283
C     -1.5747     4.0083     0.3726
C     -2.6792     3.0221    -0.0169
C     -1.6277     5.2652    -0.5186
C      0.5078     3.6187     1.6819
C      1.4864     2.4982     2.0514
C      1.2264     4.9785     1.6510
N     -0.3288     1.2595    -1.8656
H     -5.2396    -1.5637    -0.0301
H     -5.3339    -0.1308     1.0752
H     -4.8729    -1.7551     1.7337
H     -1.0012    -3.2771    -2.6821
H     -1.7602    -4.2350    -0.5069
H     -2.5642    -2.7516    -0.9275
H     -1.2148    -2.7676     0.3303
H      0.6776    -4.2408    -0.3884
H      1.6020    -3.7173    -1.8053
H      0.3390    -4.9260    -1.9793
H      0.9015    -0.3630    -3.5004
H      1.6578    -1.9525    -4.9840
H      0.0454    -2.5510    -4.5715
H      1.5126    -3.3312    -3.8911
H      3.1410    -0.9288    -3.2736
H      2.5478    -0.3603    -1.7319
H      2.9022    -2.1200    -2.0133
H     -1.4653    -1.3035    -3.6428
H     -2.1934    -0.9890    -2.0473
H     -2.0374     0.7802    -4.7349
H     -1.4010     3.1543    -5.0358
H     -0.1314     4.3244    -3.2728
H      1.5674     2.8747    -0.6405
H      0.8059     4.3882    -1.1030
H     -1.8641     4.3637     1.3869
H     -3.6758     3.4985     0.1039
H     -2.6390     2.1360     0.6487
H     -2.5816     2.6924    -1.0700
H     -1.6648     5.0045    -1.5917
H     -0.7662     5.9352    -0.3342
H     -2.5513     5.8399    -0.2925
H     -0.2004     3.6480     2.5404
H      2.3794     2.4932     1.3938
H      1.8422     2.6376     3.0949
H      0.9710     1.5194     1.9988
H      1.7510     5.1481     2.6156
H      0.4964     5.8022     1.5291
H      1.9819     5.0225     0.8396
