# Supplementary material for: MACE: Automated Assessment of Stereochemistry of Transition Metal Complexes and Its Applications in Computational Catalysis
Source: J Chem Theory Comput. 2024 Feb 16;20(5):2313–20. doi: 10.1021/acs.jctc.3c01313 (PMC10938507; doi:10.1021/acs.jctc.3c01313)
Supplement: Supplementary file 3 — ct3c01313_si_003.zip [file ct3c01313_si_003.zip › structures/screening/mace_MeCN/Mn_NNpyN_iPr_bi_2.xyz]

69
{"conf": 0, "E": 173.9, "rms": -1.0, "geom": "OH", "total_charge": 0, "CA_charge": 1, "smiles": "C[C:1]#[4N:2]->[Mn+:3]1(<-[3H-:4])(<-[5C-:5]#[O+:6])(<-[6C-:7]#[O+:8])<-[1N:9]([CH:10]([CH3:11])[CH3:12])([CH:13]([CH3:14])[CH3:15])[CH2:16][c:17]2[cH:18][cH:19][cH:20][c:21]([CH2:22][N:23]([CH:24]([CH3:25])[CH3:26])[CH:27]([CH3:28])[CH3:29])[2n:30]->12", "smiles3D": "C([C:1]#[4N:2]->[Mn+:3]1(<-[3H-:4])(<-[5C-:5]#[O+:6])(<-[6C-:7]#[O+:8])<-[1N:9]([C:10]([C:11]([H:35])([H:36])[H:37])([C:12]([H:38])([H:39])[H:40])[H:34])([C:13]([C:14]([H:42])([H:43])[H:44])([C:15]([H:45])([H:46])[H:47])[H:41])[C:16]([H:48])([H:49])[c:17]2[c:18]([H:50])[c:19]([H:51])[c:20]([H:52])[c:21]([C:22]([N:23]([C:24]([C:25]([H:56])([H:57])[H:58])([C:26]([H:59])([H:60])[H:61])[H:55])[C:27]([C:28]([H:63])([H:64])[H:65])([C:29]([H:66])([H:67])[H:68])[H:62])([H:53])[H:54])[2n:30]->12)([H:31])([H:32])[H:33]", "smiles3Dx": "C([C:1]#[4N:2]->[Mn+:3]1(<-[3H-:4])(<-[5C-:5]#[O+:6])(<-[6C-:7]#[O+:8])<-[1N:9]([C:10]([C:11]([H:35])([H:36])[H:37])([C:12]([H:38])([H:39])[H:40])[H:34])([C:13]([C:14]([H:42])([H:43])[H:44])([C:15]([H:45])([H:46])[H:47])[H:41])[C:16]([H:48])([H:49])[c:17]2[c:18]([H:50])[c:19]([H:51])[c:20]([H:52])[c:21]([C:22]([N:23]([C:24]([C:25]([H:56])([H:57])[H:58])([C:26]([H:59])([H:60])[H:61])[H:55])[C:27]([C:28]([H:63])([H:64])[H:65])([C:29]([H:66])([H:67])[H:68])[H:62])([H:53])[H:54])[2n:30]->12)([H:31])([H:32])[H:33]", "dummies": []}
C     -3.2613    -1.3266     3.5283
C     -2.3003    -0.9336     2.4986
N     -1.4907    -0.6009     1.6359
Mn     0.0000     0.0000     0.0000
H     -1.1699     1.3278    -0.4996
C      1.3606    -1.7538     0.5528
O      2.0747    -2.6739     0.8631
C     -1.2051    -1.3915    -1.3602
O     -1.8474    -2.1234    -2.0718
N      1.2590     1.5924     1.2089
C      2.6307     1.0674     1.4882
C      3.7383     2.1596     1.5925
C      2.8115     0.1498     2.7197
C      0.5714     2.1646     2.3889
C      0.1161     1.1217     3.4392
C     -0.6546     3.0687     2.0860
C      1.3390     2.5668     0.1223
C      1.9117     1.9952    -1.1670
C      2.7853     2.7495    -1.9579
C      3.2487     2.2183    -3.1544
C      2.8429     0.9470    -3.5468
C      1.9623     0.2050    -2.7361
C      1.5859    -1.1906    -3.1725
N      2.3451    -2.2680    -2.4746
C      1.6127    -3.5699    -2.5968
C      2.1886    -4.7127    -1.7388
C      1.3368    -4.0020    -4.0555
C      3.8235    -2.1873    -2.7547
C      4.5815    -3.4993    -3.0521
C      4.5174    -1.5044    -1.5660
N      1.4772     0.7738    -1.5845
H     -3.0049    -0.8231     4.4831
H     -4.2824    -1.0272     3.2147
H     -3.2242    -2.4265     3.6682
H      2.8924     0.4389     0.6133
H      3.9743     2.6017     0.6047
H      3.4550     2.9630     2.3008
H      4.6983     1.7234     1.9438
H      3.8274    -0.3008     2.6925
H      2.1321    -0.7147     2.7339
H      2.7519     0.7225     3.6666
H      1.3125     2.8208     2.8944
H     -0.9546     1.2197     3.7204
H      0.2473     0.0955     3.0874
H      0.6827     1.2510     4.3852
H     -1.1510     3.3841     3.0295
H     -1.3991     2.5295     1.4666
H     -0.3502     4.0188     1.5993
H      1.9161     3.4652     0.4321
H      0.3248     2.9080    -0.1431
H      3.1011     3.7387    -1.6509
H      3.9259     2.7892    -3.7764
H      3.2191     0.5426    -4.4782
H      0.5028    -1.3065    -3.0654
H      1.7467    -1.2838    -4.2703
H      0.6084    -3.4076    -2.1471
H      2.8271    -5.3964    -2.3349
H      1.3619    -5.3356    -1.3333
H      2.7665    -4.3197    -0.8802
H      1.1039    -5.0868    -4.1111
H      0.4519    -3.4572    -4.4482
H      2.1815    -3.7768    -4.7325
H      4.0077    -1.5555    -3.6507
H      4.7322    -4.1080    -2.1376
H      4.1138    -4.1016    -3.8485
H      5.5995    -3.2499    -3.4223
H      4.3942    -2.1145    -0.6462
H      5.6026    -1.3772    -1.7686
H      4.0971    -0.4993    -1.3732
69
{"conf": 1, "E": 158.41, "rms": -1.0, "geom": "OH", "total_charge": 0, "CA_charge": 1, "smiles": "C[C:1]#[4N:2]->[Mn+:3]1(<-[3H-:4])(<-[5C-:5]#[O+:6])(<-[6C-:7]#[O+:8])<-[1N:9]([CH:10]([CH3:11])[CH3:12])([CH:13]([CH3:14])[CH3:15])[CH2:16][c:17]2[cH:18][cH:19][cH:20][c:21]([CH2:22][N:23]([CH:24]([CH3:25])[CH3:26])[CH:27]([CH3:28])[CH3:29])[2n:30]->12", "smiles3D": "C([C:1]#[4N:2]->[Mn+:3]1(<-[3H-:4])(<-[5C-:5]#[O+:6])(<-[6C-:7]#[O+:8])<-[1N:9]([C:10]([C:11]([H:35])([H:36])[H:37])([C:12]([H:38])([H:39])[H:40])[H:34])([C:13]([C:14]([H:42])([H:43])[H:44])([C:15]([H:45])([H:46])[H:47])[H:41])[C:16]([H:48])([H:49])[c:17]2[c:18]([H:50])[c:19]([H:51])[c:20]([H:52])[c:21]([C:22]([N:23]([C:24]([C:25]([H:56])([H:57])[H:58])([C:26]([H:59])([H:60])[H:61])[H:55])[C:27]([C:28]([H:63])([H:64])[H:65])([C:29]([H:66])([H:67])[H:68])[H:62])([H:53])[H:54])[2n:30]->12)([H:31])([H:32])[H:33]", "smiles3Dx": "C([C:1]#[4N:2]->[Mn+:3]1(<-[3H-:4])(<-[5C-:5]#[O+:6])(<-[6C-:7]#[O+:8])<-[1N:9]([C:10]([C:11]([H:35])([H:36])[H:37])([C:12]([H:38])([H:39])[H:40])[H:34])([C:13]([C:14]([H:42])([H:43])[H:44])([C:15]([H:45])([H:46])[H:47])[H:41])[C:16]([H:48])([H:49])[c:17]2[c:18]([H:50])[c:19]([H:51])[c:20]([H:52])[c:21]([C:22]([N:23]([C:24]([C:25]([H:56])([H:57])[H:58])([C:26]([H:59])([H:60])[H:61])[H:55])[C:27]([C:28]([H:63])([H:64])[H:65])([C:29]([H:66])([H:67])[H:68])[H:62])([H:53])[H:54])[2n:30]->12)([H:31])([H:32])[H:33]", "dummies": []}
C      2.1630     4.4535     0.5484
C      1.5268     3.1462     0.3918
N      0.9897     2.0485     0.2637
Mn     0.0000     0.0000     0.0000
H      1.2499    -0.8035     1.0765
C     -1.4728     0.9128    -1.5068
O     -2.2467     1.3920    -2.2976
C      1.3053    -0.3334    -1.8476
O      1.9771    -0.4892    -2.8370
N     -1.6032     0.2486     1.6975
C     -1.9946     1.6744     1.8065
C     -3.4815     1.9230     2.2080
C     -1.1321     2.5924     2.7021
C     -1.0849    -0.4254     2.8883
C      0.2919     0.0880     3.3684
C     -2.0350    -0.4757     4.1091
C     -2.6906    -0.5299     1.0883
C     -2.2966    -1.8583     0.4507
C     -3.2531    -2.8658     0.2774
C     -2.9069    -4.0192    -0.4214
C     -1.5957    -4.1938    -0.8600
C     -0.6346    -3.1990    -0.5948
C      0.8412    -3.5323    -0.7898
N      1.6839    -3.4434     0.4443
C      1.4248    -4.4230     1.5602
C      1.5569    -3.7010     2.9070
C      0.0890    -5.1801     1.5395
C      3.1541    -3.4576     0.1271
C      3.6555    -2.1208    -0.4236
C      3.5793    -4.6116    -0.8084
N     -1.0621    -1.9941    -0.1012
H      1.6954     4.9913     1.3988
H      2.0290     5.0436    -0.3814
H      3.2456     4.3164     0.7475
H     -1.8799     2.0722     0.7788
H     -3.7693     1.3549     3.1110
H     -4.1800     1.6635     1.3873
H     -3.6642     2.9999     2.4132
H     -1.3092     2.4121     3.7793
H     -1.4097     3.6519     2.5127
H     -0.0598     2.5407     2.4780
H     -0.9185    -1.4798     2.5849
H      0.9116    -0.7610     3.7241
H      0.2109     0.7860     4.2274
H      0.8474     0.5974     2.5668
H     -1.5590    -1.0739     4.9159
H     -2.2355     0.5271     4.5282
H     -2.9922    -0.9815     3.8855
H     -3.1491     0.0707     0.2768
H     -3.4852    -0.7262     1.8342
H     -4.2633    -2.7424     0.6473
H     -3.6427    -4.7957    -0.5862
H     -1.3193    -5.1279    -1.3330
H      0.9302    -4.5548    -1.2165
H      1.2287    -2.8633    -1.5750
H      2.1934    -5.2288     1.5610
H      1.5686    -4.4367     3.7397
H      0.7024    -3.0161     3.0585
H      2.4950    -3.1109     2.9572
H     -0.7684    -4.4923     1.6872
H      0.0629    -5.9075     2.3794
H     -0.0097    -5.7785     0.6123
H      3.7335    -3.5948     1.0687
H      3.4042    -2.0165    -1.4945
H      4.7633    -2.0770    -0.3456
H      3.2457    -1.2726     0.1571
H      3.2311    -4.4375    -1.8484
H      4.6875    -4.6877    -0.8297
H      3.1777    -5.5839    -0.4578
69
{"conf": 2, "E": 168.22, "rms": -1.0, "geom": "OH", "total_charge": 0, "CA_charge": 1, "smiles": "C[C:1]#[4N:2]->[Mn+:3]1(<-[3H-:4])(<-[5C-:5]#[O+:6])(<-[6C-:7]#[O+:8])<-[1N:9]([CH:10]([CH3:11])[CH3:12])([CH:13]([CH3:14])[CH3:15])[CH2:16][c:17]2[cH:18][cH:19][cH:20][c:21]([CH2:22][N:23]([CH:24]([CH3:25])[CH3:26])[CH:27]([CH3:28])[CH3:29])[2n:30]->12", "smiles3D": "C([C:1]#[4N:2]->[Mn+:3]1(<-[3H-:4])(<-[5C-:5]#[O+:6])(<-[6C-:7]#[O+:8])<-[1N:9]([C:10]([C:11]([H:35])([H:36])[H:37])([C:12]([H:38])([H:39])[H:40])[H:34])([C:13]([C:14]([H:42])([H:43])[H:44])([C:15]([H:45])([H:46])[H:47])[H:41])[C:16]([H:48])([H:49])[c:17]2[c:18]([H:50])[c:19]([H:51])[c:20]([H:52])[c:21]([C:22]([N:23]([C:24]([C:25]([H:56])([H:57])[H:58])([C:26]([H:59])([H:60])[H:61])[H:55])[C:27]([C:28]([H:63])([H:64])[H:65])([C:29]([H:66])([H:67])[H:68])[H:62])([H:53])[H:54])[2n:30]->12)([H:31])([H:32])[H:33]", "smiles3Dx": "C([C:1]#[4N:2]->[Mn+:3]1(<-[3H-:4])(<-[5C-:5]#[O+:6])(<-[6C-:7]#[O+:8])<-[1N:9]([C:10]([C:11]([H:35])([H:36])[H:37])([C:12]([H:38])([H:39])[H:40])[H:34])([C:13]([C:14]([H:42])([H:43])[H:44])([C:15]([H:45])([H:46])[H:47])[H:41])[C:16]([H:48])([H:49])[c:17]2[c:18]([H:50])[c:19]([H:51])[c:20]([H:52])[c:21]([C:22]([N:23]([C:24]([C:25]([H:56])([H:57])[H:58])([C:26]([H:59])([H:60])[H:61])[H:55])[C:27]([C:28]([H:63])([H:64])[H:65])([C:29]([H:66])([H:67])[H:68])[H:62])([H:53])[H:54])[2n:30]->12)([H:31])([H:32])[H:33]", "dummies": []}
C     -0.4614     4.9587     0.2408
C     -0.3163     3.5054     0.1691
N     -0.1905     2.2843     0.1091
Mn     0.0000     0.0000     0.0000
H      0.0039     0.0984    -1.8371
C     -0.2272    -0.2173     2.2747
O     -0.3518    -0.3326     3.4687
C     -2.2861     0.0392     0.0035
O     -3.4918     0.0728     0.0200
N      2.3779    -0.1328     0.0094
C      2.9937     0.0240     1.3499
C      2.9788    -1.2285     2.2716
C      2.4113     1.2078     2.1584
C      2.9130     0.8289    -0.9928
C      4.2913     0.4304    -1.6153
C      3.0579     2.2988    -0.5432
C      2.5674    -1.4851    -0.5204
C      1.5843    -2.5330    -0.0387
C      2.0171    -3.8195     0.3090
C      1.0697    -4.8034     0.5767
C     -0.2798    -4.5382     0.3519
C     -0.6744    -3.2632    -0.0958
C     -1.9636    -3.1545    -0.8806
N     -1.7176    -3.0374    -2.3463
C     -0.9516    -4.1773    -2.9358
C     -1.8028    -5.4392    -3.1632
C     -0.2234    -3.7504    -4.2195
C     -2.8918    -2.5978    -3.1650
C     -2.8300    -1.0884    -3.3951
C     -4.2663    -3.0150    -2.6036
N      0.2592    -2.2624    -0.1345
H     -1.1687     5.2988    -0.5433
H      0.5270     5.4362     0.0802
H     -0.8514     5.2424     1.2399
H      4.0689     0.2533     1.1851
H      3.3969    -0.9790     3.2708
H      3.6385    -2.0297     1.8846
H      1.9580    -1.6255     2.4191
H      1.4824     1.5719     1.7103
H      2.1821     0.9505     3.2149
H      3.1355     2.0468     2.2089
H      2.1733     0.8323    -1.8218
H      4.2147    -0.4305    -2.3088
H      5.0373     0.1946    -0.8303
H      4.7003     1.2594    -2.2326
H      3.2127     2.9437    -1.4352
H      2.1721     2.6926    -0.0447
H      3.9446     2.4349     0.1104
H      2.4359    -1.4645    -1.6256
H      3.6058    -1.8332    -0.3179
H      3.0715    -4.0565     0.3743
H      1.3866    -5.7975     0.8645
H     -0.9919    -5.3521     0.4109
H     -2.6046    -4.0380    -0.6731
H     -2.5364    -2.3020    -0.5120
H     -0.1312    -4.4729    -2.2537
H     -2.2948    -5.7531    -2.2203
H     -2.5765    -5.2821    -3.9419
H     -1.1501    -6.2743    -3.4959
H      0.5259    -4.5208    -4.5021
H     -0.9178    -3.6265    -5.0749
H      0.3127    -2.7926    -4.0478
H     -2.8467    -3.0380    -4.1816
H     -1.8262    -0.8030    -3.7757
H     -3.0300    -0.5375    -2.4606
H     -3.5890    -0.7844    -4.1476
H     -4.5135    -2.4656    -1.6715
H     -4.2920    -4.1065    -2.4067
H     -5.0589    -2.7874    -3.3482
69
{"conf": 3, "E": 150.21, "rms": -1.0, "geom": "OH", "total_charge": 0, "CA_charge": 1, "smiles": "C[C:1]#[4N:2]->[Mn+:3]1(<-[3H-:4])(<-[5C-:5]#[O+:6])(<-[6C-:7]#[O+:8])<-[1N:9]([CH:10]([CH3:11])[CH3:12])([CH:13]([CH3:14])[CH3:15])[CH2:16][c:17]2[cH:18][cH:19][cH:20][c:21]([CH2:22][N:23]([CH:24]([CH3:25])[CH3:26])[CH:27]([CH3:28])[CH3:29])[2n:30]->12", "smiles3D": "C([C:1]#[4N:2]->[Mn+:3]1(<-[3H-:4])(<-[5C-:5]#[O+:6])(<-[6C-:7]#[O+:8])<-[1N:9]([C:10]([C:11]([H:35])([H:36])[H:37])([C:12]([H:38])([H:39])[H:40])[H:34])([C:13]([C:14]([H:42])([H:43])[H:44])([C:15]([H:45])([H:46])[H:47])[H:41])[C:16]([H:48])([H:49])[c:17]2[c:18]([H:50])[c:19]([H:51])[c:20]([H:52])[c:21]([C:22]([N:23]([C:24]([C:25]([H:56])([H:57])[H:58])([C:26]([H:59])([H:60])[H:61])[H:55])[C:27]([C:28]([H:63])([H:64])[H:65])([C:29]([H:66])([H:67])[H:68])[H:62])([H:53])[H:54])[2n:30]->12)([H:31])([H:32])[H:33]", "smiles3Dx": "C([C:1]#[4N:2]->[Mn+:3]1(<-[3H-:4])(<-[5C-:5]#[O+:6])(<-[6C-:7]#[O+:8])<-[1N:9]([C:10]([C:11]([H:35])([H:36])[H:37])([C:12]([H:38])([H:39])[H:40])[H:34])([C:13]([C:14]([H:42])([H:43])[H:44])([C:15]([H:45])([H:46])[H:47])[H:41])[C:16]([H:48])([H:49])[c:17]2[c:18]([H:50])[c:19]([H:51])[c:20]([H:52])[c:21]([C:22]([N:23]([C:24]([C:25]([H:56])([H:57])[H:58])([C:26]([H:59])([H:60])[H:61])[H:55])[C:27]([C:28]([H:63])([H:64])[H:65])([C:29]([H:66])([H:67])[H:68])[H:62])([H:53])[H:54])[2n:30]->12)([H:31])([H:32])[H:33]", "dummies": []}
C     -4.5657     1.1447    -1.6546
C     -3.2310     0.8031    -1.1646
N     -2.1105     0.5134    -0.7506
Mn     0.0000     0.0000     0.0000
H     -0.0507     1.5402     1.0057
C      0.1282    -1.8528    -1.3463
O      0.1952    -2.8275    -2.0531
C      0.7401     1.1864    -1.8185
O      1.1272     1.8103    -2.7752
N     -0.4535    -1.3983     1.8621
C     -1.6828    -2.2582     1.8114
C     -2.6978    -1.8066     0.7719
C     -1.4891    -3.7901     1.6107
C     -0.4588    -0.4620     2.9823
C     -0.2857    -1.0964     4.3881
C     -1.7012     0.4525     2.9995
C      0.7719    -2.1991     1.8691
C      2.0619    -1.4224     1.6968
C      3.2456    -1.8533     2.3088
C      4.4214    -1.1380     2.0907
C      4.3934     0.0207     1.3155
C      3.1768     0.4451     0.7507
C      3.0867     1.7842     0.0686
N      3.9860     2.7885     0.6977
C      4.8032     3.6054    -0.2444
C      6.0563     2.8251    -0.6504
C      4.0352     4.0882    -1.4961
C      3.4266     3.5637     1.8456
C      2.8620     2.6531     2.9459
C      2.3842     4.6179     1.4308
N      2.0810    -0.3667     0.8449
H     -4.8207     2.1782    -1.3427
H     -5.3066     0.4365    -1.2300
H     -4.5815     1.0773    -2.7618
H     -2.1995    -2.1703     2.7875
H     -3.5872    -2.4735     0.7833
H     -3.0952    -0.8114     1.0286
H     -2.2669    -1.8653    -0.2431
H     -2.4656    -4.3114     1.7131
H     -0.8375    -4.2288     2.3931
H     -1.0993    -4.0257     0.5975
H      0.4101     0.2114     2.8317
H      0.7706    -1.3960     4.5499
H     -0.9326    -1.9816     4.5409
H     -0.5188    -0.3551     5.1825
H     -1.5113     1.3278     3.6573
H     -2.6007    -0.0676     3.3886
H     -1.9172     0.8411     1.9882
H      0.8359    -2.7979     2.8023
H      0.7418    -2.9059     1.0203
H      3.2585    -2.7333     2.9396
H      5.3466    -1.4618     2.5496
H      5.2993     0.6006     1.2014
H      2.0462     2.1472     0.1049
H      3.3596     1.5973    -0.9884
H      5.1724     4.5186     0.2752
H      6.6431     2.5587     0.2542
H      5.7851     1.8915    -1.1872
H      6.6979     3.4457    -1.3119
H      2.9954     4.3805    -1.2518
H      4.5503     4.9715    -1.9302
H      3.9995     3.3069    -2.2842
H      4.2649     4.1140     2.3292
H      1.9393     2.1399     2.6066
H      3.6190     1.9000     3.2477
H      2.6087     3.2550     3.8447
H      1.5330     4.1673     0.8827
H      1.9800     5.1253     2.3327
H      2.8542     5.4048     0.8067
69
{"conf": 4, "E": 158.71, "rms": -1.0, "geom": "OH", "total_charge": 0, "CA_charge": 1, "smiles": "C[C:1]#[4N:2]->[Mn+:3]1(<-[3H-:4])(<-[5C-:5]#[O+:6])(<-[6C-:7]#[O+:8])<-[1N:9]([CH:10]([CH3:11])[CH3:12])([CH:13]([CH3:14])[CH3:15])[CH2:16][c:17]2[cH:18][cH:19][cH:20][c:21]([CH2:22][N:23]([CH:24]([CH3:25])[CH3:26])[CH:27]([CH3:28])[CH3:29])[2n:30]->12", "smiles3D": "C([C:1]#[4N:2]->[Mn+:3]1(<-[3H-:4])(<-[5C-:5]#[O+:6])(<-[6C-:7]#[O+:8])<-[1N:9]([C:10]([C:11]([H:35])([H:36])[H:37])([C:12]([H:38])([H:39])[H:40])[H:34])([C:13]([C:14]([H:42])([H:43])[H:44])([C:15]([H:45])([H:46])[H:47])[H:41])[C:16]([H:48])([H:49])[c:17]2[c:18]([H:50])[c:19]([H:51])[c:20]([H:52])[c:21]([C:22]([N:23]([C:24]([C:25]([H:56])([H:57])[H:58])([C:26]([H:59])([H:60])[H:61])[H:55])[C:27]([C:28]([H:63])([H:64])[H:65])([C:29]([H:66])([H:67])[H:68])[H:62])([H:53])[H:54])[2n:30]->12)([H:31])([H:32])[H:33]", "smiles3Dx": "C([C:1]#[4N:2]->[Mn+:3]1(<-[3H-:4])(<-[5C-:5]#[O+:6])(<-[6C-:7]#[O+:8])<-[1N:9]([C:10]([C:11]([H:35])([H:36])[H:37])([C:12]([H:38])([H:39])[H:40])[H:34])([C:13]([C:14]([H:42])([H:43])[H:44])([C:15]([H:45])([H:46])[H:47])[H:41])[C:16]([H:48])([H:49])[c:17]2[c:18]([H:50])[c:19]([H:51])[c:20]([H:52])[c:21]([C:22]([N:23]([C:24]([C:25]([H:56])([H:57])[H:58])([C:26]([H:59])([H:60])[H:61])[H:55])[C:27]([C:28]([H:63])([H:64])[H:65])([C:29]([H:66])([H:67])[H:68])[H:62])([H:53])[H:54])[2n:30]->12)([H:31])([H:32])[H:33]", "dummies": []}
C      2.4019    -1.4018    -4.1345
C      1.7004    -0.9922    -2.9186
N      1.1083    -0.6474    -1.8989
Mn     0.0000     0.0000     0.0000
H      1.0956     1.4745     0.1069
C     -1.2358    -1.9383     0.0552
O     -1.8842    -2.9546     0.0855
C      1.4739    -1.2103     1.2562
O      2.2469    -1.8853     1.8888
N     -1.6660     1.1846    -1.1216
C     -1.2413     2.5815    -0.9315
C     -0.1256     3.0554    -1.8914
C     -2.3604     3.6584    -0.8962
C     -1.7856     0.7504    -2.5270
C     -2.8569     1.5211    -3.3346
C     -2.0437    -0.7556    -2.7468
C     -2.8162     0.8529    -0.2959
C     -2.5543     1.0046     1.2065
C     -3.5828     1.3987     2.0642
C     -3.2862     1.6625     3.3941
C     -1.9663     1.5978     3.8335
C     -0.9467     1.1656     2.9611
C      0.5103     1.4728     3.2971
N      1.1236     0.5955     4.3423
C      0.7876     0.8800     5.7773
C     -0.4450     0.0693     6.2223
C      0.7020     2.3773     6.1659
C      2.5845     0.3655     4.1078
C      3.4833     1.5335     4.5453
C      3.0515    -0.9588     4.7364
N     -1.3052     0.7631     1.6994
H      3.1420    -0.6240    -4.4140
H      2.9252    -2.3630    -3.9535
H      1.6694    -1.5284    -4.9581
H     -0.7835     2.6027     0.0761
H      0.3502     3.9755    -1.4889
H      0.6695     2.2885    -1.9822
H     -0.5161     3.2967    -2.8998
H     -1.9182     4.6779    -0.8987
H     -2.9397     3.5829     0.0471
H     -3.0682     3.5962    -1.7377
H     -0.8122     0.9480    -3.0149
H     -3.8368     1.5229    -2.8185
H     -2.5343     2.5542    -3.5558
H     -3.0087     1.0554    -4.3322
H     -2.0130    -0.9793    -3.8351
H     -1.2412    -1.3697    -2.3223
H     -3.0396    -1.0864    -2.3911
H     -3.6846     1.4842    -0.5763
H     -3.1102    -0.1952    -0.4593
H     -4.5924     1.5365     1.6979
H     -4.0665     1.9957     4.0663
H     -1.7683     1.9382     4.8280
H      1.0710     1.3893     2.3477
H      0.6113     2.5441     3.5638
H      1.6011     0.5017     6.4300
H     -0.9684    -0.3867     5.3576
H     -1.1659     0.6919     6.7938
H     -0.1348    -0.7705     6.8814
H      1.6357     2.9147     5.9184
H      0.5594     2.4643     7.2644
H     -0.1257     2.9227     5.6859
H      2.7738     0.2553     3.0230
H      3.5347     1.6192     5.6502
H      4.5177     1.3656     4.1760
H      3.1196     2.4862     4.1073
H      3.2275    -0.8648     5.8276
H      2.2938    -1.7525     4.5662
H      4.0075    -1.2806     4.2703
69
{"conf": 5, "E": 138.02, "rms": -1.0, "geom": "OH", "total_charge": 0, "CA_charge": 1, "smiles": "C[C:1]#[4N:2]->[Mn+:3]1(<-[3H-:4])(<-[5C-:5]#[O+:6])(<-[6C-:7]#[O+:8])<-[1N:9]([CH:10]([CH3:11])[CH3:12])([CH:13]([CH3:14])[CH3:15])[CH2:16][c:17]2[cH:18][cH:19][cH:20][c:21]([CH2:22][N:23]([CH:24]([CH3:25])[CH3:26])[CH:27]([CH3:28])[CH3:29])[2n:30]->12", "smiles3D": "C([C:1]#[4N:2]->[Mn+:3]1(<-[3H-:4])(<-[5C-:5]#[O+:6])(<-[6C-:7]#[O+:8])<-[1N:9]([C:10]([C:11]([H:35])([H:36])[H:37])([C:12]([H:38])([H:39])[H:40])[H:34])([C:13]([C:14]([H:42])([H:43])[H:44])([C:15]([H:45])([H:46])[H:47])[H:41])[C:16]([H:48])([H:49])[c:17]2[c:18]([H:50])[c:19]([H:51])[c:20]([H:52])[c:21]([C:22]([N:23]([C:24]([C:25]([H:56])([H:57])[H:58])([C:26]([H:59])([H:60])[H:61])[H:55])[C:27]([C:28]([H:63])([H:64])[H:65])([C:29]([H:66])([H:67])[H:68])[H:62])([H:53])[H:54])[2n:30]->12)([H:31])([H:32])[H:33]", "smiles3Dx": "C([C:1]#[4N:2]->[Mn+:3]1(<-[3H-:4])(<-[5C-:5]#[O+:6])(<-[6C-:7]#[O+:8])<-[1N:9]([C:10]([C:11]([H:35])([H:36])[H:37])([C:12]([H:38])([H:39])[H:40])[H:34])([C:13]([C:14]([H:42])([H:43])[H:44])([C:15]([H:45])([H:46])[H:47])[H:41])[C:16]([H:48])([H:49])[c:17]2[c:18]([H:50])[c:19]([H:51])[c:20]([H:52])[c:21]([C:22]([N:23]([C:24]([C:25]([H:56])([H:57])[H:58])([C:26]([H:59])([H:60])[H:61])[H:55])[C:27]([C:28]([H:63])([H:64])[H:65])([C:29]([H:66])([H:67])[H:68])[H:62])([H:53])[H:54])[2n:30]->12)([H:31])([H:32])[H:33]", "dummies": []}
C      2.1779    -4.3222     1.1839
C      1.5354    -3.0560     0.8340
N      0.9983    -1.9907     0.5412
Mn     0.0000     0.0000     0.0000
H     -1.2126    -0.2496     1.3620
C      1.3155     0.2714    -1.8651
O      2.0049     0.4149    -2.8440
C     -1.4364    -1.0930    -1.4154
O     -2.1919    -1.6674    -2.1594
N      1.3808     1.3192     1.3526
C      0.5234     1.5729     2.5237
C      0.7637     2.8962     3.3019
C      0.4522     0.4077     3.5373
C      2.6541     0.6342     1.6452
C      3.6089     1.4405     2.5571
C      3.4680     0.1778     0.4162
C      1.5186     2.5115     0.5262
C      0.1868     3.0070    -0.0420
C     -0.0428     4.3707    -0.2592
C     -1.2852     4.7797    -0.7464
C     -2.2935     3.8376    -0.9614
C     -2.0342     2.4798    -0.7063
C     -3.1508     1.4731    -0.7585
N     -4.4059     2.0300    -0.2022
C     -4.3679     2.2332     1.2744
C     -4.7341     0.9797     2.0861
C     -5.2409     3.4285     1.6748
C     -5.6646     1.4607    -0.7622
C     -5.6181    -0.0634    -1.0030
C     -6.0238     2.1968    -2.0558
N     -0.7696     2.0971    -0.3685
H      2.0622    -5.0396     0.3457
H      3.2566    -4.1478     1.3756
H      1.7025    -4.7382     2.0958
H     -0.4999     1.6606     2.1104
H      0.4008     3.7627     2.7111
H      1.8180     3.0781     3.5627
H      0.1742     2.9056     4.2438
H      0.3320    -0.5628     3.0157
H     -0.4321     0.5376     4.1978
H      1.3501     0.3653     4.1858
H      2.4078    -0.2993     2.1858
H      3.2480     1.4610     3.6014
H      4.6056     0.9525     2.6150
H      3.7667     2.4696     2.1795
H      3.8552     1.0175    -0.1937
H      4.3581    -0.3954     0.7549
H      2.9046    -0.5385    -0.1936
H      2.1675     2.2975    -0.3378
H      1.9951     3.3318     1.1012
H      0.7244     5.1047    -0.0474
H     -1.4791     5.8299    -0.9216
H     -3.2729     4.1681    -1.2842
H     -3.2745     1.1935    -1.8251
H     -2.8731     0.5745    -0.1776
H     -3.3341     2.5098     1.5814
H     -4.5943     1.1828     3.1693
H     -4.0679     0.1345     1.8177
H     -5.7919     0.6842     1.9298
H     -5.0587     3.6918     2.7387
H     -6.3209     3.2068     1.5532
H     -4.9825     4.3096     1.0496
H     -6.5100     1.6472    -0.0674
H     -5.2444    -0.6014    -0.1106
H     -6.6416    -0.4364    -1.2203
H     -4.9755    -0.3237    -1.8696
H     -5.2562     2.0246    -2.8392
H     -7.0072     1.8471    -2.4367
H     -6.0925     3.2881    -1.8600
69
{"conf": 6, "E": 155.53, "rms": -1.0, "geom": "OH", "total_charge": 0, "CA_charge": 1, "smiles": "C[C:1]#[4N:2]->[Mn+:3]1(<-[3H-:4])(<-[5C-:5]#[O+:6])(<-[6C-:7]#[O+:8])<-[1N:9]([CH:10]([CH3:11])[CH3:12])([CH:13]([CH3:14])[CH3:15])[CH2:16][c:17]2[cH:18][cH:19][cH:20][c:21]([CH2:22][N:23]([CH:24]([CH3:25])[CH3:26])[CH:27]([CH3:28])[CH3:29])[2n:30]->12", "smiles3D": "C([C:1]#[4N:2]->[Mn+:3]1(<-[3H-:4])(<-[5C-:5]#[O+:6])(<-[6C-:7]#[O+:8])<-[1N:9]([C:10]([C:11]([H:35])([H:36])[H:37])([C:12]([H:38])([H:39])[H:40])[H:34])([C:13]([C:14]([H:42])([H:43])[H:44])([C:15]([H:45])([H:46])[H:47])[H:41])[C:16]([H:48])([H:49])[c:17]2[c:18]([H:50])[c:19]([H:51])[c:20]([H:52])[c:21]([C:22]([N:23]([C:24]([C:25]([H:56])([H:57])[H:58])([C:26]([H:59])([H:60])[H:61])[H:55])[C:27]([C:28]([H:63])([H:64])[H:65])([C:29]([H:66])([H:67])[H:68])[H:62])([H:53])[H:54])[2n:30]->12)([H:31])([H:32])[H:33]", "smiles3Dx": "C([C:1]#[4N:2]->[Mn+:3]1(<-[3H-:4])(<-[5C-:5]#[O+:6])(<-[6C-:7]#[O+:8])<-[1N:9]([C:10]([C:11]([H:35])([H:36])[H:37])([C:12]([H:38])([H:39])[H:40])[H:34])([C:13]([C:14]([H:42])([H:43])[H:44])([C:15]([H:45])([H:46])[H:47])[H:41])[C:16]([H:48])([H:49])[c:17]2[c:18]([H:50])[c:19]([H:51])[c:20]([H:52])[c:21]([C:22]([N:23]([C:24]([C:25]([H:56])([H:57])[H:58])([C:26]([H:59])([H:60])[H:61])[H:55])[C:27]([C:28]([H:63])([H:64])[H:65])([C:29]([H:66])([H:67])[H:68])[H:62])([H:53])[H:54])[2n:30]->12)([H:31])([H:32])[H:33]", "dummies": []}
C     -3.8319    -3.0545     0.9146
C     -2.7076    -2.1589     0.6466
N     -1.7648    -1.4052     0.4173
Mn     0.0000     0.0000     0.0000
H      0.9448    -1.3086    -0.8741
C     -0.9445     1.6345     1.3089
O     -1.4338     2.4923     2.0011
C      0.9396    -0.8119     1.9247
O      1.4293    -1.2446     2.9384
N     -0.8381     0.7757    -2.0680
C     -1.4572    -0.2896    -2.9099
C     -2.9748    -0.5411    -2.7546
C     -0.7693    -1.6701    -2.7736
C     -1.6548     1.9714    -1.8113
C     -2.0925     2.7559    -3.0788
C     -2.8974     1.7389    -0.9198
C      0.4146     1.1855    -2.7136
C      1.3687     1.9693    -1.8288
C      2.0575     3.0775    -2.3355
C      2.9296     3.7733    -1.5077
C      3.1371     3.3397    -0.2022
C      2.4856     2.1783     0.2635
C      2.7248     1.6801     1.6670
N      3.8274     2.3989     2.3659
C      5.2131     1.8447     2.2031
C      6.2249     3.0045     2.1690
C      5.4421     0.9840     0.9378
C      3.5161     2.7122     3.7926
C      3.0036     1.4989     4.5962
C      2.5450     3.8958     3.8857
N      1.6007     1.5346    -0.5607
H     -3.4498    -4.0734     1.1304
H     -4.4026    -2.6799     1.7890
H     -4.4957    -3.0885     0.0263
H     -1.3188     0.0196    -3.9735
H     -3.2867    -1.4011    -3.3857
H     -3.5732     0.3011    -3.1456
H     -3.2546    -0.7989    -1.7183
H     -0.9334    -2.1119    -1.7772
H      0.3088    -1.6668    -3.0092
H     -1.2066    -2.3789    -3.5096
H     -1.0056     2.6627    -1.2300
H     -1.2643     3.3959    -3.4476
H     -2.9263     3.4534    -2.8469
H     -2.4148     2.0889    -3.8996
H     -3.8447     1.6591    -1.4889
H     -2.7784     0.8424    -0.2904
H     -3.0412     2.6142    -0.2508
H      0.2029     1.7758    -3.6294
H      0.9784     0.2963    -3.0400
H      1.9014     3.4138    -3.3528
H      3.4438     4.6513    -1.8769
H      3.8028     3.9136     0.4261
H      1.7586     1.8131     2.1892
H      2.9394     0.6016     1.6467
H      5.4701     1.1978     3.0712
H      6.1532     3.6429     3.0713
H      7.2631     2.6106     2.1276
H      6.0533     3.6433     1.2772
H      4.9065     0.0156     0.9957
H      6.5184     0.7229     0.8471
H      5.1530     1.5272     0.0163
H      4.4369     3.0509     4.3136
H      3.6346     0.6062     4.4071
H      3.0467     1.7268     5.6827
H      1.9507     1.2520     4.3495
H      1.5377     3.6336     3.5024
H      2.9387     4.7510     3.2962
H      2.4413     4.2192     4.9435
69
{"conf": 7, "E": 142.85, "rms": -1.0, "geom": "OH", "total_charge": 0, "CA_charge": 1, "smiles": "C[C:1]#[4N:2]->[Mn+:3]1(<-[3H-:4])(<-[5C-:5]#[O+:6])(<-[6C-:7]#[O+:8])<-[1N:9]([CH:10]([CH3:11])[CH3:12])([CH:13]([CH3:14])[CH3:15])[CH2:16][c:17]2[cH:18][cH:19][cH:20][c:21]([CH2:22][N:23]([CH:24]([CH3:25])[CH3:26])[CH:27]([CH3:28])[CH3:29])[2n:30]->12", "smiles3D": "C([C:1]#[4N:2]->[Mn+:3]1(<-[3H-:4])(<-[5C-:5]#[O+:6])(<-[6C-:7]#[O+:8])<-[1N:9]([C:10]([C:11]([H:35])([H:36])[H:37])([C:12]([H:38])([H:39])[H:40])[H:34])([C:13]([C:14]([H:42])([H:43])[H:44])([C:15]([H:45])([H:46])[H:47])[H:41])[C:16]([H:48])([H:49])[c:17]2[c:18]([H:50])[c:19]([H:51])[c:20]([H:52])[c:21]([C:22]([N:23]([C:24]([C:25]([H:56])([H:57])[H:58])([C:26]([H:59])([H:60])[H:61])[H:55])[C:27]([C:28]([H:63])([H:64])[H:65])([C:29]([H:66])([H:67])[H:68])[H:62])([H:53])[H:54])[2n:30]->12)([H:31])([H:32])[H:33]", "smiles3Dx": "C([C:1]#[4N:2]->[Mn+:3]1(<-[3H-:4])(<-[5C-:5]#[O+:6])(<-[6C-:7]#[O+:8])<-[1N:9]([C:10]([C:11]([H:35])([H:36])[H:37])([C:12]([H:38])([H:39])[H:40])[H:34])([C:13]([C:14]([H:42])([H:43])[H:44])([C:15]([H:45])([H:46])[H:47])[H:41])[C:16]([H:48])([H:49])[c:17]2[c:18]([H:50])[c:19]([H:51])[c:20]([H:52])[c:21]([C:22]([N:23]([C:24]([C:25]([H:56])([H:57])[H:58])([C:26]([H:59])([H:60])[H:61])[H:55])[C:27]([C:28]([H:63])([H:64])[H:65])([C:29]([H:66])([H:67])[H:68])[H:62])([H:53])[H:54])[2n:30]->12)([H:31])([H:32])[H:33]", "dummies": []}
C      2.6226    -1.5039    -3.9614
C      1.8552    -1.0658    -2.7963
N      1.2139    -0.6980    -1.8147
Mn     0.0000     0.0000     0.0000
H     -0.5257    -1.7327     0.3176
C      0.5664     2.1669    -0.5053
O      0.8644     3.3050    -0.7697
C     -1.7784     0.2734    -1.4207
O     -2.7120     0.4160    -2.1707
N      1.7148    -0.1457     1.5936
C      2.9490     0.0811     0.8280
C      4.1026     0.7874     1.5988
C      3.5387    -1.1581     0.1007
C      1.6372    -1.4479     2.2904
C      2.7904    -1.7265     3.2899
C      0.3211    -1.7158     3.0547
C      1.3935     0.9896     2.4588
C     -0.0895     1.1805     2.7732
C     -0.4899     1.7785     3.9738
C     -1.8494     1.9108     4.2470
C     -2.7911     1.4150     3.3458
C     -2.3569     0.8028     2.1549
C     -3.3456     0.1608     1.2171
N     -4.5651    -0.3023     1.9289
C     -4.7871    -1.7744     2.0148
C     -3.9018    -2.3608     3.1166
C     -4.5782    -2.5340     0.6862
C     -5.7637     0.5518     1.7050
C     -6.5186     0.2060     0.4139
C     -6.7037     0.5247     2.9196
N     -1.0220     0.7957     1.8617
H      2.1317    -2.3887    -4.4161
H      3.6513    -1.7730    -3.6451
H      2.6672    -0.6819    -4.7051
H      2.6473     0.7780     0.0232
H      3.9250     1.8811     1.6568
H      5.0711     0.6668     1.0670
H      4.2249     0.4106     2.6292
H      2.7606    -1.8357    -0.2892
H      4.1392    -0.8167    -0.7700
H      4.2240    -1.7500     0.7352
H      1.6856    -2.2311     1.5111
H      3.7844    -1.7543     2.8200
H      2.8031    -0.9944     4.1214
H      2.6573    -2.7324     3.7435
H      0.2593    -1.1156     3.9864
H      0.2776    -2.7847     3.3561
H     -0.5708    -1.5410     2.4390
H      1.9484     0.9012     3.4152
H      1.7251     1.9285     1.9680
H      0.2416     2.1293     4.6910
H     -2.1737     2.3731     5.1704
H     -3.8391     1.4965     3.5940
H     -3.6008     0.8950     0.4242
H     -2.8225    -0.6829     0.7360
H     -5.8315    -1.9782     2.3280
H     -2.8289    -2.2423     2.8621
H     -4.1211    -3.4414     3.2523
H     -4.0991    -1.8377     4.0766
H     -5.1268    -3.4994     0.7213
H     -4.9563    -1.9569    -0.1794
H     -3.5080    -2.7739     0.5109
H     -5.4348     1.6123     1.6130
H     -5.8325     0.2505    -0.4574
H     -7.3312     0.9444     0.2451
H     -6.9772    -0.8029     0.4745
H     -7.2829    -0.4198     2.9740
H     -7.4297     1.3629     2.8513
H     -6.1229     0.6444     3.8581
69
{"conf": 8, "E": 146.1, "rms": -1.0, "geom": "OH", "total_charge": 0, "CA_charge": 1, "smiles": "C[C:1]#[4N:2]->[Mn+:3]1(<-[3H-:4])(<-[5C-:5]#[O+:6])(<-[6C-:7]#[O+:8])<-[1N:9]([CH:10]([CH3:11])[CH3:12])([CH:13]([CH3:14])[CH3:15])[CH2:16][c:17]2[cH:18][cH:19][cH:20][c:21]([CH2:22][N:23]([CH:24]([CH3:25])[CH3:26])[CH:27]([CH3:28])[CH3:29])[2n:30]->12", "smiles3D": "C([C:1]#[4N:2]->[Mn+:3]1(<-[3H-:4])(<-[5C-:5]#[O+:6])(<-[6C-:7]#[O+:8])<-[1N:9]([C:10]([C:11]([H:35])([H:36])[H:37])([C:12]([H:38])([H:39])[H:40])[H:34])([C:13]([C:14]([H:42])([H:43])[H:44])([C:15]([H:45])([H:46])[H:47])[H:41])[C:16]([H:48])([H:49])[c:17]2[c:18]([H:50])[c:19]([H:51])[c:20]([H:52])[c:21]([C:22]([N:23]([C:24]([C:25]([H:56])([H:57])[H:58])([C:26]([H:59])([H:60])[H:61])[H:55])[C:27]([C:28]([H:63])([H:64])[H:65])([C:29]([H:66])([H:67])[H:68])[H:62])([H:53])[H:54])[2n:30]->12)([H:31])([H:32])[H:33]", "smiles3Dx": "C([C:1]#[4N:2]->[Mn+:3]1(<-[3H-:4])(<-[5C-:5]#[O+:6])(<-[6C-:7]#[O+:8])<-[1N:9]([C:10]([C:11]([H:35])([H:36])[H:37])([C:12]([H:38])([H:39])[H:40])[H:34])([C:13]([C:14]([H:42])([H:43])[H:44])([C:15]([H:45])([H:46])[H:47])[H:41])[C:16]([H:48])([H:49])[c:17]2[c:18]([H:50])[c:19]([H:51])[c:20]([H:52])[c:21]([C:22]([N:23]([C:24]([C:25]([H:56])([H:57])[H:58])([C:26]([H:59])([H:60])[H:61])[H:55])[C:27]([C:28]([H:63])([H:64])[H:65])([C:29]([H:66])([H:67])[H:68])[H:62])([H:53])[H:54])[2n:30]->12)([H:31])([H:32])[H:33]", "dummies": []}
C      0.1744     4.9766    -0.2344
C      0.1208     3.5170    -0.1664
N      0.0758     2.2900    -0.1136
Mn     0.0000     0.0000     0.0000
H     -1.8049     0.1099     0.3274
C      2.2826    -0.1430    -0.1977
O      3.4819    -0.2201    -0.2987
C      0.3948     0.1912     2.2508
O      0.6036     0.2947     3.4340
N     -0.3828    -0.4570    -2.2797
C      0.1421     0.6272    -3.1474
C     -0.7614     1.8957    -3.2065
C      1.5762     1.1152    -2.8337
C     -1.8428    -0.6709    -2.4874
C     -2.2658    -0.9385    -3.9652
C     -2.5069    -1.7876    -1.6454
C      0.3563    -1.7056    -2.4835
C      0.2703    -2.7078    -1.3296
C      0.4645    -4.0750    -1.5627
C      0.3287    -4.9725    -0.5041
C     -0.0514    -4.5083     0.7553
C     -0.2681    -3.1327     0.9476
C     -0.8519    -2.6329     2.2416
N     -1.8425    -3.5836     2.8015
C     -3.0997    -3.6829     2.0064
C     -4.1346    -2.5958     2.3393
C     -3.7079    -5.0855     2.1301
C     -1.9995    -3.5449     4.2837
C     -1.9580    -2.1252     4.8881
C     -0.9347    -4.4345     4.9311
N      0.0142    -2.2655    -0.0685
H      0.2205     5.3934     0.7926
H      1.0764     5.2867    -0.8010
H     -0.7330     5.3556    -0.7479
H      0.1902     0.2168    -4.1803
H     -0.2134     2.7765    -3.6052
H     -1.6276     1.7624    -3.8812
H     -1.1562     2.1599    -2.2124
H      2.3486     0.3285    -2.8723
H      1.6304     1.6599    -1.8797
H      1.8931     1.8366    -3.6177
H     -2.3428     0.2648    -2.1682
H     -2.0028    -1.9669    -4.2874
H     -1.8489    -0.2391    -4.7076
H     -3.3703    -0.8484    -4.0489
H     -2.3018    -1.7113    -0.5710
H     -2.2295    -2.7994    -2.0070
H     -3.6114    -1.7108    -1.7432
H      1.4267    -1.5003    -2.6284
H      0.0006    -2.2042    -3.4083
H      0.7094    -4.4399    -2.5523
H      0.4792    -6.0316    -0.6687
H     -0.2104    -5.2174     1.5581
H     -1.3471    -1.6569     2.0721
H      0.0012    -2.4986     2.9378
H     -2.8611    -3.5662     0.9268
H     -4.5191    -2.7002     3.3747
H     -4.9981    -2.6780     1.6453
H     -3.6954    -1.5861     2.2058
H     -4.5196    -5.2136     1.3823
H     -2.9294    -5.8528     1.9323
H     -4.1370    -5.2609     3.1377
H     -2.9754    -3.9846     4.5768
H     -2.2872    -2.1630     5.9484
H     -0.9327    -1.7015     4.8704
H     -2.6362    -1.4373     4.3472
H      0.0852    -4.0400     4.7399
H     -1.0014    -5.4626     4.5155
H     -1.0959    -4.4899     6.0290
69
{"conf": 9, "E": 156.23, "rms": -1.0, "geom": "OH", "total_charge": 0, "CA_charge": 1, "smiles": "C[C:1]#[4N:2]->[Mn+:3]1(<-[3H-:4])(<-[5C-:5]#[O+:6])(<-[6C-:7]#[O+:8])<-[1N:9]([CH:10]([CH3:11])[CH3:12])([CH:13]([CH3:14])[CH3:15])[CH2:16][c:17]2[cH:18][cH:19][cH:20][c:21]([CH2:22][N:23]([CH:24]([CH3:25])[CH3:26])[CH:27]([CH3:28])[CH3:29])[2n:30]->12", "smiles3D": "C([C:1]#[4N:2]->[Mn+:3]1(<-[3H-:4])(<-[5C-:5]#[O+:6])(<-[6C-:7]#[O+:8])<-[1N:9]([C:10]([C:11]([H:35])([H:36])[H:37])([C:12]([H:38])([H:39])[H:40])[H:34])([C:13]([C:14]([H:42])([H:43])[H:44])([C:15]([H:45])([H:46])[H:47])[H:41])[C:16]([H:48])([H:49])[c:17]2[c:18]([H:50])[c:19]([H:51])[c:20]([H:52])[c:21]([C:22]([N:23]([C:24]([C:25]([H:56])([H:57])[H:58])([C:26]([H:59])([H:60])[H:61])[H:55])[C:27]([C:28]([H:63])([H:64])[H:65])([C:29]([H:66])([H:67])[H:68])[H:62])([H:53])[H:54])[2n:30]->12)([H:31])([H:32])[H:33]", "smiles3Dx": "C([C:1]#[4N:2]->[Mn+:3]1(<-[3H-:4])(<-[5C-:5]#[O+:6])(<-[6C-:7]#[O+:8])<-[1N:9]([C:10]([C:11]([H:35])([H:36])[H:37])([C:12]([H:38])([H:39])[H:40])[H:34])([C:13]([C:14]([H:42])([H:43])[H:44])([C:15]([H:45])([H:46])[H:47])[H:41])[C:16]([H:48])([H:49])[c:17]2[c:18]([H:50])[c:19]([H:51])[c:20]([H:52])[c:21]([C:22]([N:23]([C:24]([C:25]([H:56])([H:57])[H:58])([C:26]([H:59])([H:60])[H:61])[H:55])[C:27]([C:28]([H:63])([H:64])[H:65])([C:29]([H:66])([H:67])[H:68])[H:62])([H:53])[H:54])[2n:30]->12)([H:31])([H:32])[H:33]", "dummies": []}
C     -3.6930     3.0149     1.4525
C     -2.6086     2.1313     1.0266
N     -1.6950     1.3897     0.6730
Mn     0.0000     0.0000     0.0000
H      0.7449     1.3459    -1.0050
C     -0.9682    -1.8324     0.9872
O     -1.4768    -2.7978     1.5006
C     -1.3167    -0.5038    -1.8069
O     -2.0171    -0.7452    -2.7581
N      1.3932     0.4514     1.8426
C      2.3497     1.4666     1.3729
C      3.5097     1.7889     2.3526
C      1.7036     2.7902     0.8975
C      0.7106     0.7506     3.1366
C     -0.5248    -0.1304     3.4334
C      0.2740     2.2142     3.3933
C      2.0798    -0.8358     1.9601
C      2.5970    -1.4079     0.6460
C      3.8320    -2.0656     0.5996
C      4.3129    -2.5267    -0.6195
C      3.5615    -2.3328    -1.7736
C      2.3045    -1.7094    -1.6957
C      1.5178    -1.4991    -2.9603
N      0.7499    -2.6997    -3.3955
C      0.1306    -3.5810    -2.3688
C      0.9971    -4.8064    -2.0407
C     -1.2774    -4.0297    -2.7936
C      1.0191    -3.2649    -4.7439
C      0.5391    -2.2973    -5.8306
C      2.4924    -3.6472    -4.9545
N      1.8358    -1.2887    -0.4780
H     -4.6330     2.4320     1.5375
H     -3.4417     3.4578     2.4381
H     -3.8252     3.8245     0.7057
H      2.8285     1.0466     0.4626
H      4.2519     0.9651     2.3678
H      4.0663     2.6883     2.0111
H      3.1638     1.9700     3.3864
H      2.1840     3.1201    -0.0491
H      0.6264     2.6664     0.6966
H      1.8441     3.6294     1.6088
H      1.4490     0.5179     3.9394
H     -1.3329     0.0444     2.7061
H     -0.9407     0.1246     4.4320
H     -0.2956    -1.2069     3.5161
H      1.1354     2.8913     3.5231
H     -0.4213     2.5885     2.6236
H     -0.2632     2.2907     4.3631
H      2.9245    -0.7543     2.6769
H      1.3907    -1.5924     2.3648
H      4.4284    -2.1939     1.4942
H      5.2768    -3.0161    -0.6739
H      3.9630    -2.6611    -2.7215
H      2.2244    -1.1727    -3.7499
H      0.8579    -0.6284    -2.8586
H     -0.0034    -3.0074    -1.4286
H      2.0091    -4.5031    -1.7140
H      0.5337    -5.3813    -1.2107
H      1.0897    -5.4797    -2.9182
H     -1.2404    -4.8624    -3.5266
H     -1.8433    -4.3840    -1.9055
H     -1.8358    -3.1913    -3.2528
H      0.4344    -4.1971    -4.8862
H      0.6312    -2.7711    -6.8313
H      1.1340    -1.3603    -5.8276
H     -0.5288    -2.0427    -5.6611
H      2.5943    -4.2287    -5.8956
H      3.1438    -2.7541    -5.0414
H      2.8538    -4.2850    -4.1235
69
{"conf": 10, "E": 152.96, "rms": -1.0, "geom": "OH", "total_charge": 0, "CA_charge": 1, "smiles": "C[C:1]#[4N:2]->[Mn+:3]1(<-[3H-:4])(<-[5C-:5]#[O+:6])(<-[6C-:7]#[O+:8])<-[1N:9]([CH:10]([CH3:11])[CH3:12])([CH:13]([CH3:14])[CH3:15])[CH2:16][c:17]2[cH:18][cH:19][cH:20][c:21]([CH2:22][N:23]([CH:24]([CH3:25])[CH3:26])[CH:27]([CH3:28])[CH3:29])[2n:30]->12", "smiles3D": "C([C:1]#[4N:2]->[Mn+:3]1(<-[3H-:4])(<-[5C-:5]#[O+:6])(<-[6C-:7]#[O+:8])<-[1N:9]([C:10]([C:11]([H:35])([H:36])[H:37])([C:12]([H:38])([H:39])[H:40])[H:34])([C:13]([C:14]([H:42])([H:43])[H:44])([C:15]([H:45])([H:46])[H:47])[H:41])[C:16]([H:48])([H:49])[c:17]2[c:18]([H:50])[c:19]([H:51])[c:20]([H:52])[c:21]([C:22]([N:23]([C:24]([C:25]([H:56])([H:57])[H:58])([C:26]([H:59])([H:60])[H:61])[H:55])[C:27]([C:28]([H:63])([H:64])[H:65])([C:29]([H:66])([H:67])[H:68])[H:62])([H:53])[H:54])[2n:30]->12)([H:31])([H:32])[H:33]", "smiles3Dx": "C([C:1]#[4N:2]->[Mn+:3]1(<-[3H-:4])(<-[5C-:5]#[O+:6])(<-[6C-:7]#[O+:8])<-[1N:9]([C:10]([C:11]([H:35])([H:36])[H:37])([C:12]([H:38])([H:39])[H:40])[H:34])([C:13]([C:14]([H:42])([H:43])[H:44])([C:15]([H:45])([H:46])[H:47])[H:41])[C:16]([H:48])([H:49])[c:17]2[c:18]([H:50])[c:19]([H:51])[c:20]([H:52])[c:21]([C:22]([N:23]([C:24]([C:25]([H:56])([H:57])[H:58])([C:26]([H:59])([H:60])[H:61])[H:55])[C:27]([C:28]([H:63])([H:64])[H:65])([C:29]([H:66])([H:67])[H:68])[H:62])([H:53])[H:54])[2n:30]->12)([H:31])([H:32])[H:33]", "dummies": []}
C      2.6164     4.1092     1.0504
C      1.8526     2.9014     0.7406
N      1.2084     1.8878     0.4820
Mn     0.0000     0.0000     0.0000
H      0.3101    -0.6958     1.6737
C     -0.1851     0.7521    -2.1601
O     -0.2726     1.1659    -3.2889
C      1.9422    -1.0561    -0.5997
O      2.9669    -1.6099    -0.9121
N     -2.0324     0.8721     0.7694
C     -1.7878     1.9642     1.7285
C     -3.0722     2.5915     2.3207
C     -0.8658     1.6069     2.9171
C     -2.7794     1.2473    -0.4418
C     -2.4053     2.6271    -1.0373
C     -4.3284     1.1515    -0.3666
C     -2.5760    -0.3258     1.3883
C     -2.5200    -1.5608     0.4902
C     -3.4883    -2.5645     0.6079
C     -3.3806    -3.7103    -0.1732
C     -2.3402    -3.8244    -1.0912
C     -1.3961    -2.7874    -1.2126
C     -0.4175    -2.8278    -2.3665
N     -0.7790    -1.9740    -3.5447
C     -2.2077    -2.1824    -3.9766
C     -2.4424    -3.4485    -4.8216
C     -2.8317    -0.9289    -4.6148
C      0.2441    -2.1399    -4.6421
C      1.6864    -1.8790    -4.1443
C      0.0009    -1.2009    -5.8432
N     -1.4562    -1.7280    -0.3453
H      3.6753     3.8385     1.2404
H      2.5616     4.8112     0.1931
H      2.1904     4.5936     1.9530
H     -1.2591     2.7680     1.1825
H     -3.6258     3.1845     1.5722
H     -3.7347     1.8239     2.7669
H     -2.8144     3.3149     3.1241
H     -1.3652     0.9560     3.6642
H     -0.5835     2.5392     3.4525
H      0.0821     1.1618     2.5926
H     -2.4786     0.5003    -1.1996
H     -2.8973     3.4621    -0.5014
H     -2.7320     2.6765    -2.0984
H     -1.3109     2.7930    -1.0216
H     -4.7609     1.6600     0.5106
H     -4.7887     1.5919    -1.2772
H     -4.6525     0.0904    -0.3488
H     -3.6243    -0.1576     1.7107
H     -1.9912    -0.5769     2.2898
H     -4.3102    -2.4643     1.3057
H     -4.1206    -4.4957    -0.0902
H     -2.3027    -4.6890    -1.7421
H     -0.2738    -3.8815    -2.6951
H      0.5410    -2.5205    -1.9485
H     -2.8532    -2.3074    -3.0895
H     -3.5335    -3.6303    -4.9265
H     -2.0191    -3.3563    -5.8402
H     -1.9968    -4.3346    -4.3248
H     -2.4592    -0.0125    -4.1143
H     -2.6544    -0.8601    -5.7032
H     -3.9362    -0.9527    -4.4873
H      0.2282    -3.1858    -5.0212
H      1.7378    -0.9259    -3.5784
H      2.0508    -2.7165    -3.5147
H      2.4050    -1.8240    -4.9897
H     -0.7837    -1.6009    -6.5106
H      0.8993    -1.1252    -6.4920
H     -0.2584    -0.1780    -5.5046
69
{"conf": 11, "E": 163.93, "rms": -1.0, "geom": "OH", "total_charge": 0, "CA_charge": 1, "smiles": "C[C:1]#[4N:2]->[Mn+:3]1(<-[3H-:4])(<-[5C-:5]#[O+:6])(<-[6C-:7]#[O+:8])<-[1N:9]([CH:10]([CH3:11])[CH3:12])([CH:13]([CH3:14])[CH3:15])[CH2:16][c:17]2[cH:18][cH:19][cH:20][c:21]([CH2:22][N:23]([CH:24]([CH3:25])[CH3:26])[CH:27]([CH3:28])[CH3:29])[2n:30]->12", "smiles3D": "C([C:1]#[4N:2]->[Mn+:3]1(<-[3H-:4])(<-[5C-:5]#[O+:6])(<-[6C-:7]#[O+:8])<-[1N:9]([C:10]([C:11]([H:35])([H:36])[H:37])([C:12]([H:38])([H:39])[H:40])[H:34])([C:13]([C:14]([H:42])([H:43])[H:44])([C:15]([H:45])([H:46])[H:47])[H:41])[C:16]([H:48])([H:49])[c:17]2[c:18]([H:50])[c:19]([H:51])[c:20]([H:52])[c:21]([C:22]([N:23]([C:24]([C:25]([H:56])([H:57])[H:58])([C:26]([H:59])([H:60])[H:61])[H:55])[C:27]([C:28]([H:63])([H:64])[H:65])([C:29]([H:66])([H:67])[H:68])[H:62])([H:53])[H:54])[2n:30]->12)([H:31])([H:32])[H:33]", "smiles3Dx": "C([C:1]#[4N:2]->[Mn+:3]1(<-[3H-:4])(<-[5C-:5]#[O+:6])(<-[6C-:7]#[O+:8])<-[1N:9]([C:10]([C:11]([H:35])([H:36])[H:37])([C:12]([H:38])([H:39])[H:40])[H:34])([C:13]([C:14]([H:42])([H:43])[H:44])([C:15]([H:45])([H:46])[H:47])[H:41])[C:16]([H:48])([H:49])[c:17]2[c:18]([H:50])[c:19]([H:51])[c:20]([H:52])[c:21]([C:22]([N:23]([C:24]([C:25]([H:56])([H:57])[H:58])([C:26]([H:59])([H:60])[H:61])[H:55])[C:27]([C:28]([H:63])([H:64])[H:65])([C:29]([H:66])([H:67])[H:68])[H:62])([H:53])[H:54])[2n:30]->12)([H:31])([H:32])[H:33]", "dummies": []}
C      3.5779     0.1585    -3.4618
C      2.5276     0.1081    -2.4457
N      1.6440     0.0614    -1.5930
Mn     0.0000     0.0000     0.0000
H     -1.2045     0.6590    -1.2255
C      1.5322    -0.6161     1.5899
O      2.3545    -0.9392     2.4099
C      0.4828     2.1928     0.4536
O      0.7377     3.3484     0.6863
N     -0.7904    -2.1389    -0.5798
C     -0.2303    -3.1449     0.3315
C     -0.8405    -4.5621     0.2104
C      1.3072    -3.2923     0.2990
C     -0.6215    -2.3185    -2.0445
C      0.7033    -2.9280    -2.5523
C     -1.7705    -3.0944    -2.7638
C     -2.2029    -1.8903    -0.2810
C     -2.5003    -1.2568     1.0670
C     -3.6971    -1.5483     1.7337
C     -4.0161    -0.8568     2.8964
C     -3.1237     0.0805     3.4061
C     -1.9056     0.3218     2.7426
C     -0.8618     1.1740     3.4353
N      0.2018     0.4192     4.1758
C     -0.3809    -0.6254     5.0926
C      0.5475    -1.8358     5.2968
C     -0.9230    -0.0760     6.4256
C      1.1578     1.3796     4.8415
C      1.7439     2.4119     3.8481
C      2.3515     0.6711     5.5172
N     -1.6792    -0.2769     1.5285
H      3.4177     1.0400    -4.1160
H      4.5674     0.2393    -2.9669
H      3.5441    -0.7670    -4.0727
H     -0.4711    -2.7879     1.3572
H     -0.3706    -5.2299     0.9647
H     -0.6465    -5.0096    -0.7823
H     -1.9234    -4.5840     0.4332
H      1.8030    -2.3848    -0.0747
H      1.6819    -3.4898     1.3267
H      1.6462    -4.1527    -0.3139
H     -0.6474    -1.2829    -2.4466
H      0.7589    -4.0151    -2.3482
H      0.7588    -2.8148    -3.6566
H      1.5962    -2.4084    -2.1809
H     -1.9843    -4.0638    -2.2779
H     -1.5113    -3.2990    -3.8249
H     -2.7064    -2.5016    -2.8078
H     -2.7912    -2.8243    -0.3692
H     -2.5994    -1.1795    -1.0381
H     -4.3875    -2.2845     1.3414
H     -4.9428    -1.0642     3.4157
H     -3.3517     0.5704     4.3447
H     -0.4225     1.7914     2.6556
H     -1.3657     1.8873     4.1253
H     -1.2457    -1.1080     4.6064
H      1.0964    -2.0674     4.3623
H      1.2626    -1.7018     6.1283
H     -0.0566    -2.7321     5.5585
H     -0.1103     0.2412     7.1073
H     -1.5991     0.7846     6.2457
H     -1.5079    -0.8654     6.9445
H      0.6249     1.9660     5.6224
H      0.9887     3.1771     3.5745
H      2.5787     2.9867     4.3028
H      2.1233     1.9056     2.9366
H      3.1787     1.3794     5.7363
H      2.7573    -0.1322     4.8698
H      2.0681     0.2703     6.5072
69
{"conf": 12, "E": 158.41, "rms": -1.0, "geom": "OH", "total_charge": 0, "CA_charge": 1, "smiles": "C[C:1]#[4N:2]->[Mn+:3]1(<-[3H-:4])(<-[5C-:5]#[O+:6])(<-[6C-:7]#[O+:8])<-[1N:9]([CH:10]([CH3:11])[CH3:12])([CH:13]([CH3:14])[CH3:15])[CH2:16][c:17]2[cH:18][cH:19][cH:20][c:21]([CH2:22][N:23]([CH:24]([CH3:25])[CH3:26])[CH:27]([CH3:28])[CH3:29])[2n:30]->12", "smiles3D": "C([C:1]#[4N:2]->[Mn+:3]1(<-[3H-:4])(<-[5C-:5]#[O+:6])(<-[6C-:7]#[O+:8])<-[1N:9]([C:10]([C:11]([H:35])([H:36])[H:37])([C:12]([H:38])([H:39])[H:40])[H:34])([C:13]([C:14]([H:42])([H:43])[H:44])([C:15]([H:45])([H:46])[H:47])[H:41])[C:16]([H:48])([H:49])[c:17]2[c:18]([H:50])[c:19]([H:51])[c:20]([H:52])[c:21]([C:22]([N:23]([C:24]([C:25]([H:56])([H:57])[H:58])([C:26]([H:59])([H:60])[H:61])[H:55])[C:27]([C:28]([H:63])([H:64])[H:65])([C:29]([H:66])([H:67])[H:68])[H:62])([H:53])[H:54])[2n:30]->12)([H:31])([H:32])[H:33]", "smiles3Dx": "C([C:1]#[4N:2]->[Mn+:3]1(<-[3H-:4])(<-[5C-:5]#[O+:6])(<-[6C-:7]#[O+:8])<-[1N:9]([C:10]([C:11]([H:35])([H:36])[H:37])([C:12]([H:38])([H:39])[H:40])[H:34])([C:13]([C:14]([H:42])([H:43])[H:44])([C:15]([H:45])([H:46])[H:47])[H:41])[C:16]([H:48])([H:49])[c:17]2[c:18]([H:50])[c:19]([H:51])[c:20]([H:52])[c:21]([C:22]([N:23]([C:24]([C:25]([H:56])([H:57])[H:58])([C:26]([H:59])([H:60])[H:61])[H:55])[C:27]([C:28]([H:63])([H:64])[H:65])([C:29]([H:66])([H:67])[H:68])[H:62])([H:53])[H:54])[2n:30]->12)([H:31])([H:32])[H:33]", "dummies": []}
C      0.7516    -2.1067     4.4508
C      0.5264    -1.4884     3.1450
N      0.3334    -0.9672     2.0491
Mn     0.0000     0.0000     0.0000
H     -0.7892    -1.5230    -0.6514
C      1.1508     1.8604     0.6981
O      1.7546     2.8377     1.0647
C      2.0687    -0.7444    -0.6285
O      3.1723    -1.1162    -0.9422
N     -2.0228     1.0699     0.5267
C     -3.1066     0.2205     0.0320
C     -3.0984    -1.2210     0.5904
C     -4.5384     0.7890     0.1813
C     -2.0234     1.4542     1.9586
C     -2.7848     2.7755     2.2881
C     -2.4934     0.4011     2.9876
C     -1.8667     2.2625    -0.3177
C     -1.3495     2.0264    -1.7330
C     -1.6041     2.9650    -2.7400
C     -1.0163     2.7968    -3.9909
C     -0.2581     1.6565    -4.2501
C     -0.0912     0.6874    -3.2418
C      0.4587    -0.6832    -3.6237
N     -0.4613    -1.8351    -3.3630
C     -1.7380    -1.9260    -4.1590
C     -2.2065    -0.6592    -4.8897
C     -2.8702    -2.4098    -3.2443
C      0.2504    -3.1575    -3.4478
C      1.1126    -3.4475    -2.2174
C      1.0847    -3.3353    -4.7361
N     -0.4997     0.9926    -1.9697
H      1.7085    -1.7385     4.8743
H     -0.0819    -1.8408     5.1331
H      0.7976    -3.2091     4.3348
H     -2.9294     0.1168    -1.0586
H     -2.1064    -1.5154     0.9643
H     -3.3881    -1.9385    -0.2050
H     -3.8314    -1.3645     1.4111
H     -5.2588     0.0899    -0.2959
H     -4.8426     0.8915     1.2388
H     -4.6708     1.7563    -0.3373
H     -0.9576     1.6430     2.1950
H     -3.8065     2.7831     1.8674
H     -2.8701     2.9231     3.3864
H     -2.2417     3.6685     1.9187
H     -2.2338     0.7496     4.0106
H     -3.5913     0.2645     2.9746
H     -1.9873    -0.5666     2.8859
H     -2.8264     2.8107    -0.3868
H     -1.1366     2.9463     0.1609
H     -2.2203     3.8342    -2.5465
H     -1.1826     3.5276    -4.7717
H      0.1288     1.4981    -5.2490
H      1.4117    -0.8168    -3.0869
H      0.7359    -0.6773    -4.7002
H     -1.6430    -2.6860    -4.9673
H     -1.4443    -0.3214    -5.6194
H     -3.1185    -0.8895    -5.4818
H     -2.4849     0.1411    -4.1743
H     -3.7662    -2.6743    -3.8461
H     -3.1516    -1.6134    -2.5310
H     -2.5664    -3.3080    -2.6683
H     -0.5000    -3.9809    -3.4505
H      2.0730    -2.9037    -2.2719
H      0.5734    -3.1934    -1.2850
H      1.3565    -4.5312    -2.1795
H      1.9988    -2.7050    -4.7155
H      1.4051    -4.3948    -4.8319
H      0.4946    -3.0749    -5.6381
69
{"conf": 13, "E": 151.33, "rms": -1.0, "geom": "OH", "total_charge": 0, "CA_charge": 1, "smiles": "C[C:1]#[4N:2]->[Mn+:3]1(<-[3H-:4])(<-[5C-:5]#[O+:6])(<-[6C-:7]#[O+:8])<-[1N:9]([CH:10]([CH3:11])[CH3:12])([CH:13]([CH3:14])[CH3:15])[CH2:16][c:17]2[cH:18][cH:19][cH:20][c:21]([CH2:22][N:23]([CH:24]([CH3:25])[CH3:26])[CH:27]([CH3:28])[CH3:29])[2n:30]->12", "smiles3D": "C([C:1]#[4N:2]->[Mn+:3]1(<-[3H-:4])(<-[5C-:5]#[O+:6])(<-[6C-:7]#[O+:8])<-[1N:9]([C:10]([C:11]([H:35])([H:36])[H:37])([C:12]([H:38])([H:39])[H:40])[H:34])([C:13]([C:14]([H:42])([H:43])[H:44])([C:15]([H:45])([H:46])[H:47])[H:41])[C:16]([H:48])([H:49])[c:17]2[c:18]([H:50])[c:19]([H:51])[c:20]([H:52])[c:21]([C:22]([N:23]([C:24]([C:25]([H:56])([H:57])[H:58])([C:26]([H:59])([H:60])[H:61])[H:55])[C:27]([C:28]([H:63])([H:64])[H:65])([C:29]([H:66])([H:67])[H:68])[H:62])([H:53])[H:54])[2n:30]->12)([H:31])([H:32])[H:33]", "smiles3Dx": "C([C:1]#[4N:2]->[Mn+:3]1(<-[3H-:4])(<-[5C-:5]#[O+:6])(<-[6C-:7]#[O+:8])<-[1N:9]([C:10]([C:11]([H:35])([H:36])[H:37])([C:12]([H:38])([H:39])[H:40])[H:34])([C:13]([C:14]([H:42])([H:43])[H:44])([C:15]([H:45])([H:46])[H:47])[H:41])[C:16]([H:48])([H:49])[c:17]2[c:18]([H:50])[c:19]([H:51])[c:20]([H:52])[c:21]([C:22]([N:23]([C:24]([C:25]([H:56])([H:57])[H:58])([C:26]([H:59])([H:60])[H:61])[H:55])[C:27]([C:28]([H:63])([H:64])[H:65])([C:29]([H:66])([H:67])[H:68])[H:62])([H:53])[H:54])[2n:30]->12)([H:31])([H:32])[H:33]", "dummies": []}
C      1.5148    -4.5762     1.2695
C      1.0697    -3.2353     0.8924
N      0.6955    -2.1097     0.5713
Mn     0.0000     0.0000     0.0000
H      1.7631     0.5292     0.0153
C     -2.1624    -0.7550     0.0835
O     -3.2929    -1.1731     0.1081
C     -0.0166     0.4380     2.2465
O     -0.0158     0.6644     3.4312
N      0.1681    -0.2487    -2.3233
C      1.1924    -1.2869    -2.4705
C      0.6852    -2.7497    -2.3617
C      2.1072    -1.1749    -3.7247
C     -1.1388    -0.5470    -2.9567
C     -2.2255     0.5455    -2.8074
C     -1.0681    -0.8779    -4.4708
C      0.6855     1.0670    -2.6688
C     -0.0032     2.2490    -1.9871
C     -0.0504     3.4907    -2.6312
C     -0.6711     4.5622    -2.0054
C     -1.2621     4.3821    -0.7610
C     -1.2132     3.1238    -0.1295
C     -1.9956     2.9390     1.1571
N     -3.3345     2.3001     0.9925
C     -4.0736     2.0871     2.2838
C     -3.7564     0.7059     2.8573
C     -3.8389     3.1695     3.3606
C     -4.1740     2.8750    -0.1037
C     -5.2298     1.8688    -0.5882
C     -4.8201     4.2236     0.2572
N     -0.5164     2.1041    -0.7307
H      1.6195    -5.1997     0.3579
H      0.7682    -5.0361     1.9490
H      2.4941    -4.5088     1.7863
H      1.8564    -1.1345    -1.5935
H     -0.1377    -2.8559    -1.6324
H      1.5188    -3.3990    -2.0176
H      0.3494    -3.1697    -3.3273
H      1.5510    -0.9515    -4.6507
H      2.6781    -2.1155    -3.8817
H      2.8675    -0.3788    -3.5882
H     -1.5435    -1.4426    -2.4501
H     -2.0229     1.4139    -3.4690
H     -3.2122     0.1317    -3.1082
H     -2.3494     0.8965    -1.7754
H     -2.0901    -1.0755    -4.8608
H     -0.4997    -1.7914    -4.6981
H     -0.6543    -0.0342    -5.0578
H      0.6341     1.2117    -3.7680
H      1.7553     1.1266    -2.3731
H      0.3890     3.6241    -3.6119
H     -0.7163     5.5265    -2.4950
H     -1.7812     5.2152    -0.3045
H     -2.1123     3.9428     1.6169
H     -1.3962     2.3802     1.8780
H     -5.1687     2.0799     2.1117
H     -4.2600     0.5661     3.8380
H     -2.6671     0.5760     2.9987
H     -4.1382    -0.0794     2.1774
H     -4.0333     4.1835     2.9576
H     -2.8047     3.1225     3.7631
H     -4.5377     3.0118     4.2100
H     -3.5502     3.0501    -1.0024
H     -5.6664     2.2157    -1.5494
H     -6.0626     1.7502     0.1338
H     -4.7609     0.8793    -0.7636
H     -4.0543     4.9436     0.6087
H     -5.3049     4.6582    -0.6429
H     -5.5976     4.1073     1.0399
69
{"conf": 14, "E": 398.8, "rms": -1.0, "geom": "OH", "total_charge": 0, "CA_charge": 1, "smiles": "C[C:1]#[4N:2]->[Mn+:3]1(<-[3H-:4])(<-[5C-:5]#[O+:6])(<-[6C-:7]#[O+:8])<-[1N:9]([CH:10]([CH3:11])[CH3:12])([CH:13]([CH3:14])[CH3:15])[CH2:16][c:17]2[cH:18][cH:19][cH:20][c:21]([CH2:22][N:23]([CH:24]([CH3:25])[CH3:26])[CH:27]([CH3:28])[CH3:29])[2n:30]->12", "smiles3D": "C([C:1]#[4N:2]->[Mn+:3]1(<-[3H-:4])(<-[5C-:5]#[O+:6])(<-[6C-:7]#[O+:8])<-[1N:9]([C:10]([C:11]([H:35])([H:36])[H:37])([C:12]([H:38])([H:39])[H:40])[H:34])([C:13]([C:14]([H:42])([H:43])[H:44])([C:15]([H:45])([H:46])[H:47])[H:41])[C:16]([H:48])([H:49])[c:17]2[c:18]([H:50])[c:19]([H:51])[c:20]([H:52])[c:21]([C:22]([N:23]([C:24]([C:25]([H:56])([H:57])[H:58])([C:26]([H:59])([H:60])[H:61])[H:55])[C:27]([C:28]([H:63])([H:64])[H:65])([C:29]([H:66])([H:67])[H:68])[H:62])([H:53])[H:54])[2n:30]->12)([H:31])([H:32])[H:33]", "smiles3Dx": "C([C:1]#[4N:2]->[Mn+:3]1(<-[3H-:4])(<-[5C-:5]#[O+:6])(<-[6C-:7]#[O+:8])<-[1N:9]([C:10]([C:11]([H:35])([H:36])[H:37])([C:12]([H:38])([H:39])[H:40])[H:34])([C:13]([C:14]([H:42])([H:43])[H:44])([C:15]([H:45])([H:46])[H:47])[H:41])[C:16]([H:48])([H:49])[c:17]2[c:18]([H:50])[c:19]([H:51])[c:20]([H:52])[c:21]([C:22]([N:23]([C:24]([C:25]([H:56])([H:57])[H:58])([C:26]([H:59])([H:60])[H:61])[H:55])[C:27]([C:28]([H:63])([H:64])[H:65])([C:29]([H:66])([H:67])[H:68])[H:62])([H:53])[H:54])[2n:30]->12)([H:31])([H:32])[H:33]", "dummies": []}
C      3.4478    -1.2379    -3.3799
C      2.4373    -0.8719    -2.3883
N      1.5874    -0.5624    -1.5560
Mn     0.0000     0.0000     0.0000
H      1.0195     0.9699     1.1685
C     -1.0846    -1.4981    -1.3572
O     -1.6510    -2.2907    -2.0682
C      1.1120     1.7279    -1.0183
O      1.7664     2.5928    -1.5463
N     -1.7594     1.5104    -0.8364
C     -2.0230     1.3208    -2.2962
C     -3.2244     2.1467    -2.8612
C     -0.8125     1.4693    -3.2391
C     -1.6570     2.9660    -0.3792
C     -1.1433     4.0318    -1.3888
C     -0.8813     3.2064     0.9444
C     -2.9330     0.9326    -0.1648
C     -2.7064     0.7383     1.2939
C     -3.7409     0.9062     2.2236
C     -3.4989     0.6144     3.5649
C     -2.2526     0.1227     3.9527
C     -1.2444    -0.0470     2.9883
C      0.0635    -0.6983     3.3749
N      1.1754     0.2690     3.5639
C      2.5333    -0.3579     3.6414
C      3.1252    -0.5031     2.2359
C      2.5713    -1.7152     4.3763
C      0.9097     1.3388     4.5694
C      1.0995     0.8796     6.0239
C      1.7401     2.5942     4.2662
N     -1.4900     0.3029     1.6923
H      2.9909    -1.8956    -4.1476
H      3.8388    -0.3198    -3.8646
H      4.2794    -1.7751    -2.8794
H     -2.3277     0.2698    -2.4404
H     -3.6250     2.8910    -2.1502
H     -2.9719     2.6828    -3.8015
H     -4.0678     1.4632    -3.1002
H     -0.3223     2.4544    -3.2199
H     -0.0754     0.6741    -3.0368
H     -1.1354     1.2944    -4.2883
H     -2.6926     3.3061    -0.1533
H     -1.6484     4.0330    -2.3658
H     -1.3666     5.0414    -0.9801
H     -0.0567     4.0222    -1.5321
H      0.1832     2.9506     0.8980
H     -0.9057     4.2905     1.1885
H     -1.3483     2.7484     1.8288
H     -3.1654    -0.0739    -0.5720
H     -3.8422     1.5589    -0.3103
H     -4.7208     1.2472     1.9137
H     -4.2851     0.7397     4.2981
H     -2.0806    -0.1410     4.9889
H     -0.0838    -1.3018     4.2965
H      0.3216    -1.4105     2.5623
H      3.2357     0.3037     4.1883
H      3.2323     0.4972     1.7661
H      2.4801    -1.1397     1.5947
H      4.1361    -0.9613     2.2882
H      2.0916    -1.6445     5.3725
H      2.0681    -2.5105     3.7870
H      3.6262    -2.0267     4.5330
H     -0.1412     1.6813     4.4826
H      2.1617     0.6466     6.2436
H      0.7776     1.6870     6.7157
H      0.4740    -0.0122     6.2335
H      2.8118     2.4555     4.5149
H      1.6504     2.8557     3.1903
H      1.3612     3.4510     4.8638
69
{"conf": 15, "E": 168.52, "rms": -1.0, "geom": "OH", "total_charge": 0, "CA_charge": 1, "smiles": "C[C:1]#[4N:2]->[Mn+:3]1(<-[3H-:4])(<-[5C-:5]#[O+:6])(<-[6C-:7]#[O+:8])<-[1N:9]([CH:10]([CH3:11])[CH3:12])([CH:13]([CH3:14])[CH3:15])[CH2:16][c:17]2[cH:18][cH:19][cH:20][c:21]([CH2:22][N:23]([CH:24]([CH3:25])[CH3:26])[CH:27]([CH3:28])[CH3:29])[2n:30]->12", "smiles3D": "C([C:1]#[4N:2]->[Mn+:3]1(<-[3H-:4])(<-[5C-:5]#[O+:6])(<-[6C-:7]#[O+:8])<-[1N:9]([C:10]([C:11]([H:35])([H:36])[H:37])([C:12]([H:38])([H:39])[H:40])[H:34])([C:13]([C:14]([H:42])([H:43])[H:44])([C:15]([H:45])([H:46])[H:47])[H:41])[C:16]([H:48])([H:49])[c:17]2[c:18]([H:50])[c:19]([H:51])[c:20]([H:52])[c:21]([C:22]([N:23]([C:24]([C:25]([H:56])([H:57])[H:58])([C:26]([H:59])([H:60])[H:61])[H:55])[C:27]([C:28]([H:63])([H:64])[H:65])([C:29]([H:66])([H:67])[H:68])[H:62])([H:53])[H:54])[2n:30]->12)([H:31])([H:32])[H:33]", "smiles3Dx": "C([C:1]#[4N:2]->[Mn+:3]1(<-[3H-:4])(<-[5C-:5]#[O+:6])(<-[6C-:7]#[O+:8])<-[1N:9]([C:10]([C:11]([H:35])([H:36])[H:37])([C:12]([H:38])([H:39])[H:40])[H:34])([C:13]([C:14]([H:42])([H:43])[H:44])([C:15]([H:45])([H:46])[H:47])[H:41])[C:16]([H:48])([H:49])[c:17]2[c:18]([H:50])[c:19]([H:51])[c:20]([H:52])[c:21]([C:22]([N:23]([C:24]([C:25]([H:56])([H:57])[H:58])([C:26]([H:59])([H:60])[H:61])[H:55])[C:27]([C:28]([H:63])([H:64])[H:65])([C:29]([H:66])([H:67])[H:68])[H:62])([H:53])[H:54])[2n:30]->12)([H:31])([H:32])[H:33]", "dummies": []}
C     -0.3133    -4.5244     2.0711
C     -0.2217    -3.1976     1.4636
N     -0.1478    -2.0811     0.9560
Mn     0.0000     0.0000     0.0000
H     -1.3853    -0.3548    -1.1479
C      1.9239     0.4182     1.1842
O      2.9391     0.6369     1.7974
C      1.2962    -0.9782    -1.6073
O      1.9523    -1.5306    -2.4548
N     -1.5277     1.0289     1.4766
C     -2.7165     0.1676     1.7933
C     -3.1885    -0.7252     0.6194
C     -2.6354    -0.7525     3.0370
C     -0.8711     1.5499     2.6994
C     -0.0040     0.4900     3.4263
C     -0.0026     2.8285     2.5313
C     -2.0263     2.1409     0.6526
C     -1.0071     2.8449    -0.2393
C     -1.1739     4.2049    -0.5294
C     -0.2176     4.8665    -1.2829
C      0.8845     4.1677    -1.7543
C      0.9928     2.7814    -1.5338
C      2.2657     2.0878    -1.9630
N      2.2296     1.2998    -3.2303
C      3.5844     0.9201    -3.7498
C      4.5479     0.4254    -2.6500
C      4.2644     2.0473    -4.5502
C      1.2525     1.6196    -4.3187
C      1.1471     3.1138    -4.6817
C     -0.1264     1.0066    -4.0443
N      0.0319     2.1471    -0.7837
H     -0.5591    -5.2726     1.2898
H     -1.1090    -4.5215     2.8443
H      0.6578    -4.7840     2.5404
H     -3.5632     0.8642     2.0117
H     -3.4219    -0.1739    -0.3081
H     -2.4703    -1.5333     0.4046
H     -4.1456    -1.2202     0.8921
H     -3.5722    -1.3428     3.1340
H     -2.5892    -0.1687     3.9763
H     -1.8127    -1.4856     2.9691
H     -1.6889     1.8384     3.4004
H      1.0162     0.8512     3.6751
H      0.1065    -0.4164     2.8141
H     -0.4469     0.2145     4.4051
H      0.7786     2.7008     1.7597
H     -0.6214     3.7171     2.2950
H      0.5008     3.0816     3.4895
H     -2.4949     2.8994     1.3232
H     -2.8238     1.7976    -0.0290
H     -2.0198     4.7562    -0.1380
H     -0.3139     5.9272    -1.4758
H      1.6563     4.7103    -2.2852
H      2.5675     1.4194    -1.1381
H      3.0726     2.8495    -2.0230
H      3.4566     0.0575    -4.4415
H      4.9026     1.2662    -2.0169
H      4.0688    -0.3301    -1.9994
H      5.4388    -0.0482    -3.1154
H      4.3633     2.9698    -3.9422
H      3.6988     2.2733    -5.4768
H      5.2812     1.7305    -4.8666
H      1.5841     1.1072    -5.2512
H      0.2608     3.5867    -4.2125
H      2.0577     3.6741    -4.3942
H      1.0165     3.2231    -5.7797
H     -0.0316    -0.0818    -3.8557
H     -0.7786     1.1388    -4.9342
H     -0.6317     1.4833    -3.1846
69
{"conf": 16, "E": 150.9, "rms": -1.0, "geom": "OH", "total_charge": 0, "CA_charge": 1, "smiles": "C[C:1]#[4N:2]->[Mn+:3]1(<-[3H-:4])(<-[5C-:5]#[O+:6])(<-[6C-:7]#[O+:8])<-[1N:9]([CH:10]([CH3:11])[CH3:12])([CH:13]([CH3:14])[CH3:15])[CH2:16][c:17]2[cH:18][cH:19][cH:20][c:21]([CH2:22][N:23]([CH:24]([CH3:25])[CH3:26])[CH:27]([CH3:28])[CH3:29])[2n:30]->12", "smiles3D": "C([C:1]#[4N:2]->[Mn+:3]1(<-[3H-:4])(<-[5C-:5]#[O+:6])(<-[6C-:7]#[O+:8])<-[1N:9]([C:10]([C:11]([H:35])([H:36])[H:37])([C:12]([H:38])([H:39])[H:40])[H:34])([C:13]([C:14]([H:42])([H:43])[H:44])([C:15]([H:45])([H:46])[H:47])[H:41])[C:16]([H:48])([H:49])[c:17]2[c:18]([H:50])[c:19]([H:51])[c:20]([H:52])[c:21]([C:22]([N:23]([C:24]([C:25]([H:56])([H:57])[H:58])([C:26]([H:59])([H:60])[H:61])[H:55])[C:27]([C:28]([H:63])([H:64])[H:65])([C:29]([H:66])([H:67])[H:68])[H:62])([H:53])[H:54])[2n:30]->12)([H:31])([H:32])[H:33]", "smiles3Dx": "C([C:1]#[4N:2]->[Mn+:3]1(<-[3H-:4])(<-[5C-:5]#[O+:6])(<-[6C-:7]#[O+:8])<-[1N:9]([C:10]([C:11]([H:35])([H:36])[H:37])([C:12]([H:38])([H:39])[H:40])[H:34])([C:13]([C:14]([H:42])([H:43])[H:44])([C:15]([H:45])([H:46])[H:47])[H:41])[C:16]([H:48])([H:49])[c:17]2[c:18]([H:50])[c:19]([H:51])[c:20]([H:52])[c:21]([C:22]([N:23]([C:24]([C:25]([H:56])([H:57])[H:58])([C:26]([H:59])([H:60])[H:61])[H:55])[C:27]([C:28]([H:63])([H:64])[H:65])([C:29]([H:66])([H:67])[H:68])[H:62])([H:53])[H:54])[2n:30]->12)([H:31])([H:32])[H:33]", "dummies": []}
C      3.8519     0.5069    -3.1275
C      2.7217     0.3593    -2.2116
N      1.7716     0.2399    -1.4414
Mn     0.0000     0.0000     0.0000
H      1.1379     0.0705     1.4421
C     -1.3180    -0.2420    -1.8640
O     -2.0004    -0.3657    -2.8506
C      0.4222    -2.2520    -0.0479
O      0.6490    -3.4361    -0.0755
N     -0.5254     2.2752     0.3214
C     -1.6105     2.7102    -0.5992
C     -2.9745     1.9916    -0.4280
C     -1.9306     4.2380    -0.5696
C      0.7076     3.0759     0.1659
C      1.9585     2.5219     0.9019
C      1.1227     3.3174    -1.3170
C     -1.0031     2.3066     1.7082
C     -1.8397     1.1014     2.1449
C     -2.6963     1.2113     3.2472
C     -3.4201     0.0986     3.6645
C     -3.3244    -1.0948     2.9538
C     -2.5050    -1.1607     1.8118
C     -2.4760    -2.4151     0.9804
N     -3.7821    -3.1351     1.0009
C     -4.8628    -2.6441     0.0883
C     -4.3798    -2.1634    -1.2899
C     -5.6826    -1.5457     0.7720
C     -3.6915    -4.6199     1.0892
C     -3.1297    -5.0652     2.4484
C     -2.9022    -5.2438    -0.0727
N     -1.7032    -0.0948     1.5060
H      4.7462     0.0144    -2.6936
H      3.6038     0.0344    -4.1001
H      4.0619     1.5852    -3.2827
H     -1.2696     2.4690    -1.6246
H     -2.8950     0.9014    -0.3586
H     -3.6173     2.2051    -1.3091
H     -3.5198     2.3563     0.4682
H     -2.4957     4.5236     0.3412
H     -1.0600     4.9081    -0.6333
H     -2.5751     4.4896    -1.4393
H      0.5100     4.0739     0.6174
H      1.8332     2.3378     1.9819
H      2.3565     1.6107     0.4342
H      2.7708     3.2784     0.8439
H      2.2057     3.5485    -1.4129
H      0.6007     4.1817    -1.7662
H      0.9044     2.4429    -1.9503
H     -0.1622     2.3623     2.4126
H     -1.6062     3.2230     1.8732
H     -2.7867     2.1455     3.7872
H     -4.0685     0.1655     4.5285
H     -3.9083    -1.9465     3.2774
H     -1.6743    -3.0401     1.4147
H     -2.1676    -2.1834    -0.0529
H     -5.5884    -3.4622    -0.1177
H     -3.8950    -1.1710    -1.2088
H     -5.2481    -2.0550    -1.9746
H     -3.6748    -2.8857    -1.7467
H     -6.5880    -1.3159     0.1703
H     -6.0120    -1.8861     1.7765
H     -5.0922    -0.6118     0.8764
H     -4.7153    -5.0550     1.0574
H     -3.3246    -6.1488     2.5987
H     -3.6305    -4.5081     3.2682
H     -2.0340    -4.9099     2.5196
H     -3.4165    -5.0487    -1.0347
H     -1.8672    -4.8488    -0.1233
H     -2.8477    -6.3458     0.0567
69
{"conf": 17, "E": 158.31, "rms": -1.0, "geom": "OH", "total_charge": 0, "CA_charge": 1, "smiles": "C[C:1]#[4N:2]->[Mn+:3]1(<-[3H-:4])(<-[5C-:5]#[O+:6])(<-[6C-:7]#[O+:8])<-[1N:9]([CH:10]([CH3:11])[CH3:12])([CH:13]([CH3:14])[CH3:15])[CH2:16][c:17]2[cH:18][cH:19][cH:20][c:21]([CH2:22][N:23]([CH:24]([CH3:25])[CH3:26])[CH:27]([CH3:28])[CH3:29])[2n:30]->12", "smiles3D": "C([C:1]#[4N:2]->[Mn+:3]1(<-[3H-:4])(<-[5C-:5]#[O+:6])(<-[6C-:7]#[O+:8])<-[1N:9]([C:10]([C:11]([H:35])([H:36])[H:37])([C:12]([H:38])([H:39])[H:40])[H:34])([C:13]([C:14]([H:42])([H:43])[H:44])([C:15]([H:45])([H:46])[H:47])[H:41])[C:16]([H:48])([H:49])[c:17]2[c:18]([H:50])[c:19]([H:51])[c:20]([H:52])[c:21]([C:22]([N:23]([C:24]([C:25]([H:56])([H:57])[H:58])([C:26]([H:59])([H:60])[H:61])[H:55])[C:27]([C:28]([H:63])([H:64])[H:65])([C:29]([H:66])([H:67])[H:68])[H:62])([H:53])[H:54])[2n:30]->12)([H:31])([H:32])[H:33]", "smiles3Dx": "C([C:1]#[4N:2]->[Mn+:3]1(<-[3H-:4])(<-[5C-:5]#[O+:6])(<-[6C-:7]#[O+:8])<-[1N:9]([C:10]([C:11]([H:35])([H:36])[H:37])([C:12]([H:38])([H:39])[H:40])[H:34])([C:13]([C:14]([H:42])([H:43])[H:44])([C:15]([H:45])([H:46])[H:47])[H:41])[C:16]([H:48])([H:49])[c:17]2[c:18]([H:50])[c:19]([H:51])[c:20]([H:52])[c:21]([C:22]([N:23]([C:24]([C:25]([H:56])([H:57])[H:58])([C:26]([H:59])([H:60])[H:61])[H:55])[C:27]([C:28]([H:63])([H:64])[H:65])([C:29]([H:66])([H:67])[H:68])[H:62])([H:53])[H:54])[2n:30]->12)([H:31])([H:32])[H:33]", "dummies": []}
C     -3.3061     3.1179    -2.0395
C     -2.3335     2.2067    -1.4380
N     -1.5141     1.4443    -0.9307
Mn     0.0000     0.0000     0.0000
H      1.0196     0.0698    -1.5306
C     -1.3215    -0.2608     1.8551
O     -2.0173    -0.3749     2.8327
C     -1.1461    -1.6817    -1.0488
O     -1.7485    -2.5626    -1.6109
N      1.4002     1.6890     0.8479
C      1.0849     1.9453     2.2588
C     -0.3425     2.4662     2.5387
C      2.0786     2.8710     3.0011
C      1.3937     2.8260    -0.1094
C      2.7664     3.5429    -0.3123
C      0.3447     3.9409     0.0945
C      2.6547     0.9512     0.7180
C      2.6625    -0.4581     1.2825
C      3.8189    -0.9632     1.8892
C      3.8591    -2.2933     2.2805
C      2.7442    -3.0986     2.0872
C      1.5752    -2.5636     1.5106
C      0.3543    -3.4595     1.4083
N     -0.5884    -3.3849     2.5655
C      0.0529    -3.5402     3.9074
C      0.4316    -4.9940     4.2447
C     -0.8100    -2.9243     5.0206
C     -1.8387    -4.2019     2.3925
C     -2.9646    -3.3367     1.8263
C     -1.6742    -5.4836     1.5467
N      1.5957    -1.2697     1.0457
H     -2.7974     3.7580    -2.7894
H     -3.7509     3.7569    -1.2492
H     -4.1061     2.5306    -2.5352
H      1.1427     0.9563     2.7646
H     -1.0502     2.1799     1.7457
H     -0.7104     2.0400     3.4968
H     -0.3836     3.5672     2.6674
H      3.1032     2.4564     3.0378
H      2.0958     3.8884     2.5683
H      1.7629     2.9742     4.0620
H      1.1427     2.3549    -1.0838
H      2.6527     4.4528    -0.9403
H      3.2177     3.8525     0.6482
H      3.4898     2.9062    -0.8605
H      0.6001     4.5922     0.9532
H     -0.6840     3.5677     0.1753
H      0.3305     4.5981    -0.8018
H      2.8821     0.8395    -0.3644
H      3.4904     1.5194     1.1714
H      4.6902    -0.3369     2.0355
H      4.7518    -2.6995     2.7385
H      2.7824    -4.1295     2.4143
H     -0.1737    -3.2481     0.4795
H      0.7211    -4.5007     1.2875
H      0.9839    -2.9434     3.9478
H     -0.4668    -5.6229     4.4119
H      1.0386    -5.4434     3.4340
H      1.0398    -5.0152     5.1740
H     -1.7180    -3.5228     5.2346
H     -0.2213    -2.8625     5.9611
H     -1.1133    -1.8951     4.7419
H     -2.2194    -4.5535     3.3722
H     -3.2404    -2.5527     2.5592
H     -3.8724    -3.9498     1.6396
H     -2.6579    -2.8606     0.8772
H     -2.6054    -6.0879     1.5951
H     -0.8513    -6.1142     1.9402
H     -1.4838    -5.2451     0.4789
69
{"conf": 18, "E": 176.35, "rms": -1.0, "geom": "OH", "total_charge": 0, "CA_charge": 1, "smiles": "C[C:1]#[4N:2]->[Mn+:3]1(<-[3H-:4])(<-[5C-:5]#[O+:6])(<-[6C-:7]#[O+:8])<-[1N:9]([CH:10]([CH3:11])[CH3:12])([CH:13]([CH3:14])[CH3:15])[CH2:16][c:17]2[cH:18][cH:19][cH:20][c:21]([CH2:22][N:23]([CH:24]([CH3:25])[CH3:26])[CH:27]([CH3:28])[CH3:29])[2n:30]->12", "smiles3D": "C([C:1]#[4N:2]->[Mn+:3]1(<-[3H-:4])(<-[5C-:5]#[O+:6])(<-[6C-:7]#[O+:8])<-[1N:9]([C:10]([C:11]([H:35])([H:36])[H:37])([C:12]([H:38])([H:39])[H:40])[H:34])([C:13]([C:14]([H:42])([H:43])[H:44])([C:15]([H:45])([H:46])[H:47])[H:41])[C:16]([H:48])([H:49])[c:17]2[c:18]([H:50])[c:19]([H:51])[c:20]([H:52])[c:21]([C:22]([N:23]([C:24]([C:25]([H:56])([H:57])[H:58])([C:26]([H:59])([H:60])[H:61])[H:55])[C:27]([C:28]([H:63])([H:64])[H:65])([C:29]([H:66])([H:67])[H:68])[H:62])([H:53])[H:54])[2n:30]->12)([H:31])([H:32])[H:33]", "smiles3Dx": "C([C:1]#[4N:2]->[Mn+:3]1(<-[3H-:4])(<-[5C-:5]#[O+:6])(<-[6C-:7]#[O+:8])<-[1N:9]([C:10]([C:11]([H:35])([H:36])[H:37])([C:12]([H:38])([H:39])[H:40])[H:34])([C:13]([C:14]([H:42])([H:43])[H:44])([C:15]([H:45])([H:46])[H:47])[H:41])[C:16]([H:48])([H:49])[c:17]2[c:18]([H:50])[c:19]([H:51])[c:20]([H:52])[c:21]([C:22]([N:23]([C:24]([C:25]([H:56])([H:57])[H:58])([C:26]([H:59])([H:60])[H:61])[H:55])[C:27]([C:28]([H:63])([H:64])[H:65])([C:29]([H:66])([H:67])[H:68])[H:62])([H:53])[H:54])[2n:30]->12)([H:31])([H:32])[H:33]", "dummies": []}
C     -2.3512     3.9498    -1.9294
C     -1.6616     2.7913    -1.3636
N     -1.0780     1.8194    -0.8898
Mn     0.0000     0.0000     0.0000
H     -0.2365    -0.9680    -1.5409
C      0.0852     1.0091     2.0607
O      0.1258     1.5408     3.1425
C     -2.0667    -0.7048     0.6632
O     -3.1759    -1.0301     1.0024
N      2.1571     0.7142    -0.6665
C      2.7142     1.5746     0.3921
C      4.2142     1.9504     0.2218
C      1.9153     2.8684     0.6810
C      2.2058     1.2547    -2.0554
C      2.0110     2.7763    -2.2473
C      1.2147     0.5622    -3.0192
C      2.8770    -0.5605    -0.6513
C      2.5636    -1.4818     0.5170
C      3.5816    -2.2657     1.0731
C      3.2505    -3.3251     1.9047
C      1.9137    -3.6385     2.1141
C      0.8997    -2.8238     1.5698
C     -0.5223    -3.3548     1.5710
N     -1.4046    -2.9718     2.7203
C     -2.7051    -3.7381     2.7211
C     -3.1838    -4.2708     1.3428
C     -3.8352    -2.8743     3.3308
C     -0.6818    -2.9451     4.0471
C     -0.1355    -1.5326     4.3027
C     -1.4872    -3.3558     5.3076
N      1.2610    -1.7196     0.8366
H     -3.2306     3.6081    -2.5129
H     -2.6871     4.6169    -1.1091
H     -1.6572     4.5028    -2.5953
H      2.6523     0.9762     1.3283
H      4.4846     2.1520    -0.8312
H      4.8657     1.1363     0.6025
H      4.4767     2.8448     0.8275
H      0.8636     2.7715     0.3728
H      2.3459     3.7730     0.2081
H      1.9378     3.0803     1.7714
H      3.2264     1.0372    -2.4526
H      2.0000     3.0259    -3.3303
H      2.8657     3.3538    -1.8513
H      1.0501     3.1316    -1.8361
H      1.4070     0.9046    -4.0590
H      1.3224    -0.5353    -3.0647
H      0.1698     0.8306    -2.7874
H      3.9720    -0.3881    -0.6882
H      2.6292    -1.1410    -1.5569
H      4.6200    -2.0916     0.8200
H      4.0279    -3.9567     2.3151
H      1.6752    -4.5509     2.6459
H     -0.9803    -3.0453     0.6121
H     -0.4485    -4.4642     1.5290
H     -2.5922    -4.6664     3.3158
H     -3.2665    -3.4650     0.5888
H     -2.5163    -5.0686     0.9577
H     -4.1858    -4.7407     1.4482
H     -4.2719    -3.3871     4.2139
H     -3.4591    -1.8781     3.6460
H     -4.6651    -2.6862     2.6157
H      0.1667    -3.6536     4.0376
H      0.6118    -1.2404     3.5447
H      0.3765    -1.4770     5.2874
H     -0.9675    -0.7967     4.2911
H     -1.8221    -4.4107     5.2761
H     -0.8283    -3.2955     6.2009
H     -2.3383    -2.6743     5.5014
69
{"conf": 19, "E": 165.72, "rms": -1.0, "geom": "OH", "total_charge": 0, "CA_charge": 1, "smiles": "C[C:1]#[4N:2]->[Mn+:3]1(<-[3H-:4])(<-[5C-:5]#[O+:6])(<-[6C-:7]#[O+:8])<-[1N:9]([CH:10]([CH3:11])[CH3:12])([CH:13]([CH3:14])[CH3:15])[CH2:16][c:17]2[cH:18][cH:19][cH:20][c:21]([CH2:22][N:23]([CH:24]([CH3:25])[CH3:26])[CH:27]([CH3:28])[CH3:29])[2n:30]->12", "smiles3D": "C([C:1]#[4N:2]->[Mn+:3]1(<-[3H-:4])(<-[5C-:5]#[O+:6])(<-[6C-:7]#[O+:8])<-[1N:9]([C:10]([C:11]([H:35])([H:36])[H:37])([C:12]([H:38])([H:39])[H:40])[H:34])([C:13]([C:14]([H:42])([H:43])[H:44])([C:15]([H:45])([H:46])[H:47])[H:41])[C:16]([H:48])([H:49])[c:17]2[c:18]([H:50])[c:19]([H:51])[c:20]([H:52])[c:21]([C:22]([N:23]([C:24]([C:25]([H:56])([H:57])[H:58])([C:26]([H:59])([H:60])[H:61])[H:55])[C:27]([C:28]([H:63])([H:64])[H:65])([C:29]([H:66])([H:67])[H:68])[H:62])([H:53])[H:54])[2n:30]->12)([H:31])([H:32])[H:33]", "smiles3Dx": "C([C:1]#[4N:2]->[Mn+:3]1(<-[3H-:4])(<-[5C-:5]#[O+:6])(<-[6C-:7]#[O+:8])<-[1N:9]([C:10]([C:11]([H:35])([H:36])[H:37])([C:12]([H:38])([H:39])[H:40])[H:34])([C:13]([C:14]([H:42])([H:43])[H:44])([C:15]([H:45])([H:46])[H:47])[H:41])[C:16]([H:48])([H:49])[c:17]2[c:18]([H:50])[c:19]([H:51])[c:20]([H:52])[c:21]([C:22]([N:23]([C:24]([C:25]([H:56])([H:57])[H:58])([C:26]([H:59])([H:60])[H:61])[H:55])[C:27]([C:28]([H:63])([H:64])[H:65])([C:29]([H:66])([H:67])[H:68])[H:62])([H:53])[H:54])[2n:30]->12)([H:31])([H:32])[H:33]", "dummies": []}
C      4.0309    -1.9319    -2.1999
C      2.8533    -1.3578    -1.5502
N      1.8660    -0.8725    -1.0024
Mn     0.0000     0.0000     0.0000
H      0.2544    -1.1149     1.4415
C     -0.4649     1.2673    -1.8614
O     -0.7139     1.9284    -2.8388
C     -1.1438    -1.7412    -0.9393
O     -1.7164    -2.6808    -1.4312
N      1.1018     1.6540     1.2707
C      1.2617     2.9467     0.5755
C     -0.0164     3.8172     0.4529
C      1.8718     2.8122    -0.8418
C      2.3845     1.0970     1.7925
C      2.8474     1.6968     3.1605
C      3.6215     1.1591     0.8670
C      0.1625     1.7331     2.3973
C     -1.3222     1.7299     2.0653
C     -2.2187     2.4560     2.8602
C     -3.5699     2.4544     2.5413
C     -4.0138     1.7340     1.4389
C     -3.1030     0.9755     0.6797
C     -3.6106     0.2699    -0.5624
N     -4.0458    -1.1576    -0.4191
C     -4.6044    -1.5077     0.9335
C     -4.2610    -2.9487     1.3479
C     -6.1032    -1.1984     1.1006
C     -4.8948    -1.5781    -1.5945
C     -4.2977    -1.1430    -2.9583
C     -5.1108    -3.1043    -1.6518
N     -1.7812     0.9536     1.0473
H      4.9463    -1.4615    -1.7858
H      3.9794    -1.7431    -3.2919
H      4.0598    -3.0251    -2.0138
H      1.9782     3.5481     1.1773
H     -0.3672     4.1691     1.4435
H     -0.8275     3.2763    -0.0722
H      0.2033     4.7445    -0.1192
H      1.8790     1.7652    -1.1764
H      1.3256     3.3977    -1.6124
H      2.9100     3.2030    -0.8626
H      2.1859     0.0172     1.9645
H      2.8678     2.8047     3.1255
H      3.8697     1.3474     3.4222
H      2.2108     1.3714     4.0075
H      4.0326     2.1885     0.8141
H      4.4259     0.5171     1.2870
H      3.4486     0.7731    -0.1402
H      0.3888     2.6446     2.9978
H      0.3119     0.8494     3.0573
H     -1.8691     3.0354     3.7056
H     -4.2696     3.0301     3.1333
H     -5.0610     1.7784     1.1705
H     -2.8138     0.3280    -1.3226
H     -4.4547     0.8771    -0.9619
H     -4.0933    -0.9272     1.7229
H     -4.2578    -3.0319     2.4567
H     -4.9974    -3.6894     0.9860
H     -3.2485    -3.2233     0.9842
H     -6.3321    -0.1781     0.7318
H     -6.7385    -1.9252     0.5570
H     -6.3785    -1.2476     2.1758
H     -5.8932    -1.0927    -1.5334
H     -4.8981    -1.5495    -3.8003
H     -4.3245    -0.0414    -3.0847
H     -3.2545    -1.4988    -3.0708
H     -4.1736    -3.6483    -1.4154
H     -5.4504    -3.4321    -2.6575
H     -5.9211    -3.4151    -0.9669
69
{"conf": 20, "E": 157.91, "rms": -1.0, "geom": "OH", "total_charge": 0, "CA_charge": 1, "smiles": "C[C:1]#[4N:2]->[Mn+:3]1(<-[3H-:4])(<-[5C-:5]#[O+:6])(<-[6C-:7]#[O+:8])<-[1N:9]([CH:10]([CH3:11])[CH3:12])([CH:13]([CH3:14])[CH3:15])[CH2:16][c:17]2[cH:18][cH:19][cH:20][c:21]([CH2:22][N:23]([CH:24]([CH3:25])[CH3:26])[CH:27]([CH3:28])[CH3:29])[2n:30]->12", "smiles3D": "C([C:1]#[4N:2]->[Mn+:3]1(<-[3H-:4])(<-[5C-:5]#[O+:6])(<-[6C-:7]#[O+:8])<-[1N:9]([C:10]([C:11]([H:35])([H:36])[H:37])([C:12]([H:38])([H:39])[H:40])[H:34])([C:13]([C:14]([H:42])([H:43])[H:44])([C:15]([H:45])([H:46])[H:47])[H:41])[C:16]([H:48])([H:49])[c:17]2[c:18]([H:50])[c:19]([H:51])[c:20]([H:52])[c:21]([C:22]([N:23]([C:24]([C:25]([H:56])([H:57])[H:58])([C:26]([H:59])([H:60])[H:61])[H:55])[C:27]([C:28]([H:63])([H:64])[H:65])([C:29]([H:66])([H:67])[H:68])[H:62])([H:53])[H:54])[2n:30]->12)([H:31])([H:32])[H:33]", "smiles3Dx": "C([C:1]#[4N:2]->[Mn+:3]1(<-[3H-:4])(<-[5C-:5]#[O+:6])(<-[6C-:7]#[O+:8])<-[1N:9]([C:10]([C:11]([H:35])([H:36])[H:37])([C:12]([H:38])([H:39])[H:40])[H:34])([C:13]([C:14]([H:42])([H:43])[H:44])([C:15]([H:45])([H:46])[H:47])[H:41])[C:16]([H:48])([H:49])[c:17]2[c:18]([H:50])[c:19]([H:51])[c:20]([H:52])[c:21]([C:22]([N:23]([C:24]([C:25]([H:56])([H:57])[H:58])([C:26]([H:59])([H:60])[H:61])[H:55])[C:27]([C:28]([H:63])([H:64])[H:65])([C:29]([H:66])([H:67])[H:68])[H:62])([H:53])[H:54])[2n:30]->12)([H:31])([H:32])[H:33]", "dummies": []}
C      3.0890     0.0706     3.9122
C      2.1809     0.0449     2.7663
N      1.4168     0.0193     1.8041
Mn     0.0000     0.0000     0.0000
H      1.4564    -0.3965    -1.0520
C     -1.7617     0.6091     1.3394
O     -2.6870     0.9294     2.0433
C      0.5355     2.2105    -0.2899
O      0.8174     3.3732    -0.4415
N     -0.5863    -2.2899    -0.0693
C     -1.9959    -2.4585     0.3749
C     -2.7971    -3.6042    -0.3136
C     -2.2555    -2.5801     1.8903
C      0.4729    -3.0784     0.5753
C      0.3962    -4.6042     0.3312
C      0.6722    -2.8602     2.0901
C     -0.4974    -2.4454    -1.5276
C     -1.2950    -1.4011    -2.3026
C     -1.9484    -1.7278    -3.4971
C     -2.6492    -0.7348    -4.1800
C     -2.7116     0.5571    -3.6567
C     -2.0601     0.8472    -2.4445
C     -2.1852     2.2186    -1.8358
N     -3.5530     2.7600    -2.0190
C     -3.5659     4.2224    -2.3239
C     -4.9217     4.7247    -2.8311
C     -3.0167     5.1174    -1.1946
C     -4.5485     2.1453    -1.0868
C     -4.7824     2.9211     0.2153
C     -5.8661     1.8241    -1.8029
N     -1.3053    -0.1229    -1.8476
H      4.0966     0.3930     3.5784
H      2.7053     0.7818     4.6722
H      3.1530    -0.9449     4.3546
H     -2.4954    -1.5187     0.0656
H     -2.2680    -4.5720    -0.2812
H     -3.7867    -3.7475     0.1712
H     -3.0320    -3.3539    -1.3678
H     -3.3482    -2.5115     2.0822
H     -1.9346    -3.5655     2.2807
H     -1.8267    -1.7465     2.4687
H      1.4213    -2.7314     0.1044
H      0.3679    -4.8684    -0.7422
H      1.3119    -5.0854     0.7382
H     -0.4661    -5.0550     0.8602
H      0.2589    -1.9094     2.4346
H      1.7585    -2.8631     2.3254
H      0.2275    -3.6694     2.7060
H      0.5613    -2.3388    -1.8462
H     -0.8298    -3.4529    -1.8457
H     -1.9148    -2.7349    -3.8931
H     -3.1563    -0.9693    -5.1069
H     -3.2758     1.3163    -4.1840
H     -1.4212     2.8620    -2.3243
H     -1.9594     2.1824    -0.7558
H     -2.8813     4.3738    -3.1897
H     -5.6554     4.8255    -2.0076
H     -4.7996     5.7292    -3.2901
H     -5.3165     4.0403    -3.6114
H     -2.1325     4.6610    -0.7052
H     -3.7820     5.3428    -0.4275
H     -2.6967     6.0915    -1.6225
H     -4.1661     1.1484    -0.7654
H     -3.8145     3.1878     0.6875
H     -5.3390     2.2803     0.9323
H     -5.3932     3.8292     0.0472
H     -6.5079     2.7180    -1.9205
H     -6.4421     1.0795    -1.2125
H     -5.6607     1.3870    -2.8030
69
{"conf": 21, "E": 153.65, "rms": -1.0, "geom": "OH", "total_charge": 0, "CA_charge": 1, "smiles": "C[C:1]#[4N:2]->[Mn+:3]1(<-[3H-:4])(<-[5C-:5]#[O+:6])(<-[6C-:7]#[O+:8])<-[1N:9]([CH:10]([CH3:11])[CH3:12])([CH:13]([CH3:14])[CH3:15])[CH2:16][c:17]2[cH:18][cH:19][cH:20][c:21]([CH2:22][N:23]([CH:24]([CH3:25])[CH3:26])[CH:27]([CH3:28])[CH3:29])[2n:30]->12", "smiles3D": "C([C:1]#[4N:2]->[Mn+:3]1(<-[3H-:4])(<-[5C-:5]#[O+:6])(<-[6C-:7]#[O+:8])<-[1N:9]([C:10]([C:11]([H:35])([H:36])[H:37])([C:12]([H:38])([H:39])[H:40])[H:34])([C:13]([C:14]([H:42])([H:43])[H:44])([C:15]([H:45])([H:46])[H:47])[H:41])[C:16]([H:48])([H:49])[c:17]2[c:18]([H:50])[c:19]([H:51])[c:20]([H:52])[c:21]([C:22]([N:23]([C:24]([C:25]([H:56])([H:57])[H:58])([C:26]([H:59])([H:60])[H:61])[H:55])[C:27]([C:28]([H:63])([H:64])[H:65])([C:29]([H:66])([H:67])[H:68])[H:62])([H:53])[H:54])[2n:30]->12)([H:31])([H:32])[H:33]", "smiles3Dx": "C([C:1]#[4N:2]->[Mn+:3]1(<-[3H-:4])(<-[5C-:5]#[O+:6])(<-[6C-:7]#[O+:8])<-[1N:9]([C:10]([C:11]([H:35])([H:36])[H:37])([C:12]([H:38])([H:39])[H:40])[H:34])([C:13]([C:14]([H:42])([H:43])[H:44])([C:15]([H:45])([H:46])[H:47])[H:41])[C:16]([H:48])([H:49])[c:17]2[c:18]([H:50])[c:19]([H:51])[c:20]([H:52])[c:21]([C:22]([N:23]([C:24]([C:25]([H:56])([H:57])[H:58])([C:26]([H:59])([H:60])[H:61])[H:55])[C:27]([C:28]([H:63])([H:64])[H:65])([C:29]([H:66])([H:67])[H:68])[H:62])([H:53])[H:54])[2n:30]->12)([H:31])([H:32])[H:33]", "dummies": []}
C     -1.2280     2.1609     4.3235
C     -0.8692     1.5291     3.0544
N     -0.5680     0.9961     1.9892
Mn     0.0000     0.0000     0.0000
H      1.5984     0.9031     0.0939
C     -2.0731    -0.9243    -0.3608
O     -3.1613    -1.4065    -0.5549
C     -0.8846     1.8136    -1.0904
O     -1.3513     2.7678    -1.6614
N      0.9339    -1.9388     0.9614
C      0.2276    -2.3365     2.2027
C      0.4640    -3.8190     2.6391
C     -1.2954    -2.1453     2.1891
C      2.3279    -1.5181     1.2371
C      3.2210    -1.3107    -0.0141
C      3.1569    -2.3858     2.2174
C      0.8097    -2.9517    -0.0789
C      0.9112    -2.4631    -1.5260
C      1.2216    -3.3692    -2.5480
C      1.3483    -2.9068    -3.8562
C      1.2247    -1.5447    -4.1239
C      0.9495    -0.6555    -3.0704
C      1.0028     0.8303    -3.3036
N      2.0280     1.1871    -4.3148
C      3.4228     1.1013    -3.7796
C      4.3845     0.4790    -4.8001
C      3.9760     2.4082    -3.1982
C      1.6023     2.3140    -5.1992
C      2.4991     2.4948    -6.4283
C      1.3708     3.6524    -4.4684
N      0.6774    -1.1561    -1.8286
H     -1.4343     3.2378     4.1552
H     -0.3884     2.0524     5.0406
H     -2.1332     1.6707     4.7371
H      0.6058    -1.6832     3.0218
H      1.4452    -4.2322     2.3677
H     -0.2780    -4.5019     2.1713
H      0.3488    -3.9058     3.7408
H     -1.7132    -2.4544     3.1721
H     -1.5936    -1.1011     2.0778
H     -1.7835    -2.7819     1.4250
H      2.2246    -0.5217     1.7184
H      2.7869    -0.6312    -0.7585
H      3.4609    -2.2784    -0.5027
H      4.1847    -0.8445     0.2842
H      4.1418    -1.9038     2.3993
H      3.3680    -3.3859     1.7853
H      2.6961    -2.4683     3.2207
H      1.5956    -3.7233     0.0805
H     -0.1736    -3.4576     0.0112
H      1.3670    -4.4201    -2.3312
H      1.5809    -3.5980    -4.6559
H      1.3792    -1.1870    -5.1342
H      1.2524     1.3405    -2.3516
H     -0.0133     1.1449    -3.6263
H      3.4320     0.3809    -2.9301
H      5.2898     0.0996    -4.2790
H      3.8980    -0.3777    -5.3125
H      4.7255     1.2112    -5.5566
H      4.8984     2.1928    -2.6175
H      3.2426     2.8656    -2.5024
H      4.2529     3.1251    -3.9956
H      0.6139     2.0278    -5.6260
H      2.6926     1.5134    -6.9103
H      3.4566     2.9864    -6.1664
H      1.9873     3.1433    -7.1715
H      0.8726     3.5037    -3.4893
H      0.7084     4.2963    -5.0856
H      2.3105     4.2165    -4.3159
69
{"conf": 22, "E": 159.27, "rms": -1.0, "geom": "OH", "total_charge": 0, "CA_charge": 1, "smiles": "C[C:1]#[4N:2]->[Mn+:3]1(<-[3H-:4])(<-[5C-:5]#[O+:6])(<-[6C-:7]#[O+:8])<-[1N:9]([CH:10]([CH3:11])[CH3:12])([CH:13]([CH3:14])[CH3:15])[CH2:16][c:17]2[cH:18][cH:19][cH:20][c:21]([CH2:22][N:23]([CH:24]([CH3:25])[CH3:26])[CH:27]([CH3:28])[CH3:29])[2n:30]->12", "smiles3D": "C([C:1]#[4N:2]->[Mn+:3]1(<-[3H-:4])(<-[5C-:5]#[O+:6])(<-[6C-:7]#[O+:8])<-[1N:9]([C:10]([C:11]([H:35])([H:36])[H:37])([C:12]([H:38])([H:39])[H:40])[H:34])([C:13]([C:14]([H:42])([H:43])[H:44])([C:15]([H:45])([H:46])[H:47])[H:41])[C:16]([H:48])([H:49])[c:17]2[c:18]([H:50])[c:19]([H:51])[c:20]([H:52])[c:21]([C:22]([N:23]([C:24]([C:25]([H:56])([H:57])[H:58])([C:26]([H:59])([H:60])[H:61])[H:55])[C:27]([C:28]([H:63])([H:64])[H:65])([C:29]([H:66])([H:67])[H:68])[H:62])([H:53])[H:54])[2n:30]->12)([H:31])([H:32])[H:33]", "smiles3Dx": "C([C:1]#[4N:2]->[Mn+:3]1(<-[3H-:4])(<-[5C-:5]#[O+:6])(<-[6C-:7]#[O+:8])<-[1N:9]([C:10]([C:11]([H:35])([H:36])[H:37])([C:12]([H:38])([H:39])[H:40])[H:34])([C:13]([C:14]([H:42])([H:43])[H:44])([C:15]([H:45])([H:46])[H:47])[H:41])[C:16]([H:48])([H:49])[c:17]2[c:18]([H:50])[c:19]([H:51])[c:20]([H:52])[c:21]([C:22]([N:23]([C:24]([C:25]([H:56])([H:57])[H:58])([C:26]([H:59])([H:60])[H:61])[H:55])[C:27]([C:28]([H:63])([H:64])[H:65])([C:29]([H:66])([H:67])[H:68])[H:62])([H:53])[H:54])[2n:30]->12)([H:31])([H:32])[H:33]", "dummies": []}
C      1.7065     4.5810    -0.9898
C      1.2072     3.2374    -0.7014
N      0.7852     2.1080    -0.4633
Mn     0.0000     0.0000     0.0000
H     -1.5918     0.6882     0.6111
C      2.0626    -0.8001    -0.6122
O      3.1466    -1.2203    -0.9326
C      0.7701     0.3526     2.1317
O      1.1761     0.5427     3.2513
N     -1.0438    -0.4433    -2.0626
C     -0.1592    -1.2249    -2.9731
C     -0.7273    -1.4440    -4.4106
C      0.2763    -2.6278    -2.4793
C     -1.4824     0.8350    -2.6673
C     -2.2187     1.8167    -1.7140
C     -0.3293     1.6368    -3.3454
C     -2.1936    -1.2505    -1.6453
C     -1.9023    -2.2865    -0.5571
C     -2.6547    -3.4656    -0.4955
C     -2.2846    -4.4641     0.3984
C     -1.1497    -4.2970     1.1865
C     -0.4358    -3.0850     1.1388
C      0.9263    -3.0145     1.7784
N      0.9820    -3.7861     3.0569
C      0.6444    -2.9261     4.2436
C      0.6421    -3.7048     5.5743
C     -0.7590    -2.2957     4.0990
C      2.2610    -4.5662     3.1313
C      2.1205    -5.8655     3.9424
C      3.4784    -3.7270     3.5577
N     -0.8893    -2.0754     0.3307
H      1.3817     4.8844    -2.0063
H      2.8147     4.5823    -0.9395
H      1.3008     5.2943    -0.2433
H      0.7770    -0.6432    -3.0780
H     -1.5651    -2.1705    -4.4146
H     -1.0752    -0.5366    -4.9274
H      0.0708    -1.8691    -5.0567
H      0.6610    -2.6401    -1.4541
H     -0.5501    -3.3649    -2.5601
H      1.1031    -3.0023    -3.1207
H     -2.2188     0.5844    -3.4630
H     -2.5741     2.6903    -2.3022
H     -1.5644     2.2228    -0.9309
H     -3.1385     1.4218    -1.2504
H     -0.1502     1.3149    -4.3874
H     -0.5552     2.7229    -3.4112
H      0.6231     1.5218    -2.8038
H     -2.9938    -0.6146    -1.2456
H     -2.6172    -1.7756    -2.5260
H     -3.4916    -3.6255    -1.1637
H     -2.8390    -5.3930     0.4344
H     -0.8127    -5.1227     1.8004
H      1.6215    -3.4085     1.0066
H      1.2662    -1.9878     1.9325
H      1.3781    -2.0947     4.3327
H      1.6694    -3.8792     5.9415
H      0.0920    -4.6635     5.4685
H      0.1522    -3.1185     6.3812
H     -1.0320    -1.7211     5.0100
H     -0.8001    -1.5710     3.2652
H     -1.5229    -3.0854     3.9340
H      2.5076    -4.9530     2.1165
H      2.3510    -5.7299     5.0156
H      2.8415    -6.6236     3.5661
H      1.0980    -6.2837     3.8272
H      3.4216    -3.4167     4.6186
H      3.5582    -2.8195     2.9232
H      4.4075    -4.3216     3.4259
69
{"conf": 23, "E": 156.81, "rms": -1.0, "geom": "OH", "total_charge": 0, "CA_charge": 1, "smiles": "C[C:1]#[4N:2]->[Mn+:3]1(<-[3H-:4])(<-[5C-:5]#[O+:6])(<-[6C-:7]#[O+:8])<-[1N:9]([CH:10]([CH3:11])[CH3:12])([CH:13]([CH3:14])[CH3:15])[CH2:16][c:17]2[cH:18][cH:19][cH:20][c:21]([CH2:22][N:23]([CH:24]([CH3:25])[CH3:26])[CH:27]([CH3:28])[CH3:29])[2n:30]->12", "smiles3D": "C([C:1]#[4N:2]->[Mn+:3]1(<-[3H-:4])(<-[5C-:5]#[O+:6])(<-[6C-:7]#[O+:8])<-[1N:9]([C:10]([C:11]([H:35])([H:36])[H:37])([C:12]([H:38])([H:39])[H:40])[H:34])([C:13]([C:14]([H:42])([H:43])[H:44])([C:15]([H:45])([H:46])[H:47])[H:41])[C:16]([H:48])([H:49])[c:17]2[c:18]([H:50])[c:19]([H:51])[c:20]([H:52])[c:21]([C:22]([N:23]([C:24]([C:25]([H:56])([H:57])[H:58])([C:26]([H:59])([H:60])[H:61])[H:55])[C:27]([C:28]([H:63])([H:64])[H:65])([C:29]([H:66])([H:67])[H:68])[H:62])([H:53])[H:54])[2n:30]->12)([H:31])([H:32])[H:33]", "smiles3Dx": "C([C:1]#[4N:2]->[Mn+:3]1(<-[3H-:4])(<-[5C-:5]#[O+:6])(<-[6C-:7]#[O+:8])<-[1N:9]([C:10]([C:11]([H:35])([H:36])[H:37])([C:12]([H:38])([H:39])[H:40])[H:34])([C:13]([C:14]([H:42])([H:43])[H:44])([C:15]([H:45])([H:46])[H:47])[H:41])[C:16]([H:48])([H:49])[c:17]2[c:18]([H:50])[c:19]([H:51])[c:20]([H:52])[c:21]([C:22]([N:23]([C:24]([C:25]([H:56])([H:57])[H:58])([C:26]([H:59])([H:60])[H:61])[H:55])[C:27]([C:28]([H:63])([H:64])[H:65])([C:29]([H:66])([H:67])[H:68])[H:62])([H:53])[H:54])[2n:30]->12)([H:31])([H:32])[H:33]", "dummies": []}
C      1.6071     2.1987    -4.1712
C      1.1391     1.5559    -2.9441
N      0.7473     1.0191    -1.9104
Mn     0.0000     0.0000     0.0000
H      1.5814    -0.9180     0.1917
C     -2.0628     0.9606    -0.3036
O     -3.1463     1.4653    -0.4626
C     -0.7983    -1.6883    -1.3176
O     -1.2268    -2.5555    -2.0368
N      0.6159     1.7288     1.4669
C      1.9109     1.3671     2.0528
C      2.4476     2.3266     3.1423
C      3.0384     1.1186     1.0264
C      0.4906     3.0313     0.7707
C      0.0341     4.2218     1.6689
C      1.7036     3.5312    -0.0468
C     -0.4596     1.5740     2.4506
C     -0.7310     0.1466     2.9032
C     -1.0758    -0.1245     4.2328
C     -1.2498    -1.4446     4.6337
C     -1.0499    -2.4744     3.7187
C     -0.7333    -2.1722     2.3809
C     -0.3476    -3.3019     1.4480
N     -1.4346    -3.9060     0.6108
C     -0.9856    -5.2251     0.0298
C      0.4313    -5.1562    -0.5957
C     -1.9447    -5.7521    -1.0576
C     -2.7855    -3.9261     1.2733
C     -3.0195    -5.1313     2.2023
C     -3.9312    -3.7413     0.2637
N     -0.6637    -0.8609     1.9928
H      0.7568     2.3180    -4.8736
H      2.0285     3.1957    -3.9272
H      2.3912     1.5707    -4.6418
H      1.7559     0.3874     2.5554
H      2.6737     3.3323     2.7449
H      1.7609     2.4153     4.0045
H      3.3968     1.9191     3.5527
H      3.7252     1.9849     0.9274
H      2.6440     0.8764     0.0278
H      3.6637     0.2621     1.3593
H     -0.3195     2.8716     0.0316
H      0.6597     4.3206     2.5750
H      0.0879     5.1829     1.1134
H     -1.0268     4.1239     1.9755
H      2.0846     2.7926    -0.7622
H      2.5234     3.8959     0.6004
H      1.3910     4.3950    -0.6727
H     -0.2556     2.1946     3.3453
H     -1.4074     1.9415     2.0074
H     -1.1817     0.6750     4.9554
H     -1.4952    -1.6720     5.6631
H     -1.1105    -3.4997     4.0585
H      0.1333    -4.0953     2.0645
H      0.4453    -2.9050     0.7842
H     -0.9250    -5.9918     0.8328
H      0.4992    -4.3391    -1.3413
H      0.6889    -6.1123    -1.0996
H      1.2122    -5.0136     0.1791
H     -1.4620    -6.5301    -1.6867
H     -2.2781    -4.9332    -1.7267
H     -2.8164    -6.2593    -0.6047
H     -2.9131    -3.0331     1.9113
H     -2.1488    -5.2791     2.8729
H     -3.1936    -6.0654     1.6328
H     -3.9154    -4.9494     2.8337
H     -4.8179    -3.3065     0.7748
H     -3.6263    -3.0399    -0.5411
H     -4.2707    -4.6932    -0.1839
69
{"conf": 24, "E": 149.19, "rms": -1.0, "geom": "OH", "total_charge": 0, "CA_charge": 1, "smiles": "C[C:1]#[4N:2]->[Mn+:3]1(<-[3H-:4])(<-[5C-:5]#[O+:6])(<-[6C-:7]#[O+:8])<-[1N:9]([CH:10]([CH3:11])[CH3:12])([CH:13]([CH3:14])[CH3:15])[CH2:16][c:17]2[cH:18][cH:19][cH:20][c:21]([CH2:22][N:23]([CH:24]([CH3:25])[CH3:26])[CH:27]([CH3:28])[CH3:29])[2n:30]->12", "smiles3D": "C([C:1]#[4N:2]->[Mn+:3]1(<-[3H-:4])(<-[5C-:5]#[O+:6])(<-[6C-:7]#[O+:8])<-[1N:9]([C:10]([C:11]([H:35])([H:36])[H:37])([C:12]([H:38])([H:39])[H:40])[H:34])([C:13]([C:14]([H:42])([H:43])[H:44])([C:15]([H:45])([H:46])[H:47])[H:41])[C:16]([H:48])([H:49])[c:17]2[c:18]([H:50])[c:19]([H:51])[c:20]([H:52])[c:21]([C:22]([N:23]([C:24]([C:25]([H:56])([H:57])[H:58])([C:26]([H:59])([H:60])[H:61])[H:55])[C:27]([C:28]([H:63])([H:64])[H:65])([C:29]([H:66])([H:67])[H:68])[H:62])([H:53])[H:54])[2n:30]->12)([H:31])([H:32])[H:33]", "smiles3Dx": "C([C:1]#[4N:2]->[Mn+:3]1(<-[3H-:4])(<-[5C-:5]#[O+:6])(<-[6C-:7]#[O+:8])<-[1N:9]([C:10]([C:11]([H:35])([H:36])[H:37])([C:12]([H:38])([H:39])[H:40])[H:34])([C:13]([C:14]([H:42])([H:43])[H:44])([C:15]([H:45])([H:46])[H:47])[H:41])[C:16]([H:48])([H:49])[c:17]2[c:18]([H:50])[c:19]([H:51])[c:20]([H:52])[c:21]([C:22]([N:23]([C:24]([C:25]([H:56])([H:57])[H:58])([C:26]([H:59])([H:60])[H:61])[H:55])[C:27]([C:28]([H:63])([H:64])[H:65])([C:29]([H:66])([H:67])[H:68])[H:62])([H:53])[H:54])[2n:30]->12)([H:31])([H:32])[H:33]", "dummies": []}
C      1.9472    -4.5356    -0.7106
C      1.3782    -3.2053    -0.4986
N      0.8995    -2.0876    -0.3232
Mn     0.0000     0.0000     0.0000
H      1.5687     0.8349    -0.4673
C     -1.8852    -1.0061     0.8548
O     -2.8720    -1.5340     1.3041
C      0.8650    -0.0003     2.1242
O      1.3204    -0.0017     3.2408
N     -0.7545     0.2635    -2.2160
C      0.1869    -0.4104    -3.1469
C     -0.0490    -0.0763    -4.6484
C      1.6896    -0.1810    -2.8528
C     -2.1256    -0.2589    -2.3860
C     -3.2411     0.4989    -1.6155
C     -2.2322    -1.7729    -2.0750
C     -0.7307     1.7163    -2.4010
C     -1.1232     2.5541    -1.1816
C     -1.5999     3.8593    -1.3579
C     -1.9405     4.6202    -0.2434
C     -1.8383     4.0656     1.0297
C     -1.3850     2.7429     1.1775
C     -1.3761     2.1060     2.5416
N     -2.5411     2.5457     3.3468
C     -2.2067     2.7589     4.7872
C     -1.7566     1.4882     5.5362
C     -3.2971     3.5095     5.5589
C     -3.8156     1.8821     2.9297
C     -4.9836     2.8756     2.8952
C     -4.1713     0.6117     3.7115
N     -0.9540     2.0566     0.0754
H      1.1743    -5.2030    -1.1441
H      2.8065    -4.4627    -1.4085
H      2.2920    -4.9492     0.2593
H      0.0390    -1.5026    -3.0436
H      0.0350     1.0106    -4.8501
H      0.7097    -0.5878    -5.2786
H     -1.0216    -0.4498    -5.0191
H      2.3034    -0.6999    -3.6202
H      1.9993    -0.6482    -1.9090
H      2.0035     0.8788    -2.8714
H     -2.3964    -0.1414    -3.4535
H     -3.0054     0.6750    -0.5573
H     -4.2072    -0.0464    -1.6722
H     -3.4367     1.4823    -2.0906
H     -3.2099    -2.0635    -1.6354
H     -2.1220    -2.3573    -3.0137
H     -1.4300    -2.0974    -1.3928
H     -1.4116     1.9875    -3.2413
H      0.2793     2.0520    -2.6895
H     -1.7020     4.2826    -2.3494
H     -2.3024     5.6327    -0.3672
H     -2.1318     4.6562     1.8886
H     -1.4105     1.0078     2.4484
H     -0.4149     2.3855     3.0255
H     -1.3335     3.4503     4.8129
H     -1.1703     1.7806     6.4335
H     -2.6132     0.8878     5.8976
H     -1.1050     0.8508     4.9050
H     -2.8870     3.8733     6.5254
H     -4.1585     2.8536     5.7922
H     -3.6371     4.3938     4.9797
H     -3.7130     1.5505     1.8704
H     -5.8053     2.4667     2.2688
H     -4.6547     3.8372     2.4474
H     -5.4018     3.0663     3.9020
H     -4.9827     0.0673     3.1825
H     -3.2958    -0.0675     3.7684
H     -4.5445     0.8470     4.7272
69
{"conf": 25, "E": 162.3, "rms": -1.0, "geom": "OH", "total_charge": 0, "CA_charge": 1, "smiles": "C[C:1]#[4N:2]->[Mn+:3]1(<-[3H-:4])(<-[5C-:5]#[O+:6])(<-[6C-:7]#[O+:8])<-[1N:9]([CH:10]([CH3:11])[CH3:12])([CH:13]([CH3:14])[CH3:15])[CH2:16][c:17]2[cH:18][cH:19][cH:20][c:21]([CH2:22][N:23]([CH:24]([CH3:25])[CH3:26])[CH:27]([CH3:28])[CH3:29])[2n:30]->12", "smiles3D": "C([C:1]#[4N:2]->[Mn+:3]1(<-[3H-:4])(<-[5C-:5]#[O+:6])(<-[6C-:7]#[O+:8])<-[1N:9]([C:10]([C:11]([H:35])([H:36])[H:37])([C:12]([H:38])([H:39])[H:40])[H:34])([C:13]([C:14]([H:42])([H:43])[H:44])([C:15]([H:45])([H:46])[H:47])[H:41])[C:16]([H:48])([H:49])[c:17]2[c:18]([H:50])[c:19]([H:51])[c:20]([H:52])[c:21]([C:22]([N:23]([C:24]([C:25]([H:56])([H:57])[H:58])([C:26]([H:59])([H:60])[H:61])[H:55])[C:27]([C:28]([H:63])([H:64])[H:65])([C:29]([H:66])([H:67])[H:68])[H:62])([H:53])[H:54])[2n:30]->12)([H:31])([H:32])[H:33]", "smiles3Dx": "C([C:1]#[4N:2]->[Mn+:3]1(<-[3H-:4])(<-[5C-:5]#[O+:6])(<-[6C-:7]#[O+:8])<-[1N:9]([C:10]([C:11]([H:35])([H:36])[H:37])([C:12]([H:38])([H:39])[H:40])[H:34])([C:13]([C:14]([H:42])([H:43])[H:44])([C:15]([H:45])([H:46])[H:47])[H:41])[C:16]([H:48])([H:49])[c:17]2[c:18]([H:50])[c:19]([H:51])[c:20]([H:52])[c:21]([C:22]([N:23]([C:24]([C:25]([H:56])([H:57])[H:58])([C:26]([H:59])([H:60])[H:61])[H:55])[C:27]([C:28]([H:63])([H:64])[H:65])([C:29]([H:66])([H:67])[H:68])[H:62])([H:53])[H:54])[2n:30]->12)([H:31])([H:32])[H:33]", "dummies": []}
C      0.4564     2.8537     4.0621
C      0.3276     2.0124     2.8730
N      0.2226     1.3031     1.8748
Mn     0.0000     0.0000     0.0000
H      0.9001     1.3194    -0.9134
C     -1.1919    -1.5378     1.2066
O     -1.8032    -2.3426     1.8647
C     -1.9182     1.1893    -0.3713
O     -2.9214     1.8321    -0.5585
N      2.0089    -1.2322     0.1445
C      1.7129    -2.6573     0.4632
C      1.5920    -3.0506     1.9506
C      2.6470    -3.7144    -0.2013
C      2.9703    -0.4942     0.9749
C      2.6180    -0.3456     2.4703
C      4.4311    -0.9967     0.8888
C      2.3693    -1.0997    -1.2642
C      1.2676    -1.5294    -2.2305
C      1.6000    -2.1360    -3.4473
C      0.5998    -2.4132    -4.3673
C     -0.7183    -2.0955    -4.0652
C     -1.0417    -1.5207    -2.8213
C     -2.4929    -1.2141    -2.5305
N     -3.0831    -2.0130    -1.4205
C     -4.3763    -1.4066    -0.9605
C     -5.5950    -1.7754    -1.8273
C     -4.6511    -1.6973     0.5223
C     -3.1426    -3.5023    -1.6255
C     -1.8612    -4.1862    -1.1316
C     -3.4653    -3.9699    -3.0616
N     -0.0258    -1.2029    -1.9514
H      0.5651     3.9140     3.7548
H     -0.4487     2.7419     4.6938
H      1.3512     2.5418     4.6390
H      0.7089    -2.8314     0.0289
H      0.8706    -2.4351     2.5088
H      1.1823    -4.0814     2.0241
H      2.5824    -3.0765     2.4457
H      2.4662    -3.7880    -1.2920
H      3.7162    -3.5034    -0.0244
H      2.4378    -4.7338     0.1888
H      2.9692     0.5442     0.5704
H      1.5467    -0.4606     2.6618
H      3.1636    -1.0633     3.1170
H      2.9201     0.6644     2.8224
H      5.0900    -0.3070     1.4596
H      4.5408    -1.9996     1.3452
H      4.8239    -1.0008    -0.1451
H      3.2864    -1.6765    -1.4955
H      2.5937    -0.0357    -1.4886
H      2.6296    -2.3672    -3.6906
H      0.8470    -2.8615    -5.3210
H     -1.4809    -2.2868    -4.8093
H     -2.5603    -0.1330    -2.3427
H     -3.1032    -1.3439    -3.4491
H     -4.3093    -0.2994    -1.0128
H     -6.4849    -1.2048    -1.4853
H     -5.4199    -1.4940    -2.8855
H     -5.8424    -2.8542    -1.7551
H     -5.6562    -1.3205     0.8090
H     -4.6084    -2.7783     0.7595
H     -3.9186    -1.1551     1.1508
H     -3.9440    -3.9320    -0.9898
H     -1.6762    -3.9408    -0.0706
H     -0.9771    -3.8974    -1.7317
H     -1.9714    -5.2898    -1.2007
H     -3.8212    -5.0222    -3.0332
H     -2.5682    -3.9579    -3.7056
H     -4.2607    -3.3690    -3.5381
