# Supplementary material for: MACE: Automated Assessment of Stereochemistry of Transition Metal Complexes and Its Applications in Computational Catalysis
Source: J Chem Theory Comput. 2024 Feb 16;20(5):2313–20. doi: 10.1021/acs.jctc.3c01313 (PMC10938507; doi:10.1021/acs.jctc.3c01313)
Supplement: Supplementary file 3 — ct3c01313_si_003.zip [file ct3c01313_si_003.zip › structures/screening/mace_MeCN/Mn_NNpyN_iPr_bi_3.xyz]

69
{"conf": 0, "E": 143.99, "rms": -1.0, "geom": "OH", "total_charge": 0, "CA_charge": 1, "smiles": "C[C:1]#[6N:2]->[Mn+:3]1(<-[3C-:4]#[O+:5])(<-[4H-:6])(<-[5C-:7]#[O+:8])<-[1N:9]([CH:10]([CH3:11])[CH3:12])([CH:13]([CH3:14])[CH3:15])[CH2:16][c:17]2[cH:18][cH:19][cH:20][c:21]([CH2:22][N:23]([CH:24]([CH3:25])[CH3:26])[CH:27]([CH3:28])[CH3:29])[2n:30]->12", "smiles3D": "C([C:1]#[6N:2]->[Mn+:3]1(<-[3C-:4]#[O+:5])(<-[4H-:6])(<-[5C-:7]#[O+:8])<-[1N:9]([C:10]([C:11]([H:35])([H:36])[H:37])([C:12]([H:38])([H:39])[H:40])[H:34])([C:13]([C:14]([H:42])([H:43])[H:44])([C:15]([H:45])([H:46])[H:47])[H:41])[C:16]([H:48])([H:49])[c:17]2[c:18]([H:50])[c:19]([H:51])[c:20]([H:52])[c:21]([C:22]([N:23]([C:24]([C:25]([H:56])([H:57])[H:58])([C:26]([H:59])([H:60])[H:61])[H:55])[C:27]([C:28]([H:63])([H:64])[H:65])([C:29]([H:66])([H:67])[H:68])[H:62])([H:53])[H:54])[2n:30]->12)([H:31])([H:32])[H:33]", "smiles3Dx": "C([C:1]#[6N:2]->[Mn+:3]1(<-[3C-:4]#[O+:5])(<-[4H-:6])(<-[5C-:7]#[O+:8])<-[1N:9]([C:10]([C:11]([H:35])([H:36])[H:37])([C:12]([H:38])([H:39])[H:40])[H:34])([C:13]([C:14]([H:42])([H:43])[H:44])([C:15]([H:45])([H:46])[H:47])[H:41])[C:16]([H:48])([H:49])[c:17]2[c:18]([H:50])[c:19]([H:51])[c:20]([H:52])[c:21]([C:22]([N:23]([C:24]([C:25]([H:56])([H:57])[H:58])([C:26]([H:59])([H:60])[H:61])[H:55])[C:27]([C:28]([H:63])([H:64])[H:65])([C:29]([H:66])([H:67])[H:68])[H:62])([H:53])[H:54])[2n:30]->12)([H:31])([H:32])[H:33]", "dummies": []}
C      1.2345     0.2888    -4.8198
C      0.8902     0.2096    -3.4005
N      0.5930     0.1408    -2.2102
Mn     0.0000     0.0000     0.0000
C      0.2001     2.2867     0.1430
O      0.3031     3.4857     0.2201
H     -1.7426     0.2185    -0.5274
C     -0.1007    -2.2638    -0.3654
O     -0.1534    -3.4532    -0.5570
N     -0.4240    -0.3753     2.3035
C     -1.7227    -1.0586     2.6118
C     -2.7446    -0.9683     1.4743
C     -1.6676    -2.5500     3.0491
C     -0.3017     0.9275     2.9619
C     -1.4917     1.8771     2.6864
C     -0.0716     0.8741     4.4967
C      0.7360    -1.2092     2.6150
C      2.0638    -0.6975     2.0855
C      3.2452    -0.9052     2.8080
C      4.4621    -0.5332     2.2445
C      4.4885     0.0602     0.9846
C      3.2821     0.2875     0.2960
C      3.3027     1.0025    -1.0301
N      4.3743     2.0263    -1.0655
C      4.0447     3.2671    -0.3117
C      5.3072     3.8600     0.3244
C      3.2984     4.3180    -1.1497
C      5.0903     2.1946    -2.3606
C      4.1711     2.1541    -3.5975
C      6.1920     1.1377    -2.4749
N      2.1125    -0.1810     0.8293
H      1.4887     1.3365    -5.0810
H      2.1047    -0.3675    -5.0265
H      0.3689    -0.0436    -5.4286
H     -2.1865    -0.5369     3.4724
H     -2.4102    -1.5354     0.5873
H     -3.7064    -1.4228     1.7971
H     -2.9965     0.0757     1.2272
H     -1.3485    -3.2121     2.2167
H     -2.6787    -2.8877     3.3642
H     -1.0143    -2.6919     3.9340
H      0.5947     1.4155     2.5276
H     -1.8019     1.8410     1.6292
H     -1.1902     2.9234     2.9083
H     -2.3717     1.6478     3.3222
H     -0.2382     1.8725     4.9558
H      0.9819     0.6078     4.7234
H     -0.7413     0.1463     4.9959
H      0.8195    -1.3703     3.7101
H      0.6010    -2.2001     2.1482
H      3.2251    -1.3672     3.7871
H      5.3844    -0.6991     2.7860
H      5.4407     0.3572     0.5638
H      3.4604     0.2233    -1.8031
H      2.3347     1.4965    -1.2130
H      3.3758     3.0094     0.5410
H      5.0311     4.6759     1.0261
H      5.8443     3.0751     0.8981
H      5.9937     4.2774    -0.4405
H      2.9922     5.1653    -0.4999
H      2.3779     3.8819    -1.5879
H      3.9361     4.7237    -1.9618
H      5.6116     3.1745    -2.3821
H      3.2645     2.7719    -3.4493
H      3.8623     1.1172    -3.8393
H      4.7165     2.5530    -4.4792
H      5.7613     0.1144    -2.4944
H      6.7819     1.2958    -3.4030
H      6.8794     1.2167    -1.6058
69
{"conf": 1, "E": 148.94, "rms": -1.0, "geom": "OH", "total_charge": 0, "CA_charge": 1, "smiles": "C[C:1]#[6N:2]->[Mn+:3]1(<-[3C-:4]#[O+:5])(<-[4H-:6])(<-[5C-:7]#[O+:8])<-[1N:9]([CH:10]([CH3:11])[CH3:12])([CH:13]([CH3:14])[CH3:15])[CH2:16][c:17]2[cH:18][cH:19][cH:20][c:21]([CH2:22][N:23]([CH:24]([CH3:25])[CH3:26])[CH:27]([CH3:28])[CH3:29])[2n:30]->12", "smiles3D": "C([C:1]#[6N:2]->[Mn+:3]1(<-[3C-:4]#[O+:5])(<-[4H-:6])(<-[5C-:7]#[O+:8])<-[1N:9]([C:10]([C:11]([H:35])([H:36])[H:37])([C:12]([H:38])([H:39])[H:40])[H:34])([C:13]([C:14]([H:42])([H:43])[H:44])([C:15]([H:45])([H:46])[H:47])[H:41])[C:16]([H:48])([H:49])[c:17]2[c:18]([H:50])[c:19]([H:51])[c:20]([H:52])[c:21]([C:22]([N:23]([C:24]([C:25]([H:56])([H:57])[H:58])([C:26]([H:59])([H:60])[H:61])[H:55])[C:27]([C:28]([H:63])([H:64])[H:65])([C:29]([H:66])([H:67])[H:68])[H:62])([H:53])[H:54])[2n:30]->12)([H:31])([H:32])[H:33]", "smiles3Dx": "C([C:1]#[6N:2]->[Mn+:3]1(<-[3C-:4]#[O+:5])(<-[4H-:6])(<-[5C-:7]#[O+:8])<-[1N:9]([C:10]([C:11]([H:35])([H:36])[H:37])([C:12]([H:38])([H:39])[H:40])[H:34])([C:13]([C:14]([H:42])([H:43])[H:44])([C:15]([H:45])([H:46])[H:47])[H:41])[C:16]([H:48])([H:49])[c:17]2[c:18]([H:50])[c:19]([H:51])[c:20]([H:52])[c:21]([C:22]([N:23]([C:24]([C:25]([H:56])([H:57])[H:58])([C:26]([H:59])([H:60])[H:61])[H:55])[C:27]([C:28]([H:63])([H:64])[H:65])([C:29]([H:66])([H:67])[H:68])[H:62])([H:53])[H:54])[2n:30]->12)([H:31])([H:32])[H:33]", "dummies": []}
C     -3.0076    -3.8924     0.8006
C     -2.1378    -2.7401     0.5673
N     -1.4017    -1.7762     0.3706
Mn     0.0000     0.0000     0.0000
C     -0.2232     0.4828     2.2387
O     -0.3367     0.7351     3.4125
H      1.4242    -1.0704     0.4572
C     -0.0663    -0.7452    -2.1732
O     -0.1074    -1.1379    -3.3127
N      1.3110     1.9060    -0.5242
C      2.6461     1.5100    -1.0407
C      3.3598     2.5936    -1.9136
C      2.6861     0.2193    -1.8701
C      1.4313     2.6787     0.7401
C      0.1320     3.3732     1.2306
C      2.5386     3.7624     0.8143
C      0.5152     2.5759    -1.5411
C     -1.0062     2.5126    -1.3614
C     -1.8195     3.4808    -1.9632
C     -3.1995     3.4184    -1.7904
C     -3.7528     2.4198    -0.9927
C     -2.9115     1.4763    -0.3769
C     -3.4934     0.4646     0.5732
N     -4.5771     1.0672     1.3850
C     -5.7291     0.1821     1.7135
C     -5.3282    -1.2569     2.0947
C     -6.7146     0.1727     0.5417
C     -4.0884     1.9646     2.4679
C     -5.0683     3.1228     2.6875
C     -3.7858     1.2340     3.7862
N     -1.5726     1.4960    -0.6512
H     -3.4086    -3.8497     1.8341
H     -2.4254    -4.8274     0.6688
H     -3.8471    -3.8748     0.0756
H      3.2948     1.3140    -0.1570
H      3.0510     2.5224    -2.9790
H      4.4592     2.4374    -1.8745
H      3.1591     3.6339    -1.6240
H      2.3396    -0.6616    -1.3246
H      2.1478     0.3368    -2.8311
H      3.7419    -0.0102    -2.1333
H      1.6996     1.9217     1.5033
H      0.2738     3.7457     2.2680
H     -0.1178     4.2499     0.5961
H     -0.7409     2.7108     1.2699
H      2.5712     4.1891     1.8402
H      3.5573     3.3624     0.6481
H      2.3193     4.6072     0.1289
H      0.7335     2.1269    -2.5327
H      0.8153     3.6466    -1.5857
H     -1.3872     4.2740    -2.5602
H     -3.8387     4.1573    -2.2563
H     -4.8245     2.3987    -0.8394
H     -3.8712    -0.3713    -0.0500
H     -2.7093     0.0841     1.2507
H     -6.2929     0.5958     2.5757
H     -4.4832    -1.2666     2.8097
H     -6.1894    -1.7678     2.5757
H     -5.0473    -1.8492     1.2008
H     -7.6153    -0.4236     0.8016
H     -7.0364     1.2112     0.3137
H     -6.2480    -0.2616    -0.3674
H     -3.1348     2.4409     2.1461
H     -6.0191     2.7741     3.1402
H     -5.2924     3.6152     1.7173
H     -4.6168     3.8786     3.3651
H     -3.0642     0.4101     3.6154
H     -4.7071     0.8258     4.2502
H     -3.3238     1.9411     4.5077
69
{"conf": 2, "E": 160.33, "rms": -1.0, "geom": "OH", "total_charge": 0, "CA_charge": 1, "smiles": "C[C:1]#[6N:2]->[Mn+:3]1(<-[3C-:4]#[O+:5])(<-[4H-:6])(<-[5C-:7]#[O+:8])<-[1N:9]([CH:10]([CH3:11])[CH3:12])([CH:13]([CH3:14])[CH3:15])[CH2:16][c:17]2[cH:18][cH:19][cH:20][c:21]([CH2:22][N:23]([CH:24]([CH3:25])[CH3:26])[CH:27]([CH3:28])[CH3:29])[2n:30]->12", "smiles3D": "C([C:1]#[6N:2]->[Mn+:3]1(<-[3C-:4]#[O+:5])(<-[4H-:6])(<-[5C-:7]#[O+:8])<-[1N:9]([C:10]([C:11]([H:35])([H:36])[H:37])([C:12]([H:38])([H:39])[H:40])[H:34])([C:13]([C:14]([H:42])([H:43])[H:44])([C:15]([H:45])([H:46])[H:47])[H:41])[C:16]([H:48])([H:49])[c:17]2[c:18]([H:50])[c:19]([H:51])[c:20]([H:52])[c:21]([C:22]([N:23]([C:24]([C:25]([H:56])([H:57])[H:58])([C:26]([H:59])([H:60])[H:61])[H:55])[C:27]([C:28]([H:63])([H:64])[H:65])([C:29]([H:66])([H:67])[H:68])[H:62])([H:53])[H:54])[2n:30]->12)([H:31])([H:32])[H:33]", "smiles3Dx": "C([C:1]#[6N:2]->[Mn+:3]1(<-[3C-:4]#[O+:5])(<-[4H-:6])(<-[5C-:7]#[O+:8])<-[1N:9]([C:10]([C:11]([H:35])([H:36])[H:37])([C:12]([H:38])([H:39])[H:40])[H:34])([C:13]([C:14]([H:42])([H:43])[H:44])([C:15]([H:45])([H:46])[H:47])[H:41])[C:16]([H:48])([H:49])[c:17]2[c:18]([H:50])[c:19]([H:51])[c:20]([H:52])[c:21]([C:22]([N:23]([C:24]([C:25]([H:56])([H:57])[H:58])([C:26]([H:59])([H:60])[H:61])[H:55])[C:27]([C:28]([H:63])([H:64])[H:65])([C:29]([H:66])([H:67])[H:68])[H:62])([H:53])[H:54])[2n:30]->12)([H:31])([H:32])[H:33]", "dummies": []}
C      3.5699     2.7249    -2.1612
C      2.5227     1.9237    -1.5288
N      1.6450     1.2519    -0.9920
Mn     0.0000     0.0000     0.0000
C     -1.3723     1.7702    -0.4977
O     -2.0923     2.7015    -0.7591
H     -0.3052    -0.7682    -1.6365
C      1.5799    -1.6272     0.3911
O      2.4078    -2.4801     0.5947
N     -1.8117    -1.0082     1.1657
C     -3.0392    -1.2294     0.3042
C     -4.2447    -0.2610     0.4677
C     -2.7311    -1.2985    -1.1956
C     -1.4276    -2.2939     1.7924
C     -0.3452    -2.2439     2.9041
C     -1.0196    -3.3581     0.7433
C     -2.0514     0.0020     2.2053
C     -0.8203     0.6355     2.8424
C     -0.8821     1.1317     4.1511
C      0.2264     1.7794     4.6889
C      1.3897     1.9019     3.9330
C      1.4326     1.3694     2.6322
C      2.7203     1.4055     1.8527
N      3.8922     1.2130     2.7412
C      4.0648    -0.2091     3.1728
C      4.4215    -0.3061     4.6614
C      5.0182    -1.0396     2.3049
C      5.0617     2.0589     2.3560
C      6.1404     2.1304     3.4418
C      5.6672     1.7259     0.9775
N      0.2953     0.8357     2.0911
H      4.4023     2.0624    -2.4759
H      3.9490     3.4741    -1.4359
H      3.1536     3.2449    -3.0482
H     -3.4663    -2.2246     0.5590
H     -5.1069    -0.6267    -0.1314
H     -4.5999    -0.2336     1.5193
H     -4.0084     0.7608     0.1035
H     -3.6489    -1.5904    -1.7510
H     -1.9986    -2.0866    -1.4338
H     -2.4280    -0.3146    -1.5949
H     -2.3391    -2.6886     2.3027
H     -0.7729    -1.8155     3.8341
H     -0.0138    -3.2651     3.1881
H      0.5450    -1.6623     2.6298
H     -0.4016    -4.1717     1.1785
H     -1.9189    -3.8533     0.3224
H     -0.4673    -2.9113    -0.0961
H     -2.5998     0.8558     1.7779
H     -2.6864    -0.4399     3.0085
H     -1.7833     1.0277     4.7424
H      0.1887     2.1749     5.6956
H      2.2540     2.3874     4.3687
H      2.7581     2.3875     1.3330
H      2.7244     0.6098     1.0894
H      3.0799    -0.7258     3.0973
H      3.8050     0.4058     5.2499
H      4.2106    -1.3325     5.0314
H      5.4928    -0.1022     4.8499
H      4.8987    -2.1164     2.5513
H      6.0772    -0.7773     2.4942
H      4.7740    -0.9146     1.2299
H      4.6877     3.1055     2.2783
H      5.6755     2.3214     4.4320
H      6.8346     2.9702     3.2235
H      6.7453     1.2033     3.4792
H      4.8841     1.4497     0.2444
H      6.1970     2.6192     0.5831
H      6.4137     0.9103     1.0332
69
{"conf": 3, "E": 152.0, "rms": -1.0, "geom": "OH", "total_charge": 0, "CA_charge": 1, "smiles": "C[C:1]#[6N:2]->[Mn+:3]1(<-[3C-:4]#[O+:5])(<-[4H-:6])(<-[5C-:7]#[O+:8])<-[1N:9]([CH:10]([CH3:11])[CH3:12])([CH:13]([CH3:14])[CH3:15])[CH2:16][c:17]2[cH:18][cH:19][cH:20][c:21]([CH2:22][N:23]([CH:24]([CH3:25])[CH3:26])[CH:27]([CH3:28])[CH3:29])[2n:30]->12", "smiles3D": "C([C:1]#[6N:2]->[Mn+:3]1(<-[3C-:4]#[O+:5])(<-[4H-:6])(<-[5C-:7]#[O+:8])<-[1N:9]([C:10]([C:11]([H:35])([H:36])[H:37])([C:12]([H:38])([H:39])[H:40])[H:34])([C:13]([C:14]([H:42])([H:43])[H:44])([C:15]([H:45])([H:46])[H:47])[H:41])[C:16]([H:48])([H:49])[c:17]2[c:18]([H:50])[c:19]([H:51])[c:20]([H:52])[c:21]([C:22]([N:23]([C:24]([C:25]([H:56])([H:57])[H:58])([C:26]([H:59])([H:60])[H:61])[H:55])[C:27]([C:28]([H:63])([H:64])[H:65])([C:29]([H:66])([H:67])[H:68])[H:62])([H:53])[H:54])[2n:30]->12)([H:31])([H:32])[H:33]", "smiles3Dx": "C([C:1]#[6N:2]->[Mn+:3]1(<-[3C-:4]#[O+:5])(<-[4H-:6])(<-[5C-:7]#[O+:8])<-[1N:9]([C:10]([C:11]([H:35])([H:36])[H:37])([C:12]([H:38])([H:39])[H:40])[H:34])([C:13]([C:14]([H:42])([H:43])[H:44])([C:15]([H:45])([H:46])[H:47])[H:41])[C:16]([H:48])([H:49])[c:17]2[c:18]([H:50])[c:19]([H:51])[c:20]([H:52])[c:21]([C:22]([N:23]([C:24]([C:25]([H:56])([H:57])[H:58])([C:26]([H:59])([H:60])[H:61])[H:55])[C:27]([C:28]([H:63])([H:64])[H:65])([C:29]([H:66])([H:67])[H:68])[H:62])([H:53])[H:54])[2n:30]->12)([H:31])([H:32])[H:33]", "dummies": []}
C      4.3305    -2.3991     0.5768
C      3.0633    -1.6899     0.4054
N      1.9945    -1.1014     0.2598
Mn     0.0000     0.0000     0.0000
C     -0.6985    -1.1368     1.8747
O     -1.0639    -1.7317     2.8581
H      0.6230     1.3152     1.1250
C      1.0190     0.8846    -1.8605
O      1.5567     1.3431    -2.8378
N     -2.0849     1.0494    -0.4261
C     -1.9572     2.5281    -0.3732
C     -3.0618     3.3110    -1.1557
C     -0.6201     3.1003    -0.8620
C     -3.0137     0.5520     0.6229
C     -4.3287     1.3432     0.8486
C     -3.4374    -0.9369     0.4962
C     -2.4167     0.5829    -1.7625
C     -2.0223    -0.8612    -2.0919
C     -2.7137    -1.5617    -3.0870
C     -2.3536    -2.8743    -3.3747
C     -1.3274    -3.4851    -2.6582
C     -0.6557    -2.7652    -1.6521
C      0.4261    -3.4203    -0.8350
N      0.2401    -4.8906    -0.7379
C     -0.0543    -5.4440     0.6148
C      0.8739    -4.9251     1.7361
C     -1.5213    -5.1792     0.9651
C      1.1485    -5.6812    -1.6141
C      2.5313    -5.9255    -0.9943
C      0.4962    -7.0037    -2.0440
N     -0.9775    -1.4522    -1.4452
H      5.0834    -1.7116     1.0140
H      4.6868    -2.7611    -0.4094
H      4.1800    -3.2642     1.2548
H     -2.0327     2.8262     0.6971
H     -4.0543     2.8405    -1.1597
H     -3.1721     4.3289    -0.7242
H     -2.7900     3.4309    -2.2268
H      0.2415     2.7401    -0.2945
H     -0.4840     2.9419    -1.9498
H     -0.6180     4.2015    -0.7072
H     -2.4408     0.6448     1.5667
H     -5.0072     1.2504    -0.0246
H     -4.1636     2.4037     1.1196
H     -4.8735     0.9152     1.7179
H     -3.9486    -1.2621     1.4280
H     -4.1540    -1.0789    -0.3405
H     -2.5995    -1.6315     0.3574
H     -3.5135     0.6884    -1.9186
H     -1.9096     1.2261    -2.5120
H     -3.5250    -1.0949    -3.6314
H     -2.8795    -3.4241    -4.1447
H     -1.0771    -4.5094    -2.8896
H      0.3867    -2.9573     0.1620
H      1.4075    -3.1692    -1.2900
H      0.0590    -6.5474     0.6000
H      0.8722    -5.6460     2.5812
H      1.9174    -4.8082     1.3887
H      0.5308    -3.9503     2.1398
H     -1.7206    -4.0887     1.0331
H     -2.1788    -5.6108     0.1807
H     -1.7762    -5.6521     1.9376
H      1.3159    -5.1143    -2.5584
H      3.1933    -6.4189    -1.7375
H      2.4619    -6.5858    -0.1048
H      3.0024    -4.9622    -0.7092
H      1.0557    -7.4376    -2.9002
H     -0.5517    -6.8296    -2.3666
H      0.4993    -7.7514    -1.2245
69
{"conf": 4, "E": 163.55, "rms": -1.0, "geom": "OH", "total_charge": 0, "CA_charge": 1, "smiles": "C[C:1]#[6N:2]->[Mn+:3]1(<-[3C-:4]#[O+:5])(<-[4H-:6])(<-[5C-:7]#[O+:8])<-[1N:9]([CH:10]([CH3:11])[CH3:12])([CH:13]([CH3:14])[CH3:15])[CH2:16][c:17]2[cH:18][cH:19][cH:20][c:21]([CH2:22][N:23]([CH:24]([CH3:25])[CH3:26])[CH:27]([CH3:28])[CH3:29])[2n:30]->12", "smiles3D": "C([C:1]#[6N:2]->[Mn+:3]1(<-[3C-:4]#[O+:5])(<-[4H-:6])(<-[5C-:7]#[O+:8])<-[1N:9]([C:10]([C:11]([H:35])([H:36])[H:37])([C:12]([H:38])([H:39])[H:40])[H:34])([C:13]([C:14]([H:42])([H:43])[H:44])([C:15]([H:45])([H:46])[H:47])[H:41])[C:16]([H:48])([H:49])[c:17]2[c:18]([H:50])[c:19]([H:51])[c:20]([H:52])[c:21]([C:22]([N:23]([C:24]([C:25]([H:56])([H:57])[H:58])([C:26]([H:59])([H:60])[H:61])[H:55])[C:27]([C:28]([H:63])([H:64])[H:65])([C:29]([H:66])([H:67])[H:68])[H:62])([H:53])[H:54])[2n:30]->12)([H:31])([H:32])[H:33]", "smiles3Dx": "C([C:1]#[6N:2]->[Mn+:3]1(<-[3C-:4]#[O+:5])(<-[4H-:6])(<-[5C-:7]#[O+:8])<-[1N:9]([C:10]([C:11]([H:35])([H:36])[H:37])([C:12]([H:38])([H:39])[H:40])[H:34])([C:13]([C:14]([H:42])([H:43])[H:44])([C:15]([H:45])([H:46])[H:47])[H:41])[C:16]([H:48])([H:49])[c:17]2[c:18]([H:50])[c:19]([H:51])[c:20]([H:52])[c:21]([C:22]([N:23]([C:24]([C:25]([H:56])([H:57])[H:58])([C:26]([H:59])([H:60])[H:61])[H:55])[C:27]([C:28]([H:63])([H:64])[H:65])([C:29]([H:66])([H:67])[H:68])[H:62])([H:53])[H:54])[2n:30]->12)([H:31])([H:32])[H:33]", "dummies": []}
C      3.7408    -3.2825    -0.2167
C      2.6360    -2.3258    -0.1621
N      1.7064    -1.5234    -0.1178
Mn     0.0000     0.0000     0.0000
C      0.4307    -0.0090     2.2546
O      0.6569    -0.0139     3.4390
H      1.2638     1.3174    -0.1670
C     -0.2118    -0.0835    -2.2798
O     -0.3208    -0.1116    -3.4799
N     -1.8546     1.4219     0.3311
C     -2.6609     1.4494    -0.9128
C     -4.2013     1.6047    -0.7417
C     -2.2268     2.4432    -2.0106
C     -1.3855     2.6928     0.9012
C     -0.3866     3.5087     0.0470
C     -2.5124     3.6478     1.3575
C     -2.5416     0.6373     1.3643
C     -2.6882    -0.8470     1.0346
C     -3.7421    -1.5864     1.5845
C     -3.7902    -2.9608     1.3788
C     -2.8314    -3.5719     0.5758
C     -1.8306    -2.7944    -0.0332
C     -0.9199    -3.4423    -1.0539
N     -1.1728    -3.0822    -2.4887
C     -2.5896    -3.2845    -2.9572
C     -3.2198    -4.6413    -2.5828
C     -3.5004    -2.1003    -2.6076
C     -0.1941    -3.7790    -3.4044
C      1.2748    -3.6164    -2.9558
C     -0.2892    -3.2753    -4.8684
N     -1.7104    -1.4754     0.3242
H      4.1440    -3.3216    -1.2495
H      4.5412    -2.9640     0.4822
H      3.3726    -4.2878     0.0740
H     -2.5135     0.4453    -1.3453
H     -4.6515     0.6777    -0.3295
H     -4.6994     1.7503    -1.7244
H     -4.4735     2.4610    -0.0996
H     -1.1663     2.3395    -2.2882
H     -2.7827     2.2231    -2.9476
H     -2.4735     3.4874    -1.7372
H     -0.8195     2.4190     1.8193
H      0.4007     3.9359     0.7050
H      0.1184     2.9147    -0.7193
H     -0.8636     4.3728    -0.4610
H     -3.2193     3.1620     2.0562
H     -3.0643     4.0683     0.4943
H     -2.0673     4.5038     1.9093
H     -3.5471     1.0516     1.5714
H     -1.9834     0.6966     2.3181
H     -4.4955    -1.1079     2.1978
H     -4.5780    -3.5506     1.8292
H     -2.8811    -4.6416     0.4191
H     -0.9371    -4.5480    -0.9328
H      0.0847    -3.1377    -0.7584
H     -2.6238    -3.2625    -4.0608
H     -2.4608    -5.4462    -2.5192
H     -3.7849    -4.5852    -1.6362
H     -3.9545    -4.9373    -3.3625
H     -4.4566    -2.1853    -3.1679
H     -3.0143    -1.1533    -2.9171
H     -3.7610    -2.0537    -1.5362
H     -0.4021    -4.8716    -3.4136
H      1.5077    -2.5460    -2.7780
H      1.9769    -4.0062    -3.7234
H      1.4827    -4.2200    -2.0489
H      0.6509    -3.4418    -5.4362
H     -0.5222    -2.1929    -4.9024
H     -1.0647    -3.8376    -5.4293
69
{"conf": 5, "E": 148.49, "rms": -1.0, "geom": "OH", "total_charge": 0, "CA_charge": 1, "smiles": "C[C:1]#[6N:2]->[Mn+:3]1(<-[3C-:4]#[O+:5])(<-[4H-:6])(<-[5C-:7]#[O+:8])<-[1N:9]([CH:10]([CH3:11])[CH3:12])([CH:13]([CH3:14])[CH3:15])[CH2:16][c:17]2[cH:18][cH:19][cH:20][c:21]([CH2:22][N:23]([CH:24]([CH3:25])[CH3:26])[CH:27]([CH3:28])[CH3:29])[2n:30]->12", "smiles3D": "C([C:1]#[6N:2]->[Mn+:3]1(<-[3C-:4]#[O+:5])(<-[4H-:6])(<-[5C-:7]#[O+:8])<-[1N:9]([C:10]([C:11]([H:35])([H:36])[H:37])([C:12]([H:38])([H:39])[H:40])[H:34])([C:13]([C:14]([H:42])([H:43])[H:44])([C:15]([H:45])([H:46])[H:47])[H:41])[C:16]([H:48])([H:49])[c:17]2[c:18]([H:50])[c:19]([H:51])[c:20]([H:52])[c:21]([C:22]([N:23]([C:24]([C:25]([H:56])([H:57])[H:58])([C:26]([H:59])([H:60])[H:61])[H:55])[C:27]([C:28]([H:63])([H:64])[H:65])([C:29]([H:66])([H:67])[H:68])[H:62])([H:53])[H:54])[2n:30]->12)([H:31])([H:32])[H:33]", "smiles3Dx": "C([C:1]#[6N:2]->[Mn+:3]1(<-[3C-:4]#[O+:5])(<-[4H-:6])(<-[5C-:7]#[O+:8])<-[1N:9]([C:10]([C:11]([H:35])([H:36])[H:37])([C:12]([H:38])([H:39])[H:40])[H:34])([C:13]([C:14]([H:42])([H:43])[H:44])([C:15]([H:45])([H:46])[H:47])[H:41])[C:16]([H:48])([H:49])[c:17]2[c:18]([H:50])[c:19]([H:51])[c:20]([H:52])[c:21]([C:22]([N:23]([C:24]([C:25]([H:56])([H:57])[H:58])([C:26]([H:59])([H:60])[H:61])[H:55])[C:27]([C:28]([H:63])([H:64])[H:65])([C:29]([H:66])([H:67])[H:68])[H:62])([H:53])[H:54])[2n:30]->12)([H:31])([H:32])[H:33]", "dummies": []}
C     -0.7268     0.6788    -4.8831
C     -0.5412     0.4758    -3.4465
N     -0.3722     0.3074    -2.2410
Mn     0.0000     0.0000     0.0000
C     -0.4894    -2.2223    -0.3250
O     -0.7450    -3.3877    -0.5014
H      1.7627    -0.3098    -0.3932
C      0.3837     2.2612     0.0435
O      0.5845     3.4500     0.0668
N      0.2914    -0.0848     2.3454
C      0.1780    -1.4529     2.8908
C     -1.2596    -2.0403     2.9331
C      1.0904    -2.4826     2.1792
C      1.5625     0.5989     2.7180
C      1.6617     1.0222     4.2165
C      2.8851    -0.1178     2.3745
C     -0.8174     0.7736     2.7940
C     -2.1339     0.6624     2.0312
C     -3.3369     0.9965     2.6660
C     -4.5211     0.9859     1.9369
C     -4.5025     0.6204     0.5942
C     -3.2860     0.2534    -0.0115
C     -3.2683    -0.2081    -1.4458
N     -4.5486    -0.8616    -1.8357
C     -5.1638    -0.3956    -3.1106
C     -4.1577    -0.2118    -4.2660
C     -5.9455     0.8981    -2.8661
C     -4.6550    -2.3329    -1.6090
C     -4.3648    -2.7173    -0.1517
C     -3.7999    -3.1686    -2.5781
N     -2.1246     0.3689     0.7033
H     -1.1825    -0.2280    -5.3303
H     -1.3902     1.5516    -5.0515
H      0.2575     0.8681    -5.3584
H      0.5111    -1.4131     3.9477
H     -1.8962    -1.5083     3.6682
H     -1.2399    -3.0953     3.2820
H     -1.7445    -2.0142     1.9418
H      0.5695    -3.4331     1.9349
H      1.4943    -2.0841     1.2363
H      1.9307    -2.7814     2.8386
H      1.5816     1.5369     2.1315
H      0.8587     1.7198     4.5242
H      2.6103     1.5760     4.3870
H      1.6679     0.1508     4.9000
H      2.9380    -0.4750     1.3390
H      3.1056    -0.9370     3.0864
H      3.7233     0.6056     2.4740
H     -0.5204     1.8438     2.7139
H     -1.0202     0.5707     3.8710
H     -3.3527     1.2794     3.7111
H     -5.4548     1.2541     2.4141
H     -5.4349     0.6016     0.0472
H     -3.0767     0.7018    -2.0472
H     -2.4291    -0.9040    -1.5985
H     -5.9148    -1.1402    -3.4593
H     -4.6928    -0.2608    -5.2382
H     -3.3808    -1.0006    -4.2588
H     -3.6561     0.7766    -4.2153
H     -5.2723     1.7065    -2.5100
H     -6.4410     1.2307    -3.8034
H     -6.7311     0.7243    -2.1006
H     -5.7136    -2.6339    -1.7762
H     -4.5856    -3.7940     0.0101
H     -3.3027    -2.5414     0.1057
H     -5.0125    -2.1331     0.5343
H     -3.8787    -4.2463    -2.3203
H     -2.7297    -2.8858    -2.5413
H     -4.1753    -3.0598    -3.6158
69
{"conf": 6, "E": 157.52, "rms": -1.0, "geom": "OH", "total_charge": 0, "CA_charge": 1, "smiles": "C[C:1]#[6N:2]->[Mn+:3]1(<-[3C-:4]#[O+:5])(<-[4H-:6])(<-[5C-:7]#[O+:8])<-[1N:9]([CH:10]([CH3:11])[CH3:12])([CH:13]([CH3:14])[CH3:15])[CH2:16][c:17]2[cH:18][cH:19][cH:20][c:21]([CH2:22][N:23]([CH:24]([CH3:25])[CH3:26])[CH:27]([CH3:28])[CH3:29])[2n:30]->12", "smiles3D": "C([C:1]#[6N:2]->[Mn+:3]1(<-[3C-:4]#[O+:5])(<-[4H-:6])(<-[5C-:7]#[O+:8])<-[1N:9]([C:10]([C:11]([H:35])([H:36])[H:37])([C:12]([H:38])([H:39])[H:40])[H:34])([C:13]([C:14]([H:42])([H:43])[H:44])([C:15]([H:45])([H:46])[H:47])[H:41])[C:16]([H:48])([H:49])[c:17]2[c:18]([H:50])[c:19]([H:51])[c:20]([H:52])[c:21]([C:22]([N:23]([C:24]([C:25]([H:56])([H:57])[H:58])([C:26]([H:59])([H:60])[H:61])[H:55])[C:27]([C:28]([H:63])([H:64])[H:65])([C:29]([H:66])([H:67])[H:68])[H:62])([H:53])[H:54])[2n:30]->12)([H:31])([H:32])[H:33]", "smiles3Dx": "C([C:1]#[6N:2]->[Mn+:3]1(<-[3C-:4]#[O+:5])(<-[4H-:6])(<-[5C-:7]#[O+:8])<-[1N:9]([C:10]([C:11]([H:35])([H:36])[H:37])([C:12]([H:38])([H:39])[H:40])[H:34])([C:13]([C:14]([H:42])([H:43])[H:44])([C:15]([H:45])([H:46])[H:47])[H:41])[C:16]([H:48])([H:49])[c:17]2[c:18]([H:50])[c:19]([H:51])[c:20]([H:52])[c:21]([C:22]([N:23]([C:24]([C:25]([H:56])([H:57])[H:58])([C:26]([H:59])([H:60])[H:61])[H:55])[C:27]([C:28]([H:63])([H:64])[H:65])([C:29]([H:66])([H:67])[H:68])[H:62])([H:53])[H:54])[2n:30]->12)([H:31])([H:32])[H:33]", "dummies": []}
C     -1.8559     3.6133     2.8807
C     -1.3216     2.5427     2.0400
N     -0.8772     1.6404     1.3341
Mn     0.0000     0.0000     0.0000
C     -1.9053     0.0785    -1.2704
O     -2.8924     0.1268    -1.9616
H      0.7163     1.3443    -1.0194
C      1.8652     0.1454     1.3293
O      2.8451     0.2216     2.0279
N      0.9345    -1.7876    -1.2281
C     -0.1265    -2.4260    -2.0507
C     -0.4222    -1.7951    -3.4284
C      0.0014    -3.9625    -2.2773
C      2.1587    -1.3147    -1.8909
C      1.9922    -0.1650    -2.9128
C      3.0029    -2.4249    -2.5584
C      1.2823    -2.6509    -0.1008
C      0.1485    -2.8656     0.8980
C      0.0598    -4.0747     1.5980
C     -0.8743    -4.2093     2.6146
C     -1.7249    -3.1517     2.9094
C     -1.6611    -1.9631     2.1592
C     -2.6514    -0.8662     2.4661
N     -3.6622    -0.6273     1.3975
C     -4.5524    -1.7825     1.0301
C     -5.0160    -2.6726     2.2042
C     -3.9261    -2.6469    -0.0722
C     -4.3993     0.6559     1.6430
C     -5.5722     0.5383     2.6348
C     -4.8522     1.3131     0.3318
N     -0.6754    -1.8246     1.2124
H     -2.1993     3.1872     3.8457
H     -2.7121     4.0945     2.3647
H     -1.0641     4.3671     3.0685
H     -1.0501    -2.2934    -1.4548
H     -1.3532    -2.2379    -3.8438
H      0.3816    -2.0138    -4.1581
H     -0.6304    -0.7158    -3.3754
H     -0.7532    -4.3219    -3.0098
H     -0.2178    -4.5237    -1.3457
H      0.9972    -4.2553    -2.6545
H      2.7914    -0.8879    -1.0808
H      2.0359    -0.5177    -3.9646
H      1.0606     0.3947    -2.7926
H      2.8285     0.5578    -2.7965
H      2.4989    -2.8372    -3.4541
H      3.2561    -3.2425    -1.8576
H      3.9707    -1.9960    -2.8973
H      1.6336    -3.6397    -0.4542
H      2.1245    -2.2101     0.4660
H      0.7353    -4.8929     1.3815
H     -0.9321    -5.1290     3.1822
H     -2.4295    -3.2622     3.7238
H     -2.0633     0.0379     2.6752
H     -3.1643    -1.0711     3.4295
H     -5.4846    -1.3955     0.5691
H     -5.9638    -3.1814     1.9257
H     -5.2121    -2.0983     3.1275
H     -4.2870    -3.4734     2.4230
H     -3.0045    -3.1561     0.2680
H     -3.6937    -2.0317    -0.9601
H     -4.6466    -3.4301    -0.3919
H     -3.7144     1.3987     2.0992
H     -5.2197     0.1432     3.6090
H     -5.9988     1.5452     2.8316
H     -6.3892    -0.0985     2.2387
H     -5.4648     0.6341    -0.2933
H     -3.9668     1.6433    -0.2451
H     -5.4528     2.2232     0.5452
69
{"conf": 7, "E": 156.78, "rms": -1.0, "geom": "OH", "total_charge": 0, "CA_charge": 1, "smiles": "C[C:1]#[6N:2]->[Mn+:3]1(<-[3C-:4]#[O+:5])(<-[4H-:6])(<-[5C-:7]#[O+:8])<-[1N:9]([CH:10]([CH3:11])[CH3:12])([CH:13]([CH3:14])[CH3:15])[CH2:16][c:17]2[cH:18][cH:19][cH:20][c:21]([CH2:22][N:23]([CH:24]([CH3:25])[CH3:26])[CH:27]([CH3:28])[CH3:29])[2n:30]->12", "smiles3D": "C([C:1]#[6N:2]->[Mn+:3]1(<-[3C-:4]#[O+:5])(<-[4H-:6])(<-[5C-:7]#[O+:8])<-[1N:9]([C:10]([C:11]([H:35])([H:36])[H:37])([C:12]([H:38])([H:39])[H:40])[H:34])([C:13]([C:14]([H:42])([H:43])[H:44])([C:15]([H:45])([H:46])[H:47])[H:41])[C:16]([H:48])([H:49])[c:17]2[c:18]([H:50])[c:19]([H:51])[c:20]([H:52])[c:21]([C:22]([N:23]([C:24]([C:25]([H:56])([H:57])[H:58])([C:26]([H:59])([H:60])[H:61])[H:55])[C:27]([C:28]([H:63])([H:64])[H:65])([C:29]([H:66])([H:67])[H:68])[H:62])([H:53])[H:54])[2n:30]->12)([H:31])([H:32])[H:33]", "smiles3Dx": "C([C:1]#[6N:2]->[Mn+:3]1(<-[3C-:4]#[O+:5])(<-[4H-:6])(<-[5C-:7]#[O+:8])<-[1N:9]([C:10]([C:11]([H:35])([H:36])[H:37])([C:12]([H:38])([H:39])[H:40])[H:34])([C:13]([C:14]([H:42])([H:43])[H:44])([C:15]([H:45])([H:46])[H:47])[H:41])[C:16]([H:48])([H:49])[c:17]2[c:18]([H:50])[c:19]([H:51])[c:20]([H:52])[c:21]([C:22]([N:23]([C:24]([C:25]([H:56])([H:57])[H:58])([C:26]([H:59])([H:60])[H:61])[H:55])[C:27]([C:28]([H:63])([H:64])[H:65])([C:29]([H:66])([H:67])[H:68])[H:62])([H:53])[H:54])[2n:30]->12)([H:31])([H:32])[H:33]", "dummies": []}
C     -1.2628     1.5694    -4.5588
C     -0.8961     1.1082    -3.2206
N     -0.5859     0.7269    -2.0943
Mn     0.0000     0.0000     0.0000
C     -2.2222    -0.5136     0.2481
O     -3.3907    -0.7821     0.3775
H      0.3554    -1.6299    -0.7602
C      2.1562     0.6294    -0.4979
O      3.2868     0.9575    -0.7598
N      0.3598    -0.6417     2.2620
C      1.7708    -0.4640     2.6762
C      2.3278     0.9852     2.6926
C      2.7354    -1.3633     1.8642
C     -0.0639    -2.0663     2.5622
C     -0.0943    -2.9721     1.3256
C     -1.4036    -2.2980     3.3170
C     -0.4899     0.3349     2.9533
C     -0.4671     1.7612     2.4185
C     -0.6964     2.8389     3.2824
C     -0.7489     4.1285     2.7655
C     -0.5666     4.3355     1.4009
C     -0.3296     3.2358     0.5533
C     -0.0992     3.4439    -0.9211
N      0.3970     4.8105    -1.2266
C     -0.6378     5.7266    -1.7812
C     -0.3460     7.1887    -1.4108
C     -0.8365     5.5723    -3.2954
C      1.7738     4.9185    -1.7879
C      2.7969     4.7494    -0.6615
C      2.0726     3.9403    -2.9462
N     -0.3532     1.9725     1.0795
H     -1.4606     0.6940    -5.2107
H     -0.4308     2.1676    -4.9838
H     -2.1746     2.1982    -4.4953
H      1.8413    -0.8049     3.7372
H      3.4283     0.9924     2.8417
H      1.9194     1.5390     3.5631
H      2.1042     1.5574     1.7822
H      3.7851    -1.0025     1.8967
H      2.4263    -1.4450     0.8118
H      2.7552    -2.3896     2.2856
H      0.6977    -2.5194     3.2348
H     -0.2862    -4.0217     1.6380
H     -0.9154    -2.6993     0.6399
H      0.8798    -3.0088     0.8116
H     -1.4183    -1.7579     4.2869
H     -2.2820    -2.0212     2.6972
H     -1.5130    -3.3747     3.5713
H     -0.2267     0.3502     4.0369
H     -1.5465     0.0361     2.8701
H     -0.8384     2.6796     4.3440
H     -0.9278     4.9695     3.4231
H     -0.6040     5.3472     1.0267
H     -1.0522     3.2382    -1.4520
H      0.6324     2.6860    -1.2340
H     -1.6155     5.4905    -1.3020
H     -0.0705     7.2680    -0.3385
H     -1.2525     7.8076    -1.5829
H      0.4747     7.6144    -2.0239
H     -1.6938     6.1963    -3.6266
H     -1.0680     4.5175    -3.5494
H      0.0642     5.9017    -3.8542
H      1.9346     5.9390    -2.1918
H      3.8273     4.8910    -1.0521
H      2.6130     5.5075     0.1294
H      2.7202     3.7393    -0.2066
H      2.9158     4.3326    -3.5537
H      2.3771     2.9397    -2.5756
H      1.2002     3.8134    -3.6142
69
{"conf": 8, "E": 145.92, "rms": -1.0, "geom": "OH", "total_charge": 0, "CA_charge": 1, "smiles": "C[C:1]#[6N:2]->[Mn+:3]1(<-[3C-:4]#[O+:5])(<-[4H-:6])(<-[5C-:7]#[O+:8])<-[1N:9]([CH:10]([CH3:11])[CH3:12])([CH:13]([CH3:14])[CH3:15])[CH2:16][c:17]2[cH:18][cH:19][cH:20][c:21]([CH2:22][N:23]([CH:24]([CH3:25])[CH3:26])[CH:27]([CH3:28])[CH3:29])[2n:30]->12", "smiles3D": "C([C:1]#[6N:2]->[Mn+:3]1(<-[3C-:4]#[O+:5])(<-[4H-:6])(<-[5C-:7]#[O+:8])<-[1N:9]([C:10]([C:11]([H:35])([H:36])[H:37])([C:12]([H:38])([H:39])[H:40])[H:34])([C:13]([C:14]([H:42])([H:43])[H:44])([C:15]([H:45])([H:46])[H:47])[H:41])[C:16]([H:48])([H:49])[c:17]2[c:18]([H:50])[c:19]([H:51])[c:20]([H:52])[c:21]([C:22]([N:23]([C:24]([C:25]([H:56])([H:57])[H:58])([C:26]([H:59])([H:60])[H:61])[H:55])[C:27]([C:28]([H:63])([H:64])[H:65])([C:29]([H:66])([H:67])[H:68])[H:62])([H:53])[H:54])[2n:30]->12)([H:31])([H:32])[H:33]", "smiles3Dx": "C([C:1]#[6N:2]->[Mn+:3]1(<-[3C-:4]#[O+:5])(<-[4H-:6])(<-[5C-:7]#[O+:8])<-[1N:9]([C:10]([C:11]([H:35])([H:36])[H:37])([C:12]([H:38])([H:39])[H:40])[H:34])([C:13]([C:14]([H:42])([H:43])[H:44])([C:15]([H:45])([H:46])[H:47])[H:41])[C:16]([H:48])([H:49])[c:17]2[c:18]([H:50])[c:19]([H:51])[c:20]([H:52])[c:21]([C:22]([N:23]([C:24]([C:25]([H:56])([H:57])[H:58])([C:26]([H:59])([H:60])[H:61])[H:55])[C:27]([C:28]([H:63])([H:64])[H:65])([C:29]([H:66])([H:67])[H:68])[H:62])([H:53])[H:54])[2n:30]->12)([H:31])([H:32])[H:33]", "dummies": []}
C     -0.8169     0.4796     4.8930
C     -0.5966     0.3341     3.4544
N     -0.4026     0.2140     2.2470
Mn     0.0000     0.0000     0.0000
C      0.2063     2.2868     0.0442
O      0.3139     3.4876     0.0668
H      1.7887    -0.2060     0.3644
C     -0.3925    -2.2539     0.2460
O     -0.5999    -3.4346     0.3777
N      0.3275     0.0049    -2.3393
C      0.2057    -1.3712    -2.8390
C      0.2702    -1.5532    -4.3753
C      1.1956    -2.3815    -2.2140
C      1.5711     0.7530    -2.6442
C      1.6013     1.4740    -4.0269
C      2.9087     0.0045    -2.4874
C     -0.8317     0.8138    -2.7298
C     -2.1464     0.4759    -2.0448
C     -3.3600     0.6365    -2.7256
C     -4.5567     0.4543    -2.0389
C     -4.5344     0.0959    -0.6934
C     -3.3004    -0.0923    -0.0430
C     -3.2744    -0.5483     1.3931
N     -4.4159    -1.4470     1.6885
C     -4.2434    -2.8293     1.1631
C     -5.5948    -3.4147     0.7368
C     -3.5107    -3.7709     2.1326
C     -5.0372    -1.3108     3.0353
C     -6.0407    -0.1546     3.0188
C     -4.0222    -1.1301     4.1812
N     -2.1433     0.1878    -0.7171
H     -1.5926     1.2520     5.0724
H     -1.1521    -0.4895     5.3161
H      0.1300     0.7875     5.3820
H     -0.8078    -1.7102    -2.5277
H     -0.4539    -0.9304    -4.9295
H      1.2929    -1.3829    -4.7649
H      0.0104    -2.6051    -4.6231
H      1.5664    -2.0455    -1.2335
H      0.6892    -3.3615    -2.0804
H      2.0712    -2.5925    -2.8607
H      1.6050     1.5558    -1.8870
H      0.8784     2.3132    -4.0705
H      1.3991     0.7956    -4.8716
H      2.5954     1.9385    -4.2032
H      3.0819    -0.7065    -3.3181
H      3.0100    -0.4779    -1.5015
H      3.7438     0.7369    -2.5311
H     -0.9847     0.7698    -3.8242
H     -0.6267     1.8759    -2.4747
H     -3.3790     0.9220    -3.7700
H     -5.5015     0.5889    -2.5494
H     -5.4728    -0.0506    -0.1739
H     -3.3090     0.3699     2.0137
H     -2.3369    -1.0867     1.6048
H     -3.6301    -2.7925     0.2339
H     -5.4386    -4.3652     0.1832
H     -6.1187    -2.7029     0.0641
H     -6.2442    -3.6252     1.6111
H     -2.5259    -3.3466     2.4153
H     -4.1067    -3.9608     3.0488
H     -3.3255    -4.7475     1.6367
H     -5.6296    -2.2188     3.2741
H     -6.5663    -0.0875     3.9955
H     -6.7984    -0.3266     2.2249
H     -5.5313     0.8116     2.8194
H     -3.1834    -1.8475     4.0959
H     -4.5257    -1.3072     5.1553
H     -3.6122    -0.1002     4.2016
69
{"conf": 9, "E": 173.5, "rms": -1.0, "geom": "OH", "total_charge": 0, "CA_charge": 1, "smiles": "C[C:1]#[6N:2]->[Mn+:3]1(<-[3C-:4]#[O+:5])(<-[4H-:6])(<-[5C-:7]#[O+:8])<-[1N:9]([CH:10]([CH3:11])[CH3:12])([CH:13]([CH3:14])[CH3:15])[CH2:16][c:17]2[cH:18][cH:19][cH:20][c:21]([CH2:22][N:23]([CH:24]([CH3:25])[CH3:26])[CH:27]([CH3:28])[CH3:29])[2n:30]->12", "smiles3D": "C([C:1]#[6N:2]->[Mn+:3]1(<-[3C-:4]#[O+:5])(<-[4H-:6])(<-[5C-:7]#[O+:8])<-[1N:9]([C:10]([C:11]([H:35])([H:36])[H:37])([C:12]([H:38])([H:39])[H:40])[H:34])([C:13]([C:14]([H:42])([H:43])[H:44])([C:15]([H:45])([H:46])[H:47])[H:41])[C:16]([H:48])([H:49])[c:17]2[c:18]([H:50])[c:19]([H:51])[c:20]([H:52])[c:21]([C:22]([N:23]([C:24]([C:25]([H:56])([H:57])[H:58])([C:26]([H:59])([H:60])[H:61])[H:55])[C:27]([C:28]([H:63])([H:64])[H:65])([C:29]([H:66])([H:67])[H:68])[H:62])([H:53])[H:54])[2n:30]->12)([H:31])([H:32])[H:33]", "smiles3Dx": "C([C:1]#[6N:2]->[Mn+:3]1(<-[3C-:4]#[O+:5])(<-[4H-:6])(<-[5C-:7]#[O+:8])<-[1N:9]([C:10]([C:11]([H:35])([H:36])[H:37])([C:12]([H:38])([H:39])[H:40])[H:34])([C:13]([C:14]([H:42])([H:43])[H:44])([C:15]([H:45])([H:46])[H:47])[H:41])[C:16]([H:48])([H:49])[c:17]2[c:18]([H:50])[c:19]([H:51])[c:20]([H:52])[c:21]([C:22]([N:23]([C:24]([C:25]([H:56])([H:57])[H:58])([C:26]([H:59])([H:60])[H:61])[H:55])[C:27]([C:28]([H:63])([H:64])[H:65])([C:29]([H:66])([H:67])[H:68])[H:62])([H:53])[H:54])[2n:30]->12)([H:31])([H:32])[H:33]", "dummies": []}
C     -3.2310    -1.6347     3.4140
C     -2.3110    -1.1192     2.3999
N     -1.5326    -0.6908     1.5511
Mn     0.0000     0.0000     0.0000
C      1.4541    -0.8305     1.5749
O      2.2126    -1.2634     2.4066
H     -0.2165    -1.6180    -0.8462
C     -1.6999     0.7933    -1.3268
O     -2.5884     1.2028    -2.0319
N      1.7612     0.7190    -1.4052
C      2.5580    -0.4328    -1.9059
C      2.7082    -1.6232    -0.9464
C      4.0119    -0.0725    -2.3575
C      1.1263     1.4547    -2.5272
C      1.9793     1.7148    -3.7968
C      0.5074     2.8213    -2.1517
C      2.5344     1.5641    -0.5129
C      1.7564     2.3808     0.5335
C      2.4178     3.4118     1.2098
C      1.7761     4.0763     2.2446
C      0.4548     3.7687     2.5422
C     -0.2344     2.8033     1.7808
C     -1.7435     2.6641     1.9879
N     -2.6386     3.0194     0.8349
C     -2.6114     4.4249     0.2828
C     -1.3432     5.2516     0.5264
C     -2.8883     4.4005    -1.2320
C     -4.0732     2.6634     1.1382
C     -4.3401     1.1572     1.0867
C     -4.6049     3.2388     2.4741
N      0.4811     2.0363     0.8922
H     -4.1945    -1.9054     2.9353
H     -3.4065    -0.8548     4.1833
H     -2.7892    -2.5332     3.8916
H      2.0233    -0.8368    -2.7955
H      1.7594    -2.0688    -0.6399
H      3.2459    -2.4430    -1.4710
H      3.3305    -1.3629    -0.0677
H      4.1388     0.9427    -2.7568
H      4.7286    -0.1388    -1.5103
H      4.3489    -0.7907    -3.1355
H      0.2932     0.8013    -2.8530
H      2.3623     0.7890    -4.2675
H      1.3436     2.1820    -4.5799
H      2.7999     2.4326    -3.5894
H     -0.1638     2.7588    -1.2908
H     -0.1020     3.2036    -2.9985
H      1.2917     3.5781    -1.9391
H      3.2497     0.9329     0.0553
H      3.1346     2.2741    -1.1245
H      3.4419     3.6648     0.9647
H      2.2936     4.8483     2.7993
H     -0.0452     4.3278     3.3236
H     -2.0249     3.2889     2.8617
H     -1.9302     1.6277     2.3080
H     -3.4250     5.0370     0.7294
H     -1.2339     5.4701     1.6057
H     -1.4389     6.2429     0.0332
H     -0.4458     4.7647     0.0957
H     -2.0626     3.9111    -1.7766
H     -2.9962     5.4357    -1.6216
H     -3.8237     3.8604    -1.4766
H     -4.7352     3.0824     0.3502
H     -4.0938     0.6887     2.0551
H     -5.4208     0.9718     0.9046
H     -3.7716     0.6714     0.2755
H     -4.3599     4.3128     2.5913
H     -5.7110     3.1389     2.5083
H     -4.1935     2.6879     3.3464
69
{"conf": 10, "E": 149.47, "rms": -1.0, "geom": "OH", "total_charge": 0, "CA_charge": 1, "smiles": "C[C:1]#[6N:2]->[Mn+:3]1(<-[3C-:4]#[O+:5])(<-[4H-:6])(<-[5C-:7]#[O+:8])<-[1N:9]([CH:10]([CH3:11])[CH3:12])([CH:13]([CH3:14])[CH3:15])[CH2:16][c:17]2[cH:18][cH:19][cH:20][c:21]([CH2:22][N:23]([CH:24]([CH3:25])[CH3:26])[CH:27]([CH3:28])[CH3:29])[2n:30]->12", "smiles3D": "C([C:1]#[6N:2]->[Mn+:3]1(<-[3C-:4]#[O+:5])(<-[4H-:6])(<-[5C-:7]#[O+:8])<-[1N:9]([C:10]([C:11]([H:35])([H:36])[H:37])([C:12]([H:38])([H:39])[H:40])[H:34])([C:13]([C:14]([H:42])([H:43])[H:44])([C:15]([H:45])([H:46])[H:47])[H:41])[C:16]([H:48])([H:49])[c:17]2[c:18]([H:50])[c:19]([H:51])[c:20]([H:52])[c:21]([C:22]([N:23]([C:24]([C:25]([H:56])([H:57])[H:58])([C:26]([H:59])([H:60])[H:61])[H:55])[C:27]([C:28]([H:63])([H:64])[H:65])([C:29]([H:66])([H:67])[H:68])[H:62])([H:53])[H:54])[2n:30]->12)([H:31])([H:32])[H:33]", "smiles3Dx": "C([C:1]#[6N:2]->[Mn+:3]1(<-[3C-:4]#[O+:5])(<-[4H-:6])(<-[5C-:7]#[O+:8])<-[1N:9]([C:10]([C:11]([H:35])([H:36])[H:37])([C:12]([H:38])([H:39])[H:40])[H:34])([C:13]([C:14]([H:42])([H:43])[H:44])([C:15]([H:45])([H:46])[H:47])[H:41])[C:16]([H:48])([H:49])[c:17]2[c:18]([H:50])[c:19]([H:51])[c:20]([H:52])[c:21]([C:22]([N:23]([C:24]([C:25]([H:56])([H:57])[H:58])([C:26]([H:59])([H:60])[H:61])[H:55])[C:27]([C:28]([H:63])([H:64])[H:65])([C:29]([H:66])([H:67])[H:68])[H:62])([H:53])[H:54])[2n:30]->12)([H:31])([H:32])[H:33]", "dummies": []}
C     -3.7933     0.3108    -3.2151
C     -2.7019     0.2066    -2.2464
N     -1.7752     0.1263    -1.4436
Mn     0.0000     0.0000     0.0000
C     -0.5147    -2.2208     0.2973
O     -0.7903    -3.3851     0.4488
H      1.0637    -0.4165    -1.4329
C      0.2464     2.2383    -0.4383
O      0.3754     3.4151    -0.6678
N      1.7802     0.1218     1.5515
C      2.1032    -1.1836     2.1626
C      2.3382    -2.3117     1.1276
C      1.0813    -1.7044     3.2097
C      2.9547     0.7851     0.9166
C      4.0107     1.3442     1.9200
C      3.7370    -0.0152    -0.1457
C      1.2228     1.0632     2.5366
C     -0.2633     0.9338     2.8576
C     -0.7478     1.3667     4.0982
C     -2.1140     1.3227     4.3525
C     -2.9814     0.8273     3.3837
C     -2.4676     0.3720     2.1541
C     -3.3912    -0.2518     1.1362
N     -4.5894    -0.8676     1.7840
C     -5.8760    -0.5014     1.1133
C     -6.1543     1.0117     1.1810
C     -5.9750    -1.0214    -0.3306
C     -4.4072    -2.3367     2.0324
C     -5.6593    -3.0101     2.6349
C     -3.2383    -2.5886     3.0045
N     -1.1310     0.5176     1.8962
H     -3.3941     0.6790    -4.1823
H     -4.2544    -0.6874    -3.3627
H     -4.5570     1.0214    -2.8372
H      3.0556    -1.0598     2.7168
H      3.4123    -2.5853     1.0849
H      1.9997    -2.0177     0.1226
H      1.8143    -3.2572     1.3847
H      1.3636    -2.7215     3.5577
H      1.0793    -1.0792     4.1249
H      0.0597    -1.7530     2.7958
H      2.5492     1.6615     0.3771
H      3.5930     2.1013     2.6118
H      4.4969     0.5423     2.5093
H      4.8149     1.8710     1.3622
H      4.3992    -0.7733     0.3162
H      3.0996    -0.4688    -0.9144
H      4.4073     0.6784    -0.6983
H      1.3560     2.1080     2.1753
H      1.7947     0.9717     3.4889
H     -0.0732     1.7468     4.8553
H     -2.5001     1.6618     5.3050
H     -4.0378     0.7778     3.6101
H     -3.6574     0.5526     0.4273
H     -2.8443    -1.0107     0.5463
H     -6.7238    -0.9357     1.6793
H     -7.2282     1.2045     0.9692
H     -5.9329     1.3981     2.1975
H     -5.5681     1.5853     0.4347
H     -5.9136    -2.1282    -0.3563
H     -5.1667    -0.6061    -0.9591
H     -6.9501    -0.7272    -0.7740
H     -4.1714    -2.8576     1.0776
H     -5.4275    -4.0381     2.9873
H     -6.0422    -2.4209     3.4957
H     -6.4555    -3.1262     1.8709
H     -2.2751    -2.2771     2.5611
H     -3.3979    -2.0363     3.9550
H     -3.1406    -3.6717     3.2322
69
{"conf": 11, "E": 157.34, "rms": -1.0, "geom": "OH", "total_charge": 0, "CA_charge": 1, "smiles": "C[C:1]#[6N:2]->[Mn+:3]1(<-[3C-:4]#[O+:5])(<-[4H-:6])(<-[5C-:7]#[O+:8])<-[1N:9]([CH:10]([CH3:11])[CH3:12])([CH:13]([CH3:14])[CH3:15])[CH2:16][c:17]2[cH:18][cH:19][cH:20][c:21]([CH2:22][N:23]([CH:24]([CH3:25])[CH3:26])[CH:27]([CH3:28])[CH3:29])[2n:30]->12", "smiles3D": "C([C:1]#[6N:2]->[Mn+:3]1(<-[3C-:4]#[O+:5])(<-[4H-:6])(<-[5C-:7]#[O+:8])<-[1N:9]([C:10]([C:11]([H:35])([H:36])[H:37])([C:12]([H:38])([H:39])[H:40])[H:34])([C:13]([C:14]([H:42])([H:43])[H:44])([C:15]([H:45])([H:46])[H:47])[H:41])[C:16]([H:48])([H:49])[c:17]2[c:18]([H:50])[c:19]([H:51])[c:20]([H:52])[c:21]([C:22]([N:23]([C:24]([C:25]([H:56])([H:57])[H:58])([C:26]([H:59])([H:60])[H:61])[H:55])[C:27]([C:28]([H:63])([H:64])[H:65])([C:29]([H:66])([H:67])[H:68])[H:62])([H:53])[H:54])[2n:30]->12)([H:31])([H:32])[H:33]", "smiles3Dx": "C([C:1]#[6N:2]->[Mn+:3]1(<-[3C-:4]#[O+:5])(<-[4H-:6])(<-[5C-:7]#[O+:8])<-[1N:9]([C:10]([C:11]([H:35])([H:36])[H:37])([C:12]([H:38])([H:39])[H:40])[H:34])([C:13]([C:14]([H:42])([H:43])[H:44])([C:15]([H:45])([H:46])[H:47])[H:41])[C:16]([H:48])([H:49])[c:17]2[c:18]([H:50])[c:19]([H:51])[c:20]([H:52])[c:21]([C:22]([N:23]([C:24]([C:25]([H:56])([H:57])[H:58])([C:26]([H:59])([H:60])[H:61])[H:55])[C:27]([C:28]([H:63])([H:64])[H:65])([C:29]([H:66])([H:67])[H:68])[H:62])([H:53])[H:54])[2n:30]->12)([H:31])([H:32])[H:33]", "dummies": []}
C      1.3787    -1.0419     4.6726
C      0.9978    -0.7047     3.3008
N      0.6679    -0.4367     2.1479
Mn     0.0000     0.0000     0.0000
C      0.7230    -2.1318    -0.4439
O      1.1044    -3.2521    -0.6757
H     -1.6610    -0.6008     0.4903
C     -0.6263     2.0973     0.7080
O     -0.9554     3.1956     1.0819
N     -0.4559     0.2705    -2.3184
C     -1.4202    -0.7612    -2.8721
C     -2.3269    -1.3894    -1.8074
C     -0.8475    -1.9337    -3.7179
C     -0.9695     1.6222    -2.6358
C     -2.3241     1.9094    -1.9424
C     -0.0136     2.8166    -2.3841
C      0.8940     0.1043    -2.8708
C      2.0379     0.7570    -2.1028
C      3.1925     1.1652    -2.7819
C      4.2656     1.6749    -2.0600
C      4.1747     1.7920    -0.6764
C      2.9942     1.3958    -0.0175
C      2.8602     1.5924     1.4737
N      3.7404     2.6956     1.9669
C      4.5484     2.3168     3.1681
C      3.6870     2.0188     4.4067
C      5.5192     1.1584     2.8725
C      3.0051     3.9978     2.0906
C      2.4779     4.4624     0.7195
C      3.8805     5.1368     2.6568
N      1.9907     0.8120    -0.7437
H      1.1455    -0.1888     5.3424
H      2.4658    -1.2601     4.7118
H      0.8115    -1.9359     5.0036
H     -2.1127    -0.2462    -3.5743
H     -3.0880    -2.0331    -2.2998
H     -2.9138    -0.6328    -1.2616
H     -1.7607    -2.0478    -1.1255
H     -0.2606    -1.5578    -4.5822
H     -1.6804    -2.5261    -4.1554
H     -0.2424    -2.6323    -3.1031
H     -1.1664     1.6448    -3.7348
H     -2.5438     2.9953    -1.8673
H     -3.1593     1.4712    -2.5268
H     -2.3635     1.4739    -0.9332
H      0.4627     2.7886    -1.3976
H      0.7802     2.8412    -3.1590
H     -0.5438     3.7872    -2.4853
H      0.9080     0.4739    -3.9228
H      1.1612    -0.9637    -2.8888
H      3.2634     1.0778    -3.8589
H      5.1654     1.9882    -2.5737
H      5.0128     2.2118    -0.1371
H      3.1024     0.6189     1.9358
H      1.8042     1.7988     1.7323
H      5.2288     3.1507     3.4322
H      4.3368     1.7414     5.2638
H      3.1012     2.9121     4.7038
H      2.9887     1.1850     4.2135
H      6.3032     1.1172     3.6591
H      5.0136     0.1715     2.8661
H      6.0237     1.3187     1.8971
H      2.1293     3.8770     2.7667
H      3.3104     4.5356    -0.0123
H      1.7129     3.7666     0.3310
H      1.9847     5.4546     0.8013
H      4.8532     5.1829     2.1215
H      4.0529     5.0036     3.7447
H      3.3728     6.1194     2.5499
69
{"conf": 12, "E": 167.01, "rms": -1.0, "geom": "OH", "total_charge": 0, "CA_charge": 1, "smiles": "C[C:1]#[6N:2]->[Mn+:3]1(<-[3C-:4]#[O+:5])(<-[4H-:6])(<-[5C-:7]#[O+:8])<-[1N:9]([CH:10]([CH3:11])[CH3:12])([CH:13]([CH3:14])[CH3:15])[CH2:16][c:17]2[cH:18][cH:19][cH:20][c:21]([CH2:22][N:23]([CH:24]([CH3:25])[CH3:26])[CH:27]([CH3:28])[CH3:29])[2n:30]->12", "smiles3D": "C([C:1]#[6N:2]->[Mn+:3]1(<-[3C-:4]#[O+:5])(<-[4H-:6])(<-[5C-:7]#[O+:8])<-[1N:9]([C:10]([C:11]([H:35])([H:36])[H:37])([C:12]([H:38])([H:39])[H:40])[H:34])([C:13]([C:14]([H:42])([H:43])[H:44])([C:15]([H:45])([H:46])[H:47])[H:41])[C:16]([H:48])([H:49])[c:17]2[c:18]([H:50])[c:19]([H:51])[c:20]([H:52])[c:21]([C:22]([N:23]([C:24]([C:25]([H:56])([H:57])[H:58])([C:26]([H:59])([H:60])[H:61])[H:55])[C:27]([C:28]([H:63])([H:64])[H:65])([C:29]([H:66])([H:67])[H:68])[H:62])([H:53])[H:54])[2n:30]->12)([H:31])([H:32])[H:33]", "smiles3Dx": "C([C:1]#[6N:2]->[Mn+:3]1(<-[3C-:4]#[O+:5])(<-[4H-:6])(<-[5C-:7]#[O+:8])<-[1N:9]([C:10]([C:11]([H:35])([H:36])[H:37])([C:12]([H:38])([H:39])[H:40])[H:34])([C:13]([C:14]([H:42])([H:43])[H:44])([C:15]([H:45])([H:46])[H:47])[H:41])[C:16]([H:48])([H:49])[c:17]2[c:18]([H:50])[c:19]([H:51])[c:20]([H:52])[c:21]([C:22]([N:23]([C:24]([C:25]([H:56])([H:57])[H:58])([C:26]([H:59])([H:60])[H:61])[H:55])[C:27]([C:28]([H:63])([H:64])[H:65])([C:29]([H:66])([H:67])[H:68])[H:62])([H:53])[H:54])[2n:30]->12)([H:31])([H:32])[H:33]", "dummies": []}
C     -2.0042    -4.3294     1.4251
C     -1.3810    -3.0676     1.0272
N     -0.8602    -2.0062     0.6900
Mn     0.0000     0.0000     0.0000
C     -1.0296    -0.6064    -1.9649
O     -1.5674    -0.9303    -2.9946
H     -1.5107     0.8242     0.6492
C      0.9655     0.2342     2.0728
O      1.4694     0.3608     3.1611
N      0.8458     1.9797    -0.9620
C     -0.2472     2.9315    -1.3212
C     -1.5024     2.3070    -1.9565
C      0.2001     4.0992    -2.2491
C      1.8168     2.6441    -0.0631
C      1.1737     3.1232     1.2658
C      3.1106     1.8549     0.2642
C      1.5064     1.4606    -2.1544
C      2.2502     0.1266    -1.9924
C      3.2786    -0.1964    -2.8840
C      4.0244    -1.3480    -2.6788
C      3.7780    -2.1340    -1.5599
C      2.7202    -1.8112    -0.6863
C      2.6956    -2.4766     0.6742
N      1.6673    -3.5285     0.8933
C      1.7016    -4.0925     2.2878
C      1.1583    -3.0938     3.3250
C      3.0950    -4.5659     2.7658
C      1.4831    -4.5834    -0.1601
C      2.7252    -5.4542    -0.4272
C      0.9057    -4.0328    -1.4786
N      1.9171    -0.7383    -0.9886
H     -1.5510    -4.6840     2.3732
H     -3.0925    -4.1733     1.5720
H     -1.8436    -5.0873     0.6313
H     -0.6117     3.4013    -0.3895
H     -2.2667     3.0978    -2.1181
H     -1.3114     1.8601    -2.9509
H     -1.9912     1.5953    -1.2771
H      0.9446     4.7652    -1.7756
H     -0.6660     4.7575    -2.4763
H      0.5922     3.7309    -3.2187
H      2.1745     3.5550    -0.5809
H      0.2380     2.5732     1.4801
H      1.8500     3.0265     2.1418
H      0.9113     4.2004     1.1881
H      3.7578     1.7739    -0.6325
H      3.7240     2.4075     1.0078
H      2.9232     0.8496     0.6655
H      2.2370     2.2189    -2.5205
H      0.7659     1.3086    -2.9606
H      3.5176     0.4569    -3.7140
H      4.8385    -1.5945    -3.3482
H      4.4469    -2.9573    -1.3516
H      3.7057    -2.8926     0.8686
H      2.5760    -1.6767     1.4233
H      1.0265    -4.9749     2.3448
H      0.2004    -2.6488     3.0110
H      0.9822    -3.6157     4.2902
H      1.8812    -2.2748     3.5154
H      2.9829    -5.1571     3.6999
H      3.7587    -3.7060     2.9976
H      3.6086    -5.2086     2.0340
H      0.6927    -5.2828     0.1933
H      2.7750    -6.2824     0.3090
H      2.6602    -5.9378    -1.4256
H      3.6627    -4.8708    -0.3886
H      1.7026    -3.7238    -2.1835
H      0.3197    -4.8258    -1.9915
H      0.2294    -3.1775    -1.3008
69
{"conf": 13, "E": 167.67, "rms": -1.0, "geom": "OH", "total_charge": 0, "CA_charge": 1, "smiles": "C[C:1]#[6N:2]->[Mn+:3]1(<-[3C-:4]#[O+:5])(<-[4H-:6])(<-[5C-:7]#[O+:8])<-[1N:9]([CH:10]([CH3:11])[CH3:12])([CH:13]([CH3:14])[CH3:15])[CH2:16][c:17]2[cH:18][cH:19][cH:20][c:21]([CH2:22][N:23]([CH:24]([CH3:25])[CH3:26])[CH:27]([CH3:28])[CH3:29])[2n:30]->12", "smiles3D": "C([C:1]#[6N:2]->[Mn+:3]1(<-[3C-:4]#[O+:5])(<-[4H-:6])(<-[5C-:7]#[O+:8])<-[1N:9]([C:10]([C:11]([H:35])([H:36])[H:37])([C:12]([H:38])([H:39])[H:40])[H:34])([C:13]([C:14]([H:42])([H:43])[H:44])([C:15]([H:45])([H:46])[H:47])[H:41])[C:16]([H:48])([H:49])[c:17]2[c:18]([H:50])[c:19]([H:51])[c:20]([H:52])[c:21]([C:22]([N:23]([C:24]([C:25]([H:56])([H:57])[H:58])([C:26]([H:59])([H:60])[H:61])[H:55])[C:27]([C:28]([H:63])([H:64])[H:65])([C:29]([H:66])([H:67])[H:68])[H:62])([H:53])[H:54])[2n:30]->12)([H:31])([H:32])[H:33]", "smiles3Dx": "C([C:1]#[6N:2]->[Mn+:3]1(<-[3C-:4]#[O+:5])(<-[4H-:6])(<-[5C-:7]#[O+:8])<-[1N:9]([C:10]([C:11]([H:35])([H:36])[H:37])([C:12]([H:38])([H:39])[H:40])[H:34])([C:13]([C:14]([H:42])([H:43])[H:44])([C:15]([H:45])([H:46])[H:47])[H:41])[C:16]([H:48])([H:49])[c:17]2[c:18]([H:50])[c:19]([H:51])[c:20]([H:52])[c:21]([C:22]([N:23]([C:24]([C:25]([H:56])([H:57])[H:58])([C:26]([H:59])([H:60])[H:61])[H:55])[C:27]([C:28]([H:63])([H:64])[H:65])([C:29]([H:66])([H:67])[H:68])[H:62])([H:53])[H:54])[2n:30]->12)([H:31])([H:32])[H:33]", "dummies": []}
C     -2.5969     4.2485     0.2369
C     -1.8254     3.0082     0.1665
N     -1.1817     1.9628     0.1152
Mn     0.0000     0.0000     0.0000
C     -1.9380    -0.9821     0.7396
O     -2.9569    -1.4954     1.1300
H     -0.5417    -0.1181    -1.7473
C      1.8119     1.2239    -0.7176
O      2.7603     1.8674    -1.0930
N      1.0560    -2.1265     0.1243
C      2.4852    -2.0666    -0.2601
C      3.4266    -1.2191     0.6365
C      2.6751    -1.6336    -1.7349
C      0.3699    -3.1949    -0.7052
C     -0.5237    -4.2390     0.0228
C     -0.4639    -2.6344    -1.8636
C      0.9321    -2.3948     1.5620
C      1.1897    -1.2230     2.5012
C      1.7424    -1.4468     3.7690
C      1.9868    -0.3653     4.6078
C      1.6799     0.9218     4.1786
C      1.0714     1.1159     2.9265
C      0.8894     2.5238     2.4161
N     -0.2337     3.3332     3.0004
C      0.1616     4.7497     3.2742
C      0.6798     5.4559     2.0085
C      1.1760     4.8746     4.4286
C     -1.1204     2.6705     4.0197
C     -2.0278     3.6366     4.8162
C     -2.0545     1.6553     3.3389
N      0.8055     0.0299     2.1340
H     -3.6401     4.0533    -0.0855
H     -2.1388     5.0079    -0.4294
H     -2.5973     4.6232     1.2813
H      2.8841    -3.1067    -0.1834
H      3.0378    -0.2178     0.8650
H      4.4274    -1.1003     0.1697
H      3.6209    -1.7492     1.5916
H      1.9461    -0.8644    -2.0294
H      2.5382    -2.5001    -2.4142
H      3.6964    -1.2481    -1.9386
H      1.1567    -3.8155    -1.1885
H     -0.8502    -5.0226    -0.6951
H      0.0434    -4.7740     0.8131
H     -1.4440    -3.7796     0.4398
H      0.1343    -2.0045    -2.5417
H     -1.3673    -2.1126    -1.5022
H     -0.8231    -3.4711    -2.5015
H      1.6109    -3.2355     1.8376
H     -0.0979    -2.7054     1.7974
H      2.0045    -2.4465     4.0923
H      2.4410    -0.5213     5.5778
H      1.9272     1.7665     4.8099
H      0.7955     2.5197     1.3232
H      1.8700     3.0147     2.5747
H     -0.7340     5.3430     3.5451
H      0.7599     6.5489     2.1926
H      1.6822     5.0904     1.7050
H     -0.0263     5.2981     1.1678
H      2.1997     4.5870     4.1134
H      0.8861     4.2368     5.2877
H      1.2143     5.9285     4.7775
H     -0.5094     2.1433     4.7777
H     -1.4362     4.3078     5.4707
H     -2.6997     3.0634     5.4911
H     -2.6630     4.2390     4.1314
H     -2.7863     2.1764     2.6865
H     -1.5043     0.9290     2.7219
H     -2.6152     1.0765     4.1039
69
{"conf": 14, "E": 160.67, "rms": -1.0, "geom": "OH", "total_charge": 0, "CA_charge": 1, "smiles": "C[C:1]#[6N:2]->[Mn+:3]1(<-[3C-:4]#[O+:5])(<-[4H-:6])(<-[5C-:7]#[O+:8])<-[1N:9]([CH:10]([CH3:11])[CH3:12])([CH:13]([CH3:14])[CH3:15])[CH2:16][c:17]2[cH:18][cH:19][cH:20][c:21]([CH2:22][N:23]([CH:24]([CH3:25])[CH3:26])[CH:27]([CH3:28])[CH3:29])[2n:30]->12", "smiles3D": "C([C:1]#[6N:2]->[Mn+:3]1(<-[3C-:4]#[O+:5])(<-[4H-:6])(<-[5C-:7]#[O+:8])<-[1N:9]([C:10]([C:11]([H:35])([H:36])[H:37])([C:12]([H:38])([H:39])[H:40])[H:34])([C:13]([C:14]([H:42])([H:43])[H:44])([C:15]([H:45])([H:46])[H:47])[H:41])[C:16]([H:48])([H:49])[c:17]2[c:18]([H:50])[c:19]([H:51])[c:20]([H:52])[c:21]([C:22]([N:23]([C:24]([C:25]([H:56])([H:57])[H:58])([C:26]([H:59])([H:60])[H:61])[H:55])[C:27]([C:28]([H:63])([H:64])[H:65])([C:29]([H:66])([H:67])[H:68])[H:62])([H:53])[H:54])[2n:30]->12)([H:31])([H:32])[H:33]", "smiles3Dx": "C([C:1]#[6N:2]->[Mn+:3]1(<-[3C-:4]#[O+:5])(<-[4H-:6])(<-[5C-:7]#[O+:8])<-[1N:9]([C:10]([C:11]([H:35])([H:36])[H:37])([C:12]([H:38])([H:39])[H:40])[H:34])([C:13]([C:14]([H:42])([H:43])[H:44])([C:15]([H:45])([H:46])[H:47])[H:41])[C:16]([H:48])([H:49])[c:17]2[c:18]([H:50])[c:19]([H:51])[c:20]([H:52])[c:21]([C:22]([N:23]([C:24]([C:25]([H:56])([H:57])[H:58])([C:26]([H:59])([H:60])[H:61])[H:55])[C:27]([C:28]([H:63])([H:64])[H:65])([C:29]([H:66])([H:67])[H:68])[H:62])([H:53])[H:54])[2n:30]->12)([H:31])([H:32])[H:33]", "dummies": []}
C     -3.8072     3.0266     1.0807
C     -2.6928     2.1358     0.7595
N     -1.7583     1.3865     0.4856
Mn     0.0000     0.0000     0.0000
C      0.0127     0.8430    -2.1331
O      0.0345     1.3007    -3.2480
H      1.1051     1.3783     0.4886
C     -0.1976    -0.6755     2.1853
O     -0.3010    -1.0307     3.3330
N      1.6791    -1.6406    -0.3323
C      2.9210    -1.4776     0.4933
C      3.1599    -2.4918     1.6488
C      3.0722    -0.0786     1.0942
C      1.9541    -1.6505    -1.7712
C      2.6293    -2.9423    -2.3035
C      2.7877    -0.4395    -2.2561
C      0.9095    -2.8237     0.0483
C     -0.4815    -2.9293    -0.5533
C     -1.0587    -4.1878    -0.7657
C     -2.3799    -4.2705    -1.1899
C     -3.0918    -3.1048    -1.4527
C     -2.4716    -1.8531    -1.2807
C     -3.1583    -0.6228    -1.8346
N     -2.7050    -0.1840    -3.1959
C     -3.5166     1.0005    -3.6617
C     -3.0013     1.5996    -4.9874
C     -3.5403     2.1451    -2.6209
C     -2.6401    -1.3265    -4.1763
C     -1.5667    -1.1299    -5.2616
C     -4.0009    -1.7346    -4.7706
N     -1.2239    -1.8001    -0.7134
H     -3.8334     3.8620     0.3511
H     -3.6739     3.4321     2.1046
H     -4.7594     2.4600     1.0270
H      3.7951    -1.6134    -0.1738
H      2.4295    -2.3574     2.4747
H      3.1499    -3.5385     1.2833
H      4.1714    -2.3355     2.0826
H      4.0375    -0.0050     1.6406
H      2.2749     0.1271     1.8313
H      3.1324     0.6973     0.3131
H      0.9698    -1.5760    -2.2786
H      3.4670    -3.2673    -1.6547
H      3.0225    -2.7868    -3.3314
H      1.8894    -3.7662    -2.3822
H      3.8773    -0.5865    -2.1041
H      2.6282    -0.2930    -3.3461
H      2.4872     0.4906    -1.7474
H      1.4743    -3.7477    -0.1943
H      0.7554    -2.8146     1.1404
H     -0.4981    -5.0951    -0.5778
H     -2.8413    -5.2369    -1.3469
H     -4.0943    -3.1777    -1.8556
H     -2.9760     0.1653    -1.1070
H     -4.2597    -0.7845    -1.8371
H     -4.5763     0.6986    -3.8146
H     -1.8944     1.6611    -4.9939
H     -3.3982     2.6230    -5.1575
H     -3.3666     1.0182    -5.8535
H     -3.9820     3.0726    -3.0438
H     -4.1916     1.8846    -1.7616
H     -2.5133     2.3740    -2.2678
H     -2.2599    -2.2313    -3.6727
H     -0.6777    -0.6184    -4.8414
H     -1.2321    -2.1198    -5.6425
H     -1.9354    -0.5769    -6.1442
H     -3.8990    -2.7011    -5.3089
H     -4.3797    -0.9859    -5.4934
H     -4.7512    -1.8705    -3.9649
69
{"conf": 15, "E": 164.46, "rms": -1.0, "geom": "OH", "total_charge": 0, "CA_charge": 1, "smiles": "C[C:1]#[6N:2]->[Mn+:3]1(<-[3C-:4]#[O+:5])(<-[4H-:6])(<-[5C-:7]#[O+:8])<-[1N:9]([CH:10]([CH3:11])[CH3:12])([CH:13]([CH3:14])[CH3:15])[CH2:16][c:17]2[cH:18][cH:19][cH:20][c:21]([CH2:22][N:23]([CH:24]([CH3:25])[CH3:26])[CH:27]([CH3:28])[CH3:29])[2n:30]->12", "smiles3D": "C([C:1]#[6N:2]->[Mn+:3]1(<-[3C-:4]#[O+:5])(<-[4H-:6])(<-[5C-:7]#[O+:8])<-[1N:9]([C:10]([C:11]([H:35])([H:36])[H:37])([C:12]([H:38])([H:39])[H:40])[H:34])([C:13]([C:14]([H:42])([H:43])[H:44])([C:15]([H:45])([H:46])[H:47])[H:41])[C:16]([H:48])([H:49])[c:17]2[c:18]([H:50])[c:19]([H:51])[c:20]([H:52])[c:21]([C:22]([N:23]([C:24]([C:25]([H:56])([H:57])[H:58])([C:26]([H:59])([H:60])[H:61])[H:55])[C:27]([C:28]([H:63])([H:64])[H:65])([C:29]([H:66])([H:67])[H:68])[H:62])([H:53])[H:54])[2n:30]->12)([H:31])([H:32])[H:33]", "smiles3Dx": "C([C:1]#[6N:2]->[Mn+:3]1(<-[3C-:4]#[O+:5])(<-[4H-:6])(<-[5C-:7]#[O+:8])<-[1N:9]([C:10]([C:11]([H:35])([H:36])[H:37])([C:12]([H:38])([H:39])[H:40])[H:34])([C:13]([C:14]([H:42])([H:43])[H:44])([C:15]([H:45])([H:46])[H:47])[H:41])[C:16]([H:48])([H:49])[c:17]2[c:18]([H:50])[c:19]([H:51])[c:20]([H:52])[c:21]([C:22]([N:23]([C:24]([C:25]([H:56])([H:57])[H:58])([C:26]([H:59])([H:60])[H:61])[H:55])[C:27]([C:28]([H:63])([H:64])[H:65])([C:29]([H:66])([H:67])[H:68])[H:62])([H:53])[H:54])[2n:30]->12)([H:31])([H:32])[H:33]", "dummies": []}
C      2.7169     3.3276    -2.5180
C      1.9556     2.3469    -1.7440
N      1.3028     1.5267    -1.1020
Mn     0.0000     0.0000     0.0000
C     -0.1140     1.4591     1.7665
O     -0.1789     2.2233     2.6970
H     -1.4429     0.8024    -0.8003
C      0.3137    -1.2367    -1.9084
O      0.4800    -1.8818    -2.9138
N     -1.3361    -1.6355     1.0618
C     -2.4120    -0.8836     1.7327
C     -3.3446    -0.0880     0.7836
C     -3.2789    -1.6747     2.7602
C     -1.7636    -2.5942     0.0192
C     -3.0839    -3.3516     0.2840
C     -0.7132    -3.6760    -0.3677
C     -0.4525    -2.2302     2.0620
C      1.0285    -2.2692     1.7045
C      1.8151    -3.3589     2.1026
C      3.1853    -3.3324     1.8698
C      3.7733    -2.1759     1.3669
C      2.9712    -1.0606     1.0614
C      3.6387     0.2814     0.8670
N      3.3787     1.2708     1.9604
C      3.8919     2.6615     1.6943
C      4.8842     2.8109     0.5209
C      2.7134     3.6234     1.5479
C      3.7172     0.8475     3.3574
C      5.1618     0.3442     3.5117
C      2.6973    -0.1299     3.9583
N      1.6077    -1.1930     1.1019
H      2.1016     3.6838    -3.3695
H      3.6437     2.8559    -2.9041
H      2.9803     4.1875    -1.8681
H     -1.8917    -0.1195     2.3360
H     -3.3757    -0.4857    -0.2451
H     -4.3901    -0.0558     1.1588
H     -3.0184     0.9719     0.7376
H     -3.6043    -0.9800     3.5643
H     -4.2116    -2.0874     2.3291
H     -2.7273    -2.4961     3.2542
H     -1.9276    -1.9826    -0.8889
H     -3.2593    -4.1098    -0.5099
H     -3.9623    -2.6820     0.2295
H     -3.0426    -3.8931     1.2511
H     -0.6795    -4.4971     0.3795
H     -0.9894    -4.1306    -1.3435
H      0.3072    -3.2797    -0.4825
H     -0.5157    -1.6637     3.0190
H     -0.7945    -3.2661     2.2806
H      1.3691    -4.2239     2.5773
H      3.8002    -4.1792     2.1458
H      4.8510    -2.1330     1.2750
H      4.7333     0.1314     0.7509
H      3.2927     0.6686    -0.0973
H      4.4706     3.0505     2.5633
H      4.4258     2.5573    -0.4513
H      5.7797     2.1769     0.6881
H      5.2372     3.8626     0.4580
H      3.0706     4.6545     1.3388
H      2.0397     3.3053     0.7335
H      2.1338     3.6468     2.4945
H      3.6259     1.7338     4.0274
H      5.8755     1.0687     3.0678
H      5.3050    -0.6401     3.0290
H      5.4071     0.2344     4.5895
H      1.6731     0.1101     3.6069
H      2.7048    -0.0465     5.0666
H      2.9412    -1.1816     3.7239
69
{"conf": 16, "E": 156.08, "rms": -1.0, "geom": "OH", "total_charge": 0, "CA_charge": 1, "smiles": "C[C:1]#[6N:2]->[Mn+:3]1(<-[3C-:4]#[O+:5])(<-[4H-:6])(<-[5C-:7]#[O+:8])<-[1N:9]([CH:10]([CH3:11])[CH3:12])([CH:13]([CH3:14])[CH3:15])[CH2:16][c:17]2[cH:18][cH:19][cH:20][c:21]([CH2:22][N:23]([CH:24]([CH3:25])[CH3:26])[CH:27]([CH3:28])[CH3:29])[2n:30]->12", "smiles3D": "C([C:1]#[6N:2]->[Mn+:3]1(<-[3C-:4]#[O+:5])(<-[4H-:6])(<-[5C-:7]#[O+:8])<-[1N:9]([C:10]([C:11]([H:35])([H:36])[H:37])([C:12]([H:38])([H:39])[H:40])[H:34])([C:13]([C:14]([H:42])([H:43])[H:44])([C:15]([H:45])([H:46])[H:47])[H:41])[C:16]([H:48])([H:49])[c:17]2[c:18]([H:50])[c:19]([H:51])[c:20]([H:52])[c:21]([C:22]([N:23]([C:24]([C:25]([H:56])([H:57])[H:58])([C:26]([H:59])([H:60])[H:61])[H:55])[C:27]([C:28]([H:63])([H:64])[H:65])([C:29]([H:66])([H:67])[H:68])[H:62])([H:53])[H:54])[2n:30]->12)([H:31])([H:32])[H:33]", "smiles3Dx": "C([C:1]#[6N:2]->[Mn+:3]1(<-[3C-:4]#[O+:5])(<-[4H-:6])(<-[5C-:7]#[O+:8])<-[1N:9]([C:10]([C:11]([H:35])([H:36])[H:37])([C:12]([H:38])([H:39])[H:40])[H:34])([C:13]([C:14]([H:42])([H:43])[H:44])([C:15]([H:45])([H:46])[H:47])[H:41])[C:16]([H:48])([H:49])[c:17]2[c:18]([H:50])[c:19]([H:51])[c:20]([H:52])[c:21]([C:22]([N:23]([C:24]([C:25]([H:56])([H:57])[H:58])([C:26]([H:59])([H:60])[H:61])[H:55])[C:27]([C:28]([H:63])([H:64])[H:65])([C:29]([H:66])([H:67])[H:68])[H:62])([H:53])[H:54])[2n:30]->12)([H:31])([H:32])[H:33]", "dummies": []}
C      4.8032     0.0226     1.3307
C      3.3935     0.0269     0.9427
N      2.2100     0.0195     0.6119
Mn     0.0000     0.0000     0.0000
C     -0.2644    -1.8061     1.3981
O     -0.3982    -2.7539     2.1316
H     -0.3401     1.1547     1.3819
C      0.5633     1.7553    -1.3651
O      0.8595     2.6774    -2.0835
N     -2.2020     0.0418    -0.8645
C     -3.0883    -0.9523    -0.2253
C     -2.8432    -2.4319    -0.6333
C     -3.0858    -0.8797     1.3219
C     -2.7352     1.4325    -0.8112
C     -3.1015     2.0017     0.5753
C     -3.9599     1.6993    -1.7403
C     -1.9535    -0.2799    -2.2797
C     -0.8760    -1.3185    -2.5732
C     -0.9397    -2.0800    -3.7473
C      0.0906    -2.9668    -4.0441
C      1.1616    -3.1020    -3.1649
C      1.1882    -2.3442    -1.9791
C      2.3179    -2.5174    -0.9988
N      2.8948    -3.8847    -1.0531
C      2.0639    -4.9130    -0.3532
C      2.1348    -4.8717     1.1880
C      2.3099    -6.3292    -0.8813
C      4.3895    -3.9383    -1.0619
C      5.0316    -4.2210     0.3000
C      4.9091    -4.8974    -2.1407
N      0.2074    -1.4164    -1.7579
H      4.8839    -0.1077     2.4294
H      5.2713     0.9841     1.0355
H      5.3225    -0.8146     0.8201
H     -4.1238    -0.7252    -0.5502
H     -1.7950    -2.7405    -0.4701
H     -3.1186    -2.6130    -1.6917
H     -3.4992    -3.1110    -0.0472
H     -3.0033    -1.8762     1.8062
H     -4.0430    -0.4618     1.6952
H     -2.2525    -0.2670     1.6980
H     -1.9200     2.0811    -1.1835
H     -4.0692     1.6050     0.9397
H     -2.3154     1.8678     1.3282
H     -3.2361     3.1018     0.4894
H     -3.7399     1.5167    -2.8101
H     -4.8484     1.1075    -1.4457
H     -4.2486     2.7710    -1.6805
H     -2.9056    -0.6223    -2.7470
H     -1.6343     0.6378    -2.8236
H     -1.7734    -1.9776    -4.4306
H      0.0569    -3.5532    -4.9533
H      1.9510    -3.8019    -3.4061
H      3.0656    -1.7358    -1.2433
H      1.9430    -2.3210     0.0165
H      0.9997    -4.7031    -0.6074
H      1.1951    -5.2895     1.6085
H      2.9594    -5.4936     1.5871
H      2.2446    -3.8415     1.5777
H      3.2517    -6.7518    -0.4774
H      2.3396    -6.3259    -1.9915
H      1.4813    -6.9970    -0.5617
H      4.7941    -2.9500    -1.3726
H      6.1203    -4.0045     0.2480
H      4.9255    -5.2870     0.5824
H      4.5977    -3.5600     1.0784
H      4.8483    -5.9563    -1.8261
H      5.9776    -4.6791    -2.3546
H      4.3351    -4.7619    -3.0817
69
{"conf": 17, "E": 161.84, "rms": -1.0, "geom": "OH", "total_charge": 0, "CA_charge": 1, "smiles": "C[C:1]#[6N:2]->[Mn+:3]1(<-[3C-:4]#[O+:5])(<-[4H-:6])(<-[5C-:7]#[O+:8])<-[1N:9]([CH:10]([CH3:11])[CH3:12])([CH:13]([CH3:14])[CH3:15])[CH2:16][c:17]2[cH:18][cH:19][cH:20][c:21]([CH2:22][N:23]([CH:24]([CH3:25])[CH3:26])[CH:27]([CH3:28])[CH3:29])[2n:30]->12", "smiles3D": "C([C:1]#[6N:2]->[Mn+:3]1(<-[3C-:4]#[O+:5])(<-[4H-:6])(<-[5C-:7]#[O+:8])<-[1N:9]([C:10]([C:11]([H:35])([H:36])[H:37])([C:12]([H:38])([H:39])[H:40])[H:34])([C:13]([C:14]([H:42])([H:43])[H:44])([C:15]([H:45])([H:46])[H:47])[H:41])[C:16]([H:48])([H:49])[c:17]2[c:18]([H:50])[c:19]([H:51])[c:20]([H:52])[c:21]([C:22]([N:23]([C:24]([C:25]([H:56])([H:57])[H:58])([C:26]([H:59])([H:60])[H:61])[H:55])[C:27]([C:28]([H:63])([H:64])[H:65])([C:29]([H:66])([H:67])[H:68])[H:62])([H:53])[H:54])[2n:30]->12)([H:31])([H:32])[H:33]", "smiles3Dx": "C([C:1]#[6N:2]->[Mn+:3]1(<-[3C-:4]#[O+:5])(<-[4H-:6])(<-[5C-:7]#[O+:8])<-[1N:9]([C:10]([C:11]([H:35])([H:36])[H:37])([C:12]([H:38])([H:39])[H:40])[H:34])([C:13]([C:14]([H:42])([H:43])[H:44])([C:15]([H:45])([H:46])[H:47])[H:41])[C:16]([H:48])([H:49])[c:17]2[c:18]([H:50])[c:19]([H:51])[c:20]([H:52])[c:21]([C:22]([N:23]([C:24]([C:25]([H:56])([H:57])[H:58])([C:26]([H:59])([H:60])[H:61])[H:55])[C:27]([C:28]([H:63])([H:64])[H:65])([C:29]([H:66])([H:67])[H:68])[H:62])([H:53])[H:54])[2n:30]->12)([H:31])([H:32])[H:33]", "dummies": []}
C      4.3585    -2.1753    -1.0141
C      3.0305    -1.6358    -0.7151
N      1.9406    -1.1250    -0.4665
Mn     0.0000     0.0000     0.0000
C     -0.0982    -1.1014     2.0164
O     -0.1494    -1.6811     3.0726
H      1.0589     1.2737     0.7851
C      0.2810     0.9337    -2.0779
O      0.4287     1.4233    -3.1700
N     -2.0457     1.1756     0.2247
C     -2.6474     0.7175     1.4789
C     -1.9488     1.2748     2.7409
C     -4.1725     0.9763     1.6142
C     -1.9405     2.6701     0.1452
C     -2.4274     3.3593    -1.1616
C     -0.5314     3.2015     0.4258
C     -2.7545     0.6058    -0.9160
C     -2.6807    -0.9050    -1.0287
C     -3.8053    -1.6423    -1.4182
C     -3.7117    -3.0244    -1.5170
C     -2.5059    -3.6539    -1.2288
C     -1.3793    -2.8883    -0.8744
C     -0.0961    -3.6034    -0.5156
N      0.8870    -3.8781    -1.6187
C      0.3698    -3.6813    -3.0174
C      1.4384    -3.0957    -3.9560
C     -0.3110    -4.9242    -3.6206
C      1.6501    -5.1526    -1.3606
C      2.1944    -5.2206     0.0917
C      2.8490    -5.3422    -2.3129
N     -1.4846    -1.5234    -0.8291
H      4.4883    -3.1687    -0.5424
H      5.1296    -1.4847    -0.6157
H      4.4841    -2.2599    -2.1127
H     -2.5129    -0.3830     1.5086
H     -2.2569     2.3159     2.9697
H     -0.8510     1.2445     2.6400
H     -2.2180     0.6511     3.6204
H     -4.7467     0.2451     1.0078
H     -4.5053     0.8288     2.6643
H     -4.4550     2.0006     1.3014
H     -2.5843     3.0988     0.9385
H     -3.4826     3.1054    -1.3890
H     -2.4049     4.4636    -1.0363
H     -1.7720     3.1166    -2.0244
H     -0.1765     2.9220     1.4312
H     -0.5438     4.3131     0.4303
H      0.1778     2.8985    -0.3654
H     -2.3059     0.9898    -1.8482
H     -3.8196     0.9193    -0.9094
H     -4.7490    -1.1530    -1.6243
H     -4.5788    -3.6099    -1.7944
H     -2.4601    -4.7346    -1.2538
H     -0.4175    -4.5567    -0.0420
H      0.4155    -3.0383     0.2833
H     -0.3928    -2.8801    -3.0338
H      2.0839    -3.8682    -4.4128
H      2.0680    -2.3612    -3.4119
H      0.9477    -2.5628    -4.7995
H     -0.9835    -5.4017    -2.8828
H      0.4215    -5.6800    -3.9610
H     -0.9189    -4.6266    -4.5015
H      0.9740    -6.0263    -1.4903
H      2.6754    -4.2657     0.3785
H      2.9327    -6.0413     0.2150
H      1.3895    -5.4416     0.8210
H      3.5496    -6.1181    -1.9376
H      2.5254    -5.7160    -3.3005
H      3.4157    -4.3997    -2.4303
69
{"conf": 18, "E": 403.9, "rms": -1.0, "geom": "OH", "total_charge": 0, "CA_charge": 1, "smiles": "C[C:1]#[6N:2]->[Mn+:3]1(<-[3C-:4]#[O+:5])(<-[4H-:6])(<-[5C-:7]#[O+:8])<-[1N:9]([CH:10]([CH3:11])[CH3:12])([CH:13]([CH3:14])[CH3:15])[CH2:16][c:17]2[cH:18][cH:19][cH:20][c:21]([CH2:22][N:23]([CH:24]([CH3:25])[CH3:26])[CH:27]([CH3:28])[CH3:29])[2n:30]->12", "smiles3D": "C([C:1]#[6N:2]->[Mn+:3]1(<-[3C-:4]#[O+:5])(<-[4H-:6])(<-[5C-:7]#[O+:8])<-[1N:9]([C:10]([C:11]([H:35])([H:36])[H:37])([C:12]([H:38])([H:39])[H:40])[H:34])([C:13]([C:14]([H:42])([H:43])[H:44])([C:15]([H:45])([H:46])[H:47])[H:41])[C:16]([H:48])([H:49])[c:17]2[c:18]([H:50])[c:19]([H:51])[c:20]([H:52])[c:21]([C:22]([N:23]([C:24]([C:25]([H:56])([H:57])[H:58])([C:26]([H:59])([H:60])[H:61])[H:55])[C:27]([C:28]([H:63])([H:64])[H:65])([C:29]([H:66])([H:67])[H:68])[H:62])([H:53])[H:54])[2n:30]->12)([H:31])([H:32])[H:33]", "smiles3Dx": "C([C:1]#[6N:2]->[Mn+:3]1(<-[3C-:4]#[O+:5])(<-[4H-:6])(<-[5C-:7]#[O+:8])<-[1N:9]([C:10]([C:11]([H:35])([H:36])[H:37])([C:12]([H:38])([H:39])[H:40])[H:34])([C:13]([C:14]([H:42])([H:43])[H:44])([C:15]([H:45])([H:46])[H:47])[H:41])[C:16]([H:48])([H:49])[c:17]2[c:18]([H:50])[c:19]([H:51])[c:20]([H:52])[c:21]([C:22]([N:23]([C:24]([C:25]([H:56])([H:57])[H:58])([C:26]([H:59])([H:60])[H:61])[H:55])[C:27]([C:28]([H:63])([H:64])[H:65])([C:29]([H:66])([H:67])[H:68])[H:62])([H:53])[H:54])[2n:30]->12)([H:31])([H:32])[H:33]", "dummies": []}
C     -3.5861    -3.2928    -1.0824
C     -2.5069    -2.3635    -0.7509
N     -1.5969    -1.5840    -0.4722
Mn     0.0000     0.0000     0.0000
C     -1.9756     0.2466     1.1356
O     -3.0138     0.3768     1.7352
H     -0.6021    -0.1128    -1.7357
C      1.8694     0.2930    -1.2942
O      2.8417     0.4800    -1.9834
N      1.1001    -2.0709     0.7337
C      2.5746    -1.7912     0.8543
C      3.4508    -2.0693    -0.4091
C      3.2953    -2.5135     2.0316
C      0.8737    -3.3176    -0.0655
C     -0.1676    -4.3577     0.4480
C      0.6032    -3.0305    -1.5575
C      0.4937    -2.1764     2.0505
C      0.6851    -0.9164     2.8405
C      0.8742    -0.9240     4.2282
C      1.0393     0.2949     4.8912
C      0.9988     1.4927     4.1705
C      0.7810     1.4520     2.7845
C      0.7125     2.7184     1.9855
N      2.0185     3.4167     2.0512
C      2.8624     3.2337     0.8344
C      4.3507     3.4886     1.0896
C      2.3654     4.0058    -0.4045
C      2.0159     4.6818     2.8455
C      3.2123     4.7489     3.8040
C      1.8885     5.9572     2.0065
N      0.6219     0.2502     2.1668
H     -4.2333    -2.8446    -1.8640
H     -3.1520    -4.2415    -1.4597
H     -4.1888    -3.4975    -0.1739
H      2.6573    -0.7027     1.0512
H      2.9262    -1.9595    -1.3661
H      3.8721    -3.0983    -0.4030
H      4.3174    -1.3734    -0.4166
H      3.0102    -2.1064     3.0191
H      3.0939    -3.6049     2.0044
H      4.3954    -2.3656     1.9657
H      1.8213    -3.8942    -0.0379
H     -1.1723    -3.9517     0.6306
H      0.1899    -4.8249     1.3891
H     -0.2674    -5.1891    -0.2831
H      0.6500    -1.9523    -1.7607
H     -0.3739    -3.4189    -1.9103
H      1.3710    -3.5290    -2.1877
H      0.8910    -3.0424     2.6228
H     -0.5994    -2.3095     1.9366
H      0.9031    -1.8535     4.7828
H      1.1962     0.3121     5.9618
H      1.1204     2.4354     4.6879
H      0.4364     2.4635     0.9394
H     -0.1244     3.3444     2.3638
H      2.8097     2.1544     0.5687
H      4.5714     4.5730     1.1490
H      4.9494     3.0729     0.2508
H      4.6732     2.9813     2.0233
H      2.7304     3.4995    -1.3236
H      2.7545     5.0420    -0.4349
H      1.2587     4.0393    -0.4541
H      1.1326     4.6824     3.5234
H      3.3827     3.7572     4.2742
H      3.0050     5.4831     4.6121
H      4.1397     5.0758     3.2964
H      2.8368     6.1945     1.4848
H      1.0577     5.8584     1.2775
H      1.6545     6.8165     2.6709
69
{"conf": 19, "E": 148.94, "rms": -1.0, "geom": "OH", "total_charge": 0, "CA_charge": 1, "smiles": "C[C:1]#[6N:2]->[Mn+:3]1(<-[3C-:4]#[O+:5])(<-[4H-:6])(<-[5C-:7]#[O+:8])<-[1N:9]([CH:10]([CH3:11])[CH3:12])([CH:13]([CH3:14])[CH3:15])[CH2:16][c:17]2[cH:18][cH:19][cH:20][c:21]([CH2:22][N:23]([CH:24]([CH3:25])[CH3:26])[CH:27]([CH3:28])[CH3:29])[2n:30]->12", "smiles3D": "C([C:1]#[6N:2]->[Mn+:3]1(<-[3C-:4]#[O+:5])(<-[4H-:6])(<-[5C-:7]#[O+:8])<-[1N:9]([C:10]([C:11]([H:35])([H:36])[H:37])([C:12]([H:38])([H:39])[H:40])[H:34])([C:13]([C:14]([H:42])([H:43])[H:44])([C:15]([H:45])([H:46])[H:47])[H:41])[C:16]([H:48])([H:49])[c:17]2[c:18]([H:50])[c:19]([H:51])[c:20]([H:52])[c:21]([C:22]([N:23]([C:24]([C:25]([H:56])([H:57])[H:58])([C:26]([H:59])([H:60])[H:61])[H:55])[C:27]([C:28]([H:63])([H:64])[H:65])([C:29]([H:66])([H:67])[H:68])[H:62])([H:53])[H:54])[2n:30]->12)([H:31])([H:32])[H:33]", "smiles3Dx": "C([C:1]#[6N:2]->[Mn+:3]1(<-[3C-:4]#[O+:5])(<-[4H-:6])(<-[5C-:7]#[O+:8])<-[1N:9]([C:10]([C:11]([H:35])([H:36])[H:37])([C:12]([H:38])([H:39])[H:40])[H:34])([C:13]([C:14]([H:42])([H:43])[H:44])([C:15]([H:45])([H:46])[H:47])[H:41])[C:16]([H:48])([H:49])[c:17]2[c:18]([H:50])[c:19]([H:51])[c:20]([H:52])[c:21]([C:22]([N:23]([C:24]([C:25]([H:56])([H:57])[H:58])([C:26]([H:59])([H:60])[H:61])[H:55])[C:27]([C:28]([H:63])([H:64])[H:65])([C:29]([H:66])([H:67])[H:68])[H:62])([H:53])[H:54])[2n:30]->12)([H:31])([H:32])[H:33]", "dummies": []}
C     -1.7894    -4.1127     2.1730
C     -1.2793    -2.9022     1.5300
N     -0.8445    -1.8867     0.9920
Mn     0.0000     0.0000     0.0000
C      0.0972     0.7700     2.1633
O      0.1426     1.1709     3.2999
H      1.6750    -0.7575     0.0602
C     -0.3008    -1.0745    -2.0124
O     -0.4550    -1.6376    -3.0676
N      0.7181     2.0583    -0.9351
C      0.6458     1.8838    -2.4096
C     -0.7846     1.8016    -3.0082
C      1.4095     2.9074    -3.2899
C      2.0994     2.3890    -0.5004
C      2.4650     3.9076    -0.5756
C      2.4788     1.9424     0.9180
C     -0.2540     3.0067    -0.4137
C     -1.6937     2.4965    -0.2796
C     -2.7567     3.4078    -0.2604
C     -4.0610     2.9353    -0.1435
C     -4.2978     1.5640    -0.0852
C     -3.2145     0.6690    -0.1345
C     -3.4719    -0.8130    -0.1834
N     -4.6628    -1.1133    -1.0129
C     -5.5162    -2.2472    -0.5606
C     -4.7231    -3.4708    -0.0599
C     -6.4849    -1.7565     0.5187
C     -4.4196    -0.9972    -2.4773
C     -3.8980    -2.2917    -3.1216
C     -5.6779    -0.4900    -3.1910
N     -1.9400     1.1628    -0.1397
H     -2.6159    -3.8448     2.8627
H     -2.1643    -4.8128     1.3984
H     -0.9731    -4.5986     2.7458
H      1.1301     0.9051    -2.5971
H     -0.7299     1.4720    -4.0681
H     -1.4379     1.0782    -2.5059
H     -1.2817     2.7947    -2.9963
H      1.3440     2.6004    -4.3563
H      0.9495     3.9150    -3.2238
H      2.4955     2.9453    -3.0787
H      2.7956     1.8449    -1.1782
H      2.1656     4.4421     0.3518
H      3.5651     4.0201    -0.6843
H      1.9892     4.4631    -1.3951
H      3.5509     2.1769     1.0974
H      2.4026     0.8635     1.0715
H      1.9088     2.5010     1.6861
H      0.0593     3.3335     0.5999
H     -0.2644     3.9075    -1.0671
H     -2.5747     4.4727    -0.3344
H     -4.8901     3.6307    -0.1208
H     -5.3179     1.2058    -0.0258
H     -2.5986    -1.3367    -0.6097
H     -3.6156    -1.1421     0.8658
H     -6.1541    -2.6005    -1.3975
H     -5.3979    -4.3509     0.0028
H     -4.3080    -3.2973     0.9532
H     -3.8935    -3.7254    -0.7472
H     -5.9355    -1.4119     1.4199
H     -7.1786    -2.5731     0.8128
H     -7.0875    -0.9102     0.1254
H     -3.6430    -0.2202    -2.6589
H     -3.6354    -2.1009    -4.1839
H     -2.9796    -2.6378    -2.6063
H     -4.6594    -3.0982    -3.0974
H     -6.4845    -1.2514    -3.1890
H     -5.4398    -0.2379    -4.2466
H     -6.0504     0.4286    -2.6896
69
{"conf": 20, "E": 392.54, "rms": -1.0, "geom": "OH", "total_charge": 0, "CA_charge": 1, "smiles": "C[C:1]#[6N:2]->[Mn+:3]1(<-[3C-:4]#[O+:5])(<-[4H-:6])(<-[5C-:7]#[O+:8])<-[1N:9]([CH:10]([CH3:11])[CH3:12])([CH:13]([CH3:14])[CH3:15])[CH2:16][c:17]2[cH:18][cH:19][cH:20][c:21]([CH2:22][N:23]([CH:24]([CH3:25])[CH3:26])[CH:27]([CH3:28])[CH3:29])[2n:30]->12", "smiles3D": "C([C:1]#[6N:2]->[Mn+:3]1(<-[3C-:4]#[O+:5])(<-[4H-:6])(<-[5C-:7]#[O+:8])<-[1N:9]([C:10]([C:11]([H:35])([H:36])[H:37])([C:12]([H:38])([H:39])[H:40])[H:34])([C:13]([C:14]([H:42])([H:43])[H:44])([C:15]([H:45])([H:46])[H:47])[H:41])[C:16]([H:48])([H:49])[c:17]2[c:18]([H:50])[c:19]([H:51])[c:20]([H:52])[c:21]([C:22]([N:23]([C:24]([C:25]([H:56])([H:57])[H:58])([C:26]([H:59])([H:60])[H:61])[H:55])[C:27]([C:28]([H:63])([H:64])[H:65])([C:29]([H:66])([H:67])[H:68])[H:62])([H:53])[H:54])[2n:30]->12)([H:31])([H:32])[H:33]", "smiles3Dx": "C([C:1]#[6N:2]->[Mn+:3]1(<-[3C-:4]#[O+:5])(<-[4H-:6])(<-[5C-:7]#[O+:8])<-[1N:9]([C:10]([C:11]([H:35])([H:36])[H:37])([C:12]([H:38])([H:39])[H:40])[H:34])([C:13]([C:14]([H:42])([H:43])[H:44])([C:15]([H:45])([H:46])[H:47])[H:41])[C:16]([H:48])([H:49])[c:17]2[c:18]([H:50])[c:19]([H:51])[c:20]([H:52])[c:21]([C:22]([N:23]([C:24]([C:25]([H:56])([H:57])[H:58])([C:26]([H:59])([H:60])[H:61])[H:55])[C:27]([C:28]([H:63])([H:64])[H:65])([C:29]([H:66])([H:67])[H:68])[H:62])([H:53])[H:54])[2n:30]->12)([H:31])([H:32])[H:33]", "dummies": []}
C      0.5509    -2.3233    -4.3826
C      0.3994    -1.6603    -3.0885
N      0.2749    -1.1059    -1.9973
Mn     0.0000     0.0000     0.0000
C     -1.9335    -0.4156    -1.1587
O     -2.9522    -0.6340    -1.7660
H      1.0197     0.8048    -1.3042
C      1.7895     0.9149     1.1057
O      2.7189     1.4330     1.6745
N      0.9809    -2.1397     0.7032
C      1.8820    -2.7639    -0.2976
C      2.5789    -4.0802     0.1282
C      2.9406    -1.8088    -0.8829
C      1.5580    -1.9702     2.0798
C      3.0544    -1.5600     2.2021
C      1.3589    -3.1538     3.0767
C     -0.2373    -2.9326     0.7501
C     -1.2885    -2.2795     1.5951
C     -2.2036    -3.0361     2.3380
C     -3.2093    -2.3797     3.0428
C     -3.3088    -0.9909     2.9740
C     -2.3778    -0.2638     2.2113
C     -2.5645     1.2214     2.0275
N     -1.3316     2.0005     2.3197
C     -1.3094     3.3016     1.5736
C     -2.6181     4.1141     1.6930
C     -0.9394     3.1009     0.0976
C     -1.0188     2.2234     3.7743
C      0.5040     2.2400     3.9759
C     -1.6074     1.1912     4.7591
N     -1.3915    -0.9322     1.5444
H      0.0418    -3.3085    -4.3541
H      1.6293    -2.4704    -4.5973
H      0.0972    -1.6944    -5.1759
H      1.2573    -3.0698    -1.1552
H      3.3512    -3.9532     0.9006
H      1.8478    -4.8417     0.4597
H      3.0933    -4.5168    -0.7552
H      3.9433    -1.9510    -0.4279
H      3.0717    -2.0126    -1.9675
H      2.6251    -0.7582    -0.7747
H      0.9818    -1.1225     2.5043
H      3.4358    -0.9131     1.4086
H      3.1841    -0.9861     3.1454
H      3.7384    -2.4236     2.2980
H      0.3022    -3.2944     3.3674
H      1.8865    -2.9437     4.0326
H      1.7604    -4.1055     2.6827
H     -0.0477    -3.9586     1.1268
H     -0.6654    -3.0226    -0.2721
H     -2.1414    -4.1168     2.3652
H     -3.9260    -2.9477     3.6217
H     -4.1172    -0.4908     3.4925
H     -3.4142     1.6030     2.6348
H     -2.8778     1.3460     0.9726
H     -0.5068     3.9533     1.9827
H     -3.4412     3.6488     1.1112
H     -2.4598     5.1390     1.2946
H     -2.9383     4.2065     2.7505
H     -0.7769     4.0874    -0.3873
H     -1.7340     2.5730    -0.4665
H      0.0007     2.5275     0.0159
H     -1.4063     3.2114     4.1075
H      0.9281     1.2333     3.7770
H      0.7513     2.5247     5.0212
H      0.9974     2.9728     3.3071
H     -1.3060     1.4492     5.7973
H     -2.7153     1.2067     4.7499
H     -1.2255     0.1705     4.5482
69
{"conf": 21, "E": 166.06, "rms": -1.0, "geom": "OH", "total_charge": 0, "CA_charge": 1, "smiles": "C[C:1]#[6N:2]->[Mn+:3]1(<-[3C-:4]#[O+:5])(<-[4H-:6])(<-[5C-:7]#[O+:8])<-[1N:9]([CH:10]([CH3:11])[CH3:12])([CH:13]([CH3:14])[CH3:15])[CH2:16][c:17]2[cH:18][cH:19][cH:20][c:21]([CH2:22][N:23]([CH:24]([CH3:25])[CH3:26])[CH:27]([CH3:28])[CH3:29])[2n:30]->12", "smiles3D": "C([C:1]#[6N:2]->[Mn+:3]1(<-[3C-:4]#[O+:5])(<-[4H-:6])(<-[5C-:7]#[O+:8])<-[1N:9]([C:10]([C:11]([H:35])([H:36])[H:37])([C:12]([H:38])([H:39])[H:40])[H:34])([C:13]([C:14]([H:42])([H:43])[H:44])([C:15]([H:45])([H:46])[H:47])[H:41])[C:16]([H:48])([H:49])[c:17]2[c:18]([H:50])[c:19]([H:51])[c:20]([H:52])[c:21]([C:22]([N:23]([C:24]([C:25]([H:56])([H:57])[H:58])([C:26]([H:59])([H:60])[H:61])[H:55])[C:27]([C:28]([H:63])([H:64])[H:65])([C:29]([H:66])([H:67])[H:68])[H:62])([H:53])[H:54])[2n:30]->12)([H:31])([H:32])[H:33]", "smiles3Dx": "C([C:1]#[6N:2]->[Mn+:3]1(<-[3C-:4]#[O+:5])(<-[4H-:6])(<-[5C-:7]#[O+:8])<-[1N:9]([C:10]([C:11]([H:35])([H:36])[H:37])([C:12]([H:38])([H:39])[H:40])[H:34])([C:13]([C:14]([H:42])([H:43])[H:44])([C:15]([H:45])([H:46])[H:47])[H:41])[C:16]([H:48])([H:49])[c:17]2[c:18]([H:50])[c:19]([H:51])[c:20]([H:52])[c:21]([C:22]([N:23]([C:24]([C:25]([H:56])([H:57])[H:58])([C:26]([H:59])([H:60])[H:61])[H:55])[C:27]([C:28]([H:63])([H:64])[H:65])([C:29]([H:66])([H:67])[H:68])[H:62])([H:53])[H:54])[2n:30]->12)([H:31])([H:32])[H:33]", "dummies": []}
C      0.9028     4.8407    -0.7810
C      0.6380     3.4200    -0.5589
N      0.4179     2.2269    -0.3639
Mn     0.0000     0.0000     0.0000
C     -1.9958     0.6355     0.9531
O     -3.0385     0.9751     1.4550
H     -0.7579    -0.0967    -1.6707
C      2.0950    -0.3164    -0.8890
O      3.1952    -0.4819    -1.3541
N     -0.1980    -2.3234     0.3728
C      0.0954    -3.0360    -0.8944
C      0.7189    -4.4570    -0.7386
C     -1.0400    -3.1438    -1.9305
C     -1.4799    -2.5911     1.0385
C     -2.7300    -2.1212     0.2594
C     -1.7318    -4.0540     1.4778
C      0.9256    -2.4980     1.2974
C      1.0398    -1.4664     2.4084
C      1.4753    -1.8445     3.6848
C      1.6100    -0.8760     4.6736
C      1.3075     0.4513     4.3848
C      0.9111     0.8122     3.0854
C      0.4307     2.2223     2.8321
N      1.4631     3.3169     2.8233
C      1.0295     4.4529     3.6976
C      1.5156     5.8284     3.2072
C      1.2957     4.2106     5.1945
C      2.9084     2.8937     2.8076
C      3.2555     2.2359     1.4588
C      3.9358     4.0289     2.9987
N      0.8262    -0.1558     2.1183
H      0.7697     5.0786    -1.8562
H      0.1964     5.4460    -0.1766
H      1.9435     5.0742    -0.4755
H      0.8697    -2.4220    -1.3859
H      0.1164    -5.1243    -0.1009
H      0.8252    -4.9484    -1.7297
H      1.7470    -4.4115    -0.3262
H     -1.4927    -2.1661    -2.1641
H     -1.7985    -3.8933    -1.6333
H     -0.6199    -3.4986    -2.8965
H     -1.4620    -1.9850     1.9717
H     -3.4878    -1.7341     0.9741
H     -2.4929    -1.3228    -0.4604
H     -3.2379    -2.9412    -0.2874
H     -0.9311    -4.4710     2.1139
H     -2.6544    -4.0895     2.0966
H     -1.9105    -4.7173     0.6091
H      1.8743    -2.4281     0.7233
H      0.8991    -3.5053     1.7538
H      1.6983    -2.8791     3.9137
H      1.9268    -1.1569     5.6698
H      1.3661     1.1902     5.1724
H     -0.3485     2.3983     3.6067
H     -0.1484     2.2705     1.9067
H     -0.0776     4.5554     3.6079
H      2.4646     6.1404     3.6847
H      1.6233     5.8318     2.1023
H      0.7698     6.6086     3.4742
H      0.6050     3.4323     5.5792
H      2.3285     3.8739     5.3978
H      1.1038     5.1392     5.7731
H      3.1043     2.1686     3.6220
H      2.5762     1.4102     1.2049
H      3.2040     2.9823     0.6382
H      4.2827     1.8129     1.4879
H      3.8979     4.4685     4.0109
H      4.9666     3.6247     2.9004
H      3.8173     4.8133     2.2224
69
{"conf": 22, "E": 160.84, "rms": -1.0, "geom": "OH", "total_charge": 0, "CA_charge": 1, "smiles": "C[C:1]#[6N:2]->[Mn+:3]1(<-[3C-:4]#[O+:5])(<-[4H-:6])(<-[5C-:7]#[O+:8])<-[1N:9]([CH:10]([CH3:11])[CH3:12])([CH:13]([CH3:14])[CH3:15])[CH2:16][c:17]2[cH:18][cH:19][cH:20][c:21]([CH2:22][N:23]([CH:24]([CH3:25])[CH3:26])[CH:27]([CH3:28])[CH3:29])[2n:30]->12", "smiles3D": "C([C:1]#[6N:2]->[Mn+:3]1(<-[3C-:4]#[O+:5])(<-[4H-:6])(<-[5C-:7]#[O+:8])<-[1N:9]([C:10]([C:11]([H:35])([H:36])[H:37])([C:12]([H:38])([H:39])[H:40])[H:34])([C:13]([C:14]([H:42])([H:43])[H:44])([C:15]([H:45])([H:46])[H:47])[H:41])[C:16]([H:48])([H:49])[c:17]2[c:18]([H:50])[c:19]([H:51])[c:20]([H:52])[c:21]([C:22]([N:23]([C:24]([C:25]([H:56])([H:57])[H:58])([C:26]([H:59])([H:60])[H:61])[H:55])[C:27]([C:28]([H:63])([H:64])[H:65])([C:29]([H:66])([H:67])[H:68])[H:62])([H:53])[H:54])[2n:30]->12)([H:31])([H:32])[H:33]", "smiles3Dx": "C([C:1]#[6N:2]->[Mn+:3]1(<-[3C-:4]#[O+:5])(<-[4H-:6])(<-[5C-:7]#[O+:8])<-[1N:9]([C:10]([C:11]([H:35])([H:36])[H:37])([C:12]([H:38])([H:39])[H:40])[H:34])([C:13]([C:14]([H:42])([H:43])[H:44])([C:15]([H:45])([H:46])[H:47])[H:41])[C:16]([H:48])([H:49])[c:17]2[c:18]([H:50])[c:19]([H:51])[c:20]([H:52])[c:21]([C:22]([N:23]([C:24]([C:25]([H:56])([H:57])[H:58])([C:26]([H:59])([H:60])[H:61])[H:55])[C:27]([C:28]([H:63])([H:64])[H:65])([C:29]([H:66])([H:67])[H:68])[H:62])([H:53])[H:54])[2n:30]->12)([H:31])([H:32])[H:33]", "dummies": []}
C     -3.6277    -2.4595     2.3694
C     -2.5668    -1.7333     1.6726
N     -1.6778    -1.1195     1.0871
Mn     0.0000     0.0000     0.0000
C     -0.4092     1.7468     1.4338
O     -0.6169     2.6572     2.1963
H      1.1965    -0.6898     1.2150
C      0.0301    -1.8950    -1.3013
O      0.0404    -2.8892    -1.9838
N      1.6772     1.0451    -1.2968
C      2.9824     0.3262    -1.2084
C      2.8986    -1.2091    -1.2102
C      4.0131     0.7264    -2.3056
C      1.8579     2.4572    -0.8941
C      2.3257     2.6001     0.5785
C      0.6516     3.4009    -1.1312
C      1.1161     0.9495    -2.6402
C     -0.4000     1.1542    -2.7587
C     -0.9521     1.5234    -3.9914
C     -2.3257     1.7073    -4.0996
C     -3.1290     1.5753    -2.9716
C     -2.5496     1.2334    -1.7361
C     -3.3989     1.3231    -0.4863
N     -3.2381     2.5780     0.3194
C     -4.2025     2.5805     1.4807
C     -4.1035     1.2921     2.3307
C     -3.9925     3.7737     2.4365
C     -3.2828     3.8176    -0.5355
C     -4.7003     4.2477    -0.9573
C     -2.4752     4.9871     0.0591
N     -1.2138     0.9294    -1.6866
H     -3.8448    -1.9582     3.3350
H     -3.3002    -3.5024     2.5581
H     -4.5432    -2.4656     1.7429
H      3.4510     0.5804    -0.2397
H      2.5185    -1.6189    -2.1656
H      3.9164    -1.6351    -1.0753
H      2.3288    -1.5853    -0.3495
H      3.6538     0.4709    -3.3234
H      4.2916     1.7952    -2.2732
H      4.9650     0.1750    -2.1476
H      2.6672     2.8805    -1.5192
H      1.8731     3.4689     1.1025
H      2.1060     1.6827     1.1570
H      3.4261     2.7528     0.6097
H     -0.2832     3.0245    -0.6966
H      0.8500     4.4062    -0.7017
H      0.4987     3.5764    -2.2156
H      1.6178     1.6980    -3.2967
H      1.3285    -0.0499    -3.0643
H     -0.3213     1.6639    -4.8603
H     -2.7631     1.9904    -5.0482
H     -4.1875     1.7896    -3.0490
H     -4.4696     1.1811    -0.7556
H     -3.1277     0.4552     0.1129
H     -5.2489     2.6258     1.1059
H     -4.5540     0.4303     1.7971
H     -4.6832     1.3805     3.2742
H     -3.0460     1.0743     2.5874
H     -4.5023     3.6119     3.4101
H     -4.4579     4.6914     2.0339
H     -2.9150     3.9354     2.6418
H     -2.7399     3.6385    -1.4808
H     -5.2768     4.6647    -0.1081
H     -4.6347     5.0342    -1.7393
H     -5.2575     3.3886    -1.3833
H     -2.0501     5.6089    -0.7591
H     -3.0946     5.6719     0.6684
H     -1.6275     4.6119     0.6669
69
{"conf": 23, "E": 157.97, "rms": -1.0, "geom": "OH", "total_charge": 0, "CA_charge": 1, "smiles": "C[C:1]#[6N:2]->[Mn+:3]1(<-[3C-:4]#[O+:5])(<-[4H-:6])(<-[5C-:7]#[O+:8])<-[1N:9]([CH:10]([CH3:11])[CH3:12])([CH:13]([CH3:14])[CH3:15])[CH2:16][c:17]2[cH:18][cH:19][cH:20][c:21]([CH2:22][N:23]([CH:24]([CH3:25])[CH3:26])[CH:27]([CH3:28])[CH3:29])[2n:30]->12", "smiles3D": "C([C:1]#[6N:2]->[Mn+:3]1(<-[3C-:4]#[O+:5])(<-[4H-:6])(<-[5C-:7]#[O+:8])<-[1N:9]([C:10]([C:11]([H:35])([H:36])[H:37])([C:12]([H:38])([H:39])[H:40])[H:34])([C:13]([C:14]([H:42])([H:43])[H:44])([C:15]([H:45])([H:46])[H:47])[H:41])[C:16]([H:48])([H:49])[c:17]2[c:18]([H:50])[c:19]([H:51])[c:20]([H:52])[c:21]([C:22]([N:23]([C:24]([C:25]([H:56])([H:57])[H:58])([C:26]([H:59])([H:60])[H:61])[H:55])[C:27]([C:28]([H:63])([H:64])[H:65])([C:29]([H:66])([H:67])[H:68])[H:62])([H:53])[H:54])[2n:30]->12)([H:31])([H:32])[H:33]", "smiles3Dx": "C([C:1]#[6N:2]->[Mn+:3]1(<-[3C-:4]#[O+:5])(<-[4H-:6])(<-[5C-:7]#[O+:8])<-[1N:9]([C:10]([C:11]([H:35])([H:36])[H:37])([C:12]([H:38])([H:39])[H:40])[H:34])([C:13]([C:14]([H:42])([H:43])[H:44])([C:15]([H:45])([H:46])[H:47])[H:41])[C:16]([H:48])([H:49])[c:17]2[c:18]([H:50])[c:19]([H:51])[c:20]([H:52])[c:21]([C:22]([N:23]([C:24]([C:25]([H:56])([H:57])[H:58])([C:26]([H:59])([H:60])[H:61])[H:55])[C:27]([C:28]([H:63])([H:64])[H:65])([C:29]([H:66])([H:67])[H:68])[H:62])([H:53])[H:54])[2n:30]->12)([H:31])([H:32])[H:33]", "dummies": []}
C     -3.5352     1.6414    -3.0940
C     -2.5137     1.1128    -2.1896
N     -1.6529     0.6768    -1.4290
Mn     0.0000     0.0000     0.0000
C      1.3923     0.3078    -1.8035
O      2.1187     0.4667    -2.7529
H      0.1268     1.7581     0.5148
C     -1.6432    -0.3869     1.5542
O     -2.5065    -0.5881     2.3717
N      1.7114    -0.6644     1.4970
C      1.4787    -0.0170     2.8091
C      1.9344     1.4468     2.9633
C      1.9989    -0.8002     4.0530
C      3.0169    -0.4572     0.8517
C      3.2766     0.9863     0.3617
C      4.2612    -0.9050     1.6566
C      1.3972    -2.0846     1.5913
C      1.0641    -2.7610     0.2767
C      1.6735    -3.9693    -0.0837
C      1.2854    -4.5994    -1.2611
C      0.2374    -4.0727    -2.0113
C     -0.4101    -2.9005    -1.5823
C     -1.7201    -2.5162    -2.2218
N     -2.8739    -2.5966    -1.2821
C     -4.0850    -1.9133    -1.8280
C     -4.9641    -2.7919    -2.7363
C     -4.9054    -1.2791    -0.6978
C     -3.1591    -3.9170    -0.6285
C     -2.9707    -5.1536    -1.5308
C     -2.3748    -4.0711     0.6794
N      0.0871    -2.2243    -0.4998
H     -3.5046     1.0833    -4.0523
H     -4.5359     1.5238    -2.6296
H     -3.3397     2.7164    -3.2850
H      0.3817     0.0127     2.9146
H      1.4812     1.8748     3.8836
H      1.5800     2.0895     2.1421
H      3.0309     1.5249     3.0954
H      3.0789    -1.0153     4.0093
H      1.8154    -0.2151     4.9800
H      1.4553    -1.7548     4.2002
H      3.0012    -1.0869    -0.0656
H      2.3412     1.5304     0.1635
H      3.8844     1.5855     1.0690
H      3.8650     0.9566    -0.5806
H      4.2047    -1.9477     2.0161
H      4.4690    -0.2257     2.5061
H      5.1523    -0.8614     0.9938
H      0.4922    -2.2069     2.2277
H      2.2181    -2.6404     2.0828
H      2.4494    -4.4090     0.5303
H      1.7637    -5.5207    -1.5675
H     -0.0993    -4.6054    -2.8921
H     -1.5933    -1.4915    -2.6127
H     -1.9213    -3.1431    -3.1173
H     -3.7777    -1.0738    -2.4757
H     -5.4344    -3.6303    -2.1838
H     -5.7824    -2.1773    -3.1688
H     -4.3667    -3.1861    -3.5839
H     -5.6927    -0.6207    -1.1234
H     -5.3990    -2.0463    -0.0672
H     -4.2454    -0.6579    -0.0567
H     -4.2199    -3.9433    -0.3027
H     -3.3573    -4.9869    -2.5533
H     -1.9119    -5.4606    -1.5947
H     -3.5273    -6.0123    -1.0981
H     -2.4292    -3.1352     1.2711
H     -1.3146    -4.3290     0.4969
H     -2.8147    -4.8901     1.2881
