# Supplementary material for: MACE: Automated Assessment of Stereochemistry of Transition Metal Complexes and Its Applications in Computational Catalysis
Source: J Chem Theory Comput. 2024 Feb 16;20(5):2313–20. doi: 10.1021/acs.jctc.3c01313 (PMC10938507; doi:10.1021/acs.jctc.3c01313)
Supplement: Supplementary file 3 — ct3c01313_si_003.zip [file ct3c01313_si_003.zip › structures/screening/mace_MeCN/Mn_NNpyN_iPr_bi_4.xyz]

69
{"conf": 0, "E": 157.62, "rms": -1.0, "geom": "OH", "total_charge": 0, "CA_charge": 1, "smiles": "C[C:1]#[5N:2]->[Mn+:3]1(<-[3C-:4]#[O+:5])(<-[4H-:6])(<-[6C-:7]#[O+:8])<-[1N:9]([CH:10]([CH3:11])[CH3:12])([CH:13]([CH3:14])[CH3:15])[CH2:16][c:17]2[cH:18][cH:19][cH:20][c:21]([CH2:22][N:23]([CH:24]([CH3:25])[CH3:26])[CH:27]([CH3:28])[CH3:29])[2n:30]->12", "smiles3D": "C([C:1]#[5N:2]->[Mn+:3]1(<-[3C-:4]#[O+:5])(<-[4H-:6])(<-[6C-:7]#[O+:8])<-[1N:9]([C:10]([C:11]([H:35])([H:36])[H:37])([C:12]([H:38])([H:39])[H:40])[H:34])([C:13]([C:14]([H:42])([H:43])[H:44])([C:15]([H:45])([H:46])[H:47])[H:41])[C:16]([H:48])([H:49])[c:17]2[c:18]([H:50])[c:19]([H:51])[c:20]([H:52])[c:21]([C:22]([N:23]([C:24]([C:25]([H:56])([H:57])[H:58])([C:26]([H:59])([H:60])[H:61])[H:55])[C:27]([C:28]([H:63])([H:64])[H:65])([C:29]([H:66])([H:67])[H:68])[H:62])([H:53])[H:54])[2n:30]->12)([H:31])([H:32])[H:33]", "smiles3Dx": "C([C:1]#[5N:2]->[Mn+:3]1(<-[3C-:4]#[O+:5])(<-[4H-:6])(<-[6C-:7]#[O+:8])<-[1N:9]([C:10]([C:11]([H:35])([H:36])[H:37])([C:12]([H:38])([H:39])[H:40])[H:34])([C:13]([C:14]([H:42])([H:43])[H:44])([C:15]([H:45])([H:46])[H:47])[H:41])[C:16]([H:48])([H:49])[c:17]2[c:18]([H:50])[c:19]([H:51])[c:20]([H:52])[c:21]([C:22]([N:23]([C:24]([C:25]([H:56])([H:57])[H:58])([C:26]([H:59])([H:60])[H:61])[H:55])[C:27]([C:28]([H:63])([H:64])[H:65])([C:29]([H:66])([H:67])[H:68])[H:62])([H:53])[H:54])[2n:30]->12)([H:31])([H:32])[H:33]", "dummies": []}
C      1.2783    -1.5581     4.5576
C      0.9025    -1.1043     3.2192
N      0.5863    -0.7206     2.0958
Mn     0.0000     0.0000     0.0000
C     -0.4393     0.5481    -2.1824
O     -0.6932     0.8425    -3.3234
H     -1.5706    -0.9380     0.0990
C      0.9839    -1.9393    -0.7156
O      1.4982    -2.9664    -1.0835
N     -0.9075     1.9378     0.9798
C     -1.8496     1.5415     2.0646
C     -3.2240     0.9733     1.6503
C     -2.1299     2.6537     3.1226
C     -1.4879     2.8820     0.0019
C     -2.5392     2.2452    -0.9416
C     -0.4630     3.6480    -0.8798
C      0.2936     2.4863     1.6195
C      1.6042     2.4040     0.8423
C      2.6166     3.3330     1.1140
C      3.8407     3.2219     0.4741
C      4.0372     2.2087    -0.4528
C      3.0015     1.2970    -0.7368
C      3.2193     0.3041    -1.8635
N      2.6884     0.7288    -3.1939
C      2.8741    -0.2923    -4.2821
C      4.1488    -1.1562    -4.1614
C      1.6414    -1.1910    -4.3864
C      3.0514     2.1220    -3.6000
C      4.5010     2.2604    -4.0980
C      2.0586     2.6865    -4.6283
N      1.8336     1.3670    -0.0139
H      0.4048    -2.0395     5.0434
H      2.1089    -2.2894     4.4804
H      1.6058    -0.6885     5.1637
H     -1.3475     0.7162     2.6063
H     -3.9176     1.7733     1.3255
H     -3.6998     0.5005     2.5367
H     -3.1679     0.1743     0.9003
H     -1.2197     2.9682     3.6697
H     -2.8193     2.2673     3.9042
H     -2.6106     3.5448     2.6740
H     -2.0191     3.6631     0.5836
H     -2.5144     1.1461    -0.9002
H     -2.4015     2.5322    -2.0060
H     -3.5591     2.5969    -0.6837
H      0.2085     2.9615    -1.4270
H      0.1398     4.3580    -0.2787
H     -0.9891     4.2822    -1.6257
H      0.1072     3.5560     1.8729
H      0.4860     1.9521     2.5771
H      2.4596     4.1304     1.8297
H      4.6312     3.9314     0.6824
H      4.9846     2.1562    -0.9734
H      4.3134     0.1287    -1.9345
H      2.8101    -0.6660    -1.5866
H      2.9516     0.1984    -5.2729
H      4.0874    -1.8511    -3.2971
H      5.0523    -0.5212    -4.0648
H      4.2743    -1.7709    -5.0785
H      0.7710    -0.5969    -4.7266
H      1.8051    -1.9934    -5.1375
H      1.4106    -1.6608    -3.4125
H      2.9398     2.8064    -2.7368
H      4.6481     1.7546    -5.0743
H      5.2125     1.8377    -3.3611
H      4.7496     3.3350    -4.2302
H      2.1583     2.2072    -5.6225
H      2.2350     3.7755    -4.7618
H      1.0196     2.5542    -4.2652
69
{"conf": 1, "E": 162.76, "rms": -1.0, "geom": "OH", "total_charge": 0, "CA_charge": 1, "smiles": "C[C:1]#[5N:2]->[Mn+:3]1(<-[3C-:4]#[O+:5])(<-[4H-:6])(<-[6C-:7]#[O+:8])<-[1N:9]([CH:10]([CH3:11])[CH3:12])([CH:13]([CH3:14])[CH3:15])[CH2:16][c:17]2[cH:18][cH:19][cH:20][c:21]([CH2:22][N:23]([CH:24]([CH3:25])[CH3:26])[CH:27]([CH3:28])[CH3:29])[2n:30]->12", "smiles3D": "C([C:1]#[5N:2]->[Mn+:3]1(<-[3C-:4]#[O+:5])(<-[4H-:6])(<-[6C-:7]#[O+:8])<-[1N:9]([C:10]([C:11]([H:35])([H:36])[H:37])([C:12]([H:38])([H:39])[H:40])[H:34])([C:13]([C:14]([H:42])([H:43])[H:44])([C:15]([H:45])([H:46])[H:47])[H:41])[C:16]([H:48])([H:49])[c:17]2[c:18]([H:50])[c:19]([H:51])[c:20]([H:52])[c:21]([C:22]([N:23]([C:24]([C:25]([H:56])([H:57])[H:58])([C:26]([H:59])([H:60])[H:61])[H:55])[C:27]([C:28]([H:63])([H:64])[H:65])([C:29]([H:66])([H:67])[H:68])[H:62])([H:53])[H:54])[2n:30]->12)([H:31])([H:32])[H:33]", "smiles3Dx": "C([C:1]#[5N:2]->[Mn+:3]1(<-[3C-:4]#[O+:5])(<-[4H-:6])(<-[6C-:7]#[O+:8])<-[1N:9]([C:10]([C:11]([H:35])([H:36])[H:37])([C:12]([H:38])([H:39])[H:40])[H:34])([C:13]([C:14]([H:42])([H:43])[H:44])([C:15]([H:45])([H:46])[H:47])[H:41])[C:16]([H:48])([H:49])[c:17]2[c:18]([H:50])[c:19]([H:51])[c:20]([H:52])[c:21]([C:22]([N:23]([C:24]([C:25]([H:56])([H:57])[H:58])([C:26]([H:59])([H:60])[H:61])[H:55])[C:27]([C:28]([H:63])([H:64])[H:65])([C:29]([H:66])([H:67])[H:68])[H:62])([H:53])[H:54])[2n:30]->12)([H:31])([H:32])[H:33]", "dummies": []}
C      4.1994    -2.3006    -1.3826
C      2.9658    -1.6232    -0.9866
N      1.9298    -1.0559    -0.6495
Mn     0.0000     0.0000     0.0000
C     -1.7503     1.1771     0.9161
O     -2.6644     1.7958     1.4019
H     -0.0210     1.0102    -1.5338
C      1.3920     1.5780     0.9148
O      2.1208     2.4124     1.3911
N     -1.2600    -1.7261    -0.9917
C     -0.7941    -1.8917    -2.3887
C     -1.3679    -0.9332    -3.4508
C     -0.8972    -3.3374    -2.9648
C     -2.6875    -1.4766    -0.7576
C     -3.2080    -0.1225    -1.2916
C     -3.6599    -2.5757    -1.2490
C     -0.7776    -2.8459    -0.1837
C     -0.7176    -2.6034     1.3138
C     -1.0589    -3.6235     2.2113
C     -0.9301    -3.4014     3.5776
C     -0.4557    -2.1762     4.0348
C     -0.0965    -1.1780     3.1135
C      0.4115     0.1416     3.6318
N      1.8627     0.1498     4.0034
C      2.7323    -0.6589     3.0887
C      2.8473    -2.1552     3.4701
C      4.1002     0.0055     2.8504
C      2.0893     0.1121     5.4861
C      1.6549     1.4535     6.1169
C      3.5517    -0.1235     5.9159
N     -0.2069    -1.4293     1.7706
H      3.9570    -3.3099    -1.7740
H      4.8667    -2.3955    -0.5013
H      4.7090    -1.7097    -2.1712
H      0.2859    -1.6587    -2.3476
H     -0.7770    -1.0304    -4.3873
H     -2.4107    -1.1913    -3.7180
H     -1.2673     0.1265    -3.1655
H     -0.6243    -3.3520    -4.0420
H     -1.9100    -3.7637    -2.8718
H     -0.1798    -4.0263    -2.4747
H     -2.8053    -1.4283     0.3480
H     -2.3990     0.6161    -1.4012
H     -3.9622     0.2886    -0.5865
H     -3.7327    -0.2100    -2.2646
H     -3.7099    -2.6149    -2.3545
H     -3.4312    -3.5783    -0.8455
H     -4.6852    -2.3356    -0.8932
H      0.2641    -3.0832    -0.4906
H     -1.3851    -3.7515    -0.3720
H     -1.4233    -4.5794     1.8562
H     -1.1998    -4.1773     4.2824
H     -0.3717    -2.0049     5.1002
H     -0.2349     0.4042     4.4918
H      0.1925     0.9453     2.9197
H      2.2747    -0.6422     2.0783
H      2.3127    -2.3887     4.4120
H      3.9050    -2.4738     3.5842
H      2.4008    -2.7869     2.6720
H      4.4889    -0.2840     1.8498
H      4.8624    -0.3095     3.5892
H      4.0046     1.1111     2.8768
H      1.4782    -0.6995     5.9376
H      0.5615     1.6149     6.0634
H      1.9163     1.4857     7.1967
H      2.1630     2.2986     5.6045
H      3.6215    -0.1291     7.0249
H      3.9351    -1.1081     5.5935
H      4.2084     0.6916     5.5460
69
{"conf": 2, "E": 154.52, "rms": -1.0, "geom": "OH", "total_charge": 0, "CA_charge": 1, "smiles": "C[C:1]#[5N:2]->[Mn+:3]1(<-[3C-:4]#[O+:5])(<-[4H-:6])(<-[6C-:7]#[O+:8])<-[1N:9]([CH:10]([CH3:11])[CH3:12])([CH:13]([CH3:14])[CH3:15])[CH2:16][c:17]2[cH:18][cH:19][cH:20][c:21]([CH2:22][N:23]([CH:24]([CH3:25])[CH3:26])[CH:27]([CH3:28])[CH3:29])[2n:30]->12", "smiles3D": "C([C:1]#[5N:2]->[Mn+:3]1(<-[3C-:4]#[O+:5])(<-[4H-:6])(<-[6C-:7]#[O+:8])<-[1N:9]([C:10]([C:11]([H:35])([H:36])[H:37])([C:12]([H:38])([H:39])[H:40])[H:34])([C:13]([C:14]([H:42])([H:43])[H:44])([C:15]([H:45])([H:46])[H:47])[H:41])[C:16]([H:48])([H:49])[c:17]2[c:18]([H:50])[c:19]([H:51])[c:20]([H:52])[c:21]([C:22]([N:23]([C:24]([C:25]([H:56])([H:57])[H:58])([C:26]([H:59])([H:60])[H:61])[H:55])[C:27]([C:28]([H:63])([H:64])[H:65])([C:29]([H:66])([H:67])[H:68])[H:62])([H:53])[H:54])[2n:30]->12)([H:31])([H:32])[H:33]", "smiles3Dx": "C([C:1]#[5N:2]->[Mn+:3]1(<-[3C-:4]#[O+:5])(<-[4H-:6])(<-[6C-:7]#[O+:8])<-[1N:9]([C:10]([C:11]([H:35])([H:36])[H:37])([C:12]([H:38])([H:39])[H:40])[H:34])([C:13]([C:14]([H:42])([H:43])[H:44])([C:15]([H:45])([H:46])[H:47])[H:41])[C:16]([H:48])([H:49])[c:17]2[c:18]([H:50])[c:19]([H:51])[c:20]([H:52])[c:21]([C:22]([N:23]([C:24]([C:25]([H:56])([H:57])[H:58])([C:26]([H:59])([H:60])[H:61])[H:55])[C:27]([C:28]([H:63])([H:64])[H:65])([C:29]([H:66])([H:67])[H:68])[H:62])([H:53])[H:54])[2n:30]->12)([H:31])([H:32])[H:33]", "dummies": []}
C      0.0292    -3.8394    -3.1810
C      0.0564    -2.7046    -2.2576
N      0.0657    -1.7563    -1.4762
Mn     0.0000     0.0000     0.0000
C      0.0058     1.8832     1.3161
O      0.0119     2.8719     2.0065
H     -1.5942     0.5057    -0.7577
C      1.0459     1.3346    -1.5372
O      1.5876     2.0504    -2.3427
N     -0.9901    -1.3283     1.6584
C     -0.9182    -2.7740     1.2937
C      0.4969    -3.3715     1.0975
C     -1.6572    -3.7372     2.2742
C     -2.3918    -0.8932     1.8649
C     -3.3517    -1.3393     0.7211
C     -2.6217     0.6254     2.0593
C     -0.1423    -1.0449     2.8061
C      1.3619    -0.9753     2.5078
C      2.2762    -1.2263     3.5373
C      3.6367    -1.1606     3.2774
C      4.0763    -0.8773     1.9912
C      3.1462    -0.6384     0.9607
C      3.6726    -0.4904    -0.4539
N      3.6004    -1.7299    -1.2832
C      4.1069    -1.5559    -2.6874
C      5.2988    -0.5854    -2.8409
C      2.9709    -1.1273    -3.6150
C      4.0918    -2.9708    -0.6065
C      5.6250    -3.0733    -0.5420
C      3.4803    -4.2328    -1.2341
N      1.8059    -0.6250     1.2616
H     -0.5505    -3.5649    -4.0859
H     -0.4505    -4.7068    -2.6829
H      1.0641    -4.1101    -3.4740
H     -1.4163    -2.8724     0.3100
H      0.4116    -4.3703     0.6173
H      1.0164    -3.5269     2.0662
H      1.1319    -2.7746     0.4314
H     -2.7207    -3.4997     2.4441
H     -1.6514    -4.7652     1.8515
H     -1.1530    -3.7929     3.2595
H     -2.7481    -1.3709     2.8033
H     -4.3225    -0.8003     0.7678
H     -2.9041    -1.1559    -0.2724
H     -3.6153    -2.4117     0.7806
H     -2.0788     1.0720     2.9098
H     -2.4388     1.1945     1.1324
H     -3.6901     0.7969     2.3138
H     -0.3099    -1.8105     3.5906
H     -0.4077    -0.0768     3.2510
H      1.9330    -1.4711     4.5348
H      4.3515    -1.3542     4.0668
H      5.1406    -0.8738     1.7935
H      4.7266    -0.1508    -0.3766
H      3.1594     0.3318    -0.9555
H      4.4604    -2.5232    -3.0974
H      4.9903     0.4661    -2.6586
H      6.1253    -0.8511    -2.1526
H      5.6985    -0.6433    -3.8760
H      2.1820    -1.9001    -3.6261
H      3.3424    -1.0147    -4.6562
H      2.5378    -0.1642    -3.2910
H      3.7265    -3.0007     0.4388
H      5.9154    -3.9340     0.0974
H      6.0600    -2.1579    -0.0931
H      6.0656    -3.2329    -1.5477
H      3.9028    -4.4568    -2.2340
H      2.3821    -4.1162    -1.3237
H      3.6775    -5.1107    -0.5820
69
{"conf": 3, "E": 179.58, "rms": -1.0, "geom": "OH", "total_charge": 0, "CA_charge": 1, "smiles": "C[C:1]#[5N:2]->[Mn+:3]1(<-[3C-:4]#[O+:5])(<-[4H-:6])(<-[6C-:7]#[O+:8])<-[1N:9]([CH:10]([CH3:11])[CH3:12])([CH:13]([CH3:14])[CH3:15])[CH2:16][c:17]2[cH:18][cH:19][cH:20][c:21]([CH2:22][N:23]([CH:24]([CH3:25])[CH3:26])[CH:27]([CH3:28])[CH3:29])[2n:30]->12", "smiles3D": "C([C:1]#[5N:2]->[Mn+:3]1(<-[3C-:4]#[O+:5])(<-[4H-:6])(<-[6C-:7]#[O+:8])<-[1N:9]([C:10]([C:11]([H:35])([H:36])[H:37])([C:12]([H:38])([H:39])[H:40])[H:34])([C:13]([C:14]([H:42])([H:43])[H:44])([C:15]([H:45])([H:46])[H:47])[H:41])[C:16]([H:48])([H:49])[c:17]2[c:18]([H:50])[c:19]([H:51])[c:20]([H:52])[c:21]([C:22]([N:23]([C:24]([C:25]([H:56])([H:57])[H:58])([C:26]([H:59])([H:60])[H:61])[H:55])[C:27]([C:28]([H:63])([H:64])[H:65])([C:29]([H:66])([H:67])[H:68])[H:62])([H:53])[H:54])[2n:30]->12)([H:31])([H:32])[H:33]", "smiles3Dx": "C([C:1]#[5N:2]->[Mn+:3]1(<-[3C-:4]#[O+:5])(<-[4H-:6])(<-[6C-:7]#[O+:8])<-[1N:9]([C:10]([C:11]([H:35])([H:36])[H:37])([C:12]([H:38])([H:39])[H:40])[H:34])([C:13]([C:14]([H:42])([H:43])[H:44])([C:15]([H:45])([H:46])[H:47])[H:41])[C:16]([H:48])([H:49])[c:17]2[c:18]([H:50])[c:19]([H:51])[c:20]([H:52])[c:21]([C:22]([N:23]([C:24]([C:25]([H:56])([H:57])[H:58])([C:26]([H:59])([H:60])[H:61])[H:55])[C:27]([C:28]([H:63])([H:64])[H:65])([C:29]([H:66])([H:67])[H:68])[H:62])([H:53])[H:54])[2n:30]->12)([H:31])([H:32])[H:33]", "dummies": []}
C      3.2146     0.1467    -3.8109
C      2.2704     0.0904    -2.6960
N      1.4792     0.0414    -1.7566
Mn     0.0000     0.0000     0.0000
C     -1.2653     0.3812     1.8778
O     -1.9258     0.5874     2.8656
H     -1.4452     0.1528    -1.1280
C      0.2255     2.2682    -0.1116
O      0.3140     3.4655    -0.2095
N     -0.1872    -2.3582     0.0383
C      0.7015    -2.8909    -1.0109
C      0.9177    -4.4291    -0.9767
C      0.3362    -2.4810    -2.4585
C     -1.5874    -2.8872     0.0325
C     -2.5886    -2.0321     0.8323
C     -2.2559    -3.1462    -1.3377
C      0.4113    -2.6313     1.3392
C      1.6905    -1.8599     1.6461
C      2.7192    -2.4796     2.3645
C      3.7369    -1.7063     2.9030
C      3.6817    -0.3232     2.7844
C      2.6540     0.2852     2.0347
C      2.4604     1.7857     2.1710
N      3.1373     2.6601     1.1609
C      4.5154     2.1771     0.7744
C      5.6012     3.2499     0.5005
C      4.4092     1.2990    -0.4776
C      3.0466     4.1270     1.5020
C      1.8873     4.5403     2.4477
C      2.9536     4.9692     0.2085
N      1.7210    -0.5153     1.4215
H      3.3375     1.1996    -4.1377
H      2.8272    -0.4613    -4.6541
H      4.1952    -0.2556    -3.4835
H      1.6988    -2.4348    -0.8241
H     -0.0241    -4.9849    -0.8115
H      1.6428    -4.7083    -0.1847
H      1.3684    -4.7858    -1.9282
H     -0.2078    -3.2621    -3.0234
H      1.2674    -2.3410    -3.0456
H     -0.2454    -1.5411    -2.4789
H     -1.5557    -3.8801     0.5405
H     -2.7228    -1.0415     0.3587
H     -2.3404    -1.9538     1.9044
H     -3.5884    -2.5179     0.8355
H     -2.2806    -2.2330    -1.9641
H     -1.8099    -4.0148    -1.8537
H     -3.3146    -3.4556    -1.2009
H      0.6053    -3.7175     1.4574
H     -0.2994    -2.3534     2.1354
H      2.7037    -3.5461     2.5514
H      4.5211    -2.1710     3.4867
H      4.4035     0.2706     3.3309
H      2.8198     2.0656     3.1858
H      1.3701     1.9706     2.1748
H      4.9549     1.5698     1.5859
H      6.5450     2.7509     0.1908
H      5.3222     3.9333    -0.3241
H      5.8677     3.8175     1.4142
H      3.7521     0.4281    -0.3023
H      4.0024     1.8943    -1.3222
H      5.4050     0.9000    -0.7671
H      3.9435     4.4385     2.0716
H      0.8990     4.2246     2.0636
H      1.8692     5.6464     2.5579
H      2.0316     4.1346     3.4700
H      3.7402     5.7535     0.2088
H      1.9741     5.4834     0.1049
H      3.0798     4.3396    -0.6975
69
{"conf": 4, "E": 160.15, "rms": -1.0, "geom": "OH", "total_charge": 0, "CA_charge": 1, "smiles": "C[C:1]#[5N:2]->[Mn+:3]1(<-[3C-:4]#[O+:5])(<-[4H-:6])(<-[6C-:7]#[O+:8])<-[1N:9]([CH:10]([CH3:11])[CH3:12])([CH:13]([CH3:14])[CH3:15])[CH2:16][c:17]2[cH:18][cH:19][cH:20][c:21]([CH2:22][N:23]([CH:24]([CH3:25])[CH3:26])[CH:27]([CH3:28])[CH3:29])[2n:30]->12", "smiles3D": "C([C:1]#[5N:2]->[Mn+:3]1(<-[3C-:4]#[O+:5])(<-[4H-:6])(<-[6C-:7]#[O+:8])<-[1N:9]([C:10]([C:11]([H:35])([H:36])[H:37])([C:12]([H:38])([H:39])[H:40])[H:34])([C:13]([C:14]([H:42])([H:43])[H:44])([C:15]([H:45])([H:46])[H:47])[H:41])[C:16]([H:48])([H:49])[c:17]2[c:18]([H:50])[c:19]([H:51])[c:20]([H:52])[c:21]([C:22]([N:23]([C:24]([C:25]([H:56])([H:57])[H:58])([C:26]([H:59])([H:60])[H:61])[H:55])[C:27]([C:28]([H:63])([H:64])[H:65])([C:29]([H:66])([H:67])[H:68])[H:62])([H:53])[H:54])[2n:30]->12)([H:31])([H:32])[H:33]", "smiles3Dx": "C([C:1]#[5N:2]->[Mn+:3]1(<-[3C-:4]#[O+:5])(<-[4H-:6])(<-[6C-:7]#[O+:8])<-[1N:9]([C:10]([C:11]([H:35])([H:36])[H:37])([C:12]([H:38])([H:39])[H:40])[H:34])([C:13]([C:14]([H:42])([H:43])[H:44])([C:15]([H:45])([H:46])[H:47])[H:41])[C:16]([H:48])([H:49])[c:17]2[c:18]([H:50])[c:19]([H:51])[c:20]([H:52])[c:21]([C:22]([N:23]([C:24]([C:25]([H:56])([H:57])[H:58])([C:26]([H:59])([H:60])[H:61])[H:55])[C:27]([C:28]([H:63])([H:64])[H:65])([C:29]([H:66])([H:67])[H:68])[H:62])([H:53])[H:54])[2n:30]->12)([H:31])([H:32])[H:33]", "dummies": []}
C      4.3362     1.3079     2.0823
C      3.0676     0.9242     1.4655
N      2.0005     0.5984     0.9511
Mn     0.0000     0.0000     0.0000
C     -2.1154    -0.4003    -0.8024
O     -3.2274    -0.6100    -1.2194
H      0.3404     1.1655    -1.3774
C     -0.9939     1.7292     1.1135
O     -1.5296     2.6559     1.6691
N      0.9152    -1.8644    -1.0846
C      0.9069    -1.6331    -2.5490
C     -0.4257    -1.1415    -3.1625
C      2.0026    -0.6309    -3.0235
C      2.2951    -2.1431    -0.5880
C      2.4478    -2.4587     0.9202
C      3.0412    -3.2899    -1.3396
C     -0.0085    -2.9173    -0.6788
C     -0.4267    -2.8741     0.7984
C     -0.7213    -4.0653     1.4707
C     -0.9095    -4.0421     2.8459
C     -0.7874    -2.8414     3.5364
C     -0.5794    -1.6397     2.8341
C     -0.2524    -0.3906     3.6196
N     -1.3496     0.6047     3.7840
C     -0.9818     1.7669     4.6599
C     -1.0480     1.4480     6.1663
C      0.3981     2.3720     4.3281
C     -2.7545     0.1354     4.0069
C     -2.9055    -1.0076     5.0327
C     -3.4582    -0.1999     2.6845
N     -0.4543    -1.6833     1.4686
H      4.1431     1.7304     3.0898
H      4.9866     0.4138     2.1741
H      4.8391     2.0690     1.4511
H      1.1164    -2.6103    -3.0359
H     -1.2878    -1.8094    -2.9942
H     -0.6606    -0.1058    -2.8627
H     -0.3254    -1.1205    -4.2693
H      1.8212    -0.2896    -4.0655
H      3.0136    -1.0783    -3.0406
H      2.0401     0.2606    -2.3718
H      2.8775    -1.2150    -0.7515
H      1.9554    -1.7292     1.5743
H      2.0908    -3.4809     1.1642
H      3.5244    -2.4253     1.1944
H      3.1150    -3.1604    -2.4322
H      4.0918    -3.3420    -0.9807
H      2.5833    -4.2793    -1.1399
H     -0.9382    -2.8621    -1.2603
H      0.4420    -3.9083    -0.8907
H     -0.7420    -5.0102     0.9422
H     -1.0856    -4.9638     3.3853
H     -0.8176    -2.8591     4.6179
H      0.1478    -0.6805     4.6143
H      0.5918     0.0866     3.0883
H     -1.7142     2.5831     4.4694
H     -0.7322     2.3351     6.7561
H     -0.3793     0.6043     6.4323
H     -2.0854     1.2132     6.4787
H      0.5151     2.5401     3.2404
H      0.5101     3.3547     4.8344
H      1.2205     1.7134     4.6806
H     -3.3513     0.9855     4.4108
H     -2.0315    -1.0809     5.7086
H     -3.0638    -1.9857     4.5353
H     -3.8030    -0.8278     5.6626
H     -3.3944     0.6583     1.9861
H     -4.5347    -0.3998     2.8740
H     -3.0317    -1.0968     2.1972
69
{"conf": 5, "E": 173.9, "rms": -1.0, "geom": "OH", "total_charge": 0, "CA_charge": 1, "smiles": "C[C:1]#[5N:2]->[Mn+:3]1(<-[3C-:4]#[O+:5])(<-[4H-:6])(<-[6C-:7]#[O+:8])<-[1N:9]([CH:10]([CH3:11])[CH3:12])([CH:13]([CH3:14])[CH3:15])[CH2:16][c:17]2[cH:18][cH:19][cH:20][c:21]([CH2:22][N:23]([CH:24]([CH3:25])[CH3:26])[CH:27]([CH3:28])[CH3:29])[2n:30]->12", "smiles3D": "C([C:1]#[5N:2]->[Mn+:3]1(<-[3C-:4]#[O+:5])(<-[4H-:6])(<-[6C-:7]#[O+:8])<-[1N:9]([C:10]([C:11]([H:35])([H:36])[H:37])([C:12]([H:38])([H:39])[H:40])[H:34])([C:13]([C:14]([H:42])([H:43])[H:44])([C:15]([H:45])([H:46])[H:47])[H:41])[C:16]([H:48])([H:49])[c:17]2[c:18]([H:50])[c:19]([H:51])[c:20]([H:52])[c:21]([C:22]([N:23]([C:24]([C:25]([H:56])([H:57])[H:58])([C:26]([H:59])([H:60])[H:61])[H:55])[C:27]([C:28]([H:63])([H:64])[H:65])([C:29]([H:66])([H:67])[H:68])[H:62])([H:53])[H:54])[2n:30]->12)([H:31])([H:32])[H:33]", "smiles3Dx": "C([C:1]#[5N:2]->[Mn+:3]1(<-[3C-:4]#[O+:5])(<-[4H-:6])(<-[6C-:7]#[O+:8])<-[1N:9]([C:10]([C:11]([H:35])([H:36])[H:37])([C:12]([H:38])([H:39])[H:40])[H:34])([C:13]([C:14]([H:42])([H:43])[H:44])([C:15]([H:45])([H:46])[H:47])[H:41])[C:16]([H:48])([H:49])[c:17]2[c:18]([H:50])[c:19]([H:51])[c:20]([H:52])[c:21]([C:22]([N:23]([C:24]([C:25]([H:56])([H:57])[H:58])([C:26]([H:59])([H:60])[H:61])[H:55])[C:27]([C:28]([H:63])([H:64])[H:65])([C:29]([H:66])([H:67])[H:68])[H:62])([H:53])[H:54])[2n:30]->12)([H:31])([H:32])[H:33]", "dummies": []}
C     -0.7955     3.1908     3.7420
C     -0.5573     2.2477     2.6513
N     -0.3633     1.4577     1.7308
Mn     0.0000     0.0000     0.0000
C      0.4788    -1.1956    -1.9027
O      0.7335    -1.8210    -2.9019
H      1.5400    -0.6453     0.7587
C      1.3511     1.5788    -0.9442
O      2.1011     2.3815    -1.4403
N     -1.4278    -1.6239     0.9951
C     -1.4258    -2.9104     0.2537
C     -2.0703    -2.9285    -1.1609
C     -0.0100    -3.5259     0.1708
C     -1.0796    -1.8956     2.4462
C      0.3878    -1.6050     2.7935
C     -1.9405    -1.2207     3.5503
C     -2.7274    -0.9734     0.8511
C     -2.9609    -0.2360    -0.4576
C     -4.1961    -0.3291    -1.1139
C     -4.4249     0.4453    -2.2452
C     -3.4845     1.3976    -2.6263
C     -2.2975     1.5456    -1.8841
C     -1.4870     2.8104    -2.0652
N     -1.4904     3.7182    -0.8747
C     -2.8329     4.1624    -0.3728
C     -3.5671     3.0855     0.4374
C     -3.7306     4.7675    -1.4668
C     -0.5656     4.9037    -0.9648
C      0.2177     5.0769    -2.2845
C      0.3813     4.8993     0.2376
N     -2.0103     0.6298    -0.9040
H      0.1161     3.8005     3.9088
H     -1.0428     2.6307     4.6671
H     -1.6417     3.8565     3.4738
H     -2.0451    -3.6273     0.8438
H     -1.7908    -2.0789    -1.7972
H     -1.8271    -3.8639    -1.7078
H     -3.1758    -2.9337    -1.0672
H      0.7606    -2.7525     0.0315
H      0.2213    -4.0740     1.1077
H      0.0866    -4.2713    -0.6464
H     -1.2097    -2.9837     2.6376
H      1.0894    -2.2006     2.1875
H      0.5926    -1.9176     3.8405
H      0.6204    -0.5295     2.7421
H     -1.8164    -0.1184     3.5555
H     -3.0112    -1.4973     3.4481
H     -1.6313    -1.5885     4.5527
H     -3.5403    -1.7205     1.0072
H     -2.8428    -0.1905     1.6166
H     -4.9651    -1.0056    -0.7628
H     -5.3603     0.3594    -2.7828
H     -3.7142     2.0588    -3.4521
H     -1.8599     3.3645    -2.9532
H     -0.4687     2.4982    -2.3297
H     -2.6777     4.9716     0.3789
H     -2.8487     2.4772     1.0205
H     -4.2666     3.5661     1.1550
H     -4.1810     2.4293    -0.2058
H     -4.5996     5.2768    -0.9981
H     -4.1225     3.9911    -2.1494
H     -3.1721     5.5178    -2.0637
H     -1.1343     5.8589    -0.8858
H     -0.4792     5.1800    -3.1420
H      0.8158     6.0125    -2.2436
H      0.9208     4.2477    -2.4734
H      1.0445     5.7904     0.2166
H     -0.2073     4.9314     1.1787
H      1.0064     3.9880     0.2503
69
{"conf": 6, "E": 149.22, "rms": -1.0, "geom": "OH", "total_charge": 0, "CA_charge": 1, "smiles": "C[C:1]#[5N:2]->[Mn+:3]1(<-[3C-:4]#[O+:5])(<-[4H-:6])(<-[6C-:7]#[O+:8])<-[1N:9]([CH:10]([CH3:11])[CH3:12])([CH:13]([CH3:14])[CH3:15])[CH2:16][c:17]2[cH:18][cH:19][cH:20][c:21]([CH2:22][N:23]([CH:24]([CH3:25])[CH3:26])[CH:27]([CH3:28])[CH3:29])[2n:30]->12", "smiles3D": "C([C:1]#[5N:2]->[Mn+:3]1(<-[3C-:4]#[O+:5])(<-[4H-:6])(<-[6C-:7]#[O+:8])<-[1N:9]([C:10]([C:11]([H:35])([H:36])[H:37])([C:12]([H:38])([H:39])[H:40])[H:34])([C:13]([C:14]([H:42])([H:43])[H:44])([C:15]([H:45])([H:46])[H:47])[H:41])[C:16]([H:48])([H:49])[c:17]2[c:18]([H:50])[c:19]([H:51])[c:20]([H:52])[c:21]([C:22]([N:23]([C:24]([C:25]([H:56])([H:57])[H:58])([C:26]([H:59])([H:60])[H:61])[H:55])[C:27]([C:28]([H:63])([H:64])[H:65])([C:29]([H:66])([H:67])[H:68])[H:62])([H:53])[H:54])[2n:30]->12)([H:31])([H:32])[H:33]", "smiles3Dx": "C([C:1]#[5N:2]->[Mn+:3]1(<-[3C-:4]#[O+:5])(<-[4H-:6])(<-[6C-:7]#[O+:8])<-[1N:9]([C:10]([C:11]([H:35])([H:36])[H:37])([C:12]([H:38])([H:39])[H:40])[H:34])([C:13]([C:14]([H:42])([H:43])[H:44])([C:15]([H:45])([H:46])[H:47])[H:41])[C:16]([H:48])([H:49])[c:17]2[c:18]([H:50])[c:19]([H:51])[c:20]([H:52])[c:21]([C:22]([N:23]([C:24]([C:25]([H:56])([H:57])[H:58])([C:26]([H:59])([H:60])[H:61])[H:55])[C:27]([C:28]([H:63])([H:64])[H:65])([C:29]([H:66])([H:67])[H:68])[H:62])([H:53])[H:54])[2n:30]->12)([H:31])([H:32])[H:33]", "dummies": []}
C     -3.1906     1.8742     3.3445
C     -2.2543     1.3175     2.3697
N     -1.4684     0.8575     1.5449
Mn     0.0000     0.0000     0.0000
C      1.4618    -1.0486    -1.4253
O      2.2301    -1.5990    -2.1742
H     -1.4091    -0.2910    -1.1368
C     -0.3831    -2.0888     0.8643
O     -0.5862    -3.1883     1.3161
N      0.6717     2.0927    -0.8779
C      0.4336     2.2802    -2.3460
C     -0.6022     1.3114    -2.9250
C      1.6696     2.2323    -3.2885
C     -0.0102     3.0963    -0.0603
C      0.5993     4.5228    -0.1186
C     -1.5249     3.2043    -0.3505
C      2.0936     2.0425    -0.5407
C      2.4106     1.5906     0.8738
C      3.5202     2.1071     1.5540
C      3.8552     1.5888     2.8017
C      3.0692     0.5885     3.3697
C      1.9358     0.1181     2.6796
C      1.0270    -0.8953     3.3264
N      1.0458    -0.7854     4.8062
C      1.0739    -2.1132     5.4903
C     -0.1807    -2.9794     5.2580
C      1.4287    -2.0225     6.9782
C      0.2037     0.3407     5.3168
C      0.9082     1.1079     6.4431
C     -1.2270    -0.0482     5.7082
N      1.6997     0.5630     1.4076
H     -3.9651     2.4660     2.8150
H     -2.6413     2.5321     4.0489
H     -3.6748     1.0491     3.9060
H      0.0121     3.2939    -2.4960
H     -0.2393     0.2686    -2.8926
H     -0.7837     1.5511    -3.9952
H     -1.5868     1.4227    -2.4422
H      1.3665     2.5087    -4.3217
H      2.4378     2.9752    -2.9920
H      2.1091     1.2138    -3.3398
H      0.0813     2.7574     0.9924
H      0.8369     4.8357    -1.1542
H     -0.0994     5.2681     0.3191
H      1.5236     4.5760     0.4937
H     -1.7400     3.7914    -1.2670
H     -1.9852     2.2067    -0.4510
H     -2.0296     3.7196     0.4949
H      2.5921     1.3085    -1.1975
H      2.5725     3.0273    -0.7231
H      4.1299     2.8863     1.1139
H      4.7198     1.9666     3.3319
H      3.3370     0.2024     4.3447
H      1.3722    -1.8964     2.9884
H     -0.0099    -0.7465     2.9725
H      1.9219    -2.6829     5.0459
H      0.0755    -4.0476     5.4242
H     -0.5571    -2.8827     4.2197
H     -0.9975    -2.7346     5.9636
H      0.5734    -1.6624     7.5824
H      2.3050    -1.3560     7.1234
H      1.7012    -3.0303     7.3588
H      0.0907     1.0956     4.5040
H      0.4403     2.1087     6.5639
H      0.8288     0.5889     7.4174
H      1.9799     1.2573     6.1955
H     -1.8297     0.8712     5.8652
H     -1.2522    -0.6143     6.6591
H     -1.7069    -0.6319     4.8955
69
{"conf": 7, "E": 157.49, "rms": -1.0, "geom": "OH", "total_charge": 0, "CA_charge": 1, "smiles": "C[C:1]#[5N:2]->[Mn+:3]1(<-[3C-:4]#[O+:5])(<-[4H-:6])(<-[6C-:7]#[O+:8])<-[1N:9]([CH:10]([CH3:11])[CH3:12])([CH:13]([CH3:14])[CH3:15])[CH2:16][c:17]2[cH:18][cH:19][cH:20][c:21]([CH2:22][N:23]([CH:24]([CH3:25])[CH3:26])[CH:27]([CH3:28])[CH3:29])[2n:30]->12", "smiles3D": "C([C:1]#[5N:2]->[Mn+:3]1(<-[3C-:4]#[O+:5])(<-[4H-:6])(<-[6C-:7]#[O+:8])<-[1N:9]([C:10]([C:11]([H:35])([H:36])[H:37])([C:12]([H:38])([H:39])[H:40])[H:34])([C:13]([C:14]([H:42])([H:43])[H:44])([C:15]([H:45])([H:46])[H:47])[H:41])[C:16]([H:48])([H:49])[c:17]2[c:18]([H:50])[c:19]([H:51])[c:20]([H:52])[c:21]([C:22]([N:23]([C:24]([C:25]([H:56])([H:57])[H:58])([C:26]([H:59])([H:60])[H:61])[H:55])[C:27]([C:28]([H:63])([H:64])[H:65])([C:29]([H:66])([H:67])[H:68])[H:62])([H:53])[H:54])[2n:30]->12)([H:31])([H:32])[H:33]", "smiles3Dx": "C([C:1]#[5N:2]->[Mn+:3]1(<-[3C-:4]#[O+:5])(<-[4H-:6])(<-[6C-:7]#[O+:8])<-[1N:9]([C:10]([C:11]([H:35])([H:36])[H:37])([C:12]([H:38])([H:39])[H:40])[H:34])([C:13]([C:14]([H:42])([H:43])[H:44])([C:15]([H:45])([H:46])[H:47])[H:41])[C:16]([H:48])([H:49])[c:17]2[c:18]([H:50])[c:19]([H:51])[c:20]([H:52])[c:21]([C:22]([N:23]([C:24]([C:25]([H:56])([H:57])[H:58])([C:26]([H:59])([H:60])[H:61])[H:55])[C:27]([C:28]([H:63])([H:64])[H:65])([C:29]([H:66])([H:67])[H:68])[H:62])([H:53])[H:54])[2n:30]->12)([H:31])([H:32])[H:33]", "dummies": []}
C     -0.8967    -1.7767    -4.5723
C     -0.6234    -1.2267    -3.2461
N     -0.3984    -0.7859    -2.1215
Mn     0.0000     0.0000     0.0000
C      0.3884     1.0878     1.9897
O      0.5934     1.6590     3.0318
H     -1.7637    -0.3023     0.4265
C     -0.5727     2.0954    -0.7156
O     -0.8900     3.2045    -1.0665
N      0.7012    -2.0637     0.8627
C      0.9108    -2.9130    -0.3207
C     -0.3626    -3.5881    -0.8864
C      2.0317    -3.9874    -0.2353
C     -0.2803    -2.5848     1.8350
C      0.1565    -3.8997     2.5240
C     -0.7160    -1.6025     2.9414
C      1.9651    -1.6651     1.4560
C      2.8439    -0.8039     0.5398
C      4.2317    -0.7996     0.7175
C      5.0115     0.0885    -0.0114
C      4.4126     0.9198    -0.9515
C      3.0240     0.8443    -1.1755
C      2.4283     1.6550    -2.3117
N      1.9701     0.8926    -3.5220
C      3.0074    -0.0125    -4.1335
C      3.2661    -1.2916    -3.3253
C      4.3166     0.6935    -4.5291
C      1.3935     1.8670    -4.5257
C      1.0847     1.2624    -5.9177
C      0.0919     2.5051    -4.0035
N      2.2615     0.0664    -0.3383
H      0.0621    -2.0056    -5.0814
H     -1.4881    -2.7093    -4.4679
H     -1.4734    -1.0396    -5.1678
H      1.2433    -2.2084    -1.0949
H     -0.6559    -4.4782    -0.2941
H     -0.1769    -3.9281    -1.9282
H     -1.2133    -2.8790    -0.9190
H      1.9951    -4.6617    -1.1179
H      1.9739    -4.6125     0.6712
H      3.0326    -3.5084    -0.2670
H     -1.2106    -2.8082     1.2813
H     -0.5678    -4.1845     3.3172
H      1.1505    -3.8045     3.0032
H      0.1490    -4.7488     1.8179
H     -1.2162    -0.7208     2.5153
H     -1.4970    -2.0794     3.5724
H      0.1023    -1.3173     3.6305
H      1.7814    -1.0698     2.3626
H      2.5439    -2.5570     1.7710
H      4.6991    -1.4495     1.4467
H      6.0817     0.1277     0.1459
H      5.0354     1.6077    -1.5065
H      3.1568     2.4368    -2.6232
H      1.6021     2.2198    -1.8713
H      2.6032    -0.4496    -5.0649
H      3.7221    -2.0644    -3.9820
H      3.9747    -1.1461    -2.4927
H      2.3088    -1.6995    -2.9555
H      4.9518    -0.0018    -5.1183
H      4.8973     1.0088    -3.6468
H      4.1159     1.5809    -5.1621
H      2.1133     2.6980    -4.7026
H      0.5017     1.9704    -6.5446
H      0.5019     0.3262    -5.8208
H      2.0173     1.0787    -6.4907
H     -0.5615     1.7353    -3.5442
H     -0.4796     3.0070    -4.8131
H      0.3217     3.3084    -3.2773
69
{"conf": 8, "E": 162.5, "rms": -1.0, "geom": "OH", "total_charge": 0, "CA_charge": 1, "smiles": "C[C:1]#[5N:2]->[Mn+:3]1(<-[3C-:4]#[O+:5])(<-[4H-:6])(<-[6C-:7]#[O+:8])<-[1N:9]([CH:10]([CH3:11])[CH3:12])([CH:13]([CH3:14])[CH3:15])[CH2:16][c:17]2[cH:18][cH:19][cH:20][c:21]([CH2:22][N:23]([CH:24]([CH3:25])[CH3:26])[CH:27]([CH3:28])[CH3:29])[2n:30]->12", "smiles3D": "C([C:1]#[5N:2]->[Mn+:3]1(<-[3C-:4]#[O+:5])(<-[4H-:6])(<-[6C-:7]#[O+:8])<-[1N:9]([C:10]([C:11]([H:35])([H:36])[H:37])([C:12]([H:38])([H:39])[H:40])[H:34])([C:13]([C:14]([H:42])([H:43])[H:44])([C:15]([H:45])([H:46])[H:47])[H:41])[C:16]([H:48])([H:49])[c:17]2[c:18]([H:50])[c:19]([H:51])[c:20]([H:52])[c:21]([C:22]([N:23]([C:24]([C:25]([H:56])([H:57])[H:58])([C:26]([H:59])([H:60])[H:61])[H:55])[C:27]([C:28]([H:63])([H:64])[H:65])([C:29]([H:66])([H:67])[H:68])[H:62])([H:53])[H:54])[2n:30]->12)([H:31])([H:32])[H:33]", "smiles3Dx": "C([C:1]#[5N:2]->[Mn+:3]1(<-[3C-:4]#[O+:5])(<-[4H-:6])(<-[6C-:7]#[O+:8])<-[1N:9]([C:10]([C:11]([H:35])([H:36])[H:37])([C:12]([H:38])([H:39])[H:40])[H:34])([C:13]([C:14]([H:42])([H:43])[H:44])([C:15]([H:45])([H:46])[H:47])[H:41])[C:16]([H:48])([H:49])[c:17]2[c:18]([H:50])[c:19]([H:51])[c:20]([H:52])[c:21]([C:22]([N:23]([C:24]([C:25]([H:56])([H:57])[H:58])([C:26]([H:59])([H:60])[H:61])[H:55])[C:27]([C:28]([H:63])([H:64])[H:65])([C:29]([H:66])([H:67])[H:68])[H:62])([H:53])[H:54])[2n:30]->12)([H:31])([H:32])[H:33]", "dummies": []}
C      3.1105    -2.9591     2.5322
C      2.2119    -2.0799     1.7854
N      1.4593    -1.3394     1.1559
Mn     0.0000     0.0000     0.0000
C     -1.7875     0.9972    -1.0364
O     -2.7336     1.5125    -1.5784
H     -0.4132     0.8354     1.5844
C     -1.4911    -1.6463     0.5718
O     -2.2762    -2.5099     0.8758
N      1.6227     1.6151    -0.5965
C      2.6422     1.5181     0.4797
C      3.4826     2.7979     0.7429
C      3.6622     0.3471     0.3377
C      0.9637     2.9407    -0.6516
C      0.1703     3.2805     0.6320
C      0.0252     3.1964    -1.8724
C      2.1974     1.2527    -1.9101
C      1.8350    -0.1278    -2.4619
C      2.5540    -0.6215    -3.5587
C      2.1553    -1.8027    -4.1702
C      1.0029    -2.4454    -3.7361
C      0.2665    -1.9086    -2.6640
C     -1.0644    -2.5055    -2.2943
N     -1.7185    -3.1736    -3.4581
C     -2.7417    -2.3149    -4.1345
C     -2.1231    -1.0159    -4.6760
C     -3.9739    -2.0080    -3.2560
C     -2.1414    -4.5753    -3.1386
C     -3.0646    -5.2121    -4.2009
C     -0.9029    -5.4856    -3.0100
N      0.7545    -0.8194    -1.9917
H      4.1615    -2.7236     2.2665
H      2.8916    -4.0159     2.2752
H      2.9601    -2.8034     3.6202
H      2.0657     1.3110     1.4048
H      3.9610     3.1468    -0.1967
H      2.8821     3.6168     1.1856
H      4.2866     2.5880     1.4816
H      4.5897     0.6665    -0.1862
H      3.2575    -0.5079    -0.2316
H      3.9786     0.0008     1.3446
H      1.7643     3.7024    -0.7457
H      0.7058     3.0273     1.5638
H     -0.8179     2.7849     0.6446
H     -0.0192     4.3751     0.6621
H     -0.2099     2.2758    -2.4367
H     -0.9292     3.6924    -1.5911
H      0.5251     3.8841    -2.5888
H      3.3028     1.3186    -1.8732
H      1.9173     1.9789    -2.6918
H      3.4123    -0.0844    -3.9434
H      2.7128    -2.1946    -5.0112
H      0.6757    -3.3319    -4.2612
H     -0.8950    -3.2035    -1.4504
H     -1.6996    -1.6911    -1.9120
H     -3.1025    -2.8313    -5.0475
H     -1.2336    -1.2500    -5.2983
H     -1.8203    -0.3320    -3.8563
H     -2.8603    -0.4820    -5.3132
H     -3.7652    -1.2166    -2.5075
H     -4.8035    -1.6444    -3.8989
H     -4.3290    -2.9117    -2.7224
H     -2.6878    -4.5921    -2.1684
H     -3.2408    -6.2845    -3.9687
H     -4.0636    -4.7312    -4.2113
H     -2.6047    -5.1448    -5.2103
H     -1.2092    -6.5139    -2.7209
H     -0.1963    -5.1301    -2.2348
H     -0.3607    -5.5379    -3.9781
69
{"conf": 9, "E": 147.28, "rms": -1.0, "geom": "OH", "total_charge": 0, "CA_charge": 1, "smiles": "C[C:1]#[5N:2]->[Mn+:3]1(<-[3C-:4]#[O+:5])(<-[4H-:6])(<-[6C-:7]#[O+:8])<-[1N:9]([CH:10]([CH3:11])[CH3:12])([CH:13]([CH3:14])[CH3:15])[CH2:16][c:17]2[cH:18][cH:19][cH:20][c:21]([CH2:22][N:23]([CH:24]([CH3:25])[CH3:26])[CH:27]([CH3:28])[CH3:29])[2n:30]->12", "smiles3D": "C([C:1]#[5N:2]->[Mn+:3]1(<-[3C-:4]#[O+:5])(<-[4H-:6])(<-[6C-:7]#[O+:8])<-[1N:9]([C:10]([C:11]([H:35])([H:36])[H:37])([C:12]([H:38])([H:39])[H:40])[H:34])([C:13]([C:14]([H:42])([H:43])[H:44])([C:15]([H:45])([H:46])[H:47])[H:41])[C:16]([H:48])([H:49])[c:17]2[c:18]([H:50])[c:19]([H:51])[c:20]([H:52])[c:21]([C:22]([N:23]([C:24]([C:25]([H:56])([H:57])[H:58])([C:26]([H:59])([H:60])[H:61])[H:55])[C:27]([C:28]([H:63])([H:64])[H:65])([C:29]([H:66])([H:67])[H:68])[H:62])([H:53])[H:54])[2n:30]->12)([H:31])([H:32])[H:33]", "smiles3Dx": "C([C:1]#[5N:2]->[Mn+:3]1(<-[3C-:4]#[O+:5])(<-[4H-:6])(<-[6C-:7]#[O+:8])<-[1N:9]([C:10]([C:11]([H:35])([H:36])[H:37])([C:12]([H:38])([H:39])[H:40])[H:34])([C:13]([C:14]([H:42])([H:43])[H:44])([C:15]([H:45])([H:46])[H:47])[H:41])[C:16]([H:48])([H:49])[c:17]2[c:18]([H:50])[c:19]([H:51])[c:20]([H:52])[c:21]([C:22]([N:23]([C:24]([C:25]([H:56])([H:57])[H:58])([C:26]([H:59])([H:60])[H:61])[H:55])[C:27]([C:28]([H:63])([H:64])[H:65])([C:29]([H:66])([H:67])[H:68])[H:62])([H:53])[H:54])[2n:30]->12)([H:31])([H:32])[H:33]", "dummies": []}
C     -1.8860    -4.5215     0.9146
C     -1.3373    -3.1927     0.6476
N     -0.8724    -2.0781     0.4226
Mn     0.0000     0.0000     0.0000
C      0.6651     2.1617    -0.4159
O      1.0118     3.2963    -0.6323
H      0.3365     0.2831     1.7802
C     -2.1205     0.7851     0.3735
O     -3.2359     1.1970     0.5752
N      2.0623    -1.0329    -0.5454
C      2.9330     0.0313    -1.0443
C      3.4550     0.9734     0.0664
C      4.1470    -0.4501    -1.8826
C      2.6919    -1.8271     0.5597
C      2.6860    -3.3774     0.4298
C      2.1242    -1.4947     1.9412
C      1.6032    -1.8756    -1.6471
C      0.7261    -1.1851    -2.6758
C      0.7856    -1.5566    -4.0243
C     -0.1167    -0.9987    -4.9246
C     -1.0493    -0.0643    -4.4810
C     -1.0645     0.3157    -3.1248
C     -2.0082     1.3931    -2.6531
N     -2.3915     2.3260    -3.7545
C     -3.8626     2.5975    -3.7968
C     -4.6663     1.3325    -4.1478
C     -4.3978     3.2617    -2.5145
C     -1.5240     3.5514    -3.7797
C     -0.0554     3.1783    -4.0663
C     -1.9551     4.5803    -4.8469
N     -0.2319    -0.3229    -2.2456
H     -2.4932    -4.4913     1.8425
H     -1.0545    -5.2453     1.0397
H     -2.5248    -4.8353     0.0637
H      2.3119     0.6560    -1.7190
H      4.3366     0.5563     0.5961
H      2.6706     1.1922     0.8099
H      3.7708     1.9389    -0.3841
H      4.8837     0.3714    -2.0160
H      3.8247    -0.7397    -2.9046
H      4.6644    -1.3091    -1.4115
H      3.7661    -1.5600     0.6057
H      1.6627    -3.7972     0.5285
H      3.1558    -3.7100    -0.5178
H      3.2992    -3.8247     1.2419
H      2.3116    -0.4425     2.2140
H      1.0548    -1.7624     2.0088
H      2.6518    -2.0866     2.7205
H      0.9815    -2.6901    -1.2351
H      2.4651    -2.3461    -2.1646
H      1.5088    -2.2846    -4.3700
H     -0.0893    -1.2852    -5.9680
H     -1.7292     0.3731    -5.1998
H     -2.8785     0.8659    -2.2221
H     -1.5441     1.9594    -1.8255
H     -4.0919     3.2783    -4.6397
H     -5.6957     1.6157    -4.4565
H     -4.1886     0.8001    -4.9968
H     -4.7614     0.6372    -3.2895
H     -5.4760     3.4991    -2.6373
H     -4.2903     2.5975    -1.6334
H     -3.8651     4.2133    -2.3140
H     -1.5561     4.0621    -2.7915
H      0.3738     2.5633    -3.2523
H      0.5760     4.0900    -4.1333
H      0.0223     2.6199    -5.0234
H     -1.1802     5.3657    -4.9790
H     -2.1203     4.0809    -5.8256
H     -2.8751     5.1154    -4.5321
69
{"conf": 10, "E": 173.57, "rms": -1.0, "geom": "OH", "total_charge": 0, "CA_charge": 1, "smiles": "C[C:1]#[5N:2]->[Mn+:3]1(<-[3C-:4]#[O+:5])(<-[4H-:6])(<-[6C-:7]#[O+:8])<-[1N:9]([CH:10]([CH3:11])[CH3:12])([CH:13]([CH3:14])[CH3:15])[CH2:16][c:17]2[cH:18][cH:19][cH:20][c:21]([CH2:22][N:23]([CH:24]([CH3:25])[CH3:26])[CH:27]([CH3:28])[CH3:29])[2n:30]->12", "smiles3D": "C([C:1]#[5N:2]->[Mn+:3]1(<-[3C-:4]#[O+:5])(<-[4H-:6])(<-[6C-:7]#[O+:8])<-[1N:9]([C:10]([C:11]([H:35])([H:36])[H:37])([C:12]([H:38])([H:39])[H:40])[H:34])([C:13]([C:14]([H:42])([H:43])[H:44])([C:15]([H:45])([H:46])[H:47])[H:41])[C:16]([H:48])([H:49])[c:17]2[c:18]([H:50])[c:19]([H:51])[c:20]([H:52])[c:21]([C:22]([N:23]([C:24]([C:25]([H:56])([H:57])[H:58])([C:26]([H:59])([H:60])[H:61])[H:55])[C:27]([C:28]([H:63])([H:64])[H:65])([C:29]([H:66])([H:67])[H:68])[H:62])([H:53])[H:54])[2n:30]->12)([H:31])([H:32])[H:33]", "smiles3Dx": "C([C:1]#[5N:2]->[Mn+:3]1(<-[3C-:4]#[O+:5])(<-[4H-:6])(<-[6C-:7]#[O+:8])<-[1N:9]([C:10]([C:11]([H:35])([H:36])[H:37])([C:12]([H:38])([H:39])[H:40])[H:34])([C:13]([C:14]([H:42])([H:43])[H:44])([C:15]([H:45])([H:46])[H:47])[H:41])[C:16]([H:48])([H:49])[c:17]2[c:18]([H:50])[c:19]([H:51])[c:20]([H:52])[c:21]([C:22]([N:23]([C:24]([C:25]([H:56])([H:57])[H:58])([C:26]([H:59])([H:60])[H:61])[H:55])[C:27]([C:28]([H:63])([H:64])[H:65])([C:29]([H:66])([H:67])[H:68])[H:62])([H:53])[H:54])[2n:30]->12)([H:31])([H:32])[H:33]", "dummies": []}
C      1.1775    -4.2649    -2.2906
C      0.8428    -3.0134    -1.6133
N      0.5581    -1.9608    -1.0477
Mn     0.0000     0.0000     0.0000
C     -0.8355     1.8283     1.1142
O     -1.2752     2.7861     1.7005
H      1.0485    -0.3674     1.4574
C     -1.5823    -1.2025     1.1363
O     -2.4042    -1.8316     1.7549
N      1.7151     1.1142    -1.2079
C      1.8250     2.5428    -0.8336
C      0.6370     3.4740    -1.1964
C      2.1584     2.7128     0.6676
C      3.0790     0.4626    -1.0576
C      3.6178    -0.4060    -2.2306
C      3.2245    -0.3792     0.2157
C      1.2029     0.9791    -2.5654
C     -0.2878     1.2063    -2.7561
C     -0.7466     1.9075    -3.8795
C     -2.1080     2.0840    -4.0660
C     -3.0001     1.4910    -3.1846
C     -2.5255     0.7240    -2.1055
C     -3.5055    -0.1718    -1.4067
N     -3.7152    -1.3901    -2.2274
C     -3.1794    -2.6488    -1.6393
C     -2.8481    -3.7108    -2.6925
C     -4.0489    -3.2221    -0.5067
C     -4.9104    -1.3599    -3.1241
C     -4.5201    -1.6589    -4.5765
C     -6.0839    -2.2303    -2.6619
N     -1.1711     0.6377    -1.8858
H      1.0098    -5.1156    -1.5987
H      2.2422    -4.2431    -2.6014
H      0.5323    -4.3835    -3.1853
H      2.6901     2.9637    -1.3999
H     -0.3494     3.0576    -0.9514
H      0.7286     4.4617    -0.6970
H      0.6584     3.7016    -2.2820
H      3.2503     2.6038     0.8327
H      1.6514     1.9518     1.2804
H      1.8903     3.7177     1.0566
H      3.8397     1.2681    -0.9567
H      3.0379    -1.3442    -2.3523
H      4.6711    -0.7002    -2.0310
H      3.6427     0.1680    -3.1805
H      4.2656    -0.7607     0.2965
H      3.0828     0.2250     1.1277
H      2.5707    -1.2672     0.1975
H      1.3623    -0.0525    -2.9201
H      1.7681     1.6634    -3.2407
H     -0.0515     2.3371    -4.5901
H     -2.4733     2.6474    -4.9150
H     -4.0606     1.5902    -3.3738
H     -4.4626     0.3730    -1.2489
H     -3.1843    -0.3944    -0.3945
H     -2.1957    -2.4038    -1.1868
H     -2.2259    -4.5094    -2.2342
H     -3.7626    -4.1901    -3.0931
H     -2.2639    -3.2575    -3.5213
H     -3.4199    -3.8492     0.1605
H     -4.8567    -3.8764    -0.8876
H     -4.4969    -2.4091     0.1011
H     -5.3208    -0.3275    -3.1555
H     -4.3545    -2.7395    -4.7498
H     -3.5975    -1.1017    -4.8454
H     -5.3333    -1.3321    -5.2597
H     -5.8787    -3.3080    -2.8118
H     -6.9865    -1.9835    -3.2613
H     -6.3230    -2.0216    -1.5985
69
{"conf": 11, "E": 146.58, "rms": -1.0, "geom": "OH", "total_charge": 0, "CA_charge": 1, "smiles": "C[C:1]#[5N:2]->[Mn+:3]1(<-[3C-:4]#[O+:5])(<-[4H-:6])(<-[6C-:7]#[O+:8])<-[1N:9]([CH:10]([CH3:11])[CH3:12])([CH:13]([CH3:14])[CH3:15])[CH2:16][c:17]2[cH:18][cH:19][cH:20][c:21]([CH2:22][N:23]([CH:24]([CH3:25])[CH3:26])[CH:27]([CH3:28])[CH3:29])[2n:30]->12", "smiles3D": "C([C:1]#[5N:2]->[Mn+:3]1(<-[3C-:4]#[O+:5])(<-[4H-:6])(<-[6C-:7]#[O+:8])<-[1N:9]([C:10]([C:11]([H:35])([H:36])[H:37])([C:12]([H:38])([H:39])[H:40])[H:34])([C:13]([C:14]([H:42])([H:43])[H:44])([C:15]([H:45])([H:46])[H:47])[H:41])[C:16]([H:48])([H:49])[c:17]2[c:18]([H:50])[c:19]([H:51])[c:20]([H:52])[c:21]([C:22]([N:23]([C:24]([C:25]([H:56])([H:57])[H:58])([C:26]([H:59])([H:60])[H:61])[H:55])[C:27]([C:28]([H:63])([H:64])[H:65])([C:29]([H:66])([H:67])[H:68])[H:62])([H:53])[H:54])[2n:30]->12)([H:31])([H:32])[H:33]", "smiles3Dx": "C([C:1]#[5N:2]->[Mn+:3]1(<-[3C-:4]#[O+:5])(<-[4H-:6])(<-[6C-:7]#[O+:8])<-[1N:9]([C:10]([C:11]([H:35])([H:36])[H:37])([C:12]([H:38])([H:39])[H:40])[H:34])([C:13]([C:14]([H:42])([H:43])[H:44])([C:15]([H:45])([H:46])[H:47])[H:41])[C:16]([H:48])([H:49])[c:17]2[c:18]([H:50])[c:19]([H:51])[c:20]([H:52])[c:21]([C:22]([N:23]([C:24]([C:25]([H:56])([H:57])[H:58])([C:26]([H:59])([H:60])[H:61])[H:55])[C:27]([C:28]([H:63])([H:64])[H:65])([C:29]([H:66])([H:67])[H:68])[H:62])([H:53])[H:54])[2n:30]->12)([H:31])([H:32])[H:33]", "dummies": []}
C     -2.1190    -3.2093    -3.1806
C     -1.5021    -2.2630    -2.2523
N     -0.9863    -1.4667    -1.4712
Mn     0.0000     0.0000     0.0000
C      1.0982     1.1893     1.6285
O      1.6742     1.8140     2.4842
H      1.2161     0.5448    -1.2644
C      1.4138    -1.7090     0.5800
O      2.1590    -2.6073     0.8834
N     -1.4420     1.8261    -0.3825
C     -2.4288     1.4319    -1.3941
C     -3.5388     2.4634    -1.7102
C     -1.8264     0.9741    -2.7406
C     -0.6218     3.0350    -0.6343
C     -1.2745     4.3888    -0.2181
C     -0.0434     3.2206    -2.0502
C     -2.0552     1.9237     0.9461
C     -2.4774     0.6123     1.5899
C     -3.5705     0.5752     2.4647
C     -3.8448    -0.5962     3.1644
C     -3.0483    -1.7221     2.9696
C     -1.9836    -1.6701     2.0496
C     -1.1611    -2.9014     1.7706
N     -1.9016    -4.1591     2.0641
C     -1.1713    -5.1664     2.8848
C     -1.2799    -4.7993     4.3674
C      0.3072    -5.3620     2.4795
C     -2.7044    -4.7466     0.9509
C     -3.7115    -3.7441     0.3685
C     -1.8476    -5.3772    -0.1616
N     -1.6749    -0.4755     1.4579
H     -2.2341    -2.7297    -4.1742
H     -1.4752    -4.1078    -3.2745
H     -3.1157    -3.5077    -2.7960
H     -2.9429     0.5377    -0.9750
H     -3.1422     3.3326    -2.2705
H     -4.2977     1.9848    -2.3662
H     -4.0910     2.8095    -0.8187
H     -0.7947     0.6070    -2.6255
H     -1.8278     1.7694    -3.5126
H     -2.4500     0.1597    -3.1665
H      0.2602     2.9130     0.0196
H     -1.3787     4.4759     0.8821
H     -2.2645     4.5481    -0.6758
H     -0.6276     5.2417    -0.5168
H      0.7254     4.0232    -2.0273
H     -0.8159     3.5575    -2.7684
H      0.4918     2.3269    -2.4102
H     -2.9311     2.5987     0.9194
H     -1.3192     2.3759     1.6455
H     -4.1852     1.4522     2.6248
H     -4.6760    -0.6327     3.8567
H     -3.2841    -2.6269     3.5135
H     -0.2641    -2.8023     2.4115
H     -0.8402    -2.8919     0.7166
H     -1.6633    -6.1602     2.7833
H     -0.7835    -5.5726     4.9920
H     -0.8043    -3.8161     4.5683
H     -2.3488    -4.7445     4.6640
H      0.6613    -6.3537     2.8331
H      0.4400    -5.3196     1.3810
H      0.9653    -4.5945     2.9385
H     -3.3313    -5.5650     1.3709
H     -4.3553    -4.2440    -0.3864
H     -4.3740    -3.3598     1.1712
H     -3.2002    -2.8934    -0.1231
H     -2.4980    -5.7275    -0.9912
H     -1.3130    -6.2693     0.2235
H     -1.1135    -4.6622    -0.5805
69
{"conf": 12, "E": 161.63, "rms": -1.0, "geom": "OH", "total_charge": 0, "CA_charge": 1, "smiles": "C[C:1]#[5N:2]->[Mn+:3]1(<-[3C-:4]#[O+:5])(<-[4H-:6])(<-[6C-:7]#[O+:8])<-[1N:9]([CH:10]([CH3:11])[CH3:12])([CH:13]([CH3:14])[CH3:15])[CH2:16][c:17]2[cH:18][cH:19][cH:20][c:21]([CH2:22][N:23]([CH:24]([CH3:25])[CH3:26])[CH:27]([CH3:28])[CH3:29])[2n:30]->12", "smiles3D": "C([C:1]#[5N:2]->[Mn+:3]1(<-[3C-:4]#[O+:5])(<-[4H-:6])(<-[6C-:7]#[O+:8])<-[1N:9]([C:10]([C:11]([H:35])([H:36])[H:37])([C:12]([H:38])([H:39])[H:40])[H:34])([C:13]([C:14]([H:42])([H:43])[H:44])([C:15]([H:45])([H:46])[H:47])[H:41])[C:16]([H:48])([H:49])[c:17]2[c:18]([H:50])[c:19]([H:51])[c:20]([H:52])[c:21]([C:22]([N:23]([C:24]([C:25]([H:56])([H:57])[H:58])([C:26]([H:59])([H:60])[H:61])[H:55])[C:27]([C:28]([H:63])([H:64])[H:65])([C:29]([H:66])([H:67])[H:68])[H:62])([H:53])[H:54])[2n:30]->12)([H:31])([H:32])[H:33]", "smiles3Dx": "C([C:1]#[5N:2]->[Mn+:3]1(<-[3C-:4]#[O+:5])(<-[4H-:6])(<-[6C-:7]#[O+:8])<-[1N:9]([C:10]([C:11]([H:35])([H:36])[H:37])([C:12]([H:38])([H:39])[H:40])[H:34])([C:13]([C:14]([H:42])([H:43])[H:44])([C:15]([H:45])([H:46])[H:47])[H:41])[C:16]([H:48])([H:49])[c:17]2[c:18]([H:50])[c:19]([H:51])[c:20]([H:52])[c:21]([C:22]([N:23]([C:24]([C:25]([H:56])([H:57])[H:58])([C:26]([H:59])([H:60])[H:61])[H:55])[C:27]([C:28]([H:63])([H:64])[H:65])([C:29]([H:66])([H:67])[H:68])[H:62])([H:53])[H:54])[2n:30]->12)([H:31])([H:32])[H:33]", "dummies": []}
C     -1.3205     4.4924    -1.7209
C     -0.9380     3.1724    -1.2222
N     -0.6156     2.0611    -0.8081
Mn     0.0000     0.0000     0.0000
C      0.8344    -1.7999     1.1595
O      1.2754    -2.7412     1.7708
H     -1.7512    -0.4097     0.3896
C      0.0672     1.0814     2.0127
O      0.0581     1.6612     3.0695
N     -0.0841    -1.1160    -2.0846
C     -0.9798    -2.3082    -2.0605
C     -0.7283    -3.3281    -3.2116
C     -0.9793    -3.1044    -0.7505
C     -0.5401    -0.1907    -3.1449
C      0.4333     0.9525    -3.5342
C     -1.9298     0.4167    -2.8231
C      1.2998    -1.5100    -2.2703
C      2.3497    -0.4810    -1.8455
C      3.5386    -0.3646    -2.5774
C      4.4764     0.5906    -2.2131
C      4.2576     1.3716    -1.0859
C      3.0961     1.1853    -0.3146
C      3.0164     1.8515     1.0382
N      3.2874     0.9290     2.1826
C      4.4123    -0.0451     1.9703
C      4.4587    -1.1620     3.0205
C      5.8064     0.5936     1.7827
C      3.1798     1.6423     3.4967
C      2.5573     0.7560     4.5898
C      4.4749     2.3047     3.9890
N      2.1422     0.2976    -0.7427
H     -1.3502     4.4724    -2.8297
H     -0.5778     5.2443    -1.3838
H     -2.3231     4.7595    -1.3284
H     -2.0239    -1.9604    -2.1810
H     -1.5360    -4.0914    -3.2168
H      0.2329    -3.8669    -3.0759
H     -0.7336    -2.8703    -4.2167
H     -1.7130    -3.9365    -0.8222
H      0.0023    -3.5731    -0.5446
H     -1.3326    -2.4912     0.0915
H     -0.6685    -0.7781    -4.0745
H      1.2904     0.5450    -4.1087
H      0.8237     1.5076    -2.6677
H     -0.0574     1.6760    -4.2199
H     -2.1498     0.3419    -1.7430
H     -2.7226    -0.1456    -3.3619
H     -2.0362     1.4738    -3.1449
H      1.5056    -2.4260    -1.6815
H      1.4648    -1.7605    -3.3441
H      3.7205    -0.9871    -3.4446
H      5.3838     0.7107    -2.7908
H      5.0117     2.0916    -0.7966
H      2.0214     2.3207     1.1251
H      3.7244     2.7079     1.0762
H      4.1985    -0.6014     1.0329
H      5.0896    -1.9980     2.6485
H      4.9116    -0.8116     3.9687
H      3.4414    -1.5640     3.2063
H      6.3711     0.6548     2.7340
H      6.4108    -0.0360     1.0950
H      5.7503     1.6072     1.3465
H      2.4621     2.4857     3.3803
H      2.0235     1.3912     5.3292
H      1.8256     0.0455     4.1527
H      3.3194     0.1833     5.1532
H      5.1881     1.5576     4.3883
H      4.9473     2.9003     3.1820
H      4.2383     3.0020     4.8211
69
{"conf": 13, "E": 163.85, "rms": -1.0, "geom": "OH", "total_charge": 0, "CA_charge": 1, "smiles": "C[C:1]#[5N:2]->[Mn+:3]1(<-[3C-:4]#[O+:5])(<-[4H-:6])(<-[6C-:7]#[O+:8])<-[1N:9]([CH:10]([CH3:11])[CH3:12])([CH:13]([CH3:14])[CH3:15])[CH2:16][c:17]2[cH:18][cH:19][cH:20][c:21]([CH2:22][N:23]([CH:24]([CH3:25])[CH3:26])[CH:27]([CH3:28])[CH3:29])[2n:30]->12", "smiles3D": "C([C:1]#[5N:2]->[Mn+:3]1(<-[3C-:4]#[O+:5])(<-[4H-:6])(<-[6C-:7]#[O+:8])<-[1N:9]([C:10]([C:11]([H:35])([H:36])[H:37])([C:12]([H:38])([H:39])[H:40])[H:34])([C:13]([C:14]([H:42])([H:43])[H:44])([C:15]([H:45])([H:46])[H:47])[H:41])[C:16]([H:48])([H:49])[c:17]2[c:18]([H:50])[c:19]([H:51])[c:20]([H:52])[c:21]([C:22]([N:23]([C:24]([C:25]([H:56])([H:57])[H:58])([C:26]([H:59])([H:60])[H:61])[H:55])[C:27]([C:28]([H:63])([H:64])[H:65])([C:29]([H:66])([H:67])[H:68])[H:62])([H:53])[H:54])[2n:30]->12)([H:31])([H:32])[H:33]", "smiles3Dx": "C([C:1]#[5N:2]->[Mn+:3]1(<-[3C-:4]#[O+:5])(<-[4H-:6])(<-[6C-:7]#[O+:8])<-[1N:9]([C:10]([C:11]([H:35])([H:36])[H:37])([C:12]([H:38])([H:39])[H:40])[H:34])([C:13]([C:14]([H:42])([H:43])[H:44])([C:15]([H:45])([H:46])[H:47])[H:41])[C:16]([H:48])([H:49])[c:17]2[c:18]([H:50])[c:19]([H:51])[c:20]([H:52])[c:21]([C:22]([N:23]([C:24]([C:25]([H:56])([H:57])[H:58])([C:26]([H:59])([H:60])[H:61])[H:55])[C:27]([C:28]([H:63])([H:64])[H:65])([C:29]([H:66])([H:67])[H:68])[H:62])([H:53])[H:54])[2n:30]->12)([H:31])([H:32])[H:33]", "dummies": []}
C     -4.5980     1.4233     1.2930
C     -3.2480     1.0044     0.9186
N     -2.1148     0.6533     0.5999
Mn     0.0000     0.0000     0.0000
C      2.1547    -0.6814    -0.3947
O      3.2796    -1.0518    -0.6186
H     -0.5337    -1.7411    -0.2068
C      0.2808    -0.5141     2.2122
O      0.4157    -0.7920     3.3782
N     -0.4681     0.6915    -2.2153
C      0.7827     0.5602    -2.9624
C      1.1563    -0.9056    -3.2875
C      0.8537     1.3820    -4.2769
C     -1.6183    -0.0065    -2.8807
C     -2.9305     0.8027    -3.0948
C     -2.0127    -1.3158    -2.1945
C     -0.7552     2.0916    -1.9413
C      0.2501     2.8104    -1.0604
C      0.5435     4.1594    -1.2956
C      1.3603     4.8461    -0.4101
C      1.8895     4.1829     0.6888
C      1.6047     2.8195     0.8966
C      2.2865     2.1155     2.0454
N      3.5019     1.3411     1.6518
C      4.5729     2.2303     1.0718
C      4.5004     2.1699    -0.4636
C      6.0399     1.9594     1.4726
C      3.8435     0.3591     2.7313
C      4.9182    -0.6733     2.3395
C      4.1051     1.0057     4.1112
N      0.7325     2.1804     0.0476
H     -5.0640     0.6433     1.9295
H     -4.5461     2.3782     1.8552
H     -5.2069     1.5660     0.3766
H      1.5860     0.9499    -2.3038
H      0.9330    -1.5751    -2.4400
H      2.2462    -0.9739    -3.4932
H      0.6296    -1.2876    -4.1866
H      1.0254     2.4562    -4.0563
H     -0.0695     1.2816    -4.8812
H      1.7156     1.0557    -4.8981
H     -1.3014    -0.2895    -3.9038
H     -3.6416     0.2096    -3.7098
H     -2.7487     1.7350    -3.6664
H     -3.4416     1.0249    -2.1343
H     -1.1909    -2.0514    -2.2222
H     -2.8428    -1.8013    -2.7521
H     -2.3835    -1.1332    -1.1698
H     -0.8706     2.6559    -2.8903
H     -1.7157     2.1573    -1.4008
H      0.1245     4.6797    -2.1479
H      1.5861     5.8915    -0.5763
H      2.5351     4.7286     1.3654
H      1.5449     1.5019     2.5654
H      2.5693     2.8717     2.8122
H      4.3956     3.2849     1.3739
H      3.4827     2.3812    -0.8412
H      4.7942     1.1620    -0.8245
H      5.1861     2.9205    -0.9121
H      6.4341     1.0363     1.0012
H      6.6749     2.7903     1.0959
H      6.1981     1.9363     2.5637
H      2.9446    -0.2765     2.8760
H      4.6762    -1.6611     2.7888
H      5.9203    -0.3977     2.7263
H      4.9648    -0.8064     1.2412
H      4.6934     0.3269     4.7647
H      4.6262     1.9782     4.0333
H      3.1385     1.1986     4.6239
69
{"conf": 14, "E": 165.6, "rms": -1.0, "geom": "OH", "total_charge": 0, "CA_charge": 1, "smiles": "C[C:1]#[5N:2]->[Mn+:3]1(<-[3C-:4]#[O+:5])(<-[4H-:6])(<-[6C-:7]#[O+:8])<-[1N:9]([CH:10]([CH3:11])[CH3:12])([CH:13]([CH3:14])[CH3:15])[CH2:16][c:17]2[cH:18][cH:19][cH:20][c:21]([CH2:22][N:23]([CH:24]([CH3:25])[CH3:26])[CH:27]([CH3:28])[CH3:29])[2n:30]->12", "smiles3D": "C([C:1]#[5N:2]->[Mn+:3]1(<-[3C-:4]#[O+:5])(<-[4H-:6])(<-[6C-:7]#[O+:8])<-[1N:9]([C:10]([C:11]([H:35])([H:36])[H:37])([C:12]([H:38])([H:39])[H:40])[H:34])([C:13]([C:14]([H:42])([H:43])[H:44])([C:15]([H:45])([H:46])[H:47])[H:41])[C:16]([H:48])([H:49])[c:17]2[c:18]([H:50])[c:19]([H:51])[c:20]([H:52])[c:21]([C:22]([N:23]([C:24]([C:25]([H:56])([H:57])[H:58])([C:26]([H:59])([H:60])[H:61])[H:55])[C:27]([C:28]([H:63])([H:64])[H:65])([C:29]([H:66])([H:67])[H:68])[H:62])([H:53])[H:54])[2n:30]->12)([H:31])([H:32])[H:33]", "smiles3Dx": "C([C:1]#[5N:2]->[Mn+:3]1(<-[3C-:4]#[O+:5])(<-[4H-:6])(<-[6C-:7]#[O+:8])<-[1N:9]([C:10]([C:11]([H:35])([H:36])[H:37])([C:12]([H:38])([H:39])[H:40])[H:34])([C:13]([C:14]([H:42])([H:43])[H:44])([C:15]([H:45])([H:46])[H:47])[H:41])[C:16]([H:48])([H:49])[c:17]2[c:18]([H:50])[c:19]([H:51])[c:20]([H:52])[c:21]([C:22]([N:23]([C:24]([C:25]([H:56])([H:57])[H:58])([C:26]([H:59])([H:60])[H:61])[H:55])[C:27]([C:28]([H:63])([H:64])[H:65])([C:29]([H:66])([H:67])[H:68])[H:62])([H:53])[H:54])[2n:30]->12)([H:31])([H:32])[H:33]", "dummies": []}
C     -1.9904     4.5654    -0.2491
C     -1.4050     3.2279    -0.1708
N     -0.9162     2.1026    -0.1035
Mn     0.0000     0.0000     0.0000
C      1.1101    -2.0068    -0.0008
O      1.6958    -3.0604     0.0169
H      0.8443     0.4097     1.5785
C      1.7708     0.9588    -1.0928
O      2.7027     1.4687    -1.6638
N     -1.9206    -0.8820     1.0168
C     -2.0289    -0.3325     2.3880
C     -1.8792     1.2023     2.5257
C     -1.0128    -0.9656     3.3863
C     -1.8934    -2.3715     1.0306
C     -3.0623    -3.0464     1.8156
C     -1.8536    -3.0651    -0.3491
C     -2.9739    -0.3950     0.1302
C     -2.6424    -0.4104    -1.3718
C     -3.6767    -0.2632    -2.3032
C     -3.3688    -0.1305    -3.6521
C     -2.0463    -0.2371    -4.0712
C     -1.0348    -0.4993    -3.1312
C      0.3502    -0.8690    -3.6244
N      0.6825    -2.3286    -3.5244
C     -0.1317    -3.2284    -4.4168
C     -0.3298    -2.7218    -5.8585
C     -1.4481    -3.6664    -3.7672
C      2.1475    -2.6336    -3.7130
C      2.4916    -4.0126    -3.0966
C      3.1191    -1.5867    -3.1253
N     -1.3432    -0.4371    -1.7948
H     -1.8340     5.0938     0.7137
H     -1.5041     5.1346    -1.0677
H     -3.0778     4.4807    -0.4521
H     -3.0506    -0.5676     2.7577
H     -2.0586     1.4894     3.5844
H     -0.8584     1.5440     2.2894
H     -2.6298     1.7906     1.9709
H     -0.9333    -0.3726     4.3228
H     -0.0051    -1.0405     2.9399
H     -1.3106    -1.9791     3.7126
H     -0.9532    -2.6649     1.5368
H     -3.1652    -2.7234     2.8649
H     -2.8863    -4.1427     1.8643
H     -4.0393    -2.9006     1.3133
H     -1.0569    -2.6821    -0.9970
H     -2.8288    -2.9924    -0.8748
H     -1.6397    -4.1473    -0.2131
H     -3.8975    -0.9879     0.2859
H     -3.2278     0.6455     0.3725
H     -4.7073    -0.1946    -1.9781
H     -4.1559     0.0413    -4.3749
H     -1.8210    -0.1180    -5.1206
H      0.5141    -0.5004    -4.6596
H      1.0193    -0.2784    -3.0104
H      0.3941    -4.1952    -4.5529
H     -0.5815    -3.5773    -6.5219
H     -1.1674    -2.0111    -5.9344
H      0.5955    -2.2549    -6.2534
H     -1.2320    -4.2041    -2.8221
H     -2.1291    -2.8247    -3.5611
H     -1.9821    -4.3748    -4.4364
H      2.3851    -2.6803    -4.7996
H      2.3797    -4.8192    -3.8506
H      3.5425    -4.0727    -2.7411
H      1.8230    -4.2385    -2.2414
H      4.1704    -1.9324    -3.2248
H      3.0706    -0.6334    -3.6921
H      2.9123    -1.4169    -2.0505
69
{"conf": 15, "E": 151.46, "rms": -1.0, "geom": "OH", "total_charge": 0, "CA_charge": 1, "smiles": "C[C:1]#[5N:2]->[Mn+:3]1(<-[3C-:4]#[O+:5])(<-[4H-:6])(<-[6C-:7]#[O+:8])<-[1N:9]([CH:10]([CH3:11])[CH3:12])([CH:13]([CH3:14])[CH3:15])[CH2:16][c:17]2[cH:18][cH:19][cH:20][c:21]([CH2:22][N:23]([CH:24]([CH3:25])[CH3:26])[CH:27]([CH3:28])[CH3:29])[2n:30]->12", "smiles3D": "C([C:1]#[5N:2]->[Mn+:3]1(<-[3C-:4]#[O+:5])(<-[4H-:6])(<-[6C-:7]#[O+:8])<-[1N:9]([C:10]([C:11]([H:35])([H:36])[H:37])([C:12]([H:38])([H:39])[H:40])[H:34])([C:13]([C:14]([H:42])([H:43])[H:44])([C:15]([H:45])([H:46])[H:47])[H:41])[C:16]([H:48])([H:49])[c:17]2[c:18]([H:50])[c:19]([H:51])[c:20]([H:52])[c:21]([C:22]([N:23]([C:24]([C:25]([H:56])([H:57])[H:58])([C:26]([H:59])([H:60])[H:61])[H:55])[C:27]([C:28]([H:63])([H:64])[H:65])([C:29]([H:66])([H:67])[H:68])[H:62])([H:53])[H:54])[2n:30]->12)([H:31])([H:32])[H:33]", "smiles3Dx": "C([C:1]#[5N:2]->[Mn+:3]1(<-[3C-:4]#[O+:5])(<-[4H-:6])(<-[6C-:7]#[O+:8])<-[1N:9]([C:10]([C:11]([H:35])([H:36])[H:37])([C:12]([H:38])([H:39])[H:40])[H:34])([C:13]([C:14]([H:42])([H:43])[H:44])([C:15]([H:45])([H:46])[H:47])[H:41])[C:16]([H:48])([H:49])[c:17]2[c:18]([H:50])[c:19]([H:51])[c:20]([H:52])[c:21]([C:22]([N:23]([C:24]([C:25]([H:56])([H:57])[H:58])([C:26]([H:59])([H:60])[H:61])[H:55])[C:27]([C:28]([H:63])([H:64])[H:65])([C:29]([H:66])([H:67])[H:68])[H:62])([H:53])[H:54])[2n:30]->12)([H:31])([H:32])[H:33]", "dummies": []}
C      1.3136    -4.3062    -2.1485
C      0.9260    -3.0430    -1.5226
N      0.5959    -1.9786    -1.0043
Mn     0.0000     0.0000     0.0000
C     -0.4367     1.7703     1.3970
O     -0.6640     2.6959     2.1359
H      1.2520     0.9378    -0.9679
C      1.5988    -0.4918     1.5679
O      2.4416    -0.7487     2.3913
N     -1.7610     0.5421    -1.4813
C     -1.6562     1.8863    -2.1294
C     -0.8600     1.9857    -3.4511
C     -1.0918     2.9924    -1.2133
C     -1.9406    -0.5999    -2.3958
C     -0.7337    -0.9119    -3.3119
C     -3.2202    -0.5457    -3.2741
C     -2.8779     0.5669    -0.5297
C     -2.9196    -0.6036     0.4490
C     -4.1446    -1.0947     0.9154
C     -4.1533    -2.0972     1.8811
C     -2.9494    -2.6139     2.3553
C     -1.7317    -2.1269     1.8423
C     -0.4251    -2.7076     2.3196
N     -0.5779    -4.1128     2.7661
C      0.2359    -4.5200     3.9459
C     -0.4827    -4.0984     5.2305
C      1.6821    -3.9810     3.9328
C     -0.6775    -5.0909     1.6475
C      0.6833    -5.6131     1.1595
C     -1.6075    -6.2488     2.0282
N     -1.7529    -1.0802     0.9622
H      2.2059    -4.7171    -1.6332
H      1.5519    -4.1299    -3.2175
H      0.4748    -5.0280    -2.0717
H     -2.6965     2.1981    -2.3832
H     -0.7918     3.0435    -3.7851
H      0.1830     1.6329    -3.3322
H     -1.3922     1.4989    -4.2869
H     -0.0484     2.7727    -0.9232
H     -1.0702     3.9639    -1.7530
H     -1.7294     3.2062    -0.3384
H     -2.0479    -1.4964    -1.7466
H      0.2068    -0.5099    -2.8947
H     -0.8558    -0.5514    -4.3518
H     -0.6359    -2.0116    -3.4265
H     -3.1709    -1.3040    -4.0855
H     -3.3691     0.4466    -3.7399
H     -4.1209    -0.8077    -2.6823
H     -2.8161     1.4739     0.0919
H     -3.8459     0.6203    -1.0694
H     -5.0808    -0.6927     0.5490
H     -5.0934    -2.4750     2.2621
H     -2.9754    -3.3912     3.1078
H     -0.0880    -2.0572     3.1515
H      0.3198    -2.6712     1.5044
H      0.3076    -5.6269     3.9933
H     -1.5048    -4.5332     5.2487
H      0.0709    -4.4684     6.1199
H     -0.5666    -2.9932     5.2961
H      2.1621    -4.1311     2.9471
H      2.2860    -4.5232     4.6912
H      1.7221    -2.9016     4.1862
H     -1.1587    -4.5971     0.7723
H      1.1921    -6.2218     1.9349
H      1.3381    -4.7684     0.8654
H      0.5385    -6.2551     0.2649
H     -1.1597    -6.8917     2.8135
H     -1.8121    -6.8798     1.1369
H     -2.5750    -5.8505     2.4004
69
{"conf": 16, "E": 177.69, "rms": -1.0, "geom": "OH", "total_charge": 0, "CA_charge": 1, "smiles": "C[C:1]#[5N:2]->[Mn+:3]1(<-[3C-:4]#[O+:5])(<-[4H-:6])(<-[6C-:7]#[O+:8])<-[1N:9]([CH:10]([CH3:11])[CH3:12])([CH:13]([CH3:14])[CH3:15])[CH2:16][c:17]2[cH:18][cH:19][cH:20][c:21]([CH2:22][N:23]([CH:24]([CH3:25])[CH3:26])[CH:27]([CH3:28])[CH3:29])[2n:30]->12", "smiles3D": "C([C:1]#[5N:2]->[Mn+:3]1(<-[3C-:4]#[O+:5])(<-[4H-:6])(<-[6C-:7]#[O+:8])<-[1N:9]([C:10]([C:11]([H:35])([H:36])[H:37])([C:12]([H:38])([H:39])[H:40])[H:34])([C:13]([C:14]([H:42])([H:43])[H:44])([C:15]([H:45])([H:46])[H:47])[H:41])[C:16]([H:48])([H:49])[c:17]2[c:18]([H:50])[c:19]([H:51])[c:20]([H:52])[c:21]([C:22]([N:23]([C:24]([C:25]([H:56])([H:57])[H:58])([C:26]([H:59])([H:60])[H:61])[H:55])[C:27]([C:28]([H:63])([H:64])[H:65])([C:29]([H:66])([H:67])[H:68])[H:62])([H:53])[H:54])[2n:30]->12)([H:31])([H:32])[H:33]", "smiles3Dx": "C([C:1]#[5N:2]->[Mn+:3]1(<-[3C-:4]#[O+:5])(<-[4H-:6])(<-[6C-:7]#[O+:8])<-[1N:9]([C:10]([C:11]([H:35])([H:36])[H:37])([C:12]([H:38])([H:39])[H:40])[H:34])([C:13]([C:14]([H:42])([H:43])[H:44])([C:15]([H:45])([H:46])[H:47])[H:41])[C:16]([H:48])([H:49])[c:17]2[c:18]([H:50])[c:19]([H:51])[c:20]([H:52])[c:21]([C:22]([N:23]([C:24]([C:25]([H:56])([H:57])[H:58])([C:26]([H:59])([H:60])[H:61])[H:55])[C:27]([C:28]([H:63])([H:64])[H:65])([C:29]([H:66])([H:67])[H:68])[H:62])([H:53])[H:54])[2n:30]->12)([H:31])([H:32])[H:33]", "dummies": []}
C      1.0254    -3.7719    -3.0961
C      0.7071    -2.6639    -2.1972
N      0.4408    -1.7347    -1.4382
Mn     0.0000     0.0000     0.0000
C      0.0588     1.7221     1.5203
O      0.1046     2.6250     2.3187
H     -0.5136     1.1374    -1.3519
C      2.1727     0.5358    -0.4516
O      3.3074     0.8311    -0.7290
N     -2.2192    -0.7052     0.4005
C     -3.0646    -0.8069    -0.8412
C     -2.3089    -1.2871    -2.0952
C     -3.8621     0.4472    -1.2832
C     -2.8920     0.1088     1.4453
C     -2.4338    -0.1124     2.9131
C     -2.8326     1.6347     1.1664
C     -1.9865    -2.0702     0.8848
C     -0.7910    -2.2679     1.8217
C     -0.8457    -3.2608     2.8077
C      0.2022    -3.3911     3.7069
C      1.2981    -2.5439     3.6095
C      1.3751    -1.6027     2.5643
C      2.5568    -0.6484     2.5359
N      3.7217    -1.0395     1.6788
C      3.9779    -2.5261     1.6397
C      5.4468    -3.0080     1.7236
C      3.3427    -3.1064     0.3704
C      4.9292    -0.1667     1.9036
C      5.8171    -0.1200     0.6353
C      4.6119     1.2930     2.3213
N      0.3293    -1.5004     1.6808
H      0.1261    -4.4074    -3.2309
H      1.8451    -4.3778    -2.6580
H      1.3461    -3.3701    -4.0790
H     -3.8406    -1.5827    -0.6301
H     -1.5115    -0.5760    -2.3748
H     -2.9990    -1.3403    -2.9649
H     -1.9390    -2.3220    -2.0067
H     -3.1966     1.2993    -1.5249
H     -4.6529     0.7129    -0.5571
H     -4.4345     0.2294    -2.2107
H     -3.9683    -0.1830     1.4275
H     -1.3482     0.0583     3.0380
H     -2.7085    -1.1211     3.2810
H     -2.9670     0.5896     3.5903
H     -3.8430     2.0457     0.9666
H     -2.4760     2.2257     2.0359
H     -2.1720     1.8575     0.3104
H     -2.9075    -2.4284     1.4022
H     -1.8149    -2.7551     0.0369
H     -1.7132    -3.9021     2.9017
H      0.1537    -4.1304     4.4959
H      2.0875    -2.6218     4.3473
H      2.9058    -0.5214     3.5849
H      2.1742     0.3359     2.2169
H      3.5124    -3.0262     2.5069
H      5.4629    -4.1189     1.7584
H      5.9404    -2.6765     2.6585
H      6.0427    -2.7209     0.8367
H      3.4679    -4.2099     0.3375
H      3.8105    -2.6633    -0.5341
H      2.2574    -2.8923     0.3441
H      5.5234    -0.5642     2.7516
H      5.8914     0.9001     0.1997
H      6.8496    -0.4465     0.8826
H      5.4188    -0.7717    -0.1692
H      5.5510     1.8855     2.3746
H      3.9349     1.7853     1.5941
H      4.1639     1.3407     3.3350
69
{"conf": 17, "E": 146.76, "rms": -1.0, "geom": "OH", "total_charge": 0, "CA_charge": 1, "smiles": "C[C:1]#[5N:2]->[Mn+:3]1(<-[3C-:4]#[O+:5])(<-[4H-:6])(<-[6C-:7]#[O+:8])<-[1N:9]([CH:10]([CH3:11])[CH3:12])([CH:13]([CH3:14])[CH3:15])[CH2:16][c:17]2[cH:18][cH:19][cH:20][c:21]([CH2:22][N:23]([CH:24]([CH3:25])[CH3:26])[CH:27]([CH3:28])[CH3:29])[2n:30]->12", "smiles3D": "C([C:1]#[5N:2]->[Mn+:3]1(<-[3C-:4]#[O+:5])(<-[4H-:6])(<-[6C-:7]#[O+:8])<-[1N:9]([C:10]([C:11]([H:35])([H:36])[H:37])([C:12]([H:38])([H:39])[H:40])[H:34])([C:13]([C:14]([H:42])([H:43])[H:44])([C:15]([H:45])([H:46])[H:47])[H:41])[C:16]([H:48])([H:49])[c:17]2[c:18]([H:50])[c:19]([H:51])[c:20]([H:52])[c:21]([C:22]([N:23]([C:24]([C:25]([H:56])([H:57])[H:58])([C:26]([H:59])([H:60])[H:61])[H:55])[C:27]([C:28]([H:63])([H:64])[H:65])([C:29]([H:66])([H:67])[H:68])[H:62])([H:53])[H:54])[2n:30]->12)([H:31])([H:32])[H:33]", "smiles3Dx": "C([C:1]#[5N:2]->[Mn+:3]1(<-[3C-:4]#[O+:5])(<-[4H-:6])(<-[6C-:7]#[O+:8])<-[1N:9]([C:10]([C:11]([H:35])([H:36])[H:37])([C:12]([H:38])([H:39])[H:40])[H:34])([C:13]([C:14]([H:42])([H:43])[H:44])([C:15]([H:45])([H:46])[H:47])[H:41])[C:16]([H:48])([H:49])[c:17]2[c:18]([H:50])[c:19]([H:51])[c:20]([H:52])[c:21]([C:22]([N:23]([C:24]([C:25]([H:56])([H:57])[H:58])([C:26]([H:59])([H:60])[H:61])[H:55])[C:27]([C:28]([H:63])([H:64])[H:65])([C:29]([H:66])([H:67])[H:68])[H:62])([H:53])[H:54])[2n:30]->12)([H:31])([H:32])[H:33]", "dummies": []}
C      1.5850    -4.2204     2.1224
C      1.1173    -2.9815     1.5021
N      0.7269    -1.9403     0.9799
Mn     0.0000     0.0000     0.0000
C     -0.9739     1.8338    -0.9875
O     -1.4870     2.7947    -1.5048
H      0.0058     0.8463     1.6255
C     -2.1055    -0.7720     0.4790
O     -3.2123    -1.1774     0.7339
N      2.2434     0.5204    -0.5159
C      3.0729     0.3877     0.7140
C      2.9235     1.4768     1.7969
C      4.6029     0.2245     0.4548
C      2.3956     1.8225    -1.1957
C      1.9304     1.8633    -2.6777
C      1.7105     2.9960    -0.4521
C      2.5876    -0.6038    -1.4021
C      1.5139    -1.0679    -2.3806
C      1.8832    -1.7026    -3.5735
C      0.8955    -2.1923    -4.4220
C     -0.4457    -2.0217    -4.0914
C     -0.7903    -1.3509    -2.9032
C     -2.2407    -1.0928    -2.5849
N     -3.0400    -0.8884    -3.8162
C     -2.8093     0.4306    -4.4692
C     -3.7095     1.5554    -3.9323
C     -2.9329     0.3035    -5.9921
C     -4.4469    -1.3771    -3.7704
C     -5.1711    -1.0940    -2.4373
C     -4.4765    -2.8743    -4.0896
N      0.2014    -0.9754    -2.0377
H      2.6736    -4.1447     2.3227
H      1.3932    -5.0719     1.4376
H      1.0434    -4.3835     3.0768
H      2.7386    -0.5499     1.1986
H      3.4002     1.1198     2.7355
H      1.8824     1.6892     2.0695
H      3.4576     2.4068     1.5198
H      5.0410     1.1138    -0.0390
H      5.1361     0.0906     1.4208
H      4.8474    -0.6777    -0.1391
H      3.4801     2.0535    -1.2198
H      0.8812     1.5352    -2.7920
H      2.0161     2.8944    -3.0836
H      2.5834     1.2463    -3.3270
H      1.1211     3.6551    -1.1249
H      2.4681     3.6637     0.0067
H      1.0243     2.6366     0.3295
H      3.5007    -0.3401    -1.9843
H      2.8362    -1.5011    -0.7913
H      2.9264    -1.8284    -3.8352
H      1.1690    -2.6953    -5.3406
H     -1.2047    -2.3947    -4.7673
H     -2.5956    -1.9793    -2.0212
H     -2.3376    -0.1959    -1.9513
H     -1.7596     0.7534    -4.2826
H     -4.7765     1.3816    -4.1811
H     -3.4071     2.5238    -4.3849
H     -3.5977     1.6507    -2.8337
H     -2.5908     1.2410    -6.4803
H     -3.9805     0.1121    -6.3028
H     -2.2940    -0.5297    -6.3542
H     -5.0448    -0.8894    -4.5686
H     -6.2599    -1.2765    -2.5610
H     -4.8119    -1.7581    -1.6244
H     -5.0385    -0.0420    -2.1203
H     -5.5260    -3.2347    -4.1455
H     -3.9393    -3.4585    -3.3134
H     -3.9907    -3.0582    -5.0716
69
{"conf": 18, "E": 159.55, "rms": -1.0, "geom": "OH", "total_charge": 0, "CA_charge": 1, "smiles": "C[C:1]#[5N:2]->[Mn+:3]1(<-[3C-:4]#[O+:5])(<-[4H-:6])(<-[6C-:7]#[O+:8])<-[1N:9]([CH:10]([CH3:11])[CH3:12])([CH:13]([CH3:14])[CH3:15])[CH2:16][c:17]2[cH:18][cH:19][cH:20][c:21]([CH2:22][N:23]([CH:24]([CH3:25])[CH3:26])[CH:27]([CH3:28])[CH3:29])[2n:30]->12", "smiles3D": "C([C:1]#[5N:2]->[Mn+:3]1(<-[3C-:4]#[O+:5])(<-[4H-:6])(<-[6C-:7]#[O+:8])<-[1N:9]([C:10]([C:11]([H:35])([H:36])[H:37])([C:12]([H:38])([H:39])[H:40])[H:34])([C:13]([C:14]([H:42])([H:43])[H:44])([C:15]([H:45])([H:46])[H:47])[H:41])[C:16]([H:48])([H:49])[c:17]2[c:18]([H:50])[c:19]([H:51])[c:20]([H:52])[c:21]([C:22]([N:23]([C:24]([C:25]([H:56])([H:57])[H:58])([C:26]([H:59])([H:60])[H:61])[H:55])[C:27]([C:28]([H:63])([H:64])[H:65])([C:29]([H:66])([H:67])[H:68])[H:62])([H:53])[H:54])[2n:30]->12)([H:31])([H:32])[H:33]", "smiles3Dx": "C([C:1]#[5N:2]->[Mn+:3]1(<-[3C-:4]#[O+:5])(<-[4H-:6])(<-[6C-:7]#[O+:8])<-[1N:9]([C:10]([C:11]([H:35])([H:36])[H:37])([C:12]([H:38])([H:39])[H:40])[H:34])([C:13]([C:14]([H:42])([H:43])[H:44])([C:15]([H:45])([H:46])[H:47])[H:41])[C:16]([H:48])([H:49])[c:17]2[c:18]([H:50])[c:19]([H:51])[c:20]([H:52])[c:21]([C:22]([N:23]([C:24]([C:25]([H:56])([H:57])[H:58])([C:26]([H:59])([H:60])[H:61])[H:55])[C:27]([C:28]([H:63])([H:64])[H:65])([C:29]([H:66])([H:67])[H:68])[H:62])([H:53])[H:54])[2n:30]->12)([H:31])([H:32])[H:33]", "dummies": []}
C      1.0484    -1.8942    -4.4917
C      0.7311    -1.3406    -3.1764
N      0.4665    -0.8770    -2.0698
Mn     0.0000     0.0000     0.0000
C     -0.3530     1.0952     1.9880
O     -0.5378     1.6712     3.0312
H     -1.6076     0.6521    -0.6035
C      1.0138     1.8923    -0.7966
O      1.5357     2.8889    -1.2304
N     -0.8598    -2.0379     0.7904
C     -2.1230    -2.3295     0.0758
C     -2.0815    -2.2021    -1.4652
C     -3.3182    -1.4522     0.5569
C     -1.0659    -2.0084     2.2693
C     -1.7740    -3.2704     2.8558
C      0.1917    -1.7858     3.1477
C      0.2133    -2.9638     0.4377
C      1.6291    -2.4366     0.7106
C      2.6620    -3.3271     1.0269
C      3.9103    -2.8248     1.3820
C      4.1138    -1.4479     1.4301
C      3.0793    -0.5741     1.0522
C      3.2576     0.9103     1.2615
N      3.9761     1.6838     0.1941
C      4.6142     2.9216     0.7469
C      5.7822     2.6209     1.7128
C      3.5878     3.8488     1.4218
C      4.7931     0.8974    -0.7966
C      3.8791     0.3035    -1.8849
C      5.8830     1.7068    -1.5412
N      1.8743    -1.0956     0.6652
H      1.4856    -1.1000    -5.1310
H      1.7790    -2.7211    -4.3772
H      0.1216    -2.2814    -4.9625
H     -2.3825    -3.3906     0.2819
H     -1.9495    -1.1561    -1.7886
H     -1.3559    -2.8683    -1.9622
H     -3.0592    -2.5283    -1.8813
H     -3.7279    -1.7822     1.5292
H     -4.1748    -1.5034    -0.1492
H     -3.0209    -0.3934     0.6610
H     -1.7256    -1.1429     2.4750
H     -1.1364    -4.1738     2.7812
H     -2.7542    -3.5054     2.4088
H     -1.9787    -3.1083     3.9362
H      0.8220    -2.6983     3.1978
H      0.8082    -0.9341     2.8339
H     -0.1241    -1.5603     4.1892
H      0.0792    -3.9191     0.9847
H      0.1799    -3.2044    -0.6333
H      2.4896    -4.3960     1.0357
H      4.7078    -3.5013     1.6608
H      5.0644    -1.0635     1.7796
H      3.7611     1.0216     2.2433
H      2.2617     1.3611     1.4171
H      5.0080     3.5394    -0.0849
H      6.3554     1.7269     1.3944
H      5.4244     2.4449     2.7489
H      6.4746     3.4889     1.7418
H      3.1831     3.4054     2.3556
H      2.7478     4.0614     0.7307
H      4.0688     4.8157     1.6841
H      5.3303     0.0752    -0.2856
H      4.4721    -0.3077    -2.5988
H      3.1040    -0.3603    -1.4729
H      3.3741     1.1152    -2.4503
H      6.4066     1.0567    -2.2751
H      6.6671     2.0802    -0.8537
H      5.4353     2.5570    -2.0996
69
{"conf": 19, "E": 152.63, "rms": -1.0, "geom": "OH", "total_charge": 0, "CA_charge": 1, "smiles": "C[C:1]#[5N:2]->[Mn+:3]1(<-[3C-:4]#[O+:5])(<-[4H-:6])(<-[6C-:7]#[O+:8])<-[1N:9]([CH:10]([CH3:11])[CH3:12])([CH:13]([CH3:14])[CH3:15])[CH2:16][c:17]2[cH:18][cH:19][cH:20][c:21]([CH2:22][N:23]([CH:24]([CH3:25])[CH3:26])[CH:27]([CH3:28])[CH3:29])[2n:30]->12", "smiles3D": "C([C:1]#[5N:2]->[Mn+:3]1(<-[3C-:4]#[O+:5])(<-[4H-:6])(<-[6C-:7]#[O+:8])<-[1N:9]([C:10]([C:11]([H:35])([H:36])[H:37])([C:12]([H:38])([H:39])[H:40])[H:34])([C:13]([C:14]([H:42])([H:43])[H:44])([C:15]([H:45])([H:46])[H:47])[H:41])[C:16]([H:48])([H:49])[c:17]2[c:18]([H:50])[c:19]([H:51])[c:20]([H:52])[c:21]([C:22]([N:23]([C:24]([C:25]([H:56])([H:57])[H:58])([C:26]([H:59])([H:60])[H:61])[H:55])[C:27]([C:28]([H:63])([H:64])[H:65])([C:29]([H:66])([H:67])[H:68])[H:62])([H:53])[H:54])[2n:30]->12)([H:31])([H:32])[H:33]", "smiles3Dx": "C([C:1]#[5N:2]->[Mn+:3]1(<-[3C-:4]#[O+:5])(<-[4H-:6])(<-[6C-:7]#[O+:8])<-[1N:9]([C:10]([C:11]([H:35])([H:36])[H:37])([C:12]([H:38])([H:39])[H:40])[H:34])([C:13]([C:14]([H:42])([H:43])[H:44])([C:15]([H:45])([H:46])[H:47])[H:41])[C:16]([H:48])([H:49])[c:17]2[c:18]([H:50])[c:19]([H:51])[c:20]([H:52])[c:21]([C:22]([N:23]([C:24]([C:25]([H:56])([H:57])[H:58])([C:26]([H:59])([H:60])[H:61])[H:55])[C:27]([C:28]([H:63])([H:64])[H:65])([C:29]([H:66])([H:67])[H:68])[H:62])([H:53])[H:54])[2n:30]->12)([H:31])([H:32])[H:33]", "dummies": []}
C      4.1803     2.5258    -0.9920
C      2.9561     1.7803    -0.7029
N      1.9258     1.1576    -0.4580
Mn     0.0000     0.0000     0.0000
C     -1.8583    -1.3161     0.3228
O     -2.8331    -2.0052     0.4931
H      0.7028    -0.6734     1.5542
C      0.9950    -1.7490    -1.0998
O      1.5191    -2.6690    -1.6771
N     -0.9139     1.9894     0.9079
C     -0.1627     2.5640     2.0714
C      0.7918     1.5639     2.7273
C      0.6455     3.8720     1.8350
C     -2.3096     1.6909     1.2279
C     -3.2261     2.9317     1.3996
C     -2.4775     0.7890     2.4737
C     -0.8326     2.8338    -0.2820
C     -1.3369     2.2009    -1.5666
C     -1.9627     2.9817    -2.5462
C     -2.2992     2.4023    -3.7662
C     -2.0350     1.0527    -3.9876
C     -1.4416     0.2830    -2.9695
C     -1.2311    -1.1975    -3.1747
N     -2.2727    -1.7873    -4.0653
C     -1.8181    -3.0203    -4.7961
C     -0.4749    -2.8019    -5.5363
C     -2.8477    -3.4613    -5.8583
C     -3.5695    -1.8990    -3.3135
C     -3.7604    -3.2230    -2.5476
C     -4.7779    -1.5550    -4.1970
N     -1.0240     0.9039    -1.8234
H      5.0609     1.9195    -0.6961
H      4.2306     2.7470    -2.0779
H      4.1765     3.4766    -0.4204
H     -0.8977     2.8338     2.8554
H      1.2907     2.0340     3.6025
H      0.2489     0.6994     3.1452
H      1.5930     1.2596     2.0308
H      1.5243     3.7025     1.1777
H      0.0044     4.6810     1.4303
H      1.0345     4.2536     2.8039
H     -2.7141     1.1172     0.3688
H     -2.7515     3.7189     2.0180
H     -4.1892     2.6467     1.8754
H     -3.4897     3.3610     0.4105
H     -1.7152    -0.0076     2.4991
H     -2.4208     1.3620     3.4224
H     -3.4748     0.2996     2.4460
H      0.2278     3.0751    -0.4741
H     -1.3663     3.7931    -0.1180
H     -2.1666     4.0313    -2.3753
H     -2.7687     2.9976    -4.5386
H     -2.3101     0.6130    -4.9378
H     -1.2510    -1.7233    -2.2054
H     -0.2115    -1.2797    -3.5836
H     -1.6645    -3.8580    -4.0814
H     -0.4558    -1.8032    -6.0232
H     -0.2990    -3.5734    -6.3159
H      0.3839    -2.9053    -4.8412
H     -2.4200    -4.2155    -6.5527
H     -3.1865    -2.5888    -6.4567
H     -3.7149    -3.9685    -5.4019
H     -3.6023    -1.1137    -2.5226
H     -3.9687    -4.0759    -3.2201
H     -2.8597    -3.4563    -1.9432
H     -4.6220    -3.1294    -1.8523
H     -5.6306    -1.2386    -3.5582
H     -5.1303    -2.4148    -4.7958
H     -4.5289    -0.7137    -4.8774
69
{"conf": 20, "E": 160.89, "rms": -1.0, "geom": "OH", "total_charge": 0, "CA_charge": 1, "smiles": "C[C:1]#[5N:2]->[Mn+:3]1(<-[3C-:4]#[O+:5])(<-[4H-:6])(<-[6C-:7]#[O+:8])<-[1N:9]([CH:10]([CH3:11])[CH3:12])([CH:13]([CH3:14])[CH3:15])[CH2:16][c:17]2[cH:18][cH:19][cH:20][c:21]([CH2:22][N:23]([CH:24]([CH3:25])[CH3:26])[CH:27]([CH3:28])[CH3:29])[2n:30]->12", "smiles3D": "C([C:1]#[5N:2]->[Mn+:3]1(<-[3C-:4]#[O+:5])(<-[4H-:6])(<-[6C-:7]#[O+:8])<-[1N:9]([C:10]([C:11]([H:35])([H:36])[H:37])([C:12]([H:38])([H:39])[H:40])[H:34])([C:13]([C:14]([H:42])([H:43])[H:44])([C:15]([H:45])([H:46])[H:47])[H:41])[C:16]([H:48])([H:49])[c:17]2[c:18]([H:50])[c:19]([H:51])[c:20]([H:52])[c:21]([C:22]([N:23]([C:24]([C:25]([H:56])([H:57])[H:58])([C:26]([H:59])([H:60])[H:61])[H:55])[C:27]([C:28]([H:63])([H:64])[H:65])([C:29]([H:66])([H:67])[H:68])[H:62])([H:53])[H:54])[2n:30]->12)([H:31])([H:32])[H:33]", "smiles3Dx": "C([C:1]#[5N:2]->[Mn+:3]1(<-[3C-:4]#[O+:5])(<-[4H-:6])(<-[6C-:7]#[O+:8])<-[1N:9]([C:10]([C:11]([H:35])([H:36])[H:37])([C:12]([H:38])([H:39])[H:40])[H:34])([C:13]([C:14]([H:42])([H:43])[H:44])([C:15]([H:45])([H:46])[H:47])[H:41])[C:16]([H:48])([H:49])[c:17]2[c:18]([H:50])[c:19]([H:51])[c:20]([H:52])[c:21]([C:22]([N:23]([C:24]([C:25]([H:56])([H:57])[H:58])([C:26]([H:59])([H:60])[H:61])[H:55])[C:27]([C:28]([H:63])([H:64])[H:65])([C:29]([H:66])([H:67])[H:68])[H:62])([H:53])[H:54])[2n:30]->12)([H:31])([H:32])[H:33]", "dummies": []}
C      2.1302    -3.5234    -2.8093
C      1.5003    -2.4917    -1.9865
N      0.9750    -1.6235    -1.2942
Mn     0.0000     0.0000     0.0000
C     -1.1745     1.5304     1.2397
O     -1.7901     2.3209     1.9099
H     -0.0927    -1.1387     1.4332
C     -1.9850    -0.9106    -0.6907
O     -3.0277    -1.3964    -1.0529
N      2.1581     0.8720     0.4380
C      1.9476     2.1384     1.1387
C      3.1517     3.1152     1.1031
C      1.5109     1.9643     2.6137
C      3.0957    -0.0458     1.1658
C      4.3172    -0.6045     0.3795
C      2.3921    -1.2430     1.8048
C      2.5738     1.1083    -0.9411
C      1.5648     1.8188    -1.8270
C      2.0080     2.6134    -2.8919
C      1.0806     3.1523    -3.7747
C     -0.2764     2.9413    -3.5583
C     -0.6999     2.1792    -2.4530
C     -2.1712     2.1916    -2.0923
N     -2.5602     3.1482    -1.0046
C     -4.0492     3.0876    -0.7628
C     -4.5036     3.9591     0.4278
C     -4.5429     1.6468    -0.4870
C     -2.0182     4.5329    -1.2505
C     -1.7444     5.3139     0.0470
C     -2.8198     5.3618    -2.2718
N      0.2406     1.5366    -1.6864
H      1.6389    -4.4995    -2.6186
H      2.0230    -3.2578    -3.8811
H      3.2069    -3.5940    -2.5515
H      1.1085     2.6491     0.6213
H      4.1061     2.5991     1.3296
H      3.0132     3.9365     1.8390
H      3.2294     3.6043     0.1097
H      0.8386     1.0987     2.7351
H      2.3744     1.8349     3.2994
H      0.9640     2.8719     2.9485
H      3.5475     0.5184     2.0054
H      4.9943    -1.1464     1.0748
H      4.9295     0.2095    -0.0580
H      4.0111    -1.3307    -0.4030
H      3.1310    -1.8805     2.3372
H      1.9157    -1.8798     1.0379
H      1.6856    -0.9199     2.5889
H      2.7576     0.1348    -1.4273
H      3.5280     1.6743    -0.9657
H      3.0644     2.7911    -3.0506
H      1.4110     3.7596    -4.6075
H     -0.9951     3.4260    -4.2074
H     -2.4163     1.1709    -1.8138
H     -2.7743     2.3965    -3.0050
H     -4.5953     3.4372    -1.6668
H     -4.5955     5.0201     0.1330
H     -5.5226     3.6827     0.7730
H     -3.8142     3.8495     1.2889
H     -4.5566     1.0435    -1.4179
H     -3.9068     1.1556     0.2781
H     -5.5939     1.6377    -0.1272
H     -0.9999     4.4663    -1.6702
H     -1.3696     4.6343     0.8381
H     -0.9578     6.0787    -0.1345
H     -2.6251     5.8696     0.4159
H     -2.2488     6.2760    -2.5411
H     -2.9857     4.7794    -3.2011
H     -3.7995     5.6852    -1.8702
69
{"conf": 21, "E": 162.04, "rms": -1.0, "geom": "OH", "total_charge": 0, "CA_charge": 1, "smiles": "C[C:1]#[5N:2]->[Mn+:3]1(<-[3C-:4]#[O+:5])(<-[4H-:6])(<-[6C-:7]#[O+:8])<-[1N:9]([CH:10]([CH3:11])[CH3:12])([CH:13]([CH3:14])[CH3:15])[CH2:16][c:17]2[cH:18][cH:19][cH:20][c:21]([CH2:22][N:23]([CH:24]([CH3:25])[CH3:26])[CH:27]([CH3:28])[CH3:29])[2n:30]->12", "smiles3D": "C([C:1]#[5N:2]->[Mn+:3]1(<-[3C-:4]#[O+:5])(<-[4H-:6])(<-[6C-:7]#[O+:8])<-[1N:9]([C:10]([C:11]([H:35])([H:36])[H:37])([C:12]([H:38])([H:39])[H:40])[H:34])([C:13]([C:14]([H:42])([H:43])[H:44])([C:15]([H:45])([H:46])[H:47])[H:41])[C:16]([H:48])([H:49])[c:17]2[c:18]([H:50])[c:19]([H:51])[c:20]([H:52])[c:21]([C:22]([N:23]([C:24]([C:25]([H:56])([H:57])[H:58])([C:26]([H:59])([H:60])[H:61])[H:55])[C:27]([C:28]([H:63])([H:64])[H:65])([C:29]([H:66])([H:67])[H:68])[H:62])([H:53])[H:54])[2n:30]->12)([H:31])([H:32])[H:33]", "smiles3Dx": "C([C:1]#[5N:2]->[Mn+:3]1(<-[3C-:4]#[O+:5])(<-[4H-:6])(<-[6C-:7]#[O+:8])<-[1N:9]([C:10]([C:11]([H:35])([H:36])[H:37])([C:12]([H:38])([H:39])[H:40])[H:34])([C:13]([C:14]([H:42])([H:43])[H:44])([C:15]([H:45])([H:46])[H:47])[H:41])[C:16]([H:48])([H:49])[c:17]2[c:18]([H:50])[c:19]([H:51])[c:20]([H:52])[c:21]([C:22]([N:23]([C:24]([C:25]([H:56])([H:57])[H:58])([C:26]([H:59])([H:60])[H:61])[H:55])[C:27]([C:28]([H:63])([H:64])[H:65])([C:29]([H:66])([H:67])[H:68])[H:62])([H:53])[H:54])[2n:30]->12)([H:31])([H:32])[H:33]", "dummies": []}
C     -0.9092     0.9111    -4.8180
C     -0.6449     0.6417    -3.4055
N     -0.4188     0.4145    -2.2194
Mn     0.0000     0.0000     0.0000
C      0.2111    -0.2551     2.2700
O      0.3211    -0.3881     3.4634
H     -0.5710    -1.7280    -0.2233
C     -2.2032     0.4971     0.3268
O     -3.3794     0.7152     0.4734
N      2.2921    -0.4935    -0.3348
C      2.5235    -0.4071    -1.7790
C      4.0107    -0.2791    -2.2130
C      1.8820    -1.5662    -2.5708
C      2.7487    -1.7980     0.2471
C      1.6183    -2.8158     0.4499
C      3.5505    -1.7464     1.5777
C      2.8747     0.6589     0.3290
C      2.2310     1.9811    -0.0325
C      3.0054     3.0695    -0.4509
C      2.3808     4.2839    -0.7110
C      1.0200     4.4273    -0.4534
C      0.2805     3.3366     0.0432
C     -1.0937     3.5958     0.6202
N     -1.1927     3.3796     2.0978
C     -0.2111     4.1241     2.9546
C      1.1851     3.4876     2.9676
C     -0.1530     5.6341     2.6614
C     -2.5752     3.5185     2.6782
C     -2.9031     2.2692     3.5011
C     -3.7177     3.8393     1.6892
N      0.8877     2.1106     0.1336
H     -0.1432     0.4034    -5.4395
H     -0.8677     2.0047    -4.9995
H     -1.9157     0.5290    -5.0853
H      2.0217     0.5182    -2.1249
H      4.3742     0.7564    -2.0498
H      4.6807    -0.9757    -1.6739
H      4.1200    -0.4692    -3.3025
H      0.8452    -1.7470    -2.2361
H      1.8386    -1.3032    -3.6497
H      2.4643    -2.5064    -2.4811
H      3.4418    -2.2682    -0.4776
H      1.1120    -3.0725    -0.4948
H      0.9013    -2.4831     1.2194
H      2.0422    -3.7782     0.8103
H      3.9212    -2.7619     1.8364
H      4.4548    -1.1109     1.4826
H      2.9190    -1.4022     2.4234
H      2.7247     0.5563     1.4196
H      3.9689     0.7137     0.1473
H      4.0750     2.9745    -0.5890
H      2.9599     5.1290    -1.0601
H      0.5601     5.3976    -0.5929
H     -1.7917     2.9441     0.0748
H     -1.4055     4.6347     0.3779
H     -0.5325     4.0347     4.0188
H      1.8164     3.8536     2.1369
H      1.7129     3.7590     3.9074
H      1.1080     2.3823     2.9278
H     -1.1742     6.0638     2.6014
H      0.3919     6.1525     3.4790
H      0.3782     5.8482     1.7166
H     -2.6190     4.3687     3.3975
H     -2.8985     1.3628     2.8684
H     -2.1459     2.1345     4.3023
H     -3.8996     2.3681     3.9824
H     -4.6742     3.9453     2.2447
H     -3.5352     4.8090     1.1816
H     -3.8626     3.0474     0.9349
69
{"conf": 22, "E": 151.24, "rms": -1.0, "geom": "OH", "total_charge": 0, "CA_charge": 1, "smiles": "C[C:1]#[5N:2]->[Mn+:3]1(<-[3C-:4]#[O+:5])(<-[4H-:6])(<-[6C-:7]#[O+:8])<-[1N:9]([CH:10]([CH3:11])[CH3:12])([CH:13]([CH3:14])[CH3:15])[CH2:16][c:17]2[cH:18][cH:19][cH:20][c:21]([CH2:22][N:23]([CH:24]([CH3:25])[CH3:26])[CH:27]([CH3:28])[CH3:29])[2n:30]->12", "smiles3D": "C([C:1]#[5N:2]->[Mn+:3]1(<-[3C-:4]#[O+:5])(<-[4H-:6])(<-[6C-:7]#[O+:8])<-[1N:9]([C:10]([C:11]([H:35])([H:36])[H:37])([C:12]([H:38])([H:39])[H:40])[H:34])([C:13]([C:14]([H:42])([H:43])[H:44])([C:15]([H:45])([H:46])[H:47])[H:41])[C:16]([H:48])([H:49])[c:17]2[c:18]([H:50])[c:19]([H:51])[c:20]([H:52])[c:21]([C:22]([N:23]([C:24]([C:25]([H:56])([H:57])[H:58])([C:26]([H:59])([H:60])[H:61])[H:55])[C:27]([C:28]([H:63])([H:64])[H:65])([C:29]([H:66])([H:67])[H:68])[H:62])([H:53])[H:54])[2n:30]->12)([H:31])([H:32])[H:33]", "smiles3Dx": "C([C:1]#[5N:2]->[Mn+:3]1(<-[3C-:4]#[O+:5])(<-[4H-:6])(<-[6C-:7]#[O+:8])<-[1N:9]([C:10]([C:11]([H:35])([H:36])[H:37])([C:12]([H:38])([H:39])[H:40])[H:34])([C:13]([C:14]([H:42])([H:43])[H:44])([C:15]([H:45])([H:46])[H:47])[H:41])[C:16]([H:48])([H:49])[c:17]2[c:18]([H:50])[c:19]([H:51])[c:20]([H:52])[c:21]([C:22]([N:23]([C:24]([C:25]([H:56])([H:57])[H:58])([C:26]([H:59])([H:60])[H:61])[H:55])[C:27]([C:28]([H:63])([H:64])[H:65])([C:29]([H:66])([H:67])[H:68])[H:62])([H:53])[H:54])[2n:30]->12)([H:31])([H:32])[H:33]", "dummies": []}
C     -1.9160     0.4010     4.5852
C     -1.3511     0.2824     3.2417
N     -0.8792     0.1829     2.1118
Mn     0.0000     0.0000     0.0000
C      1.1321     0.0118    -2.0012
O      1.7301     0.0222    -3.0484
H      0.3365    -1.7880     0.2537
C      1.9930     0.4467     1.0400
O      3.0427     0.6689     1.5902
N     -2.1658    -0.4112    -0.8189
C     -2.1210    -0.5064    -2.2830
C     -1.1902    -1.6084    -2.8379
C     -3.4875    -0.6488    -2.9953
C     -2.7387    -1.5432    -0.0533
C     -4.2858    -1.5080     0.1402
C     -2.3649    -2.9701    -0.5005
C     -2.7969     0.8362    -0.3844
C     -2.0229     2.1089    -0.6854
C     -2.7011     3.2701    -1.0756
C     -1.9750     4.4144    -1.3766
C     -0.5872     4.3853    -1.3058
C      0.0720     3.2197    -0.8683
C      1.5724     3.1449    -0.9974
N      2.2108     4.4513    -0.7086
C      3.4794     4.7313    -1.4385
C      4.4292     3.5192    -1.5362
C      3.1568     5.2748    -2.8334
C      2.1577     4.8524     0.7250
C      2.0131     6.3738     0.8479
C      3.3435     4.3422     1.5585
N     -0.6741     2.1267    -0.5043
H     -1.3671    -0.2698     5.2777
H     -2.9871     0.1127     4.5619
H     -1.8227     1.4499     4.9341
H     -1.6863     0.4565    -2.6323
H     -1.7345    -2.5237    -3.1475
H     -0.6864    -1.2397    -3.7573
H     -0.4154    -1.8982    -2.1122
H     -3.9469    -1.6383    -2.8058
H     -3.3314    -0.5758    -4.0934
H     -4.2016     0.1549    -2.7415
H     -2.3042    -1.4384     0.9585
H     -4.8329    -1.4020    -0.8116
H     -4.5950    -0.6860     0.8171
H     -4.6429    -2.4387     0.6314
H     -2.6933    -3.6941     0.2763
H     -2.8890    -3.2604    -1.4313
H     -1.2752    -3.1189    -0.5762
H     -2.9207     0.8107     0.7186
H     -3.8100     0.9282    -0.8204
H     -3.7799     3.2808    -1.1690
H     -2.4846     5.3108    -1.7059
H     -0.0320     5.2582    -1.6250
H      1.7715     2.8363    -2.0439
H      1.9986     2.3873    -0.3435
H      4.0426     5.5396    -0.9268
H      4.5893     3.0528    -0.5451
H      5.4179     3.8519    -1.9179
H      4.0419     2.7477    -2.2336
H      2.4983     6.1652    -2.7462
H      4.0909     5.5803    -3.3517
H      2.6407     4.5109    -3.4516
H      1.2413     4.4274     1.1930
H      2.9343     6.8990     0.5220
H      1.8078     6.6522     1.9037
H      1.1626     6.7236     0.2251
H      3.4243     3.2415     1.4779
H      4.3000     4.8075     1.2435
H      3.1813     4.5887     2.6295
69
{"conf": 23, "E": 153.39, "rms": -1.0, "geom": "OH", "total_charge": 0, "CA_charge": 1, "smiles": "C[C:1]#[5N:2]->[Mn+:3]1(<-[3C-:4]#[O+:5])(<-[4H-:6])(<-[6C-:7]#[O+:8])<-[1N:9]([CH:10]([CH3:11])[CH3:12])([CH:13]([CH3:14])[CH3:15])[CH2:16][c:17]2[cH:18][cH:19][cH:20][c:21]([CH2:22][N:23]([CH:24]([CH3:25])[CH3:26])[CH:27]([CH3:28])[CH3:29])[2n:30]->12", "smiles3D": "C([C:1]#[5N:2]->[Mn+:3]1(<-[3C-:4]#[O+:5])(<-[4H-:6])(<-[6C-:7]#[O+:8])<-[1N:9]([C:10]([C:11]([H:35])([H:36])[H:37])([C:12]([H:38])([H:39])[H:40])[H:34])([C:13]([C:14]([H:42])([H:43])[H:44])([C:15]([H:45])([H:46])[H:47])[H:41])[C:16]([H:48])([H:49])[c:17]2[c:18]([H:50])[c:19]([H:51])[c:20]([H:52])[c:21]([C:22]([N:23]([C:24]([C:25]([H:56])([H:57])[H:58])([C:26]([H:59])([H:60])[H:61])[H:55])[C:27]([C:28]([H:63])([H:64])[H:65])([C:29]([H:66])([H:67])[H:68])[H:62])([H:53])[H:54])[2n:30]->12)([H:31])([H:32])[H:33]", "smiles3Dx": "C([C:1]#[5N:2]->[Mn+:3]1(<-[3C-:4]#[O+:5])(<-[4H-:6])(<-[6C-:7]#[O+:8])<-[1N:9]([C:10]([C:11]([H:35])([H:36])[H:37])([C:12]([H:38])([H:39])[H:40])[H:34])([C:13]([C:14]([H:42])([H:43])[H:44])([C:15]([H:45])([H:46])[H:47])[H:41])[C:16]([H:48])([H:49])[c:17]2[c:18]([H:50])[c:19]([H:51])[c:20]([H:52])[c:21]([C:22]([N:23]([C:24]([C:25]([H:56])([H:57])[H:58])([C:26]([H:59])([H:60])[H:61])[H:55])[C:27]([C:28]([H:63])([H:64])[H:65])([C:29]([H:66])([H:67])[H:68])[H:62])([H:53])[H:54])[2n:30]->12)([H:31])([H:32])[H:33]", "dummies": []}
C     -1.2492     2.7286     3.9795
C     -0.8932     1.9262     2.8104
N     -0.5890     1.2535     1.8286
Mn     0.0000     0.0000     0.0000
C      0.8483    -1.3704    -1.6400
O      1.2984    -2.0904    -2.4964
H     -1.5807    -0.9326     0.0718
C      0.8454    -1.4979     1.5156
O      1.2817    -2.2990     2.3042
N     -0.9162     1.6478    -1.4125
C     -0.7125     1.2516    -2.8112
C     -1.1596     2.2771    -3.8805
C     -1.3206    -0.1168    -3.1954
C     -2.2972     1.9309    -0.9554
C     -2.7979     3.3889    -1.1921
C     -3.4143     0.9800    -1.4286
C     -0.0450     2.7623    -1.0446
C      1.4379     2.4450    -0.9759
C      2.3819     3.3612    -1.4566
C      3.7356     3.0721    -1.3349
C      4.1350     1.8902    -0.7201
C      3.1700     1.0033    -0.2131
C      3.6277    -0.2543     0.4756
N      3.9111    -0.0741     1.9273
C      5.2913    -0.3334     2.4160
C      6.3609     0.4812     1.6715
C      5.6002    -1.8328     2.3574
C      3.0415     0.8321     2.7255
C      3.6298     2.2437     2.8719
C      2.7349     0.2354     4.1080
N      1.8401     1.3128    -0.3394
H     -1.6565     3.7054     3.6467
H     -0.3449     2.8964     4.6000
H     -2.0143     2.1920     4.5772
H      0.3875     1.1354    -2.9326
H     -2.2622     2.3676    -3.9267
H     -0.7041     3.2751    -3.7500
H     -0.8278     1.9234    -4.8806
H     -2.2957    -0.0301    -3.7162
H     -1.4539    -0.7693    -2.3188
H     -0.6479    -0.6323    -3.9142
H     -2.2562     1.7997     0.1413
H     -2.6966     3.7109    -2.2420
H     -3.8690     3.4868    -0.9126
H     -2.2625     4.1157    -0.5483
H     -4.3370     1.1809    -0.8423
H     -3.1823    -0.0792    -1.2316
H     -3.6808     1.1532    -2.4890
H     -0.1940     3.6164    -1.7325
H     -0.3247     3.1111    -0.0267
H      2.0721     4.2849    -1.9292
H      4.4756     3.7631    -1.7175
H      5.1901     1.6679    -0.6479
H      4.5212    -0.6364    -0.0586
H      2.9006    -1.0593     0.3195
H      5.3736    -0.0479     3.4851
H      6.5248     0.1035     0.6418
H      7.3282     0.4059     2.2126
H      6.0795     1.5523     1.6295
H      5.6256    -2.1985     1.3098
H      6.5854    -2.0384     2.8279
H      4.8221    -2.3980     2.9135
H      2.0608     0.9345     2.2206
H      4.5669     2.2296     3.4663
H      3.8396     2.6904     1.8812
H      2.8999     2.9012     3.3908
H      3.5928     0.3441     4.8033
H      2.4890    -0.8415     4.0220
H      1.8636     0.7581     4.5581
69
{"conf": 24, "E": 161.3, "rms": -1.0, "geom": "OH", "total_charge": 0, "CA_charge": 1, "smiles": "C[C:1]#[5N:2]->[Mn+:3]1(<-[3C-:4]#[O+:5])(<-[4H-:6])(<-[6C-:7]#[O+:8])<-[1N:9]([CH:10]([CH3:11])[CH3:12])([CH:13]([CH3:14])[CH3:15])[CH2:16][c:17]2[cH:18][cH:19][cH:20][c:21]([CH2:22][N:23]([CH:24]([CH3:25])[CH3:26])[CH:27]([CH3:28])[CH3:29])[2n:30]->12", "smiles3D": "C([C:1]#[5N:2]->[Mn+:3]1(<-[3C-:4]#[O+:5])(<-[4H-:6])(<-[6C-:7]#[O+:8])<-[1N:9]([C:10]([C:11]([H:35])([H:36])[H:37])([C:12]([H:38])([H:39])[H:40])[H:34])([C:13]([C:14]([H:42])([H:43])[H:44])([C:15]([H:45])([H:46])[H:47])[H:41])[C:16]([H:48])([H:49])[c:17]2[c:18]([H:50])[c:19]([H:51])[c:20]([H:52])[c:21]([C:22]([N:23]([C:24]([C:25]([H:56])([H:57])[H:58])([C:26]([H:59])([H:60])[H:61])[H:55])[C:27]([C:28]([H:63])([H:64])[H:65])([C:29]([H:66])([H:67])[H:68])[H:62])([H:53])[H:54])[2n:30]->12)([H:31])([H:32])[H:33]", "smiles3Dx": "C([C:1]#[5N:2]->[Mn+:3]1(<-[3C-:4]#[O+:5])(<-[4H-:6])(<-[6C-:7]#[O+:8])<-[1N:9]([C:10]([C:11]([H:35])([H:36])[H:37])([C:12]([H:38])([H:39])[H:40])[H:34])([C:13]([C:14]([H:42])([H:43])[H:44])([C:15]([H:45])([H:46])[H:47])[H:41])[C:16]([H:48])([H:49])[c:17]2[c:18]([H:50])[c:19]([H:51])[c:20]([H:52])[c:21]([C:22]([N:23]([C:24]([C:25]([H:56])([H:57])[H:58])([C:26]([H:59])([H:60])[H:61])[H:55])[C:27]([C:28]([H:63])([H:64])[H:65])([C:29]([H:66])([H:67])[H:68])[H:62])([H:53])[H:54])[2n:30]->12)([H:31])([H:32])[H:33]", "dummies": []}
C     -1.6856    -0.5050     4.6684
C     -1.1767    -0.3635     3.3050
N     -0.7483    -0.2474     2.1589
Mn     0.0000     0.0000     0.0000
C      0.3175     0.4303    -2.2339
O      0.4777     0.6582    -3.4073
H      1.2809     1.2130     0.5212
C     -1.5280     1.7017    -0.1673
O     -2.3309     2.5973    -0.2544
N      1.5093    -1.8191     0.0149
C      2.9178    -1.4800    -0.3570
C      3.0446    -0.4236    -1.4748
C      3.8660    -1.0153     0.7725
C      1.3359    -2.5300     1.2945
C      2.0531    -3.9044     1.3869
C      1.6853    -1.7116     2.5598
C      0.9227    -2.6284    -1.0601
C     -0.5945    -2.7833    -0.9970
C     -1.2073    -3.9609    -1.4400
C     -2.5965    -4.0466    -1.4397
C     -3.3583    -2.9736    -0.9808
C     -2.7155    -1.8099    -0.5176
C     -3.5210    -0.6637     0.0371
N     -4.8154    -1.1181     0.6132
C     -4.8558    -1.0358     2.1058
C     -4.8846     0.3990     2.6733
C     -5.9554    -1.8988     2.7319
C     -5.9979    -0.7543    -0.2273
C     -7.0997    -1.8247    -0.1943
C     -6.5624     0.6453     0.0435
N     -1.3536    -1.7216    -0.6124
H     -2.1138     0.4614     5.0050
H     -0.8555    -0.7978     5.3434
H     -2.4729    -1.2863     4.6898
H      3.3722    -2.4140    -0.7634
H      2.6228    -0.7521    -2.4402
H      2.6310     0.5484    -1.1503
H      4.1151    -0.2454    -1.7148
H      4.8533    -0.7222     0.3549
H      4.1249    -1.8426     1.4560
H      3.4761    -0.1211     1.2969
H      0.2477    -2.7418     1.3809
H      2.0685    -4.2681     2.4372
H      1.5030    -4.6799     0.8160
H      3.0970    -3.8596     1.0237
H      0.9688    -1.9646     3.3689
H      2.6718    -1.9617     2.9964
H      1.6373    -0.6252     2.3661
H      1.1351    -2.1620    -2.0348
H      1.3875    -3.6356    -1.0847
H     -0.6164    -4.7972    -1.7920
H     -3.0839    -4.9477    -1.7892
H     -4.4338    -3.0660    -0.9818
H     -2.9057    -0.1817     0.8142
H     -3.6687     0.0887    -0.7674
H     -3.9082    -1.4917     2.4741
H     -4.2629     1.0964     2.0772
H     -4.4821     0.3913     3.7084
H     -5.9135     0.8013     2.7393
H     -5.9995    -2.8915     2.2371
H     -6.9415    -1.3961     2.6784
H     -5.7308    -2.0644     3.8076
H     -5.6713    -0.7473    -1.2931
H     -6.6589    -2.8425    -0.1664
H     -7.7839    -1.6972     0.6659
H     -7.7221    -1.7474    -1.1118
H     -7.1950     0.6543     0.9532
H     -5.7431     1.3883     0.1332
H     -7.2081     0.9544    -0.8061
69
{"conf": 25, "E": 160.11, "rms": -1.0, "geom": "OH", "total_charge": 0, "CA_charge": 1, "smiles": "C[C:1]#[5N:2]->[Mn+:3]1(<-[3C-:4]#[O+:5])(<-[4H-:6])(<-[6C-:7]#[O+:8])<-[1N:9]([CH:10]([CH3:11])[CH3:12])([CH:13]([CH3:14])[CH3:15])[CH2:16][c:17]2[cH:18][cH:19][cH:20][c:21]([CH2:22][N:23]([CH:24]([CH3:25])[CH3:26])[CH:27]([CH3:28])[CH3:29])[2n:30]->12", "smiles3D": "C([C:1]#[5N:2]->[Mn+:3]1(<-[3C-:4]#[O+:5])(<-[4H-:6])(<-[6C-:7]#[O+:8])<-[1N:9]([C:10]([C:11]([H:35])([H:36])[H:37])([C:12]([H:38])([H:39])[H:40])[H:34])([C:13]([C:14]([H:42])([H:43])[H:44])([C:15]([H:45])([H:46])[H:47])[H:41])[C:16]([H:48])([H:49])[c:17]2[c:18]([H:50])[c:19]([H:51])[c:20]([H:52])[c:21]([C:22]([N:23]([C:24]([C:25]([H:56])([H:57])[H:58])([C:26]([H:59])([H:60])[H:61])[H:55])[C:27]([C:28]([H:63])([H:64])[H:65])([C:29]([H:66])([H:67])[H:68])[H:62])([H:53])[H:54])[2n:30]->12)([H:31])([H:32])[H:33]", "smiles3Dx": "C([C:1]#[5N:2]->[Mn+:3]1(<-[3C-:4]#[O+:5])(<-[4H-:6])(<-[6C-:7]#[O+:8])<-[1N:9]([C:10]([C:11]([H:35])([H:36])[H:37])([C:12]([H:38])([H:39])[H:40])[H:34])([C:13]([C:14]([H:42])([H:43])[H:44])([C:15]([H:45])([H:46])[H:47])[H:41])[C:16]([H:48])([H:49])[c:17]2[c:18]([H:50])[c:19]([H:51])[c:20]([H:52])[c:21]([C:22]([N:23]([C:24]([C:25]([H:56])([H:57])[H:58])([C:26]([H:59])([H:60])[H:61])[H:55])[C:27]([C:28]([H:63])([H:64])[H:65])([C:29]([H:66])([H:67])[H:68])[H:62])([H:53])[H:54])[2n:30]->12)([H:31])([H:32])[H:33]", "dummies": []}
C      4.0160    -2.8019    -0.9343
C      2.8379    -1.9807    -0.6594
N      1.8499    -1.2870    -0.4310
Mn     0.0000     0.0000     0.0000
C     -2.0078     1.0495     0.3786
O     -3.0628     1.5994     0.5756
H      0.1879    -0.3675     1.7887
C     -1.2182    -1.9250    -0.1477
O     -1.8418    -2.9555    -0.1735
N      1.2594     1.9771     0.1004
C      2.6626     1.7407    -0.3533
C      3.6137     2.9698    -0.2041
C      2.8592     1.2324    -1.8040
C      1.2256     2.5142     1.4824
C     -0.1668     2.6106     2.1486
C      2.1329     1.7294     2.4791
C      0.5448     2.8214    -0.8423
C      0.1427     2.1219    -2.1462
C      0.2049     2.8247    -3.3558
C      0.0260     2.1424    -4.5502
C     -0.2677     0.7850    -4.5279
C     -0.4601     0.1240    -3.3014
C     -0.8842    -1.3248    -3.3178
N     -2.3432    -1.5625    -3.0963
C     -3.3492    -0.6964    -3.7925
C     -3.0685    -0.4194    -5.2853
C     -3.6077     0.5934    -3.0034
C     -2.6722    -3.0213    -3.1276
C     -2.7901    -3.6050    -4.5481
C     -3.9458    -3.3318    -2.3165
N     -0.2131     0.8009    -2.1336
H      4.3784    -3.2566     0.0105
H      3.7482    -3.6036    -1.6527
H      4.8145    -2.1664    -1.3695
H      3.0656     0.9372     0.2944
H      4.6528     2.6612    -0.4499
H      3.3449     3.7847    -0.9058
H      3.6698     3.3991     0.8098
H      2.7571     2.0550    -2.5421
H      3.8909     0.8338    -1.9152
H      2.1862     0.4127    -2.0848
H      1.6072     3.5575     1.4372
H     -0.0638     3.1410     3.1202
H     -0.9030     3.2200     1.5973
H     -0.5749     1.6144     2.3924
H      3.2072     1.9578     2.3543
H      1.9039     1.9938     3.5341
H      2.0077     0.6380     2.3648
H      1.1605     3.7113    -1.0870
H     -0.3878     3.1930    -0.3969
H      0.4649     3.8757    -3.3750
H      0.1350     2.6604    -5.4943
H     -0.3598     0.2569    -5.4678
H     -0.5669    -1.7816    -4.2785
H     -0.2895    -1.8543    -2.5480
H     -4.3353    -1.2049    -3.7750
H     -2.3344    -1.1282    -5.7140
H     -4.0083    -0.5251    -5.8690
H     -2.7180     0.6190    -5.4524
H     -2.7691     1.3107    -3.0838
H     -4.5184     1.0970    -3.3929
H     -3.7771     0.3517    -1.9333
H     -1.8505    -3.5856    -2.6331
H     -1.8582    -3.4444    -5.1260
H     -3.6464    -3.1646    -5.0992
H     -2.9558    -4.7018    -4.4863
H     -3.9194    -4.3840    -1.9606
H     -4.0260    -2.6621    -1.4353
H     -4.8649    -3.2094    -2.9275
69
{"conf": 26, "E": 139.83, "rms": -1.0, "geom": "OH", "total_charge": 0, "CA_charge": 1, "smiles": "C[C:1]#[5N:2]->[Mn+:3]1(<-[3C-:4]#[O+:5])(<-[4H-:6])(<-[6C-:7]#[O+:8])<-[1N:9]([CH:10]([CH3:11])[CH3:12])([CH:13]([CH3:14])[CH3:15])[CH2:16][c:17]2[cH:18][cH:19][cH:20][c:21]([CH2:22][N:23]([CH:24]([CH3:25])[CH3:26])[CH:27]([CH3:28])[CH3:29])[2n:30]->12", "smiles3D": "C([C:1]#[5N:2]->[Mn+:3]1(<-[3C-:4]#[O+:5])(<-[4H-:6])(<-[6C-:7]#[O+:8])<-[1N:9]([C:10]([C:11]([H:35])([H:36])[H:37])([C:12]([H:38])([H:39])[H:40])[H:34])([C:13]([C:14]([H:42])([H:43])[H:44])([C:15]([H:45])([H:46])[H:47])[H:41])[C:16]([H:48])([H:49])[c:17]2[c:18]([H:50])[c:19]([H:51])[c:20]([H:52])[c:21]([C:22]([N:23]([C:24]([C:25]([H:56])([H:57])[H:58])([C:26]([H:59])([H:60])[H:61])[H:55])[C:27]([C:28]([H:63])([H:64])[H:65])([C:29]([H:66])([H:67])[H:68])[H:62])([H:53])[H:54])[2n:30]->12)([H:31])([H:32])[H:33]", "smiles3Dx": "C([C:1]#[5N:2]->[Mn+:3]1(<-[3C-:4]#[O+:5])(<-[4H-:6])(<-[6C-:7]#[O+:8])<-[1N:9]([C:10]([C:11]([H:35])([H:36])[H:37])([C:12]([H:38])([H:39])[H:40])[H:34])([C:13]([C:14]([H:42])([H:43])[H:44])([C:15]([H:45])([H:46])[H:47])[H:41])[C:16]([H:48])([H:49])[c:17]2[c:18]([H:50])[c:19]([H:51])[c:20]([H:52])[c:21]([C:22]([N:23]([C:24]([C:25]([H:56])([H:57])[H:58])([C:26]([H:59])([H:60])[H:61])[H:55])[C:27]([C:28]([H:63])([H:64])[H:65])([C:29]([H:66])([H:67])[H:68])[H:62])([H:53])[H:54])[2n:30]->12)([H:31])([H:32])[H:33]", "dummies": []}
C     -4.8798    -0.6826    -0.7845
C     -3.4513    -0.4762    -0.5511
N     -2.2491    -0.3096    -0.3596
Mn     0.0000     0.0000     0.0000
C      2.1573     0.5998     0.5260
O      3.2880     0.9160     0.8012
H     -0.0272    -1.3156     1.2857
C     -0.5779     1.5673     1.5702
O     -0.8818     2.3906     2.3974
N      0.6790    -1.4496    -1.7212
C     -0.5494    -1.7231    -2.4927
C     -1.4634    -2.8237    -1.9014
C     -0.3819    -1.9998    -4.0141
C      1.3384    -2.6440    -1.1582
C      2.4544    -2.3673    -0.1316
C      1.9093    -3.6112    -2.2223
C      1.5731    -0.5700    -2.4603
C      0.9718     0.8122    -2.7315
C      1.2961     1.5164    -3.8967
C      0.7648     2.7897    -4.0916
C     -0.0985     3.3360    -3.1423
C     -0.4301     2.5922    -1.9943
C     -1.3980     3.1507    -0.9840
N     -2.4060     4.0286    -1.6234
C     -3.4599     3.2883    -2.3711
C     -4.6671     2.8892    -1.5076
C     -3.9024     4.0860    -3.6032
C     -2.8480     5.2081    -0.8274
C     -3.0742     4.9108     0.6701
C     -1.8400     6.3473    -1.0021
N      0.1783     1.3870    -1.7861
H     -5.1269    -0.4006    -1.8285
H     -5.1294    -1.7511    -0.6217
H     -5.4647    -0.0541    -0.0821
H     -1.1301    -0.7847    -2.4319
H     -1.5640    -2.7159    -0.8032
H     -1.0846    -3.8403    -2.1313
H     -2.4825    -2.7415    -2.3371
H     -1.3385    -2.3546    -4.4546
H      0.3939    -2.7475    -4.2457
H     -0.1338    -1.0629    -4.5546
H      0.5756    -3.2086    -0.5914
H      2.8455    -3.3307     0.2611
H      2.0528    -1.8591     0.7576
H      3.3257    -1.8314    -0.5548
H      2.5006    -4.4196    -1.7410
H      2.5791    -3.0936    -2.9363
H      1.1015    -4.1385    -2.7608
H      2.4967    -0.4040    -1.8848
H      1.8703    -1.0302    -3.4243
H      1.9573     1.0879    -4.6393
H      1.0154     3.3506    -4.9827
H     -0.5086     4.3235    -3.3113
H     -1.9180     2.3240    -0.4649
H     -0.7855     3.7123    -0.2502
H     -3.0298     2.3404    -2.7682
H     -5.2380     3.7760    -1.1636
H     -5.3557     2.2501    -2.1003
H     -4.3351     2.3014    -0.6289
H     -3.0140     4.3817    -4.2004
H     -4.5595     3.4604    -4.2445
H     -4.4623     5.0003    -3.3184
H     -3.8090     5.5960    -1.2255
H     -2.1159     4.7888     1.2158
H     -3.6183     5.7589     1.1378
H     -3.6826     3.9980     0.8147
H     -1.7210     6.5809    -2.0817
H     -0.8480     6.0694    -0.5882
H     -2.1999     7.2618    -0.4839
69
{"conf": 27, "E": 159.98, "rms": -1.0, "geom": "OH", "total_charge": 0, "CA_charge": 1, "smiles": "C[C:1]#[5N:2]->[Mn+:3]1(<-[3C-:4]#[O+:5])(<-[4H-:6])(<-[6C-:7]#[O+:8])<-[1N:9]([CH:10]([CH3:11])[CH3:12])([CH:13]([CH3:14])[CH3:15])[CH2:16][c:17]2[cH:18][cH:19][cH:20][c:21]([CH2:22][N:23]([CH:24]([CH3:25])[CH3:26])[CH:27]([CH3:28])[CH3:29])[2n:30]->12", "smiles3D": "C([C:1]#[5N:2]->[Mn+:3]1(<-[3C-:4]#[O+:5])(<-[4H-:6])(<-[6C-:7]#[O+:8])<-[1N:9]([C:10]([C:11]([H:35])([H:36])[H:37])([C:12]([H:38])([H:39])[H:40])[H:34])([C:13]([C:14]([H:42])([H:43])[H:44])([C:15]([H:45])([H:46])[H:47])[H:41])[C:16]([H:48])([H:49])[c:17]2[c:18]([H:50])[c:19]([H:51])[c:20]([H:52])[c:21]([C:22]([N:23]([C:24]([C:25]([H:56])([H:57])[H:58])([C:26]([H:59])([H:60])[H:61])[H:55])[C:27]([C:28]([H:63])([H:64])[H:65])([C:29]([H:66])([H:67])[H:68])[H:62])([H:53])[H:54])[2n:30]->12)([H:31])([H:32])[H:33]", "smiles3Dx": "C([C:1]#[5N:2]->[Mn+:3]1(<-[3C-:4]#[O+:5])(<-[4H-:6])(<-[6C-:7]#[O+:8])<-[1N:9]([C:10]([C:11]([H:35])([H:36])[H:37])([C:12]([H:38])([H:39])[H:40])[H:34])([C:13]([C:14]([H:42])([H:43])[H:44])([C:15]([H:45])([H:46])[H:47])[H:41])[C:16]([H:48])([H:49])[c:17]2[c:18]([H:50])[c:19]([H:51])[c:20]([H:52])[c:21]([C:22]([N:23]([C:24]([C:25]([H:56])([H:57])[H:58])([C:26]([H:59])([H:60])[H:61])[H:55])[C:27]([C:28]([H:63])([H:64])[H:65])([C:29]([H:66])([H:67])[H:68])[H:62])([H:53])[H:54])[2n:30]->12)([H:31])([H:32])[H:33]", "dummies": []}
C     -4.0486     2.7784    -0.8532
C     -2.8596     1.9683    -0.5937
N     -1.8617     1.2847    -0.3797
Mn     0.0000     0.0000     0.0000
C      1.9448    -1.2256     0.0428
O      2.9655    -1.8677     0.0589
H      0.6133     1.1712     1.2749
C      1.0177     1.3467    -1.5555
O      1.5577     2.0575    -2.3662
N     -1.1989    -1.2449     1.5990
C     -0.3425    -2.3186     2.1175
C     -1.0140    -3.3065     3.1014
C      0.9792    -1.8437     2.7630
C     -1.7994    -0.2941     2.5645
C     -0.9090     0.2120     3.7168
C     -3.1572    -0.7393     3.1896
C     -2.2435    -1.7740     0.7258
C     -1.7678    -2.3543    -0.5933
C     -2.3391    -3.5307    -1.0945
C     -1.9200    -4.0224    -2.3237
C     -0.9534    -3.3332    -3.0468
C     -0.4174    -2.1373    -2.5394
C      0.6057    -1.3950    -3.3560
N      0.0214    -0.6234    -4.4966
C     -1.0727     0.3044    -4.0552
C     -0.8955     1.7097    -4.6489
C     -2.5062    -0.2271    -4.2609
C     -0.1974    -1.3854    -5.7738
C     -0.3919    -0.4285    -6.9694
C      0.9950    -2.3038    -6.1361
N     -0.8566    -1.6621    -1.3291
H     -3.8510     3.8298    -0.5596
H     -4.2947     2.7356    -1.9342
H     -4.9008     2.3827    -0.2634
H     -0.0432    -2.9189     1.2298
H     -1.9233    -3.7825     2.6926
H     -1.2418    -2.8270     4.0730
H     -0.3090    -4.1388     3.3149
H      0.9352    -1.8072     3.8704
H      1.7888    -2.5665     2.5240
H      1.2839    -0.8514     2.3962
H     -2.0240     0.6047     1.9609
H     -1.4139     1.0648     4.2203
H     -0.7638    -0.5614     4.4954
H      0.0502     0.6242     3.3643
H     -3.9734    -0.7381     2.4391
H     -3.4831    -0.0233     3.9746
H     -3.1072    -1.7401     3.6506
H     -2.9364    -0.9472     0.4582
H     -2.8418    -2.5398     1.2555
H     -3.0946    -4.0667    -0.5337
H     -2.3430    -4.9382    -2.7160
H     -0.6288    -3.7345    -3.9951
H      1.1848    -0.7313    -2.7129
H      1.3913    -2.1018    -3.6758
H     -0.9931     0.4649    -2.9610
H     -1.3993     2.4578    -3.9992
H     -1.3419     1.8041    -5.6567
H      0.1818     1.9710    -4.7069
H     -3.2251     0.4397    -3.7380
H     -2.6214    -1.2410    -3.8319
H     -2.8012    -0.2595    -5.3257
H     -1.0989    -2.0287    -5.6879
H     -1.3934     0.0340    -6.9699
H     -0.3319    -0.9707    -7.9373
H      0.3883     0.3623    -6.9641
H      1.9537    -1.7489    -6.0482
H      0.9075    -2.6896    -7.1743
H      1.0239    -3.2093    -5.4991
69
{"conf": 28, "E": 399.6, "rms": -1.0, "geom": "OH", "total_charge": 0, "CA_charge": 1, "smiles": "C[C:1]#[5N:2]->[Mn+:3]1(<-[3C-:4]#[O+:5])(<-[4H-:6])(<-[6C-:7]#[O+:8])<-[1N:9]([CH:10]([CH3:11])[CH3:12])([CH:13]([CH3:14])[CH3:15])[CH2:16][c:17]2[cH:18][cH:19][cH:20][c:21]([CH2:22][N:23]([CH:24]([CH3:25])[CH3:26])[CH:27]([CH3:28])[CH3:29])[2n:30]->12", "smiles3D": "C([C:1]#[5N:2]->[Mn+:3]1(<-[3C-:4]#[O+:5])(<-[4H-:6])(<-[6C-:7]#[O+:8])<-[1N:9]([C:10]([C:11]([H:35])([H:36])[H:37])([C:12]([H:38])([H:39])[H:40])[H:34])([C:13]([C:14]([H:42])([H:43])[H:44])([C:15]([H:45])([H:46])[H:47])[H:41])[C:16]([H:48])([H:49])[c:17]2[c:18]([H:50])[c:19]([H:51])[c:20]([H:52])[c:21]([C:22]([N:23]([C:24]([C:25]([H:56])([H:57])[H:58])([C:26]([H:59])([H:60])[H:61])[H:55])[C:27]([C:28]([H:63])([H:64])[H:65])([C:29]([H:66])([H:67])[H:68])[H:62])([H:53])[H:54])[2n:30]->12)([H:31])([H:32])[H:33]", "smiles3Dx": "C([C:1]#[5N:2]->[Mn+:3]1(<-[3C-:4]#[O+:5])(<-[4H-:6])(<-[6C-:7]#[O+:8])<-[1N:9]([C:10]([C:11]([H:35])([H:36])[H:37])([C:12]([H:38])([H:39])[H:40])[H:34])([C:13]([C:14]([H:42])([H:43])[H:44])([C:15]([H:45])([H:46])[H:47])[H:41])[C:16]([H:48])([H:49])[c:17]2[c:18]([H:50])[c:19]([H:51])[c:20]([H:52])[c:21]([C:22]([N:23]([C:24]([C:25]([H:56])([H:57])[H:58])([C:26]([H:59])([H:60])[H:61])[H:55])[C:27]([C:28]([H:63])([H:64])[H:65])([C:29]([H:66])([H:67])[H:68])[H:62])([H:53])[H:54])[2n:30]->12)([H:31])([H:32])[H:33]", "dummies": []}
C      0.8012     0.8344     4.8459
C      0.5753     0.5819     3.4239
N      0.3800     0.3754     2.2283
Mn     0.0000     0.0000     0.0000
C     -0.2632     0.1451    -2.2721
O     -0.3928     0.2534    -3.4666
H      1.7108     0.0062    -0.6780
C      1.5736    -1.3424     0.9926
O      2.4304    -2.0060     1.5228
N     -1.0489    -2.2100    -0.2200
C     -2.1113    -2.1152    -1.2817
C     -1.6791    -2.4528    -2.7444
C     -3.3927    -2.9618    -1.0193
C     -0.1691    -3.3962    -0.4753
C      0.2534    -4.2872     0.7323
C      1.0896    -3.0466    -1.3004
C     -1.6550    -2.2852     1.1015
C     -2.5070    -1.0811     1.3802
C     -3.7168    -1.1654     2.0804
C     -4.4961    -0.0139     2.2160
C     -4.0554     1.1958     1.6704
C     -2.8005     1.2482     1.0387
C     -2.3173     2.5172     0.3929
N     -2.6789     3.7093     1.2046
C     -1.7369     4.1164     2.2904
C     -0.2465     4.0692     1.9030
C     -1.9955     3.2822     3.5477
C     -3.3144     4.8063     0.4255
C     -4.2712     5.6308     1.2991
C     -2.2921     5.7011    -0.2878
N     -2.0690     0.1071     0.9161
H      0.9238     1.9246     5.0111
H     -0.0695     0.4687     5.4280
H      1.7177     0.3033     5.1752
H     -2.4292    -1.0527    -1.2925
H     -2.3286    -1.8979    -3.4554
H     -1.8086    -3.5325    -2.9758
H     -0.6400    -2.2065    -2.9904
H     -4.0092    -2.5566    -0.1967
H     -4.0585    -2.9499    -1.9098
H     -3.1297    -4.0184    -0.8037
H     -0.7556    -4.0994    -1.1028
H      0.7681    -3.7480     1.5419
H      0.9315    -5.0968     0.3851
H     -0.6310    -4.8009     1.1631
H      1.1082    -3.6396    -2.2402
H      2.0374    -3.2797    -0.7708
H      1.0975    -1.9805    -1.5708
H     -0.8567    -2.2874     1.8688
H     -2.2585    -3.2099     1.2282
H     -4.0670    -2.1092     2.4790
H     -5.4499    -0.0627     2.7251
H     -4.6794     2.0770     1.7500
H     -1.2303     2.4575     0.1936
H     -2.7845     2.5510    -0.6147
H     -1.9356     5.1659     2.5883
H     -0.0709     4.5460     0.9188
H      0.1337     3.0293     1.8734
H      0.3525     4.6191     2.6601
H     -1.3763     3.6559     4.3912
H     -3.0651     3.3590     3.8373
H     -1.7492     2.2156     3.3757
H     -3.9655     4.3650    -0.3624
H     -3.7280     6.3111     1.9862
H     -4.9181     4.9531     1.8960
H     -4.9250     6.2560     0.6538
H     -1.6146     5.0824    -0.9130
H     -2.8189     6.4160    -0.9551
H     -1.6921     6.2859     0.4401
