# Supplementary material for: MACE: Automated Assessment of Stereochemistry of Transition Metal Complexes and Its Applications in Computational Catalysis
Source: J Chem Theory Comput. 2024 Feb 16;20(5):2313–20. doi: 10.1021/acs.jctc.3c01313 (PMC10938507; doi:10.1021/acs.jctc.3c01313)
Supplement: Supplementary file 3 — ct3c01313_si_003.zip [file ct3c01313_si_003.zip › structures/screening/mace_MeCN/Mn_NNpyN_iPr_bi_5.xyz]

69
{"conf": 0, "E": 156.59, "rms": -1.0, "geom": "OH", "total_charge": 0, "CA_charge": 1, "smiles": "C[C:1]#[5N:2]->[Mn+:3]1(<-[3C-:4]#[O+:5])(<-[4C-:6]#[O+:7])(<-[6H-:8])<-[1N:9]([CH:10]([CH3:11])[CH3:12])([CH:13]([CH3:14])[CH3:15])[CH2:16][c:17]2[cH:18][cH:19][cH:20][c:21]([CH2:22][N:23]([CH:24]([CH3:25])[CH3:26])[CH:27]([CH3:28])[CH3:29])[2n:30]->12", "smiles3D": "C([C:1]#[5N:2]->[Mn+:3]1(<-[3C-:4]#[O+:5])(<-[4C-:6]#[O+:7])(<-[6H-:8])<-[1N:9]([C:10]([C:11]([H:35])([H:36])[H:37])([C:12]([H:38])([H:39])[H:40])[H:34])([C:13]([C:14]([H:42])([H:43])[H:44])([C:15]([H:45])([H:46])[H:47])[H:41])[C:16]([H:48])([H:49])[c:17]2[c:18]([H:50])[c:19]([H:51])[c:20]([H:52])[c:21]([C:22]([N:23]([C:24]([C:25]([H:56])([H:57])[H:58])([C:26]([H:59])([H:60])[H:61])[H:55])[C:27]([C:28]([H:63])([H:64])[H:65])([C:29]([H:66])([H:67])[H:68])[H:62])([H:53])[H:54])[2n:30]->12)([H:31])([H:32])[H:33]", "smiles3Dx": "C([C:1]#[5N:2]->[Mn+:3]1(<-[3C-:4]#[O+:5])(<-[4C-:6]#[O+:7])(<-[6H-:8])<-[1N:9]([C:10]([C:11]([H:35])([H:36])[H:37])([C:12]([H:38])([H:39])[H:40])[H:34])([C:13]([C:14]([H:42])([H:43])[H:44])([C:15]([H:45])([H:46])[H:47])[H:41])[C:16]([H:48])([H:49])[c:17]2[c:18]([H:50])[c:19]([H:51])[c:20]([H:52])[c:21]([C:22]([N:23]([C:24]([C:25]([H:56])([H:57])[H:58])([C:26]([H:59])([H:60])[H:61])[H:55])[C:27]([C:28]([H:63])([H:64])[H:65])([C:29]([H:66])([H:67])[H:68])[H:62])([H:53])[H:54])[2n:30]->12)([H:31])([H:32])[H:33]", "dummies": []}
C      0.5460     0.2170     4.9504
C      0.3842     0.1545     3.4988
N      0.2499     0.1059     2.2784
Mn     0.0000     0.0000     0.0000
C     -0.1406    -0.3562    -2.2626
O     -0.2136    -0.5444    -3.4515
C     -1.9184    -1.2126     0.3365
O     -2.9257    -1.8519     0.5127
H      0.9450    -1.5601     0.0684
N     -0.9147     2.1804    -0.1233
C     -2.3233     2.1468    -0.5896
C     -2.6175     1.2994    -1.8511
C     -3.3375     1.6915     0.5057
C     -0.7969     2.8763     1.1954
C      0.6346     3.0679     1.7603
C     -1.4634     4.2877     1.2624
C     -0.0342     2.8127    -1.1057
C      1.4529     2.4765    -0.9446
C      2.4309     3.4346    -1.2378
C      3.7642     3.1550    -0.9500
C      4.1137     1.9192    -0.4079
C      3.1255     0.9371    -0.2184
C      3.5021    -0.4021     0.3725
N      3.3854    -1.5503    -0.5779
C      3.5329    -2.9074     0.0580
C      2.6130    -3.9223    -0.6475
C      3.2476    -2.9770     1.5755
C      4.2518    -1.4618    -1.8011
C      5.7146    -1.0684    -1.5232
C      3.6228    -0.5905    -2.8956
N      1.8202     1.2507    -0.4765
H     -0.3437    -0.2283     5.4411
H      1.4538    -0.3482     5.2455
H      0.6508     1.2760     5.2641
H     -2.5924     3.1887    -0.8702
H     -3.6706     1.4743    -2.1612
H     -2.0337     1.5773    -2.7449
H     -2.5385     0.2195    -1.6559
H     -2.9137     0.9126     1.1588
H     -4.2785     1.2943     0.0674
H     -3.6534     2.5243     1.1599
H     -1.3202     2.2362     1.9319
H      0.5712     3.3235     2.8402
H      1.1590     3.9116     1.2643
H      1.2674     2.1753     1.6956
H     -0.9118     5.0331     0.6550
H     -1.4425     4.6509     2.3127
H     -2.5220     4.3289     0.9625
H     -0.3054     2.4993    -2.1228
H     -0.1568     3.9144    -1.0672
H      2.1572     4.4063    -1.6290
H      4.5242     3.9065    -1.1206
H      5.1427     1.7429    -0.1270
H      4.5225    -0.3686     0.8132
H      2.8005    -0.5271     1.2195
H      4.5780    -3.2727    -0.0607
H      2.7674    -3.9303    -1.7445
H      2.8221    -4.9484    -0.2760
H      1.5453    -3.6945    -0.4535
H      2.2100    -2.6571     1.8080
H      3.9740    -2.3602     2.1453
H      3.3690    -4.0210     1.9363
H      4.3187    -2.4654    -2.2750
H      6.1159    -1.6169    -0.6464
H      5.8227     0.0159    -1.3521
H      6.3427    -1.3248    -2.4032
H      4.1076    -0.8069    -3.8718
H      2.5436    -0.8235    -2.9904
H      3.7512     0.4907    -2.7019
69
{"conf": 1, "E": 151.57, "rms": -1.0, "geom": "OH", "total_charge": 0, "CA_charge": 1, "smiles": "C[C:1]#[5N:2]->[Mn+:3]1(<-[3C-:4]#[O+:5])(<-[4C-:6]#[O+:7])(<-[6H-:8])<-[1N:9]([CH:10]([CH3:11])[CH3:12])([CH:13]([CH3:14])[CH3:15])[CH2:16][c:17]2[cH:18][cH:19][cH:20][c:21]([CH2:22][N:23]([CH:24]([CH3:25])[CH3:26])[CH:27]([CH3:28])[CH3:29])[2n:30]->12", "smiles3D": "C([C:1]#[5N:2]->[Mn+:3]1(<-[3C-:4]#[O+:5])(<-[4C-:6]#[O+:7])(<-[6H-:8])<-[1N:9]([C:10]([C:11]([H:35])([H:36])[H:37])([C:12]([H:38])([H:39])[H:40])[H:34])([C:13]([C:14]([H:42])([H:43])[H:44])([C:15]([H:45])([H:46])[H:47])[H:41])[C:16]([H:48])([H:49])[c:17]2[c:18]([H:50])[c:19]([H:51])[c:20]([H:52])[c:21]([C:22]([N:23]([C:24]([C:25]([H:56])([H:57])[H:58])([C:26]([H:59])([H:60])[H:61])[H:55])[C:27]([C:28]([H:63])([H:64])[H:65])([C:29]([H:66])([H:67])[H:68])[H:62])([H:53])[H:54])[2n:30]->12)([H:31])([H:32])[H:33]", "smiles3Dx": "C([C:1]#[5N:2]->[Mn+:3]1(<-[3C-:4]#[O+:5])(<-[4C-:6]#[O+:7])(<-[6H-:8])<-[1N:9]([C:10]([C:11]([H:35])([H:36])[H:37])([C:12]([H:38])([H:39])[H:40])[H:34])([C:13]([C:14]([H:42])([H:43])[H:44])([C:15]([H:45])([H:46])[H:47])[H:41])[C:16]([H:48])([H:49])[c:17]2[c:18]([H:50])[c:19]([H:51])[c:20]([H:52])[c:21]([C:22]([N:23]([C:24]([C:25]([H:56])([H:57])[H:58])([C:26]([H:59])([H:60])[H:61])[H:55])[C:27]([C:28]([H:63])([H:64])[H:65])([C:29]([H:66])([H:67])[H:68])[H:62])([H:53])[H:54])[2n:30]->12)([H:31])([H:32])[H:33]", "dummies": []}
C      2.9188    -2.0475    -3.4863
C      2.0718    -1.4492    -2.4561
N      1.3613    -0.9421    -1.5913
Mn     0.0000     0.0000     0.0000
C     -1.5989     0.8372     1.4172
O     -2.4394     1.2780     2.1611
C      0.5053    -1.6318     1.5265
O      0.7656    -2.4951     2.3274
H     -1.3277    -1.1058    -0.6121
N      1.5284     1.6425     0.7657
C      2.8568     1.5460     0.1229
C      2.9451     2.0471    -1.3432
C      3.4527     0.1175     0.1611
C      1.5984     1.6316     2.2580
C      2.5370     0.5986     2.9240
C      1.9556     3.0106     2.9022
C      0.8027     2.8563     0.3585
C      0.1317     2.8322    -1.0093
C      0.0375     4.0045    -1.7711
C     -0.5299     3.9490    -3.0401
C     -0.9945     2.7337    -3.5350
C     -0.9465     1.5859    -2.7250
C     -1.3230     0.2581    -3.3225
N     -2.6270     0.3201    -4.0352
C     -2.7367    -0.7062    -5.1094
C     -3.0850    -2.1060    -4.5761
C     -3.7157    -0.2613    -6.2058
C     -3.8561     0.5053    -3.1987
C     -3.7860    -0.1256    -1.7977
C     -4.2097     1.9924    -3.0981
N     -0.4199     1.6772    -1.4645
H      3.1408    -3.1005    -3.2169
H      3.8670    -1.4765    -3.5610
H      2.3907    -2.0176    -4.4615
H      3.5465     2.1964     0.7043
H      3.9712     1.8933    -1.7419
H      2.7746     3.1398    -1.4138
H      2.2396     1.5046    -2.0017
H      2.6852    -0.6263     0.4156
H      3.9112    -0.1930    -0.8018
H      4.2783     0.0516     0.8983
H      0.5786     1.3760     2.6022
H      2.3026     0.5391     4.0090
H      2.4216    -0.4234     2.5503
H      3.5985     0.9135     2.8487
H      1.1334     3.7483     2.8126
H      2.1263     2.9045     3.9955
H      2.8765     3.4375     2.4569
H     -0.0172     3.0526     1.0833
H      1.4974     3.7271     0.3955
H      0.4294     4.9427    -1.3987
H     -0.5808     4.8402    -3.6521
H     -1.3830     2.6843    -4.5448
H     -1.3094    -0.5609    -2.5977
H     -0.5035     0.0177    -4.0340
H     -1.7568    -0.7984    -5.6298
H     -3.0312    -2.8458    -5.4030
H     -4.1096    -2.1400    -4.1522
H     -2.3580    -2.4139    -3.7964
H     -3.4973     0.7860    -6.5048
H     -4.7720    -0.3286    -5.8753
H     -3.5989    -0.9097    -7.1006
H     -4.7312     0.0357    -3.6923
H     -4.7831    -0.0692    -1.3109
H     -3.5035    -1.1960    -1.8629
H     -3.0657     0.4170    -1.1522
H     -5.2367     2.1120    -2.6910
H     -3.5112     2.5297    -2.4249
H     -4.1780     2.4601    -4.1051
69
{"conf": 2, "E": 146.64, "rms": -1.0, "geom": "OH", "total_charge": 0, "CA_charge": 1, "smiles": "C[C:1]#[5N:2]->[Mn+:3]1(<-[3C-:4]#[O+:5])(<-[4C-:6]#[O+:7])(<-[6H-:8])<-[1N:9]([CH:10]([CH3:11])[CH3:12])([CH:13]([CH3:14])[CH3:15])[CH2:16][c:17]2[cH:18][cH:19][cH:20][c:21]([CH2:22][N:23]([CH:24]([CH3:25])[CH3:26])[CH:27]([CH3:28])[CH3:29])[2n:30]->12", "smiles3D": "C([C:1]#[5N:2]->[Mn+:3]1(<-[3C-:4]#[O+:5])(<-[4C-:6]#[O+:7])(<-[6H-:8])<-[1N:9]([C:10]([C:11]([H:35])([H:36])[H:37])([C:12]([H:38])([H:39])[H:40])[H:34])([C:13]([C:14]([H:42])([H:43])[H:44])([C:15]([H:45])([H:46])[H:47])[H:41])[C:16]([H:48])([H:49])[c:17]2[c:18]([H:50])[c:19]([H:51])[c:20]([H:52])[c:21]([C:22]([N:23]([C:24]([C:25]([H:56])([H:57])[H:58])([C:26]([H:59])([H:60])[H:61])[H:55])[C:27]([C:28]([H:63])([H:64])[H:65])([C:29]([H:66])([H:67])[H:68])[H:62])([H:53])[H:54])[2n:30]->12)([H:31])([H:32])[H:33]", "smiles3Dx": "C([C:1]#[5N:2]->[Mn+:3]1(<-[3C-:4]#[O+:5])(<-[4C-:6]#[O+:7])(<-[6H-:8])<-[1N:9]([C:10]([C:11]([H:35])([H:36])[H:37])([C:12]([H:38])([H:39])[H:40])[H:34])([C:13]([C:14]([H:42])([H:43])[H:44])([C:15]([H:45])([H:46])[H:47])[H:41])[C:16]([H:48])([H:49])[c:17]2[c:18]([H:50])[c:19]([H:51])[c:20]([H:52])[c:21]([C:22]([N:23]([C:24]([C:25]([H:56])([H:57])[H:58])([C:26]([H:59])([H:60])[H:61])[H:55])[C:27]([C:28]([H:63])([H:64])[H:65])([C:29]([H:66])([H:67])[H:68])[H:62])([H:53])[H:54])[2n:30]->12)([H:31])([H:32])[H:33]", "dummies": []}
C      4.2115     0.0492     2.6696
C      2.9858     0.0331     1.8729
N      1.9539     0.0170     1.2061
Mn     0.0000     0.0000     0.0000
C     -2.0837     0.1314    -0.9537
O     -3.1784     0.1993    -1.4549
C      0.8169     1.4957    -1.5309
O      1.2451     2.2870    -2.3339
H     -0.5129     1.4149     1.0499
N      0.4803    -1.9677    -1.2330
C      1.8069    -2.4614    -0.8380
C      2.2213    -3.8324    -1.4272
C      2.9707    -1.4762    -1.0782
C      0.2214    -1.7225    -2.6757
C     -0.3534    -2.9384    -3.4684
C      1.3705    -1.1416    -3.5288
C     -0.5707    -2.8301    -0.6795
C     -0.7257    -2.7823     0.8304
C     -0.9490    -3.9466     1.5743
C     -1.1086    -3.8471     2.9554
C     -1.0730    -2.5961     3.5730
C     -0.9091    -1.4380     2.7872
C     -0.8307    -0.0701     3.4234
N     -1.3134    -0.0573     4.8258
C     -2.7994    -0.0740     4.9460
C     -3.4478     1.3166     4.8420
C     -3.2347    -0.7846     6.2351
C     -0.5813     0.8529     5.7525
C     -0.2215     2.2261     5.1439
C      0.6776     0.1487     6.2663
N     -0.7360    -1.5721     1.4399
H      4.8060    -0.8613     2.4500
H      4.8061     0.9503     2.4147
H      3.9501     0.0702     3.7476
H      1.7605    -2.5991     0.2651
H      1.5374    -4.6516    -1.1390
H      3.2144    -4.1198    -1.0188
H      2.3258    -3.7984    -2.5272
H      3.7327    -1.6024    -0.2797
H      2.6286    -0.4302    -1.0670
H      3.5103    -1.6656    -2.0280
H     -0.5686    -0.9489    -2.6853
H      0.2468    -3.8543    -3.3213
H     -0.3828    -2.7257    -4.5589
H     -1.4047    -3.1529    -3.1893
H      0.9623    -0.7984    -4.5040
H      1.8338    -0.2480    -3.0904
H      2.1362    -1.9055    -3.7662
H     -1.5482    -2.5008    -1.0907
H     -0.4245    -3.8822    -0.9901
H     -0.9781    -4.9177     1.0964
H     -1.2507    -4.7407     3.5494
H     -1.1593    -2.5476     4.6491
H     -1.4342     0.6397     2.8268
H      0.2329     0.2334     3.3632
H     -3.2222    -0.6819     4.1141
H     -3.1665     1.8096     3.8892
H     -4.5540     1.2141     4.8498
H     -3.1608     1.9652     5.6953
H     -4.3285    -0.9773     6.2092
H     -3.0152    -0.1744     7.1350
H     -2.7146    -1.7604     6.3301
H     -1.1995     1.0571     6.6513
H      0.6317     2.1556     4.4377
H     -1.0831     2.6735     4.6126
H      0.0768     2.9235     5.9555
H      1.3862    -0.0572     5.4364
H      1.1889     0.7800     7.0243
H      0.4002    -0.8155     6.7431
69
{"conf": 3, "E": 139.1, "rms": -1.0, "geom": "OH", "total_charge": 0, "CA_charge": 1, "smiles": "C[C:1]#[5N:2]->[Mn+:3]1(<-[3C-:4]#[O+:5])(<-[4C-:6]#[O+:7])(<-[6H-:8])<-[1N:9]([CH:10]([CH3:11])[CH3:12])([CH:13]([CH3:14])[CH3:15])[CH2:16][c:17]2[cH:18][cH:19][cH:20][c:21]([CH2:22][N:23]([CH:24]([CH3:25])[CH3:26])[CH:27]([CH3:28])[CH3:29])[2n:30]->12", "smiles3D": "C([C:1]#[5N:2]->[Mn+:3]1(<-[3C-:4]#[O+:5])(<-[4C-:6]#[O+:7])(<-[6H-:8])<-[1N:9]([C:10]([C:11]([H:35])([H:36])[H:37])([C:12]([H:38])([H:39])[H:40])[H:34])([C:13]([C:14]([H:42])([H:43])[H:44])([C:15]([H:45])([H:46])[H:47])[H:41])[C:16]([H:48])([H:49])[c:17]2[c:18]([H:50])[c:19]([H:51])[c:20]([H:52])[c:21]([C:22]([N:23]([C:24]([C:25]([H:56])([H:57])[H:58])([C:26]([H:59])([H:60])[H:61])[H:55])[C:27]([C:28]([H:63])([H:64])[H:65])([C:29]([H:66])([H:67])[H:68])[H:62])([H:53])[H:54])[2n:30]->12)([H:31])([H:32])[H:33]", "smiles3Dx": "C([C:1]#[5N:2]->[Mn+:3]1(<-[3C-:4]#[O+:5])(<-[4C-:6]#[O+:7])(<-[6H-:8])<-[1N:9]([C:10]([C:11]([H:35])([H:36])[H:37])([C:12]([H:38])([H:39])[H:40])[H:34])([C:13]([C:14]([H:42])([H:43])[H:44])([C:15]([H:45])([H:46])[H:47])[H:41])[C:16]([H:48])([H:49])[c:17]2[c:18]([H:50])[c:19]([H:51])[c:20]([H:52])[c:21]([C:22]([N:23]([C:24]([C:25]([H:56])([H:57])[H:58])([C:26]([H:59])([H:60])[H:61])[H:55])[C:27]([C:28]([H:63])([H:64])[H:65])([C:29]([H:66])([H:67])[H:68])[H:62])([H:53])[H:54])[2n:30]->12)([H:31])([H:32])[H:33]", "dummies": []}
C      4.9766    -0.3086    -0.1901
C      3.5184    -0.2166    -0.1388
N      2.2929    -0.1431    -0.0905
Mn     0.0000     0.0000     0.0000
C     -2.2523     0.4454    -0.0999
O     -3.4338     0.6809    -0.1515
C     -0.1440    -1.6577    -1.5780
O     -0.2196    -2.5304    -2.4068
H      0.1442     1.2767    -1.3154
N     -0.2203    -1.4080     1.8835
C      1.1621    -1.5907     2.3621
C      1.3672    -1.8204     3.8871
C      1.9776    -2.6586     1.5939
C     -0.9299    -2.6613     1.5465
C     -2.3073    -2.4988     0.8682
C     -1.1220    -3.6219     2.7456
C     -0.9653    -0.5328     2.7792
C     -0.3950     0.8855     2.8524
C     -0.4783     1.6358     4.0309
C     -0.0200     2.9538     4.0303
C      0.5198     3.5052     2.8664
C      0.6109     2.7168     1.7050
C      1.1831     3.2897     0.4336
N      2.2431     4.2852     0.7161
C      3.5303     3.6818     1.1604
C      4.2293     4.5973     2.1720
C      4.4737     3.3120     0.0046
C      2.3294     5.4350    -0.2276
C      1.3083     6.5025     0.1753
C      2.1518     5.0493    -1.7114
N      0.1006     1.4528     1.7207
H      5.3537     0.2703    -1.0580
H      5.4048     0.1056     0.7458
H      5.2758    -1.3716    -0.2948
H      1.6559    -0.6259     2.1509
H      1.1973    -0.8770     4.4463
H      0.7137    -2.5950     4.3182
H      2.4194    -2.1085     4.0992
H      3.0634    -2.5042     1.7737
H      1.7315    -3.6874     1.9233
H      1.8080    -2.5810     0.5019
H     -0.3105    -3.1984     0.8039
H     -2.2210    -1.9970    -0.1027
H     -3.0672    -2.0163     1.5131
H     -2.7142    -3.5010     0.6124
H     -0.1699    -4.0943     3.0459
H     -1.7775    -4.4747     2.4669
H     -1.5940    -3.1139     3.6091
H     -1.0108    -0.9592     3.8018
H     -2.0026    -0.4316     2.4237
H     -0.9032     1.2113     4.9317
H     -0.0874     3.5503     4.9309
H      0.8624     4.5320     2.8774
H      0.3315     3.7486    -0.1088
H      1.6017     2.4801    -0.1946
H      3.3212     2.7358     1.7101
H      3.5230     4.8703     2.9846
H      5.0949     4.0697     2.6267
H      4.6006     5.5267     1.6936
H      4.8329     4.2111    -0.5369
H      5.3626     2.7789     0.4040
H      3.9650     2.6306    -0.7066
H      3.3224     5.9237    -0.1406
H      1.4212     7.4036    -0.4649
H      1.4750     6.8014     1.2322
H      0.2707     6.1208     0.0743
H      2.4464     5.9059    -2.3545
H      2.7897     4.1873    -1.9846
H      1.0973     4.8001    -1.9502
69
{"conf": 4, "E": 146.08, "rms": -1.0, "geom": "OH", "total_charge": 0, "CA_charge": 1, "smiles": "C[C:1]#[5N:2]->[Mn+:3]1(<-[3C-:4]#[O+:5])(<-[4C-:6]#[O+:7])(<-[6H-:8])<-[1N:9]([CH:10]([CH3:11])[CH3:12])([CH:13]([CH3:14])[CH3:15])[CH2:16][c:17]2[cH:18][cH:19][cH:20][c:21]([CH2:22][N:23]([CH:24]([CH3:25])[CH3:26])[CH:27]([CH3:28])[CH3:29])[2n:30]->12", "smiles3D": "C([C:1]#[5N:2]->[Mn+:3]1(<-[3C-:4]#[O+:5])(<-[4C-:6]#[O+:7])(<-[6H-:8])<-[1N:9]([C:10]([C:11]([H:35])([H:36])[H:37])([C:12]([H:38])([H:39])[H:40])[H:34])([C:13]([C:14]([H:42])([H:43])[H:44])([C:15]([H:45])([H:46])[H:47])[H:41])[C:16]([H:48])([H:49])[c:17]2[c:18]([H:50])[c:19]([H:51])[c:20]([H:52])[c:21]([C:22]([N:23]([C:24]([C:25]([H:56])([H:57])[H:58])([C:26]([H:59])([H:60])[H:61])[H:55])[C:27]([C:28]([H:63])([H:64])[H:65])([C:29]([H:66])([H:67])[H:68])[H:62])([H:53])[H:54])[2n:30]->12)([H:31])([H:32])[H:33]", "smiles3Dx": "C([C:1]#[5N:2]->[Mn+:3]1(<-[3C-:4]#[O+:5])(<-[4C-:6]#[O+:7])(<-[6H-:8])<-[1N:9]([C:10]([C:11]([H:35])([H:36])[H:37])([C:12]([H:38])([H:39])[H:40])[H:34])([C:13]([C:14]([H:42])([H:43])[H:44])([C:15]([H:45])([H:46])[H:47])[H:41])[C:16]([H:48])([H:49])[c:17]2[c:18]([H:50])[c:19]([H:51])[c:20]([H:52])[c:21]([C:22]([N:23]([C:24]([C:25]([H:56])([H:57])[H:58])([C:26]([H:59])([H:60])[H:61])[H:55])[C:27]([C:28]([H:63])([H:64])[H:65])([C:29]([H:66])([H:67])[H:68])[H:62])([H:53])[H:54])[2n:30]->12)([H:31])([H:32])[H:33]", "dummies": []}
C      3.4229     3.6204     0.1291
C      2.4213     2.5556     0.0884
N      1.5782     1.6627     0.0564
Mn     0.0000     0.0000     0.0000
C     -1.5114    -1.7013    -0.3286
O     -2.3036    -2.5934    -0.5044
C      1.3367    -1.3330     1.2969
O      2.0431    -2.0361     1.9759
H      0.8776    -0.6104    -1.4952
N     -1.1487     1.0706     1.7750
C     -2.3951     0.3452     2.0572
C     -2.2178    -1.1273     2.4907
C     -3.3533     1.0194     3.0706
C     -0.1992     1.3059     2.8945
C     -0.4055     2.6404     3.6794
C     -0.0348     0.1928     3.9529
C     -1.4381     2.3423     1.0978
C     -1.9706     2.2329    -0.3207
C     -2.8924     3.1631    -0.8169
C     -3.2334     3.1270    -2.1686
C     -2.6604     2.1689    -3.0059
C     -1.7590     1.2311    -2.4697
C     -1.1358     0.1812    -3.3560
N     -2.0527    -0.2277    -4.4459
C     -3.1854    -1.0803    -3.9877
C     -2.8562    -2.5815    -3.9457
C     -4.4355    -0.8121    -4.8341
C     -1.4047    -0.6103    -5.7322
C     -0.1228    -1.4542    -5.5685
C     -1.1158     0.6508    -6.5512
N     -1.3968     1.3350    -1.1578
H      3.2268     4.2782     1.0007
H      3.3664     4.2168    -0.8046
H      4.4340     3.1736     0.2226
H     -2.9437     0.3061     1.0899
H     -3.0485    -1.7379     2.0759
H     -2.2699    -1.2647     3.5900
H     -1.2687    -1.5515     2.1300
H     -2.9038     1.0976     4.0777
H     -3.7094     2.0113     2.7368
H     -4.2700     0.3994     3.1750
H      0.7883     1.3885     2.4009
H     -1.4535     2.7774     4.0016
H      0.2334     2.6736     4.5882
H     -0.0980     3.5227     3.0825
H      0.8486     0.4212     4.5877
H      0.1844    -0.7937     3.5231
H     -0.9029     0.1436     4.6384
H     -0.4918     2.9167     1.0138
H     -2.1393     2.9567     1.6936
H     -3.3212     3.9207    -0.1730
H     -3.9339     3.8478    -2.5700
H     -2.9255     2.1584    -4.0555
H     -0.8633    -0.7102    -2.7643
H     -0.2059     0.6309    -3.7600
H     -3.4639    -0.7917    -2.9488
H     -3.7072    -3.1379    -3.4981
H     -1.9661    -2.7663    -3.3111
H     -2.6786    -2.9912    -4.9613
H     -5.3170    -1.3112    -4.3777
H     -4.3186    -1.1932    -5.8692
H     -4.6369     0.2794    -4.8747
H     -2.1061    -1.2120    -6.3472
H     -0.2829    -2.3022    -4.8757
H      0.7270    -0.8461    -5.1952
H      0.1733    -1.8732    -6.5539
H     -0.3768     1.3002    -6.0368
H     -0.7155     0.3766    -7.5508
H     -2.0543     1.2272    -6.6964
69
{"conf": 5, "E": 165.94, "rms": -1.0, "geom": "OH", "total_charge": 0, "CA_charge": 1, "smiles": "C[C:1]#[5N:2]->[Mn+:3]1(<-[3C-:4]#[O+:5])(<-[4C-:6]#[O+:7])(<-[6H-:8])<-[1N:9]([CH:10]([CH3:11])[CH3:12])([CH:13]([CH3:14])[CH3:15])[CH2:16][c:17]2[cH:18][cH:19][cH:20][c:21]([CH2:22][N:23]([CH:24]([CH3:25])[CH3:26])[CH:27]([CH3:28])[CH3:29])[2n:30]->12", "smiles3D": "C([C:1]#[5N:2]->[Mn+:3]1(<-[3C-:4]#[O+:5])(<-[4C-:6]#[O+:7])(<-[6H-:8])<-[1N:9]([C:10]([C:11]([H:35])([H:36])[H:37])([C:12]([H:38])([H:39])[H:40])[H:34])([C:13]([C:14]([H:42])([H:43])[H:44])([C:15]([H:45])([H:46])[H:47])[H:41])[C:16]([H:48])([H:49])[c:17]2[c:18]([H:50])[c:19]([H:51])[c:20]([H:52])[c:21]([C:22]([N:23]([C:24]([C:25]([H:56])([H:57])[H:58])([C:26]([H:59])([H:60])[H:61])[H:55])[C:27]([C:28]([H:63])([H:64])[H:65])([C:29]([H:66])([H:67])[H:68])[H:62])([H:53])[H:54])[2n:30]->12)([H:31])([H:32])[H:33]", "smiles3Dx": "C([C:1]#[5N:2]->[Mn+:3]1(<-[3C-:4]#[O+:5])(<-[4C-:6]#[O+:7])(<-[6H-:8])<-[1N:9]([C:10]([C:11]([H:35])([H:36])[H:37])([C:12]([H:38])([H:39])[H:40])[H:34])([C:13]([C:14]([H:42])([H:43])[H:44])([C:15]([H:45])([H:46])[H:47])[H:41])[C:16]([H:48])([H:49])[c:17]2[c:18]([H:50])[c:19]([H:51])[c:20]([H:52])[c:21]([C:22]([N:23]([C:24]([C:25]([H:56])([H:57])[H:58])([C:26]([H:59])([H:60])[H:61])[H:55])[C:27]([C:28]([H:63])([H:64])[H:65])([C:29]([H:66])([H:67])[H:68])[H:62])([H:53])[H:54])[2n:30]->12)([H:31])([H:32])[H:33]", "dummies": []}
C     -3.2698     3.6270     0.9908
C     -2.3211     2.5503     0.7113
N     -1.5263     1.6431     0.4737
Mn     0.0000     0.0000     0.0000
C      1.7327    -1.2707    -0.8061
O      2.6470    -1.9290    -1.2367
C      1.3856     0.9625     1.5550
O      2.1132     1.4689     2.3725
H      0.5950     1.2080    -1.2254
N     -0.9088    -1.6540     1.4460
C      0.1427    -2.6454     1.7870
C      1.4127    -2.0424     2.4310
C      0.5806    -3.5790     0.6178
C     -1.4055    -0.9258     2.6399
C     -1.6104    -1.7892     3.9161
C     -2.7190    -0.1134     2.4398
C     -2.0062    -2.3389     0.7221
C     -2.1259    -2.0733    -0.7830
C     -2.9752    -2.8949    -1.5364
C     -3.0957    -2.6977    -2.9039
C     -2.3908    -1.6690    -3.5118
C     -1.5752    -0.8227    -2.7398
C     -0.8665     0.3285    -3.4269
N     -1.5012     1.6451    -3.1483
C     -2.9272     1.7369    -3.6121
C     -3.1508     2.3971    -4.9786
C     -3.8237     2.3544    -2.5344
C     -0.5638     2.7924    -3.3896
C     -0.1344     3.0094    -4.8566
C     -1.0335     4.0988    -2.7400
N     -1.4487    -1.0526    -1.3931
H     -4.3039     3.2544     0.8414
H     -3.0797     4.4751     0.3014
H     -3.1457     3.9658     2.0397
H     -0.2907    -3.3317     2.5439
H      2.0192    -2.8631     2.8712
H      2.0556    -1.5352     1.6946
H      1.1951    -1.3444     3.2588
H      1.6808    -3.7300     0.5744
H      0.2282    -3.2240    -0.3659
H      0.1417    -4.5904     0.7596
H     -0.6225    -0.1801     2.8759
H     -2.1086    -1.1949     4.7130
H     -0.6521    -2.1241     4.3599
H     -2.2484    -2.6691     3.6879
H     -3.5992    -0.6343     2.8776
H     -2.6414     0.8705     2.9500
H     -2.9755     0.0355     1.3781
H     -1.9100    -3.4402     0.8476
H     -2.9919    -2.1091     1.1590
H     -3.5289    -3.6967    -1.0632
H     -3.7387    -3.3396    -3.4922
H     -2.4981    -1.5174    -4.5790
H     -0.8620     0.1521    -4.5244
H      0.1999     0.3064    -3.1304
H     -3.3456     0.7205    -3.7417
H     -3.0167     3.4946    -4.9345
H     -2.4882     1.9416    -5.7429
H     -4.1968     2.2176    -5.3085
H     -3.6177     3.4293    -2.3783
H     -4.8913     2.2545    -2.8263
H     -3.6844     1.8097    -1.5785
H      0.3850     2.5669    -2.8642
H      0.8430     3.5381    -4.8764
H     -0.8399     3.6528    -5.4158
H      0.0024     2.0519    -5.3956
H     -1.8650     4.5644    -3.3030
H     -0.1967     4.8297    -2.7202
H     -1.3456     3.9129    -1.6918
69
{"conf": 6, "E": 147.8, "rms": -1.0, "geom": "OH", "total_charge": 0, "CA_charge": 1, "smiles": "C[C:1]#[5N:2]->[Mn+:3]1(<-[3C-:4]#[O+:5])(<-[4C-:6]#[O+:7])(<-[6H-:8])<-[1N:9]([CH:10]([CH3:11])[CH3:12])([CH:13]([CH3:14])[CH3:15])[CH2:16][c:17]2[cH:18][cH:19][cH:20][c:21]([CH2:22][N:23]([CH:24]([CH3:25])[CH3:26])[CH:27]([CH3:28])[CH3:29])[2n:30]->12", "smiles3D": "C([C:1]#[5N:2]->[Mn+:3]1(<-[3C-:4]#[O+:5])(<-[4C-:6]#[O+:7])(<-[6H-:8])<-[1N:9]([C:10]([C:11]([H:35])([H:36])[H:37])([C:12]([H:38])([H:39])[H:40])[H:34])([C:13]([C:14]([H:42])([H:43])[H:44])([C:15]([H:45])([H:46])[H:47])[H:41])[C:16]([H:48])([H:49])[c:17]2[c:18]([H:50])[c:19]([H:51])[c:20]([H:52])[c:21]([C:22]([N:23]([C:24]([C:25]([H:56])([H:57])[H:58])([C:26]([H:59])([H:60])[H:61])[H:55])[C:27]([C:28]([H:63])([H:64])[H:65])([C:29]([H:66])([H:67])[H:68])[H:62])([H:53])[H:54])[2n:30]->12)([H:31])([H:32])[H:33]", "smiles3Dx": "C([C:1]#[5N:2]->[Mn+:3]1(<-[3C-:4]#[O+:5])(<-[4C-:6]#[O+:7])(<-[6H-:8])<-[1N:9]([C:10]([C:11]([H:35])([H:36])[H:37])([C:12]([H:38])([H:39])[H:40])[H:34])([C:13]([C:14]([H:42])([H:43])[H:44])([C:15]([H:45])([H:46])[H:47])[H:41])[C:16]([H:48])([H:49])[c:17]2[c:18]([H:50])[c:19]([H:51])[c:20]([H:52])[c:21]([C:22]([N:23]([C:24]([C:25]([H:56])([H:57])[H:58])([C:26]([H:59])([H:60])[H:61])[H:55])[C:27]([C:28]([H:63])([H:64])[H:65])([C:29]([H:66])([H:67])[H:68])[H:62])([H:53])[H:54])[2n:30]->12)([H:31])([H:32])[H:33]", "dummies": []}
C     -3.8121     1.2375    -2.9603
C     -2.6943     0.8776    -2.0893
N     -1.7541     0.5724    -1.3602
Mn     0.0000     0.0000     0.0000
C      1.9322    -0.4711     1.1508
O      2.9495    -0.7172     1.7499
C     -0.5510     1.6904     1.4441
O     -0.8385     2.5838     2.2014
H      1.0027     1.1887    -0.9595
N     -1.3314    -1.6833     1.0056
C     -2.6222    -1.0866     1.4363
C     -3.8727    -2.0079     1.2770
C     -2.7007    -0.4753     2.8527
C     -0.5324    -2.4111     2.0020
C      0.0239    -1.5498     3.1576
C     -1.2079    -3.6568     2.6274
C     -1.5420    -2.5130    -0.1852
C     -0.3025    -2.7864    -1.0178
C     -0.0434    -4.0603    -1.5372
C      1.0839    -4.2495    -2.3347
C      1.9094    -3.1670    -2.6401
C      1.5847    -1.8877    -2.1567
C      2.4386    -0.7024    -2.5353
N      1.6993     0.2984    -3.3520
C      1.2296    -0.1314    -4.7087
C     -0.1726    -0.7432    -4.6251
C      2.1906    -1.0643    -5.4707
C      2.3436     1.6457    -3.3137
C      1.3095     2.7600    -3.5389
C      3.5361     1.7904    -4.2739
N      0.4994    -1.7424    -1.3397
H     -4.0178     2.3236    -2.8679
H     -4.7127     0.6628    -2.6614
H     -3.5520     0.9979    -4.0119
H     -2.7750    -0.2380     0.7430
H     -4.1523    -2.1437     0.2128
H     -3.7191    -3.0023     1.7337
H     -4.7678    -1.5526     1.7531
H     -1.8972     0.2419     3.0661
H     -2.7531    -1.2547     3.6373
H     -3.6364     0.1180     2.9420
H      0.3612    -2.7856     1.4553
H     -0.5947    -1.6056     4.0765
H      1.0269    -1.9277     3.4512
H      0.1299    -0.4935     2.8686
H     -1.4611    -4.4319     1.8809
H     -0.4965    -4.1449     3.3284
H     -2.1057    -3.3922     3.2156
H     -2.0155    -3.4775     0.0800
H     -2.2423    -1.9798    -0.8630
H     -0.6925    -4.8975    -1.3135
H      1.3162    -5.2340    -2.7198
H      2.7923    -3.3299    -3.2447
H      3.3626    -1.0261    -3.0599
H      2.7842    -0.2523    -1.5816
H      1.1041     0.7569    -5.3611
H     -0.1603    -1.7395    -4.1413
H     -0.5950    -0.8646    -5.6456
H     -0.8428    -0.0702    -4.0527
H      1.8911    -1.1102    -6.5396
H      2.1544    -2.0964    -5.0793
H      3.2342    -0.6964    -5.4317
H      2.7512     1.8340    -2.2957
H      1.0074     2.8383    -4.6031
H      0.4042     2.5728    -2.9235
H      1.7389     3.7391    -3.2364
H      3.2165     1.7480    -5.3354
H      4.0320     2.7706    -4.1082
H      4.2869     0.9969    -4.0798
69
{"conf": 7, "E": 160.01, "rms": -1.0, "geom": "OH", "total_charge": 0, "CA_charge": 1, "smiles": "C[C:1]#[5N:2]->[Mn+:3]1(<-[3C-:4]#[O+:5])(<-[4C-:6]#[O+:7])(<-[6H-:8])<-[1N:9]([CH:10]([CH3:11])[CH3:12])([CH:13]([CH3:14])[CH3:15])[CH2:16][c:17]2[cH:18][cH:19][cH:20][c:21]([CH2:22][N:23]([CH:24]([CH3:25])[CH3:26])[CH:27]([CH3:28])[CH3:29])[2n:30]->12", "smiles3D": "C([C:1]#[5N:2]->[Mn+:3]1(<-[3C-:4]#[O+:5])(<-[4C-:6]#[O+:7])(<-[6H-:8])<-[1N:9]([C:10]([C:11]([H:35])([H:36])[H:37])([C:12]([H:38])([H:39])[H:40])[H:34])([C:13]([C:14]([H:42])([H:43])[H:44])([C:15]([H:45])([H:46])[H:47])[H:41])[C:16]([H:48])([H:49])[c:17]2[c:18]([H:50])[c:19]([H:51])[c:20]([H:52])[c:21]([C:22]([N:23]([C:24]([C:25]([H:56])([H:57])[H:58])([C:26]([H:59])([H:60])[H:61])[H:55])[C:27]([C:28]([H:63])([H:64])[H:65])([C:29]([H:66])([H:67])[H:68])[H:62])([H:53])[H:54])[2n:30]->12)([H:31])([H:32])[H:33]", "smiles3Dx": "C([C:1]#[5N:2]->[Mn+:3]1(<-[3C-:4]#[O+:5])(<-[4C-:6]#[O+:7])(<-[6H-:8])<-[1N:9]([C:10]([C:11]([H:35])([H:36])[H:37])([C:12]([H:38])([H:39])[H:40])[H:34])([C:13]([C:14]([H:42])([H:43])[H:44])([C:15]([H:45])([H:46])[H:47])[H:41])[C:16]([H:48])([H:49])[c:17]2[c:18]([H:50])[c:19]([H:51])[c:20]([H:52])[c:21]([C:22]([N:23]([C:24]([C:25]([H:56])([H:57])[H:58])([C:26]([H:59])([H:60])[H:61])[H:55])[C:27]([C:28]([H:63])([H:64])[H:65])([C:29]([H:66])([H:67])[H:68])[H:62])([H:53])[H:54])[2n:30]->12)([H:31])([H:32])[H:33]", "dummies": []}
C      4.4659    -0.2077     2.2038
C      3.1487    -0.1452     1.5729
N      2.0426    -0.0906     1.0405
Mn     0.0000     0.0000     0.0000
C     -1.8178    -0.0599    -1.4030
O     -2.7659    -0.0958    -2.1474
C     -0.8907    -1.6613     1.3058
O     -1.3585    -2.5360     1.9916
H      0.7130    -1.2884    -1.0908
N     -0.7355     1.8109     1.3464
C     -0.7380     1.5758     2.8249
C      0.4614     0.7554     3.3528
C     -2.0042     0.9403     3.4467
C     -2.0014     2.3118     0.7780
C     -2.4971     3.6663     1.3546
C     -3.1823     1.3111     0.8044
C      0.3318     2.7731     1.0403
C      0.6850     2.9009    -0.4358
C      1.0614     4.1374    -0.9751
C      1.4560     4.2068    -2.3090
C      1.4724     3.0509    -3.0873
C      1.0972     1.8236    -2.5182
C      1.0895     0.5904    -3.3825
N      2.4773     0.2444    -3.7990
C      2.5739    -0.5224    -5.0895
C      1.7010     0.0827    -6.2156
C      4.0255    -0.5468    -5.6129
C      3.2387    -0.3174    -2.6322
C      4.6504     0.2765    -2.5426
C      3.2428    -1.8554    -2.5332
N      0.7513     1.7757    -1.1958
H      4.5741     0.6360     2.9160
H      4.5694    -1.1682     2.7489
H      5.2519    -0.1375     1.4239
H     -0.6491     2.5802     3.3013
H      0.3936     0.6455     4.4566
H      1.4355     1.2539     3.2118
H      0.4692    -0.2651     2.9404
H     -2.2596    -0.0299     2.9849
H     -2.8543     1.6447     3.4478
H     -1.8479     0.7368     4.5279
H     -1.8001     2.4919    -0.3005
H     -1.8999     4.5127     0.9589
H     -2.4733     3.6897     2.4601
H     -3.5410     3.8681     1.0301
H     -3.7664     1.4055    -0.1358
H     -3.9204     1.5138     1.6054
H     -2.8312     0.2690     0.8901
H      0.0791     3.7767     1.4405
H      1.2633     2.4624     1.5370
H      1.0538     5.0347    -0.3690
H      1.7465     5.1559    -2.7406
H      1.7676     3.1099    -4.1279
H      0.5886    -0.2658    -2.9070
H      0.4394     0.8585    -4.2323
H      2.2287    -1.5689    -4.9474
H      0.6362    -0.2040    -6.0890
H      1.9844    -0.3145    -7.2137
H      1.8030     1.1891    -6.2379
H      4.6548    -1.2532    -5.0449
H      4.4688     0.4711    -5.5714
H      4.0744    -0.9074    -6.6625
H      2.7646     0.0158    -1.6829
H      4.6123     1.3712    -2.7274
H      5.0620     0.1134    -1.5230
H      5.3554    -0.1856    -3.2573
H      3.6041    -2.1622    -1.5281
H      2.2163    -2.2556    -2.6625
H      3.9081    -2.3264    -3.2808
69
{"conf": 8, "E": 150.24, "rms": -1.0, "geom": "OH", "total_charge": 0, "CA_charge": 1, "smiles": "C[C:1]#[5N:2]->[Mn+:3]1(<-[3C-:4]#[O+:5])(<-[4C-:6]#[O+:7])(<-[6H-:8])<-[1N:9]([CH:10]([CH3:11])[CH3:12])([CH:13]([CH3:14])[CH3:15])[CH2:16][c:17]2[cH:18][cH:19][cH:20][c:21]([CH2:22][N:23]([CH:24]([CH3:25])[CH3:26])[CH:27]([CH3:28])[CH3:29])[2n:30]->12", "smiles3D": "C([C:1]#[5N:2]->[Mn+:3]1(<-[3C-:4]#[O+:5])(<-[4C-:6]#[O+:7])(<-[6H-:8])<-[1N:9]([C:10]([C:11]([H:35])([H:36])[H:37])([C:12]([H:38])([H:39])[H:40])[H:34])([C:13]([C:14]([H:42])([H:43])[H:44])([C:15]([H:45])([H:46])[H:47])[H:41])[C:16]([H:48])([H:49])[c:17]2[c:18]([H:50])[c:19]([H:51])[c:20]([H:52])[c:21]([C:22]([N:23]([C:24]([C:25]([H:56])([H:57])[H:58])([C:26]([H:59])([H:60])[H:61])[H:55])[C:27]([C:28]([H:63])([H:64])[H:65])([C:29]([H:66])([H:67])[H:68])[H:62])([H:53])[H:54])[2n:30]->12)([H:31])([H:32])[H:33]", "smiles3Dx": "C([C:1]#[5N:2]->[Mn+:3]1(<-[3C-:4]#[O+:5])(<-[4C-:6]#[O+:7])(<-[6H-:8])<-[1N:9]([C:10]([C:11]([H:35])([H:36])[H:37])([C:12]([H:38])([H:39])[H:40])[H:34])([C:13]([C:14]([H:42])([H:43])[H:44])([C:15]([H:45])([H:46])[H:47])[H:41])[C:16]([H:48])([H:49])[c:17]2[c:18]([H:50])[c:19]([H:51])[c:20]([H:52])[c:21]([C:22]([N:23]([C:24]([C:25]([H:56])([H:57])[H:58])([C:26]([H:59])([H:60])[H:61])[H:55])[C:27]([C:28]([H:63])([H:64])[H:65])([C:29]([H:66])([H:67])[H:68])[H:62])([H:53])[H:54])[2n:30]->12)([H:31])([H:32])[H:33]", "dummies": []}
C      3.8364    -2.9307    -1.2527
C      2.7099    -2.0776    -0.8776
N      1.7649    -1.3606    -0.5566
Mn     0.0000     0.0000     0.0000
C     -1.7052     1.5286     0.1453
O     -2.6000     2.3342     0.2152
C     -1.4338    -1.7879     0.0640
O     -2.1880    -2.7283     0.0968
H     -0.2745     0.1488    -1.8115
N      0.4578     0.0674     2.3307
C     -0.6768    -0.2827     3.2438
C     -0.8829    -1.7764     3.5895
C     -2.0591     0.2498     2.8032
C      1.7066    -0.6863     2.5487
C      2.3324    -0.5446     3.9637
C      1.6414    -2.1909     2.1957
C      0.7454     1.5025     2.4852
C      1.6363     2.1064     1.4056
C      2.5016     3.1665     1.7016
C      3.2023     3.7820     0.6650
C      3.0416     3.3344    -0.6468
C      2.1876     2.2467    -0.9077
C      1.9978     1.7423    -2.3170
N      3.1967     1.9844    -3.1538
C      4.3244     1.0537    -2.8691
C      5.6690     1.7641    -3.0652
C      4.2682    -0.2542    -3.6750
C      2.9398     2.3105    -4.5849
C      1.8278     1.4617    -5.2373
C      2.6242     3.8028    -4.7184
N      1.4663     1.7093     0.1183
H      3.8400    -3.8384    -0.6151
H      4.7846    -2.3734    -1.1079
H      3.7387    -3.2259    -2.3175
H     -0.4584     0.2170     4.2168
H     -1.8138    -1.9174     4.1799
H     -0.0976    -2.1465     4.2723
H     -0.9928    -2.4051     2.6877
H     -2.3997    -0.2315     1.8717
H     -2.8208     0.0065     3.5752
H     -2.1154     1.3492     2.7334
H      2.4472    -0.2561     1.8392
H      3.1260    -1.3077     4.1178
H      2.8422     0.4335     4.0789
H      1.5856    -0.6618     4.7709
H      1.5118    -2.8515     3.0747
H      2.6149    -2.5094     1.7681
H      0.8459    -2.4016     1.4609
H     -0.1939     2.0749     2.4451
H      1.1954     1.7056     3.4785
H      2.6147     3.5257     2.7168
H      3.8633     4.6125     0.8768
H      3.5817     3.8316    -1.4420
H      1.7794     0.6582    -2.3052
H      1.1112     2.2748    -2.7170
H      4.2958     0.7624    -1.7943
H      5.6791     2.7183    -2.4971
H      5.8639     1.9827    -4.1351
H      6.4945     1.1252    -2.6848
H      3.3052    -0.7754    -3.5005
H      4.4001    -0.0734    -4.7615
H      5.0826    -0.9326    -3.3433
H      3.8604     2.1451    -5.1829
H      1.8559     1.5988    -6.3393
H      0.8186     1.7648    -4.8896
H      1.9651     0.3839    -5.0274
H      2.5169     4.0787    -5.7894
H      1.6840     4.0609    -4.1874
H      3.4528     4.4020    -4.2842
69
{"conf": 9, "E": 142.86, "rms": -1.0, "geom": "OH", "total_charge": 0, "CA_charge": 1, "smiles": "C[C:1]#[5N:2]->[Mn+:3]1(<-[3C-:4]#[O+:5])(<-[4C-:6]#[O+:7])(<-[6H-:8])<-[1N:9]([CH:10]([CH3:11])[CH3:12])([CH:13]([CH3:14])[CH3:15])[CH2:16][c:17]2[cH:18][cH:19][cH:20][c:21]([CH2:22][N:23]([CH:24]([CH3:25])[CH3:26])[CH:27]([CH3:28])[CH3:29])[2n:30]->12", "smiles3D": "C([C:1]#[5N:2]->[Mn+:3]1(<-[3C-:4]#[O+:5])(<-[4C-:6]#[O+:7])(<-[6H-:8])<-[1N:9]([C:10]([C:11]([H:35])([H:36])[H:37])([C:12]([H:38])([H:39])[H:40])[H:34])([C:13]([C:14]([H:42])([H:43])[H:44])([C:15]([H:45])([H:46])[H:47])[H:41])[C:16]([H:48])([H:49])[c:17]2[c:18]([H:50])[c:19]([H:51])[c:20]([H:52])[c:21]([C:22]([N:23]([C:24]([C:25]([H:56])([H:57])[H:58])([C:26]([H:59])([H:60])[H:61])[H:55])[C:27]([C:28]([H:63])([H:64])[H:65])([C:29]([H:66])([H:67])[H:68])[H:62])([H:53])[H:54])[2n:30]->12)([H:31])([H:32])[H:33]", "smiles3Dx": "C([C:1]#[5N:2]->[Mn+:3]1(<-[3C-:4]#[O+:5])(<-[4C-:6]#[O+:7])(<-[6H-:8])<-[1N:9]([C:10]([C:11]([H:35])([H:36])[H:37])([C:12]([H:38])([H:39])[H:40])[H:34])([C:13]([C:14]([H:42])([H:43])[H:44])([C:15]([H:45])([H:46])[H:47])[H:41])[C:16]([H:48])([H:49])[c:17]2[c:18]([H:50])[c:19]([H:51])[c:20]([H:52])[c:21]([C:22]([N:23]([C:24]([C:25]([H:56])([H:57])[H:58])([C:26]([H:59])([H:60])[H:61])[H:55])[C:27]([C:28]([H:63])([H:64])[H:65])([C:29]([H:66])([H:67])[H:68])[H:62])([H:53])[H:54])[2n:30]->12)([H:31])([H:32])[H:33]", "dummies": []}
C     -2.9395     2.6366     3.0466
C     -2.0807     1.8635     2.1506
N     -1.3564     1.2169     1.3976
Mn     0.0000     0.0000     0.0000
C      1.1470    -1.4915    -1.3252
O      1.7466    -2.2733    -2.0206
C     -1.0058     0.8368    -1.8841
O     -1.5335     1.2776    -2.8747
H     -1.2880    -1.3046     0.1435
N      1.7318     1.6039     0.1178
C      2.9177     0.9297    -0.4426
C      4.3089     1.3589     0.1056
C      2.9873     0.9189    -1.9896
C      1.3482     2.8562    -0.5666
C      2.4225     3.9692    -0.5063
C      0.0144     3.4873    -0.1144
C      1.8506     1.7409     1.5635
C      1.9054     0.3996     2.2973
C      2.6271     0.2598     3.4881
C      2.5588    -0.9463     4.1860
C      1.7825    -1.9964     3.6915
C      1.0924    -1.8343     2.4766
C      0.2436    -2.9485     1.9217
N      0.7880    -4.2885     2.2693
C     -0.2044    -5.2807     2.7712
C     -0.4528    -5.0505     4.2644
C     -1.5396    -5.2902     1.9932
C      1.8089    -4.8628     1.3433
C      2.9985    -3.9159     1.1270
C      1.2289    -5.3275    -0.0045
N      1.1347    -0.6256     1.8470
H     -2.7225     3.7176     2.9235
H     -4.0031     2.4419     2.7986
H     -2.7430     2.3369     4.0964
H      2.8062    -0.1256    -0.1375
H      4.4550     0.9726     1.1358
H      4.4692     2.4485     0.1226
H      5.1224     0.9065    -0.5015
H      1.9965     0.7082    -2.4369
H      3.3641     1.8783    -2.3960
H      3.6810     0.1194    -2.3282
H      1.2002     2.6126    -1.6355
H      3.2893     3.7362    -1.1497
H      2.7518     4.1675     0.5324
H      2.0227     4.9231    -0.9128
H      0.0388     3.8744     0.9234
H     -0.8275     2.8040    -0.2688
H     -0.2194     4.3590    -0.7633
H      2.7440     2.3400     1.8332
H      0.9712     2.2732     1.9595
H      3.2173     1.0786     3.8801
H      3.1017    -1.0654     5.1147
H      1.7341    -2.9233     4.2473
H      0.1565    -2.8449     0.8271
H     -0.7664    -2.7916     2.3495
H      0.2183    -6.3078     2.6905
H     -0.8880    -4.0446     4.4435
H      0.5051    -5.1279     4.8212
H     -1.1502    -5.8191     4.6610
H     -2.0561    -6.2605     2.1538
H     -2.2253    -4.4897     2.3420
H     -1.3802    -5.1603     0.9051
H      2.2470    -5.7634     1.8295
H      3.4294    -3.6143     2.1041
H      2.6981    -3.0118     0.5604
H      3.7966    -4.4326     0.5523
H      0.7002    -4.5114    -0.5345
H      2.0460    -5.6910    -0.6637
H      0.5369    -6.1808     0.1459
69
{"conf": 10, "E": 154.88, "rms": -1.0, "geom": "OH", "total_charge": 0, "CA_charge": 1, "smiles": "C[C:1]#[5N:2]->[Mn+:3]1(<-[3C-:4]#[O+:5])(<-[4C-:6]#[O+:7])(<-[6H-:8])<-[1N:9]([CH:10]([CH3:11])[CH3:12])([CH:13]([CH3:14])[CH3:15])[CH2:16][c:17]2[cH:18][cH:19][cH:20][c:21]([CH2:22][N:23]([CH:24]([CH3:25])[CH3:26])[CH:27]([CH3:28])[CH3:29])[2n:30]->12", "smiles3D": "C([C:1]#[5N:2]->[Mn+:3]1(<-[3C-:4]#[O+:5])(<-[4C-:6]#[O+:7])(<-[6H-:8])<-[1N:9]([C:10]([C:11]([H:35])([H:36])[H:37])([C:12]([H:38])([H:39])[H:40])[H:34])([C:13]([C:14]([H:42])([H:43])[H:44])([C:15]([H:45])([H:46])[H:47])[H:41])[C:16]([H:48])([H:49])[c:17]2[c:18]([H:50])[c:19]([H:51])[c:20]([H:52])[c:21]([C:22]([N:23]([C:24]([C:25]([H:56])([H:57])[H:58])([C:26]([H:59])([H:60])[H:61])[H:55])[C:27]([C:28]([H:63])([H:64])[H:65])([C:29]([H:66])([H:67])[H:68])[H:62])([H:53])[H:54])[2n:30]->12)([H:31])([H:32])[H:33]", "smiles3Dx": "C([C:1]#[5N:2]->[Mn+:3]1(<-[3C-:4]#[O+:5])(<-[4C-:6]#[O+:7])(<-[6H-:8])<-[1N:9]([C:10]([C:11]([H:35])([H:36])[H:37])([C:12]([H:38])([H:39])[H:40])[H:34])([C:13]([C:14]([H:42])([H:43])[H:44])([C:15]([H:45])([H:46])[H:47])[H:41])[C:16]([H:48])([H:49])[c:17]2[c:18]([H:50])[c:19]([H:51])[c:20]([H:52])[c:21]([C:22]([N:23]([C:24]([C:25]([H:56])([H:57])[H:58])([C:26]([H:59])([H:60])[H:61])[H:55])[C:27]([C:28]([H:63])([H:64])[H:65])([C:29]([H:66])([H:67])[H:68])[H:62])([H:53])[H:54])[2n:30]->12)([H:31])([H:32])[H:33]", "dummies": []}
C     -1.4421     4.2753    -2.1203
C     -1.0279     3.0233    -1.4891
N     -0.6814     1.9699    -0.9597
Mn     0.0000     0.0000     0.0000
C      1.0318    -1.9309     0.6940
O      1.5821    -2.9426     1.0520
C      0.2987     0.9559     2.0627
O      0.4572     1.4592     3.1471
H      1.6800     0.5743    -0.4597
N     -2.2326    -0.7110     0.3738
C     -2.1935    -2.1240     0.7968
C     -3.5680    -2.8465     0.8176
C     -1.4815    -2.3942     2.1445
C     -3.0849     0.1913     1.2112
C     -3.0393    -0.0026     2.7456
C     -2.8752     1.7023     0.9596
C     -2.7217    -0.6439    -1.0093
C     -1.8042    -1.2755    -2.0478
C     -2.3337    -2.0045    -3.1197
C     -1.4682    -2.5720    -4.0501
C     -0.0929    -2.4056    -3.9060
C      0.4096    -1.6306    -2.8466
C      1.8975    -1.5434    -2.6507
N      2.5948    -1.1524    -3.9046
C      3.9998    -1.6450    -3.9536
C      4.4775    -1.8191    -5.4027
C      4.9742    -0.7780    -3.1391
C      2.3892     0.2496    -4.3909
C      1.2229     0.3004    -5.3831
C      2.1950     1.2964    -3.2804
N     -0.4637    -1.0641    -1.9577
H     -1.0654     4.3050    -3.1633
H     -1.0255     5.1316    -1.5512
H     -2.5498     4.3372    -2.1244
H     -1.5795    -2.6534     0.0365
H     -3.9179    -3.0725    -0.2099
H     -3.4791    -3.8336     1.3210
H     -4.3444    -2.2631     1.3469
H     -0.7905    -1.5770     2.4113
H     -2.1774    -2.5739     2.9877
H     -0.8947    -3.3345     2.0691
H     -4.1408    -0.0185     0.9201
H     -3.6388     0.7812     3.2566
H     -3.5414    -0.9367     3.0525
H     -2.0157     0.0801     3.1516
H     -1.8527     2.0196     1.2153
H     -3.1554     2.0242    -0.0579
H     -3.5567     2.2963     1.6059
H     -2.8271     0.4080    -1.3139
H     -3.7301    -1.1005    -1.0892
H     -3.4022    -2.1467    -3.2230
H     -1.8614    -3.1558    -4.8722
H      0.5778    -2.8803    -4.6118
H      2.1842    -0.8903    -1.8218
H      2.2111    -2.5611    -2.3320
H      4.0446    -2.6690    -3.5191
H      5.4180    -2.4104    -5.4206
H      4.6803    -0.8466    -5.8955
H      3.7108    -2.3681    -5.9898
H      4.6172    -0.6753    -2.0934
H      5.9735    -1.2624    -3.1119
H      5.0946     0.2310    -3.5840
H      3.2727     0.5891    -4.9689
H      1.2214     1.2743    -5.9181
H      0.2471     0.1930    -4.8671
H      1.3281    -0.5100    -6.1354
H      1.2248     1.1524    -2.7648
H      3.0221     1.2472    -2.5434
H      2.1947     2.3162    -3.7212
69
{"conf": 11, "E": 153.78, "rms": -1.0, "geom": "OH", "total_charge": 0, "CA_charge": 1, "smiles": "C[C:1]#[5N:2]->[Mn+:3]1(<-[3C-:4]#[O+:5])(<-[4C-:6]#[O+:7])(<-[6H-:8])<-[1N:9]([CH:10]([CH3:11])[CH3:12])([CH:13]([CH3:14])[CH3:15])[CH2:16][c:17]2[cH:18][cH:19][cH:20][c:21]([CH2:22][N:23]([CH:24]([CH3:25])[CH3:26])[CH:27]([CH3:28])[CH3:29])[2n:30]->12", "smiles3D": "C([C:1]#[5N:2]->[Mn+:3]1(<-[3C-:4]#[O+:5])(<-[4C-:6]#[O+:7])(<-[6H-:8])<-[1N:9]([C:10]([C:11]([H:35])([H:36])[H:37])([C:12]([H:38])([H:39])[H:40])[H:34])([C:13]([C:14]([H:42])([H:43])[H:44])([C:15]([H:45])([H:46])[H:47])[H:41])[C:16]([H:48])([H:49])[c:17]2[c:18]([H:50])[c:19]([H:51])[c:20]([H:52])[c:21]([C:22]([N:23]([C:24]([C:25]([H:56])([H:57])[H:58])([C:26]([H:59])([H:60])[H:61])[H:55])[C:27]([C:28]([H:63])([H:64])[H:65])([C:29]([H:66])([H:67])[H:68])[H:62])([H:53])[H:54])[2n:30]->12)([H:31])([H:32])[H:33]", "smiles3Dx": "C([C:1]#[5N:2]->[Mn+:3]1(<-[3C-:4]#[O+:5])(<-[4C-:6]#[O+:7])(<-[6H-:8])<-[1N:9]([C:10]([C:11]([H:35])([H:36])[H:37])([C:12]([H:38])([H:39])[H:40])[H:34])([C:13]([C:14]([H:42])([H:43])[H:44])([C:15]([H:45])([H:46])[H:47])[H:41])[C:16]([H:48])([H:49])[c:17]2[c:18]([H:50])[c:19]([H:51])[c:20]([H:52])[c:21]([C:22]([N:23]([C:24]([C:25]([H:56])([H:57])[H:58])([C:26]([H:59])([H:60])[H:61])[H:55])[C:27]([C:28]([H:63])([H:64])[H:65])([C:29]([H:66])([H:67])[H:68])[H:62])([H:53])[H:54])[2n:30]->12)([H:31])([H:32])[H:33]", "dummies": []}
C      4.3096    -1.8244     1.7161
C      3.0463    -1.2907     1.2095
N      1.9822    -0.8442     0.7878
Mn     0.0000     0.0000     0.0000
C     -1.8698     1.0872    -0.7697
O     -2.8516     1.6609    -1.1713
C      0.8687    -0.0993    -2.1218
O      1.3255    -0.1491    -3.2369
H      0.7391     1.6723     0.1331
N     -1.0850    -2.1019     0.0714
C     -0.2375    -3.1105     0.7810
C     -0.8096    -4.5641     0.7951
C      0.1380    -2.7997     2.2524
C     -1.4461    -2.5674    -1.2915
C     -2.1826    -1.5543    -2.2030
C     -0.2343    -3.1151    -2.1083
C     -2.2734    -1.7892     0.8652
C     -2.0232    -0.8784     2.0721
C     -2.8078    -1.0062     3.2249
C     -2.4835    -0.2626     4.3558
C     -1.3815     0.5888     4.3310
C     -0.6500     0.7502     3.1415
C      0.6303     1.5392     3.1714
N      0.4696     2.8279     3.8987
C      1.7112     3.3352     4.5471
C      2.1189     2.4546     5.7379
C      2.8745     3.5081     3.5575
C     -0.3378     3.8984     3.2312
C     -0.3326     3.8562     1.6937
C     -1.7755     3.8719     3.7577
N     -1.0147     0.0379     2.0317
H      4.7274    -1.1286     2.4725
H      5.0273    -1.9349     0.8774
H      4.1303    -2.8146     2.1832
H      0.7247    -3.1475     0.2349
H     -0.0511    -5.2511     1.2289
H     -1.7146    -4.6448     1.4300
H     -1.0503    -4.9883    -0.1920
H      0.9582    -3.4784     2.5722
H      0.5130    -1.7832     2.4143
H     -0.7136    -2.9859     2.9400
H     -2.1592    -3.4109    -1.1621
H     -3.1340    -1.1703    -1.7972
H     -1.5347    -0.7241    -2.5189
H     -2.4892    -2.0715    -3.1380
H     -0.4058    -3.0609    -3.2051
H     -0.0368    -4.1824    -1.8994
H      0.6946    -2.5667    -1.8852
H     -2.7440    -2.7283     1.2212
H     -3.0224    -1.2734     0.2503
H     -3.6331    -1.7063     3.2599
H     -3.0601    -0.3776     5.2644
H     -1.0947     1.1111     5.2352
H      1.0585     1.6964     2.1764
H      1.3626     0.8861     3.6849
H      1.5107     4.3340     4.9962
H      1.2292     2.2220     6.3609
H      2.8543     2.9959     6.3712
H      2.5930     1.5062     5.4120
H      2.5804     4.1893     2.7335
H      3.1910     2.5335     3.1307
H      3.7466     3.9592     4.0772
H      0.0557     4.9048     3.4981
H     -0.8724     2.9633     1.3175
H     -0.8482     4.7548     1.2922
H      0.7059     3.8652     1.3050
H     -2.3167     4.7872     3.4351
H     -2.3280     2.9909     3.3718
H     -1.7733     3.8415     4.8680
69
{"conf": 12, "E": 163.09, "rms": -1.0, "geom": "OH", "total_charge": 0, "CA_charge": 1, "smiles": "C[C:1]#[5N:2]->[Mn+:3]1(<-[3C-:4]#[O+:5])(<-[4C-:6]#[O+:7])(<-[6H-:8])<-[1N:9]([CH:10]([CH3:11])[CH3:12])([CH:13]([CH3:14])[CH3:15])[CH2:16][c:17]2[cH:18][cH:19][cH:20][c:21]([CH2:22][N:23]([CH:24]([CH3:25])[CH3:26])[CH:27]([CH3:28])[CH3:29])[2n:30]->12", "smiles3D": "C([C:1]#[5N:2]->[Mn+:3]1(<-[3C-:4]#[O+:5])(<-[4C-:6]#[O+:7])(<-[6H-:8])<-[1N:9]([C:10]([C:11]([H:35])([H:36])[H:37])([C:12]([H:38])([H:39])[H:40])[H:34])([C:13]([C:14]([H:42])([H:43])[H:44])([C:15]([H:45])([H:46])[H:47])[H:41])[C:16]([H:48])([H:49])[c:17]2[c:18]([H:50])[c:19]([H:51])[c:20]([H:52])[c:21]([C:22]([N:23]([C:24]([C:25]([H:56])([H:57])[H:58])([C:26]([H:59])([H:60])[H:61])[H:55])[C:27]([C:28]([H:63])([H:64])[H:65])([C:29]([H:66])([H:67])[H:68])[H:62])([H:53])[H:54])[2n:30]->12)([H:31])([H:32])[H:33]", "smiles3Dx": "C([C:1]#[5N:2]->[Mn+:3]1(<-[3C-:4]#[O+:5])(<-[4C-:6]#[O+:7])(<-[6H-:8])<-[1N:9]([C:10]([C:11]([H:35])([H:36])[H:37])([C:12]([H:38])([H:39])[H:40])[H:34])([C:13]([C:14]([H:42])([H:43])[H:44])([C:15]([H:45])([H:46])[H:47])[H:41])[C:16]([H:48])([H:49])[c:17]2[c:18]([H:50])[c:19]([H:51])[c:20]([H:52])[c:21]([C:22]([N:23]([C:24]([C:25]([H:56])([H:57])[H:58])([C:26]([H:59])([H:60])[H:61])[H:55])[C:27]([C:28]([H:63])([H:64])[H:65])([C:29]([H:66])([H:67])[H:68])[H:62])([H:53])[H:54])[2n:30]->12)([H:31])([H:32])[H:33]", "dummies": []}
C      3.9649    -2.1112     2.1699
C      2.7697    -1.5510     1.5367
N      1.7869    -1.0442     1.0000
Mn     0.0000     0.0000     0.0000
C     -1.8633     1.0570    -0.8187
O     -2.8426     1.6127    -1.2502
C      0.8156     1.9578     0.8811
O      1.2423     2.9838     1.3500
H     -0.9164    -0.1664     1.5703
N      0.9437     0.0016    -2.1909
C      2.1967    -0.7402    -2.0610
C      2.7727    -1.3277    -3.3786
C      3.3116     0.0682    -1.3610
C      1.1234     1.3257    -2.8895
C      1.1471     2.5262    -1.9517
C      0.1359     1.6850    -4.0404
C     -0.0583    -0.8203    -2.8625
C     -0.5017    -2.0749    -2.1361
C     -0.9344    -3.1869    -2.8700
C     -1.5919    -4.2232    -2.2187
C     -1.7998    -4.1509    -0.8459
C     -1.3056    -3.0524    -0.1178
C     -1.4563    -3.0470     1.3933
N     -0.2135    -3.4500     2.1271
C     -0.3295    -3.1791     3.6085
C      0.9758    -3.4916     4.3742
C     -0.6649    -1.7029     3.9245
C      0.1529    -4.8727     1.7826
C     -0.5701    -5.9606     2.6042
C      1.6691    -5.0930     1.7032
N     -0.7223    -2.0123    -0.7956
H      4.0151    -1.7740     3.2255
H      3.9335    -3.2177     2.1383
H      4.8659    -1.7561     1.6290
H      1.9776    -1.6059    -1.4031
H      2.7560    -0.5991    -4.2123
H      2.2040    -2.2315    -3.6819
H      3.8220    -1.6636    -3.2324
H      3.7982     0.7948    -2.0439
H      2.9161     0.6117    -0.4858
H      4.1024    -0.6229    -0.9981
H      2.1176     1.3145    -3.3779
H      1.3237     3.4598    -2.5290
H      2.0006     2.4706    -1.2572
H      0.1709     2.6473    -1.4488
H     -0.8931     1.8595    -3.6602
H      0.4610     2.6240    -4.5389
H      0.1339     0.9160    -4.8392
H      0.2878    -1.0987    -3.8803
H     -0.9799    -0.2228    -2.9801
H     -0.8107    -3.2255    -3.9452
H     -1.9523    -5.0760    -2.7793
H     -2.3098    -4.9654    -0.3457
H     -2.2971    -3.7115     1.6911
H     -1.8048    -2.0452     1.6523
H     -1.1471    -3.7924     4.0469
H      1.1293    -4.5740     4.5192
H      1.8467    -3.0466     3.8542
H      0.9497    -3.0810     5.4063
H     -0.5923    -1.5024     5.0150
H     -1.7131    -1.4475     3.6736
H      0.0484    -1.0276     3.4095
H     -0.1411    -5.0971     0.7447
H     -0.2083    -6.0283     3.6456
H     -0.4026    -6.9539     2.1349
H     -1.6641    -5.7773     2.6149
H      2.1228    -4.3024     1.0720
H      2.1694    -5.1169     2.6854
H      1.8802    -6.0691     1.2148
69
{"conf": 13, "E": 157.43, "rms": -1.0, "geom": "OH", "total_charge": 0, "CA_charge": 1, "smiles": "C[C:1]#[5N:2]->[Mn+:3]1(<-[3C-:4]#[O+:5])(<-[4C-:6]#[O+:7])(<-[6H-:8])<-[1N:9]([CH:10]([CH3:11])[CH3:12])([CH:13]([CH3:14])[CH3:15])[CH2:16][c:17]2[cH:18][cH:19][cH:20][c:21]([CH2:22][N:23]([CH:24]([CH3:25])[CH3:26])[CH:27]([CH3:28])[CH3:29])[2n:30]->12", "smiles3D": "C([C:1]#[5N:2]->[Mn+:3]1(<-[3C-:4]#[O+:5])(<-[4C-:6]#[O+:7])(<-[6H-:8])<-[1N:9]([C:10]([C:11]([H:35])([H:36])[H:37])([C:12]([H:38])([H:39])[H:40])[H:34])([C:13]([C:14]([H:42])([H:43])[H:44])([C:15]([H:45])([H:46])[H:47])[H:41])[C:16]([H:48])([H:49])[c:17]2[c:18]([H:50])[c:19]([H:51])[c:20]([H:52])[c:21]([C:22]([N:23]([C:24]([C:25]([H:56])([H:57])[H:58])([C:26]([H:59])([H:60])[H:61])[H:55])[C:27]([C:28]([H:63])([H:64])[H:65])([C:29]([H:66])([H:67])[H:68])[H:62])([H:53])[H:54])[2n:30]->12)([H:31])([H:32])[H:33]", "smiles3Dx": "C([C:1]#[5N:2]->[Mn+:3]1(<-[3C-:4]#[O+:5])(<-[4C-:6]#[O+:7])(<-[6H-:8])<-[1N:9]([C:10]([C:11]([H:35])([H:36])[H:37])([C:12]([H:38])([H:39])[H:40])[H:34])([C:13]([C:14]([H:42])([H:43])[H:44])([C:15]([H:45])([H:46])[H:47])[H:41])[C:16]([H:48])([H:49])[c:17]2[c:18]([H:50])[c:19]([H:51])[c:20]([H:52])[c:21]([C:22]([N:23]([C:24]([C:25]([H:56])([H:57])[H:58])([C:26]([H:59])([H:60])[H:61])[H:55])[C:27]([C:28]([H:63])([H:64])[H:65])([C:29]([H:66])([H:67])[H:68])[H:62])([H:53])[H:54])[2n:30]->12)([H:31])([H:32])[H:33]", "dummies": []}
C     -2.0367    -1.0464    -4.4293
C     -1.4182    -0.7364    -3.1407
N     -0.9052    -0.4802    -2.0539
Mn     0.0000     0.0000     0.0000
C      0.9633     0.6912     1.9652
O      1.4720     1.0545     2.9964
C     -1.7901     1.3905     0.3588
O     -2.7295     2.1230     0.5469
H      0.8524     1.4155    -0.7832
N     -0.8606    -1.9987     0.9307
C     -1.3933    -2.8901    -0.1452
C     -2.0828    -4.1993     0.3548
C     -0.3854    -3.3400    -1.2354
C     -1.8934    -1.7131     1.9569
C     -1.5294    -0.6609     3.0341
C     -3.2719    -1.2927     1.3593
C      0.3347    -2.5922     1.5206
C      1.6073    -2.4747     0.6757
C      2.6239    -3.4277     0.8122
C      3.8026    -3.2793     0.0907
C      3.9665    -2.1792    -0.7450
C      2.9351    -1.2305    -0.8674
C      3.1519    -0.0221    -1.7511
N      2.4293    -0.1160    -3.0471
C      2.1474     1.2393    -3.6288
C      1.2552     1.2123    -4.8757
C      3.3871     2.1308    -3.8661
C      2.9618    -1.2071    -3.9286
C      1.8453    -1.9152    -4.7064
C      4.1291    -0.8068    -4.8408
N      1.7809    -1.4025    -0.1508
H     -2.9844    -1.5975    -4.2601
H     -1.3477    -1.6736    -5.0310
H     -2.2486    -0.1034    -4.9738
H     -2.1655    -2.3052    -0.6802
H     -1.3516    -4.9170     0.7780
H     -2.5670    -4.7071    -0.5072
H     -2.8843    -4.0586     1.0967
H     -0.9431    -3.7511    -2.1046
H      0.2778    -4.1516    -0.8682
H      0.2385    -2.5286    -1.6295
H     -2.0570    -2.6590     2.5185
H     -2.3362    -0.6376     3.7984
H     -1.4743     0.3578     2.6250
H     -0.6229    -0.8888     3.6202
H     -3.8948    -2.1651     1.0895
H     -3.1565    -0.6855     0.4475
H     -3.8835    -0.7107     2.0821
H      0.1537    -3.6644     1.7391
H      0.5677    -2.1111     2.4798
H      2.5051    -4.2738     1.4775
H      4.5950    -4.0100     0.1886
H      4.8951    -2.0655    -1.2911
H      2.8686     0.8805    -1.1793
H      4.2405     0.0990    -1.9443
H      1.5374     1.7863    -2.8804
H      0.8565     2.2309    -5.0716
H      1.8165     0.9032    -5.7784
H      0.3900     0.5421    -4.7199
H      3.0545     3.1798    -4.0205
H      4.0707     2.1383    -2.9948
H      3.9509     1.8447    -4.7727
H      3.3738    -2.0159    -3.2924
H      0.9723    -2.0873    -4.0447
H      1.5269    -1.3493    -5.6020
H      2.2043    -2.9058    -5.0600
H      4.6023    -1.7218    -5.2576
H      4.9073    -0.2655    -4.2644
H      3.7908    -0.1996    -5.7020
69
{"conf": 14, "E": 151.23, "rms": -1.0, "geom": "OH", "total_charge": 0, "CA_charge": 1, "smiles": "C[C:1]#[5N:2]->[Mn+:3]1(<-[3C-:4]#[O+:5])(<-[4C-:6]#[O+:7])(<-[6H-:8])<-[1N:9]([CH:10]([CH3:11])[CH3:12])([CH:13]([CH3:14])[CH3:15])[CH2:16][c:17]2[cH:18][cH:19][cH:20][c:21]([CH2:22][N:23]([CH:24]([CH3:25])[CH3:26])[CH:27]([CH3:28])[CH3:29])[2n:30]->12", "smiles3D": "C([C:1]#[5N:2]->[Mn+:3]1(<-[3C-:4]#[O+:5])(<-[4C-:6]#[O+:7])(<-[6H-:8])<-[1N:9]([C:10]([C:11]([H:35])([H:36])[H:37])([C:12]([H:38])([H:39])[H:40])[H:34])([C:13]([C:14]([H:42])([H:43])[H:44])([C:15]([H:45])([H:46])[H:47])[H:41])[C:16]([H:48])([H:49])[c:17]2[c:18]([H:50])[c:19]([H:51])[c:20]([H:52])[c:21]([C:22]([N:23]([C:24]([C:25]([H:56])([H:57])[H:58])([C:26]([H:59])([H:60])[H:61])[H:55])[C:27]([C:28]([H:63])([H:64])[H:65])([C:29]([H:66])([H:67])[H:68])[H:62])([H:53])[H:54])[2n:30]->12)([H:31])([H:32])[H:33]", "smiles3Dx": "C([C:1]#[5N:2]->[Mn+:3]1(<-[3C-:4]#[O+:5])(<-[4C-:6]#[O+:7])(<-[6H-:8])<-[1N:9]([C:10]([C:11]([H:35])([H:36])[H:37])([C:12]([H:38])([H:39])[H:40])[H:34])([C:13]([C:14]([H:42])([H:43])[H:44])([C:15]([H:45])([H:46])[H:47])[H:41])[C:16]([H:48])([H:49])[c:17]2[c:18]([H:50])[c:19]([H:51])[c:20]([H:52])[c:21]([C:22]([N:23]([C:24]([C:25]([H:56])([H:57])[H:58])([C:26]([H:59])([H:60])[H:61])[H:55])[C:27]([C:28]([H:63])([H:64])[H:65])([C:29]([H:66])([H:67])[H:68])[H:62])([H:53])[H:54])[2n:30]->12)([H:31])([H:32])[H:33]", "dummies": []}
C     -2.6830    -2.4603    -3.4021
C     -1.8957    -1.7417    -2.4010
N     -1.2336    -1.1361    -1.5620
Mn     0.0000     0.0000     0.0000
C      1.0713     1.0316     1.7527
O      1.6310     1.5687     2.6761
C      1.6255    -1.6089    -0.1195
O      2.4779    -2.4601    -0.1776
H     -0.8636    -1.0279     1.2555
N      0.7934     1.4271    -1.7243
C      1.3237     0.6125    -2.8584
C      2.7753     0.0910    -2.7506
C      1.2202     1.3002    -4.2594
C      1.7425     2.4591    -1.2534
C      2.9148     1.8906    -0.4151
C      1.1228     3.6373    -0.4528
C     -0.4837     2.0211    -2.1599
C     -1.4831     2.3890    -1.0710
C     -2.4172     3.4114    -1.2806
C     -3.4114     3.6318    -0.3289
C     -3.4623     2.8422     0.8196
C     -2.4902     1.8444     1.0170
C     -2.5149     0.9836     2.2548
N     -3.1297     1.6844     3.4144
C     -2.2193     2.5048     4.2676
C     -1.4435     3.5504     3.4534
C     -1.2612     1.6670     5.1332
C     -4.1442     0.9059     4.1797
C     -5.4987     0.9889     3.4705
C     -3.7528    -0.5674     4.4338
N     -1.5715     1.6098     0.0350
H     -2.4646    -3.5458    -3.3349
H     -3.7631    -2.2877    -3.2165
H     -2.4180    -2.0913    -4.4143
H      0.6825    -0.2895    -2.8987
H      2.9466    -0.6748    -3.5379
H      3.0040    -0.4174    -1.8094
H      3.5090     0.9017    -2.9378
H      0.1766     1.3729    -4.6250
H      1.7506     0.7038    -5.0331
H      1.6711     2.3124    -4.2481
H      2.1936     2.9183    -2.1598
H      3.1108     2.4686     0.5135
H      3.8653     1.9343    -0.9852
H      2.7271     0.8509    -0.1142
H      0.5640     3.2810     0.4331
H      0.4643     4.2635    -1.0874
H      1.9201     4.3273    -0.1013
H     -0.2793     2.9284    -2.7742
H     -1.0203     1.2936    -2.8080
H     -2.3899     4.0130    -2.1804
H     -4.1477     4.4097    -0.4848
H     -4.2429     3.0226     1.5466
H     -1.4906     0.6641     2.5072
H     -3.0856     0.0769     1.9727
H     -2.8463     3.0990     4.9697
H     -2.1469     4.1791     2.8693
H     -0.8795     4.2223     4.1351
H     -0.7184     3.0708     2.7663
H     -0.5845     2.3370     5.7054
H     -0.6327     0.9885     4.5235
H     -1.8301     1.0765     5.8795
H     -4.2979     1.3713     5.1797
H     -6.2747     0.4555     4.0603
H     -5.4439     0.5370     2.4576
H     -5.8059     2.0515     3.3697
H     -3.9910    -1.2129     3.5624
H     -2.6732    -0.6716     4.6570
H     -4.3253    -0.9596     5.3012
69
{"conf": 15, "E": 152.18, "rms": -1.0, "geom": "OH", "total_charge": 0, "CA_charge": 1, "smiles": "C[C:1]#[5N:2]->[Mn+:3]1(<-[3C-:4]#[O+:5])(<-[4C-:6]#[O+:7])(<-[6H-:8])<-[1N:9]([CH:10]([CH3:11])[CH3:12])([CH:13]([CH3:14])[CH3:15])[CH2:16][c:17]2[cH:18][cH:19][cH:20][c:21]([CH2:22][N:23]([CH:24]([CH3:25])[CH3:26])[CH:27]([CH3:28])[CH3:29])[2n:30]->12", "smiles3D": "C([C:1]#[5N:2]->[Mn+:3]1(<-[3C-:4]#[O+:5])(<-[4C-:6]#[O+:7])(<-[6H-:8])<-[1N:9]([C:10]([C:11]([H:35])([H:36])[H:37])([C:12]([H:38])([H:39])[H:40])[H:34])([C:13]([C:14]([H:42])([H:43])[H:44])([C:15]([H:45])([H:46])[H:47])[H:41])[C:16]([H:48])([H:49])[c:17]2[c:18]([H:50])[c:19]([H:51])[c:20]([H:52])[c:21]([C:22]([N:23]([C:24]([C:25]([H:56])([H:57])[H:58])([C:26]([H:59])([H:60])[H:61])[H:55])[C:27]([C:28]([H:63])([H:64])[H:65])([C:29]([H:66])([H:67])[H:68])[H:62])([H:53])[H:54])[2n:30]->12)([H:31])([H:32])[H:33]", "smiles3Dx": "C([C:1]#[5N:2]->[Mn+:3]1(<-[3C-:4]#[O+:5])(<-[4C-:6]#[O+:7])(<-[6H-:8])<-[1N:9]([C:10]([C:11]([H:35])([H:36])[H:37])([C:12]([H:38])([H:39])[H:40])[H:34])([C:13]([C:14]([H:42])([H:43])[H:44])([C:15]([H:45])([H:46])[H:47])[H:41])[C:16]([H:48])([H:49])[c:17]2[c:18]([H:50])[c:19]([H:51])[c:20]([H:52])[c:21]([C:22]([N:23]([C:24]([C:25]([H:56])([H:57])[H:58])([C:26]([H:59])([H:60])[H:61])[H:55])[C:27]([C:28]([H:63])([H:64])[H:65])([C:29]([H:66])([H:67])[H:68])[H:62])([H:53])[H:54])[2n:30]->12)([H:31])([H:32])[H:33]", "dummies": []}
C     -4.7862    -0.2527    -1.3704
C     -3.3831    -0.1815    -0.9651
N     -2.2034    -0.1248    -0.6266
Mn     0.0000     0.0000     0.0000
C      2.1389     0.3361     0.7659
O      3.2615     0.5140     1.1691
C     -0.4452    -1.1414     1.9416
O     -0.6803    -1.7395     2.9620
H     -0.4631     1.5557     0.8618
N      0.6281    -1.8013    -1.4098
C      0.0007    -3.0623    -0.9496
C      0.6782    -3.6668     0.3195
C     -1.5213    -3.0124    -0.6682
C      2.1167    -1.9316    -1.4919
C      2.8897    -0.7193    -2.0746
C      2.6317    -3.1747    -2.2859
C      0.0948    -1.3693    -2.7048
C      0.2764     0.1215    -3.0097
C      0.3601     0.5725    -4.3320
C      0.5171     1.9360    -4.5774
C      0.5926     2.8335    -3.5113
C      0.5073     2.3504    -2.1919
C      0.5820     3.2888    -1.0126
N      1.2401     4.5804    -1.3652
C      0.3699     5.7609    -1.0596
C     -0.8347     5.7957    -2.0224
C      1.0933     7.1195    -1.1851
C      2.6587     4.6694    -0.8984
C      2.8052     4.6959     0.6378
C      3.5255     3.5572    -1.5101
N      0.3135     1.0163    -1.9858
H     -5.4301     0.0939    -0.5362
H     -4.9479     0.3943    -2.2569
H     -5.0433    -1.3013    -1.6257
H      0.1218    -3.8026    -1.7706
H      1.5339    -4.3193     0.0674
H      1.0583    -2.8831     0.9941
H     -0.0148    -4.3100     0.9036
H     -1.7652    -2.3873     0.2020
H     -2.1431    -2.7299    -1.5348
H     -1.8753    -4.0361    -0.4183
H      2.4790    -2.0422    -0.4521
H      2.5880     0.2473    -1.6562
H      2.7998    -0.6721    -3.1805
H      3.9717    -0.8280    -1.8451
H      2.4137    -3.0937    -3.3694
H      3.7367    -3.2403    -2.1853
H      2.2536    -4.1483    -1.9378
H      0.5613    -1.9563    -3.5217
H     -0.9858    -1.5568    -2.7583
H      0.3082    -0.1230    -5.1602
H      0.5852     2.2978    -5.5952
H      0.7231     3.8851    -3.7253
H     -0.4474     3.4303    -0.6222
H      1.1208     2.7704    -0.2000
H     -0.0190     5.6833    -0.0193
H     -1.4454     4.8732    -1.9654
H     -1.5063     6.6438    -1.7689
H     -0.4879     5.9208    -3.0703
H      0.3700     7.9564    -1.0787
H      1.5883     7.2089    -2.1760
H      1.8420     7.2550    -0.3782
H      3.1135     5.6008    -1.2931
H      2.6466     3.6955     1.0894
H      3.8332     5.0213     0.9045
H      2.0942     5.4089     1.1004
H      3.2719     2.5629    -1.0905
H      4.5986     3.7538    -1.2998
H      3.3873     3.5303    -2.6117
69
{"conf": 16, "E": 157.82, "rms": -1.0, "geom": "OH", "total_charge": 0, "CA_charge": 1, "smiles": "C[C:1]#[5N:2]->[Mn+:3]1(<-[3C-:4]#[O+:5])(<-[4C-:6]#[O+:7])(<-[6H-:8])<-[1N:9]([CH:10]([CH3:11])[CH3:12])([CH:13]([CH3:14])[CH3:15])[CH2:16][c:17]2[cH:18][cH:19][cH:20][c:21]([CH2:22][N:23]([CH:24]([CH3:25])[CH3:26])[CH:27]([CH3:28])[CH3:29])[2n:30]->12", "smiles3D": "C([C:1]#[5N:2]->[Mn+:3]1(<-[3C-:4]#[O+:5])(<-[4C-:6]#[O+:7])(<-[6H-:8])<-[1N:9]([C:10]([C:11]([H:35])([H:36])[H:37])([C:12]([H:38])([H:39])[H:40])[H:34])([C:13]([C:14]([H:42])([H:43])[H:44])([C:15]([H:45])([H:46])[H:47])[H:41])[C:16]([H:48])([H:49])[c:17]2[c:18]([H:50])[c:19]([H:51])[c:20]([H:52])[c:21]([C:22]([N:23]([C:24]([C:25]([H:56])([H:57])[H:58])([C:26]([H:59])([H:60])[H:61])[H:55])[C:27]([C:28]([H:63])([H:64])[H:65])([C:29]([H:66])([H:67])[H:68])[H:62])([H:53])[H:54])[2n:30]->12)([H:31])([H:32])[H:33]", "smiles3Dx": "C([C:1]#[5N:2]->[Mn+:3]1(<-[3C-:4]#[O+:5])(<-[4C-:6]#[O+:7])(<-[6H-:8])<-[1N:9]([C:10]([C:11]([H:35])([H:36])[H:37])([C:12]([H:38])([H:39])[H:40])[H:34])([C:13]([C:14]([H:42])([H:43])[H:44])([C:15]([H:45])([H:46])[H:47])[H:41])[C:16]([H:48])([H:49])[c:17]2[c:18]([H:50])[c:19]([H:51])[c:20]([H:52])[c:21]([C:22]([N:23]([C:24]([C:25]([H:56])([H:57])[H:58])([C:26]([H:59])([H:60])[H:61])[H:55])[C:27]([C:28]([H:63])([H:64])[H:65])([C:29]([H:66])([H:67])[H:68])[H:62])([H:53])[H:54])[2n:30]->12)([H:31])([H:32])[H:33]", "dummies": []}
C      0.5839     3.3046     3.6889
C      0.4166     2.3353     2.6073
N      0.2756     1.5188     1.7002
Mn     0.0000     0.0000     0.0000
C     -0.3785    -1.3611    -1.8061
O     -0.5780    -2.0775    -2.7554
C      2.1027     0.5592    -0.7363
O      3.2048     0.8581    -1.1245
H     -0.6141     1.3788    -1.0336
N      0.4204    -1.9254     1.3465
C      1.5002    -2.8721     0.8952
C      2.5241    -2.2455    -0.0452
C      1.0616    -4.2152     0.2403
C      0.6546    -1.4032     2.6923
C      2.0246    -0.7090     2.8428
C      0.4900    -2.4243     3.8521
C     -0.9033    -2.5456     1.2766
C     -2.0744    -1.6062     1.4783
C     -3.2151    -2.0173     2.1791
C     -4.3083    -1.1574     2.2614
C     -4.2570     0.0910     1.6423
C     -3.1048     0.4664     0.9303
C     -3.0380     1.8363     0.2919
N     -3.0741     1.8360    -1.2007
C     -4.1947     0.9924    -1.7488
C     -3.7951     0.2869    -3.0548
C     -5.5472     1.7171    -1.8720
C     -3.0036     3.2351    -1.7610
C     -1.9447     4.1293    -1.0687
C     -2.6854     3.2247    -3.2689
N     -2.0608    -0.4103     0.8384
H     -0.0201     2.9886     4.5641
H      1.6541     3.3552     3.9768
H      0.2445     4.3034     3.3456
H      2.0745    -3.1782     1.7916
H      3.3131    -2.9865    -0.2989
H      3.0689    -1.4249     0.4482
H      2.0526    -1.9495    -0.9987
H      0.5770    -4.0519    -0.7457
H      1.9503    -4.8594     0.0640
H      0.4005    -4.8030     0.9091
H     -0.1107    -0.6191     2.8598
H      2.0252    -0.0759     3.7561
H      2.2263    -0.0478     1.9823
H      2.8555    -1.4375     2.9431
H      0.9117    -2.0167     4.7961
H     -0.5855    -2.6089     4.0558
H      0.9824    -3.3939     3.6457
H     -1.0458    -2.9637     0.2638
H     -0.9818    -3.3861     1.9981
H     -3.2581    -2.9900     2.6530
H     -5.1948    -1.4575     2.8050
H     -5.1066     0.7583     1.7180
H     -2.0826     2.2620     0.6519
H     -3.8518     2.4856     0.6859
H     -4.4016     0.1405    -1.0738
H     -3.9988     0.9001    -3.9522
H     -2.7195     0.0140    -3.0314
H     -4.3828    -0.6493    -3.1740
H     -6.3501     0.9780    -2.0814
H     -5.5478     2.4539    -2.7004
H     -5.7953     2.2305    -0.9194
H     -3.9706     3.7607    -1.6105
H     -0.9457     3.6481    -1.0745
H     -2.2432     4.3738    -0.0280
H     -1.8594     5.1099    -1.5843
H     -2.3165     4.2121    -3.6197
H     -3.5996     3.0352    -3.8614
H     -1.9085     2.4650    -3.4992
69
{"conf": 17, "E": 152.74, "rms": -1.0, "geom": "OH", "total_charge": 0, "CA_charge": 1, "smiles": "C[C:1]#[5N:2]->[Mn+:3]1(<-[3C-:4]#[O+:5])(<-[4C-:6]#[O+:7])(<-[6H-:8])<-[1N:9]([CH:10]([CH3:11])[CH3:12])([CH:13]([CH3:14])[CH3:15])[CH2:16][c:17]2[cH:18][cH:19][cH:20][c:21]([CH2:22][N:23]([CH:24]([CH3:25])[CH3:26])[CH:27]([CH3:28])[CH3:29])[2n:30]->12", "smiles3D": "C([C:1]#[5N:2]->[Mn+:3]1(<-[3C-:4]#[O+:5])(<-[4C-:6]#[O+:7])(<-[6H-:8])<-[1N:9]([C:10]([C:11]([H:35])([H:36])[H:37])([C:12]([H:38])([H:39])[H:40])[H:34])([C:13]([C:14]([H:42])([H:43])[H:44])([C:15]([H:45])([H:46])[H:47])[H:41])[C:16]([H:48])([H:49])[c:17]2[c:18]([H:50])[c:19]([H:51])[c:20]([H:52])[c:21]([C:22]([N:23]([C:24]([C:25]([H:56])([H:57])[H:58])([C:26]([H:59])([H:60])[H:61])[H:55])[C:27]([C:28]([H:63])([H:64])[H:65])([C:29]([H:66])([H:67])[H:68])[H:62])([H:53])[H:54])[2n:30]->12)([H:31])([H:32])[H:33]", "smiles3Dx": "C([C:1]#[5N:2]->[Mn+:3]1(<-[3C-:4]#[O+:5])(<-[4C-:6]#[O+:7])(<-[6H-:8])<-[1N:9]([C:10]([C:11]([H:35])([H:36])[H:37])([C:12]([H:38])([H:39])[H:40])[H:34])([C:13]([C:14]([H:42])([H:43])[H:44])([C:15]([H:45])([H:46])[H:47])[H:41])[C:16]([H:48])([H:49])[c:17]2[c:18]([H:50])[c:19]([H:51])[c:20]([H:52])[c:21]([C:22]([N:23]([C:24]([C:25]([H:56])([H:57])[H:58])([C:26]([H:59])([H:60])[H:61])[H:55])[C:27]([C:28]([H:63])([H:64])[H:65])([C:29]([H:66])([H:67])[H:68])[H:62])([H:53])[H:54])[2n:30]->12)([H:31])([H:32])[H:33]", "dummies": []}
C     -4.7818     0.8533    -1.1140
C     -3.3796     0.6029    -0.7828
N     -2.2011     0.3922    -0.5074
Mn     0.0000     0.0000     0.0000
C      2.1732    -0.2252     0.7022
O      3.3119    -0.3622     1.0748
C     -0.5629    -2.0273     0.9046
O     -0.8608    -3.0923     1.3856
H     -0.3341     0.7759     1.6212
N      0.3701    -0.7810    -2.2045
C     -0.6434    -1.8210    -2.5277
C     -1.1718    -1.8099    -3.9980
C     -0.3084    -3.2911    -2.1921
C      1.7919    -1.1128    -2.3803
C      2.3316    -2.2300    -1.4582
C      2.2315    -1.4507    -3.8271
C      0.0464     0.4596    -2.9117
C      0.6406     1.7389    -2.3448
C      0.9760     2.7953    -3.2001
C      1.1957     4.0607    -2.6667
C      1.0577     4.2674    -1.2966
C      0.7743     3.1809    -0.4494
C      0.5541     3.4314     1.0264
N      1.6608     2.9273     1.8881
C      2.9643     3.6705     1.8159
C      2.8541     5.2045     1.6912
C      3.8578     3.1097     0.7046
C      1.1930     2.6426     3.2823
C      2.0537     1.5661     3.9606
C      1.0752     3.8918     4.1714
N      0.5703     1.9452    -1.0044
H     -5.2479     1.4626    -0.3126
H     -4.8415     1.4003    -2.0773
H     -5.3184    -0.1135    -1.2038
H     -1.5093    -1.5645    -1.8873
H     -1.8360    -0.9439    -4.1926
H     -0.3501    -1.8004    -4.7367
H     -1.8000    -2.7031    -4.2049
H     -1.2293    -3.9059    -2.2889
H      0.0139    -3.4432    -1.1535
H      0.4244    -3.7193    -2.9033
H      2.3497    -0.1936    -2.0930
H      2.3700    -3.2209    -1.9547
H      3.3817    -2.0009    -1.1759
H      1.7428    -2.3251    -0.5335
H      2.0895    -0.6109    -4.5319
H      1.7302    -2.3582    -4.2111
H      3.3236    -1.6579    -3.8386
H      0.3181     0.3858    -3.9816
H     -1.0536     0.6060    -2.8658
H      1.0014     2.6558    -4.2736
H      1.4145     4.8942    -3.3216
H      1.1304     5.2752    -0.9158
H      0.3706     4.5095     1.2170
H     -0.4118     2.9512     1.2809
H      3.5440     3.4970     2.7452
H      3.8274     5.6668     1.9627
H      2.6328     5.5147     0.6559
H      2.0888     5.6286     2.3673
H      3.4216     3.2697    -0.2995
H      4.8518     3.6058     0.7297
H      4.0213     2.0275     0.8597
H      0.1728     2.2050     3.2533
H      1.5722     1.2419     4.9082
H      3.0696     1.9331     4.2088
H      2.1398     0.6775     3.3059
H      0.4182     4.6467     3.6924
H      0.6121     3.6170     5.1432
H      2.0686     4.3367     4.3865
69
{"conf": 18, "E": 155.87, "rms": -1.0, "geom": "OH", "total_charge": 0, "CA_charge": 1, "smiles": "C[C:1]#[5N:2]->[Mn+:3]1(<-[3C-:4]#[O+:5])(<-[4C-:6]#[O+:7])(<-[6H-:8])<-[1N:9]([CH:10]([CH3:11])[CH3:12])([CH:13]([CH3:14])[CH3:15])[CH2:16][c:17]2[cH:18][cH:19][cH:20][c:21]([CH2:22][N:23]([CH:24]([CH3:25])[CH3:26])[CH:27]([CH3:28])[CH3:29])[2n:30]->12", "smiles3D": "C([C:1]#[5N:2]->[Mn+:3]1(<-[3C-:4]#[O+:5])(<-[4C-:6]#[O+:7])(<-[6H-:8])<-[1N:9]([C:10]([C:11]([H:35])([H:36])[H:37])([C:12]([H:38])([H:39])[H:40])[H:34])([C:13]([C:14]([H:42])([H:43])[H:44])([C:15]([H:45])([H:46])[H:47])[H:41])[C:16]([H:48])([H:49])[c:17]2[c:18]([H:50])[c:19]([H:51])[c:20]([H:52])[c:21]([C:22]([N:23]([C:24]([C:25]([H:56])([H:57])[H:58])([C:26]([H:59])([H:60])[H:61])[H:55])[C:27]([C:28]([H:63])([H:64])[H:65])([C:29]([H:66])([H:67])[H:68])[H:62])([H:53])[H:54])[2n:30]->12)([H:31])([H:32])[H:33]", "smiles3Dx": "C([C:1]#[5N:2]->[Mn+:3]1(<-[3C-:4]#[O+:5])(<-[4C-:6]#[O+:7])(<-[6H-:8])<-[1N:9]([C:10]([C:11]([H:35])([H:36])[H:37])([C:12]([H:38])([H:39])[H:40])[H:34])([C:13]([C:14]([H:42])([H:43])[H:44])([C:15]([H:45])([H:46])[H:47])[H:41])[C:16]([H:48])([H:49])[c:17]2[c:18]([H:50])[c:19]([H:51])[c:20]([H:52])[c:21]([C:22]([N:23]([C:24]([C:25]([H:56])([H:57])[H:58])([C:26]([H:59])([H:60])[H:61])[H:55])[C:27]([C:28]([H:63])([H:64])[H:65])([C:29]([H:66])([H:67])[H:68])[H:62])([H:53])[H:54])[2n:30]->12)([H:31])([H:32])[H:33]", "dummies": []}
C     -3.6383     0.3947     3.3813
C     -2.5715     0.2746     2.3882
N     -1.6752     0.1767     1.5539
Mn     0.0000     0.0000     0.0000
C      1.7321    -0.4222    -1.4503
O      2.6405    -0.6501    -2.2102
C     -1.5456    -0.5544    -1.5966
O     -2.3591    -0.8532    -2.4353
H      0.0906    -1.7752     0.4665
N     -0.0493     2.3595    -0.2680
C     -1.4502     2.8172    -0.5103
C     -1.7544     4.2719    -0.0229
C     -1.9924     2.7343    -1.9559
C      0.9114     2.8645    -1.2730
C      2.4049     2.8649    -0.8452
C      0.8178     2.1433    -2.6411
C      0.3255     2.7716     1.0969
C      1.4150     1.9629     1.7887
C      2.2232     2.5523     2.7690
C      3.1144     1.7562     3.4866
C      3.1935     0.3887     3.2236
C      2.3841    -0.1702     2.2164
C      2.4533    -1.6443     1.9007
N      3.7420    -2.2555     2.3472
C      3.4810    -3.5132     3.1193
C      3.1962    -4.7378     2.2325
C      4.5524    -3.7896     4.1873
C      4.7396    -2.3368     1.2251
C      5.0128    -0.9419     0.6170
C      6.1040    -2.9012     1.6675
N      1.4855     0.6272     1.5686
H     -4.4678    -0.2932     3.1179
H     -4.0134     1.4387     3.3953
H     -3.2419     0.1305     4.3832
H     -2.0894     2.1406     0.0897
H     -1.7759     4.3581     1.0816
H     -2.7654     4.5962    -0.3523
H     -1.0207     4.9968    -0.4282
H     -3.0940     2.8821    -1.9408
H     -1.5764     3.5451    -2.5886
H     -1.8452     1.7638    -2.4385
H      0.6532     3.9300    -1.4574
H      2.5966     3.5860    -0.0256
H      3.0472     3.2100    -1.6841
H      2.7460     1.8558    -0.5459
H      0.2180     1.2256    -2.5718
H      0.3708     2.8084    -3.4081
H      1.8083     1.8551    -3.0538
H     -0.5630     2.6820     1.7600
H      0.6303     3.8437     1.0895
H      2.1479     3.6097     2.9893
H      3.7369     2.1972     4.2544
H      3.8840    -0.2152     3.7978
H      1.5621    -2.1027     2.3803
H      2.3069    -1.8055     0.8140
H      2.5657    -3.3705     3.7381
H      2.8434    -5.5822     2.8622
H      4.0973    -5.0749     1.6851
H      2.3991    -4.4997     1.4972
H      4.9408    -2.8345     4.6004
H      4.1062    -4.3661     5.0266
H      5.3915    -4.4012     3.8064
H      4.3448    -2.9854     0.4115
H      4.1113    -0.5134     0.1405
H      5.3755    -0.2421     1.3998
H      5.7795    -1.0053    -0.1847
H      6.4391    -2.4247     2.6128
H      6.8826    -2.7142     0.8970
H      6.0704    -4.0007     1.7718
69
{"conf": 19, "E": 153.68, "rms": -1.0, "geom": "OH", "total_charge": 0, "CA_charge": 1, "smiles": "C[C:1]#[5N:2]->[Mn+:3]1(<-[3C-:4]#[O+:5])(<-[4C-:6]#[O+:7])(<-[6H-:8])<-[1N:9]([CH:10]([CH3:11])[CH3:12])([CH:13]([CH3:14])[CH3:15])[CH2:16][c:17]2[cH:18][cH:19][cH:20][c:21]([CH2:22][N:23]([CH:24]([CH3:25])[CH3:26])[CH:27]([CH3:28])[CH3:29])[2n:30]->12", "smiles3D": "C([C:1]#[5N:2]->[Mn+:3]1(<-[3C-:4]#[O+:5])(<-[4C-:6]#[O+:7])(<-[6H-:8])<-[1N:9]([C:10]([C:11]([H:35])([H:36])[H:37])([C:12]([H:38])([H:39])[H:40])[H:34])([C:13]([C:14]([H:42])([H:43])[H:44])([C:15]([H:45])([H:46])[H:47])[H:41])[C:16]([H:48])([H:49])[c:17]2[c:18]([H:50])[c:19]([H:51])[c:20]([H:52])[c:21]([C:22]([N:23]([C:24]([C:25]([H:56])([H:57])[H:58])([C:26]([H:59])([H:60])[H:61])[H:55])[C:27]([C:28]([H:63])([H:64])[H:65])([C:29]([H:66])([H:67])[H:68])[H:62])([H:53])[H:54])[2n:30]->12)([H:31])([H:32])[H:33]", "smiles3Dx": "C([C:1]#[5N:2]->[Mn+:3]1(<-[3C-:4]#[O+:5])(<-[4C-:6]#[O+:7])(<-[6H-:8])<-[1N:9]([C:10]([C:11]([H:35])([H:36])[H:37])([C:12]([H:38])([H:39])[H:40])[H:34])([C:13]([C:14]([H:42])([H:43])[H:44])([C:15]([H:45])([H:46])[H:47])[H:41])[C:16]([H:48])([H:49])[c:17]2[c:18]([H:50])[c:19]([H:51])[c:20]([H:52])[c:21]([C:22]([N:23]([C:24]([C:25]([H:56])([H:57])[H:58])([C:26]([H:59])([H:60])[H:61])[H:55])[C:27]([C:28]([H:63])([H:64])[H:65])([C:29]([H:66])([H:67])[H:68])[H:62])([H:53])[H:54])[2n:30]->12)([H:31])([H:32])[H:33]", "dummies": []}
C     -3.6506     1.9758     2.7629
C     -2.5791     1.3841     1.9632
N     -1.6800     0.8844     1.2907
Mn     0.0000     0.0000     0.0000
C      1.6430    -0.4951    -1.5226
O      2.5075    -0.7499    -2.3239
C      1.4943     0.1401     1.7329
O      2.2806     0.2149     2.6441
H      0.3564     1.7389    -0.4327
N     -0.5990    -2.2706     0.3514
C      0.4952    -3.1898     0.7990
C      0.7600    -3.2994     2.3195
C      1.8703    -2.9375     0.1427
C     -1.8157    -2.2763     1.1861
C     -2.5291    -3.6503     1.3112
C     -1.6483    -1.6833     2.6050
C     -0.9723    -2.6322    -1.0221
C     -1.8484    -1.6101    -1.7365
C     -2.9239    -2.0171    -2.5345
C     -3.7075    -1.0507    -3.1606
C     -3.3917     0.2999    -3.0168
C     -2.2637     0.6751    -2.2666
C     -1.8975     2.1344    -2.1430
N     -0.6001     2.4623    -2.7951
C     -0.5159     2.3000    -4.2828
C     -1.7891     2.6871    -5.0599
C     -0.0648     0.8819    -4.6468
C     -0.0155     3.7356    -2.2754
C     -0.6205     5.0006    -2.9073
C      1.5165     3.7321    -2.3971
N     -1.5352    -0.2919    -1.6325
H     -4.3047     1.1707     3.1563
H     -4.2486     2.6621     2.1289
H     -3.2105     2.5419     3.6093
H      0.1921    -4.2140     0.4781
H      0.9537    -2.3159     2.7839
H      1.6619    -3.9179     2.5170
H     -0.0424    -3.8593     2.8320
H      1.8689    -3.0429    -0.9553
H      2.2952    -1.9695     0.4581
H      2.5929    -3.7156     0.4710
H     -2.5370    -1.6005     0.6773
H     -3.0877    -3.8953     0.3850
H     -1.8273    -4.4741     1.5385
H     -3.2946    -3.6200     2.1167
H     -2.5778    -1.1477     2.8903
H     -0.8059    -0.9727     2.6508
H     -1.5294    -2.4466     3.3980
H     -1.4751    -3.6212    -1.0436
H     -0.0658    -2.7270    -1.6397
H     -3.1696    -3.0656    -2.6469
H     -4.5639    -1.3473    -3.7523
H     -4.0292     1.0419    -3.4794
H     -2.7069     2.7836    -2.5394
H     -1.8549     2.3509    -1.0554
H      0.2836     2.9544    -4.6864
H     -2.5631     1.9027    -4.9926
H     -2.2105     3.6475    -4.7055
H     -1.5421     2.8071    -6.1365
H      0.1724     0.8260    -5.7309
H     -0.8490     0.1304    -4.4305
H      0.8528     0.6224    -4.0806
H     -0.2163     3.8191    -1.1842
H     -0.2210     5.9016    -2.3947
H     -0.3670     5.0837    -3.9841
H     -1.7230     5.0052    -2.7832
H      1.9267     2.7621    -2.0454
H      1.8514     3.9040    -3.4403
H      1.9462     4.5400    -1.7668
69
{"conf": 20, "E": 143.99, "rms": -1.0, "geom": "OH", "total_charge": 0, "CA_charge": 1, "smiles": "C[C:1]#[5N:2]->[Mn+:3]1(<-[3C-:4]#[O+:5])(<-[4C-:6]#[O+:7])(<-[6H-:8])<-[1N:9]([CH:10]([CH3:11])[CH3:12])([CH:13]([CH3:14])[CH3:15])[CH2:16][c:17]2[cH:18][cH:19][cH:20][c:21]([CH2:22][N:23]([CH:24]([CH3:25])[CH3:26])[CH:27]([CH3:28])[CH3:29])[2n:30]->12", "smiles3D": "C([C:1]#[5N:2]->[Mn+:3]1(<-[3C-:4]#[O+:5])(<-[4C-:6]#[O+:7])(<-[6H-:8])<-[1N:9]([C:10]([C:11]([H:35])([H:36])[H:37])([C:12]([H:38])([H:39])[H:40])[H:34])([C:13]([C:14]([H:42])([H:43])[H:44])([C:15]([H:45])([H:46])[H:47])[H:41])[C:16]([H:48])([H:49])[c:17]2[c:18]([H:50])[c:19]([H:51])[c:20]([H:52])[c:21]([C:22]([N:23]([C:24]([C:25]([H:56])([H:57])[H:58])([C:26]([H:59])([H:60])[H:61])[H:55])[C:27]([C:28]([H:63])([H:64])[H:65])([C:29]([H:66])([H:67])[H:68])[H:62])([H:53])[H:54])[2n:30]->12)([H:31])([H:32])[H:33]", "smiles3Dx": "C([C:1]#[5N:2]->[Mn+:3]1(<-[3C-:4]#[O+:5])(<-[4C-:6]#[O+:7])(<-[6H-:8])<-[1N:9]([C:10]([C:11]([H:35])([H:36])[H:37])([C:12]([H:38])([H:39])[H:40])[H:34])([C:13]([C:14]([H:42])([H:43])[H:44])([C:15]([H:45])([H:46])[H:47])[H:41])[C:16]([H:48])([H:49])[c:17]2[c:18]([H:50])[c:19]([H:51])[c:20]([H:52])[c:21]([C:22]([N:23]([C:24]([C:25]([H:56])([H:57])[H:58])([C:26]([H:59])([H:60])[H:61])[H:55])[C:27]([C:28]([H:63])([H:64])[H:65])([C:29]([H:66])([H:67])[H:68])[H:62])([H:53])[H:54])[2n:30]->12)([H:31])([H:32])[H:33]", "dummies": []}
C     -2.5706     3.8785     1.7973
C     -1.8155     2.7405     1.2757
N     -1.1857     1.7802     0.8385
Mn     0.0000     0.0000     0.0000
C      1.3292    -1.5742    -1.0123
O      2.0266    -2.4017    -1.5443
C      1.1344    -0.2849     1.9695
O      1.7352    -0.4319     3.0048
H      1.2693     1.2192    -0.5303
N     -1.6745    -1.6341     0.3829
C     -1.0773    -2.8000     1.0857
C     -1.6613    -4.1924     0.6873
C     -1.0260    -2.7674     2.6289
C     -2.8425    -0.9802     0.9882
C     -4.1022    -1.8651     1.1590
C     -2.5751    -0.2825     2.3391
C     -1.9553    -1.9894    -1.0155
C     -2.0943    -0.8237    -1.9807
C     -2.9716    -0.8918    -3.0700
C     -2.9588     0.1317    -4.0175
C     -2.0834     1.2086    -3.8683
C     -1.2360     1.2608    -2.7459
C     -0.2853     2.4170    -2.5554
N     -0.7965     3.6588    -3.1820
C      0.2291     4.5582    -3.7817
C      0.5766     4.0670    -5.1896
C      1.5082     4.7141    -2.9318
C     -1.8939     4.3103    -2.4136
C     -1.4005     5.2898    -1.3362
C     -2.8843     4.9918    -3.3653
N     -1.2236     0.2092    -1.8766
H     -3.4036     4.1165     1.1044
H     -2.9815     3.6222     2.7953
H     -1.9001     4.7576     1.8870
H     -0.0207    -2.8057     0.7591
H     -2.7648    -4.2126     0.7363
H     -1.3451    -4.4966    -0.3308
H     -1.2793    -4.9926     1.3575
H     -2.0182    -2.9649     3.0792
H     -0.5878    -1.8456     3.0340
H     -0.3560    -3.5784     2.9880
H     -3.1273    -0.1657     0.2855
H     -4.9261    -1.2491     1.5802
H     -3.9322    -2.6974     1.8666
H     -4.4909    -2.2570     0.2013
H     -2.8498    -0.9080     3.2123
H     -1.5223     0.0223     2.4406
H     -3.2124     0.6238     2.4195
H     -1.1079    -2.5941    -1.4010
H     -2.8624    -2.6188    -1.0880
H     -3.6378    -1.7359    -3.1972
H     -3.6204     0.0861    -4.8728
H     -2.0762     1.9888    -4.6183
H      0.6762     2.1016    -3.0091
H     -0.1201     2.5986    -1.4768
H     -0.1914     5.5768    -3.9160
H      1.0519     3.0642    -5.1564
H     -0.3474     4.0014    -5.8029
H      1.2744     4.7769    -5.6831
H      2.1104     5.5624    -3.3215
H      1.2675     4.9287    -1.8732
H      2.1452     3.8066    -2.9733
H     -2.4824     3.5281    -1.8820
H     -0.8883     6.1671    -1.7817
H     -2.2650     5.6654    -0.7488
H     -0.7136     4.7775    -0.6324
H     -3.7850     5.3201    -2.8039
H     -3.2071     4.2766    -4.1511
H     -2.4362     5.8814    -3.8535
69
{"conf": 21, "E": 168.0, "rms": -1.0, "geom": "OH", "total_charge": 0, "CA_charge": 1, "smiles": "C[C:1]#[5N:2]->[Mn+:3]1(<-[3C-:4]#[O+:5])(<-[4C-:6]#[O+:7])(<-[6H-:8])<-[1N:9]([CH:10]([CH3:11])[CH3:12])([CH:13]([CH3:14])[CH3:15])[CH2:16][c:17]2[cH:18][cH:19][cH:20][c:21]([CH2:22][N:23]([CH:24]([CH3:25])[CH3:26])[CH:27]([CH3:28])[CH3:29])[2n:30]->12", "smiles3D": "C([C:1]#[5N:2]->[Mn+:3]1(<-[3C-:4]#[O+:5])(<-[4C-:6]#[O+:7])(<-[6H-:8])<-[1N:9]([C:10]([C:11]([H:35])([H:36])[H:37])([C:12]([H:38])([H:39])[H:40])[H:34])([C:13]([C:14]([H:42])([H:43])[H:44])([C:15]([H:45])([H:46])[H:47])[H:41])[C:16]([H:48])([H:49])[c:17]2[c:18]([H:50])[c:19]([H:51])[c:20]([H:52])[c:21]([C:22]([N:23]([C:24]([C:25]([H:56])([H:57])[H:58])([C:26]([H:59])([H:60])[H:61])[H:55])[C:27]([C:28]([H:63])([H:64])[H:65])([C:29]([H:66])([H:67])[H:68])[H:62])([H:53])[H:54])[2n:30]->12)([H:31])([H:32])[H:33]", "smiles3Dx": "C([C:1]#[5N:2]->[Mn+:3]1(<-[3C-:4]#[O+:5])(<-[4C-:6]#[O+:7])(<-[6H-:8])<-[1N:9]([C:10]([C:11]([H:35])([H:36])[H:37])([C:12]([H:38])([H:39])[H:40])[H:34])([C:13]([C:14]([H:42])([H:43])[H:44])([C:15]([H:45])([H:46])[H:47])[H:41])[C:16]([H:48])([H:49])[c:17]2[c:18]([H:50])[c:19]([H:51])[c:20]([H:52])[c:21]([C:22]([N:23]([C:24]([C:25]([H:56])([H:57])[H:58])([C:26]([H:59])([H:60])[H:61])[H:55])[C:27]([C:28]([H:63])([H:64])[H:65])([C:29]([H:66])([H:67])[H:68])[H:62])([H:53])[H:54])[2n:30]->12)([H:31])([H:32])[H:33]", "dummies": []}
C     -4.5872    -1.4003    -1.3530
C     -3.2387    -0.9835    -0.9727
N     -2.1069    -0.6314    -0.6491
Mn     0.0000     0.0000     0.0000
C      2.0272     0.3438     1.0233
O      3.0889     0.5170     1.5684
C      0.9971    -1.0331    -1.7881
O      1.5212    -1.5774    -2.7279
H      0.0258    -1.5801     0.9100
N     -0.1415     2.1628    -0.9807
C      1.0645     2.9185    -0.5885
C      2.4064     2.3360    -1.0963
C      1.0349     4.4373    -0.9181
C     -0.4788     2.1970    -2.4371
C     -1.4990     1.1284    -2.8827
C      0.6914     2.1227    -3.4465
C     -1.2858     2.6958    -0.2295
C     -1.2595     2.4088     1.2660
C     -1.6479     3.3817     2.1947
C     -1.6760     3.0533     3.5493
C     -1.3814     1.7511     3.9554
C     -1.0725     0.7761     2.9897
C     -0.8351    -0.6542     3.4193
N     -1.7268    -1.6765     2.7775
C     -1.2139    -3.0905     2.9755
C     -1.2932    -3.8831     1.6532
C      0.2132    -3.2655     3.5540
C     -3.1666    -1.5760     3.2347
C     -4.0883    -2.6399     2.5805
C     -3.8188    -0.2109     2.9245
N     -0.9566     1.1526     1.6824
H     -5.3138    -1.0234    -0.6041
H     -4.8342    -0.9850    -2.3516
H     -4.6346    -2.5081    -1.3890
H      1.1194     2.8473     0.5199
H      2.8217     2.8697    -1.9737
H      3.1818     2.4568    -0.3100
H      2.3199     1.2628    -1.3331
H      0.4079     4.9902    -0.1890
H      0.6655     4.6443    -1.9395
H      2.0505     4.8792    -0.8236
H     -0.9687     3.1815    -2.6246
H     -2.4825     1.2257    -2.3938
H     -1.7358     1.2550    -3.9612
H     -1.0891     0.1114    -2.7717
H      1.2879     3.0520    -3.4502
H      0.3046     2.0676    -4.4869
H      1.3148     1.2221    -3.3009
H     -1.3870     3.7888    -0.3886
H     -2.2171     2.2382    -0.5998
H     -1.9122     4.3824     1.8769
H     -1.9500     3.8007     4.2826
H     -1.4368     1.4970     5.0066
H     -0.9055    -0.7437     4.5265
H      0.2228    -0.8179     3.1429
H     -1.8402    -3.6183     3.7287
H     -0.3529    -3.8049     1.0684
H     -1.4635    -4.9594     1.8696
H     -2.1108    -3.5249     0.9991
H      0.4255    -4.3473     3.6969
H      0.9893    -2.8687     2.8655
H      0.3043    -2.7906     4.5534
H     -3.2131    -1.7306     4.3367
H     -5.1283    -2.5322     2.9573
H     -4.1107    -2.5109     1.4785
H     -3.8059    -3.6812     2.8253
H     -3.5051     0.1632     1.9278
H     -3.5926     0.5186     3.7221
H     -4.9286    -0.2699     2.9212
69
{"conf": 22, "E": 160.83, "rms": -1.0, "geom": "OH", "total_charge": 0, "CA_charge": 1, "smiles": "C[C:1]#[5N:2]->[Mn+:3]1(<-[3C-:4]#[O+:5])(<-[4C-:6]#[O+:7])(<-[6H-:8])<-[1N:9]([CH:10]([CH3:11])[CH3:12])([CH:13]([CH3:14])[CH3:15])[CH2:16][c:17]2[cH:18][cH:19][cH:20][c:21]([CH2:22][N:23]([CH:24]([CH3:25])[CH3:26])[CH:27]([CH3:28])[CH3:29])[2n:30]->12", "smiles3D": "C([C:1]#[5N:2]->[Mn+:3]1(<-[3C-:4]#[O+:5])(<-[4C-:6]#[O+:7])(<-[6H-:8])<-[1N:9]([C:10]([C:11]([H:35])([H:36])[H:37])([C:12]([H:38])([H:39])[H:40])[H:34])([C:13]([C:14]([H:42])([H:43])[H:44])([C:15]([H:45])([H:46])[H:47])[H:41])[C:16]([H:48])([H:49])[c:17]2[c:18]([H:50])[c:19]([H:51])[c:20]([H:52])[c:21]([C:22]([N:23]([C:24]([C:25]([H:56])([H:57])[H:58])([C:26]([H:59])([H:60])[H:61])[H:55])[C:27]([C:28]([H:63])([H:64])[H:65])([C:29]([H:66])([H:67])[H:68])[H:62])([H:53])[H:54])[2n:30]->12)([H:31])([H:32])[H:33]", "smiles3Dx": "C([C:1]#[5N:2]->[Mn+:3]1(<-[3C-:4]#[O+:5])(<-[4C-:6]#[O+:7])(<-[6H-:8])<-[1N:9]([C:10]([C:11]([H:35])([H:36])[H:37])([C:12]([H:38])([H:39])[H:40])[H:34])([C:13]([C:14]([H:42])([H:43])[H:44])([C:15]([H:45])([H:46])[H:47])[H:41])[C:16]([H:48])([H:49])[c:17]2[c:18]([H:50])[c:19]([H:51])[c:20]([H:52])[c:21]([C:22]([N:23]([C:24]([C:25]([H:56])([H:57])[H:58])([C:26]([H:59])([H:60])[H:61])[H:55])[C:27]([C:28]([H:63])([H:64])[H:65])([C:29]([H:66])([H:67])[H:68])[H:62])([H:53])[H:54])[2n:30]->12)([H:31])([H:32])[H:33]", "dummies": []}
C     -2.1393    -3.2613    -3.1037
C     -1.4998    -2.3091    -2.1976
N     -0.9640    -1.5056    -1.4376
Mn     0.0000     0.0000     0.0000
C      0.5584     1.5722     1.5793
O      0.8404     2.3982     2.4115
C      0.9967    -1.6537     1.2364
O      1.5200    -2.5236     1.8871
H     -1.5389    -0.2052     0.9653
N      1.8409     0.4092    -1.4448
C      2.6435    -0.7881    -1.8479
C      1.8145    -2.0647    -2.1088
C      3.8094    -1.2132    -0.9240
C      2.6145     1.5352    -0.8860
C      3.2651     1.2741     0.4946
C      3.6956     2.1301    -1.8299
C      1.1044     0.8861    -2.6239
C      0.0034     1.8975    -2.3290
C     -0.2272     2.9800    -3.1862
C     -1.2730     3.8574    -2.9062
C     -2.0857     3.6375    -1.7944
C     -1.8535     2.5209    -0.9725
C     -2.7456     2.2762     0.2278
N     -3.6582     1.1120     0.0544
C     -4.3960     0.6871     1.2981
C     -3.7062     1.0494     2.6346
C     -4.6242    -0.8335     1.2770
C     -4.4832     1.2065    -1.2034
C     -4.1760     0.0175    -2.1162
C     -6.0043     1.3875    -1.0229
N     -0.8186     1.6791    -1.2697
H     -2.4876    -4.1429    -2.5275
H     -1.4089    -3.5860    -3.8731
H     -3.0061    -2.7754    -3.5971
H      3.1191    -0.5321    -2.8237
H      1.3157    -2.4164    -1.1917
H      1.1044    -1.9673    -2.9471
H      2.4804    -2.8913    -2.4382
H      4.2660    -2.1606    -1.2831
H      4.6499    -0.4990    -0.9735
H      3.4764    -1.4058     0.1117
H      1.8795     2.3503    -0.7088
H      4.3519     1.0653     0.4434
H      3.1933     2.1926     1.1153
H      2.7627     0.4531     1.0332
H      4.3234     1.3501    -2.2997
H      3.2351     2.7534    -2.6230
H      4.3655     2.8180    -1.2697
H      1.8004     1.3145    -3.3743
H      0.5996     0.0380    -3.1116
H      0.3987     3.1472    -4.0537
H     -1.4555     4.7067    -3.5517
H     -2.8954     4.3250    -1.5830
H     -2.0527     2.1165     1.0729
H     -3.3459     3.1834     0.4625
H     -5.3805     1.1879     1.3713
H     -3.6341     2.1506     2.7583
H     -2.7006     0.5915     2.7195
H     -4.3152     0.6825     3.4889
H     -5.1028    -1.1730     2.2205
H     -5.3006    -1.1304     0.4545
H     -3.6595    -1.3692     1.1545
H     -4.2015     2.1003    -1.7950
H     -3.0999     0.0292    -2.3845
H     -4.7598     0.0883    -3.0588
H     -4.4117    -0.9464    -1.6246
H     -6.4820     1.5485    -2.0134
H     -6.2145     2.2912    -0.4122
H     -6.4842     0.4977    -0.5699
69
{"conf": 23, "E": 156.53, "rms": -1.0, "geom": "OH", "total_charge": 0, "CA_charge": 1, "smiles": "C[C:1]#[5N:2]->[Mn+:3]1(<-[3C-:4]#[O+:5])(<-[4C-:6]#[O+:7])(<-[6H-:8])<-[1N:9]([CH:10]([CH3:11])[CH3:12])([CH:13]([CH3:14])[CH3:15])[CH2:16][c:17]2[cH:18][cH:19][cH:20][c:21]([CH2:22][N:23]([CH:24]([CH3:25])[CH3:26])[CH:27]([CH3:28])[CH3:29])[2n:30]->12", "smiles3D": "C([C:1]#[5N:2]->[Mn+:3]1(<-[3C-:4]#[O+:5])(<-[4C-:6]#[O+:7])(<-[6H-:8])<-[1N:9]([C:10]([C:11]([H:35])([H:36])[H:37])([C:12]([H:38])([H:39])[H:40])[H:34])([C:13]([C:14]([H:42])([H:43])[H:44])([C:15]([H:45])([H:46])[H:47])[H:41])[C:16]([H:48])([H:49])[c:17]2[c:18]([H:50])[c:19]([H:51])[c:20]([H:52])[c:21]([C:22]([N:23]([C:24]([C:25]([H:56])([H:57])[H:58])([C:26]([H:59])([H:60])[H:61])[H:55])[C:27]([C:28]([H:63])([H:64])[H:65])([C:29]([H:66])([H:67])[H:68])[H:62])([H:53])[H:54])[2n:30]->12)([H:31])([H:32])[H:33]", "smiles3Dx": "C([C:1]#[5N:2]->[Mn+:3]1(<-[3C-:4]#[O+:5])(<-[4C-:6]#[O+:7])(<-[6H-:8])<-[1N:9]([C:10]([C:11]([H:35])([H:36])[H:37])([C:12]([H:38])([H:39])[H:40])[H:34])([C:13]([C:14]([H:42])([H:43])[H:44])([C:15]([H:45])([H:46])[H:47])[H:41])[C:16]([H:48])([H:49])[c:17]2[c:18]([H:50])[c:19]([H:51])[c:20]([H:52])[c:21]([C:22]([N:23]([C:24]([C:25]([H:56])([H:57])[H:58])([C:26]([H:59])([H:60])[H:61])[H:55])[C:27]([C:28]([H:63])([H:64])[H:65])([C:29]([H:66])([H:67])[H:68])[H:62])([H:53])[H:54])[2n:30]->12)([H:31])([H:32])[H:33]", "dummies": []}
C     -1.0943     4.8555    -0.2338
C     -0.7784     3.4297    -0.1648
N     -0.5092     2.2326    -0.1058
Mn     0.0000     0.0000     0.0000
C      0.5105    -2.2115     0.3596
O      0.7791    -3.3706     0.5558
C     -2.2120    -0.5066    -0.3083
O     -3.3780    -0.7728    -0.4635
H     -0.3268     0.1306     1.7922
N      0.6463     0.0975    -2.2776
C      1.0947    -1.1989    -2.8309
C      0.0983    -2.3586    -2.5804
C      2.4992    -1.6837    -2.3811
C     -0.4307     0.7406    -3.0889
C      0.0764     1.5030    -4.3564
C     -1.5963    -0.1538    -3.5714
C      1.7542     1.0592    -2.1612
C      2.6911     0.8969    -0.9694
C      4.0459     1.2308    -1.0869
C      4.8831     1.0779     0.0124
C      4.3637     0.6098     1.2159
C      2.9868     0.3461     1.3311
C      2.4656    -0.2775     2.6110
N      1.5044     0.5549     3.3872
C      1.8869     1.9701     3.6965
C      1.3652     2.9193     2.6159
C      3.3869     2.2043     3.9690
C      0.9235    -0.1435     4.5805
C      0.2746    -1.4996     4.2432
C      1.9275    -0.3238     5.7363
N      2.1856     0.5124     0.2318
H     -2.1878     4.9982    -0.1137
H     -0.7738     5.2573    -1.2169
H     -0.5594     5.3910     0.5774
H      1.1625    -1.0707    -3.9332
H     -0.6684    -2.0780    -1.8455
H     -0.4014    -2.6601    -3.5238
H      0.5867    -3.2836    -2.2056
H      3.3023    -1.0259    -2.7690
H      2.5713    -1.7629    -1.2796
H      2.7180    -2.6848    -2.8119
H     -0.8893     1.4982    -2.4255
H      0.6283     2.4304    -4.1041
H     -0.7771     1.8415    -4.9829
H      0.7209     0.8575    -4.9859
H     -1.2837    -0.8023    -4.4155
H     -2.0601    -0.7541    -2.7826
H     -2.4150     0.4912    -3.9578
H      2.3620     1.0328    -3.0952
H      1.3369     2.0854    -2.0640
H      4.4527     1.5830    -2.0266
H      5.9385     1.3021    -0.0733
H      5.0345     0.4487     2.0508
H      1.9846    -1.2218     2.3048
H      3.3164    -0.5771     3.2570
H      1.3620     2.3026     4.6215
H      1.5234     3.9741     2.9272
H      1.8822     2.7657     1.6488
H      0.2754     2.7607     2.4796
H      3.5086     3.0969     4.6193
H      3.8535     1.3448     4.4892
H      3.9427     2.4178     3.0366
H      0.0882     0.4814     4.9702
H     -0.4028    -1.4174     3.3722
H      1.0402    -2.2793     4.0458
H     -0.3355    -1.8457     5.1051
H      2.2820     0.6559     6.1144
H      1.4322    -0.8356     6.5891
H      2.7970    -0.9391     5.4287
69
{"conf": 24, "E": 163.0, "rms": -1.0, "geom": "OH", "total_charge": 0, "CA_charge": 1, "smiles": "C[C:1]#[5N:2]->[Mn+:3]1(<-[3C-:4]#[O+:5])(<-[4C-:6]#[O+:7])(<-[6H-:8])<-[1N:9]([CH:10]([CH3:11])[CH3:12])([CH:13]([CH3:14])[CH3:15])[CH2:16][c:17]2[cH:18][cH:19][cH:20][c:21]([CH2:22][N:23]([CH:24]([CH3:25])[CH3:26])[CH:27]([CH3:28])[CH3:29])[2n:30]->12", "smiles3D": "C([C:1]#[5N:2]->[Mn+:3]1(<-[3C-:4]#[O+:5])(<-[4C-:6]#[O+:7])(<-[6H-:8])<-[1N:9]([C:10]([C:11]([H:35])([H:36])[H:37])([C:12]([H:38])([H:39])[H:40])[H:34])([C:13]([C:14]([H:42])([H:43])[H:44])([C:15]([H:45])([H:46])[H:47])[H:41])[C:16]([H:48])([H:49])[c:17]2[c:18]([H:50])[c:19]([H:51])[c:20]([H:52])[c:21]([C:22]([N:23]([C:24]([C:25]([H:56])([H:57])[H:58])([C:26]([H:59])([H:60])[H:61])[H:55])[C:27]([C:28]([H:63])([H:64])[H:65])([C:29]([H:66])([H:67])[H:68])[H:62])([H:53])[H:54])[2n:30]->12)([H:31])([H:32])[H:33]", "smiles3Dx": "C([C:1]#[5N:2]->[Mn+:3]1(<-[3C-:4]#[O+:5])(<-[4C-:6]#[O+:7])(<-[6H-:8])<-[1N:9]([C:10]([C:11]([H:35])([H:36])[H:37])([C:12]([H:38])([H:39])[H:40])[H:34])([C:13]([C:14]([H:42])([H:43])[H:44])([C:15]([H:45])([H:46])[H:47])[H:41])[C:16]([H:48])([H:49])[c:17]2[c:18]([H:50])[c:19]([H:51])[c:20]([H:52])[c:21]([C:22]([N:23]([C:24]([C:25]([H:56])([H:57])[H:58])([C:26]([H:59])([H:60])[H:61])[H:55])[C:27]([C:28]([H:63])([H:64])[H:65])([C:29]([H:66])([H:67])[H:68])[H:62])([H:53])[H:54])[2n:30]->12)([H:31])([H:32])[H:33]", "dummies": []}
C      4.3161     2.1149    -1.3116
C      3.0473     1.4976    -0.9272
N      1.9826     0.9767    -0.6047
Mn     0.0000     0.0000     0.0000
C     -2.0306    -0.7592     0.7518
O     -3.1043    -1.1532     1.1339
C     -0.9497     0.7485    -1.9450
O     -1.4517     1.1497    -2.9657
H     -0.4606     1.5970     0.7534
N      0.7872    -2.0910    -0.8012
C     -0.2005    -3.1889    -0.7001
C     -0.4455    -3.7549     0.7257
C     -1.5822    -2.8452    -1.3116
C      1.3468    -1.9312    -2.1773
C      2.4876    -2.9383    -2.5395
C      0.3557    -1.9728    -3.3636
C      1.9129    -2.2915     0.1205
C      1.7017    -1.9063     1.5796
C      2.4074    -2.5779     2.5864
C      2.4045    -2.0693     3.8802
C      1.7357    -0.8800     4.1523
C      1.0223    -0.2280     3.1305
C      0.3745     1.1111     3.4231
N     -1.0961     1.0178     3.6391
C     -1.8570     2.3169     3.5849
C     -3.1354     2.1158     2.7644
C     -1.0909     3.5384     3.0280
C     -1.4523     0.0706     4.7584
C     -2.3466     0.6178     5.8910
C     -2.0865    -1.1953     4.1797
N      1.0102    -0.7739     1.8733
H      4.3329     2.2718    -2.4097
H      4.4232     3.0914    -0.7962
H      5.1539     1.4486    -1.0203
H      0.2045    -4.0388    -1.2917
H     -1.2444    -4.5273     0.7049
H      0.4484    -4.2807     1.1167
H     -0.7522    -2.9626     1.4325
H     -2.4345    -3.1304    -0.6583
H     -1.6773    -1.7702    -1.5142
H     -1.7457    -3.4039    -2.2559
H      1.7973    -0.9199    -2.1967
H      2.7620    -2.8560    -3.6135
H      3.4288    -2.7353    -1.9910
H      2.1775    -3.9856    -2.3513
H     -0.5114    -1.3160    -3.2515
H      0.0249    -3.0105    -3.5750
H      0.8702    -1.6139    -4.2812
H      2.7694    -1.6665    -0.2164
H      2.2404    -3.3561     0.0774
H      2.9865    -3.4648     2.3617
H      2.9585    -2.5720     4.6624
H      1.7917    -0.4614     5.1494
H      0.6385     1.7649     2.5760
H      0.8437     1.5760     4.3191
H     -2.1528     2.6625     4.5904
H     -3.7560     3.0374     2.7796
H     -3.7440     1.2890     3.1823
H     -2.8830     1.8721     1.7111
H     -1.7279     4.4460     3.1068
H     -0.1770     3.7396     3.6258
H     -0.8294     3.4183     1.9595
H     -0.5394    -0.2585     5.2941
H     -1.8422     1.4580     6.4140
H     -2.5137    -0.1729     6.6540
H     -3.3431     0.9306     5.5154
H     -3.0753    -0.9656     3.7335
H     -1.4259    -1.6363     3.4068
H     -2.2278    -1.9569     4.9763
