# Supplementary material for: MACE: Automated Assessment of Stereochemistry of Transition Metal Complexes and Its Applications in Computational Catalysis
Source: J Chem Theory Comput. 2024 Feb 16;20(5):2313–20. doi: 10.1021/acs.jctc.3c01313 (PMC10938507; doi:10.1021/acs.jctc.3c01313)
Supplement: Supplementary file 3 — ct3c01313_si_003.zip [file ct3c01313_si_003.zip › structures/screening/mace_MeCN/Mn_NNpyN_iPr_bi_6.xyz]

69
{"conf": 0, "E": 152.27, "rms": -1.0, "geom": "OH", "total_charge": 0, "CA_charge": 1, "smiles": "C[C:1]#[4N:2]->[Mn+:3]1(<-[3C-:4]#[O+:5])(<-[5C-:6]#[O+:7])(<-[6H-:8])<-[1N:9]([CH:10]([CH3:11])[CH3:12])([CH:13]([CH3:14])[CH3:15])[CH2:16][c:17]2[cH:18][cH:19][cH:20][c:21]([CH2:22][N:23]([CH:24]([CH3:25])[CH3:26])[CH:27]([CH3:28])[CH3:29])[2n:30]->12", "smiles3D": "C([C:1]#[4N:2]->[Mn+:3]1(<-[3C-:4]#[O+:5])(<-[5C-:6]#[O+:7])(<-[6H-:8])<-[1N:9]([C:10]([C:11]([H:35])([H:36])[H:37])([C:12]([H:38])([H:39])[H:40])[H:34])([C:13]([C:14]([H:42])([H:43])[H:44])([C:15]([H:45])([H:46])[H:47])[H:41])[C:16]([H:48])([H:49])[c:17]2[c:18]([H:50])[c:19]([H:51])[c:20]([H:52])[c:21]([C:22]([N:23]([C:24]([C:25]([H:56])([H:57])[H:58])([C:26]([H:59])([H:60])[H:61])[H:55])[C:27]([C:28]([H:63])([H:64])[H:65])([C:29]([H:66])([H:67])[H:68])[H:62])([H:53])[H:54])[2n:30]->12)([H:31])([H:32])[H:33]", "smiles3Dx": "C([C:1]#[4N:2]->[Mn+:3]1(<-[3C-:4]#[O+:5])(<-[5C-:6]#[O+:7])(<-[6H-:8])<-[1N:9]([C:10]([C:11]([H:35])([H:36])[H:37])([C:12]([H:38])([H:39])[H:40])[H:34])([C:13]([C:14]([H:42])([H:43])[H:44])([C:15]([H:45])([H:46])[H:47])[H:41])[C:16]([H:48])([H:49])[c:17]2[c:18]([H:50])[c:19]([H:51])[c:20]([H:52])[c:21]([C:22]([N:23]([C:24]([C:25]([H:56])([H:57])[H:58])([C:26]([H:59])([H:60])[H:61])[H:55])[C:27]([C:28]([H:63])([H:64])[H:65])([C:29]([H:66])([H:67])[H:68])[H:62])([H:53])[H:54])[2n:30]->12)([H:31])([H:32])[H:33]", "dummies": []}
C     -4.3695    -1.7448    -1.6387
C     -3.0836    -1.2382    -1.1612
N     -2.0010    -0.8154    -0.7618
Mn     0.0000     0.0000     0.0000
C     -0.2308    -1.2161     1.9313
O     -0.3511    -1.8556     2.9465
C      0.1403     1.4664    -1.7650
O      0.2108     2.2405    -2.6872
H     -0.9262     1.3242     0.8741
N      1.4255    -1.6805    -0.8963
C      1.8652    -1.3966    -2.2798
C      2.9513    -0.2966    -2.4364
C      0.6993    -1.0454    -3.2375
C      0.7998    -3.0284    -0.7473
C      1.8155    -4.2147    -0.6658
C     -0.2555    -3.4431    -1.7951
C      2.5450    -1.6034     0.0586
C      2.9585    -0.2139     0.5249
C      4.2821     0.0447     0.9016
C      4.6081     1.2909     1.4328
C      3.6183     2.2602     1.5932
C      2.2950     1.9706     1.2063
C      1.1955     2.9937     1.3645
N      1.7292     4.3621     1.6263
C      1.6536     5.2679     0.4386
C      0.2105     5.6016     0.0071
C      2.4677     4.7165    -0.7430
C      1.2326     4.9255     2.9219
C      1.8455     4.1483     4.1047
C      1.5751     6.4171     3.1262
N      2.0038     0.7294     0.7184
H     -5.0623    -1.8628    -0.7804
H     -4.2187    -2.7278    -2.1306
H     -4.8014    -1.0287    -2.3677
H      2.3270    -2.3283    -2.6712
H      3.1683    -0.1176    -3.5117
H      2.6342     0.6629    -1.9867
H      3.9197    -0.6124    -1.9993
H     -0.2258    -0.8350    -2.6822
H      0.5102    -1.8738    -3.9503
H      0.9078    -0.1606    -3.8763
H      0.2657    -3.0044     0.2207
H      2.3940    -4.2177     0.2794
H      2.5211    -4.2090    -1.5198
H      1.2821    -5.1899    -0.6769
H      0.2203    -3.7375    -2.7529
H     -0.8043    -4.3373    -1.4277
H     -1.0240    -2.6869    -1.9695
H      2.2698    -2.1493     0.9881
H      3.4367    -2.1126    -0.3747
H      5.0486    -0.7125     0.7949
H      5.6276     1.5036     1.7274
H      3.8967     3.2193     2.0078
H      0.5762     2.9694     0.4520
H      0.5188     2.6457     2.1729
H      2.1592     6.2258     0.6764
H      0.2252     6.4604    -0.6973
H     -0.4135     5.8885     0.8770
H     -0.2761     4.7527    -0.5146
H      2.0138     3.7971    -1.1645
H      2.5227     5.4752    -1.5528
H      3.5032     4.4864    -0.4141
H      0.1251     4.8266     2.9769
H      1.4605     4.5439     5.0690
H      2.9521     4.2455     4.0976
H      1.5897     3.0707     4.0736
H      2.6625     6.5925     2.9791
H      0.9932     7.0616     2.4362
H      1.3041     6.7414     4.1539
69
{"conf": 1, "E": 149.49, "rms": -1.0, "geom": "OH", "total_charge": 0, "CA_charge": 1, "smiles": "C[C:1]#[4N:2]->[Mn+:3]1(<-[3C-:4]#[O+:5])(<-[5C-:6]#[O+:7])(<-[6H-:8])<-[1N:9]([CH:10]([CH3:11])[CH3:12])([CH:13]([CH3:14])[CH3:15])[CH2:16][c:17]2[cH:18][cH:19][cH:20][c:21]([CH2:22][N:23]([CH:24]([CH3:25])[CH3:26])[CH:27]([CH3:28])[CH3:29])[2n:30]->12", "smiles3D": "C([C:1]#[4N:2]->[Mn+:3]1(<-[3C-:4]#[O+:5])(<-[5C-:6]#[O+:7])(<-[6H-:8])<-[1N:9]([C:10]([C:11]([H:35])([H:36])[H:37])([C:12]([H:38])([H:39])[H:40])[H:34])([C:13]([C:14]([H:42])([H:43])[H:44])([C:15]([H:45])([H:46])[H:47])[H:41])[C:16]([H:48])([H:49])[c:17]2[c:18]([H:50])[c:19]([H:51])[c:20]([H:52])[c:21]([C:22]([N:23]([C:24]([C:25]([H:56])([H:57])[H:58])([C:26]([H:59])([H:60])[H:61])[H:55])[C:27]([C:28]([H:63])([H:64])[H:65])([C:29]([H:66])([H:67])[H:68])[H:62])([H:53])[H:54])[2n:30]->12)([H:31])([H:32])[H:33]", "smiles3Dx": "C([C:1]#[4N:2]->[Mn+:3]1(<-[3C-:4]#[O+:5])(<-[5C-:6]#[O+:7])(<-[6H-:8])<-[1N:9]([C:10]([C:11]([H:35])([H:36])[H:37])([C:12]([H:38])([H:39])[H:40])[H:34])([C:13]([C:14]([H:42])([H:43])[H:44])([C:15]([H:45])([H:46])[H:47])[H:41])[C:16]([H:48])([H:49])[c:17]2[c:18]([H:50])[c:19]([H:51])[c:20]([H:52])[c:21]([C:22]([N:23]([C:24]([C:25]([H:56])([H:57])[H:58])([C:26]([H:59])([H:60])[H:61])[H:55])[C:27]([C:28]([H:63])([H:64])[H:65])([C:29]([H:66])([H:67])[H:68])[H:62])([H:53])[H:54])[2n:30]->12)([H:31])([H:32])[H:33]", "dummies": []}
C      3.2816     2.7297     2.5762
C      2.3158     1.9313     1.8223
N      1.5065     1.2585     1.1885
Mn     0.0000     0.0000     0.0000
C      0.1554     1.4805    -1.7520
O      0.2316     2.2599    -2.6692
C     -0.5797    -1.2813     1.8172
O     -0.8891    -1.9524     2.7702
H     -1.3512     1.1026     0.5698
N      1.5840    -1.5691    -0.8263
C      2.1396    -1.1229    -2.1259
C      1.1552    -1.0817    -3.3268
C      2.8696     0.2409    -2.0202
C      2.6989    -1.8067     0.1372
C      3.5826    -3.0488    -0.1897
C      2.2910    -1.9280     1.6149
C      0.7723    -2.7707    -1.0011
C     -0.6512    -2.5380    -1.5193
C     -1.2800    -3.5064    -2.3110
C     -2.5578    -3.2581    -2.8057
C     -3.2123    -2.0716    -2.4786
C     -2.5878    -1.1478    -1.6178
C     -3.2787     0.1352    -1.2178
N     -4.7175     0.1596    -1.5807
C     -5.2472     1.4770    -2.0355
C     -4.9443     1.6588    -3.5252
C     -4.7289     2.6865    -1.2266
C     -5.5821    -0.6146    -0.6439
C     -6.0037     0.1722     0.6086
C     -6.8107    -1.1783    -1.3722
N     -1.3156    -1.3968    -1.1885
H      2.7431     3.3743     3.3009
H      3.8625     3.3647     1.8761
H      3.9718     2.0546     3.1227
H      2.9068    -1.8585    -2.4303
H      0.9262    -2.1126    -3.6677
H      0.2045    -0.5759    -3.1077
H      1.6193    -0.5856    -4.2058
H      2.7371     0.8843    -2.9157
H      3.9631     0.0750    -1.9118
H      2.5351     0.8010    -1.1306
H      3.3722    -0.9288     0.1000
H      4.1207    -2.9648    -1.1511
H      4.3854    -3.1543     0.5714
H      2.9955    -3.9895    -0.1738
H      3.1961    -2.0817     2.2416
H      1.6268    -2.7899     1.8156
H      1.8651    -0.9902     1.9907
H      1.2912    -3.4652    -1.7020
H      0.6690    -3.2986    -0.0353
H     -0.7734    -4.4282    -2.5681
H     -3.0396    -3.9832    -3.4488
H     -4.1911    -1.8905    -2.8980
H     -2.7220     0.9497    -1.7221
H     -3.1819     0.2644    -0.1239
H     -6.3537     1.4913    -1.9506
H     -5.4045     2.5983    -3.8995
H     -5.3673     0.8080    -4.1007
H     -3.8495     1.6997    -3.7065
H     -3.6868     2.9524    -1.5003
H     -5.3634     3.5731    -1.4397
H     -4.7693     2.4950    -0.1374
H     -5.0165    -1.5032    -0.2824
H     -5.1141     0.5413     1.1582
H     -6.6622     1.0271     0.3504
H     -6.5664    -0.4946     1.2962
H     -6.5039    -1.6846    -2.3107
H     -7.5431    -0.3829    -1.6195
H     -7.3211    -1.9257    -0.7277
69
{"conf": 2, "E": 161.29, "rms": -1.0, "geom": "OH", "total_charge": 0, "CA_charge": 1, "smiles": "C[C:1]#[4N:2]->[Mn+:3]1(<-[3C-:4]#[O+:5])(<-[5C-:6]#[O+:7])(<-[6H-:8])<-[1N:9]([CH:10]([CH3:11])[CH3:12])([CH:13]([CH3:14])[CH3:15])[CH2:16][c:17]2[cH:18][cH:19][cH:20][c:21]([CH2:22][N:23]([CH:24]([CH3:25])[CH3:26])[CH:27]([CH3:28])[CH3:29])[2n:30]->12", "smiles3D": "C([C:1]#[4N:2]->[Mn+:3]1(<-[3C-:4]#[O+:5])(<-[5C-:6]#[O+:7])(<-[6H-:8])<-[1N:9]([C:10]([C:11]([H:35])([H:36])[H:37])([C:12]([H:38])([H:39])[H:40])[H:34])([C:13]([C:14]([H:42])([H:43])[H:44])([C:15]([H:45])([H:46])[H:47])[H:41])[C:16]([H:48])([H:49])[c:17]2[c:18]([H:50])[c:19]([H:51])[c:20]([H:52])[c:21]([C:22]([N:23]([C:24]([C:25]([H:56])([H:57])[H:58])([C:26]([H:59])([H:60])[H:61])[H:55])[C:27]([C:28]([H:63])([H:64])[H:65])([C:29]([H:66])([H:67])[H:68])[H:62])([H:53])[H:54])[2n:30]->12)([H:31])([H:32])[H:33]", "smiles3Dx": "C([C:1]#[4N:2]->[Mn+:3]1(<-[3C-:4]#[O+:5])(<-[5C-:6]#[O+:7])(<-[6H-:8])<-[1N:9]([C:10]([C:11]([H:35])([H:36])[H:37])([C:12]([H:38])([H:39])[H:40])[H:34])([C:13]([C:14]([H:42])([H:43])[H:44])([C:15]([H:45])([H:46])[H:47])[H:41])[C:16]([H:48])([H:49])[c:17]2[c:18]([H:50])[c:19]([H:51])[c:20]([H:52])[c:21]([C:22]([N:23]([C:24]([C:25]([H:56])([H:57])[H:58])([C:26]([H:59])([H:60])[H:61])[H:55])[C:27]([C:28]([H:63])([H:64])[H:65])([C:29]([H:66])([H:67])[H:68])[H:62])([H:53])[H:54])[2n:30]->12)([H:31])([H:32])[H:33]", "dummies": []}
C     -1.9241    -4.3391    -1.5141
C     -1.3602    -3.0663    -1.0666
N     -0.8853    -1.9959    -0.6952
Mn     0.0000     0.0000     0.0000
C      1.9567    -1.0124     0.6500
O      2.9814    -1.5418     1.0025
C     -2.0078     1.0989    -0.1695
O     -3.0629     1.6773    -0.2514
H     -0.5447    -0.3720     1.7123
N      0.7613     0.6741    -2.1518
C     -0.1182     0.3088    -3.3079
C     -1.6311     0.4002    -3.0200
C      0.1073    -1.0674    -3.9786
C      2.1729     0.2624    -2.2738
C      2.4225    -1.2652    -2.2269
C      2.9326     0.8464    -3.4971
C      0.7136     2.1324    -1.9806
C      1.2829     2.6423    -0.6621
C      2.0454     3.8150    -0.6123
C      2.5170     4.2657     0.6191
C      2.1923     3.5726     1.7856
C      1.3672     2.4339     1.7100
C      0.9837     1.6739     2.9563
N      1.1248     2.4942     4.1860
C      1.7150     1.7290     5.3263
C      0.8677     0.5319     5.8058
C      2.1403     2.6170     6.5003
C     -0.0292     3.4255     4.3908
C     -1.1835     2.8505     5.2216
C      0.4223     4.7932     4.9230
N      0.9631     1.9882     0.4844
H     -1.8411    -4.4109    -2.6181
H     -1.3662    -5.1757    -1.0458
H     -2.9920    -4.3945    -1.2189
H      0.0840     1.0612    -4.1062
H     -1.9404    -0.3460    -2.2687
H     -2.2082     0.1734    -3.9424
H     -1.9693     1.4157    -2.7525
H      0.0162    -1.9032    -3.2620
H     -0.6593    -1.2481    -4.7627
H      1.0544    -1.0966    -4.5455
H      2.6854     0.6664    -1.3737
H      2.6068    -1.7191    -3.2204
H      1.5906    -1.7965    -1.7327
H      3.3546    -1.4693    -1.6582
H      3.2122     1.9053    -3.3217
H      2.3470     0.7798    -4.4327
H      3.8942     0.3111    -3.6535
H     -0.3343     2.4726    -2.0024
H      1.2289     2.6429    -2.8203
H      2.2869     4.3619    -1.5151
H      3.1342     5.1534     0.6705
H      2.5889     3.9247     2.7277
H     -0.0697     1.3470     2.8669
H      1.6220     0.7643     2.9914
H      2.6711     1.2941     4.9547
H      0.4026    -0.0093     4.9573
H      0.0774     0.8348     6.5187
H      1.5224    -0.1877     6.3424
H      1.2686     2.9374     7.1043
H      2.8165     2.0471     7.1732
H      2.6974     3.5034     6.1304
H     -0.4720     3.6578     3.3941
H     -2.0791     3.4980     5.1079
H     -1.4561     1.8363     4.8637
H     -0.9344     2.8253     6.3007
H     -0.3603     5.5533     4.7111
H      1.3577     5.1164     4.4217
H      0.5802     4.7871     6.0182
69
{"conf": 3, "E": 149.36, "rms": -1.0, "geom": "OH", "total_charge": 0, "CA_charge": 1, "smiles": "C[C:1]#[4N:2]->[Mn+:3]1(<-[3C-:4]#[O+:5])(<-[5C-:6]#[O+:7])(<-[6H-:8])<-[1N:9]([CH:10]([CH3:11])[CH3:12])([CH:13]([CH3:14])[CH3:15])[CH2:16][c:17]2[cH:18][cH:19][cH:20][c:21]([CH2:22][N:23]([CH:24]([CH3:25])[CH3:26])[CH:27]([CH3:28])[CH3:29])[2n:30]->12", "smiles3D": "C([C:1]#[4N:2]->[Mn+:3]1(<-[3C-:4]#[O+:5])(<-[5C-:6]#[O+:7])(<-[6H-:8])<-[1N:9]([C:10]([C:11]([H:35])([H:36])[H:37])([C:12]([H:38])([H:39])[H:40])[H:34])([C:13]([C:14]([H:42])([H:43])[H:44])([C:15]([H:45])([H:46])[H:47])[H:41])[C:16]([H:48])([H:49])[c:17]2[c:18]([H:50])[c:19]([H:51])[c:20]([H:52])[c:21]([C:22]([N:23]([C:24]([C:25]([H:56])([H:57])[H:58])([C:26]([H:59])([H:60])[H:61])[H:55])[C:27]([C:28]([H:63])([H:64])[H:65])([C:29]([H:66])([H:67])[H:68])[H:62])([H:53])[H:54])[2n:30]->12)([H:31])([H:32])[H:33]", "smiles3Dx": "C([C:1]#[4N:2]->[Mn+:3]1(<-[3C-:4]#[O+:5])(<-[5C-:6]#[O+:7])(<-[6H-:8])<-[1N:9]([C:10]([C:11]([H:35])([H:36])[H:37])([C:12]([H:38])([H:39])[H:40])[H:34])([C:13]([C:14]([H:42])([H:43])[H:44])([C:15]([H:45])([H:46])[H:47])[H:41])[C:16]([H:48])([H:49])[c:17]2[c:18]([H:50])[c:19]([H:51])[c:20]([H:52])[c:21]([C:22]([N:23]([C:24]([C:25]([H:56])([H:57])[H:58])([C:26]([H:59])([H:60])[H:61])[H:55])[C:27]([C:28]([H:63])([H:64])[H:65])([C:29]([H:66])([H:67])[H:68])[H:62])([H:53])[H:54])[2n:30]->12)([H:31])([H:32])[H:33]", "dummies": []}
C     -3.1002    -2.4567     3.0272
C     -2.1909    -1.7374     2.1360
N     -1.4289    -1.1349     1.3835
Mn     0.0000     0.0000     0.0000
C      1.5906    -1.6519     0.1697
O      2.4264    -2.5163     0.2643
C     -1.3972     1.8214     0.0253
O     -2.1312     2.7780     0.0375
H      0.7986     0.7639     1.4689
N     -0.9574    -0.7253    -2.0462
C     -2.4356    -0.7998    -1.8997
C     -3.0455    -2.1135    -1.3658
C     -3.2553    -0.4103    -3.1709
C     -0.2448    -1.9236    -2.5107
C     -0.6261    -2.4360    -3.9222
C     -0.2946    -3.1314    -1.5480
C     -0.6025     0.4358    -2.8755
C      0.8167     0.9579    -2.7233
C      1.4803     1.5536    -3.8030
C      2.6971     2.1979    -3.5817
C      3.2405     2.2390    -2.2970
C      2.5670     1.5982    -1.2404
C      3.1329     1.6156     0.1578
N      4.6111     1.7857     0.1682
C      5.4350     0.5420     0.1050
C      5.3946    -0.2936     1.3970
C      5.0878    -0.3234    -1.1148
C      5.1395     2.8202     1.1016
C      5.0275     4.2028     0.4532
C      4.4714     2.8171     2.4952
N      1.3473     1.0342    -1.4787
H     -3.8691    -2.9815     2.4237
H     -2.5266    -3.1978     3.6209
H     -3.5943    -1.7365     3.7111
H     -2.6745    -0.0374    -1.1353
H     -3.0407    -2.9128    -2.1319
H     -4.1119    -1.9409    -1.1041
H     -2.5849    -2.4583    -0.4315
H     -3.2188     0.6803    -3.3673
H     -4.3343    -0.6412    -3.0379
H     -2.9078    -0.9435    -4.0737
H      0.8272    -1.6299    -2.5659
H     -1.6754    -2.7821    -3.9682
H     -0.4357    -1.6964    -4.7211
H      0.0108    -3.3110    -4.1761
H      0.6737    -3.6754    -1.5858
H     -0.4744    -2.8210    -0.5070
H     -1.0637    -3.8792    -1.8294
H     -1.2600     1.2836    -2.5902
H     -0.7893     0.2277    -3.9457
H      1.0460     1.5489    -4.7948
H      3.2131     2.6774    -4.4034
H      4.1804     2.7515    -2.1414
H      2.8548     0.6862     0.6812
H      2.6192     2.4509     0.6732
H      6.4970     0.8376    -0.0499
H      5.8545     0.2676     2.2353
H      5.9940    -1.2198     1.2669
H      4.3633    -0.5920     1.6702
H      4.0619    -0.7352    -1.0400
H      5.1793     0.2739    -2.0453
H      5.7968    -1.1752    -1.1922
H      6.2275     2.6529     1.2702
H      5.4671     4.9763     1.1187
H      5.5828     4.2132    -0.5087
H      3.9662     4.4618     0.2536
H      4.2588     1.7883     2.8453
H      5.1467     3.3016     3.2322
H      3.5188     3.3876     2.4964
69
{"conf": 4, "E": 153.06, "rms": -1.0, "geom": "OH", "total_charge": 0, "CA_charge": 1, "smiles": "C[C:1]#[4N:2]->[Mn+:3]1(<-[3C-:4]#[O+:5])(<-[5C-:6]#[O+:7])(<-[6H-:8])<-[1N:9]([CH:10]([CH3:11])[CH3:12])([CH:13]([CH3:14])[CH3:15])[CH2:16][c:17]2[cH:18][cH:19][cH:20][c:21]([CH2:22][N:23]([CH:24]([CH3:25])[CH3:26])[CH:27]([CH3:28])[CH3:29])[2n:30]->12", "smiles3D": "C([C:1]#[4N:2]->[Mn+:3]1(<-[3C-:4]#[O+:5])(<-[5C-:6]#[O+:7])(<-[6H-:8])<-[1N:9]([C:10]([C:11]([H:35])([H:36])[H:37])([C:12]([H:38])([H:39])[H:40])[H:34])([C:13]([C:14]([H:42])([H:43])[H:44])([C:15]([H:45])([H:46])[H:47])[H:41])[C:16]([H:48])([H:49])[c:17]2[c:18]([H:50])[c:19]([H:51])[c:20]([H:52])[c:21]([C:22]([N:23]([C:24]([C:25]([H:56])([H:57])[H:58])([C:26]([H:59])([H:60])[H:61])[H:55])[C:27]([C:28]([H:63])([H:64])[H:65])([C:29]([H:66])([H:67])[H:68])[H:62])([H:53])[H:54])[2n:30]->12)([H:31])([H:32])[H:33]", "smiles3Dx": "C([C:1]#[4N:2]->[Mn+:3]1(<-[3C-:4]#[O+:5])(<-[5C-:6]#[O+:7])(<-[6H-:8])<-[1N:9]([C:10]([C:11]([H:35])([H:36])[H:37])([C:12]([H:38])([H:39])[H:40])[H:34])([C:13]([C:14]([H:42])([H:43])[H:44])([C:15]([H:45])([H:46])[H:47])[H:41])[C:16]([H:48])([H:49])[c:17]2[c:18]([H:50])[c:19]([H:51])[c:20]([H:52])[c:21]([C:22]([N:23]([C:24]([C:25]([H:56])([H:57])[H:58])([C:26]([H:59])([H:60])[H:61])[H:55])[C:27]([C:28]([H:63])([H:64])[H:65])([C:29]([H:66])([H:67])[H:68])[H:62])([H:53])[H:54])[2n:30]->12)([H:31])([H:32])[H:33]", "dummies": []}
C      1.3642    -4.6769     1.0546
C      0.9678    -3.3042     0.7429
N      0.6329    -2.1511     0.4833
Mn     0.0000     0.0000     0.0000
C     -1.1041    -0.7729    -1.8651
O     -1.6792    -1.1773    -2.8450
C      1.4023     0.9127     1.5752
O      2.1400     1.3947     2.3986
H      1.4520     0.1891    -1.1121
N     -1.8823     0.0396     1.4457
C     -1.6862    -0.8385     2.6364
C     -0.3104    -0.7497     3.3229
C     -2.7620    -0.6606     3.7494
C     -3.1125    -0.3620     0.7239
C     -3.0396    -1.8142     0.1840
C     -3.5875     0.5807    -0.4157
C     -1.9567     1.4501     1.8276
C     -1.6081     2.4569     0.7241
C     -2.1068     3.7644     0.7810
C     -1.7578     4.6728    -0.2172
C     -0.9332     4.2694    -1.2671
C     -0.4637     2.9456    -1.3089
C      0.3963     2.4844    -2.4559
N     -0.0613     3.0754    -3.7360
C      1.0664     3.4487    -4.6420
C      1.9232     2.2602    -5.1233
C      0.6359     4.3405    -5.8112
C     -1.3046     2.4283    -4.2593
C     -2.2914     3.4657    -4.8091
C     -1.0712     1.2821    -5.2510
N     -0.7666     2.0976    -0.2835
H      1.2983    -4.8402     2.1499
H      0.6868    -5.3843     0.5337
H      2.4073    -4.8464     0.7170
H     -1.7627    -1.8886     2.2963
H     -0.0863     0.2493     3.7420
H     -0.2734    -1.4579     4.1787
H      0.4904    -1.0997     2.6606
H     -2.8148     0.3853     4.1126
H     -3.7660    -1.0006     3.4338
H     -2.5185    -1.2980     4.6265
H     -3.9446    -0.3453     1.4531
H     -3.5272    -2.5067     0.9035
H     -1.9923    -2.1461     0.0710
H     -3.5620    -1.9503    -0.7867
H     -4.0070     1.5159     0.0092
H     -4.4254     0.1240    -0.9845
H     -2.7985     0.8530    -1.1293
H     -1.2637     1.6530     2.6631
H     -2.9848     1.6785     2.1928
H     -2.7539     4.0761     1.5913
H     -2.1316     5.6878    -0.1810
H     -0.6734     4.9798    -2.0420
H      1.4432     2.7743    -2.2178
H      0.3644     1.3834    -2.5408
H      1.7523     4.0948    -4.0477
H      2.0883     1.5211    -4.3134
H      1.4789     1.7487    -5.9983
H      2.9194     2.6334    -5.4435
H      0.1142     3.7607    -6.5975
H     -0.0165     5.1620    -5.4469
H      1.5324     4.8007    -6.2793
H     -1.8502     1.9644    -3.4051
H     -2.3330     4.3479    -4.1356
H     -3.3096     3.0237    -4.8619
H     -2.0244     3.7984    -5.8303
H     -0.3173     0.5718    -4.8531
H     -2.0182     0.7187    -5.3939
H     -0.7620     1.6578    -6.2457
69
{"conf": 5, "E": 152.22, "rms": -1.0, "geom": "OH", "total_charge": 0, "CA_charge": 1, "smiles": "C[C:1]#[4N:2]->[Mn+:3]1(<-[3C-:4]#[O+:5])(<-[5C-:6]#[O+:7])(<-[6H-:8])<-[1N:9]([CH:10]([CH3:11])[CH3:12])([CH:13]([CH3:14])[CH3:15])[CH2:16][c:17]2[cH:18][cH:19][cH:20][c:21]([CH2:22][N:23]([CH:24]([CH3:25])[CH3:26])[CH:27]([CH3:28])[CH3:29])[2n:30]->12", "smiles3D": "C([C:1]#[4N:2]->[Mn+:3]1(<-[3C-:4]#[O+:5])(<-[5C-:6]#[O+:7])(<-[6H-:8])<-[1N:9]([C:10]([C:11]([H:35])([H:36])[H:37])([C:12]([H:38])([H:39])[H:40])[H:34])([C:13]([C:14]([H:42])([H:43])[H:44])([C:15]([H:45])([H:46])[H:47])[H:41])[C:16]([H:48])([H:49])[c:17]2[c:18]([H:50])[c:19]([H:51])[c:20]([H:52])[c:21]([C:22]([N:23]([C:24]([C:25]([H:56])([H:57])[H:58])([C:26]([H:59])([H:60])[H:61])[H:55])[C:27]([C:28]([H:63])([H:64])[H:65])([C:29]([H:66])([H:67])[H:68])[H:62])([H:53])[H:54])[2n:30]->12)([H:31])([H:32])[H:33]", "smiles3Dx": "C([C:1]#[4N:2]->[Mn+:3]1(<-[3C-:4]#[O+:5])(<-[5C-:6]#[O+:7])(<-[6H-:8])<-[1N:9]([C:10]([C:11]([H:35])([H:36])[H:37])([C:12]([H:38])([H:39])[H:40])[H:34])([C:13]([C:14]([H:42])([H:43])[H:44])([C:15]([H:45])([H:46])[H:47])[H:41])[C:16]([H:48])([H:49])[c:17]2[c:18]([H:50])[c:19]([H:51])[c:20]([H:52])[c:21]([C:22]([N:23]([C:24]([C:25]([H:56])([H:57])[H:58])([C:26]([H:59])([H:60])[H:61])[H:55])[C:27]([C:28]([H:63])([H:64])[H:65])([C:29]([H:66])([H:67])[H:68])[H:62])([H:53])[H:54])[2n:30]->12)([H:31])([H:32])[H:33]", "dummies": []}
C      0.1938     4.8061     1.3068
C      0.1409     3.3963     0.9218
N      0.0936     2.2121     0.5984
Mn     0.0000     0.0000     0.0000
C      0.5935    -0.5526     2.1494
O      0.9029    -0.8266     3.2825
C     -0.1906     0.4853    -2.2378
O     -0.2870     0.7370    -3.4132
H      1.8014     0.0133    -0.3212
N     -2.3364    -0.2320     0.3360
C     -3.0654     1.0399     0.0565
C     -2.6375     1.7995    -1.2133
C     -4.6154     0.8921    -0.0015
C     -2.6384    -0.6916     1.7126
C     -2.1259    -2.1088     2.0927
C     -2.1921     0.3233     2.7982
C     -2.6866    -1.2722    -0.6230
C     -1.6583    -2.3958    -0.8099
C     -2.0810    -3.6378    -1.2983
C     -1.1368    -4.5937    -1.6504
C      0.2175    -4.3013    -1.5325
C      0.6254    -3.0658    -0.9992
C      2.0989    -2.7290    -0.9712
N      2.6681    -2.6372     0.4023
C      3.9371    -1.8407     0.4149
C      5.1763    -2.6265    -0.0477
C      4.1858    -1.1861     1.7819
C      2.7333    -3.9152     1.1892
C      3.0901    -5.1802     0.3808
C      1.4397    -4.1409     1.9794
N     -0.3265    -2.1463    -0.6438
H     -0.0566     5.4380     0.4301
H     -0.5376     4.9944     2.1194
H      1.2148     5.0541     1.6628
H     -2.8516     1.7394     0.8867
H     -3.2391     2.7285    -1.3147
H     -2.7941     1.2295    -2.1482
H     -1.6071     2.1660    -1.1302
H     -5.0857     1.8620    -0.2716
H     -4.9338     0.1529    -0.7637
H     -5.0581     0.6364     0.9792
H     -3.7391    -0.7697     1.8008
H     -2.7593    -2.8829     1.6114
H     -1.0860    -2.3004     1.7980
H     -2.2221    -2.2949     3.1834
H     -1.3927     0.9869     2.4239
H     -3.0496     0.9721     3.0787
H     -1.8444    -0.1582     3.7365
H     -3.6554    -1.7363    -0.3244
H     -2.8385    -0.8260    -1.6216
H     -3.1334    -3.8456    -1.4466
H     -1.4536    -5.5440    -2.0606
H      0.9369    -5.0202    -1.8994
H      2.2075    -1.7728    -1.5207
H      2.6776    -3.4539    -1.5814
H      3.8476    -0.9855    -0.2896
H      5.4411    -3.4321     0.6677
H      6.0480    -1.9415    -0.1206
H      5.0094    -3.0566    -1.0565
H      4.4120    -1.9291     2.5722
H      5.0504    -0.4913     1.7145
H      3.3042    -0.5905     2.0851
H      3.5197    -3.8351     1.9667
H      3.9187    -5.0062    -0.3304
H      3.4155    -5.9824     1.0774
H      2.2165    -5.5715    -0.1689
H      0.5738    -4.3213     1.3137
H      1.5503    -5.0248     2.6436
H      1.2285    -3.2653     2.6208
69
{"conf": 6, "E": 147.85, "rms": -1.0, "geom": "OH", "total_charge": 0, "CA_charge": 1, "smiles": "C[C:1]#[4N:2]->[Mn+:3]1(<-[3C-:4]#[O+:5])(<-[5C-:6]#[O+:7])(<-[6H-:8])<-[1N:9]([CH:10]([CH3:11])[CH3:12])([CH:13]([CH3:14])[CH3:15])[CH2:16][c:17]2[cH:18][cH:19][cH:20][c:21]([CH2:22][N:23]([CH:24]([CH3:25])[CH3:26])[CH:27]([CH3:28])[CH3:29])[2n:30]->12", "smiles3D": "C([C:1]#[4N:2]->[Mn+:3]1(<-[3C-:4]#[O+:5])(<-[5C-:6]#[O+:7])(<-[6H-:8])<-[1N:9]([C:10]([C:11]([H:35])([H:36])[H:37])([C:12]([H:38])([H:39])[H:40])[H:34])([C:13]([C:14]([H:42])([H:43])[H:44])([C:15]([H:45])([H:46])[H:47])[H:41])[C:16]([H:48])([H:49])[c:17]2[c:18]([H:50])[c:19]([H:51])[c:20]([H:52])[c:21]([C:22]([N:23]([C:24]([C:25]([H:56])([H:57])[H:58])([C:26]([H:59])([H:60])[H:61])[H:55])[C:27]([C:28]([H:63])([H:64])[H:65])([C:29]([H:66])([H:67])[H:68])[H:62])([H:53])[H:54])[2n:30]->12)([H:31])([H:32])[H:33]", "smiles3Dx": "C([C:1]#[4N:2]->[Mn+:3]1(<-[3C-:4]#[O+:5])(<-[5C-:6]#[O+:7])(<-[6H-:8])<-[1N:9]([C:10]([C:11]([H:35])([H:36])[H:37])([C:12]([H:38])([H:39])[H:40])[H:34])([C:13]([C:14]([H:42])([H:43])[H:44])([C:15]([H:45])([H:46])[H:47])[H:41])[C:16]([H:48])([H:49])[c:17]2[c:18]([H:50])[c:19]([H:51])[c:20]([H:52])[c:21]([C:22]([N:23]([C:24]([C:25]([H:56])([H:57])[H:58])([C:26]([H:59])([H:60])[H:61])[H:55])[C:27]([C:28]([H:63])([H:64])[H:65])([C:29]([H:66])([H:67])[H:68])[H:62])([H:53])[H:54])[2n:30]->12)([H:31])([H:32])[H:33]", "dummies": []}
C      0.0744    -1.6579    -4.6980
C      0.0524    -1.1758    -3.3176
N      0.0349    -0.7680    -2.1589
Mn     0.0000     0.0000     0.0000
C      2.2646    -0.3052     0.2502
O      3.4524    -0.4653     0.3834
C     -2.2964    -0.0166    -0.0923
O     -3.5005    -0.0249    -0.1599
H     -0.1515    -1.7130     0.6309
N      0.2036     2.2848    -0.5697
C     -1.1612     2.8408    -0.4742
C     -2.0536     2.5901    -1.7157
C     -1.2987     4.3385    -0.0731
C      0.8465     2.4503    -1.8918
C      2.1908     1.7178    -2.0857
C      1.0639     3.9244    -2.3127
C      1.0163     2.7438     0.5401
C      0.5153     2.2691     1.9073
C      0.7148     3.0627     3.0423
C      0.4780     2.5227     4.3017
C      0.0724     1.1960     4.4212
C     -0.1620     0.4275     3.2666
C     -0.4961    -1.0393     3.4106
N     -1.8841    -1.3819     2.9926
C     -2.0102    -2.8380     2.6623
C     -2.1414    -3.7509     3.8935
C     -3.1481    -3.1036     1.6651
C     -2.9942    -0.8425     3.8489
C     -3.4256     0.5504     3.3759
C     -2.7195    -0.8263     5.3673
N      0.0561     0.9920     2.0386
H     -0.9569    -1.6555    -5.1067
H      0.4803    -2.6900    -4.7228
H      0.7168    -0.9926    -5.3109
H     -1.6293     2.2833     0.3559
H     -3.1234     2.7063    -1.4382
H     -1.9234     1.5635    -2.1100
H     -1.8426     3.3112    -2.5302
H     -0.6521     5.0201    -0.6480
H     -1.0698     4.4733     1.0046
H     -2.3484     4.6806    -0.1999
H      0.1701     2.0010    -2.6427
H      3.0019     2.0964    -1.4338
H      2.0714     0.6319    -1.9962
H      2.5432     1.8611    -3.1301
H      1.6687     3.9832    -3.2430
H      0.1113     4.4188    -2.5726
H      1.6023     4.5005    -1.5350
H      2.0403     2.3527     0.4348
H      1.0917     3.8500     0.5447
H      1.0977     4.0717     2.9544
H      0.6614     3.1157     5.1885
H     -0.0090     0.7654     5.4094
H     -0.3065    -1.3841     4.4488
H      0.2542    -1.5855     2.8043
H     -1.0943    -3.1793     2.1326
H     -3.1023    -3.5863     4.4234
H     -1.2930    -3.5896     4.5897
H     -2.1103    -4.8150     3.5756
H     -4.1484    -2.9124     2.1017
H     -3.1209    -4.1652     1.3382
H     -3.0191    -2.4767     0.7631
H     -3.9002    -1.4692     3.7239
H     -4.3228     0.8819     3.9415
H     -2.6295     1.3048     3.5269
H     -3.6973     0.5221     2.3047
H     -2.2485    -1.7622     5.7207
H     -2.0854     0.0295     5.6569
H     -3.6802    -0.7128     5.9139
69
{"conf": 7, "E": 150.45, "rms": -1.0, "geom": "OH", "total_charge": 0, "CA_charge": 1, "smiles": "C[C:1]#[4N:2]->[Mn+:3]1(<-[3C-:4]#[O+:5])(<-[5C-:6]#[O+:7])(<-[6H-:8])<-[1N:9]([CH:10]([CH3:11])[CH3:12])([CH:13]([CH3:14])[CH3:15])[CH2:16][c:17]2[cH:18][cH:19][cH:20][c:21]([CH2:22][N:23]([CH:24]([CH3:25])[CH3:26])[CH:27]([CH3:28])[CH3:29])[2n:30]->12", "smiles3D": "C([C:1]#[4N:2]->[Mn+:3]1(<-[3C-:4]#[O+:5])(<-[5C-:6]#[O+:7])(<-[6H-:8])<-[1N:9]([C:10]([C:11]([H:35])([H:36])[H:37])([C:12]([H:38])([H:39])[H:40])[H:34])([C:13]([C:14]([H:42])([H:43])[H:44])([C:15]([H:45])([H:46])[H:47])[H:41])[C:16]([H:48])([H:49])[c:17]2[c:18]([H:50])[c:19]([H:51])[c:20]([H:52])[c:21]([C:22]([N:23]([C:24]([C:25]([H:56])([H:57])[H:58])([C:26]([H:59])([H:60])[H:61])[H:55])[C:27]([C:28]([H:63])([H:64])[H:65])([C:29]([H:66])([H:67])[H:68])[H:62])([H:53])[H:54])[2n:30]->12)([H:31])([H:32])[H:33]", "smiles3Dx": "C([C:1]#[4N:2]->[Mn+:3]1(<-[3C-:4]#[O+:5])(<-[5C-:6]#[O+:7])(<-[6H-:8])<-[1N:9]([C:10]([C:11]([H:35])([H:36])[H:37])([C:12]([H:38])([H:39])[H:40])[H:34])([C:13]([C:14]([H:42])([H:43])[H:44])([C:15]([H:45])([H:46])[H:47])[H:41])[C:16]([H:48])([H:49])[c:17]2[c:18]([H:50])[c:19]([H:51])[c:20]([H:52])[c:21]([C:22]([N:23]([C:24]([C:25]([H:56])([H:57])[H:58])([C:26]([H:59])([H:60])[H:61])[H:55])[C:27]([C:28]([H:63])([H:64])[H:65])([C:29]([H:66])([H:67])[H:68])[H:62])([H:53])[H:54])[2n:30]->12)([H:31])([H:32])[H:33]", "dummies": []}
C      1.0869     3.9608    -2.8208
C      0.7721     2.7962    -1.9943
N      0.5045     1.8189    -1.2997
Mn     0.0000     0.0000     0.0000
C      1.3203     0.8569     1.6783
O      2.0139     1.3036     2.5579
C     -1.0169    -1.1072    -1.7397
O     -1.5492    -1.6905    -2.6510
H      1.5141    -0.8563    -0.5829
N     -2.0388     0.8663     0.8178
C     -1.7273     1.3717     2.1685
C     -1.0726     2.7746     2.2015
C     -2.8706     1.3414     3.2235
C     -2.5978     1.8767    -0.1063
C     -2.7541     1.4347    -1.5765
C     -3.9583     2.4636     0.3424
C     -2.8203    -0.3597     0.8932
C     -2.0746    -1.5098     1.5757
C     -2.7589    -2.4351     2.3731
C     -2.0479    -3.4741     2.9715
C     -0.6706    -3.5772     2.7752
C     -0.0144    -2.6446     1.9565
C      1.4806    -2.7267     1.7989
N      1.8647    -4.0226     1.1734
C      1.5064    -4.0092    -0.2853
C      0.8727    -5.3364    -0.7232
C      2.6380    -3.5590    -1.2296
C      3.2522    -4.4921     1.5152
C      3.5506    -4.4196     3.0328
C      3.4660    -5.9594     1.0872
N     -0.7412    -1.6615     1.3473
H      1.6334     4.7095    -2.2114
H      1.7193     3.6469    -3.6765
H      0.1458     4.4088    -3.2007
H     -0.9652     0.6739     2.5568
H     -1.8203     3.5845     2.0876
H     -0.5620     2.9278     3.1766
H     -0.3077     2.8810     1.4074
H     -2.5709     1.8968     4.1382
H     -3.8225     1.7672     2.8694
H     -3.0628     0.3003     3.5561
H     -1.8827     2.7200    -0.1402
H     -3.4883     0.6181    -1.7193
H     -3.1228     2.2898    -2.1833
H     -1.7841     1.1932    -2.0271
H     -3.8438     3.1401     1.2079
H     -4.6974     1.6690     0.5636
H     -4.3933     3.1050    -0.4539
H     -3.7795    -0.1843     1.4212
H     -3.0689    -0.7079    -0.1210
H     -3.8258    -2.3476     2.5357
H     -2.5612    -4.1917     3.5983
H     -0.1172    -4.3708     3.2623
H      1.8692    -2.6092     2.8243
H      1.8948    -1.8754     1.2351
H      0.6919    -3.2705    -0.4610
H      0.3096    -5.1887    -1.6699
H      1.6212    -6.1275    -0.9111
H      0.1581    -5.6886     0.0510
H      2.2193    -3.3439    -2.2360
H      3.4184    -4.3327    -1.3552
H      3.1118    -2.6295    -0.8522
H      4.0124    -3.8592     1.0088
H      2.6844    -4.7938     3.6198
H      4.4440    -5.0204     3.3067
H      3.8035    -3.3830     3.3382
H      3.6164    -6.0512    -0.0022
H      4.3900    -6.3843     1.5341
H      2.6045    -6.5850     1.4047
69
{"conf": 8, "E": 159.4, "rms": -1.0, "geom": "OH", "total_charge": 0, "CA_charge": 1, "smiles": "C[C:1]#[4N:2]->[Mn+:3]1(<-[3C-:4]#[O+:5])(<-[5C-:6]#[O+:7])(<-[6H-:8])<-[1N:9]([CH:10]([CH3:11])[CH3:12])([CH:13]([CH3:14])[CH3:15])[CH2:16][c:17]2[cH:18][cH:19][cH:20][c:21]([CH2:22][N:23]([CH:24]([CH3:25])[CH3:26])[CH:27]([CH3:28])[CH3:29])[2n:30]->12", "smiles3D": "C([C:1]#[4N:2]->[Mn+:3]1(<-[3C-:4]#[O+:5])(<-[5C-:6]#[O+:7])(<-[6H-:8])<-[1N:9]([C:10]([C:11]([H:35])([H:36])[H:37])([C:12]([H:38])([H:39])[H:40])[H:34])([C:13]([C:14]([H:42])([H:43])[H:44])([C:15]([H:45])([H:46])[H:47])[H:41])[C:16]([H:48])([H:49])[c:17]2[c:18]([H:50])[c:19]([H:51])[c:20]([H:52])[c:21]([C:22]([N:23]([C:24]([C:25]([H:56])([H:57])[H:58])([C:26]([H:59])([H:60])[H:61])[H:55])[C:27]([C:28]([H:63])([H:64])[H:65])([C:29]([H:66])([H:67])[H:68])[H:62])([H:53])[H:54])[2n:30]->12)([H:31])([H:32])[H:33]", "smiles3Dx": "C([C:1]#[4N:2]->[Mn+:3]1(<-[3C-:4]#[O+:5])(<-[5C-:6]#[O+:7])(<-[6H-:8])<-[1N:9]([C:10]([C:11]([H:35])([H:36])[H:37])([C:12]([H:38])([H:39])[H:40])[H:34])([C:13]([C:14]([H:42])([H:43])[H:44])([C:15]([H:45])([H:46])[H:47])[H:41])[C:16]([H:48])([H:49])[c:17]2[c:18]([H:50])[c:19]([H:51])[c:20]([H:52])[c:21]([C:22]([N:23]([C:24]([C:25]([H:56])([H:57])[H:58])([C:26]([H:59])([H:60])[H:61])[H:55])[C:27]([C:28]([H:63])([H:64])[H:65])([C:29]([H:66])([H:67])[H:68])[H:62])([H:53])[H:54])[2n:30]->12)([H:31])([H:32])[H:33]", "dummies": []}
C     -0.7179    -3.7749    -3.1792
C     -0.5044    -2.6678    -2.2478
N     -0.3267    -1.7388    -1.4637
Mn     0.0000     0.0000     0.0000
C     -0.7931     1.3909    -1.6525
O     -1.2059     2.1198    -2.5201
C      1.2075    -1.2427     1.5108
O      1.8459    -1.8906     2.3026
H      1.6433     0.3203    -0.7550
N     -2.0743    -0.2117     1.1495
C     -3.0460     0.5711     0.3413
C     -2.8967     2.1158     0.4285
C     -4.5582     0.2860     0.5413
C     -2.4879    -1.6322     1.2663
C     -1.3541    -2.6419     1.4814
C     -3.5276    -1.9202     2.3987
C     -1.8027     0.3763     2.4552
C     -0.8253     1.5562     2.4749
C     -0.8855     2.4993     3.5073
C      0.0143     3.5626     3.5147
C      0.9689     3.6750     2.5048
C      1.0208     2.7015     1.4874
C      2.0462     2.7803     0.3819
N      2.8009     4.0694     0.3971
C      2.4417     4.8937    -0.8003
C      3.1771     4.4751    -2.0866
C      2.5252     6.4049    -0.5311
C      4.2567     3.8676     0.7043
C      4.4390     3.2213     2.0997
C      5.0682     5.1787     0.7263
N      0.1332     1.6651     1.5138
H     -1.3297    -3.4246    -4.0357
H     -1.2479    -4.5986    -2.6583
H      0.2618    -4.1409    -3.5493
H     -2.8239     0.2827    -0.7047
H     -3.4941     2.5964    -0.3760
H     -3.2771     2.5004     1.3986
H     -1.8670     2.4755     0.3002
H     -4.8384    -0.7708     0.3695
H     -5.1414     0.8556    -0.2144
H     -4.9063     0.6392     1.5340
H     -2.9589    -1.9165     0.2982
H     -0.6437    -2.6649     0.6540
H     -1.7793    -3.6689     1.5155
H     -0.8411    -2.4830     2.4503
H     -4.2129    -1.0923     2.6242
H     -4.1393    -2.8068     2.1261
H     -3.0233    -2.1466     3.3633
H     -1.3736    -0.3960     3.1266
H     -2.7634     0.7117     2.9063
H     -1.6266     2.4156     4.2923
H     -0.0299     4.3030     4.3030
H      1.6476     4.5163     2.5296
H      2.7186     1.9019     0.4518
H      1.5082     2.6226    -0.5767
H      1.3563     4.7463    -1.0119
H      3.0625     3.3849    -2.2598
H      4.2565     4.7121    -2.0520
H      2.7391     5.0085    -2.9570
H      1.8112     6.9432    -1.1916
H      2.2471     6.6248     0.5215
H      3.5253     6.8245    -0.7491
H      4.7117     3.1908    -0.0533
H      5.5182     3.0796     2.3237
H      4.0001     3.8707     2.8866
H      3.9786     2.2179     2.1769
H      6.0753     5.0116     1.1653
H      5.2648     5.5581    -0.2917
H      4.5544     5.9489     1.3395
69
{"conf": 9, "E": 154.56, "rms": -1.0, "geom": "OH", "total_charge": 0, "CA_charge": 1, "smiles": "C[C:1]#[4N:2]->[Mn+:3]1(<-[3C-:4]#[O+:5])(<-[5C-:6]#[O+:7])(<-[6H-:8])<-[1N:9]([CH:10]([CH3:11])[CH3:12])([CH:13]([CH3:14])[CH3:15])[CH2:16][c:17]2[cH:18][cH:19][cH:20][c:21]([CH2:22][N:23]([CH:24]([CH3:25])[CH3:26])[CH:27]([CH3:28])[CH3:29])[2n:30]->12", "smiles3D": "C([C:1]#[4N:2]->[Mn+:3]1(<-[3C-:4]#[O+:5])(<-[5C-:6]#[O+:7])(<-[6H-:8])<-[1N:9]([C:10]([C:11]([H:35])([H:36])[H:37])([C:12]([H:38])([H:39])[H:40])[H:34])([C:13]([C:14]([H:42])([H:43])[H:44])([C:15]([H:45])([H:46])[H:47])[H:41])[C:16]([H:48])([H:49])[c:17]2[c:18]([H:50])[c:19]([H:51])[c:20]([H:52])[c:21]([C:22]([N:23]([C:24]([C:25]([H:56])([H:57])[H:58])([C:26]([H:59])([H:60])[H:61])[H:55])[C:27]([C:28]([H:63])([H:64])[H:65])([C:29]([H:66])([H:67])[H:68])[H:62])([H:53])[H:54])[2n:30]->12)([H:31])([H:32])[H:33]", "smiles3Dx": "C([C:1]#[4N:2]->[Mn+:3]1(<-[3C-:4]#[O+:5])(<-[5C-:6]#[O+:7])(<-[6H-:8])<-[1N:9]([C:10]([C:11]([H:35])([H:36])[H:37])([C:12]([H:38])([H:39])[H:40])[H:34])([C:13]([C:14]([H:42])([H:43])[H:44])([C:15]([H:45])([H:46])[H:47])[H:41])[C:16]([H:48])([H:49])[c:17]2[c:18]([H:50])[c:19]([H:51])[c:20]([H:52])[c:21]([C:22]([N:23]([C:24]([C:25]([H:56])([H:57])[H:58])([C:26]([H:59])([H:60])[H:61])[H:55])[C:27]([C:28]([H:63])([H:64])[H:65])([C:29]([H:66])([H:67])[H:68])[H:62])([H:53])[H:54])[2n:30]->12)([H:31])([H:32])[H:33]", "dummies": []}
C      2.3244    -4.2940    -1.0219
C      1.6413    -3.0343    -0.7303
N      1.0659    -1.9754    -0.4889
Mn     0.0000     0.0000     0.0000
C      1.6707     1.2599    -0.9405
O      2.5486     1.9228    -1.4346
C     -1.5586    -1.2215     1.1670
O     -2.3763    -1.8608     1.7810
H      1.0261     0.0201     1.5178
N     -1.3113     0.3289    -1.9661
C     -0.7124    -0.1093    -3.2747
C     -0.1574     0.9908    -4.2275
C      0.3889    -1.1519    -3.1269
C     -2.5992    -0.3097    -1.6942
C     -2.5323    -1.8520    -1.7304
C     -3.7816     0.1516    -2.5904
C     -1.4481     1.7825    -1.9000
C     -1.8288     2.3410    -0.5447
C     -2.7151     3.4204    -0.4417
C     -3.0161     3.9360     0.8142
C     -2.4373     3.3727     1.9477
C     -1.5225     2.3130     1.8131
C     -1.0124     1.6285     3.0534
N     -0.6551     2.6130     4.1098
C     -0.8971     2.0997     5.4919
C     -0.3377     0.6828     5.7338
C     -2.3878     2.1784     5.8435
C      0.6840     3.2755     3.9871
C      1.2614     3.3387     2.5552
C      0.5816     4.7185     4.5108
N     -1.2081     1.8534     0.5613
H      2.2768    -4.4953    -2.1119
H      3.3849    -4.2216    -0.7048
H      1.8285    -5.1195    -0.4712
H     -1.5101    -0.6048    -3.8622
H      0.7427     1.4852    -3.8048
H     -0.9315     1.7415    -4.4857
H      0.1459     0.5356    -5.1954
H      1.2525    -0.7356    -2.5801
H      0.7633    -1.4591    -4.1276
H     -0.0039    -2.0802    -2.6841
H     -2.8724    -0.0341    -0.6562
H     -2.5318    -2.2481    -2.7669
H     -3.4192    -2.2766    -1.2126
H     -1.6343    -2.2216    -1.2055
H     -4.6475    -0.5365    -2.4813
H     -4.1452     1.1499    -2.2690
H     -3.5136     0.2006    -3.6634
H     -0.4729     2.2439    -2.1364
H     -2.1771     2.1403    -2.6576
H     -3.1758     3.8496    -1.3226
H     -3.7142     4.7574     0.9114
H     -2.7164     3.7475     2.9246
H     -0.1718     0.9558     2.8718
H     -1.8462     0.9749     3.3803
H     -0.3903     2.7536     6.2334
H     -0.9323    -0.0910     5.2054
H      0.7175     0.6172     5.3970
H     -0.3674     0.4493     6.8196
H     -2.7663     3.2041     5.6473
H     -2.5357     1.9529     6.9213
H     -2.9893     1.4571     5.2536
H      1.4360     2.7363     4.6055
H      1.4504     2.3283     2.1443
H      0.5936     3.9093     1.8765
H      2.2454     3.8547     2.5689
H     -0.1678     5.2874     3.9193
H      1.5639     5.2323     4.4340
H      0.2794     4.7487     5.5762
69
{"conf": 10, "E": 159.18, "rms": -1.0, "geom": "OH", "total_charge": 0, "CA_charge": 1, "smiles": "C[C:1]#[4N:2]->[Mn+:3]1(<-[3C-:4]#[O+:5])(<-[5C-:6]#[O+:7])(<-[6H-:8])<-[1N:9]([CH:10]([CH3:11])[CH3:12])([CH:13]([CH3:14])[CH3:15])[CH2:16][c:17]2[cH:18][cH:19][cH:20][c:21]([CH2:22][N:23]([CH:24]([CH3:25])[CH3:26])[CH:27]([CH3:28])[CH3:29])[2n:30]->12", "smiles3D": "C([C:1]#[4N:2]->[Mn+:3]1(<-[3C-:4]#[O+:5])(<-[5C-:6]#[O+:7])(<-[6H-:8])<-[1N:9]([C:10]([C:11]([H:35])([H:36])[H:37])([C:12]([H:38])([H:39])[H:40])[H:34])([C:13]([C:14]([H:42])([H:43])[H:44])([C:15]([H:45])([H:46])[H:47])[H:41])[C:16]([H:48])([H:49])[c:17]2[c:18]([H:50])[c:19]([H:51])[c:20]([H:52])[c:21]([C:22]([N:23]([C:24]([C:25]([H:56])([H:57])[H:58])([C:26]([H:59])([H:60])[H:61])[H:55])[C:27]([C:28]([H:63])([H:64])[H:65])([C:29]([H:66])([H:67])[H:68])[H:62])([H:53])[H:54])[2n:30]->12)([H:31])([H:32])[H:33]", "smiles3Dx": "C([C:1]#[4N:2]->[Mn+:3]1(<-[3C-:4]#[O+:5])(<-[5C-:6]#[O+:7])(<-[6H-:8])<-[1N:9]([C:10]([C:11]([H:35])([H:36])[H:37])([C:12]([H:38])([H:39])[H:40])[H:34])([C:13]([C:14]([H:42])([H:43])[H:44])([C:15]([H:45])([H:46])[H:47])[H:41])[C:16]([H:48])([H:49])[c:17]2[c:18]([H:50])[c:19]([H:51])[c:20]([H:52])[c:21]([C:22]([N:23]([C:24]([C:25]([H:56])([H:57])[H:58])([C:26]([H:59])([H:60])[H:61])[H:55])[C:27]([C:28]([H:63])([H:64])[H:65])([C:29]([H:66])([H:67])[H:68])[H:62])([H:53])[H:54])[2n:30]->12)([H:31])([H:32])[H:33]", "dummies": []}
C     -2.0404     1.5264     4.2867
C     -1.4406     1.0770     3.0309
N     -0.9387     0.6995     1.9751
Mn     0.0000     0.0000     0.0000
C     -0.7249    -2.1711     0.2116
O     -1.0990    -3.3122     0.3226
C      1.1082     2.0148    -0.0287
O      1.6854     3.0737    -0.0334
H      1.4614    -0.5922     0.9224
N     -1.7841     0.7069    -1.4044
C     -1.5068     2.1362    -1.6996
C     -0.3263     2.3922    -2.6747
C     -2.6748     3.0179    -2.2149
C     -3.1005     0.5399    -0.7388
C     -4.3243     0.4907    -1.7119
C     -3.2412    -0.6923     0.1631
C     -1.6578    -0.1548    -2.5690
C     -0.2374    -0.5737    -2.9708
C      0.0026    -1.0135    -4.2780
C      1.2420    -1.5501    -4.6055
C      2.2279    -1.6565    -3.6302
C      1.9848    -1.1719    -2.3327
C      3.0366    -1.3683    -1.2653
N      3.6651    -0.1022    -0.7834
C      4.4638     0.6488    -1.8110
C      3.5930     1.4894    -2.7523
C      5.4593    -0.2244    -2.5977
C      4.4712    -0.2315     0.4832
C      4.1413     0.9407     1.4155
C      4.3355    -1.5577     1.2653
N      0.7551    -0.6455    -2.0357
H     -2.3279     0.6445     4.8953
H     -1.3065     2.1403     4.8481
H     -2.9420     2.1348     4.0683
H     -1.2191     2.5660    -0.7205
H     -0.6176     2.1748    -3.7244
H     -0.0206     3.4596    -2.6257
H      0.5661     1.7998    -2.4441
H     -2.9739     2.7300    -3.2440
H     -3.5471     3.0407    -1.5340
H     -2.3366     4.0752    -2.2730
H     -3.2412     1.4172    -0.0674
H     -4.2004     1.0557    -2.6454
H     -4.5443    -0.5503    -2.0346
H     -5.2282     0.8769    -1.1939
H     -2.5507    -0.6820     1.0076
H     -4.2517    -0.6934     0.6274
H     -3.1607    -1.6346    -0.4138
H     -2.2184    -1.0959    -2.3912
H     -2.1299     0.3498    -3.4415
H     -0.7789    -0.9754    -5.0267
H      1.4269    -1.9172    -5.6068
H      3.1634    -2.1352    -3.8846
H      3.8194    -2.0780    -1.6100
H      2.5109    -1.8972    -0.4511
H      5.0858     1.4144    -1.2916
H      3.0565     0.8780    -3.4996
H      2.8702     2.0869    -2.1682
H      4.2342     2.2006    -3.3161
H      6.0242    -0.8946    -1.9175
H      4.9470    -0.8362    -3.3628
H      6.1911     0.4249    -3.1244
H      5.5606    -0.1600     0.2607
H      4.8212     0.9380     2.2944
H      4.2704     1.9081     0.8870
H      3.0955     0.8731     1.7783
H      3.3111    -1.7037     1.6624
H      4.6282    -2.4224     0.6339
H      5.0274    -1.5495     2.1349
69
{"conf": 11, "E": 156.91, "rms": -1.0, "geom": "OH", "total_charge": 0, "CA_charge": 1, "smiles": "C[C:1]#[4N:2]->[Mn+:3]1(<-[3C-:4]#[O+:5])(<-[5C-:6]#[O+:7])(<-[6H-:8])<-[1N:9]([CH:10]([CH3:11])[CH3:12])([CH:13]([CH3:14])[CH3:15])[CH2:16][c:17]2[cH:18][cH:19][cH:20][c:21]([CH2:22][N:23]([CH:24]([CH3:25])[CH3:26])[CH:27]([CH3:28])[CH3:29])[2n:30]->12", "smiles3D": "C([C:1]#[4N:2]->[Mn+:3]1(<-[3C-:4]#[O+:5])(<-[5C-:6]#[O+:7])(<-[6H-:8])<-[1N:9]([C:10]([C:11]([H:35])([H:36])[H:37])([C:12]([H:38])([H:39])[H:40])[H:34])([C:13]([C:14]([H:42])([H:43])[H:44])([C:15]([H:45])([H:46])[H:47])[H:41])[C:16]([H:48])([H:49])[c:17]2[c:18]([H:50])[c:19]([H:51])[c:20]([H:52])[c:21]([C:22]([N:23]([C:24]([C:25]([H:56])([H:57])[H:58])([C:26]([H:59])([H:60])[H:61])[H:55])[C:27]([C:28]([H:63])([H:64])[H:65])([C:29]([H:66])([H:67])[H:68])[H:62])([H:53])[H:54])[2n:30]->12)([H:31])([H:32])[H:33]", "smiles3Dx": "C([C:1]#[4N:2]->[Mn+:3]1(<-[3C-:4]#[O+:5])(<-[5C-:6]#[O+:7])(<-[6H-:8])<-[1N:9]([C:10]([C:11]([H:35])([H:36])[H:37])([C:12]([H:38])([H:39])[H:40])[H:34])([C:13]([C:14]([H:42])([H:43])[H:44])([C:15]([H:45])([H:46])[H:47])[H:41])[C:16]([H:48])([H:49])[c:17]2[c:18]([H:50])[c:19]([H:51])[c:20]([H:52])[c:21]([C:22]([N:23]([C:24]([C:25]([H:56])([H:57])[H:58])([C:26]([H:59])([H:60])[H:61])[H:55])[C:27]([C:28]([H:63])([H:64])[H:65])([C:29]([H:66])([H:67])[H:68])[H:62])([H:53])[H:54])[2n:30]->12)([H:31])([H:32])[H:33]", "dummies": []}
C     -0.3146     4.1254    -2.7804
C     -0.2259     2.9163    -1.9627
N     -0.1495     1.8993    -1.2777
Mn     0.0000     0.0000     0.0000
C     -1.7045    -1.0499    -1.1277
O     -2.6016    -1.6018    -1.7152
C      1.4022     1.1142     1.4386
O      2.1416     1.7072     2.1839
H     -1.3321     0.6361     1.0885
N      1.7315    -1.0127    -1.2759
C      1.6411    -0.6580    -2.7227
C      0.2272    -0.6735    -3.3290
C      2.5443    -1.5193    -3.6564
C      3.0679    -0.6384    -0.7542
C      3.4252    -1.1536     0.6685
C      3.3327     0.8882    -0.8275
C      1.4903    -2.4349    -1.0611
C      1.0234    -2.8290     0.3449
C      1.2956    -4.1125     0.8353
C      0.7668    -4.5030     2.0619
C     -0.0640    -3.6345     2.7652
C     -0.3349    -2.3574     2.2469
C     -1.3482    -1.4774     2.9375
N     -0.7411    -0.3571     3.7058
C     -1.7718     0.6634     4.0862
C     -1.2355     2.0978     3.9790
C     -2.4647     0.4184     5.4330
C      0.2899    -0.7908     4.7097
C     -0.2164    -1.7319     5.8263
C      1.0815     0.3743     5.3164
N      0.2508    -1.9738     1.0723
H     -0.2744     3.8487    -3.8539
H     -1.2708     4.6462    -2.5678
H      0.5345     4.7974    -2.5395
H      1.9855     0.3876    -2.8368
H     -0.4067     0.1007    -2.8800
H     -0.2550    -1.6686    -3.2966
H      0.2759    -0.3879    -4.4020
H      3.6243    -1.3750    -3.4705
H      2.4020    -1.2126    -4.7150
H      2.2950    -2.5979    -3.5949
H      3.8234    -1.1110    -1.4097
H      2.6295    -1.0075     1.4123
H      3.6557    -2.2388     0.6315
H      4.3529    -0.6755     1.0488
H      3.9052     1.1258    -1.7500
H      2.3872     1.4554    -0.8774
H      3.9349     1.2740     0.0220
H      0.7095    -2.7921    -1.7569
H      2.4199    -3.0054    -1.2927
H      1.8996    -4.8075     0.2656
H      0.9690    -5.4932     2.4491
H     -0.5173    -3.9716     3.6877
H     -2.0282    -1.1048     2.1469
H     -2.0113    -2.0803     3.5926
H     -2.5954     0.6403     3.3364
H     -0.6372     2.3938     4.8610
H     -2.0856     2.8106     3.9118
H     -0.6229     2.2132     3.0623
H     -2.7866    -0.6398     5.5204
H     -1.8138     0.6994     6.2837
H     -3.3759     1.0509     5.5006
H      1.0613    -1.3677     4.1547
H     -0.6708    -1.1795     6.6706
H      0.6467    -2.2912     6.2468
H     -0.9407    -2.4818     5.4632
H      2.0071    -0.0119     5.7951
H      0.5013     0.8974     6.1020
H      1.3843     1.0926     4.5312
69
{"conf": 12, "E": 153.87, "rms": -1.0, "geom": "OH", "total_charge": 0, "CA_charge": 1, "smiles": "C[C:1]#[4N:2]->[Mn+:3]1(<-[3C-:4]#[O+:5])(<-[5C-:6]#[O+:7])(<-[6H-:8])<-[1N:9]([CH:10]([CH3:11])[CH3:12])([CH:13]([CH3:14])[CH3:15])[CH2:16][c:17]2[cH:18][cH:19][cH:20][c:21]([CH2:22][N:23]([CH:24]([CH3:25])[CH3:26])[CH:27]([CH3:28])[CH3:29])[2n:30]->12", "smiles3D": "C([C:1]#[4N:2]->[Mn+:3]1(<-[3C-:4]#[O+:5])(<-[5C-:6]#[O+:7])(<-[6H-:8])<-[1N:9]([C:10]([C:11]([H:35])([H:36])[H:37])([C:12]([H:38])([H:39])[H:40])[H:34])([C:13]([C:14]([H:42])([H:43])[H:44])([C:15]([H:45])([H:46])[H:47])[H:41])[C:16]([H:48])([H:49])[c:17]2[c:18]([H:50])[c:19]([H:51])[c:20]([H:52])[c:21]([C:22]([N:23]([C:24]([C:25]([H:56])([H:57])[H:58])([C:26]([H:59])([H:60])[H:61])[H:55])[C:27]([C:28]([H:63])([H:64])[H:65])([C:29]([H:66])([H:67])[H:68])[H:62])([H:53])[H:54])[2n:30]->12)([H:31])([H:32])[H:33]", "smiles3Dx": "C([C:1]#[4N:2]->[Mn+:3]1(<-[3C-:4]#[O+:5])(<-[5C-:6]#[O+:7])(<-[6H-:8])<-[1N:9]([C:10]([C:11]([H:35])([H:36])[H:37])([C:12]([H:38])([H:39])[H:40])[H:34])([C:13]([C:14]([H:42])([H:43])[H:44])([C:15]([H:45])([H:46])[H:47])[H:41])[C:16]([H:48])([H:49])[c:17]2[c:18]([H:50])[c:19]([H:51])[c:20]([H:52])[c:21]([C:22]([N:23]([C:24]([C:25]([H:56])([H:57])[H:58])([C:26]([H:59])([H:60])[H:61])[H:55])[C:27]([C:28]([H:63])([H:64])[H:65])([C:29]([H:66])([H:67])[H:68])[H:62])([H:53])[H:54])[2n:30]->12)([H:31])([H:32])[H:33]", "dummies": []}
C     -4.3892     1.1599     2.0601
C     -3.1027     0.8192     1.4547
N     -2.0203     0.5376     0.9455
Mn     0.0000     0.0000     0.0000
C     -1.0808    -0.1949    -2.0151
O     -1.6567    -0.2904    -3.0704
C      0.9838    -0.0462     2.0739
O      1.5019    -0.0731     3.1624
H     -0.3991    -1.7628     0.2768
N      0.7645     2.1823    -0.5118
C      0.1337     3.1740     0.3904
C     -1.3520     3.4797     0.0278
C      0.1676     2.8538     1.9045
C      0.5210     2.5260    -1.9484
C      0.8719     3.9942    -2.3517
C      1.2191     1.6277    -3.0011
C      2.1977     2.0547    -0.2741
C      2.8281     0.7446    -0.7658
C      4.1863     0.7118    -1.1018
C      4.7873    -0.5044    -1.4029
C      4.0410    -1.6771    -1.3443
C      2.6701    -1.6230    -1.0352
C      1.9071    -2.9162    -0.8523
N      0.8505    -3.1415    -1.8774
C     -0.1827    -4.1128    -1.3953
C     -1.5401    -3.8790    -2.0746
C      0.2409    -5.5875    -1.5093
C      1.3186    -3.3882    -3.2828
C      1.4544    -2.0711    -4.0512
C      2.6098    -4.2212    -3.4195
N      2.0964    -0.4082    -0.7650
H     -4.4145     0.7920     3.1064
H     -4.5199     2.2616     2.0519
H     -5.2078     0.6857     1.4807
H      0.7026     4.1229     0.2786
H     -1.9278     3.8661     0.8965
H     -1.8682     2.5820    -0.3497
H     -1.4433     4.2588    -0.7508
H     -0.4881     2.0098     2.1649
H     -0.2276     3.7292     2.4641
H      1.1760     2.7071     2.3273
H     -0.5642     2.3983    -2.1221
H      0.3759     4.7779    -1.7578
H      1.9633     4.1843    -2.3221
H      0.5446     4.1725    -3.3989
H      0.7486     1.7875    -3.9952
H      2.2949     1.8834    -3.1072
H      1.1347     0.5573    -2.7875
H      2.7353     2.9030    -0.7441
H      2.4124     2.1050     0.8017
H      4.7805     1.6170    -1.0977
H      5.8432    -0.5440    -1.6376
H      4.5467    -2.6215    -1.4920
H      1.4807    -2.8804     0.1700
H      2.6029    -3.7809    -0.8188
H     -0.3792    -3.9437    -0.3145
H     -2.3208    -4.4930    -1.5765
H     -1.5278    -4.1552    -3.1479
H     -1.8359    -2.8168    -1.9776
H      1.2005    -5.7578    -0.9795
H      0.3329    -5.9077    -2.5676
H     -0.5233    -6.2343    -1.0274
H      0.5456    -3.9538    -3.8416
H      2.2810    -1.4495    -3.6549
H      0.5059    -1.5025    -3.9963
H      1.6642    -2.2762    -5.1229
H      3.5083    -3.6167    -3.2035
H      2.7072    -4.5810    -4.4663
H      2.6042    -5.1121    -2.7640
69
{"conf": 13, "E": 154.6, "rms": -1.0, "geom": "OH", "total_charge": 0, "CA_charge": 1, "smiles": "C[C:1]#[4N:2]->[Mn+:3]1(<-[3C-:4]#[O+:5])(<-[5C-:6]#[O+:7])(<-[6H-:8])<-[1N:9]([CH:10]([CH3:11])[CH3:12])([CH:13]([CH3:14])[CH3:15])[CH2:16][c:17]2[cH:18][cH:19][cH:20][c:21]([CH2:22][N:23]([CH:24]([CH3:25])[CH3:26])[CH:27]([CH3:28])[CH3:29])[2n:30]->12", "smiles3D": "C([C:1]#[4N:2]->[Mn+:3]1(<-[3C-:4]#[O+:5])(<-[5C-:6]#[O+:7])(<-[6H-:8])<-[1N:9]([C:10]([C:11]([H:35])([H:36])[H:37])([C:12]([H:38])([H:39])[H:40])[H:34])([C:13]([C:14]([H:42])([H:43])[H:44])([C:15]([H:45])([H:46])[H:47])[H:41])[C:16]([H:48])([H:49])[c:17]2[c:18]([H:50])[c:19]([H:51])[c:20]([H:52])[c:21]([C:22]([N:23]([C:24]([C:25]([H:56])([H:57])[H:58])([C:26]([H:59])([H:60])[H:61])[H:55])[C:27]([C:28]([H:63])([H:64])[H:65])([C:29]([H:66])([H:67])[H:68])[H:62])([H:53])[H:54])[2n:30]->12)([H:31])([H:32])[H:33]", "smiles3Dx": "C([C:1]#[4N:2]->[Mn+:3]1(<-[3C-:4]#[O+:5])(<-[5C-:6]#[O+:7])(<-[6H-:8])<-[1N:9]([C:10]([C:11]([H:35])([H:36])[H:37])([C:12]([H:38])([H:39])[H:40])[H:34])([C:13]([C:14]([H:42])([H:43])[H:44])([C:15]([H:45])([H:46])[H:47])[H:41])[C:16]([H:48])([H:49])[c:17]2[c:18]([H:50])[c:19]([H:51])[c:20]([H:52])[c:21]([C:22]([N:23]([C:24]([C:25]([H:56])([H:57])[H:58])([C:26]([H:59])([H:60])[H:61])[H:55])[C:27]([C:28]([H:63])([H:64])[H:65])([C:29]([H:66])([H:67])[H:68])[H:62])([H:53])[H:54])[2n:30]->12)([H:31])([H:32])[H:33]", "dummies": []}
C     -2.1995    -4.4447     0.5161
C     -1.5545    -3.1410     0.3666
N     -1.0083    -2.0476     0.2388
Mn     0.0000     0.0000     0.0000
C      0.6030    -0.0922     2.2128
O      0.9185    -0.1404     3.3757
C     -0.8472     0.2130    -2.1239
O     -1.2930     0.3284    -3.2384
H     -1.5798     0.7582     0.5407
N      2.1181    -0.7233    -0.7685
C      2.0081    -2.0570    -1.4064
C      0.8959    -2.2316    -2.4695
C      1.8376    -3.2177    -0.3788
C      3.1269    -0.7363     0.3395
C      4.5222    -1.3247    -0.0447
C      3.4258     0.6178     1.0342
C      2.4462     0.3216    -1.7371
C      2.1088     1.7468    -1.2832
C      2.8751     2.8291    -1.7324
C      2.6193     4.1011    -1.2286
C      1.6150     4.2816    -0.2803
C      0.8234     3.1884     0.1148
C     -0.1635     3.3586     1.2394
N     -0.8519     4.6760     1.1753
C     -1.9989     4.7919     0.2172
C     -2.0351     6.2197    -0.3555
C     -1.9633     3.8123    -0.9768
C     -1.1962     5.2196     2.5237
C     -1.8795     4.1929     3.4501
C      0.0410     5.8348     3.1893
N      1.0694     1.9563    -0.4262
H     -3.0954    -4.4910    -0.1365
H     -2.5033    -4.5879     1.5734
H     -1.4872    -5.2437     0.2241
H      2.9611    -2.2356    -1.9504
H      0.9955    -3.2380    -2.9308
H     -0.1112    -2.2013    -2.0290
H      0.9657    -1.5448    -3.3305
H      2.8079    -3.5851     0.0027
H      1.2449    -2.9005     0.4947
H      1.3424    -4.1080    -0.8232
H      2.7121    -1.3873     1.1324
H      4.5062    -2.3509    -0.4445
H      5.0571    -0.6813    -0.7713
H      5.1598    -1.3811     0.8640
H      4.0682     1.2672     0.4031
H      2.5317     1.1773     1.3332
H      3.9900     0.4308     1.9734
H      3.5251     0.2757    -1.9891
H      1.8956     0.1657    -2.6739
H      3.6840     2.6818    -2.4369
H      3.2234     4.9414    -1.5457
H      1.4658     5.2642     0.1495
H      0.4436     3.2688     2.1627
H     -0.8995     2.5500     1.2969
H     -2.9602     4.6075     0.7470
H     -1.0846     6.4427    -0.8864
H     -2.8793     6.3326    -1.0692
H     -2.1760     6.9786     0.4391
H     -1.0536     3.9621    -1.5947
H     -2.8450     3.9839    -1.6309
H     -2.0289     2.7595    -0.6435
H     -1.9171     6.0586     2.4221
H     -1.1676     3.4180     3.8030
H     -2.2878     4.7097     4.3447
H     -2.7217     3.6951     2.9265
H      0.5216     6.5560     2.4945
H      0.7846     5.0620     3.4719
H     -0.2561     6.3824     4.1092
69
{"conf": 14, "E": 152.99, "rms": -1.0, "geom": "OH", "total_charge": 0, "CA_charge": 1, "smiles": "C[C:1]#[4N:2]->[Mn+:3]1(<-[3C-:4]#[O+:5])(<-[5C-:6]#[O+:7])(<-[6H-:8])<-[1N:9]([CH:10]([CH3:11])[CH3:12])([CH:13]([CH3:14])[CH3:15])[CH2:16][c:17]2[cH:18][cH:19][cH:20][c:21]([CH2:22][N:23]([CH:24]([CH3:25])[CH3:26])[CH:27]([CH3:28])[CH3:29])[2n:30]->12", "smiles3D": "C([C:1]#[4N:2]->[Mn+:3]1(<-[3C-:4]#[O+:5])(<-[5C-:6]#[O+:7])(<-[6H-:8])<-[1N:9]([C:10]([C:11]([H:35])([H:36])[H:37])([C:12]([H:38])([H:39])[H:40])[H:34])([C:13]([C:14]([H:42])([H:43])[H:44])([C:15]([H:45])([H:46])[H:47])[H:41])[C:16]([H:48])([H:49])[c:17]2[c:18]([H:50])[c:19]([H:51])[c:20]([H:52])[c:21]([C:22]([N:23]([C:24]([C:25]([H:56])([H:57])[H:58])([C:26]([H:59])([H:60])[H:61])[H:55])[C:27]([C:28]([H:63])([H:64])[H:65])([C:29]([H:66])([H:67])[H:68])[H:62])([H:53])[H:54])[2n:30]->12)([H:31])([H:32])[H:33]", "smiles3Dx": "C([C:1]#[4N:2]->[Mn+:3]1(<-[3C-:4]#[O+:5])(<-[5C-:6]#[O+:7])(<-[6H-:8])<-[1N:9]([C:10]([C:11]([H:35])([H:36])[H:37])([C:12]([H:38])([H:39])[H:40])[H:34])([C:13]([C:14]([H:42])([H:43])[H:44])([C:15]([H:45])([H:46])[H:47])[H:41])[C:16]([H:48])([H:49])[c:17]2[c:18]([H:50])[c:19]([H:51])[c:20]([H:52])[c:21]([C:22]([N:23]([C:24]([C:25]([H:56])([H:57])[H:58])([C:26]([H:59])([H:60])[H:61])[H:55])[C:27]([C:28]([H:63])([H:64])[H:65])([C:29]([H:66])([H:67])[H:68])[H:62])([H:53])[H:54])[2n:30]->12)([H:31])([H:32])[H:33]", "dummies": []}
C     -2.7327    -1.4292     3.9169
C     -1.9324    -1.0084     2.7678
N     -1.2566    -0.6532     1.8050
Mn     0.0000     0.0000     0.0000
C     -1.3499     1.8461    -0.2014
O     -2.0603     2.8147    -0.3071
C      1.1476    -1.9876     0.0497
O      1.7500    -3.0319     0.0758
H     -1.1907    -0.8559    -1.0866
N      1.6990     1.1974     1.1334
C      1.8403     0.7026     2.5234
C      1.9521    -0.8297     2.7072
C      0.6987     1.1867     3.4694
C      1.4378     2.6725     1.1090
C      1.3690     3.3512    -0.2845
C      2.4385     3.5349     1.9433
C      2.8685     0.8832     0.3156
C      2.6170     0.9186    -1.1971
C      3.6214     1.3522    -2.0709
C      3.3312     1.4908    -3.4253
C      2.0640     1.1595    -3.9013
C      1.1043     0.6320    -3.0206
C     -0.2542     0.2322    -3.5466
N     -0.4841    -1.2394    -3.5300
C     -1.9387    -1.5791    -3.5917
C     -2.5323    -1.5056    -5.0087
C     -2.2220    -2.9446    -2.9436
C      0.3887    -2.0902    -4.4017
C      0.7496    -1.4815    -5.7705
C      1.6466    -2.5257    -3.6441
N      1.3990     0.5526    -1.6877
H     -2.0967    -2.0090     4.6170
H     -3.1325    -0.5339     4.4360
H     -3.5744    -2.0629     3.5695
H      2.7941     1.1150     2.9191
H      1.0040    -1.3434     2.4873
H      2.1736    -1.0467     3.7748
H      2.7893    -1.3028     2.1663
H      0.8993     2.1873     3.8938
H     -0.2659     1.2466     2.9396
H      0.5662     0.5186     4.3477
H      0.4367     2.8196     1.5574
H      2.3826     3.5158    -0.7070
H      0.7636     2.8101    -1.0219
H      0.9013     4.3541    -0.1808
H      3.4555     3.5302     1.5031
H      2.0955     4.5922     1.9473
H      2.5279     3.2591     3.0058
H      3.2323    -0.1289     0.5373
H      3.6963     1.5808     0.5562
H      4.5994     1.6307    -1.6990
H      4.0822     1.8743    -4.1039
H      1.8360     1.3249    -4.9457
H     -0.9959     0.7489    -2.9015
H     -0.4177     0.6400    -4.5665
H     -2.5151    -0.8478    -2.9821
H     -2.1064    -2.2862    -5.6722
H     -3.6312    -1.6624    -4.9618
H     -2.3549    -0.5043    -5.4522
H     -1.9428    -3.7873    -3.6087
H     -1.6628    -3.0431    -1.9896
H     -3.3067    -3.0376    -2.7216
H     -0.1313    -3.0414    -4.6363
H      1.0849    -2.2894    -6.4557
H     -0.1187    -0.9836    -6.2435
H      1.5859    -0.7660    -5.6918
H      2.3260    -1.6738    -3.4468
H      1.3593    -2.9913    -2.6791
H      2.2052    -3.2807    -4.2379
69
{"conf": 15, "E": 149.15, "rms": -1.0, "geom": "OH", "total_charge": 0, "CA_charge": 1, "smiles": "C[C:1]#[4N:2]->[Mn+:3]1(<-[3C-:4]#[O+:5])(<-[5C-:6]#[O+:7])(<-[6H-:8])<-[1N:9]([CH:10]([CH3:11])[CH3:12])([CH:13]([CH3:14])[CH3:15])[CH2:16][c:17]2[cH:18][cH:19][cH:20][c:21]([CH2:22][N:23]([CH:24]([CH3:25])[CH3:26])[CH:27]([CH3:28])[CH3:29])[2n:30]->12", "smiles3D": "C([C:1]#[4N:2]->[Mn+:3]1(<-[3C-:4]#[O+:5])(<-[5C-:6]#[O+:7])(<-[6H-:8])<-[1N:9]([C:10]([C:11]([H:35])([H:36])[H:37])([C:12]([H:38])([H:39])[H:40])[H:34])([C:13]([C:14]([H:42])([H:43])[H:44])([C:15]([H:45])([H:46])[H:47])[H:41])[C:16]([H:48])([H:49])[c:17]2[c:18]([H:50])[c:19]([H:51])[c:20]([H:52])[c:21]([C:22]([N:23]([C:24]([C:25]([H:56])([H:57])[H:58])([C:26]([H:59])([H:60])[H:61])[H:55])[C:27]([C:28]([H:63])([H:64])[H:65])([C:29]([H:66])([H:67])[H:68])[H:62])([H:53])[H:54])[2n:30]->12)([H:31])([H:32])[H:33]", "smiles3Dx": "C([C:1]#[4N:2]->[Mn+:3]1(<-[3C-:4]#[O+:5])(<-[5C-:6]#[O+:7])(<-[6H-:8])<-[1N:9]([C:10]([C:11]([H:35])([H:36])[H:37])([C:12]([H:38])([H:39])[H:40])[H:34])([C:13]([C:14]([H:42])([H:43])[H:44])([C:15]([H:45])([H:46])[H:47])[H:41])[C:16]([H:48])([H:49])[c:17]2[c:18]([H:50])[c:19]([H:51])[c:20]([H:52])[c:21]([C:22]([N:23]([C:24]([C:25]([H:56])([H:57])[H:58])([C:26]([H:59])([H:60])[H:61])[H:55])[C:27]([C:28]([H:63])([H:64])[H:65])([C:29]([H:66])([H:67])[H:68])[H:62])([H:53])[H:54])[2n:30]->12)([H:31])([H:32])[H:33]", "dummies": []}
C      0.6666    -2.8355    -4.0497
C      0.4687    -2.0101    -2.8589
N      0.3018    -1.3195    -1.8559
Mn     0.0000     0.0000     0.0000
C     -2.2850    -0.0922    -0.1826
O     -3.4860    -0.1411    -0.2779
C      2.2804     0.2963     0.0611
O      3.4758     0.4515     0.0941
H     -0.0878     1.4318    -1.1485
N     -0.0982    -1.6241     1.7500
C      1.2778    -1.7843     2.2220
C      2.1713    -2.5705     1.2370
C      1.4370    -2.4120     3.6347
C     -0.7531    -2.9386     1.4267
C     -0.8012    -3.2480    -0.0651
C     -2.1853    -3.1949     1.9811
C     -0.8739    -0.8595     2.7290
C     -0.4387     0.5782     2.9299
C     -0.5487     1.1920     4.1838
C     -0.2985     2.5585     4.2960
C      0.0659     3.2933     3.1678
C      0.1990     2.6401     1.9285
C      0.6256     3.4118     0.7036
N      1.5148     4.5455     1.0507
C      1.4044     5.7486     0.1780
C      1.2605     5.4293    -1.3253
C      0.2383     6.6183     0.6557
C      2.8905     4.1288     1.4435
C      3.4650     5.0906     2.4906
C      3.8534     3.9634     0.2562
N     -0.1295     1.3177     1.8360
H      0.0280    -2.4554    -4.8733
H      0.3898    -3.8851    -3.8207
H      1.7318    -2.7922    -4.3565
H      1.7064    -0.7644     2.2875
H      3.2410    -2.3796     1.4695
H      1.9955    -2.2477     0.1963
H      2.0077    -3.6659     1.3044
H      2.4889    -2.7256     3.8091
H      1.2110    -1.6607     4.4201
H      0.7845    -3.2931     3.7885
H     -0.1373    -3.7432     1.8746
H     -1.2659    -4.2434    -0.2357
H     -1.4246    -2.5117    -0.6002
H      0.2135    -3.3434    -0.4815
H     -2.9364    -2.5322     1.5015
H     -2.4918    -4.2421     1.7682
H     -2.2225    -3.0949     3.0849
H     -1.9194    -0.7926     2.3787
H     -0.8859    -1.3762     3.7116
H     -0.8494     0.6262     5.0567
H     -0.3938     3.0500     5.2555
H      0.2519     4.3549     3.2682
H     -0.3080     3.7657     0.2206
H      1.1560     2.7483    -0.0015
H      2.3114     6.3799     0.2842
H      1.4014     6.3591    -1.9167
H      0.2546     5.0285    -1.5678
H      2.0225     4.6989    -1.6582
H      0.3760     6.8748     1.7278
H     -0.7295     6.0867     0.5398
H      0.1990     7.5629     0.0722
H      2.8424     3.1369     1.9476
H      2.7411     5.2193     3.3230
H      3.6888     6.0854     2.0539
H      4.4064     4.6760     2.9104
H      3.4414     3.2452    -0.4812
H      4.8219     3.5547     0.6153
H      4.0577     4.9323    -0.2441
69
{"conf": 16, "E": 152.91, "rms": -1.0, "geom": "OH", "total_charge": 0, "CA_charge": 1, "smiles": "C[C:1]#[4N:2]->[Mn+:3]1(<-[3C-:4]#[O+:5])(<-[5C-:6]#[O+:7])(<-[6H-:8])<-[1N:9]([CH:10]([CH3:11])[CH3:12])([CH:13]([CH3:14])[CH3:15])[CH2:16][c:17]2[cH:18][cH:19][cH:20][c:21]([CH2:22][N:23]([CH:24]([CH3:25])[CH3:26])[CH:27]([CH3:28])[CH3:29])[2n:30]->12", "smiles3D": "C([C:1]#[4N:2]->[Mn+:3]1(<-[3C-:4]#[O+:5])(<-[5C-:6]#[O+:7])(<-[6H-:8])<-[1N:9]([C:10]([C:11]([H:35])([H:36])[H:37])([C:12]([H:38])([H:39])[H:40])[H:34])([C:13]([C:14]([H:42])([H:43])[H:44])([C:15]([H:45])([H:46])[H:47])[H:41])[C:16]([H:48])([H:49])[c:17]2[c:18]([H:50])[c:19]([H:51])[c:20]([H:52])[c:21]([C:22]([N:23]([C:24]([C:25]([H:56])([H:57])[H:58])([C:26]([H:59])([H:60])[H:61])[H:55])[C:27]([C:28]([H:63])([H:64])[H:65])([C:29]([H:66])([H:67])[H:68])[H:62])([H:53])[H:54])[2n:30]->12)([H:31])([H:32])[H:33]", "smiles3Dx": "C([C:1]#[4N:2]->[Mn+:3]1(<-[3C-:4]#[O+:5])(<-[5C-:6]#[O+:7])(<-[6H-:8])<-[1N:9]([C:10]([C:11]([H:35])([H:36])[H:37])([C:12]([H:38])([H:39])[H:40])[H:34])([C:13]([C:14]([H:42])([H:43])[H:44])([C:15]([H:45])([H:46])[H:47])[H:41])[C:16]([H:48])([H:49])[c:17]2[c:18]([H:50])[c:19]([H:51])[c:20]([H:52])[c:21]([C:22]([N:23]([C:24]([C:25]([H:56])([H:57])[H:58])([C:26]([H:59])([H:60])[H:61])[H:55])[C:27]([C:28]([H:63])([H:64])[H:65])([C:29]([H:66])([H:67])[H:68])[H:62])([H:53])[H:54])[2n:30]->12)([H:31])([H:32])[H:33]", "dummies": []}
C     -2.7669     4.1419     0.1088
C     -1.9601     2.9226     0.0803
N     -1.2851     1.8959     0.0582
Mn     0.0000     0.0000     0.0000
C      0.9916     0.5990     1.9799
O      1.5129     0.9129     3.0210
C     -0.7288    -0.5036    -2.1213
O     -1.1068    -0.7665    -3.2360
H      1.3247     0.9813    -0.8111
N     -1.4735    -1.4562     1.1697
C     -2.4593    -2.1214     0.2898
C     -3.2163    -1.1400    -0.6395
C     -1.9140    -3.2792    -0.5912
C     -2.1057    -0.7436     2.3199
C     -3.3243     0.1548     2.0171
C     -2.5359    -1.6687     3.5050
C     -0.5009    -2.4149     1.7223
C      0.6530    -2.8241     0.8167
C      1.2448    -4.0863     0.9461
C      2.3712    -4.3915     0.1854
C      2.9032    -3.4398    -0.6842
C      2.2863    -2.1779    -0.7936
C      2.8416    -1.1145    -1.7124
N      3.8182    -1.6611    -2.6932
C      3.3101    -1.9482    -4.0662
C      2.5055    -0.7955    -4.7044
C      2.4815    -3.2367    -4.0635
C      5.2037    -1.1153    -2.6352
C      5.2868     0.3727    -3.0148
C      5.8561    -1.3747    -1.2673
N      1.2025    -1.9012    -0.0111
H     -2.1726     4.9683     0.5498
H     -3.0663     4.4114    -0.9248
H     -3.6741     3.9693     0.7237
H     -3.2231    -2.5850     0.9503
H     -2.7327    -0.1530    -0.6587
H     -4.2689    -1.0180    -0.3119
H     -3.2830    -1.4943    -1.6905
H     -1.6027    -4.1484     0.0220
H     -1.0713    -2.9514    -1.2280
H     -2.7151    -3.6703    -1.2551
H     -1.3269    -0.0663     2.7164
H     -3.5298     0.8018     2.8973
H     -3.1669     0.8443     1.1848
H     -4.2396    -0.4491     1.8496
H     -3.1036    -1.0922     4.2673
H     -1.6703    -2.0903     4.0537
H     -3.1840    -2.4991     3.1619
H     -1.0355    -3.3347     2.0546
H     -0.0186    -1.9685     2.6200
H      0.8449    -4.8201     1.6347
H      2.8379    -5.3639     0.2754
H      3.7774    -3.7020    -1.2622
H      1.9951    -0.6283    -2.2227
H      3.2965    -0.3327    -1.0735
H      4.1700    -2.1467    -4.7443
H      2.5233    -0.8972    -5.8105
H      1.4413    -0.8183    -4.3899
H      2.9224     0.1949    -4.4428
H      2.1685    -3.4929    -5.0983
H      3.0892    -4.0772    -3.6671
H      1.5722    -3.1211    -3.4361
H      5.8393    -1.6702    -3.3609
H      4.5492     0.9847    -2.4575
H      5.1229     0.4977    -4.1042
H      6.3022     0.7678    -2.7978
H      5.3973    -0.7628    -0.4644
H      5.7725    -2.4479    -0.9998
H      6.9372    -1.1222    -1.3113
69
{"conf": 17, "E": 155.72, "rms": -1.0, "geom": "OH", "total_charge": 0, "CA_charge": 1, "smiles": "C[C:1]#[4N:2]->[Mn+:3]1(<-[3C-:4]#[O+:5])(<-[5C-:6]#[O+:7])(<-[6H-:8])<-[1N:9]([CH:10]([CH3:11])[CH3:12])([CH:13]([CH3:14])[CH3:15])[CH2:16][c:17]2[cH:18][cH:19][cH:20][c:21]([CH2:22][N:23]([CH:24]([CH3:25])[CH3:26])[CH:27]([CH3:28])[CH3:29])[2n:30]->12", "smiles3D": "C([C:1]#[4N:2]->[Mn+:3]1(<-[3C-:4]#[O+:5])(<-[5C-:6]#[O+:7])(<-[6H-:8])<-[1N:9]([C:10]([C:11]([H:35])([H:36])[H:37])([C:12]([H:38])([H:39])[H:40])[H:34])([C:13]([C:14]([H:42])([H:43])[H:44])([C:15]([H:45])([H:46])[H:47])[H:41])[C:16]([H:48])([H:49])[c:17]2[c:18]([H:50])[c:19]([H:51])[c:20]([H:52])[c:21]([C:22]([N:23]([C:24]([C:25]([H:56])([H:57])[H:58])([C:26]([H:59])([H:60])[H:61])[H:55])[C:27]([C:28]([H:63])([H:64])[H:65])([C:29]([H:66])([H:67])[H:68])[H:62])([H:53])[H:54])[2n:30]->12)([H:31])([H:32])[H:33]", "smiles3Dx": "C([C:1]#[4N:2]->[Mn+:3]1(<-[3C-:4]#[O+:5])(<-[5C-:6]#[O+:7])(<-[6H-:8])<-[1N:9]([C:10]([C:11]([H:35])([H:36])[H:37])([C:12]([H:38])([H:39])[H:40])[H:34])([C:13]([C:14]([H:42])([H:43])[H:44])([C:15]([H:45])([H:46])[H:47])[H:41])[C:16]([H:48])([H:49])[c:17]2[c:18]([H:50])[c:19]([H:51])[c:20]([H:52])[c:21]([C:22]([N:23]([C:24]([C:25]([H:56])([H:57])[H:58])([C:26]([H:59])([H:60])[H:61])[H:55])[C:27]([C:28]([H:63])([H:64])[H:65])([C:29]([H:66])([H:67])[H:68])[H:62])([H:53])[H:54])[2n:30]->12)([H:31])([H:32])[H:33]", "dummies": []}
C     -1.8308     0.6887    -4.5885
C     -1.2884     0.4818    -3.2465
N     -0.8294     0.3063    -2.1199
Mn     0.0000     0.0000     0.0000
C     -0.7507    -2.1659     0.0808
O     -1.1445    -3.3048     0.1234
C      0.5485     2.2300    -0.0064
O      0.8378     3.4003    -0.0328
H     -1.6515     0.5000     0.5975
N      2.2113    -0.7739    -0.4632
C      2.3871    -1.6666    -1.6616
C      1.2731    -1.5342    -2.6937
C      2.5847    -3.1911    -1.4133
C      3.0578     0.4192    -0.5250
C      2.8481     1.2476    -1.8125
C      4.5827     0.1759    -0.3450
C      2.4599    -1.4886     0.7838
C      2.0596    -0.7694     2.0577
C      2.7897    -0.9744     3.2345
C      2.2376    -0.6001     4.4537
C      0.9621    -0.0452     4.4927
C      0.2695     0.2068     3.2946
C     -1.1379     0.7594     3.3597
N     -1.2413     2.1790     2.9173
C     -0.6408     3.2149     3.8248
C     -0.8254     2.9679     5.3368
C      0.8394     3.4423     3.5005
C     -2.6194     2.5121     2.4341
C     -2.5961     3.6509     1.4037
C     -3.6250     2.8086     3.5593
N      0.8384    -0.1746     2.1070
H     -1.8214     1.7719    -4.8280
H     -1.2087     0.1413    -5.3261
H     -2.8725     0.3094    -4.6288
H      3.3114    -1.3522    -2.1851
H      0.3051    -1.8540    -2.2725
H      1.4757    -2.1954    -3.5642
H      1.2484    -0.5195    -3.1202
H      1.6640    -3.6646    -1.0111
H      2.8226    -3.7031    -2.3709
H      3.4501    -3.3905    -0.7490
H      2.7484     1.0661     0.3197
H      3.3829     0.8131    -2.6824
H      1.7766     1.3334    -2.0620
H      3.2397     2.2766    -1.6623
H      4.8253     0.0139     0.7261
H      4.9509    -0.6909    -0.9270
H      5.1629     1.0719    -0.6544
H      1.8544    -2.4129     0.7839
H      3.5253    -1.7923     0.8567
H      3.7468    -1.4806     3.2144
H      2.7743    -0.7925     5.3738
H      0.5114     0.1469     5.4551
H     -1.5584     0.6382     4.3798
H     -1.7648     0.0893     2.7388
H     -1.1154     4.1985     3.6322
H     -0.0999     2.2310     5.7212
H     -0.6429     3.9145     5.8893
H     -1.8489     2.6330     5.5876
H      1.2401     4.2744     4.1185
H      0.9544     3.7304     2.4397
H      1.4520     2.5431     3.7002
H     -3.0446     1.6467     1.8834
H     -2.3453     4.6283     1.8625
H     -1.8620     3.4274     0.6051
H     -3.5953     3.7480     0.9274
H     -3.3741     3.7454     4.0981
H     -4.6422     2.9302     3.1293
H     -3.6661     1.9604     4.2735
69
{"conf": 18, "E": 157.01, "rms": -1.0, "geom": "OH", "total_charge": 0, "CA_charge": 1, "smiles": "C[C:1]#[4N:2]->[Mn+:3]1(<-[3C-:4]#[O+:5])(<-[5C-:6]#[O+:7])(<-[6H-:8])<-[1N:9]([CH:10]([CH3:11])[CH3:12])([CH:13]([CH3:14])[CH3:15])[CH2:16][c:17]2[cH:18][cH:19][cH:20][c:21]([CH2:22][N:23]([CH:24]([CH3:25])[CH3:26])[CH:27]([CH3:28])[CH3:29])[2n:30]->12", "smiles3D": "C([C:1]#[4N:2]->[Mn+:3]1(<-[3C-:4]#[O+:5])(<-[5C-:6]#[O+:7])(<-[6H-:8])<-[1N:9]([C:10]([C:11]([H:35])([H:36])[H:37])([C:12]([H:38])([H:39])[H:40])[H:34])([C:13]([C:14]([H:42])([H:43])[H:44])([C:15]([H:45])([H:46])[H:47])[H:41])[C:16]([H:48])([H:49])[c:17]2[c:18]([H:50])[c:19]([H:51])[c:20]([H:52])[c:21]([C:22]([N:23]([C:24]([C:25]([H:56])([H:57])[H:58])([C:26]([H:59])([H:60])[H:61])[H:55])[C:27]([C:28]([H:63])([H:64])[H:65])([C:29]([H:66])([H:67])[H:68])[H:62])([H:53])[H:54])[2n:30]->12)([H:31])([H:32])[H:33]", "smiles3Dx": "C([C:1]#[4N:2]->[Mn+:3]1(<-[3C-:4]#[O+:5])(<-[5C-:6]#[O+:7])(<-[6H-:8])<-[1N:9]([C:10]([C:11]([H:35])([H:36])[H:37])([C:12]([H:38])([H:39])[H:40])[H:34])([C:13]([C:14]([H:42])([H:43])[H:44])([C:15]([H:45])([H:46])[H:47])[H:41])[C:16]([H:48])([H:49])[c:17]2[c:18]([H:50])[c:19]([H:51])[c:20]([H:52])[c:21]([C:22]([N:23]([C:24]([C:25]([H:56])([H:57])[H:58])([C:26]([H:59])([H:60])[H:61])[H:55])[C:27]([C:28]([H:63])([H:64])[H:65])([C:29]([H:66])([H:67])[H:68])[H:62])([H:53])[H:54])[2n:30]->12)([H:31])([H:32])[H:33]", "dummies": []}
C     -3.9013     0.3703     3.0812
C     -2.7572     0.2598     2.1773
N     -1.7929     0.1682     1.4213
Mn     0.0000     0.0000     0.0000
C     -0.1658     2.2337    -0.5024
O     -0.2538     3.4071    -0.7665
C     -0.0437    -2.2746     0.3094
O     -0.0686    -3.4694     0.4711
H     -1.1620    -0.2719    -1.3817
N      1.7557     0.3153     1.5569
C      1.2770     1.0904     2.7261
C      0.3969     0.2520     3.7033
C      0.4935     2.3900     2.4247
C      2.3500    -0.9923     1.9830
C      3.4310    -0.8923     3.1067
C      2.9869    -1.8702     0.8736
C      2.7209     1.0659     0.7554
C      2.8896     0.5552    -0.6814
C      4.1406     0.6039    -1.3082
C      4.2982     0.0107    -2.5582
C      3.2066    -0.5869    -3.1866
C      1.9382    -0.5299    -2.5825
C      0.7496    -1.1610    -3.2709
N     -0.2689    -0.1820    -3.7608
C      0.2258     0.8021    -4.7817
C      1.0487     0.1798    -5.9252
C      0.9484     1.9925    -4.1390
C     -1.5593    -0.8005    -4.2303
C     -2.7422     0.1229    -3.8819
C     -1.8730    -2.2106    -3.6811
N      1.8219     0.0165    -1.3348
H     -4.5504     1.2088     2.7551
H     -4.4803    -0.5757     3.0621
H     -3.5391     0.5619     4.1122
H      2.1781     1.4163     3.2901
H     -0.2745     0.8890     4.3189
H      1.0019    -0.3195     4.4306
H     -0.2285    -0.4747     3.1595
H      1.0377     3.1294     1.8128
H      0.3087     2.9259     3.3810
H     -0.5006     2.1845     1.9994
H      1.5168    -1.5950     2.3924
H      4.3520    -0.3890     2.7511
H      3.7264    -1.9162     3.4227
H      3.1059    -0.3902     4.0315
H      3.9931    -1.4976     0.5879
H      2.3766    -1.9677    -0.0324
H      3.1286    -2.9027     1.2598
H      2.4141     2.1168     0.6684
H      3.7112     1.0617     1.2544
H      4.9953     1.0437    -0.8097
H      5.2719    -0.0073    -3.0303
H      3.3584    -1.0959    -4.1283
H      0.3124    -1.8219    -2.4988
H      1.0775    -1.8245    -4.1006
H     -0.6454     1.2714    -5.2889
H      0.5749    -0.7517    -6.2970
H      2.0837    -0.0402    -5.6136
H      1.1075     0.8951    -6.7735
H      0.3814     2.3459    -3.2552
H      1.9842     1.7479    -3.8393
H      1.0085     2.8312    -4.8656
H     -1.5470    -0.9148    -5.3378
H     -3.6752    -0.2604    -4.3480
H     -2.5862     1.1546    -4.2542
H     -2.8983     0.1743    -2.7853
H     -2.8488    -2.5633    -4.0792
H     -1.9409    -2.2086    -2.5729
H     -1.1115    -2.9459    -4.0159
69
{"conf": 19, "E": 143.94, "rms": -1.0, "geom": "OH", "total_charge": 0, "CA_charge": 1, "smiles": "C[C:1]#[4N:2]->[Mn+:3]1(<-[3C-:4]#[O+:5])(<-[5C-:6]#[O+:7])(<-[6H-:8])<-[1N:9]([CH:10]([CH3:11])[CH3:12])([CH:13]([CH3:14])[CH3:15])[CH2:16][c:17]2[cH:18][cH:19][cH:20][c:21]([CH2:22][N:23]([CH:24]([CH3:25])[CH3:26])[CH:27]([CH3:28])[CH3:29])[2n:30]->12", "smiles3D": "C([C:1]#[4N:2]->[Mn+:3]1(<-[3C-:4]#[O+:5])(<-[5C-:6]#[O+:7])(<-[6H-:8])<-[1N:9]([C:10]([C:11]([H:35])([H:36])[H:37])([C:12]([H:38])([H:39])[H:40])[H:34])([C:13]([C:14]([H:42])([H:43])[H:44])([C:15]([H:45])([H:46])[H:47])[H:41])[C:16]([H:48])([H:49])[c:17]2[c:18]([H:50])[c:19]([H:51])[c:20]([H:52])[c:21]([C:22]([N:23]([C:24]([C:25]([H:56])([H:57])[H:58])([C:26]([H:59])([H:60])[H:61])[H:55])[C:27]([C:28]([H:63])([H:64])[H:65])([C:29]([H:66])([H:67])[H:68])[H:62])([H:53])[H:54])[2n:30]->12)([H:31])([H:32])[H:33]", "smiles3Dx": "C([C:1]#[4N:2]->[Mn+:3]1(<-[3C-:4]#[O+:5])(<-[5C-:6]#[O+:7])(<-[6H-:8])<-[1N:9]([C:10]([C:11]([H:35])([H:36])[H:37])([C:12]([H:38])([H:39])[H:40])[H:34])([C:13]([C:14]([H:42])([H:43])[H:44])([C:15]([H:45])([H:46])[H:47])[H:41])[C:16]([H:48])([H:49])[c:17]2[c:18]([H:50])[c:19]([H:51])[c:20]([H:52])[c:21]([C:22]([N:23]([C:24]([C:25]([H:56])([H:57])[H:58])([C:26]([H:59])([H:60])[H:61])[H:55])[C:27]([C:28]([H:63])([H:64])[H:65])([C:29]([H:66])([H:67])[H:68])[H:62])([H:53])[H:54])[2n:30]->12)([H:31])([H:32])[H:33]", "dummies": []}
C     -2.8213     1.7385     3.7219
C     -1.9918     1.2270     2.6317
N     -1.2912     0.7974     1.7182
Mn     0.0000     0.0000     0.0000
C      0.2010     2.1535    -0.7718
O      0.3078     3.2842    -1.1769
C     -0.4220    -2.1379     0.7217
O     -0.6457    -3.2596     1.1040
H     -1.5049    -0.1283    -1.0480
N      2.1057     0.1134     1.0579
C      1.9374     1.1989     2.0292
C      3.2107     2.0342     2.3493
C      1.2543     0.8035     3.3657
C      2.4966    -1.1964     1.6341
C      3.7679    -1.1718     2.5244
C      2.7163    -2.3386     0.6096
C      2.9643     0.5034    -0.0613
C      2.6666    -0.2008    -1.3874
C      3.6677    -0.3573    -2.3531
C      3.3449    -0.9367    -3.5804
C      2.0393    -1.3634    -3.8291
C      1.0628    -1.2216    -2.8258
C     -0.3555    -1.6742    -3.0606
N     -0.4468    -2.7501    -4.0852
C     -1.6923    -2.6740    -4.9057
C     -2.9756    -2.5099    -4.0663
C     -1.5738    -1.5735    -5.9674
C     -0.1640    -4.1509    -3.6314
C      0.6982    -4.2764    -2.3561
C      0.5559    -4.9086    -4.7598
N      1.3957    -0.5974    -1.6603
H     -3.2968     2.6908     3.4092
H     -3.6071     0.9954     3.9687
H     -2.1873     1.9172     4.6147
H      1.2335     1.8958     1.5374
H      4.1208     1.4193     2.4517
H      3.3993     2.7797     1.5495
H      3.0787     2.6197     3.2848
H      1.9663     0.4751     4.1447
H      0.7329     1.6916     3.7836
H      0.4963     0.0119     3.2319
H      1.6600    -1.5253     2.2775
H      4.6646    -0.8591     1.9534
H      3.9709    -2.1927     2.9144
H      3.6737    -0.5415     3.4199
H      3.6758    -2.2146     0.0640
H      1.9030    -2.4338    -0.1212
H      2.7672    -3.3122     1.1432
H      2.8441     1.5897    -0.2561
H      4.0287     0.3292     0.2005
H      4.6793    -0.0208    -2.1636
H      4.1060    -1.0512    -4.3414
H      1.8028    -1.8014    -4.7900
H     -0.8314    -2.0027    -2.1160
H     -0.8969    -0.7631    -3.3847
H     -1.8247    -3.6165    -5.4797
H     -3.0543    -1.4942    -3.6265
H     -3.0046    -3.2582    -3.2474
H     -3.8666    -2.6696    -4.7103
H     -1.5788    -0.5610    -5.5148
H     -2.4254    -1.6392    -6.6780
H     -0.6310    -1.7042    -6.5401
H     -1.1174    -4.6832    -3.4159
H      1.6909    -3.7995    -2.4859
H      0.8718    -5.3491    -2.1237
H      0.1820    -3.8543    -1.4743
H     -0.0499    -4.9330    -5.6873
H      1.5271    -4.4209    -4.9909
H      0.7463    -5.9619    -4.4617
69
{"conf": 20, "E": 162.45, "rms": -1.0, "geom": "OH", "total_charge": 0, "CA_charge": 1, "smiles": "C[C:1]#[4N:2]->[Mn+:3]1(<-[3C-:4]#[O+:5])(<-[5C-:6]#[O+:7])(<-[6H-:8])<-[1N:9]([CH:10]([CH3:11])[CH3:12])([CH:13]([CH3:14])[CH3:15])[CH2:16][c:17]2[cH:18][cH:19][cH:20][c:21]([CH2:22][N:23]([CH:24]([CH3:25])[CH3:26])[CH:27]([CH3:28])[CH3:29])[2n:30]->12", "smiles3D": "C([C:1]#[4N:2]->[Mn+:3]1(<-[3C-:4]#[O+:5])(<-[5C-:6]#[O+:7])(<-[6H-:8])<-[1N:9]([C:10]([C:11]([H:35])([H:36])[H:37])([C:12]([H:38])([H:39])[H:40])[H:34])([C:13]([C:14]([H:42])([H:43])[H:44])([C:15]([H:45])([H:46])[H:47])[H:41])[C:16]([H:48])([H:49])[c:17]2[c:18]([H:50])[c:19]([H:51])[c:20]([H:52])[c:21]([C:22]([N:23]([C:24]([C:25]([H:56])([H:57])[H:58])([C:26]([H:59])([H:60])[H:61])[H:55])[C:27]([C:28]([H:63])([H:64])[H:65])([C:29]([H:66])([H:67])[H:68])[H:62])([H:53])[H:54])[2n:30]->12)([H:31])([H:32])[H:33]", "smiles3Dx": "C([C:1]#[4N:2]->[Mn+:3]1(<-[3C-:4]#[O+:5])(<-[5C-:6]#[O+:7])(<-[6H-:8])<-[1N:9]([C:10]([C:11]([H:35])([H:36])[H:37])([C:12]([H:38])([H:39])[H:40])[H:34])([C:13]([C:14]([H:42])([H:43])[H:44])([C:15]([H:45])([H:46])[H:47])[H:41])[C:16]([H:48])([H:49])[c:17]2[c:18]([H:50])[c:19]([H:51])[c:20]([H:52])[c:21]([C:22]([N:23]([C:24]([C:25]([H:56])([H:57])[H:58])([C:26]([H:59])([H:60])[H:61])[H:55])[C:27]([C:28]([H:63])([H:64])[H:65])([C:29]([H:66])([H:67])[H:68])[H:62])([H:53])[H:54])[2n:30]->12)([H:31])([H:32])[H:33]", "dummies": []}
C      0.5691    -2.2164     4.4287
C      0.3995    -1.5622     3.1319
N      0.2561    -1.0087     2.0440
Mn     0.0000     0.0000     0.0000
C     -2.2245    -0.5525     0.0005
O     -3.3935    -0.8466     0.0179
C      2.2718     0.3230    -0.0067
O      3.4656     0.4931    -0.0101
H      0.3403    -1.6341    -0.7535
N     -0.3792     2.2514     0.6558
C     -1.8202     2.5769     0.4681
C     -2.7867     2.2019     1.6109
C     -2.1547     4.0440     0.0598
C      0.2475     2.4990     1.9641
C     -0.3243     1.7187     3.1665
C      0.3369     3.9878     2.3767
C      0.4117     2.9028    -0.3954
C      0.1120     2.3992    -1.8043
C      0.2183     3.2605    -2.9032
C      0.0505     2.7513    -4.1874
C     -0.2271     1.3981    -4.3642
C     -0.3477     0.5566    -3.2433
C     -0.7171    -0.8980    -3.4495
N     -2.1462    -1.2167    -3.1366
C     -3.0749    -0.3873    -3.9874
C     -4.3907    -0.0400    -3.2722
C     -3.3069    -0.9257    -5.4135
C     -2.3965    -2.7038    -3.1988
C     -3.8336    -3.0834    -2.7784
C     -1.4401    -3.5064    -2.2843
N     -0.1299     1.0747    -1.9949
H      1.5816    -2.6659     4.4865
H      0.4501    -1.4668     5.2379
H     -0.1963    -3.0110     4.5448
H     -2.1276     1.9555    -0.3960
H     -2.7226     1.1415     1.9010
H     -3.8347     2.3255     1.2619
H     -2.6681     2.8761     2.4814
H     -1.8585     4.2443    -0.9905
H     -3.2506     4.2267     0.0835
H     -1.6805     4.7900     0.7205
H      1.2959     2.1405     1.8586
H     -0.8955     0.8407     2.8634
H     -0.9781     2.3400     3.8137
H      0.5088     1.3728     3.8160
H     -0.6622     4.4016     2.6159
H      0.8401     4.6158     1.6180
H      0.9514     4.0747     3.2989
H      1.4901     2.7253    -0.2162
H      0.2716     4.0006    -0.3781
H      0.4465     4.3102    -2.7670
H      0.1348     3.4051    -5.0459
H     -0.3732     1.0130    -5.3660
H     -0.0178    -1.4620    -2.8235
H     -0.4814    -1.2078    -4.4913
H     -2.6427     0.6172    -4.1430
H     -4.8435     0.8615    -3.7396
H     -5.1518    -0.8369    -3.3430
H     -4.1973     0.1994    -2.2076
H     -2.3393    -1.1341    -5.9140
H     -3.9227    -1.8442    -5.4254
H     -3.8401    -0.1609    -6.0178
H     -2.2296    -3.0759    -4.2336
H     -4.5554    -2.9095    -3.5958
H     -3.9244    -4.1692    -2.5621
H     -4.1375    -2.5296    -1.8672
H     -1.4246    -3.0740    -1.2633
H     -0.4155    -3.5548    -2.7048
H     -1.7556    -4.5686    -2.2035
69
{"conf": 21, "E": 150.86, "rms": -1.0, "geom": "OH", "total_charge": 0, "CA_charge": 1, "smiles": "C[C:1]#[4N:2]->[Mn+:3]1(<-[3C-:4]#[O+:5])(<-[5C-:6]#[O+:7])(<-[6H-:8])<-[1N:9]([CH:10]([CH3:11])[CH3:12])([CH:13]([CH3:14])[CH3:15])[CH2:16][c:17]2[cH:18][cH:19][cH:20][c:21]([CH2:22][N:23]([CH:24]([CH3:25])[CH3:26])[CH:27]([CH3:28])[CH3:29])[2n:30]->12", "smiles3D": "C([C:1]#[4N:2]->[Mn+:3]1(<-[3C-:4]#[O+:5])(<-[5C-:6]#[O+:7])(<-[6H-:8])<-[1N:9]([C:10]([C:11]([H:35])([H:36])[H:37])([C:12]([H:38])([H:39])[H:40])[H:34])([C:13]([C:14]([H:42])([H:43])[H:44])([C:15]([H:45])([H:46])[H:47])[H:41])[C:16]([H:48])([H:49])[c:17]2[c:18]([H:50])[c:19]([H:51])[c:20]([H:52])[c:21]([C:22]([N:23]([C:24]([C:25]([H:56])([H:57])[H:58])([C:26]([H:59])([H:60])[H:61])[H:55])[C:27]([C:28]([H:63])([H:64])[H:65])([C:29]([H:66])([H:67])[H:68])[H:62])([H:53])[H:54])[2n:30]->12)([H:31])([H:32])[H:33]", "smiles3Dx": "C([C:1]#[4N:2]->[Mn+:3]1(<-[3C-:4]#[O+:5])(<-[5C-:6]#[O+:7])(<-[6H-:8])<-[1N:9]([C:10]([C:11]([H:35])([H:36])[H:37])([C:12]([H:38])([H:39])[H:40])[H:34])([C:13]([C:14]([H:42])([H:43])[H:44])([C:15]([H:45])([H:46])[H:47])[H:41])[C:16]([H:48])([H:49])[c:17]2[c:18]([H:50])[c:19]([H:51])[c:20]([H:52])[c:21]([C:22]([N:23]([C:24]([C:25]([H:56])([H:57])[H:58])([C:26]([H:59])([H:60])[H:61])[H:55])[C:27]([C:28]([H:63])([H:64])[H:65])([C:29]([H:66])([H:67])[H:68])[H:62])([H:53])[H:54])[2n:30]->12)([H:31])([H:32])[H:33]", "dummies": []}
C     -2.9947     1.9140    -3.4918
C     -2.1128     1.3558    -2.4675
N     -1.3742     0.8850    -1.6061
Mn     0.0000     0.0000     0.0000
C     -0.9326     1.2855     1.6619
O     -1.4206     1.9598     2.5345
C      1.2287    -1.0264    -1.6526
O      1.8749    -1.5629    -2.5179
H      1.1694     1.3919    -0.1873
N     -1.3674    -1.8653     0.4769
C     -2.7793    -1.5944     0.1289
C     -3.3878    -0.3082     0.7256
C     -3.7484    -2.7559     0.4580
C     -0.7574    -2.9910    -0.2564
C     -0.9253    -4.4142     0.3502
C     -1.1208    -3.0580    -1.7601
C     -1.1243    -1.9917     1.9058
C      0.3619    -1.9329     2.2720
C      0.8791    -2.7297     3.2998
C      2.2344    -2.6420     3.6111
C      3.0533    -1.7575     2.9094
C      2.5007    -0.9433     1.9047
C      3.3945     0.0128     1.1442
N      3.1960     1.4325     1.5337
C      3.6966     2.3803     0.4832
C      3.1764     3.8100     0.6668
C      5.2212     2.3633     0.2407
C      3.4537     1.7120     2.9842
C      4.8759     2.1710     3.3266
C      2.3971     2.6585     3.5680
N      1.1679    -1.0476     1.6236
H     -3.4618     1.0882    -4.0668
H     -3.7866     2.5208    -3.0066
H     -2.4047     2.5556    -4.1781
H     -2.8231    -1.4440    -0.9661
H     -2.8725     0.5860     0.3542
H     -4.4291    -0.1843     0.3572
H     -3.4528    -0.3173     1.8308
H     -3.6156    -3.6040    -0.2372
H     -3.6479    -3.0922     1.5084
H     -4.8046    -2.4430     0.3126
H      0.3277    -2.7929    -0.2160
H     -0.5801    -5.1874    -0.3696
H     -1.9581    -4.6632     0.6396
H     -0.2807    -4.5317     1.2457
H     -1.1043    -2.0522    -2.2238
H     -2.1188    -3.5109    -1.9253
H     -0.3775    -3.6844    -2.2987
H     -1.6101    -1.1620     2.4421
H     -1.5596    -2.9326     2.2993
H      0.2442    -3.4176     3.8439
H      2.6515    -3.2613     4.3945
H      4.1065    -1.7002     3.1554
H      3.1886    -0.1304     0.0636
H      4.4569    -0.2723     1.3015
H      3.2615     2.0585    -0.4880
H      2.0898     3.7972     0.8958
H      3.7275     4.3438     1.4659
H      3.3196     4.3844    -0.2737
H      5.7739     3.0045     0.9524
H      5.4325     2.7725    -0.7707
H      5.6360     1.3373     0.2682
H      3.3191     0.7805     3.5691
H      5.0291     2.1104     4.4256
H      5.6245     1.5041     2.8512
H      5.0448     3.2267     3.0375
H      2.3928     2.5806     4.6767
H      2.5947     3.7173     3.3150
H      1.3888     2.3769     3.1995
69
{"conf": 22, "E": 151.53, "rms": -1.0, "geom": "OH", "total_charge": 0, "CA_charge": 1, "smiles": "C[C:1]#[4N:2]->[Mn+:3]1(<-[3C-:4]#[O+:5])(<-[5C-:6]#[O+:7])(<-[6H-:8])<-[1N:9]([CH:10]([CH3:11])[CH3:12])([CH:13]([CH3:14])[CH3:15])[CH2:16][c:17]2[cH:18][cH:19][cH:20][c:21]([CH2:22][N:23]([CH:24]([CH3:25])[CH3:26])[CH:27]([CH3:28])[CH3:29])[2n:30]->12", "smiles3D": "C([C:1]#[4N:2]->[Mn+:3]1(<-[3C-:4]#[O+:5])(<-[5C-:6]#[O+:7])(<-[6H-:8])<-[1N:9]([C:10]([C:11]([H:35])([H:36])[H:37])([C:12]([H:38])([H:39])[H:40])[H:34])([C:13]([C:14]([H:42])([H:43])[H:44])([C:15]([H:45])([H:46])[H:47])[H:41])[C:16]([H:48])([H:49])[c:17]2[c:18]([H:50])[c:19]([H:51])[c:20]([H:52])[c:21]([C:22]([N:23]([C:24]([C:25]([H:56])([H:57])[H:58])([C:26]([H:59])([H:60])[H:61])[H:55])[C:27]([C:28]([H:63])([H:64])[H:65])([C:29]([H:66])([H:67])[H:68])[H:62])([H:53])[H:54])[2n:30]->12)([H:31])([H:32])[H:33]", "smiles3Dx": "C([C:1]#[4N:2]->[Mn+:3]1(<-[3C-:4]#[O+:5])(<-[5C-:6]#[O+:7])(<-[6H-:8])<-[1N:9]([C:10]([C:11]([H:35])([H:36])[H:37])([C:12]([H:38])([H:39])[H:40])[H:34])([C:13]([C:14]([H:42])([H:43])[H:44])([C:15]([H:45])([H:46])[H:47])[H:41])[C:16]([H:48])([H:49])[c:17]2[c:18]([H:50])[c:19]([H:51])[c:20]([H:52])[c:21]([C:22]([N:23]([C:24]([C:25]([H:56])([H:57])[H:58])([C:26]([H:59])([H:60])[H:61])[H:55])[C:27]([C:28]([H:63])([H:64])[H:65])([C:29]([H:66])([H:67])[H:68])[H:62])([H:53])[H:54])[2n:30]->12)([H:31])([H:32])[H:33]", "dummies": []}
C      2.6360    -3.5722     2.2661
C      1.8653    -2.5244     1.5978
N      1.2156    -1.6447     1.0381
Mn     0.0000     0.0000     0.0000
C     -0.9905    -1.4705    -1.4618
O     -1.5092    -2.2396    -2.2323
C      1.2371     1.5676     1.1349
O      1.8922     2.3788     1.7406
H      1.2933     0.1279    -1.2854
N     -1.8060    -0.0551     1.5317
C     -1.9996    -1.4180     2.1088
C     -3.3134    -1.5860     2.9289
C     -1.9370    -2.5930     1.1136
C     -1.6153     0.9314     2.6219
C     -1.5992     2.4289     2.2060
C     -0.3667     0.6306     3.4926
C     -2.9317     0.3365     0.6924
C     -2.6446     1.4176    -0.3578
C     -3.6932     2.2202    -0.8242
C     -3.4523     3.1490    -1.8287
C     -2.1770     3.2628    -2.3703
C     -1.1345     2.4482    -1.8917
C      0.2411     2.5869    -2.5118
N      1.1812     3.4375    -1.7275
C      0.6434     4.7896    -1.3757
C      0.6498     5.7851    -2.5482
C      1.3571     5.3825    -0.1510
C      2.5826     3.4521    -2.2653
C      2.6938     3.3921    -3.8052
C      3.4040     2.3214    -1.6435
N     -1.3972     1.5409    -0.8990
H      3.4005    -3.9711     1.5683
H      3.1364    -3.1488     3.1611
H      1.9544    -4.3908     2.5760
H     -1.1678    -1.6044     2.8140
H     -3.4260    -2.6381     3.2682
H     -4.2118    -1.3402     2.3282
H     -3.3109    -0.9956     3.8644
H     -0.9382    -2.6911     0.6717
H     -2.0773    -3.5516     1.6583
H     -2.7248    -2.5647     0.3376
H     -2.4882     0.8485     3.2976
H     -0.9542     2.6498     1.3447
H     -2.6271     2.7654     1.9571
H     -1.2836     3.0762     3.0516
H     -0.6670     0.0434     4.3870
H      0.3725     0.0244     2.9396
H      0.1368     1.5447     3.8723
H     -3.3116    -0.5389     0.1378
H     -3.7636     0.6971     1.3410
H     -4.6915     2.1187    -0.4172
H     -4.2564     3.7740    -2.1953
H     -2.0020     3.9850    -3.1578
H      0.1155     3.0060    -3.5328
H      0.6634     1.5819    -2.6728
H     -0.4091     4.6981    -1.0422
H      0.1167     6.7138    -2.2525
H      1.6836     6.0654    -2.8376
H      0.1220     5.3622    -3.4265
H      1.3827     4.6399     0.6699
H      0.7998     6.2720     0.2142
H      2.3916     5.7082    -0.3790
H      3.1028     4.3836    -1.9651
H      2.0792     4.1781    -4.2859
H      3.7487     3.5607    -4.1106
H      2.3852     2.3997    -4.1966
H      4.4742     2.4311    -1.9218
H      3.0562     1.3336    -2.0033
H      3.3357     2.3622    -0.5384
69
{"conf": 23, "E": 150.44, "rms": -1.0, "geom": "OH", "total_charge": 0, "CA_charge": 1, "smiles": "C[C:1]#[4N:2]->[Mn+:3]1(<-[3C-:4]#[O+:5])(<-[5C-:6]#[O+:7])(<-[6H-:8])<-[1N:9]([CH:10]([CH3:11])[CH3:12])([CH:13]([CH3:14])[CH3:15])[CH2:16][c:17]2[cH:18][cH:19][cH:20][c:21]([CH2:22][N:23]([CH:24]([CH3:25])[CH3:26])[CH:27]([CH3:28])[CH3:29])[2n:30]->12", "smiles3D": "C([C:1]#[4N:2]->[Mn+:3]1(<-[3C-:4]#[O+:5])(<-[5C-:6]#[O+:7])(<-[6H-:8])<-[1N:9]([C:10]([C:11]([H:35])([H:36])[H:37])([C:12]([H:38])([H:39])[H:40])[H:34])([C:13]([C:14]([H:42])([H:43])[H:44])([C:15]([H:45])([H:46])[H:47])[H:41])[C:16]([H:48])([H:49])[c:17]2[c:18]([H:50])[c:19]([H:51])[c:20]([H:52])[c:21]([C:22]([N:23]([C:24]([C:25]([H:56])([H:57])[H:58])([C:26]([H:59])([H:60])[H:61])[H:55])[C:27]([C:28]([H:63])([H:64])[H:65])([C:29]([H:66])([H:67])[H:68])[H:62])([H:53])[H:54])[2n:30]->12)([H:31])([H:32])[H:33]", "smiles3Dx": "C([C:1]#[4N:2]->[Mn+:3]1(<-[3C-:4]#[O+:5])(<-[5C-:6]#[O+:7])(<-[6H-:8])<-[1N:9]([C:10]([C:11]([H:35])([H:36])[H:37])([C:12]([H:38])([H:39])[H:40])[H:34])([C:13]([C:14]([H:42])([H:43])[H:44])([C:15]([H:45])([H:46])[H:47])[H:41])[C:16]([H:48])([H:49])[c:17]2[c:18]([H:50])[c:19]([H:51])[c:20]([H:52])[c:21]([C:22]([N:23]([C:24]([C:25]([H:56])([H:57])[H:58])([C:26]([H:59])([H:60])[H:61])[H:55])[C:27]([C:28]([H:63])([H:64])[H:65])([C:29]([H:66])([H:67])[H:68])[H:62])([H:53])[H:54])[2n:30]->12)([H:31])([H:32])[H:33]", "dummies": []}
C      2.8147     4.1106    -0.1878
C      1.9914     2.9034    -0.1299
N      1.2987     1.8898    -0.0838
Mn     0.0000     0.0000     0.0000
C     -1.3726     1.0324     1.5285
O     -2.0894     1.5712     2.3348
C      1.5291    -1.2596    -1.1630
O      2.3335    -1.9203    -1.7719
H      0.9220    -0.5647     1.4712
N     -1.3050     0.4986    -1.9217
C     -0.5360     1.2501    -2.9580
C     -1.2154     1.2961    -4.3607
C      0.9124     0.7878    -3.1836
C     -2.5163     1.2687    -1.5522
C     -3.5799     0.5293    -0.6958
C     -2.1719     2.6214    -0.8772
C     -1.6629    -0.8342    -2.3960
C     -1.9879    -1.8620    -1.3051
C     -2.9456    -2.8563    -1.5408
C     -3.2943    -3.7250    -0.5111
C     -2.6582    -3.6263     0.7240
C     -1.6319    -2.6839     0.9063
C     -0.9045    -2.6188     2.2290
N      0.5136    -3.0655     2.1411
C      0.7679    -4.5006     1.7903
C     -0.2231    -5.5143     2.3946
C      0.8735    -4.6761     0.2725
C      1.3341    -2.5541     3.2816
C      2.8133    -2.4191     2.8853
C      1.1783    -3.3715     4.5751
N     -1.3452    -1.8085    -0.1048
H      3.8623     3.8325    -0.4242
H      2.4243     4.7860    -0.9766
H      2.7812     4.6284     0.7927
H     -0.4493     2.3011    -2.6213
H     -2.1960     1.8045    -4.3613
H     -1.3245     0.2831    -4.7992
H     -0.5912     1.8886    -5.0638
H      1.5258     0.9387    -2.2877
H      0.9832    -0.2497    -3.5621
H      1.3946     1.4310    -3.9513
H     -3.0494     1.5201    -2.4873
H     -4.1208    -0.2135    -1.3177
H     -3.1651     0.0083     0.1786
H     -4.3643     1.2320    -0.3421
H     -2.8750     2.9026    -0.0648
H     -1.1470     2.6095    -0.4689
H     -2.2167     3.4393    -1.6282
H     -2.5420    -0.7556    -3.0769
H     -0.8292    -1.2590    -2.9853
H     -3.4503    -2.9261    -2.4962
H     -4.0682    -4.4657    -0.6653
H     -2.9731    -4.2757     1.5298
H     -1.4464    -3.1965     3.0074
H     -0.9614    -1.5616     2.5605
H      1.7641    -4.8073     2.1695
H      0.2231    -6.5313     2.3593
H     -1.1633    -5.5596     1.8187
H     -0.4513    -5.2883     3.4539
H      1.6210    -3.9658    -0.1347
H      1.2128    -5.7065     0.0321
H     -0.0979    -4.5092    -0.2321
H      1.0109    -1.5209     3.5385
H      2.9017    -1.9440     1.8857
H      3.3288    -3.4009     2.8604
H      3.3435    -1.7788     3.6225
H      1.5910    -4.3955     4.4664
H      0.1102    -3.4301     4.8694
H      1.7272    -2.8710     5.4013
69
{"conf": 24, "E": 177.21, "rms": -1.0, "geom": "OH", "total_charge": 0, "CA_charge": 1, "smiles": "C[C:1]#[4N:2]->[Mn+:3]1(<-[3C-:4]#[O+:5])(<-[5C-:6]#[O+:7])(<-[6H-:8])<-[1N:9]([CH:10]([CH3:11])[CH3:12])([CH:13]([CH3:14])[CH3:15])[CH2:16][c:17]2[cH:18][cH:19][cH:20][c:21]([CH2:22][N:23]([CH:24]([CH3:25])[CH3:26])[CH:27]([CH3:28])[CH3:29])[2n:30]->12", "smiles3D": "C([C:1]#[4N:2]->[Mn+:3]1(<-[3C-:4]#[O+:5])(<-[5C-:6]#[O+:7])(<-[6H-:8])<-[1N:9]([C:10]([C:11]([H:35])([H:36])[H:37])([C:12]([H:38])([H:39])[H:40])[H:34])([C:13]([C:14]([H:42])([H:43])[H:44])([C:15]([H:45])([H:46])[H:47])[H:41])[C:16]([H:48])([H:49])[c:17]2[c:18]([H:50])[c:19]([H:51])[c:20]([H:52])[c:21]([C:22]([N:23]([C:24]([C:25]([H:56])([H:57])[H:58])([C:26]([H:59])([H:60])[H:61])[H:55])[C:27]([C:28]([H:63])([H:64])[H:65])([C:29]([H:66])([H:67])[H:68])[H:62])([H:53])[H:54])[2n:30]->12)([H:31])([H:32])[H:33]", "smiles3Dx": "C([C:1]#[4N:2]->[Mn+:3]1(<-[3C-:4]#[O+:5])(<-[5C-:6]#[O+:7])(<-[6H-:8])<-[1N:9]([C:10]([C:11]([H:35])([H:36])[H:37])([C:12]([H:38])([H:39])[H:40])[H:34])([C:13]([C:14]([H:42])([H:43])[H:44])([C:15]([H:45])([H:46])[H:47])[H:41])[C:16]([H:48])([H:49])[c:17]2[c:18]([H:50])[c:19]([H:51])[c:20]([H:52])[c:21]([C:22]([N:23]([C:24]([C:25]([H:56])([H:57])[H:58])([C:26]([H:59])([H:60])[H:61])[H:55])[C:27]([C:28]([H:63])([H:64])[H:65])([C:29]([H:66])([H:67])[H:68])[H:62])([H:53])[H:54])[2n:30]->12)([H:31])([H:32])[H:33]", "dummies": []}
C      4.7719     1.2658    -0.7185
C      3.3724     0.8938    -0.5157
N      2.1958     0.5802    -0.3486
Mn     0.0000     0.0000     0.0000
C     -0.7742     1.9746    -0.8717
O     -1.1825     3.0136    -1.3277
C      0.7620    -1.8348     1.1549
O      1.1635    -2.7955     1.7633
H      0.1363     0.8637     1.5955
N     -0.5330    -1.1302    -2.0438
C     -0.1212    -2.5550    -2.0100
C      1.4029    -2.7033    -1.8055
C     -0.8606    -3.4934    -1.0155
C      0.0365    -0.4837    -3.2959
C      1.3031     0.3330    -3.0478
C     -0.8980     0.4058    -4.1658
C     -1.9988    -1.0441    -2.0213
C     -2.6666    -1.2329    -0.6687
C     -3.8920    -1.9041    -0.5650
C     -4.5094    -2.0035     0.6789
C     -3.9463    -1.3681     1.7840
C     -2.7706    -0.6114     1.6274
C     -2.2296     0.1747     2.8047
N     -2.0592     1.6478     2.5730
C     -1.1735     2.3067     3.6155
C     -0.4731     1.3889     4.6481
C     -0.1036     3.1901     2.9398
C     -3.3625     2.4073     2.4682
C     -4.3557     1.8333     1.4381
C     -3.1377     3.8874     2.0695
N     -2.1273    -0.6279     0.4212
H      5.4280     0.5168    -0.2296
H      4.9913     1.2966    -1.8056
H      4.9566     2.2658    -0.2751
H     -0.3480    -2.9880    -3.0133
H      1.7924    -1.9295    -1.1266
H      1.6894    -3.6996    -1.4078
H      1.9279    -2.6013    -2.7780
H     -1.8684    -3.7388    -1.4103
H     -0.3450    -4.4725    -0.9209
H     -0.9871    -3.0746    -0.0088
H      0.3507    -1.2937    -3.9908
H      1.0944     1.2252    -2.4362
H      2.1105    -0.2892    -2.6345
H      1.7102     0.7043    -4.0134
H     -0.3702     0.7229    -5.0915
H     -1.2022     1.3305    -3.6322
H     -1.7864    -0.1626    -4.5137
H     -2.3195    -0.0371    -2.3292
H     -2.4271    -1.7732    -2.7485
H     -4.3504    -2.3642    -1.4313
H     -5.4383    -2.5493     0.7817
H     -4.4519    -1.4215     2.7402
H     -2.8686     0.0159     3.7020
H     -1.2591    -0.3157     3.0046
H     -1.7822     2.9745     4.2663
H      0.0636     2.0137     5.3947
H      0.2841     0.7318     4.1702
H     -1.2115     0.7817     5.2121
H     -0.4465     3.5792     1.9612
H      0.1379     4.0552     3.5939
H      0.8417     2.6355     2.7641
H     -3.8766     2.3967     3.4565
H     -5.1523     2.5661     1.1867
H     -4.9042     0.9767     1.8684
H     -3.8406     1.5646     0.4921
H     -2.5673     4.4554     2.8294
H     -2.6133     3.9484     1.0923
H     -4.1082     4.4209     1.9772
69
{"conf": 25, "E": 155.48, "rms": -1.0, "geom": "OH", "total_charge": 0, "CA_charge": 1, "smiles": "C[C:1]#[4N:2]->[Mn+:3]1(<-[3C-:4]#[O+:5])(<-[5C-:6]#[O+:7])(<-[6H-:8])<-[1N:9]([CH:10]([CH3:11])[CH3:12])([CH:13]([CH3:14])[CH3:15])[CH2:16][c:17]2[cH:18][cH:19][cH:20][c:21]([CH2:22][N:23]([CH:24]([CH3:25])[CH3:26])[CH:27]([CH3:28])[CH3:29])[2n:30]->12", "smiles3D": "C([C:1]#[4N:2]->[Mn+:3]1(<-[3C-:4]#[O+:5])(<-[5C-:6]#[O+:7])(<-[6H-:8])<-[1N:9]([C:10]([C:11]([H:35])([H:36])[H:37])([C:12]([H:38])([H:39])[H:40])[H:34])([C:13]([C:14]([H:42])([H:43])[H:44])([C:15]([H:45])([H:46])[H:47])[H:41])[C:16]([H:48])([H:49])[c:17]2[c:18]([H:50])[c:19]([H:51])[c:20]([H:52])[c:21]([C:22]([N:23]([C:24]([C:25]([H:56])([H:57])[H:58])([C:26]([H:59])([H:60])[H:61])[H:55])[C:27]([C:28]([H:63])([H:64])[H:65])([C:29]([H:66])([H:67])[H:68])[H:62])([H:53])[H:54])[2n:30]->12)([H:31])([H:32])[H:33]", "smiles3Dx": "C([C:1]#[4N:2]->[Mn+:3]1(<-[3C-:4]#[O+:5])(<-[5C-:6]#[O+:7])(<-[6H-:8])<-[1N:9]([C:10]([C:11]([H:35])([H:36])[H:37])([C:12]([H:38])([H:39])[H:40])[H:34])([C:13]([C:14]([H:42])([H:43])[H:44])([C:15]([H:45])([H:46])[H:47])[H:41])[C:16]([H:48])([H:49])[c:17]2[c:18]([H:50])[c:19]([H:51])[c:20]([H:52])[c:21]([C:22]([N:23]([C:24]([C:25]([H:56])([H:57])[H:58])([C:26]([H:59])([H:60])[H:61])[H:55])[C:27]([C:28]([H:63])([H:64])[H:65])([C:29]([H:66])([H:67])[H:68])[H:62])([H:53])[H:54])[2n:30]->12)([H:31])([H:32])[H:33]", "dummies": []}
C      4.4172     1.9487    -1.2288
C      3.1220     1.3756    -0.8655
N      2.0319     0.8959    -0.5639
Mn     0.0000     0.0000     0.0000
C     -0.6553     1.8800     1.1419
O     -0.9998     2.8642     1.7479
C      0.6557    -2.0859    -0.7048
O      1.0004    -3.1846    -1.0634
H      0.6675    -0.5215     1.6163
N     -1.1087     0.6243    -2.0062
C     -1.0512    -0.5281    -2.9252
C     -1.9548    -0.4197    -4.1845
C      0.3706    -0.9418    -3.3788
C     -0.7129     1.9421    -2.5981
C      0.4760     1.9584    -3.5882
C     -0.4236     3.0526    -1.5662
C     -2.4792     0.7438    -1.4905
C     -2.9235    -0.3853    -0.5660
C     -4.2442    -0.8491    -0.5878
C     -4.6388    -1.8214     0.3284
C     -3.7252    -2.3060     1.2634
C     -2.4101    -1.8076     1.2762
C     -1.4313    -2.3182     2.3148
N     -1.2031    -1.3841     3.4549
C     -2.4367    -0.7727     4.0369
C     -3.2197    -1.7268     4.9526
C     -2.1185     0.5507     4.7507
C     -0.2136    -1.8762     4.4710
C      1.2047    -1.4529     4.0844
C     -0.2525    -3.3963     4.7369
N     -2.0530    -0.8513     0.3682
H      5.1332     1.8037    -0.3940
H      4.2975     3.0330    -1.4302
H      4.8018     1.4440    -2.1388
H     -1.4343    -1.3967    -2.3463
H     -1.6834    -1.1988    -4.9295
H     -3.0165    -0.6160    -3.9303
H     -1.8788     0.5671    -4.6778
H      0.6270    -0.6101    -4.4041
H      1.1416    -0.5801    -2.6763
H      0.4339    -2.0497    -3.4287
H     -1.5911     2.2974    -3.1870
H      0.2164     1.4773    -4.5475
H      1.3989     1.5465    -3.1415
H      0.7174     3.0006    -3.8890
H     -0.1906     4.0060    -2.0878
H     -1.2944     3.3135    -0.9408
H      0.4612     2.8094    -0.9544
H     -3.2041     0.8341    -2.3255
H     -2.5709     1.6663    -0.8956
H     -4.9591    -0.4612    -1.3026
H     -5.6550    -2.1937     0.3198
H     -4.0437    -3.0572     1.9750
H     -0.4681    -2.5338     1.8114
H     -1.8103    -3.2931     2.6868
H     -3.1286    -0.4721     3.2247
H     -2.6598    -1.9463     5.8851
H     -3.4410    -2.6768     4.4248
H     -4.1879    -1.2621     5.2366
H     -3.0560     1.1234     4.9180
H     -1.6442     0.3913     5.7403
H     -1.4429     1.1680     4.1217
H     -0.3983    -1.3979     5.4539
H      1.9125    -1.6931     4.9067
H      1.5420    -1.9861     3.1709
H      1.2397    -0.3559     3.9139
H      0.1264    -3.9693     3.8639
H     -1.2792    -3.7353     4.9790
H      0.3943    -3.6409     5.6066
