# Supplementary material for: MACE: Automated Assessment of Stereochemistry of Transition Metal Complexes and Its Applications in Computational Catalysis
Source: J Chem Theory Comput. 2024 Feb 16;20(5):2313–20. doi: 10.1021/acs.jctc.3c01313 (PMC10938507; doi:10.1021/acs.jctc.3c01313)
Supplement: Supplementary file 3 — ct3c01313_si_003.zip [file ct3c01313_si_003.zip › structures/screening/mace_MeCN/Mn_NNpyN_iPr_tri_0.xyz]

63
{"conf": 0, "E": 201.89, "rms": -1.0, "geom": "OH", "total_charge": 0, "CA_charge": 1, "smiles": "C[CH:1]([CH3:2])[1N:3]1([CH:4]([CH3:5])[CH3:6])->[Mn+:7]2(<-[3H-:8])(<-[4C-:9]#[O+:10])(<-[5C-:11]#[O+:12])<-[2n:13]3[c:14]([cH:15][cH:16][cH:17][c:18]3[CH2:19][6N:20]->2([CH:21]([CH3:22])[CH3:23])[CH:24]([CH3:25])[CH3:26])[CH2:27]1", "smiles3D": "C([C:1]([C:2]([H:32])([H:33])[H:34])([1N:3]1([C:4]([C:5]([H:36])([H:37])[H:38])([C:6]([H:39])([H:40])[H:41])[H:35])->[Mn+:7]2(<-[3H-:8])(<-[4C-:9]#[O+:10])(<-[5C-:11]#[O+:12])<-[2n:13]3[c:14]([c:15]([H:42])[c:16]([H:43])[c:17]([H:44])[c:18]3[C:19]([H:45])([H:46])[6N:20]->2([C:21]([C:22]([H:48])([H:49])[H:50])([C:23]([H:51])([H:52])[H:53])[H:47])[C:24]([C:25]([H:55])([H:56])[H:57])([C:26]([H:58])([H:59])[H:60])[H:54])[C:27]1([H:61])[H:62])[H:31])([H:28])([H:29])[H:30]", "smiles3Dx": "C([C:1]([C:2]([H:32])([H:33])[H:34])([1N:3]1([C:4]([C:5]([H:36])([H:37])[H:38])([C:6]([H:39])([H:40])[H:41])[H:35])->[Mn+:7]2(<-[3H-:8])(<-[4C-:9]#[O+:10])(<-[5C-:11]#[O+:12])<-[2n:13]3[c:14]([c:15]([H:42])[c:16]([H:43])[c:17]([H:44])[c:18]3[C:19]([H:45])([H:46])[6N:20]->2([C:21]([C:22]([H:48])([H:49])[H:50])([C:23]([H:51])([H:52])[H:53])[H:47])[C:24]([C:25]([H:55])([H:56])[H:57])([C:26]([H:58])([H:59])[H:60])[H:54])[C:27]1([H:61])[H:62])[H:31])([H:28])([H:29])[H:30]", "dummies": []}
C      0.6103     1.2319    -3.6012
C     -0.7567     1.3801    -2.8621
C     -0.7140     2.7040    -2.0552
N     -1.2099     0.2142    -2.0584
C     -2.6924     0.2116    -1.8677
C     -3.3888     1.5709    -1.6127
C     -3.1851    -0.7378    -0.7557
Mn     0.0000     0.0000     0.0000
H     -1.1315    -1.3283     0.5327
C     -1.1387     1.4743     1.3419
O     -1.7376     2.2496     2.0451
C      1.5493     1.6275    -0.5163
O      2.3678     2.4739    -0.7779
N      1.0714    -1.3045    -1.2795
C      0.5424    -1.5799    -2.4826
C      1.2372    -2.4406    -3.3409
C      2.4855    -2.9457    -2.9154
C      3.0036    -2.6112    -1.6452
C      2.2408    -1.7784    -0.8185
C      2.6962    -1.3280     0.5733
N      1.5820    -0.9651     1.4825
C      0.9760    -2.1640     2.1074
C      1.7931    -2.7950     3.2655
C      0.6461    -3.3254     1.1315
C      1.9447     0.1095     2.4138
C      3.3730     0.0215     3.0252
C      0.9282     0.3821     3.5544
C     -0.8565    -1.0448    -2.7897
H      0.9227     2.2013    -4.0461
H      1.4187     0.8841    -2.9363
H      0.5435     0.5430    -4.4664
H     -1.5123     1.5195    -3.6704
H     -0.8515     2.5152    -0.9823
H     -1.4952     3.4104    -2.4024
H      0.2359     3.2656    -2.1752
H     -3.1332    -0.1671    -2.8224
H     -2.9983     2.0758    -0.7089
H     -4.4756     1.4133    -1.4396
H     -3.3511     2.2248    -2.5049
H     -2.7685    -1.7588    -0.8158
H     -4.2850    -0.8699    -0.8476
H     -3.0057    -0.2976     0.2461
H      0.8318    -2.7145    -4.3065
H      3.0477    -3.6018    -3.5669
H      3.9602    -2.9989    -1.3194
H      3.3188    -2.1296     1.0219
H      3.3491    -0.4437     0.4164
H      0.0053    -1.8440     2.5320
H      1.2440    -3.6692     3.6772
H      1.9426    -2.1233     4.1230
H      2.7785    -3.1648     2.9179
H      1.5670    -3.8568     0.8103
H      0.0908    -3.0148     0.2343
H      0.0029    -4.0709     1.6470
H      1.9386     1.0235     1.8031
H      3.6903    -1.0115     3.2456
H      3.4504     0.6189     3.9593
H      4.1187     0.4534     2.3256
H      1.1366    -0.1923     4.4761
H     -0.1113     0.1800     3.2507
H      0.9817     1.4547     3.8408
H     -0.9566    -0.8966    -3.8874
H     -1.5560    -1.8601    -2.5279
63
{"conf": 1, "E": 203.83, "rms": -1.0, "geom": "OH", "total_charge": 0, "CA_charge": 1, "smiles": "C[CH:1]([CH3:2])[1N:3]1([CH:4]([CH3:5])[CH3:6])->[Mn+:7]2(<-[3H-:8])(<-[4C-:9]#[O+:10])(<-[5C-:11]#[O+:12])<-[2n:13]3[c:14]([cH:15][cH:16][cH:17][c:18]3[CH2:19][6N:20]->2([CH:21]([CH3:22])[CH3:23])[CH:24]([CH3:25])[CH3:26])[CH2:27]1", "smiles3D": "C([C:1]([C:2]([H:32])([H:33])[H:34])([1N:3]1([C:4]([C:5]([H:36])([H:37])[H:38])([C:6]([H:39])([H:40])[H:41])[H:35])->[Mn+:7]2(<-[3H-:8])(<-[4C-:9]#[O+:10])(<-[5C-:11]#[O+:12])<-[2n:13]3[c:14]([c:15]([H:42])[c:16]([H:43])[c:17]([H:44])[c:18]3[C:19]([H:45])([H:46])[6N:20]->2([C:21]([C:22]([H:48])([H:49])[H:50])([C:23]([H:51])([H:52])[H:53])[H:47])[C:24]([C:25]([H:55])([H:56])[H:57])([C:26]([H:58])([H:59])[H:60])[H:54])[C:27]1([H:61])[H:62])[H:31])([H:28])([H:29])[H:30]", "smiles3Dx": "C([C:1]([C:2]([H:32])([H:33])[H:34])([1N:3]1([C:4]([C:5]([H:36])([H:37])[H:38])([C:6]([H:39])([H:40])[H:41])[H:35])->[Mn+:7]2(<-[3H-:8])(<-[4C-:9]#[O+:10])(<-[5C-:11]#[O+:12])<-[2n:13]3[c:14]([c:15]([H:42])[c:16]([H:43])[c:17]([H:44])[c:18]3[C:19]([H:45])([H:46])[6N:20]->2([C:21]([C:22]([H:48])([H:49])[H:50])([C:23]([H:51])([H:52])[H:53])[H:47])[C:24]([C:25]([H:55])([H:56])[H:57])([C:26]([H:58])([H:59])[H:60])[H:54])[C:27]1([H:61])[H:62])[H:31])([H:28])([H:29])[H:30]", "dummies": []}
C      3.2214    -0.6431    -1.1035
C      2.2254    -1.7978    -1.3702
C      2.9133    -2.8253    -2.3186
N      0.8710    -1.3735    -1.7622
C      0.7500    -0.7579    -3.1125
C     -0.5591     0.0357    -3.3156
C      1.8955     0.1623    -3.5927
Mn     0.0000     0.0000     0.0000
H     -1.5184     0.2329    -0.9936
C      0.7879     2.0361    -0.7327
O      1.2010     3.1013    -1.1187
C      1.7777    -0.3482     1.4239
O      2.7028    -0.5299     2.1758
N     -0.7295    -1.9208     0.5360
C     -0.5783    -2.9204    -0.3452
C     -1.1060    -4.1796    -0.0307
C     -1.7334    -4.3497     1.2218
C     -1.8487    -3.2676     2.1194
C     -1.3508    -2.0218     1.7203
C     -1.2577    -0.8252     2.6506
N     -1.2923     0.4893     1.9566
C     -0.8161     1.6201     2.8180
C      0.1376     2.5781     2.1070
C     -0.1617     1.2576     4.1789
C     -2.6419     0.7163     1.4337
C     -3.7922     0.6660     2.4798
C     -2.7683     2.0290     0.6296
C     -0.0208    -2.5814    -1.7201
H      3.8815    -0.9130    -0.2518
H      3.9148    -0.4481    -1.9452
H      2.6984     0.2925    -0.8570
H      2.0986    -2.3156    -0.3921
H      4.0187    -2.8046    -2.2033
H      2.6200    -3.8633    -2.0582
H      2.6782    -2.6500    -3.3842
H      0.7174    -1.5987    -3.8453
H     -0.5256     1.0070    -2.7867
H     -0.6844     0.2687    -4.3953
H     -1.4704    -0.5225    -3.0373
H      2.0791     1.0000    -2.8957
H      2.8178    -0.4081    -3.8058
H      1.6326     0.6195    -4.5713
H     -1.0437    -5.0027    -0.7310
H     -2.1297    -5.3186     1.4960
H     -2.3051    -3.4036     3.0915
H     -2.0480    -0.8989     3.4249
H     -0.2852    -0.9407     3.1601
H     -1.6970     2.2345     3.0903
H      1.0724     2.0735     1.8136
H      0.4243     3.4069     2.7901
H     -0.3587     3.0768     1.2592
H      0.0269     2.1814     4.7676
H      0.8169     0.7511     4.0406
H     -0.8411     0.6379     4.8003
H     -2.8411    -0.1063     0.7147
H     -4.0808    -0.3869     2.6823
H     -3.5246     1.1452     3.4409
H     -4.7080     1.1601     2.0896
H     -2.8449     2.9168     1.2910
H     -1.9129     2.1654    -0.0543
H     -3.6874     1.9973     0.0059
H      0.4992    -3.4765    -2.1085
H     -0.8992    -2.4336    -2.3751
63
{"conf": 2, "E": 212.05, "rms": -1.0, "geom": "OH", "total_charge": 0, "CA_charge": 1, "smiles": "C[CH:1]([CH3:2])[1N:3]1([CH:4]([CH3:5])[CH3:6])->[Mn+:7]2(<-[3H-:8])(<-[4C-:9]#[O+:10])(<-[5C-:11]#[O+:12])<-[2n:13]3[c:14]([cH:15][cH:16][cH:17][c:18]3[CH2:19][6N:20]->2([CH:21]([CH3:22])[CH3:23])[CH:24]([CH3:25])[CH3:26])[CH2:27]1", "smiles3D": "C([C:1]([C:2]([H:32])([H:33])[H:34])([1N:3]1([C:4]([C:5]([H:36])([H:37])[H:38])([C:6]([H:39])([H:40])[H:41])[H:35])->[Mn+:7]2(<-[3H-:8])(<-[4C-:9]#[O+:10])(<-[5C-:11]#[O+:12])<-[2n:13]3[c:14]([c:15]([H:42])[c:16]([H:43])[c:17]([H:44])[c:18]3[C:19]([H:45])([H:46])[6N:20]->2([C:21]([C:22]([H:48])([H:49])[H:50])([C:23]([H:51])([H:52])[H:53])[H:47])[C:24]([C:25]([H:55])([H:56])[H:57])([C:26]([H:58])([H:59])[H:60])[H:54])[C:27]1([H:61])[H:62])[H:31])([H:28])([H:29])[H:30]", "smiles3Dx": "C([C:1]([C:2]([H:32])([H:33])[H:34])([1N:3]1([C:4]([C:5]([H:36])([H:37])[H:38])([C:6]([H:39])([H:40])[H:41])[H:35])->[Mn+:7]2(<-[3H-:8])(<-[4C-:9]#[O+:10])(<-[5C-:11]#[O+:12])<-[2n:13]3[c:14]([c:15]([H:42])[c:16]([H:43])[c:17]([H:44])[c:18]3[C:19]([H:45])([H:46])[6N:20]->2([C:21]([C:22]([H:48])([H:49])[H:50])([C:23]([H:51])([H:52])[H:53])[H:47])[C:24]([C:25]([H:55])([H:56])[H:57])([C:26]([H:58])([H:59])[H:60])[H:54])[C:27]1([H:61])[H:62])[H:31])([H:28])([H:29])[H:30]", "dummies": []}
C      1.4611    -1.3515     2.8927
C      1.0196     0.1250     3.0345
C     -0.4344     0.1557     3.5910
N      1.2794     0.9141     1.8065
C      2.7717     0.9876     1.5678
C      3.2737    -0.0064     0.5207
C      3.3994     2.3624     1.2084
Mn     0.0000     0.0000     0.0000
H     -0.7165    -1.1975     1.1793
C      1.2964    -1.6876    -0.8812
O      1.9731    -2.5721    -1.3439
C      0.9174     1.6163    -1.3533
O      1.4002     2.4669    -2.0590
N     -1.3194     1.5170     0.7309
C     -0.8199     2.3625     1.6514
C     -1.5732     3.4883     2.0094
C     -2.7937     3.7203     1.3488
C     -3.1992     2.8833     0.2931
C     -2.4081     1.7711    -0.0199
C     -2.5395     1.0375    -1.3517
N     -1.9230    -0.3133    -1.3748
C     -2.8057    -1.2193    -0.6135
C     -4.2257    -1.4385    -1.2129
C     -2.1934    -2.6028    -0.2734
C     -1.6639    -0.7062    -2.7881
C     -0.4557     0.0022    -3.4304
C     -1.4944    -2.2139    -3.0948
C      0.6669     2.2614     1.9770
H      2.5593    -1.4389     3.0220
H      1.0185    -1.9972     3.6804
H      1.1941    -1.7728     1.9101
H      1.6458     0.5657     3.8470
H     -0.6509     1.1404     4.0541
H     -0.5600    -0.5781     4.4152
H     -1.2128    -0.0462     2.8398
H      3.2847     0.7002     2.5128
H      3.0418    -1.0447     0.8002
H      4.3837     0.0267     0.4689
H      2.9059     0.2506    -0.4866
H      3.0384     2.7365     0.2275
H      4.5051     2.2714     1.1364
H      3.2174     3.1069     2.0125
H     -1.1966     4.2047     2.7283
H     -3.3789     4.5970     1.5940
H     -4.0712     3.1320    -0.2983
H     -2.0505     1.6826    -2.1020
H     -3.6110     0.9937    -1.6281
H     -2.9626    -0.7246     0.3720
H     -4.7053    -2.3434    -0.7809
H     -4.2167    -1.5464    -2.3130
H     -4.9019    -0.6008    -0.9453
H     -2.4228    -2.8611     0.7832
H     -1.0994    -2.6098    -0.3882
H     -2.6123    -3.4333    -0.8775
H     -2.5561    -0.3810    -3.3733
H     -0.5413     1.1019    -3.4348
H     -0.3899    -0.2672    -4.5068
H      0.4908    -0.3261    -2.9663
H     -1.2745    -2.3605    -4.1744
H     -2.4295    -2.7798    -2.9412
H     -0.6475    -2.6601    -2.5422
H      0.8390     2.6348     3.0129
H      1.1306     2.9801     1.2879
63
{"conf": 3, "E": 195.22, "rms": -1.0, "geom": "OH", "total_charge": 0, "CA_charge": 1, "smiles": "C[CH:1]([CH3:2])[1N:3]1([CH:4]([CH3:5])[CH3:6])->[Mn+:7]2(<-[3H-:8])(<-[4C-:9]#[O+:10])(<-[5C-:11]#[O+:12])<-[2n:13]3[c:14]([cH:15][cH:16][cH:17][c:18]3[CH2:19][6N:20]->2([CH:21]([CH3:22])[CH3:23])[CH:24]([CH3:25])[CH3:26])[CH2:27]1", "smiles3D": "C([C:1]([C:2]([H:32])([H:33])[H:34])([1N:3]1([C:4]([C:5]([H:36])([H:37])[H:38])([C:6]([H:39])([H:40])[H:41])[H:35])->[Mn+:7]2(<-[3H-:8])(<-[4C-:9]#[O+:10])(<-[5C-:11]#[O+:12])<-[2n:13]3[c:14]([c:15]([H:42])[c:16]([H:43])[c:17]([H:44])[c:18]3[C:19]([H:45])([H:46])[6N:20]->2([C:21]([C:22]([H:48])([H:49])[H:50])([C:23]([H:51])([H:52])[H:53])[H:47])[C:24]([C:25]([H:55])([H:56])[H:57])([C:26]([H:58])([H:59])[H:60])[H:54])[C:27]1([H:61])[H:62])[H:31])([H:28])([H:29])[H:30]", "smiles3Dx": "C([C:1]([C:2]([H:32])([H:33])[H:34])([1N:3]1([C:4]([C:5]([H:36])([H:37])[H:38])([C:6]([H:39])([H:40])[H:41])[H:35])->[Mn+:7]2(<-[3H-:8])(<-[4C-:9]#[O+:10])(<-[5C-:11]#[O+:12])<-[2n:13]3[c:14]([c:15]([H:42])[c:16]([H:43])[c:17]([H:44])[c:18]3[C:19]([H:45])([H:46])[6N:20]->2([C:21]([C:22]([H:48])([H:49])[H:50])([C:23]([H:51])([H:52])[H:53])[H:47])[C:24]([C:25]([H:55])([H:56])[H:57])([C:26]([H:58])([H:59])[H:60])[H:54])[C:27]1([H:61])[H:62])[H:31])([H:28])([H:29])[H:30]", "dummies": []}
C      1.0658    -0.8044    -3.6350
C     -0.1849    -0.0048    -3.2193
C     -0.8664     0.4995    -4.5279
N     -0.0094     1.0122    -2.1598
C      1.1815     1.8729    -2.2266
C      2.5150     1.1535    -1.9172
C      1.3786     2.6898    -3.5280
Mn     0.0000     0.0000     0.0000
H      1.4574     1.0371     0.4013
C      1.2690    -1.8880    -0.3388
O      1.9340    -2.8786    -0.5136
C     -1.8778    -1.1962    -0.5974
O     -2.8594    -1.8210    -0.9147
N     -1.1571     1.7271     0.3936
C     -1.4468     2.4800    -0.6769
C     -2.0275     3.7386    -0.4824
C     -2.1925     4.1972     0.8422
C     -1.7784     3.4044     1.9346
C     -1.2424     2.1377     1.6714
C     -0.5970     1.2704     2.7566
N     -0.3663    -0.1421     2.3529
C      0.8312    -0.7071     3.0211
C      2.1814    -0.1615     2.5075
C      0.8275    -0.5695     4.5726
C     -1.5621    -0.9510     2.6623
C     -1.4551    -2.4014     2.1281
C     -2.9261    -0.3395     2.2295
C     -1.2312     1.8540    -2.0492
H      0.7549    -1.6805    -4.2442
H      1.7488    -0.2091    -4.2704
H      1.6035    -1.2246    -2.7752
H     -0.8752    -0.7476    -2.7906
H     -0.3419     1.3533    -4.9870
H     -1.9251     0.7835    -4.3676
H     -0.8972    -0.3145    -5.2839
H      1.0528     2.6210    -1.4116
H      2.3679     0.2369    -1.3308
H      3.1739     1.8286    -1.3295
H      3.0840     0.8852    -2.8310
H      0.4990     3.2961    -3.8076
H      1.6734     2.0504    -4.3817
H      2.2085     3.4132    -3.3753
H     -2.3270     4.3544    -1.3208
H     -2.6175     5.1762     1.0212
H     -1.8541     3.7791     2.9473
H      0.3609     1.7575     3.0138
H     -1.2341     1.3118     3.6692
H      0.8597    -1.7930     2.8054
H      3.0154    -0.5656     3.1206
H      2.3960    -0.5279     1.4917
H      2.2647     0.9404     2.5492
H      1.7697    -0.9785     4.9963
H      0.7508     0.4862     4.9011
H      0.0254    -1.1625     5.0500
H     -1.6332    -1.0325     3.7641
H     -0.7345    -2.4651     1.2963
H     -2.4265    -2.8209     1.7912
H     -1.0850    -3.0714     2.9338
H     -3.2169     0.4797     2.9191
H     -2.9264     0.0787     1.2143
H     -3.7457    -1.0853     2.3048
H     -2.1217     1.2134    -2.2289
H     -1.2406     2.6553    -2.8113
63
{"conf": 4, "E": 210.14, "rms": -1.0, "geom": "OH", "total_charge": 0, "CA_charge": 1, "smiles": "C[CH:1]([CH3:2])[1N:3]1([CH:4]([CH3:5])[CH3:6])->[Mn+:7]2(<-[3H-:8])(<-[4C-:9]#[O+:10])(<-[5C-:11]#[O+:12])<-[2n:13]3[c:14]([cH:15][cH:16][cH:17][c:18]3[CH2:19][6N:20]->2([CH:21]([CH3:22])[CH3:23])[CH:24]([CH3:25])[CH3:26])[CH2:27]1", "smiles3D": "C([C:1]([C:2]([H:32])([H:33])[H:34])([1N:3]1([C:4]([C:5]([H:36])([H:37])[H:38])([C:6]([H:39])([H:40])[H:41])[H:35])->[Mn+:7]2(<-[3H-:8])(<-[4C-:9]#[O+:10])(<-[5C-:11]#[O+:12])<-[2n:13]3[c:14]([c:15]([H:42])[c:16]([H:43])[c:17]([H:44])[c:18]3[C:19]([H:45])([H:46])[6N:20]->2([C:21]([C:22]([H:48])([H:49])[H:50])([C:23]([H:51])([H:52])[H:53])[H:47])[C:24]([C:25]([H:55])([H:56])[H:57])([C:26]([H:58])([H:59])[H:60])[H:54])[C:27]1([H:61])[H:62])[H:31])([H:28])([H:29])[H:30]", "smiles3Dx": "C([C:1]([C:2]([H:32])([H:33])[H:34])([1N:3]1([C:4]([C:5]([H:36])([H:37])[H:38])([C:6]([H:39])([H:40])[H:41])[H:35])->[Mn+:7]2(<-[3H-:8])(<-[4C-:9]#[O+:10])(<-[5C-:11]#[O+:12])<-[2n:13]3[c:14]([c:15]([H:42])[c:16]([H:43])[c:17]([H:44])[c:18]3[C:19]([H:45])([H:46])[6N:20]->2([C:21]([C:22]([H:48])([H:49])[H:50])([C:23]([H:51])([H:52])[H:53])[H:47])[C:24]([C:25]([H:55])([H:56])[H:57])([C:26]([H:58])([H:59])[H:60])[H:54])[C:27]1([H:61])[H:62])[H:31])([H:28])([H:29])[H:30]", "dummies": []}
C     -1.5989     3.4192    -0.8610
C     -0.0934     3.0885    -0.7773
C      0.6856     4.4101    -1.0805
N      0.3752     2.3287     0.4061
C     -0.1789     2.7049     1.7168
C      0.0141     4.1820     2.1518
C     -1.6732     2.3637     1.9140
Mn     0.0000     0.0000     0.0000
H      0.6568     0.2935    -1.6925
C     -2.1428     0.0612    -0.8249
O     -3.2683     0.0932    -1.2572
C     -0.6429    -0.3726     2.1880
O     -0.9736    -0.5672     3.3314
N      1.9645    -0.0607     0.7845
C      2.5466     1.1241     1.0284
C      3.8972     1.1406     1.4023
C      4.5984    -0.0791     1.4438
C      3.9772    -1.2673     1.0156
C      2.6246    -1.2221     0.6517
C      2.0196    -2.2608    -0.2777
N      0.5293    -2.3095    -0.3386
C      0.0143    -3.1116     0.7830
C     -1.4968    -2.9467     1.0615
C      0.3070    -4.6350     0.7364
C      0.0985    -2.6898    -1.7050
C      0.9582    -3.7970    -2.3981
C     -1.3832    -3.0745    -1.9034
C      1.8662     2.3600     0.4643
H     -1.8455     3.7270    -1.9003
H     -1.8741     4.2714    -0.2100
H     -2.2442     2.5587    -0.6538
H      0.1060     2.4118    -1.6320
H      1.5959     4.2055    -1.6812
H      0.0846     5.1136    -1.6967
H      0.9934     4.9467    -0.1669
H      0.3768     2.0892     2.4600
H      1.0719     4.4907     2.2290
H     -0.5292     4.8852     1.4930
H     -0.4026     4.3168     3.1736
H     -1.8529     2.0840     2.9744
H     -1.9916     1.5253     1.2812
H     -2.3438     3.2243     1.7149
H      4.4162     2.0743     1.5786
H      5.6491    -0.0858     1.7028
H      4.5573    -2.1736     0.8965
H      2.4458    -3.2452    -0.0169
H      2.4078    -1.9957    -1.2836
H      0.5367    -2.7245     1.6872
H     -2.1124    -3.7434     0.5964
H     -1.8753    -1.9750     0.7193
H     -1.6832    -3.0248     2.1543
H     -0.0894    -5.1091     1.6604
H     -0.1964    -5.1306    -0.1148
H      1.3833    -4.8832     0.7243
H      0.2447    -1.7684    -2.3031
H      1.8471    -3.3563    -2.8952
H      0.3976    -4.3098    -3.2096
H      1.3094    -4.5714    -1.6950
H     -1.6203    -3.0573    -2.9893
H     -1.5960    -4.1034    -1.5544
H     -2.0807    -2.3656    -1.4444
H      2.2603     2.4484    -0.5700
H      2.2305     3.2388     1.0242
63
{"conf": 5, "E": 206.97, "rms": -1.0, "geom": "OH", "total_charge": 0, "CA_charge": 1, "smiles": "C[CH:1]([CH3:2])[1N:3]1([CH:4]([CH3:5])[CH3:6])->[Mn+:7]2(<-[3H-:8])(<-[4C-:9]#[O+:10])(<-[5C-:11]#[O+:12])<-[2n:13]3[c:14]([cH:15][cH:16][cH:17][c:18]3[CH2:19][6N:20]->2([CH:21]([CH3:22])[CH3:23])[CH:24]([CH3:25])[CH3:26])[CH2:27]1", "smiles3D": "C([C:1]([C:2]([H:32])([H:33])[H:34])([1N:3]1([C:4]([C:5]([H:36])([H:37])[H:38])([C:6]([H:39])([H:40])[H:41])[H:35])->[Mn+:7]2(<-[3H-:8])(<-[4C-:9]#[O+:10])(<-[5C-:11]#[O+:12])<-[2n:13]3[c:14]([c:15]([H:42])[c:16]([H:43])[c:17]([H:44])[c:18]3[C:19]([H:45])([H:46])[6N:20]->2([C:21]([C:22]([H:48])([H:49])[H:50])([C:23]([H:51])([H:52])[H:53])[H:47])[C:24]([C:25]([H:55])([H:56])[H:57])([C:26]([H:58])([H:59])[H:60])[H:54])[C:27]1([H:61])[H:62])[H:31])([H:28])([H:29])[H:30]", "smiles3Dx": "C([C:1]([C:2]([H:32])([H:33])[H:34])([1N:3]1([C:4]([C:5]([H:36])([H:37])[H:38])([C:6]([H:39])([H:40])[H:41])[H:35])->[Mn+:7]2(<-[3H-:8])(<-[4C-:9]#[O+:10])(<-[5C-:11]#[O+:12])<-[2n:13]3[c:14]([c:15]([H:42])[c:16]([H:43])[c:17]([H:44])[c:18]3[C:19]([H:45])([H:46])[6N:20]->2([C:21]([C:22]([H:48])([H:49])[H:50])([C:23]([H:51])([H:52])[H:53])[H:47])[C:24]([C:25]([H:55])([H:56])[H:57])([C:26]([H:58])([H:59])[H:60])[H:54])[C:27]1([H:61])[H:62])[H:31])([H:28])([H:29])[H:30]", "dummies": []}
C      0.4959    -3.0926    -1.5043
C     -0.9884    -2.8715    -1.1637
C     -1.6716    -2.3883    -2.4802
N     -1.2687    -2.0231     0.0190
C     -2.7203    -1.6743     0.1005
C     -3.1779    -0.8608     1.3442
C     -3.7033    -2.8885     0.0160
Mn     0.0000     0.0000     0.0000
H     -1.6096     0.8623    -0.0268
C      0.2008     0.4439    -2.2431
O      0.3068     0.6774    -3.4215
C      2.0415    -1.0570    -0.0906
O      3.1141    -1.6067    -0.1394
N     -0.1793    -0.4289     2.0769
C     -0.5892    -1.6653     2.4147
C     -0.8092    -1.9564     3.7665
C     -0.6475    -0.9181     4.7087
C     -0.2816     0.3806     4.2944
C     -0.0472     0.6023     2.9322
C      0.2916     1.9850     2.3571
N      0.9752     1.9216     1.0379
C      0.6827     3.1024     0.2037
C      1.5799     3.2125    -1.0676
C     -0.7824     3.2270    -0.2792
C      2.4390     1.7471     1.2738
C      3.1939     3.0329     1.7476
C      2.8429     0.6402     2.2929
C     -0.8572    -2.6699     1.2859
H      0.9238    -2.2049    -2.0080
H      0.5745    -3.9228    -2.2396
H      1.1153    -3.4190    -0.6526
H     -1.3931    -3.8821    -0.9360
H     -1.5535    -1.3029    -2.6170
H     -2.7535    -2.6065    -2.5204
H     -1.2416    -2.8972    -3.3702
H     -2.9278    -1.0214    -0.7719
H     -4.1973    -0.4584     1.1598
H     -2.5546     0.0064     1.5955
H     -3.2505    -1.5049     2.2459
H     -3.7234    -3.4674     0.9618
H     -3.5189    -3.6080    -0.7968
H     -4.7344    -2.5074    -0.1475
H     -1.1289    -2.9412     4.0818
H     -0.8295    -1.1139     5.7573
H     -0.1891     1.1830     5.0149
H      0.9147     2.5275     3.0966
H     -0.6567     2.5401     2.2835
H      0.8754     4.0032     0.8280
H      2.5554     3.6914    -0.8759
H      1.7877     2.2213    -1.4990
H      1.1038     3.8380    -1.8540
H     -0.9552     4.2708    -0.6200
H     -0.9749     2.5861    -1.1612
H     -1.5507     3.0413     0.4899
H      2.8798     1.4492     0.3018
H      2.9494     3.2914     2.7978
H      4.2884     2.8438     1.7096
H      3.0284     3.9434     1.1544
H      2.7194     0.9866     3.3413
H      2.2856    -0.2994     2.2047
H      3.9174     0.3905     2.1576
H     -1.6289    -3.3899     1.6259
H      0.0738    -3.2417     1.1430
63
{"conf": 6, "E": 211.24, "rms": -1.0, "geom": "OH", "total_charge": 0, "CA_charge": 1, "smiles": "C[CH:1]([CH3:2])[1N:3]1([CH:4]([CH3:5])[CH3:6])->[Mn+:7]2(<-[3H-:8])(<-[4C-:9]#[O+:10])(<-[5C-:11]#[O+:12])<-[2n:13]3[c:14]([cH:15][cH:16][cH:17][c:18]3[CH2:19][6N:20]->2([CH:21]([CH3:22])[CH3:23])[CH:24]([CH3:25])[CH3:26])[CH2:27]1", "smiles3D": "C([C:1]([C:2]([H:32])([H:33])[H:34])([1N:3]1([C:4]([C:5]([H:36])([H:37])[H:38])([C:6]([H:39])([H:40])[H:41])[H:35])->[Mn+:7]2(<-[3H-:8])(<-[4C-:9]#[O+:10])(<-[5C-:11]#[O+:12])<-[2n:13]3[c:14]([c:15]([H:42])[c:16]([H:43])[c:17]([H:44])[c:18]3[C:19]([H:45])([H:46])[6N:20]->2([C:21]([C:22]([H:48])([H:49])[H:50])([C:23]([H:51])([H:52])[H:53])[H:47])[C:24]([C:25]([H:55])([H:56])[H:57])([C:26]([H:58])([H:59])[H:60])[H:54])[C:27]1([H:61])[H:62])[H:31])([H:28])([H:29])[H:30]", "smiles3Dx": "C([C:1]([C:2]([H:32])([H:33])[H:34])([1N:3]1([C:4]([C:5]([H:36])([H:37])[H:38])([C:6]([H:39])([H:40])[H:41])[H:35])->[Mn+:7]2(<-[3H-:8])(<-[4C-:9]#[O+:10])(<-[5C-:11]#[O+:12])<-[2n:13]3[c:14]([c:15]([H:42])[c:16]([H:43])[c:17]([H:44])[c:18]3[C:19]([H:45])([H:46])[6N:20]->2([C:21]([C:22]([H:48])([H:49])[H:50])([C:23]([H:51])([H:52])[H:53])[H:47])[C:24]([C:25]([H:55])([H:56])[H:57])([C:26]([H:58])([H:59])[H:60])[H:54])[C:27]1([H:61])[H:62])[H:31])([H:28])([H:29])[H:30]", "dummies": []}
C      2.8067    -2.2418     1.9362
C      1.2640    -2.2269     2.0535
C      0.7398    -3.1431     0.9255
N      0.5750    -0.8975     2.1376
C      1.3252     0.0655     2.9839
C      0.4940     1.2587     3.5554
C      2.5966     0.6482     2.3066
Mn     0.0000     0.0000     0.0000
H     -0.7281    -1.6236    -0.3901
C      1.9124    -0.4768    -1.1811
O      2.9158    -0.7268    -1.8014
C      0.8441     2.0866     0.5065
O      1.2807     3.1814     0.7644
N     -1.8217     0.3374     1.0618
C     -1.9039    -0.2263     2.2869
C     -3.1454    -0.2383     2.9362
C     -4.2736     0.2373     2.2465
C     -4.1668     0.6196     0.8988
C     -2.9021     0.6153     0.2975
C     -2.7520     0.6140    -1.2315
N     -1.3840     0.8662    -1.7370
C     -1.1266     0.1403    -3.0082
C     -0.9769    -1.3908    -2.8727
C     -2.1749     0.4139    -4.1285
C     -1.1952     2.3193    -1.9307
C      0.2559     2.6912    -2.3342
C     -1.6678     3.2261    -0.7542
C     -0.7640    -1.1383     2.7583
H      3.1651    -1.7026     1.0392
H      3.1700    -3.2875     1.8345
H      3.2874    -1.8874     2.8675
H      1.0444    -2.7558     3.0133
H     -0.3553    -3.2880     0.9339
H      1.0821    -2.7878    -0.0660
H      1.1577    -4.1650     1.0550
H      1.6745    -0.5072     3.8755
H      1.1538     2.0405     3.9887
H     -0.1465     0.9431     4.4030
H     -0.1518     1.7289     2.7947
H      2.6847     1.7499     2.4017
H      3.5188     0.2718     2.7930
H      2.6273     0.4032     1.2334
H     -3.2548    -0.6795     3.9188
H     -5.2453     0.2101     2.7221
H     -5.0560     0.8440     0.3235
H     -3.4626     1.3607    -1.6540
H     -3.1013    -0.3781    -1.5708
H     -0.1524     0.4873    -3.4039
H     -1.8261    -1.8816    -2.3618
H     -0.8989    -1.8605    -3.8766
H     -0.0225    -1.6513    -2.3872
H     -3.2090     0.1827    -3.8045
H     -1.9614    -0.2130    -5.0206
H     -2.1292     1.4532    -4.5047
H     -1.8340     2.6239    -2.7825
H      0.3275     2.7680    -3.4405
H      0.5912     3.6702    -1.9326
H      0.9715     1.9119    -2.0195
H     -1.4702     2.8074     0.2426
H     -2.7658     3.3788    -0.8149
H     -1.2287     4.2444    -0.8091
H     -1.1078    -2.1680     2.5454
H     -0.6924    -1.0736     3.8662
63
{"conf": 7, "E": 206.97, "rms": -1.0, "geom": "OH", "total_charge": 0, "CA_charge": 1, "smiles": "C[CH:1]([CH3:2])[1N:3]1([CH:4]([CH3:5])[CH3:6])->[Mn+:7]2(<-[3H-:8])(<-[4C-:9]#[O+:10])(<-[5C-:11]#[O+:12])<-[2n:13]3[c:14]([cH:15][cH:16][cH:17][c:18]3[CH2:19][6N:20]->2([CH:21]([CH3:22])[CH3:23])[CH:24]([CH3:25])[CH3:26])[CH2:27]1", "smiles3D": "C([C:1]([C:2]([H:32])([H:33])[H:34])([1N:3]1([C:4]([C:5]([H:36])([H:37])[H:38])([C:6]([H:39])([H:40])[H:41])[H:35])->[Mn+:7]2(<-[3H-:8])(<-[4C-:9]#[O+:10])(<-[5C-:11]#[O+:12])<-[2n:13]3[c:14]([c:15]([H:42])[c:16]([H:43])[c:17]([H:44])[c:18]3[C:19]([H:45])([H:46])[6N:20]->2([C:21]([C:22]([H:48])([H:49])[H:50])([C:23]([H:51])([H:52])[H:53])[H:47])[C:24]([C:25]([H:55])([H:56])[H:57])([C:26]([H:58])([H:59])[H:60])[H:54])[C:27]1([H:61])[H:62])[H:31])([H:28])([H:29])[H:30]", "smiles3Dx": "C([C:1]([C:2]([H:32])([H:33])[H:34])([1N:3]1([C:4]([C:5]([H:36])([H:37])[H:38])([C:6]([H:39])([H:40])[H:41])[H:35])->[Mn+:7]2(<-[3H-:8])(<-[4C-:9]#[O+:10])(<-[5C-:11]#[O+:12])<-[2n:13]3[c:14]([c:15]([H:42])[c:16]([H:43])[c:17]([H:44])[c:18]3[C:19]([H:45])([H:46])[6N:20]->2([C:21]([C:22]([H:48])([H:49])[H:50])([C:23]([H:51])([H:52])[H:53])[H:47])[C:24]([C:25]([H:55])([H:56])[H:57])([C:26]([H:58])([H:59])[H:60])[H:54])[C:27]1([H:61])[H:62])[H:31])([H:28])([H:29])[H:30]", "dummies": []}
C      0.6571    -2.9400    -1.7314
C      1.9130    -2.4318    -1.0016
C      2.0049    -3.2440     0.3272
N      2.0211    -0.9635    -0.8307
C      3.1356    -0.6096     0.1010
C      3.4257     0.9044     0.3051
C      4.5198    -1.2536    -0.2407
Mn     0.0000     0.0000     0.0000
H      0.9948     0.5441     1.4316
C     -0.8518    -1.6787     1.3136
O     -1.2998    -2.5604     2.0036
C     -1.3048    -0.7762    -1.7287
O     -1.9931    -1.1821    -2.6323
N      0.7911     1.5444    -1.2323
C      1.7794     1.2064    -2.0808
C      2.3888     2.2124    -2.8404
C      1.9770     3.5467    -2.6357
C      0.9823     3.8559    -1.6833
C      0.3897     2.8035    -0.9755
C     -0.6540     3.0228     0.1290
N     -1.4966     1.8250     0.3878
C     -2.6334     1.8309    -0.5798
C     -2.2634     2.0815    -2.0723
C     -3.7703     2.8581    -0.2635
C     -1.9575     1.7622     1.7875
C     -3.0535     0.6817     2.0413
C     -0.8492     1.5209     2.8406
C      2.2281    -0.2608    -2.1177
H      0.8103    -4.0060    -2.0073
H      0.4506    -2.4342    -2.6890
H     -0.2234    -2.9276    -1.0611
H      2.7708    -2.7443    -1.6368
H      1.6752    -4.2958     0.1828
H      1.3804    -2.7952     1.1142
H      3.0314    -3.3180     0.7276
H      2.8330    -0.9892     1.0985
H      4.0856     1.0314     1.1903
H      2.5457     1.5315     0.4952
H      3.9727     1.3329    -0.5611
H      4.5147    -2.3341    -0.4521
H      5.2038    -1.1195     0.6249
H      5.0012    -0.7568    -1.1077
H      3.1798     1.9818    -3.5422
H      2.4459     4.3436    -3.1977
H      0.6904     4.8829    -1.5052
H     -0.1016     3.3193     1.0344
H     -1.2825     3.8917    -0.1522
H     -3.0858     0.8202    -0.5383
H     -1.3728     1.5497    -2.4265
H     -2.0914     3.1605    -2.2740
H     -3.1080     1.7605    -2.7193
H     -4.6392     2.6501    -0.9245
H     -4.1671     2.8478     0.7616
H     -3.4533     3.9005    -0.4690
H     -2.4011     2.7527     2.0335
H     -3.0929     0.3791     3.1105
H     -2.8743    -0.2209     1.4373
H     -4.0744     1.0289     1.8067
H     -0.5787     0.4494     2.9069
H     -1.2466     1.7954     3.8418
H      0.0632     2.1274     2.7136
H      3.2951    -0.2993    -2.4169
H      1.6523    -0.7482    -2.9208
63
{"conf": 8, "E": 197.74, "rms": -1.0, "geom": "OH", "total_charge": 0, "CA_charge": 1, "smiles": "C[CH:1]([CH3:2])[1N:3]1([CH:4]([CH3:5])[CH3:6])->[Mn+:7]2(<-[3H-:8])(<-[4C-:9]#[O+:10])(<-[5C-:11]#[O+:12])<-[2n:13]3[c:14]([cH:15][cH:16][cH:17][c:18]3[CH2:19][6N:20]->2([CH:21]([CH3:22])[CH3:23])[CH:24]([CH3:25])[CH3:26])[CH2:27]1", "smiles3D": "C([C:1]([C:2]([H:32])([H:33])[H:34])([1N:3]1([C:4]([C:5]([H:36])([H:37])[H:38])([C:6]([H:39])([H:40])[H:41])[H:35])->[Mn+:7]2(<-[3H-:8])(<-[4C-:9]#[O+:10])(<-[5C-:11]#[O+:12])<-[2n:13]3[c:14]([c:15]([H:42])[c:16]([H:43])[c:17]([H:44])[c:18]3[C:19]([H:45])([H:46])[6N:20]->2([C:21]([C:22]([H:48])([H:49])[H:50])([C:23]([H:51])([H:52])[H:53])[H:47])[C:24]([C:25]([H:55])([H:56])[H:57])([C:26]([H:58])([H:59])[H:60])[H:54])[C:27]1([H:61])[H:62])[H:31])([H:28])([H:29])[H:30]", "smiles3Dx": "C([C:1]([C:2]([H:32])([H:33])[H:34])([1N:3]1([C:4]([C:5]([H:36])([H:37])[H:38])([C:6]([H:39])([H:40])[H:41])[H:35])->[Mn+:7]2(<-[3H-:8])(<-[4C-:9]#[O+:10])(<-[5C-:11]#[O+:12])<-[2n:13]3[c:14]([c:15]([H:42])[c:16]([H:43])[c:17]([H:44])[c:18]3[C:19]([H:45])([H:46])[6N:20]->2([C:21]([C:22]([H:48])([H:49])[H:50])([C:23]([H:51])([H:52])[H:53])[H:47])[C:24]([C:25]([H:55])([H:56])[H:57])([C:26]([H:58])([H:59])[H:60])[H:54])[C:27]1([H:61])[H:62])[H:31])([H:28])([H:29])[H:30]", "dummies": []}
C      0.2282    -0.7910     4.5881
C      0.0637    -0.0738     3.2090
C     -0.5675     1.2993     3.5084
N     -0.5809    -0.8906     2.1501
C     -2.0384    -1.0589     2.3386
C     -2.8564     0.1903     1.9330
C     -2.6756    -2.2964     1.6396
Mn     0.0000     0.0000     0.0000
H      1.6841     0.2716     0.6801
C     -0.4121     2.2500     0.2105
O     -0.6302     3.4311     0.3196
C     -2.0935    -0.2960    -0.9181
O     -3.1861    -0.4501    -1.4047
N      0.2919    -2.0783    -0.3044
C      0.1803    -2.8790     0.7632
C      0.3335    -4.2600     0.5892
C      0.5369    -4.7495    -0.7198
C      0.6186    -3.8625    -1.8154
C      0.5065    -2.4902    -1.5636
C      0.5445    -1.4284    -2.6604
N      0.9402    -0.0817    -2.1785
C      0.2760     0.9940    -2.9264
C      0.8261     2.4273    -2.6890
C      0.1412     0.7653    -4.4605
C      2.4086     0.0478    -2.0567
C      3.1734     0.2109    -3.3966
C      3.1100    -1.1045    -1.2928
C      0.1157    -2.2127     2.1263
H      0.7131    -0.1043     5.3154
H      0.8878    -1.6792     4.5483
H     -0.7457    -1.0916     5.0210
H      1.0884     0.1385     2.8365
H     -0.7698     1.8850     2.6099
H      0.1439     1.9064     4.1091
H     -1.4886     1.1985     4.1173
H     -2.2141    -1.2109     3.4232
H     -3.2408     0.7187     2.8292
H     -3.7565    -0.0497     1.3277
H     -2.2494     0.8864     1.3442
H     -2.4246    -2.3490     0.5662
H     -3.7825    -2.2747     1.7365
H     -2.3712    -3.2453     2.1240
H      0.3025    -4.9375     1.4328
H      0.6415    -5.8140    -0.8835
H      0.7721    -4.2369    -2.8193
H     -0.4806    -1.3851    -3.0839
H      1.2267    -1.7716    -3.4651
H     -0.7532     1.0105    -2.5321
H      1.6162     2.7176    -3.4067
H      1.2201     2.5744    -1.6710
H      0.0015     3.1595    -2.8276
H     -0.7475     0.1390    -4.6834
H      1.0208     0.2645    -4.9008
H     -0.0220     1.7233    -5.0000
H      2.5995     0.9592    -1.4595
H      3.0597    -0.6790    -4.0471
H      2.8874     1.1079    -3.9646
H      4.2597     0.3302    -3.1942
H      2.6489    -1.3330    -0.3206
H      4.1614    -0.8183    -1.0736
H      3.1457    -2.0324    -1.9018
H     -0.3474    -2.9131     2.8561
H      1.1788    -2.0790     2.4280
63
{"conf": 9, "E": 202.62, "rms": -1.0, "geom": "OH", "total_charge": 0, "CA_charge": 1, "smiles": "C[CH:1]([CH3:2])[1N:3]1([CH:4]([CH3:5])[CH3:6])->[Mn+:7]2(<-[3H-:8])(<-[4C-:9]#[O+:10])(<-[5C-:11]#[O+:12])<-[2n:13]3[c:14]([cH:15][cH:16][cH:17][c:18]3[CH2:19][6N:20]->2([CH:21]([CH3:22])[CH3:23])[CH:24]([CH3:25])[CH3:26])[CH2:27]1", "smiles3D": "C([C:1]([C:2]([H:32])([H:33])[H:34])([1N:3]1([C:4]([C:5]([H:36])([H:37])[H:38])([C:6]([H:39])([H:40])[H:41])[H:35])->[Mn+:7]2(<-[3H-:8])(<-[4C-:9]#[O+:10])(<-[5C-:11]#[O+:12])<-[2n:13]3[c:14]([c:15]([H:42])[c:16]([H:43])[c:17]([H:44])[c:18]3[C:19]([H:45])([H:46])[6N:20]->2([C:21]([C:22]([H:48])([H:49])[H:50])([C:23]([H:51])([H:52])[H:53])[H:47])[C:24]([C:25]([H:55])([H:56])[H:57])([C:26]([H:58])([H:59])[H:60])[H:54])[C:27]1([H:61])[H:62])[H:31])([H:28])([H:29])[H:30]", "smiles3Dx": "C([C:1]([C:2]([H:32])([H:33])[H:34])([1N:3]1([C:4]([C:5]([H:36])([H:37])[H:38])([C:6]([H:39])([H:40])[H:41])[H:35])->[Mn+:7]2(<-[3H-:8])(<-[4C-:9]#[O+:10])(<-[5C-:11]#[O+:12])<-[2n:13]3[c:14]([c:15]([H:42])[c:16]([H:43])[c:17]([H:44])[c:18]3[C:19]([H:45])([H:46])[6N:20]->2([C:21]([C:22]([H:48])([H:49])[H:50])([C:23]([H:51])([H:52])[H:53])[H:47])[C:24]([C:25]([H:55])([H:56])[H:57])([C:26]([H:58])([H:59])[H:60])[H:54])[C:27]1([H:61])[H:62])[H:31])([H:28])([H:29])[H:30]", "dummies": []}
C     -0.7296    -1.3966     3.4284
C     -1.6518    -1.5645     2.1806
C     -2.9263    -2.3040     2.6757
N     -1.8986    -0.3356     1.3919
C     -3.0607    -0.4405     0.4861
C     -3.4144     0.8722    -0.2808
C     -2.9434    -1.5761    -0.5592
Mn     0.0000     0.0000     0.0000
H     -1.1056     0.6150    -1.3218
C      0.1234    -2.0267    -1.0752
O      0.1882    -3.0912    -1.6382
C      1.4706    -0.8313     1.5559
O      2.2492    -1.2663     2.3682
N     -0.0026     1.7820     1.1754
C     -0.9140     1.8951     2.1655
C     -0.7903     2.9528     3.0751
C      0.3204     3.8100     2.9681
C      1.2958     3.5936     1.9778
C      1.1128     2.5382     1.0771
C      2.1976     2.1325     0.0629
N      1.7078     1.2771    -1.0391
C      1.0798     2.1337    -2.0869
C      0.0006     3.1314    -1.5947
C      2.0743     2.9747    -2.9503
C      2.7702     0.4194    -1.6143
C      3.3584    -0.6655    -0.6887
C      2.3520    -0.3037    -2.9303
C     -2.0496     0.8703     2.2738
H     -0.1141    -0.4809     3.3982
H     -1.3173    -1.3253     4.3702
H     -0.0652    -2.2812     3.5310
H     -1.1178    -2.2520     1.4931
H     -3.5126    -2.7555     1.8528
H     -2.6474    -3.1509     3.3398
H     -3.5732    -1.6094     3.2523
H     -3.9496    -0.6672     1.1131
H     -4.3575     1.3004     0.1226
H     -3.5854     0.7141    -1.3680
H     -2.6360     1.6465    -0.1670
H     -3.9546    -1.8023    -0.9606
H     -2.5447    -2.5220    -0.1539
H     -2.3207    -1.2750    -1.4217
H     -1.5175     3.0956     3.8643
H      0.4423     4.6216     3.6736
H      2.1778     4.2195     1.9309
H      2.9804     1.6107     0.6344
H      2.6611     3.0552    -0.3391
H      0.5511     1.4451    -2.7766
H     -0.7652     2.6753    -0.9580
H     -0.5404     3.5504    -2.4705
H      0.4521     3.9902    -1.0546
H      1.5219     3.4264    -3.8023
H      2.5156     3.8139    -2.3761
H      2.9037     2.4094    -3.4048
H      3.6226     1.0887    -1.8626
H      4.2637    -1.0940    -1.1710
H      3.7217    -0.2935     0.2836
H      2.6593    -1.5110    -0.5604
H      3.0432    -1.1382    -3.1781
H      1.3320    -0.7135    -2.8528
H      2.3743     0.3619    -3.8123
H     -2.1367     0.5760     3.3373
H     -2.9920     1.4126     2.0607
63
{"conf": 10, "E": 201.5, "rms": -1.0, "geom": "OH", "total_charge": 0, "CA_charge": 1, "smiles": "C[CH:1]([CH3:2])[1N:3]1([CH:4]([CH3:5])[CH3:6])->[Mn+:7]2(<-[3H-:8])(<-[4C-:9]#[O+:10])(<-[5C-:11]#[O+:12])<-[2n:13]3[c:14]([cH:15][cH:16][cH:17][c:18]3[CH2:19][6N:20]->2([CH:21]([CH3:22])[CH3:23])[CH:24]([CH3:25])[CH3:26])[CH2:27]1", "smiles3D": "C([C:1]([C:2]([H:32])([H:33])[H:34])([1N:3]1([C:4]([C:5]([H:36])([H:37])[H:38])([C:6]([H:39])([H:40])[H:41])[H:35])->[Mn+:7]2(<-[3H-:8])(<-[4C-:9]#[O+:10])(<-[5C-:11]#[O+:12])<-[2n:13]3[c:14]([c:15]([H:42])[c:16]([H:43])[c:17]([H:44])[c:18]3[C:19]([H:45])([H:46])[6N:20]->2([C:21]([C:22]([H:48])([H:49])[H:50])([C:23]([H:51])([H:52])[H:53])[H:47])[C:24]([C:25]([H:55])([H:56])[H:57])([C:26]([H:58])([H:59])[H:60])[H:54])[C:27]1([H:61])[H:62])[H:31])([H:28])([H:29])[H:30]", "smiles3Dx": "C([C:1]([C:2]([H:32])([H:33])[H:34])([1N:3]1([C:4]([C:5]([H:36])([H:37])[H:38])([C:6]([H:39])([H:40])[H:41])[H:35])->[Mn+:7]2(<-[3H-:8])(<-[4C-:9]#[O+:10])(<-[5C-:11]#[O+:12])<-[2n:13]3[c:14]([c:15]([H:42])[c:16]([H:43])[c:17]([H:44])[c:18]3[C:19]([H:45])([H:46])[6N:20]->2([C:21]([C:22]([H:48])([H:49])[H:50])([C:23]([H:51])([H:52])[H:53])[H:47])[C:24]([C:25]([H:55])([H:56])[H:57])([C:26]([H:58])([H:59])[H:60])[H:54])[C:27]1([H:61])[H:62])[H:31])([H:28])([H:29])[H:30]", "dummies": []}
C      3.6967     1.6234    -2.1695
C      2.4162     0.8486    -1.7427
C      1.8847     0.0733    -2.9647
N      1.3850     1.6396    -1.0592
C      0.7053     2.6134    -1.9731
C      0.4512     4.0443    -1.4258
C     -0.6245     2.1173    -2.5454
Mn     0.0000     0.0000     0.0000
H      1.0999    -1.3056    -0.6701
C     -1.5529    -0.5444    -1.6110
O     -2.3659    -0.8317    -2.4542
C     -1.3780     1.6800     0.7551
O     -2.1013     2.5610     1.1489
N      1.5062     0.3215     1.4793
C      2.3744     1.3107     1.2238
C      3.4898     1.4697     2.0537
C      3.6964     0.5212     3.0776
C      2.7934    -0.5483     3.2596
C      1.6766    -0.6267     2.4179
C      0.6794    -1.7851     2.4700
N     -0.6005    -1.5016     1.7601
C     -1.5374    -0.8419     2.7076
C     -2.1694    -1.7805     3.7847
C     -0.9526     0.3650     3.4952
C     -1.1631    -2.7267     1.1631
C     -2.6300    -2.5762     0.6553
C     -0.3395    -3.3212    -0.0084
C      1.9928     2.2880     0.1283
H      4.3788     1.7451    -1.3019
H      3.4825     2.6251    -2.5876
H      4.2744     1.0510    -2.9269
H      2.7514     0.0785    -1.0169
H      1.7224     0.7383    -3.8381
H      0.9466    -0.4555    -2.7221
H      2.6231    -0.7002    -3.2671
H      1.3627     2.7632    -2.8518
H     -0.2795     4.0374    -0.5900
H      1.3987     4.5310    -1.1142
H      0.0310     4.6906    -2.2268
H     -1.3926     2.0158    -1.7624
H     -1.0178     2.8574    -3.2758
H     -0.5023     1.1928    -3.1295
H      4.1830     2.2888     1.9117
H      4.5605     0.6088     3.7230
H      2.9676    -1.2918     4.0267
H      0.4907    -2.0284     3.5347
H      1.1882    -2.6633     2.0417
H     -2.3691    -0.4376     2.0985
H     -2.9953    -1.2396     4.2950
H     -1.4385    -2.0632     4.5691
H     -2.6077    -2.7158     3.4084
H     -1.7847     0.9586     3.9314
H     -0.3530     1.0537     2.8884
H     -0.3113     0.0326     4.3390
H     -1.1681    -3.5060     1.9584
H     -2.8302    -1.5639     0.2710
H     -2.8626    -3.3007    -0.1553
H     -3.3779    -2.7798     1.4420
H     -0.6752    -4.3662    -0.1835
H      0.7478    -3.3878     0.1636
H     -0.5166    -2.7822    -0.9551
H      1.2482     2.9579     0.5950
H      2.8731     2.9052    -0.1454
63
{"conf": 11, "E": 195.77, "rms": -1.0, "geom": "OH", "total_charge": 0, "CA_charge": 1, "smiles": "C[CH:1]([CH3:2])[1N:3]1([CH:4]([CH3:5])[CH3:6])->[Mn+:7]2(<-[3H-:8])(<-[4C-:9]#[O+:10])(<-[5C-:11]#[O+:12])<-[2n:13]3[c:14]([cH:15][cH:16][cH:17][c:18]3[CH2:19][6N:20]->2([CH:21]([CH3:22])[CH3:23])[CH:24]([CH3:25])[CH3:26])[CH2:27]1", "smiles3D": "C([C:1]([C:2]([H:32])([H:33])[H:34])([1N:3]1([C:4]([C:5]([H:36])([H:37])[H:38])([C:6]([H:39])([H:40])[H:41])[H:35])->[Mn+:7]2(<-[3H-:8])(<-[4C-:9]#[O+:10])(<-[5C-:11]#[O+:12])<-[2n:13]3[c:14]([c:15]([H:42])[c:16]([H:43])[c:17]([H:44])[c:18]3[C:19]([H:45])([H:46])[6N:20]->2([C:21]([C:22]([H:48])([H:49])[H:50])([C:23]([H:51])([H:52])[H:53])[H:47])[C:24]([C:25]([H:55])([H:56])[H:57])([C:26]([H:58])([H:59])[H:60])[H:54])[C:27]1([H:61])[H:62])[H:31])([H:28])([H:29])[H:30]", "smiles3Dx": "C([C:1]([C:2]([H:32])([H:33])[H:34])([1N:3]1([C:4]([C:5]([H:36])([H:37])[H:38])([C:6]([H:39])([H:40])[H:41])[H:35])->[Mn+:7]2(<-[3H-:8])(<-[4C-:9]#[O+:10])(<-[5C-:11]#[O+:12])<-[2n:13]3[c:14]([c:15]([H:42])[c:16]([H:43])[c:17]([H:44])[c:18]3[C:19]([H:45])([H:46])[6N:20]->2([C:21]([C:22]([H:48])([H:49])[H:50])([C:23]([H:51])([H:52])[H:53])[H:47])[C:24]([C:25]([H:55])([H:56])[H:57])([C:26]([H:58])([H:59])[H:60])[H:54])[C:27]1([H:61])[H:62])[H:31])([H:28])([H:29])[H:30]", "dummies": []}
C      0.8486     0.4921    -4.3792
C      0.7790     0.7903    -2.8522
C      1.3172     2.2261    -2.6037
N      1.3110    -0.2499    -1.9667
C      2.7565    -0.1596    -1.6600
C      3.3293    -1.3323    -0.8188
C      3.6851    -0.0286    -2.8952
Mn     0.0000     0.0000     0.0000
H     -1.4758    -0.2274    -1.0737
C     -0.3472     2.2731     0.0001
O     -0.5299     3.4653    -0.0007
C      1.8286     0.3486     1.3482
O      2.7872     0.5326     2.0565
N      0.3110    -2.1002    -0.0977
C      0.6875    -2.5976    -1.2875
C      0.6875    -3.9858    -1.4700
C      0.2868    -4.8018    -0.3904
C     -0.1482    -4.2257     0.8220
C     -0.1662    -2.8291     0.9208
C     -0.6443    -2.0822     2.1562
N     -1.2667    -0.7565     1.8804
C     -2.6922    -0.9003     1.5067
C     -3.0472    -2.1447     0.6445
C     -3.2516     0.3391     0.7672
C     -1.0478     0.0989     3.0741
C     -1.4298    -0.5702     4.4325
C     -1.7173     1.4864     3.0682
C      0.9355    -1.6090    -2.4243
H     -0.0067    -0.1411    -4.6937
H      0.7643     1.4258    -4.9763
H      1.7755    -0.0267    -4.6772
H     -0.2995     0.8312    -2.5989
H      0.5102     2.9582    -2.8228
H      2.1593     2.5005    -3.2672
H      1.6349     2.3928    -1.5615
H      2.8983     0.7515    -1.0504
H      2.7252    -1.5810     0.0643
H      3.4432    -2.2525    -1.4304
H      4.3388    -1.0608    -0.4415
H      4.7422     0.0523    -2.5612
H      3.5046     0.8747    -3.4945
H      3.6179    -0.9194    -3.5516
H      0.9693    -4.4251    -2.4182
H      0.2865    -5.8780    -0.5031
H     -0.4843    -4.8500     1.6399
H     -1.3507    -2.7295     2.7233
H      0.2620    -1.9442     2.7879
H     -3.2758    -1.0063     2.4440
H     -2.4677    -2.1636    -0.2996
H     -2.9042    -3.0944     1.1964
H     -4.1270    -2.1308     0.3807
H     -2.4512     1.0233     0.4786
H     -3.9823     0.8813     1.4023
H     -3.7939     0.0861    -0.1700
H      0.0407     0.2894     3.1163
H     -0.8055    -1.4536     4.6698
H     -2.4964    -0.8656     4.4681
H     -1.2555     0.1401     5.2695
H     -1.3062     2.0962     3.9017
H     -1.5077     2.0574     2.1608
H     -2.8098     1.4124     3.2403
H     -0.0138    -1.5602    -2.9979
H      1.7147    -2.0245    -3.0974
63
{"conf": 12, "E": 195.55, "rms": -1.0, "geom": "OH", "total_charge": 0, "CA_charge": 1, "smiles": "C[CH:1]([CH3:2])[1N:3]1([CH:4]([CH3:5])[CH3:6])->[Mn+:7]2(<-[3H-:8])(<-[4C-:9]#[O+:10])(<-[5C-:11]#[O+:12])<-[2n:13]3[c:14]([cH:15][cH:16][cH:17][c:18]3[CH2:19][6N:20]->2([CH:21]([CH3:22])[CH3:23])[CH:24]([CH3:25])[CH3:26])[CH2:27]1", "smiles3D": "C([C:1]([C:2]([H:32])([H:33])[H:34])([1N:3]1([C:4]([C:5]([H:36])([H:37])[H:38])([C:6]([H:39])([H:40])[H:41])[H:35])->[Mn+:7]2(<-[3H-:8])(<-[4C-:9]#[O+:10])(<-[5C-:11]#[O+:12])<-[2n:13]3[c:14]([c:15]([H:42])[c:16]([H:43])[c:17]([H:44])[c:18]3[C:19]([H:45])([H:46])[6N:20]->2([C:21]([C:22]([H:48])([H:49])[H:50])([C:23]([H:51])([H:52])[H:53])[H:47])[C:24]([C:25]([H:55])([H:56])[H:57])([C:26]([H:58])([H:59])[H:60])[H:54])[C:27]1([H:61])[H:62])[H:31])([H:28])([H:29])[H:30]", "smiles3Dx": "C([C:1]([C:2]([H:32])([H:33])[H:34])([1N:3]1([C:4]([C:5]([H:36])([H:37])[H:38])([C:6]([H:39])([H:40])[H:41])[H:35])->[Mn+:7]2(<-[3H-:8])(<-[4C-:9]#[O+:10])(<-[5C-:11]#[O+:12])<-[2n:13]3[c:14]([c:15]([H:42])[c:16]([H:43])[c:17]([H:44])[c:18]3[C:19]([H:45])([H:46])[6N:20]->2([C:21]([C:22]([H:48])([H:49])[H:50])([C:23]([H:51])([H:52])[H:53])[H:47])[C:24]([C:25]([H:55])([H:56])[H:57])([C:26]([H:58])([H:59])[H:60])[H:54])[C:27]1([H:61])[H:62])[H:31])([H:28])([H:29])[H:30]", "dummies": []}
C     -3.2317     3.1904     1.1581
C     -2.0514     2.1881     1.1788
C     -2.3597     1.1016     2.2280
N     -1.6316     1.7282    -0.1713
C     -2.7388     1.2972    -1.0615
C     -3.4534     0.0185    -0.5882
C     -2.3494     1.1039    -2.5595
Mn     0.0000     0.0000     0.0000
H     -0.8361    -0.9502    -1.3292
C     -0.9497    -1.4766     1.4885
O     -1.4493    -2.2500     2.2675
C      0.9971     1.1348     1.7333
O      1.5183     1.7301     2.6434
N      0.8537     1.2647    -1.4892
C      0.2260     2.4212    -1.7588
C      0.6549     3.1858    -2.8509
C      1.6708     2.6620    -3.6761
C      2.2292     1.3957    -3.4079
C      1.7867     0.7001    -2.2763
C      2.1771    -0.7487    -1.9913
N      1.9885    -1.1612    -0.5830
C      3.1198    -0.7327     0.2717
C      4.3839    -1.6242     0.1833
C      3.6056     0.7250     0.0478
C      1.6018    -2.5727    -0.4777
C      2.3662    -3.5837    -1.3830
C      1.5721    -3.1460     0.9632
C     -0.9008     2.8604    -0.8329
H     -3.0891     3.9611     0.3745
H     -4.2009     2.6721     0.9990
H     -3.2922     3.7227     2.1318
H     -1.1951     2.7423     1.6202
H     -1.4207     0.6985     2.6436
H     -2.8692     1.5536     3.1065
H     -3.0020     0.2800     1.8931
H     -3.5039     2.1002    -1.0669
H     -2.7413    -0.7090    -0.1736
H     -4.2377     0.2723     0.1531
H     -4.0042    -0.4872    -1.4092
H     -2.1986     2.0817    -3.0600
H     -3.1713     0.6255    -3.1334
H     -1.4388     0.5037    -2.7065
H      0.2008     4.1420    -3.0773
H      2.0017     3.2221    -4.5408
H      2.9660     0.9666    -4.0747
H      1.5292    -1.3671    -2.6474
H      3.2300    -0.9074    -2.3070
H      2.7659    -0.7788     1.3178
H      5.2190    -1.1654     0.7558
H      4.2450    -2.6122     0.6478
H      4.7306    -1.7387    -0.8627
H      4.2815     1.0243     0.8778
H      2.7933     1.4649     0.0343
H      4.1826     0.8184    -0.8969
H      0.5501    -2.5883    -0.8281
H      2.2276    -3.3868    -2.4630
H      1.9597    -4.6045    -1.2149
H      3.4477    -3.6319    -1.1762
H      1.4027    -2.3723     1.7302
H      0.7443    -3.8831     1.0452
H      2.4941    -3.6985     1.2283
H     -1.6135     3.4884    -1.4141
H     -0.4284     3.5330    -0.0866
63
{"conf": 13, "E": 206.22, "rms": -1.0, "geom": "OH", "total_charge": 0, "CA_charge": 1, "smiles": "C[CH:1]([CH3:2])[1N:3]1([CH:4]([CH3:5])[CH3:6])->[Mn+:7]2(<-[3H-:8])(<-[4C-:9]#[O+:10])(<-[5C-:11]#[O+:12])<-[2n:13]3[c:14]([cH:15][cH:16][cH:17][c:18]3[CH2:19][6N:20]->2([CH:21]([CH3:22])[CH3:23])[CH:24]([CH3:25])[CH3:26])[CH2:27]1", "smiles3D": "C([C:1]([C:2]([H:32])([H:33])[H:34])([1N:3]1([C:4]([C:5]([H:36])([H:37])[H:38])([C:6]([H:39])([H:40])[H:41])[H:35])->[Mn+:7]2(<-[3H-:8])(<-[4C-:9]#[O+:10])(<-[5C-:11]#[O+:12])<-[2n:13]3[c:14]([c:15]([H:42])[c:16]([H:43])[c:17]([H:44])[c:18]3[C:19]([H:45])([H:46])[6N:20]->2([C:21]([C:22]([H:48])([H:49])[H:50])([C:23]([H:51])([H:52])[H:53])[H:47])[C:24]([C:25]([H:55])([H:56])[H:57])([C:26]([H:58])([H:59])[H:60])[H:54])[C:27]1([H:61])[H:62])[H:31])([H:28])([H:29])[H:30]", "smiles3Dx": "C([C:1]([C:2]([H:32])([H:33])[H:34])([1N:3]1([C:4]([C:5]([H:36])([H:37])[H:38])([C:6]([H:39])([H:40])[H:41])[H:35])->[Mn+:7]2(<-[3H-:8])(<-[4C-:9]#[O+:10])(<-[5C-:11]#[O+:12])<-[2n:13]3[c:14]([c:15]([H:42])[c:16]([H:43])[c:17]([H:44])[c:18]3[C:19]([H:45])([H:46])[6N:20]->2([C:21]([C:22]([H:48])([H:49])[H:50])([C:23]([H:51])([H:52])[H:53])[H:47])[C:24]([C:25]([H:55])([H:56])[H:57])([C:26]([H:58])([H:59])[H:60])[H:54])[C:27]1([H:61])[H:62])[H:31])([H:28])([H:29])[H:30]", "dummies": []}
C     -2.7822     3.4503     1.4110
C     -1.7068     2.5716     0.7061
C     -0.6324     3.5042     0.1063
N     -1.1372     1.4897     1.5120
C     -0.2968     2.0084     2.6417
C      1.2044     1.9253     2.3705
C     -0.5347     1.4058     4.0528
Mn     0.0000     0.0000     0.0000
H      0.5843    -0.8990     1.4910
C      2.0787     0.9442    -0.2984
O      3.1672     1.4388    -0.4572
C     -0.7464     1.1222    -1.8706
O     -1.1405     1.7118    -2.8461
N     -1.9637    -0.8190     0.0226
C     -2.8319    -0.2718     0.8833
C     -4.1514    -0.7396     0.8996
C     -4.5228    -1.7216    -0.0450
C     -3.5735    -2.2477    -0.9485
C     -2.2589    -1.7716    -0.8781
C     -1.1322    -2.2810    -1.7805
N      0.2220    -2.0389    -1.2202
C      1.2498    -1.9377    -2.2818
C      1.1488    -0.7094    -3.2107
C      2.7173    -1.9812    -1.7576
C      0.5494    -3.1161    -0.2428
C      0.8408    -4.5194    -0.8651
C     -0.4940    -3.3607     0.8804
C     -2.2431     0.6058     1.9713
H     -2.5636     3.6373     2.4796
H     -2.8926     4.4328     0.9032
H     -3.7779     2.9633     1.3430
H     -2.2222     2.0912    -0.1473
H     -1.0670     4.0823    -0.7372
H     -0.2516     4.2338     0.8507
H      0.2183     2.9254    -0.2903
H     -0.5103     3.0887     2.7625
H      1.7722     2.3325     3.2352
H      1.4877     2.5732     1.5254
H      1.5370     0.8831     2.2373
H      0.0563     1.9658     4.8096
H     -1.5959     1.5100     4.3614
H     -0.2101     0.3440     4.1019
H     -4.8677    -0.3714     1.6229
H     -5.5402    -2.0900    -0.0627
H     -3.8549    -3.0098    -1.6638
H     -1.2916    -3.3622    -1.9643
H     -1.2500    -1.7738    -2.7507
H      1.1137    -2.8206    -2.9445
H      1.4737     0.2146    -2.7033
H      0.1622    -0.5728    -3.6836
H      1.8456    -0.8480    -4.0657
H      3.4369    -1.6104    -2.5193
H      2.8395    -1.3744    -0.8467
H      3.0542    -3.0056    -1.5154
H      1.4723    -2.7915     0.2787
H      1.5466    -4.5297    -1.7105
H      1.2920    -5.1725    -0.0874
H     -0.0876    -5.0227    -1.2037
H     -0.0506    -4.0266     1.6519
H     -1.3969    -3.8785     0.4938
H     -0.8099    -2.4542     1.4139
H     -3.0545     1.1794     2.4629
H     -1.8469    -0.1091     2.7136
63
{"conf": 14, "E": 206.22, "rms": -1.0, "geom": "OH", "total_charge": 0, "CA_charge": 1, "smiles": "C[CH:1]([CH3:2])[1N:3]1([CH:4]([CH3:5])[CH3:6])->[Mn+:7]2(<-[3H-:8])(<-[4C-:9]#[O+:10])(<-[5C-:11]#[O+:12])<-[2n:13]3[c:14]([cH:15][cH:16][cH:17][c:18]3[CH2:19][6N:20]->2([CH:21]([CH3:22])[CH3:23])[CH:24]([CH3:25])[CH3:26])[CH2:27]1", "smiles3D": "C([C:1]([C:2]([H:32])([H:33])[H:34])([1N:3]1([C:4]([C:5]([H:36])([H:37])[H:38])([C:6]([H:39])([H:40])[H:41])[H:35])->[Mn+:7]2(<-[3H-:8])(<-[4C-:9]#[O+:10])(<-[5C-:11]#[O+:12])<-[2n:13]3[c:14]([c:15]([H:42])[c:16]([H:43])[c:17]([H:44])[c:18]3[C:19]([H:45])([H:46])[6N:20]->2([C:21]([C:22]([H:48])([H:49])[H:50])([C:23]([H:51])([H:52])[H:53])[H:47])[C:24]([C:25]([H:55])([H:56])[H:57])([C:26]([H:58])([H:59])[H:60])[H:54])[C:27]1([H:61])[H:62])[H:31])([H:28])([H:29])[H:30]", "smiles3Dx": "C([C:1]([C:2]([H:32])([H:33])[H:34])([1N:3]1([C:4]([C:5]([H:36])([H:37])[H:38])([C:6]([H:39])([H:40])[H:41])[H:35])->[Mn+:7]2(<-[3H-:8])(<-[4C-:9]#[O+:10])(<-[5C-:11]#[O+:12])<-[2n:13]3[c:14]([c:15]([H:42])[c:16]([H:43])[c:17]([H:44])[c:18]3[C:19]([H:45])([H:46])[6N:20]->2([C:21]([C:22]([H:48])([H:49])[H:50])([C:23]([H:51])([H:52])[H:53])[H:47])[C:24]([C:25]([H:55])([H:56])[H:57])([C:26]([H:58])([H:59])[H:60])[H:54])[C:27]1([H:61])[H:62])[H:31])([H:28])([H:29])[H:30]", "dummies": []}
C      3.2842     2.5666    -2.0646
C      1.9778     1.8077    -1.6868
C      1.1530     1.5873    -2.9734
N      2.1540     0.5816    -0.9057
C      2.8215    -0.5031    -1.6990
C      1.8508    -1.5641    -2.2148
C      4.0043    -1.2583    -1.0344
Mn     0.0000     0.0000     0.0000
H      0.7908    -1.5390     0.6156
C     -1.0495    -1.1628    -1.6876
O     -1.6011    -1.7703    -2.5715
C     -0.9870     1.9393    -0.7618
O     -1.4984     2.9560    -1.1612
N      0.7870     1.2592     1.5240
C      2.0544     1.6647     1.3719
C      2.6021     2.5370     2.3203
C      1.7659     3.0046     3.3580
C      0.4276     2.5649     3.4583
C     -0.0422     1.6535     2.5053
C     -1.4612     1.0796     2.5208
N     -1.5845    -0.1982     1.7734
C     -1.1450    -1.3232     2.6475
C      0.2583    -1.1779     3.2953
C     -2.1175    -1.6829     3.8163
C     -2.9591    -0.4106     1.2644
C     -3.2295    -1.8518     0.7349
C     -3.4337     0.5608     0.1631
C      2.8852     0.9167     0.3468
H      3.1186     3.2428    -2.9310
H      4.1272     1.8927    -2.3094
H      3.6002     3.2234    -1.2268
H      1.3969     2.5045    -1.0530
H      0.7707     2.5624    -3.3447
H      0.2816     0.9401    -2.7797
H      1.7601     1.1352    -3.7850
H      3.2605    -0.0457    -2.6073
H      1.3520    -2.0958    -1.3883
H      1.1367    -1.1281    -2.9320
H      2.4002    -2.3320    -2.8016
H      4.7997    -0.5551    -0.7102
H      3.6602    -1.8865    -0.1847
H      4.4841    -1.9374    -1.7723
H      3.6409     2.8373     2.2716
H      2.1609     3.6905     4.0959
H     -0.2094     2.9131     4.2612
H     -2.1189     1.8499     2.0888
H     -1.7747     0.9474     3.5755
H     -1.0760    -2.2154     1.9931
H      0.5562    -2.1506     3.7429
H      0.2523    -0.4360     4.1213
H      1.0597    -0.9147     2.5920
H     -3.1776    -1.7936     3.5387
H     -1.8154    -2.6608     4.2493
H     -2.0673    -0.9415     4.6394
H     -3.6476    -0.2435     2.1218
H     -4.1426    -1.8925     0.1024
H     -3.4075    -2.5791     1.5478
H     -2.3833    -2.2293     0.1397
H     -4.5253     0.4203     0.0069
H     -3.3310     1.6284     0.4189
H     -2.9591     0.3410    -0.8081
H      3.1702    -0.0196     0.8577
H      3.8173     1.4813     0.1435
63
{"conf": 15, "E": 200.9, "rms": -1.0, "geom": "OH", "total_charge": 0, "CA_charge": 1, "smiles": "C[CH:1]([CH3:2])[1N:3]1([CH:4]([CH3:5])[CH3:6])->[Mn+:7]2(<-[3H-:8])(<-[4C-:9]#[O+:10])(<-[5C-:11]#[O+:12])<-[2n:13]3[c:14]([cH:15][cH:16][cH:17][c:18]3[CH2:19][6N:20]->2([CH:21]([CH3:22])[CH3:23])[CH:24]([CH3:25])[CH3:26])[CH2:27]1", "smiles3D": "C([C:1]([C:2]([H:32])([H:33])[H:34])([1N:3]1([C:4]([C:5]([H:36])([H:37])[H:38])([C:6]([H:39])([H:40])[H:41])[H:35])->[Mn+:7]2(<-[3H-:8])(<-[4C-:9]#[O+:10])(<-[5C-:11]#[O+:12])<-[2n:13]3[c:14]([c:15]([H:42])[c:16]([H:43])[c:17]([H:44])[c:18]3[C:19]([H:45])([H:46])[6N:20]->2([C:21]([C:22]([H:48])([H:49])[H:50])([C:23]([H:51])([H:52])[H:53])[H:47])[C:24]([C:25]([H:55])([H:56])[H:57])([C:26]([H:58])([H:59])[H:60])[H:54])[C:27]1([H:61])[H:62])[H:31])([H:28])([H:29])[H:30]", "smiles3Dx": "C([C:1]([C:2]([H:32])([H:33])[H:34])([1N:3]1([C:4]([C:5]([H:36])([H:37])[H:38])([C:6]([H:39])([H:40])[H:41])[H:35])->[Mn+:7]2(<-[3H-:8])(<-[4C-:9]#[O+:10])(<-[5C-:11]#[O+:12])<-[2n:13]3[c:14]([c:15]([H:42])[c:16]([H:43])[c:17]([H:44])[c:18]3[C:19]([H:45])([H:46])[6N:20]->2([C:21]([C:22]([H:48])([H:49])[H:50])([C:23]([H:51])([H:52])[H:53])[H:47])[C:24]([C:25]([H:55])([H:56])[H:57])([C:26]([H:58])([H:59])[H:60])[H:54])[C:27]1([H:61])[H:62])[H:31])([H:28])([H:29])[H:30]", "dummies": []}
C     -2.6789     0.9466     2.2332
C     -1.5668     0.0279     2.8185
C     -0.4515     0.8957     3.4596
N     -1.0554    -0.9932     1.8832
C     -0.1008    -1.9018     2.5602
C     -0.7389    -2.7724     3.6814
C      0.6928    -2.8404     1.6194
Mn     0.0000     0.0000     0.0000
H      0.3636    -1.6827    -0.6205
C      2.1301     0.1958     0.8457
O      3.2463     0.2973     1.2908
C     -0.3284     2.1653     0.7349
O     -0.4955     3.2969     1.1176
N     -1.9571    -0.4019    -0.7866
C     -2.7500    -1.1842    -0.0183
C     -3.9253    -1.7042    -0.5761
C     -4.1777    -1.4922    -1.9408
C     -3.2183    -0.8543    -2.7428
C     -2.0617    -0.3497    -2.1354
C     -0.8250     0.0162    -2.9697
N      0.2126     0.7780    -2.2382
C      1.5689     0.4605    -2.7185
C      2.0527    -0.9784    -2.4095
C      2.6679     1.4275    -2.1871
C     -0.1043     2.2267    -2.3428
C     -1.5662     2.6115    -1.9762
C      0.1703     2.8746    -3.7381
C     -2.2035    -1.7330     1.3058
H     -2.5322     1.1862     1.1712
H     -3.6633     0.4380     2.3048
H     -2.7930     1.8920     2.8037
H     -2.0570    -0.5067     3.6584
H      0.4364     0.9648     2.8091
H     -0.1192     0.4290     4.4117
H     -0.7868     1.9213     3.7203
H      0.6690    -1.2768     3.0515
H     -1.0550    -2.1609     4.5483
H      0.0068    -3.4840     4.0956
H     -1.5993    -3.3664     3.3145
H      0.0722    -3.3986     0.8955
H      1.4835    -2.2841     1.0893
H      1.2520    -3.5987     2.2081
H     -4.5912    -2.3250     0.0098
H     -5.0672    -1.9092    -2.3948
H     -3.3454    -0.8145    -3.8172
H     -0.4142    -0.9317    -3.3526
H     -1.1691     0.5794    -3.8600
H      1.5572     0.5484    -3.8280
H      2.3554    -1.0931    -1.3545
H      2.9609    -1.1871    -3.0154
H      1.3409    -1.7796    -2.6710
H      3.6819     0.9798    -2.2716
H      2.7190     2.3742    -2.7537
H      2.4937     1.6910    -1.1318
H      0.5473     2.7468    -1.6145
H     -2.2655     2.4110    -2.8158
H     -1.9600     2.0796    -1.0999
H     -1.6193     3.6995    -1.7563
H      0.1066     3.9797    -3.6399
H     -0.5846     2.5782    -4.4941
H      1.1591     2.6649    -4.1740
H     -3.0443    -1.7721     2.0358
H     -1.9210    -2.7817     1.1076
63
{"conf": 16, "E": 194.24, "rms": -1.0, "geom": "OH", "total_charge": 0, "CA_charge": 1, "smiles": "C[CH:1]([CH3:2])[1N:3]1([CH:4]([CH3:5])[CH3:6])->[Mn+:7]2(<-[3H-:8])(<-[4C-:9]#[O+:10])(<-[5C-:11]#[O+:12])<-[2n:13]3[c:14]([cH:15][cH:16][cH:17][c:18]3[CH2:19][6N:20]->2([CH:21]([CH3:22])[CH3:23])[CH:24]([CH3:25])[CH3:26])[CH2:27]1", "smiles3D": "C([C:1]([C:2]([H:32])([H:33])[H:34])([1N:3]1([C:4]([C:5]([H:36])([H:37])[H:38])([C:6]([H:39])([H:40])[H:41])[H:35])->[Mn+:7]2(<-[3H-:8])(<-[4C-:9]#[O+:10])(<-[5C-:11]#[O+:12])<-[2n:13]3[c:14]([c:15]([H:42])[c:16]([H:43])[c:17]([H:44])[c:18]3[C:19]([H:45])([H:46])[6N:20]->2([C:21]([C:22]([H:48])([H:49])[H:50])([C:23]([H:51])([H:52])[H:53])[H:47])[C:24]([C:25]([H:55])([H:56])[H:57])([C:26]([H:58])([H:59])[H:60])[H:54])[C:27]1([H:61])[H:62])[H:31])([H:28])([H:29])[H:30]", "smiles3Dx": "C([C:1]([C:2]([H:32])([H:33])[H:34])([1N:3]1([C:4]([C:5]([H:36])([H:37])[H:38])([C:6]([H:39])([H:40])[H:41])[H:35])->[Mn+:7]2(<-[3H-:8])(<-[4C-:9]#[O+:10])(<-[5C-:11]#[O+:12])<-[2n:13]3[c:14]([c:15]([H:42])[c:16]([H:43])[c:17]([H:44])[c:18]3[C:19]([H:45])([H:46])[6N:20]->2([C:21]([C:22]([H:48])([H:49])[H:50])([C:23]([H:51])([H:52])[H:53])[H:47])[C:24]([C:25]([H:55])([H:56])[H:57])([C:26]([H:58])([H:59])[H:60])[H:54])[C:27]1([H:61])[H:62])[H:31])([H:28])([H:29])[H:30]", "dummies": []}
C      0.7468    -2.7546     3.6615
C      0.7580    -1.7107     2.5173
C      1.1373    -0.3434     3.1313
N     -0.4203    -1.6789     1.6397
C     -1.7433    -1.4813     2.2682
C     -1.8403    -0.3965     3.3584
C     -2.4197    -2.7658     2.8361
Mn     0.0000     0.0000     0.0000
H      1.6943     0.1742     0.6888
C     -0.7647     1.9223     1.0002
O     -1.1652     2.9327     1.5226
C     -2.1112    -0.3464    -0.8618
O     -3.2152    -0.5293    -1.3113
N      0.7216    -1.7090    -1.0237
C      0.5622    -2.8691    -0.3716
C      1.2624    -3.9971    -0.8150
C      2.1943    -3.8304    -1.8622
C      2.4219    -2.5557    -2.4256
C      1.6533    -1.4790    -1.9656
C      2.0167    -0.0206    -2.2548
N      0.9013     0.9167    -1.9909
C     -0.1500     0.7619    -3.0106
C      0.2960     0.6433    -4.4963
C     -1.2796     1.8160    -2.9289
C      1.3380     2.3038    -1.7431
C      2.2440     2.5103    -0.5060
C      2.0362     2.9664    -2.9527
C     -0.4380    -2.8929     0.7779
H      0.0591    -2.4684     4.4802
H      0.5095    -3.7792     3.3249
H      1.7629    -2.8072     4.1086
H      1.6122    -1.9867     1.8577
H      2.2438    -0.2424     3.1595
H      0.7389     0.4975     2.5488
H      0.7887    -0.2266     4.1779
H     -2.3974    -1.1351     1.4523
H     -2.9105    -0.1788     3.5648
H     -1.3981    -0.7296     4.3167
H     -1.4020     0.5586     3.0428
H     -1.8298    -3.2497     3.6317
H     -2.6390    -3.5170     2.0528
H     -3.4081    -2.5087     3.2747
H      1.1206    -4.9648    -0.3512
H      2.7727    -4.6786    -2.2045
H      3.2011    -2.4111    -3.1629
H      2.8661     0.2195    -1.5962
H      2.3857     0.0604    -3.2952
H     -0.6177    -0.2102    -2.7794
H      0.6967    -0.3734    -4.6957
H     -0.5740     0.7573    -5.1784
H      1.0573     1.3790    -4.7988
H     -2.1794     1.4483    -3.4677
H     -0.9752     2.7749    -3.3973
H     -1.5751     2.0080    -1.8788
H      0.4337     2.9033    -1.5298
H      1.7310     2.2394     0.4270
H      2.4571     3.5944    -0.3855
H      3.2302     2.0142    -0.5778
H      2.5096     3.9287    -2.6620
H      1.2999     3.2390    -3.7320
H      2.8303     2.3190    -3.3738
H     -0.2752    -3.8117     1.3715
H     -1.4393    -2.9773     0.3017
63
{"conf": 17, "E": 207.06, "rms": -1.0, "geom": "OH", "total_charge": 0, "CA_charge": 1, "smiles": "C[CH:1]([CH3:2])[1N:3]1([CH:4]([CH3:5])[CH3:6])->[Mn+:7]2(<-[3H-:8])(<-[4C-:9]#[O+:10])(<-[5C-:11]#[O+:12])<-[2n:13]3[c:14]([cH:15][cH:16][cH:17][c:18]3[CH2:19][6N:20]->2([CH:21]([CH3:22])[CH3:23])[CH:24]([CH3:25])[CH3:26])[CH2:27]1", "smiles3D": "C([C:1]([C:2]([H:32])([H:33])[H:34])([1N:3]1([C:4]([C:5]([H:36])([H:37])[H:38])([C:6]([H:39])([H:40])[H:41])[H:35])->[Mn+:7]2(<-[3H-:8])(<-[4C-:9]#[O+:10])(<-[5C-:11]#[O+:12])<-[2n:13]3[c:14]([c:15]([H:42])[c:16]([H:43])[c:17]([H:44])[c:18]3[C:19]([H:45])([H:46])[6N:20]->2([C:21]([C:22]([H:48])([H:49])[H:50])([C:23]([H:51])([H:52])[H:53])[H:47])[C:24]([C:25]([H:55])([H:56])[H:57])([C:26]([H:58])([H:59])[H:60])[H:54])[C:27]1([H:61])[H:62])[H:31])([H:28])([H:29])[H:30]", "smiles3Dx": "C([C:1]([C:2]([H:32])([H:33])[H:34])([1N:3]1([C:4]([C:5]([H:36])([H:37])[H:38])([C:6]([H:39])([H:40])[H:41])[H:35])->[Mn+:7]2(<-[3H-:8])(<-[4C-:9]#[O+:10])(<-[5C-:11]#[O+:12])<-[2n:13]3[c:14]([c:15]([H:42])[c:16]([H:43])[c:17]([H:44])[c:18]3[C:19]([H:45])([H:46])[6N:20]->2([C:21]([C:22]([H:48])([H:49])[H:50])([C:23]([H:51])([H:52])[H:53])[H:47])[C:24]([C:25]([H:55])([H:56])[H:57])([C:26]([H:58])([H:59])[H:60])[H:54])[C:27]1([H:61])[H:62])[H:31])([H:28])([H:29])[H:30]", "dummies": []}
C     -3.1394     1.2954     0.1755
C     -2.5367     1.1072     1.5890
C     -3.3472     1.9901     2.5666
N     -1.0726     1.2810     1.6915
C     -0.4845     0.8607     2.9774
C     -1.0260    -0.4863     3.5131
C     -0.4865     1.8830     4.1523
Mn     0.0000     0.0000     0.0000
H     -0.9039     0.9949    -1.2513
C     -1.5424    -1.6967    -0.1359
O     -2.3542    -2.5860    -0.2028
C      1.1908    -1.2607     1.5265
O      1.8095    -1.9160     2.3283
N      1.3461     1.6482     0.2247
C      0.8564     2.6927     0.9265
C      1.5638     3.9012     0.9137
C      2.6990     4.0052     0.0910
C      3.0307     2.9580    -0.7869
C      2.2780     1.7762    -0.7398
C      2.1553     0.8836    -1.9716
N      1.5307    -0.4581    -1.7771
C      0.7757    -0.7744    -3.0198
C      0.0875    -2.1502    -3.0991
C      1.5917    -0.6209    -4.3444
C      2.5566    -1.4650    -1.4365
C      3.6784    -0.9728    -0.4722
C      1.9737    -2.7857    -0.8738
C     -0.6113     2.6351     1.3533
H     -3.0037     2.3062    -0.2514
H     -2.7914     0.5206    -0.5214
H     -4.2373     1.1283     0.2166
H     -2.7633     0.0570     1.8501
H     -4.4300     1.9745     2.3186
H     -3.2930     1.5867     3.5955
H     -3.0173     3.0471     2.5389
H      0.5827     0.7026     2.7538
H     -0.3157    -0.9119     4.2542
H     -2.0044    -0.3555     4.0208
H     -1.1437    -1.2268     2.6983
H     -0.2398     1.3797     5.1120
H      0.3140     2.6387     4.0027
H     -1.4384     2.4172     4.2915
H      1.2040     4.7645     1.4588
H      3.2449     4.9385     0.0445
H      3.7858     3.1066    -1.5484
H      1.5346     1.4782    -2.6795
H      3.1599     0.7776    -2.4381
H     -0.0459    -0.0269    -3.0637
H     -0.4732    -2.4079    -2.2012
H     -0.6576    -2.1366    -3.9238
H      0.8076    -2.9556    -3.3456
H      2.0226     0.3865    -4.4973
H      0.9199    -0.7864    -5.2143
H      2.4066    -1.3681    -4.4189
H      3.0771    -1.7308    -2.3793
H      4.3943    -0.3069    -0.9948
H      3.2806    -0.4281     0.4002
H      4.2987    -1.8196    -0.1083
H      0.9254    -2.6667    -0.5654
H      2.5309    -3.1741     0.0045
H      2.0371    -3.5946    -1.6296
H     -0.7730     3.3461     2.1859
H     -1.1901     3.0162     0.4977
