# Supplementary material for: MACE: Automated Assessment of Stereochemistry of Transition Metal Complexes and Its Applications in Computational Catalysis
Source: J Chem Theory Comput. 2024 Feb 16;20(5):2313–20. doi: 10.1021/acs.jctc.3c01313 (PMC10938507; doi:10.1021/acs.jctc.3c01313)
Supplement: Supplementary file 3 — ct3c01313_si_003.zip [file ct3c01313_si_003.zip › structures/screening/mace_MeCN/Mn_NNpyN_iPr_tri_1.xyz]

63
{"conf": 0, "E": 203.26, "rms": -1.0, "geom": "OH", "total_charge": 0, "CA_charge": 1, "smiles": "C[CH:1]([CH3:2])[1N:3]1([CH:4]([CH3:5])[CH3:6])->[Mn+:7]2(<-[3C-:8]#[O+:9])(<-[4H-:10])(<-[5C-:11]#[O+:12])<-[2n:13]3[c:14]([cH:15][cH:16][cH:17][c:18]3[CH2:19][6N:20]->2([CH:21]([CH3:22])[CH3:23])[CH:24]([CH3:25])[CH3:26])[CH2:27]1", "smiles3D": "C([C:1]([C:2]([H:32])([H:33])[H:34])([1N:3]1([C:4]([C:5]([H:36])([H:37])[H:38])([C:6]([H:39])([H:40])[H:41])[H:35])->[Mn+:7]2(<-[3C-:8]#[O+:9])(<-[4H-:10])(<-[5C-:11]#[O+:12])<-[2n:13]3[c:14]([c:15]([H:42])[c:16]([H:43])[c:17]([H:44])[c:18]3[C:19]([H:45])([H:46])[6N:20]->2([C:21]([C:22]([H:48])([H:49])[H:50])([C:23]([H:51])([H:52])[H:53])[H:47])[C:24]([C:25]([H:55])([H:56])[H:57])([C:26]([H:58])([H:59])[H:60])[H:54])[C:27]1([H:61])[H:62])[H:31])([H:28])([H:29])[H:30]", "smiles3Dx": "C([C:1]([C:2]([H:32])([H:33])[H:34])([1N:3]1([C:4]([C:5]([H:36])([H:37])[H:38])([C:6]([H:39])([H:40])[H:41])[H:35])->[Mn+:7]2(<-[3C-:8]#[O+:9])(<-[4H-:10])(<-[5C-:11]#[O+:12])<-[2n:13]3[c:14]([c:15]([H:42])[c:16]([H:43])[c:17]([H:44])[c:18]3[C:19]([H:45])([H:46])[6N:20]->2([C:21]([C:22]([H:48])([H:49])[H:50])([C:23]([H:51])([H:52])[H:53])[H:47])[C:24]([C:25]([H:55])([H:56])[H:57])([C:26]([H:58])([H:59])[H:60])[H:54])[C:27]1([H:61])[H:62])[H:31])([H:28])([H:29])[H:30]", "dummies": []}
C     -0.9135     0.6475    -4.5492
C     -0.3964     0.1489    -3.1827
C     -0.3363    -1.3923    -3.2305
N     -1.0657     0.7443    -2.0124
C     -2.5251     0.5479    -1.8626
C     -3.4678     1.5046    -2.6525
C     -3.0371    -0.8893    -2.0869
Mn     0.0000     0.0000     0.0000
C      1.9590     0.7676    -0.9349
O      2.9820     1.1698    -1.4313
H      0.5449    -1.6936    -0.4433
C     -1.9567    -0.8495     0.8659
O     -2.9813    -1.2942     1.3206
N     -0.5697     1.9910     0.4914
C     -0.8776     2.7887    -0.5463
C     -1.0499     4.1592    -0.3166
C     -0.8986     4.6427     0.9987
C     -0.5274     3.7720     2.0431
C     -0.3215     2.4203     1.7407
C      0.0848     1.3943     2.7922
N      0.7948     0.1843     2.2570
C      0.3382    -0.9827     3.0560
C      0.7606    -0.9497     4.5498
C      0.6874    -2.3739     2.5035
C      2.2577     0.3843     2.2962
C      3.0232    -0.6658     1.4585
C      2.7522     1.8090     1.8960
C     -0.7536     2.1996    -1.9478
H     -0.2104     0.3248    -5.3472
H     -0.9605     1.7524    -4.5966
H     -1.9026     0.2119    -4.7954
H      0.6630     0.4712    -3.1258
H      0.6309    -1.7113    -3.6759
H     -0.4034    -1.8471    -2.2422
H     -1.1285    -1.8361    -3.8675
H     -2.7187     0.7780    -0.7995
H     -4.5177     1.1411    -2.6215
H     -3.5004     2.5058    -2.1729
H     -3.1938     1.6226    -3.7130
H     -2.4291    -1.6430    -1.5605
H     -4.0617    -0.9851    -1.6668
H     -3.1136    -1.1269    -3.1665
H     -1.2641     4.8397    -1.1307
H     -1.0359     5.6967     1.2022
H     -0.3848     4.1482     3.0480
H      0.7122     1.9011     3.5568
H     -0.8584     1.1079     3.3071
H     -0.7692    -0.9535     3.0586
H      0.1095    -1.6354     5.1337
H      0.6508     0.0596     4.9918
H      1.8063    -1.2957     4.6920
H      1.7541    -2.6350     2.6221
H      0.3628    -2.4873     1.4635
H      0.1217    -3.1408     3.0760
H      2.5916     0.2534     3.3441
H      2.3426    -1.2027     0.7797
H      3.5197    -1.3991     2.1279
H      3.8389    -0.2356     0.8407
H      2.1972     2.2398     1.0482
H      2.6505     2.5120     2.7481
H      3.8362     1.8185     1.6544
H      0.2972     2.3702    -2.2617
H     -1.3819     2.7899    -2.6396
63
{"conf": 1, "E": 207.65, "rms": -1.0, "geom": "OH", "total_charge": 0, "CA_charge": 1, "smiles": "C[CH:1]([CH3:2])[1N:3]1([CH:4]([CH3:5])[CH3:6])->[Mn+:7]2(<-[3C-:8]#[O+:9])(<-[4H-:10])(<-[5C-:11]#[O+:12])<-[2n:13]3[c:14]([cH:15][cH:16][cH:17][c:18]3[CH2:19][6N:20]->2([CH:21]([CH3:22])[CH3:23])[CH:24]([CH3:25])[CH3:26])[CH2:27]1", "smiles3D": "C([C:1]([C:2]([H:32])([H:33])[H:34])([1N:3]1([C:4]([C:5]([H:36])([H:37])[H:38])([C:6]([H:39])([H:40])[H:41])[H:35])->[Mn+:7]2(<-[3C-:8]#[O+:9])(<-[4H-:10])(<-[5C-:11]#[O+:12])<-[2n:13]3[c:14]([c:15]([H:42])[c:16]([H:43])[c:17]([H:44])[c:18]3[C:19]([H:45])([H:46])[6N:20]->2([C:21]([C:22]([H:48])([H:49])[H:50])([C:23]([H:51])([H:52])[H:53])[H:47])[C:24]([C:25]([H:55])([H:56])[H:57])([C:26]([H:58])([H:59])[H:60])[H:54])[C:27]1([H:61])[H:62])[H:31])([H:28])([H:29])[H:30]", "smiles3Dx": "C([C:1]([C:2]([H:32])([H:33])[H:34])([1N:3]1([C:4]([C:5]([H:36])([H:37])[H:38])([C:6]([H:39])([H:40])[H:41])[H:35])->[Mn+:7]2(<-[3C-:8]#[O+:9])(<-[4H-:10])(<-[5C-:11]#[O+:12])<-[2n:13]3[c:14]([c:15]([H:42])[c:16]([H:43])[c:17]([H:44])[c:18]3[C:19]([H:45])([H:46])[6N:20]->2([C:21]([C:22]([H:48])([H:49])[H:50])([C:23]([H:51])([H:52])[H:53])[H:47])[C:24]([C:25]([H:55])([H:56])[H:57])([C:26]([H:58])([H:59])[H:60])[H:54])[C:27]1([H:61])[H:62])[H:31])([H:28])([H:29])[H:30]", "dummies": []}
C     -2.2121     1.5187     1.8067
C     -2.9970     1.2389     0.5118
C     -4.1280     0.2396     0.8595
N     -2.1220     0.9054    -0.6493
C     -1.8951     2.0759    -1.5150
C     -1.3146     3.3034    -0.7719
C     -3.1335     2.5518    -2.3330
Mn     0.0000     0.0000     0.0000
C     -1.1252    -1.5474     1.2818
O     -1.7106    -2.3591     1.9550
H      0.4157     0.9802     1.4976
C      1.1142     1.5261    -1.3280
O      1.6919     2.3229    -2.0254
N     -0.3355    -1.0209    -1.8140
C     -1.5298    -0.8173    -2.3853
C     -1.7436    -1.2878    -3.6854
C     -0.6523    -1.8813    -4.3632
C      0.6107    -2.0065    -3.7365
C      0.7417    -1.5499    -2.4198
C      2.0709    -1.5720    -1.6373
N      1.8716    -1.4700    -0.1673
C      3.0119    -0.8781     0.5629
C      2.7906    -0.8835     2.1045
C      3.4090     0.5654     0.1947
C      1.5508    -2.8318     0.3720
C      2.7762    -3.7942     0.5047
C      0.4607    -3.6413    -0.3851
C     -2.6171    -0.2119    -1.5004
H     -1.7866     0.6115     2.2589
H     -2.9008     1.9509     2.5646
H     -1.4193     2.2678     1.6713
H     -3.5260     2.1848     0.2818
H     -3.7319    -0.7335     1.2099
H     -4.7582     0.6522     1.6769
H     -4.8047     0.0915    -0.0081
H     -1.1396     1.7739    -2.2648
H     -0.4814     3.0269    -0.1047
H     -0.9104     4.0280    -1.5112
H     -2.0868     3.8342    -0.1773
H     -4.0861     2.4505    -1.7783
H     -3.0286     3.6128    -2.6473
H     -3.2173     1.9688    -3.2747
H     -2.7086    -1.1921    -4.1661
H     -0.7832    -2.2379    -5.3764
H      1.4500    -2.4406    -4.2643
H      2.6731    -0.7299    -2.0075
H      2.6182    -2.4984    -1.9002
H      3.9073    -1.4982     0.3443
H      3.5136    -0.2181     2.6245
H      1.7679    -0.5429     2.3491
H      2.9352    -1.8789     2.5621
H      4.3737     0.8066     0.6919
H      2.6775     1.2944     0.5954
H      3.6138     0.7295    -0.8765
H      1.1562    -2.6805     1.3941
H      2.4400    -4.7808     0.8907
H      3.2729    -3.9785    -0.4673
H      3.5421    -3.4596     1.2254
H     -0.4705    -3.0872    -0.5644
H      0.1683    -4.5240     0.2238
H      0.8399    -4.0309    -1.3534
H     -3.4822     0.0870    -2.1244
H     -2.9518    -1.0405    -0.8516
63
{"conf": 2, "E": 217.16, "rms": -1.0, "geom": "OH", "total_charge": 0, "CA_charge": 1, "smiles": "C[CH:1]([CH3:2])[1N:3]1([CH:4]([CH3:5])[CH3:6])->[Mn+:7]2(<-[3C-:8]#[O+:9])(<-[4H-:10])(<-[5C-:11]#[O+:12])<-[2n:13]3[c:14]([cH:15][cH:16][cH:17][c:18]3[CH2:19][6N:20]->2([CH:21]([CH3:22])[CH3:23])[CH:24]([CH3:25])[CH3:26])[CH2:27]1", "smiles3D": "C([C:1]([C:2]([H:32])([H:33])[H:34])([1N:3]1([C:4]([C:5]([H:36])([H:37])[H:38])([C:6]([H:39])([H:40])[H:41])[H:35])->[Mn+:7]2(<-[3C-:8]#[O+:9])(<-[4H-:10])(<-[5C-:11]#[O+:12])<-[2n:13]3[c:14]([c:15]([H:42])[c:16]([H:43])[c:17]([H:44])[c:18]3[C:19]([H:45])([H:46])[6N:20]->2([C:21]([C:22]([H:48])([H:49])[H:50])([C:23]([H:51])([H:52])[H:53])[H:47])[C:24]([C:25]([H:55])([H:56])[H:57])([C:26]([H:58])([H:59])[H:60])[H:54])[C:27]1([H:61])[H:62])[H:31])([H:28])([H:29])[H:30]", "smiles3Dx": "C([C:1]([C:2]([H:32])([H:33])[H:34])([1N:3]1([C:4]([C:5]([H:36])([H:37])[H:38])([C:6]([H:39])([H:40])[H:41])[H:35])->[Mn+:7]2(<-[3C-:8]#[O+:9])(<-[4H-:10])(<-[5C-:11]#[O+:12])<-[2n:13]3[c:14]([c:15]([H:42])[c:16]([H:43])[c:17]([H:44])[c:18]3[C:19]([H:45])([H:46])[6N:20]->2([C:21]([C:22]([H:48])([H:49])[H:50])([C:23]([H:51])([H:52])[H:53])[H:47])[C:24]([C:25]([H:55])([H:56])[H:57])([C:26]([H:58])([H:59])[H:60])[H:54])[C:27]1([H:61])[H:62])[H:31])([H:28])([H:29])[H:30]", "dummies": []}
C      2.3260     2.0698    -2.0172
C      2.3995     2.1743    -0.4675
C      1.4957     3.3464     0.0112
N      2.2112     0.8811     0.2355
C      3.2725    -0.0865    -0.2228
C      2.7295    -1.1505    -1.1842
C      4.1150    -0.8302     0.8472
Mn     0.0000     0.0000     0.0000
C      0.6830    -1.6612     1.4458
O      1.0410    -2.5272     2.2049
H      0.1591    -1.1365    -1.4328
C     -0.6511     1.6343    -1.4921
O     -0.9935     2.4869    -2.2738
N     -0.2202     1.1241     1.8118
C      0.9331     1.5733     2.3534
C      0.9116     2.0475     3.6723
C     -0.2732     1.9215     4.4178
C     -1.3763     1.2394     3.8780
C     -1.3040     0.7933     2.5533
C     -2.2895    -0.2554     2.0038
N     -2.2903    -0.3588     0.5350
C     -2.6965    -1.6858     0.0283
C     -1.7832    -2.8723     0.3986
C     -2.8401    -1.7206    -1.5223
C     -3.1715     0.7169    -0.0194
C     -4.7067     0.4656     0.1340
C     -2.9208     2.1517     0.5203
C      2.2545     1.1503     1.7000
H      1.6028     1.3203    -2.3613
H      2.0741     3.0383    -2.4980
H      3.3122     1.7821    -2.4363
H      3.4423     2.5038    -0.2375
H      1.5107     4.1995    -0.6991
H      1.8825     3.7584     0.9666
H      0.4517     3.0533     0.1817
H      4.0317     0.4783    -0.8060
H      3.5767    -1.7200    -1.6242
H      2.2030    -0.7057    -2.0416
H      2.0932    -1.8876    -0.6650
H      3.5064    -1.5517     1.4304
H      4.6289    -0.1099     1.5185
H      4.9220    -1.4134     0.3526
H      1.8137     2.4141     4.1455
H     -0.2981     2.2534     5.4476
H     -2.2350     1.0121     4.4968
H     -2.0054    -1.2177     2.4545
H     -3.3016    -0.0156     2.3840
H     -3.6901    -1.9213     0.4670
H     -2.2820    -3.8173     0.0921
H     -1.6095    -3.0012     1.4801
H     -0.8331    -2.8358    -0.1677
H     -2.9080    -2.7632    -1.9017
H     -3.7574    -1.2223    -1.8856
H     -1.9731    -1.2329    -2.0048
H     -2.9703     0.7628    -1.1050
H     -5.2646     1.2879    -0.3640
H     -5.0728    -0.4581    -0.3455
H     -5.0310     0.4554     1.1927
H     -3.4370     2.8878    -0.1330
H     -1.8615     2.4414     0.5338
H     -3.3336     2.2798     1.5435
H      2.5333     0.2364     2.2419
H      3.0305     1.9162     1.9311
63
{"conf": 3, "E": 217.93, "rms": -1.0, "geom": "OH", "total_charge": 0, "CA_charge": 1, "smiles": "C[CH:1]([CH3:2])[1N:3]1([CH:4]([CH3:5])[CH3:6])->[Mn+:7]2(<-[3C-:8]#[O+:9])(<-[4H-:10])(<-[5C-:11]#[O+:12])<-[2n:13]3[c:14]([cH:15][cH:16][cH:17][c:18]3[CH2:19][6N:20]->2([CH:21]([CH3:22])[CH3:23])[CH:24]([CH3:25])[CH3:26])[CH2:27]1", "smiles3D": "C([C:1]([C:2]([H:32])([H:33])[H:34])([1N:3]1([C:4]([C:5]([H:36])([H:37])[H:38])([C:6]([H:39])([H:40])[H:41])[H:35])->[Mn+:7]2(<-[3C-:8]#[O+:9])(<-[4H-:10])(<-[5C-:11]#[O+:12])<-[2n:13]3[c:14]([c:15]([H:42])[c:16]([H:43])[c:17]([H:44])[c:18]3[C:19]([H:45])([H:46])[6N:20]->2([C:21]([C:22]([H:48])([H:49])[H:50])([C:23]([H:51])([H:52])[H:53])[H:47])[C:24]([C:25]([H:55])([H:56])[H:57])([C:26]([H:58])([H:59])[H:60])[H:54])[C:27]1([H:61])[H:62])[H:31])([H:28])([H:29])[H:30]", "smiles3Dx": "C([C:1]([C:2]([H:32])([H:33])[H:34])([1N:3]1([C:4]([C:5]([H:36])([H:37])[H:38])([C:6]([H:39])([H:40])[H:41])[H:35])->[Mn+:7]2(<-[3C-:8]#[O+:9])(<-[4H-:10])(<-[5C-:11]#[O+:12])<-[2n:13]3[c:14]([c:15]([H:42])[c:16]([H:43])[c:17]([H:44])[c:18]3[C:19]([H:45])([H:46])[6N:20]->2([C:21]([C:22]([H:48])([H:49])[H:50])([C:23]([H:51])([H:52])[H:53])[H:47])[C:24]([C:25]([H:55])([H:56])[H:57])([C:26]([H:58])([H:59])[H:60])[H:54])[C:27]1([H:61])[H:62])[H:31])([H:28])([H:29])[H:30]", "dummies": []}
C      2.2612     3.4851    -0.5555
C      2.6459     1.9866    -0.6065
C      2.9585     1.5884     0.8417
N      1.7272     1.0427    -1.3235
C      1.0937     1.5999    -2.5365
C      0.0715     2.7406    -2.2877
C      2.0731     2.0619    -3.6549
Mn     0.0000     0.0000     0.0000
C     -1.6704     0.6155    -1.4666
O     -2.5495     0.9272    -2.2316
H     -0.3781     1.3722     1.1634
C      1.6064    -0.8873     1.4000
O      2.4400    -1.3609     2.1321
N      0.5100    -1.5429    -1.3370
C      1.6416    -1.3940    -2.0407
C      2.0420    -2.4314    -2.8908
C      1.2011    -3.5637    -3.0015
C      0.0038    -3.6531    -2.2533
C     -0.3054    -2.6058    -1.3776
C     -1.6380    -2.4844    -0.6389
N     -1.5485    -1.7237     0.6452
C     -0.9049    -2.5867     1.6499
C     -1.6023    -3.9578     1.8978
C     -0.7045    -1.9031     3.0274
C     -2.8533    -1.1902     1.1408
C     -2.7687     0.2706     1.6128
C     -4.0795    -1.3087     0.2013
C      2.5067    -0.1666    -1.7330
H      2.9986     4.0550     0.0502
H      1.2785     3.6437    -0.0695
H      2.3418     3.9655    -1.5463
H      3.6196     1.9506    -1.1496
H      2.0323     1.5858     1.4494
H      3.6437     2.3258     1.3131
H      3.5309     0.6463     0.8968
H      0.5040     0.7642    -2.9734
H      0.4627     3.7536    -2.5044
H     -0.3183     2.7181    -1.2527
H     -0.7770     2.6364    -2.9960
H      2.9670     2.5749    -3.2544
H      1.5705     2.7512    -4.3676
H      2.4015     1.2007    -4.2728
H      2.9678    -2.3735    -3.4485
H      1.4753    -4.3697    -3.6695
H     -0.6538    -4.5059    -2.3620
H     -2.3027    -1.9480    -1.3360
H     -2.0695    -3.4935    -0.4959
H      0.1033    -2.8266     1.2600
H     -1.2526    -4.7077     1.1569
H     -1.3340    -4.3751     2.8926
H     -2.7063    -3.8939     1.8374
H     -0.3585    -0.8615     2.9311
H      0.0670    -2.4556     3.6057
H     -1.6322    -1.9050     3.6366
H     -3.1444    -1.7694     2.0394
H     -1.9853     0.4184     2.3708
H     -3.7206     0.5511     2.1137
H     -2.6313     0.9828     0.7850
H     -3.9899    -0.6571    -0.6896
H     -4.2437    -2.3634    -0.1038
H     -4.9988    -0.9962     0.7425
H      3.1544     0.0427    -2.6059
H      3.1792    -0.4638    -0.9073
63
{"conf": 4, "E": 210.11, "rms": -1.0, "geom": "OH", "total_charge": 0, "CA_charge": 1, "smiles": "C[CH:1]([CH3:2])[1N:3]1([CH:4]([CH3:5])[CH3:6])->[Mn+:7]2(<-[3C-:8]#[O+:9])(<-[4H-:10])(<-[5C-:11]#[O+:12])<-[2n:13]3[c:14]([cH:15][cH:16][cH:17][c:18]3[CH2:19][6N:20]->2([CH:21]([CH3:22])[CH3:23])[CH:24]([CH3:25])[CH3:26])[CH2:27]1", "smiles3D": "C([C:1]([C:2]([H:32])([H:33])[H:34])([1N:3]1([C:4]([C:5]([H:36])([H:37])[H:38])([C:6]([H:39])([H:40])[H:41])[H:35])->[Mn+:7]2(<-[3C-:8]#[O+:9])(<-[4H-:10])(<-[5C-:11]#[O+:12])<-[2n:13]3[c:14]([c:15]([H:42])[c:16]([H:43])[c:17]([H:44])[c:18]3[C:19]([H:45])([H:46])[6N:20]->2([C:21]([C:22]([H:48])([H:49])[H:50])([C:23]([H:51])([H:52])[H:53])[H:47])[C:24]([C:25]([H:55])([H:56])[H:57])([C:26]([H:58])([H:59])[H:60])[H:54])[C:27]1([H:61])[H:62])[H:31])([H:28])([H:29])[H:30]", "smiles3Dx": "C([C:1]([C:2]([H:32])([H:33])[H:34])([1N:3]1([C:4]([C:5]([H:36])([H:37])[H:38])([C:6]([H:39])([H:40])[H:41])[H:35])->[Mn+:7]2(<-[3C-:8]#[O+:9])(<-[4H-:10])(<-[5C-:11]#[O+:12])<-[2n:13]3[c:14]([c:15]([H:42])[c:16]([H:43])[c:17]([H:44])[c:18]3[C:19]([H:45])([H:46])[6N:20]->2([C:21]([C:22]([H:48])([H:49])[H:50])([C:23]([H:51])([H:52])[H:53])[H:47])[C:24]([C:25]([H:55])([H:56])[H:57])([C:26]([H:58])([H:59])[H:60])[H:54])[C:27]1([H:61])[H:62])[H:31])([H:28])([H:29])[H:30]", "dummies": []}
C      2.3662    -2.8469    -0.3571
C      0.9248    -3.1380     0.1528
C      0.9130    -3.0977     1.7043
N     -0.1728    -2.3488    -0.4595
C     -1.4948    -2.9350    -0.0217
C     -2.5587    -3.2561    -1.1050
C     -2.1942    -2.1032     1.0615
Mn     0.0000     0.0000     0.0000
C      1.8917    -0.2158     1.2969
O      2.8816    -0.3266     1.9771
H     -0.9996     0.1238     1.5340
C     -1.8645     0.2092    -1.3441
O     -2.8368     0.3208    -2.0488
N      1.1196    -0.1679    -1.7954
C      0.9714    -1.3152    -2.4866
C      1.4818    -1.3892    -3.7887
C      2.1110    -0.2531    -4.3300
C      2.1658     0.9467    -3.5967
C      1.5985     0.9749    -2.3158
C      1.6171     2.2282    -1.4501
N      0.5924     2.3065    -0.3524
C      1.2355     2.8561     0.8580
C      1.8756     4.2648     0.7203
C      0.3841     2.8467     2.1363
C     -0.6074     3.0054    -0.8341
C     -0.4902     4.5235    -1.1422
C     -1.8505     2.8130     0.0613
C      0.0095    -2.3678    -1.9370
H      2.6076    -1.7791    -0.4393
H      3.1314    -3.3278     0.2880
H      2.5131    -3.2971    -1.3609
H      0.7392    -4.2037    -0.1271
H      1.9021    -3.3433     2.1450
H      0.5927    -2.1226     2.0955
H      0.2090    -3.8551     2.1066
H     -1.2994    -3.9223     0.4517
H     -2.1524    -3.9561    -1.8655
H     -3.4222    -3.7813    -0.6419
H     -2.9580    -2.3396    -1.5843
H     -2.5810    -1.1484     0.6678
H     -3.0749    -2.6616     1.4468
H     -1.5523    -1.9429     1.9414
H      1.3606    -2.2845    -4.3851
H      2.5179    -0.2898    -5.3321
H      2.6195     1.8307    -4.0264
H      2.6432     2.2786    -1.0217
H      1.5202     3.0924    -2.1328
H      2.0818     2.1808     1.0675
H      2.3164     4.4460    -0.2781
H      1.1712     5.0827     0.9643
H      2.7063     4.3550     1.4532
H     -0.3351     3.6865     2.1684
H     -0.1325     1.8895     2.2728
H      1.0501     2.9729     3.0172
H     -0.8464     2.5193    -1.8060
H     -1.3106     4.8084    -1.8356
H      0.4498     4.8242    -1.6358
H     -0.6306     5.1453    -0.2364
H     -1.8036     1.8750     0.6262
H     -2.0032     3.6412     0.7811
H     -2.7637     2.7916    -0.5715
H     -0.9423    -2.1515    -2.4428
H      0.3426    -3.3763    -2.2747
63
{"conf": 5, "E": 211.81, "rms": -1.0, "geom": "OH", "total_charge": 0, "CA_charge": 1, "smiles": "C[CH:1]([CH3:2])[1N:3]1([CH:4]([CH3:5])[CH3:6])->[Mn+:7]2(<-[3C-:8]#[O+:9])(<-[4H-:10])(<-[5C-:11]#[O+:12])<-[2n:13]3[c:14]([cH:15][cH:16][cH:17][c:18]3[CH2:19][6N:20]->2([CH:21]([CH3:22])[CH3:23])[CH:24]([CH3:25])[CH3:26])[CH2:27]1", "smiles3D": "C([C:1]([C:2]([H:32])([H:33])[H:34])([1N:3]1([C:4]([C:5]([H:36])([H:37])[H:38])([C:6]([H:39])([H:40])[H:41])[H:35])->[Mn+:7]2(<-[3C-:8]#[O+:9])(<-[4H-:10])(<-[5C-:11]#[O+:12])<-[2n:13]3[c:14]([c:15]([H:42])[c:16]([H:43])[c:17]([H:44])[c:18]3[C:19]([H:45])([H:46])[6N:20]->2([C:21]([C:22]([H:48])([H:49])[H:50])([C:23]([H:51])([H:52])[H:53])[H:47])[C:24]([C:25]([H:55])([H:56])[H:57])([C:26]([H:58])([H:59])[H:60])[H:54])[C:27]1([H:61])[H:62])[H:31])([H:28])([H:29])[H:30]", "smiles3Dx": "C([C:1]([C:2]([H:32])([H:33])[H:34])([1N:3]1([C:4]([C:5]([H:36])([H:37])[H:38])([C:6]([H:39])([H:40])[H:41])[H:35])->[Mn+:7]2(<-[3C-:8]#[O+:9])(<-[4H-:10])(<-[5C-:11]#[O+:12])<-[2n:13]3[c:14]([c:15]([H:42])[c:16]([H:43])[c:17]([H:44])[c:18]3[C:19]([H:45])([H:46])[6N:20]->2([C:21]([C:22]([H:48])([H:49])[H:50])([C:23]([H:51])([H:52])[H:53])[H:47])[C:24]([C:25]([H:55])([H:56])[H:57])([C:26]([H:58])([H:59])[H:60])[H:54])[C:27]1([H:61])[H:62])[H:31])([H:28])([H:29])[H:30]", "dummies": []}
C      2.5582     0.5291     2.5150
C      2.8832    -0.5459     1.4407
C      3.7042     0.1026     0.2896
N      1.6979    -1.3433     1.0392
C      1.2110    -2.1053     2.2273
C      2.0648    -3.3569     2.5935
C     -0.2452    -2.5590     2.1609
Mn     0.0000     0.0000     0.0000
C      1.1970     1.9382     0.3668
O      1.8191     2.9538     0.5595
H     -0.9927     0.4205     1.4902
C     -1.2556    -1.8764    -0.4662
O     -1.9140    -2.8551    -0.7178
N      1.1608    -0.5885    -1.6889
C      2.0157    -1.6121    -1.4653
C      2.6495    -2.2131    -2.5591
C      2.3167    -1.7771    -3.8525
C      1.2970    -0.8278    -4.0379
C      0.6807    -0.2690    -2.9100
C     -0.6829     0.4232    -3.0263
N     -1.2452     1.0313    -1.7680
C     -1.0477     2.4956    -1.7904
C     -1.3802     3.1660    -0.4369
C      0.3626     2.9638    -2.2770
C     -2.6771     0.6302    -1.6737
C     -3.3459     0.7692    -0.2957
C     -3.6029     1.2974    -2.7228
C      2.0608    -2.2451    -0.0647
H      1.4691     0.7270     2.5665
H      3.0975     1.4871     2.3606
H      2.8687     0.1637     3.5178
H      3.5957    -1.2437     1.9235
H      4.4545     0.8188     0.6873
H      3.0929     0.6211    -0.4630
H      4.2959    -0.6728    -0.2401
H      1.2550    -1.4416     3.1106
H      3.1389    -3.1331     2.7216
H      1.9602    -4.1653     1.8407
H      1.7205    -3.7701     3.5662
H     -0.5417    -2.9969     3.1388
H     -0.3883    -3.3578     1.4072
H     -0.9169    -1.6988     2.0129
H      3.3423    -3.0333    -2.4202
H      2.7832    -2.2399    -4.7124
H      0.9461    -0.5946    -5.0352
H     -0.6069     1.1906    -3.8257
H     -1.3690    -0.3522    -3.4316
H     -1.7537     2.9233    -2.5295
H     -2.3952     3.6131    -0.4788
H     -0.7077     4.0086    -0.1753
H     -1.3430     2.4335     0.3883
H      0.6888     3.9246    -1.8277
H      0.3396     3.1574    -3.3705
H      1.1474     2.2066    -2.1094
H     -2.7230    -0.4557    -1.8892
H     -4.3398     0.2724    -0.3301
H     -2.7851     0.2306     0.4759
H     -3.5479     1.8109     0.0050
H     -4.5404     0.7090    -2.8227
H     -3.1234     1.3302    -3.7219
H     -3.8904     2.3269    -2.4200
H      1.3474    -3.0949    -0.0847
H      3.0783    -2.6687     0.1015
63
{"conf": 6, "E": 203.26, "rms": -1.0, "geom": "OH", "total_charge": 0, "CA_charge": 1, "smiles": "C[CH:1]([CH3:2])[1N:3]1([CH:4]([CH3:5])[CH3:6])->[Mn+:7]2(<-[3C-:8]#[O+:9])(<-[4H-:10])(<-[5C-:11]#[O+:12])<-[2n:13]3[c:14]([cH:15][cH:16][cH:17][c:18]3[CH2:19][6N:20]->2([CH:21]([CH3:22])[CH3:23])[CH:24]([CH3:25])[CH3:26])[CH2:27]1", "smiles3D": "C([C:1]([C:2]([H:32])([H:33])[H:34])([1N:3]1([C:4]([C:5]([H:36])([H:37])[H:38])([C:6]([H:39])([H:40])[H:41])[H:35])->[Mn+:7]2(<-[3C-:8]#[O+:9])(<-[4H-:10])(<-[5C-:11]#[O+:12])<-[2n:13]3[c:14]([c:15]([H:42])[c:16]([H:43])[c:17]([H:44])[c:18]3[C:19]([H:45])([H:46])[6N:20]->2([C:21]([C:22]([H:48])([H:49])[H:50])([C:23]([H:51])([H:52])[H:53])[H:47])[C:24]([C:25]([H:55])([H:56])[H:57])([C:26]([H:58])([H:59])[H:60])[H:54])[C:27]1([H:61])[H:62])[H:31])([H:28])([H:29])[H:30]", "smiles3Dx": "C([C:1]([C:2]([H:32])([H:33])[H:34])([1N:3]1([C:4]([C:5]([H:36])([H:37])[H:38])([C:6]([H:39])([H:40])[H:41])[H:35])->[Mn+:7]2(<-[3C-:8]#[O+:9])(<-[4H-:10])(<-[5C-:11]#[O+:12])<-[2n:13]3[c:14]([c:15]([H:42])[c:16]([H:43])[c:17]([H:44])[c:18]3[C:19]([H:45])([H:46])[6N:20]->2([C:21]([C:22]([H:48])([H:49])[H:50])([C:23]([H:51])([H:52])[H:53])[H:47])[C:24]([C:25]([H:55])([H:56])[H:57])([C:26]([H:58])([H:59])[H:60])[H:54])[C:27]1([H:61])[H:62])[H:31])([H:28])([H:29])[H:30]", "dummies": []}
C     -3.0778     1.2507     0.8207
C     -2.9751     1.0765    -0.7120
C     -3.6229    -0.2858    -1.1110
N     -1.6060     1.3024    -1.2183
C     -1.2071     2.7340    -1.2194
C     -0.9604     3.3807     0.1530
C     -2.1554     3.6696    -2.0172
Mn     0.0000     0.0000     0.0000
C     -1.5865    -1.3295     1.0082
O     -2.4123    -2.0301     1.5391
H      0.1069     0.9308     1.5760
C      1.6311     1.3446    -0.9119
O      2.4847     2.0495    -1.3904
N     -0.1777    -1.1189    -1.8018
C     -0.9779    -0.6287    -2.7640
C     -1.2480    -1.4217    -3.8861
C     -0.7418    -2.7369    -3.9140
C      0.0105    -3.2373    -2.8322
C      0.2878    -2.3797    -1.7605
C      0.8538    -2.8778    -0.4346
N      1.5220    -1.8136     0.3657
C      2.8158    -1.4655    -0.2634
C      3.7137    -2.6362    -0.7648
C      3.7179    -0.5066     0.5395
C      1.5163    -2.1921     1.7900
C      2.3674    -3.4331     2.1351
C      1.8679    -1.0788     2.7990
C     -1.4791     0.8046    -2.6292
H     -2.0801     1.2489     1.2866
H     -3.6800     0.4634     1.3203
H     -3.5884     2.2063     1.0624
H     -3.6351     1.8450    -1.1598
H     -2.9166    -1.1297    -1.0770
H     -4.0305    -0.2381    -2.1415
H     -4.5004    -0.5291    -0.4750
H     -0.2283     2.7917    -1.7351
H     -1.8903     3.5791     0.7151
H     -0.2501     2.7989     0.7504
H     -0.4794     4.3716     0.0025
H     -3.0542     3.9484    -1.4274
H     -1.6230     4.6135    -2.2634
H     -2.4780     3.2176    -2.9752
H     -1.8486    -1.0463    -4.7047
H     -0.9608    -3.3782    -4.7576
H      0.3377    -4.2691    -2.8213
H      1.5265    -3.7324    -0.6325
H     -0.0075    -3.2868     0.1337
H      2.5296    -0.9190    -1.1800
H      3.3103    -3.0626    -1.7077
H      3.8396    -3.4461    -0.0288
H      4.7292    -2.2709    -1.0306
H      3.1668     0.3617     0.9361
H      4.2528    -1.0394     1.3505
H      4.4971    -0.0851    -0.1318
H      0.4695    -2.4691     2.0285
H      3.4514    -3.2019     2.1203
H      2.1227    -3.7706     3.1654
H      2.1496    -4.2850     1.4628
H      2.9258    -1.1144     3.1306
H      1.6696    -0.0801     2.4099
H      1.2535    -1.2037     3.7169
H     -2.4540     0.8892    -3.1557
H     -0.7606     1.4256    -3.2080
63
{"conf": 7, "E": 207.65, "rms": -1.0, "geom": "OH", "total_charge": 0, "CA_charge": 1, "smiles": "C[CH:1]([CH3:2])[1N:3]1([CH:4]([CH3:5])[CH3:6])->[Mn+:7]2(<-[3C-:8]#[O+:9])(<-[4H-:10])(<-[5C-:11]#[O+:12])<-[2n:13]3[c:14]([cH:15][cH:16][cH:17][c:18]3[CH2:19][6N:20]->2([CH:21]([CH3:22])[CH3:23])[CH:24]([CH3:25])[CH3:26])[CH2:27]1", "smiles3D": "C([C:1]([C:2]([H:32])([H:33])[H:34])([1N:3]1([C:4]([C:5]([H:36])([H:37])[H:38])([C:6]([H:39])([H:40])[H:41])[H:35])->[Mn+:7]2(<-[3C-:8]#[O+:9])(<-[4H-:10])(<-[5C-:11]#[O+:12])<-[2n:13]3[c:14]([c:15]([H:42])[c:16]([H:43])[c:17]([H:44])[c:18]3[C:19]([H:45])([H:46])[6N:20]->2([C:21]([C:22]([H:48])([H:49])[H:50])([C:23]([H:51])([H:52])[H:53])[H:47])[C:24]([C:25]([H:55])([H:56])[H:57])([C:26]([H:58])([H:59])[H:60])[H:54])[C:27]1([H:61])[H:62])[H:31])([H:28])([H:29])[H:30]", "smiles3Dx": "C([C:1]([C:2]([H:32])([H:33])[H:34])([1N:3]1([C:4]([C:5]([H:36])([H:37])[H:38])([C:6]([H:39])([H:40])[H:41])[H:35])->[Mn+:7]2(<-[3C-:8]#[O+:9])(<-[4H-:10])(<-[5C-:11]#[O+:12])<-[2n:13]3[c:14]([c:15]([H:42])[c:16]([H:43])[c:17]([H:44])[c:18]3[C:19]([H:45])([H:46])[6N:20]->2([C:21]([C:22]([H:48])([H:49])[H:50])([C:23]([H:51])([H:52])[H:53])[H:47])[C:24]([C:25]([H:55])([H:56])[H:57])([C:26]([H:58])([H:59])[H:60])[H:54])[C:27]1([H:61])[H:62])[H:31])([H:28])([H:29])[H:30]", "dummies": []}
C     -3.0845    -0.3822    -1.5226
C     -1.9035    -0.5074    -2.5058
C     -1.5434    -2.0218    -2.5549
N     -0.7205     0.3401    -2.2488
C      0.3716     0.0309    -3.2286
C     -0.0724     0.0144    -4.7278
C      1.6333     0.9375    -3.1738
Mn     0.0000     0.0000     0.0000
C      1.9395    -0.9892    -0.7507
O      2.9529    -1.5091    -1.1474
H     -0.7218    -1.6445     0.3887
C     -1.9237     1.0386     0.7449
O     -2.9252     1.5848     1.1366
N      0.6430     1.9608    -0.4325
C     -0.0087     2.6098    -1.4130
C      0.2056     3.9852    -1.5611
C      1.0963     4.6216    -0.6639
C      1.7314     3.8919     0.3690
C      1.4396     2.5283     0.4827
C      2.0883     1.5922     1.4997
N      1.1504     0.5620     2.0260
C      1.8105    -0.6105     2.6698
C      3.3389    -0.7634     2.4711
C      1.1587    -1.9560     2.3012
C      0.2058     1.2263     2.9411
C      0.8566     1.9959     4.1299
C     -0.8765     0.2829     3.5196
C     -0.9939     1.8013    -2.2821
H     -3.9527    -0.9395    -1.9369
H     -2.8517    -0.8703    -0.5559
H     -3.4669     0.6435    -1.3878
H     -2.3109    -0.2210    -3.4986
H     -2.4506    -2.6610    -2.4890
H     -0.8712    -2.2864    -1.7182
H     -1.0480    -2.3217    -3.4960
H      0.7257    -0.9902    -2.9930
H     -0.8056    -0.7720    -4.9771
H     -0.4853     0.9882    -5.0545
H      0.8030    -0.2024    -5.3774
H      2.4398     0.4836    -3.7892
H      2.0617     1.0553    -2.1694
H      1.4323     1.9432    -3.5997
H     -0.2962     4.5493    -2.3365
H      1.2889     5.6817    -0.7647
H      2.4117     4.3801     1.0548
H      2.5559     2.1869     2.3089
H      2.9036     1.0916     0.9480
H      1.6833    -0.5162     3.7664
H      3.8766     0.1364     2.8367
H      3.7148    -1.6163     3.0767
H      3.6039    -0.9684     1.4155
H      0.0724    -1.9635     2.4680
H      1.3741    -2.2728     1.2707
H      1.5648    -2.7516     2.9628
H     -0.3273     1.9914     2.3456
H      0.1364     2.1366     4.9647
H      1.1464     3.0195     3.8104
H      1.7560     1.4925     4.5334
H     -0.4766    -0.3643     4.3275
H     -1.7002     0.8871     3.9571
H     -1.3256    -0.3571     2.7422
H     -0.9489     2.1899    -3.3184
H     -2.0036     2.0169    -1.9042
63
{"conf": 8, "E": 209.31, "rms": -1.0, "geom": "OH", "total_charge": 0, "CA_charge": 1, "smiles": "C[CH:1]([CH3:2])[1N:3]1([CH:4]([CH3:5])[CH3:6])->[Mn+:7]2(<-[3C-:8]#[O+:9])(<-[4H-:10])(<-[5C-:11]#[O+:12])<-[2n:13]3[c:14]([cH:15][cH:16][cH:17][c:18]3[CH2:19][6N:20]->2([CH:21]([CH3:22])[CH3:23])[CH:24]([CH3:25])[CH3:26])[CH2:27]1", "smiles3D": "C([C:1]([C:2]([H:32])([H:33])[H:34])([1N:3]1([C:4]([C:5]([H:36])([H:37])[H:38])([C:6]([H:39])([H:40])[H:41])[H:35])->[Mn+:7]2(<-[3C-:8]#[O+:9])(<-[4H-:10])(<-[5C-:11]#[O+:12])<-[2n:13]3[c:14]([c:15]([H:42])[c:16]([H:43])[c:17]([H:44])[c:18]3[C:19]([H:45])([H:46])[6N:20]->2([C:21]([C:22]([H:48])([H:49])[H:50])([C:23]([H:51])([H:52])[H:53])[H:47])[C:24]([C:25]([H:55])([H:56])[H:57])([C:26]([H:58])([H:59])[H:60])[H:54])[C:27]1([H:61])[H:62])[H:31])([H:28])([H:29])[H:30]", "smiles3Dx": "C([C:1]([C:2]([H:32])([H:33])[H:34])([1N:3]1([C:4]([C:5]([H:36])([H:37])[H:38])([C:6]([H:39])([H:40])[H:41])[H:35])->[Mn+:7]2(<-[3C-:8]#[O+:9])(<-[4H-:10])(<-[5C-:11]#[O+:12])<-[2n:13]3[c:14]([c:15]([H:42])[c:16]([H:43])[c:17]([H:44])[c:18]3[C:19]([H:45])([H:46])[6N:20]->2([C:21]([C:22]([H:48])([H:49])[H:50])([C:23]([H:51])([H:52])[H:53])[H:47])[C:24]([C:25]([H:55])([H:56])[H:57])([C:26]([H:58])([H:59])[H:60])[H:54])[C:27]1([H:61])[H:62])[H:31])([H:28])([H:29])[H:30]", "dummies": []}
C     -0.1223    -1.9858     2.7288
C      0.4466    -0.6567     3.2160
C      1.3967    -0.9742     4.4102
N      1.0451     0.2146     2.1607
C      1.0100     1.6157     2.6434
C      1.8680     2.6487     1.8611
C     -0.4391     2.1545     2.7853
Mn     0.0000     0.0000     0.0000
C     -0.5551     2.2344    -0.1266
O     -0.8456     3.4031    -0.1973
H     -1.7198    -0.4389     0.4796
C      0.6611    -2.2138    -0.0396
O      1.0102    -3.3681    -0.0688
N      2.0030     0.4323    -0.4930
C      2.9271     0.2351     0.4612
C      4.2794     0.3280     0.1115
C      4.6020     0.6399    -1.2301
C      3.5853     0.8241    -2.1959
C      2.2559     0.6691    -1.7877
C      1.0504     0.9297    -2.6888
N     -0.1071     0.0353    -2.4010
C     -1.4153     0.5250    -2.9300
C     -2.5720     0.3759    -1.9267
C     -1.4642     1.9685    -3.4905
C      0.2117    -1.3090    -2.9131
C      0.5667    -1.3801    -4.4289
C     -0.8892    -2.3633    -2.6337
C      2.4406    -0.1868     1.8576
H      0.6838    -2.6899     2.4438
H     -0.8620    -1.8269     1.9285
H     -0.6813    -2.4732     3.5571
H     -0.4208    -0.1279     3.6555
H      0.8153    -1.4456     5.2319
H      1.8742    -0.0756     4.8405
H      2.1965    -1.6885     4.1239
H      1.4365     1.6225     3.6665
H      1.7097     2.6314     0.7734
H      1.6665     3.6793     2.2240
H      2.9478     2.4795     2.0517
H     -0.5564     3.2043     2.4435
H     -0.7416     2.1472     3.8549
H     -1.1542     1.5065     2.2400
H      5.0592     0.1624     0.8436
H      5.6397     0.7334    -1.5222
H      3.8331     1.0705    -3.2203
H      0.7612     1.9752    -2.4853
H      1.3642     0.8796    -3.7496
H     -1.6966    -0.1107    -3.7927
H     -2.6582    -0.6476    -1.5341
H     -2.5169     1.0920    -1.0933
H     -3.5345     0.5755    -2.4459
H     -1.3208     2.7307    -2.7007
H     -0.7156     2.1041    -4.2989
H     -2.4570     2.1590    -3.9525
H      1.1194    -1.6450    -2.3767
H      0.4167    -2.4049    -4.8324
H      1.6434    -1.1545    -4.5821
H     -0.0267    -0.6773    -5.0452
H     -1.2825    -2.2925    -1.6066
H     -0.4637    -3.3831    -2.7519
H     -1.7398    -2.2787    -3.3414
H      2.5172    -1.2933     1.8988
H      3.1380     0.2280     2.6208
63
{"conf": 9, "E": 207.74, "rms": -1.0, "geom": "OH", "total_charge": 0, "CA_charge": 1, "smiles": "C[CH:1]([CH3:2])[1N:3]1([CH:4]([CH3:5])[CH3:6])->[Mn+:7]2(<-[3C-:8]#[O+:9])(<-[4H-:10])(<-[5C-:11]#[O+:12])<-[2n:13]3[c:14]([cH:15][cH:16][cH:17][c:18]3[CH2:19][6N:20]->2([CH:21]([CH3:22])[CH3:23])[CH:24]([CH3:25])[CH3:26])[CH2:27]1", "smiles3D": "C([C:1]([C:2]([H:32])([H:33])[H:34])([1N:3]1([C:4]([C:5]([H:36])([H:37])[H:38])([C:6]([H:39])([H:40])[H:41])[H:35])->[Mn+:7]2(<-[3C-:8]#[O+:9])(<-[4H-:10])(<-[5C-:11]#[O+:12])<-[2n:13]3[c:14]([c:15]([H:42])[c:16]([H:43])[c:17]([H:44])[c:18]3[C:19]([H:45])([H:46])[6N:20]->2([C:21]([C:22]([H:48])([H:49])[H:50])([C:23]([H:51])([H:52])[H:53])[H:47])[C:24]([C:25]([H:55])([H:56])[H:57])([C:26]([H:58])([H:59])[H:60])[H:54])[C:27]1([H:61])[H:62])[H:31])([H:28])([H:29])[H:30]", "smiles3Dx": "C([C:1]([C:2]([H:32])([H:33])[H:34])([1N:3]1([C:4]([C:5]([H:36])([H:37])[H:38])([C:6]([H:39])([H:40])[H:41])[H:35])->[Mn+:7]2(<-[3C-:8]#[O+:9])(<-[4H-:10])(<-[5C-:11]#[O+:12])<-[2n:13]3[c:14]([c:15]([H:42])[c:16]([H:43])[c:17]([H:44])[c:18]3[C:19]([H:45])([H:46])[6N:20]->2([C:21]([C:22]([H:48])([H:49])[H:50])([C:23]([H:51])([H:52])[H:53])[H:47])[C:24]([C:25]([H:55])([H:56])[H:57])([C:26]([H:58])([H:59])[H:60])[H:54])[C:27]1([H:61])[H:62])[H:31])([H:28])([H:29])[H:30]", "dummies": []}
C      0.6235     1.6514    -4.3543
C      0.5025     1.4824    -2.8076
C      1.3248     2.6599    -2.1991
N      0.8061     0.1183    -2.2655
C      0.1529    -0.9486    -3.0826
C      0.8536    -2.3237    -3.2252
C     -1.2841    -1.1892    -2.6170
Mn     0.0000     0.0000     0.0000
C      0.5054    -2.2401     0.0806
O      0.7644    -3.4168     0.1402
H     -1.7740    -0.4409    -0.1825
C     -0.7174     2.1924    -0.0564
O     -1.0964     3.3371    -0.0815
N      2.0206     0.5972     0.2592
C      2.8315     0.5531    -0.8129
C      4.1437     1.0236    -0.6838
C      4.5367     1.5768     0.5543
C      3.6295     1.6461     1.6339
C      2.3423     1.1269     1.4527
C      1.2507     1.1939     2.5295
N      0.1983     0.1634     2.3768
C      0.6170    -1.1296     2.9718
C      2.0697    -1.5741     2.6403
C      0.4793    -1.2233     4.5143
C     -1.1147     0.6368     2.8149
C     -2.2310    -0.4250     2.6934
C     -1.2022     1.3044     4.2163
C      2.2782    -0.0422    -2.1119
H      1.4893     1.0853    -4.7555
H     -0.3130     1.3405    -4.8653
H      0.7558     2.7159    -4.6473
H     -0.5591     1.6724    -2.5551
H      0.8232     3.6226    -2.4378
H      2.3448     2.7047    -2.6378
H      1.4384     2.6364    -1.1079
H      0.0653    -0.6101    -4.1194
H      0.1971    -3.0316    -3.7765
H      1.1134    -2.7958    -2.2691
H      1.7724    -2.2207    -3.8417
H     -1.3213    -1.8737    -1.7499
H     -1.7885    -0.2295    -2.3954
H     -1.8636    -1.6765    -3.4311
H      4.8361     0.9848    -1.5149
H      5.5406     1.9628     0.6733
H      3.9257     2.0900     2.5755
H      0.7929     2.2054     2.4585
H      1.7327     1.1131     3.5269
H     -0.0516    -1.9031     2.5484
H      2.1990    -2.6467     2.9014
H      2.3353    -1.4830     1.5779
H      2.8122    -0.9980     3.2327
H     -0.5607    -1.4239     4.8233
H      1.0494    -2.0910     4.9118
H      0.8696    -0.3196     5.0212
H     -1.3839     1.4255     2.1038
H     -2.3317    -1.0503     3.6008
H     -2.0476    -1.1029     1.8426
H     -3.2089     0.0775     2.5318
H     -1.4043     0.5893     5.0355
H     -0.3000     1.8903     4.4739
H     -2.0567     2.0149     4.2203
H      2.5622    -1.1034    -2.0842
H      2.8066     0.4177    -2.9751
63
{"conf": 10, "E": 217.59, "rms": -1.0, "geom": "OH", "total_charge": 0, "CA_charge": 1, "smiles": "C[CH:1]([CH3:2])[1N:3]1([CH:4]([CH3:5])[CH3:6])->[Mn+:7]2(<-[3C-:8]#[O+:9])(<-[4H-:10])(<-[5C-:11]#[O+:12])<-[2n:13]3[c:14]([cH:15][cH:16][cH:17][c:18]3[CH2:19][6N:20]->2([CH:21]([CH3:22])[CH3:23])[CH:24]([CH3:25])[CH3:26])[CH2:27]1", "smiles3D": "C([C:1]([C:2]([H:32])([H:33])[H:34])([1N:3]1([C:4]([C:5]([H:36])([H:37])[H:38])([C:6]([H:39])([H:40])[H:41])[H:35])->[Mn+:7]2(<-[3C-:8]#[O+:9])(<-[4H-:10])(<-[5C-:11]#[O+:12])<-[2n:13]3[c:14]([c:15]([H:42])[c:16]([H:43])[c:17]([H:44])[c:18]3[C:19]([H:45])([H:46])[6N:20]->2([C:21]([C:22]([H:48])([H:49])[H:50])([C:23]([H:51])([H:52])[H:53])[H:47])[C:24]([C:25]([H:55])([H:56])[H:57])([C:26]([H:58])([H:59])[H:60])[H:54])[C:27]1([H:61])[H:62])[H:31])([H:28])([H:29])[H:30]", "smiles3Dx": "C([C:1]([C:2]([H:32])([H:33])[H:34])([1N:3]1([C:4]([C:5]([H:36])([H:37])[H:38])([C:6]([H:39])([H:40])[H:41])[H:35])->[Mn+:7]2(<-[3C-:8]#[O+:9])(<-[4H-:10])(<-[5C-:11]#[O+:12])<-[2n:13]3[c:14]([c:15]([H:42])[c:16]([H:43])[c:17]([H:44])[c:18]3[C:19]([H:45])([H:46])[6N:20]->2([C:21]([C:22]([H:48])([H:49])[H:50])([C:23]([H:51])([H:52])[H:53])[H:47])[C:24]([C:25]([H:55])([H:56])[H:57])([C:26]([H:58])([H:59])[H:60])[H:54])[C:27]1([H:61])[H:62])[H:31])([H:28])([H:29])[H:30]", "dummies": []}
C     -3.4131    -2.7351     1.6541
C     -2.4744    -1.5434     1.3054
C     -2.6723    -0.4454     2.3841
N     -1.0714    -1.9053     1.0102
C     -0.3403    -2.5730     2.1380
C     -0.6439    -2.1134     3.5841
C      1.1886    -2.5467     2.0034
Mn     0.0000     0.0000     0.0000
C      1.8190    -1.3154    -0.5249
O      2.7702    -2.0038    -0.8025
H      0.8487     0.6745     1.4862
C     -1.8269     1.3612     0.3247
O     -2.7784     2.0858     0.4818
N     -0.9780    -0.8706    -1.6628
C     -1.3735    -2.1470    -1.5046
C     -1.8144    -2.8581    -2.6271
C     -1.8277    -2.2008    -3.8747
C     -1.3566    -0.8770    -3.9933
C     -0.8827    -0.2337    -2.8434
C     -0.3566     1.2031    -2.8597
N      0.5869     1.5559    -1.7434
C      0.2745     2.9462    -1.3179
C      0.8859     3.3894     0.0200
C      0.5853     4.0425    -2.3727
C      1.9962     1.3984    -2.1709
C      2.9720     1.3528    -0.9709
C      2.2929     0.1978    -3.1250
C     -1.0755    -2.8260    -0.1620
H     -2.9230    -3.4828     2.3054
H     -4.3353    -2.3832     2.1654
H     -3.7717    -3.2389     0.7326
H     -2.8713    -1.1062     0.3628
H     -2.9880    -0.8345     3.3719
H     -3.5144     0.2144     2.0872
H     -1.7627     0.1692     2.5147
H     -0.6308    -3.6498     2.1068
H     -1.6619    -2.3993     3.9013
H     -0.0034    -2.6629     4.3075
H     -0.4201    -1.0390     3.7340
H      1.5368    -3.1637     1.1568
H      1.6719    -3.0305     2.8796
H      1.5587    -1.5041     1.9762
H     -2.1107    -3.8963    -2.5498
H     -2.1731    -2.7277    -4.7546
H     -1.3447    -0.3818    -4.9559
H     -1.2612     1.8492    -2.8332
H      0.1237     1.3912    -3.8429
H     -0.8176     2.9996    -1.1608
H      0.3979     4.3331     0.3471
H      0.6877     2.6546     0.8098
H      1.9664     3.6100    -0.0518
H      0.3166     3.7156    -3.3965
H      1.6533     4.3474    -2.3570
H     -0.0125     4.9520    -2.1480
H      2.2767     2.2912    -2.7601
H      2.4267     1.1994    -0.0258
H      3.7427     0.5582    -1.0481
H      3.5412     2.3035    -0.9052
H      2.1009     0.4904    -4.1784
H      3.3627    -0.0994    -3.1089
H      1.6752    -0.6910    -2.9218
H     -0.0748    -3.2838    -0.2664
H     -1.7874    -3.6617    -0.0193
63
{"conf": 11, "E": 211.42, "rms": -1.0, "geom": "OH", "total_charge": 0, "CA_charge": 1, "smiles": "C[CH:1]([CH3:2])[1N:3]1([CH:4]([CH3:5])[CH3:6])->[Mn+:7]2(<-[3C-:8]#[O+:9])(<-[4H-:10])(<-[5C-:11]#[O+:12])<-[2n:13]3[c:14]([cH:15][cH:16][cH:17][c:18]3[CH2:19][6N:20]->2([CH:21]([CH3:22])[CH3:23])[CH:24]([CH3:25])[CH3:26])[CH2:27]1", "smiles3D": "C([C:1]([C:2]([H:32])([H:33])[H:34])([1N:3]1([C:4]([C:5]([H:36])([H:37])[H:38])([C:6]([H:39])([H:40])[H:41])[H:35])->[Mn+:7]2(<-[3C-:8]#[O+:9])(<-[4H-:10])(<-[5C-:11]#[O+:12])<-[2n:13]3[c:14]([c:15]([H:42])[c:16]([H:43])[c:17]([H:44])[c:18]3[C:19]([H:45])([H:46])[6N:20]->2([C:21]([C:22]([H:48])([H:49])[H:50])([C:23]([H:51])([H:52])[H:53])[H:47])[C:24]([C:25]([H:55])([H:56])[H:57])([C:26]([H:58])([H:59])[H:60])[H:54])[C:27]1([H:61])[H:62])[H:31])([H:28])([H:29])[H:30]", "smiles3Dx": "C([C:1]([C:2]([H:32])([H:33])[H:34])([1N:3]1([C:4]([C:5]([H:36])([H:37])[H:38])([C:6]([H:39])([H:40])[H:41])[H:35])->[Mn+:7]2(<-[3C-:8]#[O+:9])(<-[4H-:10])(<-[5C-:11]#[O+:12])<-[2n:13]3[c:14]([c:15]([H:42])[c:16]([H:43])[c:17]([H:44])[c:18]3[C:19]([H:45])([H:46])[6N:20]->2([C:21]([C:22]([H:48])([H:49])[H:50])([C:23]([H:51])([H:52])[H:53])[H:47])[C:24]([C:25]([H:55])([H:56])[H:57])([C:26]([H:58])([H:59])[H:60])[H:54])[C:27]1([H:61])[H:62])[H:31])([H:28])([H:29])[H:30]", "dummies": []}
C      3.3941    -0.5325     1.6626
C      2.7383     0.8454     1.4299
C      3.7324     1.9210     1.9649
N      2.1434     1.0589     0.0892
C      2.9305     0.6642    -1.0927
C      3.1621    -0.8478    -1.2865
C      4.2908     1.3788    -1.2347
Mn     0.0000     0.0000     0.0000
C      0.3641    -0.9937     2.0541
O      0.5553    -1.5108     3.1269
H      0.3350    -1.6221    -0.7929
C     -0.2316     0.9728    -2.0785
O     -0.3501     1.4843    -3.1642
N     -0.5269     1.9195     0.8019
C      0.4467     2.8517     0.7167
C      0.1010     4.1960     0.9131
C     -1.2576     4.5305     1.0515
C     -2.2457     3.5468     0.8751
C     -1.8416     2.2191     0.6899
C     -2.7542     1.1991    -0.0091
N     -2.3649    -0.1914     0.2455
C     -2.6254    -0.5242     1.6678
C     -3.9474     0.0005     2.3039
C     -2.5000    -2.0282     2.0253
C     -2.9224    -1.1642    -0.7167
C     -2.4246    -1.0282    -2.1651
C     -4.4690    -1.2033    -0.7509
C      1.7262     2.4799    -0.0379
H      2.7827    -1.3694     1.2891
H      4.4125    -0.5720     1.2270
H      3.5087    -0.7056     2.7546
H      1.8754     0.8989     2.1171
H      4.2694     1.5523     2.8656
H      4.4960     2.2251     1.2313
H      3.1840     2.8220     2.3135
H      2.3341     0.9717    -1.9755
H      2.3752    -1.4497    -0.8295
H      4.1396    -1.1905    -0.8907
H      3.1702    -1.0845    -2.3725
H      4.6990     1.1932    -2.2517
H      4.1922     2.4763    -1.1269
H      5.0348     0.9890    -0.5115
H      0.8482     4.9772     0.8536
H     -1.5464     5.5672     1.1662
H     -3.2882     3.8284     0.7991
H     -3.8043     1.3952     0.2808
H     -2.6830     1.4036    -1.0901
H     -1.8263    -0.0047     2.2229
H     -3.8749     1.0907     2.5038
H     -4.8430    -0.1826     1.6886
H     -4.1191    -0.4689     3.2967
H     -2.3560    -2.1442     3.1212
H     -1.6335    -2.5033     1.5256
H     -3.4175    -2.5879     1.7487
H     -2.5882    -2.1704    -0.4084
H     -2.8797    -1.8231    -2.7946
H     -1.3430    -1.2314    -2.2196
H     -2.6979    -0.0658    -2.6378
H     -4.8739    -1.6884     0.1558
H     -4.8306    -1.8345    -1.5908
H     -4.9077    -0.1951    -0.8842
H      1.5214     2.7075    -1.1049
H      2.5288     3.1746     0.2669
63
{"conf": 12, "E": 205.34, "rms": -1.0, "geom": "OH", "total_charge": 0, "CA_charge": 1, "smiles": "C[CH:1]([CH3:2])[1N:3]1([CH:4]([CH3:5])[CH3:6])->[Mn+:7]2(<-[3C-:8]#[O+:9])(<-[4H-:10])(<-[5C-:11]#[O+:12])<-[2n:13]3[c:14]([cH:15][cH:16][cH:17][c:18]3[CH2:19][6N:20]->2([CH:21]([CH3:22])[CH3:23])[CH:24]([CH3:25])[CH3:26])[CH2:27]1", "smiles3D": "C([C:1]([C:2]([H:32])([H:33])[H:34])([1N:3]1([C:4]([C:5]([H:36])([H:37])[H:38])([C:6]([H:39])([H:40])[H:41])[H:35])->[Mn+:7]2(<-[3C-:8]#[O+:9])(<-[4H-:10])(<-[5C-:11]#[O+:12])<-[2n:13]3[c:14]([c:15]([H:42])[c:16]([H:43])[c:17]([H:44])[c:18]3[C:19]([H:45])([H:46])[6N:20]->2([C:21]([C:22]([H:48])([H:49])[H:50])([C:23]([H:51])([H:52])[H:53])[H:47])[C:24]([C:25]([H:55])([H:56])[H:57])([C:26]([H:58])([H:59])[H:60])[H:54])[C:27]1([H:61])[H:62])[H:31])([H:28])([H:29])[H:30]", "smiles3Dx": "C([C:1]([C:2]([H:32])([H:33])[H:34])([1N:3]1([C:4]([C:5]([H:36])([H:37])[H:38])([C:6]([H:39])([H:40])[H:41])[H:35])->[Mn+:7]2(<-[3C-:8]#[O+:9])(<-[4H-:10])(<-[5C-:11]#[O+:12])<-[2n:13]3[c:14]([c:15]([H:42])[c:16]([H:43])[c:17]([H:44])[c:18]3[C:19]([H:45])([H:46])[6N:20]->2([C:21]([C:22]([H:48])([H:49])[H:50])([C:23]([H:51])([H:52])[H:53])[H:47])[C:24]([C:25]([H:55])([H:56])[H:57])([C:26]([H:58])([H:59])[H:60])[H:54])[C:27]1([H:61])[H:62])[H:31])([H:28])([H:29])[H:30]", "dummies": []}
C      3.1507    -1.3930     0.0331
C      2.9336    -0.3858     1.1808
C      2.4359    -1.2205     2.3978
N      2.0626     0.7747     0.8979
C      1.8518     1.5924     2.1357
C      1.0457     2.9095     1.9660
C      3.1580     1.9872     2.8982
Mn     0.0000     0.0000     0.0000
C     -1.0839     0.6329     1.9296
O     -1.6521     0.9624     2.9411
H      0.0028    -1.7361     0.6074
C      1.0931    -0.6720    -1.9151
O      1.6689    -1.0220    -2.9157
N      0.1776     1.9465    -0.8275
C      1.4369     2.4262    -0.9031
C      1.6876     3.5350    -1.7196
C      0.6154     4.0849    -2.4513
C     -0.6664     3.5006    -2.3944
C     -0.8467     2.3689    -1.5895
C     -2.1850     1.6424    -1.4722
N     -2.0838     0.1763    -1.1775
C     -2.0941    -0.6264    -2.4241
C     -1.5255    -2.0498    -2.2170
C     -1.4023     0.0167    -3.6670
C     -3.1924    -0.1750    -0.2619
C     -4.6177    -0.0089    -0.8579
C     -3.1058    -1.5708     0.3749
C      2.5608     1.6566    -0.1809
H      2.2429    -2.0023    -0.1413
H      3.5376    -0.9517    -0.9008
H      3.9419    -2.1132     0.3353
H      3.9428     0.0074     1.4278
H      2.6520    -0.7408     3.3699
H      2.9370    -2.2116     2.4469
H      1.3448    -1.3872     2.3336
H      1.2605     0.9675     2.8298
H      1.6441     3.6919     1.4534
H      0.0903     2.7840     1.4378
H      0.7821     3.3117     2.9680
H      3.7423     1.1306     3.2763
H      2.8969     2.5732     3.8058
H      3.8286     2.6219     2.2875
H      2.6833     3.9504    -1.8060
H      0.7843     4.9459    -3.0847
H     -1.4810     3.9048    -2.9816
H     -2.7657     1.8115    -2.4027
H     -2.7380     2.1688    -0.6631
H     -3.1485    -0.7587    -2.7321
H     -0.7820    -2.3513    -2.9841
H     -1.0396    -2.1412    -1.2376
H     -2.3395    -2.8021    -2.2809
H     -1.1809    -0.7382    -4.4512
H     -0.4715     0.5525    -3.4240
H     -2.0837     0.7380    -4.1633
H     -3.1421     0.5338     0.5862
H     -4.7089     0.9071    -1.4729
H     -4.9222    -0.8846    -1.4691
H     -5.3544     0.0762    -0.0303
H     -3.3684    -2.3771    -0.3355
H     -2.1146    -1.7481     0.8139
H     -3.8353    -1.6364     1.2110
H      3.2895     2.3910     0.2140
H      3.0866     1.0701    -0.9481
63
{"conf": 13, "E": 208.45, "rms": -1.0, "geom": "OH", "total_charge": 0, "CA_charge": 1, "smiles": "C[CH:1]([CH3:2])[1N:3]1([CH:4]([CH3:5])[CH3:6])->[Mn+:7]2(<-[3C-:8]#[O+:9])(<-[4H-:10])(<-[5C-:11]#[O+:12])<-[2n:13]3[c:14]([cH:15][cH:16][cH:17][c:18]3[CH2:19][6N:20]->2([CH:21]([CH3:22])[CH3:23])[CH:24]([CH3:25])[CH3:26])[CH2:27]1", "smiles3D": "C([C:1]([C:2]([H:32])([H:33])[H:34])([1N:3]1([C:4]([C:5]([H:36])([H:37])[H:38])([C:6]([H:39])([H:40])[H:41])[H:35])->[Mn+:7]2(<-[3C-:8]#[O+:9])(<-[4H-:10])(<-[5C-:11]#[O+:12])<-[2n:13]3[c:14]([c:15]([H:42])[c:16]([H:43])[c:17]([H:44])[c:18]3[C:19]([H:45])([H:46])[6N:20]->2([C:21]([C:22]([H:48])([H:49])[H:50])([C:23]([H:51])([H:52])[H:53])[H:47])[C:24]([C:25]([H:55])([H:56])[H:57])([C:26]([H:58])([H:59])[H:60])[H:54])[C:27]1([H:61])[H:62])[H:31])([H:28])([H:29])[H:30]", "smiles3Dx": "C([C:1]([C:2]([H:32])([H:33])[H:34])([1N:3]1([C:4]([C:5]([H:36])([H:37])[H:38])([C:6]([H:39])([H:40])[H:41])[H:35])->[Mn+:7]2(<-[3C-:8]#[O+:9])(<-[4H-:10])(<-[5C-:11]#[O+:12])<-[2n:13]3[c:14]([c:15]([H:42])[c:16]([H:43])[c:17]([H:44])[c:18]3[C:19]([H:45])([H:46])[6N:20]->2([C:21]([C:22]([H:48])([H:49])[H:50])([C:23]([H:51])([H:52])[H:53])[H:47])[C:24]([C:25]([H:55])([H:56])[H:57])([C:26]([H:58])([H:59])[H:60])[H:54])[C:27]1([H:61])[H:62])[H:31])([H:28])([H:29])[H:30]", "dummies": []}
C     -3.3763     0.3762     1.3825
C     -2.6405     1.6407     0.8337
C     -1.7864     2.2706     1.9569
N     -1.8805     1.4082    -0.4082
C     -1.4301     2.6551    -1.0859
C     -0.2037     3.3742    -0.4945
C     -2.5501     3.7062    -1.2862
Mn     0.0000     0.0000     0.0000
C     -0.6626    -0.5123     2.1508
O     -1.0008    -0.7809     3.2771
H      1.2050     1.1613     0.7581
C      0.7012     0.5675    -2.1206
O      1.0631     0.8655    -3.2318
N     -1.2778    -1.3568    -1.0444
C     -2.4196    -0.8515    -1.5596
C     -3.1489    -1.6340    -2.4654
C     -2.6088    -2.8592    -2.8919
C     -1.3265    -3.2499    -2.4728
C     -0.6475    -2.4421    -1.5536
C      0.8526    -2.6374    -1.2613
N      1.3013    -1.9894    -0.0182
C      2.7335    -1.6265    -0.0135
C      3.1839    -0.5869    -1.0595
C      3.2123    -1.0839     1.3657
C      0.9738    -2.8860     1.1356
C     -0.4811    -3.4286     1.1922
C      1.9015    -4.1342     1.2918
C     -2.7370     0.6386    -1.3833
H     -4.4243     0.3590     1.0149
H     -3.4613     0.3545     2.4886
H     -2.9077    -0.5635     1.0437
H     -3.4484     2.3677     0.6097
H     -2.0869     1.9526     2.9765
H     -0.7163     2.0323     1.8245
H     -1.9191     3.3723     1.9536
H     -1.1035     2.3665    -2.1070
H     -0.3698     3.8415     0.4888
H      0.6773     2.7222    -0.4868
H      0.0768     4.2107    -1.1709
H     -3.4910     3.2303    -1.6293
H     -2.7460     4.2748    -0.3523
H     -2.2443     4.4382    -2.0645
H     -4.0749    -1.2703    -2.8928
H     -3.1456    -3.4617    -3.6130
H     -0.8599    -4.1331    -2.8900
H      1.0663    -3.7238    -1.2399
H      1.3961    -2.2269    -2.1250
H      3.3127    -2.5485    -0.2357
H      4.2937    -0.5232    -1.0467
H      2.9447    -0.8505    -2.1036
H      2.8209     0.4252    -0.7965
H      3.3351    -1.8768     2.1260
H      4.2103    -0.6004     1.2890
H      2.4966    -0.3386     1.7597
H      1.1065    -2.2835     2.0522
H     -0.6404    -4.2432     0.4541
H     -1.2508    -2.6591     1.0363
H     -0.6748    -3.8606     2.1978
H      2.9706    -3.8983     1.4284
H      1.8092    -4.8399     0.4435
H      1.6125    -4.6943     2.2073
H     -3.8096     0.7224    -1.1060
H     -2.6683     1.0755    -2.4033
63
{"conf": 14, "E": 216.13, "rms": -1.0, "geom": "OH", "total_charge": 0, "CA_charge": 1, "smiles": "C[CH:1]([CH3:2])[1N:3]1([CH:4]([CH3:5])[CH3:6])->[Mn+:7]2(<-[3C-:8]#[O+:9])(<-[4H-:10])(<-[5C-:11]#[O+:12])<-[2n:13]3[c:14]([cH:15][cH:16][cH:17][c:18]3[CH2:19][6N:20]->2([CH:21]([CH3:22])[CH3:23])[CH:24]([CH3:25])[CH3:26])[CH2:27]1", "smiles3D": "C([C:1]([C:2]([H:32])([H:33])[H:34])([1N:3]1([C:4]([C:5]([H:36])([H:37])[H:38])([C:6]([H:39])([H:40])[H:41])[H:35])->[Mn+:7]2(<-[3C-:8]#[O+:9])(<-[4H-:10])(<-[5C-:11]#[O+:12])<-[2n:13]3[c:14]([c:15]([H:42])[c:16]([H:43])[c:17]([H:44])[c:18]3[C:19]([H:45])([H:46])[6N:20]->2([C:21]([C:22]([H:48])([H:49])[H:50])([C:23]([H:51])([H:52])[H:53])[H:47])[C:24]([C:25]([H:55])([H:56])[H:57])([C:26]([H:58])([H:59])[H:60])[H:54])[C:27]1([H:61])[H:62])[H:31])([H:28])([H:29])[H:30]", "smiles3Dx": "C([C:1]([C:2]([H:32])([H:33])[H:34])([1N:3]1([C:4]([C:5]([H:36])([H:37])[H:38])([C:6]([H:39])([H:40])[H:41])[H:35])->[Mn+:7]2(<-[3C-:8]#[O+:9])(<-[4H-:10])(<-[5C-:11]#[O+:12])<-[2n:13]3[c:14]([c:15]([H:42])[c:16]([H:43])[c:17]([H:44])[c:18]3[C:19]([H:45])([H:46])[6N:20]->2([C:21]([C:22]([H:48])([H:49])[H:50])([C:23]([H:51])([H:52])[H:53])[H:47])[C:24]([C:25]([H:55])([H:56])[H:57])([C:26]([H:58])([H:59])[H:60])[H:54])[C:27]1([H:61])[H:62])[H:31])([H:28])([H:29])[H:30]", "dummies": []}
C      3.6136    -0.9611    -0.3454
C      2.5641    -2.0546     0.0168
C      2.4800    -2.1972     1.5599
N      1.2341    -1.9527    -0.6385
C      0.4644    -3.2233    -0.3721
C     -0.2297    -3.9339    -1.5638
C     -0.5904    -3.0637     0.7328
Mn     0.0000     0.0000     0.0000
C      1.6955     0.7681     1.3664
O      2.5806     1.1695     2.0811
H     -0.8730    -0.6015     1.4971
C     -1.6745    -0.7250    -1.4059
O     -2.5524    -1.1000    -2.1427
N      1.0391     0.7154    -1.7286
C      1.6616    -0.2244    -2.4697
C      2.1463     0.1335    -3.7342
C      1.8727     1.4253    -4.2181
C      1.0311     2.2873    -3.4920
C      0.5743     1.8760    -2.2326
C     -0.7422     2.3995    -1.6660
N     -0.9325     2.1931    -0.2109
C     -2.3591     2.2896     0.2314
C     -2.7800     1.1476     1.1673
C     -3.4481     2.4066    -0.8674
C     -0.0676     3.1314     0.5201
C     -0.2507     4.6323     0.1513
C     -0.1711     3.0121     2.0629
C      1.4563    -1.6924    -2.0855
H      4.0561    -1.1791    -1.3401
H      3.2103     0.0584    -0.3949
H      4.4715    -0.9625     0.3593
H      3.0204    -3.0060    -0.3504
H      3.4360    -1.9402     2.0625
H      2.2709    -3.2505     1.8390
H      1.6812    -1.5843     1.9998
H      1.1745    -3.9889     0.0116
H      0.5096    -4.2075    -2.3464
H     -0.6774    -4.8928    -1.2236
H     -1.0516    -3.3274    -1.9931
H     -0.9992    -4.0621     1.0011
H     -0.1628    -2.6689     1.6666
H     -1.4490    -2.4546     0.4068
H      2.6472    -0.5903    -4.3644
H      2.2105     1.7112    -5.2057
H      0.6713     3.2031    -3.9434
H     -0.8644     3.4625    -1.9510
H     -1.5177     1.8331    -2.2080
H     -2.4725     3.2174     0.8265
H     -2.1523     1.0944     2.0697
H     -3.8097     1.3345     1.5422
H     -2.8056     0.1744     0.6516
H     -3.5506     1.4675    -1.4500
H     -4.4354     2.6092    -0.3987
H     -3.2459     3.2656    -1.5407
H      0.9749     2.8725     0.2464
H     -1.3138     4.8993    -0.0099
H      0.1559     5.2943     0.9464
H      0.3253     4.8808    -0.7650
H     -0.2256     1.9652     2.3995
H      0.7306     3.4638     2.5297
H     -1.0516     3.5521     2.4690
H      0.5723    -1.9960    -2.6639
H      2.3180    -2.2909    -2.4615
63
{"conf": 15, "E": 222.78, "rms": -1.0, "geom": "OH", "total_charge": 0, "CA_charge": 1, "smiles": "C[CH:1]([CH3:2])[1N:3]1([CH:4]([CH3:5])[CH3:6])->[Mn+:7]2(<-[3C-:8]#[O+:9])(<-[4H-:10])(<-[5C-:11]#[O+:12])<-[2n:13]3[c:14]([cH:15][cH:16][cH:17][c:18]3[CH2:19][6N:20]->2([CH:21]([CH3:22])[CH3:23])[CH:24]([CH3:25])[CH3:26])[CH2:27]1", "smiles3D": "C([C:1]([C:2]([H:32])([H:33])[H:34])([1N:3]1([C:4]([C:5]([H:36])([H:37])[H:38])([C:6]([H:39])([H:40])[H:41])[H:35])->[Mn+:7]2(<-[3C-:8]#[O+:9])(<-[4H-:10])(<-[5C-:11]#[O+:12])<-[2n:13]3[c:14]([c:15]([H:42])[c:16]([H:43])[c:17]([H:44])[c:18]3[C:19]([H:45])([H:46])[6N:20]->2([C:21]([C:22]([H:48])([H:49])[H:50])([C:23]([H:51])([H:52])[H:53])[H:47])[C:24]([C:25]([H:55])([H:56])[H:57])([C:26]([H:58])([H:59])[H:60])[H:54])[C:27]1([H:61])[H:62])[H:31])([H:28])([H:29])[H:30]", "smiles3Dx": "C([C:1]([C:2]([H:32])([H:33])[H:34])([1N:3]1([C:4]([C:5]([H:36])([H:37])[H:38])([C:6]([H:39])([H:40])[H:41])[H:35])->[Mn+:7]2(<-[3C-:8]#[O+:9])(<-[4H-:10])(<-[5C-:11]#[O+:12])<-[2n:13]3[c:14]([c:15]([H:42])[c:16]([H:43])[c:17]([H:44])[c:18]3[C:19]([H:45])([H:46])[6N:20]->2([C:21]([C:22]([H:48])([H:49])[H:50])([C:23]([H:51])([H:52])[H:53])[H:47])[C:24]([C:25]([H:55])([H:56])[H:57])([C:26]([H:58])([H:59])[H:60])[H:54])[C:27]1([H:61])[H:62])[H:31])([H:28])([H:29])[H:30]", "dummies": []}
C      2.9136     2.0117     1.4498
C      2.6730     0.5205     1.8358
C      3.4349    -0.3597     0.8060
N      1.2593     0.0997     2.0562
C      1.2077    -1.1348     2.9222
C     -0.1431    -1.8636     2.9523
C      2.2695    -2.2393     2.6798
Mn     0.0000     0.0000     0.0000
C     -1.9153    -0.4588     1.2015
O     -2.9242    -0.6910     1.8211
H      0.2391    -1.7697    -0.4363
C      1.7777     0.6750    -1.3021
O      2.6999     1.0337    -1.9922
N     -0.2950     1.9951     0.6039
C     -0.0078     2.3067     1.8778
C     -0.3159     3.5929     2.3369
C     -0.8885     4.5083     1.4234
C     -1.1633     4.1252     0.0901
C     -0.8779     2.8085    -0.2885
C     -0.9936     2.2931    -1.7235
N     -1.3395     0.8436    -1.8116
C     -2.7655     0.6902    -1.4722
C     -3.2553    -0.7812    -1.4721
C     -3.7534     1.5197    -2.3470
C     -1.0232     0.2079    -3.1260
C     -0.2045     1.0395    -4.1448
C     -0.3416    -1.1641    -2.9875
C      0.5450     1.1944     2.7845
H      2.6900     2.6997     2.2893
H      3.9892     2.1842     1.2288
H      2.3329     2.3227     0.5647
H      3.1936     0.3889     2.8137
H      2.7468    -1.0453     0.2782
H      4.2387    -0.9476     1.2925
H      3.9862     0.2318     0.0466
H      1.3902    -0.7835     3.9669
H     -0.9496    -1.2457     3.3823
H     -0.3798    -2.2783     1.9521
H     -0.0992    -2.7308     3.6462
H      2.0938    -3.1025     3.3577
H      3.2834    -1.9060     2.9686
H      2.2191    -2.6443     1.6498
H     -0.1215     3.8827     3.3614
H     -1.1175     5.5148     1.7482
H     -1.5821     4.8331    -0.6135
H     -1.7067     2.9271    -2.2848
H      0.0021     2.4578    -2.1686
H     -2.8879     1.0698    -0.4398
H     -4.2054    -0.8546    -0.9003
H     -2.5331    -1.4627    -0.9946
H     -3.4608    -1.1553    -2.4965
H     -3.8581     2.5475    -1.9393
H     -4.7765     1.0856    -2.3258
H     -3.4333     1.5952    -3.4044
H     -1.9783     0.0045    -3.6493
H     -0.1521     0.4989    -5.1147
H     -0.7043     2.0078    -4.3567
H      0.8369     1.2083    -3.8105
H      0.6976    -1.0982    -2.6322
H     -0.9126    -1.8506    -2.3453
H     -0.3007    -1.6554    -3.9837
H      1.2141     1.6490     3.5499
H     -0.3243     0.7842     3.3297
