# Supplementary material for: MACE: Automated Assessment of Stereochemistry of Transition Metal Complexes and Its Applications in Computational Catalysis
Source: J Chem Theory Comput. 2024 Feb 16;20(5):2313–20. doi: 10.1021/acs.jctc.3c01313 (PMC10938507; doi:10.1021/acs.jctc.3c01313)
Supplement: Supplementary file 3 — ct3c01313_si_003.zip [file ct3c01313_si_003.zip › structures/screening/mace_MeCN/Mn_NNpyN_iPr_tri_2.xyz]

63
{"conf": 0, "E": 262.55, "rms": -1.0, "geom": "OH", "total_charge": 0, "CA_charge": 1, "smiles": "C[CH:1]([CH3:2])[1N:3]1([CH:4]([CH3:5])[CH3:6])->[Mn+:7]2(<-[4H-:8])(<-[5C-:9]#[O+:10])(<-[6C-:11]#[O+:12])<-[2N:13]([CH:14]([CH3:15])[CH3:16])([CH:17]([CH3:18])[CH3:19])[CH2:20][c:21]3[cH:22][cH:23][cH:24][c:25]([3n:26]->23)[CH2:27]1", "smiles3D": "C([C:1]([C:2]([H:32])([H:33])[H:34])([1N:3]1([C:4]([C:5]([H:36])([H:37])[H:38])([C:6]([H:39])([H:40])[H:41])[H:35])->[Mn+:7]2(<-[4H-:8])(<-[5C-:9]#[O+:10])(<-[6C-:11]#[O+:12])<-[2N:13]([C:14]([C:15]([H:43])([H:44])[H:45])([C:16]([H:46])([H:47])[H:48])[H:42])([C:17]([C:18]([H:50])([H:51])[H:52])([C:19]([H:53])([H:54])[H:55])[H:49])[C:20]([H:56])([H:57])[c:21]3[c:22]([H:58])[c:23]([H:59])[c:24]([H:60])[c:25]([3n:26]->23)[C:27]1([H:61])[H:62])[H:31])([H:28])([H:29])[H:30]", "smiles3Dx": "C([C:1]([C:2]([H:32])([H:33])[H:34])([1N:3]1([C:4]([C:5]([H:36])([H:37])[H:38])([C:6]([H:39])([H:40])[H:41])[H:35])->[Mn+:7]2(<-[4H-:8])(<-[5C-:9]#[O+:10])(<-[6C-:11]#[O+:12])<-[2N:13]([C:14]([C:15]([H:43])([H:44])[H:45])([C:16]([H:46])([H:47])[H:48])[H:42])([C:17]([C:18]([H:50])([H:51])[H:52])([C:19]([H:53])([H:54])[H:55])[H:49])[C:20]([H:56])([H:57])[c:21]3[c:22]([H:58])[c:23]([H:59])[c:24]([H:60])[c:25]([3n:26]->23)[C:27]1([H:61])[H:62])[H:31])([H:28])([H:29])[H:30]", "dummies": []}
C     -2.1167    -0.9963    -4.0799
C     -1.1179    -0.7306    -2.9051
C      0.0989     0.0110    -3.5335
N     -1.7117    -0.0935    -1.6929
C     -2.8675    -0.8514    -1.2040
C     -3.1698    -0.4520     0.2246
C     -2.7396    -2.4064    -1.2416
Mn     0.0000     0.0000     0.0000
H      0.8953    -0.9894    -1.2552
C     -0.3696    -1.9759     1.1186
O     -0.5609    -3.0126     1.7045
C      2.1443     0.0203     0.8249
O      3.2703     0.0293     1.2566
N     -0.4851     1.6584     1.7314
C     -0.0630     1.1313     3.0492
C     -0.8563    -0.0653     3.6135
C      0.0584     2.2000     4.1684
C     -1.8689     2.2371     1.6419
C     -2.9719     1.6693     2.5824
C     -2.0034     3.7871     1.7597
C      0.5396     2.6636     1.3232
C      0.5002     2.9629    -0.1603
C      0.5070     4.2827    -0.6376
C     -0.1877     4.5556    -1.8255
C     -0.9618     3.5443    -2.4153
C     -0.8698     2.2430    -1.8965
N      0.1011     1.9748    -0.9868
C     -2.0448     1.2824    -2.0328
H     -2.2341    -0.1084    -4.7360
H     -1.7171    -1.8143    -4.7170
H     -3.1348    -1.2892    -3.7756
H     -0.7311    -1.7176    -2.5803
H      0.6387    -0.6824    -4.2137
H      0.8345     0.3855    -2.8045
H     -0.2240     0.8801    -4.1453
H     -3.7600    -0.5800    -1.8136
H     -2.2029    -0.2495     0.7045
H     -3.8222     0.4442     0.2378
H     -3.7074    -1.2339     0.8027
H     -2.8000    -2.8200    -2.2645
H     -3.5757    -2.8902    -0.6927
H     -1.7892    -2.7499    -0.8034
H      0.9605     0.7381     2.9027
H     -1.3920    -0.6117     2.8351
H     -1.5849     0.2345     4.3960
H     -0.1585    -0.7804     4.1009
H     -0.8857     2.7449     4.3388
H      0.3423     1.7133     5.1268
H      0.8653     2.9282     3.9534
H     -2.1796     1.9977     0.6235
H     -2.8393     2.0059     3.6281
H     -3.9618     2.0596     2.2609
H     -3.1094     0.5825     2.5642
H     -1.5866     4.1681     2.7129
H     -3.0708     4.0951     1.7259
H     -1.5503     4.3167     0.9061
H      0.4249     3.6120     1.8824
H      1.5587     2.3005     1.5478
H      0.8946     5.0958    -0.0368
H     -0.2614     5.5731    -2.1867
H     -1.6872     3.7913    -3.1801
H     -2.4333     1.3550    -3.0697
H     -2.8532     1.6527    -1.3763
63
{"conf": 1, "E": 2315.03, "rms": -1.0, "geom": "OH", "total_charge": 0, "CA_charge": 1, "smiles": "C[CH:1]([CH3:2])[1N:3]1([CH:4]([CH3:5])[CH3:6])->[Mn+:7]2(<-[4H-:8])(<-[5C-:9]#[O+:10])(<-[6C-:11]#[O+:12])<-[2N:13]([CH:14]([CH3:15])[CH3:16])([CH:17]([CH3:18])[CH3:19])[CH2:20][c:21]3[cH:22][cH:23][cH:24][c:25]([3n:26]->23)[CH2:27]1", "smiles3D": "C([C:1]([C:2]([H:32])([H:33])[H:34])([1N:3]1([C:4]([C:5]([H:36])([H:37])[H:38])([C:6]([H:39])([H:40])[H:41])[H:35])->[Mn+:7]2(<-[4H-:8])(<-[5C-:9]#[O+:10])(<-[6C-:11]#[O+:12])<-[2N:13]([C:14]([C:15]([H:43])([H:44])[H:45])([C:16]([H:46])([H:47])[H:48])[H:42])([C:17]([C:18]([H:50])([H:51])[H:52])([C:19]([H:53])([H:54])[H:55])[H:49])[C:20]([H:56])([H:57])[c:21]3[c:22]([H:58])[c:23]([H:59])[c:24]([H:60])[c:25]([3n:26]->23)[C:27]1([H:61])[H:62])[H:31])([H:28])([H:29])[H:30]", "smiles3Dx": "C([C:1]([C:2]([H:32])([H:33])[H:34])([1N:3]1([C:4]([C:5]([H:36])([H:37])[H:38])([C:6]([H:39])([H:40])[H:41])[H:35])->[Mn+:7]2(<-[4H-:8])(<-[5C-:9]#[O+:10])(<-[6C-:11]#[O+:12])<-[2N:13]([C:14]([C:15]([H:43])([H:44])[H:45])([C:16]([H:46])([H:47])[H:48])[H:42])([C:17]([C:18]([H:50])([H:51])[H:52])([C:19]([H:53])([H:54])[H:55])[H:49])[C:20]([H:56])([H:57])[c:21]3[c:22]([H:58])[c:23]([H:59])[c:24]([H:60])[c:25]([3n:26]->23)[C:27]1([H:61])[H:62])[H:31])([H:28])([H:29])[H:30]", "dummies": []}
C     -1.9611    -0.1907    -1.7206
C     -1.6839    -1.6865    -1.8266
C     -3.0014    -2.4230    -2.2083
N     -0.9875    -2.1086    -0.6169
C      0.0610    -3.1297    -0.9512
C      0.8128    -3.7574     0.2509
C     -0.4425    -4.3201    -1.8179
Mn     0.0000     0.0000     0.0000
H      0.9917    -0.6008    -1.4197
C      2.0895    -0.6864     0.6645
O      3.1875    -1.0435     1.0128
C      1.3456     1.8725     0.0832
O      2.0590     2.8447     0.1119
N     -0.8759     0.8396     2.1086
C     -1.4626     2.2000     1.9519
C     -1.9193     2.4593     0.5050
C     -0.5998     3.4184     2.3981
C     -1.8113    -0.1613     2.8439
C     -3.1799    -0.2053     1.9929
C     -0.1297    -2.7207     3.5868
C      0.3440     0.8721     2.8779
C      0.3902    -0.5155     3.1465
C     -0.4641    -0.7385     4.6670
C     -1.9174    -1.6777     4.6353
C     -2.3614    -2.4199     3.1549
C     -1.3409    -2.1364     1.7514
N     -0.0841    -1.2615     1.8770
C     -1.8367    -2.5711     0.4208
H     -1.9477     0.2755    -2.7291
H     -2.9490     0.0195    -1.2681
H     -1.1641     0.2642    -1.1056
H     -0.9876    -1.7995    -2.6896
H     -2.9479    -3.5084    -2.0105
H     -3.2005    -2.2814    -3.2919
H     -3.8837    -2.0296    -1.6604
H      0.8303    -2.6245    -1.5585
H      0.1617    -4.4276     0.8481
H      1.6572    -4.3765    -0.1217
H      1.2677    -3.0180     0.9129
H     -0.7900    -4.0013    -2.8197
H     -1.2399    -4.8967    -1.3084
H      0.3935    -5.0252    -2.0164
H     -2.3709     2.2622     2.5824
H     -2.3234     3.4893     0.4035
H     -2.7503     1.8040     0.2081
H     -1.0942     2.3579    -0.2157
H     -1.0902     4.3739     2.1134
H     -0.5159     3.4565     3.5038
H      0.4093     3.4168     1.9549
H     -2.1321     0.4326     3.7560
H     -3.7642     0.7179     2.1684
H     -3.9474    -0.9647     2.2366
H     -2.9611    -0.2024     0.9240
H      0.9626    -2.7574     3.3125
H     -0.0220    -3.0442     4.6625
H     -0.4136    -3.7330     3.1754
H      1.2372     1.1741     2.3303
H      0.2667     1.4490     3.8248
H     -0.2117    -0.1594     5.5459
H     -2.5274    -1.7915     5.5209
H     -3.2563    -3.0246     3.0837
H     -2.8624    -2.1912     0.3012
H     -1.9138    -3.6771     0.4259
63
{"conf": 2, "E": 266.9, "rms": -1.0, "geom": "OH", "total_charge": 0, "CA_charge": 1, "smiles": "C[CH:1]([CH3:2])[1N:3]1([CH:4]([CH3:5])[CH3:6])->[Mn+:7]2(<-[4H-:8])(<-[5C-:9]#[O+:10])(<-[6C-:11]#[O+:12])<-[2N:13]([CH:14]([CH3:15])[CH3:16])([CH:17]([CH3:18])[CH3:19])[CH2:20][c:21]3[cH:22][cH:23][cH:24][c:25]([3n:26]->23)[CH2:27]1", "smiles3D": "C([C:1]([C:2]([H:32])([H:33])[H:34])([1N:3]1([C:4]([C:5]([H:36])([H:37])[H:38])([C:6]([H:39])([H:40])[H:41])[H:35])->[Mn+:7]2(<-[4H-:8])(<-[5C-:9]#[O+:10])(<-[6C-:11]#[O+:12])<-[2N:13]([C:14]([C:15]([H:43])([H:44])[H:45])([C:16]([H:46])([H:47])[H:48])[H:42])([C:17]([C:18]([H:50])([H:51])[H:52])([C:19]([H:53])([H:54])[H:55])[H:49])[C:20]([H:56])([H:57])[c:21]3[c:22]([H:58])[c:23]([H:59])[c:24]([H:60])[c:25]([3n:26]->23)[C:27]1([H:61])[H:62])[H:31])([H:28])([H:29])[H:30]", "smiles3Dx": "C([C:1]([C:2]([H:32])([H:33])[H:34])([1N:3]1([C:4]([C:5]([H:36])([H:37])[H:38])([C:6]([H:39])([H:40])[H:41])[H:35])->[Mn+:7]2(<-[4H-:8])(<-[5C-:9]#[O+:10])(<-[6C-:11]#[O+:12])<-[2N:13]([C:14]([C:15]([H:43])([H:44])[H:45])([C:16]([H:46])([H:47])[H:48])[H:42])([C:17]([C:18]([H:50])([H:51])[H:52])([C:19]([H:53])([H:54])[H:55])[H:49])[C:20]([H:56])([H:57])[c:21]3[c:22]([H:58])[c:23]([H:59])[c:24]([H:60])[c:25]([3n:26]->23)[C:27]1([H:61])[H:62])[H:31])([H:28])([H:29])[H:30]", "dummies": []}
C      2.7560    -1.0368     1.6233
C      3.0478    -1.2674     0.1291
C      4.6018    -1.1437    -0.0263
N      2.2498    -0.4511    -0.8552
C      2.3444    -1.1323    -2.1675
C      2.1891    -0.2778    -3.4624
C      1.4139    -2.3428    -2.1958
Mn     0.0000     0.0000     0.0000
H      0.9564     0.5876     1.4403
C     -0.3957    -2.0731     0.9203
O     -0.5988    -3.1594     1.4032
C     -1.5701     1.0223     1.3223
O     -2.3787     1.5632     2.0352
N     -1.7627     0.0751    -1.7004
C     -1.3330    -0.6445    -2.9118
C     -1.7928    -0.0305    -4.2620
C     -1.6517    -2.1719    -2.9889
C     -3.1453    -0.3773    -1.2706
C     -3.1450    -1.4678    -0.1870
C     -4.1981     0.6860    -0.8304
C     -1.7763     1.5433    -1.9007
C     -0.4145     2.1656    -2.0271
C     -0.1042     3.1151    -3.0108
C      1.2348     3.5119    -3.1522
C      2.2324     2.8894    -2.3848
C      1.8433     1.9384    -1.4275
N      0.5309     1.7909    -1.1431
C      2.8142     0.9027    -0.9007
H      3.4039    -1.7055     2.2312
H      1.7369    -1.3296     1.9043
H      2.9930    -0.0045     1.9506
H      2.8006    -2.3346    -0.0474
H      5.0951    -1.9815     0.5121
H      4.9791    -1.1739    -1.0633
H      4.9741    -0.1991     0.4248
H      3.3587    -1.5579    -2.2668
H      3.1339     0.2722    -3.6555
H      1.3936     0.4777    -3.4472
H      2.0382    -0.9222    -4.3543
H      1.0293    -2.5663    -3.2085
H      0.6209    -2.1648    -1.4591
H      1.9524    -3.2611    -1.8790
H     -0.2637    -0.5641    -2.8825
H     -1.5275    -0.6942    -5.1130
H     -2.8929     0.1173    -4.2719
H     -1.2747     0.9278    -4.4689
H     -1.1098    -2.6192    -3.8482
H     -2.7166    -2.3971    -3.1953
H     -1.3292    -2.7340    -2.1017
H     -3.6229    -0.8311    -2.1580
H     -4.1750    -1.8674    -0.0636
H     -2.5384    -2.3404    -0.4498
H     -2.8442    -1.0781     0.7988
H     -5.1797     0.1932    -0.6579
H     -3.9325     1.1948     0.1123
H     -4.3853     1.4313    -1.6310
H     -2.4051     1.8379    -2.7657
H     -2.2097     2.0253    -1.0088
H     -0.8630     3.5012    -3.6794
H      1.5086     4.2253    -3.9185
H      3.2773     3.0705    -2.6025
H      3.7360     0.9171    -1.5254
H      3.0976     1.2299     0.1197
63
{"conf": 3, "E": 253.25, "rms": -1.0, "geom": "OH", "total_charge": 0, "CA_charge": 1, "smiles": "C[CH:1]([CH3:2])[1N:3]1([CH:4]([CH3:5])[CH3:6])->[Mn+:7]2(<-[4H-:8])(<-[5C-:9]#[O+:10])(<-[6C-:11]#[O+:12])<-[2N:13]([CH:14]([CH3:15])[CH3:16])([CH:17]([CH3:18])[CH3:19])[CH2:20][c:21]3[cH:22][cH:23][cH:24][c:25]([3n:26]->23)[CH2:27]1", "smiles3D": "C([C:1]([C:2]([H:32])([H:33])[H:34])([1N:3]1([C:4]([C:5]([H:36])([H:37])[H:38])([C:6]([H:39])([H:40])[H:41])[H:35])->[Mn+:7]2(<-[4H-:8])(<-[5C-:9]#[O+:10])(<-[6C-:11]#[O+:12])<-[2N:13]([C:14]([C:15]([H:43])([H:44])[H:45])([C:16]([H:46])([H:47])[H:48])[H:42])([C:17]([C:18]([H:50])([H:51])[H:52])([C:19]([H:53])([H:54])[H:55])[H:49])[C:20]([H:56])([H:57])[c:21]3[c:22]([H:58])[c:23]([H:59])[c:24]([H:60])[c:25]([3n:26]->23)[C:27]1([H:61])[H:62])[H:31])([H:28])([H:29])[H:30]", "smiles3Dx": "C([C:1]([C:2]([H:32])([H:33])[H:34])([1N:3]1([C:4]([C:5]([H:36])([H:37])[H:38])([C:6]([H:39])([H:40])[H:41])[H:35])->[Mn+:7]2(<-[4H-:8])(<-[5C-:9]#[O+:10])(<-[6C-:11]#[O+:12])<-[2N:13]([C:14]([C:15]([H:43])([H:44])[H:45])([C:16]([H:46])([H:47])[H:48])[H:42])([C:17]([C:18]([H:50])([H:51])[H:52])([C:19]([H:53])([H:54])[H:55])[H:49])[C:20]([H:56])([H:57])[c:21]3[c:22]([H:58])[c:23]([H:59])[c:24]([H:60])[c:25]([3n:26]->23)[C:27]1([H:61])[H:62])[H:31])([H:28])([H:29])[H:30]", "dummies": []}
C      1.4104     1.2516     4.3391
C      0.5837     0.9644     3.0603
C      0.0624     2.2926     2.5182
N      1.2397     0.0852     2.0704
C      2.6584     0.4614     1.7899
C      2.8780     1.8758     1.2218
C      3.4399    -0.5469     0.8787
Mn     0.0000     0.0000     0.0000
H      1.6565    -0.1669    -0.7382
C     -0.0253     2.1902    -0.7273
O     -0.0354     3.3345    -1.1078
C     -0.4988    -0.6790    -2.1445
O     -0.7600    -1.0346    -3.2668
N     -2.3474    -0.2490     0.4996
C     -2.7600    -0.0094     1.9137
C     -2.3726    -1.1017     2.9360
C     -4.2816     0.2065     2.1397
C     -2.9928     0.6571    -0.4823
C     -4.3722     0.2058    -1.0542
C     -3.0907     2.1595    -0.0898
C     -2.5271    -1.6600     0.1090
C     -1.3851    -2.5748     0.5615
C     -1.6351    -3.8560     1.0716
C     -0.6555    -4.4473     1.8845
C      0.4617    -3.6944     2.2829
C      0.6333    -2.4080     1.7456
N     -0.1435    -2.0503     0.6964
C      1.2727    -1.3207     2.6117
H      2.2137     1.9943     4.1578
H      1.8626     0.3233     4.7429
H      0.7463     1.6673     5.1272
H     -0.3171     0.4360     3.4049
H     -0.4835     2.0884     1.6070
H      0.8239     3.0687     2.3462
H     -0.6651     2.7252     3.2390
H      3.1927     0.4434     2.7656
H      3.8964     1.9813     0.7892
H      2.1559     2.1066     0.4310
H      2.8620     2.6362     2.0233
H      2.8511    -1.4412     0.6022
H      4.3442    -0.9082     1.4144
H      3.8011    -0.0959    -0.0711
H     -2.2567     0.9122     2.2366
H     -2.5207    -0.7225     3.9705
H     -2.9978    -2.0129     2.8262
H     -1.3355    -1.3876     2.8668
H     -4.4782     0.3938     3.2179
H     -4.7055     1.0828     1.6366
H     -4.8579    -0.7001     1.8628
H     -2.3123     0.6462    -1.3399
H     -5.0876    -0.1269    -0.2862
H     -4.2554    -0.6171    -1.7878
H     -4.8469     1.0345    -1.6229
H     -2.4075     2.4504     0.7174
H     -2.8288     2.7826    -0.9721
H     -4.1153     2.4824     0.1808
H     -3.4869    -2.0467     0.5169
H     -2.5762    -1.7493    -0.9934
H     -2.5930    -4.3400     0.9298
H     -0.8354    -5.4195     2.3246
H      1.0878    -4.0464     3.0931
H      2.3128    -1.6526     2.8299
H      0.7559    -1.3672     3.5953
63
{"conf": 4, "E": 248.15, "rms": -1.0, "geom": "OH", "total_charge": 0, "CA_charge": 1, "smiles": "C[CH:1]([CH3:2])[1N:3]1([CH:4]([CH3:5])[CH3:6])->[Mn+:7]2(<-[4H-:8])(<-[5C-:9]#[O+:10])(<-[6C-:11]#[O+:12])<-[2N:13]([CH:14]([CH3:15])[CH3:16])([CH:17]([CH3:18])[CH3:19])[CH2:20][c:21]3[cH:22][cH:23][cH:24][c:25]([3n:26]->23)[CH2:27]1", "smiles3D": "C([C:1]([C:2]([H:32])([H:33])[H:34])([1N:3]1([C:4]([C:5]([H:36])([H:37])[H:38])([C:6]([H:39])([H:40])[H:41])[H:35])->[Mn+:7]2(<-[4H-:8])(<-[5C-:9]#[O+:10])(<-[6C-:11]#[O+:12])<-[2N:13]([C:14]([C:15]([H:43])([H:44])[H:45])([C:16]([H:46])([H:47])[H:48])[H:42])([C:17]([C:18]([H:50])([H:51])[H:52])([C:19]([H:53])([H:54])[H:55])[H:49])[C:20]([H:56])([H:57])[c:21]3[c:22]([H:58])[c:23]([H:59])[c:24]([H:60])[c:25]([3n:26]->23)[C:27]1([H:61])[H:62])[H:31])([H:28])([H:29])[H:30]", "smiles3Dx": "C([C:1]([C:2]([H:32])([H:33])[H:34])([1N:3]1([C:4]([C:5]([H:36])([H:37])[H:38])([C:6]([H:39])([H:40])[H:41])[H:35])->[Mn+:7]2(<-[4H-:8])(<-[5C-:9]#[O+:10])(<-[6C-:11]#[O+:12])<-[2N:13]([C:14]([C:15]([H:43])([H:44])[H:45])([C:16]([H:46])([H:47])[H:48])[H:42])([C:17]([C:18]([H:50])([H:51])[H:52])([C:19]([H:53])([H:54])[H:55])[H:49])[C:20]([H:56])([H:57])[c:21]3[c:22]([H:58])[c:23]([H:59])[c:24]([H:60])[c:25]([3n:26]->23)[C:27]1([H:61])[H:62])[H:31])([H:28])([H:29])[H:30]", "dummies": []}
C      3.5420     0.2798     1.1841
C      2.6324    -0.6620     1.9864
C      3.5714    -1.5753     2.8313
N      1.5576    -1.3879     1.2488
C      2.1112    -2.3921     0.2978
C      1.1070    -3.4962    -0.1776
C      2.7559    -1.7562    -0.9574
Mn     0.0000     0.0000     0.0000
H      0.2996    -1.2295    -1.3202
C      1.3576     1.5165    -1.0735
O      2.0665     2.3124    -1.6379
C     -1.7212     0.4041    -1.4698
O     -2.6238     0.6099    -2.2428
N     -1.0024     1.5567     1.5180
C     -0.9911     2.9525     1.0009
C     -1.5221     3.1769    -0.4311
C     -1.7398     3.9586     1.9152
C     -0.2915     1.3942     2.7945
C      0.9885     2.2544     2.9690
C     -1.1236     1.5061     4.1049
C     -2.3641     0.9981     1.5723
C     -2.3648    -0.5189     1.7465
C     -3.2286    -1.1490     2.6526
C     -2.8556    -2.4051     3.1536
C     -1.5766    -2.9090     2.8664
C     -0.7618    -2.2010     1.9671
N     -1.3377    -1.2290     1.2225
C      0.7307    -2.1115     2.2512
H      2.9695     1.0048     0.6122
H      4.2667    -0.2568     0.5444
H      4.1507     0.8837     1.8919
H      2.1257    -0.0201     2.7115
H      3.0306    -2.3593     3.3940
H      4.3532    -2.0581     2.2077
H      4.1029    -0.9562     3.5861
H      2.9185    -2.9453     0.8177
H      1.0049    -4.2981     0.5816
H      1.4776    -4.0261    -1.0810
H      0.0951    -3.1089    -0.3892
H      3.8574    -1.8958    -0.9368
H      2.4096    -2.2021    -1.9140
H      2.5317    -0.6872    -1.0188
H      0.0630     3.2810     0.9563
H     -2.5917     2.9230    -0.5580
H     -1.4380     4.2542    -0.6913
H     -0.8890     2.6874    -1.1821
H     -2.8023     3.6752     2.0518
H     -1.2562     4.0863     2.8963
H     -1.7262     4.9748     1.4657
H      0.0453     0.3610     2.7538
H      1.5869     1.8833     3.8285
H      1.6252     2.1978     2.0668
H      0.7652     3.3161     3.1858
H     -1.7490     2.4136     4.1550
H     -1.7797     0.6220     4.2304
H     -0.4571     1.5058     4.9940
H     -2.9501     1.4572     2.3935
H     -2.9046     1.2103     0.6396
H     -4.1022    -0.6423     3.0426
H     -3.4788    -2.9001     3.8870
H     -1.1783    -3.7286     3.4512
H      1.1137    -3.1440     2.4043
H      0.8134    -1.6173     3.2446
63
{"conf": 5, "E": 254.05, "rms": -1.0, "geom": "OH", "total_charge": 0, "CA_charge": 1, "smiles": "C[CH:1]([CH3:2])[1N:3]1([CH:4]([CH3:5])[CH3:6])->[Mn+:7]2(<-[4H-:8])(<-[5C-:9]#[O+:10])(<-[6C-:11]#[O+:12])<-[2N:13]([CH:14]([CH3:15])[CH3:16])([CH:17]([CH3:18])[CH3:19])[CH2:20][c:21]3[cH:22][cH:23][cH:24][c:25]([3n:26]->23)[CH2:27]1", "smiles3D": "C([C:1]([C:2]([H:32])([H:33])[H:34])([1N:3]1([C:4]([C:5]([H:36])([H:37])[H:38])([C:6]([H:39])([H:40])[H:41])[H:35])->[Mn+:7]2(<-[4H-:8])(<-[5C-:9]#[O+:10])(<-[6C-:11]#[O+:12])<-[2N:13]([C:14]([C:15]([H:43])([H:44])[H:45])([C:16]([H:46])([H:47])[H:48])[H:42])([C:17]([C:18]([H:50])([H:51])[H:52])([C:19]([H:53])([H:54])[H:55])[H:49])[C:20]([H:56])([H:57])[c:21]3[c:22]([H:58])[c:23]([H:59])[c:24]([H:60])[c:25]([3n:26]->23)[C:27]1([H:61])[H:62])[H:31])([H:28])([H:29])[H:30]", "smiles3Dx": "C([C:1]([C:2]([H:32])([H:33])[H:34])([1N:3]1([C:4]([C:5]([H:36])([H:37])[H:38])([C:6]([H:39])([H:40])[H:41])[H:35])->[Mn+:7]2(<-[4H-:8])(<-[5C-:9]#[O+:10])(<-[6C-:11]#[O+:12])<-[2N:13]([C:14]([C:15]([H:43])([H:44])[H:45])([C:16]([H:46])([H:47])[H:48])[H:42])([C:17]([C:18]([H:50])([H:51])[H:52])([C:19]([H:53])([H:54])[H:55])[H:49])[C:20]([H:56])([H:57])[c:21]3[c:22]([H:58])[c:23]([H:59])[c:24]([H:60])[c:25]([3n:26]->23)[C:27]1([H:61])[H:62])[H:31])([H:28])([H:29])[H:30]", "dummies": []}
C     -1.9437     2.7887    -0.3104
C     -2.1616     2.0987     1.0561
C     -3.4506     2.7196     1.6737
N     -2.0743     0.6142     1.0598
C     -3.1851    -0.0956     0.4050
C     -3.7185     0.4728    -0.9285
C     -4.4206    -0.4071     1.3080
Mn     0.0000     0.0000     0.0000
H      0.3785     1.7917     0.1504
C     -0.5621     0.2241    -2.2196
O     -0.8518     0.3453    -3.3842
C      2.1919     0.0167    -0.6858
O      3.3427     0.0267    -1.0464
N      0.2343    -2.4066     0.1872
C      0.7080    -2.9736    -1.0924
C      1.2171    -4.4351    -1.0028
C     -0.2528    -2.8815    -2.2960
C     -0.9672    -3.0336     0.8116
C     -0.7124    -4.1492     1.8712
C     -2.0780    -3.5881    -0.1206
C      1.3870    -2.4110     1.1336
C      1.1883    -1.4638     2.3034
C      1.4532    -1.8537     3.6236
C      0.7757    -1.1823     4.6536
C     -0.2448    -0.2723     4.3279
C     -0.4557     0.0437     2.9740
N      0.4936    -0.3273     2.0888
C     -1.8856     0.1866     2.4750
H     -1.3415     2.1966    -0.9990
H     -1.4128     3.7529    -0.1549
H     -2.8954     3.0429    -0.8210
H     -1.3153     2.4437     1.6967
H     -4.3633     2.4392     1.1180
H     -3.3786     3.8281     1.6288
H     -3.6039     2.4907     2.7433
H     -2.7457    -1.0533     0.1424
H     -2.9229     0.7305    -1.6339
H     -4.3221    -0.3092    -1.4387
H     -4.3915     1.3385    -0.7838
H     -4.3017    -1.3959     1.8001
H     -4.5742     0.3535     2.0944
H     -5.3632    -0.4798     0.7231
H      1.5864    -2.3643    -1.3862
H      0.4143    -5.1377    -0.7139
H      2.0718    -4.5395    -0.3071
H      1.5960    -4.7581    -1.9967
H     -1.0195    -2.1189    -2.1567
H      0.3188    -2.6194    -3.2127
H     -0.7627    -3.8434    -2.5142
H     -1.4191    -2.2108     1.3626
H     -0.2550    -3.7453     2.7937
H     -0.0895    -4.9711     1.4694
H     -1.6693    -4.5983     2.2144
H     -2.9766    -3.8301     0.4874
H     -2.4570    -2.8823    -0.8717
H     -1.7711    -4.5349    -0.6058
H      2.3129    -2.0927     0.6197
H      1.5899    -3.4251     1.5267
H      2.0688    -2.7164     3.8446
H      0.9198    -1.4868     5.6820
H     -0.9493     0.0389     5.0889
H     -2.4005     0.8678     3.1724
H     -2.3488    -0.8033     2.6285
63
{"conf": 6, "E": 262.34, "rms": -1.0, "geom": "OH", "total_charge": 0, "CA_charge": 1, "smiles": "C[CH:1]([CH3:2])[1N:3]1([CH:4]([CH3:5])[CH3:6])->[Mn+:7]2(<-[4H-:8])(<-[5C-:9]#[O+:10])(<-[6C-:11]#[O+:12])<-[2N:13]([CH:14]([CH3:15])[CH3:16])([CH:17]([CH3:18])[CH3:19])[CH2:20][c:21]3[cH:22][cH:23][cH:24][c:25]([3n:26]->23)[CH2:27]1", "smiles3D": "C([C:1]([C:2]([H:32])([H:33])[H:34])([1N:3]1([C:4]([C:5]([H:36])([H:37])[H:38])([C:6]([H:39])([H:40])[H:41])[H:35])->[Mn+:7]2(<-[4H-:8])(<-[5C-:9]#[O+:10])(<-[6C-:11]#[O+:12])<-[2N:13]([C:14]([C:15]([H:43])([H:44])[H:45])([C:16]([H:46])([H:47])[H:48])[H:42])([C:17]([C:18]([H:50])([H:51])[H:52])([C:19]([H:53])([H:54])[H:55])[H:49])[C:20]([H:56])([H:57])[c:21]3[c:22]([H:58])[c:23]([H:59])[c:24]([H:60])[c:25]([3n:26]->23)[C:27]1([H:61])[H:62])[H:31])([H:28])([H:29])[H:30]", "smiles3Dx": "C([C:1]([C:2]([H:32])([H:33])[H:34])([1N:3]1([C:4]([C:5]([H:36])([H:37])[H:38])([C:6]([H:39])([H:40])[H:41])[H:35])->[Mn+:7]2(<-[4H-:8])(<-[5C-:9]#[O+:10])(<-[6C-:11]#[O+:12])<-[2N:13]([C:14]([C:15]([H:43])([H:44])[H:45])([C:16]([H:46])([H:47])[H:48])[H:42])([C:17]([C:18]([H:50])([H:51])[H:52])([C:19]([H:53])([H:54])[H:55])[H:49])[C:20]([H:56])([H:57])[c:21]3[c:22]([H:58])[c:23]([H:59])[c:24]([H:60])[c:25]([3n:26]->23)[C:27]1([H:61])[H:62])[H:31])([H:28])([H:29])[H:30]", "dummies": []}
C     -3.2752     2.2730    -2.5014
C     -2.5678     1.3387    -1.4843
C     -2.7738    -0.1074    -1.9988
N     -1.1749     1.7550    -1.1699
C     -1.0888     3.0418    -0.4235
C     -0.7088     4.3180    -1.2315
C     -2.3117     3.4429     0.4656
Mn     0.0000     0.0000     0.0000
H     -0.4073    -0.8896    -1.5502
C     -1.8140    -0.8550     1.1393
O     -2.7636    -1.3005     1.7342
C      1.0466    -2.0286     0.2647
O      1.5901    -3.0967     0.4005
N      1.3785     0.8222     1.8361
C      0.5454     1.0803     3.0181
C      0.0908    -0.1993     3.7881
C     -0.7040     1.8608     2.6575
C      2.4567    -0.1695     2.1693
C      3.3218     0.1543     3.4346
C      3.4740    -0.4689     1.0291
C      2.0461     2.0189     1.3378
C      2.3615     1.9570    -0.1539
C      3.2271     2.9016    -0.7283
C      3.0774     3.2050    -2.0906
C      1.9682     2.7022    -2.7869
C      1.1252     1.8023    -2.1173
N      1.5600     1.2293    -0.9743
C     -0.3634     1.7564    -2.4056
H     -4.3583     2.0283    -2.5457
H     -3.2121     3.3374    -2.2359
H     -2.8613     2.1404    -3.5229
H     -3.1483     1.3783    -0.5492
H     -3.8606    -0.2826    -2.1542
H     -2.4891    -0.8664    -1.2587
H     -2.2987    -0.3128    -2.9770
H     -0.2597     2.8753     0.2564
H     -1.3809     4.5023    -2.0897
H     -0.7573     5.2177    -0.5807
H      0.3359     4.2896    -1.5807
H     -2.0049     4.2402     1.1762
H     -3.1428     3.8658    -0.1302
H     -2.7238     2.6276     1.0854
H      1.1195     1.7146     3.7299
H      0.8939    -0.6279     4.4149
H     -0.7365     0.0144     4.4978
H     -0.2366    -0.9908     3.0940
H     -1.0774     1.4289     1.7262
H     -1.4972     1.7993     3.4326
H     -0.4799     2.9399     2.5501
H      1.9485    -1.1262     2.3830
H      3.8839    -0.7596     3.7245
H      2.7607     0.4590     4.3325
H      4.0823     0.9381     3.2417
H      4.0012    -1.4232     1.2449
H      4.2506     0.3222     0.9559
H      3.0135    -0.5684     0.0343
H      1.4227     2.9110     1.5087
H      2.9931     2.2079     1.8805
H      3.9233     3.4647    -0.1198
H      3.7112     3.9517    -2.5509
H      1.6934     3.1223    -3.7462
H     -0.5377     0.8351    -2.9823
H     -0.6355     2.6065    -3.0639
63
{"conf": 7, "E": 445.17, "rms": -1.0, "geom": "OH", "total_charge": 0, "CA_charge": 1, "smiles": "C[CH:1]([CH3:2])[1N:3]1([CH:4]([CH3:5])[CH3:6])->[Mn+:7]2(<-[4H-:8])(<-[5C-:9]#[O+:10])(<-[6C-:11]#[O+:12])<-[2N:13]([CH:14]([CH3:15])[CH3:16])([CH:17]([CH3:18])[CH3:19])[CH2:20][c:21]3[cH:22][cH:23][cH:24][c:25]([3n:26]->23)[CH2:27]1", "smiles3D": "C([C:1]([C:2]([H:32])([H:33])[H:34])([1N:3]1([C:4]([C:5]([H:36])([H:37])[H:38])([C:6]([H:39])([H:40])[H:41])[H:35])->[Mn+:7]2(<-[4H-:8])(<-[5C-:9]#[O+:10])(<-[6C-:11]#[O+:12])<-[2N:13]([C:14]([C:15]([H:43])([H:44])[H:45])([C:16]([H:46])([H:47])[H:48])[H:42])([C:17]([C:18]([H:50])([H:51])[H:52])([C:19]([H:53])([H:54])[H:55])[H:49])[C:20]([H:56])([H:57])[c:21]3[c:22]([H:58])[c:23]([H:59])[c:24]([H:60])[c:25]([3n:26]->23)[C:27]1([H:61])[H:62])[H:31])([H:28])([H:29])[H:30]", "smiles3Dx": "C([C:1]([C:2]([H:32])([H:33])[H:34])([1N:3]1([C:4]([C:5]([H:36])([H:37])[H:38])([C:6]([H:39])([H:40])[H:41])[H:35])->[Mn+:7]2(<-[4H-:8])(<-[5C-:9]#[O+:10])(<-[6C-:11]#[O+:12])<-[2N:13]([C:14]([C:15]([H:43])([H:44])[H:45])([C:16]([H:46])([H:47])[H:48])[H:42])([C:17]([C:18]([H:50])([H:51])[H:52])([C:19]([H:53])([H:54])[H:55])[H:49])[C:20]([H:56])([H:57])[c:21]3[c:22]([H:58])[c:23]([H:59])[c:24]([H:60])[c:25]([3n:26]->23)[C:27]1([H:61])[H:62])[H:31])([H:28])([H:29])[H:30]", "dummies": []}
C      3.6622     1.8340    -1.1574
C      2.5623     1.0624    -1.9435
C      2.8695    -0.4433    -1.8199
N      1.1187     1.4248    -1.6867
C      0.3758     1.2344    -2.9894
C      0.5474     2.3620    -4.0487
C     -1.1454     0.9653    -2.8514
Mn     0.0000     0.0000     0.0000
H      0.3532    -0.7815    -1.6089
C      0.8578    -2.0961     0.3766
O      1.3085    -3.1971     0.5736
C      1.8881     0.3492     1.2615
O      2.8690     0.5158     1.9436
N     -1.2200     0.5390     2.0079
C     -0.4571     1.3138     3.0219
C     -1.1916     1.5498     4.3680
C      0.0606     2.6835     2.5512
C     -1.5702    -0.8239     2.4426
C     -2.9337    -1.0001     3.1824
C     -0.4816    -1.5779     3.2492
C     -2.4202     1.2168     1.5282
C     -2.0798     2.2604     0.5357
C     -2.7218     3.5080     0.5111
C     -2.1399     4.5450    -0.2283
C     -0.9148     4.3341    -0.8725
C     -0.3553     3.0491    -0.8426
N     -1.0031     2.0373    -0.2389
C      1.0242     2.7845    -1.2366
H      4.6713     1.4498    -1.4202
H      3.5546     1.7579    -0.0662
H      3.6706     2.9060    -1.4473
H      2.7790     1.3083    -3.0043
H      2.2741    -1.0541    -2.5247
H      2.7536    -0.8102    -0.7928
H      3.9256    -0.6366    -2.1070
H      0.7879     0.3174    -3.4654
H     -0.0457     3.2634    -3.7840
H      1.6030     2.6650    -4.1882
H      0.1783     2.0034    -5.0337
H     -1.7299     1.9053    -2.7664
H     -1.4037     0.3132    -1.9971
H     -1.5092     0.4533    -3.7683
H      0.4443     0.7318     3.2705
H     -1.4253     0.6107     4.8964
H     -2.1092     2.1589     4.2553
H     -0.5248     2.1065     5.0615
H      0.6164     2.5945     1.6124
H      0.7816     3.0863     3.2950
H     -0.7556     3.4276     2.4590
H     -1.6665    -1.3810     1.4836
H     -3.1750    -0.1638     3.8606
H     -3.7635    -1.0837     2.4499
H     -2.9573    -1.9412     3.7732
H      0.5274    -1.4193     2.8330
H     -0.6813    -2.6705     3.2098
H     -0.4690    -1.2857     4.3172
H     -3.0859     0.4951     1.0051
H     -2.9928     1.6722     2.3594
H     -3.6058     3.6950     1.1076
H     -2.5936     5.5274    -0.2343
H     -0.4006     5.1580    -1.3510
H      1.3567     3.5180    -2.0006
H      1.6392     2.9322    -0.3310
63
{"conf": 8, "E": 262.34, "rms": -1.0, "geom": "OH", "total_charge": 0, "CA_charge": 1, "smiles": "C[CH:1]([CH3:2])[1N:3]1([CH:4]([CH3:5])[CH3:6])->[Mn+:7]2(<-[4H-:8])(<-[5C-:9]#[O+:10])(<-[6C-:11]#[O+:12])<-[2N:13]([CH:14]([CH3:15])[CH3:16])([CH:17]([CH3:18])[CH3:19])[CH2:20][c:21]3[cH:22][cH:23][cH:24][c:25]([3n:26]->23)[CH2:27]1", "smiles3D": "C([C:1]([C:2]([H:32])([H:33])[H:34])([1N:3]1([C:4]([C:5]([H:36])([H:37])[H:38])([C:6]([H:39])([H:40])[H:41])[H:35])->[Mn+:7]2(<-[4H-:8])(<-[5C-:9]#[O+:10])(<-[6C-:11]#[O+:12])<-[2N:13]([C:14]([C:15]([H:43])([H:44])[H:45])([C:16]([H:46])([H:47])[H:48])[H:42])([C:17]([C:18]([H:50])([H:51])[H:52])([C:19]([H:53])([H:54])[H:55])[H:49])[C:20]([H:56])([H:57])[c:21]3[c:22]([H:58])[c:23]([H:59])[c:24]([H:60])[c:25]([3n:26]->23)[C:27]1([H:61])[H:62])[H:31])([H:28])([H:29])[H:30]", "smiles3Dx": "C([C:1]([C:2]([H:32])([H:33])[H:34])([1N:3]1([C:4]([C:5]([H:36])([H:37])[H:38])([C:6]([H:39])([H:40])[H:41])[H:35])->[Mn+:7]2(<-[4H-:8])(<-[5C-:9]#[O+:10])(<-[6C-:11]#[O+:12])<-[2N:13]([C:14]([C:15]([H:43])([H:44])[H:45])([C:16]([H:46])([H:47])[H:48])[H:42])([C:17]([C:18]([H:50])([H:51])[H:52])([C:19]([H:53])([H:54])[H:55])[H:49])[C:20]([H:56])([H:57])[c:21]3[c:22]([H:58])[c:23]([H:59])[c:24]([H:60])[c:25]([3n:26]->23)[C:27]1([H:61])[H:62])[H:31])([H:28])([H:29])[H:30]", "dummies": []}
C      2.5230    -3.6368     1.0357
C      1.9886    -2.2059     1.3405
C      2.5644    -1.8205     2.7428
N      2.0854    -1.1895     0.2551
C      3.2172    -0.2395     0.4255
C      3.2310     1.0133    -0.4846
C      4.6098    -0.9076     0.2765
Mn     0.0000     0.0000     0.0000
H      0.9108     0.6734    -1.4413
C      0.5211     1.7940     1.3526
O      0.7954     2.7310     2.0603
C     -1.5652     1.3190    -1.0446
O     -2.3815     2.0163    -1.5944
N     -1.8438    -1.0137     1.2330
C     -3.1620    -0.5947     0.6466
C     -3.4086    -1.0188    -0.8312
C     -4.4393    -1.0435     1.4349
C     -1.7758    -0.6317     2.6498
C     -0.3726    -0.7934     3.2020
C     -2.2320     0.8299     2.9541
C     -1.7285    -2.4523     1.0251
C     -1.1641    -2.8208    -0.3439
C     -1.2355    -4.1472    -0.7989
C     -0.2727    -4.5919    -1.7185
C      0.8249    -3.7695    -2.0132
C      0.8392    -2.4747    -1.4726
N     -0.3037    -1.9695    -0.9605
C      2.1415    -1.7962    -1.0918
H      3.5761    -3.6424     0.6992
H      1.8971    -4.1624     0.2966
H      2.4682    -4.2732     1.9453
H      0.9178    -2.3217     1.4725
H      3.6667    -1.9103     2.7829
H      2.1699    -2.5223     3.5087
H      2.2972    -0.8085     3.0937
H      3.1609     0.1687     1.4468
H      2.3725     1.6749    -0.3100
H      4.1088     1.6416    -0.2187
H      3.3435     0.7896    -1.5626
H      4.7313    -1.8094     0.8923
H      4.8157    -1.1739    -0.7814
H      5.4024    -0.2003     0.6028
H     -3.1715     0.5094     0.6522
H     -2.5287    -0.9023    -1.4822
H     -3.7348    -2.0784    -0.9034
H     -4.2226    -0.3978    -1.2634
H     -4.4108    -0.8807     2.5242
H     -5.3094    -0.4599     1.0642
H     -4.6887    -2.1113     1.2695
H     -2.4272    -1.3163     3.2375
H     -0.2051    -0.2283     4.1435
H      0.3053    -0.4177     2.4320
H     -0.1648    -1.8518     3.4526
H     -1.8290     1.5393     2.2127
H     -1.9195     1.1605     3.9675
H     -3.3314     0.9434     2.9490
H     -1.0729    -2.9034     1.7869
H     -2.7085    -2.9560     1.1383
H     -1.9457    -4.8461    -0.3755
H     -0.2865    -5.6181    -2.0617
H      1.6960    -4.1827    -2.5058
H      2.9718    -2.5273    -1.1689
H      2.3216    -1.0239    -1.8552
63
{"conf": 9, "E": 251.78, "rms": -1.0, "geom": "OH", "total_charge": 0, "CA_charge": 1, "smiles": "C[CH:1]([CH3:2])[1N:3]1([CH:4]([CH3:5])[CH3:6])->[Mn+:7]2(<-[4H-:8])(<-[5C-:9]#[O+:10])(<-[6C-:11]#[O+:12])<-[2N:13]([CH:14]([CH3:15])[CH3:16])([CH:17]([CH3:18])[CH3:19])[CH2:20][c:21]3[cH:22][cH:23][cH:24][c:25]([3n:26]->23)[CH2:27]1", "smiles3D": "C([C:1]([C:2]([H:32])([H:33])[H:34])([1N:3]1([C:4]([C:5]([H:36])([H:37])[H:38])([C:6]([H:39])([H:40])[H:41])[H:35])->[Mn+:7]2(<-[4H-:8])(<-[5C-:9]#[O+:10])(<-[6C-:11]#[O+:12])<-[2N:13]([C:14]([C:15]([H:43])([H:44])[H:45])([C:16]([H:46])([H:47])[H:48])[H:42])([C:17]([C:18]([H:50])([H:51])[H:52])([C:19]([H:53])([H:54])[H:55])[H:49])[C:20]([H:56])([H:57])[c:21]3[c:22]([H:58])[c:23]([H:59])[c:24]([H:60])[c:25]([3n:26]->23)[C:27]1([H:61])[H:62])[H:31])([H:28])([H:29])[H:30]", "smiles3Dx": "C([C:1]([C:2]([H:32])([H:33])[H:34])([1N:3]1([C:4]([C:5]([H:36])([H:37])[H:38])([C:6]([H:39])([H:40])[H:41])[H:35])->[Mn+:7]2(<-[4H-:8])(<-[5C-:9]#[O+:10])(<-[6C-:11]#[O+:12])<-[2N:13]([C:14]([C:15]([H:43])([H:44])[H:45])([C:16]([H:46])([H:47])[H:48])[H:42])([C:17]([C:18]([H:50])([H:51])[H:52])([C:19]([H:53])([H:54])[H:55])[H:49])[C:20]([H:56])([H:57])[c:21]3[c:22]([H:58])[c:23]([H:59])[c:24]([H:60])[c:25]([3n:26]->23)[C:27]1([H:61])[H:62])[H:31])([H:28])([H:29])[H:30]", "dummies": []}
C      2.1606    -3.2206    -0.0044
C      2.5555    -1.9394     0.7672
C      3.8555    -2.2461     1.5742
N      1.4228    -1.3001     1.4685
C      0.5724    -2.2506     2.2399
C      1.3219    -3.0688     3.3211
C     -0.6839    -1.6553     2.9273
Mn     0.0000     0.0000     0.0000
H     -0.7030     0.5501     1.6012
C     -1.5873    -1.6422    -0.2787
O     -2.4182    -2.5043    -0.4231
C     -1.3781     1.7174    -0.6439
O     -2.1037     2.6207    -0.9787
N      0.8312     0.1386    -2.2839
C     -0.2564     0.5105    -3.2555
C      0.2049     0.6070    -4.7288
C     -1.5733    -0.2921    -3.2229
C      1.5566    -1.0915    -2.6067
C      0.7098    -2.3112    -3.0141
C      2.7770    -1.0104    -3.5676
C      1.7273     1.3341    -2.1822
C      2.4536     1.4932    -0.8671
C      3.7774     1.9525    -0.8058
C      4.4384     1.9243     0.4309
C      3.8064     1.3540     1.5453
C      2.4818     0.9126     1.4098
N      1.7975     1.2153     0.2809
C      1.9228    -0.1951     2.2910
H      2.1504    -4.1131     0.6523
H      2.8924    -3.4168    -0.8175
H      1.1567    -3.1128    -0.4528
H      2.8846    -1.1986     0.0336
H      4.5384    -2.8812     0.9696
H      3.7160    -2.7506     2.5389
H      4.4255    -1.3153     1.7655
H      0.1747    -2.9820     1.5111
H      0.6113    -3.6169     3.9762
H      1.9322    -3.8726     2.8713
H      1.9295    -2.4190     3.9810
H     -0.4519    -0.9059     3.7082
H     -1.2412    -2.4649     3.4460
H     -1.4253    -1.2782     2.2111
H     -0.5841     1.5359    -3.0001
H      0.3867    -0.3828    -5.1856
H     -0.5873     1.0971    -5.3351
H      1.1043     1.2447    -4.8298
H     -2.3186     0.2340    -3.8585
H     -2.0247    -0.2805    -2.2271
H     -1.5302    -1.3097    -3.6412
H      1.9639    -1.3521    -1.6717
H     -0.1521    -2.4381    -2.3369
H      0.3955    -2.2762    -4.0738
H      1.3160    -3.2371    -2.9124
H      3.1573    -2.0282    -3.8019
H      2.5531    -0.5186    -4.5286
H      3.6297    -0.4945    -3.0771
H      2.4694     1.3479    -3.0001
H      1.1446     2.2723    -2.2898
H      4.3014     2.2761    -1.6962
H      5.4694     2.2460     0.4999
H      4.3701     1.1652     2.4501
H      2.6968    -0.5294     3.0110
H      1.1036     0.2510     2.8753
63
{"conf": 10, "E": 280.04, "rms": -1.0, "geom": "OH", "total_charge": 0, "CA_charge": 1, "smiles": "C[CH:1]([CH3:2])[1N:3]1([CH:4]([CH3:5])[CH3:6])->[Mn+:7]2(<-[4H-:8])(<-[5C-:9]#[O+:10])(<-[6C-:11]#[O+:12])<-[2N:13]([CH:14]([CH3:15])[CH3:16])([CH:17]([CH3:18])[CH3:19])[CH2:20][c:21]3[cH:22][cH:23][cH:24][c:25]([3n:26]->23)[CH2:27]1", "smiles3D": "C([C:1]([C:2]([H:32])([H:33])[H:34])([1N:3]1([C:4]([C:5]([H:36])([H:37])[H:38])([C:6]([H:39])([H:40])[H:41])[H:35])->[Mn+:7]2(<-[4H-:8])(<-[5C-:9]#[O+:10])(<-[6C-:11]#[O+:12])<-[2N:13]([C:14]([C:15]([H:43])([H:44])[H:45])([C:16]([H:46])([H:47])[H:48])[H:42])([C:17]([C:18]([H:50])([H:51])[H:52])([C:19]([H:53])([H:54])[H:55])[H:49])[C:20]([H:56])([H:57])[c:21]3[c:22]([H:58])[c:23]([H:59])[c:24]([H:60])[c:25]([3n:26]->23)[C:27]1([H:61])[H:62])[H:31])([H:28])([H:29])[H:30]", "smiles3Dx": "C([C:1]([C:2]([H:32])([H:33])[H:34])([1N:3]1([C:4]([C:5]([H:36])([H:37])[H:38])([C:6]([H:39])([H:40])[H:41])[H:35])->[Mn+:7]2(<-[4H-:8])(<-[5C-:9]#[O+:10])(<-[6C-:11]#[O+:12])<-[2N:13]([C:14]([C:15]([H:43])([H:44])[H:45])([C:16]([H:46])([H:47])[H:48])[H:42])([C:17]([C:18]([H:50])([H:51])[H:52])([C:19]([H:53])([H:54])[H:55])[H:49])[C:20]([H:56])([H:57])[c:21]3[c:22]([H:58])[c:23]([H:59])[c:24]([H:60])[c:25]([3n:26]->23)[C:27]1([H:61])[H:62])[H:31])([H:28])([H:29])[H:30]", "dummies": []}
C     -2.6058     1.9317     1.4326
C     -2.8828     1.3381     0.0212
C     -4.3974     1.5938    -0.2628
N     -2.4008    -0.0585    -0.2110
C     -2.8135    -0.4774    -1.5643
C     -1.6897    -1.1676    -2.2986
C     -4.0935    -1.3576    -1.6435
Mn     0.0000     0.0000     0.0000
H     -0.3390     1.7922     0.1585
C      0.7435     0.4838    -2.1306
O      1.1351     0.7392    -3.2424
C      1.9974     0.8441     0.7725
O      3.0435     1.2877     1.1765
N      0.9595    -2.2231     0.3721
C      0.1853    -3.5316     0.2364
C     -0.6407    -4.0345     1.4579
C     -0.7324    -3.7288    -0.9795
C      2.2097    -2.2412    -0.4281
C      3.3719    -3.1234     0.1289
C      2.0437    -2.5944    -1.9154
C      1.3386    -2.0295     1.7929
C      0.2075    -1.4361     2.6220
C     -0.1591    -1.9851     3.8606
C     -1.5048    -1.8818     4.2530
C     -2.4513    -1.3741     3.3454
C     -1.9889    -0.8240     2.1385
N     -0.6592    -0.6085     2.0003
C     -2.8454    -0.9103     0.8778
H     -3.3358     1.5463     2.1765
H     -2.7254     3.0360     1.3986
H     -1.5935     1.7389     1.8223
H     -2.3200     1.9701    -0.7012
H     -4.6938     1.4244    -1.3149
H     -4.6345     2.6626    -0.0710
H     -5.0552     0.9970     0.3989
H     -3.0261     0.4284    -2.1753
H     -1.3516    -0.5482    -3.1553
H     -1.9960    -2.1317    -2.7567
H     -0.8735    -1.2883    -1.5718
H     -4.4582    -1.3858    -2.6929
H     -3.9053    -2.4055    -1.3316
H     -4.9111    -0.9496    -1.0200
H      0.9677    -4.3049     0.1159
H     -1.1149    -5.0116     1.2198
H     -1.4646    -3.3549     1.7101
H     -0.0254    -4.2617     2.3480
H     -0.9297    -4.8161    -1.1046
H     -0.3185    -3.4360    -1.9481
H     -1.7224    -3.2825    -0.8040
H      2.5829    -1.2055    -0.4194
H      3.7476    -2.7599     1.1058
H      4.2457    -3.0719    -0.5561
H      3.0970    -4.1910     0.2261
H      2.9691    -2.3218    -2.4674
H      1.2298    -2.0180    -2.3815
H      1.8931    -3.6849    -2.0604
H      1.6684    -2.9887     2.2470
H      2.1932    -1.3345     1.8783
H      0.5296    -2.5949     4.4314
H     -1.8350    -2.3466     5.1728
H     -3.5087    -1.5226     3.5234
H     -2.8110    -1.9586     0.5450
H     -3.8964    -0.6879     1.1526
63
{"conf": 11, "E": 257.45, "rms": -1.0, "geom": "OH", "total_charge": 0, "CA_charge": 1, "smiles": "C[CH:1]([CH3:2])[1N:3]1([CH:4]([CH3:5])[CH3:6])->[Mn+:7]2(<-[4H-:8])(<-[5C-:9]#[O+:10])(<-[6C-:11]#[O+:12])<-[2N:13]([CH:14]([CH3:15])[CH3:16])([CH:17]([CH3:18])[CH3:19])[CH2:20][c:21]3[cH:22][cH:23][cH:24][c:25]([3n:26]->23)[CH2:27]1", "smiles3D": "C([C:1]([C:2]([H:32])([H:33])[H:34])([1N:3]1([C:4]([C:5]([H:36])([H:37])[H:38])([C:6]([H:39])([H:40])[H:41])[H:35])->[Mn+:7]2(<-[4H-:8])(<-[5C-:9]#[O+:10])(<-[6C-:11]#[O+:12])<-[2N:13]([C:14]([C:15]([H:43])([H:44])[H:45])([C:16]([H:46])([H:47])[H:48])[H:42])([C:17]([C:18]([H:50])([H:51])[H:52])([C:19]([H:53])([H:54])[H:55])[H:49])[C:20]([H:56])([H:57])[c:21]3[c:22]([H:58])[c:23]([H:59])[c:24]([H:60])[c:25]([3n:26]->23)[C:27]1([H:61])[H:62])[H:31])([H:28])([H:29])[H:30]", "smiles3Dx": "C([C:1]([C:2]([H:32])([H:33])[H:34])([1N:3]1([C:4]([C:5]([H:36])([H:37])[H:38])([C:6]([H:39])([H:40])[H:41])[H:35])->[Mn+:7]2(<-[4H-:8])(<-[5C-:9]#[O+:10])(<-[6C-:11]#[O+:12])<-[2N:13]([C:14]([C:15]([H:43])([H:44])[H:45])([C:16]([H:46])([H:47])[H:48])[H:42])([C:17]([C:18]([H:50])([H:51])[H:52])([C:19]([H:53])([H:54])[H:55])[H:49])[C:20]([H:56])([H:57])[c:21]3[c:22]([H:58])[c:23]([H:59])[c:24]([H:60])[c:25]([3n:26]->23)[C:27]1([H:61])[H:62])[H:31])([H:28])([H:29])[H:30]", "dummies": []}
C      0.7594     2.2956    -3.3670
C      0.3383     2.8047    -1.9490
C     -0.0118     4.2989    -2.1779
N     -0.6858     2.0086    -1.1999
C     -1.3934     2.7634    -0.1398
C     -2.5376     3.7324    -0.5712
C     -0.4702     3.5000     0.8642
Mn     0.0000     0.0000     0.0000
H     -1.7960    -0.0325     0.3931
C      0.4427     0.8593     2.0872
O      0.6777     1.3051     3.1828
C     -0.3697    -2.1345     0.7604
O     -0.5825    -3.2541     1.1556
N      2.2542    -0.6515    -0.6376
C      3.1150    -1.2747     0.4288
C      2.3786    -1.9582     1.5771
C      4.1657    -2.3072    -0.0891
C      2.9046     0.5316    -1.1855
C      4.2254     0.3514    -1.9722
C      3.1432     1.6516    -0.1424
C      1.9115    -1.6627    -1.6616
C      0.7246    -1.3160    -2.5574
C      0.7177    -1.5860    -3.9336
C     -0.3116    -1.0285    -4.7164
C     -1.2286    -0.1300    -4.1378
C     -1.1414     0.1071    -2.7566
N     -0.3333    -0.6791    -2.0145
C     -1.6586     1.3982    -2.1246
H      1.7016     2.8004    -3.6727
H      0.9610     1.2264    -3.4668
H     -0.0066     2.5525    -4.1298
H      1.2282     2.7964    -1.3255
H      0.0282     4.9069    -1.2634
H     -0.9863     4.4001    -2.6978
H      0.7474     4.7804    -2.8325
H     -1.8953     1.9893     0.4568
H     -3.2374     3.8530     0.2837
H     -2.1922     4.7551    -0.8127
H     -3.1440     3.3580    -1.4164
H     -0.8052     3.2872     1.9017
H     -0.5112     4.6044     0.7807
H      0.5800     3.1813     0.7694
H      3.7014    -0.4815     0.9156
H      3.1020    -2.1877     2.3900
H      1.9587    -2.9334     1.2627
H      1.6319    -1.3000     2.0325
H      3.6986    -3.2897    -0.3142
H      4.7005    -1.9895    -0.9966
H      4.9345    -2.4811     0.6946
H      2.1932     0.9138    -1.8857
H      4.4773     1.3130    -2.4696
H      5.0755     0.1238    -1.2976
H      4.1615    -0.3888    -2.7897
H      3.2742     2.6304    -0.6500
H      2.2983     1.7075     0.5568
H      4.0821     1.5203     0.4344
H      2.7793    -1.8910    -2.3053
H      1.6376    -2.6028    -1.1375
H      1.5088    -2.1613    -4.3973
H     -0.3286    -1.2011    -5.7845
H     -1.8989     0.4444    -4.7643
H     -2.5897     1.1330    -1.5760
H     -1.9332     2.1163    -2.9292
63
{"conf": 12, "E": 291.13, "rms": -1.0, "geom": "OH", "total_charge": 0, "CA_charge": 1, "smiles": "C[CH:1]([CH3:2])[1N:3]1([CH:4]([CH3:5])[CH3:6])->[Mn+:7]2(<-[4H-:8])(<-[5C-:9]#[O+:10])(<-[6C-:11]#[O+:12])<-[2N:13]([CH:14]([CH3:15])[CH3:16])([CH:17]([CH3:18])[CH3:19])[CH2:20][c:21]3[cH:22][cH:23][cH:24][c:25]([3n:26]->23)[CH2:27]1", "smiles3D": "C([C:1]([C:2]([H:32])([H:33])[H:34])([1N:3]1([C:4]([C:5]([H:36])([H:37])[H:38])([C:6]([H:39])([H:40])[H:41])[H:35])->[Mn+:7]2(<-[4H-:8])(<-[5C-:9]#[O+:10])(<-[6C-:11]#[O+:12])<-[2N:13]([C:14]([C:15]([H:43])([H:44])[H:45])([C:16]([H:46])([H:47])[H:48])[H:42])([C:17]([C:18]([H:50])([H:51])[H:52])([C:19]([H:53])([H:54])[H:55])[H:49])[C:20]([H:56])([H:57])[c:21]3[c:22]([H:58])[c:23]([H:59])[c:24]([H:60])[c:25]([3n:26]->23)[C:27]1([H:61])[H:62])[H:31])([H:28])([H:29])[H:30]", "smiles3Dx": "C([C:1]([C:2]([H:32])([H:33])[H:34])([1N:3]1([C:4]([C:5]([H:36])([H:37])[H:38])([C:6]([H:39])([H:40])[H:41])[H:35])->[Mn+:7]2(<-[4H-:8])(<-[5C-:9]#[O+:10])(<-[6C-:11]#[O+:12])<-[2N:13]([C:14]([C:15]([H:43])([H:44])[H:45])([C:16]([H:46])([H:47])[H:48])[H:42])([C:17]([C:18]([H:50])([H:51])[H:52])([C:19]([H:53])([H:54])[H:55])[H:49])[C:20]([H:56])([H:57])[c:21]3[c:22]([H:58])[c:23]([H:59])[c:24]([H:60])[c:25]([3n:26]->23)[C:27]1([H:61])[H:62])[H:31])([H:28])([H:29])[H:30]", "dummies": []}
C      2.1270    -0.1279    -2.2816
C      1.4852     1.1577    -2.6867
C      1.5454     1.2693    -4.2416
N      0.1601     1.2723    -2.0619
C     -0.0721     2.7017    -1.6809
C     -1.4907     3.0479    -1.1387
C      0.2351     3.7691    -2.7721
Mn     0.0000     0.0000     0.0000
H     -0.2554     1.6819     0.6698
C      2.1741     0.1828     0.7641
O      3.3082     0.2796     1.1626
C     -0.6282    -0.3113     2.1842
O     -0.9508    -0.4557     3.3375
N     -0.2202    -2.4352    -0.3810
C     -0.2653    -3.0798     0.9685
C      0.1562    -4.5669     1.0683
C     -1.6405    -2.9985     1.7129
C      0.8535    -2.9514    -1.2576
C      0.6776    -4.3835    -1.8675
C      2.2785    -2.8546    -0.6487
C     -1.5077    -2.6117    -1.0661
C     -2.5080    -1.4937    -0.8836
C     -3.7908    -1.6877    -1.4245
C     -4.2608    -0.7372    -2.3470
C     -3.3892     0.2777    -2.7755
C     -2.1667     0.4206    -2.0987
N     -2.0126    -0.2383    -0.9246
C     -0.9172     0.7848    -2.8799
H      1.5035    -0.4598    -1.4518
H      3.1713     0.0338    -1.9355
H      2.1478    -0.8806    -3.0982
H      2.1448     1.9578    -2.2778
H      2.6039     1.3803    -4.5610
H      1.1406     0.3654    -4.7435
H      0.9898     2.1353    -4.6379
H      0.6403     2.9000    -0.8504
H     -2.2194     3.1453    -1.9723
H     -1.4578     4.0278    -0.6155
H     -1.9025     2.3239    -0.4164
H     -0.4082     3.6396    -3.6654
H      0.0262     4.7847    -2.3712
H      1.3015     3.8007    -3.0673
H      0.4634    -2.5120     1.5794
H     -0.0187    -4.9425     2.1003
H      1.2354    -4.7207     0.9162
H     -0.4529    -5.2021     0.3936
H     -1.4750    -3.0807     2.8088
H     -2.3095    -3.8402     1.4309
H     -2.2082    -2.0738     1.5292
H      0.8242    -2.2873    -2.1311
H      1.1731    -5.1857    -1.2868
H     -0.3747    -4.6858    -2.0210
H      1.1619    -4.4049    -2.8675
H      2.7165    -3.8375    -0.3852
H      2.9924    -2.4275    -1.3797
H      2.2832    -2.2516     0.2678
H     -1.3432    -2.6707    -2.1676
H     -1.9860    -3.5706    -0.7680
H     -4.2947    -2.6422    -1.3388
H     -5.1938    -0.9052    -2.8690
H     -3.5974     0.8267    -3.6850
H     -1.1857     1.5269    -3.6624
H     -0.5828    -0.1443    -3.3906
63
{"conf": 13, "E": 259.34, "rms": -1.0, "geom": "OH", "total_charge": 0, "CA_charge": 1, "smiles": "C[CH:1]([CH3:2])[1N:3]1([CH:4]([CH3:5])[CH3:6])->[Mn+:7]2(<-[4H-:8])(<-[5C-:9]#[O+:10])(<-[6C-:11]#[O+:12])<-[2N:13]([CH:14]([CH3:15])[CH3:16])([CH:17]([CH3:18])[CH3:19])[CH2:20][c:21]3[cH:22][cH:23][cH:24][c:25]([3n:26]->23)[CH2:27]1", "smiles3D": "C([C:1]([C:2]([H:32])([H:33])[H:34])([1N:3]1([C:4]([C:5]([H:36])([H:37])[H:38])([C:6]([H:39])([H:40])[H:41])[H:35])->[Mn+:7]2(<-[4H-:8])(<-[5C-:9]#[O+:10])(<-[6C-:11]#[O+:12])<-[2N:13]([C:14]([C:15]([H:43])([H:44])[H:45])([C:16]([H:46])([H:47])[H:48])[H:42])([C:17]([C:18]([H:50])([H:51])[H:52])([C:19]([H:53])([H:54])[H:55])[H:49])[C:20]([H:56])([H:57])[c:21]3[c:22]([H:58])[c:23]([H:59])[c:24]([H:60])[c:25]([3n:26]->23)[C:27]1([H:61])[H:62])[H:31])([H:28])([H:29])[H:30]", "smiles3Dx": "C([C:1]([C:2]([H:32])([H:33])[H:34])([1N:3]1([C:4]([C:5]([H:36])([H:37])[H:38])([C:6]([H:39])([H:40])[H:41])[H:35])->[Mn+:7]2(<-[4H-:8])(<-[5C-:9]#[O+:10])(<-[6C-:11]#[O+:12])<-[2N:13]([C:14]([C:15]([H:43])([H:44])[H:45])([C:16]([H:46])([H:47])[H:48])[H:42])([C:17]([C:18]([H:50])([H:51])[H:52])([C:19]([H:53])([H:54])[H:55])[H:49])[C:20]([H:56])([H:57])[c:21]3[c:22]([H:58])[c:23]([H:59])[c:24]([H:60])[c:25]([3n:26]->23)[C:27]1([H:61])[H:62])[H:31])([H:28])([H:29])[H:30]", "dummies": []}
C     -1.8751     4.2239     0.8704
C     -1.1913     2.8407     0.9677
C      0.1287     3.0018     1.7534
N     -1.1721     2.0754    -0.3241
C     -0.6076     2.7625    -1.4857
C     -1.5293     3.6974    -2.3216
C      0.7292     3.4919    -1.2631
Mn     0.0000     0.0000     0.0000
H     -0.8146     0.1993     1.6351
C      1.9942     0.7874     0.8273
O      3.0397     1.1996     1.2653
C      0.4879    -2.0289     0.9642
O      0.7439    -3.0927     1.4713
N      0.7646    -0.9747    -2.1215
C      0.4963    -0.1748    -3.3556
C      1.4626     0.9901    -3.6426
C      0.3381    -0.9533    -4.7006
C      2.1449    -1.4759    -1.9178
C      2.6569    -2.5354    -2.9269
C      3.2621    -0.4198    -1.7691
C     -0.1633    -2.1280    -2.1265
C     -1.5950    -1.6800    -1.9135
C     -2.5990    -1.9903    -2.8441
C     -3.7086    -1.1394    -2.9398
C     -3.7434     0.0421    -2.1865
C     -2.7037     0.2858    -1.2771
N     -1.8117    -0.6942    -1.0143
C     -2.5763     1.6038    -0.5569
H     -2.0673     4.6213     1.8904
H     -2.8671     4.1440     0.3844
H     -1.2505     4.9704     0.3459
H     -1.8178     2.2606     1.6784
H      0.9852     3.4331     1.2233
H     -0.0394     3.6768     2.6204
H      0.4030     2.0452     2.2297
H     -0.3766     1.9488    -2.1342
H     -0.9402     4.2538    -3.0820
H     -2.0665     4.4473    -1.7187
H     -2.2583     3.1048    -2.9140
H      1.4655     2.8186    -0.7900
H      1.1706     3.7811    -2.2412
H      0.6106     4.4348    -0.6981
H     -0.4958     0.2696    -3.1902
H      1.7242     1.5558    -2.7459
H      2.3792     0.6387    -4.1578
H      0.9725     1.7144    -4.3292
H      0.3488    -0.2544    -5.5653
H      1.1227    -1.7007    -4.8825
H     -0.6515    -1.4488    -4.7645
H      2.1115    -1.9908    -0.9398
H      2.9699    -2.0749    -3.8847
H      1.9447    -3.3606    -3.1079
H      3.5678    -3.0154    -2.5077
H      4.0290    -0.7952    -1.0572
H      3.8002    -0.2264    -2.7193
H      2.9078     0.5353    -1.3813
H     -0.1072    -2.7122    -3.0629
H      0.0874    -2.8293    -1.3126
H     -2.4776    -2.8016    -3.5506
H     -4.4825    -1.3388    -3.6695
H     -4.5313     0.7672    -2.3464
H     -3.1651     2.3614    -1.1020
H     -3.1129     1.4458     0.4008
63
{"conf": 14, "E": 464.2, "rms": -1.0, "geom": "OH", "total_charge": 0, "CA_charge": 1, "smiles": "C[CH:1]([CH3:2])[1N:3]1([CH:4]([CH3:5])[CH3:6])->[Mn+:7]2(<-[4H-:8])(<-[5C-:9]#[O+:10])(<-[6C-:11]#[O+:12])<-[2N:13]([CH:14]([CH3:15])[CH3:16])([CH:17]([CH3:18])[CH3:19])[CH2:20][c:21]3[cH:22][cH:23][cH:24][c:25]([3n:26]->23)[CH2:27]1", "smiles3D": "C([C:1]([C:2]([H:32])([H:33])[H:34])([1N:3]1([C:4]([C:5]([H:36])([H:37])[H:38])([C:6]([H:39])([H:40])[H:41])[H:35])->[Mn+:7]2(<-[4H-:8])(<-[5C-:9]#[O+:10])(<-[6C-:11]#[O+:12])<-[2N:13]([C:14]([C:15]([H:43])([H:44])[H:45])([C:16]([H:46])([H:47])[H:48])[H:42])([C:17]([C:18]([H:50])([H:51])[H:52])([C:19]([H:53])([H:54])[H:55])[H:49])[C:20]([H:56])([H:57])[c:21]3[c:22]([H:58])[c:23]([H:59])[c:24]([H:60])[c:25]([3n:26]->23)[C:27]1([H:61])[H:62])[H:31])([H:28])([H:29])[H:30]", "smiles3Dx": "C([C:1]([C:2]([H:32])([H:33])[H:34])([1N:3]1([C:4]([C:5]([H:36])([H:37])[H:38])([C:6]([H:39])([H:40])[H:41])[H:35])->[Mn+:7]2(<-[4H-:8])(<-[5C-:9]#[O+:10])(<-[6C-:11]#[O+:12])<-[2N:13]([C:14]([C:15]([H:43])([H:44])[H:45])([C:16]([H:46])([H:47])[H:48])[H:42])([C:17]([C:18]([H:50])([H:51])[H:52])([C:19]([H:53])([H:54])[H:55])[H:49])[C:20]([H:56])([H:57])[c:21]3[c:22]([H:58])[c:23]([H:59])[c:24]([H:60])[c:25]([3n:26]->23)[C:27]1([H:61])[H:62])[H:31])([H:28])([H:29])[H:30]", "dummies": []}
C     -1.8002    -0.4476    -4.4350
C     -0.9868    -0.6101    -3.1107
C     -1.0561    -2.0839    -2.6478
N     -1.2602     0.4450    -2.0816
C     -2.7321     0.6390    -1.7512
C     -2.9536     1.2563    -0.3438
C     -3.6780    -0.5919    -1.8415
Mn     0.0000     0.0000     0.0000
H     -1.4646    -0.9993    -0.4010
C      0.6186    -2.1702     0.4397
O      0.9430    -3.3085     0.6704
C      1.6741    -0.3712    -1.5303
O      2.5444    -0.5701    -2.3414
N      1.4188     1.2813     1.4636
C      2.8020     1.5032     0.9856
C      2.9203     2.5136    -0.1866
C      3.5969     0.2304     0.5837
C      1.3360     0.5511     2.7542
C      2.3680    -0.5410     3.1113
C     -0.0722    -0.0848     2.8116
C      0.7563     2.5703     1.7346
C      0.1045     3.1146     0.5354
C     -0.0201     4.4983     0.3342
C     -0.4612     4.9615    -0.9061
C     -0.7357     4.0452    -1.9218
C     -0.6367     2.6748    -1.6391
N     -0.3092     2.2454    -0.4071
C     -0.7494     1.6678    -2.6719
H     -2.2004    -1.4133    -4.8123
H     -1.1389    -0.0395    -5.2295
H     -2.6478     0.2555    -4.3509
H      0.0720    -0.4967    -3.4193
H     -0.3017    -2.2764    -1.8753
H     -0.7673    -2.7454    -3.4932
H     -2.0343    -2.4424    -2.2984
H     -3.1563     1.3747    -2.4718
H     -3.9846     1.0774     0.0308
H     -2.8636     2.3607    -0.3750
H     -2.2590     0.8455     0.4110
H     -4.7268    -0.2488    -1.7068
H     -3.6902    -1.0793    -2.8306
H     -3.5002    -1.3339    -1.0382
H      3.3525     1.9584     1.8431
H      2.2778     2.2186    -1.0382
H      3.9698     2.5754    -0.5474
H      2.6743     3.5450     0.1336
H      4.4439     0.0607     1.2802
H      2.9668    -0.6685     0.5632
H      4.0773     0.3114    -0.4143
H      1.4103     1.2845     3.5982
H      2.1373    -0.9285     4.1275
H      3.3867    -0.1189     3.2027
H      2.3263    -1.4193     2.4417
H     -0.7368     0.4997     3.4825
H     -0.0720    -1.1337     3.1801
H     -0.5121    -0.0714     1.7959
H      1.4949     3.3120     2.1207
H     -0.0488     2.4818     2.4996
H      0.2722     5.2031     1.1026
H     -0.5352     6.0243    -1.0960
H     -1.0026     4.3955    -2.9111
H     -1.4058     2.0459    -3.4891
H      0.2729     1.5320    -3.0902
63
{"conf": 15, "E": 461.31, "rms": -1.0, "geom": "OH", "total_charge": 0, "CA_charge": 1, "smiles": "C[CH:1]([CH3:2])[1N:3]1([CH:4]([CH3:5])[CH3:6])->[Mn+:7]2(<-[4H-:8])(<-[5C-:9]#[O+:10])(<-[6C-:11]#[O+:12])<-[2N:13]([CH:14]([CH3:15])[CH3:16])([CH:17]([CH3:18])[CH3:19])[CH2:20][c:21]3[cH:22][cH:23][cH:24][c:25]([3n:26]->23)[CH2:27]1", "smiles3D": "C([C:1]([C:2]([H:32])([H:33])[H:34])([1N:3]1([C:4]([C:5]([H:36])([H:37])[H:38])([C:6]([H:39])([H:40])[H:41])[H:35])->[Mn+:7]2(<-[4H-:8])(<-[5C-:9]#[O+:10])(<-[6C-:11]#[O+:12])<-[2N:13]([C:14]([C:15]([H:43])([H:44])[H:45])([C:16]([H:46])([H:47])[H:48])[H:42])([C:17]([C:18]([H:50])([H:51])[H:52])([C:19]([H:53])([H:54])[H:55])[H:49])[C:20]([H:56])([H:57])[c:21]3[c:22]([H:58])[c:23]([H:59])[c:24]([H:60])[c:25]([3n:26]->23)[C:27]1([H:61])[H:62])[H:31])([H:28])([H:29])[H:30]", "smiles3Dx": "C([C:1]([C:2]([H:32])([H:33])[H:34])([1N:3]1([C:4]([C:5]([H:36])([H:37])[H:38])([C:6]([H:39])([H:40])[H:41])[H:35])->[Mn+:7]2(<-[4H-:8])(<-[5C-:9]#[O+:10])(<-[6C-:11]#[O+:12])<-[2N:13]([C:14]([C:15]([H:43])([H:44])[H:45])([C:16]([H:46])([H:47])[H:48])[H:42])([C:17]([C:18]([H:50])([H:51])[H:52])([C:19]([H:53])([H:54])[H:55])[H:49])[C:20]([H:56])([H:57])[c:21]3[c:22]([H:58])[c:23]([H:59])[c:24]([H:60])[c:25]([3n:26]->23)[C:27]1([H:61])[H:62])[H:31])([H:28])([H:29])[H:30]", "dummies": []}
C      1.5850    -2.9234    -2.6820
C      2.0567    -1.4561    -2.3817
C      3.0988    -1.5288    -1.2425
N      0.9768    -0.3895    -2.2553
C     -0.0902    -0.6501    -3.3174
C     -1.3414    -1.3963    -2.7945
C     -0.6275     0.5412    -4.1719
Mn     0.0000     0.0000     0.0000
H     -0.9774     0.7000    -1.3736
C     -2.0851    -0.9148     0.3036
O     -3.1801    -1.3948     0.4613
C      0.2774    -2.2791     0.0276
O      0.4009    -3.4791     0.0587
N      1.0712    -0.0459     2.1659
C      0.7466    -1.1825     3.0714
C      1.6551    -2.4408     3.0110
C     -0.7237    -1.6563     2.9949
C      0.4629     1.1833     2.7371
C     -0.0925     2.0505     1.6032
C      1.3312     2.0706     3.6637
C      2.5075     0.0966     1.9875
C      2.8359     1.0154     0.8659
C      4.0970     1.6210     0.7579
C      4.4791     2.1688    -0.4757
C      3.6479     2.0157    -1.5941
C      2.4189     1.3635    -1.4230
N      2.0128     0.9947    -0.2006
C      1.5837     0.9192    -2.5444
H      2.2081    -3.6990    -2.1889
H      1.6723    -3.1309    -3.7705
H      0.5517    -3.1474    -2.4061
H      2.6474    -1.1749    -3.2851
H      3.8161    -0.6913    -1.2780
H      3.7591    -2.4149    -1.3534
H      2.6253    -1.5994    -0.2624
H      0.3654    -1.3148    -4.0799
H     -1.1607    -2.0145    -1.9173
H     -2.1767    -0.7076    -2.5475
H     -1.7241    -2.0708    -3.5908
H     -1.1605     1.2990    -3.5607
H     -1.3558     0.1627    -4.9222
H      0.1829     1.0187    -4.7618
H      0.8858    -0.7897     4.1082
H      2.6324    -2.2297     3.4957
H      1.2058    -3.2795     3.5861
H      1.8425    -2.7913     1.9834
H     -1.4352    -0.8420     2.7801
H     -0.8738    -2.4696     2.2626
H     -1.0172    -2.0782     3.9803
H     -0.4186     0.9064     3.3509
H     -0.8938     2.7157     1.9910
H     -0.5301     1.3964     0.8264
H      0.6871     2.6969     1.1508
H      2.1597     2.5655     3.1144
H      0.7023     2.8728     4.1063
H      1.7371     1.4708     4.5048
H      2.9609    -0.8683     1.7230
H      3.0090     0.4389     2.9151
H      4.7867     1.6260     1.5925
H      5.4487     2.6374    -0.5826
H      3.9794     2.3425    -2.5716
H      0.8057     1.6978    -2.6414
H      2.1851     0.9034    -3.4827
63
{"conf": 16, "E": 282.43, "rms": -1.0, "geom": "OH", "total_charge": 0, "CA_charge": 1, "smiles": "C[CH:1]([CH3:2])[1N:3]1([CH:4]([CH3:5])[CH3:6])->[Mn+:7]2(<-[4H-:8])(<-[5C-:9]#[O+:10])(<-[6C-:11]#[O+:12])<-[2N:13]([CH:14]([CH3:15])[CH3:16])([CH:17]([CH3:18])[CH3:19])[CH2:20][c:21]3[cH:22][cH:23][cH:24][c:25]([3n:26]->23)[CH2:27]1", "smiles3D": "C([C:1]([C:2]([H:32])([H:33])[H:34])([1N:3]1([C:4]([C:5]([H:36])([H:37])[H:38])([C:6]([H:39])([H:40])[H:41])[H:35])->[Mn+:7]2(<-[4H-:8])(<-[5C-:9]#[O+:10])(<-[6C-:11]#[O+:12])<-[2N:13]([C:14]([C:15]([H:43])([H:44])[H:45])([C:16]([H:46])([H:47])[H:48])[H:42])([C:17]([C:18]([H:50])([H:51])[H:52])([C:19]([H:53])([H:54])[H:55])[H:49])[C:20]([H:56])([H:57])[c:21]3[c:22]([H:58])[c:23]([H:59])[c:24]([H:60])[c:25]([3n:26]->23)[C:27]1([H:61])[H:62])[H:31])([H:28])([H:29])[H:30]", "smiles3Dx": "C([C:1]([C:2]([H:32])([H:33])[H:34])([1N:3]1([C:4]([C:5]([H:36])([H:37])[H:38])([C:6]([H:39])([H:40])[H:41])[H:35])->[Mn+:7]2(<-[4H-:8])(<-[5C-:9]#[O+:10])(<-[6C-:11]#[O+:12])<-[2N:13]([C:14]([C:15]([H:43])([H:44])[H:45])([C:16]([H:46])([H:47])[H:48])[H:42])([C:17]([C:18]([H:50])([H:51])[H:52])([C:19]([H:53])([H:54])[H:55])[H:49])[C:20]([H:56])([H:57])[c:21]3[c:22]([H:58])[c:23]([H:59])[c:24]([H:60])[c:25]([3n:26]->23)[C:27]1([H:61])[H:62])[H:31])([H:28])([H:29])[H:30]", "dummies": []}
C     -2.1922     4.0890     0.3661
C     -1.9108     2.5662     0.5376
C     -3.0340     2.0494     1.4743
N     -0.5169     2.1798     0.9080
C      0.4946     3.1180     0.3273
C      0.5103     3.1594    -1.2191
C      1.9771     2.9383     0.8127
Mn     0.0000     0.0000     0.0000
H      1.6532     0.7366    -0.1977
C     -0.4579     0.4602    -2.2050
O     -0.6928     0.7041    -3.3627
C      1.3603    -1.7790    -0.5021
O      2.0881    -2.7040    -0.7660
N     -1.8275    -1.5529     0.3971
C     -3.0916    -0.9879    -0.1457
C     -3.3821    -1.1665    -1.6542
C     -4.3928    -1.4320     0.6027
C     -1.5729    -2.9316    -0.1435
C     -1.0627    -2.9738    -1.6107
C     -0.6430    -3.8605     0.7124
C     -1.8858    -1.6338     1.8720
C     -0.5936    -1.3376     2.6139
C     -0.5400    -1.6169     3.9896
C     -0.0100    -0.6364     4.8448
C      0.2904     0.6328     4.3236
C      0.2189     0.8100     2.9328
N      0.1476    -0.3014     2.1619
C     -0.2788     2.1424     2.3822
H     -1.6691     4.5435    -0.4959
H     -1.9277     4.6371     1.2956
H     -3.2730     4.2604     0.1678
H     -2.0824     2.0945    -0.4510
H     -2.7442     1.1201     1.9630
H     -3.9767     1.8993     0.9047
H     -3.2712     2.7767     2.2821
H      0.2169     4.1378     0.6655
H      1.1594     2.3734    -1.6498
H     -0.4914     3.0793    -1.6746
H      0.9365     4.1312    -1.5494
H      2.1364     2.0292     1.4240
H      2.2684     3.8009     1.4508
H      2.7116     2.9182    -0.0216
H     -2.9873     0.0826    -0.0066
H     -3.7280    -2.1958    -1.8821
H     -4.2113    -0.4863    -1.9474
H     -2.5484    -0.8855    -2.3038
H     -4.3521    -2.5034     0.8835
H     -4.5813    -0.8191     1.5076
H     -5.3006    -1.2873    -0.0225
H     -2.5602    -3.4460    -0.1509
H     -1.8561    -3.3306    -2.2984
H     -0.2203    -3.6775    -1.7741
H     -0.7149    -1.9951    -1.9480
H     -0.2723    -4.7309     0.1307
H     -1.1994    -4.3292     1.5494
H      0.2283    -3.3313     1.1334
H     -2.2757    -2.6178     2.2053
H     -2.5968    -0.8985     2.2575
H     -1.0600    -2.4698     4.4074
H     -0.0206    -0.7912     5.9158
H      0.4174     1.4767     4.9900
H     -1.1951     2.3890     2.9374
H      0.4443     2.9199     2.7070
