# Supplementary material for: MACE: Automated Assessment of Stereochemistry of Transition Metal Complexes and Its Applications in Computational Catalysis
Source: J Chem Theory Comput. 2024 Feb 16;20(5):2313–20. doi: 10.1021/acs.jctc.3c01313 (PMC10938507; doi:10.1021/acs.jctc.3c01313)
Supplement: Supplementary file 3 — ct3c01313_si_003.zip [file ct3c01313_si_003.zip › structures/screening/mace_MeCN/Mn_NNpyN_iPr_tri_3.xyz]

63
{"conf": 0, "E": 274.14, "rms": -1.0, "geom": "OH", "total_charge": 0, "CA_charge": 1, "smiles": "C[CH:1]([CH3:2])[1N:3]1([CH:4]([CH3:5])[CH3:6])->[Mn+:7]2(<-[4C-:8]#[O+:9])(<-[5H-:10])(<-[6C-:11]#[O+:12])<-[2N:13]([CH:14]([CH3:15])[CH3:16])([CH:17]([CH3:18])[CH3:19])[CH2:20][c:21]3[cH:22][cH:23][cH:24][c:25]([3n:26]->23)[CH2:27]1", "smiles3D": "C([C:1]([C:2]([H:32])([H:33])[H:34])([1N:3]1([C:4]([C:5]([H:36])([H:37])[H:38])([C:6]([H:39])([H:40])[H:41])[H:35])->[Mn+:7]2(<-[4C-:8]#[O+:9])(<-[5H-:10])(<-[6C-:11]#[O+:12])<-[2N:13]([C:14]([C:15]([H:43])([H:44])[H:45])([C:16]([H:46])([H:47])[H:48])[H:42])([C:17]([C:18]([H:50])([H:51])[H:52])([C:19]([H:53])([H:54])[H:55])[H:49])[C:20]([H:56])([H:57])[c:21]3[c:22]([H:58])[c:23]([H:59])[c:24]([H:60])[c:25]([3n:26]->23)[C:27]1([H:61])[H:62])[H:31])([H:28])([H:29])[H:30]", "smiles3Dx": "C([C:1]([C:2]([H:32])([H:33])[H:34])([1N:3]1([C:4]([C:5]([H:36])([H:37])[H:38])([C:6]([H:39])([H:40])[H:41])[H:35])->[Mn+:7]2(<-[4C-:8]#[O+:9])(<-[5H-:10])(<-[6C-:11]#[O+:12])<-[2N:13]([C:14]([C:15]([H:43])([H:44])[H:45])([C:16]([H:46])([H:47])[H:48])[H:42])([C:17]([C:18]([H:50])([H:51])[H:52])([C:19]([H:53])([H:54])[H:55])[H:49])[C:20]([H:56])([H:57])[c:21]3[c:22]([H:58])[c:23]([H:59])[c:24]([H:60])[c:25]([3n:26]->23)[C:27]1([H:61])[H:62])[H:31])([H:28])([H:29])[H:30]", "dummies": []}
C     -2.8586     1.3490     1.1262
C     -3.1606     1.0377    -0.3368
C     -4.6727     0.6466    -0.4054
N     -2.2241     0.0880    -1.0506
C     -2.3200     0.4339    -2.4968
C     -1.5966     1.7557    -2.7942
C     -1.9667    -0.6456    -3.5666
Mn     0.0000     0.0000     0.0000
C     -1.0475    -0.6926     1.9274
O     -1.5819    -1.0676     2.9417
H      0.1330     1.7693     0.4768
C      1.6250    -0.6258     1.4933
O      2.4565    -0.9596     2.3007
N      1.8217    -0.1040    -1.6141
C      3.0740     0.6145    -1.1885
C      4.2469    -0.1889    -0.5570
C      2.7900     1.8167    -0.2683
C      1.3739     0.3673    -2.9370
C      1.5336     1.8907    -3.2667
C      1.9410    -0.4046    -4.1583
C      2.0293    -1.5739    -1.5781
C      0.7496    -2.3796    -1.6229
C      0.5878    -3.5055    -2.4416
C     -0.6946    -4.0738    -2.5423
C     -1.7899    -3.4532    -1.9146
C     -1.5495    -2.3179    -1.1239
N     -0.2719    -1.9832    -0.8378
C     -2.6485    -1.2994    -0.8283
H     -3.2080     0.5374     1.7937
H     -1.8066     1.6177     1.2805
H     -3.4365     2.2488     1.4313
H     -3.0869     2.0239    -0.8363
H     -5.0222     0.3833    -1.4206
H     -4.9055    -0.2075     0.2648
H     -5.2941     1.5052    -0.0704
H     -3.3873     0.6455    -2.7105
H     -1.1269     1.7702    -3.7942
H     -2.3176     2.6009    -2.8169
H     -0.8891     1.9571    -1.9700
H     -2.8023    -1.3720    -3.6474
H     -1.8804    -0.1929    -4.5771
H     -1.0610    -1.2354    -3.3821
H      3.5395     1.0263    -2.0994
H      4.0120    -0.6152     0.4311
H      5.1189     0.4850    -0.4099
H      4.5967    -0.9896    -1.2418
H      1.9057     2.3866    -0.5721
H      3.6493     2.5206    -0.3101
H      2.6732     1.5285     0.7904
H      0.3230     0.1783    -2.9104
H      2.5733     2.1947    -3.4995
H      0.9883     2.1288    -4.2026
H      1.1216     2.5579    -2.4971
H      3.0507    -0.4217    -4.1257
H      1.5390    -1.4367    -4.2105
H      1.6324     0.0753    -5.1120
H      2.4939    -1.8519    -0.6185
H      2.7179    -1.9156    -2.3767
H      1.4111    -3.9028    -3.0213
H     -0.8555    -4.9295    -3.1850
H     -2.7983    -3.7842    -2.1281
H     -2.9357    -1.4299     0.2352
H     -3.5411    -1.5397    -1.4497
63
{"conf": 1, "E": 466.27, "rms": -1.0, "geom": "OH", "total_charge": 0, "CA_charge": 1, "smiles": "C[CH:1]([CH3:2])[1N:3]1([CH:4]([CH3:5])[CH3:6])->[Mn+:7]2(<-[4C-:8]#[O+:9])(<-[5H-:10])(<-[6C-:11]#[O+:12])<-[2N:13]([CH:14]([CH3:15])[CH3:16])([CH:17]([CH3:18])[CH3:19])[CH2:20][c:21]3[cH:22][cH:23][cH:24][c:25]([3n:26]->23)[CH2:27]1", "smiles3D": "C([C:1]([C:2]([H:32])([H:33])[H:34])([1N:3]1([C:4]([C:5]([H:36])([H:37])[H:38])([C:6]([H:39])([H:40])[H:41])[H:35])->[Mn+:7]2(<-[4C-:8]#[O+:9])(<-[5H-:10])(<-[6C-:11]#[O+:12])<-[2N:13]([C:14]([C:15]([H:43])([H:44])[H:45])([C:16]([H:46])([H:47])[H:48])[H:42])([C:17]([C:18]([H:50])([H:51])[H:52])([C:19]([H:53])([H:54])[H:55])[H:49])[C:20]([H:56])([H:57])[c:21]3[c:22]([H:58])[c:23]([H:59])[c:24]([H:60])[c:25]([3n:26]->23)[C:27]1([H:61])[H:62])[H:31])([H:28])([H:29])[H:30]", "smiles3Dx": "C([C:1]([C:2]([H:32])([H:33])[H:34])([1N:3]1([C:4]([C:5]([H:36])([H:37])[H:38])([C:6]([H:39])([H:40])[H:41])[H:35])->[Mn+:7]2(<-[4C-:8]#[O+:9])(<-[5H-:10])(<-[6C-:11]#[O+:12])<-[2N:13]([C:14]([C:15]([H:43])([H:44])[H:45])([C:16]([H:46])([H:47])[H:48])[H:42])([C:17]([C:18]([H:50])([H:51])[H:52])([C:19]([H:53])([H:54])[H:55])[H:49])[C:20]([H:56])([H:57])[c:21]3[c:22]([H:58])[c:23]([H:59])[c:24]([H:60])[c:25]([3n:26]->23)[C:27]1([H:61])[H:62])[H:31])([H:28])([H:29])[H:30]", "dummies": []}
C     -2.8796    -3.7551     0.1927
C     -1.6270    -2.8320     0.1753
C     -0.5161    -3.5886    -0.5862
N     -1.8898    -1.4487    -0.2854
C     -2.8845    -0.7546     0.5383
C     -2.7573     0.7675     0.3016
C     -2.7793    -0.9966     2.0690
Mn     0.0000     0.0000     0.0000
C      0.9341    -1.5743     1.3994
O      1.4217    -2.3982     2.1328
H     -0.1247     0.6240     1.7283
C      0.6870     2.1855     0.3061
O      1.0110     3.3282     0.5157
N      2.0090     0.5159    -1.3911
C      1.6824     1.5206    -2.4919
C      0.1553     1.7500    -2.6445
C      2.3594     2.9246    -2.4719
C      3.1677     0.9433    -0.5478
C      4.5767     0.7730    -1.1946
C      3.2173     0.2706     0.8296
C      2.3715    -0.7454    -2.0017
C      1.1862    -1.2614    -2.6650
C      1.2337    -1.9512    -3.8849
C      0.0315    -2.3743    -4.4602
C     -1.1750    -2.1459    -3.7904
C     -1.1453    -1.4748    -2.5582
N      0.0139    -0.9839    -2.0772
C     -2.3229    -1.4143    -1.6756
H     -3.7886    -3.2552     0.5719
H     -2.6842    -4.6236     0.8577
H     -3.1092    -4.1647    -0.8131
H     -1.2736    -2.7649     1.2186
H     -0.8457    -3.9001    -1.5982
H     -0.2573    -4.5163    -0.0318
H      0.4127    -3.0010    -0.6639
H     -3.9102    -1.0601     0.2241
H     -3.0611     1.3723     1.1827
H     -3.4050     1.1018    -0.5347
H     -1.7102     1.0058     0.0583
H     -3.0756    -2.0257     2.3514
H     -1.7518    -0.8022     2.4325
H     -3.4791    -0.3321     2.6198
H      2.0164     1.0842    -3.4635
H     -0.4122     1.3861    -1.7767
H     -0.1150     2.8197    -2.7810
H     -0.2216     1.2159    -3.5433
H      2.0109     3.5634    -1.6438
H      3.4616     2.8819    -2.4642
H      2.1020     3.4629    -3.4101
H      3.0670     2.0190    -0.3334
H      5.3132     1.4160    -0.6664
H      4.9321    -0.2774    -1.1170
H      4.5909     1.0539    -2.2648
H      3.3640    -0.8239     0.7543
H      4.0781     0.6706     1.4085
H      2.3223     0.5219     1.4225
H      3.1872    -0.6401    -2.7519
H      2.6822    -1.4852    -1.2356
H      2.1752    -2.1497    -4.3813
H      0.0377    -2.9072    -5.4020
H     -2.1022    -2.5330    -4.1941
H     -2.8620    -0.4791    -1.9222
H     -3.0019    -2.2589    -1.9100
63
{"conf": 2, "E": 248.61, "rms": -1.0, "geom": "OH", "total_charge": 0, "CA_charge": 1, "smiles": "C[CH:1]([CH3:2])[1N:3]1([CH:4]([CH3:5])[CH3:6])->[Mn+:7]2(<-[4C-:8]#[O+:9])(<-[5H-:10])(<-[6C-:11]#[O+:12])<-[2N:13]([CH:14]([CH3:15])[CH3:16])([CH:17]([CH3:18])[CH3:19])[CH2:20][c:21]3[cH:22][cH:23][cH:24][c:25]([3n:26]->23)[CH2:27]1", "smiles3D": "C([C:1]([C:2]([H:32])([H:33])[H:34])([1N:3]1([C:4]([C:5]([H:36])([H:37])[H:38])([C:6]([H:39])([H:40])[H:41])[H:35])->[Mn+:7]2(<-[4C-:8]#[O+:9])(<-[5H-:10])(<-[6C-:11]#[O+:12])<-[2N:13]([C:14]([C:15]([H:43])([H:44])[H:45])([C:16]([H:46])([H:47])[H:48])[H:42])([C:17]([C:18]([H:50])([H:51])[H:52])([C:19]([H:53])([H:54])[H:55])[H:49])[C:20]([H:56])([H:57])[c:21]3[c:22]([H:58])[c:23]([H:59])[c:24]([H:60])[c:25]([3n:26]->23)[C:27]1([H:61])[H:62])[H:31])([H:28])([H:29])[H:30]", "smiles3Dx": "C([C:1]([C:2]([H:32])([H:33])[H:34])([1N:3]1([C:4]([C:5]([H:36])([H:37])[H:38])([C:6]([H:39])([H:40])[H:41])[H:35])->[Mn+:7]2(<-[4C-:8]#[O+:9])(<-[5H-:10])(<-[6C-:11]#[O+:12])<-[2N:13]([C:14]([C:15]([H:43])([H:44])[H:45])([C:16]([H:46])([H:47])[H:48])[H:42])([C:17]([C:18]([H:50])([H:51])[H:52])([C:19]([H:53])([H:54])[H:55])[H:49])[C:20]([H:56])([H:57])[c:21]3[c:22]([H:58])[c:23]([H:59])[c:24]([H:60])[c:25]([3n:26]->23)[C:27]1([H:61])[H:62])[H:31])([H:28])([H:29])[H:30]", "dummies": []}
C     -1.2062    -4.5062    -1.1601
C     -0.3930    -3.1843    -0.9991
C      0.6375    -3.1339    -2.1450
N     -1.1944    -1.9475    -0.8890
C     -1.8968    -1.6506    -2.1861
C     -3.4350    -1.4345    -2.1447
C     -1.2899    -0.4695    -2.9545
Mn     0.0000     0.0000     0.0000
C     -2.0531     1.0309    -0.0851
O     -3.1259     1.5805    -0.1236
H      0.5187     0.7435    -1.5910
C      0.3295     1.9476     1.1660
O      0.4982     2.9727     1.7786
N      2.2259    -0.5209     0.8157
C      3.1201     0.6867     0.8089
C      3.1941     1.5140    -0.4908
C      4.5658     0.4287     1.2956
C      2.7244    -1.6771     0.0855
C      3.6598    -2.6749     0.8234
C      3.3299    -1.3893    -1.3034
C      1.9341    -0.8208     2.2440
C      0.6566    -1.5849     2.4751
C      0.5878    -2.6475     3.3881
C     -0.5598    -3.4507     3.3942
C     -1.5606    -3.2366     2.4378
C     -1.4297    -2.1483     1.5619
N     -0.4405    -1.2476     1.7610
C     -2.1391    -2.1226     0.2294
H     -1.5538    -4.8716    -0.1708
H     -0.5667    -5.3201    -1.5655
H     -2.0863    -4.3982    -1.8233
H      0.1595    -3.3033    -0.0538
H      1.4795    -3.8247    -1.9256
H      0.2068    -3.4448    -3.1200
H      1.0209    -2.1151    -2.2582
H     -1.7684    -2.5206    -2.8582
H     -3.8292    -1.3502    -3.1806
H     -3.9527    -2.3055    -1.6935
H     -3.7172    -0.5036    -1.6171
H     -0.2107    -0.6009    -3.1313
H     -1.7447    -0.4172    -3.9676
H     -1.4997     0.4995    -2.4738
H      2.7079     1.4025     1.5437
H      3.5885     2.5237    -0.2430
H      2.2050     1.6940    -0.9188
H      3.8941     1.1215    -1.2497
H      4.5772    -0.0865     2.2754
H      5.0808     1.4012     1.4524
H      5.1740    -0.1358     0.5667
H      1.8265    -2.2196    -0.1001
H      4.0314    -3.4501     0.1190
H      4.5423    -2.1947     1.2787
H      3.1016    -3.2359     1.6022
H      4.3744    -1.0333    -1.2459
H      2.6966    -0.6793    -1.8702
H      3.3778    -2.3264    -1.8971
H      1.8107     0.1178     2.8235
H      2.7712    -1.3670     2.7183
H      1.4226    -2.8875     4.0344
H     -0.6246    -4.2969     4.0657
H     -2.3632    -3.9543     2.3243
H     -2.7530    -3.0387     0.1184
H     -2.8382    -1.2756     0.2727
63
{"conf": 3, "E": 248.49, "rms": -1.0, "geom": "OH", "total_charge": 0, "CA_charge": 1, "smiles": "C[CH:1]([CH3:2])[1N:3]1([CH:4]([CH3:5])[CH3:6])->[Mn+:7]2(<-[4C-:8]#[O+:9])(<-[5H-:10])(<-[6C-:11]#[O+:12])<-[2N:13]([CH:14]([CH3:15])[CH3:16])([CH:17]([CH3:18])[CH3:19])[CH2:20][c:21]3[cH:22][cH:23][cH:24][c:25]([3n:26]->23)[CH2:27]1", "smiles3D": "C([C:1]([C:2]([H:32])([H:33])[H:34])([1N:3]1([C:4]([C:5]([H:36])([H:37])[H:38])([C:6]([H:39])([H:40])[H:41])[H:35])->[Mn+:7]2(<-[4C-:8]#[O+:9])(<-[5H-:10])(<-[6C-:11]#[O+:12])<-[2N:13]([C:14]([C:15]([H:43])([H:44])[H:45])([C:16]([H:46])([H:47])[H:48])[H:42])([C:17]([C:18]([H:50])([H:51])[H:52])([C:19]([H:53])([H:54])[H:55])[H:49])[C:20]([H:56])([H:57])[c:21]3[c:22]([H:58])[c:23]([H:59])[c:24]([H:60])[c:25]([3n:26]->23)[C:27]1([H:61])[H:62])[H:31])([H:28])([H:29])[H:30]", "smiles3Dx": "C([C:1]([C:2]([H:32])([H:33])[H:34])([1N:3]1([C:4]([C:5]([H:36])([H:37])[H:38])([C:6]([H:39])([H:40])[H:41])[H:35])->[Mn+:7]2(<-[4C-:8]#[O+:9])(<-[5H-:10])(<-[6C-:11]#[O+:12])<-[2N:13]([C:14]([C:15]([H:43])([H:44])[H:45])([C:16]([H:46])([H:47])[H:48])[H:42])([C:17]([C:18]([H:50])([H:51])[H:52])([C:19]([H:53])([H:54])[H:55])[H:49])[C:20]([H:56])([H:57])[c:21]3[c:22]([H:58])[c:23]([H:59])[c:24]([H:60])[c:25]([3n:26]->23)[C:27]1([H:61])[H:62])[H:31])([H:28])([H:29])[H:30]", "dummies": []}
C     -2.7388    -0.1532    -2.3957
C     -1.3717     0.2713    -2.9575
C     -1.4877     0.3085    -4.5101
N     -0.1899    -0.3997    -2.3869
C     -0.1628    -1.8668    -2.5983
C     -1.1822    -2.6656    -1.7525
C     -0.2727    -2.3932    -4.0575
Mn     0.0000     0.0000     0.0000
C      0.8855    -2.1099     0.2423
O      1.3535    -3.2136     0.3744
H     -1.6820    -0.5258     0.5026
C      0.5923    -0.1018     2.2173
O      0.9033    -0.1575     3.3812
N     -0.1520     2.3849     0.3672
C     -1.0473     2.6497     1.5119
C     -2.4958     2.1383     1.3718
C     -1.0976     4.1230     1.9813
C     -0.4135     3.1234    -0.8894
C     -1.8983     3.2908    -1.2931
C      0.2461     4.5269    -1.0467
C      1.2496     2.6133     0.8101
C      2.2534     1.9452    -0.1113
C      3.3888     2.6201    -0.5791
C      3.9884     2.1588    -1.7604
C      3.3508     1.1581    -2.5122
C      2.1940     0.5554    -1.9880
N      1.9061     0.7730    -0.6860
C      1.0668     0.1858    -2.9484
H     -3.4907     0.6291    -2.6369
H     -3.1136    -1.0839    -2.8607
H     -2.7228    -0.2460    -1.3040
H     -1.2526     1.3026    -2.6687
H     -2.0080     1.2445    -4.8083
H     -2.1065    -0.5154    -4.9157
H     -0.5129     0.3127    -5.0318
H      0.8435    -2.1852    -2.2488
H     -0.7412    -3.6464    -1.4723
H     -1.4561    -2.1427    -0.8309
H     -2.1131    -2.9105    -2.3004
H     -1.3245    -2.4697    -4.3956
H      0.1315    -3.4279    -4.0920
H      0.3021    -1.8152    -4.8019
H     -0.6335     2.0829     2.3680
H     -3.2050     2.9351     1.0659
H     -2.5767     1.3151     0.6578
H     -2.8559     1.7635     2.3544
H     -1.6641     4.1838     2.9357
H     -0.0887     4.5252     2.1931
H     -1.6160     4.7794     1.2582
H      0.0611     2.5003    -1.6594
H     -2.4771     2.3607    -1.2093
H     -2.3962     4.0952    -0.7188
H     -1.9591     3.5901    -2.3621
H      0.0468     5.1943    -0.1895
H      1.3405     4.4418    -1.2027
H     -0.1293     5.0384    -1.9593
H      1.4167     2.1961     1.8193
H      1.4885     3.6909     0.8833
H      3.7401     3.5280    -0.1053
H      4.8449     2.6786    -2.1695
H      3.6558     0.9795    -3.5357
H      0.8216     1.1309    -3.4817
H      1.5135    -0.4871    -3.7054
63
{"conf": 4, "E": 255.95, "rms": -1.0, "geom": "OH", "total_charge": 0, "CA_charge": 1, "smiles": "C[CH:1]([CH3:2])[1N:3]1([CH:4]([CH3:5])[CH3:6])->[Mn+:7]2(<-[4C-:8]#[O+:9])(<-[5H-:10])(<-[6C-:11]#[O+:12])<-[2N:13]([CH:14]([CH3:15])[CH3:16])([CH:17]([CH3:18])[CH3:19])[CH2:20][c:21]3[cH:22][cH:23][cH:24][c:25]([3n:26]->23)[CH2:27]1", "smiles3D": "C([C:1]([C:2]([H:32])([H:33])[H:34])([1N:3]1([C:4]([C:5]([H:36])([H:37])[H:38])([C:6]([H:39])([H:40])[H:41])[H:35])->[Mn+:7]2(<-[4C-:8]#[O+:9])(<-[5H-:10])(<-[6C-:11]#[O+:12])<-[2N:13]([C:14]([C:15]([H:43])([H:44])[H:45])([C:16]([H:46])([H:47])[H:48])[H:42])([C:17]([C:18]([H:50])([H:51])[H:52])([C:19]([H:53])([H:54])[H:55])[H:49])[C:20]([H:56])([H:57])[c:21]3[c:22]([H:58])[c:23]([H:59])[c:24]([H:60])[c:25]([3n:26]->23)[C:27]1([H:61])[H:62])[H:31])([H:28])([H:29])[H:30]", "smiles3Dx": "C([C:1]([C:2]([H:32])([H:33])[H:34])([1N:3]1([C:4]([C:5]([H:36])([H:37])[H:38])([C:6]([H:39])([H:40])[H:41])[H:35])->[Mn+:7]2(<-[4C-:8]#[O+:9])(<-[5H-:10])(<-[6C-:11]#[O+:12])<-[2N:13]([C:14]([C:15]([H:43])([H:44])[H:45])([C:16]([H:46])([H:47])[H:48])[H:42])([C:17]([C:18]([H:50])([H:51])[H:52])([C:19]([H:53])([H:54])[H:55])[H:49])[C:20]([H:56])([H:57])[c:21]3[c:22]([H:58])[c:23]([H:59])[c:24]([H:60])[c:25]([3n:26]->23)[C:27]1([H:61])[H:62])[H:31])([H:28])([H:29])[H:30]", "dummies": []}
C     -3.9972     1.4921    -1.9818
C     -3.1517     0.6530    -0.9796
C     -4.1856    -0.2871    -0.2725
N     -1.9163     0.0207    -1.5392
C     -2.2115    -1.3316    -2.1134
C     -1.6760    -1.6936    -3.5278
C     -1.7990    -2.4615    -1.1590
Mn     0.0000     0.0000     0.0000
C      1.1165    -0.9997    -1.7404
O      1.7245    -1.5209    -2.6423
H     -0.2486    -1.6177     0.8272
C      2.2301     0.0548     0.5483
O      3.4018     0.0835     0.8327
N     -0.3198     1.4088     1.9689
C     -1.7197     1.6733     2.2634
C     -2.5389     0.3911     2.2703
C     -2.0581     2.4567     3.5566
C      0.4695     0.8389     3.1016
C      0.8151     1.7887     4.2886
C     -0.0455    -0.4838     3.6965
C      0.3450     2.6513     1.5216
C      0.0848     3.0094     0.0742
C     -0.2186     4.3224    -0.3179
C     -0.7343     4.5344    -1.6056
C     -1.0297     3.4364    -2.4269
C     -0.7135     2.1531    -1.9588
N      0.0288     2.0181    -0.8405
C     -1.3063     0.9026    -2.5599
H     -3.4974     2.4377    -2.2619
H     -4.9586     1.8096    -1.5222
H     -4.2366     0.8950    -2.8872
H     -2.7898     1.3520    -0.2316
H     -3.7538    -1.0686     0.3641
H     -4.8702    -0.7833    -0.9926
H     -4.8703     0.3232     0.3528
H     -3.3028    -1.4177    -2.2388
H     -0.5780    -1.7795    -3.5729
H     -2.0333    -0.9701    -4.2895
H     -2.0824    -2.6822    -3.8337
H     -0.7161    -2.6733    -1.2056
H     -2.0792    -2.2474    -0.1186
H     -2.3233    -3.3988    -1.4454
H     -2.0986     2.3018     1.4368
H     -2.1116    -0.2956     1.5200
H     -3.5949     0.6499     2.0814
H     -2.5695    -0.1209     3.2480
H     -1.4012     3.3289     3.7267
H     -3.0916     2.8567     3.4717
H     -2.0578     1.8043     4.4526
H      1.4392     0.5866     2.6740
H      1.7053     1.3834     4.8167
H      1.0933     2.8118     3.9762
H      0.0238     1.8447     5.0577
H     -0.8068    -0.3152     4.4847
H      0.7966    -1.0149     4.1912
H     -0.4355    -1.1629     2.9238
H      0.0335     3.5108     2.1478
H      1.4484     2.5497     1.6255
H     -0.1216     5.1510     0.3722
H     -0.9956     5.5347    -1.9256
H     -1.5599     3.5805    -3.3598
H     -2.0167     1.1711    -3.3666
H     -0.4651     0.3872    -3.0449
63
{"conf": 5, "E": 293.14, "rms": -1.0, "geom": "OH", "total_charge": 0, "CA_charge": 1, "smiles": "C[CH:1]([CH3:2])[1N:3]1([CH:4]([CH3:5])[CH3:6])->[Mn+:7]2(<-[4C-:8]#[O+:9])(<-[5H-:10])(<-[6C-:11]#[O+:12])<-[2N:13]([CH:14]([CH3:15])[CH3:16])([CH:17]([CH3:18])[CH3:19])[CH2:20][c:21]3[cH:22][cH:23][cH:24][c:25]([3n:26]->23)[CH2:27]1", "smiles3D": "C([C:1]([C:2]([H:32])([H:33])[H:34])([1N:3]1([C:4]([C:5]([H:36])([H:37])[H:38])([C:6]([H:39])([H:40])[H:41])[H:35])->[Mn+:7]2(<-[4C-:8]#[O+:9])(<-[5H-:10])(<-[6C-:11]#[O+:12])<-[2N:13]([C:14]([C:15]([H:43])([H:44])[H:45])([C:16]([H:46])([H:47])[H:48])[H:42])([C:17]([C:18]([H:50])([H:51])[H:52])([C:19]([H:53])([H:54])[H:55])[H:49])[C:20]([H:56])([H:57])[c:21]3[c:22]([H:58])[c:23]([H:59])[c:24]([H:60])[c:25]([3n:26]->23)[C:27]1([H:61])[H:62])[H:31])([H:28])([H:29])[H:30]", "smiles3Dx": "C([C:1]([C:2]([H:32])([H:33])[H:34])([1N:3]1([C:4]([C:5]([H:36])([H:37])[H:38])([C:6]([H:39])([H:40])[H:41])[H:35])->[Mn+:7]2(<-[4C-:8]#[O+:9])(<-[5H-:10])(<-[6C-:11]#[O+:12])<-[2N:13]([C:14]([C:15]([H:43])([H:44])[H:45])([C:16]([H:46])([H:47])[H:48])[H:42])([C:17]([C:18]([H:50])([H:51])[H:52])([C:19]([H:53])([H:54])[H:55])[H:49])[C:20]([H:56])([H:57])[c:21]3[c:22]([H:58])[c:23]([H:59])[c:24]([H:60])[c:25]([3n:26]->23)[C:27]1([H:61])[H:62])[H:31])([H:28])([H:29])[H:30]", "dummies": []}
C     -1.9408    -2.8772    -3.2881
C     -1.5101    -2.2173    -1.9375
C     -1.0662    -3.3850    -1.0107
N     -0.5585    -1.0649    -2.0840
C     -1.1257    -0.0309    -2.9475
C     -0.4151     1.2722    -2.6697
C     -2.6511     0.2529    -2.7974
Mn     0.0000     0.0000     0.0000
C     -1.8425    -1.1052     0.8112
O     -2.8106    -1.6805     1.2433
H     -1.0433     1.5114    -0.1202
C      0.1159     0.1549     2.2947
O      0.1749     0.2349     3.4966
N      2.2105     1.0836    -0.0145
C      3.0854     1.3413    -1.2426
C      3.9516     0.1761    -1.8020
C      2.4906     2.0480    -2.4791
C      2.0180     2.3294     0.7757
C      1.2769     3.4619     0.0516
C      3.2867     2.9478     1.4391
C      2.9060     0.1058     0.8597
C      2.6501    -1.3379     0.4393
C      3.7114    -2.2448     0.2846
C      3.6119    -3.2048    -0.7381
C      2.5419    -3.1327    -1.6479
C      1.5111    -2.2158    -1.3851
N      1.4761    -1.6174    -0.1673
C      0.7041    -1.5945    -2.5326
H     -2.0924    -2.1676    -4.1192
H     -2.9018    -3.4151    -3.1396
H     -1.2044    -3.6299    -3.6398
H     -2.4320    -1.8159    -1.4822
H     -1.9547    -3.9949    -0.7393
H     -0.3535    -4.0677    -1.5203
H     -0.6028    -3.0550    -0.0673
H     -0.9338    -0.3041    -4.0112
H     -1.0799     2.0987    -2.3357
H      0.2872     1.0590    -1.8473
H      0.0702     1.6285    -3.6010
H     -3.2935    -0.5688    -3.1653
H     -2.9013     0.4652    -1.7359
H     -2.9370     1.1384    -3.4064
H      3.8458     2.0517    -0.8727
H      4.5598     0.5416    -2.6586
H      4.7138    -0.1909    -1.0908
H      3.3537    -0.6481    -2.1968
H      2.1974     1.3141    -3.2541
H      3.2910     2.6523    -2.9598
H      1.6802     2.7592    -2.3036
H      1.3604     2.0579     1.6083
H      0.8563     4.1662     0.8019
H      1.9634     4.0579    -0.5857
H      0.4260     3.0793    -0.5336
H      2.9682     3.7224     2.1699
H      3.8751     2.2123     2.0197
H      3.9501     3.4621     0.7148
H      4.0014     0.2943     0.8670
H      2.5668     0.2011     1.9087
H      4.6461    -2.1114     0.8143
H      4.4397    -3.8744    -0.9313
H      2.5798    -3.6826    -2.5795
H      0.5728    -2.3512    -3.3326
H      1.3030    -0.7729    -2.9631
63
{"conf": 6, "E": 282.19, "rms": -1.0, "geom": "OH", "total_charge": 0, "CA_charge": 1, "smiles": "C[CH:1]([CH3:2])[1N:3]1([CH:4]([CH3:5])[CH3:6])->[Mn+:7]2(<-[4C-:8]#[O+:9])(<-[5H-:10])(<-[6C-:11]#[O+:12])<-[2N:13]([CH:14]([CH3:15])[CH3:16])([CH:17]([CH3:18])[CH3:19])[CH2:20][c:21]3[cH:22][cH:23][cH:24][c:25]([3n:26]->23)[CH2:27]1", "smiles3D": "C([C:1]([C:2]([H:32])([H:33])[H:34])([1N:3]1([C:4]([C:5]([H:36])([H:37])[H:38])([C:6]([H:39])([H:40])[H:41])[H:35])->[Mn+:7]2(<-[4C-:8]#[O+:9])(<-[5H-:10])(<-[6C-:11]#[O+:12])<-[2N:13]([C:14]([C:15]([H:43])([H:44])[H:45])([C:16]([H:46])([H:47])[H:48])[H:42])([C:17]([C:18]([H:50])([H:51])[H:52])([C:19]([H:53])([H:54])[H:55])[H:49])[C:20]([H:56])([H:57])[c:21]3[c:22]([H:58])[c:23]([H:59])[c:24]([H:60])[c:25]([3n:26]->23)[C:27]1([H:61])[H:62])[H:31])([H:28])([H:29])[H:30]", "smiles3Dx": "C([C:1]([C:2]([H:32])([H:33])[H:34])([1N:3]1([C:4]([C:5]([H:36])([H:37])[H:38])([C:6]([H:39])([H:40])[H:41])[H:35])->[Mn+:7]2(<-[4C-:8]#[O+:9])(<-[5H-:10])(<-[6C-:11]#[O+:12])<-[2N:13]([C:14]([C:15]([H:43])([H:44])[H:45])([C:16]([H:46])([H:47])[H:48])[H:42])([C:17]([C:18]([H:50])([H:51])[H:52])([C:19]([H:53])([H:54])[H:55])[H:49])[C:20]([H:56])([H:57])[c:21]3[c:22]([H:58])[c:23]([H:59])[c:24]([H:60])[c:25]([3n:26]->23)[C:27]1([H:61])[H:62])[H:31])([H:28])([H:29])[H:30]", "dummies": []}
C      1.6756    -2.1088    -1.7757
C      2.0639    -2.5779    -0.3673
C      1.5086    -4.0176    -0.1874
N      1.7748    -1.5460     0.7039
C      3.1029    -1.0660     1.2312
C      4.1263    -0.5007     0.2002
C      3.0792    -0.1272     2.4447
Mn     0.0000     0.0000     0.0000
C     -1.2366    -1.9209    -0.2520
O     -1.8986    -2.9203    -0.3851
H      0.2649     0.0565    -1.8199
C     -2.1895     0.6757    -0.2147
O     -3.3384     1.0252    -0.3274
N      0.5457     2.3115     0.5287
C      1.8258     2.7145    -0.1043
C      3.0231     3.1297     0.7833
C      2.2378     1.6019    -1.0375
C     -0.5255     3.1717    -0.0303
C     -0.3347     4.7024     0.2372
C     -0.7694     2.9848    -1.5499
C      0.4293     2.4101     2.0256
C     -0.0746     1.1796     2.7841
C     -0.0586     1.1830     4.1891
C      0.0862    -0.0400     4.8656
C      0.3500    -1.2090     4.1348
C      0.3278    -1.1295     2.7353
N     -0.1608    -0.0131     2.1533
C      1.0485    -2.1492     1.8612
H      2.1336    -2.7883    -2.5270
H      2.0742    -1.1078    -2.0019
H      0.5882    -2.1477    -1.9517
H      3.1634    -2.7400    -0.4153
H      0.4098    -4.0718    -0.3035
H      1.9418    -4.6826    -0.9659
H      1.8193    -4.4466     0.7881
H      3.5911    -1.9959     1.6172
H      3.8556    -0.6632    -0.8532
H      4.3375     0.5745     0.3469
H      5.1052    -1.0072     0.3451
H      2.8439    -0.6797     3.3747
H      4.0765     0.3267     2.6322
H      2.3555     0.6614     2.2770
H      1.6747     3.5968    -0.7594
H      2.7608     4.0280     1.3809
H      3.8777     3.4328     0.1404
H      3.3897     2.3382     1.4475
H      3.3092     1.6602    -1.3198
H      1.9682     0.6558    -0.5438
H      1.6863     1.6912    -1.9935
H     -1.4679     2.8890     0.4819
H     -1.3128     5.1638     0.4916
H      0.0619     5.2442    -0.6482
H      0.3717     4.9051     1.0659
H     -0.0201     3.5133    -2.1745
H     -0.7502     1.9306    -1.8483
H     -1.7672     3.3950    -1.8158
H      1.4012     2.6587     2.4680
H     -0.2491     3.2380     2.3263
H     -0.0335     2.1131     4.7428
H      0.1403    -0.0560     5.9463
H      0.6645    -2.1121     4.6422
H      0.2661    -2.8383     1.5164
H      1.7446    -2.7415     2.4991
63
{"conf": 7, "E": 268.1, "rms": -1.0, "geom": "OH", "total_charge": 0, "CA_charge": 1, "smiles": "C[CH:1]([CH3:2])[1N:3]1([CH:4]([CH3:5])[CH3:6])->[Mn+:7]2(<-[4C-:8]#[O+:9])(<-[5H-:10])(<-[6C-:11]#[O+:12])<-[2N:13]([CH:14]([CH3:15])[CH3:16])([CH:17]([CH3:18])[CH3:19])[CH2:20][c:21]3[cH:22][cH:23][cH:24][c:25]([3n:26]->23)[CH2:27]1", "smiles3D": "C([C:1]([C:2]([H:32])([H:33])[H:34])([1N:3]1([C:4]([C:5]([H:36])([H:37])[H:38])([C:6]([H:39])([H:40])[H:41])[H:35])->[Mn+:7]2(<-[4C-:8]#[O+:9])(<-[5H-:10])(<-[6C-:11]#[O+:12])<-[2N:13]([C:14]([C:15]([H:43])([H:44])[H:45])([C:16]([H:46])([H:47])[H:48])[H:42])([C:17]([C:18]([H:50])([H:51])[H:52])([C:19]([H:53])([H:54])[H:55])[H:49])[C:20]([H:56])([H:57])[c:21]3[c:22]([H:58])[c:23]([H:59])[c:24]([H:60])[c:25]([3n:26]->23)[C:27]1([H:61])[H:62])[H:31])([H:28])([H:29])[H:30]", "smiles3Dx": "C([C:1]([C:2]([H:32])([H:33])[H:34])([1N:3]1([C:4]([C:5]([H:36])([H:37])[H:38])([C:6]([H:39])([H:40])[H:41])[H:35])->[Mn+:7]2(<-[4C-:8]#[O+:9])(<-[5H-:10])(<-[6C-:11]#[O+:12])<-[2N:13]([C:14]([C:15]([H:43])([H:44])[H:45])([C:16]([H:46])([H:47])[H:48])[H:42])([C:17]([C:18]([H:50])([H:51])[H:52])([C:19]([H:53])([H:54])[H:55])[H:49])[C:20]([H:56])([H:57])[c:21]3[c:22]([H:58])[c:23]([H:59])[c:24]([H:60])[c:25]([3n:26]->23)[C:27]1([H:61])[H:62])[H:31])([H:28])([H:29])[H:30]", "dummies": []}
C     -1.3367    -2.6646    -2.4702
C     -2.2505    -1.8360    -1.4989
C     -2.3127    -2.5515    -0.1294
N     -1.9497    -0.3742    -1.3835
C     -3.0936     0.3881    -0.8426
C     -4.4620     0.1381    -1.5288
C     -3.2911     0.2770     0.6729
Mn     0.0000     0.0000     0.0000
C      0.7073    -2.1272    -0.4788
O      1.0997    -3.2437    -0.7127
H     -0.5672    -0.5847     1.6474
C      2.2222    -0.1206     0.5791
O      3.3896    -0.1931     0.8736
N      0.0545     2.3531     0.5440
C      0.3078     2.4936     2.0151
C      1.4958     1.7353     2.6406
C     -0.9213     2.1323     2.9078
C     -1.1389     3.1963     0.1628
C     -1.2201     4.5976     0.8619
C     -1.3469     3.5145    -1.3372
C      1.2145     2.7559    -0.2739
C      1.2158     2.1114    -1.6803
C      1.5716     2.8477    -2.8182
C      1.0931     2.4107    -4.0654
C      0.1624     1.3574    -4.1253
C     -0.1620     0.6778    -2.9397
N      0.6140     0.9071    -1.8534
C     -1.5996     0.1657    -2.7444
H     -1.8646    -2.8152    -3.4372
H     -0.3856    -2.1547    -2.7137
H     -1.1085    -3.6913    -2.1182
H     -3.2607    -1.9354    -1.9371
H     -1.9120    -3.5857    -0.1378
H     -3.3685    -2.6593     0.1941
H     -1.7593    -1.9945     0.6332
H     -2.8734     1.4432    -1.0260
H     -5.1426     0.9924    -1.3234
H     -4.9598    -0.7763    -1.1402
H     -4.3531     0.0545    -2.6292
H     -3.9559     1.0983     1.0181
H     -2.3341     0.4108     1.1813
H     -3.7742    -0.6639     0.9893
H      0.5440     3.5627     2.1949
H      1.6131     2.0729     3.6937
H      1.2929     0.6493     2.7145
H      2.4778     1.9633     2.1912
H     -1.0394     1.0397     3.0202
H     -0.7556     2.5365     3.9298
H     -1.8969     2.5338     2.5916
H     -2.0225     2.6358     0.4858
H     -0.2947     5.1840     0.6867
H     -2.0691     5.1902     0.4564
H     -1.4175     4.5585     1.9486
H     -2.3656     3.9302    -1.4960
H     -0.6247     4.2732    -1.7055
H     -1.2894     2.6450    -1.9666
H      2.1565     2.4646     0.2065
H      1.2398     3.8618    -0.3826
H      2.1088     3.7838    -2.7357
H      1.3171     2.9818    -4.9569
H     -0.3958     1.1825    -5.0363
H     -2.2659     1.0178    -2.9983
H     -1.7979    -0.5702    -3.5446
63
{"conf": 8, "E": 250.2, "rms": -1.0, "geom": "OH", "total_charge": 0, "CA_charge": 1, "smiles": "C[CH:1]([CH3:2])[1N:3]1([CH:4]([CH3:5])[CH3:6])->[Mn+:7]2(<-[4C-:8]#[O+:9])(<-[5H-:10])(<-[6C-:11]#[O+:12])<-[2N:13]([CH:14]([CH3:15])[CH3:16])([CH:17]([CH3:18])[CH3:19])[CH2:20][c:21]3[cH:22][cH:23][cH:24][c:25]([3n:26]->23)[CH2:27]1", "smiles3D": "C([C:1]([C:2]([H:32])([H:33])[H:34])([1N:3]1([C:4]([C:5]([H:36])([H:37])[H:38])([C:6]([H:39])([H:40])[H:41])[H:35])->[Mn+:7]2(<-[4C-:8]#[O+:9])(<-[5H-:10])(<-[6C-:11]#[O+:12])<-[2N:13]([C:14]([C:15]([H:43])([H:44])[H:45])([C:16]([H:46])([H:47])[H:48])[H:42])([C:17]([C:18]([H:50])([H:51])[H:52])([C:19]([H:53])([H:54])[H:55])[H:49])[C:20]([H:56])([H:57])[c:21]3[c:22]([H:58])[c:23]([H:59])[c:24]([H:60])[c:25]([3n:26]->23)[C:27]1([H:61])[H:62])[H:31])([H:28])([H:29])[H:30]", "smiles3Dx": "C([C:1]([C:2]([H:32])([H:33])[H:34])([1N:3]1([C:4]([C:5]([H:36])([H:37])[H:38])([C:6]([H:39])([H:40])[H:41])[H:35])->[Mn+:7]2(<-[4C-:8]#[O+:9])(<-[5H-:10])(<-[6C-:11]#[O+:12])<-[2N:13]([C:14]([C:15]([H:43])([H:44])[H:45])([C:16]([H:46])([H:47])[H:48])[H:42])([C:17]([C:18]([H:50])([H:51])[H:52])([C:19]([H:53])([H:54])[H:55])[H:49])[C:20]([H:56])([H:57])[c:21]3[c:22]([H:58])[c:23]([H:59])[c:24]([H:60])[c:25]([3n:26]->23)[C:27]1([H:61])[H:62])[H:31])([H:28])([H:29])[H:30]", "dummies": []}
C     -1.0717    -2.6197    -1.6559
C     -0.4250    -1.7908    -2.7766
C      0.7639    -2.6289    -3.3285
N     -0.1695    -0.3631    -2.3873
C     -1.1628     0.5553    -2.9912
C     -0.8629     0.9865    -4.4529
C     -2.6495     0.0855    -2.9717
Mn     0.0000     0.0000     0.0000
C      1.6948    -1.5510    -0.0914
O      2.5857    -2.3628    -0.1312
H     -1.2221    -1.2543     0.5325
C      0.8802     0.0046     2.1211
O      1.3450    -0.0042     3.2341
N     -1.3052     1.9386     0.5961
C     -1.1079     2.2851     2.0289
C     -2.1478     3.2649     2.6397
C      0.2934     2.8825     2.3643
C     -2.6501     1.5069     0.2725
C     -3.2941     0.4967     1.2609
C     -3.6857     2.6170    -0.0766
C     -0.8239     3.0416    -0.2384
C      0.6232     2.9139    -0.6957
C      1.2062     3.9889    -1.3873
C      2.0728     3.7075    -2.4536
C      2.2145     2.3822    -2.8860
C      1.6143     1.3721    -2.1206
N      1.1381     1.6733    -0.8915
C      1.2117     0.0508    -2.7371
H     -0.3627    -2.8337    -0.8380
H     -1.3920    -3.6036    -2.0621
H     -1.9854    -2.1615    -1.2541
H     -1.1514    -1.7895    -3.6119
H      1.2293    -2.1436    -4.2106
H      1.5267    -2.8410    -2.5534
H      0.3915    -3.6125    -3.6885
H     -1.1148     1.4620    -2.3873
H     -0.0228     1.7088    -4.4992
H     -0.6422     0.1015    -5.0859
H     -1.7324     1.5204    -4.8948
H     -2.9274    -0.5005    -2.0873
H     -3.3139     0.9759    -2.9979
H     -2.9090    -0.5211    -3.8659
H     -1.1937     1.3435     2.6002
H     -1.9236     3.4128     3.7183
H     -3.1840     2.8973     2.6051
H     -2.1073     4.2640     2.1611
H      0.5196     2.7227     3.4404
H      1.1120     2.4382     1.7746
H      0.3290     3.9784     2.1845
H     -2.4883     0.9442    -0.6367
H     -3.9713    -0.1815     0.6981
H     -2.5475    -0.1349     1.7695
H     -3.9145     0.9789     2.0396
H     -4.7202     2.3260     0.2062
H     -3.4542     3.5860     0.3990
H     -3.7017     2.7891    -1.1739
H     -1.4379     3.1250    -1.1540
H     -0.9329     4.0130     0.2875
H      0.8722     5.0053    -1.2208
H      2.4868     4.5157    -3.0423
H      2.6772     2.1664    -3.8407
H      1.3547     0.0987    -3.8353
H      1.9352    -0.6839    -2.3610
63
{"conf": 9, "E": 274.0, "rms": -1.0, "geom": "OH", "total_charge": 0, "CA_charge": 1, "smiles": "C[CH:1]([CH3:2])[1N:3]1([CH:4]([CH3:5])[CH3:6])->[Mn+:7]2(<-[4C-:8]#[O+:9])(<-[5H-:10])(<-[6C-:11]#[O+:12])<-[2N:13]([CH:14]([CH3:15])[CH3:16])([CH:17]([CH3:18])[CH3:19])[CH2:20][c:21]3[cH:22][cH:23][cH:24][c:25]([3n:26]->23)[CH2:27]1", "smiles3D": "C([C:1]([C:2]([H:32])([H:33])[H:34])([1N:3]1([C:4]([C:5]([H:36])([H:37])[H:38])([C:6]([H:39])([H:40])[H:41])[H:35])->[Mn+:7]2(<-[4C-:8]#[O+:9])(<-[5H-:10])(<-[6C-:11]#[O+:12])<-[2N:13]([C:14]([C:15]([H:43])([H:44])[H:45])([C:16]([H:46])([H:47])[H:48])[H:42])([C:17]([C:18]([H:50])([H:51])[H:52])([C:19]([H:53])([H:54])[H:55])[H:49])[C:20]([H:56])([H:57])[c:21]3[c:22]([H:58])[c:23]([H:59])[c:24]([H:60])[c:25]([3n:26]->23)[C:27]1([H:61])[H:62])[H:31])([H:28])([H:29])[H:30]", "smiles3Dx": "C([C:1]([C:2]([H:32])([H:33])[H:34])([1N:3]1([C:4]([C:5]([H:36])([H:37])[H:38])([C:6]([H:39])([H:40])[H:41])[H:35])->[Mn+:7]2(<-[4C-:8]#[O+:9])(<-[5H-:10])(<-[6C-:11]#[O+:12])<-[2N:13]([C:14]([C:15]([H:43])([H:44])[H:45])([C:16]([H:46])([H:47])[H:48])[H:42])([C:17]([C:18]([H:50])([H:51])[H:52])([C:19]([H:53])([H:54])[H:55])[H:49])[C:20]([H:56])([H:57])[c:21]3[c:22]([H:58])[c:23]([H:59])[c:24]([H:60])[c:25]([3n:26]->23)[C:27]1([H:61])[H:62])[H:31])([H:28])([H:29])[H:30]", "dummies": []}
C      2.9166    -0.3784    -2.5809
C      1.5157    -1.0750    -2.7150
C      1.5506    -2.4161    -1.9340
N      0.3214    -0.2218    -2.4067
C     -0.8914    -0.7569    -3.0613
C     -1.3707    -2.1465    -2.5910
C     -0.8476    -0.7988    -4.6227
Mn     0.0000     0.0000     0.0000
C      2.2042    -0.5687     0.2879
O      3.3602    -0.8668     0.4606
H     -0.5222    -1.7165     0.3708
C      0.4906     0.4222     2.2050
O      0.7665     0.6399     3.3587
N     -2.0801     1.1494     0.5320
C     -3.0900     1.3330    -0.5445
C     -3.6093    -0.0134    -1.0836
C     -2.7340     2.2566    -1.7219
C     -2.7980     0.4927     1.7077
C     -2.4402    -0.9880     1.9059
C     -2.7270     1.1782     3.1002
C     -1.5209     2.4721     0.9018
C     -0.4016     2.9605    -0.0120
C     -0.2987     4.3046    -0.3943
C      0.4821     4.6127    -1.5184
C      1.0036     3.5722    -2.3046
C      0.8347     2.2472    -1.8681
N      0.4114     2.0508    -0.5970
C      0.5677     1.1651    -2.9122
H      2.9056     0.4825    -1.8876
H      3.2432     0.0064    -3.5710
H      3.7337    -1.0643    -2.2765
H      1.4492    -1.3542    -3.7857
H      2.5544    -2.6956    -1.5544
H      0.8844    -2.3990    -1.0665
H      1.2639    -3.2584    -2.5953
H     -1.6922    -0.0547    -2.8002
H     -0.8373    -2.9728    -3.0981
H     -2.4416    -2.2716    -2.8613
H     -1.2963    -2.2779    -1.5064
H     -0.3698    -1.7275    -5.0008
H     -1.8864    -0.7875    -5.0172
H     -0.3116     0.0523    -5.0827
H     -3.9692     1.8374    -0.0737
H     -2.8157    -0.7551    -0.9896
H     -3.9571     0.0318    -2.1375
H     -4.4742    -0.3729    -0.4883
H     -3.4712     2.1763    -2.5488
H     -1.7547     2.0306    -2.1032
H     -2.7553     3.3199    -1.4064
H     -3.8891     0.4804     1.4957
H     -3.1316    -1.4340     2.6538
H     -2.5997    -1.5783     0.9893
H     -1.4271    -1.1399     2.3083
H     -1.7220     1.1222     3.5569
H     -3.4227     0.6701     3.8029
H     -3.0716     2.2321     3.0435
H     -1.0724     2.4397     1.9052
H     -2.3327     3.2359     0.9256
H     -0.8715     5.0767     0.1033
H      0.5524     5.6365    -1.8621
H      1.3813     3.7863    -3.2965
H      1.3988     1.1900    -3.6426
H     -0.3086     1.5212    -3.4884
63
{"conf": 10, "E": 290.02, "rms": -1.0, "geom": "OH", "total_charge": 0, "CA_charge": 1, "smiles": "C[CH:1]([CH3:2])[1N:3]1([CH:4]([CH3:5])[CH3:6])->[Mn+:7]2(<-[4C-:8]#[O+:9])(<-[5H-:10])(<-[6C-:11]#[O+:12])<-[2N:13]([CH:14]([CH3:15])[CH3:16])([CH:17]([CH3:18])[CH3:19])[CH2:20][c:21]3[cH:22][cH:23][cH:24][c:25]([3n:26]->23)[CH2:27]1", "smiles3D": "C([C:1]([C:2]([H:32])([H:33])[H:34])([1N:3]1([C:4]([C:5]([H:36])([H:37])[H:38])([C:6]([H:39])([H:40])[H:41])[H:35])->[Mn+:7]2(<-[4C-:8]#[O+:9])(<-[5H-:10])(<-[6C-:11]#[O+:12])<-[2N:13]([C:14]([C:15]([H:43])([H:44])[H:45])([C:16]([H:46])([H:47])[H:48])[H:42])([C:17]([C:18]([H:50])([H:51])[H:52])([C:19]([H:53])([H:54])[H:55])[H:49])[C:20]([H:56])([H:57])[c:21]3[c:22]([H:58])[c:23]([H:59])[c:24]([H:60])[c:25]([3n:26]->23)[C:27]1([H:61])[H:62])[H:31])([H:28])([H:29])[H:30]", "smiles3Dx": "C([C:1]([C:2]([H:32])([H:33])[H:34])([1N:3]1([C:4]([C:5]([H:36])([H:37])[H:38])([C:6]([H:39])([H:40])[H:41])[H:35])->[Mn+:7]2(<-[4C-:8]#[O+:9])(<-[5H-:10])(<-[6C-:11]#[O+:12])<-[2N:13]([C:14]([C:15]([H:43])([H:44])[H:45])([C:16]([H:46])([H:47])[H:48])[H:42])([C:17]([C:18]([H:50])([H:51])[H:52])([C:19]([H:53])([H:54])[H:55])[H:49])[C:20]([H:56])([H:57])[c:21]3[c:22]([H:58])[c:23]([H:59])[c:24]([H:60])[c:25]([3n:26]->23)[C:27]1([H:61])[H:62])[H:31])([H:28])([H:29])[H:30]", "dummies": []}
C      1.6955     4.3271    -0.7289
C      1.4360     2.8662    -0.2599
C      2.2396     1.9320    -1.0998
N      0.0447     2.4126    -0.2253
C     -0.6288     3.0967     0.9150
C     -0.0084     2.7588     2.3039
C     -2.1855     2.9455     0.9745
Mn     0.0000     0.0000     0.0000
C     -1.4026     0.2600     1.8012
O     -2.1390     0.3743     2.7499
H      1.4293    -0.2102     1.1389
C     -1.0387    -1.9777     0.5579
O     -1.5959    -3.0050     0.8571
N      0.9560    -1.1704    -1.9491
C      1.8852    -2.2240    -1.4285
C      1.4041    -3.1298    -0.2850
C      3.2509    -1.6391    -0.9542
C      1.6734    -0.4713    -3.1011
C      0.8574     0.5225    -3.9364
C      2.3470    -1.4201    -4.1574
C     -0.3150    -1.7126    -2.4745
C     -1.4483    -0.6569    -2.5008
C     -2.2698    -0.5024    -3.6264
C     -2.8644     0.7523    -3.8456
C     -2.5160     1.8419    -3.0270
C     -1.6959     1.6099    -1.9118
N     -1.4593     0.3200    -1.5586
C     -0.7178     2.7122    -1.4490
H      2.7898     4.4989    -0.8221
H      1.3402     5.0647     0.0168
H      1.2417     4.5634    -1.7104
H      1.8698     2.7826     0.7547
H      2.1690     2.2088    -2.1709
H      1.8076     0.9404    -0.8850
H      3.3102     1.9442    -0.8001
H     -0.4660     4.1867     0.7751
H      0.7266     3.5439     2.5847
H     -0.7468     2.7319     3.1315
H      0.5403     1.7974     2.2803
H     -2.5913     3.0049     2.0055
H     -2.6676     3.7852     0.4302
H     -2.5525     2.0202     0.4996
H      2.0933    -2.9270    -2.2588
H      0.4999    -3.7113    -0.5374
H      2.1646    -3.9214    -0.1074
H      1.3387    -2.5740     0.6707
H      3.1011    -0.8219    -0.2271
H      3.8930    -1.2714    -1.7743
H      3.8671    -2.4185    -0.4559
H      2.5020     0.0976    -2.6786
H      0.1871     0.0087    -4.6564
H      1.5371     1.1773    -4.5239
H      0.2854     1.1639    -3.3062
H      3.2624    -1.9137    -3.7799
H      1.6627    -2.1959    -4.5494
H      2.7057    -0.8366    -5.0337
H     -0.1843    -2.1129    -3.4980
H     -0.6657    -2.5491    -1.8579
H     -2.3491    -1.2809    -4.3743
H     -3.4612     0.9161    -4.7333
H     -2.7690     2.8496    -3.3314
H     -0.0177     2.8956    -2.2777
H     -1.2940     3.6579    -1.3414
63
{"conf": 11, "E": 258.01, "rms": -1.0, "geom": "OH", "total_charge": 0, "CA_charge": 1, "smiles": "C[CH:1]([CH3:2])[1N:3]1([CH:4]([CH3:5])[CH3:6])->[Mn+:7]2(<-[4C-:8]#[O+:9])(<-[5H-:10])(<-[6C-:11]#[O+:12])<-[2N:13]([CH:14]([CH3:15])[CH3:16])([CH:17]([CH3:18])[CH3:19])[CH2:20][c:21]3[cH:22][cH:23][cH:24][c:25]([3n:26]->23)[CH2:27]1", "smiles3D": "C([C:1]([C:2]([H:32])([H:33])[H:34])([1N:3]1([C:4]([C:5]([H:36])([H:37])[H:38])([C:6]([H:39])([H:40])[H:41])[H:35])->[Mn+:7]2(<-[4C-:8]#[O+:9])(<-[5H-:10])(<-[6C-:11]#[O+:12])<-[2N:13]([C:14]([C:15]([H:43])([H:44])[H:45])([C:16]([H:46])([H:47])[H:48])[H:42])([C:17]([C:18]([H:50])([H:51])[H:52])([C:19]([H:53])([H:54])[H:55])[H:49])[C:20]([H:56])([H:57])[c:21]3[c:22]([H:58])[c:23]([H:59])[c:24]([H:60])[c:25]([3n:26]->23)[C:27]1([H:61])[H:62])[H:31])([H:28])([H:29])[H:30]", "smiles3Dx": "C([C:1]([C:2]([H:32])([H:33])[H:34])([1N:3]1([C:4]([C:5]([H:36])([H:37])[H:38])([C:6]([H:39])([H:40])[H:41])[H:35])->[Mn+:7]2(<-[4C-:8]#[O+:9])(<-[5H-:10])(<-[6C-:11]#[O+:12])<-[2N:13]([C:14]([C:15]([H:43])([H:44])[H:45])([C:16]([H:46])([H:47])[H:48])[H:42])([C:17]([C:18]([H:50])([H:51])[H:52])([C:19]([H:53])([H:54])[H:55])[H:49])[C:20]([H:56])([H:57])[c:21]3[c:22]([H:58])[c:23]([H:59])[c:24]([H:60])[c:25]([3n:26]->23)[C:27]1([H:61])[H:62])[H:31])([H:28])([H:29])[H:30]", "dummies": []}
C      1.9528     0.0032    -2.7908
C      2.5433     1.0163    -1.8046
C      4.0640     1.1115    -2.0963
N      2.2488     0.8051    -0.3701
C      2.4728     2.0343     0.4592
C      2.5568     3.4229    -0.2646
C      3.6587     2.0269     1.4688
Mn     0.0000     0.0000     0.0000
C      0.5654    -1.9259    -1.1274
O      0.8544    -2.9407    -1.7117
H     -0.8372     0.7002    -1.4877
C     -1.7008    -1.5136     0.3473
O     -2.5873    -2.3115     0.5267
N     -0.9229     1.4379     1.7256
C     -1.0648     2.8592     1.2890
C     -0.7731     2.9948    -0.2020
C     -0.2873     3.9504     2.0702
C     -2.2580     0.8993     2.0471
C     -3.2277     0.9327     0.8341
C     -2.9838     1.5596     3.2645
C     -0.0494     1.1887     2.9083
C      0.7252    -0.1308     2.9185
C      1.4971    -0.4567     4.0473
C      2.7355    -1.0984     3.8521
C      3.2405    -1.2462     2.5477
C      2.4073    -0.8788     1.4816
N      1.0969    -0.6687     1.7354
C      2.9784    -0.3723     0.1513
H      0.8526    -0.0158    -2.7216
H      2.4070    -1.0021    -2.6970
H      2.1707     0.3380    -3.8285
H      2.0918     1.9705    -2.1121
H      4.6034     1.6968    -1.3325
H      4.2315     1.5976    -3.0814
H      4.5284     0.1026    -2.1279
H      1.5730     2.0642     1.0605
H      2.5685     4.2454     0.4808
H      3.4909     3.5319    -0.8481
H      1.7061     3.6563    -0.9242
H      3.7146     2.9961     2.0095
H      3.5272     1.2898     2.2741
H      4.6345     1.8866     0.9624
H     -2.1224     3.1747     1.3974
H     -0.5237     4.0403    -0.4828
H      0.0385     2.3188    -0.4883
H     -1.6724     2.7296    -0.7932
H      0.8051     3.9112     1.9285
H     -0.6188     4.9565     1.7334
H     -0.5247     3.8911     3.1530
H     -2.1127    -0.1641     2.3229
H     -2.6886     0.7793    -0.1159
H     -3.7758     1.8950     0.7530
H     -3.9931     0.1348     0.9432
H     -2.6428     2.5948     3.4592
H     -4.0872     1.5771     3.1314
H     -2.8035     0.9660     4.1862
H     -0.6208     1.2425     3.8538
H      0.7185     1.9693     2.9843
H      1.2283    -0.0918     5.0306
H      3.3695    -1.3148     4.7019
H      4.2810    -1.4992     2.3886
H      4.0556    -0.1452     0.2824
H      2.9185    -1.2055    -0.5679
63
{"conf": 12, "E": 275.18, "rms": -1.0, "geom": "OH", "total_charge": 0, "CA_charge": 1, "smiles": "C[CH:1]([CH3:2])[1N:3]1([CH:4]([CH3:5])[CH3:6])->[Mn+:7]2(<-[4C-:8]#[O+:9])(<-[5H-:10])(<-[6C-:11]#[O+:12])<-[2N:13]([CH:14]([CH3:15])[CH3:16])([CH:17]([CH3:18])[CH3:19])[CH2:20][c:21]3[cH:22][cH:23][cH:24][c:25]([3n:26]->23)[CH2:27]1", "smiles3D": "C([C:1]([C:2]([H:32])([H:33])[H:34])([1N:3]1([C:4]([C:5]([H:36])([H:37])[H:38])([C:6]([H:39])([H:40])[H:41])[H:35])->[Mn+:7]2(<-[4C-:8]#[O+:9])(<-[5H-:10])(<-[6C-:11]#[O+:12])<-[2N:13]([C:14]([C:15]([H:43])([H:44])[H:45])([C:16]([H:46])([H:47])[H:48])[H:42])([C:17]([C:18]([H:50])([H:51])[H:52])([C:19]([H:53])([H:54])[H:55])[H:49])[C:20]([H:56])([H:57])[c:21]3[c:22]([H:58])[c:23]([H:59])[c:24]([H:60])[c:25]([3n:26]->23)[C:27]1([H:61])[H:62])[H:31])([H:28])([H:29])[H:30]", "smiles3Dx": "C([C:1]([C:2]([H:32])([H:33])[H:34])([1N:3]1([C:4]([C:5]([H:36])([H:37])[H:38])([C:6]([H:39])([H:40])[H:41])[H:35])->[Mn+:7]2(<-[4C-:8]#[O+:9])(<-[5H-:10])(<-[6C-:11]#[O+:12])<-[2N:13]([C:14]([C:15]([H:43])([H:44])[H:45])([C:16]([H:46])([H:47])[H:48])[H:42])([C:17]([C:18]([H:50])([H:51])[H:52])([C:19]([H:53])([H:54])[H:55])[H:49])[C:20]([H:56])([H:57])[c:21]3[c:22]([H:58])[c:23]([H:59])[c:24]([H:60])[c:25]([3n:26]->23)[C:27]1([H:61])[H:62])[H:31])([H:28])([H:29])[H:30]", "dummies": []}
C      1.0790     4.4730     0.6011
C      0.9357     2.9657     0.9498
C      1.3057     2.8278     2.4554
N     -0.3388     2.3412     0.5297
C     -1.4374     2.5979     1.5198
C     -1.6585     1.4158     2.4719
C     -2.8395     3.0331     1.0028
Mn     0.0000     0.0000     0.0000
C     -2.2169     0.0626    -0.5966
O     -3.3791     0.0789    -0.9184
H     -0.4422    -0.7116     1.6268
C     -0.4810    -2.0625    -0.8979
O     -0.7429    -3.1437    -1.3641
N      2.3851    -0.5735    -0.1148
C      2.5070    -1.8947    -0.8341
C      3.9202    -2.5786    -0.8287
C      2.0502    -1.8931    -2.3279
C      2.9914    -0.7124     1.2473
C      1.9620    -1.1578     2.2805
C      3.7950     0.4728     1.8198
C      3.0061     0.4335    -0.9770
C      2.0850     1.0084    -2.0416
C      2.6341     1.8287    -3.0415
C      1.8726     2.9030    -3.5202
C      0.6625     3.2143    -2.8888
C      0.1837     2.3335    -1.9082
N      0.7579     1.1173    -1.7732
C     -0.7435     2.8038    -0.8184
H      1.9740     4.9151     1.0895
H      0.1878     5.0426     0.9375
H      1.2392     4.6230    -0.4858
H      1.7133     2.4374     0.3874
H      0.6932     3.4512     3.1353
H      1.2769     1.7896     2.7951
H      2.3413     3.1936     2.6214
H     -1.1285     3.4517     2.1481
H     -2.2043     0.5929     1.9733
H     -2.2835     1.7426     3.3311
H     -0.7196     1.0426     2.9038
H     -3.4923     3.2837     1.8671
H     -3.3564     2.2366     0.4382
H     -2.7792     3.9599     0.3956
H      1.8376    -2.5891    -0.2926
H      4.0848    -3.2151    -1.7255
H      4.0113    -3.2793     0.0295
H      4.7523    -1.8482    -0.7851
H      1.1500    -1.2945    -2.5329
H      2.8534    -1.5067    -2.9922
H      1.8329    -2.9343    -2.6505
H      3.7281    -1.5223     1.2419
H      1.3553    -0.3176     2.6393
H      2.4805    -1.5750     3.1713
H      1.3341    -1.9721     1.8695
H      4.0520     0.3005     2.8875
H      3.2608     1.4157     1.7445
H      4.7576     0.5727     1.2734
H      3.9030     0.0220    -1.4851
H      3.3556     1.2924    -0.3949
H      3.6735     1.7357    -3.3305
H      2.2927     3.5822    -4.2505
H      0.1776     4.1636    -3.0785
H     -0.8315     3.9086    -0.8576
H     -1.7309     2.4036    -1.0823
63
{"conf": 13, "E": 267.86, "rms": -1.0, "geom": "OH", "total_charge": 0, "CA_charge": 1, "smiles": "C[CH:1]([CH3:2])[1N:3]1([CH:4]([CH3:5])[CH3:6])->[Mn+:7]2(<-[4C-:8]#[O+:9])(<-[5H-:10])(<-[6C-:11]#[O+:12])<-[2N:13]([CH:14]([CH3:15])[CH3:16])([CH:17]([CH3:18])[CH3:19])[CH2:20][c:21]3[cH:22][cH:23][cH:24][c:25]([3n:26]->23)[CH2:27]1", "smiles3D": "C([C:1]([C:2]([H:32])([H:33])[H:34])([1N:3]1([C:4]([C:5]([H:36])([H:37])[H:38])([C:6]([H:39])([H:40])[H:41])[H:35])->[Mn+:7]2(<-[4C-:8]#[O+:9])(<-[5H-:10])(<-[6C-:11]#[O+:12])<-[2N:13]([C:14]([C:15]([H:43])([H:44])[H:45])([C:16]([H:46])([H:47])[H:48])[H:42])([C:17]([C:18]([H:50])([H:51])[H:52])([C:19]([H:53])([H:54])[H:55])[H:49])[C:20]([H:56])([H:57])[c:21]3[c:22]([H:58])[c:23]([H:59])[c:24]([H:60])[c:25]([3n:26]->23)[C:27]1([H:61])[H:62])[H:31])([H:28])([H:29])[H:30]", "smiles3Dx": "C([C:1]([C:2]([H:32])([H:33])[H:34])([1N:3]1([C:4]([C:5]([H:36])([H:37])[H:38])([C:6]([H:39])([H:40])[H:41])[H:35])->[Mn+:7]2(<-[4C-:8]#[O+:9])(<-[5H-:10])(<-[6C-:11]#[O+:12])<-[2N:13]([C:14]([C:15]([H:43])([H:44])[H:45])([C:16]([H:46])([H:47])[H:48])[H:42])([C:17]([C:18]([H:50])([H:51])[H:52])([C:19]([H:53])([H:54])[H:55])[H:49])[C:20]([H:56])([H:57])[c:21]3[c:22]([H:58])[c:23]([H:59])[c:24]([H:60])[c:25]([3n:26]->23)[C:27]1([H:61])[H:62])[H:31])([H:28])([H:29])[H:30]", "dummies": []}
C     -3.6389    -2.9986    -0.4571
C     -2.2276    -2.3374    -0.3745
C     -1.2806    -3.2511    -1.2092
N     -2.1606    -0.8793    -0.6953
C     -3.2067    -0.1791     0.0581
C     -4.5497     0.0789    -0.6883
C     -2.6746     1.1297     0.5838
Mn     0.0000     0.0000     0.0000
C      0.5028    -2.0827     0.8326
O      0.7734    -3.1715     1.2755
H     -0.4429     0.4913     1.7192
C      2.2357     0.0535     0.5344
O      3.4077     0.0702     0.8182
N      0.4358     2.1815    -1.0205
C     -0.7478     2.7181    -1.7663
C     -1.7220     3.6569    -0.9867
C     -0.4398     3.4620    -3.0977
C      0.9927     3.1863    -0.0573
C      2.5186     3.4867    -0.0899
C      0.6289     2.8670     1.4003
C      1.4798     1.7263    -1.9748
C      1.0514     0.5163    -2.7737
C      1.1899     0.4761    -4.1690
C      0.2800    -0.3014    -4.8982
C     -0.8107    -0.8809    -4.2333
C     -0.8612    -0.8015    -2.8320
N      0.2490    -0.3859    -2.1684
C     -2.2162    -0.7132    -2.1379
H     -4.0636    -2.9553    -1.4794
H     -3.5586    -4.0744    -0.1892
H     -4.3688    -2.5821     0.2630
H     -1.9169    -2.4248     0.6854
H     -1.7147    -3.4773    -2.2067
H     -1.1399    -4.2204    -0.6843
H     -0.2807    -2.8220    -1.3801
H     -3.4584    -0.7721     0.9668
H     -4.4853     0.9432    -1.3832
H     -4.8825    -0.7997    -1.2696
H     -5.3438     0.3119     0.0530
H     -3.3457     1.9836     0.3594
H     -2.5822     1.0992     1.6906
H     -1.6803     1.2570     0.1392
H     -1.3237     1.8351    -2.0383
H     -1.4706     4.7291    -1.1442
H     -2.7562     3.5182    -1.3693
H     -1.7317     3.5171     0.0994
H      0.3043     4.2694    -2.9298
H     -0.0935     2.7764    -3.8927
H     -1.3621     3.9279    -3.5091
H      0.5344     4.1677    -0.2821
H      3.1293     2.6296     0.2536
H      2.7447     4.3330     0.5946
H      2.8456     3.8174    -1.0970
H      1.2283     2.0301     1.7998
H      0.8481     3.7506     2.0380
H     -0.4406     2.6551     1.5351
H      2.3873     1.4248    -1.4405
H      1.7830     2.5378    -2.6661
H      1.8844     1.1272    -4.6847
H      0.3216    -0.3107    -5.9795
H     -1.6514    -1.2580    -4.8017
H     -2.8894    -1.4668    -2.5973
H     -2.6412     0.2731    -2.3841
63
{"conf": 14, "E": 259.11, "rms": -1.0, "geom": "OH", "total_charge": 0, "CA_charge": 1, "smiles": "C[CH:1]([CH3:2])[1N:3]1([CH:4]([CH3:5])[CH3:6])->[Mn+:7]2(<-[4C-:8]#[O+:9])(<-[5H-:10])(<-[6C-:11]#[O+:12])<-[2N:13]([CH:14]([CH3:15])[CH3:16])([CH:17]([CH3:18])[CH3:19])[CH2:20][c:21]3[cH:22][cH:23][cH:24][c:25]([3n:26]->23)[CH2:27]1", "smiles3D": "C([C:1]([C:2]([H:32])([H:33])[H:34])([1N:3]1([C:4]([C:5]([H:36])([H:37])[H:38])([C:6]([H:39])([H:40])[H:41])[H:35])->[Mn+:7]2(<-[4C-:8]#[O+:9])(<-[5H-:10])(<-[6C-:11]#[O+:12])<-[2N:13]([C:14]([C:15]([H:43])([H:44])[H:45])([C:16]([H:46])([H:47])[H:48])[H:42])([C:17]([C:18]([H:50])([H:51])[H:52])([C:19]([H:53])([H:54])[H:55])[H:49])[C:20]([H:56])([H:57])[c:21]3[c:22]([H:58])[c:23]([H:59])[c:24]([H:60])[c:25]([3n:26]->23)[C:27]1([H:61])[H:62])[H:31])([H:28])([H:29])[H:30]", "smiles3Dx": "C([C:1]([C:2]([H:32])([H:33])[H:34])([1N:3]1([C:4]([C:5]([H:36])([H:37])[H:38])([C:6]([H:39])([H:40])[H:41])[H:35])->[Mn+:7]2(<-[4C-:8]#[O+:9])(<-[5H-:10])(<-[6C-:11]#[O+:12])<-[2N:13]([C:14]([C:15]([H:43])([H:44])[H:45])([C:16]([H:46])([H:47])[H:48])[H:42])([C:17]([C:18]([H:50])([H:51])[H:52])([C:19]([H:53])([H:54])[H:55])[H:49])[C:20]([H:56])([H:57])[c:21]3[c:22]([H:58])[c:23]([H:59])[c:24]([H:60])[c:25]([3n:26]->23)[C:27]1([H:61])[H:62])[H:31])([H:28])([H:29])[H:30]", "dummies": []}
C      1.5735    -1.4263    -4.1841
C      0.7436    -1.1991    -2.8980
C     -0.5809    -0.4813    -3.2483
N      1.5100    -0.6280    -1.7583
C      2.4172     0.5225    -2.0311
C      2.1950     1.3672    -3.3192
C      3.9522     0.2759    -1.9552
Mn     0.0000     0.0000     0.0000
C     -0.8026    -2.1326    -0.2884
O     -1.2253    -3.2520    -0.4387
H     -1.4239     0.6485    -0.9722
C     -1.3239    -0.3409     1.8525
O     -2.0173    -0.5255     2.8219
N      0.8025     2.1113     0.9099
C     -0.0467     2.3922     2.0806
C      0.3901     3.5956     2.9761
C     -1.5370     2.5932     1.6984
C      0.7262     3.2615    -0.0444
C      2.0484     3.9724    -0.4382
C     -0.0233     2.8676    -1.3085
C      2.1568     1.7905     1.4104
C      2.3935     0.3423     1.8128
C      3.6107     0.0176     2.4383
C      4.2917    -1.1395     2.0190
C      3.8171    -1.8512     0.9051
C      2.5843    -1.4637     0.3616
N      1.8029    -0.6177     1.0653
C      2.2152    -1.7603    -1.0805
H      1.2334    -2.3591    -4.6839
H      2.6467    -1.5569    -3.9503
H      1.4370    -0.6184    -4.9310
H      0.4080    -2.2163    -2.6094
H     -0.5918     0.6021    -3.1088
H     -1.4019    -0.8915    -2.6267
H     -0.8811    -0.6885    -4.2982
H      2.1922     1.1815    -1.1977
H      2.6117     2.3838    -3.1635
H      1.1579     1.5295    -3.6210
H      2.7656     0.9598    -4.1783
H      4.2849    -0.0181    -0.9454
H      4.5010     1.2205    -2.1620
H      4.2877    -0.4653    -2.7087
H      0.0066     1.4974     2.7316
H      0.9273     4.3829     2.4126
H     -0.4798     4.0651     3.4847
H      1.0575     3.2448     3.7918
H     -2.1853     2.3285     2.5610
H     -1.7687     3.6458     1.4315
H     -1.8172     1.9622     0.8386
H      0.1187     4.0734     0.4036
H      2.7066     3.3545    -1.0754
H      1.8184     4.8969    -1.0107
H      2.5993     4.2959     0.4697
H     -1.1179     2.9619    -1.1568
H      0.2074     1.8326    -1.5340
H      0.2391     3.5071    -2.1789
H      2.4393     2.4338     2.2651
H      2.9018     1.9879     0.6276
H      4.1076     0.7244     3.0908
H      5.2607    -1.3774     2.4381
H      4.4396    -2.5929     0.4210
H      1.5843    -2.6683    -1.0390
H      3.1269    -2.0447    -1.6432
63
{"conf": 15, "E": 472.15, "rms": -1.0, "geom": "OH", "total_charge": 0, "CA_charge": 1, "smiles": "C[CH:1]([CH3:2])[1N:3]1([CH:4]([CH3:5])[CH3:6])->[Mn+:7]2(<-[4C-:8]#[O+:9])(<-[5H-:10])(<-[6C-:11]#[O+:12])<-[2N:13]([CH:14]([CH3:15])[CH3:16])([CH:17]([CH3:18])[CH3:19])[CH2:20][c:21]3[cH:22][cH:23][cH:24][c:25]([3n:26]->23)[CH2:27]1", "smiles3D": "C([C:1]([C:2]([H:32])([H:33])[H:34])([1N:3]1([C:4]([C:5]([H:36])([H:37])[H:38])([C:6]([H:39])([H:40])[H:41])[H:35])->[Mn+:7]2(<-[4C-:8]#[O+:9])(<-[5H-:10])(<-[6C-:11]#[O+:12])<-[2N:13]([C:14]([C:15]([H:43])([H:44])[H:45])([C:16]([H:46])([H:47])[H:48])[H:42])([C:17]([C:18]([H:50])([H:51])[H:52])([C:19]([H:53])([H:54])[H:55])[H:49])[C:20]([H:56])([H:57])[c:21]3[c:22]([H:58])[c:23]([H:59])[c:24]([H:60])[c:25]([3n:26]->23)[C:27]1([H:61])[H:62])[H:31])([H:28])([H:29])[H:30]", "smiles3Dx": "C([C:1]([C:2]([H:32])([H:33])[H:34])([1N:3]1([C:4]([C:5]([H:36])([H:37])[H:38])([C:6]([H:39])([H:40])[H:41])[H:35])->[Mn+:7]2(<-[4C-:8]#[O+:9])(<-[5H-:10])(<-[6C-:11]#[O+:12])<-[2N:13]([C:14]([C:15]([H:43])([H:44])[H:45])([C:16]([H:46])([H:47])[H:48])[H:42])([C:17]([C:18]([H:50])([H:51])[H:52])([C:19]([H:53])([H:54])[H:55])[H:49])[C:20]([H:56])([H:57])[c:21]3[c:22]([H:58])[c:23]([H:59])[c:24]([H:60])[c:25]([3n:26]->23)[C:27]1([H:61])[H:62])[H:31])([H:28])([H:29])[H:30]", "dummies": []}
C      0.1744     3.4219     1.7996
C     -1.0603     3.0931     0.9146
C     -1.8276     4.4425     0.7511
N     -0.7758     2.3557    -0.3648
C     -2.0150     2.2904    -1.1718
C     -3.1892     1.5902    -0.4286
C     -1.8124     1.6694    -2.5854
Mn     0.0000     0.0000     0.0000
C     -1.8201    -0.8444    -1.1322
O     -2.7655    -1.3050    -1.7231
H     -1.0456    -0.9407     1.1933
C     -0.1680     0.5579     2.2132
O     -0.3063     0.8312     3.3806
N      2.2839    -0.4971     0.5716
C      2.2006    -1.6969     1.3837
C      1.1786    -2.6958     0.8001
C      3.5413    -2.4338     1.6082
C      2.9933     0.6602     1.1976
C      4.4755     0.8825     0.7678
C      2.9986     0.7498     2.7510
C      2.8133    -0.8053    -0.7646
C      2.5056     0.3357    -1.6837
C      3.4179     0.8125    -2.6339
C      3.1705     2.0584    -3.2246
C      2.0682     2.8196    -2.8098
C      1.1738     2.2678    -1.8789
N      1.3634     1.0074    -1.4487
C      0.2157     3.1256    -1.1426
H     -0.1197     3.4308     2.8710
H      0.9815     2.7070     1.6652
H      0.5954     4.4287     1.5842
H     -1.7125     2.4361     1.5214
H     -2.8977     4.3040     0.5095
H     -1.3517     5.0813    -0.0213
H     -1.8283     5.0103     1.7074
H     -2.3621     3.3260    -1.3753
H     -2.8219     0.8873     0.3430
H     -3.8878     1.0652    -1.1124
H     -3.8125     2.3338     0.1054
H     -1.5314     2.4658    -3.3069
H     -2.7380     1.2127    -2.9934
H     -0.9918     0.9334    -2.6147
H      1.8095    -1.4164     2.3775
H      0.4447    -2.1613     0.1702
H      1.6638    -3.4657     0.1618
H      0.6413    -3.2214     1.6186
H      3.3795    -3.2968     2.2892
H      3.9578    -2.8273     0.6582
H      4.2944    -1.7843     2.0855
H      2.4460     1.5369     0.8301
H      4.5657     1.2054    -0.2844
H      4.9321     1.7104     1.3527
H      5.0943    -0.0203     0.9359
H      3.7589     0.0759     3.1939
H      3.2647     1.7847     3.0573
H      2.0523     0.5304     3.2442
H      2.3203    -1.7014    -1.1893
H      3.9053    -0.9990    -0.7524
H      4.3283     0.2713    -2.8582
H      3.8755     2.4695    -3.9353
H      1.9443     3.8343    -3.1671
H      0.8303     3.7750    -0.4978
H     -0.2759     3.8040    -1.8780
63
{"conf": 16, "E": 295.04, "rms": -1.0, "geom": "OH", "total_charge": 0, "CA_charge": 1, "smiles": "C[CH:1]([CH3:2])[1N:3]1([CH:4]([CH3:5])[CH3:6])->[Mn+:7]2(<-[4C-:8]#[O+:9])(<-[5H-:10])(<-[6C-:11]#[O+:12])<-[2N:13]([CH:14]([CH3:15])[CH3:16])([CH:17]([CH3:18])[CH3:19])[CH2:20][c:21]3[cH:22][cH:23][cH:24][c:25]([3n:26]->23)[CH2:27]1", "smiles3D": "C([C:1]([C:2]([H:32])([H:33])[H:34])([1N:3]1([C:4]([C:5]([H:36])([H:37])[H:38])([C:6]([H:39])([H:40])[H:41])[H:35])->[Mn+:7]2(<-[4C-:8]#[O+:9])(<-[5H-:10])(<-[6C-:11]#[O+:12])<-[2N:13]([C:14]([C:15]([H:43])([H:44])[H:45])([C:16]([H:46])([H:47])[H:48])[H:42])([C:17]([C:18]([H:50])([H:51])[H:52])([C:19]([H:53])([H:54])[H:55])[H:49])[C:20]([H:56])([H:57])[c:21]3[c:22]([H:58])[c:23]([H:59])[c:24]([H:60])[c:25]([3n:26]->23)[C:27]1([H:61])[H:62])[H:31])([H:28])([H:29])[H:30]", "smiles3Dx": "C([C:1]([C:2]([H:32])([H:33])[H:34])([1N:3]1([C:4]([C:5]([H:36])([H:37])[H:38])([C:6]([H:39])([H:40])[H:41])[H:35])->[Mn+:7]2(<-[4C-:8]#[O+:9])(<-[5H-:10])(<-[6C-:11]#[O+:12])<-[2N:13]([C:14]([C:15]([H:43])([H:44])[H:45])([C:16]([H:46])([H:47])[H:48])[H:42])([C:17]([C:18]([H:50])([H:51])[H:52])([C:19]([H:53])([H:54])[H:55])[H:49])[C:20]([H:56])([H:57])[c:21]3[c:22]([H:58])[c:23]([H:59])[c:24]([H:60])[c:25]([3n:26]->23)[C:27]1([H:61])[H:62])[H:31])([H:28])([H:29])[H:30]", "dummies": []}
C     -0.5199     3.8687    -0.0588
C      0.9385     3.4119     0.0502
C      1.4374     3.7768     1.4739
N      1.2779     2.0498    -0.5506
C      1.3742     2.2588    -2.0387
C      1.2205     1.0209    -2.9240
C      2.6778     2.9764    -2.5320
Mn     0.0000     0.0000     0.0000
C      1.6403    -1.1875    -1.0946
O      2.4984    -1.8199    -1.6591
H     -1.1720    -0.0764    -1.4279
C     -0.4496    -2.2390     0.2548
O     -0.6824    -3.4159     0.3795
N     -1.5464     0.3625     1.8412
C     -2.7595     1.0211     1.3263
C     -3.3747     2.1319     2.2248
C     -2.5220     1.5651    -0.0634
C     -1.9503    -0.9372     2.4715
C     -3.1070    -0.8561     3.5206
C     -0.8124    -1.7475     3.1599
C     -0.7644     1.1124     2.7982
C      0.7134     0.7049     2.8524
C      1.5139     1.0946     3.9388
C      2.8803     1.3342     3.7064
C      3.3630     1.3510     2.3858
C      2.4832     0.9745     1.3589
N      1.3312     0.3511     1.6986
C      2.5825     1.6038    -0.0350
H     -0.5569     4.9802    -0.0442
H     -1.0993     3.5525     0.8182
H     -0.9981     3.5756    -1.0101
H      1.4764     4.1459    -0.5731
H      1.0526     3.1375     2.2617
H      2.5422     3.8192     1.5314
H      1.1111     4.8079     1.7320
H      0.5335     2.9194    -2.3299
H      1.0335     1.3460    -3.9708
H      2.1535     0.4248    -2.9587
H      0.3611     0.4116    -2.6553
H      2.9557     3.8889    -1.9755
H      2.5487     3.2871    -3.5914
H      3.5534     2.2939    -2.4974
H     -3.5607     0.2606     1.1897
H     -2.8057     3.0808     2.1894
H     -3.4417     1.8109     3.2813
H     -4.4072     2.3552     1.8799
H     -2.9592     2.5753    -0.2160
H     -1.4340     1.5609    -0.2141
H     -3.0089     0.9135    -0.8202
H     -2.3404    -1.5650     1.6458
H     -4.0690    -0.5016     3.1053
H     -3.3264    -1.8753     3.9062
H     -2.8426    -0.2355     4.3989
H     -0.5889    -1.3431     4.1707
H     -1.1352    -2.8026     3.2924
H      0.1331    -1.7686     2.5954
H     -0.8014     2.1721     2.5192
H     -1.1883     1.0320     3.8195
H      1.0758     1.3352     4.8990
H      3.5122     1.6771     4.5151
H      4.3302     1.7848     2.1661
H      3.0174     0.8460    -0.7114
H      3.3004     2.4529     0.0004
63
{"conf": 17, "E": 300.73, "rms": -1.0, "geom": "OH", "total_charge": 0, "CA_charge": 1, "smiles": "C[CH:1]([CH3:2])[1N:3]1([CH:4]([CH3:5])[CH3:6])->[Mn+:7]2(<-[4C-:8]#[O+:9])(<-[5H-:10])(<-[6C-:11]#[O+:12])<-[2N:13]([CH:14]([CH3:15])[CH3:16])([CH:17]([CH3:18])[CH3:19])[CH2:20][c:21]3[cH:22][cH:23][cH:24][c:25]([3n:26]->23)[CH2:27]1", "smiles3D": "C([C:1]([C:2]([H:32])([H:33])[H:34])([1N:3]1([C:4]([C:5]([H:36])([H:37])[H:38])([C:6]([H:39])([H:40])[H:41])[H:35])->[Mn+:7]2(<-[4C-:8]#[O+:9])(<-[5H-:10])(<-[6C-:11]#[O+:12])<-[2N:13]([C:14]([C:15]([H:43])([H:44])[H:45])([C:16]([H:46])([H:47])[H:48])[H:42])([C:17]([C:18]([H:50])([H:51])[H:52])([C:19]([H:53])([H:54])[H:55])[H:49])[C:20]([H:56])([H:57])[c:21]3[c:22]([H:58])[c:23]([H:59])[c:24]([H:60])[c:25]([3n:26]->23)[C:27]1([H:61])[H:62])[H:31])([H:28])([H:29])[H:30]", "smiles3Dx": "C([C:1]([C:2]([H:32])([H:33])[H:34])([1N:3]1([C:4]([C:5]([H:36])([H:37])[H:38])([C:6]([H:39])([H:40])[H:41])[H:35])->[Mn+:7]2(<-[4C-:8]#[O+:9])(<-[5H-:10])(<-[6C-:11]#[O+:12])<-[2N:13]([C:14]([C:15]([H:43])([H:44])[H:45])([C:16]([H:46])([H:47])[H:48])[H:42])([C:17]([C:18]([H:50])([H:51])[H:52])([C:19]([H:53])([H:54])[H:55])[H:49])[C:20]([H:56])([H:57])[c:21]3[c:22]([H:58])[c:23]([H:59])[c:24]([H:60])[c:25]([3n:26]->23)[C:27]1([H:61])[H:62])[H:31])([H:28])([H:29])[H:30]", "dummies": []}
C      2.8340     0.2047    -2.1423
C      2.8287     1.2982    -1.0509
C      2.2372     2.5647    -1.7330
N      2.2081     0.9762     0.2796
C      2.3267     2.1953     1.1445
C      2.7126     2.0663     2.6480
C      1.0398     2.9747     1.0617
Mn     0.0000     0.0000     0.0000
C      1.0286    -1.7690    -1.0465
O      1.5576    -2.7063    -1.5912
H     -0.3580     0.9006    -1.5577
C     -1.6513    -1.4702    -0.6388
O     -2.5128    -2.2417    -0.9819
N     -1.6605     0.8402     1.5957
C     -2.3609     2.0755     1.0928
C     -2.1835     3.3830     1.9008
C     -2.1088     2.3591    -0.3882
C     -2.7309    -0.1995     1.8169
C     -3.8433     0.2025     2.8557
C     -2.2648    -1.6327     2.2196
C     -0.9382     0.9298     2.8564
C      0.0732    -0.2031     3.0506
C      0.5948    -0.4745     4.3264
C      1.8894    -1.0139     4.4162
C      2.6813    -1.0982     3.2588
C      2.0846    -0.7823     2.0284
N      0.7340    -0.6879     1.9681
C      2.9012    -0.1661     0.8926
H      3.4405     0.5592    -3.0041
H      3.3430    -0.7328    -1.8602
H      1.8152     0.0419    -2.5463
H      3.9040     1.5187    -0.8457
H      2.6258     3.5006    -1.2857
H      1.1330     2.5501    -1.7085
H      2.5387     2.6373    -2.8005
H      3.1242     2.8523     0.7319
H      1.9240     1.6046     3.2552
H      3.6848     1.5656     2.8137
H      2.8580     3.0848     3.0699
H      0.8447     3.5485     1.9921
H      0.2773     2.2154     0.8686
H      1.0330     3.7295     0.2549
H     -3.4574     1.9026     1.1164
H     -3.0106     4.0799     1.6435
H     -1.2607     3.9267     1.6591
H     -2.2616     3.2065     2.9924
H     -1.1089     2.7589    -0.6175
H     -2.8267     3.1324    -0.7390
H     -2.3404     1.4454    -0.9701
H     -3.2500    -0.3023     0.8399
H     -3.8775     1.2828     3.0939
H     -4.8406    -0.0986     2.4697
H     -3.7096    -0.2983     3.8384
H     -3.0741    -2.3582     1.9884
H     -2.0639    -1.7130     3.3090
H     -1.3547    -1.9810     1.7098
H     -1.6289     0.9330     3.7254
H     -0.3804     1.8724     2.9038
H      0.0729    -0.1632     5.2223
H      2.3325    -1.1943     5.3868
H      3.7488    -1.2583     3.3405
H      3.0701    -0.9668     0.1674
H      3.9027     0.1376     1.2635
63
{"conf": 18, "E": 504.11, "rms": -1.0, "geom": "OH", "total_charge": 0, "CA_charge": 1, "smiles": "C[CH:1]([CH3:2])[1N:3]1([CH:4]([CH3:5])[CH3:6])->[Mn+:7]2(<-[4C-:8]#[O+:9])(<-[5H-:10])(<-[6C-:11]#[O+:12])<-[2N:13]([CH:14]([CH3:15])[CH3:16])([CH:17]([CH3:18])[CH3:19])[CH2:20][c:21]3[cH:22][cH:23][cH:24][c:25]([3n:26]->23)[CH2:27]1", "smiles3D": "C([C:1]([C:2]([H:32])([H:33])[H:34])([1N:3]1([C:4]([C:5]([H:36])([H:37])[H:38])([C:6]([H:39])([H:40])[H:41])[H:35])->[Mn+:7]2(<-[4C-:8]#[O+:9])(<-[5H-:10])(<-[6C-:11]#[O+:12])<-[2N:13]([C:14]([C:15]([H:43])([H:44])[H:45])([C:16]([H:46])([H:47])[H:48])[H:42])([C:17]([C:18]([H:50])([H:51])[H:52])([C:19]([H:53])([H:54])[H:55])[H:49])[C:20]([H:56])([H:57])[c:21]3[c:22]([H:58])[c:23]([H:59])[c:24]([H:60])[c:25]([3n:26]->23)[C:27]1([H:61])[H:62])[H:31])([H:28])([H:29])[H:30]", "smiles3Dx": "C([C:1]([C:2]([H:32])([H:33])[H:34])([1N:3]1([C:4]([C:5]([H:36])([H:37])[H:38])([C:6]([H:39])([H:40])[H:41])[H:35])->[Mn+:7]2(<-[4C-:8]#[O+:9])(<-[5H-:10])(<-[6C-:11]#[O+:12])<-[2N:13]([C:14]([C:15]([H:43])([H:44])[H:45])([C:16]([H:46])([H:47])[H:48])[H:42])([C:17]([C:18]([H:50])([H:51])[H:52])([C:19]([H:53])([H:54])[H:55])[H:49])[C:20]([H:56])([H:57])[c:21]3[c:22]([H:58])[c:23]([H:59])[c:24]([H:60])[c:25]([3n:26]->23)[C:27]1([H:61])[H:62])[H:31])([H:28])([H:29])[H:30]", "dummies": []}
C      0.1583     3.4347     0.7947
C      1.6076     2.9301     0.8165
C      2.5651     4.1119     0.5119
N      1.9055     1.6166     0.0791
C      2.3712     1.7275    -1.3529
C      2.0627     3.0322    -2.1391
C      3.8669     1.3922    -1.6627
Mn     0.0000     0.0000     0.0000
C     -0.5973     1.7549    -1.3564
O     -0.9769     2.6344    -2.0900
H     -0.5378    -0.6291    -1.6449
C      1.6114    -1.3881    -0.8882
O      2.4593    -2.1059    -1.3579
N     -0.9030    -1.6081     1.5279
C     -0.2300    -2.9211     1.5161
C      1.1647    -2.9414     2.1907
C     -0.0766    -3.5656     0.1128
C     -2.3404    -1.6643     1.1458
C     -2.7034    -0.3034     0.5195
C     -2.8689    -2.7641     0.1976
C     -0.9029    -1.0187     2.8774
C      0.3178    -0.2406     3.1315
C      0.9342    -0.2525     4.3943
C      2.2676     0.1463     4.4953
C      2.9632     0.5027     3.3400
C      2.2700     0.5319     2.1210
N      0.9395     0.3191     2.0740
C      2.9083     0.9417     0.8731
H     -0.1197     3.9711    -0.1291
H      0.0248     4.1805     1.6090
H     -0.5394     2.6057     1.0304
H      1.7708     2.7646     1.8989
H      2.1547     4.8340    -0.2224
H      3.5606     3.7543     0.1873
H      2.7286     4.7036     1.4391
H      1.7867     0.9402    -1.8630
H      1.1825     3.5826    -1.8016
H      1.8887     2.7805    -3.2078
H      2.9238     3.7345    -2.1274
H      4.1028     1.6111    -2.7273
H      4.5594     1.9958    -1.0420
H      4.0878     0.3117    -1.5513
H     -0.8740    -3.6068     2.1158
H      1.0952    -2.7766     3.2832
H      1.6320    -3.9445     2.0858
H      1.8420    -2.1974     1.7308
H     -0.3662    -2.8697    -0.6884
H     -0.6936    -4.4844     0.0321
H      0.9585    -3.9058    -0.1031
H     -2.9635    -1.7818     2.0691
H     -3.7871    -0.0993     0.6550
H     -2.1297     0.5213     0.9860
H     -2.4876    -0.2878    -0.5665
H     -2.4769    -2.6787    -0.8345
H     -3.9710    -2.6513     0.1047
H     -2.7213    -3.7746     0.6259
H     -0.9976    -1.8221     3.6457
H     -1.7506    -0.3114     3.0350
H      0.4249    -0.6549     5.2611
H      2.7762     0.1137     5.4501
H      4.0155     0.7527     3.3928
H      3.7740     1.6073     1.0958
H      3.2800     0.0243     0.3887
