# Supplementary material for: MACE: Automated Assessment of Stereochemistry of Transition Metal Complexes and Its Applications in Computational Catalysis
Source: J Chem Theory Comput. 2024 Feb 16;20(5):2313–20. doi: 10.1021/acs.jctc.3c01313 (PMC10938507; doi:10.1021/acs.jctc.3c01313)
Supplement: Supplementary file 3 — ct3c01313_si_003.zip [file ct3c01313_si_003.zip › structures/screening/mace_MeCN/Mn_NNpyN_Me_bic_0.xyz]

45
{"conf": 0, "E": 139.66, "rms": -1.0, "geom": "OH", "total_charge": 0, "CA_charge": 1, "smiles": "C[C:1]#[6N:2]->[Mn+:3]1(<-[3H-:4])(<-[4C-:5]#[O+:6])(<-[5C-:7]#[O+:8])<-[1N:9]([CH3:10])([CH3:11])[CH2:12][c:13]2[cH:14][cH:15][cH:16][c:17]([n:18]2)[CH2:19][2N:20]->1([CH3:21])[CH3:22]", "smiles3D": "C([C:1]#[6N:2]->[Mn+:3]1(<-[3H-:4])(<-[4C-:5]#[O+:6])(<-[5C-:7]#[O+:8])<-[1N:9]([C:10]([H:26])([H:27])[H:28])([C:11]([H:29])([H:30])[H:31])[C:12]([H:32])([H:33])[c:13]2[c:14]([H:34])[c:15]([H:35])[c:16]([H:36])[c:17]([n:18]2)[C:19]([H:37])([H:38])[2N:20]->1([C:21]([H:39])([H:40])[H:41])[C:22]([H:42])([H:43])[H:44])([H:23])([H:24])[H:25]", "smiles3Dx": "C([C:1]#[6N:2]->[Mn+:3]1(<-[3H-:4])(<-[4C-:5]#[O+:6])(<-[5C-:7]#[O+:8])<-[1N:9]([C:10]([H:26])([H:27])[H:28])([C:11]([H:29])([H:30])[H:31])[C:12]([H:32])([H:33])[c:13]2[c:14]([H:34])[c:15]([H:35])[c:16]([H:36])[c:17]([n:18]2)[C:19]([H:37])([H:38])[2N:20]->1([C:21]([H:39])([H:40])[H:41])[C:22]([H:42])([H:43])[H:44])([H:23])([H:24])[H:25]", "dummies": []}
C     -0.6439    -4.9008     0.6457
C     -0.4513    -3.4632     0.4585
N     -0.2881    -2.2552     0.3028
Mn     0.0000     0.0000     0.0000
H      0.9877    -0.4175    -1.5016
C     -1.9084    -0.2939    -1.2388
O     -2.9121    -0.4499    -1.8888
C     -1.3484     0.3547     1.8260
O     -2.0557     0.5407     2.7848
N     -0.1308     2.3359    -0.6444
C     -1.2808     2.8610    -0.0055
C     -0.3504     2.3259    -2.0585
C      0.9831     3.2024    -0.3488
C      2.2476     2.5797    -0.7598
C      3.4549     3.2777    -0.9010
C      4.6565     2.5649    -0.7752
C      4.6230     1.2160    -0.3915
C      3.3735     0.5957    -0.2456
N      2.2607     1.2756    -0.5127
C      3.1083    -0.4864     0.7165
N      1.9024    -0.1715     1.4569
C      1.9735     1.0214     2.2652
C      1.6435    -1.2784     2.3154
H      0.0583    -5.2692     1.4216
H     -1.6873    -5.0950     0.9686
H     -0.4481    -5.4277    -0.3107
H     -2.1543     2.1987    -0.1836
H     -1.5244     3.8810    -0.3881
H     -1.1179     2.9259     1.0927
H      0.4237     1.6974    -2.5465
H     -0.3008     3.3512    -2.4944
H     -1.3429     1.9033    -2.3123
H      1.0428     3.3920     0.7466
H      0.8805     4.1903    -0.8589
H      3.4658     4.3519    -1.0350
H      5.6040     3.0814    -0.8574
H      5.5361     0.7029    -0.1179
H      3.9778    -0.5926     1.4084
H      2.9808    -1.4336     0.1447
H      2.7851     1.7041     1.9381
H      1.0122     1.5588     2.1667
H      2.1390     0.8115     3.3484
H      0.6456    -1.1637     2.7883
H      2.4130    -1.3524     3.1208
H      1.6546    -2.2348     1.7547
45
{"conf": 1, "E": 125.66, "rms": -1.0, "geom": "OH", "total_charge": 0, "CA_charge": 1, "smiles": "C[C:1]#[6N:2]->[Mn+:3]1(<-[3H-:4])(<-[4C-:5]#[O+:6])(<-[5C-:7]#[O+:8])<-[1N:9]([CH3:10])([CH3:11])[CH2:12][c:13]2[cH:14][cH:15][cH:16][c:17]([n:18]2)[CH2:19][2N:20]->1([CH3:21])[CH3:22]", "smiles3D": "C([C:1]#[6N:2]->[Mn+:3]1(<-[3H-:4])(<-[4C-:5]#[O+:6])(<-[5C-:7]#[O+:8])<-[1N:9]([C:10]([H:26])([H:27])[H:28])([C:11]([H:29])([H:30])[H:31])[C:12]([H:32])([H:33])[c:13]2[c:14]([H:34])[c:15]([H:35])[c:16]([H:36])[c:17]([n:18]2)[C:19]([H:37])([H:38])[2N:20]->1([C:21]([H:39])([H:40])[H:41])[C:22]([H:42])([H:43])[H:44])([H:23])([H:24])[H:25]", "smiles3Dx": "C([C:1]#[6N:2]->[Mn+:3]1(<-[3H-:4])(<-[4C-:5]#[O+:6])(<-[5C-:7]#[O+:8])<-[1N:9]([C:10]([H:26])([H:27])[H:28])([C:11]([H:29])([H:30])[H:31])[C:12]([H:32])([H:33])[c:13]2[c:14]([H:34])[c:15]([H:35])[c:16]([H:36])[c:17]([n:18]2)[C:19]([H:37])([H:38])[2N:20]->1([C:21]([H:39])([H:40])[H:41])[C:22]([H:42])([H:43])[H:44])([H:23])([H:24])[H:25]", "dummies": []}
C     -1.4070     4.3683    -1.9501
C     -0.9944     3.0890    -1.3742
N     -0.6476     2.0147    -0.8884
Mn     0.0000     0.0000     0.0000
H     -1.7760    -0.4054     0.2568
C     -0.2392    -0.5880    -2.2065
O     -0.3654    -0.8938    -3.3662
C      2.1552     0.6127    -0.5549
O      3.2813     0.9325    -0.8441
N      0.5114    -2.3224     0.4897
C     -0.2067    -2.7422     1.6534
C     -0.0092    -3.0689    -0.6063
C      1.9209    -2.6168     0.5845
C      2.5605    -1.6754     1.5121
C      3.8907    -1.7335     1.9462
C      4.3845    -0.6713     2.7224
C      3.5553     0.4238     3.0188
C      2.2371     0.4046     2.5465
N      1.8030    -0.6276     1.8275
C      1.2800     1.5141     2.6350
N     -0.0146     1.0748     2.1717
C     -0.8251     2.2319     2.0015
C     -0.6744     0.2393     3.1258
H     -1.6512     4.2291    -3.0233
H     -2.3017     4.7440    -1.4124
H     -0.5807     5.1018    -1.8506
H     -1.2219    -2.2965     1.6369
H      0.3008    -2.4269     2.5801
H     -0.3108    -3.8522     1.7017
H      0.5566    -2.8540    -1.5366
H      0.0505    -4.1689    -0.4239
H     -1.0746    -2.7938    -0.7736
H      2.0865    -3.6583     0.9495
H      2.4167    -2.5037    -0.4074
H      4.5301    -2.5639     1.6753
H      5.4103    -0.6830     3.0666
H      3.9346     1.2682     3.5800
H      1.6675     2.3458     2.0021
H      1.2258     1.8661     3.6926
H     -0.3328     2.9623     1.3269
H     -1.0201     2.7478     2.9722
H     -1.8003     1.9420     1.5500
H     -1.5388    -0.2575     2.6408
H     -1.0488     0.8216     4.0009
H      0.0018    -0.5371     3.5214
45
{"conf": 2, "E": 121.07, "rms": -1.0, "geom": "OH", "total_charge": 0, "CA_charge": 1, "smiles": "C[C:1]#[6N:2]->[Mn+:3]1(<-[3H-:4])(<-[4C-:5]#[O+:6])(<-[5C-:7]#[O+:8])<-[1N:9]([CH3:10])([CH3:11])[CH2:12][c:13]2[cH:14][cH:15][cH:16][c:17]([n:18]2)[CH2:19][2N:20]->1([CH3:21])[CH3:22]", "smiles3D": "C([C:1]#[6N:2]->[Mn+:3]1(<-[3H-:4])(<-[4C-:5]#[O+:6])(<-[5C-:7]#[O+:8])<-[1N:9]([C:10]([H:26])([H:27])[H:28])([C:11]([H:29])([H:30])[H:31])[C:12]([H:32])([H:33])[c:13]2[c:14]([H:34])[c:15]([H:35])[c:16]([H:36])[c:17]([n:18]2)[C:19]([H:37])([H:38])[2N:20]->1([C:21]([H:39])([H:40])[H:41])[C:22]([H:42])([H:43])[H:44])([H:23])([H:24])[H:25]", "smiles3Dx": "C([C:1]#[6N:2]->[Mn+:3]1(<-[3H-:4])(<-[4C-:5]#[O+:6])(<-[5C-:7]#[O+:8])<-[1N:9]([C:10]([H:26])([H:27])[H:28])([C:11]([H:29])([H:30])[H:31])[C:12]([H:32])([H:33])[c:13]2[c:14]([H:34])[c:15]([H:35])[c:16]([H:36])[c:17]([n:18]2)[C:19]([H:37])([H:38])[2N:20]->1([C:21]([H:39])([H:40])[H:41])[C:22]([H:42])([H:43])[H:44])([H:23])([H:24])[H:25]", "dummies": []}
C      2.8837    -0.4408     4.0423
C      2.0390    -0.3154     2.8551
N      1.3304    -0.2117     1.8565
Mn     0.0000     0.0000     0.0000
H     -1.3057    -0.8937     0.9553
C     -0.6395     1.8850     1.1410
O     -0.9735     2.8751     1.7431
C      1.6730     1.2347    -0.9710
O      2.5521     1.8831    -1.4817
N     -1.5178     0.6581    -1.7755
C     -1.6427     2.0766    -1.6874
C     -0.9676     0.3681    -3.0641
C     -2.8323     0.0870    -1.6127
C     -2.7076    -1.3578    -1.3616
C     -3.7759    -2.2522    -1.2204
C     -3.4908    -3.5789    -0.8558
C     -2.1626    -3.9703    -0.6170
C     -1.1497    -3.0169    -0.7790
N     -1.4603    -1.7742    -1.1459
C      0.2704    -3.2170    -0.4499
N      1.0164    -2.0394    -0.8222
C      2.2928    -2.1123    -0.1927
C      1.2458    -1.9782    -2.2324
H      3.4672     0.4925     4.1811
H      2.2458    -0.6145     4.9332
H      3.5785    -1.2958     3.9123
H     -2.2285     2.4930    -2.5416
H     -2.1614     2.3754    -0.7546
H     -0.6344     2.5436    -1.6888
H     -1.4719     0.9513    -3.8707
H      0.1091     0.6234    -3.0736
H     -1.0809    -0.6973    -3.3226
H     -3.4552     0.2482    -2.5244
H     -3.3572     0.5372    -0.7387
H     -4.7978    -1.9280    -1.3698
H     -4.2959    -4.2916    -0.7326
H     -1.9329    -4.9789    -0.2979
H      0.3391    -3.4038     0.6469
H      0.6483    -4.1179    -0.9889
H      2.8996    -2.9619    -0.5877
H      2.1890    -2.2587     0.9005
H      2.8518    -1.1674    -0.3644
H      2.0096    -2.7225    -2.5602
H      1.6063    -0.9686    -2.5061
H      0.3259    -2.1923    -2.8015
