# Supplementary material for: MACE: Automated Assessment of Stereochemistry of Transition Metal Complexes and Its Applications in Computational Catalysis
Source: J Chem Theory Comput. 2024 Feb 16;20(5):2313–20. doi: 10.1021/acs.jctc.3c01313 (PMC10938507; doi:10.1021/acs.jctc.3c01313)
Supplement: Supplementary file 3 — ct3c01313_si_003.zip [file ct3c01313_si_003.zip › structures/screening/mace_MeCN/Mn_NNpyN_Me_bic_1.xyz]

45
{"conf": 0, "E": 140.68, "rms": -1.0, "geom": "OH", "total_charge": 0, "CA_charge": 1, "smiles": "C[C:1]#[5N:2]->[Mn+:3]1(<-[3H-:4])(<-[4C-:5]#[O+:6])(<-[6C-:7]#[O+:8])<-[1N:9]([CH3:10])([CH3:11])[CH2:12][c:13]2[cH:14][cH:15][cH:16][c:17]([n:18]2)[CH2:19][2N:20]->1([CH3:21])[CH3:22]", "smiles3D": "C([C:1]#[5N:2]->[Mn+:3]1(<-[3H-:4])(<-[4C-:5]#[O+:6])(<-[6C-:7]#[O+:8])<-[1N:9]([C:10]([H:26])([H:27])[H:28])([C:11]([H:29])([H:30])[H:31])[C:12]([H:32])([H:33])[c:13]2[c:14]([H:34])[c:15]([H:35])[c:16]([H:36])[c:17]([n:18]2)[C:19]([H:37])([H:38])[2N:20]->1([C:21]([H:39])([H:40])[H:41])[C:22]([H:42])([H:43])[H:44])([H:23])([H:24])[H:25]", "smiles3Dx": "C([C:1]#[5N:2]->[Mn+:3]1(<-[3H-:4])(<-[4C-:5]#[O+:6])(<-[6C-:7]#[O+:8])<-[1N:9]([C:10]([H:26])([H:27])[H:28])([C:11]([H:29])([H:30])[H:31])[C:12]([H:32])([H:33])[c:13]2[c:14]([H:34])[c:15]([H:35])[c:16]([H:36])[c:17]([n:18]2)[C:19]([H:37])([H:38])[2N:20]->1([C:21]([H:39])([H:40])[H:41])[C:22]([H:42])([H:43])[H:44])([H:23])([H:24])[H:25]", "dummies": []}
C     -2.1802     0.5328     4.4585
C     -1.5422     0.3812     3.1517
N     -1.0053     0.2500     2.0545
Mn     0.0000     0.0000     0.0000
H      0.7578    -0.0736    -1.6748
C      0.8064     2.1392     0.2046
O      1.2289     3.2637     0.3112
C     -1.7556     1.1984    -0.8688
O     -2.6763     1.8304    -1.3242
N      2.1101    -0.7058     0.9593
C      3.0772    -0.3142    -0.0002
C      2.2996     0.0579     2.1521
C      2.3243    -2.0982     1.2580
C      1.1974    -2.6525     2.0188
C      1.2469    -3.8845     2.6862
C      0.0479    -4.5808     2.8943
C     -1.1388    -4.0954     2.3273
C     -1.1015    -2.8648     1.6562
N      0.0317    -2.1666     1.6062
C     -2.0005    -2.5100     0.5487
N     -1.2155    -2.0046    -0.5566
C     -2.1330    -1.6330    -1.5837
C     -0.3259    -2.9653    -1.1435
H     -3.2526     0.2601     4.3797
H     -1.6819    -0.1343     5.1917
H     -2.0893     1.5861     4.7945
H      4.1138    -0.5236     0.3578
H      2.9945     0.7700    -0.2196
H      2.9101    -0.8674    -0.9507
H      3.2767    -0.1779     2.6360
H      2.2817     1.1428     1.9419
H      1.4874    -0.1629     2.8753
H      3.2642    -2.2494     1.8423
H      2.4150    -2.6820     0.3134
H      2.1933    -4.3274     2.9694
H      0.0590    -5.5447     3.3861
H     -2.0347    -4.7031     2.3304
H     -2.7060    -1.7292     0.9129
H     -2.5849    -3.4099     0.2402
H     -2.6179    -2.5252    -2.0481
H     -2.9418    -0.9844    -1.1841
H     -1.5950    -1.0696    -2.3782
H      0.3737    -3.3910    -0.4105
H      0.2757    -2.4748    -1.9403
H     -0.8900    -3.8151    -1.5948
45
{"conf": 1, "E": 139.47, "rms": -1.0, "geom": "OH", "total_charge": 0, "CA_charge": 1, "smiles": "C[C:1]#[5N:2]->[Mn+:3]1(<-[3H-:4])(<-[4C-:5]#[O+:6])(<-[6C-:7]#[O+:8])<-[1N:9]([CH3:10])([CH3:11])[CH2:12][c:13]2[cH:14][cH:15][cH:16][c:17]([n:18]2)[CH2:19][2N:20]->1([CH3:21])[CH3:22]", "smiles3D": "C([C:1]#[5N:2]->[Mn+:3]1(<-[3H-:4])(<-[4C-:5]#[O+:6])(<-[6C-:7]#[O+:8])<-[1N:9]([C:10]([H:26])([H:27])[H:28])([C:11]([H:29])([H:30])[H:31])[C:12]([H:32])([H:33])[c:13]2[c:14]([H:34])[c:15]([H:35])[c:16]([H:36])[c:17]([n:18]2)[C:19]([H:37])([H:38])[2N:20]->1([C:21]([H:39])([H:40])[H:41])[C:22]([H:42])([H:43])[H:44])([H:23])([H:24])[H:25]", "smiles3Dx": "C([C:1]#[5N:2]->[Mn+:3]1(<-[3H-:4])(<-[4C-:5]#[O+:6])(<-[6C-:7]#[O+:8])<-[1N:9]([C:10]([H:26])([H:27])[H:28])([C:11]([H:29])([H:30])[H:31])[C:12]([H:32])([H:33])[c:13]2[c:14]([H:34])[c:15]([H:35])[c:16]([H:36])[c:17]([n:18]2)[C:19]([H:37])([H:38])[2N:20]->1([C:21]([H:39])([H:40])[H:41])[C:22]([H:42])([H:43])[H:44])([H:23])([H:24])[H:25]", "dummies": []}
C     -2.0334    -4.4976    -0.6981
C     -1.4385    -3.1774    -0.4943
N     -0.9370    -2.0691    -0.3230
Mn     0.0000     0.0000     0.0000
H      0.6082     1.7254     0.2445
C     -1.9052     0.6395     1.1074
O     -2.9078     0.9765     1.6867
C     -1.2396     0.7449    -1.7809
O     -1.8929     1.1358    -2.7161
N      0.8627    -0.7667     2.1093
C      1.6472    -1.9553     1.8809
C     -0.2689    -1.1350     2.8945
C      1.5474     0.2946     2.8190
C      2.6774     0.7673     2.0003
C      3.9765     0.9400     2.4998
C      5.0577     0.7333     1.6304
C      4.8191     0.2618     0.3309
C      3.4912     0.1347    -0.0999
N      2.4965     0.4611     0.7170
C      3.0571    -0.8145    -1.1342
N      1.7405    -0.4788    -1.6145
C      1.8286     0.6870    -2.4391
C      1.2590    -1.5605    -2.3902
H     -1.9655    -5.0824     0.2422
H     -1.4867    -5.0284    -1.5044
H     -3.0984    -4.3826    -0.9865
H      1.3447    -2.3851     0.9064
H      2.7341    -1.7429     1.8404
H      1.4985    -2.7358     2.6637
H     -0.9186    -1.8251     2.3150
H     -0.8698    -0.2476     3.1794
H      0.0400    -1.6444     3.8384
H      1.9262    -0.0724     3.8027
H      0.8620     1.1552     2.9918
H      4.1495     1.1266     3.5520
H      6.0721     0.8194     1.9975
H      5.6414    -0.0646    -0.2930
H      3.0507    -1.8294    -0.6759
H      3.8068    -0.8213    -1.9615
H      2.6989     0.6408    -3.1347
H      1.9394     1.5839    -1.7941
H      0.9171     0.8196    -3.0555
H      0.2304    -1.3457    -2.7501
H      1.2205    -2.4880    -1.7777
H      1.9145    -1.7456    -3.2745
45
{"conf": 2, "E": 140.68, "rms": -1.0, "geom": "OH", "total_charge": 0, "CA_charge": 1, "smiles": "C[C:1]#[5N:2]->[Mn+:3]1(<-[3H-:4])(<-[4C-:5]#[O+:6])(<-[6C-:7]#[O+:8])<-[1N:9]([CH3:10])([CH3:11])[CH2:12][c:13]2[cH:14][cH:15][cH:16][c:17]([n:18]2)[CH2:19][2N:20]->1([CH3:21])[CH3:22]", "smiles3D": "C([C:1]#[5N:2]->[Mn+:3]1(<-[3H-:4])(<-[4C-:5]#[O+:6])(<-[6C-:7]#[O+:8])<-[1N:9]([C:10]([H:26])([H:27])[H:28])([C:11]([H:29])([H:30])[H:31])[C:12]([H:32])([H:33])[c:13]2[c:14]([H:34])[c:15]([H:35])[c:16]([H:36])[c:17]([n:18]2)[C:19]([H:37])([H:38])[2N:20]->1([C:21]([H:39])([H:40])[H:41])[C:22]([H:42])([H:43])[H:44])([H:23])([H:24])[H:25]", "smiles3Dx": "C([C:1]#[5N:2]->[Mn+:3]1(<-[3H-:4])(<-[4C-:5]#[O+:6])(<-[6C-:7]#[O+:8])<-[1N:9]([C:10]([H:26])([H:27])[H:28])([C:11]([H:29])([H:30])[H:31])[C:12]([H:32])([H:33])[c:13]2[c:14]([H:34])[c:15]([H:35])[c:16]([H:36])[c:17]([n:18]2)[C:19]([H:37])([H:38])[2N:20]->1([C:21]([H:39])([H:40])[H:41])[C:22]([H:42])([H:43])[H:44])([H:23])([H:24])[H:25]", "dummies": []}
C      4.6679     0.7195    -1.6151
C      3.3019     0.5099    -1.1377
N      2.1530     0.3325    -0.7402
Mn     0.0000     0.0000     0.0000
H     -1.6857    -0.2015     0.7087
C      0.1762     2.0352     1.0490
O      0.2702     3.1026     1.6022
C      0.8633    -0.6429     2.0273
O      1.3167    -0.9792     3.0930
N     -1.0130     1.1514    -1.8585
C     -1.5277     2.3717    -1.3288
C     -2.1474     0.4099    -2.3297
C     -0.0586     1.5062    -2.8863
C      0.5381     0.2797    -3.4345
C      0.6248     0.0000    -4.8058
C      0.6224    -1.3413    -5.2132
C      0.4284    -2.3513    -4.2601
C      0.3673    -1.9904    -2.9067
N      0.4997    -0.7170    -2.5518
C     -0.3509    -2.7720    -1.8922
N      0.0183    -2.3564    -0.5637
C     -0.9011    -2.9389     0.3443
C      1.3310    -2.8418    -0.2750
H      5.2044     1.3939    -0.9166
H      5.1945    -0.2555    -1.6669
H      4.6392     1.1785    -2.6247
H     -0.7067     3.0683    -1.0546
H     -2.1823     2.8986    -2.0641
H     -2.1242     2.1588    -0.4138
H     -1.8578    -0.5174    -2.8436
H     -2.7527     1.0113    -3.0480
H     -2.7924     0.1316    -1.4671
H      0.7604     2.1274    -2.4581
H     -0.5549     2.0780    -3.7068
H      0.6002     0.7946    -5.5406
H      0.6505    -1.5880    -6.2665
H      0.2555    -3.3731    -4.5729
H     -1.4420    -2.6138    -2.0526
H     -0.1377    -3.8565    -2.0536
H     -0.9344    -4.0494     0.2338
H     -1.9202    -2.5320     0.1612
H     -0.6230    -2.6992     1.3911
H      1.6012    -2.6660     0.7822
H      1.4120    -3.9375    -0.4682
H      2.0757    -2.3176    -0.9091
