# Supplementary material for: MACE: Automated Assessment of Stereochemistry of Transition Metal Complexes and Its Applications in Computational Catalysis
Source: J Chem Theory Comput. 2024 Feb 16;20(5):2313–20. doi: 10.1021/acs.jctc.3c01313 (PMC10938507; doi:10.1021/acs.jctc.3c01313)
Supplement: Supplementary file 3 — ct3c01313_si_003.zip [file ct3c01313_si_003.zip › structures/screening/mace_MeCN/Mn_NNpyN_Me_bic_2.xyz]

45
{"conf": 0, "E": 122.96, "rms": -1.0, "geom": "OH", "total_charge": 0, "CA_charge": 1, "smiles": "C[C:1]#[6N:2]->[Mn+:3]1(<-[3C-:4]#[O+:5])(<-[4H-:6])(<-[5C-:7]#[O+:8])<-[1N:9]([CH3:10])([CH3:11])[CH2:12][c:13]2[cH:14][cH:15][cH:16][c:17]([n:18]2)[CH2:19][2N:20]->1([CH3:21])[CH3:22]", "smiles3D": "C([C:1]#[6N:2]->[Mn+:3]1(<-[3C-:4]#[O+:5])(<-[4H-:6])(<-[5C-:7]#[O+:8])<-[1N:9]([C:10]([H:26])([H:27])[H:28])([C:11]([H:29])([H:30])[H:31])[C:12]([H:32])([H:33])[c:13]2[c:14]([H:34])[c:15]([H:35])[c:16]([H:36])[c:17]([n:18]2)[C:19]([H:37])([H:38])[2N:20]->1([C:21]([H:39])([H:40])[H:41])[C:22]([H:42])([H:43])[H:44])([H:23])([H:24])[H:25]", "smiles3Dx": "C([C:1]#[6N:2]->[Mn+:3]1(<-[3C-:4]#[O+:5])(<-[4H-:6])(<-[5C-:7]#[O+:8])<-[1N:9]([C:10]([H:26])([H:27])[H:28])([C:11]([H:29])([H:30])[H:31])[C:12]([H:32])([H:33])[c:13]2[c:14]([H:34])[c:15]([H:35])[c:16]([H:36])[c:17]([n:18]2)[C:19]([H:37])([H:38])[2N:20]->1([C:21]([H:39])([H:40])[H:41])[C:22]([H:42])([H:43])[H:44])([H:23])([H:24])[H:25]", "dummies": []}
C      4.7996     1.1510     0.7009
C      3.3909     0.8155     0.4961
N      2.2067     0.5358     0.3245
Mn     0.0000     0.0000     0.0000
C      0.3002     0.5937    -2.1978
O      0.4578     0.9057    -3.3519
H      0.7016    -1.6409    -0.4399
C      0.0448    -0.7460     2.1853
O      0.0678    -1.1351     3.3265
N     -2.1212    -1.0081    -0.5619
C     -2.9295    -0.1285    -1.3506
C     -1.7522    -2.1084    -1.3837
C     -2.8452    -1.5336     0.5706
C     -2.9677    -0.4880     1.5951
C     -3.6957    -0.5916     2.7867
C     -3.5734     0.4404     3.7328
C     -2.7111     1.5217     3.4829
C     -2.0182     1.5506     2.2660
N     -2.1786     0.5638     1.3872
C     -0.9551     2.5011     1.9098
N     -0.5608     2.2969     0.5357
C      0.6392     3.0305     0.3196
C     -1.5376     2.8101    -0.3760
H      5.1922     0.5838     1.5698
H      5.3787     0.8851    -0.2071
H      4.8953     2.2390     0.8955
H     -3.6706    -0.6930    -1.9651
H     -2.2873     0.4571    -2.0333
H     -3.5009     0.5763    -0.7189
H     -1.1780    -1.7488    -2.2655
H     -2.6476    -2.6688    -1.7454
H     -1.1076    -2.8159    -0.8190
H     -3.8650    -1.8733     0.2708
H     -2.3017    -2.3943     1.0253
H     -4.3185    -1.4540     2.9868
H     -4.1160     0.3853     4.6675
H     -2.5686     2.2975     4.2242
H     -1.3270     3.5411     2.0692
H     -0.0969     2.3212     2.5980
H      0.4751     4.1299     0.4242
H      1.4184     2.7348     1.0518
H      1.0277     2.8258    -0.7017
H     -1.2812     2.5128    -1.4110
H     -2.5463     2.4302    -0.1461
H     -1.5884     3.9240    -0.3342
45
{"conf": 1, "E": 122.96, "rms": -1.0, "geom": "OH", "total_charge": 0, "CA_charge": 1, "smiles": "C[C:1]#[6N:2]->[Mn+:3]1(<-[3C-:4]#[O+:5])(<-[4H-:6])(<-[5C-:7]#[O+:8])<-[1N:9]([CH3:10])([CH3:11])[CH2:12][c:13]2[cH:14][cH:15][cH:16][c:17]([n:18]2)[CH2:19][2N:20]->1([CH3:21])[CH3:22]", "smiles3D": "C([C:1]#[6N:2]->[Mn+:3]1(<-[3C-:4]#[O+:5])(<-[4H-:6])(<-[5C-:7]#[O+:8])<-[1N:9]([C:10]([H:26])([H:27])[H:28])([C:11]([H:29])([H:30])[H:31])[C:12]([H:32])([H:33])[c:13]2[c:14]([H:34])[c:15]([H:35])[c:16]([H:36])[c:17]([n:18]2)[C:19]([H:37])([H:38])[2N:20]->1([C:21]([H:39])([H:40])[H:41])[C:22]([H:42])([H:43])[H:44])([H:23])([H:24])[H:25]", "smiles3Dx": "C([C:1]#[6N:2]->[Mn+:3]1(<-[3C-:4]#[O+:5])(<-[4H-:6])(<-[5C-:7]#[O+:8])<-[1N:9]([C:10]([H:26])([H:27])[H:28])([C:11]([H:29])([H:30])[H:31])[C:12]([H:32])([H:33])[c:13]2[c:14]([H:34])[c:15]([H:35])[c:16]([H:36])[c:17]([n:18]2)[C:19]([H:37])([H:38])[2N:20]->1([C:21]([H:39])([H:40])[H:41])[C:22]([H:42])([H:43])[H:44])([H:23])([H:24])[H:25]", "dummies": []}
C      4.3207    -2.4071     0.6245
C      3.0531    -1.7016     0.4389
N      1.9882    -1.1092     0.2807
Mn     0.0000     0.0000     0.0000
C     -0.9942    -2.0139     0.5381
O     -1.5135    -3.0655     0.8186
H      0.1549     0.2619     1.8127
C      1.2402     1.9135    -0.2703
O      1.8916     2.9184    -0.4123
N     -2.0056     1.3290     0.2074
C     -1.8063     2.0324     1.4270
C     -2.1058     2.2978    -0.8417
C     -3.2165     0.5557     0.3432
C     -3.2936    -0.4206    -0.7518
C     -4.3734    -1.2726    -1.0136
C     -4.2171    -2.2607    -2.0008
C     -2.9888    -2.3935    -2.6709
C     -1.9580    -1.5011    -2.3506
N     -2.1540    -0.5652    -1.4245
C     -0.5678    -1.5974    -2.8181
N      0.1744    -0.4395    -2.3778
C     -0.1632     0.7251    -3.1384
C      1.5544    -0.7018    -2.6050
H      4.7370    -2.1629     1.6233
H      5.0369    -2.0924    -0.1621
H      4.1489    -3.5007     0.5522
H     -1.7063     1.3203     2.2742
H     -2.6593     2.7178     1.6494
H     -0.8726     2.6338     1.3711
H     -2.5590     1.8663    -1.7531
H     -2.7394     3.1654    -0.5396
H     -1.0995     2.6759    -1.0981
H     -4.1172     1.2138     0.3106
H     -3.2218    -0.0092     1.3043
H     -5.2972    -1.1901    -0.4555
H     -5.0299    -2.9406    -2.2200
H     -2.8381    -3.1821    -3.3970
H     -0.1323    -2.5310    -2.3924
H     -0.5617    -1.6772    -3.9311
H     -1.2529     0.8865    -3.1711
H      0.3080     1.6199    -2.6884
H      0.1880     0.6381    -4.1940
H      1.8638    -1.6421    -2.1039
H      2.1689     0.1283    -2.1938
H      1.7807    -0.8070    -3.6932
45
{"conf": 2, "E": 139.87, "rms": -1.0, "geom": "OH", "total_charge": 0, "CA_charge": 1, "smiles": "C[C:1]#[6N:2]->[Mn+:3]1(<-[3C-:4]#[O+:5])(<-[4H-:6])(<-[5C-:7]#[O+:8])<-[1N:9]([CH3:10])([CH3:11])[CH2:12][c:13]2[cH:14][cH:15][cH:16][c:17]([n:18]2)[CH2:19][2N:20]->1([CH3:21])[CH3:22]", "smiles3D": "C([C:1]#[6N:2]->[Mn+:3]1(<-[3C-:4]#[O+:5])(<-[4H-:6])(<-[5C-:7]#[O+:8])<-[1N:9]([C:10]([H:26])([H:27])[H:28])([C:11]([H:29])([H:30])[H:31])[C:12]([H:32])([H:33])[c:13]2[c:14]([H:34])[c:15]([H:35])[c:16]([H:36])[c:17]([n:18]2)[C:19]([H:37])([H:38])[2N:20]->1([C:21]([H:39])([H:40])[H:41])[C:22]([H:42])([H:43])[H:44])([H:23])([H:24])[H:25]", "smiles3Dx": "C([C:1]#[6N:2]->[Mn+:3]1(<-[3C-:4]#[O+:5])(<-[4H-:6])(<-[5C-:7]#[O+:8])<-[1N:9]([C:10]([H:26])([H:27])[H:28])([C:11]([H:29])([H:30])[H:31])[C:12]([H:32])([H:33])[c:13]2[c:14]([H:34])[c:15]([H:35])[c:16]([H:36])[c:17]([n:18]2)[C:19]([H:37])([H:38])[2N:20]->1([C:21]([H:39])([H:40])[H:41])[C:22]([H:42])([H:43])[H:44])([H:23])([H:24])[H:25]", "dummies": []}
C      4.1128    -2.8027    -0.3021
C      2.9059    -1.9818    -0.2117
N      1.8909    -1.2935    -0.1339
Mn     0.0000     0.0000     0.0000
C      1.2166     1.3941     1.3706
O      1.8533     2.1240     2.0889
H      0.7801     0.8373    -1.4399
C     -1.0030    -1.4539    -1.4657
O     -1.5296    -2.2185    -2.2352
N     -1.7180     1.6624    -0.3844
C     -2.1440     1.4373    -1.7203
C     -1.0327     2.9126    -0.3455
C     -2.8916     1.7248     0.4480
C     -2.5360     1.7067     1.8710
C     -3.4401     1.9905     2.9038
C     -3.1718     1.4847     4.1838
C     -2.0805     0.6248     4.3715
C     -1.2320     0.3777     3.2827
N     -1.4530     0.9772     2.1151
C     -0.4371    -0.8465     3.1199
N     -0.7063    -1.4176     1.8156
C      0.0852    -2.5974     1.7203
C     -2.0717    -1.8164     1.6274
H      3.8420    -3.8206    -0.6503
H      4.8207    -2.3416    -1.0212
H      4.5904    -2.8685     0.6970
H     -2.7931     2.2679    -2.0885
H     -2.7203     0.4898    -1.7889
H     -1.2632     1.3526    -2.3926
H     -0.1226     2.8685    -0.9804
H     -1.6782     3.7461    -0.7117
H     -0.7141     3.1500     0.6907
H     -3.5490     0.8469     0.2526
H     -3.4813     2.6495     0.2364
H     -4.3586     2.5291     2.7086
H     -3.8631     1.6690     4.9957
H     -1.9516     0.1018     5.3106
H      0.6388    -0.5767     3.2098
H     -0.6946    -1.5668     3.9336
H      0.0593    -2.9861     0.6789
H      1.1456    -2.3907     1.9850
H     -0.2921    -3.3953     2.4052
H     -2.7115    -0.9481     1.4162
H     -2.4620    -2.3249     2.5392
H     -2.1727    -2.5169     0.7674
45
{"conf": 3, "E": 387.92, "rms": -1.0, "geom": "OH", "total_charge": 0, "CA_charge": 1, "smiles": "C[C:1]#[6N:2]->[Mn+:3]1(<-[3C-:4]#[O+:5])(<-[4H-:6])(<-[5C-:7]#[O+:8])<-[1N:9]([CH3:10])([CH3:11])[CH2:12][c:13]2[cH:14][cH:15][cH:16][c:17]([n:18]2)[CH2:19][2N:20]->1([CH3:21])[CH3:22]", "smiles3D": "C([C:1]#[6N:2]->[Mn+:3]1(<-[3C-:4]#[O+:5])(<-[4H-:6])(<-[5C-:7]#[O+:8])<-[1N:9]([C:10]([H:26])([H:27])[H:28])([C:11]([H:29])([H:30])[H:31])[C:12]([H:32])([H:33])[c:13]2[c:14]([H:34])[c:15]([H:35])[c:16]([H:36])[c:17]([n:18]2)[C:19]([H:37])([H:38])[2N:20]->1([C:21]([H:39])([H:40])[H:41])[C:22]([H:42])([H:43])[H:44])([H:23])([H:24])[H:25]", "smiles3Dx": "C([C:1]#[6N:2]->[Mn+:3]1(<-[3C-:4]#[O+:5])(<-[4H-:6])(<-[5C-:7]#[O+:8])<-[1N:9]([C:10]([H:26])([H:27])[H:28])([C:11]([H:29])([H:30])[H:31])[C:12]([H:32])([H:33])[c:13]2[c:14]([H:34])[c:15]([H:35])[c:16]([H:36])[c:17]([n:18]2)[C:19]([H:37])([H:38])[2N:20]->1([C:21]([H:39])([H:40])[H:41])[C:22]([H:42])([H:43])[H:44])([H:23])([H:24])[H:25]", "dummies": []}
C     -2.3354     1.1133    -4.2793
C     -1.6308     0.7904    -3.0398
N     -1.0333     0.5164    -1.9988
Mn     0.0000     0.0000     0.0000
C     -1.3798    -1.5229    -1.0436
O     -2.1030    -2.3208    -1.5873
H     -1.3147     1.2717     0.1968
C      0.8693     1.5378     1.4679
O      1.3242     2.3428     2.2423
N      1.5879     1.1997    -1.4868
C      1.1892     2.5769    -1.4122
C      2.9255     1.1176    -0.9769
C      1.6162     0.8455    -2.9069
C      1.5093    -0.6060    -3.0531
C      1.5689    -1.3064    -4.2648
C      1.4853    -2.7075    -4.2286
C      1.3527    -3.3668    -2.9963
C      1.3080    -2.5909    -1.8315
N      1.3738    -1.2631    -1.9053
C      1.1359    -3.1014    -0.4718
N      1.2660    -1.9964     0.4533
C      0.6489    -2.3787     1.6722
C      2.6279    -1.6982     0.7356
H     -3.2411     1.7097    -4.0453
H     -2.6313     0.1744    -4.7906
H     -1.6660     1.6999    -4.9415
H      1.6632     3.1871    -2.2196
H      0.0900     2.6558    -1.5161
H      1.4713     3.0347    -0.4415
H      2.9291     1.1736     0.1222
H      3.4098     0.1712    -1.2799
H      3.5579     1.9526    -1.3664
H      0.7910     1.3210    -3.4754
H      2.5718     1.1758    -3.3830
H      1.6802    -0.7838    -5.2061
H      1.5250    -3.2775    -5.1476
H      1.2830    -4.4461    -2.9510
H      1.9120    -3.8790    -0.2755
H      0.1343    -3.5852    -0.4040
H     -0.4463    -2.4925     1.5156
H      0.7998    -1.5896     2.4445
H      1.0577    -3.3433     2.0591
H      2.6921    -0.7224     1.2558
H      3.2263    -1.6502    -0.1923
H      3.0890    -2.4770     1.3895
