# Supplementary material for: MACE: Automated Assessment of Stereochemistry of Transition Metal Complexes and Its Applications in Computational Catalysis
Source: J Chem Theory Comput. 2024 Feb 16;20(5):2313–20. doi: 10.1021/acs.jctc.3c01313 (PMC10938507; doi:10.1021/acs.jctc.3c01313)
Supplement: Supplementary file 3 — ct3c01313_si_003.zip [file ct3c01313_si_003.zip › structures/screening/mace_MeCN/Mn_NNpyN_Me_bic_3.xyz]

45
{"conf": 0, "E": 137.85, "rms": -1.0, "geom": "OH", "total_charge": 0, "CA_charge": 1, "smiles": "C[C:1]#[5N:2]->[Mn+:3]1(<-[3C-:4]#[O+:5])(<-[4H-:6])(<-[6C-:7]#[O+:8])<-[1N:9]([CH3:10])([CH3:11])[CH2:12][c:13]2[cH:14][cH:15][cH:16][c:17]([n:18]2)[CH2:19][2N:20]->1([CH3:21])[CH3:22]", "smiles3D": "C([C:1]#[5N:2]->[Mn+:3]1(<-[3C-:4]#[O+:5])(<-[4H-:6])(<-[6C-:7]#[O+:8])<-[1N:9]([C:10]([H:26])([H:27])[H:28])([C:11]([H:29])([H:30])[H:31])[C:12]([H:32])([H:33])[c:13]2[c:14]([H:34])[c:15]([H:35])[c:16]([H:36])[c:17]([n:18]2)[C:19]([H:37])([H:38])[2N:20]->1([C:21]([H:39])([H:40])[H:41])[C:22]([H:42])([H:43])[H:44])([H:23])([H:24])[H:25]", "smiles3Dx": "C([C:1]#[5N:2]->[Mn+:3]1(<-[3C-:4]#[O+:5])(<-[4H-:6])(<-[6C-:7]#[O+:8])<-[1N:9]([C:10]([H:26])([H:27])[H:28])([C:11]([H:29])([H:30])[H:31])[C:12]([H:32])([H:33])[c:13]2[c:14]([H:34])[c:15]([H:35])[c:16]([H:36])[c:17]([n:18]2)[C:19]([H:37])([H:38])[2N:20]->1([C:21]([H:39])([H:40])[H:41])[C:22]([H:42])([H:43])[H:44])([H:23])([H:24])[H:25]", "dummies": []}
C     -1.9573     4.5872     0.1706
C     -1.3792     3.2451     0.1206
N     -0.8974     2.1157     0.0784
Mn     0.0000     0.0000     0.0000
C      1.0866    -2.0214    -0.0274
O      1.6575    -3.0835    -0.0412
H      1.1019     0.5080     1.3813
C      1.7194     0.8603    -1.2534
O      2.6231     1.3124    -1.9115
N     -1.3977    -0.7965     1.7781
C     -1.8763    -2.1214     1.5161
C     -0.5151    -0.8845     2.8920
C     -2.4361     0.1432     2.1446
C     -3.3421     0.3157     1.0027
C     -4.7350     0.1723     1.0788
C     -5.4276    -0.2238    -0.0739
C     -4.7086    -0.5604    -1.2295
C     -3.3190    -0.3759    -1.2289
N     -2.7119     0.1113    -0.1520
C     -2.3986    -1.1122    -2.1032
N     -1.0932    -0.5045    -2.1120
C     -1.1513     0.7278    -2.8330
C     -0.2195    -1.3857    -2.8054
H     -3.0633     4.5108     0.2126
H     -1.6594     5.1518    -0.7367
H     -1.5882     5.1153     1.0736
H     -1.0284    -2.8322     1.4066
H     -2.5243    -2.4747     2.3517
H     -2.4649    -2.1639     0.5879
H      0.3747    -1.4949     2.6239
H     -1.0159    -1.3539     3.7728
H     -0.1562     0.1253     3.1932
H     -1.9954     1.1355     2.3907
H     -3.0139    -0.2227     3.0272
H     -5.2568     0.2763     2.0216
H     -6.4984    -0.3763    -0.0377
H     -5.2103    -1.0155    -2.0740
H     -2.8323    -1.1520    -3.1319
H     -2.3307    -2.1559    -1.7193
H     -1.5763     0.5831    -3.8545
H     -1.7858     1.4594    -2.2925
H     -0.1420     1.1692    -2.9417
H     -0.1816    -2.3730    -2.2966
H      0.8091    -0.9742    -2.8285
H     -0.5569    -1.5474    -3.8575
45
{"conf": 1, "E": 140.02, "rms": -1.0, "geom": "OH", "total_charge": 0, "CA_charge": 1, "smiles": "C[C:1]#[5N:2]->[Mn+:3]1(<-[3C-:4]#[O+:5])(<-[4H-:6])(<-[6C-:7]#[O+:8])<-[1N:9]([CH3:10])([CH3:11])[CH2:12][c:13]2[cH:14][cH:15][cH:16][c:17]([n:18]2)[CH2:19][2N:20]->1([CH3:21])[CH3:22]", "smiles3D": "C([C:1]#[5N:2]->[Mn+:3]1(<-[3C-:4]#[O+:5])(<-[4H-:6])(<-[6C-:7]#[O+:8])<-[1N:9]([C:10]([H:26])([H:27])[H:28])([C:11]([H:29])([H:30])[H:31])[C:12]([H:32])([H:33])[c:13]2[c:14]([H:34])[c:15]([H:35])[c:16]([H:36])[c:17]([n:18]2)[C:19]([H:37])([H:38])[2N:20]->1([C:21]([H:39])([H:40])[H:41])[C:22]([H:42])([H:43])[H:44])([H:23])([H:24])[H:25]", "smiles3Dx": "C([C:1]#[5N:2]->[Mn+:3]1(<-[3C-:4]#[O+:5])(<-[4H-:6])(<-[6C-:7]#[O+:8])<-[1N:9]([C:10]([H:26])([H:27])[H:28])([C:11]([H:29])([H:30])[H:31])[C:12]([H:32])([H:33])[c:13]2[c:14]([H:34])[c:15]([H:35])[c:16]([H:36])[c:17]([n:18]2)[C:19]([H:37])([H:38])[2N:20]->1([C:21]([H:39])([H:40])[H:41])[C:22]([H:42])([H:43])[H:44])([H:23])([H:24])[H:25]", "dummies": []}
C      3.2120     1.2711     3.5923
C      2.2681     0.8978     2.5397
N      1.4756     0.5859     1.6542
Mn     0.0000     0.0000     0.0000
C     -1.5060    -0.7941    -1.5515
O     -2.2942    -1.2093    -2.3643
H     -1.2390    -0.3763     1.3061
C      0.5598    -2.1959     0.3691
O      0.8524    -3.3494     0.5644
N     -1.0426     2.1792     0.1050
C     -0.8302     2.6019     1.4421
C     -2.4354     1.9283    -0.0679
C     -0.6328     3.2477    -0.7704
C     -0.5526     2.7934    -2.1629
C     -0.4118     3.6595    -3.2562
C      0.1548     3.1584    -4.4369
C      0.6654     1.8528    -4.4577
C      0.5001     1.0549    -3.3165
N     -0.1571     1.5293    -2.2605
C      1.3948    -0.0505    -2.9473
N      1.8227     0.1214    -1.5743
C      2.5868     1.3144    -1.3478
C      2.6862    -0.9730    -1.2771
H      2.8587     2.1951     4.0944
H      4.2111     1.4519     3.1451
H      3.2818     0.4498     4.3347
H      0.2443     2.8325     1.6070
H     -1.4261     3.5150     1.6823
H     -1.1196     1.7939     2.1484
H     -2.7626     1.1038     0.5994
H     -2.6475     1.6245    -1.1144
H     -3.0468     2.8325     0.1647
H     -1.3447     4.1065    -0.7124
H      0.3757     3.6202    -0.4782
H     -0.6681     4.7081    -3.1734
H      0.2962     3.8096    -5.2896
H      1.2456     1.5056    -5.3032
H      0.8327    -1.0045    -3.0600
H      2.2704    -0.0661    -3.6403
H      1.9490     2.2084    -1.3588
H      3.3678     1.4358    -2.1341
H      3.0909     1.2810    -0.3556
H      2.9050    -0.9947    -0.1868
H      3.6534    -0.8902    -1.8300
H      2.2164    -1.9422    -1.5551
45
{"conf": 2, "E": 122.89, "rms": -1.0, "geom": "OH", "total_charge": 0, "CA_charge": 1, "smiles": "C[C:1]#[5N:2]->[Mn+:3]1(<-[3C-:4]#[O+:5])(<-[4H-:6])(<-[6C-:7]#[O+:8])<-[1N:9]([CH3:10])([CH3:11])[CH2:12][c:13]2[cH:14][cH:15][cH:16][c:17]([n:18]2)[CH2:19][2N:20]->1([CH3:21])[CH3:22]", "smiles3D": "C([C:1]#[5N:2]->[Mn+:3]1(<-[3C-:4]#[O+:5])(<-[4H-:6])(<-[6C-:7]#[O+:8])<-[1N:9]([C:10]([H:26])([H:27])[H:28])([C:11]([H:29])([H:30])[H:31])[C:12]([H:32])([H:33])[c:13]2[c:14]([H:34])[c:15]([H:35])[c:16]([H:36])[c:17]([n:18]2)[C:19]([H:37])([H:38])[2N:20]->1([C:21]([H:39])([H:40])[H:41])[C:22]([H:42])([H:43])[H:44])([H:23])([H:24])[H:25]", "smiles3Dx": "C([C:1]#[5N:2]->[Mn+:3]1(<-[3C-:4]#[O+:5])(<-[4H-:6])(<-[6C-:7]#[O+:8])<-[1N:9]([C:10]([H:26])([H:27])[H:28])([C:11]([H:29])([H:30])[H:31])[C:12]([H:32])([H:33])[c:13]2[c:14]([H:34])[c:15]([H:35])[c:16]([H:36])[c:17]([n:18]2)[C:19]([H:37])([H:38])[2N:20]->1([C:21]([H:39])([H:40])[H:41])[C:22]([H:42])([H:43])[H:44])([H:23])([H:24])[H:25]", "dummies": []}
C     -4.5505     0.7027    -1.9080
C     -3.2152     0.4950    -1.3490
N     -2.0935     0.3224    -0.8786
Mn     0.0000     0.0000     0.0000
C      2.0852    -0.6447     0.7550
O      3.1740    -0.9808     1.1496
H      0.4575    -0.8078    -1.5863
C     -0.6602    -2.1313     0.5379
O     -1.0066    -3.2519     0.8185
N      0.7426     2.0215    -1.0872
C      0.6829     1.6855    -2.4672
C     -0.1719     3.0985    -0.8638
C      2.1031     2.3950    -0.7848
C      2.2823     2.4318     0.6727
C      3.4355     2.8552     1.3447
C      3.4980     2.6750     2.7371
C      2.4329     2.0542     3.4120
C      1.3149     1.6594     2.6666
N      1.2866     1.8667     1.3518
C      0.1907     0.8572     3.1704
N     -0.8277     0.7549     2.1527
C     -1.7597    -0.2364     2.5730
C     -1.5587     1.9771     2.0085
H     -4.5014     0.6425    -3.0146
H     -5.2374    -0.0795    -1.5246
H     -4.9246     1.7031    -1.6080
H      1.3726     0.8437    -2.6930
H      0.9688     2.5500    -3.1134
H     -0.3488     1.3663    -2.7347
H     -0.1082     3.8664    -1.6711
H     -1.2058     2.7075    -0.8370
H      0.0324     3.6144     0.0922
H      2.3457     3.3982    -1.2090
H      2.8218     1.6496    -1.1978
H      4.2678     3.2890     0.8055
H      4.3793     2.9838     3.2840
H      2.4884     1.8656     4.4764
H      0.5864    -0.1506     3.4351
H     -0.2136     1.3350     4.0942
H     -1.2459    -1.1961     2.7893
H     -2.5062    -0.4152     1.7681
H     -2.3018     0.0721     3.4990
H     -2.2184     1.9164     1.1213
H     -0.8859     2.8406     1.8827
H     -2.1926     2.1836     2.9033
45
{"conf": 3, "E": 120.66, "rms": -1.0, "geom": "OH", "total_charge": 0, "CA_charge": 1, "smiles": "C[C:1]#[5N:2]->[Mn+:3]1(<-[3C-:4]#[O+:5])(<-[4H-:6])(<-[6C-:7]#[O+:8])<-[1N:9]([CH3:10])([CH3:11])[CH2:12][c:13]2[cH:14][cH:15][cH:16][c:17]([n:18]2)[CH2:19][2N:20]->1([CH3:21])[CH3:22]", "smiles3D": "C([C:1]#[5N:2]->[Mn+:3]1(<-[3C-:4]#[O+:5])(<-[4H-:6])(<-[6C-:7]#[O+:8])<-[1N:9]([C:10]([H:26])([H:27])[H:28])([C:11]([H:29])([H:30])[H:31])[C:12]([H:32])([H:33])[c:13]2[c:14]([H:34])[c:15]([H:35])[c:16]([H:36])[c:17]([n:18]2)[C:19]([H:37])([H:38])[2N:20]->1([C:21]([H:39])([H:40])[H:41])[C:22]([H:42])([H:43])[H:44])([H:23])([H:24])[H:25]", "smiles3Dx": "C([C:1]#[5N:2]->[Mn+:3]1(<-[3C-:4]#[O+:5])(<-[4H-:6])(<-[6C-:7]#[O+:8])<-[1N:9]([C:10]([H:26])([H:27])[H:28])([C:11]([H:29])([H:30])[H:31])[C:12]([H:32])([H:33])[c:13]2[c:14]([H:34])[c:15]([H:35])[c:16]([H:36])[c:17]([n:18]2)[C:19]([H:37])([H:38])[2N:20]->1([C:21]([H:39])([H:40])[H:41])[C:22]([H:42])([H:43])[H:44])([H:23])([H:24])[H:25]", "dummies": []}
C     -0.6055    -3.5113     3.5043
C     -0.4377    -2.4848     2.4770
N     -0.2874    -1.6213     1.6159
Mn     0.0000     0.0000     0.0000
C     -0.0428     1.5592    -1.6846
O     -0.0648     2.3782    -2.5694
H     -1.6079     0.6855     0.5678
C     -1.3633    -1.3036    -1.3067
O     -2.0815    -1.9878    -1.9925
N      0.9567     1.6353     1.4941
C     -0.0785     2.6001     1.6369
C      2.0846     2.2919     0.9085
C      1.2554     1.1162     2.8061
C      2.0622    -0.1036     2.6687
C      2.6274    -0.8314     3.7231
C      3.2412    -2.0608     3.4296
C      3.2504    -2.5419     2.1093
C      2.6635    -1.7539     1.1112
N      2.1058    -0.5865     1.4281
C      2.4440    -2.1662    -0.2827
N      1.9236    -1.0531    -1.0388
C      2.9402    -0.0874    -1.3275
C      1.4640    -1.5576    -2.2897
H     -0.9317    -4.4594     3.0298
H     -1.3703    -3.1801     4.2364
H      0.3609    -3.6713     4.0253
H     -0.3521     3.0149     0.6422
H      0.2349     3.4418     2.3003
H     -0.9864     2.1350     2.0770
H      1.9150     2.4275    -0.1755
H      3.0128     1.7078     1.0478
H      2.2576     3.2958     1.3641
H      1.8201     1.8628     3.4134
H      0.3206     0.8464     3.3507
H      2.5737    -0.4699     4.7420
H      3.6780    -2.6514     4.2242
H      3.6790    -3.5082     1.8767
H      3.4079    -2.5278    -0.7132
H      1.7182    -3.0121    -0.2742
H      3.6914    -0.4874    -2.0491
H      2.4829     0.8192    -1.7690
H      3.4898     0.2072    -0.4192
H      0.7357    -2.3814    -2.1419
H      2.3040    -1.9577    -2.9067
H      0.9604    -0.7475    -2.8604
45
{"conf": 4, "E": 400.19, "rms": -1.0, "geom": "OH", "total_charge": 0, "CA_charge": 1, "smiles": "C[C:1]#[5N:2]->[Mn+:3]1(<-[3C-:4]#[O+:5])(<-[4H-:6])(<-[6C-:7]#[O+:8])<-[1N:9]([CH3:10])([CH3:11])[CH2:12][c:13]2[cH:14][cH:15][cH:16][c:17]([n:18]2)[CH2:19][2N:20]->1([CH3:21])[CH3:22]", "smiles3D": "C([C:1]#[5N:2]->[Mn+:3]1(<-[3C-:4]#[O+:5])(<-[4H-:6])(<-[6C-:7]#[O+:8])<-[1N:9]([C:10]([H:26])([H:27])[H:28])([C:11]([H:29])([H:30])[H:31])[C:12]([H:32])([H:33])[c:13]2[c:14]([H:34])[c:15]([H:35])[c:16]([H:36])[c:17]([n:18]2)[C:19]([H:37])([H:38])[2N:20]->1([C:21]([H:39])([H:40])[H:41])[C:22]([H:42])([H:43])[H:44])([H:23])([H:24])[H:25]", "smiles3Dx": "C([C:1]#[5N:2]->[Mn+:3]1(<-[3C-:4]#[O+:5])(<-[4H-:6])(<-[6C-:7]#[O+:8])<-[1N:9]([C:10]([H:26])([H:27])[H:28])([C:11]([H:29])([H:30])[H:31])[C:12]([H:32])([H:33])[c:13]2[c:14]([H:34])[c:15]([H:35])[c:16]([H:36])[c:17]([n:18]2)[C:19]([H:37])([H:38])[2N:20]->1([C:21]([H:39])([H:40])[H:41])[C:22]([H:42])([H:43])[H:44])([H:23])([H:24])[H:25]", "dummies": []}
C      4.1452     3.0870     0.8497
C      3.0047     2.2076     0.6039
N      2.0393     1.4694     0.3985
Mn     0.0000     0.0000     0.0000
C     -0.5933    -2.0560    -0.8178
O     -0.9054    -3.1384    -1.2483
H     -1.4283     0.7803    -0.9348
C     -1.7364    -0.2417     1.6024
O     -2.6213    -0.3615     2.4131
N      0.8314     0.9538    -1.9288
C      2.2387     0.7635    -2.1600
C      0.1320     0.3563    -3.0209
C      0.3597     2.3525    -1.6846
C     -0.1271     2.6633    -0.2021
C      0.0159     3.9565     0.3180
C      0.1574     4.1327     1.7076
C      0.2839     3.0248     2.5666
C      0.1383     1.7324     2.0471
N     -0.2341     1.6392     0.7179
C      0.8456     0.4993     2.7642
N      1.2288    -0.6328     1.8665
C      0.7343    -1.8871     2.3436
C      2.6375    -0.8125     1.6090
H      4.0968     3.4703     1.8896
H      5.0870     2.5187     0.7068
H      4.1135     3.9383     0.1392
H      2.5843    -0.0902    -1.5477
H      2.8287     1.6601    -1.8902
H      2.4795     0.5343    -3.2262
H      0.3926     0.8724    -3.9746
H      0.4125    -0.7177    -3.1070
H     -0.9648     0.4115    -2.8976
H     -0.4882     2.6000    -2.3636
H      1.1799     3.0620    -1.9303
H      0.1154     4.8067    -0.3445
H      0.3013     5.1296     2.1037
H      0.5804     3.1727     3.5971
H      0.1552     0.1430     3.5617
H      1.7533     0.8808     3.2808
H      0.8834    -2.6677     1.5641
H      1.2806    -2.1929     3.2669
H     -0.3330    -1.8609     2.5945
H      3.0693    -1.7182     2.0996
H      3.2373     0.0488     1.9601
H      2.7812    -0.9277     0.5187
