# Supplementary material for: MACE: Automated Assessment of Stereochemistry of Transition Metal Complexes and Its Applications in Computational Catalysis
Source: J Chem Theory Comput. 2024 Feb 16;20(5):2313–20. doi: 10.1021/acs.jctc.3c01313 (PMC10938507; doi:10.1021/acs.jctc.3c01313)
Supplement: Supplementary file 3 — ct3c01313_si_003.zip [file ct3c01313_si_003.zip › structures/screening/mace_MeCN/Mn_NNpyN_Me_bi_0.xyz]

45
{"conf": 0, "E": 89.07, "rms": -1.0, "geom": "OH", "total_charge": 0, "CA_charge": 1, "smiles": "C[C:1]#[6N:2]->[Mn+:3]1(<-[3H-:4])(<-[4C-:5]#[O+:6])(<-[5C-:7]#[O+:8])<-[1N:9]([CH3:10])([CH3:11])[CH2:12][c:13]2[cH:14][cH:15][cH:16][c:17]([CH2:18][N:19]([CH3:20])[CH3:21])[2n:22]->12", "smiles3D": "C([C:1]#[6N:2]->[Mn+:3]1(<-[3H-:4])(<-[4C-:5]#[O+:6])(<-[5C-:7]#[O+:8])<-[1N:9]([C:10]([H:26])([H:27])[H:28])([C:11]([H:29])([H:30])[H:31])[C:12]([H:32])([H:33])[c:13]2[c:14]([H:34])[c:15]([H:35])[c:16]([H:36])[c:17]([C:18]([N:19]([C:20]([H:39])([H:40])[H:41])[C:21]([H:42])([H:43])[H:44])([H:37])[H:38])[2n:22]->12)([H:23])([H:24])[H:25]", "smiles3Dx": "C([C:1]#[6N:2]->[Mn+:3]1(<-[3H-:4])(<-[4C-:5]#[O+:6])(<-[5C-:7]#[O+:8])<-[1N:9]([C:10]([H:26])([H:27])[H:28])([C:11]([H:29])([H:30])[H:31])[C:12]([H:32])([H:33])[c:13]2[c:14]([H:34])[c:15]([H:35])[c:16]([H:36])[c:17]([C:18]([N:19]([C:20]([H:39])([H:40])[H:41])[C:21]([H:42])([H:43])[H:44])([H:37])[H:38])[2n:22]->12)([H:23])([H:24])[H:25]", "dummies": []}
C     -4.5685    -1.8679    -0.7034
C     -3.2285    -1.3207    -0.4940
N     -2.1030    -0.8594    -0.3209
Mn     0.0000     0.0000     0.0000
H     -0.6789     1.6957     0.2073
C     -0.1853    -0.3407     2.2582
O     -0.2824    -0.5201     3.4467
C      0.7828    -2.1390    -0.2598
O      1.1953    -3.2637    -0.3969
N      2.1618     0.7743     0.0848
C      2.0895     2.1783     0.1914
C      2.8182     0.2143     1.1997
C      2.7673     0.3614    -1.1591
C      1.8319     0.4786    -2.3608
C      2.3481     0.5496    -3.6598
C      1.4656     0.6337    -4.7370
C      0.0922     0.7270    -4.5047
C     -0.3854     0.7156    -3.1842
C     -1.8170     1.1085    -2.8888
N     -2.1393     2.5257    -3.1866
C     -2.3289     2.8144    -4.6164
C     -1.2050     3.4790    -2.5666
N      0.4855     0.4403    -2.1690
H     -5.2181    -1.5931     0.1529
H     -4.9946    -1.4521    -1.6395
H     -4.5084    -2.9728    -0.7830
H      1.5102     2.4598     1.0984
H      1.5717     2.6056    -0.6951
H      3.1082     2.6253     0.2618
H      3.9040     0.4657     1.1812
H      2.7078    -0.8901     1.1895
H      2.3810     0.5974     2.1480
H      3.6806     0.9722    -1.3540
H      3.0830    -0.7044    -1.0887
H      3.4163     0.5238    -3.8351
H      1.8473     0.6637    -5.7493
H     -0.5808     0.8285    -5.3445
H     -2.0131     0.9686    -1.8167
H     -2.5102     0.4278    -3.4292
H     -1.3602     2.9854    -5.1327
H     -2.8819     1.9932    -5.1209
H     -2.9391     3.7359    -4.7240
H     -1.1340     3.2924    -1.4757
H     -0.1913     3.4054    -3.0176
H     -1.5793     4.5166    -2.7003
45
{"conf": 1, "E": 86.17, "rms": -1.0, "geom": "OH", "total_charge": 0, "CA_charge": 1, "smiles": "C[C:1]#[6N:2]->[Mn+:3]1(<-[3H-:4])(<-[4C-:5]#[O+:6])(<-[5C-:7]#[O+:8])<-[1N:9]([CH3:10])([CH3:11])[CH2:12][c:13]2[cH:14][cH:15][cH:16][c:17]([CH2:18][N:19]([CH3:20])[CH3:21])[2n:22]->12", "smiles3D": "C([C:1]#[6N:2]->[Mn+:3]1(<-[3H-:4])(<-[4C-:5]#[O+:6])(<-[5C-:7]#[O+:8])<-[1N:9]([C:10]([H:26])([H:27])[H:28])([C:11]([H:29])([H:30])[H:31])[C:12]([H:32])([H:33])[c:13]2[c:14]([H:34])[c:15]([H:35])[c:16]([H:36])[c:17]([C:18]([N:19]([C:20]([H:39])([H:40])[H:41])[C:21]([H:42])([H:43])[H:44])([H:37])[H:38])[2n:22]->12)([H:23])([H:24])[H:25]", "smiles3Dx": "C([C:1]#[6N:2]->[Mn+:3]1(<-[3H-:4])(<-[4C-:5]#[O+:6])(<-[5C-:7]#[O+:8])<-[1N:9]([C:10]([H:26])([H:27])[H:28])([C:11]([H:29])([H:30])[H:31])[C:12]([H:32])([H:33])[c:13]2[c:14]([H:34])[c:15]([H:35])[c:16]([H:36])[c:17]([C:18]([N:19]([C:20]([H:39])([H:40])[H:41])[C:21]([H:42])([H:43])[H:44])([H:37])[H:38])[2n:22]->12)([H:23])([H:24])[H:25]", "dummies": []}
C      1.0077    -4.8763    -0.0440
C      0.6758    -3.4513    -0.0735
N      0.4108    -2.2515    -0.0803
Mn     0.0000     0.0000     0.0000
H     -0.6900    -0.2677     1.6846
C      2.0845     0.3097     0.9004
O      3.1813     0.4730     1.3741
C      0.8886     0.2686    -2.0992
O      1.3545     0.4094    -3.2024
N     -0.5980     2.2120     0.2045
C     -0.2500     2.9058    -0.9731
C      0.0639     2.7515     1.3263
C     -2.0212     2.1742     0.4030
C     -2.7320     1.1818    -0.5116
C     -4.0313     1.4462    -0.9606
C     -4.6467     0.5537    -1.8308
C     -3.9610    -0.5814    -2.2523
C     -2.6695    -0.8443    -1.7602
C     -1.9064    -2.0269    -2.3079
N     -2.1221    -3.2835    -1.5505
C     -3.5475    -3.5816    -1.3193
C     -1.5239    -4.4031    -2.3009
N     -2.1087     0.0190    -0.8578
H      1.8357    -5.0466     0.6743
H      1.3246    -5.2060    -1.0546
H      0.1186    -5.4571     0.2761
H     -0.5229     3.9836    -0.8921
H     -0.7783     2.4702    -1.8489
H      0.8449     2.8283    -1.1519
H     -0.0606     2.0710     2.1963
H     -0.3549     3.7510     1.5882
H      1.1527     2.8640     1.1276
H     -2.4517     3.1915     0.2426
H     -2.2456     1.8721     1.4519
H     -4.5519     2.3460    -0.6573
H     -5.6430     0.7562    -2.2021
H     -4.4270    -1.2424    -2.9722
H     -2.1913    -2.1656    -3.3769
H     -0.8270    -1.7828    -2.3134
H     -4.1222    -3.5734    -2.2718
H     -3.9840    -2.8488    -0.6091
H     -3.6630    -4.5793    -0.8421
H     -2.0773    -4.5987    -3.2471
H     -0.4653    -4.1844    -2.5574
H     -1.5347    -5.3260    -1.6825
45
{"conf": 2, "E": 84.86, "rms": -1.0, "geom": "OH", "total_charge": 0, "CA_charge": 1, "smiles": "C[C:1]#[6N:2]->[Mn+:3]1(<-[3H-:4])(<-[4C-:5]#[O+:6])(<-[5C-:7]#[O+:8])<-[1N:9]([CH3:10])([CH3:11])[CH2:12][c:13]2[cH:14][cH:15][cH:16][c:17]([CH2:18][N:19]([CH3:20])[CH3:21])[2n:22]->12", "smiles3D": "C([C:1]#[6N:2]->[Mn+:3]1(<-[3H-:4])(<-[4C-:5]#[O+:6])(<-[5C-:7]#[O+:8])<-[1N:9]([C:10]([H:26])([H:27])[H:28])([C:11]([H:29])([H:30])[H:31])[C:12]([H:32])([H:33])[c:13]2[c:14]([H:34])[c:15]([H:35])[c:16]([H:36])[c:17]([C:18]([N:19]([C:20]([H:39])([H:40])[H:41])[C:21]([H:42])([H:43])[H:44])([H:37])[H:38])[2n:22]->12)([H:23])([H:24])[H:25]", "smiles3Dx": "C([C:1]#[6N:2]->[Mn+:3]1(<-[3H-:4])(<-[4C-:5]#[O+:6])(<-[5C-:7]#[O+:8])<-[1N:9]([C:10]([H:26])([H:27])[H:28])([C:11]([H:29])([H:30])[H:31])[C:12]([H:32])([H:33])[c:13]2[c:14]([H:34])[c:15]([H:35])[c:16]([H:36])[c:17]([C:18]([N:19]([C:20]([H:39])([H:40])[H:41])[C:21]([H:42])([H:43])[H:44])([H:37])[H:38])[2n:22]->12)([H:23])([H:24])[H:25]", "dummies": []}
C     -3.5501     3.4331     0.6479
C     -2.5009     2.4338     0.4497
N     -1.6170     1.5968     0.2813
Mn     0.0000     0.0000     0.0000
H      0.1268    -0.0942     1.8332
C     -1.6391    -1.6012     0.0355
O     -2.5015    -2.4440     0.0540
C     -0.2297     0.1370    -2.2785
O     -0.3508     0.2070    -3.4763
N      1.7154    -1.5285    -0.1207
C      1.3126    -2.7048     0.5444
C      2.0221    -1.7893    -1.4726
C      2.8075    -0.8893     0.5591
C      2.9600     0.5894     0.2156
C      4.2249     1.1882     0.2560
C      4.3493     2.5434    -0.0243
C      3.2190     3.2863    -0.3480
C      1.9557     2.6692    -0.3690
C      0.7660     3.4740    -0.8261
N      0.2971     3.0608    -2.1659
C      1.3425     3.2643    -3.1870
C     -0.8940     3.8409    -2.5410
N      1.8510     1.3415    -0.0434
H     -4.0724     3.2363     1.6066
H     -3.0952     4.4446     0.6742
H     -4.2765     3.3765    -0.1886
H      2.1799    -3.3886     0.6964
H      0.5343    -3.2436    -0.0400
H      0.8826    -2.4444     1.5357
H      2.8490    -2.5326    -1.5542
H      1.1281    -2.1934    -1.9961
H      2.3338    -0.8532    -1.9853
H      2.6510    -0.9539     1.6606
H      3.7612    -1.4182     0.3208
H      5.1061     0.6081     0.5000
H      5.3233     3.0151    -0.0060
H      3.3316     4.3335    -0.6007
H      1.0176     4.5600    -0.8315
H     -0.0290     3.3747    -0.0714
H      1.7183     4.3119    -3.1798
H      0.9480     3.0297    -4.1996
H      2.1908     2.5694    -3.0141
H     -1.7001     3.7078    -1.7935
H     -0.6587     4.9259    -2.6225
H     -1.2948     3.4825    -3.5137
45
{"conf": 3, "E": 276.02, "rms": -1.0, "geom": "OH", "total_charge": 0, "CA_charge": 1, "smiles": "C[C:1]#[6N:2]->[Mn+:3]1(<-[3H-:4])(<-[4C-:5]#[O+:6])(<-[5C-:7]#[O+:8])<-[1N:9]([CH3:10])([CH3:11])[CH2:12][c:13]2[cH:14][cH:15][cH:16][c:17]([CH2:18][N:19]([CH3:20])[CH3:21])[2n:22]->12", "smiles3D": "C([C:1]#[6N:2]->[Mn+:3]1(<-[3H-:4])(<-[4C-:5]#[O+:6])(<-[5C-:7]#[O+:8])<-[1N:9]([C:10]([H:26])([H:27])[H:28])([C:11]([H:29])([H:30])[H:31])[C:12]([H:32])([H:33])[c:13]2[c:14]([H:34])[c:15]([H:35])[c:16]([H:36])[c:17]([C:18]([N:19]([C:20]([H:39])([H:40])[H:41])[C:21]([H:42])([H:43])[H:44])([H:37])[H:38])[2n:22]->12)([H:23])([H:24])[H:25]", "smiles3Dx": "C([C:1]#[6N:2]->[Mn+:3]1(<-[3H-:4])(<-[4C-:5]#[O+:6])(<-[5C-:7]#[O+:8])<-[1N:9]([C:10]([H:26])([H:27])[H:28])([C:11]([H:29])([H:30])[H:31])[C:12]([H:32])([H:33])[c:13]2[c:14]([H:34])[c:15]([H:35])[c:16]([H:36])[c:17]([C:18]([N:19]([C:20]([H:39])([H:40])[H:41])[C:21]([H:42])([H:43])[H:44])([H:37])[H:38])[2n:22]->12)([H:23])([H:24])[H:25]", "dummies": []}
C      3.0514    -3.5858    -1.6223
C      2.1242    -2.5434    -1.1811
N      1.3575    -1.6629    -0.7980
Mn     0.0000     0.0000     0.0000
H      1.2076     1.3602     0.2505
C      0.9967    -0.4304     2.0171
O      1.5215    -0.6565     3.0790
C      1.5832     1.0742    -1.2682
O      2.4121     1.6323    -1.9450
N     -1.3518     1.7243     0.7098
C     -2.5857     1.1293     1.0507
C     -0.7867     2.3682     1.8339
C     -1.4704     2.6120    -0.4097
C     -1.6728     1.8705    -1.7206
C     -2.4139     2.4501    -2.7568
C     -2.6582     1.7137    -3.9119
C     -2.1849     0.4074    -4.0107
C     -1.4157    -0.1378    -2.9669
C     -1.0235    -1.5935    -3.0223
N      0.2817    -1.8365    -3.6823
C      0.4572    -3.2876    -3.8758
C      0.3976    -1.1697    -4.9922
N     -1.1232     0.6341    -1.8777
H      3.4951    -3.2976    -2.5973
H      3.8588    -3.7030    -0.8707
H      2.5070    -4.5462    -1.7306
H     -3.0096     0.5918     0.1753
H     -3.3198     1.8964     1.3900
H     -2.4358     0.3885     1.8675
H     -0.6529     1.6439     2.6663
H      0.2064     2.7977     1.5858
H     -1.4494     3.1939     2.1833
H     -2.3238     3.3128    -0.2488
H     -0.5420     3.2187    -0.5110
H     -2.8209     3.4487    -2.6580
H     -3.2476     2.1401    -4.7133
H     -2.4356    -0.1822    -4.8835
H     -0.9901    -1.9833    -1.9826
H     -1.8324    -2.1599    -3.5399
H     -0.2690    -3.6884    -4.6186
H      0.3118    -3.8325    -2.9184
H      1.4877    -3.5036    -4.2300
H      1.3441    -1.4643    -5.4957
H      0.4494    -0.0687    -4.8602
H     -0.4562    -1.4307    -5.6559
