# Supplementary material for: MACE: Automated Assessment of Stereochemistry of Transition Metal Complexes and Its Applications in Computational Catalysis
Source: J Chem Theory Comput. 2024 Feb 16;20(5):2313–20. doi: 10.1021/acs.jctc.3c01313 (PMC10938507; doi:10.1021/acs.jctc.3c01313)
Supplement: Supplementary file 3 — ct3c01313_si_003.zip [file ct3c01313_si_003.zip › structures/screening/mace_MeCN/Mn_NNpyN_Me_bi_1.xyz]

45
{"conf": 0, "E": 85.07, "rms": -1.0, "geom": "OH", "total_charge": 0, "CA_charge": 1, "smiles": "C[C:1]#[5N:2]->[Mn+:3]1(<-[3H-:4])(<-[4C-:5]#[O+:6])(<-[6C-:7]#[O+:8])<-[1N:9]([CH3:10])([CH3:11])[CH2:12][c:13]2[cH:14][cH:15][cH:16][c:17]([CH2:18][N:19]([CH3:20])[CH3:21])[2n:22]->12", "smiles3D": "C([C:1]#[5N:2]->[Mn+:3]1(<-[3H-:4])(<-[4C-:5]#[O+:6])(<-[6C-:7]#[O+:8])<-[1N:9]([C:10]([H:26])([H:27])[H:28])([C:11]([H:29])([H:30])[H:31])[C:12]([H:32])([H:33])[c:13]2[c:14]([H:34])[c:15]([H:35])[c:16]([H:36])[c:17]([C:18]([N:19]([C:20]([H:39])([H:40])[H:41])[C:21]([H:42])([H:43])[H:44])([H:37])[H:38])[2n:22]->12)([H:23])([H:24])[H:25]", "smiles3Dx": "C([C:1]#[5N:2]->[Mn+:3]1(<-[3H-:4])(<-[4C-:5]#[O+:6])(<-[6C-:7]#[O+:8])<-[1N:9]([C:10]([H:26])([H:27])[H:28])([C:11]([H:29])([H:30])[H:31])[C:12]([H:32])([H:33])[c:13]2[c:14]([H:34])[c:15]([H:35])[c:16]([H:36])[c:17]([C:18]([N:19]([C:20]([H:39])([H:40])[H:41])[C:21]([H:42])([H:43])[H:44])([H:37])[H:38])[2n:22]->12)([H:23])([H:24])[H:25]", "dummies": []}
C      0.2521    -4.5097    -2.1051
C      0.1777    -3.1879    -1.4841
N      0.1161    -2.0767    -0.9641
Mn     0.0000     0.0000     0.0000
H     -0.1372     1.6644     0.7724
C     -0.3306    -0.9827     2.0437
O     -0.5042    -1.5000     3.1191
C     -2.2668     0.0563    -0.3077
O     -3.4649     0.0867    -0.4402
N      2.2765     0.1587     0.2539
C      2.5660     0.3128     1.6248
C      2.8756    -1.0060    -0.2672
C      2.6363     1.3316    -0.4955
C      1.9191     1.4356    -1.8381
C      2.5504     2.0489    -2.9267
C      1.9025     2.0889    -4.1564
C      0.6474     1.5034    -4.2936
C      0.0210     0.9183    -3.1784
C     -1.2832     0.1835    -3.3762
N     -2.4757     1.0404    -3.1787
C     -2.4526     2.2448    -4.0292
C     -3.6878     0.2621    -3.4942
N      0.6473     0.9590    -1.9613
H      1.3146    -4.8161    -2.1952
H     -0.2084    -4.4703    -3.1136
H     -0.2931    -5.2443    -1.4776
H      1.9187     1.1068     2.0561
H      2.3720    -0.6318     2.1795
H      3.6334     0.5988     1.7720
H      2.6364    -1.1132    -1.3476
H      2.4902    -1.9030     0.2653
H      3.9833    -0.9679    -0.1487
H      3.7388     1.3436    -0.6691
H      2.3743     2.2442     0.0880
H      3.5427     2.4711    -2.8280
H      2.3866     2.5437    -5.0110
H      0.1751     1.4880    -5.2679
H     -1.2953    -0.2628    -4.3977
H     -1.3145    -0.6734    -2.6752
H     -3.4121     2.8002    -3.9440
H     -2.2844     1.9830    -5.0975
H     -1.6608     2.9424    -3.6854
H     -4.5937     0.8343    -3.1994
H     -3.7458     0.0247    -4.5804
H     -3.7032    -0.6938    -2.9279
45
{"conf": 1, "E": 86.09, "rms": -1.0, "geom": "OH", "total_charge": 0, "CA_charge": 1, "smiles": "C[C:1]#[5N:2]->[Mn+:3]1(<-[3H-:4])(<-[4C-:5]#[O+:6])(<-[6C-:7]#[O+:8])<-[1N:9]([CH3:10])([CH3:11])[CH2:12][c:13]2[cH:14][cH:15][cH:16][c:17]([CH2:18][N:19]([CH3:20])[CH3:21])[2n:22]->12", "smiles3D": "C([C:1]#[5N:2]->[Mn+:3]1(<-[3H-:4])(<-[4C-:5]#[O+:6])(<-[6C-:7]#[O+:8])<-[1N:9]([C:10]([H:26])([H:27])[H:28])([C:11]([H:29])([H:30])[H:31])[C:12]([H:32])([H:33])[c:13]2[c:14]([H:34])[c:15]([H:35])[c:16]([H:36])[c:17]([C:18]([N:19]([C:20]([H:39])([H:40])[H:41])[C:21]([H:42])([H:43])[H:44])([H:37])[H:38])[2n:22]->12)([H:23])([H:24])[H:25]", "smiles3Dx": "C([C:1]#[5N:2]->[Mn+:3]1(<-[3H-:4])(<-[4C-:5]#[O+:6])(<-[6C-:7]#[O+:8])<-[1N:9]([C:10]([H:26])([H:27])[H:28])([C:11]([H:29])([H:30])[H:31])[C:12]([H:32])([H:33])[c:13]2[c:14]([H:34])[c:15]([H:35])[c:16]([H:36])[c:17]([C:18]([N:19]([C:20]([H:39])([H:40])[H:41])[C:21]([H:42])([H:43])[H:44])([H:37])[H:38])[2n:22]->12)([H:23])([H:24])[H:25]", "dummies": []}
C      0.9034    -0.7358    -4.8432
C      0.6367    -0.5224    -3.4212
N      0.4139    -0.3417    -2.2267
Mn     0.0000     0.0000     0.0000
H     -0.3755     0.2629     1.7823
C      0.8405    -2.0761     0.4847
O      1.2832    -3.1685     0.7395
C     -2.0534    -0.9569    -0.3577
O     -3.1261    -1.4759    -0.5427
N      2.0299     1.0515     0.1781
C      3.0578     0.1414    -0.1427
C      2.1501     1.5099     1.5057
C      1.9661     2.1353    -0.7664
C      0.6223     2.8591    -0.7676
C      0.5518     4.2117    -1.1206
C     -0.6642     4.8796    -1.0166
C     -1.7784     4.2086    -0.5189
C     -1.6853     2.8435    -0.1951
C     -2.8045     2.2056     0.5831
N     -4.1190     2.4992    -0.0276
C     -4.3094     1.7571    -1.2850
C     -5.2011     2.1676     0.9126
N     -0.5099     2.1807    -0.4260
H      1.1843    -1.7957    -5.0116
H     -0.0072    -0.4964    -5.4300
H      1.7354    -0.0767    -5.1658
H      2.8323    -0.3569    -1.1090
H      4.0354     0.6698    -0.2310
H      3.1490    -0.6443     0.6394
H      3.1294     2.0184     1.6632
H      1.3332     2.2258     1.7427
H      2.0726     0.6528     2.2105
H      2.7743     2.8722    -0.5445
H      2.1345     1.7480    -1.7969
H      1.4353     4.7483    -1.4435
H     -0.7293     5.9311    -1.2652
H     -2.6951     4.7592    -0.3470
H     -2.6570     1.1278     0.7249
H     -2.7606     2.6478     1.6035
H     -4.3966     0.6663    -1.1024
H     -3.4682     1.9432    -1.9860
H     -5.2358     2.1061    -1.7893
H     -5.1665     1.0940     1.2048
H     -6.1899     2.3874     0.4547
H     -5.1184     2.7947     1.8261
45
{"conf": 2, "E": 81.95, "rms": -1.0, "geom": "OH", "total_charge": 0, "CA_charge": 1, "smiles": "C[C:1]#[5N:2]->[Mn+:3]1(<-[3H-:4])(<-[4C-:5]#[O+:6])(<-[6C-:7]#[O+:8])<-[1N:9]([CH3:10])([CH3:11])[CH2:12][c:13]2[cH:14][cH:15][cH:16][c:17]([CH2:18][N:19]([CH3:20])[CH3:21])[2n:22]->12", "smiles3D": "C([C:1]#[5N:2]->[Mn+:3]1(<-[3H-:4])(<-[4C-:5]#[O+:6])(<-[6C-:7]#[O+:8])<-[1N:9]([C:10]([H:26])([H:27])[H:28])([C:11]([H:29])([H:30])[H:31])[C:12]([H:32])([H:33])[c:13]2[c:14]([H:34])[c:15]([H:35])[c:16]([H:36])[c:17]([C:18]([N:19]([C:20]([H:39])([H:40])[H:41])[C:21]([H:42])([H:43])[H:44])([H:37])[H:38])[2n:22]->12)([H:23])([H:24])[H:25]", "smiles3Dx": "C([C:1]#[5N:2]->[Mn+:3]1(<-[3H-:4])(<-[4C-:5]#[O+:6])(<-[6C-:7]#[O+:8])<-[1N:9]([C:10]([H:26])([H:27])[H:28])([C:11]([H:29])([H:30])[H:31])[C:12]([H:32])([H:33])[c:13]2[c:14]([H:34])[c:15]([H:35])[c:16]([H:36])[c:17]([C:18]([N:19]([C:20]([H:39])([H:40])[H:41])[C:21]([H:42])([H:43])[H:44])([H:37])[H:38])[2n:22]->12)([H:23])([H:24])[H:25]", "dummies": []}
C      4.2885     2.5032    -0.4197
C      3.0330     1.7630    -0.3024
N      1.9765     1.1446    -0.1999
Mn     0.0000     0.0000     0.0000
H     -1.6038    -0.8922     0.1315
C      0.5577    -1.2610    -1.8302
O      0.8515    -1.9248    -2.7931
C     -1.0553     1.5159    -1.3599
O     -1.6098     2.3125    -2.0757
N      0.8618    -1.4869     1.5270
C      2.2102    -1.1554     1.7684
C      0.7428    -2.7876     0.9982
C      0.0486    -1.3181     2.7054
C     -0.2901     0.1388     3.0078
C     -0.5654     0.5452     4.3189
C     -0.8971     1.8763     4.5639
C     -0.9107     2.7928     3.5130
C     -0.5986     2.3599     2.2114
C     -0.4938     3.3591     1.0880
N      0.0239     4.6631     1.5582
C     -0.2677     5.7097     0.5660
C      1.4780     4.5978     1.7915
N     -0.4029     1.0270     1.9824
H      4.1653     3.3248    -1.1548
H      5.0916     1.8178    -0.7602
H      4.5587     2.9292     0.5684
H      2.6707    -1.8697     2.4897
H      2.2855    -0.1280     2.1870
H      2.7859    -1.1873     0.8175
H     -0.2924    -2.9455     0.6255
H      1.4437    -2.9347     0.1468
H      0.9653    -3.5519     1.7786
H     -0.9173    -1.8583     2.5745
H      0.5677    -1.7602     3.5889
H     -0.5286    -0.1614     5.1386
H     -1.1207     2.2027     5.5713
H     -1.1353     3.8315     3.7202
H      0.1736     2.9657     0.2975
H     -1.5156     3.4769     0.6641
H      0.1793     5.4634    -0.4234
H     -1.3663     5.8277     0.4482
H      0.1294     6.6891     0.9105
H      1.8366     5.5571     2.2225
H      1.7201     3.7997     2.5253
H      2.0320     4.3979     0.8474
45
{"conf": 3, "E": 82.89, "rms": -1.0, "geom": "OH", "total_charge": 0, "CA_charge": 1, "smiles": "C[C:1]#[5N:2]->[Mn+:3]1(<-[3H-:4])(<-[4C-:5]#[O+:6])(<-[6C-:7]#[O+:8])<-[1N:9]([CH3:10])([CH3:11])[CH2:12][c:13]2[cH:14][cH:15][cH:16][c:17]([CH2:18][N:19]([CH3:20])[CH3:21])[2n:22]->12", "smiles3D": "C([C:1]#[5N:2]->[Mn+:3]1(<-[3H-:4])(<-[4C-:5]#[O+:6])(<-[6C-:7]#[O+:8])<-[1N:9]([C:10]([H:26])([H:27])[H:28])([C:11]([H:29])([H:30])[H:31])[C:12]([H:32])([H:33])[c:13]2[c:14]([H:34])[c:15]([H:35])[c:16]([H:36])[c:17]([C:18]([N:19]([C:20]([H:39])([H:40])[H:41])[C:21]([H:42])([H:43])[H:44])([H:37])[H:38])[2n:22]->12)([H:23])([H:24])[H:25]", "smiles3Dx": "C([C:1]#[5N:2]->[Mn+:3]1(<-[3H-:4])(<-[4C-:5]#[O+:6])(<-[6C-:7]#[O+:8])<-[1N:9]([C:10]([H:26])([H:27])[H:28])([C:11]([H:29])([H:30])[H:31])[C:12]([H:32])([H:33])[c:13]2[c:14]([H:34])[c:15]([H:35])[c:16]([H:36])[c:17]([C:18]([N:19]([C:20]([H:39])([H:40])[H:41])[C:21]([H:42])([H:43])[H:44])([H:37])[H:38])[2n:22]->12)([H:23])([H:24])[H:25]", "dummies": []}
C     -1.3236     0.3354    -4.7903
C     -0.9364     0.2395    -3.3833
N     -0.6106     0.1574    -2.2017
Mn     0.0000     0.0000     0.0000
H      0.4859    -0.0932     1.7715
C     -2.2043     0.0792     0.6210
O     -3.3644     0.1204     0.9475
C      0.0753     2.2873     0.0455
O      0.1023     3.4928     0.0618
N      0.0484    -2.2840    -0.1959
C      0.4553    -2.8006     1.0510
C     -1.2351    -2.7496    -0.5472
C      1.0128    -2.5483    -1.2298
C      2.2521    -1.6605    -1.1492
C      3.4781    -2.1187    -1.6453
C      4.6030    -1.3069    -1.5390
C      4.5033    -0.0669    -0.9132
C      3.2591     0.3726    -0.4289
C      3.1994     1.6345     0.3955
N      2.6377     1.3914     1.7418
C      2.5597     2.6612     2.4841
C      3.4699     0.4419     2.5053
N      2.1489    -0.4016    -0.6357
H     -2.2248     0.9757    -4.8830
H     -1.5480    -0.6783    -5.1814
H     -0.4914     0.7809    -5.3731
H     -0.2507    -2.4723     1.8455
H      1.4683    -2.4238     1.3125
H      0.4812    -3.9147     1.0302
H     -1.6165    -2.1808    -1.4211
H     -1.9497    -2.6124     0.2941
H     -1.2004    -3.8321    -0.8110
H      1.3296    -3.6174    -1.1816
H      0.5495    -2.3775    -2.2283
H      3.5624    -3.0987    -2.0981
H      5.5592    -1.6530    -1.9097
H      5.3965     0.5312    -0.7814
H      2.6006     2.3797    -0.1608
H      4.2154     2.0839     0.4880
H      2.0469     2.5024     3.4570
H      3.5725     3.0836     2.6721
H      1.9654     3.4101     1.9217
H      3.0762     0.3257     3.5384
H      3.4338    -0.5656     2.0402
H      4.5285     0.7815     2.5579
