# Supplementary material for: MACE: Automated Assessment of Stereochemistry of Transition Metal Complexes and Its Applications in Computational Catalysis
Source: J Chem Theory Comput. 2024 Feb 16;20(5):2313–20. doi: 10.1021/acs.jctc.3c01313 (PMC10938507; doi:10.1021/acs.jctc.3c01313)
Supplement: Supplementary file 3 — ct3c01313_si_003.zip [file ct3c01313_si_003.zip › structures/screening/mace_MeCN/Mn_NNpyN_Me_bi_2.xyz]

45
{"conf": 0, "E": 86.42, "rms": -1.0, "geom": "OH", "total_charge": 0, "CA_charge": 1, "smiles": "C[C:1]#[4N:2]->[Mn+:3]1(<-[3H-:4])(<-[5C-:5]#[O+:6])(<-[6C-:7]#[O+:8])<-[1N:9]([CH3:10])([CH3:11])[CH2:12][c:13]2[cH:14][cH:15][cH:16][c:17]([CH2:18][N:19]([CH3:20])[CH3:21])[2n:22]->12", "smiles3D": "C([C:1]#[4N:2]->[Mn+:3]1(<-[3H-:4])(<-[5C-:5]#[O+:6])(<-[6C-:7]#[O+:8])<-[1N:9]([C:10]([H:26])([H:27])[H:28])([C:11]([H:29])([H:30])[H:31])[C:12]([H:32])([H:33])[c:13]2[c:14]([H:34])[c:15]([H:35])[c:16]([H:36])[c:17]([C:18]([N:19]([C:20]([H:39])([H:40])[H:41])[C:21]([H:42])([H:43])[H:44])([H:37])[H:38])[2n:22]->12)([H:23])([H:24])[H:25]", "smiles3Dx": "C([C:1]#[4N:2]->[Mn+:3]1(<-[3H-:4])(<-[5C-:5]#[O+:6])(<-[6C-:7]#[O+:8])<-[1N:9]([C:10]([H:26])([H:27])[H:28])([C:11]([H:29])([H:30])[H:31])[C:12]([H:32])([H:33])[c:13]2[c:14]([H:34])[c:15]([H:35])[c:16]([H:36])[c:17]([C:18]([N:19]([C:20]([H:39])([H:40])[H:41])[C:21]([H:42])([H:43])[H:44])([H:37])[H:38])[2n:22]->12)([H:23])([H:24])[H:25]", "dummies": []}
C     -3.7609    -2.8385     1.6160
C     -2.6575    -2.0037     1.1420
N     -1.7298    -1.3036     0.7436
Mn     0.0000     0.0000     0.0000
H      0.2826     0.6043     1.7151
C     -0.3953    -0.6912    -2.1500
O     -0.6023    -1.0549    -3.2809
C     -1.4921     1.6933    -0.4086
O     -2.2896     2.5733    -0.6176
N      1.5565    -1.6654     0.2444
C      0.9247    -2.9174     0.1001
C      2.1167    -1.5255     1.5308
C      2.5231    -1.4284    -0.7945
C      2.8644     0.0487    -0.9779
C      4.1230     0.4241    -1.4619
C      4.4523     1.7742    -1.5272
C      3.5472     2.7270    -1.0670
C      2.2807     2.3240    -0.6082
C      1.4245     3.3226     0.1225
N      1.3085     4.5875    -0.6349
C      0.7595     5.6463     0.2267
C      0.4599     4.4288    -1.8278
N      1.9366     1.0004    -0.6716
H     -3.4948    -3.2799     2.5984
H     -4.6741    -2.2179     1.7243
H     -3.9502    -3.6509     0.8846
H      0.3437    -2.9436    -0.8452
H      1.6802    -3.7366     0.0789
H      0.2226    -3.1030     0.9427
H      2.6060    -0.5325     1.6329
H      2.8745    -2.3201     1.7230
H      1.3178    -1.5970     2.3017
H      2.1317    -1.8020    -1.7676
H      3.4601    -1.9909    -0.5681
H      4.8498    -0.3224    -1.7570
H      5.4296     2.0784    -1.8791
H      3.8466     3.7672    -1.0291
H      0.4400     2.9180     0.3869
H      1.9356     3.5151     1.0923
H      0.6729     6.5982    -0.3407
H      1.4446     5.8370     1.0805
H     -0.2429     5.3658     0.6212
H      0.8223     3.5931    -2.4632
H     -0.5981     4.2430    -1.5507
H      0.5067     5.3506    -2.4461
45
{"conf": 1, "E": 92.38, "rms": -1.0, "geom": "OH", "total_charge": 0, "CA_charge": 1, "smiles": "C[C:1]#[4N:2]->[Mn+:3]1(<-[3H-:4])(<-[5C-:5]#[O+:6])(<-[6C-:7]#[O+:8])<-[1N:9]([CH3:10])([CH3:11])[CH2:12][c:13]2[cH:14][cH:15][cH:16][c:17]([CH2:18][N:19]([CH3:20])[CH3:21])[2n:22]->12", "smiles3D": "C([C:1]#[4N:2]->[Mn+:3]1(<-[3H-:4])(<-[5C-:5]#[O+:6])(<-[6C-:7]#[O+:8])<-[1N:9]([C:10]([H:26])([H:27])[H:28])([C:11]([H:29])([H:30])[H:31])[C:12]([H:32])([H:33])[c:13]2[c:14]([H:34])[c:15]([H:35])[c:16]([H:36])[c:17]([C:18]([N:19]([C:20]([H:39])([H:40])[H:41])[C:21]([H:42])([H:43])[H:44])([H:37])[H:38])[2n:22]->12)([H:23])([H:24])[H:25]", "smiles3Dx": "C([C:1]#[4N:2]->[Mn+:3]1(<-[3H-:4])(<-[5C-:5]#[O+:6])(<-[6C-:7]#[O+:8])<-[1N:9]([C:10]([H:26])([H:27])[H:28])([C:11]([H:29])([H:30])[H:31])[C:12]([H:32])([H:33])[c:13]2[c:14]([H:34])[c:15]([H:35])[c:16]([H:36])[c:17]([C:18]([N:19]([C:20]([H:39])([H:40])[H:41])[C:21]([H:42])([H:43])[H:44])([H:37])[H:38])[2n:22]->12)([H:23])([H:24])[H:25]", "dummies": []}
C      4.5945     1.6619    -0.9704
C      3.2460     1.1731    -0.6841
N      2.1129     0.7633    -0.4446
Mn     0.0000     0.0000     0.0000
H     -0.2201     1.3564     1.2237
C      0.3411    -1.7140    -1.4879
O      0.5256    -2.6125    -2.2707
C      0.8063    -1.2824     1.7237
O      1.2300    -1.9564     2.6296
N     -1.0111     1.3619    -1.5512
C     -0.2175     2.5161    -1.6988
C     -1.1353     0.6689    -2.7730
C     -2.2986     1.6689    -0.9791
C     -2.9696     0.4747    -0.3035
C     -4.3546     0.4647    -0.1029
C     -4.9317    -0.5868     0.6061
C     -4.1378    -1.6446     1.0483
C     -2.7613    -1.6418     0.7670
C     -1.9239    -2.8726     1.0463
N     -2.3949    -4.1169     0.3875
C     -2.7584    -3.9482    -1.0286
C     -3.4247    -4.8597     1.1320
N     -2.2012    -0.5227     0.2151
H      4.7567     1.6772    -2.0678
H      5.3395     0.9910    -0.4955
H      4.7094     2.6882    -0.5652
H      0.7421     2.2723    -2.2063
H     -0.7530     3.2884    -2.2984
H      0.0186     2.9379    -0.6978
H     -0.1321     0.3696    -3.1477
H     -1.6262     1.3090    -3.5424
H     -1.7447    -0.2505    -2.6331
H     -2.9794     2.0654    -1.7694
H     -2.1837     2.4610    -0.2036
H     -4.9731     1.2780    -0.4614
H     -5.9964    -0.5896     0.8004
H     -4.6006    -2.4500     1.5962
H     -1.8277    -3.0133     2.1445
H     -0.9080    -2.7010     0.6641
H     -2.8715    -4.9440    -1.5080
H     -1.9593    -3.4045    -1.5712
H     -3.7131    -3.3899    -1.1387
H     -3.3347    -5.9394     0.8896
H     -3.2896    -4.7569     2.2298
H     -4.4506    -4.5390     0.8535
45
{"conf": 2, "E": 82.42, "rms": -1.0, "geom": "OH", "total_charge": 0, "CA_charge": 1, "smiles": "C[C:1]#[4N:2]->[Mn+:3]1(<-[3H-:4])(<-[5C-:5]#[O+:6])(<-[6C-:7]#[O+:8])<-[1N:9]([CH3:10])([CH3:11])[CH2:12][c:13]2[cH:14][cH:15][cH:16][c:17]([CH2:18][N:19]([CH3:20])[CH3:21])[2n:22]->12", "smiles3D": "C([C:1]#[4N:2]->[Mn+:3]1(<-[3H-:4])(<-[5C-:5]#[O+:6])(<-[6C-:7]#[O+:8])<-[1N:9]([C:10]([H:26])([H:27])[H:28])([C:11]([H:29])([H:30])[H:31])[C:12]([H:32])([H:33])[c:13]2[c:14]([H:34])[c:15]([H:35])[c:16]([H:36])[c:17]([C:18]([N:19]([C:20]([H:39])([H:40])[H:41])[C:21]([H:42])([H:43])[H:44])([H:37])[H:38])[2n:22]->12)([H:23])([H:24])[H:25]", "smiles3Dx": "C([C:1]#[4N:2]->[Mn+:3]1(<-[3H-:4])(<-[5C-:5]#[O+:6])(<-[6C-:7]#[O+:8])<-[1N:9]([C:10]([H:26])([H:27])[H:28])([C:11]([H:29])([H:30])[H:31])[C:12]([H:32])([H:33])[c:13]2[c:14]([H:34])[c:15]([H:35])[c:16]([H:36])[c:17]([C:18]([N:19]([C:20]([H:39])([H:40])[H:41])[C:21]([H:42])([H:43])[H:44])([H:37])[H:38])[2n:22]->12)([H:23])([H:24])[H:25]", "dummies": []}
C     -1.5644    -0.0008    -4.7290
C     -1.1060    -0.0021    -3.3401
N     -0.7201    -0.0021    -2.1737
Mn     0.0000     0.0000     0.0000
H      1.0201    -1.4945    -0.3360
C     -1.3210     1.8206     0.4415
O     -2.0152     2.7788     0.6740
C     -1.7815    -1.3100     0.6090
O     -2.7187    -1.9986     0.9281
N      1.7848     1.3854    -0.4074
C      2.8851     0.5579    -0.7110
C      1.4749     2.2326    -1.4904
C      1.9891     2.1226     0.8148
C      1.8013     1.2768     2.0725
C      2.4352     1.6329     3.2688
C      2.2450     0.8421     4.4013
C      1.4707    -0.3155     4.3182
C      0.8749    -0.6622     3.0921
C      0.1581    -1.9786     2.9408
N      0.7632    -3.0367     3.7797
C     -0.1695    -4.1663     3.9168
C      2.0293    -3.5123     3.1930
N      0.9621     0.2055     2.0415
H     -2.4454     0.6663    -4.8268
H     -0.7491     0.3643    -5.3868
H     -1.8461    -1.0318    -5.0263
H      3.1172    -0.1055     0.1508
H      3.7881     1.1670    -0.9480
H      2.6454    -0.0849    -1.5868
H      2.2764     2.9940    -1.6331
H      0.5152     2.7568    -1.3012
H      1.3693     1.6463    -2.4297
H      3.0161     2.5592     0.8235
H      1.2633     2.9653     0.8722
H      3.0661     2.5113     3.3228
H      2.7224     1.1091     5.3353
H      1.3666    -0.9470     5.1915
H     -0.8999    -1.8064     3.2383
H      0.1850    -2.2927     1.8766
H      0.2836    -4.9671     4.5405
H     -1.0952    -3.8358     4.4352
H     -0.4408    -4.5885     2.9231
H      1.8657    -3.9742     2.1936
H      2.5017    -4.2619     3.8636
H      2.7485    -2.6725     3.0866
