# Supplementary material for: MACE: Automated Assessment of Stereochemistry of Transition Metal Complexes and Its Applications in Computational Catalysis
Source: J Chem Theory Comput. 2024 Feb 16;20(5):2313–20. doi: 10.1021/acs.jctc.3c01313 (PMC10938507; doi:10.1021/acs.jctc.3c01313)
Supplement: Supplementary file 3 — ct3c01313_si_003.zip [file ct3c01313_si_003.zip › structures/screening/mace_MeCN/Mn_NNpyN_Me_bi_3.xyz]

45
{"conf": 0, "E": 84.91, "rms": -1.0, "geom": "OH", "total_charge": 0, "CA_charge": 1, "smiles": "C[C:1]#[6N:2]->[Mn+:3]1(<-[3C-:4]#[O+:5])(<-[4H-:6])(<-[5C-:7]#[O+:8])<-[1N:9]([CH3:10])([CH3:11])[CH2:12][c:13]2[cH:14][cH:15][cH:16][c:17]([CH2:18][N:19]([CH3:20])[CH3:21])[2n:22]->12", "smiles3D": "C([C:1]#[6N:2]->[Mn+:3]1(<-[3C-:4]#[O+:5])(<-[4H-:6])(<-[5C-:7]#[O+:8])<-[1N:9]([C:10]([H:26])([H:27])[H:28])([C:11]([H:29])([H:30])[H:31])[C:12]([H:32])([H:33])[c:13]2[c:14]([H:34])[c:15]([H:35])[c:16]([H:36])[c:17]([C:18]([N:19]([C:20]([H:39])([H:40])[H:41])[C:21]([H:42])([H:43])[H:44])([H:37])[H:38])[2n:22]->12)([H:23])([H:24])[H:25]", "smiles3Dx": "C([C:1]#[6N:2]->[Mn+:3]1(<-[3C-:4]#[O+:5])(<-[4H-:6])(<-[5C-:7]#[O+:8])<-[1N:9]([C:10]([H:26])([H:27])[H:28])([C:11]([H:29])([H:30])[H:31])[C:12]([H:32])([H:33])[c:13]2[c:14]([H:34])[c:15]([H:35])[c:16]([H:36])[c:17]([C:18]([N:19]([C:20]([H:39])([H:40])[H:41])[C:21]([H:42])([H:43])[H:44])([H:37])[H:38])[2n:22]->12)([H:23])([H:24])[H:25]", "dummies": []}
C      1.3677    -0.2105     4.7848
C      0.9574    -0.1597     3.3820
N      0.6097    -0.1190     2.2040
Mn     0.0000     0.0000     0.0000
C     -0.3997     2.2289     0.3594
O     -0.6108     3.4011     0.5481
H      1.7406     0.3898    -0.4508
C      0.4577    -2.2356    -0.2424
O      0.6991    -3.4101    -0.3708
N     -0.7260     0.2204    -2.1716
C      0.1145     1.1460    -2.8227
C     -0.6704    -1.0373    -2.8110
C     -2.0771     0.6955    -2.0628
C     -2.8752     0.0110    -0.9542
C     -4.2648    -0.1116    -1.0716
C     -4.9882    -0.7079    -0.0460
C     -4.3241    -1.1824     1.0799
C     -2.9296    -1.0367     1.1856
C     -2.2250    -1.6576     2.3646
N     -1.4378    -2.8483     1.9783
C     -0.7477    -3.3949     3.1586
C     -2.2986    -3.8982     1.4006
N     -2.2422    -0.4033     0.1829
H      0.4797    -0.4025     5.4216
H      2.1057    -1.0269     4.9243
H      1.8270     0.7578     5.0714
H      1.1555     0.7555    -2.8677
H     -0.2427     1.3396    -3.8608
H      0.1325     2.1071    -2.2681
H     -1.0198    -0.9615    -3.8670
H     -1.3140    -1.7697    -2.2765
H      0.3730    -1.4221    -2.8099
H     -2.0770     1.7866    -1.8419
H     -2.6073     0.5497    -3.0342
H     -4.7811     0.2494    -1.9524
H     -6.0618    -0.8171    -0.1305
H     -4.8926    -1.6792     1.8564
H     -2.9652    -1.9321     3.1516
H     -1.5900    -0.8886     2.8313
H     -0.0882    -4.2377     2.8588
H     -1.4736    -3.7551     3.9219
H     -0.0978    -2.6279     3.6228
H     -2.7049    -3.5681     0.4215
H     -3.1416    -4.1519     2.0815
H     -1.7082    -4.8185     1.1992
45
{"conf": 1, "E": 85.08, "rms": -1.0, "geom": "OH", "total_charge": 0, "CA_charge": 1, "smiles": "C[C:1]#[6N:2]->[Mn+:3]1(<-[3C-:4]#[O+:5])(<-[4H-:6])(<-[5C-:7]#[O+:8])<-[1N:9]([CH3:10])([CH3:11])[CH2:12][c:13]2[cH:14][cH:15][cH:16][c:17]([CH2:18][N:19]([CH3:20])[CH3:21])[2n:22]->12", "smiles3D": "C([C:1]#[6N:2]->[Mn+:3]1(<-[3C-:4]#[O+:5])(<-[4H-:6])(<-[5C-:7]#[O+:8])<-[1N:9]([C:10]([H:26])([H:27])[H:28])([C:11]([H:29])([H:30])[H:31])[C:12]([H:32])([H:33])[c:13]2[c:14]([H:34])[c:15]([H:35])[c:16]([H:36])[c:17]([C:18]([N:19]([C:20]([H:39])([H:40])[H:41])[C:21]([H:42])([H:43])[H:44])([H:37])[H:38])[2n:22]->12)([H:23])([H:24])[H:25]", "smiles3Dx": "C([C:1]#[6N:2]->[Mn+:3]1(<-[3C-:4]#[O+:5])(<-[4H-:6])(<-[5C-:7]#[O+:8])<-[1N:9]([C:10]([H:26])([H:27])[H:28])([C:11]([H:29])([H:30])[H:31])[C:12]([H:32])([H:33])[c:13]2[c:14]([H:34])[c:15]([H:35])[c:16]([H:36])[c:17]([C:18]([N:19]([C:20]([H:39])([H:40])[H:41])[C:21]([H:42])([H:43])[H:44])([H:37])[H:38])[2n:22]->12)([H:23])([H:24])[H:25]", "dummies": []}
C      0.9997     4.8812     0.0921
C      0.7114     3.4481     0.0615
N      0.4641     2.2445     0.0436
Mn     0.0000     0.0000     0.0000
C     -2.1747     0.5011    -0.5377
O     -3.3172     0.7650    -0.8187
H      0.4289    -0.0665    -1.7878
C      2.1966    -0.3605     0.5480
O      3.3518    -0.5506     0.8371
N     -0.4081    -2.2651     0.1185
C      0.4315    -2.9098    -0.8126
C     -1.7648    -2.5050    -0.1892
C     -0.1036    -2.6364     1.4757
C     -0.5734    -1.6092     2.5040
C     -0.9144    -2.0142     3.7991
C     -1.3048    -1.0581     4.7319
C     -1.3571     0.2864     4.3694
C     -1.0048     0.6696     3.0591
C     -1.0661     2.1148     2.6330
N     -1.8802     2.9465     3.5535
C     -1.0201     3.7117     4.4737
C     -2.7465     3.8729     2.8066
N     -0.5756    -0.2855     2.1800
H      2.0971     5.0370     0.1359
H      0.5255     5.3326     0.9881
H      0.5933     5.3599    -0.8224
H      0.1856    -2.5782    -1.8460
H      1.4936    -2.6570    -0.6148
H      0.3112    -4.0163    -0.7510
H     -1.9914    -3.5963    -0.1628
H     -2.4231    -1.9891     0.5434
H     -2.0002    -2.1180    -1.2050
H     -0.5670    -3.6241     1.7113
H      0.9978    -2.7443     1.5993
H     -0.8789    -3.0589     4.0818
H     -1.5745    -1.3599     5.7359
H     -1.6810     1.0041     5.1100
H     -0.0241     2.4955     2.5594
H     -1.5042     2.1225     1.6129
H     -0.3288     3.0314     5.0158
H     -1.6431     4.2269     5.2359
H     -0.4161     4.4693     3.9253
H     -3.3420     4.4965     3.5082
H     -3.4689     3.2994     2.1867
H     -2.1466     4.5382     2.1455
45
{"conf": 2, "E": 82.3, "rms": -1.0, "geom": "OH", "total_charge": 0, "CA_charge": 1, "smiles": "C[C:1]#[6N:2]->[Mn+:3]1(<-[3C-:4]#[O+:5])(<-[4H-:6])(<-[5C-:7]#[O+:8])<-[1N:9]([CH3:10])([CH3:11])[CH2:12][c:13]2[cH:14][cH:15][cH:16][c:17]([CH2:18][N:19]([CH3:20])[CH3:21])[2n:22]->12", "smiles3D": "C([C:1]#[6N:2]->[Mn+:3]1(<-[3C-:4]#[O+:5])(<-[4H-:6])(<-[5C-:7]#[O+:8])<-[1N:9]([C:10]([H:26])([H:27])[H:28])([C:11]([H:29])([H:30])[H:31])[C:12]([H:32])([H:33])[c:13]2[c:14]([H:34])[c:15]([H:35])[c:16]([H:36])[c:17]([C:18]([N:19]([C:20]([H:39])([H:40])[H:41])[C:21]([H:42])([H:43])[H:44])([H:37])[H:38])[2n:22]->12)([H:23])([H:24])[H:25]", "smiles3Dx": "C([C:1]#[6N:2]->[Mn+:3]1(<-[3C-:4]#[O+:5])(<-[4H-:6])(<-[5C-:7]#[O+:8])<-[1N:9]([C:10]([H:26])([H:27])[H:28])([C:11]([H:29])([H:30])[H:31])[C:12]([H:32])([H:33])[c:13]2[c:14]([H:34])[c:15]([H:35])[c:16]([H:36])[c:17]([C:18]([N:19]([C:20]([H:39])([H:40])[H:41])[C:21]([H:42])([H:43])[H:44])([H:37])[H:38])[2n:22]->12)([H:23])([H:24])[H:25]", "dummies": []}
C      1.1011    -4.7052     1.2198
C      0.7734    -3.3242     0.8686
N      0.5021    -2.1646     0.5662
Mn     0.0000     0.0000     0.0000
C     -2.1988    -0.6484    -0.0358
O     -3.3554    -0.9890    -0.0556
H     -0.1621     0.4574     1.7746
C      2.2346     0.5236     0.0710
O      3.4084     0.7974     0.1064
N     -0.6121     2.0921    -0.7467
C      0.5462     2.8861    -0.8886
C     -1.4868     2.6567     0.2034
C     -1.2556     1.8692    -2.0173
C     -0.5681     0.8006    -2.8662
C     -0.6927     0.8179    -4.2605
C     -0.1003    -0.1960    -5.0107
C      0.6326    -1.1953    -4.3717
C      0.7662    -1.1697    -2.9716
C      1.6165    -2.1980    -2.2725
N      2.7608    -2.6328    -3.1032
C      3.8115    -1.5990    -3.1303
C      3.3191    -3.8862    -2.5716
N      0.0883    -0.2246    -2.2548
H      1.6726    -4.7196     2.1705
H      1.7151    -5.1544     0.4120
H      0.1651    -5.2882     1.3409
H      0.2843     3.9122    -1.2373
H      1.0764     2.9670     0.0857
H      1.2391     2.4271    -1.6272
H     -2.3584     1.9904     0.3695
H     -0.9640     2.7881     1.1770
H     -1.8575     3.6490    -0.1435
H     -1.2918     2.8227    -2.5962
H     -2.3053     1.5350    -1.8553
H     -1.2505     1.6013    -4.7582
H     -0.1978    -0.2002    -6.0887
H      1.1049    -1.9665    -4.9671
H      1.9953    -1.7798    -1.3204
H      0.9532    -3.0613    -2.0445
H      4.6362    -1.9124    -3.8057
H      3.4080    -0.6446    -3.5304
H      4.2270    -1.4151    -2.1141
H      4.1855    -4.2137    -3.1860
H      3.6469    -3.7659    -1.5145
H      2.5589    -4.6951    -2.6244
45
{"conf": 3, "E": 309.89, "rms": -1.0, "geom": "OH", "total_charge": 0, "CA_charge": 1, "smiles": "C[C:1]#[6N:2]->[Mn+:3]1(<-[3C-:4]#[O+:5])(<-[4H-:6])(<-[5C-:7]#[O+:8])<-[1N:9]([CH3:10])([CH3:11])[CH2:12][c:13]2[cH:14][cH:15][cH:16][c:17]([CH2:18][N:19]([CH3:20])[CH3:21])[2n:22]->12", "smiles3D": "C([C:1]#[6N:2]->[Mn+:3]1(<-[3C-:4]#[O+:5])(<-[4H-:6])(<-[5C-:7]#[O+:8])<-[1N:9]([C:10]([H:26])([H:27])[H:28])([C:11]([H:29])([H:30])[H:31])[C:12]([H:32])([H:33])[c:13]2[c:14]([H:34])[c:15]([H:35])[c:16]([H:36])[c:17]([C:18]([N:19]([C:20]([H:39])([H:40])[H:41])[C:21]([H:42])([H:43])[H:44])([H:37])[H:38])[2n:22]->12)([H:23])([H:24])[H:25]", "smiles3Dx": "C([C:1]#[6N:2]->[Mn+:3]1(<-[3C-:4]#[O+:5])(<-[4H-:6])(<-[5C-:7]#[O+:8])<-[1N:9]([C:10]([H:26])([H:27])[H:28])([C:11]([H:29])([H:30])[H:31])[C:12]([H:32])([H:33])[c:13]2[c:14]([H:34])[c:15]([H:35])[c:16]([H:36])[c:17]([C:18]([N:19]([C:20]([H:39])([H:40])[H:41])[C:21]([H:42])([H:43])[H:44])([H:37])[H:38])[2n:22]->12)([H:23])([H:24])[H:25]", "dummies": []}
C     -2.6122    -2.9108    -3.1064
C     -1.8251    -2.0639    -2.2114
N     -1.1600    -1.3521    -1.4601
Mn     0.0000     0.0000     0.0000
C     -0.5933    -1.9812     0.9969
O     -0.9037    -3.0221     1.5207
H     -1.6750     0.5833    -0.4880
C      0.4675     2.0734    -0.8626
O      0.7124     3.1654    -1.3122
N      1.3587    -0.6172    -1.9067
C      1.4042    -2.0553    -2.0511
C      0.9231    -0.0077    -3.1246
C      2.6796    -0.1457    -1.6042
C      3.0576    -0.5897    -0.2304
C      4.3821    -0.9032     0.0998
C      4.6916    -1.2241     1.4215
C      3.6968    -1.1692     2.3988
C      2.3906    -0.8075     2.0320
C      1.3447    -0.5815     3.0907
N      1.8424     0.3358     4.1375
C      0.9748     0.2633     5.3237
C      1.8839     1.7232     3.6414
N      2.0906    -0.6068     0.7169
H     -3.5960    -3.1266    -2.6414
H     -2.7654    -2.3856    -4.0715
H     -2.0702    -3.8621    -3.2852
H      1.1756    -2.5209    -1.0709
H      0.6627    -2.4221    -2.7926
H      2.4031    -2.4228    -2.3831
H     -0.1504    -0.1967    -3.3016
H      1.0745     1.0903    -3.1120
H      1.4968    -0.4206    -3.9879
H      3.4291    -0.5193    -2.3434
H      2.7137     0.9648    -1.6181
H      5.1617    -0.8936    -0.6516
H      5.7077    -1.4775     1.6949
H      3.9484    -1.3649     3.4338
H      0.4140    -0.1742     2.6370
H      1.1020    -1.5755     3.5284
H      1.3455     0.9508     6.1146
H     -0.0760     0.5311     5.0723
H      0.9957    -0.7628     5.7498
H      2.5600     1.8009     2.7634
H      2.2924     2.3969     4.4251
H      0.8710     2.0808     3.3499
