# Supplementary material for: MACE: Automated Assessment of Stereochemistry of Transition Metal Complexes and Its Applications in Computational Catalysis
Source: J Chem Theory Comput. 2024 Feb 16;20(5):2313–20. doi: 10.1021/acs.jctc.3c01313 (PMC10938507; doi:10.1021/acs.jctc.3c01313)
Supplement: Supplementary file 3 — ct3c01313_si_003.zip [file ct3c01313_si_003.zip › structures/screening/mace_MeCN/Mn_NNpyN_Me_bi_4.xyz]

45
{"conf": 0, "E": 83.81, "rms": -1.0, "geom": "OH", "total_charge": 0, "CA_charge": 1, "smiles": "C[C:1]#[5N:2]->[Mn+:3]1(<-[3C-:4]#[O+:5])(<-[4H-:6])(<-[6C-:7]#[O+:8])<-[1N:9]([CH3:10])([CH3:11])[CH2:12][c:13]2[cH:14][cH:15][cH:16][c:17]([CH2:18][N:19]([CH3:20])[CH3:21])[2n:22]->12", "smiles3D": "C([C:1]#[5N:2]->[Mn+:3]1(<-[3C-:4]#[O+:5])(<-[4H-:6])(<-[6C-:7]#[O+:8])<-[1N:9]([C:10]([H:26])([H:27])[H:28])([C:11]([H:29])([H:30])[H:31])[C:12]([H:32])([H:33])[c:13]2[c:14]([H:34])[c:15]([H:35])[c:16]([H:36])[c:17]([C:18]([N:19]([C:20]([H:39])([H:40])[H:41])[C:21]([H:42])([H:43])[H:44])([H:37])[H:38])[2n:22]->12)([H:23])([H:24])[H:25]", "smiles3Dx": "C([C:1]#[5N:2]->[Mn+:3]1(<-[3C-:4]#[O+:5])(<-[4H-:6])(<-[6C-:7]#[O+:8])<-[1N:9]([C:10]([H:26])([H:27])[H:28])([C:11]([H:29])([H:30])[H:31])[C:12]([H:32])([H:33])[c:13]2[c:14]([H:34])[c:15]([H:35])[c:16]([H:36])[c:17]([C:18]([N:19]([C:20]([H:39])([H:40])[H:41])[C:21]([H:42])([H:43])[H:44])([H:37])[H:38])[2n:22]->12)([H:23])([H:24])[H:25]", "dummies": []}
C      3.4855     2.8044     2.1957
C      2.4623     1.9809     1.5535
N      1.6031     1.2915     1.0095
Mn     0.0000     0.0000     0.0000
C     -1.5227    -1.3540    -1.0509
O     -2.3242    -2.0654    -1.6037
H      0.2147    -1.2687     1.3150
C      1.6163    -1.0384    -1.2438
O      2.4614    -1.6011    -1.8947
N     -1.6995     1.0428     1.1370
C     -1.1429     2.0555     1.9470
C     -2.3595     0.0786     1.9251
C     -2.5501     1.5882     0.1173
C     -1.7827     2.2145    -1.0460
C     -2.3607     3.2586    -1.7775
C     -1.6701     3.8065    -2.8511
C     -0.4107     3.3183    -3.1809
C      0.1475     2.2592    -2.4433
C      1.5575     1.8265    -2.7559
N      2.4973     2.1777    -1.6703
C      2.5628     3.6392    -1.4751
C      3.8445     1.6803    -1.9962
N     -0.5729     1.7010    -1.4184
H      3.6202     2.4749     3.2463
H      4.4436     2.6962     1.6469
H      3.1679     3.8672     2.1780
H     -1.9379     2.5894     2.5177
H     -0.4221     1.6141     2.6699
H     -0.5989     2.7946     1.3193
H     -2.7147    -0.7599     1.2907
H     -3.2362     0.5294     2.4453
H     -1.6641    -0.3376     2.6877
H     -3.2247     2.3579     0.5628
H     -3.1928     0.7846    -0.3076
H     -3.3371     3.6461    -1.5143
H     -2.1032     4.6209    -3.4174
H      0.1347     3.7781    -3.9958
H      1.5531     0.7430    -2.9587
H      1.8975     2.2877    -3.7122
H      1.6013     4.0162    -1.0676
H      2.7894     4.1668    -2.4285
H      3.3440     3.8988    -0.7282
H      4.2512     2.1782    -2.9051
H      3.8276     0.5859    -2.1708
H      4.5340     1.8616    -1.1436
45
{"conf": 1, "E": 86.26, "rms": -1.0, "geom": "OH", "total_charge": 0, "CA_charge": 1, "smiles": "C[C:1]#[5N:2]->[Mn+:3]1(<-[3C-:4]#[O+:5])(<-[4H-:6])(<-[6C-:7]#[O+:8])<-[1N:9]([CH3:10])([CH3:11])[CH2:12][c:13]2[cH:14][cH:15][cH:16][c:17]([CH2:18][N:19]([CH3:20])[CH3:21])[2n:22]->12", "smiles3D": "C([C:1]#[5N:2]->[Mn+:3]1(<-[3C-:4]#[O+:5])(<-[4H-:6])(<-[6C-:7]#[O+:8])<-[1N:9]([C:10]([H:26])([H:27])[H:28])([C:11]([H:29])([H:30])[H:31])[C:12]([H:32])([H:33])[c:13]2[c:14]([H:34])[c:15]([H:35])[c:16]([H:36])[c:17]([C:18]([N:19]([C:20]([H:39])([H:40])[H:41])[C:21]([H:42])([H:43])[H:44])([H:37])[H:38])[2n:22]->12)([H:23])([H:24])[H:25]", "smiles3Dx": "C([C:1]#[5N:2]->[Mn+:3]1(<-[3C-:4]#[O+:5])(<-[4H-:6])(<-[6C-:7]#[O+:8])<-[1N:9]([C:10]([H:26])([H:27])[H:28])([C:11]([H:29])([H:30])[H:31])[C:12]([H:32])([H:33])[c:13]2[c:14]([H:34])[c:15]([H:35])[c:16]([H:36])[c:17]([C:18]([N:19]([C:20]([H:39])([H:40])[H:41])[C:21]([H:42])([H:43])[H:44])([H:37])[H:38])[2n:22]->12)([H:23])([H:24])[H:25]", "dummies": []}
C      0.7098    -2.9403     3.9599
C      0.4954    -2.0781     2.7985
N      0.3183    -1.3528     1.8230
Mn     0.0000     0.0000     0.0000
C     -0.2845     1.2597    -1.8949
O     -0.4335     1.9228    -2.8910
H     -1.7930    -0.4125     0.0013
C      0.3981    -1.7647    -1.4102
O      0.5925    -2.6959    -2.1513
N     -0.3123     1.8814     1.2765
C     -1.6120     2.3689     1.0349
C     -0.1520     1.5310     2.6338
C      0.7048     2.7996     0.8376
C      2.0601     2.1319     0.6101
C      3.2408     2.8647     0.7785
C      4.4666     2.2181     0.6588
C      4.5019     0.8473     0.4178
C      3.3022     0.1395     0.2273
C      3.3432    -1.3649     0.2190
N      4.3839    -1.8695    -0.7024
C      3.9979    -1.6747    -2.1101
C      4.6340    -3.2974    -0.4505
N      2.1149     0.8216     0.2336
H      1.7363    -3.3598     3.9235
H      0.5854    -2.3465     4.8887
H     -0.0290    -3.7678     3.9476
H     -1.7833     3.3215     1.5877
H     -2.3703     1.6226     1.3608
H     -1.7582     2.5554    -0.0494
H     -0.2941     2.4191     3.2924
H      0.8657     1.1188     2.8075
H     -0.8954     0.7541     2.9182
H      0.8241     3.6151     1.5901
H      0.4019     3.2710    -0.1240
H      3.2098     3.9180     1.0277
H      5.3872     2.7676     0.8077
H      5.4555     0.3338     0.4190
H      3.5850    -1.6732     1.2608
H      2.3656    -1.8097     0.0005
H      4.8474    -1.9450    -2.7732
H      3.1238    -2.3022    -2.3812
H      3.7569    -0.6090    -2.3097
H      5.4168    -3.6790    -1.1413
H      3.7068    -3.8989    -0.5839
H      5.0137    -3.4416     0.5838
45
{"conf": 2, "E": 83.22, "rms": -1.0, "geom": "OH", "total_charge": 0, "CA_charge": 1, "smiles": "C[C:1]#[5N:2]->[Mn+:3]1(<-[3C-:4]#[O+:5])(<-[4H-:6])(<-[6C-:7]#[O+:8])<-[1N:9]([CH3:10])([CH3:11])[CH2:12][c:13]2[cH:14][cH:15][cH:16][c:17]([CH2:18][N:19]([CH3:20])[CH3:21])[2n:22]->12", "smiles3D": "C([C:1]#[5N:2]->[Mn+:3]1(<-[3C-:4]#[O+:5])(<-[4H-:6])(<-[6C-:7]#[O+:8])<-[1N:9]([C:10]([H:26])([H:27])[H:28])([C:11]([H:29])([H:30])[H:31])[C:12]([H:32])([H:33])[c:13]2[c:14]([H:34])[c:15]([H:35])[c:16]([H:36])[c:17]([C:18]([N:19]([C:20]([H:39])([H:40])[H:41])[C:21]([H:42])([H:43])[H:44])([H:37])[H:38])[2n:22]->12)([H:23])([H:24])[H:25]", "smiles3Dx": "C([C:1]#[5N:2]->[Mn+:3]1(<-[3C-:4]#[O+:5])(<-[4H-:6])(<-[6C-:7]#[O+:8])<-[1N:9]([C:10]([H:26])([H:27])[H:28])([C:11]([H:29])([H:30])[H:31])[C:12]([H:32])([H:33])[c:13]2[c:14]([H:34])[c:15]([H:35])[c:16]([H:36])[c:17]([C:18]([N:19]([C:20]([H:39])([H:40])[H:41])[C:21]([H:42])([H:43])[H:44])([H:37])[H:38])[2n:22]->12)([H:23])([H:24])[H:25]", "dummies": []}
C     -4.6143     1.5380    -1.0769
C     -3.2607     1.0833    -0.7609
N     -2.1230     0.7032    -0.4959
Mn     0.0000     0.0000     0.0000
C      2.0851    -0.7807     0.5612
O      3.1801    -1.1898     0.8577
H     -0.0780    -1.2111    -1.3827
C     -0.9621    -1.5185     1.4245
O     -1.4682    -2.3172     2.1729
N      0.8251     1.6830    -1.3330
C      0.3447     1.4709    -2.6401
C      2.2354     1.6476    -1.3054
C      0.3148     2.9009    -0.7563
C      0.3423     2.9065     0.7714
C      0.4055     4.1169     1.4718
C      0.3852     4.1007     2.8646
C      0.3386     2.8841     3.5438
C      0.3077     1.6820     2.8136
C      0.3555     0.3597     3.5353
N      1.1648     0.4348     4.7718
C      0.8714    -0.7183     5.6373
C      2.6046     0.4591     4.4557
N      0.2134     1.7327     1.4510
H     -5.3484     0.9518    -0.4870
H     -4.7108     2.6139    -0.8240
H     -4.8093     1.3936    -2.1594
H      0.7480     0.5180    -3.0497
H      0.6465     2.3082    -3.3112
H     -0.7631     1.4002    -2.6343
H      2.6010     0.6628    -1.6703
H      2.6648     2.4482    -1.9515
H      2.6035     1.7945    -0.2666
H      0.9019     3.7725    -1.1318
H     -0.7443     3.0503    -1.0663
H      0.4602     5.0611     0.9444
H      0.4233     5.0299     3.4183
H      0.3501     2.8832     4.6264
H      0.7800    -0.4152     2.8699
H     -0.6953     0.0848     3.7756
H      1.0790    -1.6788     5.1140
H      1.4827    -0.6700     6.5643
H     -0.1948    -0.6989     5.9499
H      2.9238    -0.4756     3.9426
H      3.1969     0.5788     5.3881
H      2.8452     1.3258     3.8039
