# Supplementary material for: MACE: Automated Assessment of Stereochemistry of Transition Metal Complexes and Its Applications in Computational Catalysis
Source: J Chem Theory Comput. 2024 Feb 16;20(5):2313–20. doi: 10.1021/acs.jctc.3c01313 (PMC10938507; doi:10.1021/acs.jctc.3c01313)
Supplement: Supplementary file 3 — ct3c01313_si_003.zip [file ct3c01313_si_003.zip › structures/screening/mace_MeCN/Mn_NNpyN_Me_bi_5.xyz]

45
{"conf": 0, "E": 79.1, "rms": -1.0, "geom": "OH", "total_charge": 0, "CA_charge": 1, "smiles": "C[C:1]#[5N:2]->[Mn+:3]1(<-[3C-:4]#[O+:5])(<-[4C-:6]#[O+:7])(<-[6H-:8])<-[1N:9]([CH3:10])([CH3:11])[CH2:12][c:13]2[cH:14][cH:15][cH:16][c:17]([CH2:18][N:19]([CH3:20])[CH3:21])[2n:22]->12", "smiles3D": "C([C:1]#[5N:2]->[Mn+:3]1(<-[3C-:4]#[O+:5])(<-[4C-:6]#[O+:7])(<-[6H-:8])<-[1N:9]([C:10]([H:26])([H:27])[H:28])([C:11]([H:29])([H:30])[H:31])[C:12]([H:32])([H:33])[c:13]2[c:14]([H:34])[c:15]([H:35])[c:16]([H:36])[c:17]([C:18]([N:19]([C:20]([H:39])([H:40])[H:41])[C:21]([H:42])([H:43])[H:44])([H:37])[H:38])[2n:22]->12)([H:23])([H:24])[H:25]", "smiles3Dx": "C([C:1]#[5N:2]->[Mn+:3]1(<-[3C-:4]#[O+:5])(<-[4C-:6]#[O+:7])(<-[6H-:8])<-[1N:9]([C:10]([H:26])([H:27])[H:28])([C:11]([H:29])([H:30])[H:31])[C:12]([H:32])([H:33])[c:13]2[c:14]([H:34])[c:15]([H:35])[c:16]([H:36])[c:17]([C:18]([N:19]([C:20]([H:39])([H:40])[H:41])[C:21]([H:42])([H:43])[H:44])([H:37])[H:38])[2n:22]->12)([H:23])([H:24])[H:25]", "dummies": []}
C      1.4233    -2.7324    -3.9139
C      1.0039    -1.9281    -2.7667
N      0.6520    -1.2539    -1.8020
Mn     0.0000     0.0000     0.0000
C     -0.6327     1.3541     1.7420
O     -0.9641     2.0660     2.6572
C     -2.1735    -0.0772    -0.7198
O     -3.3176    -0.1184    -1.0984
H      0.3123     1.5063    -0.9990
N     -0.1433    -1.9172     1.2825
C     -0.6197    -1.5774     2.5664
C     -1.0246    -2.8192     0.6493
C      1.2002    -2.4381     1.3442
C      2.2735    -1.3582     1.4622
C      3.4937    -1.6391     2.0891
C      4.4972    -0.6717     2.0941
C      4.2875     0.5504     1.4559
C      3.0623     0.7967     0.8156
C      2.8388     2.1098     0.1114
N      1.8398     2.9395     0.8151
C      1.5000     4.1137    -0.0057
C      2.3528     3.3928     2.1210
N      2.0899    -0.1618     0.8392
H      1.3477    -3.8091    -3.6574
H      2.4735    -2.4868    -4.1734
H      0.7665    -2.5115    -4.7803
H     -1.6016    -1.0619     2.4834
H     -0.7475    -2.4880     3.1971
H      0.0944    -0.8926     3.0742
H     -2.0673    -2.4328     0.6737
H     -0.7316    -2.9541    -0.4121
H     -1.0008    -3.8123     1.1555
H      1.2966    -3.1400     2.2070
H      1.4207    -3.0151     0.4166
H      3.6676    -2.5977     2.5617
H      5.4421    -0.8734     2.5819
H      5.0737     1.2952     1.4597
H      3.7985     2.6664     0.0039
H      2.5052     1.8821    -0.9228
H      1.0927     3.7965    -0.9891
H      0.7092     4.7138     0.4941
H      2.3912     4.7582    -0.1779
H      1.6075     4.0481     2.6216
H      3.3087     3.9520     2.0102
H      2.5145     2.5251     2.7946
45
{"conf": 1, "E": 79.38, "rms": -1.0, "geom": "OH", "total_charge": 0, "CA_charge": 1, "smiles": "C[C:1]#[5N:2]->[Mn+:3]1(<-[3C-:4]#[O+:5])(<-[4C-:6]#[O+:7])(<-[6H-:8])<-[1N:9]([CH3:10])([CH3:11])[CH2:12][c:13]2[cH:14][cH:15][cH:16][c:17]([CH2:18][N:19]([CH3:20])[CH3:21])[2n:22]->12", "smiles3D": "C([C:1]#[5N:2]->[Mn+:3]1(<-[3C-:4]#[O+:5])(<-[4C-:6]#[O+:7])(<-[6H-:8])<-[1N:9]([C:10]([H:26])([H:27])[H:28])([C:11]([H:29])([H:30])[H:31])[C:12]([H:32])([H:33])[c:13]2[c:14]([H:34])[c:15]([H:35])[c:16]([H:36])[c:17]([C:18]([N:19]([C:20]([H:39])([H:40])[H:41])[C:21]([H:42])([H:43])[H:44])([H:37])[H:38])[2n:22]->12)([H:23])([H:24])[H:25]", "smiles3Dx": "C([C:1]#[5N:2]->[Mn+:3]1(<-[3C-:4]#[O+:5])(<-[4C-:6]#[O+:7])(<-[6H-:8])<-[1N:9]([C:10]([H:26])([H:27])[H:28])([C:11]([H:29])([H:30])[H:31])[C:12]([H:32])([H:33])[c:13]2[c:14]([H:34])[c:15]([H:35])[c:16]([H:36])[c:17]([C:18]([N:19]([C:20]([H:39])([H:40])[H:41])[C:21]([H:42])([H:43])[H:44])([H:37])[H:38])[2n:22]->12)([H:23])([H:24])[H:25]", "dummies": []}
C      2.4506    -2.4984     3.5478
C      1.7236    -1.7684     2.5102
N      1.1174    -1.1529     1.6369
Mn     0.0000     0.0000     0.0000
C     -1.0708     1.0779    -1.7165
O     -1.6337     1.6459    -2.6190
C     -1.9075    -1.1794     0.4677
O     -2.9117    -1.7998     0.7143
H      0.5301    -1.2644    -1.2255
N     -0.4831     1.7589     1.4147
C      0.0378     1.4526     2.6892
C     -1.8817     1.9332     1.4772
C      0.1757     2.9074     0.8387
C      1.5474     2.5899     0.2463
C      2.5232     3.5877     0.1356
C      3.7469     3.2802    -0.4596
C      3.9949     1.9837    -0.9135
C      3.0032     0.9982    -0.7644
C      3.2696    -0.4238    -1.1893
N      4.6790    -0.8088    -0.9573
C      4.9233    -1.0654     0.4736
C      5.0091    -2.0127    -1.7359
N      1.7842     1.3518    -0.2651
H      2.4308    -3.5837     3.3189
H      3.5021    -2.1460     3.5783
H      1.9708    -2.3181     4.5317
H     -0.1966     2.2614     3.4200
H      1.1419     1.3319     2.6352
H     -0.3999     0.4996     3.0596
H     -2.3012     2.0220     0.4542
H     -2.3640     1.0629     1.9744
H     -2.1363     2.8560     2.0485
H     -0.4483     3.3245     0.0156
H      0.2917     3.7049     1.6110
H      2.3350     4.5910     0.4967
H      4.5075     4.0438    -0.5595
H      4.9543     1.7512    -1.3581
H      2.6027    -1.1152    -0.6369
H      3.0168    -0.4924    -2.2706
H      4.3229    -1.9280     0.8397
H      6.0005    -1.2791     0.6428
H      4.6697    -0.1692     1.0792
H      4.3419    -2.8624    -1.4674
H      4.9100    -1.8029    -2.8226
H      6.0653    -2.3096    -1.5572
45
{"conf": 2, "E": 80.44, "rms": -1.0, "geom": "OH", "total_charge": 0, "CA_charge": 1, "smiles": "C[C:1]#[5N:2]->[Mn+:3]1(<-[3C-:4]#[O+:5])(<-[4C-:6]#[O+:7])(<-[6H-:8])<-[1N:9]([CH3:10])([CH3:11])[CH2:12][c:13]2[cH:14][cH:15][cH:16][c:17]([CH2:18][N:19]([CH3:20])[CH3:21])[2n:22]->12", "smiles3D": "C([C:1]#[5N:2]->[Mn+:3]1(<-[3C-:4]#[O+:5])(<-[4C-:6]#[O+:7])(<-[6H-:8])<-[1N:9]([C:10]([H:26])([H:27])[H:28])([C:11]([H:29])([H:30])[H:31])[C:12]([H:32])([H:33])[c:13]2[c:14]([H:34])[c:15]([H:35])[c:16]([H:36])[c:17]([C:18]([N:19]([C:20]([H:39])([H:40])[H:41])[C:21]([H:42])([H:43])[H:44])([H:37])[H:38])[2n:22]->12)([H:23])([H:24])[H:25]", "smiles3Dx": "C([C:1]#[5N:2]->[Mn+:3]1(<-[3C-:4]#[O+:5])(<-[4C-:6]#[O+:7])(<-[6H-:8])<-[1N:9]([C:10]([H:26])([H:27])[H:28])([C:11]([H:29])([H:30])[H:31])[C:12]([H:32])([H:33])[c:13]2[c:14]([H:34])[c:15]([H:35])[c:16]([H:36])[c:17]([C:18]([N:19]([C:20]([H:39])([H:40])[H:41])[C:21]([H:42])([H:43])[H:44])([H:37])[H:38])[2n:22]->12)([H:23])([H:24])[H:25]", "dummies": []}
C     -3.3724    -2.6747     2.5072
C     -2.3845    -1.8868     1.7710
N     -1.5533    -1.2262     1.1530
Mn     0.0000     0.0000     0.0000
C      1.4709     1.2736    -1.2185
O      2.2431     1.9416    -1.8600
C     -0.1099     1.6486     1.5870
O     -0.1673     2.5160     2.4228
H     -1.3931     0.7524    -0.9349
N      1.6791    -1.1913     1.0470
C      1.5477    -1.0283     2.4419
C      2.9287    -0.7090     0.6043
C      1.4743    -2.5638     0.6482
C      1.0499    -2.7195    -0.8107
C      1.3097    -3.9082    -1.5032
C      0.8405    -4.0528    -2.8086
C      0.1365    -3.0116    -3.4152
C     -0.0865    -1.8201    -2.7024
C     -0.8099    -0.6667    -3.3512
N     -0.5152    -0.5780    -4.7983
C      0.8333    -0.0273    -5.0251
C     -1.5125     0.2732    -5.4656
N      0.3146    -1.7388    -1.4009
H     -4.3818    -2.4891     2.0860
H     -3.3576    -2.3800     3.5766
H     -3.1263    -3.7527     2.4172
H      0.5075    -1.2558     2.7539
H      1.7763     0.0191     2.7387
H      2.2415    -1.7119     2.9843
H      3.0163     0.3781     0.8218
H      3.7641    -1.2429     1.1144
H      3.0317    -0.8560    -0.4931
H      0.6718    -3.0197     1.2724
H      2.4077    -3.1520     0.8175
H      1.8558    -4.7165    -1.0332
H      1.0255    -4.9704    -3.3520
H     -0.2164    -3.1319    -4.4316
H     -0.5270     0.2841    -2.8586
H     -1.8975    -0.8303    -3.1826
H      0.9195     1.0108    -4.6327
H      1.6004    -0.6618    -4.5323
H      1.0646    -0.0222    -6.1120
H     -2.5237    -0.1774    -5.3699
H     -1.5277     1.2965    -5.0276
H     -1.2912     0.3466    -6.5524
