# Supplementary material for: MACE: Automated Assessment of Stereochemistry of Transition Metal Complexes and Its Applications in Computational Catalysis
Source: J Chem Theory Comput. 2024 Feb 16;20(5):2313–20. doi: 10.1021/acs.jctc.3c01313 (PMC10938507; doi:10.1021/acs.jctc.3c01313)
Supplement: Supplementary file 3 — ct3c01313_si_003.zip [file ct3c01313_si_003.zip › structures/screening/mace_MeCN/Mn_NNpyN_Me_bi_6.xyz]

45
{"conf": 0, "E": 79.34, "rms": -1.0, "geom": "OH", "total_charge": 0, "CA_charge": 1, "smiles": "C[C:1]#[4N:2]->[Mn+:3]1(<-[3C-:4]#[O+:5])(<-[5C-:6]#[O+:7])(<-[6H-:8])<-[1N:9]([CH3:10])([CH3:11])[CH2:12][c:13]2[cH:14][cH:15][cH:16][c:17]([CH2:18][N:19]([CH3:20])[CH3:21])[2n:22]->12", "smiles3D": "C([C:1]#[4N:2]->[Mn+:3]1(<-[3C-:4]#[O+:5])(<-[5C-:6]#[O+:7])(<-[6H-:8])<-[1N:9]([C:10]([H:26])([H:27])[H:28])([C:11]([H:29])([H:30])[H:31])[C:12]([H:32])([H:33])[c:13]2[c:14]([H:34])[c:15]([H:35])[c:16]([H:36])[c:17]([C:18]([N:19]([C:20]([H:39])([H:40])[H:41])[C:21]([H:42])([H:43])[H:44])([H:37])[H:38])[2n:22]->12)([H:23])([H:24])[H:25]", "smiles3Dx": "C([C:1]#[4N:2]->[Mn+:3]1(<-[3C-:4]#[O+:5])(<-[5C-:6]#[O+:7])(<-[6H-:8])<-[1N:9]([C:10]([H:26])([H:27])[H:28])([C:11]([H:29])([H:30])[H:31])[C:12]([H:32])([H:33])[c:13]2[c:14]([H:34])[c:15]([H:35])[c:16]([H:36])[c:17]([C:18]([N:19]([C:20]([H:39])([H:40])[H:41])[C:21]([H:42])([H:43])[H:44])([H:37])[H:38])[2n:22]->12)([H:23])([H:24])[H:25]", "dummies": []}
C      3.2632    -0.1755    -3.7587
C      2.3037    -0.1227    -2.6561
N      1.4985    -0.0792    -1.7292
Mn     0.0000     0.0000     0.0000
C     -0.9786    -1.9352    -0.7421
O     -1.4939    -2.9535    -1.1316
C      0.8736     2.0140     0.6689
O      1.3319     3.0724     1.0209
H     -1.2049     0.9254    -1.0274
N      1.3281    -1.2051     1.4578
C      2.1929    -0.3144     2.1290
C      2.0709    -2.1490     0.7174
C      0.4144    -1.8388     2.3772
C     -0.7708    -0.9563     2.7648
C     -1.4041    -1.1210     4.0028
C     -2.5276    -0.3508     4.3019
C     -3.0142     0.5626     3.3662
C     -2.3670     0.6951     2.1273
C     -2.8968     1.6654     1.1044
N     -3.6188     0.9682     0.0185
C     -4.8501     0.3296     0.5187
C     -3.9705     1.9315    -1.0388
N     -1.2794    -0.0821     1.8540
H      4.1329    -0.7970    -3.4620
H      3.6072     0.8515    -3.9989
H      2.7772    -0.6212    -4.6508
H      2.8814    -0.8660     2.8111
H      1.6059     0.4127     2.7316
H      2.8024     0.2524     1.3913
H      2.7894    -1.6357     0.0409
H      1.3930    -2.7670     0.0943
H      2.6406    -2.8222     1.3993
H      0.9572    -2.1436     3.3037
H     -0.0036    -2.7620     1.9144
H     -1.0344    -1.8384     4.7247
H     -3.0246    -0.4654     5.2565
H     -3.8895     1.1548     3.6028
H     -3.5558     2.4220     1.5896
H     -2.0311     2.2278     0.6945
H     -5.4172    -0.1289    -0.3204
H     -5.5060     1.0633     1.0386
H     -4.5997    -0.4961     1.2170
H     -4.4535     1.4055    -1.8903
H     -3.0581     2.4241    -1.4377
H     -4.6620     2.7161    -0.6571
45
{"conf": 1, "E": 79.41, "rms": -1.0, "geom": "OH", "total_charge": 0, "CA_charge": 1, "smiles": "C[C:1]#[4N:2]->[Mn+:3]1(<-[3C-:4]#[O+:5])(<-[5C-:6]#[O+:7])(<-[6H-:8])<-[1N:9]([CH3:10])([CH3:11])[CH2:12][c:13]2[cH:14][cH:15][cH:16][c:17]([CH2:18][N:19]([CH3:20])[CH3:21])[2n:22]->12", "smiles3D": "C([C:1]#[4N:2]->[Mn+:3]1(<-[3C-:4]#[O+:5])(<-[5C-:6]#[O+:7])(<-[6H-:8])<-[1N:9]([C:10]([H:26])([H:27])[H:28])([C:11]([H:29])([H:30])[H:31])[C:12]([H:32])([H:33])[c:13]2[c:14]([H:34])[c:15]([H:35])[c:16]([H:36])[c:17]([C:18]([N:19]([C:20]([H:39])([H:40])[H:41])[C:21]([H:42])([H:43])[H:44])([H:37])[H:38])[2n:22]->12)([H:23])([H:24])[H:25]", "smiles3Dx": "C([C:1]#[4N:2]->[Mn+:3]1(<-[3C-:4]#[O+:5])(<-[5C-:6]#[O+:7])(<-[6H-:8])<-[1N:9]([C:10]([H:26])([H:27])[H:28])([C:11]([H:29])([H:30])[H:31])[C:12]([H:32])([H:33])[c:13]2[c:14]([H:34])[c:15]([H:35])[c:16]([H:36])[c:17]([C:18]([N:19]([C:20]([H:39])([H:40])[H:41])[C:21]([H:42])([H:43])[H:44])([H:37])[H:38])[2n:22]->12)([H:23])([H:24])[H:25]", "dummies": []}
C      3.6394    -3.1899     1.1774
C      2.5714    -2.2518     0.8331
N      1.6738    -1.4648     0.5429
Mn     0.0000     0.0000     0.0000
C      1.4061     1.0475    -1.4815
O      2.1444     1.5986    -2.2595
C     -1.3601    -0.9567     1.5774
O     -2.0765    -1.4600     2.4066
H      0.5601     1.1816     1.2865
N     -0.9062    -1.3528    -1.6405
C     -0.2413    -1.1013    -2.8599
C     -0.7389    -2.7008    -1.2581
C     -2.2979    -0.9833    -1.7201
C     -2.5451     0.5152    -1.5538
C     -3.6627     1.1174    -2.1447
C     -3.9232     2.4642    -1.8972
C     -3.0876     3.1892    -1.0480
C     -1.9866     2.5542    -0.4512
C     -1.0904     3.3307     0.4782
N      0.2441     3.5526    -0.1147
C      1.1478     4.1303     0.8940
C      0.1651     4.4621    -1.2725
N     -1.7449     1.2378    -0.7223
H      3.6781    -3.3181     2.2787
H      3.4390    -4.1700     0.6977
H      4.6105    -2.7931     0.8167
H      0.8506    -1.2759    -2.7410
H     -0.3960    -0.0456    -3.1731
H     -0.6230    -1.7698    -3.6668
H      0.3404    -2.9689    -1.2368
H     -1.2617    -3.3791    -1.9719
H     -1.1547    -2.8661    -0.2435
H     -2.7240    -1.3141    -2.6974
H     -2.8689    -1.4988    -0.9143
H     -4.3271     0.5490    -2.7835
H     -4.7794     2.9435    -2.3541
H     -3.2990     4.2340    -0.8572
H     -1.0112     2.7554     1.4245
H     -1.5588     4.3039     0.7539
H      1.2381     3.4527     1.7695
H      2.1682     4.2493     0.4699
H      0.7819     5.1216     1.2443
H     -0.2998     5.4344    -0.9945
H     -0.4251     3.9966    -2.0897
H      1.1803     4.6522    -1.6835
45
{"conf": 2, "E": 80.79, "rms": -1.0, "geom": "OH", "total_charge": 0, "CA_charge": 1, "smiles": "C[C:1]#[4N:2]->[Mn+:3]1(<-[3C-:4]#[O+:5])(<-[5C-:6]#[O+:7])(<-[6H-:8])<-[1N:9]([CH3:10])([CH3:11])[CH2:12][c:13]2[cH:14][cH:15][cH:16][c:17]([CH2:18][N:19]([CH3:20])[CH3:21])[2n:22]->12", "smiles3D": "C([C:1]#[4N:2]->[Mn+:3]1(<-[3C-:4]#[O+:5])(<-[5C-:6]#[O+:7])(<-[6H-:8])<-[1N:9]([C:10]([H:26])([H:27])[H:28])([C:11]([H:29])([H:30])[H:31])[C:12]([H:32])([H:33])[c:13]2[c:14]([H:34])[c:15]([H:35])[c:16]([H:36])[c:17]([C:18]([N:19]([C:20]([H:39])([H:40])[H:41])[C:21]([H:42])([H:43])[H:44])([H:37])[H:38])[2n:22]->12)([H:23])([H:24])[H:25]", "smiles3Dx": "C([C:1]#[4N:2]->[Mn+:3]1(<-[3C-:4]#[O+:5])(<-[5C-:6]#[O+:7])(<-[6H-:8])<-[1N:9]([C:10]([H:26])([H:27])[H:28])([C:11]([H:29])([H:30])[H:31])[C:12]([H:32])([H:33])[c:13]2[c:14]([H:34])[c:15]([H:35])[c:16]([H:36])[c:17]([C:18]([N:19]([C:20]([H:39])([H:40])[H:41])[C:21]([H:42])([H:43])[H:44])([H:37])[H:38])[2n:22]->12)([H:23])([H:24])[H:25]", "dummies": []}
C      2.1810     3.8761    -2.2421
C      1.5404     2.7391    -1.5818
N      1.0024     1.7832    -1.0284
Mn     0.0000     0.0000     0.0000
C     -2.0505     0.7269    -0.7229
O     -3.1292     1.1082    -1.1036
C      2.0330    -0.6567     0.8406
O      3.0999    -1.0026     1.2835
H     -0.2829     0.9805     1.5295
N      0.1548    -1.3956    -1.8344
C      0.0723    -0.6139    -3.0058
C      1.3871    -2.0815    -1.7834
C     -0.9575    -2.3082    -1.7151
C     -1.2318    -2.7511    -0.2785
C     -1.8737    -3.9683    -0.0212
C     -2.1812    -4.3116     1.2952
C     -1.8320    -3.4534     2.3388
C     -1.1647    -2.2497     2.0504
C     -0.7412    -1.3259     3.1648
N     -0.3549    -2.0739     4.3813
C      0.9732    -2.6920     4.2162
C     -0.3364    -1.1724     5.5440
N     -0.9498    -1.9037     0.7483
H      3.1637     4.0740    -1.7669
H      2.3297     3.6435    -3.3165
H      1.5351     4.7727    -2.1436
H     -0.8375     0.0198    -2.9802
H      0.9567     0.0553    -3.0912
H      0.0280    -1.2650    -3.9096
H      2.2280    -1.3538    -1.7660
H      1.5095    -2.7460    -2.6703
H      1.4435    -2.7042    -0.8638
H     -0.7761    -3.2128    -2.3433
H     -1.8857    -1.8199    -2.0901
H     -2.1443    -4.6351    -0.8303
H     -2.6864    -5.2450     1.5074
H     -2.0685    -3.7339     3.3574
H     -1.6036    -0.6550     3.3751
H      0.1082    -0.6969     2.8337
H      0.9756    -3.3812     3.3451
H      1.2245    -3.2993     5.1122
H      1.7638    -1.9227     4.0679
H      0.3716    -0.3275     5.3884
H     -0.0411    -1.7299     6.4592
H     -1.3537    -0.7644     5.7264
