# Supplementary material for: MACE: Automated Assessment of Stereochemistry of Transition Metal Complexes and Its Applications in Computational Catalysis
Source: J Chem Theory Comput. 2024 Feb 16;20(5):2313–20. doi: 10.1021/acs.jctc.3c01313 (PMC10938507; doi:10.1021/acs.jctc.3c01313)
Supplement: Supplementary file 3 — ct3c01313_si_003.zip [file ct3c01313_si_003.zip › structures/screening/mace_MeCN/Mn_NNpyN_Me_tri_0.xyz]

39
{"conf": 0, "E": 103.06, "rms": -1.0, "geom": "OH", "total_charge": 0, "CA_charge": 1, "smiles": "C[1N:1]1([CH3:2])->[Mn+:3]2(<-[3H-:4])(<-[4C-:5]#[O+:6])(<-[5C-:7]#[O+:8])<-[2n:9]3[c:10]([cH:11][cH:12][cH:13][c:14]3[CH2:15][6N:16]->2([CH3:17])[CH3:18])[CH2:19]1", "smiles3D": "C([1N:1]1([C:2]([H:23])([H:24])[H:25])->[Mn+:3]2(<-[3H-:4])(<-[4C-:5]#[O+:6])(<-[5C-:7]#[O+:8])<-[2n:9]3[c:10]([c:11]([H:26])[c:12]([H:27])[c:13]([H:28])[c:14]3[C:15]([H:29])([H:30])[6N:16]->2([C:17]([H:31])([H:32])[H:33])[C:18]([H:34])([H:35])[H:36])[C:19]1([H:37])[H:38])([H:20])([H:21])[H:22]", "smiles3Dx": "C([1N:1]1([C:2]([H:23])([H:24])[H:25])->[Mn+:3]2(<-[3H-:4])(<-[4C-:5]#[O+:6])(<-[5C-:7]#[O+:8])<-[2n:9]3[c:10]([c:11]([H:26])[c:12]([H:27])[c:13]([H:28])[c:14]3[C:15]([H:29])([H:30])[6N:16]->2([C:17]([H:31])([H:32])[H:33])[C:18]([H:34])([H:35])[H:36])[C:19]1([H:37])[H:38])([H:20])([H:21])[H:22]", "dummies": []}
C     -2.5310    -1.5587    -0.7893
N     -1.1485    -1.7570    -0.9720
C     -0.7175    -2.9141    -0.2950
Mn     0.0000     0.0000     0.0000
H      1.0613    -1.2151     0.8850
C     -1.2063     0.3280     1.9189
O     -1.8415     0.5008     2.9292
C     -1.3438     1.4976    -1.1087
O     -2.0491     2.2833    -1.6913
N      1.1097    -0.3041    -1.7719
C      0.6087    -1.1732    -2.6693
C      1.2997    -1.3710    -3.8705
C      2.5105    -0.6750    -4.0698
C      3.0000     0.2127    -3.0885
C      2.2479     0.3975    -1.9221
C      2.7307     1.2718    -0.7598
N      1.6929     1.5635     0.2511
C      1.1362     2.8440     0.0665
C      2.1770     1.4189     1.5654
C     -0.7627    -1.7982    -2.3907
H     -2.8590    -0.6269    -1.2926
H     -3.1086    -2.4121    -1.2138
H     -2.7653    -1.4688     0.2942
H      0.3693    -3.0748    -0.4711
H     -0.8791    -2.7937     0.7992
H     -1.2733    -3.8149    -0.6451
H      0.9156    -2.0372    -4.6325
H      3.0686    -0.8222    -4.9853
H      3.9366     0.7349    -3.2371
H      3.5862     0.7366    -0.2863
H      3.1353     2.2210    -1.1843
H      0.8443     2.9860    -0.9970
H      0.2283     2.9550     0.6993
H      1.8666     3.6404     0.3413
H      2.5290     0.3776     1.7256
H      1.3684     1.6285     2.3004
H      3.0259     2.1165     1.7530
H     -1.5067    -1.2385    -3.0022
H     -0.7539    -2.8510    -2.7596
39
{"conf": 1, "E": 102.83, "rms": -1.0, "geom": "OH", "total_charge": 0, "CA_charge": 1, "smiles": "C[1N:1]1([CH3:2])->[Mn+:3]2(<-[3H-:4])(<-[4C-:5]#[O+:6])(<-[5C-:7]#[O+:8])<-[2n:9]3[c:10]([cH:11][cH:12][cH:13][c:14]3[CH2:15][6N:16]->2([CH3:17])[CH3:18])[CH2:19]1", "smiles3D": "C([1N:1]1([C:2]([H:23])([H:24])[H:25])->[Mn+:3]2(<-[3H-:4])(<-[4C-:5]#[O+:6])(<-[5C-:7]#[O+:8])<-[2n:9]3[c:10]([c:11]([H:26])[c:12]([H:27])[c:13]([H:28])[c:14]3[C:15]([H:29])([H:30])[6N:16]->2([C:17]([H:31])([H:32])[H:33])[C:18]([H:34])([H:35])[H:36])[C:19]1([H:37])[H:38])([H:20])([H:21])[H:22]", "smiles3Dx": "C([1N:1]1([C:2]([H:23])([H:24])[H:25])->[Mn+:3]2(<-[3H-:4])(<-[4C-:5]#[O+:6])(<-[5C-:7]#[O+:8])<-[2n:9]3[c:10]([c:11]([H:26])[c:12]([H:27])[c:13]([H:28])[c:14]3[C:15]([H:29])([H:30])[6N:16]->2([C:17]([H:31])([H:32])[H:33])[C:18]([H:34])([H:35])[H:36])[C:19]1([H:37])[H:38])([H:20])([H:21])[H:22]", "dummies": []}
C      2.1162     0.5817     2.0612
N      0.9010    -0.1270     2.1234
C      0.0130     0.4871     3.0285
Mn     0.0000     0.0000     0.0000
H      1.6192     0.6272    -0.6107
C     -0.8165     2.1398    -0.0108
O     -1.2465     3.2664    -0.0164
C     -2.0172    -0.7853     0.7614
O     -3.0769    -1.1989     1.1615
N      0.7452    -1.9826     0.0137
C      1.2150    -2.4502     1.1873
C      1.5715    -3.8012     1.2764
C      1.3934    -4.6206     0.1442
C      0.8170    -4.1008    -1.0316
C      0.4781    -2.7428    -1.0668
C     -0.3796    -2.1483    -2.1909
N     -0.4963    -0.6818    -2.1507
C      0.4704    -0.0717    -2.9731
C     -1.7883    -0.2281    -2.4818
C      1.1296    -1.5491     2.4256
H      2.5915     0.6532     3.0673
H      1.9350     1.6090     1.6744
H      2.8206     0.0680     1.3699
H      0.4378     0.4824     4.0589
H     -0.9562    -0.0515     3.0447
H     -0.1795     1.5390     2.7231
H      1.9374    -4.2208     2.2049
H      1.6493    -5.6708     0.1968
H      0.6047    -4.7498    -1.8717
H      0.0484    -2.4765    -3.1675
H     -1.3904    -2.6094    -2.1051
H      1.4819    -0.4635    -2.7250
H      0.2646    -0.2707    -4.0506
H      0.4712     1.0278    -2.8033
H     -2.0435    -0.5028    -3.5313
H     -2.5419    -0.6810    -1.8060
H     -1.8460     0.8774    -2.3746
H      2.0692    -1.6742     3.0139
H      0.2960    -1.9399     3.0533
