# Supplementary material for: MACE: Automated Assessment of Stereochemistry of Transition Metal Complexes and Its Applications in Computational Catalysis
Source: J Chem Theory Comput. 2024 Feb 16;20(5):2313–20. doi: 10.1021/acs.jctc.3c01313 (PMC10938507; doi:10.1021/acs.jctc.3c01313)
Supplement: Supplementary file 3 — ct3c01313_si_003.zip [file ct3c01313_si_003.zip › structures/screening/mace_MeCN/Mn_NNpyN_Me_tri_1.xyz]

39
{"conf": 0, "E": 107.75, "rms": -1.0, "geom": "OH", "total_charge": 0, "CA_charge": 1, "smiles": "C[1N:1]1([CH3:2])->[Mn+:3]2(<-[3C-:4]#[O+:5])(<-[4H-:6])(<-[5C-:7]#[O+:8])<-[2n:9]3[c:10]([cH:11][cH:12][cH:13][c:14]3[CH2:15][6N:16]->2([CH3:17])[CH3:18])[CH2:19]1", "smiles3D": "C([1N:1]1([C:2]([H:23])([H:24])[H:25])->[Mn+:3]2(<-[3C-:4]#[O+:5])(<-[4H-:6])(<-[5C-:7]#[O+:8])<-[2n:9]3[c:10]([c:11]([H:26])[c:12]([H:27])[c:13]([H:28])[c:14]3[C:15]([H:29])([H:30])[6N:16]->2([C:17]([H:31])([H:32])[H:33])[C:18]([H:34])([H:35])[H:36])[C:19]1([H:37])[H:38])([H:20])([H:21])[H:22]", "smiles3Dx": "C([1N:1]1([C:2]([H:23])([H:24])[H:25])->[Mn+:3]2(<-[3C-:4]#[O+:5])(<-[4H-:6])(<-[5C-:7]#[O+:8])<-[2n:9]3[c:10]([c:11]([H:26])[c:12]([H:27])[c:13]([H:28])[c:14]3[C:15]([H:29])([H:30])[6N:16]->2([C:17]([H:31])([H:32])[H:33])[C:18]([H:34])([H:35])[H:36])[C:19]1([H:37])[H:38])([H:20])([H:21])[H:22]", "dummies": []}
C      1.8512    -1.9625    -1.4830
N      2.0149    -0.6604    -0.9652
C      3.0052    -0.6623     0.0395
Mn     0.0000     0.0000     0.0000
C      1.0697     0.6466     1.9301
O      1.6306     0.9865     2.9421
H     -0.5434    -1.5497     0.8287
C     -1.0749    -0.6614    -1.9222
O     -1.6381    -1.0078    -2.9307
N      0.6243     1.7805    -0.9521
C      1.7048     1.7079    -1.7514
C      2.1290     2.8671    -2.4115
C      1.4265     4.0684    -2.1756
C      0.3115     4.0931    -1.3106
C     -0.0909     2.8945    -0.7098
C     -1.2252     2.8230     0.3207
N     -1.7350     1.4586     0.5384
C     -2.1102     1.2239     1.8779
C     -2.8209     1.1880    -0.3207
C      2.3311     0.3311    -2.0074
H      2.8134    -2.3514    -1.8899
H      1.4969    -2.6449    -0.6788
H      1.1009    -1.9707    -2.2979
H      2.6726    -1.2870     0.8976
H      3.1845     0.3730     0.4034
H      3.9687    -1.0695    -0.3472
H      2.9730     2.8468    -3.0890
H      1.7462     4.9801    -2.6631
H     -0.2149     5.0190    -1.1173
H     -0.8247     3.2353     1.2745
H     -2.0487     3.4984    -0.0118
H     -2.9897     1.8485     2.1588
H     -2.3714     0.1507     2.0126
H     -1.2780     1.4655     2.5680
H     -3.7160     1.7903    -0.0383
H     -2.5504     1.4354    -1.3704
H     -3.0857     0.1090    -0.2676
H      1.9519    -0.0206    -2.9935
H      3.4356     0.4569    -2.1033
39
{"conf": 1, "E": 107.75, "rms": -1.0, "geom": "OH", "total_charge": 0, "CA_charge": 1, "smiles": "C[1N:1]1([CH3:2])->[Mn+:3]2(<-[3C-:4]#[O+:5])(<-[4H-:6])(<-[5C-:7]#[O+:8])<-[2n:9]3[c:10]([cH:11][cH:12][cH:13][c:14]3[CH2:15][6N:16]->2([CH3:17])[CH3:18])[CH2:19]1", "smiles3D": "C([1N:1]1([C:2]([H:23])([H:24])[H:25])->[Mn+:3]2(<-[3C-:4]#[O+:5])(<-[4H-:6])(<-[5C-:7]#[O+:8])<-[2n:9]3[c:10]([c:11]([H:26])[c:12]([H:27])[c:13]([H:28])[c:14]3[C:15]([H:29])([H:30])[6N:16]->2([C:17]([H:31])([H:32])[H:33])[C:18]([H:34])([H:35])[H:36])[C:19]1([H:37])[H:38])([H:20])([H:21])[H:22]", "smiles3Dx": "C([1N:1]1([C:2]([H:23])([H:24])[H:25])->[Mn+:3]2(<-[3C-:4]#[O+:5])(<-[4H-:6])(<-[5C-:7]#[O+:8])<-[2n:9]3[c:10]([c:11]([H:26])[c:12]([H:27])[c:13]([H:28])[c:14]3[C:15]([H:29])([H:30])[6N:16]->2([C:17]([H:31])([H:32])[H:33])[C:18]([H:34])([H:35])[H:36])[C:19]1([H:37])[H:38])([H:20])([H:21])[H:22]", "dummies": []}
C      2.8250     0.3791     1.1632
N      1.9406    -0.7163     1.0716
C      1.5916    -1.1630     2.3635
Mn     0.0000     0.0000     0.0000
C      1.3148     0.9311    -1.6407
O      2.0046     1.4187    -2.5013
H     -0.2432     1.6661     0.7408
C     -1.3171    -0.9152     1.6478
O     -2.0080    -1.3958     2.5115
N      0.2794    -1.9142    -0.8511
C      1.4235    -2.5597    -0.5584
C      1.6450    -3.8207    -1.1245
C      0.6383    -4.3738    -1.9447
C     -0.5529    -3.6622    -2.2026
C     -0.7014    -2.3883    -1.6416
C     -1.9911    -1.5684    -1.7745
N     -1.8154    -0.1419    -1.4532
C     -2.9409     0.4150    -0.8102
C     -1.5091     0.5978    -2.6148
C      2.4860    -1.8226     0.2668
H      3.1359     0.7193     0.1559
H      3.7402     0.1032     1.7367
H      2.3200     1.2281     1.6751
H      1.0294    -0.3673     2.9001
H      2.4990    -1.4225     2.9574
H      0.9481    -2.0673     2.2957
H      2.5654    -4.3607    -0.9425
H      0.7814    -5.3540    -2.3805
H     -1.3312    -4.0957    -2.8175
H     -2.3818    -1.6888    -2.8127
H     -2.7384    -2.0234    -1.0855
H     -3.2152    -0.1763     0.0856
H     -3.8191     0.4374    -1.4964
H     -2.7113     1.4533    -0.4830
H     -0.6643     0.1231    -3.1601
H     -1.2143     1.6337    -2.3370
H     -2.3859     0.6476    -3.3020
H      3.0024    -2.5636     0.9220
H      3.2428    -1.4327    -0.4510
