# Supplementary material for: MACE: Automated Assessment of Stereochemistry of Transition Metal Complexes and Its Applications in Computational Catalysis
Source: J Chem Theory Comput. 2024 Feb 16;20(5):2313–20. doi: 10.1021/acs.jctc.3c01313 (PMC10938507; doi:10.1021/acs.jctc.3c01313)
Supplement: Supplementary file 3 — ct3c01313_si_003.zip [file ct3c01313_si_003.zip › structures/screening/mace_MeCN/Mn_NNpyN_Me_tri_2.xyz]

39
{"conf": 0, "E": 130.74, "rms": -1.0, "geom": "OH", "total_charge": 0, "CA_charge": 1, "smiles": "C[1N:1]1([CH3:2])->[Mn+:3]2(<-[4H-:4])(<-[5C-:5]#[O+:6])(<-[6C-:7]#[O+:8])<-[2N:9]([CH3:10])([CH3:11])[CH2:12][c:13]3[cH:14][cH:15][cH:16][c:17]([3n:18]->23)[CH2:19]1", "smiles3D": "C([1N:1]1([C:2]([H:23])([H:24])[H:25])->[Mn+:3]2(<-[4H-:4])(<-[5C-:5]#[O+:6])(<-[6C-:7]#[O+:8])<-[2N:9]([C:10]([H:26])([H:27])[H:28])([C:11]([H:29])([H:30])[H:31])[C:12]([H:32])([H:33])[c:13]3[c:14]([H:34])[c:15]([H:35])[c:16]([H:36])[c:17]([3n:18]->23)[C:19]1([H:37])[H:38])([H:20])([H:21])[H:22]", "smiles3Dx": "C([1N:1]1([C:2]([H:23])([H:24])[H:25])->[Mn+:3]2(<-[4H-:4])(<-[5C-:5]#[O+:6])(<-[6C-:7]#[O+:8])<-[2N:9]([C:10]([H:26])([H:27])[H:28])([C:11]([H:29])([H:30])[H:31])[C:12]([H:32])([H:33])[c:13]3[c:14]([H:34])[c:15]([H:35])[c:16]([H:36])[c:17]([3n:18]->23)[C:19]1([H:37])[H:38])([H:20])([H:21])[H:22]", "dummies": []}
C     -2.8928     1.0052    -0.9284
N     -2.0637     1.0843     0.2077
C     -1.7755     2.4441     0.4785
Mn     0.0000     0.0000     0.0000
H      0.3331     0.8455     1.5987
C      1.0495     1.6352    -1.2141
O      1.6013     2.4957    -1.8536
C      1.9688    -1.0702     0.4955
O      3.0030    -1.6328     0.7566
N     -0.2345    -1.5493    -1.7528
C     -1.3520    -1.3134    -2.5800
C      0.9387    -1.5012    -2.5469
C     -0.3573    -2.8217    -1.0659
C     -1.2848    -2.7109     0.1411
C     -2.3013    -3.6508     0.3635
C     -3.3967    -3.2773     1.1566
C     -3.5124    -1.9525     1.6035
C     -2.4584    -1.0651     1.3439
N     -1.2963    -1.5499     0.8420
C     -2.6702     0.4442     1.3619
H     -3.7542     1.7093    -0.8407
H     -3.3076    -0.0101    -1.0434
H     -2.3157     1.2753    -1.8326
H     -1.0438     2.5281     1.3069
H     -1.3353     2.9321    -0.4199
H     -2.7002     2.9962     0.7688
H     -1.3365    -1.9842    -3.4716
H     -2.2902    -1.5103    -2.0352
H     -1.3429    -0.2661    -2.9353
H      1.0252    -0.5075    -3.0396
H      1.8422    -1.6570    -1.9308
H      0.9175    -2.2904    -3.3348
H      0.6365    -3.1577    -0.6961
H     -0.7449    -3.6041    -1.7617
H     -2.2978    -4.6091    -0.1404
H     -4.2104    -3.9730     1.3149
H     -4.4346    -1.6100     2.0555
H     -2.2123     0.8314     2.3008
H     -3.7638     0.6651     1.3982
39
{"conf": 1, "E": 130.74, "rms": -1.0, "geom": "OH", "total_charge": 0, "CA_charge": 1, "smiles": "C[1N:1]1([CH3:2])->[Mn+:3]2(<-[4H-:4])(<-[5C-:5]#[O+:6])(<-[6C-:7]#[O+:8])<-[2N:9]([CH3:10])([CH3:11])[CH2:12][c:13]3[cH:14][cH:15][cH:16][c:17]([3n:18]->23)[CH2:19]1", "smiles3D": "C([1N:1]1([C:2]([H:23])([H:24])[H:25])->[Mn+:3]2(<-[4H-:4])(<-[5C-:5]#[O+:6])(<-[6C-:7]#[O+:8])<-[2N:9]([C:10]([H:26])([H:27])[H:28])([C:11]([H:29])([H:30])[H:31])[C:12]([H:32])([H:33])[c:13]3[c:14]([H:34])[c:15]([H:35])[c:16]([H:36])[c:17]([3n:18]->23)[C:19]1([H:37])[H:38])([H:20])([H:21])[H:22]", "smiles3Dx": "C([1N:1]1([C:2]([H:23])([H:24])[H:25])->[Mn+:3]2(<-[4H-:4])(<-[5C-:5]#[O+:6])(<-[6C-:7]#[O+:8])<-[2N:9]([C:10]([H:26])([H:27])[H:28])([C:11]([H:29])([H:30])[H:31])[C:12]([H:32])([H:33])[c:13]3[c:14]([H:34])[c:15]([H:35])[c:16]([H:36])[c:17]([3n:18]->23)[C:19]1([H:37])[H:38])([H:20])([H:21])[H:22]", "dummies": []}
C      1.9683     0.7915    -2.2033
N      1.9746    -0.2401    -1.2332
C      3.1605    -0.1562    -0.4773
Mn     0.0000     0.0000     0.0000
H     -0.7563     0.0467    -1.6755
C      0.0538     2.2846     0.1642
O      0.0827     3.4870     0.2509
C     -2.1939    -0.1209     0.6628
O     -3.3468    -0.1851     1.0106
N      0.5522    -0.4590     2.2388
C     -0.1019     0.4927     3.0607
C      1.9359    -0.4157     2.5077
C      0.0243    -1.7940     2.4509
C      0.3297    -2.7040     1.2644
C      0.8610    -3.9881     1.4530
C      1.5598    -4.5857     0.3933
C      1.8158    -3.8503    -0.7737
C      1.2545    -2.5711    -0.8942
N      0.3427    -2.1619     0.0213
C      1.8280    -1.5417    -1.8610
H      1.0010     0.8091    -2.7445
H      2.1071     1.7820    -1.7149
H      2.7851     0.6418    -2.9480
H      3.1263     0.7368     0.1747
H      3.2994    -1.0599     0.1392
H      4.0507    -0.0675    -1.1444
H     -1.1886     0.5086     2.8628
H      0.2995     1.5105     2.8594
H      0.0492     0.2557     4.1401
H      2.1316    -0.4982     3.6033
H      2.3587     0.5424     2.1524
H      2.4562    -1.2541     2.0155
H     -1.0811    -1.7570     2.5700
H      0.4530    -2.2391     3.3807
H      0.8230    -4.4732     2.4201
H      2.0085    -5.5616     0.5253
H      2.5051    -4.2319    -1.5163
H      1.1290    -1.4746    -2.7258
H      2.8130    -1.9009    -2.2443
