# Supplementary material for: MACE: Automated Assessment of Stereochemistry of Transition Metal Complexes and Its Applications in Computational Catalysis
Source: J Chem Theory Comput. 2024 Feb 16;20(5):2313–20. doi: 10.1021/acs.jctc.3c01313 (PMC10938507; doi:10.1021/acs.jctc.3c01313)
Supplement: Supplementary file 3 — ct3c01313_si_003.zip [file ct3c01313_si_003.zip › structures/screening/mace_MeCN/Mn_NNpyN_Me_tri_3.xyz]

39
{"conf": 0, "E": 134.44, "rms": -1.0, "geom": "OH", "total_charge": 0, "CA_charge": 1, "smiles": "C[1N:1]1([CH3:2])->[Mn+:3]2(<-[4C-:4]#[O+:5])(<-[5H-:6])(<-[6C-:7]#[O+:8])<-[2N:9]([CH3:10])([CH3:11])[CH2:12][c:13]3[cH:14][cH:15][cH:16][c:17]([3n:18]->23)[CH2:19]1", "smiles3D": "C([1N:1]1([C:2]([H:23])([H:24])[H:25])->[Mn+:3]2(<-[4C-:4]#[O+:5])(<-[5H-:6])(<-[6C-:7]#[O+:8])<-[2N:9]([C:10]([H:26])([H:27])[H:28])([C:11]([H:29])([H:30])[H:31])[C:12]([H:32])([H:33])[c:13]3[c:14]([H:34])[c:15]([H:35])[c:16]([H:36])[c:17]([3n:18]->23)[C:19]1([H:37])[H:38])([H:20])([H:21])[H:22]", "smiles3Dx": "C([1N:1]1([C:2]([H:23])([H:24])[H:25])->[Mn+:3]2(<-[4C-:4]#[O+:5])(<-[5H-:6])(<-[6C-:7]#[O+:8])<-[2N:9]([C:10]([H:26])([H:27])[H:28])([C:11]([H:29])([H:30])[H:31])[C:12]([H:32])([H:33])[c:13]3[c:14]([H:34])[c:15]([H:35])[c:16]([H:36])[c:17]([3n:18]->23)[C:19]1([H:37])[H:38])([H:20])([H:21])[H:22]", "dummies": []}
C      2.4421    -0.5193    -1.8220
N      1.4632    -1.3634    -1.2371
C      2.1215    -2.3533    -0.4771
Mn     0.0000     0.0000     0.0000
C     -0.2410     1.2062    -1.9379
O     -0.3693     1.8399    -2.9559
H      1.2814     1.1357     0.6725
C     -1.7314     1.3737     0.6192
O     -2.6417     2.0954     0.9430
N     -0.4270    -1.1509     2.0059
C     -0.4023    -0.1995     3.0580
C      0.5015    -2.1711     2.3024
C     -1.7562    -1.6997     1.8049
C     -1.9138    -2.2757     0.3981
C     -2.4838    -3.5399     0.1911
C     -2.1980    -4.2155    -1.0049
C     -1.2635    -3.6771    -1.9024
C     -0.7303    -2.4088    -1.6324
N     -1.2656    -1.6698    -0.6283
C      0.6005    -1.9647    -2.2384
H      3.1639    -1.1062    -2.4371
H      1.9802     0.2403    -2.4771
H      3.0023     0.0123    -1.0207
H      2.9179    -2.8549    -1.0765
H      2.5960    -1.8928     0.4091
H      1.4152    -3.1351    -0.1565
H     -1.1559     0.5927     2.9031
H     -0.6121    -0.6817     4.0416
H      0.5999     0.2825     3.1008
H      0.3858    -3.0194     1.6095
H      0.3467    -2.5658     3.3345
H      1.5308    -1.7730     2.2365
H     -1.9652    -2.4971     2.5577
H     -2.5253    -0.9062     1.9295
H     -3.0537    -4.0313     0.9694
H     -2.5983    -5.2067    -1.1733
H     -0.8982    -4.2736    -2.7287
H      0.3734    -1.2321    -3.0437
H      1.1049    -2.8422    -2.7093
39
{"conf": 1, "E": 134.44, "rms": -1.0, "geom": "OH", "total_charge": 0, "CA_charge": 1, "smiles": "C[1N:1]1([CH3:2])->[Mn+:3]2(<-[4C-:4]#[O+:5])(<-[5H-:6])(<-[6C-:7]#[O+:8])<-[2N:9]([CH3:10])([CH3:11])[CH2:12][c:13]3[cH:14][cH:15][cH:16][c:17]([3n:18]->23)[CH2:19]1", "smiles3D": "C([1N:1]1([C:2]([H:23])([H:24])[H:25])->[Mn+:3]2(<-[4C-:4]#[O+:5])(<-[5H-:6])(<-[6C-:7]#[O+:8])<-[2N:9]([C:10]([H:26])([H:27])[H:28])([C:11]([H:29])([H:30])[H:31])[C:12]([H:32])([H:33])[c:13]3[c:14]([H:34])[c:15]([H:35])[c:16]([H:36])[c:17]([3n:18]->23)[C:19]1([H:37])[H:38])([H:20])([H:21])[H:22]", "smiles3Dx": "C([1N:1]1([C:2]([H:23])([H:24])[H:25])->[Mn+:3]2(<-[4C-:4]#[O+:5])(<-[5H-:6])(<-[6C-:7]#[O+:8])<-[2N:9]([C:10]([H:26])([H:27])[H:28])([C:11]([H:29])([H:30])[H:31])[C:12]([H:32])([H:33])[c:13]3[c:14]([H:34])[c:15]([H:35])[c:16]([H:36])[c:17]([3n:18]->23)[C:19]1([H:37])[H:38])([H:20])([H:21])[H:22]", "dummies": []}
C     -0.7319    -2.9700    -0.9538
N     -0.4197    -2.3005     0.2484
C     -1.5143    -2.4414     1.1399
Mn     0.0000     0.0000     0.0000
C      0.1099     0.0535     2.2921
O      0.1690     0.0824     3.4962
H     -1.7592     0.5369    -0.0338
C      0.7843     2.1370     0.2940
O      1.1972     3.2593     0.4498
N      0.4356     0.3419    -2.2855
C      0.0011    -0.7052    -3.1255
C     -0.2273     1.5349    -2.6731
C      1.8796     0.4850    -2.3373
C      2.5732    -0.5427    -1.4437
C      3.6644    -1.2900    -1.9090
C      3.9675    -2.5016    -1.2696
C      3.1123    -2.9959    -0.2731
C      2.0377    -2.1971     0.1429
N      1.9671    -0.9124    -0.2875
C      0.8133    -2.8096     0.8220
H     -1.5393    -2.4324    -1.4844
H     -1.0805    -4.0109    -0.7536
H      0.1549    -3.0436    -1.6028
H     -2.4090    -1.9346     0.7143
H     -1.7573    -3.5162     1.3121
H     -1.2968    -1.9835     2.1210
H      0.0828    -0.4166    -4.2003
H      0.6205    -1.6046    -2.9826
H     -1.0574    -0.9433    -2.9123
H     -0.0488     1.7627    -3.7502
H      0.1221     2.4004    -2.0828
H     -1.3219     1.4239    -2.5062
H      2.1812     1.4948    -1.9822
H      2.2440     0.3705    -3.3862
H      4.2064    -0.9952    -2.7986
H      4.7837    -3.1131    -1.6317
H      3.2311    -4.0085     0.0911
H      0.8549    -3.9213     0.7294
H      0.8697    -2.5575     1.9037
