# Supplementary material for: MACE: Automated Assessment of Stereochemistry of Transition Metal Complexes and Its Applications in Computational Catalysis
Source: J Chem Theory Comput. 2024 Feb 16;20(5):2313–20. doi: 10.1021/acs.jctc.3c01313 (PMC10938507; doi:10.1021/acs.jctc.3c01313)
Supplement: Supplementary file 3 — ct3c01313_si_003.zip [file ct3c01313_si_003.zip › structures/screening/mace_MeCN/Mn_PNhP_iPr_bic_0.xyz]

68
{"conf": 0, "E": 122.88, "rms": -1.0, "geom": "OH", "total_charge": 0, "CA_charge": 1, "smiles": "C[C:1]#[6N:2]->[Mn+:3]1(<-[3H-:4])(<-[4C-:5]#[O+:6])(<-[5C-:7]#[O+:8])<-[1P:9]([CH:10]([CH3:11])[CH3:12])([CH:13]([CH3:14])[CH3:15])[CH2:16][CH2:17][NH:18][CH2:19][CH2:20][2P:21]->1([CH:22]([CH3:23])[CH3:24])[CH:25]([CH3:26])[CH3:27]", "smiles3D": "C([C:1]#[6N:2]->[Mn+:3]1(<-[3H-:4])(<-[4C-:5]#[O+:6])(<-[5C-:7]#[O+:8])<-[1P:9]([C:10]([C:11]([H:32])([H:33])[H:34])([C:12]([H:35])([H:36])[H:37])[H:31])([C:13]([C:14]([H:39])([H:40])[H:41])([C:15]([H:42])([H:43])[H:44])[H:38])[C:16]([H:45])([H:46])[C:17]([H:47])([H:48])[N:18]([H:49])[C:19]([H:50])([H:51])[C:20]([H:52])([H:53])[2P:21]->1([C:22]([C:23]([H:55])([H:56])[H:57])([C:24]([H:58])([H:59])[H:60])[H:54])[C:25]([C:26]([H:62])([H:63])[H:64])([C:27]([H:65])([H:66])[H:67])[H:61])([H:28])([H:29])[H:30]", "smiles3Dx": "C([C:1]#[6N:2]->[Mn+:3]1(<-[3H-:4])(<-[4C-:5]#[O+:6])(<-[5C-:7]#[O+:8])<-[1P:9]([C:10]([C:11]([H:32])([H:33])[H:34])([C:12]([H:35])([H:36])[H:37])[H:31])([C:13]([C:14]([H:39])([H:40])[H:41])([C:15]([H:42])([H:43])[H:44])[H:38])[C:16]([H:45])([H:46])[C:17]([H:47])([H:48])[N:18]([H:49])[C:19]([H:50])([H:51])[C:20]([H:52])([H:53])[2P:21]->1([C:22]([C:23]([H:55])([H:56])[H:57])([C:24]([H:58])([H:59])[H:60])[H:54])[C:25]([C:26]([H:62])([H:63])[H:64])([C:27]([H:65])([H:66])[H:67])[H:61])([H:28])([H:29])[H:30]", "dummies": []}
C     -3.1447    -3.0786    -2.3321
C     -2.2222    -2.1728    -1.6492
N     -1.4504    -1.4120    -1.0702
Mn     0.0000     0.0000     0.0000
H      1.1298    -1.4279     0.2040
C      0.8687     0.3236    -2.0938
O      1.3245     0.4920    -3.1976
C     -1.4373     1.7496    -0.3401
O     -2.1941     2.6711    -0.5194
P      1.9379     1.6491     0.9760
C      3.0902     0.8131     2.1067
C      3.7968    -0.3493     1.3972
C      4.1399     1.7572     2.7438
C      2.8687     2.2761    -0.4533
C      1.9991     3.2687    -1.2445
C      4.1934     2.9614    -0.0881
C      1.3271     3.1347     1.8051
C      1.0435     2.9208     3.3038
N      0.2682     1.7073     3.5611
C     -1.1373     1.9124     3.2145
C     -1.9168     0.6196     3.3414
P     -1.2173    -0.6955     2.3171
C     -2.6298    -1.7774     1.9601
C     -3.6780    -1.0195     1.1226
C     -3.3088    -2.3107     3.2343
C     -0.0250    -1.6367     3.3109
C      0.1304    -3.0670     2.7711
C     -0.3520    -1.6646     4.8149
H     -2.5704    -3.7731    -2.9790
H     -3.8487    -2.4888    -2.9542
H     -3.7150    -3.6600    -1.5787
H      2.4914     0.3862     2.9311
H      3.0736    -1.1382     1.1269
H      4.3286    -0.0166     0.4834
H      4.5371    -0.8159     2.0821
H      5.1541     1.6206     2.3156
H      3.8800     2.8278     2.6893
H      4.2374     1.5083     3.8222
H      3.1017     1.4160    -1.1137
H      2.4474     3.4468    -2.2452
H      1.9254     4.2455    -0.7209
H      0.9718     2.8830    -1.3948
H      4.9515     2.2220     0.2229
H      4.6200     3.4403    -0.9955
H      4.0684     3.7635     0.6636
H      0.3976     3.4643     1.3004
H      2.0739     3.9452     1.7038
H      1.9914     2.8678     3.8732
H      0.5165     3.8175     3.7023
H      0.3160     1.5257     4.5909
H     -1.2496     2.2836     2.1823
H     -1.5933     2.6676     3.8945
H     -2.9577     0.8141     3.0207
H     -1.9391     0.3109     4.4011
H     -2.2672    -2.6414     1.3644
H     -3.2118    -0.3318     0.3915
H     -4.3592    -0.4185     1.7609
H     -4.3041    -1.7480     0.5646
H     -2.7106    -3.0999     3.7218
H     -4.2724    -2.7956     2.9673
H     -3.5343    -1.4996     3.9562
H      0.9541    -1.1410     3.1964
H     -0.7286    -3.7141     3.0271
H      0.2584    -3.0613     1.6691
H      1.0396    -3.5309     3.2097
H      0.2998    -2.4034     5.3284
H     -0.1221    -0.6843     5.2774
H     -1.3980    -1.9300     5.0386
68
{"conf": 1, "E": 129.41, "rms": -1.0, "geom": "OH", "total_charge": 0, "CA_charge": 1, "smiles": "C[C:1]#[6N:2]->[Mn+:3]1(<-[3H-:4])(<-[4C-:5]#[O+:6])(<-[5C-:7]#[O+:8])<-[1P:9]([CH:10]([CH3:11])[CH3:12])([CH:13]([CH3:14])[CH3:15])[CH2:16][CH2:17][NH:18][CH2:19][CH2:20][2P:21]->1([CH:22]([CH3:23])[CH3:24])[CH:25]([CH3:26])[CH3:27]", "smiles3D": "C([C:1]#[6N:2]->[Mn+:3]1(<-[3H-:4])(<-[4C-:5]#[O+:6])(<-[5C-:7]#[O+:8])<-[1P:9]([C:10]([C:11]([H:32])([H:33])[H:34])([C:12]([H:35])([H:36])[H:37])[H:31])([C:13]([C:14]([H:39])([H:40])[H:41])([C:15]([H:42])([H:43])[H:44])[H:38])[C:16]([H:45])([H:46])[C:17]([H:47])([H:48])[N:18]([H:49])[C:19]([H:50])([H:51])[C:20]([H:52])([H:53])[2P:21]->1([C:22]([C:23]([H:55])([H:56])[H:57])([C:24]([H:58])([H:59])[H:60])[H:54])[C:25]([C:26]([H:62])([H:63])[H:64])([C:27]([H:65])([H:66])[H:67])[H:61])([H:28])([H:29])[H:30]", "smiles3Dx": "C([C:1]#[6N:2]->[Mn+:3]1(<-[3H-:4])(<-[4C-:5]#[O+:6])(<-[5C-:7]#[O+:8])<-[1P:9]([C:10]([C:11]([H:32])([H:33])[H:34])([C:12]([H:35])([H:36])[H:37])[H:31])([C:13]([C:14]([H:39])([H:40])[H:41])([C:15]([H:42])([H:43])[H:44])[H:38])[C:16]([H:45])([H:46])[C:17]([H:47])([H:48])[N:18]([H:49])[C:19]([H:50])([H:51])[C:20]([H:52])([H:53])[2P:21]->1([C:22]([C:23]([H:55])([H:56])[H:57])([C:24]([H:58])([H:59])[H:60])[H:54])[C:25]([C:26]([H:62])([H:63])[H:64])([C:27]([H:65])([H:66])[H:67])[H:61])([H:28])([H:29])[H:30]", "dummies": []}
C      1.0922     1.3818    -4.6595
C      0.7798     0.9787    -3.2891
N      0.5215     0.6388    -2.1369
Mn     0.0000     0.0000     0.0000
H      0.7321     1.5519     0.6598
C     -1.9794     1.0827    -0.3992
O     -3.0212     1.6520    -0.6106
C     -0.9463    -1.8489    -0.9630
O     -1.4487    -2.8165    -1.4785
P     -0.9843    -0.6265     2.4540
C     -2.3454     0.5166     2.8330
C     -2.9637     0.3209     4.2280
C     -1.9049     1.9836     2.6650
C      0.2183    -0.6375     3.8144
C     -0.3558    -1.1398     5.1557
C      0.8598     0.7429     3.9991
C     -1.7595    -2.2574     2.4194
C     -0.7215    -3.3848     2.4228
N      0.0838    -3.3170     1.1986
C      1.5126    -3.5100     1.4380
C      2.3204    -3.0006     0.2391
P      2.4317    -1.1975     0.2129
C      3.4009    -0.7123     1.6767
C      4.0186     0.6805     1.5328
C      4.4936    -1.7349     2.0533
C      3.3748    -0.8388    -1.3014
C      3.5154     0.6776    -1.5475
C      4.7645    -1.4939    -1.3352
H      1.8094     0.6599    -5.1015
H      0.1611     1.3959    -5.2625
H      1.5448     2.3945    -4.6522
H     -3.1448     0.3183     2.0866
H     -3.1081    -0.7380     4.5027
H     -3.9732     0.7847     4.2315
H     -2.3909     0.8474     5.0144
H     -1.1401     2.1039     1.8763
H     -2.7854     2.5989     2.3821
H     -1.5002     2.4194     3.5986
H      1.0113    -1.3396     3.5325
H     -0.7830    -0.3327     5.7771
H     -1.0927    -1.9543     5.0402
H      0.4789    -1.5593     5.7571
H      1.7993     0.6361     4.5823
H      0.2020     1.4289     4.5656
H      1.1186     1.1984     3.0212
H     -2.3759    -2.3373     1.4996
H     -2.4237    -2.3822     3.2915
H     -0.1121    -3.3520     3.3497
H     -1.2655    -4.3557     2.4591
H     -0.2379    -4.0748     0.5503
H      1.8449    -3.0004     2.3595
H      1.7193    -4.5952     1.5760
H      1.8406    -3.3462    -0.7013
H      3.3354    -3.4347     0.2930
H      2.7083    -0.6604     2.5199
H      3.2781     1.4100     1.1477
H      4.9331     0.6611     0.9107
H      4.3286     1.0440     2.5360
H      5.1877    -1.9676     1.2323
H      4.0562    -2.6825     2.4199
H      5.0994    -1.3363     2.8952
H      2.7894    -1.2611    -2.1472
H      3.5040     0.8713    -2.6408
H      4.4785     1.0870    -1.1857
H      2.6962     1.2604    -1.0843
H      4.7311    -2.5786    -1.1278
H      5.4819    -0.9859    -0.6630
H      5.1777    -1.3899    -2.3612
68
{"conf": 2, "E": 120.66, "rms": -1.0, "geom": "OH", "total_charge": 0, "CA_charge": 1, "smiles": "C[C:1]#[6N:2]->[Mn+:3]1(<-[3H-:4])(<-[4C-:5]#[O+:6])(<-[5C-:7]#[O+:8])<-[1P:9]([CH:10]([CH3:11])[CH3:12])([CH:13]([CH3:14])[CH3:15])[CH2:16][CH2:17][NH:18][CH2:19][CH2:20][2P:21]->1([CH:22]([CH3:23])[CH3:24])[CH:25]([CH3:26])[CH3:27]", "smiles3D": "C([C:1]#[6N:2]->[Mn+:3]1(<-[3H-:4])(<-[4C-:5]#[O+:6])(<-[5C-:7]#[O+:8])<-[1P:9]([C:10]([C:11]([H:32])([H:33])[H:34])([C:12]([H:35])([H:36])[H:37])[H:31])([C:13]([C:14]([H:39])([H:40])[H:41])([C:15]([H:42])([H:43])[H:44])[H:38])[C:16]([H:45])([H:46])[C:17]([H:47])([H:48])[N:18]([H:49])[C:19]([H:50])([H:51])[C:20]([H:52])([H:53])[2P:21]->1([C:22]([C:23]([H:55])([H:56])[H:57])([C:24]([H:58])([H:59])[H:60])[H:54])[C:25]([C:26]([H:62])([H:63])[H:64])([C:27]([H:65])([H:66])[H:67])[H:61])([H:28])([H:29])[H:30]", "smiles3Dx": "C([C:1]#[6N:2]->[Mn+:3]1(<-[3H-:4])(<-[4C-:5]#[O+:6])(<-[5C-:7]#[O+:8])<-[1P:9]([C:10]([C:11]([H:32])([H:33])[H:34])([C:12]([H:35])([H:36])[H:37])[H:31])([C:13]([C:14]([H:39])([H:40])[H:41])([C:15]([H:42])([H:43])[H:44])[H:38])[C:16]([H:45])([H:46])[C:17]([H:47])([H:48])[N:18]([H:49])[C:19]([H:50])([H:51])[C:20]([H:52])([H:53])[2P:21]->1([C:22]([C:23]([H:55])([H:56])[H:57])([C:24]([H:58])([H:59])[H:60])[H:54])[C:25]([C:26]([H:62])([H:63])[H:64])([C:27]([H:65])([H:66])[H:67])[H:61])([H:28])([H:29])[H:30]", "dummies": []}
C     -1.1287     3.9960    -2.7472
C     -0.8008     2.8264    -1.9333
N     -0.5239     1.8412    -1.2539
Mn     0.0000     0.0000     0.0000
H      1.6446     0.7362     0.3315
C     -0.8289     1.1825     1.7771
O     -1.2677     1.8092     2.7094
C     -2.1104    -0.8294    -0.3291
O     -3.2213    -1.2666    -0.4998
P      0.5875    -2.1436     1.5822
C      2.3585    -2.5361     1.7155
C      2.6119    -3.7197     2.6694
C      3.1857    -1.3281     2.1826
C     -0.0011    -1.9038     3.2814
C      0.6245    -0.6574     3.9391
C     -1.5379    -1.7968     3.3004
C     -0.2733    -3.6813     1.1345
C      0.5059    -4.6201     0.1687
N     -0.0969    -4.7510    -1.1690
C     -0.2191    -3.4914    -1.9126
C      1.1305    -2.8370    -2.2488
P      0.9693    -1.0470    -2.2895
C      0.0173    -0.6264    -3.7780
C      0.3488    -1.5539    -4.9586
C     -1.4884    -0.6590    -3.5065
C      2.6364    -0.4453    -2.6506
C      2.6607     1.0914    -2.6721
C      3.6376    -0.9543    -1.6065
H     -1.8625     4.6287    -2.2069
H     -0.2064     4.5811    -2.9411
H     -1.5651     3.6633    -3.7114
H      2.7284    -2.8079     0.7102
H      1.9755    -4.5948     2.4402
H      3.6696    -4.0456     2.5740
H      2.4460    -3.4340     3.7285
H      2.8327    -0.3836     1.7401
H      4.2408    -1.4678     1.8634
H      3.2046    -1.2261     3.2841
H      0.2786    -2.7926     3.8836
H      1.0284     0.0619     3.2024
H      1.4443    -0.9673     4.6188
H     -0.1038    -0.1123     4.5768
H     -2.0060    -2.7623     3.0216
H     -1.8982    -1.5593     4.3240
H     -1.9081    -1.0225     2.6041
H     -1.2568    -3.4263     0.6946
H     -0.4670    -4.2484     2.0701
H      0.4556    -5.6337     0.6239
H      1.5880    -4.4583     0.1022
H      0.4903    -5.4108    -1.7319
H     -0.8679    -2.8022    -1.3556
H     -0.7546    -3.7093    -2.8599
H      1.4962    -3.2104    -3.2258
H      1.8718    -3.0964    -1.4844
H      0.2771     0.4067    -4.0765
H     -0.1052    -1.1441    -5.8860
H      1.4411    -1.6189    -5.1323
H     -0.0647    -2.5722    -4.8117
H     -1.7613     0.1091    -2.7607
H     -2.0413    -0.4073    -4.4367
H     -1.8340    -1.6538    -3.1692
H      2.9500    -0.8179    -3.6468
H      2.2546     1.5161    -1.7330
H      3.7026     1.4562    -2.7963
H      2.0868     1.4942    -3.5284
H      4.6259    -0.4670    -1.7478
H      3.2842    -0.7326    -0.5828
H      3.8095    -2.0434    -1.7179
68
{"conf": 3, "E": 130.23, "rms": -1.0, "geom": "OH", "total_charge": 0, "CA_charge": 1, "smiles": "C[C:1]#[6N:2]->[Mn+:3]1(<-[3H-:4])(<-[4C-:5]#[O+:6])(<-[5C-:7]#[O+:8])<-[1P:9]([CH:10]([CH3:11])[CH3:12])([CH:13]([CH3:14])[CH3:15])[CH2:16][CH2:17][NH:18][CH2:19][CH2:20][2P:21]->1([CH:22]([CH3:23])[CH3:24])[CH:25]([CH3:26])[CH3:27]", "smiles3D": "C([C:1]#[6N:2]->[Mn+:3]1(<-[3H-:4])(<-[4C-:5]#[O+:6])(<-[5C-:7]#[O+:8])<-[1P:9]([C:10]([C:11]([H:32])([H:33])[H:34])([C:12]([H:35])([H:36])[H:37])[H:31])([C:13]([C:14]([H:39])([H:40])[H:41])([C:15]([H:42])([H:43])[H:44])[H:38])[C:16]([H:45])([H:46])[C:17]([H:47])([H:48])[N:18]([H:49])[C:19]([H:50])([H:51])[C:20]([H:52])([H:53])[2P:21]->1([C:22]([C:23]([H:55])([H:56])[H:57])([C:24]([H:58])([H:59])[H:60])[H:54])[C:25]([C:26]([H:62])([H:63])[H:64])([C:27]([H:65])([H:66])[H:67])[H:61])([H:28])([H:29])[H:30]", "smiles3Dx": "C([C:1]#[6N:2]->[Mn+:3]1(<-[3H-:4])(<-[4C-:5]#[O+:6])(<-[5C-:7]#[O+:8])<-[1P:9]([C:10]([C:11]([H:32])([H:33])[H:34])([C:12]([H:35])([H:36])[H:37])[H:31])([C:13]([C:14]([H:39])([H:40])[H:41])([C:15]([H:42])([H:43])[H:44])[H:38])[C:16]([H:45])([H:46])[C:17]([H:47])([H:48])[N:18]([H:49])[C:19]([H:50])([H:51])[C:20]([H:52])([H:53])[2P:21]->1([C:22]([C:23]([H:55])([H:56])[H:57])([C:24]([H:58])([H:59])[H:60])[H:54])[C:25]([C:26]([H:62])([H:63])[H:64])([C:27]([H:65])([H:66])[H:67])[H:61])([H:28])([H:29])[H:30]", "dummies": []}
C      3.4354     0.6885     3.5421
C      2.4308     0.4844     2.4997
N      1.5880     0.3055     1.6232
Mn     0.0000     0.0000     0.0000
H     -1.1919    -0.5004     1.3088
C     -0.4582     2.1935     0.4713
O     -0.6955     3.3482     0.7261
C      1.5321     0.7401    -1.5255
O      2.3463     1.1442    -2.3184
P     -2.0590    -0.1029    -1.7847
C     -3.1402     1.3514    -1.6784
C     -2.4224     2.6357    -2.1328
C     -3.6697     1.5152    -0.2407
C     -1.6840    -0.3331    -3.5519
C     -0.4977     0.5275    -4.0038
C     -2.9108    -0.0342    -4.4368
C     -3.2018    -1.4280    -1.3128
C     -3.0722    -2.7119    -2.1434
N     -1.6948    -3.2148    -2.1944
C     -1.3918    -4.2469    -1.1957
C     -0.7376    -3.6716     0.0676
P      0.7044    -2.6198    -0.2436
C      1.8192    -3.1354     1.0911
C      1.1692    -2.8537     2.4590
C      3.1849    -2.4318     0.9950
C      1.4584    -3.2031    -1.7958
C      2.4933    -2.2128    -2.3416
C      2.1060    -4.5913    -1.6250
H      4.3438     1.1425     3.0957
H      3.0276     1.3641     4.3218
H      3.6962    -0.2889     3.9978
H     -4.0171     1.1960    -2.3401
H     -2.9427     3.5410    -1.7545
H     -2.4356     2.7199    -3.2361
H     -1.3714     2.6767    -1.8051
H     -2.8722     1.4158     0.5162
H     -4.1700     2.4980    -0.1099
H     -4.4344     0.7433    -0.0191
H     -1.3986    -1.3826    -3.7215
H     -0.4680     1.5257    -3.5374
H      0.4424    -0.0036    -3.7801
H     -0.5099     0.6646    -5.1066
H     -2.7506    -0.4714    -5.4454
H     -3.8391    -0.4791    -4.0265
H     -3.0723     1.0525    -4.5728
H     -3.0335    -1.6711    -0.2459
H     -4.2429    -1.0609    -1.4210
H     -3.4386    -2.5208    -3.1731
H     -3.7777    -3.4699    -1.7381
H     -1.5756    -3.6638    -3.1341
H     -0.7185    -5.0099    -1.6392
H     -2.2977    -4.8190    -0.8983
H     -0.4298    -4.5243     0.7071
H     -1.4890    -3.0791     0.6243
H      1.9877    -4.2296     1.0192
H      0.7328    -1.8403     2.5140
H      1.9040    -2.9755     3.2828
H      0.3531    -3.5782     2.6564
H      3.0966    -1.3837     0.6629
H      3.7171    -2.4485     1.9696
H      3.8454    -2.9598     0.2808
H      0.6733    -3.2947    -2.5612
H      3.1257    -1.7542    -1.5645
H      1.9744    -1.4198    -2.9046
H      3.1621    -2.7129    -3.0747
H      1.4532    -5.2866    -1.0605
H      2.2819    -5.0400    -2.6260
H      3.0867    -4.5337    -1.1145
68
{"conf": 4, "E": 128.21, "rms": -1.0, "geom": "OH", "total_charge": 0, "CA_charge": 1, "smiles": "C[C:1]#[6N:2]->[Mn+:3]1(<-[3H-:4])(<-[4C-:5]#[O+:6])(<-[5C-:7]#[O+:8])<-[1P:9]([CH:10]([CH3:11])[CH3:12])([CH:13]([CH3:14])[CH3:15])[CH2:16][CH2:17][NH:18][CH2:19][CH2:20][2P:21]->1([CH:22]([CH3:23])[CH3:24])[CH:25]([CH3:26])[CH3:27]", "smiles3D": "C([C:1]#[6N:2]->[Mn+:3]1(<-[3H-:4])(<-[4C-:5]#[O+:6])(<-[5C-:7]#[O+:8])<-[1P:9]([C:10]([C:11]([H:32])([H:33])[H:34])([C:12]([H:35])([H:36])[H:37])[H:31])([C:13]([C:14]([H:39])([H:40])[H:41])([C:15]([H:42])([H:43])[H:44])[H:38])[C:16]([H:45])([H:46])[C:17]([H:47])([H:48])[N:18]([H:49])[C:19]([H:50])([H:51])[C:20]([H:52])([H:53])[2P:21]->1([C:22]([C:23]([H:55])([H:56])[H:57])([C:24]([H:58])([H:59])[H:60])[H:54])[C:25]([C:26]([H:62])([H:63])[H:64])([C:27]([H:65])([H:66])[H:67])[H:61])([H:28])([H:29])[H:30]", "smiles3Dx": "C([C:1]#[6N:2]->[Mn+:3]1(<-[3H-:4])(<-[4C-:5]#[O+:6])(<-[5C-:7]#[O+:8])<-[1P:9]([C:10]([C:11]([H:32])([H:33])[H:34])([C:12]([H:35])([H:36])[H:37])[H:31])([C:13]([C:14]([H:39])([H:40])[H:41])([C:15]([H:42])([H:43])[H:44])[H:38])[C:16]([H:45])([H:46])[C:17]([H:47])([H:48])[N:18]([H:49])[C:19]([H:50])([H:51])[C:20]([H:52])([H:53])[2P:21]->1([C:22]([C:23]([H:55])([H:56])[H:57])([C:24]([H:58])([H:59])[H:60])[H:54])[C:25]([C:26]([H:62])([H:63])[H:64])([C:27]([H:65])([H:66])[H:67])[H:61])([H:28])([H:29])[H:30]", "dummies": []}
C      4.1718     2.6968     0.3459
C      2.9461     1.9064     0.2420
N      1.9188     1.2379     0.1588
Mn     0.0000     0.0000     0.0000
H     -0.6337     0.8522     1.4916
C     -0.8659     1.7633    -1.1764
O     -1.3183     2.6959    -1.7929
C      0.8215    -0.8848    -1.9438
O      1.2606    -1.3462    -2.9679
P     -2.2756    -1.4568    -0.3422
C     -3.5348    -0.5251    -1.2723
C     -2.9983    -0.0341    -2.6327
C     -4.8459    -1.3071    -1.4966
C     -1.9349    -3.0490    -1.1640
C     -1.8866    -2.9382    -2.6946
C     -2.9327    -4.1576    -0.7595
C     -3.0799    -1.9021     1.2169
C     -2.7768    -0.9062     2.3326
N     -1.3739    -0.9293     2.7608
C     -0.9200    -2.2099     3.3225
C     -0.0132    -2.9815     2.3462
P      1.1784    -1.9282     1.4901
C      2.2919    -1.3432     2.8056
C      1.7566    -0.0377     3.4175
C      3.7247    -1.0969     2.3086
C      2.0586    -3.1187     0.4400
C      2.6351    -4.2938     1.2527
C      3.1621    -2.4499    -0.4052
H      4.7846     2.3166     1.1891
H      4.7479     2.6111    -0.5982
H      3.9121     3.7601     0.5267
H     -3.7826     0.3734    -0.6663
H     -3.3906     0.9850    -2.8362
H     -1.8962     0.0125    -2.6689
H     -3.3352    -0.6715    -3.4759
H     -5.5321    -0.6839    -2.1095
H     -4.6971    -2.2476    -2.0535
H     -5.3990    -1.5038    -0.5617
H     -0.9290    -3.3731    -0.8320
H     -2.8929    -2.8675    -3.1456
H     -1.4229    -3.8602    -3.1063
H     -1.2546    -2.1018    -3.0321
H     -3.9687    -3.7907    -0.6407
H     -2.6128    -4.6355     0.1893
H     -2.9443    -4.9732    -1.5141
H     -4.1697    -1.9370     1.0772
H     -2.7538    -2.9019     1.5345
H     -3.0373     0.1173     1.9839
H     -3.4357    -1.1293     3.2021
H     -1.2991    -0.2071     3.5152
H     -0.3525    -2.0385     4.2622
H     -1.7740    -2.8560     3.6248
H     -0.6355    -3.4952     1.5910
H      0.5358    -3.7518     2.9243
H      2.3301    -2.1126     3.6065
H      1.4740     0.6935     2.6371
H      0.8936    -0.2244     4.0751
H      2.5208     0.4360     4.0699
H      4.2588    -2.0455     2.1287
H      3.7442    -0.4492     1.4132
H      4.3216    -0.5877     3.0950
H      1.3142    -3.5399    -0.2671
H      3.1471    -3.9696     2.1781
H      1.8254    -5.0007     1.5278
H      3.3563    -4.8710     0.6353
H      4.1768    -2.5982     0.0142
H      2.9882    -1.3658    -0.5458
H      3.1797    -2.9165    -1.4131
68
{"conf": 5, "E": 121.28, "rms": -1.0, "geom": "OH", "total_charge": 0, "CA_charge": 1, "smiles": "C[C:1]#[6N:2]->[Mn+:3]1(<-[3H-:4])(<-[4C-:5]#[O+:6])(<-[5C-:7]#[O+:8])<-[1P:9]([CH:10]([CH3:11])[CH3:12])([CH:13]([CH3:14])[CH3:15])[CH2:16][CH2:17][NH:18][CH2:19][CH2:20][2P:21]->1([CH:22]([CH3:23])[CH3:24])[CH:25]([CH3:26])[CH3:27]", "smiles3D": "C([C:1]#[6N:2]->[Mn+:3]1(<-[3H-:4])(<-[4C-:5]#[O+:6])(<-[5C-:7]#[O+:8])<-[1P:9]([C:10]([C:11]([H:32])([H:33])[H:34])([C:12]([H:35])([H:36])[H:37])[H:31])([C:13]([C:14]([H:39])([H:40])[H:41])([C:15]([H:42])([H:43])[H:44])[H:38])[C:16]([H:45])([H:46])[C:17]([H:47])([H:48])[N:18]([H:49])[C:19]([H:50])([H:51])[C:20]([H:52])([H:53])[2P:21]->1([C:22]([C:23]([H:55])([H:56])[H:57])([C:24]([H:58])([H:59])[H:60])[H:54])[C:25]([C:26]([H:62])([H:63])[H:64])([C:27]([H:65])([H:66])[H:67])[H:61])([H:28])([H:29])[H:30]", "smiles3Dx": "C([C:1]#[6N:2]->[Mn+:3]1(<-[3H-:4])(<-[4C-:5]#[O+:6])(<-[5C-:7]#[O+:8])<-[1P:9]([C:10]([C:11]([H:32])([H:33])[H:34])([C:12]([H:35])([H:36])[H:37])[H:31])([C:13]([C:14]([H:39])([H:40])[H:41])([C:15]([H:42])([H:43])[H:44])[H:38])[C:16]([H:45])([H:46])[C:17]([H:47])([H:48])[N:18]([H:49])[C:19]([H:50])([H:51])[C:20]([H:52])([H:53])[2P:21]->1([C:22]([C:23]([H:55])([H:56])[H:57])([C:24]([H:58])([H:59])[H:60])[H:54])[C:25]([C:26]([H:62])([H:63])[H:64])([C:27]([H:65])([H:66])[H:67])[H:61])([H:28])([H:29])[H:30]", "dummies": []}
C      0.9565    -2.7707     4.0282
C      0.6780    -1.9556     2.8470
N      0.4432    -1.2641     1.8585
Mn     0.0000     0.0000     0.0000
H      1.8115     0.1532    -0.2740
C     -0.0270    -2.0377    -1.0448
O     -0.0423    -3.1107    -1.5949
C     -2.2333    -0.2057     0.4624
O     -3.4081    -0.3136     0.7124
P     -0.4200     0.9873    -2.5155
C     -1.6199     0.0063    -3.4720
C     -2.1127     0.7381    -4.7377
C     -2.8148    -0.4249    -2.6173
C      1.0700     0.8332    -3.5479
C      1.6873    -0.5678    -3.4172
C      2.1417     1.8743    -3.2003
C     -0.9098     2.7193    -2.6948
C     -2.2754     3.0231    -2.0707
N     -2.2952     2.6465    -0.6577
C     -1.8335     3.7505     0.1858
C     -1.4773     3.2244     1.5646
P      0.0386     2.2458     1.5533
C      0.2148     1.8399     3.3078
C     -0.9504     0.9518     3.7797
C      1.5720     1.1624     3.5828
C      1.4367     3.3644     1.2606
C      1.7133     3.5150    -0.2286
C      1.2277     4.7471     1.9012
H      0.5040    -3.7753     3.8997
H      2.0537    -2.8714     4.1569
H      0.5229    -2.2803     4.9240
H     -1.1149    -0.9179    -3.8082
H     -2.8180     1.5590    -4.5184
H     -2.6551     0.0157    -5.3844
H     -1.2763     1.1359    -5.3428
H     -3.6098    -0.8590    -3.2607
H     -2.5055    -1.2310    -1.9253
H     -3.2589     0.4056    -2.0431
H      0.7842     0.9850    -4.6066
H      2.0018    -0.7720    -2.3753
H      0.9981    -1.3637    -3.7547
H      2.5893    -0.6397    -4.0621
H      2.6319     1.6401    -2.2346
H      2.9398     1.8385    -3.9725
H      1.7516     2.9090    -3.2154
H     -0.1587     3.3595    -2.2132
H     -0.9406     2.9797    -3.7724
H     -2.4973     4.1073    -2.2025
H     -3.0893     2.5085    -2.6090
H     -3.2875     2.4391    -0.3927
H     -0.9725     4.2806    -0.2574
H     -2.6495     4.5007     0.2945
H     -2.3122     2.5903     1.9268
H     -1.3613     4.0772     2.2636
H      0.1765     2.7806     3.8952
H     -0.7278     0.4839     4.7620
H     -1.2000     0.1593     3.0529
H     -1.8587     1.5709     3.9296
H      1.5350     0.5059     4.4776
H      2.3367     1.9381     3.7975
H      1.9327     0.5718     2.7180
H      2.3379     2.9108     1.7190
H      1.1998     4.3907    -0.6730
H      2.8024     3.6558    -0.3968
H      1.3988     2.5953    -0.7421
H      1.0271     4.6630     2.9873
H      2.1554     5.3472     1.7858
H      0.4050     5.3111     1.4163
68
{"conf": 6, "E": 126.26, "rms": -1.0, "geom": "OH", "total_charge": 0, "CA_charge": 1, "smiles": "C[C:1]#[6N:2]->[Mn+:3]1(<-[3H-:4])(<-[4C-:5]#[O+:6])(<-[5C-:7]#[O+:8])<-[1P:9]([CH:10]([CH3:11])[CH3:12])([CH:13]([CH3:14])[CH3:15])[CH2:16][CH2:17][NH:18][CH2:19][CH2:20][2P:21]->1([CH:22]([CH3:23])[CH3:24])[CH:25]([CH3:26])[CH3:27]", "smiles3D": "C([C:1]#[6N:2]->[Mn+:3]1(<-[3H-:4])(<-[4C-:5]#[O+:6])(<-[5C-:7]#[O+:8])<-[1P:9]([C:10]([C:11]([H:32])([H:33])[H:34])([C:12]([H:35])([H:36])[H:37])[H:31])([C:13]([C:14]([H:39])([H:40])[H:41])([C:15]([H:42])([H:43])[H:44])[H:38])[C:16]([H:45])([H:46])[C:17]([H:47])([H:48])[N:18]([H:49])[C:19]([H:50])([H:51])[C:20]([H:52])([H:53])[2P:21]->1([C:22]([C:23]([H:55])([H:56])[H:57])([C:24]([H:58])([H:59])[H:60])[H:54])[C:25]([C:26]([H:62])([H:63])[H:64])([C:27]([H:65])([H:66])[H:67])[H:61])([H:28])([H:29])[H:30]", "smiles3Dx": "C([C:1]#[6N:2]->[Mn+:3]1(<-[3H-:4])(<-[4C-:5]#[O+:6])(<-[5C-:7]#[O+:8])<-[1P:9]([C:10]([C:11]([H:32])([H:33])[H:34])([C:12]([H:35])([H:36])[H:37])[H:31])([C:13]([C:14]([H:39])([H:40])[H:41])([C:15]([H:42])([H:43])[H:44])[H:38])[C:16]([H:45])([H:46])[C:17]([H:47])([H:48])[N:18]([H:49])[C:19]([H:50])([H:51])[C:20]([H:52])([H:53])[2P:21]->1([C:22]([C:23]([H:55])([H:56])[H:57])([C:24]([H:58])([H:59])[H:60])[H:54])[C:25]([C:26]([H:62])([H:63])[H:64])([C:27]([H:65])([H:66])[H:67])[H:61])([H:28])([H:29])[H:30]", "dummies": []}
C     -4.7894     1.2618    -0.5261
C     -3.3856     0.8838    -0.3715
N     -2.2063     0.5610    -0.2466
Mn     0.0000     0.0000     0.0000
H      0.3878     1.1191    -1.3887
C      0.0358     1.8745     1.3117
O      0.0398     2.8677     1.9959
C     -0.5799    -1.2621     1.8192
O     -0.8845    -1.9205     2.7826
P      2.6386    -0.4794     0.5068
C      3.0683    -2.2107     0.1446
C      2.5266    -3.1618     1.2264
C      4.5793    -2.4361    -0.0123
C      3.2282    -0.1978     2.2104
C      2.2739     0.6945     2.9898
C      4.6365     0.4295     2.2566
C      3.6802     0.5695    -0.5405
C      3.2081     0.6059    -2.0000
N      2.8642    -0.7379    -2.4707
C      1.6679    -0.7920    -3.3168
C      0.9554    -2.1293    -3.1000
P     -0.2999    -2.0487    -1.7978
C     -1.8255    -1.9448    -2.7726
C     -1.9226    -0.5682    -3.4456
C     -3.0778    -2.2081    -1.9219
C     -0.2483    -3.7240    -1.1020
C     -0.5605    -4.7920    -2.1691
C     -1.1987    -3.8850     0.1024
H     -5.4330     0.3833    -0.3144
H     -5.0329     2.0797     0.1827
H     -4.9659     1.6067    -1.5656
H      2.5875    -2.4876    -0.8030
H      3.1836    -3.2118     2.1182
H      1.5034    -2.8802     1.5345
H      2.4876    -4.1952     0.8216
H      4.9868    -1.9005    -0.8909
H      4.7674    -3.5140    -0.2054
H      5.1326    -2.1730     0.9080
H      3.2772    -1.1641     2.7366
H      1.2551     0.2657     2.9975
H      2.6027     0.7557     4.0495
H      2.2875     1.7237     2.5789
H      4.9984     0.4386     3.3071
H      4.6315     1.4817     1.9039
H      5.3766    -0.1456     1.6730
H      4.7272     0.2185    -0.5083
H      3.6488     1.6055    -0.1440
H      2.3788     1.3297    -2.0936
H      4.0288     1.0218    -2.6264
H      3.6774    -1.1426    -2.9928
H      1.9790    -0.7225    -4.3835
H      0.9675     0.0459    -3.1534
H      0.4667    -2.4247    -4.0519
H      1.7043    -2.9082    -2.8464
H     -1.7901    -2.7110    -3.5752
H     -2.9044    -0.4462    -3.9505
H     -1.1437    -0.4720    -4.2298
H     -1.7896     0.2561    -2.7205
H     -3.1821    -3.2877    -1.7013
H     -3.0623    -1.6585    -0.9691
H     -3.9952    -1.9173    -2.4764
H      0.7814    -3.9074    -0.7494
H     -0.3804    -5.8006    -1.7397
H     -1.6154    -4.7576    -2.5042
H      0.1024    -4.6937    -3.0518
H     -0.6116    -4.1390     1.0100
H     -1.7788    -2.9743     0.3224
H     -1.9299    -4.7087    -0.0458
68
{"conf": 7, "E": 131.48, "rms": -1.0, "geom": "OH", "total_charge": 0, "CA_charge": 1, "smiles": "C[C:1]#[6N:2]->[Mn+:3]1(<-[3H-:4])(<-[4C-:5]#[O+:6])(<-[5C-:7]#[O+:8])<-[1P:9]([CH:10]([CH3:11])[CH3:12])([CH:13]([CH3:14])[CH3:15])[CH2:16][CH2:17][NH:18][CH2:19][CH2:20][2P:21]->1([CH:22]([CH3:23])[CH3:24])[CH:25]([CH3:26])[CH3:27]", "smiles3D": "C([C:1]#[6N:2]->[Mn+:3]1(<-[3H-:4])(<-[4C-:5]#[O+:6])(<-[5C-:7]#[O+:8])<-[1P:9]([C:10]([C:11]([H:32])([H:33])[H:34])([C:12]([H:35])([H:36])[H:37])[H:31])([C:13]([C:14]([H:39])([H:40])[H:41])([C:15]([H:42])([H:43])[H:44])[H:38])[C:16]([H:45])([H:46])[C:17]([H:47])([H:48])[N:18]([H:49])[C:19]([H:50])([H:51])[C:20]([H:52])([H:53])[2P:21]->1([C:22]([C:23]([H:55])([H:56])[H:57])([C:24]([H:58])([H:59])[H:60])[H:54])[C:25]([C:26]([H:62])([H:63])[H:64])([C:27]([H:65])([H:66])[H:67])[H:61])([H:28])([H:29])[H:30]", "smiles3Dx": "C([C:1]#[6N:2]->[Mn+:3]1(<-[3H-:4])(<-[4C-:5]#[O+:6])(<-[5C-:7]#[O+:8])<-[1P:9]([C:10]([C:11]([H:32])([H:33])[H:34])([C:12]([H:35])([H:36])[H:37])[H:31])([C:13]([C:14]([H:39])([H:40])[H:41])([C:15]([H:42])([H:43])[H:44])[H:38])[C:16]([H:45])([H:46])[C:17]([H:47])([H:48])[N:18]([H:49])[C:19]([H:50])([H:51])[C:20]([H:52])([H:53])[2P:21]->1([C:22]([C:23]([H:55])([H:56])[H:57])([C:24]([H:58])([H:59])[H:60])[H:54])[C:25]([C:26]([H:62])([H:63])[H:64])([C:27]([H:65])([H:66])[H:67])[H:61])([H:28])([H:29])[H:30]", "dummies": []}
C     -2.9467     1.9741     3.4955
C     -2.0816     1.3973     2.4676
N     -1.3592     0.9118     1.6003
Mn     0.0000     0.0000     0.0000
H      0.0318     1.6404    -0.8019
C      1.7297     0.6540     1.3466
O      2.6386     1.0019     2.0586
C     -0.2022    -1.9316     1.2218
O     -0.3182    -2.9444     1.8662
P      1.9470    -0.9282    -1.7067
C      3.0865    -2.1726    -1.0087
C      2.3851    -3.1052    -0.0150
C      4.2774    -1.5218    -0.2689
C      3.0471     0.4384    -2.1995
C      4.1307    -0.0125    -3.2127
C      2.2626     1.5984    -2.8185
C      1.3954    -1.5741    -3.3088
C      0.9002    -3.0345    -3.2807
N     -0.5624    -3.0968    -3.1899
C     -1.0083    -3.0701    -1.7998
C     -2.3808    -2.4199    -1.6735
P     -2.2279    -0.6382    -1.4220
C     -2.5070     0.2496    -2.9862
C     -2.4612    -0.6513    -4.2275
C     -1.4887     1.3767    -3.1249
C     -3.6846    -0.2322    -0.4261
C     -3.8754     1.2934    -0.3266
C     -4.9641    -0.8751    -0.9960
H     -2.4754     1.8444     4.4913
H     -3.9297     1.4599     3.4806
H     -3.0921     3.0548     3.2917
H      3.4878    -2.7896    -1.8404
H      3.0404    -3.9806     0.1822
H      1.4310    -3.5128    -0.3764
H      2.2396    -2.5931     0.9568
H      4.8587    -2.3005     0.2705
H      5.0016    -1.0374    -0.9471
H      3.9282    -0.7856     0.4814
H      3.5533     0.8229    -1.2897
H      4.4460    -1.0659    -3.0923
H      3.7864     0.1057    -4.2629
H      5.0306     0.6278    -3.0942
H      2.9719     2.3758    -3.1759
H      1.6274     2.0963    -2.0727
H      1.6687     1.2661    -3.6936
H      2.2367    -1.5236    -4.0220
H      0.5925    -0.9244    -3.6925
H      1.3963    -3.6780    -2.5335
H      1.1908    -3.4839    -4.2571
H     -0.8860    -3.9968    -3.6173
H     -1.0468    -4.1077    -1.3965
H     -0.3068    -2.5000    -1.1815
H     -2.8812    -2.8558    -0.7840
H     -2.9950    -2.6460    -2.5618
H     -3.5104     0.7115    -2.9611
H     -2.5811    -0.0280    -5.1393
H     -3.3160    -1.3556    -4.2435
H     -1.5063    -1.1821    -4.3313
H     -1.6527     2.1374    -2.3343
H     -0.4661     0.9770    -3.0402
H     -1.5966     1.8894    -4.1044
H     -3.5205    -0.6307     0.5981
H     -4.4809     1.5304     0.5740
H     -4.4175     1.7058    -1.2024
H     -2.9070     1.8248    -0.2404
H     -5.8518    -0.4956    -0.4461
H     -4.9577    -1.9748    -0.8616
H     -5.1022    -0.6466    -2.0722
68
{"conf": 8, "E": 115.51, "rms": -1.0, "geom": "OH", "total_charge": 0, "CA_charge": 1, "smiles": "C[C:1]#[6N:2]->[Mn+:3]1(<-[3H-:4])(<-[4C-:5]#[O+:6])(<-[5C-:7]#[O+:8])<-[1P:9]([CH:10]([CH3:11])[CH3:12])([CH:13]([CH3:14])[CH3:15])[CH2:16][CH2:17][NH:18][CH2:19][CH2:20][2P:21]->1([CH:22]([CH3:23])[CH3:24])[CH:25]([CH3:26])[CH3:27]", "smiles3D": "C([C:1]#[6N:2]->[Mn+:3]1(<-[3H-:4])(<-[4C-:5]#[O+:6])(<-[5C-:7]#[O+:8])<-[1P:9]([C:10]([C:11]([H:32])([H:33])[H:34])([C:12]([H:35])([H:36])[H:37])[H:31])([C:13]([C:14]([H:39])([H:40])[H:41])([C:15]([H:42])([H:43])[H:44])[H:38])[C:16]([H:45])([H:46])[C:17]([H:47])([H:48])[N:18]([H:49])[C:19]([H:50])([H:51])[C:20]([H:52])([H:53])[2P:21]->1([C:22]([C:23]([H:55])([H:56])[H:57])([C:24]([H:58])([H:59])[H:60])[H:54])[C:25]([C:26]([H:62])([H:63])[H:64])([C:27]([H:65])([H:66])[H:67])[H:61])([H:28])([H:29])[H:30]", "smiles3Dx": "C([C:1]#[6N:2]->[Mn+:3]1(<-[3H-:4])(<-[4C-:5]#[O+:6])(<-[5C-:7]#[O+:8])<-[1P:9]([C:10]([C:11]([H:32])([H:33])[H:34])([C:12]([H:35])([H:36])[H:37])[H:31])([C:13]([C:14]([H:39])([H:40])[H:41])([C:15]([H:42])([H:43])[H:44])[H:38])[C:16]([H:45])([H:46])[C:17]([H:47])([H:48])[N:18]([H:49])[C:19]([H:50])([H:51])[C:20]([H:52])([H:53])[2P:21]->1([C:22]([C:23]([H:55])([H:56])[H:57])([C:24]([H:58])([H:59])[H:60])[H:54])[C:25]([C:26]([H:62])([H:63])[H:64])([C:27]([H:65])([H:66])[H:67])[H:61])([H:28])([H:29])[H:30]", "dummies": []}
C     -1.6074     4.2217     2.0934
C     -1.1316     2.9794     1.4868
N     -0.7336     1.9374     0.9724
Mn     0.0000     0.0000     0.0000
H      1.5353     0.8755    -0.4857
C      1.0223    -0.4692     1.9934
O      1.5609    -0.7126     3.0446
C     -1.8762    -1.0003     0.8460
O     -2.8666    -1.5200     1.2976
P      0.9498    -2.3043    -1.1171
C     -0.3338    -3.4931    -1.6074
C      0.2717    -4.7434    -2.2755
C     -1.2237    -3.9242    -0.4230
C      2.1540    -3.2176    -0.1113
C      1.5274    -3.7661     1.1799
C      3.3565    -2.3227     0.2275
C      1.8421    -2.0556    -2.6689
C      2.5385    -0.6909    -2.7526
N      1.6057     0.4358    -2.8147
C      0.8072     0.4895    -4.0473
C     -0.6565     0.1118    -3.7782
P     -1.2961     0.8135    -2.2427
C     -3.0531     0.3822    -2.2927
C     -3.2442    -1.1383    -2.2956
C     -3.8067     1.0167    -1.1111
C     -1.2991     2.6211    -2.4141
C     -1.7639     3.0773    -3.8077
C      0.0774     3.2200    -2.1040
H     -0.9062     4.5348     2.8939
H     -2.6156     4.0587     2.5266
H     -1.6616     5.0132     1.3179
H     -0.9790    -2.9931    -2.3575
H      0.8845    -4.4875    -3.1616
H      0.8807    -5.3372    -1.5644
H     -0.5505    -5.3980    -2.6361
H     -2.2942    -3.8238    -0.6991
H     -1.0474    -3.3333     0.4866
H     -1.0719    -4.9901    -0.1485
H      2.5323    -4.0778    -0.7010
H      0.8843    -3.0244     1.6849
H      0.9397    -4.6779     0.9610
H      2.3129    -4.0867     1.8966
H      4.0247    -2.2445    -0.6540
H      3.9725    -2.7658     1.0385
H      3.0452    -1.3060     0.5356
H      2.6164    -2.8455    -2.7643
H      1.1424    -2.1628    -3.5177
H      3.2024    -0.5496    -1.8779
H      3.2000    -0.6808    -3.6481
H      2.1959     1.2998    -2.7791
H      1.2141    -0.1797    -4.8383
H      0.8492     1.5058    -4.4891
H     -1.2833     0.4524    -4.6278
H     -0.7324    -0.9882    -3.7167
H     -3.4905     0.7745    -3.2323
H     -2.6962    -1.6165    -1.4716
H     -2.8979    -1.5705    -3.2562
H     -4.3203    -1.3970    -2.2026
H     -4.0273     2.0817    -1.3294
H     -3.2263     0.9700    -0.1711
H     -4.7875     0.5212    -0.9488
H     -2.0094     3.0306    -1.6683
H     -2.7765     2.6991    -4.0445
H     -1.0610     2.7719    -4.6066
H     -1.8241     4.1864    -3.8273
H      0.5185     2.7702    -1.1963
H     -0.0360     4.3077    -1.9085
H      0.7804     3.1206    -2.9507
68
{"conf": 9, "E": 127.01, "rms": -1.0, "geom": "OH", "total_charge": 0, "CA_charge": 1, "smiles": "C[C:1]#[6N:2]->[Mn+:3]1(<-[3H-:4])(<-[4C-:5]#[O+:6])(<-[5C-:7]#[O+:8])<-[1P:9]([CH:10]([CH3:11])[CH3:12])([CH:13]([CH3:14])[CH3:15])[CH2:16][CH2:17][NH:18][CH2:19][CH2:20][2P:21]->1([CH:22]([CH3:23])[CH3:24])[CH:25]([CH3:26])[CH3:27]", "smiles3D": "C([C:1]#[6N:2]->[Mn+:3]1(<-[3H-:4])(<-[4C-:5]#[O+:6])(<-[5C-:7]#[O+:8])<-[1P:9]([C:10]([C:11]([H:32])([H:33])[H:34])([C:12]([H:35])([H:36])[H:37])[H:31])([C:13]([C:14]([H:39])([H:40])[H:41])([C:15]([H:42])([H:43])[H:44])[H:38])[C:16]([H:45])([H:46])[C:17]([H:47])([H:48])[N:18]([H:49])[C:19]([H:50])([H:51])[C:20]([H:52])([H:53])[2P:21]->1([C:22]([C:23]([H:55])([H:56])[H:57])([C:24]([H:58])([H:59])[H:60])[H:54])[C:25]([C:26]([H:62])([H:63])[H:64])([C:27]([H:65])([H:66])[H:67])[H:61])([H:28])([H:29])[H:30]", "smiles3Dx": "C([C:1]#[6N:2]->[Mn+:3]1(<-[3H-:4])(<-[4C-:5]#[O+:6])(<-[5C-:7]#[O+:8])<-[1P:9]([C:10]([C:11]([H:32])([H:33])[H:34])([C:12]([H:35])([H:36])[H:37])[H:31])([C:13]([C:14]([H:39])([H:40])[H:41])([C:15]([H:42])([H:43])[H:44])[H:38])[C:16]([H:45])([H:46])[C:17]([H:47])([H:48])[N:18]([H:49])[C:19]([H:50])([H:51])[C:20]([H:52])([H:53])[2P:21]->1([C:22]([C:23]([H:55])([H:56])[H:57])([C:24]([H:58])([H:59])[H:60])[H:54])[C:25]([C:26]([H:62])([H:63])[H:64])([C:27]([H:65])([H:66])[H:67])[H:61])([H:28])([H:29])[H:30]", "dummies": []}
C     -2.3886     3.2980     2.8679
C     -1.6817     2.3345     2.0256
N     -1.0866     1.5289     1.3133
Mn     0.0000     0.0000     0.0000
H      1.5380     0.3697     0.9189
C     -0.5607    -1.5093     1.6292
O     -0.8559    -2.3042     2.4867
C     -2.0499    -0.4580    -0.9039
O     -3.1404    -0.6921    -1.3632
P      1.2663    -2.0352    -1.2587
C      2.7376    -1.4731    -2.1707
C      3.9152    -1.1820    -1.2361
C      3.1773    -2.4399    -3.2875
C      1.7173    -3.3110    -0.0439
C      2.5280    -4.4669    -0.6470
C      2.4659    -2.7237     1.1650
C      0.2245    -2.9471    -2.4254
C     -0.5321    -2.0411    -3.4105
N      0.2549    -0.8585    -3.7654
C     -0.5349     0.3710    -3.8320
C      0.3812     1.5622    -3.6001
P      0.6411     1.9298    -1.8453
C      2.3898     2.4293    -1.8539
C      2.9704     2.5791    -0.4430
C      2.6082     3.7284    -2.6507
C     -0.3375     3.4416    -1.6331
C     -1.8333     3.1039    -1.7051
C     -0.0267     4.1518    -0.3039
H     -3.4808     3.2075     2.6958
H     -2.1630     3.0927     3.9344
H     -2.0576     4.3251     2.6101
H      2.4696    -0.5189    -2.6558
H      3.5805    -0.6429    -0.3283
H      4.4627    -2.1034    -0.9604
H      4.6409    -0.5226    -1.7585
H      2.4317    -2.4759    -4.1045
H      3.3708    -3.4652    -2.9357
H      4.1164    -2.0665    -3.7491
H      0.7648    -3.7408     0.3348
H      2.5826    -5.2901     0.0970
H      2.0405    -4.8892    -1.5465
H      3.5719    -4.1773    -0.8693
H      2.0882    -1.7250     1.4425
H      2.3144    -3.3894     2.0413
H      3.5590    -2.6614     1.0061
H     -0.5180    -3.5374    -1.8474
H      0.8481    -3.6554    -3.0017
H     -0.7564    -2.6296    -4.3287
H     -1.5216    -1.7929    -2.9916
H      0.7028    -1.0146    -4.6995
H     -1.3693     0.4028    -3.1173
H     -0.9883     0.4570    -4.8453
H     -0.0668     2.4509    -4.0918
H      1.3612     1.3626    -4.0840
H      2.9660     1.6322    -2.3632
H      4.0163     2.9473    -0.5131
H      3.0333     1.6011     0.0563
H      2.4193     3.2918     0.1903
H      2.2299     4.6200    -2.1172
H      3.6964     3.8801    -2.8144
H      2.1331     3.6749    -3.6514
H     -0.1059     4.1410    -2.4640
H     -2.0916     2.6756    -2.6948
H     -2.1236     2.3834    -0.9167
H     -2.4415     4.0254    -1.5831
H      0.2207     3.4427     0.5019
H     -0.8848     4.7728     0.0315
H      0.8227     4.8514    -0.4213
68
{"conf": 10, "E": 135.77, "rms": -1.0, "geom": "OH", "total_charge": 0, "CA_charge": 1, "smiles": "C[C:1]#[6N:2]->[Mn+:3]1(<-[3H-:4])(<-[4C-:5]#[O+:6])(<-[5C-:7]#[O+:8])<-[1P:9]([CH:10]([CH3:11])[CH3:12])([CH:13]([CH3:14])[CH3:15])[CH2:16][CH2:17][NH:18][CH2:19][CH2:20][2P:21]->1([CH:22]([CH3:23])[CH3:24])[CH:25]([CH3:26])[CH3:27]", "smiles3D": "C([C:1]#[6N:2]->[Mn+:3]1(<-[3H-:4])(<-[4C-:5]#[O+:6])(<-[5C-:7]#[O+:8])<-[1P:9]([C:10]([C:11]([H:32])([H:33])[H:34])([C:12]([H:35])([H:36])[H:37])[H:31])([C:13]([C:14]([H:39])([H:40])[H:41])([C:15]([H:42])([H:43])[H:44])[H:38])[C:16]([H:45])([H:46])[C:17]([H:47])([H:48])[N:18]([H:49])[C:19]([H:50])([H:51])[C:20]([H:52])([H:53])[2P:21]->1([C:22]([C:23]([H:55])([H:56])[H:57])([C:24]([H:58])([H:59])[H:60])[H:54])[C:25]([C:26]([H:62])([H:63])[H:64])([C:27]([H:65])([H:66])[H:67])[H:61])([H:28])([H:29])[H:30]", "smiles3Dx": "C([C:1]#[6N:2]->[Mn+:3]1(<-[3H-:4])(<-[4C-:5]#[O+:6])(<-[5C-:7]#[O+:8])<-[1P:9]([C:10]([C:11]([H:32])([H:33])[H:34])([C:12]([H:35])([H:36])[H:37])[H:31])([C:13]([C:14]([H:39])([H:40])[H:41])([C:15]([H:42])([H:43])[H:44])[H:38])[C:16]([H:45])([H:46])[C:17]([H:47])([H:48])[N:18]([H:49])[C:19]([H:50])([H:51])[C:20]([H:52])([H:53])[2P:21]->1([C:22]([C:23]([H:55])([H:56])[H:57])([C:24]([H:58])([H:59])[H:60])[H:54])[C:25]([C:26]([H:62])([H:63])[H:64])([C:27]([H:65])([H:66])[H:67])[H:61])([H:28])([H:29])[H:30]", "dummies": []}
C      4.9028    -0.5183    -0.6946
C      3.4621    -0.3716    -0.4925
N      2.2504    -0.2508    -0.3285
Mn     0.0000     0.0000     0.0000
H     -0.0691    -1.6970     0.6904
C      0.5751     0.7860     2.0698
O      0.8874     1.2024     3.1577
C      0.2371     2.1442    -0.7646
O      0.3668     3.2746    -1.1644
P     -2.6078     0.3291     0.6775
C     -3.2864    -1.2434     1.2821
C     -4.7660    -1.1415     1.6874
C     -2.4590    -1.8309     2.4401
C     -2.7964     1.6486     1.9227
C     -2.5586     1.1558     3.3569
C     -4.1601     2.3590     1.8525
C     -3.7200     0.7512    -0.6798
C     -3.2060     1.9422    -1.5054
N     -3.1836     1.6291    -2.9433
C     -1.8774     1.1238    -3.3957
C     -1.8332    -0.4126    -3.3724
P     -0.4008    -1.0432    -2.4733
C     -0.7585    -2.8192    -2.3416
C     -0.9947    -3.4850    -3.7073
C      0.3294    -3.5804    -1.5621
C      1.0477    -0.7415    -3.5397
C      2.1544    -1.7878    -3.3531
C      0.6922    -0.6422    -5.0338
H      5.2196     0.1043    -1.5564
H      5.4401    -0.1892     0.2184
H      5.1395    -1.5823    -0.9012
H     -3.2247    -1.9618     0.4353
H     -5.3991    -0.8087     0.8425
H     -4.9253    -0.4836     2.5592
H     -5.1317    -2.1510     1.9730
H     -2.4800    -2.9398     2.3764
H     -2.8746    -1.5676     3.4335
H     -1.4003    -1.5164     2.4066
H     -2.0163     2.4092     1.7030
H     -2.4002     2.0345     4.0181
H     -3.4313     0.6115     3.7627
H     -1.6513     0.5354     3.4409
H     -4.2518     3.0798     2.6932
H     -4.2443     2.9622     0.9285
H     -5.0114     1.6566     1.9231
H     -4.7171     1.0062    -0.2763
H     -3.8477    -0.1332    -1.3176
H     -3.9151     2.7860    -1.3507
H     -2.2416     2.3336    -1.1439
H     -3.3705     2.5208    -3.4608
H     -1.0355     1.5876    -2.8575
H     -1.7329     1.4453    -4.4515
H     -2.7441    -0.8170    -2.9116
H     -1.8078    -0.7803    -4.4146
H     -1.7035    -2.9100    -1.7622
H     -1.2782    -4.5471    -3.5465
H     -0.0926    -3.4854    -4.3432
H     -1.8382    -3.0161    -4.2497
H      0.8567    -2.9387    -0.8334
H      1.0806    -4.0469    -2.2309
H     -0.1428    -4.4109    -0.9952
H      1.4696     0.2406    -3.2346
H      2.3572    -1.9915    -2.2895
H      1.9332    -2.7313    -3.8859
H      3.0998    -1.3946    -3.7846
H      0.1424    -1.5289    -5.4010
H      0.1100     0.2761    -5.2409
H      1.6220    -0.5533    -5.6356
68
{"conf": 11, "E": 140.32, "rms": -1.0, "geom": "OH", "total_charge": 0, "CA_charge": 1, "smiles": "C[C:1]#[6N:2]->[Mn+:3]1(<-[3H-:4])(<-[4C-:5]#[O+:6])(<-[5C-:7]#[O+:8])<-[1P:9]([CH:10]([CH3:11])[CH3:12])([CH:13]([CH3:14])[CH3:15])[CH2:16][CH2:17][NH:18][CH2:19][CH2:20][2P:21]->1([CH:22]([CH3:23])[CH3:24])[CH:25]([CH3:26])[CH3:27]", "smiles3D": "C([C:1]#[6N:2]->[Mn+:3]1(<-[3H-:4])(<-[4C-:5]#[O+:6])(<-[5C-:7]#[O+:8])<-[1P:9]([C:10]([C:11]([H:32])([H:33])[H:34])([C:12]([H:35])([H:36])[H:37])[H:31])([C:13]([C:14]([H:39])([H:40])[H:41])([C:15]([H:42])([H:43])[H:44])[H:38])[C:16]([H:45])([H:46])[C:17]([H:47])([H:48])[N:18]([H:49])[C:19]([H:50])([H:51])[C:20]([H:52])([H:53])[2P:21]->1([C:22]([C:23]([H:55])([H:56])[H:57])([C:24]([H:58])([H:59])[H:60])[H:54])[C:25]([C:26]([H:62])([H:63])[H:64])([C:27]([H:65])([H:66])[H:67])[H:61])([H:28])([H:29])[H:30]", "smiles3Dx": "C([C:1]#[6N:2]->[Mn+:3]1(<-[3H-:4])(<-[4C-:5]#[O+:6])(<-[5C-:7]#[O+:8])<-[1P:9]([C:10]([C:11]([H:32])([H:33])[H:34])([C:12]([H:35])([H:36])[H:37])[H:31])([C:13]([C:14]([H:39])([H:40])[H:41])([C:15]([H:42])([H:43])[H:44])[H:38])[C:16]([H:45])([H:46])[C:17]([H:47])([H:48])[N:18]([H:49])[C:19]([H:50])([H:51])[C:20]([H:52])([H:53])[2P:21]->1([C:22]([C:23]([H:55])([H:56])[H:57])([C:24]([H:58])([H:59])[H:60])[H:54])[C:25]([C:26]([H:62])([H:63])[H:64])([C:27]([H:65])([H:66])[H:67])[H:61])([H:28])([H:29])[H:30]", "dummies": []}
C     -1.5501     4.2712     2.0380
C     -1.1008     3.0153     1.4390
N     -0.7277     1.9594     0.9333
Mn     0.0000     0.0000     0.0000
H      0.9747     1.0027    -1.1938
C      1.6643     0.2196     1.5533
O      2.5344     0.3520     2.3780
C     -1.2423    -1.1848     1.5153
O     -1.8976    -1.8071     2.3137
P      1.2702    -2.2468    -0.9261
C      3.0818    -2.1086    -0.9040
C      3.6924    -2.3145     0.4925
C      3.4939    -0.7355    -1.4474
C      0.8110    -3.7626    -0.0399
C      1.5745    -4.9905    -0.5709
C      1.0143    -3.6285     1.4800
C      0.9694    -2.6810    -2.6543
C      0.5037    -1.4792    -3.4769
N     -0.9198    -1.6356    -3.7882
C     -1.5179    -0.4123    -4.3138
C     -1.6299     0.7096    -3.2689
P     -2.1735     0.1706    -1.6238
C     -3.2353    -1.3061    -1.8061
C     -4.5454    -1.2395    -1.0054
C     -2.4855    -2.5609    -1.3526
C     -3.1972     1.5843    -1.1128
C     -4.3370     1.8859    -2.1195
C     -3.7531     1.4213     0.3180
H     -2.1539     4.8366     1.2988
H     -0.6688     4.8750     2.3367
H     -2.1702     4.0527     2.9315
H      3.5080    -2.8830    -1.5761
H      3.0931    -1.8654     1.2951
H      3.8342    -3.3908     0.7037
H      4.7097    -1.8706     0.5441
H      4.6004    -0.6720    -1.5242
H      3.0857    -0.5785    -2.4668
H      3.1421     0.0790    -0.7830
H     -0.2689    -3.9392    -0.2169
H      2.6711    -4.8790    -0.4869
H      1.3218    -5.1939    -1.6305
H      1.2778    -5.8904     0.0092
H      0.9323    -2.5810     1.8238
H      1.9893    -4.0348     1.8152
H      0.2320    -4.2163     2.0059
H      0.2070    -3.4865    -2.7046
H      1.9058    -3.0738    -3.1009
H      1.0856    -1.4336    -4.4254
H      0.7050    -0.5394    -2.9307
H     -1.0127    -2.3752    -4.5243
H     -2.5297    -0.6395    -4.7129
H     -0.9263    -0.0409    -5.1809
H     -0.6405     1.1977    -3.1609
H     -2.3293     1.4693    -3.6614
H     -3.5021    -1.4235    -2.8727
H     -5.2277    -0.4454    -1.3497
H     -5.1082    -2.1854    -1.1605
H     -4.3497    -1.1685     0.0841
H     -2.6072    -2.7499    -0.2660
H     -1.4179    -2.4652    -1.5369
H     -2.8640    -3.4500    -1.9004
H     -2.5269     2.4714    -1.1011
H     -4.5356     1.0490    -2.8195
H     -5.2872     2.1547    -1.6107
H     -4.0592     2.7642    -2.7405
H     -3.1058     0.7772     0.9446
H     -3.8053     2.4196     0.8013
H     -4.7888     1.0305     0.3458
68
{"conf": 12, "E": 131.0, "rms": -1.0, "geom": "OH", "total_charge": 0, "CA_charge": 1, "smiles": "C[C:1]#[6N:2]->[Mn+:3]1(<-[3H-:4])(<-[4C-:5]#[O+:6])(<-[5C-:7]#[O+:8])<-[1P:9]([CH:10]([CH3:11])[CH3:12])([CH:13]([CH3:14])[CH3:15])[CH2:16][CH2:17][NH:18][CH2:19][CH2:20][2P:21]->1([CH:22]([CH3:23])[CH3:24])[CH:25]([CH3:26])[CH3:27]", "smiles3D": "C([C:1]#[6N:2]->[Mn+:3]1(<-[3H-:4])(<-[4C-:5]#[O+:6])(<-[5C-:7]#[O+:8])<-[1P:9]([C:10]([C:11]([H:32])([H:33])[H:34])([C:12]([H:35])([H:36])[H:37])[H:31])([C:13]([C:14]([H:39])([H:40])[H:41])([C:15]([H:42])([H:43])[H:44])[H:38])[C:16]([H:45])([H:46])[C:17]([H:47])([H:48])[N:18]([H:49])[C:19]([H:50])([H:51])[C:20]([H:52])([H:53])[2P:21]->1([C:22]([C:23]([H:55])([H:56])[H:57])([C:24]([H:58])([H:59])[H:60])[H:54])[C:25]([C:26]([H:62])([H:63])[H:64])([C:27]([H:65])([H:66])[H:67])[H:61])([H:28])([H:29])[H:30]", "smiles3Dx": "C([C:1]#[6N:2]->[Mn+:3]1(<-[3H-:4])(<-[4C-:5]#[O+:6])(<-[5C-:7]#[O+:8])<-[1P:9]([C:10]([C:11]([H:32])([H:33])[H:34])([C:12]([H:35])([H:36])[H:37])[H:31])([C:13]([C:14]([H:39])([H:40])[H:41])([C:15]([H:42])([H:43])[H:44])[H:38])[C:16]([H:45])([H:46])[C:17]([H:47])([H:48])[N:18]([H:49])[C:19]([H:50])([H:51])[C:20]([H:52])([H:53])[2P:21]->1([C:22]([C:23]([H:55])([H:56])[H:57])([C:24]([H:58])([H:59])[H:60])[H:54])[C:25]([C:26]([H:62])([H:63])[H:64])([C:27]([H:65])([H:66])[H:67])[H:61])([H:28])([H:29])[H:30]", "dummies": []}
C     -0.0039     4.3308    -2.4610
C     -0.0101     3.0597    -1.7384
N     -0.0195     1.9892    -1.1349
Mn     0.0000     0.0000     0.0000
H      1.1909    -0.6221    -1.2376
C      1.7995     0.8809     1.1081
O      2.7475     1.3442     1.6919
C     -1.3607     0.9676     1.5638
O     -2.0662     1.4852     2.3941
P      0.3595    -2.2020     1.5404
C      1.1032    -1.8025     3.1537
C      1.2001    -3.0162     4.0876
C      0.3907    -0.6487     3.8708
C     -1.1734    -3.1622     1.7366
C     -0.9425    -4.6515     2.0570
C     -2.1146    -2.5444     2.7741
C      1.5993    -3.3189     0.8381
C      1.4538    -3.4932    -0.6757
N      0.0519    -3.7186    -1.0369
C     -0.3612    -3.0354    -2.2662
C     -1.8402    -2.6572    -2.1492
P     -2.0664    -0.9629    -1.5495
C     -3.7930    -0.8720    -0.9623
C     -4.3690    -2.2293    -0.5306
C     -3.9450     0.1219     0.1819
C     -2.1691    -0.0371    -3.1055
C     -2.7255     1.3827    -2.8764
C     -0.7972     0.0339    -3.7909
H     -0.1377     5.1653    -1.7424
H     -0.8335     4.3398    -3.1975
H      0.9631     4.4497    -2.9915
H      2.1427    -1.4644     2.9520
H      0.2182    -3.3130     4.4984
H      1.6934    -3.8738     3.5892
H      1.8391    -2.7519     4.9571
H     -0.6444    -0.8801     4.1681
H      0.4140     0.2682     3.2621
H      0.9426    -0.4071     4.8043
H     -1.6915    -3.1195     0.7669
H     -0.5073    -5.1839     1.1893
H     -1.9204    -5.1433     2.2477
H     -0.3150    -4.8240     2.9450
H     -2.2051    -1.4529     2.6237
H     -3.1312    -2.9742     2.6499
H     -1.8028    -2.7688     3.8108
H      2.6078    -2.9031     1.0463
H      1.5333    -4.3092     1.3236
H      2.0662    -4.3678    -0.9911
H      1.9085    -2.6236    -1.1832
H     -0.1144    -4.7471    -1.1473
H     -0.2322    -3.7278    -3.1285
H      0.2539    -2.1482    -2.4905
H     -2.3279    -3.3732    -1.4656
H     -2.3159    -2.7524    -3.1479
H     -4.4223    -0.5142    -1.8015
H     -5.3944    -2.0868    -0.1264
H     -3.7701    -2.7035     0.2646
H     -4.4825    -2.9056    -1.4033
H     -3.5507    -0.3098     1.1200
H     -3.4595     1.0878    -0.0550
H     -5.0231     0.3342     0.3470
H     -2.8663    -0.5696    -3.7885
H     -3.8335     1.3656    -2.8420
H     -2.4555     2.0647    -3.7103
H     -2.3702     1.8249    -1.9316
H     -0.5412    -0.9516    -4.2296
H     -0.8163     0.7504    -4.6393
H      0.0005     0.3414    -3.0893
68
{"conf": 13, "E": 123.66, "rms": -1.0, "geom": "OH", "total_charge": 0, "CA_charge": 1, "smiles": "C[C:1]#[6N:2]->[Mn+:3]1(<-[3H-:4])(<-[4C-:5]#[O+:6])(<-[5C-:7]#[O+:8])<-[1P:9]([CH:10]([CH3:11])[CH3:12])([CH:13]([CH3:14])[CH3:15])[CH2:16][CH2:17][NH:18][CH2:19][CH2:20][2P:21]->1([CH:22]([CH3:23])[CH3:24])[CH:25]([CH3:26])[CH3:27]", "smiles3D": "C([C:1]#[6N:2]->[Mn+:3]1(<-[3H-:4])(<-[4C-:5]#[O+:6])(<-[5C-:7]#[O+:8])<-[1P:9]([C:10]([C:11]([H:32])([H:33])[H:34])([C:12]([H:35])([H:36])[H:37])[H:31])([C:13]([C:14]([H:39])([H:40])[H:41])([C:15]([H:42])([H:43])[H:44])[H:38])[C:16]([H:45])([H:46])[C:17]([H:47])([H:48])[N:18]([H:49])[C:19]([H:50])([H:51])[C:20]([H:52])([H:53])[2P:21]->1([C:22]([C:23]([H:55])([H:56])[H:57])([C:24]([H:58])([H:59])[H:60])[H:54])[C:25]([C:26]([H:62])([H:63])[H:64])([C:27]([H:65])([H:66])[H:67])[H:61])([H:28])([H:29])[H:30]", "smiles3Dx": "C([C:1]#[6N:2]->[Mn+:3]1(<-[3H-:4])(<-[4C-:5]#[O+:6])(<-[5C-:7]#[O+:8])<-[1P:9]([C:10]([C:11]([H:32])([H:33])[H:34])([C:12]([H:35])([H:36])[H:37])[H:31])([C:13]([C:14]([H:39])([H:40])[H:41])([C:15]([H:42])([H:43])[H:44])[H:38])[C:16]([H:45])([H:46])[C:17]([H:47])([H:48])[N:18]([H:49])[C:19]([H:50])([H:51])[C:20]([H:52])([H:53])[2P:21]->1([C:22]([C:23]([H:55])([H:56])[H:57])([C:24]([H:58])([H:59])[H:60])[H:54])[C:25]([C:26]([H:62])([H:63])[H:64])([C:27]([H:65])([H:66])[H:67])[H:61])([H:28])([H:29])[H:30]", "dummies": []}
C     -1.7613     4.6291    -0.5173
C     -1.2489     3.2680    -0.3678
N     -0.8148     2.1261    -0.2383
Mn     0.0000     0.0000     0.0000
H     -1.1588    -0.2927     1.3944
C     -1.6581    -0.5877    -1.4652
O     -2.5316    -0.8883    -2.2405
C      1.2944     0.3403    -1.8574
O      1.9698     0.5189    -2.8405
P      0.7716    -2.5936     0.1508
C     -0.4592    -3.7424    -0.5336
C     -0.3853    -3.7893    -2.0704
C     -1.8917    -3.3609    -0.0879
C      1.0618    -3.1753     1.8477
C      1.8286    -4.5107     1.8914
C     -0.2525    -3.3186     2.6234
C      2.2819    -2.9395    -0.7866
C      3.4082    -1.9482    -0.4821
N      3.6486    -1.8214     0.9543
C      4.0882    -0.4727     1.3400
C      3.1549     0.0826     2.4179
P      1.7934     1.0799     1.7559
C      0.9164     1.5711     3.2633
C     -0.3670     2.3463     2.9280
C      0.5543     0.3442     4.1150
C      2.5087     2.6592     1.2004
C      3.8407     2.9828     1.8956
C      2.6982     2.6848    -0.3159
H     -2.7443     4.6001    -1.0305
H     -1.0468     5.2285    -1.1181
H     -1.8797     5.0904     0.4848
H     -0.2423    -4.7611    -0.1569
H     -1.2613    -4.3300    -2.4885
H      0.5046    -4.3661    -2.3965
H     -0.3527    -2.7713    -2.5101
H     -2.3079    -4.1537     0.5679
H     -1.9319    -2.4052     0.4686
H     -2.5961    -3.2740    -0.9419
H      1.6628    -2.4244     2.3670
H      2.8866    -4.3747     1.5953
H      1.3640    -5.2890     1.2558
H      1.8527    -4.8965     2.9332
H     -0.8138    -4.2202     2.3066
H     -0.0300    -3.4337     3.7059
H     -0.8831    -2.4147     2.5166
H      2.0584    -2.8619    -1.8678
H      2.6275    -3.9700    -0.5790
H      3.1532    -0.9824    -0.9400
H      4.3368    -2.2934    -0.9896
H      4.3803    -2.5171     1.2333
H      4.2030     0.2241     0.4903
H      5.1077    -0.5427     1.7833
H      2.7465    -0.7539     3.0002
H      3.7476     0.7030     3.1173
H      1.5785     2.2320     3.8623
H     -0.1641     3.2575     2.3358
H     -1.0921     1.7125     2.3843
H     -0.8534     2.6851     3.8676
H      0.1144    -0.4591     3.4912
H     -0.1811     0.6175     4.9018
H      1.4462    -0.0410     4.6493
H      1.8018     3.4703     1.4558
H      3.7205     2.9824     2.9987
H      4.6482     2.2849     1.5951
H      4.1665     4.0063     1.6117
H      3.2080     3.6241    -0.6197
H      1.7117     2.6919    -0.8158
H      3.3063     1.8366    -0.6796
68
{"conf": 14, "E": 135.8, "rms": -1.0, "geom": "OH", "total_charge": 0, "CA_charge": 1, "smiles": "C[C:1]#[6N:2]->[Mn+:3]1(<-[3H-:4])(<-[4C-:5]#[O+:6])(<-[5C-:7]#[O+:8])<-[1P:9]([CH:10]([CH3:11])[CH3:12])([CH:13]([CH3:14])[CH3:15])[CH2:16][CH2:17][NH:18][CH2:19][CH2:20][2P:21]->1([CH:22]([CH3:23])[CH3:24])[CH:25]([CH3:26])[CH3:27]", "smiles3D": "C([C:1]#[6N:2]->[Mn+:3]1(<-[3H-:4])(<-[4C-:5]#[O+:6])(<-[5C-:7]#[O+:8])<-[1P:9]([C:10]([C:11]([H:32])([H:33])[H:34])([C:12]([H:35])([H:36])[H:37])[H:31])([C:13]([C:14]([H:39])([H:40])[H:41])([C:15]([H:42])([H:43])[H:44])[H:38])[C:16]([H:45])([H:46])[C:17]([H:47])([H:48])[N:18]([H:49])[C:19]([H:50])([H:51])[C:20]([H:52])([H:53])[2P:21]->1([C:22]([C:23]([H:55])([H:56])[H:57])([C:24]([H:58])([H:59])[H:60])[H:54])[C:25]([C:26]([H:62])([H:63])[H:64])([C:27]([H:65])([H:66])[H:67])[H:61])([H:28])([H:29])[H:30]", "smiles3Dx": "C([C:1]#[6N:2]->[Mn+:3]1(<-[3H-:4])(<-[4C-:5]#[O+:6])(<-[5C-:7]#[O+:8])<-[1P:9]([C:10]([C:11]([H:32])([H:33])[H:34])([C:12]([H:35])([H:36])[H:37])[H:31])([C:13]([C:14]([H:39])([H:40])[H:41])([C:15]([H:42])([H:43])[H:44])[H:38])[C:16]([H:45])([H:46])[C:17]([H:47])([H:48])[N:18]([H:49])[C:19]([H:50])([H:51])[C:20]([H:52])([H:53])[2P:21]->1([C:22]([C:23]([H:55])([H:56])[H:57])([C:24]([H:58])([H:59])[H:60])[H:54])[C:25]([C:26]([H:62])([H:63])[H:64])([C:27]([H:65])([H:66])[H:67])[H:61])([H:28])([H:29])[H:30]", "dummies": []}
C      4.4198     1.5250     1.7122
C      3.1207     1.0697     1.2191
N      2.0293     0.6827     0.8079
Mn     0.0000     0.0000     0.0000
H     -0.8339     0.9072     1.3605
C      0.0885     1.9783    -1.1462
O      0.1432     3.0247    -1.7433
C      1.1401    -1.0302    -1.6936
O      1.7500    -1.5679    -2.5844
P     -2.4442    -0.4991    -1.0904
C     -3.1273     1.0248    -1.8065
C     -2.3235     1.4305    -3.0621
C     -4.6082     0.8904    -2.2095
C     -3.5350    -1.0341     0.2598
C     -4.7700    -1.8236    -0.2104
C     -3.9563     0.1516     1.1438
C     -2.5800    -1.6928    -2.4497
C     -1.6847    -2.9097    -2.2724
N     -1.8983    -3.5050    -0.9569
C     -0.6609    -3.9397    -0.3053
C     -0.7748    -3.6323     1.1827
P      0.1720    -2.1636     1.6429
C      1.9144    -2.6948     1.7713
C      2.0772    -4.2100     1.9780
C      2.6948    -1.9523     2.8638
C     -0.5181    -1.7594     3.2724
C      0.1130    -0.4957     3.8802
C     -0.4311    -2.9339     4.2614
H      4.2703     2.3438     2.4455
H      5.0290     1.8951     0.8622
H      4.9441     0.6797     2.2035
H     -3.0359     1.8353    -1.0520
H     -2.7886     1.0365    -3.9919
H     -1.2864     1.0436    -3.0534
H     -2.2951     2.5375    -3.1483
H     -5.2895     0.8680    -1.3455
H     -4.7795     0.0064    -2.8571
H     -4.9136     1.7870    -2.7910
H     -2.9423    -1.7065     0.8989
H     -4.4736    -2.8214    -0.5900
H     -5.4413    -2.0120     0.6545
H     -5.3629    -1.3090    -0.9829
H     -4.3289    -0.2338     2.1169
H     -3.0959     0.8134     1.3609
H     -4.7674     0.7582     0.7073
H     -2.2948    -1.1952    -3.3967
H     -3.6285    -2.0302    -2.5471
H     -0.6422    -2.6159    -2.4639
H     -1.9342    -3.6516    -3.0642
H     -2.5483    -4.3220    -1.0460
H     -0.5401    -5.0381    -0.4442
H      0.2556    -3.4760    -0.7269
H     -0.4183    -4.5049     1.7568
H     -1.8372    -3.4788     1.4537
H      2.3937    -2.4433     0.8006
H      1.5529    -4.5677     2.8860
H      1.7330    -4.7694     1.0838
H      3.1540    -4.4577     2.0964
H      3.7829    -2.0950     2.6897
H      2.4867    -2.3426     3.8765
H      2.5161    -0.8684     2.8351
H     -1.5971    -1.5420     3.1145
H     -0.6428     0.0187     4.5113
H      0.4377     0.2227     3.1030
H      0.9665    -0.7283     4.5479
H      0.6057    -3.2349     4.4845
H     -0.9954    -3.8126     3.8911
H     -0.9028    -2.6368     5.2224
68
{"conf": 15, "E": 130.68, "rms": -1.0, "geom": "OH", "total_charge": 0, "CA_charge": 1, "smiles": "C[C:1]#[6N:2]->[Mn+:3]1(<-[3H-:4])(<-[4C-:5]#[O+:6])(<-[5C-:7]#[O+:8])<-[1P:9]([CH:10]([CH3:11])[CH3:12])([CH:13]([CH3:14])[CH3:15])[CH2:16][CH2:17][NH:18][CH2:19][CH2:20][2P:21]->1([CH:22]([CH3:23])[CH3:24])[CH:25]([CH3:26])[CH3:27]", "smiles3D": "C([C:1]#[6N:2]->[Mn+:3]1(<-[3H-:4])(<-[4C-:5]#[O+:6])(<-[5C-:7]#[O+:8])<-[1P:9]([C:10]([C:11]([H:32])([H:33])[H:34])([C:12]([H:35])([H:36])[H:37])[H:31])([C:13]([C:14]([H:39])([H:40])[H:41])([C:15]([H:42])([H:43])[H:44])[H:38])[C:16]([H:45])([H:46])[C:17]([H:47])([H:48])[N:18]([H:49])[C:19]([H:50])([H:51])[C:20]([H:52])([H:53])[2P:21]->1([C:22]([C:23]([H:55])([H:56])[H:57])([C:24]([H:58])([H:59])[H:60])[H:54])[C:25]([C:26]([H:62])([H:63])[H:64])([C:27]([H:65])([H:66])[H:67])[H:61])([H:28])([H:29])[H:30]", "smiles3Dx": "C([C:1]#[6N:2]->[Mn+:3]1(<-[3H-:4])(<-[4C-:5]#[O+:6])(<-[5C-:7]#[O+:8])<-[1P:9]([C:10]([C:11]([H:32])([H:33])[H:34])([C:12]([H:35])([H:36])[H:37])[H:31])([C:13]([C:14]([H:39])([H:40])[H:41])([C:15]([H:42])([H:43])[H:44])[H:38])[C:16]([H:45])([H:46])[C:17]([H:47])([H:48])[N:18]([H:49])[C:19]([H:50])([H:51])[C:20]([H:52])([H:53])[2P:21]->1([C:22]([C:23]([H:55])([H:56])[H:57])([C:24]([H:58])([H:59])[H:60])[H:54])[C:25]([C:26]([H:62])([H:63])[H:64])([C:27]([H:65])([H:66])[H:67])[H:61])([H:28])([H:29])[H:30]", "dummies": []}
C     -0.4067     4.0603     2.8561
C     -0.2833     2.8704     2.0152
N     -0.1748     1.8712     1.3085
Mn     0.0000     0.0000     0.0000
H     -0.5130    -0.9340     1.4889
C     -2.2044     0.3955    -0.4650
O     -3.3655     0.6173    -0.7050
C      0.4697     1.2976    -1.8251
O      0.7068     1.9810    -2.7900
P      0.0799    -2.2721    -1.5121
C      0.5322    -1.7880    -3.2004
C     -0.6531    -1.1327    -3.9241
C      1.0522    -2.9774    -4.0282
C     -1.4342    -3.2704    -1.7109
C     -2.6849    -2.4361    -1.4573
C     -1.4706    -4.4898    -0.7857
C      1.4105    -3.4103    -1.0367
C      1.3750    -3.8369     0.4480
N      0.8972    -2.7525     1.3127
C      1.9079    -2.2185     2.2311
C      3.1079    -1.6069     1.5087
P      2.6609    -0.1345     0.5588
C      3.6770    -0.2118    -0.9543
C      3.9369     1.1694    -1.5732
C      5.0221    -0.9419    -0.7391
C      3.1966     1.2656     1.5929
C      4.7060     1.2577     1.9143
C      2.8219     2.6202     0.9599
H     -1.4376     4.1222     3.2610
H      0.3176     3.9961     3.6940
H     -0.1912     4.9642     2.2502
H      1.3446    -1.0376    -3.1341
H     -0.2954    -0.6523    -4.8596
H     -1.1124    -0.3405    -3.3001
H     -1.4287    -1.8747    -4.2042
H      1.1823    -2.6722    -5.0885
H      2.0531    -3.2945    -3.6701
H      0.3614    -3.8435    -4.0036
H     -1.4803    -3.6425    -2.7523
H     -3.5910    -3.0424    -1.6718
H     -2.7267    -1.5648    -2.1358
H     -2.7332    -2.1278    -0.3925
H     -0.6839    -5.2199    -1.0596
H     -2.4326    -5.0303    -0.9172
H     -1.4111    -4.1850     0.2791
H      1.3530    -4.3219    -1.6658
H      2.3803    -2.9165    -1.2360
H      2.3808    -4.2053     0.7450
H      0.7491    -4.7396     0.5843
H      0.1205    -3.1310     1.9053
H      1.4439    -1.4431     2.8792
H      2.2669    -3.0303     2.9030
H      3.5457    -2.3611     0.8396
H      3.8627    -1.3480     2.2659
H      3.1023    -0.7930    -1.6989
H      3.0260     1.7857    -1.6164
H      4.2726     1.0337    -2.6236
H      4.7446     1.7201    -1.0579
H      4.8894    -2.0360    -0.8694
H      5.4670    -0.7553     0.2555
H      5.7651    -0.6390    -1.5079
H      2.6489     1.1825     2.5569
H      5.3374     1.3503     1.0143
H      4.9371     2.1374     2.5527
H      5.0256     0.3796     2.5012
H      1.9626     2.5454     0.2698
H      2.5587     3.3400     1.7638
H      3.6657     3.0758     0.4034
68
{"conf": 16, "E": 123.21, "rms": -1.0, "geom": "OH", "total_charge": 0, "CA_charge": 1, "smiles": "C[C:1]#[6N:2]->[Mn+:3]1(<-[3H-:4])(<-[4C-:5]#[O+:6])(<-[5C-:7]#[O+:8])<-[1P:9]([CH:10]([CH3:11])[CH3:12])([CH:13]([CH3:14])[CH3:15])[CH2:16][CH2:17][NH:18][CH2:19][CH2:20][2P:21]->1([CH:22]([CH3:23])[CH3:24])[CH:25]([CH3:26])[CH3:27]", "smiles3D": "C([C:1]#[6N:2]->[Mn+:3]1(<-[3H-:4])(<-[4C-:5]#[O+:6])(<-[5C-:7]#[O+:8])<-[1P:9]([C:10]([C:11]([H:32])([H:33])[H:34])([C:12]([H:35])([H:36])[H:37])[H:31])([C:13]([C:14]([H:39])([H:40])[H:41])([C:15]([H:42])([H:43])[H:44])[H:38])[C:16]([H:45])([H:46])[C:17]([H:47])([H:48])[N:18]([H:49])[C:19]([H:50])([H:51])[C:20]([H:52])([H:53])[2P:21]->1([C:22]([C:23]([H:55])([H:56])[H:57])([C:24]([H:58])([H:59])[H:60])[H:54])[C:25]([C:26]([H:62])([H:63])[H:64])([C:27]([H:65])([H:66])[H:67])[H:61])([H:28])([H:29])[H:30]", "smiles3Dx": "C([C:1]#[6N:2]->[Mn+:3]1(<-[3H-:4])(<-[4C-:5]#[O+:6])(<-[5C-:7]#[O+:8])<-[1P:9]([C:10]([C:11]([H:32])([H:33])[H:34])([C:12]([H:35])([H:36])[H:37])[H:31])([C:13]([C:14]([H:39])([H:40])[H:41])([C:15]([H:42])([H:43])[H:44])[H:38])[C:16]([H:45])([H:46])[C:17]([H:47])([H:48])[N:18]([H:49])[C:19]([H:50])([H:51])[C:20]([H:52])([H:53])[2P:21]->1([C:22]([C:23]([H:55])([H:56])[H:57])([C:24]([H:58])([H:59])[H:60])[H:54])[C:25]([C:26]([H:62])([H:63])[H:64])([C:27]([H:65])([H:66])[H:67])[H:61])([H:28])([H:29])[H:30]", "dummies": []}
C     -4.3372    -2.2369    -0.9972
C     -3.0632    -1.5786    -0.7115
N     -1.9928    -1.0232    -0.4755
Mn     0.0000     0.0000     0.0000
H     -0.9716     1.0209     1.1686
C      0.2486    -1.5814     1.6377
O      0.3814    -2.4132     2.5006
C      1.0410    -1.4423    -1.4383
O      1.5868    -2.2099    -2.1916
P      2.3268     1.0782     0.8834
C      2.5155     0.9345     2.6858
C      3.6591     1.8101     3.2285
C      1.2153     1.2667     3.4263
C      3.8345     0.2947     0.2501
C      3.9692     0.4634    -1.2657
C      3.8695    -1.1988     0.6136
C      2.5207     2.8211     0.4509
C      1.4295     3.7214     1.0657
N      0.1021     3.0870     1.0054
C     -0.8169     3.6682     0.0204
C     -0.3205     3.5336    -1.4174
P     -0.3411     1.8214    -2.0021
C      0.9864     1.7622    -3.2472
C      1.1864     3.1096    -3.9779
C      0.7923     0.6391    -4.2741
C     -1.9605     1.6074    -2.8084
C     -2.1491     0.1697    -3.3324
C     -2.2229     2.5997    -3.9590
H     -5.1496    -1.4815    -1.0034
H     -4.2833    -2.7292    -1.9900
H     -4.5439    -2.9977    -0.2168
H      2.7594    -0.1208     2.9167
H      3.4621     2.8911     3.0968
H      4.6293     1.5546     2.7628
H      3.7729     1.6269     4.3183
H      1.2771     0.8666     4.4609
H      0.3424     0.7892     2.9491
H      1.0486     2.3544     3.5209
H      4.7113     0.7846     0.7164
H      4.0080     1.5332    -1.5495
H      4.9285     0.0176    -1.6051
H      3.1589    -0.0498    -1.8061
H      2.8963    -1.6910     0.4280
H      4.1416    -1.3341     1.6796
H      4.6486    -1.7281     0.0243
H      2.4766     2.9138    -0.6487
H      3.5174     3.1746     0.7862
H      1.4394     4.7106     0.5563
H      1.6960     3.9520     2.1167
H     -0.3592     3.2208     1.9355
H     -0.9715     4.7472     0.2475
H     -1.8100     3.1752     0.1080
H      0.7023     3.9335    -1.4817
H     -0.9612     4.1544    -2.0601
H      1.9201     1.5490    -2.7052
H      1.8407     3.7762    -3.3790
H      0.2443     3.6458    -4.1855
H      1.7149     2.9592    -4.9437
H      0.0415     0.9001    -5.0424
H      1.7504     0.4740    -4.8120
H      0.5362    -0.3200    -3.7939
H     -2.7339     1.7858    -2.0301
H     -1.9611     0.0865    -4.4222
H     -1.4923    -0.5592    -2.8261
H     -3.2036    -0.1423    -3.1773
H     -3.2353     2.4010    -4.3717
H     -1.5171     2.4740    -4.7992
H     -2.2476     3.6536    -3.6331
68
{"conf": 17, "E": 136.02, "rms": -1.0, "geom": "OH", "total_charge": 0, "CA_charge": 1, "smiles": "C[C:1]#[6N:2]->[Mn+:3]1(<-[3H-:4])(<-[4C-:5]#[O+:6])(<-[5C-:7]#[O+:8])<-[1P:9]([CH:10]([CH3:11])[CH3:12])([CH:13]([CH3:14])[CH3:15])[CH2:16][CH2:17][NH:18][CH2:19][CH2:20][2P:21]->1([CH:22]([CH3:23])[CH3:24])[CH:25]([CH3:26])[CH3:27]", "smiles3D": "C([C:1]#[6N:2]->[Mn+:3]1(<-[3H-:4])(<-[4C-:5]#[O+:6])(<-[5C-:7]#[O+:8])<-[1P:9]([C:10]([C:11]([H:32])([H:33])[H:34])([C:12]([H:35])([H:36])[H:37])[H:31])([C:13]([C:14]([H:39])([H:40])[H:41])([C:15]([H:42])([H:43])[H:44])[H:38])[C:16]([H:45])([H:46])[C:17]([H:47])([H:48])[N:18]([H:49])[C:19]([H:50])([H:51])[C:20]([H:52])([H:53])[2P:21]->1([C:22]([C:23]([H:55])([H:56])[H:57])([C:24]([H:58])([H:59])[H:60])[H:54])[C:25]([C:26]([H:62])([H:63])[H:64])([C:27]([H:65])([H:66])[H:67])[H:61])([H:28])([H:29])[H:30]", "smiles3Dx": "C([C:1]#[6N:2]->[Mn+:3]1(<-[3H-:4])(<-[4C-:5]#[O+:6])(<-[5C-:7]#[O+:8])<-[1P:9]([C:10]([C:11]([H:32])([H:33])[H:34])([C:12]([H:35])([H:36])[H:37])[H:31])([C:13]([C:14]([H:39])([H:40])[H:41])([C:15]([H:42])([H:43])[H:44])[H:38])[C:16]([H:45])([H:46])[C:17]([H:47])([H:48])[N:18]([H:49])[C:19]([H:50])([H:51])[C:20]([H:52])([H:53])[2P:21]->1([C:22]([C:23]([H:55])([H:56])[H:57])([C:24]([H:58])([H:59])[H:60])[H:54])[C:25]([C:26]([H:62])([H:63])[H:64])([C:27]([H:65])([H:66])[H:67])[H:61])([H:28])([H:29])[H:30]", "dummies": []}
C     -1.7153     4.2662     1.9096
C     -1.2107     3.0158     1.3441
N     -0.7876     1.9625     0.8742
Mn     0.0000     0.0000     0.0000
H     -1.6057    -0.2148    -0.8649
C      0.6943     1.2675    -1.7773
O      1.0593     1.9341    -2.7136
C      1.9765     0.3245     1.1115
O      3.0150     0.4962     1.7002
P      1.0259    -2.1580    -1.3106
C      2.5310    -1.6956    -2.2318
C      3.4057    -2.9023    -2.6446
C      3.4073    -0.7508    -1.4072
C     -0.1542    -2.6240    -2.6127
C     -1.5560    -2.9005    -2.0394
C      0.3147    -3.8087    -3.4724
C      1.4968    -3.5964    -0.3093
C      0.3390    -4.5370     0.0244
N     -0.6775    -3.8860     0.8498
C     -0.3449    -3.9088     2.2831
C      0.0188    -2.5169     2.8225
P     -1.0307    -1.1848     2.1954
C     -2.7104    -1.7963     1.8759
C     -3.6609    -0.6149     1.6292
C     -3.2652    -2.7031     3.0013
C     -1.1598     0.0373     3.5374
C      0.2286     0.5700     3.9125
C     -1.8506    -0.5082     4.8005
H     -0.9858     5.0796     1.7180
H     -1.8562     4.1452     3.0034
H     -2.6864     4.5201     1.4372
H      2.2184    -1.1626    -3.1556
H      2.8503    -3.7643    -3.0376
H      4.0348    -3.2544    -1.7985
H      4.1036    -2.5814    -3.4473
H      2.9384     0.2363    -1.2850
H      3.6430    -1.1986    -0.4185
H      4.3680    -0.5647    -1.9344
H     -0.2469    -1.7444    -3.2870
H     -2.3224    -2.5195    -2.7477
H     -1.7132    -2.3889    -1.0774
H     -1.7670    -3.9799    -1.9064
H      1.0413    -3.4546    -4.2324
H      0.7553    -4.6327    -2.8812
H     -0.5390    -4.2241    -4.0499
H      2.2533    -4.1905    -0.8436
H      1.9522    -3.2339     0.6329
H      0.7454    -5.4427     0.5282
H     -0.1126    -4.9450    -0.8937
H     -1.5613    -4.4344     0.7234
H      0.5090    -4.5843     2.5139
H     -1.1843    -4.3401     2.8637
H     -0.0335    -2.5448     3.9253
H      1.0654    -2.2890     2.5372
H     -2.6846    -2.3879     0.9448
H     -3.8472    -0.0320     2.5538
H     -4.6378    -0.9937     1.2598
H     -3.2474     0.0655     0.8564
H     -3.5320    -3.6946     2.5771
H     -4.1971    -2.2952     3.4488
H     -2.5528    -2.8805     3.8262
H     -1.7611     0.8922     3.1673
H      0.9414    -0.2511     4.1339
H      0.1657     1.2247     4.8077
H      0.6226     1.2059     3.1001
H     -1.8200     0.2614     5.6011
H     -1.3626    -1.4128     5.2084
H     -2.9261    -0.6878     4.6249
68
{"conf": 18, "E": 118.35, "rms": -1.0, "geom": "OH", "total_charge": 0, "CA_charge": 1, "smiles": "C[C:1]#[6N:2]->[Mn+:3]1(<-[3H-:4])(<-[4C-:5]#[O+:6])(<-[5C-:7]#[O+:8])<-[1P:9]([CH:10]([CH3:11])[CH3:12])([CH:13]([CH3:14])[CH3:15])[CH2:16][CH2:17][NH:18][CH2:19][CH2:20][2P:21]->1([CH:22]([CH3:23])[CH3:24])[CH:25]([CH3:26])[CH3:27]", "smiles3D": "C([C:1]#[6N:2]->[Mn+:3]1(<-[3H-:4])(<-[4C-:5]#[O+:6])(<-[5C-:7]#[O+:8])<-[1P:9]([C:10]([C:11]([H:32])([H:33])[H:34])([C:12]([H:35])([H:36])[H:37])[H:31])([C:13]([C:14]([H:39])([H:40])[H:41])([C:15]([H:42])([H:43])[H:44])[H:38])[C:16]([H:45])([H:46])[C:17]([H:47])([H:48])[N:18]([H:49])[C:19]([H:50])([H:51])[C:20]([H:52])([H:53])[2P:21]->1([C:22]([C:23]([H:55])([H:56])[H:57])([C:24]([H:58])([H:59])[H:60])[H:54])[C:25]([C:26]([H:62])([H:63])[H:64])([C:27]([H:65])([H:66])[H:67])[H:61])([H:28])([H:29])[H:30]", "smiles3Dx": "C([C:1]#[6N:2]->[Mn+:3]1(<-[3H-:4])(<-[4C-:5]#[O+:6])(<-[5C-:7]#[O+:8])<-[1P:9]([C:10]([C:11]([H:32])([H:33])[H:34])([C:12]([H:35])([H:36])[H:37])[H:31])([C:13]([C:14]([H:39])([H:40])[H:41])([C:15]([H:42])([H:43])[H:44])[H:38])[C:16]([H:45])([H:46])[C:17]([H:47])([H:48])[N:18]([H:49])[C:19]([H:50])([H:51])[C:20]([H:52])([H:53])[2P:21]->1([C:22]([C:23]([H:55])([H:56])[H:57])([C:24]([H:58])([H:59])[H:60])[H:54])[C:25]([C:26]([H:62])([H:63])[H:64])([C:27]([H:65])([H:66])[H:67])[H:61])([H:28])([H:29])[H:30]", "dummies": []}
C     -2.3145    -4.1350    -1.5407
C     -1.6308    -2.9249    -1.0865
N     -1.0603    -1.9061    -0.7047
Mn     0.0000     0.0000     0.0000
H     -0.6646    -0.1973     1.7030
C      1.7297    -1.4094     0.5197
O      2.6386    -2.1541     0.7910
C      0.8184     0.1392    -2.1331
O      1.2471     0.2045    -3.2585
P      1.5348     2.0872     0.8305
C      3.0732     2.3243    -0.1096
C      3.8049     0.9984    -0.3330
C      2.7935     2.9856    -1.4698
C      1.9880     1.9560     2.5888
C      3.1956     2.8326     2.9494
C      2.2585     0.5067     2.9955
C      0.7427     3.7004     0.6928
C     -0.3121     3.9475     1.7783
N     -1.1846     2.7737     1.9608
C     -2.5413     3.0154     1.4665
C     -2.5994     2.9702    -0.0626
P     -2.2685     1.3165    -0.7106
C     -3.7325     0.2943    -0.3549
C     -5.0362     1.1115    -0.2226
C     -3.5348    -0.5119     0.9389
C     -2.2226     1.5138    -2.5123
C     -1.2304     2.6185    -2.9063
C     -3.5945     1.8342    -3.1173
H     -1.5709    -4.8469    -1.9541
H     -3.0505    -3.8696    -2.3273
H     -2.8413    -4.6046    -0.6848
H      3.7440     3.0007     0.4506
H      4.1153     0.5444     0.6228
H      3.1879     0.2883    -0.9129
H      4.7388     1.1782    -0.9072
H      3.7172     3.0041    -2.0869
H      2.4830     4.0423    -1.3420
H      2.0131     2.4503    -2.0344
H      1.1333     2.2984     3.1963
H      4.1433     2.4025     2.5619
H      3.2893     2.8923     4.0548
H      3.0616     3.8685     2.5742
H      1.3610    -0.1158     2.8182
H      2.4657     0.4621     4.0862
H      3.1321     0.0746     2.4786
H      0.2732     3.7783    -0.3031
H      1.5188     4.4903     0.7735
H      0.1925     4.2128     2.7330
H     -0.8793     4.8652     1.5023
H     -1.2618     2.5834     2.9876
H     -2.9204     4.0006     1.8206
H     -3.2287     2.2738     1.9061
H     -3.6038     3.2986    -0.3900
H     -1.8680     3.6807    -0.4746
H     -3.8568    -0.4280    -1.1896
H     -5.8949     0.4098    -0.1566
H     -5.2384     1.7676    -1.0835
H     -5.0524     1.7258     0.6989
H     -2.6082    -1.0998     0.9299
H     -4.3732    -1.2313     1.0569
H     -3.5169     0.1297     1.8387
H     -1.8683     0.5558    -2.9491
H     -1.6694     3.6289    -2.7659
H     -0.3025     2.5568    -2.3089
H     -0.9586     2.5118    -3.9781
H     -3.4863     1.9907    -4.2120
H     -4.0182     2.7670    -2.6916
H     -4.2943     0.9834    -2.9988
68
{"conf": 19, "E": 137.54, "rms": -1.0, "geom": "OH", "total_charge": 0, "CA_charge": 1, "smiles": "C[C:1]#[6N:2]->[Mn+:3]1(<-[3H-:4])(<-[4C-:5]#[O+:6])(<-[5C-:7]#[O+:8])<-[1P:9]([CH:10]([CH3:11])[CH3:12])([CH:13]([CH3:14])[CH3:15])[CH2:16][CH2:17][NH:18][CH2:19][CH2:20][2P:21]->1([CH:22]([CH3:23])[CH3:24])[CH:25]([CH3:26])[CH3:27]", "smiles3D": "C([C:1]#[6N:2]->[Mn+:3]1(<-[3H-:4])(<-[4C-:5]#[O+:6])(<-[5C-:7]#[O+:8])<-[1P:9]([C:10]([C:11]([H:32])([H:33])[H:34])([C:12]([H:35])([H:36])[H:37])[H:31])([C:13]([C:14]([H:39])([H:40])[H:41])([C:15]([H:42])([H:43])[H:44])[H:38])[C:16]([H:45])([H:46])[C:17]([H:47])([H:48])[N:18]([H:49])[C:19]([H:50])([H:51])[C:20]([H:52])([H:53])[2P:21]->1([C:22]([C:23]([H:55])([H:56])[H:57])([C:24]([H:58])([H:59])[H:60])[H:54])[C:25]([C:26]([H:62])([H:63])[H:64])([C:27]([H:65])([H:66])[H:67])[H:61])([H:28])([H:29])[H:30]", "smiles3Dx": "C([C:1]#[6N:2]->[Mn+:3]1(<-[3H-:4])(<-[4C-:5]#[O+:6])(<-[5C-:7]#[O+:8])<-[1P:9]([C:10]([C:11]([H:32])([H:33])[H:34])([C:12]([H:35])([H:36])[H:37])[H:31])([C:13]([C:14]([H:39])([H:40])[H:41])([C:15]([H:42])([H:43])[H:44])[H:38])[C:16]([H:45])([H:46])[C:17]([H:47])([H:48])[N:18]([H:49])[C:19]([H:50])([H:51])[C:20]([H:52])([H:53])[2P:21]->1([C:22]([C:23]([H:55])([H:56])[H:57])([C:24]([H:58])([H:59])[H:60])[H:54])[C:25]([C:26]([H:62])([H:63])[H:64])([C:27]([H:65])([H:66])[H:67])[H:61])([H:28])([H:29])[H:30]", "dummies": []}
C     -0.4516     4.2633     2.5360
C     -0.3237     3.0123     1.7900
N     -0.2117     1.9598     1.1663
Mn     0.0000     0.0000     0.0000
H     -0.4739    -0.9468     1.5018
C     -2.2293     0.1740    -0.4890
O     -3.4037     0.2650    -0.7472
C      0.3941     1.3111    -1.8324
O      0.5858     2.0087    -2.7976
P      0.0212    -2.3374    -1.3512
C     -0.1997    -3.6410    -0.1119
C      0.3197    -5.0153    -0.5824
C     -1.6660    -3.7329     0.3378
C     -1.3727    -2.4314    -2.5150
C     -1.5194    -3.8034    -3.2025
C     -1.2350    -1.3497    -3.5900
C      1.5173    -2.7705    -2.2675
C      2.2107    -1.5306    -2.8621
N      3.4659    -1.1824    -2.1691
C      3.5896     0.2334    -1.7954
C      3.8574     0.4888    -0.3030
P      2.5832    -0.1538     0.8153
C      2.7652     0.9335     2.2623
C      4.1596     0.8642     2.9007
C      1.6861     0.6760     3.3303
C      3.0433    -1.8614     1.2607
C      4.5674    -2.1070     1.3277
C      2.3954    -2.3040     2.5770
H      0.3605     4.3276     3.2891
H     -1.4349     4.2891     3.0488
H     -0.3760     5.1206     1.8359
H      0.3936    -3.3493     0.7773
H     -0.1507    -5.8344     0.0023
H      1.4117    -5.0849    -0.3953
H      0.1545    -5.2139    -1.6549
H     -2.0553    -2.7261     0.5984
H     -2.3235    -4.1855    -0.4267
H     -1.7334    -4.3617     1.2511
H     -2.3062    -2.2316    -1.9493
H     -1.7584    -4.6109    -2.4913
H     -2.3877    -3.7653    -3.8947
H     -0.6445    -4.0808    -3.8184
H     -1.1797    -0.3470    -3.1288
H     -2.1290    -1.3553    -4.2495
H     -0.3393    -1.5225    -4.2223
H      2.2128    -3.3081    -1.5996
H      1.2546    -3.4530    -3.0925
H      1.5067    -0.6870    -2.9430
H      2.4810    -1.7668    -3.9136
H      3.7279    -1.8277    -1.4006
H      4.4724     0.6290    -2.3413
H      2.7712     0.8633    -2.1549
H      4.8391     0.0581    -0.0404
H      3.9233     1.5875    -0.1543
H      2.6229     1.9737     1.8962
H      4.3021    -0.0604     3.4924
H      4.2705     1.7122     3.6098
H      4.9643     0.9726     2.1468
H      1.4868     1.6221     3.8775
H      0.7314     0.3425     2.8891
H      1.9999    -0.0596     4.0951
H      2.6398    -2.5196     0.4719
H      4.7611    -3.1152     1.7527
H      5.0307    -2.1219     0.3240
H      5.1095    -1.3832     1.9538
H      1.3337    -1.9940     2.6324
H      2.9601    -1.9374     3.4554
H      2.4090    -3.4136     2.6329
68
{"conf": 20, "E": 120.65, "rms": -1.0, "geom": "OH", "total_charge": 0, "CA_charge": 1, "smiles": "C[C:1]#[6N:2]->[Mn+:3]1(<-[3H-:4])(<-[4C-:5]#[O+:6])(<-[5C-:7]#[O+:8])<-[1P:9]([CH:10]([CH3:11])[CH3:12])([CH:13]([CH3:14])[CH3:15])[CH2:16][CH2:17][NH:18][CH2:19][CH2:20][2P:21]->1([CH:22]([CH3:23])[CH3:24])[CH:25]([CH3:26])[CH3:27]", "smiles3D": "C([C:1]#[6N:2]->[Mn+:3]1(<-[3H-:4])(<-[4C-:5]#[O+:6])(<-[5C-:7]#[O+:8])<-[1P:9]([C:10]([C:11]([H:32])([H:33])[H:34])([C:12]([H:35])([H:36])[H:37])[H:31])([C:13]([C:14]([H:39])([H:40])[H:41])([C:15]([H:42])([H:43])[H:44])[H:38])[C:16]([H:45])([H:46])[C:17]([H:47])([H:48])[N:18]([H:49])[C:19]([H:50])([H:51])[C:20]([H:52])([H:53])[2P:21]->1([C:22]([C:23]([H:55])([H:56])[H:57])([C:24]([H:58])([H:59])[H:60])[H:54])[C:25]([C:26]([H:62])([H:63])[H:64])([C:27]([H:65])([H:66])[H:67])[H:61])([H:28])([H:29])[H:30]", "smiles3Dx": "C([C:1]#[6N:2]->[Mn+:3]1(<-[3H-:4])(<-[4C-:5]#[O+:6])(<-[5C-:7]#[O+:8])<-[1P:9]([C:10]([C:11]([H:32])([H:33])[H:34])([C:12]([H:35])([H:36])[H:37])[H:31])([C:13]([C:14]([H:39])([H:40])[H:41])([C:15]([H:42])([H:43])[H:44])[H:38])[C:16]([H:45])([H:46])[C:17]([H:47])([H:48])[N:18]([H:49])[C:19]([H:50])([H:51])[C:20]([H:52])([H:53])[2P:21]->1([C:22]([C:23]([H:55])([H:56])[H:57])([C:24]([H:58])([H:59])[H:60])[H:54])[C:25]([C:26]([H:62])([H:63])[H:64])([C:27]([H:65])([H:66])[H:67])[H:61])([H:28])([H:29])[H:30]", "dummies": []}
C     -2.5936     2.0185    -3.7400
C     -1.8251     1.4244    -2.6472
N     -1.1832     0.9267    -1.7257
Mn     0.0000     0.0000     0.0000
H     -0.8008    -1.6080    -0.3599
C      1.5853    -0.4968    -1.5759
O      2.4176    -0.7551    -2.4096
C      1.0767     1.9943     0.3377
O      1.6456     3.0425     0.5157
P      1.4884    -1.1313     1.9871
C      0.7393    -2.5926     2.7692
C      0.3712    -3.6746     1.7418
C      1.6640    -3.2065     3.8384
C      3.1149    -1.6641     1.3859
C      3.9310    -0.4459     0.9133
C      3.0000    -2.6982     0.2479
C      1.9712     0.0062     3.3209
C      1.0048     0.0449     4.5425
N      0.2654     1.3086     4.7136
C     -0.5590     1.6937     3.5624
C     -1.7193     0.7235     3.3027
P     -2.1075     0.6627     1.5483
C     -2.8971     2.2404     1.1172
C     -3.7990     2.7645     2.2469
C     -1.8588     3.3043     0.7537
C     -3.4450    -0.5478     1.4167
C     -3.0171    -1.8987     2.0033
C     -3.8557    -0.7381    -0.0521
H     -2.2887     1.5558    -4.7010
H     -3.6752     1.8400    -3.5694
H     -2.4003     3.1103    -3.7763
H     -0.2025    -2.2792     3.2553
H     -0.0284    -3.2466     0.8093
H      1.2231    -4.3375     1.4988
H     -0.4196    -4.3262     2.1711
H      2.5357    -3.7175     3.3802
H      2.0389    -2.4556     4.5588
H      1.0983    -3.9672     4.4173
H      3.6692    -2.1311     2.2259
H      3.3779     0.1621     0.1743
H      4.1968     0.2088     1.7675
H      4.8911    -0.7733     0.4605
H      3.7713    -2.5427    -0.5363
H      2.0114    -2.6856    -0.2477
H      3.1826    -3.7156     0.6500
H      2.0841     1.0239     2.9001
H      2.9690    -0.3093     3.6934
H      1.6435    -0.0637     5.4472
H      0.3303    -0.8103     4.6521
H      0.9630     2.0727     4.8770
H     -0.9851     2.6977     3.7703
H      0.0726     1.8094     2.6703
H     -1.4411    -0.2861     3.6268
H     -2.6103     1.0389     3.8809
H     -3.5316     2.0795     0.2253
H     -4.5110     1.9896     2.5935
H     -3.2075     3.1366     3.1077
H     -4.4030     3.6168     1.8688
H     -1.3016     3.0039    -0.1518
H     -1.1543     3.5055     1.5820
H     -2.3718     4.2586     0.5075
H     -4.3240    -0.1824     1.9853
H     -2.9306    -1.8438     3.1067
H     -3.7834    -2.6740     1.7892
H     -2.0568    -2.2297     1.5672
H     -2.9857    -1.0021    -0.6850
H     -4.6069    -1.5520    -0.1374
H     -4.3363     0.1716    -0.4601
68
{"conf": 21, "E": 137.61, "rms": -1.0, "geom": "OH", "total_charge": 0, "CA_charge": 1, "smiles": "C[C:1]#[6N:2]->[Mn+:3]1(<-[3H-:4])(<-[4C-:5]#[O+:6])(<-[5C-:7]#[O+:8])<-[1P:9]([CH:10]([CH3:11])[CH3:12])([CH:13]([CH3:14])[CH3:15])[CH2:16][CH2:17][NH:18][CH2:19][CH2:20][2P:21]->1([CH:22]([CH3:23])[CH3:24])[CH:25]([CH3:26])[CH3:27]", "smiles3D": "C([C:1]#[6N:2]->[Mn+:3]1(<-[3H-:4])(<-[4C-:5]#[O+:6])(<-[5C-:7]#[O+:8])<-[1P:9]([C:10]([C:11]([H:32])([H:33])[H:34])([C:12]([H:35])([H:36])[H:37])[H:31])([C:13]([C:14]([H:39])([H:40])[H:41])([C:15]([H:42])([H:43])[H:44])[H:38])[C:16]([H:45])([H:46])[C:17]([H:47])([H:48])[N:18]([H:49])[C:19]([H:50])([H:51])[C:20]([H:52])([H:53])[2P:21]->1([C:22]([C:23]([H:55])([H:56])[H:57])([C:24]([H:58])([H:59])[H:60])[H:54])[C:25]([C:26]([H:62])([H:63])[H:64])([C:27]([H:65])([H:66])[H:67])[H:61])([H:28])([H:29])[H:30]", "smiles3Dx": "C([C:1]#[6N:2]->[Mn+:3]1(<-[3H-:4])(<-[4C-:5]#[O+:6])(<-[5C-:7]#[O+:8])<-[1P:9]([C:10]([C:11]([H:32])([H:33])[H:34])([C:12]([H:35])([H:36])[H:37])[H:31])([C:13]([C:14]([H:39])([H:40])[H:41])([C:15]([H:42])([H:43])[H:44])[H:38])[C:16]([H:45])([H:46])[C:17]([H:47])([H:48])[N:18]([H:49])[C:19]([H:50])([H:51])[C:20]([H:52])([H:53])[2P:21]->1([C:22]([C:23]([H:55])([H:56])[H:57])([C:24]([H:58])([H:59])[H:60])[H:54])[C:25]([C:26]([H:62])([H:63])[H:64])([C:27]([H:65])([H:66])[H:67])[H:61])([H:28])([H:29])[H:30]", "dummies": []}
C      2.2837     3.5143    -2.6903
C      1.6093     2.4940    -1.8889
N      1.0430     1.6388    -1.2118
Mn     0.0000     0.0000     0.0000
H     -1.6180     0.8521    -0.1765
C     -0.2591    -0.8302    -2.1187
O     -0.3924    -1.2595    -3.2379
C      2.0274    -1.0531     0.1420
O      3.0957    -1.6077     0.2147
P     -1.2517    -2.2569     0.9437
C     -1.7876    -3.3343    -0.4071
C     -2.8091    -2.6146    -1.3087
C     -0.5746    -3.8414    -1.2141
C     -2.7899    -1.9624     1.8584
C     -3.3782    -3.2505     2.4636
C     -2.5798    -0.9309     2.9548
C     -0.2264    -3.3974     1.8980
C      0.2443    -2.7967     3.2080
N      1.0099    -1.5878     2.9184
C      0.9169    -0.6199     4.0022
C      1.5153     0.7001     3.5467
P      0.5553     1.5046     2.2392
C      1.7237     2.7848     1.6835
C      1.0139     3.9088     0.9004
C      2.5064     3.4121     2.8550
C     -0.7763     2.4922     3.0049
C     -1.1956     2.0099     4.4050
C     -2.0046     2.5632     2.0862
H      2.4578     3.1252    -3.7145
H      3.2556     3.7692    -2.2200
H      1.6487     4.4225    -2.7412
H     -2.2855    -4.2247     0.0243
H     -3.8226    -2.7123    -0.8659
H     -2.8628    -3.0725    -2.3187
H     -2.6026    -1.5324    -1.4094
H     -0.8461    -4.1022    -2.2585
H     -0.1893    -4.7713    -0.7442
H      0.2689    -3.1266    -1.2231
H     -3.5328    -1.5480     1.1453
H     -2.6914    -3.7220     3.1943
H     -3.6599    -3.9827     1.6841
H     -4.3151    -3.0016     3.0067
H     -2.4229    -1.3859     3.9538
H     -3.4788    -0.2834     3.0374
H     -1.7090    -0.3079     2.7002
H     -0.7972    -4.3256     2.1044
H      0.6654    -3.6643     1.2929
H      0.8906    -3.5374     3.7310
H     -0.6197    -2.6188     3.8736
H      2.0156    -1.8616     2.8092
H     -0.1223    -0.4796     4.3398
H      1.4955    -0.9885     4.8793
H      1.5990     1.3764     4.4185
H      2.5394     0.5047     3.1622
H      2.4561     2.2999     1.0036
H      0.5628     4.6725     1.5663
H      1.7597     4.4414     0.2729
H      0.2263     3.5209     0.2310
H      3.0708     4.3015     2.5009
H      3.2645     2.7080     3.2535
H      1.8336     3.7376     3.6751
H     -0.4072     3.5244     3.1363
H     -0.3495     1.9982     5.1158
H     -1.9200     2.7395     4.8261
H     -1.7130     1.0424     4.4100
H     -1.7475     3.0103     1.1081
H     -2.4590     1.5770     1.9033
H     -2.7792     3.2140     2.5450
68
{"conf": 22, "E": 124.29, "rms": -1.0, "geom": "OH", "total_charge": 0, "CA_charge": 1, "smiles": "C[C:1]#[6N:2]->[Mn+:3]1(<-[3H-:4])(<-[4C-:5]#[O+:6])(<-[5C-:7]#[O+:8])<-[1P:9]([CH:10]([CH3:11])[CH3:12])([CH:13]([CH3:14])[CH3:15])[CH2:16][CH2:17][NH:18][CH2:19][CH2:20][2P:21]->1([CH:22]([CH3:23])[CH3:24])[CH:25]([CH3:26])[CH3:27]", "smiles3D": "C([C:1]#[6N:2]->[Mn+:3]1(<-[3H-:4])(<-[4C-:5]#[O+:6])(<-[5C-:7]#[O+:8])<-[1P:9]([C:10]([C:11]([H:32])([H:33])[H:34])([C:12]([H:35])([H:36])[H:37])[H:31])([C:13]([C:14]([H:39])([H:40])[H:41])([C:15]([H:42])([H:43])[H:44])[H:38])[C:16]([H:45])([H:46])[C:17]([H:47])([H:48])[N:18]([H:49])[C:19]([H:50])([H:51])[C:20]([H:52])([H:53])[2P:21]->1([C:22]([C:23]([H:55])([H:56])[H:57])([C:24]([H:58])([H:59])[H:60])[H:54])[C:25]([C:26]([H:62])([H:63])[H:64])([C:27]([H:65])([H:66])[H:67])[H:61])([H:28])([H:29])[H:30]", "smiles3Dx": "C([C:1]#[6N:2]->[Mn+:3]1(<-[3H-:4])(<-[4C-:5]#[O+:6])(<-[5C-:7]#[O+:8])<-[1P:9]([C:10]([C:11]([H:32])([H:33])[H:34])([C:12]([H:35])([H:36])[H:37])[H:31])([C:13]([C:14]([H:39])([H:40])[H:41])([C:15]([H:42])([H:43])[H:44])[H:38])[C:16]([H:45])([H:46])[C:17]([H:47])([H:48])[N:18]([H:49])[C:19]([H:50])([H:51])[C:20]([H:52])([H:53])[2P:21]->1([C:22]([C:23]([H:55])([H:56])[H:57])([C:24]([H:58])([H:59])[H:60])[H:54])[C:25]([C:26]([H:62])([H:63])[H:64])([C:27]([H:65])([H:66])[H:67])[H:61])([H:28])([H:29])[H:30]", "dummies": []}
C      2.8680    -2.1441     3.4614
C      2.0216    -1.5156     2.4484
N      1.3077    -0.9827     1.6019
Mn     0.0000     0.0000     0.0000
H      1.3625     1.1778    -0.3052
C      1.0389    -1.4177    -1.4672
O      1.5858    -2.1640    -2.2406
C     -1.5812    -1.6074     0.3907
O     -2.4092    -2.4613     0.5904
P     -1.4101     0.9242    -2.1190
C     -2.9958     1.6713    -1.6207
C     -4.0585     0.6173    -1.2989
C     -3.5532     2.6897    -2.6340
C     -1.6463    -0.3518    -3.3955
C     -2.1497    -1.6818    -2.8196
C     -2.5626     0.1037    -4.5381
C     -0.4901     2.1888    -3.0292
C      0.1993     3.1964    -2.1054
N     -0.7179     3.6373    -1.0520
C     -0.0903     3.7749     0.2647
C     -1.1229     3.4509     1.3439
P     -1.0775     1.7134     1.8442
C     -2.8089     1.3925     2.2888
C     -3.0424    -0.0694     2.7222
C     -3.2958     2.3516     3.3932
C     -0.1452     1.8047     3.3969
C     -0.2547     0.5119     4.2182
C      1.3286     2.1164     3.1026
H      3.9305    -2.0753     3.1501
H      2.5822    -3.2103     3.5723
H      2.7315    -1.6215     4.4305
H     -2.8055     2.2239    -0.6868
H     -4.9005     1.1017    -0.7597
H     -3.6519    -0.1564    -0.6199
H     -4.4874     0.1585    -2.2084
H     -4.5522     3.0373    -2.2942
H     -3.6820     2.2869    -3.6498
H     -2.9224     3.5988    -2.6743
H     -0.6470    -0.5499    -3.8403
H     -3.1278    -1.6092    -2.3192
H     -2.2621    -2.4188    -3.6435
H     -1.4079    -2.1145    -2.1290
H     -3.6257     0.1399    -4.2380
H     -2.2353     1.0763    -4.9557
H     -2.4946    -0.6301    -5.3695
H     -1.1685     2.7294    -3.7139
H      0.2878     1.6876    -3.6432
H      1.1341     2.7515    -1.7195
H      0.5202     4.0721    -2.7132
H     -1.1426     4.5552    -1.3255
H      0.2485     4.8274     0.3958
H      0.8102     3.1482     0.3948
H     -2.1377     3.7021     0.9696
H     -0.9178     4.0866     2.2306
H     -3.4274     1.5818     1.3901
H     -3.4631    -0.1430     3.7483
H     -2.1257    -0.6802     2.7065
H     -3.7798    -0.5449     2.0413
H     -4.3855     2.2041     3.5516
H     -2.7896     2.1652     4.3609
H     -3.1530     3.4127     3.1082
H     -0.5516     2.6359     4.0104
H     -0.0832    -0.3877     3.6065
H      0.4856     0.5131     5.0463
H     -1.2493     0.4369     4.6984
H      1.9332     2.0676     4.0332
H      1.7567     1.4134     2.3629
H      1.4293     3.1485     2.7087
68
{"conf": 23, "E": 127.09, "rms": -1.0, "geom": "OH", "total_charge": 0, "CA_charge": 1, "smiles": "C[C:1]#[6N:2]->[Mn+:3]1(<-[3H-:4])(<-[4C-:5]#[O+:6])(<-[5C-:7]#[O+:8])<-[1P:9]([CH:10]([CH3:11])[CH3:12])([CH:13]([CH3:14])[CH3:15])[CH2:16][CH2:17][NH:18][CH2:19][CH2:20][2P:21]->1([CH:22]([CH3:23])[CH3:24])[CH:25]([CH3:26])[CH3:27]", "smiles3D": "C([C:1]#[6N:2]->[Mn+:3]1(<-[3H-:4])(<-[4C-:5]#[O+:6])(<-[5C-:7]#[O+:8])<-[1P:9]([C:10]([C:11]([H:32])([H:33])[H:34])([C:12]([H:35])([H:36])[H:37])[H:31])([C:13]([C:14]([H:39])([H:40])[H:41])([C:15]([H:42])([H:43])[H:44])[H:38])[C:16]([H:45])([H:46])[C:17]([H:47])([H:48])[N:18]([H:49])[C:19]([H:50])([H:51])[C:20]([H:52])([H:53])[2P:21]->1([C:22]([C:23]([H:55])([H:56])[H:57])([C:24]([H:58])([H:59])[H:60])[H:54])[C:25]([C:26]([H:62])([H:63])[H:64])([C:27]([H:65])([H:66])[H:67])[H:61])([H:28])([H:29])[H:30]", "smiles3Dx": "C([C:1]#[6N:2]->[Mn+:3]1(<-[3H-:4])(<-[4C-:5]#[O+:6])(<-[5C-:7]#[O+:8])<-[1P:9]([C:10]([C:11]([H:32])([H:33])[H:34])([C:12]([H:35])([H:36])[H:37])[H:31])([C:13]([C:14]([H:39])([H:40])[H:41])([C:15]([H:42])([H:43])[H:44])[H:38])[C:16]([H:45])([H:46])[C:17]([H:47])([H:48])[N:18]([H:49])[C:19]([H:50])([H:51])[C:20]([H:52])([H:53])[2P:21]->1([C:22]([C:23]([H:55])([H:56])[H:57])([C:24]([H:58])([H:59])[H:60])[H:54])[C:25]([C:26]([H:62])([H:63])[H:64])([C:27]([H:65])([H:66])[H:67])[H:61])([H:28])([H:29])[H:30]", "dummies": []}
C      0.8649     0.9120     4.8178
C      0.6161     0.6378     3.4033
N      0.4039     0.4122     2.2146
Mn     0.0000     0.0000     0.0000
H      1.2982     1.2265    -0.4317
C      1.6275    -1.6063     0.1150
O      2.4841    -2.4529     0.1775
C     -1.4849    -1.6058     0.6676
O     -2.2611    -2.4530     1.0341
P     -0.3988    -0.5429    -2.6273
C     -2.1278    -0.9353    -3.0456
C     -2.3818    -1.0422    -4.5725
C     -2.6004    -2.2229    -2.3457
C      0.6461    -1.9708    -3.0362
C      2.1218    -1.5379    -3.1182
C      0.2547    -2.6613    -4.3497
C      0.1790     0.7661    -3.7442
C     -0.9010     1.8345    -4.0843
N     -0.6859     3.1537    -3.4644
C     -0.6800     3.1309    -1.9972
C     -2.0674     2.8500    -1.3985
P     -1.9218     1.8782     0.1108
C     -1.6116     3.0193     1.4885
C     -2.6427     4.1573     1.5907
C     -0.2067     3.6216     1.3682
C     -3.5324     1.0890     0.3685
C     -3.7656     0.7757     1.8543
C     -4.6989     1.9215    -0.1971
H      1.9480     0.8024     5.0309
H      0.2903     0.1953     5.4398
H      0.5438     1.9473     5.0542
H     -2.7557    -0.1058    -2.6582
H     -3.3944    -0.6424    -4.7932
H     -1.6699    -0.4705    -5.1928
H     -2.3853    -2.0878    -4.9385
H     -3.0433    -1.9700    -1.3664
H     -1.7930    -2.9653    -2.1973
H     -3.4193    -2.7129    -2.9150
H      0.5510    -2.7113    -2.2145
H      2.7781    -2.4306    -3.0381
H      2.3457    -1.0367    -4.0835
H      2.3902    -0.8387    -2.3006
H      0.1666    -1.9453    -5.1903
H     -0.6713    -3.2520    -4.2234
H      1.0364    -3.4002    -4.6289
H      1.0606     1.2610    -3.2880
H      0.5109     0.2974    -4.6924
H     -1.9367     1.5060    -3.9326
H     -0.8570     1.9929    -5.1844
H      0.2423     3.5167    -3.7866
H      0.0685     2.4149    -1.6394
H     -0.3453     4.1284    -1.6439
H     -2.5775     3.8067    -1.1920
H     -2.6795     2.2851    -2.1165
H     -1.6488     2.4353     2.4316
H     -2.6526     4.8127     0.6999
H     -2.3761     4.8038     2.4541
H     -3.6574     3.7843     1.8073
H      0.5481     2.8435     1.1410
H     -0.1678     4.4035     0.5845
H      0.0779     4.0955     2.3318
H     -3.5177     0.1236    -0.1772
H     -4.6268     0.0814     1.9550
H     -2.8786     0.2734     2.2942
H     -3.9967     1.6825     2.4450
H     -5.6672     1.5449     0.1965
H     -4.6253     2.9974     0.0375
H     -4.7460     1.8104    -1.2999
68
{"conf": 24, "E": 133.48, "rms": -1.0, "geom": "OH", "total_charge": 0, "CA_charge": 1, "smiles": "C[C:1]#[6N:2]->[Mn+:3]1(<-[3H-:4])(<-[4C-:5]#[O+:6])(<-[5C-:7]#[O+:8])<-[1P:9]([CH:10]([CH3:11])[CH3:12])([CH:13]([CH3:14])[CH3:15])[CH2:16][CH2:17][NH:18][CH2:19][CH2:20][2P:21]->1([CH:22]([CH3:23])[CH3:24])[CH:25]([CH3:26])[CH3:27]", "smiles3D": "C([C:1]#[6N:2]->[Mn+:3]1(<-[3H-:4])(<-[4C-:5]#[O+:6])(<-[5C-:7]#[O+:8])<-[1P:9]([C:10]([C:11]([H:32])([H:33])[H:34])([C:12]([H:35])([H:36])[H:37])[H:31])([C:13]([C:14]([H:39])([H:40])[H:41])([C:15]([H:42])([H:43])[H:44])[H:38])[C:16]([H:45])([H:46])[C:17]([H:47])([H:48])[N:18]([H:49])[C:19]([H:50])([H:51])[C:20]([H:52])([H:53])[2P:21]->1([C:22]([C:23]([H:55])([H:56])[H:57])([C:24]([H:58])([H:59])[H:60])[H:54])[C:25]([C:26]([H:62])([H:63])[H:64])([C:27]([H:65])([H:66])[H:67])[H:61])([H:28])([H:29])[H:30]", "smiles3Dx": "C([C:1]#[6N:2]->[Mn+:3]1(<-[3H-:4])(<-[4C-:5]#[O+:6])(<-[5C-:7]#[O+:8])<-[1P:9]([C:10]([C:11]([H:32])([H:33])[H:34])([C:12]([H:35])([H:36])[H:37])[H:31])([C:13]([C:14]([H:39])([H:40])[H:41])([C:15]([H:42])([H:43])[H:44])[H:38])[C:16]([H:45])([H:46])[C:17]([H:47])([H:48])[N:18]([H:49])[C:19]([H:50])([H:51])[C:20]([H:52])([H:53])[2P:21]->1([C:22]([C:23]([H:55])([H:56])[H:57])([C:24]([H:58])([H:59])[H:60])[H:54])[C:25]([C:26]([H:62])([H:63])[H:64])([C:27]([H:65])([H:66])[H:67])[H:61])([H:28])([H:29])[H:30]", "dummies": []}
C     -2.0412     3.4198    -2.9918
C     -1.4417     2.4169    -2.1129
N     -0.9355     1.5713    -1.3791
Mn     0.0000     0.0000     0.0000
H      1.6432     0.7569    -0.2950
C     -0.3781     1.5511     1.6424
O     -0.5765     2.3672     2.5076
C     -2.1240    -0.8125     0.2570
O     -3.2471    -1.2299     0.3949
P      0.9915    -1.5474     2.0391
C      2.6748    -1.0772     2.5593
C      3.7092    -2.1933     2.3551
C      3.1393     0.1960     1.8513
C      0.0866    -1.2388     3.5902
C     -1.4312    -1.2416     3.3974
C      0.4556    -2.2464     4.6990
C      0.9837    -3.3449     1.8129
C     -0.2391    -3.8113     1.0299
N      0.0779    -3.8010    -0.3980
C     -1.1141    -3.6678    -1.2374
C     -0.8186    -2.8554    -2.5013
P      0.3820    -1.5247    -2.2335
C      2.0616    -2.1653    -2.5117
C      2.0877    -3.5217    -3.2414
C      2.8122    -2.2857    -1.1944
C      0.0894    -0.4306    -3.6481
C      0.1886    -1.1675    -4.9933
C      1.0754     0.7528    -3.6399
H     -1.8589     3.1384    -4.0494
H     -1.5844     4.4100    -2.7885
H     -3.1335     3.4699    -2.8049
H      2.6515    -0.8481     3.6442
H      3.8343    -2.4569     1.2890
H      4.6982    -1.8522     2.7291
H      3.4405    -3.0924     2.9479
H      4.0362     0.5959     2.3710
H      2.3582     0.9811     1.9050
H      3.4371     0.0057     0.8034
H      0.3750    -0.2257     3.9462
H     -1.9216    -1.0299     4.3718
H     -1.8129    -2.2201     3.0540
H     -1.7446    -0.4301     2.7233
H     -0.1096    -3.1968     4.5931
H      0.1808    -1.8172     5.6861
H      1.5402    -2.4720     4.7289
H      1.8898    -3.6579     1.2713
H      0.9915    -3.8478     2.7937
H     -0.5027    -4.8472     1.3422
H     -1.1074    -3.1741     1.2651
H      0.5537    -4.7039    -0.6328
H     -1.4804    -4.6765    -1.5344
H     -1.9621    -3.1944    -0.7102
H     -1.7695    -2.4031    -2.8561
H     -0.4575    -3.5400    -3.2877
H      2.6098    -1.4384    -3.1395
H      1.6196    -4.3273    -2.6431
H      3.1432    -3.8174    -3.4230
H      1.5996    -3.4710    -4.2326
H      3.9025    -2.1647    -1.3704
H      2.4857    -1.5021    -0.4928
H      2.6619    -3.2812    -0.7386
H     -0.9407    -0.0271    -3.5547
H     -0.1109    -0.4742    -5.8080
H      1.2264    -1.4918    -5.2077
H     -0.4999    -2.0334    -5.0433
H      0.6533     1.5873    -4.2394
H      1.2632     1.1264    -2.6149
H      2.0536     0.4874    -4.0911
68
{"conf": 25, "E": 126.21, "rms": -1.0, "geom": "OH", "total_charge": 0, "CA_charge": 1, "smiles": "C[C:1]#[6N:2]->[Mn+:3]1(<-[3H-:4])(<-[4C-:5]#[O+:6])(<-[5C-:7]#[O+:8])<-[1P:9]([CH:10]([CH3:11])[CH3:12])([CH:13]([CH3:14])[CH3:15])[CH2:16][CH2:17][NH:18][CH2:19][CH2:20][2P:21]->1([CH:22]([CH3:23])[CH3:24])[CH:25]([CH3:26])[CH3:27]", "smiles3D": "C([C:1]#[6N:2]->[Mn+:3]1(<-[3H-:4])(<-[4C-:5]#[O+:6])(<-[5C-:7]#[O+:8])<-[1P:9]([C:10]([C:11]([H:32])([H:33])[H:34])([C:12]([H:35])([H:36])[H:37])[H:31])([C:13]([C:14]([H:39])([H:40])[H:41])([C:15]([H:42])([H:43])[H:44])[H:38])[C:16]([H:45])([H:46])[C:17]([H:47])([H:48])[N:18]([H:49])[C:19]([H:50])([H:51])[C:20]([H:52])([H:53])[2P:21]->1([C:22]([C:23]([H:55])([H:56])[H:57])([C:24]([H:58])([H:59])[H:60])[H:54])[C:25]([C:26]([H:62])([H:63])[H:64])([C:27]([H:65])([H:66])[H:67])[H:61])([H:28])([H:29])[H:30]", "smiles3Dx": "C([C:1]#[6N:2]->[Mn+:3]1(<-[3H-:4])(<-[4C-:5]#[O+:6])(<-[5C-:7]#[O+:8])<-[1P:9]([C:10]([C:11]([H:32])([H:33])[H:34])([C:12]([H:35])([H:36])[H:37])[H:31])([C:13]([C:14]([H:39])([H:40])[H:41])([C:15]([H:42])([H:43])[H:44])[H:38])[C:16]([H:45])([H:46])[C:17]([H:47])([H:48])[N:18]([H:49])[C:19]([H:50])([H:51])[C:20]([H:52])([H:53])[2P:21]->1([C:22]([C:23]([H:55])([H:56])[H:57])([C:24]([H:58])([H:59])[H:60])[H:54])[C:25]([C:26]([H:62])([H:63])[H:64])([C:27]([H:65])([H:66])[H:67])[H:61])([H:28])([H:29])[H:30]", "dummies": []}
C     -4.7846     1.3091    -0.4499
C     -3.3804     0.9218    -0.3238
N     -2.1990     0.5984    -0.2237
Mn     0.0000     0.0000     0.0000
H      0.3598     1.7380     0.4720
C     -0.5723    -0.5089     2.1588
O     -0.8724    -0.7778     3.2954
C     -0.6197    -2.1288    -0.5623
O     -0.9591    -3.2473    -0.8597
P      2.5224    -0.7207     0.7214
C      2.9617     0.0663     2.3060
C      4.4885     0.2245     2.5200
C      2.2656     1.4288     2.4701
C      2.5949    -2.5033     1.0927
C      3.8256    -2.8858     1.9385
C      2.6057    -3.3538    -0.1871
C      3.8409    -0.4287    -0.4868
C      4.3645     1.0310    -0.5050
N      4.0670     1.7134    -1.7669
C      2.6389     2.0477    -1.8760
C      2.0397     1.2712    -3.0455
P      0.4337     0.5784    -2.6242
C      0.2677    -0.8531    -3.7190
C      1.3024    -1.9220    -3.3537
C      0.4447    -0.4657    -5.2001
C     -0.7382     1.8020    -3.2538
C     -0.8223     2.9880    -2.2857
C     -2.1346     1.1806    -3.4594
H     -5.3891     0.4213    -0.7275
H     -4.8834     2.0845    -1.2371
H     -5.1447     1.7152     0.5176
H      2.5743    -0.5868     3.1164
H      4.7186     0.0543     3.5933
H      4.8503     1.2481     2.2933
H      5.0972    -0.4929     1.9434
H      1.1846     1.2953     2.6485
H      2.6636     1.9505     3.3669
H      2.3901     2.0996     1.6022
H      1.6850    -2.7664     1.6739
H      4.7734    -2.6741     1.4046
H      3.8071    -3.9775     2.1441
H      3.8236    -2.4063     2.9346
H      2.8061    -4.4178     0.0623
H      1.6190    -3.3581    -0.6656
H      3.3839    -3.0327    -0.9073
H      3.4594    -0.6936    -1.4905
H      4.6896    -1.1039    -0.2604
H      4.0120     1.6546     0.3233
H      5.4707     0.9919    -0.3911
H      4.6185     2.6039    -1.7835
H      2.0907     1.8490    -0.9332
H      2.5221     3.1376    -2.0712
H      2.7231     0.4501    -3.3353
H      1.9301     1.9530    -3.9152
H     -0.7465    -1.2843    -3.5817
H      1.4728    -1.9268    -2.2684
H      0.9390    -2.9240    -3.6659
H      2.2818    -1.7421    -3.8453
H      0.3359    -1.3720    -5.8333
H     -0.3188     0.2562    -5.5406
H      1.4488    -0.0348    -5.3940
H     -0.3750     2.1820    -4.2320
H      0.1631     3.4878    -2.2012
H     -1.1459     2.6704    -1.2766
H     -1.5414     3.7438    -2.6673
H     -2.9354     1.9471    -3.3849
H     -2.2188     0.7360    -4.4703
H     -2.3453     0.3741    -2.7339
68
{"conf": 26, "E": 122.19, "rms": -1.0, "geom": "OH", "total_charge": 0, "CA_charge": 1, "smiles": "C[C:1]#[6N:2]->[Mn+:3]1(<-[3H-:4])(<-[4C-:5]#[O+:6])(<-[5C-:7]#[O+:8])<-[1P:9]([CH:10]([CH3:11])[CH3:12])([CH:13]([CH3:14])[CH3:15])[CH2:16][CH2:17][NH:18][CH2:19][CH2:20][2P:21]->1([CH:22]([CH3:23])[CH3:24])[CH:25]([CH3:26])[CH3:27]", "smiles3D": "C([C:1]#[6N:2]->[Mn+:3]1(<-[3H-:4])(<-[4C-:5]#[O+:6])(<-[5C-:7]#[O+:8])<-[1P:9]([C:10]([C:11]([H:32])([H:33])[H:34])([C:12]([H:35])([H:36])[H:37])[H:31])([C:13]([C:14]([H:39])([H:40])[H:41])([C:15]([H:42])([H:43])[H:44])[H:38])[C:16]([H:45])([H:46])[C:17]([H:47])([H:48])[N:18]([H:49])[C:19]([H:50])([H:51])[C:20]([H:52])([H:53])[2P:21]->1([C:22]([C:23]([H:55])([H:56])[H:57])([C:24]([H:58])([H:59])[H:60])[H:54])[C:25]([C:26]([H:62])([H:63])[H:64])([C:27]([H:65])([H:66])[H:67])[H:61])([H:28])([H:29])[H:30]", "smiles3Dx": "C([C:1]#[6N:2]->[Mn+:3]1(<-[3H-:4])(<-[4C-:5]#[O+:6])(<-[5C-:7]#[O+:8])<-[1P:9]([C:10]([C:11]([H:32])([H:33])[H:34])([C:12]([H:35])([H:36])[H:37])[H:31])([C:13]([C:14]([H:39])([H:40])[H:41])([C:15]([H:42])([H:43])[H:44])[H:38])[C:16]([H:45])([H:46])[C:17]([H:47])([H:48])[N:18]([H:49])[C:19]([H:50])([H:51])[C:20]([H:52])([H:53])[2P:21]->1([C:22]([C:23]([H:55])([H:56])[H:57])([C:24]([H:58])([H:59])[H:60])[H:54])[C:25]([C:26]([H:62])([H:63])[H:64])([C:27]([H:65])([H:66])[H:67])[H:61])([H:28])([H:29])[H:30]", "dummies": []}
C      3.4566     1.6526    -3.1837
C      2.4458     1.1597    -2.2492
N      1.5964     0.7413    -1.4660
Mn     0.0000     0.0000     0.0000
H      1.2709    -0.9083     0.9679
C      0.5381     1.9055     1.1489
O      0.8285     2.9102     1.7495
C     -1.4813     1.2344    -1.2334
O     -2.2559     1.8913    -1.8836
P     -1.9100    -0.5352     1.8647
C     -2.0389    -2.2727     2.3635
C     -0.6768    -2.8082     2.8205
C     -3.0790    -2.4950     3.4769
C     -1.6625     0.4009     3.3974
C     -0.1844     0.3463     3.8414
C     -2.1215     1.8621     3.2266
C     -3.5667    -0.0427     1.3390
C     -4.1459    -0.9828     0.2842
N     -3.3117    -0.9295    -0.9201
C     -3.0969    -2.2427    -1.5202
C     -1.8893    -2.1942    -2.4627
P     -0.3292    -2.2112    -1.5540
C      0.9465    -2.1768    -2.8513
C      2.3673    -2.0959    -2.2550
C      0.8716    -3.3573    -3.8324
C     -0.2673    -3.8002    -0.6665
C     -0.8970    -4.9706    -1.4525
C      1.1549    -4.1695    -0.2371
H      4.4662     1.3830    -2.8113
H      3.2945     1.1905    -4.1792
H      3.3751     2.7556    -3.2692
H     -2.3627    -2.8552     1.4882
H      0.1193    -2.5367     2.1017
H     -0.4010    -2.4251     3.8223
H     -0.7158    -3.9166     2.8829
H     -4.0502    -2.0199     3.2415
H     -3.2715    -3.5849     3.5734
H     -2.7209    -2.1488     4.4673
H     -2.2815    -0.0440     4.1975
H      0.4879    -0.0306     3.0456
H      0.1990     1.3374     4.1645
H     -0.0823    -0.3286     4.7165
H     -1.7860     2.4853     4.0828
H     -1.7530     2.3117     2.2861
H     -3.2297     1.9163     3.2219
H     -4.2426    -0.0253     2.2181
H     -3.5167     0.9820     0.9139
H     -5.1764    -0.6389     0.0403
H     -4.2658    -2.0049     0.6994
H     -3.7900    -0.3230    -1.6282
H     -3.9993    -2.5347    -2.1031
H     -2.9444    -3.0184    -0.7463
H     -1.9373    -3.0682    -3.1367
H     -1.9387    -1.2715    -3.0793
H      0.7770    -1.2477    -3.4381
H      2.3817    -1.6180    -1.2565
H      2.8574    -3.0849    -2.1687
H      3.0143    -1.5019    -2.9343
H      1.5185    -3.1281    -4.7061
H      1.2748    -4.2899    -3.3933
H     -0.1427    -3.5193    -4.2380
H     -0.8548    -3.6811     0.2482
H     -0.7958    -5.9037    -0.8579
H     -0.4264    -5.1603    -2.4273
H     -1.9826    -4.8320    -1.6084
H      1.7317    -4.6093    -1.0729
H      1.1039    -4.9463     0.5557
H      1.6828    -3.2991     0.2015
