# Supplementary material for: MACE: Automated Assessment of Stereochemistry of Transition Metal Complexes and Its Applications in Computational Catalysis
Source: J Chem Theory Comput. 2024 Feb 16;20(5):2313–20. doi: 10.1021/acs.jctc.3c01313 (PMC10938507; doi:10.1021/acs.jctc.3c01313)
Supplement: Supplementary file 3 — ct3c01313_si_003.zip [file ct3c01313_si_003.zip › structures/screening/mace_MeCN/Mn_PNhP_iPr_bic_1.xyz]

68
{"conf": 0, "E": 135.32, "rms": -1.0, "geom": "OH", "total_charge": 0, "CA_charge": 1, "smiles": "C[C:1]#[5N:2]->[Mn+:3]1(<-[3H-:4])(<-[4C-:5]#[O+:6])(<-[6C-:7]#[O+:8])<-[1P:9]([CH:10]([CH3:11])[CH3:12])([CH:13]([CH3:14])[CH3:15])[CH2:16][CH2:17][NH:18][CH2:19][CH2:20][2P:21]->1([CH:22]([CH3:23])[CH3:24])[CH:25]([CH3:26])[CH3:27]", "smiles3D": "C([C:1]#[5N:2]->[Mn+:3]1(<-[3H-:4])(<-[4C-:5]#[O+:6])(<-[6C-:7]#[O+:8])<-[1P:9]([C:10]([C:11]([H:32])([H:33])[H:34])([C:12]([H:35])([H:36])[H:37])[H:31])([C:13]([C:14]([H:39])([H:40])[H:41])([C:15]([H:42])([H:43])[H:44])[H:38])[C:16]([H:45])([H:46])[C:17]([H:47])([H:48])[N:18]([H:49])[C:19]([H:50])([H:51])[C:20]([H:52])([H:53])[2P:21]->1([C:22]([C:23]([H:55])([H:56])[H:57])([C:24]([H:58])([H:59])[H:60])[H:54])[C:25]([C:26]([H:62])([H:63])[H:64])([C:27]([H:65])([H:66])[H:67])[H:61])([H:28])([H:29])[H:30]", "smiles3Dx": "C([C:1]#[5N:2]->[Mn+:3]1(<-[3H-:4])(<-[4C-:5]#[O+:6])(<-[6C-:7]#[O+:8])<-[1P:9]([C:10]([C:11]([H:32])([H:33])[H:34])([C:12]([H:35])([H:36])[H:37])[H:31])([C:13]([C:14]([H:39])([H:40])[H:41])([C:15]([H:42])([H:43])[H:44])[H:38])[C:16]([H:45])([H:46])[C:17]([H:47])([H:48])[N:18]([H:49])[C:19]([H:50])([H:51])[C:20]([H:52])([H:53])[2P:21]->1([C:22]([C:23]([H:55])([H:56])[H:57])([C:24]([H:58])([H:59])[H:60])[H:54])[C:25]([C:26]([H:62])([H:63])[H:64])([C:27]([H:65])([H:66])[H:67])[H:61])([H:28])([H:29])[H:30]", "dummies": []}
C      3.6967     2.8214    -1.7778
C      2.6064     1.9941    -1.2647
N      1.6854     1.3035    -0.8348
Mn     0.0000     0.0000     0.0000
H     -1.2551    -1.1235     0.7363
C      1.3684    -0.3312     1.8021
O      2.1000    -0.5121     2.7438
C      1.0888    -1.8400    -0.8231
O      1.6649    -2.8085    -1.2527
P     -1.1502     2.1269     1.2205
C     -0.1881     3.6282     0.8767
C     -0.9933     4.9326     1.0211
C      1.0868     3.6885     1.7241
C     -1.5146     1.9416     2.9964
C     -1.9111     3.2608     3.6741
C     -0.3620     1.2915     3.7621
C     -2.7719     2.4056     0.5024
C     -3.5921     1.1098     0.5676
N     -4.6645     1.0592    -0.4295
C     -4.1974     0.9664    -1.8227
C     -3.2298    -0.2182    -2.1178
P     -1.4752     0.2258    -2.2986
C     -0.9539    -1.0173    -3.5155
C      0.5441    -0.8940    -3.8503
C     -1.2797    -2.4365    -3.0008
C     -1.4241     1.8272    -3.1692
C     -2.0348     1.7260    -4.5768
C     -0.0088     2.3999    -3.2621
H      4.6344     2.2291    -1.7943
H      3.8278     3.7062    -1.1215
H      3.4514     3.1567    -2.8065
H      0.1295     3.5641    -0.1806
H     -1.9184     4.9171     0.4132
H     -1.2262     5.1989     2.0643
H     -0.3816     5.7695     0.6216
H      0.8790     3.9119     2.7864
H      1.7468     4.4948     1.3388
H      1.6514     2.7362     1.6445
H     -2.3840     1.2590     3.0851
H     -2.6958     3.7986     3.1093
H     -1.0398     3.9140     3.8643
H     -2.3517     3.0343     4.6686
H      0.6218     1.7241     3.5091
H     -0.5094     1.4082     4.8574
H     -0.3741     0.2001     3.5754
H     -3.3058     3.1998     1.0585
H     -2.6443     2.7288    -0.5382
H     -4.0636     1.0510     1.5720
H     -2.9489     0.2191     0.4859
H     -5.2457     0.2115    -0.2270
H     -5.1045     0.7761    -2.4387
H     -3.9024     1.9532    -2.1909
H     -3.3251    -0.9828    -1.3204
H     -3.5613    -0.6875    -3.0680
H     -1.5290    -0.8690    -4.4514
H      0.6734    -0.2271    -4.7275
H      1.1371    -0.4908    -3.0081
H      0.9860    -1.8675    -4.1495
H     -0.7095    -3.2148    -3.5503
H     -1.0940    -2.5475    -1.9167
H     -2.3517    -2.6653    -3.1718
H     -2.0072     2.5612    -2.6014
H     -3.0085     1.1952    -4.5596
H     -2.2233     2.7472    -4.9716
H     -1.3457     1.2200    -5.2846
H      0.0031     3.2710    -3.9520
H      0.7481     1.6883    -3.6199
H      0.2820     2.7984    -2.2786
68
{"conf": 1, "E": 121.63, "rms": -1.0, "geom": "OH", "total_charge": 0, "CA_charge": 1, "smiles": "C[C:1]#[5N:2]->[Mn+:3]1(<-[3H-:4])(<-[4C-:5]#[O+:6])(<-[6C-:7]#[O+:8])<-[1P:9]([CH:10]([CH3:11])[CH3:12])([CH:13]([CH3:14])[CH3:15])[CH2:16][CH2:17][NH:18][CH2:19][CH2:20][2P:21]->1([CH:22]([CH3:23])[CH3:24])[CH:25]([CH3:26])[CH3:27]", "smiles3D": "C([C:1]#[5N:2]->[Mn+:3]1(<-[3H-:4])(<-[4C-:5]#[O+:6])(<-[6C-:7]#[O+:8])<-[1P:9]([C:10]([C:11]([H:32])([H:33])[H:34])([C:12]([H:35])([H:36])[H:37])[H:31])([C:13]([C:14]([H:39])([H:40])[H:41])([C:15]([H:42])([H:43])[H:44])[H:38])[C:16]([H:45])([H:46])[C:17]([H:47])([H:48])[N:18]([H:49])[C:19]([H:50])([H:51])[C:20]([H:52])([H:53])[2P:21]->1([C:22]([C:23]([H:55])([H:56])[H:57])([C:24]([H:58])([H:59])[H:60])[H:54])[C:25]([C:26]([H:62])([H:63])[H:64])([C:27]([H:65])([H:66])[H:67])[H:61])([H:28])([H:29])[H:30]", "smiles3Dx": "C([C:1]#[5N:2]->[Mn+:3]1(<-[3H-:4])(<-[4C-:5]#[O+:6])(<-[6C-:7]#[O+:8])<-[1P:9]([C:10]([C:11]([H:32])([H:33])[H:34])([C:12]([H:35])([H:36])[H:37])[H:31])([C:13]([C:14]([H:39])([H:40])[H:41])([C:15]([H:42])([H:43])[H:44])[H:38])[C:16]([H:45])([H:46])[C:17]([H:47])([H:48])[N:18]([H:49])[C:19]([H:50])([H:51])[C:20]([H:52])([H:53])[2P:21]->1([C:22]([C:23]([H:55])([H:56])[H:57])([C:24]([H:58])([H:59])[H:60])[H:54])[C:25]([C:26]([H:62])([H:63])[H:64])([C:27]([H:65])([H:66])[H:67])[H:61])([H:28])([H:29])[H:30]", "dummies": []}
C      3.3673     3.6604    -0.2470
C      2.3739     2.5903    -0.1770
N      1.5367     1.6923    -0.1233
Mn     0.0000     0.0000     0.0000
H     -1.1849    -1.3747     0.2501
C     -0.4770     0.6303     2.1485
O     -0.7256     0.9569     3.2824
C      1.6454    -1.3072     0.9092
O      2.5109    -1.9947     1.3916
P     -1.9257     1.6465    -0.9951
C     -2.8595     2.5586     0.2675
C     -3.7767     1.6051     1.0526
C     -1.9248     3.2980     1.2538
C     -1.2797     2.8866    -2.1633
C     -2.3845     3.4516    -3.0833
C     -0.5951     4.0590    -1.4520
C     -3.2032     0.7988    -1.9540
C     -3.3825    -0.6634    -1.5380
N     -2.2120    -1.4932    -1.8405
C     -1.9022    -1.6109    -3.2723
C     -0.6612    -0.7903    -3.6613
P      0.6829    -0.9066    -2.4597
C      1.9503     0.1574    -3.2056
C      3.2348     0.2218    -2.3558
C      2.2807    -0.2589    -4.6515
C      1.2212    -2.6429    -2.5511
C      0.4027    -3.5109    -1.5790
C      2.7128    -2.8204    -2.2285
H      4.3621     3.2261    -0.4764
H      3.4090     4.1904     0.7266
H      3.0822     4.3752    -1.0460
H     -3.4995     3.3109    -0.2393
H     -4.2725     2.1468     1.8864
H     -3.2024     0.7552     1.4763
H     -4.5955     1.2187     0.4146
H     -1.9676     4.3916     1.0757
H     -2.2318     3.1579     2.3123
H     -0.8717     2.9737     1.1780
H     -0.5213     2.3883    -2.8003
H     -2.6190     2.7563    -3.9128
H     -3.3088     3.6930    -2.5200
H     -2.0365     4.3848    -3.5768
H     -1.3403     4.7702    -1.0419
H      0.0209     4.6217    -2.1858
H      0.0848     3.7265    -0.6573
H     -2.9477     0.8292    -3.0226
H     -4.1680     1.3301    -1.8211
H     -3.5911    -0.7243    -0.4506
H     -4.2777    -1.0756    -2.0559
H     -2.4429    -2.4505    -1.4848
H     -1.7202    -2.6723    -3.5440
H     -2.7608    -1.3041    -3.9104
H     -0.9429     0.2722    -3.7746
H     -0.3011    -1.1593    -4.6425
H      1.5291     1.1848    -3.2433
H      4.0364    -0.4435    -2.7319
H      3.0469    -0.0095    -1.2901
H      3.6519     1.2498    -2.4085
H      3.2042     0.2539    -4.9964
H      2.4253    -1.3500    -4.7629
H      1.4714     0.0643    -5.3379
H      1.0431    -3.0154    -3.5827
H     -0.6077    -3.7104    -1.9686
H      0.3245    -3.0463    -0.5788
H      0.8654    -4.5131    -1.4552
H      2.9931    -2.3230    -1.2813
H      2.9579    -3.8983    -2.1194
H      3.3464    -2.4793    -3.0653
68
{"conf": 2, "E": 114.76, "rms": -1.0, "geom": "OH", "total_charge": 0, "CA_charge": 1, "smiles": "C[C:1]#[5N:2]->[Mn+:3]1(<-[3H-:4])(<-[4C-:5]#[O+:6])(<-[6C-:7]#[O+:8])<-[1P:9]([CH:10]([CH3:11])[CH3:12])([CH:13]([CH3:14])[CH3:15])[CH2:16][CH2:17][NH:18][CH2:19][CH2:20][2P:21]->1([CH:22]([CH3:23])[CH3:24])[CH:25]([CH3:26])[CH3:27]", "smiles3D": "C([C:1]#[5N:2]->[Mn+:3]1(<-[3H-:4])(<-[4C-:5]#[O+:6])(<-[6C-:7]#[O+:8])<-[1P:9]([C:10]([C:11]([H:32])([H:33])[H:34])([C:12]([H:35])([H:36])[H:37])[H:31])([C:13]([C:14]([H:39])([H:40])[H:41])([C:15]([H:42])([H:43])[H:44])[H:38])[C:16]([H:45])([H:46])[C:17]([H:47])([H:48])[N:18]([H:49])[C:19]([H:50])([H:51])[C:20]([H:52])([H:53])[2P:21]->1([C:22]([C:23]([H:55])([H:56])[H:57])([C:24]([H:58])([H:59])[H:60])[H:54])[C:25]([C:26]([H:62])([H:63])[H:64])([C:27]([H:65])([H:66])[H:67])[H:61])([H:28])([H:29])[H:30]", "smiles3Dx": "C([C:1]#[5N:2]->[Mn+:3]1(<-[3H-:4])(<-[4C-:5]#[O+:6])(<-[6C-:7]#[O+:8])<-[1P:9]([C:10]([C:11]([H:32])([H:33])[H:34])([C:12]([H:35])([H:36])[H:37])[H:31])([C:13]([C:14]([H:39])([H:40])[H:41])([C:15]([H:42])([H:43])[H:44])[H:38])[C:16]([H:45])([H:46])[C:17]([H:47])([H:48])[N:18]([H:49])[C:19]([H:50])([H:51])[C:20]([H:52])([H:53])[2P:21]->1([C:22]([C:23]([H:55])([H:56])[H:57])([C:24]([H:58])([H:59])[H:60])[H:54])[C:25]([C:26]([H:62])([H:63])[H:64])([C:27]([H:65])([H:66])[H:67])[H:61])([H:28])([H:29])[H:30]", "dummies": []}
C      0.5713     2.9279     3.9911
C      0.4106     2.0681     2.8202
N      0.2812     1.3416     1.8374
Mn     0.0000     0.0000     0.0000
H     -0.3517    -1.0100    -1.4929
C     -0.3778     1.8825    -1.2460
O     -0.5750     2.8746    -1.9023
C     -2.2410    -0.0174     0.4648
O     -3.4215    -0.0269     0.7104
P      2.5716     0.1473    -0.8284
C      2.5868    -0.5189    -2.5260
C      3.8398    -1.3568    -2.8348
C      2.4279     0.5793    -3.5864
C      3.2389     1.8382    -0.9262
C      4.7652     1.8541    -1.1039
C      2.8542     2.6635     0.3015
C      3.7427    -0.8730     0.0989
C      3.8815    -0.4644     1.5694
N      2.5786    -0.1904     2.1899
C      2.1597    -1.2160     3.1484
C      1.6900    -2.5080     2.4714
P      0.2076    -2.2742     1.4640
C      0.1592    -3.7448     0.4102
C     -1.1935    -3.8468    -0.3155
C      1.2889    -3.7092    -0.6205
C     -1.2223    -2.4717     2.5703
C     -1.2687    -1.3674     3.6294
C     -1.2589    -3.8469     3.2676
H      0.7009     2.2980     4.8951
H      1.4658     3.5701     3.8562
H     -0.3291     3.5651     4.1086
H      1.7106    -1.1863    -2.6259
H      4.7752    -0.7797    -2.7127
H      3.8012    -1.7104    -3.8874
H      3.8721    -2.2687    -2.2044
H      2.2489     0.1114    -4.5780
H      3.3421     1.2015    -3.6777
H      1.5442     1.2136    -3.3655
H      2.7898     2.3455    -1.7991
H      5.1066     2.9002    -1.2559
H      5.0714     1.2891    -2.0020
H      5.2980     1.4605    -0.2176
H      3.2388     3.6996     0.1877
H      3.2751     2.2591     1.2362
H      1.7549     2.7447     0.3728
H      4.7420    -0.8126    -0.3752
H      3.4048    -1.9204     0.0529
H      4.4396    -1.2666     2.1028
H      4.5359     0.4290     1.6413
H      2.7028     0.6783     2.7598
H      2.9914    -1.4551     3.8491
H      1.3566    -0.8001     3.7813
H      2.5051    -2.8983     1.8403
H      1.4853    -3.2582     3.2541
H      0.2981    -4.6480     1.0388
H     -1.4270    -2.9158    -0.8688
H     -1.1809    -4.6908    -1.0377
H     -2.0178    -4.0557     0.3938
H      2.2648    -3.9180    -0.1410
H      1.3199    -2.7309    -1.1245
H      1.1452    -4.4979    -1.3896
H     -2.1395    -2.3796     1.9535
H     -1.0683    -0.3764     3.1837
H     -2.2868    -1.3287     4.0725
H     -0.5628    -1.5698     4.4602
H     -2.1835    -3.9138     3.8801
H     -0.4085    -4.0007     3.9584
H     -1.3121    -4.6842     2.5480
68
{"conf": 3, "E": 119.0, "rms": -1.0, "geom": "OH", "total_charge": 0, "CA_charge": 1, "smiles": "C[C:1]#[5N:2]->[Mn+:3]1(<-[3H-:4])(<-[4C-:5]#[O+:6])(<-[6C-:7]#[O+:8])<-[1P:9]([CH:10]([CH3:11])[CH3:12])([CH:13]([CH3:14])[CH3:15])[CH2:16][CH2:17][NH:18][CH2:19][CH2:20][2P:21]->1([CH:22]([CH3:23])[CH3:24])[CH:25]([CH3:26])[CH3:27]", "smiles3D": "C([C:1]#[5N:2]->[Mn+:3]1(<-[3H-:4])(<-[4C-:5]#[O+:6])(<-[6C-:7]#[O+:8])<-[1P:9]([C:10]([C:11]([H:32])([H:33])[H:34])([C:12]([H:35])([H:36])[H:37])[H:31])([C:13]([C:14]([H:39])([H:40])[H:41])([C:15]([H:42])([H:43])[H:44])[H:38])[C:16]([H:45])([H:46])[C:17]([H:47])([H:48])[N:18]([H:49])[C:19]([H:50])([H:51])[C:20]([H:52])([H:53])[2P:21]->1([C:22]([C:23]([H:55])([H:56])[H:57])([C:24]([H:58])([H:59])[H:60])[H:54])[C:25]([C:26]([H:62])([H:63])[H:64])([C:27]([H:65])([H:66])[H:67])[H:61])([H:28])([H:29])[H:30]", "smiles3Dx": "C([C:1]#[5N:2]->[Mn+:3]1(<-[3H-:4])(<-[4C-:5]#[O+:6])(<-[6C-:7]#[O+:8])<-[1P:9]([C:10]([C:11]([H:32])([H:33])[H:34])([C:12]([H:35])([H:36])[H:37])[H:31])([C:13]([C:14]([H:39])([H:40])[H:41])([C:15]([H:42])([H:43])[H:44])[H:38])[C:16]([H:45])([H:46])[C:17]([H:47])([H:48])[N:18]([H:49])[C:19]([H:50])([H:51])[C:20]([H:52])([H:53])[2P:21]->1([C:22]([C:23]([H:55])([H:56])[H:57])([C:24]([H:58])([H:59])[H:60])[H:54])[C:25]([C:26]([H:62])([H:63])[H:64])([C:27]([H:65])([H:66])[H:67])[H:61])([H:28])([H:29])[H:30]", "dummies": []}
C     -1.7215    -2.9140    -3.6571
C     -1.2225    -2.0486    -2.5901
N     -0.8068    -1.3159    -1.6952
Mn     0.0000     0.0000     0.0000
H      0.7383     0.8887     1.4260
C      2.1171    -0.5898    -0.6410
O      3.2322    -0.8991    -0.9801
C     -0.0027    -1.9062     1.2654
O      0.0007    -2.9146     1.9269
P      0.3209     2.2581    -1.4481
C      1.2099     3.4054    -0.3520
C      2.7311     3.2448    -0.4681
C      0.8223     4.8787    -0.5708
C      1.3358     2.0376    -2.9410
C      0.9051     0.7934    -3.7213
C      1.2972     3.2628    -3.8663
C     -1.1972     3.1320    -1.9002
C     -2.1222     2.3182    -2.8108
N     -2.1936     0.9139    -2.3934
C     -3.4532     0.5450    -1.7411
C     -3.6690     1.2285    -0.3876
P     -2.4719     0.7232     0.8690
C     -2.3901     2.2040     1.9122
C     -3.7337     2.4863     2.6109
C     -1.2476     2.1138     2.9435
C     -3.3753    -0.5385     1.8103
C     -3.5305    -1.8130     0.9691
C     -2.6879    -0.8762     3.1444
H     -2.8097    -2.7439    -3.7900
H     -1.5422    -3.9749    -3.3872
H     -1.1918    -2.6765    -4.6024
H      0.9302     3.1434     0.6871
H      3.0217     2.1780    -0.3706
H      3.2258     3.7967     0.3595
H      3.1155     3.6621    -1.4219
H      1.4406     5.5282     0.0852
H      0.9779     5.2135    -1.6116
H     -0.2319     5.0562    -0.2748
H      2.3856     1.8749    -2.6313
H      1.6225     0.6100    -4.5496
H      0.9329    -0.0995    -3.0728
H     -0.0956     0.9036    -4.1734
H      0.2802     3.4686    -4.2523
H      1.7030     4.1576    -3.3637
H      1.9507     3.0791    -4.7458
H     -0.9406     4.0773    -2.4173
H     -1.7404     3.3866    -0.9745
H     -1.7507     2.3906    -3.8550
H     -3.1262     2.7986    -2.8310
H     -2.1613     0.3461    -3.2721
H     -4.3095     0.7956    -2.4074
H     -3.4802    -0.5542    -1.6096
H     -4.6875     0.9701    -0.0300
H     -3.6279     2.3251    -0.5189
H     -2.1748     3.0689     1.2518
H     -3.9697     1.7499     3.4013
H     -4.5671     2.5117     1.8799
H     -3.6928     3.4870     3.0915
H     -1.5352     2.5683     3.9158
H     -0.3717     2.6855     2.5764
H     -0.9036     1.0823     3.1351
H     -4.3923    -0.1541     2.0365
H     -4.2872    -1.6529     0.1754
H     -2.5725    -2.1168     0.5030
H     -3.9044    -2.6543     1.5905
H     -1.6208    -1.1131     3.0206
H     -2.7818    -0.0486     3.8709
H     -3.1804    -1.7510     3.6196
68
{"conf": 4, "E": 129.34, "rms": -1.0, "geom": "OH", "total_charge": 0, "CA_charge": 1, "smiles": "C[C:1]#[5N:2]->[Mn+:3]1(<-[3H-:4])(<-[4C-:5]#[O+:6])(<-[6C-:7]#[O+:8])<-[1P:9]([CH:10]([CH3:11])[CH3:12])([CH:13]([CH3:14])[CH3:15])[CH2:16][CH2:17][NH:18][CH2:19][CH2:20][2P:21]->1([CH:22]([CH3:23])[CH3:24])[CH:25]([CH3:26])[CH3:27]", "smiles3D": "C([C:1]#[5N:2]->[Mn+:3]1(<-[3H-:4])(<-[4C-:5]#[O+:6])(<-[6C-:7]#[O+:8])<-[1P:9]([C:10]([C:11]([H:32])([H:33])[H:34])([C:12]([H:35])([H:36])[H:37])[H:31])([C:13]([C:14]([H:39])([H:40])[H:41])([C:15]([H:42])([H:43])[H:44])[H:38])[C:16]([H:45])([H:46])[C:17]([H:47])([H:48])[N:18]([H:49])[C:19]([H:50])([H:51])[C:20]([H:52])([H:53])[2P:21]->1([C:22]([C:23]([H:55])([H:56])[H:57])([C:24]([H:58])([H:59])[H:60])[H:54])[C:25]([C:26]([H:62])([H:63])[H:64])([C:27]([H:65])([H:66])[H:67])[H:61])([H:28])([H:29])[H:30]", "smiles3Dx": "C([C:1]#[5N:2]->[Mn+:3]1(<-[3H-:4])(<-[4C-:5]#[O+:6])(<-[6C-:7]#[O+:8])<-[1P:9]([C:10]([C:11]([H:32])([H:33])[H:34])([C:12]([H:35])([H:36])[H:37])[H:31])([C:13]([C:14]([H:39])([H:40])[H:41])([C:15]([H:42])([H:43])[H:44])[H:38])[C:16]([H:45])([H:46])[C:17]([H:47])([H:48])[N:18]([H:49])[C:19]([H:50])([H:51])[C:20]([H:52])([H:53])[2P:21]->1([C:22]([C:23]([H:55])([H:56])[H:57])([C:24]([H:58])([H:59])[H:60])[H:54])[C:25]([C:26]([H:62])([H:63])[H:64])([C:27]([H:65])([H:66])[H:67])[H:61])([H:28])([H:29])[H:30]", "dummies": []}
C     -1.0651    -4.3774    -2.1258
C     -0.7557    -3.0930    -1.5003
N     -0.4920    -2.0116    -0.9798
Mn     0.0000     0.0000     0.0000
H      0.3377     1.5766     0.8777
C     -0.8698    -0.9055     1.9153
O     -1.3373    -1.3835     2.9190
C     -2.1297     0.7377    -0.4066
O     -3.2503     1.1272    -0.6222
P      2.4976    -0.8751     0.6367
C      2.4500    -1.6919     2.2632
C      1.8402    -0.7730     3.3445
C      3.8244    -2.1944     2.7476
C      3.7631     0.4341     0.6801
C      5.2074    -0.1097     0.8299
C      3.4812     1.4599     1.7863
C      3.0358    -2.1783    -0.5106
C      3.9338    -1.6739    -1.6819
N      3.3337    -1.8094    -3.0209
C      2.0717    -1.0820    -3.2155
C      2.1850     0.4480    -3.0732
P      0.6782     1.1273    -2.3588
C     -0.6100     1.0046    -3.6347
C     -1.2782    -0.3735    -3.6310
C     -0.0640     1.3045    -5.0408
C      0.9850     2.9048    -2.2126
C     -0.2398     3.6147    -1.6146
C      2.2049     3.1799    -1.3291
H     -1.4728    -4.2030    -3.1427
H     -1.8160    -4.9163    -1.5124
H     -0.1396    -4.9848    -2.1975
H      1.7872    -2.5785     2.1587
H      1.2684     0.0730     2.9189
H      2.6049    -0.3466     4.0259
H      1.1584    -1.3664     3.9896
H      3.6673    -2.8413     3.6371
H      4.3620    -2.8156     2.0118
H      4.4732    -1.3648     3.0826
H      3.7048     0.9761    -0.2799
H      5.6273     0.0579     1.8430
H      5.3064    -1.1846     0.5925
H      5.8747     0.4411     0.1331
H      2.4186     1.7653     1.7991
H      3.7710     1.0834     2.7852
H      4.0854     2.3728     1.5971
H      3.5990    -2.9422     0.0499
H      2.1396    -2.6780    -0.9205
H      4.8373    -2.3225    -1.6800
H      4.3630    -0.6732    -1.5587
H      4.0244    -1.4604    -3.7266
H      1.7063    -1.3122    -4.2384
H      1.3161    -1.4876    -2.5338
H      2.3748     0.9034    -4.0650
H      3.0235     0.7018    -2.4188
H     -1.3942     1.7514    -3.4090
H     -0.5718    -1.1880    -3.8734
H     -2.0849    -0.3956    -4.3945
H     -1.7607    -0.5714    -2.6587
H      0.5007     2.2566    -5.0683
H     -0.9135     1.4090    -5.7490
H      0.5775     0.4812    -5.4167
H      1.1819     3.3248    -3.2193
H     -1.0945     3.6108    -2.3177
H     -0.0060     4.6828    -1.4175
H     -0.5486     3.1459    -0.6584
H      2.3298     4.2734    -1.1786
H      2.0784     2.7094    -0.3372
H      3.1375     2.8253    -1.8098
68
{"conf": 5, "E": 119.04, "rms": -1.0, "geom": "OH", "total_charge": 0, "CA_charge": 1, "smiles": "C[C:1]#[5N:2]->[Mn+:3]1(<-[3H-:4])(<-[4C-:5]#[O+:6])(<-[6C-:7]#[O+:8])<-[1P:9]([CH:10]([CH3:11])[CH3:12])([CH:13]([CH3:14])[CH3:15])[CH2:16][CH2:17][NH:18][CH2:19][CH2:20][2P:21]->1([CH:22]([CH3:23])[CH3:24])[CH:25]([CH3:26])[CH3:27]", "smiles3D": "C([C:1]#[5N:2]->[Mn+:3]1(<-[3H-:4])(<-[4C-:5]#[O+:6])(<-[6C-:7]#[O+:8])<-[1P:9]([C:10]([C:11]([H:32])([H:33])[H:34])([C:12]([H:35])([H:36])[H:37])[H:31])([C:13]([C:14]([H:39])([H:40])[H:41])([C:15]([H:42])([H:43])[H:44])[H:38])[C:16]([H:45])([H:46])[C:17]([H:47])([H:48])[N:18]([H:49])[C:19]([H:50])([H:51])[C:20]([H:52])([H:53])[2P:21]->1([C:22]([C:23]([H:55])([H:56])[H:57])([C:24]([H:58])([H:59])[H:60])[H:54])[C:25]([C:26]([H:62])([H:63])[H:64])([C:27]([H:65])([H:66])[H:67])[H:61])([H:28])([H:29])[H:30]", "smiles3Dx": "C([C:1]#[5N:2]->[Mn+:3]1(<-[3H-:4])(<-[4C-:5]#[O+:6])(<-[6C-:7]#[O+:8])<-[1P:9]([C:10]([C:11]([H:32])([H:33])[H:34])([C:12]([H:35])([H:36])[H:37])[H:31])([C:13]([C:14]([H:39])([H:40])[H:41])([C:15]([H:42])([H:43])[H:44])[H:38])[C:16]([H:45])([H:46])[C:17]([H:47])([H:48])[N:18]([H:49])[C:19]([H:50])([H:51])[C:20]([H:52])([H:53])[2P:21]->1([C:22]([C:23]([H:55])([H:56])[H:57])([C:24]([H:58])([H:59])[H:60])[H:54])[C:25]([C:26]([H:62])([H:63])[H:64])([C:27]([H:65])([H:66])[H:67])[H:61])([H:28])([H:29])[H:30]", "dummies": []}
C     -0.9210     4.7447    -1.2015
C     -0.6548     3.3524    -0.8451
N     -0.4369     2.1804    -0.5462
Mn     0.0000     0.0000     0.0000
H      0.4842    -1.7137     0.4141
C      1.6654     0.7468     1.3802
O      2.5492     1.1376     2.1018
C      1.6324    -0.0532    -1.6038
O      2.4952    -0.0802    -2.4459
P     -1.7918    -0.0250     2.0752
C     -1.0361     0.0571     3.7224
C      0.0142    -1.0526     3.8727
C     -0.4020     1.4270     4.0085
C     -3.0482     1.2824     2.0108
C     -3.9726     1.2450     3.2436
C     -2.4208     2.6830     1.8676
C     -2.7974    -1.5229     2.2144
C     -2.1397    -2.7335     1.5519
N     -2.6255    -2.8517     0.1735
C     -1.6427    -3.4119    -0.7556
C     -1.6429    -2.6550    -2.0907
P     -1.7477    -0.8567    -1.8828
C     -3.4779    -0.4856    -1.4684
C     -4.4699    -1.3490    -2.2688
C     -3.7972     0.9967    -1.6906
C     -1.5070    -0.1803    -3.5565
C     -0.9766     1.2585    -3.5116
C     -0.5436    -1.0398    -4.3904
H      0.0106     5.2147    -1.5780
H     -1.2778     5.2929    -0.3055
H     -1.6994     4.7799    -1.9912
H     -1.8236    -0.1195     4.4848
H     -0.4791    -2.0462     3.8832
H      0.7530    -1.0362     3.0500
H      0.5533    -0.9529     4.8387
H      0.2136     1.7942     3.1731
H      0.2404     1.3765     4.9133
H     -1.1833     2.1771     4.2348
H     -3.6771     1.0974     1.1188
H     -3.4343     1.5010     4.1776
H     -4.7869     1.9893     3.1123
H     -4.4568     0.2559     3.3646
H     -2.6202     3.3283     2.7499
H     -2.8630     3.1998     0.9896
H     -1.3271     2.6501     1.7313
H     -2.9538    -1.7521     3.2893
H     -3.7922    -1.3467     1.7557
H     -1.0400    -2.6599     1.6309
H     -2.4253    -3.6506     2.1150
H     -3.4905    -3.4427     0.1627
H     -1.8827    -4.4804    -0.9553
H     -0.6125    -3.4169    -0.3509
H     -0.6968    -2.9034    -2.6089
H     -2.4823    -3.0107    -2.7179
H     -3.6295    -0.6953    -0.3997
H     -5.5054    -0.9744    -2.1210
H     -4.2556    -1.3384    -3.3560
H     -4.4683    -2.3942    -1.8998
H     -3.0533     1.6377    -1.1777
H     -3.8482     1.2494    -2.7696
H     -4.7891     1.2322    -1.2490
H     -2.4837    -0.1665    -4.0786
H     -1.6622     1.9369    -2.9790
H      0.0250     1.3142    -3.0529
H     -0.8919     1.6565    -4.5453
H     -1.0216    -2.0020    -4.6688
H     -0.3009    -0.5295    -5.3471
H      0.4066    -1.2264    -3.8499
68
{"conf": 6, "E": 120.77, "rms": -1.0, "geom": "OH", "total_charge": 0, "CA_charge": 1, "smiles": "C[C:1]#[5N:2]->[Mn+:3]1(<-[3H-:4])(<-[4C-:5]#[O+:6])(<-[6C-:7]#[O+:8])<-[1P:9]([CH:10]([CH3:11])[CH3:12])([CH:13]([CH3:14])[CH3:15])[CH2:16][CH2:17][NH:18][CH2:19][CH2:20][2P:21]->1([CH:22]([CH3:23])[CH3:24])[CH:25]([CH3:26])[CH3:27]", "smiles3D": "C([C:1]#[5N:2]->[Mn+:3]1(<-[3H-:4])(<-[4C-:5]#[O+:6])(<-[6C-:7]#[O+:8])<-[1P:9]([C:10]([C:11]([H:32])([H:33])[H:34])([C:12]([H:35])([H:36])[H:37])[H:31])([C:13]([C:14]([H:39])([H:40])[H:41])([C:15]([H:42])([H:43])[H:44])[H:38])[C:16]([H:45])([H:46])[C:17]([H:47])([H:48])[N:18]([H:49])[C:19]([H:50])([H:51])[C:20]([H:52])([H:53])[2P:21]->1([C:22]([C:23]([H:55])([H:56])[H:57])([C:24]([H:58])([H:59])[H:60])[H:54])[C:25]([C:26]([H:62])([H:63])[H:64])([C:27]([H:65])([H:66])[H:67])[H:61])([H:28])([H:29])[H:30]", "smiles3Dx": "C([C:1]#[5N:2]->[Mn+:3]1(<-[3H-:4])(<-[4C-:5]#[O+:6])(<-[6C-:7]#[O+:8])<-[1P:9]([C:10]([C:11]([H:32])([H:33])[H:34])([C:12]([H:35])([H:36])[H:37])[H:31])([C:13]([C:14]([H:39])([H:40])[H:41])([C:15]([H:42])([H:43])[H:44])[H:38])[C:16]([H:45])([H:46])[C:17]([H:47])([H:48])[N:18]([H:49])[C:19]([H:50])([H:51])[C:20]([H:52])([H:53])[2P:21]->1([C:22]([C:23]([H:55])([H:56])[H:57])([C:24]([H:58])([H:59])[H:60])[H:54])[C:25]([C:26]([H:62])([H:63])[H:64])([C:27]([H:65])([H:66])[H:67])[H:61])([H:28])([H:29])[H:30]", "dummies": []}
C      1.1809    -0.2300    -4.8313
C      0.8341    -0.1673    -3.4126
N      0.5422    -0.1211    -2.2200
Mn     0.0000     0.0000     0.0000
H     -0.4131     0.1972     1.7787
C     -1.7607     1.3618    -0.5315
O     -2.6881     2.0800    -0.8113
C      1.2207     1.9360     0.0798
O      1.8585     2.9587     0.1208
P     -1.7860    -2.0489    -0.1652
C     -3.1328    -1.6453    -1.3198
C     -4.3258    -2.6209    -1.2184
C     -2.6290    -1.6168    -2.7648
C     -2.6250    -2.3373     1.4118
C     -3.4058    -1.0828     1.8405
C     -1.6228    -2.6967     2.5068
C     -1.1884    -3.6739    -0.6785
C     -0.0332    -3.5599    -1.6700
N      1.2338    -3.6258    -0.9430
C      2.3367    -2.9788    -1.6579
C      3.1497    -2.0195    -0.7646
P      2.2461    -1.3755     0.6702
C      1.9730    -2.7732     1.7995
C      1.7966    -2.2944     3.2494
C      3.1276    -3.7915     1.7511
C      3.4802    -0.3431     1.5169
C      4.3412     0.4444     0.5116
C      2.8065     0.6329     2.5096
H      1.0772    -1.2749    -5.1894
H      0.4995     0.4286    -5.4079
H      2.2288     0.1065    -4.9704
H     -3.5037    -0.6308    -1.0727
H     -5.1002    -2.3262    -1.9585
H     -4.0524    -3.6687    -1.4407
H     -4.8250    -2.5728    -0.2331
H     -2.3162    -2.6245    -3.1083
H     -1.7958    -0.9004    -2.8688
H     -3.4409    -1.2671    -3.4376
H     -3.3320    -3.1847     1.3000
H     -2.7325    -0.2055     1.9282
H     -4.2148    -0.8343     1.1275
H     -3.8886    -1.2532     2.8264
H     -0.8732    -1.8967     2.6039
H     -1.1281    -3.6659     2.3086
H     -2.1442    -2.8026     3.4821
H     -2.0090    -4.2337    -1.1579
H     -0.8573    -4.2476     0.2076
H     -0.0852    -4.4033    -2.3954
H     -0.1291    -2.6277    -2.2566
H      1.4690    -4.6350    -0.7887
H      3.0285    -3.7556    -2.0557
H      1.9997    -2.4252    -2.5574
H      4.0654    -2.5374    -0.4136
H      3.4634    -1.1627    -1.3949
H      1.0422    -3.2862     1.4977
H      1.1419    -1.4055     3.3148
H      1.3284    -3.1029     3.8505
H      2.7728    -2.0550     3.7204
H      2.9659    -4.5781     2.5190
H      3.1761    -4.3137     0.7772
H      4.1062    -3.3104     1.9555
H      4.1607    -1.0052     2.0907
H      3.7198     0.9725    -0.2385
H      4.9733     1.1906     1.0388
H      5.0485    -0.2347    -0.0078
H      1.7130     0.6987     2.3706
H      3.2115     1.6645     2.4346
H      2.9922     0.3021     3.5525
68
{"conf": 7, "E": 318.23, "rms": -1.0, "geom": "OH", "total_charge": 0, "CA_charge": 1, "smiles": "C[C:1]#[5N:2]->[Mn+:3]1(<-[3H-:4])(<-[4C-:5]#[O+:6])(<-[6C-:7]#[O+:8])<-[1P:9]([CH:10]([CH3:11])[CH3:12])([CH:13]([CH3:14])[CH3:15])[CH2:16][CH2:17][NH:18][CH2:19][CH2:20][2P:21]->1([CH:22]([CH3:23])[CH3:24])[CH:25]([CH3:26])[CH3:27]", "smiles3D": "C([C:1]#[5N:2]->[Mn+:3]1(<-[3H-:4])(<-[4C-:5]#[O+:6])(<-[6C-:7]#[O+:8])<-[1P:9]([C:10]([C:11]([H:32])([H:33])[H:34])([C:12]([H:35])([H:36])[H:37])[H:31])([C:13]([C:14]([H:39])([H:40])[H:41])([C:15]([H:42])([H:43])[H:44])[H:38])[C:16]([H:45])([H:46])[C:17]([H:47])([H:48])[N:18]([H:49])[C:19]([H:50])([H:51])[C:20]([H:52])([H:53])[2P:21]->1([C:22]([C:23]([H:55])([H:56])[H:57])([C:24]([H:58])([H:59])[H:60])[H:54])[C:25]([C:26]([H:62])([H:63])[H:64])([C:27]([H:65])([H:66])[H:67])[H:61])([H:28])([H:29])[H:30]", "smiles3Dx": "C([C:1]#[5N:2]->[Mn+:3]1(<-[3H-:4])(<-[4C-:5]#[O+:6])(<-[6C-:7]#[O+:8])<-[1P:9]([C:10]([C:11]([H:32])([H:33])[H:34])([C:12]([H:35])([H:36])[H:37])[H:31])([C:13]([C:14]([H:39])([H:40])[H:41])([C:15]([H:42])([H:43])[H:44])[H:38])[C:16]([H:45])([H:46])[C:17]([H:47])([H:48])[N:18]([H:49])[C:19]([H:50])([H:51])[C:20]([H:52])([H:53])[2P:21]->1([C:22]([C:23]([H:55])([H:56])[H:57])([C:24]([H:58])([H:59])[H:60])[H:54])[C:25]([C:26]([H:62])([H:63])[H:64])([C:27]([H:65])([H:66])[H:67])[H:61])([H:28])([H:29])[H:30]", "dummies": []}
C      2.3545     2.5727     3.5977
C      1.6625     1.8340     2.5428
N      1.0796     1.2117     1.6504
Mn     0.0000     0.0000     0.0000
H      0.5934    -0.1711     1.7217
C     -1.5045    -1.3165     1.1137
O     -2.2957    -2.0119     1.7008
C      1.3861    -1.8108    -0.1897
O      2.1105    -2.7704    -0.2831
P     -1.9121     1.9128     0.0998
C     -1.4728     3.4232     1.0097
C     -1.2384     3.1651     2.5107
C     -2.5148     4.5381     0.8354
C     -3.5116     1.2343     0.6551
C     -3.6433     1.2177     2.1803
C     -4.7301     1.9487     0.0387
C     -2.1963     2.4643    -1.5937
C     -2.2089     1.2670    -2.5553
N     -0.9066     0.5861    -2.5722
C      0.0246     1.2089    -3.5262
C      1.4704     0.8573    -3.1605
P      1.8363     1.3591    -1.4678
C      1.7385     3.1754    -1.4943
C      2.3924     3.7999    -0.2590
C      2.3968     3.7694    -2.7570
C      3.5880     0.9491    -1.2125
C      4.0247    -0.2553    -2.0621
C      3.8718     0.6605     0.2649
H      2.4645     3.6337     3.2932
H      1.7648     2.5160     4.5355
H      3.3578     2.1287     3.7616
H     -0.5188     3.7910     0.5803
H     -0.9887     2.1129     2.7295
H     -2.1074     3.4504     3.1371
H     -0.3952     3.7979     2.8601
H     -3.4475     4.3195     1.3907
H     -2.1049     5.4815     1.2553
H     -2.7382     4.7361    -0.2308
H     -3.5510     0.1804     0.3113
H     -3.8499     2.2284     2.5802
H     -4.5086     0.5807     2.4631
H     -2.7536     0.7634     2.6581
H     -4.6886     3.0466     0.1331
H     -4.8430     1.6724    -1.0298
H     -5.6625     1.6057     0.5363
H     -3.1589     2.9986    -1.6694
H     -1.4004     3.1646    -1.8888
H     -2.9948     0.5504    -2.2298
H     -2.4948     1.6091    -3.5759
H     -1.0582    -0.4059    -2.8720
H     -0.0950     2.3109    -3.5480
H     -0.1865     0.8408    -4.5552
H      1.5948    -0.2419    -3.2464
H      2.1673     1.3503    -3.8670
H      0.6777     3.4652    -1.4941
H      3.4795     3.5923    -0.2081
H      1.8882     3.4663     0.6553
H      2.2670     4.9034    -0.2890
H      2.4606     4.8752    -2.6708
H      1.7898     3.5767    -3.6622
H      3.4233     3.3829    -2.9153
H      4.2068     1.8160    -1.5156
H      3.3686    -1.1313    -1.9018
H      5.0645    -0.5501    -1.8050
H      4.0334     0.0093    -3.1396
H      3.7236     1.5697     0.8750
H      3.2350    -0.1549     0.6550
H      4.9337     0.3633     0.3993
68
{"conf": 8, "E": 115.26, "rms": -1.0, "geom": "OH", "total_charge": 0, "CA_charge": 1, "smiles": "C[C:1]#[5N:2]->[Mn+:3]1(<-[3H-:4])(<-[4C-:5]#[O+:6])(<-[6C-:7]#[O+:8])<-[1P:9]([CH:10]([CH3:11])[CH3:12])([CH:13]([CH3:14])[CH3:15])[CH2:16][CH2:17][NH:18][CH2:19][CH2:20][2P:21]->1([CH:22]([CH3:23])[CH3:24])[CH:25]([CH3:26])[CH3:27]", "smiles3D": "C([C:1]#[5N:2]->[Mn+:3]1(<-[3H-:4])(<-[4C-:5]#[O+:6])(<-[6C-:7]#[O+:8])<-[1P:9]([C:10]([C:11]([H:32])([H:33])[H:34])([C:12]([H:35])([H:36])[H:37])[H:31])([C:13]([C:14]([H:39])([H:40])[H:41])([C:15]([H:42])([H:43])[H:44])[H:38])[C:16]([H:45])([H:46])[C:17]([H:47])([H:48])[N:18]([H:49])[C:19]([H:50])([H:51])[C:20]([H:52])([H:53])[2P:21]->1([C:22]([C:23]([H:55])([H:56])[H:57])([C:24]([H:58])([H:59])[H:60])[H:54])[C:25]([C:26]([H:62])([H:63])[H:64])([C:27]([H:65])([H:66])[H:67])[H:61])([H:28])([H:29])[H:30]", "smiles3Dx": "C([C:1]#[5N:2]->[Mn+:3]1(<-[3H-:4])(<-[4C-:5]#[O+:6])(<-[6C-:7]#[O+:8])<-[1P:9]([C:10]([C:11]([H:32])([H:33])[H:34])([C:12]([H:35])([H:36])[H:37])[H:31])([C:13]([C:14]([H:39])([H:40])[H:41])([C:15]([H:42])([H:43])[H:44])[H:38])[C:16]([H:45])([H:46])[C:17]([H:47])([H:48])[N:18]([H:49])[C:19]([H:50])([H:51])[C:20]([H:52])([H:53])[2P:21]->1([C:22]([C:23]([H:55])([H:56])[H:57])([C:24]([H:58])([H:59])[H:60])[H:54])[C:25]([C:26]([H:62])([H:63])[H:64])([C:27]([H:65])([H:66])[H:67])[H:61])([H:28])([H:29])[H:30]", "dummies": []}
C      0.3736    -0.6682     4.9209
C      0.2610    -0.4676     3.4774
N      0.1657    -0.2930     2.2649
Mn     0.0000     0.0000     0.0000
H     -0.1101     0.1308    -1.8285
C     -0.5570    -2.2159    -0.1403
O     -0.8427    -3.3854    -0.2124
C      2.1595    -0.7157    -0.2676
O      3.2966    -1.0913    -0.4089
P     -2.6160     0.6626     0.1680
C     -3.0975     2.0439    -0.9076
C     -4.5462     2.5062    -0.6602
C     -2.9242     1.6845    -2.3866
C     -3.7241    -0.7088    -0.2549
C     -3.8162    -1.7123     0.9090
C     -3.2565    -1.4279    -1.5413
C     -3.1141     1.1163     1.8416
C     -2.4981     2.4414     2.2851
N     -1.0574     2.2717     2.5072
C     -0.3344     3.5349     2.3629
C     -0.0055     3.8299     0.8988
P      0.9656     2.5290     0.0931
C      1.0637     3.0433    -1.6490
C      2.3744     2.5908    -2.3043
C      0.8776     4.5584    -1.8502
C      2.6518     2.5856     0.7792
C      3.1183     4.0147     1.0913
C      2.7635     1.7280     2.0482
H     -0.5815    -0.3832     5.4080
H      0.5930    -1.7353     5.1302
H      1.1942    -0.0358     5.3177
H     -2.4305     2.8904    -0.6968
H     -4.7549     3.3963    -1.2915
H     -5.2905     1.7338    -0.9338
H     -4.7106     2.8232     0.3868
H     -1.9236     1.2547    -2.5795
H     -3.7101     0.9843    -2.7313
H     -3.0098     2.6059    -3.0014
H     -4.7400    -0.3081    -0.4307
H     -4.3958    -1.2787     1.7498
H     -2.8139    -2.0049     1.2800
H     -4.3639    -2.6259     0.5933
H     -3.1750    -2.5274    -1.4077
H     -4.0002    -1.2707    -2.3503
H     -2.2756    -1.0642    -1.9065
H     -2.7876     0.3195     2.5429
H     -4.2200     1.1936     1.8872
H     -2.7223     3.2395     1.5506
H     -2.9863     2.7545     3.2360
H     -0.9344     1.9587     3.4987
H     -0.9349     4.3794     2.7727
H      0.5868     3.5294     2.9710
H     -0.9442     3.9698     0.3473
H      0.5537     4.7841     0.8534
H      0.2338     2.5355    -2.1836
H      3.2347     3.2006    -1.9566
H      2.3006     2.7172    -3.4056
H      2.5607     1.5141    -2.1089
H      1.0156     4.8104    -2.9235
H      1.6010     5.1608    -1.2742
H     -0.1555     4.8691    -1.5948
H      3.3490     2.1531     0.0378
H      2.5275     4.4787     1.9064
H      3.1010     4.6510     0.1906
H      4.1756     3.9877     1.4311
H      3.8145     1.7340     2.4084
H      2.5095     0.6766     1.8430
H      2.1298     2.0853     2.8753
68
{"conf": 9, "E": 123.12, "rms": -1.0, "geom": "OH", "total_charge": 0, "CA_charge": 1, "smiles": "C[C:1]#[5N:2]->[Mn+:3]1(<-[3H-:4])(<-[4C-:5]#[O+:6])(<-[6C-:7]#[O+:8])<-[1P:9]([CH:10]([CH3:11])[CH3:12])([CH:13]([CH3:14])[CH3:15])[CH2:16][CH2:17][NH:18][CH2:19][CH2:20][2P:21]->1([CH:22]([CH3:23])[CH3:24])[CH:25]([CH3:26])[CH3:27]", "smiles3D": "C([C:1]#[5N:2]->[Mn+:3]1(<-[3H-:4])(<-[4C-:5]#[O+:6])(<-[6C-:7]#[O+:8])<-[1P:9]([C:10]([C:11]([H:32])([H:33])[H:34])([C:12]([H:35])([H:36])[H:37])[H:31])([C:13]([C:14]([H:39])([H:40])[H:41])([C:15]([H:42])([H:43])[H:44])[H:38])[C:16]([H:45])([H:46])[C:17]([H:47])([H:48])[N:18]([H:49])[C:19]([H:50])([H:51])[C:20]([H:52])([H:53])[2P:21]->1([C:22]([C:23]([H:55])([H:56])[H:57])([C:24]([H:58])([H:59])[H:60])[H:54])[C:25]([C:26]([H:62])([H:63])[H:64])([C:27]([H:65])([H:66])[H:67])[H:61])([H:28])([H:29])[H:30]", "smiles3Dx": "C([C:1]#[5N:2]->[Mn+:3]1(<-[3H-:4])(<-[4C-:5]#[O+:6])(<-[6C-:7]#[O+:8])<-[1P:9]([C:10]([C:11]([H:32])([H:33])[H:34])([C:12]([H:35])([H:36])[H:37])[H:31])([C:13]([C:14]([H:39])([H:40])[H:41])([C:15]([H:42])([H:43])[H:44])[H:38])[C:16]([H:45])([H:46])[C:17]([H:47])([H:48])[N:18]([H:49])[C:19]([H:50])([H:51])[C:20]([H:52])([H:53])[2P:21]->1([C:22]([C:23]([H:55])([H:56])[H:57])([C:24]([H:58])([H:59])[H:60])[H:54])[C:25]([C:26]([H:62])([H:63])[H:64])([C:27]([H:65])([H:66])[H:67])[H:61])([H:28])([H:29])[H:30]", "dummies": []}
C     -1.9255     1.5192    -4.3335
C     -1.3579     1.0677    -3.0644
N     -0.8752     0.6878    -2.0003
Mn     0.0000     0.0000     0.0000
H      0.6043    -0.5222     1.6523
C     -2.1199    -0.6390     0.5850
O     -3.2372    -0.9690     0.8966
C     -0.6178     1.9990     0.9265
O     -0.9548     3.0492     1.4146
P      0.3921    -2.5149    -0.9620
C      2.0666    -3.1730    -0.7080
C      2.2690    -3.6379     0.7423
C      2.3794    -4.3469    -1.6552
C     -0.6952    -3.7463    -0.1809
C     -0.8640    -3.4656     1.3303
C     -2.0757    -3.7949    -0.8627
C      0.0154    -2.6873    -2.7282
C      0.8475    -1.7809    -3.6578
N      2.1435    -1.4078    -3.0844
C      2.3863     0.0349    -3.1161
C      3.3405     0.4143    -1.9862
P      2.4578     1.0706    -0.5554
C      2.4160     2.8578    -0.8819
C      2.3364     3.6730     0.4240
C      1.2391     3.2248    -1.7923
C      3.6396     0.9042     0.8108
C      3.7434    -0.5454     1.2738
C      5.0417     1.4080     0.4154
H     -2.0146     2.6249    -4.3255
H     -2.9290     1.0668    -4.4714
H     -1.2611     1.2075    -5.1655
H      2.7894    -2.3646    -0.9061
H      1.8470    -2.9176     1.4668
H      3.3558    -3.7322     0.9522
H      1.8110    -4.6334     0.9183
H      1.6260    -5.1564    -1.5694
H      2.4415    -4.0192    -2.7099
H      3.3727    -4.7765    -1.4034
H     -0.2337    -4.7481    -0.2958
H     -0.5031    -2.4650     1.6232
H     -1.9207    -3.5464     1.6636
H     -0.2943    -4.2123     1.9213
H     -2.7791    -4.4244    -0.2768
H     -1.9986    -4.2783    -1.8585
H     -2.5157    -2.7852    -0.9784
H      0.1619    -3.7453    -3.0272
H     -1.0528    -2.4339    -2.8851
H      1.0092    -2.3255    -4.6157
H      0.2328    -0.9045    -3.9457
H      2.9088    -1.8816    -3.6208
H      2.8422     0.3104    -4.0940
H      1.4512     0.6107    -3.0290
H      3.9306    -0.4735    -1.6842
H      4.0452     1.1863    -2.3598
H      3.3500     3.1464    -1.4077
H      2.0193     4.7183     0.2222
H      1.6364     3.2296     1.1527
H      3.3327     3.7418     0.9044
H      1.3625     2.7799    -2.7974
H      0.2730     2.9183    -1.3558
H      1.2080     4.3243    -1.9478
H      3.2761     1.5074     1.6676
H      4.1733    -1.1987     0.4899
H      2.7536    -0.9121     1.5792
H      4.4040    -0.6071     2.1649
H      5.5144     0.7507    -0.3436
H      5.0208     2.4421     0.0231
H      5.6979     1.4121     1.3117
68
{"conf": 10, "E": 121.32, "rms": -1.0, "geom": "OH", "total_charge": 0, "CA_charge": 1, "smiles": "C[C:1]#[5N:2]->[Mn+:3]1(<-[3H-:4])(<-[4C-:5]#[O+:6])(<-[6C-:7]#[O+:8])<-[1P:9]([CH:10]([CH3:11])[CH3:12])([CH:13]([CH3:14])[CH3:15])[CH2:16][CH2:17][NH:18][CH2:19][CH2:20][2P:21]->1([CH:22]([CH3:23])[CH3:24])[CH:25]([CH3:26])[CH3:27]", "smiles3D": "C([C:1]#[5N:2]->[Mn+:3]1(<-[3H-:4])(<-[4C-:5]#[O+:6])(<-[6C-:7]#[O+:8])<-[1P:9]([C:10]([C:11]([H:32])([H:33])[H:34])([C:12]([H:35])([H:36])[H:37])[H:31])([C:13]([C:14]([H:39])([H:40])[H:41])([C:15]([H:42])([H:43])[H:44])[H:38])[C:16]([H:45])([H:46])[C:17]([H:47])([H:48])[N:18]([H:49])[C:19]([H:50])([H:51])[C:20]([H:52])([H:53])[2P:21]->1([C:22]([C:23]([H:55])([H:56])[H:57])([C:24]([H:58])([H:59])[H:60])[H:54])[C:25]([C:26]([H:62])([H:63])[H:64])([C:27]([H:65])([H:66])[H:67])[H:61])([H:28])([H:29])[H:30]", "smiles3Dx": "C([C:1]#[5N:2]->[Mn+:3]1(<-[3H-:4])(<-[4C-:5]#[O+:6])(<-[6C-:7]#[O+:8])<-[1P:9]([C:10]([C:11]([H:32])([H:33])[H:34])([C:12]([H:35])([H:36])[H:37])[H:31])([C:13]([C:14]([H:39])([H:40])[H:41])([C:15]([H:42])([H:43])[H:44])[H:38])[C:16]([H:45])([H:46])[C:17]([H:47])([H:48])[N:18]([H:49])[C:19]([H:50])([H:51])[C:20]([H:52])([H:53])[2P:21]->1([C:22]([C:23]([H:55])([H:56])[H:57])([C:24]([H:58])([H:59])[H:60])[H:54])[C:25]([C:26]([H:62])([H:63])[H:64])([C:27]([H:65])([H:66])[H:67])[H:61])([H:28])([H:29])[H:30]", "dummies": []}
C      4.1666     2.5042    -1.0858
C      2.9473     1.7676    -0.7585
N      1.9247     1.1468    -0.4774
Mn     0.0000     0.0000     0.0000
H     -1.5958    -0.8809     0.2183
C     -0.2283    -0.2928    -2.2577
O     -0.3491    -0.4403    -3.4485
C     -1.1624     1.9459    -0.3216
O     -1.7744     2.9698    -0.4988
P      1.3145    -2.3741     0.0985
C      2.0304    -2.6866    -1.5464
C      3.3463    -3.4870    -1.5076
C      1.0288    -3.3973    -2.4732
C      0.1942    -3.7523     0.4735
C      0.9429    -5.0814     0.6737
C     -0.6165    -3.4463     1.7328
C      2.6584    -2.5157     1.2971
C      3.5679    -1.2854     1.2859
N      2.9026    -0.0839     1.7966
C      2.7033    -0.0892     3.2516
C      1.2491    -0.3702     3.6457
P      0.0368     0.5390     2.6658
C      0.2918     2.2834     3.1187
C      1.2982     2.9425     2.1679
C     -1.0076     3.1061     3.0853
C     -1.5077    -0.0419     3.4237
C     -1.5666     0.2417     4.9394
C     -2.7515     0.5168     2.7102
H      4.1294     2.8294    -2.1457
H      5.0467     1.8471    -0.9298
H      4.2477     3.3933    -0.4273
H      2.2574    -1.6963    -1.9957
H      3.2473    -4.4575    -0.9900
H      4.1628    -2.9026    -1.0428
H      3.6798    -3.6997    -2.5459
H      1.3782    -3.3171    -3.5247
H      0.9368    -4.4756    -2.2360
H      0.0239    -2.9353    -2.4215
H     -0.5191    -3.8728    -0.3663
H      1.6704    -5.0293     1.5088
H      1.4472    -5.4140    -0.2482
H      0.2128    -5.8807     0.9239
H     -1.3433    -4.2645     1.9240
H     -1.1996    -2.5232     1.5937
H      0.0339    -3.3494     2.6247
H      3.2700    -3.4063     1.0643
H      2.2417    -2.6583     2.3036
H      3.9051    -1.0853     0.2471
H      4.4873    -1.5015     1.8755
H      3.5756     0.6934     1.6016
H      3.3597    -0.8316     3.7591
H      2.9914     0.8959     3.6815
H      1.1272    -0.0896     4.7115
H      1.0389    -1.4472     3.5546
H      0.7076     2.3261     4.1481
H      0.9100     2.9634     1.1313
H      2.2764     2.4410     2.1860
H      1.4842     3.9917     2.4823
H     -0.7749     4.1904     3.1554
H     -1.5665     2.9518     2.1446
H     -1.6523     2.9016     3.9573
H     -1.5325    -1.1420     3.3025
H     -1.0027    -0.5417     5.4878
H     -1.1430     1.2190     5.2294
H     -2.6142     0.1880     5.3058
H     -3.1262     1.4548     3.1618
H     -2.5715     0.6745     1.6306
H     -3.5790    -0.2190     2.8004
68
{"conf": 11, "E": 124.19, "rms": -1.0, "geom": "OH", "total_charge": 0, "CA_charge": 1, "smiles": "C[C:1]#[5N:2]->[Mn+:3]1(<-[3H-:4])(<-[4C-:5]#[O+:6])(<-[6C-:7]#[O+:8])<-[1P:9]([CH:10]([CH3:11])[CH3:12])([CH:13]([CH3:14])[CH3:15])[CH2:16][CH2:17][NH:18][CH2:19][CH2:20][2P:21]->1([CH:22]([CH3:23])[CH3:24])[CH:25]([CH3:26])[CH3:27]", "smiles3D": "C([C:1]#[5N:2]->[Mn+:3]1(<-[3H-:4])(<-[4C-:5]#[O+:6])(<-[6C-:7]#[O+:8])<-[1P:9]([C:10]([C:11]([H:32])([H:33])[H:34])([C:12]([H:35])([H:36])[H:37])[H:31])([C:13]([C:14]([H:39])([H:40])[H:41])([C:15]([H:42])([H:43])[H:44])[H:38])[C:16]([H:45])([H:46])[C:17]([H:47])([H:48])[N:18]([H:49])[C:19]([H:50])([H:51])[C:20]([H:52])([H:53])[2P:21]->1([C:22]([C:23]([H:55])([H:56])[H:57])([C:24]([H:58])([H:59])[H:60])[H:54])[C:25]([C:26]([H:62])([H:63])[H:64])([C:27]([H:65])([H:66])[H:67])[H:61])([H:28])([H:29])[H:30]", "smiles3Dx": "C([C:1]#[5N:2]->[Mn+:3]1(<-[3H-:4])(<-[4C-:5]#[O+:6])(<-[6C-:7]#[O+:8])<-[1P:9]([C:10]([C:11]([H:32])([H:33])[H:34])([C:12]([H:35])([H:36])[H:37])[H:31])([C:13]([C:14]([H:39])([H:40])[H:41])([C:15]([H:42])([H:43])[H:44])[H:38])[C:16]([H:45])([H:46])[C:17]([H:47])([H:48])[N:18]([H:49])[C:19]([H:50])([H:51])[C:20]([H:52])([H:53])[2P:21]->1([C:22]([C:23]([H:55])([H:56])[H:57])([C:24]([H:58])([H:59])[H:60])[H:54])[C:25]([C:26]([H:62])([H:63])[H:64])([C:27]([H:65])([H:66])[H:67])[H:61])([H:28])([H:29])[H:30]", "dummies": []}
C     -1.7688    -1.6765    -4.3432
C     -1.2454    -1.1885    -3.0687
N     -0.8105    -0.7795    -1.9949
Mn     0.0000     0.0000     0.0000
H      0.7414     0.6650     1.5329
C      1.5204     1.2267    -1.1950
O      2.3248     1.8671    -1.8253
C      1.6111    -1.6256    -0.0144
O      2.4640    -2.4780    -0.0254
P     -1.8144     2.0393    -0.0614
C     -2.2904     2.7144     1.5598
C     -3.2203     3.9342     1.4201
C     -1.0717     3.1034     2.4071
C     -1.1819     3.4448    -1.0172
C      0.1506     3.9711    -0.4457
C     -1.0078     3.0459    -2.4963
C     -3.3521     1.6744    -0.9608
C     -4.5252     1.1466    -0.0838
N     -4.8613    -0.2703    -0.3027
C     -3.7567    -1.2066    -0.0663
C     -3.2760    -1.2446     1.3906
P     -1.5315    -1.6741     1.4721
C     -1.5074    -3.4251     0.9761
C     -1.3519    -3.5680    -0.5438
C     -0.3774    -4.2195     1.6543
C     -1.1518    -1.6557     3.2471
C      0.3645    -1.5472     3.4834
C     -1.8474    -0.4923     3.9671
H     -2.1253    -2.7198    -4.2196
H     -2.6128    -1.0328    -4.6658
H     -0.9663    -1.6469    -5.1084
H     -2.8266     1.9306     2.1182
H     -4.0615     3.7440     0.7260
H     -3.6573     4.1763     2.4123
H     -2.6685     4.8322     1.0732
H     -1.3908     3.2162     3.4654
H     -0.6349     4.0737     2.1086
H     -0.2951     2.3240     2.3887
H     -1.9261     4.2663    -0.9798
H      0.8720     4.2444    -1.2446
H      0.6487     3.2423     0.2233
H     -0.0337     4.9046     0.1252
H     -1.9936     2.9201    -2.9878
H     -0.4808     3.8450    -3.0600
H     -0.4505     2.0979    -2.6099
H     -3.1327     0.9477    -1.7676
H     -3.6938     2.6136    -1.4455
H     -5.4222     1.7219    -0.4026
H     -4.4804     1.3811     0.9861
H     -5.6531    -0.5244     0.3341
H     -2.9292    -0.9688    -0.7473
H     -4.1128    -2.2220    -0.3419
H     -3.4172    -0.2608     1.8537
H     -3.8694    -1.9936     1.9572
H     -2.4751    -3.8848     1.2709
H     -0.3932    -3.1393    -0.8907
H     -2.1844    -3.1060    -1.0982
H     -1.3579    -4.6438    -0.8212
H     -0.4735    -4.2487     2.7551
H     -0.4256    -5.2793     1.3242
H      0.6188    -3.8365     1.3633
H     -1.5194    -2.5988     3.6996
H      0.9566    -2.1513     2.7747
H      0.6015    -1.9028     4.5087
H      0.7114    -0.4975     3.4122
H     -1.6275     0.4688     3.4647
H     -2.9427    -0.6579     4.0274
H     -1.4844    -0.4235     5.0152
68
{"conf": 12, "E": 125.37, "rms": -1.0, "geom": "OH", "total_charge": 0, "CA_charge": 1, "smiles": "C[C:1]#[5N:2]->[Mn+:3]1(<-[3H-:4])(<-[4C-:5]#[O+:6])(<-[6C-:7]#[O+:8])<-[1P:9]([CH:10]([CH3:11])[CH3:12])([CH:13]([CH3:14])[CH3:15])[CH2:16][CH2:17][NH:18][CH2:19][CH2:20][2P:21]->1([CH:22]([CH3:23])[CH3:24])[CH:25]([CH3:26])[CH3:27]", "smiles3D": "C([C:1]#[5N:2]->[Mn+:3]1(<-[3H-:4])(<-[4C-:5]#[O+:6])(<-[6C-:7]#[O+:8])<-[1P:9]([C:10]([C:11]([H:32])([H:33])[H:34])([C:12]([H:35])([H:36])[H:37])[H:31])([C:13]([C:14]([H:39])([H:40])[H:41])([C:15]([H:42])([H:43])[H:44])[H:38])[C:16]([H:45])([H:46])[C:17]([H:47])([H:48])[N:18]([H:49])[C:19]([H:50])([H:51])[C:20]([H:52])([H:53])[2P:21]->1([C:22]([C:23]([H:55])([H:56])[H:57])([C:24]([H:58])([H:59])[H:60])[H:54])[C:25]([C:26]([H:62])([H:63])[H:64])([C:27]([H:65])([H:66])[H:67])[H:61])([H:28])([H:29])[H:30]", "smiles3Dx": "C([C:1]#[5N:2]->[Mn+:3]1(<-[3H-:4])(<-[4C-:5]#[O+:6])(<-[6C-:7]#[O+:8])<-[1P:9]([C:10]([C:11]([H:32])([H:33])[H:34])([C:12]([H:35])([H:36])[H:37])[H:31])([C:13]([C:14]([H:39])([H:40])[H:41])([C:15]([H:42])([H:43])[H:44])[H:38])[C:16]([H:45])([H:46])[C:17]([H:47])([H:48])[N:18]([H:49])[C:19]([H:50])([H:51])[C:20]([H:52])([H:53])[2P:21]->1([C:22]([C:23]([H:55])([H:56])[H:57])([C:24]([H:58])([H:59])[H:60])[H:54])[C:25]([C:26]([H:62])([H:63])[H:64])([C:27]([H:65])([H:66])[H:67])[H:61])([H:28])([H:29])[H:30]", "dummies": []}
C     -0.5372     1.9267    -4.5595
C     -0.3849     1.3649    -3.2188
N     -0.2534     0.8975    -2.0902
Mn     0.0000     0.0000     0.0000
H      0.2068    -0.8061     1.6401
C     -0.4363    -2.0592    -0.9025
O     -0.6732    -3.1422    -1.3775
C     -2.2718     0.0015     0.2814
O     -3.4694    -0.0102     0.4230
P      2.6548    -0.3755    -0.5083
C      2.9570    -1.9335    -1.3780
C      2.5183    -3.1398    -0.5199
C      2.2524    -1.9389    -2.7488
C      3.7149    -0.5439     0.9554
C      3.2681     0.3884     2.0738
C      5.2008    -0.3109     0.6351
C      3.4142     0.8086    -1.6393
C      3.3243     2.2327    -1.1270
N      1.9398     2.7043    -1.2193
C      1.7428     3.8909    -0.3904
C      1.4524     3.5050     1.0565
P      0.0037     2.4425     1.2379
C     -1.3759     3.5298     0.7553
C     -2.6585     3.2875     1.5685
C     -1.7093     3.3434    -0.7318
C     -0.0267     2.2233     3.0426
C     -1.1702     1.3017     3.5004
C     -0.0618     3.5673     3.8015
H      0.4622     2.1848    -4.9662
H     -1.1627     2.8414    -4.5066
H     -1.0252     1.1809    -5.2199
H      4.0478    -2.0266    -1.5632
H      3.3883    -3.5152     0.0594
H      2.1636    -3.9910    -1.1382
H      1.7303    -2.8786     0.2137
H      1.2546    -1.4644    -2.7176
H      2.8648    -1.3770    -3.4842
H      2.1537    -2.9683    -3.1531
H      3.6114    -1.5806     1.3328
H      3.7101     1.3960     1.9725
H      3.6110    -0.0153     3.0503
H      2.1674     0.4382     2.0986
H      5.5457    -0.9836    -0.1755
H      5.4088     0.7414     0.3551
H      5.8103    -0.5426     1.5345
H      4.4788     0.5416    -1.7954
H      2.8958     0.7543    -2.6185
H      3.9790     2.8764    -1.7576
H      3.7211     2.2889    -0.0977
H      1.7671     2.9828    -2.2141
H      2.6423     4.5486    -0.4155
H      0.9228     4.5212    -0.7867
H      1.2827     4.4395     1.6284
H      2.3267     2.9985     1.4873
H     -1.0631     4.5848     0.9084
H     -2.5914     3.6950     2.5918
H     -2.9340     2.2195     1.5958
H     -3.5077     3.8317     1.1017
H     -2.2008     2.3685    -0.9140
H     -2.4102     4.1406    -1.0594
H     -0.8203     3.4123    -1.3782
H      0.9186     1.7231     3.3260
H     -2.1022     1.8478     3.7380
H     -0.8670     0.7947     4.4413
H     -1.3793     0.5087     2.7592
H      0.9716     3.9608     3.9045
H     -0.4499     3.4276     4.8332
H     -0.6591     4.3502     3.3020
68
{"conf": 13, "E": 122.84, "rms": -1.0, "geom": "OH", "total_charge": 0, "CA_charge": 1, "smiles": "C[C:1]#[5N:2]->[Mn+:3]1(<-[3H-:4])(<-[4C-:5]#[O+:6])(<-[6C-:7]#[O+:8])<-[1P:9]([CH:10]([CH3:11])[CH3:12])([CH:13]([CH3:14])[CH3:15])[CH2:16][CH2:17][NH:18][CH2:19][CH2:20][2P:21]->1([CH:22]([CH3:23])[CH3:24])[CH:25]([CH3:26])[CH3:27]", "smiles3D": "C([C:1]#[5N:2]->[Mn+:3]1(<-[3H-:4])(<-[4C-:5]#[O+:6])(<-[6C-:7]#[O+:8])<-[1P:9]([C:10]([C:11]([H:32])([H:33])[H:34])([C:12]([H:35])([H:36])[H:37])[H:31])([C:13]([C:14]([H:39])([H:40])[H:41])([C:15]([H:42])([H:43])[H:44])[H:38])[C:16]([H:45])([H:46])[C:17]([H:47])([H:48])[N:18]([H:49])[C:19]([H:50])([H:51])[C:20]([H:52])([H:53])[2P:21]->1([C:22]([C:23]([H:55])([H:56])[H:57])([C:24]([H:58])([H:59])[H:60])[H:54])[C:25]([C:26]([H:62])([H:63])[H:64])([C:27]([H:65])([H:66])[H:67])[H:61])([H:28])([H:29])[H:30]", "smiles3Dx": "C([C:1]#[5N:2]->[Mn+:3]1(<-[3H-:4])(<-[4C-:5]#[O+:6])(<-[6C-:7]#[O+:8])<-[1P:9]([C:10]([C:11]([H:32])([H:33])[H:34])([C:12]([H:35])([H:36])[H:37])[H:31])([C:13]([C:14]([H:39])([H:40])[H:41])([C:15]([H:42])([H:43])[H:44])[H:38])[C:16]([H:45])([H:46])[C:17]([H:47])([H:48])[N:18]([H:49])[C:19]([H:50])([H:51])[C:20]([H:52])([H:53])[2P:21]->1([C:22]([C:23]([H:55])([H:56])[H:57])([C:24]([H:58])([H:59])[H:60])[H:54])[C:25]([C:26]([H:62])([H:63])[H:64])([C:27]([H:65])([H:66])[H:67])[H:61])([H:28])([H:29])[H:30]", "dummies": []}
C      3.8269     1.3917     2.8649
C      2.7054     0.9865     2.0191
N      1.7657     0.6482     1.3037
Mn     0.0000     0.0000     0.0000
H     -1.4528    -0.5809    -0.9618
C     -1.3771     0.7432     1.6734
O     -2.1011     1.1338     2.5552
C     -0.0183    -1.9645     1.1752
O     -0.0314    -2.9942     1.8029
P     -0.2331     2.4725    -1.1087
C     -1.7141     3.2680    -0.4171
C     -2.9565     2.3732    -0.5854
C     -2.0077     4.6675    -0.9864
C     -0.2853     2.5242    -2.9228
C     -0.3087     3.9505    -3.5091
C     -1.4616     1.7082    -3.4699
C      1.1363     3.5321    -0.5945
C      2.4255     3.2106    -1.3576
N      2.8629     1.8552    -1.0172
C      3.3339     1.0836    -2.1681
C      3.3354    -0.4000    -1.7995
P      1.6751    -1.1101    -1.8337
C      1.1152    -0.9877    -3.5585
C      2.1908    -1.4388    -4.5633
C     -0.1720    -1.7855    -3.7924
C      1.9807    -2.8737    -1.5333
C      2.8830    -3.0639    -0.2998
C      0.6592    -3.6550    -1.3500
H      3.5265     1.3329     3.9311
H      4.1165     2.4338     2.6181
H      4.6880     0.7161     2.6841
H     -1.5312     3.3872     0.6726
H     -2.7085     1.2976    -0.5302
H     -3.4851     2.5518    -1.5413
H     -3.6805     2.5974     0.2267
H     -2.6700     5.2023    -0.2725
H     -1.1103     5.2977    -1.1048
H     -2.5724     4.6218    -1.9361
H      0.6384     2.0570    -3.2790
H      0.1306     3.9161    -4.5291
H     -1.3301     4.3477    -3.6473
H      0.3022     4.6692    -2.9337
H     -2.4100     2.2771    -3.4336
H     -1.5806     0.7576    -2.9145
H     -1.2709     1.4574    -4.5352
H      1.3122     3.3817     0.4916
H      0.8813     4.5923    -0.7595
H      3.2038     3.9440    -1.0471
H      2.2916     3.3655    -2.4478
H      3.6564     1.9303    -0.3373
H      2.7211     1.2559    -3.0723
H      4.3732     1.3933    -2.4188
H      3.7538    -0.5097    -0.7774
H      3.9880    -0.9545    -2.5035
H      0.8900     0.0600    -3.7695
H      3.0735    -0.7701    -4.5366
H      2.5062    -2.4882    -4.4127
H      1.7826    -1.3647    -5.5941
H     -0.9135    -1.5998    -2.9917
H     -0.6348    -1.4610    -4.7489
H      0.0309    -2.8701    -3.8825
H      2.5153    -3.2980    -2.4039
H      2.9201    -4.1330     0.0001
H      3.9281    -2.7794    -0.5397
H      2.5357    -2.4605     0.5626
H     -0.2239    -2.9942    -1.2507
H      0.4938    -4.3236    -2.2201
H      0.6787    -4.3203    -0.4611
68
{"conf": 14, "E": 393.5, "rms": -1.0, "geom": "OH", "total_charge": 0, "CA_charge": 1, "smiles": "C[C:1]#[5N:2]->[Mn+:3]1(<-[3H-:4])(<-[4C-:5]#[O+:6])(<-[6C-:7]#[O+:8])<-[1P:9]([CH:10]([CH3:11])[CH3:12])([CH:13]([CH3:14])[CH3:15])[CH2:16][CH2:17][NH:18][CH2:19][CH2:20][2P:21]->1([CH:22]([CH3:23])[CH3:24])[CH:25]([CH3:26])[CH3:27]", "smiles3D": "C([C:1]#[5N:2]->[Mn+:3]1(<-[3H-:4])(<-[4C-:5]#[O+:6])(<-[6C-:7]#[O+:8])<-[1P:9]([C:10]([C:11]([H:32])([H:33])[H:34])([C:12]([H:35])([H:36])[H:37])[H:31])([C:13]([C:14]([H:39])([H:40])[H:41])([C:15]([H:42])([H:43])[H:44])[H:38])[C:16]([H:45])([H:46])[C:17]([H:47])([H:48])[N:18]([H:49])[C:19]([H:50])([H:51])[C:20]([H:52])([H:53])[2P:21]->1([C:22]([C:23]([H:55])([H:56])[H:57])([C:24]([H:58])([H:59])[H:60])[H:54])[C:25]([C:26]([H:62])([H:63])[H:64])([C:27]([H:65])([H:66])[H:67])[H:61])([H:28])([H:29])[H:30]", "smiles3Dx": "C([C:1]#[5N:2]->[Mn+:3]1(<-[3H-:4])(<-[4C-:5]#[O+:6])(<-[6C-:7]#[O+:8])<-[1P:9]([C:10]([C:11]([H:32])([H:33])[H:34])([C:12]([H:35])([H:36])[H:37])[H:31])([C:13]([C:14]([H:39])([H:40])[H:41])([C:15]([H:42])([H:43])[H:44])[H:38])[C:16]([H:45])([H:46])[C:17]([H:47])([H:48])[N:18]([H:49])[C:19]([H:50])([H:51])[C:20]([H:52])([H:53])[2P:21]->1([C:22]([C:23]([H:55])([H:56])[H:57])([C:24]([H:58])([H:59])[H:60])[H:54])[C:25]([C:26]([H:62])([H:63])[H:64])([C:27]([H:65])([H:66])[H:67])[H:61])([H:28])([H:29])[H:30]", "dummies": []}
C     -4.6001    -0.8656     1.9988
C     -3.2663    -0.6456     1.4399
N     -2.1443    -0.4394     0.9603
Mn     0.0000     0.0000     0.0000
H      1.1346    -0.6519    -1.2928
C      1.7127     0.4160     1.4791
O      2.6150     0.6592     2.2419
C      0.4200     2.1929    -0.5558
O      0.6634     3.3429    -0.8267
P     -0.2006    -1.8444     1.8811
C      1.3999    -2.4415     2.4886
C      2.2593    -2.9252     1.3143
C      1.2517    -3.5675     3.5302
C     -1.1360    -3.3613     1.5136
C     -1.8400    -3.2803     0.1518
C     -2.1362    -3.7264     2.6210
C     -0.8994    -0.9226     3.2997
C     -0.8693     0.6993     3.1701
N     -0.9327     1.4170     1.8296
C     -2.2172     2.1465     1.4959
C     -2.8959     2.0632     0.0091
P     -2.1745     0.8959    -1.2111
C     -3.4084    -0.3586    -1.7068
C     -3.0349    -1.0372    -3.0311
C     -4.8489     0.1867    -1.7590
C     -1.7891     1.9598    -2.6386
C     -0.8157     1.2687    -3.6051
C     -3.0308     2.4615    -3.3869
H     -4.5192    -1.0600     3.0877
H     -5.2216     0.0379     1.8337
H     -5.0709    -1.7360     1.4976
H      1.9229    -1.6058     2.9870
H      2.3824    -2.1193     0.5616
H      3.2695    -3.2102     1.6779
H      1.8043    -3.8057     0.8147
H      2.2380    -3.7449     4.0097
H      0.5492    -3.2852     4.3385
H      0.9363    -4.5327     3.0884
H     -0.4114    -4.1922     1.4383
H     -2.8937    -2.9587     0.2482
H     -1.2947    -2.6182    -0.5545
H     -1.8714    -4.2932    -0.3037
H     -1.6501    -3.7250     3.6169
H     -2.5205    -4.7529     2.4408
H     -3.0092    -3.0501     2.6400
H     -0.3240    -1.1942     4.2068
H     -1.9390    -1.2403     3.4739
H     -1.6595     1.0949     3.8437
H      0.0712     1.0111     3.6782
H     -0.2017     2.1639     1.8819
H     -3.0076     1.8601     2.2222
H     -2.0728     3.2290     1.7145
H     -3.9641     1.8171     0.1421
H     -2.8506     3.0805    -0.4309
H     -3.4027    -1.1581    -0.9626
H     -3.3012    -0.4420    -3.9206
H     -3.5982    -1.9911    -3.1189
H     -1.9569    -1.3031    -3.0430
H     -5.2724     0.2378    -0.7358
H     -5.5027    -0.5119    -2.3238
H     -4.9441     1.1809    -2.2174
H     -1.2849     2.8626    -2.2539
H     -0.2967     2.0400    -4.2132
H     -0.0394     0.7008    -3.0515
H     -1.3262     0.5926    -4.3160
H     -3.7160     2.9918    -2.6943
H     -3.5696     1.6726    -3.9359
H     -2.7134     3.2089    -4.1453
68
{"conf": 15, "E": 130.36, "rms": -1.0, "geom": "OH", "total_charge": 0, "CA_charge": 1, "smiles": "C[C:1]#[5N:2]->[Mn+:3]1(<-[3H-:4])(<-[4C-:5]#[O+:6])(<-[6C-:7]#[O+:8])<-[1P:9]([CH:10]([CH3:11])[CH3:12])([CH:13]([CH3:14])[CH3:15])[CH2:16][CH2:17][NH:18][CH2:19][CH2:20][2P:21]->1([CH:22]([CH3:23])[CH3:24])[CH:25]([CH3:26])[CH3:27]", "smiles3D": "C([C:1]#[5N:2]->[Mn+:3]1(<-[3H-:4])(<-[4C-:5]#[O+:6])(<-[6C-:7]#[O+:8])<-[1P:9]([C:10]([C:11]([H:32])([H:33])[H:34])([C:12]([H:35])([H:36])[H:37])[H:31])([C:13]([C:14]([H:39])([H:40])[H:41])([C:15]([H:42])([H:43])[H:44])[H:38])[C:16]([H:45])([H:46])[C:17]([H:47])([H:48])[N:18]([H:49])[C:19]([H:50])([H:51])[C:20]([H:52])([H:53])[2P:21]->1([C:22]([C:23]([H:55])([H:56])[H:57])([C:24]([H:58])([H:59])[H:60])[H:54])[C:25]([C:26]([H:62])([H:63])[H:64])([C:27]([H:65])([H:66])[H:67])[H:61])([H:28])([H:29])[H:30]", "smiles3Dx": "C([C:1]#[5N:2]->[Mn+:3]1(<-[3H-:4])(<-[4C-:5]#[O+:6])(<-[6C-:7]#[O+:8])<-[1P:9]([C:10]([C:11]([H:32])([H:33])[H:34])([C:12]([H:35])([H:36])[H:37])[H:31])([C:13]([C:14]([H:39])([H:40])[H:41])([C:15]([H:42])([H:43])[H:44])[H:38])[C:16]([H:45])([H:46])[C:17]([H:47])([H:48])[N:18]([H:49])[C:19]([H:50])([H:51])[C:20]([H:52])([H:53])[2P:21]->1([C:22]([C:23]([H:55])([H:56])[H:57])([C:24]([H:58])([H:59])[H:60])[H:54])[C:25]([C:26]([H:62])([H:63])[H:64])([C:27]([H:65])([H:66])[H:67])[H:61])([H:28])([H:29])[H:30]", "dummies": []}
C     -3.5953     3.3086    -0.9572
C     -2.5398     2.3370    -0.6769
N     -1.6549     1.5198    -0.4338
Mn     0.0000     0.0000     0.0000
H      1.3509    -1.2228     0.2504
C      1.2780     1.0786    -1.5629
O      1.9482     1.6376    -2.3954
C     -0.7345    -1.1530    -1.8377
O     -1.1208    -1.7564    -2.8077
P      1.0506     1.6403     1.9317
C      2.7634     2.0698     1.5295
C      2.8424     3.1865     0.4677
C      3.5208     0.8244     1.0468
C      0.2005     3.2353     2.1267
C     -1.2574     3.0420     2.5499
C      0.8933     4.1510     3.1587
C      1.2483     0.9808     3.5971
C     -0.0439     0.3423     4.1240
N      0.1574    -1.0590     4.4956
C      0.3527    -1.9041     3.3103
C     -0.9801    -2.4806     2.8530
P     -1.6873    -1.5653     1.4584
C     -2.3341    -2.8862     0.3922
C     -3.3492    -3.7951     1.1149
C     -1.1739    -3.7584    -0.1327
C     -3.1119    -0.5889     2.0304
C     -4.1456    -0.3978     0.9061
C     -3.7903    -1.1625     3.2860
H     -3.5036     3.6629    -2.0043
H     -4.5851     2.8288    -0.8129
H     -3.4969     4.1692    -0.2641
H      3.2652     2.4306     2.4526
H      2.7925     4.1850     0.9446
H      2.0187     3.1364    -0.2644
H      3.8077     3.1498    -0.0811
H      4.5942     1.0708     0.9013
H      3.1246     0.4416     0.0905
H      3.4698     0.0107     1.7983
H      0.2054     3.7499     1.1430
H     -1.3418     2.7132     3.6054
H     -1.7603     2.3124     1.9058
H     -1.8024     4.0052     2.4528
H      1.9878     4.2094     3.0317
H      0.4979     5.1830     3.0470
H      0.6793     3.8348     4.2007
H      1.5540     1.7949     4.2809
H      2.0633     0.2299     3.5879
H     -0.3779     0.8953     5.0284
H     -0.8668     0.4170     3.3998
H      0.9935    -1.1336     5.1225
H      1.0101    -2.7562     3.5960
H      0.8788    -1.3877     2.4827
H     -1.6818    -2.5016     3.7025
H     -0.8046    -3.5265     2.5403
H     -2.8391    -2.4194    -0.4784
H     -4.3168    -3.2951     1.2821
H     -2.9627    -4.1795     2.0798
H     -3.5775    -4.6745     0.4750
H     -0.9338    -4.5913     0.5615
H     -0.2425    -3.1766    -0.2810
H     -1.4617    -4.2124    -1.1048
H     -2.7404     0.4126     2.2914
H     -4.8199    -1.2648     0.7879
H     -4.7849     0.4798     1.1421
H     -3.6524    -0.1967    -0.0656
H     -3.9789    -2.2487     3.2259
H     -4.7656    -0.6574     3.4542
H     -3.1743    -0.9432     4.1834
68
{"conf": 16, "E": 123.21, "rms": -1.0, "geom": "OH", "total_charge": 0, "CA_charge": 1, "smiles": "C[C:1]#[5N:2]->[Mn+:3]1(<-[3H-:4])(<-[4C-:5]#[O+:6])(<-[6C-:7]#[O+:8])<-[1P:9]([CH:10]([CH3:11])[CH3:12])([CH:13]([CH3:14])[CH3:15])[CH2:16][CH2:17][NH:18][CH2:19][CH2:20][2P:21]->1([CH:22]([CH3:23])[CH3:24])[CH:25]([CH3:26])[CH3:27]", "smiles3D": "C([C:1]#[5N:2]->[Mn+:3]1(<-[3H-:4])(<-[4C-:5]#[O+:6])(<-[6C-:7]#[O+:8])<-[1P:9]([C:10]([C:11]([H:32])([H:33])[H:34])([C:12]([H:35])([H:36])[H:37])[H:31])([C:13]([C:14]([H:39])([H:40])[H:41])([C:15]([H:42])([H:43])[H:44])[H:38])[C:16]([H:45])([H:46])[C:17]([H:47])([H:48])[N:18]([H:49])[C:19]([H:50])([H:51])[C:20]([H:52])([H:53])[2P:21]->1([C:22]([C:23]([H:55])([H:56])[H:57])([C:24]([H:58])([H:59])[H:60])[H:54])[C:25]([C:26]([H:62])([H:63])[H:64])([C:27]([H:65])([H:66])[H:67])[H:61])([H:28])([H:29])[H:30]", "smiles3Dx": "C([C:1]#[5N:2]->[Mn+:3]1(<-[3H-:4])(<-[4C-:5]#[O+:6])(<-[6C-:7]#[O+:8])<-[1P:9]([C:10]([C:11]([H:32])([H:33])[H:34])([C:12]([H:35])([H:36])[H:37])[H:31])([C:13]([C:14]([H:39])([H:40])[H:41])([C:15]([H:42])([H:43])[H:44])[H:38])[C:16]([H:45])([H:46])[C:17]([H:47])([H:48])[N:18]([H:49])[C:19]([H:50])([H:51])[C:20]([H:52])([H:53])[2P:21]->1([C:22]([C:23]([H:55])([H:56])[H:57])([C:24]([H:58])([H:59])[H:60])[H:54])[C:25]([C:26]([H:62])([H:63])[H:64])([C:27]([H:65])([H:66])[H:67])[H:61])([H:28])([H:29])[H:30]", "dummies": []}
C     -2.4190    -1.6583    -4.0259
C     -1.7051    -1.1653    -2.8497
N     -1.1100    -0.7469    -1.8591
Mn     0.0000     0.0000     0.0000
H      0.9647     0.4898     1.4732
C      1.9715    -0.4681    -1.0631
O      3.0117    -0.7218    -1.6182
C      0.1120    -2.1529     0.7716
O      0.1702    -3.2866     1.1785
P      0.0628     2.5855    -0.8975
C      1.6889     3.1491    -1.4729
C      2.7464     2.8878    -0.3910
C      2.1098     2.4825    -2.7914
C     -1.1246     2.9509    -2.2205
C     -0.9658     2.0005    -3.4233
C     -1.0176     4.4139    -2.6923
C     -0.3346     3.8366     0.3461
C     -0.0441     3.3558     1.7684
N     -1.2736     2.8094     2.3485
C     -1.0493     1.7001     3.2787
C     -2.1044     0.6114     3.0751
P     -2.3496     0.1982     1.3309
C     -3.1997    -1.4069     1.4463
C     -4.5980    -1.3036     2.0679
C     -3.2788    -2.1332     0.0976
C     -3.4371     1.4769     0.6226
C     -4.4792     2.0297     1.6139
C     -4.1304     1.0049    -0.6580
H     -2.1317    -1.0549    -4.9114
H     -3.5118    -1.5698    -3.8565
H     -2.1556    -2.7217    -4.1996
H      1.6458     4.2452    -1.6443
H      3.7619     3.1329    -0.7683
H      2.7379     1.8342    -0.0531
H      2.5665     3.5440     0.4849
H      3.1893     2.6554    -2.9880
H      1.5743     2.9403    -3.6441
H      1.9340     1.3956    -2.7944
H     -2.1418     2.8066    -1.8063
H     -1.9570     1.5788    -3.6942
H     -0.5870     2.5215    -4.3282
H     -0.2812     1.1608    -3.2177
H     -1.8120     4.6158    -3.4423
H     -0.0417     4.6257    -3.1725
H     -1.1739     5.1267    -1.8587
H      0.2730     4.7448     0.1497
H     -1.4051     4.1169     0.2621
H      0.7994     2.6420     1.7686
H      0.2906     4.2236     2.3805
H     -1.7895     3.5761     2.8422
H     -0.0451     1.2472     3.1941
H     -1.1189     2.0696     4.3264
H     -1.7731    -0.3023     3.6125
H     -3.0590     0.9429     3.5226
H     -2.5898    -2.0450     2.1219
H     -4.5723    -0.7601     3.0330
H     -5.3340    -0.8499     1.3795
H     -4.9678    -2.3263     2.2955
H     -3.8880    -1.6085    -0.6553
H     -3.7436    -3.1310     0.2481
H     -2.2711    -2.3251    -0.3037
H     -2.7894     2.3206     0.3377
H     -5.1174     1.2573     2.0691
H     -5.1524     2.7373     1.0843
H     -3.9936     2.6241     2.4120
H     -3.4031     0.5373    -1.3486
H     -4.9770     0.3241    -0.4539
H     -4.5521     1.8849    -1.1892
68
{"conf": 17, "E": 116.86, "rms": -1.0, "geom": "OH", "total_charge": 0, "CA_charge": 1, "smiles": "C[C:1]#[5N:2]->[Mn+:3]1(<-[3H-:4])(<-[4C-:5]#[O+:6])(<-[6C-:7]#[O+:8])<-[1P:9]([CH:10]([CH3:11])[CH3:12])([CH:13]([CH3:14])[CH3:15])[CH2:16][CH2:17][NH:18][CH2:19][CH2:20][2P:21]->1([CH:22]([CH3:23])[CH3:24])[CH:25]([CH3:26])[CH3:27]", "smiles3D": "C([C:1]#[5N:2]->[Mn+:3]1(<-[3H-:4])(<-[4C-:5]#[O+:6])(<-[6C-:7]#[O+:8])<-[1P:9]([C:10]([C:11]([H:32])([H:33])[H:34])([C:12]([H:35])([H:36])[H:37])[H:31])([C:13]([C:14]([H:39])([H:40])[H:41])([C:15]([H:42])([H:43])[H:44])[H:38])[C:16]([H:45])([H:46])[C:17]([H:47])([H:48])[N:18]([H:49])[C:19]([H:50])([H:51])[C:20]([H:52])([H:53])[2P:21]->1([C:22]([C:23]([H:55])([H:56])[H:57])([C:24]([H:58])([H:59])[H:60])[H:54])[C:25]([C:26]([H:62])([H:63])[H:64])([C:27]([H:65])([H:66])[H:67])[H:61])([H:28])([H:29])[H:30]", "smiles3Dx": "C([C:1]#[5N:2]->[Mn+:3]1(<-[3H-:4])(<-[4C-:5]#[O+:6])(<-[6C-:7]#[O+:8])<-[1P:9]([C:10]([C:11]([H:32])([H:33])[H:34])([C:12]([H:35])([H:36])[H:37])[H:31])([C:13]([C:14]([H:39])([H:40])[H:41])([C:15]([H:42])([H:43])[H:44])[H:38])[C:16]([H:45])([H:46])[C:17]([H:47])([H:48])[N:18]([H:49])[C:19]([H:50])([H:51])[C:20]([H:52])([H:53])[2P:21]->1([C:22]([C:23]([H:55])([H:56])[H:57])([C:24]([H:58])([H:59])[H:60])[H:54])[C:25]([C:26]([H:62])([H:63])[H:64])([C:27]([H:65])([H:66])[H:67])[H:61])([H:28])([H:29])[H:30]", "dummies": []}
C      2.5414     2.0849     3.7375
C      1.7894     1.4788     2.6403
N      1.1611     0.9652     1.7183
Mn     0.0000     0.0000     0.0000
H     -0.9453    -0.7470    -1.3823
C     -0.3147     2.0509    -0.9675
O     -0.4845     3.1310    -1.4765
C     -1.9900     0.4871     1.0247
O     -3.0398     0.7499     1.5571
P      2.2883    -0.2013    -1.4355
C      2.4762     1.2878    -2.4586
C      3.5635     1.1587    -3.5407
C      2.8166     2.4948    -1.5635
C      2.2717    -1.6596    -2.5188
C      3.6426    -1.9892    -3.1484
C      1.2111    -1.5105    -3.6187
C      3.7917    -0.2240    -0.4350
C      3.9506    -1.5231     0.3378
N      3.0310    -1.5407     1.4796
C      2.7218    -2.9170     1.8664
C      1.5227    -3.4363     1.0686
P      0.0400    -2.4190     1.2557
C     -1.2363    -3.5130     0.5742
C     -0.8725    -3.9222    -0.8629
C     -2.6096    -2.8348     0.5684
C     -0.2110    -2.3380     3.0577
C     -0.7261    -3.6670     3.6306
C     -1.1495    -1.2026     3.4607
H      3.5587     1.6437     3.7745
H      2.6180     3.1793     3.5731
H      2.0182     1.8893     4.6960
H      1.5065     1.4874    -2.9611
H      4.4959     0.7004    -3.1596
H      3.1903     0.6146    -4.4257
H      3.8317     2.1662    -3.9260
H      2.2266     2.4991    -0.6257
H      2.6059     3.4386    -2.1102
H      3.8920     2.4932    -1.2834
H      1.9761    -2.5230    -1.9014
H      3.8314    -1.4431    -4.0899
H      4.4946    -1.8387    -2.4632
H      3.6506    -3.0656    -3.4230
H      0.2093    -1.3579    -3.1780
H      1.1679    -2.4413    -4.2238
H      1.4182    -0.6677    -4.3024
H      4.6745    -0.0828    -1.0862
H      3.7551     0.6185     0.2873
H      4.9991    -1.5896     0.7073
H      3.8015    -2.3907    -0.3371
H      3.5047    -1.0706     2.2869
H      2.5575    -2.9969     2.9575
H      3.5902    -3.5919     1.6843
H      1.2943    -4.4676     1.4085
H      1.7959    -3.4814     0.0051
H     -1.2972    -4.4353     1.1851
H     -0.0081    -4.6167    -0.8682
H     -1.7153    -4.4690    -1.3372
H     -0.6331    -3.0385    -1.4868
H     -2.9820    -2.6713     1.5938
H     -2.5835    -1.8825     0.0048
H     -3.3552    -3.4966     0.0783
H      0.7582    -2.1199     3.5339
H     -0.0905    -4.5158     3.3059
H     -0.6831    -3.6320     4.7402
H     -1.7819    -3.8550     3.3459
H     -2.1648    -1.3184     3.0481
H     -0.7133    -0.2289     3.1688
H     -1.2471    -1.1794     4.5674
68
{"conf": 18, "E": 121.24, "rms": -1.0, "geom": "OH", "total_charge": 0, "CA_charge": 1, "smiles": "C[C:1]#[5N:2]->[Mn+:3]1(<-[3H-:4])(<-[4C-:5]#[O+:6])(<-[6C-:7]#[O+:8])<-[1P:9]([CH:10]([CH3:11])[CH3:12])([CH:13]([CH3:14])[CH3:15])[CH2:16][CH2:17][NH:18][CH2:19][CH2:20][2P:21]->1([CH:22]([CH3:23])[CH3:24])[CH:25]([CH3:26])[CH3:27]", "smiles3D": "C([C:1]#[5N:2]->[Mn+:3]1(<-[3H-:4])(<-[4C-:5]#[O+:6])(<-[6C-:7]#[O+:8])<-[1P:9]([C:10]([C:11]([H:32])([H:33])[H:34])([C:12]([H:35])([H:36])[H:37])[H:31])([C:13]([C:14]([H:39])([H:40])[H:41])([C:15]([H:42])([H:43])[H:44])[H:38])[C:16]([H:45])([H:46])[C:17]([H:47])([H:48])[N:18]([H:49])[C:19]([H:50])([H:51])[C:20]([H:52])([H:53])[2P:21]->1([C:22]([C:23]([H:55])([H:56])[H:57])([C:24]([H:58])([H:59])[H:60])[H:54])[C:25]([C:26]([H:62])([H:63])[H:64])([C:27]([H:65])([H:66])[H:67])[H:61])([H:28])([H:29])[H:30]", "smiles3Dx": "C([C:1]#[5N:2]->[Mn+:3]1(<-[3H-:4])(<-[4C-:5]#[O+:6])(<-[6C-:7]#[O+:8])<-[1P:9]([C:10]([C:11]([H:32])([H:33])[H:34])([C:12]([H:35])([H:36])[H:37])[H:31])([C:13]([C:14]([H:39])([H:40])[H:41])([C:15]([H:42])([H:43])[H:44])[H:38])[C:16]([H:45])([H:46])[C:17]([H:47])([H:48])[N:18]([H:49])[C:19]([H:50])([H:51])[C:20]([H:52])([H:53])[2P:21]->1([C:22]([C:23]([H:55])([H:56])[H:57])([C:24]([H:58])([H:59])[H:60])[H:54])[C:25]([C:26]([H:62])([H:63])[H:64])([C:27]([H:65])([H:66])[H:67])[H:61])([H:28])([H:29])[H:30]", "dummies": []}
C     -1.4421     2.0955     4.2806
C     -1.0183     1.4828     3.0232
N     -0.6660     0.9726     1.9624
Mn     0.0000     0.0000     0.0000
H      0.5919    -0.8767    -1.4994
C     -0.2062    -2.0264     1.0474
O     -0.3113    -3.0921     1.6020
C      2.1520    -0.0818     0.7793
O      3.2851    -0.1277     1.1894
P     -2.5450    -0.1920    -0.9574
C     -3.4180    -1.6314    -0.2840
C     -3.4439    -1.5899     1.2551
C     -2.7683    -2.9376    -0.7864
C     -3.6555     1.2301    -0.7408
C     -3.5242     1.8329     0.6591
C     -5.1231     0.8594    -1.0060
C     -2.5473    -0.5528    -2.7287
C     -2.5185     0.7011    -3.6205
N     -1.5280     1.6962    -3.1980
C     -0.1613     1.2973    -3.5479
C      0.8752     2.2190    -2.8956
P      0.6008     2.3989    -1.1191
C      2.2149     2.9667    -0.5060
C      2.2454     3.0830     1.0304
C      2.6707     4.2882    -1.1398
C     -0.6516     3.7050    -0.9005
C     -0.5798     4.8205    -1.9646
C     -0.5962     4.3312     0.4968
H     -1.0664     1.4914     5.1318
H     -2.5502     2.1364     4.3151
H     -1.0318     3.1242     4.3458
H     -4.4636    -1.6273    -0.6482
H     -2.5557    -1.0849     1.6805
H     -4.3481    -1.0464     1.5965
H     -3.5157    -2.6060     1.6968
H     -1.6665    -2.8747    -0.8368
H     -3.0569    -3.8075    -0.1596
H     -3.1262    -3.1629    -1.8125
H     -3.3760     2.0095    -1.4684
H     -2.5017     2.2062     0.8165
H     -3.7762     1.1138     1.4586
H     -4.2044     2.7057     0.7570
H     -5.2299     0.2930    -1.9542
H     -5.7236     1.7885    -1.1064
H     -5.5583     0.2764    -0.1678
H     -1.6662    -1.1846    -2.9612
H     -3.4617    -1.1313    -2.9763
H     -2.3330     0.3919    -4.6741
H     -3.5287     1.1652    -3.6161
H     -1.7432     2.5655    -3.7374
H     -0.0257     1.3386    -4.6523
H      0.0434     0.2587    -3.2414
H      0.8469     3.2060    -3.3902
H      1.8837     1.7822    -3.0554
H      2.9561     2.1903    -0.7951
H      3.2734     2.8647     1.3904
H      2.0020     4.1011     1.3911
H      1.5612     2.3651     1.5189
H      2.5905     4.2642    -2.2445
H      3.7437     4.4480    -0.9008
H      2.1239     5.1584    -0.7283
H     -1.6345     3.2281    -1.0044
H     -0.9366     4.4672    -2.9483
H      0.4224     5.2573    -2.0882
H     -1.2662     5.6478    -1.6831
H     -0.4724     3.5649     1.2823
H     -1.5572     4.8499     0.7015
H      0.2004     5.0964     0.5707
68
{"conf": 19, "E": 115.37, "rms": -1.0, "geom": "OH", "total_charge": 0, "CA_charge": 1, "smiles": "C[C:1]#[5N:2]->[Mn+:3]1(<-[3H-:4])(<-[4C-:5]#[O+:6])(<-[6C-:7]#[O+:8])<-[1P:9]([CH:10]([CH3:11])[CH3:12])([CH:13]([CH3:14])[CH3:15])[CH2:16][CH2:17][NH:18][CH2:19][CH2:20][2P:21]->1([CH:22]([CH3:23])[CH3:24])[CH:25]([CH3:26])[CH3:27]", "smiles3D": "C([C:1]#[5N:2]->[Mn+:3]1(<-[3H-:4])(<-[4C-:5]#[O+:6])(<-[6C-:7]#[O+:8])<-[1P:9]([C:10]([C:11]([H:32])([H:33])[H:34])([C:12]([H:35])([H:36])[H:37])[H:31])([C:13]([C:14]([H:39])([H:40])[H:41])([C:15]([H:42])([H:43])[H:44])[H:38])[C:16]([H:45])([H:46])[C:17]([H:47])([H:48])[N:18]([H:49])[C:19]([H:50])([H:51])[C:20]([H:52])([H:53])[2P:21]->1([C:22]([C:23]([H:55])([H:56])[H:57])([C:24]([H:58])([H:59])[H:60])[H:54])[C:25]([C:26]([H:62])([H:63])[H:64])([C:27]([H:65])([H:66])[H:67])[H:61])([H:28])([H:29])[H:30]", "smiles3Dx": "C([C:1]#[5N:2]->[Mn+:3]1(<-[3H-:4])(<-[4C-:5]#[O+:6])(<-[6C-:7]#[O+:8])<-[1P:9]([C:10]([C:11]([H:32])([H:33])[H:34])([C:12]([H:35])([H:36])[H:37])[H:31])([C:13]([C:14]([H:39])([H:40])[H:41])([C:15]([H:42])([H:43])[H:44])[H:38])[C:16]([H:45])([H:46])[C:17]([H:47])([H:48])[N:18]([H:49])[C:19]([H:50])([H:51])[C:20]([H:52])([H:53])[2P:21]->1([C:22]([C:23]([H:55])([H:56])[H:57])([C:24]([H:58])([H:59])[H:60])[H:54])[C:25]([C:26]([H:62])([H:63])[H:64])([C:27]([H:65])([H:66])[H:67])[H:61])([H:28])([H:29])[H:30]", "dummies": []}
C      3.7833    -1.9480     2.5835
C      2.6719    -1.3780     1.8238
N      1.7369    -0.9044     1.1830
Mn     0.0000     0.0000     0.0000
H     -1.3696     0.8093    -0.9176
C      1.3054     1.8529    -0.3209
O      1.9922     2.8316    -0.4788
C     -0.6445     1.1160     1.8920
O     -0.9806     1.7109     2.8858
P      0.9380    -1.0418    -2.3347
C     -0.3465    -1.5802    -3.5020
C     -1.1507    -0.3928    -4.0437
C      0.2283    -2.3886    -4.6807
C      1.9891     0.1151    -3.2573
C      1.3176     1.5004    -3.4037
C      3.3613     0.2623    -2.5740
C      2.0184    -2.4691    -2.0998
C      1.2725    -3.6595    -1.4987
N      1.0919    -3.4267    -0.0676
C      0.0494    -4.2643     0.5266
C     -0.7521    -3.4251     1.5187
P     -1.6300    -2.0647     0.7174
C     -2.5746    -2.8139    -0.6364
C     -3.3521    -1.7470    -1.4131
C     -3.5455    -3.9056    -0.1498
C     -2.8554    -1.5758     1.9608
C     -2.2086    -1.4781     3.3565
C     -3.5225    -0.2370     1.5774
H      3.4912    -2.9458     2.9706
H      4.6673    -2.0526     1.9215
H      4.0326    -1.2792     3.4327
H     -1.0437    -2.2307    -2.9633
H     -0.5937     0.1486    -4.8333
H     -1.4398     0.3061    -3.2355
H     -2.0893    -0.7669    -4.5058
H      0.6698    -3.3459    -4.3418
H      0.9757    -1.8193    -5.2650
H     -0.5952    -2.6604    -5.3754
H      2.1645    -0.2921    -4.2712
H      2.0024     2.3339    -3.1403
H      0.4079     1.6085    -2.7821
H      1.0328     1.6713    -4.4623
H      3.9701    -0.6520    -2.7300
H      3.2619     0.4455    -1.4854
H      3.9392     1.0953    -3.0282
H      2.4557    -2.7635    -3.0757
H      2.8469    -2.1866    -1.4169
H      1.8796    -4.5802    -1.6497
H      0.3086    -3.8175    -2.0196
H      1.9984    -3.6394     0.4126
H      0.5187    -5.1068     1.0833
H     -0.6192    -4.7394    -0.2200
H     -0.0557    -3.0046     2.2750
H     -1.4816    -4.0792     2.0383
H     -1.8623    -3.2890    -1.3259
H     -4.2407    -1.3966    -0.8531
H     -2.7087    -0.8794    -1.6410
H     -3.7057    -2.1724    -2.3764
H     -3.9135    -4.4750    -1.0299
H     -4.4405    -3.4840     0.3507
H     -3.0512    -4.6359     0.5186
H     -3.6413    -2.3506     2.0192
H     -2.0237    -2.4940     3.7628
H     -1.2436    -0.9390     3.3373
H     -2.8906    -0.9777     4.0764
H     -4.5498    -0.4261     1.2026
H     -3.6281     0.4484     2.4448
H     -2.9696     0.3051     0.7852
68
{"conf": 20, "E": 122.08, "rms": -1.0, "geom": "OH", "total_charge": 0, "CA_charge": 1, "smiles": "C[C:1]#[5N:2]->[Mn+:3]1(<-[3H-:4])(<-[4C-:5]#[O+:6])(<-[6C-:7]#[O+:8])<-[1P:9]([CH:10]([CH3:11])[CH3:12])([CH:13]([CH3:14])[CH3:15])[CH2:16][CH2:17][NH:18][CH2:19][CH2:20][2P:21]->1([CH:22]([CH3:23])[CH3:24])[CH:25]([CH3:26])[CH3:27]", "smiles3D": "C([C:1]#[5N:2]->[Mn+:3]1(<-[3H-:4])(<-[4C-:5]#[O+:6])(<-[6C-:7]#[O+:8])<-[1P:9]([C:10]([C:11]([H:32])([H:33])[H:34])([C:12]([H:35])([H:36])[H:37])[H:31])([C:13]([C:14]([H:39])([H:40])[H:41])([C:15]([H:42])([H:43])[H:44])[H:38])[C:16]([H:45])([H:46])[C:17]([H:47])([H:48])[N:18]([H:49])[C:19]([H:50])([H:51])[C:20]([H:52])([H:53])[2P:21]->1([C:22]([C:23]([H:55])([H:56])[H:57])([C:24]([H:58])([H:59])[H:60])[H:54])[C:25]([C:26]([H:62])([H:63])[H:64])([C:27]([H:65])([H:66])[H:67])[H:61])([H:28])([H:29])[H:30]", "smiles3Dx": "C([C:1]#[5N:2]->[Mn+:3]1(<-[3H-:4])(<-[4C-:5]#[O+:6])(<-[6C-:7]#[O+:8])<-[1P:9]([C:10]([C:11]([H:32])([H:33])[H:34])([C:12]([H:35])([H:36])[H:37])[H:31])([C:13]([C:14]([H:39])([H:40])[H:41])([C:15]([H:42])([H:43])[H:44])[H:38])[C:16]([H:45])([H:46])[C:17]([H:47])([H:48])[N:18]([H:49])[C:19]([H:50])([H:51])[C:20]([H:52])([H:53])[2P:21]->1([C:22]([C:23]([H:55])([H:56])[H:57])([C:24]([H:58])([H:59])[H:60])[H:54])[C:25]([C:26]([H:62])([H:63])[H:64])([C:27]([H:65])([H:66])[H:67])[H:61])([H:28])([H:29])[H:30]", "dummies": []}
C      0.8386    -3.9616     2.8985
C      0.5756    -2.8014     2.0490
N      0.3503    -1.8241     1.3385
Mn     0.0000     0.0000     0.0000
H     -0.1383     1.4067    -1.1680
C      0.7900    -1.3182    -1.6945
O      1.2131    -2.0149    -2.5834
C      2.1973     0.5464     0.3299
O      3.3578     0.8274     0.4998
P     -2.5189    -0.6834    -0.7083
C     -2.7306    -0.9522    -2.4950
C     -2.4649    -2.4137    -2.8887
C     -1.8110    -0.0318    -3.3195
C     -3.7352     0.6051    -0.2978
C     -3.6029     1.8153    -1.2302
C     -5.1813     0.0778    -0.3418
C     -3.1057    -2.2196     0.0544
C     -2.9936    -2.2376     1.5898
N     -3.2223    -0.9176     2.1819
C     -2.2030    -0.5269     3.1606
C     -2.0665     0.9933     3.1787
P     -0.7431     1.5937     2.0988
C     -1.3926     3.1997     1.5614
C     -0.4468     3.9058     0.5746
C     -1.6923     4.1263     2.7543
C      0.5906     1.9277     3.2821
C      1.6791     2.8457     2.6966
C      1.2157     0.6064     3.7482
H      1.2412    -3.6202     3.8743
H     -0.1060    -4.5195     3.0630
H      1.5785    -4.6230     2.4028
H     -3.7783    -0.7169    -2.7653
H     -2.4463    -2.5130    -3.9955
H     -3.2835    -3.0705    -2.5279
H     -1.4925    -2.7708    -2.4915
H     -0.8117    -0.4728    -3.4812
H     -1.6776     0.9670    -2.8729
H     -2.2568     0.1149    -4.3264
H     -3.5330     0.9624     0.7217
H     -3.9181     1.5783    -2.2669
H     -2.5634     2.2015    -1.2212
H     -4.2543     2.6377    -0.8647
H     -5.4210    -0.4191    -1.3023
H     -5.3737    -0.6247     0.4930
H     -5.8942     0.9192    -0.2066
H     -4.1608    -2.3929    -0.2369
H     -2.5000    -3.0626    -0.3346
H     -2.0205    -2.6743     1.8726
H     -3.7460    -2.9576     1.9837
H     -4.1615    -0.9021     2.6459
H     -2.5181    -0.8752     4.1700
H     -1.2215    -0.9824     2.9731
H     -3.0300     1.4525     2.8751
H     -1.8509     1.3131     4.2196
H     -2.3495     3.0114     1.0363
H      0.2480     4.6039     1.0829
H     -1.0471     4.5140    -0.1351
H      0.1535     3.1948    -0.0166
H     -0.7773     4.4039     3.3119
H     -2.1559     5.0647     2.3820
H     -2.4143     3.6645     3.4568
H      0.1593     2.4309     4.1733
H      1.8171     2.7103     1.6120
H      1.4281     3.9069     2.8897
H      2.6593     2.6751     3.1907
H      0.4629    -0.0168     4.2717
H      2.0306     0.8031     4.4771
H      1.6350     0.0340     2.8989
68
{"conf": 21, "E": 130.98, "rms": -1.0, "geom": "OH", "total_charge": 0, "CA_charge": 1, "smiles": "C[C:1]#[5N:2]->[Mn+:3]1(<-[3H-:4])(<-[4C-:5]#[O+:6])(<-[6C-:7]#[O+:8])<-[1P:9]([CH:10]([CH3:11])[CH3:12])([CH:13]([CH3:14])[CH3:15])[CH2:16][CH2:17][NH:18][CH2:19][CH2:20][2P:21]->1([CH:22]([CH3:23])[CH3:24])[CH:25]([CH3:26])[CH3:27]", "smiles3D": "C([C:1]#[5N:2]->[Mn+:3]1(<-[3H-:4])(<-[4C-:5]#[O+:6])(<-[6C-:7]#[O+:8])<-[1P:9]([C:10]([C:11]([H:32])([H:33])[H:34])([C:12]([H:35])([H:36])[H:37])[H:31])([C:13]([C:14]([H:39])([H:40])[H:41])([C:15]([H:42])([H:43])[H:44])[H:38])[C:16]([H:45])([H:46])[C:17]([H:47])([H:48])[N:18]([H:49])[C:19]([H:50])([H:51])[C:20]([H:52])([H:53])[2P:21]->1([C:22]([C:23]([H:55])([H:56])[H:57])([C:24]([H:58])([H:59])[H:60])[H:54])[C:25]([C:26]([H:62])([H:63])[H:64])([C:27]([H:65])([H:66])[H:67])[H:61])([H:28])([H:29])[H:30]", "smiles3Dx": "C([C:1]#[5N:2]->[Mn+:3]1(<-[3H-:4])(<-[4C-:5]#[O+:6])(<-[6C-:7]#[O+:8])<-[1P:9]([C:10]([C:11]([H:32])([H:33])[H:34])([C:12]([H:35])([H:36])[H:37])[H:31])([C:13]([C:14]([H:39])([H:40])[H:41])([C:15]([H:42])([H:43])[H:44])[H:38])[C:16]([H:45])([H:46])[C:17]([H:47])([H:48])[N:18]([H:49])[C:19]([H:50])([H:51])[C:20]([H:52])([H:53])[2P:21]->1([C:22]([C:23]([H:55])([H:56])[H:57])([C:24]([H:58])([H:59])[H:60])[H:54])[C:25]([C:26]([H:62])([H:63])[H:64])([C:27]([H:65])([H:66])[H:67])[H:61])([H:28])([H:29])[H:30]", "dummies": []}
C      0.8183    -4.8115     0.9798
C      0.5851    -3.3957     0.7010
N      0.3927    -2.2063     0.4610
Mn     0.0000     0.0000     0.0000
H     -0.4307     1.7578    -0.2885
C     -0.0271     0.5037     2.2335
O     -0.0481     0.7710     3.4093
C     -2.2158    -0.4858     0.2957
O     -3.3819    -0.7450     0.4618
P      2.6820     0.4380    -0.1104
C      3.3560     0.9193     1.5125
C      4.8801     1.1648     1.5021
C      3.0170    -0.1140     2.6070
C      3.5667    -1.0272    -0.7436
C      4.8711    -0.6641    -1.4877
C      3.8712    -2.0633     0.3473
C      3.1354     1.7956    -1.2198
C      1.9857     2.7824    -1.4396
N      0.8594     2.2117    -2.1880
C      1.1996     1.7202    -3.5309
C      1.2253     0.1815    -3.5667
P     -0.1537    -0.5436    -2.6531
C     -1.6249     0.1109    -3.5071
C     -1.8009    -0.4524    -4.9235
C     -2.9081    -0.0897    -2.6996
C      0.0247    -2.3395    -2.8723
C     -1.2647    -3.0898    -2.5252
C      0.5294    -2.7496    -4.2673
H      0.3339    -5.0842     1.9398
H      1.9097    -4.9983     1.0489
H      0.3891    -5.4237     0.1603
H      2.8662     1.8772     1.7928
H      5.1784     2.0329     0.8893
H      5.2075     1.4148     2.5342
H      5.4582     0.2765     1.1971
H      3.8696    -0.7868     2.8330
H      2.1508    -0.7478     2.3481
H      2.7815     0.4176     3.5535
H      2.8938    -1.5222    -1.4725
H      5.5618    -1.5339    -1.5234
H      4.6532    -0.4141    -2.5465
H      5.4139     0.1820    -1.0269
H      4.7280    -1.7744     0.9819
H      4.1503    -3.0233    -0.1376
H      2.9883    -2.2803     0.9678
H      3.9823     2.3538    -0.7962
H      3.4539     1.3960    -2.1921
H      1.6248     3.1421    -0.4514
H      2.3776     3.6713    -1.9834
H      0.1449     2.9707    -2.2919
H      0.4511     2.0826    -4.2691
H      2.1696     2.1252    -3.8948
H      1.1814    -0.1415    -4.6242
H      2.1712    -0.1807    -3.1341
H     -1.4869     1.2051    -3.6101
H     -0.8788    -0.3358    -5.5248
H     -2.1449    -1.5024    -4.9225
H     -2.5843     0.1338    -5.4499
H     -3.7964     0.1405    -3.3263
H     -2.9308     0.6433    -1.8700
H     -3.0295    -1.1163    -2.3167
H      0.7957    -2.6701    -2.1463
H     -1.0506    -4.1782    -2.4635
H     -2.0532    -2.9552    -3.2874
H     -1.6381    -2.7784    -1.5278
H      1.5555    -2.3682    -4.4434
H     -0.1310    -2.4432    -5.0922
H      0.6075    -3.8568    -4.3140
68
{"conf": 22, "E": 125.59, "rms": -1.0, "geom": "OH", "total_charge": 0, "CA_charge": 1, "smiles": "C[C:1]#[5N:2]->[Mn+:3]1(<-[3H-:4])(<-[4C-:5]#[O+:6])(<-[6C-:7]#[O+:8])<-[1P:9]([CH:10]([CH3:11])[CH3:12])([CH:13]([CH3:14])[CH3:15])[CH2:16][CH2:17][NH:18][CH2:19][CH2:20][2P:21]->1([CH:22]([CH3:23])[CH3:24])[CH:25]([CH3:26])[CH3:27]", "smiles3D": "C([C:1]#[5N:2]->[Mn+:3]1(<-[3H-:4])(<-[4C-:5]#[O+:6])(<-[6C-:7]#[O+:8])<-[1P:9]([C:10]([C:11]([H:32])([H:33])[H:34])([C:12]([H:35])([H:36])[H:37])[H:31])([C:13]([C:14]([H:39])([H:40])[H:41])([C:15]([H:42])([H:43])[H:44])[H:38])[C:16]([H:45])([H:46])[C:17]([H:47])([H:48])[N:18]([H:49])[C:19]([H:50])([H:51])[C:20]([H:52])([H:53])[2P:21]->1([C:22]([C:23]([H:55])([H:56])[H:57])([C:24]([H:58])([H:59])[H:60])[H:54])[C:25]([C:26]([H:62])([H:63])[H:64])([C:27]([H:65])([H:66])[H:67])[H:61])([H:28])([H:29])[H:30]", "smiles3Dx": "C([C:1]#[5N:2]->[Mn+:3]1(<-[3H-:4])(<-[4C-:5]#[O+:6])(<-[6C-:7]#[O+:8])<-[1P:9]([C:10]([C:11]([H:32])([H:33])[H:34])([C:12]([H:35])([H:36])[H:37])[H:31])([C:13]([C:14]([H:39])([H:40])[H:41])([C:15]([H:42])([H:43])[H:44])[H:38])[C:16]([H:45])([H:46])[C:17]([H:47])([H:48])[N:18]([H:49])[C:19]([H:50])([H:51])[C:20]([H:52])([H:53])[2P:21]->1([C:22]([C:23]([H:55])([H:56])[H:57])([C:24]([H:58])([H:59])[H:60])[H:54])[C:25]([C:26]([H:62])([H:63])[H:64])([C:27]([H:65])([H:66])[H:67])[H:61])([H:28])([H:29])[H:30]", "dummies": []}
C      2.3165    -1.4712    -4.1557
C      1.6442    -1.0524    -2.9271
N      1.0844    -0.7004    -1.8910
Mn     0.0000     0.0000     0.0000
H     -0.9978     0.6091     1.4127
C     -1.8458    -1.0741    -0.8287
O     -2.8172    -1.6401    -1.2649
C     -0.7209     1.7998    -1.2148
O     -1.1055     2.7432    -1.8603
P      0.4924    -2.2332     1.4500
C      1.2721    -1.8357     3.0461
C      0.2699    -1.2484     4.0439
C      2.0189    -3.0239     3.6826
C     -1.0628    -3.1404     1.7092
C     -0.9083    -4.3638     2.6234
C     -2.1879    -2.2339     2.2379
C      1.5324    -3.4665     0.6301
C      2.8016    -2.8744     0.0098
N      3.3974    -1.8590     0.8817
C      3.8187    -0.6508     0.1685
C      3.7061     0.5498     1.1030
P      2.1399     1.4338     0.9119
C      1.8573     2.0814     2.5825
C      3.0300     2.9548     3.0650
C      0.5380     2.8686     2.6829
C      2.6155     2.8354    -0.1381
C      2.7933     2.3643    -1.5870
C      1.5950     3.9860    -0.0851
H      2.0431    -2.5212    -4.3868
H      2.0024    -0.8131    -4.9917
H      3.4148    -1.3965    -4.0179
H      2.0209    -1.0508     2.8501
H     -0.3821    -0.4940     3.5572
H     -0.3323    -2.0344     4.5370
H      0.8253    -0.7232     4.8502
H      2.9141    -3.2964     3.0914
H      2.3961    -2.7283     4.6850
H      1.3943    -3.9200     3.8195
H     -1.3826    -3.5141     0.7123
H     -0.0784    -5.0205     2.2988
H     -0.7896    -4.0814     3.6862
H     -1.8347    -4.9739     2.5624
H     -2.1541    -1.2258     1.7943
H     -3.1676    -2.6800     1.9636
H     -2.1874    -2.1407     3.3397
H      0.9388    -3.9496    -0.1750
H      1.8228    -4.2486     1.3558
H      2.5647    -2.5018    -0.9975
H      3.5300    -3.7000    -0.1557
H      4.2284    -2.2683     1.3711
H      4.8794    -0.7670    -0.1495
H      3.2416    -0.4640    -0.7494
H      4.5410     1.2473     0.8823
H      3.8136     0.2099     2.1543
H      1.7820     1.2125     3.2669
H      3.1630     3.8610     2.4437
H      3.9809     2.3857     3.0772
H      2.8367     3.2860     4.1077
H      0.6883     3.9610     2.5697
H      0.0954     2.7126     3.6898
H     -0.2073     2.5456     1.9361
H      3.5933     3.2281     0.2129
H      3.0810     3.2181    -2.2368
H      1.8611     1.9195    -1.9851
H      3.6137     1.6222    -1.6570
H      1.6574     4.6181    -0.9965
H      1.8238     4.6630     0.7601
H      0.5562     3.6338     0.0115
68
{"conf": 23, "E": 444.46, "rms": -1.0, "geom": "OH", "total_charge": 0, "CA_charge": 1, "smiles": "C[C:1]#[5N:2]->[Mn+:3]1(<-[3H-:4])(<-[4C-:5]#[O+:6])(<-[6C-:7]#[O+:8])<-[1P:9]([CH:10]([CH3:11])[CH3:12])([CH:13]([CH3:14])[CH3:15])[CH2:16][CH2:17][NH:18][CH2:19][CH2:20][2P:21]->1([CH:22]([CH3:23])[CH3:24])[CH:25]([CH3:26])[CH3:27]", "smiles3D": "C([C:1]#[5N:2]->[Mn+:3]1(<-[3H-:4])(<-[4C-:5]#[O+:6])(<-[6C-:7]#[O+:8])<-[1P:9]([C:10]([C:11]([H:32])([H:33])[H:34])([C:12]([H:35])([H:36])[H:37])[H:31])([C:13]([C:14]([H:39])([H:40])[H:41])([C:15]([H:42])([H:43])[H:44])[H:38])[C:16]([H:45])([H:46])[C:17]([H:47])([H:48])[N:18]([H:49])[C:19]([H:50])([H:51])[C:20]([H:52])([H:53])[2P:21]->1([C:22]([C:23]([H:55])([H:56])[H:57])([C:24]([H:58])([H:59])[H:60])[H:54])[C:25]([C:26]([H:62])([H:63])[H:64])([C:27]([H:65])([H:66])[H:67])[H:61])([H:28])([H:29])[H:30]", "smiles3Dx": "C([C:1]#[5N:2]->[Mn+:3]1(<-[3H-:4])(<-[4C-:5]#[O+:6])(<-[6C-:7]#[O+:8])<-[1P:9]([C:10]([C:11]([H:32])([H:33])[H:34])([C:12]([H:35])([H:36])[H:37])[H:31])([C:13]([C:14]([H:39])([H:40])[H:41])([C:15]([H:42])([H:43])[H:44])[H:38])[C:16]([H:45])([H:46])[C:17]([H:47])([H:48])[N:18]([H:49])[C:19]([H:50])([H:51])[C:20]([H:52])([H:53])[2P:21]->1([C:22]([C:23]([H:55])([H:56])[H:57])([C:24]([H:58])([H:59])[H:60])[H:54])[C:25]([C:26]([H:62])([H:63])[H:64])([C:27]([H:65])([H:66])[H:67])[H:61])([H:28])([H:29])[H:30]", "dummies": []}
C      4.5361     0.7648    -2.0679
C      3.2192     0.5490    -1.4714
N      2.1097     0.3708    -0.9725
Mn     0.0000     0.0000     0.0000
H     -1.1255    -0.8169     1.1693
C      1.4007    -0.0932     1.8069
O      2.1446    -0.1452     2.7545
C      0.7205    -2.1237    -0.4760
O      1.0999    -3.2403    -0.7276
P     -0.7775     2.5161     1.1031
C     -1.5574     2.3910     2.7470
C     -3.0867     2.2861     2.6925
C     -0.9947     1.2069     3.5339
C      0.6958     3.4911     1.5390
C      0.3679     4.9777     1.8018
C      1.7600     3.4086     0.4538
C     -1.8112     3.7136     0.1869
C     -3.0426     3.1225    -0.5550
N     -2.6686     2.5292    -1.8448
C     -3.6731     1.6510    -2.4579
C     -3.0366     0.4364    -3.2093
P     -1.6433    -0.3980    -2.3327
C     -0.5379     0.9487    -2.9103
C      0.5670     0.2881    -3.7518
C      0.0681     1.7691    -1.8266
C     -2.8553    -0.9984    -1.0813
C     -3.0936    -0.1088     0.1160
C     -2.4940    -2.4321    -0.6498
H      5.2540     1.0682    -1.2785
H      4.4669     1.5650    -2.8332
H      4.8840    -0.1744    -2.5449
H     -1.3161     3.3058     3.3194
H     -3.5449     3.1870     2.2417
H     -3.4856     2.2387     3.7284
H     -3.4247     1.3721     2.1841
H     -1.4388     1.1882     4.5522
H      0.0983     1.3156     3.6702
H     -1.2329     0.2444     3.0496
H      1.1266     3.0667     2.4704
H      1.2533     5.4701     2.2577
H     -0.4726     5.1178     2.5067
H      0.1410     5.5222     0.8618
H      1.3850     3.8036    -0.5112
H      2.1078     2.3714     0.3611
H      2.6451     4.0133     0.7465
H     -2.1884     4.4615     0.9142
H     -1.1830     4.2603    -0.5414
H     -3.6136     2.4419     0.0827
H     -3.7441     3.9637    -0.7540
H     -2.4758     3.3133    -2.5139
H     -4.4453     1.3154    -1.7471
H     -4.2554     2.2347    -3.2063
H     -2.7117     0.7678    -4.2171
H     -3.8379    -0.3031    -3.4133
H     -1.0416     1.6610    -3.5869
H      1.2962     1.0402    -4.1235
H      1.1034    -0.4954    -3.1782
H      0.1138    -0.1965    -4.6432
H     -0.3790     2.7566    -1.7768
H      1.0885     2.1007    -2.1012
H     -0.0080     1.2053    -0.8926
H     -3.8443    -1.1190    -1.5614
H     -2.3137     0.6466     0.1722
H     -3.1856    -0.6933     1.0572
H     -4.1008     0.3408     0.0720
H     -2.2251    -3.0461    -1.5360
H     -3.3838    -2.9086    -0.1837
H     -1.6859    -2.5076     0.0865
68
{"conf": 24, "E": 122.84, "rms": -1.0, "geom": "OH", "total_charge": 0, "CA_charge": 1, "smiles": "C[C:1]#[5N:2]->[Mn+:3]1(<-[3H-:4])(<-[4C-:5]#[O+:6])(<-[6C-:7]#[O+:8])<-[1P:9]([CH:10]([CH3:11])[CH3:12])([CH:13]([CH3:14])[CH3:15])[CH2:16][CH2:17][NH:18][CH2:19][CH2:20][2P:21]->1([CH:22]([CH3:23])[CH3:24])[CH:25]([CH3:26])[CH3:27]", "smiles3D": "C([C:1]#[5N:2]->[Mn+:3]1(<-[3H-:4])(<-[4C-:5]#[O+:6])(<-[6C-:7]#[O+:8])<-[1P:9]([C:10]([C:11]([H:32])([H:33])[H:34])([C:12]([H:35])([H:36])[H:37])[H:31])([C:13]([C:14]([H:39])([H:40])[H:41])([C:15]([H:42])([H:43])[H:44])[H:38])[C:16]([H:45])([H:46])[C:17]([H:47])([H:48])[N:18]([H:49])[C:19]([H:50])([H:51])[C:20]([H:52])([H:53])[2P:21]->1([C:22]([C:23]([H:55])([H:56])[H:57])([C:24]([H:58])([H:59])[H:60])[H:54])[C:25]([C:26]([H:62])([H:63])[H:64])([C:27]([H:65])([H:66])[H:67])[H:61])([H:28])([H:29])[H:30]", "smiles3Dx": "C([C:1]#[5N:2]->[Mn+:3]1(<-[3H-:4])(<-[4C-:5]#[O+:6])(<-[6C-:7]#[O+:8])<-[1P:9]([C:10]([C:11]([H:32])([H:33])[H:34])([C:12]([H:35])([H:36])[H:37])[H:31])([C:13]([C:14]([H:39])([H:40])[H:41])([C:15]([H:42])([H:43])[H:44])[H:38])[C:16]([H:45])([H:46])[C:17]([H:47])([H:48])[N:18]([H:49])[C:19]([H:50])([H:51])[C:20]([H:52])([H:53])[2P:21]->1([C:22]([C:23]([H:55])([H:56])[H:57])([C:24]([H:58])([H:59])[H:60])[H:54])[C:25]([C:26]([H:62])([H:63])[H:64])([C:27]([H:65])([H:66])[H:67])[H:61])([H:28])([H:29])[H:30]", "dummies": []}
C     -1.4342    -4.4910     1.6010
C     -1.0176    -3.1724     1.1269
N     -0.6712    -2.0647     0.7239
Mn     0.0000     0.0000     0.0000
H      0.6202     1.6526    -0.5073
C      2.1323    -0.6002     0.5778
O      3.2528    -0.9160     0.8925
C     -0.1442     0.6979     2.1774
O     -0.2195     1.0641     3.3239
P      0.4144    -0.9435    -2.5177
C      0.0493     0.2376    -3.8501
C      0.0975    -0.4111    -5.2455
C      0.9952     1.4425    -3.8116
C      2.1222    -1.4925    -2.7930
C      2.3954    -2.8084    -2.0408
C      3.1415    -0.4129    -2.3615
C     -0.5514    -2.4239    -2.8886
C     -2.0556    -2.1534    -2.8507
N     -2.4884    -2.0893    -1.4543
C     -3.7877    -1.4393    -1.2710
C     -3.7221    -0.5134    -0.0519
P     -2.5654     0.8507    -0.3033
C     -2.9379     2.0216     1.0364
C     -1.8930     3.1520     1.0943
C     -4.3503     2.6299     0.9738
C     -2.9681     1.5919    -1.9111
C     -4.4566     1.9601    -2.0767
C     -2.0864     2.8120    -2.1987
H     -1.1103    -4.6252     2.6535
H     -2.5389    -4.5724     1.5396
H     -0.9701    -5.2743     0.9672
H     -0.9642     0.6162    -3.7008
H     -0.1089     0.3626    -6.0159
H     -0.6951    -1.1760    -5.3623
H      1.0850    -0.8501    -5.4813
H      1.9882     1.1954    -4.2345
H      0.5717     2.2601    -4.4334
H      1.1044     1.8377    -2.7834
H      2.2651    -1.6914    -3.8718
H      3.4798    -3.0494    -2.0495
H      1.8919    -3.6551    -2.5509
H      2.0457    -2.7633    -0.9900
H      3.9570    -0.8261    -1.7314
H      2.6771     0.4203    -1.7990
H      3.6413     0.0115    -3.2567
H     -0.2702    -2.8061    -3.8905
H     -0.3143    -3.2068    -2.1385
H     -2.2959    -1.2308    -3.4110
H     -2.5845    -2.9886    -3.3624
H     -2.5628    -3.0717    -1.0979
H     -4.1314    -0.8887    -2.1705
H     -4.5680    -2.2102    -1.0789
H     -3.3909    -1.1009     0.8304
H     -4.7333    -0.1237     0.1525
H     -2.8671     1.4499     1.9868
H     -0.8877     2.8089     0.7893
H     -1.8218     3.5301     2.1364
H     -2.1644     4.0171     0.4596
H     -4.6088     3.0155     1.9830
H     -4.3978     3.5065     0.3012
H     -5.1373     1.9032     0.7111
H     -2.7487     0.8356    -2.6716
H     -4.6901     2.9879    -1.7463
H     -4.7030     1.9396    -3.1599
H     -5.1408     1.2416    -1.5905
H     -2.4633     3.7213    -1.6933
H     -2.0900     3.0188    -3.2902
H     -1.0381     2.6280    -1.8928
68
{"conf": 25, "E": 123.75, "rms": -1.0, "geom": "OH", "total_charge": 0, "CA_charge": 1, "smiles": "C[C:1]#[5N:2]->[Mn+:3]1(<-[3H-:4])(<-[4C-:5]#[O+:6])(<-[6C-:7]#[O+:8])<-[1P:9]([CH:10]([CH3:11])[CH3:12])([CH:13]([CH3:14])[CH3:15])[CH2:16][CH2:17][NH:18][CH2:19][CH2:20][2P:21]->1([CH:22]([CH3:23])[CH3:24])[CH:25]([CH3:26])[CH3:27]", "smiles3D": "C([C:1]#[5N:2]->[Mn+:3]1(<-[3H-:4])(<-[4C-:5]#[O+:6])(<-[6C-:7]#[O+:8])<-[1P:9]([C:10]([C:11]([H:32])([H:33])[H:34])([C:12]([H:35])([H:36])[H:37])[H:31])([C:13]([C:14]([H:39])([H:40])[H:41])([C:15]([H:42])([H:43])[H:44])[H:38])[C:16]([H:45])([H:46])[C:17]([H:47])([H:48])[N:18]([H:49])[C:19]([H:50])([H:51])[C:20]([H:52])([H:53])[2P:21]->1([C:22]([C:23]([H:55])([H:56])[H:57])([C:24]([H:58])([H:59])[H:60])[H:54])[C:25]([C:26]([H:62])([H:63])[H:64])([C:27]([H:65])([H:66])[H:67])[H:61])([H:28])([H:29])[H:30]", "smiles3Dx": "C([C:1]#[5N:2]->[Mn+:3]1(<-[3H-:4])(<-[4C-:5]#[O+:6])(<-[6C-:7]#[O+:8])<-[1P:9]([C:10]([C:11]([H:32])([H:33])[H:34])([C:12]([H:35])([H:36])[H:37])[H:31])([C:13]([C:14]([H:39])([H:40])[H:41])([C:15]([H:42])([H:43])[H:44])[H:38])[C:16]([H:45])([H:46])[C:17]([H:47])([H:48])[N:18]([H:49])[C:19]([H:50])([H:51])[C:20]([H:52])([H:53])[2P:21]->1([C:22]([C:23]([H:55])([H:56])[H:57])([C:24]([H:58])([H:59])[H:60])[H:54])[C:25]([C:26]([H:62])([H:63])[H:64])([C:27]([H:65])([H:66])[H:67])[H:61])([H:28])([H:29])[H:30]", "dummies": []}
C     -2.0199    -2.6119    -3.7271
C     -1.4334    -1.8411    -2.6323
N     -0.9413    -1.1985    -1.7080
Mn     0.0000     0.0000     0.0000
H      0.8301     0.9891     1.3087
C     -1.8079     1.4057     0.0276
O     -2.7605     2.1450     0.0418
C      0.8131     1.4776    -1.5479
O      1.2387     2.2581    -2.3628
P     -1.3525    -1.3551     1.9479
C     -3.1332    -1.4878     1.5943
C     -3.3964    -1.7909     0.1171
C     -3.8411    -2.5304     2.4835
C     -1.3620    -0.4385     3.5187
C     -1.7189     1.0386     3.2912
C     -0.0159    -0.5096     4.2514
C     -0.7884    -3.0121     2.4011
C     -0.9023    -4.0145     1.2497
N     -0.1765    -3.5348     0.0740
C      1.2213    -3.9646     0.1203
C      2.0405    -3.1685    -0.8764
P      2.2750    -1.4518    -0.3655
C      3.1642    -0.7078    -1.7696
C      4.0453     0.4685    -1.3250
C      4.0121    -1.7197    -2.5640
C      3.4042    -1.4020     1.0590
C      2.6288    -1.5773     2.3594
C      4.5242    -2.4504     0.9820
H     -3.0522    -2.9126    -3.4539
H     -2.0451    -1.9901    -4.6454
H     -1.4065    -3.5182    -3.9092
H     -3.5984    -0.5083     1.8096
H     -4.4738    -2.0102    -0.0421
H     -3.1681    -0.8971    -0.4933
H     -2.8158    -2.6497    -0.2587
H     -3.6083    -2.3888     3.5560
H     -4.9402    -2.4078     2.3786
H     -3.6096    -3.5724     2.2009
H     -2.1311    -0.8803     4.1816
H     -2.7297     1.1653     2.8617
H     -1.7219     1.5760     4.2638
H     -0.9767     1.5340     2.6354
H      0.3331    -1.5481     4.4016
H     -0.1377    -0.0785     5.2682
H      0.7525     0.1044     3.7414
H      0.2639    -2.9629     2.7166
H     -1.3867    -3.3793     3.2597
H     -1.9552    -4.2132     0.9882
H     -0.5121    -5.0008     1.5924
H     -0.6127    -3.9710    -0.7728
H      1.6552    -3.8707     1.1307
H      1.2863    -5.0422    -0.1543
H      3.0253    -3.6591    -0.9993
H      1.5186    -3.1803    -1.8573
H      2.4017    -0.3128    -2.4685
H      3.4881     1.1518    -0.6502
H      4.9703     0.1147    -0.8227
H      4.3533     1.0575    -2.2151
H      3.3640    -2.4415    -3.1016
H      4.7344    -2.2696    -1.9391
H      4.5903    -1.1856    -3.3481
H      3.8741    -0.4010     1.0961
H      2.5845    -2.6337     2.6919
H      1.6095    -1.1863     2.2257
H      3.1212    -1.0011     3.1717
H      4.1324    -3.4856     0.9305
H      5.2093    -2.2462     0.1422
H      5.1458    -2.3850     1.9008
68
{"conf": 26, "E": 123.67, "rms": -1.0, "geom": "OH", "total_charge": 0, "CA_charge": 1, "smiles": "C[C:1]#[5N:2]->[Mn+:3]1(<-[3H-:4])(<-[4C-:5]#[O+:6])(<-[6C-:7]#[O+:8])<-[1P:9]([CH:10]([CH3:11])[CH3:12])([CH:13]([CH3:14])[CH3:15])[CH2:16][CH2:17][NH:18][CH2:19][CH2:20][2P:21]->1([CH:22]([CH3:23])[CH3:24])[CH:25]([CH3:26])[CH3:27]", "smiles3D": "C([C:1]#[5N:2]->[Mn+:3]1(<-[3H-:4])(<-[4C-:5]#[O+:6])(<-[6C-:7]#[O+:8])<-[1P:9]([C:10]([C:11]([H:32])([H:33])[H:34])([C:12]([H:35])([H:36])[H:37])[H:31])([C:13]([C:14]([H:39])([H:40])[H:41])([C:15]([H:42])([H:43])[H:44])[H:38])[C:16]([H:45])([H:46])[C:17]([H:47])([H:48])[N:18]([H:49])[C:19]([H:50])([H:51])[C:20]([H:52])([H:53])[2P:21]->1([C:22]([C:23]([H:55])([H:56])[H:57])([C:24]([H:58])([H:59])[H:60])[H:54])[C:25]([C:26]([H:62])([H:63])[H:64])([C:27]([H:65])([H:66])[H:67])[H:61])([H:28])([H:29])[H:30]", "smiles3Dx": "C([C:1]#[5N:2]->[Mn+:3]1(<-[3H-:4])(<-[4C-:5]#[O+:6])(<-[6C-:7]#[O+:8])<-[1P:9]([C:10]([C:11]([H:32])([H:33])[H:34])([C:12]([H:35])([H:36])[H:37])[H:31])([C:13]([C:14]([H:39])([H:40])[H:41])([C:15]([H:42])([H:43])[H:44])[H:38])[C:16]([H:45])([H:46])[C:17]([H:47])([H:48])[N:18]([H:49])[C:19]([H:50])([H:51])[C:20]([H:52])([H:53])[2P:21]->1([C:22]([C:23]([H:55])([H:56])[H:57])([C:24]([H:58])([H:59])[H:60])[H:54])[C:25]([C:26]([H:62])([H:63])[H:64])([C:27]([H:65])([H:66])[H:67])[H:61])([H:28])([H:29])[H:30]", "dummies": []}
C      0.0104    -4.9742     0.2107
C      0.0149    -3.5145     0.1361
N      0.0253    -2.2872     0.0731
Mn     0.0000     0.0000     0.0000
H     -0.1979     1.8238     0.0215
C     -1.3503    -0.1448     1.8408
O     -2.0698    -0.2272     2.8053
C     -1.9744    -0.1218    -1.1537
O     -3.0163    -0.1856    -1.7577
P      2.1992     0.1529     1.5824
C      2.6551    -1.5325     2.0900
C      1.7538    -2.0585     3.2110
C      4.1381    -1.6885     2.4712
C      2.0650     1.2844     3.0057
C      0.7245     1.1596     3.7311
C      3.2202     1.1359     4.0045
C      3.6298     0.7801     0.6775
C      3.4482     2.2456     0.2505
N      2.0834     2.4821    -0.2419
C      1.9993     2.7420    -1.6815
C      2.4652     1.5598    -2.5401
P      1.4350     0.0913    -2.3320
C      0.3850     0.1287    -3.8097
C     -0.5073     1.3814    -3.7982
C     -0.4751    -1.1441    -3.9168
C      2.6528    -1.2325    -2.6031
C      2.1357    -2.5955    -2.1487
C      3.1049    -1.3041    -4.0724
H     -1.0363    -5.3415     0.2099
H      0.5164    -5.2968     1.1438
H      0.5500    -5.3893    -0.6653
H      2.4843    -2.1828     1.2099
H      1.9648    -1.5825     4.1854
H      0.6854    -1.9297     2.9417
H      1.9237    -3.1493     3.3365
H      4.7903    -1.5141     1.5914
H      4.3260    -2.7385     2.7818
H      4.4574    -1.0474     3.3064
H      2.1113     2.3180     2.6114
H     -0.0639     1.6398     3.1194
H      0.7511     1.7291     4.6848
H      0.4516     0.1200     3.9748
H      3.1477     0.2100     4.6029
H      3.1841     1.9799     4.7262
H      4.2034     1.2083     3.5006
H      4.5329     0.7127     1.3133
H      3.7863     0.1581    -0.2139
H      3.6607     2.9042     1.1211
H      4.2239     2.5144    -0.5001
H      1.7035     3.3280     0.2456
H      2.6131     3.6348    -1.9368
H      0.9497     2.9942    -1.9388
H      2.4392     1.8688    -3.6057
H      3.5135     1.3116    -2.2869
H      1.0284     0.1888    -4.7109
H     -1.3011     1.3139    -4.5719
H     -0.9793     1.5532    -2.8140
H      0.0973     2.2772    -4.0487
H      0.1063    -1.9638    -4.3820
H     -1.3565    -0.9834    -4.5729
H     -0.8284    -1.5013    -2.9339
H      3.5510    -1.0035    -2.0016
H      2.2507    -2.6698    -1.0531
H      1.0870    -2.7795    -2.4413
H      2.7582    -3.4116    -2.5745
H      4.0024    -1.9544    -4.1493
H      2.3286    -1.7402    -4.7306
H      3.3974    -0.3025    -4.4503
68
{"conf": 27, "E": 129.33, "rms": -1.0, "geom": "OH", "total_charge": 0, "CA_charge": 1, "smiles": "C[C:1]#[5N:2]->[Mn+:3]1(<-[3H-:4])(<-[4C-:5]#[O+:6])(<-[6C-:7]#[O+:8])<-[1P:9]([CH:10]([CH3:11])[CH3:12])([CH:13]([CH3:14])[CH3:15])[CH2:16][CH2:17][NH:18][CH2:19][CH2:20][2P:21]->1([CH:22]([CH3:23])[CH3:24])[CH:25]([CH3:26])[CH3:27]", "smiles3D": "C([C:1]#[5N:2]->[Mn+:3]1(<-[3H-:4])(<-[4C-:5]#[O+:6])(<-[6C-:7]#[O+:8])<-[1P:9]([C:10]([C:11]([H:32])([H:33])[H:34])([C:12]([H:35])([H:36])[H:37])[H:31])([C:13]([C:14]([H:39])([H:40])[H:41])([C:15]([H:42])([H:43])[H:44])[H:38])[C:16]([H:45])([H:46])[C:17]([H:47])([H:48])[N:18]([H:49])[C:19]([H:50])([H:51])[C:20]([H:52])([H:53])[2P:21]->1([C:22]([C:23]([H:55])([H:56])[H:57])([C:24]([H:58])([H:59])[H:60])[H:54])[C:25]([C:26]([H:62])([H:63])[H:64])([C:27]([H:65])([H:66])[H:67])[H:61])([H:28])([H:29])[H:30]", "smiles3Dx": "C([C:1]#[5N:2]->[Mn+:3]1(<-[3H-:4])(<-[4C-:5]#[O+:6])(<-[6C-:7]#[O+:8])<-[1P:9]([C:10]([C:11]([H:32])([H:33])[H:34])([C:12]([H:35])([H:36])[H:37])[H:31])([C:13]([C:14]([H:39])([H:40])[H:41])([C:15]([H:42])([H:43])[H:44])[H:38])[C:16]([H:45])([H:46])[C:17]([H:47])([H:48])[N:18]([H:49])[C:19]([H:50])([H:51])[C:20]([H:52])([H:53])[2P:21]->1([C:22]([C:23]([H:55])([H:56])[H:57])([C:24]([H:58])([H:59])[H:60])[H:54])[C:25]([C:26]([H:62])([H:63])[H:64])([C:27]([H:65])([H:66])[H:67])[H:61])([H:28])([H:29])[H:30]", "dummies": []}
C     -1.5146     1.6802    -4.4417
C     -1.0735     1.1837    -3.1392
N     -0.6991     0.7698    -2.0448
Mn     0.0000     0.0000     0.0000
H      0.4065    -0.7055     1.6407
C     -0.4169    -2.1168    -0.7602
O     -0.6453    -3.2312    -1.1607
C     -2.2014     0.0097     0.6322
O     -3.3612     0.0102     0.9627
P      2.5779    -0.2902    -0.7673
C      2.7273    -1.3602    -2.2331
C      2.7603    -2.8511    -1.8715
C      3.9452    -1.0189    -3.1105
C      3.6133    -0.8810     0.5992
C      5.0853    -1.0549     0.1968
C      3.0695    -2.1813     1.2143
C      3.3196     1.2921    -1.1999
C      2.3583     2.1004    -2.0739
N      2.5331     3.5505    -1.9565
C      2.1249     4.0997    -0.6519
C      0.6405     3.8203    -0.2716
P      0.3885     2.5170     0.9720
C     -1.0976     3.1164     1.8207
C     -1.5647     2.1264     2.9076
C     -2.2292     3.3649     0.8021
C      1.7468     2.6587     2.1749
C      1.7862     4.0502     2.8300
C      1.6706     1.5837     3.2637
H     -0.7067     2.2896    -4.8964
H     -1.7490     0.8221    -5.1045
H     -2.4211     2.3061    -4.3108
H      1.8171    -1.1902    -2.8483
H      2.0001    -3.1102    -1.1148
H      3.7601    -3.1759    -1.5275
H      2.5269    -3.4488    -2.7784
H      4.8914    -0.9986    -2.5394
H      4.0543    -1.7782    -3.9144
H      3.8002    -0.0497    -3.6271
H      3.5766    -0.1002     1.3890
H      5.2390    -1.8973    -0.5009
H      5.6844    -1.2739     1.1062
H      5.4971    -0.1245    -0.2416
H      1.9657    -2.2376     1.1573
H      3.4994    -3.0865     0.7417
H      3.3523    -2.2215     2.2878
H      3.5388     1.8383    -0.2716
H      4.2717     1.1427    -1.7407
H      2.4903     1.8130    -3.1376
H      1.3328     1.8496    -1.8180
H      3.5418     3.7818    -2.1169
H      2.8724     3.8872     0.1226
H      2.2057     5.2044    -0.7511
H      0.2165     4.7634     0.1334
H      0.0667     3.5617    -1.1854
H     -0.8687     4.0865     2.3058
H     -2.6701     2.0247     2.9398
H     -1.2672     2.5060     3.9072
H     -1.1369     1.1126     2.7747
H     -2.0293     4.2830     0.2134
H     -3.1981     3.5363     1.3173
H     -2.3416     2.5266     0.0894
H      2.6987     2.4969     1.6485
H      2.7532     4.1779     3.3615
H      0.9779     4.1714     3.5807
H      1.7109     4.8623     2.0797
H      2.5951     1.6279     3.8785
H      1.6416     0.5751     2.8221
H      0.8251     1.7279     3.9572
68
{"conf": 28, "E": 122.08, "rms": -1.0, "geom": "OH", "total_charge": 0, "CA_charge": 1, "smiles": "C[C:1]#[5N:2]->[Mn+:3]1(<-[3H-:4])(<-[4C-:5]#[O+:6])(<-[6C-:7]#[O+:8])<-[1P:9]([CH:10]([CH3:11])[CH3:12])([CH:13]([CH3:14])[CH3:15])[CH2:16][CH2:17][NH:18][CH2:19][CH2:20][2P:21]->1([CH:22]([CH3:23])[CH3:24])[CH:25]([CH3:26])[CH3:27]", "smiles3D": "C([C:1]#[5N:2]->[Mn+:3]1(<-[3H-:4])(<-[4C-:5]#[O+:6])(<-[6C-:7]#[O+:8])<-[1P:9]([C:10]([C:11]([H:32])([H:33])[H:34])([C:12]([H:35])([H:36])[H:37])[H:31])([C:13]([C:14]([H:39])([H:40])[H:41])([C:15]([H:42])([H:43])[H:44])[H:38])[C:16]([H:45])([H:46])[C:17]([H:47])([H:48])[N:18]([H:49])[C:19]([H:50])([H:51])[C:20]([H:52])([H:53])[2P:21]->1([C:22]([C:23]([H:55])([H:56])[H:57])([C:24]([H:58])([H:59])[H:60])[H:54])[C:25]([C:26]([H:62])([H:63])[H:64])([C:27]([H:65])([H:66])[H:67])[H:61])([H:28])([H:29])[H:30]", "smiles3Dx": "C([C:1]#[5N:2]->[Mn+:3]1(<-[3H-:4])(<-[4C-:5]#[O+:6])(<-[6C-:7]#[O+:8])<-[1P:9]([C:10]([C:11]([H:32])([H:33])[H:34])([C:12]([H:35])([H:36])[H:37])[H:31])([C:13]([C:14]([H:39])([H:40])[H:41])([C:15]([H:42])([H:43])[H:44])[H:38])[C:16]([H:45])([H:46])[C:17]([H:47])([H:48])[N:18]([H:49])[C:19]([H:50])([H:51])[C:20]([H:52])([H:53])[2P:21]->1([C:22]([C:23]([H:55])([H:56])[H:57])([C:24]([H:58])([H:59])[H:60])[H:54])[C:25]([C:26]([H:62])([H:63])[H:64])([C:27]([H:65])([H:66])[H:67])[H:61])([H:28])([H:29])[H:30]", "dummies": []}
C     -0.5878    -2.3086     4.3731
C     -0.4041    -1.6203     3.0966
N     -0.2500    -1.0362     2.0262
Mn     0.0000     0.0000     0.0000
H      0.1929     0.6663    -1.6973
C     -1.8610    -1.1311    -0.7022
O     -2.8378    -1.7344    -1.0714
C      1.1354    -1.8864    -0.6208
O      1.7276    -2.8856    -0.9454
P     -1.5402     2.1431     0.7292
C     -3.2843     1.7363     1.0175
C     -4.0264     1.3773    -0.2827
C     -3.3900     0.5774     2.0173
C     -1.5009     3.4811    -0.4948
C     -1.8067     2.9753    -1.9152
C     -2.4644     4.6246    -0.1268
C     -1.0967     3.0130     2.2539
C     -0.3223     2.1353     3.2336
N      1.1173     2.3387     3.0443
C      1.9262     1.1649     3.3806
C      2.9484     0.8222     2.2816
P      2.3647     1.1667     0.6004
C      3.7352     0.6411    -0.4742
C      4.4595    -0.5934     0.0854
C      3.2498     0.3368    -1.9041
C      2.3179     2.9760     0.4208
C      2.2771     3.3899    -1.0552
C      3.5091     3.6624     1.1145
H     -1.6113    -2.1125     4.7536
H      0.1570    -1.9332     5.1046
H     -0.4484    -3.3996     4.2285
H     -3.7868     2.6185     1.4678
H     -3.3781     0.8851    -1.0251
H     -4.8891     0.7065    -0.0828
H     -4.4571     2.2889    -0.7408
H     -4.4560     0.3258     2.2025
H     -2.9559     0.8668     2.9956
H     -2.8751    -0.3284     1.6443
H     -0.4745     3.8974    -0.4981
H     -1.2483     3.5925    -2.6509
H     -2.8807     3.0674    -2.1732
H     -1.5077     1.9245    -2.0625
H     -2.2336     5.0455     0.8720
H     -3.5238     4.3045    -0.1447
H     -2.3509     5.4501    -0.8616
H     -0.4920     3.9099     2.0067
H     -2.0270     3.3574     2.7522
H     -0.6338     1.0889     3.1159
H     -0.5950     2.4242     4.2738
H      1.4244     3.1523     3.6286
H      2.4839     1.3555     4.3252
H      1.3183     0.2697     3.5959
H      3.8854     1.3845     2.4660
H      3.1764    -0.2596     2.3632
H      4.4728     1.4648    -0.5335
H      3.7452    -1.4050     0.3342
H      5.0523    -0.3244     0.9842
H      5.1823    -0.9833    -0.6633
H      2.9043    -0.7058    -2.0170
H      4.0995     0.4647    -2.6081
H      2.4416     1.0052    -2.2430
H      1.3929     3.3478     0.8836
H      2.1023     4.4846    -1.1285
H      3.2319     3.1709    -1.5753
H      1.4317     2.8947    -1.5747
H      3.4238     3.5880     2.2166
H      3.5092     4.7480     0.8783
H      4.4834     3.2450     0.7926
