# Supplementary material for: MACE: Automated Assessment of Stereochemistry of Transition Metal Complexes and Its Applications in Computational Catalysis
Source: J Chem Theory Comput. 2024 Feb 16;20(5):2313–20. doi: 10.1021/acs.jctc.3c01313 (PMC10938507; doi:10.1021/acs.jctc.3c01313)
Supplement: Supplementary file 3 — ct3c01313_si_003.zip [file ct3c01313_si_003.zip › structures/screening/mace_MeCN/Mn_PNhP_iPr_bic_2.xyz]

68
{"conf": 0, "E": 120.93, "rms": -1.0, "geom": "OH", "total_charge": 0, "CA_charge": 1, "smiles": "C[C:1]#[6N:2]->[Mn+:3]1(<-[3C-:4]#[O+:5])(<-[4H-:6])(<-[5C-:7]#[O+:8])<-[1P:9]([CH:10]([CH3:11])[CH3:12])([CH:13]([CH3:14])[CH3:15])[CH2:16][CH2:17][NH:18][CH2:19][CH2:20][2P:21]->1([CH:22]([CH3:23])[CH3:24])[CH:25]([CH3:26])[CH3:27]", "smiles3D": "C([C:1]#[6N:2]->[Mn+:3]1(<-[3C-:4]#[O+:5])(<-[4H-:6])(<-[5C-:7]#[O+:8])<-[1P:9]([C:10]([C:11]([H:32])([H:33])[H:34])([C:12]([H:35])([H:36])[H:37])[H:31])([C:13]([C:14]([H:39])([H:40])[H:41])([C:15]([H:42])([H:43])[H:44])[H:38])[C:16]([H:45])([H:46])[C:17]([H:47])([H:48])[N:18]([H:49])[C:19]([H:50])([H:51])[C:20]([H:52])([H:53])[2P:21]->1([C:22]([C:23]([H:55])([H:56])[H:57])([C:24]([H:58])([H:59])[H:60])[H:54])[C:25]([C:26]([H:62])([H:63])[H:64])([C:27]([H:65])([H:66])[H:67])[H:61])([H:28])([H:29])[H:30]", "smiles3Dx": "C([C:1]#[6N:2]->[Mn+:3]1(<-[3C-:4]#[O+:5])(<-[4H-:6])(<-[5C-:7]#[O+:8])<-[1P:9]([C:10]([C:11]([H:32])([H:33])[H:34])([C:12]([H:35])([H:36])[H:37])[H:31])([C:13]([C:14]([H:39])([H:40])[H:41])([C:15]([H:42])([H:43])[H:44])[H:38])[C:16]([H:45])([H:46])[C:17]([H:47])([H:48])[N:18]([H:49])[C:19]([H:50])([H:51])[C:20]([H:52])([H:53])[2P:21]->1([C:22]([C:23]([H:55])([H:56])[H:57])([C:24]([H:58])([H:59])[H:60])[H:54])[C:25]([C:26]([H:62])([H:63])[H:64])([C:27]([H:65])([H:66])[H:67])[H:61])([H:28])([H:29])[H:30]", "dummies": []}
C     -2.4276     4.2689    -0.8365
C     -1.7154     3.0166    -0.5874
N     -1.1184     1.9617    -0.3857
Mn     0.0000     0.0000     0.0000
C      1.8575     0.9337    -0.9566
O      2.8352     1.4342    -1.4550
H      0.5461     0.7782     1.5661
C     -1.8897    -0.6599     1.1103
O     -2.8856    -0.9917     1.7041
P      1.3713    -2.2461     0.7148
C      1.7492    -2.3920     2.4915
C      1.7133    -1.0187     3.1718
C      0.7797    -3.3175     3.2337
C      2.9998    -2.1764    -0.0892
C      3.6990    -3.5496    -0.1079
C      3.9263    -1.1529     0.5880
C      0.7387    -3.8592     0.1718
C     -0.7571    -4.1006     0.4487
N     -1.6142    -3.0928    -0.1649
C     -1.8714    -3.3575    -1.5790
C     -2.2270    -2.0450    -2.2775
P     -0.7963    -0.9559    -2.4303
C      0.4395    -1.9275    -3.3497
C      1.5786    -1.0547    -3.8831
C     -0.1815    -2.6999    -4.5358
C     -1.3708     0.3361    -3.5695
C     -0.4198     1.5480    -3.5739
C     -2.7915     0.7950    -3.1934
H     -3.2739     4.3607    -0.1252
H     -1.7331     5.1229    -0.6991
H     -2.8156     4.2706    -1.8759
H      2.7680    -2.8107     2.6068
H      2.1178    -1.1060     4.2030
H      2.3338    -0.2713     2.6474
H      0.6695    -0.6498     3.2540
H      1.0564    -3.3535     4.3094
H     -0.2588    -2.9290     3.1797
H      0.8525    -4.3621     2.8736
H      2.8445    -1.8549    -1.1408
H      4.7466    -3.4380    -0.4613
H      3.2068    -4.2393    -0.8228
H      3.7256    -4.0141     0.8990
H      3.4325    -0.1763     0.7256
H      4.2952    -1.5117     1.5706
H      4.8148    -0.9797    -0.0560
H      1.3159    -4.6565     0.6825
H      0.9161    -3.9624    -0.9109
H     -1.0233    -5.1137     0.0690
H     -0.9722    -4.1510     1.5275
H     -2.5416    -3.1470     0.3198
H     -1.0140    -3.8570    -2.0650
H     -2.7329    -4.0564    -1.6798
H     -2.6322    -2.2650    -3.2868
H     -3.0129    -1.5281    -1.6872
H      0.8813    -2.6606    -2.6548
H      2.4535    -1.6991    -4.1147
H      1.9099    -0.3135    -3.1446
H      1.2936    -0.5491    -4.8283
H      0.6197    -3.2536    -5.0707
H     -0.6607    -2.0249    -5.2709
H     -0.9163    -3.4623    -4.2223
H     -1.4080    -0.0754    -4.5960
H     -0.9222     2.4485    -3.9866
H     -0.0501     1.7959    -2.5695
H      0.4532     1.3763    -4.2266
H     -2.8791     1.0058    -2.1096
H     -3.5337     0.0167    -3.4665
H     -3.0786     1.7070    -3.7586
68
{"conf": 1, "E": 127.69, "rms": -1.0, "geom": "OH", "total_charge": 0, "CA_charge": 1, "smiles": "C[C:1]#[6N:2]->[Mn+:3]1(<-[3C-:4]#[O+:5])(<-[4H-:6])(<-[5C-:7]#[O+:8])<-[1P:9]([CH:10]([CH3:11])[CH3:12])([CH:13]([CH3:14])[CH3:15])[CH2:16][CH2:17][NH:18][CH2:19][CH2:20][2P:21]->1([CH:22]([CH3:23])[CH3:24])[CH:25]([CH3:26])[CH3:27]", "smiles3D": "C([C:1]#[6N:2]->[Mn+:3]1(<-[3C-:4]#[O+:5])(<-[4H-:6])(<-[5C-:7]#[O+:8])<-[1P:9]([C:10]([C:11]([H:32])([H:33])[H:34])([C:12]([H:35])([H:36])[H:37])[H:31])([C:13]([C:14]([H:39])([H:40])[H:41])([C:15]([H:42])([H:43])[H:44])[H:38])[C:16]([H:45])([H:46])[C:17]([H:47])([H:48])[N:18]([H:49])[C:19]([H:50])([H:51])[C:20]([H:52])([H:53])[2P:21]->1([C:22]([C:23]([H:55])([H:56])[H:57])([C:24]([H:58])([H:59])[H:60])[H:54])[C:25]([C:26]([H:62])([H:63])[H:64])([C:27]([H:65])([H:66])[H:67])[H:61])([H:28])([H:29])[H:30]", "smiles3Dx": "C([C:1]#[6N:2]->[Mn+:3]1(<-[3C-:4]#[O+:5])(<-[4H-:6])(<-[5C-:7]#[O+:8])<-[1P:9]([C:10]([C:11]([H:32])([H:33])[H:34])([C:12]([H:35])([H:36])[H:37])[H:31])([C:13]([C:14]([H:39])([H:40])[H:41])([C:15]([H:42])([H:43])[H:44])[H:38])[C:16]([H:45])([H:46])[C:17]([H:47])([H:48])[N:18]([H:49])[C:19]([H:50])([H:51])[C:20]([H:52])([H:53])[2P:21]->1([C:22]([C:23]([H:55])([H:56])[H:57])([C:24]([H:58])([H:59])[H:60])[H:54])[C:25]([C:26]([H:62])([H:63])[H:64])([C:27]([H:65])([H:66])[H:67])[H:61])([H:28])([H:29])[H:30]", "dummies": []}
C     -2.5069     4.0873    -1.3435
C     -1.7766     2.8858    -0.9426
N     -1.1585     1.8779    -0.6092
Mn     0.0000     0.0000     0.0000
C      0.9456     1.1686     1.7276
O      1.4378     1.7828     2.6413
H     -1.4000    -0.3388     1.1405
C     -1.1784    -1.1288    -1.6044
O     -1.8080    -1.7125    -2.4516
P      1.0966    -2.2824     1.0156
C      1.1822    -3.8205     0.0384
C      0.0548    -3.9210    -0.9964
C      2.5224    -3.9756    -0.6849
C      0.0074    -2.6924     2.4139
C      0.6481    -3.6935     3.3998
C     -1.3435    -3.2410     1.9411
C      2.6795    -2.1033     1.8752
C      3.7623    -1.4270     1.0458
N      3.4378    -0.0219     0.8038
C      4.2265     0.4970    -0.3137
C      3.5557     0.1661    -1.6481
P      1.8904     0.8475    -1.7873
C      1.4637     0.4614    -3.5050
C      1.5083    -1.0510    -3.7475
C      0.0806     1.0276    -3.8742
C      2.0509     2.6592    -1.8262
C      1.9877     3.2667    -0.4202
C      3.3345     3.1227    -2.5405
H     -3.4640     4.1421    -0.7853
H     -2.7145     4.0465    -2.4325
H     -1.8939     4.9839    -1.1173
H      1.0769    -4.6777     0.7293
H      0.2907    -3.3463    -1.9055
H     -0.9270    -3.6069    -0.6127
H     -0.0509    -4.9807    -1.3129
H      3.3501    -4.1194     0.0381
H      2.5049    -4.8930    -1.3120
H      2.7102    -3.1167    -1.3604
H     -0.1881    -1.7495     2.9689
H      1.4707    -3.2219     3.9737
H     -0.1032    -4.0096     4.1549
H      1.0250    -4.6072     2.9025
H     -1.8040    -2.5795     1.1814
H     -1.2443    -4.2739     1.5466
H     -2.0457    -3.2824     2.8010
H      2.5184    -1.5030     2.7962
H      3.0424    -3.1099     2.1713
H      4.7156    -1.4873     1.6193
H      3.9505    -1.9755     0.1123
H      3.7101     0.5157     1.6607
H      5.2546     0.0664    -0.3119
H      4.3846     1.5826    -0.2009
H      3.4984    -0.9304    -1.7604
H      4.1822     0.5612    -2.4734
H      2.2137     0.9292    -4.1735
H      2.5597    -1.4004    -3.8045
H      1.0058    -1.5919    -2.9360
H      1.0318    -1.3194    -4.7141
H     -0.3201     0.5433    -4.7898
H     -0.6552     0.9052    -3.0619
H      0.1582     2.1084    -4.1091
H      1.1910     3.0657    -2.3927
H      2.7009     2.8103     0.2855
H      2.2049     4.3552    -0.4672
H      0.9667     3.1737    -0.0097
H      3.4303     2.6724    -3.5471
H      4.2490     2.9083    -1.9567
H      3.2929     4.2230    -2.6874
68
{"conf": 2, "E": 125.28, "rms": -1.0, "geom": "OH", "total_charge": 0, "CA_charge": 1, "smiles": "C[C:1]#[6N:2]->[Mn+:3]1(<-[3C-:4]#[O+:5])(<-[4H-:6])(<-[5C-:7]#[O+:8])<-[1P:9]([CH:10]([CH3:11])[CH3:12])([CH:13]([CH3:14])[CH3:15])[CH2:16][CH2:17][NH:18][CH2:19][CH2:20][2P:21]->1([CH:22]([CH3:23])[CH3:24])[CH:25]([CH3:26])[CH3:27]", "smiles3D": "C([C:1]#[6N:2]->[Mn+:3]1(<-[3C-:4]#[O+:5])(<-[4H-:6])(<-[5C-:7]#[O+:8])<-[1P:9]([C:10]([C:11]([H:32])([H:33])[H:34])([C:12]([H:35])([H:36])[H:37])[H:31])([C:13]([C:14]([H:39])([H:40])[H:41])([C:15]([H:42])([H:43])[H:44])[H:38])[C:16]([H:45])([H:46])[C:17]([H:47])([H:48])[N:18]([H:49])[C:19]([H:50])([H:51])[C:20]([H:52])([H:53])[2P:21]->1([C:22]([C:23]([H:55])([H:56])[H:57])([C:24]([H:58])([H:59])[H:60])[H:54])[C:25]([C:26]([H:62])([H:63])[H:64])([C:27]([H:65])([H:66])[H:67])[H:61])([H:28])([H:29])[H:30]", "smiles3Dx": "C([C:1]#[6N:2]->[Mn+:3]1(<-[3C-:4]#[O+:5])(<-[4H-:6])(<-[5C-:7]#[O+:8])<-[1P:9]([C:10]([C:11]([H:32])([H:33])[H:34])([C:12]([H:35])([H:36])[H:37])[H:31])([C:13]([C:14]([H:39])([H:40])[H:41])([C:15]([H:42])([H:43])[H:44])[H:38])[C:16]([H:45])([H:46])[C:17]([H:47])([H:48])[N:18]([H:49])[C:19]([H:50])([H:51])[C:20]([H:52])([H:53])[2P:21]->1([C:22]([C:23]([H:55])([H:56])[H:57])([C:24]([H:58])([H:59])[H:60])[H:54])[C:25]([C:26]([H:62])([H:63])[H:64])([C:27]([H:65])([H:66])[H:67])[H:61])([H:28])([H:29])[H:30]", "dummies": []}
C     -3.5009     2.0743    -2.8725
C     -2.4729     1.4663    -2.0292
N     -1.6118     0.9480    -1.3223
Mn     0.0000     0.0000     0.0000
C      1.3755    -0.1210    -1.8260
O      2.1020    -0.1766    -2.7870
H      0.5956     1.7151     0.2286
C     -1.3951     0.3842     1.7734
O     -2.1332     0.5991     2.7026
P      2.0440    -0.8566     1.5841
C      3.4866    -1.2291     0.5361
C      4.4296    -2.2806     1.1518
C      4.2813     0.0240     0.1592
C      2.4634     0.3716     2.8650
C      3.6099    -0.0789     3.7852
C      2.7927     1.7589     2.2785
C      1.7613    -2.3959     2.4905
C      0.5689    -2.3196     3.4484
N     -0.6904    -2.1386     2.7306
C     -1.1827    -3.3824     2.1315
C     -2.0484    -3.0590     0.9128
P     -1.0756    -2.4567    -0.4861
C      0.1015    -3.7845    -0.8868
C     -0.5430    -5.1852    -0.8025
C      0.7024    -3.6060    -2.2847
C     -2.2774    -2.4417    -1.8470
C     -3.6135    -1.8303    -1.3849
C     -1.7360    -1.6643    -3.0670
H     -4.2828     1.3208    -3.1000
H     -3.9576     2.9327    -2.3385
H     -3.0414     2.4275    -3.8184
H      3.0930    -1.6635    -0.4065
H      3.9434    -3.2779     1.1674
H      5.3352    -2.3915     0.5178
H      4.7653    -2.0222     2.1706
H      4.8832     0.3987     1.0081
H      3.6178     0.8127    -0.2462
H      4.9970    -0.2303    -0.6517
H      1.5598     0.4952     3.4978
H      4.5736    -0.1469     3.2481
H      3.7467     0.6827     4.5826
H      3.3833    -1.0245     4.3107
H      2.3865     1.9141     1.2723
H      3.8832     1.9576     2.2389
H      2.3595     2.5444     2.9341
H      1.6075    -3.2100     1.7734
H      2.6594    -2.6431     3.0837
H      0.7135    -1.4867     4.1671
H      0.5330    -3.2496     4.0604
H     -1.4037    -1.8301     3.4331
H     -1.8111    -3.9272     2.8722
H     -0.3666    -4.0763     1.8641
H     -2.7852    -2.2800     1.2005
H     -2.6031    -3.9704     0.6074
H      0.9290    -3.7416    -0.1629
H     -1.4097    -5.2890    -1.4837
H     -0.8608    -5.4503     0.2215
H      0.2048    -5.9523    -1.0977
H      0.9998    -2.5640    -2.4731
H      0.0004    -3.9444    -3.0730
H      1.6171    -4.2305    -2.3730
H     -2.4762    -3.4842    -2.1627
H     -4.2887    -1.6538    -2.2492
H     -4.1508    -2.5352    -0.7177
H     -3.4618    -0.8736    -0.8468
H     -0.9049    -0.9886    -2.8059
H     -1.3728    -2.3672    -3.8425
H     -2.5221    -1.0559    -3.5623
68
{"conf": 3, "E": 121.78, "rms": -1.0, "geom": "OH", "total_charge": 0, "CA_charge": 1, "smiles": "C[C:1]#[6N:2]->[Mn+:3]1(<-[3C-:4]#[O+:5])(<-[4H-:6])(<-[5C-:7]#[O+:8])<-[1P:9]([CH:10]([CH3:11])[CH3:12])([CH:13]([CH3:14])[CH3:15])[CH2:16][CH2:17][NH:18][CH2:19][CH2:20][2P:21]->1([CH:22]([CH3:23])[CH3:24])[CH:25]([CH3:26])[CH3:27]", "smiles3D": "C([C:1]#[6N:2]->[Mn+:3]1(<-[3C-:4]#[O+:5])(<-[4H-:6])(<-[5C-:7]#[O+:8])<-[1P:9]([C:10]([C:11]([H:32])([H:33])[H:34])([C:12]([H:35])([H:36])[H:37])[H:31])([C:13]([C:14]([H:39])([H:40])[H:41])([C:15]([H:42])([H:43])[H:44])[H:38])[C:16]([H:45])([H:46])[C:17]([H:47])([H:48])[N:18]([H:49])[C:19]([H:50])([H:51])[C:20]([H:52])([H:53])[2P:21]->1([C:22]([C:23]([H:55])([H:56])[H:57])([C:24]([H:58])([H:59])[H:60])[H:54])[C:25]([C:26]([H:62])([H:63])[H:64])([C:27]([H:65])([H:66])[H:67])[H:61])([H:28])([H:29])[H:30]", "smiles3Dx": "C([C:1]#[6N:2]->[Mn+:3]1(<-[3C-:4]#[O+:5])(<-[4H-:6])(<-[5C-:7]#[O+:8])<-[1P:9]([C:10]([C:11]([H:32])([H:33])[H:34])([C:12]([H:35])([H:36])[H:37])[H:31])([C:13]([C:14]([H:39])([H:40])[H:41])([C:15]([H:42])([H:43])[H:44])[H:38])[C:16]([H:45])([H:46])[C:17]([H:47])([H:48])[N:18]([H:49])[C:19]([H:50])([H:51])[C:20]([H:52])([H:53])[2P:21]->1([C:22]([C:23]([H:55])([H:56])[H:57])([C:24]([H:58])([H:59])[H:60])[H:54])[C:25]([C:26]([H:62])([H:63])[H:64])([C:27]([H:65])([H:66])[H:67])[H:61])([H:28])([H:29])[H:30]", "dummies": []}
C     -2.7245    -2.5138    -3.3240
C     -1.9299    -1.7796    -2.3405
N     -1.2587    -1.1602    -1.5190
Mn     0.0000     0.0000     0.0000
C     -1.4428     1.7675    -0.1786
O     -2.2115     2.6924    -0.2707
H     -1.1608    -0.6604     1.2608
C      1.3061    -1.8530     0.3304
O      1.9909    -2.8290     0.5116
P      1.2832     1.1683     2.0990
C      0.5507     0.5485     3.6387
C      0.6026    -0.9866     3.6902
C      1.2634     1.1128     4.8848
C      1.1272     2.9722     2.1982
C     -0.2625     3.3861     2.7247
C      1.3625     3.6018     0.8215
C      3.0379     0.8144     2.3351
C      3.8639     1.1019     1.0979
N      3.5255     0.1589     0.0320
C      4.0428     0.6300    -1.2520
C      3.0467     1.5801    -1.9214
P      1.4273     0.8255    -2.1967
C      0.5619     2.0526    -3.2241
C     -0.8630     1.5862    -3.5691
C      0.5044     3.4378    -2.5655
C      1.6772    -0.5216    -3.3977
C      1.9746    -1.8554    -2.7091
C      2.7796    -0.2055    -4.4297
H     -2.2032    -3.4562    -3.5903
H     -2.8511    -1.8915    -4.2337
H     -3.7198    -2.7491    -2.8943
H     -0.5155     0.8551     3.6683
H      1.6385    -1.3641     3.8070
H      0.1643    -1.4449     2.7884
H      0.0151    -1.3456     4.5621
H      0.6616     0.8763     5.7880
H      1.3862     2.2111     4.8492
H      2.2648     0.6541     5.0237
H      1.8970     3.3632     2.8971
H     -0.4077     4.4829     2.6255
H     -0.3709     3.1694     3.8044
H     -1.0762     2.8725     2.1804
H      2.4210     3.9085     0.7098
H      1.1050     2.8819     0.0296
H      0.7595     4.5214     0.6652
H      3.4234     1.4411     3.1657
H      3.1650    -0.2517     2.6082
H      3.7250     2.1520     0.7905
H      4.9400     0.9906     1.3635
H      3.9979    -0.7496     0.2534
H      5.0142     1.1614    -1.1242
H      4.2839    -0.2286    -1.9005
H      2.9261     2.4693    -1.2824
H      3.4641     1.9122    -2.8936
H      1.1181     2.1665    -4.1742
H     -0.8500     0.7842    -4.3324
H     -1.4073     1.2219    -2.6825
H     -1.4466     2.4213    -4.0125
H      0.0855     4.1665    -3.2920
H     -0.1586     3.4536    -1.6868
H      1.5095     3.8176    -2.3025
H      0.7340    -0.6560    -3.9588
H      1.0552    -2.2401    -2.2294
H      2.7846    -1.7874    -1.9640
H      2.2694    -2.6167    -3.4627
H      2.7425    -0.9628    -5.2417
H      2.6312     0.7783    -4.9128
H      3.7976    -0.2461    -4.0032
68
{"conf": 4, "E": 121.19, "rms": -1.0, "geom": "OH", "total_charge": 0, "CA_charge": 1, "smiles": "C[C:1]#[6N:2]->[Mn+:3]1(<-[3C-:4]#[O+:5])(<-[4H-:6])(<-[5C-:7]#[O+:8])<-[1P:9]([CH:10]([CH3:11])[CH3:12])([CH:13]([CH3:14])[CH3:15])[CH2:16][CH2:17][NH:18][CH2:19][CH2:20][2P:21]->1([CH:22]([CH3:23])[CH3:24])[CH:25]([CH3:26])[CH3:27]", "smiles3D": "C([C:1]#[6N:2]->[Mn+:3]1(<-[3C-:4]#[O+:5])(<-[4H-:6])(<-[5C-:7]#[O+:8])<-[1P:9]([C:10]([C:11]([H:32])([H:33])[H:34])([C:12]([H:35])([H:36])[H:37])[H:31])([C:13]([C:14]([H:39])([H:40])[H:41])([C:15]([H:42])([H:43])[H:44])[H:38])[C:16]([H:45])([H:46])[C:17]([H:47])([H:48])[N:18]([H:49])[C:19]([H:50])([H:51])[C:20]([H:52])([H:53])[2P:21]->1([C:22]([C:23]([H:55])([H:56])[H:57])([C:24]([H:58])([H:59])[H:60])[H:54])[C:25]([C:26]([H:62])([H:63])[H:64])([C:27]([H:65])([H:66])[H:67])[H:61])([H:28])([H:29])[H:30]", "smiles3Dx": "C([C:1]#[6N:2]->[Mn+:3]1(<-[3C-:4]#[O+:5])(<-[4H-:6])(<-[5C-:7]#[O+:8])<-[1P:9]([C:10]([C:11]([H:32])([H:33])[H:34])([C:12]([H:35])([H:36])[H:37])[H:31])([C:13]([C:14]([H:39])([H:40])[H:41])([C:15]([H:42])([H:43])[H:44])[H:38])[C:16]([H:45])([H:46])[C:17]([H:47])([H:48])[N:18]([H:49])[C:19]([H:50])([H:51])[C:20]([H:52])([H:53])[2P:21]->1([C:22]([C:23]([H:55])([H:56])[H:57])([C:24]([H:58])([H:59])[H:60])[H:54])[C:25]([C:26]([H:62])([H:63])[H:64])([C:27]([H:65])([H:66])[H:67])[H:61])([H:28])([H:29])[H:30]", "dummies": []}
C      0.7317     3.7626     3.1804
C      0.5185     2.6593     2.2449
N      0.3425     1.7288     1.4621
Mn     0.0000     0.0000     0.0000
C     -2.1404    -0.0626     0.8052
O     -3.2694    -0.0883     1.2283
H     -0.5620     1.2778    -1.1926
C      2.1085     0.3262    -0.8273
O      3.2178     0.5082    -1.2642
P     -0.6125    -1.8602    -1.8760
C      0.6701    -3.0448    -2.3836
C      2.0464    -2.3833    -2.5004
C      0.3112    -3.7333    -3.7098
C     -1.2046    -1.0403    -3.3801
C     -0.1370    -0.0980    -3.9563
C     -2.4866    -0.2439    -3.0794
C     -2.0450    -2.8620    -1.4158
C     -1.6854    -4.1264    -0.6180
N     -0.7551    -3.8622     0.4850
C     -1.4390    -3.2745     1.6416
C     -0.4635    -2.6682     2.6643
P      0.8844    -1.7324     1.9015
C      2.1114    -2.9542     1.3281
C      2.2029    -4.2094     2.2230
C      3.5094    -2.3460     1.1732
C      1.5555    -0.7750     3.2946
C      2.6795     0.1826     2.8565
C      2.0450    -1.6517     4.4564
H     -0.1851     4.3849     3.2338
H      0.9611     3.3537     4.1859
H      1.5819     4.3838     2.8313
H      0.7490    -3.8302    -1.6117
H      2.0426    -1.4771    -3.1280
H      2.4297    -2.1290    -1.4996
H      2.7750    -3.0988    -2.9382
H      0.9887    -4.5988    -3.8714
H      0.4339    -3.0500    -4.5748
H     -0.7263    -4.1264    -3.6889
H     -1.4531    -1.8054    -4.1429
H     -0.5917     0.6337    -4.6576
H      0.3876     0.4674    -3.1604
H      0.5968    -0.6694    -4.5569
H     -2.8126     0.3177    -3.9807
H     -3.3218    -0.9232    -2.8142
H     -2.3408     0.4753    -2.2513
H     -2.7369    -2.2391    -0.8171
H     -2.5757    -3.1746    -2.3397
H     -2.6220    -4.5928    -0.2363
H     -1.2413    -4.8752    -1.3091
H     -0.3907    -4.7956     0.7811
H     -2.1575    -2.5036     1.3310
H     -2.0424    -4.0562     2.1565
H     -0.0512    -3.4803     3.2889
H     -1.0334    -1.9840     3.3282
H      1.7890    -3.2918     0.3299
H      3.0331    -4.8561     1.8661
H      2.4000    -3.9859     3.2822
H      1.2967    -4.8351     2.1588
H      4.1192    -3.0008     0.5145
H      4.0401    -2.2906     2.1434
H      3.4764    -1.3529     0.6942
H      0.7207    -0.1507     3.6813
H      2.6758     1.0736     3.5199
H      3.6883    -0.2632     2.9502
H      2.5476     0.5363     1.8191
H      2.2151    -1.0044     5.3431
H      3.0154    -2.1352     4.2333
H      1.2927    -2.4057     4.7572
68
{"conf": 5, "E": 129.74, "rms": -1.0, "geom": "OH", "total_charge": 0, "CA_charge": 1, "smiles": "C[C:1]#[6N:2]->[Mn+:3]1(<-[3C-:4]#[O+:5])(<-[4H-:6])(<-[5C-:7]#[O+:8])<-[1P:9]([CH:10]([CH3:11])[CH3:12])([CH:13]([CH3:14])[CH3:15])[CH2:16][CH2:17][NH:18][CH2:19][CH2:20][2P:21]->1([CH:22]([CH3:23])[CH3:24])[CH:25]([CH3:26])[CH3:27]", "smiles3D": "C([C:1]#[6N:2]->[Mn+:3]1(<-[3C-:4]#[O+:5])(<-[4H-:6])(<-[5C-:7]#[O+:8])<-[1P:9]([C:10]([C:11]([H:32])([H:33])[H:34])([C:12]([H:35])([H:36])[H:37])[H:31])([C:13]([C:14]([H:39])([H:40])[H:41])([C:15]([H:42])([H:43])[H:44])[H:38])[C:16]([H:45])([H:46])[C:17]([H:47])([H:48])[N:18]([H:49])[C:19]([H:50])([H:51])[C:20]([H:52])([H:53])[2P:21]->1([C:22]([C:23]([H:55])([H:56])[H:57])([C:24]([H:58])([H:59])[H:60])[H:54])[C:25]([C:26]([H:62])([H:63])[H:64])([C:27]([H:65])([H:66])[H:67])[H:61])([H:28])([H:29])[H:30]", "smiles3Dx": "C([C:1]#[6N:2]->[Mn+:3]1(<-[3C-:4]#[O+:5])(<-[4H-:6])(<-[5C-:7]#[O+:8])<-[1P:9]([C:10]([C:11]([H:32])([H:33])[H:34])([C:12]([H:35])([H:36])[H:37])[H:31])([C:13]([C:14]([H:39])([H:40])[H:41])([C:15]([H:42])([H:43])[H:44])[H:38])[C:16]([H:45])([H:46])[C:17]([H:47])([H:48])[N:18]([H:49])[C:19]([H:50])([H:51])[C:20]([H:52])([H:53])[2P:21]->1([C:22]([C:23]([H:55])([H:56])[H:57])([C:24]([H:58])([H:59])[H:60])[H:54])[C:25]([C:26]([H:62])([H:63])[H:64])([C:27]([H:65])([H:66])[H:67])[H:61])([H:28])([H:29])[H:30]", "dummies": []}
C     -0.2913    -3.8776     3.1104
C     -0.2000    -2.7363     2.2010
N     -0.1165    -1.7782     1.4362
Mn     0.0000     0.0000     0.0000
C     -0.2317    -1.5075    -1.7050
O     -0.3610    -2.3144    -2.5922
H     -1.8290    -0.0129     0.0617
C     -0.0586     1.3914     1.8146
O     -0.0992     2.1212     2.7740
P     -0.1529     2.2080    -1.5791
C      1.2609     3.3304    -1.3306
C      1.5780     4.2094    -2.5594
C      1.0610     4.2322    -0.1050
C     -1.6545     3.1451    -1.1588
C     -1.9436     4.2835    -2.1546
C     -2.8726     2.2073    -1.0907
C     -0.2857     1.8823    -3.3562
C      0.7597     0.8791    -3.8691
N      2.0746     1.1074    -3.2582
C      2.7229    -0.1118    -2.7674
C      3.5724     0.2235    -1.5424
P      2.7358    -0.1530     0.0178
C      3.4112    -1.7918     0.4202
C      3.2795    -2.1418     1.9097
C      2.7160    -2.8688    -0.4200
C      3.4989     1.0413     1.1536
C      5.0368     0.9435     1.1357
C      2.9809     0.8927     2.5986
H     -0.9794    -4.6361     2.6841
H      0.7158    -4.3240     3.2427
H     -0.6772    -3.5372     4.0932
H      2.1453     2.7041    -1.1345
H      0.7272     4.8226    -2.8941
H      2.4070     4.9058    -2.3100
H      1.9360     3.6167    -3.4176
H      2.0183     4.7400     0.1400
H      0.7731     3.6430     0.7821
H      0.3047     5.0215    -0.2892
H     -1.5217     3.5935    -0.1531
H     -2.9099     4.7675    -1.8977
H     -1.2005     5.0926    -2.0699
H     -2.0282     3.9249    -3.1992
H     -3.8213     2.7527    -1.2821
H     -2.8105     1.3740    -1.8204
H     -2.9720     1.8045    -0.0637
H     -1.2954     1.4767    -3.5709
H     -0.1724     2.8297    -3.9160
H      0.3835    -0.1464    -3.7318
H      0.8373     0.9985    -4.9735
H      2.7076     1.5490    -3.9669
H      3.3849    -0.5181    -3.5657
H      2.0161    -0.9159    -2.5326
H      4.5119    -0.3653    -1.5955
H      3.8441     1.2987    -1.5661
H      4.4911    -1.8050     0.1623
H      4.0611    -1.6325     2.5022
H      2.2856    -1.8974     2.3125
H      3.4499    -3.2277     2.0709
H      2.9108    -2.7109    -1.4987
H      1.6251    -2.8818    -0.2331
H      3.1226    -3.8721    -0.1707
H      3.2232     2.0567     0.8012
H      5.4623     1.6947     1.8350
H      5.4484     1.1735     0.1332
H      5.3966    -0.0549     1.4520
H      2.0614     0.2871     2.6665
H      3.7356     0.4425     3.2766
H      2.7535     1.8984     3.0120
68
{"conf": 6, "E": 128.13, "rms": -1.0, "geom": "OH", "total_charge": 0, "CA_charge": 1, "smiles": "C[C:1]#[6N:2]->[Mn+:3]1(<-[3C-:4]#[O+:5])(<-[4H-:6])(<-[5C-:7]#[O+:8])<-[1P:9]([CH:10]([CH3:11])[CH3:12])([CH:13]([CH3:14])[CH3:15])[CH2:16][CH2:17][NH:18][CH2:19][CH2:20][2P:21]->1([CH:22]([CH3:23])[CH3:24])[CH:25]([CH3:26])[CH3:27]", "smiles3D": "C([C:1]#[6N:2]->[Mn+:3]1(<-[3C-:4]#[O+:5])(<-[4H-:6])(<-[5C-:7]#[O+:8])<-[1P:9]([C:10]([C:11]([H:32])([H:33])[H:34])([C:12]([H:35])([H:36])[H:37])[H:31])([C:13]([C:14]([H:39])([H:40])[H:41])([C:15]([H:42])([H:43])[H:44])[H:38])[C:16]([H:45])([H:46])[C:17]([H:47])([H:48])[N:18]([H:49])[C:19]([H:50])([H:51])[C:20]([H:52])([H:53])[2P:21]->1([C:22]([C:23]([H:55])([H:56])[H:57])([C:24]([H:58])([H:59])[H:60])[H:54])[C:25]([C:26]([H:62])([H:63])[H:64])([C:27]([H:65])([H:66])[H:67])[H:61])([H:28])([H:29])[H:30]", "smiles3Dx": "C([C:1]#[6N:2]->[Mn+:3]1(<-[3C-:4]#[O+:5])(<-[4H-:6])(<-[5C-:7]#[O+:8])<-[1P:9]([C:10]([C:11]([H:32])([H:33])[H:34])([C:12]([H:35])([H:36])[H:37])[H:31])([C:13]([C:14]([H:39])([H:40])[H:41])([C:15]([H:42])([H:43])[H:44])[H:38])[C:16]([H:45])([H:46])[C:17]([H:47])([H:48])[N:18]([H:49])[C:19]([H:50])([H:51])[C:20]([H:52])([H:53])[2P:21]->1([C:22]([C:23]([H:55])([H:56])[H:57])([C:24]([H:58])([H:59])[H:60])[H:54])[C:25]([C:26]([H:62])([H:63])[H:64])([C:27]([H:65])([H:66])[H:67])[H:61])([H:28])([H:29])[H:30]", "dummies": []}
C      4.7899     0.6010     1.2252
C      3.3840     0.4250     0.8649
N      2.2018     0.2839     0.5606
Mn     0.0000     0.0000     0.0000
C      0.6572    -0.2653    -2.1781
O      1.0090    -0.4025    -3.3234
H      0.3060    -1.7835     0.3185
C     -0.4650     0.2742     2.2251
O     -0.7018     0.4229     3.3983
P     -2.5652    -0.7549    -0.5466
C     -3.5849    -0.8299     0.9536
C     -3.8742     0.5870     1.4847
C     -2.8998    -1.6677     2.0619
C     -2.6947    -2.3859    -1.3526
C     -1.4140    -2.7174    -2.1263
C     -2.9822    -3.5306    -0.3720
C     -3.5580     0.2750    -1.6491
C     -2.8367     0.5933    -2.9574
N     -1.6750     1.4583    -2.7348
C     -2.0608     2.8482    -2.4411
C     -1.8458     3.2081    -0.9637
P     -0.2348     2.6859    -0.3431
C     -0.0952     3.5044     1.2806
C     -0.7416     4.9021     1.3344
C      1.3501     3.5753     1.7790
C      0.9574     3.3617    -1.5430
C      0.9874     4.8949    -1.5629
C      2.3707     2.8103    -1.3344
H      4.9136     0.4484     2.3170
H      5.4080    -0.1378     0.6749
H      5.1130     1.6277     0.9561
H     -4.5575    -1.3022     0.6982
H     -4.3156     0.5412     2.5032
H     -4.6349     1.0968     0.8614
H     -2.9523     1.2019     1.5273
H     -2.8884    -1.1501     3.0442
H     -1.8511    -1.9275     1.8154
H     -3.4599    -2.6105     2.2311
H     -3.5317    -2.3516    -2.0817
H     -1.5293    -3.6946    -2.6425
H     -1.2103    -1.9754    -2.9154
H     -0.5411    -2.7964    -1.4521
H     -3.0472    -4.4876    -0.9329
H     -2.1660    -3.6487     0.3686
H     -3.9688    -3.4098     0.1152
H     -4.4979    -0.2661    -1.8872
H     -3.8307     1.2113    -1.1511
H     -3.5518     1.0731    -3.6631
H     -2.5246    -0.3405    -3.4596
H     -1.1281     1.4637    -3.6279
H     -1.4741     3.5503    -3.0734
H     -3.1231     3.0596    -2.6993
H     -2.6291     2.7462    -0.3415
H     -1.9384     4.3054    -0.8731
H     -0.6531     2.8747     2.0008
H     -1.8473     4.8192     1.2913
H     -0.3894     5.5901     0.5506
H     -0.5172     5.3790     2.3126
H      1.8380     2.5869     1.7075
H      1.9417     4.3473     1.2541
H      1.3512     3.8495     2.8556
H      0.6381     3.0275    -2.5495
H      1.5868     5.2335    -2.4348
H     -0.0279     5.3156    -1.7020
H      1.4696     5.3200    -0.6641
H      2.8004     3.0516    -0.3494
H      3.0513     3.2399    -2.1003
H      2.3790     1.7180    -1.4974
68
{"conf": 7, "E": 139.02, "rms": -1.0, "geom": "OH", "total_charge": 0, "CA_charge": 1, "smiles": "C[C:1]#[6N:2]->[Mn+:3]1(<-[3C-:4]#[O+:5])(<-[4H-:6])(<-[5C-:7]#[O+:8])<-[1P:9]([CH:10]([CH3:11])[CH3:12])([CH:13]([CH3:14])[CH3:15])[CH2:16][CH2:17][NH:18][CH2:19][CH2:20][2P:21]->1([CH:22]([CH3:23])[CH3:24])[CH:25]([CH3:26])[CH3:27]", "smiles3D": "C([C:1]#[6N:2]->[Mn+:3]1(<-[3C-:4]#[O+:5])(<-[4H-:6])(<-[5C-:7]#[O+:8])<-[1P:9]([C:10]([C:11]([H:32])([H:33])[H:34])([C:12]([H:35])([H:36])[H:37])[H:31])([C:13]([C:14]([H:39])([H:40])[H:41])([C:15]([H:42])([H:43])[H:44])[H:38])[C:16]([H:45])([H:46])[C:17]([H:47])([H:48])[N:18]([H:49])[C:19]([H:50])([H:51])[C:20]([H:52])([H:53])[2P:21]->1([C:22]([C:23]([H:55])([H:56])[H:57])([C:24]([H:58])([H:59])[H:60])[H:54])[C:25]([C:26]([H:62])([H:63])[H:64])([C:27]([H:65])([H:66])[H:67])[H:61])([H:28])([H:29])[H:30]", "smiles3Dx": "C([C:1]#[6N:2]->[Mn+:3]1(<-[3C-:4]#[O+:5])(<-[4H-:6])(<-[5C-:7]#[O+:8])<-[1P:9]([C:10]([C:11]([H:32])([H:33])[H:34])([C:12]([H:35])([H:36])[H:37])[H:31])([C:13]([C:14]([H:39])([H:40])[H:41])([C:15]([H:42])([H:43])[H:44])[H:38])[C:16]([H:45])([H:46])[C:17]([H:47])([H:48])[N:18]([H:49])[C:19]([H:50])([H:51])[C:20]([H:52])([H:53])[2P:21]->1([C:22]([C:23]([H:55])([H:56])[H:57])([C:24]([H:58])([H:59])[H:60])[H:54])[C:25]([C:26]([H:62])([H:63])[H:64])([C:27]([H:65])([H:66])[H:67])[H:61])([H:28])([H:29])[H:30]", "dummies": []}
C      1.3996     0.0477     4.7799
C      0.9808     0.0378     3.3791
N      0.6229     0.0285     2.2034
Mn     0.0000     0.0000     0.0000
C     -0.5810     2.2116     0.0967
O     -0.8882     3.3766     0.1472
H      1.7439     0.4908    -0.2986
C      0.6054    -2.2101    -0.0173
O      0.9235    -3.3733    -0.0238
P     -0.1791     0.0061    -2.7158
C      0.6742     1.4734    -3.3802
C      2.1997     1.3261    -3.3517
C      0.2185     1.8553    -4.8037
C      0.5691    -1.5164    -3.3738
C      1.9852    -1.7550    -2.8109
C      0.6120    -1.5679    -4.9097
C     -1.8295     0.0333    -3.4435
C     -2.6215     1.2913    -3.0413
N     -3.9400     0.9412    -2.4929
C     -3.9090     0.8469    -1.0296
C     -3.7376    -0.6105    -0.5756
P     -2.5171    -0.7376     0.7358
C     -3.2391     0.2817     2.0650
C     -4.4898    -0.3372     2.7025
C     -2.2186     0.6231     3.1471
C     -2.4939    -2.5030     1.1763
C     -3.8749    -3.1834     1.1255
C     -1.8275    -2.7447     2.5348
H      1.6239    -0.9888     5.1054
H      2.3071     0.6759     4.8905
H      0.5828     0.4629     5.4054
H      0.4177     2.3238    -2.7129
H      2.5578     0.9578    -2.3730
H      2.6625     2.3253    -3.4998
H      2.5672     0.6841    -4.1739
H      0.9105     2.6105    -5.2346
H     -0.7722     2.3431    -4.7813
H      0.1808     1.0043    -5.5024
H     -0.0716    -2.3586    -3.0324
H      2.1487    -1.2553    -1.8396
H      2.1390    -2.8448    -2.6602
H      2.7833    -1.4241    -3.5052
H      0.9687    -2.5733    -5.2201
H     -0.3877    -1.4482    -5.3654
H      1.3273    -0.8399    -5.3352
H     -2.3665    -0.8785    -3.1464
H     -1.7420     0.0210    -4.5451
H     -2.0460     1.9700    -2.3758
H     -2.7941     1.8880    -3.9642
H     -4.6015     1.7145    -2.7430
H     -3.1493     1.5267    -0.5920
H     -4.8794     1.2132    -0.6227
H     -4.7146    -0.9784    -0.2075
H     -3.4276    -1.2508    -1.4123
H     -3.5542     1.2430     1.6120
H     -5.2459    -0.6056     1.9401
H     -4.2550    -1.1966     3.3550
H     -4.9735     0.4224     3.3534
H     -2.7105     1.1917     3.9653
H     -1.7597    -0.2739     3.5971
H     -1.4493     1.2985     2.7263
H     -1.8688    -3.0091     0.4136
H     -4.2881    -3.1707     0.0970
H     -4.6101    -2.7724     1.8323
H     -3.7559    -4.2570     1.3855
H     -1.6180    -3.8294     2.6521
H     -2.4682    -2.4452     3.3832
H     -0.8532    -2.2198     2.5908
68
{"conf": 8, "E": 134.38, "rms": -1.0, "geom": "OH", "total_charge": 0, "CA_charge": 1, "smiles": "C[C:1]#[6N:2]->[Mn+:3]1(<-[3C-:4]#[O+:5])(<-[4H-:6])(<-[5C-:7]#[O+:8])<-[1P:9]([CH:10]([CH3:11])[CH3:12])([CH:13]([CH3:14])[CH3:15])[CH2:16][CH2:17][NH:18][CH2:19][CH2:20][2P:21]->1([CH:22]([CH3:23])[CH3:24])[CH:25]([CH3:26])[CH3:27]", "smiles3D": "C([C:1]#[6N:2]->[Mn+:3]1(<-[3C-:4]#[O+:5])(<-[4H-:6])(<-[5C-:7]#[O+:8])<-[1P:9]([C:10]([C:11]([H:32])([H:33])[H:34])([C:12]([H:35])([H:36])[H:37])[H:31])([C:13]([C:14]([H:39])([H:40])[H:41])([C:15]([H:42])([H:43])[H:44])[H:38])[C:16]([H:45])([H:46])[C:17]([H:47])([H:48])[N:18]([H:49])[C:19]([H:50])([H:51])[C:20]([H:52])([H:53])[2P:21]->1([C:22]([C:23]([H:55])([H:56])[H:57])([C:24]([H:58])([H:59])[H:60])[H:54])[C:25]([C:26]([H:62])([H:63])[H:64])([C:27]([H:65])([H:66])[H:67])[H:61])([H:28])([H:29])[H:30]", "smiles3Dx": "C([C:1]#[6N:2]->[Mn+:3]1(<-[3C-:4]#[O+:5])(<-[4H-:6])(<-[5C-:7]#[O+:8])<-[1P:9]([C:10]([C:11]([H:32])([H:33])[H:34])([C:12]([H:35])([H:36])[H:37])[H:31])([C:13]([C:14]([H:39])([H:40])[H:41])([C:15]([H:42])([H:43])[H:44])[H:38])[C:16]([H:45])([H:46])[C:17]([H:47])([H:48])[N:18]([H:49])[C:19]([H:50])([H:51])[C:20]([H:52])([H:53])[2P:21]->1([C:22]([C:23]([H:55])([H:56])[H:57])([C:24]([H:58])([H:59])[H:60])[H:54])[C:25]([C:26]([H:62])([H:63])[H:64])([C:27]([H:65])([H:66])[H:67])[H:61])([H:28])([H:29])[H:30]", "dummies": []}
C     -2.1781     3.8940    -2.2093
C     -1.5402     2.7529    -1.5544
N     -1.0034     1.7916    -1.0096
Mn     0.0000     0.0000     0.0000
C      1.9004     1.2614     0.2026
O      2.8983     1.9301     0.3113
H     -0.5576     0.7487     1.5736
C     -1.9605    -1.1770    -0.1100
O     -2.9919    -1.7992    -0.1661
P      0.9803    -2.0917     1.4364
C      2.7328    -1.9166     1.8974
C      3.3461    -3.1875     2.5372
C      2.9405    -0.7166     2.8343
C     -0.0387    -2.3256     2.9289
C      0.6089    -3.2343     3.9857
C     -0.4332    -0.9852     3.5654
C      0.7440    -3.6707     0.5840
C      1.9340    -4.1285    -0.2764
N      2.4442    -3.0685    -1.1533
C      2.0218    -3.2271    -2.5505
C      0.6736    -2.5587    -2.8112
P      0.6897    -0.7764    -2.5065
C     -0.5267    -0.1226    -3.6882
C     -0.2013    -0.4993    -5.1504
C     -1.9369    -0.6129    -3.3437
C      2.2830    -0.1152    -3.0821
C      3.4051    -0.3488    -2.0474
C      2.1678     1.3940    -3.3741
H     -1.5101     4.7774    -2.1458
H     -2.3670     3.6486    -3.2747
H     -3.1401     4.1195    -1.7050
H      3.2949    -1.7058     0.9665
H      2.7120    -4.0848     2.4648
H      3.5955    -3.0468     3.6102
H      4.3052    -3.4237     2.0288
H      2.4274     0.1856     2.4605
H      2.5791    -0.9171     3.8614
H      4.0249    -0.4844     2.9000
H     -0.9790    -2.8245     2.6061
H     -0.1238    -3.4168     4.8007
H      0.8435    -4.2356     3.5793
H      1.4916    -2.7720     4.4603
H     -1.3447    -0.5974     3.0675
H      0.3718    -0.2299     3.5200
H     -0.7128    -1.1161     4.6329
H     -0.1509    -3.5824    -0.0587
H      0.5395    -4.4589     1.3350
H      1.6043    -5.0258    -0.8452
H      2.7539    -4.5183     0.3545
H      3.4895    -3.1365    -1.1426
H      2.7832    -2.8063    -3.2372
H      1.9614    -4.2980    -2.8456
H     -0.0959    -3.0229    -2.1696
H      0.3999    -2.7502    -3.8617
H     -0.5266     0.9832    -3.6098
H     -0.5124    -1.5342    -5.3990
H      0.8647    -0.3694    -5.4082
H     -0.7748     0.1704    -5.8261
H     -2.6453    -0.3416    -4.1557
H     -1.9697    -1.7141    -3.2085
H     -2.3030    -0.1076    -2.4318
H      2.5676    -0.6297    -4.0227
H      4.0978    -1.1390    -2.4018
H      3.0123    -0.6446    -1.0619
H      4.0360     0.5521    -1.8911
H      1.7280     1.9372    -2.5120
H      1.5566     1.5871    -4.2770
H      3.1681     1.8251    -3.5929
68
{"conf": 9, "E": 118.12, "rms": -1.0, "geom": "OH", "total_charge": 0, "CA_charge": 1, "smiles": "C[C:1]#[6N:2]->[Mn+:3]1(<-[3C-:4]#[O+:5])(<-[4H-:6])(<-[5C-:7]#[O+:8])<-[1P:9]([CH:10]([CH3:11])[CH3:12])([CH:13]([CH3:14])[CH3:15])[CH2:16][CH2:17][NH:18][CH2:19][CH2:20][2P:21]->1([CH:22]([CH3:23])[CH3:24])[CH:25]([CH3:26])[CH3:27]", "smiles3D": "C([C:1]#[6N:2]->[Mn+:3]1(<-[3C-:4]#[O+:5])(<-[4H-:6])(<-[5C-:7]#[O+:8])<-[1P:9]([C:10]([C:11]([H:32])([H:33])[H:34])([C:12]([H:35])([H:36])[H:37])[H:31])([C:13]([C:14]([H:39])([H:40])[H:41])([C:15]([H:42])([H:43])[H:44])[H:38])[C:16]([H:45])([H:46])[C:17]([H:47])([H:48])[N:18]([H:49])[C:19]([H:50])([H:51])[C:20]([H:52])([H:53])[2P:21]->1([C:22]([C:23]([H:55])([H:56])[H:57])([C:24]([H:58])([H:59])[H:60])[H:54])[C:25]([C:26]([H:62])([H:63])[H:64])([C:27]([H:65])([H:66])[H:67])[H:61])([H:28])([H:29])[H:30]", "smiles3Dx": "C([C:1]#[6N:2]->[Mn+:3]1(<-[3C-:4]#[O+:5])(<-[4H-:6])(<-[5C-:7]#[O+:8])<-[1P:9]([C:10]([C:11]([H:32])([H:33])[H:34])([C:12]([H:35])([H:36])[H:37])[H:31])([C:13]([C:14]([H:39])([H:40])[H:41])([C:15]([H:42])([H:43])[H:44])[H:38])[C:16]([H:45])([H:46])[C:17]([H:47])([H:48])[N:18]([H:49])[C:19]([H:50])([H:51])[C:20]([H:52])([H:53])[2P:21]->1([C:22]([C:23]([H:55])([H:56])[H:57])([C:24]([H:58])([H:59])[H:60])[H:54])[C:25]([C:26]([H:62])([H:63])[H:64])([C:27]([H:65])([H:66])[H:67])[H:61])([H:28])([H:29])[H:30]", "dummies": []}
C      1.7008    -4.4696     1.3923
C      1.2037    -3.1573     0.9821
N      0.7828    -2.0533     0.6447
Mn     0.0000     0.0000     0.0000
C      1.9699     0.9235     0.7109
O      3.0131     1.4026     1.0808
H      0.8369    -0.3271    -1.6010
C     -1.8351    -1.0890    -0.8244
O     -2.7987    -1.6673    -1.2619
P     -0.8767     2.3385    -1.0664
C     -0.2207     2.5226    -2.7460
C      1.3154     2.5250    -2.7448
C     -0.7337     1.3821    -3.6426
C     -0.5236     3.8895    -0.1853
C     -0.6843     5.1123    -1.1023
C      0.8742     3.8879     0.4356
C     -2.6596     2.3491    -1.3654
C     -3.4848     2.8691    -0.1749
N     -3.1004     2.2499     1.0986
C     -3.6765     0.9103     1.2411
C     -2.9920     0.0587     2.3268
P     -1.1981     0.2999     2.4224
C     -0.9468     1.9107     3.2319
C     -1.9678     2.1680     4.3588
C      0.4665     2.0376     3.8144
C     -0.6561    -0.9365     3.6397
C     -1.3231    -2.2998     3.3780
C      0.8817    -1.0972     3.6303
H      2.7909    -4.4070     1.5877
H      1.5100    -5.2063     0.5852
H      1.1771    -4.7886     2.3168
H     -0.5778     3.4790    -3.1782
H      1.7289     1.7640    -2.0536
H      1.6996     3.5264    -2.4710
H      1.7116     2.3202    -3.7622
H     -0.5025     0.3870    -3.2180
H     -0.2760     1.4493    -4.6526
H     -1.8303     1.4568    -3.7892
H     -1.2468     3.9976     0.6409
H      0.1507     5.1971    -1.8272
H     -0.6847     6.0373    -0.4870
H     -1.6504     5.0791    -1.6471
H      1.1099     4.8931     0.8460
H      0.8987     3.1928     1.2893
H      1.6683     3.6174    -0.2803
H     -2.9847     1.3204    -1.6125
H     -2.8718     2.9965    -2.2422
H     -3.3683     3.9722    -0.1058
H     -4.5659     2.6992    -0.3818
H     -3.5093     2.8481     1.8525
H     -4.7587     0.9926     1.4908
H     -3.6346     0.3563     0.2886
H     -3.1949    -1.0023     2.0857
H     -3.4504     0.2762     3.3099
H     -1.0678     2.7000     2.4735
H     -1.6941     3.0944     4.9081
H     -1.9969     1.3382     5.0927
H     -2.9856     2.3428     3.9649
H      1.2358     1.6631     3.1192
H      0.6890     3.1090     4.0064
H      0.5503     1.5090     4.7859
H     -0.9617    -0.6000     4.6507
H     -0.8394    -3.1011     3.9764
H     -2.3811    -2.2809     3.7113
H     -1.2756    -2.5790     2.3055
H      1.3306    -0.5713     4.4961
H      1.3457    -0.6989     2.7124
H      1.1995    -2.1564     3.7320
68
{"conf": 10, "E": 128.99, "rms": -1.0, "geom": "OH", "total_charge": 0, "CA_charge": 1, "smiles": "C[C:1]#[6N:2]->[Mn+:3]1(<-[3C-:4]#[O+:5])(<-[4H-:6])(<-[5C-:7]#[O+:8])<-[1P:9]([CH:10]([CH3:11])[CH3:12])([CH:13]([CH3:14])[CH3:15])[CH2:16][CH2:17][NH:18][CH2:19][CH2:20][2P:21]->1([CH:22]([CH3:23])[CH3:24])[CH:25]([CH3:26])[CH3:27]", "smiles3D": "C([C:1]#[6N:2]->[Mn+:3]1(<-[3C-:4]#[O+:5])(<-[4H-:6])(<-[5C-:7]#[O+:8])<-[1P:9]([C:10]([C:11]([H:32])([H:33])[H:34])([C:12]([H:35])([H:36])[H:37])[H:31])([C:13]([C:14]([H:39])([H:40])[H:41])([C:15]([H:42])([H:43])[H:44])[H:38])[C:16]([H:45])([H:46])[C:17]([H:47])([H:48])[N:18]([H:49])[C:19]([H:50])([H:51])[C:20]([H:52])([H:53])[2P:21]->1([C:22]([C:23]([H:55])([H:56])[H:57])([C:24]([H:58])([H:59])[H:60])[H:54])[C:25]([C:26]([H:62])([H:63])[H:64])([C:27]([H:65])([H:66])[H:67])[H:61])([H:28])([H:29])[H:30]", "smiles3Dx": "C([C:1]#[6N:2]->[Mn+:3]1(<-[3C-:4]#[O+:5])(<-[4H-:6])(<-[5C-:7]#[O+:8])<-[1P:9]([C:10]([C:11]([H:32])([H:33])[H:34])([C:12]([H:35])([H:36])[H:37])[H:31])([C:13]([C:14]([H:39])([H:40])[H:41])([C:15]([H:42])([H:43])[H:44])[H:38])[C:16]([H:45])([H:46])[C:17]([H:47])([H:48])[N:18]([H:49])[C:19]([H:50])([H:51])[C:20]([H:52])([H:53])[2P:21]->1([C:22]([C:23]([H:55])([H:56])[H:57])([C:24]([H:58])([H:59])[H:60])[H:54])[C:25]([C:26]([H:62])([H:63])[H:64])([C:27]([H:65])([H:66])[H:67])[H:61])([H:28])([H:29])[H:30]", "dummies": []}
C      2.5129     3.0811     3.0025
C      1.7753     2.1748     2.1238
N      1.1533     1.4090     1.3911
Mn     0.0000     0.0000     0.0000
C     -1.9027     1.1766     0.4861
O     -2.9047     1.7955     0.7447
H      0.3924     1.2512    -1.2897
C      2.0231    -0.9774    -0.4373
O      3.0933    -1.4824    -0.6703
P     -1.2997    -1.2440    -2.0411
C     -3.0669    -0.8251    -1.9420
C     -3.3475     0.5730    -2.5226
C     -3.9774    -1.8760    -2.6108
C     -0.6757    -0.5416    -3.5981
C     -1.3712    -1.0992    -4.8582
C      0.8321    -0.7824    -3.7133
C     -1.1761    -3.0421    -2.2311
C     -0.0015    -3.6187    -1.4581
N     -0.4309    -3.8388    -0.0818
C      0.6579    -3.7977     0.8853
C      0.1154    -3.3065     2.2140
P     -0.6219    -1.6538     2.1010
C     -0.1040    -0.8947     3.6599
C     -0.8015     0.4633     3.8645
C      1.4287    -0.7271     3.6974
C     -2.4129    -1.8958     2.2982
C     -2.9615    -2.8459     1.2330
C     -2.7877    -2.4424     3.6935
H      2.0250     3.1058     3.9986
H      3.5567     2.7216     3.1112
H      2.5150     4.1006     2.5651
H     -3.3382    -0.7853    -0.8685
H     -3.3495     0.5888    -3.6280
H     -2.6090     1.3142    -2.1546
H     -4.3509     0.9135    -2.1885
H     -4.9606    -1.4323    -2.8769
H     -4.1940    -2.6953    -1.8935
H     -3.5420    -2.3239    -3.5225
H     -0.8399     0.5556    -3.5717
H     -1.1054    -2.1506    -5.0763
H     -2.4653    -0.9875    -4.8383
H     -1.0305    -0.5099    -5.7362
H      1.0710    -1.8663    -3.7025
H      1.3673    -0.2741    -2.8902
H      1.2147    -0.3519    -4.6634
H     -1.0477    -3.2959    -3.2944
H     -2.1058    -3.5237    -1.8747
H      0.2923    -4.5923    -1.9115
H      0.8732    -2.9518    -1.5438
H     -0.9024    -4.7729    -0.0200
H      1.0778    -4.8197     1.0211
H      1.4963    -3.1578     0.5795
H     -0.6424    -4.0280     2.5720
H      0.9452    -3.2911     2.9459
H     -0.3906    -1.5630     4.4981
H     -0.6505     1.1443     3.0126
H     -0.4236     0.9554     4.7858
H     -1.8939     0.3443     3.9908
H      1.7332     0.1493     4.3081
H      1.8693    -0.6312     2.6854
H      1.8932    -1.6157     4.1736
H     -2.9087    -0.9114     2.1663
H     -4.0705    -2.7853     1.2121
H     -2.6829    -3.8994     1.4410
H     -2.5958    -2.5619     0.2376
H     -2.2061    -3.3438     3.9677
H     -3.8636    -2.7197     3.7106
H     -2.6639    -1.6812     4.4857
68
{"conf": 11, "E": 134.49, "rms": -1.0, "geom": "OH", "total_charge": 0, "CA_charge": 1, "smiles": "C[C:1]#[6N:2]->[Mn+:3]1(<-[3C-:4]#[O+:5])(<-[4H-:6])(<-[5C-:7]#[O+:8])<-[1P:9]([CH:10]([CH3:11])[CH3:12])([CH:13]([CH3:14])[CH3:15])[CH2:16][CH2:17][NH:18][CH2:19][CH2:20][2P:21]->1([CH:22]([CH3:23])[CH3:24])[CH:25]([CH3:26])[CH3:27]", "smiles3D": "C([C:1]#[6N:2]->[Mn+:3]1(<-[3C-:4]#[O+:5])(<-[4H-:6])(<-[5C-:7]#[O+:8])<-[1P:9]([C:10]([C:11]([H:32])([H:33])[H:34])([C:12]([H:35])([H:36])[H:37])[H:31])([C:13]([C:14]([H:39])([H:40])[H:41])([C:15]([H:42])([H:43])[H:44])[H:38])[C:16]([H:45])([H:46])[C:17]([H:47])([H:48])[N:18]([H:49])[C:19]([H:50])([H:51])[C:20]([H:52])([H:53])[2P:21]->1([C:22]([C:23]([H:55])([H:56])[H:57])([C:24]([H:58])([H:59])[H:60])[H:54])[C:25]([C:26]([H:62])([H:63])[H:64])([C:27]([H:65])([H:66])[H:67])[H:61])([H:28])([H:29])[H:30]", "smiles3Dx": "C([C:1]#[6N:2]->[Mn+:3]1(<-[3C-:4]#[O+:5])(<-[4H-:6])(<-[5C-:7]#[O+:8])<-[1P:9]([C:10]([C:11]([H:32])([H:33])[H:34])([C:12]([H:35])([H:36])[H:37])[H:31])([C:13]([C:14]([H:39])([H:40])[H:41])([C:15]([H:42])([H:43])[H:44])[H:38])[C:16]([H:45])([H:46])[C:17]([H:47])([H:48])[N:18]([H:49])[C:19]([H:50])([H:51])[C:20]([H:52])([H:53])[2P:21]->1([C:22]([C:23]([H:55])([H:56])[H:57])([C:24]([H:58])([H:59])[H:60])[H:54])[C:25]([C:26]([H:62])([H:63])[H:64])([C:27]([H:65])([H:66])[H:67])[H:61])([H:28])([H:29])[H:30]", "dummies": []}
C      0.1480    -4.4352    -2.2608
C      0.1003    -3.1312    -1.6012
N      0.0656    -2.0370    -1.0436
Mn     0.0000     0.0000     0.0000
C      1.8526     0.6740    -1.1664
O      2.8233     1.0305    -1.7869
H     -0.9811     0.5665    -1.4439
C     -1.9554    -0.6777     0.9732
O     -2.9935    -1.0343     1.4729
P     -0.2888     2.5074     1.0071
C      0.9595     3.5833     0.2401
C      1.1494     4.9358     0.9550
C      0.6753     3.8087    -1.2515
C     -1.9719     3.1435     0.7336
C     -2.5404     2.6674    -0.6061
C     -2.0820     4.6711     0.8373
C     -0.0623     2.7174     2.7829
C     -0.7897     1.6326     3.5763
N      0.1799     0.6150     3.9871
C     -0.3507    -0.7487     3.9429
C      0.6750    -1.7300     3.3692
P      1.5820    -1.0906     1.9355
C      2.3639    -2.6092     1.3015
C      3.1046    -2.3896    -0.0268
C      3.3090    -3.2761     2.3134
C      2.8519     0.0573     2.5653
C      4.0569     0.1759     1.6271
C      3.3438    -0.2891     3.9856
H      1.0262    -5.0031    -1.8905
H     -0.7800    -4.9988    -2.0333
H      0.2354    -4.2919    -3.3574
H      1.9272     3.0421     0.3126
H      2.0720     5.4122     0.5598
H      1.3106     4.8235     2.0435
H      0.3368     5.6558     0.7641
H      0.4307     2.8563    -1.7616
H      1.5845     4.2214    -1.7384
H     -0.1429     4.5297    -1.4262
H     -2.6174     2.7184     1.5307
H     -1.8778     2.9048    -1.4582
H     -3.5232     3.1502    -0.7950
H     -2.7339     1.5779    -0.5655
H     -1.6889     5.1879    -0.0558
H     -1.6146     5.0605     1.7612
H     -3.1567     4.9460     0.9011
H     -0.4695     3.7018     3.0841
H      1.0181     2.7048     3.0238
H     -1.6366     1.2228     2.9894
H     -1.2456     2.0916     4.4831
H      0.4912     0.8294     4.9642
H     -0.6112    -1.0799     4.9735
H     -1.2901    -0.8396     3.3788
H      1.3872    -2.0007     4.1693
H      0.1405    -2.6543     3.0624
H      1.5403    -3.3285     1.1007
H      4.1369    -2.0174     0.1057
H      2.5563    -1.7157    -0.6990
H      3.1938    -3.3648    -0.5517
H      2.8208    -3.4511     3.2904
H      4.2505    -2.7134     2.4474
H      3.5956    -4.2774     1.9266
H      2.3874     1.0558     2.6114
H      4.7696    -0.6605     1.7538
H      3.7464     0.2645     0.5737
H      4.6160     1.1042     1.8728
H      3.7346    -1.3163     4.0734
H      4.1650     0.4024     4.2720
H      2.5525    -0.1427     4.7421
68
{"conf": 12, "E": 132.83, "rms": -1.0, "geom": "OH", "total_charge": 0, "CA_charge": 1, "smiles": "C[C:1]#[6N:2]->[Mn+:3]1(<-[3C-:4]#[O+:5])(<-[4H-:6])(<-[5C-:7]#[O+:8])<-[1P:9]([CH:10]([CH3:11])[CH3:12])([CH:13]([CH3:14])[CH3:15])[CH2:16][CH2:17][NH:18][CH2:19][CH2:20][2P:21]->1([CH:22]([CH3:23])[CH3:24])[CH:25]([CH3:26])[CH3:27]", "smiles3D": "C([C:1]#[6N:2]->[Mn+:3]1(<-[3C-:4]#[O+:5])(<-[4H-:6])(<-[5C-:7]#[O+:8])<-[1P:9]([C:10]([C:11]([H:32])([H:33])[H:34])([C:12]([H:35])([H:36])[H:37])[H:31])([C:13]([C:14]([H:39])([H:40])[H:41])([C:15]([H:42])([H:43])[H:44])[H:38])[C:16]([H:45])([H:46])[C:17]([H:47])([H:48])[N:18]([H:49])[C:19]([H:50])([H:51])[C:20]([H:52])([H:53])[2P:21]->1([C:22]([C:23]([H:55])([H:56])[H:57])([C:24]([H:58])([H:59])[H:60])[H:54])[C:25]([C:26]([H:62])([H:63])[H:64])([C:27]([H:65])([H:66])[H:67])[H:61])([H:28])([H:29])[H:30]", "smiles3Dx": "C([C:1]#[6N:2]->[Mn+:3]1(<-[3C-:4]#[O+:5])(<-[4H-:6])(<-[5C-:7]#[O+:8])<-[1P:9]([C:10]([C:11]([H:32])([H:33])[H:34])([C:12]([H:35])([H:36])[H:37])[H:31])([C:13]([C:14]([H:39])([H:40])[H:41])([C:15]([H:42])([H:43])[H:44])[H:38])[C:16]([H:45])([H:46])[C:17]([H:47])([H:48])[N:18]([H:49])[C:19]([H:50])([H:51])[C:20]([H:52])([H:53])[2P:21]->1([C:22]([C:23]([H:55])([H:56])[H:57])([C:24]([H:58])([H:59])[H:60])[H:54])[C:25]([C:26]([H:62])([H:63])[H:64])([C:27]([H:65])([H:66])[H:67])[H:61])([H:28])([H:29])[H:30]", "dummies": []}
C      2.0609     0.5234     4.5057
C      1.4571     0.3548     3.1846
N      0.9496     0.2083     2.0747
Mn     0.0000     0.0000     0.0000
C     -1.9838    -0.5476     1.0012
O     -3.0286    -0.8326     1.5318
H     -0.4662     1.7671     0.2081
C      2.0319     0.7232    -0.7616
O      3.1012     1.1243    -1.1499
P     -1.2088     0.2048    -2.4226
C     -1.3868     1.9675    -2.8291
C     -2.1226     2.2294    -4.1592
C     -0.0098     2.6342    -2.8809
C     -2.8818    -0.4876    -2.2836
C     -3.4423    -0.9924    -3.6296
C     -3.8542     0.5171    -1.6406
C     -0.4387    -0.5783    -3.8658
C      1.0631    -0.7849    -3.6867
N      1.2991    -2.1086    -3.1029
C      2.5038    -2.1925    -2.2747
C      2.2496    -2.9382    -0.9493
P      0.6002    -2.6607    -0.2445
C      0.5760    -3.6224     1.3057
C      1.6897    -4.6856     1.3699
C      0.7048    -2.7096     2.5105
C     -0.5998    -3.5057    -1.3260
C     -1.9302    -3.7817    -0.6018
C     -0.0614    -4.8288    -1.8967
H      1.4239     1.1916     5.1209
H      2.1459    -0.4659     5.0007
H      3.0702     0.9705     4.3965
H     -1.9649     2.4518    -2.0147
H     -2.2947     3.3227    -4.2562
H     -3.1228     1.7719    -4.1983
H     -1.5352     1.9331    -5.0486
H     -0.1209     3.7179    -3.0993
H      0.6263     2.1853    -3.6719
H      0.4961     2.5511    -1.9009
H     -2.8183    -1.3577    -1.6042
H     -3.0951    -2.0308    -3.8140
H     -4.5520    -1.0396    -3.6005
H     -3.1449    -0.3727    -4.4947
H     -4.1792     1.3078    -2.3423
H     -4.7665    -0.0198    -1.3036
H     -3.4027     0.9953    -0.7477
H     -0.9121    -1.5594    -4.0559
H     -0.5984     0.0508    -4.7552
H      1.5556    -0.7362    -4.6842
H      1.4894     0.0408    -3.0980
H      1.3638    -2.8091    -3.8793
H      2.9592    -1.2117    -2.0693
H      3.2957    -2.7431    -2.8313
H      3.0058    -2.5971    -0.2112
H      2.4019    -4.0200    -1.1208
H     -0.3895    -4.1463     1.3929
H      1.6386    -5.3946     0.5244
H      1.5662    -5.2920     2.2927
H      2.6986    -4.2250     1.4136
H      0.6459    -3.3047     3.4471
H     -0.1402    -1.9943     2.5333
H      1.6897    -2.2005     2.4926
H     -0.8260    -2.8360    -2.1701
H     -1.9169    -4.7463    -0.0516
H     -2.1929    -2.9741     0.1018
H     -2.7467    -3.8572    -1.3517
H     -0.8367    -5.2862    -2.5481
H      0.1631    -5.5574    -1.0956
H      0.8268    -4.6824    -2.5383
68
{"conf": 13, "E": 132.09, "rms": -1.0, "geom": "OH", "total_charge": 0, "CA_charge": 1, "smiles": "C[C:1]#[6N:2]->[Mn+:3]1(<-[3C-:4]#[O+:5])(<-[4H-:6])(<-[5C-:7]#[O+:8])<-[1P:9]([CH:10]([CH3:11])[CH3:12])([CH:13]([CH3:14])[CH3:15])[CH2:16][CH2:17][NH:18][CH2:19][CH2:20][2P:21]->1([CH:22]([CH3:23])[CH3:24])[CH:25]([CH3:26])[CH3:27]", "smiles3D": "C([C:1]#[6N:2]->[Mn+:3]1(<-[3C-:4]#[O+:5])(<-[4H-:6])(<-[5C-:7]#[O+:8])<-[1P:9]([C:10]([C:11]([H:32])([H:33])[H:34])([C:12]([H:35])([H:36])[H:37])[H:31])([C:13]([C:14]([H:39])([H:40])[H:41])([C:15]([H:42])([H:43])[H:44])[H:38])[C:16]([H:45])([H:46])[C:17]([H:47])([H:48])[N:18]([H:49])[C:19]([H:50])([H:51])[C:20]([H:52])([H:53])[2P:21]->1([C:22]([C:23]([H:55])([H:56])[H:57])([C:24]([H:58])([H:59])[H:60])[H:54])[C:25]([C:26]([H:62])([H:63])[H:64])([C:27]([H:65])([H:66])[H:67])[H:61])([H:28])([H:29])[H:30]", "smiles3Dx": "C([C:1]#[6N:2]->[Mn+:3]1(<-[3C-:4]#[O+:5])(<-[4H-:6])(<-[5C-:7]#[O+:8])<-[1P:9]([C:10]([C:11]([H:32])([H:33])[H:34])([C:12]([H:35])([H:36])[H:37])[H:31])([C:13]([C:14]([H:39])([H:40])[H:41])([C:15]([H:42])([H:43])[H:44])[H:38])[C:16]([H:45])([H:46])[C:17]([H:47])([H:48])[N:18]([H:49])[C:19]([H:50])([H:51])[C:20]([H:52])([H:53])[2P:21]->1([C:22]([C:23]([H:55])([H:56])[H:57])([C:24]([H:58])([H:59])[H:60])[H:54])[C:25]([C:26]([H:62])([H:63])[H:64])([C:27]([H:65])([H:66])[H:67])[H:61])([H:28])([H:29])[H:30]", "dummies": []}
C      3.0589     3.1351    -2.3696
C      2.1593     2.2182    -1.6711
N      1.4074     1.4425    -1.0859
Mn     0.0000     0.0000     0.0000
C      0.8759     0.7867     1.9614
O      1.3385     1.2082     2.9923
H     -1.1870     1.4017     0.0770
C     -0.8481    -0.5227    -2.0600
O     -1.2932    -0.7878    -3.1491
P     -1.8752    -1.4575     1.3053
C     -3.3750    -0.4401     1.4331
C     -4.5341    -1.1536     2.1429
C     -3.8383     0.0837     0.0625
C     -2.2610    -3.0710     0.5501
C     -3.1496    -2.9330    -0.6911
C     -2.9048    -4.0746     1.5295
C     -1.4582    -1.7640     3.0387
C     -0.0084    -2.2257     3.2389
N      0.4102    -3.1993     2.2287
C      1.8636    -3.3885     2.2365
C      2.6212    -2.2877     1.4719
P      1.9192    -1.9241    -0.1575
C      3.2957    -1.1765    -1.0917
C      4.6767    -1.8132    -0.8310
C      3.0084    -1.1288    -2.5960
C      1.4427    -3.5370    -0.8657
C      0.5621    -3.3974    -2.1117
C      2.6483    -4.4302    -1.1776
H      3.9100     2.5636    -2.7939
H      3.4413     3.8933    -1.6558
H      2.5080     3.6414    -3.1886
H     -3.1056     0.4455     2.0493
H     -5.3252    -0.4084     2.3730
H     -5.0054    -1.9253     1.5057
H     -4.2176    -1.5891     3.1108
H     -4.5415    -0.6045    -0.4447
H     -2.9901     0.2858    -0.6149
H     -4.3850     1.0400     0.2062
H     -1.3055    -3.5093     0.2201
H     -3.0703    -3.8593    -1.2995
H     -4.2175    -2.8191    -0.4234
H     -2.8272    -2.0975    -1.3352
H     -3.8027    -3.6858     2.0348
H     -2.1868    -4.4198     2.2944
H     -3.2098    -4.9882     0.9753
H     -1.6063    -0.8219     3.6079
H     -2.1386    -2.5249     3.4607
H      0.6549    -1.3483     3.2432
H      0.0782    -2.6761     4.2538
H     -0.0070    -4.1205     2.4933
H      2.1096    -4.3745     1.7867
H      2.2495    -3.4371     3.2803
H      2.6222    -1.3585     2.0738
H      3.6644    -2.6254     1.3603
H      3.3714    -0.1271    -0.7459
H      4.7010    -2.9094    -0.8824
H      5.4078    -1.4391    -1.5795
H      5.0736    -1.4818     0.1509
H      1.9915    -0.7308    -2.7900
H      3.7224    -0.4303    -3.0827
H      3.1420    -2.1141    -3.0802
H      0.8390    -4.0706    -0.1121
H      1.0028    -2.7770    -2.9066
H      0.3689    -4.4011    -2.5474
H     -0.4261    -3.0016    -1.8305
H      3.3075    -4.5327    -0.2923
H      2.2895    -5.4541    -1.4170
H      3.2153    -4.0798    -2.0598
68
{"conf": 14, "E": 128.92, "rms": -1.0, "geom": "OH", "total_charge": 0, "CA_charge": 1, "smiles": "C[C:1]#[6N:2]->[Mn+:3]1(<-[3C-:4]#[O+:5])(<-[4H-:6])(<-[5C-:7]#[O+:8])<-[1P:9]([CH:10]([CH3:11])[CH3:12])([CH:13]([CH3:14])[CH3:15])[CH2:16][CH2:17][NH:18][CH2:19][CH2:20][2P:21]->1([CH:22]([CH3:23])[CH3:24])[CH:25]([CH3:26])[CH3:27]", "smiles3D": "C([C:1]#[6N:2]->[Mn+:3]1(<-[3C-:4]#[O+:5])(<-[4H-:6])(<-[5C-:7]#[O+:8])<-[1P:9]([C:10]([C:11]([H:32])([H:33])[H:34])([C:12]([H:35])([H:36])[H:37])[H:31])([C:13]([C:14]([H:39])([H:40])[H:41])([C:15]([H:42])([H:43])[H:44])[H:38])[C:16]([H:45])([H:46])[C:17]([H:47])([H:48])[N:18]([H:49])[C:19]([H:50])([H:51])[C:20]([H:52])([H:53])[2P:21]->1([C:22]([C:23]([H:55])([H:56])[H:57])([C:24]([H:58])([H:59])[H:60])[H:54])[C:25]([C:26]([H:62])([H:63])[H:64])([C:27]([H:65])([H:66])[H:67])[H:61])([H:28])([H:29])[H:30]", "smiles3Dx": "C([C:1]#[6N:2]->[Mn+:3]1(<-[3C-:4]#[O+:5])(<-[4H-:6])(<-[5C-:7]#[O+:8])<-[1P:9]([C:10]([C:11]([H:32])([H:33])[H:34])([C:12]([H:35])([H:36])[H:37])[H:31])([C:13]([C:14]([H:39])([H:40])[H:41])([C:15]([H:42])([H:43])[H:44])[H:38])[C:16]([H:45])([H:46])[C:17]([H:47])([H:48])[N:18]([H:49])[C:19]([H:50])([H:51])[C:20]([H:52])([H:53])[2P:21]->1([C:22]([C:23]([H:55])([H:56])[H:57])([C:24]([H:58])([H:59])[H:60])[H:54])[C:25]([C:26]([H:62])([H:63])[H:64])([C:27]([H:65])([H:66])[H:67])[H:61])([H:28])([H:29])[H:30]", "dummies": []}
C      1.2681    -4.3281    -2.1092
C      0.8962    -3.0554    -1.4931
N      0.5834    -1.9890    -0.9694
Mn     0.0000     0.0000     0.0000
C      2.2226     0.5407    -0.0155
O      3.3963     0.8179    -0.0354
H     -0.0797     0.7110    -1.6916
C     -2.2018    -0.5785    -0.2705
O     -3.3601    -0.8812    -0.4145
P     -0.7129     2.4235     1.0039
C      0.4494     3.2219     2.1580
C      1.9112     3.0987     1.7106
C      0.0909     4.7013     2.3747
C     -0.9575     3.5787    -0.3744
C      0.3228     3.7631    -1.2013
C     -2.0859     3.0722    -1.2911
C     -2.3567     2.4856     1.7817
C     -2.3799     2.2921     3.3277
N     -2.9132     0.9954     3.7768
C     -2.2296    -0.1791     3.2256
C     -0.7744    -0.3279     3.6839
P      0.2169    -1.1661     2.4359
C      1.8910    -1.0035     3.1140
C      2.9532    -1.6669     2.2147
C      1.9851    -1.5449     4.5526
C     -0.3119    -2.9030     2.5484
C     -1.5227    -3.1556     1.6397
C      0.7979    -3.8912     2.1599
H      2.3161    -4.2724    -2.4687
H      1.1770    -5.1406    -1.3592
H      0.5931    -4.5362    -2.9645
H      0.3917     2.7114     3.1289
H      2.3073     2.1183     2.0338
H      2.0714     3.2115     0.6306
H      2.5407     3.8564     2.2248
H      0.3537     5.3177     1.4906
H      0.6607     5.0980     3.2420
H     -0.9872     4.8255     2.6043
H     -1.2637     4.5664     0.0279
H      0.9844     4.5107    -0.7205
H      0.0891     4.1812    -2.2037
H      0.8606     2.8055    -1.3500
H     -3.0585     3.0535    -0.7600
H     -1.8741     2.0563    -1.6761
H     -2.2145     3.7561    -2.1570
H     -3.0083     1.7275     1.3048
H     -2.7968     3.4821     1.5633
H     -3.0936     3.0550     3.7091
H     -1.4738     2.5542     3.8816
H     -2.8548     0.9553     4.8219
H     -2.7918    -1.0771     3.5586
H     -2.2984    -0.1596     2.1375
H     -0.7547    -0.9128     4.6269
H     -0.3300     0.6625     3.8760
H      2.1204     0.0814     3.1535
H      3.2673    -2.6631     2.5845
H      3.8696    -1.0389     2.2117
H      2.6160    -1.7665     1.1651
H      1.4728    -0.8570     5.2562
H      3.0480    -1.5900     4.8731
H      1.5446    -2.5533     4.6627
H     -0.6153    -3.1135     3.5962
H     -2.3750    -2.5010     1.8837
H     -1.8816    -4.1986     1.7723
H     -1.2548    -3.0229     0.5739
H      1.5545    -3.9841     2.9582
H      0.3757    -4.9129     2.0476
H      1.2669    -3.6241     1.1948
68
{"conf": 15, "E": 131.98, "rms": -1.0, "geom": "OH", "total_charge": 0, "CA_charge": 1, "smiles": "C[C:1]#[6N:2]->[Mn+:3]1(<-[3C-:4]#[O+:5])(<-[4H-:6])(<-[5C-:7]#[O+:8])<-[1P:9]([CH:10]([CH3:11])[CH3:12])([CH:13]([CH3:14])[CH3:15])[CH2:16][CH2:17][NH:18][CH2:19][CH2:20][2P:21]->1([CH:22]([CH3:23])[CH3:24])[CH:25]([CH3:26])[CH3:27]", "smiles3D": "C([C:1]#[6N:2]->[Mn+:3]1(<-[3C-:4]#[O+:5])(<-[4H-:6])(<-[5C-:7]#[O+:8])<-[1P:9]([C:10]([C:11]([H:32])([H:33])[H:34])([C:12]([H:35])([H:36])[H:37])[H:31])([C:13]([C:14]([H:39])([H:40])[H:41])([C:15]([H:42])([H:43])[H:44])[H:38])[C:16]([H:45])([H:46])[C:17]([H:47])([H:48])[N:18]([H:49])[C:19]([H:50])([H:51])[C:20]([H:52])([H:53])[2P:21]->1([C:22]([C:23]([H:55])([H:56])[H:57])([C:24]([H:58])([H:59])[H:60])[H:54])[C:25]([C:26]([H:62])([H:63])[H:64])([C:27]([H:65])([H:66])[H:67])[H:61])([H:28])([H:29])[H:30]", "smiles3Dx": "C([C:1]#[6N:2]->[Mn+:3]1(<-[3C-:4]#[O+:5])(<-[4H-:6])(<-[5C-:7]#[O+:8])<-[1P:9]([C:10]([C:11]([H:32])([H:33])[H:34])([C:12]([H:35])([H:36])[H:37])[H:31])([C:13]([C:14]([H:39])([H:40])[H:41])([C:15]([H:42])([H:43])[H:44])[H:38])[C:16]([H:45])([H:46])[C:17]([H:47])([H:48])[N:18]([H:49])[C:19]([H:50])([H:51])[C:20]([H:52])([H:53])[2P:21]->1([C:22]([C:23]([H:55])([H:56])[H:57])([C:24]([H:58])([H:59])[H:60])[H:54])[C:25]([C:26]([H:62])([H:63])[H:64])([C:27]([H:65])([H:66])[H:67])[H:61])([H:28])([H:29])[H:30]", "dummies": []}
C      0.7945    -3.0432    -3.8628
C      0.5634    -2.1492    -2.7293
N      0.3618    -1.3961    -1.7794
Mn     0.0000     0.0000     0.0000
C     -0.9657    -1.7896     1.0569
O     -1.4755    -2.7331     1.6084
H      1.6407    -0.5628     0.6121
C      1.0793     1.6288    -1.1902
O      1.6543     2.4820    -1.8197
P     -0.0527     1.5858     2.1967
C      0.5832     0.8331     3.7252
C      0.3966    -0.6861     3.7004
C      2.0696     1.1382     3.9600
C      0.8251     3.1608     2.0004
C      2.2465     2.9405     1.4271
C      0.0396     4.1165     1.0870
C     -1.7184     2.0819     2.6458
C     -2.5988     0.8494     2.8781
N     -4.0143     1.0880     2.5777
C     -4.2958     1.3669     1.1578
C     -3.8435     0.2557     0.1604
P     -2.4740     0.7141    -0.9470
C     -2.7121     2.4675    -1.3795
C     -4.1385     2.7342    -1.9066
C     -1.6901     2.9644    -2.4224
C     -2.9270    -0.2295    -2.4299
C     -1.9675     0.0347    -3.6008
C     -2.9639    -1.7345    -2.1080
H     -0.1333    -3.1187    -4.4665
H      1.0762    -4.0490    -3.4892
H      1.6135    -2.6382    -4.4920
H      0.0085     1.2402     4.5847
H     -0.6718    -0.9619     3.6541
H      0.7905    -1.1320     4.6387
H      0.9497    -1.1371     2.8515
H      2.6926     0.7899     3.1110
H      2.2333     2.2135     4.1657
H      2.4224     0.6056     4.8691
H      0.9133     3.6425     2.9975
H      2.4631     3.5998     0.5599
H      3.0096     3.1866     2.1943
H      2.4188     1.8960     1.0980
H      0.6526     5.0092     0.8388
H     -0.8615     4.5042     1.6038
H     -0.2551     3.6165     0.1447
H     -2.1305     2.6918     1.8333
H     -1.6865     2.6958     3.5712
H     -2.2381    -0.0085     2.2985
H     -2.5129     0.5609     3.9485
H     -4.5477     0.2291     2.8513
H     -4.0002     2.3907     0.9062
H     -5.4032     1.4306     1.0702
H     -3.5623    -0.6569     0.7192
H     -4.7201    -0.0036    -0.4706
H     -2.5594     3.0700    -0.4652
H     -4.9276     2.3375    -1.2428
H     -4.2980     3.8306    -1.9871
H     -4.2873     2.3008    -2.9170
H     -1.2562     3.9315    -2.0906
H     -0.8629     2.2658    -2.5833
H     -2.1513     3.1530    -3.4152
H     -3.9472     0.0699    -2.7462
H     -0.9174     0.1279    -3.2742
H     -2.2661     0.9578    -4.1344
H     -2.0232    -0.7784    -4.3555
H     -3.1129    -2.3319    -3.0325
H     -3.8170    -1.9708    -1.4400
H     -2.0390    -2.0745    -1.6103
68
{"conf": 16, "E": 135.22, "rms": -1.0, "geom": "OH", "total_charge": 0, "CA_charge": 1, "smiles": "C[C:1]#[6N:2]->[Mn+:3]1(<-[3C-:4]#[O+:5])(<-[4H-:6])(<-[5C-:7]#[O+:8])<-[1P:9]([CH:10]([CH3:11])[CH3:12])([CH:13]([CH3:14])[CH3:15])[CH2:16][CH2:17][NH:18][CH2:19][CH2:20][2P:21]->1([CH:22]([CH3:23])[CH3:24])[CH:25]([CH3:26])[CH3:27]", "smiles3D": "C([C:1]#[6N:2]->[Mn+:3]1(<-[3C-:4]#[O+:5])(<-[4H-:6])(<-[5C-:7]#[O+:8])<-[1P:9]([C:10]([C:11]([H:32])([H:33])[H:34])([C:12]([H:35])([H:36])[H:37])[H:31])([C:13]([C:14]([H:39])([H:40])[H:41])([C:15]([H:42])([H:43])[H:44])[H:38])[C:16]([H:45])([H:46])[C:17]([H:47])([H:48])[N:18]([H:49])[C:19]([H:50])([H:51])[C:20]([H:52])([H:53])[2P:21]->1([C:22]([C:23]([H:55])([H:56])[H:57])([C:24]([H:58])([H:59])[H:60])[H:54])[C:25]([C:26]([H:62])([H:63])[H:64])([C:27]([H:65])([H:66])[H:67])[H:61])([H:28])([H:29])[H:30]", "smiles3Dx": "C([C:1]#[6N:2]->[Mn+:3]1(<-[3C-:4]#[O+:5])(<-[4H-:6])(<-[5C-:7]#[O+:8])<-[1P:9]([C:10]([C:11]([H:32])([H:33])[H:34])([C:12]([H:35])([H:36])[H:37])[H:31])([C:13]([C:14]([H:39])([H:40])[H:41])([C:15]([H:42])([H:43])[H:44])[H:38])[C:16]([H:45])([H:46])[C:17]([H:47])([H:48])[N:18]([H:49])[C:19]([H:50])([H:51])[C:20]([H:52])([H:53])[2P:21]->1([C:22]([C:23]([H:55])([H:56])[H:57])([C:24]([H:58])([H:59])[H:60])[H:54])[C:25]([C:26]([H:62])([H:63])[H:64])([C:27]([H:65])([H:66])[H:67])[H:61])([H:28])([H:29])[H:30]", "dummies": []}
C      0.0283     1.7635     4.6578
C      0.0144     1.2422     3.2918
N      0.0013     0.7988     2.1459
Mn     0.0000     0.0000     0.0000
C     -2.2800     0.1983    -0.0611
O     -3.4810     0.3026    -0.0925
H      0.0832     1.7645    -0.5037
C      2.2801    -0.0166     0.1874
O      3.4810    -0.0200     0.3008
P      0.0672    -0.6279    -2.6545
C      0.0820     0.9481    -3.5607
C      1.1857     1.8899    -3.0309
C      0.2285     0.7851    -5.0862
C      1.4740    -1.6380    -3.2309
C      1.2895    -2.1771    -4.6770
C      2.8043    -0.8756    -3.1506
C     -1.4807    -1.4109    -3.1948
C     -1.4205    -2.9659    -3.2652
N     -2.3285    -3.6559    -2.3351
C     -2.1174    -3.3461    -0.9148
C     -0.7059    -3.6802    -0.3865
P     -0.2369    -2.5438     0.9224
C     -1.5387    -2.7912     2.1671
C     -1.6136    -1.6182     3.1401
C     -1.3559    -4.1032     2.9464
C      1.2910    -3.2609     1.5783
C      2.3228    -3.4485     0.4538
C      1.8732    -2.3785     2.6927
H     -0.5773     1.1017     5.3106
H     -0.4002     2.7866     4.6678
H      1.0728     1.7951     5.0304
H     -0.8982     1.4378    -3.3709
H      2.0308     1.9956    -3.7431
H      0.7648     2.9071    -2.8818
H      1.6120     1.5566    -2.0670
H      1.2308     0.4254    -5.3787
H      0.1017     1.7812    -5.5616
H     -0.5459     0.1355    -5.5308
H      1.5565    -2.5075    -2.5479
H      2.0127    -1.7348    -5.3946
H      0.2819    -2.0140    -5.0974
H      1.4821    -3.2711    -4.6882
H      3.6425    -1.5940    -3.2757
H      2.9056    -0.1164    -3.9481
H      2.9421    -0.3861    -2.1815
H     -2.2904    -1.0996    -2.5118
H     -1.7438    -1.0311    -4.1973
H     -1.7511    -3.2467    -4.2894
H     -0.4166    -3.4044    -3.2075
H     -2.2044    -4.6878    -2.4650
H     -2.3864    -2.2966    -0.7230
H     -2.8530    -3.9416    -0.3319
H      0.0363    -3.6008    -1.1876
H     -0.6946    -4.7197     0.0012
H     -2.5136    -2.8448     1.6455
H     -0.6437    -1.4256     3.6333
H     -1.9672    -0.7150     2.6064
H     -2.3632    -1.8294     3.9325
H     -2.2682    -4.3040     3.5476
H     -0.5019    -4.0490     3.6520
H     -1.2239    -4.9635     2.2593
H      1.0741    -4.2619     2.0004
H      2.4133    -2.5519    -0.1843
H      3.3228    -3.6938     0.8701
H      2.0314    -4.3039    -0.1903
H      1.3058    -2.5219     3.6323
H      1.8527    -1.3056     2.4261
H      2.9218    -2.6665     2.9186
68
{"conf": 17, "E": 144.89, "rms": -1.0, "geom": "OH", "total_charge": 0, "CA_charge": 1, "smiles": "C[C:1]#[6N:2]->[Mn+:3]1(<-[3C-:4]#[O+:5])(<-[4H-:6])(<-[5C-:7]#[O+:8])<-[1P:9]([CH:10]([CH3:11])[CH3:12])([CH:13]([CH3:14])[CH3:15])[CH2:16][CH2:17][NH:18][CH2:19][CH2:20][2P:21]->1([CH:22]([CH3:23])[CH3:24])[CH:25]([CH3:26])[CH3:27]", "smiles3D": "C([C:1]#[6N:2]->[Mn+:3]1(<-[3C-:4]#[O+:5])(<-[4H-:6])(<-[5C-:7]#[O+:8])<-[1P:9]([C:10]([C:11]([H:32])([H:33])[H:34])([C:12]([H:35])([H:36])[H:37])[H:31])([C:13]([C:14]([H:39])([H:40])[H:41])([C:15]([H:42])([H:43])[H:44])[H:38])[C:16]([H:45])([H:46])[C:17]([H:47])([H:48])[N:18]([H:49])[C:19]([H:50])([H:51])[C:20]([H:52])([H:53])[2P:21]->1([C:22]([C:23]([H:55])([H:56])[H:57])([C:24]([H:58])([H:59])[H:60])[H:54])[C:25]([C:26]([H:62])([H:63])[H:64])([C:27]([H:65])([H:66])[H:67])[H:61])([H:28])([H:29])[H:30]", "smiles3Dx": "C([C:1]#[6N:2]->[Mn+:3]1(<-[3C-:4]#[O+:5])(<-[4H-:6])(<-[5C-:7]#[O+:8])<-[1P:9]([C:10]([C:11]([H:32])([H:33])[H:34])([C:12]([H:35])([H:36])[H:37])[H:31])([C:13]([C:14]([H:39])([H:40])[H:41])([C:15]([H:42])([H:43])[H:44])[H:38])[C:16]([H:45])([H:46])[C:17]([H:47])([H:48])[N:18]([H:49])[C:19]([H:50])([H:51])[C:20]([H:52])([H:53])[2P:21]->1([C:22]([C:23]([H:55])([H:56])[H:57])([C:24]([H:58])([H:59])[H:60])[H:54])[C:25]([C:26]([H:62])([H:63])[H:64])([C:27]([H:65])([H:66])[H:67])[H:61])([H:28])([H:29])[H:30]", "dummies": []}
C     -4.6267     0.6940    -1.7007
C     -3.2651     0.4882    -1.2092
N     -2.1229     0.3165    -0.7911
Mn     0.0000     0.0000     0.0000
C     -0.5587    -2.1864     0.3580
O     -0.8767    -3.3359     0.5392
H      0.4755    -0.4777    -1.7089
C      0.4222     2.1905    -0.5271
O      0.6385     3.3440    -0.8042
P      2.6093    -0.4192     0.7208
C      3.7490     0.3263    -0.4783
C      3.1933     0.1614    -1.8952
C      4.0081     1.8127    -0.2016
C      3.2185    -2.1283     0.7986
C      4.5430    -2.2172     1.5873
C      2.1951    -3.0756     1.4306
C      3.0216     0.2859     2.3264
C      2.2705     1.6090     2.5109
N      1.7199     1.8703     3.8477
C      0.9695     0.8055     4.5376
C     -0.0313    -0.0744     3.7355
P     -0.9857     0.7355     2.4264
C     -1.0500     2.5423     2.6562
C     -1.2735     2.9739     4.1262
C     -2.1410     3.1488     1.7579
C     -2.7019     0.1483     2.6007
C     -3.3418     0.5323     3.9490
C     -2.7834    -1.3728     2.4159
H     -4.9601    -0.2076    -2.2545
H     -4.6467     1.5731    -2.3770
H     -5.3053     0.8727    -0.8414
H      4.7196    -0.2037    -0.4322
H      2.3160     0.8191    -2.0578
H      3.9711     0.4413    -2.6375
H      2.9101    -0.8948    -2.0882
H      4.5961     2.2544    -1.0345
H      4.6231     1.9425     0.7110
H      3.0660     2.3842    -0.1145
H      3.4160    -2.4723    -0.2398
H      4.3764    -2.0845     2.6770
H      5.2907    -1.4743     1.2500
H      4.9934    -3.2218     1.4380
H      1.5977    -3.5455     0.6282
H      1.5489    -2.5671     2.1697
H      2.6933    -3.9220     1.9511
H      4.1144     0.4676     2.3884
H      2.7423    -0.4323     3.1146
H      1.4736     1.6871     1.7679
H      2.9575     2.4467     2.2690
H      2.5061     2.1655     4.4735
H      1.6921     0.1167     5.0289
H      0.4415     1.2601     5.3985
H     -0.7299    -0.5356     4.4568
H      0.5343    -0.8948     3.2640
H     -0.0930     2.9752     2.3225
H     -0.3672     3.4918     4.5048
H     -1.4838     2.1394     4.8138
H     -2.1084     3.7008     4.2252
H     -3.1614     2.9215     2.1260
H     -2.0453     2.7779     0.7168
H     -2.0292     4.2538     1.7329
H     -3.3075     0.6148     1.7961
H     -4.3496     0.0724     4.0311
H     -3.5293     1.6197     4.0104
H     -2.7557     0.1863     4.8214
H     -3.7294    -1.7805     2.8314
H     -1.9419    -1.9059     2.9039
H     -2.8191    -1.6057     1.3354
68
{"conf": 18, "E": 129.4, "rms": -1.0, "geom": "OH", "total_charge": 0, "CA_charge": 1, "smiles": "C[C:1]#[6N:2]->[Mn+:3]1(<-[3C-:4]#[O+:5])(<-[4H-:6])(<-[5C-:7]#[O+:8])<-[1P:9]([CH:10]([CH3:11])[CH3:12])([CH:13]([CH3:14])[CH3:15])[CH2:16][CH2:17][NH:18][CH2:19][CH2:20][2P:21]->1([CH:22]([CH3:23])[CH3:24])[CH:25]([CH3:26])[CH3:27]", "smiles3D": "C([C:1]#[6N:2]->[Mn+:3]1(<-[3C-:4]#[O+:5])(<-[4H-:6])(<-[5C-:7]#[O+:8])<-[1P:9]([C:10]([C:11]([H:32])([H:33])[H:34])([C:12]([H:35])([H:36])[H:37])[H:31])([C:13]([C:14]([H:39])([H:40])[H:41])([C:15]([H:42])([H:43])[H:44])[H:38])[C:16]([H:45])([H:46])[C:17]([H:47])([H:48])[N:18]([H:49])[C:19]([H:50])([H:51])[C:20]([H:52])([H:53])[2P:21]->1([C:22]([C:23]([H:55])([H:56])[H:57])([C:24]([H:58])([H:59])[H:60])[H:54])[C:25]([C:26]([H:62])([H:63])[H:64])([C:27]([H:65])([H:66])[H:67])[H:61])([H:28])([H:29])[H:30]", "smiles3Dx": "C([C:1]#[6N:2]->[Mn+:3]1(<-[3C-:4]#[O+:5])(<-[4H-:6])(<-[5C-:7]#[O+:8])<-[1P:9]([C:10]([C:11]([H:32])([H:33])[H:34])([C:12]([H:35])([H:36])[H:37])[H:31])([C:13]([C:14]([H:39])([H:40])[H:41])([C:15]([H:42])([H:43])[H:44])[H:38])[C:16]([H:45])([H:46])[C:17]([H:47])([H:48])[N:18]([H:49])[C:19]([H:50])([H:51])[C:20]([H:52])([H:53])[2P:21]->1([C:22]([C:23]([H:55])([H:56])[H:57])([C:24]([H:58])([H:59])[H:60])[H:54])[C:25]([C:26]([H:62])([H:63])[H:64])([C:27]([H:65])([H:66])[H:67])[H:61])([H:28])([H:29])[H:30]", "dummies": []}
C      4.5914    -1.6380    -1.0259
C      3.2448    -1.1559    -0.7230
N      2.1120    -0.7560    -0.4646
Mn     0.0000     0.0000     0.0000
C      0.8656     1.0016     1.8769
O      1.3193     1.5261     2.8634
H      0.4720     1.5028    -0.9500
C     -0.6180    -0.9557    -1.9853
O     -0.9353    -1.4508    -3.0384
P     -2.4069     1.2336     0.2915
C     -2.1975     3.0195     0.0532
C     -1.2070     3.5806     1.0763
C     -3.5259     3.8002     0.1403
C     -3.6563     0.7443    -0.9219
C     -3.8552    -0.7751    -0.9037
C     -3.2650     1.2174    -2.3330
C     -3.2471     1.0424     1.8748
C     -2.2953     0.5531     2.9633
N     -2.9627    -0.5002     3.7368
C     -2.2395    -1.7747     3.6761
C     -2.1635    -2.3535     2.2307
P     -0.5349    -2.2755     1.4222
C     -0.5550    -3.8080     0.4352
C      0.7019    -3.9582    -0.4321
C     -1.7986    -3.8834    -0.4715
C      0.7002    -2.5304     2.7364
C      0.5584    -3.9122     3.3943
C      2.1339    -2.3385     2.2338
H      5.2781    -0.7737    -1.1348
H      4.5721    -2.2180    -1.9714
H      4.9436    -2.2894    -0.1997
H     -1.7684     3.1816    -0.9582
H     -1.1408     4.6854     0.9787
H     -1.5121     3.3397     2.1156
H     -0.1944     3.1802     0.8793
H     -3.9158     3.8731     1.1738
H     -4.3085     3.3897    -0.5224
H     -3.3484     4.8421    -0.2017
H     -4.6244     1.2135    -0.6506
H     -2.8918    -1.3015    -0.8469
H     -4.4659    -1.0721    -0.0274
H     -4.4039    -1.1211    -1.8052
H     -2.2091     0.9921    -2.5683
H     -3.4102     2.3120    -2.4302
H     -3.9123     0.7452    -3.1022
H     -3.6823     2.0042     2.1923
H     -4.0761     0.3163     1.7534
H     -1.3547     0.1896     2.5291
H     -2.0232     1.4049     3.6269
H     -3.0134    -0.2032     4.7400
H     -1.3075    -1.6980     4.2445
H     -2.8328    -2.5024     4.2723
H     -2.8958    -1.8264     1.5929
H     -2.4685    -3.4200     2.2838
H     -0.6040    -4.6721     1.1270
H      1.5155    -4.4411     0.1412
H      1.0242    -2.9921    -0.8565
H      0.5117    -4.6454    -1.2846
H     -1.7254    -3.1910    -1.3235
H     -2.7477    -3.7020     0.0657
H     -1.8754    -4.9073    -0.8962
H      0.5555    -1.7597     3.5083
H      1.1367    -3.9302     4.3425
H     -0.4982    -4.1366     3.6458
H      0.9638    -4.7146     2.7430
H      2.8488    -2.5802     3.0495
H      2.3977    -2.9688     1.3753
H      2.3067    -1.2761     1.9858
68
{"conf": 19, "E": 121.48, "rms": -1.0, "geom": "OH", "total_charge": 0, "CA_charge": 1, "smiles": "C[C:1]#[6N:2]->[Mn+:3]1(<-[3C-:4]#[O+:5])(<-[4H-:6])(<-[5C-:7]#[O+:8])<-[1P:9]([CH:10]([CH3:11])[CH3:12])([CH:13]([CH3:14])[CH3:15])[CH2:16][CH2:17][NH:18][CH2:19][CH2:20][2P:21]->1([CH:22]([CH3:23])[CH3:24])[CH:25]([CH3:26])[CH3:27]", "smiles3D": "C([C:1]#[6N:2]->[Mn+:3]1(<-[3C-:4]#[O+:5])(<-[4H-:6])(<-[5C-:7]#[O+:8])<-[1P:9]([C:10]([C:11]([H:32])([H:33])[H:34])([C:12]([H:35])([H:36])[H:37])[H:31])([C:13]([C:14]([H:39])([H:40])[H:41])([C:15]([H:42])([H:43])[H:44])[H:38])[C:16]([H:45])([H:46])[C:17]([H:47])([H:48])[N:18]([H:49])[C:19]([H:50])([H:51])[C:20]([H:52])([H:53])[2P:21]->1([C:22]([C:23]([H:55])([H:56])[H:57])([C:24]([H:58])([H:59])[H:60])[H:54])[C:25]([C:26]([H:62])([H:63])[H:64])([C:27]([H:65])([H:66])[H:67])[H:61])([H:28])([H:29])[H:30]", "smiles3Dx": "C([C:1]#[6N:2]->[Mn+:3]1(<-[3C-:4]#[O+:5])(<-[4H-:6])(<-[5C-:7]#[O+:8])<-[1P:9]([C:10]([C:11]([H:32])([H:33])[H:34])([C:12]([H:35])([H:36])[H:37])[H:31])([C:13]([C:14]([H:39])([H:40])[H:41])([C:15]([H:42])([H:43])[H:44])[H:38])[C:16]([H:45])([H:46])[C:17]([H:47])([H:48])[N:18]([H:49])[C:19]([H:50])([H:51])[C:20]([H:52])([H:53])[2P:21]->1([C:22]([C:23]([H:55])([H:56])[H:57])([C:24]([H:58])([H:59])[H:60])[H:54])[C:25]([C:26]([H:62])([H:63])[H:64])([C:27]([H:65])([H:66])[H:67])[H:61])([H:28])([H:29])[H:30]", "dummies": []}
C      4.3319     2.3404     0.7603
C      3.0603     1.6540     0.5378
N      1.9890     1.0796     0.3575
Mn     0.0000     0.0000     0.0000
C     -0.7770     1.9325    -0.9561
O     -1.1867     2.9501    -1.4569
H      0.7695    -0.4768    -1.5999
C      0.9240    -1.8400     1.0046
O      1.4155    -2.8054     1.5344
P     -2.1512    -1.3922    -0.9568
C     -1.6708    -2.8380    -1.9540
C     -2.7530    -3.9377    -2.0085
C     -0.3691    -3.4433    -1.4287
C     -3.0260    -0.2972    -2.1147
C     -2.1161     0.0873    -3.2964
C     -4.3300    -0.9013    -2.6563
C     -3.4042    -1.9397     0.2262
C     -2.8225    -2.8321     1.3276
N     -1.7844    -2.1393     2.0822
C     -2.3537    -1.3285     3.1579
C     -1.3043    -0.3500     3.6468
P     -0.9183     0.9053     2.4094
C      0.3465     1.8735     3.2676
C      1.5923     1.0111     3.5449
C      0.7150     3.1340     2.4616
C     -2.3186     2.0585     2.3167
C     -2.9721     2.3009     3.6878
C     -3.3720     1.5795     1.3223
H      5.1696     1.6425     0.5559
H      4.3849     2.6843     1.8137
H      4.4034     3.2150     0.0817
H     -1.4843    -2.5004    -2.9904
H     -2.8148    -4.5241    -1.0739
H     -3.7572    -3.5537    -2.2497
H     -2.4906    -4.6568    -2.8136
H     -0.4707    -3.7700    -0.3749
H     -0.0909    -4.3298    -2.0381
H      0.4606    -2.7177    -1.5215
H     -3.2879     0.6316    -1.5762
H     -2.4773     1.0369    -3.7457
H     -2.1263    -0.6797    -4.0986
H     -1.0665     0.2376    -2.9776
H     -4.1385    -1.7417    -3.3508
H     -5.0234    -1.1995    -1.8477
H     -4.8627    -0.1247    -3.2458
H     -3.8797    -1.0572     0.6818
H     -4.1880    -2.5124    -0.2995
H     -3.6460    -3.1699     1.9978
H     -2.3956    -3.7545     0.8949
H     -1.1829    -2.8703     2.5317
H     -3.2626    -0.7883     2.8421
H     -2.6491    -1.9863     4.0067
H     -0.3804    -0.9156     3.8856
H     -1.6604     0.1386     4.5753
H     -0.0581     2.2001     4.2472
H      1.8194     0.3158     2.7164
H      2.4867     1.6367     3.7494
H      1.4264     0.3992     4.4559
H      0.0034     3.9512     2.7018
H      0.6729     2.9640     1.3692
H      1.7235     3.5141     2.7285
H     -1.9341     3.0298     1.9466
H     -2.2344     2.6467     4.4374
H     -3.4892     1.3946     4.0653
H     -3.7363     3.1015     3.5911
H     -2.8868     1.0390     0.5003
H     -4.1417     0.9377     1.7938
H     -3.9020     2.4554     0.8910
68
{"conf": 20, "E": 125.47, "rms": -1.0, "geom": "OH", "total_charge": 0, "CA_charge": 1, "smiles": "C[C:1]#[6N:2]->[Mn+:3]1(<-[3C-:4]#[O+:5])(<-[4H-:6])(<-[5C-:7]#[O+:8])<-[1P:9]([CH:10]([CH3:11])[CH3:12])([CH:13]([CH3:14])[CH3:15])[CH2:16][CH2:17][NH:18][CH2:19][CH2:20][2P:21]->1([CH:22]([CH3:23])[CH3:24])[CH:25]([CH3:26])[CH3:27]", "smiles3D": "C([C:1]#[6N:2]->[Mn+:3]1(<-[3C-:4]#[O+:5])(<-[4H-:6])(<-[5C-:7]#[O+:8])<-[1P:9]([C:10]([C:11]([H:32])([H:33])[H:34])([C:12]([H:35])([H:36])[H:37])[H:31])([C:13]([C:14]([H:39])([H:40])[H:41])([C:15]([H:42])([H:43])[H:44])[H:38])[C:16]([H:45])([H:46])[C:17]([H:47])([H:48])[N:18]([H:49])[C:19]([H:50])([H:51])[C:20]([H:52])([H:53])[2P:21]->1([C:22]([C:23]([H:55])([H:56])[H:57])([C:24]([H:58])([H:59])[H:60])[H:54])[C:25]([C:26]([H:62])([H:63])[H:64])([C:27]([H:65])([H:66])[H:67])[H:61])([H:28])([H:29])[H:30]", "smiles3Dx": "C([C:1]#[6N:2]->[Mn+:3]1(<-[3C-:4]#[O+:5])(<-[4H-:6])(<-[5C-:7]#[O+:8])<-[1P:9]([C:10]([C:11]([H:32])([H:33])[H:34])([C:12]([H:35])([H:36])[H:37])[H:31])([C:13]([C:14]([H:39])([H:40])[H:41])([C:15]([H:42])([H:43])[H:44])[H:38])[C:16]([H:45])([H:46])[C:17]([H:47])([H:48])[N:18]([H:49])[C:19]([H:50])([H:51])[C:20]([H:52])([H:53])[2P:21]->1([C:22]([C:23]([H:55])([H:56])[H:57])([C:24]([H:58])([H:59])[H:60])[H:54])[C:25]([C:26]([H:62])([H:63])[H:64])([C:27]([H:65])([H:66])[H:67])[H:61])([H:28])([H:29])[H:30]", "dummies": []}
C      2.9504    -3.6607     1.6431
C      2.0804    -2.5882     1.1631
N      1.3544    -1.6827     0.7598
Mn     0.0000     0.0000     0.0000
C      0.1020    -0.9502    -2.0811
O      0.1517    -1.4496    -3.1775
H     -1.3858    -1.1094     0.4666
C     -0.1111     0.9168     2.0978
O     -0.1692     1.4009     3.2006
P     -1.9023     1.6854    -0.9605
C     -2.7798     2.5409     0.3863
C     -3.7828     3.6160    -0.0962
C     -3.4873     1.5400     1.3086
C     -3.0796     0.7268    -1.9652
C     -4.4225     1.4357    -2.1887
C     -3.3273    -0.6667    -1.3736
C     -1.3304     2.9248    -2.1462
C     -0.7834     4.2113    -1.5015
N      0.6525     4.0931    -1.2582
C      0.9243     3.7240     0.1294
C      2.2840     3.0666     0.2293
P      2.2558     1.4163    -0.4989
C      3.6972     0.5838     0.2273
C      3.5177     0.4362     1.7491
C      5.0147     1.3343    -0.0390
C      2.5338     1.5544    -2.2887
C      3.1745     0.2725    -2.8500
C      3.3775     2.7795    -2.6879
H      2.9211    -4.5085     0.9283
H      3.9899    -3.2821     1.7261
H      2.6006    -4.0028     2.6387
H     -2.0133     3.0548     0.9995
H     -3.8118     4.4346     0.6542
H     -4.8218     3.2396    -0.1641
H     -3.5111     4.0801    -1.0613
H     -4.4116     1.1330     0.8560
H     -3.7792     2.0523     2.2502
H     -2.8132     0.7021     1.5781
H     -2.6135     0.5829    -2.9645
H     -5.0749     1.3749    -1.2981
H     -4.2969     2.4808    -2.5270
H     -4.9680     0.9150    -3.0046
H     -4.1372    -1.1792    -1.9358
H     -2.4308    -1.3016    -1.4883
H     -3.6256    -0.6335    -0.3107
H     -2.1759     3.1997    -2.8072
H     -0.5442     2.4714    -2.7792
H     -1.3275     4.5508    -0.5988
H     -0.9413     5.0259    -2.2444
H      1.0947     5.0277    -1.4290
H      0.1719     3.0190     0.5216
H      0.9047     4.6314     0.7747
H      2.5504     2.9840     1.3005
H      3.0413     3.6998    -0.2700
H      3.7743    -0.4325    -0.2127
H      2.4825     0.1691     2.0241
H      4.1890    -0.3652     2.1250
H      3.7816     1.3712     2.2863
H      5.8267     0.8880     0.5745
H      4.9462     2.4065     0.2345
H      5.3497     1.2288    -1.0842
H      1.5420     1.6618    -2.7670
H      3.0011     0.2250    -3.9463
H      4.2682     0.2398    -2.6912
H      2.7297    -0.6369    -2.4004
H      4.3185     2.8699    -2.1200
H      3.6405     2.7167    -3.7655
H      2.7997     3.7147    -2.5713
68
{"conf": 21, "E": 137.84, "rms": -1.0, "geom": "OH", "total_charge": 0, "CA_charge": 1, "smiles": "C[C:1]#[6N:2]->[Mn+:3]1(<-[3C-:4]#[O+:5])(<-[4H-:6])(<-[5C-:7]#[O+:8])<-[1P:9]([CH:10]([CH3:11])[CH3:12])([CH:13]([CH3:14])[CH3:15])[CH2:16][CH2:17][NH:18][CH2:19][CH2:20][2P:21]->1([CH:22]([CH3:23])[CH3:24])[CH:25]([CH3:26])[CH3:27]", "smiles3D": "C([C:1]#[6N:2]->[Mn+:3]1(<-[3C-:4]#[O+:5])(<-[4H-:6])(<-[5C-:7]#[O+:8])<-[1P:9]([C:10]([C:11]([H:32])([H:33])[H:34])([C:12]([H:35])([H:36])[H:37])[H:31])([C:13]([C:14]([H:39])([H:40])[H:41])([C:15]([H:42])([H:43])[H:44])[H:38])[C:16]([H:45])([H:46])[C:17]([H:47])([H:48])[N:18]([H:49])[C:19]([H:50])([H:51])[C:20]([H:52])([H:53])[2P:21]->1([C:22]([C:23]([H:55])([H:56])[H:57])([C:24]([H:58])([H:59])[H:60])[H:54])[C:25]([C:26]([H:62])([H:63])[H:64])([C:27]([H:65])([H:66])[H:67])[H:61])([H:28])([H:29])[H:30]", "smiles3Dx": "C([C:1]#[6N:2]->[Mn+:3]1(<-[3C-:4]#[O+:5])(<-[4H-:6])(<-[5C-:7]#[O+:8])<-[1P:9]([C:10]([C:11]([H:32])([H:33])[H:34])([C:12]([H:35])([H:36])[H:37])[H:31])([C:13]([C:14]([H:39])([H:40])[H:41])([C:15]([H:42])([H:43])[H:44])[H:38])[C:16]([H:45])([H:46])[C:17]([H:47])([H:48])[N:18]([H:49])[C:19]([H:50])([H:51])[C:20]([H:52])([H:53])[2P:21]->1([C:22]([C:23]([H:55])([H:56])[H:57])([C:24]([H:58])([H:59])[H:60])[H:54])[C:25]([C:26]([H:62])([H:63])[H:64])([C:27]([H:65])([H:66])[H:67])[H:61])([H:28])([H:29])[H:30]", "dummies": []}
C     -4.2821     2.0986    -1.4398
C     -3.0212     1.4865    -1.0240
N     -1.9582     0.9769    -0.6765
Mn     0.0000     0.0000     0.0000
C     -0.4678     0.8862     2.0591
O     -0.7232     1.3577     3.1394
H     -1.0627    -1.4517     0.3788
C      0.2680    -0.8431    -2.1094
O      0.3995    -1.2846    -3.2239
P      1.9984    -1.5085     1.0700
C      3.1099    -0.5935     2.1905
C      4.4983    -1.2460     2.3451
C      2.4990    -0.3700     3.5779
C      1.2369    -2.9127     1.9419
C      0.1530    -2.4724     2.9375
C      2.2585    -3.8183     2.6473
C      3.0336    -2.3684    -0.1430
C      3.5204    -1.4667    -1.2741
N      4.0091    -0.1874    -0.7562
C      3.6448     0.9536    -1.5988
C      3.1920     2.1125    -0.7080
P      1.3952     2.2592    -0.6516
C      0.9962     2.9254    -2.3022
C     -0.4832     2.7669    -2.6378
C      1.4163     4.3889    -2.4991
C      1.0853     3.4904     0.6514
C      2.0913     4.6583     0.6735
C     -0.3498     4.0271     0.5976
H     -4.7064     2.6801    -0.5958
H     -4.9971     1.3054    -1.7403
H     -4.0970     2.7756    -2.2991
H      3.2624     0.4031     1.7480
H      4.4506    -2.2969     2.6767
H      5.0830    -1.1896     1.4093
H      5.0891    -0.6869     3.1021
H      1.4472    -0.0521     3.5147
H      2.5942    -1.2587     4.2289
H      3.0486     0.4509     4.0864
H      0.7331    -3.5300     1.1664
H     -0.5188    -3.3340     3.1391
H      0.5620    -2.1660     3.9176
H     -0.4763    -1.6652     2.5305
H      3.0605    -4.1505     1.9607
H      1.7412    -4.7391     2.9922
H      2.6941    -3.3491     3.5472
H      3.9117    -2.8116     0.3603
H      2.4414    -3.1967    -0.5871
H      4.3405    -1.9896    -1.8160
H      2.7102    -1.3628    -2.0103
H      5.0531    -0.2282    -0.6799
H      4.5383     1.2785    -2.1796
H      2.8760     0.7099    -2.3584
H      3.6165     3.0483    -1.1176
H      3.5846     1.9812     0.3168
H      1.5594     2.3280    -3.0463
H     -0.7323     1.6926    -2.7230
H     -0.6946     3.2127    -3.6335
H     -1.1336     3.2729    -1.9024
H      0.7441     5.0969    -1.9824
H      1.3462     4.6362    -3.5801
H      2.4720     4.5630    -2.2202
H      1.1988     2.9575     1.6183
H      1.9764     5.3667    -0.1613
H      3.1390     4.3086     0.7398
H      1.9169     5.2514     1.5967
H     -0.5729     4.5701     1.5407
H     -0.5078     4.7389    -0.2320
H     -1.0784     3.1973     0.5189
68
{"conf": 22, "E": 570.23, "rms": -1.0, "geom": "OH", "total_charge": 0, "CA_charge": 1, "smiles": "C[C:1]#[6N:2]->[Mn+:3]1(<-[3C-:4]#[O+:5])(<-[4H-:6])(<-[5C-:7]#[O+:8])<-[1P:9]([CH:10]([CH3:11])[CH3:12])([CH:13]([CH3:14])[CH3:15])[CH2:16][CH2:17][NH:18][CH2:19][CH2:20][2P:21]->1([CH:22]([CH3:23])[CH3:24])[CH:25]([CH3:26])[CH3:27]", "smiles3D": "C([C:1]#[6N:2]->[Mn+:3]1(<-[3C-:4]#[O+:5])(<-[4H-:6])(<-[5C-:7]#[O+:8])<-[1P:9]([C:10]([C:11]([H:32])([H:33])[H:34])([C:12]([H:35])([H:36])[H:37])[H:31])([C:13]([C:14]([H:39])([H:40])[H:41])([C:15]([H:42])([H:43])[H:44])[H:38])[C:16]([H:45])([H:46])[C:17]([H:47])([H:48])[N:18]([H:49])[C:19]([H:50])([H:51])[C:20]([H:52])([H:53])[2P:21]->1([C:22]([C:23]([H:55])([H:56])[H:57])([C:24]([H:58])([H:59])[H:60])[H:54])[C:25]([C:26]([H:62])([H:63])[H:64])([C:27]([H:65])([H:66])[H:67])[H:61])([H:28])([H:29])[H:30]", "smiles3Dx": "C([C:1]#[6N:2]->[Mn+:3]1(<-[3C-:4]#[O+:5])(<-[4H-:6])(<-[5C-:7]#[O+:8])<-[1P:9]([C:10]([C:11]([H:32])([H:33])[H:34])([C:12]([H:35])([H:36])[H:37])[H:31])([C:13]([C:14]([H:39])([H:40])[H:41])([C:15]([H:42])([H:43])[H:44])[H:38])[C:16]([H:45])([H:46])[C:17]([H:47])([H:48])[N:18]([H:49])[C:19]([H:50])([H:51])[C:20]([H:52])([H:53])[2P:21]->1([C:22]([C:23]([H:55])([H:56])[H:57])([C:24]([H:58])([H:59])[H:60])[H:54])[C:25]([C:26]([H:62])([H:63])[H:64])([C:27]([H:65])([H:66])[H:67])[H:61])([H:28])([H:29])[H:30]", "dummies": []}
C      0.2466    -0.4877    -4.9833
C      0.1715    -0.3410    -3.5305
N      0.1102    -0.2191    -2.3093
Mn     0.0000     0.0000     0.0000
C      1.1420     1.9681     0.5058
O      1.7507     2.9749     0.7885
H     -1.7120     0.7236    -0.1127
C      0.2051     1.9678    -1.1992
O      0.2804     2.9749    -1.8643
P     -0.4259     0.4640     2.7087
C     -2.0653    -0.0935     3.2801
C     -2.0580    -1.5401     3.8067
C     -3.1069     0.0204     2.1570
C     -0.3689     2.2296     3.1446
C     -0.5996     2.4934     4.6482
C     -1.3838     3.0354     2.3238
C      0.7740    -0.2389     3.8584
C      1.2021    -1.6579     3.4733
N      2.4750    -1.6170     2.7565
C      2.8698    -2.9314     2.2303
C      3.1565    -2.9361     0.6944
P      2.3050    -1.6475    -0.2898
C      0.7184    -2.4847     0.0165
C      0.4301    -3.4464    -1.1499
C     -0.4196    -1.5017     0.1473
C      3.1721    -0.1828     0.3449
C      3.3497     0.7827    -0.8477
C      4.6114    -0.4468     0.8668
H      0.5069    -1.5363    -5.2351
H      1.0255     0.1934    -5.3834
H     -0.7352    -0.2319    -5.4319
H     -2.3951     0.5537     4.1072
H     -3.0756    -1.7972     4.1712
H     -1.8070    -2.2778     3.0225
H     -1.3876    -1.6649     4.6778
H     -4.1188    -0.1746     2.5721
H     -2.9340    -0.7181     1.3515
H     -3.1327     1.0322     1.7153
H      0.6430     2.6035     2.9121
H      0.0942     1.9163     5.2877
H     -1.6436     2.3268     4.9735
H     -0.3833     3.5636     4.8540
H     -2.4121     2.9097     2.7216
H     -1.1325     4.1157     2.3839
H     -1.3670     2.7440     1.2547
H      1.6665     0.4228     3.8921
H      0.3282    -0.2661     4.8728
H      0.4263    -2.1570     2.8745
H      1.3272    -2.2582     4.4033
H      3.2009    -1.3113     3.4482
H      3.7988    -3.2708     2.7429
H      2.1319    -3.7271     2.4814
H      2.8596    -3.9299     0.3005
H      4.2457    -2.8643     0.5294
H      0.7458    -3.0871     0.9329
H      1.2109    -4.2303    -1.2248
H     -0.5422    -3.9603    -0.9892
H      0.3905    -2.9056    -2.1183
H     -1.0060    -1.7665     1.0369
H     -0.0153    -0.4856     0.2487
H     -1.1431    -1.5477    -0.6938
H      2.5923     0.2699     1.1546
H      4.1363     0.4071    -1.5384
H      3.6681     1.7888    -0.5027
H      2.4459     0.8591    -1.4722
H      4.6778    -1.0294     1.7974
H      5.2441    -0.9227     0.0864
H      5.0883     0.5260     1.1154
68
{"conf": 23, "E": 141.09, "rms": -1.0, "geom": "OH", "total_charge": 0, "CA_charge": 1, "smiles": "C[C:1]#[6N:2]->[Mn+:3]1(<-[3C-:4]#[O+:5])(<-[4H-:6])(<-[5C-:7]#[O+:8])<-[1P:9]([CH:10]([CH3:11])[CH3:12])([CH:13]([CH3:14])[CH3:15])[CH2:16][CH2:17][NH:18][CH2:19][CH2:20][2P:21]->1([CH:22]([CH3:23])[CH3:24])[CH:25]([CH3:26])[CH3:27]", "smiles3D": "C([C:1]#[6N:2]->[Mn+:3]1(<-[3C-:4]#[O+:5])(<-[4H-:6])(<-[5C-:7]#[O+:8])<-[1P:9]([C:10]([C:11]([H:32])([H:33])[H:34])([C:12]([H:35])([H:36])[H:37])[H:31])([C:13]([C:14]([H:39])([H:40])[H:41])([C:15]([H:42])([H:43])[H:44])[H:38])[C:16]([H:45])([H:46])[C:17]([H:47])([H:48])[N:18]([H:49])[C:19]([H:50])([H:51])[C:20]([H:52])([H:53])[2P:21]->1([C:22]([C:23]([H:55])([H:56])[H:57])([C:24]([H:58])([H:59])[H:60])[H:54])[C:25]([C:26]([H:62])([H:63])[H:64])([C:27]([H:65])([H:66])[H:67])[H:61])([H:28])([H:29])[H:30]", "smiles3Dx": "C([C:1]#[6N:2]->[Mn+:3]1(<-[3C-:4]#[O+:5])(<-[4H-:6])(<-[5C-:7]#[O+:8])<-[1P:9]([C:10]([C:11]([H:32])([H:33])[H:34])([C:12]([H:35])([H:36])[H:37])[H:31])([C:13]([C:14]([H:39])([H:40])[H:41])([C:15]([H:42])([H:43])[H:44])[H:38])[C:16]([H:45])([H:46])[C:17]([H:47])([H:48])[N:18]([H:49])[C:19]([H:50])([H:51])[C:20]([H:52])([H:53])[2P:21]->1([C:22]([C:23]([H:55])([H:56])[H:57])([C:24]([H:58])([H:59])[H:60])[H:54])[C:25]([C:26]([H:62])([H:63])[H:64])([C:27]([H:65])([H:66])[H:67])[H:61])([H:28])([H:29])[H:30]", "dummies": []}
C     -4.4861    -1.5959     1.4579
C     -3.1689    -1.1232     1.0342
N     -2.0627    -0.7211     0.6818
Mn     0.0000     0.0000     0.0000
C      0.9441    -1.2896     1.6375
O      1.4321    -1.9733     2.5030
H     -0.0333    -1.4962    -1.0639
C     -1.0278     1.0961    -1.7303
O     -1.5649     1.6698    -2.6450
P      2.3749     0.5162    -1.2621
C      4.0000     0.1906    -0.4882
C      4.8844     1.4393    -0.3350
C      3.8409    -0.4960     0.8606
C      2.3611    -0.6445    -2.6551
C      3.4194    -0.2936    -3.7237
C      2.5753    -2.0902    -2.1681
C      2.4045     2.1139    -2.1100
C      1.6695     3.1988    -1.3315
N      2.4928     3.7435    -0.2453
C      2.1453     3.1626     1.0574
C      0.7358     3.5468     1.5172
P     -0.3004     2.0938     1.7642
C     -0.0230     1.6590     3.5073
C     -0.7164     0.3258     3.8745
C      1.4740     1.5622     3.8328
C     -1.9406     2.8748     1.7487
C     -2.9509     2.1682     2.6632
C     -2.4961     2.9307     0.3279
H     -5.1484    -0.7249     1.6413
H     -4.9239    -2.2336     0.6627
H     -4.3837    -2.1855     2.3920
H      4.5595    -0.5083    -1.1337
H      4.4226     2.2331     0.2649
H      5.8238     1.1603     0.1888
H      5.2165     1.8220    -1.3194
H      4.8363    -0.6859     1.3161
H      3.2628     0.1267     1.5588
H      3.3689    -1.4875     0.7182
H      1.3582    -0.5883    -3.1309
H      4.4284    -0.1372    -3.2953
H      3.4887    -1.1171    -4.4662
H      3.1338     0.6119    -4.2941
H      2.0396    -2.2915    -1.2197
H      2.1898    -2.7966    -2.9337
H      3.6486    -2.3253    -2.0149
H      1.8855     1.9985    -3.0836
H      3.4393     2.4350    -2.3106
H      1.4411     4.0195    -2.0483
H      0.6909     2.8252    -0.9851
H      2.3579     4.7811    -0.1940
H      2.2674     2.0682     1.0316
H      2.8819     3.5358     1.8013
H      0.8034     4.1078     2.4735
H      0.2582     4.2111     0.7671
H     -0.4515     2.4655     4.1404
H     -0.0434    -0.3646     4.4271
H     -1.0857    -0.2206     2.9903
H     -1.5801     0.5137     4.5450
H      1.9709     0.8202     3.1868
H      1.9748     2.5446     3.7458
H      1.6109     1.2454     4.8889
H     -1.8302     3.9196     2.1130
H     -2.9924     1.0834     2.4718
H     -2.7209     2.3638     3.7290
H     -3.9692     2.5791     2.4930
H     -1.7541     3.3733    -0.3682
H     -2.8005     1.9202    -0.0113
H     -3.3975     3.5797     0.3042
68
{"conf": 24, "E": 132.72, "rms": -1.0, "geom": "OH", "total_charge": 0, "CA_charge": 1, "smiles": "C[C:1]#[6N:2]->[Mn+:3]1(<-[3C-:4]#[O+:5])(<-[4H-:6])(<-[5C-:7]#[O+:8])<-[1P:9]([CH:10]([CH3:11])[CH3:12])([CH:13]([CH3:14])[CH3:15])[CH2:16][CH2:17][NH:18][CH2:19][CH2:20][2P:21]->1([CH:22]([CH3:23])[CH3:24])[CH:25]([CH3:26])[CH3:27]", "smiles3D": "C([C:1]#[6N:2]->[Mn+:3]1(<-[3C-:4]#[O+:5])(<-[4H-:6])(<-[5C-:7]#[O+:8])<-[1P:9]([C:10]([C:11]([H:32])([H:33])[H:34])([C:12]([H:35])([H:36])[H:37])[H:31])([C:13]([C:14]([H:39])([H:40])[H:41])([C:15]([H:42])([H:43])[H:44])[H:38])[C:16]([H:45])([H:46])[C:17]([H:47])([H:48])[N:18]([H:49])[C:19]([H:50])([H:51])[C:20]([H:52])([H:53])[2P:21]->1([C:22]([C:23]([H:55])([H:56])[H:57])([C:24]([H:58])([H:59])[H:60])[H:54])[C:25]([C:26]([H:62])([H:63])[H:64])([C:27]([H:65])([H:66])[H:67])[H:61])([H:28])([H:29])[H:30]", "smiles3Dx": "C([C:1]#[6N:2]->[Mn+:3]1(<-[3C-:4]#[O+:5])(<-[4H-:6])(<-[5C-:7]#[O+:8])<-[1P:9]([C:10]([C:11]([H:32])([H:33])[H:34])([C:12]([H:35])([H:36])[H:37])[H:31])([C:13]([C:14]([H:39])([H:40])[H:41])([C:15]([H:42])([H:43])[H:44])[H:38])[C:16]([H:45])([H:46])[C:17]([H:47])([H:48])[N:18]([H:49])[C:19]([H:50])([H:51])[C:20]([H:52])([H:53])[2P:21]->1([C:22]([C:23]([H:55])([H:56])[H:57])([C:24]([H:58])([H:59])[H:60])[H:54])[C:25]([C:26]([H:62])([H:63])[H:64])([C:27]([H:65])([H:66])[H:67])[H:61])([H:28])([H:29])[H:30]", "dummies": []}
C      4.3615    -2.2699     0.7953
C      3.0817    -1.6034     0.5590
N      2.0035    -1.0479     0.3627
Mn     0.0000     0.0000     0.0000
C      0.5770     1.3716     1.7373
O      0.8891     2.0959     2.6497
H      0.9202     1.1486    -1.1025
C     -0.3138    -1.3274    -1.8374
O     -0.4703    -2.0247    -2.8090
P     -2.1840     1.5106    -0.5346
C     -3.6916     0.6788    -1.1353
C     -3.3913    -0.4147    -2.1650
C     -4.7245     1.6601    -1.7001
C     -1.5811     2.7425    -1.7346
C     -2.3875     4.0563    -1.7656
C     -1.4589     2.1588    -3.1451
C     -2.6916     2.4797     0.9076
C     -3.6775     1.7374     1.8273
N     -3.2733     0.3572     2.1131
C     -2.2733     0.2983     3.1820
C     -1.5853    -1.0745     3.2740
P     -1.1941    -1.7900     1.6587
C      0.0019    -3.0962     2.0716
C     -0.5554    -4.1447     3.0452
C      0.5596    -3.7947     0.8174
C     -2.7352    -2.5256     1.0185
C     -2.4700    -3.6168    -0.0240
C     -3.6568    -3.0908     2.1208
H      4.2399    -3.0274     1.5966
H      5.1175    -1.5198     1.1060
H      4.6958    -2.7689    -0.1374
H     -4.1662     0.1793    -0.2733
H     -4.3444    -0.8593    -2.5232
H     -2.8375    -1.2381    -1.6883
H     -2.8452    -0.0588    -3.0519
H     -4.4213     2.0770    -2.6779
H     -5.6830     1.1233    -1.8659
H     -4.9420     2.4689    -0.9736
H     -0.5524     3.0113    -1.4123
H     -3.4760     3.9244    -1.8388
H     -2.0745     4.6669    -2.6396
H     -2.1484     4.6753    -0.8762
H     -2.4391     2.0604    -3.6471
H     -0.8453     2.8415    -3.7711
H     -0.9269     1.1857    -3.1207
H     -1.7892     2.7565     1.4864
H     -3.1863     3.4080     0.5757
H     -4.6806     1.7359     1.3479
H     -3.8018     2.3162     2.7709
H     -4.1302    -0.1275     2.4634
H     -1.5125     1.0817     3.0551
H     -2.7592     0.5102     4.1615
H     -0.6389    -0.9537     3.8426
H     -2.2362    -1.7625     3.8420
H      0.8555    -2.5957     2.5788
H      0.2868    -4.7630     3.4228
H     -1.0282    -3.6809     3.9321
H     -1.2571    -4.8425     2.5496
H      1.5946    -4.1404     1.0250
H     -0.0134    -4.6986     0.5351
H      0.6008    -3.1187    -0.0545
H     -3.2914    -1.7208     0.5127
H     -3.3943    -3.7839    -0.6175
H     -2.2201    -4.5847     0.4518
H     -1.6819    -3.3212    -0.7376
H     -4.0955    -2.2938     2.7455
H     -4.5212    -3.6066     1.6502
H     -3.1630    -3.8213     2.7795
68
{"conf": 25, "E": 136.05, "rms": -1.0, "geom": "OH", "total_charge": 0, "CA_charge": 1, "smiles": "C[C:1]#[6N:2]->[Mn+:3]1(<-[3C-:4]#[O+:5])(<-[4H-:6])(<-[5C-:7]#[O+:8])<-[1P:9]([CH:10]([CH3:11])[CH3:12])([CH:13]([CH3:14])[CH3:15])[CH2:16][CH2:17][NH:18][CH2:19][CH2:20][2P:21]->1([CH:22]([CH3:23])[CH3:24])[CH:25]([CH3:26])[CH3:27]", "smiles3D": "C([C:1]#[6N:2]->[Mn+:3]1(<-[3C-:4]#[O+:5])(<-[4H-:6])(<-[5C-:7]#[O+:8])<-[1P:9]([C:10]([C:11]([H:32])([H:33])[H:34])([C:12]([H:35])([H:36])[H:37])[H:31])([C:13]([C:14]([H:39])([H:40])[H:41])([C:15]([H:42])([H:43])[H:44])[H:38])[C:16]([H:45])([H:46])[C:17]([H:47])([H:48])[N:18]([H:49])[C:19]([H:50])([H:51])[C:20]([H:52])([H:53])[2P:21]->1([C:22]([C:23]([H:55])([H:56])[H:57])([C:24]([H:58])([H:59])[H:60])[H:54])[C:25]([C:26]([H:62])([H:63])[H:64])([C:27]([H:65])([H:66])[H:67])[H:61])([H:28])([H:29])[H:30]", "smiles3Dx": "C([C:1]#[6N:2]->[Mn+:3]1(<-[3C-:4]#[O+:5])(<-[4H-:6])(<-[5C-:7]#[O+:8])<-[1P:9]([C:10]([C:11]([H:32])([H:33])[H:34])([C:12]([H:35])([H:36])[H:37])[H:31])([C:13]([C:14]([H:39])([H:40])[H:41])([C:15]([H:42])([H:43])[H:44])[H:38])[C:16]([H:45])([H:46])[C:17]([H:47])([H:48])[N:18]([H:49])[C:19]([H:50])([H:51])[C:20]([H:52])([H:53])[2P:21]->1([C:22]([C:23]([H:55])([H:56])[H:57])([C:24]([H:58])([H:59])[H:60])[H:54])[C:25]([C:26]([H:62])([H:63])[H:64])([C:27]([H:65])([H:66])[H:67])[H:61])([H:28])([H:29])[H:30]", "dummies": []}
C     -1.6642     4.0089     2.4396
C     -1.1812     2.8295     1.7231
N     -0.7691     1.8397     1.1231
Mn     0.0000     0.0000     0.0000
C     -0.9434    -1.2154     1.7135
O     -1.4364    -1.8511     2.6118
H     -1.6402    -0.0695    -0.8298
C      0.6256     1.4841    -1.6259
O      0.9424     2.2685    -2.4857
P      0.6691    -2.1462    -1.5706
C     -0.7480    -3.2405    -1.8654
C     -0.3322    -4.6056    -2.4435
C     -1.5708    -3.4304    -0.5892
C      1.1282    -1.6398    -3.2456
C      0.0019    -0.8138    -3.8965
C      2.4461    -0.8507    -3.2308
C      2.0779    -3.1800    -1.0898
C      1.8860    -3.9303     0.2455
N      1.6450    -3.0327     1.3739
C      2.8775    -2.4405     1.8962
C      2.5943    -1.0870     2.5634
P      2.3581     0.2490     1.3624
C      3.8733     0.2765     0.3416
C      3.9394     1.4700    -0.6262
C      5.1654     0.2384     1.1757
C      2.2398     1.7330     2.4137
C      3.1468     1.6851     3.6578
C      2.4856     3.0278     1.6368
H     -2.4064     3.6992     3.2037
H     -2.1404     4.7083     1.7222
H     -0.8098     4.5131     2.9364
H     -1.4079    -2.7515    -2.6094
H     -1.2419    -5.1576    -2.7626
H      0.1921    -5.2439    -1.7104
H      0.3022    -4.4895    -3.3435
H     -2.0791    -2.4792    -0.3345
H     -0.9584    -3.7582     0.2702
H     -2.3682    -4.1857    -0.7566
H      1.2884    -2.5477    -3.8619
H      0.3904    -0.1411    -4.6901
H     -0.7224    -1.4945    -4.3903
H     -0.5596    -0.2090    -3.1599
H      2.6253    -0.3515    -4.2064
H      3.3004    -1.5398    -3.0687
H      2.4613    -0.0940    -2.4313
H      2.9726    -2.5416    -1.0104
H      2.2643    -3.9254    -1.8899
H      2.7901    -4.5507     0.4378
H      1.0570    -4.6543     0.1876
H      1.0504    -2.2688     1.0244
H      3.6739    -2.3539     1.1324
H      3.2763    -3.1261     2.6744
H      1.6798    -1.1727     3.1884
H      3.4445    -0.8472     3.2266
H      3.8567    -0.6360    -0.2805
H      4.4499     1.1511    -1.5602
H      2.9530     1.8424    -0.9078
H      4.5399     2.3137    -0.2331
H      6.0211     0.0498     0.4925
H      5.1814    -0.5820     1.9153
H      5.3695     1.2103     1.6638
H      1.1971     1.7718     2.7868
H      3.1359     2.6710     4.1705
H      2.7506     0.9575     4.3964
H      4.1958     1.4421     3.4316
H      3.5658     3.2082     1.4822
H      1.9221     3.0383     0.6828
H      2.1063     3.8846     2.2342
68
{"conf": 26, "E": 125.01, "rms": -1.0, "geom": "OH", "total_charge": 0, "CA_charge": 1, "smiles": "C[C:1]#[6N:2]->[Mn+:3]1(<-[3C-:4]#[O+:5])(<-[4H-:6])(<-[5C-:7]#[O+:8])<-[1P:9]([CH:10]([CH3:11])[CH3:12])([CH:13]([CH3:14])[CH3:15])[CH2:16][CH2:17][NH:18][CH2:19][CH2:20][2P:21]->1([CH:22]([CH3:23])[CH3:24])[CH:25]([CH3:26])[CH3:27]", "smiles3D": "C([C:1]#[6N:2]->[Mn+:3]1(<-[3C-:4]#[O+:5])(<-[4H-:6])(<-[5C-:7]#[O+:8])<-[1P:9]([C:10]([C:11]([H:32])([H:33])[H:34])([C:12]([H:35])([H:36])[H:37])[H:31])([C:13]([C:14]([H:39])([H:40])[H:41])([C:15]([H:42])([H:43])[H:44])[H:38])[C:16]([H:45])([H:46])[C:17]([H:47])([H:48])[N:18]([H:49])[C:19]([H:50])([H:51])[C:20]([H:52])([H:53])[2P:21]->1([C:22]([C:23]([H:55])([H:56])[H:57])([C:24]([H:58])([H:59])[H:60])[H:54])[C:25]([C:26]([H:62])([H:63])[H:64])([C:27]([H:65])([H:66])[H:67])[H:61])([H:28])([H:29])[H:30]", "smiles3Dx": "C([C:1]#[6N:2]->[Mn+:3]1(<-[3C-:4]#[O+:5])(<-[4H-:6])(<-[5C-:7]#[O+:8])<-[1P:9]([C:10]([C:11]([H:32])([H:33])[H:34])([C:12]([H:35])([H:36])[H:37])[H:31])([C:13]([C:14]([H:39])([H:40])[H:41])([C:15]([H:42])([H:43])[H:44])[H:38])[C:16]([H:45])([H:46])[C:17]([H:47])([H:48])[N:18]([H:49])[C:19]([H:50])([H:51])[C:20]([H:52])([H:53])[2P:21]->1([C:22]([C:23]([H:55])([H:56])[H:57])([C:24]([H:58])([H:59])[H:60])[H:54])[C:25]([C:26]([H:62])([H:63])[H:64])([C:27]([H:65])([H:66])[H:67])[H:61])([H:28])([H:29])[H:30]", "dummies": []}
C     -4.1442     2.2763     1.5626
C     -2.9290     1.6067     1.1012
N     -1.9048     1.0494     0.7140
Mn     0.0000     0.0000     0.0000
C      0.2458    -0.7011     2.1643
O      0.3625    -1.0727     3.3057
H     -1.0553    -1.4689    -0.3338
C     -0.4688     0.7877    -2.0985
O     -0.7237     1.2048    -3.2010
P      2.0896    -1.5411    -0.8120
C      1.6728    -2.6855    -2.1645
C      0.6426    -2.0402    -3.1009
C      1.0968    -4.0227    -1.6789
C      2.7278    -2.4831     0.6042
C      1.6477    -3.3698     1.2585
C      3.9680    -3.3223     0.2370
C      3.5883    -0.7162    -1.3980
C      3.3588     0.1749    -2.6189
N      2.3783     1.2222    -2.3410
C      2.9963     2.3762    -1.6801
C      1.9403     3.1435    -0.8900
P      1.4049     2.2364     0.5759
C      0.3102     3.3929     1.4484
C      1.0679     4.4980     2.1936
C     -0.6700     4.0450     0.4574
C      2.8744     1.9011     1.5975
C      2.4865     1.4723     3.0282
C      3.8815     3.0755     1.6490
H     -4.6937     1.6082     2.2572
H     -3.8708     3.2139     2.0889
H     -4.7877     2.5156     0.6913
H      2.5943    -2.8945    -2.7492
H      0.4919    -2.6826    -3.9947
H      0.9659    -1.0522    -3.4680
H     -0.3363    -1.9296    -2.5901
H      1.8662    -4.6544    -1.2036
H      0.2175    -3.8729    -1.0205
H      0.7468    -4.6146    -2.5519
H      3.0463    -1.7380     1.3661
H      1.7293    -4.4363     0.9692
H      0.6212    -3.0172     1.0403
H      1.7805    -3.3480     2.3611
H      4.8671    -2.6728     0.1978
H      3.8680    -3.8383    -0.7367
H      4.1686    -4.0828     1.0219
H      4.3294    -1.4892    -1.6842
H      4.0193    -0.1192    -0.5787
H      3.0410    -0.4432    -3.4815
H      4.3320     0.6197    -2.9300
H      2.0002     1.5516    -3.2606
H      3.8342     2.0786    -1.0199
H      3.4289     3.0574    -2.4476
H      1.0632     3.3171    -1.5475
H      2.3496     4.1280    -0.5888
H     -0.2830     2.8150     2.1882
H      1.7935     5.0142     1.5323
H      1.5577     4.1000     3.1023
H      0.3493     5.2635     2.5577
H     -1.5163     4.5022     1.0133
H     -1.0864     3.3044    -0.2543
H     -0.1737     4.8472    -0.1298
H      3.3990     1.0471     1.1359
H      2.5582     0.3690     3.1133
H      3.1882     1.8826     3.7859
H      1.4620     1.7716     3.3200
H      3.6119     3.8597     2.3768
H      4.8595     2.6763     1.9933
H      4.0771     3.5436     0.6701
