# Supplementary material for: MACE: Automated Assessment of Stereochemistry of Transition Metal Complexes and Its Applications in Computational Catalysis
Source: J Chem Theory Comput. 2024 Feb 16;20(5):2313–20. doi: 10.1021/acs.jctc.3c01313 (PMC10938507; doi:10.1021/acs.jctc.3c01313)
Supplement: Supplementary file 3 — ct3c01313_si_003.zip [file ct3c01313_si_003.zip › structures/screening/mace_MeCN/Mn_PNhP_iPr_bic_3.xyz]

68
{"conf": 0, "E": 116.01, "rms": -1.0, "geom": "OH", "total_charge": 0, "CA_charge": 1, "smiles": "C[C:1]#[5N:2]->[Mn+:3]1(<-[3C-:4]#[O+:5])(<-[4H-:6])(<-[6C-:7]#[O+:8])<-[1P:9]([CH:10]([CH3:11])[CH3:12])([CH:13]([CH3:14])[CH3:15])[CH2:16][CH2:17][NH:18][CH2:19][CH2:20][2P:21]->1([CH:22]([CH3:23])[CH3:24])[CH:25]([CH3:26])[CH3:27]", "smiles3D": "C([C:1]#[5N:2]->[Mn+:3]1(<-[3C-:4]#[O+:5])(<-[4H-:6])(<-[6C-:7]#[O+:8])<-[1P:9]([C:10]([C:11]([H:32])([H:33])[H:34])([C:12]([H:35])([H:36])[H:37])[H:31])([C:13]([C:14]([H:39])([H:40])[H:41])([C:15]([H:42])([H:43])[H:44])[H:38])[C:16]([H:45])([H:46])[C:17]([H:47])([H:48])[N:18]([H:49])[C:19]([H:50])([H:51])[C:20]([H:52])([H:53])[2P:21]->1([C:22]([C:23]([H:55])([H:56])[H:57])([C:24]([H:58])([H:59])[H:60])[H:54])[C:25]([C:26]([H:62])([H:63])[H:64])([C:27]([H:65])([H:66])[H:67])[H:61])([H:28])([H:29])[H:30]", "smiles3Dx": "C([C:1]#[5N:2]->[Mn+:3]1(<-[3C-:4]#[O+:5])(<-[4H-:6])(<-[6C-:7]#[O+:8])<-[1P:9]([C:10]([C:11]([H:32])([H:33])[H:34])([C:12]([H:35])([H:36])[H:37])[H:31])([C:13]([C:14]([H:39])([H:40])[H:41])([C:15]([H:42])([H:43])[H:44])[H:38])[C:16]([H:45])([H:46])[C:17]([H:47])([H:48])[N:18]([H:49])[C:19]([H:50])([H:51])[C:20]([H:52])([H:53])[2P:21]->1([C:22]([C:23]([H:55])([H:56])[H:57])([C:24]([H:58])([H:59])[H:60])[H:54])[C:25]([C:26]([H:62])([H:63])[H:64])([C:27]([H:65])([H:66])[H:67])[H:61])([H:28])([H:29])[H:30]", "dummies": []}
C      0.2092     4.8118     1.2717
C      0.1383     3.4016     0.8945
N      0.0795     2.2176     0.5699
Mn     0.0000     0.0000     0.0000
C     -0.0353    -2.2564    -0.3840
O     -0.0531    -3.4455    -0.5838
H     -1.1112    -0.2937     1.4335
C      1.6839    -0.2953     1.5230
O      2.5649    -0.4477     2.3325
P     -2.2744     0.3335    -1.4402
C     -3.7045     0.3831    -0.3253
C     -3.4751     1.3814     0.8291
C     -3.9764    -1.0155     0.2573
C     -2.4135     1.7976    -2.5120
C     -2.4755     3.0966    -1.7028
C     -3.6485     1.7283    -3.4352
C     -2.6219    -1.0924    -2.4913
C     -1.6854    -1.1648    -3.6960
N     -0.3489    -1.5973    -3.2731
C      0.6838    -1.0744    -4.1698
C      1.1574     0.3070    -3.7035
P      1.8157     0.3132    -2.0198
C      3.1187    -0.9579    -2.0595
C      4.3340    -0.5161    -2.8910
C      3.5728    -1.3590    -0.6578
C      2.6420     1.9251    -1.9623
C      1.6401     3.0443    -2.2987
C      3.2763     2.1794    -0.5879
H     -0.6866     5.0801     1.8685
H      0.2445     5.4360     0.3552
H      1.1238     4.9873     1.8745
H     -4.6013     0.6992    -0.8922
H     -2.4089     1.4756     1.1024
H     -3.8608     2.3833     0.5655
H     -4.0333     1.0863     1.7430
H     -4.7688    -0.9682     1.0344
H     -4.3600    -1.7008    -0.5256
H     -3.0606    -1.4489     0.7104
H     -1.5173     1.8465    -3.1463
H     -3.5117     3.3306    -1.3846
H     -2.1345     3.9417    -2.3383
H     -1.8206     3.0599    -0.8225
H     -3.6108     0.8755    -4.1372
H     -4.5959     1.6808    -2.8639
H     -3.6867     2.6439    -4.0636
H     -3.6714    -1.0357    -2.8479
H     -2.5037    -2.0200    -1.8935
H     -1.6573    -0.1939    -4.2285
H     -2.1005    -1.9019    -4.4202
H     -0.3191    -2.6435    -3.3169
H      0.3026    -0.9877    -5.2135
H      1.5274    -1.7850    -4.2583
H      0.3174     1.0096    -3.7607
H      1.9458     0.6615    -4.3984
H      2.7036    -1.8675    -2.5253
H      4.0297    -0.1511    -3.8921
H      5.0047    -1.3867    -3.0538
H      4.9268     0.2632    -2.3695
H      4.4336    -2.0585    -0.7254
H      3.8928    -0.4959    -0.0501
H      2.7632    -1.9193    -0.1520
H      3.4427     1.9535    -2.7279
H      1.4542     3.0696    -3.3927
H      0.6681     2.8961    -1.7933
H      2.0414     4.0427    -2.0237
H      3.5433     3.2507    -0.4680
H      2.6002     1.8978     0.2383
H      4.2275     1.6219    -0.4943
68
{"conf": 1, "E": 136.8, "rms": -1.0, "geom": "OH", "total_charge": 0, "CA_charge": 1, "smiles": "C[C:1]#[5N:2]->[Mn+:3]1(<-[3C-:4]#[O+:5])(<-[4H-:6])(<-[6C-:7]#[O+:8])<-[1P:9]([CH:10]([CH3:11])[CH3:12])([CH:13]([CH3:14])[CH3:15])[CH2:16][CH2:17][NH:18][CH2:19][CH2:20][2P:21]->1([CH:22]([CH3:23])[CH3:24])[CH:25]([CH3:26])[CH3:27]", "smiles3D": "C([C:1]#[5N:2]->[Mn+:3]1(<-[3C-:4]#[O+:5])(<-[4H-:6])(<-[6C-:7]#[O+:8])<-[1P:9]([C:10]([C:11]([H:32])([H:33])[H:34])([C:12]([H:35])([H:36])[H:37])[H:31])([C:13]([C:14]([H:39])([H:40])[H:41])([C:15]([H:42])([H:43])[H:44])[H:38])[C:16]([H:45])([H:46])[C:17]([H:47])([H:48])[N:18]([H:49])[C:19]([H:50])([H:51])[C:20]([H:52])([H:53])[2P:21]->1([C:22]([C:23]([H:55])([H:56])[H:57])([C:24]([H:58])([H:59])[H:60])[H:54])[C:25]([C:26]([H:62])([H:63])[H:64])([C:27]([H:65])([H:66])[H:67])[H:61])([H:28])([H:29])[H:30]", "smiles3Dx": "C([C:1]#[5N:2]->[Mn+:3]1(<-[3C-:4]#[O+:5])(<-[4H-:6])(<-[6C-:7]#[O+:8])<-[1P:9]([C:10]([C:11]([H:32])([H:33])[H:34])([C:12]([H:35])([H:36])[H:37])[H:31])([C:13]([C:14]([H:39])([H:40])[H:41])([C:15]([H:42])([H:43])[H:44])[H:38])[C:16]([H:45])([H:46])[C:17]([H:47])([H:48])[N:18]([H:49])[C:19]([H:50])([H:51])[C:20]([H:52])([H:53])[2P:21]->1([C:22]([C:23]([H:55])([H:56])[H:57])([C:24]([H:58])([H:59])[H:60])[H:54])[C:25]([C:26]([H:62])([H:63])[H:64])([C:27]([H:65])([H:66])[H:67])[H:61])([H:28])([H:29])[H:30]", "dummies": []}
C     -1.1766     1.8719     4.4595
C     -0.8362     1.3249     3.1473
N     -0.5441     0.8693     2.0445
Mn     0.0000     0.0000     0.0000
C      0.5324    -1.0007    -1.9909
O      0.8151    -1.5290    -3.0374
H     -1.7468     0.1549    -0.5305
C     -0.7328    -2.0359     0.7466
O     -1.1266    -3.1076     1.1351
P      0.1951     2.5167    -1.0793
C     -0.1957     3.9096     0.0265
C      0.8115     4.0284     1.1710
C     -0.2457     5.2585    -0.7299
C     -1.0594     2.6602    -2.3822
C     -2.4783     2.8003    -1.7946
C     -1.0099     1.4445    -3.3104
C      1.6956     2.9887    -1.9623
C      2.7651     1.9290    -1.8430
N      3.3019     1.9328    -0.4839
C      4.3776     0.9582    -0.3491
C      3.8635    -0.4800    -0.2627
P      2.4899    -0.7054     0.8996
C      2.3921    -2.5101     1.1413
C      3.7319    -3.2397     0.9379
C      1.8160    -2.8708     2.5237
C      2.9501    -0.0116     2.5166
C      4.3621    -0.4297     2.9699
C      2.8371     1.5090     2.5069
H     -2.0591     1.3367     4.8661
H     -1.4109     2.9516     4.3592
H     -0.3153     1.7430     5.1468
H     -1.1960     3.7265     0.4728
H      0.7394     5.0270     1.6530
H      0.5558     3.3103     1.9668
H      1.8552     3.9024     0.8237
H     -0.9313     5.2547    -1.5940
H     -0.6288     6.0437    -0.0436
H      0.7547     5.5897    -1.0705
H     -0.8420     3.5601    -2.9939
H     -3.2394     2.6592    -2.5917
H     -2.6748     2.0649    -0.9933
H     -2.6484     3.8123    -1.3799
H      0.0274     1.2434    -3.6505
H     -1.6227     1.6439    -4.2153
H     -1.4290     0.5468    -2.8154
H      2.0884     3.9408    -1.5608
H      1.4605     3.1352    -3.0369
H      3.5707     2.1660    -2.5749
H      2.3385     0.9431    -2.1071
H      3.7333     2.8720    -0.3115
H      4.9868     1.1968     0.5434
H      5.0892     1.0341    -1.2028
H      3.5317    -0.8095    -1.2685
H      4.7163    -1.1104     0.0401
H      1.6941    -2.9025     0.3745
H      4.0176    -3.2330    -0.1350
H      4.5499    -2.8216     1.5523
H      3.6207    -4.3099     1.2156
H      2.5721    -2.7823     3.3276
H      1.4704    -3.9265     2.5137
H      0.9442    -2.2379     2.7847
H      2.2261    -0.3845     3.2684
H      4.6653     0.1743     3.8521
H      5.1313    -0.2898     2.1900
H      4.3804    -1.4806     3.3086
H      2.5633     1.8742     3.5198
H      3.7798     2.0131     2.2179
H      2.0419     1.7950     1.8092
68
{"conf": 2, "E": 130.46, "rms": -1.0, "geom": "OH", "total_charge": 0, "CA_charge": 1, "smiles": "C[C:1]#[5N:2]->[Mn+:3]1(<-[3C-:4]#[O+:5])(<-[4H-:6])(<-[6C-:7]#[O+:8])<-[1P:9]([CH:10]([CH3:11])[CH3:12])([CH:13]([CH3:14])[CH3:15])[CH2:16][CH2:17][NH:18][CH2:19][CH2:20][2P:21]->1([CH:22]([CH3:23])[CH3:24])[CH:25]([CH3:26])[CH3:27]", "smiles3D": "C([C:1]#[5N:2]->[Mn+:3]1(<-[3C-:4]#[O+:5])(<-[4H-:6])(<-[6C-:7]#[O+:8])<-[1P:9]([C:10]([C:11]([H:32])([H:33])[H:34])([C:12]([H:35])([H:36])[H:37])[H:31])([C:13]([C:14]([H:39])([H:40])[H:41])([C:15]([H:42])([H:43])[H:44])[H:38])[C:16]([H:45])([H:46])[C:17]([H:47])([H:48])[N:18]([H:49])[C:19]([H:50])([H:51])[C:20]([H:52])([H:53])[2P:21]->1([C:22]([C:23]([H:55])([H:56])[H:57])([C:24]([H:58])([H:59])[H:60])[H:54])[C:25]([C:26]([H:62])([H:63])[H:64])([C:27]([H:65])([H:66])[H:67])[H:61])([H:28])([H:29])[H:30]", "smiles3Dx": "C([C:1]#[5N:2]->[Mn+:3]1(<-[3C-:4]#[O+:5])(<-[4H-:6])(<-[6C-:7]#[O+:8])<-[1P:9]([C:10]([C:11]([H:32])([H:33])[H:34])([C:12]([H:35])([H:36])[H:37])[H:31])([C:13]([C:14]([H:39])([H:40])[H:41])([C:15]([H:42])([H:43])[H:44])[H:38])[C:16]([H:45])([H:46])[C:17]([H:47])([H:48])[N:18]([H:49])[C:19]([H:50])([H:51])[C:20]([H:52])([H:53])[2P:21]->1([C:22]([C:23]([H:55])([H:56])[H:57])([C:24]([H:58])([H:59])[H:60])[H:54])[C:25]([C:26]([H:62])([H:63])[H:64])([C:27]([H:65])([H:66])[H:67])[H:61])([H:28])([H:29])[H:30]", "dummies": []}
C      1.1907    -1.7406    -4.5103
C      0.8454    -1.2331    -3.1837
N      0.5518    -0.8049    -2.0703
Mn     0.0000     0.0000     0.0000
C     -0.4252     0.7955     2.1045
O     -0.6455     1.2138     3.2140
H      1.7625     0.4146     0.2925
C      0.4969    -2.0209     0.9553
O      0.7585    -3.0849     1.4590
P     -0.2570     2.4511    -1.1289
C     -0.5143     3.7436     0.1147
C     -0.8487     5.1111    -0.5144
C      0.7262     3.8859     1.0051
C      1.2106     2.9504    -2.0757
C      2.4612     2.2474    -1.5417
C      1.0592     2.6254    -3.5715
C     -1.6324     2.5965    -2.2844
C     -2.9781     2.4826    -1.5570
N     -4.0258     1.8620    -2.3822
C     -4.4287     0.5309    -1.9010
C     -3.2826    -0.5069    -1.9348
P     -2.5455    -0.9185    -0.3247
C     -3.7070    -0.5812     1.0452
C     -3.7260     0.9036     1.4739
C     -3.3337    -1.4326     2.2776
C     -2.4658    -2.7362    -0.3825
C     -1.5515    -3.2131    -1.5207
C     -3.8581    -3.3905    -0.5449
H      2.1684    -2.2626    -4.4634
H      0.4077    -2.4498    -4.8488
H      1.2567    -0.8934    -5.2234
H     -1.3676     3.4376     0.7564
H     -0.0432     5.4884    -1.1726
H     -0.9911     5.8593     0.2943
H     -1.7942     5.0900    -1.0840
H      1.0689     2.9002     1.3770
H      0.4819     4.5150     1.8874
H      1.5604     4.3737     0.4584
H      1.3595     4.0407    -1.9733
H      2.4195     1.1576    -1.7441
H      3.3623     2.6512    -2.0510
H      2.5962     2.4275    -0.4579
H      2.0188     2.8067    -4.1016
H      0.3099     3.2879    -4.0496
H      0.7752     1.5643    -3.7261
H     -1.5416     1.7921    -3.0386
H     -1.5829     3.5749    -2.8043
H     -2.8211     1.9224    -0.6367
H     -3.3350     3.4864    -1.2536
H     -3.7584     1.8096    -3.3933
H     -4.9675     0.5999    -0.9501
H     -5.2152     0.1664    -2.5983
H     -3.6820    -1.4261    -2.3918
H     -2.4774    -0.1428    -2.5973
H     -4.7319    -0.8612     0.7298
H     -4.4192     1.5147     0.8697
H     -2.7307     1.3641     1.4548
H     -4.1121     1.0141     2.5094
H     -3.5509    -2.5061     2.1211
H     -2.2611    -1.3108     2.5357
H     -3.9416    -1.1399     3.1599
H     -2.0271    -3.0946     0.5702
H     -1.5995    -4.3199    -1.6056
H     -1.8350    -2.7830    -2.5023
H     -0.4988    -2.9650    -1.3037
H     -3.7712    -4.4724    -0.3082
H     -4.6191    -2.9823     0.1424
H     -4.2453    -3.3282    -1.5807
68
{"conf": 3, "E": 136.48, "rms": -1.0, "geom": "OH", "total_charge": 0, "CA_charge": 1, "smiles": "C[C:1]#[5N:2]->[Mn+:3]1(<-[3C-:4]#[O+:5])(<-[4H-:6])(<-[6C-:7]#[O+:8])<-[1P:9]([CH:10]([CH3:11])[CH3:12])([CH:13]([CH3:14])[CH3:15])[CH2:16][CH2:17][NH:18][CH2:19][CH2:20][2P:21]->1([CH:22]([CH3:23])[CH3:24])[CH:25]([CH3:26])[CH3:27]", "smiles3D": "C([C:1]#[5N:2]->[Mn+:3]1(<-[3C-:4]#[O+:5])(<-[4H-:6])(<-[6C-:7]#[O+:8])<-[1P:9]([C:10]([C:11]([H:32])([H:33])[H:34])([C:12]([H:35])([H:36])[H:37])[H:31])([C:13]([C:14]([H:39])([H:40])[H:41])([C:15]([H:42])([H:43])[H:44])[H:38])[C:16]([H:45])([H:46])[C:17]([H:47])([H:48])[N:18]([H:49])[C:19]([H:50])([H:51])[C:20]([H:52])([H:53])[2P:21]->1([C:22]([C:23]([H:55])([H:56])[H:57])([C:24]([H:58])([H:59])[H:60])[H:54])[C:25]([C:26]([H:62])([H:63])[H:64])([C:27]([H:65])([H:66])[H:67])[H:61])([H:28])([H:29])[H:30]", "smiles3Dx": "C([C:1]#[5N:2]->[Mn+:3]1(<-[3C-:4]#[O+:5])(<-[4H-:6])(<-[6C-:7]#[O+:8])<-[1P:9]([C:10]([C:11]([H:32])([H:33])[H:34])([C:12]([H:35])([H:36])[H:37])[H:31])([C:13]([C:14]([H:39])([H:40])[H:41])([C:15]([H:42])([H:43])[H:44])[H:38])[C:16]([H:45])([H:46])[C:17]([H:47])([H:48])[N:18]([H:49])[C:19]([H:50])([H:51])[C:20]([H:52])([H:53])[2P:21]->1([C:22]([C:23]([H:55])([H:56])[H:57])([C:24]([H:58])([H:59])[H:60])[H:54])[C:25]([C:26]([H:62])([H:63])[H:64])([C:27]([H:65])([H:66])[H:67])[H:61])([H:28])([H:29])[H:30]", "dummies": []}
C      1.1871    -4.4090     1.9844
C      0.8321    -3.1171     1.3994
N      0.5363    -2.0298     0.9105
Mn     0.0000     0.0000     0.0000
C     -0.5566     1.9846    -0.9960
O     -0.8502     3.0290    -1.5226
H     -1.6723    -0.0692     0.7621
C     -0.9677    -1.1039    -1.7551
O     -1.4859    -1.6883    -2.6740
P      0.7195     1.1832     2.3125
C      0.8354     2.9926     2.2047
C      1.5650     3.6326     3.4109
C     -0.5668     3.6102     2.0527
C     -0.5800     0.8119     3.5262
C     -0.3410     1.4617     4.9026
C     -0.7174    -0.7050     3.7010
C      2.2401     0.4747     2.9889
C      3.5132     1.2271     2.5894
N      3.4733     1.6790     1.1908
C      4.4267     0.9641     0.3421
C      3.8341    -0.3233    -0.2393
P      2.3840    -0.0637    -1.3014
C      2.2700    -1.5504    -2.3511
C      3.6205    -2.2465    -2.5866
C      1.6085    -1.2498    -3.7106
C      2.6892     1.3348    -2.4257
C      2.5893     2.6853    -1.6934
C      4.0457     1.2217    -3.1547
H      2.2047    -4.6981     1.6503
H      0.4570    -5.1768     1.6559
H      1.1692    -4.3299     3.0909
H      1.4033     3.2412     1.2899
H      2.5176     4.0892     3.0685
H      0.9761     4.4581     3.8658
H      1.8037     2.9180     4.2197
H     -0.4729     4.6626     1.7096
H     -1.1294     3.6148     3.0070
H     -1.1726     3.0612     1.3075
H     -1.5427     1.1957     3.1270
H      0.6050     1.1410     5.3770
H     -1.1604     1.1654     5.5917
H     -0.3874     2.5635     4.8543
H      0.2332    -1.1643     4.0446
H     -1.5055    -0.9346     4.4496
H     -1.0333    -1.1748     2.7508
H      2.3208    -0.5695     2.6237
H      2.1826     0.4458     4.0906
H      4.3712     0.5509     2.8017
H      3.6855     2.0847     3.2692
H      3.7497     2.6894     1.1782
H      5.3574     0.7094     0.8965
H      4.7987     1.6252    -0.4555
H      3.5446    -0.9959     0.5937
H      4.6354    -0.8128    -0.8146
H      1.6162    -2.2724    -1.8171
H      3.4985    -3.0593    -3.3344
H      3.9698    -2.7416    -1.6562
H      4.3919    -1.5518    -2.9721
H      0.7509    -0.5578    -3.6180
H      1.2237    -2.1968    -4.1458
H      2.3218    -0.8273    -4.4428
H      1.8928     1.3299    -3.1959
H      3.5753     3.1137    -1.4268
H      2.1032     3.4282    -2.3613
H      1.9742     2.6109    -0.7826
H      4.8802     0.9210    -2.4975
H      3.9952     0.4944    -3.9838
H      4.3088     2.1948    -3.6221
68
{"conf": 4, "E": 124.55, "rms": -1.0, "geom": "OH", "total_charge": 0, "CA_charge": 1, "smiles": "C[C:1]#[5N:2]->[Mn+:3]1(<-[3C-:4]#[O+:5])(<-[4H-:6])(<-[6C-:7]#[O+:8])<-[1P:9]([CH:10]([CH3:11])[CH3:12])([CH:13]([CH3:14])[CH3:15])[CH2:16][CH2:17][NH:18][CH2:19][CH2:20][2P:21]->1([CH:22]([CH3:23])[CH3:24])[CH:25]([CH3:26])[CH3:27]", "smiles3D": "C([C:1]#[5N:2]->[Mn+:3]1(<-[3C-:4]#[O+:5])(<-[4H-:6])(<-[6C-:7]#[O+:8])<-[1P:9]([C:10]([C:11]([H:32])([H:33])[H:34])([C:12]([H:35])([H:36])[H:37])[H:31])([C:13]([C:14]([H:39])([H:40])[H:41])([C:15]([H:42])([H:43])[H:44])[H:38])[C:16]([H:45])([H:46])[C:17]([H:47])([H:48])[N:18]([H:49])[C:19]([H:50])([H:51])[C:20]([H:52])([H:53])[2P:21]->1([C:22]([C:23]([H:55])([H:56])[H:57])([C:24]([H:58])([H:59])[H:60])[H:54])[C:25]([C:26]([H:62])([H:63])[H:64])([C:27]([H:65])([H:66])[H:67])[H:61])([H:28])([H:29])[H:30]", "smiles3Dx": "C([C:1]#[5N:2]->[Mn+:3]1(<-[3C-:4]#[O+:5])(<-[4H-:6])(<-[6C-:7]#[O+:8])<-[1P:9]([C:10]([C:11]([H:32])([H:33])[H:34])([C:12]([H:35])([H:36])[H:37])[H:31])([C:13]([C:14]([H:39])([H:40])[H:41])([C:15]([H:42])([H:43])[H:44])[H:38])[C:16]([H:45])([H:46])[C:17]([H:47])([H:48])[N:18]([H:49])[C:19]([H:50])([H:51])[C:20]([H:52])([H:53])[2P:21]->1([C:22]([C:23]([H:55])([H:56])[H:57])([C:24]([H:58])([H:59])[H:60])[H:54])[C:25]([C:26]([H:62])([H:63])[H:64])([C:27]([H:65])([H:66])[H:67])[H:61])([H:28])([H:29])[H:30]", "dummies": []}
C      4.2895     2.2070     1.2378
C      3.0245     1.5609     0.8924
N      1.9610     1.0146     0.6072
Mn     0.0000     0.0000     0.0000
C     -1.9199    -0.8596    -0.8990
O     -2.9312    -1.3043    -1.3830
H      0.9097    -0.7075    -1.4298
C     -0.3209     1.8669    -1.2847
O     -0.4870     2.8497    -1.9636
P      0.5841    -2.3009     1.3557
C     -0.7854    -3.4892     1.4497
C     -1.4152    -3.7721     0.0703
C     -0.3409    -4.8138     2.1014
C      1.9955    -3.1790     0.6297
C      1.6804    -3.7240    -0.7701
C      3.2048    -2.2411     0.5431
C      1.0730    -2.1583     3.0927
C      1.6313    -0.7832     3.4422
N      0.5519     0.0696     3.9452
C      0.7740     1.4974     3.7107
C     -0.4427     2.1959     3.0695
P     -1.4482     1.1298     1.9995
C     -2.2483    -0.0871     3.0933
C     -2.6737     0.5316     4.4388
C     -3.4676    -0.7330     2.4298
C     -2.7956     2.2261     1.4508
C     -2.2977     3.6627     1.2192
C     -3.4615     1.7209     0.1621
H      4.6405     2.8158     0.3795
H      4.1399     2.8619     2.1206
H      5.0460     1.4315     1.4766
H     -1.5691    -3.0432     2.0976
H     -0.9460    -3.1996    -0.7475
H     -2.4956    -3.5172     0.0975
H     -1.3530    -4.8459    -0.2099
H      0.3880    -5.3614     1.4709
H     -1.2267    -5.4704     2.2374
H      0.0968    -4.6537     3.1064
H      2.2670    -4.0326     1.2854
H      2.6071    -4.1103    -1.2459
H      1.2621    -2.9415    -1.4321
H      0.9915    -4.5877    -0.7135
H      4.0708    -2.7735     0.0950
H      3.5213    -1.9109     1.5526
H      2.9757    -1.3574    -0.0866
H      0.1982    -2.3741     3.7414
H      1.8533    -2.9186     3.3070
H      2.1464    -0.3620     2.5703
H      2.4044    -0.8959     4.2356
H      0.4436    -0.1005     4.9735
H      0.9887     2.0026     4.6795
H      1.6708     1.6980     3.0991
H     -1.0847     2.6149     3.8704
H     -0.0587     3.0409     2.4629
H     -1.5309    -0.8969     3.2976
H     -3.3165     1.4240     4.3035
H     -3.2462    -0.2132     5.0320
H     -1.7954     0.8041     5.0550
H     -4.3139    -0.0212     2.3414
H     -3.1993    -1.1566     1.4439
H     -3.8189    -1.5824     3.0539
H     -3.5696     2.2603     2.2424
H     -2.0747     4.1612     2.1852
H     -3.0889     4.2728     0.7329
H     -1.3992     3.6803     0.5690
H     -4.3419     2.3580    -0.0689
H     -3.8452     0.6932     0.2515
H     -2.7839     1.7790    -0.7047
68
{"conf": 5, "E": 144.65, "rms": -1.0, "geom": "OH", "total_charge": 0, "CA_charge": 1, "smiles": "C[C:1]#[5N:2]->[Mn+:3]1(<-[3C-:4]#[O+:5])(<-[4H-:6])(<-[6C-:7]#[O+:8])<-[1P:9]([CH:10]([CH3:11])[CH3:12])([CH:13]([CH3:14])[CH3:15])[CH2:16][CH2:17][NH:18][CH2:19][CH2:20][2P:21]->1([CH:22]([CH3:23])[CH3:24])[CH:25]([CH3:26])[CH3:27]", "smiles3D": "C([C:1]#[5N:2]->[Mn+:3]1(<-[3C-:4]#[O+:5])(<-[4H-:6])(<-[6C-:7]#[O+:8])<-[1P:9]([C:10]([C:11]([H:32])([H:33])[H:34])([C:12]([H:35])([H:36])[H:37])[H:31])([C:13]([C:14]([H:39])([H:40])[H:41])([C:15]([H:42])([H:43])[H:44])[H:38])[C:16]([H:45])([H:46])[C:17]([H:47])([H:48])[N:18]([H:49])[C:19]([H:50])([H:51])[C:20]([H:52])([H:53])[2P:21]->1([C:22]([C:23]([H:55])([H:56])[H:57])([C:24]([H:58])([H:59])[H:60])[H:54])[C:25]([C:26]([H:62])([H:63])[H:64])([C:27]([H:65])([H:66])[H:67])[H:61])([H:28])([H:29])[H:30]", "smiles3Dx": "C([C:1]#[5N:2]->[Mn+:3]1(<-[3C-:4]#[O+:5])(<-[4H-:6])(<-[6C-:7]#[O+:8])<-[1P:9]([C:10]([C:11]([H:32])([H:33])[H:34])([C:12]([H:35])([H:36])[H:37])[H:31])([C:13]([C:14]([H:39])([H:40])[H:41])([C:15]([H:42])([H:43])[H:44])[H:38])[C:16]([H:45])([H:46])[C:17]([H:47])([H:48])[N:18]([H:49])[C:19]([H:50])([H:51])[C:20]([H:52])([H:53])[2P:21]->1([C:22]([C:23]([H:55])([H:56])[H:57])([C:24]([H:58])([H:59])[H:60])[H:54])[C:25]([C:26]([H:62])([H:63])[H:64])([C:27]([H:65])([H:66])[H:67])[H:61])([H:28])([H:29])[H:30]", "dummies": []}
C      4.4026     0.4002     2.3140
C      3.1134     0.2962     1.6332
N      2.0325     0.2075     1.0550
Mn     0.0000     0.0000     0.0000
C     -2.1922    -0.2414    -0.5974
O     -3.3561    -0.3689    -0.8877
H     -0.4251     1.6834     0.6066
C     -0.7193    -0.7307     2.0481
O     -1.0984    -1.1120     3.1276
P      0.7145     1.3012    -2.3239
C      1.7922     2.7293    -1.9753
C      0.9658     3.9744    -1.5735
C      2.7630     2.4429    -0.8249
C     -0.7026     2.0376    -3.2081
C     -0.2561     2.9077    -4.4165
C     -1.6645     0.9697    -3.7444
C      1.5003     0.3396    -3.6468
C      2.9971     0.0297    -3.4428
N      3.1922    -1.3268    -2.9149
C      3.0636    -1.3531    -1.4597
C      2.4848    -2.6824    -0.9719
P      0.6954    -2.5526    -0.7348
C      0.3768    -3.7411     0.5919
C     -1.1351    -3.8328     0.8816
C      1.1544    -3.3694     1.8724
C     -0.1340    -3.3412    -2.1540
C     -1.3054    -2.4907    -2.6144
C      0.7975    -3.6328    -3.3415
H      4.9073     1.3387     2.0055
H      5.0355    -0.4682     2.0383
H      4.2417     0.4084     3.4115
H      2.3863     2.9657    -2.8827
H      0.2460     3.7243    -0.7651
H      1.6403     4.7723    -1.1941
H      0.4147     4.4329    -2.4124
H      3.2819     1.4781    -0.9015
H      3.5524     3.2246    -0.8126
H      2.2335     2.5057     0.1473
H     -1.2626     2.6790    -2.4949
H      0.7371     3.3758    -4.3144
H     -0.2206     2.3180    -5.3582
H     -0.9982     3.7191    -4.5741
H     -2.4645     1.4588    -4.3413
H     -2.1819     0.4427    -2.9434
H     -1.1528     0.2450    -4.4099
H      0.9483    -0.6066    -3.7641
H      1.4033     0.9025    -4.5937
H      3.4622     0.0567    -4.4539
H      3.5591     0.7909    -2.8786
H      4.1589    -1.6449    -3.1627
H      2.4019    -0.5474    -1.1276
H      4.0596    -1.1822    -0.9909
H      2.7373    -3.4889    -1.6782
H      2.9578    -2.9237    -0.0022
H      0.7242    -4.7429     0.2560
H     -1.3284    -4.3643     1.8372
H     -1.6500    -4.4199     0.0954
H     -1.6164    -2.8390     0.9188
H      0.6263    -3.6990     2.7919
H      1.3502    -2.2838     1.9504
H      2.1364    -3.8871     1.8781
H     -0.5407    -4.3177    -1.8242
H     -2.1090    -2.5318    -1.8532
H     -1.7397    -2.8773    -3.5609
H     -0.9682    -1.4552    -2.7710
H      1.4804    -4.4743    -3.1070
H      0.2030    -3.9820    -4.2126
H      1.3617    -2.7514    -3.6702
68
{"conf": 6, "E": 124.25, "rms": -1.0, "geom": "OH", "total_charge": 0, "CA_charge": 1, "smiles": "C[C:1]#[5N:2]->[Mn+:3]1(<-[3C-:4]#[O+:5])(<-[4H-:6])(<-[6C-:7]#[O+:8])<-[1P:9]([CH:10]([CH3:11])[CH3:12])([CH:13]([CH3:14])[CH3:15])[CH2:16][CH2:17][NH:18][CH2:19][CH2:20][2P:21]->1([CH:22]([CH3:23])[CH3:24])[CH:25]([CH3:26])[CH3:27]", "smiles3D": "C([C:1]#[5N:2]->[Mn+:3]1(<-[3C-:4]#[O+:5])(<-[4H-:6])(<-[6C-:7]#[O+:8])<-[1P:9]([C:10]([C:11]([H:32])([H:33])[H:34])([C:12]([H:35])([H:36])[H:37])[H:31])([C:13]([C:14]([H:39])([H:40])[H:41])([C:15]([H:42])([H:43])[H:44])[H:38])[C:16]([H:45])([H:46])[C:17]([H:47])([H:48])[N:18]([H:49])[C:19]([H:50])([H:51])[C:20]([H:52])([H:53])[2P:21]->1([C:22]([C:23]([H:55])([H:56])[H:57])([C:24]([H:58])([H:59])[H:60])[H:54])[C:25]([C:26]([H:62])([H:63])[H:64])([C:27]([H:65])([H:66])[H:67])[H:61])([H:28])([H:29])[H:30]", "smiles3Dx": "C([C:1]#[5N:2]->[Mn+:3]1(<-[3C-:4]#[O+:5])(<-[4H-:6])(<-[6C-:7]#[O+:8])<-[1P:9]([C:10]([C:11]([H:32])([H:33])[H:34])([C:12]([H:35])([H:36])[H:37])[H:31])([C:13]([C:14]([H:39])([H:40])[H:41])([C:15]([H:42])([H:43])[H:44])[H:38])[C:16]([H:45])([H:46])[C:17]([H:47])([H:48])[N:18]([H:49])[C:19]([H:50])([H:51])[C:20]([H:52])([H:53])[2P:21]->1([C:22]([C:23]([H:55])([H:56])[H:57])([C:24]([H:58])([H:59])[H:60])[H:54])[C:25]([C:26]([H:62])([H:63])[H:64])([C:27]([H:65])([H:66])[H:67])[H:61])([H:28])([H:29])[H:30]", "dummies": []}
C      4.1821     0.2240     2.6960
C      2.9539     0.1476     1.9074
N      1.9178     0.0818     1.2495
Mn     0.0000     0.0000     0.0000
C     -1.7761     0.1577    -1.4325
O     -2.6998     0.2463    -2.2031
H      1.0313    -0.4470    -1.4521
C      0.3691     2.1863    -0.5696
O      0.5645     3.3370    -0.8729
P     -0.3633    -2.6791     0.4154
C      0.6773    -3.3656     1.7348
C      2.1631    -2.9958     1.5602
C      0.5306    -4.8969     1.8359
C     -0.0295    -3.6568    -1.0760
C      1.4477    -3.5960    -1.4895
C     -0.8962    -3.1555    -2.2362
C     -2.0086    -3.2614     0.8991
C     -3.1288    -2.3107     0.4885
N     -3.3938    -1.3699     1.5795
C     -3.9142    -0.0766     1.1338
C     -3.1709     1.1169     1.7710
P     -1.4281     0.7979     2.1645
C     -1.4209    -0.4137     3.5240
C     -0.0806    -0.4294     4.2629
C     -2.5544    -0.1595     4.5361
C     -0.8652     2.3568     2.9191
C      0.6627     2.5051     2.8594
C     -1.5081     3.5776     2.2398
H      4.8122    -0.6642     2.4844
H      3.9253     0.2471     3.7750
H      4.7372     1.1460     2.4274
H      0.3276    -2.9304     2.6942
H      2.3367    -2.2959     0.7249
H      2.8027    -3.8861     1.3783
H      2.5390    -2.5299     2.4953
H      0.9284    -5.4114     0.9383
H     -0.5224    -5.2028     1.9927
H      1.1056    -5.2621     2.7137
H     -0.2955    -4.7166    -0.8807
H      2.0739    -4.2003    -0.8076
H      1.8220    -2.5556    -1.5337
H      1.5817    -4.0471    -2.4959
H     -1.9735    -3.2669    -2.0022
H     -0.6678    -2.0965    -2.4718
H     -0.7031    -3.7628    -3.1463
H     -2.1922    -4.2462     0.4202
H     -2.0392    -3.4062     1.9995
H     -4.0502    -2.9045     0.2925
H     -2.8779    -1.8227    -0.4615
H     -4.0768    -1.8091     2.2417
H     -3.9098     0.0339     0.0341
H     -4.9903     0.0033     1.4085
H     -3.2207     1.9606     1.0533
H     -3.7011     1.4235     2.6953
H     -1.5596    -1.4186     3.0963
H     -0.0508    -1.3004     4.9521
H      0.7562    -0.5601     3.5512
H      0.0583     0.4808     4.8818
H     -3.5472    -0.3657     4.0921
H     -2.4524    -0.8533     5.3979
H     -2.5385     0.8758     4.9305
H     -1.1663     2.3651     3.9849
H      1.0328     2.5862     1.8259
H      1.1913     1.6838     3.3655
H      0.9637     3.4335     3.3901
H     -2.5826     3.6535     2.5062
H     -1.0344     4.5159     2.6000
H     -1.3951     3.5342     1.1373
68
{"conf": 7, "E": 136.87, "rms": -1.0, "geom": "OH", "total_charge": 0, "CA_charge": 1, "smiles": "C[C:1]#[5N:2]->[Mn+:3]1(<-[3C-:4]#[O+:5])(<-[4H-:6])(<-[6C-:7]#[O+:8])<-[1P:9]([CH:10]([CH3:11])[CH3:12])([CH:13]([CH3:14])[CH3:15])[CH2:16][CH2:17][NH:18][CH2:19][CH2:20][2P:21]->1([CH:22]([CH3:23])[CH3:24])[CH:25]([CH3:26])[CH3:27]", "smiles3D": "C([C:1]#[5N:2]->[Mn+:3]1(<-[3C-:4]#[O+:5])(<-[4H-:6])(<-[6C-:7]#[O+:8])<-[1P:9]([C:10]([C:11]([H:32])([H:33])[H:34])([C:12]([H:35])([H:36])[H:37])[H:31])([C:13]([C:14]([H:39])([H:40])[H:41])([C:15]([H:42])([H:43])[H:44])[H:38])[C:16]([H:45])([H:46])[C:17]([H:47])([H:48])[N:18]([H:49])[C:19]([H:50])([H:51])[C:20]([H:52])([H:53])[2P:21]->1([C:22]([C:23]([H:55])([H:56])[H:57])([C:24]([H:58])([H:59])[H:60])[H:54])[C:25]([C:26]([H:62])([H:63])[H:64])([C:27]([H:65])([H:66])[H:67])[H:61])([H:28])([H:29])[H:30]", "smiles3Dx": "C([C:1]#[5N:2]->[Mn+:3]1(<-[3C-:4]#[O+:5])(<-[4H-:6])(<-[6C-:7]#[O+:8])<-[1P:9]([C:10]([C:11]([H:32])([H:33])[H:34])([C:12]([H:35])([H:36])[H:37])[H:31])([C:13]([C:14]([H:39])([H:40])[H:41])([C:15]([H:42])([H:43])[H:44])[H:38])[C:16]([H:45])([H:46])[C:17]([H:47])([H:48])[N:18]([H:49])[C:19]([H:50])([H:51])[C:20]([H:52])([H:53])[2P:21]->1([C:22]([C:23]([H:55])([H:56])[H:57])([C:24]([H:58])([H:59])[H:60])[H:54])[C:25]([C:26]([H:62])([H:63])[H:64])([C:27]([H:65])([H:66])[H:67])[H:61])([H:28])([H:29])[H:30]", "dummies": []}
C      0.6123    -4.9371    -0.2234
C      0.4418    -3.4876    -0.1426
N      0.2973    -2.2691    -0.0678
Mn     0.0000     0.0000     0.0000
C     -0.3515     2.2273    -0.3874
O     -0.5253     3.4003    -0.6081
H     -0.8348    -0.2108    -1.6151
C      1.9249     0.2020    -1.2207
O      2.9352     0.3095    -1.8704
P     -2.4051    -0.4122     1.1923
C     -2.2086    -1.2150     2.8133
C     -3.3491    -0.9034     3.8048
C     -2.0643    -2.7368     2.6745
C     -3.4122    -1.5272     0.1665
C     -3.3923    -1.0714    -1.3021
C     -4.8706    -1.6208     0.6503
C     -3.4341     1.0612     1.4257
C     -2.6734     2.2488     2.0374
N     -1.7679     1.8195     3.1089
C     -0.4265     2.4062     3.0279
C      0.5861     1.4197     3.6082
P      1.4253     0.4422     2.3306
C      2.9224     1.4258     2.0276
C      2.6054     2.6999     1.2379
C      4.0022     0.6035     1.2870
C      2.1252    -1.0021     3.2038
C      1.9722    -2.2671     2.3803
C      1.5238    -1.2364     4.5995
H     -0.3309    -5.4364     0.0798
H      0.8652    -5.2226    -1.2650
H      1.4313    -5.2499     0.4565
H     -1.2722    -0.8328     3.2502
H     -3.3740     0.1593     4.0968
H     -4.3457    -1.1838     3.4291
H     -3.1814    -1.4697     4.7459
H     -3.0368    -3.2242     2.4579
H     -1.6803    -3.1613     3.6267
H     -1.3434    -2.9999     1.8811
H     -2.9708    -2.5434     0.2062
H     -3.3614     0.0331    -1.4036
H     -2.5236    -1.5251    -1.8182
H     -4.2839    -1.4375    -1.8545
H     -5.3744    -0.6344     0.6747
H     -5.4515    -2.2666    -0.0424
H     -4.9408    -2.1253     1.6271
H     -4.2909     0.8138     2.0805
H     -3.8364     1.3745     0.4406
H     -2.1718     2.8164     1.2391
H     -3.4241     2.9607     2.4491
H     -2.1829     2.0889     4.0327
H     -0.1462     2.6914     2.0103
H     -0.4018     3.3455     3.6258
H      0.0533     0.7554     4.3090
H      1.3481     1.9869     4.1832
H      3.3425     1.7321     3.0104
H      1.9389     3.3695     1.8134
H      2.1693     2.4654     0.2512
H      3.5393     3.2768     1.0664
H      3.5783    -0.2365     0.7095
H      4.6011     1.2318     0.5934
H      4.7225     0.1772     2.0162
H      3.2085    -0.8300     3.3510
H      2.3905    -2.1229     1.3650
H      0.9082    -2.5658     2.3515
H      2.5419    -3.0962     2.8522
H      0.4386    -1.4517     4.5578
H      1.7390    -0.3801     5.2724
H      2.0107    -2.1190     5.0672
68
{"conf": 8, "E": 130.47, "rms": -1.0, "geom": "OH", "total_charge": 0, "CA_charge": 1, "smiles": "C[C:1]#[5N:2]->[Mn+:3]1(<-[3C-:4]#[O+:5])(<-[4H-:6])(<-[6C-:7]#[O+:8])<-[1P:9]([CH:10]([CH3:11])[CH3:12])([CH:13]([CH3:14])[CH3:15])[CH2:16][CH2:17][NH:18][CH2:19][CH2:20][2P:21]->1([CH:22]([CH3:23])[CH3:24])[CH:25]([CH3:26])[CH3:27]", "smiles3D": "C([C:1]#[5N:2]->[Mn+:3]1(<-[3C-:4]#[O+:5])(<-[4H-:6])(<-[6C-:7]#[O+:8])<-[1P:9]([C:10]([C:11]([H:32])([H:33])[H:34])([C:12]([H:35])([H:36])[H:37])[H:31])([C:13]([C:14]([H:39])([H:40])[H:41])([C:15]([H:42])([H:43])[H:44])[H:38])[C:16]([H:45])([H:46])[C:17]([H:47])([H:48])[N:18]([H:49])[C:19]([H:50])([H:51])[C:20]([H:52])([H:53])[2P:21]->1([C:22]([C:23]([H:55])([H:56])[H:57])([C:24]([H:58])([H:59])[H:60])[H:54])[C:25]([C:26]([H:62])([H:63])[H:64])([C:27]([H:65])([H:66])[H:67])[H:61])([H:28])([H:29])[H:30]", "smiles3Dx": "C([C:1]#[5N:2]->[Mn+:3]1(<-[3C-:4]#[O+:5])(<-[4H-:6])(<-[6C-:7]#[O+:8])<-[1P:9]([C:10]([C:11]([H:32])([H:33])[H:34])([C:12]([H:35])([H:36])[H:37])[H:31])([C:13]([C:14]([H:39])([H:40])[H:41])([C:15]([H:42])([H:43])[H:44])[H:38])[C:16]([H:45])([H:46])[C:17]([H:47])([H:48])[N:18]([H:49])[C:19]([H:50])([H:51])[C:20]([H:52])([H:53])[2P:21]->1([C:22]([C:23]([H:55])([H:56])[H:57])([C:24]([H:58])([H:59])[H:60])[H:54])[C:25]([C:26]([H:62])([H:63])[H:64])([C:27]([H:65])([H:66])[H:67])[H:61])([H:28])([H:29])[H:30]", "dummies": []}
C     -0.2380     4.8588     1.0698
C     -0.1729     3.4327     0.7549
N     -0.1248     2.2340     0.4897
Mn     0.0000     0.0000     0.0000
C      0.2859    -2.2261    -0.4662
O      0.4347    -3.3973    -0.7120
H      0.6414    -0.2795     1.6994
C      2.1895     0.3547    -0.5678
O      3.3434     0.5410    -0.8648
P     -2.4334    -0.5323     1.0699
C     -2.3950    -2.1068     1.9768
C     -3.5918    -2.2652     2.9286
C     -1.0859    -2.2670     2.7611
C     -3.1089     0.7068     2.2151
C     -2.0789     1.0692     3.2950
C     -3.5484     1.9841     1.4878
C     -3.7213    -0.7975    -0.1543
C     -3.3286    -1.9481    -1.1001
N     -3.8378    -1.7727    -2.4664
C     -3.1991    -0.6687    -3.2024
C     -1.6753    -0.8383    -3.4317
P     -0.6816     0.4369    -2.6124
C      0.8807     0.4577    -3.5408
C      1.4882    -0.9510    -3.6017
C      0.7415     1.0055    -4.9701
C     -1.4161     2.0719    -2.9200
C     -2.3295     2.4845    -1.7544
C     -2.1931     2.1615    -4.2618
H     -0.3881     4.9890     2.1612
H     -1.0866     5.3183     0.5226
H      0.7091     5.3488     0.7641
H     -2.4408    -2.9321     1.2384
H     -4.5510    -2.0554     2.4144
H     -3.4939    -1.6184     3.8247
H     -3.6378    -3.3158     3.2868
H     -1.1208    -3.1980     3.3666
H     -0.8896    -1.4242     3.4456
H     -0.2286    -2.3726     2.0741
H     -4.0064     0.2882     2.7101
H     -1.0632     1.1887     2.8647
H     -2.0640     0.3003     4.0907
H     -2.3549     2.0204     3.7990
H     -4.0788     2.6460     2.2055
H     -2.6845     2.5548     1.1106
H     -4.2689     1.7784     0.6743
H     -3.8682     0.1298    -0.7189
H     -4.6732    -1.0492     0.3561
H     -3.7609    -2.8878    -0.6918
H     -2.2371    -2.1045    -1.1146
H     -3.6642    -2.6601    -2.9948
H     -3.6836    -0.6212    -4.2023
H     -3.4634     0.2867    -2.7440
H     -1.4813    -0.7976    -4.5202
H     -1.3470    -1.8331    -3.0728
H      1.5876     1.1177    -2.9997
H      1.6047    -1.3795    -2.5905
H      2.5001    -0.9047    -4.0580
H      0.8658    -1.6361    -4.2145
H      1.7375     0.9915    -5.4623
H      0.4265     2.0672    -4.9700
H      0.0692     0.3875    -5.5968
H     -0.5786     2.8021    -2.9632
H     -3.4102     2.4685    -2.0054
H     -2.0882     3.5194    -1.4322
H     -2.1905     1.8059    -0.8994
H     -3.2799     1.9720    -4.1605
H     -2.0960     3.1926    -4.6630
H     -1.8272     1.4711    -5.0382
68
{"conf": 9, "E": 119.13, "rms": -1.0, "geom": "OH", "total_charge": 0, "CA_charge": 1, "smiles": "C[C:1]#[5N:2]->[Mn+:3]1(<-[3C-:4]#[O+:5])(<-[4H-:6])(<-[6C-:7]#[O+:8])<-[1P:9]([CH:10]([CH3:11])[CH3:12])([CH:13]([CH3:14])[CH3:15])[CH2:16][CH2:17][NH:18][CH2:19][CH2:20][2P:21]->1([CH:22]([CH3:23])[CH3:24])[CH:25]([CH3:26])[CH3:27]", "smiles3D": "C([C:1]#[5N:2]->[Mn+:3]1(<-[3C-:4]#[O+:5])(<-[4H-:6])(<-[6C-:7]#[O+:8])<-[1P:9]([C:10]([C:11]([H:32])([H:33])[H:34])([C:12]([H:35])([H:36])[H:37])[H:31])([C:13]([C:14]([H:39])([H:40])[H:41])([C:15]([H:42])([H:43])[H:44])[H:38])[C:16]([H:45])([H:46])[C:17]([H:47])([H:48])[N:18]([H:49])[C:19]([H:50])([H:51])[C:20]([H:52])([H:53])[2P:21]->1([C:22]([C:23]([H:55])([H:56])[H:57])([C:24]([H:58])([H:59])[H:60])[H:54])[C:25]([C:26]([H:62])([H:63])[H:64])([C:27]([H:65])([H:66])[H:67])[H:61])([H:28])([H:29])[H:30]", "smiles3Dx": "C([C:1]#[5N:2]->[Mn+:3]1(<-[3C-:4]#[O+:5])(<-[4H-:6])(<-[6C-:7]#[O+:8])<-[1P:9]([C:10]([C:11]([H:32])([H:33])[H:34])([C:12]([H:35])([H:36])[H:37])[H:31])([C:13]([C:14]([H:39])([H:40])[H:41])([C:15]([H:42])([H:43])[H:44])[H:38])[C:16]([H:45])([H:46])[C:17]([H:47])([H:48])[N:18]([H:49])[C:19]([H:50])([H:51])[C:20]([H:52])([H:53])[2P:21]->1([C:22]([C:23]([H:55])([H:56])[H:57])([C:24]([H:58])([H:59])[H:60])[H:54])[C:25]([C:26]([H:62])([H:63])[H:64])([C:27]([H:65])([H:66])[H:67])[H:61])([H:28])([H:29])[H:30]", "dummies": []}
C     -3.8470     2.3401    -2.1273
C     -2.7146     1.6524    -1.5101
N     -1.7666     1.0670    -0.9920
Mn     0.0000     0.0000     0.0000
C      1.8263    -0.8262     1.1127
O      2.7889    -1.2520     1.7017
H      0.2375     1.5388     0.9754
C      1.4119     0.9112    -1.5552
O      2.1554     1.3893    -2.3753
P     -1.6822    -0.8189     1.9729
C     -1.4046     0.1105     3.5066
C      0.0838     0.1446     3.8722
C     -1.9088     1.5604     3.3668
C     -3.4099    -0.4686     1.5531
C     -4.3732    -0.8594     2.6914
C     -3.8078    -1.2134     0.2842
C     -1.7193    -2.5603     2.4571
C     -0.3431    -3.2208     2.4620
N      0.2932    -3.2094     1.1446
C     -0.2491    -4.2153     0.2190
C     -1.0373    -3.5767    -0.9374
P     -0.2101    -2.1492    -1.6792
C      1.3604    -2.7329    -2.3968
C      1.2700    -4.1748    -2.9384
C      2.5272    -2.6168    -1.4229
C     -1.1447    -1.8111    -3.2046
C     -0.6836    -0.4954    -3.8519
C     -2.6630    -1.7666    -2.9907
H     -4.7777     2.0771    -1.5839
H     -3.9359     2.0246    -3.1872
H     -3.6856     3.4365    -2.0784
H     -1.9559    -0.3811     4.3353
H      0.6901     0.5765     3.0542
H      0.4616    -0.8523     4.1468
H      0.2366     0.7775     4.7724
H     -3.0141     1.6129     3.3538
H     -1.5142     2.0360     2.4455
H     -1.5865     2.1695     4.2382
H     -3.5106     0.6191     1.3575
H     -4.1418    -0.3390     3.6390
H     -5.4087    -0.5724     2.4094
H     -4.3670    -1.9534     2.8769
H     -2.9680    -1.1775    -0.4192
H     -4.6896    -0.7258    -0.1834
H     -4.0614    -2.2761     0.4800
H     -2.1450    -2.6355     3.4794
H     -2.3789    -3.1185     1.7678
H     -0.4442    -4.2643     2.8376
H      0.3172    -2.7222     3.1903
H      1.2852    -3.4819     1.3350
H     -0.9255    -4.9350     0.7329
H      0.5716    -4.8434    -0.1736
H     -1.2166    -4.3434    -1.7187
H     -2.0147    -3.2516    -0.5444
H      1.5987    -2.0796    -3.2571
H      1.3548    -4.9390    -2.1472
H      2.1192    -4.3500    -3.6329
H      0.3445    -4.3565    -3.5168
H      2.3832    -3.2328    -0.5226
H      2.7024    -1.5559    -1.1685
H      3.4566    -2.9732    -1.9168
H     -0.9395    -2.6268    -3.9245
H     -1.2961    -0.2838    -4.7544
H     -0.7872     0.3589    -3.1631
H      0.3689    -0.5483    -4.1894
H     -2.9839    -0.8172    -2.5310
H     -3.1614    -1.8062    -3.9829
H     -3.0441    -2.6375    -2.4259
68
{"conf": 10, "E": 127.42, "rms": -1.0, "geom": "OH", "total_charge": 0, "CA_charge": 1, "smiles": "C[C:1]#[5N:2]->[Mn+:3]1(<-[3C-:4]#[O+:5])(<-[4H-:6])(<-[6C-:7]#[O+:8])<-[1P:9]([CH:10]([CH3:11])[CH3:12])([CH:13]([CH3:14])[CH3:15])[CH2:16][CH2:17][NH:18][CH2:19][CH2:20][2P:21]->1([CH:22]([CH3:23])[CH3:24])[CH:25]([CH3:26])[CH3:27]", "smiles3D": "C([C:1]#[5N:2]->[Mn+:3]1(<-[3C-:4]#[O+:5])(<-[4H-:6])(<-[6C-:7]#[O+:8])<-[1P:9]([C:10]([C:11]([H:32])([H:33])[H:34])([C:12]([H:35])([H:36])[H:37])[H:31])([C:13]([C:14]([H:39])([H:40])[H:41])([C:15]([H:42])([H:43])[H:44])[H:38])[C:16]([H:45])([H:46])[C:17]([H:47])([H:48])[N:18]([H:49])[C:19]([H:50])([H:51])[C:20]([H:52])([H:53])[2P:21]->1([C:22]([C:23]([H:55])([H:56])[H:57])([C:24]([H:58])([H:59])[H:60])[H:54])[C:25]([C:26]([H:62])([H:63])[H:64])([C:27]([H:65])([H:66])[H:67])[H:61])([H:28])([H:29])[H:30]", "smiles3Dx": "C([C:1]#[5N:2]->[Mn+:3]1(<-[3C-:4]#[O+:5])(<-[4H-:6])(<-[6C-:7]#[O+:8])<-[1P:9]([C:10]([C:11]([H:32])([H:33])[H:34])([C:12]([H:35])([H:36])[H:37])[H:31])([C:13]([C:14]([H:39])([H:40])[H:41])([C:15]([H:42])([H:43])[H:44])[H:38])[C:16]([H:45])([H:46])[C:17]([H:47])([H:48])[N:18]([H:49])[C:19]([H:50])([H:51])[C:20]([H:52])([H:53])[2P:21]->1([C:22]([C:23]([H:55])([H:56])[H:57])([C:24]([H:58])([H:59])[H:60])[H:54])[C:25]([C:26]([H:62])([H:63])[H:64])([C:27]([H:65])([H:66])[H:67])[H:61])([H:28])([H:29])[H:30]", "dummies": []}
C      2.5012    -3.1729    -2.9113
C      1.7663    -2.2484    -2.0498
N      1.1493    -1.4750    -1.3204
Mn     0.0000     0.0000     0.0000
C     -1.1740     1.5846     1.1608
O     -1.7921     2.4218     1.7701
H     -1.2033     0.2177    -1.3650
C      1.1981     1.6623    -1.0222
O      1.8288     2.5369    -1.5621
P     -1.6241    -1.9716     0.9113
C     -2.9023    -2.4044    -0.3058
C     -4.1239    -1.4785    -0.2041
C     -2.3447    -2.3419    -1.7406
C     -0.8373    -3.5589     1.3404
C     -1.7640    -4.4591     2.1841
C     -0.4044    -4.3334     0.0917
C     -2.5439    -1.4513     2.3813
C     -1.6376    -0.9081     3.4975
N     -0.3504    -1.6043     3.5731
C      0.6224    -0.8623     4.3718
C      1.2394     0.3332     3.6241
P      1.8767    -0.0612     1.9744
C      2.7882    -1.6315     2.0232
C      3.7100    -1.7624     0.7920
C      3.6039    -1.8383     3.3257
C      3.0826     1.2586     1.6522
C      4.3312     1.1873     2.5520
C      2.4187     2.6329     1.8459
H      2.6068    -2.7310    -3.9233
H      1.9467    -4.1313    -2.9809
H      3.5066    -3.3576    -2.4802
H     -3.2432    -3.4401    -0.1127
H     -4.7054    -1.6962     0.7159
H     -3.8184    -0.4100    -0.2242
H     -4.8112    -1.6602    -1.0584
H     -2.8970    -3.0654    -2.3773
H     -2.4879    -1.3429    -2.1984
H     -1.2720    -2.5982    -1.7989
H      0.0684    -3.3550     1.9299
H     -1.3091    -5.4659     2.3030
H     -2.7599    -4.5937     1.7183
H     -1.8921    -4.0681     3.2108
H      0.2852    -3.7335    -0.5170
H     -1.2705    -4.6627    -0.5178
H      0.1561    -5.2440     0.3935
H     -3.2428    -0.6400     2.0982
H     -3.1421    -2.2976     2.7684
H     -1.4959     0.1730     3.3261
H     -2.1751    -0.9979     4.4688
H     -0.5177    -2.5040     4.0799
H      0.1474    -0.4875     5.3071
H      1.4148    -1.5523     4.7141
H      0.4745     1.1268     3.5198
H      2.0575     0.7395     4.2452
H      2.0417    -2.4424     1.9615
H      4.7252    -1.3547     0.9595
H      3.3030    -1.2312    -0.0851
H      3.8253    -2.8353     0.5278
H      3.5804    -0.9769     4.0156
H      4.6723    -2.0668     3.1259
H      3.2081    -2.7199     3.8731
H      3.4118     1.1749     0.5955
H      5.0042     2.0349     2.3007
H      4.9280     0.2779     2.3824
H      4.0890     1.2816     3.6278
H      3.0562     3.4241     1.3970
H      1.4227     2.6820     1.3672
H      2.2862     2.8673     2.9236
68
{"conf": 11, "E": 124.82, "rms": -1.0, "geom": "OH", "total_charge": 0, "CA_charge": 1, "smiles": "C[C:1]#[5N:2]->[Mn+:3]1(<-[3C-:4]#[O+:5])(<-[4H-:6])(<-[6C-:7]#[O+:8])<-[1P:9]([CH:10]([CH3:11])[CH3:12])([CH:13]([CH3:14])[CH3:15])[CH2:16][CH2:17][NH:18][CH2:19][CH2:20][2P:21]->1([CH:22]([CH3:23])[CH3:24])[CH:25]([CH3:26])[CH3:27]", "smiles3D": "C([C:1]#[5N:2]->[Mn+:3]1(<-[3C-:4]#[O+:5])(<-[4H-:6])(<-[6C-:7]#[O+:8])<-[1P:9]([C:10]([C:11]([H:32])([H:33])[H:34])([C:12]([H:35])([H:36])[H:37])[H:31])([C:13]([C:14]([H:39])([H:40])[H:41])([C:15]([H:42])([H:43])[H:44])[H:38])[C:16]([H:45])([H:46])[C:17]([H:47])([H:48])[N:18]([H:49])[C:19]([H:50])([H:51])[C:20]([H:52])([H:53])[2P:21]->1([C:22]([C:23]([H:55])([H:56])[H:57])([C:24]([H:58])([H:59])[H:60])[H:54])[C:25]([C:26]([H:62])([H:63])[H:64])([C:27]([H:65])([H:66])[H:67])[H:61])([H:28])([H:29])[H:30]", "smiles3Dx": "C([C:1]#[5N:2]->[Mn+:3]1(<-[3C-:4]#[O+:5])(<-[4H-:6])(<-[6C-:7]#[O+:8])<-[1P:9]([C:10]([C:11]([H:32])([H:33])[H:34])([C:12]([H:35])([H:36])[H:37])[H:31])([C:13]([C:14]([H:39])([H:40])[H:41])([C:15]([H:42])([H:43])[H:44])[H:38])[C:16]([H:45])([H:46])[C:17]([H:47])([H:48])[N:18]([H:49])[C:19]([H:50])([H:51])[C:20]([H:52])([H:53])[2P:21]->1([C:22]([C:23]([H:55])([H:56])[H:57])([C:24]([H:58])([H:59])[H:60])[H:54])[C:25]([C:26]([H:62])([H:63])[H:64])([C:27]([H:65])([H:66])[H:67])[H:61])([H:28])([H:29])[H:30]", "dummies": []}
C     -2.2499    -3.4849    -2.7570
C     -1.5969    -2.4598    -1.9449
N     -1.0532    -1.5960    -1.2607
Mn     0.0000     0.0000     0.0000
C      1.2821     1.4820     1.1825
O      1.9612     2.2614     1.8035
H      1.4646    -0.2892    -1.0585
C      0.9286    -1.6490     1.2859
O      1.4270    -2.5198     1.9552
P     -0.6539     1.9584    -1.7725
C     -0.5776     3.6639    -1.1375
C     -0.3402     4.7013    -2.2563
C     -1.8507     4.0465    -0.3917
C      0.5908     1.9240    -3.0906
C      2.0003     2.2153    -2.5339
C      0.5955     0.5629    -3.8082
C     -2.1962     1.7962    -2.7052
C     -3.4093     1.4896    -1.8314
N     -3.2427     0.2155    -1.1306
C     -4.2020     0.1003    -0.0308
C     -3.6877     0.7753     1.2407
P     -2.0794     0.1550     1.7881
C     -1.7112     1.2128     3.2192
C     -1.4016     2.6509     2.7869
C     -2.8857     1.2537     4.2251
C     -2.4678    -1.4687     2.5108
C     -1.5295    -1.8143     3.6882
C     -2.3706    -2.5848     1.4598
H     -1.4795    -4.1096    -3.2537
H     -2.8821    -4.1230    -2.1061
H     -2.8842    -2.9973    -3.5255
H      0.2680     3.7244    -0.4206
H     -0.4442     5.7283    -1.8444
H     -1.0747     4.5941    -3.0800
H      0.6852     4.6487    -2.6678
H     -2.6676     4.3163    -1.0943
H     -1.6558     4.9307     0.2523
H     -2.1682     3.2246     0.2560
H      0.3396     2.7013    -3.8414
H      2.0147     3.0447    -1.8024
H      2.4524     1.3333    -2.0468
H      2.6692     2.5022    -3.3731
H      1.5287     0.4397    -4.3989
H     -0.2393     0.4988    -4.5345
H      0.5182    -0.2827    -3.0985
H     -2.3854     2.7372    -3.2588
H     -2.0897     0.9771    -3.4407
H     -4.2987     1.4275    -2.4998
H     -3.6299     2.3165    -1.1410
H     -3.4782    -0.5369    -1.8191
H     -4.4480    -0.9581     0.1718
H     -5.1796     0.5589    -0.3070
H     -4.4300     0.5949     2.0448
H     -3.6252     1.8617     1.0772
H     -0.8150     0.8065     3.7328
H     -2.3275     3.2142     2.5477
H     -0.8923     3.1847     3.6172
H     -0.7433     2.6875     1.9099
H     -2.5290     1.6837     5.1851
H     -3.3215     0.2641     4.4447
H     -3.7133     1.8978     3.8596
H     -3.5113    -1.4480     2.8899
H     -1.8124    -1.2879     4.6178
H     -0.4771    -1.5657     3.4657
H     -1.5868    -2.8985     3.9253
H     -1.3247    -2.8193     1.1993
H     -2.8232    -3.5132     1.8688
H     -2.9100    -2.3496     0.5322
68
{"conf": 12, "E": 139.55, "rms": -1.0, "geom": "OH", "total_charge": 0, "CA_charge": 1, "smiles": "C[C:1]#[5N:2]->[Mn+:3]1(<-[3C-:4]#[O+:5])(<-[4H-:6])(<-[6C-:7]#[O+:8])<-[1P:9]([CH:10]([CH3:11])[CH3:12])([CH:13]([CH3:14])[CH3:15])[CH2:16][CH2:17][NH:18][CH2:19][CH2:20][2P:21]->1([CH:22]([CH3:23])[CH3:24])[CH:25]([CH3:26])[CH3:27]", "smiles3D": "C([C:1]#[5N:2]->[Mn+:3]1(<-[3C-:4]#[O+:5])(<-[4H-:6])(<-[6C-:7]#[O+:8])<-[1P:9]([C:10]([C:11]([H:32])([H:33])[H:34])([C:12]([H:35])([H:36])[H:37])[H:31])([C:13]([C:14]([H:39])([H:40])[H:41])([C:15]([H:42])([H:43])[H:44])[H:38])[C:16]([H:45])([H:46])[C:17]([H:47])([H:48])[N:18]([H:49])[C:19]([H:50])([H:51])[C:20]([H:52])([H:53])[2P:21]->1([C:22]([C:23]([H:55])([H:56])[H:57])([C:24]([H:58])([H:59])[H:60])[H:54])[C:25]([C:26]([H:62])([H:63])[H:64])([C:27]([H:65])([H:66])[H:67])[H:61])([H:28])([H:29])[H:30]", "smiles3Dx": "C([C:1]#[5N:2]->[Mn+:3]1(<-[3C-:4]#[O+:5])(<-[4H-:6])(<-[6C-:7]#[O+:8])<-[1P:9]([C:10]([C:11]([H:32])([H:33])[H:34])([C:12]([H:35])([H:36])[H:37])[H:31])([C:13]([C:14]([H:39])([H:40])[H:41])([C:15]([H:42])([H:43])[H:44])[H:38])[C:16]([H:45])([H:46])[C:17]([H:47])([H:48])[N:18]([H:49])[C:19]([H:50])([H:51])[C:20]([H:52])([H:53])[2P:21]->1([C:22]([C:23]([H:55])([H:56])[H:57])([C:24]([H:58])([H:59])[H:60])[H:54])[C:25]([C:26]([H:62])([H:63])[H:64])([C:27]([H:65])([H:66])[H:67])[H:61])([H:28])([H:29])[H:30]", "dummies": []}
C     -4.7048     0.5676    -1.5322
C     -3.3231     0.4101    -1.0819
N     -2.1627     0.2719    -0.7036
Mn     0.0000     0.0000     0.0000
C      2.1658    -0.1853     0.7252
O      3.3051    -0.2836     1.1078
H     -0.4209     0.9772     1.4964
C      0.5904     2.0309    -0.8816
O      0.9024     3.1010    -1.3419
P     -0.7046    -2.1484     1.4931
C      0.0623    -2.0730     3.1392
C      0.1418    -0.6315     3.6539
C     -0.6324    -2.9586     4.1820
C     -2.5165    -2.2313     1.6158
C     -3.0471    -3.5425     2.2327
C     -3.0805    -1.0229     2.3716
C     -0.1886    -3.7581     0.8807
C      1.1760    -3.6825     0.1941
N      1.0020    -3.9229    -1.2359
C      2.1762    -3.5231    -2.0050
C      2.2347    -2.0125    -2.3112
P      0.6333    -1.1563    -2.3925
C      0.9263     0.2108    -3.5559
C     -0.3368     1.0849    -3.6979
C      1.3492    -0.2601    -4.9630
C     -0.6442    -2.1471    -3.2320
C     -1.6362    -2.7561    -2.2334
C     -0.0681    -3.2388    -4.1591
H     -4.8951     1.6330    -1.7758
H     -4.8710    -0.0547    -2.4355
H     -5.3944     0.2421    -0.7264
H      1.1047    -2.4448     3.0316
H     -0.8433    -0.1300     3.6633
H      0.8516    -0.0436     3.0434
H      0.5394    -0.6217     4.6914
H      0.0407    -3.0720     5.0586
H     -0.8221    -3.9812     3.8037
H     -1.5614    -2.4967     4.5656
H     -2.9095    -2.1795     0.5807
H     -4.1005    -3.6795     1.9073
H     -3.0809    -3.5236     3.3368
H     -2.4990    -4.4399     1.8918
H     -4.1786    -0.9698     2.2114
H     -2.9092    -1.0920     3.4622
H     -2.6418    -0.0788     1.9888
H     -0.1174    -4.4653     1.7306
H     -0.9510    -4.1416     0.1757
H      1.8469    -4.4619     0.6224
H      1.6684    -2.7089     0.3762
H      0.8672    -4.9535    -1.3697
H      3.1103    -3.8242    -1.4773
H      2.2075    -4.0880    -2.9602
H      2.7771    -1.8803    -3.2581
H      2.8343    -1.5251    -1.5180
H      1.7434     0.8392    -3.1421
H     -0.0432     2.1136    -3.9972
H     -1.0251     0.6999    -4.4795
H     -0.9143     1.1493    -2.7606
H      0.5600    -0.8641    -5.4530
H      1.5046     0.6338    -5.6045
H      2.3102    -0.8012    -4.9817
H     -1.2243    -1.4548    -3.8719
H     -1.4188    -3.8155    -2.0005
H     -2.6587    -2.7340    -2.6673
H     -1.6596    -2.1767    -1.2977
H     -0.7816    -3.4142    -4.9922
H      0.8984    -2.9489    -4.6134
H      0.0544    -4.2161    -3.6533
68
{"conf": 13, "E": 127.42, "rms": -1.0, "geom": "OH", "total_charge": 0, "CA_charge": 1, "smiles": "C[C:1]#[5N:2]->[Mn+:3]1(<-[3C-:4]#[O+:5])(<-[4H-:6])(<-[6C-:7]#[O+:8])<-[1P:9]([CH:10]([CH3:11])[CH3:12])([CH:13]([CH3:14])[CH3:15])[CH2:16][CH2:17][NH:18][CH2:19][CH2:20][2P:21]->1([CH:22]([CH3:23])[CH3:24])[CH:25]([CH3:26])[CH3:27]", "smiles3D": "C([C:1]#[5N:2]->[Mn+:3]1(<-[3C-:4]#[O+:5])(<-[4H-:6])(<-[6C-:7]#[O+:8])<-[1P:9]([C:10]([C:11]([H:32])([H:33])[H:34])([C:12]([H:35])([H:36])[H:37])[H:31])([C:13]([C:14]([H:39])([H:40])[H:41])([C:15]([H:42])([H:43])[H:44])[H:38])[C:16]([H:45])([H:46])[C:17]([H:47])([H:48])[N:18]([H:49])[C:19]([H:50])([H:51])[C:20]([H:52])([H:53])[2P:21]->1([C:22]([C:23]([H:55])([H:56])[H:57])([C:24]([H:58])([H:59])[H:60])[H:54])[C:25]([C:26]([H:62])([H:63])[H:64])([C:27]([H:65])([H:66])[H:67])[H:61])([H:28])([H:29])[H:30]", "smiles3Dx": "C([C:1]#[5N:2]->[Mn+:3]1(<-[3C-:4]#[O+:5])(<-[4H-:6])(<-[6C-:7]#[O+:8])<-[1P:9]([C:10]([C:11]([H:32])([H:33])[H:34])([C:12]([H:35])([H:36])[H:37])[H:31])([C:13]([C:14]([H:39])([H:40])[H:41])([C:15]([H:42])([H:43])[H:44])[H:38])[C:16]([H:45])([H:46])[C:17]([H:47])([H:48])[N:18]([H:49])[C:19]([H:50])([H:51])[C:20]([H:52])([H:53])[2P:21]->1([C:22]([C:23]([H:55])([H:56])[H:57])([C:24]([H:58])([H:59])[H:60])[H:54])[C:25]([C:26]([H:62])([H:63])[H:64])([C:27]([H:65])([H:66])[H:67])[H:61])([H:28])([H:29])[H:30]", "dummies": []}
C      0.1553     4.9700     0.2715
C      0.1190     3.5107     0.1950
N      0.0938     2.2833     0.1342
Mn     0.0000     0.0000     0.0000
C     -0.2541    -2.2612    -0.2434
O     -0.3911    -3.4523    -0.3724
H     -0.4703     0.1661    -1.7634
C     -2.2402     0.1867     0.4361
O     -3.4201     0.2864     0.6645
P      2.5701    -0.1260    -0.8567
C      3.7769     0.9481    -0.0123
C      5.2333     0.5328    -0.3079
C      3.5971     2.4187    -0.4015
C      2.7139     0.3115    -2.6146
C      1.7367     1.4435    -2.9852
C      2.4484    -0.8958    -3.5267
C      3.2283    -1.8089    -0.7447
C      3.0709    -2.4250     0.6547
N      3.2247    -1.4405     1.7292
C      2.7246    -1.9465     3.0052
C      1.1893    -1.9190     3.1119
P      0.4345    -0.3324     2.6692
C      1.3896     1.0306     3.3964
C      1.9496     0.7156     4.8078
C      0.5473     2.3236     3.4350
C     -1.1775    -0.3747     3.5056
C     -1.0778    -0.3149     5.0419
C     -1.9366    -1.6545     3.1147
H     -0.7493     5.3887    -0.2151
H      0.1825     5.2824     1.3357
H      1.0622     5.3436    -0.2470
H      3.6152     0.8742     1.0729
H      5.4979    -0.4182     0.1909
H      5.4344     0.4435    -1.3935
H      5.9344     1.2904     0.1032
H      2.5783     2.7587    -0.1724
H      4.2812     3.0509     0.2042
H      3.8338     2.6010    -1.4694
H      3.7441     0.6666    -2.8111
H      0.7618     1.0516    -3.3376
H      2.1642     2.0329    -3.8242
H      1.5473     2.1415    -2.1505
H      2.3823    -0.5653    -4.5857
H      1.4934    -1.3973    -3.2582
H      3.2902    -1.6174    -3.4769
H      2.6785    -2.4567    -1.4552
H      4.2960    -1.8140    -1.0339
H      3.8237    -3.2370     0.7735
H      2.0831    -2.9152     0.7024
H      4.2512    -1.2863     1.8591
H      3.1777    -1.3669     3.8298
H      3.0717    -2.9925     3.1678
H      0.9141    -2.1787     4.1497
H      0.7680    -2.7002     2.4501
H      2.2481     1.2184     2.7283
H      3.0598     0.7256     4.7752
H      1.6667     1.4840     5.5582
H      1.6348    -0.2625     5.2113
H      1.2173     3.2051     3.3460
H     -0.0294     2.4428     4.3720
H     -0.1865     2.3613     2.6120
H     -1.7675     0.5006     3.1624
H     -0.6499     0.6321     5.4052
H     -2.1018    -0.3615     5.4706
H     -0.5156    -1.1680     5.4675
H     -1.5208    -2.5436     3.6350
H     -1.8867    -1.8488     2.0270
H     -3.0061    -1.5579     3.3989
68
{"conf": 14, "E": 122.45, "rms": -1.0, "geom": "OH", "total_charge": 0, "CA_charge": 1, "smiles": "C[C:1]#[5N:2]->[Mn+:3]1(<-[3C-:4]#[O+:5])(<-[4H-:6])(<-[6C-:7]#[O+:8])<-[1P:9]([CH:10]([CH3:11])[CH3:12])([CH:13]([CH3:14])[CH3:15])[CH2:16][CH2:17][NH:18][CH2:19][CH2:20][2P:21]->1([CH:22]([CH3:23])[CH3:24])[CH:25]([CH3:26])[CH3:27]", "smiles3D": "C([C:1]#[5N:2]->[Mn+:3]1(<-[3C-:4]#[O+:5])(<-[4H-:6])(<-[6C-:7]#[O+:8])<-[1P:9]([C:10]([C:11]([H:32])([H:33])[H:34])([C:12]([H:35])([H:36])[H:37])[H:31])([C:13]([C:14]([H:39])([H:40])[H:41])([C:15]([H:42])([H:43])[H:44])[H:38])[C:16]([H:45])([H:46])[C:17]([H:47])([H:48])[N:18]([H:49])[C:19]([H:50])([H:51])[C:20]([H:52])([H:53])[2P:21]->1([C:22]([C:23]([H:55])([H:56])[H:57])([C:24]([H:58])([H:59])[H:60])[H:54])[C:25]([C:26]([H:62])([H:63])[H:64])([C:27]([H:65])([H:66])[H:67])[H:61])([H:28])([H:29])[H:30]", "smiles3Dx": "C([C:1]#[5N:2]->[Mn+:3]1(<-[3C-:4]#[O+:5])(<-[4H-:6])(<-[6C-:7]#[O+:8])<-[1P:9]([C:10]([C:11]([H:32])([H:33])[H:34])([C:12]([H:35])([H:36])[H:37])[H:31])([C:13]([C:14]([H:39])([H:40])[H:41])([C:15]([H:42])([H:43])[H:44])[H:38])[C:16]([H:45])([H:46])[C:17]([H:47])([H:48])[N:18]([H:49])[C:19]([H:50])([H:51])[C:20]([H:52])([H:53])[2P:21]->1([C:22]([C:23]([H:55])([H:56])[H:57])([C:24]([H:58])([H:59])[H:60])[H:54])[C:25]([C:26]([H:62])([H:63])[H:64])([C:27]([H:65])([H:66])[H:67])[H:61])([H:28])([H:29])[H:30]", "dummies": []}
C     -4.6150     1.6106    -0.9429
C     -3.2622     1.1352    -0.6594
N     -2.1230     0.7391    -0.4266
Mn     0.0000     0.0000     0.0000
C      2.0704    -0.8133     0.5435
O      3.1582    -1.2455     0.8340
H     -0.5657    -1.7334    -0.2306
C     -0.5991    -0.2896     2.1901
O     -0.9147    -0.4451     3.3436
P      0.4931    -0.0253    -2.6630
C     -1.0364    -0.2425    -3.6229
C     -1.8539    -1.4408    -3.1270
C     -0.7690    -0.3886    -5.1328
C      1.6242    -1.3451    -3.1826
C      1.3517    -2.6396    -2.4038
C      3.0897    -0.9353    -2.9712
C      1.2223     1.4913    -3.3106
C      0.2009     2.6354    -3.4155
N     -0.5936     2.7470    -2.1818
C     -0.3870     4.0073    -1.4647
C     -0.4413     3.7710     0.0438
P      0.7696     2.5486     0.6005
C      2.3671     3.1095    -0.0748
C      2.8608     4.4196     0.5463
C      3.4495     2.0354     0.0339
C      0.7388     2.7007     2.4175
C      1.9494     2.0285     3.0730
C      0.5789     4.1435     2.9375
H     -5.2770     1.3769    -0.0841
H     -4.5929     2.7077    -1.1066
H     -4.9986     1.1083    -1.8547
H     -1.6609     0.6578    -3.4755
H     -1.4838    -2.3993    -3.5395
H     -2.9027    -1.3313    -3.4771
H     -1.8834    -1.4838    -2.0230
H     -1.7267    -0.2637    -5.6817
H     -0.0750     0.3854    -5.5121
H     -0.3781    -1.3927    -5.3947
H      1.4812    -1.5469    -4.2593
H      1.5299    -2.5098    -1.3219
H      0.3223    -3.0035    -2.5430
H      2.0272    -3.4436    -2.7664
H      3.2855    -0.6747    -1.9154
H      3.7603    -1.7777    -3.2451
H      3.3729    -0.0846    -3.6222
H      1.6390     1.2947    -4.3195
H      2.0489     1.7955    -2.6513
H     -0.4679     2.4557    -4.2851
H      0.7455     3.5719    -3.6678
H     -1.6092     2.6898    -2.4293
H      0.5610     4.5187    -1.7268
H     -1.1923     4.7277    -1.7348
H     -0.2504     4.7382     0.5435
H     -1.4576     3.4214     0.3220
H      2.2262     3.3064    -1.1467
H      3.7248     4.7951    -0.0429
H      2.0820     5.2060     0.4832
H      3.2238     4.2898     1.5818
H      4.4114     2.4297    -0.3581
H      3.6283     1.6887     1.0645
H      3.1810     1.1840    -0.6114
H     -0.1582     2.1534     2.7622
H      2.8724     2.6282     2.9727
H      2.1012     1.0095     2.6648
H      1.7579     1.9117     4.1612
H     -0.4429     4.5212     2.7285
H      0.6701     4.1458     4.0449
H      1.3220     4.8580     2.5597
68
{"conf": 15, "E": 132.66, "rms": -1.0, "geom": "OH", "total_charge": 0, "CA_charge": 1, "smiles": "C[C:1]#[5N:2]->[Mn+:3]1(<-[3C-:4]#[O+:5])(<-[4H-:6])(<-[6C-:7]#[O+:8])<-[1P:9]([CH:10]([CH3:11])[CH3:12])([CH:13]([CH3:14])[CH3:15])[CH2:16][CH2:17][NH:18][CH2:19][CH2:20][2P:21]->1([CH:22]([CH3:23])[CH3:24])[CH:25]([CH3:26])[CH3:27]", "smiles3D": "C([C:1]#[5N:2]->[Mn+:3]1(<-[3C-:4]#[O+:5])(<-[4H-:6])(<-[6C-:7]#[O+:8])<-[1P:9]([C:10]([C:11]([H:32])([H:33])[H:34])([C:12]([H:35])([H:36])[H:37])[H:31])([C:13]([C:14]([H:39])([H:40])[H:41])([C:15]([H:42])([H:43])[H:44])[H:38])[C:16]([H:45])([H:46])[C:17]([H:47])([H:48])[N:18]([H:49])[C:19]([H:50])([H:51])[C:20]([H:52])([H:53])[2P:21]->1([C:22]([C:23]([H:55])([H:56])[H:57])([C:24]([H:58])([H:59])[H:60])[H:54])[C:25]([C:26]([H:62])([H:63])[H:64])([C:27]([H:65])([H:66])[H:67])[H:61])([H:28])([H:29])[H:30]", "smiles3Dx": "C([C:1]#[5N:2]->[Mn+:3]1(<-[3C-:4]#[O+:5])(<-[4H-:6])(<-[6C-:7]#[O+:8])<-[1P:9]([C:10]([C:11]([H:32])([H:33])[H:34])([C:12]([H:35])([H:36])[H:37])[H:31])([C:13]([C:14]([H:39])([H:40])[H:41])([C:15]([H:42])([H:43])[H:44])[H:38])[C:16]([H:45])([H:46])[C:17]([H:47])([H:48])[N:18]([H:49])[C:19]([H:50])([H:51])[C:20]([H:52])([H:53])[2P:21]->1([C:22]([C:23]([H:55])([H:56])[H:57])([C:24]([H:58])([H:59])[H:60])[H:54])[C:25]([C:26]([H:62])([H:63])[H:64])([C:27]([H:65])([H:66])[H:67])[H:61])([H:28])([H:29])[H:30]", "dummies": []}
C      1.8055     4.4000    -1.4771
C      1.2712     3.1092    -1.0474
N      0.8267     2.0243    -0.6804
Mn     0.0000     0.0000     0.0000
C     -0.8800    -2.0206     0.6251
O     -1.3425    -3.0839     0.9563
H      0.1065    -0.5929    -1.7381
C     -2.0900     0.7735    -0.5252
O     -3.1905     1.1818    -0.8016
P      2.4991    -0.9910     0.2711
C      2.7511    -2.3099    -0.9545
C      4.1530    -2.9453    -0.8908
C      1.6931    -3.4038    -0.7871
C      3.7809     0.2575    -0.0463
C      3.8738     0.5636    -1.5505
C      5.1701    -0.1384     0.5116
C      2.7860    -1.7323     1.8918
C      3.1612    -0.6809     2.9495
N      2.4779    -0.9618     4.2213
C      1.4314     0.0274     4.5221
C      0.1063    -0.3172     3.8110
P     -0.4256     0.8635     2.5399
C     -2.2144     0.9984     2.8378
C     -2.5383     1.4984     4.2656
C     -2.9136    -0.3499     2.6112
C      0.2240     2.5262     2.8985
C     -0.6901     3.6086     2.2862
C      1.6424     2.7053     2.3278
H      2.8959     4.3051    -1.6582
H      1.6263     5.1550    -0.6843
H      1.3002     4.7168    -2.4124
H      2.6211    -1.8691    -1.9653
H      4.3555    -3.4500     0.0722
H      4.2341    -3.7236    -1.6794
H      4.9501    -2.2178    -1.1233
H      0.7100    -3.0253    -1.1248
H      1.9274    -4.2750    -1.4357
H      1.6323    -3.7598     0.2625
H      3.4773     1.1916     0.4521
H      2.8653     0.7366    -1.9800
H      4.3659    -0.2522    -2.1160
H      4.4695     1.4888    -1.7040
H      5.2386    -1.1848     0.8580
H      5.9774     0.0212    -0.2352
H      5.4159     0.5079     1.3807
H      1.8607    -2.2562     2.2001
H      3.5957    -2.4793     1.8300
H      2.9683     0.3452     2.6009
H      4.2609    -0.7324     3.1123
H      3.1876    -0.9113     4.9904
H      1.7958     1.0520     4.3918
H      1.2277    -0.0289     5.6155
H     -0.6797    -0.3928     4.5816
H      0.1941    -1.3130     3.3373
H     -2.6347     1.7232     2.1106
H     -2.5266     0.6785     5.0126
H     -1.8611     2.2959     4.6194
H     -3.5669     1.9176     4.2731
H     -2.4601    -1.1621     3.2155
H     -2.8915    -0.6323     1.5450
H     -3.9856    -0.2699     2.8925
H      0.2606     2.6779     3.9971
H     -1.6654     3.6751     2.8039
H     -0.8601     3.4176     1.2051
H     -0.2292     4.6134     2.3982
H      2.4159     2.6578     3.1190
H      1.7876     3.6931     1.8403
H      1.8440     1.9413     1.5717
68
{"conf": 16, "E": 120.53, "rms": -1.0, "geom": "OH", "total_charge": 0, "CA_charge": 1, "smiles": "C[C:1]#[5N:2]->[Mn+:3]1(<-[3C-:4]#[O+:5])(<-[4H-:6])(<-[6C-:7]#[O+:8])<-[1P:9]([CH:10]([CH3:11])[CH3:12])([CH:13]([CH3:14])[CH3:15])[CH2:16][CH2:17][NH:18][CH2:19][CH2:20][2P:21]->1([CH:22]([CH3:23])[CH3:24])[CH:25]([CH3:26])[CH3:27]", "smiles3D": "C([C:1]#[5N:2]->[Mn+:3]1(<-[3C-:4]#[O+:5])(<-[4H-:6])(<-[6C-:7]#[O+:8])<-[1P:9]([C:10]([C:11]([H:32])([H:33])[H:34])([C:12]([H:35])([H:36])[H:37])[H:31])([C:13]([C:14]([H:39])([H:40])[H:41])([C:15]([H:42])([H:43])[H:44])[H:38])[C:16]([H:45])([H:46])[C:17]([H:47])([H:48])[N:18]([H:49])[C:19]([H:50])([H:51])[C:20]([H:52])([H:53])[2P:21]->1([C:22]([C:23]([H:55])([H:56])[H:57])([C:24]([H:58])([H:59])[H:60])[H:54])[C:25]([C:26]([H:62])([H:63])[H:64])([C:27]([H:65])([H:66])[H:67])[H:61])([H:28])([H:29])[H:30]", "smiles3Dx": "C([C:1]#[5N:2]->[Mn+:3]1(<-[3C-:4]#[O+:5])(<-[4H-:6])(<-[6C-:7]#[O+:8])<-[1P:9]([C:10]([C:11]([H:32])([H:33])[H:34])([C:12]([H:35])([H:36])[H:37])[H:31])([C:13]([C:14]([H:39])([H:40])[H:41])([C:15]([H:42])([H:43])[H:44])[H:38])[C:16]([H:45])([H:46])[C:17]([H:47])([H:48])[N:18]([H:49])[C:19]([H:50])([H:51])[C:20]([H:52])([H:53])[2P:21]->1([C:22]([C:23]([H:55])([H:56])[H:57])([C:24]([H:58])([H:59])[H:60])[H:54])[C:25]([C:26]([H:62])([H:63])[H:64])([C:27]([H:65])([H:66])[H:67])[H:61])([H:28])([H:29])[H:30]", "dummies": []}
C      3.8996    -3.0945    -0.1901
C      2.7534    -2.1894    -0.1372
N      1.7916    -1.4251    -0.1000
Mn     0.0000     0.0000     0.0000
C     -1.8585     1.2932     0.3465
O     -2.8392     1.9679     0.5402
H      0.6492     0.5836     1.6186
C     -1.1327    -1.5982     1.1879
O     -1.7297    -2.4379     1.8146
P      1.4192     2.0490    -1.0915
C      1.5612     3.4524     0.0523
C      0.2496     3.6900     0.8058
C      2.0109     4.7439    -0.6526
C      3.1479     1.6047    -1.3890
C      3.2529     0.5081    -2.4560
C      3.8273     1.1488    -0.0835
C      0.8928     2.7043    -2.6925
C     -0.5335     3.2681    -2.6805
N     -1.5077     2.2547    -2.2728
C     -1.9022     1.3977    -3.3932
C     -2.3948     0.0365    -2.8861
P     -1.0389    -1.0076    -2.3068
C      0.1241    -1.1916    -3.6970
C      1.0721    -2.3794    -3.4985
C     -0.5682    -1.3242    -5.0741
C     -1.8364    -2.6039    -1.9528
C     -2.4534    -3.2803    -3.1892
C     -0.8682    -3.5856    -1.2636
H      4.0470    -3.5636     0.8042
H      4.8080    -2.5217    -0.4687
H      3.7120    -3.8823    -0.9484
H      2.3293     3.2015     0.8093
H      0.3405     4.5910     1.4494
H     -0.6122     3.8377     0.1320
H      0.0432     2.8364     1.4801
H      1.2261     5.1676    -1.3069
H      2.9340     4.5804    -1.2433
H      2.2496     5.5134     0.1122
H      3.6864     2.4981    -1.7673
H      4.2968     0.1378    -2.5371
H      2.5945    -0.3429    -2.2226
H      2.9852     0.9088    -3.4542
H      4.6987     0.4898    -0.2839
H      3.1272     0.6152     0.5883
H      4.2231     2.0293     0.4637
H      1.5916     3.5068    -3.0036
H      0.9500     1.9012    -3.4428
H     -0.7747     3.6582    -3.6958
H     -0.6031     4.1477    -2.0168
H     -2.3671     2.7609    -1.9527
H     -2.7324     1.8832    -3.9551
H     -1.0777     1.2730    -4.1186
H     -3.1069     0.1956    -2.0492
H     -2.9330    -0.4685    -3.7062
H      0.7420    -0.2784    -3.7253
H      0.6012    -3.3374    -3.7924
H      1.9648    -2.2465    -4.1463
H      1.4280    -2.4475    -2.4584
H      0.2062    -1.2285    -5.8649
H     -1.0448    -2.3047    -5.2322
H     -1.3130    -0.5401    -5.2858
H     -2.6645    -2.3950    -1.2409
H     -3.0556    -2.5957    -3.8105
H     -1.6923    -3.7902    -3.8094
H     -3.1466    -4.0767    -2.8436
H     -0.3410    -4.2456    -1.9799
H     -1.4440    -4.2516    -0.5862
H     -0.1038    -3.0690    -0.6599
68
{"conf": 17, "E": 134.86, "rms": -1.0, "geom": "OH", "total_charge": 0, "CA_charge": 1, "smiles": "C[C:1]#[5N:2]->[Mn+:3]1(<-[3C-:4]#[O+:5])(<-[4H-:6])(<-[6C-:7]#[O+:8])<-[1P:9]([CH:10]([CH3:11])[CH3:12])([CH:13]([CH3:14])[CH3:15])[CH2:16][CH2:17][NH:18][CH2:19][CH2:20][2P:21]->1([CH:22]([CH3:23])[CH3:24])[CH:25]([CH3:26])[CH3:27]", "smiles3D": "C([C:1]#[5N:2]->[Mn+:3]1(<-[3C-:4]#[O+:5])(<-[4H-:6])(<-[6C-:7]#[O+:8])<-[1P:9]([C:10]([C:11]([H:32])([H:33])[H:34])([C:12]([H:35])([H:36])[H:37])[H:31])([C:13]([C:14]([H:39])([H:40])[H:41])([C:15]([H:42])([H:43])[H:44])[H:38])[C:16]([H:45])([H:46])[C:17]([H:47])([H:48])[N:18]([H:49])[C:19]([H:50])([H:51])[C:20]([H:52])([H:53])[2P:21]->1([C:22]([C:23]([H:55])([H:56])[H:57])([C:24]([H:58])([H:59])[H:60])[H:54])[C:25]([C:26]([H:62])([H:63])[H:64])([C:27]([H:65])([H:66])[H:67])[H:61])([H:28])([H:29])[H:30]", "smiles3Dx": "C([C:1]#[5N:2]->[Mn+:3]1(<-[3C-:4]#[O+:5])(<-[4H-:6])(<-[6C-:7]#[O+:8])<-[1P:9]([C:10]([C:11]([H:32])([H:33])[H:34])([C:12]([H:35])([H:36])[H:37])[H:31])([C:13]([C:14]([H:39])([H:40])[H:41])([C:15]([H:42])([H:43])[H:44])[H:38])[C:16]([H:45])([H:46])[C:17]([H:47])([H:48])[N:18]([H:49])[C:19]([H:50])([H:51])[C:20]([H:52])([H:53])[2P:21]->1([C:22]([C:23]([H:55])([H:56])[H:57])([C:24]([H:58])([H:59])[H:60])[H:54])[C:25]([C:26]([H:62])([H:63])[H:64])([C:27]([H:65])([H:66])[H:67])[H:61])([H:28])([H:29])[H:30]", "dummies": []}
C      1.3841    -2.9970    -3.7290
C      0.9751    -2.1181    -2.6346
N      0.6360    -1.3758    -1.7162
Mn     0.0000     0.0000     0.0000
C     -0.7894     1.1845     1.7915
O     -1.2066     1.7973     2.7430
H      0.1165    -1.4372     1.1370
C     -2.1314    -0.7178    -0.4319
O     -3.2514    -1.1038    -0.6579
P      2.5930     0.5044     0.5829
C      3.5937    -1.0085     0.6230
C      4.9170    -0.8149     1.3810
C      2.8031    -2.1721     1.2268
C      2.8806     1.3922     2.1343
C      2.2596     0.6367     3.3213
C      2.3000     2.8118     2.0554
C      3.4149     1.5043    -0.6638
C      3.3520     0.8077    -2.0381
N      3.2620     1.7272    -3.1800
C      2.0688     2.5903    -3.1936
C      0.6977     1.8408    -3.1967
P     -0.3129     2.1124    -1.7093
C     -2.0238     2.1171    -2.3309
C     -2.3299     3.2798    -3.2948
C     -3.0481     2.1358    -1.1759
C      0.0618     3.7722    -1.0461
C      0.1539     4.8675    -2.1455
C     -0.9540     4.2168     0.0137
H      2.4911    -3.0036    -3.8020
H      0.9529    -2.6256    -4.6813
H      1.0193    -4.0261    -3.5330
H      3.8436    -1.2855    -0.4208
H      5.4669     0.0723     1.0068
H      4.7661    -0.7259     2.4741
H      5.5693    -1.6977     1.2103
H      2.3535    -1.9150     2.2045
H      3.4657    -3.0526     1.3688
H      2.0056    -2.4846     0.5230
H      3.9725     1.4834     2.3052
H      2.1824     1.2941     4.2132
H      1.2526     0.2470     3.0837
H      2.8988    -0.2146     3.6223
H      2.3524     3.3107     3.0464
H      2.8958     3.4363     1.3593
H      1.2475     2.8065     1.7202
H      4.4756     1.6567    -0.3769
H      2.9251     2.4810    -0.7035
H      2.5338     0.0803    -2.0823
H      4.2822     0.2109    -2.1588
H      3.2567     1.1520    -4.0553
H      2.1129     3.1747    -4.1392
H      2.1844     3.3705    -2.4367
H      0.1292     2.1676    -4.0833
H      0.8701     0.7562    -3.3091
H     -2.1654     1.1689    -2.8940
H     -2.3709     4.2528    -2.7720
H     -1.6352     3.3419    -4.1499
H     -3.3382     3.1184    -3.7324
H     -3.4975     3.1371    -1.0173
H     -2.6147     1.8094    -0.2131
H     -3.8931     1.4590    -1.4233
H      1.0448     3.7102    -0.5426
H     -0.6800     5.5989    -2.0968
H      1.0812     5.4604    -1.9942
H      0.1786     4.4726    -3.1766
H     -1.1655     3.4245     0.7401
H     -0.5339     5.0754     0.5799
H     -1.9035     4.5625    -0.4358
68
{"conf": 18, "E": 127.87, "rms": -1.0, "geom": "OH", "total_charge": 0, "CA_charge": 1, "smiles": "C[C:1]#[5N:2]->[Mn+:3]1(<-[3C-:4]#[O+:5])(<-[4H-:6])(<-[6C-:7]#[O+:8])<-[1P:9]([CH:10]([CH3:11])[CH3:12])([CH:13]([CH3:14])[CH3:15])[CH2:16][CH2:17][NH:18][CH2:19][CH2:20][2P:21]->1([CH:22]([CH3:23])[CH3:24])[CH:25]([CH3:26])[CH3:27]", "smiles3D": "C([C:1]#[5N:2]->[Mn+:3]1(<-[3C-:4]#[O+:5])(<-[4H-:6])(<-[6C-:7]#[O+:8])<-[1P:9]([C:10]([C:11]([H:32])([H:33])[H:34])([C:12]([H:35])([H:36])[H:37])[H:31])([C:13]([C:14]([H:39])([H:40])[H:41])([C:15]([H:42])([H:43])[H:44])[H:38])[C:16]([H:45])([H:46])[C:17]([H:47])([H:48])[N:18]([H:49])[C:19]([H:50])([H:51])[C:20]([H:52])([H:53])[2P:21]->1([C:22]([C:23]([H:55])([H:56])[H:57])([C:24]([H:58])([H:59])[H:60])[H:54])[C:25]([C:26]([H:62])([H:63])[H:64])([C:27]([H:65])([H:66])[H:67])[H:61])([H:28])([H:29])[H:30]", "smiles3Dx": "C([C:1]#[5N:2]->[Mn+:3]1(<-[3C-:4]#[O+:5])(<-[4H-:6])(<-[6C-:7]#[O+:8])<-[1P:9]([C:10]([C:11]([H:32])([H:33])[H:34])([C:12]([H:35])([H:36])[H:37])[H:31])([C:13]([C:14]([H:39])([H:40])[H:41])([C:15]([H:42])([H:43])[H:44])[H:38])[C:16]([H:45])([H:46])[C:17]([H:47])([H:48])[N:18]([H:49])[C:19]([H:50])([H:51])[C:20]([H:52])([H:53])[2P:21]->1([C:22]([C:23]([H:55])([H:56])[H:57])([C:24]([H:58])([H:59])[H:60])[H:54])[C:25]([C:26]([H:62])([H:63])[H:64])([C:27]([H:65])([H:66])[H:67])[H:61])([H:28])([H:29])[H:30]", "dummies": []}
C     -1.6490     4.7021    -0.0368
C     -1.1745     3.3196    -0.0386
N     -0.7789     2.1557    -0.0370
Mn     0.0000     0.0000     0.0000
C      0.9221    -2.0918     0.1374
O      1.4069    -3.1934     0.2109
H      1.5618     0.6963     0.6631
C      0.9598     0.3258    -2.0540
O      1.4648     0.4991    -3.1353
P     -0.8139    -0.1781     2.5907
C     -1.4473     1.4587     3.0700
C     -0.3248     2.4971     3.1955
C     -2.3101     1.4479     4.3465
C      0.5472    -0.7045     3.6841
C      0.2999    -0.4067     5.1697
C      1.8913    -0.1135     3.2462
C     -2.1593    -1.3088     2.9982
C     -1.8884    -2.7369     2.5236
N     -1.9120    -2.8318     1.0670
C     -3.2794    -2.7561     0.5260
C     -3.5246    -1.4391    -0.2262
P     -2.1611    -1.0171    -1.3328
C     -1.7389    -2.5631    -2.1901
C     -0.5084    -2.3804    -3.0878
C     -2.9106    -3.0924    -3.0332
C     -2.8383     0.0589    -2.6419
C     -4.3715    -0.0203    -2.7665
C     -2.4504     1.5085    -2.4068
H     -0.8113     5.3808    -0.2978
H     -2.4628     4.8135    -0.7825
H     -2.0329     4.9582     0.9721
H     -2.1089     1.7921     2.2433
H      0.3502     2.4613     2.3175
H     -0.7705     3.5144     3.2214
H      0.2663     2.3810     4.1207
H     -2.7045     2.4721     4.5186
H     -1.7602     1.1708     5.2583
H     -3.2010     0.7999     4.2304
H      0.6428    -1.8019     3.5902
H      1.0670    -0.9390     5.7720
H      0.4074     0.6632     5.4174
H     -0.6754    -0.7998     5.5128
H      1.8698     0.9835     3.1333
H      2.6748    -0.3572     3.9956
H      2.2173    -0.5899     2.3009
H     -3.0985    -0.9370     2.5557
H     -2.2881    -1.3338     4.0967
H     -0.9136    -3.1022     2.8991
H     -2.6435    -3.4217     2.9722
H     -1.5230    -3.7745     0.8278
H     -4.0605    -2.8585     1.3131
H     -3.4589    -3.6093    -0.1637
H     -4.4601    -1.5547    -0.7960
H     -3.6581    -0.6125     0.4957
H     -1.4865    -3.3297    -1.4353
H     -0.3197    -3.3117    -3.6636
H     -0.6288    -1.5515    -3.8125
H      0.3938    -2.2056    -2.4752
H     -3.8401    -3.1773    -2.4375
H     -2.6680    -4.1130    -3.3984
H     -3.0946    -2.4586    -3.9248
H     -2.4047    -0.2492    -3.6123
H     -4.7244    -1.0493    -2.9660
H     -4.8739     0.3916    -1.8649
H     -4.7018     0.5916    -3.6332
H     -2.8967     1.8681    -1.4574
H     -2.8409     2.1455    -3.2293
H     -1.3507     1.6183    -2.4187
68
{"conf": 19, "E": 152.29, "rms": -1.0, "geom": "OH", "total_charge": 0, "CA_charge": 1, "smiles": "C[C:1]#[5N:2]->[Mn+:3]1(<-[3C-:4]#[O+:5])(<-[4H-:6])(<-[6C-:7]#[O+:8])<-[1P:9]([CH:10]([CH3:11])[CH3:12])([CH:13]([CH3:14])[CH3:15])[CH2:16][CH2:17][NH:18][CH2:19][CH2:20][2P:21]->1([CH:22]([CH3:23])[CH3:24])[CH:25]([CH3:26])[CH3:27]", "smiles3D": "C([C:1]#[5N:2]->[Mn+:3]1(<-[3C-:4]#[O+:5])(<-[4H-:6])(<-[6C-:7]#[O+:8])<-[1P:9]([C:10]([C:11]([H:32])([H:33])[H:34])([C:12]([H:35])([H:36])[H:37])[H:31])([C:13]([C:14]([H:39])([H:40])[H:41])([C:15]([H:42])([H:43])[H:44])[H:38])[C:16]([H:45])([H:46])[C:17]([H:47])([H:48])[N:18]([H:49])[C:19]([H:50])([H:51])[C:20]([H:52])([H:53])[2P:21]->1([C:22]([C:23]([H:55])([H:56])[H:57])([C:24]([H:58])([H:59])[H:60])[H:54])[C:25]([C:26]([H:62])([H:63])[H:64])([C:27]([H:65])([H:66])[H:67])[H:61])([H:28])([H:29])[H:30]", "smiles3Dx": "C([C:1]#[5N:2]->[Mn+:3]1(<-[3C-:4]#[O+:5])(<-[4H-:6])(<-[6C-:7]#[O+:8])<-[1P:9]([C:10]([C:11]([H:32])([H:33])[H:34])([C:12]([H:35])([H:36])[H:37])[H:31])([C:13]([C:14]([H:39])([H:40])[H:41])([C:15]([H:42])([H:43])[H:44])[H:38])[C:16]([H:45])([H:46])[C:17]([H:47])([H:48])[N:18]([H:49])[C:19]([H:50])([H:51])[C:20]([H:52])([H:53])[2P:21]->1([C:22]([C:23]([H:55])([H:56])[H:57])([C:24]([H:58])([H:59])[H:60])[H:54])[C:25]([C:26]([H:62])([H:63])[H:64])([C:27]([H:65])([H:66])[H:67])[H:61])([H:28])([H:29])[H:30]", "dummies": []}
C     -1.7839     4.4216    -1.4376
C     -1.2579     3.1259    -1.0122
N     -0.8153     2.0388    -0.6486
Mn     0.0000     0.0000     0.0000
C      0.7810    -2.1403     0.3783
O      1.1890    -3.2572     0.5783
H      0.9877    -0.0432    -1.5493
C     -1.6346    -1.0085    -1.2473
O     -2.4935    -1.5410    -1.9053
P      2.2207     1.2062     1.0850
C      3.4092     1.4535    -0.2677
C      4.7176     2.1267     0.1753
C      2.7885     2.2356    -1.4399
C      1.9260     2.7719     1.9659
C      3.0303     3.1087     2.9863
C      1.7311     3.9533     1.0098
C      3.1188     0.1179     2.2273
C      2.2740    -0.3252     3.4500
N      0.8528    -0.2995     3.1379
C      0.0344    -1.2241     3.9102
C     -1.3669    -1.3886     3.2610
P     -1.7754    -0.0483     2.1089
C     -3.4340    -0.4840     1.5010
C     -4.4950    -0.5719     2.6084
C     -3.9162     0.4825     0.4026
C     -1.8434     1.4695     3.1114
C     -2.6678     2.5724     2.4417
C     -2.3599     1.2317     4.5448
H     -2.7215     4.6378    -0.8852
H     -1.0361     5.2119    -1.2209
H     -1.9923     4.3967    -2.5268
H      3.6711     0.4419    -0.6479
H      5.4358     2.0979    -0.6718
H      5.2034     1.5868     1.0092
H      4.5817     3.1928     0.4317
H      2.9565     3.3276    -1.3596
H      1.7026     2.0556    -1.5377
H      3.2688     1.9124    -2.3880
H      0.9913     2.6559     2.5289
H      4.0475     3.0733     2.5640
H      2.9831     2.4335     3.8590
H      2.8704     4.1325     3.3876
H      1.0752     3.6859     0.1654
H      1.2328     4.7836     1.5546
H      2.6927     4.3517     0.6359
H      4.0300     0.6258     2.5939
H      3.4293    -0.7887     1.6654
H      2.6062    -1.3460     3.7451
H      2.4592     0.3361     4.3193
H      0.7754    -0.6443     2.1728
H     -0.0519    -0.8544     4.9520
H      0.5125    -2.2287     3.9598
H     -1.3898    -2.3464     2.6989
H     -2.1242    -1.4397     4.0646
H     -3.3505    -1.4937     1.0437
H     -4.7698     0.4229     3.0065
H     -4.1970    -1.2536     3.4258
H     -5.4241    -1.0000     2.1749
H     -3.0819     0.8908    -0.1930
H     -4.5036     1.3307     0.8048
H     -4.5898    -0.0632    -0.2920
H     -0.8148     1.8405     3.2027
H     -3.7539     2.4256     2.5952
H     -2.4369     2.6514     1.3659
H     -2.4087     3.5505     2.9006
H     -2.5338     2.2072     5.0477
H     -1.6015     0.7126     5.1570
H     -3.3002     0.6625     4.5951
68
{"conf": 20, "E": 126.07, "rms": -1.0, "geom": "OH", "total_charge": 0, "CA_charge": 1, "smiles": "C[C:1]#[5N:2]->[Mn+:3]1(<-[3C-:4]#[O+:5])(<-[4H-:6])(<-[6C-:7]#[O+:8])<-[1P:9]([CH:10]([CH3:11])[CH3:12])([CH:13]([CH3:14])[CH3:15])[CH2:16][CH2:17][NH:18][CH2:19][CH2:20][2P:21]->1([CH:22]([CH3:23])[CH3:24])[CH:25]([CH3:26])[CH3:27]", "smiles3D": "C([C:1]#[5N:2]->[Mn+:3]1(<-[3C-:4]#[O+:5])(<-[4H-:6])(<-[6C-:7]#[O+:8])<-[1P:9]([C:10]([C:11]([H:32])([H:33])[H:34])([C:12]([H:35])([H:36])[H:37])[H:31])([C:13]([C:14]([H:39])([H:40])[H:41])([C:15]([H:42])([H:43])[H:44])[H:38])[C:16]([H:45])([H:46])[C:17]([H:47])([H:48])[N:18]([H:49])[C:19]([H:50])([H:51])[C:20]([H:52])([H:53])[2P:21]->1([C:22]([C:23]([H:55])([H:56])[H:57])([C:24]([H:58])([H:59])[H:60])[H:54])[C:25]([C:26]([H:62])([H:63])[H:64])([C:27]([H:65])([H:66])[H:67])[H:61])([H:28])([H:29])[H:30]", "smiles3Dx": "C([C:1]#[5N:2]->[Mn+:3]1(<-[3C-:4]#[O+:5])(<-[4H-:6])(<-[6C-:7]#[O+:8])<-[1P:9]([C:10]([C:11]([H:32])([H:33])[H:34])([C:12]([H:35])([H:36])[H:37])[H:31])([C:13]([C:14]([H:39])([H:40])[H:41])([C:15]([H:42])([H:43])[H:44])[H:38])[C:16]([H:45])([H:46])[C:17]([H:47])([H:48])[N:18]([H:49])[C:19]([H:50])([H:51])[C:20]([H:52])([H:53])[2P:21]->1([C:22]([C:23]([H:55])([H:56])[H:57])([C:24]([H:58])([H:59])[H:60])[H:54])[C:25]([C:26]([H:62])([H:63])[H:64])([C:27]([H:65])([H:66])[H:67])[H:61])([H:28])([H:29])[H:30]", "dummies": []}
C      1.7509     2.6851     3.8096
C      1.2412     1.8981     2.6882
N      0.8140     1.2313     1.7489
Mn     0.0000     0.0000     0.0000
C     -0.8605    -1.1078    -1.8136
O     -1.3134    -1.6914    -2.7667
H      0.6253     1.2723    -1.1680
C     -1.9000     1.2786     0.0006
O     -2.8977     1.9562    -0.0073
P      2.4111    -1.1705    -0.3438
C      3.3539    -0.1749    -1.5344
C      3.4982     1.2908    -1.0806
C      4.7333    -0.7687    -1.8562
C      3.3810    -1.4299     1.1773
C      4.4183    -2.5642     1.0542
C      4.0831    -0.1504     1.6459
C      2.2522    -2.7568    -1.1854
C      1.1242    -3.5836    -0.5880
N      1.4679    -4.0028     0.7684
C      0.2671    -4.2468     1.5666
C     -0.0449    -3.0448     2.4793
P     -1.1272    -1.7882     1.7460
C     -2.4926    -2.7223     0.9889
C     -3.5914    -1.7951     0.4653
C     -3.1191    -3.7485     1.9572
C     -1.8170    -0.9800     3.2246
C     -2.4175     0.3889     2.8987
C     -0.7364    -0.7922     4.3095
H      2.8312     2.4734     3.9473
H      1.1993     2.4110     4.7324
H      1.6083     3.7648     3.5989
H      2.7674    -0.1712    -2.4792
H      4.4527     1.4820    -0.5513
H      2.6665     1.6165    -0.4278
H      3.4997     1.9500    -1.9748
H      5.1613    -0.2288    -2.7276
H      4.6624    -1.8358    -2.1452
H      5.4503    -0.6449    -1.0234
H      2.6728    -1.7147     1.9703
H      5.0664    -2.5781     1.9568
H      3.9346    -3.5562     1.0219
H      5.0775    -2.4605     0.1766
H      5.0124     0.0443     1.0781
H      3.4133     0.7244     1.5979
H      4.3797    -0.2677     2.7103
H      2.0234    -2.5683    -2.2557
H      3.1992    -3.3250    -1.1263
H      0.1980    -2.9890    -0.5931
H      0.9467    -4.4768    -1.2288
H      2.0030    -4.9009     0.6944
H      0.4795    -5.1022     2.2478
H     -0.5817    -4.6031     0.9520
H     -0.5421    -3.4377     3.3897
H      0.8983    -2.5690     2.7928
H     -2.0864    -3.2717     0.1163
H     -4.2134    -1.3896     1.2879
H     -4.2713    -2.3745    -0.1954
H     -3.1681    -0.9796    -0.1461
H     -3.7182    -3.2653     2.7539
H     -2.3724    -4.4160     2.4240
H     -3.8130    -4.4020     1.3866
H     -2.6167    -1.6154     3.6461
H     -3.1898     0.3328     2.1170
H     -1.6304     1.1104     2.6099
H     -2.9210     0.7953     3.8019
H     -0.5253    -1.7440     4.8364
H     -1.0834    -0.0829     5.0915
H      0.2056    -0.3982     3.8784
68
{"conf": 21, "E": 145.07, "rms": -1.0, "geom": "OH", "total_charge": 0, "CA_charge": 1, "smiles": "C[C:1]#[5N:2]->[Mn+:3]1(<-[3C-:4]#[O+:5])(<-[4H-:6])(<-[6C-:7]#[O+:8])<-[1P:9]([CH:10]([CH3:11])[CH3:12])([CH:13]([CH3:14])[CH3:15])[CH2:16][CH2:17][NH:18][CH2:19][CH2:20][2P:21]->1([CH:22]([CH3:23])[CH3:24])[CH:25]([CH3:26])[CH3:27]", "smiles3D": "C([C:1]#[5N:2]->[Mn+:3]1(<-[3C-:4]#[O+:5])(<-[4H-:6])(<-[6C-:7]#[O+:8])<-[1P:9]([C:10]([C:11]([H:32])([H:33])[H:34])([C:12]([H:35])([H:36])[H:37])[H:31])([C:13]([C:14]([H:39])([H:40])[H:41])([C:15]([H:42])([H:43])[H:44])[H:38])[C:16]([H:45])([H:46])[C:17]([H:47])([H:48])[N:18]([H:49])[C:19]([H:50])([H:51])[C:20]([H:52])([H:53])[2P:21]->1([C:22]([C:23]([H:55])([H:56])[H:57])([C:24]([H:58])([H:59])[H:60])[H:54])[C:25]([C:26]([H:62])([H:63])[H:64])([C:27]([H:65])([H:66])[H:67])[H:61])([H:28])([H:29])[H:30]", "smiles3Dx": "C([C:1]#[5N:2]->[Mn+:3]1(<-[3C-:4]#[O+:5])(<-[4H-:6])(<-[6C-:7]#[O+:8])<-[1P:9]([C:10]([C:11]([H:32])([H:33])[H:34])([C:12]([H:35])([H:36])[H:37])[H:31])([C:13]([C:14]([H:39])([H:40])[H:41])([C:15]([H:42])([H:43])[H:44])[H:38])[C:16]([H:45])([H:46])[C:17]([H:47])([H:48])[N:18]([H:49])[C:19]([H:50])([H:51])[C:20]([H:52])([H:53])[2P:21]->1([C:22]([C:23]([H:55])([H:56])[H:57])([C:24]([H:58])([H:59])[H:60])[H:54])[C:25]([C:26]([H:62])([H:63])[H:64])([C:27]([H:65])([H:66])[H:67])[H:61])([H:28])([H:29])[H:30]", "dummies": []}
C      3.8008    -3.1176    -0.8016
C      2.6830    -2.2062    -0.5618
N      1.7457    -1.4372    -0.3642
Mn     0.0000     0.0000     0.0000
C     -1.8220     1.3185     0.4369
O     -2.7817     2.0111     0.6680
H      0.4648     0.0811     1.7755
C     -1.1979    -1.8480     0.6225
O     -1.8210    -2.8231     0.9619
P      1.6740     2.1228    -0.2607
C      3.1639     1.8110     0.7390
C      2.9300     2.0836     2.2290
C      4.4042     2.5887     0.2561
C      0.8895     3.6898     0.2188
C      1.8540     4.8830     0.1683
C      0.2324     3.5999     1.6094
C      2.2643     2.3914    -1.9409
C      2.7535     1.0676    -2.5469
N      2.4984     0.9722    -3.9884
C      1.0758     0.7835    -4.3147
C      0.4614    -0.5350    -3.7685
P     -0.8797    -0.2758    -2.5736
C     -1.8855     1.0921    -3.2464
C     -1.4738     2.4293    -2.6000
C     -3.3979     0.9068    -3.0531
C     -1.8254    -1.8243    -2.7265
C     -2.2187    -2.1382    -4.1894
C     -3.0772    -1.8444    -1.8200
H      3.4472    -4.1659    -0.7206
H      4.5946    -2.9347    -0.0485
H      4.2079    -2.9415    -1.8185
H      3.3953     0.7289     0.6380
H      2.9558     3.1652     2.4592
H      3.7474     1.6135     2.8165
H      1.9842     1.6307     2.5822
H      4.7900     2.1686    -0.6921
H      4.2249     3.6682     0.1252
H      5.2290     2.4749     0.9918
H      0.0837     3.8898    -0.5160
H      1.2706     5.8205     0.2907
H      2.5940     4.8610     0.9902
H      2.3663     4.9535    -0.8110
H      0.8822     3.9937     2.4161
H     -0.6902     4.2187     1.6185
H     -0.0549     2.5648     1.8725
H      1.4484     2.8180    -2.5421
H      3.0972     3.1189    -1.9408
H      3.8478     0.9814    -2.3815
H      2.3130     0.2121    -2.0240
H      3.0294     0.1492    -4.3598
H      0.5104     1.6852    -4.0642
H      1.0016     0.7474    -5.4239
H      1.2464    -1.1580    -3.2971
H      0.0695    -1.0982    -4.6319
H     -1.6958     1.1565    -4.3394
H     -2.2829     2.8824    -1.9874
H     -0.6160     2.2954    -1.9295
H     -1.2037     3.1695    -3.3829
H     -3.7983     0.0843    -3.6700
H     -3.6656     0.7980    -1.9835
H     -3.9241     1.8136    -3.4223
H     -1.1565    -2.6426    -2.3798
H     -2.3934    -1.2292    -4.7976
H     -3.1295    -2.7730    -4.2349
H     -1.4187    -2.7336    -4.6771
H     -3.1826    -2.8536    -1.3685
H     -3.0205    -1.1076    -0.9972
H     -4.0216    -1.6712    -2.3735
68
{"conf": 22, "E": 130.39, "rms": -1.0, "geom": "OH", "total_charge": 0, "CA_charge": 1, "smiles": "C[C:1]#[5N:2]->[Mn+:3]1(<-[3C-:4]#[O+:5])(<-[4H-:6])(<-[6C-:7]#[O+:8])<-[1P:9]([CH:10]([CH3:11])[CH3:12])([CH:13]([CH3:14])[CH3:15])[CH2:16][CH2:17][NH:18][CH2:19][CH2:20][2P:21]->1([CH:22]([CH3:23])[CH3:24])[CH:25]([CH3:26])[CH3:27]", "smiles3D": "C([C:1]#[5N:2]->[Mn+:3]1(<-[3C-:4]#[O+:5])(<-[4H-:6])(<-[6C-:7]#[O+:8])<-[1P:9]([C:10]([C:11]([H:32])([H:33])[H:34])([C:12]([H:35])([H:36])[H:37])[H:31])([C:13]([C:14]([H:39])([H:40])[H:41])([C:15]([H:42])([H:43])[H:44])[H:38])[C:16]([H:45])([H:46])[C:17]([H:47])([H:48])[N:18]([H:49])[C:19]([H:50])([H:51])[C:20]([H:52])([H:53])[2P:21]->1([C:22]([C:23]([H:55])([H:56])[H:57])([C:24]([H:58])([H:59])[H:60])[H:54])[C:25]([C:26]([H:62])([H:63])[H:64])([C:27]([H:65])([H:66])[H:67])[H:61])([H:28])([H:29])[H:30]", "smiles3Dx": "C([C:1]#[5N:2]->[Mn+:3]1(<-[3C-:4]#[O+:5])(<-[4H-:6])(<-[6C-:7]#[O+:8])<-[1P:9]([C:10]([C:11]([H:32])([H:33])[H:34])([C:12]([H:35])([H:36])[H:37])[H:31])([C:13]([C:14]([H:39])([H:40])[H:41])([C:15]([H:42])([H:43])[H:44])[H:38])[C:16]([H:45])([H:46])[C:17]([H:47])([H:48])[N:18]([H:49])[C:19]([H:50])([H:51])[C:20]([H:52])([H:53])[2P:21]->1([C:22]([C:23]([H:55])([H:56])[H:57])([C:24]([H:58])([H:59])[H:60])[H:54])[C:25]([C:26]([H:62])([H:63])[H:64])([C:27]([H:65])([H:66])[H:67])[H:61])([H:28])([H:29])[H:30]", "dummies": []}
C      4.7390    -1.3249    -0.7764
C      3.3493    -0.9410    -0.5355
N      2.1831    -0.6126    -0.3297
Mn     0.0000     0.0000     0.0000
C     -2.2198     0.5519     0.1227
O     -3.3879     0.8439     0.1878
H     -0.3562    -1.6866     0.6356
C     -0.4320    -0.9330    -2.0466
O     -0.6619    -1.4293    -3.1215
P      0.2462     0.6556     2.6287
C      1.5540    -0.1844     3.5723
C      2.3317     0.7784     4.4837
C      2.5248    -0.8872     2.6383
C     -1.2957     0.2335     3.4850
C     -1.2241     0.5222     4.9962
C     -1.6556    -1.2396     3.2532
C      0.4190     2.4238     2.9000
C     -0.7942     3.1587     2.3135
N     -0.4739     4.5220     1.8824
C      0.3807     4.5684     0.6858
C     -0.2378     3.9101    -0.5714
P      0.6141     2.4117    -1.1415
C      0.1413     2.4246    -2.8901
C      0.9730     1.4184    -3.7099
C     -1.3624     2.1478    -3.0424
C      2.4050     2.7204    -1.2135
C      2.7379     4.1391    -1.7086
C      3.0939     2.4407     0.1344
H      5.2750    -0.4828    -1.2604
H      4.7677    -2.2134    -1.4399
H      5.2268    -1.5674     0.1900
H      1.0923    -0.9601     4.2117
H      1.6655     1.2200     5.2524
H      2.8311     1.5797     3.8991
H      3.1197     0.2197     5.0326
H      3.2557    -1.4797     3.2293
H      3.0931    -0.1452     2.0438
H      1.9742    -1.6008     1.9916
H     -2.1118     0.8519     3.0575
H     -2.2084     0.2965     5.4589
H     -0.4688    -0.0987     5.5155
H     -1.0274     1.5923     5.1972
H     -2.5456    -1.5153     3.8583
H     -1.9317    -1.4017     2.1938
H     -0.8265    -1.9235     3.5250
H      0.4812     2.6444     3.9809
H      1.3486     2.7622     2.4256
H     -1.5739     3.2188     3.1046
H     -1.2521     2.5868     1.4882
H     -1.3728     5.0116     1.6605
H      1.3830     4.2177     0.9203
H      0.5388     5.6439     0.4502
H     -1.3022     3.6672    -0.3837
H     -0.2097     4.6556    -1.3945
H      0.3332     3.4372    -3.3013
H      0.4095     1.0350    -4.5870
H      1.3246     0.5605    -3.1069
H      1.8766     1.9269    -4.1085
H     -1.6382     2.0901    -4.1169
H     -1.9508     2.9803    -2.6045
H     -1.6737     1.2142    -2.5466
H      2.8350     2.0074    -1.9450
H      2.3201     4.3179    -2.7185
H      2.3811     4.9314    -1.0261
H      3.8404     4.2460    -1.7933
H      3.3271     3.3609     0.7073
H      2.4970     1.7535     0.7603
H      4.0723     1.9485    -0.0519
68
{"conf": 23, "E": 128.94, "rms": -1.0, "geom": "OH", "total_charge": 0, "CA_charge": 1, "smiles": "C[C:1]#[5N:2]->[Mn+:3]1(<-[3C-:4]#[O+:5])(<-[4H-:6])(<-[6C-:7]#[O+:8])<-[1P:9]([CH:10]([CH3:11])[CH3:12])([CH:13]([CH3:14])[CH3:15])[CH2:16][CH2:17][NH:18][CH2:19][CH2:20][2P:21]->1([CH:22]([CH3:23])[CH3:24])[CH:25]([CH3:26])[CH3:27]", "smiles3D": "C([C:1]#[5N:2]->[Mn+:3]1(<-[3C-:4]#[O+:5])(<-[4H-:6])(<-[6C-:7]#[O+:8])<-[1P:9]([C:10]([C:11]([H:32])([H:33])[H:34])([C:12]([H:35])([H:36])[H:37])[H:31])([C:13]([C:14]([H:39])([H:40])[H:41])([C:15]([H:42])([H:43])[H:44])[H:38])[C:16]([H:45])([H:46])[C:17]([H:47])([H:48])[N:18]([H:49])[C:19]([H:50])([H:51])[C:20]([H:52])([H:53])[2P:21]->1([C:22]([C:23]([H:55])([H:56])[H:57])([C:24]([H:58])([H:59])[H:60])[H:54])[C:25]([C:26]([H:62])([H:63])[H:64])([C:27]([H:65])([H:66])[H:67])[H:61])([H:28])([H:29])[H:30]", "smiles3Dx": "C([C:1]#[5N:2]->[Mn+:3]1(<-[3C-:4]#[O+:5])(<-[4H-:6])(<-[6C-:7]#[O+:8])<-[1P:9]([C:10]([C:11]([H:32])([H:33])[H:34])([C:12]([H:35])([H:36])[H:37])[H:31])([C:13]([C:14]([H:39])([H:40])[H:41])([C:15]([H:42])([H:43])[H:44])[H:38])[C:16]([H:45])([H:46])[C:17]([H:47])([H:48])[N:18]([H:49])[C:19]([H:50])([H:51])[C:20]([H:52])([H:53])[2P:21]->1([C:22]([C:23]([H:55])([H:56])[H:57])([C:24]([H:58])([H:59])[H:60])[H:54])[C:25]([C:26]([H:62])([H:63])[H:64])([C:27]([H:65])([H:66])[H:67])[H:61])([H:28])([H:29])[H:30]", "dummies": []}
C      2.1485     3.8356    -2.3398
C      1.5123     2.7140    -1.6514
N      0.9818     1.7683    -1.0744
Mn     0.0000     0.0000     0.0000
C     -1.0867    -1.6568     1.1549
O     -1.6588    -2.5276     1.7620
H     -1.6489     0.7574    -0.2915
C     -0.0388     1.2959     1.8876
O     -0.0676     1.9850     2.8770
P     -0.4519    -1.1834    -2.3960
C     -0.7648    -2.9763    -2.3865
C     -0.0039    -3.6710    -1.2548
C     -0.4115    -3.6649    -3.7221
C     -2.0069    -0.4660    -2.9924
C     -1.8761     1.0562    -3.1761
C     -2.4784    -1.0950    -4.3102
C      0.7578    -0.7816    -3.6736
C      2.1601    -0.7715    -3.0972
N      2.5187    -2.1059    -2.6257
C      3.6393    -2.0439    -1.6870
C      3.1721    -2.3801    -0.2639
P      2.4867    -0.9778     0.6584
C      2.5751    -1.5906     2.3711
C      2.1346    -3.0655     2.4538
C      1.6977    -0.7741     3.3208
C      3.7564     0.3184     0.5091
C      3.4548     1.5150     1.4131
C      5.1796    -0.1958     0.8159
H      3.1113     4.0746    -1.8430
H      2.3364     3.5598    -3.3978
H      1.4809     4.7206    -2.3003
H     -1.8508    -3.1244    -2.2026
H      0.9304    -4.1460    -1.6192
H     -0.6314    -4.4794    -0.8226
H      0.2544    -2.9722    -0.4487
H      0.6830    -3.6948    -3.8945
H     -0.7652    -4.7176    -3.6896
H     -0.8927    -3.1960    -4.5969
H     -2.7842    -0.6541    -2.2205
H     -1.3011     1.5260    -2.3576
H     -1.3918     1.3162    -4.1404
H     -2.8884     1.5136    -3.1831
H     -2.8231    -2.1358    -4.1487
H     -3.3584    -0.5377    -4.6972
H     -1.6867    -1.0557    -5.0871
H      0.7042    -1.5030    -4.5075
H      0.5441     0.2263    -4.0743
H      2.8774    -0.4376    -3.8808
H      2.1985    -0.0377    -2.2711
H      2.8110    -2.6687    -3.4598
H      4.2151    -1.0994    -1.7600
H      4.3752    -2.8316    -1.9682
H      2.4310    -3.1872    -0.3068
H      4.0478    -2.7659     0.2979
H      3.6190    -1.5264     2.7264
H      2.9033    -3.7413     2.0284
H      2.0102    -3.3751     3.5138
H      1.1692    -3.2266     1.9312
H      0.6244    -0.9248     3.0982
H      1.8667    -1.1167     4.3641
H      1.9492     0.2968     3.3083
H      3.7420     0.6861    -0.5369
H      4.0985     2.3693     1.1126
H      2.4096     1.8487     1.2992
H      3.6883     1.2947     2.4740
H      5.4836    -1.0373     0.1675
H      5.3087    -0.4846     1.8764
H      5.9063     0.6206     0.6166
68
{"conf": 24, "E": 369.09, "rms": -1.0, "geom": "OH", "total_charge": 0, "CA_charge": 1, "smiles": "C[C:1]#[5N:2]->[Mn+:3]1(<-[3C-:4]#[O+:5])(<-[4H-:6])(<-[6C-:7]#[O+:8])<-[1P:9]([CH:10]([CH3:11])[CH3:12])([CH:13]([CH3:14])[CH3:15])[CH2:16][CH2:17][NH:18][CH2:19][CH2:20][2P:21]->1([CH:22]([CH3:23])[CH3:24])[CH:25]([CH3:26])[CH3:27]", "smiles3D": "C([C:1]#[5N:2]->[Mn+:3]1(<-[3C-:4]#[O+:5])(<-[4H-:6])(<-[6C-:7]#[O+:8])<-[1P:9]([C:10]([C:11]([H:32])([H:33])[H:34])([C:12]([H:35])([H:36])[H:37])[H:31])([C:13]([C:14]([H:39])([H:40])[H:41])([C:15]([H:42])([H:43])[H:44])[H:38])[C:16]([H:45])([H:46])[C:17]([H:47])([H:48])[N:18]([H:49])[C:19]([H:50])([H:51])[C:20]([H:52])([H:53])[2P:21]->1([C:22]([C:23]([H:55])([H:56])[H:57])([C:24]([H:58])([H:59])[H:60])[H:54])[C:25]([C:26]([H:62])([H:63])[H:64])([C:27]([H:65])([H:66])[H:67])[H:61])([H:28])([H:29])[H:30]", "smiles3Dx": "C([C:1]#[5N:2]->[Mn+:3]1(<-[3C-:4]#[O+:5])(<-[4H-:6])(<-[6C-:7]#[O+:8])<-[1P:9]([C:10]([C:11]([H:32])([H:33])[H:34])([C:12]([H:35])([H:36])[H:37])[H:31])([C:13]([C:14]([H:39])([H:40])[H:41])([C:15]([H:42])([H:43])[H:44])[H:38])[C:16]([H:45])([H:46])[C:17]([H:47])([H:48])[N:18]([H:49])[C:19]([H:50])([H:51])[C:20]([H:52])([H:53])[2P:21]->1([C:22]([C:23]([H:55])([H:56])[H:57])([C:24]([H:58])([H:59])[H:60])[H:54])[C:25]([C:26]([H:62])([H:63])[H:64])([C:27]([H:65])([H:66])[H:67])[H:61])([H:28])([H:29])[H:30]", "dummies": []}
C      0.4458     4.3561    -2.3831
C      0.3140     3.0768    -1.6880
N      0.1991     1.9981    -1.1090
Mn     0.0000     0.0000     0.0000
C      0.1552    -1.8357     1.3584
O      0.2581    -2.7926     2.0856
H      0.4436     0.7316     1.6273
C     -1.4920     1.6574     0.4828
O     -2.2117     2.5900     0.7460
P     -2.6531    -0.8383     0.3689
C     -3.8350    -0.4444    -0.9700
C     -5.0586    -1.3979    -1.0262
C     -4.3476     1.0044    -0.8916
C     -3.3331    -0.1609     1.9276
C     -4.6915    -0.7552     2.3404
C     -2.3321    -0.3753     3.0703
C     -2.8095    -2.6296     0.6252
C     -2.3312    -3.4537    -0.5651
N     -0.8992    -3.2778    -0.7870
C     -0.5517    -3.5472    -2.1773
C     -0.8544    -2.3400    -3.0742
P      0.0742    -0.8724    -2.5844
C      1.8297    -1.1762    -2.9224
C      2.5405    -1.5234    -1.6118
C      2.0993    -2.2760    -3.9734
C     -0.3441     0.4262    -3.7823
C     -1.7744     0.9109    -3.5816
C     -0.1582    -0.0219    -5.2401
H     -0.5067     4.5939    -2.8998
H      0.6787     5.1541    -1.6485
H      1.2638     4.2879    -3.1293
H     -3.2971    -0.5591    -1.9213
H     -4.8223    -2.3586    -1.5101
H     -5.5209    -1.6117    -0.0538
H     -5.8548    -0.9647    -1.6682
H     -5.0752     1.1897    -1.7103
H     -3.5448     1.7343    -1.0689
H     -4.8699     1.2184     0.0604
H     -3.4861     0.9218     1.8164
H     -5.5004    -0.4132     1.6714
H     -4.6820    -1.8530     2.4662
H     -4.9739    -0.3440     3.3334
H     -1.3519     0.0711     2.8249
H     -2.1976    -1.4530     3.2960
H     -2.6953     0.1267     3.9925
H     -2.2353    -2.9253     1.5214
H     -3.8659    -2.8881     0.8020
H     -2.5452    -4.5264    -0.3535
H     -2.9168    -3.2080    -1.4622
H     -0.4037    -3.9921    -0.2020
H      0.5144    -3.8203    -2.2261
H     -1.1036    -4.4364    -2.5603
H     -1.9330    -2.1066    -3.0368
H     -0.6035    -2.6121    -4.1132
H      2.2693    -0.2289    -3.3032
H      2.4181    -0.6950    -0.8814
H      2.1311    -2.4531    -1.1648
H      3.6277    -1.6633    -1.7925
H      1.4320    -2.2267    -4.8504
H      3.1314    -2.1410    -4.3612
H      2.0711    -3.2971    -3.5538
H      0.3376     1.2810    -3.6112
H     -2.5039     0.1340    -3.8905
H     -1.9251     1.1974    -2.5266
H     -1.9557     1.8163    -4.1993
H      0.9126    -0.1847    -5.4679
H     -0.4852     0.7942    -5.9197
H     -0.7628    -0.9138    -5.4940
68
{"conf": 25, "E": 120.46, "rms": -1.0, "geom": "OH", "total_charge": 0, "CA_charge": 1, "smiles": "C[C:1]#[5N:2]->[Mn+:3]1(<-[3C-:4]#[O+:5])(<-[4H-:6])(<-[6C-:7]#[O+:8])<-[1P:9]([CH:10]([CH3:11])[CH3:12])([CH:13]([CH3:14])[CH3:15])[CH2:16][CH2:17][NH:18][CH2:19][CH2:20][2P:21]->1([CH:22]([CH3:23])[CH3:24])[CH:25]([CH3:26])[CH3:27]", "smiles3D": "C([C:1]#[5N:2]->[Mn+:3]1(<-[3C-:4]#[O+:5])(<-[4H-:6])(<-[6C-:7]#[O+:8])<-[1P:9]([C:10]([C:11]([H:32])([H:33])[H:34])([C:12]([H:35])([H:36])[H:37])[H:31])([C:13]([C:14]([H:39])([H:40])[H:41])([C:15]([H:42])([H:43])[H:44])[H:38])[C:16]([H:45])([H:46])[C:17]([H:47])([H:48])[N:18]([H:49])[C:19]([H:50])([H:51])[C:20]([H:52])([H:53])[2P:21]->1([C:22]([C:23]([H:55])([H:56])[H:57])([C:24]([H:58])([H:59])[H:60])[H:54])[C:25]([C:26]([H:62])([H:63])[H:64])([C:27]([H:65])([H:66])[H:67])[H:61])([H:28])([H:29])[H:30]", "smiles3Dx": "C([C:1]#[5N:2]->[Mn+:3]1(<-[3C-:4]#[O+:5])(<-[4H-:6])(<-[6C-:7]#[O+:8])<-[1P:9]([C:10]([C:11]([H:32])([H:33])[H:34])([C:12]([H:35])([H:36])[H:37])[H:31])([C:13]([C:14]([H:39])([H:40])[H:41])([C:15]([H:42])([H:43])[H:44])[H:38])[C:16]([H:45])([H:46])[C:17]([H:47])([H:48])[N:18]([H:49])[C:19]([H:50])([H:51])[C:20]([H:52])([H:53])[2P:21]->1([C:22]([C:23]([H:55])([H:56])[H:57])([C:24]([H:58])([H:59])[H:60])[H:54])[C:25]([C:26]([H:62])([H:63])[H:64])([C:27]([H:65])([H:66])[H:67])[H:61])([H:28])([H:29])[H:30]", "dummies": []}
C     -2.0506    -1.5726     4.2574
C     -1.4518    -1.1088     3.0072
N     -0.9526    -0.7141     1.9562
Mn     0.0000     0.0000     0.0000
C      1.0992     0.5719    -1.9237
O      1.6851     0.8749    -2.9333
H      0.5615    -1.7251    -0.2903
C      1.9926     0.3202     1.0840
O      3.0415     0.4903     1.6542
P     -2.2286    -0.6359    -1.3911
C     -2.5478     0.5049    -2.7705
C     -1.5838     0.2498    -3.9469
C     -4.0059     0.4617    -3.2817
C     -1.9688    -2.3046    -2.0562
C     -1.8977    -3.3203    -0.9033
C     -3.0615    -2.7486    -3.0406
C     -3.7323    -0.7690    -0.4001
C     -4.1282     0.5622     0.2298
N     -3.1649     0.9491     1.2641
C     -3.1807     2.3968     1.4735
C     -2.3167     3.1198     0.4377
P     -0.5812     2.6121     0.4660
C      0.1583     3.2030     2.0231
C     -0.0210     2.1735     3.1492
C     -0.4067     4.5568     2.4799
C      0.1752     3.5607    -0.8907
C     -0.5473     4.8868    -1.1922
C      1.6640     3.8275    -0.6340
H     -3.1114    -1.8440     4.0793
H     -1.4971    -2.4607     4.6256
H     -1.9980    -0.7626     5.0136
H     -2.3533     1.5305    -2.3956
H     -1.3095     1.2199    -4.4137
H     -2.0426    -0.3685    -4.7442
H     -0.6503    -0.2494    -3.6353
H     -4.1135     1.1862    -4.1171
H     -4.7446     0.7669    -2.5234
H     -4.3063    -0.5235    -3.6719
H     -0.9929    -2.3182    -2.5857
H     -2.9108    -3.5570    -0.5137
H     -1.4431    -4.2667    -1.2664
H     -1.2837    -2.9473    -0.0607
H     -2.9604    -2.2391    -4.0137
H     -4.0806    -2.6167    -2.6280
H     -2.9391    -3.8298    -3.2664
H     -3.5683    -1.5095     0.4096
H     -4.5650    -1.1233    -1.0379
H     -5.1385     0.4491     0.6850
H     -4.2271     1.3400    -0.5466
H     -3.4767     0.5032     2.1586
H     -2.8582     2.6473     2.4979
H     -4.2208     2.7922     1.4091
H     -2.7223     2.9277    -0.5722
H     -2.3837     4.2082     0.6295
H      1.2471     3.3238     1.8708
H      0.4687     2.5442     4.0750
H      0.4708     1.2213     2.9001
H     -1.0745     1.9657     3.3934
H     -0.1815     5.3537     1.7532
H      0.0937     4.8624     3.4236
H     -1.4926     4.5162     2.6909
H      0.0984     2.9409    -1.8046
H      0.0020     5.4339    -1.9881
H     -0.6113     5.5567    -0.3199
H     -1.5633     4.7012    -1.5963
H      2.1827     2.9003    -0.3128
H      1.8078     4.6267     0.1234
H      2.1464     4.1688    -1.5747
68
{"conf": 26, "E": 127.92, "rms": -1.0, "geom": "OH", "total_charge": 0, "CA_charge": 1, "smiles": "C[C:1]#[5N:2]->[Mn+:3]1(<-[3C-:4]#[O+:5])(<-[4H-:6])(<-[6C-:7]#[O+:8])<-[1P:9]([CH:10]([CH3:11])[CH3:12])([CH:13]([CH3:14])[CH3:15])[CH2:16][CH2:17][NH:18][CH2:19][CH2:20][2P:21]->1([CH:22]([CH3:23])[CH3:24])[CH:25]([CH3:26])[CH3:27]", "smiles3D": "C([C:1]#[5N:2]->[Mn+:3]1(<-[3C-:4]#[O+:5])(<-[4H-:6])(<-[6C-:7]#[O+:8])<-[1P:9]([C:10]([C:11]([H:32])([H:33])[H:34])([C:12]([H:35])([H:36])[H:37])[H:31])([C:13]([C:14]([H:39])([H:40])[H:41])([C:15]([H:42])([H:43])[H:44])[H:38])[C:16]([H:45])([H:46])[C:17]([H:47])([H:48])[N:18]([H:49])[C:19]([H:50])([H:51])[C:20]([H:52])([H:53])[2P:21]->1([C:22]([C:23]([H:55])([H:56])[H:57])([C:24]([H:58])([H:59])[H:60])[H:54])[C:25]([C:26]([H:62])([H:63])[H:64])([C:27]([H:65])([H:66])[H:67])[H:61])([H:28])([H:29])[H:30]", "smiles3Dx": "C([C:1]#[5N:2]->[Mn+:3]1(<-[3C-:4]#[O+:5])(<-[4H-:6])(<-[6C-:7]#[O+:8])<-[1P:9]([C:10]([C:11]([H:32])([H:33])[H:34])([C:12]([H:35])([H:36])[H:37])[H:31])([C:13]([C:14]([H:39])([H:40])[H:41])([C:15]([H:42])([H:43])[H:44])[H:38])[C:16]([H:45])([H:46])[C:17]([H:47])([H:48])[N:18]([H:49])[C:19]([H:50])([H:51])[C:20]([H:52])([H:53])[2P:21]->1([C:22]([C:23]([H:55])([H:56])[H:57])([C:24]([H:58])([H:59])[H:60])[H:54])[C:25]([C:26]([H:62])([H:63])[H:64])([C:27]([H:65])([H:66])[H:67])[H:61])([H:28])([H:29])[H:30]", "dummies": []}
C     -0.7506     4.7629    -1.2513
C     -0.5337     3.3630    -0.8913
N     -0.3466     2.1873    -0.5878
Mn     0.0000     0.0000     0.0000
C      0.2488    -2.1933     0.6088
O      0.3804    -3.3493     0.9261
H     -0.7552    -0.5533    -1.5823
C     -2.1262    -0.0913     0.8455
O     -3.2461    -0.1400     1.2901
P      2.3625    -0.1492    -1.3284
C      2.2508     0.3644    -3.0689
C      3.5663     0.9505    -3.6150
C      1.1431     1.4024    -3.2403
C      2.9176    -1.8727    -1.3383
C      1.9366    -2.7566    -2.1290
C      4.3320    -2.0377    -1.9136
C      3.7053     0.7724    -0.5707
C      3.2364     2.1868    -0.2095
N      3.8736     2.6802     1.0166
C      3.3624     2.0215     2.2295
C      1.8688     2.3046     2.5101
P      0.8409     0.8134     2.4618
C      1.6906    -0.5324     3.3391
C      2.5653    -0.0397     4.5213
C      0.6797    -1.5892     3.8326
C     -0.6214     1.2554     3.4472
C     -1.3218     2.4723     2.8246
C     -0.3046     1.5724     4.9230
H     -1.8171     4.9158    -1.5156
H     -0.1122     5.0231    -2.1204
H     -0.4856     5.4102    -0.3902
H      1.9875    -0.5181    -3.6825
H      3.4701     1.1006    -4.7115
H      3.7898     1.9410    -3.1693
H      4.4293     0.2794    -3.4630
H      1.3752     2.3203    -2.6617
H      0.1661     0.9911    -2.9256
H      1.0497     1.6836    -4.3111
H      2.9325    -2.2259    -0.2850
H      2.1262    -2.7120    -3.2217
H      2.0570    -3.8149    -1.8137
H      0.8829    -2.4621    -1.9524
H      4.6628    -3.0868    -1.7582
H      4.3531    -1.8534    -3.0055
H      5.0697    -1.3936    -1.3969
H      4.0333     0.2248     0.3267
H      4.5677     0.8402    -1.2576
H      3.5033     2.8707    -1.0433
H      2.1378     2.2372    -0.1293
H      3.6865     3.7077     1.0950
H      3.9500     2.4135     3.0884
H      3.5977     0.9492     2.2157
H      1.7892     2.7688     3.5075
H      1.4748     3.0332     1.7742
H      2.3586    -1.0325     2.6042
H      3.6372    -0.0536     4.2355
H      2.3262     0.9824     4.8641
H      2.4833    -0.7152     5.3998
H     -0.1532    -1.7326     3.1192
H      0.2322    -1.3349     4.8117
H      1.1985    -2.5639     3.9540
H     -1.3265     0.3995     3.4235
H     -0.7047     3.3895     2.9301
H     -2.2940     2.6481     3.3327
H     -1.5301     2.3143     1.7513
H      0.1506     0.7262     5.4602
H      0.3240     2.4742     5.0472
H     -1.2581     1.7804     5.4541
68
{"conf": 27, "E": 130.69, "rms": -1.0, "geom": "OH", "total_charge": 0, "CA_charge": 1, "smiles": "C[C:1]#[5N:2]->[Mn+:3]1(<-[3C-:4]#[O+:5])(<-[4H-:6])(<-[6C-:7]#[O+:8])<-[1P:9]([CH:10]([CH3:11])[CH3:12])([CH:13]([CH3:14])[CH3:15])[CH2:16][CH2:17][NH:18][CH2:19][CH2:20][2P:21]->1([CH:22]([CH3:23])[CH3:24])[CH:25]([CH3:26])[CH3:27]", "smiles3D": "C([C:1]#[5N:2]->[Mn+:3]1(<-[3C-:4]#[O+:5])(<-[4H-:6])(<-[6C-:7]#[O+:8])<-[1P:9]([C:10]([C:11]([H:32])([H:33])[H:34])([C:12]([H:35])([H:36])[H:37])[H:31])([C:13]([C:14]([H:39])([H:40])[H:41])([C:15]([H:42])([H:43])[H:44])[H:38])[C:16]([H:45])([H:46])[C:17]([H:47])([H:48])[N:18]([H:49])[C:19]([H:50])([H:51])[C:20]([H:52])([H:53])[2P:21]->1([C:22]([C:23]([H:55])([H:56])[H:57])([C:24]([H:58])([H:59])[H:60])[H:54])[C:25]([C:26]([H:62])([H:63])[H:64])([C:27]([H:65])([H:66])[H:67])[H:61])([H:28])([H:29])[H:30]", "smiles3Dx": "C([C:1]#[5N:2]->[Mn+:3]1(<-[3C-:4]#[O+:5])(<-[4H-:6])(<-[6C-:7]#[O+:8])<-[1P:9]([C:10]([C:11]([H:32])([H:33])[H:34])([C:12]([H:35])([H:36])[H:37])[H:31])([C:13]([C:14]([H:39])([H:40])[H:41])([C:15]([H:42])([H:43])[H:44])[H:38])[C:16]([H:45])([H:46])[C:17]([H:47])([H:48])[N:18]([H:49])[C:19]([H:50])([H:51])[C:20]([H:52])([H:53])[2P:21]->1([C:22]([C:23]([H:55])([H:56])[H:57])([C:24]([H:58])([H:59])[H:60])[H:54])[C:25]([C:26]([H:62])([H:63])[H:64])([C:27]([H:65])([H:66])[H:67])[H:61])([H:28])([H:29])[H:30]", "dummies": []}
C     -2.5328     1.5721    -3.9859
C     -1.7943     1.1087    -2.8125
N     -1.1683     0.7206    -1.8295
Mn     0.0000     0.0000     0.0000
C      1.0772    -0.7220     1.8872
O      1.6435    -1.1011     2.8821
H     -0.9619    -1.5579     0.0013
C     -1.6721     0.7274     1.3815
O     -2.5560     1.0991     2.1131
P      1.8178    -1.3230    -1.5471
C      3.0260    -2.1323    -0.4623
C      2.4015    -3.3275     0.2738
C      4.2749    -2.6040    -1.2316
C      1.1121    -2.6686    -2.5525
C     -0.2024    -3.1701    -1.9483
C      0.8427    -2.2419    -4.0045
C      2.8582    -0.3657    -2.6705
C      2.0504     0.6338    -3.5111
N      2.6128     1.9891    -3.4037
C      1.8781     2.8011    -2.4264
C      2.5025     2.6912    -1.0231
P      1.2462     2.4122     0.2316
C      0.1672     3.8760     0.0664
C      0.8362     5.1805     0.5196
C     -1.1698     3.6998     0.7838
C      2.1576     2.4234     1.8068
C      1.2244     2.6190     3.0067
C      3.3186     3.4344     1.8573
H     -2.4815     2.6789    -4.0405
H     -2.0821     1.1354    -4.9008
H     -3.5923     1.2532    -3.9060
H      3.3504    -1.3899     0.2978
H      1.4415    -3.0543     0.7507
H      3.0871    -3.6641     1.0804
H      2.2360    -4.1883    -0.4064
H      4.9217    -3.2141    -0.5652
H      4.0145    -3.2222    -2.1140
H      4.8914    -1.7413    -1.5557
H      1.8271    -3.5138    -2.5747
H     -0.9961    -2.3998    -2.0462
H     -0.0848    -3.4700    -0.8912
H     -0.5435    -4.0730    -2.4986
H      0.3507    -3.0747    -4.5516
H      0.1585    -1.3703    -4.0511
H      1.7820    -2.0417    -4.5542
H      3.3841    -1.0637    -3.3541
H      3.6281     0.1625    -2.0862
H      2.1149     0.3133    -4.5755
H      0.9711     0.6046    -3.2729
H      2.5040     2.4522    -4.3372
H      0.7943     2.5636    -2.4425
H      1.9347     3.8700    -2.7348
H      3.0381     3.6351    -0.8059
H      3.2298     1.8702    -0.9799
H     -0.0671     3.9981    -1.0090
H      1.8116     5.3325     0.0189
H      0.9328     5.2521     1.6173
H      0.2010     6.0371     0.2078
H     -1.7348     4.6566     0.7784
H     -1.7939     2.9812     0.2175
H     -1.0575     3.3884     1.8362
H      2.6146     1.4189     1.9121
H      1.7777     2.3902     3.9425
H      0.8537     3.6557     3.0944
H      0.3706     1.9138     2.9567
H      3.8129     3.3665     2.8500
H      3.0144     4.4833     1.7314
H      4.1025     3.1751     1.1173
68
{"conf": 28, "E": 124.37, "rms": -1.0, "geom": "OH", "total_charge": 0, "CA_charge": 1, "smiles": "C[C:1]#[5N:2]->[Mn+:3]1(<-[3C-:4]#[O+:5])(<-[4H-:6])(<-[6C-:7]#[O+:8])<-[1P:9]([CH:10]([CH3:11])[CH3:12])([CH:13]([CH3:14])[CH3:15])[CH2:16][CH2:17][NH:18][CH2:19][CH2:20][2P:21]->1([CH:22]([CH3:23])[CH3:24])[CH:25]([CH3:26])[CH3:27]", "smiles3D": "C([C:1]#[5N:2]->[Mn+:3]1(<-[3C-:4]#[O+:5])(<-[4H-:6])(<-[6C-:7]#[O+:8])<-[1P:9]([C:10]([C:11]([H:32])([H:33])[H:34])([C:12]([H:35])([H:36])[H:37])[H:31])([C:13]([C:14]([H:39])([H:40])[H:41])([C:15]([H:42])([H:43])[H:44])[H:38])[C:16]([H:45])([H:46])[C:17]([H:47])([H:48])[N:18]([H:49])[C:19]([H:50])([H:51])[C:20]([H:52])([H:53])[2P:21]->1([C:22]([C:23]([H:55])([H:56])[H:57])([C:24]([H:58])([H:59])[H:60])[H:54])[C:25]([C:26]([H:62])([H:63])[H:64])([C:27]([H:65])([H:66])[H:67])[H:61])([H:28])([H:29])[H:30]", "smiles3Dx": "C([C:1]#[5N:2]->[Mn+:3]1(<-[3C-:4]#[O+:5])(<-[4H-:6])(<-[6C-:7]#[O+:8])<-[1P:9]([C:10]([C:11]([H:32])([H:33])[H:34])([C:12]([H:35])([H:36])[H:37])[H:31])([C:13]([C:14]([H:39])([H:40])[H:41])([C:15]([H:42])([H:43])[H:44])[H:38])[C:16]([H:45])([H:46])[C:17]([H:47])([H:48])[N:18]([H:49])[C:19]([H:50])([H:51])[C:20]([H:52])([H:53])[2P:21]->1([C:22]([C:23]([H:55])([H:56])[H:57])([C:24]([H:58])([H:59])[H:60])[H:54])[C:25]([C:26]([H:62])([H:63])[H:64])([C:27]([H:65])([H:66])[H:67])[H:61])([H:28])([H:29])[H:30]", "dummies": []}
C     -1.1820    -4.7469     0.9317
C     -0.8348    -3.3518     0.6684
N     -0.5458    -2.1798     0.4409
Mn     0.0000     0.0000     0.0000
C      0.6895     2.1540    -0.3610
O      1.0559     3.2876    -0.5478
H      1.4100    -0.1826     1.1655
C     -1.1806     0.6694     1.8468
O     -1.8028     1.0210     2.8181
P      1.7511    -0.9201    -1.8469
C      1.3507    -2.5725    -2.4965
C     -0.1215    -2.6624    -2.8896
C      2.2230    -2.9771    -3.6936
C      3.3166    -1.0717    -0.9337
C      3.4113    -2.4099    -0.1894
C      4.5621    -0.8741    -1.8187
C      2.1519     0.1861    -3.2158
C      0.9207     0.5963    -3.9970
N      0.0758     1.4446    -3.1572
C     -1.2706     1.5560    -3.7075
C     -2.1595     0.3998    -3.2407
P     -2.3115     0.3183    -1.4399
C     -3.3499    -1.1451    -1.1304
C     -3.6845    -1.2837     0.3631
C     -4.6594    -1.1501    -1.9331
C     -3.3148     1.7491    -0.9227
C     -4.2835     2.2472    -2.0184
C     -2.4211     2.9163    -0.4917
H     -0.7392    -5.0622     1.8987
H     -0.7849    -5.3854     0.1160
H     -2.2857    -4.8492     0.9780
H      1.5130    -3.3118    -1.6892
H     -0.7315    -2.0727    -2.1913
H     -0.3021    -2.3294    -3.9301
H     -0.4591    -3.7189    -2.8253
H      3.2825    -3.0780    -3.4050
H      2.1086    -2.2841    -4.5508
H      1.9095    -3.9828    -4.0472
H      3.3266    -0.2659    -0.1699
H      3.6230    -3.2487    -0.8852
H      2.4786    -2.6099     0.3800
H      4.2446    -2.3675     0.5440
H      5.4785    -1.0786    -1.2247
H      4.6437     0.1794    -2.1547
H      4.5815    -1.5383    -2.6980
H      2.6320     1.1004    -2.8065
H      2.8673    -0.3073    -3.9013
H      1.2457     1.1662    -4.8971
H      0.3882    -0.2987    -4.3628
H      0.4980     2.4036    -3.1601
H     -1.7067     2.5272    -3.4150
H     -1.2490     1.5709    -4.8216
H     -1.7466    -0.5519    -3.6106
H     -3.1566     0.5344    -3.6936
H     -2.7729    -2.0402    -1.4295
H     -4.0959    -2.2980     0.5539
H     -2.7900    -1.1718     0.9949
H     -4.4486    -0.5515     0.6933
H     -5.3816    -0.4052    -1.5445
H     -4.4966    -1.0283    -3.0193
H     -5.1452    -2.1419    -1.8107
H     -3.9205     1.4516    -0.0465
H     -5.0263     2.9310    -1.5549
H     -3.7695     2.8291    -2.8059
H     -4.8590     1.4452    -2.5046
H     -1.8494     2.6653     0.4158
H     -3.0479     3.7968    -0.2335
H     -1.7219     3.2202    -1.2933
68
{"conf": 29, "E": 472.64, "rms": -1.0, "geom": "OH", "total_charge": 0, "CA_charge": 1, "smiles": "C[C:1]#[5N:2]->[Mn+:3]1(<-[3C-:4]#[O+:5])(<-[4H-:6])(<-[6C-:7]#[O+:8])<-[1P:9]([CH:10]([CH3:11])[CH3:12])([CH:13]([CH3:14])[CH3:15])[CH2:16][CH2:17][NH:18][CH2:19][CH2:20][2P:21]->1([CH:22]([CH3:23])[CH3:24])[CH:25]([CH3:26])[CH3:27]", "smiles3D": "C([C:1]#[5N:2]->[Mn+:3]1(<-[3C-:4]#[O+:5])(<-[4H-:6])(<-[6C-:7]#[O+:8])<-[1P:9]([C:10]([C:11]([H:32])([H:33])[H:34])([C:12]([H:35])([H:36])[H:37])[H:31])([C:13]([C:14]([H:39])([H:40])[H:41])([C:15]([H:42])([H:43])[H:44])[H:38])[C:16]([H:45])([H:46])[C:17]([H:47])([H:48])[N:18]([H:49])[C:19]([H:50])([H:51])[C:20]([H:52])([H:53])[2P:21]->1([C:22]([C:23]([H:55])([H:56])[H:57])([C:24]([H:58])([H:59])[H:60])[H:54])[C:25]([C:26]([H:62])([H:63])[H:64])([C:27]([H:65])([H:66])[H:67])[H:61])([H:28])([H:29])[H:30]", "smiles3Dx": "C([C:1]#[5N:2]->[Mn+:3]1(<-[3C-:4]#[O+:5])(<-[4H-:6])(<-[6C-:7]#[O+:8])<-[1P:9]([C:10]([C:11]([H:32])([H:33])[H:34])([C:12]([H:35])([H:36])[H:37])[H:31])([C:13]([C:14]([H:39])([H:40])[H:41])([C:15]([H:42])([H:43])[H:44])[H:38])[C:16]([H:45])([H:46])[C:17]([H:47])([H:48])[N:18]([H:49])[C:19]([H:50])([H:51])[C:20]([H:52])([H:53])[2P:21]->1([C:22]([C:23]([H:55])([H:56])[H:57])([C:24]([H:58])([H:59])[H:60])[H:54])[C:25]([C:26]([H:62])([H:63])[H:64])([C:27]([H:65])([H:66])[H:67])[H:61])([H:28])([H:29])[H:30]", "dummies": []}
C     -3.7605     3.3066    -0.6045
C     -2.6651     2.3549    -0.4270
N     -1.7415     1.5577    -0.2761
Mn     0.0000     0.0000     0.0000
C      0.6919    -2.1924    -0.2046
O      1.0336    -3.3431    -0.3253
H     -0.8858    -0.6213    -1.4833
C     -1.6867    -0.9121     1.2558
O     -2.5742    -1.3909     1.9169
P      1.9179     0.8566    -1.8984
C      2.7354    -0.6367    -2.5547
C      4.0490    -0.3595    -3.3088
C      1.7929    -1.4783    -3.4229
C      1.0604     1.7668    -3.2211
C      1.8951     1.9267    -4.4996
C     -0.3047     1.1584    -3.5561
C      3.2690     2.0268    -1.5081
C      4.0604     1.7343    -0.2111
N      3.3480     2.2462     0.9697
C      3.8010     1.7746     2.2839
C      2.6148     1.5515     3.2876
P      1.1060     0.7530     2.5720
C      2.1155    -0.7808     2.4022
C      2.8234    -0.9818     1.0847
C      1.2472    -1.9924     2.7759
C      0.6534     2.4103     1.9053
C      0.5875     2.4989     0.4199
C     -0.7150     2.7697     2.5070
H     -4.4093     3.2945     0.2952
H     -4.3567     3.0220    -1.4957
H     -3.3444     4.3250    -0.7468
H      3.0021    -1.2630    -1.6811
H      3.9512     0.3624    -4.1338
H      4.8375    -0.0224    -2.6049
H      4.4286    -1.3062    -3.7495
H      2.2347    -2.4876    -3.5660
H      0.8180    -1.6276    -2.9188
H      1.6422    -1.0524    -4.4304
H      0.8682     2.7901    -2.8310
H      2.0085     0.9834    -5.0607
H      2.8819     2.3812    -4.2868
H      1.3756     2.6340    -5.1808
H     -0.9745     1.2277    -2.6830
H     -0.2492     0.1163    -3.9101
H     -0.7881     1.7529    -4.3606
H      3.9897     2.0186    -2.3438
H      2.8646     3.0545    -1.4643
H      5.0346     2.2681    -0.2833
H      4.3322     0.6755    -0.1688
H      3.4403     3.2910     0.9634
H      4.4690     2.5439     2.7336
H      4.4564     0.8916     2.2237
H      2.3552     2.5207     3.7606
H      2.9884     0.9431     4.1364
H      2.9140    -0.8037     3.1657
H      2.8813    -2.0467     0.7931
H      2.3692    -0.3496     0.3294
H      3.9032    -0.8160     1.2014
H      1.7966    -2.9457     2.6201
H      0.9980    -1.9378     3.8577
H      0.2929    -2.0332     2.2439
H      1.3366     3.2167     2.2214
H     -0.1932     3.2108     0.0874
H      1.4197     3.0585     0.0136
H      0.4974     1.4813     0.0400
H     -1.0653     3.7615     2.1475
H     -0.6298     2.8332     3.6132
H     -1.4788     2.0011     2.2681
68
{"conf": 30, "E": 118.02, "rms": -1.0, "geom": "OH", "total_charge": 0, "CA_charge": 1, "smiles": "C[C:1]#[5N:2]->[Mn+:3]1(<-[3C-:4]#[O+:5])(<-[4H-:6])(<-[6C-:7]#[O+:8])<-[1P:9]([CH:10]([CH3:11])[CH3:12])([CH:13]([CH3:14])[CH3:15])[CH2:16][CH2:17][NH:18][CH2:19][CH2:20][2P:21]->1([CH:22]([CH3:23])[CH3:24])[CH:25]([CH3:26])[CH3:27]", "smiles3D": "C([C:1]#[5N:2]->[Mn+:3]1(<-[3C-:4]#[O+:5])(<-[4H-:6])(<-[6C-:7]#[O+:8])<-[1P:9]([C:10]([C:11]([H:32])([H:33])[H:34])([C:12]([H:35])([H:36])[H:37])[H:31])([C:13]([C:14]([H:39])([H:40])[H:41])([C:15]([H:42])([H:43])[H:44])[H:38])[C:16]([H:45])([H:46])[C:17]([H:47])([H:48])[N:18]([H:49])[C:19]([H:50])([H:51])[C:20]([H:52])([H:53])[2P:21]->1([C:22]([C:23]([H:55])([H:56])[H:57])([C:24]([H:58])([H:59])[H:60])[H:54])[C:25]([C:26]([H:62])([H:63])[H:64])([C:27]([H:65])([H:66])[H:67])[H:61])([H:28])([H:29])[H:30]", "smiles3Dx": "C([C:1]#[5N:2]->[Mn+:3]1(<-[3C-:4]#[O+:5])(<-[4H-:6])(<-[6C-:7]#[O+:8])<-[1P:9]([C:10]([C:11]([H:32])([H:33])[H:34])([C:12]([H:35])([H:36])[H:37])[H:31])([C:13]([C:14]([H:39])([H:40])[H:41])([C:15]([H:42])([H:43])[H:44])[H:38])[C:16]([H:45])([H:46])[C:17]([H:47])([H:48])[N:18]([H:49])[C:19]([H:50])([H:51])[C:20]([H:52])([H:53])[2P:21]->1([C:22]([C:23]([H:55])([H:56])[H:57])([C:24]([H:58])([H:59])[H:60])[H:54])[C:25]([C:26]([H:62])([H:63])[H:64])([C:27]([H:65])([H:66])[H:67])[H:61])([H:28])([H:29])[H:30]", "dummies": []}
C      4.6711     1.5621    -0.7337
C      3.2978     1.1062    -0.5265
N      2.1452     0.7210    -0.3479
Mn     0.0000     0.0000     0.0000
C     -2.1607    -0.6905     0.3054
O     -3.2998    -1.0540     0.4631
H      0.0853    -0.9126    -1.5894
C     -0.8212     1.7250    -1.2630
O     -1.2550     2.6321    -1.9287
P      0.8701    -2.2977     1.1697
C     -0.0055    -3.7364     0.4825
C     -1.2826    -4.0568     1.2847
C     -0.3939    -3.5002    -0.9832
C      2.6308    -2.6025     0.8435
C      2.9159    -2.6163    -0.6626
C      3.1283    -3.9233     1.4693
C      0.6393    -2.4766     2.9570
C      1.7307    -1.8063     3.8089
N      1.4002    -0.4081     4.0678
C      2.1086     0.4825     3.1523
C      1.3811     1.8071     3.0676
P     -0.1644     1.6318     2.1546
C     -0.5703     3.3258     1.6426
C     -0.7211     4.2880     2.8344
C      0.5237     3.8749     0.7062
C     -1.4608     1.0537     3.2877
C     -1.2480     1.5006     4.7465
C     -2.8546     1.4930     2.8043
H      5.3418     0.6829    -0.8227
H      4.7243     2.1649    -1.6635
H      4.9874     2.1833     0.1293
H      0.6558    -4.6203     0.5254
H     -1.9380    -4.7488     0.7132
H     -1.0420    -4.5818     2.2302
H     -1.8635    -3.1407     1.5111
H      0.4627    -3.1902    -1.6049
H     -0.7776    -4.4472    -1.4195
H     -1.2001    -2.7467    -1.0693
H      3.2133    -1.7691     1.2820
H      2.4111    -1.7743    -1.1763
H      2.6038    -3.5744    -1.1273
H      4.0086    -2.5075    -0.8311
H      2.8182    -4.0456     2.5234
H      4.2390    -3.9303     1.4553
H      2.7957    -4.8135     0.8991
H     -0.3490    -2.0606     3.2356
H      0.6401    -3.5571     3.2030
H      2.7635    -1.9303     3.4298
H      1.7338    -2.3436     4.7846
H      1.7114    -0.1713     5.0402
H      3.1470     0.6542     3.5162
H      2.1763     0.0572     2.1355
H      1.1893     2.1935     4.0865
H      2.0340     2.5274     2.5381
H     -1.5289     3.3031     1.0831
H     -1.6590     4.1204     3.3891
H      0.1464     4.2354     3.5230
H     -0.7847     5.3330     2.4616
H      1.3745     4.3032     1.2774
H      0.9339     3.0983     0.0351
H      0.1007     4.6876     0.0780
H     -1.4397    -0.0536     3.2703
H     -2.1479     1.2499     5.3480
H     -1.0668     2.5828     4.8539
H     -0.4102     0.9520     5.2135
H     -2.9482     1.4229     1.7031
H     -3.6240     0.8276     3.2509
H     -3.1035     2.5266     3.1078
68
{"conf": 31, "E": 134.0, "rms": -1.0, "geom": "OH", "total_charge": 0, "CA_charge": 1, "smiles": "C[C:1]#[5N:2]->[Mn+:3]1(<-[3C-:4]#[O+:5])(<-[4H-:6])(<-[6C-:7]#[O+:8])<-[1P:9]([CH:10]([CH3:11])[CH3:12])([CH:13]([CH3:14])[CH3:15])[CH2:16][CH2:17][NH:18][CH2:19][CH2:20][2P:21]->1([CH:22]([CH3:23])[CH3:24])[CH:25]([CH3:26])[CH3:27]", "smiles3D": "C([C:1]#[5N:2]->[Mn+:3]1(<-[3C-:4]#[O+:5])(<-[4H-:6])(<-[6C-:7]#[O+:8])<-[1P:9]([C:10]([C:11]([H:32])([H:33])[H:34])([C:12]([H:35])([H:36])[H:37])[H:31])([C:13]([C:14]([H:39])([H:40])[H:41])([C:15]([H:42])([H:43])[H:44])[H:38])[C:16]([H:45])([H:46])[C:17]([H:47])([H:48])[N:18]([H:49])[C:19]([H:50])([H:51])[C:20]([H:52])([H:53])[2P:21]->1([C:22]([C:23]([H:55])([H:56])[H:57])([C:24]([H:58])([H:59])[H:60])[H:54])[C:25]([C:26]([H:62])([H:63])[H:64])([C:27]([H:65])([H:66])[H:67])[H:61])([H:28])([H:29])[H:30]", "smiles3Dx": "C([C:1]#[5N:2]->[Mn+:3]1(<-[3C-:4]#[O+:5])(<-[4H-:6])(<-[6C-:7]#[O+:8])<-[1P:9]([C:10]([C:11]([H:32])([H:33])[H:34])([C:12]([H:35])([H:36])[H:37])[H:31])([C:13]([C:14]([H:39])([H:40])[H:41])([C:15]([H:42])([H:43])[H:44])[H:38])[C:16]([H:45])([H:46])[C:17]([H:47])([H:48])[N:18]([H:49])[C:19]([H:50])([H:51])[C:20]([H:52])([H:53])[2P:21]->1([C:22]([C:23]([H:55])([H:56])[H:57])([C:24]([H:58])([H:59])[H:60])[H:54])[C:25]([C:26]([H:62])([H:63])[H:64])([C:27]([H:65])([H:66])[H:67])[H:61])([H:28])([H:29])[H:30]", "dummies": []}
C      2.4906     3.8419     1.9583
C      1.7512     2.7212     1.3804
N      1.1245     1.7809     0.8974
Mn     0.0000     0.0000     0.0000
C     -0.8579    -1.8468    -1.0529
O     -1.3040    -2.8153    -1.6163
H      1.1366    -1.1024     0.9226
C      1.6255    -0.0892    -1.6084
O      2.4862    -0.1455    -2.4514
P     -1.6196    -0.2700     2.2132
C     -0.6425    -0.6877     3.6877
C      0.4808     0.3335     3.8894
C     -0.0277    -2.0958     3.6022
C     -2.9111    -1.5453     2.1123
C     -3.5660    -1.8052     3.4848
C     -2.3782    -2.8642     1.5164
C     -2.5621     1.1655     2.7760
C     -1.9829     2.4732     2.2717
N     -2.4365     2.6980     0.9041
C     -1.5963     3.6687     0.2122
C     -1.5789     3.3893    -1.2809
P     -1.4689     1.6164    -1.6638
C     -3.1444     0.9825    -1.9949
C     -4.1727     2.0832    -2.3171
C     -3.6580     0.1752    -0.8153
C     -0.6533     1.5905    -3.2860
C      0.6760     2.3759    -3.2511
C     -1.5403     2.1689    -4.4006
H      3.4920     3.9074     1.4857
H      1.9327     4.7836     1.7774
H      2.6052     3.6838     3.0504
H     -1.3026    -0.6500     4.5794
H      1.0646     0.0798     4.7999
H      0.0716     1.3492     4.0521
H      1.1757     0.3306     3.0270
H     -0.7952    -2.8869     3.6696
H      0.6503    -2.2632     4.4663
H      0.5649    -2.2387     2.6817
H     -3.7101    -1.1694     1.4487
H     -2.8860    -2.3062     4.1994
H     -4.4463    -2.4689     3.3479
H     -3.9385    -0.8655     3.9398
H     -1.2902    -2.8416     1.3209
H     -2.5770    -3.7348     2.1781
H     -2.8958    -3.0727     0.5566
H     -2.5617     1.1853     3.8859
H     -3.6144     1.0747     2.4327
H     -2.3391     3.3050     2.9205
H     -0.8816     2.4446     2.3507
H     -3.4167     3.0677     0.9309
H     -1.9783     4.6995     0.3898
H     -0.5520     3.6624     0.5694
H     -2.4805     3.8265    -1.7361
H     -0.7060     3.9120    -1.7104
H     -3.0859     0.2959    -2.8650
H     -3.8634     2.7252    -3.1611
H     -5.1298     1.6080    -2.6214
H     -4.3907     2.7098    -1.4263
H     -3.8910     0.8192     0.0518
H     -4.5886    -0.3604    -1.1009
H     -2.9185    -0.5799    -0.5293
H     -0.4277     0.5314    -3.5357
H      1.3871     1.9348    -3.9814
H      0.5346     3.4399    -3.5391
H      1.1476     2.3671    -2.2478
H     -2.4201     1.5284    -4.6037
H     -0.9636     2.2055    -5.3497
H     -1.8594     3.2052    -4.1630
68
{"conf": 32, "E": 128.62, "rms": -1.0, "geom": "OH", "total_charge": 0, "CA_charge": 1, "smiles": "C[C:1]#[5N:2]->[Mn+:3]1(<-[3C-:4]#[O+:5])(<-[4H-:6])(<-[6C-:7]#[O+:8])<-[1P:9]([CH:10]([CH3:11])[CH3:12])([CH:13]([CH3:14])[CH3:15])[CH2:16][CH2:17][NH:18][CH2:19][CH2:20][2P:21]->1([CH:22]([CH3:23])[CH3:24])[CH:25]([CH3:26])[CH3:27]", "smiles3D": "C([C:1]#[5N:2]->[Mn+:3]1(<-[3C-:4]#[O+:5])(<-[4H-:6])(<-[6C-:7]#[O+:8])<-[1P:9]([C:10]([C:11]([H:32])([H:33])[H:34])([C:12]([H:35])([H:36])[H:37])[H:31])([C:13]([C:14]([H:39])([H:40])[H:41])([C:15]([H:42])([H:43])[H:44])[H:38])[C:16]([H:45])([H:46])[C:17]([H:47])([H:48])[N:18]([H:49])[C:19]([H:50])([H:51])[C:20]([H:52])([H:53])[2P:21]->1([C:22]([C:23]([H:55])([H:56])[H:57])([C:24]([H:58])([H:59])[H:60])[H:54])[C:25]([C:26]([H:62])([H:63])[H:64])([C:27]([H:65])([H:66])[H:67])[H:61])([H:28])([H:29])[H:30]", "smiles3Dx": "C([C:1]#[5N:2]->[Mn+:3]1(<-[3C-:4]#[O+:5])(<-[4H-:6])(<-[6C-:7]#[O+:8])<-[1P:9]([C:10]([C:11]([H:32])([H:33])[H:34])([C:12]([H:35])([H:36])[H:37])[H:31])([C:13]([C:14]([H:39])([H:40])[H:41])([C:15]([H:42])([H:43])[H:44])[H:38])[C:16]([H:45])([H:46])[C:17]([H:47])([H:48])[N:18]([H:49])[C:19]([H:50])([H:51])[C:20]([H:52])([H:53])[2P:21]->1([C:22]([C:23]([H:55])([H:56])[H:57])([C:24]([H:58])([H:59])[H:60])[H:54])[C:25]([C:26]([H:62])([H:63])[H:64])([C:27]([H:65])([H:66])[H:67])[H:61])([H:28])([H:29])[H:30]", "dummies": []}
C      2.1529    -1.1840    -4.3355
C      1.5110    -0.8456    -3.0666
N      0.9665    -0.5658    -2.0008
Mn     0.0000     0.0000     0.0000
C     -0.7336     0.7806     2.0228
O     -1.1176     1.1913     3.0897
H      0.7770     1.6388    -0.2661
C      1.9426    -0.6178     1.0429
O      2.9648    -0.9450     1.5924
P     -2.2802     0.8953    -1.1710
C     -1.9448     2.3767    -2.1767
C     -1.2197     3.4716    -1.3674
C     -3.2006     2.9769    -2.8383
C     -3.5475     1.2420     0.0888
C     -4.9842     1.1111    -0.4581
C     -3.3659     2.6150     0.7494
C     -3.0734    -0.2682    -2.3052
C     -2.0637    -1.0308    -3.1605
N     -1.2916    -2.0129    -2.3898
C     -2.0864    -3.1436    -1.8924
C     -2.3751    -3.0417    -0.3872
P     -0.9667    -2.4684     0.5901
C      0.3251    -3.7503     0.5558
C     -0.2413    -5.1764     0.6287
C      1.1976    -3.6155    -0.6949
C     -1.6111    -2.3966     2.2905
C     -0.4980    -2.6020     3.3258
C     -2.7603    -3.3878     2.5536
H      2.6145    -2.1898    -4.2583
H      1.3925    -1.1872    -5.1433
H      2.9360    -0.4328    -4.5661
H     -1.2605     2.0606    -2.9934
H     -0.7371     3.0897    -0.4555
H     -0.4313     3.9353    -1.9980
H     -1.9027     4.2909    -1.0603
H     -2.8985     3.8702    -3.4262
H     -3.6676     2.2955    -3.5709
H     -3.9468     3.3268    -2.1045
H     -3.4270     0.4763     0.8855
H     -5.2670     0.0432    -0.5541
H     -5.1258     1.6040    -1.4358
H     -5.7107     1.5542     0.2563
H     -2.3276     2.7677     1.0953
H     -4.0076     2.6680     1.6548
H     -3.6799     3.4440     0.0898
H     -3.7534     0.2775    -2.9773
H     -3.6809    -0.9821    -1.7378
H     -2.6037    -1.5410    -3.9901
H     -1.3693    -0.3069    -3.6388
H     -0.6084    -2.4188    -3.0707
H     -3.0515    -3.2435    -2.4383
H     -1.5516    -4.0988    -2.0835
H     -3.2147    -2.3461    -0.2191
H     -2.6904    -4.0400    -0.0276
H      0.9889    -3.6013     1.4292
H      0.5944    -5.9062     0.5698
H     -0.9271    -5.4065    -0.2089
H     -0.7274    -5.3657     1.6000
H      0.6341    -3.8042    -1.6248
H      1.6673    -2.6184    -0.7329
H      2.0271    -4.3533    -0.6527
H     -2.0254    -1.3827     2.4414
H     -0.1810    -3.6646     3.3772
H     -0.8705    -2.3151     4.3323
H      0.3750    -1.9551     3.0992
H     -3.0486    -3.3468     3.6258
H     -3.6661    -3.0985     1.9823
H     -2.4999    -4.4332     2.3222
68
{"conf": 33, "E": 121.65, "rms": -1.0, "geom": "OH", "total_charge": 0, "CA_charge": 1, "smiles": "C[C:1]#[5N:2]->[Mn+:3]1(<-[3C-:4]#[O+:5])(<-[4H-:6])(<-[6C-:7]#[O+:8])<-[1P:9]([CH:10]([CH3:11])[CH3:12])([CH:13]([CH3:14])[CH3:15])[CH2:16][CH2:17][NH:18][CH2:19][CH2:20][2P:21]->1([CH:22]([CH3:23])[CH3:24])[CH:25]([CH3:26])[CH3:27]", "smiles3D": "C([C:1]#[5N:2]->[Mn+:3]1(<-[3C-:4]#[O+:5])(<-[4H-:6])(<-[6C-:7]#[O+:8])<-[1P:9]([C:10]([C:11]([H:32])([H:33])[H:34])([C:12]([H:35])([H:36])[H:37])[H:31])([C:13]([C:14]([H:39])([H:40])[H:41])([C:15]([H:42])([H:43])[H:44])[H:38])[C:16]([H:45])([H:46])[C:17]([H:47])([H:48])[N:18]([H:49])[C:19]([H:50])([H:51])[C:20]([H:52])([H:53])[2P:21]->1([C:22]([C:23]([H:55])([H:56])[H:57])([C:24]([H:58])([H:59])[H:60])[H:54])[C:25]([C:26]([H:62])([H:63])[H:64])([C:27]([H:65])([H:66])[H:67])[H:61])([H:28])([H:29])[H:30]", "smiles3Dx": "C([C:1]#[5N:2]->[Mn+:3]1(<-[3C-:4]#[O+:5])(<-[4H-:6])(<-[6C-:7]#[O+:8])<-[1P:9]([C:10]([C:11]([H:32])([H:33])[H:34])([C:12]([H:35])([H:36])[H:37])[H:31])([C:13]([C:14]([H:39])([H:40])[H:41])([C:15]([H:42])([H:43])[H:44])[H:38])[C:16]([H:45])([H:46])[C:17]([H:47])([H:48])[N:18]([H:49])[C:19]([H:50])([H:51])[C:20]([H:52])([H:53])[2P:21]->1([C:22]([C:23]([H:55])([H:56])[H:57])([C:24]([H:58])([H:59])[H:60])[H:54])[C:25]([C:26]([H:62])([H:63])[H:64])([C:27]([H:65])([H:66])[H:67])[H:61])([H:28])([H:29])[H:30]", "dummies": []}
C     -4.3659    -0.6652     2.2987
C     -3.0853    -0.4663     1.6226
N     -2.0058    -0.3015     1.0596
Mn     0.0000     0.0000     0.0000
C      1.9580     0.3220    -1.1482
O      2.9887     0.4910    -1.7508
H     -0.7313     1.4639    -0.8348
C     -0.7803    -1.1295    -1.8330
O     -1.1913    -1.7152    -2.8039
P      0.7957     1.7674     1.8792
C      0.3607     3.4458     1.3418
C      0.8144     4.5250     2.3416
C      0.9917     3.7467    -0.0291
C     -0.0331     1.4600     3.4659
C      0.7620     1.9725     4.6808
C     -1.4487     2.0618     3.4780
C      2.5803     1.8280     2.1377
C      3.1817     0.4368     2.1081
N      2.8196    -0.2812     3.3258
C      2.8462    -1.7251     3.1113
C      1.4249    -2.2635     2.8691
P      0.9143    -2.3257     1.1298
C     -0.3510    -3.6361     1.1614
C     -1.2611    -3.5799    -0.0660
C     -1.2311    -3.5335     2.4255
C      2.3359    -3.0160     0.2301
C      2.0004    -3.2738    -1.2410
C      2.8618    -4.3217     0.8642
H     -4.4430    -1.7184     2.6389
H     -4.4290     0.0125     3.1748
H     -5.1942    -0.4409     1.5957
H     -0.7423     3.5051     1.2327
H      0.1943     4.5312     3.2537
H      0.6813     5.5307     1.8881
H      1.8851     4.4227     2.6097
H      2.0660     4.0101     0.0632
H      0.9089     2.8942    -0.7259
H      0.4743     4.6140    -0.4917
H     -0.1429     0.3661     3.5731
H      1.6524     1.3449     4.8674
H      0.1371     1.8954     5.5963
H      1.0815     3.0240     4.5815
H     -2.0493     1.5745     4.2755
H     -1.9695     1.8925     2.5160
H     -1.4451     3.1479     3.6871
H      3.0420     2.4216     1.3255
H      2.8169     2.3149     3.1026
H      4.2898     0.5176     2.0315
H      2.8269    -0.0916     1.2062
H      3.5270    -0.0393     4.0603
H      3.2009    -2.2023     4.0534
H      3.6026    -2.0261     2.3618
H      1.3873    -3.2937     3.2768
H      0.7014    -1.6496     3.4349
H      0.1483    -4.6219     1.1737
H     -0.6949    -3.6352    -1.0081
H     -1.9400    -4.4595    -0.0626
H     -1.8977    -2.6748    -0.0466
H     -0.7148    -3.9550     3.3107
H     -1.5177    -2.4846     2.6373
H     -2.1619    -4.1292     2.3086
H      3.1508    -2.2653     0.2523
H      2.9424    -3.4469    -1.8040
H      1.3786    -4.1824    -1.3675
H      1.5062    -2.3985    -1.6982
H      3.8455    -4.5691     0.4111
H      2.1938    -5.1837     0.6676
H      3.0257    -4.2398     1.9540
