# Supplementary material for: MACE: Automated Assessment of Stereochemistry of Transition Metal Complexes and Its Applications in Computational Catalysis
Source: J Chem Theory Comput. 2024 Feb 16;20(5):2313–20. doi: 10.1021/acs.jctc.3c01313 (PMC10938507; doi:10.1021/acs.jctc.3c01313)
Supplement: Supplementary file 3 — ct3c01313_si_003.zip [file ct3c01313_si_003.zip › structures/screening/mace_MeCN/Mn_PNhP_iPr_bi_0.xyz]

68
{"conf": 0, "E": 106.05, "rms": -1.0, "geom": "OH", "total_charge": 0, "CA_charge": 1, "smiles": "C[C:1]#[6N:2]->[Mn+:3]1(<-[3H-:4])(<-[4C-:5]#[O+:6])(<-[5C-:7]#[O+:8])<-[1N@H:9]([CH2:10][CH2:11][P:12]([CH:13]([CH3:14])[CH3:15])[CH:16]([CH3:17])[CH3:18])[CH2:19][CH2:20][2P:21]->1([CH:22]([CH3:23])[CH3:24])[CH:25]([CH3:26])[CH3:27]", "smiles3D": "C([C:1]#[6N:2]->[Mn+:3]1(<-[3H-:4])(<-[4C-:5]#[O+:6])(<-[5C-:7]#[O+:8])<-[1N@@:9]([C:10]([C:11]([P:12]([C:13]([C:14]([H:37])([H:38])[H:39])([C:15]([H:40])([H:41])[H:42])[H:36])[C:16]([C:17]([H:44])([H:45])[H:46])([C:18]([H:47])([H:48])[H:49])[H:43])([H:34])[H:35])([H:32])[H:33])([H:31])[C:19]([H:50])([H:51])[C:20]([H:52])([H:53])[2P:21]->1([C:22]([C:23]([H:55])([H:56])[H:57])([C:24]([H:58])([H:59])[H:60])[H:54])[C:25]([C:26]([H:62])([H:63])[H:64])([C:27]([H:65])([H:66])[H:67])[H:61])([H:28])([H:29])[H:30]", "smiles3Dx": "C([C:1]#[6N:2]->[Mn+:3]1(<-[3H-:4])(<-[4C-:5]#[O+:6])(<-[5C-:7]#[O+:8])<-[1N@@:9]([C:10]([C:11]([P:12]([C:13]([C:14]([H:37])([H:38])[H:39])([C:15]([H:40])([H:41])[H:42])[H:36])[C:16]([C:17]([H:44])([H:45])[H:46])([C:18]([H:47])([H:48])[H:49])[H:43])([H:34])[H:35])([H:32])[H:33])([H:31])[C:19]([H:50])([H:51])[C:20]([H:52])([H:53])[2P:21]->1([C:22]([C:23]([H:55])([H:56])[H:57])([C:24]([H:58])([H:59])[H:60])[H:54])[C:25]([C:26]([H:62])([H:63])[H:64])([C:27]([H:65])([H:66])[H:67])[H:61])([H:28])([H:29])[H:30]", "dummies": []}
C     -4.4772     1.6671    -1.3919
C     -3.1707     1.1724    -0.9551
N     -2.0683     0.7635    -0.6042
Mn     0.0000     0.0000     0.0000
H     -0.0996    -1.2680    -1.3265
C      0.9855     1.4648    -1.4644
O      1.5214     2.2388    -2.2209
C      0.1353     1.6088     1.6274
O      0.1914     2.4528     2.4840
N      1.9725    -0.9770     0.7346
C      2.8497    -1.0488    -0.3599
C      4.2995    -1.4442     0.0095
P      4.7845    -3.1187    -0.7012
C      4.7011    -2.9209    -2.5780
C      4.9561    -4.2636    -3.2628
C      5.6522    -1.8530    -3.1208
C      6.6109    -3.3668    -0.2912
C      6.7270    -4.3420     0.8794
C      7.3489    -2.0606     0.0279
C      1.6673    -2.2622     1.2994
C      0.6321    -2.2224     2.4455
P     -0.9387    -1.6509     1.8009
C     -1.7864    -0.8926     3.1981
C     -2.1836    -1.9441     4.2466
C     -3.0256    -0.1333     2.7190
C     -1.9252    -3.0506     1.2097
C     -1.4156    -4.3982     1.7379
C     -1.9327    -3.0674    -0.3190
H     -5.0772     0.8310    -1.8092
H     -5.0213     2.1185    -0.5399
H     -4.3351     2.4331    -2.1831
H      2.3301    -0.4342     1.3798
H      2.4378    -1.7635    -1.1110
H      2.8849    -0.0472    -0.8336
H      4.4260    -1.4715     1.1138
H      4.9804    -0.6571    -0.3812
H      3.6685    -2.6081    -2.8425
H      4.7830    -4.1821    -4.3520
H      5.9993    -4.6111    -3.0890
H      4.2506    -5.0242    -2.8679
H      6.7131    -2.1361    -2.9556
H      5.4498    -0.8758    -2.6454
H      5.4947    -1.7233    -4.2151
H      7.1159    -3.8295    -1.1656
H      6.2067    -3.9417     1.7729
H      6.2632    -5.3112     0.6021
H      7.7976    -4.5199     1.1293
H      6.9967    -1.6215     0.9807
H      7.2087    -1.3149    -0.7837
H      8.4447    -2.2536     0.1240
H      1.2761    -2.9298     0.4993
H      2.5898    -2.7255     1.7015
H      0.5375    -3.2192     2.9101
H      0.9841    -1.5079     3.2110
H     -1.0912    -0.1691     3.6718
H     -2.9066    -2.6806     3.8494
H     -1.2811    -2.4834     4.6032
H     -2.6464    -1.4415     5.1331
H     -3.5499     0.3140     3.5885
H     -3.7384    -0.8099     2.2011
H     -2.7333     0.6818     2.0263
H     -2.9715    -2.9155     1.5571
H     -1.4039    -4.4088     2.8419
H     -2.1086    -5.2080     1.4190
H     -0.4026    -4.6330     1.3460
H     -0.9188    -3.2968    -0.7172
H     -2.2730    -2.0917    -0.7235
H     -2.6319    -3.8517    -0.6809
68
{"conf": 1, "E": 106.93, "rms": -1.0, "geom": "OH", "total_charge": 0, "CA_charge": 1, "smiles": "C[C:1]#[6N:2]->[Mn+:3]1(<-[3H-:4])(<-[4C-:5]#[O+:6])(<-[5C-:7]#[O+:8])<-[1N@H:9]([CH2:10][CH2:11][P:12]([CH:13]([CH3:14])[CH3:15])[CH:16]([CH3:17])[CH3:18])[CH2:19][CH2:20][2P:21]->1([CH:22]([CH3:23])[CH3:24])[CH:25]([CH3:26])[CH3:27]", "smiles3D": "C([C:1]#[6N:2]->[Mn+:3]1(<-[3H-:4])(<-[4C-:5]#[O+:6])(<-[5C-:7]#[O+:8])<-[1N@@:9]([C:10]([C:11]([P:12]([C:13]([C:14]([H:37])([H:38])[H:39])([C:15]([H:40])([H:41])[H:42])[H:36])[C:16]([C:17]([H:44])([H:45])[H:46])([C:18]([H:47])([H:48])[H:49])[H:43])([H:34])[H:35])([H:32])[H:33])([H:31])[C:19]([H:50])([H:51])[C:20]([H:52])([H:53])[2P:21]->1([C:22]([C:23]([H:55])([H:56])[H:57])([C:24]([H:58])([H:59])[H:60])[H:54])[C:25]([C:26]([H:62])([H:63])[H:64])([C:27]([H:65])([H:66])[H:67])[H:61])([H:28])([H:29])[H:30]", "smiles3Dx": "C([C:1]#[6N:2]->[Mn+:3]1(<-[3H-:4])(<-[4C-:5]#[O+:6])(<-[5C-:7]#[O+:8])<-[1N@@:9]([C:10]([C:11]([P:12]([C:13]([C:14]([H:37])([H:38])[H:39])([C:15]([H:40])([H:41])[H:42])[H:36])[C:16]([C:17]([H:44])([H:45])[H:46])([C:18]([H:47])([H:48])[H:49])[H:43])([H:34])[H:35])([H:32])[H:33])([H:31])[C:19]([H:50])([H:51])[C:20]([H:52])([H:53])[2P:21]->1([C:22]([C:23]([H:55])([H:56])[H:57])([C:24]([H:58])([H:59])[H:60])[H:54])[C:25]([C:26]([H:62])([H:63])[H:64])([C:27]([H:65])([H:66])[H:67])[H:61])([H:28])([H:29])[H:30]", "dummies": []}
C      0.4198    -4.0665     2.8410
C      0.3001    -2.8699     2.0092
N      0.1974    -1.8657     1.3094
Mn     0.0000     0.0000     0.0000
H      0.6520     1.0420     1.3624
C      2.1456    -0.2607    -0.7578
O      3.2760    -0.4034    -1.1512
C     -0.7437    -1.2941    -1.7363
O     -1.1399    -1.9759    -2.6485
N     -0.5410     1.9089    -1.1882
C      0.6219     2.5953    -1.6110
C      1.2326     2.1312    -2.9572
P      0.0053     1.5396    -4.2537
C     -0.5562     3.1215    -5.1080
C     -1.4926     3.9108    -4.1889
C     -1.2773     2.7907    -6.4189
C      1.1002     0.6637    -5.5177
C      2.2581     1.5402    -6.0114
C      1.6291    -0.6517    -4.9408
C     -1.3796     2.6945    -0.3403
C     -2.7442     2.0393     0.0261
P     -2.4651     0.4314     0.7797
C     -2.7216     0.5513     2.5713
C     -1.7007     1.5100     3.1938
C     -4.1439     1.0122     2.9364
C     -3.6584    -0.7250     0.0657
C     -3.7821    -1.9808     0.9385
C     -5.0415    -0.0786    -0.1644
H      1.4848    -4.2310     3.1035
H     -0.1731    -3.9314     3.7680
H      0.0354    -4.9438     2.2818
H     -1.0400     1.6571    -1.8981
H      1.3888     2.4598    -0.8192
H      0.4233     3.6867    -1.6951
H      1.9442     1.3137    -2.7690
H      1.8254     2.9674    -3.3845
H      0.3272     3.7569    -5.3337
H     -0.9239     4.3505    -3.3484
H     -2.2976     3.2560    -3.7846
H     -1.9623     4.7536    -4.7376
H     -2.1355     2.1109    -6.2282
H     -1.6549     3.7210    -6.8964
H     -0.5847     2.3123    -7.1399
H      0.4660     0.4014    -6.3910
H      1.8751     2.4623    -6.4942
H      2.9432     1.8151    -5.1813
H      2.8439     0.9857    -6.7769
H      2.1281    -1.2414    -5.7399
H      2.3709    -0.4713    -4.1348
H      0.7936    -1.2605    -4.5345
H     -0.8256     2.9035     0.5989
H     -1.6011     3.6688    -0.8351
H     -3.2908     2.7019     0.7230
H     -3.3394     1.9165    -0.9000
H     -2.5596    -0.4567     3.0141
H     -1.8854     1.6110     4.2846
H     -1.7610     2.5179     2.7336
H     -0.6793     1.1010     3.0851
H     -4.4177     1.9752     2.4647
H     -4.2163     1.1511     4.0359
H     -4.8962     0.2412     2.6857
H     -3.2714    -1.0434    -0.9237
H     -2.7762    -2.3915     1.1680
H     -4.3467    -2.7627     0.3842
H     -4.3179    -1.7824     1.8882
H     -5.8477    -0.8411    -0.1396
H     -5.2908     0.7146     0.5606
H     -5.0721     0.3797    -1.1763
68
{"conf": 2, "E": 106.15, "rms": -1.0, "geom": "OH", "total_charge": 0, "CA_charge": 1, "smiles": "C[C:1]#[6N:2]->[Mn+:3]1(<-[3H-:4])(<-[4C-:5]#[O+:6])(<-[5C-:7]#[O+:8])<-[1N@H:9]([CH2:10][CH2:11][P:12]([CH:13]([CH3:14])[CH3:15])[CH:16]([CH3:17])[CH3:18])[CH2:19][CH2:20][2P:21]->1([CH:22]([CH3:23])[CH3:24])[CH:25]([CH3:26])[CH3:27]", "smiles3D": "C([C:1]#[6N:2]->[Mn+:3]1(<-[3H-:4])(<-[4C-:5]#[O+:6])(<-[5C-:7]#[O+:8])<-[1N@@:9]([C:10]([C:11]([P:12]([C:13]([C:14]([H:37])([H:38])[H:39])([C:15]([H:40])([H:41])[H:42])[H:36])[C:16]([C:17]([H:44])([H:45])[H:46])([C:18]([H:47])([H:48])[H:49])[H:43])([H:34])[H:35])([H:32])[H:33])([H:31])[C:19]([H:50])([H:51])[C:20]([H:52])([H:53])[2P:21]->1([C:22]([C:23]([H:55])([H:56])[H:57])([C:24]([H:58])([H:59])[H:60])[H:54])[C:25]([C:26]([H:62])([H:63])[H:64])([C:27]([H:65])([H:66])[H:67])[H:61])([H:28])([H:29])[H:30]", "smiles3Dx": "C([C:1]#[6N:2]->[Mn+:3]1(<-[3H-:4])(<-[4C-:5]#[O+:6])(<-[5C-:7]#[O+:8])<-[1N@@:9]([C:10]([C:11]([P:12]([C:13]([C:14]([H:37])([H:38])[H:39])([C:15]([H:40])([H:41])[H:42])[H:36])[C:16]([C:17]([H:44])([H:45])[H:46])([C:18]([H:47])([H:48])[H:49])[H:43])([H:34])[H:35])([H:32])[H:33])([H:31])[C:19]([H:50])([H:51])[C:20]([H:52])([H:53])[2P:21]->1([C:22]([C:23]([H:55])([H:56])[H:57])([C:24]([H:58])([H:59])[H:60])[H:54])[C:25]([C:26]([H:62])([H:63])[H:64])([C:27]([H:65])([H:66])[H:67])[H:61])([H:28])([H:29])[H:30]", "dummies": []}
C      4.5751     1.9665     0.0502
C      3.2302     1.3898     0.0291
N      2.1023     0.9043     0.0194
Mn     0.0000     0.0000     0.0000
H      0.0044     0.0615    -1.8385
C      0.8651    -2.1223    -0.0233
O      1.3214    -3.2386    -0.0340
C      0.0436    -0.0624     2.2865
O      0.0686    -0.0921     3.4924
N     -2.2074    -0.6981     0.0211
C     -2.6375    -1.0438    -1.2746
C     -1.8924    -2.2655    -1.8232
P     -2.6641    -2.7992    -3.4476
C     -1.1906    -3.3847    -4.4587
C     -0.5167    -4.6246    -3.8645
C     -1.6145    -3.6306    -5.9086
C     -3.7644    -4.3054    -3.1559
C     -3.4184    -5.0846    -1.8824
C     -5.2256    -3.8636    -3.1184
C     -3.0114     0.3206     0.6293
C     -2.9195     1.7423    -0.0042
P     -1.2159     2.3143     0.0669
C     -1.0314     3.2084     1.6265
C      0.4093     3.7041     1.7831
C     -2.0030     4.3964     1.7468
C     -0.8660     3.4430    -1.3045
C     -1.7778     3.1830    -2.5121
C      0.5967     3.2881    -1.7383
H      4.5067     3.0710     0.1024
H      5.1189     1.6767    -0.8712
H      5.1229     1.5832     0.9367
H     -2.2517    -1.4455     0.5565
H     -3.7307    -1.2700    -1.2531
H     -2.4648    -0.1938    -1.9723
H     -0.8458    -1.9811    -2.0304
H     -1.8822    -3.0783    -1.0777
H     -0.4511    -2.5577    -4.4634
H      0.4177    -4.8512    -4.4295
H     -0.2534    -4.4538    -2.7978
H     -1.1858    -5.5045    -3.9439
H     -0.7193    -3.8396    -6.5362
H     -2.1137    -2.7245    -6.3113
H     -2.3221    -4.4793    -5.9849
H     -3.6451    -4.9897    -4.0210
H     -2.3404    -5.3215    -1.8391
H     -3.7053    -4.5129    -0.9763
H     -3.9709    -6.0442    -1.8671
H     -5.3978    -3.1580    -2.2801
H     -5.8923    -4.7424    -2.9901
H     -5.4962    -3.3613    -4.0704
H     -4.0810     0.0016     0.6161
H     -2.7065     0.4048     1.6941
H     -3.5794     2.4313     0.5515
H     -3.2645     1.6928    -1.0487
H     -1.2512     2.5000     2.4512
H      1.1225     2.8663     1.6301
H      0.6270     4.5261     1.0637
H      0.5593     4.0897     2.8150
H     -3.0460     4.0534     1.8647
H     -1.9422     5.0912     0.8937
H     -1.7696     4.9774     2.6656
H     -1.0174     4.4855    -0.9715
H     -2.8217     3.4918    -2.2847
H     -1.4440     3.7931    -3.3836
H     -1.7472     2.1113    -2.8122
H      0.8368     4.0169    -2.5422
H      1.2880     3.4882    -0.8937
H      0.7869     2.2641    -2.1266
68
{"conf": 3, "E": 119.08, "rms": -1.0, "geom": "OH", "total_charge": 0, "CA_charge": 1, "smiles": "C[C:1]#[6N:2]->[Mn+:3]1(<-[3H-:4])(<-[4C-:5]#[O+:6])(<-[5C-:7]#[O+:8])<-[1N@H:9]([CH2:10][CH2:11][P:12]([CH:13]([CH3:14])[CH3:15])[CH:16]([CH3:17])[CH3:18])[CH2:19][CH2:20][2P:21]->1([CH:22]([CH3:23])[CH3:24])[CH:25]([CH3:26])[CH3:27]", "smiles3D": "C([C:1]#[6N:2]->[Mn+:3]1(<-[3H-:4])(<-[4C-:5]#[O+:6])(<-[5C-:7]#[O+:8])<-[1N@@:9]([C:10]([C:11]([P:12]([C:13]([C:14]([H:37])([H:38])[H:39])([C:15]([H:40])([H:41])[H:42])[H:36])[C:16]([C:17]([H:44])([H:45])[H:46])([C:18]([H:47])([H:48])[H:49])[H:43])([H:34])[H:35])([H:32])[H:33])([H:31])[C:19]([H:50])([H:51])[C:20]([H:52])([H:53])[2P:21]->1([C:22]([C:23]([H:55])([H:56])[H:57])([C:24]([H:58])([H:59])[H:60])[H:54])[C:25]([C:26]([H:62])([H:63])[H:64])([C:27]([H:65])([H:66])[H:67])[H:61])([H:28])([H:29])[H:30]", "smiles3Dx": "C([C:1]#[6N:2]->[Mn+:3]1(<-[3H-:4])(<-[4C-:5]#[O+:6])(<-[5C-:7]#[O+:8])<-[1N@@:9]([C:10]([C:11]([P:12]([C:13]([C:14]([H:37])([H:38])[H:39])([C:15]([H:40])([H:41])[H:42])[H:36])[C:16]([C:17]([H:44])([H:45])[H:46])([C:18]([H:47])([H:48])[H:49])[H:43])([H:34])[H:35])([H:32])[H:33])([H:31])[C:19]([H:50])([H:51])[C:20]([H:52])([H:53])[2P:21]->1([C:22]([C:23]([H:55])([H:56])[H:57])([C:24]([H:58])([H:59])[H:60])[H:54])[C:25]([C:26]([H:62])([H:63])[H:64])([C:27]([H:65])([H:66])[H:67])[H:61])([H:28])([H:29])[H:30]", "dummies": []}
C     -1.0545     3.8945    -2.9208
C     -0.7467     2.7300    -2.0824
N     -0.4915     1.7632    -1.3665
Mn     0.0000     0.0000     0.0000
H     -1.5502    -0.8463    -0.5182
C      1.1311    -1.0833    -1.6703
O      1.7245    -1.6483    -2.5534
C      1.9598     1.0329     0.5827
O      2.9935     1.5768     0.8846
N      0.3995    -1.6226     1.5940
C     -0.4767    -2.7071     1.4212
C     -0.0989    -3.5747     0.2043
P     -0.8463    -5.3051     0.2742
C      0.0715    -6.0446     1.7563
C     -0.8057    -6.3242     2.9832
C      0.7861    -7.3216     1.3091
C     -2.6705    -4.9868     0.6528
C     -3.2799    -4.1488    -0.4699
C     -3.4418    -6.3136     0.7525
C      0.3081    -1.0201     2.8879
C     -1.0253    -0.2776     3.2009
P     -1.2408     1.0778     2.0438
C     -3.0341     1.2689     1.8367
C     -3.3672     1.6470     0.3896
C     -3.6716     2.2785     2.7969
C     -0.3830     2.5402     2.7090
C     -0.9086     3.8525     2.1114
C     -0.4022     2.5992     4.2475
H     -0.4881     4.7778    -2.5439
H     -0.7600     3.6886    -3.9730
H     -2.1430     4.1104    -2.8709
H      1.2632    -1.9081     1.4905
H     -0.4649    -3.3455     2.3346
H     -1.5100    -2.3197     1.2770
H     -0.4368    -3.0765    -0.7237
H      1.0051    -3.6924     0.1563
H      0.8535    -5.3184     2.0713
H     -1.4511    -5.4571     3.2330
H     -1.4177    -7.2338     2.8361
H     -0.1530    -6.5168     3.8592
H      0.0517    -8.0856     0.9692
H      1.3896    -7.7389     2.1462
H      1.4764    -7.0877     0.4680
H     -2.7775    -4.4283     1.6103
H     -2.8059    -3.1564    -0.5262
H     -4.3624    -3.9827    -0.2979
H     -3.1478    -4.6531    -1.4545
H     -3.2319    -6.8157     1.7087
H     -3.1589    -6.9983    -0.0746
H     -4.5402    -6.1327     0.7322
H      0.4629    -1.7997     3.6673
H      1.1415    -0.2892     2.9845
H     -1.0039     0.1021     4.2343
H     -1.8687    -0.9941     3.1027
H     -3.4999     0.2775     2.0332
H     -4.4602     1.7773     0.2662
H     -3.0688     0.8404    -0.3077
H     -2.8874     2.5816     0.0676
H     -3.3214     2.1467     3.8354
H     -4.7702     2.1004     2.8133
H     -3.5430     3.3227     2.4488
H      0.6837     2.4522     2.4018
H     -1.6888     4.3248     2.7465
H     -1.2652     3.7232     1.0676
H     -0.0718     4.5848     2.0759
H     -1.3880     2.3678     4.6983
H      0.3454     1.8955     4.6608
H     -0.0924     3.6116     4.5964
68
{"conf": 4, "E": 325.89, "rms": -1.0, "geom": "OH", "total_charge": 0, "CA_charge": 1, "smiles": "C[C:1]#[6N:2]->[Mn+:3]1(<-[3H-:4])(<-[4C-:5]#[O+:6])(<-[5C-:7]#[O+:8])<-[1N@H:9]([CH2:10][CH2:11][P:12]([CH:13]([CH3:14])[CH3:15])[CH:16]([CH3:17])[CH3:18])[CH2:19][CH2:20][2P:21]->1([CH:22]([CH3:23])[CH3:24])[CH:25]([CH3:26])[CH3:27]", "smiles3D": "C([C:1]#[6N:2]->[Mn+:3]1(<-[3H-:4])(<-[4C-:5]#[O+:6])(<-[5C-:7]#[O+:8])<-[1N@@:9]([C:10]([C:11]([P:12]([C:13]([C:14]([H:37])([H:38])[H:39])([C:15]([H:40])([H:41])[H:42])[H:36])[C:16]([C:17]([H:44])([H:45])[H:46])([C:18]([H:47])([H:48])[H:49])[H:43])([H:34])[H:35])([H:32])[H:33])([H:31])[C:19]([H:50])([H:51])[C:20]([H:52])([H:53])[2P:21]->1([C:22]([C:23]([H:55])([H:56])[H:57])([C:24]([H:58])([H:59])[H:60])[H:54])[C:25]([C:26]([H:62])([H:63])[H:64])([C:27]([H:65])([H:66])[H:67])[H:61])([H:28])([H:29])[H:30]", "smiles3Dx": "C([C:1]#[6N:2]->[Mn+:3]1(<-[3H-:4])(<-[4C-:5]#[O+:6])(<-[5C-:7]#[O+:8])<-[1N@@:9]([C:10]([C:11]([P:12]([C:13]([C:14]([H:37])([H:38])[H:39])([C:15]([H:40])([H:41])[H:42])[H:36])[C:16]([C:17]([H:44])([H:45])[H:46])([C:18]([H:47])([H:48])[H:49])[H:43])([H:34])[H:35])([H:32])[H:33])([H:31])[C:19]([H:50])([H:51])[C:20]([H:52])([H:53])[2P:21]->1([C:22]([C:23]([H:55])([H:56])[H:57])([C:24]([H:58])([H:59])[H:60])[H:54])[C:25]([C:26]([H:62])([H:63])[H:64])([C:27]([H:65])([H:66])[H:67])[H:61])([H:28])([H:29])[H:30]", "dummies": []}
C      2.9877    -3.4267     2.0405
C      2.0998    -2.4362     1.4483
N      1.3629    -1.5917     0.9433
Mn     0.0000     0.0000     0.0000
H      0.7386     0.8275     1.4688
C     -1.8010    -1.1720     0.8002
O     -2.7464    -1.7890     1.2250
C     -0.7693     1.2445     1.7708
O     -1.1846     1.9147     2.6828
N     -1.0899     1.7048    -1.1300
C     -2.4914     1.5583    -1.0620
C     -3.0909     0.4796    -1.9790
P     -4.7585    -0.1250    -1.3590
C     -5.7412     1.4173    -0.8563
C     -7.0213     0.9911    -0.1398
C     -6.0639     2.3487    -2.0326
C     -5.6623    -0.9046    -2.8157
C     -5.3821    -2.4091    -2.8024
C     -5.2771    -0.3097    -4.1799
C     -0.5411     1.9061    -2.4491
C      1.0167     1.8424    -2.6040
P      1.8136     1.5694    -1.0126
C      1.9254     3.1791    -0.1691
C      1.9701     4.3567    -1.1611
C      3.1422     3.2609     0.7622
C      3.4682     0.8918    -1.3172
C      4.0813     0.3332    -0.0067
C      3.4001    -0.2312    -2.3685
H      2.8124    -4.4112     1.5706
H      4.0452    -3.1194     1.8770
H      2.7985    -3.4765     3.1320
H     -0.8964     2.4710    -0.6588
H     -2.7539     1.3143    -0.0156
H     -2.9629     2.5343    -1.3152
H     -2.4079    -0.3917    -2.0252
H     -3.1945     0.9082    -2.9957
H     -5.1351     1.9875    -0.1201
H     -6.7786     0.3208     0.7075
H     -7.7036     0.4529    -0.8336
H     -7.5544     1.8744     0.2651
H     -6.8062     1.8610    -2.7198
H     -6.4997     3.3059    -1.6452
H     -5.1358     2.5948    -2.5988
H     -6.7519    -0.7567    -2.6559
H     -4.2981    -2.6059    -2.9384
H     -5.7099    -2.8628    -1.8428
H     -5.9387    -2.9087    -3.6215
H     -5.3434     0.8025    -4.1703
H     -4.2376    -0.6165    -4.4616
H     -5.9867    -0.6907    -4.9568
H     -0.9535     1.1444    -3.1319
H     -0.8806     2.9057    -2.8126
H      1.2474     0.9912    -3.2736
H      1.3957     2.7638    -3.0816
H      1.0132     3.2906     0.4574
H      2.0939     5.3239    -0.6258
H      2.8071     4.2379    -1.8855
H      1.0042     4.4405    -1.7078
H      3.1122     4.2288     1.3171
H      3.1105     2.4575     1.5309
H      4.0910     3.2336     0.1856
H      4.1221     1.6994    -1.7053
H      4.7215    -0.5643    -0.1910
H      4.7548     1.0785     0.4617
H      3.2967     0.0580     0.7203
H      3.2390     0.1849    -3.3838
H      2.5937    -0.9535    -2.1264
H      4.3706    -0.7744    -2.4241
68
{"conf": 5, "E": 107.27, "rms": -1.0, "geom": "OH", "total_charge": 0, "CA_charge": 1, "smiles": "C[C:1]#[6N:2]->[Mn+:3]1(<-[3H-:4])(<-[4C-:5]#[O+:6])(<-[5C-:7]#[O+:8])<-[1N@H:9]([CH2:10][CH2:11][P:12]([CH:13]([CH3:14])[CH3:15])[CH:16]([CH3:17])[CH3:18])[CH2:19][CH2:20][2P:21]->1([CH:22]([CH3:23])[CH3:24])[CH:25]([CH3:26])[CH3:27]", "smiles3D": "C([C:1]#[6N:2]->[Mn+:3]1(<-[3H-:4])(<-[4C-:5]#[O+:6])(<-[5C-:7]#[O+:8])<-[1N@@:9]([C:10]([C:11]([P:12]([C:13]([C:14]([H:37])([H:38])[H:39])([C:15]([H:40])([H:41])[H:42])[H:36])[C:16]([C:17]([H:44])([H:45])[H:46])([C:18]([H:47])([H:48])[H:49])[H:43])([H:34])[H:35])([H:32])[H:33])([H:31])[C:19]([H:50])([H:51])[C:20]([H:52])([H:53])[2P:21]->1([C:22]([C:23]([H:55])([H:56])[H:57])([C:24]([H:58])([H:59])[H:60])[H:54])[C:25]([C:26]([H:62])([H:63])[H:64])([C:27]([H:65])([H:66])[H:67])[H:61])([H:28])([H:29])[H:30]", "smiles3Dx": "C([C:1]#[6N:2]->[Mn+:3]1(<-[3H-:4])(<-[4C-:5]#[O+:6])(<-[5C-:7]#[O+:8])<-[1N@@:9]([C:10]([C:11]([P:12]([C:13]([C:14]([H:37])([H:38])[H:39])([C:15]([H:40])([H:41])[H:42])[H:36])[C:16]([C:17]([H:44])([H:45])[H:46])([C:18]([H:47])([H:48])[H:49])[H:43])([H:34])[H:35])([H:32])[H:33])([H:31])[C:19]([H:50])([H:51])[C:20]([H:52])([H:53])[2P:21]->1([C:22]([C:23]([H:55])([H:56])[H:57])([C:24]([H:58])([H:59])[H:60])[H:54])[C:25]([C:26]([H:62])([H:63])[H:64])([C:27]([H:65])([H:66])[H:67])[H:61])([H:28])([H:29])[H:30]", "dummies": []}
C     -4.8529    -0.8619     0.7131
C     -3.4274    -0.6091     0.5124
N     -2.2293    -0.3962     0.3361
Mn     0.0000     0.0000     0.0000
H     -0.4334     0.9729    -1.4916
C     -0.0760     1.9058     1.2740
O     -0.1219     2.9032     1.9509
C      0.4731    -1.1177     1.9409
O      0.7125    -1.6976     2.9717
N      2.2596     0.1340    -0.4866
C      2.4836     0.8008    -1.7060
C      2.0039     2.2623    -1.6851
P      1.0159     2.6523    -3.2416
C     -0.1176     4.1183    -2.8781
C     -0.2296     4.4305    -1.3856
C     -1.4985     3.8134    -3.4587
C      2.2742     3.4136    -4.4187
C      1.6056     3.7295    -5.7611
C      3.4538     2.4643    -4.6410
C      2.7763    -1.2015    -0.4839
C      2.1662    -2.2064    -1.5194
P      0.3677    -2.1258    -1.4939
C     -0.0756    -1.9013    -3.2342
C     -1.5114    -1.3778    -3.3749
C      0.1044    -3.2002    -4.0281
C     -0.2023    -3.7497    -0.9289
C      0.2297    -4.0098     0.5170
C     -1.7307    -3.8666    -1.0282
H     -4.9914    -1.5822     1.5497
H     -5.2847    -1.2769    -0.2246
H     -5.3660     0.0894     0.9557
H      2.6671     0.6006     0.1931
H      1.9498     0.2682    -2.5101
H      3.5702     0.7859    -1.9436
H      2.8603     2.9597    -1.6012
H      1.3669     2.3979    -0.8007
H      0.2850     5.0216    -3.3852
H     -0.8967     5.3071    -1.2408
H     -0.6682     3.5675    -0.8400
H      0.7674     4.6860    -0.9681
H     -2.1961     4.6575    -3.2795
H     -1.4285     3.6501    -4.5542
H     -1.9162     2.8937    -2.9979
H      2.6640     4.3625    -3.9841
H      0.7894     4.4569    -5.6312
H      1.1793     2.8108    -6.2084
H      2.3388     4.1704    -6.4708
H      4.1485     2.8693    -5.4110
H      3.1049     1.4646    -4.9673
H      4.0422     2.3526    -3.7116
H      3.8796    -1.1692    -0.6463
H      2.6002    -1.6144     0.5311
H      2.5410    -1.9551    -2.5346
H      2.4925    -3.2356    -1.2714
H      0.6045    -1.1408    -3.6670
H     -1.7147    -1.1332    -4.4446
H     -1.6398    -0.4524    -2.7785
H     -2.2672    -2.1196    -3.0449
H     -0.7164    -3.9276    -3.8523
H      0.1250    -2.9695    -5.1200
H      1.0747    -3.6767    -3.7783
H      0.2518    -4.5317    -1.5648
H     -0.4116    -3.4354     1.2104
H      1.2989    -3.7532     0.6904
H      0.0960    -5.0886     0.7611
H     -2.2437    -2.9575    -0.6480
H     -2.0374    -4.0714    -2.0684
H     -2.0956    -4.7312    -0.4413
68
{"conf": 6, "E": 141.08, "rms": -1.0, "geom": "OH", "total_charge": 0, "CA_charge": 1, "smiles": "C[C:1]#[6N:2]->[Mn+:3]1(<-[3H-:4])(<-[4C-:5]#[O+:6])(<-[5C-:7]#[O+:8])<-[1N@H:9]([CH2:10][CH2:11][P:12]([CH:13]([CH3:14])[CH3:15])[CH:16]([CH3:17])[CH3:18])[CH2:19][CH2:20][2P:21]->1([CH:22]([CH3:23])[CH3:24])[CH:25]([CH3:26])[CH3:27]", "smiles3D": "C([C:1]#[6N:2]->[Mn+:3]1(<-[3H-:4])(<-[4C-:5]#[O+:6])(<-[5C-:7]#[O+:8])<-[1N@@:9]([C:10]([C:11]([P:12]([C:13]([C:14]([H:37])([H:38])[H:39])([C:15]([H:40])([H:41])[H:42])[H:36])[C:16]([C:17]([H:44])([H:45])[H:46])([C:18]([H:47])([H:48])[H:49])[H:43])([H:34])[H:35])([H:32])[H:33])([H:31])[C:19]([H:50])([H:51])[C:20]([H:52])([H:53])[2P:21]->1([C:22]([C:23]([H:55])([H:56])[H:57])([C:24]([H:58])([H:59])[H:60])[H:54])[C:25]([C:26]([H:62])([H:63])[H:64])([C:27]([H:65])([H:66])[H:67])[H:61])([H:28])([H:29])[H:30]", "smiles3Dx": "C([C:1]#[6N:2]->[Mn+:3]1(<-[3H-:4])(<-[4C-:5]#[O+:6])(<-[5C-:7]#[O+:8])<-[1N@@:9]([C:10]([C:11]([P:12]([C:13]([C:14]([H:37])([H:38])[H:39])([C:15]([H:40])([H:41])[H:42])[H:36])[C:16]([C:17]([H:44])([H:45])[H:46])([C:18]([H:47])([H:48])[H:49])[H:43])([H:34])[H:35])([H:32])[H:33])([H:31])[C:19]([H:50])([H:51])[C:20]([H:52])([H:53])[2P:21]->1([C:22]([C:23]([H:55])([H:56])[H:57])([C:24]([H:58])([H:59])[H:60])[H:54])[C:25]([C:26]([H:62])([H:63])[H:64])([C:27]([H:65])([H:66])[H:67])[H:61])([H:28])([H:29])[H:30]", "dummies": []}
C     -1.5531     3.8985     2.6728
C     -1.0977     2.7552     1.8855
N     -0.7157     1.7945     1.2237
Mn     0.0000     0.0000     0.0000
H      1.6671     0.7645    -0.1816
C      0.6932    -1.0814     1.8970
O      1.0577    -1.6405     2.9018
C     -2.0756    -0.9436     0.2426
O     -3.1666    -1.4437     0.3636
N      0.5471    -1.6741    -1.4859
C      1.4264    -2.6316    -0.9452
C      2.8740    -2.1644    -0.7379
P      3.9527    -3.4856     0.0516
C      3.8392    -5.1776    -0.7823
C      4.9343    -6.0988    -0.2533
C      2.4528    -5.8407    -0.6596
C      3.8426    -3.4496     1.9282
C      5.2090    -3.7838     2.5273
C      2.7551    -4.3770     2.4779
C      0.9676    -1.0622    -2.6962
C     -0.1414    -0.2357    -3.3989
P     -0.7041     1.0589    -2.2893
C      0.2246     2.5515    -2.7441
C     -0.2311     3.1603    -4.0767
C      0.1540     3.6032    -1.6304
C     -2.4985     1.2108    -2.5285
C     -3.0468     2.4942    -1.8871
C     -2.9206     1.1155    -4.0065
H     -1.1630     4.8357     2.2227
H     -1.1931     3.8035     3.7205
H     -2.6607     3.9262     2.6705
H     -0.2394    -2.1168    -1.6678
H      1.4372    -3.5080    -1.6298
H      1.0166    -2.9592     0.0336
H      2.9014    -1.2584    -0.1017
H      3.3335    -1.9182    -1.7181
H      4.0481    -5.0236    -1.8624
H      4.9875    -7.0215    -0.8660
H      5.9206    -5.6027    -0.3019
H      4.7318    -6.3997     0.7932
H      1.9262    -5.7999    -1.6353
H      1.8195    -5.3500     0.0971
H      2.5259    -6.9163    -0.3846
H      3.5958    -2.4028     2.2127
H      5.4775    -4.8467     2.3321
H      6.0000    -3.1254     2.0831
H      5.1863    -3.6172     3.6258
H      2.9774    -5.4409     2.2245
H      2.7176    -4.2790     3.5866
H      1.7641    -4.0880     2.0670
H      1.8137    -0.3784    -2.4790
H      1.3204    -1.8421    -3.3982
H      0.2707     0.2099    -4.3250
H     -0.9889    -0.9025    -3.6590
H      1.2917     2.2583    -2.8571
H     -1.2659     3.5551    -4.0333
H     -0.1287     2.4257    -4.8962
H      0.4308     4.0223    -4.3298
H      0.8472     4.4360    -1.8720
H      0.4777     3.1724    -0.6638
H     -0.8580     4.0416    -1.5208
H     -2.9675     0.3513    -2.0083
H     -4.1579     2.4053    -1.8020
H     -2.6481     2.6179    -0.8558
H     -2.8269     3.3981    -2.4997
H     -2.2129     1.5747    -4.7022
H     -3.0238     0.0584    -4.2967
H     -3.9128     1.5983    -4.1623
68
{"conf": 7, "E": 99.69, "rms": -1.0, "geom": "OH", "total_charge": 0, "CA_charge": 1, "smiles": "C[C:1]#[6N:2]->[Mn+:3]1(<-[3H-:4])(<-[4C-:5]#[O+:6])(<-[5C-:7]#[O+:8])<-[1N@H:9]([CH2:10][CH2:11][P:12]([CH:13]([CH3:14])[CH3:15])[CH:16]([CH3:17])[CH3:18])[CH2:19][CH2:20][2P:21]->1([CH:22]([CH3:23])[CH3:24])[CH:25]([CH3:26])[CH3:27]", "smiles3D": "C([C:1]#[6N:2]->[Mn+:3]1(<-[3H-:4])(<-[4C-:5]#[O+:6])(<-[5C-:7]#[O+:8])<-[1N@@:9]([C:10]([C:11]([P:12]([C:13]([C:14]([H:37])([H:38])[H:39])([C:15]([H:40])([H:41])[H:42])[H:36])[C:16]([C:17]([H:44])([H:45])[H:46])([C:18]([H:47])([H:48])[H:49])[H:43])([H:34])[H:35])([H:32])[H:33])([H:31])[C:19]([H:50])([H:51])[C:20]([H:52])([H:53])[2P:21]->1([C:22]([C:23]([H:55])([H:56])[H:57])([C:24]([H:58])([H:59])[H:60])[H:54])[C:25]([C:26]([H:62])([H:63])[H:64])([C:27]([H:65])([H:66])[H:67])[H:61])([H:28])([H:29])[H:30]", "smiles3Dx": "C([C:1]#[6N:2]->[Mn+:3]1(<-[3H-:4])(<-[4C-:5]#[O+:6])(<-[5C-:7]#[O+:8])<-[1N@@:9]([C:10]([C:11]([P:12]([C:13]([C:14]([H:37])([H:38])[H:39])([C:15]([H:40])([H:41])[H:42])[H:36])[C:16]([C:17]([H:44])([H:45])[H:46])([C:18]([H:47])([H:48])[H:49])[H:43])([H:34])[H:35])([H:32])[H:33])([H:31])[C:19]([H:50])([H:51])[C:20]([H:52])([H:53])[2P:21]->1([C:22]([C:23]([H:55])([H:56])[H:57])([C:24]([H:58])([H:59])[H:60])[H:54])[C:25]([C:26]([H:62])([H:63])[H:64])([C:27]([H:65])([H:66])[H:67])[H:61])([H:28])([H:29])[H:30]", "dummies": []}
C     -0.0722     4.6877     1.6748
C     -0.0403     3.3063     1.1919
N     -0.0209     2.1492     0.7802
Mn     0.0000     0.0000     0.0000
H      1.8028    -0.1277     0.3254
C     -0.3636    -0.8159     2.1102
O     -0.5540    -1.2493     3.2190
C     -2.2660     0.0789    -0.3091
O     -3.4576     0.1151    -0.4771
N      0.0484    -2.0316    -1.1064
C      0.3622    -3.0595    -0.1987
C     -0.8879    -3.6230     0.4970
P     -1.8931    -4.6909    -0.6755
C     -1.4507    -6.4229    -0.0679
C      0.0261    -6.7100    -0.3501
C     -2.3127    -7.4800    -0.7625
C     -3.6232    -4.2976    -0.0302
C     -3.9016    -4.9002     1.3488
C     -4.6850    -4.6974    -1.0517
C      0.9746    -1.9161    -2.1844
C      0.5806    -0.8559    -3.2529
P      0.4772     0.7626    -2.4695
C      2.0240     1.6614    -2.7386
C      2.6593     1.3330    -4.0961
C      3.0164     1.3809    -1.6127
C     -0.7763     1.7520    -3.3148
C     -1.2595     2.8691    -2.3795
C     -1.9708     0.9080    -3.7762
H      0.8450     4.8986     2.2623
H     -0.1235     5.3801     0.8055
H     -0.9655     4.8318     2.3160
H     -0.7822    -2.1701    -1.4655
H      1.0420    -2.6393     0.5735
H      0.8903    -3.8983    -0.7051
H     -0.5928    -4.2116     1.3916
H     -1.5148    -2.7743     0.8313
H     -1.6135    -6.4891     1.0278
H      0.2467    -6.5863    -1.4307
H      0.2801    -7.7492    -0.0526
H      0.6762    -6.0289     0.2359
H     -1.9788    -8.5031    -0.4855
H     -2.2504    -7.3706    -1.8654
H     -3.3716    -7.3963    -0.4463
H     -3.6878    -3.1932     0.0705
H     -4.8464    -4.4785     1.7578
H     -3.0830    -4.6451     2.0550
H     -4.0053    -6.0054     1.3007
H     -4.4642    -4.2280    -2.0314
H     -5.6818    -4.3464    -0.7180
H     -4.7271    -5.7930    -1.1919
H      1.0628    -2.9010    -2.7011
H      1.9732    -1.6518    -1.7719
H      1.3232    -0.8546    -4.0683
H     -0.4002    -1.1390    -3.6701
H      1.7948     2.7493    -2.7258
H      1.9058     1.3680    -4.9103
H      3.1663     0.3458    -4.0806
H      3.4328     2.0939    -4.3278
H      2.6021     1.7436    -0.6488
H      3.9627     1.9380    -1.7962
H      3.2575     0.3014    -1.5465
H     -0.3128     2.2214    -4.2102
H     -0.3997     3.4397    -1.9651
H     -1.8994     3.5833    -2.9394
H     -1.8486     2.4477    -1.5349
H     -1.7132     0.3171    -4.6758
H     -2.3226     0.2262    -2.9793
H     -2.8150     1.5642    -4.0722
68
{"conf": 8, "E": 107.14, "rms": -1.0, "geom": "OH", "total_charge": 0, "CA_charge": 1, "smiles": "C[C:1]#[6N:2]->[Mn+:3]1(<-[3H-:4])(<-[4C-:5]#[O+:6])(<-[5C-:7]#[O+:8])<-[1N@H:9]([CH2:10][CH2:11][P:12]([CH:13]([CH3:14])[CH3:15])[CH:16]([CH3:17])[CH3:18])[CH2:19][CH2:20][2P:21]->1([CH:22]([CH3:23])[CH3:24])[CH:25]([CH3:26])[CH3:27]", "smiles3D": "C([C:1]#[6N:2]->[Mn+:3]1(<-[3H-:4])(<-[4C-:5]#[O+:6])(<-[5C-:7]#[O+:8])<-[1N@@:9]([C:10]([C:11]([P:12]([C:13]([C:14]([H:37])([H:38])[H:39])([C:15]([H:40])([H:41])[H:42])[H:36])[C:16]([C:17]([H:44])([H:45])[H:46])([C:18]([H:47])([H:48])[H:49])[H:43])([H:34])[H:35])([H:32])[H:33])([H:31])[C:19]([H:50])([H:51])[C:20]([H:52])([H:53])[2P:21]->1([C:22]([C:23]([H:55])([H:56])[H:57])([C:24]([H:58])([H:59])[H:60])[H:54])[C:25]([C:26]([H:62])([H:63])[H:64])([C:27]([H:65])([H:66])[H:67])[H:61])([H:28])([H:29])[H:30]", "smiles3Dx": "C([C:1]#[6N:2]->[Mn+:3]1(<-[3H-:4])(<-[4C-:5]#[O+:6])(<-[5C-:7]#[O+:8])<-[1N@@:9]([C:10]([C:11]([P:12]([C:13]([C:14]([H:37])([H:38])[H:39])([C:15]([H:40])([H:41])[H:42])[H:36])[C:16]([C:17]([H:44])([H:45])[H:46])([C:18]([H:47])([H:48])[H:49])[H:43])([H:34])[H:35])([H:32])[H:33])([H:31])[C:19]([H:50])([H:51])[C:20]([H:52])([H:53])[2P:21]->1([C:22]([C:23]([H:55])([H:56])[H:57])([C:24]([H:58])([H:59])[H:60])[H:54])[C:25]([C:26]([H:62])([H:63])[H:64])([C:27]([H:65])([H:66])[H:67])[H:61])([H:28])([H:29])[H:30]", "dummies": []}
C     -0.6362    -0.9130     4.8520
C     -0.4492    -0.6586     3.4247
N     -0.2915    -0.4367     2.2268
Mn     0.0000     0.0000     0.0000
H      1.8065    -0.2261     0.2176
C     -0.1813    -2.2184    -0.5525
O     -0.2725    -3.3856    -0.8429
C     -2.2695     0.1682    -0.2410
O     -3.4655     0.2558    -0.3672
N      0.2953     0.8010    -2.1486
C      0.5857    -0.2264    -3.0627
C      1.9392    -0.9116    -2.8348
P      2.0067    -2.5638    -3.7171
C      1.9629    -2.1706    -5.5578
C      1.7854    -3.4638    -6.3550
C      3.1987    -1.4059    -6.0366
C      3.6943    -3.3106    -3.3325
C      3.5429    -4.3028    -2.1782
C      4.7530    -2.2568    -2.9837
C      1.2372     1.8721    -2.1053
C      0.7669     3.1116    -1.2828
P      0.2974     2.5832     0.3714
C     -1.1747     3.5141     0.8580
C     -1.7805     2.8830     2.1160
C     -2.2198     3.5580    -0.2721
C      1.6336     3.0495     1.5004
C      2.9991     2.5964     0.9634
C      1.6595     4.5662     1.7506
H     -0.0548    -0.1732     5.4366
H     -1.7128    -0.8207     5.1048
H     -0.2816    -1.9372     5.0935
H     -0.5110     1.1584    -2.4002
H     -0.2200    -0.9906    -2.9829
H      0.5677     0.1868    -4.1000
H      2.7585    -0.2559    -3.1893
H      2.0829    -1.1041    -1.7593
H      1.0701    -1.5365    -5.7435
H      1.6942    -3.2349    -7.4385
H      2.6500    -4.1453    -6.1990
H      0.8607    -3.9854    -6.0301
H      4.1071    -2.0415    -5.9776
H      3.0625    -1.0971    -7.0937
H      3.3451    -0.4845    -5.4368
H      4.0386    -3.8769    -4.2246
H      4.5157    -4.7922    -1.9608
H      3.1882    -3.7817    -1.2610
H      2.8096    -5.0938    -2.4488
H      4.4964    -1.7281    -2.0401
H      4.8560    -1.5105    -3.7949
H      5.7408    -2.7460    -2.8475
H      2.1778     1.4942    -1.6517
H      1.4634     2.2099    -3.1430
H      1.5867     3.8523    -1.2259
H     -0.0933     3.5759    -1.7954
H     -0.8874     4.5572     1.0935
H     -1.0364     2.8761     2.9396
H     -2.1067     1.8421     1.9214
H     -2.6585     3.4717     2.4573
H     -2.0216     4.4302    -0.9299
H     -2.2096     2.6494    -0.8989
H     -3.2464     3.6960     0.1313
H      1.4570     2.5369     2.4702
H      3.7740     2.7462     1.7456
H      2.9998     1.5211     0.7085
H      3.3052     3.1816     0.0719
H      1.5474     5.1438     0.8073
H      0.8556     4.8503     2.4636
H      2.6157     4.8634     2.2334
68
{"conf": 9, "E": 136.12, "rms": -1.0, "geom": "OH", "total_charge": 0, "CA_charge": 1, "smiles": "C[C:1]#[6N:2]->[Mn+:3]1(<-[3H-:4])(<-[4C-:5]#[O+:6])(<-[5C-:7]#[O+:8])<-[1N@H:9]([CH2:10][CH2:11][P:12]([CH:13]([CH3:14])[CH3:15])[CH:16]([CH3:17])[CH3:18])[CH2:19][CH2:20][2P:21]->1([CH:22]([CH3:23])[CH3:24])[CH:25]([CH3:26])[CH3:27]", "smiles3D": "C([C:1]#[6N:2]->[Mn+:3]1(<-[3H-:4])(<-[4C-:5]#[O+:6])(<-[5C-:7]#[O+:8])<-[1N@@:9]([C:10]([C:11]([P:12]([C:13]([C:14]([H:37])([H:38])[H:39])([C:15]([H:40])([H:41])[H:42])[H:36])[C:16]([C:17]([H:44])([H:45])[H:46])([C:18]([H:47])([H:48])[H:49])[H:43])([H:34])[H:35])([H:32])[H:33])([H:31])[C:19]([H:50])([H:51])[C:20]([H:52])([H:53])[2P:21]->1([C:22]([C:23]([H:55])([H:56])[H:57])([C:24]([H:58])([H:59])[H:60])[H:54])[C:25]([C:26]([H:62])([H:63])[H:64])([C:27]([H:65])([H:66])[H:67])[H:61])([H:28])([H:29])[H:30]", "smiles3Dx": "C([C:1]#[6N:2]->[Mn+:3]1(<-[3H-:4])(<-[4C-:5]#[O+:6])(<-[5C-:7]#[O+:8])<-[1N@@:9]([C:10]([C:11]([P:12]([C:13]([C:14]([H:37])([H:38])[H:39])([C:15]([H:40])([H:41])[H:42])[H:36])[C:16]([C:17]([H:44])([H:45])[H:46])([C:18]([H:47])([H:48])[H:49])[H:43])([H:34])[H:35])([H:32])[H:33])([H:31])[C:19]([H:50])([H:51])[C:20]([H:52])([H:53])[2P:21]->1([C:22]([C:23]([H:55])([H:56])[H:57])([C:24]([H:58])([H:59])[H:60])[H:54])[C:25]([C:26]([H:62])([H:63])[H:64])([C:27]([H:65])([H:66])[H:67])[H:61])([H:28])([H:29])[H:30]", "dummies": []}
C     -2.5978     3.2211    -2.7569
C     -1.8004     2.2839    -1.9687
N     -1.1535     1.4888    -1.2985
Mn     0.0000     0.0000     0.0000
H      0.0982     1.2766     1.2982
C     -1.9709    -0.7965     0.8623
O     -3.0012    -1.2300     1.3189
C     -0.1842    -1.5872    -1.6302
O     -0.2945    -2.4232    -2.4936
N      1.3655    -1.4371     1.1794
C      1.7196    -0.8629     2.4163
C      0.5082    -0.5877     3.3247
P      0.8901     0.8100     4.5122
C     -0.6778     1.8146     4.8216
C     -0.4748     2.7913     5.9819
C     -1.9242     0.9573     5.0431
C      1.6252     0.1453     6.1086
C      3.0806    -0.2516     5.8756
C      0.8342    -1.0336     6.6802
C      2.5157    -1.8628     0.3864
C      3.0926    -0.9772    -0.8001
P      2.3584     0.6598    -0.8833
C      2.4873     1.2219    -2.6016
C      2.0050     2.6784    -2.7291
C      1.6372     0.3424    -3.5337
C      3.4644     1.6504     0.1568
C      4.7510     2.0575    -0.5777
C      2.7485     2.8946     0.6999
H     -2.6850     2.8549    -3.8044
H     -2.1059     4.2153    -2.7582
H     -3.6090     3.3085    -2.3088
H      0.8656    -2.1843     1.3655
H      2.2436     0.0916     2.2245
H      2.4145    -1.5460     2.9679
H      0.2110    -1.4998     3.8718
H     -0.3320    -0.2832     2.7021
H     -0.8543     2.4202     3.9082
H      0.4687     3.3648     5.8439
H     -1.3210     3.5171     6.0302
H     -0.4277     2.2432     6.9535
H     -2.0792     0.2639     4.1906
H     -1.8673     0.3741     5.9856
H     -2.8213     1.6147     5.1106
H      1.6236     0.9612     6.8485
H      3.5545    -0.5349     6.8389
H      3.6531     0.5950     5.4400
H      3.1503    -1.1162     5.1841
H      1.2609    -1.3194     7.6677
H      0.8974    -1.9178     6.0103
H     -0.2291    -0.7674     6.8411
H      2.2502    -2.8558    -0.0620
H      3.3790    -2.0592     1.0747
H      4.1902    -0.8816    -0.6661
H      2.9032    -1.5097    -1.7543
H      3.5489     1.1593    -2.9319
H      2.7387     3.3943    -2.3294
H      1.8740     2.9457    -3.7971
H      1.0351     2.8282    -2.2101
H      0.5614     0.4034    -3.2692
H      1.7359     0.7058    -4.5804
H      1.9706    -0.7117    -3.5401
H      3.7608     1.0261     1.0183
H      5.2191     1.1832    -1.0658
H      5.4788     2.4483     0.1666
H      4.5935     2.8498    -1.3317
H      2.4658     3.6157    -0.0970
H      3.4116     3.4235     1.4178
H      1.8331     2.6181     1.2609
68
{"conf": 10, "E": 108.34, "rms": -1.0, "geom": "OH", "total_charge": 0, "CA_charge": 1, "smiles": "C[C:1]#[6N:2]->[Mn+:3]1(<-[3H-:4])(<-[4C-:5]#[O+:6])(<-[5C-:7]#[O+:8])<-[1N@H:9]([CH2:10][CH2:11][P:12]([CH:13]([CH3:14])[CH3:15])[CH:16]([CH3:17])[CH3:18])[CH2:19][CH2:20][2P:21]->1([CH:22]([CH3:23])[CH3:24])[CH:25]([CH3:26])[CH3:27]", "smiles3D": "C([C:1]#[6N:2]->[Mn+:3]1(<-[3H-:4])(<-[4C-:5]#[O+:6])(<-[5C-:7]#[O+:8])<-[1N@@:9]([C:10]([C:11]([P:12]([C:13]([C:14]([H:37])([H:38])[H:39])([C:15]([H:40])([H:41])[H:42])[H:36])[C:16]([C:17]([H:44])([H:45])[H:46])([C:18]([H:47])([H:48])[H:49])[H:43])([H:34])[H:35])([H:32])[H:33])([H:31])[C:19]([H:50])([H:51])[C:20]([H:52])([H:53])[2P:21]->1([C:22]([C:23]([H:55])([H:56])[H:57])([C:24]([H:58])([H:59])[H:60])[H:54])[C:25]([C:26]([H:62])([H:63])[H:64])([C:27]([H:65])([H:66])[H:67])[H:61])([H:28])([H:29])[H:30]", "smiles3Dx": "C([C:1]#[6N:2]->[Mn+:3]1(<-[3H-:4])(<-[4C-:5]#[O+:6])(<-[5C-:7]#[O+:8])<-[1N@@:9]([C:10]([C:11]([P:12]([C:13]([C:14]([H:37])([H:38])[H:39])([C:15]([H:40])([H:41])[H:42])[H:36])[C:16]([C:17]([H:44])([H:45])[H:46])([C:18]([H:47])([H:48])[H:49])[H:43])([H:34])[H:35])([H:32])[H:33])([H:31])[C:19]([H:50])([H:51])[C:20]([H:52])([H:53])[2P:21]->1([C:22]([C:23]([H:55])([H:56])[H:57])([C:24]([H:58])([H:59])[H:60])[H:54])[C:25]([C:26]([H:62])([H:63])[H:64])([C:27]([H:65])([H:66])[H:67])[H:61])([H:28])([H:29])[H:30]", "dummies": []}
C     -2.3807     2.9279    -3.2434
C     -1.6779     2.0706    -2.2930
N     -1.0892     1.3497    -1.4925
Mn     0.0000     0.0000     0.0000
H      1.5835     0.3187    -0.8625
C      0.5009     1.7579     1.3783
O      0.7625     2.6848     2.1050
C     -1.9271    -0.2522     1.2047
O     -2.9399    -0.3751     1.8456
N      1.0055    -1.5612     1.3561
C      2.3923    -1.4980     1.1617
C      3.2184    -2.1423     2.2863
P      5.0512    -1.8649     1.9816
C      5.9185    -2.3714     3.5758
C      5.5281    -3.7741     4.0491
C      5.6449    -1.3376     4.6655
C      5.6410    -3.1125     0.6931
C      5.8332    -2.3917    -0.6405
C      4.7062    -4.3178     0.5171
C      0.3963    -2.8373     1.1342
C      0.3639    -3.3878    -0.3273
P     -0.3724    -2.1786    -1.4424
C      0.5874    -2.3162    -2.9740
C     -0.2375    -1.8653    -4.1930
C      1.8617    -1.4749    -2.8949
C     -2.0547    -2.7400    -1.8363
C     -2.0709    -4.2113    -2.2840
C     -3.0069    -2.5485    -0.6628
H     -2.1435     2.6088    -4.2811
H     -2.0560     3.9776    -3.1021
H     -3.4747     2.8561    -3.0631
H      0.8174    -1.3042     2.2155
H      2.6682    -0.4250     1.0997
H      2.6625    -1.9722     0.2050
H      3.0090    -3.2216     2.3732
H      2.9408    -1.6703     3.2487
H      7.0113    -2.3670     3.3728
H      4.4321    -3.8523     4.1972
H      6.0325    -4.0097     5.0106
H      5.8637    -4.5346     3.3126
H      4.5733    -1.3389     4.9504
H      5.9137    -0.3228     4.3026
H      6.2518    -1.5588     5.5722
H      6.6351    -3.4883     1.0192
H      6.2188    -3.0986    -1.4093
H      4.8735    -1.9604    -0.9972
H      6.5708    -1.5679    -0.5273
H      4.5325    -4.8336     1.4868
H      5.1719    -5.0489    -0.1818
H      3.7317    -4.0069     0.0820
H     -0.6509    -2.7525     1.4880
H      0.8930    -3.6025     1.7734
H     -0.2231    -4.3226    -0.3419
H      1.3978    -3.6175    -0.6583
H      0.8830    -3.3782    -3.1180
H     -0.6983    -0.8655    -4.0161
H     -1.0244    -2.6085    -4.4386
H      0.4183    -1.7950    -5.0888
H      1.6148    -0.3960    -2.9495
H      2.4444    -1.7013    -1.9817
H      2.5137    -1.7180    -3.7613
H     -2.4405    -2.1300    -2.6729
H     -2.9875    -4.4128    -2.8766
H     -1.2090    -4.4696    -2.9244
H     -2.0766    -4.9018    -1.4209
H     -3.9597    -3.0836    -0.8552
H     -3.2669    -1.4784    -0.5696
H     -2.5860    -2.9424     0.2772
68
{"conf": 11, "E": 109.95, "rms": -1.0, "geom": "OH", "total_charge": 0, "CA_charge": 1, "smiles": "C[C:1]#[6N:2]->[Mn+:3]1(<-[3H-:4])(<-[4C-:5]#[O+:6])(<-[5C-:7]#[O+:8])<-[1N@H:9]([CH2:10][CH2:11][P:12]([CH:13]([CH3:14])[CH3:15])[CH:16]([CH3:17])[CH3:18])[CH2:19][CH2:20][2P:21]->1([CH:22]([CH3:23])[CH3:24])[CH:25]([CH3:26])[CH3:27]", "smiles3D": "C([C:1]#[6N:2]->[Mn+:3]1(<-[3H-:4])(<-[4C-:5]#[O+:6])(<-[5C-:7]#[O+:8])<-[1N@@:9]([C:10]([C:11]([P:12]([C:13]([C:14]([H:37])([H:38])[H:39])([C:15]([H:40])([H:41])[H:42])[H:36])[C:16]([C:17]([H:44])([H:45])[H:46])([C:18]([H:47])([H:48])[H:49])[H:43])([H:34])[H:35])([H:32])[H:33])([H:31])[C:19]([H:50])([H:51])[C:20]([H:52])([H:53])[2P:21]->1([C:22]([C:23]([H:55])([H:56])[H:57])([C:24]([H:58])([H:59])[H:60])[H:54])[C:25]([C:26]([H:62])([H:63])[H:64])([C:27]([H:65])([H:66])[H:67])[H:61])([H:28])([H:29])[H:30]", "smiles3Dx": "C([C:1]#[6N:2]->[Mn+:3]1(<-[3H-:4])(<-[4C-:5]#[O+:6])(<-[5C-:7]#[O+:8])<-[1N@@:9]([C:10]([C:11]([P:12]([C:13]([C:14]([H:37])([H:38])[H:39])([C:15]([H:40])([H:41])[H:42])[H:36])[C:16]([C:17]([H:44])([H:45])[H:46])([C:18]([H:47])([H:48])[H:49])[H:43])([H:34])[H:35])([H:32])[H:33])([H:31])[C:19]([H:50])([H:51])[C:20]([H:52])([H:53])[2P:21]->1([C:22]([C:23]([H:55])([H:56])[H:57])([C:24]([H:58])([H:59])[H:60])[H:54])[C:25]([C:26]([H:62])([H:63])[H:64])([C:27]([H:65])([H:66])[H:67])[H:61])([H:28])([H:29])[H:30]", "dummies": []}
C     -1.1662    -0.4662     4.8162
C     -0.8112    -0.3619     3.3957
N     -0.5242    -0.2512     2.2089
Mn     0.0000     0.0000     0.0000
H     -1.7804    -0.1311    -0.4065
C     -0.2170     2.2770     0.1537
O     -0.3040     3.4769     0.2483
C      2.1963     0.3041     0.5646
O      3.3514     0.4716     0.8671
N      0.5216    -0.0243    -2.2545
C     -0.6541    -0.0782    -3.0208
C     -1.4754     1.2047    -2.9621
P     -3.2790     0.8255    -3.3425
C     -4.2926     2.3408    -2.8669
C     -4.5796     2.2896    -1.3631
C     -3.5980     3.6611    -3.2300
C     -3.4770     0.5700    -5.1955
C     -2.4275     1.3173    -6.0289
C     -3.4052    -0.9270    -5.4829
C      1.3891    -1.1394    -2.4950
C      0.8112    -2.5522    -2.1459
P      0.3437    -2.5813    -0.4108
C      1.6378    -3.4468     0.5140
C      3.0523    -3.0874     0.0293
C      1.5163    -3.1088     2.0046
C     -1.1137    -3.6385    -0.2388
C     -2.3959    -2.8187    -0.3081
C     -1.1401    -4.7558    -1.2993
H     -1.9278    -1.2658     4.9572
H     -0.2563    -0.7002     5.4120
H     -1.5864     0.5064     5.1584
H      0.9809     0.7428    -2.4547
H     -1.2803    -0.9038    -2.6329
H     -0.4149    -0.2882    -4.0844
H     -1.0572     1.9701    -3.6436
H     -1.4336     1.6097    -1.9477
H     -5.2671     2.3001    -3.4055
H     -5.2223     3.1469    -1.0637
H     -3.6334     2.3439    -0.7793
H     -5.1097     1.3463    -1.1169
H     -2.6134     3.7499    -2.7190
H     -4.2363     4.5227    -2.9177
H     -3.4563     3.7411    -4.3211
H     -4.4893     0.9340    -5.4955
H     -2.6635     1.2092    -7.1086
H     -1.4064     0.9016    -5.8562
H     -2.4203     2.4035    -5.7823
H     -4.1856    -1.4717    -4.8956
H     -3.5900    -1.1214    -6.5652
H     -2.4126    -1.3386    -5.2260
H      1.6816    -1.1442    -3.5653
H      2.3175    -0.9814    -1.9009
H     -0.0729    -2.7391    -2.7820
H      1.5587    -3.3428    -2.3560
H      1.4886    -4.5435     0.3897
H      3.7868    -3.6713     0.6266
H      3.2837    -2.0152     0.1839
H      3.2374    -3.3612    -1.0406
H      2.2537    -3.7075     2.5952
H      1.7233    -2.0329     2.1782
H      0.4953    -3.3416     2.3701
H     -1.0668    -4.1108     0.7615
H     -2.4362    -2.0962     0.5302
H     -2.4789    -2.2841    -1.2763
H     -3.2704    -3.4924    -0.2017
H     -1.8637    -5.5465    -0.9953
H     -0.1367    -5.2324    -1.4039
H     -1.4697    -4.3757    -2.2902
68
{"conf": 12, "E": 245.11, "rms": -1.0, "geom": "OH", "total_charge": 0, "CA_charge": 1, "smiles": "C[C:1]#[6N:2]->[Mn+:3]1(<-[3H-:4])(<-[4C-:5]#[O+:6])(<-[5C-:7]#[O+:8])<-[1N@H:9]([CH2:10][CH2:11][P:12]([CH:13]([CH3:14])[CH3:15])[CH:16]([CH3:17])[CH3:18])[CH2:19][CH2:20][2P:21]->1([CH:22]([CH3:23])[CH3:24])[CH:25]([CH3:26])[CH3:27]", "smiles3D": "C([C:1]#[6N:2]->[Mn+:3]1(<-[3H-:4])(<-[4C-:5]#[O+:6])(<-[5C-:7]#[O+:8])<-[1N@@:9]([C:10]([C:11]([P:12]([C:13]([C:14]([H:37])([H:38])[H:39])([C:15]([H:40])([H:41])[H:42])[H:36])[C:16]([C:17]([H:44])([H:45])[H:46])([C:18]([H:47])([H:48])[H:49])[H:43])([H:34])[H:35])([H:32])[H:33])([H:31])[C:19]([H:50])([H:51])[C:20]([H:52])([H:53])[2P:21]->1([C:22]([C:23]([H:55])([H:56])[H:57])([C:24]([H:58])([H:59])[H:60])[H:54])[C:25]([C:26]([H:62])([H:63])[H:64])([C:27]([H:65])([H:66])[H:67])[H:61])([H:28])([H:29])[H:30]", "smiles3Dx": "C([C:1]#[6N:2]->[Mn+:3]1(<-[3H-:4])(<-[4C-:5]#[O+:6])(<-[5C-:7]#[O+:8])<-[1N@@:9]([C:10]([C:11]([P:12]([C:13]([C:14]([H:37])([H:38])[H:39])([C:15]([H:40])([H:41])[H:42])[H:36])[C:16]([C:17]([H:44])([H:45])[H:46])([C:18]([H:47])([H:48])[H:49])[H:43])([H:34])[H:35])([H:32])[H:33])([H:31])[C:19]([H:50])([H:51])[C:20]([H:52])([H:53])[2P:21]->1([C:22]([C:23]([H:55])([H:56])[H:57])([C:24]([H:58])([H:59])[H:60])[H:54])[C:25]([C:26]([H:62])([H:63])[H:64])([C:27]([H:65])([H:66])[H:67])[H:61])([H:28])([H:29])[H:30]", "dummies": []}
C      0.5716    -3.4974    -3.1482
C      0.6846    -2.6513    -2.0006
N      0.6003    -1.8591    -1.0951
Mn     0.0000     0.0000     0.0000
H     -1.2628     0.0031    -1.3286
C     -1.3665    -1.0092     1.5070
O     -2.0050    -1.4901     2.4151
C      1.6553     0.0243     1.5695
O      2.5303     0.1133     2.3648
N     -0.6590     2.1010     0.4493
C     -1.6427     2.1062     1.4087
C     -3.0907     1.6472     1.1650
P     -3.6022     0.8281    -0.5195
C     -4.6202     1.9710    -1.6107
C     -5.3110     3.0906    -0.8174
C     -5.6345     1.1888    -2.4432
C     -4.3894    -0.8561    -0.2032
C     -4.3698    -1.6824    -1.4941
C     -5.7655    -0.7495     0.4418
C     -0.9300     2.8671    -0.7618
C      0.0795     2.6707    -1.9819
P      1.4204     1.4257    -1.6722
C      1.7484     0.6990    -3.2498
C      2.9627    -0.2739    -3.1605
C      1.9162     1.6856    -4.4272
C      2.9333     2.3379    -1.1288
C      2.6107     3.4599    -0.1915
C      3.8835     1.3116    -0.4864
H     -0.2740    -3.0795    -3.7299
H      1.3901    -3.4725    -3.9466
H      0.2453    -4.5457    -3.0260
H      0.1353     2.5153     0.8577
H     -1.2817     1.4956     2.2618
H     -1.7495     3.1730     1.7746
H     -3.8347     2.5115     1.3385
H     -3.3907     0.8991     1.9619
H     -3.9122     2.4460    -2.3144
H     -5.8943     3.7440    -1.5211
H     -4.5582     3.7525    -0.3370
H     -5.9962     2.6738    -0.0677
H     -5.1289     0.4846    -3.1333
H     -6.3441     0.6432    -1.8072
H     -6.2385     1.8783    -3.0821
H     -3.7486    -1.3834     0.5071
H     -3.5641    -1.3452    -2.1867
H     -5.3232    -1.6216    -2.0506
H     -4.1650    -2.7580    -1.2787
H     -5.7924    -1.2680     1.4325
H     -6.5769    -1.2101    -0.1632
H     -6.0695     0.2987     0.6359
H     -1.9035     2.7726    -1.2191
H     -0.8449     3.9352    -0.4709
H      0.6085     3.6930    -2.3192
H     -0.4932     2.3606    -2.8694
H      0.8894     0.0467    -3.5016
H      2.9151    -1.0520    -3.9142
H      3.9632     0.2812    -3.3042
H      2.9782    -0.7810    -2.1955
H      2.7519     1.4157    -5.1376
H      0.9893     1.7665    -5.0008
H      2.1450     2.7233    -4.0871
H      3.4086     2.7368    -2.0505
H      1.7621     4.0523    -0.4801
H      2.4664     3.0950     0.8281
H      3.4695     4.2530    -0.2490
H      4.3032     1.7029     0.5095
H      4.8279     1.1307    -1.1211
H      3.4721     0.3632    -0.3227
68
{"conf": 13, "E": 109.26, "rms": -1.0, "geom": "OH", "total_charge": 0, "CA_charge": 1, "smiles": "C[C:1]#[6N:2]->[Mn+:3]1(<-[3H-:4])(<-[4C-:5]#[O+:6])(<-[5C-:7]#[O+:8])<-[1N@H:9]([CH2:10][CH2:11][P:12]([CH:13]([CH3:14])[CH3:15])[CH:16]([CH3:17])[CH3:18])[CH2:19][CH2:20][2P:21]->1([CH:22]([CH3:23])[CH3:24])[CH:25]([CH3:26])[CH3:27]", "smiles3D": "C([C:1]#[6N:2]->[Mn+:3]1(<-[3H-:4])(<-[4C-:5]#[O+:6])(<-[5C-:7]#[O+:8])<-[1N@@:9]([C:10]([C:11]([P:12]([C:13]([C:14]([H:37])([H:38])[H:39])([C:15]([H:40])([H:41])[H:42])[H:36])[C:16]([C:17]([H:44])([H:45])[H:46])([C:18]([H:47])([H:48])[H:49])[H:43])([H:34])[H:35])([H:32])[H:33])([H:31])[C:19]([H:50])([H:51])[C:20]([H:52])([H:53])[2P:21]->1([C:22]([C:23]([H:55])([H:56])[H:57])([C:24]([H:58])([H:59])[H:60])[H:54])[C:25]([C:26]([H:62])([H:63])[H:64])([C:27]([H:65])([H:66])[H:67])[H:61])([H:28])([H:29])[H:30]", "smiles3Dx": "C([C:1]#[6N:2]->[Mn+:3]1(<-[3H-:4])(<-[4C-:5]#[O+:6])(<-[5C-:7]#[O+:8])<-[1N@@:9]([C:10]([C:11]([P:12]([C:13]([C:14]([H:37])([H:38])[H:39])([C:15]([H:40])([H:41])[H:42])[H:36])[C:16]([C:17]([H:44])([H:45])[H:46])([C:18]([H:47])([H:48])[H:49])[H:43])([H:34])[H:35])([H:32])[H:33])([H:31])[C:19]([H:50])([H:51])[C:20]([H:52])([H:53])[2P:21]->1([C:22]([C:23]([H:55])([H:56])[H:57])([C:24]([H:58])([H:59])[H:60])[H:54])[C:25]([C:26]([H:62])([H:63])[H:64])([C:27]([H:65])([H:66])[H:67])[H:61])([H:28])([H:29])[H:30]", "dummies": []}
C     -3.1866     0.7990    -3.7398
C     -2.2498     0.5613    -2.6429
N     -1.4639     0.3637    -1.7196
Mn     0.0000     0.0000     0.0000
H      0.0311    -1.7877    -0.4307
C      1.7958     0.3732    -1.3758
O      2.7412     0.5649    -2.1001
C     -0.0841     2.2307     0.5047
O     -0.1359     3.4045     0.7733
N      1.2313    -0.3616     1.9210
C      2.5868    -0.6224     1.6509
C      2.8523    -1.9680     0.9589
P      4.4905    -1.9522     0.0440
C      5.8912    -2.1049     1.2960
C      5.4647    -2.7526     2.6203
C      6.4812    -0.7176     1.5519
C      4.5354    -3.5396    -0.9695
C      4.4518    -4.7999    -0.1015
C      3.4196    -3.5298    -2.0194
C      0.5568    -1.3377     2.7058
C     -0.8558    -0.8880     3.1799
P     -1.8751    -0.5049     1.7524
C     -2.8993     0.9184     2.2043
C     -3.8858     1.2657     1.0839
C     -3.6470     0.7279     3.5379
C     -2.8221    -2.0054     1.4030
C     -4.0292    -2.1818     2.3279
C     -3.2664    -2.0295    -0.0629
H     -4.1712     0.3552    -3.4869
H     -3.3030     1.8917    -3.8950
H     -2.7945     0.3318    -4.6664
H      1.2052     0.4274     2.3895
H      3.1585    -0.5910     2.6060
H      2.9672     0.1948     1.0006
H      2.0619    -2.1429     0.2155
H      2.8259    -2.7953     1.6970
H      6.6831    -2.7368     0.8410
H      4.9948    -3.7448     2.4580
H      4.7600    -2.1065     3.1807
H      6.3607    -2.9048     3.2617
H      6.8693    -0.2949     0.6017
H      5.7059    -0.0332     1.9572
H      7.3223    -0.7787     2.2772
H      5.5067    -3.5596    -1.5083
H      5.3746    -4.9115     0.5039
H      4.3674    -5.7017    -0.7465
H      3.5638    -4.7685     0.5611
H      3.5557    -4.3788    -2.7226
H      3.4493    -2.5882    -2.6108
H      2.4223    -3.6283    -1.5389
H      1.1677    -1.5788     3.6083
H      0.4405    -2.2649     2.1044
H     -1.3262    -1.7014     3.7696
H     -0.7515     0.0158     3.8168
H     -2.2132     1.7847     2.3298
H     -3.3593     1.3419     0.1112
H     -4.7030     0.5224     1.0030
H     -4.3503     2.2533     1.2941
H     -3.0383     0.1997     4.2995
H     -4.6177     0.2069     3.4233
H     -3.8868     1.7311     3.9563
H     -2.1436    -2.8717     1.5642
H     -4.4117    -3.2192     2.2226
H     -3.7432    -2.0509     3.3924
H     -4.8607    -1.5055     2.0508
H     -2.3784    -1.9908    -0.7274
H     -3.8009    -2.9794    -0.2781
H     -3.9374    -1.1811    -0.3054
68
{"conf": 14, "E": 115.01, "rms": -1.0, "geom": "OH", "total_charge": 0, "CA_charge": 1, "smiles": "C[C:1]#[6N:2]->[Mn+:3]1(<-[3H-:4])(<-[4C-:5]#[O+:6])(<-[5C-:7]#[O+:8])<-[1N@H:9]([CH2:10][CH2:11][P:12]([CH:13]([CH3:14])[CH3:15])[CH:16]([CH3:17])[CH3:18])[CH2:19][CH2:20][2P:21]->1([CH:22]([CH3:23])[CH3:24])[CH:25]([CH3:26])[CH3:27]", "smiles3D": "C([C:1]#[6N:2]->[Mn+:3]1(<-[3H-:4])(<-[4C-:5]#[O+:6])(<-[5C-:7]#[O+:8])<-[1N@@:9]([C:10]([C:11]([P:12]([C:13]([C:14]([H:37])([H:38])[H:39])([C:15]([H:40])([H:41])[H:42])[H:36])[C:16]([C:17]([H:44])([H:45])[H:46])([C:18]([H:47])([H:48])[H:49])[H:43])([H:34])[H:35])([H:32])[H:33])([H:31])[C:19]([H:50])([H:51])[C:20]([H:52])([H:53])[2P:21]->1([C:22]([C:23]([H:55])([H:56])[H:57])([C:24]([H:58])([H:59])[H:60])[H:54])[C:25]([C:26]([H:62])([H:63])[H:64])([C:27]([H:65])([H:66])[H:67])[H:61])([H:28])([H:29])[H:30]", "smiles3Dx": "C([C:1]#[6N:2]->[Mn+:3]1(<-[3H-:4])(<-[4C-:5]#[O+:6])(<-[5C-:7]#[O+:8])<-[1N@@:9]([C:10]([C:11]([P:12]([C:13]([C:14]([H:37])([H:38])[H:39])([C:15]([H:40])([H:41])[H:42])[H:36])[C:16]([C:17]([H:44])([H:45])[H:46])([C:18]([H:47])([H:48])[H:49])[H:43])([H:34])[H:35])([H:32])[H:33])([H:31])[C:19]([H:50])([H:51])[C:20]([H:52])([H:53])[2P:21]->1([C:22]([C:23]([H:55])([H:56])[H:57])([C:24]([H:58])([H:59])[H:60])[H:54])[C:25]([C:26]([H:62])([H:63])[H:64])([C:27]([H:65])([H:66])[H:67])[H:61])([H:28])([H:29])[H:30]", "dummies": []}
C     -2.8744    -3.5631     1.9547
C     -2.0346    -2.5107     1.3863
N     -1.3264    -1.6297     0.9038
Mn     0.0000     0.0000     0.0000
H     -0.5871    -0.4681    -1.6726
C     -1.7034     1.5243     0.1690
O     -2.6004     2.3252     0.2605
C      0.6703     0.6209     2.0985
O      1.0218     0.9553     3.2021
N      1.6071     1.4351    -0.8752
C      1.0721     2.6244    -1.4548
C      0.7924     2.6287    -2.9772
P     -0.6825     1.5766    -3.4366
C     -0.5111     1.0974    -5.2526
C     -0.0143    -0.3497    -5.3446
C      0.4093     2.0395    -6.0421
C     -2.1646     2.7336    -3.3106
C     -2.1958     3.7964    -4.4135
C     -3.4522     1.9097    -3.3252
C      2.5001     0.6834    -1.6933
C      3.2359    -0.4753    -0.9645
P      2.0220    -1.6403    -0.3402
C      1.7923    -2.7859    -1.7209
C      2.9365    -3.8087    -1.8192
C      0.4381    -3.4994    -1.6163
C      2.7737    -2.5177     1.0551
C      1.8412    -3.6248     1.5730
C      3.0972    -1.5665     2.2198
H     -3.9309    -3.2242     1.9706
H     -2.7914    -4.4778     1.3345
H     -2.5340    -3.7885     2.9876
H      2.0941     1.7018    -0.1456
H      1.7868     3.4592    -1.2522
H      0.1322     2.8698    -0.9304
H      1.6882     2.3122    -3.5429
H      0.5874     3.6706    -3.2902
H     -1.5208     1.1338    -5.7116
H     -0.7414    -1.0272    -4.8462
H      0.0789    -0.6632    -6.4069
H      0.9755    -0.4621    -4.8493
H      1.4759     1.8795    -5.7725
H      0.2959     1.8375    -7.1285
H      0.1461     3.1010    -5.8640
H     -2.0993     3.2535    -2.3324
H     -3.0369     4.5004    -4.2345
H     -2.3468     3.3350    -5.4089
H     -1.2610     4.3881    -4.4207
H     -3.4262     1.1465    -2.5184
H     -3.5765     1.3910    -4.3000
H     -4.3315     2.5659    -3.1471
H      3.2712     1.3679    -2.1143
H      1.9229     0.2427    -2.5355
H      3.8398    -0.0574    -0.1375
H      3.9124    -0.9877    -1.6793
H      1.7876    -2.1881    -2.6564
H      3.9261    -3.3182    -1.7377
H      2.8847    -4.3066    -2.8107
H      2.8621    -4.5994    -1.0517
H     -0.3852    -2.7601    -1.5282
H      0.3828    -4.1911    -0.7547
H      0.2597    -4.0968    -2.5390
H      3.7218    -2.9825     0.7109
H      2.1964    -3.9981     2.5585
H      1.8348    -4.5008     0.9010
H      0.8048    -3.2510     1.7002
H      3.5530    -0.6134     1.9045
H      2.1912    -1.3544     2.8194
H      3.8157    -2.0646     2.9041
68
{"conf": 15, "E": 109.64, "rms": -1.0, "geom": "OH", "total_charge": 0, "CA_charge": 1, "smiles": "C[C:1]#[6N:2]->[Mn+:3]1(<-[3H-:4])(<-[4C-:5]#[O+:6])(<-[5C-:7]#[O+:8])<-[1N@H:9]([CH2:10][CH2:11][P:12]([CH:13]([CH3:14])[CH3:15])[CH:16]([CH3:17])[CH3:18])[CH2:19][CH2:20][2P:21]->1([CH:22]([CH3:23])[CH3:24])[CH:25]([CH3:26])[CH3:27]", "smiles3D": "C([C:1]#[6N:2]->[Mn+:3]1(<-[3H-:4])(<-[4C-:5]#[O+:6])(<-[5C-:7]#[O+:8])<-[1N@@:9]([C:10]([C:11]([P:12]([C:13]([C:14]([H:37])([H:38])[H:39])([C:15]([H:40])([H:41])[H:42])[H:36])[C:16]([C:17]([H:44])([H:45])[H:46])([C:18]([H:47])([H:48])[H:49])[H:43])([H:34])[H:35])([H:32])[H:33])([H:31])[C:19]([H:50])([H:51])[C:20]([H:52])([H:53])[2P:21]->1([C:22]([C:23]([H:55])([H:56])[H:57])([C:24]([H:58])([H:59])[H:60])[H:54])[C:25]([C:26]([H:62])([H:63])[H:64])([C:27]([H:65])([H:66])[H:67])[H:61])([H:28])([H:29])[H:30]", "smiles3Dx": "C([C:1]#[6N:2]->[Mn+:3]1(<-[3H-:4])(<-[4C-:5]#[O+:6])(<-[5C-:7]#[O+:8])<-[1N@@:9]([C:10]([C:11]([P:12]([C:13]([C:14]([H:37])([H:38])[H:39])([C:15]([H:40])([H:41])[H:42])[H:36])[C:16]([C:17]([H:44])([H:45])[H:46])([C:18]([H:47])([H:48])[H:49])[H:43])([H:34])[H:35])([H:32])[H:33])([H:31])[C:19]([H:50])([H:51])[C:20]([H:52])([H:53])[2P:21]->1([C:22]([C:23]([H:55])([H:56])[H:57])([C:24]([H:58])([H:59])[H:60])[H:54])[C:25]([C:26]([H:62])([H:63])[H:64])([C:27]([H:65])([H:66])[H:67])[H:61])([H:28])([H:29])[H:30]", "dummies": []}
C      0.4279    -0.5862     4.9284
C      0.3050    -0.4371     3.4765
N      0.1974    -0.2983     2.2592
Mn     0.0000     0.0000     0.0000
H      0.4610    -1.7622    -0.2775
C     -2.2037    -0.6198    -0.0097
O     -3.3649    -0.9485    -0.0154
C     -0.6809     2.1597     0.3579
O     -1.0482     3.2952     0.5444
N      0.0600     0.4669    -2.2498
C      0.2826    -0.7318    -2.9542
C     -0.1862    -0.6834    -4.4212
P     -2.0638    -0.5538    -4.5011
C     -2.4643     0.6193    -5.9302
C     -3.8656     1.2040    -5.7066
C     -1.4546     1.7659    -6.0434
C     -2.4947    -2.2541    -5.2059
C     -2.1893    -3.3495    -4.1767
C     -3.9706    -2.3240    -5.6154
C      1.0075     1.5207    -2.4728
C      2.4816     1.2926    -2.0057
P      2.5194     0.6295    -0.3328
C      3.5490    -0.8602    -0.3584
C      4.0025    -1.2297     1.0620
C      4.7696    -0.7295    -1.2971
C      3.2498     1.8475     0.7952
C      4.6607     2.2867     0.3541
C      2.3429     3.0759     0.9208
H      1.4784    -0.3918     5.2288
H      0.1430    -1.6230     5.2193
H     -0.2519     0.1360     5.4324
H     -0.7706     0.7900    -2.4666
H      1.3647    -0.9964    -2.9336
H     -0.2822    -1.5409    -2.4351
H      0.3060     0.1538    -4.9330
H      0.1520    -1.5985    -4.9486
H     -2.4568     0.0508    -6.8858
H     -3.8734     1.8422    -4.7960
H     -4.1596     1.8225    -6.5814
H     -4.6243     0.4045    -5.5824
H     -0.5224     1.4119    -6.5231
H     -1.8546     2.5728    -6.6956
H     -1.2367     2.1995    -5.0448
H     -1.8720    -2.4403    -6.1118
H     -1.1048    -3.3727    -3.9364
H     -2.7655    -3.1756    -3.2394
H     -2.4650    -4.3487    -4.5885
H     -4.1514    -1.6709    -6.4977
H     -4.2436    -3.3589    -5.9142
H     -4.6237    -2.0085    -4.7740
H      0.6278     2.4254    -1.9437
H      1.0287     1.7579    -3.5633
H      3.0200     2.2601    -2.0360
H      2.9723     0.5952    -2.7053
H      2.9168    -1.6936    -0.7342
H      3.1316    -1.2689     1.7496
H      4.7522    -0.5166     1.4570
H      4.4707    -2.2396     1.0543
H      5.5917    -1.4058    -0.9769
H      4.4858    -1.0493    -2.3222
H      5.1702     0.2960    -1.3633
H      3.3289     1.3829     1.8025
H      5.3906     1.4616     0.4799
H      4.6871     2.6598    -0.6881
H      5.0235     3.1025     1.0127
H      2.8706     3.9054     1.4494
H      2.0153     3.4488    -0.0736
H      1.4691     2.8227     1.5510
68
{"conf": 16, "E": 229.44, "rms": -1.0, "geom": "OH", "total_charge": 0, "CA_charge": 1, "smiles": "C[C:1]#[6N:2]->[Mn+:3]1(<-[3H-:4])(<-[4C-:5]#[O+:6])(<-[5C-:7]#[O+:8])<-[1N@H:9]([CH2:10][CH2:11][P:12]([CH:13]([CH3:14])[CH3:15])[CH:16]([CH3:17])[CH3:18])[CH2:19][CH2:20][2P:21]->1([CH:22]([CH3:23])[CH3:24])[CH:25]([CH3:26])[CH3:27]", "smiles3D": "C([C:1]#[6N:2]->[Mn+:3]1(<-[3H-:4])(<-[4C-:5]#[O+:6])(<-[5C-:7]#[O+:8])<-[1N@@:9]([C:10]([C:11]([P:12]([C:13]([C:14]([H:37])([H:38])[H:39])([C:15]([H:40])([H:41])[H:42])[H:36])[C:16]([C:17]([H:44])([H:45])[H:46])([C:18]([H:47])([H:48])[H:49])[H:43])([H:34])[H:35])([H:32])[H:33])([H:31])[C:19]([H:50])([H:51])[C:20]([H:52])([H:53])[2P:21]->1([C:22]([C:23]([H:55])([H:56])[H:57])([C:24]([H:58])([H:59])[H:60])[H:54])[C:25]([C:26]([H:62])([H:63])[H:64])([C:27]([H:65])([H:66])[H:67])[H:61])([H:28])([H:29])[H:30]", "smiles3Dx": "C([C:1]#[6N:2]->[Mn+:3]1(<-[3H-:4])(<-[4C-:5]#[O+:6])(<-[5C-:7]#[O+:8])<-[1N@@:9]([C:10]([C:11]([P:12]([C:13]([C:14]([H:37])([H:38])[H:39])([C:15]([H:40])([H:41])[H:42])[H:36])[C:16]([C:17]([H:44])([H:45])[H:46])([C:18]([H:47])([H:48])[H:49])[H:43])([H:34])[H:35])([H:32])[H:33])([H:31])[C:19]([H:50])([H:51])[C:20]([H:52])([H:53])[2P:21]->1([C:22]([C:23]([H:55])([H:56])[H:57])([C:24]([H:58])([H:59])[H:60])[H:54])[C:25]([C:26]([H:62])([H:63])[H:64])([C:27]([H:65])([H:66])[H:67])[H:61])([H:28])([H:29])[H:30]", "dummies": []}
C     -3.8360     0.2991     2.6989
C     -2.5364    -0.2324     2.2287
N     -1.5278    -0.3133     1.5969
Mn     0.0000     0.0000     0.0000
H      1.2201    -0.8511     1.0435
C     -0.5316    -2.0620    -0.9966
O     -0.7592    -3.0926    -1.5819
C     -1.7654     0.8853    -1.0671
O     -2.6439     1.4403    -1.6524
N      1.5948     0.8658    -1.3710
C      1.6483     0.1006    -2.5813
C      0.6186     0.5556    -3.5817
P      1.2424     2.0299    -4.5467
C      2.2146     1.3860    -6.0146
C      1.4350     1.4359    -7.3284
C      3.5374     2.1462    -6.1206
C     -0.0929     3.2827    -5.0132
C     -1.2296     2.6799    -5.8595
C      0.5485     4.5367    -5.6424
C      2.6954     0.8921    -0.5296
C      2.4936     1.8197     0.7710
P      0.7278     2.2809     1.0546
C      0.4339     2.4379     2.8165
C      1.4043     3.5187     3.3807
C     -1.0292     2.7839     3.1560
C      0.2526     3.6885     0.0111
C     -0.9099     4.4831     0.5542
C      1.4760     4.6321    -0.1695
H     -4.6314    -0.4661     2.7440
H     -3.8065     0.9057     3.6027
H     -4.1620     1.0077     1.9111
H      1.2719     1.7857    -1.5769
H      1.5235    -1.0600    -2.3911
H      2.6625     0.2243    -3.0059
H     -0.2941     0.8791    -3.0384
H      0.3331    -0.2387    -4.2903
H      2.4451     0.3268    -5.7844
H      2.0594     1.0569    -8.1639
H      0.5262     0.8091    -7.2780
H      1.1529     2.4740    -7.5699
H      4.2970     1.5244    -6.6536
H      3.3998     3.1000    -6.6771
H      3.9400     2.3857    -5.1079
H     -0.5481     3.6022    -4.0492
H     -1.3067     1.5877    -5.6990
H     -2.2127     3.1144    -5.5624
H     -1.0944     2.8741    -6.9451
H      0.2682     4.6780    -6.7070
H      0.2763     5.4538    -5.0775
H      1.6517     4.4908    -5.6043
H      3.5529     1.2382    -1.1104
H      2.9559    -0.1913    -0.1740
H      2.8385     1.1985     1.6468
H      3.0368     2.7195     0.7201
H      0.6880     1.4773     3.2783
H      0.9580     4.5065     3.3960
H      1.6757     3.2426     4.4024
H      2.3534     3.5523     2.8195
H     -1.1895     3.7784     3.5808
H     -1.7206     2.6491     2.3039
H     -1.4196     2.0703     3.9119
H     -0.0304     3.3650    -1.0188
H     -0.7720     4.8312     1.5700
H     -1.0900     5.3845    -0.0336
H     -1.8529     3.8899     0.4747
H      1.2018     5.4429    -0.8504
H      2.3318     4.1174    -0.6911
H      1.8070     5.0866     0.7898
68
{"conf": 17, "E": 104.37, "rms": -1.0, "geom": "OH", "total_charge": 0, "CA_charge": 1, "smiles": "C[C:1]#[6N:2]->[Mn+:3]1(<-[3H-:4])(<-[4C-:5]#[O+:6])(<-[5C-:7]#[O+:8])<-[1N@H:9]([CH2:10][CH2:11][P:12]([CH:13]([CH3:14])[CH3:15])[CH:16]([CH3:17])[CH3:18])[CH2:19][CH2:20][2P:21]->1([CH:22]([CH3:23])[CH3:24])[CH:25]([CH3:26])[CH3:27]", "smiles3D": "C([C:1]#[6N:2]->[Mn+:3]1(<-[3H-:4])(<-[4C-:5]#[O+:6])(<-[5C-:7]#[O+:8])<-[1N@@:9]([C:10]([C:11]([P:12]([C:13]([C:14]([H:37])([H:38])[H:39])([C:15]([H:40])([H:41])[H:42])[H:36])[C:16]([C:17]([H:44])([H:45])[H:46])([C:18]([H:47])([H:48])[H:49])[H:43])([H:34])[H:35])([H:32])[H:33])([H:31])[C:19]([H:50])([H:51])[C:20]([H:52])([H:53])[2P:21]->1([C:22]([C:23]([H:55])([H:56])[H:57])([C:24]([H:58])([H:59])[H:60])[H:54])[C:25]([C:26]([H:62])([H:63])[H:64])([C:27]([H:65])([H:66])[H:67])[H:61])([H:28])([H:29])[H:30]", "smiles3Dx": "C([C:1]#[6N:2]->[Mn+:3]1(<-[3H-:4])(<-[4C-:5]#[O+:6])(<-[5C-:7]#[O+:8])<-[1N@@:9]([C:10]([C:11]([P:12]([C:13]([C:14]([H:37])([H:38])[H:39])([C:15]([H:40])([H:41])[H:42])[H:36])[C:16]([C:17]([H:44])([H:45])[H:46])([C:18]([H:47])([H:48])[H:49])[H:43])([H:34])[H:35])([H:32])[H:33])([H:31])[C:19]([H:50])([H:51])[C:20]([H:52])([H:53])[2P:21]->1([C:22]([C:23]([H:55])([H:56])[H:57])([C:24]([H:58])([H:59])[H:60])[H:54])[C:25]([C:26]([H:62])([H:63])[H:64])([C:27]([H:65])([H:66])[H:67])[H:61])([H:28])([H:29])[H:30]", "dummies": []}
C      3.5004     2.6163     2.3911
C      2.4723     1.8463     1.6922
N      1.6090     1.2032     1.0990
Mn     0.0000     0.0000     0.0000
H     -1.1504     1.4284     0.1153
C      0.7320     0.8069    -2.0175
O      1.1135     1.2311    -3.0791
C      1.4496    -1.7564    -0.2326
O      2.2075    -2.6852    -0.3612
N     -1.7140    -1.3403    -0.7562
C     -1.9882    -1.1199    -2.1195
C     -2.5013    -2.3857    -2.8348
P     -1.1860    -3.7389    -2.7983
C     -0.3423    -3.6364    -4.4865
C      0.9800    -4.4095    -4.4315
C     -0.0411    -2.1871    -4.8881
C     -2.3154    -5.2541    -2.8890
C     -2.9404    -5.5049    -1.5090
C     -1.5509    -6.5021    -3.3337
C     -2.8128    -1.1361     0.1233
C     -2.5739    -1.6636     1.5693
P     -1.0185    -1.0053     2.2011
C     -0.1207    -2.3579     3.0084
C     -0.3022    -3.7028     2.2759
C      1.3837    -2.0282     3.1023
C     -1.5024     0.1449     3.5055
C     -2.1891     1.3737     2.9123
C     -0.2918     0.5885     4.3355
H      3.1146     3.6346     2.6087
H      4.4098     2.6918     1.7586
H      3.7567     2.1090     3.3471
H     -1.4251    -2.1936    -0.6399
H     -2.7409    -0.3050    -2.2356
H     -1.0616    -0.7977    -2.6139
H     -2.7920    -2.1497    -3.8800
H     -3.4244    -2.7248    -2.3226
H     -1.0009    -4.0895    -5.2554
H      1.6698    -3.9492    -3.6886
H      1.4743    -4.3973    -5.4252
H      0.8339    -5.4671    -4.1468
H      0.5650    -1.6835    -4.1012
H      0.5340    -2.1680    -5.8368
H     -0.9720    -1.6180    -5.0617
H     -3.1318    -5.0579    -3.6217
H     -3.5475    -4.6367    -1.1781
H     -3.6124    -6.3890    -1.5417
H     -2.1464    -5.6859    -0.7489
H     -0.6560    -6.6558    -2.6954
H     -1.2526    -6.4047    -4.3947
H     -2.1975    -7.4011    -3.2561
H     -3.0191    -0.0462     0.1733
H     -3.7171    -1.6384    -0.2784
H     -3.4131    -1.3386     2.2199
H     -2.5567    -2.7653     1.5439
H     -0.5162    -2.4678     4.0421
H     -0.2348    -3.5795     1.1729
H     -1.2701    -4.1688     2.5566
H      0.4845    -4.4252     2.5943
H      1.7945    -2.4250     4.0581
H      1.9670    -2.5022     2.2844
H      1.5980    -0.9384     3.0661
H     -2.2171    -0.3732     4.1820
H     -2.5549     2.0262     3.7309
H     -3.0704     1.0846     2.3022
H     -1.4816     1.9627     2.2970
H     -0.6086     1.3149     5.1192
H      0.4733     1.0741     3.6954
H      0.1626    -0.2757     4.8711
68
{"conf": 18, "E": 114.63, "rms": -1.0, "geom": "OH", "total_charge": 0, "CA_charge": 1, "smiles": "C[C:1]#[6N:2]->[Mn+:3]1(<-[3H-:4])(<-[4C-:5]#[O+:6])(<-[5C-:7]#[O+:8])<-[1N@H:9]([CH2:10][CH2:11][P:12]([CH:13]([CH3:14])[CH3:15])[CH:16]([CH3:17])[CH3:18])[CH2:19][CH2:20][2P:21]->1([CH:22]([CH3:23])[CH3:24])[CH:25]([CH3:26])[CH3:27]", "smiles3D": "C([C:1]#[6N:2]->[Mn+:3]1(<-[3H-:4])(<-[4C-:5]#[O+:6])(<-[5C-:7]#[O+:8])<-[1N@@:9]([C:10]([C:11]([P:12]([C:13]([C:14]([H:37])([H:38])[H:39])([C:15]([H:40])([H:41])[H:42])[H:36])[C:16]([C:17]([H:44])([H:45])[H:46])([C:18]([H:47])([H:48])[H:49])[H:43])([H:34])[H:35])([H:32])[H:33])([H:31])[C:19]([H:50])([H:51])[C:20]([H:52])([H:53])[2P:21]->1([C:22]([C:23]([H:55])([H:56])[H:57])([C:24]([H:58])([H:59])[H:60])[H:54])[C:25]([C:26]([H:62])([H:63])[H:64])([C:27]([H:65])([H:66])[H:67])[H:61])([H:28])([H:29])[H:30]", "smiles3Dx": "C([C:1]#[6N:2]->[Mn+:3]1(<-[3H-:4])(<-[4C-:5]#[O+:6])(<-[5C-:7]#[O+:8])<-[1N@@:9]([C:10]([C:11]([P:12]([C:13]([C:14]([H:37])([H:38])[H:39])([C:15]([H:40])([H:41])[H:42])[H:36])[C:16]([C:17]([H:44])([H:45])[H:46])([C:18]([H:47])([H:48])[H:49])[H:43])([H:34])[H:35])([H:32])[H:33])([H:31])[C:19]([H:50])([H:51])[C:20]([H:52])([H:53])[2P:21]->1([C:22]([C:23]([H:55])([H:56])[H:57])([C:24]([H:58])([H:59])[H:60])[H:54])[C:25]([C:26]([H:62])([H:63])[H:64])([C:27]([H:65])([H:66])[H:67])[H:61])([H:28])([H:29])[H:30]", "dummies": []}
C      0.6371    -0.9085     4.8556
C      0.4248    -0.6105     3.4369
N      0.2615    -0.3783     2.2406
Mn     0.0000     0.0000     0.0000
H      1.2130    -1.3391    -0.3099
C     -1.6647    -1.5632    -0.1592
O     -2.5425    -2.3832    -0.2532
C     -1.6174     1.5584     0.4337
O     -2.4754     2.3780     0.6542
N      0.1088     0.5559    -2.2316
C     -0.7003    -0.3379    -2.9409
C     -0.8011    -0.0590    -4.4553
P     -2.5820     0.1536    -5.0194
C     -2.5818    -0.6703    -6.7090
C     -4.0052    -0.7495    -7.2613
C     -1.6427     0.0196    -7.7084
C     -2.9271     1.9855    -5.3315
C     -3.7785     2.5391    -4.1856
C     -1.6644     2.8388    -5.5080
C      1.4998     0.5364    -2.5666
C      2.3710     1.6364    -1.8785
P      1.9318     1.7702    -0.1377
C      3.3956     1.3567     0.8359
C      4.5766     2.2907     0.5196
C      3.7963    -0.1061     0.5987
C      1.5570     3.5121     0.1868
C      0.4658     4.0558    -0.7533
C      1.1175     3.6874     1.6448
H      1.2234    -1.8448     4.9537
H     -0.3452    -1.0388     5.3602
H      1.1924    -0.0732     5.3316
H     -0.2175     1.4057    -2.3356
H     -1.7165    -0.2861    -2.5001
H     -0.3127    -1.3679    -2.7877
H     -0.2100     0.8246    -4.7461
H     -0.3645    -0.9223    -4.9993
H     -2.2190    -1.7092    -6.5620
H     -4.6974    -1.1817    -6.5002
H     -4.0255    -1.3997    -8.1643
H     -4.3776     0.2622    -7.5454
H     -0.6200     0.1021    -7.2855
H     -1.5854    -0.5810    -8.6391
H     -2.0160     1.0354    -7.9664
H     -3.5288     2.0756    -6.2611
H     -4.7193     1.9535    -4.0996
H     -4.0491     3.5997    -4.3828
H     -3.2250     2.4750    -3.2262
H     -0.9978     2.4069    -6.2811
H     -1.9448     3.8637    -5.8416
H     -1.1083     2.9297    -4.5472
H      1.9037    -0.4554    -2.2734
H      1.6336     0.6412    -3.6618
H      3.4337     1.3620    -1.9808
H      2.2135     2.5962    -2.3913
H      3.1402     1.4729     1.9119
H      4.8203     2.3245    -0.5608
H      4.3680     3.3210     0.8835
H      5.4840     1.9519     1.0632
H      3.0124    -0.7734     1.0072
H      4.7371    -0.3364     1.1452
H      3.9501    -0.3245    -0.4753
H      2.4721     4.1123     0.0193
H      0.2329     5.1106    -0.4814
H      0.7920     4.0816    -1.8117
H     -0.4731     3.4785    -0.6945
H      0.2429     3.0416     1.8833
H      1.9486     3.4271     2.3330
H      0.8451     4.7469     1.8428
68
{"conf": 19, "E": 144.54, "rms": -1.0, "geom": "OH", "total_charge": 0, "CA_charge": 1, "smiles": "C[C:1]#[6N:2]->[Mn+:3]1(<-[3H-:4])(<-[4C-:5]#[O+:6])(<-[5C-:7]#[O+:8])<-[1N@H:9]([CH2:10][CH2:11][P:12]([CH:13]([CH3:14])[CH3:15])[CH:16]([CH3:17])[CH3:18])[CH2:19][CH2:20][2P:21]->1([CH:22]([CH3:23])[CH3:24])[CH:25]([CH3:26])[CH3:27]", "smiles3D": "C([C:1]#[6N:2]->[Mn+:3]1(<-[3H-:4])(<-[4C-:5]#[O+:6])(<-[5C-:7]#[O+:8])<-[1N@@:9]([C:10]([C:11]([P:12]([C:13]([C:14]([H:37])([H:38])[H:39])([C:15]([H:40])([H:41])[H:42])[H:36])[C:16]([C:17]([H:44])([H:45])[H:46])([C:18]([H:47])([H:48])[H:49])[H:43])([H:34])[H:35])([H:32])[H:33])([H:31])[C:19]([H:50])([H:51])[C:20]([H:52])([H:53])[2P:21]->1([C:22]([C:23]([H:55])([H:56])[H:57])([C:24]([H:58])([H:59])[H:60])[H:54])[C:25]([C:26]([H:62])([H:63])[H:64])([C:27]([H:65])([H:66])[H:67])[H:61])([H:28])([H:29])[H:30]", "smiles3Dx": "C([C:1]#[6N:2]->[Mn+:3]1(<-[3H-:4])(<-[4C-:5]#[O+:6])(<-[5C-:7]#[O+:8])<-[1N@@:9]([C:10]([C:11]([P:12]([C:13]([C:14]([H:37])([H:38])[H:39])([C:15]([H:40])([H:41])[H:42])[H:36])[C:16]([C:17]([H:44])([H:45])[H:46])([C:18]([H:47])([H:48])[H:49])[H:43])([H:34])[H:35])([H:32])[H:33])([H:31])[C:19]([H:50])([H:51])[C:20]([H:52])([H:53])[2P:21]->1([C:22]([C:23]([H:55])([H:56])[H:57])([C:24]([H:58])([H:59])[H:60])[H:54])[C:25]([C:26]([H:62])([H:63])[H:64])([C:27]([H:65])([H:66])[H:67])[H:61])([H:28])([H:29])[H:30]", "dummies": []}
C      2.9915    -1.9446     3.4697
C      2.1030    -1.3694     2.4606
N      1.3614    -0.8898     1.6057
Mn     0.0000     0.0000     0.0000
H      0.5125    -1.3641    -1.1179
C     -1.7851    -1.2339     0.7297
O     -2.7258    -1.8840     1.1165
C     -0.5904     1.6802     1.4341
O     -0.9010     2.5662     2.1927
N     -1.1742     1.0896    -1.6828
C     -2.1170     0.2532    -2.3198
C     -1.5304    -1.0105    -2.9452
P     -2.7212    -1.8964    -4.0993
C     -2.7504    -1.2187    -5.8470
C     -1.5588    -1.7765    -6.6217
C     -2.7421     0.3103    -5.8804
C     -4.4579    -2.1566    -3.4345
C     -5.2966    -0.8822    -3.4793
C     -4.4192    -2.7519    -2.0284
C     -0.3373     1.8995    -2.5589
C      1.1774     1.5562    -2.6579
P      1.9111     1.4156    -1.0285
C      3.4875     0.5476    -1.2274
C      4.3855     0.7128     0.0008
C      4.2336     0.9757    -2.5021
C      2.0859     3.0851    -0.3510
C      2.4595     3.0373     1.1431
C      3.1010     3.9390    -1.1279
H      3.2575    -1.1702     4.2211
H      3.9186    -2.3045     2.9762
H      2.4802    -2.7960     3.9698
H     -1.6893     1.6955    -1.2187
H     -2.6541     0.8310    -3.1044
H     -2.8629    -0.0547    -1.5602
H     -0.6110    -0.7695    -3.5060
H     -1.2987    -1.7377    -2.1464
H     -3.6809    -1.5810    -6.3341
H     -0.6120    -1.4074    -6.1889
H     -1.6132    -1.4753    -7.6846
H     -1.5549    -2.8796    -6.5796
H     -2.8311     0.6646    -6.9336
H     -1.7916     0.7025    -5.4521
H     -3.5998     0.7217    -5.3053
H     -4.9484    -2.8929    -4.1012
H     -4.8438    -0.0733    -2.8772
H     -5.4086    -0.5360    -4.5250
H     -6.3142    -1.0835    -3.0822
H     -3.9948    -2.0281    -1.3033
H     -3.8041    -3.6751    -2.0272
H     -5.4491    -3.0228    -1.7051
H     -0.4126     2.9680    -2.2283
H     -0.7445     1.8620    -3.5951
H      1.6950     2.3432    -3.2423
H      1.2920     0.5865    -3.1818
H      3.2565    -0.5320    -1.3262
H      4.8746     1.7068     0.0319
H      3.8131     0.5333     0.9388
H      5.1932    -0.0493    -0.0256
H      3.6750     0.6558    -3.4056
H      4.4162     2.0604    -2.5545
H      5.2210     0.4699    -2.5451
H      1.0957     3.5792    -0.4348
H      2.0521     3.9384     1.6544
H      2.0391     2.1417     1.6484
H      3.5545     3.0403     1.3028
H      2.8593     3.9862    -2.2094
H      3.0630     4.9792    -0.7437
H      4.1389     3.5914    -0.9869
68
{"conf": 20, "E": 108.1, "rms": -1.0, "geom": "OH", "total_charge": 0, "CA_charge": 1, "smiles": "C[C:1]#[6N:2]->[Mn+:3]1(<-[3H-:4])(<-[4C-:5]#[O+:6])(<-[5C-:7]#[O+:8])<-[1N@H:9]([CH2:10][CH2:11][P:12]([CH:13]([CH3:14])[CH3:15])[CH:16]([CH3:17])[CH3:18])[CH2:19][CH2:20][2P:21]->1([CH:22]([CH3:23])[CH3:24])[CH:25]([CH3:26])[CH3:27]", "smiles3D": "C([C:1]#[6N:2]->[Mn+:3]1(<-[3H-:4])(<-[4C-:5]#[O+:6])(<-[5C-:7]#[O+:8])<-[1N@@:9]([C:10]([C:11]([P:12]([C:13]([C:14]([H:37])([H:38])[H:39])([C:15]([H:40])([H:41])[H:42])[H:36])[C:16]([C:17]([H:44])([H:45])[H:46])([C:18]([H:47])([H:48])[H:49])[H:43])([H:34])[H:35])([H:32])[H:33])([H:31])[C:19]([H:50])([H:51])[C:20]([H:52])([H:53])[2P:21]->1([C:22]([C:23]([H:55])([H:56])[H:57])([C:24]([H:58])([H:59])[H:60])[H:54])[C:25]([C:26]([H:62])([H:63])[H:64])([C:27]([H:65])([H:66])[H:67])[H:61])([H:28])([H:29])[H:30]", "smiles3Dx": "C([C:1]#[6N:2]->[Mn+:3]1(<-[3H-:4])(<-[4C-:5]#[O+:6])(<-[5C-:7]#[O+:8])<-[1N@@:9]([C:10]([C:11]([P:12]([C:13]([C:14]([H:37])([H:38])[H:39])([C:15]([H:40])([H:41])[H:42])[H:36])[C:16]([C:17]([H:44])([H:45])[H:46])([C:18]([H:47])([H:48])[H:49])[H:43])([H:34])[H:35])([H:32])[H:33])([H:31])[C:19]([H:50])([H:51])[C:20]([H:52])([H:53])[2P:21]->1([C:22]([C:23]([H:55])([H:56])[H:57])([C:24]([H:58])([H:59])[H:60])[H:54])[C:25]([C:26]([H:62])([H:63])[H:64])([C:27]([H:65])([H:66])[H:67])[H:61])([H:28])([H:29])[H:30]", "dummies": []}
C      0.5300     0.6332     4.9074
C      0.3711     0.4439     3.4666
N      0.2397     0.2852     2.2558
Mn     0.0000     0.0000     0.0000
H      1.8252     0.1189    -0.1879
C      0.1718    -2.2784     0.1765
O      0.2598    -3.4776     0.2689
C     -2.2593    -0.2581     0.2767
O     -3.4481    -0.3983     0.4187
N     -0.2842     0.0498    -2.2906
C      0.9498     0.2029    -2.9490
C      1.8448    -1.0394    -2.8234
P      3.6356    -0.5673    -2.4709
C      4.5061    -2.1803    -2.0089
C      3.5566    -3.2048    -1.3804
C      5.6399    -1.8686    -1.0281
C      4.3500    -0.2434    -4.1890
C      5.8434     0.0802    -4.0842
C      3.6193     0.9133    -4.8790
C     -1.2011     1.1084    -2.5850
C     -0.7633     2.5556    -2.1811
P     -0.1754     2.5705    -0.4781
C     -1.3003     3.5686     0.5372
C     -1.4172     5.0164     0.0244
C     -2.6904     2.9284     0.5899
C      1.4737     3.3185    -0.4613
C      1.6134     4.4835    -1.4601
C      1.8468     3.7715     0.9571
H     -0.4190     1.0147     5.3366
H      1.3424     1.3643     5.0945
H      0.7875    -0.3356     5.3811
H     -0.6694    -0.7425    -2.5459
H      0.7720     0.4038    -4.0298
H      1.4806     1.0734    -2.5132
H      1.7881    -1.6620    -3.7418
H      1.4612    -1.6326    -1.9790
H      4.9395    -2.6371    -2.9262
H      2.8074    -3.5446    -2.1263
H      4.1256    -4.1011    -1.0514
H      3.0401    -2.7678    -0.4982
H      6.3333    -1.1143    -1.4549
H      6.2238    -2.7890    -0.8114
H      5.2288    -1.4676    -0.0757
H      4.2283    -1.1603    -4.8088
H      6.4069    -0.8100    -3.7369
H      6.0087     0.9249    -3.3792
H      6.2521     0.3547    -5.0803
H      3.4979     1.7743    -4.1851
H      4.1749     1.2563    -5.7782
H      2.6285     0.5730    -5.2343
H     -2.1536     0.8843    -2.0623
H     -1.4185     1.1047    -3.6784
H      0.0385     2.8908    -2.8649
H     -1.6303     3.2355    -2.2885
H     -0.9004     3.5990     1.5722
H     -2.2034     5.5617     0.5873
H     -0.4854     5.5784     0.2079
H     -1.6810     5.0666    -1.0470
H     -2.6715     2.0671     1.2832
H     -3.0426     2.6117    -0.4129
H     -3.4375     3.6372     1.0064
H      2.1995     2.5309    -0.7575
H      2.4068     5.1914    -1.1390
H      1.9285     4.0888    -2.4483
H      0.6798     5.0545    -1.6090
H      1.6769     2.9442     1.6786
H      2.9266     4.0324     0.9906
H      1.2712     4.6592     1.2810
68
{"conf": 21, "E": 215.45, "rms": -1.0, "geom": "OH", "total_charge": 0, "CA_charge": 1, "smiles": "C[C:1]#[6N:2]->[Mn+:3]1(<-[3H-:4])(<-[4C-:5]#[O+:6])(<-[5C-:7]#[O+:8])<-[1N@H:9]([CH2:10][CH2:11][P:12]([CH:13]([CH3:14])[CH3:15])[CH:16]([CH3:17])[CH3:18])[CH2:19][CH2:20][2P:21]->1([CH:22]([CH3:23])[CH3:24])[CH:25]([CH3:26])[CH3:27]", "smiles3D": "C([C:1]#[6N:2]->[Mn+:3]1(<-[3H-:4])(<-[4C-:5]#[O+:6])(<-[5C-:7]#[O+:8])<-[1N@@:9]([C:10]([C:11]([P:12]([C:13]([C:14]([H:37])([H:38])[H:39])([C:15]([H:40])([H:41])[H:42])[H:36])[C:16]([C:17]([H:44])([H:45])[H:46])([C:18]([H:47])([H:48])[H:49])[H:43])([H:34])[H:35])([H:32])[H:33])([H:31])[C:19]([H:50])([H:51])[C:20]([H:52])([H:53])[2P:21]->1([C:22]([C:23]([H:55])([H:56])[H:57])([C:24]([H:58])([H:59])[H:60])[H:54])[C:25]([C:26]([H:62])([H:63])[H:64])([C:27]([H:65])([H:66])[H:67])[H:61])([H:28])([H:29])[H:30]", "smiles3Dx": "C([C:1]#[6N:2]->[Mn+:3]1(<-[3H-:4])(<-[4C-:5]#[O+:6])(<-[5C-:7]#[O+:8])<-[1N@@:9]([C:10]([C:11]([P:12]([C:13]([C:14]([H:37])([H:38])[H:39])([C:15]([H:40])([H:41])[H:42])[H:36])[C:16]([C:17]([H:44])([H:45])[H:46])([C:18]([H:47])([H:48])[H:49])[H:43])([H:34])[H:35])([H:32])[H:33])([H:31])[C:19]([H:50])([H:51])[C:20]([H:52])([H:53])[2P:21]->1([C:22]([C:23]([H:55])([H:56])[H:57])([C:24]([H:58])([H:59])[H:60])[H:54])[C:25]([C:26]([H:62])([H:63])[H:64])([C:27]([H:65])([H:66])[H:67])[H:61])([H:28])([H:29])[H:30]", "dummies": []}
C     -3.7373     2.8668    -1.1327
C     -2.8068     1.7205    -0.9055
N     -1.8576     0.9742    -0.6593
Mn     0.0000     0.0000     0.0000
H     -0.0894     1.2714     1.3848
C     -1.0270    -1.3501     1.5131
O     -1.5925    -2.1713     2.2035
C     -0.2099    -1.6497    -1.5102
O     -0.1555    -2.5515    -2.2972
N      2.2991    -0.1935     0.3726
C      2.4647    -1.2199     1.3205
C      3.1819    -2.3720     0.7085
P      5.0473    -2.2514     0.9200
C      5.7712    -3.9304     1.2832
C      5.4597    -4.9317     0.1635
C      7.2258    -3.7831     1.6287
C      5.8451    -1.3420    -0.4986
C      6.9855    -0.5002     0.0214
C      6.2617    -2.2928    -1.6125
C      2.7423     1.1563     0.7659
C      2.7791     2.0807    -0.5325
P      1.3180     1.8626    -1.5498
C      1.8312     1.3105    -3.2216
C      2.8779     2.2803    -3.8507
C      2.3616    -0.0769    -3.2711
C      0.4005     3.4156    -1.6836
C     -0.0500     3.9477    -0.3188
C      1.2146     4.5192    -2.4360
H     -3.8155     3.3487    -0.1293
H     -3.3900     3.6985    -1.7951
H     -4.6989     2.5296    -1.4217
H      2.6826    -0.3829    -0.5381
H      3.0960    -0.8911     2.2459
H      1.4796    -1.5732     1.7352
H      2.8406    -3.3158     1.1645
H      2.9890    -2.4738    -0.3719
H      5.2121    -4.2629     2.1924
H      6.2483    -4.9227    -0.6227
H      5.4492    -5.9567     0.5873
H      4.4757    -4.7688    -0.2918
H      7.8942    -4.0425     0.7601
H      7.4891    -2.7485     1.9618
H      7.4928    -4.4503     2.4875
H      5.0689    -0.6517    -0.9130
H      7.1579     0.3988    -0.6155
H      6.7964    -0.1179     1.0489
H      7.9427    -1.0856     0.0426
H      7.1444    -2.8893    -1.2908
H      6.5760    -1.7316    -2.5155
H      5.4445    -2.9589    -1.9169
H      3.7740     1.0742     1.1219
H      2.1182     1.6656     1.5138
H      2.8286     3.0685    -0.1751
H      3.7177     1.8198    -1.1104
H      0.9024     1.3217    -3.8598
H      3.6362     2.7041    -3.1462
H      3.4591     1.7814    -4.6490
H      2.4379     3.0824    -4.3970
H      1.7840    -0.7833    -2.7100
H      3.4140    -0.1739    -2.8932
H      2.3647    -0.5107    -4.3101
H     -0.5030     3.1988    -2.2901
H      0.8029     4.4017     0.2365
H     -0.8032     4.7587    -0.4640
H     -0.5457     3.1725     0.2715
H      0.8570     5.4983    -2.1942
H      2.3003     4.4856    -2.2287
H      1.0075     4.4750    -3.5022
68
{"conf": 22, "E": 111.59, "rms": -1.0, "geom": "OH", "total_charge": 0, "CA_charge": 1, "smiles": "C[C:1]#[6N:2]->[Mn+:3]1(<-[3H-:4])(<-[4C-:5]#[O+:6])(<-[5C-:7]#[O+:8])<-[1N@H:9]([CH2:10][CH2:11][P:12]([CH:13]([CH3:14])[CH3:15])[CH:16]([CH3:17])[CH3:18])[CH2:19][CH2:20][2P:21]->1([CH:22]([CH3:23])[CH3:24])[CH:25]([CH3:26])[CH3:27]", "smiles3D": "C([C:1]#[6N:2]->[Mn+:3]1(<-[3H-:4])(<-[4C-:5]#[O+:6])(<-[5C-:7]#[O+:8])<-[1N@@:9]([C:10]([C:11]([P:12]([C:13]([C:14]([H:37])([H:38])[H:39])([C:15]([H:40])([H:41])[H:42])[H:36])[C:16]([C:17]([H:44])([H:45])[H:46])([C:18]([H:47])([H:48])[H:49])[H:43])([H:34])[H:35])([H:32])[H:33])([H:31])[C:19]([H:50])([H:51])[C:20]([H:52])([H:53])[2P:21]->1([C:22]([C:23]([H:55])([H:56])[H:57])([C:24]([H:58])([H:59])[H:60])[H:54])[C:25]([C:26]([H:62])([H:63])[H:64])([C:27]([H:65])([H:66])[H:67])[H:61])([H:28])([H:29])[H:30]", "smiles3Dx": "C([C:1]#[6N:2]->[Mn+:3]1(<-[3H-:4])(<-[4C-:5]#[O+:6])(<-[5C-:7]#[O+:8])<-[1N@@:9]([C:10]([C:11]([P:12]([C:13]([C:14]([H:37])([H:38])[H:39])([C:15]([H:40])([H:41])[H:42])[H:36])[C:16]([C:17]([H:44])([H:45])[H:46])([C:18]([H:47])([H:48])[H:49])[H:43])([H:34])[H:35])([H:32])[H:33])([H:31])[C:19]([H:50])([H:51])[C:20]([H:52])([H:53])[2P:21]->1([C:22]([C:23]([H:55])([H:56])[H:57])([C:24]([H:58])([H:59])[H:60])[H:54])[C:25]([C:26]([H:62])([H:63])[H:64])([C:27]([H:65])([H:66])[H:67])[H:61])([H:28])([H:29])[H:30]", "dummies": []}
C      0.5333    -4.6226     1.7677
C      0.3722    -3.2606     1.2609
N      0.2388    -2.1185     0.8258
Mn     0.0000     0.0000     0.0000
H     -0.5689    -0.7029    -1.5961
C     -2.1948     0.0720     0.6485
O     -3.3472     0.1018     0.9964
C      0.5929     0.8530     2.0422
O      0.9025     1.2975     3.1201
N      0.1444     2.0854    -0.9915
C     -1.1279     2.6688    -1.1587
C     -1.7184     3.3740     0.0913
P     -0.4874     4.1961     1.2449
C     -1.5453     4.4691     2.7892
C     -0.7942     5.2968     3.8342
C     -2.9130     5.1023     2.4775
C     -0.0857     5.9008     0.5383
C      0.1309     5.8249    -0.9752
C      1.1826     6.4438     1.2109
C      0.8416     1.8930    -2.2208
C      2.3270     1.4416    -2.0809
P      2.4527     0.0723    -0.9205
C      3.7695     0.4888     0.2433
C      3.8237    -0.5580     1.3592
C      3.5691     1.8936     0.8380
C      2.9781    -1.3984    -1.8314
C      4.3556    -1.2028    -2.4891
C      1.9401    -1.7722    -2.8942
H      0.6736    -4.5946     2.8667
H      1.4224    -5.0858     1.2918
H     -0.3724    -5.2137     1.5276
H      0.6640     2.6089    -0.4717
H     -1.1045     3.4137    -1.9889
H     -1.8252     1.8578    -1.4534
H     -2.4492     4.1388    -0.2360
H     -2.2739     2.6351     0.6948
H     -1.7337     3.4680     3.2399
H      0.2556     4.9426     3.9252
H     -0.8036     6.3715     3.5588
H     -1.2864     5.1889     4.8255
H     -3.5454     4.3875     1.9088
H     -2.8075     6.0444     1.8933
H     -3.4473     5.3433     3.4222
H     -0.9264     6.5910     0.7423
H      0.8799     5.0411    -1.2208
H      0.4997     6.7971    -1.3565
H     -0.8249     5.6206    -1.4891
H      0.9423     6.8674     2.2045
H      1.9343     5.6282     1.3392
H      1.6547     7.2520     0.6061
H      0.8363     2.8411    -2.8070
H      0.2999     1.1226    -2.8085
H      2.7035     1.1358    -3.0759
H      2.9282     2.2948    -1.7227
H      4.7398     0.4821    -0.2896
H      2.8789    -0.5833     1.9389
H      4.0121    -1.5635     0.9313
H      4.6585    -0.3335     2.0580
H      4.0442     1.9869     1.8389
H      2.5053     2.1650     0.9320
H      4.0573     2.6519     0.1893
H      3.0512    -2.2456    -1.1121
H      5.1516    -1.1513    -1.7229
H      4.5980    -2.0807    -3.1267
H      4.3980    -0.2988    -3.1258
H      0.9938    -2.0658    -2.4039
H      1.7508    -0.9428    -3.6051
H      2.2806    -2.6550    -3.4745
68
{"conf": 23, "E": 103.18, "rms": -1.0, "geom": "OH", "total_charge": 0, "CA_charge": 1, "smiles": "C[C:1]#[6N:2]->[Mn+:3]1(<-[3H-:4])(<-[4C-:5]#[O+:6])(<-[5C-:7]#[O+:8])<-[1N@H:9]([CH2:10][CH2:11][P:12]([CH:13]([CH3:14])[CH3:15])[CH:16]([CH3:17])[CH3:18])[CH2:19][CH2:20][2P:21]->1([CH:22]([CH3:23])[CH3:24])[CH:25]([CH3:26])[CH3:27]", "smiles3D": "C([C:1]#[6N:2]->[Mn+:3]1(<-[3H-:4])(<-[4C-:5]#[O+:6])(<-[5C-:7]#[O+:8])<-[1N@@:9]([C:10]([C:11]([P:12]([C:13]([C:14]([H:37])([H:38])[H:39])([C:15]([H:40])([H:41])[H:42])[H:36])[C:16]([C:17]([H:44])([H:45])[H:46])([C:18]([H:47])([H:48])[H:49])[H:43])([H:34])[H:35])([H:32])[H:33])([H:31])[C:19]([H:50])([H:51])[C:20]([H:52])([H:53])[2P:21]->1([C:22]([C:23]([H:55])([H:56])[H:57])([C:24]([H:58])([H:59])[H:60])[H:54])[C:25]([C:26]([H:62])([H:63])[H:64])([C:27]([H:65])([H:66])[H:67])[H:61])([H:28])([H:29])[H:30]", "smiles3Dx": "C([C:1]#[6N:2]->[Mn+:3]1(<-[3H-:4])(<-[4C-:5]#[O+:6])(<-[5C-:7]#[O+:8])<-[1N@@:9]([C:10]([C:11]([P:12]([C:13]([C:14]([H:37])([H:38])[H:39])([C:15]([H:40])([H:41])[H:42])[H:36])[C:16]([C:17]([H:44])([H:45])[H:46])([C:18]([H:47])([H:48])[H:49])[H:43])([H:34])[H:35])([H:32])[H:33])([H:31])[C:19]([H:50])([H:51])[C:20]([H:52])([H:53])[2P:21]->1([C:22]([C:23]([H:55])([H:56])[H:57])([C:24]([H:58])([H:59])[H:60])[H:54])[C:25]([C:26]([H:62])([H:63])[H:64])([C:27]([H:65])([H:66])[H:67])[H:61])([H:28])([H:29])[H:30]", "dummies": []}
C      1.8078     4.3190     1.6955
C      1.2748     3.0473     1.2091
N      0.8286     1.9808     0.7930
Mn     0.0000     0.0000     0.0000
H      1.6970    -0.7098     0.0256
C     -0.3551    -0.7563     2.1349
O     -0.5420    -1.1537     3.2580
C     -2.1153     0.8767    -0.0262
O     -3.2283     1.3397    -0.0426
N     -0.7792    -1.8962    -1.0690
C     -0.5440    -3.0203    -0.2473
C     -1.7715    -3.4087     0.5916
P     -3.1183    -4.1179    -0.5039
C     -4.6495    -3.5496     0.4409
C     -4.8730    -4.3200     1.7434
C     -5.8847    -3.5923    -0.4583
C     -2.9447    -5.9785    -0.2194
C     -4.0376    -6.7398    -0.9762
C     -1.5664    -6.4564    -0.6867
C     -0.1443    -1.9851    -2.3423
C     -0.3846    -0.7572    -3.2583
P      0.3308     0.6987    -2.4942
C      2.0792     0.7961    -2.9716
C      2.6744     2.1678    -2.6450
C      2.3318     0.4426    -4.4473
C     -0.6764     2.0906    -3.0643
C     -0.4700     3.3280    -2.1830
C     -0.4291     2.4305    -4.5364
H      1.1313     5.1439     1.3902
H      1.8821     4.2901     2.8020
H      2.8143     4.4878     1.2610
H     -1.6755    -1.7816    -1.2097
H     -0.2337    -3.9065    -0.8467
H      0.2879    -2.7681     0.4409
H     -1.4885    -4.1475     1.3702
H     -2.1542    -2.5016     1.1002
H     -4.4882    -2.4825     0.7062
H     -3.9497    -4.3107     2.3585
H     -5.1736    -5.3676     1.5451
H     -5.6821    -3.8343     2.3291
H     -6.1232    -4.6255    -0.7773
H     -6.7626    -3.1779     0.0830
H     -5.7109    -2.9706    -1.3632
H     -3.0337    -6.2038     0.8653
H     -5.0260    -6.5679    -0.5106
H     -4.0705    -6.4193    -2.0394
H     -3.8507    -7.8351    -0.9386
H     -0.7732    -6.0587    -0.0208
H     -1.3713    -6.1263    -1.7301
H     -1.5019    -7.5652    -0.6444
H     -0.5220    -2.8892    -2.8761
H      0.9536    -2.1033    -2.1900
H      0.0594    -0.9351    -4.2536
H     -1.4778    -0.6063    -3.3771
H      2.6225     0.0477    -2.3554
H      2.4184     2.4703    -1.6080
H      2.3496     2.9433    -3.3643
H      3.7828     2.1101    -2.7042
H      2.1894    -0.6432    -4.6195
H      1.7054     1.0148    -5.1495
H      3.3917     0.6534    -4.7051
H     -1.7416     1.7881    -2.9666
H      0.5448     3.7548    -2.2690
H     -1.1884     4.1196    -2.4838
H     -0.6747     3.0817    -1.1223
H      0.5545     2.9120    -4.6968
H     -1.2049     3.1486    -4.8799
H     -0.5283     1.5219    -5.1679
68
{"conf": 24, "E": 115.23, "rms": -1.0, "geom": "OH", "total_charge": 0, "CA_charge": 1, "smiles": "C[C:1]#[6N:2]->[Mn+:3]1(<-[3H-:4])(<-[4C-:5]#[O+:6])(<-[5C-:7]#[O+:8])<-[1N@H:9]([CH2:10][CH2:11][P:12]([CH:13]([CH3:14])[CH3:15])[CH:16]([CH3:17])[CH3:18])[CH2:19][CH2:20][2P:21]->1([CH:22]([CH3:23])[CH3:24])[CH:25]([CH3:26])[CH3:27]", "smiles3D": "C([C:1]#[6N:2]->[Mn+:3]1(<-[3H-:4])(<-[4C-:5]#[O+:6])(<-[5C-:7]#[O+:8])<-[1N@@:9]([C:10]([C:11]([P:12]([C:13]([C:14]([H:37])([H:38])[H:39])([C:15]([H:40])([H:41])[H:42])[H:36])[C:16]([C:17]([H:44])([H:45])[H:46])([C:18]([H:47])([H:48])[H:49])[H:43])([H:34])[H:35])([H:32])[H:33])([H:31])[C:19]([H:50])([H:51])[C:20]([H:52])([H:53])[2P:21]->1([C:22]([C:23]([H:55])([H:56])[H:57])([C:24]([H:58])([H:59])[H:60])[H:54])[C:25]([C:26]([H:62])([H:63])[H:64])([C:27]([H:65])([H:66])[H:67])[H:61])([H:28])([H:29])[H:30]", "smiles3Dx": "C([C:1]#[6N:2]->[Mn+:3]1(<-[3H-:4])(<-[4C-:5]#[O+:6])(<-[5C-:7]#[O+:8])<-[1N@@:9]([C:10]([C:11]([P:12]([C:13]([C:14]([H:37])([H:38])[H:39])([C:15]([H:40])([H:41])[H:42])[H:36])[C:16]([C:17]([H:44])([H:45])[H:46])([C:18]([H:47])([H:48])[H:49])[H:43])([H:34])[H:35])([H:32])[H:33])([H:31])[C:19]([H:50])([H:51])[C:20]([H:52])([H:53])[2P:21]->1([C:22]([C:23]([H:55])([H:56])[H:57])([C:24]([H:58])([H:59])[H:60])[H:54])[C:25]([C:26]([H:62])([H:63])[H:64])([C:27]([H:65])([H:66])[H:67])[H:61])([H:28])([H:29])[H:30]", "dummies": []}
C      3.2161     3.7153     0.7998
C      2.2673     2.6201     0.5678
N      1.4706     1.7068     0.3685
Mn     0.0000     0.0000     0.0000
H      0.3096    -0.6218     1.7054
C     -1.7678     1.2157     0.7793
O     -2.7032     1.8510     1.1922
C     -0.3773     0.8384    -2.0940
O     -0.5620     1.2738    -3.2021
N     -1.2825    -1.8547    -0.4780
C     -1.4300    -2.5584     0.7277
C     -2.1835    -3.8913     0.6065
P     -3.1765    -4.3059     2.1487
C     -2.0701    -4.3394     3.6799
C     -2.2333    -3.0299     4.4438
C     -0.5872    -4.6270     3.3869
C     -3.7515    -6.0883     1.9118
C     -2.5970    -7.0947     1.8785
C     -4.6016    -6.1994     0.6425
C     -0.6722    -2.5544    -1.5669
C      0.7897    -3.0337    -1.3554
P      1.8286    -1.6346    -0.9164
C      2.6613    -1.0510    -2.4192
C      3.1238    -2.1949    -3.3456
C      3.8286    -0.1192    -2.0875
C      2.9601    -2.2690     0.3451
C      3.6523    -1.1191     1.0915
C      3.9951    -3.2477    -0.2171
H      3.9050     3.8014    -0.0672
H      2.6622     4.6718     0.9247
H      3.8068     3.5132     1.7220
H     -2.1080    -1.5647    -0.7534
H     -1.9795    -1.9031     1.4337
H     -0.4262    -2.7453     1.1490
H     -2.9118    -3.8144    -0.2249
H     -1.4694    -4.7048     0.3695
H     -2.4546    -5.1476     4.3406
H     -1.6706    -3.0631     5.4008
H     -1.8588    -2.1825     3.8478
H     -3.3041    -2.8500     4.6743
H     -0.4707    -5.3999     2.5952
H     -0.0543    -3.7034     3.0804
H     -0.0959    -5.0013     4.3165
H     -4.3935    -6.3463     2.7872
H     -1.8636    -6.8559     1.0745
H     -2.9892    -8.1222     1.6922
H     -2.0769    -7.1232     2.8550
H     -3.9946    -5.9944    -0.2579
H     -5.0184    -7.2311     0.5594
H     -5.4455    -5.4738     0.6934
H     -1.2919    -3.4379    -1.8316
H     -0.6803    -1.8712    -2.4461
H      0.8179    -3.7861    -0.5394
H      1.1486    -3.5090    -2.2845
H      1.9195    -0.4507    -2.9805
H      3.9352    -1.8555    -4.0260
H      3.4809    -3.0816    -2.7994
H      2.2837    -2.5102    -4.0055
H      4.1387     0.4307    -3.0073
H      4.7181    -0.6794    -1.7434
H      3.5330     0.6306    -1.3355
H      2.3376    -2.8249     1.0792
H      4.4172    -0.5999     0.4975
H      2.9035    -0.3798     1.4339
H      4.1496    -1.5274     2.0048
H      4.5832    -3.6837     0.6247
H      3.4864    -4.0784    -0.7368
H      4.7241    -2.7539    -0.8942
68
{"conf": 25, "E": 124.07, "rms": -1.0, "geom": "OH", "total_charge": 0, "CA_charge": 1, "smiles": "C[C:1]#[6N:2]->[Mn+:3]1(<-[3H-:4])(<-[4C-:5]#[O+:6])(<-[5C-:7]#[O+:8])<-[1N@H:9]([CH2:10][CH2:11][P:12]([CH:13]([CH3:14])[CH3:15])[CH:16]([CH3:17])[CH3:18])[CH2:19][CH2:20][2P:21]->1([CH:22]([CH3:23])[CH3:24])[CH:25]([CH3:26])[CH3:27]", "smiles3D": "C([C:1]#[6N:2]->[Mn+:3]1(<-[3H-:4])(<-[4C-:5]#[O+:6])(<-[5C-:7]#[O+:8])<-[1N@@:9]([C:10]([C:11]([P:12]([C:13]([C:14]([H:37])([H:38])[H:39])([C:15]([H:40])([H:41])[H:42])[H:36])[C:16]([C:17]([H:44])([H:45])[H:46])([C:18]([H:47])([H:48])[H:49])[H:43])([H:34])[H:35])([H:32])[H:33])([H:31])[C:19]([H:50])([H:51])[C:20]([H:52])([H:53])[2P:21]->1([C:22]([C:23]([H:55])([H:56])[H:57])([C:24]([H:58])([H:59])[H:60])[H:54])[C:25]([C:26]([H:62])([H:63])[H:64])([C:27]([H:65])([H:66])[H:67])[H:61])([H:28])([H:29])[H:30]", "smiles3Dx": "C([C:1]#[6N:2]->[Mn+:3]1(<-[3H-:4])(<-[4C-:5]#[O+:6])(<-[5C-:7]#[O+:8])<-[1N@@:9]([C:10]([C:11]([P:12]([C:13]([C:14]([H:37])([H:38])[H:39])([C:15]([H:40])([H:41])[H:42])[H:36])[C:16]([C:17]([H:44])([H:45])[H:46])([C:18]([H:47])([H:48])[H:49])[H:43])([H:34])[H:35])([H:32])[H:33])([H:31])[C:19]([H:50])([H:51])[C:20]([H:52])([H:53])[2P:21]->1([C:22]([C:23]([H:55])([H:56])[H:57])([C:24]([H:58])([H:59])[H:60])[H:54])[C:25]([C:26]([H:62])([H:63])[H:64])([C:27]([H:65])([H:66])[H:67])[H:61])([H:28])([H:29])[H:30]", "dummies": []}
C     -3.2538     1.9337    -3.2301
C     -2.3133     1.3503    -2.2712
N     -1.5105     0.8703    -1.4716
Mn     0.0000     0.0000     0.0000
H      1.0603    -0.5178    -1.3924
C      1.0025     2.0657     0.1200
O      1.4999     3.1638     0.2031
C     -1.3266     0.6833     1.7353
O     -2.0211     1.0394     2.6532
N      1.4186    -1.1131     1.4814
C      2.7501    -1.2024     0.9760
C      3.3709     0.1471     0.5902
P      5.1907     0.0944     0.1103
C      5.3239    -0.5066    -1.6765
C      4.7832     0.5604    -2.6336
C      4.6315    -1.8533    -1.9198
C      6.0658    -1.1408     1.2223
C      7.4987    -1.3456     0.7468
C      6.0558    -0.6314     2.6668
C      0.9511    -2.4520     1.8190
C     -0.5759    -2.7222     1.7649
P     -1.2236    -2.2963     0.1475
C     -0.8252    -3.6161    -1.0342
C      0.4203    -3.2574    -1.8436
C     -0.6202    -4.9726    -0.3440
C     -3.0164    -2.1693     0.3247
C     -3.6901    -2.0100    -1.0499
C     -3.5992    -3.3792     1.0660
H     -3.2745     1.3263    -4.1615
H     -2.9507     2.9821    -3.4481
H     -4.2708     1.9438    -2.7856
H      1.4281    -0.6071     2.2514
H      2.7573    -1.8514     0.0850
H      3.3801    -1.6807     1.7458
H      3.2368     0.8593     1.4296
H      2.8397     0.5242    -0.3001
H      6.4046    -0.6389    -1.9047
H      3.6940     0.7248    -2.4768
H      5.3213     1.5126    -2.4673
H      4.9534     0.2447    -3.6877
H      3.5264    -1.7283    -2.0028
H      4.8554    -2.5708    -1.1106
H      4.9918    -2.2989    -2.8670
H      5.5548    -2.1261     1.1666
H      7.5108    -1.8396    -0.2471
H      8.0247    -0.3744     0.6691
H      8.0557    -1.9873     1.4434
H      5.0103    -0.5279     3.0271
H      6.5546     0.3577     2.7212
H      6.5893    -1.3519     3.3251
H      1.4401    -3.2126     1.1468
H      1.2879    -2.6708     2.8682
H     -1.0810    -2.0904     2.5297
H     -0.7646    -3.7856     1.9926
H     -1.6681    -3.7104    -1.7459
H      1.3044    -3.1322    -1.1844
H      0.2434    -2.3280    -2.4138
H      0.6520    -4.0515    -2.5805
H     -1.4955    -5.2501     0.2537
H      0.2786    -4.9791     0.3020
H     -0.4892    -5.7620    -1.1094
H     -3.2418    -1.2614     0.9166
H     -3.1333    -1.2951    -1.6877
H     -4.7197    -1.6235    -0.9190
H     -3.7692    -2.9787    -1.5835
H     -4.6860    -3.2225     1.2353
H     -3.4936    -4.3013     0.4624
H     -3.1262    -3.5073     2.0575
68
{"conf": 26, "E": 223.05, "rms": -1.0, "geom": "OH", "total_charge": 0, "CA_charge": 1, "smiles": "C[C:1]#[6N:2]->[Mn+:3]1(<-[3H-:4])(<-[4C-:5]#[O+:6])(<-[5C-:7]#[O+:8])<-[1N@H:9]([CH2:10][CH2:11][P:12]([CH:13]([CH3:14])[CH3:15])[CH:16]([CH3:17])[CH3:18])[CH2:19][CH2:20][2P:21]->1([CH:22]([CH3:23])[CH3:24])[CH:25]([CH3:26])[CH3:27]", "smiles3D": "C([C:1]#[6N:2]->[Mn+:3]1(<-[3H-:4])(<-[4C-:5]#[O+:6])(<-[5C-:7]#[O+:8])<-[1N@@:9]([C:10]([C:11]([P:12]([C:13]([C:14]([H:37])([H:38])[H:39])([C:15]([H:40])([H:41])[H:42])[H:36])[C:16]([C:17]([H:44])([H:45])[H:46])([C:18]([H:47])([H:48])[H:49])[H:43])([H:34])[H:35])([H:32])[H:33])([H:31])[C:19]([H:50])([H:51])[C:20]([H:52])([H:53])[2P:21]->1([C:22]([C:23]([H:55])([H:56])[H:57])([C:24]([H:58])([H:59])[H:60])[H:54])[C:25]([C:26]([H:62])([H:63])[H:64])([C:27]([H:65])([H:66])[H:67])[H:61])([H:28])([H:29])[H:30]", "smiles3Dx": "C([C:1]#[6N:2]->[Mn+:3]1(<-[3H-:4])(<-[4C-:5]#[O+:6])(<-[5C-:7]#[O+:8])<-[1N@@:9]([C:10]([C:11]([P:12]([C:13]([C:14]([H:37])([H:38])[H:39])([C:15]([H:40])([H:41])[H:42])[H:36])[C:16]([C:17]([H:44])([H:45])[H:46])([C:18]([H:47])([H:48])[H:49])[H:43])([H:34])[H:35])([H:32])[H:33])([H:31])[C:19]([H:50])([H:51])[C:20]([H:52])([H:53])[2P:21]->1([C:22]([C:23]([H:55])([H:56])[H:57])([C:24]([H:58])([H:59])[H:60])[H:54])[C:25]([C:26]([H:62])([H:63])[H:64])([C:27]([H:65])([H:66])[H:67])[H:61])([H:28])([H:29])[H:30]", "dummies": []}
C      4.2765    -1.7723    -1.0830
C      3.0885    -1.3741    -0.3307
N      1.9907    -0.9977     0.0500
Mn     0.0000     0.0000     0.0000
H     -0.3176    -0.9891    -1.4917
C     -1.1627    -1.6268     1.1068
O     -1.8689    -2.4477     1.6954
C      0.1539     1.0498     2.0218
O      0.1456     1.5980     3.0607
N     -1.7609     1.3308    -0.6368
C     -2.8368     0.3859    -0.8576
C     -4.0814     1.0119    -1.4392
P     -4.0544     0.8871    -3.3637
C     -4.2533     2.4254    -4.4052
C     -2.9190     2.8389    -5.0402
C     -4.8946     3.5909    -3.6187
C     -4.4319    -0.7930    -4.0655
C     -3.2041    -1.7183    -4.0006
C     -4.9439    -0.6646    -5.4989
C     -1.3234     2.0204    -1.8527
C     -0.1337     2.9957    -1.6169
P      1.2703     1.9458    -1.1923
C      2.4208     2.9826    -0.2452
C      3.7383     2.2532     0.0891
C      1.8162     3.5416     1.0603
C      2.1702     1.6064    -2.8209
C      1.4657     0.5102    -3.6235
C      2.3462     2.8858    -3.6431
H      3.9565    -2.0116    -2.0907
H      5.0442    -0.9556    -1.2226
H      4.7853    -2.6945    -0.7248
H     -1.9651     1.9742     0.0705
H     -3.0985    -0.0464     0.1259
H     -2.5134    -0.4526    -1.4973
H     -4.2040     2.0465    -1.1272
H     -4.9608     0.4356    -1.1214
H     -4.9381     2.1874    -5.2420
H     -2.3338     3.5188    -4.3958
H     -3.0941     3.3557    -6.0096
H     -2.3021     1.9340    -5.2661
H     -4.6211     4.5748    -4.0500
H     -6.0024     3.4913    -3.6485
H     -4.5868     3.6006    -2.5672
H     -5.2463    -1.2539    -3.4583
H     -3.1891    -2.4534    -4.8385
H     -2.2632    -1.1555    -4.0300
H     -3.2195    -2.3158    -3.0553
H     -4.1478    -0.3189    -6.1802
H     -5.3233    -1.6499    -5.8649
H     -5.8058     0.0457    -5.5352
H     -2.1753     2.6268    -2.1774
H     -1.0681     1.3174    -2.6702
H     -0.3857     3.6629    -0.8085
H      0.0752     3.5424    -2.5464
H      2.6980     3.8763    -0.8653
H      3.5496     1.4778     0.8819
H      4.5044     2.9284     0.5036
H      4.2046     1.7549    -0.7846
H      2.0621     2.8702     1.9235
H      0.7095     3.6638     1.0323
H      2.2234     4.5242     1.3318
H      3.1581     1.2301    -2.5461
H      0.7126     0.9150    -4.3436
H      1.0199    -0.2727    -2.9957
H      2.2318    -0.0288    -4.2262
H      1.4758     3.0994    -4.3149
H      3.1991     2.7412    -4.3620
H      2.6240     3.7755    -3.0633
68
{"conf": 27, "E": 121.42, "rms": -1.0, "geom": "OH", "total_charge": 0, "CA_charge": 1, "smiles": "C[C:1]#[6N:2]->[Mn+:3]1(<-[3H-:4])(<-[4C-:5]#[O+:6])(<-[5C-:7]#[O+:8])<-[1N@H:9]([CH2:10][CH2:11][P:12]([CH:13]([CH3:14])[CH3:15])[CH:16]([CH3:17])[CH3:18])[CH2:19][CH2:20][2P:21]->1([CH:22]([CH3:23])[CH3:24])[CH:25]([CH3:26])[CH3:27]", "smiles3D": "C([C:1]#[6N:2]->[Mn+:3]1(<-[3H-:4])(<-[4C-:5]#[O+:6])(<-[5C-:7]#[O+:8])<-[1N@@:9]([C:10]([C:11]([P:12]([C:13]([C:14]([H:37])([H:38])[H:39])([C:15]([H:40])([H:41])[H:42])[H:36])[C:16]([C:17]([H:44])([H:45])[H:46])([C:18]([H:47])([H:48])[H:49])[H:43])([H:34])[H:35])([H:32])[H:33])([H:31])[C:19]([H:50])([H:51])[C:20]([H:52])([H:53])[2P:21]->1([C:22]([C:23]([H:55])([H:56])[H:57])([C:24]([H:58])([H:59])[H:60])[H:54])[C:25]([C:26]([H:62])([H:63])[H:64])([C:27]([H:65])([H:66])[H:67])[H:61])([H:28])([H:29])[H:30]", "smiles3Dx": "C([C:1]#[6N:2]->[Mn+:3]1(<-[3H-:4])(<-[4C-:5]#[O+:6])(<-[5C-:7]#[O+:8])<-[1N@@:9]([C:10]([C:11]([P:12]([C:13]([C:14]([H:37])([H:38])[H:39])([C:15]([H:40])([H:41])[H:42])[H:36])[C:16]([C:17]([H:44])([H:45])[H:46])([C:18]([H:47])([H:48])[H:49])[H:43])([H:34])[H:35])([H:32])[H:33])([H:31])[C:19]([H:50])([H:51])[C:20]([H:52])([H:53])[2P:21]->1([C:22]([C:23]([H:55])([H:56])[H:57])([C:24]([H:58])([H:59])[H:60])[H:54])[C:25]([C:26]([H:62])([H:63])[H:64])([C:27]([H:65])([H:66])[H:67])[H:61])([H:28])([H:29])[H:30]", "dummies": []}
C     -0.8543    -3.2429     3.6812
C     -0.5798    -2.2818     2.6240
N     -0.3723    -1.4787     1.7184
Mn     0.0000     0.0000     0.0000
H      0.5357    -1.3970    -1.0779
C     -2.1390    -0.2570    -0.7892
O     -3.2649    -0.3882    -1.2036
C     -0.7352     1.7335     1.3032
O     -1.1141     2.6418     1.9974
N      0.7166     1.4896    -1.5919
C     -0.2141     1.6310    -2.6398
C     -0.2559     0.4428    -3.6195
P     -1.8455     0.3738    -4.6203
C     -2.3282     2.1517    -5.0728
C     -3.6589     2.1804    -5.8283
C     -1.2407     2.9463    -5.8187
C     -1.4167    -0.6716    -6.1253
C     -0.5461     0.0565    -7.1587
C     -2.6879    -1.2434    -6.7597
C      2.0323     1.1014    -1.9683
C      3.0954     1.2369    -0.8389
P      2.4832     0.4798     0.6792
C      3.4642    -0.9988     1.0536
C      4.9669    -0.7016     1.1495
C      3.2112    -2.0793    -0.0074
C      2.6585     1.6855     2.0189
C      3.9342     2.5471     1.8804
C      2.6239     0.9701     3.3794
H     -1.9392    -3.4988     3.6711
H     -0.5808    -2.7912     4.6445
H     -0.2521    -4.1663     3.5193
H      0.7817     2.3029    -1.1687
H     -1.2204     1.7632    -2.1863
H      0.0246     2.5590    -3.2140
H      0.6133     0.5022    -4.3073
H     -0.1821    -0.5056    -3.0541
H     -2.5088     2.6718    -4.1039
H     -3.5255     1.8503    -6.8832
H     -4.4046     1.5219    -5.3333
H     -4.0642     3.2209    -5.8362
H     -1.3252     2.8130    -6.9239
H     -0.2239     2.6397    -5.4917
H     -1.3748     4.0355    -5.5995
H     -0.8316    -1.5398    -5.7358
H     -0.1157    -0.6955    -7.8713
H      0.2971     0.5818    -6.6565
H     -1.1594     0.7707    -7.7480
H     -2.4175    -1.9548    -7.5773
H     -3.3276    -0.4406    -7.1867
H     -3.2782    -1.8085    -5.9882
H      2.0044     0.0384    -2.2880
H      2.3692     1.7207    -2.8342
H      3.2948     2.3153    -0.6815
H      4.0293     0.7346    -1.1573
H      3.1362    -1.3980     2.0394
H      5.5320    -1.6481     1.2876
H      5.3727    -0.2052     0.2534
H      5.1947    -0.0970     2.0466
H      3.8586    -2.9594     0.1830
H      3.4172    -1.6896    -1.0375
H      2.1548    -2.4319     0.0800
H      1.7933     2.3776     1.9848
H      3.7497     3.3974     1.1797
H      4.8092     1.9832     1.5321
H      4.1908     3.0049     2.8584
H      3.5501     0.4055     3.5743
H      2.5267     1.7270     4.1868
H      1.7481     0.2861     3.4457
68
{"conf": 28, "E": 240.22, "rms": -1.0, "geom": "OH", "total_charge": 0, "CA_charge": 1, "smiles": "C[C:1]#[6N:2]->[Mn+:3]1(<-[3H-:4])(<-[4C-:5]#[O+:6])(<-[5C-:7]#[O+:8])<-[1N@H:9]([CH2:10][CH2:11][P:12]([CH:13]([CH3:14])[CH3:15])[CH:16]([CH3:17])[CH3:18])[CH2:19][CH2:20][2P:21]->1([CH:22]([CH3:23])[CH3:24])[CH:25]([CH3:26])[CH3:27]", "smiles3D": "C([C:1]#[6N:2]->[Mn+:3]1(<-[3H-:4])(<-[4C-:5]#[O+:6])(<-[5C-:7]#[O+:8])<-[1N@@:9]([C:10]([C:11]([P:12]([C:13]([C:14]([H:37])([H:38])[H:39])([C:15]([H:40])([H:41])[H:42])[H:36])[C:16]([C:17]([H:44])([H:45])[H:46])([C:18]([H:47])([H:48])[H:49])[H:43])([H:34])[H:35])([H:32])[H:33])([H:31])[C:19]([H:50])([H:51])[C:20]([H:52])([H:53])[2P:21]->1([C:22]([C:23]([H:55])([H:56])[H:57])([C:24]([H:58])([H:59])[H:60])[H:54])[C:25]([C:26]([H:62])([H:63])[H:64])([C:27]([H:65])([H:66])[H:67])[H:61])([H:28])([H:29])[H:30]", "smiles3Dx": "C([C:1]#[6N:2]->[Mn+:3]1(<-[3H-:4])(<-[4C-:5]#[O+:6])(<-[5C-:7]#[O+:8])<-[1N@@:9]([C:10]([C:11]([P:12]([C:13]([C:14]([H:37])([H:38])[H:39])([C:15]([H:40])([H:41])[H:42])[H:36])[C:16]([C:17]([H:44])([H:45])[H:46])([C:18]([H:47])([H:48])[H:49])[H:43])([H:34])[H:35])([H:32])[H:33])([H:31])[C:19]([H:50])([H:51])[C:20]([H:52])([H:53])[2P:21]->1([C:22]([C:23]([H:55])([H:56])[H:57])([C:24]([H:58])([H:59])[H:60])[H:54])[C:25]([C:26]([H:62])([H:63])[H:64])([C:27]([H:65])([H:66])[H:67])[H:61])([H:28])([H:29])[H:30]", "dummies": []}
C     -1.7301     3.8147    -2.1304
C     -1.0573     2.5292    -2.0404
N     -0.6097     1.4590    -1.5572
Mn     0.0000     0.0000     0.0000
H     -0.7164    -1.3245    -1.0342
C      2.0997    -0.5522    -0.8239
O      3.1792    -0.8307    -1.1889
C      0.9390     1.8269     0.8828
O      1.4548     2.7552     1.3972
N     -0.2802    -1.1517     1.9784
C      0.9845    -1.5809     2.3464
C      1.7839    -0.4997     3.0225
P      2.1105    -0.8476     4.8531
C      3.1009     0.6184     5.5007
C      2.2625     1.9098     5.3739
C      3.5281     0.3680     6.9548
C      3.2023    -2.3501     5.1437
C      3.4612    -3.1971     3.8899
C      2.5489    -3.1723     6.2527
C     -1.3108    -2.0737     1.5950
C     -2.7127    -1.3795     1.2849
P     -2.5018     0.3854     0.9339
C     -3.8093     0.8548    -0.2444
C     -3.6399     0.1172    -1.5986
C     -5.2261     0.5638     0.3836
C     -2.7521     1.4665     2.3615
C     -3.0711     0.7081     3.7107
C     -1.6144     2.4360     2.6257
H     -2.7237     3.8337    -2.6069
H     -1.9485     4.1236    -1.0931
H     -1.1098     4.6008    -2.5177
H     -0.6120    -0.4553     2.5509
H      0.8115    -2.4246     2.9972
H      1.6107    -1.9691     1.4318
H      1.1986     0.4432     3.0625
H      2.7134    -0.2501     2.5085
H      4.0171     0.7395     4.8825
H      1.1888     1.6875     5.4722
H      2.5316     2.6571     6.1516
H      2.4346     2.3746     4.3850
H      4.4170    -0.3051     6.9866
H      3.8277     1.3091     7.4738
H      2.7028    -0.1113     7.5289
H      4.1822    -1.9818     5.4901
H      4.2254    -3.9745     4.1339
H      2.5562    -3.7395     3.5633
H      3.8660    -2.5848     3.0583
H      2.0062    -2.5284     6.9683
H      3.3202    -3.7268     6.8317
H      1.8198    -3.8901     5.8397
H     -1.0074    -2.6978     0.7049
H     -1.4062    -2.7512     2.4673
H     -3.4172    -1.4952     2.0854
H     -3.0879    -1.8611     0.3843
H     -3.7113     1.9338    -0.4276
H     -3.7195     0.8693    -2.4206
H     -2.6388    -0.3487    -1.7124
H     -4.4183    -0.6473    -1.7776
H     -5.8784     1.3682     0.1113
H     -5.6417    -0.3672     0.0356
H     -5.1628     0.5515     1.4793
H     -3.5991     2.0877     2.1738
H     -2.2987     0.9230     4.4785
H     -3.1018    -0.3792     3.6678
H     -4.0255     1.0441     4.1271
H     -1.4032     3.0873     1.7154
H     -0.6910     1.8799     2.9098
H     -1.8556     3.1376     3.4751
68
{"conf": 29, "E": 110.31, "rms": -1.0, "geom": "OH", "total_charge": 0, "CA_charge": 1, "smiles": "C[C:1]#[6N:2]->[Mn+:3]1(<-[3H-:4])(<-[4C-:5]#[O+:6])(<-[5C-:7]#[O+:8])<-[1N@H:9]([CH2:10][CH2:11][P:12]([CH:13]([CH3:14])[CH3:15])[CH:16]([CH3:17])[CH3:18])[CH2:19][CH2:20][2P:21]->1([CH:22]([CH3:23])[CH3:24])[CH:25]([CH3:26])[CH3:27]", "smiles3D": "C([C:1]#[6N:2]->[Mn+:3]1(<-[3H-:4])(<-[4C-:5]#[O+:6])(<-[5C-:7]#[O+:8])<-[1N@@:9]([C:10]([C:11]([P:12]([C:13]([C:14]([H:37])([H:38])[H:39])([C:15]([H:40])([H:41])[H:42])[H:36])[C:16]([C:17]([H:44])([H:45])[H:46])([C:18]([H:47])([H:48])[H:49])[H:43])([H:34])[H:35])([H:32])[H:33])([H:31])[C:19]([H:50])([H:51])[C:20]([H:52])([H:53])[2P:21]->1([C:22]([C:23]([H:55])([H:56])[H:57])([C:24]([H:58])([H:59])[H:60])[H:54])[C:25]([C:26]([H:62])([H:63])[H:64])([C:27]([H:65])([H:66])[H:67])[H:61])([H:28])([H:29])[H:30]", "smiles3Dx": "C([C:1]#[6N:2]->[Mn+:3]1(<-[3H-:4])(<-[4C-:5]#[O+:6])(<-[5C-:7]#[O+:8])<-[1N@@:9]([C:10]([C:11]([P:12]([C:13]([C:14]([H:37])([H:38])[H:39])([C:15]([H:40])([H:41])[H:42])[H:36])[C:16]([C:17]([H:44])([H:45])[H:46])([C:18]([H:47])([H:48])[H:49])[H:43])([H:34])[H:35])([H:32])[H:33])([H:31])[C:19]([H:50])([H:51])[C:20]([H:52])([H:53])[2P:21]->1([C:22]([C:23]([H:55])([H:56])[H:57])([C:24]([H:58])([H:59])[H:60])[H:54])[C:25]([C:26]([H:62])([H:63])[H:64])([C:27]([H:65])([H:66])[H:67])[H:61])([H:28])([H:29])[H:30]", "dummies": []}
C     -2.6671     3.8997     1.5625
C     -1.8917     2.7553     1.0931
N     -1.2341     1.7951     0.7037
Mn     0.0000     0.0000     0.0000
H      1.3615     0.5291     1.1115
C     -0.8288    -1.2928     1.6985
O     -1.2675    -1.9818     2.5846
C     -1.7551    -0.6871    -1.2948
O     -2.6835    -1.0510    -1.9734
N      1.4263    -1.5578    -0.9307
C      1.6030    -2.6418    -0.0613
C      2.1455    -3.9011    -0.7749
P      0.9046    -5.3056    -0.7441
C      1.6600    -6.7082    -1.7545
C      2.3373    -7.6945    -0.8017
C      2.6676    -6.2245    -2.8062
C     -0.6037    -4.6752    -1.6796
C     -0.3329    -4.4295    -3.1667
C     -1.7652    -5.6500    -1.4930
C      2.6393    -0.8678    -1.2527
C      2.5075     0.2144    -2.3664
P      1.1100     1.2836    -2.0101
C      1.7843     2.9073    -1.6009
C      0.6573     3.9532    -1.5181
C      2.5288     2.8475    -0.2642
C      0.1787     1.4352    -3.5552
C      0.9682     2.2399    -4.6014
C     -0.1593     0.0498    -4.1423
H     -3.3033     4.2792     0.7399
H     -1.9777     4.7012     1.8961
H     -3.3080     3.5881     2.4135
H      1.0339    -1.8477    -1.7051
H      2.3000    -2.3579     0.7632
H      0.6248    -2.8797     0.3913
H      2.4067    -3.6603    -1.8231
H      3.0718    -4.2422    -0.2654
H      0.8369    -7.2441    -2.2710
H      1.5966    -8.0906    -0.0738
H      3.1559    -7.1957    -0.2415
H      2.7590    -8.5510    -1.3669
H      3.5660    -5.7869    -2.3222
H      2.9910    -7.0772    -3.4419
H      2.2186    -5.4631    -3.4757
H     -0.9052    -3.7092    -1.2213
H      0.5271    -3.7395    -3.2967
H     -1.2216    -3.9549    -3.6312
H     -0.1324    -5.3889    -3.6933
H     -2.6784    -5.2617    -1.9933
H     -1.5191    -6.6503    -1.9194
H     -1.9911    -5.7716    -0.4096
H      3.4166    -1.5980    -1.5786
H      3.0075    -0.3699    -0.3282
H      2.3670    -0.2860    -3.3410
H      3.4381     0.8141    -2.4049
H      2.5020     3.2142    -2.3903
H     -0.3110     3.5071    -1.2021
H      0.5020     4.4541    -2.5032
H      0.9040     4.7671    -0.7987
H      3.2964     2.0501    -0.2673
H      1.8171     2.6784     0.5724
H      3.0497     3.8117    -0.0860
H     -0.7748     1.9687    -3.3381
H      1.9740     1.7968    -4.7723
H      1.0891     3.2967    -4.3049
H      0.4166     2.2448    -5.5702
H     -0.2937    -0.7231    -3.3688
H     -1.0986     0.1152    -4.7362
H      0.6364    -0.3128    -4.8232
68
{"conf": 30, "E": 108.87, "rms": -1.0, "geom": "OH", "total_charge": 0, "CA_charge": 1, "smiles": "C[C:1]#[6N:2]->[Mn+:3]1(<-[3H-:4])(<-[4C-:5]#[O+:6])(<-[5C-:7]#[O+:8])<-[1N@H:9]([CH2:10][CH2:11][P:12]([CH:13]([CH3:14])[CH3:15])[CH:16]([CH3:17])[CH3:18])[CH2:19][CH2:20][2P:21]->1([CH:22]([CH3:23])[CH3:24])[CH:25]([CH3:26])[CH3:27]", "smiles3D": "C([C:1]#[6N:2]->[Mn+:3]1(<-[3H-:4])(<-[4C-:5]#[O+:6])(<-[5C-:7]#[O+:8])<-[1N@@:9]([C:10]([C:11]([P:12]([C:13]([C:14]([H:37])([H:38])[H:39])([C:15]([H:40])([H:41])[H:42])[H:36])[C:16]([C:17]([H:44])([H:45])[H:46])([C:18]([H:47])([H:48])[H:49])[H:43])([H:34])[H:35])([H:32])[H:33])([H:31])[C:19]([H:50])([H:51])[C:20]([H:52])([H:53])[2P:21]->1([C:22]([C:23]([H:55])([H:56])[H:57])([C:24]([H:58])([H:59])[H:60])[H:54])[C:25]([C:26]([H:62])([H:63])[H:64])([C:27]([H:65])([H:66])[H:67])[H:61])([H:28])([H:29])[H:30]", "smiles3Dx": "C([C:1]#[6N:2]->[Mn+:3]1(<-[3H-:4])(<-[4C-:5]#[O+:6])(<-[5C-:7]#[O+:8])<-[1N@@:9]([C:10]([C:11]([P:12]([C:13]([C:14]([H:37])([H:38])[H:39])([C:15]([H:40])([H:41])[H:42])[H:36])[C:16]([C:17]([H:44])([H:45])[H:46])([C:18]([H:47])([H:48])[H:49])[H:43])([H:34])[H:35])([H:32])[H:33])([H:31])[C:19]([H:50])([H:51])[C:20]([H:52])([H:53])[2P:21]->1([C:22]([C:23]([H:55])([H:56])[H:57])([C:24]([H:58])([H:59])[H:60])[H:54])[C:25]([C:26]([H:62])([H:63])[H:64])([C:27]([H:65])([H:66])[H:67])[H:61])([H:28])([H:29])[H:30]", "dummies": []}
C     -4.3668    -1.1870    -2.0659
C     -3.0793    -0.8580    -1.4579
N     -2.0013    -0.5675    -0.9470
Mn     0.0000     0.0000     0.0000
H     -0.8845     0.9772     1.2760
C     -0.0806    -1.8106     1.4039
O     -0.1221    -2.7613     2.1439
C      1.1086    -1.3430    -1.4803
O      1.6916    -2.0676    -2.2454
N      2.0329     0.8241     0.7402
C      2.2007     0.4467     2.0922
C      3.1132    -0.7748     2.2743
P      4.8868    -0.3896     1.7834
C      5.9107    -1.9180     2.2028
C      5.2470    -2.8191     3.2513
C      6.1827    -2.7054     0.9222
C      5.4809     0.9841     2.9303
C      5.4570     0.5761     4.4056
C      6.8829     1.4419     2.5190
C      2.0753     2.2405     0.5492
C      1.8299     2.7504    -0.9033
P      0.2467     2.1445    -1.4982
C      0.3793     1.9452    -3.2941
C     -0.9841     1.5449    -3.8810
C      1.4266     0.8937    -3.6933
C     -0.9650     3.4641    -1.2106
C     -0.7321     4.6663    -2.1462
C     -0.9289     3.9484     0.2446
H     -4.6231    -0.4180    -2.8225
H     -5.1521    -1.2048    -1.2812
H     -4.3044    -2.1812    -2.5527
H      2.6828     0.4522     0.2157
H      2.6078     1.2793     2.7064
H      1.1979     0.1998     2.4967
H      3.0684    -1.0944     3.3329
H      2.7471    -1.6077     1.6397
H      6.8909    -1.5854     2.6049
H      4.9875    -2.2432     4.1610
H      5.9525    -3.6228     3.5507
H      4.3290    -3.2900     2.8479
H      6.8755    -3.5467     1.1337
H      5.2376    -3.1076     0.5042
H      6.6667    -2.0500     0.1693
H      4.8020     1.8522     2.7996
H      4.4412     0.2398     4.6998
H      5.7178     1.4494     5.0402
H      6.1919    -0.2308     4.6090
H      7.6380     0.6584     2.7323
H      7.1557     2.3631     3.0756
H      6.9073     1.6726     1.4329
H      1.3169     2.7016     1.2140
H      3.0771     2.6100     0.8681
H      2.6459     2.3899    -1.5548
H      1.8369     3.8568    -0.9072
H      0.6856     2.9170    -3.7346
H     -0.9067     1.4390    -4.9858
H     -1.3221     0.5780    -3.4615
H     -1.7635     2.3020    -3.6760
H      0.9729    -0.1147    -3.7658
H      2.3038     0.8508    -3.0235
H      1.8042     1.1327    -4.7116
H     -1.9777     3.0528    -1.4130
H     -1.4024     5.5035    -1.8595
H      0.3138     5.0286    -2.1048
H     -0.9854     4.4180    -3.1944
H     -1.0553     3.1073     0.9507
H      0.0113     4.4940     0.4750
H     -1.7722     4.6513     0.4251
68
{"conf": 31, "E": 103.43, "rms": -1.0, "geom": "OH", "total_charge": 0, "CA_charge": 1, "smiles": "C[C:1]#[6N:2]->[Mn+:3]1(<-[3H-:4])(<-[4C-:5]#[O+:6])(<-[5C-:7]#[O+:8])<-[1N@H:9]([CH2:10][CH2:11][P:12]([CH:13]([CH3:14])[CH3:15])[CH:16]([CH3:17])[CH3:18])[CH2:19][CH2:20][2P:21]->1([CH:22]([CH3:23])[CH3:24])[CH:25]([CH3:26])[CH3:27]", "smiles3D": "C([C:1]#[6N:2]->[Mn+:3]1(<-[3H-:4])(<-[4C-:5]#[O+:6])(<-[5C-:7]#[O+:8])<-[1N@@:9]([C:10]([C:11]([P:12]([C:13]([C:14]([H:37])([H:38])[H:39])([C:15]([H:40])([H:41])[H:42])[H:36])[C:16]([C:17]([H:44])([H:45])[H:46])([C:18]([H:47])([H:48])[H:49])[H:43])([H:34])[H:35])([H:32])[H:33])([H:31])[C:19]([H:50])([H:51])[C:20]([H:52])([H:53])[2P:21]->1([C:22]([C:23]([H:55])([H:56])[H:57])([C:24]([H:58])([H:59])[H:60])[H:54])[C:25]([C:26]([H:62])([H:63])[H:64])([C:27]([H:65])([H:66])[H:67])[H:61])([H:28])([H:29])[H:30]", "smiles3Dx": "C([C:1]#[6N:2]->[Mn+:3]1(<-[3H-:4])(<-[4C-:5]#[O+:6])(<-[5C-:7]#[O+:8])<-[1N@@:9]([C:10]([C:11]([P:12]([C:13]([C:14]([H:37])([H:38])[H:39])([C:15]([H:40])([H:41])[H:42])[H:36])[C:16]([C:17]([H:44])([H:45])[H:46])([C:18]([H:47])([H:48])[H:49])[H:43])([H:34])[H:35])([H:32])[H:33])([H:31])[C:19]([H:50])([H:51])[C:20]([H:52])([H:53])[2P:21]->1([C:22]([C:23]([H:55])([H:56])[H:57])([C:24]([H:58])([H:59])[H:60])[H:54])[C:25]([C:26]([H:62])([H:63])[H:64])([C:27]([H:65])([H:66])[H:67])[H:61])([H:28])([H:29])[H:30]", "dummies": []}
C     -1.4101    -4.7555     0.4359
C     -0.9954    -3.3592     0.3049
N     -0.6491    -2.1857     0.1956
Mn     0.0000     0.0000     0.0000
H     -0.4036    -0.0332    -1.7896
C     -2.1421     0.7156     0.4063
O     -3.2679     1.0919     0.6198
C      0.3681     0.0839     2.2583
O      0.5583     0.1280     3.4484
N      1.0184     2.0604    -0.2714
C      0.0604     3.0723    -0.4754
C      0.5252     4.4566     0.0186
P      0.6066     4.4953     1.8987
C      1.7979     5.8902     2.3569
C      2.8742     6.1288     1.2933
C      2.4660     5.5498     3.6924
C     -1.0515     5.2732     2.3616
C     -1.1495     5.4419     3.8808
C     -2.2187     4.4215     1.8570
C      1.9624     1.9253    -1.3347
C      3.1452     0.9564    -1.0358
P      2.4940    -0.6402    -0.5292
C      2.7286    -1.7979    -1.9005
C      4.2189    -2.0956    -2.1448
C      2.0920    -1.2578    -3.1869
C      3.5039    -1.2321     0.8490
C      3.7272    -0.1338     1.9050
C      2.8311    -2.4522     1.4868
H     -2.5081    -4.8022     0.5893
H     -0.8936    -5.2126     1.3060
H     -1.1419    -5.3095    -0.4873
H      1.4785     2.2253     0.5005
H     -0.8474     2.7980     0.0749
H     -0.2039     3.1460    -1.5551
H      1.5216     4.6501    -0.4179
H     -0.1660     5.2490    -0.3411
H      1.2242     6.8339     2.4769
H      3.3990     5.1812     1.0448
H      2.4176     6.5614     0.3798
H      3.6215     6.8634     1.6599
H      1.7070     5.3368     4.4734
H      3.1125     4.6522     3.5848
H      3.0884     6.4027     4.0397
H     -1.1238     6.2755     1.8886
H     -0.9361     4.4801     4.3947
H     -2.1643     5.7834     4.1721
H     -0.4340     6.2134     4.2317
H     -2.2737     4.4649     0.7510
H     -2.1067     3.3673     2.1887
H     -3.1837     4.8151     2.2418
H      1.4228     1.5491    -2.2310
H      2.3926     2.9200    -1.5861
H      3.7670     0.8444    -1.9450
H      3.7670     1.3888    -0.2331
H      2.2213    -2.7510    -1.6396
H      4.8278    -1.1697    -2.1872
H      4.3518    -2.6376    -3.1059
H      4.6172    -2.7685    -1.3582
H      1.0057    -1.1151    -3.0535
H      2.2150    -1.9953    -4.0083
H      2.5561    -0.3055    -3.5130
H      4.4964    -1.5399     0.4664
H      4.6208     0.4690     1.6360
H      3.9368    -0.5725     2.9052
H      2.8681     0.5553     1.9937
H      1.8379    -2.1903     1.9038
H      2.7021    -3.2585     0.7345
H      3.4630    -2.8557     2.3059
68
{"conf": 32, "E": 438.63, "rms": -1.0, "geom": "OH", "total_charge": 0, "CA_charge": 1, "smiles": "C[C:1]#[6N:2]->[Mn+:3]1(<-[3H-:4])(<-[4C-:5]#[O+:6])(<-[5C-:7]#[O+:8])<-[1N@H:9]([CH2:10][CH2:11][P:12]([CH:13]([CH3:14])[CH3:15])[CH:16]([CH3:17])[CH3:18])[CH2:19][CH2:20][2P:21]->1([CH:22]([CH3:23])[CH3:24])[CH:25]([CH3:26])[CH3:27]", "smiles3D": "C([C:1]#[6N:2]->[Mn+:3]1(<-[3H-:4])(<-[4C-:5]#[O+:6])(<-[5C-:7]#[O+:8])<-[1N@@:9]([C:10]([C:11]([P:12]([C:13]([C:14]([H:37])([H:38])[H:39])([C:15]([H:40])([H:41])[H:42])[H:36])[C:16]([C:17]([H:44])([H:45])[H:46])([C:18]([H:47])([H:48])[H:49])[H:43])([H:34])[H:35])([H:32])[H:33])([H:31])[C:19]([H:50])([H:51])[C:20]([H:52])([H:53])[2P:21]->1([C:22]([C:23]([H:55])([H:56])[H:57])([C:24]([H:58])([H:59])[H:60])[H:54])[C:25]([C:26]([H:62])([H:63])[H:64])([C:27]([H:65])([H:66])[H:67])[H:61])([H:28])([H:29])[H:30]", "smiles3Dx": "C([C:1]#[6N:2]->[Mn+:3]1(<-[3H-:4])(<-[4C-:5]#[O+:6])(<-[5C-:7]#[O+:8])<-[1N@@:9]([C:10]([C:11]([P:12]([C:13]([C:14]([H:37])([H:38])[H:39])([C:15]([H:40])([H:41])[H:42])[H:36])[C:16]([C:17]([H:44])([H:45])[H:46])([C:18]([H:47])([H:48])[H:49])[H:43])([H:34])[H:35])([H:32])[H:33])([H:31])[C:19]([H:50])([H:51])[C:20]([H:52])([H:53])[2P:21]->1([C:22]([C:23]([H:55])([H:56])[H:57])([C:24]([H:58])([H:59])[H:60])[H:54])[C:25]([C:26]([H:62])([H:63])[H:64])([C:27]([H:65])([H:66])[H:67])[H:61])([H:28])([H:29])[H:30]", "dummies": []}
C     -2.2438    -3.4977    -0.2542
C     -1.4736    -2.6517     0.4069
N     -0.8119    -1.6613     0.6033
Mn     0.0000     0.0000     0.0000
H     -0.5432     0.7473     1.3917
C      1.6915    -0.2826     0.9765
O      2.8226    -0.1773     1.3138
C      1.0966    -1.3228    -1.3321
O      2.0660    -1.8070    -1.9112
N      0.7683     1.7080    -1.3942
C      2.2311     1.8571    -1.3088
C      2.7654     2.2848    -2.5828
P      3.3474     4.0698    -2.5737
C      1.9540     5.2767    -3.0158
C      2.5410     6.5360    -3.6426
C      0.8632     4.6958    -3.9344
C      4.7514     4.1889    -3.8279
C      5.8227     3.1809    -3.4731
C      4.2873     3.9610    -5.2792
C     -0.0966     2.6651    -0.8056
C     -1.6279     2.3286    -1.0598
P     -1.7994     0.5360    -1.4513
C     -3.4204    -0.0287    -0.8136
C     -3.4184     0.0449     0.7276
C     -4.3898     0.8708    -1.4085
C     -1.6652     0.2478    -3.2945
C     -2.9579    -0.1994    -3.8066
C     -0.6446    -0.8822    -3.6580
H     -3.2583    -3.3650     0.0110
H     -2.1162    -3.3591    -1.3782
H     -1.8061    -4.4170     0.0890
H      0.4848     1.5277    -2.1852
H      2.7848     0.8620    -1.0085
H      2.5572     2.5593    -0.4345
H      3.6191     1.6758    -2.9366
H      2.0064     2.1541    -3.3219
H      1.4885     5.5456    -2.0363
H      2.5502     7.3499    -2.9143
H      1.9610     6.8863    -4.5052
H      3.5425     6.3792    -4.0344
H      0.7269     5.3003    -4.8420
H     -0.0931     4.7111    -3.4080
H      1.0842     3.6942    -4.3004
H      5.2311     5.2040    -3.7150
H      5.6037     2.2023    -3.9562
H      5.8978     3.0420    -2.3815
H      6.7703     3.5541    -3.8666
H      3.2354     3.6478    -5.3164
H      4.8765     3.1470    -5.7530
H      4.4165     4.8776    -5.8786
H     -0.0047     2.7884     0.4126
H      0.1115     3.6417    -1.1727
H     -2.2179     2.5366    -0.1208
H     -1.9733     2.9123    -1.8712
H     -3.4852    -1.0917    -1.1281
H     -2.4967     0.2501     1.2068
H     -4.0968     0.8526     1.0575
H     -3.8901    -0.8871     1.1273
H     -5.0586     1.2967    -0.6769
H     -5.0272     0.3366    -2.1237
H     -3.9056     1.7387    -1.8770
H     -1.3310     1.1702    -3.7616
H     -2.8189    -0.6234    -4.7908
H     -3.5797     0.6673    -3.9546
H     -3.3744    -1.0141    -3.1961
H      0.4406    -0.6191    -3.7039
H     -0.8160    -1.1121    -4.7428
H     -0.8915    -1.8233    -3.1407
68
{"conf": 33, "E": 123.63, "rms": -1.0, "geom": "OH", "total_charge": 0, "CA_charge": 1, "smiles": "C[C:1]#[6N:2]->[Mn+:3]1(<-[3H-:4])(<-[4C-:5]#[O+:6])(<-[5C-:7]#[O+:8])<-[1N@H:9]([CH2:10][CH2:11][P:12]([CH:13]([CH3:14])[CH3:15])[CH:16]([CH3:17])[CH3:18])[CH2:19][CH2:20][2P:21]->1([CH:22]([CH3:23])[CH3:24])[CH:25]([CH3:26])[CH3:27]", "smiles3D": "C([C:1]#[6N:2]->[Mn+:3]1(<-[3H-:4])(<-[4C-:5]#[O+:6])(<-[5C-:7]#[O+:8])<-[1N@@:9]([C:10]([C:11]([P:12]([C:13]([C:14]([H:37])([H:38])[H:39])([C:15]([H:40])([H:41])[H:42])[H:36])[C:16]([C:17]([H:44])([H:45])[H:46])([C:18]([H:47])([H:48])[H:49])[H:43])([H:34])[H:35])([H:32])[H:33])([H:31])[C:19]([H:50])([H:51])[C:20]([H:52])([H:53])[2P:21]->1([C:22]([C:23]([H:55])([H:56])[H:57])([C:24]([H:58])([H:59])[H:60])[H:54])[C:25]([C:26]([H:62])([H:63])[H:64])([C:27]([H:65])([H:66])[H:67])[H:61])([H:28])([H:29])[H:30]", "smiles3Dx": "C([C:1]#[6N:2]->[Mn+:3]1(<-[3H-:4])(<-[4C-:5]#[O+:6])(<-[5C-:7]#[O+:8])<-[1N@@:9]([C:10]([C:11]([P:12]([C:13]([C:14]([H:37])([H:38])[H:39])([C:15]([H:40])([H:41])[H:42])[H:36])[C:16]([C:17]([H:44])([H:45])[H:46])([C:18]([H:47])([H:48])[H:49])[H:43])([H:34])[H:35])([H:32])[H:33])([H:31])[C:19]([H:50])([H:51])[C:20]([H:52])([H:53])[2P:21]->1([C:22]([C:23]([H:55])([H:56])[H:57])([C:24]([H:58])([H:59])[H:60])[H:54])[C:25]([C:26]([H:62])([H:63])[H:64])([C:27]([H:65])([H:66])[H:67])[H:61])([H:28])([H:29])[H:30]", "dummies": []}
C     -0.2001     3.2095     3.7995
C     -0.1533     2.2807     2.6750
N     -0.1131     1.4911     1.7360
Mn     0.0000     0.0000     0.0000
H      1.7821    -0.2409     0.3575
C     -0.5400    -1.7433     1.3862
O     -0.8125    -2.6598     2.1232
C     -2.2429     0.2241    -0.4104
O     -3.4240     0.3350    -0.6342
N      0.1513    -1.2686    -1.9239
C      1.4072    -1.9233    -1.9059
C      1.5056    -3.0462    -0.8594
P      3.0424    -4.0843    -1.1734
C      4.5127    -3.2551    -0.3324
C      5.2837    -2.4156    -1.3593
C      4.1299    -2.3833     0.8713
C      2.7044    -5.6947    -0.2667
C      2.5262    -5.5063     1.2398
C      3.8089    -6.7093    -0.5606
C     -0.0870    -0.5081    -3.1651
C     -0.2595     1.0593    -3.1536
P      0.5569     1.8344    -1.7579
C      2.2901     2.1613    -2.1972
C      2.7716     1.3642    -3.4186
C      3.1967     1.8706    -0.9955
C     -0.2156     3.4565    -1.5446
C      0.5789     4.3101    -0.5343
C     -1.6699     3.3292    -1.0607
H     -1.2383     3.2790     4.1606
H      0.4493     2.8469     4.6083
H      0.1424     4.2102     3.4752
H     -0.5041    -1.9132    -1.8575
H      1.6170    -2.3745    -2.9013
H      2.1913    -1.1820    -1.6885
H      0.6197    -3.7143    -0.9490
H      1.5358    -2.6438     0.1650
H      5.1922    -4.0585     0.0228
H      4.6577    -1.5753    -1.7292
H      5.5830    -3.0426    -2.2217
H      6.2088    -2.0002    -0.8918
H      3.6398    -1.4505     0.5293
H      5.0487    -2.1024     1.4303
H      3.4568    -2.9156     1.5609
H      1.7569    -6.1011    -0.6768
H      3.4870    -5.2232     1.7133
H      2.1863    -6.4555     1.6963
H      1.7592    -4.7344     1.4519
H      3.5440    -7.6929    -0.1260
H      3.9441    -6.8297    -1.6553
H      4.7691    -6.3827    -0.1175
H     -1.0284    -0.9240    -3.6156
H      0.7217    -0.7222    -3.8937
H     -1.3406     1.2839    -3.0945
H      0.1220     1.4856    -4.1016
H      2.3905     3.2396    -2.4425
H      2.6527     0.2742    -3.2931
H      3.8606     1.5422    -3.5538
H      2.2779     1.7148    -4.3530
H      4.1947     2.3197    -1.1757
H      2.7911     2.3099    -0.0618
H      3.3567     0.7840    -0.8537
H     -0.2199     3.9815    -2.5253
H      0.0339     5.2510    -0.3105
H      1.5717     4.6111    -0.9414
H      0.7291     3.7651     0.4248
H     -2.2958     2.7780    -1.7874
H     -1.7098     2.8343    -0.0634
H     -2.1180     4.3349    -0.9428
68
{"conf": 34, "E": 98.26, "rms": -1.0, "geom": "OH", "total_charge": 0, "CA_charge": 1, "smiles": "C[C:1]#[6N:2]->[Mn+:3]1(<-[3H-:4])(<-[4C-:5]#[O+:6])(<-[5C-:7]#[O+:8])<-[1N@H:9]([CH2:10][CH2:11][P:12]([CH:13]([CH3:14])[CH3:15])[CH:16]([CH3:17])[CH3:18])[CH2:19][CH2:20][2P:21]->1([CH:22]([CH3:23])[CH3:24])[CH:25]([CH3:26])[CH3:27]", "smiles3D": "C([C:1]#[6N:2]->[Mn+:3]1(<-[3H-:4])(<-[4C-:5]#[O+:6])(<-[5C-:7]#[O+:8])<-[1N@@:9]([C:10]([C:11]([P:12]([C:13]([C:14]([H:37])([H:38])[H:39])([C:15]([H:40])([H:41])[H:42])[H:36])[C:16]([C:17]([H:44])([H:45])[H:46])([C:18]([H:47])([H:48])[H:49])[H:43])([H:34])[H:35])([H:32])[H:33])([H:31])[C:19]([H:50])([H:51])[C:20]([H:52])([H:53])[2P:21]->1([C:22]([C:23]([H:55])([H:56])[H:57])([C:24]([H:58])([H:59])[H:60])[H:54])[C:25]([C:26]([H:62])([H:63])[H:64])([C:27]([H:65])([H:66])[H:67])[H:61])([H:28])([H:29])[H:30]", "smiles3Dx": "C([C:1]#[6N:2]->[Mn+:3]1(<-[3H-:4])(<-[4C-:5]#[O+:6])(<-[5C-:7]#[O+:8])<-[1N@@:9]([C:10]([C:11]([P:12]([C:13]([C:14]([H:37])([H:38])[H:39])([C:15]([H:40])([H:41])[H:42])[H:36])[C:16]([C:17]([H:44])([H:45])[H:46])([C:18]([H:47])([H:48])[H:49])[H:43])([H:34])[H:35])([H:32])[H:33])([H:31])[C:19]([H:50])([H:51])[C:20]([H:52])([H:53])[2P:21]->1([C:22]([C:23]([H:55])([H:56])[H:57])([C:24]([H:58])([H:59])[H:60])[H:54])[C:25]([C:26]([H:62])([H:63])[H:64])([C:27]([H:65])([H:66])[H:67])[H:61])([H:28])([H:29])[H:30]", "dummies": []}
C      2.1218    -2.5233    -3.7319
C      1.4972    -1.7751    -2.6413
N      0.9732    -1.1518    -1.7216
Mn     0.0000     0.0000     0.0000
H     -0.9625     1.0047    -1.1998
C     -1.7258    -1.5053     0.0844
O     -2.6342    -2.2970     0.1287
C      1.1470    -1.2783     1.5137
O      1.7454    -1.9547     2.3127
N     -0.7249     1.3454     1.7302
C     -2.0983     1.1420     1.9483
C     -2.3699    -0.0762     2.8527
P     -2.7530     0.3981     4.6327
C     -2.6559    -1.2821     5.4882
C     -2.8854    -1.1393     6.9959
C     -3.7052    -2.2348     4.9015
C     -1.2312     1.3867     5.1622
C      0.0174     0.5192     5.3588
C     -1.5345     2.2178     6.4090
C     -0.3922     2.6860     1.3976
C      1.1371     2.9640     1.2628
P      1.8668     1.8367     0.0692
C      3.4271     1.3320     0.8235
C      4.4425     2.4821     0.8380
C      4.0180     0.1057     0.1119
C      2.1836     2.8252    -1.4132
C      2.9374     2.0112    -2.4721
C      0.8659     3.3292    -2.0139
H      2.3192    -1.8423    -4.5838
H      1.4393    -3.3346    -4.0597
H      3.0794    -2.9647    -3.3811
H     -0.2493     1.1169     2.4724
H     -2.5771     2.0400     2.4022
H     -2.5711     0.9651     0.9585
H     -3.2586    -0.6106     2.4606
H     -1.5086    -0.7729     2.8244
H     -1.6527    -1.7284     5.3135
H     -3.8326    -0.5972     7.2014
H     -2.0425    -0.6020     7.4707
H     -2.9405    -2.1435     7.4724
H     -4.7202    -1.7878     4.9632
H     -3.4705    -2.4670     3.8437
H     -3.7013    -3.1992     5.4495
H     -1.0148     2.1204     4.3585
H      0.9063     1.1734     5.4914
H     -0.0772    -0.1219     6.2592
H      0.1917    -0.1259     4.4745
H     -0.6895     2.9115     6.6198
H     -1.6885     1.5828     7.3008
H     -2.4462     2.8315     6.2439
H     -0.8875     2.9363     0.4355
H     -0.7906     3.3731     2.1809
H      1.6208     2.8180     2.2506
H      1.2962     4.0114     0.9361
H      3.2156     1.0466     1.8778
H      4.7722     2.7656    -0.1801
H      4.0125     3.3741     1.3415
H      5.3423     2.1787     1.4122
H      3.2326    -0.6395    -0.1206
H      4.5400     0.3669    -0.8250
H      4.7596    -0.3845     0.7776
H      2.7993     3.7055    -1.1324
H      2.8764     2.5148    -3.4605
H      2.5146     0.9912    -2.5768
H      4.0160     1.9573    -2.2301
H      1.0720     4.0644    -2.8172
H      0.2566     3.8579    -1.2599
H      0.2761     2.4919    -2.4434
68
{"conf": 35, "E": 136.08, "rms": -1.0, "geom": "OH", "total_charge": 0, "CA_charge": 1, "smiles": "C[C:1]#[6N:2]->[Mn+:3]1(<-[3H-:4])(<-[4C-:5]#[O+:6])(<-[5C-:7]#[O+:8])<-[1N@H:9]([CH2:10][CH2:11][P:12]([CH:13]([CH3:14])[CH3:15])[CH:16]([CH3:17])[CH3:18])[CH2:19][CH2:20][2P:21]->1([CH:22]([CH3:23])[CH3:24])[CH:25]([CH3:26])[CH3:27]", "smiles3D": "C([C:1]#[6N:2]->[Mn+:3]1(<-[3H-:4])(<-[4C-:5]#[O+:6])(<-[5C-:7]#[O+:8])<-[1N@@:9]([C:10]([C:11]([P:12]([C:13]([C:14]([H:37])([H:38])[H:39])([C:15]([H:40])([H:41])[H:42])[H:36])[C:16]([C:17]([H:44])([H:45])[H:46])([C:18]([H:47])([H:48])[H:49])[H:43])([H:34])[H:35])([H:32])[H:33])([H:31])[C:19]([H:50])([H:51])[C:20]([H:52])([H:53])[2P:21]->1([C:22]([C:23]([H:55])([H:56])[H:57])([C:24]([H:58])([H:59])[H:60])[H:54])[C:25]([C:26]([H:62])([H:63])[H:64])([C:27]([H:65])([H:66])[H:67])[H:61])([H:28])([H:29])[H:30]", "smiles3Dx": "C([C:1]#[6N:2]->[Mn+:3]1(<-[3H-:4])(<-[4C-:5]#[O+:6])(<-[5C-:7]#[O+:8])<-[1N@@:9]([C:10]([C:11]([P:12]([C:13]([C:14]([H:37])([H:38])[H:39])([C:15]([H:40])([H:41])[H:42])[H:36])[C:16]([C:17]([H:44])([H:45])[H:46])([C:18]([H:47])([H:48])[H:49])[H:43])([H:34])[H:35])([H:32])[H:33])([H:31])[C:19]([H:50])([H:51])[C:20]([H:52])([H:53])[2P:21]->1([C:22]([C:23]([H:55])([H:56])[H:57])([C:24]([H:58])([H:59])[H:60])[H:54])[C:25]([C:26]([H:62])([H:63])[H:64])([C:27]([H:65])([H:66])[H:67])[H:61])([H:28])([H:29])[H:30]", "dummies": []}
C     -0.0000    -4.4172    -2.3034
C     -0.0153    -3.1481    -1.5700
N     -0.0248    -2.0615    -0.9940
Mn     0.0000     0.0000     0.0000
H     -1.1146    -0.5631     1.3385
C      1.8215    -0.5219     1.2804
O      2.7817    -0.8064     1.9505
C      1.4230     0.6723    -1.6702
O      2.1651     1.0216    -2.5598
N     -0.1555     2.2192     0.6353
C     -0.8414     2.2801     1.8698
C     -0.0306     1.7567     3.0432
P     -0.9481     2.1237     4.6333
C      0.3900     2.7957     5.7793
C      1.3975     1.7320     6.2055
C     -0.2216     3.5149     6.9805
C     -1.7386     0.5152     5.2469
C     -2.1909     0.6332     6.6980
C     -0.8835    -0.7351     5.0290
C     -0.7638     3.0865    -0.3919
C     -1.3348     2.4546    -1.7026
P     -2.0198     0.8320    -1.3974
C     -3.5768     1.1237    -0.5225
C     -4.0561    -0.1408     0.2035
C     -4.6815     1.6550    -1.4492
C     -2.2143    -0.0182    -2.9828
C     -3.0623    -1.2794    -2.8370
C     -2.7917     0.8925    -4.0852
H      0.4536    -4.2440    -3.3070
H     -1.0434    -4.7721    -2.4497
H      0.5896    -5.1756    -1.7364
H      0.7096     2.5059     0.7648
H     -1.7635     1.6794     1.7871
H     -1.1227     3.3325     2.1035
H      0.9630     2.2661     3.0735
H      0.1604     0.6817     2.9366
H      0.9455     3.5618     5.1961
H      2.2198     2.1970     6.7897
H      0.9235     0.9628     6.8427
H      1.8413     1.2455     5.3120
H     -0.7266     2.8052     7.6658
H     -0.9575     4.2716     6.6378
H      0.5729     4.0436     7.5505
H     -2.6655     0.3839     4.6303
H     -2.8668    -0.2149     6.9603
H     -2.7606     1.5772     6.8564
H     -1.3240     0.6011     7.3863
H      0.1396    -0.6024     5.4051
H     -0.8452    -1.0009     3.9547
H     -1.3365    -1.6122     5.5505
H     -1.5907     3.6889     0.0573
H      0.0104     3.8224    -0.7041
H     -2.1125     3.1206    -2.1189
H     -0.5213     2.3628    -2.4470
H     -3.3845     1.9061     0.2372
H     -4.8398     0.1501     0.9441
H     -3.2349    -0.6080     0.7726
H     -4.5017    -0.8867    -0.4941
H     -5.5023     2.0830    -0.8182
H     -4.3215     2.4854    -2.0926
H     -5.1408     0.8514    -2.0701
H     -1.1916    -0.3313    -3.3112
H     -2.9176    -1.9300    -3.7320
H     -4.1445    -1.0502    -2.7643
H     -2.7420    -1.8746    -1.9507
H     -2.2109     1.8339    -4.1876
H     -3.8614     1.1266    -3.9301
H     -2.7208     0.3542    -5.0620
68
{"conf": 36, "E": 106.67, "rms": -1.0, "geom": "OH", "total_charge": 0, "CA_charge": 1, "smiles": "C[C:1]#[6N:2]->[Mn+:3]1(<-[3H-:4])(<-[4C-:5]#[O+:6])(<-[5C-:7]#[O+:8])<-[1N@H:9]([CH2:10][CH2:11][P:12]([CH:13]([CH3:14])[CH3:15])[CH:16]([CH3:17])[CH3:18])[CH2:19][CH2:20][2P:21]->1([CH:22]([CH3:23])[CH3:24])[CH:25]([CH3:26])[CH3:27]", "smiles3D": "C([C:1]#[6N:2]->[Mn+:3]1(<-[3H-:4])(<-[4C-:5]#[O+:6])(<-[5C-:7]#[O+:8])<-[1N@@:9]([C:10]([C:11]([P:12]([C:13]([C:14]([H:37])([H:38])[H:39])([C:15]([H:40])([H:41])[H:42])[H:36])[C:16]([C:17]([H:44])([H:45])[H:46])([C:18]([H:47])([H:48])[H:49])[H:43])([H:34])[H:35])([H:32])[H:33])([H:31])[C:19]([H:50])([H:51])[C:20]([H:52])([H:53])[2P:21]->1([C:22]([C:23]([H:55])([H:56])[H:57])([C:24]([H:58])([H:59])[H:60])[H:54])[C:25]([C:26]([H:62])([H:63])[H:64])([C:27]([H:65])([H:66])[H:67])[H:61])([H:28])([H:29])[H:30]", "smiles3Dx": "C([C:1]#[6N:2]->[Mn+:3]1(<-[3H-:4])(<-[4C-:5]#[O+:6])(<-[5C-:7]#[O+:8])<-[1N@@:9]([C:10]([C:11]([P:12]([C:13]([C:14]([H:37])([H:38])[H:39])([C:15]([H:40])([H:41])[H:42])[H:36])[C:16]([C:17]([H:44])([H:45])[H:46])([C:18]([H:47])([H:48])[H:49])[H:43])([H:34])[H:35])([H:32])[H:33])([H:31])[C:19]([H:50])([H:51])[C:20]([H:52])([H:53])[2P:21]->1([C:22]([C:23]([H:55])([H:56])[H:57])([C:24]([H:58])([H:59])[H:60])[H:54])[C:25]([C:26]([H:62])([H:63])[H:64])([C:27]([H:65])([H:66])[H:67])[H:61])([H:28])([H:29])[H:30]", "dummies": []}
C      3.8469    -1.9887    -2.4595
C      2.7174    -1.4062    -1.7341
N      1.7700    -0.9149    -1.1262
Mn     0.0000     0.0000     0.0000
H     -1.0453    -0.1787    -1.5022
C     -0.6675    -2.0758     0.6989
O     -1.0190    -3.1683     1.0673
C      1.2780     0.2007     1.8904
O      1.9500     0.3083     2.8857
N     -1.7016     1.1662     1.0562
C     -2.8517     0.3554     1.0902
C     -2.9619    -0.4770     2.3809
P     -3.8630     0.4731     3.7280
C     -2.6169     1.2358     4.9260
C     -1.2434     0.5515     4.9219
C     -2.4741     2.7285     4.6231
C     -4.7591    -0.8811     4.6820
C     -3.8028    -1.8442     5.3899
C     -5.7490    -0.2596     5.6715
C     -1.9053     2.4068     0.3833
C     -0.6322     3.2877     0.2856
P      0.5804     2.4402    -0.7322
C      0.1528     2.7874    -2.4532
C      1.2013     2.1790    -3.3911
C      0.0165     4.2946    -2.7233
C      2.2343     3.1016    -0.4075
C      2.3318     3.7454     0.9813
C      3.2786     1.9860    -0.5277
H      3.5210    -2.2721    -3.4803
H      4.6636    -1.2413    -2.5278
H      4.2108    -2.8907    -1.9257
H     -1.4233     1.3526     1.9024
H     -2.7934    -0.3407     0.2257
H     -3.7857     0.9601     0.9795
H     -1.9635    -0.8152     2.7180
H     -3.5650    -1.3817     2.1526
H     -3.0382     1.1465     5.9494
H     -1.3372    -0.5458     5.0492
H     -0.6319     0.9416     5.7640
H     -0.6977     0.7558     3.9813
H     -2.0756     2.8920     3.5999
H     -1.7865     3.2041     5.3595
H     -3.4646     3.2268     4.7032
H     -5.3446    -1.4687     3.9404
H     -4.3801    -2.6881     5.8303
H     -3.0774    -2.2696     4.6663
H     -3.2558    -1.3304     6.2097
H     -5.2189     0.3110     6.4642
H     -6.3574    -1.0547     6.1557
H     -6.4446     0.4269     5.1387
H     -2.2775     2.2064    -0.6467
H     -2.6848     2.9907     0.9260
H     -0.8861     4.2728    -0.1492
H     -0.2349     3.4346     1.3066
H     -0.8247     2.3060    -2.6702
H      0.8590     2.2482    -4.4422
H      2.1715     2.7100    -3.3059
H      1.3428     1.1038    -3.1606
H     -0.9365     4.6820    -2.3052
H     -0.0361     4.4731    -3.8196
H      0.8671     4.8794    -2.3186
H      2.4688     3.8750    -1.1644
H      3.3730     4.0888     1.1660
H      2.0583     3.0267     1.7821
H      1.6878     4.6462     1.0395
H      4.3006     2.4082    -0.4196
H      3.1396     1.2204     0.2631
H      3.2312     1.4945    -1.5224
68
{"conf": 37, "E": 118.12, "rms": -1.0, "geom": "OH", "total_charge": 0, "CA_charge": 1, "smiles": "C[C:1]#[6N:2]->[Mn+:3]1(<-[3H-:4])(<-[4C-:5]#[O+:6])(<-[5C-:7]#[O+:8])<-[1N@H:9]([CH2:10][CH2:11][P:12]([CH:13]([CH3:14])[CH3:15])[CH:16]([CH3:17])[CH3:18])[CH2:19][CH2:20][2P:21]->1([CH:22]([CH3:23])[CH3:24])[CH:25]([CH3:26])[CH3:27]", "smiles3D": "C([C:1]#[6N:2]->[Mn+:3]1(<-[3H-:4])(<-[4C-:5]#[O+:6])(<-[5C-:7]#[O+:8])<-[1N@@:9]([C:10]([C:11]([P:12]([C:13]([C:14]([H:37])([H:38])[H:39])([C:15]([H:40])([H:41])[H:42])[H:36])[C:16]([C:17]([H:44])([H:45])[H:46])([C:18]([H:47])([H:48])[H:49])[H:43])([H:34])[H:35])([H:32])[H:33])([H:31])[C:19]([H:50])([H:51])[C:20]([H:52])([H:53])[2P:21]->1([C:22]([C:23]([H:55])([H:56])[H:57])([C:24]([H:58])([H:59])[H:60])[H:54])[C:25]([C:26]([H:62])([H:63])[H:64])([C:27]([H:65])([H:66])[H:67])[H:61])([H:28])([H:29])[H:30]", "smiles3Dx": "C([C:1]#[6N:2]->[Mn+:3]1(<-[3H-:4])(<-[4C-:5]#[O+:6])(<-[5C-:7]#[O+:8])<-[1N@@:9]([C:10]([C:11]([P:12]([C:13]([C:14]([H:37])([H:38])[H:39])([C:15]([H:40])([H:41])[H:42])[H:36])[C:16]([C:17]([H:44])([H:45])[H:46])([C:18]([H:47])([H:48])[H:49])[H:43])([H:34])[H:35])([H:32])[H:33])([H:31])[C:19]([H:50])([H:51])[C:20]([H:52])([H:53])[2P:21]->1([C:22]([C:23]([H:55])([H:56])[H:57])([C:24]([H:58])([H:59])[H:60])[H:54])[C:25]([C:26]([H:62])([H:63])[H:64])([C:27]([H:65])([H:66])[H:67])[H:61])([H:28])([H:29])[H:30]", "dummies": []}
C      3.1125    -3.3669    -1.9302
C      2.2054    -2.3709    -1.3609
N      1.4401    -1.5380    -0.8838
Mn     0.0000     0.0000     0.0000
H      1.3753     0.7553     0.9481
C      0.4416     1.5071    -1.6624
O      0.6730     2.3028    -2.5392
C     -1.6780    -0.8156    -1.3287
O     -2.5617    -1.2270    -2.0412
N     -1.5225     1.3631     1.0687
C     -0.8011     2.2973     1.8301
C     -1.6680     3.3884     2.4878
P     -2.1624     2.9270     4.2350
C     -3.6059     4.0664     4.6520
C     -4.3553     3.5801     5.8937
C     -3.2116     5.5396     4.7736
C     -0.6284     3.1222     5.3190
C     -0.8652     2.5395     6.7102
C     -0.0939     4.5557     5.3991
C     -2.4505     0.5313     1.7772
C     -1.8733    -0.4689     2.8325
P     -0.6392    -1.5220     2.0622
C     -1.4201    -3.1332     1.7844
C     -0.4420    -4.0837     1.0776
C     -2.7096    -3.0277     0.9633
C      0.6482    -1.8148     3.3057
C      1.4600    -0.5479     3.5929
C      0.0497    -2.3475     4.6191
H      2.5298    -4.1055    -2.5188
H      3.8450    -2.8621    -2.5935
H      3.6511    -3.8872    -1.1124
H     -1.9829     1.8132     0.4149
H     -0.2119     1.7752     2.6063
H     -0.0816     2.7952     1.1443
H     -2.5853     3.5471     1.8836
H     -1.1142     4.3483     2.5060
H     -4.3076     3.9818     3.7968
H     -5.3020     4.1514     6.0120
H     -4.6075     2.5016     5.7910
H     -3.7547     3.7331     6.8160
H     -2.7796     5.7565     5.7735
H     -2.4893     5.8254     3.9797
H     -4.1160     6.1717     4.6595
H      0.1608     2.5085     4.8438
H     -1.2019     1.4804     6.6198
H      0.0743     2.5655     7.3098
H     -1.6388     3.1193     7.2618
H     -0.6808     5.1695     6.1128
H     -0.0852     5.0465     4.4092
H      0.9545     4.5347     5.7723
H     -3.2015     1.1708     2.2856
H     -2.9972    -0.0610     1.0130
H     -1.4164     0.0972     3.6613
H     -2.6944    -1.0912     3.2401
H     -1.6840    -3.5706     2.7677
H      0.4482    -4.2786     1.7094
H     -0.1161    -3.6591     0.1026
H     -0.9319    -5.0640     0.8912
H     -2.4960    -2.8693    -0.1027
H     -3.3984    -2.2529     1.3505
H     -3.2517    -3.9954     1.0260
H      1.3463    -2.5791     2.9120
H      2.0362    -0.2450     2.7015
H      0.8268     0.2796     3.9622
H      2.2197    -0.7584     4.3765
H      0.8455    -2.4272     5.3922
H     -0.3574    -3.3702     4.4891
H     -0.7381    -1.6731     5.0182
68
{"conf": 38, "E": 115.82, "rms": -1.0, "geom": "OH", "total_charge": 0, "CA_charge": 1, "smiles": "C[C:1]#[6N:2]->[Mn+:3]1(<-[3H-:4])(<-[4C-:5]#[O+:6])(<-[5C-:7]#[O+:8])<-[1N@H:9]([CH2:10][CH2:11][P:12]([CH:13]([CH3:14])[CH3:15])[CH:16]([CH3:17])[CH3:18])[CH2:19][CH2:20][2P:21]->1([CH:22]([CH3:23])[CH3:24])[CH:25]([CH3:26])[CH3:27]", "smiles3D": "C([C:1]#[6N:2]->[Mn+:3]1(<-[3H-:4])(<-[4C-:5]#[O+:6])(<-[5C-:7]#[O+:8])<-[1N@@:9]([C:10]([C:11]([P:12]([C:13]([C:14]([H:37])([H:38])[H:39])([C:15]([H:40])([H:41])[H:42])[H:36])[C:16]([C:17]([H:44])([H:45])[H:46])([C:18]([H:47])([H:48])[H:49])[H:43])([H:34])[H:35])([H:32])[H:33])([H:31])[C:19]([H:50])([H:51])[C:20]([H:52])([H:53])[2P:21]->1([C:22]([C:23]([H:55])([H:56])[H:57])([C:24]([H:58])([H:59])[H:60])[H:54])[C:25]([C:26]([H:62])([H:63])[H:64])([C:27]([H:65])([H:66])[H:67])[H:61])([H:28])([H:29])[H:30]", "smiles3Dx": "C([C:1]#[6N:2]->[Mn+:3]1(<-[3H-:4])(<-[4C-:5]#[O+:6])(<-[5C-:7]#[O+:8])<-[1N@@:9]([C:10]([C:11]([P:12]([C:13]([C:14]([H:37])([H:38])[H:39])([C:15]([H:40])([H:41])[H:42])[H:36])[C:16]([C:17]([H:44])([H:45])[H:46])([C:18]([H:47])([H:48])[H:49])[H:43])([H:34])[H:35])([H:32])[H:33])([H:31])[C:19]([H:50])([H:51])[C:20]([H:52])([H:53])[2P:21]->1([C:22]([C:23]([H:55])([H:56])[H:57])([C:24]([H:58])([H:59])[H:60])[H:54])[C:25]([C:26]([H:62])([H:63])[H:64])([C:27]([H:65])([H:66])[H:67])[H:61])([H:28])([H:29])[H:30]", "dummies": []}
C     -4.4002     1.5069    -1.7761
C     -3.1083     1.0607    -1.2577
N     -2.0229     0.6869    -0.8214
Mn     0.0000     0.0000     0.0000
H     -0.8786    -0.7734     1.4046
C     -0.1082    -1.9754    -1.1450
O     -0.1643    -3.0150    -1.7527
C      1.0193     0.9719    -1.8048
O      1.5618     1.4869    -2.7509
N      2.1152    -0.4387     0.8537
C      2.2151    -1.5834     1.6921
C      1.1186    -1.7461     2.7537
P      1.6266    -2.7971     4.2336
C      2.6287    -1.7505     5.4399
C      3.8652    -1.1140     4.8045
C      1.7329    -0.6886     6.0739
C      2.7356    -4.1735     3.5855
C      1.8973    -5.1533     2.7608
C      3.4143    -4.9026     4.7509
C      2.7269     0.7743     1.3387
C      1.8807     1.6973     2.2624
P      0.3606     2.1608     1.4246
C     -0.8937     2.5790     2.6590
C     -1.8507     1.4047     2.8572
C     -0.2668     2.9777     4.0084
C      0.7243     3.6430     0.4586
C     -0.4330     3.9396    -0.4986
C      0.9809     4.8634     1.3559
H     -4.6814     0.8705    -2.6388
H     -5.1781     1.4158    -0.9870
H     -4.3167     2.5627    -2.1021
H      2.6045    -0.6580     0.1071
H      2.1809    -2.4891     1.0420
H      3.2034    -1.5779     2.1930
H      0.7436    -0.7742     3.1072
H      0.2775    -2.3042     2.2944
H      2.9677    -2.4241     6.2561
H      4.5019    -0.6633     5.5994
H      3.5717    -0.3118     4.0977
H      4.4705    -1.8819     4.2807
H      1.3952     0.0474     5.3201
H      2.2852    -0.1439     6.8688
H      0.8406    -1.1625     6.5348
H      3.5331    -3.7493     2.9366
H      1.1158    -5.6274     3.3926
H      2.5456    -5.9507     2.3436
H      1.4032    -4.6261     1.9190
H      2.6738    -5.2062     5.5196
H      4.1635    -4.2362     5.2325
H      3.9506    -5.8044     4.3876
H      3.6747     0.5273     1.8701
H      3.0092     1.3813     0.4458
H      1.6534     1.1695     3.2013
H      2.4682     2.6036     2.5003
H     -1.4851     3.4369     2.2845
H     -1.3179     0.5305     3.2855
H     -2.3249     1.1283     1.8891
H     -2.6580     1.6996     3.5640
H     -1.0468     3.4574     4.6392
H      0.5585     3.7102     3.8819
H      0.1157     2.0922     4.5599
H      1.6343     3.4553    -0.1469
H     -0.1626     4.7853    -1.1658
H     -1.3634     4.2032     0.0555
H     -0.6460     3.0618    -1.1433
H      1.2341     5.7400     0.7194
H      0.0824     5.1283     1.9530
H      1.8403     4.6957     2.0418
