# Supplementary material for: MACE: Automated Assessment of Stereochemistry of Transition Metal Complexes and Its Applications in Computational Catalysis
Source: J Chem Theory Comput. 2024 Feb 16;20(5):2313–20. doi: 10.1021/acs.jctc.3c01313 (PMC10938507; doi:10.1021/acs.jctc.3c01313)
Supplement: Supplementary file 3 — ct3c01313_si_003.zip [file ct3c01313_si_003.zip › structures/screening/mace_MeCN/Mn_PNhP_iPr_bi_1.xyz]

68
{"conf": 0, "E": 116.0, "rms": -1.0, "geom": "OH", "total_charge": 0, "CA_charge": 1, "smiles": "C[C:1]#[6N:2]->[Mn+:3]1(<-[3C-:4]#[O+:5])(<-[4C-:6]#[O+:7])(<-[5H-:8])<-[1N@H:9]([CH2:10][CH2:11][P:12]([CH:13]([CH3:14])[CH3:15])[CH:16]([CH3:17])[CH3:18])[CH2:19][CH2:20][2P:21]->1([CH:22]([CH3:23])[CH3:24])[CH:25]([CH3:26])[CH3:27]", "smiles3D": "C([C:1]#[6N:2]->[Mn+:3]1(<-[3C-:4]#[O+:5])(<-[4C-:6]#[O+:7])(<-[5H-:8])<-[1N@@:9]([C:10]([C:11]([P:12]([C:13]([C:14]([H:37])([H:38])[H:39])([C:15]([H:40])([H:41])[H:42])[H:36])[C:16]([C:17]([H:44])([H:45])[H:46])([C:18]([H:47])([H:48])[H:49])[H:43])([H:34])[H:35])([H:32])[H:33])([H:31])[C:19]([H:50])([H:51])[C:20]([H:52])([H:53])[2P:21]->1([C:22]([C:23]([H:55])([H:56])[H:57])([C:24]([H:58])([H:59])[H:60])[H:54])[C:25]([C:26]([H:62])([H:63])[H:64])([C:27]([H:65])([H:66])[H:67])[H:61])([H:28])([H:29])[H:30]", "smiles3Dx": "C([C:1]#[6N:2]->[Mn+:3]1(<-[3C-:4]#[O+:5])(<-[4C-:6]#[O+:7])(<-[5H-:8])<-[1N@@:9]([C:10]([C:11]([P:12]([C:13]([C:14]([H:37])([H:38])[H:39])([C:15]([H:40])([H:41])[H:42])[H:36])[C:16]([C:17]([H:44])([H:45])[H:46])([C:18]([H:47])([H:48])[H:49])[H:43])([H:34])[H:35])([H:32])[H:33])([H:31])[C:19]([H:50])([H:51])[C:20]([H:52])([H:53])[2P:21]->1([C:22]([C:23]([H:55])([H:56])[H:57])([C:24]([H:58])([H:59])[H:60])[H:54])[C:25]([C:26]([H:62])([H:63])[H:64])([C:27]([H:65])([H:66])[H:67])[H:61])([H:28])([H:29])[H:30]", "dummies": []}
C     -2.7383    -4.1462     0.3548
C     -1.9245    -2.9337     0.2450
N     -1.2455    -1.9123     0.1564
Mn     0.0000     0.0000     0.0000
C      1.1122    -0.5476     1.9274
O      1.7043    -0.8344     2.9375
C      1.6320    -1.0997    -1.1821
O      2.4889    -1.6784    -1.8027
H     -0.7853     0.3872    -1.6108
N      0.9646     2.1080     0.0520
C      2.3722     2.0306    -0.1310
C      2.8617     2.8537    -1.3337
P      2.6463     4.6838    -0.9660
C      4.3171     5.5536    -0.8295
C      4.3079     6.4115     0.4337
C      5.5020     4.5829    -0.8103
C      1.8246     5.3720    -2.5120
C      1.4679     6.8440    -2.3046
C      2.6846     5.1848    -3.7671
C      0.5820     2.7332     1.2790
C     -0.9451     2.9703     1.4642
P     -1.8419     1.4349     1.2238
C     -2.4690     0.8883     2.8344
C     -3.2272     2.0196     3.5573
C     -1.3388     0.3762     3.7273
C     -3.2820     1.8908     0.2276
C     -4.3552     0.7908     0.2896
C     -2.8813     2.1338    -1.2347
H     -3.8110    -3.8763     0.2636
H     -2.5590    -4.6238     1.3411
H     -2.4624    -4.8525    -0.4564
H      0.5798     2.5784    -0.6303
H      2.9266     2.3728     0.7762
H      2.6448     0.9761    -0.2996
H      2.2571     2.5768    -2.2213
H      3.9136     2.5949    -1.5581
H      4.4474     6.2386    -1.6910
H      5.2325     7.0173     0.4950
H      3.4456     7.1087     0.4229
H      4.2348     5.7753     1.3392
H      5.3699     3.8219    -0.0082
H      6.4462     5.1415    -0.6229
H      5.5960     4.0883    -1.8012
H      0.8770     4.8064    -2.6570
H      0.8494     6.9579    -1.3894
H      2.3844     7.4557    -2.1986
H      0.8850     7.2162    -3.1719
H      2.9784     4.1230    -3.8880
H      2.1045     5.4785    -4.6697
H      3.6016     5.8037    -3.7359
H      1.0858     3.7225     1.3574
H      0.9392     2.1056     2.1210
H     -1.2885     3.7212     0.7237
H     -1.1290     3.3629     2.4788
H     -3.1743     0.0448     2.6651
H     -3.9160     1.5770     4.3145
H     -2.5293     2.6980     4.0958
H     -3.8483     2.6224     2.8641
H     -1.7068     0.2354     4.7689
H     -0.4897     1.0901     3.7589
H     -1.0082    -0.6191     3.3706
H     -3.7131     2.8353     0.6275
H     -3.9118    -0.2086     0.0968
H     -5.1485     0.9801    -0.4653
H     -4.8567     0.7826     1.2803
H     -3.6679     2.7435    -1.7322
H     -2.8154     1.1794    -1.7949
H     -1.9248     2.6919    -1.3149
68
{"conf": 1, "E": 107.93, "rms": -1.0, "geom": "OH", "total_charge": 0, "CA_charge": 1, "smiles": "C[C:1]#[6N:2]->[Mn+:3]1(<-[3C-:4]#[O+:5])(<-[4C-:6]#[O+:7])(<-[5H-:8])<-[1N@H:9]([CH2:10][CH2:11][P:12]([CH:13]([CH3:14])[CH3:15])[CH:16]([CH3:17])[CH3:18])[CH2:19][CH2:20][2P:21]->1([CH:22]([CH3:23])[CH3:24])[CH:25]([CH3:26])[CH3:27]", "smiles3D": "C([C:1]#[6N:2]->[Mn+:3]1(<-[3C-:4]#[O+:5])(<-[4C-:6]#[O+:7])(<-[5H-:8])<-[1N@@:9]([C:10]([C:11]([P:12]([C:13]([C:14]([H:37])([H:38])[H:39])([C:15]([H:40])([H:41])[H:42])[H:36])[C:16]([C:17]([H:44])([H:45])[H:46])([C:18]([H:47])([H:48])[H:49])[H:43])([H:34])[H:35])([H:32])[H:33])([H:31])[C:19]([H:50])([H:51])[C:20]([H:52])([H:53])[2P:21]->1([C:22]([C:23]([H:55])([H:56])[H:57])([C:24]([H:58])([H:59])[H:60])[H:54])[C:25]([C:26]([H:62])([H:63])[H:64])([C:27]([H:65])([H:66])[H:67])[H:61])([H:28])([H:29])[H:30]", "smiles3Dx": "C([C:1]#[6N:2]->[Mn+:3]1(<-[3C-:4]#[O+:5])(<-[4C-:6]#[O+:7])(<-[5H-:8])<-[1N@@:9]([C:10]([C:11]([P:12]([C:13]([C:14]([H:37])([H:38])[H:39])([C:15]([H:40])([H:41])[H:42])[H:36])[C:16]([C:17]([H:44])([H:45])[H:46])([C:18]([H:47])([H:48])[H:49])[H:43])([H:34])[H:35])([H:32])[H:33])([H:31])[C:19]([H:50])([H:51])[C:20]([H:52])([H:53])[2P:21]->1([C:22]([C:23]([H:55])([H:56])[H:57])([C:24]([H:58])([H:59])[H:60])[H:54])[C:25]([C:26]([H:62])([H:63])[H:64])([C:27]([H:65])([H:66])[H:67])[H:61])([H:28])([H:29])[H:30]", "dummies": []}
C      0.8231    -4.0582    -2.7664
C      0.5834    -2.8752    -1.9362
N      0.3800    -1.8736    -1.2542
Mn     0.0000     0.0000     0.0000
C      1.5125    -0.7454     1.5555
O      2.3038    -1.1411     2.3747
C      1.7374     1.1115    -1.0004
O      2.6509     1.6892    -1.5310
H     -1.1258     0.6199    -1.3107
N     -0.7174     1.6740     1.4320
C      0.2141     2.7233     1.4626
C      0.0581     3.6384     0.2406
P      1.5259     4.8060     0.0898
C      1.4975     5.5397    -1.6539
C      2.9281     5.5565    -2.1994
C      0.5777     4.7769    -2.6103
C      1.1161     6.3310     1.1260
C     -0.3621     6.7312     1.0385
C      1.5439     6.1245     2.5796
C     -0.9756     1.0963     2.7132
C     -2.0735    -0.0210     2.7710
P     -2.0253    -1.0406     1.2890
C     -1.9095    -2.7766     1.7886
C     -3.0388    -3.1643     2.7556
C     -0.5521    -3.0694     2.4284
C     -3.6291    -0.8318     0.4821
C     -3.8936     0.6448     0.1338
C     -3.6795    -1.6693    -0.8009
H     -0.1489    -4.5212    -3.0326
H      1.4335    -4.7885    -2.2020
H      1.3643    -3.7576    -3.6868
H     -1.5157     1.9895     1.1163
H      1.2405     2.2838     1.4687
H      0.0803     3.3405     2.3795
H     -0.9038     4.1912     0.2897
H      0.0086     2.9884    -0.6503
H      1.1420     6.5932    -1.6096
H      3.3337     4.5210    -2.2625
H      2.9471     6.0170    -3.2157
H      3.5845     6.1529    -1.5319
H     -0.4725     4.8173    -2.2423
H      0.9008     3.7178    -2.7075
H      0.6052     5.2479    -3.6177
H      1.7252     7.1748     0.7265
H     -1.0002     6.0329     1.6259
H     -0.4930     7.7520     1.4617
H     -0.7050     6.7377    -0.0206
H      1.3794     7.0594     3.1572
H      0.9598     5.3104     3.0601
H      2.6251     5.8722     2.6299
H     -0.0299     0.6642     3.0967
H     -1.2861     1.9071     3.4150
H     -3.0695     0.4483     2.8728
H     -1.8907    -0.6486     3.6650
H     -1.9982    -3.4094     0.8820
H     -2.9255    -4.2291     3.0462
H     -3.0317    -2.5556     3.6805
H     -4.0309    -3.0759     2.2692
H      0.2386    -3.0221     1.6528
H     -0.3236    -2.3660     3.2560
H     -0.5357    -4.1041     2.8283
H     -4.4295    -1.1748     1.1697
H     -3.1234     1.0552    -0.5422
H     -3.9439     1.2839     1.0338
H     -4.8792     0.7392    -0.3704
H     -3.6344    -2.7536    -0.5646
H     -2.8323    -1.4043    -1.4727
H     -4.6307    -1.4842    -1.3450
68
{"conf": 2, "E": 105.66, "rms": -1.0, "geom": "OH", "total_charge": 0, "CA_charge": 1, "smiles": "C[C:1]#[6N:2]->[Mn+:3]1(<-[3C-:4]#[O+:5])(<-[4C-:6]#[O+:7])(<-[5H-:8])<-[1N@H:9]([CH2:10][CH2:11][P:12]([CH:13]([CH3:14])[CH3:15])[CH:16]([CH3:17])[CH3:18])[CH2:19][CH2:20][2P:21]->1([CH:22]([CH3:23])[CH3:24])[CH:25]([CH3:26])[CH3:27]", "smiles3D": "C([C:1]#[6N:2]->[Mn+:3]1(<-[3C-:4]#[O+:5])(<-[4C-:6]#[O+:7])(<-[5H-:8])<-[1N@@:9]([C:10]([C:11]([P:12]([C:13]([C:14]([H:37])([H:38])[H:39])([C:15]([H:40])([H:41])[H:42])[H:36])[C:16]([C:17]([H:44])([H:45])[H:46])([C:18]([H:47])([H:48])[H:49])[H:43])([H:34])[H:35])([H:32])[H:33])([H:31])[C:19]([H:50])([H:51])[C:20]([H:52])([H:53])[2P:21]->1([C:22]([C:23]([H:55])([H:56])[H:57])([C:24]([H:58])([H:59])[H:60])[H:54])[C:25]([C:26]([H:62])([H:63])[H:64])([C:27]([H:65])([H:66])[H:67])[H:61])([H:28])([H:29])[H:30]", "smiles3Dx": "C([C:1]#[6N:2]->[Mn+:3]1(<-[3C-:4]#[O+:5])(<-[4C-:6]#[O+:7])(<-[5H-:8])<-[1N@@:9]([C:10]([C:11]([P:12]([C:13]([C:14]([H:37])([H:38])[H:39])([C:15]([H:40])([H:41])[H:42])[H:36])[C:16]([C:17]([H:44])([H:45])[H:46])([C:18]([H:47])([H:48])[H:49])[H:43])([H:34])[H:35])([H:32])[H:33])([H:31])[C:19]([H:50])([H:51])[C:20]([H:52])([H:53])[2P:21]->1([C:22]([C:23]([H:55])([H:56])[H:57])([C:24]([H:58])([H:59])[H:60])[H:54])[C:25]([C:26]([H:62])([H:63])[H:64])([C:27]([H:65])([H:66])[H:67])[H:61])([H:28])([H:29])[H:30]", "dummies": []}
C     -3.8405    -1.4888     2.7944
C     -2.7170    -1.0408     1.9752
N     -1.7706    -0.6705     1.2864
Mn     0.0000     0.0000     0.0000
C     -1.0282    -0.9250    -1.8270
O     -1.5683    -1.4081    -2.7910
C     -1.0197     2.0054    -0.4387
O     -1.5559     3.0601    -0.6672
H      0.7988     0.7488     1.4792
N      1.9104     0.4196    -1.2404
C      1.5979     1.2891    -2.3116
C      1.9495     2.7587    -2.0257
P      3.7936     3.0293    -1.7846
C      4.5195     2.6789    -3.4947
C      6.0231     2.4235    -3.3967
C      4.2029     3.7701    -4.5194
C      3.8768     4.8975    -1.5132
C      3.0714     5.2871    -0.2653
C      5.3302     5.3543    -1.3486
C      2.4545    -0.8275    -1.6689
C      2.8218    -1.7992    -0.5170
P      1.3476    -2.1999     0.4250
C      1.9176    -2.4276     2.1269
C      0.7495    -2.3963     3.1176
C      2.7408    -3.7056     2.3047
C      0.5828    -3.6785    -0.2991
C     -0.4446    -4.2999     0.6519
C      1.6049    -4.7354    -0.7493
H     -4.1013    -2.5320     2.5208
H     -4.7153    -0.8287     2.6164
H     -3.5545    -1.4480     3.8657
H      2.5154     0.8089    -0.6772
H      2.1041     0.9838    -3.2528
H      0.5070     1.2241    -2.4875
H      1.5827     3.3999    -2.8521
H      1.4273     3.0549    -1.0966
H      4.0734     1.7362    -3.8656
H      6.2206     1.6016    -2.6765
H      6.5724     3.3248    -3.0644
H      6.4226     2.1163    -4.3878
H      4.5099     3.4306    -5.5313
H      3.1144     3.9737    -4.5463
H      4.7434     4.7094    -4.2925
H      3.4284     5.4195    -2.3855
H      3.2182     6.3608    -0.0247
H      1.9868     5.1449    -0.4417
H      3.3875     4.6800     0.6091
H      5.3729     6.4137    -1.0176
H      5.8677     5.3043    -2.3157
H      5.8557     4.7255    -0.5989
H      1.7191    -1.3322    -2.3343
H      3.3813    -0.6337    -2.2598
H      3.2801    -2.7141    -0.9305
H      3.5571    -1.3031     0.1499
H      2.5792    -1.5679     2.3688
H      0.1429    -3.3217     3.1017
H      1.1534    -2.2842     4.1476
H      0.1009    -1.5171     2.9252
H      2.1200    -4.6168     2.2297
H      3.2040    -3.7048     3.3144
H      3.5702    -3.7404     1.5674
H      0.0321    -3.3482    -1.2040
H      0.0356    -4.8831     1.4584
H     -1.0963    -5.0002     0.0857
H     -1.1068    -3.5177     1.0814
H      2.3795    -4.9503     0.0056
H      1.0830    -5.6886    -0.9802
H      2.0934    -4.4173    -1.6933
68
{"conf": 3, "E": 105.0, "rms": -1.0, "geom": "OH", "total_charge": 0, "CA_charge": 1, "smiles": "C[C:1]#[6N:2]->[Mn+:3]1(<-[3C-:4]#[O+:5])(<-[4C-:6]#[O+:7])(<-[5H-:8])<-[1N@H:9]([CH2:10][CH2:11][P:12]([CH:13]([CH3:14])[CH3:15])[CH:16]([CH3:17])[CH3:18])[CH2:19][CH2:20][2P:21]->1([CH:22]([CH3:23])[CH3:24])[CH:25]([CH3:26])[CH3:27]", "smiles3D": "C([C:1]#[6N:2]->[Mn+:3]1(<-[3C-:4]#[O+:5])(<-[4C-:6]#[O+:7])(<-[5H-:8])<-[1N@@:9]([C:10]([C:11]([P:12]([C:13]([C:14]([H:37])([H:38])[H:39])([C:15]([H:40])([H:41])[H:42])[H:36])[C:16]([C:17]([H:44])([H:45])[H:46])([C:18]([H:47])([H:48])[H:49])[H:43])([H:34])[H:35])([H:32])[H:33])([H:31])[C:19]([H:50])([H:51])[C:20]([H:52])([H:53])[2P:21]->1([C:22]([C:23]([H:55])([H:56])[H:57])([C:24]([H:58])([H:59])[H:60])[H:54])[C:25]([C:26]([H:62])([H:63])[H:64])([C:27]([H:65])([H:66])[H:67])[H:61])([H:28])([H:29])[H:30]", "smiles3Dx": "C([C:1]#[6N:2]->[Mn+:3]1(<-[3C-:4]#[O+:5])(<-[4C-:6]#[O+:7])(<-[5H-:8])<-[1N@@:9]([C:10]([C:11]([P:12]([C:13]([C:14]([H:37])([H:38])[H:39])([C:15]([H:40])([H:41])[H:42])[H:36])[C:16]([C:17]([H:44])([H:45])[H:46])([C:18]([H:47])([H:48])[H:49])[H:43])([H:34])[H:35])([H:32])[H:33])([H:31])[C:19]([H:50])([H:51])[C:20]([H:52])([H:53])[2P:21]->1([C:22]([C:23]([H:55])([H:56])[H:57])([C:24]([H:58])([H:59])[H:60])[H:54])[C:25]([C:26]([H:62])([H:63])[H:64])([C:27]([H:65])([H:66])[H:67])[H:61])([H:28])([H:29])[H:30]", "dummies": []}
C     -0.7176     4.8286    -0.9772
C     -0.5068     3.4105    -0.6902
N     -0.3284     2.2195    -0.4477
Mn     0.0000     0.0000     0.0000
C      1.7288    -0.0570    -1.5029
O      2.6417    -0.0861    -2.2905
C      1.5268     0.5017     1.6341
O      2.3311     0.7637     2.4947
H     -1.3308     0.0691     1.2685
N      0.0741    -2.2964     0.2263
C      1.2483    -2.6570     0.9035
C      1.3607    -4.1478     1.3014
P     -0.2759    -4.9290     1.8221
C     -0.5602    -4.4564     3.6318
C     -0.0068    -3.0758     3.9858
C     -2.0654    -4.4900     3.9241
C      0.2253    -6.7446     1.9712
C     -0.8977    -7.5699     2.6092
C      0.5645    -7.3242     0.5911
C     -0.0739    -2.8722    -1.0719
C     -1.4414    -2.5848    -1.7627
P     -1.7837    -0.8189    -1.7376
C     -3.4513    -0.6630    -1.0666
C     -4.5015    -1.2658    -2.0099
C     -3.7764     0.8106    -0.7910
C     -1.7972    -0.1289    -3.4150
C     -2.0893    -1.1880    -4.4928
C     -0.4688     0.5553    -3.7241
H     -0.7562     4.9809    -2.0750
H     -1.6723     5.1617    -0.5206
H      0.1188     5.4204    -0.5529
H     -0.6494    -2.5224     0.7336
H      1.3070    -2.0510     1.8238
H      2.1238    -2.3911     0.2706
H      1.7558    -4.6951     0.4240
H      2.1061    -4.2702     2.1148
H     -0.0492    -5.1979     4.2831
H     -0.2596    -2.8218     5.0367
H     -0.4470    -2.2978     3.3262
H      1.0999    -3.0702     3.9104
H     -2.2487    -4.3141     5.0038
H     -2.5029    -5.4718     3.6601
H     -2.5904    -3.7051     3.3373
H      1.1269    -6.8144     2.6206
H     -0.6332    -8.6494     2.6120
H     -1.0495    -7.2723     3.6669
H     -1.8472    -7.4370     2.0475
H     -0.2591    -7.1259    -0.1316
H      1.5068    -6.8916     0.2066
H      0.7262    -8.4212     0.6582
H      0.0409    -3.9781    -1.0051
H      0.7350    -2.4862    -1.7276
H     -2.2422    -3.1212    -1.2102
H     -1.4097    -2.9657    -2.7982
H     -3.4870    -1.2141    -0.1012
H     -4.5968    -0.6752    -2.9463
H     -5.4914    -1.2636    -1.5066
H     -4.2590    -2.3221    -2.2578
H     -3.9846     1.3627    -1.7290
H     -4.6743     0.8784    -0.1444
H     -2.9411     1.3125    -0.2674
H     -2.5955     0.6397    -3.4637
H     -1.2002    -1.8244    -4.6968
H     -2.9487    -1.8327    -4.2224
H     -2.3480    -0.6782    -5.4444
H     -0.5320     1.0698    -4.7075
H     -0.2401     1.3254    -2.9604
H      0.3516    -0.1890    -3.7813
68
{"conf": 4, "E": 200.35, "rms": -1.0, "geom": "OH", "total_charge": 0, "CA_charge": 1, "smiles": "C[C:1]#[6N:2]->[Mn+:3]1(<-[3C-:4]#[O+:5])(<-[4C-:6]#[O+:7])(<-[5H-:8])<-[1N@H:9]([CH2:10][CH2:11][P:12]([CH:13]([CH3:14])[CH3:15])[CH:16]([CH3:17])[CH3:18])[CH2:19][CH2:20][2P:21]->1([CH:22]([CH3:23])[CH3:24])[CH:25]([CH3:26])[CH3:27]", "smiles3D": "C([C:1]#[6N:2]->[Mn+:3]1(<-[3C-:4]#[O+:5])(<-[4C-:6]#[O+:7])(<-[5H-:8])<-[1N@@:9]([C:10]([C:11]([P:12]([C:13]([C:14]([H:37])([H:38])[H:39])([C:15]([H:40])([H:41])[H:42])[H:36])[C:16]([C:17]([H:44])([H:45])[H:46])([C:18]([H:47])([H:48])[H:49])[H:43])([H:34])[H:35])([H:32])[H:33])([H:31])[C:19]([H:50])([H:51])[C:20]([H:52])([H:53])[2P:21]->1([C:22]([C:23]([H:55])([H:56])[H:57])([C:24]([H:58])([H:59])[H:60])[H:54])[C:25]([C:26]([H:62])([H:63])[H:64])([C:27]([H:65])([H:66])[H:67])[H:61])([H:28])([H:29])[H:30]", "smiles3Dx": "C([C:1]#[6N:2]->[Mn+:3]1(<-[3C-:4]#[O+:5])(<-[4C-:6]#[O+:7])(<-[5H-:8])<-[1N@@:9]([C:10]([C:11]([P:12]([C:13]([C:14]([H:37])([H:38])[H:39])([C:15]([H:40])([H:41])[H:42])[H:36])[C:16]([C:17]([H:44])([H:45])[H:46])([C:18]([H:47])([H:48])[H:49])[H:43])([H:34])[H:35])([H:32])[H:33])([H:31])[C:19]([H:50])([H:51])[C:20]([H:52])([H:53])[2P:21]->1([C:22]([C:23]([H:55])([H:56])[H:57])([C:24]([H:58])([H:59])[H:60])[H:54])[C:25]([C:26]([H:62])([H:63])[H:64])([C:27]([H:65])([H:66])[H:67])[H:61])([H:28])([H:29])[H:30]", "dummies": []}
C      4.0520    -0.0871    -2.4526
C      2.8377     0.4337    -1.8875
N      1.8353     0.5509    -1.1702
Mn     0.0000     0.0000     0.0000
C      1.1593    -1.9393     0.3743
O      1.7220    -2.8973     0.7941
C      0.9881     0.5463     2.0101
O      1.4203     0.6752     3.1383
H     -0.7394     1.5964    -0.2094
N     -1.9037    -0.8745     0.8423
C     -1.4762    -1.8816     1.7815
C     -2.6799    -2.3130     2.6711
P     -2.2600    -2.0356     4.4210
C     -1.6694    -3.6428     5.1947
C     -0.8171    -3.2927     6.4196
C     -2.8094    -4.6241     5.5197
C     -3.7945    -1.3206     5.2225
C     -4.0371     0.0759     4.6191
C     -3.5974    -1.2475     6.7361
C     -2.7646    -1.3313    -0.1511
C     -2.1379    -2.0486    -1.4138
P     -1.0420    -0.8638    -2.2066
C     -2.1727     0.3957    -2.9315
C     -1.3947     1.6305    -3.4102
C     -3.0783    -0.1625    -4.0535
C     -0.1241    -1.7267    -3.4897
C      0.7879    -2.8295    -2.9350
C      0.7435    -0.7802    -4.4017
H      4.1516    -0.0798    -3.5403
H      4.0560    -1.1495    -2.1571
H      4.9693     0.3380    -1.9752
H     -2.3078    -0.1539     1.3527
H     -1.0885    -2.7859     1.2503
H     -0.6897    -1.4520     2.3893
H     -2.9749    -3.3636     2.4319
H     -3.5605    -1.6815     2.4439
H     -1.0052    -4.1159     4.4382
H     -0.2973    -2.3188     6.2686
H     -0.0298    -4.0527     6.5865
H     -1.4394    -3.1910     7.3316
H     -2.4271    -5.6660     5.4999
H     -3.2362    -4.4458     6.5283
H     -3.6253    -4.5525     4.7712
H     -4.6652    -1.9639     4.9964
H     -3.0739     0.6047     4.4545
H     -4.5444    -0.0092     3.6341
H     -4.6785     0.7076     5.2683
H     -3.7755    -2.2454     7.1873
H     -2.5607    -0.9284     6.9822
H     -4.2982    -0.5375     7.2102
H     -3.4142    -0.5250    -0.5732
H     -3.4578    -2.0813     0.2545
H     -2.8554    -2.4140    -2.1257
H     -1.4968    -2.9019    -1.0355
H     -2.8363     0.7576    -2.1310
H     -0.4713     1.7714    -2.8016
H     -2.0148     2.5484    -3.2275
H     -1.1254     1.6005    -4.4835
H     -3.9949    -0.5869    -3.5960
H     -2.6069    -0.9418    -4.6925
H     -3.4439     0.6373    -4.7140
H     -0.8431    -2.2215    -4.1634
H      1.0788    -3.5787    -3.6957
H      0.3161    -3.4025    -2.0935
H      1.7340    -2.3802    -2.5113
H      1.8298    -1.0423    -4.3609
H      0.4470    -0.7987    -5.4543
H      0.6944     0.2571    -4.0282
68
{"conf": 5, "E": 122.86, "rms": -1.0, "geom": "OH", "total_charge": 0, "CA_charge": 1, "smiles": "C[C:1]#[6N:2]->[Mn+:3]1(<-[3C-:4]#[O+:5])(<-[4C-:6]#[O+:7])(<-[5H-:8])<-[1N@H:9]([CH2:10][CH2:11][P:12]([CH:13]([CH3:14])[CH3:15])[CH:16]([CH3:17])[CH3:18])[CH2:19][CH2:20][2P:21]->1([CH:22]([CH3:23])[CH3:24])[CH:25]([CH3:26])[CH3:27]", "smiles3D": "C([C:1]#[6N:2]->[Mn+:3]1(<-[3C-:4]#[O+:5])(<-[4C-:6]#[O+:7])(<-[5H-:8])<-[1N@@:9]([C:10]([C:11]([P:12]([C:13]([C:14]([H:37])([H:38])[H:39])([C:15]([H:40])([H:41])[H:42])[H:36])[C:16]([C:17]([H:44])([H:45])[H:46])([C:18]([H:47])([H:48])[H:49])[H:43])([H:34])[H:35])([H:32])[H:33])([H:31])[C:19]([H:50])([H:51])[C:20]([H:52])([H:53])[2P:21]->1([C:22]([C:23]([H:55])([H:56])[H:57])([C:24]([H:58])([H:59])[H:60])[H:54])[C:25]([C:26]([H:62])([H:63])[H:64])([C:27]([H:65])([H:66])[H:67])[H:61])([H:28])([H:29])[H:30]", "smiles3Dx": "C([C:1]#[6N:2]->[Mn+:3]1(<-[3C-:4]#[O+:5])(<-[4C-:6]#[O+:7])(<-[5H-:8])<-[1N@@:9]([C:10]([C:11]([P:12]([C:13]([C:14]([H:37])([H:38])[H:39])([C:15]([H:40])([H:41])[H:42])[H:36])[C:16]([C:17]([H:44])([H:45])[H:46])([C:18]([H:47])([H:48])[H:49])[H:43])([H:34])[H:35])([H:32])[H:33])([H:31])[C:19]([H:50])([H:51])[C:20]([H:52])([H:53])[2P:21]->1([C:22]([C:23]([H:55])([H:56])[H:57])([C:24]([H:58])([H:59])[H:60])[H:54])[C:25]([C:26]([H:62])([H:63])[H:64])([C:27]([H:65])([H:66])[H:67])[H:61])([H:28])([H:29])[H:30]", "dummies": []}
C     -0.4027     4.8605     0.9933
C     -0.2712     3.4348     0.7002
N     -0.1661     2.2357     0.4518
Mn     0.0000     0.0000     0.0000
C      2.1729     0.0295     0.7412
O      3.3181     0.0497     1.1215
C     -0.6599    -0.5132     2.1373
O     -1.0002    -0.7740     3.2632
H     -1.7553     0.0001    -0.5444
N      0.1837    -2.1581    -0.8046
C      0.0305    -3.0897     0.2341
C     -1.4480    -3.2322     0.6230
P     -2.3775    -4.2001    -0.6800
C     -2.7945    -5.8531     0.1212
C     -3.9212    -5.7638     1.1464
C     -3.0960    -6.9122    -0.9417
C     -3.8908    -3.1768    -1.1753
C     -4.6933    -2.6102     0.0044
C     -4.7957    -3.9621    -2.1244
C      1.4058    -2.2687    -1.5175
C      1.5348    -1.3544    -2.7793
P      0.8728     0.2981    -2.4550
C      2.2509     1.4575    -2.6754
C      2.9539     1.2599    -4.0347
C      1.7617     2.9051    -2.5575
C     -0.4026     0.6895    -3.6841
C     -1.1140    -0.5766    -4.2068
C     -1.4456     1.6352    -3.0594
H      0.6023     5.3286     1.0189
H     -0.8980     4.9824     1.9812
H     -1.0145     5.3457     0.2024
H     -0.4846    -2.2744    -1.4160
H      0.4257    -4.0946    -0.0555
H      0.5936    -2.7370     1.1170
H     -1.5434    -3.7355     1.6069
H     -1.8871    -2.2260     0.6870
H     -1.8800    -6.1842     0.6567
H     -3.7379    -4.9269     1.8454
H     -4.9032    -5.6287     0.6522
H     -3.9674    -6.6985     1.7431
H     -4.0094    -6.6722    -1.5141
H     -3.2373    -7.9061    -0.4680
H     -2.2477    -6.9921    -1.6505
H     -3.4958    -2.3126    -1.7492
H     -4.0615    -1.9563     0.6370
H     -5.1273    -3.4074     0.6301
H     -5.5312    -1.9887    -0.3828
H     -5.3417    -4.7607    -1.5830
H     -5.5455    -3.2891    -2.5868
H     -4.2010    -4.4221    -2.9442
H      1.5411    -3.3250    -1.8557
H      2.2409    -2.0248    -0.8234
H      2.6071    -1.2755    -3.0314
H      1.0113    -1.8323    -3.6272
H      2.9924     1.2855    -1.8655
H      3.5956     0.3549    -4.0369
H      3.6443     2.1088    -4.2198
H      2.2404     1.2211    -4.8861
H      1.0966     3.1717    -3.4013
H      2.6300     3.6003    -2.5665
H      1.2255     3.0618    -1.6058
H      0.0658     1.2107    -4.5409
H     -2.0936    -0.3104    -4.6477
H     -1.3089    -1.2978    -3.3902
H     -0.5200    -1.0472    -5.0207
H     -0.9706     2.4224    -2.4274
H     -2.0185     2.1417    -3.8659
H     -2.1606     1.0731    -2.4334
68
{"conf": 6, "E": 104.02, "rms": -1.0, "geom": "OH", "total_charge": 0, "CA_charge": 1, "smiles": "C[C:1]#[6N:2]->[Mn+:3]1(<-[3C-:4]#[O+:5])(<-[4C-:6]#[O+:7])(<-[5H-:8])<-[1N@H:9]([CH2:10][CH2:11][P:12]([CH:13]([CH3:14])[CH3:15])[CH:16]([CH3:17])[CH3:18])[CH2:19][CH2:20][2P:21]->1([CH:22]([CH3:23])[CH3:24])[CH:25]([CH3:26])[CH3:27]", "smiles3D": "C([C:1]#[6N:2]->[Mn+:3]1(<-[3C-:4]#[O+:5])(<-[4C-:6]#[O+:7])(<-[5H-:8])<-[1N@@:9]([C:10]([C:11]([P:12]([C:13]([C:14]([H:37])([H:38])[H:39])([C:15]([H:40])([H:41])[H:42])[H:36])[C:16]([C:17]([H:44])([H:45])[H:46])([C:18]([H:47])([H:48])[H:49])[H:43])([H:34])[H:35])([H:32])[H:33])([H:31])[C:19]([H:50])([H:51])[C:20]([H:52])([H:53])[2P:21]->1([C:22]([C:23]([H:55])([H:56])[H:57])([C:24]([H:58])([H:59])[H:60])[H:54])[C:25]([C:26]([H:62])([H:63])[H:64])([C:27]([H:65])([H:66])[H:67])[H:61])([H:28])([H:29])[H:30]", "smiles3Dx": "C([C:1]#[6N:2]->[Mn+:3]1(<-[3C-:4]#[O+:5])(<-[4C-:6]#[O+:7])(<-[5H-:8])<-[1N@@:9]([C:10]([C:11]([P:12]([C:13]([C:14]([H:37])([H:38])[H:39])([C:15]([H:40])([H:41])[H:42])[H:36])[C:16]([C:17]([H:44])([H:45])[H:46])([C:18]([H:47])([H:48])[H:49])[H:43])([H:34])[H:35])([H:32])[H:33])([H:31])[C:19]([H:50])([H:51])[C:20]([H:52])([H:53])[2P:21]->1([C:22]([C:23]([H:55])([H:56])[H:57])([C:24]([H:58])([H:59])[H:60])[H:54])[C:25]([C:26]([H:62])([H:63])[H:64])([C:27]([H:65])([H:66])[H:67])[H:61])([H:28])([H:29])[H:30]", "dummies": []}
C     -3.0974     2.9101    -2.5970
C     -2.1939     2.0530    -1.8288
N     -1.4316     1.3360    -1.1866
Mn     0.0000     0.0000     0.0000
C     -0.3075     1.3063     1.8550
O     -0.4756     1.9856     2.8362
C     -1.7385    -1.3106     0.7147
O     -2.6597    -1.9907     1.0934
H      0.1758    -1.1080    -1.4567
N      1.6990    -1.1639     1.0574
C      1.1709    -1.9051     2.1390
C      0.8723    -3.3645     1.7484
P     -0.5152    -4.1277     2.7627
C     -0.9310    -5.6826     1.7699
C      0.2943    -6.5788     1.5245
C     -1.5992    -5.3156     0.4404
C      0.3375    -4.7796     4.3164
C      0.6729    -3.6312     5.2693
C     -0.5693    -5.7898     5.0353
C      2.7095    -0.2279     1.4292
C      3.3869     0.5125     0.2360
P      2.1351     1.3107    -0.7829
C      2.5526     1.0301    -2.5234
C      3.1696    -0.3605    -2.7540
C      1.2866     1.1538    -3.3911
C      2.3417     3.0852    -0.4758
C      1.9736     3.4537     0.9656
C      1.5004     3.9247    -1.4443
H     -3.3267     3.8252    -2.0110
H     -2.6106     3.1950    -3.5527
H     -4.0357     2.3567    -2.8098
H      2.0702    -1.7282     0.4385
H      0.2347    -1.4160     2.4668
H      1.8769    -1.9136     2.9947
H      0.5666    -3.3705     0.6855
H      1.8011    -3.9682     1.8405
H     -1.6797    -6.2626     2.3514
H      0.7137    -6.9409     2.4859
H      1.0842    -6.0433     0.9622
H     -0.0098    -7.4728     0.9368
H     -2.4599    -4.6342     0.6211
H     -1.9895    -6.2310    -0.0475
H     -0.8806    -4.8370    -0.2527
H      1.2906    -5.2819     4.0380
H      1.4846    -2.9989     4.8560
H      1.0337    -4.0261     6.2432
H     -0.2234    -3.0028     5.4518
H     -0.7260    -6.7007     4.4191
H     -1.5567    -5.3311     5.2644
H     -0.1018    -6.1279     5.9825
H      3.5113    -0.7587     1.9903
H      2.2627     0.5250     2.1060
H      4.0882     1.2760     0.6266
H      3.9606    -0.2224    -0.3471
H      3.2845     1.8025    -2.8452
H      4.2506    -0.3357    -2.5266
H      3.0896    -0.6539    -3.8249
H      2.6640    -1.1372    -2.1369
H      0.6073     0.2952    -3.2224
H      0.7063     2.0740    -3.1914
H      1.5686     1.1677    -4.4678
H      3.4104     3.3399    -0.6360
H      2.4273     2.7638     1.7040
H      0.8759     3.4892     1.0905
H      2.3624     4.4702     1.1965
H      1.5619     4.9996    -1.1659
H      0.4342     3.6216    -1.4174
H      1.9030     3.8449    -2.4741
68
{"conf": 7, "E": 109.48, "rms": -1.0, "geom": "OH", "total_charge": 0, "CA_charge": 1, "smiles": "C[C:1]#[6N:2]->[Mn+:3]1(<-[3C-:4]#[O+:5])(<-[4C-:6]#[O+:7])(<-[5H-:8])<-[1N@H:9]([CH2:10][CH2:11][P:12]([CH:13]([CH3:14])[CH3:15])[CH:16]([CH3:17])[CH3:18])[CH2:19][CH2:20][2P:21]->1([CH:22]([CH3:23])[CH3:24])[CH:25]([CH3:26])[CH3:27]", "smiles3D": "C([C:1]#[6N:2]->[Mn+:3]1(<-[3C-:4]#[O+:5])(<-[4C-:6]#[O+:7])(<-[5H-:8])<-[1N@@:9]([C:10]([C:11]([P:12]([C:13]([C:14]([H:37])([H:38])[H:39])([C:15]([H:40])([H:41])[H:42])[H:36])[C:16]([C:17]([H:44])([H:45])[H:46])([C:18]([H:47])([H:48])[H:49])[H:43])([H:34])[H:35])([H:32])[H:33])([H:31])[C:19]([H:50])([H:51])[C:20]([H:52])([H:53])[2P:21]->1([C:22]([C:23]([H:55])([H:56])[H:57])([C:24]([H:58])([H:59])[H:60])[H:54])[C:25]([C:26]([H:62])([H:63])[H:64])([C:27]([H:65])([H:66])[H:67])[H:61])([H:28])([H:29])[H:30]", "smiles3Dx": "C([C:1]#[6N:2]->[Mn+:3]1(<-[3C-:4]#[O+:5])(<-[4C-:6]#[O+:7])(<-[5H-:8])<-[1N@@:9]([C:10]([C:11]([P:12]([C:13]([C:14]([H:37])([H:38])[H:39])([C:15]([H:40])([H:41])[H:42])[H:36])[C:16]([C:17]([H:44])([H:45])[H:46])([C:18]([H:47])([H:48])[H:49])[H:43])([H:34])[H:35])([H:32])[H:33])([H:31])[C:19]([H:50])([H:51])[C:20]([H:52])([H:53])[2P:21]->1([C:22]([C:23]([H:55])([H:56])[H:57])([C:24]([H:58])([H:59])[H:60])[H:54])[C:25]([C:26]([H:62])([H:63])[H:64])([C:27]([H:65])([H:66])[H:67])[H:61])([H:28])([H:29])[H:30]", "dummies": []}
C      0.2210     4.6052    -1.8931
C      0.1562     3.2453    -1.3562
N      0.1016     2.1079    -0.8940
Mn     0.0000     0.0000     0.0000
C      1.7616    -0.5698    -1.3556
O      2.6841    -0.8688    -2.0710
C      1.4730     0.5331     1.6660
O      2.2480     0.8154     2.5471
H     -1.3780     0.5748     1.0675
N     -0.4223    -2.1255     0.8225
C      0.5244    -3.0854     0.3839
C      1.0654    -4.0065     1.4952
P     -0.2694    -5.0250     2.3245
C      0.5142    -5.5003     3.9718
C      1.9931    -5.8940     3.8461
C      0.3434    -4.3481     4.9592
C     -0.2963    -6.6502     1.3654
C     -0.5697    -6.4087    -0.1208
C     -1.3768    -7.5689     1.9429
C     -1.7939    -2.4166     0.5162
C     -2.2264    -2.4134    -0.9864
P     -1.6757    -0.9051    -1.7938
C     -0.8693    -1.3953    -3.3361
C     -0.4999    -0.1553    -4.1588
C     -1.7292    -2.3611    -4.1781
C     -3.0991     0.1580    -2.1471
C     -4.1361    -0.5271    -3.0496
C     -3.7669     0.5985    -0.8397
H      0.9084     4.6317    -2.7651
H      0.5965     5.2870    -1.1060
H     -0.7921     4.9297    -2.2058
H     -0.3606    -2.0476     1.7342
H      1.3863    -2.5443    -0.0183
H      0.1131    -3.7073    -0.4302
H      1.8424    -4.6816     1.0782
H      1.5484    -3.3596     2.2560
H     -0.0412    -6.3701     4.3780
H      2.6189    -5.0262     3.5458
H      2.1260    -6.7081     3.1088
H      2.3661    -6.2604     4.8237
H      0.8786    -3.4419     4.6071
H     -0.7326    -4.1044     5.0746
H      0.7430    -4.6347     5.9539
H      0.6867    -7.1581     1.4494
H     -1.4549    -5.7526    -0.2599
H     -0.7547    -7.3698    -0.6475
H      0.3152    -5.9508    -0.6028
H     -1.4093    -8.5283     1.3851
H     -2.3749    -7.0818     1.8830
H     -1.1607    -7.8095     3.0055
H     -2.4094    -1.6546     1.0399
H     -2.0633    -3.4001     0.9453
H     -1.7849    -3.2923    -1.4975
H     -3.3301    -2.4896    -1.0386
H      0.0695    -1.9270    -3.0682
H     -1.4057     0.3839    -4.5178
H      0.1189     0.5382    -3.5504
H      0.0989    -0.4596    -5.0455
H     -2.1699    -1.8700    -5.0677
H     -1.0864    -3.1824    -4.5630
H     -2.5506    -2.8416    -3.6124
H     -2.7313     1.0673    -2.6707
H     -4.4500    -1.5208    -2.6711
H     -5.0483     0.1048    -3.1285
H     -3.7522    -0.6147    -4.0813
H     -4.6512     1.2395    -1.0642
H     -3.0600     1.2203    -0.2493
H     -4.1014    -0.2796    -0.2388
68
{"conf": 8, "E": 125.05, "rms": -1.0, "geom": "OH", "total_charge": 0, "CA_charge": 1, "smiles": "C[C:1]#[6N:2]->[Mn+:3]1(<-[3C-:4]#[O+:5])(<-[4C-:6]#[O+:7])(<-[5H-:8])<-[1N@H:9]([CH2:10][CH2:11][P:12]([CH:13]([CH3:14])[CH3:15])[CH:16]([CH3:17])[CH3:18])[CH2:19][CH2:20][2P:21]->1([CH:22]([CH3:23])[CH3:24])[CH:25]([CH3:26])[CH3:27]", "smiles3D": "C([C:1]#[6N:2]->[Mn+:3]1(<-[3C-:4]#[O+:5])(<-[4C-:6]#[O+:7])(<-[5H-:8])<-[1N@@:9]([C:10]([C:11]([P:12]([C:13]([C:14]([H:37])([H:38])[H:39])([C:15]([H:40])([H:41])[H:42])[H:36])[C:16]([C:17]([H:44])([H:45])[H:46])([C:18]([H:47])([H:48])[H:49])[H:43])([H:34])[H:35])([H:32])[H:33])([H:31])[C:19]([H:50])([H:51])[C:20]([H:52])([H:53])[2P:21]->1([C:22]([C:23]([H:55])([H:56])[H:57])([C:24]([H:58])([H:59])[H:60])[H:54])[C:25]([C:26]([H:62])([H:63])[H:64])([C:27]([H:65])([H:66])[H:67])[H:61])([H:28])([H:29])[H:30]", "smiles3Dx": "C([C:1]#[6N:2]->[Mn+:3]1(<-[3C-:4]#[O+:5])(<-[4C-:6]#[O+:7])(<-[5H-:8])<-[1N@@:9]([C:10]([C:11]([P:12]([C:13]([C:14]([H:37])([H:38])[H:39])([C:15]([H:40])([H:41])[H:42])[H:36])[C:16]([C:17]([H:44])([H:45])[H:46])([C:18]([H:47])([H:48])[H:49])[H:43])([H:34])[H:35])([H:32])[H:33])([H:31])[C:19]([H:50])([H:51])[C:20]([H:52])([H:53])[2P:21]->1([C:22]([C:23]([H:55])([H:56])[H:57])([C:24]([H:58])([H:59])[H:60])[H:54])[C:25]([C:26]([H:62])([H:63])[H:64])([C:27]([H:65])([H:66])[H:67])[H:61])([H:28])([H:29])[H:30]", "dummies": []}
C      2.5467     4.2481     0.5147
C      1.8010     2.9940     0.3878
N      1.1774     1.9428     0.2613
Mn     0.0000     0.0000     0.0000
C     -1.1494     0.4958     1.9190
O     -1.7598     0.7712     2.9209
C     -1.5808     1.1037    -1.2506
O     -2.3999     1.6848    -1.9187
H      0.9310    -0.3358    -1.5518
N     -0.9612    -2.1149    -0.2100
C     -2.3739    -2.0317    -0.0315
C     -2.9311    -2.2688     1.3934
P     -4.6096    -1.4805     1.7271
C     -5.5107    -2.7533     2.7945
C     -5.5123    -4.1651     2.1758
C     -4.8839    -2.7650     4.1899
C     -5.5662    -1.2992     0.1005
C     -5.3715     0.1322    -0.4319
C     -7.0710    -1.5344     0.2990
C     -0.2635    -3.1204     0.5603
C      1.2844    -2.9997     0.5642
P      1.7426    -1.4286     1.2981
C      3.4793    -1.0924     0.9357
C      3.6397    -0.7157    -0.5431
C      4.3810    -2.2925     1.2667
C      1.4583    -1.5229     3.0839
C      1.7753    -2.9116     3.6567
C      2.2798    -0.4543     3.8196
H      3.1890     4.2091     1.4150
H      3.1816     4.3971    -0.3807
H      1.8345     5.0924     0.5992
H     -0.8228    -2.3356    -1.0942
H     -2.6547    -1.0168    -0.3515
H     -2.8722    -2.7625    -0.7163
H     -2.9787    -3.3635     1.5673
H     -2.2453    -1.8472     2.1501
H     -6.5667    -2.4145     2.8945
H     -5.6508    -4.1189     1.0729
H     -4.5581    -4.7059     2.4049
H     -6.3503    -4.7504     2.6212
H     -4.9131    -1.7425     4.6255
H     -5.4547    -3.4463     4.8519
H     -3.8248    -3.1036     4.1366
H     -5.1863    -2.0325    -0.6491
H     -5.8136     0.2258    -1.4540
H     -4.3023     0.3947    -0.5005
H     -5.8613     0.8673     0.2463
H     -7.6338    -1.2840    -0.6235
H     -7.4677    -0.9046     1.1254
H     -7.2913    -2.5943     0.5269
H     -0.5862    -3.0886     1.6206
H     -0.5254    -4.1266     0.1471
H      1.6612    -3.0422    -0.4802
H      1.7239    -3.8389     1.1397
H      3.8094    -0.2261     1.5512
H      4.7092    -0.4825    -0.7518
H      3.0549     0.2046    -0.7686
H      3.3238    -1.5567    -1.2106
H      4.0092    -3.2409     0.8184
H      5.4005    -2.1057     0.8756
H      4.4874    -2.3990     2.3655
H      0.3792    -1.3199     3.2678
H      1.0456    -3.6632     3.3012
H      1.6789    -2.8937     4.7637
H      2.7938    -3.2514     3.4124
H      3.3654    -0.6860     3.8018
H      1.9585    -0.4035     4.8811
H      2.1059     0.5503     3.3774
68
{"conf": 9, "E": 102.75, "rms": -1.0, "geom": "OH", "total_charge": 0, "CA_charge": 1, "smiles": "C[C:1]#[6N:2]->[Mn+:3]1(<-[3C-:4]#[O+:5])(<-[4C-:6]#[O+:7])(<-[5H-:8])<-[1N@H:9]([CH2:10][CH2:11][P:12]([CH:13]([CH3:14])[CH3:15])[CH:16]([CH3:17])[CH3:18])[CH2:19][CH2:20][2P:21]->1([CH:22]([CH3:23])[CH3:24])[CH:25]([CH3:26])[CH3:27]", "smiles3D": "C([C:1]#[6N:2]->[Mn+:3]1(<-[3C-:4]#[O+:5])(<-[4C-:6]#[O+:7])(<-[5H-:8])<-[1N@@:9]([C:10]([C:11]([P:12]([C:13]([C:14]([H:37])([H:38])[H:39])([C:15]([H:40])([H:41])[H:42])[H:36])[C:16]([C:17]([H:44])([H:45])[H:46])([C:18]([H:47])([H:48])[H:49])[H:43])([H:34])[H:35])([H:32])[H:33])([H:31])[C:19]([H:50])([H:51])[C:20]([H:52])([H:53])[2P:21]->1([C:22]([C:23]([H:55])([H:56])[H:57])([C:24]([H:58])([H:59])[H:60])[H:54])[C:25]([C:26]([H:62])([H:63])[H:64])([C:27]([H:65])([H:66])[H:67])[H:61])([H:28])([H:29])[H:30]", "smiles3Dx": "C([C:1]#[6N:2]->[Mn+:3]1(<-[3C-:4]#[O+:5])(<-[4C-:6]#[O+:7])(<-[5H-:8])<-[1N@@:9]([C:10]([C:11]([P:12]([C:13]([C:14]([H:37])([H:38])[H:39])([C:15]([H:40])([H:41])[H:42])[H:36])[C:16]([C:17]([H:44])([H:45])[H:46])([C:18]([H:47])([H:48])[H:49])[H:43])([H:34])[H:35])([H:32])[H:33])([H:31])[C:19]([H:50])([H:51])[C:20]([H:52])([H:53])[2P:21]->1([C:22]([C:23]([H:55])([H:56])[H:57])([C:24]([H:58])([H:59])[H:60])[H:54])[C:25]([C:26]([H:62])([H:63])[H:64])([C:27]([H:65])([H:66])[H:67])[H:61])([H:28])([H:29])[H:30]", "dummies": []}
C     -0.0869     3.8623    -3.1404
C     -0.0640     2.7250    -2.2198
N     -0.0431     1.7713    -1.4445
Mn     0.0000     0.0000     0.0000
C     -2.2668     0.2184     0.2627
O     -3.4627     0.3256     0.3848
C     -0.3938    -1.5004    -1.6906
O     -0.6074    -2.2946    -2.5746
H      1.8063    -0.1697    -0.3006
N      0.2351    -1.5698     1.6867
C     -0.1913    -2.8630     1.3250
C     -1.7099    -3.0595     1.2666
P     -2.1360    -4.6631     0.3883
C     -3.8812    -4.3392    -0.2613
C     -3.8047    -3.4922    -1.5311
C     -4.8005    -3.6815     0.7753
C     -2.3899    -5.9014     1.7923
C     -2.8945    -7.2339     1.2284
C     -1.0821    -6.1196     2.5610
C     -0.3058    -1.0304     2.8859
C      0.4498     0.2350     3.4035
P      0.4864     1.4876     2.1131
C      2.1770     2.1261     2.1590
C      2.5581     2.7426     0.8081
C      2.3733     3.1483     3.2867
C     -0.6622     2.7978     2.6239
C     -2.0576     2.2453     2.9539
C     -0.7882     3.8635     1.5304
H     -0.3946     4.7760    -2.5887
H      0.9251     4.0113    -3.5686
H     -0.8127     3.6646    -3.9582
H      1.1403    -1.6374     1.8174
H      0.2317    -3.5975     2.0471
H      0.2339    -3.0906     0.3241
H     -2.1518    -3.0621     2.2858
H     -2.1411    -2.2325     0.6875
H     -4.3287    -5.3134    -0.5479
H     -3.3532    -2.5042    -1.3208
H     -3.1856    -4.0117    -2.2944
H     -4.8202    -3.3377    -1.9517
H     -5.8344    -3.6092     0.3676
H     -4.4452    -2.6640     1.0316
H     -4.8574    -4.2887     1.7023
H     -3.1427    -5.5102     2.5051
H     -2.2021    -7.6082     0.4421
H     -2.9618    -7.9987     2.0350
H     -3.9097    -7.1171     0.8018
H     -1.1667    -6.9860     3.2547
H     -0.2394    -6.3015     1.8609
H     -0.8633    -5.2276     3.1863
H     -1.3648    -0.7544     2.7068
H     -0.2762    -1.8048     3.6864
H      1.4887    -0.0516     3.6722
H     -0.0541     0.6336     4.3087
H      2.8624     1.2708     2.3469
H      1.9081     3.5929     0.5305
H      2.4975     1.9836     0.0048
H      3.6115     3.1027     0.8425
H      3.4532     3.3784     3.3961
H      1.8493     4.1016     3.0793
H      2.0178     2.7295     4.2514
H     -0.2685     3.2783     3.5405
H     -2.6379     2.0378     2.0418
H     -2.6247     3.0178     3.5171
H     -2.0398     1.3433     3.5965
H     -1.6130     4.5663     1.7758
H     -1.0085     3.3993     0.5476
H      0.1292     4.4756     1.4620
68
{"conf": 10, "E": 112.42, "rms": -1.0, "geom": "OH", "total_charge": 0, "CA_charge": 1, "smiles": "C[C:1]#[6N:2]->[Mn+:3]1(<-[3C-:4]#[O+:5])(<-[4C-:6]#[O+:7])(<-[5H-:8])<-[1N@H:9]([CH2:10][CH2:11][P:12]([CH:13]([CH3:14])[CH3:15])[CH:16]([CH3:17])[CH3:18])[CH2:19][CH2:20][2P:21]->1([CH:22]([CH3:23])[CH3:24])[CH:25]([CH3:26])[CH3:27]", "smiles3D": "C([C:1]#[6N:2]->[Mn+:3]1(<-[3C-:4]#[O+:5])(<-[4C-:6]#[O+:7])(<-[5H-:8])<-[1N@@:9]([C:10]([C:11]([P:12]([C:13]([C:14]([H:37])([H:38])[H:39])([C:15]([H:40])([H:41])[H:42])[H:36])[C:16]([C:17]([H:44])([H:45])[H:46])([C:18]([H:47])([H:48])[H:49])[H:43])([H:34])[H:35])([H:32])[H:33])([H:31])[C:19]([H:50])([H:51])[C:20]([H:52])([H:53])[2P:21]->1([C:22]([C:23]([H:55])([H:56])[H:57])([C:24]([H:58])([H:59])[H:60])[H:54])[C:25]([C:26]([H:62])([H:63])[H:64])([C:27]([H:65])([H:66])[H:67])[H:61])([H:28])([H:29])[H:30]", "smiles3Dx": "C([C:1]#[6N:2]->[Mn+:3]1(<-[3C-:4]#[O+:5])(<-[4C-:6]#[O+:7])(<-[5H-:8])<-[1N@@:9]([C:10]([C:11]([P:12]([C:13]([C:14]([H:37])([H:38])[H:39])([C:15]([H:40])([H:41])[H:42])[H:36])[C:16]([C:17]([H:44])([H:45])[H:46])([C:18]([H:47])([H:48])[H:49])[H:43])([H:34])[H:35])([H:32])[H:33])([H:31])[C:19]([H:50])([H:51])[C:20]([H:52])([H:53])[2P:21]->1([C:22]([C:23]([H:55])([H:56])[H:57])([C:24]([H:58])([H:59])[H:60])[H:54])[C:25]([C:26]([H:62])([H:63])[H:64])([C:27]([H:65])([H:66])[H:67])[H:61])([H:28])([H:29])[H:30]", "dummies": []}
C     -3.8170     0.1294    -3.1956
C     -2.6939     0.0941    -2.2580
N     -1.7517     0.0625    -1.4701
Mn     0.0000     0.0000     0.0000
C     -0.1627    -2.2845     0.0679
O     -0.2434    -3.4879     0.1009
C      1.4876    -0.2385    -1.7256
O      2.2648    -0.3632    -2.6398
H      0.1681     1.8272    -0.1277
N      1.5199    -0.0031     1.7466
C      2.7806    -0.4987     1.3523
C      3.6872     0.4831     0.5571
P      3.1160     2.2790     0.4843
C      4.3778     3.1834    -0.5985
C      4.9723     2.2639    -1.6709
C      3.6889     4.3705    -1.2722
C      3.4138     2.9713     2.2282
C      4.7726     2.5643     2.8124
C      3.2413     4.4914     2.2455
C      0.9304    -0.7285     2.8274
C     -0.3505    -0.0744     3.4251
P     -1.5136     0.3293     2.1177
C     -1.9257     2.0569     2.4387
C     -2.8151     2.2055     3.6815
C     -2.5960     2.6998     1.2152
C     -2.9655    -0.7157     2.3990
C     -2.6111    -2.1987     2.2088
C     -4.1119    -0.3446     1.4479
H     -4.1632    -0.9062    -3.4017
H     -3.4920     0.6049    -4.1429
H     -4.6501     0.7142    -2.7563
H      1.6018     0.8445     2.0328
H      3.3507    -0.8232     2.2512
H      2.6092    -1.3984     0.7218
H      3.7820     0.1053    -0.4771
H      4.7203     0.4511     0.9627
H      5.2085     3.5662     0.0280
H      5.6222     2.8469    -2.3626
H      4.1657     1.7762    -2.2599
H      5.6018     1.4814    -1.1947
H      4.4126     4.9319    -1.8991
H      3.2780     5.0761    -0.5261
H      2.8551     4.0218    -1.9186
H      2.6322     2.5656     2.9009
H      4.7801     1.4760     3.0259
H      4.9485     3.0883     3.7780
H      5.6049     2.8089     2.1224
H      3.2195     4.8648     3.2923
H      4.0780     4.9861     1.7185
H      2.2810     4.7699     1.7642
H      0.6744    -1.7425     2.4698
H      1.6710    -0.8321     3.6560
H     -0.0636     0.8530     3.9614
H     -0.8231    -0.7714     4.1468
H     -0.9722     2.5986     2.6267
H     -2.9077     3.2796     3.9537
H     -3.8367     1.8082     3.5072
H     -2.3667     1.6759     4.5470
H     -3.6668     2.4288     1.1188
H     -2.0745     2.4192     0.2773
H     -2.5449     3.8069     1.3108
H     -3.3088    -0.5717     3.4451
H     -2.5597    -2.4532     1.1304
H     -3.4080    -2.8265     2.6659
H     -1.6592    -2.4673     2.7033
H     -3.7572    -0.2368     0.4026
H     -4.8953    -1.1320     1.4729
H     -4.6219     0.5798     1.7715
68
{"conf": 11, "E": 140.26, "rms": -1.0, "geom": "OH", "total_charge": 0, "CA_charge": 1, "smiles": "C[C:1]#[6N:2]->[Mn+:3]1(<-[3C-:4]#[O+:5])(<-[4C-:6]#[O+:7])(<-[5H-:8])<-[1N@H:9]([CH2:10][CH2:11][P:12]([CH:13]([CH3:14])[CH3:15])[CH:16]([CH3:17])[CH3:18])[CH2:19][CH2:20][2P:21]->1([CH:22]([CH3:23])[CH3:24])[CH:25]([CH3:26])[CH3:27]", "smiles3D": "C([C:1]#[6N:2]->[Mn+:3]1(<-[3C-:4]#[O+:5])(<-[4C-:6]#[O+:7])(<-[5H-:8])<-[1N@@:9]([C:10]([C:11]([P:12]([C:13]([C:14]([H:37])([H:38])[H:39])([C:15]([H:40])([H:41])[H:42])[H:36])[C:16]([C:17]([H:44])([H:45])[H:46])([C:18]([H:47])([H:48])[H:49])[H:43])([H:34])[H:35])([H:32])[H:33])([H:31])[C:19]([H:50])([H:51])[C:20]([H:52])([H:53])[2P:21]->1([C:22]([C:23]([H:55])([H:56])[H:57])([C:24]([H:58])([H:59])[H:60])[H:54])[C:25]([C:26]([H:62])([H:63])[H:64])([C:27]([H:65])([H:66])[H:67])[H:61])([H:28])([H:29])[H:30]", "smiles3Dx": "C([C:1]#[6N:2]->[Mn+:3]1(<-[3C-:4]#[O+:5])(<-[4C-:6]#[O+:7])(<-[5H-:8])<-[1N@@:9]([C:10]([C:11]([P:12]([C:13]([C:14]([H:37])([H:38])[H:39])([C:15]([H:40])([H:41])[H:42])[H:36])[C:16]([C:17]([H:44])([H:45])[H:46])([C:18]([H:47])([H:48])[H:49])[H:43])([H:34])[H:35])([H:32])[H:33])([H:31])[C:19]([H:50])([H:51])[C:20]([H:52])([H:53])[2P:21]->1([C:22]([C:23]([H:55])([H:56])[H:57])([C:24]([H:58])([H:59])[H:60])[H:54])[C:25]([C:26]([H:62])([H:63])[H:64])([C:27]([H:65])([H:66])[H:67])[H:61])([H:28])([H:29])[H:30]", "dummies": []}
C     -3.8800     3.1082     0.1522
C     -2.7470     2.1903     0.0841
N     -1.7913     1.4230     0.0440
Mn     0.0000     0.0000     0.0000
C      1.3704     1.8121    -0.3237
O      2.1011     2.7547    -0.5001
C      0.2536     0.1578     2.2695
O      0.3882     0.2444     3.4657
H     -1.1503    -1.4201     0.2500
N      1.7272    -1.5030    -0.3640
C      2.5882    -1.6497     0.7316
C      3.3852    -0.4007     1.1231
P      4.5118    -0.7052     2.6137
C      3.8814    -2.0721     3.7574
C      3.9196    -3.4885     3.1424
C      4.6703    -2.0218     5.0649
C      6.3089    -0.9695     2.1039
C      6.4718    -1.7886     0.8164
C      6.9577     0.3974     1.9344
C      2.3506    -1.1791    -1.5986
C      1.4122    -1.3308    -2.8295
P     -0.1127    -0.3997    -2.5810
C     -1.4511    -1.5182    -3.0624
C     -2.8160    -1.0018    -2.5850
C     -1.4763    -1.8079    -4.5689
C     -0.0376     1.0856    -3.6224
C     -1.4148     1.7469    -3.7620
C      0.5500     0.8134    -5.0276
H     -4.4879     3.0081    -0.7649
H     -4.5029     2.8527     1.0324
H     -3.5351     4.1571     0.2588
H      1.3161    -2.3153    -0.4744
H      1.9576    -1.9415     1.5866
H      3.3119    -2.4770     0.5212
H      2.6976     0.4089     1.4220
H      3.9940    -0.0440     0.2692
H      2.8280    -1.8399     4.0087
H      4.6279    -3.5323     2.3005
H      4.2163    -4.2698     3.8924
H      2.9072    -3.7702     2.7522
H      4.6471    -0.9922     5.4772
H      4.2206    -2.7072     5.8182
H      5.7239    -2.3137     4.9002
H      6.8374    -1.5026     2.9179
H      7.5210    -1.7597     0.4474
H      5.8325    -1.4038    -0.0014
H      6.2343    -2.8565     0.9792
H      6.8438     0.9706     2.8749
H      6.4635     0.9725     1.1150
H      8.0383     0.3024     1.7066
H      3.2519    -1.8231    -1.7446
H      2.6972    -0.1293    -1.5730
H      1.9468    -0.9583    -3.7249
H      1.1601    -2.4089    -2.9645
H     -1.2665    -2.4782    -2.5475
H     -2.7331    -0.5401    -1.5766
H     -3.2391    -0.2517    -3.2936
H     -3.5274    -1.8674    -2.5320
H     -1.7155    -0.9173    -5.1804
H     -2.2610    -2.5765    -4.7753
H     -0.5129    -2.2426    -4.9071
H      0.6303     1.8049    -3.1032
H     -1.2914     2.7854    -4.1518
H     -2.0727     1.2010    -4.4766
H     -1.9162     1.8050    -2.7820
H      1.6225     1.1127    -5.0596
H      0.0352     1.4016    -5.8228
H      0.5089    -0.2531    -5.3376
68
{"conf": 12, "E": 108.9, "rms": -1.0, "geom": "OH", "total_charge": 0, "CA_charge": 1, "smiles": "C[C:1]#[6N:2]->[Mn+:3]1(<-[3C-:4]#[O+:5])(<-[4C-:6]#[O+:7])(<-[5H-:8])<-[1N@H:9]([CH2:10][CH2:11][P:12]([CH:13]([CH3:14])[CH3:15])[CH:16]([CH3:17])[CH3:18])[CH2:19][CH2:20][2P:21]->1([CH:22]([CH3:23])[CH3:24])[CH:25]([CH3:26])[CH3:27]", "smiles3D": "C([C:1]#[6N:2]->[Mn+:3]1(<-[3C-:4]#[O+:5])(<-[4C-:6]#[O+:7])(<-[5H-:8])<-[1N@@:9]([C:10]([C:11]([P:12]([C:13]([C:14]([H:37])([H:38])[H:39])([C:15]([H:40])([H:41])[H:42])[H:36])[C:16]([C:17]([H:44])([H:45])[H:46])([C:18]([H:47])([H:48])[H:49])[H:43])([H:34])[H:35])([H:32])[H:33])([H:31])[C:19]([H:50])([H:51])[C:20]([H:52])([H:53])[2P:21]->1([C:22]([C:23]([H:55])([H:56])[H:57])([C:24]([H:58])([H:59])[H:60])[H:54])[C:25]([C:26]([H:62])([H:63])[H:64])([C:27]([H:65])([H:66])[H:67])[H:61])([H:28])([H:29])[H:30]", "smiles3Dx": "C([C:1]#[6N:2]->[Mn+:3]1(<-[3C-:4]#[O+:5])(<-[4C-:6]#[O+:7])(<-[5H-:8])<-[1N@@:9]([C:10]([C:11]([P:12]([C:13]([C:14]([H:37])([H:38])[H:39])([C:15]([H:40])([H:41])[H:42])[H:36])[C:16]([C:17]([H:44])([H:45])[H:46])([C:18]([H:47])([H:48])[H:49])[H:43])([H:34])[H:35])([H:32])[H:33])([H:31])[C:19]([H:50])([H:51])[C:20]([H:52])([H:53])[2P:21]->1([C:22]([C:23]([H:55])([H:56])[H:57])([C:24]([H:58])([H:59])[H:60])[H:54])[C:25]([C:26]([H:62])([H:63])[H:64])([C:27]([H:65])([H:66])[H:67])[H:61])([H:28])([H:29])[H:30]", "dummies": []}
C      2.1860    -4.4657     0.3086
C      1.5471    -3.1546     0.2121
N      1.0083    -2.0526     0.1348
Mn     0.0000     0.0000     0.0000
C     -0.7629    -0.2485     2.1542
O     -1.1606    -0.3695     3.2893
C      1.8443     1.0669     0.8349
O      2.8156     1.6348     1.2699
H      0.6905     0.2154    -1.6918
N     -1.1891     1.9690    -0.2869
C     -1.6708     2.4127     0.9526
C     -2.2834     3.8278     0.9271
P     -4.1582     3.7612     0.9045
C     -4.7897     3.6077     2.6752
C     -3.6751     3.3779     3.7054
C     -5.8111     2.4711     2.7229
C     -4.6204     5.5016     0.3600
C     -3.9662     6.5823     1.2310
C     -6.1435     5.6523     0.3263
C     -2.1741     1.7625    -1.3126
C     -3.1361     0.5516    -1.1307
P     -2.1829    -0.9622    -1.0945
C     -1.9257    -1.4335    -2.8168
C     -0.8225    -2.4941    -2.8998
C     -3.2112    -1.9536    -3.4790
C     -3.1478    -2.2643    -0.2886
C     -2.6972    -2.4633     1.1538
C     -4.6563    -1.9628    -0.3198
H      1.6504    -5.0971     1.0440
H      2.1614    -4.9591    -0.6858
H      3.2405    -4.3411     0.6253
H     -0.5800     2.5827    -0.5927
H     -2.4146     1.6918     1.3460
H     -0.8082     2.4316     1.6518
H     -1.9260     4.3706     0.0287
H     -1.9349     4.4161     1.7973
H     -5.3125     4.5422     2.9568
H     -3.0859     2.4666     3.4729
H     -4.1357     3.2433     4.7093
H     -3.0040     4.2614     3.7667
H     -5.3208     1.4979     2.4900
H     -6.2657     2.4146     3.7368
H     -6.6204     2.6557     1.9855
H     -4.2420     5.6267    -0.6794
H     -2.8577     6.5573     1.1370
H     -4.3019     7.5905     0.9068
H     -4.2301     6.4489     2.3021
H     -6.6047     4.8099    -0.2435
H     -6.5736     5.6639     1.3554
H     -6.4137     6.6027    -0.1780
H     -1.6215     1.6135    -2.2689
H     -2.7918     2.6809    -1.4271
H     -3.6955     0.6683    -0.1778
H     -3.8533     0.5242    -1.9796
H     -1.5907    -0.5363    -3.3819
H     -0.6380    -2.7698    -3.9587
H     -1.0860    -3.4081    -2.3266
H      0.1235    -2.0875    -2.4949
H     -4.0183    -1.1977    -3.4272
H     -3.0174    -2.1502    -4.5567
H     -3.5647    -2.9012    -3.0239
H     -2.9750    -3.2139    -0.8343
H     -2.9731    -1.5783     1.7609
H     -3.2000    -3.3470     1.5975
H     -1.6017    -2.6604     1.1954
H     -4.9919    -1.7198    -1.3444
H     -5.2156    -2.8653     0.0110
H     -4.9315    -1.1333     0.3697
68
{"conf": 13, "E": 121.25, "rms": -1.0, "geom": "OH", "total_charge": 0, "CA_charge": 1, "smiles": "C[C:1]#[6N:2]->[Mn+:3]1(<-[3C-:4]#[O+:5])(<-[4C-:6]#[O+:7])(<-[5H-:8])<-[1N@H:9]([CH2:10][CH2:11][P:12]([CH:13]([CH3:14])[CH3:15])[CH:16]([CH3:17])[CH3:18])[CH2:19][CH2:20][2P:21]->1([CH:22]([CH3:23])[CH3:24])[CH:25]([CH3:26])[CH3:27]", "smiles3D": "C([C:1]#[6N:2]->[Mn+:3]1(<-[3C-:4]#[O+:5])(<-[4C-:6]#[O+:7])(<-[5H-:8])<-[1N@@:9]([C:10]([C:11]([P:12]([C:13]([C:14]([H:37])([H:38])[H:39])([C:15]([H:40])([H:41])[H:42])[H:36])[C:16]([C:17]([H:44])([H:45])[H:46])([C:18]([H:47])([H:48])[H:49])[H:43])([H:34])[H:35])([H:32])[H:33])([H:31])[C:19]([H:50])([H:51])[C:20]([H:52])([H:53])[2P:21]->1([C:22]([C:23]([H:55])([H:56])[H:57])([C:24]([H:58])([H:59])[H:60])[H:54])[C:25]([C:26]([H:62])([H:63])[H:64])([C:27]([H:65])([H:66])[H:67])[H:61])([H:28])([H:29])[H:30]", "smiles3Dx": "C([C:1]#[6N:2]->[Mn+:3]1(<-[3C-:4]#[O+:5])(<-[4C-:6]#[O+:7])(<-[5H-:8])<-[1N@@:9]([C:10]([C:11]([P:12]([C:13]([C:14]([H:37])([H:38])[H:39])([C:15]([H:40])([H:41])[H:42])[H:36])[C:16]([C:17]([H:44])([H:45])[H:46])([C:18]([H:47])([H:48])[H:49])[H:43])([H:34])[H:35])([H:32])[H:33])([H:31])[C:19]([H:50])([H:51])[C:20]([H:52])([H:53])[2P:21]->1([C:22]([C:23]([H:55])([H:56])[H:57])([C:24]([H:58])([H:59])[H:60])[H:54])[C:25]([C:26]([H:62])([H:63])[H:64])([C:27]([H:65])([H:66])[H:67])[H:61])([H:28])([H:29])[H:30]", "dummies": []}
C      1.3415    -2.4226     4.1430
C      0.9410    -1.7344     2.9133
N      0.6061    -1.1445     1.8897
Mn     0.0000     0.0000     0.0000
C     -2.1906    -0.5496     0.4057
O     -3.3448    -0.8337     0.6125
C     -0.3931     1.9224     1.1841
O     -0.6020     2.9337     1.8056
H      1.7343     0.5684    -0.1953
N     -0.4734     0.9811    -2.0282
C     -1.8448     0.8616    -2.3217
C     -2.3108     1.6909    -3.5272
P     -2.1663     3.5174    -3.0954
C     -1.5754     4.5135    -4.5944
C     -0.3854     5.3647    -4.1517
C     -1.1816     3.6375    -5.7892
C     -3.9563     4.0162    -2.7913
C     -3.9948     5.3641    -2.0649
C     -4.8061     4.0510    -4.0712
C      0.4391     0.4082    -2.9732
C      0.3362    -1.1332    -3.2188
P      0.4938    -2.0187    -1.6528
C     -0.5931    -3.4759    -1.6898
C     -1.8467    -3.2644    -0.8490
C     -0.9970    -3.8725    -3.1279
C      2.1697    -2.6922    -1.5532
C      3.2150    -1.5778    -1.5787
C      2.4605    -3.6950    -2.6896
H      2.3540    -2.8630     4.0083
H      1.3608    -1.6955     4.9762
H      0.6080    -3.2229     4.3845
H     -0.2692     1.8649    -1.9450
H     -2.4117     1.2075    -1.4379
H     -2.1064    -0.2013    -2.4899
H     -1.7266     1.4202    -4.4192
H     -3.3629     1.4261    -3.7532
H     -2.3783     5.2040    -4.9256
H      0.4489     4.7179    -3.8162
H     -0.0170     6.0028    -4.9731
H     -0.6827     6.0324    -3.3213
H     -2.0583     3.0393    -6.1381
H     -0.8520     4.2807    -6.6391
H     -0.3465     2.9592    -5.5100
H     -4.3912     3.2437    -2.1200
H     -3.4177     5.2923    -1.1077
H     -5.0496     5.6242    -1.8162
H     -3.5494     6.1647    -2.7037
H     -5.8869     4.1004    -3.8034
H     -4.6542     3.1388    -4.6843
H     -4.5718     4.9374    -4.6931
H      1.4650     0.6228    -2.6028
H      0.3323     0.9209    -3.9549
H     -0.6423    -1.3474    -3.6850
H      1.1445    -1.4489    -3.9175
H     -0.0337    -4.3304    -1.2453
H     -2.4575    -4.2006    -0.8543
H     -2.4755    -2.4566    -1.2943
H     -1.5583    -3.0534     0.2013
H     -1.3757    -4.9113    -3.1224
H     -0.1436    -3.8476    -3.8356
H     -1.8144    -3.2412    -3.5255
H      2.2646    -3.2301    -0.5797
H      3.1284    -0.9441    -2.4828
H      3.1577    -0.9606    -0.6563
H      4.2308    -2.0275    -1.5894
H      3.4909    -4.0966    -2.5785
H      2.4030    -3.2344    -3.6935
H      1.7773    -4.5671    -2.6359
68
{"conf": 14, "E": 110.85, "rms": -1.0, "geom": "OH", "total_charge": 0, "CA_charge": 1, "smiles": "C[C:1]#[6N:2]->[Mn+:3]1(<-[3C-:4]#[O+:5])(<-[4C-:6]#[O+:7])(<-[5H-:8])<-[1N@H:9]([CH2:10][CH2:11][P:12]([CH:13]([CH3:14])[CH3:15])[CH:16]([CH3:17])[CH3:18])[CH2:19][CH2:20][2P:21]->1([CH:22]([CH3:23])[CH3:24])[CH:25]([CH3:26])[CH3:27]", "smiles3D": "C([C:1]#[6N:2]->[Mn+:3]1(<-[3C-:4]#[O+:5])(<-[4C-:6]#[O+:7])(<-[5H-:8])<-[1N@@:9]([C:10]([C:11]([P:12]([C:13]([C:14]([H:37])([H:38])[H:39])([C:15]([H:40])([H:41])[H:42])[H:36])[C:16]([C:17]([H:44])([H:45])[H:46])([C:18]([H:47])([H:48])[H:49])[H:43])([H:34])[H:35])([H:32])[H:33])([H:31])[C:19]([H:50])([H:51])[C:20]([H:52])([H:53])[2P:21]->1([C:22]([C:23]([H:55])([H:56])[H:57])([C:24]([H:58])([H:59])[H:60])[H:54])[C:25]([C:26]([H:62])([H:63])[H:64])([C:27]([H:65])([H:66])[H:67])[H:61])([H:28])([H:29])[H:30]", "smiles3Dx": "C([C:1]#[6N:2]->[Mn+:3]1(<-[3C-:4]#[O+:5])(<-[4C-:6]#[O+:7])(<-[5H-:8])<-[1N@@:9]([C:10]([C:11]([P:12]([C:13]([C:14]([H:37])([H:38])[H:39])([C:15]([H:40])([H:41])[H:42])[H:36])[C:16]([C:17]([H:44])([H:45])[H:46])([C:18]([H:47])([H:48])[H:49])[H:43])([H:34])[H:35])([H:32])[H:33])([H:31])[C:19]([H:50])([H:51])[C:20]([H:52])([H:53])[2P:21]->1([C:22]([C:23]([H:55])([H:56])[H:57])([C:24]([H:58])([H:59])[H:60])[H:54])[C:25]([C:26]([H:62])([H:63])[H:64])([C:27]([H:65])([H:66])[H:67])[H:61])([H:28])([H:29])[H:30]", "dummies": []}
C     -2.2245    -4.4447     0.3448
C     -1.5725    -3.1395     0.2392
N     -1.0245    -2.0428     0.1515
Mn     0.0000     0.0000     0.0000
C     -2.0546     0.9596    -0.3571
O     -3.1360     1.4608    -0.5469
C     -0.2381     0.4121     2.2359
O     -0.3587     0.6262     3.4146
H      1.6081    -0.8107     0.3515
N      1.1615     1.9516    -0.4186
C      0.2508     2.9839    -0.7050
C      0.8855     4.3547    -1.0307
P      0.4036     4.9063    -2.7693
C     -0.7378     6.3451    -2.3449
C     -2.0100     5.8153    -1.6786
C     -1.1082     7.1480    -3.5913
C      1.9152     5.7329    -3.5458
C      1.7433     5.7621    -5.0713
C      3.2162     4.9877    -3.2226
C      2.1121     1.6160    -1.4379
C      1.5398     1.1815    -2.8214
P      0.4005    -0.1896    -2.5876
C      1.1815    -1.7212    -3.1648
C      2.4557    -2.0053    -2.3553
C      1.5176    -1.6715    -4.6690
C     -1.0824     0.1785    -3.5569
C     -0.7738     0.5426    -5.0227
C     -2.0551    -1.0036    -3.5034
H     -2.6480    -4.7361    -0.6407
H     -1.4804    -5.1954     0.6722
H     -3.0474    -4.3909     1.0943
H      1.6168     2.1686     0.3463
H     -0.3894     2.6654    -1.5491
H     -0.4029     3.1099     0.1896
H      0.5306     5.1020    -0.2960
H      1.9735     4.3120    -0.8807
H     -0.2135     7.0162    -1.6373
H     -1.7753     5.2985    -0.7270
H     -2.6904     6.6630    -1.4355
H     -2.5389     5.1058    -2.3547
H     -1.8935     7.8917    -3.3508
H     -1.4878     6.4730    -4.3927
H     -0.2260     7.7170    -3.9559
H      2.0074     6.7746    -3.1680
H      0.8125     6.2794    -5.3634
H      1.7029     4.7295    -5.4745
H      2.5953     6.2958    -5.5502
H      4.0584     5.3707    -3.8409
H      3.1104     3.9062    -3.4284
H      3.5206     5.1472    -2.1730
H      2.8060     2.4647    -1.6001
H      2.7168     0.7682    -1.0460
H      1.0082     2.0431    -3.2841
H      2.3769     0.8736    -3.4810
H      0.4700    -2.5649    -2.9938
H      2.1985    -2.1418    -1.2847
H      3.2009    -1.1777    -2.4640
H      2.9275    -2.9532    -2.7027
H      2.3403    -2.3791    -4.9121
H      0.6408    -2.0182    -5.2593
H      1.8385    -0.6711    -5.0150
H     -1.5818     1.0544    -3.0868
H     -0.6961    -0.3529    -5.6762
H     -1.6215     1.1480    -5.4221
H      0.1420     1.1604    -5.1342
H     -2.3002    -1.2586    -2.4496
H     -3.0013    -0.7349    -4.0138
H     -1.6341    -1.8993    -4.0074
68
{"conf": 15, "E": 120.55, "rms": -1.0, "geom": "OH", "total_charge": 0, "CA_charge": 1, "smiles": "C[C:1]#[6N:2]->[Mn+:3]1(<-[3C-:4]#[O+:5])(<-[4C-:6]#[O+:7])(<-[5H-:8])<-[1N@H:9]([CH2:10][CH2:11][P:12]([CH:13]([CH3:14])[CH3:15])[CH:16]([CH3:17])[CH3:18])[CH2:19][CH2:20][2P:21]->1([CH:22]([CH3:23])[CH3:24])[CH:25]([CH3:26])[CH3:27]", "smiles3D": "C([C:1]#[6N:2]->[Mn+:3]1(<-[3C-:4]#[O+:5])(<-[4C-:6]#[O+:7])(<-[5H-:8])<-[1N@@:9]([C:10]([C:11]([P:12]([C:13]([C:14]([H:37])([H:38])[H:39])([C:15]([H:40])([H:41])[H:42])[H:36])[C:16]([C:17]([H:44])([H:45])[H:46])([C:18]([H:47])([H:48])[H:49])[H:43])([H:34])[H:35])([H:32])[H:33])([H:31])[C:19]([H:50])([H:51])[C:20]([H:52])([H:53])[2P:21]->1([C:22]([C:23]([H:55])([H:56])[H:57])([C:24]([H:58])([H:59])[H:60])[H:54])[C:25]([C:26]([H:62])([H:63])[H:64])([C:27]([H:65])([H:66])[H:67])[H:61])([H:28])([H:29])[H:30]", "smiles3Dx": "C([C:1]#[6N:2]->[Mn+:3]1(<-[3C-:4]#[O+:5])(<-[4C-:6]#[O+:7])(<-[5H-:8])<-[1N@@:9]([C:10]([C:11]([P:12]([C:13]([C:14]([H:37])([H:38])[H:39])([C:15]([H:40])([H:41])[H:42])[H:36])[C:16]([C:17]([H:44])([H:45])[H:46])([C:18]([H:47])([H:48])[H:49])[H:43])([H:34])[H:35])([H:32])[H:33])([H:31])[C:19]([H:50])([H:51])[C:20]([H:52])([H:53])[2P:21]->1([C:22]([C:23]([H:55])([H:56])[H:57])([C:24]([H:58])([H:59])[H:60])[H:54])[C:25]([C:26]([H:62])([H:63])[H:64])([C:27]([H:65])([H:66])[H:67])[H:61])([H:28])([H:29])[H:30]", "dummies": []}
C     -0.0397    -3.6584     3.3779
C     -0.0251    -2.5834     2.3866
N     -0.0124    -1.6821     1.5521
Mn     0.0000     0.0000     0.0000
C      1.5495    -1.1519    -1.2376
O      2.3634    -1.7548    -1.8908
C     -1.6421    -1.0697    -1.1913
O     -2.5036    -1.6369    -1.8189
H     -1.2985     0.8865     0.9553
N      0.2514     1.8614    -1.3537
C     -0.3225     1.6385    -2.6270
C     -1.6729     2.3573    -2.8163
P     -2.8624     1.9669    -1.4210
C     -4.4771     1.4579    -2.2478
C     -5.2354     2.6259    -2.8762
C     -5.3594     0.6722    -1.2792
C     -2.9734     3.5001    -0.3179
C     -3.4808     4.7608    -1.0306
C     -3.7970     3.2102     0.9364
C      1.6343     2.1994    -1.3781
C      2.2316     2.6224    -0.0022
P      1.8113     1.4157     1.2613
C      3.3773     0.6754     1.7883
C      3.1840    -0.2406     3.0083
C      4.0052    -0.1347     0.6453
C      1.1284     2.4144     2.6043
C      2.2162     3.2326     3.3183
C      0.3599     1.5367     3.6046
H      0.6688    -4.4531     3.0699
H     -1.0607    -4.0836     3.4541
H      0.2612    -3.2534     4.3648
H     -0.1750     2.5499    -0.9369
H      0.3600     1.9760    -3.4410
H     -0.4769     0.5537    -2.7565
H     -2.1174     2.0347    -3.7832
H     -1.4900     3.4453    -2.8562
H     -4.2000     0.7629    -3.0684
H     -4.5440     3.2881    -3.4373
H     -6.0012     2.2418    -3.5851
H     -5.7685     3.2107    -2.1014
H     -6.2241     0.2350    -1.8227
H     -4.7811    -0.1635    -0.8299
H     -5.7396     1.3221    -0.4643
H     -1.9398     3.7139     0.0203
H     -3.0526     4.8560    -2.0472
H     -4.5843     4.7741    -1.0983
H     -3.1769     5.6574    -0.4477
H     -3.7018     4.0503     1.6576
H     -3.4326     2.2827     1.4326
H     -4.8695     3.0894     0.6823
H      2.2064     1.3310    -1.7588
H      1.7885     3.0488    -2.0827
H      3.3370     2.7046    -0.0877
H      1.8195     3.6160     0.2738
H      4.0777     1.4921     2.0632
H      3.1104     0.3516     3.9384
H      4.0733    -0.8943     3.1450
H      2.2902    -0.8874     2.8999
H      5.0632    -0.3587     0.8970
H      3.4849    -1.1065     0.5230
H      4.0016     0.4228    -0.3104
H      0.4028     3.1295     2.1526
H      2.9033     2.5892     3.8997
H      1.7370     3.9473     4.0241
H      2.8013     3.8253     2.5844
H     -0.2972     0.8143     3.0790
H     -0.2881     2.1831     4.2345
H      1.0286     0.9824     4.2885
68
{"conf": 16, "E": 111.89, "rms": -1.0, "geom": "OH", "total_charge": 0, "CA_charge": 1, "smiles": "C[C:1]#[6N:2]->[Mn+:3]1(<-[3C-:4]#[O+:5])(<-[4C-:6]#[O+:7])(<-[5H-:8])<-[1N@H:9]([CH2:10][CH2:11][P:12]([CH:13]([CH3:14])[CH3:15])[CH:16]([CH3:17])[CH3:18])[CH2:19][CH2:20][2P:21]->1([CH:22]([CH3:23])[CH3:24])[CH:25]([CH3:26])[CH3:27]", "smiles3D": "C([C:1]#[6N:2]->[Mn+:3]1(<-[3C-:4]#[O+:5])(<-[4C-:6]#[O+:7])(<-[5H-:8])<-[1N@@:9]([C:10]([C:11]([P:12]([C:13]([C:14]([H:37])([H:38])[H:39])([C:15]([H:40])([H:41])[H:42])[H:36])[C:16]([C:17]([H:44])([H:45])[H:46])([C:18]([H:47])([H:48])[H:49])[H:43])([H:34])[H:35])([H:32])[H:33])([H:31])[C:19]([H:50])([H:51])[C:20]([H:52])([H:53])[2P:21]->1([C:22]([C:23]([H:55])([H:56])[H:57])([C:24]([H:58])([H:59])[H:60])[H:54])[C:25]([C:26]([H:62])([H:63])[H:64])([C:27]([H:65])([H:66])[H:67])[H:61])([H:28])([H:29])[H:30]", "smiles3Dx": "C([C:1]#[6N:2]->[Mn+:3]1(<-[3C-:4]#[O+:5])(<-[4C-:6]#[O+:7])(<-[5H-:8])<-[1N@@:9]([C:10]([C:11]([P:12]([C:13]([C:14]([H:37])([H:38])[H:39])([C:15]([H:40])([H:41])[H:42])[H:36])[C:16]([C:17]([H:44])([H:45])[H:46])([C:18]([H:47])([H:48])[H:49])[H:43])([H:34])[H:35])([H:32])[H:33])([H:31])[C:19]([H:50])([H:51])[C:20]([H:52])([H:53])[2P:21]->1([C:22]([C:23]([H:55])([H:56])[H:57])([C:24]([H:58])([H:59])[H:60])[H:54])[C:25]([C:26]([H:62])([H:63])[H:64])([C:27]([H:65])([H:66])[H:67])[H:61])([H:28])([H:29])[H:30]", "dummies": []}
C     -1.3748    -4.2543     2.1898
C     -0.9565    -3.0013     1.5630
N     -0.6149    -1.9519     1.0261
Mn     0.0000     0.0000     0.0000
C      1.3857     0.4505     1.7740
O      2.1140     0.6901     2.7040
C      1.7454    -0.9984    -1.0907
O      2.6645    -1.5335    -1.6609
H     -1.1108    -0.4360    -1.3970
N      0.3461     2.0558    -0.9902
C      1.2544     2.7858    -0.2007
C      1.6297     4.1869    -0.7280
P      1.9008     5.3729     0.7098
C      1.6633     7.0627    -0.0869
C      0.1649     7.3284    -0.2945
C      2.2593     8.1710     0.7899
C      3.7362     5.2433     1.1305
C      4.6657     5.5016    -0.0643
C      4.0364     3.8851     1.7676
C     -0.9633     2.6107    -1.1662
C     -1.7633     2.9166     0.1335
P     -1.9184     1.4074     1.0998
C     -3.5789     0.7222     0.8408
C     -4.6637     1.8097     0.7176
C     -3.9546    -0.2755     1.9404
C     -1.6030     1.8938     2.8143
C     -1.4467     0.6678     3.7289
C     -2.6773     2.8429     3.3553
H     -0.8730    -4.3719     3.1675
H     -1.0974    -5.1017     1.5282
H     -2.4732    -4.2454     2.3333
H      0.7171     1.9161    -1.8186
H      0.8480     2.8771     0.8284
H      2.1844     2.1837    -0.1376
H      2.5312     4.1204    -1.3718
H      0.8389     4.6089    -1.3748
H      2.1661     7.0745    -1.0807
H      0.0214     8.2792    -0.8597
H     -0.3619     7.4017     0.6827
H     -0.3054     6.5105    -0.8826
H      1.8374     8.1339     1.8201
H      2.0391     9.1686     0.3487
H      3.3609     8.0746     0.8474
H      3.9416     6.0202     1.8957
H      4.4110     6.4505    -0.5767
H      5.7140     5.5822     0.2977
H      4.6254     4.6692    -0.7984
H      5.0561     3.8948     2.2073
H      3.9865     3.0767     1.0078
H      3.3018     3.6722     2.5761
H     -1.5549     1.8738    -1.7575
H     -0.9085     3.5355    -1.7700
H     -2.7544     3.3067    -0.1392
H     -1.2362     3.6916     0.7246
H     -3.5558     0.1641    -0.1203
H     -5.6705     1.3806     0.8999
H     -4.6872     2.2002    -0.3216
H     -4.5231     2.6523     1.4174
H     -4.2428     0.2386     2.8813
H     -4.8411    -0.8637     1.6119
H     -3.1324    -0.9965     2.1229
H     -0.6396     2.4432     2.8254
H     -2.4142     0.3372     4.1594
H     -0.9757    -0.1837     3.1873
H     -0.7853     0.9323     4.5846
H     -2.3590     3.2310     4.3485
H     -3.6534     2.3371     3.4949
H     -2.8034     3.7211     2.6874
68
{"conf": 17, "E": 225.81, "rms": -1.0, "geom": "OH", "total_charge": 0, "CA_charge": 1, "smiles": "C[C:1]#[6N:2]->[Mn+:3]1(<-[3C-:4]#[O+:5])(<-[4C-:6]#[O+:7])(<-[5H-:8])<-[1N@H:9]([CH2:10][CH2:11][P:12]([CH:13]([CH3:14])[CH3:15])[CH:16]([CH3:17])[CH3:18])[CH2:19][CH2:20][2P:21]->1([CH:22]([CH3:23])[CH3:24])[CH:25]([CH3:26])[CH3:27]", "smiles3D": "C([C:1]#[6N:2]->[Mn+:3]1(<-[3C-:4]#[O+:5])(<-[4C-:6]#[O+:7])(<-[5H-:8])<-[1N@@:9]([C:10]([C:11]([P:12]([C:13]([C:14]([H:37])([H:38])[H:39])([C:15]([H:40])([H:41])[H:42])[H:36])[C:16]([C:17]([H:44])([H:45])[H:46])([C:18]([H:47])([H:48])[H:49])[H:43])([H:34])[H:35])([H:32])[H:33])([H:31])[C:19]([H:50])([H:51])[C:20]([H:52])([H:53])[2P:21]->1([C:22]([C:23]([H:55])([H:56])[H:57])([C:24]([H:58])([H:59])[H:60])[H:54])[C:25]([C:26]([H:62])([H:63])[H:64])([C:27]([H:65])([H:66])[H:67])[H:61])([H:28])([H:29])[H:30]", "smiles3Dx": "C([C:1]#[6N:2]->[Mn+:3]1(<-[3C-:4]#[O+:5])(<-[4C-:6]#[O+:7])(<-[5H-:8])<-[1N@@:9]([C:10]([C:11]([P:12]([C:13]([C:14]([H:37])([H:38])[H:39])([C:15]([H:40])([H:41])[H:42])[H:36])[C:16]([C:17]([H:44])([H:45])[H:46])([C:18]([H:47])([H:48])[H:49])[H:43])([H:34])[H:35])([H:32])[H:33])([H:31])[C:19]([H:50])([H:51])[C:20]([H:52])([H:53])[2P:21]->1([C:22]([C:23]([H:55])([H:56])[H:57])([C:24]([H:58])([H:59])[H:60])[H:54])[C:25]([C:26]([H:62])([H:63])[H:64])([C:27]([H:65])([H:66])[H:67])[H:61])([H:28])([H:29])[H:30]", "dummies": []}
C      1.9570     1.3678     3.9175
C      1.1412     1.5726     2.7348
N      0.6032     1.3193     1.6967
Mn     0.0000     0.0000     0.0000
C     -1.7123     1.3623    -0.6742
O     -2.6201     2.1045    -0.8743
C      1.3523     1.1825    -1.4802
O      2.0002     1.7705    -2.2999
H      1.3429    -0.9278     0.6472
N     -0.6642    -1.9815    -1.0153
C     -0.0201    -1.9804    -2.3216
C      1.1810    -3.0548    -2.2849
P      2.4528    -2.6675    -0.9298
C      4.1797    -2.2459    -1.5900
C      4.5196    -0.7852    -1.2868
C      4.3399    -2.5581    -3.0793
C      2.6763    -4.2977    -0.0017
C      3.3868    -4.0689     1.3381
C      3.4259    -5.3232    -0.8585
C     -2.0893    -1.9116    -1.0050
C     -2.7037    -1.8063     0.4428
P     -1.5551    -1.2869     1.7193
C     -0.6504    -2.7108     2.3687
C     -0.0170    -2.3985     3.7760
C     -1.5088    -3.9924     2.4768
C     -2.3521    -0.4210     3.0681
C     -2.4164     1.1421     2.9090
C     -3.7572    -0.9598     3.3393
H      2.8081     2.0483     3.9427
H      1.4031     1.2621     4.8412
H      2.3837     0.3740     3.7004
H     -0.4097    -2.6575    -0.4373
H     -0.7059    -2.3153    -3.1323
H      0.3955    -0.9829    -2.5655
H      0.8088    -4.0431    -2.0742
H      1.6785    -3.0579    -3.2811
H      4.8991    -2.8600    -1.0268
H      3.9275    -0.1013    -1.9272
H      4.3128    -0.5354    -0.2218
H      5.5995    -0.6000    -1.4724
H      3.8617    -1.7776    -3.6993
H      3.9057    -3.5387    -3.3349
H      5.4139    -2.5994    -3.3379
H      1.6660    -4.6936     0.2226
H      4.4147    -3.6665     1.1884
H      3.4659    -5.0249     1.9057
H      2.8151    -3.3476     1.9703
H      4.5147    -5.1208    -0.8723
H      3.0547    -5.3154    -1.9005
H      3.2736    -6.3404    -0.4481
H     -2.4424    -2.8072    -1.5360
H     -2.4252    -0.9884    -1.6053
H     -3.1635    -2.7904     0.7099
H     -3.5534    -1.0848     0.3757
H      0.2270    -2.9388     1.7017
H      0.4112    -1.3905     3.7977
H     -0.7438    -2.4904     4.5977
H      0.7973    -3.1118     3.9773
H     -2.5885    -3.8823     2.3562
H     -1.4136    -4.5237     3.4382
H     -1.1491    -4.7365     1.7260
H     -1.7607    -0.5897     3.9923
H     -3.4169     1.5555     3.0469
H     -2.0536     1.4582     1.9163
H     -1.7765     1.6151     3.6540
H     -3.7403    -2.0741     3.3260
H     -4.1054    -0.7020     4.3412
H     -4.4926    -0.5957     2.6064
68
{"conf": 18, "E": 225.79, "rms": -1.0, "geom": "OH", "total_charge": 0, "CA_charge": 1, "smiles": "C[C:1]#[6N:2]->[Mn+:3]1(<-[3C-:4]#[O+:5])(<-[4C-:6]#[O+:7])(<-[5H-:8])<-[1N@H:9]([CH2:10][CH2:11][P:12]([CH:13]([CH3:14])[CH3:15])[CH:16]([CH3:17])[CH3:18])[CH2:19][CH2:20][2P:21]->1([CH:22]([CH3:23])[CH3:24])[CH:25]([CH3:26])[CH3:27]", "smiles3D": "C([C:1]#[6N:2]->[Mn+:3]1(<-[3C-:4]#[O+:5])(<-[4C-:6]#[O+:7])(<-[5H-:8])<-[1N@@:9]([C:10]([C:11]([P:12]([C:13]([C:14]([H:37])([H:38])[H:39])([C:15]([H:40])([H:41])[H:42])[H:36])[C:16]([C:17]([H:44])([H:45])[H:46])([C:18]([H:47])([H:48])[H:49])[H:43])([H:34])[H:35])([H:32])[H:33])([H:31])[C:19]([H:50])([H:51])[C:20]([H:52])([H:53])[2P:21]->1([C:22]([C:23]([H:55])([H:56])[H:57])([C:24]([H:58])([H:59])[H:60])[H:54])[C:25]([C:26]([H:62])([H:63])[H:64])([C:27]([H:65])([H:66])[H:67])[H:61])([H:28])([H:29])[H:30]", "smiles3Dx": "C([C:1]#[6N:2]->[Mn+:3]1(<-[3C-:4]#[O+:5])(<-[4C-:6]#[O+:7])(<-[5H-:8])<-[1N@@:9]([C:10]([C:11]([P:12]([C:13]([C:14]([H:37])([H:38])[H:39])([C:15]([H:40])([H:41])[H:42])[H:36])[C:16]([C:17]([H:44])([H:45])[H:46])([C:18]([H:47])([H:48])[H:49])[H:43])([H:34])[H:35])([H:32])[H:33])([H:31])[C:19]([H:50])([H:51])[C:20]([H:52])([H:53])[2P:21]->1([C:22]([C:23]([H:55])([H:56])[H:57])([C:24]([H:58])([H:59])[H:60])[H:54])[C:25]([C:26]([H:62])([H:63])[H:64])([C:27]([H:65])([H:66])[H:67])[H:61])([H:28])([H:29])[H:30]", "dummies": []}
C     -1.3104    -3.5035     2.8784
C     -1.4134    -2.3668     1.9665
N     -1.1166    -1.5509     1.0966
Mn     0.0000     0.0000     0.0000
C      1.7278    -1.3909     0.2985
O      2.6816    -2.1875     0.2272
C     -0.0277    -0.9996    -1.9625
O      0.0234    -1.5785    -2.9843
H     -1.5721     0.7723    -0.4297
N      1.4306     1.6661    -0.4778
C      1.6649     1.5353    -1.8525
C      2.5012     2.7311    -2.3257
P      4.2764     2.2108    -2.5819
C      4.4625     1.9185    -4.4373
C      5.9148     2.0771    -4.9248
C      3.5103     2.7869    -5.2564
C      5.4080     3.6283    -2.1021
C      6.7610     3.0434    -1.6445
C      4.8689     4.5514    -0.9944
C      2.5142     1.5888     0.4435
C      2.1662     1.6940     1.9375
P      0.4416     1.3928     2.1600
C      0.2605     0.6253     3.7880
C     -1.2227     0.3582     4.1798
C      1.1071    -0.6371     3.9943
C     -0.4542     3.0131     2.3468
C      0.5114     4.1650     2.7497
C     -1.2159     3.4153     1.0858
H     -0.2307    -3.7322     3.0403
H     -1.7252    -4.4455     2.4414
H     -1.7154    -3.4319     3.8849
H      0.9755     2.4357    -0.2764
H      2.1999     0.6275    -1.9985
H      0.7132     1.5053    -2.4451
H      2.0510     3.1498    -3.2069
H      2.4268     3.5191    -1.5640
H      4.1949     0.8684    -4.6584
H      6.4490     2.9191    -4.4440
H      6.5064     1.1552    -4.7074
H      5.9482     2.2413    -6.0385
H      3.4998     3.8332    -4.8817
H      3.7688     2.7781    -6.3461
H      2.4883     2.3695    -5.1603
H      5.5880     4.2701    -2.9840
H      7.5894     3.8012    -1.7599
H      6.7314     2.7273    -0.5686
H      7.0399     2.1444    -2.2369
H      5.5401     5.4370    -0.8911
H      3.8991     5.0168    -1.2590
H      4.8333     4.0555     0.0108
H      3.1928     2.3496     0.1799
H      3.0390     0.6075     0.2912
H      2.7678     0.9815     2.5473
H      2.4157     2.7110     2.3087
H      0.6447     1.3827     4.5152
H     -1.8717     0.5313     3.2908
H     -1.4131    -0.7034     4.5587
H     -1.5956     1.0434     4.9660
H      1.8293    -0.5579     4.8447
H      1.7090    -0.8596     3.0701
H      0.4832    -1.5513     4.2220
H     -1.2208     2.9069     3.1619
H      1.2045     4.4151     1.9268
H     -0.1093     5.0741     2.9292
H      1.0402     3.9688     3.6924
H     -0.8619     4.4089     0.7369
H     -1.1186     2.6687     0.2995
H     -2.3157     3.5464     1.3041
68
{"conf": 19, "E": 236.79, "rms": -1.0, "geom": "OH", "total_charge": 0, "CA_charge": 1, "smiles": "C[C:1]#[6N:2]->[Mn+:3]1(<-[3C-:4]#[O+:5])(<-[4C-:6]#[O+:7])(<-[5H-:8])<-[1N@H:9]([CH2:10][CH2:11][P:12]([CH:13]([CH3:14])[CH3:15])[CH:16]([CH3:17])[CH3:18])[CH2:19][CH2:20][2P:21]->1([CH:22]([CH3:23])[CH3:24])[CH:25]([CH3:26])[CH3:27]", "smiles3D": "C([C:1]#[6N:2]->[Mn+:3]1(<-[3C-:4]#[O+:5])(<-[4C-:6]#[O+:7])(<-[5H-:8])<-[1N@@:9]([C:10]([C:11]([P:12]([C:13]([C:14]([H:37])([H:38])[H:39])([C:15]([H:40])([H:41])[H:42])[H:36])[C:16]([C:17]([H:44])([H:45])[H:46])([C:18]([H:47])([H:48])[H:49])[H:43])([H:34])[H:35])([H:32])[H:33])([H:31])[C:19]([H:50])([H:51])[C:20]([H:52])([H:53])[2P:21]->1([C:22]([C:23]([H:55])([H:56])[H:57])([C:24]([H:58])([H:59])[H:60])[H:54])[C:25]([C:26]([H:62])([H:63])[H:64])([C:27]([H:65])([H:66])[H:67])[H:61])([H:28])([H:29])[H:30]", "smiles3Dx": "C([C:1]#[6N:2]->[Mn+:3]1(<-[3C-:4]#[O+:5])(<-[4C-:6]#[O+:7])(<-[5H-:8])<-[1N@@:9]([C:10]([C:11]([P:12]([C:13]([C:14]([H:37])([H:38])[H:39])([C:15]([H:40])([H:41])[H:42])[H:36])[C:16]([C:17]([H:44])([H:45])[H:46])([C:18]([H:47])([H:48])[H:49])[H:43])([H:34])[H:35])([H:32])[H:33])([H:31])[C:19]([H:50])([H:51])[C:20]([H:52])([H:53])[2P:21]->1([C:22]([C:23]([H:55])([H:56])[H:57])([C:24]([H:58])([H:59])[H:60])[H:54])[C:25]([C:26]([H:62])([H:63])[H:64])([C:27]([H:65])([H:66])[H:67])[H:61])([H:28])([H:29])[H:30]", "dummies": []}
C     -3.9032     2.0657     1.7213
C     -3.0192     1.3002     0.9557
N     -2.0597     0.7482     0.4885
Mn     0.0000     0.0000     0.0000
C      0.4714     0.7641     2.2091
O      0.8339     0.9339     3.3692
C     -0.0622    -2.1536     1.0908
O      0.0278    -3.1057     1.7856
H     -0.5529    -0.8284    -1.6262
N      2.3218     0.1476    -0.4274
C      2.8581    -1.0642    -0.0782
C      2.4883    -2.1488    -1.1029
P      2.9199    -1.6656    -2.8537
C      4.7769    -1.3751    -2.8571
C      5.5904    -2.6300    -2.4396
C      5.1830    -0.7698    -4.2185
C      2.3202    -3.0026    -4.0105
C      1.0442    -2.4748    -4.6691
C      3.3544    -3.3776    -5.0838
C      2.7947     1.2825     0.2341
C      2.0569     2.7013    -0.0335
P      0.5259     2.3831    -1.0174
C      0.9199     2.4032    -2.8171
C      0.4969     1.0614    -3.4677
C      2.4187     2.6837    -3.1142
C     -0.5889     3.7853    -0.7265
C     -1.9232     3.5016    -1.4638
C     -0.8454     4.0338     0.7878
H     -3.1183     2.5304     2.3814
H     -4.3375     2.8097     1.0005
H     -4.5376     1.2993     2.2977
H      2.4818     0.2973    -1.3378
H      4.0203    -0.9874    -0.0443
H      2.5192    -1.3202     0.9161
H      2.9542    -3.1139    -0.8282
H      1.3731    -2.3815    -1.0675
H      4.9818    -0.5888    -2.0876
H      6.1346    -2.4350    -1.4816
H      6.3588    -2.9328    -3.1816
H      4.9454    -3.5194    -2.2921
H      4.3103    -0.6852    -4.9013
H      5.5679     0.2631    -4.0694
H      5.9444    -1.3607    -4.7609
H      2.0844    -3.9034    -3.4105
H      0.6192    -3.2304    -5.3544
H      0.2789    -2.1938    -3.9105
H      1.2738    -1.5596    -5.2556
H      4.3809    -3.4031    -4.6819
H      3.3637    -2.6456    -5.9191
H      3.1533    -4.3932    -5.4777
H      3.8794     1.4599    -0.0713
H      2.8433     1.0923     1.3511
H      1.6806     3.0757     0.9378
H      2.7286     3.4176    -0.4781
H      0.3314     3.2290    -3.3045
H     -0.5728     1.0689    -3.7850
H      0.7758     0.1660    -2.8845
H      1.0768     0.7841    -4.3601
H      2.8330     1.9861    -3.8795
H      2.4760     3.7343    -3.4876
H      3.1290     2.4542    -2.2943
H     -0.1872     4.8005    -1.1610
H     -2.0394     2.4319    -1.7967
H     -1.9822     4.1371    -2.3517
H     -2.8092     3.6822    -0.8529
H     -1.8504     4.4181     1.0078
H     -0.7076     3.1265     1.4431
H     -0.1645     4.8230     1.1669
68
{"conf": 20, "E": 104.38, "rms": -1.0, "geom": "OH", "total_charge": 0, "CA_charge": 1, "smiles": "C[C:1]#[6N:2]->[Mn+:3]1(<-[3C-:4]#[O+:5])(<-[4C-:6]#[O+:7])(<-[5H-:8])<-[1N@H:9]([CH2:10][CH2:11][P:12]([CH:13]([CH3:14])[CH3:15])[CH:16]([CH3:17])[CH3:18])[CH2:19][CH2:20][2P:21]->1([CH:22]([CH3:23])[CH3:24])[CH:25]([CH3:26])[CH3:27]", "smiles3D": "C([C:1]#[6N:2]->[Mn+:3]1(<-[3C-:4]#[O+:5])(<-[4C-:6]#[O+:7])(<-[5H-:8])<-[1N@@:9]([C:10]([C:11]([P:12]([C:13]([C:14]([H:37])([H:38])[H:39])([C:15]([H:40])([H:41])[H:42])[H:36])[C:16]([C:17]([H:44])([H:45])[H:46])([C:18]([H:47])([H:48])[H:49])[H:43])([H:34])[H:35])([H:32])[H:33])([H:31])[C:19]([H:50])([H:51])[C:20]([H:52])([H:53])[2P:21]->1([C:22]([C:23]([H:55])([H:56])[H:57])([C:24]([H:58])([H:59])[H:60])[H:54])[C:25]([C:26]([H:62])([H:63])[H:64])([C:27]([H:65])([H:66])[H:67])[H:61])([H:28])([H:29])[H:30]", "smiles3Dx": "C([C:1]#[6N:2]->[Mn+:3]1(<-[3C-:4]#[O+:5])(<-[4C-:6]#[O+:7])(<-[5H-:8])<-[1N@@:9]([C:10]([C:11]([P:12]([C:13]([C:14]([H:37])([H:38])[H:39])([C:15]([H:40])([H:41])[H:42])[H:36])[C:16]([C:17]([H:44])([H:45])[H:46])([C:18]([H:47])([H:48])[H:49])[H:43])([H:34])[H:35])([H:32])[H:33])([H:31])[C:19]([H:50])([H:51])[C:20]([H:52])([H:53])[2P:21]->1([C:22]([C:23]([H:55])([H:56])[H:57])([C:24]([H:58])([H:59])[H:60])[H:54])[C:25]([C:26]([H:62])([H:63])[H:64])([C:27]([H:65])([H:66])[H:67])[H:61])([H:28])([H:29])[H:30]", "dummies": []}
C     -2.7058    -4.0888     0.8513
C     -1.9104    -2.8889     0.6003
N     -1.2429    -1.8796     0.3874
Mn     0.0000     0.0000     0.0000
C     -1.8780     1.1197    -0.6840
O     -2.8672     1.7138    -1.0344
C     -0.4166     0.7460     2.1284
O     -0.6384     1.1330     3.2486
H      1.4771    -0.8357     0.6850
N      1.3093     1.7659    -0.7337
C      1.0587     2.9434     0.0193
C      2.3184     3.5201     0.6892
P      2.8667     2.4303     2.1152
C      4.6671     2.0427     1.7202
C      4.7553     1.1135     0.5085
C      5.3402     1.3793     2.9255
C      2.9463     3.6089     3.5897
C      3.9238     4.7730     3.3803
C      1.5472     4.1340     3.9291
C      1.0901     1.9424    -2.1356
C      1.4600     0.7356    -3.0462
P      0.6923    -0.7653    -2.4283
C      1.9470    -2.0668    -2.5557
C      2.4090    -2.2476    -4.0129
C      3.1655    -1.7741    -1.6662
C     -0.5997    -1.1904    -3.6208
C     -1.7419    -0.1727    -3.5991
C     -1.1596    -2.5913    -3.3355
H     -3.4465    -4.2170     0.0359
H     -2.0414    -4.9753     0.8887
H     -3.2368    -3.9836     1.8202
H      2.1713     1.4998    -0.6240
H      0.6151     3.7443    -0.6182
H      0.3208     2.7113     0.8013
H      3.1307     3.6206    -0.0589
H      2.0781     4.5371     1.0566
H      5.2007     2.9823     1.4766
H      5.8035     0.7831     0.3445
H      4.4325     1.6399    -0.4094
H      4.1207     0.2167     0.6581
H      5.3516     2.0626     3.7988
H      6.3965     1.1300     2.6851
H      4.8024     0.4450     3.2052
H      3.2963     3.0210     4.4635
H      4.9669     4.3993     3.3112
H      3.6876     5.3481     2.4624
H      3.8798     5.4669     4.2489
H      1.2072     4.8826     3.1812
H      1.5599     4.6182     4.9284
H      0.8145     3.3016     3.9530
H      0.0171     2.1786    -2.2920
H      1.6869     2.8184    -2.4832
H      1.1060     0.9355    -4.0797
H      2.5580     0.6241    -3.0644
H      1.4959    -3.0207    -2.2097
H      2.7613    -1.2936    -4.4566
H      3.2423    -2.9820    -4.0626
H      1.5916    -2.6591    -4.6393
H      3.6867    -0.8358    -1.9401
H      2.8833    -1.7446    -0.6015
H      3.9016    -2.5998    -1.7647
H     -0.1572    -1.1868    -4.6386
H     -1.3634     0.8668    -3.6096
H     -2.4042    -0.3413    -2.7282
H     -2.3644    -0.3033    -4.5096
H     -1.9923    -2.8186    -4.0362
H     -1.5437    -2.6629    -2.2973
H     -0.3874    -3.3719    -3.4883
68
{"conf": 21, "E": 122.67, "rms": -1.0, "geom": "OH", "total_charge": 0, "CA_charge": 1, "smiles": "C[C:1]#[6N:2]->[Mn+:3]1(<-[3C-:4]#[O+:5])(<-[4C-:6]#[O+:7])(<-[5H-:8])<-[1N@H:9]([CH2:10][CH2:11][P:12]([CH:13]([CH3:14])[CH3:15])[CH:16]([CH3:17])[CH3:18])[CH2:19][CH2:20][2P:21]->1([CH:22]([CH3:23])[CH3:24])[CH:25]([CH3:26])[CH3:27]", "smiles3D": "C([C:1]#[6N:2]->[Mn+:3]1(<-[3C-:4]#[O+:5])(<-[4C-:6]#[O+:7])(<-[5H-:8])<-[1N@@:9]([C:10]([C:11]([P:12]([C:13]([C:14]([H:37])([H:38])[H:39])([C:15]([H:40])([H:41])[H:42])[H:36])[C:16]([C:17]([H:44])([H:45])[H:46])([C:18]([H:47])([H:48])[H:49])[H:43])([H:34])[H:35])([H:32])[H:33])([H:31])[C:19]([H:50])([H:51])[C:20]([H:52])([H:53])[2P:21]->1([C:22]([C:23]([H:55])([H:56])[H:57])([C:24]([H:58])([H:59])[H:60])[H:54])[C:25]([C:26]([H:62])([H:63])[H:64])([C:27]([H:65])([H:66])[H:67])[H:61])([H:28])([H:29])[H:30]", "smiles3Dx": "C([C:1]#[6N:2]->[Mn+:3]1(<-[3C-:4]#[O+:5])(<-[4C-:6]#[O+:7])(<-[5H-:8])<-[1N@@:9]([C:10]([C:11]([P:12]([C:13]([C:14]([H:37])([H:38])[H:39])([C:15]([H:40])([H:41])[H:42])[H:36])[C:16]([C:17]([H:44])([H:45])[H:46])([C:18]([H:47])([H:48])[H:49])[H:43])([H:34])[H:35])([H:32])[H:33])([H:31])[C:19]([H:50])([H:51])[C:20]([H:52])([H:53])[2P:21]->1([C:22]([C:23]([H:55])([H:56])[H:57])([C:24]([H:58])([H:59])[H:60])[H:54])[C:25]([C:26]([H:62])([H:63])[H:64])([C:27]([H:65])([H:66])[H:67])[H:61])([H:28])([H:29])[H:30]", "dummies": []}
C     -0.2141     4.3024     2.5143
C     -0.2086     3.0658     1.7228
N     -0.1655     2.0097     1.0920
Mn     0.0000     0.0000     0.0000
C      1.8578    -0.4167     1.2705
O      2.8333    -0.6106     1.9545
C     -1.3185    -0.9527     1.6137
O     -2.0297    -1.4294     2.4615
H     -1.5384     0.3497    -0.9308
N      0.3762    -1.8959    -1.3071
C      0.1582    -3.1386    -0.6088
C      1.3852    -3.9775    -0.1232
P      1.7572    -3.7414     1.7055
C      3.4985    -4.4252     1.9743
C      4.5441    -3.5506     1.2754
C      3.6383    -5.8854     1.5340
C      0.6576    -4.9117     2.6999
C      0.0762    -6.0696     1.8739
C     -0.4753    -4.1252     3.3486
C      1.6408    -1.7462    -1.9594
C      1.7608    -0.5144    -2.9032
P      1.4261     0.9919    -1.9815
C      3.0070     1.7681    -1.5539
C      4.1358     0.7481    -1.3409
C      2.8540     2.6147    -0.2829
C      0.6384     2.1150    -3.1702
C     -0.6944     1.5518    -3.6923
C      0.4044     3.4916    -2.5364
H     -0.9621     5.0117     2.0979
H     -0.4702     4.0741     3.5671
H      0.7968     4.7678     2.4882
H     -0.2632    -1.8437    -1.9664
H     -0.4293    -3.8075    -1.2938
H     -0.4864    -2.9331     0.2613
H      1.1720    -5.0486    -0.3015
H      2.3054    -3.8034    -0.7005
H      3.7011    -4.3764     3.0673
H      4.4386    -3.6030     0.1750
H      5.5648    -3.8916     1.5490
H      4.4488    -2.4976     1.6015
H      4.6937    -6.2165     1.6471
H      3.3396    -6.0093     0.4744
H      3.0203    -6.5399     2.1792
H      1.2750    -5.3409     3.5183
H      0.8770    -6.6512     1.3773
H     -0.4779    -6.7635     2.5416
H     -0.6281    -5.6910     1.1041
H     -1.0175    -4.7650     4.0808
H     -1.1968    -3.7897     2.5778
H     -0.0742    -3.2405     3.8928
H      2.4289    -1.6653    -1.1832
H      1.8397    -2.6568    -2.5698
H      2.7681    -0.4796    -3.3491
H      1.0283    -0.6307    -3.7173
H      3.3038     2.4435    -2.3832
H      4.4627     0.2887    -2.2929
H      3.8469    -0.0326    -0.6175
H      5.0339     1.2612    -0.9368
H      1.9975     3.3108    -0.3406
H      2.7043     1.9734     0.6075
H      3.7683     3.2219    -0.1194
H      1.3263     2.2423    -4.0348
H     -1.3721     1.2749    -2.8665
H     -0.5457     0.6850    -4.3637
H     -1.2113     2.3206    -4.3107
H     -0.1892     4.1410    -3.2153
H     -0.1414     3.3911    -1.5703
H      1.3671     4.0126    -2.3761
68
{"conf": 22, "E": 118.81, "rms": -1.0, "geom": "OH", "total_charge": 0, "CA_charge": 1, "smiles": "C[C:1]#[6N:2]->[Mn+:3]1(<-[3C-:4]#[O+:5])(<-[4C-:6]#[O+:7])(<-[5H-:8])<-[1N@H:9]([CH2:10][CH2:11][P:12]([CH:13]([CH3:14])[CH3:15])[CH:16]([CH3:17])[CH3:18])[CH2:19][CH2:20][2P:21]->1([CH:22]([CH3:23])[CH3:24])[CH:25]([CH3:26])[CH3:27]", "smiles3D": "C([C:1]#[6N:2]->[Mn+:3]1(<-[3C-:4]#[O+:5])(<-[4C-:6]#[O+:7])(<-[5H-:8])<-[1N@@:9]([C:10]([C:11]([P:12]([C:13]([C:14]([H:37])([H:38])[H:39])([C:15]([H:40])([H:41])[H:42])[H:36])[C:16]([C:17]([H:44])([H:45])[H:46])([C:18]([H:47])([H:48])[H:49])[H:43])([H:34])[H:35])([H:32])[H:33])([H:31])[C:19]([H:50])([H:51])[C:20]([H:52])([H:53])[2P:21]->1([C:22]([C:23]([H:55])([H:56])[H:57])([C:24]([H:58])([H:59])[H:60])[H:54])[C:25]([C:26]([H:62])([H:63])[H:64])([C:27]([H:65])([H:66])[H:67])[H:61])([H:28])([H:29])[H:30]", "smiles3Dx": "C([C:1]#[6N:2]->[Mn+:3]1(<-[3C-:4]#[O+:5])(<-[4C-:6]#[O+:7])(<-[5H-:8])<-[1N@@:9]([C:10]([C:11]([P:12]([C:13]([C:14]([H:37])([H:38])[H:39])([C:15]([H:40])([H:41])[H:42])[H:36])[C:16]([C:17]([H:44])([H:45])[H:46])([C:18]([H:47])([H:48])[H:49])[H:43])([H:34])[H:35])([H:32])[H:33])([H:31])[C:19]([H:50])([H:51])[C:20]([H:52])([H:53])[2P:21]->1([C:22]([C:23]([H:55])([H:56])[H:57])([C:24]([H:58])([H:59])[H:60])[H:54])[C:25]([C:26]([H:62])([H:63])[H:64])([C:27]([H:65])([H:66])[H:67])[H:61])([H:28])([H:29])[H:30]", "dummies": []}
C      4.9825    -0.1541    -0.0366
C      3.5173    -0.0981    -0.0449
N      2.2882    -0.0561    -0.0418
Mn     0.0000     0.0000     0.0000
C     -0.0335    -1.2516    -1.9204
O     -0.0550    -1.9072    -2.9326
C      0.0361    -1.8783     1.3112
O      0.0628    -2.8646     2.0040
H      0.0841     1.0067     1.5385
N     -2.3277     0.2737     0.0008
C     -2.9898    -0.8073    -0.6314
C     -2.7923    -2.1567     0.0631
P     -4.1698    -3.3805    -0.3458
C     -3.8987    -4.7838     0.9025
C     -5.2033    -5.5762     1.0614
C     -3.4596    -4.2674     2.2759
C     -3.5622    -4.1327    -1.9754
C     -3.8838    -3.2052    -3.1547
C     -4.2065    -5.4977    -2.2338
C     -2.7385     1.5281    -0.6121
C     -1.7320     2.7082    -0.5682
P     -0.1935     2.2240    -1.3460
C     -0.5102     2.0366    -3.1256
C      0.7960     2.0267    -3.9286
C     -1.4591     3.1127    -3.6770
C      0.9990     3.5289    -0.9503
C      0.5964     4.8869    -1.5413
C      2.4202     3.1538    -1.4010
H      5.3852     0.7356     0.4912
H      5.3133    -1.0705     0.4930
H      5.3663    -0.1646    -1.0780
H     -2.5868     0.2997     0.8810
H     -4.0827    -0.5961    -0.6715
H     -2.6138    -0.8797    -1.6678
H     -2.7989    -1.9596     1.1541
H     -1.8335    -2.6109    -0.2346
H     -3.0990    -5.4597     0.5319
H     -6.0378    -4.8860     1.3286
H     -5.1011    -6.3431     1.8554
H     -5.4711    -6.1074     0.1318
H     -2.4157    -3.9029     2.2380
H     -3.4726    -5.0861     3.0242
H     -4.1331    -3.4546     2.6322
H     -2.4625    -4.2746    -1.9218
H     -4.9523    -2.8882    -3.1228
H     -3.6843    -3.7173    -4.1216
H     -3.2253    -2.3177    -3.1444
H     -3.9367    -5.8744    -3.2455
H     -3.8325    -6.2525    -1.5116
H     -5.3146    -5.4210    -2.1703
H     -3.6724     1.8683    -0.0995
H     -3.0021     1.3623    -1.6856
H     -1.5298     2.9753     0.4920
H     -2.1649     3.5885    -1.0821
H     -1.0057     1.0503    -3.2713
H      1.5382     1.3419    -3.4598
H      1.2128     3.0504    -4.0310
H      0.5921     1.6430    -4.9534
H     -1.0802     4.1378    -3.5293
H     -2.4714     3.0319    -3.2368
H     -1.5917     2.9620    -4.7706
H      1.0132     3.6333     0.1576
H      0.7590     4.9265    -2.6335
H     -0.4546     5.1360    -1.3004
H      1.2350     5.6782    -1.0910
H      3.1571     3.5943    -0.6947
H      2.6669     3.5490    -2.4053
H      2.5740     2.0623    -1.4126
68
{"conf": 23, "E": 318.37, "rms": -1.0, "geom": "OH", "total_charge": 0, "CA_charge": 1, "smiles": "C[C:1]#[6N:2]->[Mn+:3]1(<-[3C-:4]#[O+:5])(<-[4C-:6]#[O+:7])(<-[5H-:8])<-[1N@H:9]([CH2:10][CH2:11][P:12]([CH:13]([CH3:14])[CH3:15])[CH:16]([CH3:17])[CH3:18])[CH2:19][CH2:20][2P:21]->1([CH:22]([CH3:23])[CH3:24])[CH:25]([CH3:26])[CH3:27]", "smiles3D": "C([C:1]#[6N:2]->[Mn+:3]1(<-[3C-:4]#[O+:5])(<-[4C-:6]#[O+:7])(<-[5H-:8])<-[1N@@:9]([C:10]([C:11]([P:12]([C:13]([C:14]([H:37])([H:38])[H:39])([C:15]([H:40])([H:41])[H:42])[H:36])[C:16]([C:17]([H:44])([H:45])[H:46])([C:18]([H:47])([H:48])[H:49])[H:43])([H:34])[H:35])([H:32])[H:33])([H:31])[C:19]([H:50])([H:51])[C:20]([H:52])([H:53])[2P:21]->1([C:22]([C:23]([H:55])([H:56])[H:57])([C:24]([H:58])([H:59])[H:60])[H:54])[C:25]([C:26]([H:62])([H:63])[H:64])([C:27]([H:65])([H:66])[H:67])[H:61])([H:28])([H:29])[H:30]", "smiles3Dx": "C([C:1]#[6N:2]->[Mn+:3]1(<-[3C-:4]#[O+:5])(<-[4C-:6]#[O+:7])(<-[5H-:8])<-[1N@@:9]([C:10]([C:11]([P:12]([C:13]([C:14]([H:37])([H:38])[H:39])([C:15]([H:40])([H:41])[H:42])[H:36])[C:16]([C:17]([H:44])([H:45])[H:46])([C:18]([H:47])([H:48])[H:49])[H:43])([H:34])[H:35])([H:32])[H:33])([H:31])[C:19]([H:50])([H:51])[C:20]([H:52])([H:53])[2P:21]->1([C:22]([C:23]([H:55])([H:56])[H:57])([C:24]([H:58])([H:59])[H:60])[H:54])[C:25]([C:26]([H:62])([H:63])[H:64])([C:27]([H:65])([H:66])[H:67])[H:61])([H:28])([H:29])[H:30]", "dummies": []}
C     -4.5127     0.9731    -1.8742
C     -3.1964     0.6934    -1.3180
N     -2.0819     0.4544    -0.8533
Mn     0.0000     0.0000     0.0000
C     -1.1143    -1.8306     0.8272
O     -1.6978    -2.8104     1.2259
C     -0.9736     1.8844     0.8458
O     -1.5091     2.9039     1.2033
H      0.8780     1.3766    -0.8518
N      2.0985    -0.5506     0.7872
C      2.7217    -1.2040    -0.2897
C      1.6405    -1.8543    -1.1523
P      2.1956    -2.1883    -2.9222
C      2.0335    -0.4355    -3.6539
C      1.3430    -0.3872    -5.0197
C      3.4194     0.2089    -3.7860
C      0.7396    -3.2075    -3.5760
C      1.0990    -3.8079    -4.9411
C      0.3739    -4.3502    -2.6165
C      2.0018    -1.3171     1.9675
C      1.5494    -0.4733     3.1667
P      0.2811     0.6840     2.6379
C     -1.0466     0.4320     3.8592
C     -2.0419     1.6053     3.8975
C     -1.8092    -0.8664     3.6219
C      1.0006     2.3205     3.0062
C      1.4168     2.4646     4.4860
C      2.2056     2.6057     2.1062
H     -5.1265     1.4923    -1.0971
H     -5.0086     0.0159    -2.1588
H     -4.4113     1.6277    -2.7638
H      2.5563     0.2170     0.9621
H      3.4473    -1.9818     0.0437
H      3.2687    -0.4615    -0.8966
H      1.3736    -2.8054    -0.6557
H      0.7431    -1.2120    -1.1680
H      1.4250     0.1842    -2.9635
H      0.3305    -0.8263    -4.9813
H      1.9509    -0.8925    -5.7946
H      1.2147     0.6647    -5.3387
H      4.0752    -0.4097    -4.4346
H      3.3313     1.2293    -4.2240
H      3.9117     0.3160    -2.8049
H     -0.1525    -2.5591    -3.6782
H      1.3500    -3.0349    -5.6847
H      0.2408    -4.3811    -5.3476
H      1.9677    -4.4853    -4.8502
H     -0.3095    -5.0728    -3.1156
H      1.2897    -4.8884    -2.2819
H     -0.1785    -3.9513    -1.7410
H      1.2727    -2.1365     1.8082
H      2.9912    -1.7690     2.2165
H      1.1508    -1.1347     3.9610
H      2.4261     0.0653     3.5562
H     -0.5724     0.3517     4.8587
H     -2.6660     1.6335     2.9800
H     -2.7348     1.4588     4.7556
H     -1.5423     2.5840     4.0598
H     -2.4707    -1.0671     4.4961
H     -2.4638    -0.7712     2.7351
H     -1.1075    -1.7228     3.5347
H      0.2413     3.0951     2.8003
H      1.7020     3.5216     4.6708
H      2.2938     1.8431     4.7652
H      0.5767     2.2420     5.1815
H      3.0672     1.9560     2.3498
H      2.5373     3.6571     2.2434
H      1.9351     2.4866     1.0414
68
{"conf": 24, "E": 127.63, "rms": -1.0, "geom": "OH", "total_charge": 0, "CA_charge": 1, "smiles": "C[C:1]#[6N:2]->[Mn+:3]1(<-[3C-:4]#[O+:5])(<-[4C-:6]#[O+:7])(<-[5H-:8])<-[1N@H:9]([CH2:10][CH2:11][P:12]([CH:13]([CH3:14])[CH3:15])[CH:16]([CH3:17])[CH3:18])[CH2:19][CH2:20][2P:21]->1([CH:22]([CH3:23])[CH3:24])[CH:25]([CH3:26])[CH3:27]", "smiles3D": "C([C:1]#[6N:2]->[Mn+:3]1(<-[3C-:4]#[O+:5])(<-[4C-:6]#[O+:7])(<-[5H-:8])<-[1N@@:9]([C:10]([C:11]([P:12]([C:13]([C:14]([H:37])([H:38])[H:39])([C:15]([H:40])([H:41])[H:42])[H:36])[C:16]([C:17]([H:44])([H:45])[H:46])([C:18]([H:47])([H:48])[H:49])[H:43])([H:34])[H:35])([H:32])[H:33])([H:31])[C:19]([H:50])([H:51])[C:20]([H:52])([H:53])[2P:21]->1([C:22]([C:23]([H:55])([H:56])[H:57])([C:24]([H:58])([H:59])[H:60])[H:54])[C:25]([C:26]([H:62])([H:63])[H:64])([C:27]([H:65])([H:66])[H:67])[H:61])([H:28])([H:29])[H:30]", "smiles3Dx": "C([C:1]#[6N:2]->[Mn+:3]1(<-[3C-:4]#[O+:5])(<-[4C-:6]#[O+:7])(<-[5H-:8])<-[1N@@:9]([C:10]([C:11]([P:12]([C:13]([C:14]([H:37])([H:38])[H:39])([C:15]([H:40])([H:41])[H:42])[H:36])[C:16]([C:17]([H:44])([H:45])[H:46])([C:18]([H:47])([H:48])[H:49])[H:43])([H:34])[H:35])([H:32])[H:33])([H:31])[C:19]([H:50])([H:51])[C:20]([H:52])([H:53])[2P:21]->1([C:22]([C:23]([H:55])([H:56])[H:57])([C:24]([H:58])([H:59])[H:60])[H:54])[C:25]([C:26]([H:62])([H:63])[H:64])([C:27]([H:65])([H:66])[H:67])[H:61])([H:28])([H:29])[H:30]", "dummies": []}
C     -2.3045    -0.5680    -4.3699
C     -1.5950    -0.3767    -3.1134
N     -1.0214    -0.2389    -2.0371
Mn     0.0000     0.0000     0.0000
C     -2.0677     0.3457     0.9320
O     -3.1529     0.5246     1.4271
C     -0.3032    -2.2189     0.4751
O     -0.4677    -3.3872     0.7210
H      1.6263    -0.4257    -0.7238
N      1.0274     0.6497     1.9696
C      0.9646    -0.3527     2.9657
C      1.9852    -1.5117     2.8282
P      3.6416    -1.0052     2.1044
C      4.3662     0.2371     3.3189
C      5.3813     1.1240     2.5988
C      4.9665    -0.4126     4.5683
C      4.6417    -2.5928     1.9034
C      6.0801    -2.2907     1.4798
C      4.5978    -3.5110     3.1307
C      0.4350     1.8916     2.3594
C      0.6990     3.0852     1.3909
P      0.4695     2.5758    -0.3264
C      1.9712     3.0119    -1.2512
C      2.7337     4.1997    -0.6274
C      2.9036     1.8046    -1.3562
C     -0.8660     3.5490    -1.0684
C     -0.5624     5.0525    -1.0271
C     -2.2019     3.2724    -0.3728
H     -1.7683    -0.0646    -5.1973
H     -2.3686    -1.6549    -4.5835
H     -3.3334    -0.1554    -4.2931
H      1.8870     0.8330     1.7685
H      1.1114     0.1029     3.9754
H     -0.0531    -0.7825     2.9388
H      2.1620    -1.9311     3.8461
H      1.5756    -2.3268     2.2025
H      3.5280     0.8907     3.6484
H      6.2533     0.5267     2.2578
H      4.8987     1.6090     1.7190
H      5.7354     1.9230     3.2922
H      5.2087     0.3819     5.3085
H      4.2295    -1.1119     5.0308
H      5.9082    -0.9485     4.3157
H      4.1578    -3.1577     1.0753
H      6.6459    -1.8086     2.3052
H      6.0736    -1.6177     0.5939
H      6.5964    -3.2353     1.2015
H      5.1382    -3.0813     3.9973
H      5.0675    -4.4857     2.8896
H      3.5540    -3.7294     3.4268
H      0.8200     2.1904     3.3624
H     -0.6587     1.7581     2.4586
H      1.7295     3.4364     1.5576
H     -0.0008     3.9037     1.6362
H      1.6789     3.3087    -2.2767
H      3.3937     3.8655     0.1952
H      3.3937     4.6508    -1.3962
H      2.0605     4.9969    -0.2474
H      3.0008     1.2953    -0.3690
H      2.5261     1.0990    -2.1276
H      3.9147     2.1300    -1.6742
H     -0.9592     3.2506    -2.1383
H     -0.3734     5.4227    -0.0045
H     -1.4162     5.6221    -1.4337
H      0.2974     5.2969    -1.6756
H     -2.1209     3.3368     0.7364
H     -2.5694     2.2754    -0.6816
H     -2.9693     3.9996    -0.7119
68
{"conf": 25, "E": 103.56, "rms": -1.0, "geom": "OH", "total_charge": 0, "CA_charge": 1, "smiles": "C[C:1]#[6N:2]->[Mn+:3]1(<-[3C-:4]#[O+:5])(<-[4C-:6]#[O+:7])(<-[5H-:8])<-[1N@H:9]([CH2:10][CH2:11][P:12]([CH:13]([CH3:14])[CH3:15])[CH:16]([CH3:17])[CH3:18])[CH2:19][CH2:20][2P:21]->1([CH:22]([CH3:23])[CH3:24])[CH:25]([CH3:26])[CH3:27]", "smiles3D": "C([C:1]#[6N:2]->[Mn+:3]1(<-[3C-:4]#[O+:5])(<-[4C-:6]#[O+:7])(<-[5H-:8])<-[1N@@:9]([C:10]([C:11]([P:12]([C:13]([C:14]([H:37])([H:38])[H:39])([C:15]([H:40])([H:41])[H:42])[H:36])[C:16]([C:17]([H:44])([H:45])[H:46])([C:18]([H:47])([H:48])[H:49])[H:43])([H:34])[H:35])([H:32])[H:33])([H:31])[C:19]([H:50])([H:51])[C:20]([H:52])([H:53])[2P:21]->1([C:22]([C:23]([H:55])([H:56])[H:57])([C:24]([H:58])([H:59])[H:60])[H:54])[C:25]([C:26]([H:62])([H:63])[H:64])([C:27]([H:65])([H:66])[H:67])[H:61])([H:28])([H:29])[H:30]", "smiles3Dx": "C([C:1]#[6N:2]->[Mn+:3]1(<-[3C-:4]#[O+:5])(<-[4C-:6]#[O+:7])(<-[5H-:8])<-[1N@@:9]([C:10]([C:11]([P:12]([C:13]([C:14]([H:37])([H:38])[H:39])([C:15]([H:40])([H:41])[H:42])[H:36])[C:16]([C:17]([H:44])([H:45])[H:46])([C:18]([H:47])([H:48])[H:49])[H:43])([H:34])[H:35])([H:32])[H:33])([H:31])[C:19]([H:50])([H:51])[C:20]([H:52])([H:53])[2P:21]->1([C:22]([C:23]([H:55])([H:56])[H:57])([C:24]([H:58])([H:59])[H:60])[H:54])[C:25]([C:26]([H:62])([H:63])[H:64])([C:27]([H:65])([H:66])[H:67])[H:61])([H:28])([H:29])[H:30]", "dummies": []}
C     -3.6968     2.5256    -2.1652
C     -2.6198     1.7775    -1.5191
N     -1.7077     1.1557    -0.9823
Mn     0.0000     0.0000     0.0000
C     -1.1388    -0.0105     1.9864
O     -1.7393    -0.0256     3.0329
C     -0.9942    -2.0038    -0.5022
O     -1.5213    -3.0553    -0.7646
H      0.8791    -0.0714    -1.6172
N      1.8771    -0.8634     1.0346
C      1.6315    -2.1927     1.4334
C      2.8642    -2.9552     1.9539
P      4.2709    -2.8718     0.7163
C      5.7087    -2.4117     1.8489
C      6.2052    -3.5878     2.6958
C      6.8430    -1.7752     1.0455
C      4.4955    -4.6643     0.1786
C      3.2260    -5.1569    -0.5230
C      5.6882    -4.7929    -0.7728
C      2.2458     0.0278     2.0885
C      2.6496     1.4542     1.6207
P      1.3612     2.1625     0.5926
C      2.2649     2.8440    -0.8153
C      1.3222     3.1283    -1.9904
C      3.0421     4.1081    -0.4305
C      0.6320     3.5117     1.5568
C     -0.0315     2.9778     2.8315
C     -0.4122     4.2784     0.7290
H     -3.7663     2.2251    -3.2295
H     -3.4823     3.6114    -2.1012
H     -4.6590     2.3101    -1.6573
H      2.5388    -0.8540     0.4069
H      0.8455    -2.2015     2.2238
H      1.2449    -2.7435     0.5501
H      2.5912    -4.0130     2.1428
H      3.1820    -2.5525     2.9360
H      5.3377    -1.6263     2.5433
H      5.3512    -4.0858     3.1963
H      6.7466    -4.3250     2.0717
H      6.8980    -3.2170     3.4839
H      6.4608    -0.8916     0.4913
H      7.2701    -2.4858     0.3152
H      7.6529    -1.4308     1.7282
H      4.6723    -5.3053     1.0660
H      3.3686    -6.1893    -0.9050
H      2.9726    -4.4977    -1.3772
H      2.3664    -5.1812     0.1750
H      5.5775    -4.0909    -1.6277
H      5.7565    -5.8295    -1.1723
H      6.6368    -4.5832    -0.2452
H      1.3940     0.1189     2.7905
H      3.1060    -0.3872     2.6513
H      2.8279     2.0958     2.5100
H      3.5879     1.3910     1.0345
H      2.9979     2.0768    -1.1478
H      0.6262     2.2794    -2.1527
H      0.7201     4.0546    -1.8493
H      1.9211     3.2512    -2.9210
H      3.6900     4.4202    -1.2747
H      3.7008     3.9075     0.4375
H      2.3723     4.9565    -0.1907
H      1.4449     4.2124     1.8537
H     -0.2289     3.8197     3.5223
H     -1.0116     2.5155     2.6039
H      0.6156     2.2642     3.3707
H     -1.0553     4.9022     1.3860
H      0.0765     4.9874     0.0336
H     -1.0677     3.5861     0.1613
68
{"conf": 26, "E": 262.68, "rms": -1.0, "geom": "OH", "total_charge": 0, "CA_charge": 1, "smiles": "C[C:1]#[6N:2]->[Mn+:3]1(<-[3C-:4]#[O+:5])(<-[4C-:6]#[O+:7])(<-[5H-:8])<-[1N@H:9]([CH2:10][CH2:11][P:12]([CH:13]([CH3:14])[CH3:15])[CH:16]([CH3:17])[CH3:18])[CH2:19][CH2:20][2P:21]->1([CH:22]([CH3:23])[CH3:24])[CH:25]([CH3:26])[CH3:27]", "smiles3D": "C([C:1]#[6N:2]->[Mn+:3]1(<-[3C-:4]#[O+:5])(<-[4C-:6]#[O+:7])(<-[5H-:8])<-[1N@@:9]([C:10]([C:11]([P:12]([C:13]([C:14]([H:37])([H:38])[H:39])([C:15]([H:40])([H:41])[H:42])[H:36])[C:16]([C:17]([H:44])([H:45])[H:46])([C:18]([H:47])([H:48])[H:49])[H:43])([H:34])[H:35])([H:32])[H:33])([H:31])[C:19]([H:50])([H:51])[C:20]([H:52])([H:53])[2P:21]->1([C:22]([C:23]([H:55])([H:56])[H:57])([C:24]([H:58])([H:59])[H:60])[H:54])[C:25]([C:26]([H:62])([H:63])[H:64])([C:27]([H:65])([H:66])[H:67])[H:61])([H:28])([H:29])[H:30]", "smiles3Dx": "C([C:1]#[6N:2]->[Mn+:3]1(<-[3C-:4]#[O+:5])(<-[4C-:6]#[O+:7])(<-[5H-:8])<-[1N@@:9]([C:10]([C:11]([P:12]([C:13]([C:14]([H:37])([H:38])[H:39])([C:15]([H:40])([H:41])[H:42])[H:36])[C:16]([C:17]([H:44])([H:45])[H:46])([C:18]([H:47])([H:48])[H:49])[H:43])([H:34])[H:35])([H:32])[H:33])([H:31])[C:19]([H:50])([H:51])[C:20]([H:52])([H:53])[2P:21]->1([C:22]([C:23]([H:55])([H:56])[H:57])([C:24]([H:58])([H:59])[H:60])[H:54])[C:25]([C:26]([H:62])([H:63])[H:64])([C:27]([H:65])([H:66])[H:67])[H:61])([H:28])([H:29])[H:30]", "dummies": []}
C     -2.0348    -2.7822    -3.1151
C     -1.9652    -1.6571    -2.3002
N     -1.4416    -0.8509    -1.5166
Mn     0.0000     0.0000     0.0000
C      0.5368    -2.2851    -0.2027
O      0.5932    -3.3891    -0.5901
C      1.8877     0.2908    -1.4870
O      3.0089     0.3563    -1.9729
H     -0.7360     1.7058    -0.2871
N      1.0064     0.4962     2.0585
C      2.1932     1.1177     1.7235
C      1.8051     2.4897     1.0864
P      3.2422     3.5950     0.7131
C      4.3198     3.0345    -0.7479
C      4.9677     4.2601    -1.4189
C      5.4039     2.0743    -0.2598
C      2.3292     5.1231     0.0688
C      1.4874     5.7294     1.2089
C      1.5316     4.8703    -1.2488
C      0.9741    -0.7107     2.7452
C     -0.4764    -1.2522     3.1951
P     -1.6620    -0.7044     1.8933
C     -2.8551    -2.1149     1.6482
C     -2.1613    -3.4273     1.2011
C     -3.9247    -1.7044     0.6228
C     -2.7228     0.6267     2.6268
C     -2.7452     0.5923     4.1633
C     -2.2832     2.0389     2.2191
H     -2.8016    -2.5795    -3.9241
H     -2.1862    -3.5692    -2.3599
H     -0.9494    -2.8021    -3.4228
H      0.4816     1.0799     2.5901
H      2.8283     1.3119     2.6628
H      2.7401     0.4523     1.0540
H      1.1048     3.0085     1.7285
H      1.2179     2.3341     0.1204
H      3.6841     2.5368    -1.4945
H      5.3170     4.9817    -0.6437
H      4.2552     4.7574    -2.1069
H      5.8438     4.0076    -2.0474
H      6.1390     1.8244    -1.0642
H      4.9523     1.1345     0.1096
H      5.9587     2.5476     0.5730
H      3.1040     5.8645    -0.1598
H      0.4842     5.2738     1.2758
H      1.9897     5.6034     2.1957
H      1.3911     6.8171     1.0295
H      0.4455     5.0189    -1.1332
H      1.6801     3.8450    -1.6520
H      1.8463     5.5903    -2.0422
H      1.6373    -0.6206     3.7000
H      1.5018    -1.4458     2.0984
H     -0.4151    -2.3660     3.1768
H     -0.7069    -0.9523     4.2171
H     -3.4557    -2.3757     2.6383
H     -2.1294    -3.5621     0.0937
H     -2.6624    -4.2873     1.6298
H     -1.0804    -3.5348     1.4637
H     -3.9736    -2.3727    -0.2502
H     -3.6963    -0.6960     0.1302
H     -4.9215    -1.6320     1.0758
H     -3.7892     0.4742     2.3340
H     -3.5012     1.3556     4.5420
H     -1.7349     0.9192     4.4789
H     -3.0325    -0.3993     4.5257
H     -1.8107     2.6940     2.9730
H     -3.1075     2.5714     1.7082
H     -1.4119     2.1543     1.5463
68
{"conf": 27, "E": 123.62, "rms": -1.0, "geom": "OH", "total_charge": 0, "CA_charge": 1, "smiles": "C[C:1]#[6N:2]->[Mn+:3]1(<-[3C-:4]#[O+:5])(<-[4C-:6]#[O+:7])(<-[5H-:8])<-[1N@H:9]([CH2:10][CH2:11][P:12]([CH:13]([CH3:14])[CH3:15])[CH:16]([CH3:17])[CH3:18])[CH2:19][CH2:20][2P:21]->1([CH:22]([CH3:23])[CH3:24])[CH:25]([CH3:26])[CH3:27]", "smiles3D": "C([C:1]#[6N:2]->[Mn+:3]1(<-[3C-:4]#[O+:5])(<-[4C-:6]#[O+:7])(<-[5H-:8])<-[1N@@:9]([C:10]([C:11]([P:12]([C:13]([C:14]([H:37])([H:38])[H:39])([C:15]([H:40])([H:41])[H:42])[H:36])[C:16]([C:17]([H:44])([H:45])[H:46])([C:18]([H:47])([H:48])[H:49])[H:43])([H:34])[H:35])([H:32])[H:33])([H:31])[C:19]([H:50])([H:51])[C:20]([H:52])([H:53])[2P:21]->1([C:22]([C:23]([H:55])([H:56])[H:57])([C:24]([H:58])([H:59])[H:60])[H:54])[C:25]([C:26]([H:62])([H:63])[H:64])([C:27]([H:65])([H:66])[H:67])[H:61])([H:28])([H:29])[H:30]", "smiles3Dx": "C([C:1]#[6N:2]->[Mn+:3]1(<-[3C-:4]#[O+:5])(<-[4C-:6]#[O+:7])(<-[5H-:8])<-[1N@@:9]([C:10]([C:11]([P:12]([C:13]([C:14]([H:37])([H:38])[H:39])([C:15]([H:40])([H:41])[H:42])[H:36])[C:16]([C:17]([H:44])([H:45])[H:46])([C:18]([H:47])([H:48])[H:49])[H:43])([H:34])[H:35])([H:32])[H:33])([H:31])[C:19]([H:50])([H:51])[C:20]([H:52])([H:53])[2P:21]->1([C:22]([C:23]([H:55])([H:56])[H:57])([C:24]([H:58])([H:59])[H:60])[H:54])[C:25]([C:26]([H:62])([H:63])[H:64])([C:27]([H:65])([H:66])[H:67])[H:61])([H:28])([H:29])[H:30]", "dummies": []}
C      4.7902     1.2183     0.5826
C      3.3856     0.8434     0.3815
N      2.2098     0.5315     0.2299
Mn     0.0000     0.0000     0.0000
C     -0.5004     1.5597     1.5970
O     -0.7659     2.3750     2.4473
C     -0.2717     1.6149    -1.6114
O     -0.4208     2.4648    -2.4547
H      0.4250    -1.2154    -1.3032
N     -2.1821    -0.7765     0.0229
C     -3.0033     0.1606    -0.6167
C     -4.4389    -0.3251    -0.9324
P     -4.7403    -0.6994    -2.7558
C     -4.4674     0.8596    -3.7899
C     -3.0901     0.9147    -4.4757
C     -4.7203     2.1294    -2.9690
C     -3.6079    -2.1279    -3.2400
C     -3.8249    -2.5288    -4.7026
C     -3.8870    -3.3341    -2.3347
C     -2.5222    -1.0620     1.3854
C     -1.6873    -2.1974     2.0495
P      0.0696    -1.9005     1.7943
C      0.7156    -1.4587     3.4256
C      1.0488    -2.7060     4.2599
C      1.9484    -0.5646     3.2969
C      0.7907    -3.4658     1.2383
C      2.2469    -3.2429     0.8059
C     -0.0070    -4.0534     0.0584
H      4.8554     1.9779     1.3846
H      5.1992     1.6403    -0.3609
H      5.3739     0.3223     0.8685
H     -2.2003    -1.5563    -0.4470
H     -2.5131     0.4352    -1.5627
H     -3.0631     1.0761     0.0146
H     -4.7122    -1.2343    -0.3675
H     -5.1621     0.4587    -0.6276
H     -5.2300     0.8375    -4.6004
H     -2.2823     0.5526    -3.8058
H     -2.8529     1.9490    -4.7908
H     -3.1038     0.2999    -5.3984
H     -4.7526     3.0142    -3.6373
H     -3.9192     2.2832    -2.2195
H     -5.6995     2.0607    -2.4464
H     -2.5550    -1.8114    -3.0928
H     -3.2345    -1.8790    -5.3807
H     -3.4774    -3.5664    -4.8912
H     -4.9045    -2.4617    -4.9808
H     -4.9443    -3.6696    -2.4544
H     -3.7129    -3.0917    -1.2739
H     -3.2047    -4.1746    -2.5940
H     -3.5892    -1.3539     1.4538
H     -2.3931    -0.1441     1.9872
H     -1.9879    -3.1671     1.6062
H     -1.9065    -2.2247     3.1394
H     -0.0738    -0.8835     3.9642
H      1.2948    -2.4032     5.3000
H      0.1765    -3.3908     4.3016
H      1.9254    -3.2474     3.8494
H      2.3917    -0.3715     4.2991
H      2.7270    -1.0135     2.6576
H      1.6616     0.4171     2.8673
H      0.7717    -4.1958     2.0685
H      2.3101    -2.4482     0.0292
H      2.8789    -2.9678     1.6736
H      2.6776    -4.1855     0.3981
H     -0.3372    -3.2631    -0.6422
H      0.6057    -4.7880    -0.5104
H     -0.8894    -4.6166     0.4225
68
{"conf": 28, "E": 343.44, "rms": -1.0, "geom": "OH", "total_charge": 0, "CA_charge": 1, "smiles": "C[C:1]#[6N:2]->[Mn+:3]1(<-[3C-:4]#[O+:5])(<-[4C-:6]#[O+:7])(<-[5H-:8])<-[1N@H:9]([CH2:10][CH2:11][P:12]([CH:13]([CH3:14])[CH3:15])[CH:16]([CH3:17])[CH3:18])[CH2:19][CH2:20][2P:21]->1([CH:22]([CH3:23])[CH3:24])[CH:25]([CH3:26])[CH3:27]", "smiles3D": "C([C:1]#[6N:2]->[Mn+:3]1(<-[3C-:4]#[O+:5])(<-[4C-:6]#[O+:7])(<-[5H-:8])<-[1N@@:9]([C:10]([C:11]([P:12]([C:13]([C:14]([H:37])([H:38])[H:39])([C:15]([H:40])([H:41])[H:42])[H:36])[C:16]([C:17]([H:44])([H:45])[H:46])([C:18]([H:47])([H:48])[H:49])[H:43])([H:34])[H:35])([H:32])[H:33])([H:31])[C:19]([H:50])([H:51])[C:20]([H:52])([H:53])[2P:21]->1([C:22]([C:23]([H:55])([H:56])[H:57])([C:24]([H:58])([H:59])[H:60])[H:54])[C:25]([C:26]([H:62])([H:63])[H:64])([C:27]([H:65])([H:66])[H:67])[H:61])([H:28])([H:29])[H:30]", "smiles3Dx": "C([C:1]#[6N:2]->[Mn+:3]1(<-[3C-:4]#[O+:5])(<-[4C-:6]#[O+:7])(<-[5H-:8])<-[1N@@:9]([C:10]([C:11]([P:12]([C:13]([C:14]([H:37])([H:38])[H:39])([C:15]([H:40])([H:41])[H:42])[H:36])[C:16]([C:17]([H:44])([H:45])[H:46])([C:18]([H:47])([H:48])[H:49])[H:43])([H:34])[H:35])([H:32])[H:33])([H:31])[C:19]([H:50])([H:51])[C:20]([H:52])([H:53])[2P:21]->1([C:22]([C:23]([H:55])([H:56])[H:57])([C:24]([H:58])([H:59])[H:60])[H:54])[C:25]([C:26]([H:62])([H:63])[H:64])([C:27]([H:65])([H:66])[H:67])[H:61])([H:28])([H:29])[H:30]", "dummies": []}
C      0.4194     1.0987    -4.5031
C     -0.0918     1.0614    -3.2056
N     -0.1688     0.9054    -1.9823
Mn     0.0000     0.0000     0.0000
C      2.3451    -0.2561    -0.4281
O      3.4519    -0.7527    -0.4996
C      0.1793     1.8342     1.7395
O      0.3250     2.5903     2.6970
H     -2.0986    -0.0950     0.3807
N      0.0675    -1.7197     1.6365
C      1.3011    -2.1877     1.8833
C      1.7074    -2.6818     3.2591
P      1.3661    -4.5601     3.6754
C      1.1422    -5.8082     2.2501
C     -0.3228    -6.3361     2.4050
C      2.0496    -7.0100     2.4384
C      2.6922    -5.1334     4.8274
C      2.0409    -5.9696     5.9438
C      3.4893    -3.9805     5.4453
C     -1.0101    -2.5531     1.4596
C     -0.9390    -3.4981     0.2237
P     -0.3035    -2.4196    -1.1705
C     -1.5389    -2.3640    -2.4512
C     -1.8845    -3.7547    -2.8975
C     -2.7464    -1.5076    -1.9260
C      1.2077    -3.1161    -1.7622
C      1.1679    -4.6233    -2.0182
C      1.6906    -2.4214    -3.1244
H      0.5671    -0.0331    -4.5619
H     -0.4740     1.5753    -5.1035
H      1.4028     1.6201    -4.2975
H     -0.1454    -1.2236     2.4041
H      1.5585    -2.8457     1.1198
H      1.8980    -1.2340     1.7124
H      2.8289    -2.4515     3.3166
H      1.1821    -2.1899     4.0801
H      1.3300    -5.3983     1.2513
H     -0.4696    -6.7963     3.3912
H     -0.5606    -7.0756     1.5877
H     -1.0255    -5.4947     2.2822
H      3.1262    -6.7152     2.2797
H      1.9704    -7.5079     3.4140
H      1.8924    -7.8171     1.6369
H      3.4884    -5.7442     4.3132
H      2.5177    -5.8675     6.9499
H      2.0613    -7.0314     5.6561
H      0.9612    -5.6929     6.0882
H      2.8102    -3.2315     5.8597
H      4.1568    -3.5117     4.6852
H      4.2183    -4.3289     6.2435
H     -1.1816    -3.1558     2.4328
H     -1.7787    -1.7972     1.4098
H     -0.1811    -4.2217     0.3870
H     -1.8405    -3.8276    -0.0014
H     -1.1097    -1.8199    -3.2876
H     -3.0404    -3.9477    -3.1531
H     -1.2565    -4.0177    -3.8464
H     -1.6907    -4.5546    -2.1890
H     -2.9519    -1.7266    -0.8545
H     -3.7575    -1.7972    -2.3454
H     -2.6079    -0.4247    -2.1029
H      2.0055    -2.9158    -0.9937
H      0.6984    -4.8700    -3.0346
H      2.2403    -5.1296    -1.9704
H      0.5615    -5.1579    -1.2578
H      0.9389    -2.6012    -3.9675
H      2.6450    -2.9259    -3.5274
H      1.8964    -1.3927    -3.0047
68
{"conf": 29, "E": 123.72, "rms": -1.0, "geom": "OH", "total_charge": 0, "CA_charge": 1, "smiles": "C[C:1]#[6N:2]->[Mn+:3]1(<-[3C-:4]#[O+:5])(<-[4C-:6]#[O+:7])(<-[5H-:8])<-[1N@H:9]([CH2:10][CH2:11][P:12]([CH:13]([CH3:14])[CH3:15])[CH:16]([CH3:17])[CH3:18])[CH2:19][CH2:20][2P:21]->1([CH:22]([CH3:23])[CH3:24])[CH:25]([CH3:26])[CH3:27]", "smiles3D": "C([C:1]#[6N:2]->[Mn+:3]1(<-[3C-:4]#[O+:5])(<-[4C-:6]#[O+:7])(<-[5H-:8])<-[1N@@:9]([C:10]([C:11]([P:12]([C:13]([C:14]([H:37])([H:38])[H:39])([C:15]([H:40])([H:41])[H:42])[H:36])[C:16]([C:17]([H:44])([H:45])[H:46])([C:18]([H:47])([H:48])[H:49])[H:43])([H:34])[H:35])([H:32])[H:33])([H:31])[C:19]([H:50])([H:51])[C:20]([H:52])([H:53])[2P:21]->1([C:22]([C:23]([H:55])([H:56])[H:57])([C:24]([H:58])([H:59])[H:60])[H:54])[C:25]([C:26]([H:62])([H:63])[H:64])([C:27]([H:65])([H:66])[H:67])[H:61])([H:28])([H:29])[H:30]", "smiles3Dx": "C([C:1]#[6N:2]->[Mn+:3]1(<-[3C-:4]#[O+:5])(<-[4C-:6]#[O+:7])(<-[5H-:8])<-[1N@@:9]([C:10]([C:11]([P:12]([C:13]([C:14]([H:37])([H:38])[H:39])([C:15]([H:40])([H:41])[H:42])[H:36])[C:16]([C:17]([H:44])([H:45])[H:46])([C:18]([H:47])([H:48])[H:49])[H:43])([H:34])[H:35])([H:32])[H:33])([H:31])[C:19]([H:50])([H:51])[C:20]([H:52])([H:53])[2P:21]->1([C:22]([C:23]([H:55])([H:56])[H:57])([C:24]([H:58])([H:59])[H:60])[H:54])[C:25]([C:26]([H:62])([H:63])[H:64])([C:27]([H:65])([H:66])[H:67])[H:61])([H:28])([H:29])[H:30]", "dummies": []}
C      1.1739     2.5839    -4.0909
C      0.8420     1.8362    -2.8781
N      0.5589     1.2015    -1.8672
Mn     0.0000     0.0000     0.0000
C      2.2368    -0.0592     0.4952
O      3.4180    -0.0753     0.7223
C     -0.2489     1.8823     1.2625
O     -0.3454     2.8708     1.9573
H     -1.7562     0.1212    -0.4907
N     -0.6483    -1.4361     1.6886
C      0.4343    -1.9039     2.4811
C      0.7498    -1.0027     3.6822
P      2.0042    -1.8673     4.7918
C      3.7415    -1.2000     4.5051
C      4.4059    -2.0171     3.3931
C      3.7841     0.3033     4.1811
C      1.5330    -1.5864     6.5956
C      0.3035    -2.4225     6.9277
C      1.3105    -0.1116     6.9338
C     -1.3736    -2.4889     1.0618
C     -0.5497    -3.3675     0.0707
P      0.1756    -2.3237    -1.1979
C     -0.8596    -2.5444    -2.6704
C     -0.6822    -1.3819    -3.6482
C     -0.5961    -3.8830    -3.3838
C      1.8731    -2.9085    -1.4228
C      1.9697    -4.4446    -1.5983
C      2.5620    -2.1879    -2.5851
H      0.3124     3.2407    -4.3622
H      1.3821     1.8628    -4.9127
H      2.0801     3.1962    -3.9230
H     -1.2488    -0.9829     2.2186
H      1.3348    -1.9908     1.8533
H      0.2116    -2.9174     2.8698
H     -0.1902    -0.8593     4.2627
H      1.0979    -0.0040     3.3342
H      4.3341    -1.3657     5.4338
H      5.4022    -1.6000     3.1524
H      3.7812    -1.9930     2.4743
H      4.5223    -3.0751     3.7215
H      3.3578     0.8900     5.0140
H      4.8380     0.6312     4.0446
H      3.2283     0.5373     3.2527
H      2.3747    -1.9621     7.2135
H     -0.5805    -2.0598     6.3686
H      0.4758    -3.4817     6.6602
H      0.0894    -2.3799     8.0126
H      0.5855     0.3528     6.2290
H      0.9214    -0.0197     7.9745
H      2.2738     0.4399     6.8985
H     -1.8164    -3.1444     1.8503
H     -2.2109    -2.0230     0.4988
H     -1.2195    -4.1103    -0.4041
H      0.2508    -3.9097     0.6243
H     -1.9224    -2.5390    -2.3358
H      0.3600    -1.2799    -3.9841
H     -1.3312    -1.5261    -4.5399
H     -1.0043    -0.4280    -3.1676
H     -1.2916    -4.0036    -4.2353
H     -0.7879    -4.7316    -2.6992
H      0.4228    -3.9480    -3.8018
H      2.4277    -2.6442    -0.4931
H      1.0323    -4.9827    -1.3504
H      2.7621    -4.8345    -0.9171
H      2.2793    -4.7547    -2.6174
H      2.3899    -1.0971    -2.5219
H      3.6575    -2.3680    -2.5161
H      2.2192    -2.5426    -3.5764
68
{"conf": 30, "E": 120.42, "rms": -1.0, "geom": "OH", "total_charge": 0, "CA_charge": 1, "smiles": "C[C:1]#[6N:2]->[Mn+:3]1(<-[3C-:4]#[O+:5])(<-[4C-:6]#[O+:7])(<-[5H-:8])<-[1N@H:9]([CH2:10][CH2:11][P:12]([CH:13]([CH3:14])[CH3:15])[CH:16]([CH3:17])[CH3:18])[CH2:19][CH2:20][2P:21]->1([CH:22]([CH3:23])[CH3:24])[CH:25]([CH3:26])[CH3:27]", "smiles3D": "C([C:1]#[6N:2]->[Mn+:3]1(<-[3C-:4]#[O+:5])(<-[4C-:6]#[O+:7])(<-[5H-:8])<-[1N@@:9]([C:10]([C:11]([P:12]([C:13]([C:14]([H:37])([H:38])[H:39])([C:15]([H:40])([H:41])[H:42])[H:36])[C:16]([C:17]([H:44])([H:45])[H:46])([C:18]([H:47])([H:48])[H:49])[H:43])([H:34])[H:35])([H:32])[H:33])([H:31])[C:19]([H:50])([H:51])[C:20]([H:52])([H:53])[2P:21]->1([C:22]([C:23]([H:55])([H:56])[H:57])([C:24]([H:58])([H:59])[H:60])[H:54])[C:25]([C:26]([H:62])([H:63])[H:64])([C:27]([H:65])([H:66])[H:67])[H:61])([H:28])([H:29])[H:30]", "smiles3Dx": "C([C:1]#[6N:2]->[Mn+:3]1(<-[3C-:4]#[O+:5])(<-[4C-:6]#[O+:7])(<-[5H-:8])<-[1N@@:9]([C:10]([C:11]([P:12]([C:13]([C:14]([H:37])([H:38])[H:39])([C:15]([H:40])([H:41])[H:42])[H:36])[C:16]([C:17]([H:44])([H:45])[H:46])([C:18]([H:47])([H:48])[H:49])[H:43])([H:34])[H:35])([H:32])[H:33])([H:31])[C:19]([H:50])([H:51])[C:20]([H:52])([H:53])[2P:21]->1([C:22]([C:23]([H:55])([H:56])[H:57])([C:24]([H:58])([H:59])[H:60])[H:54])[C:25]([C:26]([H:62])([H:63])[H:64])([C:27]([H:65])([H:66])[H:67])[H:61])([H:28])([H:29])[H:30]", "dummies": []}
C      4.0302    -1.6174     2.4436
C      2.8390    -1.1563     1.7331
N      1.8426    -0.7590     1.1328
Mn     0.0000     0.0000     0.0000
C     -0.2386    -2.0967    -0.8978
O     -0.3643    -3.1976    -1.3778
C     -1.3727    -0.5724     1.7441
O     -2.0989    -0.8728     2.6585
H      0.2200     1.6605     0.7615
N     -1.6695     0.9188    -1.3140
C     -2.9753     0.4471    -1.0234
C     -3.1776    -1.0683    -1.1750
P     -5.0121    -1.4745    -1.1772
C     -5.6326    -0.9812    -2.8902
C     -7.1544    -1.1350    -2.9481
C     -4.9665    -1.7657    -4.0307
C     -5.1338    -3.3585    -1.0922
C     -5.4759    -3.7666     0.3433
C     -3.8529    -4.0697    -1.5492
C     -1.2792     0.8463    -2.6882
C      0.0585     1.5754    -2.9840
P      1.3875     0.7471    -2.1037
C      2.6519     2.0172    -1.8007
C      3.8390     1.9798    -2.7682
C      3.1685     1.9053    -0.3667
C      1.9361    -0.6470    -3.1331
C      1.8863    -0.3509    -4.6479
C      3.3254    -1.1628    -2.7221
H      3.7411    -2.3948     3.1725
H      4.7612    -2.0323     1.7200
H      4.4894    -0.7588     2.9701
H     -1.6731     1.8111    -1.0981
H     -3.2168     0.7211     0.0329
H     -3.7069     0.9708    -1.6837
H     -2.7292    -1.5821    -0.2935
H     -2.7154    -1.4566    -2.1025
H     -5.3971     0.0925    -3.0318
H     -7.4445    -2.2079    -2.8650
H     -7.5419    -0.7393    -3.9065
H     -7.6207    -0.5684    -2.1198
H     -3.8682    -1.6252    -4.0227
H     -5.3352    -1.3841    -5.0151
H     -5.2088    -2.8454    -3.9695
H     -5.9682    -3.6966    -1.7471
H     -4.6687    -3.4490     1.0430
H     -6.4278    -3.2759     0.6540
H     -5.6186    -4.8632     0.4144
H     -3.5403    -3.7277    -2.5573
H     -3.0230    -3.8920    -0.8266
H     -4.0298    -5.1760    -1.6037
H     -2.0654     1.3005    -3.3210
H     -1.1674    -0.2119    -2.9949
H      0.2530     1.5904    -4.0698
H     -0.0263     2.6176    -2.6373
H      2.1708     3.0126    -1.9106
H      4.5702     1.1860    -2.5223
H      3.5270     1.9383    -3.8205
H      4.3934     2.9339    -2.6754
H      3.9338     2.6842    -0.1767
H      3.6345     0.9105    -0.1893
H      2.3518     2.0750     0.3545
H      1.2170    -1.4729    -2.9477
H      0.8268    -0.4019    -4.9930
H      2.3016     0.6353    -4.9214
H      2.4474    -1.1236    -5.2172
H      4.1368    -0.7395    -3.3590
H      3.5269    -0.9903    -1.6418
H      3.3544    -2.2625    -2.8785
68
{"conf": 31, "E": 197.12, "rms": -1.0, "geom": "OH", "total_charge": 0, "CA_charge": 1, "smiles": "C[C:1]#[6N:2]->[Mn+:3]1(<-[3C-:4]#[O+:5])(<-[4C-:6]#[O+:7])(<-[5H-:8])<-[1N@H:9]([CH2:10][CH2:11][P:12]([CH:13]([CH3:14])[CH3:15])[CH:16]([CH3:17])[CH3:18])[CH2:19][CH2:20][2P:21]->1([CH:22]([CH3:23])[CH3:24])[CH:25]([CH3:26])[CH3:27]", "smiles3D": "C([C:1]#[6N:2]->[Mn+:3]1(<-[3C-:4]#[O+:5])(<-[4C-:6]#[O+:7])(<-[5H-:8])<-[1N@@:9]([C:10]([C:11]([P:12]([C:13]([C:14]([H:37])([H:38])[H:39])([C:15]([H:40])([H:41])[H:42])[H:36])[C:16]([C:17]([H:44])([H:45])[H:46])([C:18]([H:47])([H:48])[H:49])[H:43])([H:34])[H:35])([H:32])[H:33])([H:31])[C:19]([H:50])([H:51])[C:20]([H:52])([H:53])[2P:21]->1([C:22]([C:23]([H:55])([H:56])[H:57])([C:24]([H:58])([H:59])[H:60])[H:54])[C:25]([C:26]([H:62])([H:63])[H:64])([C:27]([H:65])([H:66])[H:67])[H:61])([H:28])([H:29])[H:30]", "smiles3Dx": "C([C:1]#[6N:2]->[Mn+:3]1(<-[3C-:4]#[O+:5])(<-[4C-:6]#[O+:7])(<-[5H-:8])<-[1N@@:9]([C:10]([C:11]([P:12]([C:13]([C:14]([H:37])([H:38])[H:39])([C:15]([H:40])([H:41])[H:42])[H:36])[C:16]([C:17]([H:44])([H:45])[H:46])([C:18]([H:47])([H:48])[H:49])[H:43])([H:34])[H:35])([H:32])[H:33])([H:31])[C:19]([H:50])([H:51])[C:20]([H:52])([H:53])[2P:21]->1([C:22]([C:23]([H:55])([H:56])[H:57])([C:24]([H:58])([H:59])[H:60])[H:54])[C:25]([C:26]([H:62])([H:63])[H:64])([C:27]([H:65])([H:66])[H:67])[H:61])([H:28])([H:29])[H:30]", "dummies": []}
C      3.8124     1.5317    -2.3197
C      2.9296     1.1652    -1.2346
N      2.0093     0.6842    -0.6076
Mn     0.0000     0.0000     0.0000
C     -0.0382    -0.9272    -2.0692
O     -0.1596    -1.6311    -3.0398
C      0.6157    -2.1326     0.6285
O      0.7669    -3.2544     0.9259
H      0.3088     0.5969     1.6771
N     -2.1651    -0.3997     0.4732
C     -2.8506    -0.8960    -0.6816
C     -3.9494    -1.8970    -0.2293
P     -3.0321    -3.3914     0.3056
C     -3.1081    -4.7685    -0.9668
C     -2.8846    -4.2265    -2.3863
C     -2.0375    -5.8113    -0.6327
C     -3.4985    -4.0004     2.0166
C     -4.4054    -3.0088     2.7425
C     -2.2069    -4.2579     2.8132
C     -2.6293     0.8712     0.9537
C     -2.6649     2.0441    -0.0560
P     -1.0091     2.2923    -0.7244
C     -1.1432     2.7013    -2.4645
C     -2.1638     1.8291    -3.2298
C      0.2102     2.5847    -3.2452
C     -0.2617     3.7218     0.2009
C      0.7941     4.4785    -0.6271
C     -1.3198     4.7248     0.6843
H      4.6961     0.8551    -2.3892
H      3.2218     1.3556    -3.2408
H      4.1137     2.5871    -2.3342
H     -2.1693    -1.0096     1.2006
H     -2.1701    -1.4995    -1.2764
H     -3.2998    -0.1573    -1.3375
H     -4.5137    -1.4030     0.6039
H     -4.6290    -2.0964    -1.0425
H     -4.1090    -5.2343    -0.9145
H     -3.6485    -3.4642    -2.6521
H     -1.8727    -3.7651    -2.4820
H     -2.9570    -5.0470    -3.1258
H     -2.1198    -6.6880    -1.2987
H     -2.1372    -6.1547     0.4181
H     -1.0208    -5.3691    -0.7561
H     -4.0384    -4.9535     1.8858
H     -5.3104    -2.7845     2.1320
H     -4.7521    -3.4419     3.7043
H     -3.8689    -2.0538     2.9559
H     -2.3412    -5.1067     3.5070
H     -1.3521    -4.5157     2.1496
H     -1.8999    -3.3632     3.3939
H     -1.9757     1.1612     1.7936
H     -3.6572     0.7269     1.3464
H     -3.4079     1.8760    -0.8428
H     -3.0118     2.9636     0.4833
H     -1.4794     3.7631    -2.5774
H     -3.2065     2.0034    -2.9238
H     -2.1441     1.9900    -4.3174
H     -1.8983     0.7484    -3.0470
H      0.4496     1.4989    -3.4185
H      0.1827     3.0911    -4.2079
H      1.0705     2.9948    -2.6988
H      0.2570     3.3279     1.0994
H      1.6773     3.8100    -0.7972
H      0.4108     4.8674    -1.5887
H      1.1889     5.3466    -0.0723
H     -0.8865     5.6598     1.0475
H     -2.0777     4.9617    -0.0976
H     -1.8379     4.2992     1.5899
68
{"conf": 32, "E": 114.34, "rms": -1.0, "geom": "OH", "total_charge": 0, "CA_charge": 1, "smiles": "C[C:1]#[6N:2]->[Mn+:3]1(<-[3C-:4]#[O+:5])(<-[4C-:6]#[O+:7])(<-[5H-:8])<-[1N@H:9]([CH2:10][CH2:11][P:12]([CH:13]([CH3:14])[CH3:15])[CH:16]([CH3:17])[CH3:18])[CH2:19][CH2:20][2P:21]->1([CH:22]([CH3:23])[CH3:24])[CH:25]([CH3:26])[CH3:27]", "smiles3D": "C([C:1]#[6N:2]->[Mn+:3]1(<-[3C-:4]#[O+:5])(<-[4C-:6]#[O+:7])(<-[5H-:8])<-[1N@@:9]([C:10]([C:11]([P:12]([C:13]([C:14]([H:37])([H:38])[H:39])([C:15]([H:40])([H:41])[H:42])[H:36])[C:16]([C:17]([H:44])([H:45])[H:46])([C:18]([H:47])([H:48])[H:49])[H:43])([H:34])[H:35])([H:32])[H:33])([H:31])[C:19]([H:50])([H:51])[C:20]([H:52])([H:53])[2P:21]->1([C:22]([C:23]([H:55])([H:56])[H:57])([C:24]([H:58])([H:59])[H:60])[H:54])[C:25]([C:26]([H:62])([H:63])[H:64])([C:27]([H:65])([H:66])[H:67])[H:61])([H:28])([H:29])[H:30]", "smiles3Dx": "C([C:1]#[6N:2]->[Mn+:3]1(<-[3C-:4]#[O+:5])(<-[4C-:6]#[O+:7])(<-[5H-:8])<-[1N@@:9]([C:10]([C:11]([P:12]([C:13]([C:14]([H:37])([H:38])[H:39])([C:15]([H:40])([H:41])[H:42])[H:36])[C:16]([C:17]([H:44])([H:45])[H:46])([C:18]([H:47])([H:48])[H:49])[H:43])([H:34])[H:35])([H:32])[H:33])([H:31])[C:19]([H:50])([H:51])[C:20]([H:52])([H:53])[2P:21]->1([C:22]([C:23]([H:55])([H:56])[H:57])([C:24]([H:58])([H:59])[H:60])[H:54])[C:25]([C:26]([H:62])([H:63])[H:64])([C:27]([H:65])([H:66])[H:67])[H:61])([H:28])([H:29])[H:30]", "dummies": []}
C     -3.3024     2.4387     2.8109
C     -2.3214     1.7355     1.9830
N     -1.5045     1.1321     1.2921
Mn     0.0000     0.0000     0.0000
C      0.8629    -0.8660     1.9452
O      1.3299    -1.3191     2.9605
C     -1.3310    -1.8463    -0.1612
O     -2.0237    -2.8269    -0.2369
H     -0.8400     0.6726    -1.4920
N      1.6256    -0.8366    -1.4315
C      2.5881    -1.6190    -0.7496
C      3.0224    -2.9110    -1.4734
P      4.0068    -2.6049    -3.0399
C      5.5258    -1.5967    -2.5436
C      6.4083    -2.3028    -1.5139
C      6.3442    -1.2263    -3.7852
C      4.6376    -4.3014    -3.5866
C      3.7030    -4.8523    -4.6691
C      4.7731    -5.3196    -2.4404
C      2.1356     0.2765    -2.1779
C      2.7942     1.4545    -1.3857
P      1.7094     1.9951    -0.0551
C      2.7255     2.2790     1.4148
C      1.8265     2.4868     2.6423
C      3.7000     1.1179     1.6749
C      1.0176     3.6070    -0.4975
C     -0.1708     3.4337    -1.4498
C      2.0758     4.5363    -1.1380
H     -2.7900     2.9312     3.6630
H     -4.0327     1.7009     3.2074
H     -3.8331     3.2026     2.1937
H      1.1812    -1.3726    -2.0252
H      3.4884    -1.0329    -0.4975
H      2.1298    -1.9304     0.1934
H      2.1258    -3.5210    -1.7257
H      3.6290    -3.5014    -0.7572
H      5.1615    -0.6541    -2.0874
H      7.1991    -1.6135    -1.1600
H      5.8096    -2.6180    -0.6318
H      6.8921    -3.1926    -1.9632
H      6.7786    -2.1238    -4.2624
H      7.1682    -0.5437    -3.4917
H      5.7047    -0.6888    -4.5190
H      5.6445    -4.1643    -4.0469
H      4.1307    -5.7840    -5.1021
H      2.6965    -5.0661    -4.2392
H      3.5980    -4.1015    -5.4861
H      3.7820    -5.5788    -2.0121
H      5.2470    -6.2588    -2.8197
H      5.4247    -4.9276    -1.6277
H      1.2936     0.6981    -2.7575
H      2.8598    -0.0901    -2.9202
H      3.7583     1.1261    -0.9791
H      2.9868     2.2826    -2.0869
H      3.3199     3.2024     1.2648
H      1.2086     3.4037     2.5290
H      2.4501     2.6249     3.5510
H      1.1566     1.6235     2.8066
H      4.0919     1.1594     2.7192
H      4.5878     1.1981     1.0174
H      3.2233     0.1338     1.5201
H      0.6464     4.0957     0.4343
H      0.1344     2.8699    -2.3687
H     -0.5630     4.4353    -1.7516
H     -0.9893     2.8896    -0.9235
H      1.7480     5.5909    -1.0226
H      3.0625     4.4409    -0.6449
H      2.1865     4.3450    -2.2223
68
{"conf": 33, "E": 106.19, "rms": -1.0, "geom": "OH", "total_charge": 0, "CA_charge": 1, "smiles": "C[C:1]#[6N:2]->[Mn+:3]1(<-[3C-:4]#[O+:5])(<-[4C-:6]#[O+:7])(<-[5H-:8])<-[1N@H:9]([CH2:10][CH2:11][P:12]([CH:13]([CH3:14])[CH3:15])[CH:16]([CH3:17])[CH3:18])[CH2:19][CH2:20][2P:21]->1([CH:22]([CH3:23])[CH3:24])[CH:25]([CH3:26])[CH3:27]", "smiles3D": "C([C:1]#[6N:2]->[Mn+:3]1(<-[3C-:4]#[O+:5])(<-[4C-:6]#[O+:7])(<-[5H-:8])<-[1N@@:9]([C:10]([C:11]([P:12]([C:13]([C:14]([H:37])([H:38])[H:39])([C:15]([H:40])([H:41])[H:42])[H:36])[C:16]([C:17]([H:44])([H:45])[H:46])([C:18]([H:47])([H:48])[H:49])[H:43])([H:34])[H:35])([H:32])[H:33])([H:31])[C:19]([H:50])([H:51])[C:20]([H:52])([H:53])[2P:21]->1([C:22]([C:23]([H:55])([H:56])[H:57])([C:24]([H:58])([H:59])[H:60])[H:54])[C:25]([C:26]([H:62])([H:63])[H:64])([C:27]([H:65])([H:66])[H:67])[H:61])([H:28])([H:29])[H:30]", "smiles3Dx": "C([C:1]#[6N:2]->[Mn+:3]1(<-[3C-:4]#[O+:5])(<-[4C-:6]#[O+:7])(<-[5H-:8])<-[1N@@:9]([C:10]([C:11]([P:12]([C:13]([C:14]([H:37])([H:38])[H:39])([C:15]([H:40])([H:41])[H:42])[H:36])[C:16]([C:17]([H:44])([H:45])[H:46])([C:18]([H:47])([H:48])[H:49])[H:43])([H:34])[H:35])([H:32])[H:33])([H:31])[C:19]([H:50])([H:51])[C:20]([H:52])([H:53])[2P:21]->1([C:22]([C:23]([H:55])([H:56])[H:57])([C:24]([H:58])([H:59])[H:60])[H:54])[C:25]([C:26]([H:62])([H:63])[H:64])([C:27]([H:65])([H:66])[H:67])[H:61])([H:28])([H:29])[H:30]", "dummies": []}
C      3.2010    -0.8330    -3.7243
C      2.2541    -0.5840    -2.6368
N      1.4635    -0.3773    -1.7195
Mn     0.0000     0.0000     0.0000
C      1.5455     1.4021     0.9558
O      2.3598     2.1354     1.4581
C     -0.9589     1.7719    -1.0955
O     -1.4615     2.7049    -1.6699
H     -1.2051    -1.1184    -0.8151
N     -1.3763     0.0389     1.8573
C     -2.2068     1.1761     1.9256
C     -1.5197     2.5374     2.1447
P     -0.9166     2.8847     3.8973
C     -0.4742     4.7205     3.7816
C      0.6156     4.9370     2.7230
C      0.0143     5.2491     5.1353
C     -2.4661     2.7513     4.9790
C     -2.0846     2.6341     6.4566
C     -3.4630     3.8883     4.7431
C     -0.5955    -0.2551     3.0050
C      0.0298    -1.6824     3.0106
P      0.9178    -1.9660     1.4701
C      0.5063    -3.6490     0.9473
C      1.3143    -4.0501    -0.2965
C     -0.9927    -3.7658     0.6159
C      2.6585    -1.8658     1.9438
C      3.5478    -1.5912     0.7250
C      3.1206    -3.1368     2.6720
H      4.0247    -1.4790    -3.3551
H      3.6197     0.1316    -4.0786
H      2.6797    -1.3399    -4.5623
H     -1.9437    -0.6729     1.7449
H     -2.9677     1.0244     2.7192
H     -2.7527     1.2311     0.9567
H     -0.6692     2.6181     1.4522
H     -2.2378     3.3365     1.8684
H     -1.3723     5.2989     3.4688
H      0.9309     6.0016     2.7019
H      0.2331     4.6966     1.7098
H      1.5039     4.3071     2.9426
H     -0.8298     5.3556     5.8412
H      0.7792     4.5687     5.5690
H      0.4599     6.2619     5.0211
H     -2.9749     1.8013     4.7307
H     -1.6615     3.5760     6.8468
H     -2.9820     2.3796     7.0610
H     -1.3383     1.8233     6.5915
H     -4.4027     3.6799     5.2944
H     -3.0621     4.8574     5.1016
H     -3.7124     3.9698     3.6643
H     -1.2238    -0.1500     3.9209
H      0.2330     0.4761     3.0673
H      0.7307    -1.7637     3.8658
H     -0.7689    -2.4326     3.1394
H      0.7415    -4.3519     1.7762
H      0.8840    -4.9667    -0.7538
H      2.3569    -4.3030    -0.0387
H      1.3017    -3.2424    -1.0593
H     -1.2621    -4.8385     0.5139
H     -1.6478    -3.3404     1.3986
H     -1.2262    -3.2739    -0.3493
H      2.7700    -1.0108     2.6453
H      3.2686    -0.6275     0.2579
H      4.6058    -1.5039     1.0485
H      3.4851    -2.3891    -0.0384
H      4.1450    -2.9796     3.0714
H      2.4557    -3.3619     3.5335
H      3.1522    -4.0216     2.0089
68
{"conf": 34, "E": 182.18, "rms": -1.0, "geom": "OH", "total_charge": 0, "CA_charge": 1, "smiles": "C[C:1]#[6N:2]->[Mn+:3]1(<-[3C-:4]#[O+:5])(<-[4C-:6]#[O+:7])(<-[5H-:8])<-[1N@H:9]([CH2:10][CH2:11][P:12]([CH:13]([CH3:14])[CH3:15])[CH:16]([CH3:17])[CH3:18])[CH2:19][CH2:20][2P:21]->1([CH:22]([CH3:23])[CH3:24])[CH:25]([CH3:26])[CH3:27]", "smiles3D": "C([C:1]#[6N:2]->[Mn+:3]1(<-[3C-:4]#[O+:5])(<-[4C-:6]#[O+:7])(<-[5H-:8])<-[1N@@:9]([C:10]([C:11]([P:12]([C:13]([C:14]([H:37])([H:38])[H:39])([C:15]([H:40])([H:41])[H:42])[H:36])[C:16]([C:17]([H:44])([H:45])[H:46])([C:18]([H:47])([H:48])[H:49])[H:43])([H:34])[H:35])([H:32])[H:33])([H:31])[C:19]([H:50])([H:51])[C:20]([H:52])([H:53])[2P:21]->1([C:22]([C:23]([H:55])([H:56])[H:57])([C:24]([H:58])([H:59])[H:60])[H:54])[C:25]([C:26]([H:62])([H:63])[H:64])([C:27]([H:65])([H:66])[H:67])[H:61])([H:28])([H:29])[H:30]", "smiles3Dx": "C([C:1]#[6N:2]->[Mn+:3]1(<-[3C-:4]#[O+:5])(<-[4C-:6]#[O+:7])(<-[5H-:8])<-[1N@@:9]([C:10]([C:11]([P:12]([C:13]([C:14]([H:37])([H:38])[H:39])([C:15]([H:40])([H:41])[H:42])[H:36])[C:16]([C:17]([H:44])([H:45])[H:46])([C:18]([H:47])([H:48])[H:49])[H:43])([H:34])[H:35])([H:32])[H:33])([H:31])[C:19]([H:50])([H:51])[C:20]([H:52])([H:53])[2P:21]->1([C:22]([C:23]([H:55])([H:56])[H:57])([C:24]([H:58])([H:59])[H:60])[H:54])[C:25]([C:26]([H:62])([H:63])[H:64])([C:27]([H:65])([H:66])[H:67])[H:61])([H:28])([H:29])[H:30]", "dummies": []}
C      3.4326     2.8312     1.5954
C      2.1292     2.2411     1.4502
N      1.1950     1.4667     1.1632
Mn     0.0000     0.0000     0.0000
C      2.0470    -0.8597    -0.5830
O      3.0622    -1.4519    -0.7481
C      0.1797    -1.6822     1.5682
O      0.3215    -2.6750     2.3037
H     -1.5817     0.4828     0.7315
N     -0.9939    -1.1575    -1.6736
C     -0.6998    -2.5211    -1.3662
C     -1.1753    -3.4750    -2.4554
P     -1.3633    -5.1709    -1.7837
C     -0.2672    -6.2062    -2.8923
C     -0.8272    -6.3746    -4.3097
C      0.0067    -7.5503    -2.2253
C     -3.1844    -5.6095    -1.9752
C     -3.3842    -7.0832    -1.6120
C     -3.8002    -5.2470    -3.3483
C     -0.3465    -0.6933    -2.8912
C     -0.7376     0.7916    -3.2673
P     -0.1914     1.8077    -1.8876
C      1.3429     2.7255    -2.4838
C      2.5681     1.8093    -2.5158
C      1.6219     3.9696    -1.6395
C     -1.4637     3.0701    -1.6887
C     -1.7449     3.8821    -2.9974
C     -2.8068     2.4467    -1.1647
H      3.5553     3.8681     1.2614
H      4.0908     2.2207     0.9423
H      3.8477     2.7003     2.6199
H     -1.8958    -0.9750    -1.6617
H     -1.2271    -2.7687    -0.4016
H      0.3800    -2.6648    -1.1946
H     -0.4155    -3.5074    -3.2649
H     -2.1420    -3.1194    -2.8384
H      0.7049    -5.6659    -2.9663
H     -0.1401    -7.0059    -4.9118
H     -1.8172    -6.8703    -4.2923
H     -0.9117    -5.3950    -4.8253
H      0.8900    -8.0363    -2.6892
H      0.2230    -7.4121    -1.1408
H     -0.8686    -8.2217    -2.3258
H     -3.7125    -5.0117    -1.2042
H     -3.1979    -7.7400    -2.4864
H     -2.6920    -7.3937    -0.7973
H     -4.4141    -7.2614    -1.2426
H     -4.1342    -6.1485    -3.9079
H     -3.1102    -4.6834    -4.0064
H     -4.7006    -4.6126    -3.1978
H     -0.6938    -1.3197    -3.7321
H      0.7336    -0.7654    -2.7925
H     -1.8151     0.8604    -3.3774
H     -0.2100     1.1024    -4.1873
H      1.1334     3.0321    -3.5147
H      2.3907     0.8571    -3.0388
H      3.4095     2.3224    -3.0507
H      2.9275     1.5988    -1.4721
H      0.9615     4.0701    -0.7534
H      2.6662     3.9676    -1.2161
H      1.5358     4.9051    -2.2311
H     -1.1468     3.7940    -0.9066
H     -1.0315     3.6811    -3.8367
H     -2.7608     3.7414    -3.3835
H     -1.6355     4.9608    -2.7847
H     -3.0450     1.4640    -1.6135
H     -3.6713     3.1351    -1.3274
H     -2.7339     2.3376    -0.0591
68
{"conf": 35, "E": 113.82, "rms": -1.0, "geom": "OH", "total_charge": 0, "CA_charge": 1, "smiles": "C[C:1]#[6N:2]->[Mn+:3]1(<-[3C-:4]#[O+:5])(<-[4C-:6]#[O+:7])(<-[5H-:8])<-[1N@H:9]([CH2:10][CH2:11][P:12]([CH:13]([CH3:14])[CH3:15])[CH:16]([CH3:17])[CH3:18])[CH2:19][CH2:20][2P:21]->1([CH:22]([CH3:23])[CH3:24])[CH:25]([CH3:26])[CH3:27]", "smiles3D": "C([C:1]#[6N:2]->[Mn+:3]1(<-[3C-:4]#[O+:5])(<-[4C-:6]#[O+:7])(<-[5H-:8])<-[1N@@:9]([C:10]([C:11]([P:12]([C:13]([C:14]([H:37])([H:38])[H:39])([C:15]([H:40])([H:41])[H:42])[H:36])[C:16]([C:17]([H:44])([H:45])[H:46])([C:18]([H:47])([H:48])[H:49])[H:43])([H:34])[H:35])([H:32])[H:33])([H:31])[C:19]([H:50])([H:51])[C:20]([H:52])([H:53])[2P:21]->1([C:22]([C:23]([H:55])([H:56])[H:57])([C:24]([H:58])([H:59])[H:60])[H:54])[C:25]([C:26]([H:62])([H:63])[H:64])([C:27]([H:65])([H:66])[H:67])[H:61])([H:28])([H:29])[H:30]", "smiles3Dx": "C([C:1]#[6N:2]->[Mn+:3]1(<-[3C-:4]#[O+:5])(<-[4C-:6]#[O+:7])(<-[5H-:8])<-[1N@@:9]([C:10]([C:11]([P:12]([C:13]([C:14]([H:37])([H:38])[H:39])([C:15]([H:40])([H:41])[H:42])[H:36])[C:16]([C:17]([H:44])([H:45])[H:46])([C:18]([H:47])([H:48])[H:49])[H:43])([H:34])[H:35])([H:32])[H:33])([H:31])[C:19]([H:50])([H:51])[C:20]([H:52])([H:53])[2P:21]->1([C:22]([C:23]([H:55])([H:56])[H:57])([C:24]([H:58])([H:59])[H:60])[H:54])[C:25]([C:26]([H:62])([H:63])[H:64])([C:27]([H:65])([H:66])[H:67])[H:61])([H:28])([H:29])[H:30]", "dummies": []}
C     -0.7429    -2.8845    -3.9911
C     -0.5184    -2.0440    -2.8142
N     -0.3326    -1.3333    -1.8290
Mn     0.0000     0.0000     0.0000
C      1.1054    -1.7445     0.9948
O      1.6858    -2.6657     1.5142
C      2.0052     0.7558    -0.8046
O      3.0628     1.1524    -1.2284
H     -0.8253     1.3630    -0.9057
N      0.0432     1.3608     1.8687
C      1.1014     1.0666     2.7569
C      0.9253    -0.1548     3.6825
P      0.2967     0.3034     5.3988
C      1.8744     0.7079     6.3628
C      2.6677     1.8464     5.7150
C      1.5091     1.0816     7.8053
C     -0.1548    -1.3426     6.2242
C     -0.2906    -2.5107     5.2453
C     -1.4570    -1.1602     7.0060
C     -1.2737     1.5558     2.4309
C     -2.2120     0.3182     2.6240
P     -2.2553    -0.6889     1.1366
C     -3.7450    -0.2610     0.1932
C     -3.8415     1.2623    -0.0008
C     -5.0335    -0.7552     0.8648
C     -2.2784    -2.4249     1.6501
C     -3.3181    -2.7263     2.7487
C     -2.5015    -3.3375     0.4402
H     -0.8692    -2.2388    -4.8846
H      0.1263    -3.5609    -4.1406
H     -1.6602    -3.4893    -3.8459
H      0.2692     2.1782     1.5139
H      1.2931     1.9664     3.3831
H      2.0067     0.8901     2.1330
H      1.9005    -0.6717     3.8033
H      0.2333    -0.8600     3.2032
H      2.5245    -0.1954     6.3838
H      3.5218     2.1374     6.3586
H      3.0922     1.5130     4.7429
H      2.0203     2.7376     5.5640
H      1.1563     0.1831     8.3569
H      0.7072     1.8565     7.8193
H      2.3956     1.4725     8.3488
H      0.6375    -1.6212     6.9475
H     -1.0886    -2.3086     4.5074
H      0.6705    -2.6980     4.7234
H     -0.5499    -3.4410     5.7957
H     -2.2939    -0.9221     6.3136
H     -1.3485    -0.3310     7.7380
H     -1.7068    -2.0879     7.5686
H     -1.1658     2.0557     3.4203
H     -1.8147     2.2698     1.7673
H     -3.2367     0.6729     2.8607
H     -1.8506    -0.2869     3.4720
H     -3.6652    -0.7347    -0.8100
H     -4.6465     1.4976    -0.7320
H     -4.0915     1.7713     0.9518
H     -2.9023     1.6832    -0.4031
H     -5.0356    -0.5562     1.9555
H     -5.2028    -1.8285     0.6483
H     -5.9150    -0.2349     0.4289
H     -1.2775    -2.6583     2.0681
H     -3.0957    -3.7299     3.1810
H     -4.3543    -2.7906     2.3734
H     -3.2752    -2.0052     3.5854
H     -2.4464    -4.4015     0.7546
H     -3.4881    -3.1620    -0.0318
H     -1.7071    -3.1686    -0.3153
68
{"conf": 36, "E": 143.01, "rms": -1.0, "geom": "OH", "total_charge": 0, "CA_charge": 1, "smiles": "C[C:1]#[6N:2]->[Mn+:3]1(<-[3C-:4]#[O+:5])(<-[4C-:6]#[O+:7])(<-[5H-:8])<-[1N@H:9]([CH2:10][CH2:11][P:12]([CH:13]([CH3:14])[CH3:15])[CH:16]([CH3:17])[CH3:18])[CH2:19][CH2:20][2P:21]->1([CH:22]([CH3:23])[CH3:24])[CH:25]([CH3:26])[CH3:27]", "smiles3D": "C([C:1]#[6N:2]->[Mn+:3]1(<-[3C-:4]#[O+:5])(<-[4C-:6]#[O+:7])(<-[5H-:8])<-[1N@@:9]([C:10]([C:11]([P:12]([C:13]([C:14]([H:37])([H:38])[H:39])([C:15]([H:40])([H:41])[H:42])[H:36])[C:16]([C:17]([H:44])([H:45])[H:46])([C:18]([H:47])([H:48])[H:49])[H:43])([H:34])[H:35])([H:32])[H:33])([H:31])[C:19]([H:50])([H:51])[C:20]([H:52])([H:53])[2P:21]->1([C:22]([C:23]([H:55])([H:56])[H:57])([C:24]([H:58])([H:59])[H:60])[H:54])[C:25]([C:26]([H:62])([H:63])[H:64])([C:27]([H:65])([H:66])[H:67])[H:61])([H:28])([H:29])[H:30]", "smiles3Dx": "C([C:1]#[6N:2]->[Mn+:3]1(<-[3C-:4]#[O+:5])(<-[4C-:6]#[O+:7])(<-[5H-:8])<-[1N@@:9]([C:10]([C:11]([P:12]([C:13]([C:14]([H:37])([H:38])[H:39])([C:15]([H:40])([H:41])[H:42])[H:36])[C:16]([C:17]([H:44])([H:45])[H:46])([C:18]([H:47])([H:48])[H:49])[H:43])([H:34])[H:35])([H:32])[H:33])([H:31])[C:19]([H:50])([H:51])[C:20]([H:52])([H:53])[2P:21]->1([C:22]([C:23]([H:55])([H:56])[H:57])([C:24]([H:58])([H:59])[H:60])[H:54])[C:25]([C:26]([H:62])([H:63])[H:64])([C:27]([H:65])([H:66])[H:67])[H:61])([H:28])([H:29])[H:30]", "dummies": []}
C      1.6448     1.3679    -4.5034
C      1.2086     0.9515    -3.1689
N      0.8043     0.6139    -2.0568
Mn     0.0000     0.0000     0.0000
C     -2.0795    -0.0012    -0.9554
O     -3.1622     0.0038    -1.4855
C      0.1715    -2.2178    -0.5349
O      0.2884    -3.3797    -0.8318
H      1.7155    -0.0858     0.6412
N     -0.7859    -0.3612     2.1574
C     -2.1862    -0.5615     2.2166
C     -2.5770    -2.0221     1.9467
P     -4.4325    -2.3216     2.0038
C     -5.2977    -1.6709     0.4696
C     -6.4794    -2.5630     0.0884
C     -5.7327    -0.2146     0.6249
C     -5.2692    -2.0628     3.6743
C     -5.1248    -0.6305     4.2095
C     -6.7441    -2.4635     3.6057
C     -0.3378     0.7359     2.9653
C     -0.8008     2.1488     2.4985
P     -0.0978     2.4736     0.8822
C     -1.0873     3.7391     0.0420
C     -1.7573     4.7142     1.0282
C     -2.1589     3.0862    -0.8202
C      1.5619     3.1226     1.1791
C      2.3947     3.0222    -0.1028
C      1.5472     4.5681     1.6692
H      0.9464     0.9565    -5.2623
H      1.6391     2.4786    -4.5628
H      2.6739     0.9900    -4.7012
H     -0.3689    -1.1117     2.4688
H     -2.5641    -0.2942     3.2213
H     -2.6848     0.0939     1.4766
H     -2.2036    -2.3215     0.9478
H     -2.0998    -2.6742     2.7148
H     -4.5682    -1.7410    -0.3547
H     -6.1593    -3.6246     0.0262
H     -6.8713    -2.2587    -0.9071
H     -7.3073    -2.4776     0.8228
H     -4.8690     0.4199     0.9159
H     -6.1304     0.1631    -0.3392
H     -6.5260    -0.1220     1.3967
H     -4.7775    -2.7421     4.3991
H     -5.2360     0.1212     3.3995
H     -4.1437    -0.5042     4.7004
H     -5.8904    -0.4191     4.9897
H     -6.8516    -3.4634     3.1428
H     -7.3295    -1.7202     3.0220
H     -7.1750    -2.5130     4.6296
H     -0.6892     0.5831     4.0159
H      0.7763     0.7225     2.9806
H     -0.4491     2.9071     3.2276
H     -1.9066     2.1716     2.4346
H     -0.4162     4.3298    -0.6194
H     -1.0160     5.3385     1.5672
H     -2.4005     5.4372     0.4674
H     -2.4194     4.2182     1.7752
H     -2.7767     3.8643    -1.3235
H     -2.8274     2.4602    -0.1950
H     -1.6683     2.4924    -1.6141
H      2.0479     2.4938     1.9634
H      3.4238     3.4286     0.0745
H      2.5000     1.9568    -0.4095
H      1.9291     3.5986    -0.9326
H      1.2449     5.2859     0.8734
H      2.5824     4.8605     1.9919
H      0.9010     4.6844     2.5647
68
{"conf": 37, "E": 118.64, "rms": -1.0, "geom": "OH", "total_charge": 0, "CA_charge": 1, "smiles": "C[C:1]#[6N:2]->[Mn+:3]1(<-[3C-:4]#[O+:5])(<-[4C-:6]#[O+:7])(<-[5H-:8])<-[1N@H:9]([CH2:10][CH2:11][P:12]([CH:13]([CH3:14])[CH3:15])[CH:16]([CH3:17])[CH3:18])[CH2:19][CH2:20][2P:21]->1([CH:22]([CH3:23])[CH3:24])[CH:25]([CH3:26])[CH3:27]", "smiles3D": "C([C:1]#[6N:2]->[Mn+:3]1(<-[3C-:4]#[O+:5])(<-[4C-:6]#[O+:7])(<-[5H-:8])<-[1N@@:9]([C:10]([C:11]([P:12]([C:13]([C:14]([H:37])([H:38])[H:39])([C:15]([H:40])([H:41])[H:42])[H:36])[C:16]([C:17]([H:44])([H:45])[H:46])([C:18]([H:47])([H:48])[H:49])[H:43])([H:34])[H:35])([H:32])[H:33])([H:31])[C:19]([H:50])([H:51])[C:20]([H:52])([H:53])[2P:21]->1([C:22]([C:23]([H:55])([H:56])[H:57])([C:24]([H:58])([H:59])[H:60])[H:54])[C:25]([C:26]([H:62])([H:63])[H:64])([C:27]([H:65])([H:66])[H:67])[H:61])([H:28])([H:29])[H:30]", "smiles3Dx": "C([C:1]#[6N:2]->[Mn+:3]1(<-[3C-:4]#[O+:5])(<-[4C-:6]#[O+:7])(<-[5H-:8])<-[1N@@:9]([C:10]([C:11]([P:12]([C:13]([C:14]([H:37])([H:38])[H:39])([C:15]([H:40])([H:41])[H:42])[H:36])[C:16]([C:17]([H:44])([H:45])[H:46])([C:18]([H:47])([H:48])[H:49])[H:43])([H:34])[H:35])([H:32])[H:33])([H:31])[C:19]([H:50])([H:51])[C:20]([H:52])([H:53])[2P:21]->1([C:22]([C:23]([H:55])([H:56])[H:57])([C:24]([H:58])([H:59])[H:60])[H:54])[C:25]([C:26]([H:62])([H:63])[H:64])([C:27]([H:65])([H:66])[H:67])[H:61])([H:28])([H:29])[H:30]", "dummies": []}
C      3.3874     3.6267    -0.3755
C      2.3986     2.5531    -0.2698
N      1.5647     1.6555    -0.1801
Mn     0.0000     0.0000     0.0000
C     -1.6628     1.5780    -0.0186
O     -2.5445     2.4024    -0.0366
C     -0.1673    -0.1198    -2.2841
O     -0.2551    -0.1754    -3.4872
H      1.3305    -1.2672    -0.0672
N     -1.5345    -1.6541     0.5393
C     -2.3949    -1.9061    -0.5577
C     -2.0974    -3.2396    -1.2719
P     -0.2784    -3.3976    -1.6889
C      0.3998    -4.7462    -0.5461
C     -0.2677    -6.1195    -0.7046
C      1.9209    -4.8508    -0.6720
C     -0.2132    -3.8215    -3.5243
C      1.1859    -3.5565    -4.0829
C     -0.6687    -5.2440    -3.8419
C     -2.2082    -1.2490     1.7298
C     -1.2980    -1.1146     2.9883
P      0.1245    -0.0826     2.6204
C     -0.0700     1.4199     3.6150
C     -1.2934     2.2202     3.1555
C      1.1767     2.3127     3.5285
C      1.5274    -1.0381     3.2390
C      1.5629    -1.0636     4.7747
C      2.8521    -0.5012     2.6768
H      4.3622     3.2706     0.0202
H      3.5050     3.9253    -1.4365
H      3.0453     4.4954     0.2142
H     -1.0593    -2.4052     0.7505
H     -3.4646    -1.9274    -0.2385
H     -2.2805    -1.0819    -1.2816
H     -2.6972    -3.2959    -2.2026
H     -2.4101    -4.0731    -0.6102
H      0.1864    -4.4030     0.4901
H     -0.2032    -6.6741     0.2523
H      0.2326    -6.7386    -1.4713
H     -1.3390    -6.0281    -0.9594
H      2.3839    -3.8449    -0.5930
H      2.2075    -5.3048    -1.6396
H      2.3198    -5.4895     0.1437
H     -0.9168    -3.1224    -4.0336
H      1.4894    -2.5098    -3.8649
H      1.1791    -3.6910    -5.1907
H      1.9321    -4.2457    -3.6378
H      0.1165    -5.9801    -3.5733
H     -0.8559    -5.3306    -4.9349
H     -1.6167    -5.4755    -3.3135
H     -2.7034    -0.2707     1.5440
H     -3.0051    -1.9928     1.9725
H     -1.8837    -0.6690     3.8206
H     -0.9550    -2.1223     3.2957
H     -0.2217     1.1282     4.6786
H     -1.0619     2.7934     2.2382
H     -1.5713     2.9477     3.9449
H     -2.1721     1.5750     2.9754
H      1.9751     1.9485     4.2029
H      1.5533     2.3811     2.4850
H      0.9447     3.3437     3.8789
H      1.4064    -2.0830     2.8831
H      2.3456    -1.7735     5.1177
H      1.7982    -0.0715     5.2004
H      0.5905    -1.4168     5.1797
H      3.6376    -1.2788     2.8049
H      3.2052     0.4111     3.1975
H      2.7709    -0.2770     1.5888
68
{"conf": 38, "E": 104.25, "rms": -1.0, "geom": "OH", "total_charge": 0, "CA_charge": 1, "smiles": "C[C:1]#[6N:2]->[Mn+:3]1(<-[3C-:4]#[O+:5])(<-[4C-:6]#[O+:7])(<-[5H-:8])<-[1N@H:9]([CH2:10][CH2:11][P:12]([CH:13]([CH3:14])[CH3:15])[CH:16]([CH3:17])[CH3:18])[CH2:19][CH2:20][2P:21]->1([CH:22]([CH3:23])[CH3:24])[CH:25]([CH3:26])[CH3:27]", "smiles3D": "C([C:1]#[6N:2]->[Mn+:3]1(<-[3C-:4]#[O+:5])(<-[4C-:6]#[O+:7])(<-[5H-:8])<-[1N@@:9]([C:10]([C:11]([P:12]([C:13]([C:14]([H:37])([H:38])[H:39])([C:15]([H:40])([H:41])[H:42])[H:36])[C:16]([C:17]([H:44])([H:45])[H:46])([C:18]([H:47])([H:48])[H:49])[H:43])([H:34])[H:35])([H:32])[H:33])([H:31])[C:19]([H:50])([H:51])[C:20]([H:52])([H:53])[2P:21]->1([C:22]([C:23]([H:55])([H:56])[H:57])([C:24]([H:58])([H:59])[H:60])[H:54])[C:25]([C:26]([H:62])([H:63])[H:64])([C:27]([H:65])([H:66])[H:67])[H:61])([H:28])([H:29])[H:30]", "smiles3Dx": "C([C:1]#[6N:2]->[Mn+:3]1(<-[3C-:4]#[O+:5])(<-[4C-:6]#[O+:7])(<-[5H-:8])<-[1N@@:9]([C:10]([C:11]([P:12]([C:13]([C:14]([H:37])([H:38])[H:39])([C:15]([H:40])([H:41])[H:42])[H:36])[C:16]([C:17]([H:44])([H:45])[H:46])([C:18]([H:47])([H:48])[H:49])[H:43])([H:34])[H:35])([H:32])[H:33])([H:31])[C:19]([H:50])([H:51])[C:20]([H:52])([H:53])[2P:21]->1([C:22]([C:23]([H:55])([H:56])[H:57])([C:24]([H:58])([H:59])[H:60])[H:54])[C:25]([C:26]([H:62])([H:63])[H:64])([C:27]([H:65])([H:66])[H:67])[H:61])([H:28])([H:29])[H:30]", "dummies": []}
C      4.8455     1.0741     0.3952
C      3.4207     0.7635     0.2834
N      2.2248     0.5000     0.1851
Mn     0.0000     0.0000     0.0000
C     -0.3766     1.0699     1.9917
O     -0.5814     1.6499     3.0288
C     -0.4682     1.9887    -1.0319
O     -0.7170     3.0361    -1.5753
H      0.3115    -0.7052    -1.6620
N     -2.1733    -0.7729    -0.1416
C     -2.9422    -0.2271     0.8954
C     -4.4566    -0.4954     0.7739
P     -5.0276    -1.8776     1.9203
C     -5.5042    -0.9464     3.4991
C     -4.4260     0.0637     3.9132
C     -5.7059    -1.9404     4.6515
C     -6.6729    -2.2428     1.0661
C     -7.6890    -2.8906     2.0064
C     -6.4292    -3.1629    -0.1340
C     -2.1428    -2.2034    -0.2197
C     -1.4085    -2.9817     0.9221
P      0.2795    -2.3880     1.0898
C      0.7031    -2.5370     2.8448
C      2.2145    -2.3410     3.0490
C     -0.0581    -1.5311     3.7126
C      1.3572    -3.5559     0.2113
C      1.2774    -4.9765     0.8061
C      1.0204    -3.6210    -1.2817
H      5.4398     0.1743     0.1323
H      5.0796     1.3820     1.4337
H      5.0987     1.8999    -0.3016
H     -2.5038    -0.4550    -0.9358
H     -2.7882     0.8738     0.8779
H     -2.5760    -0.6056     1.8648
H     -5.0313     0.4245     1.0105
H     -4.6931    -0.7440    -0.2796
H     -6.4472    -0.3874     3.3188
H     -3.4439    -0.4394     4.0341
H     -4.6968     0.5361     4.8824
H     -4.3355     0.8824     3.1712
H     -6.4867    -2.6865     4.4229
H     -6.0207    -1.4007     5.5706
H     -4.7618    -2.4861     4.8640
H     -7.1053    -1.2887     0.7003
H     -8.0161    -2.1665     2.7792
H     -8.5992    -3.1930     1.4438
H     -7.2575    -3.7924     2.4886
H     -7.3806    -3.3541    -0.6735
H     -5.7217    -2.7048    -0.8521
H     -6.0096    -4.1337     0.2042
H     -1.6443    -2.4586    -1.1788
H     -3.1825    -2.5900    -0.2823
H     -1.9539    -2.8396     1.8745
H     -1.4064    -4.0597     0.6770
H      0.4256    -3.5554     3.1878
H      2.5546    -1.3865     2.5898
H      2.4518    -2.3189     4.1350
H      2.7953    -3.1773     2.6084
H     -1.1026    -1.3912     3.3858
H     -0.0939    -1.9106     4.7570
H      0.4744    -0.5611     3.7545
H      2.4041    -3.1959     0.3089
H      1.4849    -4.9967     1.8943
H      0.2937    -5.4550     0.6143
H      2.0519    -5.6154     0.3283
H     -0.0176    -3.9729    -1.4540
H      1.7030    -4.3402    -1.7836
H      1.1930    -2.6442    -1.7673
68
{"conf": 39, "E": 106.68, "rms": -1.0, "geom": "OH", "total_charge": 0, "CA_charge": 1, "smiles": "C[C:1]#[6N:2]->[Mn+:3]1(<-[3C-:4]#[O+:5])(<-[4C-:6]#[O+:7])(<-[5H-:8])<-[1N@H:9]([CH2:10][CH2:11][P:12]([CH:13]([CH3:14])[CH3:15])[CH:16]([CH3:17])[CH3:18])[CH2:19][CH2:20][2P:21]->1([CH:22]([CH3:23])[CH3:24])[CH:25]([CH3:26])[CH3:27]", "smiles3D": "C([C:1]#[6N:2]->[Mn+:3]1(<-[3C-:4]#[O+:5])(<-[4C-:6]#[O+:7])(<-[5H-:8])<-[1N@@:9]([C:10]([C:11]([P:12]([C:13]([C:14]([H:37])([H:38])[H:39])([C:15]([H:40])([H:41])[H:42])[H:36])[C:16]([C:17]([H:44])([H:45])[H:46])([C:18]([H:47])([H:48])[H:49])[H:43])([H:34])[H:35])([H:32])[H:33])([H:31])[C:19]([H:50])([H:51])[C:20]([H:52])([H:53])[2P:21]->1([C:22]([C:23]([H:55])([H:56])[H:57])([C:24]([H:58])([H:59])[H:60])[H:54])[C:25]([C:26]([H:62])([H:63])[H:64])([C:27]([H:65])([H:66])[H:67])[H:61])([H:28])([H:29])[H:30]", "smiles3Dx": "C([C:1]#[6N:2]->[Mn+:3]1(<-[3C-:4]#[O+:5])(<-[4C-:6]#[O+:7])(<-[5H-:8])<-[1N@@:9]([C:10]([C:11]([P:12]([C:13]([C:14]([H:37])([H:38])[H:39])([C:15]([H:40])([H:41])[H:42])[H:36])[C:16]([C:17]([H:44])([H:45])[H:46])([C:18]([H:47])([H:48])[H:49])[H:43])([H:34])[H:35])([H:32])[H:33])([H:31])[C:19]([H:50])([H:51])[C:20]([H:52])([H:53])[2P:21]->1([C:22]([C:23]([H:55])([H:56])[H:57])([C:24]([H:58])([H:59])[H:60])[H:54])[C:25]([C:26]([H:62])([H:63])[H:64])([C:27]([H:65])([H:66])[H:67])[H:61])([H:28])([H:29])[H:30]", "dummies": []}
C      0.7658     4.8045     1.0472
C      0.5524     3.3855     0.7584
N      0.3632     2.2000     0.5037
Mn     0.0000     0.0000     0.0000
C      1.0083    -0.5786     1.9685
O      1.5387    -0.8931     3.0040
C     -2.0344    -0.0007     1.0460
O     -3.1074    -0.0083     1.5982
H     -0.8188     0.5352    -1.5571
N     -0.1858    -2.1823    -0.7126
C      0.2465    -3.0496     0.2996
C      0.0168    -4.5402    -0.0264
P      0.1544    -5.6680     1.4752
C      1.7390    -5.0697     2.3150
C      2.9406    -5.3337     1.4039
C      1.9491    -5.7694     3.6566
C     -1.2352    -5.1467     2.6379
C     -1.5538    -6.3008     3.6002
C     -2.5079    -4.7680     1.8694
C      0.4993    -2.2755    -1.9622
C      2.0183    -1.9257    -1.9607
P      2.2632    -0.2828    -1.2776
C      2.4727     0.8883    -2.6467
C      3.2740     0.3038    -3.8230
C      3.1053     2.2014    -2.1737
C      3.7199    -0.4130    -0.2130
C      4.9990    -0.6904    -1.0100
C      3.8898     0.8376     0.6655
H      1.1056     5.3190     0.1253
H      1.5430     4.9138     1.8285
H     -0.1846     5.2568     1.4028
H     -1.0805    -2.3370    -0.8588
H      1.3258    -2.8801     0.4998
H     -0.3203    -2.7938     1.2201
H     -0.9832    -4.6787    -0.4848
H      0.7755    -4.8749    -0.7685
H      1.6766    -3.9791     2.5137
H      3.0350    -6.4153     1.1795
H      2.8399    -4.7812     0.4508
H      3.8816    -4.9925     1.8851
H      2.9563    -5.5494     4.0692
H      1.8472    -6.8671     3.5447
H      1.2196    -5.3943     4.3959
H     -0.9001    -4.2655     3.2223
H     -0.6580    -6.6396     4.1581
H     -2.3171    -5.9737     4.3417
H     -1.9504    -7.1674     3.0297
H     -2.8039    -5.5791     1.1724
H     -3.3432    -4.5900     2.5781
H     -2.3731    -3.8273     1.2965
H     -0.0026    -1.5734    -2.6625
H      0.3709    -3.3002    -2.3732
H      2.5671    -2.6596    -1.3434
H      2.4059    -1.9806    -2.9928
H      1.4570     1.1305    -3.0235
H      3.6221     1.1184    -4.4911
H      2.6214    -0.3399    -4.4496
H      4.1566    -0.2780    -3.5091
H      2.6253     2.5642    -1.2434
H      2.9422     2.9846    -2.9452
H      4.1990     2.1041    -2.0336
H      3.5551    -1.2805     0.4643
H      5.3098     0.1855    -1.6111
H      4.8613    -1.5750    -1.6676
H      5.8265    -0.9195    -0.3024
H      4.4377     1.6471     0.1450
H      4.4931     0.5711     1.5609
H      2.9132     1.2262     1.0264
68
{"conf": 40, "E": 116.56, "rms": -1.0, "geom": "OH", "total_charge": 0, "CA_charge": 1, "smiles": "C[C:1]#[6N:2]->[Mn+:3]1(<-[3C-:4]#[O+:5])(<-[4C-:6]#[O+:7])(<-[5H-:8])<-[1N@H:9]([CH2:10][CH2:11][P:12]([CH:13]([CH3:14])[CH3:15])[CH:16]([CH3:17])[CH3:18])[CH2:19][CH2:20][2P:21]->1([CH:22]([CH3:23])[CH3:24])[CH:25]([CH3:26])[CH3:27]", "smiles3D": "C([C:1]#[6N:2]->[Mn+:3]1(<-[3C-:4]#[O+:5])(<-[4C-:6]#[O+:7])(<-[5H-:8])<-[1N@@:9]([C:10]([C:11]([P:12]([C:13]([C:14]([H:37])([H:38])[H:39])([C:15]([H:40])([H:41])[H:42])[H:36])[C:16]([C:17]([H:44])([H:45])[H:46])([C:18]([H:47])([H:48])[H:49])[H:43])([H:34])[H:35])([H:32])[H:33])([H:31])[C:19]([H:50])([H:51])[C:20]([H:52])([H:53])[2P:21]->1([C:22]([C:23]([H:55])([H:56])[H:57])([C:24]([H:58])([H:59])[H:60])[H:54])[C:25]([C:26]([H:62])([H:63])[H:64])([C:27]([H:65])([H:66])[H:67])[H:61])([H:28])([H:29])[H:30]", "smiles3Dx": "C([C:1]#[6N:2]->[Mn+:3]1(<-[3C-:4]#[O+:5])(<-[4C-:6]#[O+:7])(<-[5H-:8])<-[1N@@:9]([C:10]([C:11]([P:12]([C:13]([C:14]([H:37])([H:38])[H:39])([C:15]([H:40])([H:41])[H:42])[H:36])[C:16]([C:17]([H:44])([H:45])[H:46])([C:18]([H:47])([H:48])[H:49])[H:43])([H:34])[H:35])([H:32])[H:33])([H:31])[C:19]([H:50])([H:51])[C:20]([H:52])([H:53])[2P:21]->1([C:22]([C:23]([H:55])([H:56])[H:57])([C:24]([H:58])([H:59])[H:60])[H:54])[C:25]([C:26]([H:62])([H:63])[H:64])([C:27]([H:65])([H:66])[H:67])[H:61])([H:28])([H:29])[H:30]", "dummies": []}
C      3.8626     3.0425     0.8131
C      2.7297     2.1440     0.5851
N      1.7802     1.3909     0.3822
Mn     0.0000     0.0000     0.0000
C      0.6825    -1.3489     1.7239
O      1.0370    -2.0581     2.6345
C     -1.2709     1.1232     1.5366
O     -1.9349     1.7149     2.3508
H     -0.6241     1.1413    -1.2863
N     -1.5552    -1.5814    -0.6696
C     -2.6494    -1.6261     0.2168
C     -3.6862    -0.5122    -0.0509
P     -5.4804    -1.0434     0.1613
C     -5.7729    -1.5841     1.9471
C     -5.1450    -2.9434     2.2982
C     -5.3001    -0.4928     2.9114
C     -5.7970    -2.5187    -0.9598
C     -7.2715    -2.9121    -0.8913
C     -5.3873    -2.1767    -2.3951
C     -0.8768    -2.8358    -0.7969
C      0.2635    -2.9007    -1.8601
P      1.2714    -1.4134    -1.8011
C      1.2634    -0.7315    -3.4785
C      2.2043     0.4736    -3.5656
C     -0.1487    -0.2997    -3.9121
C      2.9797    -1.9002    -1.4418
C      3.1008    -2.4715    -0.0316
C      3.5075    -2.9181    -2.4679
H      4.5018     3.0643    -0.0924
H      4.4606     2.6780     1.6739
H      3.4912     4.0645     1.0277
H     -1.8497    -1.3535    -1.5028
H     -2.2629    -1.5248     1.2642
H     -3.1642    -2.6039     0.1232
H     -3.5213     0.3383     0.6353
H     -3.5843    -0.1062    -1.0763
H     -6.8730    -1.6792     2.0701
H     -4.0293    -2.9114     2.2227
H     -5.5564    -3.7410     1.6365
H     -5.4098    -3.2010     3.3563
H     -5.6253    -0.7374     3.9469
H     -5.7510     0.4875     2.6271
H     -4.1870    -0.4071     2.8857
H     -5.2001    -3.3866    -0.6235
H     -7.9336    -2.0366    -1.1096
H     -7.5185    -3.2996     0.1229
H     -7.5067    -3.7196    -1.6257
H     -5.6289    -3.0207    -3.0804
H     -4.2943    -2.0005    -2.4392
H     -5.9210    -1.2620    -2.7368
H     -0.4394    -3.1010     0.1890
H     -1.6109    -3.6302    -1.0620
H      0.8850    -3.7943    -1.6494
H     -0.1804    -3.0112    -2.8664
H      1.6145    -1.5124    -4.1829
H      3.2586     0.1641    -3.4483
H      2.1170     0.9475    -4.5682
H      1.9595     1.2366    -2.7949
H     -0.1403    -0.0165    -4.9889
H     -0.8791    -1.1273    -3.8098
H     -0.5125     0.5762    -3.3414
H      3.6176    -0.9972    -1.4920
H      4.0942    -2.9401     0.1252
H      3.0349    -1.6552     0.7038
H      2.3326    -3.2392     0.1698
H      3.4691    -2.5003    -3.4906
H      2.9565    -3.8810    -2.4363
H      4.5829    -3.1237    -2.2559
68
{"conf": 41, "E": 103.66, "rms": -1.0, "geom": "OH", "total_charge": 0, "CA_charge": 1, "smiles": "C[C:1]#[6N:2]->[Mn+:3]1(<-[3C-:4]#[O+:5])(<-[4C-:6]#[O+:7])(<-[5H-:8])<-[1N@H:9]([CH2:10][CH2:11][P:12]([CH:13]([CH3:14])[CH3:15])[CH:16]([CH3:17])[CH3:18])[CH2:19][CH2:20][2P:21]->1([CH:22]([CH3:23])[CH3:24])[CH:25]([CH3:26])[CH3:27]", "smiles3D": "C([C:1]#[6N:2]->[Mn+:3]1(<-[3C-:4]#[O+:5])(<-[4C-:6]#[O+:7])(<-[5H-:8])<-[1N@@:9]([C:10]([C:11]([P:12]([C:13]([C:14]([H:37])([H:38])[H:39])([C:15]([H:40])([H:41])[H:42])[H:36])[C:16]([C:17]([H:44])([H:45])[H:46])([C:18]([H:47])([H:48])[H:49])[H:43])([H:34])[H:35])([H:32])[H:33])([H:31])[C:19]([H:50])([H:51])[C:20]([H:52])([H:53])[2P:21]->1([C:22]([C:23]([H:55])([H:56])[H:57])([C:24]([H:58])([H:59])[H:60])[H:54])[C:25]([C:26]([H:62])([H:63])[H:64])([C:27]([H:65])([H:66])[H:67])[H:61])([H:28])([H:29])[H:30]", "smiles3Dx": "C([C:1]#[6N:2]->[Mn+:3]1(<-[3C-:4]#[O+:5])(<-[4C-:6]#[O+:7])(<-[5H-:8])<-[1N@@:9]([C:10]([C:11]([P:12]([C:13]([C:14]([H:37])([H:38])[H:39])([C:15]([H:40])([H:41])[H:42])[H:36])[C:16]([C:17]([H:44])([H:45])[H:46])([C:18]([H:47])([H:48])[H:49])[H:43])([H:34])[H:35])([H:32])[H:33])([H:31])[C:19]([H:50])([H:51])[C:20]([H:52])([H:53])[2P:21]->1([C:22]([C:23]([H:55])([H:56])[H:57])([C:24]([H:58])([H:59])[H:60])[H:54])[C:25]([C:26]([H:62])([H:63])[H:64])([C:27]([H:65])([H:66])[H:67])[H:61])([H:28])([H:29])[H:30]", "dummies": []}
C     -2.8196    -4.0455    -0.6855
C     -1.9937    -2.8541    -0.4870
N     -1.3009    -1.8536    -0.3189
Mn     0.0000     0.0000     0.0000
C     -1.2134     0.5252     1.8700
O     -1.8440     0.8009     2.8604
C      1.4074    -1.1894     1.3618
O      2.1430    -1.8241     2.0758
H      1.0370    -0.5045    -1.4253
N      1.0918     2.0423     0.1121
C      1.9162     2.0905     1.2542
C      3.2892     1.4536     1.0006
P      4.0897     0.7901     2.5703
C      4.5519     2.3557     3.5301
C      3.3524     2.8391     4.3564
C      5.7300     2.1088     4.4815
C      5.7381     0.1088     1.9331
C      5.6065    -0.5198     0.5386
C      6.2659    -0.9452     2.9133
C      0.1026     3.0764     0.0877
C     -0.7698     3.1463    -1.2029
P     -1.4460     1.5266    -1.5810
C     -1.1864     1.2698    -3.3549
C     -2.0256     2.2513    -4.1898
C      0.2982     1.4250    -3.7300
C     -3.2314     1.6363    -1.3199
C     -3.5682     1.8999     0.1503
C     -3.9200     0.3436    -1.7761
H     -3.8757    -3.8078    -0.4406
H     -2.4597    -4.8593    -0.0214
H     -2.7489    -4.3726    -1.7432
H      1.6016     2.1299    -0.6440
H      1.4065     1.5463     2.0764
H      2.0807     3.1437     1.5722
H      3.1374     0.6096     0.3027
H      3.9619     2.1872     0.5107
H      4.8434     3.1508     2.8096
H      2.9489     2.0148     4.9849
H      2.5404     3.2157     3.7091
H      3.6512     3.6801     5.0205
H      5.9457     3.0243     5.0722
H      5.4944     1.2832     5.1852
H      6.6535     1.8716     3.9186
H      6.4688     0.9393     1.8546
H      6.5416    -1.0523     0.2624
H      5.4507     0.2727    -0.2244
H      4.7620    -1.2438     0.5043
H      6.3758    -0.5322     3.9348
H      5.5681    -1.8109     2.9577
H      7.2650    -1.3047     2.5860
H     -0.5722     2.9388     0.9578
H      0.6062     4.0649     0.1999
H     -0.1426     3.4995    -2.0393
H     -1.5977     3.8696    -1.0498
H     -1.5009     0.2337    -3.6034
H     -3.1074     2.0326    -4.1063
H     -1.8393     3.3034    -3.8821
H     -1.7635     2.1521    -5.2663
H      0.9691     1.0005    -2.9641
H      0.5790     2.4884    -3.8860
H      0.4931     0.8918    -4.6855
H     -3.6260     2.4817    -1.9204
H     -3.4763     0.9743     0.7503
H     -4.6277     2.2295     0.2267
H     -2.9392     2.7050     0.5825
H     -3.5298    -0.5299    -1.2180
H     -5.0144     0.4135    -1.5987
H     -3.7735     0.1665    -2.8598
