# Supplementary material for: MACE: Automated Assessment of Stereochemistry of Transition Metal Complexes and Its Applications in Computational Catalysis
Source: J Chem Theory Comput. 2024 Feb 16;20(5):2313–20. doi: 10.1021/acs.jctc.3c01313 (PMC10938507; doi:10.1021/acs.jctc.3c01313)
Supplement: Supplementary file 3 — ct3c01313_si_003.zip [file ct3c01313_si_003.zip › structures/screening/mace_MeCN/Mn_PNhP_iPr_bi_10.xyz]

68
{"conf": 0, "E": 96.8, "rms": -1.0, "geom": "OH", "total_charge": 0, "CA_charge": 1, "smiles": "C[C:1]#[4N:2]->[Mn+:3]1(<-[3C-:4]#[O+:5])(<-[5C-:6]#[O+:7])(<-[6H-:8])<-[1N@H:9]([CH2:10][CH2:11][P:12]([CH:13]([CH3:14])[CH3:15])[CH:16]([CH3:17])[CH3:18])[CH2:19][CH2:20][2P:21]->1([CH:22]([CH3:23])[CH3:24])[CH:25]([CH3:26])[CH3:27]", "smiles3D": "C([C:1]#[4N:2]->[Mn+:3]1(<-[3C-:4]#[O+:5])(<-[5C-:6]#[O+:7])(<-[6H-:8])<-[1N@@:9]([C:10]([C:11]([P:12]([C:13]([C:14]([H:37])([H:38])[H:39])([C:15]([H:40])([H:41])[H:42])[H:36])[C:16]([C:17]([H:44])([H:45])[H:46])([C:18]([H:47])([H:48])[H:49])[H:43])([H:34])[H:35])([H:32])[H:33])([H:31])[C:19]([H:50])([H:51])[C:20]([H:52])([H:53])[2P:21]->1([C:22]([C:23]([H:55])([H:56])[H:57])([C:24]([H:58])([H:59])[H:60])[H:54])[C:25]([C:26]([H:62])([H:63])[H:64])([C:27]([H:65])([H:66])[H:67])[H:61])([H:28])([H:29])[H:30]", "smiles3Dx": "C([C:1]#[4N:2]->[Mn+:3]1(<-[3C-:4]#[O+:5])(<-[5C-:6]#[O+:7])(<-[6H-:8])<-[1N@@:9]([C:10]([C:11]([P:12]([C:13]([C:14]([H:37])([H:38])[H:39])([C:15]([H:40])([H:41])[H:42])[H:36])[C:16]([C:17]([H:44])([H:45])[H:46])([C:18]([H:47])([H:48])[H:49])[H:43])([H:34])[H:35])([H:32])[H:33])([H:31])[C:19]([H:50])([H:51])[C:20]([H:52])([H:53])[2P:21]->1([C:22]([C:23]([H:55])([H:56])[H:57])([C:24]([H:58])([H:59])[H:60])[H:54])[C:25]([C:26]([H:62])([H:63])[H:64])([C:27]([H:65])([H:66])[H:67])[H:61])([H:28])([H:29])[H:30]", "dummies": []}
C      2.8063    -3.5102     2.1494
C      1.9807    -2.4773     1.5252
N      1.2879    -1.6116     0.9960
Mn     0.0000     0.0000     0.0000
C      1.8809     0.8013    -1.0362
O      2.8735     1.2198    -1.5784
C     -1.8334    -0.8422     1.0821
O     -2.7997    -1.2838     1.6525
H      0.2802     1.1675     1.3945
N     -0.5436    -1.2492    -1.8670
C      0.4601    -2.2188    -2.0740
C      0.1295    -3.5553    -1.3913
P     -1.1876    -4.4920    -2.3532
C     -1.8422    -5.5762    -0.9501
C     -2.5758    -6.8140    -1.4728
C     -2.7932    -4.7574    -0.0696
C     -0.1982    -5.6932    -3.4334
C      1.0220    -5.0290    -4.0858
C     -1.1006    -6.2461    -4.5447
C     -0.7257    -0.3648    -2.9711
C     -1.8527     0.6932    -2.7823
P     -1.5443     1.6612    -1.3015
C     -3.1745     1.9058    -0.5637
C     -3.0597     2.6433     0.7730
C     -4.1177     2.6697    -1.5083
C     -0.8588     3.2761    -1.7513
C      0.0107     3.2012    -3.0157
C     -0.0147     3.8220    -0.5912
H      3.7316    -3.6533     1.5536
H      3.0729    -3.1954     3.1795
H      2.2390    -4.4633     2.1870
H     -1.3478    -1.6542    -1.7022
H      0.6309    -2.4036    -3.1570
H      1.4034    -1.8298    -1.6422
H      1.0391    -4.1786    -1.2738
H     -0.2401    -3.3330    -0.3726
H     -0.9848    -5.9169    -0.3296
H     -3.3828    -6.5240    -2.1793
H     -3.0272    -7.3772    -0.6305
H     -1.8659    -7.5042    -1.9699
H     -3.6330    -4.3524    -0.6768
H     -2.2623    -3.9094     0.4061
H     -3.2092    -5.3899     0.7447
H      0.1637    -6.5320    -2.8003
H      1.7624    -4.7102    -3.3266
H      0.7130    -4.1549    -4.6973
H      1.5383    -5.7521    -4.7520
H     -0.5542    -7.0120    -5.1348
H     -2.0117    -6.7217    -4.1369
H     -1.4180    -5.4283    -5.2275
H     -0.9769    -0.9654    -3.8769
H      0.2305     0.1639    -3.1658
H     -1.9072     1.3497    -3.6697
H     -2.8218     0.1625    -2.6735
H     -3.6142     0.9043    -0.3697
H     -4.0251     2.5727     1.3188
H     -2.8353     3.7196     0.6209
H     -2.2732     2.1849     1.4104
H     -4.1427     2.2085    -2.5169
H     -5.1497     2.6326    -1.1002
H     -3.8424     3.7393    -1.6054
H     -1.6873     3.9835    -1.9429
H      0.5592     4.1559    -3.1576
H      0.7590     2.3904    -2.9509
H     -0.6105     3.0708    -3.9237
H      0.3358     4.8480    -0.8302
H     -0.5968     3.8818     0.3463
H      0.8733     3.1859    -0.4049
68
{"conf": 1, "E": 278.54, "rms": -1.0, "geom": "OH", "total_charge": 0, "CA_charge": 1, "smiles": "C[C:1]#[4N:2]->[Mn+:3]1(<-[3C-:4]#[O+:5])(<-[5C-:6]#[O+:7])(<-[6H-:8])<-[1N@H:9]([CH2:10][CH2:11][P:12]([CH:13]([CH3:14])[CH3:15])[CH:16]([CH3:17])[CH3:18])[CH2:19][CH2:20][2P:21]->1([CH:22]([CH3:23])[CH3:24])[CH:25]([CH3:26])[CH3:27]", "smiles3D": "C([C:1]#[4N:2]->[Mn+:3]1(<-[3C-:4]#[O+:5])(<-[5C-:6]#[O+:7])(<-[6H-:8])<-[1N@@:9]([C:10]([C:11]([P:12]([C:13]([C:14]([H:37])([H:38])[H:39])([C:15]([H:40])([H:41])[H:42])[H:36])[C:16]([C:17]([H:44])([H:45])[H:46])([C:18]([H:47])([H:48])[H:49])[H:43])([H:34])[H:35])([H:32])[H:33])([H:31])[C:19]([H:50])([H:51])[C:20]([H:52])([H:53])[2P:21]->1([C:22]([C:23]([H:55])([H:56])[H:57])([C:24]([H:58])([H:59])[H:60])[H:54])[C:25]([C:26]([H:62])([H:63])[H:64])([C:27]([H:65])([H:66])[H:67])[H:61])([H:28])([H:29])[H:30]", "smiles3Dx": "C([C:1]#[4N:2]->[Mn+:3]1(<-[3C-:4]#[O+:5])(<-[5C-:6]#[O+:7])(<-[6H-:8])<-[1N@@:9]([C:10]([C:11]([P:12]([C:13]([C:14]([H:37])([H:38])[H:39])([C:15]([H:40])([H:41])[H:42])[H:36])[C:16]([C:17]([H:44])([H:45])[H:46])([C:18]([H:47])([H:48])[H:49])[H:43])([H:34])[H:35])([H:32])[H:33])([H:31])[C:19]([H:50])([H:51])[C:20]([H:52])([H:53])[2P:21]->1([C:22]([C:23]([H:55])([H:56])[H:57])([C:24]([H:58])([H:59])[H:60])[H:54])[C:25]([C:26]([H:62])([H:63])[H:64])([C:27]([H:65])([H:66])[H:67])[H:61])([H:28])([H:29])[H:30]", "dummies": []}
C     -0.6410     2.5813     3.6892
C     -0.9028     2.2005     2.3327
N     -0.7849     1.5741     1.3072
Mn     0.0000     0.0000     0.0000
C      1.8616     1.0250     0.3353
O      2.9170     1.5027     0.5839
C     -2.0101    -0.7363    -0.2690
O     -3.1470    -1.1683    -0.3122
H     -0.2347     1.0198    -1.4594
N      0.4003    -1.6524     1.5929
C     -0.3283    -1.3366     2.7973
C      0.4072    -1.2302     4.0999
P      0.2004    -2.7736     5.1923
C     -1.5116    -2.9816     5.9490
C     -1.4560    -2.5554     7.4124
C     -2.0450    -4.4124     5.8257
C      1.0271    -4.3611     4.6135
C      1.4386    -5.2206     5.8198
C      0.1728    -5.1156     3.5845
C      1.8547    -1.7316     1.6586
C      2.4960    -2.0980     0.2585
P      1.3369    -1.8879    -1.1322
C      2.2754    -1.1785    -2.4964
C      3.6134    -1.8809    -2.7043
C      1.3664    -1.1893    -3.7773
C      0.5399    -3.4557    -1.4113
C      1.0332    -4.1557    -2.6772
C     -0.9924    -3.3047    -1.4558
H      0.2781     2.0438     3.9809
H     -0.3913     3.6414     3.7451
H     -1.4120     2.3264     4.4153
H      0.0662    -2.3715     1.1339
H     -1.0534    -2.1758     2.8421
H     -0.9866    -0.4256     2.6887
H      1.4989    -1.0154     4.0652
H     -0.0587    -0.4410     4.7035
H     -2.1916    -2.3008     5.3980
H     -2.4892    -2.4137     7.8156
H     -0.8999    -1.5966     7.5102
H     -0.9297    -3.3272     8.0117
H     -1.3098    -5.1538     6.1999
H     -2.3091    -4.6493     4.7738
H     -2.9672    -4.5375     6.4183
H      1.9455    -4.0513     4.1090
H      1.1740    -4.7384     6.7832
H      2.5391    -5.3377     5.8538
H      0.9796    -6.2320     5.7948
H     -0.4133    -5.9362     4.0500
H     -0.5215    -4.4379     3.0574
H      0.8065    -5.5614     2.7886
H      2.0146    -2.5309     2.3415
H      2.3885    -0.8028     2.0623
H      2.7986    -3.1416     0.2709
H      3.3831    -1.4335     0.1314
H      2.4468    -0.1150    -2.2788
H      3.8165    -2.7174    -1.9773
H      3.7636    -2.2349    -3.7103
H      4.4243    -1.1476    -2.5422
H      1.7423    -1.8803    -4.5308
H      1.3411    -0.1640    -4.1881
H      0.3239    -1.4557    -3.5257
H      0.7435    -4.1295    -0.5560
H      2.0712    -3.9016    -2.9344
H      0.3635    -3.9591    -3.5194
H      1.0302    -5.2070    -2.5116
H     -1.2571    -2.3934    -2.0322
H     -1.4628    -4.1757    -1.9356
H     -1.3940    -3.2239    -0.4131
68
{"conf": 2, "E": 104.88, "rms": -1.0, "geom": "OH", "total_charge": 0, "CA_charge": 1, "smiles": "C[C:1]#[4N:2]->[Mn+:3]1(<-[3C-:4]#[O+:5])(<-[5C-:6]#[O+:7])(<-[6H-:8])<-[1N@H:9]([CH2:10][CH2:11][P:12]([CH:13]([CH3:14])[CH3:15])[CH:16]([CH3:17])[CH3:18])[CH2:19][CH2:20][2P:21]->1([CH:22]([CH3:23])[CH3:24])[CH:25]([CH3:26])[CH3:27]", "smiles3D": "C([C:1]#[4N:2]->[Mn+:3]1(<-[3C-:4]#[O+:5])(<-[5C-:6]#[O+:7])(<-[6H-:8])<-[1N@@:9]([C:10]([C:11]([P:12]([C:13]([C:14]([H:37])([H:38])[H:39])([C:15]([H:40])([H:41])[H:42])[H:36])[C:16]([C:17]([H:44])([H:45])[H:46])([C:18]([H:47])([H:48])[H:49])[H:43])([H:34])[H:35])([H:32])[H:33])([H:31])[C:19]([H:50])([H:51])[C:20]([H:52])([H:53])[2P:21]->1([C:22]([C:23]([H:55])([H:56])[H:57])([C:24]([H:58])([H:59])[H:60])[H:54])[C:25]([C:26]([H:62])([H:63])[H:64])([C:27]([H:65])([H:66])[H:67])[H:61])([H:28])([H:29])[H:30]", "smiles3Dx": "C([C:1]#[4N:2]->[Mn+:3]1(<-[3C-:4]#[O+:5])(<-[5C-:6]#[O+:7])(<-[6H-:8])<-[1N@@:9]([C:10]([C:11]([P:12]([C:13]([C:14]([H:37])([H:38])[H:39])([C:15]([H:40])([H:41])[H:42])[H:36])[C:16]([C:17]([H:44])([H:45])[H:46])([C:18]([H:47])([H:48])[H:49])[H:43])([H:34])[H:35])([H:32])[H:33])([H:31])[C:19]([H:50])([H:51])[C:20]([H:52])([H:53])[2P:21]->1([C:22]([C:23]([H:55])([H:56])[H:57])([C:24]([H:58])([H:59])[H:60])[H:54])[C:25]([C:26]([H:62])([H:63])[H:64])([C:27]([H:65])([H:66])[H:67])[H:61])([H:28])([H:29])[H:30]", "dummies": []}
C      3.5883    -0.6516    -3.3933
C      2.5343    -0.4753    -2.3943
N      1.6484    -0.3180    -1.5577
Mn     0.0000     0.0000     0.0000
C      1.5490     0.9234     1.4170
O      2.3648     1.4072     2.1622
C     -1.5019    -1.0033    -1.4089
O     -2.2915    -1.5312    -2.1531
H      0.3274    -1.6304     0.7869
N     -0.7251     2.0267    -0.8574
C      0.1663     2.6005    -1.7852
C      1.4131     3.2574    -1.1839
P      2.8232     3.3638    -2.4221
C      4.1496     4.2640    -1.4317
C      5.3843     4.5174    -2.3015
C      4.5429     3.4390    -0.2019
C      2.3011     4.6145    -3.7370
C      1.4938     3.9234    -4.8376
C      1.5418     5.8142    -3.1619
C     -1.1596     2.8568     0.2119
C     -2.3639     2.2504     0.9961
P     -1.8590     0.6811     1.7222
C     -3.2806    -0.4255     1.9073
C     -4.3839    -0.1206     0.8861
C     -2.8311    -1.8850     1.7495
C     -1.2130     1.0624     3.3695
C     -2.2461     1.7806     4.2604
C     -0.7389    -0.2215     4.0580
H      3.8481    -1.7267    -3.4727
H      3.2306    -0.2828    -4.3769
H      4.4860    -0.0743    -3.0868
H     -1.4769     1.8193    -1.3414
H     -0.3814     3.3698    -2.3768
H      0.4872     1.7970    -2.4825
H      1.7655     2.6335    -0.3569
H      1.1738     4.2636    -0.7814
H      3.7522     5.2395    -1.0817
H      6.2019     4.9523    -1.6912
H      5.7459     3.5690    -2.7527
H      5.1599     5.2430    -3.1084
H      5.4121     3.8973     0.3149
H      4.8079     2.4008    -0.4962
H      3.7121     3.4128     0.5312
H      3.2208     4.9973    -4.2202
H      2.0584     3.0512    -5.2334
H      0.5145     3.5729    -4.4603
H      1.3128     4.6291    -5.6779
H      2.1407     6.3167    -2.3753
H      0.5644     5.5077    -2.7375
H      1.3508     6.5561    -3.9684
H     -0.3174     3.0104     0.9209
H     -1.4656     3.8511    -0.1884
H     -3.1977     2.0946     0.2893
H     -2.6870     2.9563     1.7802
H     -3.7045    -0.3058     2.9211
H     -3.9823    -0.0956    -0.1503
H     -4.8776     0.8446     1.1301
H     -5.1701    -0.9042     0.9369
H     -2.5701    -2.1169     0.6979
H     -1.9512    -2.1137     2.3838
H     -3.6540    -2.5664     2.0547
H     -0.3371     1.7347     3.2499
H     -3.2059     1.2392     4.3366
H     -2.4319     2.8146     3.9140
H     -1.8420     1.8764     5.2910
H     -1.5996    -0.8650     4.3374
H     -0.1830     0.0329     4.9863
H     -0.0492    -0.7881     3.3969
68
{"conf": 3, "E": 121.58, "rms": -1.0, "geom": "OH", "total_charge": 0, "CA_charge": 1, "smiles": "C[C:1]#[4N:2]->[Mn+:3]1(<-[3C-:4]#[O+:5])(<-[5C-:6]#[O+:7])(<-[6H-:8])<-[1N@H:9]([CH2:10][CH2:11][P:12]([CH:13]([CH3:14])[CH3:15])[CH:16]([CH3:17])[CH3:18])[CH2:19][CH2:20][2P:21]->1([CH:22]([CH3:23])[CH3:24])[CH:25]([CH3:26])[CH3:27]", "smiles3D": "C([C:1]#[4N:2]->[Mn+:3]1(<-[3C-:4]#[O+:5])(<-[5C-:6]#[O+:7])(<-[6H-:8])<-[1N@@:9]([C:10]([C:11]([P:12]([C:13]([C:14]([H:37])([H:38])[H:39])([C:15]([H:40])([H:41])[H:42])[H:36])[C:16]([C:17]([H:44])([H:45])[H:46])([C:18]([H:47])([H:48])[H:49])[H:43])([H:34])[H:35])([H:32])[H:33])([H:31])[C:19]([H:50])([H:51])[C:20]([H:52])([H:53])[2P:21]->1([C:22]([C:23]([H:55])([H:56])[H:57])([C:24]([H:58])([H:59])[H:60])[H:54])[C:25]([C:26]([H:62])([H:63])[H:64])([C:27]([H:65])([H:66])[H:67])[H:61])([H:28])([H:29])[H:30]", "smiles3Dx": "C([C:1]#[4N:2]->[Mn+:3]1(<-[3C-:4]#[O+:5])(<-[5C-:6]#[O+:7])(<-[6H-:8])<-[1N@@:9]([C:10]([C:11]([P:12]([C:13]([C:14]([H:37])([H:38])[H:39])([C:15]([H:40])([H:41])[H:42])[H:36])[C:16]([C:17]([H:44])([H:45])[H:46])([C:18]([H:47])([H:48])[H:49])[H:43])([H:34])[H:35])([H:32])[H:33])([H:31])[C:19]([H:50])([H:51])[C:20]([H:52])([H:53])[2P:21]->1([C:22]([C:23]([H:55])([H:56])[H:57])([C:24]([H:58])([H:59])[H:60])[H:54])[C:25]([C:26]([H:62])([H:63])[H:64])([C:27]([H:65])([H:66])[H:67])[H:61])([H:28])([H:29])[H:30]", "dummies": []}
C      1.9737    -4.3763    -1.3302
C      1.3790    -3.0939    -0.9505
N      0.8908    -2.0142    -0.6259
Mn     0.0000     0.0000     0.0000
C      1.2747    -0.1629     1.8999
O      1.9522    -0.2604     2.8935
C     -1.2514    -0.0337    -1.9121
O     -1.9109    -0.0632    -2.9212
H     -1.3859    -0.7999     0.9083
N      1.5897     1.2234    -1.1528
C      2.8167     1.1395    -0.4751
C      4.0328     1.7374    -1.2146
P      4.0416     1.3572    -3.0526
C      5.3765     2.4297    -3.8413
C      4.9620     3.9000    -3.7471
C      6.7574     2.2140    -3.2200
C      4.4255    -0.4690    -3.2982
C      5.4709    -1.0096    -2.3171
C      4.8339    -0.7387    -4.7493
C      1.0982     2.5506    -1.4301
C      0.5209     3.3725    -0.2386
P     -0.7744     2.4392     0.5891
C     -0.7460     3.0193     2.3048
C     -1.9082     2.4137     3.1044
C      0.5857     2.6970     3.0127
C     -2.3780     2.9810    -0.0664
C     -3.4205     1.8602     0.0900
C     -2.3097     3.3923    -1.5464
H      2.0215    -4.4491    -2.4351
H      2.9979    -4.4455    -0.9101
H      1.3497    -5.1999    -0.9259
H      1.6794     0.7900    -1.9528
H      3.0220     0.0627    -0.2831
H      2.7236     1.6485     0.5079
H      4.0334     2.8432    -1.0813
H      4.9681     1.3557    -0.7470
H      5.4279     2.1685    -4.9192
H      3.9279     4.0399    -4.1303
H      5.6420     4.5289    -4.3644
H      5.0071     4.2608    -2.6949
H      7.1973     1.2603    -3.5782
H      7.4472     3.0286    -3.5347
H      6.7084     2.2132    -2.1125
H      3.4820    -1.0207    -3.1128
H      5.6991    -2.0724    -2.5584
H      5.0664    -0.9843    -1.2837
H      6.4139    -0.4320    -2.3518
H      4.8931    -1.8313    -4.9317
H      4.0759    -0.3118    -5.4415
H      5.8224    -0.2840    -4.9790
H      0.3031     2.4471    -2.1910
H      1.9033     3.1567    -1.8931
H      1.3405     3.5950     0.4704
H      0.1228     4.3338    -0.6053
H     -0.8728     4.1273     2.2915
H     -1.8104     2.6792     4.1822
H     -2.8753     2.8368     2.7662
H     -1.9185     1.3060     3.0132
H      0.4885     1.8198     3.7000
H      1.4246     2.4916     2.3185
H      0.8840     3.5684     3.6410
H     -2.7152     3.8608     0.5208
H     -3.3823     1.3809     1.0874
H     -4.4408     2.2850    -0.0430
H     -3.2820     1.0636    -0.6671
H     -1.9183     2.5776    -2.1861
H     -1.7219     4.3195    -1.6996
H     -3.3360     3.6265    -1.9108
68
{"conf": 4, "E": 104.79, "rms": -1.0, "geom": "OH", "total_charge": 0, "CA_charge": 1, "smiles": "C[C:1]#[4N:2]->[Mn+:3]1(<-[3C-:4]#[O+:5])(<-[5C-:6]#[O+:7])(<-[6H-:8])<-[1N@H:9]([CH2:10][CH2:11][P:12]([CH:13]([CH3:14])[CH3:15])[CH:16]([CH3:17])[CH3:18])[CH2:19][CH2:20][2P:21]->1([CH:22]([CH3:23])[CH3:24])[CH:25]([CH3:26])[CH3:27]", "smiles3D": "C([C:1]#[4N:2]->[Mn+:3]1(<-[3C-:4]#[O+:5])(<-[5C-:6]#[O+:7])(<-[6H-:8])<-[1N@@:9]([C:10]([C:11]([P:12]([C:13]([C:14]([H:37])([H:38])[H:39])([C:15]([H:40])([H:41])[H:42])[H:36])[C:16]([C:17]([H:44])([H:45])[H:46])([C:18]([H:47])([H:48])[H:49])[H:43])([H:34])[H:35])([H:32])[H:33])([H:31])[C:19]([H:50])([H:51])[C:20]([H:52])([H:53])[2P:21]->1([C:22]([C:23]([H:55])([H:56])[H:57])([C:24]([H:58])([H:59])[H:60])[H:54])[C:25]([C:26]([H:62])([H:63])[H:64])([C:27]([H:65])([H:66])[H:67])[H:61])([H:28])([H:29])[H:30]", "smiles3Dx": "C([C:1]#[4N:2]->[Mn+:3]1(<-[3C-:4]#[O+:5])(<-[5C-:6]#[O+:7])(<-[6H-:8])<-[1N@@:9]([C:10]([C:11]([P:12]([C:13]([C:14]([H:37])([H:38])[H:39])([C:15]([H:40])([H:41])[H:42])[H:36])[C:16]([C:17]([H:44])([H:45])[H:46])([C:18]([H:47])([H:48])[H:49])[H:43])([H:34])[H:35])([H:32])[H:33])([H:31])[C:19]([H:50])([H:51])[C:20]([H:52])([H:53])[2P:21]->1([C:22]([C:23]([H:55])([H:56])[H:57])([C:24]([H:58])([H:59])[H:60])[H:54])[C:25]([C:26]([H:62])([H:63])[H:64])([C:27]([H:65])([H:66])[H:67])[H:61])([H:28])([H:29])[H:30]", "dummies": []}
C      3.7360    -2.0567     2.5767
C      2.6436    -1.4475     1.8194
N      1.7237    -0.9394     1.1839
Mn     0.0000     0.0000     0.0000
C      1.4091     1.7462    -0.4560
O      2.1591     2.6616    -0.6897
C     -1.2334    -1.8359     0.5953
O     -1.8783    -2.8046     0.9124
H     -0.6092     0.8825     1.4945
N      0.4907    -0.9399    -2.0604
C      1.8344    -1.3520    -2.0794
C      2.1180    -2.4640    -3.1053
P      3.9437    -2.8963    -3.0905
C      3.9673    -4.5242    -2.1408
C      5.3660    -5.1447    -2.1882
C      3.5446    -4.2980    -0.6856
C      4.2976    -3.3889    -4.8811
C      4.2523    -2.1544    -5.7879
C      3.3521    -4.4837    -5.3964
C      0.1593     0.0167    -3.0772
C     -1.3449     0.4143    -3.1624
P     -1.9339     0.9221    -1.5405
C     -2.2255     2.7115    -1.5831
C     -0.9591     3.4778    -1.9874
C     -3.3795     3.0700    -2.5405
C     -3.5517     0.1461    -1.3137
C     -4.0226     0.3575     0.1300
C     -3.5156    -1.3586    -1.6560
H      4.7087    -1.7045     2.1733
H      3.6489    -1.7626     3.6423
H      3.6745    -3.1611     2.4949
H     -0.0514    -1.6713    -2.1576
H      2.5003    -0.4858    -2.2916
H      2.0866    -1.7365    -1.0775
H      1.5160    -3.3651    -2.8671
H      1.8291    -2.1204    -4.1144
H      3.2479    -5.2314    -2.6027
H      5.6828    -5.3315    -3.2400
H      5.3652    -6.1237    -1.6602
H      6.1053    -4.4734    -1.7029
H      4.1707    -3.5096    -0.2162
H      3.6502    -5.2363    -0.1012
H      2.4790    -3.9973    -0.6357
H      5.3360    -3.7810    -4.9251
H      4.9292    -1.3640    -5.3945
H      4.5973    -2.4213    -6.8089
H      3.2254    -1.7480    -5.8673
H      3.5363    -4.6675    -6.4776
H      3.5470    -5.4396    -4.8678
H      2.2875    -4.2041    -5.2611
H      0.7491     0.9388    -2.8961
H      0.4550    -0.3800    -4.0724
H     -1.4640     1.2426    -3.8886
H     -1.9253    -0.4535    -3.5220
H     -2.5107     3.0402    -0.5594
H     -0.4506     3.0402    -2.8690
H     -1.2011     4.5361    -2.2302
H     -0.2673     3.5233    -1.1284
H     -3.2969     2.5509    -3.5163
H     -4.3550     2.8260    -2.0736
H     -3.4043     4.1617    -2.7343
H     -4.2838     0.6284    -1.9903
H     -3.3226    -0.1061     0.8545
H     -4.1002     1.4418     0.3541
H     -5.0352    -0.0819     0.2694
H     -4.1666    -1.9528    -0.9791
H     -2.4977    -1.7866    -1.6225
H     -3.8960    -1.5134    -2.6872
68
{"conf": 5, "E": 120.0, "rms": -1.0, "geom": "OH", "total_charge": 0, "CA_charge": 1, "smiles": "C[C:1]#[4N:2]->[Mn+:3]1(<-[3C-:4]#[O+:5])(<-[5C-:6]#[O+:7])(<-[6H-:8])<-[1N@H:9]([CH2:10][CH2:11][P:12]([CH:13]([CH3:14])[CH3:15])[CH:16]([CH3:17])[CH3:18])[CH2:19][CH2:20][2P:21]->1([CH:22]([CH3:23])[CH3:24])[CH:25]([CH3:26])[CH3:27]", "smiles3D": "C([C:1]#[4N:2]->[Mn+:3]1(<-[3C-:4]#[O+:5])(<-[5C-:6]#[O+:7])(<-[6H-:8])<-[1N@@:9]([C:10]([C:11]([P:12]([C:13]([C:14]([H:37])([H:38])[H:39])([C:15]([H:40])([H:41])[H:42])[H:36])[C:16]([C:17]([H:44])([H:45])[H:46])([C:18]([H:47])([H:48])[H:49])[H:43])([H:34])[H:35])([H:32])[H:33])([H:31])[C:19]([H:50])([H:51])[C:20]([H:52])([H:53])[2P:21]->1([C:22]([C:23]([H:55])([H:56])[H:57])([C:24]([H:58])([H:59])[H:60])[H:54])[C:25]([C:26]([H:62])([H:63])[H:64])([C:27]([H:65])([H:66])[H:67])[H:61])([H:28])([H:29])[H:30]", "smiles3Dx": "C([C:1]#[4N:2]->[Mn+:3]1(<-[3C-:4]#[O+:5])(<-[5C-:6]#[O+:7])(<-[6H-:8])<-[1N@@:9]([C:10]([C:11]([P:12]([C:13]([C:14]([H:37])([H:38])[H:39])([C:15]([H:40])([H:41])[H:42])[H:36])[C:16]([C:17]([H:44])([H:45])[H:46])([C:18]([H:47])([H:48])[H:49])[H:43])([H:34])[H:35])([H:32])[H:33])([H:31])[C:19]([H:50])([H:51])[C:20]([H:52])([H:53])[2P:21]->1([C:22]([C:23]([H:55])([H:56])[H:57])([C:24]([H:58])([H:59])[H:60])[H:54])[C:25]([C:26]([H:62])([H:63])[H:64])([C:27]([H:65])([H:66])[H:67])[H:61])([H:28])([H:29])[H:30]", "dummies": []}
C      4.2330     1.7669     1.9576
C      2.9829     1.2341     1.3954
N      1.9387     0.8009     0.9170
Mn     0.0000     0.0000     0.0000
C     -0.9834     2.0494     0.3019
O     -1.5048     3.1235     0.4673
C      1.0443    -2.0232    -0.2155
O      1.6035    -3.0867    -0.3191
H     -0.6391    -0.5089     1.6431
N      0.6098     0.4601    -2.1865
C      1.5941     1.4665    -2.2972
C      1.1896     2.8611    -1.7778
P      2.2276     4.2062    -2.5805
C      1.8612     4.2103    -4.4375
C      2.4638     5.4570    -5.0982
C      0.3685     4.0490    -4.7949
C      1.6682     5.8363    -1.8080
C      0.1461     6.0186    -1.7987
C      2.2108     5.9332    -0.3835
C     -0.5577     0.6306    -2.9895
C     -1.5172    -0.5888    -2.9690
P     -2.1462    -0.8010    -1.3055
C     -3.5213     0.3628    -1.1620
C     -3.9065     0.5863     0.3118
C     -4.7583    -0.0987    -1.9658
C     -2.8020    -2.4833    -1.1547
C     -3.1773    -2.7667     0.3090
C     -1.8085    -3.5506    -1.6397
H      4.6086     2.5741     1.2896
H      4.9930     0.9594     2.0187
H      4.0541     2.1730     2.9784
H      1.0183    -0.3047    -2.4903
H      2.4883     1.1277    -1.7155
H      1.9002     1.5519    -3.3667
H      1.3810     2.9008    -0.6910
H      0.1275     3.0818    -1.9484
H      2.3890     3.3222    -4.8473
H      3.5336     5.5546    -4.8250
H      1.9399     6.3703    -4.7536
H      2.3913     5.4016    -6.2040
H     -0.1835     5.0055    -4.7218
H      0.2770     3.7151    -5.8429
H     -0.1297     3.2860    -4.1675
H      2.1249     6.6691    -2.3833
H     -0.3553     5.1800    -1.2681
H     -0.1153     6.9674    -1.2733
H     -0.2523     6.0973    -2.8256
H      1.7951     5.1261     0.2475
H      1.9340     6.9012     0.0738
H      3.3184     5.8491    -0.4028
H     -0.2618     0.8266    -4.0426
H     -1.1189     1.5065    -2.6222
H     -2.3500    -0.4179    -3.6773
H     -0.9561    -1.4925    -3.2746
H     -3.1908     1.3417    -1.5735
H     -4.7895    -0.0252     0.6056
H     -4.1550     1.6613     0.4732
H     -3.0669     0.3386     0.9954
H     -5.2527    -0.9919    -1.5143
H     -5.5008     0.7262    -1.9738
H     -4.5121    -0.3251    -3.0247
H     -3.7135    -2.5669    -1.7798
H     -2.3164    -2.6108     0.9781
H     -4.0231    -2.1370     0.6288
H     -3.5002    -3.8165     0.4194
H     -0.8557    -3.5214    -1.0791
H     -1.6128    -3.4474    -2.7330
H     -2.2542    -4.5604    -1.5051
68
{"conf": 6, "E": 101.94, "rms": -1.0, "geom": "OH", "total_charge": 0, "CA_charge": 1, "smiles": "C[C:1]#[4N:2]->[Mn+:3]1(<-[3C-:4]#[O+:5])(<-[5C-:6]#[O+:7])(<-[6H-:8])<-[1N@H:9]([CH2:10][CH2:11][P:12]([CH:13]([CH3:14])[CH3:15])[CH:16]([CH3:17])[CH3:18])[CH2:19][CH2:20][2P:21]->1([CH:22]([CH3:23])[CH3:24])[CH:25]([CH3:26])[CH3:27]", "smiles3D": "C([C:1]#[4N:2]->[Mn+:3]1(<-[3C-:4]#[O+:5])(<-[5C-:6]#[O+:7])(<-[6H-:8])<-[1N@@:9]([C:10]([C:11]([P:12]([C:13]([C:14]([H:37])([H:38])[H:39])([C:15]([H:40])([H:41])[H:42])[H:36])[C:16]([C:17]([H:44])([H:45])[H:46])([C:18]([H:47])([H:48])[H:49])[H:43])([H:34])[H:35])([H:32])[H:33])([H:31])[C:19]([H:50])([H:51])[C:20]([H:52])([H:53])[2P:21]->1([C:22]([C:23]([H:55])([H:56])[H:57])([C:24]([H:58])([H:59])[H:60])[H:54])[C:25]([C:26]([H:62])([H:63])[H:64])([C:27]([H:65])([H:66])[H:67])[H:61])([H:28])([H:29])[H:30]", "smiles3Dx": "C([C:1]#[4N:2]->[Mn+:3]1(<-[3C-:4]#[O+:5])(<-[5C-:6]#[O+:7])(<-[6H-:8])<-[1N@@:9]([C:10]([C:11]([P:12]([C:13]([C:14]([H:37])([H:38])[H:39])([C:15]([H:40])([H:41])[H:42])[H:36])[C:16]([C:17]([H:44])([H:45])[H:46])([C:18]([H:47])([H:48])[H:49])[H:43])([H:34])[H:35])([H:32])[H:33])([H:31])[C:19]([H:50])([H:51])[C:20]([H:52])([H:53])[2P:21]->1([C:22]([C:23]([H:55])([H:56])[H:57])([C:24]([H:58])([H:59])[H:60])[H:54])[C:25]([C:26]([H:62])([H:63])[H:64])([C:27]([H:65])([H:66])[H:67])[H:61])([H:28])([H:29])[H:30]", "dummies": []}
C      2.5790     4.1259    -1.0481
C      1.8227     2.9139    -0.7415
N      1.1883     1.8949    -0.4884
Mn     0.0000     0.0000     0.0000
C     -0.8523     0.0408    -2.1273
O     -1.3011     0.0610    -3.2474
C      0.8844     0.0278     2.1130
O      1.3470     0.0410     3.2264
H     -1.4325     0.9950     0.5884
N      1.6169    -1.5277    -0.6386
C      2.5127    -0.9223    -1.5471
C      3.7172    -0.2475    -0.8647
P      4.7475    -1.3770     0.2387
C      6.0368    -0.1740     0.9406
C      5.4584     1.2227     1.2077
C      6.6032    -0.7361     2.2502
C      5.7261    -2.4451    -0.9859
C      7.0546    -2.9284    -0.3860
C      4.9072    -3.6781    -1.3892
C      0.9574    -2.6795    -1.1666
C      0.0357    -3.4198    -0.1531
P     -1.1744    -2.2766     0.5246
C     -1.2639    -2.6846     2.2803
C     -1.7676    -4.1190     2.5048
C     -2.1617    -1.6895     3.0227
C     -2.8003    -2.5672    -0.2192
C     -2.6896    -3.0952    -1.6582
C     -3.6064    -1.2596    -0.2200
H      2.2311     4.9513    -0.3961
H      3.6602     3.9405    -0.8759
H      2.4133     4.3984    -2.1122
H      2.0571    -1.7873     0.1175
H      2.8935    -1.6440    -2.2942
H      1.9497    -0.1410    -2.0997
H      3.3114     0.5506    -0.2236
H      4.3703     0.2120    -1.6346
H      6.8603    -0.0516     0.2075
H      4.5478     1.1549     1.8380
H      6.2018     1.8548     1.7361
H      5.2253     1.7386     0.2539
H      7.0527    -1.7356     2.1029
H      7.3979    -0.0677     2.6456
H      5.7989    -0.8264     3.0132
H      5.9494    -1.8432    -1.8934
H      7.5737    -3.6106    -1.0950
H      6.8736    -3.4844     0.5619
H      7.7457    -2.0837    -0.2010
H      4.5158    -4.1996    -0.4893
H      4.0658    -3.4087    -2.0454
H      5.5327    -4.3927    -1.9654
H      1.7219    -3.4091    -1.5200
H      0.3480    -2.3717    -2.0418
H     -0.4634    -4.2702    -0.6493
H      0.6639    -3.8131     0.6728
H     -0.2386    -2.6070     2.7009
H     -2.8577    -4.2118     2.3317
H     -1.2319    -4.8433     1.8580
H     -1.5750    -4.4141     3.5598
H     -1.8700    -0.6467     2.7806
H     -3.2314    -1.8453     2.7721
H     -2.0413    -1.8337     4.1195
H     -3.3498    -3.3131     0.3837
H     -1.9887    -2.4886    -2.2628
H     -3.6849    -3.0630    -2.1525
H     -2.3816    -4.1597    -1.6681
H     -3.1487    -0.5096    -0.8920
H     -3.6737    -0.8214     0.7936
H     -4.6434    -1.4536    -0.5688
68
{"conf": 7, "E": 116.73, "rms": -1.0, "geom": "OH", "total_charge": 0, "CA_charge": 1, "smiles": "C[C:1]#[4N:2]->[Mn+:3]1(<-[3C-:4]#[O+:5])(<-[5C-:6]#[O+:7])(<-[6H-:8])<-[1N@H:9]([CH2:10][CH2:11][P:12]([CH:13]([CH3:14])[CH3:15])[CH:16]([CH3:17])[CH3:18])[CH2:19][CH2:20][2P:21]->1([CH:22]([CH3:23])[CH3:24])[CH:25]([CH3:26])[CH3:27]", "smiles3D": "C([C:1]#[4N:2]->[Mn+:3]1(<-[3C-:4]#[O+:5])(<-[5C-:6]#[O+:7])(<-[6H-:8])<-[1N@@:9]([C:10]([C:11]([P:12]([C:13]([C:14]([H:37])([H:38])[H:39])([C:15]([H:40])([H:41])[H:42])[H:36])[C:16]([C:17]([H:44])([H:45])[H:46])([C:18]([H:47])([H:48])[H:49])[H:43])([H:34])[H:35])([H:32])[H:33])([H:31])[C:19]([H:50])([H:51])[C:20]([H:52])([H:53])[2P:21]->1([C:22]([C:23]([H:55])([H:56])[H:57])([C:24]([H:58])([H:59])[H:60])[H:54])[C:25]([C:26]([H:62])([H:63])[H:64])([C:27]([H:65])([H:66])[H:67])[H:61])([H:28])([H:29])[H:30]", "smiles3Dx": "C([C:1]#[4N:2]->[Mn+:3]1(<-[3C-:4]#[O+:5])(<-[5C-:6]#[O+:7])(<-[6H-:8])<-[1N@@:9]([C:10]([C:11]([P:12]([C:13]([C:14]([H:37])([H:38])[H:39])([C:15]([H:40])([H:41])[H:42])[H:36])[C:16]([C:17]([H:44])([H:45])[H:46])([C:18]([H:47])([H:48])[H:49])[H:43])([H:34])[H:35])([H:32])[H:33])([H:31])[C:19]([H:50])([H:51])[C:20]([H:52])([H:53])[2P:21]->1([C:22]([C:23]([H:55])([H:56])[H:57])([C:24]([H:58])([H:59])[H:60])[H:54])[C:25]([C:26]([H:62])([H:63])[H:64])([C:27]([H:65])([H:66])[H:67])[H:61])([H:28])([H:29])[H:30]", "dummies": []}
C     -2.7288     1.3470     3.9474
C     -1.9284     0.9488     2.7874
N     -1.2575     0.6159     1.8132
Mn     0.0000     0.0000     0.0000
C      1.7115     1.2678     0.8539
O      2.6137     1.9206     1.3140
C     -1.8124    -1.1843    -0.7446
O     -2.7725    -1.7960    -1.1361
H     -0.5738     1.4529    -0.9731
N      0.9022    -1.8919     0.9717
C      0.7155    -1.7440     2.3583
C      1.5426    -2.6763     3.2683
P      3.0926    -1.7855     3.8569
C      2.6150    -1.2130     5.5841
C      2.5294    -2.3641     6.5953
C      3.5976    -0.1429     6.0615
C      4.5177    -2.9955     4.0697
C      4.0722    -4.4590     4.0415
C      5.5599    -2.7254     2.9812
C      2.2513    -2.0240     0.4991
C      2.3846    -2.2362    -1.0386
P      1.5312    -0.9192    -1.9190
C      0.7241    -1.6681    -3.3545
C      0.0196    -2.9927    -2.9912
C     -0.2859    -0.6812    -3.9569
C      2.7524     0.2359    -2.5968
C      2.1677     1.6523    -2.6199
C      4.0690     0.2441    -1.7989
H     -3.3857     0.5077     4.2502
H     -2.0511     1.6115     4.7833
H     -3.3444     2.2339     3.6867
H      0.4198    -2.6153     0.6828
H      0.9380    -0.6939     2.6219
H     -0.3617    -1.9181     2.5749
H      1.7571    -3.6361     2.7583
H      0.9284    -2.9367     4.1543
H      1.6130    -0.7450     5.5096
H      3.5350    -2.7888     6.8128
H      2.0993    -1.9964     7.5492
H      1.8721    -3.1761     6.2248
H      4.6260    -0.5583     6.1318
H      3.2927     0.2419     7.0570
H      3.6034     0.7071     5.3498
H      5.0091    -2.7946     5.0421
H      3.2405    -4.6256     4.7530
H      3.7524    -4.7519     3.0193
H      4.9162    -5.1141     4.3375
H      5.9375    -1.6824     3.0704
H      5.1189    -2.8639     1.9710
H      6.4305    -3.4112     3.0977
H      2.7413    -2.8930     0.9852
H      2.8166    -1.1148     0.7830
H      3.4500    -2.2627    -1.3186
H      1.9451    -3.2117    -1.2915
H      1.5007    -1.8858    -4.1166
H     -0.3999    -2.9797    -1.9683
H     -0.7952    -3.2249    -3.7057
H      0.7390    -3.8326    -3.0659
H     -0.9693    -0.2835    -3.1815
H     -0.8832    -1.1693    -4.7531
H      0.2511     0.1555    -4.4476
H      2.9836    -0.0614    -3.6395
H      2.0674     2.0644    -1.6017
H      1.1717     1.6753    -3.1009
H      2.8370     2.3233    -3.2023
H      4.6864     1.1243    -2.0908
H      3.8971     0.2995    -0.7088
H      4.6863    -0.6440    -2.0491
68
{"conf": 8, "E": 235.32, "rms": -1.0, "geom": "OH", "total_charge": 0, "CA_charge": 1, "smiles": "C[C:1]#[4N:2]->[Mn+:3]1(<-[3C-:4]#[O+:5])(<-[5C-:6]#[O+:7])(<-[6H-:8])<-[1N@H:9]([CH2:10][CH2:11][P:12]([CH:13]([CH3:14])[CH3:15])[CH:16]([CH3:17])[CH3:18])[CH2:19][CH2:20][2P:21]->1([CH:22]([CH3:23])[CH3:24])[CH:25]([CH3:26])[CH3:27]", "smiles3D": "C([C:1]#[4N:2]->[Mn+:3]1(<-[3C-:4]#[O+:5])(<-[5C-:6]#[O+:7])(<-[6H-:8])<-[1N@@:9]([C:10]([C:11]([P:12]([C:13]([C:14]([H:37])([H:38])[H:39])([C:15]([H:40])([H:41])[H:42])[H:36])[C:16]([C:17]([H:44])([H:45])[H:46])([C:18]([H:47])([H:48])[H:49])[H:43])([H:34])[H:35])([H:32])[H:33])([H:31])[C:19]([H:50])([H:51])[C:20]([H:52])([H:53])[2P:21]->1([C:22]([C:23]([H:55])([H:56])[H:57])([C:24]([H:58])([H:59])[H:60])[H:54])[C:25]([C:26]([H:62])([H:63])[H:64])([C:27]([H:65])([H:66])[H:67])[H:61])([H:28])([H:29])[H:30]", "smiles3Dx": "C([C:1]#[4N:2]->[Mn+:3]1(<-[3C-:4]#[O+:5])(<-[5C-:6]#[O+:7])(<-[6H-:8])<-[1N@@:9]([C:10]([C:11]([P:12]([C:13]([C:14]([H:37])([H:38])[H:39])([C:15]([H:40])([H:41])[H:42])[H:36])[C:16]([C:17]([H:44])([H:45])[H:46])([C:18]([H:47])([H:48])[H:49])[H:43])([H:34])[H:35])([H:32])[H:33])([H:31])[C:19]([H:50])([H:51])[C:20]([H:52])([H:53])[2P:21]->1([C:22]([C:23]([H:55])([H:56])[H:57])([C:24]([H:58])([H:59])[H:60])[H:54])[C:25]([C:26]([H:62])([H:63])[H:64])([C:27]([H:65])([H:66])[H:67])[H:61])([H:28])([H:29])[H:30]", "dummies": []}
C      2.6019     3.4840     1.1515
C      1.4644     2.5930     1.3788
N      0.7105     1.6676     1.1395
Mn     0.0000     0.0000     0.0000
C     -2.0694     0.6308    -0.0587
O     -3.2213     0.9599    -0.0557
C      2.1040    -0.5830     0.1356
O      3.3029    -0.8488     0.1176
H     -0.2848    -0.9811     1.5500
N      0.6046     1.0573    -1.9544
C     -0.2879     2.1417    -2.2204
C      0.3043     3.4711    -1.7659
P      0.1543     4.8776    -3.0826
C      1.3223     6.2004    -2.4339
C      1.0712     7.5536    -3.1049
C      2.7747     5.7301    -2.6011
C     -1.5604     5.6874    -3.0124
C     -1.9620     6.1042    -1.5935
C     -2.6114     4.8025    -3.6919
C      0.6730     0.0086    -3.0306
C      0.8580    -1.4658    -2.6711
P     -0.4621    -1.9354    -1.5601
C     -2.0044    -1.6297    -2.4890
C     -1.9473    -2.3509    -3.8476
C     -3.2241    -1.9898    -1.6894
C     -0.3134    -3.5395    -0.8687
C     -1.4016    -3.8107     0.1954
C      1.0676    -3.7306    -0.1827
H      3.2526     3.6272     2.0133
H      3.2203     2.9796     0.3913
H      2.3497     4.4500     0.7123
H      1.5889     1.3466    -1.6817
H     -0.4300     2.1641    -3.3070
H     -1.3040     2.0825    -1.7666
H      1.4363     3.3971    -1.5485
H     -0.1734     3.8460    -0.8545
H      1.1277     6.3163    -1.3495
H      0.2627     8.1155    -2.5751
H      1.9712     8.2085    -3.0629
H      0.7854     7.4427    -4.1717
H      2.8966     5.1858    -3.5522
H      3.0496     5.0517    -1.7612
H      3.4869     6.5943    -2.5694
H     -1.4946     6.6018    -3.6212
H     -2.6691     5.3809    -1.1483
H     -2.4685     7.0979    -1.6327
H     -1.0927     6.2136    -0.9278
H     -2.4882     3.7466    -3.3999
H     -3.6412     5.1360    -3.4110
H     -2.5295     4.8857    -4.8047
H      1.5513     0.3409    -3.5457
H     -0.1719     0.0745    -3.7274
H      1.8664    -1.5533    -2.1538
H      0.8530    -2.0807    -3.5659
H     -2.0797    -0.5572    -2.7104
H     -1.8931    -1.5912    -4.6522
H     -2.8719    -2.9655    -4.0529
H     -1.0649    -2.9992    -4.0100
H     -3.5734    -3.0499    -1.8253
H     -4.0894    -1.3388    -2.0151
H     -3.1124    -1.7514    -0.6149
H     -0.3841    -4.2858    -1.6923
H     -1.1433    -4.6559     0.9012
H     -1.5396    -2.9122     0.7896
H     -2.3627    -4.0902    -0.2738
H      1.8846    -3.3489    -0.8105
H      1.0743    -3.1823     0.7693
H      1.3042    -4.8259     0.0310
68
{"conf": 9, "E": 122.85, "rms": -1.0, "geom": "OH", "total_charge": 0, "CA_charge": 1, "smiles": "C[C:1]#[4N:2]->[Mn+:3]1(<-[3C-:4]#[O+:5])(<-[5C-:6]#[O+:7])(<-[6H-:8])<-[1N@H:9]([CH2:10][CH2:11][P:12]([CH:13]([CH3:14])[CH3:15])[CH:16]([CH3:17])[CH3:18])[CH2:19][CH2:20][2P:21]->1([CH:22]([CH3:23])[CH3:24])[CH:25]([CH3:26])[CH3:27]", "smiles3D": "C([C:1]#[4N:2]->[Mn+:3]1(<-[3C-:4]#[O+:5])(<-[5C-:6]#[O+:7])(<-[6H-:8])<-[1N@@:9]([C:10]([C:11]([P:12]([C:13]([C:14]([H:37])([H:38])[H:39])([C:15]([H:40])([H:41])[H:42])[H:36])[C:16]([C:17]([H:44])([H:45])[H:46])([C:18]([H:47])([H:48])[H:49])[H:43])([H:34])[H:35])([H:32])[H:33])([H:31])[C:19]([H:50])([H:51])[C:20]([H:52])([H:53])[2P:21]->1([C:22]([C:23]([H:55])([H:56])[H:57])([C:24]([H:58])([H:59])[H:60])[H:54])[C:25]([C:26]([H:62])([H:63])[H:64])([C:27]([H:65])([H:66])[H:67])[H:61])([H:28])([H:29])[H:30]", "smiles3Dx": "C([C:1]#[4N:2]->[Mn+:3]1(<-[3C-:4]#[O+:5])(<-[5C-:6]#[O+:7])(<-[6H-:8])<-[1N@@:9]([C:10]([C:11]([P:12]([C:13]([C:14]([H:37])([H:38])[H:39])([C:15]([H:40])([H:41])[H:42])[H:36])[C:16]([C:17]([H:44])([H:45])[H:46])([C:18]([H:47])([H:48])[H:49])[H:43])([H:34])[H:35])([H:32])[H:33])([H:31])[C:19]([H:50])([H:51])[C:20]([H:52])([H:53])[2P:21]->1([C:22]([C:23]([H:55])([H:56])[H:57])([C:24]([H:58])([H:59])[H:60])[H:54])[C:25]([C:26]([H:62])([H:63])[H:64])([C:27]([H:65])([H:66])[H:67])[H:61])([H:28])([H:29])[H:30]", "dummies": []}
C     -2.9201    -3.8791    -1.1054
C     -2.0548    -2.7492    -0.7524
N     -1.3385    -1.7917    -0.4720
Mn     0.0000     0.0000     0.0000
C     -1.2303     1.2143    -1.5040
O     -1.8717     1.8560    -2.2964
C      1.1906    -1.2924     1.4626
O      1.8188    -1.9667     2.2395
H      1.1725    -0.4405    -1.3475
N     -1.1580     0.8311     1.8057
C     -2.3404     0.1113     2.0403
C     -2.7506     0.1005     3.5297
P     -1.3923    -0.6979     4.5654
C     -0.8786     0.4825     5.9499
C     -1.8223     1.6737     6.1242
C      0.5481     0.9632     5.6849
C     -2.1665    -2.1889     5.4000
C     -1.1207    -2.9230     6.2444
C     -2.7176    -3.1509     4.3335
C     -1.3016     2.2342     1.6422
C      0.0497     3.0200     1.6658
P      1.2960     2.1656     0.6788
C      2.6762     1.8460     1.8093
C      3.7094     0.8913     1.1847
C      3.3632     3.1358     2.2747
C      1.7531     3.2262    -0.7178
C      1.8269     4.7217    -0.3454
C      3.0718     2.7624    -1.3505
H     -2.5671    -4.3325    -2.0562
H     -2.8884    -4.6403    -0.2975
H     -3.9615    -3.5163    -1.2355
H     -0.5982     0.7078     2.5108
H     -3.1763     0.5327     1.4390
H     -2.1758    -0.9344     1.7161
H     -3.6976    -0.4660     3.6453
H     -2.9625     1.1358     3.8443
H     -0.8749    -0.0710     6.9066
H     -1.5546     2.2315     7.0457
H     -1.7415     2.3784     5.2706
H     -2.8690     1.3240     6.2333
H      0.8977     1.6152     6.5149
H      1.2342     0.0933     5.6187
H      0.6023     1.5311     4.7327
H     -2.9981    -1.8492     6.0538
H     -1.5713    -3.8241     6.7191
H     -0.7433    -2.2784     7.0647
H     -0.2598    -3.2403     5.6164
H     -1.9337    -3.3876     3.5840
H     -3.0601    -4.0975     4.8061
H     -3.5878    -2.7072     3.8166
H     -1.8141     2.4367     0.6800
H     -1.9449     2.6388     2.4557
H      0.4019     3.0971     2.7193
H     -0.1228     4.0410     1.2698
H      2.2535     1.3428     2.7109
H      4.4960     1.4211     0.6155
H      4.2231     0.3305     1.9917
H      3.2316     0.1483     0.5148
H      4.0909     2.8885     3.0787
H      3.9247     3.6289     1.4590
H      2.6255     3.8436     2.7093
H      0.9593     3.1096    -1.4889
H      2.2207     4.9047     0.6741
H      0.8164     5.1767    -0.4196
H      2.4716     5.2722    -1.0664
H      3.1747     3.2192    -2.3619
H      3.0748     1.6608    -1.4861
H      3.9450     3.0886    -0.7558
68
{"conf": 10, "E": 112.73, "rms": -1.0, "geom": "OH", "total_charge": 0, "CA_charge": 1, "smiles": "C[C:1]#[4N:2]->[Mn+:3]1(<-[3C-:4]#[O+:5])(<-[5C-:6]#[O+:7])(<-[6H-:8])<-[1N@H:9]([CH2:10][CH2:11][P:12]([CH:13]([CH3:14])[CH3:15])[CH:16]([CH3:17])[CH3:18])[CH2:19][CH2:20][2P:21]->1([CH:22]([CH3:23])[CH3:24])[CH:25]([CH3:26])[CH3:27]", "smiles3D": "C([C:1]#[4N:2]->[Mn+:3]1(<-[3C-:4]#[O+:5])(<-[5C-:6]#[O+:7])(<-[6H-:8])<-[1N@@:9]([C:10]([C:11]([P:12]([C:13]([C:14]([H:37])([H:38])[H:39])([C:15]([H:40])([H:41])[H:42])[H:36])[C:16]([C:17]([H:44])([H:45])[H:46])([C:18]([H:47])([H:48])[H:49])[H:43])([H:34])[H:35])([H:32])[H:33])([H:31])[C:19]([H:50])([H:51])[C:20]([H:52])([H:53])[2P:21]->1([C:22]([C:23]([H:55])([H:56])[H:57])([C:24]([H:58])([H:59])[H:60])[H:54])[C:25]([C:26]([H:62])([H:63])[H:64])([C:27]([H:65])([H:66])[H:67])[H:61])([H:28])([H:29])[H:30]", "smiles3Dx": "C([C:1]#[4N:2]->[Mn+:3]1(<-[3C-:4]#[O+:5])(<-[5C-:6]#[O+:7])(<-[6H-:8])<-[1N@@:9]([C:10]([C:11]([P:12]([C:13]([C:14]([H:37])([H:38])[H:39])([C:15]([H:40])([H:41])[H:42])[H:36])[C:16]([C:17]([H:44])([H:45])[H:46])([C:18]([H:47])([H:48])[H:49])[H:43])([H:34])[H:35])([H:32])[H:33])([H:31])[C:19]([H:50])([H:51])[C:20]([H:52])([H:53])[2P:21]->1([C:22]([C:23]([H:55])([H:56])[H:57])([C:24]([H:58])([H:59])[H:60])[H:54])[C:25]([C:26]([H:62])([H:63])[H:64])([C:27]([H:65])([H:66])[H:67])[H:61])([H:28])([H:29])[H:30]", "dummies": []}
C      3.6359    -2.5479     2.2623
C      2.5702    -1.8058     1.5959
N      1.6731    -1.1799     1.0371
Mn     0.0000     0.0000     0.0000
C      0.0339    -1.5893    -1.6521
O      0.0553    -2.4316    -2.5153
C      0.1374     1.4576     1.7601
O      0.2137     2.2333     2.6785
H      1.2226     1.0078    -0.9380
N     -1.8119    -1.0522     0.9808
C     -1.4347    -2.2855     1.5769
C     -1.7004    -2.3060     3.0934
P     -3.5259    -1.9965     3.4188
C     -3.6999    -1.1599     5.1042
C     -4.7972    -0.0955     4.9957
C     -2.3984    -0.5178     5.5899
C     -4.2212    -3.7116     3.7589
C     -5.7321    -3.6198     3.9844
C     -3.9292    -4.6592     2.5954
C     -2.8436    -1.1735     0.0008
C     -3.4224     0.1635    -0.5459
P     -2.0844     1.2740    -1.0145
C     -2.4605     2.8871    -0.2817
C     -2.8704     2.7568     1.2017
C     -1.2512     3.8242    -0.4189
C     -2.1670     1.5287    -2.8065
C     -3.6112     1.7409    -3.2996
C     -1.5361     0.3573    -3.5486
H      4.1423    -3.2088     1.5340
H      4.3692    -1.8355     2.6874
H      3.2025    -3.1615     3.0763
H     -2.1134    -0.4755     1.6193
H     -1.9700    -3.1463     1.1144
H     -0.3552    -2.4407     1.4084
H     -1.0828    -1.5016     3.5326
H     -1.3786    -3.2680     3.5411
H     -4.0115    -1.9159     5.8628
H     -5.7497    -0.5629     4.6676
H     -4.9714     0.3785     5.9852
H     -4.5038     0.6873     4.2589
H     -1.6370    -1.3004     5.7864
H     -2.0112     0.2089     4.8435
H     -2.5716     0.0199     6.5449
H     -3.7483    -4.1224     4.6739
H     -5.9575    -3.0080     4.8745
H     -6.1592    -4.6278     4.1550
H     -6.2294    -3.1694     3.1034
H     -4.2794    -4.2268     1.6358
H     -4.4322    -5.6352     2.7485
H     -2.8461    -4.8627     2.5226
H     -2.4483    -1.7543    -0.8574
H     -3.6916    -1.7506     0.4387
H     -4.0440     0.6296     0.2363
H     -4.0609    -0.0614    -1.4176
H     -3.3055     3.3429    -0.8348
H     -2.6332     3.6809     1.7663
H     -2.3855     1.9009     1.7071
H     -3.9722     2.6216     1.2772
H     -0.3527     3.4039     0.0692
H     -1.4837     4.8112     0.0435
H     -1.0190     4.0034    -1.4891
H     -1.5889     2.4379    -3.0518
H     -4.2015     2.3834    -2.6182
H     -3.5873     2.2384    -4.2940
H     -4.1444     0.7786    -3.4387
H     -1.6684     0.4842    -4.6422
H     -2.0108    -0.5991    -3.2499
H     -0.4444     0.3337    -3.3535
68
{"conf": 11, "E": 116.33, "rms": -1.0, "geom": "OH", "total_charge": 0, "CA_charge": 1, "smiles": "C[C:1]#[4N:2]->[Mn+:3]1(<-[3C-:4]#[O+:5])(<-[5C-:6]#[O+:7])(<-[6H-:8])<-[1N@H:9]([CH2:10][CH2:11][P:12]([CH:13]([CH3:14])[CH3:15])[CH:16]([CH3:17])[CH3:18])[CH2:19][CH2:20][2P:21]->1([CH:22]([CH3:23])[CH3:24])[CH:25]([CH3:26])[CH3:27]", "smiles3D": "C([C:1]#[4N:2]->[Mn+:3]1(<-[3C-:4]#[O+:5])(<-[5C-:6]#[O+:7])(<-[6H-:8])<-[1N@@:9]([C:10]([C:11]([P:12]([C:13]([C:14]([H:37])([H:38])[H:39])([C:15]([H:40])([H:41])[H:42])[H:36])[C:16]([C:17]([H:44])([H:45])[H:46])([C:18]([H:47])([H:48])[H:49])[H:43])([H:34])[H:35])([H:32])[H:33])([H:31])[C:19]([H:50])([H:51])[C:20]([H:52])([H:53])[2P:21]->1([C:22]([C:23]([H:55])([H:56])[H:57])([C:24]([H:58])([H:59])[H:60])[H:54])[C:25]([C:26]([H:62])([H:63])[H:64])([C:27]([H:65])([H:66])[H:67])[H:61])([H:28])([H:29])[H:30]", "smiles3Dx": "C([C:1]#[4N:2]->[Mn+:3]1(<-[3C-:4]#[O+:5])(<-[5C-:6]#[O+:7])(<-[6H-:8])<-[1N@@:9]([C:10]([C:11]([P:12]([C:13]([C:14]([H:37])([H:38])[H:39])([C:15]([H:40])([H:41])[H:42])[H:36])[C:16]([C:17]([H:44])([H:45])[H:46])([C:18]([H:47])([H:48])[H:49])[H:43])([H:34])[H:35])([H:32])[H:33])([H:31])[C:19]([H:50])([H:51])[C:20]([H:52])([H:53])[2P:21]->1([C:22]([C:23]([H:55])([H:56])[H:57])([C:24]([H:58])([H:59])[H:60])[H:54])[C:25]([C:26]([H:62])([H:63])[H:64])([C:27]([H:65])([H:66])[H:67])[H:61])([H:28])([H:29])[H:30]", "dummies": []}
C     -1.1422     3.9421    -2.8196
C     -0.8098     2.7789    -2.0045
N     -0.5275     1.8060    -1.3122
Mn     0.0000     0.0000     0.0000
C     -0.4028    -1.3240    -1.8247
O     -0.6066    -2.0154    -2.7914
C      0.2940     1.4707     1.7244
O      0.4393     2.2516     2.6310
H     -1.7517    -0.2216     0.5180
N      2.2658    -0.0429    -0.4624
C      2.4934     0.7217    -1.6125
C      3.9855     1.0048    -1.8998
P      4.3254     2.8604    -1.9466
C      5.6340     3.2327    -3.2609
C      6.1769     1.9854    -3.9623
C      5.0381     4.2028    -4.2813
C      5.2311     3.2635    -0.3397
C      4.2510     3.2733     0.8325
C      6.4150     2.3217    -0.0562
C      2.6739    -1.4137    -0.5540
C      2.5301    -2.2397     0.7640
P      0.8973    -1.9874     1.4675
C      1.1526    -1.6130     3.2220
C      2.2241    -0.5193     3.4214
C      1.5626    -2.8667     4.0083
C      0.0212    -3.5637     1.3767
C     -1.3690    -3.4302     2.0175
C     -0.1368    -4.0393    -0.0730
H     -2.1788     4.2595    -2.5983
H     -0.4438     4.7689    -2.5828
H     -1.0627     3.6810    -3.8914
H      2.7014     0.3434     0.2421
H      2.0416     0.2064    -2.4897
H      1.9632     1.6867    -1.4812
H      4.2371     0.5409    -2.8745
H      4.6298     0.5349    -1.1361
H      6.4929     3.7485    -2.7699
H      6.5600     1.2536    -3.2176
H      5.3869     1.5075    -4.5868
H      7.0211     2.2656    -4.6333
H      4.6899     5.1259    -3.7662
H      4.1782     3.7341    -4.8058
H      5.8046     4.4937    -5.0341
H      5.6403     4.2928    -0.4504
H      4.7804     3.5558     1.7692
H      3.7995     2.2692     0.9642
H      3.4437     4.0114     0.6470
H      7.0824     2.7850     0.7104
H      7.0186     2.1482    -0.9747
H      6.0696     1.3459     0.3451
H      2.0708    -1.9099    -1.3386
H      3.7374    -1.4709    -0.8673
H      3.3092    -1.9121     1.4778
H      2.6786    -3.3185     0.5483
H      0.1967    -1.2394     3.6371
H      1.9736     0.0869     4.3217
H      2.3085     0.1651     2.5563
H      3.2333    -0.9548     3.5878
H      0.7234    -3.5855     4.1005
H      1.8518    -2.5888     5.0451
H      2.4287    -3.3715     3.5285
H      0.6027    -4.3293     1.9305
H     -1.9797    -2.6688     1.4859
H     -1.2991    -3.1384     3.0856
H     -1.9003    -4.4050     1.9695
H     -0.9632    -3.4996    -0.5800
H     -0.4082    -5.1151    -0.0717
H      0.8016    -3.9326    -0.6513
68
{"conf": 12, "E": 337.5, "rms": -1.0, "geom": "OH", "total_charge": 0, "CA_charge": 1, "smiles": "C[C:1]#[4N:2]->[Mn+:3]1(<-[3C-:4]#[O+:5])(<-[5C-:6]#[O+:7])(<-[6H-:8])<-[1N@H:9]([CH2:10][CH2:11][P:12]([CH:13]([CH3:14])[CH3:15])[CH:16]([CH3:17])[CH3:18])[CH2:19][CH2:20][2P:21]->1([CH:22]([CH3:23])[CH3:24])[CH:25]([CH3:26])[CH3:27]", "smiles3D": "C([C:1]#[4N:2]->[Mn+:3]1(<-[3C-:4]#[O+:5])(<-[5C-:6]#[O+:7])(<-[6H-:8])<-[1N@@:9]([C:10]([C:11]([P:12]([C:13]([C:14]([H:37])([H:38])[H:39])([C:15]([H:40])([H:41])[H:42])[H:36])[C:16]([C:17]([H:44])([H:45])[H:46])([C:18]([H:47])([H:48])[H:49])[H:43])([H:34])[H:35])([H:32])[H:33])([H:31])[C:19]([H:50])([H:51])[C:20]([H:52])([H:53])[2P:21]->1([C:22]([C:23]([H:55])([H:56])[H:57])([C:24]([H:58])([H:59])[H:60])[H:54])[C:25]([C:26]([H:62])([H:63])[H:64])([C:27]([H:65])([H:66])[H:67])[H:61])([H:28])([H:29])[H:30]", "smiles3Dx": "C([C:1]#[4N:2]->[Mn+:3]1(<-[3C-:4]#[O+:5])(<-[5C-:6]#[O+:7])(<-[6H-:8])<-[1N@@:9]([C:10]([C:11]([P:12]([C:13]([C:14]([H:37])([H:38])[H:39])([C:15]([H:40])([H:41])[H:42])[H:36])[C:16]([C:17]([H:44])([H:45])[H:46])([C:18]([H:47])([H:48])[H:49])[H:43])([H:34])[H:35])([H:32])[H:33])([H:31])[C:19]([H:50])([H:51])[C:20]([H:52])([H:53])[2P:21]->1([C:22]([C:23]([H:55])([H:56])[H:57])([C:24]([H:58])([H:59])[H:60])[H:54])[C:25]([C:26]([H:62])([H:63])[H:64])([C:27]([H:65])([H:66])[H:67])[H:61])([H:28])([H:29])[H:30]", "dummies": []}
C      1.6179     2.7854     3.0491
C      1.4740     1.4613     2.5669
N      1.1230     0.6120     1.8049
Mn     0.0000     0.0000     0.0000
C     -1.7543    -1.2442     1.4222
O     -2.7763    -1.6281     1.9991
C      1.7662     1.5222    -1.1621
O      2.4502     2.4707    -1.5446
H      0.9137    -1.6457    -0.5754
N     -1.3827     2.0291     0.2060
C     -2.5776     1.9471     0.8561
C     -2.6881     1.9904     2.3972
P     -4.3012     2.9645     2.9794
C     -4.0061     4.7717     2.5802
C     -2.8058     5.2499     3.4018
C     -5.2598     5.5724     2.9472
C     -5.8713     2.4154     2.0839
C     -6.0454     0.8814     2.1334
C     -6.0017     2.9374     0.6349
C     -1.4844     2.5979    -1.0535
C     -2.3043     1.7860    -2.0435
P     -1.5631     0.0826    -2.0262
C     -0.7676    -0.3165    -3.5560
C      0.5343     0.5022    -3.7188
C     -1.7060    -0.1243    -4.7196
C     -2.9360    -0.9824    -1.7033
C     -2.4848    -2.4883    -1.8652
C     -4.1658    -0.7037    -2.5933
H      0.5457     2.9085     3.3075
H      2.5030     2.6749     3.7735
H      1.7419     3.2322     2.0298
H     -0.8600     2.5171     0.7136
H     -3.2209     2.7795     0.4609
H     -2.8551     1.0384     0.5632
H     -2.7887     1.0157     2.8497
H     -1.8073     2.5525     2.8990
H     -3.7688     4.9232     1.5073
H     -1.8531     5.0118     2.8617
H     -2.8119     4.7869     4.4218
H     -2.8236     6.3520     3.5710
H     -6.0721     5.4014     2.2147
H     -5.0597     6.6685     2.9482
H     -5.6226     5.2781     3.9606
H     -6.7146     2.8746     2.6665
H     -5.0689     0.3650     2.1173
H     -6.6156     0.4844     1.2551
H     -6.6098     0.5997     3.0604
H     -5.6062     2.2179    -0.1201
H     -5.4586     3.8840     0.4635
H     -7.0878     3.1539     0.4162
H     -1.8468     3.7012    -0.8893
H     -0.4425     2.7023    -1.3386
H     -3.3418     1.6704    -1.6398
H     -2.1916     2.2788    -2.9524
H     -0.5129    -1.3881    -3.4954
H      1.3814     0.0475    -3.1740
H      0.3996     1.5860    -3.4539
H      0.9354     0.4876    -4.7626
H     -2.5218    -0.8920    -4.6525
H     -2.1155     0.8927    -4.6868
H     -1.1738    -0.2473    -5.7635
H     -3.2645    -0.8384    -0.6495
H     -2.1800    -2.7052    -2.9105
H     -1.6728    -2.7280    -1.2087
H     -3.3062    -3.2227    -1.6420
H     -4.0826     0.1902    -3.2146
H     -5.0860    -0.5130    -1.9338
H     -4.3475    -1.5151    -3.3969
68
{"conf": 13, "E": 259.79, "rms": -1.0, "geom": "OH", "total_charge": 0, "CA_charge": 1, "smiles": "C[C:1]#[4N:2]->[Mn+:3]1(<-[3C-:4]#[O+:5])(<-[5C-:6]#[O+:7])(<-[6H-:8])<-[1N@H:9]([CH2:10][CH2:11][P:12]([CH:13]([CH3:14])[CH3:15])[CH:16]([CH3:17])[CH3:18])[CH2:19][CH2:20][2P:21]->1([CH:22]([CH3:23])[CH3:24])[CH:25]([CH3:26])[CH3:27]", "smiles3D": "C([C:1]#[4N:2]->[Mn+:3]1(<-[3C-:4]#[O+:5])(<-[5C-:6]#[O+:7])(<-[6H-:8])<-[1N@@:9]([C:10]([C:11]([P:12]([C:13]([C:14]([H:37])([H:38])[H:39])([C:15]([H:40])([H:41])[H:42])[H:36])[C:16]([C:17]([H:44])([H:45])[H:46])([C:18]([H:47])([H:48])[H:49])[H:43])([H:34])[H:35])([H:32])[H:33])([H:31])[C:19]([H:50])([H:51])[C:20]([H:52])([H:53])[2P:21]->1([C:22]([C:23]([H:55])([H:56])[H:57])([C:24]([H:58])([H:59])[H:60])[H:54])[C:25]([C:26]([H:62])([H:63])[H:64])([C:27]([H:65])([H:66])[H:67])[H:61])([H:28])([H:29])[H:30]", "smiles3Dx": "C([C:1]#[4N:2]->[Mn+:3]1(<-[3C-:4]#[O+:5])(<-[5C-:6]#[O+:7])(<-[6H-:8])<-[1N@@:9]([C:10]([C:11]([P:12]([C:13]([C:14]([H:37])([H:38])[H:39])([C:15]([H:40])([H:41])[H:42])[H:36])[C:16]([C:17]([H:44])([H:45])[H:46])([C:18]([H:47])([H:48])[H:49])[H:43])([H:34])[H:35])([H:32])[H:33])([H:31])[C:19]([H:50])([H:51])[C:20]([H:52])([H:53])[2P:21]->1([C:22]([C:23]([H:55])([H:56])[H:57])([C:24]([H:58])([H:59])[H:60])[H:54])[C:25]([C:26]([H:62])([H:63])[H:64])([C:27]([H:65])([H:66])[H:67])[H:61])([H:28])([H:29])[H:30]", "dummies": []}
C      0.0510     2.0996    -4.2106
C      0.5174     1.4910    -3.0506
N      0.5965     0.9495    -1.9514
Mn     0.0000     0.0000     0.0000
C      1.1591     1.5989     1.3364
O      1.6953     2.5082     1.9885
C     -1.2822    -1.5355    -1.4220
O     -2.0142    -2.2196    -2.0946
H      1.3149    -1.3278     0.0958
N     -1.9131     1.4305    -0.0002
C     -1.6024     2.8301    -0.0810
C     -2.1879     3.7413     1.1160
P     -1.4533     5.4274     1.3067
C     -1.6360     5.7853     3.1719
C     -0.9025     4.7544     4.0755
C     -1.1663     7.2314     3.4815
C      0.2465     5.7105     0.6564
C      1.4168     5.5094     1.6588
C      0.3236     7.1431    -0.0029
C     -3.0472     1.0069     0.7616
C     -2.9592    -0.4334     1.2634
P     -1.3133    -0.7210     2.0717
C     -1.2240     0.4042     3.4307
C     -0.0088     0.1931     4.3059
C     -2.5320     0.2582     4.3100
C     -1.0434    -2.4048     2.5813
C      0.3850    -2.6623     2.9419
C     -1.4364    -3.3916     1.4363
H     -0.0582     3.1980    -4.0135
H     -0.9643     1.5799    -4.3294
H      0.7385     1.8071    -4.9959
H     -2.1619     1.2753    -0.8567
H     -1.8985     3.2820    -1.0372
H     -0.5259     2.8240    -0.0388
H     -1.9426     3.1756     2.0518
H     -3.2826     3.6894     1.0541
H     -2.7018     5.7296     3.4444
H      0.0113     5.1661     4.6066
H     -1.5939     4.3917     4.8916
H     -0.5479     3.8520     3.5294
H     -0.9768     7.3623     4.6040
H     -0.2301     7.4541     2.9747
H     -1.9405     7.9496     3.1877
H      0.4305     5.0110    -0.1716
H      1.1143     4.8545     2.5133
H      2.2901     5.0461     1.1673
H      1.8115     6.4586     2.1540
H      0.5376     7.0545    -1.0713
H     -0.6407     7.6689     0.1365
H      1.1066     7.8277     0.4341
H     -3.1824     1.6846     1.6393
H     -4.0447     1.0734     0.1854
H     -3.0406    -1.1598     0.4729
H     -3.7764    -0.6061     2.0553
H     -1.2236     1.4268     3.0461
H      0.9252     0.3299     3.6981
H     -0.0449    -0.7780     4.7603
H      0.0622     0.9912     5.0900
H     -2.9658    -0.7430     4.2563
H     -2.3173     0.4774     5.3704
H     -3.2787     1.0430     3.9483
H     -1.7187    -2.6787     3.4640
H      1.0731    -1.7637     2.6965
H      0.8925    -3.4973     2.4169
H      0.5045    -2.8402     4.0214
H     -1.3133    -4.4368     1.7556
H     -0.7022    -3.2719     0.5752
H     -2.4732    -3.2804     0.9930
68
{"conf": 14, "E": 103.64, "rms": -1.0, "geom": "OH", "total_charge": 0, "CA_charge": 1, "smiles": "C[C:1]#[4N:2]->[Mn+:3]1(<-[3C-:4]#[O+:5])(<-[5C-:6]#[O+:7])(<-[6H-:8])<-[1N@H:9]([CH2:10][CH2:11][P:12]([CH:13]([CH3:14])[CH3:15])[CH:16]([CH3:17])[CH3:18])[CH2:19][CH2:20][2P:21]->1([CH:22]([CH3:23])[CH3:24])[CH:25]([CH3:26])[CH3:27]", "smiles3D": "C([C:1]#[4N:2]->[Mn+:3]1(<-[3C-:4]#[O+:5])(<-[5C-:6]#[O+:7])(<-[6H-:8])<-[1N@@:9]([C:10]([C:11]([P:12]([C:13]([C:14]([H:37])([H:38])[H:39])([C:15]([H:40])([H:41])[H:42])[H:36])[C:16]([C:17]([H:44])([H:45])[H:46])([C:18]([H:47])([H:48])[H:49])[H:43])([H:34])[H:35])([H:32])[H:33])([H:31])[C:19]([H:50])([H:51])[C:20]([H:52])([H:53])[2P:21]->1([C:22]([C:23]([H:55])([H:56])[H:57])([C:24]([H:58])([H:59])[H:60])[H:54])[C:25]([C:26]([H:62])([H:63])[H:64])([C:27]([H:65])([H:66])[H:67])[H:61])([H:28])([H:29])[H:30]", "smiles3Dx": "C([C:1]#[4N:2]->[Mn+:3]1(<-[3C-:4]#[O+:5])(<-[5C-:6]#[O+:7])(<-[6H-:8])<-[1N@@:9]([C:10]([C:11]([P:12]([C:13]([C:14]([H:37])([H:38])[H:39])([C:15]([H:40])([H:41])[H:42])[H:36])[C:16]([C:17]([H:44])([H:45])[H:46])([C:18]([H:47])([H:48])[H:49])[H:43])([H:34])[H:35])([H:32])[H:33])([H:31])[C:19]([H:50])([H:51])[C:20]([H:52])([H:53])[2P:21]->1([C:22]([C:23]([H:55])([H:56])[H:57])([C:24]([H:58])([H:59])[H:60])[H:54])[C:25]([C:26]([H:62])([H:63])[H:64])([C:27]([H:65])([H:66])[H:67])[H:61])([H:28])([H:29])[H:30]", "dummies": []}
C     -3.3436     3.4446    -1.3255
C     -2.3514     2.4428    -0.9378
N     -1.5254     1.5962    -0.6097
Mn     0.0000     0.0000     0.0000
C      0.5510     1.2653     1.8279
O      0.8389     1.9337     2.7894
C     -0.5933    -1.2048    -1.8542
O     -0.9030    -1.8382    -2.8327
H      1.3312     0.8254    -0.9656
N     -1.4635    -1.2574     1.2777
C     -2.4782    -0.4039     1.7467
C     -3.6404    -1.0978     2.4821
P     -4.3675    -2.5036     1.4751
C     -5.1686    -1.6902    -0.0223
C     -5.5866    -2.7618    -1.0287
C     -6.3581    -0.8002     0.3443
C     -5.7592    -3.2498     2.5064
C     -5.2529    -4.5328     3.1645
C     -6.3047    -2.2868     3.5685
C     -0.7234    -1.9265     2.3015
C      0.3924    -2.8788     1.7834
P      1.5458    -1.9711     0.7499
C      3.0404    -1.5763     1.6956
C      2.7332    -1.3154     3.1783
C      3.7194    -0.3354     1.0984
C      1.9767    -3.1261    -0.5703
C      2.6634    -4.3869    -0.0193
C      2.8707    -2.4517    -1.6143
H     -2.8291     4.3478    -1.7124
H     -4.0007     3.0256    -2.1152
H     -3.9586     3.7144    -0.4400
H     -1.8263    -1.8856     0.7217
H     -2.0313     0.3532     2.4273
H     -2.9013     0.1322     0.8748
H     -3.2974    -1.4865     3.4625
H     -4.4241    -0.3427     2.6907
H     -4.4020    -1.0561    -0.5132
H     -4.7023    -3.3579    -1.3377
H     -6.0142    -2.2859    -1.9365
H     -6.3451    -3.4422    -0.5899
H     -6.0507    -0.0138     1.0621
H     -6.7388    -0.2918    -0.5676
H     -7.1862    -1.3986     0.7767
H     -6.5879    -3.5276     1.8227
H     -4.8790    -5.2343     2.3891
H     -6.0761    -5.0306     3.7175
H     -4.4231    -4.3088     3.8690
H     -6.6424    -1.3377     3.1077
H     -7.1776    -2.7448     4.0799
H     -5.5319    -2.0594     4.3330
H     -1.4193    -2.5410     2.9142
H     -0.2605    -1.1671     2.9664
H     -0.0808    -3.6819     1.1811
H      0.9191    -3.3424     2.6368
H      3.7464    -2.4262     1.6336
H      3.6468    -0.9470     3.6946
H      2.4443    -2.2465     3.7037
H      1.9421    -0.5507     3.3041
H      3.9883    -0.4865     0.0360
H      3.0601     0.5547     1.1624
H      4.6589    -0.1150     1.6507
H      1.0348    -3.4372    -1.0707
H      2.6989    -5.1616    -0.8148
H      3.7068    -4.1899     0.2985
H      2.1007    -4.8119     0.8356
H      2.9200    -3.0840    -2.5263
H      3.9060    -2.3258    -1.2376
H      2.4546    -1.4653    -1.9077
68
{"conf": 15, "E": 112.44, "rms": -1.0, "geom": "OH", "total_charge": 0, "CA_charge": 1, "smiles": "C[C:1]#[4N:2]->[Mn+:3]1(<-[3C-:4]#[O+:5])(<-[5C-:6]#[O+:7])(<-[6H-:8])<-[1N@H:9]([CH2:10][CH2:11][P:12]([CH:13]([CH3:14])[CH3:15])[CH:16]([CH3:17])[CH3:18])[CH2:19][CH2:20][2P:21]->1([CH:22]([CH3:23])[CH3:24])[CH:25]([CH3:26])[CH3:27]", "smiles3D": "C([C:1]#[4N:2]->[Mn+:3]1(<-[3C-:4]#[O+:5])(<-[5C-:6]#[O+:7])(<-[6H-:8])<-[1N@@:9]([C:10]([C:11]([P:12]([C:13]([C:14]([H:37])([H:38])[H:39])([C:15]([H:40])([H:41])[H:42])[H:36])[C:16]([C:17]([H:44])([H:45])[H:46])([C:18]([H:47])([H:48])[H:49])[H:43])([H:34])[H:35])([H:32])[H:33])([H:31])[C:19]([H:50])([H:51])[C:20]([H:52])([H:53])[2P:21]->1([C:22]([C:23]([H:55])([H:56])[H:57])([C:24]([H:58])([H:59])[H:60])[H:54])[C:25]([C:26]([H:62])([H:63])[H:64])([C:27]([H:65])([H:66])[H:67])[H:61])([H:28])([H:29])[H:30]", "smiles3Dx": "C([C:1]#[4N:2]->[Mn+:3]1(<-[3C-:4]#[O+:5])(<-[5C-:6]#[O+:7])(<-[6H-:8])<-[1N@@:9]([C:10]([C:11]([P:12]([C:13]([C:14]([H:37])([H:38])[H:39])([C:15]([H:40])([H:41])[H:42])[H:36])[C:16]([C:17]([H:44])([H:45])[H:46])([C:18]([H:47])([H:48])[H:49])[H:43])([H:34])[H:35])([H:32])[H:33])([H:31])[C:19]([H:50])([H:51])[C:20]([H:52])([H:53])[2P:21]->1([C:22]([C:23]([H:55])([H:56])[H:57])([C:24]([H:58])([H:59])[H:60])[H:54])[C:25]([C:26]([H:62])([H:63])[H:64])([C:27]([H:65])([H:66])[H:67])[H:61])([H:28])([H:29])[H:30]", "dummies": []}
C     -3.2143    -1.4887     3.5028
C     -2.2702    -1.0576     2.4730
N     -1.4810    -0.6882     1.6054
Mn     0.0000     0.0000     0.0000
C      0.5469    -2.2019    -0.3170
O      0.8321    -3.3621    -0.4768
C     -0.6624     2.1527     0.4182
O     -1.0219     3.2872     0.6205
H      1.3335     0.1491     1.2571
N     -1.4713     0.0139    -1.8077
C     -2.5067    -0.9407    -1.6523
C     -3.7421    -0.4533    -0.8562
P     -4.3296     1.2840    -1.2652
C     -5.3005     1.2447    -2.8853
C     -5.8023    -0.1523    -3.2774
C     -4.4197     1.8242    -3.9929
C     -5.5775     1.6315     0.1009
C     -5.9679     3.1096     0.0874
C     -6.8172     0.7361     0.0215
C     -0.7222    -0.1779    -3.0098
C      0.3859     0.8854    -3.2614
P      1.5925     0.8063    -1.9341
C      2.3761     2.4297    -1.7420
C      1.4911     3.5784    -2.2481
C      2.7353     2.6645    -0.2717
C      2.9312    -0.2855    -2.4773
C      3.7737    -0.7169    -1.2699
C      2.4199    -1.5290    -3.2255
H     -2.9322    -1.0314     4.4752
H     -4.2356    -1.1642     3.2211
H     -3.1852    -2.5939     3.5938
H     -1.8178     0.8480    -1.8479
H     -2.8651    -1.2931    -2.6468
H     -2.0802    -1.8163    -1.1223
H     -4.5671    -1.1780    -1.0067
H     -3.5299    -0.4685     0.2239
H     -6.1806     1.9125    -2.7790
H     -6.4495    -0.0858    -4.1768
H     -4.9579    -0.8297    -3.5138
H     -6.4043    -0.6029    -2.4656
H     -4.9882     1.8928    -4.9444
H     -4.0842     2.8469    -3.7116
H     -3.5229     1.1927    -4.1554
H     -5.0713     1.4308     1.0707
H     -6.6482     3.3368     0.9350
H     -6.4693     3.3812    -0.8625
H     -5.0602     3.7403     0.2013
H     -6.5227    -0.3310     0.0779
H     -7.4894     0.9450     0.8836
H     -7.3845     0.9258    -0.9090
H     -1.4110    -0.1575    -3.8883
H     -0.2556    -1.1801    -2.9659
H     -0.0967     1.8766    -3.2833
H      0.8787     0.7030    -4.2359
H      3.3203     2.4405    -2.3319
H      0.4852     3.5547    -1.7762
H      1.4006     3.5394    -3.3542
H      1.9702     4.5522    -2.0089
H      3.4203     3.5364    -0.1854
H      3.2443     1.7890     0.1726
H      1.8377     2.8748     0.3348
H      3.5877     0.2834    -3.1720
H      4.5111    -1.4911    -1.5678
H      3.1408    -1.1258    -0.4524
H      4.3624     0.1417    -0.8855
H      1.7767    -2.1652    -2.5896
H      3.2862    -2.1502    -3.5407
H      1.8805    -1.2593    -4.1569
68
{"conf": 16, "E": 114.65, "rms": -1.0, "geom": "OH", "total_charge": 0, "CA_charge": 1, "smiles": "C[C:1]#[4N:2]->[Mn+:3]1(<-[3C-:4]#[O+:5])(<-[5C-:6]#[O+:7])(<-[6H-:8])<-[1N@H:9]([CH2:10][CH2:11][P:12]([CH:13]([CH3:14])[CH3:15])[CH:16]([CH3:17])[CH3:18])[CH2:19][CH2:20][2P:21]->1([CH:22]([CH3:23])[CH3:24])[CH:25]([CH3:26])[CH3:27]", "smiles3D": "C([C:1]#[4N:2]->[Mn+:3]1(<-[3C-:4]#[O+:5])(<-[5C-:6]#[O+:7])(<-[6H-:8])<-[1N@@:9]([C:10]([C:11]([P:12]([C:13]([C:14]([H:37])([H:38])[H:39])([C:15]([H:40])([H:41])[H:42])[H:36])[C:16]([C:17]([H:44])([H:45])[H:46])([C:18]([H:47])([H:48])[H:49])[H:43])([H:34])[H:35])([H:32])[H:33])([H:31])[C:19]([H:50])([H:51])[C:20]([H:52])([H:53])[2P:21]->1([C:22]([C:23]([H:55])([H:56])[H:57])([C:24]([H:58])([H:59])[H:60])[H:54])[C:25]([C:26]([H:62])([H:63])[H:64])([C:27]([H:65])([H:66])[H:67])[H:61])([H:28])([H:29])[H:30]", "smiles3Dx": "C([C:1]#[4N:2]->[Mn+:3]1(<-[3C-:4]#[O+:5])(<-[5C-:6]#[O+:7])(<-[6H-:8])<-[1N@@:9]([C:10]([C:11]([P:12]([C:13]([C:14]([H:37])([H:38])[H:39])([C:15]([H:40])([H:41])[H:42])[H:36])[C:16]([C:17]([H:44])([H:45])[H:46])([C:18]([H:47])([H:48])[H:49])[H:43])([H:34])[H:35])([H:32])[H:33])([H:31])[C:19]([H:50])([H:51])[C:20]([H:52])([H:53])[2P:21]->1([C:22]([C:23]([H:55])([H:56])[H:57])([C:24]([H:58])([H:59])[H:60])[H:54])[C:25]([C:26]([H:62])([H:63])[H:64])([C:27]([H:65])([H:66])[H:67])[H:61])([H:28])([H:29])[H:30]", "dummies": []}
C      0.8073     3.1538    -3.7578
C      0.5949     2.2263    -2.6517
N      0.3971     1.4473    -1.7232
Mn     0.0000     0.0000     0.0000
C     -1.9112     1.2141     0.3698
O     -2.9125     1.8565     0.5607
C      1.9801    -0.9930    -0.5688
O      3.0253    -1.5021    -0.8895
H      0.8816     1.0752     1.2054
N     -1.0727    -1.5508    -1.3375
C     -2.3391    -1.0611    -1.6835
C     -3.0925    -1.9289    -2.7142
P     -4.5783    -2.7522    -1.9195
C     -4.9035    -4.2709    -2.9968
C     -3.9999    -5.4182    -2.5319
C     -4.7152    -4.0096    -4.4987
C     -6.0035    -1.5913    -2.3413
C     -7.3163    -2.1208    -1.7475
C     -5.7170    -0.1889    -1.7873
C     -1.0264    -2.8277    -0.6814
C     -1.6212    -2.9021     0.7483
P     -0.7161    -1.7845     1.8297
C      0.5479    -2.8521     2.5978
C      0.5273    -2.8074     4.1344
C      1.9384    -2.4766     2.1085
C     -1.8616    -1.2011     3.1112
C     -1.3809     0.1451     3.6643
C     -3.2999    -1.0486     2.5943
H      1.8603     3.4933    -3.7661
H      0.5761     2.6427    -4.7126
H      0.1360     4.0270    -3.6368
H     -0.5792    -1.6155    -2.1075
H     -2.9553    -0.9461    -0.7705
H     -2.1959    -0.0550    -2.1264
H     -3.4391    -1.3062    -3.5658
H     -2.4142    -2.6972    -3.1295
H     -5.9540    -4.5992    -2.8290
H     -4.1679    -5.6137    -1.4489
H     -2.9320    -5.1654    -2.6743
H     -4.2347    -6.3475    -3.0845
H     -5.0987    -4.8852    -5.0742
H     -5.2870    -3.1050    -4.8130
H     -3.6349    -3.8740    -4.7469
H     -6.1229    -1.5110    -3.4474
H     -7.2238    -2.2235    -0.6405
H     -7.5699    -3.1118    -2.1866
H     -8.1566    -1.4187    -1.9768
H     -5.5095    -0.2389    -0.6908
H     -4.8406     0.2565    -2.3067
H     -6.5888     0.4821    -1.9589
H      0.0431    -3.1313    -0.6162
H     -1.5465    -3.5862    -1.3028
H     -1.5455    -3.9362     1.1266
H     -2.6819    -2.6324     0.7034
H      0.3590    -3.9029     2.2932
H      1.3614    -3.4129     4.5421
H      0.6539    -1.7801     4.5229
H     -0.3847    -3.2879     4.5396
H      2.0840    -2.8923     1.0977
H      2.0968    -1.3801     2.1373
H      2.7275    -2.9477     2.7328
H     -1.8895    -1.9261     3.9410
H     -1.9970     0.4378     4.5366
H     -0.3316     0.1081     4.0019
H     -1.4556     0.9483     2.9082
H     -3.7931    -2.0411     2.5345
H     -3.3445    -0.5528     1.6092
H     -3.9023    -0.4474     3.3052
68
{"conf": 17, "E": 118.44, "rms": -1.0, "geom": "OH", "total_charge": 0, "CA_charge": 1, "smiles": "C[C:1]#[4N:2]->[Mn+:3]1(<-[3C-:4]#[O+:5])(<-[5C-:6]#[O+:7])(<-[6H-:8])<-[1N@H:9]([CH2:10][CH2:11][P:12]([CH:13]([CH3:14])[CH3:15])[CH:16]([CH3:17])[CH3:18])[CH2:19][CH2:20][2P:21]->1([CH:22]([CH3:23])[CH3:24])[CH:25]([CH3:26])[CH3:27]", "smiles3D": "C([C:1]#[4N:2]->[Mn+:3]1(<-[3C-:4]#[O+:5])(<-[5C-:6]#[O+:7])(<-[6H-:8])<-[1N@@:9]([C:10]([C:11]([P:12]([C:13]([C:14]([H:37])([H:38])[H:39])([C:15]([H:40])([H:41])[H:42])[H:36])[C:16]([C:17]([H:44])([H:45])[H:46])([C:18]([H:47])([H:48])[H:49])[H:43])([H:34])[H:35])([H:32])[H:33])([H:31])[C:19]([H:50])([H:51])[C:20]([H:52])([H:53])[2P:21]->1([C:22]([C:23]([H:55])([H:56])[H:57])([C:24]([H:58])([H:59])[H:60])[H:54])[C:25]([C:26]([H:62])([H:63])[H:64])([C:27]([H:65])([H:66])[H:67])[H:61])([H:28])([H:29])[H:30]", "smiles3Dx": "C([C:1]#[4N:2]->[Mn+:3]1(<-[3C-:4]#[O+:5])(<-[5C-:6]#[O+:7])(<-[6H-:8])<-[1N@@:9]([C:10]([C:11]([P:12]([C:13]([C:14]([H:37])([H:38])[H:39])([C:15]([H:40])([H:41])[H:42])[H:36])[C:16]([C:17]([H:44])([H:45])[H:46])([C:18]([H:47])([H:48])[H:49])[H:43])([H:34])[H:35])([H:32])[H:33])([H:31])[C:19]([H:50])([H:51])[C:20]([H:52])([H:53])[2P:21]->1([C:22]([C:23]([H:55])([H:56])[H:57])([C:24]([H:58])([H:59])[H:60])[H:54])[C:25]([C:26]([H:62])([H:63])[H:64])([C:27]([H:65])([H:66])[H:67])[H:61])([H:28])([H:29])[H:30]", "dummies": []}
C     -3.3561     3.4697     1.2347
C     -2.3727     2.4440     0.8936
N     -1.5474     1.5863     0.5899
Mn     0.0000     0.0000     0.0000
C      1.5943     1.1979     1.1297
O      2.4209     1.8340     1.7369
C     -1.6823    -1.0237    -1.1683
O     -2.5633    -1.5619    -1.7911
H      0.4471     0.9210    -1.5237
N     -0.2983    -1.4177     1.8051
C     -1.0259    -0.8446     2.8689
C     -0.3900     0.3891     3.5315
P     -1.2326     0.7066     5.1768
C     -0.9832     2.5288     5.5924
C     -1.8671     3.3860     4.6829
C      0.4787     2.9800     5.5003
C     -0.3730    -0.3719     6.4708
C      1.1347    -0.5396     6.2309
C     -0.6563     0.1522     7.8774
C      0.9729    -1.9763     2.1647
C      1.6297    -2.8722     1.0653
P      1.6280    -2.0033    -0.5096
C      1.0460    -3.1891    -1.7466
C     -0.2365    -3.9100    -1.2839
C      2.1207    -4.2387    -2.0702
C      3.3466    -1.6177    -0.9152
C      4.0088    -0.7515     0.1590
C      3.4099    -0.8863    -2.2694
H     -2.8811     4.4712     1.1717
H     -4.1957     3.4077     0.5115
H     -3.7431     3.3005     2.2625
H     -0.8097    -2.1129     1.4951
H     -1.1903    -1.6179     3.6458
H     -2.0279    -0.5486     2.4848
H      0.6978     0.2863     3.6777
H     -0.5479     1.2715     2.8908
H     -1.3317     2.6865     6.6311
H     -2.9190     3.0151     4.7230
H     -1.8624     4.4500     5.0242
H     -1.5032     3.3386     3.6310
H      1.0577     2.5626     6.3457
H      0.9357     2.6640     4.5400
H      0.5465     4.0880     5.5802
H     -0.8322    -1.3817     6.3837
H      1.3081    -1.1629     5.3242
H      1.5968    -1.0722     7.0931
H      1.6417     0.4370     6.1059
H     -1.7494     0.2859     8.0193
H     -0.1431     1.1213     8.0481
H     -0.2945    -0.5782     8.6232
H      1.6772    -1.1560     2.3934
H      0.8615    -2.5924     3.0837
H      2.6747    -3.1094     1.3566
H      1.0572    -3.8202     0.9783
H      0.8120    -2.6229    -2.6767
H     -0.0200    -4.9123    -0.8687
H     -0.9068    -4.0584    -2.1534
H     -0.7888    -3.3462    -0.5123
H      2.9587    -3.8032    -2.6521
H      1.6907    -5.0393    -2.7141
H      2.5210    -4.7088    -1.1442
H      3.9194    -2.5666    -0.9866
H      3.7714    -1.0922     1.1844
H      5.1135    -0.8118     0.0422
H      3.7366     0.3176     0.0407
H      2.8425     0.0691    -2.2256
H      2.9832    -1.5163    -3.0866
H      4.4721    -0.6694    -2.5344
68
{"conf": 18, "E": 114.97, "rms": -1.0, "geom": "OH", "total_charge": 0, "CA_charge": 1, "smiles": "C[C:1]#[4N:2]->[Mn+:3]1(<-[3C-:4]#[O+:5])(<-[5C-:6]#[O+:7])(<-[6H-:8])<-[1N@H:9]([CH2:10][CH2:11][P:12]([CH:13]([CH3:14])[CH3:15])[CH:16]([CH3:17])[CH3:18])[CH2:19][CH2:20][2P:21]->1([CH:22]([CH3:23])[CH3:24])[CH:25]([CH3:26])[CH3:27]", "smiles3D": "C([C:1]#[4N:2]->[Mn+:3]1(<-[3C-:4]#[O+:5])(<-[5C-:6]#[O+:7])(<-[6H-:8])<-[1N@@:9]([C:10]([C:11]([P:12]([C:13]([C:14]([H:37])([H:38])[H:39])([C:15]([H:40])([H:41])[H:42])[H:36])[C:16]([C:17]([H:44])([H:45])[H:46])([C:18]([H:47])([H:48])[H:49])[H:43])([H:34])[H:35])([H:32])[H:33])([H:31])[C:19]([H:50])([H:51])[C:20]([H:52])([H:53])[2P:21]->1([C:22]([C:23]([H:55])([H:56])[H:57])([C:24]([H:58])([H:59])[H:60])[H:54])[C:25]([C:26]([H:62])([H:63])[H:64])([C:27]([H:65])([H:66])[H:67])[H:61])([H:28])([H:29])[H:30]", "smiles3Dx": "C([C:1]#[4N:2]->[Mn+:3]1(<-[3C-:4]#[O+:5])(<-[5C-:6]#[O+:7])(<-[6H-:8])<-[1N@@:9]([C:10]([C:11]([P:12]([C:13]([C:14]([H:37])([H:38])[H:39])([C:15]([H:40])([H:41])[H:42])[H:36])[C:16]([C:17]([H:44])([H:45])[H:46])([C:18]([H:47])([H:48])[H:49])[H:43])([H:34])[H:35])([H:32])[H:33])([H:31])[C:19]([H:50])([H:51])[C:20]([H:52])([H:53])[2P:21]->1([C:22]([C:23]([H:55])([H:56])[H:57])([C:24]([H:58])([H:59])[H:60])[H:54])[C:25]([C:26]([H:62])([H:63])[H:64])([C:27]([H:65])([H:66])[H:67])[H:61])([H:28])([H:29])[H:30]", "dummies": []}
C      3.9609     2.2396    -2.0288
C      2.7902     1.6043    -1.4210
N      1.8107     1.0572    -0.9176
Mn     0.0000     0.0000     0.0000
C     -1.2352     1.8986    -0.3386
O     -1.8754     2.9059    -0.5006
C      1.3544    -1.8042     0.3801
O      2.0714    -2.7547     0.5757
H      0.3889     0.6138     1.6838
N     -0.6094    -0.9729    -2.0144
C     -1.1619    -0.0252    -2.9079
C     -0.7660    -0.2960    -4.3696
P     -1.7812     0.6592    -5.6278
C     -3.5425    -0.0054    -5.5361
C     -3.5391    -1.5355    -5.5956
C     -4.3577     0.5511    -6.7049
C     -1.7651     2.4595    -5.0514
C     -2.9347     2.8269    -4.1287
C     -1.7465     3.3721    -6.2777
C     -1.4269    -2.1337    -1.7732
C     -2.6661    -1.9525    -0.8395
P     -2.1426    -1.3135     0.7624
C     -1.9299    -2.7160     1.8914
C     -0.9991    -2.3244     3.0473
C     -1.3663    -3.9608     1.1885
C     -3.5084    -0.3453     1.4564
C     -4.3313     0.3649     0.3680
C     -2.9657     0.6938     2.4559
H      4.4219     1.5380    -2.7552
H      3.6503     3.1642    -2.5541
H      4.7005     2.4849    -1.2396
H      0.1824    -1.2745    -2.3686
H     -2.2647    -0.0080    -2.8319
H     -0.7789     0.9704    -2.6295
H      0.2997    -0.0164    -4.5025
H     -0.8409    -1.3799    -4.5912
H     -4.0218     0.3015    -4.5837
H     -4.5720    -1.9311    -5.7031
H     -2.9311    -1.8925    -6.4533
H     -3.1230    -1.9529    -4.6593
H     -5.3946     0.1566    -6.6822
H     -3.8950     0.2654    -7.6712
H     -4.4189     1.6545    -6.6546
H     -0.8166     2.6280    -4.4965
H     -2.9379     2.1773    -3.2301
H     -2.8275     3.8857    -3.7948
H     -3.9076     2.7244    -4.6607
H     -2.6579     3.2429    -6.8933
H     -1.6688     4.4368    -5.9685
H     -0.8742     3.1435    -6.9134
H     -1.7918    -2.5250    -2.7487
H     -0.7758    -2.9136    -1.3297
H     -3.1933    -2.9185    -0.7104
H     -3.3533    -1.2495    -1.3269
H     -2.9217    -2.9811     2.3125
H     -0.0316    -1.9326     2.6715
H     -1.4675    -1.5596     3.6913
H     -0.7944    -3.2081     3.6905
H     -0.3834    -3.7589     0.7255
H     -2.0657    -4.3772     0.4388
H     -1.2127    -4.7731     1.9317
H     -4.1881    -1.0384     2.0055
H     -4.9850    -0.3691    -0.1519
H     -3.6853     0.8880    -0.3705
H     -5.0201     1.1116     0.8244
H     -2.0691     1.2117     2.0708
H     -3.7425     1.4568     2.7005
H     -2.7117     0.2064     3.4126
68
{"conf": 19, "E": 111.26, "rms": -1.0, "geom": "OH", "total_charge": 0, "CA_charge": 1, "smiles": "C[C:1]#[4N:2]->[Mn+:3]1(<-[3C-:4]#[O+:5])(<-[5C-:6]#[O+:7])(<-[6H-:8])<-[1N@H:9]([CH2:10][CH2:11][P:12]([CH:13]([CH3:14])[CH3:15])[CH:16]([CH3:17])[CH3:18])[CH2:19][CH2:20][2P:21]->1([CH:22]([CH3:23])[CH3:24])[CH:25]([CH3:26])[CH3:27]", "smiles3D": "C([C:1]#[4N:2]->[Mn+:3]1(<-[3C-:4]#[O+:5])(<-[5C-:6]#[O+:7])(<-[6H-:8])<-[1N@@:9]([C:10]([C:11]([P:12]([C:13]([C:14]([H:37])([H:38])[H:39])([C:15]([H:40])([H:41])[H:42])[H:36])[C:16]([C:17]([H:44])([H:45])[H:46])([C:18]([H:47])([H:48])[H:49])[H:43])([H:34])[H:35])([H:32])[H:33])([H:31])[C:19]([H:50])([H:51])[C:20]([H:52])([H:53])[2P:21]->1([C:22]([C:23]([H:55])([H:56])[H:57])([C:24]([H:58])([H:59])[H:60])[H:54])[C:25]([C:26]([H:62])([H:63])[H:64])([C:27]([H:65])([H:66])[H:67])[H:61])([H:28])([H:29])[H:30]", "smiles3Dx": "C([C:1]#[4N:2]->[Mn+:3]1(<-[3C-:4]#[O+:5])(<-[5C-:6]#[O+:7])(<-[6H-:8])<-[1N@@:9]([C:10]([C:11]([P:12]([C:13]([C:14]([H:37])([H:38])[H:39])([C:15]([H:40])([H:41])[H:42])[H:36])[C:16]([C:17]([H:44])([H:45])[H:46])([C:18]([H:47])([H:48])[H:49])[H:43])([H:34])[H:35])([H:32])[H:33])([H:31])[C:19]([H:50])([H:51])[C:20]([H:52])([H:53])[2P:21]->1([C:22]([C:23]([H:55])([H:56])[H:57])([C:24]([H:58])([H:59])[H:60])[H:54])[C:25]([C:26]([H:62])([H:63])[H:64])([C:27]([H:65])([H:66])[H:67])[H:61])([H:28])([H:29])[H:30]", "dummies": []}
C      1.4771    -2.2289    -4.1925
C      1.0527    -1.5707    -2.9560
N      0.6918    -1.0208    -1.9223
Mn     0.0000     0.0000     0.0000
C     -2.1239    -0.0950    -0.8744
O     -3.2378    -0.1524    -1.3290
C      2.2058     0.0159     0.6369
O      3.3721     0.0318     0.9589
H      0.1880     1.6856    -0.7162
N     -0.2243    -1.9957     1.1477
C     -1.3958    -2.6476     0.7330
C     -1.4617    -4.1354     1.1205
P     -3.0136    -4.9168     0.4235
C     -2.5415    -6.7458     0.4187
C     -3.7570    -7.6266     0.0955
C     -1.8513    -7.2103     1.7104
C     -4.3433    -4.7781     1.7698
C     -4.2588    -3.4646     2.5664
C     -5.7263    -4.8723     1.1081
C     -0.1043    -1.7313     2.5551
C     -1.0786    -0.6843     3.1778
P     -0.9237     0.8904     2.3145
C      0.0869     2.0070     3.3270
C     -0.2049     1.8589     4.8297
C      1.5754     1.8056     3.0776
C     -2.5453     1.6928     2.2895
C     -2.5804     2.7475     1.1709
C     -3.6952     0.6891     2.1013
H      0.8311    -3.1051    -4.3951
H      1.3812    -1.5150    -5.0386
H      2.5317    -2.5581    -4.1027
H      0.4891    -2.5165     0.8977
H     -1.4307    -2.5844    -0.3788
H     -2.2818    -2.1312     1.1392
H     -0.5887    -4.6482     0.6623
H     -1.4237    -4.2893     2.2172
H     -1.8096    -6.8778    -0.4092
H     -3.4319    -8.6714    -0.0956
H     -4.2737    -7.2618    -0.8218
H     -4.4666    -7.6357     0.9509
H     -0.8461    -6.7379     1.7855
H     -1.6949    -8.3109     1.6995
H     -2.4504    -6.9433     2.6125
H     -4.2419    -5.6206     2.4963
H     -3.2949    -3.4014     3.1187
H     -5.0731    -3.4455     3.3254
H     -4.3875    -2.5758     1.9025
H     -5.8724    -4.0326     0.3890
H     -6.5239    -4.8247     1.8871
H     -5.8422    -5.8351     0.5629
H     -0.2180    -2.6796     3.1193
H      0.9283    -1.3711     2.7400
H     -2.1054    -1.0699     3.0955
H     -0.8392    -0.5537     4.2479
H     -0.1740     3.0453     3.0395
H      0.3357     0.9990     5.2693
H      0.1384     2.7665     5.3662
H     -1.2886     1.7466     5.0294
H      1.8130     2.1358     2.0466
H      2.1757     2.4367     3.7754
H      1.8567     0.7420     3.2324
H     -2.6974     2.2199     3.2628
H     -1.7586     3.4832     1.3156
H     -2.4662     2.2798     0.1657
H     -3.5481     3.3011     1.1973
H     -4.6244     1.2194     1.7941
H     -3.4719    -0.0816     1.3421
H     -3.9435     0.1989     3.0603
68
{"conf": 20, "E": 106.95, "rms": -1.0, "geom": "OH", "total_charge": 0, "CA_charge": 1, "smiles": "C[C:1]#[4N:2]->[Mn+:3]1(<-[3C-:4]#[O+:5])(<-[5C-:6]#[O+:7])(<-[6H-:8])<-[1N@H:9]([CH2:10][CH2:11][P:12]([CH:13]([CH3:14])[CH3:15])[CH:16]([CH3:17])[CH3:18])[CH2:19][CH2:20][2P:21]->1([CH:22]([CH3:23])[CH3:24])[CH:25]([CH3:26])[CH3:27]", "smiles3D": "C([C:1]#[4N:2]->[Mn+:3]1(<-[3C-:4]#[O+:5])(<-[5C-:6]#[O+:7])(<-[6H-:8])<-[1N@@:9]([C:10]([C:11]([P:12]([C:13]([C:14]([H:37])([H:38])[H:39])([C:15]([H:40])([H:41])[H:42])[H:36])[C:16]([C:17]([H:44])([H:45])[H:46])([C:18]([H:47])([H:48])[H:49])[H:43])([H:34])[H:35])([H:32])[H:33])([H:31])[C:19]([H:50])([H:51])[C:20]([H:52])([H:53])[2P:21]->1([C:22]([C:23]([H:55])([H:56])[H:57])([C:24]([H:58])([H:59])[H:60])[H:54])[C:25]([C:26]([H:62])([H:63])[H:64])([C:27]([H:65])([H:66])[H:67])[H:61])([H:28])([H:29])[H:30]", "smiles3Dx": "C([C:1]#[4N:2]->[Mn+:3]1(<-[3C-:4]#[O+:5])(<-[5C-:6]#[O+:7])(<-[6H-:8])<-[1N@@:9]([C:10]([C:11]([P:12]([C:13]([C:14]([H:37])([H:38])[H:39])([C:15]([H:40])([H:41])[H:42])[H:36])[C:16]([C:17]([H:44])([H:45])[H:46])([C:18]([H:47])([H:48])[H:49])[H:43])([H:34])[H:35])([H:32])[H:33])([H:31])[C:19]([H:50])([H:51])[C:20]([H:52])([H:53])[2P:21]->1([C:22]([C:23]([H:55])([H:56])[H:57])([C:24]([H:58])([H:59])[H:60])[H:54])[C:25]([C:26]([H:62])([H:63])[H:64])([C:27]([H:65])([H:66])[H:67])[H:61])([H:28])([H:29])[H:30]", "dummies": []}
C      2.2418    -3.8717    -2.1997
C      1.5841    -2.7268    -1.5698
N      1.0323    -1.7728    -1.0288
Mn     0.0000     0.0000     0.0000
C     -0.4692     0.8346    -2.0815
O     -0.7131     1.2658    -3.1819
C      0.5165    -1.0265     1.9808
O      0.7914    -1.5728     3.0212
H      1.5798     0.9406     0.0480
N     -2.1224    -0.9095     0.1301
C     -2.2955    -1.9239    -0.8387
C     -3.1513    -3.0967    -0.3331
P     -2.1923    -4.0588     0.9642
C     -3.3990    -4.2168     2.4013
C     -3.6264    -2.8462     3.0485
C     -2.8435    -5.1945     3.4446
C     -2.0122    -5.7935     0.2484
C     -1.1406    -5.7451    -1.0088
C     -3.3583    -6.4724    -0.0411
C     -3.0772     0.1446     0.0260
C     -3.0091     1.2113     1.1583
P     -1.3424     1.8868     1.2629
C     -1.4621     3.5585     0.5757
C     -0.1394     4.3177     0.7480
C     -1.8499     3.5463    -0.9067
C     -0.9467     2.1366     3.0158
C     -1.6012     1.0840     3.9274
C      0.5780     2.1187     3.2303
H      2.7452    -4.4784    -1.4203
H      2.9937    -3.5105    -2.9303
H      1.4853    -4.4947    -2.7221
H     -2.1914    -1.2646     0.9673
H     -2.7623    -1.5146    -1.7670
H     -1.3054    -2.3162    -1.1149
H     -3.4044    -3.7490    -1.1915
H     -4.1031    -2.7189     0.0912
H     -4.3739    -4.5957     2.0252
H     -4.3367    -2.9402     3.8975
H     -2.6691    -2.4284     3.4264
H     -4.0669    -2.1293     2.3263
H     -1.8547    -4.8404     3.8129
H     -3.5416    -5.2767     4.3059
H     -2.7254    -6.2084     3.0097
H     -1.4698    -6.4103     0.9985
H     -0.9753    -6.7708    -1.4040
H     -0.1504    -5.3014    -0.7634
H     -1.6193    -5.1349    -1.8037
H     -3.9502    -6.5837     0.8904
H     -3.9567    -5.9063    -0.7873
H     -3.1790    -7.4961    -0.4431
H     -2.9323     0.6548    -0.9483
H     -4.1026    -0.2929     0.0334
H     -3.7306     2.0272     0.9420
H     -3.2964     0.7274     2.1031
H     -2.2526     4.1039     1.1364
H      0.7072     3.7497     0.3047
H     -0.2025     5.3054     0.2405
H      0.0615     4.5254     1.8208
H     -0.9875     3.2736    -1.5412
H     -2.7156     2.8880    -1.1100
H     -2.1567     4.5680    -1.2088
H     -1.3263     3.1363     3.3172
H     -1.5038     0.0627     3.5091
H     -2.6704     1.3317     4.1009
H     -1.1256     1.0920     4.9310
H      0.8306     2.7252     4.1272
H      1.1417     2.5298     2.3687
H      0.9545     1.0957     3.4147
68
{"conf": 21, "E": 100.37, "rms": -1.0, "geom": "OH", "total_charge": 0, "CA_charge": 1, "smiles": "C[C:1]#[4N:2]->[Mn+:3]1(<-[3C-:4]#[O+:5])(<-[5C-:6]#[O+:7])(<-[6H-:8])<-[1N@H:9]([CH2:10][CH2:11][P:12]([CH:13]([CH3:14])[CH3:15])[CH:16]([CH3:17])[CH3:18])[CH2:19][CH2:20][2P:21]->1([CH:22]([CH3:23])[CH3:24])[CH:25]([CH3:26])[CH3:27]", "smiles3D": "C([C:1]#[4N:2]->[Mn+:3]1(<-[3C-:4]#[O+:5])(<-[5C-:6]#[O+:7])(<-[6H-:8])<-[1N@@:9]([C:10]([C:11]([P:12]([C:13]([C:14]([H:37])([H:38])[H:39])([C:15]([H:40])([H:41])[H:42])[H:36])[C:16]([C:17]([H:44])([H:45])[H:46])([C:18]([H:47])([H:48])[H:49])[H:43])([H:34])[H:35])([H:32])[H:33])([H:31])[C:19]([H:50])([H:51])[C:20]([H:52])([H:53])[2P:21]->1([C:22]([C:23]([H:55])([H:56])[H:57])([C:24]([H:58])([H:59])[H:60])[H:54])[C:25]([C:26]([H:62])([H:63])[H:64])([C:27]([H:65])([H:66])[H:67])[H:61])([H:28])([H:29])[H:30]", "smiles3Dx": "C([C:1]#[4N:2]->[Mn+:3]1(<-[3C-:4]#[O+:5])(<-[5C-:6]#[O+:7])(<-[6H-:8])<-[1N@@:9]([C:10]([C:11]([P:12]([C:13]([C:14]([H:37])([H:38])[H:39])([C:15]([H:40])([H:41])[H:42])[H:36])[C:16]([C:17]([H:44])([H:45])[H:46])([C:18]([H:47])([H:48])[H:49])[H:43])([H:34])[H:35])([H:32])[H:33])([H:31])[C:19]([H:50])([H:51])[C:20]([H:52])([H:53])[2P:21]->1([C:22]([C:23]([H:55])([H:56])[H:57])([C:24]([H:58])([H:59])[H:60])[H:54])[C:25]([C:26]([H:62])([H:63])[H:64])([C:27]([H:65])([H:66])[H:67])[H:61])([H:28])([H:29])[H:30]", "dummies": []}
C     -1.5801    -3.4337     3.2497
C     -1.1269    -2.4170     2.3013
N     -0.7409    -1.5685     1.4988
Mn     0.0000     0.0000     0.0000
C      1.8983    -1.2504    -0.3003
O      2.8975    -1.9060    -0.4586
C     -1.9357     1.1770     0.3331
O     -2.9571     1.7942     0.5056
H      0.8252     0.9490     1.3429
N     -0.9649    -0.9543    -1.8737
C     -1.0920    -2.3403    -1.6691
C     -2.0365    -3.0633    -2.6519
P     -3.7038    -2.2188    -2.8640
C     -4.3796    -2.1316    -1.1029
C     -5.4834    -1.0770    -1.0068
C     -4.8443    -3.4888    -0.5674
C     -4.6835    -3.5513    -3.7745
C     -3.9934    -3.8967    -5.0973
C     -6.1136    -3.0781    -4.0482
C     -0.1997    -0.5986    -3.0256
C     -0.0611     0.9327    -3.2578
P      0.7856     1.6706    -1.8534
C      0.3200     3.4133    -1.6901
C      0.4002     3.8375    -0.2182
C     -1.0939     3.6778    -2.2234
C      2.5466     1.5740    -2.2447
C      3.3883     1.8374    -0.9908
C      2.9489     2.5558    -3.3593
H     -0.7680    -3.6540     3.9722
H     -2.4679    -3.0587     3.7988
H     -1.8434    -4.3603     2.7008
H     -1.7912    -0.5800    -1.9500
H     -1.4746    -2.5061    -0.6477
H     -0.0869    -2.8162    -1.7290
H     -2.2014    -4.0996    -2.2926
H     -1.5457    -3.1345    -3.6425
H     -3.5660    -1.7747    -0.4411
H     -6.3497    -1.3212    -1.6556
H     -5.0802    -0.0857    -1.3119
H     -5.8417    -0.9933     0.0405
H     -5.0722    -3.4071     0.5173
H     -5.7609    -3.8316    -1.0878
H     -4.0458    -4.2469    -0.6927
H     -4.7210    -4.4729    -3.1583
H     -3.0473    -4.4409    -4.9029
H     -4.6326    -4.5686    -5.7109
H     -3.7747    -2.9741    -5.6787
H     -6.6523    -3.8212    -4.6721
H     -6.1069    -2.0981    -4.5749
H     -6.6823    -2.9882    -3.1036
H      0.8191    -1.0331    -2.9335
H     -0.6762    -1.0346    -3.9312
H     -1.0726     1.3632    -3.3722
H      0.5176     1.1088    -4.1854
H      1.0262     4.0361    -2.2669
H     -0.3695     3.3213     0.3856
H      0.2407     4.9345    -0.1309
H      1.3952     3.6102     0.2125
H     -1.8249     2.9526    -1.8077
H     -1.4291     4.7017    -1.9496
H     -1.0956     3.6254    -3.3333
H      2.7609     0.5427    -2.5967
H      3.0331     1.2301    -0.1350
H      3.3535     2.9081    -0.7024
H      4.4495     1.5704    -1.1888
H      2.2234     2.5580    -4.1970
H      3.0634     3.5926    -2.9785
H      3.9344     2.2500    -3.7741
68
{"conf": 22, "E": 370.69, "rms": -1.0, "geom": "OH", "total_charge": 0, "CA_charge": 1, "smiles": "C[C:1]#[4N:2]->[Mn+:3]1(<-[3C-:4]#[O+:5])(<-[5C-:6]#[O+:7])(<-[6H-:8])<-[1N@H:9]([CH2:10][CH2:11][P:12]([CH:13]([CH3:14])[CH3:15])[CH:16]([CH3:17])[CH3:18])[CH2:19][CH2:20][2P:21]->1([CH:22]([CH3:23])[CH3:24])[CH:25]([CH3:26])[CH3:27]", "smiles3D": "C([C:1]#[4N:2]->[Mn+:3]1(<-[3C-:4]#[O+:5])(<-[5C-:6]#[O+:7])(<-[6H-:8])<-[1N@@:9]([C:10]([C:11]([P:12]([C:13]([C:14]([H:37])([H:38])[H:39])([C:15]([H:40])([H:41])[H:42])[H:36])[C:16]([C:17]([H:44])([H:45])[H:46])([C:18]([H:47])([H:48])[H:49])[H:43])([H:34])[H:35])([H:32])[H:33])([H:31])[C:19]([H:50])([H:51])[C:20]([H:52])([H:53])[2P:21]->1([C:22]([C:23]([H:55])([H:56])[H:57])([C:24]([H:58])([H:59])[H:60])[H:54])[C:25]([C:26]([H:62])([H:63])[H:64])([C:27]([H:65])([H:66])[H:67])[H:61])([H:28])([H:29])[H:30]", "smiles3Dx": "C([C:1]#[4N:2]->[Mn+:3]1(<-[3C-:4]#[O+:5])(<-[5C-:6]#[O+:7])(<-[6H-:8])<-[1N@@:9]([C:10]([C:11]([P:12]([C:13]([C:14]([H:37])([H:38])[H:39])([C:15]([H:40])([H:41])[H:42])[H:36])[C:16]([C:17]([H:44])([H:45])[H:46])([C:18]([H:47])([H:48])[H:49])[H:43])([H:34])[H:35])([H:32])[H:33])([H:31])[C:19]([H:50])([H:51])[C:20]([H:52])([H:53])[2P:21]->1([C:22]([C:23]([H:55])([H:56])[H:57])([C:24]([H:58])([H:59])[H:60])[H:54])[C:25]([C:26]([H:62])([H:63])[H:64])([C:27]([H:65])([H:66])[H:67])[H:61])([H:28])([H:29])[H:30]", "dummies": []}
C      3.5844    -1.8602     1.7072
C      3.0091    -1.1006     0.6924
N      2.1334    -0.4680     0.1646
Mn     0.0000     0.0000     0.0000
C     -0.3309    -1.1661    -2.1910
O     -0.5921    -1.9225    -3.0942
C      0.2813     0.9804     2.4036
O      0.4164     1.2479     3.6086
H      0.2633     1.7844    -0.7837
N     -0.4756    -2.1113     1.0963
C      0.1762    -3.2079     0.4961
C     -0.6919    -4.2575    -0.1707
P      0.3163    -5.6168    -0.8572
C     -0.0557    -5.9992    -2.6642
C     -0.5364    -4.7476    -3.3867
C      1.2401    -6.5097    -3.3461
C      0.4546    -7.1562     0.2084
C      1.3124    -6.8409     1.4453
C      1.1300    -8.2682    -0.6128
C     -1.7386    -2.2754     1.6829
C     -2.5166    -0.8429     1.8903
P     -2.5298    -0.0092     0.3597
C     -3.1616     1.7113     0.4729
C     -4.5402     1.8466    -0.1483
C     -2.1260     2.6250    -0.2901
C     -3.3513    -1.0419    -0.8257
C     -4.6696    -1.6567    -0.2802
C     -3.5247    -0.3451    -2.2080
H      4.7063    -1.7544     1.5013
H      3.0917    -1.2968     2.5512
H      3.0033    -2.7713     1.5130
H      0.0063    -1.9773     1.7756
H      0.9010    -3.7005     1.3352
H      0.8428    -2.6900    -0.1759
H     -1.4295    -4.7343     0.6181
H     -1.2885    -3.7252    -0.8643
H     -0.8549    -6.7756    -2.7125
H      0.2052    -3.9492    -3.2024
H     -1.5555    -4.4657    -3.0630
H     -0.6375    -4.8913    -4.4829
H      2.1552    -6.0790    -2.8779
H      1.3011    -7.6155    -3.3150
H      1.3116    -6.2261    -4.4185
H     -0.5675    -7.4853     0.5115
H      0.6828    -6.4136     2.2447
H      1.8061    -7.7417     1.8848
H      2.1249    -6.1305     1.1884
H      0.4240    -8.6704    -1.3781
H      1.4472    -9.1370     0.0205
H      2.0555    -7.8722    -1.1110
H     -2.2343    -2.7754     1.0061
H     -1.7121    -2.8209     2.7146
H     -1.9253    -0.2141     2.6177
H     -3.4504    -1.0713     2.3266
H     -3.1985     2.0054     1.5283
H     -4.5148     2.3183    -1.1850
H     -5.0522     0.9173    -0.2790
H     -5.1896     2.4950     0.5860
H     -1.7701     2.1668    -1.2331
H     -1.3089     3.0099     0.3751
H     -2.5824     3.5922    -0.6959
H     -2.6493    -1.8374    -0.9831
H     -4.9526    -1.2393     0.6986
H     -5.6483    -1.4606    -0.8767
H     -4.5547    -2.7753    -0.1530
H     -4.6184    -0.2386    -2.5477
H     -3.0831     0.6530    -2.2358
H     -3.0138    -0.9577    -3.0041
68
{"conf": 23, "E": 101.45, "rms": -1.0, "geom": "OH", "total_charge": 0, "CA_charge": 1, "smiles": "C[C:1]#[4N:2]->[Mn+:3]1(<-[3C-:4]#[O+:5])(<-[5C-:6]#[O+:7])(<-[6H-:8])<-[1N@H:9]([CH2:10][CH2:11][P:12]([CH:13]([CH3:14])[CH3:15])[CH:16]([CH3:17])[CH3:18])[CH2:19][CH2:20][2P:21]->1([CH:22]([CH3:23])[CH3:24])[CH:25]([CH3:26])[CH3:27]", "smiles3D": "C([C:1]#[4N:2]->[Mn+:3]1(<-[3C-:4]#[O+:5])(<-[5C-:6]#[O+:7])(<-[6H-:8])<-[1N@@:9]([C:10]([C:11]([P:12]([C:13]([C:14]([H:37])([H:38])[H:39])([C:15]([H:40])([H:41])[H:42])[H:36])[C:16]([C:17]([H:44])([H:45])[H:46])([C:18]([H:47])([H:48])[H:49])[H:43])([H:34])[H:35])([H:32])[H:33])([H:31])[C:19]([H:50])([H:51])[C:20]([H:52])([H:53])[2P:21]->1([C:22]([C:23]([H:55])([H:56])[H:57])([C:24]([H:58])([H:59])[H:60])[H:54])[C:25]([C:26]([H:62])([H:63])[H:64])([C:27]([H:65])([H:66])[H:67])[H:61])([H:28])([H:29])[H:30]", "smiles3Dx": "C([C:1]#[4N:2]->[Mn+:3]1(<-[3C-:4]#[O+:5])(<-[5C-:6]#[O+:7])(<-[6H-:8])<-[1N@@:9]([C:10]([C:11]([P:12]([C:13]([C:14]([H:37])([H:38])[H:39])([C:15]([H:40])([H:41])[H:42])[H:36])[C:16]([C:17]([H:44])([H:45])[H:46])([C:18]([H:47])([H:48])[H:49])[H:43])([H:34])[H:35])([H:32])[H:33])([H:31])[C:19]([H:50])([H:51])[C:20]([H:52])([H:53])[2P:21]->1([C:22]([C:23]([H:55])([H:56])[H:57])([C:24]([H:58])([H:59])[H:60])[H:54])[C:25]([C:26]([H:62])([H:63])[H:64])([C:27]([H:65])([H:66])[H:67])[H:61])([H:28])([H:29])[H:30]", "dummies": []}
C      0.5514    -4.6968    -1.5700
C      0.4022    -3.3195    -1.1034
N      0.2688    -2.1612    -0.7172
Mn     0.0000     0.0000     0.0000
C     -0.3586    -0.8014     2.1160
O     -0.5458    -1.2231     3.2304
C      0.4240     0.6614    -2.1506
O      0.6518     0.9996    -3.2856
H     -1.8032    -0.0819    -0.3542
N      2.2288     0.4134     0.5011
C      2.8569    -0.7889     0.8832
C      4.3870    -0.7847     0.6919
P      4.8336    -0.6996    -1.1360
C      5.2815    -2.5007    -1.4905
C      5.8289    -2.6541    -2.9137
C      4.0595    -3.4038    -1.3070
C      6.5302     0.1308    -1.2360
C      6.6682     0.8079    -2.6035
C      6.7484     1.1707    -0.1310
C      2.3050     1.4482     1.4860
C      1.5946     2.7703     1.0880
P     -0.1623     2.4611     0.9067
C     -0.9025     3.7773    -0.0946
C     -0.0418     5.0520    -0.0910
C     -1.1219     3.3100    -1.5304
C     -0.8819     2.5578     2.5603
C     -2.3281     2.0495     2.5277
C     -0.8483     3.9865     3.1247
H     -0.3995    -5.0332    -2.0292
H      0.8025    -5.3557    -0.7150
H      1.3587    -4.7488    -2.3274
H      2.6124     0.7243    -0.2663
H      2.6331    -1.0154     1.9497
H      2.4339    -1.6019     0.2728
H      4.8232    -1.7027     1.1380
H      4.8028     0.0693     1.2483
H      6.0702    -2.8249    -0.7758
H      5.1196    -2.2251    -3.6529
H      5.9910    -3.7260    -3.1563
H      6.8134    -2.1523    -3.0074
H      3.7614    -3.4413    -0.2409
H      3.2107    -3.0306    -1.9172
H      4.2939    -4.4450    -1.6147
H      7.3212    -0.6429    -1.1385
H      5.9503     1.6500    -2.6908
H      6.4656     0.0940    -3.4264
H      7.6993     1.1973    -2.7376
H      7.6583     1.7735    -0.3408
H      5.8786     1.8611    -0.0615
H      6.9202     0.6675     0.8437
H      3.3718     1.6879     1.6862
H      1.8528     1.0809     2.4327
H      2.0122     3.1220     0.1237
H      1.7720     3.5373     1.8666
H     -1.8942     4.0277     0.3350
H      0.8964     4.9169    -0.6676
H      0.2093     5.3719     0.9401
H     -0.6077     5.8803    -0.5698
H     -1.6749     2.3467    -1.5456
H     -0.1547     3.2183    -2.0653
H     -1.7359     4.0583    -2.0742
H     -0.2943     1.9015     3.2355
H     -2.3846     1.0446     2.0607
H     -2.7172     1.9619     3.5625
H     -2.9850     2.7391     1.9578
H     -1.2626     3.9841     4.1563
H      0.1882     4.3721     3.1952
H     -1.4657     4.6853     2.5239
68
{"conf": 24, "E": 116.34, "rms": -1.0, "geom": "OH", "total_charge": 0, "CA_charge": 1, "smiles": "C[C:1]#[4N:2]->[Mn+:3]1(<-[3C-:4]#[O+:5])(<-[5C-:6]#[O+:7])(<-[6H-:8])<-[1N@H:9]([CH2:10][CH2:11][P:12]([CH:13]([CH3:14])[CH3:15])[CH:16]([CH3:17])[CH3:18])[CH2:19][CH2:20][2P:21]->1([CH:22]([CH3:23])[CH3:24])[CH:25]([CH3:26])[CH3:27]", "smiles3D": "C([C:1]#[4N:2]->[Mn+:3]1(<-[3C-:4]#[O+:5])(<-[5C-:6]#[O+:7])(<-[6H-:8])<-[1N@@:9]([C:10]([C:11]([P:12]([C:13]([C:14]([H:37])([H:38])[H:39])([C:15]([H:40])([H:41])[H:42])[H:36])[C:16]([C:17]([H:44])([H:45])[H:46])([C:18]([H:47])([H:48])[H:49])[H:43])([H:34])[H:35])([H:32])[H:33])([H:31])[C:19]([H:50])([H:51])[C:20]([H:52])([H:53])[2P:21]->1([C:22]([C:23]([H:55])([H:56])[H:57])([C:24]([H:58])([H:59])[H:60])[H:54])[C:25]([C:26]([H:62])([H:63])[H:64])([C:27]([H:65])([H:66])[H:67])[H:61])([H:28])([H:29])[H:30]", "smiles3Dx": "C([C:1]#[4N:2]->[Mn+:3]1(<-[3C-:4]#[O+:5])(<-[5C-:6]#[O+:7])(<-[6H-:8])<-[1N@@:9]([C:10]([C:11]([P:12]([C:13]([C:14]([H:37])([H:38])[H:39])([C:15]([H:40])([H:41])[H:42])[H:36])[C:16]([C:17]([H:44])([H:45])[H:46])([C:18]([H:47])([H:48])[H:49])[H:43])([H:34])[H:35])([H:32])[H:33])([H:31])[C:19]([H:50])([H:51])[C:20]([H:52])([H:53])[2P:21]->1([C:22]([C:23]([H:55])([H:56])[H:57])([C:24]([H:58])([H:59])[H:60])[H:54])[C:25]([C:26]([H:62])([H:63])[H:64])([C:27]([H:65])([H:66])[H:67])[H:61])([H:28])([H:29])[H:30]", "dummies": []}
C      2.4844     2.6562    -3.4007
C      1.7630     1.8827    -2.3882
N      1.1516     1.2277    -1.5475
Mn     0.0000     0.0000     0.0000
C     -1.8882     0.3722    -1.2419
O     -2.8760     0.5852    -1.8998
C      1.9555    -0.2320     1.1726
O      2.9813    -0.3520     1.7913
H     -0.3905     1.4944     0.9896
N      0.4532    -2.0232    -1.0440
C     -0.0409    -2.0922    -2.3744
C     -1.4495    -2.6776    -2.5850
P     -1.7978    -2.8288    -4.4220
C     -3.6661    -3.0063    -4.5829
C     -4.3201    -1.6300    -4.4532
C     -4.2655    -3.9937    -3.5769
C     -1.1044    -4.4879    -5.0128
C     -0.8365    -5.4945    -3.8871
C      0.1726    -4.2442    -5.8117
C      0.1856    -3.1403    -0.1751
C     -1.1423    -3.1108     0.6476
P     -1.1926    -1.6395     1.6670
C     -2.9000    -1.3431     2.1934
C     -3.5099    -0.1783     1.4177
C     -3.7784    -2.5909     2.0406
C     -0.2158    -2.0021     3.1435
C     -0.8537    -3.1112     4.0007
C     -0.0575    -0.7328     3.9872
H      3.3238     2.0508    -3.8019
H      2.8837     3.5878    -2.9460
H      1.7885     2.9004    -4.2328
H      1.3673    -2.0018    -1.1351
H     -0.0387    -1.0560    -2.7774
H      0.6758    -2.6969    -2.9842
H     -2.2134    -2.0190    -2.1343
H     -1.5593    -3.6701    -2.1236
H     -3.8773    -3.3816    -5.6067
H     -5.4064    -1.7019    -4.6708
H     -3.8660    -0.9212    -5.1810
H     -4.1918    -1.2228    -3.4288
H     -3.8389    -5.0060    -3.7315
H     -5.3657    -4.0636    -3.7312
H     -4.0774    -3.6640    -2.5316
H     -1.8471    -4.9387    -5.7022
H     -1.7483    -5.6833    -3.2921
H     -0.0345    -5.1289    -3.2167
H     -0.5148    -6.4683    -4.3167
H      0.9482    -3.7795    -5.1702
H      0.5742    -5.2056    -6.2012
H     -0.0345    -3.5733    -6.6753
H      0.2142    -4.0819    -0.7732
H      1.0194    -3.2015     0.5623
H     -1.9994    -3.0967    -0.0368
H     -1.2043    -4.0166     1.2796
H     -2.8922    -1.0658     3.2602
H     -2.8319     0.7054     1.4294
H     -3.7487    -0.4870     0.3789
H     -4.4603     0.1253     1.9094
H     -3.9994    -2.8040     0.9748
H     -4.7489    -2.4127     2.5449
H     -3.3084    -3.4809     2.5163
H      0.7934    -2.3369     2.8220
H     -0.9151    -4.0687     3.4499
H     -0.2153    -3.3027     4.8859
H     -1.8575    -2.8321     4.3764
H      0.6608    -0.9148     4.8154
H      0.3277     0.1019     3.3699
H     -1.0209    -0.4232     4.4308
68
{"conf": 25, "E": 291.8, "rms": -1.0, "geom": "OH", "total_charge": 0, "CA_charge": 1, "smiles": "C[C:1]#[4N:2]->[Mn+:3]1(<-[3C-:4]#[O+:5])(<-[5C-:6]#[O+:7])(<-[6H-:8])<-[1N@H:9]([CH2:10][CH2:11][P:12]([CH:13]([CH3:14])[CH3:15])[CH:16]([CH3:17])[CH3:18])[CH2:19][CH2:20][2P:21]->1([CH:22]([CH3:23])[CH3:24])[CH:25]([CH3:26])[CH3:27]", "smiles3D": "C([C:1]#[4N:2]->[Mn+:3]1(<-[3C-:4]#[O+:5])(<-[5C-:6]#[O+:7])(<-[6H-:8])<-[1N@@:9]([C:10]([C:11]([P:12]([C:13]([C:14]([H:37])([H:38])[H:39])([C:15]([H:40])([H:41])[H:42])[H:36])[C:16]([C:17]([H:44])([H:45])[H:46])([C:18]([H:47])([H:48])[H:49])[H:43])([H:34])[H:35])([H:32])[H:33])([H:31])[C:19]([H:50])([H:51])[C:20]([H:52])([H:53])[2P:21]->1([C:22]([C:23]([H:55])([H:56])[H:57])([C:24]([H:58])([H:59])[H:60])[H:54])[C:25]([C:26]([H:62])([H:63])[H:64])([C:27]([H:65])([H:66])[H:67])[H:61])([H:28])([H:29])[H:30]", "smiles3Dx": "C([C:1]#[4N:2]->[Mn+:3]1(<-[3C-:4]#[O+:5])(<-[5C-:6]#[O+:7])(<-[6H-:8])<-[1N@@:9]([C:10]([C:11]([P:12]([C:13]([C:14]([H:37])([H:38])[H:39])([C:15]([H:40])([H:41])[H:42])[H:36])[C:16]([C:17]([H:44])([H:45])[H:46])([C:18]([H:47])([H:48])[H:49])[H:43])([H:34])[H:35])([H:32])[H:33])([H:31])[C:19]([H:50])([H:51])[C:20]([H:52])([H:53])[2P:21]->1([C:22]([C:23]([H:55])([H:56])[H:57])([C:24]([H:58])([H:59])[H:60])[H:54])[C:25]([C:26]([H:62])([H:63])[H:64])([C:27]([H:65])([H:66])[H:67])[H:61])([H:28])([H:29])[H:30]", "dummies": []}
C      1.3892    -3.0044    -3.0464
C      1.5280    -1.8436    -2.2826
N      1.2287    -0.8983    -1.6251
Mn     0.0000     0.0000     0.0000
C     -1.8130    -1.2581    -1.2069
O     -2.6531    -2.0348    -1.6052
C      1.6543     1.4669     0.9835
O      2.3826     2.2813     1.5864
H     -0.4651     1.4951    -0.8924
N      0.1361    -1.9363     1.4659
C      1.1573    -2.9022     1.0879
C      2.5318    -2.3946     1.6716
P      4.0016    -2.4558     0.4177
C      5.0600    -0.8624     0.5542
C      4.8473    -0.0716     1.8584
C      4.8541    -0.0256    -0.7038
C      5.1067    -3.9408     0.8604
C      4.9048    -5.0453    -0.1891
C      6.5942    -3.5540     0.9198
C     -1.1617    -2.4794     1.5213
C     -2.2930    -1.4514     1.9718
P     -1.5639     0.2460     1.9316
C     -2.8153     1.5064     1.5957
C     -2.1338     2.9032     1.6801
C     -3.4072     1.3136     0.1913
C     -0.8918     0.4249     3.6819
C      0.5727     0.8731     3.7011
C     -1.7586     1.3526     4.5335
H      1.3895    -2.7291    -4.1633
H      0.3252    -3.2358    -2.7613
H      2.0934    -3.7672    -2.6168
H      0.2776    -1.6120     2.3000
H      1.2093    -3.0892    -0.0267
H      0.9426    -3.9405     1.5252
H      2.3793    -1.3146     1.9014
H      2.8161    -2.8611     2.5328
H      6.1230    -1.1110     0.5214
H      5.8297     0.2261     2.2663
H      4.2694     0.8509     1.6874
H      4.3664    -0.6533     2.6694
H      5.2605    -0.5632    -1.5881
H      5.3935     0.9399    -0.6185
H      3.7681     0.1345    -0.8760
H      4.8205    -4.3185     1.8614
H      4.7157    -4.6006    -1.1895
H      5.8068    -5.6810    -0.3134
H      4.0730    -5.7204     0.1020
H      6.7991    -2.8483     1.7542
H      7.2369    -4.4346     1.1066
H      6.9174    -3.1048    -0.0417
H     -1.1630    -3.3615     2.2154
H     -1.4726    -2.9810     0.5067
H     -3.0781    -1.4543     1.1774
H     -2.7348    -1.6857     2.9057
H     -3.6834     1.5216     2.3469
H     -1.0218     2.8028     1.8205
H     -2.5215     3.4965     2.5212
H     -2.2412     3.4914     0.7333
H     -3.8737     0.3214     0.0382
H     -4.1919     2.0570    -0.0023
H     -2.6269     1.4178    -0.6150
H     -0.9419    -0.5819     4.1702
H      0.7152     1.9088     3.3315
H      0.9703     0.9186     4.7442
H      1.2680     0.1818     3.1911
H     -1.4940     1.2383     5.6229
H     -1.5357     2.3965     4.2627
H     -2.8390     1.1864     4.4432
68
{"conf": 26, "E": 119.67, "rms": -1.0, "geom": "OH", "total_charge": 0, "CA_charge": 1, "smiles": "C[C:1]#[4N:2]->[Mn+:3]1(<-[3C-:4]#[O+:5])(<-[5C-:6]#[O+:7])(<-[6H-:8])<-[1N@H:9]([CH2:10][CH2:11][P:12]([CH:13]([CH3:14])[CH3:15])[CH:16]([CH3:17])[CH3:18])[CH2:19][CH2:20][2P:21]->1([CH:22]([CH3:23])[CH3:24])[CH:25]([CH3:26])[CH3:27]", "smiles3D": "C([C:1]#[4N:2]->[Mn+:3]1(<-[3C-:4]#[O+:5])(<-[5C-:6]#[O+:7])(<-[6H-:8])<-[1N@@:9]([C:10]([C:11]([P:12]([C:13]([C:14]([H:37])([H:38])[H:39])([C:15]([H:40])([H:41])[H:42])[H:36])[C:16]([C:17]([H:44])([H:45])[H:46])([C:18]([H:47])([H:48])[H:49])[H:43])([H:34])[H:35])([H:32])[H:33])([H:31])[C:19]([H:50])([H:51])[C:20]([H:52])([H:53])[2P:21]->1([C:22]([C:23]([H:55])([H:56])[H:57])([C:24]([H:58])([H:59])[H:60])[H:54])[C:25]([C:26]([H:62])([H:63])[H:64])([C:27]([H:65])([H:66])[H:67])[H:61])([H:28])([H:29])[H:30]", "smiles3Dx": "C([C:1]#[4N:2]->[Mn+:3]1(<-[3C-:4]#[O+:5])(<-[5C-:6]#[O+:7])(<-[6H-:8])<-[1N@@:9]([C:10]([C:11]([P:12]([C:13]([C:14]([H:37])([H:38])[H:39])([C:15]([H:40])([H:41])[H:42])[H:36])[C:16]([C:17]([H:44])([H:45])[H:46])([C:18]([H:47])([H:48])[H:49])[H:43])([H:34])[H:35])([H:32])[H:33])([H:31])[C:19]([H:50])([H:51])[C:20]([H:52])([H:53])[2P:21]->1([C:22]([C:23]([H:55])([H:56])[H:57])([C:24]([H:58])([H:59])[H:60])[H:54])[C:25]([C:26]([H:62])([H:63])[H:64])([C:27]([H:65])([H:66])[H:67])[H:61])([H:28])([H:29])[H:30]", "dummies": []}
C      1.6882     4.0779    -2.3137
C      1.1744     2.8871    -1.6367
N      0.7588     1.8836    -1.0660
Mn     0.0000     0.0000     0.0000
C     -1.9410     0.0723    -1.2336
O     -2.9583     0.1140    -1.8755
C      1.8929     0.0105     1.2857
O      2.8940     0.0106     1.9568
H     -0.8392     1.0085     1.2961
N      1.0437    -1.4740    -1.4779
C      0.6354    -1.1202    -2.7835
C      1.2969    -1.9320    -3.9265
P      0.0388    -2.4262    -5.2377
C      0.9567    -3.4094    -6.5630
C      1.3359    -2.4643    -7.7070
C      2.2096    -4.1186    -6.0336
C     -1.1713    -3.6115    -4.4116
C     -0.5522    -4.9723    -4.0741
C     -2.4138    -3.7856    -5.2922
C      0.7789    -2.8513    -1.1377
C      0.6540    -3.1773     0.3667
P     -0.7133    -2.2624     1.0668
C     -2.2419    -2.9730     0.3956
C     -2.1930    -4.5084     0.2857
C     -3.4662    -2.5388     1.2026
C     -0.5294    -2.4201     2.8585
C     -0.8558    -3.8330     3.3551
C     -1.3771    -1.3796     3.5962
H      0.8649     4.8197    -2.4423
H      2.5071     4.5284    -1.7078
H      2.0846     3.7910    -3.3111
H      1.9412    -1.3240    -1.4103
H     -0.4616    -1.2294    -2.8509
H      0.8663    -0.0425    -2.9445
H      2.0773    -1.3046    -4.4051
H      1.8180    -2.8335    -3.5573
H      0.2608    -4.1669    -6.9724
H      1.8273    -3.0306    -8.5239
H      2.0201    -1.6653    -7.3475
H      0.4192    -1.9893    -8.1234
H      2.6534    -4.7388    -6.8389
H      2.9706    -3.3837    -5.6992
H      1.9638    -4.7899    -5.1862
H     -1.5239    -3.1544    -3.4619
H      0.3522    -4.8396    -3.4471
H     -1.2766    -5.5847    -3.4982
H     -0.2895    -5.5270    -5.0022
H     -2.8928    -2.7950    -5.4599
H     -2.1412    -4.2255    -6.2778
H     -3.1517    -4.4429    -4.7909
H     -0.1582    -3.1791    -1.6340
H      1.6090    -3.4798    -1.5322
H      1.5950    -2.8772     0.8746
H      0.5044    -4.2639     0.5068
H     -2.3608    -2.5713    -0.6340
H     -2.0008    -5.0101     1.2468
H     -3.1679    -4.8811    -0.1078
H     -1.4284    -4.8287    -0.4560
H     -4.3877    -2.7823     0.6253
H     -3.4565    -1.4377     1.3593
H     -3.5419    -3.0648     2.1680
H      0.5381    -2.2188     3.1016
H     -0.5552    -3.9205     4.4191
H     -1.9351    -4.0602     3.3022
H     -0.2733    -4.5902     2.7889
H     -1.1107    -1.3905     4.6704
H     -2.4613    -1.5813     3.5217
H     -1.1679    -0.3598     3.2087
68
{"conf": 27, "E": 110.5, "rms": -1.0, "geom": "OH", "total_charge": 0, "CA_charge": 1, "smiles": "C[C:1]#[4N:2]->[Mn+:3]1(<-[3C-:4]#[O+:5])(<-[5C-:6]#[O+:7])(<-[6H-:8])<-[1N@H:9]([CH2:10][CH2:11][P:12]([CH:13]([CH3:14])[CH3:15])[CH:16]([CH3:17])[CH3:18])[CH2:19][CH2:20][2P:21]->1([CH:22]([CH3:23])[CH3:24])[CH:25]([CH3:26])[CH3:27]", "smiles3D": "C([C:1]#[4N:2]->[Mn+:3]1(<-[3C-:4]#[O+:5])(<-[5C-:6]#[O+:7])(<-[6H-:8])<-[1N@@:9]([C:10]([C:11]([P:12]([C:13]([C:14]([H:37])([H:38])[H:39])([C:15]([H:40])([H:41])[H:42])[H:36])[C:16]([C:17]([H:44])([H:45])[H:46])([C:18]([H:47])([H:48])[H:49])[H:43])([H:34])[H:35])([H:32])[H:33])([H:31])[C:19]([H:50])([H:51])[C:20]([H:52])([H:53])[2P:21]->1([C:22]([C:23]([H:55])([H:56])[H:57])([C:24]([H:58])([H:59])[H:60])[H:54])[C:25]([C:26]([H:62])([H:63])[H:64])([C:27]([H:65])([H:66])[H:67])[H:61])([H:28])([H:29])[H:30]", "smiles3Dx": "C([C:1]#[4N:2]->[Mn+:3]1(<-[3C-:4]#[O+:5])(<-[5C-:6]#[O+:7])(<-[6H-:8])<-[1N@@:9]([C:10]([C:11]([P:12]([C:13]([C:14]([H:37])([H:38])[H:39])([C:15]([H:40])([H:41])[H:42])[H:36])[C:16]([C:17]([H:44])([H:45])[H:46])([C:18]([H:47])([H:48])[H:49])[H:43])([H:34])[H:35])([H:32])[H:33])([H:31])[C:19]([H:50])([H:51])[C:20]([H:52])([H:53])[2P:21]->1([C:22]([C:23]([H:55])([H:56])[H:57])([C:24]([H:58])([H:59])[H:60])[H:54])[C:25]([C:26]([H:62])([H:63])[H:64])([C:27]([H:65])([H:66])[H:67])[H:61])([H:28])([H:29])[H:30]", "dummies": []}
C     -2.5986     0.5625    -4.2083
C     -1.8554     0.3932    -2.9633
N     -1.2190     0.2567    -1.9215
Mn     0.0000     0.0000     0.0000
C     -1.1118     1.8368     0.8259
O     -1.7007     2.8020     1.2474
C      1.0077    -1.7710    -1.0488
O      1.5332    -2.6987    -1.6125
H      1.3270     1.1123    -0.6154
N     -1.5092    -1.4728     0.9701
C     -2.6064    -0.7600     1.4851
C     -3.8423    -1.6313     1.8062
P     -3.9116    -2.1843     3.6080
C     -4.4728    -0.7013     4.6559
C     -4.8853     0.5368     3.8379
C     -3.3711    -0.3395     5.6588
C     -5.4448    -3.2757     3.6734
C     -5.3915    -4.3504     2.5830
C     -5.5345    -3.9414     5.0525
C     -0.8177    -2.3066     1.9111
C      0.0149    -1.5911     3.0250
P      1.2465    -0.5241     2.2736
C      1.6029     0.7901     3.4644
C      0.6113     1.9417     3.3489
C      1.6043     0.2509     4.9080
C      2.8101    -1.4261     2.1622
C      3.6933    -0.7828     1.0950
C      2.6210    -2.9195     1.8477
H     -3.5825     1.0185    -3.9837
H     -2.0281     1.2215    -4.8951
H     -2.7466    -0.4235    -4.6918
H     -1.8089    -2.0066     0.2889
H     -2.3047    -0.1882     2.3819
H     -2.9068    -0.0268     0.7103
H     -3.8000    -2.5330     1.1599
H     -4.7764    -1.0844     1.5441
H     -5.3652    -1.0056     5.2503
H     -5.2615     1.3329     4.5295
H     -4.0213     0.9564     3.2707
H     -5.7184     0.2830     3.1378
H     -3.7183     0.4790     6.3254
H     -2.4497    -0.0146     5.1248
H     -3.1338    -1.2265     6.2841
H     -6.3489    -2.6438     3.5144
H     -5.5600    -3.8935     1.5869
H     -6.2021    -5.0956     2.7423
H     -4.4107    -4.8745     2.5969
H     -5.6054    -3.1821     5.8625
H     -6.4403    -4.5823     5.1048
H     -4.6373    -4.5738     5.2351
H     -0.1324    -2.9529     1.3331
H     -1.5449    -2.9823     2.4092
H      0.5052    -2.3454     3.6691
H     -0.6636    -0.9842     3.6483
H      2.6193     1.1863     3.2408
H     -0.4328     1.5699     3.4265
H      0.7834     2.6786     4.1653
H      0.7868     2.4778     2.3927
H      2.0625     1.0084     5.5808
H      0.5701     0.0639     5.2715
H      2.1986    -0.6847     5.0006
H      3.3397    -1.3404     3.1338
H      3.2254    -0.8261     0.0986
H      4.6685    -1.3079     1.0419
H      3.8907     0.2753     1.3405
H      3.6170    -3.3993     1.7435
H      2.1078    -3.4517     2.6731
H      2.0791    -3.0841     0.8980
68
{"conf": 28, "E": 334.82, "rms": -1.0, "geom": "OH", "total_charge": 0, "CA_charge": 1, "smiles": "C[C:1]#[4N:2]->[Mn+:3]1(<-[3C-:4]#[O+:5])(<-[5C-:6]#[O+:7])(<-[6H-:8])<-[1N@H:9]([CH2:10][CH2:11][P:12]([CH:13]([CH3:14])[CH3:15])[CH:16]([CH3:17])[CH3:18])[CH2:19][CH2:20][2P:21]->1([CH:22]([CH3:23])[CH3:24])[CH:25]([CH3:26])[CH3:27]", "smiles3D": "C([C:1]#[4N:2]->[Mn+:3]1(<-[3C-:4]#[O+:5])(<-[5C-:6]#[O+:7])(<-[6H-:8])<-[1N@@:9]([C:10]([C:11]([P:12]([C:13]([C:14]([H:37])([H:38])[H:39])([C:15]([H:40])([H:41])[H:42])[H:36])[C:16]([C:17]([H:44])([H:45])[H:46])([C:18]([H:47])([H:48])[H:49])[H:43])([H:34])[H:35])([H:32])[H:33])([H:31])[C:19]([H:50])([H:51])[C:20]([H:52])([H:53])[2P:21]->1([C:22]([C:23]([H:55])([H:56])[H:57])([C:24]([H:58])([H:59])[H:60])[H:54])[C:25]([C:26]([H:62])([H:63])[H:64])([C:27]([H:65])([H:66])[H:67])[H:61])([H:28])([H:29])[H:30]", "smiles3Dx": "C([C:1]#[4N:2]->[Mn+:3]1(<-[3C-:4]#[O+:5])(<-[5C-:6]#[O+:7])(<-[6H-:8])<-[1N@@:9]([C:10]([C:11]([P:12]([C:13]([C:14]([H:37])([H:38])[H:39])([C:15]([H:40])([H:41])[H:42])[H:36])[C:16]([C:17]([H:44])([H:45])[H:46])([C:18]([H:47])([H:48])[H:49])[H:43])([H:34])[H:35])([H:32])[H:33])([H:31])[C:19]([H:50])([H:51])[C:20]([H:52])([H:53])[2P:21]->1([C:22]([C:23]([H:55])([H:56])[H:57])([C:24]([H:58])([H:59])[H:60])[H:54])[C:25]([C:26]([H:62])([H:63])[H:64])([C:27]([H:65])([H:66])[H:67])[H:61])([H:28])([H:29])[H:30]", "dummies": []}
C      2.9795    -0.4750     3.3937
C      1.7247    -0.6575     2.8176
N      0.8074    -0.4747     2.0331
Mn     0.0000     0.0000     0.0000
C     -0.4128     2.4043     0.7543
O     -0.4537     3.5871     1.0240
C      0.8341    -2.4185    -0.6039
O      1.4678    -3.4389    -0.8683
H     -1.9141    -0.5911     0.1178
N      2.2479     0.7296    -0.6489
C      2.5974     2.0227    -0.3594
C      4.0003     2.4135    -0.7988
P      4.9981     3.5937     0.3154
C      4.2870     5.3059     0.3414
C      3.0707     5.4592     1.2774
C      3.9531     5.7434    -1.1042
C      5.2191     2.8381     2.0030
C      6.1333     3.7844     2.7574
C      5.9125     1.4764     1.8534
C      2.5133     0.2631    -1.9346
C      1.6642     0.9004    -2.9988
P     -0.0640     0.7125    -2.4669
C     -0.7846     2.3124    -2.5352
C     -0.5919     2.9686    -3.9203
C     -2.3156     2.2557    -2.1264
C     -0.9485    -0.5492    -3.3691
C     -1.6547     0.0465    -4.5689
C      0.0141    -1.6870    -3.7772
H      3.2027     0.4864     2.8439
H      3.4460    -1.3035     2.8542
H      2.7379    -0.4614     4.5179
H      2.6690     0.2402    -0.0721
H      2.4734     2.2208     0.7740
H      1.9245     2.5285    -0.8644
H      3.9815     2.8054    -1.8407
H      4.6627     1.5107    -0.7456
H      5.1378     5.9385     0.7210
H      3.0673     6.4992     1.6725
H      2.0847     5.2814     0.7824
H      3.1117     4.7766     2.1566
H      2.9231     5.4770    -1.4226
H      4.0871     6.8388    -1.1911
H      4.6154     5.2571    -1.8454
H      4.2447     2.6992     2.5296
H      5.7002     4.8085     2.8116
H      7.1263     3.8639     2.2272
H      6.2797     3.4283     3.7989
H      5.2182     0.7170     1.4510
H      6.7672     1.5506     1.1494
H      6.3339     1.1279     2.8279
H      3.6645     0.2890    -2.1323
H      2.3226    -0.8187    -1.8166
H      1.8659     1.9926    -2.9750
H      1.9014     0.4642    -3.9003
H     -0.2690     2.9484    -1.7904
H     -1.4796     2.7878    -4.6054
H     -0.2807     4.0720    -3.8071
H      0.2289     2.5530    -4.5232
H     -2.5273     2.8635    -1.2234
H     -2.6768     1.2446    -1.8710
H     -3.0170     2.6176    -2.9462
H     -1.6824    -0.8932    -2.6510
H     -2.4514     0.7275    -4.2444
H     -2.1977    -0.7971    -5.1767
H     -0.8928     0.5488    -5.1977
H      1.0668    -1.4212    -3.9847
H     -0.3053    -2.1985    -4.7319
H      0.0356    -2.4754    -3.0250
68
{"conf": 29, "E": 103.09, "rms": -1.0, "geom": "OH", "total_charge": 0, "CA_charge": 1, "smiles": "C[C:1]#[4N:2]->[Mn+:3]1(<-[3C-:4]#[O+:5])(<-[5C-:6]#[O+:7])(<-[6H-:8])<-[1N@H:9]([CH2:10][CH2:11][P:12]([CH:13]([CH3:14])[CH3:15])[CH:16]([CH3:17])[CH3:18])[CH2:19][CH2:20][2P:21]->1([CH:22]([CH3:23])[CH3:24])[CH:25]([CH3:26])[CH3:27]", "smiles3D": "C([C:1]#[4N:2]->[Mn+:3]1(<-[3C-:4]#[O+:5])(<-[5C-:6]#[O+:7])(<-[6H-:8])<-[1N@@:9]([C:10]([C:11]([P:12]([C:13]([C:14]([H:37])([H:38])[H:39])([C:15]([H:40])([H:41])[H:42])[H:36])[C:16]([C:17]([H:44])([H:45])[H:46])([C:18]([H:47])([H:48])[H:49])[H:43])([H:34])[H:35])([H:32])[H:33])([H:31])[C:19]([H:50])([H:51])[C:20]([H:52])([H:53])[2P:21]->1([C:22]([C:23]([H:55])([H:56])[H:57])([C:24]([H:58])([H:59])[H:60])[H:54])[C:25]([C:26]([H:62])([H:63])[H:64])([C:27]([H:65])([H:66])[H:67])[H:61])([H:28])([H:29])[H:30]", "smiles3Dx": "C([C:1]#[4N:2]->[Mn+:3]1(<-[3C-:4]#[O+:5])(<-[5C-:6]#[O+:7])(<-[6H-:8])<-[1N@@:9]([C:10]([C:11]([P:12]([C:13]([C:14]([H:37])([H:38])[H:39])([C:15]([H:40])([H:41])[H:42])[H:36])[C:16]([C:17]([H:44])([H:45])[H:46])([C:18]([H:47])([H:48])[H:49])[H:43])([H:34])[H:35])([H:32])[H:33])([H:31])[C:19]([H:50])([H:51])[C:20]([H:52])([H:53])[2P:21]->1([C:22]([C:23]([H:55])([H:56])[H:57])([C:24]([H:58])([H:59])[H:60])[H:54])[C:25]([C:26]([H:62])([H:63])[H:64])([C:27]([H:65])([H:66])[H:67])[H:61])([H:28])([H:29])[H:30]", "dummies": []}
C      3.2646     0.1263     3.7630
C      2.3109     0.0928     2.6548
N      1.5072     0.0626     1.7261
Mn     0.0000     0.0000     0.0000
C      1.5509    -1.1775    -1.2073
O      2.3723    -1.7993    -1.8349
C     -1.4520     1.1577     1.3383
O     -2.2172     1.7668     2.0432
H      0.6493     1.5807    -0.6798
N     -1.0224    -1.9870     0.6038
C     -0.1011    -2.7922     1.3005
C     -0.7450    -3.8823     2.1743
P     -1.7607    -3.1109     3.5544
C     -0.7341    -3.3641     5.1186
C     -0.4662    -4.8406     5.4416
C      0.5770    -2.5837     5.0136
C     -3.2441    -4.2558     3.7098
C     -4.0258    -3.9446     4.9911
C     -4.1619    -4.0800     2.4950
C     -1.5488    -2.5923    -0.5793
C     -2.6231    -1.7423    -1.3073
P     -1.9024    -0.1749    -1.8110
C     -1.4831    -0.1860    -3.5776
C      0.0230    -0.3141    -3.7733
C     -2.1959    -1.3047    -4.3513
C     -3.2108     1.0428    -1.5757
C     -4.3803     0.8022    -2.5392
C     -2.6550     2.4589    -1.7609
H      2.7232    -0.0111     4.7213
H      3.7873     1.1048     3.7702
H      4.0061    -0.6888     3.6372
H     -1.7181    -1.7701     1.1531
H      0.4963    -2.1398     1.9598
H      0.5971    -3.2779     0.5819
H     -1.3700    -4.5543     1.5592
H      0.0619    -4.5088     2.5977
H     -1.3115    -2.9303     5.9635
H      0.1257    -5.3366     4.6492
H      0.1046    -4.9163     6.3915
H     -1.4144    -5.3943     5.5830
H      0.3690    -1.5207     4.7675
H      1.2328    -3.0128     4.2274
H      1.1180    -2.6153     5.9832
H     -2.8940    -5.3095     3.7399
H     -4.9240    -4.5949     5.0590
H     -3.4063    -4.1366     5.8898
H     -4.3506    -2.8820     5.0000
H     -5.0467    -4.7459     2.5837
H     -4.5103    -3.0278     2.4192
H     -3.6375    -4.3478     1.5569
H     -0.7145    -2.7814    -1.2899
H     -2.0102    -3.5701    -0.3240
H     -3.0140    -2.3016    -2.1726
H     -3.4600    -1.5475    -0.6047
H     -1.7971     0.7828    -4.0154
H      0.5595     0.4453    -3.1665
H      0.3617    -1.3387    -3.5185
H      0.2769    -0.1312    -4.8397
H     -3.2946    -1.2576    -4.2070
H     -2.0066    -1.1778    -5.4393
H     -1.8124    -2.3061    -4.0614
H     -3.5907     0.9487    -0.5361
H     -4.0883     0.9810    -3.5942
H     -5.2119     1.4959    -2.2934
H     -4.7673    -0.2326    -2.4350
H     -1.7725     2.6199    -1.1064
H     -3.4294     3.2044    -1.4786
H     -2.3559     2.6494    -2.8129
68
{"conf": 30, "E": 128.32, "rms": -1.0, "geom": "OH", "total_charge": 0, "CA_charge": 1, "smiles": "C[C:1]#[4N:2]->[Mn+:3]1(<-[3C-:4]#[O+:5])(<-[5C-:6]#[O+:7])(<-[6H-:8])<-[1N@H:9]([CH2:10][CH2:11][P:12]([CH:13]([CH3:14])[CH3:15])[CH:16]([CH3:17])[CH3:18])[CH2:19][CH2:20][2P:21]->1([CH:22]([CH3:23])[CH3:24])[CH:25]([CH3:26])[CH3:27]", "smiles3D": "C([C:1]#[4N:2]->[Mn+:3]1(<-[3C-:4]#[O+:5])(<-[5C-:6]#[O+:7])(<-[6H-:8])<-[1N@@:9]([C:10]([C:11]([P:12]([C:13]([C:14]([H:37])([H:38])[H:39])([C:15]([H:40])([H:41])[H:42])[H:36])[C:16]([C:17]([H:44])([H:45])[H:46])([C:18]([H:47])([H:48])[H:49])[H:43])([H:34])[H:35])([H:32])[H:33])([H:31])[C:19]([H:50])([H:51])[C:20]([H:52])([H:53])[2P:21]->1([C:22]([C:23]([H:55])([H:56])[H:57])([C:24]([H:58])([H:59])[H:60])[H:54])[C:25]([C:26]([H:62])([H:63])[H:64])([C:27]([H:65])([H:66])[H:67])[H:61])([H:28])([H:29])[H:30]", "smiles3Dx": "C([C:1]#[4N:2]->[Mn+:3]1(<-[3C-:4]#[O+:5])(<-[5C-:6]#[O+:7])(<-[6H-:8])<-[1N@@:9]([C:10]([C:11]([P:12]([C:13]([C:14]([H:37])([H:38])[H:39])([C:15]([H:40])([H:41])[H:42])[H:36])[C:16]([C:17]([H:44])([H:45])[H:46])([C:18]([H:47])([H:48])[H:49])[H:43])([H:34])[H:35])([H:32])[H:33])([H:31])[C:19]([H:50])([H:51])[C:20]([H:52])([H:53])[2P:21]->1([C:22]([C:23]([H:55])([H:56])[H:57])([C:24]([H:58])([H:59])[H:60])[H:54])[C:25]([C:26]([H:62])([H:63])[H:64])([C:27]([H:65])([H:66])[H:67])[H:61])([H:28])([H:29])[H:30]", "dummies": []}
C     -2.9691     2.8772     2.7636
C     -2.1495     1.9777     1.9542
N     -1.4348     1.2553     1.2687
Mn     0.0000     0.0000     0.0000
C     -0.7104    -1.9418     0.9851
O     -1.0819    -2.9671     1.5010
C      0.7749     1.9880    -0.8413
O      1.1814     3.0333    -1.2878
H      1.2910     0.1072     1.3044
N     -1.3988    -0.2931    -1.8458
C     -2.0394    -1.5616    -1.8808
C     -3.2977    -1.7646    -1.0023
P     -3.8772    -0.2967     0.0012
C     -5.0019    -1.1419     1.2671
C     -5.2738    -0.2212     2.4565
C     -6.3026    -1.7017     0.6745
C     -4.8197     0.8597    -1.1705
C     -5.7007     1.8495    -0.4027
C     -5.6163     0.1235    -2.2536
C     -0.5612    -0.1174    -2.9975
C      0.5902    -1.1589    -3.1799
P      1.5623    -1.2678    -1.6723
C      1.7711    -3.0227    -1.2718
C      2.8266    -3.2187    -0.1784
C      2.0950    -3.9001    -2.5011
C      3.1144    -0.4012    -2.0091
C      4.0619    -1.1880    -2.9221
C      3.8247    -0.0228    -0.7079
H     -3.9859     2.4511     2.8903
H     -3.0440     3.8649     2.2524
H     -2.4972     3.0165     3.7580
H     -2.0203     0.3664    -1.8451
H     -1.2883    -2.3201    -1.5822
H     -2.3416    -1.7938    -2.9350
H     -4.1393    -2.1352    -1.6236
H     -3.0982    -2.5928    -0.2938
H     -4.4199    -2.0047     1.6613
H     -5.9294     0.6272     2.1728
H     -5.7848    -0.7968     3.2698
H     -4.3060     0.1653     2.8593
H     -6.8201    -2.3156     1.4452
H     -6.0802    -2.3622    -0.1892
H     -6.9920    -0.8872     0.3712
H     -4.0479     1.4576    -1.7057
H     -5.0990     2.3405     0.3958
H     -6.5763     1.3323     0.0435
H     -6.0675     2.6414    -1.0979
H     -4.9282    -0.4067    -2.9510
H     -6.3232    -0.6107    -1.8186
H     -6.2009     0.8519    -2.8619
H     -0.1036     0.8901    -2.9514
H     -1.1958    -0.1450    -3.9133
H      1.2395    -0.8423    -4.0230
H      0.1505    -2.1438    -3.4163
H      0.7994    -3.3764    -0.8594
H      2.7215    -4.2427     0.2401
H      3.8577    -3.1406    -0.5654
H      2.6739    -2.5039     0.6528
H      2.8095    -3.4530    -3.2056
H      2.4978    -4.8900    -2.1808
H      1.1651    -4.1169    -3.0618
H      2.8549     0.5415    -2.5265
H      4.4340    -2.1095    -2.4444
H      4.9523    -0.5652    -3.1585
H      3.5664    -1.4188    -3.8844
H      4.2176    -0.9013    -0.1724
H      4.6875     0.6391    -0.9312
H      3.1481     0.5444    -0.0443
68
{"conf": 31, "E": 132.96, "rms": -1.0, "geom": "OH", "total_charge": 0, "CA_charge": 1, "smiles": "C[C:1]#[4N:2]->[Mn+:3]1(<-[3C-:4]#[O+:5])(<-[5C-:6]#[O+:7])(<-[6H-:8])<-[1N@H:9]([CH2:10][CH2:11][P:12]([CH:13]([CH3:14])[CH3:15])[CH:16]([CH3:17])[CH3:18])[CH2:19][CH2:20][2P:21]->1([CH:22]([CH3:23])[CH3:24])[CH:25]([CH3:26])[CH3:27]", "smiles3D": "C([C:1]#[4N:2]->[Mn+:3]1(<-[3C-:4]#[O+:5])(<-[5C-:6]#[O+:7])(<-[6H-:8])<-[1N@@:9]([C:10]([C:11]([P:12]([C:13]([C:14]([H:37])([H:38])[H:39])([C:15]([H:40])([H:41])[H:42])[H:36])[C:16]([C:17]([H:44])([H:45])[H:46])([C:18]([H:47])([H:48])[H:49])[H:43])([H:34])[H:35])([H:32])[H:33])([H:31])[C:19]([H:50])([H:51])[C:20]([H:52])([H:53])[2P:21]->1([C:22]([C:23]([H:55])([H:56])[H:57])([C:24]([H:58])([H:59])[H:60])[H:54])[C:25]([C:26]([H:62])([H:63])[H:64])([C:27]([H:65])([H:66])[H:67])[H:61])([H:28])([H:29])[H:30]", "smiles3Dx": "C([C:1]#[4N:2]->[Mn+:3]1(<-[3C-:4]#[O+:5])(<-[5C-:6]#[O+:7])(<-[6H-:8])<-[1N@@:9]([C:10]([C:11]([P:12]([C:13]([C:14]([H:37])([H:38])[H:39])([C:15]([H:40])([H:41])[H:42])[H:36])[C:16]([C:17]([H:44])([H:45])[H:46])([C:18]([H:47])([H:48])[H:49])[H:43])([H:34])[H:35])([H:32])[H:33])([H:31])[C:19]([H:50])([H:51])[C:20]([H:52])([H:53])[2P:21]->1([C:22]([C:23]([H:55])([H:56])[H:57])([C:24]([H:58])([H:59])[H:60])[H:54])[C:25]([C:26]([H:62])([H:63])[H:64])([C:27]([H:65])([H:66])[H:67])[H:61])([H:28])([H:29])[H:30]", "dummies": []}
C      4.6666     0.6343    -1.6189
C      3.3213     0.4305    -1.0762
N      2.1759     0.2694    -0.6599
Mn     0.0000     0.0000     0.0000
C      0.4242    -2.1511     0.6625
O      0.6482    -3.2847     1.0118
C     -0.3813     2.1228    -0.7735
O     -0.5816     3.2444    -1.1733
H     -0.4149    -0.6525    -1.6687
N      0.1875     0.9000     2.1606
C      1.1130     0.1791     2.9474
C      2.5880     0.3723     2.5448
P      3.4393    -1.2613     2.1549
C      3.0940    -2.4682     3.5752
C      3.8810    -3.7687     3.4032
C      3.2992    -1.8699     4.9743
C      5.2633    -0.8246     1.9871
C      5.9846    -1.8509     1.1127
C      5.9823    -0.6298     3.3235
C     -1.0916     0.9945     2.8611
C     -2.4150     1.1202     2.0449
P     -2.4850    -0.1045     0.7391
C     -3.1164    -1.6744     1.3990
C     -2.3408    -2.0971     2.6527
C     -4.6162    -1.6092     1.7417
C     -3.5642     0.5315    -0.5642
C     -3.8564    -0.5615    -1.5988
C     -4.8727     1.1294    -0.0198
H      4.8008     1.7077    -1.8744
H      4.7908     0.0179    -2.5305
H      5.4296     0.3403    -0.8752
H      0.5017     1.7502     2.0559
H      0.8534    -0.8908     2.8921
H      1.0135     0.4895     4.0153
H      2.6632     1.0584     1.6801
H      3.1385     0.8543     3.3764
H      2.0204    -2.7406     3.4926
H      3.7188    -4.1898     2.3853
H      4.9666    -3.5985     3.5617
H      3.5386    -4.5164     4.1497
H      4.3704    -1.7964     5.2382
H      2.8255    -0.8712     5.0638
H      2.8181    -2.5380     5.7245
H      5.2973     0.1480     1.4564
H      7.0383    -1.5344     0.9365
H      5.9921    -2.8506     1.5911
H      5.4836    -1.9363     0.1231
H      6.9712    -0.1566     3.1451
H      6.1605    -1.6037     3.8178
H      5.3956     0.0362     3.9898
H     -1.2064     0.1219     3.5362
H     -1.0378     1.8978     3.5279
H     -3.2864     0.9996     2.7229
H     -2.4524     2.1280     1.5876
H     -2.9692    -2.4578     0.6228
H     -2.7286    -1.5680     3.5537
H     -2.4845    -3.1743     2.8288
H     -1.2609    -1.9196     2.5556
H     -4.8667    -0.6818     2.2928
H     -4.8963    -2.4642     2.3927
H     -5.2462    -1.7214     0.8341
H     -3.0168     1.3489    -1.0804
H     -2.9063    -0.9694    -1.9937
H     -4.4486    -1.4002    -1.1863
H     -4.4179    -0.1360    -2.4552
H     -5.3816     1.6835    -0.8339
H     -4.6825     1.8625     0.7824
H     -5.5961     0.3814     0.3367
68
{"conf": 32, "E": 115.28, "rms": -1.0, "geom": "OH", "total_charge": 0, "CA_charge": 1, "smiles": "C[C:1]#[4N:2]->[Mn+:3]1(<-[3C-:4]#[O+:5])(<-[5C-:6]#[O+:7])(<-[6H-:8])<-[1N@H:9]([CH2:10][CH2:11][P:12]([CH:13]([CH3:14])[CH3:15])[CH:16]([CH3:17])[CH3:18])[CH2:19][CH2:20][2P:21]->1([CH:22]([CH3:23])[CH3:24])[CH:25]([CH3:26])[CH3:27]", "smiles3D": "C([C:1]#[4N:2]->[Mn+:3]1(<-[3C-:4]#[O+:5])(<-[5C-:6]#[O+:7])(<-[6H-:8])<-[1N@@:9]([C:10]([C:11]([P:12]([C:13]([C:14]([H:37])([H:38])[H:39])([C:15]([H:40])([H:41])[H:42])[H:36])[C:16]([C:17]([H:44])([H:45])[H:46])([C:18]([H:47])([H:48])[H:49])[H:43])([H:34])[H:35])([H:32])[H:33])([H:31])[C:19]([H:50])([H:51])[C:20]([H:52])([H:53])[2P:21]->1([C:22]([C:23]([H:55])([H:56])[H:57])([C:24]([H:58])([H:59])[H:60])[H:54])[C:25]([C:26]([H:62])([H:63])[H:64])([C:27]([H:65])([H:66])[H:67])[H:61])([H:28])([H:29])[H:30]", "smiles3Dx": "C([C:1]#[4N:2]->[Mn+:3]1(<-[3C-:4]#[O+:5])(<-[5C-:6]#[O+:7])(<-[6H-:8])<-[1N@@:9]([C:10]([C:11]([P:12]([C:13]([C:14]([H:37])([H:38])[H:39])([C:15]([H:40])([H:41])[H:42])[H:36])[C:16]([C:17]([H:44])([H:45])[H:46])([C:18]([H:47])([H:48])[H:49])[H:43])([H:34])[H:35])([H:32])[H:33])([H:31])[C:19]([H:50])([H:51])[C:20]([H:52])([H:53])[2P:21]->1([C:22]([C:23]([H:55])([H:56])[H:57])([C:24]([H:58])([H:59])[H:60])[H:54])[C:25]([C:26]([H:62])([H:63])[H:64])([C:27]([H:65])([H:66])[H:67])[H:61])([H:28])([H:29])[H:30]", "dummies": []}
C      2.4468    -0.8698    -4.2489
C      1.7323    -0.6136    -2.9986
N      1.1293    -0.4000    -1.9504
Mn     0.0000     0.0000     0.0000
C     -1.8895     0.2627    -1.2666
O     -2.8732     0.4229    -1.9450
C      2.0156    -0.1055     1.0876
O      3.0754    -0.1593     1.6605
H      0.2328     1.8190    -0.1279
N     -0.3092    -2.2487     0.4963
C     -1.4906    -2.7667    -0.0840
C     -1.2358    -3.3485    -1.4947
P     -2.6821    -4.3273    -2.2065
C     -4.0648    -3.0446    -2.2587
C     -5.4466    -3.6882    -2.3416
C     -3.8471    -2.1395    -3.4734
C     -3.1085    -5.6473    -0.9216
C     -1.8373    -6.3285    -0.3908
C     -4.0079    -6.7231    -1.5451
C     -0.2446    -2.4063     1.9227
C     -1.2930    -1.6168     2.7741
P     -1.3241     0.1154     2.2749
C     -0.5211     1.1100     3.5608
C      0.1572     2.3320     2.9211
C      0.5211     0.3150     4.3634
C     -3.0640     0.6310     2.3091
C     -3.1928     2.0907     1.8647
C     -3.9743    -0.2429     1.4279
H      2.6352    -1.9583    -4.3575
H      1.8294    -0.5172    -5.0987
H      3.4124    -0.3258    -4.2429
H      0.4163    -2.6868     0.1523
H     -1.9288    -3.5590     0.5571
H     -2.2260    -1.9538    -0.1546
H     -0.9758    -2.5237    -2.1889
H     -0.3646    -4.0347    -1.4616
H     -4.0431    -2.4286    -1.3380
H     -5.4936    -4.4013    -3.1882
H     -6.2294    -2.9110    -2.4945
H     -5.6836    -4.2042    -1.3898
H     -2.8354    -1.6885    -3.4513
H     -3.9513    -2.7212    -4.4148
H     -4.5900    -1.3144    -3.4774
H     -3.6474    -5.1709    -0.0763
H     -2.1036    -7.1592     0.3006
H     -1.2429    -6.7414    -1.2331
H     -1.2010    -5.6224     0.1791
H     -4.9714    -6.3081    -1.8930
H     -3.4976    -7.2000    -2.4093
H     -4.2429    -7.5099    -0.7945
H     -0.3423    -3.4906     2.1682
H      0.7687    -2.0905     2.2518
H     -2.2815    -2.0729     2.6313
H     -1.0332    -1.7035     3.8413
H     -1.3007     1.4712     4.2611
H      1.0682     2.0360     2.3676
H      0.4499     3.0559     3.7141
H     -0.5166     2.8592     2.2165
H      1.1422    -0.3183     3.7056
H      0.0289    -0.3076     5.1361
H      1.1954     1.0053     4.9113
H     -3.4263     0.5540     3.3560
H     -4.2619     2.3717     1.7489
H     -2.7729     2.7699     2.6332
H     -2.6825     2.2588     0.8919
H     -3.7602    -0.1243     0.3552
H     -5.0302     0.0694     1.5889
H     -3.9529    -1.3144     1.6880
68
{"conf": 33, "E": 194.44, "rms": -1.0, "geom": "OH", "total_charge": 0, "CA_charge": 1, "smiles": "C[C:1]#[4N:2]->[Mn+:3]1(<-[3C-:4]#[O+:5])(<-[5C-:6]#[O+:7])(<-[6H-:8])<-[1N@H:9]([CH2:10][CH2:11][P:12]([CH:13]([CH3:14])[CH3:15])[CH:16]([CH3:17])[CH3:18])[CH2:19][CH2:20][2P:21]->1([CH:22]([CH3:23])[CH3:24])[CH:25]([CH3:26])[CH3:27]", "smiles3D": "C([C:1]#[4N:2]->[Mn+:3]1(<-[3C-:4]#[O+:5])(<-[5C-:6]#[O+:7])(<-[6H-:8])<-[1N@@:9]([C:10]([C:11]([P:12]([C:13]([C:14]([H:37])([H:38])[H:39])([C:15]([H:40])([H:41])[H:42])[H:36])[C:16]([C:17]([H:44])([H:45])[H:46])([C:18]([H:47])([H:48])[H:49])[H:43])([H:34])[H:35])([H:32])[H:33])([H:31])[C:19]([H:50])([H:51])[C:20]([H:52])([H:53])[2P:21]->1([C:22]([C:23]([H:55])([H:56])[H:57])([C:24]([H:58])([H:59])[H:60])[H:54])[C:25]([C:26]([H:62])([H:63])[H:64])([C:27]([H:65])([H:66])[H:67])[H:61])([H:28])([H:29])[H:30]", "smiles3Dx": "C([C:1]#[4N:2]->[Mn+:3]1(<-[3C-:4]#[O+:5])(<-[5C-:6]#[O+:7])(<-[6H-:8])<-[1N@@:9]([C:10]([C:11]([P:12]([C:13]([C:14]([H:37])([H:38])[H:39])([C:15]([H:40])([H:41])[H:42])[H:36])[C:16]([C:17]([H:44])([H:45])[H:46])([C:18]([H:47])([H:48])[H:49])[H:43])([H:34])[H:35])([H:32])[H:33])([H:31])[C:19]([H:50])([H:51])[C:20]([H:52])([H:53])[2P:21]->1([C:22]([C:23]([H:55])([H:56])[H:57])([C:24]([H:58])([H:59])[H:60])[H:54])[C:25]([C:26]([H:62])([H:63])[H:64])([C:27]([H:65])([H:66])[H:67])[H:61])([H:28])([H:29])[H:30]", "dummies": []}
C     -3.8836    -0.1390     2.5378
C     -2.8625    -0.5953     1.5958
N     -1.8805    -0.6246     0.8925
Mn     0.0000     0.0000     0.0000
C     -0.8169     2.0549     0.3968
O     -1.2613     3.1575     0.5961
C      0.5681    -2.0952    -0.5961
O      0.8963    -3.2328    -0.8827
H     -0.8315     0.0512    -1.6239
N      1.2340     0.0646     2.0051
C      0.2716     0.4813     3.0507
C      0.0134    -0.7836     3.9100
P      1.6064    -1.3927     4.6517
C      1.7750    -0.6817     6.3973
C      3.1754    -1.0165     6.9353
C      1.5457     0.8384     6.4237
C      1.4727    -3.2714     4.8893
C      0.3788    -3.6994     5.8756
C      1.2493    -3.9571     3.5373
C      2.4282     0.8919     1.8590
C      2.5649     1.8394     0.5568
P      2.1176     0.9961    -0.9492
C      1.8642     2.1484    -2.2923
C      0.7715     3.1815    -2.0129
C      1.4791     1.3793    -3.6130
C      3.4732    -0.1577    -1.4347
C      3.9095    -1.0786    -0.2853
C      4.6798     0.6598    -1.9407
H     -3.7063    -0.4927     3.5451
H     -4.9124    -0.3337     2.1990
H     -3.7606     0.9673     2.5260
H      1.4269    -0.8612     2.0312
H     -0.7151     0.8355     2.6063
H      0.6759     1.2566     3.6512
H     -0.4840    -1.6213     3.2812
H     -0.6850    -0.5095     4.7110
H      1.0153    -1.1260     7.0755
H      3.9042    -0.2460     6.6313
H      3.1605    -1.0876     8.0330
H      3.5395    -1.9809     6.5421
H      0.4702     1.0713     6.2462
H      1.8135     1.2483     7.4172
H      2.1672     1.3437     5.6503
H      2.4401    -3.6356     5.2849
H      0.4291    -4.7937     6.0501
H      0.5327    -3.2326     6.8622
H     -0.6370    -3.4402     5.5092
H      1.2603    -5.0564     3.6450
H      0.2859    -3.6615     3.0708
H      2.0659    -3.6830     2.8425
H      2.4944     1.5694     2.6862
H      3.3072     0.3043     1.8051
H      1.8891     2.7474     0.7184
H      3.6201     2.2424     0.4980
H      2.8025     2.6593    -2.4807
H      0.9029     3.6770    -1.0135
H      0.8004     4.0125    -2.7592
H     -0.2440     2.7207    -2.0501
H      0.3792     1.3656    -3.7534
H      1.7867     0.3134    -3.5859
H      1.9551     1.8393    -4.4805
H      3.0752    -0.7942    -2.2377
H      4.6769    -0.6182     0.3658
H      4.3282    -2.0041    -0.7252
H      3.0311    -1.4030     0.3191
H      4.4668     1.0118    -2.9516
H      5.5712     0.0317    -2.0063
H      4.8865     1.5557    -1.3105
68
{"conf": 34, "E": 316.81, "rms": -1.0, "geom": "OH", "total_charge": 0, "CA_charge": 1, "smiles": "C[C:1]#[4N:2]->[Mn+:3]1(<-[3C-:4]#[O+:5])(<-[5C-:6]#[O+:7])(<-[6H-:8])<-[1N@H:9]([CH2:10][CH2:11][P:12]([CH:13]([CH3:14])[CH3:15])[CH:16]([CH3:17])[CH3:18])[CH2:19][CH2:20][2P:21]->1([CH:22]([CH3:23])[CH3:24])[CH:25]([CH3:26])[CH3:27]", "smiles3D": "C([C:1]#[4N:2]->[Mn+:3]1(<-[3C-:4]#[O+:5])(<-[5C-:6]#[O+:7])(<-[6H-:8])<-[1N@@:9]([C:10]([C:11]([P:12]([C:13]([C:14]([H:37])([H:38])[H:39])([C:15]([H:40])([H:41])[H:42])[H:36])[C:16]([C:17]([H:44])([H:45])[H:46])([C:18]([H:47])([H:48])[H:49])[H:43])([H:34])[H:35])([H:32])[H:33])([H:31])[C:19]([H:50])([H:51])[C:20]([H:52])([H:53])[2P:21]->1([C:22]([C:23]([H:55])([H:56])[H:57])([C:24]([H:58])([H:59])[H:60])[H:54])[C:25]([C:26]([H:62])([H:63])[H:64])([C:27]([H:65])([H:66])[H:67])[H:61])([H:28])([H:29])[H:30]", "smiles3Dx": "C([C:1]#[4N:2]->[Mn+:3]1(<-[3C-:4]#[O+:5])(<-[5C-:6]#[O+:7])(<-[6H-:8])<-[1N@@:9]([C:10]([C:11]([P:12]([C:13]([C:14]([H:37])([H:38])[H:39])([C:15]([H:40])([H:41])[H:42])[H:36])[C:16]([C:17]([H:44])([H:45])[H:46])([C:18]([H:47])([H:48])[H:49])[H:43])([H:34])[H:35])([H:32])[H:33])([H:31])[C:19]([H:50])([H:51])[C:20]([H:52])([H:53])[2P:21]->1([C:22]([C:23]([H:55])([H:56])[H:57])([C:24]([H:58])([H:59])[H:60])[H:54])[C:25]([C:26]([H:62])([H:63])[H:64])([C:27]([H:65])([H:66])[H:67])[H:61])([H:28])([H:29])[H:30]", "dummies": []}
C      2.1556     3.9001    -0.4842
C      1.4918     2.7551    -0.9617
N      1.0596     1.6559    -0.9613
Mn     0.0000     0.0000     0.0000
C      1.5596     0.4057     1.8485
O      2.2165     0.7774     2.8462
C     -1.7577    -0.1648    -1.8027
O     -2.6992    -0.1668    -2.6576
H      1.0309    -1.5160    -0.6505
N     -1.4219     1.5427     1.1400
C     -1.5371     2.8350     0.6933
C     -2.5909     3.6594     1.3290
P     -1.8373     4.6409     2.7054
C     -3.0927     5.2119     3.9638
C     -2.3311     5.6642     5.2211
C     -4.0138     4.0432     4.3304
C     -0.8145     6.0066     1.9213
C     -1.4968     6.5445     0.6516
C     -0.5650     7.1312     2.9136
C     -1.3706     1.3427     2.5594
C     -1.3363    -0.1538     3.0094
P     -1.5043    -1.3248     1.6789
C     -3.2565    -1.3776     1.1019
C     -4.2613    -0.8233     2.0913
C     -3.6184    -2.8154     0.7143
C     -0.7763    -2.9229     1.9379
C      0.6498    -2.6977     2.5554
C     -0.5849    -3.5914     0.5487
H      3.2498     3.6820    -0.8083
H      2.0404     3.6631     0.6075
H      1.4923     4.6794    -0.8732
H     -2.1575     1.2899     0.9364
H     -0.5002     3.2168     0.8353
H     -1.7132     2.7799    -0.4381
H     -3.2489     4.3134     0.5908
H     -3.4048     2.9782     1.7480
H     -3.7033     6.0316     3.5297
H     -1.3374     5.1441     5.2901
H     -2.1980     6.7662     5.2143
H     -2.8682     5.4210     6.1628
H     -4.6142     3.7101     3.4663
H     -4.7263     4.3341     5.1313
H     -3.4083     3.1860     4.6932
H      0.1775     5.5491     1.6603
H     -1.2421     7.6132     0.4821
H     -2.6056     6.4796     0.7132
H     -1.1207     5.9736    -0.2252
H      0.1687     7.8409     2.4813
H     -1.4995     7.6879     3.1194
H     -0.1439     6.7407     3.8623
H     -2.1587     1.8500     3.1158
H     -0.4287     1.7745     2.7258
H     -2.1292    -0.3093     3.7989
H     -0.3882    -0.3521     3.4783
H     -3.2513    -0.7507     0.2096
H     -3.8963     0.0070     2.7320
H     -4.6524    -1.6306     2.7610
H     -5.1135    -0.3416     1.5422
H     -4.7220    -2.8979     0.5292
H     -3.1045    -3.1180    -0.2197
H     -3.3810    -3.4963     1.5724
H     -1.3603    -3.5870     2.6307
H      0.6627    -2.1471     3.5183
H      1.0105    -3.7159     2.8081
H      1.3706    -2.2629     1.8468
H     -1.2874    -4.4532     0.5307
H      0.4275    -4.0020     0.4209
H     -0.7644    -2.9626    -0.3341
68
{"conf": 35, "E": 121.84, "rms": -1.0, "geom": "OH", "total_charge": 0, "CA_charge": 1, "smiles": "C[C:1]#[4N:2]->[Mn+:3]1(<-[3C-:4]#[O+:5])(<-[5C-:6]#[O+:7])(<-[6H-:8])<-[1N@H:9]([CH2:10][CH2:11][P:12]([CH:13]([CH3:14])[CH3:15])[CH:16]([CH3:17])[CH3:18])[CH2:19][CH2:20][2P:21]->1([CH:22]([CH3:23])[CH3:24])[CH:25]([CH3:26])[CH3:27]", "smiles3D": "C([C:1]#[4N:2]->[Mn+:3]1(<-[3C-:4]#[O+:5])(<-[5C-:6]#[O+:7])(<-[6H-:8])<-[1N@@:9]([C:10]([C:11]([P:12]([C:13]([C:14]([H:37])([H:38])[H:39])([C:15]([H:40])([H:41])[H:42])[H:36])[C:16]([C:17]([H:44])([H:45])[H:46])([C:18]([H:47])([H:48])[H:49])[H:43])([H:34])[H:35])([H:32])[H:33])([H:31])[C:19]([H:50])([H:51])[C:20]([H:52])([H:53])[2P:21]->1([C:22]([C:23]([H:55])([H:56])[H:57])([C:24]([H:58])([H:59])[H:60])[H:54])[C:25]([C:26]([H:62])([H:63])[H:64])([C:27]([H:65])([H:66])[H:67])[H:61])([H:28])([H:29])[H:30]", "smiles3Dx": "C([C:1]#[4N:2]->[Mn+:3]1(<-[3C-:4]#[O+:5])(<-[5C-:6]#[O+:7])(<-[6H-:8])<-[1N@@:9]([C:10]([C:11]([P:12]([C:13]([C:14]([H:37])([H:38])[H:39])([C:15]([H:40])([H:41])[H:42])[H:36])[C:16]([C:17]([H:44])([H:45])[H:46])([C:18]([H:47])([H:48])[H:49])[H:43])([H:34])[H:35])([H:32])[H:33])([H:31])[C:19]([H:50])([H:51])[C:20]([H:52])([H:53])[2P:21]->1([C:22]([C:23]([H:55])([H:56])[H:57])([C:24]([H:58])([H:59])[H:60])[H:54])[C:25]([C:26]([H:62])([H:63])[H:64])([C:27]([H:65])([H:66])[H:67])[H:61])([H:28])([H:29])[H:30]", "dummies": []}
C     -2.9915    -0.0199     3.9803
C     -2.1076    -0.0255     2.8147
N     -1.3651    -0.0221     1.8358
Mn     0.0000     0.0000     0.0000
C     -0.6875    -2.1175    -0.5609
O     -1.0506    -3.2278    -0.8575
C      0.7965     2.0528     0.6320
O      1.2143     3.1347     0.9635
H      1.3889    -0.7683     0.9291
N     -1.5738     1.0967    -1.3211
C     -2.7612     0.3310    -1.4982
C     -3.9499     0.8735    -0.6821
P     -5.5583     0.0670    -1.2078
C     -6.7598     0.6022     0.1443
C     -7.0502     2.1044     0.1508
C     -8.0520    -0.2152     0.0850
C     -5.9778     0.8003    -2.9050
C     -7.4460     0.5776    -3.2709
C     -5.5816     2.2753    -3.0583
C     -0.9618     1.5562    -2.5402
C     -0.0840     0.5113    -3.2771
P      1.3207     0.0972    -2.2453
C      1.9477    -1.4882    -2.8542
C      2.7917    -2.1865    -1.7811
C      2.7450    -1.3436    -4.1521
C      2.5199     1.4573    -2.3330
C      2.7954     1.9526    -3.7652
C      3.8321     1.0861    -1.6358
H     -3.7603     0.7698     3.8546
H     -3.4865    -1.0090     4.0795
H     -2.3984     0.1850     4.8947
H     -1.7801     1.8529    -0.8474
H     -2.5752    -0.6998    -1.1719
H     -3.0592     0.2943    -2.5693
H     -3.7755     0.6528     0.3900
H     -4.0325     1.9734    -0.7957
H     -6.2627     0.3591     1.1097
H     -6.1033     2.6844     0.1455
H     -7.6791     2.3974    -0.7132
H     -7.6058     2.3706     1.0762
H     -7.8138    -1.3019     0.0470
H     -8.6570     0.0539    -0.8031
H     -8.6618    -0.0203     0.9937
H     -5.3693     0.2307    -3.6413
H     -7.5935     0.7894    -4.3521
H     -8.1036     1.2555    -2.6909
H     -7.7348    -0.4807    -3.0850
H     -4.4759     2.3854    -3.0311
H     -5.9184     2.6585    -4.0453
H     -6.0253     2.9108    -2.2707
H     -0.3186     2.4372    -2.3011
H     -1.7512     1.9099    -3.2445
H     -0.6842    -0.4046    -3.4549
H      0.2511     0.9115    -4.2498
H      1.0676    -2.1342    -3.0679
H      2.2234    -2.2556    -0.8277
H      3.7433    -1.6530    -1.5918
H      3.0421    -3.2207    -2.1068
H      2.9142    -2.3525    -4.5881
H      3.7402    -0.8984    -3.9735
H      2.1751    -0.7539    -4.8964
H      2.0811     2.3095    -1.7737
H      1.8720     2.3122    -4.2593
H      3.4623     2.8396    -3.7049
H      3.3158     1.2244    -4.3968
H      3.6240     0.6214    -0.6469
H      4.4280     2.0098    -1.4616
H      4.4531     0.4093    -2.2527
68
{"conf": 36, "E": 106.8, "rms": -1.0, "geom": "OH", "total_charge": 0, "CA_charge": 1, "smiles": "C[C:1]#[4N:2]->[Mn+:3]1(<-[3C-:4]#[O+:5])(<-[5C-:6]#[O+:7])(<-[6H-:8])<-[1N@H:9]([CH2:10][CH2:11][P:12]([CH:13]([CH3:14])[CH3:15])[CH:16]([CH3:17])[CH3:18])[CH2:19][CH2:20][2P:21]->1([CH:22]([CH3:23])[CH3:24])[CH:25]([CH3:26])[CH3:27]", "smiles3D": "C([C:1]#[4N:2]->[Mn+:3]1(<-[3C-:4]#[O+:5])(<-[5C-:6]#[O+:7])(<-[6H-:8])<-[1N@@:9]([C:10]([C:11]([P:12]([C:13]([C:14]([H:37])([H:38])[H:39])([C:15]([H:40])([H:41])[H:42])[H:36])[C:16]([C:17]([H:44])([H:45])[H:46])([C:18]([H:47])([H:48])[H:49])[H:43])([H:34])[H:35])([H:32])[H:33])([H:31])[C:19]([H:50])([H:51])[C:20]([H:52])([H:53])[2P:21]->1([C:22]([C:23]([H:55])([H:56])[H:57])([C:24]([H:58])([H:59])[H:60])[H:54])[C:25]([C:26]([H:62])([H:63])[H:64])([C:27]([H:65])([H:66])[H:67])[H:61])([H:28])([H:29])[H:30]", "smiles3Dx": "C([C:1]#[4N:2]->[Mn+:3]1(<-[3C-:4]#[O+:5])(<-[5C-:6]#[O+:7])(<-[6H-:8])<-[1N@@:9]([C:10]([C:11]([P:12]([C:13]([C:14]([H:37])([H:38])[H:39])([C:15]([H:40])([H:41])[H:42])[H:36])[C:16]([C:17]([H:44])([H:45])[H:46])([C:18]([H:47])([H:48])[H:49])[H:43])([H:34])[H:35])([H:32])[H:33])([H:31])[C:19]([H:50])([H:51])[C:20]([H:52])([H:53])[2P:21]->1([C:22]([C:23]([H:55])([H:56])[H:57])([C:24]([H:58])([H:59])[H:60])[H:54])[C:25]([C:26]([H:62])([H:63])[H:64])([C:27]([H:65])([H:66])[H:67])[H:61])([H:28])([H:29])[H:30]", "dummies": []}
C     -3.0654    -3.3342    -2.0761
C     -2.1695    -2.3564    -1.4630
N     -1.4142    -1.5354    -0.9462
Mn     0.0000     0.0000     0.0000
C      1.1576    -1.7762     0.8762
O      1.7611    -2.7165     1.3311
C     -1.3237     1.6210    -0.9331
O     -2.0231     2.4736    -1.4202
H     -0.9971     0.0956     1.5459
N      1.4911     0.1085    -1.7543
C      1.1700    -0.9345    -2.6336
C      1.9758    -0.9779    -3.9464
P      2.0792     0.6992    -4.7849
C      3.5029     0.4708    -6.0041
C      3.5709    -0.9442    -6.5988
C      4.8288     0.8283    -5.3252
C      0.6041     0.7811    -5.9592
C     -0.6971     0.3935    -5.2547
C      0.4872     2.2035    -6.5145
C      2.8264     0.0880    -1.2355
C      3.2215     1.2310    -0.2331
P      1.8214     1.7256     0.7875
C      1.5239     3.4768     0.4326
C      0.2808     3.9618     1.1909
C      1.3596     3.7374    -1.0766
C      2.3383     1.6564     2.5206
C      3.7169     2.3087     2.7390
C      2.3643     0.2137     3.0196
H     -3.5531    -2.8786    -2.9629
H     -3.8405    -3.6418    -1.3440
H     -2.4817    -4.2232    -2.3938
H      1.3537     0.9070    -2.1703
H      1.3012    -1.9041    -2.1013
H      0.0979    -0.8333    -2.8855
H      1.5195    -1.7205    -4.6389
H      2.9987    -1.3338    -3.7108
H      3.3604     1.1858    -6.8449
H      3.9279    -1.6770    -5.8425
H      2.5764    -1.2651    -6.9649
H      4.2705    -0.9541    -7.4586
H      5.0148     0.1679    -4.4467
H      5.6694     0.7144    -6.0468
H      4.8023     1.8891    -4.9856
H      0.7584     0.0798    -6.8093
H     -0.8307     0.9679    -4.3144
H     -1.5668     0.5909    -5.9166
H     -0.7067    -0.6919    -5.0329
H      0.2486     2.9183    -5.7000
H     -0.3231     2.2482    -7.2750
H      1.4340     2.5156    -6.9936
H      3.5435     0.1353    -2.0848
H      2.9833    -0.8829    -0.7264
H      4.0371     0.8596     0.4120
H      3.5995     2.0986    -0.8009
H      2.3921     4.0672     0.7822
H     -0.5930     3.3111     0.9968
H      0.4727     3.9829     2.2815
H      0.0233     4.9999     0.8932
H      0.6547     3.0403    -1.5536
H      2.3337     3.6729    -1.6039
H      0.9929     4.7725    -1.2466
H      1.5946     2.2110     3.1286
H      3.7893     3.3099     2.2745
H      3.8755     2.4549     3.8290
H      4.5531     1.6784     2.3684
H      3.0459    -0.4084     2.3993
H      1.3337    -0.1994     3.0110
H      2.7240     0.1885     4.0705
68
{"conf": 37, "E": 246.52, "rms": -1.0, "geom": "OH", "total_charge": 0, "CA_charge": 1, "smiles": "C[C:1]#[4N:2]->[Mn+:3]1(<-[3C-:4]#[O+:5])(<-[5C-:6]#[O+:7])(<-[6H-:8])<-[1N@H:9]([CH2:10][CH2:11][P:12]([CH:13]([CH3:14])[CH3:15])[CH:16]([CH3:17])[CH3:18])[CH2:19][CH2:20][2P:21]->1([CH:22]([CH3:23])[CH3:24])[CH:25]([CH3:26])[CH3:27]", "smiles3D": "C([C:1]#[4N:2]->[Mn+:3]1(<-[3C-:4]#[O+:5])(<-[5C-:6]#[O+:7])(<-[6H-:8])<-[1N@@:9]([C:10]([C:11]([P:12]([C:13]([C:14]([H:37])([H:38])[H:39])([C:15]([H:40])([H:41])[H:42])[H:36])[C:16]([C:17]([H:44])([H:45])[H:46])([C:18]([H:47])([H:48])[H:49])[H:43])([H:34])[H:35])([H:32])[H:33])([H:31])[C:19]([H:50])([H:51])[C:20]([H:52])([H:53])[2P:21]->1([C:22]([C:23]([H:55])([H:56])[H:57])([C:24]([H:58])([H:59])[H:60])[H:54])[C:25]([C:26]([H:62])([H:63])[H:64])([C:27]([H:65])([H:66])[H:67])[H:61])([H:28])([H:29])[H:30]", "smiles3Dx": "C([C:1]#[4N:2]->[Mn+:3]1(<-[3C-:4]#[O+:5])(<-[5C-:6]#[O+:7])(<-[6H-:8])<-[1N@@:9]([C:10]([C:11]([P:12]([C:13]([C:14]([H:37])([H:38])[H:39])([C:15]([H:40])([H:41])[H:42])[H:36])[C:16]([C:17]([H:44])([H:45])[H:46])([C:18]([H:47])([H:48])[H:49])[H:43])([H:34])[H:35])([H:32])[H:33])([H:31])[C:19]([H:50])([H:51])[C:20]([H:52])([H:53])[2P:21]->1([C:22]([C:23]([H:55])([H:56])[H:57])([C:24]([H:58])([H:59])[H:60])[H:54])[C:25]([C:26]([H:62])([H:63])[H:64])([C:27]([H:65])([H:66])[H:67])[H:61])([H:28])([H:29])[H:30]", "dummies": []}
C     -3.0776    -3.0886    -1.3023
C     -1.8154    -2.4309    -1.4103
N     -0.9083    -1.6992    -1.0594
Mn     0.0000     0.0000     0.0000
C      0.3316     1.1390    -1.8390
O      0.3463     1.8464    -2.8279
C     -0.5029    -1.1408     1.8487
O     -0.7435    -1.8188     2.7824
H      1.6370    -0.7332    -0.1038
N     -2.1082     0.9708     0.2137
C     -2.8858     0.8509    -1.0170
C     -3.5750     2.1567    -1.5517
P     -4.0658     2.1354    -3.3343
C     -4.4974     0.5202    -4.1592
C     -5.5489    -0.2504    -3.3327
C     -3.2435    -0.3011    -4.5042
C     -3.3223     3.4902    -4.3734
C     -3.8102     3.3637    -5.8078
C     -1.7941     3.4521    -4.3533
C     -1.8685     2.3082     0.6449
C     -1.0197     2.4306     1.9115
P      0.5843     1.9194     1.5217
C      1.3460     1.4294     3.1333
C      1.4906     2.6646     4.0343
C      2.6834     0.7326     2.8835
C      1.6424     3.2130     0.8049
C      2.4906     2.6320    -0.3491
C      0.8285     4.4253     0.3083
H     -3.6983    -2.9039    -2.1716
H     -3.0402    -4.1532    -0.9971
H     -3.5587    -2.5315    -0.4630
H     -2.5209     0.5324     0.8893
H     -3.7007     0.0903    -0.8324
H     -2.2400     0.3909    -1.8094
H     -2.8380     3.0211    -1.5175
H     -4.4038     2.3918    -0.9538
H     -4.9839     0.7764    -5.1191
H     -5.8292     0.2971    -2.4034
H     -6.4943    -0.3687    -3.9170
H     -5.2088    -1.2734    -3.0335
H     -2.3187     0.2950    -4.3658
H     -3.1475    -1.2173    -3.8796
H     -3.2658    -0.6137    -5.5739
H     -3.6469     4.4705    -3.9715
H     -4.9209     3.4080    -5.8257
H     -3.3979     4.1913    -6.4458
H     -3.4797     2.3867    -6.2387
H     -1.3594     4.1601    -5.1071
H     -1.4316     2.4253    -4.6058
H     -1.4276     3.7700    -3.3518
H     -2.8296     2.7787     0.8393
H     -1.3511     2.8554    -0.1509
H     -1.4878     1.7723     2.6696
H     -1.0535     3.4870     2.3103
H      0.6500     0.7168     3.6275
H      2.5224     3.0893     4.0417
H      0.7593     3.4749     3.7828
H      1.2504     2.3627     5.0928
H      2.4843    -0.3408     2.7045
H      3.2165     1.1234     1.9939
H      3.3576     0.8176     3.7600
H      2.3559     3.5792     1.5850
H      2.1035     2.9465    -1.3478
H      2.4751     1.5136    -0.3203
H      3.5330     2.9405    -0.2890
H      0.4686     4.2918    -0.7474
H      1.4535     5.3326     0.3334
H     -0.0425     4.6806     0.9377
68
{"conf": 38, "E": 354.73, "rms": -1.0, "geom": "OH", "total_charge": 0, "CA_charge": 1, "smiles": "C[C:1]#[4N:2]->[Mn+:3]1(<-[3C-:4]#[O+:5])(<-[5C-:6]#[O+:7])(<-[6H-:8])<-[1N@H:9]([CH2:10][CH2:11][P:12]([CH:13]([CH3:14])[CH3:15])[CH:16]([CH3:17])[CH3:18])[CH2:19][CH2:20][2P:21]->1([CH:22]([CH3:23])[CH3:24])[CH:25]([CH3:26])[CH3:27]", "smiles3D": "C([C:1]#[4N:2]->[Mn+:3]1(<-[3C-:4]#[O+:5])(<-[5C-:6]#[O+:7])(<-[6H-:8])<-[1N@@:9]([C:10]([C:11]([P:12]([C:13]([C:14]([H:37])([H:38])[H:39])([C:15]([H:40])([H:41])[H:42])[H:36])[C:16]([C:17]([H:44])([H:45])[H:46])([C:18]([H:47])([H:48])[H:49])[H:43])([H:34])[H:35])([H:32])[H:33])([H:31])[C:19]([H:50])([H:51])[C:20]([H:52])([H:53])[2P:21]->1([C:22]([C:23]([H:55])([H:56])[H:57])([C:24]([H:58])([H:59])[H:60])[H:54])[C:25]([C:26]([H:62])([H:63])[H:64])([C:27]([H:65])([H:66])[H:67])[H:61])([H:28])([H:29])[H:30]", "smiles3Dx": "C([C:1]#[4N:2]->[Mn+:3]1(<-[3C-:4]#[O+:5])(<-[5C-:6]#[O+:7])(<-[6H-:8])<-[1N@@:9]([C:10]([C:11]([P:12]([C:13]([C:14]([H:37])([H:38])[H:39])([C:15]([H:40])([H:41])[H:42])[H:36])[C:16]([C:17]([H:44])([H:45])[H:46])([C:18]([H:47])([H:48])[H:49])[H:43])([H:34])[H:35])([H:32])[H:33])([H:31])[C:19]([H:50])([H:51])[C:20]([H:52])([H:53])[2P:21]->1([C:22]([C:23]([H:55])([H:56])[H:57])([C:24]([H:58])([H:59])[H:60])[H:54])[C:25]([C:26]([H:62])([H:63])[H:64])([C:27]([H:65])([H:66])[H:67])[H:61])([H:28])([H:29])[H:30]", "dummies": []}
C     -1.1615     3.8972     1.8948
C     -1.5106     2.6254     1.4063
N     -1.2889     1.5032     1.0101
Mn     0.0000     0.0000     0.0000
C     -1.1150     0.4478    -2.2071
O     -1.4437     0.8911    -3.3076
C      1.3676    -0.0984     2.2289
O      2.1179    -0.0177     3.1996
H     -0.9694    -1.6825     0.3599
N      1.5129     1.8552    -0.5554
C      1.0130     2.8421    -1.3757
C      1.9102     3.9838    -1.6806
P      2.5172     3.8833    -3.4472
C      4.3308     3.4109    -3.5659
C      4.6301     2.9746    -5.0116
C      5.2369     4.5707    -3.1130
C      2.2048     5.3963    -4.4942
C      1.3341     4.9715    -5.6920
C      1.5690     6.5509    -3.7165
C      2.7947     1.3910    -0.8149
C      2.7448     0.3021    -1.8673
P      1.9509    -1.1249    -1.2050
C      1.2586    -2.2637    -2.4120
C      0.7695    -1.5087    -3.6950
C      2.2342    -3.3439    -2.7841
C      3.1304    -1.8731    -0.0549
C      2.5006    -3.1159     0.5924
C      4.4694    -2.1095    -0.7568
H     -0.1683     3.5628     2.3416
H     -0.9940     4.3563     0.9153
H     -2.0501     4.1403     2.5766
H      1.4825     2.2302     0.2274
H      0.0412     3.2505    -0.8994
H      0.7681     2.3223    -2.1985
H      2.7880     4.0805    -0.9713
H      1.3887     5.0734    -1.5026
H      4.5399     2.5303    -2.9034
H      3.8424     2.2688    -5.3611
H      4.6152     3.8484    -5.6928
H      5.6194     2.4734    -5.1024
H      5.0239     4.8233    -2.0520
H      6.3100     4.3002    -3.1755
H      5.0996     5.4763    -3.7416
H      3.1774     5.7660    -4.8949
H      1.2773     3.8636    -5.8156
H      0.2817     5.3132    -5.5672
H      1.7719     5.4067    -6.6279
H      2.2415     6.9237    -2.9070
H      0.6177     6.2276    -3.2566
H      1.3515     7.4115    -4.4093
H      3.5152     2.2022    -0.9951
H      3.0822     0.9965     0.2547
H      3.7380     0.2415    -2.2011
H      2.0882     0.7148    -2.6001
H      0.3703    -2.7205    -1.9329
H      1.0406    -0.4826    -3.8548
H     -0.3487    -1.5327    -3.7575
H      1.1361    -1.9988    -4.6613
H      2.7287    -3.7674    -1.9180
H      1.6322    -4.2331    -3.2524
H      3.0399    -2.9437    -3.4592
H      3.2497    -1.1149     0.6987
H      3.1478    -4.0563     0.5182
H      1.5159    -3.4041     0.1878
H      2.3593    -2.9358     1.6865
H      5.2180    -1.3424    -0.3840
H      4.4418    -1.9798    -1.8498
H      4.9110    -3.1895    -0.6897
68
{"conf": 39, "E": 125.86, "rms": -1.0, "geom": "OH", "total_charge": 0, "CA_charge": 1, "smiles": "C[C:1]#[4N:2]->[Mn+:3]1(<-[3C-:4]#[O+:5])(<-[5C-:6]#[O+:7])(<-[6H-:8])<-[1N@H:9]([CH2:10][CH2:11][P:12]([CH:13]([CH3:14])[CH3:15])[CH:16]([CH3:17])[CH3:18])[CH2:19][CH2:20][2P:21]->1([CH:22]([CH3:23])[CH3:24])[CH:25]([CH3:26])[CH3:27]", "smiles3D": "C([C:1]#[4N:2]->[Mn+:3]1(<-[3C-:4]#[O+:5])(<-[5C-:6]#[O+:7])(<-[6H-:8])<-[1N@@:9]([C:10]([C:11]([P:12]([C:13]([C:14]([H:37])([H:38])[H:39])([C:15]([H:40])([H:41])[H:42])[H:36])[C:16]([C:17]([H:44])([H:45])[H:46])([C:18]([H:47])([H:48])[H:49])[H:43])([H:34])[H:35])([H:32])[H:33])([H:31])[C:19]([H:50])([H:51])[C:20]([H:52])([H:53])[2P:21]->1([C:22]([C:23]([H:55])([H:56])[H:57])([C:24]([H:58])([H:59])[H:60])[H:54])[C:25]([C:26]([H:62])([H:63])[H:64])([C:27]([H:65])([H:66])[H:67])[H:61])([H:28])([H:29])[H:30]", "smiles3Dx": "C([C:1]#[4N:2]->[Mn+:3]1(<-[3C-:4]#[O+:5])(<-[5C-:6]#[O+:7])(<-[6H-:8])<-[1N@@:9]([C:10]([C:11]([P:12]([C:13]([C:14]([H:37])([H:38])[H:39])([C:15]([H:40])([H:41])[H:42])[H:36])[C:16]([C:17]([H:44])([H:45])[H:46])([C:18]([H:47])([H:48])[H:49])[H:43])([H:34])[H:35])([H:32])[H:33])([H:31])[C:19]([H:50])([H:51])[C:20]([H:52])([H:53])[2P:21]->1([C:22]([C:23]([H:55])([H:56])[H:57])([C:24]([H:58])([H:59])[H:60])[H:54])[C:25]([C:26]([H:62])([H:63])[H:64])([C:27]([H:65])([H:66])[H:67])[H:61])([H:28])([H:29])[H:30]", "dummies": []}
C     -2.1535    -2.8233    -3.4917
C     -1.4788    -2.0375    -2.4627
N     -0.9346    -1.3463    -1.6058
Mn     0.0000     0.0000     0.0000
C      1.5794    -1.6325     0.3625
O      2.4193    -2.4789     0.5527
C     -1.7090     1.4539    -0.4199
O     -2.6251     2.2067    -0.6441
H     -1.0463    -0.7537     1.3054
N      1.5205     1.1521    -1.3288
C      1.7330     0.5164    -2.5771
C      0.6230     0.6706    -3.6421
P     -0.5057     2.1377    -3.4136
C      0.4626     3.5928    -4.1452
C      0.3484     3.7066    -5.6707
C      0.0203     4.8997    -3.4652
C     -2.0515     1.6794    -4.4089
C     -3.0928     2.7936    -4.3376
C     -1.7843     1.2576    -5.8585
C      2.7565     1.2705    -0.5933
C      2.7389     1.9333     0.8331
P      1.1593     1.6873     1.6465
C      1.4951     1.0944     3.3235
C      2.6407     1.8775     3.9947
C      1.8244    -0.3981     3.3073
C      0.4390     3.3412     1.8340
C     -0.9411     3.2508     2.5072
C      0.3121     4.0626     0.4808
H     -3.1536    -3.1064    -3.1271
H     -1.5740    -3.7319    -3.7162
H     -2.2562    -2.2192    -4.4135
H      1.2096     1.9928    -1.4609
H      2.6814     0.8932    -3.0331
H      1.8622    -0.5680    -2.3768
H      1.1039     0.7404    -4.6357
H      0.0041    -0.2445    -3.6869
H      1.5439     3.4377    -3.9013
H      0.6235     2.7409    -6.1492
H     -0.6788     4.0171    -5.9675
H      1.0584     4.4838    -6.0494
H      0.5396     5.7736    -3.9295
H      0.2991     4.8609    -2.3905
H     -1.0843     5.0515    -3.5482
H     -2.4743     0.7903    -3.8886
H     -3.4085     2.9409    -3.2821
H     -2.7005     3.7568    -4.7374
H     -3.9917     2.5115    -4.9291
H     -2.6093     0.6034    -6.2091
H     -1.7503     2.1227    -6.5571
H     -0.8512     0.6670    -5.9482
H      3.4681     1.8679    -1.2178
H      3.1891     0.2466    -0.4783
H      3.5456     1.4707     1.4457
H      2.9462     3.0200     0.7405
H      0.5801     1.2327     3.9326
H      3.6328     1.5282     3.6444
H      2.5951     1.7169     5.0929
H      2.5747     2.9674     3.8252
H      0.9631    -0.9830     2.9146
H      2.0190    -0.7508     4.3386
H      2.7248    -0.5963     2.6892
H      1.1059     3.9527     2.4776
H     -0.8219     2.9691     3.5733
H     -1.5855     2.4864     2.0229
H     -1.4535     4.2423     2.4875
H      1.2860     4.1641    -0.0409
H     -0.3837     3.5518    -0.2025
H     -0.0601     5.0994     0.6413
68
{"conf": 40, "E": 144.43, "rms": -1.0, "geom": "OH", "total_charge": 0, "CA_charge": 1, "smiles": "C[C:1]#[4N:2]->[Mn+:3]1(<-[3C-:4]#[O+:5])(<-[5C-:6]#[O+:7])(<-[6H-:8])<-[1N@H:9]([CH2:10][CH2:11][P:12]([CH:13]([CH3:14])[CH3:15])[CH:16]([CH3:17])[CH3:18])[CH2:19][CH2:20][2P:21]->1([CH:22]([CH3:23])[CH3:24])[CH:25]([CH3:26])[CH3:27]", "smiles3D": "C([C:1]#[4N:2]->[Mn+:3]1(<-[3C-:4]#[O+:5])(<-[5C-:6]#[O+:7])(<-[6H-:8])<-[1N@@:9]([C:10]([C:11]([P:12]([C:13]([C:14]([H:37])([H:38])[H:39])([C:15]([H:40])([H:41])[H:42])[H:36])[C:16]([C:17]([H:44])([H:45])[H:46])([C:18]([H:47])([H:48])[H:49])[H:43])([H:34])[H:35])([H:32])[H:33])([H:31])[C:19]([H:50])([H:51])[C:20]([H:52])([H:53])[2P:21]->1([C:22]([C:23]([H:55])([H:56])[H:57])([C:24]([H:58])([H:59])[H:60])[H:54])[C:25]([C:26]([H:62])([H:63])[H:64])([C:27]([H:65])([H:66])[H:67])[H:61])([H:28])([H:29])[H:30]", "smiles3Dx": "C([C:1]#[4N:2]->[Mn+:3]1(<-[3C-:4]#[O+:5])(<-[5C-:6]#[O+:7])(<-[6H-:8])<-[1N@@:9]([C:10]([C:11]([P:12]([C:13]([C:14]([H:37])([H:38])[H:39])([C:15]([H:40])([H:41])[H:42])[H:36])[C:16]([C:17]([H:44])([H:45])[H:46])([C:18]([H:47])([H:48])[H:49])[H:43])([H:34])[H:35])([H:32])[H:33])([H:31])[C:19]([H:50])([H:51])[C:20]([H:52])([H:53])[2P:21]->1([C:22]([C:23]([H:55])([H:56])[H:57])([C:24]([H:58])([H:59])[H:60])[H:54])[C:25]([C:26]([H:62])([H:63])[H:64])([C:27]([H:65])([H:66])[H:67])[H:61])([H:28])([H:29])[H:30]", "dummies": []}
C     -2.3357     1.2948    -4.1974
C     -1.6705     0.8894    -2.9572
N     -1.1005     0.5689    -1.9181
Mn     0.0000     0.0000     0.0000
C     -1.9822     0.2608     1.1105
O     -3.0381     0.3999     1.6685
C      1.8668    -0.1567    -1.3110
O      2.8525    -0.2174    -2.0055
H      0.4237     1.7509     0.3642
N     -0.3239    -2.2702    -0.1076
C     -1.0264    -2.6388    -1.2851
C     -2.5663    -2.5160    -1.2304
P     -3.3296    -4.1586    -0.7479
C     -4.9204    -3.7530     0.1862
C     -6.0110    -3.1453    -0.7033
C     -5.4247    -4.9786     0.9522
C     -3.5828    -5.1618    -2.3333
C     -4.1531    -4.3439    -3.5075
C     -4.4323    -6.4106    -2.0670
C     -0.8100    -2.7940     1.1443
C     -0.1528    -2.2806     2.4808
P      1.0739    -0.9974     2.1802
C      2.7216    -1.7633     2.1693
C      2.6834    -3.2950     2.2521
C      3.5087    -1.3535     0.9399
C      1.0726     0.0844     3.6241
C     -0.1358     1.0243     3.6073
C      1.0850    -0.7362     4.9220
H     -3.4360     1.1686    -4.0848
H     -1.9596     0.6738    -5.0379
H     -2.1176     2.3593    -4.4047
H      0.5177    -2.6075    -0.2011
H     -0.6751    -1.9708    -2.0888
H     -0.7462    -3.6763    -1.5902
H     -2.8801    -1.7144    -0.5271
H     -2.9568    -2.2044    -2.2255
H     -4.6353    -2.9933     0.9505
H     -5.5933    -2.2648    -1.2548
H     -6.8462    -2.7819    -0.0614
H     -6.4040    -3.9056    -1.4086
H     -5.9117    -5.7191     0.2738
H     -4.5641    -5.4986     1.4516
H     -6.1454    -4.6772     1.7391
H     -2.5706    -5.5076    -2.6243
H     -5.0667    -3.7883    -3.2196
H     -3.3894    -3.6361    -3.9039
H     -4.4216    -5.0292    -4.3441
H     -4.0903    -6.9363    -1.1512
H     -4.3322    -7.1229    -2.9218
H     -5.5089    -6.1342    -1.9638
H     -0.6806    -3.8885     1.1235
H     -1.8935    -2.5923     1.2242
H      0.2911    -3.1291     3.0372
H     -0.9511    -1.8459     3.1113
H      3.2772    -1.3937     3.0511
H      2.0164    -3.7207     1.4734
H      2.3656    -3.6251     3.2606
H      3.6965    -3.7164     2.0978
H      3.1325    -1.8904     0.0529
H      3.4784    -0.2557     0.8053
H      4.5726    -1.6283     1.0644
H      1.9905     0.7060     3.5977
H     -1.0825     0.4433     3.6999
H     -0.0851     1.7324     4.4570
H     -0.1319     1.6118     2.6666
H      1.2111    -0.0592     5.7914
H      1.8965    -1.4826     4.9489
H      0.1270    -1.2617     5.0793
68
{"conf": 41, "E": 126.32, "rms": -1.0, "geom": "OH", "total_charge": 0, "CA_charge": 1, "smiles": "C[C:1]#[4N:2]->[Mn+:3]1(<-[3C-:4]#[O+:5])(<-[5C-:6]#[O+:7])(<-[6H-:8])<-[1N@H:9]([CH2:10][CH2:11][P:12]([CH:13]([CH3:14])[CH3:15])[CH:16]([CH3:17])[CH3:18])[CH2:19][CH2:20][2P:21]->1([CH:22]([CH3:23])[CH3:24])[CH:25]([CH3:26])[CH3:27]", "smiles3D": "C([C:1]#[4N:2]->[Mn+:3]1(<-[3C-:4]#[O+:5])(<-[5C-:6]#[O+:7])(<-[6H-:8])<-[1N@@:9]([C:10]([C:11]([P:12]([C:13]([C:14]([H:37])([H:38])[H:39])([C:15]([H:40])([H:41])[H:42])[H:36])[C:16]([C:17]([H:44])([H:45])[H:46])([C:18]([H:47])([H:48])[H:49])[H:43])([H:34])[H:35])([H:32])[H:33])([H:31])[C:19]([H:50])([H:51])[C:20]([H:52])([H:53])[2P:21]->1([C:22]([C:23]([H:55])([H:56])[H:57])([C:24]([H:58])([H:59])[H:60])[H:54])[C:25]([C:26]([H:62])([H:63])[H:64])([C:27]([H:65])([H:66])[H:67])[H:61])([H:28])([H:29])[H:30]", "smiles3Dx": "C([C:1]#[4N:2]->[Mn+:3]1(<-[3C-:4]#[O+:5])(<-[5C-:6]#[O+:7])(<-[6H-:8])<-[1N@@:9]([C:10]([C:11]([P:12]([C:13]([C:14]([H:37])([H:38])[H:39])([C:15]([H:40])([H:41])[H:42])[H:36])[C:16]([C:17]([H:44])([H:45])[H:46])([C:18]([H:47])([H:48])[H:49])[H:43])([H:34])[H:35])([H:32])[H:33])([H:31])[C:19]([H:50])([H:51])[C:20]([H:52])([H:53])[2P:21]->1([C:22]([C:23]([H:55])([H:56])[H:57])([C:24]([H:58])([H:59])[H:60])[H:54])[C:25]([C:26]([H:62])([H:63])[H:64])([C:27]([H:65])([H:66])[H:67])[H:61])([H:28])([H:29])[H:30]", "dummies": []}
C      4.8517    -1.0835     0.1420
C      3.4408    -0.7572     0.0728
N      2.2463    -0.4778     0.0282
Mn     0.0000     0.0000     0.0000
C     -0.2677    -1.2090    -1.9378
O     -0.3825    -1.8137    -2.9719
C      0.3632     1.3054     1.8480
O      0.5683     1.9719     2.8337
H      0.2349     1.4829    -1.0519
N     -0.5522    -1.7440     1.4295
C     -0.6923    -2.9809     0.7840
C      0.6048    -3.4781     0.1324
P      0.3816    -4.9485    -1.0362
C     -1.3910    -5.0279    -1.6710
C     -1.4111    -5.8415    -2.9672
C     -2.3702    -5.6479    -0.6706
C      0.7767    -6.5789    -0.1956
C      0.7263    -6.4813     1.3348
C      2.1528    -7.0470    -0.6717
C     -1.7173    -1.3454     2.1549
C     -2.9978    -0.9902     1.3429
P     -2.6122     0.2646     0.1146
C     -3.3733     1.8057     0.6769
C     -3.1090     2.9312    -0.3324
C     -2.8436     2.2336     2.0557
C     -3.4496    -0.3005    -1.3836
C     -4.9773    -0.2514    -1.2448
C     -3.0016     0.5192    -2.6104
H      4.9603    -2.1762     0.1113
H      5.4008    -0.6162    -0.7030
H      5.2600    -0.7051     1.1029
H      0.1304    -1.8173     2.0344
H     -0.9794    -3.7242     1.5405
H     -1.4824    -2.9063     0.0278
H      1.0934    -2.6766    -0.4386
H      1.3302    -3.7183     0.9397
H     -1.7483    -3.9967    -1.9167
H     -0.7611    -5.3671    -3.7312
H     -1.0758    -6.8863    -2.8054
H     -2.4306    -5.8603    -3.4009
H     -2.2203    -5.2348     0.3534
H     -3.4237    -5.4416    -0.9594
H     -2.2511    -6.7544    -0.5960
H      0.0236    -7.3361    -0.5199
H      1.5465    -5.8515     1.7360
H      0.8492    -7.4894     1.7869
H     -0.2534    -6.0768     1.6628
H      2.3910    -8.0287    -0.2177
H      2.9368    -6.3051    -0.3908
H      2.1469    -7.1670    -1.7806
H     -1.4438    -0.4581     2.7503
H     -1.9779    -2.1517     2.8658
H     -3.7851    -0.6280     2.0327
H     -3.3745    -1.8969     0.8441
H     -4.4706     1.6453     0.7599
H     -3.3831     3.9190     0.1115
H     -3.7526     2.8207    -1.2258
H     -2.0424     2.9814    -0.6293
H     -1.8193     2.6504     1.9512
H     -3.4846     3.0560     2.4542
H     -2.8686     1.3873     2.7793
H     -3.1567    -1.3586    -1.5605
H     -5.3542     0.7989    -1.1922
H     -5.4319    -0.7398    -2.1348
H     -5.3190    -0.8024    -0.3544
H     -1.9966     0.9550    -2.4773
H     -3.7032     1.3358    -2.8755
H     -2.9507    -0.1462    -3.5026
