# Supplementary material for: MACE: Automated Assessment of Stereochemistry of Transition Metal Complexes and Its Applications in Computational Catalysis
Source: J Chem Theory Comput. 2024 Feb 16;20(5):2313–20. doi: 10.1021/acs.jctc.3c01313 (PMC10938507; doi:10.1021/acs.jctc.3c01313)
Supplement: Supplementary file 3 — ct3c01313_si_003.zip [file ct3c01313_si_003.zip › structures/screening/mace_MeCN/Mn_PNhP_iPr_bi_11.xyz]

68
{"conf": 0, "E": 103.27, "rms": -1.0, "geom": "OH", "total_charge": 0, "CA_charge": 1, "smiles": "C[C:1]#[3N:2]->[Mn+:3]1(<-[4C-:4]#[O+:5])(<-[5C-:6]#[O+:7])(<-[6H-:8])<-[1N@H:9]([CH2:10][CH2:11][P:12]([CH:13]([CH3:14])[CH3:15])[CH:16]([CH3:17])[CH3:18])[CH2:19][CH2:20][2P:21]->1([CH:22]([CH3:23])[CH3:24])[CH:25]([CH3:26])[CH3:27]", "smiles3D": "C([C:1]#[3N:2]->[Mn+:3]1(<-[4C-:4]#[O+:5])(<-[5C-:6]#[O+:7])(<-[6H-:8])<-[1N@@:9]([C:10]([C:11]([P:12]([C:13]([C:14]([H:37])([H:38])[H:39])([C:15]([H:40])([H:41])[H:42])[H:36])[C:16]([C:17]([H:44])([H:45])[H:46])([C:18]([H:47])([H:48])[H:49])[H:43])([H:34])[H:35])([H:32])[H:33])([H:31])[C:19]([H:50])([H:51])[C:20]([H:52])([H:53])[2P:21]->1([C:22]([C:23]([H:55])([H:56])[H:57])([C:24]([H:58])([H:59])[H:60])[H:54])[C:25]([C:26]([H:62])([H:63])[H:64])([C:27]([H:65])([H:66])[H:67])[H:61])([H:28])([H:29])[H:30]", "smiles3Dx": "C([C:1]#[3N:2]->[Mn+:3]1(<-[4C-:4]#[O+:5])(<-[5C-:6]#[O+:7])(<-[6H-:8])<-[1N@@:9]([C:10]([C:11]([P:12]([C:13]([C:14]([H:37])([H:38])[H:39])([C:15]([H:40])([H:41])[H:42])[H:36])[C:16]([C:17]([H:44])([H:45])[H:46])([C:18]([H:47])([H:48])[H:49])[H:43])([H:34])[H:35])([H:32])[H:33])([H:31])[C:19]([H:50])([H:51])[C:20]([H:52])([H:53])[2P:21]->1([C:22]([C:23]([H:55])([H:56])[H:57])([C:24]([H:58])([H:59])[H:60])[H:54])[C:25]([C:26]([H:62])([H:63])[H:64])([C:27]([H:65])([H:66])[H:67])[H:61])([H:28])([H:29])[H:30]", "dummies": []}
C     -0.3091    -0.7338     4.9172
C     -0.2099    -0.5289     3.4722
N     -0.1244    -0.3464     2.2606
Mn     0.0000     0.0000     0.0000
C     -1.5139    -1.6938    -0.2929
O     -2.3097    -2.5868    -0.4446
C      0.0366     0.2485    -2.2757
O      0.0540     0.3748    -3.4759
H     -1.3500     1.2428     0.1228
N      1.8856    -1.3338    -0.1813
C      1.6008    -2.6236     0.3369
C      1.3830    -3.6829    -0.7573
P      2.9451    -3.9291    -1.7685
C      2.2061    -4.4878    -3.4108
C      1.6978    -5.9339    -3.3842
C      3.2059    -4.2687    -4.5458
C      3.7479    -5.4462    -0.9774
C      4.0865    -5.1636     0.4897
C      5.0234    -5.8220    -1.7381
C      2.9949    -0.7007     0.4584
C      3.3119     0.7472    -0.0268
P      1.8889     1.8027     0.2765
C      2.1214     2.5848     1.8948
C      0.7836     3.1287     2.4048
C      2.7155     1.6279     2.9379
C      1.9037     3.1753    -0.9066
C      0.4662     3.5938    -1.2416
C      2.6518     2.8332    -2.2001
H     -0.3173     0.2513     5.4248
H     -1.2477    -1.2776     5.1505
H      0.5618    -1.3220     5.2707
H      2.0806    -1.3848    -1.0708
H      0.6743    -2.5511     0.9418
H      2.4114    -2.9783     1.0110
H      0.5654    -3.3363    -1.4186
H      1.0739    -4.6473    -0.3013
H      1.3336    -3.8287    -3.6211
H      2.5413    -6.6533    -3.3311
H      1.0213    -6.0876    -2.5165
H      1.1223    -6.1445    -4.3120
H      3.5200    -3.2054    -4.5723
H      4.1061    -4.9021    -4.4147
H      2.7369    -4.5121    -5.5217
H      3.0432    -6.3061    -1.0023
H      3.1553    -5.1293     1.0930
H      4.6346    -4.2006     0.5903
H      4.7144    -5.9796     0.9147
H      5.6738    -4.9358    -1.8852
H      5.5974    -6.5904    -1.1817
H      4.7733    -6.2698    -2.7177
H      2.8053    -0.6787     1.5480
H      3.9046    -1.3223     0.2837
H      4.2020     1.1436     0.5031
H      3.5300     0.7014    -1.1061
H      2.8216     3.4372     1.7740
H     -0.0089     2.3543     2.3582
H      0.8757     3.4771     3.4563
H      0.4749     4.0052     1.8056
H      2.0777     0.7471     3.0959
H      3.7406     1.3083     2.6666
H      2.8064     2.1457     3.9157
H      2.4143     4.0399    -0.4339
H     -0.1298     3.7844    -0.3277
H     -0.0546     2.8186    -1.8352
H      0.4765     4.5343    -1.8378
H      2.5299     3.6575    -2.9355
H      2.2641     1.8986    -2.6568
H      3.7397     2.7462    -2.0042
68
{"conf": 1, "E": 104.85, "rms": -1.0, "geom": "OH", "total_charge": 0, "CA_charge": 1, "smiles": "C[C:1]#[3N:2]->[Mn+:3]1(<-[4C-:4]#[O+:5])(<-[5C-:6]#[O+:7])(<-[6H-:8])<-[1N@H:9]([CH2:10][CH2:11][P:12]([CH:13]([CH3:14])[CH3:15])[CH:16]([CH3:17])[CH3:18])[CH2:19][CH2:20][2P:21]->1([CH:22]([CH3:23])[CH3:24])[CH:25]([CH3:26])[CH3:27]", "smiles3D": "C([C:1]#[3N:2]->[Mn+:3]1(<-[4C-:4]#[O+:5])(<-[5C-:6]#[O+:7])(<-[6H-:8])<-[1N@@:9]([C:10]([C:11]([P:12]([C:13]([C:14]([H:37])([H:38])[H:39])([C:15]([H:40])([H:41])[H:42])[H:36])[C:16]([C:17]([H:44])([H:45])[H:46])([C:18]([H:47])([H:48])[H:49])[H:43])([H:34])[H:35])([H:32])[H:33])([H:31])[C:19]([H:50])([H:51])[C:20]([H:52])([H:53])[2P:21]->1([C:22]([C:23]([H:55])([H:56])[H:57])([C:24]([H:58])([H:59])[H:60])[H:54])[C:25]([C:26]([H:62])([H:63])[H:64])([C:27]([H:65])([H:66])[H:67])[H:61])([H:28])([H:29])[H:30]", "smiles3Dx": "C([C:1]#[3N:2]->[Mn+:3]1(<-[4C-:4]#[O+:5])(<-[5C-:6]#[O+:7])(<-[6H-:8])<-[1N@@:9]([C:10]([C:11]([P:12]([C:13]([C:14]([H:37])([H:38])[H:39])([C:15]([H:40])([H:41])[H:42])[H:36])[C:16]([C:17]([H:44])([H:45])[H:46])([C:18]([H:47])([H:48])[H:49])[H:43])([H:34])[H:35])([H:32])[H:33])([H:31])[C:19]([H:50])([H:51])[C:20]([H:52])([H:53])[2P:21]->1([C:22]([C:23]([H:55])([H:56])[H:57])([C:24]([H:58])([H:59])[H:60])[H:54])[C:25]([C:26]([H:62])([H:63])[H:64])([C:27]([H:65])([H:66])[H:67])[H:61])([H:28])([H:29])[H:30]", "dummies": []}
C      3.4027    -1.4667     3.3270
C      2.3944    -1.0399     2.3566
N      1.5528    -0.6800     1.5376
Mn     0.0000     0.0000     0.0000
C      0.9688    -1.3488    -1.5819
O      1.4801    -2.0560    -2.4145
C     -1.5497     0.6510    -1.5521
O     -2.3703     0.9934    -2.3659
H     -1.1065    -1.3725     0.5264
N      1.2656     1.8890    -0.4665
C      2.5758     1.4699    -0.7701
C      3.4984     2.5603    -1.3537
P      2.8479     3.2084    -2.9977
C      3.9066     2.2176    -4.2128
C      3.5925     0.7209    -4.1151
C      3.6829     2.7002    -5.6491
C      3.5951     4.9374    -3.1914
C      3.7291     5.6787    -1.8550
C      2.7087     5.7597    -4.1365
C      1.1861     2.8074     0.6322
C     -0.2543     3.1510     1.0869
P     -1.0471     1.6690     1.7082
C     -0.5017     1.4067     3.4185
C     -1.3559     0.3462     4.1230
C     -0.4535     2.7033     4.2460
C     -2.8274     1.9418     1.5263
C     -3.3864     2.9267     2.5564
C     -3.5949     0.6151     1.5784
H      2.9179    -1.6427     4.3090
H      4.1717    -0.6729     3.4327
H      3.8818    -2.4061     2.9754
H      0.8978     2.2837    -1.2050
H      3.0497     1.0610     0.1483
H      2.5048     0.6502    -1.5037
H      4.5151     2.1384    -1.5055
H      3.6021     3.3668    -0.6093
H      4.9783     2.3677    -3.9579
H      2.4935     0.5462    -4.1749
H      3.9853     0.3061    -3.1638
H      4.0924     0.1611    -4.9376
H      4.1923     2.0288    -6.3730
H      2.5984     2.7227    -5.8880
H      4.1166     3.7107    -5.7905
H      4.6109     4.8478    -3.6349
H      2.7797     5.6220    -1.2799
H      4.5624     5.2524    -1.2569
H      3.9750     6.7483    -2.0264
H      3.1862     6.7389    -4.3553
H      2.5473     5.2360    -5.1005
H      1.7151     5.9429    -3.6714
H      1.7357     2.3825     1.5023
H      1.6772     3.7633     0.3483
H     -0.8256     3.5311     0.2150
H     -0.2306     3.9356     1.8663
H      0.5350     1.0120     3.3720
H     -0.8529     0.0325     5.0627
H     -1.4554    -0.5573     3.4833
H     -2.3537     0.7296     4.4030
H     -1.3907     3.2850     4.2259
H     -0.2380     2.4581     5.3083
H      0.3905     3.3423     3.9070
H     -2.9925     2.3837     0.5201
H     -2.8129     3.8761     2.5323
H     -3.4045     2.5043     3.5804
H     -4.4365     3.1795     2.2886
H     -3.1988    -0.0880     0.8186
H     -4.6645     0.7920     1.3352
H     -3.5508     0.1376     2.5736
68
{"conf": 2, "E": 250.11, "rms": -1.0, "geom": "OH", "total_charge": 0, "CA_charge": 1, "smiles": "C[C:1]#[3N:2]->[Mn+:3]1(<-[4C-:4]#[O+:5])(<-[5C-:6]#[O+:7])(<-[6H-:8])<-[1N@H:9]([CH2:10][CH2:11][P:12]([CH:13]([CH3:14])[CH3:15])[CH:16]([CH3:17])[CH3:18])[CH2:19][CH2:20][2P:21]->1([CH:22]([CH3:23])[CH3:24])[CH:25]([CH3:26])[CH3:27]", "smiles3D": "C([C:1]#[3N:2]->[Mn+:3]1(<-[4C-:4]#[O+:5])(<-[5C-:6]#[O+:7])(<-[6H-:8])<-[1N@@:9]([C:10]([C:11]([P:12]([C:13]([C:14]([H:37])([H:38])[H:39])([C:15]([H:40])([H:41])[H:42])[H:36])[C:16]([C:17]([H:44])([H:45])[H:46])([C:18]([H:47])([H:48])[H:49])[H:43])([H:34])[H:35])([H:32])[H:33])([H:31])[C:19]([H:50])([H:51])[C:20]([H:52])([H:53])[2P:21]->1([C:22]([C:23]([H:55])([H:56])[H:57])([C:24]([H:58])([H:59])[H:60])[H:54])[C:25]([C:26]([H:62])([H:63])[H:64])([C:27]([H:65])([H:66])[H:67])[H:61])([H:28])([H:29])[H:30]", "smiles3Dx": "C([C:1]#[3N:2]->[Mn+:3]1(<-[4C-:4]#[O+:5])(<-[5C-:6]#[O+:7])(<-[6H-:8])<-[1N@@:9]([C:10]([C:11]([P:12]([C:13]([C:14]([H:37])([H:38])[H:39])([C:15]([H:40])([H:41])[H:42])[H:36])[C:16]([C:17]([H:44])([H:45])[H:46])([C:18]([H:47])([H:48])[H:49])[H:43])([H:34])[H:35])([H:32])[H:33])([H:31])[C:19]([H:50])([H:51])[C:20]([H:52])([H:53])[2P:21]->1([C:22]([C:23]([H:55])([H:56])[H:57])([C:24]([H:58])([H:59])[H:60])[H:54])[C:25]([C:26]([H:62])([H:63])[H:64])([C:27]([H:65])([H:66])[H:67])[H:61])([H:28])([H:29])[H:30]", "dummies": []}
C     -1.4455     4.4077     0.7034
C     -0.5869     3.2126     0.6342
N     -0.1173     2.0897     0.4494
Mn     0.0000     0.0000     0.0000
C     -0.9689     0.7044    -1.8894
O     -1.5497     1.1845    -2.8450
C     -0.0556    -2.0703    -0.7983
O     -0.1280    -3.2134    -1.2505
H      1.6866     0.2141    -0.5817
N     -2.0118    -0.4587     1.1587
C     -2.9978    -0.4405     0.1982
C     -3.8648    -1.6108     0.4787
P     -4.3267    -1.8129     2.2830
C     -4.2663    -3.6013     2.8299
C     -3.4549    -3.7276     4.1290
C     -5.6726    -4.1796     2.9969
C     -5.9103    -0.9397     2.8091
C     -6.2713     0.2309     1.8796
C     -5.7664    -0.4947     4.2740
C     -2.0155     0.5437     2.2026
C     -0.8272     0.4743     3.2339
P      0.5796    -0.4383     2.5615
C      2.0720     0.2607     3.1982
C      2.0289     0.5119     4.7589
C      2.3596     1.6003     2.4908
C      0.3209    -2.1906     3.1360
C      1.2082    -2.5489     4.3103
C      0.5328    -3.1710     1.9909
H     -1.4088     4.9265    -0.2946
H     -1.3192     5.2715     1.3781
H     -2.4920     4.1694     0.7729
H     -1.7475    -1.3461     1.4538
H     -2.6151    -0.5473    -0.8666
H     -3.5802     0.4905     0.2242
H     -3.3695    -2.6042     0.1561
H     -4.8117    -1.5943    -0.1243
H     -3.7460    -4.1895     2.0379
H     -2.6326    -4.4712     4.0016
H     -4.0791    -4.0619     4.9950
H     -2.9851    -2.7679     4.4160
H     -6.2231    -3.6456     3.8018
H     -6.2462    -4.0668     2.0615
H     -5.6399    -5.2711     3.2445
H     -6.7369    -1.6627     2.7479
H     -6.1059    -0.0254     0.8199
H     -5.7181     1.1622     2.1336
H     -7.3610     0.4472     1.9661
H     -6.6598    -0.7885     4.8682
H     -5.6312     0.6026     4.3787
H     -4.9033    -0.9714     4.7788
H     -2.1446     1.6388     1.8750
H     -2.8944     0.2972     2.7085
H     -1.1432    -0.0012     4.1166
H     -0.4932     1.5440     3.4263
H      2.9031    -0.3948     2.9516
H      2.6564    -0.2037     5.2446
H      1.0006     0.4459     5.2099
H      2.4654     1.4480     5.0282
H      3.3638     2.0227     2.8352
H      2.4161     1.4397     1.3745
H      1.5879     2.3735     2.6983
H     -0.7218    -2.2922     3.4573
H      1.0895    -3.5532     4.5590
H      0.9443    -1.9585     5.1863
H      2.2844    -2.3841     4.0429
H      0.8036    -4.1594     2.3571
H     -0.4280    -3.2690     1.3979
H      1.3323    -2.7941     1.3069
68
{"conf": 3, "E": 609.01, "rms": -1.0, "geom": "OH", "total_charge": 0, "CA_charge": 1, "smiles": "C[C:1]#[3N:2]->[Mn+:3]1(<-[4C-:4]#[O+:5])(<-[5C-:6]#[O+:7])(<-[6H-:8])<-[1N@H:9]([CH2:10][CH2:11][P:12]([CH:13]([CH3:14])[CH3:15])[CH:16]([CH3:17])[CH3:18])[CH2:19][CH2:20][2P:21]->1([CH:22]([CH3:23])[CH3:24])[CH:25]([CH3:26])[CH3:27]", "smiles3D": "C([C:1]#[3N:2]->[Mn+:3]1(<-[4C-:4]#[O+:5])(<-[5C-:6]#[O+:7])(<-[6H-:8])<-[1N@@:9]([C:10]([C:11]([P:12]([C:13]([C:14]([H:37])([H:38])[H:39])([C:15]([H:40])([H:41])[H:42])[H:36])[C:16]([C:17]([H:44])([H:45])[H:46])([C:18]([H:47])([H:48])[H:49])[H:43])([H:34])[H:35])([H:32])[H:33])([H:31])[C:19]([H:50])([H:51])[C:20]([H:52])([H:53])[2P:21]->1([C:22]([C:23]([H:55])([H:56])[H:57])([C:24]([H:58])([H:59])[H:60])[H:54])[C:25]([C:26]([H:62])([H:63])[H:64])([C:27]([H:65])([H:66])[H:67])[H:61])([H:28])([H:29])[H:30]", "smiles3Dx": "C([C:1]#[3N:2]->[Mn+:3]1(<-[4C-:4]#[O+:5])(<-[5C-:6]#[O+:7])(<-[6H-:8])<-[1N@@:9]([C:10]([C:11]([P:12]([C:13]([C:14]([H:37])([H:38])[H:39])([C:15]([H:40])([H:41])[H:42])[H:36])[C:16]([C:17]([H:44])([H:45])[H:46])([C:18]([H:47])([H:48])[H:49])[H:43])([H:34])[H:35])([H:32])[H:33])([H:31])[C:19]([H:50])([H:51])[C:20]([H:52])([H:53])[2P:21]->1([C:22]([C:23]([H:55])([H:56])[H:57])([C:24]([H:58])([H:59])[H:60])[H:54])[C:25]([C:26]([H:62])([H:63])[H:64])([C:27]([H:65])([H:66])[H:67])[H:61])([H:28])([H:29])[H:30]", "dummies": []}
C      3.1388    -0.5304    -2.6748
C      2.1302    -1.2423    -2.0447
N      1.1297    -1.1511    -1.3698
Mn     0.0000     0.0000     0.0000
C     -1.7340    -1.1328    -1.3967
O     -2.5920    -1.7138    -2.0646
C      0.9137     2.0672     0.9209
O      1.4297     3.1059     1.3243
H     -0.8752     1.2908    -1.0076
N      0.4965    -1.7929     1.5559
C      1.6751    -2.4502     1.2338
C      2.9316    -1.6091     1.2648
P      3.8048    -1.7383     2.9345
C      5.2635    -2.9344     2.8733
C      4.7427    -4.3732     2.9331
C      6.2048    -2.7018     1.6640
C      4.3599    -0.0538     3.5400
C      5.8885     0.1255     3.4064
C      3.9642     0.0463     5.0190
C     -0.6370    -2.6476     1.7489
C     -1.9725    -1.9646     2.0048
P     -1.6632    -0.2146     1.9659
C     -1.0478     0.1340     3.6660
C     -0.1503     1.3671     3.7420
C     -2.2117     0.2436     4.6723
C     -3.2046     0.7998     1.7542
C     -2.8063     2.2842     1.6391
C     -3.8714     0.3707     0.4175
H      2.7062     0.5759    -2.7919
H      3.3669    -0.9676    -3.7048
H      3.9561    -0.3958    -1.8938
H      0.6314    -1.4788     2.3194
H      1.8417    -3.3601     1.9502
H      1.5402    -2.9269     0.2416
H      2.7435    -0.5348     1.0098
H      3.6517    -1.9371     0.4683
H      5.8295    -2.7872     3.8062
H      3.9635    -4.4665     3.7126
H      4.3160    -4.6667     1.9503
H      5.5817    -5.0418     3.1819
H      7.2050    -2.3687     2.0279
H      5.8452    -1.9012     0.9623
H      6.3573    -3.6107     1.0323
H      3.8413     0.7175     2.9420
H      6.4366    -0.6177     4.0089
H      6.1775     1.1181     3.7694
H      6.1883     0.0308     2.3409
H      2.8593     0.1357     5.0981
H      4.2719    -0.8642     5.5741
H      4.4173     0.9236     5.4809
H     -0.3896    -3.3685     2.6063
H     -0.6990    -3.2962     0.8434
H     -2.6311    -2.1379     1.1104
H     -2.4968    -2.3410     2.9248
H     -0.4717    -0.7541     4.0383
H      0.8651     1.0694     3.4632
H     -0.1180     1.8031     4.7629
H     -0.5063     2.1591     3.0865
H     -2.9224    -0.6359     4.5894
H     -2.7797     1.1671     4.4337
H     -1.8686     0.3494     5.7680
H     -4.0201     0.6919     2.5855
H     -2.6871     2.7420     2.6459
H     -1.8833     2.4221     1.0680
H     -3.5712     2.8844     1.0846
H     -3.2380     0.6582    -0.4492
H     -4.1810    -0.6997     0.3655
H     -4.8240     0.9535     0.2704
68
{"conf": 4, "E": 105.99, "rms": -1.0, "geom": "OH", "total_charge": 0, "CA_charge": 1, "smiles": "C[C:1]#[3N:2]->[Mn+:3]1(<-[4C-:4]#[O+:5])(<-[5C-:6]#[O+:7])(<-[6H-:8])<-[1N@H:9]([CH2:10][CH2:11][P:12]([CH:13]([CH3:14])[CH3:15])[CH:16]([CH3:17])[CH3:18])[CH2:19][CH2:20][2P:21]->1([CH:22]([CH3:23])[CH3:24])[CH:25]([CH3:26])[CH3:27]", "smiles3D": "C([C:1]#[3N:2]->[Mn+:3]1(<-[4C-:4]#[O+:5])(<-[5C-:6]#[O+:7])(<-[6H-:8])<-[1N@@:9]([C:10]([C:11]([P:12]([C:13]([C:14]([H:37])([H:38])[H:39])([C:15]([H:40])([H:41])[H:42])[H:36])[C:16]([C:17]([H:44])([H:45])[H:46])([C:18]([H:47])([H:48])[H:49])[H:43])([H:34])[H:35])([H:32])[H:33])([H:31])[C:19]([H:50])([H:51])[C:20]([H:52])([H:53])[2P:21]->1([C:22]([C:23]([H:55])([H:56])[H:57])([C:24]([H:58])([H:59])[H:60])[H:54])[C:25]([C:26]([H:62])([H:63])[H:64])([C:27]([H:65])([H:66])[H:67])[H:61])([H:28])([H:29])[H:30]", "smiles3Dx": "C([C:1]#[3N:2]->[Mn+:3]1(<-[4C-:4]#[O+:5])(<-[5C-:6]#[O+:7])(<-[6H-:8])<-[1N@@:9]([C:10]([C:11]([P:12]([C:13]([C:14]([H:37])([H:38])[H:39])([C:15]([H:40])([H:41])[H:42])[H:36])[C:16]([C:17]([H:44])([H:45])[H:46])([C:18]([H:47])([H:48])[H:49])[H:43])([H:34])[H:35])([H:32])[H:33])([H:31])[C:19]([H:50])([H:51])[C:20]([H:52])([H:53])[2P:21]->1([C:22]([C:23]([H:55])([H:56])[H:57])([C:24]([H:58])([H:59])[H:60])[H:54])[C:25]([C:26]([H:62])([H:63])[H:64])([C:27]([H:65])([H:66])[H:67])[H:61])([H:28])([H:29])[H:30]", "dummies": []}
C     -1.7817    -4.6441    -0.2602
C     -1.2759    -3.2731    -0.1982
N     -0.8501    -2.1217    -0.1422
Mn     0.0000     0.0000     0.0000
C      2.0724    -0.9677     0.1713
O      3.1607    -1.4787     0.2621
C      1.0473     2.0235     0.2171
O      1.6038     3.0868     0.3353
H      0.1446     0.0909    -1.8318
N     -0.4808     0.0438     2.2606
C      0.2864    -0.9347     2.9290
C      1.6211    -0.3745     3.4471
P      1.3297     0.7747     4.9080
C      2.8417     1.9096     5.0129
C      2.3817     3.3037     5.4507
C      3.6176     2.0084     3.6953
C      1.6413    -0.3509     6.3928
C      1.4503     0.4354     7.6937
C      0.7113    -1.5666     6.3773
C     -1.8868    -0.1300     2.4138
C     -2.7637     0.9907     1.7755
P     -2.3762     1.1466     0.0245
C     -3.7786     0.4012    -0.8450
C     -3.9333    -1.0856    -0.5175
C     -3.6323     0.5712    -2.3624
C     -2.4439     2.9034    -0.4231
C     -1.5577     3.1764    -1.6529
C     -2.0128     3.8258     0.7288
H     -2.8609    -4.6509    -0.0034
H     -1.2255    -5.2750     0.4636
H     -1.6396    -5.0457    -1.2848
H     -0.2713     0.8791     2.5708
H      0.5006    -1.7517     2.2106
H     -0.2715    -1.3715     3.7866
H      2.3064    -1.1999     3.7359
H      2.0757     0.1870     2.6125
H      3.5411     1.5141     5.7813
H      1.7059     3.7432     4.6853
H      1.8382     3.2485     6.4172
H      3.2567     3.9754     5.5883
H      4.0626     1.0234     3.4403
H      2.9542     2.3522     2.8732
H      4.4548     2.7308     3.7994
H      2.6912    -0.7172     6.3506
H      2.1867     1.2602     7.7658
H      1.6057    -0.2270     8.5730
H      0.4254     0.8600     7.7444
H      0.9777    -2.2435     5.5403
H      0.8197    -2.1532     7.3156
H     -0.3500    -1.2483     6.2777
H     -2.1338    -0.1692     3.4997
H     -2.1684    -1.1029     1.9648
H     -2.5616     1.9336     2.3069
H     -3.8369     0.7339     1.8991
H     -4.7039     0.9265    -0.5206
H     -3.9254    -1.2796     0.5719
H     -4.9137    -1.4428    -0.9016
H     -3.1551    -1.6764    -1.0332
H     -2.6490     0.1884    -2.7114
H     -4.4318     0.0101    -2.8919
H     -3.7520     1.6357    -2.6500
H     -3.4934     3.1540    -0.6915
H     -1.9128     4.0999    -2.1580
H     -0.5010     3.3439    -1.3741
H     -1.5856     2.3516    -2.3889
H     -1.0878     3.4639     1.2217
H     -2.8309     3.9315     1.4714
H     -1.8192     4.8494     0.3440
68
{"conf": 5, "E": 153.59, "rms": -1.0, "geom": "OH", "total_charge": 0, "CA_charge": 1, "smiles": "C[C:1]#[3N:2]->[Mn+:3]1(<-[4C-:4]#[O+:5])(<-[5C-:6]#[O+:7])(<-[6H-:8])<-[1N@H:9]([CH2:10][CH2:11][P:12]([CH:13]([CH3:14])[CH3:15])[CH:16]([CH3:17])[CH3:18])[CH2:19][CH2:20][2P:21]->1([CH:22]([CH3:23])[CH3:24])[CH:25]([CH3:26])[CH3:27]", "smiles3D": "C([C:1]#[3N:2]->[Mn+:3]1(<-[4C-:4]#[O+:5])(<-[5C-:6]#[O+:7])(<-[6H-:8])<-[1N@@:9]([C:10]([C:11]([P:12]([C:13]([C:14]([H:37])([H:38])[H:39])([C:15]([H:40])([H:41])[H:42])[H:36])[C:16]([C:17]([H:44])([H:45])[H:46])([C:18]([H:47])([H:48])[H:49])[H:43])([H:34])[H:35])([H:32])[H:33])([H:31])[C:19]([H:50])([H:51])[C:20]([H:52])([H:53])[2P:21]->1([C:22]([C:23]([H:55])([H:56])[H:57])([C:24]([H:58])([H:59])[H:60])[H:54])[C:25]([C:26]([H:62])([H:63])[H:64])([C:27]([H:65])([H:66])[H:67])[H:61])([H:28])([H:29])[H:30]", "smiles3Dx": "C([C:1]#[3N:2]->[Mn+:3]1(<-[4C-:4]#[O+:5])(<-[5C-:6]#[O+:7])(<-[6H-:8])<-[1N@@:9]([C:10]([C:11]([P:12]([C:13]([C:14]([H:37])([H:38])[H:39])([C:15]([H:40])([H:41])[H:42])[H:36])[C:16]([C:17]([H:44])([H:45])[H:46])([C:18]([H:47])([H:48])[H:49])[H:43])([H:34])[H:35])([H:32])[H:33])([H:31])[C:19]([H:50])([H:51])[C:20]([H:52])([H:53])[2P:21]->1([C:22]([C:23]([H:55])([H:56])[H:57])([C:24]([H:58])([H:59])[H:60])[H:54])[C:25]([C:26]([H:62])([H:63])[H:64])([C:27]([H:65])([H:66])[H:67])[H:61])([H:28])([H:29])[H:30]", "dummies": []}
C      4.7186    -0.4080    -1.5974
C      3.3350    -0.2270    -1.1313
N      2.1768    -0.1142    -0.7330
Mn     0.0000     0.0000     0.0000
C      0.6577    -0.6581     2.0990
O      1.0115    -0.9776     3.2052
C     -2.1572     0.0810     0.7593
O     -3.2901     0.1131     1.1735
H      0.2297     1.7792     0.4360
N     -0.3514    -2.1669    -0.7785
C      0.7484    -2.9657    -0.3273
C      1.5875    -3.7783    -1.3412
P      1.0859    -5.5850    -1.5294
C      1.4398    -6.5165     0.0714
C      2.1463    -7.8344    -0.2637
C      0.1845    -6.7670     0.9055
C     -0.5994    -5.8693    -2.3160
C     -0.7320    -7.3253    -2.7852
C     -1.7681    -5.4687    -1.4084
C     -0.7586    -2.1887    -2.1790
C     -0.2564    -1.0299    -3.0862
P     -0.8133     0.5297    -2.4080
C     -2.6025     0.6059    -2.6217
C     -3.1533     1.9146    -2.0316
C     -2.9985     0.4918    -4.1016
C     -0.0745     1.9212    -3.2981
C      0.8408     1.4569    -4.4354
C      0.7060     2.7978    -2.3198
H      5.2468    -1.1117    -0.9171
H      5.2393     0.5761    -1.5863
H      4.7093    -0.8114    -2.6224
H     -1.0796    -2.4606    -0.3120
H      0.3841    -3.6739     0.4486
H      1.4397    -2.2683     0.1857
H      1.6831    -3.2883    -2.3331
H      2.6237    -3.7974    -0.9545
H      2.1364    -5.8920     0.6645
H      1.4993    -8.4835    -0.8922
H      3.0947    -7.6312    -0.8127
H      2.4023    -8.3747     0.6723
H     -0.5048    -7.4760     0.3874
H     -0.3515    -5.8240     1.1209
H      0.4688    -7.2273     1.8798
H     -0.6250    -5.2410    -3.2326
H      0.0972    -7.5802    -3.4859
H     -1.6904    -7.4613    -3.3245
H     -0.7004    -8.0250    -1.9246
H     -2.6143    -5.0929    -2.0314
H     -2.1439    -6.3334    -0.8042
H     -1.4872    -4.6631    -0.7140
H     -1.8750    -2.2002    -2.2268
H     -0.4341    -3.1229    -2.6438
H     -0.6385    -1.1679    -4.1146
H      0.8536    -1.0367    -3.1056
H     -3.0539    -0.2502    -2.0641
H     -4.2455     1.7962    -1.8482
H     -3.0040     2.7751    -2.7244
H     -2.6775     2.1524    -1.0605
H     -4.1116     0.5613    -4.1845
H     -2.7069    -0.4909    -4.5239
H     -2.5581     1.3066    -4.7141
H     -0.8940     2.5316    -3.7349
H      1.7291     0.9166    -4.0345
H      0.2781     0.8046    -5.1445
H      1.1945     2.3377    -5.0107
H      1.0998     3.7022    -2.8465
H      0.0342     3.1590    -1.5112
H      1.5535     2.2435    -1.8817
68
{"conf": 6, "E": 131.23, "rms": -1.0, "geom": "OH", "total_charge": 0, "CA_charge": 1, "smiles": "C[C:1]#[3N:2]->[Mn+:3]1(<-[4C-:4]#[O+:5])(<-[5C-:6]#[O+:7])(<-[6H-:8])<-[1N@H:9]([CH2:10][CH2:11][P:12]([CH:13]([CH3:14])[CH3:15])[CH:16]([CH3:17])[CH3:18])[CH2:19][CH2:20][2P:21]->1([CH:22]([CH3:23])[CH3:24])[CH:25]([CH3:26])[CH3:27]", "smiles3D": "C([C:1]#[3N:2]->[Mn+:3]1(<-[4C-:4]#[O+:5])(<-[5C-:6]#[O+:7])(<-[6H-:8])<-[1N@@:9]([C:10]([C:11]([P:12]([C:13]([C:14]([H:37])([H:38])[H:39])([C:15]([H:40])([H:41])[H:42])[H:36])[C:16]([C:17]([H:44])([H:45])[H:46])([C:18]([H:47])([H:48])[H:49])[H:43])([H:34])[H:35])([H:32])[H:33])([H:31])[C:19]([H:50])([H:51])[C:20]([H:52])([H:53])[2P:21]->1([C:22]([C:23]([H:55])([H:56])[H:57])([C:24]([H:58])([H:59])[H:60])[H:54])[C:25]([C:26]([H:62])([H:63])[H:64])([C:27]([H:65])([H:66])[H:67])[H:61])([H:28])([H:29])[H:30]", "smiles3Dx": "C([C:1]#[3N:2]->[Mn+:3]1(<-[4C-:4]#[O+:5])(<-[5C-:6]#[O+:7])(<-[6H-:8])<-[1N@@:9]([C:10]([C:11]([P:12]([C:13]([C:14]([H:37])([H:38])[H:39])([C:15]([H:40])([H:41])[H:42])[H:36])[C:16]([C:17]([H:44])([H:45])[H:46])([C:18]([H:47])([H:48])[H:49])[H:43])([H:34])[H:35])([H:32])[H:33])([H:31])[C:19]([H:50])([H:51])[C:20]([H:52])([H:53])[2P:21]->1([C:22]([C:23]([H:55])([H:56])[H:57])([C:24]([H:58])([H:59])[H:60])[H:54])[C:25]([C:26]([H:62])([H:63])[H:64])([C:27]([H:65])([H:66])[H:67])[H:61])([H:28])([H:29])[H:30]", "dummies": []}
C     -3.0884     3.3168     2.0907
C     -2.1775     2.3444     1.4768
N     -1.4192     1.5226     0.9677
Mn     0.0000     0.0000     0.0000
C     -1.4961    -0.1101    -1.7371
O     -2.2726    -0.1673    -2.6583
C      1.3187    -1.4943    -1.1319
O      2.0140    -2.2627    -1.7551
H      0.9079     1.3959    -0.7899
N     -0.8374    -1.7210     1.2938
C     -1.9776    -2.3303     0.7095
C     -3.3527    -1.7021     1.0235
P     -4.0667    -2.4645     2.5858
C     -4.4462    -4.2918     2.2998
C     -5.1781    -4.5536     0.9865
C     -5.2009    -4.8798     3.4842
C     -5.6083    -1.4822     3.0861
C     -5.2421    -0.0245     3.4125
C     -6.7326    -1.5275     2.0511
C     -0.9490    -1.2643     2.6464
C      0.3509    -0.7447     3.3571
P      1.5098    -0.0769     2.1656
C      2.0886     1.5137     2.8039
C      2.5208     1.4362     4.2758
C      0.9956     2.5640     2.6462
C      2.9418    -1.1904     2.1916
C      3.9889    -0.7178     1.1771
C      2.5423    -2.6475     1.8988
H     -3.7336     3.7832     1.3287
H     -3.7194     2.7698     2.8407
H     -2.4991     4.0978     2.6222
H     -0.1756    -2.3629     1.2851
H     -1.8276    -2.3028    -0.3897
H     -2.0066    -3.4144     1.0148
H     -4.0506    -1.9133     0.1903
H     -3.2810    -0.5889     1.1017
H     -3.4666    -4.7882     2.2418
H     -6.1826    -4.1072     0.9780
H     -5.2857    -5.6385     0.8217
H     -4.5864    -4.1459     0.1333
H     -6.2151    -4.4239     3.5638
H     -4.6360    -4.7104     4.4129
H     -5.3104    -5.9798     3.3489
H     -5.9884    -1.9368     4.0329
H     -6.1345     0.4976     3.8625
H     -4.4142     0.0022     4.1675
H     -4.8959     0.5210     2.5028
H     -7.5316    -0.7654     2.3217
H     -7.2368    -2.5288     2.0883
H     -6.3478    -1.3029     1.0018
H     -1.6836    -0.4327     2.6710
H     -1.3590    -2.1053     3.2571
H      0.8159    -1.5695     3.9117
H      0.0605     0.0416     4.0778
H      2.9668     1.8289     2.2005
H      2.9994     2.4096     4.5529
H      1.6643     1.2937     4.9603
H      3.2819     0.6549     4.4509
H      1.3501     3.5398     3.0389
H      0.0873     2.2772     3.2144
H      0.7823     2.7050     1.5632
H      3.3953    -1.1694     3.1959
H      4.3955     0.2675     1.4678
H      4.8394    -1.4434     1.1668
H      3.5372    -0.6358     0.1609
H      2.0790    -2.7871     0.9147
H      1.8773    -3.0866     2.6705
H      3.4470    -3.2905     1.9253
68
{"conf": 7, "E": 106.21, "rms": -1.0, "geom": "OH", "total_charge": 0, "CA_charge": 1, "smiles": "C[C:1]#[3N:2]->[Mn+:3]1(<-[4C-:4]#[O+:5])(<-[5C-:6]#[O+:7])(<-[6H-:8])<-[1N@H:9]([CH2:10][CH2:11][P:12]([CH:13]([CH3:14])[CH3:15])[CH:16]([CH3:17])[CH3:18])[CH2:19][CH2:20][2P:21]->1([CH:22]([CH3:23])[CH3:24])[CH:25]([CH3:26])[CH3:27]", "smiles3D": "C([C:1]#[3N:2]->[Mn+:3]1(<-[4C-:4]#[O+:5])(<-[5C-:6]#[O+:7])(<-[6H-:8])<-[1N@@:9]([C:10]([C:11]([P:12]([C:13]([C:14]([H:37])([H:38])[H:39])([C:15]([H:40])([H:41])[H:42])[H:36])[C:16]([C:17]([H:44])([H:45])[H:46])([C:18]([H:47])([H:48])[H:49])[H:43])([H:34])[H:35])([H:32])[H:33])([H:31])[C:19]([H:50])([H:51])[C:20]([H:52])([H:53])[2P:21]->1([C:22]([C:23]([H:55])([H:56])[H:57])([C:24]([H:58])([H:59])[H:60])[H:54])[C:25]([C:26]([H:62])([H:63])[H:64])([C:27]([H:65])([H:66])[H:67])[H:61])([H:28])([H:29])[H:30]", "smiles3Dx": "C([C:1]#[3N:2]->[Mn+:3]1(<-[4C-:4]#[O+:5])(<-[5C-:6]#[O+:7])(<-[6H-:8])<-[1N@@:9]([C:10]([C:11]([P:12]([C:13]([C:14]([H:37])([H:38])[H:39])([C:15]([H:40])([H:41])[H:42])[H:36])[C:16]([C:17]([H:44])([H:45])[H:46])([C:18]([H:47])([H:48])[H:49])[H:43])([H:34])[H:35])([H:32])[H:33])([H:31])[C:19]([H:50])([H:51])[C:20]([H:52])([H:53])[2P:21]->1([C:22]([C:23]([H:55])([H:56])[H:57])([C:24]([H:58])([H:59])[H:60])[H:54])[C:25]([C:26]([H:62])([H:63])[H:64])([C:27]([H:65])([H:66])[H:67])[H:61])([H:28])([H:29])[H:30]", "dummies": []}
C      2.0985    -3.9769     2.1403
C      1.4779    -2.8190     1.4980
N      0.9607    -1.8408     0.9647
Mn     0.0000     0.0000     0.0000
C     -1.0364    -1.3383    -1.5451
O     -1.5821    -2.0443    -2.3554
C     -0.9897     1.8318    -0.9539
O     -1.5081     2.7979    -1.4567
H     -1.4231    -0.1652     1.1552
N      1.8972     0.4103    -1.2872
C      2.2397    -0.7845    -1.9451
C      3.4329    -0.6746    -2.9173
P      5.0747    -1.0206    -2.0658
C      5.2227    -2.8675    -1.7183
C      5.0063    -3.1097    -0.2243
C      4.2547    -3.7221    -2.5480
C      6.4122    -0.6637    -3.3415
C      6.4828     0.8348    -3.6236
C      6.2194    -1.4506    -4.6409
C      2.9436     0.9619    -0.4742
C      2.5087     2.1366     0.4366
P      1.3282     1.5257     1.6369
C      2.2674     0.6292     2.8930
C      3.3951     1.4916     3.4908
C      1.3289     0.1505     4.0095
C      0.4726     2.9082     2.4298
C      0.5821     4.1978     1.6085
C     -1.0010     2.5503     2.6334
H      2.1037    -4.8333     1.4370
H      3.1410    -3.7270     2.4284
H      1.5204    -4.2427     3.0490
H      1.6652     1.0376    -1.9162
H      1.3553    -1.1095    -2.5315
H      2.4497    -1.5691    -1.1936
H      3.2905    -1.3885    -3.7564
H      3.4481     0.3430    -3.3538
H      6.2641    -3.1756    -1.9644
H      5.2099    -4.1724     0.0266
H      5.6994    -2.4740     0.3695
H      3.9617    -2.8644     0.0623
H      4.4571    -4.7999    -2.3599
H      3.1974    -3.5136    -2.2746
H      4.3909    -3.5355    -3.6320
H      7.3847    -0.9705    -2.8978
H      6.6193     1.3898    -2.6749
H      5.5583     1.1915    -4.1199
H      7.3483     1.0621    -4.2777
H      5.2429    -1.2211    -5.1102
H      7.0222    -1.1974    -5.3647
H      6.2898    -2.5371    -4.4476
H      3.7484     1.3444    -1.1388
H      3.3738     0.1590     0.1662
H      2.0340     2.9099    -0.1980
H      3.3893     2.5741     0.9455
H      2.7238    -0.2656     2.4120
H      3.0357     2.4846     3.8363
H      4.2094     1.6318     2.7495
H      3.8494     0.9634     4.3614
H      0.4807    -0.4269     3.5774
H      1.8825    -0.5250     4.6981
H      0.9277     1.0066     4.6021
H      0.9254     3.0921     3.4222
H      0.0323     5.0202     2.1126
H      0.1532     4.0659     0.5973
H      1.6378     4.5212     1.5326
H     -1.5302     2.4462     1.6673
H     -1.0985     1.5979     3.1947
H     -1.5085     3.3426     3.2275
68
{"conf": 8, "E": 376.98, "rms": -1.0, "geom": "OH", "total_charge": 0, "CA_charge": 1, "smiles": "C[C:1]#[3N:2]->[Mn+:3]1(<-[4C-:4]#[O+:5])(<-[5C-:6]#[O+:7])(<-[6H-:8])<-[1N@H:9]([CH2:10][CH2:11][P:12]([CH:13]([CH3:14])[CH3:15])[CH:16]([CH3:17])[CH3:18])[CH2:19][CH2:20][2P:21]->1([CH:22]([CH3:23])[CH3:24])[CH:25]([CH3:26])[CH3:27]", "smiles3D": "C([C:1]#[3N:2]->[Mn+:3]1(<-[4C-:4]#[O+:5])(<-[5C-:6]#[O+:7])(<-[6H-:8])<-[1N@@:9]([C:10]([C:11]([P:12]([C:13]([C:14]([H:37])([H:38])[H:39])([C:15]([H:40])([H:41])[H:42])[H:36])[C:16]([C:17]([H:44])([H:45])[H:46])([C:18]([H:47])([H:48])[H:49])[H:43])([H:34])[H:35])([H:32])[H:33])([H:31])[C:19]([H:50])([H:51])[C:20]([H:52])([H:53])[2P:21]->1([C:22]([C:23]([H:55])([H:56])[H:57])([C:24]([H:58])([H:59])[H:60])[H:54])[C:25]([C:26]([H:62])([H:63])[H:64])([C:27]([H:65])([H:66])[H:67])[H:61])([H:28])([H:29])[H:30]", "smiles3Dx": "C([C:1]#[3N:2]->[Mn+:3]1(<-[4C-:4]#[O+:5])(<-[5C-:6]#[O+:7])(<-[6H-:8])<-[1N@@:9]([C:10]([C:11]([P:12]([C:13]([C:14]([H:37])([H:38])[H:39])([C:15]([H:40])([H:41])[H:42])[H:36])[C:16]([C:17]([H:44])([H:45])[H:46])([C:18]([H:47])([H:48])[H:49])[H:43])([H:34])[H:35])([H:32])[H:33])([H:31])[C:19]([H:50])([H:51])[C:20]([H:52])([H:53])[2P:21]->1([C:22]([C:23]([H:55])([H:56])[H:57])([C:24]([H:58])([H:59])[H:60])[H:54])[C:25]([C:26]([H:62])([H:63])[H:64])([C:27]([H:65])([H:66])[H:67])[H:61])([H:28])([H:29])[H:30]", "dummies": []}
C     -0.0389    -2.4406    -3.7693
C      0.6127    -2.2228    -2.5430
N      0.8140    -1.5565    -1.5638
Mn     0.0000     0.0000     0.0000
C      1.7603     1.6345    -0.2668
O      2.6417     2.4963    -0.2727
C     -1.1948     1.7086     1.5036
O     -1.4568     2.5468     2.3391
H     -1.1349     0.2929    -1.5085
N      0.9969    -0.7804     1.9252
C      2.4057    -1.0724     1.8982
C      2.6600    -2.3003     0.8616
P      3.7994    -1.8550    -0.4946
C      5.4735    -1.0784    -0.1121
C      5.8385    -0.0870    -1.2347
C      6.6493    -2.0771     0.0422
C      3.9723    -3.2922    -1.7272
C      4.7663    -4.4925    -1.1275
C      4.5936    -2.8158    -3.0815
C      0.1585    -1.2258     3.0244
C     -1.4021    -1.4933     2.5693
P     -1.5751    -2.0299     0.8713
C     -3.2752    -1.8081     0.3016
C     -3.6345    -0.2936     0.1188
C     -3.3833    -2.4759    -1.0758
C     -1.2191    -3.8348     0.8743
C     -0.2115    -4.2519     2.0165
C     -0.6044    -4.2622    -0.4823
H     -0.2987    -3.4807    -3.5715
H     -0.9044    -1.7262    -3.5644
H      0.7191    -1.9534    -4.5058
H      1.0670    -0.0083     2.2501
H      2.9206    -0.0562     1.5490
H      2.8327    -1.2605     2.8844
H      3.1164    -3.0049     1.4518
H      1.6888    -2.7108     0.4928
H      5.3759    -0.5077     0.8369
H      6.3147    -0.5791    -2.1153
H      4.9718     0.5056    -1.5882
H      6.5950     0.6394    -0.8569
H      7.6366    -1.5351     0.1973
H      6.4800    -2.7548     0.9056
H      6.7877    -2.6972    -0.8747
H      2.9380    -3.6507    -1.9570
H      4.1500    -5.4180    -1.1906
H      5.7525    -4.7009    -1.6191
H      5.0036    -4.3271    -0.0581
H      4.4076    -1.7335    -3.2779
H      5.7006    -2.9631    -3.1391
H      4.1471    -3.3854    -3.9387
H      0.6556    -2.0981     3.2973
H      0.2306    -0.4571     3.9244
H     -1.7949    -2.1405     3.2666
H     -1.9899    -0.4822     2.6075
H     -4.0378    -2.2693     1.0314
H     -3.5750     0.2916     1.0538
H     -4.6828    -0.2004    -0.2621
H     -3.0754     0.2165    -0.6707
H     -2.5545    -2.1856    -1.7439
H     -3.3807    -3.5910    -0.9676
H     -4.3402    -2.2027    -1.6096
H     -2.2359    -4.4542     1.0253
H      0.8158    -3.8432     1.9774
H     -0.0417    -5.3567     1.9614
H     -0.6354    -4.0814     3.0351
H     -0.7257    -5.3665    -0.5265
H      0.4802    -4.1022    -0.6149
H     -1.1438    -3.8832    -1.3736
68
{"conf": 9, "E": 239.23, "rms": -1.0, "geom": "OH", "total_charge": 0, "CA_charge": 1, "smiles": "C[C:1]#[3N:2]->[Mn+:3]1(<-[4C-:4]#[O+:5])(<-[5C-:6]#[O+:7])(<-[6H-:8])<-[1N@H:9]([CH2:10][CH2:11][P:12]([CH:13]([CH3:14])[CH3:15])[CH:16]([CH3:17])[CH3:18])[CH2:19][CH2:20][2P:21]->1([CH:22]([CH3:23])[CH3:24])[CH:25]([CH3:26])[CH3:27]", "smiles3D": "C([C:1]#[3N:2]->[Mn+:3]1(<-[4C-:4]#[O+:5])(<-[5C-:6]#[O+:7])(<-[6H-:8])<-[1N@@:9]([C:10]([C:11]([P:12]([C:13]([C:14]([H:37])([H:38])[H:39])([C:15]([H:40])([H:41])[H:42])[H:36])[C:16]([C:17]([H:44])([H:45])[H:46])([C:18]([H:47])([H:48])[H:49])[H:43])([H:34])[H:35])([H:32])[H:33])([H:31])[C:19]([H:50])([H:51])[C:20]([H:52])([H:53])[2P:21]->1([C:22]([C:23]([H:55])([H:56])[H:57])([C:24]([H:58])([H:59])[H:60])[H:54])[C:25]([C:26]([H:62])([H:63])[H:64])([C:27]([H:65])([H:66])[H:67])[H:61])([H:28])([H:29])[H:30]", "smiles3Dx": "C([C:1]#[3N:2]->[Mn+:3]1(<-[4C-:4]#[O+:5])(<-[5C-:6]#[O+:7])(<-[6H-:8])<-[1N@@:9]([C:10]([C:11]([P:12]([C:13]([C:14]([H:37])([H:38])[H:39])([C:15]([H:40])([H:41])[H:42])[H:36])[C:16]([C:17]([H:44])([H:45])[H:46])([C:18]([H:47])([H:48])[H:49])[H:43])([H:34])[H:35])([H:32])[H:33])([H:31])[C:19]([H:50])([H:51])[C:20]([H:52])([H:53])[2P:21]->1([C:22]([C:23]([H:55])([H:56])[H:57])([C:24]([H:58])([H:59])[H:60])[H:54])[C:25]([C:26]([H:62])([H:63])[H:64])([C:27]([H:65])([H:66])[H:67])[H:61])([H:28])([H:29])[H:30]", "dummies": []}
C      2.2796    -3.9940    -1.2581
C      2.0875    -2.6475    -0.8285
N      1.5741    -1.6815    -0.3542
Mn     0.0000     0.0000     0.0000
C     -1.3541    -1.7651     0.5879
O     -2.0905    -2.7187     0.6187
C     -1.7348     1.6925     0.1398
O     -2.6428     2.5630     0.0466
H      0.8252     0.3803     1.6791
N     -0.5587    -0.2111    -2.3045
C     -1.6587    -0.9944    -2.5231
C     -2.3105    -0.9067    -3.8769
P     -3.9210     0.0806    -3.8902
C     -5.1902    -0.8115    -4.9895
C     -6.5510    -0.5546    -4.3779
C     -4.9036    -2.3345    -5.0417
C     -3.6853     1.7639    -4.7873
C     -2.4242     1.7945    -5.6698
C     -3.6456     2.8770    -3.7439
C      0.5951    -0.3849    -3.1738
C      1.6159     0.7774    -3.0190
P      1.5460     1.5652    -1.4088
C      3.1945     1.9078    -0.7089
C      3.0737     2.4820     0.6929
C      3.9472     0.5463    -0.6199
C      0.7563     3.1500    -1.7264
C      0.4721     3.9617    -0.4264
C      1.5283     4.0672    -2.7420
H      1.3040    -4.0752    -1.7894
H      2.2660    -4.6299    -0.2591
H      3.1814    -3.8896    -1.8961
H     -0.7901     0.5543    -2.5187
H     -2.3774    -0.6736    -1.7306
H     -1.3461    -2.0316    -2.3408
H     -2.4272    -1.9072    -4.3352
H     -1.6409    -0.3588    -4.5974
H     -5.1320    -0.4029    -6.0168
H     -6.5589    -0.8032    -3.2761
H     -6.8235     0.5184    -4.5051
H     -7.3290    -1.1591    -4.8667
H     -4.5418    -2.7360    -4.0645
H     -5.8044    -2.9200    -5.2925
H     -4.1481    -2.5392    -5.8190
H     -4.5547     1.8990    -5.4393
H     -2.5078     2.6138    -6.4153
H     -2.2869     0.8509    -6.2394
H     -1.4939     1.9700    -5.0503
H     -3.2411     2.5294    -2.7509
H     -3.0067     3.7342    -4.0579
H     -4.6618     3.2778    -3.5715
H      0.9959    -1.3246    -2.7288
H      0.3634    -0.5778    -4.1922
H      1.4908     1.4722    -3.8698
H      2.6584     0.3397    -3.1768
H      3.8458     2.6137    -1.3389
H      2.2831     1.9705     1.3048
H      3.9830     2.3505     1.2717
H      2.8226     3.5459     0.6811
H      5.0004     0.7360    -0.3780
H      3.5300    -0.0699     0.2329
H      3.9247    -0.1222    -1.5153
H     -0.2181     2.8891    -2.2372
H      1.2128     4.7634    -0.1760
H      0.4797     3.2890     0.4704
H     -0.5174     4.4279    -0.4258
H      2.0235     3.4600    -3.5111
H      0.8313     4.7415    -3.2875
H      2.3682     4.5796    -2.2153
68
{"conf": 10, "E": 311.22, "rms": -1.0, "geom": "OH", "total_charge": 0, "CA_charge": 1, "smiles": "C[C:1]#[3N:2]->[Mn+:3]1(<-[4C-:4]#[O+:5])(<-[5C-:6]#[O+:7])(<-[6H-:8])<-[1N@H:9]([CH2:10][CH2:11][P:12]([CH:13]([CH3:14])[CH3:15])[CH:16]([CH3:17])[CH3:18])[CH2:19][CH2:20][2P:21]->1([CH:22]([CH3:23])[CH3:24])[CH:25]([CH3:26])[CH3:27]", "smiles3D": "C([C:1]#[3N:2]->[Mn+:3]1(<-[4C-:4]#[O+:5])(<-[5C-:6]#[O+:7])(<-[6H-:8])<-[1N@@:9]([C:10]([C:11]([P:12]([C:13]([C:14]([H:37])([H:38])[H:39])([C:15]([H:40])([H:41])[H:42])[H:36])[C:16]([C:17]([H:44])([H:45])[H:46])([C:18]([H:47])([H:48])[H:49])[H:43])([H:34])[H:35])([H:32])[H:33])([H:31])[C:19]([H:50])([H:51])[C:20]([H:52])([H:53])[2P:21]->1([C:22]([C:23]([H:55])([H:56])[H:57])([C:24]([H:58])([H:59])[H:60])[H:54])[C:25]([C:26]([H:62])([H:63])[H:64])([C:27]([H:65])([H:66])[H:67])[H:61])([H:28])([H:29])[H:30]", "smiles3Dx": "C([C:1]#[3N:2]->[Mn+:3]1(<-[4C-:4]#[O+:5])(<-[5C-:6]#[O+:7])(<-[6H-:8])<-[1N@@:9]([C:10]([C:11]([P:12]([C:13]([C:14]([H:37])([H:38])[H:39])([C:15]([H:40])([H:41])[H:42])[H:36])[C:16]([C:17]([H:44])([H:45])[H:46])([C:18]([H:47])([H:48])[H:49])[H:43])([H:34])[H:35])([H:32])[H:33])([H:31])[C:19]([H:50])([H:51])[C:20]([H:52])([H:53])[2P:21]->1([C:22]([C:23]([H:55])([H:56])[H:57])([C:24]([H:58])([H:59])[H:60])[H:54])[C:25]([C:26]([H:62])([H:63])[H:64])([C:27]([H:65])([H:66])[H:67])[H:61])([H:28])([H:29])[H:30]", "dummies": []}
C     -1.7270    -3.0079     3.0539
C     -1.2762    -1.7512     2.7118
N     -0.7707    -0.9301     1.9520
Mn     0.0000     0.0000     0.0000
C      2.2257     0.3060     0.7990
O      3.3471     0.6230     1.1467
C      0.7762     0.7272    -2.2913
O      1.2229     1.3813    -3.2030
H     -0.0657    -1.8589    -0.5638
N     -0.4688     2.2568     0.4259
C     -0.5802     2.6034     1.7127
C      0.2915     3.6777     2.2679
P      1.6452     3.0212     3.3839
C      3.1589     4.0568     2.9930
C      3.0537     5.5235     3.5486
C      3.4470     4.1149     1.5067
C      1.2310     3.2363     5.2234
C      1.4164     1.8800     5.9627
C     -0.1385     3.8339     5.5121
C     -1.3636     2.7523    -0.6047
C     -2.7970     2.0896    -0.5083
P     -2.5904     0.3550    -0.5906
C     -3.7540    -0.3232     0.5588
C     -5.1899    -0.1483     0.1100
C     -3.5689     0.2664     2.0344
C     -2.8284    -0.2771    -2.2406
C     -2.9100    -1.8638    -2.1366
C     -4.0825     0.3076    -2.9121
H     -2.7419    -2.7596     3.4161
H     -1.6985    -3.4987     1.9950
H     -0.9129    -3.4095     3.7614
H      0.2812     2.5762     0.2253
H     -1.6264     2.8574     1.8388
H     -0.3187     1.6138     2.1114
H     -0.3757     4.5145     2.9397
H      0.6664     4.3208     1.4621
H      4.0148     3.5748     3.5134
H      2.2218     6.0776     3.0477
H      2.8537     5.5657     4.6115
H      4.0173     6.0399     3.3818
H      2.7748     4.8606     0.9767
H      3.2733     3.1171     1.0260
H      4.4709     4.4729     1.3101
H      1.9861     3.9232     5.6843
H      1.9616     1.1607     5.3420
H      1.9907     2.0652     6.9014
H      0.4340     1.4233     6.2217
H     -0.1733     4.9334     5.2581
H     -0.4370     3.7437     6.5834
H     -0.9199     3.3114     4.9056
H     -1.3559     3.9031    -0.6238
H     -0.8121     2.4954    -1.6048
H     -3.1520     2.3279     0.4673
H     -3.2719     2.5539    -1.3459
H     -3.5711    -1.4823     0.6556
H     -5.3651    -0.7412    -0.8472
H     -5.9601    -0.5605     0.9286
H     -5.3507     0.8961    -0.0639
H     -2.5858     0.7640     2.1782
H     -3.7256    -0.4750     2.7715
H     -4.3308     1.0772     2.2085
H     -1.9177     0.0031    -2.7543
H     -2.0980    -2.2869    -1.5978
H     -2.8766    -2.3394    -3.2034
H     -3.8969    -2.2185    -1.6836
H     -4.9276    -0.5390    -3.2160
H     -3.7477     0.8334    -3.8794
H     -4.6223     0.9847    -2.3328
68
{"conf": 11, "E": 160.51, "rms": -1.0, "geom": "OH", "total_charge": 0, "CA_charge": 1, "smiles": "C[C:1]#[3N:2]->[Mn+:3]1(<-[4C-:4]#[O+:5])(<-[5C-:6]#[O+:7])(<-[6H-:8])<-[1N@H:9]([CH2:10][CH2:11][P:12]([CH:13]([CH3:14])[CH3:15])[CH:16]([CH3:17])[CH3:18])[CH2:19][CH2:20][2P:21]->1([CH:22]([CH3:23])[CH3:24])[CH:25]([CH3:26])[CH3:27]", "smiles3D": "C([C:1]#[3N:2]->[Mn+:3]1(<-[4C-:4]#[O+:5])(<-[5C-:6]#[O+:7])(<-[6H-:8])<-[1N@@:9]([C:10]([C:11]([P:12]([C:13]([C:14]([H:37])([H:38])[H:39])([C:15]([H:40])([H:41])[H:42])[H:36])[C:16]([C:17]([H:44])([H:45])[H:46])([C:18]([H:47])([H:48])[H:49])[H:43])([H:34])[H:35])([H:32])[H:33])([H:31])[C:19]([H:50])([H:51])[C:20]([H:52])([H:53])[2P:21]->1([C:22]([C:23]([H:55])([H:56])[H:57])([C:24]([H:58])([H:59])[H:60])[H:54])[C:25]([C:26]([H:62])([H:63])[H:64])([C:27]([H:65])([H:66])[H:67])[H:61])([H:28])([H:29])[H:30]", "smiles3Dx": "C([C:1]#[3N:2]->[Mn+:3]1(<-[4C-:4]#[O+:5])(<-[5C-:6]#[O+:7])(<-[6H-:8])<-[1N@@:9]([C:10]([C:11]([P:12]([C:13]([C:14]([H:37])([H:38])[H:39])([C:15]([H:40])([H:41])[H:42])[H:36])[C:16]([C:17]([H:44])([H:45])[H:46])([C:18]([H:47])([H:48])[H:49])[H:43])([H:34])[H:35])([H:32])[H:33])([H:31])[C:19]([H:50])([H:51])[C:20]([H:52])([H:53])[2P:21]->1([C:22]([C:23]([H:55])([H:56])[H:57])([C:24]([H:58])([H:59])[H:60])[H:54])[C:25]([C:26]([H:62])([H:63])[H:64])([C:27]([H:65])([H:66])[H:67])[H:61])([H:28])([H:29])[H:30]", "dummies": []}
C      3.1735    -0.1272    -3.8402
C      2.2310    -0.1064    -2.7140
N      1.4469    -0.0782    -1.7683
Mn     0.0000     0.0000     0.0000
C     -0.4592     2.1594    -0.5985
O     -0.7063     3.2930    -0.9285
C     -1.5049     0.2621     1.6996
O     -2.3054     0.4168     2.5902
H     -1.3376    -0.6716    -1.0710
N      1.7627     0.4365     1.4070
C      2.0388     1.8119     1.3647
C      3.1086     2.2454     2.3901
P      3.0488     4.0654     2.8030
C      1.5136     4.6335     3.7263
C      0.9634     3.5008     4.5897
C      0.4281     5.1694     2.7843
C      3.7618     5.2022     1.4968
C      3.9287     6.6098     2.0641
C      2.9360     5.2130     0.2132
C      2.8870    -0.4075     1.0915
C      2.6333    -1.9213     0.7372
P      0.8846    -2.3459     0.7530
C      0.4607    -3.0667     2.3714
C      1.5831    -2.9188     3.4119
C     -0.8120    -2.4457     2.9312
C      0.7014    -3.6496    -0.4835
C      1.6372    -4.8352    -0.1810
C     -0.7565    -4.1200    -0.5471
H      3.9765    -0.8708    -3.6480
H      2.6284    -0.3914    -4.7748
H      3.6265     0.8804    -3.9570
H      1.4771     0.2290     2.2534
H      1.1012     2.3553     1.5794
H      2.3816     2.0791     0.3460
H      2.9572     1.6759     3.3367
H      4.1202     2.0045     2.0058
H      1.8106     5.4701     4.3990
H      0.1265     3.8646     5.2254
H      0.5910     2.6650     3.9587
H      1.7623     3.1169     5.2644
H      0.7605     6.1177     2.3209
H      0.1910     4.4378     1.9877
H     -0.5013     5.3905     3.3524
H      4.7763     4.8145     1.2469
H      4.5375     6.5783     2.9911
H      4.4519     7.2593     1.3297
H      2.9421     7.0614     2.2999
H      2.9031     4.2020    -0.2333
H      1.9008     5.5616     0.3975
H      3.4052     5.8909    -0.5317
H      3.4288     0.0432     0.2318
H      3.5817    -0.3871     1.9614
H      3.2034    -2.5640     1.4354
H      3.0262    -2.1148    -0.2851
H      0.2703    -4.1441     2.2364
H      2.4559    -3.5421     3.1522
H      1.8779    -1.8577     3.5327
H      1.2317    -3.2925     4.3952
H     -1.6105    -2.3967     2.1576
H     -1.1964    -3.0676     3.7658
H     -0.5933    -1.4397     3.3499
H      0.9798    -3.2282    -1.4762
H      1.5429    -5.5969    -0.9821
H      1.3925    -5.3287     0.7856
H      2.6987    -4.5119    -0.1655
H     -0.8343    -5.1672    -0.9180
H     -1.2660    -4.0760     0.4447
H     -1.3318    -3.4729    -1.2472
68
{"conf": 12, "E": 122.75, "rms": -1.0, "geom": "OH", "total_charge": 0, "CA_charge": 1, "smiles": "C[C:1]#[3N:2]->[Mn+:3]1(<-[4C-:4]#[O+:5])(<-[5C-:6]#[O+:7])(<-[6H-:8])<-[1N@H:9]([CH2:10][CH2:11][P:12]([CH:13]([CH3:14])[CH3:15])[CH:16]([CH3:17])[CH3:18])[CH2:19][CH2:20][2P:21]->1([CH:22]([CH3:23])[CH3:24])[CH:25]([CH3:26])[CH3:27]", "smiles3D": "C([C:1]#[3N:2]->[Mn+:3]1(<-[4C-:4]#[O+:5])(<-[5C-:6]#[O+:7])(<-[6H-:8])<-[1N@@:9]([C:10]([C:11]([P:12]([C:13]([C:14]([H:37])([H:38])[H:39])([C:15]([H:40])([H:41])[H:42])[H:36])[C:16]([C:17]([H:44])([H:45])[H:46])([C:18]([H:47])([H:48])[H:49])[H:43])([H:34])[H:35])([H:32])[H:33])([H:31])[C:19]([H:50])([H:51])[C:20]([H:52])([H:53])[2P:21]->1([C:22]([C:23]([H:55])([H:56])[H:57])([C:24]([H:58])([H:59])[H:60])[H:54])[C:25]([C:26]([H:62])([H:63])[H:64])([C:27]([H:65])([H:66])[H:67])[H:61])([H:28])([H:29])[H:30]", "smiles3Dx": "C([C:1]#[3N:2]->[Mn+:3]1(<-[4C-:4]#[O+:5])(<-[5C-:6]#[O+:7])(<-[6H-:8])<-[1N@@:9]([C:10]([C:11]([P:12]([C:13]([C:14]([H:37])([H:38])[H:39])([C:15]([H:40])([H:41])[H:42])[H:36])[C:16]([C:17]([H:44])([H:45])[H:46])([C:18]([H:47])([H:48])[H:49])[H:43])([H:34])[H:35])([H:32])[H:33])([H:31])[C:19]([H:50])([H:51])[C:20]([H:52])([H:53])[2P:21]->1([C:22]([C:23]([H:55])([H:56])[H:57])([C:24]([H:58])([H:59])[H:60])[H:54])[C:25]([C:26]([H:62])([H:63])[H:64])([C:27]([H:65])([H:66])[H:67])[H:61])([H:28])([H:29])[H:30]", "dummies": []}
C      3.3787     1.3269    -3.4124
C      2.3752     0.9643    -2.4194
N      1.5394     0.6430    -1.5788
Mn     0.0000     0.0000     0.0000
C     -1.6879     0.6292    -1.4167
O     -2.5814     0.9617    -2.1554
C     -1.5485    -0.6856     1.5512
O     -2.3665    -1.0391     2.3650
H      0.0395    -1.6857    -0.7120
N      0.1599     1.9823     1.1528
C     -0.6095     2.9830     0.5306
C     -0.7972     4.2584     1.3827
P     -1.3377     3.8594     3.1386
C     -1.0467     5.3757     4.2167
C     -1.7187     6.6365     3.6617
C      0.4603     5.5776     4.3914
C     -3.1631     3.3736     3.1033
C     -3.7665     3.4226     4.5123
C     -3.9962     4.2133     2.1267
C      1.5417     2.2548     1.3213
C      2.2905     1.2372     2.2262
P      1.9635    -0.4425     1.6720
C      3.4767    -1.0770     0.9038
C      4.6919    -1.0791     1.8476
C      3.2476    -2.4876     0.3336
C      1.4599    -1.3592     3.1485
C      0.9258    -2.7559     2.7910
C      2.5816    -1.4580     4.1951
H      3.3973     0.5595    -4.2107
H      4.3765     1.3742    -2.9296
H      3.1359     2.3164    -3.8518
H     -0.1915     1.7985     1.9687
H     -1.6254     2.5592     0.3302
H     -0.1273     3.2683    -0.4432
H     -1.5329     4.9301     0.9049
H      0.1447     4.8321     1.4133
H     -1.4721     5.1498     5.2149
H     -1.4890     6.7555     2.5825
H     -2.8135     6.5891     3.8218
H     -1.3547     7.5388     4.2075
H      0.9323     5.8606     3.4311
H      0.6400     6.3788     5.1353
H      0.9473     4.6415     4.7592
H     -3.2166     2.3237     2.7397
H     -4.7968     3.0025     4.5000
H     -3.8175     4.4759     4.8842
H     -3.1615     2.8095     5.2073
H     -3.9111     5.2929     2.3270
H     -5.0707     3.9204     2.1843
H     -3.6707     4.0289     1.0891
H      2.0248     2.2587     0.3225
H      1.6758     3.2559     1.7786
H      1.9332     1.3545     3.2777
H      3.3715     1.4589     2.1779
H      3.7188    -0.4023     0.0509
H      5.6014    -1.2305     1.2340
H      4.6751    -1.9219     2.5600
H      4.8262    -0.1193     2.3900
H      4.1005    -2.7522    -0.3335
H      2.3065    -2.5285    -0.2540
H      3.2355    -3.2514     1.1470
H      0.6187    -0.7864     3.5983
H      0.2053    -3.0792     3.5815
H      0.3743    -2.7383     1.8297
H      1.7320    -3.5199     2.7340
H      2.1145    -1.5498     5.2014
H      3.2076    -2.3678     4.0605
H      3.2141    -0.5458     4.2183
68
{"conf": 13, "E": 115.61, "rms": -1.0, "geom": "OH", "total_charge": 0, "CA_charge": 1, "smiles": "C[C:1]#[3N:2]->[Mn+:3]1(<-[4C-:4]#[O+:5])(<-[5C-:6]#[O+:7])(<-[6H-:8])<-[1N@H:9]([CH2:10][CH2:11][P:12]([CH:13]([CH3:14])[CH3:15])[CH:16]([CH3:17])[CH3:18])[CH2:19][CH2:20][2P:21]->1([CH:22]([CH3:23])[CH3:24])[CH:25]([CH3:26])[CH3:27]", "smiles3D": "C([C:1]#[3N:2]->[Mn+:3]1(<-[4C-:4]#[O+:5])(<-[5C-:6]#[O+:7])(<-[6H-:8])<-[1N@@:9]([C:10]([C:11]([P:12]([C:13]([C:14]([H:37])([H:38])[H:39])([C:15]([H:40])([H:41])[H:42])[H:36])[C:16]([C:17]([H:44])([H:45])[H:46])([C:18]([H:47])([H:48])[H:49])[H:43])([H:34])[H:35])([H:32])[H:33])([H:31])[C:19]([H:50])([H:51])[C:20]([H:52])([H:53])[2P:21]->1([C:22]([C:23]([H:55])([H:56])[H:57])([C:24]([H:58])([H:59])[H:60])[H:54])[C:25]([C:26]([H:62])([H:63])[H:64])([C:27]([H:65])([H:66])[H:67])[H:61])([H:28])([H:29])[H:30]", "smiles3Dx": "C([C:1]#[3N:2]->[Mn+:3]1(<-[4C-:4]#[O+:5])(<-[5C-:6]#[O+:7])(<-[6H-:8])<-[1N@@:9]([C:10]([C:11]([P:12]([C:13]([C:14]([H:37])([H:38])[H:39])([C:15]([H:40])([H:41])[H:42])[H:36])[C:16]([C:17]([H:44])([H:45])[H:46])([C:18]([H:47])([H:48])[H:49])[H:43])([H:34])[H:35])([H:32])[H:33])([H:31])[C:19]([H:50])([H:51])[C:20]([H:52])([H:53])[2P:21]->1([C:22]([C:23]([H:55])([H:56])[H:57])([C:24]([H:58])([H:59])[H:60])[H:54])[C:25]([C:26]([H:62])([H:63])[H:64])([C:27]([H:65])([H:66])[H:67])[H:61])([H:28])([H:29])[H:30]", "dummies": []}
C     -2.6065     2.1970    -3.6275
C     -1.8360     1.5611    -2.5632
N     -1.1903     1.0225    -1.6687
Mn     0.0000     0.0000     0.0000
C      0.2382    -1.8882    -1.2816
O      0.3657    -2.8797    -1.9571
C      1.1857    -1.1116     1.6134
O      1.8111    -1.7076     2.4560
H      1.5609     0.6754    -0.7035
N     -1.9537    -0.6224     1.1283
C     -3.0376    -0.8420     0.2428
C     -2.8393    -2.0118    -0.7184
P     -4.4913    -2.5645    -1.4038
C     -4.1900    -4.1823    -2.3215
C     -4.5814    -5.3440    -1.4096
C     -2.7420    -4.3466    -2.7965
C     -4.9430    -1.2605    -2.6878
C     -4.0601    -1.3048    -3.9387
C     -6.4172    -1.4097    -3.0654
C     -2.3399     0.3472     2.1428
C     -1.2147     1.1741     2.8216
P     -0.2991     2.0575     1.5652
C     -1.3691     3.3508     0.8842
C     -0.5324     4.4258     0.1797
C     -2.2715     3.9984     1.9525
C      1.1850     2.7885     2.3024
C      0.8722     3.5390     3.6055
C      2.2320     1.7094     2.5669
H     -2.5445     1.5764    -4.5428
H     -2.2004     3.2094    -3.8335
H     -3.6664     2.2748    -3.3108
H     -1.7635    -1.4119     1.5571
H     -3.2115     0.0774    -0.3555
H     -3.9595    -1.0427     0.8418
H     -2.3729    -2.8605    -0.1807
H     -2.2142    -1.6929    -1.5655
H     -4.8543    -4.2156    -3.2109
H     -3.9492    -5.3493    -0.4970
H     -4.4529    -6.3140    -1.9382
H     -5.6470    -5.2510    -1.1123
H     -2.4168    -3.4861    -3.4099
H     -2.6465    -5.2604    -3.4183
H     -2.0545    -4.4491    -1.9371
H     -4.8168    -0.2642    -2.2113
H     -2.9888    -1.1786    -3.6674
H     -4.2007    -2.2569    -4.4896
H     -4.3377    -0.4715    -4.6210
H     -7.0544    -1.3052    -2.1625
H     -6.6087    -2.4012    -3.5257
H     -6.7136    -0.6206    -3.7881
H     -3.0582     1.0778     1.7061
H     -2.8830    -0.2024     2.9484
H     -1.6555     1.8872     3.5459
H     -0.5324     0.4844     3.3592
H     -2.0278     2.8791     0.1225
H      0.0181     5.0567     0.9116
H     -1.2018     5.0893    -0.4073
H      0.1798     3.9533    -0.5315
H     -1.7000     4.3977     2.8109
H     -2.8445     4.8359     1.4967
H     -3.0215     3.2781     2.3333
H      1.6223     3.5067     1.5819
H      1.8174     3.8087     4.1205
H      0.2783     2.9282     4.3109
H      0.3601     4.4962     3.3955
H      2.5025     1.2027     1.6185
H      1.8610     0.9742     3.3101
H      3.1608     2.1689     2.9721
68
{"conf": 14, "E": 100.52, "rms": -1.0, "geom": "OH", "total_charge": 0, "CA_charge": 1, "smiles": "C[C:1]#[3N:2]->[Mn+:3]1(<-[4C-:4]#[O+:5])(<-[5C-:6]#[O+:7])(<-[6H-:8])<-[1N@H:9]([CH2:10][CH2:11][P:12]([CH:13]([CH3:14])[CH3:15])[CH:16]([CH3:17])[CH3:18])[CH2:19][CH2:20][2P:21]->1([CH:22]([CH3:23])[CH3:24])[CH:25]([CH3:26])[CH3:27]", "smiles3D": "C([C:1]#[3N:2]->[Mn+:3]1(<-[4C-:4]#[O+:5])(<-[5C-:6]#[O+:7])(<-[6H-:8])<-[1N@@:9]([C:10]([C:11]([P:12]([C:13]([C:14]([H:37])([H:38])[H:39])([C:15]([H:40])([H:41])[H:42])[H:36])[C:16]([C:17]([H:44])([H:45])[H:46])([C:18]([H:47])([H:48])[H:49])[H:43])([H:34])[H:35])([H:32])[H:33])([H:31])[C:19]([H:50])([H:51])[C:20]([H:52])([H:53])[2P:21]->1([C:22]([C:23]([H:55])([H:56])[H:57])([C:24]([H:58])([H:59])[H:60])[H:54])[C:25]([C:26]([H:62])([H:63])[H:64])([C:27]([H:65])([H:66])[H:67])[H:61])([H:28])([H:29])[H:30]", "smiles3Dx": "C([C:1]#[3N:2]->[Mn+:3]1(<-[4C-:4]#[O+:5])(<-[5C-:6]#[O+:7])(<-[6H-:8])<-[1N@@:9]([C:10]([C:11]([P:12]([C:13]([C:14]([H:37])([H:38])[H:39])([C:15]([H:40])([H:41])[H:42])[H:36])[C:16]([C:17]([H:44])([H:45])[H:46])([C:18]([H:47])([H:48])[H:49])[H:43])([H:34])[H:35])([H:32])[H:33])([H:31])[C:19]([H:50])([H:51])[C:20]([H:52])([H:53])[2P:21]->1([C:22]([C:23]([H:55])([H:56])[H:57])([C:24]([H:58])([H:59])[H:60])[H:54])[C:25]([C:26]([H:62])([H:63])[H:64])([C:27]([H:65])([H:66])[H:67])[H:61])([H:28])([H:29])[H:30]", "dummies": []}
C      4.9518     0.4825     0.1915
C      3.4961     0.3663     0.1388
N      2.2740     0.2525     0.0907
Mn     0.0000     0.0000     0.0000
C     -0.2148     0.9272     2.0885
O     -0.3255     1.4127     3.1868
C     -2.2738    -0.2549    -0.0663
O     -3.4720    -0.3889    -0.0990
H     -0.1536     1.6518    -0.7956
N      0.1884    -2.1928     0.7405
C      0.9753    -2.2028     1.9177
C      0.2293    -2.7311     3.1520
P     -0.0807    -4.5830     3.0510
C      1.5898    -5.4265     3.3475
C      2.2450    -5.8075     2.0182
C      2.5443    -4.6039     4.2203
C     -0.9687    -4.9438     4.6752
C     -2.1611    -4.0019     4.8783
C     -1.4580    -6.3944     4.6925
C      0.7087    -3.0309    -0.2993
C     -0.0187    -2.8954    -1.6623
P      0.2337    -1.2332    -2.2837
C     -0.9654    -0.8615    -3.5870
C     -2.1854    -1.7900    -3.5271
C     -1.4188     0.5958    -3.4662
C      1.8939    -1.1757    -2.9944
C      2.1692     0.2151    -3.5748
C      2.0968    -2.2476    -4.0773
H      5.2337     1.2373     0.9515
H      5.3937    -0.5007     0.4580
H      5.3311     0.8017    -0.8005
H     -0.6607    -2.4785     0.9201
H      1.2783    -1.1606     2.1206
H      1.9056    -2.7932     1.7898
H     -0.7412    -2.2025     3.2064
H      0.7906    -2.4891     4.0747
H      1.3986    -6.3782     3.8843
H      1.5653    -6.4708     1.4453
H      2.4785    -4.9197     1.4048
H      3.1895    -6.3623     2.2017
H      3.4328    -5.2195     4.4784
H      2.0517    -4.3026     5.1653
H      2.8981    -3.7020     3.6851
H     -0.2604    -4.7953     5.5153
H     -1.8104    -2.9678     5.0715
H     -2.7527    -4.3125     5.7655
H     -2.8240    -4.0125     3.9867
H     -1.9618    -6.6256     5.6587
H     -0.6168    -7.1059     4.5789
H     -2.1775    -6.5695     3.8650
H      1.7863    -2.7992    -0.4559
H      0.6271    -4.0933     0.0287
H     -1.0982    -3.0769    -1.5006
H      0.3725    -3.6429    -2.3770
H     -0.4804    -0.9903    -4.5724
H     -1.8842    -2.8414    -3.7229
H     -2.9148    -1.5096    -4.3201
H     -2.6988    -1.7195    -2.5452
H     -2.0630     0.8595    -4.3303
H     -1.9992     0.7635    -2.5359
H     -0.5473     1.2815    -3.4723
H      2.6272    -1.3626    -2.1816
H      1.9982     0.9972    -2.8012
H      1.5204     0.4178    -4.4522
H      3.2284     0.2867    -3.8991
H      2.1205    -3.2604    -3.6330
H      1.3214    -2.2114    -4.8677
H      3.0825    -2.1029    -4.5680
68
{"conf": 15, "E": 101.93, "rms": -1.0, "geom": "OH", "total_charge": 0, "CA_charge": 1, "smiles": "C[C:1]#[3N:2]->[Mn+:3]1(<-[4C-:4]#[O+:5])(<-[5C-:6]#[O+:7])(<-[6H-:8])<-[1N@H:9]([CH2:10][CH2:11][P:12]([CH:13]([CH3:14])[CH3:15])[CH:16]([CH3:17])[CH3:18])[CH2:19][CH2:20][2P:21]->1([CH:22]([CH3:23])[CH3:24])[CH:25]([CH3:26])[CH3:27]", "smiles3D": "C([C:1]#[3N:2]->[Mn+:3]1(<-[4C-:4]#[O+:5])(<-[5C-:6]#[O+:7])(<-[6H-:8])<-[1N@@:9]([C:10]([C:11]([P:12]([C:13]([C:14]([H:37])([H:38])[H:39])([C:15]([H:40])([H:41])[H:42])[H:36])[C:16]([C:17]([H:44])([H:45])[H:46])([C:18]([H:47])([H:48])[H:49])[H:43])([H:34])[H:35])([H:32])[H:33])([H:31])[C:19]([H:50])([H:51])[C:20]([H:52])([H:53])[2P:21]->1([C:22]([C:23]([H:55])([H:56])[H:57])([C:24]([H:58])([H:59])[H:60])[H:54])[C:25]([C:26]([H:62])([H:63])[H:64])([C:27]([H:65])([H:66])[H:67])[H:61])([H:28])([H:29])[H:30]", "smiles3Dx": "C([C:1]#[3N:2]->[Mn+:3]1(<-[4C-:4]#[O+:5])(<-[5C-:6]#[O+:7])(<-[6H-:8])<-[1N@@:9]([C:10]([C:11]([P:12]([C:13]([C:14]([H:37])([H:38])[H:39])([C:15]([H:40])([H:41])[H:42])[H:36])[C:16]([C:17]([H:44])([H:45])[H:46])([C:18]([H:47])([H:48])[H:49])[H:43])([H:34])[H:35])([H:32])[H:33])([H:31])[C:19]([H:50])([H:51])[C:20]([H:52])([H:53])[2P:21]->1([C:22]([C:23]([H:55])([H:56])[H:57])([C:24]([H:58])([H:59])[H:60])[H:54])[C:25]([C:26]([H:62])([H:63])[H:64])([C:27]([H:65])([H:66])[H:67])[H:61])([H:28])([H:29])[H:30]", "dummies": []}
C     -3.4696    -1.6725     3.1672
C     -2.4395    -1.1934     2.2453
N     -1.5760    -0.7915     1.4680
Mn     0.0000     0.0000     0.0000
C     -1.2305     1.9244    -0.1627
O     -1.8790     2.9379    -0.2512
C      1.5016     0.9117    -1.4704
O      2.2924     1.3898    -2.2451
H      0.9812     0.6578     1.4119
N     -1.0769    -1.0114    -1.7814
C     -2.3807    -1.3536    -1.3889
C     -3.3181    -1.6788    -2.5727
P     -4.9868    -0.8319    -2.3916
C     -6.0208    -2.1164    -1.4675
C     -7.4719    -1.6400    -1.3405
C     -5.4382    -2.3616    -0.0723
C     -5.5539    -0.8463    -4.1937
C     -5.9611    -2.2377    -4.6892
C     -6.6702     0.1754    -4.4194
C     -0.2831    -2.0931    -2.2984
C      0.2690    -3.1203    -1.2647
P      1.3121    -2.2687    -0.0789
C      1.4866    -3.2857     1.4096
C      0.6024    -2.7581     2.5311
C      1.1574    -4.7632     1.1389
C      2.9470    -2.1162    -0.8329
C      3.8269    -1.1934     0.0195
C      3.6385    -3.4781    -0.9987
H     -3.7471    -2.7144     2.9021
H     -3.0773    -1.6496     4.2041
H     -4.3653    -1.0216     3.0923
H     -1.1341    -0.3678    -2.4330
H     -2.3495    -2.2253    -0.7037
H     -2.7970    -0.4895    -0.8259
H     -2.8514    -1.3211    -3.5118
H     -3.4566    -2.7767    -2.6638
H     -6.0012    -3.0790    -2.0240
H     -7.9780    -1.6734    -2.3235
H     -7.5131    -0.6045    -0.9390
H     -8.0465    -2.3093    -0.6637
H     -6.1065    -3.0225     0.5215
H     -4.4643    -2.8775    -0.1481
H     -5.3039    -1.4026     0.4760
H     -4.6890    -0.5116    -4.8082
H     -6.9007    -2.5814    -4.2101
H     -5.1563    -2.9751    -4.4838
H     -6.1276    -2.2074    -5.7875
H     -6.8949     0.2487    -5.5034
H     -7.5962    -0.1131    -3.8894
H     -6.3484     1.1781    -4.0635
H      0.5875    -1.6478    -2.8314
H     -0.8787    -2.6549    -3.0527
H     -0.5774    -3.5981    -0.7376
H      0.8489    -3.8989    -1.7940
H      2.5376    -3.2223     1.7503
H      0.8673    -3.2657     3.4858
H     -0.4633    -2.9756     2.3135
H      0.7547    -1.6675     2.6707
H      1.4547    -5.3762     2.0173
H      0.0713    -4.9204     0.9766
H      1.7150    -5.1471     0.2610
H      2.8289    -1.6586    -1.8389
H      4.0878    -1.6626     0.9905
H      3.3082    -0.2380     0.2279
H      4.7677    -0.9647    -0.5252
H      3.0505    -4.1549    -1.6475
H      4.6215    -3.3286    -1.4978
H      3.8297    -3.9696    -0.0234
68
{"conf": 16, "E": 99.63, "rms": -1.0, "geom": "OH", "total_charge": 0, "CA_charge": 1, "smiles": "C[C:1]#[3N:2]->[Mn+:3]1(<-[4C-:4]#[O+:5])(<-[5C-:6]#[O+:7])(<-[6H-:8])<-[1N@H:9]([CH2:10][CH2:11][P:12]([CH:13]([CH3:14])[CH3:15])[CH:16]([CH3:17])[CH3:18])[CH2:19][CH2:20][2P:21]->1([CH:22]([CH3:23])[CH3:24])[CH:25]([CH3:26])[CH3:27]", "smiles3D": "C([C:1]#[3N:2]->[Mn+:3]1(<-[4C-:4]#[O+:5])(<-[5C-:6]#[O+:7])(<-[6H-:8])<-[1N@@:9]([C:10]([C:11]([P:12]([C:13]([C:14]([H:37])([H:38])[H:39])([C:15]([H:40])([H:41])[H:42])[H:36])[C:16]([C:17]([H:44])([H:45])[H:46])([C:18]([H:47])([H:48])[H:49])[H:43])([H:34])[H:35])([H:32])[H:33])([H:31])[C:19]([H:50])([H:51])[C:20]([H:52])([H:53])[2P:21]->1([C:22]([C:23]([H:55])([H:56])[H:57])([C:24]([H:58])([H:59])[H:60])[H:54])[C:25]([C:26]([H:62])([H:63])[H:64])([C:27]([H:65])([H:66])[H:67])[H:61])([H:28])([H:29])[H:30]", "smiles3Dx": "C([C:1]#[3N:2]->[Mn+:3]1(<-[4C-:4]#[O+:5])(<-[5C-:6]#[O+:7])(<-[6H-:8])<-[1N@@:9]([C:10]([C:11]([P:12]([C:13]([C:14]([H:37])([H:38])[H:39])([C:15]([H:40])([H:41])[H:42])[H:36])[C:16]([C:17]([H:44])([H:45])[H:46])([C:18]([H:47])([H:48])[H:49])[H:43])([H:34])[H:35])([H:32])[H:33])([H:31])[C:19]([H:50])([H:51])[C:20]([H:52])([H:53])[2P:21]->1([C:22]([C:23]([H:55])([H:56])[H:57])([C:24]([H:58])([H:59])[H:60])[H:54])[C:25]([C:26]([H:62])([H:63])[H:64])([C:27]([H:65])([H:66])[H:67])[H:61])([H:28])([H:29])[H:30]", "dummies": []}
C      0.1579     4.0517     2.8967
C      0.1126     2.8593     2.0526
N      0.0752     1.8604     1.3384
Mn     0.0000     0.0000     0.0000
C      2.2058    -0.4245     0.4464
O      3.3673    -0.6464     0.6831
C     -0.0690    -1.9209    -1.2478
O     -0.1068    -2.9313    -1.9048
H     -0.5495    -0.9659     1.4655
N      0.4144     1.2051    -1.9352
C      0.6741     2.5602    -1.6571
C      2.0781     2.7708    -1.0787
P      2.3369     4.5700    -0.6179
C      3.4101     5.1920    -2.0427
C      3.8678     6.6300    -1.7848
C      2.6240     5.1281    -3.3554
C      3.4670     4.3637     0.8803
C      3.5227     5.6513     1.7020
C      4.8689     3.8705     0.5116
C     -0.6945     1.0116    -2.8181
C     -2.0871     1.4532    -2.2791
P     -2.4327     0.6221    -0.7271
C     -3.2370     1.8438     0.3408
C     -3.6501     1.2196     1.6762
C     -4.4421     2.5365    -0.3268
C     -3.4809    -0.7974    -1.1257
C     -3.4089    -1.8493    -0.0129
C     -4.9376    -0.4086    -1.3895
H      1.1384     4.1018     3.4135
H      0.0302     4.9524     2.2633
H     -0.6564     4.0039     3.6480
H      1.1522     0.8350    -2.3343
H     -0.0746     2.9274    -0.9264
H      0.5818     3.1684    -2.5851
H      2.1880     2.1486    -0.1750
H      2.8491     2.4493    -1.8091
H      4.3042     4.5428    -2.1488
H      3.0067     7.2712    -1.4964
H      4.6292     6.6566    -0.9836
H      4.3443     7.0578    -2.6931
H      2.4403     4.0737    -3.6435
H      3.2019     5.5954    -4.1814
H      1.6518     5.6565    -3.2549
H      3.0026     3.5926     1.5311
H      4.0424     5.4609     2.6658
H      4.0654     6.4534     1.1685
H      2.4953     6.0049     1.9283
H      5.4299     3.6109     1.4346
H      5.4401     4.6503    -0.0305
H      4.8053     2.9580    -0.1172
H     -0.5010     1.5577    -3.7707
H     -0.7520    -0.0715    -3.0647
H     -2.8684     1.1945    -3.0239
H     -2.0857     2.5511    -2.1219
H     -2.4810     2.6291     0.5573
H     -2.7988     0.6641     2.1246
H     -3.9442     2.0211     2.3849
H     -4.5164     0.5426     1.5603
H     -5.3927     1.9923    -0.1741
H     -4.2927     2.7047    -1.4114
H     -4.5816     3.5358     0.1399
H     -3.0787    -1.2581    -2.0543
H     -2.3563    -2.1085     0.2158
H     -3.9189    -2.7783    -0.3473
H     -3.8953    -1.5069     0.9202
H     -5.4761    -0.1716    -0.4526
H     -5.4648    -1.2731    -1.8484
H     -5.0010     0.4309    -2.1123
68
{"conf": 17, "E": 143.61, "rms": -1.0, "geom": "OH", "total_charge": 0, "CA_charge": 1, "smiles": "C[C:1]#[3N:2]->[Mn+:3]1(<-[4C-:4]#[O+:5])(<-[5C-:6]#[O+:7])(<-[6H-:8])<-[1N@H:9]([CH2:10][CH2:11][P:12]([CH:13]([CH3:14])[CH3:15])[CH:16]([CH3:17])[CH3:18])[CH2:19][CH2:20][2P:21]->1([CH:22]([CH3:23])[CH3:24])[CH:25]([CH3:26])[CH3:27]", "smiles3D": "C([C:1]#[3N:2]->[Mn+:3]1(<-[4C-:4]#[O+:5])(<-[5C-:6]#[O+:7])(<-[6H-:8])<-[1N@@:9]([C:10]([C:11]([P:12]([C:13]([C:14]([H:37])([H:38])[H:39])([C:15]([H:40])([H:41])[H:42])[H:36])[C:16]([C:17]([H:44])([H:45])[H:46])([C:18]([H:47])([H:48])[H:49])[H:43])([H:34])[H:35])([H:32])[H:33])([H:31])[C:19]([H:50])([H:51])[C:20]([H:52])([H:53])[2P:21]->1([C:22]([C:23]([H:55])([H:56])[H:57])([C:24]([H:58])([H:59])[H:60])[H:54])[C:25]([C:26]([H:62])([H:63])[H:64])([C:27]([H:65])([H:66])[H:67])[H:61])([H:28])([H:29])[H:30]", "smiles3Dx": "C([C:1]#[3N:2]->[Mn+:3]1(<-[4C-:4]#[O+:5])(<-[5C-:6]#[O+:7])(<-[6H-:8])<-[1N@@:9]([C:10]([C:11]([P:12]([C:13]([C:14]([H:37])([H:38])[H:39])([C:15]([H:40])([H:41])[H:42])[H:36])[C:16]([C:17]([H:44])([H:45])[H:46])([C:18]([H:47])([H:48])[H:49])[H:43])([H:34])[H:35])([H:32])[H:33])([H:31])[C:19]([H:50])([H:51])[C:20]([H:52])([H:53])[2P:21]->1([C:22]([C:23]([H:55])([H:56])[H:57])([C:24]([H:58])([H:59])[H:60])[H:54])[C:25]([C:26]([H:62])([H:63])[H:64])([C:27]([H:65])([H:66])[H:67])[H:61])([H:28])([H:29])[H:30]", "dummies": []}
C      4.1343    -2.7463     0.4851
C      2.9314    -1.9241     0.3468
N      1.9216    -1.2277     0.2318
Mn     0.0000     0.0000     0.0000
C     -1.0555    -2.0211    -0.2646
O     -1.6079    -3.0860    -0.3992
C     -2.0641     0.9121    -0.3754
O     -3.1554     1.3831    -0.5778
H     -0.3086    -0.0636     1.8146
N      0.5029     0.3778    -2.2338
C      0.7345    -0.8604    -2.8572
C      0.5921    -0.8373    -4.3889
P      1.1448    -2.4387    -5.1825
C      3.0065    -2.6280    -5.0425
C      3.5909    -2.9930    -6.4091
C      3.4208    -3.6408    -3.9768
C      0.0513    -3.9299    -4.7919
C      0.2902    -5.0312    -5.8242
C      0.2205    -4.4863    -3.3731
C      1.6060     1.2876    -2.3318
C      1.4340     2.6420    -1.5894
P      1.1994     2.3654     0.1694
C      0.2765     3.8116     0.7583
C      0.8799     5.1136     0.1932
C     -1.2022     3.7358     0.3897
C      2.8525     2.5057     0.9096
C      2.7900     3.0457     2.3499
C      3.5796     1.1685     0.9241
H      3.9050    -3.7968     0.2106
H      4.4963    -2.7083     1.5349
H      4.9213    -2.3594    -0.1923
H     -0.2343     0.7713    -2.6134
H     -0.0171    -1.5601    -2.4738
H      1.7419    -1.2442    -2.5904
H      1.2226    -0.0325    -4.8278
H     -0.4719    -0.6501    -4.6665
H      3.4174    -1.6347    -4.7556
H      3.3455    -2.1866    -7.1369
H      3.1680    -3.9535    -6.7773
H      4.6965    -3.0821    -6.3471
H      3.1414    -4.6685    -4.2893
H      2.9496    -3.3941    -2.9984
H      4.5265    -3.6119    -3.8379
H     -1.0001    -3.5840    -4.8972
H      1.3281    -5.4153    -5.7546
H      0.1354    -4.6273    -6.8453
H     -0.4207    -5.8713    -5.6638
H      0.1801    -3.6858    -2.6213
H     -0.6046    -5.1906    -3.1485
H      1.1657    -5.0430    -3.2566
H      2.5181     0.7899    -1.9529
H      1.7804     1.5283    -3.4015
H      2.3319     3.2752    -1.7581
H      0.5483     3.1655    -2.0032
H      0.3420     3.8468     1.8646
H      0.4961     5.9805     0.7755
H      0.5869     5.2683    -0.8632
H      1.9859     5.1210     0.2626
H     -1.3555     3.5241    -0.6931
H     -1.7018     2.9881     1.0432
H     -1.6949     4.7086     0.6152
H      3.4491     3.2153     0.3011
H      2.0490     2.4665     2.9500
H      2.5374     4.1276     2.3639
H      3.7850     2.9456     2.8412
H      3.0983     0.4835     1.6557
H      3.6251     0.7312    -0.0914
H      4.6351     1.3192     1.2502
68
{"conf": 18, "E": 215.03, "rms": -1.0, "geom": "OH", "total_charge": 0, "CA_charge": 1, "smiles": "C[C:1]#[3N:2]->[Mn+:3]1(<-[4C-:4]#[O+:5])(<-[5C-:6]#[O+:7])(<-[6H-:8])<-[1N@H:9]([CH2:10][CH2:11][P:12]([CH:13]([CH3:14])[CH3:15])[CH:16]([CH3:17])[CH3:18])[CH2:19][CH2:20][2P:21]->1([CH:22]([CH3:23])[CH3:24])[CH:25]([CH3:26])[CH3:27]", "smiles3D": "C([C:1]#[3N:2]->[Mn+:3]1(<-[4C-:4]#[O+:5])(<-[5C-:6]#[O+:7])(<-[6H-:8])<-[1N@@:9]([C:10]([C:11]([P:12]([C:13]([C:14]([H:37])([H:38])[H:39])([C:15]([H:40])([H:41])[H:42])[H:36])[C:16]([C:17]([H:44])([H:45])[H:46])([C:18]([H:47])([H:48])[H:49])[H:43])([H:34])[H:35])([H:32])[H:33])([H:31])[C:19]([H:50])([H:51])[C:20]([H:52])([H:53])[2P:21]->1([C:22]([C:23]([H:55])([H:56])[H:57])([C:24]([H:58])([H:59])[H:60])[H:54])[C:25]([C:26]([H:62])([H:63])[H:64])([C:27]([H:65])([H:66])[H:67])[H:61])([H:28])([H:29])[H:30]", "smiles3Dx": "C([C:1]#[3N:2]->[Mn+:3]1(<-[4C-:4]#[O+:5])(<-[5C-:6]#[O+:7])(<-[6H-:8])<-[1N@@:9]([C:10]([C:11]([P:12]([C:13]([C:14]([H:37])([H:38])[H:39])([C:15]([H:40])([H:41])[H:42])[H:36])[C:16]([C:17]([H:44])([H:45])[H:46])([C:18]([H:47])([H:48])[H:49])[H:43])([H:34])[H:35])([H:32])[H:33])([H:31])[C:19]([H:50])([H:51])[C:20]([H:52])([H:53])[2P:21]->1([C:22]([C:23]([H:55])([H:56])[H:57])([C:24]([H:58])([H:59])[H:60])[H:54])[C:25]([C:26]([H:62])([H:63])[H:64])([C:27]([H:65])([H:66])[H:67])[H:61])([H:28])([H:29])[H:30]", "dummies": []}
C      4.5548     1.2764    -0.6983
C      3.2884     0.8595    -0.0174
N      2.1607     0.4948     0.2188
Mn     0.0000     0.0000     0.0000
C     -0.4670     2.0721     0.9148
O     -0.6093     3.2055     1.3088
C     -2.1452    -0.2298    -0.6667
O     -3.2903    -0.3941    -1.0527
H      0.1872     0.7897    -1.5584
N     -0.2761    -1.4237     1.7801
C     -0.8048    -0.6930     2.8779
C      0.1383    -0.0546     3.8751
P     -0.6427    -0.0523     5.5753
C     -2.1279     1.1145     5.7687
C     -3.3721     0.4090     6.3363
C     -1.7056     2.2963     6.6493
C     -0.8199    -1.8160     6.2323
C     -1.9999    -2.6031     5.6198
C      0.5100    -2.5756     6.0768
C      0.9383    -2.1506     1.9376
C      1.1167    -3.2014     0.7666
P      0.9038    -2.3435    -0.8164
C     -0.3327    -3.2221    -1.8730
C     -1.4934    -3.8241    -1.0828
C     -0.8721    -2.2223    -2.9260
C      2.4674    -2.2294    -1.6939
C      3.7127    -2.4250    -0.7694
C      2.5836    -3.2265    -2.8669
H      5.4736     0.6379    -0.5519
H      4.7532     2.3330    -0.5291
H      4.2927     1.2233    -1.7671
H     -0.9506    -2.0122     1.4687
H     -1.4756     0.1143     2.4501
H     -1.4287    -1.4220     3.4244
H      1.1063    -0.5892     3.9703
H      0.3636     0.9962     3.5698
H     -2.3882     1.5154     4.7668
H     -3.9469    -0.0584     5.5096
H     -4.0565     1.1205     6.8334
H     -3.0898    -0.3678     7.0705
H     -2.5765     2.8793     7.0052
H     -1.1376     1.9431     7.5314
H     -1.0449     2.9785     6.0722
H     -1.0163    -1.7021     7.3122
H     -2.4101    -3.3031     6.3696
H     -2.8284    -1.9431     5.3170
H     -1.7034    -3.1969     4.7334
H      1.3736    -1.8806     5.9985
H      0.5123    -3.2253     5.1805
H      0.6919    -3.2119     6.9629
H      1.8323    -1.4894     1.9562
H      0.8892    -2.6971     2.8965
H      2.1336    -3.6081     0.8060
H      0.4009    -4.0123     0.9131
H      0.2049    -4.0033    -2.3712
H     -2.1210    -4.4394    -1.7676
H     -2.1183    -3.0311    -0.6216
H     -1.1811    -4.5416    -0.3088
H     -1.9482    -1.9979    -2.7623
H     -0.3309    -1.2542    -2.9016
H     -0.7686    -2.6313    -3.9533
H      2.5733    -1.2042    -2.1202
H      4.5595    -1.8304    -1.1803
H      3.5471    -2.0358     0.2573
H      4.0484    -3.4759    -0.7234
H      3.5754    -3.1833    -3.3160
H      1.8679    -2.9473    -3.6627
H      2.4170    -4.2692    -2.5450
68
{"conf": 19, "E": 190.36, "rms": -1.0, "geom": "OH", "total_charge": 0, "CA_charge": 1, "smiles": "C[C:1]#[3N:2]->[Mn+:3]1(<-[4C-:4]#[O+:5])(<-[5C-:6]#[O+:7])(<-[6H-:8])<-[1N@H:9]([CH2:10][CH2:11][P:12]([CH:13]([CH3:14])[CH3:15])[CH:16]([CH3:17])[CH3:18])[CH2:19][CH2:20][2P:21]->1([CH:22]([CH3:23])[CH3:24])[CH:25]([CH3:26])[CH3:27]", "smiles3D": "C([C:1]#[3N:2]->[Mn+:3]1(<-[4C-:4]#[O+:5])(<-[5C-:6]#[O+:7])(<-[6H-:8])<-[1N@@:9]([C:10]([C:11]([P:12]([C:13]([C:14]([H:37])([H:38])[H:39])([C:15]([H:40])([H:41])[H:42])[H:36])[C:16]([C:17]([H:44])([H:45])[H:46])([C:18]([H:47])([H:48])[H:49])[H:43])([H:34])[H:35])([H:32])[H:33])([H:31])[C:19]([H:50])([H:51])[C:20]([H:52])([H:53])[2P:21]->1([C:22]([C:23]([H:55])([H:56])[H:57])([C:24]([H:58])([H:59])[H:60])[H:54])[C:25]([C:26]([H:62])([H:63])[H:64])([C:27]([H:65])([H:66])[H:67])[H:61])([H:28])([H:29])[H:30]", "smiles3Dx": "C([C:1]#[3N:2]->[Mn+:3]1(<-[4C-:4]#[O+:5])(<-[5C-:6]#[O+:7])(<-[6H-:8])<-[1N@@:9]([C:10]([C:11]([P:12]([C:13]([C:14]([H:37])([H:38])[H:39])([C:15]([H:40])([H:41])[H:42])[H:36])[C:16]([C:17]([H:44])([H:45])[H:46])([C:18]([H:47])([H:48])[H:49])[H:43])([H:34])[H:35])([H:32])[H:33])([H:31])[C:19]([H:50])([H:51])[C:20]([H:52])([H:53])[2P:21]->1([C:22]([C:23]([H:55])([H:56])[H:57])([C:24]([H:58])([H:59])[H:60])[H:54])[C:25]([C:26]([H:62])([H:63])[H:64])([C:27]([H:65])([H:66])[H:67])[H:61])([H:28])([H:29])[H:30]", "dummies": []}
C     -3.4125    -2.2239    -2.4237
C     -2.2230    -1.4363    -2.1176
N     -1.2730    -0.9403    -1.5351
Mn     0.0000     0.0000     0.0000
C     -0.3098    -1.9627     1.1306
O     -0.5304    -2.9550     1.7250
C      1.2271     0.6345     1.7701
O      1.7942     1.0453     2.7743
H      1.4495    -0.4948    -0.9156
N     -1.8934     0.8733     1.0332
C     -3.1124     0.8149     0.2069
C     -4.2978     1.3417     1.0745
P     -5.7853     0.2960     1.1066
C     -6.4828     0.6788     2.8167
C     -5.5857     0.0144     3.8761
C     -6.6183     2.1900     3.0699
C     -7.0233     0.7161    -0.2769
C     -6.4938     0.1252    -1.5832
C     -7.3306     2.2195    -0.4306
C     -1.5064     2.1664     1.3703
C     -1.2175     3.1832     0.2657
P     -0.2898     2.3348    -1.0839
C      1.2591     3.2205    -1.3673
C      2.1616     3.0548    -0.1602
C      1.0054     4.7133    -1.6939
C     -1.2935     2.3542    -2.6140
C     -0.4395     1.9203    -3.7893
C     -1.9672     3.7083    -2.9005
H     -4.2508    -1.6963    -2.8167
H     -3.2438    -3.1686    -3.0101
H     -3.7271    -2.5911    -1.4393
H     -2.0071     0.2930     1.7569
H     -3.3332    -0.2164    -0.0860
H     -3.0923     1.4295    -0.7176
H     -3.9573     1.3579     2.1409
H     -4.5522     2.4021     0.8450
H     -7.4813     0.2253     2.8807
H     -6.1435    -0.1535     4.8197
H     -5.2323    -0.9836     3.5279
H     -4.6879     0.6293     4.1164
H     -7.2300     2.3696     3.9780
H     -5.6337     2.6840     3.2190
H     -7.1436     2.6927     2.2367
H     -7.9679     0.2088    -0.0414
H     -5.6690     0.7568    -1.9799
H     -7.3087     0.0537    -2.3383
H     -6.1001    -0.8982    -1.4071
H     -8.1610     2.5298     0.2376
H     -7.6623     2.4484    -1.4618
H     -6.4395     2.8501    -0.2262
H     -2.2390     2.5781     2.0183
H     -0.5745     2.1104     1.9814
H     -2.1634     3.5818    -0.1244
H     -0.6020     4.0284     0.6530
H      1.7710     2.7642    -2.2333
H      1.6317     3.2032     0.8052
H      3.0572     3.7178    -0.1876
H      2.5176     1.9867    -0.1610
H      0.0800     5.1413    -1.2171
H      0.8591     4.8148    -2.7820
H      1.8675     5.3373    -1.4271
H     -2.0746     1.5976    -2.5067
H      0.0362     0.9210    -3.5826
H      0.3338     2.6614    -4.0260
H     -1.0855     1.8040    -4.6931
H     -2.9478     3.5124    -3.3937
H     -2.2191     4.3629    -2.0191
H     -1.3979     4.3238    -3.5992
68
{"conf": 20, "E": 209.66, "rms": -1.0, "geom": "OH", "total_charge": 0, "CA_charge": 1, "smiles": "C[C:1]#[3N:2]->[Mn+:3]1(<-[4C-:4]#[O+:5])(<-[5C-:6]#[O+:7])(<-[6H-:8])<-[1N@H:9]([CH2:10][CH2:11][P:12]([CH:13]([CH3:14])[CH3:15])[CH:16]([CH3:17])[CH3:18])[CH2:19][CH2:20][2P:21]->1([CH:22]([CH3:23])[CH3:24])[CH:25]([CH3:26])[CH3:27]", "smiles3D": "C([C:1]#[3N:2]->[Mn+:3]1(<-[4C-:4]#[O+:5])(<-[5C-:6]#[O+:7])(<-[6H-:8])<-[1N@@:9]([C:10]([C:11]([P:12]([C:13]([C:14]([H:37])([H:38])[H:39])([C:15]([H:40])([H:41])[H:42])[H:36])[C:16]([C:17]([H:44])([H:45])[H:46])([C:18]([H:47])([H:48])[H:49])[H:43])([H:34])[H:35])([H:32])[H:33])([H:31])[C:19]([H:50])([H:51])[C:20]([H:52])([H:53])[2P:21]->1([C:22]([C:23]([H:55])([H:56])[H:57])([C:24]([H:58])([H:59])[H:60])[H:54])[C:25]([C:26]([H:62])([H:63])[H:64])([C:27]([H:65])([H:66])[H:67])[H:61])([H:28])([H:29])[H:30]", "smiles3Dx": "C([C:1]#[3N:2]->[Mn+:3]1(<-[4C-:4]#[O+:5])(<-[5C-:6]#[O+:7])(<-[6H-:8])<-[1N@@:9]([C:10]([C:11]([P:12]([C:13]([C:14]([H:37])([H:38])[H:39])([C:15]([H:40])([H:41])[H:42])[H:36])[C:16]([C:17]([H:44])([H:45])[H:46])([C:18]([H:47])([H:48])[H:49])[H:43])([H:34])[H:35])([H:32])[H:33])([H:31])[C:19]([H:50])([H:51])[C:20]([H:52])([H:53])[2P:21]->1([C:22]([C:23]([H:55])([H:56])[H:57])([C:24]([H:58])([H:59])[H:60])[H:54])[C:25]([C:26]([H:62])([H:63])[H:64])([C:27]([H:65])([H:66])[H:67])[H:61])([H:28])([H:29])[H:30]", "dummies": []}
C     -3.1147    -3.7123     0.7232
C     -2.0316    -2.7400     0.6210
N     -1.1349    -1.9340     0.4344
Mn     0.0000     0.0000     0.0000
C      2.0491    -1.1519    -0.3806
O      3.1015    -1.7146    -0.4360
C      1.1382     2.0667    -0.4888
O      1.8866     3.0212    -0.6201
H     -0.8257    -0.1164    -1.6863
N      0.3305     0.3172     2.2846
C      1.6361     0.0183     2.6226
C      2.1486     0.6275     3.9577
P      3.7586     1.5858     3.6561
C      3.4557     3.4793     3.6783
C      2.0867     3.8358     4.2855
C      4.5693     4.2176     4.3472
C      5.0089     1.1557     5.0248
C      5.9677     0.0699     4.5019
C      4.3572     0.7340     6.3506
C     -0.7274    -0.2249     3.0530
C     -2.1616     0.2249     2.6472
P     -2.0791     1.1581     1.1306
C     -3.6302     0.7742     0.2177
C     -3.6455     1.4988    -1.1460
C     -4.9351     1.1553     1.0116
C     -2.2200     2.9370     1.4581
C     -1.1400     3.7254     0.7107
C     -2.0050     3.2421     3.0052
H     -2.7540    -4.7654     0.4200
H     -3.5194    -3.5755     1.7468
H     -3.7217    -3.2566    -0.0946
H      0.2931     1.1819     2.3928
H      2.2309     0.3552     1.7639
H      1.6743    -1.1019     2.7016
H      2.2802    -0.1608     4.6867
H      1.3623     1.3237     4.3356
H      3.4345     3.7834     2.6055
H      1.9361     3.2936     5.2511
H      2.0435     4.9250     4.5320
H      1.2876     3.6213     3.5684
H      5.5654     3.9629     3.9254
H      4.5756     4.0083     5.4539
H      4.4373     5.3323     4.2469
H      5.6627     2.0325     5.2299
H      5.4487    -0.9044     4.4490
H      6.8482     0.0080     5.1550
H      6.3022     0.3304     3.4694
H      5.1156     0.5814     7.1164
H      3.6305     1.5189     6.6756
H      3.8142    -0.2202     6.2377
H     -0.6232    -1.3262     2.9388
H     -0.5576     0.0311     4.1295
H     -2.7626    -0.7303     2.4235
H     -2.6515     0.7655     3.4373
H     -3.6662    -0.3097     0.0634
H     -2.6821     1.2727    -1.6963
H     -4.4711     1.1354    -1.8150
H     -3.6827     2.5781    -1.0348
H     -4.7302     1.4632     2.0741
H     -5.4632     2.0267     0.5663
H     -5.6110     0.2459     1.0801
H     -3.2593     3.3750     1.1849
H     -1.0688     3.3791    -0.3204
H     -1.4330     4.7759     0.6768
H     -0.1289     3.5881     1.0927
H     -1.6232     4.2825     3.2085
H     -1.2195     2.5821     3.4742
H     -3.0020     3.0520     3.5181
68
{"conf": 21, "E": 284.0, "rms": -1.0, "geom": "OH", "total_charge": 0, "CA_charge": 1, "smiles": "C[C:1]#[3N:2]->[Mn+:3]1(<-[4C-:4]#[O+:5])(<-[5C-:6]#[O+:7])(<-[6H-:8])<-[1N@H:9]([CH2:10][CH2:11][P:12]([CH:13]([CH3:14])[CH3:15])[CH:16]([CH3:17])[CH3:18])[CH2:19][CH2:20][2P:21]->1([CH:22]([CH3:23])[CH3:24])[CH:25]([CH3:26])[CH3:27]", "smiles3D": "C([C:1]#[3N:2]->[Mn+:3]1(<-[4C-:4]#[O+:5])(<-[5C-:6]#[O+:7])(<-[6H-:8])<-[1N@@:9]([C:10]([C:11]([P:12]([C:13]([C:14]([H:37])([H:38])[H:39])([C:15]([H:40])([H:41])[H:42])[H:36])[C:16]([C:17]([H:44])([H:45])[H:46])([C:18]([H:47])([H:48])[H:49])[H:43])([H:34])[H:35])([H:32])[H:33])([H:31])[C:19]([H:50])([H:51])[C:20]([H:52])([H:53])[2P:21]->1([C:22]([C:23]([H:55])([H:56])[H:57])([C:24]([H:58])([H:59])[H:60])[H:54])[C:25]([C:26]([H:62])([H:63])[H:64])([C:27]([H:65])([H:66])[H:67])[H:61])([H:28])([H:29])[H:30]", "smiles3Dx": "C([C:1]#[3N:2]->[Mn+:3]1(<-[4C-:4]#[O+:5])(<-[5C-:6]#[O+:7])(<-[6H-:8])<-[1N@@:9]([C:10]([C:11]([P:12]([C:13]([C:14]([H:37])([H:38])[H:39])([C:15]([H:40])([H:41])[H:42])[H:36])[C:16]([C:17]([H:44])([H:45])[H:46])([C:18]([H:47])([H:48])[H:49])[H:43])([H:34])[H:35])([H:32])[H:33])([H:31])[C:19]([H:50])([H:51])[C:20]([H:52])([H:53])[2P:21]->1([C:22]([C:23]([H:55])([H:56])[H:57])([C:24]([H:58])([H:59])[H:60])[H:54])[C:25]([C:26]([H:62])([H:63])[H:64])([C:27]([H:65])([H:66])[H:67])[H:61])([H:28])([H:29])[H:30]", "dummies": []}
C     -1.3115     0.9869    -4.6526
C     -0.8363     0.9004    -3.3463
N     -0.6113     0.7549    -2.1427
Mn     0.0000     0.0000     0.0000
C     -1.9298     1.0678     1.1302
O     -2.7372     1.7178     1.8305
C      0.7161    -1.0441     2.2483
O      1.0435    -1.4444     3.3694
H     -0.6891    -1.5573    -0.7782
N      1.3211     1.8242     0.4201
C      0.7874     2.7339     1.1842
C      1.7082     3.8088     1.8715
P      2.9712     2.8587     2.9640
C      4.7031     3.4691     2.4736
C      5.2896     4.4041     3.5260
C      5.6062     2.2436     2.2338
C      2.4708     3.0683     4.7720
C      3.6316     2.7862     5.7146
C      1.3025     2.0611     5.0255
C      2.1453     2.1542    -0.6806
C      3.2464     1.0856    -0.9991
P      2.4415    -0.5562    -1.1808
C      3.4077    -1.7865    -0.2476
C      4.0893    -1.1931     0.9441
C      2.3797    -2.9149     0.2227
C      2.1811    -1.0228    -2.9025
C      2.2697     0.1328    -3.8859
C      3.1166    -2.1648    -3.2825
H     -0.6932     1.8655    -4.9996
H     -1.0250    -0.0553    -4.9089
H     -2.4899     1.0883    -4.4674
H      1.8589     1.4746     0.9843
H      0.1084     3.2919     0.5044
H      0.1984     2.1780     1.9345
H      1.1381     4.5419     2.5355
H      2.2114     4.4352     1.1736
H      4.5765     4.0340     1.5280
H      6.0657     5.0468     3.0758
H      5.7511     3.8212     4.3492
H      4.4983     5.0202     3.9957
H      5.4974     1.8955     1.1830
H      6.6747     2.4595     2.4160
H      5.3585     1.4062     2.9358
H      2.1203     4.1189     4.8800
H      4.1612     3.7325     5.9480
H      4.3258     2.0785     5.2093
H      3.3768     2.3461     6.7103
H      1.5514     1.0698     4.5835
H      0.3613     2.4394     4.5813
H      1.0633     1.9313     6.0966
H      2.5535     3.1709    -0.5570
H      1.4005     2.1080    -1.3865
H      3.7152     1.4281    -1.9724
H      4.0416     0.9998    -0.2767
H      4.1814    -2.2980    -0.9012
H      4.9836    -0.6378     0.6109
H      3.4650    -0.5183     1.5713
H      4.5810    -2.0268     1.5069
H      1.3469    -2.9189    -0.2049
H      2.8623    -3.8988    -0.0359
H      2.2637    -2.9274     1.3059
H      1.1247    -1.4101    -2.9038
H      3.3146     0.1617    -4.3558
H      1.5151     0.0314    -4.7120
H      2.0433     1.1357    -3.4946
H      3.0429    -2.4254    -4.4073
H      4.1294    -1.7782    -3.0950
H      2.8653    -3.0414    -2.7237
68
{"conf": 22, "E": 125.18, "rms": -1.0, "geom": "OH", "total_charge": 0, "CA_charge": 1, "smiles": "C[C:1]#[3N:2]->[Mn+:3]1(<-[4C-:4]#[O+:5])(<-[5C-:6]#[O+:7])(<-[6H-:8])<-[1N@H:9]([CH2:10][CH2:11][P:12]([CH:13]([CH3:14])[CH3:15])[CH:16]([CH3:17])[CH3:18])[CH2:19][CH2:20][2P:21]->1([CH:22]([CH3:23])[CH3:24])[CH:25]([CH3:26])[CH3:27]", "smiles3D": "C([C:1]#[3N:2]->[Mn+:3]1(<-[4C-:4]#[O+:5])(<-[5C-:6]#[O+:7])(<-[6H-:8])<-[1N@@:9]([C:10]([C:11]([P:12]([C:13]([C:14]([H:37])([H:38])[H:39])([C:15]([H:40])([H:41])[H:42])[H:36])[C:16]([C:17]([H:44])([H:45])[H:46])([C:18]([H:47])([H:48])[H:49])[H:43])([H:34])[H:35])([H:32])[H:33])([H:31])[C:19]([H:50])([H:51])[C:20]([H:52])([H:53])[2P:21]->1([C:22]([C:23]([H:55])([H:56])[H:57])([C:24]([H:58])([H:59])[H:60])[H:54])[C:25]([C:26]([H:62])([H:63])[H:64])([C:27]([H:65])([H:66])[H:67])[H:61])([H:28])([H:29])[H:30]", "smiles3Dx": "C([C:1]#[3N:2]->[Mn+:3]1(<-[4C-:4]#[O+:5])(<-[5C-:6]#[O+:7])(<-[6H-:8])<-[1N@@:9]([C:10]([C:11]([P:12]([C:13]([C:14]([H:37])([H:38])[H:39])([C:15]([H:40])([H:41])[H:42])[H:36])[C:16]([C:17]([H:44])([H:45])[H:46])([C:18]([H:47])([H:48])[H:49])[H:43])([H:34])[H:35])([H:32])[H:33])([H:31])[C:19]([H:50])([H:51])[C:20]([H:52])([H:53])[2P:21]->1([C:22]([C:23]([H:55])([H:56])[H:57])([C:24]([H:58])([H:59])[H:60])[H:54])[C:25]([C:26]([H:62])([H:63])[H:64])([C:27]([H:65])([H:66])[H:67])[H:61])([H:28])([H:29])[H:30]", "dummies": []}
C      4.8317    -1.0852    -0.4800
C      3.4132    -0.7722    -0.3146
N      2.2222    -0.5018    -0.1949
Mn     0.0000     0.0000     0.0000
C      0.2307    -0.1301     2.2844
O      0.3512    -0.2003     3.4812
C     -2.1993     0.5452     0.3026
O     -3.3581     0.8393     0.4626
H      0.4222     1.7946     0.0101
N     -0.5585    -2.1948    -0.4885
C     -0.4831    -3.0387     0.6455
C     -1.7565    -3.8722     0.8506
P     -3.1291    -2.7664     1.5090
C     -4.7679    -3.1209     0.6447
C     -5.5627    -1.8210     0.5465
C     -4.5705    -3.7284    -0.7527
C     -3.3934    -3.3229     3.2909
C     -2.1096    -3.1065     4.1044
C     -3.8640    -4.7830     3.3982
C      0.2577    -2.6233    -1.5799
C      0.1590    -1.8087    -2.9160
P     -0.3405    -0.1074    -2.5935
C     -2.0848     0.0835    -3.0666
C     -2.4079     1.5476    -3.3818
C     -2.4872    -0.8073    -4.2550
C      0.6872     1.0173    -3.5692
C      2.1008     1.0762    -2.9873
C      0.7492     0.6035    -5.0457
H      5.0463    -2.0821    -0.0366
H      5.4492    -0.3201     0.0378
H      5.0802    -1.0994    -1.5644
H     -1.4181    -2.1648    -0.7952
H      0.3838    -3.7365     0.5729
H     -0.3320    -2.4187     1.5353
H     -2.0322    -4.3344    -0.1107
H     -1.5471    -4.6885     1.5646
H     -5.3612    -3.8405     1.2378
H     -5.0527    -1.1021    -0.1310
H     -6.5855    -2.0206     0.1511
H     -5.6697    -1.3524     1.5498
H     -3.8642    -3.1109    -1.3550
H     -4.1857    -4.7636    -0.6603
H     -5.5425    -3.7834    -1.2858
H     -4.1782    -2.6749     3.7344
H     -1.7720    -2.0490     4.0081
H     -2.2937    -3.3185     5.1719
H     -1.2967    -3.7781     3.7477
H     -3.7105    -5.1708     4.4235
H     -4.9513    -4.8503     3.1871
H     -3.3291    -5.4479     2.6874
H      1.3146    -2.5972    -1.2487
H      0.0101    -3.6881    -1.8111
H      1.1578    -1.8095    -3.4063
H     -0.5543    -2.3096    -3.5862
H     -2.7070    -0.2186    -2.1981
H     -1.9499     1.8704    -4.3365
H     -3.5091     1.6766    -3.4703
H     -2.0565     2.2097    -2.5579
H     -1.7371    -0.8088    -5.0675
H     -3.4604    -0.4745    -4.6834
H     -2.6587    -1.8509    -3.9061
H      0.2491     2.0350    -3.5084
H      2.5832     0.0784    -2.9982
H      2.7271     1.7819    -3.5764
H      2.0558     1.4618    -1.9466
H     -0.2383     0.7200    -5.5354
H      1.4431     1.2752    -5.5917
H      1.1117    -0.4355    -5.1754
68
{"conf": 23, "E": 108.05, "rms": -1.0, "geom": "OH", "total_charge": 0, "CA_charge": 1, "smiles": "C[C:1]#[3N:2]->[Mn+:3]1(<-[4C-:4]#[O+:5])(<-[5C-:6]#[O+:7])(<-[6H-:8])<-[1N@H:9]([CH2:10][CH2:11][P:12]([CH:13]([CH3:14])[CH3:15])[CH:16]([CH3:17])[CH3:18])[CH2:19][CH2:20][2P:21]->1([CH:22]([CH3:23])[CH3:24])[CH:25]([CH3:26])[CH3:27]", "smiles3D": "C([C:1]#[3N:2]->[Mn+:3]1(<-[4C-:4]#[O+:5])(<-[5C-:6]#[O+:7])(<-[6H-:8])<-[1N@@:9]([C:10]([C:11]([P:12]([C:13]([C:14]([H:37])([H:38])[H:39])([C:15]([H:40])([H:41])[H:42])[H:36])[C:16]([C:17]([H:44])([H:45])[H:46])([C:18]([H:47])([H:48])[H:49])[H:43])([H:34])[H:35])([H:32])[H:33])([H:31])[C:19]([H:50])([H:51])[C:20]([H:52])([H:53])[2P:21]->1([C:22]([C:23]([H:55])([H:56])[H:57])([C:24]([H:58])([H:59])[H:60])[H:54])[C:25]([C:26]([H:62])([H:63])[H:64])([C:27]([H:65])([H:66])[H:67])[H:61])([H:28])([H:29])[H:30]", "smiles3Dx": "C([C:1]#[3N:2]->[Mn+:3]1(<-[4C-:4]#[O+:5])(<-[5C-:6]#[O+:7])(<-[6H-:8])<-[1N@@:9]([C:10]([C:11]([P:12]([C:13]([C:14]([H:37])([H:38])[H:39])([C:15]([H:40])([H:41])[H:42])[H:36])[C:16]([C:17]([H:44])([H:45])[H:46])([C:18]([H:47])([H:48])[H:49])[H:43])([H:34])[H:35])([H:32])[H:33])([H:31])[C:19]([H:50])([H:51])[C:20]([H:52])([H:53])[2P:21]->1([C:22]([C:23]([H:55])([H:56])[H:57])([C:24]([H:58])([H:59])[H:60])[H:54])[C:25]([C:26]([H:62])([H:63])[H:64])([C:27]([H:65])([H:66])[H:67])[H:61])([H:28])([H:29])[H:30]", "dummies": []}
C      4.8417    -1.0195    -0.5879
C      3.4170    -0.7464    -0.4056
N      2.2188    -0.5168    -0.2538
Mn     0.0000     0.0000     0.0000
C      0.5592     2.0907    -0.7441
O      0.8559     3.1921    -1.1341
C     -2.1489     0.7760     0.0953
O     -3.2747     1.2056     0.1389
H     -0.3111    -0.6134    -1.7049
N      0.2872     0.5448     2.2308
C      1.6575     0.5705     2.5286
C      1.9928     1.1804     3.8989
P      3.8244     1.5789     4.0378
C      4.5746    -0.0710     4.5764
C      5.7900     0.1281     5.4924
C      5.0078    -0.8679     3.3424
C      3.8713     2.6688     5.5773
C      3.4578     4.0993     5.2167
C      3.0046     2.1272     6.7196
C     -0.5147    -0.3332     3.0354
C     -0.3102    -1.8750     2.8551
P     -0.5803    -2.3219     1.1353
C     -2.2715    -2.9859     1.0218
C     -3.3080    -2.0450     1.6499
C     -2.3825    -4.3645     1.7078
C      0.5179    -3.7165     0.7714
C      2.0052    -3.3588     0.9315
C      0.2670    -4.2159    -0.6621
H      5.1966    -0.5207    -1.5149
H      5.4068    -0.6250     0.2795
H      5.0010    -2.1136    -0.6664
H     -0.0418     1.3959     2.3297
H      2.0599    -0.4528     2.4849
H      2.1599     1.1768     1.7432
H      1.7200     0.4758     4.7108
H      1.4076     2.1124     4.0277
H      3.8104    -0.6603     5.1275
H      5.4789     0.5082     6.4852
H      6.5138     0.8390     5.0385
H      6.3035    -0.8415     5.6675
H      4.1641    -1.0297     2.6491
H      5.3895    -1.8658     3.6437
H      5.8134    -0.3267     2.7984
H      4.9236     2.7175     5.9285
H      3.5566     4.7608     6.1039
H      2.4058     4.1343     4.8599
H      4.1174     4.4957     4.4147
H      3.2210     1.0574     6.9104
H      3.2173     2.6964     7.6470
H      1.9240     2.2353     6.4906
H     -0.3652    -0.0900     4.1085
H     -1.5752    -0.1019     2.7974
H      0.7147    -2.1511     3.1664
H     -1.0288    -2.4157     3.5019
H     -2.5249    -3.1101    -0.0534
H     -4.3122    -2.5248     1.6267
H     -3.0866    -1.8070     2.7110
H     -3.4126    -1.1278     1.0574
H     -1.8273    -5.1467     1.1561
H     -3.4412    -4.7009     1.7141
H     -2.0304    -4.3265     2.7609
H      0.2907    -4.5376     1.4815
H      2.5363    -4.2218     1.3819
H      2.4865    -3.1729    -0.0485
H      2.1869    -2.4928     1.5872
H      0.4526    -3.4028    -1.3988
H      0.9404    -5.0676    -0.8932
H     -0.7733    -4.5716    -0.7958
68
{"conf": 24, "E": 125.31, "rms": -1.0, "geom": "OH", "total_charge": 0, "CA_charge": 1, "smiles": "C[C:1]#[3N:2]->[Mn+:3]1(<-[4C-:4]#[O+:5])(<-[5C-:6]#[O+:7])(<-[6H-:8])<-[1N@H:9]([CH2:10][CH2:11][P:12]([CH:13]([CH3:14])[CH3:15])[CH:16]([CH3:17])[CH3:18])[CH2:19][CH2:20][2P:21]->1([CH:22]([CH3:23])[CH3:24])[CH:25]([CH3:26])[CH3:27]", "smiles3D": "C([C:1]#[3N:2]->[Mn+:3]1(<-[4C-:4]#[O+:5])(<-[5C-:6]#[O+:7])(<-[6H-:8])<-[1N@@:9]([C:10]([C:11]([P:12]([C:13]([C:14]([H:37])([H:38])[H:39])([C:15]([H:40])([H:41])[H:42])[H:36])[C:16]([C:17]([H:44])([H:45])[H:46])([C:18]([H:47])([H:48])[H:49])[H:43])([H:34])[H:35])([H:32])[H:33])([H:31])[C:19]([H:50])([H:51])[C:20]([H:52])([H:53])[2P:21]->1([C:22]([C:23]([H:55])([H:56])[H:57])([C:24]([H:58])([H:59])[H:60])[H:54])[C:25]([C:26]([H:62])([H:63])[H:64])([C:27]([H:65])([H:66])[H:67])[H:61])([H:28])([H:29])[H:30]", "smiles3Dx": "C([C:1]#[3N:2]->[Mn+:3]1(<-[4C-:4]#[O+:5])(<-[5C-:6]#[O+:7])(<-[6H-:8])<-[1N@@:9]([C:10]([C:11]([P:12]([C:13]([C:14]([H:37])([H:38])[H:39])([C:15]([H:40])([H:41])[H:42])[H:36])[C:16]([C:17]([H:44])([H:45])[H:46])([C:18]([H:47])([H:48])[H:49])[H:43])([H:34])[H:35])([H:32])[H:33])([H:31])[C:19]([H:50])([H:51])[C:20]([H:52])([H:53])[2P:21]->1([C:22]([C:23]([H:55])([H:56])[H:57])([C:24]([H:58])([H:59])[H:60])[H:54])[C:25]([C:26]([H:62])([H:63])[H:64])([C:27]([H:65])([H:66])[H:67])[H:61])([H:28])([H:29])[H:30]", "dummies": []}
C     -4.7127     0.1248     1.5905
C     -3.3475     0.0839     1.0893
N     -2.1875     0.0365     0.6788
Mn     0.0000     0.0000     0.0000
C      0.3074     1.6462     1.5584
O      0.4793     2.5230     2.3651
C      2.2464     0.1985    -0.4070
O      3.4271     0.3112    -0.6217
H      0.3409    -1.3420     1.2115
N     -0.4007     1.4694    -1.7378
C     -1.7851     1.7424    -1.7822
C     -2.2155     2.8005    -2.8117
P     -1.8213     4.5364    -2.1884
C     -3.4120     5.3094    -1.5076
C     -4.7027     4.6822    -2.0675
C     -3.4057     5.2145     0.0230
C     -1.3888     5.5589    -3.7078
C      0.0062     5.1730    -4.1911
C     -2.4233     5.4327    -4.8313
C      0.1730     0.8836    -2.9170
C     -0.4303    -0.4724    -3.3962
P     -0.4051    -1.6693    -2.0409
C     -1.9205    -2.6782    -2.0703
C     -2.6284    -2.6386    -0.7201
C     -2.9000    -2.2738    -3.1829
C      0.8830    -2.8886    -2.4118
C      0.7723    -3.4190    -3.8540
C      2.2759    -2.3233    -2.1757
H     -4.8776     1.0950     2.1088
H     -4.8636    -0.7025     2.3159
H     -5.4263     0.0047     0.7511
H      0.0511     2.2473    -1.5497
H     -2.3467     0.8069    -1.9749
H     -2.0906     2.0973    -0.7798
H     -3.2996     2.6831    -2.9962
H     -1.7318     2.6334    -3.7882
H     -3.3991     6.3867    -1.7843
H     -5.5749     5.3219    -1.7771
H     -4.8626     3.6617    -1.6455
H     -4.6689     4.6221    -3.1844
H     -3.3933     4.1436     0.3463
H     -2.4974     5.7279     0.4279
H     -4.3136     5.7151     0.4363
H     -1.3496     6.6187    -3.3875
H      0.3130     5.8195    -5.0346
H      0.0389     4.1239    -4.5253
H      0.7439     5.3032    -3.3816
H     -2.5972     4.3708    -5.1082
H     -3.3795     5.9078    -4.5166
H     -2.0643     5.9783    -5.7347
H      0.1223     1.6101    -3.7567
H      1.2507     0.7119    -2.7155
H     -1.4536    -0.2917    -3.7444
H      0.1715    -0.8462    -4.2433
H     -1.6251    -3.7369    -2.2568
H     -3.3099    -1.7679    -0.6679
H     -3.2721    -3.5376    -0.6213
H     -1.9117    -2.6382     0.1250
H     -2.4013    -2.3346    -4.1735
H     -3.7484    -2.9937    -3.2024
H     -3.3245    -1.2614    -3.0135
H      0.7421    -3.7497    -1.7243
H      1.2200    -2.7307    -4.5934
H      1.3256    -4.3712    -3.9352
H     -0.2761    -3.6260    -4.1361
H      3.0467    -3.0282    -2.5588
H      2.4454    -2.2309    -1.0897
H      2.4110    -1.3589    -2.6966
68
{"conf": 25, "E": 301.1, "rms": -1.0, "geom": "OH", "total_charge": 0, "CA_charge": 1, "smiles": "C[C:1]#[3N:2]->[Mn+:3]1(<-[4C-:4]#[O+:5])(<-[5C-:6]#[O+:7])(<-[6H-:8])<-[1N@H:9]([CH2:10][CH2:11][P:12]([CH:13]([CH3:14])[CH3:15])[CH:16]([CH3:17])[CH3:18])[CH2:19][CH2:20][2P:21]->1([CH:22]([CH3:23])[CH3:24])[CH:25]([CH3:26])[CH3:27]", "smiles3D": "C([C:1]#[3N:2]->[Mn+:3]1(<-[4C-:4]#[O+:5])(<-[5C-:6]#[O+:7])(<-[6H-:8])<-[1N@@:9]([C:10]([C:11]([P:12]([C:13]([C:14]([H:37])([H:38])[H:39])([C:15]([H:40])([H:41])[H:42])[H:36])[C:16]([C:17]([H:44])([H:45])[H:46])([C:18]([H:47])([H:48])[H:49])[H:43])([H:34])[H:35])([H:32])[H:33])([H:31])[C:19]([H:50])([H:51])[C:20]([H:52])([H:53])[2P:21]->1([C:22]([C:23]([H:55])([H:56])[H:57])([C:24]([H:58])([H:59])[H:60])[H:54])[C:25]([C:26]([H:62])([H:63])[H:64])([C:27]([H:65])([H:66])[H:67])[H:61])([H:28])([H:29])[H:30]", "smiles3Dx": "C([C:1]#[3N:2]->[Mn+:3]1(<-[4C-:4]#[O+:5])(<-[5C-:6]#[O+:7])(<-[6H-:8])<-[1N@@:9]([C:10]([C:11]([P:12]([C:13]([C:14]([H:37])([H:38])[H:39])([C:15]([H:40])([H:41])[H:42])[H:36])[C:16]([C:17]([H:44])([H:45])[H:46])([C:18]([H:47])([H:48])[H:49])[H:43])([H:34])[H:35])([H:32])[H:33])([H:31])[C:19]([H:50])([H:51])[C:20]([H:52])([H:53])[2P:21]->1([C:22]([C:23]([H:55])([H:56])[H:57])([C:24]([H:58])([H:59])[H:60])[H:54])[C:25]([C:26]([H:62])([H:63])[H:64])([C:27]([H:65])([H:66])[H:67])[H:61])([H:28])([H:29])[H:30]", "dummies": []}
C      0.8173    -4.5738     0.5084
C      0.4590    -3.2811     1.0687
N      0.1385    -2.1199     0.9476
Mn     0.0000     0.0000     0.0000
C      0.4921    -1.2600    -1.9740
O      1.1341    -1.8841    -2.7683
C      0.3306     2.1030    -1.1726
O      0.6870     3.1751    -1.5736
H     -1.7983    -0.0763     0.1336
N      2.2899     0.0071     0.5979
C      3.0804    -1.1535     0.2342
C      3.7525    -2.1252     1.3554
P      5.5725    -2.2099     1.3196
C      6.0847    -3.9067     2.0110
C      6.1174    -3.9625     3.5572
C      5.1736    -5.0104     1.4671
C      6.2997    -0.8620     2.4815
C      5.6317    -0.7800     3.8846
C      7.8541    -0.9958     2.5537
C      2.5333     0.3970     1.9061
C      1.8390     1.6745     2.2247
P      0.0682     1.2038     2.3204
C     -0.9613     2.7728     2.2540
C     -1.3620     3.3095     3.6503
C     -0.3578     3.9337     1.3949
C     -0.2690     0.3405     3.9522
C     -0.7259    -1.0810     3.6964
C      0.9396     0.3532     4.9818
H     -0.1598    -5.1101     0.3080
H      1.6502    -5.0370     1.1180
H      1.1985    -4.1735    -0.4739
H      2.6137     0.6776     0.1250
H      3.9147    -0.8162    -0.3796
H      2.3943    -1.7714    -0.3383
H      3.2781    -3.1382     1.0679
H      3.4158    -1.9970     2.3818
H      7.1067    -4.1070     1.6329
H      5.1606    -3.5904     3.9704
H      6.9537    -3.3637     3.9733
H      6.2699    -4.9983     3.9241
H      5.6126    -6.0134     1.6656
H      5.0596    -4.9015     0.3675
H      4.1670    -4.9749     1.9437
H      6.0758     0.1052     1.9857
H      5.4993     0.2758     4.1934
H      6.2136    -1.2913     4.6661
H      4.6463    -1.2684     3.9315
H      8.1795    -2.0244     2.3035
H      8.3372    -0.3072     1.8237
H      8.2621    -0.7780     3.5555
H      3.6907     0.5416     2.0971
H      2.1833    -0.3745     2.6752
H      1.9746     2.3298     1.3666
H      2.2882     2.2027     3.1323
H     -1.8892     2.4501     1.8041
H     -0.4975     3.2653     4.3344
H     -1.7434     4.3606     3.6530
H     -2.2319     2.6866     4.0033
H     -0.3831     4.9466     1.8524
H      0.6791     3.9148     1.0847
H     -0.8569     3.9646     0.3983
H     -1.1024     0.8514     4.5509
H     -1.1850    -1.5142     4.5675
H     -1.4651    -1.1465     2.8594
H      0.1033    -1.7926     3.4414
H      1.7599     1.0509     4.7797
H      0.5713     0.6126     6.0017
H      1.4553    -0.6448     4.9845
68
{"conf": 26, "E": 230.46, "rms": -1.0, "geom": "OH", "total_charge": 0, "CA_charge": 1, "smiles": "C[C:1]#[3N:2]->[Mn+:3]1(<-[4C-:4]#[O+:5])(<-[5C-:6]#[O+:7])(<-[6H-:8])<-[1N@H:9]([CH2:10][CH2:11][P:12]([CH:13]([CH3:14])[CH3:15])[CH:16]([CH3:17])[CH3:18])[CH2:19][CH2:20][2P:21]->1([CH:22]([CH3:23])[CH3:24])[CH:25]([CH3:26])[CH3:27]", "smiles3D": "C([C:1]#[3N:2]->[Mn+:3]1(<-[4C-:4]#[O+:5])(<-[5C-:6]#[O+:7])(<-[6H-:8])<-[1N@@:9]([C:10]([C:11]([P:12]([C:13]([C:14]([H:37])([H:38])[H:39])([C:15]([H:40])([H:41])[H:42])[H:36])[C:16]([C:17]([H:44])([H:45])[H:46])([C:18]([H:47])([H:48])[H:49])[H:43])([H:34])[H:35])([H:32])[H:33])([H:31])[C:19]([H:50])([H:51])[C:20]([H:52])([H:53])[2P:21]->1([C:22]([C:23]([H:55])([H:56])[H:57])([C:24]([H:58])([H:59])[H:60])[H:54])[C:25]([C:26]([H:62])([H:63])[H:64])([C:27]([H:65])([H:66])[H:67])[H:61])([H:28])([H:29])[H:30]", "smiles3Dx": "C([C:1]#[3N:2]->[Mn+:3]1(<-[4C-:4]#[O+:5])(<-[5C-:6]#[O+:7])(<-[6H-:8])<-[1N@@:9]([C:10]([C:11]([P:12]([C:13]([C:14]([H:37])([H:38])[H:39])([C:15]([H:40])([H:41])[H:42])[H:36])[C:16]([C:17]([H:44])([H:45])[H:46])([C:18]([H:47])([H:48])[H:49])[H:43])([H:34])[H:35])([H:32])[H:33])([H:31])[C:19]([H:50])([H:51])[C:20]([H:52])([H:53])[2P:21]->1([C:22]([C:23]([H:55])([H:56])[H:57])([C:24]([H:58])([H:59])[H:60])[H:54])[C:25]([C:26]([H:62])([H:63])[H:64])([C:27]([H:65])([H:66])[H:67])[H:61])([H:28])([H:29])[H:30]", "dummies": []}
C      2.1208     3.8193     1.8057
C      1.0638     3.0843     1.0947
N      0.5464     2.1215     0.5844
Mn     0.0000     0.0000     0.0000
C      0.4162     0.4371    -2.2625
O      0.4006     0.6444    -3.4193
C     -0.3516    -2.1796    -0.5204
O     -0.7295    -3.3511    -0.6928
H      1.6897    -0.2636     0.5263
N     -2.2075     0.3104    -0.0265
C     -2.6070     0.5632    -1.3799
C     -4.1309     0.3454    -1.5407
P     -4.7044    -1.0765    -2.6127
C     -3.5026    -1.5261    -3.9918
C     -3.9099    -2.8489    -4.7224
C     -3.3014    -0.3313    -4.9493
C     -5.0952    -2.5850    -1.5350
C     -5.7410    -2.1905    -0.1935
C     -3.8764    -3.5284    -1.3557
C     -2.6125     1.3414     0.9086
C     -2.5208     0.7214     2.3523
P     -0.9547    -0.1426     2.5092
C     -1.1038    -1.8569     3.1240
C      0.1722    -2.6355     2.7105
C     -2.3461    -2.5660     2.6077
C     -0.0260     0.8143     3.7355
C      1.3706     0.1829     3.9695
C     -0.7565     0.9672     5.0845
H      1.8176     4.5181     2.6680
H      2.6338     2.9287     2.2762
H      2.8902     4.2230     1.1024
H     -2.5925    -0.5873     0.3061
H     -2.0589    -0.2516    -1.9531
H     -2.2973     1.5386    -1.8554
H     -4.5860     1.3192    -1.9633
H     -4.6512     0.1927    -0.5638
H     -2.5430    -1.7090    -3.4943
H     -4.4877    -2.6701    -5.6441
H     -2.9965    -3.4504    -4.9560
H     -4.5389    -3.4987    -4.0848
H     -2.2606    -0.3237    -5.3152
H     -4.0141    -0.3487    -5.7926
H     -3.4361     0.6272    -4.3943
H     -5.8594    -3.1723    -2.0888
H     -6.3232    -1.2406    -0.2892
H     -4.9791    -2.0572     0.5982
H     -6.4841    -2.9560     0.1170
H     -3.9960    -4.4407    -1.9646
H     -2.9499    -3.0409    -1.6836
H     -3.7230    -3.8619    -0.3171
H     -2.0155     2.2596     0.9113
H     -3.6808     1.6481     0.6817
H     -3.4169     0.0309     2.5306
H     -2.6216     1.5168     3.1098
H     -1.1511    -1.8286     4.2438
H      0.6276    -3.1441     3.5878
H      0.9348    -1.9896     2.2585
H     -0.0396    -3.4090     1.9564
H     -2.5221    -3.5276     3.1801
H     -3.3140    -2.0504     2.7721
H     -2.2770    -2.7718     1.5342
H      0.1425     1.8385     3.3636
H      2.0123     0.8233     4.6288
H      1.3052    -0.8384     4.4356
H      1.8854     0.1027     3.0052
H     -1.2362     0.0674     5.4513
H     -0.0553     1.2840     5.9214
H     -1.5132     1.7769     5.0579
68
{"conf": 27, "E": 107.43, "rms": -1.0, "geom": "OH", "total_charge": 0, "CA_charge": 1, "smiles": "C[C:1]#[3N:2]->[Mn+:3]1(<-[4C-:4]#[O+:5])(<-[5C-:6]#[O+:7])(<-[6H-:8])<-[1N@H:9]([CH2:10][CH2:11][P:12]([CH:13]([CH3:14])[CH3:15])[CH:16]([CH3:17])[CH3:18])[CH2:19][CH2:20][2P:21]->1([CH:22]([CH3:23])[CH3:24])[CH:25]([CH3:26])[CH3:27]", "smiles3D": "C([C:1]#[3N:2]->[Mn+:3]1(<-[4C-:4]#[O+:5])(<-[5C-:6]#[O+:7])(<-[6H-:8])<-[1N@@:9]([C:10]([C:11]([P:12]([C:13]([C:14]([H:37])([H:38])[H:39])([C:15]([H:40])([H:41])[H:42])[H:36])[C:16]([C:17]([H:44])([H:45])[H:46])([C:18]([H:47])([H:48])[H:49])[H:43])([H:34])[H:35])([H:32])[H:33])([H:31])[C:19]([H:50])([H:51])[C:20]([H:52])([H:53])[2P:21]->1([C:22]([C:23]([H:55])([H:56])[H:57])([C:24]([H:58])([H:59])[H:60])[H:54])[C:25]([C:26]([H:62])([H:63])[H:64])([C:27]([H:65])([H:66])[H:67])[H:61])([H:28])([H:29])[H:30]", "smiles3Dx": "C([C:1]#[3N:2]->[Mn+:3]1(<-[4C-:4]#[O+:5])(<-[5C-:6]#[O+:7])(<-[6H-:8])<-[1N@@:9]([C:10]([C:11]([P:12]([C:13]([C:14]([H:37])([H:38])[H:39])([C:15]([H:40])([H:41])[H:42])[H:36])[C:16]([C:17]([H:44])([H:45])[H:46])([C:18]([H:47])([H:48])[H:49])[H:43])([H:34])[H:35])([H:32])[H:33])([H:31])[C:19]([H:50])([H:51])[C:20]([H:52])([H:53])[2P:21]->1([C:22]([C:23]([H:55])([H:56])[H:57])([C:24]([H:58])([H:59])[H:60])[H:54])[C:25]([C:26]([H:62])([H:63])[H:64])([C:27]([H:65])([H:66])[H:67])[H:61])([H:28])([H:29])[H:30]", "dummies": []}
C      4.5048     2.1084     0.3137
C      3.1849     1.4835     0.2266
N      2.0756     0.9628     0.1482
Mn     0.0000     0.0000     0.0000
C      0.8884    -1.7559    -1.1936
O      1.3659    -2.6752    -1.8092
C     -2.0606    -0.9823    -0.1836
O     -3.1419    -1.5038    -0.2872
H      0.2928    -0.9051     1.5768
N     -0.5293     1.3659    -1.8121
C      0.3793     1.1494    -2.8893
C      1.5219     2.1664    -3.1088
P      0.9554     3.6555    -4.1129
C      2.1258     5.0442    -3.5913
C      3.5750     4.5900    -3.4088
C      1.6070     5.6873    -2.3083
C      1.5209     3.2423    -5.8636
C      0.8288     1.9698    -6.3592
C      1.1956     4.4011    -6.8106
C     -0.7295     2.7254    -1.3828
C     -1.7302     2.8800    -0.2134
P     -1.0628     2.0440     1.2265
C      0.1735     3.1404     1.9625
C     -0.4067     4.5166     2.3151
C      0.7699     2.4833     3.2098
C     -2.3701     1.7502     2.4468
C     -3.7693     1.7910     1.8036
C     -2.1473     0.3920     3.1346
H      4.4140     3.1893     0.0976
H      4.9042     1.9630     1.3352
H      5.1933     1.6449    -0.4195
H     -1.3470     1.0643    -2.0949
H     -0.1953     1.0830    -3.8345
H      0.8433     0.1607    -2.7236
H      2.3442     1.6725    -3.6648
H      1.9533     2.4737    -2.1480
H      2.1159     5.8250    -4.3824
H      3.9168     3.9994    -4.2787
H      4.2420     5.4874    -3.3100
H      3.6899     3.9831    -2.4828
H      0.5645     6.0256    -2.4471
H      2.2171     6.5752    -2.0501
H      1.6456     4.9804    -1.4600
H      2.6176     3.0692    -5.8775
H     -0.2737     2.0469    -6.2533
H      1.0733     1.7758    -7.4248
H      1.1817     1.0930    -5.7866
H      0.1204     4.6681    -6.7593
H      1.7982     5.2897    -6.5579
H      1.4412     4.1299    -7.8594
H      0.2402     3.1593    -1.0518
H     -1.1191     3.3258    -2.2477
H     -1.9051     3.9527    -0.0013
H     -2.6823     2.4016    -0.5139
H      0.9899     3.2880     1.2231
H     -0.6786     5.0803     1.4023
H     -1.2884     4.4468     2.9845
H      0.3696     5.1283     2.8358
H      1.6579     3.0494     3.5437
H      0.0434     2.4510     4.0459
H      1.0985     1.4525     2.9858
H     -2.3287     2.5398     3.2230
H     -3.9937     2.8059     1.4074
H     -3.8664     1.0423     0.9833
H     -4.5380     1.5669     2.5729
H     -2.9471     0.2169     3.8917
H     -2.1803    -0.4454     2.3990
H     -1.1657     0.3653     3.6592
68
{"conf": 28, "E": 267.75, "rms": -1.0, "geom": "OH", "total_charge": 0, "CA_charge": 1, "smiles": "C[C:1]#[3N:2]->[Mn+:3]1(<-[4C-:4]#[O+:5])(<-[5C-:6]#[O+:7])(<-[6H-:8])<-[1N@H:9]([CH2:10][CH2:11][P:12]([CH:13]([CH3:14])[CH3:15])[CH:16]([CH3:17])[CH3:18])[CH2:19][CH2:20][2P:21]->1([CH:22]([CH3:23])[CH3:24])[CH:25]([CH3:26])[CH3:27]", "smiles3D": "C([C:1]#[3N:2]->[Mn+:3]1(<-[4C-:4]#[O+:5])(<-[5C-:6]#[O+:7])(<-[6H-:8])<-[1N@@:9]([C:10]([C:11]([P:12]([C:13]([C:14]([H:37])([H:38])[H:39])([C:15]([H:40])([H:41])[H:42])[H:36])[C:16]([C:17]([H:44])([H:45])[H:46])([C:18]([H:47])([H:48])[H:49])[H:43])([H:34])[H:35])([H:32])[H:33])([H:31])[C:19]([H:50])([H:51])[C:20]([H:52])([H:53])[2P:21]->1([C:22]([C:23]([H:55])([H:56])[H:57])([C:24]([H:58])([H:59])[H:60])[H:54])[C:25]([C:26]([H:62])([H:63])[H:64])([C:27]([H:65])([H:66])[H:67])[H:61])([H:28])([H:29])[H:30]", "smiles3Dx": "C([C:1]#[3N:2]->[Mn+:3]1(<-[4C-:4]#[O+:5])(<-[5C-:6]#[O+:7])(<-[6H-:8])<-[1N@@:9]([C:10]([C:11]([P:12]([C:13]([C:14]([H:37])([H:38])[H:39])([C:15]([H:40])([H:41])[H:42])[H:36])[C:16]([C:17]([H:44])([H:45])[H:46])([C:18]([H:47])([H:48])[H:49])[H:43])([H:34])[H:35])([H:32])[H:33])([H:31])[C:19]([H:50])([H:51])[C:20]([H:52])([H:53])[2P:21]->1([C:22]([C:23]([H:55])([H:56])[H:57])([C:24]([H:58])([H:59])[H:60])[H:54])[C:25]([C:26]([H:62])([H:63])[H:64])([C:27]([H:65])([H:66])[H:67])[H:61])([H:28])([H:29])[H:30]", "dummies": []}
C      0.2096     4.4105     1.6359
C      0.1927     2.9382     1.6171
N      0.1037     1.7801     1.1602
Mn     0.0000     0.0000     0.0000
C      2.2313    -0.0869    -0.2679
O      3.4513    -0.0327    -0.4521
C     -0.1698    -1.8977    -1.2180
O     -0.3359    -2.8784    -1.8862
H      0.0429    -0.9649     1.5784
N     -0.2100     1.1347    -1.9370
C      0.4691     2.3700    -1.8665
C      1.3418     2.4658    -3.1143
P      3.1299     3.0089    -2.7877
C      3.6095     4.1642    -1.3743
C      3.9249     3.3756    -0.0990
C      2.5974     5.3006    -1.1480
C      4.4902     1.8493    -3.2997
C      3.9497     0.4973    -3.7938
C      5.4200     2.5117    -4.3301
C     -1.7301     1.2158    -2.3241
C     -2.8027     0.3233    -1.6971
P     -2.6020     0.3898     0.1113
C     -3.4323    -0.9119     0.9554
C     -2.7909    -2.2834     0.6932
C     -3.3725    -0.6134     2.4763
C     -3.3150     1.9715     0.6430
C     -4.8571     1.9433     0.5700
C     -2.8223     3.2198    -0.1236
H      1.1535     4.8239     2.0221
H      0.2082     4.8099     0.5448
H     -0.6129     5.0269     2.1482
H      0.2830     0.3962    -2.5305
H     -0.1972     3.2811    -1.7676
H      1.1476     2.3515    -0.9529
H      1.3591     1.5807    -3.8172
H      0.9019     3.2709    -3.7962
H      4.5715     4.6507    -1.6637
H      4.2532     2.3559    -0.3454
H      3.0454     3.3039     0.5640
H      4.7913     3.8106     0.4736
H      2.3322     5.4139    -0.0784
H      3.0138     6.2875    -1.4681
H      1.6804     5.1199    -1.7075
H      5.1135     1.6443    -2.4035
H      3.7093     0.5419    -4.8726
H      3.0676     0.1945    -3.2120
H      4.7219    -0.3045    -3.6373
H      6.2239     3.1033    -3.8317
H      5.9299     1.7668    -4.9862
H      4.8696     3.1965    -4.9813
H     -2.0920     2.2479    -2.3832
H     -1.5804     0.8945    -3.3735
H     -2.5719    -0.7247    -2.0766
H     -3.7758     0.6407    -2.0081
H     -4.4854    -0.9202     0.6238
H     -3.3905    -3.1132     1.1483
H     -2.7376    -2.4933    -0.3750
H     -1.7841    -2.3307     1.1157
H     -2.5166     0.0002     2.7258
H     -3.3149    -1.5494     3.1194
H     -4.2853    -0.0380     2.8148
H     -3.0303     2.1660     1.7387
H     -5.2914     2.8392     1.1019
H     -5.2385     1.9813    -0.4502
H     -5.3048     1.1013     1.0915
H     -1.7563     3.1914    -0.2938
H     -2.9828     4.1550     0.4866
H     -3.3683     3.4047    -1.0783
68
{"conf": 29, "E": 104.5, "rms": -1.0, "geom": "OH", "total_charge": 0, "CA_charge": 1, "smiles": "C[C:1]#[3N:2]->[Mn+:3]1(<-[4C-:4]#[O+:5])(<-[5C-:6]#[O+:7])(<-[6H-:8])<-[1N@H:9]([CH2:10][CH2:11][P:12]([CH:13]([CH3:14])[CH3:15])[CH:16]([CH3:17])[CH3:18])[CH2:19][CH2:20][2P:21]->1([CH:22]([CH3:23])[CH3:24])[CH:25]([CH3:26])[CH3:27]", "smiles3D": "C([C:1]#[3N:2]->[Mn+:3]1(<-[4C-:4]#[O+:5])(<-[5C-:6]#[O+:7])(<-[6H-:8])<-[1N@@:9]([C:10]([C:11]([P:12]([C:13]([C:14]([H:37])([H:38])[H:39])([C:15]([H:40])([H:41])[H:42])[H:36])[C:16]([C:17]([H:44])([H:45])[H:46])([C:18]([H:47])([H:48])[H:49])[H:43])([H:34])[H:35])([H:32])[H:33])([H:31])[C:19]([H:50])([H:51])[C:20]([H:52])([H:53])[2P:21]->1([C:22]([C:23]([H:55])([H:56])[H:57])([C:24]([H:58])([H:59])[H:60])[H:54])[C:25]([C:26]([H:62])([H:63])[H:64])([C:27]([H:65])([H:66])[H:67])[H:61])([H:28])([H:29])[H:30]", "smiles3Dx": "C([C:1]#[3N:2]->[Mn+:3]1(<-[4C-:4]#[O+:5])(<-[5C-:6]#[O+:7])(<-[6H-:8])<-[1N@@:9]([C:10]([C:11]([P:12]([C:13]([C:14]([H:37])([H:38])[H:39])([C:15]([H:40])([H:41])[H:42])[H:36])[C:16]([C:17]([H:44])([H:45])[H:46])([C:18]([H:47])([H:48])[H:49])[H:43])([H:34])[H:35])([H:32])[H:33])([H:31])[C:19]([H:50])([H:51])[C:20]([H:52])([H:53])[2P:21]->1([C:22]([C:23]([H:55])([H:56])[H:57])([C:24]([H:58])([H:59])[H:60])[H:54])[C:25]([C:26]([H:62])([H:63])[H:64])([C:27]([H:65])([H:66])[H:67])[H:61])([H:28])([H:29])[H:30]", "dummies": []}
C     -3.8602    -0.3966    -3.1204
C     -2.7285    -0.2771    -2.2033
N     -1.7782    -0.1810    -1.4310
Mn     0.0000     0.0000     0.0000
C      0.9564     1.4673    -1.4819
O      1.4587     2.2389    -2.2610
C      1.8296     0.2832     1.3474
O      2.7934     0.4356     2.0560
H     -0.8450     1.3819     0.8709
N      0.8873    -1.9668    -0.8586
C      1.3237    -1.7589    -2.1785
C      2.3783    -2.7771    -2.6443
P      2.6801    -2.6738    -4.4977
C      3.9692    -4.0257    -4.7697
C      5.0713    -4.0246    -3.7024
C      3.2812    -5.3897    -4.8272
C      3.5836    -1.0304    -4.7044
C      4.6354    -1.0950    -5.8193
C      2.5677     0.0665    -5.0407
C     -0.1099    -2.9870    -0.7254
C     -0.5028    -3.3275     0.7412
P     -1.0130    -1.8255     1.5915
C     -2.8148    -1.8111     1.7677
C     -3.3243    -0.3635     1.7236
C     -3.5207    -2.6280     0.6733
C     -0.3557    -1.9415     3.2736
C     -0.5126    -0.5945     3.9900
C      1.1247    -2.3798     3.2811
H     -3.5131    -0.2199    -4.1586
H     -4.6321     0.3550    -2.8555
H     -4.2927    -1.4158    -3.0407
H      1.6060    -2.1868    -0.3343
H      0.4571    -1.7748    -2.8784
H      1.7863    -0.7606    -2.2211
H      3.3215    -2.5919    -2.0879
H      2.0457    -3.8086    -2.4184
H      4.4379    -3.8578    -5.7610
H      5.4616    -2.9999    -3.5371
H      4.6940    -4.4235    -2.7373
H      5.9143    -4.6666    -4.0369
H      2.5256    -5.3998    -5.6427
H      2.7750    -5.6208    -3.8660
H      4.0288    -6.1858    -5.0376
H      4.0924    -0.7716    -3.7508
H      4.1844    -1.4761    -6.7615
H      5.4830    -1.7458    -5.5268
H      5.0548    -0.0845    -6.0090
H      3.0681     1.0591    -5.0570
H      2.1117    -0.1216    -6.0364
H      1.7514     0.1068    -4.2957
H      0.2427    -3.9251    -1.2021
H     -1.0221    -2.6589    -1.2640
H     -1.3149    -4.0732     0.7458
H      0.3739    -3.7689     1.2454
H     -3.0786    -2.2457     2.7554
H     -2.8062     0.2767     2.4627
H     -4.4089    -0.3370     1.9617
H     -3.1793     0.0820     0.7199
H     -4.6084    -2.4037     0.6734
H     -3.4408    -3.7152     0.8755
H     -3.1291    -2.3907    -0.3357
H     -0.9452    -2.7011     3.8315
H     -1.5821    -0.3977     4.1949
H     -0.0077    -0.6142     4.9797
H     -0.0912     0.2368     3.3879
H      1.6722    -1.9527     4.1466
H      1.1905    -3.4823     3.3808
H      1.6605    -2.0870     2.3598
68
{"conf": 30, "E": 125.67, "rms": -1.0, "geom": "OH", "total_charge": 0, "CA_charge": 1, "smiles": "C[C:1]#[3N:2]->[Mn+:3]1(<-[4C-:4]#[O+:5])(<-[5C-:6]#[O+:7])(<-[6H-:8])<-[1N@H:9]([CH2:10][CH2:11][P:12]([CH:13]([CH3:14])[CH3:15])[CH:16]([CH3:17])[CH3:18])[CH2:19][CH2:20][2P:21]->1([CH:22]([CH3:23])[CH3:24])[CH:25]([CH3:26])[CH3:27]", "smiles3D": "C([C:1]#[3N:2]->[Mn+:3]1(<-[4C-:4]#[O+:5])(<-[5C-:6]#[O+:7])(<-[6H-:8])<-[1N@@:9]([C:10]([C:11]([P:12]([C:13]([C:14]([H:37])([H:38])[H:39])([C:15]([H:40])([H:41])[H:42])[H:36])[C:16]([C:17]([H:44])([H:45])[H:46])([C:18]([H:47])([H:48])[H:49])[H:43])([H:34])[H:35])([H:32])[H:33])([H:31])[C:19]([H:50])([H:51])[C:20]([H:52])([H:53])[2P:21]->1([C:22]([C:23]([H:55])([H:56])[H:57])([C:24]([H:58])([H:59])[H:60])[H:54])[C:25]([C:26]([H:62])([H:63])[H:64])([C:27]([H:65])([H:66])[H:67])[H:61])([H:28])([H:29])[H:30]", "smiles3Dx": "C([C:1]#[3N:2]->[Mn+:3]1(<-[4C-:4]#[O+:5])(<-[5C-:6]#[O+:7])(<-[6H-:8])<-[1N@@:9]([C:10]([C:11]([P:12]([C:13]([C:14]([H:37])([H:38])[H:39])([C:15]([H:40])([H:41])[H:42])[H:36])[C:16]([C:17]([H:44])([H:45])[H:46])([C:18]([H:47])([H:48])[H:49])[H:43])([H:34])[H:35])([H:32])[H:33])([H:31])[C:19]([H:50])([H:51])[C:20]([H:52])([H:53])[2P:21]->1([C:22]([C:23]([H:55])([H:56])[H:57])([C:24]([H:58])([H:59])[H:60])[H:54])[C:25]([C:26]([H:62])([H:63])[H:64])([C:27]([H:65])([H:66])[H:67])[H:61])([H:28])([H:29])[H:30]", "dummies": []}
C      3.3904     3.5668    -0.7508
C      2.3776     2.5280    -0.5389
N      1.5398     1.6502    -0.3584
Mn     0.0000     0.0000     0.0000
C     -0.1771    -0.2865    -2.2721
O     -0.2669    -0.4294    -3.4665
C     -1.5171    -1.6884     0.3187
O     -2.3139    -2.5795     0.4893
H      1.3720    -1.2304     0.1132
N     -1.7109     1.5339     0.2313
C     -2.1412     1.9878    -1.0269
C     -3.4227     2.8564    -1.0030
P     -4.6874     2.2059     0.2254
C     -5.2466     0.4886    -0.3421
C     -6.2702    -0.0895     0.6290
C     -5.7610     0.4404    -1.7881
C     -6.0568     3.4954     0.3786
C     -7.1163     3.4052    -0.7242
C     -6.7021     3.4046     1.7672
C     -1.2646     2.5316     1.1372
C     -1.0694     1.9951     2.5800
P      0.0110     0.5586     2.5615
C     -0.7741    -0.7212     3.5851
C     -1.3764    -0.1733     4.8963
C      0.1908    -1.8806     3.8734
C      1.6200     1.1221     3.1764
C      2.7301     0.1460     2.7674
C      1.6431     1.3515     4.6921
H      2.9208     4.5538    -0.6127
H      3.8061     3.5006    -1.7750
H      4.2227     3.4333    -0.0250
H     -2.3879     1.0751     0.6287
H     -1.3179     2.5626    -1.5091
H     -2.3554     1.0963    -1.6575
H     -3.1652     3.9010    -0.7287
H     -3.8661     2.8897    -2.0244
H     -4.3401    -0.1514    -0.3015
H     -7.2484     0.4299     0.5272
H     -5.9034     0.0248     1.6743
H     -6.4099    -1.1749     0.4351
H     -6.6709     1.0474    -1.9372
H     -6.0144    -0.6117    -2.0641
H     -4.9736     0.8017    -2.5027
H     -5.5722     4.4930     0.2984
H     -7.8045     4.2755    -0.6700
H     -6.6285     3.4046    -1.7262
H     -7.7219     2.4861    -0.6048
H     -5.9101     3.4877     2.5488
H     -7.2247     2.4336     1.8883
H     -7.4287     4.2372     1.9033
H     -1.9898     3.3653     1.1868
H     -0.3054     2.9398     0.7767
H     -0.6268     2.7909     3.2108
H     -2.0601     1.7124     2.9858
H     -1.6156    -1.1341     2.9902
H     -2.3423     0.3338     4.7093
H     -1.6137    -1.0058     5.5866
H     -0.7256     0.5318     5.4243
H      0.9729    -1.6205     4.6164
H     -0.3893    -2.7342     4.2906
H      0.6598    -2.2457     2.9351
H      1.8381     2.0986     2.6868
H      2.6359    -0.8369     3.2638
H      3.7212     0.5509     3.0489
H      2.7278     0.0121     1.6659
H      1.4941     0.4145     5.2629
H      0.8850     2.1170     4.9768
H      2.6296     1.7764     4.9856
68
{"conf": 31, "E": 353.46, "rms": -1.0, "geom": "OH", "total_charge": 0, "CA_charge": 1, "smiles": "C[C:1]#[3N:2]->[Mn+:3]1(<-[4C-:4]#[O+:5])(<-[5C-:6]#[O+:7])(<-[6H-:8])<-[1N@H:9]([CH2:10][CH2:11][P:12]([CH:13]([CH3:14])[CH3:15])[CH:16]([CH3:17])[CH3:18])[CH2:19][CH2:20][2P:21]->1([CH:22]([CH3:23])[CH3:24])[CH:25]([CH3:26])[CH3:27]", "smiles3D": "C([C:1]#[3N:2]->[Mn+:3]1(<-[4C-:4]#[O+:5])(<-[5C-:6]#[O+:7])(<-[6H-:8])<-[1N@@:9]([C:10]([C:11]([P:12]([C:13]([C:14]([H:37])([H:38])[H:39])([C:15]([H:40])([H:41])[H:42])[H:36])[C:16]([C:17]([H:44])([H:45])[H:46])([C:18]([H:47])([H:48])[H:49])[H:43])([H:34])[H:35])([H:32])[H:33])([H:31])[C:19]([H:50])([H:51])[C:20]([H:52])([H:53])[2P:21]->1([C:22]([C:23]([H:55])([H:56])[H:57])([C:24]([H:58])([H:59])[H:60])[H:54])[C:25]([C:26]([H:62])([H:63])[H:64])([C:27]([H:65])([H:66])[H:67])[H:61])([H:28])([H:29])[H:30]", "smiles3Dx": "C([C:1]#[3N:2]->[Mn+:3]1(<-[4C-:4]#[O+:5])(<-[5C-:6]#[O+:7])(<-[6H-:8])<-[1N@@:9]([C:10]([C:11]([P:12]([C:13]([C:14]([H:37])([H:38])[H:39])([C:15]([H:40])([H:41])[H:42])[H:36])[C:16]([C:17]([H:44])([H:45])[H:46])([C:18]([H:47])([H:48])[H:49])[H:43])([H:34])[H:35])([H:32])[H:33])([H:31])[C:19]([H:50])([H:51])[C:20]([H:52])([H:53])[2P:21]->1([C:22]([C:23]([H:55])([H:56])[H:57])([C:24]([H:58])([H:59])[H:60])[H:54])[C:25]([C:26]([H:62])([H:63])[H:64])([C:27]([H:65])([H:66])[H:67])[H:61])([H:28])([H:29])[H:30]", "dummies": []}
C     -1.5827     0.3962    -4.1984
C     -0.6756    -0.2488    -3.3477
N     -0.0720    -0.3567    -2.3087
Mn     0.0000     0.0000     0.0000
C      1.5988     1.7961    -0.0618
O      2.4364     2.6612     0.0397
C     -0.3149     0.5474     2.4509
O     -0.2029     0.7718     3.6527
H     -1.6991     0.7684    -0.4530
N      1.6777    -1.5049     0.5939
C      2.8031    -1.7528    -0.1917
C      2.6644    -1.3468    -1.7460
P      4.1835    -1.8176    -2.6637
C      3.7552    -2.0948    -4.5159
C      2.3645    -1.5648    -4.8789
C      3.8391    -3.5715    -5.0092
C      4.9411    -3.4169    -2.0259
C      5.7031    -3.1961    -0.7027
C      3.8914    -4.5660    -1.9245
C      1.2999    -2.5221     1.5718
C     -0.2593    -2.6789     1.7724
P     -1.0753    -2.4216     0.2168
C     -2.8235    -2.3227     0.3564
C     -3.4196    -3.5455     1.0417
C     -3.4834    -2.1249    -1.0472
C     -0.3775    -3.6943    -0.8307
C     -0.4706    -5.1151    -0.1580
C     -0.9565    -3.6873    -2.2989
H     -1.5172     1.4386    -3.7002
H     -1.1285     0.1296    -5.2094
H     -2.4171    -0.1432    -3.7405
H      2.0694    -1.0058     1.1528
H      3.0253    -2.7147    -0.1296
H      3.7484    -1.1768     0.2375
H      2.4811    -0.2520    -1.8695
H      1.8445    -1.9043    -2.0846
H      4.5072    -1.5177    -5.0989
H      2.2211    -0.5390    -4.4863
H      1.5556    -2.2035    -4.4348
H      2.2082    -1.5366    -5.9946
H      2.9366    -4.1793    -4.7055
H      3.9537    -3.6064    -6.1353
H      4.7120    -4.1204    -4.6154
H      5.7492    -3.7395    -2.7299
H      6.6801    -3.7550    -0.7448
H      5.9234    -2.1213    -0.5596
H      5.1434    -3.5209     0.2034
H      2.8665    -4.2388    -2.2288
H      3.7542    -4.9757    -0.8937
H      4.1965    -5.4378    -2.5728
H      1.8320    -2.3610     2.6372
H      1.7156    -3.4385     1.2276
H     -0.4518    -3.5781     2.2620
H     -0.6676    -1.8289     2.4167
H     -3.0997    -1.4394     0.9983
H     -2.8401    -3.7351     1.9630
H     -4.5293    -3.3391     1.3564
H     -3.2699    -4.4359     0.3745
H     -2.9684    -1.3721    -1.6635
H     -4.5583    -1.7906    -0.9397
H     -3.4811    -3.0841    -1.6267
H      0.6519    -3.4475    -0.9225
H     -1.0346    -5.9138    -0.7087
H      0.5947    -5.4727     0.0626
H     -1.0465    -5.1000     0.7942
H     -0.0821    -3.9000    -2.9725
H     -1.3596    -2.6981    -2.5739
H     -1.7398    -4.4527    -2.5102
68
{"conf": 32, "E": 239.54, "rms": -1.0, "geom": "OH", "total_charge": 0, "CA_charge": 1, "smiles": "C[C:1]#[3N:2]->[Mn+:3]1(<-[4C-:4]#[O+:5])(<-[5C-:6]#[O+:7])(<-[6H-:8])<-[1N@H:9]([CH2:10][CH2:11][P:12]([CH:13]([CH3:14])[CH3:15])[CH:16]([CH3:17])[CH3:18])[CH2:19][CH2:20][2P:21]->1([CH:22]([CH3:23])[CH3:24])[CH:25]([CH3:26])[CH3:27]", "smiles3D": "C([C:1]#[3N:2]->[Mn+:3]1(<-[4C-:4]#[O+:5])(<-[5C-:6]#[O+:7])(<-[6H-:8])<-[1N@@:9]([C:10]([C:11]([P:12]([C:13]([C:14]([H:37])([H:38])[H:39])([C:15]([H:40])([H:41])[H:42])[H:36])[C:16]([C:17]([H:44])([H:45])[H:46])([C:18]([H:47])([H:48])[H:49])[H:43])([H:34])[H:35])([H:32])[H:33])([H:31])[C:19]([H:50])([H:51])[C:20]([H:52])([H:53])[2P:21]->1([C:22]([C:23]([H:55])([H:56])[H:57])([C:24]([H:58])([H:59])[H:60])[H:54])[C:25]([C:26]([H:62])([H:63])[H:64])([C:27]([H:65])([H:66])[H:67])[H:61])([H:28])([H:29])[H:30]", "smiles3Dx": "C([C:1]#[3N:2]->[Mn+:3]1(<-[4C-:4]#[O+:5])(<-[5C-:6]#[O+:7])(<-[6H-:8])<-[1N@@:9]([C:10]([C:11]([P:12]([C:13]([C:14]([H:37])([H:38])[H:39])([C:15]([H:40])([H:41])[H:42])[H:36])[C:16]([C:17]([H:44])([H:45])[H:46])([C:18]([H:47])([H:48])[H:49])[H:43])([H:34])[H:35])([H:32])[H:33])([H:31])[C:19]([H:50])([H:51])[C:20]([H:52])([H:53])[2P:21]->1([C:22]([C:23]([H:55])([H:56])[H:57])([C:24]([H:58])([H:59])[H:60])[H:54])[C:25]([C:26]([H:62])([H:63])[H:64])([C:27]([H:65])([H:66])[H:67])[H:61])([H:28])([H:29])[H:30]", "dummies": []}
C      2.4931     3.5032    -2.0275
C      1.3711     2.9440    -1.2615
N      0.7856     2.1000    -0.6351
Mn     0.0000     0.0000     0.0000
C      2.3134    -0.2841     0.3028
O      3.5468    -0.4235     0.1975
C     -0.5436    -2.2880     0.4282
O     -0.9290    -3.4196     0.4548
H     -0.4177     0.7008     1.5960
N     -0.0438    -0.4204    -2.2870
C      1.2132    -0.8869    -2.8110
C      1.1307    -2.3747    -3.4225
P      0.7976    -2.2730    -5.1986
C      2.3039    -1.8318    -6.2465
C      3.5816    -1.5047    -5.4301
C      1.9158    -0.6352    -7.1365
C     -0.0383    -3.8076    -5.8814
C     -0.2328    -4.9067    -4.8127
C     -1.3904    -3.3536    -6.4517
C     -0.6136     0.6247    -3.0772
C     -2.1285     0.9397    -2.7531
P     -2.3347     0.6481    -0.9431
C     -3.0351     2.1092    -0.1264
C     -3.2680     1.7678     1.3790
C     -2.0904     3.3208    -0.2369
C     -3.6359    -0.6458    -0.8130
C     -3.3722    -1.9035    -1.6967
C     -5.0570    -0.0717    -1.1442
H      3.2453     2.6486    -1.8733
H      2.8512     4.4962    -1.5998
H      2.1008     3.4638    -3.0781
H     -0.6345    -1.0981    -2.3884
H      1.9061    -0.8631    -1.9943
H      1.7033    -0.1916    -3.6333
H      0.3245    -2.9389    -2.8958
H      2.0328    -2.9215    -3.2347
H      2.5290    -2.7154    -6.9035
H      3.6478    -2.0936    -4.4921
H      3.6419    -0.4366    -5.1276
H      4.4995    -1.7446    -6.0110
H      1.7939     0.2751    -6.5081
H      0.9464    -0.8159    -7.6498
H      2.6942    -0.4589    -7.8978
H      0.5916    -4.2275    -6.7136
H      0.6262    -4.9532    -4.1077
H     -1.1478    -4.7373    -4.2082
H     -0.2997    -5.9048    -5.2894
H     -1.2476    -2.6094    -7.2706
H     -1.9453    -4.2166    -6.8437
H     -1.9857    -2.8836    -5.6385
H     -0.5392     0.3808    -4.2022
H     -0.0027     1.5451    -2.9534
H     -2.3113     2.0157    -2.9799
H     -2.8381     0.3782    -3.3461
H     -4.0619     2.4475    -0.5468
H     -2.9013     2.5358     2.0796
H     -4.3422     1.6221     1.5781
H     -2.7659     0.8104     1.6783
H     -2.6375     4.2469    -0.0121
H     -1.2614     3.2502     0.4895
H     -1.6351     3.4443    -1.2531
H     -3.6793    -0.9564     0.2397
H     -2.4648    -2.4767    -1.4170
H     -4.1819    -2.6699    -1.5765
H     -3.3169    -1.7159    -2.7705
H     -5.3590     0.6376    -0.3259
H     -5.8751    -0.8610    -1.2015
H     -5.0339     0.4394    -2.1223
68
{"conf": 33, "E": 246.92, "rms": -1.0, "geom": "OH", "total_charge": 0, "CA_charge": 1, "smiles": "C[C:1]#[3N:2]->[Mn+:3]1(<-[4C-:4]#[O+:5])(<-[5C-:6]#[O+:7])(<-[6H-:8])<-[1N@H:9]([CH2:10][CH2:11][P:12]([CH:13]([CH3:14])[CH3:15])[CH:16]([CH3:17])[CH3:18])[CH2:19][CH2:20][2P:21]->1([CH:22]([CH3:23])[CH3:24])[CH:25]([CH3:26])[CH3:27]", "smiles3D": "C([C:1]#[3N:2]->[Mn+:3]1(<-[4C-:4]#[O+:5])(<-[5C-:6]#[O+:7])(<-[6H-:8])<-[1N@@:9]([C:10]([C:11]([P:12]([C:13]([C:14]([H:37])([H:38])[H:39])([C:15]([H:40])([H:41])[H:42])[H:36])[C:16]([C:17]([H:44])([H:45])[H:46])([C:18]([H:47])([H:48])[H:49])[H:43])([H:34])[H:35])([H:32])[H:33])([H:31])[C:19]([H:50])([H:51])[C:20]([H:52])([H:53])[2P:21]->1([C:22]([C:23]([H:55])([H:56])[H:57])([C:24]([H:58])([H:59])[H:60])[H:54])[C:25]([C:26]([H:62])([H:63])[H:64])([C:27]([H:65])([H:66])[H:67])[H:61])([H:28])([H:29])[H:30]", "smiles3Dx": "C([C:1]#[3N:2]->[Mn+:3]1(<-[4C-:4]#[O+:5])(<-[5C-:6]#[O+:7])(<-[6H-:8])<-[1N@@:9]([C:10]([C:11]([P:12]([C:13]([C:14]([H:37])([H:38])[H:39])([C:15]([H:40])([H:41])[H:42])[H:36])[C:16]([C:17]([H:44])([H:45])[H:46])([C:18]([H:47])([H:48])[H:49])[H:43])([H:34])[H:35])([H:32])[H:33])([H:31])[C:19]([H:50])([H:51])[C:20]([H:52])([H:53])[2P:21]->1([C:22]([C:23]([H:55])([H:56])[H:57])([C:24]([H:58])([H:59])[H:60])[H:54])[C:25]([C:26]([H:62])([H:63])[H:64])([C:27]([H:65])([H:66])[H:67])[H:61])([H:28])([H:29])[H:30]", "dummies": []}
C     -0.7667     1.5503    -4.5887
C     -0.8809     1.2961    -3.1494
N     -0.7918     0.9359    -1.9906
Mn     0.0000     0.0000     0.0000
C     -1.3579     1.3741     1.3273
O     -1.9184     2.2212     2.0406
C      0.9696    -1.4022     1.6681
O      1.5541    -2.1235     2.4132
H     -1.2153    -1.2913    -0.3349
N      1.7954     1.5266    -0.0549
C      1.5921     2.7126     0.7438
C      1.8904     2.5042     2.2536
P      2.9468     1.0362     2.7113
C      2.2755     0.1423     4.2470
C      3.1092    -1.1003     4.5924
C      2.1165     1.0768     5.4604
C      4.8332     1.2796     2.5497
C      5.6194     0.8336     3.8005
C      5.1711     2.7372     2.2129
C      2.0901     1.8768    -1.4255
C      2.5095     0.6823    -2.3768
P      1.8249    -0.8386    -1.6322
C      1.2537    -1.9500    -3.0168
C     -0.0770    -2.5229    -2.6380
C      2.2173    -3.1455    -3.3796
C      3.2096    -1.5531    -0.6931
C      4.6737    -1.2446    -1.2247
C      3.0876    -3.0425    -0.4117
H     -0.0800     0.6952    -4.8088
H     -1.7772     1.4157    -5.0666
H     -0.2057     2.5385    -4.6595
H      2.5442     1.0960     0.2474
H      2.2460     3.5786     0.3927
H      0.5258     3.1020     0.5868
H      2.3026     3.3305     2.7077
H      0.8872     2.3360     2.8039
H      1.2612    -0.1768     3.9769
H      2.4617    -1.8919     5.0250
H      3.9244    -0.8700     5.3091
H      3.6054    -1.5229     3.6871
H      1.5881     2.0109     5.1844
H      3.0989     1.3670     5.8848
H      1.5171     0.5773     6.2514
H      5.1460     0.6400     1.7075
H      5.6371    -0.2772     3.8634
H      6.6694     1.1625     3.7780
H      5.1433     1.2360     4.7254
H      4.9280     3.4120     3.0641
H      6.2452     2.8376     1.9993
H      4.6100     3.0728     1.3169
H      2.9059     2.6593    -1.4581
H      1.1840     2.4187    -1.8961
H      2.0006     0.8446    -3.3626
H      3.5767     0.6591    -2.5660
H      1.1906    -1.3796    -3.9629
H     -0.0508    -3.0076    -1.6168
H     -0.4714    -3.2824    -3.3033
H     -0.8539    -1.7221    -2.6226
H      2.0267    -3.9881    -2.6822
H      3.2747    -2.8507    -3.3161
H      1.9832    -3.5075    -4.3934
H      3.1719    -1.0253     0.2693
H      5.4596    -1.7876    -0.6412
H      4.9102    -0.1852    -1.0414
H      4.7553    -1.4927    -2.2650
H      3.4574    -3.2785     0.6200
H      3.6369    -3.6732    -1.1138
H      2.0149    -3.3577    -0.4175
68
{"conf": 34, "E": 115.67, "rms": -1.0, "geom": "OH", "total_charge": 0, "CA_charge": 1, "smiles": "C[C:1]#[3N:2]->[Mn+:3]1(<-[4C-:4]#[O+:5])(<-[5C-:6]#[O+:7])(<-[6H-:8])<-[1N@H:9]([CH2:10][CH2:11][P:12]([CH:13]([CH3:14])[CH3:15])[CH:16]([CH3:17])[CH3:18])[CH2:19][CH2:20][2P:21]->1([CH:22]([CH3:23])[CH3:24])[CH:25]([CH3:26])[CH3:27]", "smiles3D": "C([C:1]#[3N:2]->[Mn+:3]1(<-[4C-:4]#[O+:5])(<-[5C-:6]#[O+:7])(<-[6H-:8])<-[1N@@:9]([C:10]([C:11]([P:12]([C:13]([C:14]([H:37])([H:38])[H:39])([C:15]([H:40])([H:41])[H:42])[H:36])[C:16]([C:17]([H:44])([H:45])[H:46])([C:18]([H:47])([H:48])[H:49])[H:43])([H:34])[H:35])([H:32])[H:33])([H:31])[C:19]([H:50])([H:51])[C:20]([H:52])([H:53])[2P:21]->1([C:22]([C:23]([H:55])([H:56])[H:57])([C:24]([H:58])([H:59])[H:60])[H:54])[C:25]([C:26]([H:62])([H:63])[H:64])([C:27]([H:65])([H:66])[H:67])[H:61])([H:28])([H:29])[H:30]", "smiles3Dx": "C([C:1]#[3N:2]->[Mn+:3]1(<-[4C-:4]#[O+:5])(<-[5C-:6]#[O+:7])(<-[6H-:8])<-[1N@@:9]([C:10]([C:11]([P:12]([C:13]([C:14]([H:37])([H:38])[H:39])([C:15]([H:40])([H:41])[H:42])[H:36])[C:16]([C:17]([H:44])([H:45])[H:46])([C:18]([H:47])([H:48])[H:49])[H:43])([H:34])[H:35])([H:32])[H:33])([H:31])[C:19]([H:50])([H:51])[C:20]([H:52])([H:53])[2P:21]->1([C:22]([C:23]([H:55])([H:56])[H:57])([C:24]([H:58])([H:59])[H:60])[H:54])[C:25]([C:26]([H:62])([H:63])[H:64])([C:27]([H:65])([H:66])[H:67])[H:61])([H:28])([H:29])[H:30]", "dummies": []}
C     -1.1440     0.1933    -4.8453
C     -0.8280     0.1207    -3.4198
N     -0.5514     0.0686    -2.2237
Mn     0.0000     0.0000     0.0000
C     -0.1985    -2.2841    -0.0235
O     -0.3055    -3.4865    -0.0314
C      0.5805    -0.1133     2.2134
O      0.8856    -0.1752     3.3777
H      1.7754    -0.1070    -0.4635
N     -2.1972     0.3914     0.6210
C     -3.0615    -0.3580    -0.2069
C     -4.4922    -0.5753     0.3599
P     -4.5148    -0.9028     2.2115
C     -4.9503    -2.7212     2.4334
C     -3.7803    -3.5900     1.9670
C     -6.2477    -3.1202     1.7287
C     -5.9906     0.0821     2.8369
C     -6.4002    -0.3884     4.2361
C     -5.6366     1.5724     2.8733
C     -2.5500     1.7982     0.7484
C     -1.7618     2.8682    -0.0669
P      0.0043     2.5966     0.0180
C      0.6719     3.3636    -1.4760
C      2.1881     3.1561    -1.5580
C      0.3406     4.8642    -1.5397
C      0.6600     3.4609     1.4709
C      2.0683     2.9254     1.8108
C     -0.2683     3.3036     2.6847
H     -1.7178    -0.7103    -5.1474
H     -0.2047     0.2434    -5.4295
H     -1.7433     1.1076    -5.0436
H     -2.2283     0.0297     1.4535
H     -3.1407     0.1408    -1.1992
H     -2.6069    -1.3538    -0.3647
H     -5.1210     0.3102     0.1423
H     -4.9629    -1.4158    -0.1784
H     -5.0778    -2.8989     3.5230
H     -3.9889    -4.6592     2.1851
H     -2.8518    -3.2958     2.5051
H     -3.6150    -3.4691     0.8740
H     -6.6003    -4.1023     2.1163
H     -6.0963    -3.2224     0.6305
H     -7.0542    -2.3746     1.9088
H     -6.8467    -0.0583     2.1435
H     -5.5343    -0.3711     4.9296
H     -7.2005     0.2685     4.6470
H     -6.8111    -1.4146     4.1947
H     -4.7086     1.7456     3.4592
H     -6.4564     2.1580     3.3326
H     -5.4913     1.9596     1.8497
H     -3.6207     1.9381     0.4665
H     -2.4737     2.0674     1.8282
H     -1.9982     3.8846     0.3211
H     -2.0834     2.8033    -1.1284
H      0.2044     2.8674    -2.3544
H      2.5456     3.4405    -2.5710
H      2.4505     2.0907    -1.3869
H      2.7213     3.7935    -0.8218
H     -0.7543     5.0381    -1.4464
H      0.8752     5.4438    -0.7602
H      0.6576     5.2666    -2.5259
H      0.7402     4.5435     1.2469
H      2.8436     3.6237     1.4243
H      2.2308     2.8468     2.9089
H      2.2571     1.9181     1.3729
H     -0.4649     2.2342     2.9085
H     -1.2196     3.8494     2.5237
H      0.2013     3.7616     3.5851
68
{"conf": 35, "E": 127.39, "rms": -1.0, "geom": "OH", "total_charge": 0, "CA_charge": 1, "smiles": "C[C:1]#[3N:2]->[Mn+:3]1(<-[4C-:4]#[O+:5])(<-[5C-:6]#[O+:7])(<-[6H-:8])<-[1N@H:9]([CH2:10][CH2:11][P:12]([CH:13]([CH3:14])[CH3:15])[CH:16]([CH3:17])[CH3:18])[CH2:19][CH2:20][2P:21]->1([CH:22]([CH3:23])[CH3:24])[CH:25]([CH3:26])[CH3:27]", "smiles3D": "C([C:1]#[3N:2]->[Mn+:3]1(<-[4C-:4]#[O+:5])(<-[5C-:6]#[O+:7])(<-[6H-:8])<-[1N@@:9]([C:10]([C:11]([P:12]([C:13]([C:14]([H:37])([H:38])[H:39])([C:15]([H:40])([H:41])[H:42])[H:36])[C:16]([C:17]([H:44])([H:45])[H:46])([C:18]([H:47])([H:48])[H:49])[H:43])([H:34])[H:35])([H:32])[H:33])([H:31])[C:19]([H:50])([H:51])[C:20]([H:52])([H:53])[2P:21]->1([C:22]([C:23]([H:55])([H:56])[H:57])([C:24]([H:58])([H:59])[H:60])[H:54])[C:25]([C:26]([H:62])([H:63])[H:64])([C:27]([H:65])([H:66])[H:67])[H:61])([H:28])([H:29])[H:30]", "smiles3Dx": "C([C:1]#[3N:2]->[Mn+:3]1(<-[4C-:4]#[O+:5])(<-[5C-:6]#[O+:7])(<-[6H-:8])<-[1N@@:9]([C:10]([C:11]([P:12]([C:13]([C:14]([H:37])([H:38])[H:39])([C:15]([H:40])([H:41])[H:42])[H:36])[C:16]([C:17]([H:44])([H:45])[H:46])([C:18]([H:47])([H:48])[H:49])[H:43])([H:34])[H:35])([H:32])[H:33])([H:31])[C:19]([H:50])([H:51])[C:20]([H:52])([H:53])[2P:21]->1([C:22]([C:23]([H:55])([H:56])[H:57])([C:24]([H:58])([H:59])[H:60])[H:54])[C:25]([C:26]([H:62])([H:63])[H:64])([C:27]([H:65])([H:66])[H:67])[H:61])([H:28])([H:29])[H:30]", "dummies": []}
C     -4.3899    -1.1136     2.0864
C     -3.0962    -0.7974     1.4898
N     -2.0107    -0.5286     0.9748
Mn     0.0000     0.0000     0.0000
C      0.8610     0.2816     2.0994
O      1.2977     0.4227     3.2147
C      2.0734     0.5228    -0.8153
O      3.1793     0.7878    -1.2184
H      0.4364    -1.7829    -0.0352
N     -0.7110     2.1563    -0.3436
C     -0.4324     2.9018     0.8066
C     -0.6785     4.4116     0.6336
P      0.4891     5.5164     1.6098
C      2.2484     5.0738     1.0937
C      3.2422     6.0019     1.7974
C      2.3998     5.2027    -0.4255
C      0.3239     5.1396     3.4575
C      0.9163     3.7869     3.8777
C     -1.1364     5.2475     3.8859
C     -2.0856     2.1434    -0.7477
C     -2.4922     1.2119    -1.9527
P     -1.2220    -0.0147    -2.3185
C     -2.1005    -1.5640    -2.6206
C     -3.1234    -1.4339    -3.7600
C     -1.0976    -2.6776    -2.9389
C     -0.3652     0.4311    -3.8596
C      1.1481     0.2191    -3.7226
C     -0.6397     1.8810    -4.2897
H     -4.3101    -2.0192     2.7115
H     -4.7261    -0.2634     2.7060
H     -5.1289    -1.2807     1.2842
H     -0.2107     2.4801    -1.0360
H     -1.0628     2.5176     1.6479
H      0.6369     2.7458     1.0587
H     -1.7203     4.6618     0.9312
H     -0.5658     4.6883    -0.4345
H      2.4876     4.0202     1.3682
H      3.0693     7.0602     1.5145
H      4.2877     5.7224     1.5265
H      3.1417     5.8939     2.9061
H      2.0643     6.2073    -0.7741
H      1.7954     4.4344    -0.9315
H      3.4548     5.0570    -0.7341
H      0.9033     5.9237     3.9990
H      0.8665     3.6799     4.9865
H      0.3372     2.9510     3.4434
H      1.9882     3.6977     3.5639
H     -1.5425     6.2376     3.6015
H     -1.7395     4.4541     3.4066
H     -1.2196     5.1535     4.9934
H     -2.3920     3.1884    -1.0153
H     -2.6974     1.8409     0.1275
H     -3.4225     0.6592    -1.6749
H     -2.7092     1.8439    -2.8353
H     -2.6461    -1.8350    -1.6914
H     -2.6433    -1.2386    -4.7346
H     -3.6908    -2.3812    -3.8685
H     -3.8546    -0.6190    -3.5534
H     -1.6359    -3.6545    -3.0396
H     -0.3613    -2.7797    -2.1166
H     -0.5543    -2.4688    -3.8853
H     -0.7286    -0.2319    -4.6675
H      1.6046     1.0948    -3.2130
H      1.6080     0.1684    -4.7382
H      1.3792    -0.7392    -3.1967
H     -1.6644     1.9690    -4.7117
H      0.0554     2.1791    -5.1034
H     -0.4889     2.5980    -3.4496
68
{"conf": 36, "E": 104.27, "rms": -1.0, "geom": "OH", "total_charge": 0, "CA_charge": 1, "smiles": "C[C:1]#[3N:2]->[Mn+:3]1(<-[4C-:4]#[O+:5])(<-[5C-:6]#[O+:7])(<-[6H-:8])<-[1N@H:9]([CH2:10][CH2:11][P:12]([CH:13]([CH3:14])[CH3:15])[CH:16]([CH3:17])[CH3:18])[CH2:19][CH2:20][2P:21]->1([CH:22]([CH3:23])[CH3:24])[CH:25]([CH3:26])[CH3:27]", "smiles3D": "C([C:1]#[3N:2]->[Mn+:3]1(<-[4C-:4]#[O+:5])(<-[5C-:6]#[O+:7])(<-[6H-:8])<-[1N@@:9]([C:10]([C:11]([P:12]([C:13]([C:14]([H:37])([H:38])[H:39])([C:15]([H:40])([H:41])[H:42])[H:36])[C:16]([C:17]([H:44])([H:45])[H:46])([C:18]([H:47])([H:48])[H:49])[H:43])([H:34])[H:35])([H:32])[H:33])([H:31])[C:19]([H:50])([H:51])[C:20]([H:52])([H:53])[2P:21]->1([C:22]([C:23]([H:55])([H:56])[H:57])([C:24]([H:58])([H:59])[H:60])[H:54])[C:25]([C:26]([H:62])([H:63])[H:64])([C:27]([H:65])([H:66])[H:67])[H:61])([H:28])([H:29])[H:30]", "smiles3Dx": "C([C:1]#[3N:2]->[Mn+:3]1(<-[4C-:4]#[O+:5])(<-[5C-:6]#[O+:7])(<-[6H-:8])<-[1N@@:9]([C:10]([C:11]([P:12]([C:13]([C:14]([H:37])([H:38])[H:39])([C:15]([H:40])([H:41])[H:42])[H:36])[C:16]([C:17]([H:44])([H:45])[H:46])([C:18]([H:47])([H:48])[H:49])[H:43])([H:34])[H:35])([H:32])[H:33])([H:31])[C:19]([H:50])([H:51])[C:20]([H:52])([H:53])[2P:21]->1([C:22]([C:23]([H:55])([H:56])[H:57])([C:24]([H:58])([H:59])[H:60])[H:54])[C:25]([C:26]([H:62])([H:63])[H:64])([C:27]([H:65])([H:66])[H:67])[H:61])([H:28])([H:29])[H:30]", "dummies": []}
C      3.6851    -0.1996     3.3479
C      2.6039    -0.1449     2.3660
N      1.6944    -0.0947     1.5416
Mn     0.0000     0.0000     0.0000
C      0.4383    -2.1655    -0.6012
O      0.6729    -3.3051    -0.9183
C     -1.7096     0.0579    -1.5213
O     -2.6097     0.0871    -2.3232
H     -1.1913    -0.5291     1.2972
N      1.4249     0.8909    -1.5955
C      2.7439     0.4993    -1.2987
C      3.6257     0.3447    -2.5492
P      5.3545    -0.1970    -2.0755
C      6.3580    -0.2210    -3.6712
C      5.4925    -0.3790    -4.9278
C      7.1840     1.0630    -3.7584
C      5.1965    -1.9864    -1.5027
C      4.7536    -2.9373    -2.6177
C      6.5206    -2.4498    -0.8945
C      1.2254     2.3100    -1.7350
C      1.1039     3.1227    -0.4131
P     -0.3211     2.5350     0.5029
C     -1.7820     3.2770    -0.2596
C     -3.0415     2.8738     0.5158
C     -1.6776     4.8104    -0.3345
C     -0.2284     3.0848     2.2240
C      1.2028     3.4554     2.6328
C     -0.7580     1.9797     3.1445
H      4.6313    -0.4822     2.8427
H      3.8012     0.7967     3.8214
H      3.4395    -0.9520     4.1255
H      1.1784     0.5010    -2.3877
H      3.2220     1.2280    -0.6102
H      2.6955    -0.4788    -0.7842
H      3.7004     1.3188    -3.0730
H      3.1694    -0.3902    -3.2422
H      7.0675    -1.0746    -3.6241
H      6.1457    -0.4996    -5.8172
H      4.8463    -1.2745    -4.8610
H      4.8523     0.5144    -5.0878
H      6.5213     1.9519    -3.8045
H      7.8454     1.1522    -2.8690
H      7.8233     1.0460    -4.6668
H      4.4305    -2.0175    -0.6993
H      5.5381    -3.0225    -3.4007
H      4.5747    -3.9515    -2.2000
H      3.8040    -2.5928    -3.0762
H      6.8066    -1.7801    -0.0563
H      7.3334    -2.4401    -1.6532
H      6.4172    -3.4820    -0.4945
H      0.2923     2.4679    -2.3230
H      2.0623     2.7447    -2.3257
H      2.0202     2.9699     0.1838
H      0.9989     4.2003    -0.6398
H     -1.8706     2.8857    -1.2948
H     -3.1012     1.7685     0.6099
H     -3.9451     3.2172    -0.0305
H     -3.0550     3.3289     1.5281
H     -2.6534     5.2425    -0.6441
H     -1.3910     5.2647     0.6333
H     -0.9478     5.1138    -1.1106
H     -0.8678     3.9779     2.3536
H      1.2264     3.7453     3.7058
H      1.8935     2.5999     2.4957
H      1.5581     4.3321     2.0490
H     -0.1331     1.0660     3.0786
H     -0.7614     2.3306     4.1996
H     -1.8024     1.7161     2.8762
68
{"conf": 37, "E": 228.99, "rms": -1.0, "geom": "OH", "total_charge": 0, "CA_charge": 1, "smiles": "C[C:1]#[3N:2]->[Mn+:3]1(<-[4C-:4]#[O+:5])(<-[5C-:6]#[O+:7])(<-[6H-:8])<-[1N@H:9]([CH2:10][CH2:11][P:12]([CH:13]([CH3:14])[CH3:15])[CH:16]([CH3:17])[CH3:18])[CH2:19][CH2:20][2P:21]->1([CH:22]([CH3:23])[CH3:24])[CH:25]([CH3:26])[CH3:27]", "smiles3D": "C([C:1]#[3N:2]->[Mn+:3]1(<-[4C-:4]#[O+:5])(<-[5C-:6]#[O+:7])(<-[6H-:8])<-[1N@@:9]([C:10]([C:11]([P:12]([C:13]([C:14]([H:37])([H:38])[H:39])([C:15]([H:40])([H:41])[H:42])[H:36])[C:16]([C:17]([H:44])([H:45])[H:46])([C:18]([H:47])([H:48])[H:49])[H:43])([H:34])[H:35])([H:32])[H:33])([H:31])[C:19]([H:50])([H:51])[C:20]([H:52])([H:53])[2P:21]->1([C:22]([C:23]([H:55])([H:56])[H:57])([C:24]([H:58])([H:59])[H:60])[H:54])[C:25]([C:26]([H:62])([H:63])[H:64])([C:27]([H:65])([H:66])[H:67])[H:61])([H:28])([H:29])[H:30]", "smiles3Dx": "C([C:1]#[3N:2]->[Mn+:3]1(<-[4C-:4]#[O+:5])(<-[5C-:6]#[O+:7])(<-[6H-:8])<-[1N@@:9]([C:10]([C:11]([P:12]([C:13]([C:14]([H:37])([H:38])[H:39])([C:15]([H:40])([H:41])[H:42])[H:36])[C:16]([C:17]([H:44])([H:45])[H:46])([C:18]([H:47])([H:48])[H:49])[H:43])([H:34])[H:35])([H:32])[H:33])([H:31])[C:19]([H:50])([H:51])[C:20]([H:52])([H:53])[2P:21]->1([C:22]([C:23]([H:55])([H:56])[H:57])([C:24]([H:58])([H:59])[H:60])[H:54])[C:25]([C:26]([H:62])([H:63])[H:64])([C:27]([H:65])([H:66])[H:67])[H:61])([H:28])([H:29])[H:30]", "dummies": []}
C      1.0039     0.2539     4.5908
C      0.8159    -0.3591     3.2863
N      0.5296    -0.4317     2.0896
Mn     0.0000     0.0000     0.0000
C      1.3445     1.7475     0.4455
O      2.0253     2.7023     0.8693
C     -0.6613     0.5280    -2.1784
O     -1.1130     0.7751    -3.2509
H      1.3439    -1.0903    -0.5271
N     -1.9727     0.9609     0.8114
C     -1.7873     2.3769     1.0474
C     -2.1989     3.1900    -0.1926
P     -2.0033     5.0657     0.0117
C     -0.1850     5.5848    -0.0423
C      0.4043     5.6651     1.3725
C      0.6545     4.7344    -1.0053
C     -2.9950     5.9812    -1.3111
C     -4.2570     6.6110    -0.6819
C     -2.1781     7.0577    -2.0486
C     -2.3417     0.2734     2.0166
C     -2.4851    -1.3168     1.8886
P     -1.8877    -1.8870     0.2666
C     -3.1874    -1.5779    -0.9866
C     -4.6068    -1.3994    -0.3940
C     -3.2000    -2.6171    -2.0805
C     -1.2984    -3.5761     0.3187
C     -0.3747    -3.8573    -0.9044
C     -0.4609    -3.8434     1.6047
H      2.0406     0.6525     4.6192
H      0.7892    -0.2941     5.5449
H      0.3782     1.2008     4.5747
H     -2.5951     0.7662     0.0982
H     -0.7441     2.6729     1.3342
H     -2.4108     2.6652     1.9376
H     -3.3137     3.0144    -0.4048
H     -1.7258     2.8507    -1.0787
H     -0.1364     6.6300    -0.3989
H     -0.3566     5.9625     2.1186
H      0.8275     4.7132     1.7048
H      1.2148     6.4279     1.4056
H      0.6158     5.1708    -2.0213
H      0.3010     3.6961    -1.0597
H      1.7164     4.7319    -0.7028
H     -3.3208     5.2340    -2.0664
H     -4.6681     7.4532    -1.2915
H     -4.0266     7.0108     0.3218
H     -5.0582     5.8494    -0.5720
H     -2.8095     7.6643    -2.7380
H     -1.3863     6.5851    -2.6637
H     -1.7244     7.7692    -1.3384
H     -3.3552     0.6803     2.2577
H     -1.7146     0.4730     2.9234
H     -3.5580    -1.6411     2.0277
H     -1.9055    -1.7407     2.7062
H     -2.9598    -0.6087    -1.4734
H     -5.1414    -2.3636    -0.2433
H     -4.6950    -0.7442     0.4993
H     -5.2159    -0.8276    -1.1375
H     -4.1223    -2.5827    -2.7008
H     -2.3643    -2.4410    -2.7801
H     -3.1654    -3.6545    -1.7063
H     -2.1657    -4.2610     0.3071
H     -0.9207    -3.7948    -1.8682
H      0.1058    -4.8682    -0.8602
H      0.4103    -3.1015    -0.9591
H      0.3872    -3.1656     1.6098
H     -0.1003    -4.9040     1.6475
H     -1.0479    -3.6877     2.5224
68
{"conf": 38, "E": 218.48, "rms": -1.0, "geom": "OH", "total_charge": 0, "CA_charge": 1, "smiles": "C[C:1]#[3N:2]->[Mn+:3]1(<-[4C-:4]#[O+:5])(<-[5C-:6]#[O+:7])(<-[6H-:8])<-[1N@H:9]([CH2:10][CH2:11][P:12]([CH:13]([CH3:14])[CH3:15])[CH:16]([CH3:17])[CH3:18])[CH2:19][CH2:20][2P:21]->1([CH:22]([CH3:23])[CH3:24])[CH:25]([CH3:26])[CH3:27]", "smiles3D": "C([C:1]#[3N:2]->[Mn+:3]1(<-[4C-:4]#[O+:5])(<-[5C-:6]#[O+:7])(<-[6H-:8])<-[1N@@:9]([C:10]([C:11]([P:12]([C:13]([C:14]([H:37])([H:38])[H:39])([C:15]([H:40])([H:41])[H:42])[H:36])[C:16]([C:17]([H:44])([H:45])[H:46])([C:18]([H:47])([H:48])[H:49])[H:43])([H:34])[H:35])([H:32])[H:33])([H:31])[C:19]([H:50])([H:51])[C:20]([H:52])([H:53])[2P:21]->1([C:22]([C:23]([H:55])([H:56])[H:57])([C:24]([H:58])([H:59])[H:60])[H:54])[C:25]([C:26]([H:62])([H:63])[H:64])([C:27]([H:65])([H:66])[H:67])[H:61])([H:28])([H:29])[H:30]", "smiles3Dx": "C([C:1]#[3N:2]->[Mn+:3]1(<-[4C-:4]#[O+:5])(<-[5C-:6]#[O+:7])(<-[6H-:8])<-[1N@@:9]([C:10]([C:11]([P:12]([C:13]([C:14]([H:37])([H:38])[H:39])([C:15]([H:40])([H:41])[H:42])[H:36])[C:16]([C:17]([H:44])([H:45])[H:46])([C:18]([H:47])([H:48])[H:49])[H:43])([H:34])[H:35])([H:32])[H:33])([H:31])[C:19]([H:50])([H:51])[C:20]([H:52])([H:53])[2P:21]->1([C:22]([C:23]([H:55])([H:56])[H:57])([C:24]([H:58])([H:59])[H:60])[H:54])[C:25]([C:26]([H:62])([H:63])[H:64])([C:27]([H:65])([H:66])[H:67])[H:61])([H:28])([H:29])[H:30]", "dummies": []}
C     -0.6085    -1.8731     4.3668
C     -0.8656    -1.2645     3.0535
N     -0.7105    -0.8269     1.9326
Mn     0.0000     0.0000     0.0000
C      1.3444    -1.8015     0.0507
O      2.0469    -2.7706     0.2135
C      0.9510     0.7526    -1.9063
O      1.4323     1.3445    -2.8621
H     -1.3421    -0.7814    -0.8430
N      1.2992     1.5339     1.1436
C      2.5722     0.9492     1.4452
C      3.0211     0.6280     2.8484
P      4.5066    -0.5656     3.0618
C      4.9614    -0.7224     4.8728
C      3.7064    -0.7319     5.7605
C      5.9505     0.3576     5.3096
C      5.9870    -0.1112     1.9936
C      5.7659    -0.5533     0.5399
C      6.3800     1.3714     2.0707
C      0.5503     1.9434     2.3276
C     -0.7778     2.6924     1.9855
P     -1.4689     2.2114     0.4043
C     -3.2458     1.9936     0.5403
C     -3.8437     2.7209     1.8095
C     -3.9860     2.4780    -0.7070
C     -0.9657     3.4612    -0.7725
C     -1.3624     3.0288    -2.2086
C     -1.5212     4.8375    -0.3990
H      0.5173    -1.9837     4.3476
H     -0.8284    -1.2600     5.3187
H     -0.9863    -2.9220     4.4732
H      1.3245     2.2489     0.5581
H      2.7528     0.0116     0.8223
H      3.3316     1.7286     1.0377
H      2.1970     0.1418     3.4219
H      3.2765     1.5666     3.4566
H      5.4613    -1.6942     4.9609
H      3.9728    -0.6598     6.8304
H      3.0453     0.1301     5.5390
H      3.1290    -1.6721     5.6090
H      6.9280     0.2154     4.8156
H      6.1416     0.2902     6.3882
H      5.5622     1.3634     5.0811
H      6.8145    -0.7104     2.4008
H      5.1167    -1.4498     0.4796
H      6.7437    -0.8195     0.0779
H      5.2937     0.2551    -0.0470
H      6.8837     1.6085     3.0211
H      5.5036     2.0183     1.9613
H      7.1027     1.6276     1.2749
H      1.2163     2.6602     2.8622
H      0.2938     1.1664     3.0589
H     -1.4514     2.5358     2.8078
H     -0.5863     3.8373     1.9555
H     -3.5029     0.9514     0.6635
H     -3.8659     2.0443     2.6474
H     -3.2998     3.6250     2.0743
H     -4.8984     3.0472     1.6374
H     -3.8698     3.5651    -0.8949
H     -3.6805     1.9014    -1.5839
H     -5.0881     2.3214    -0.6456
H      0.1235     3.5414    -0.7818
H     -0.5615     3.3160    -2.9113
H     -2.2920     3.5212    -2.5720
H     -1.4782     1.9524    -2.2949
H     -0.6799     5.5229    -0.1278
H     -2.2292     4.8809     0.4232
H     -2.0048     5.3625    -1.2666
68
{"conf": 39, "E": 115.82, "rms": -1.0, "geom": "OH", "total_charge": 0, "CA_charge": 1, "smiles": "C[C:1]#[3N:2]->[Mn+:3]1(<-[4C-:4]#[O+:5])(<-[5C-:6]#[O+:7])(<-[6H-:8])<-[1N@H:9]([CH2:10][CH2:11][P:12]([CH:13]([CH3:14])[CH3:15])[CH:16]([CH3:17])[CH3:18])[CH2:19][CH2:20][2P:21]->1([CH:22]([CH3:23])[CH3:24])[CH:25]([CH3:26])[CH3:27]", "smiles3D": "C([C:1]#[3N:2]->[Mn+:3]1(<-[4C-:4]#[O+:5])(<-[5C-:6]#[O+:7])(<-[6H-:8])<-[1N@@:9]([C:10]([C:11]([P:12]([C:13]([C:14]([H:37])([H:38])[H:39])([C:15]([H:40])([H:41])[H:42])[H:36])[C:16]([C:17]([H:44])([H:45])[H:46])([C:18]([H:47])([H:48])[H:49])[H:43])([H:34])[H:35])([H:32])[H:33])([H:31])[C:19]([H:50])([H:51])[C:20]([H:52])([H:53])[2P:21]->1([C:22]([C:23]([H:55])([H:56])[H:57])([C:24]([H:58])([H:59])[H:60])[H:54])[C:25]([C:26]([H:62])([H:63])[H:64])([C:27]([H:65])([H:66])[H:67])[H:61])([H:28])([H:29])[H:30]", "smiles3Dx": "C([C:1]#[3N:2]->[Mn+:3]1(<-[4C-:4]#[O+:5])(<-[5C-:6]#[O+:7])(<-[6H-:8])<-[1N@@:9]([C:10]([C:11]([P:12]([C:13]([C:14]([H:37])([H:38])[H:39])([C:15]([H:40])([H:41])[H:42])[H:36])[C:16]([C:17]([H:44])([H:45])[H:46])([C:18]([H:47])([H:48])[H:49])[H:43])([H:34])[H:35])([H:32])[H:33])([H:31])[C:19]([H:50])([H:51])[C:20]([H:52])([H:53])[2P:21]->1([C:22]([C:23]([H:55])([H:56])[H:57])([C:24]([H:58])([H:59])[H:60])[H:54])[C:25]([C:26]([H:62])([H:63])[H:64])([C:27]([H:65])([H:66])[H:67])[H:61])([H:28])([H:29])[H:30]", "dummies": []}
C      0.3574     4.7636    -1.4259
C      0.2333     3.3681    -1.0111
N      0.1361     2.1890    -0.6748
Mn     0.0000     0.0000     0.0000
C      0.8149     0.7182     2.0180
O      1.2521     1.1145     3.0672
C     -0.0976    -2.0925     0.9268
O     -0.1474    -3.1899     1.4226
H     -1.7458     0.2844     0.4937
N      2.1033    -0.4725    -0.8449
C      2.6807     0.7240    -1.3088
C      4.1997     0.6597    -1.5753
P      4.6798     1.8683    -2.9378
C      6.3933     2.4760    -2.4637
C      7.4219     1.3431    -2.4363
C      6.8342     3.6005    -3.4038
C      4.8581     0.9547    -4.5819
C      3.6349     1.2467    -5.4481
C      5.0598    -0.5574    -4.4300
C      1.9789    -1.5259    -1.8100
C      1.0179    -1.2808    -3.0131
P     -0.6339    -0.9318    -2.3983
C     -1.6078    -2.4538    -2.4624
C     -0.7835    -3.7087    -2.1399
C     -2.7895    -2.3412    -1.4952
C     -1.4522     0.1378    -3.6101
C     -0.9271    -0.1158    -5.0395
C     -1.2874     1.6073    -3.2511
H      0.8374     5.3461    -0.6160
H     -0.6521     5.1741    -1.6331
H      0.9831     4.8194    -2.3445
H      2.6091    -0.7765    -0.1419
H      2.5191     1.4956    -0.5300
H      2.1578     1.0682    -2.2251
H      4.7342     0.9536    -0.6414
H      4.5513    -0.3546    -1.8178
H      6.3193     2.8982    -1.4357
H      7.1140     0.5582    -1.7155
H      7.5445     0.8926    -3.4392
H      8.4053     1.7385    -2.1114
H      7.7677     4.0674    -3.0203
H      7.0231     3.2113    -4.4299
H      6.0494     4.3847    -3.4524
H      5.7424     1.3692    -5.1081
H      3.5135     2.3457    -5.5804
H      3.7521     0.7840    -6.4501
H      2.7132     0.8476    -4.9733
H      5.2751    -1.0008    -5.4208
H      4.1447    -1.0346    -4.0363
H      5.9149    -0.7778    -3.7678
H      2.9812    -1.7759    -2.2136
H      1.6208    -2.4223    -1.2675
H      1.0061    -2.1697    -3.6703
H      1.3825    -0.4240    -3.5946
H     -2.0106    -2.5671    -3.4932
H     -0.2995    -3.6445    -1.1565
H     -0.0267    -3.9170    -2.9190
H     -1.4515    -4.5934    -2.1263
H     -3.4346    -3.2420    -1.5726
H     -2.4371    -2.2445    -0.4505
H     -3.4106    -1.4584    -1.7421
H     -2.5390    -0.1018    -3.5985
H      0.0665     0.3637    -5.1997
H     -0.8569    -1.2085    -5.2524
H     -1.6327     0.3246    -5.7688
H     -1.7913     2.2426    -4.0126
H     -1.7773     1.8050    -2.2771
H     -0.2068     1.8808    -3.2345
68
{"conf": 40, "E": 112.2, "rms": -1.0, "geom": "OH", "total_charge": 0, "CA_charge": 1, "smiles": "C[C:1]#[3N:2]->[Mn+:3]1(<-[4C-:4]#[O+:5])(<-[5C-:6]#[O+:7])(<-[6H-:8])<-[1N@H:9]([CH2:10][CH2:11][P:12]([CH:13]([CH3:14])[CH3:15])[CH:16]([CH3:17])[CH3:18])[CH2:19][CH2:20][2P:21]->1([CH:22]([CH3:23])[CH3:24])[CH:25]([CH3:26])[CH3:27]", "smiles3D": "C([C:1]#[3N:2]->[Mn+:3]1(<-[4C-:4]#[O+:5])(<-[5C-:6]#[O+:7])(<-[6H-:8])<-[1N@@:9]([C:10]([C:11]([P:12]([C:13]([C:14]([H:37])([H:38])[H:39])([C:15]([H:40])([H:41])[H:42])[H:36])[C:16]([C:17]([H:44])([H:45])[H:46])([C:18]([H:47])([H:48])[H:49])[H:43])([H:34])[H:35])([H:32])[H:33])([H:31])[C:19]([H:50])([H:51])[C:20]([H:52])([H:53])[2P:21]->1([C:22]([C:23]([H:55])([H:56])[H:57])([C:24]([H:58])([H:59])[H:60])[H:54])[C:25]([C:26]([H:62])([H:63])[H:64])([C:27]([H:65])([H:66])[H:67])[H:61])([H:28])([H:29])[H:30]", "smiles3Dx": "C([C:1]#[3N:2]->[Mn+:3]1(<-[4C-:4]#[O+:5])(<-[5C-:6]#[O+:7])(<-[6H-:8])<-[1N@@:9]([C:10]([C:11]([P:12]([C:13]([C:14]([H:37])([H:38])[H:39])([C:15]([H:40])([H:41])[H:42])[H:36])[C:16]([C:17]([H:44])([H:45])[H:46])([C:18]([H:47])([H:48])[H:49])[H:43])([H:34])[H:35])([H:32])[H:33])([H:31])[C:19]([H:50])([H:51])[C:20]([H:52])([H:53])[2P:21]->1([C:22]([C:23]([H:55])([H:56])[H:57])([C:24]([H:58])([H:59])[H:60])[H:54])[C:25]([C:26]([H:62])([H:63])[H:64])([C:27]([H:65])([H:66])[H:67])[H:61])([H:28])([H:29])[H:30]", "dummies": []}
C      1.6353     3.4960     3.1575
C      1.1600     2.4654     2.2324
N      0.7591     1.6039     1.4528
Mn     0.0000     0.0000     0.0000
C      1.0527     1.0259    -1.7587
O      1.6048     1.5605    -2.6882
C     -0.7248    -1.6224    -1.4377
O     -1.1127    -2.4799    -2.1952
H      1.4933    -1.0140     0.3607
N     -2.0335     1.0792    -0.2319
C     -1.9717     2.2557    -1.0006
C     -1.0893     3.3778    -0.4333
P     -1.1814     4.9703    -1.4282
C     -0.8065     4.4743    -3.2091
C     -2.0471     4.0815    -4.0183
C     -0.0455     5.5975    -3.9080
C     -2.9526     5.5926    -1.3106
C     -3.0666     6.9581    -1.9915
C     -3.3696     5.7191     0.1596
C     -2.6137     1.2155     1.0624
C     -2.9156    -0.1481     1.7497
P     -1.3924    -1.0726     1.9380
C     -0.7650    -0.6846     3.5904
C      0.7277    -1.0233     3.6948
C     -1.5421    -1.3843     4.7105
C     -1.7889    -2.8250     1.6991
C     -0.5942    -3.7111     2.0440
C     -3.0299    -3.2773     2.4828
H      2.7218     3.3533     3.3395
H      1.0836     3.4201     4.1196
H      1.4581     4.4969     2.7107
H     -2.5642     0.4983    -0.7059
H     -1.5779     1.9781    -1.9996
H     -3.0050     2.6493    -1.1383
H     -1.3632     3.6271     0.6049
H     -0.0316     3.0633    -0.4538
H     -0.1312     3.5972    -3.1643
H     -1.7420     3.5673    -4.9546
H     -2.6451     4.9660    -4.3075
H     -2.7010     3.3890    -3.4573
H      0.2529     5.2785    -4.9296
H      0.8717     5.8466    -3.3409
H     -0.6653     6.5103    -3.9917
H     -3.6368     4.8846    -1.8109
H     -2.3534     7.6813    -1.5439
H     -2.8480     6.8767    -3.0737
H     -4.0958     7.3661    -1.8887
H     -3.4433     4.7196     0.6275
H     -4.3727     6.1922     0.2388
H     -2.6455     6.3366     0.7265
H     -1.9241     1.7818     1.7164
H     -3.5669     1.7892     0.9859
H     -3.3820     0.0219     2.7468
H     -3.6150    -0.7194     1.1061
H     -0.8752     0.4151     3.7319
H      1.1427    -0.5688     4.6249
H      1.3029    -0.6114     2.8372
H      0.9065    -2.1177     3.7459
H     -2.6376    -1.2484     4.5907
H     -1.2893    -2.4602     4.7745
H     -1.2546    -0.9238     5.6887
H     -2.0118    -2.9644     0.6181
H      0.3383    -3.2896     1.6136
H     -0.7536    -4.7239     1.6108
H     -0.4714    -3.8337     3.1371
H     -3.9068    -2.6160     2.3107
H     -2.8552    -3.3751     3.5705
H     -3.3362    -4.2902     2.1234
