# Supplementary material for: MACE: Automated Assessment of Stereochemistry of Transition Metal Complexes and Its Applications in Computational Catalysis
Source: J Chem Theory Comput. 2024 Feb 16;20(5):2313–20. doi: 10.1021/acs.jctc.3c01313 (PMC10938507; doi:10.1021/acs.jctc.3c01313)
Supplement: Supplementary file 3 — ct3c01313_si_003.zip [file ct3c01313_si_003.zip › structures/screening/mace_MeCN/Mn_PNhP_iPr_bi_2.xyz]

68
{"conf": 0, "E": 122.73, "rms": -1.0, "geom": "OH", "total_charge": 0, "CA_charge": 1, "smiles": "C[C:1]#[5N:2]->[Mn+:3]1(<-[3H-:4])(<-[4C-:5]#[O+:6])(<-[6C-:7]#[O+:8])<-[1N@H:9]([CH2:10][CH2:11][P:12]([CH:13]([CH3:14])[CH3:15])[CH:16]([CH3:17])[CH3:18])[CH2:19][CH2:20][2P:21]->1([CH:22]([CH3:23])[CH3:24])[CH:25]([CH3:26])[CH3:27]", "smiles3D": "C([C:1]#[5N:2]->[Mn+:3]1(<-[3H-:4])(<-[4C-:5]#[O+:6])(<-[6C-:7]#[O+:8])<-[1N@@:9]([C:10]([C:11]([P:12]([C:13]([C:14]([H:37])([H:38])[H:39])([C:15]([H:40])([H:41])[H:42])[H:36])[C:16]([C:17]([H:44])([H:45])[H:46])([C:18]([H:47])([H:48])[H:49])[H:43])([H:34])[H:35])([H:32])[H:33])([H:31])[C:19]([H:50])([H:51])[C:20]([H:52])([H:53])[2P:21]->1([C:22]([C:23]([H:55])([H:56])[H:57])([C:24]([H:58])([H:59])[H:60])[H:54])[C:25]([C:26]([H:62])([H:63])[H:64])([C:27]([H:65])([H:66])[H:67])[H:61])([H:28])([H:29])[H:30]", "smiles3Dx": "C([C:1]#[5N:2]->[Mn+:3]1(<-[3H-:4])(<-[4C-:5]#[O+:6])(<-[6C-:7]#[O+:8])<-[1N@@:9]([C:10]([C:11]([P:12]([C:13]([C:14]([H:37])([H:38])[H:39])([C:15]([H:40])([H:41])[H:42])[H:36])[C:16]([C:17]([H:44])([H:45])[H:46])([C:18]([H:47])([H:48])[H:49])[H:43])([H:34])[H:35])([H:32])[H:33])([H:31])[C:19]([H:50])([H:51])[C:20]([H:52])([H:53])[2P:21]->1([C:22]([C:23]([H:55])([H:56])[H:57])([C:24]([H:58])([H:59])[H:60])[H:54])[C:25]([C:26]([H:62])([H:63])[H:64])([C:27]([H:65])([H:66])[H:67])[H:61])([H:28])([H:29])[H:30]", "dummies": []}
C      1.5763     2.4645     4.0302
C      1.0993     1.7420     2.8512
N      0.7088     1.1338     1.8582
Mn     0.0000     0.0000     0.0000
H     -0.5664    -0.9549    -1.4598
C     -1.7243    -0.8198     1.2671
O     -2.6234    -1.2521     1.9438
C      1.3422    -1.7647     0.5816
O      2.0467    -2.6932     0.8907
N     -1.1329     1.9040    -0.7106
C     -2.0453     1.5382    -1.7367
C     -3.3269     0.8271    -1.2579
P     -3.3447    -1.0231    -1.5974
C     -4.8864    -1.5591    -0.6383
C     -6.1927    -0.9481    -1.1691
C     -4.9882    -3.0841    -0.5833
C     -3.7225    -1.3406    -3.4233
C     -3.0908    -0.2946    -4.3453
C     -3.1930    -2.7289    -3.8004
C     -0.2365     2.9883    -1.1439
C      1.3002     2.8334    -0.9385
P      1.8335     1.1893    -1.4017
C      1.6717     1.1512    -3.2039
C      2.8294     1.8881    -3.8953
C      1.5752    -0.2881    -3.7188
C      3.5688     1.0474    -0.9184
C      3.7209     1.1804     0.5997
C      4.1487    -0.3041    -1.3568
H      0.7147     2.7049     4.6863
H      2.2985     1.8293     4.5895
H      2.0791     3.3976     3.7073
H     -1.6024     2.2057     0.0144
H     -2.3767     2.4468    -2.2969
H     -1.5009     0.8837    -2.4435
H     -4.2002     1.2830    -1.7700
H     -3.4708     0.9916    -0.1681
H     -4.7576    -1.2000     0.4018
H     -6.1081     0.1518    -1.2646
H     -7.0189    -1.1583    -0.4573
H     -6.4789    -1.3817    -2.1514
H     -4.0162    -3.5221    -0.2699
H     -5.2766    -3.5002    -1.5740
H     -5.7618    -3.3863     0.1566
H     -4.8172    -1.3190    -3.5966
H     -3.4576     0.7220    -4.0962
H     -3.3761    -0.5048    -5.3988
H     -1.9801    -0.3283    -4.2839
H     -3.4314    -2.9581    -4.8621
H     -2.0904    -2.7752    -3.6598
H     -3.6580    -3.5141    -3.1685
H     -0.3848     3.2083    -2.2269
H     -0.5420     3.9143    -0.5972
H      1.8354     3.5856    -1.5496
H      1.5325     3.0118     0.1280
H      0.7305     1.6660    -3.4765
H      2.6070     1.9912    -4.9788
H      2.9487     2.9101    -3.4838
H      3.7892     1.3476    -3.7953
H      0.6987    -0.7980    -3.2828
H      2.4816    -0.8827    -3.4922
H      1.4331    -0.2810    -4.8215
H      4.1493     1.8593    -1.4032
H      3.3967     2.1740     0.9592
H      4.7878     1.0797     0.8825
H      3.1553     0.3838     1.1238
H      5.1292    -0.4842    -0.8680
H      4.3509    -0.3286    -2.4446
H      3.4732    -1.1400    -1.0855
68
{"conf": 1, "E": 114.3, "rms": -1.0, "geom": "OH", "total_charge": 0, "CA_charge": 1, "smiles": "C[C:1]#[5N:2]->[Mn+:3]1(<-[3H-:4])(<-[4C-:5]#[O+:6])(<-[6C-:7]#[O+:8])<-[1N@H:9]([CH2:10][CH2:11][P:12]([CH:13]([CH3:14])[CH3:15])[CH:16]([CH3:17])[CH3:18])[CH2:19][CH2:20][2P:21]->1([CH:22]([CH3:23])[CH3:24])[CH:25]([CH3:26])[CH3:27]", "smiles3D": "C([C:1]#[5N:2]->[Mn+:3]1(<-[3H-:4])(<-[4C-:5]#[O+:6])(<-[6C-:7]#[O+:8])<-[1N@@:9]([C:10]([C:11]([P:12]([C:13]([C:14]([H:37])([H:38])[H:39])([C:15]([H:40])([H:41])[H:42])[H:36])[C:16]([C:17]([H:44])([H:45])[H:46])([C:18]([H:47])([H:48])[H:49])[H:43])([H:34])[H:35])([H:32])[H:33])([H:31])[C:19]([H:50])([H:51])[C:20]([H:52])([H:53])[2P:21]->1([C:22]([C:23]([H:55])([H:56])[H:57])([C:24]([H:58])([H:59])[H:60])[H:54])[C:25]([C:26]([H:62])([H:63])[H:64])([C:27]([H:65])([H:66])[H:67])[H:61])([H:28])([H:29])[H:30]", "smiles3Dx": "C([C:1]#[5N:2]->[Mn+:3]1(<-[3H-:4])(<-[4C-:5]#[O+:6])(<-[6C-:7]#[O+:8])<-[1N@@:9]([C:10]([C:11]([P:12]([C:13]([C:14]([H:37])([H:38])[H:39])([C:15]([H:40])([H:41])[H:42])[H:36])[C:16]([C:17]([H:44])([H:45])[H:46])([C:18]([H:47])([H:48])[H:49])[H:43])([H:34])[H:35])([H:32])[H:33])([H:31])[C:19]([H:50])([H:51])[C:20]([H:52])([H:53])[2P:21]->1([C:22]([C:23]([H:55])([H:56])[H:57])([C:24]([H:58])([H:59])[H:60])[H:54])[C:25]([C:26]([H:62])([H:63])[H:64])([C:27]([H:65])([H:66])[H:67])[H:61])([H:28])([H:29])[H:30]", "dummies": []}
C      4.7791     1.3440    -0.3568
C      3.3740     0.9631    -0.2491
N      2.1924     0.6324    -0.1578
Mn     0.0000     0.0000     0.0000
H     -1.7502    -0.5424     0.1677
C      0.5845    -1.2929     1.8054
O      0.8934    -1.9922     2.7381
C      0.3965    -1.7285    -1.4425
O      0.6036    -2.6422    -2.2015
N     -0.5153     1.9352     1.1351
C     -0.7037     1.7507     2.5204
C     -1.8499     0.8050     2.9307
P     -2.4448     1.2072     4.6633
C     -3.9910     0.1651     4.9156
C     -3.6911    -1.3309     4.9316
C     -4.7004     0.5918     6.2023
C     -1.1498     0.6382     5.9084
C     -0.2634     1.8270     6.2831
C     -0.2990    -0.5316     5.4094
C     -1.5972     2.5540     0.4462
C     -1.2536     3.0326    -0.9933
P     -0.5849     1.6603    -1.9445
C     -1.8184     1.0823    -3.1423
C     -3.0687     0.5749    -2.4117
C     -2.2088     2.1718    -4.1582
C      0.8865     2.2891    -2.7898
C      0.6103     3.5609    -3.6159
C      1.4987     1.2013    -3.6780
H      5.0049     1.6235    -1.4017
H      5.4088     0.4807    -0.0667
H      4.9970     2.2038     0.3117
H      0.2098     2.4834     1.0356
H     -0.8873     2.7497     2.9816
H      0.2417     1.3532     2.9469
H     -1.5312    -0.2464     2.8812
H     -2.7275     0.9102     2.2697
H     -4.6737     0.3728     4.0604
H     -3.1036    -1.6026     5.8379
H     -3.1431    -1.6268     4.0116
H     -4.6432    -1.9043     4.9601
H     -4.0615     0.3874     7.0903
H     -4.9291     1.6798     6.1718
H     -5.6560     0.0370     6.3138
H     -1.6792     0.3093     6.8260
H     -0.8878     2.6521     6.6843
H      0.2838     2.2023     5.3924
H      0.4725     1.5191     7.0627
H      0.3780    -0.2060     4.6028
H     -0.9240    -1.3635     5.0391
H      0.3231    -0.9319     6.2367
H     -1.9578     3.4359     1.0233
H     -2.4268     1.8244     0.3698
H     -0.4967     3.8452    -0.9353
H     -2.1716     3.4217    -1.4742
H     -1.3807     0.2266    -3.7007
H     -3.5254     1.3747    -1.7904
H     -3.8232     0.2288    -3.1531
H     -2.8121    -0.2931    -1.7691
H     -1.4321     2.2442    -4.9442
H     -3.1440     1.8846    -4.6923
H     -2.3739     3.1610    -3.6802
H      1.6309     2.5524    -2.0064
H      1.5187     4.2012    -3.6035
H      0.4130     3.3422    -4.6841
H     -0.2187     4.1706    -3.2133
H      1.7812     0.3239    -3.0676
H      0.7866     0.8727    -4.4637
H      2.4130     1.5875    -4.1720
68
{"conf": 2, "E": 303.01, "rms": -1.0, "geom": "OH", "total_charge": 0, "CA_charge": 1, "smiles": "C[C:1]#[5N:2]->[Mn+:3]1(<-[3H-:4])(<-[4C-:5]#[O+:6])(<-[6C-:7]#[O+:8])<-[1N@H:9]([CH2:10][CH2:11][P:12]([CH:13]([CH3:14])[CH3:15])[CH:16]([CH3:17])[CH3:18])[CH2:19][CH2:20][2P:21]->1([CH:22]([CH3:23])[CH3:24])[CH:25]([CH3:26])[CH3:27]", "smiles3D": "C([C:1]#[5N:2]->[Mn+:3]1(<-[3H-:4])(<-[4C-:5]#[O+:6])(<-[6C-:7]#[O+:8])<-[1N@@:9]([C:10]([C:11]([P:12]([C:13]([C:14]([H:37])([H:38])[H:39])([C:15]([H:40])([H:41])[H:42])[H:36])[C:16]([C:17]([H:44])([H:45])[H:46])([C:18]([H:47])([H:48])[H:49])[H:43])([H:34])[H:35])([H:32])[H:33])([H:31])[C:19]([H:50])([H:51])[C:20]([H:52])([H:53])[2P:21]->1([C:22]([C:23]([H:55])([H:56])[H:57])([C:24]([H:58])([H:59])[H:60])[H:54])[C:25]([C:26]([H:62])([H:63])[H:64])([C:27]([H:65])([H:66])[H:67])[H:61])([H:28])([H:29])[H:30]", "smiles3Dx": "C([C:1]#[5N:2]->[Mn+:3]1(<-[3H-:4])(<-[4C-:5]#[O+:6])(<-[6C-:7]#[O+:8])<-[1N@@:9]([C:10]([C:11]([P:12]([C:13]([C:14]([H:37])([H:38])[H:39])([C:15]([H:40])([H:41])[H:42])[H:36])[C:16]([C:17]([H:44])([H:45])[H:46])([C:18]([H:47])([H:48])[H:49])[H:43])([H:34])[H:35])([H:32])[H:33])([H:31])[C:19]([H:50])([H:51])[C:20]([H:52])([H:53])[2P:21]->1([C:22]([C:23]([H:55])([H:56])[H:57])([C:24]([H:58])([H:59])[H:60])[H:54])[C:25]([C:26]([H:62])([H:63])[H:64])([C:27]([H:65])([H:66])[H:67])[H:61])([H:28])([H:29])[H:30]", "dummies": []}
C     -4.5164     0.2632    -2.1076
C     -3.1975     0.1868    -1.4841
N     -2.0826     0.1149    -0.9700
Mn     0.0000     0.0000     0.0000
H     -1.3206    -1.1868    -0.4745
C     -0.4680    -1.0294     1.9918
O     -0.7170    -1.5657     3.0445
C     -1.0653     1.8305     0.8682
O     -1.6328     2.7908     1.3244
N      1.0738    -1.7376    -1.0973
C      1.4975    -2.7152    -0.1710
C      0.3755    -3.7121     0.2023
P      0.9532    -5.5089     0.2148
C      1.1708    -6.0293    -1.5944
C      2.6509    -6.0198    -1.9749
C      0.3462    -5.1841    -2.5713
C     -0.6220    -6.4403     0.6629
C     -1.2977    -5.8286     1.8950
C     -0.2889    -7.9104     0.9351
C      2.1367    -1.1911    -1.8648
C      1.6627    -0.2430    -2.9945
P      0.7223     1.1018    -2.2821
C     -0.6086     1.4760    -3.4574
C     -0.1409     1.4534    -4.9283
C     -1.2982     2.8041    -3.1276
C      1.9062     2.4606    -2.0674
C      2.3048     3.1373    -3.3852
C      1.3660     3.5019    -1.0840
H     -4.6397    -0.5767    -2.8217
H     -4.6130     1.2287    -2.6471
H     -5.2963     0.1944    -1.3219
H      0.4771    -2.1019    -1.6827
H      2.3617    -3.2884    -0.5698
H      1.8366    -2.1900     0.7478
H     -0.5100    -3.6073    -0.4564
H      0.0427    -3.4771     1.2283
H      0.8238    -7.0796    -1.6905
H      3.0844    -5.0015    -1.8927
H      3.2204    -6.7049    -1.3057
H      2.7830    -6.3725    -3.0230
H      0.7566    -4.1553    -2.6418
H      0.3870    -5.6349    -3.5882
H     -0.7166    -5.1498    -2.2578
H     -1.3315    -6.3864    -0.1918
H     -0.5701    -5.7174     2.7270
H     -1.7312    -4.8392     1.6474
H     -2.1349    -6.4739     2.2347
H      0.1712    -8.3890     0.0467
H      0.4199    -7.9977     1.7883
H     -1.2128    -8.4764     1.1785
H      2.8124    -0.6290    -1.1818
H      2.7194    -2.0154    -2.3399
H      1.0260    -0.8139    -3.6983
H      2.5419     0.1565    -3.5380
H     -1.3660     0.6752    -3.3530
H     -0.1594     0.4138    -5.3075
H      0.8724     1.8418    -5.0903
H     -0.8331     2.0385    -5.5702
H     -0.7022     3.6842    -3.4468
H     -1.5123     2.8655    -2.0400
H     -2.2718     2.8533    -3.6599
H      2.8281     2.0266    -1.6205
H      3.0782     3.9123    -3.1778
H      1.4564     3.6504    -3.8783
H      2.7776     2.4061    -4.0734
H      1.1408     3.0207    -0.1123
H      0.4625     4.0172    -1.4645
H      2.1406     4.2772    -0.8970
68
{"conf": 3, "E": 103.35, "rms": -1.0, "geom": "OH", "total_charge": 0, "CA_charge": 1, "smiles": "C[C:1]#[5N:2]->[Mn+:3]1(<-[3H-:4])(<-[4C-:5]#[O+:6])(<-[6C-:7]#[O+:8])<-[1N@H:9]([CH2:10][CH2:11][P:12]([CH:13]([CH3:14])[CH3:15])[CH:16]([CH3:17])[CH3:18])[CH2:19][CH2:20][2P:21]->1([CH:22]([CH3:23])[CH3:24])[CH:25]([CH3:26])[CH3:27]", "smiles3D": "C([C:1]#[5N:2]->[Mn+:3]1(<-[3H-:4])(<-[4C-:5]#[O+:6])(<-[6C-:7]#[O+:8])<-[1N@@:9]([C:10]([C:11]([P:12]([C:13]([C:14]([H:37])([H:38])[H:39])([C:15]([H:40])([H:41])[H:42])[H:36])[C:16]([C:17]([H:44])([H:45])[H:46])([C:18]([H:47])([H:48])[H:49])[H:43])([H:34])[H:35])([H:32])[H:33])([H:31])[C:19]([H:50])([H:51])[C:20]([H:52])([H:53])[2P:21]->1([C:22]([C:23]([H:55])([H:56])[H:57])([C:24]([H:58])([H:59])[H:60])[H:54])[C:25]([C:26]([H:62])([H:63])[H:64])([C:27]([H:65])([H:66])[H:67])[H:61])([H:28])([H:29])[H:30]", "smiles3Dx": "C([C:1]#[5N:2]->[Mn+:3]1(<-[3H-:4])(<-[4C-:5]#[O+:6])(<-[6C-:7]#[O+:8])<-[1N@@:9]([C:10]([C:11]([P:12]([C:13]([C:14]([H:37])([H:38])[H:39])([C:15]([H:40])([H:41])[H:42])[H:36])[C:16]([C:17]([H:44])([H:45])[H:46])([C:18]([H:47])([H:48])[H:49])[H:43])([H:34])[H:35])([H:32])[H:33])([H:31])[C:19]([H:50])([H:51])[C:20]([H:52])([H:53])[2P:21]->1([C:22]([C:23]([H:55])([H:56])[H:57])([C:24]([H:58])([H:59])[H:60])[H:54])[C:25]([C:26]([H:62])([H:63])[H:64])([C:27]([H:65])([H:66])[H:67])[H:61])([H:28])([H:29])[H:30]", "dummies": []}
C     -2.8769    -3.4921    -2.0710
C     -2.0192    -2.4631    -1.4939
N     -1.3027    -1.6023    -0.9895
Mn     0.0000     0.0000     0.0000
H      1.0596     1.2624     0.8032
C      1.8592    -1.0861    -0.7912
O      2.8299    -1.6692    -1.2037
C      0.0671    -1.2400     1.9246
O      0.1021    -1.8981     2.9352
N     -0.2541     1.4137    -1.8179
C      1.0336     1.8283    -2.2501
C      1.3138     1.6184    -3.7595
P      2.9697     0.7652    -4.0419
C      4.2393     2.1569    -3.9053
C      5.6093     1.6659    -4.3936
C      4.3562     2.6317    -2.4498
C      2.9273     0.3362    -5.8837
C      1.9651    -0.8295    -6.1309
C      2.5756     1.5352    -6.7750
C     -1.0966     2.5142    -1.4542
C     -2.4717     2.1158    -0.8651
P     -2.2180     1.2215     0.6694
C     -2.1443     2.3674     2.0707
C     -2.7218     3.7479     1.7344
C     -0.7031     2.5206     2.5469
C     -3.6722     0.1737     0.8577
C     -4.9246     1.0100     1.1215
C     -3.4610    -0.8325     1.9914
H     -3.8542    -3.0423    -2.3398
H     -3.0279    -4.2966    -1.3264
H     -2.3969    -3.9096    -2.9734
H     -0.6797     0.9276    -2.4624
H      1.2044     2.9046    -2.0176
H      1.7692     1.2566    -1.6642
H      1.2991     2.6040    -4.2806
H      0.5213     0.9905    -4.2177
H      3.9236     3.0216    -4.5344
H      5.5781     1.4308    -5.4786
H      6.3718     2.4643    -4.2561
H      5.9226     0.7607    -3.8204
H      3.4455     3.1975    -2.1567
H      5.2182     3.3264    -2.3386
H      4.4956     1.7632    -1.7653
H      3.9376    -0.0185    -6.1725
H      2.2319    -1.6897    -5.4765
H      2.0385    -1.1671    -7.1892
H      0.9106    -0.5327    -5.9295
H      1.5462     1.9065    -6.5599
H      3.3123     2.3605    -6.6297
H      2.6211     1.2264    -7.8471
H     -0.5709     3.1455    -0.6968
H     -1.2748     3.1372    -2.3657
H     -2.9904     1.4489    -1.5862
H     -3.0899     3.0197    -0.7055
H     -2.7314     1.9423     2.9069
H     -2.7190     4.3918     2.6386
H     -3.7753     3.6684     1.3980
H     -2.1146     4.2595     0.9606
H     -0.0735     3.0092     1.7763
H     -0.2758     1.5368     2.8133
H     -0.6718     3.1427     3.4546
H     -3.8261    -0.3851    -0.0875
H     -5.8176     0.3556     1.1472
H     -4.8796     1.5445     2.0870
H     -5.0916     1.7435     0.3127
H     -3.2498    -0.3260     2.9589
H     -2.6168    -1.5013     1.7452
H     -4.3603    -1.4644     2.1124
68
{"conf": 4, "E": 225.32, "rms": -1.0, "geom": "OH", "total_charge": 0, "CA_charge": 1, "smiles": "C[C:1]#[5N:2]->[Mn+:3]1(<-[3H-:4])(<-[4C-:5]#[O+:6])(<-[6C-:7]#[O+:8])<-[1N@H:9]([CH2:10][CH2:11][P:12]([CH:13]([CH3:14])[CH3:15])[CH:16]([CH3:17])[CH3:18])[CH2:19][CH2:20][2P:21]->1([CH:22]([CH3:23])[CH3:24])[CH:25]([CH3:26])[CH3:27]", "smiles3D": "C([C:1]#[5N:2]->[Mn+:3]1(<-[3H-:4])(<-[4C-:5]#[O+:6])(<-[6C-:7]#[O+:8])<-[1N@@:9]([C:10]([C:11]([P:12]([C:13]([C:14]([H:37])([H:38])[H:39])([C:15]([H:40])([H:41])[H:42])[H:36])[C:16]([C:17]([H:44])([H:45])[H:46])([C:18]([H:47])([H:48])[H:49])[H:43])([H:34])[H:35])([H:32])[H:33])([H:31])[C:19]([H:50])([H:51])[C:20]([H:52])([H:53])[2P:21]->1([C:22]([C:23]([H:55])([H:56])[H:57])([C:24]([H:58])([H:59])[H:60])[H:54])[C:25]([C:26]([H:62])([H:63])[H:64])([C:27]([H:65])([H:66])[H:67])[H:61])([H:28])([H:29])[H:30]", "smiles3Dx": "C([C:1]#[5N:2]->[Mn+:3]1(<-[3H-:4])(<-[4C-:5]#[O+:6])(<-[6C-:7]#[O+:8])<-[1N@@:9]([C:10]([C:11]([P:12]([C:13]([C:14]([H:37])([H:38])[H:39])([C:15]([H:40])([H:41])[H:42])[H:36])[C:16]([C:17]([H:44])([H:45])[H:46])([C:18]([H:47])([H:48])[H:49])[H:43])([H:34])[H:35])([H:32])[H:33])([H:31])[C:19]([H:50])([H:51])[C:20]([H:52])([H:53])[2P:21]->1([C:22]([C:23]([H:55])([H:56])[H:57])([C:24]([H:58])([H:59])[H:60])[H:54])[C:25]([C:26]([H:62])([H:63])[H:64])([C:27]([H:65])([H:66])[H:67])[H:61])([H:28])([H:29])[H:30]", "dummies": []}
C     -4.2367     1.1365     1.2152
C     -3.2392     0.5141     0.3565
N     -2.1788     0.1065    -0.0653
Mn     0.0000     0.0000     0.0000
H      1.7763     0.0664     0.4718
C     -0.2373    -2.1377     0.8819
O     -0.3845    -3.2519     1.2195
C     -0.4857     1.2693     1.8019
O     -0.8927     2.1024     2.6249
N      0.3571    -0.7595    -2.1295
C      0.6097    -2.1208    -2.1185
C      1.8442    -2.6259    -1.3746
P      3.4374    -2.4630    -2.3856
C      4.7332    -3.1745    -1.2350
C      6.1337    -2.8725    -1.7770
C      4.5373    -4.6776    -1.0301
C      3.5786    -3.4163    -3.9903
C      4.5476    -2.6567    -4.9168
C      2.2763    -3.7188    -4.7393
C      1.4479     0.0949    -2.5500
C      0.9621     1.5199    -2.9024
P      0.0291     2.1380    -1.4742
C      1.0142     3.4989    -0.6722
C      1.9426     4.2024    -1.6537
C      0.0555     4.5596    -0.0112
C     -1.5156     2.6937    -2.2470
C     -1.2667     3.7135    -3.4086
C     -2.5179     3.3161    -1.2255
H     -4.3735     2.2000     0.9598
H     -5.1311     0.5612     1.2971
H     -3.7083     1.0970     2.1578
H     -0.4472    -0.5523    -2.6665
H      0.6960    -2.4563    -3.1631
H     -0.2515    -2.6924    -1.6904
H      1.9600    -1.9624    -0.5184
H      1.7039    -3.6631    -1.0189
H      4.6249    -2.6659    -0.2595
H      6.9079    -3.2946    -1.0899
H      6.2990    -1.7775    -1.8470
H      6.2800    -3.3339    -2.7696
H      3.4660    -4.9350    -0.9135
H      4.9419    -5.2564    -1.8854
H      5.0675    -5.0006    -0.1048
H      4.0316    -4.3970    -3.7468
H      3.9965    -2.0282    -5.6560
H      5.1995    -1.9533    -4.3492
H      5.2031    -3.3626    -5.4534
H      2.4917    -4.3158    -5.6422
H      1.5955    -4.3351    -4.1183
H      1.7761    -2.7841    -5.0944
H      1.9226    -0.3607    -3.4880
H      2.2620     0.1783    -1.7905
H      1.7798     2.1742    -3.1757
H      0.2878     1.4025    -3.7879
H      1.5992     3.0660     0.1324
H      1.4519     4.4981    -2.5719
H      2.3994     5.0808    -1.1697
H      2.7984     3.5068    -1.8647
H     -0.4837     4.1020     0.8420
H     -0.6374     5.0260    -0.7050
H      0.6612     5.3671     0.4196
H     -2.0057     1.8120    -2.6738
H     -1.1125     4.7210    -3.0481
H     -0.4265     3.4491    -4.0726
H     -2.1661     3.7096    -4.0649
H     -2.2110     3.1878    -0.1762
H     -3.5026     2.8100    -1.3381
H     -2.7234     4.3776    -1.4277
68
{"conf": 5, "E": 108.65, "rms": -1.0, "geom": "OH", "total_charge": 0, "CA_charge": 1, "smiles": "C[C:1]#[5N:2]->[Mn+:3]1(<-[3H-:4])(<-[4C-:5]#[O+:6])(<-[6C-:7]#[O+:8])<-[1N@H:9]([CH2:10][CH2:11][P:12]([CH:13]([CH3:14])[CH3:15])[CH:16]([CH3:17])[CH3:18])[CH2:19][CH2:20][2P:21]->1([CH:22]([CH3:23])[CH3:24])[CH:25]([CH3:26])[CH3:27]", "smiles3D": "C([C:1]#[5N:2]->[Mn+:3]1(<-[3H-:4])(<-[4C-:5]#[O+:6])(<-[6C-:7]#[O+:8])<-[1N@@:9]([C:10]([C:11]([P:12]([C:13]([C:14]([H:37])([H:38])[H:39])([C:15]([H:40])([H:41])[H:42])[H:36])[C:16]([C:17]([H:44])([H:45])[H:46])([C:18]([H:47])([H:48])[H:49])[H:43])([H:34])[H:35])([H:32])[H:33])([H:31])[C:19]([H:50])([H:51])[C:20]([H:52])([H:53])[2P:21]->1([C:22]([C:23]([H:55])([H:56])[H:57])([C:24]([H:58])([H:59])[H:60])[H:54])[C:25]([C:26]([H:62])([H:63])[H:64])([C:27]([H:65])([H:66])[H:67])[H:61])([H:28])([H:29])[H:30]", "smiles3Dx": "C([C:1]#[5N:2]->[Mn+:3]1(<-[3H-:4])(<-[4C-:5]#[O+:6])(<-[6C-:7]#[O+:8])<-[1N@@:9]([C:10]([C:11]([P:12]([C:13]([C:14]([H:37])([H:38])[H:39])([C:15]([H:40])([H:41])[H:42])[H:36])[C:16]([C:17]([H:44])([H:45])[H:46])([C:18]([H:47])([H:48])[H:49])[H:43])([H:34])[H:35])([H:32])[H:33])([H:31])[C:19]([H:50])([H:51])[C:20]([H:52])([H:53])[2P:21]->1([C:22]([C:23]([H:55])([H:56])[H:57])([C:24]([H:58])([H:59])[H:60])[H:54])[C:25]([C:26]([H:62])([H:63])[H:64])([C:27]([H:65])([H:66])[H:67])[H:61])([H:28])([H:29])[H:30]", "dummies": []}
C      3.1416     2.3351     3.0831
C      2.2280     1.6478     2.1671
N      1.4558     1.0814     1.3967
Mn     0.0000     0.0000     0.0000
H     -1.1554    -0.9713    -1.0472
C      0.5677    -1.9532     1.0596
O      0.8614    -2.9869     1.5988
C      1.6588    -0.2546    -1.5577
O      2.5295    -0.3779    -2.3856
N     -1.6683     0.5392     1.4924
C     -2.7930    -0.2516     1.2244
C     -3.9349    -0.0781     2.2532
P     -4.5969    -1.7188     2.8775
C     -6.3038    -1.2092     3.5139
C     -6.9560    -2.3432     4.3063
C     -6.2822     0.0877     4.3366
C     -3.6062    -2.1331     4.4351
C     -3.6651    -3.6401     4.6890
C     -2.1412    -1.6912     4.3299
C     -1.8525     1.9623     1.4695
C     -2.2067     2.6103     0.1009
P     -0.9401     2.1925    -1.1095
C      0.1561     3.6197    -1.3246
C      1.2506     3.6369    -0.2688
C     -0.6147     4.9498    -1.2999
C     -1.7447     1.9736    -2.7160
C     -0.7599     1.3268    -3.6995
C     -3.0055     1.0985    -2.6242
H      4.1522     2.3749     2.6285
H      3.1879     1.7921     4.0485
H      2.7800     3.3698     3.2518
H     -1.3503     0.3135     2.3185
H     -3.1805    -0.0161     0.2146
H     -2.4637    -1.3142     1.2175
H     -4.7642     0.4655     1.7540
H     -3.6187     0.5195     3.1256
H     -6.9386    -1.0238     2.6169
H     -8.0206    -2.1025     4.5087
H     -6.4409    -2.4840     5.2793
H     -6.9174    -3.2880     3.7240
H     -5.5555     0.0330     5.1685
H     -7.2892     0.2883     4.7645
H     -6.0281     0.9562     3.6931
H     -4.0493    -1.6196     5.3123
H     -4.7130    -3.9926     4.7590
H     -3.1583    -3.8909     5.6455
H     -3.1640    -4.1927     3.8620
H     -1.5586    -2.0726     5.1961
H     -2.0655    -0.5900     4.3593
H     -1.6787    -2.0800     3.3972
H     -2.6423     2.2492     2.1957
H     -0.9032     2.4241     1.8227
H     -2.2765     3.7040     0.2278
H     -3.1891     2.2387    -0.2252
H      0.6449     3.5325    -2.3160
H      1.8797     4.5455    -0.3864
H      0.8220     3.6420     0.7519
H      1.9179     2.7626    -0.4184
H      0.0125     5.7432    -1.7633
H     -0.8340     5.2802    -0.2611
H     -1.5585     4.8901    -1.8801
H     -2.0350     2.9718    -3.1138
H      0.1541     1.9454    -3.8212
H     -0.4680     0.3113    -3.3542
H     -1.2283     1.2379    -4.7026
H     -3.8502     1.6513    -2.1664
H     -3.3519     0.8263    -3.6447
H     -2.8117     0.1573    -2.0733
68
{"conf": 6, "E": 281.28, "rms": -1.0, "geom": "OH", "total_charge": 0, "CA_charge": 1, "smiles": "C[C:1]#[5N:2]->[Mn+:3]1(<-[3H-:4])(<-[4C-:5]#[O+:6])(<-[6C-:7]#[O+:8])<-[1N@H:9]([CH2:10][CH2:11][P:12]([CH:13]([CH3:14])[CH3:15])[CH:16]([CH3:17])[CH3:18])[CH2:19][CH2:20][2P:21]->1([CH:22]([CH3:23])[CH3:24])[CH:25]([CH3:26])[CH3:27]", "smiles3D": "C([C:1]#[5N:2]->[Mn+:3]1(<-[3H-:4])(<-[4C-:5]#[O+:6])(<-[6C-:7]#[O+:8])<-[1N@@:9]([C:10]([C:11]([P:12]([C:13]([C:14]([H:37])([H:38])[H:39])([C:15]([H:40])([H:41])[H:42])[H:36])[C:16]([C:17]([H:44])([H:45])[H:46])([C:18]([H:47])([H:48])[H:49])[H:43])([H:34])[H:35])([H:32])[H:33])([H:31])[C:19]([H:50])([H:51])[C:20]([H:52])([H:53])[2P:21]->1([C:22]([C:23]([H:55])([H:56])[H:57])([C:24]([H:58])([H:59])[H:60])[H:54])[C:25]([C:26]([H:62])([H:63])[H:64])([C:27]([H:65])([H:66])[H:67])[H:61])([H:28])([H:29])[H:30]", "smiles3Dx": "C([C:1]#[5N:2]->[Mn+:3]1(<-[3H-:4])(<-[4C-:5]#[O+:6])(<-[6C-:7]#[O+:8])<-[1N@@:9]([C:10]([C:11]([P:12]([C:13]([C:14]([H:37])([H:38])[H:39])([C:15]([H:40])([H:41])[H:42])[H:36])[C:16]([C:17]([H:44])([H:45])[H:46])([C:18]([H:47])([H:48])[H:49])[H:43])([H:34])[H:35])([H:32])[H:33])([H:31])[C:19]([H:50])([H:51])[C:20]([H:52])([H:53])[2P:21]->1([C:22]([C:23]([H:55])([H:56])[H:57])([C:24]([H:58])([H:59])[H:60])[H:54])[C:25]([C:26]([H:62])([H:63])[H:64])([C:27]([H:65])([H:66])[H:67])[H:61])([H:28])([H:29])[H:30]", "dummies": []}
C     -0.3617    -2.4056     3.5410
C     -0.5291    -1.1548     2.9505
N     -0.5346    -0.4035     2.0246
Mn     0.0000     0.0000     0.0000
H      0.6323    -0.0448    -1.7851
C     -2.1117    -0.7632    -0.5801
O     -3.3016    -1.0771    -0.7685
C      1.2433    -1.8896     0.4537
O      1.9604    -2.7147     0.8678
N     -0.5117     2.2552    -0.2456
C     -1.9080     2.3877    -0.5824
C     -2.2229     3.8380    -1.0113
P     -3.9263     4.4059    -0.6234
C     -4.0788     4.6903     1.2265
C     -5.5521     4.8783     1.6406
C     -3.2518     5.9205     1.6257
C     -5.1877     3.2147    -1.3153
C     -5.4531     2.0067    -0.3947
C     -4.8290     2.8223    -2.7677
C      0.4070     2.6709    -1.2777
C      1.9208     2.4852    -0.8062
P      1.9943     1.5443     0.7381
C      1.9348     2.5880     2.2272
C      0.8560     2.1627     3.2445
C      1.7927     4.1096     1.9397
C      3.5605     0.6631     0.7800
C      4.7382     1.6393     0.5929
C      3.6943    -0.1290     2.1091
H      0.6822    -2.5564     3.8974
H     -1.1440    -2.7220     4.2507
H     -0.4570    -3.1376     2.6470
H     -0.3058     2.7255     0.6290
H     -2.5147     2.1212     0.3391
H     -2.2550     1.6995    -1.3852
H     -2.0495     3.9454    -2.0768
H     -1.5441     4.5391    -0.4473
H     -3.6710     3.8019     1.7393
H     -6.0159     3.8975     1.8691
H     -5.6489     5.5193     2.5520
H     -6.1302     5.3618     0.8300
H     -2.2252     5.8801     1.2080
H     -3.7334     6.8397     1.2354
H     -3.1512     5.9953     2.7290
H     -6.1415     3.7938    -1.3583
H     -6.5497     1.7891    -0.3736
H     -5.1459     2.2016     0.6535
H     -4.9352     1.0877    -0.7220
H     -3.9973     3.4324    -3.1808
H     -5.6904     3.0126    -3.4449
H     -4.5222     1.7630    -2.8645
H      0.2633     2.1162    -2.2162
H      0.2099     3.7679    -1.5160
H      2.4771     3.4450    -0.6778
H      2.3955     1.9110    -1.5826
H      2.8827     2.5000     2.7751
H     -0.1108     2.1902     2.7668
H      0.8465     2.8482     4.1376
H      1.0723     1.1451     3.6415
H      1.6491     4.3949     0.9083
H      2.7041     4.6804     2.3148
H      0.9197     4.5554     2.4650
H      3.5584    -0.0583    -0.0603
H      4.6722     2.2060    -0.3447
H      5.7064     1.0849     0.5538
H      4.8287     2.3596     1.4142
H      4.0823    -1.1327     1.9077
H      2.7190    -0.2708     2.6105
H      4.3735     0.3722     2.8463
68
{"conf": 7, "E": 140.16, "rms": -1.0, "geom": "OH", "total_charge": 0, "CA_charge": 1, "smiles": "C[C:1]#[5N:2]->[Mn+:3]1(<-[3H-:4])(<-[4C-:5]#[O+:6])(<-[6C-:7]#[O+:8])<-[1N@H:9]([CH2:10][CH2:11][P:12]([CH:13]([CH3:14])[CH3:15])[CH:16]([CH3:17])[CH3:18])[CH2:19][CH2:20][2P:21]->1([CH:22]([CH3:23])[CH3:24])[CH:25]([CH3:26])[CH3:27]", "smiles3D": "C([C:1]#[5N:2]->[Mn+:3]1(<-[3H-:4])(<-[4C-:5]#[O+:6])(<-[6C-:7]#[O+:8])<-[1N@@:9]([C:10]([C:11]([P:12]([C:13]([C:14]([H:37])([H:38])[H:39])([C:15]([H:40])([H:41])[H:42])[H:36])[C:16]([C:17]([H:44])([H:45])[H:46])([C:18]([H:47])([H:48])[H:49])[H:43])([H:34])[H:35])([H:32])[H:33])([H:31])[C:19]([H:50])([H:51])[C:20]([H:52])([H:53])[2P:21]->1([C:22]([C:23]([H:55])([H:56])[H:57])([C:24]([H:58])([H:59])[H:60])[H:54])[C:25]([C:26]([H:62])([H:63])[H:64])([C:27]([H:65])([H:66])[H:67])[H:61])([H:28])([H:29])[H:30]", "smiles3Dx": "C([C:1]#[5N:2]->[Mn+:3]1(<-[3H-:4])(<-[4C-:5]#[O+:6])(<-[6C-:7]#[O+:8])<-[1N@@:9]([C:10]([C:11]([P:12]([C:13]([C:14]([H:37])([H:38])[H:39])([C:15]([H:40])([H:41])[H:42])[H:36])[C:16]([C:17]([H:44])([H:45])[H:46])([C:18]([H:47])([H:48])[H:49])[H:43])([H:34])[H:35])([H:32])[H:33])([H:31])[C:19]([H:50])([H:51])[C:20]([H:52])([H:53])[2P:21]->1([C:22]([C:23]([H:55])([H:56])[H:57])([C:24]([H:58])([H:59])[H:60])[H:54])[C:25]([C:26]([H:62])([H:63])[H:64])([C:27]([H:65])([H:66])[H:67])[H:61])([H:28])([H:29])[H:30]", "dummies": []}
C     -2.3306    -4.3948    -0.2174
C     -1.6546    -3.0981    -0.1521
N     -1.0799    -2.0123    -0.1016
Mn     0.0000     0.0000     0.0000
H      0.8926     1.6032     0.0521
C     -1.9514     1.0138    -0.6560
O     -2.9749     1.5535    -0.9984
C      0.6014    -0.2477    -2.1910
O      0.9158    -0.3740    -3.3490
N     -0.4432     0.1216     2.2759
C     -0.2060     1.4409     2.7291
C     -1.1788     2.4842     2.1835
P     -0.9444     4.1906     2.9572
C     -0.1582     4.1284     4.6728
C     -0.4988     5.4155     5.4241
C      1.3612     3.9424     4.6231
C      0.0908     5.2933     1.8388
C     -0.8278     6.0045     0.8480
C      1.1839     4.5217     1.0961
C      0.3179    -0.8476     3.0731
C      1.1667    -1.9372     2.3478
P      2.0727    -1.2345     0.9726
C      2.7170    -2.6407     0.0317
C      3.3793    -2.1971    -1.2858
C      3.6911    -3.4935     0.8541
C      3.3648    -0.1592     1.6580
C      3.9906    -0.7251     2.9478
C      4.4539     0.1330     0.6273
H     -3.4059    -4.2709     0.0394
H     -2.2437    -4.8109    -1.2416
H     -1.8643    -5.0941     0.5057
H     -1.3344    -0.0614     2.3746
H      0.8213     1.7292     2.4322
H     -0.2798     1.4633     3.8414
H     -2.2173     2.1468     2.3880
H     -1.0510     2.5915     1.0989
H     -0.6022     3.2825     5.2375
H     -1.6029     5.5370     5.4892
H     -0.0929     5.3785     6.4585
H     -0.0691     6.2971     4.9015
H      1.7756     3.8961     5.6508
H      1.8511     4.7851     4.0947
H      1.6407     2.9995     4.1201
H      0.5646     6.0679     2.4755
H     -1.5786     6.6172     1.3871
H     -0.2404     6.6811     0.1981
H     -1.3604     5.2714     0.2088
H      1.8849     5.2407     0.6225
H      0.7420     3.8912     0.2970
H      1.7658     3.8879     1.7959
H     -0.4131    -1.3907     3.7219
H      1.0123    -0.3105     3.7671
H      0.4836    -2.7293     1.9638
H      1.8676    -2.3988     3.0687
H      1.8536    -3.2797    -0.2292
H      2.9151    -1.2802    -1.6951
H      4.4648    -2.0201    -1.1627
H      3.2699    -3.0107    -2.0395
H      4.6387    -2.9633     1.0291
H      3.2383    -3.8144     1.8132
H      3.9374    -4.4128     0.2825
H      2.8881     0.8075     1.9129
H      3.2698    -0.6803     3.7900
H      4.8565    -0.0977     3.2494
H      4.3523    -1.7652     2.8374
H      5.1508    -0.7178     0.5189
H      5.0567     0.9982     0.9661
H      4.0149     0.4109    -0.3496
68
{"conf": 8, "E": 110.09, "rms": -1.0, "geom": "OH", "total_charge": 0, "CA_charge": 1, "smiles": "C[C:1]#[5N:2]->[Mn+:3]1(<-[3H-:4])(<-[4C-:5]#[O+:6])(<-[6C-:7]#[O+:8])<-[1N@H:9]([CH2:10][CH2:11][P:12]([CH:13]([CH3:14])[CH3:15])[CH:16]([CH3:17])[CH3:18])[CH2:19][CH2:20][2P:21]->1([CH:22]([CH3:23])[CH3:24])[CH:25]([CH3:26])[CH3:27]", "smiles3D": "C([C:1]#[5N:2]->[Mn+:3]1(<-[3H-:4])(<-[4C-:5]#[O+:6])(<-[6C-:7]#[O+:8])<-[1N@@:9]([C:10]([C:11]([P:12]([C:13]([C:14]([H:37])([H:38])[H:39])([C:15]([H:40])([H:41])[H:42])[H:36])[C:16]([C:17]([H:44])([H:45])[H:46])([C:18]([H:47])([H:48])[H:49])[H:43])([H:34])[H:35])([H:32])[H:33])([H:31])[C:19]([H:50])([H:51])[C:20]([H:52])([H:53])[2P:21]->1([C:22]([C:23]([H:55])([H:56])[H:57])([C:24]([H:58])([H:59])[H:60])[H:54])[C:25]([C:26]([H:62])([H:63])[H:64])([C:27]([H:65])([H:66])[H:67])[H:61])([H:28])([H:29])[H:30]", "smiles3Dx": "C([C:1]#[5N:2]->[Mn+:3]1(<-[3H-:4])(<-[4C-:5]#[O+:6])(<-[6C-:7]#[O+:8])<-[1N@@:9]([C:10]([C:11]([P:12]([C:13]([C:14]([H:37])([H:38])[H:39])([C:15]([H:40])([H:41])[H:42])[H:36])[C:16]([C:17]([H:44])([H:45])[H:46])([C:18]([H:47])([H:48])[H:49])[H:43])([H:34])[H:35])([H:32])[H:33])([H:31])[C:19]([H:50])([H:51])[C:20]([H:52])([H:53])[2P:21]->1([C:22]([C:23]([H:55])([H:56])[H:57])([C:24]([H:58])([H:59])[H:60])[H:54])[C:25]([C:26]([H:62])([H:63])[H:64])([C:27]([H:65])([H:66])[H:67])[H:61])([H:28])([H:29])[H:30]", "dummies": []}
C     -3.2248     2.3138     3.0120
C     -2.2704     1.6183     2.1469
N     -1.4754     1.0452     1.4051
Mn     0.0000     0.0000     0.0000
H      1.2073    -0.7883    -1.1397
C      1.0414     2.0123    -0.3579
O      1.5863     3.0711    -0.5447
C     -1.4263     0.3592    -1.7567
O     -2.1833     0.5367    -2.6779
N      1.2880    -0.6747     1.7923
C      2.4678     0.0762     1.8235
C      3.3442    -0.1478     3.0844
P      3.4429     1.4136     4.1460
C      5.2568     1.5930     4.6574
C      6.2260     1.2423     3.5226
C      5.5109     3.0424     5.0955
C      2.6170     0.7882     5.7296
C      2.8057     1.7704     6.8893
C      1.1201     0.5703     5.4839
C      1.4598    -2.0830     1.6326
C      0.1437    -2.9022     1.7912
P     -1.0559    -2.3360     0.5813
C     -2.6630    -2.1818     1.4018
C     -3.7843    -2.0769     0.3629
C     -2.9473    -3.3351     2.3908
C     -1.1450    -3.5341    -0.7811
C     -1.6241    -4.9228    -0.3157
C      0.2191    -3.6689    -1.4629
H     -4.2612     1.9973     2.7518
H     -3.1248     3.4081     2.8591
H     -3.0174     2.0674     4.0776
H      0.8116    -0.5121     2.5559
H      3.0693    -0.1593     0.9100
H      2.1873     1.1487     1.7740
H      4.3514    -0.4727     2.7413
H      2.9678    -0.9754     3.7079
H      5.4669     0.9110     5.5086
H      7.2446     1.6234     3.7481
H      6.3333     0.1453     3.4146
H      5.8885     1.6815     2.5586
H      5.3856     3.7371     4.2355
H      6.5426     3.1485     5.4958
H      4.8099     3.3537     5.8915
H      3.0712    -0.1868     6.0205
H      2.5238     2.7959     6.5832
H      2.1794     1.4769     7.7570
H      3.8545     1.7518     7.2399
H      0.9569    -0.2846     4.8013
H      0.5906     0.3183     6.4239
H      0.6606     1.4849     5.0584
H      2.1881    -2.4704     2.3687
H      1.8723    -2.2624     0.6184
H     -0.2521    -2.7406     2.8086
H      0.3581    -3.9787     1.6534
H     -2.6551    -1.2372     1.9839
H     -4.7412    -1.8177     0.8663
H     -3.5577    -1.2732    -0.3693
H     -3.9306    -3.0257    -0.1953
H     -2.7733    -4.3411     1.9692
H     -4.0047    -3.2898     2.7310
H     -2.3353    -3.2218     3.3041
H     -1.8645    -3.1553    -1.5304
H     -1.4729    -5.6697    -1.1318
H     -1.0810    -5.2905     0.5734
H     -2.7140    -4.9173    -0.1217
H      0.1705    -4.4134    -2.2935
H      0.5111    -2.7040    -1.9207
H      0.9949    -4.0005    -0.7396
68
{"conf": 9, "E": 127.43, "rms": -1.0, "geom": "OH", "total_charge": 0, "CA_charge": 1, "smiles": "C[C:1]#[5N:2]->[Mn+:3]1(<-[3H-:4])(<-[4C-:5]#[O+:6])(<-[6C-:7]#[O+:8])<-[1N@H:9]([CH2:10][CH2:11][P:12]([CH:13]([CH3:14])[CH3:15])[CH:16]([CH3:17])[CH3:18])[CH2:19][CH2:20][2P:21]->1([CH:22]([CH3:23])[CH3:24])[CH:25]([CH3:26])[CH3:27]", "smiles3D": "C([C:1]#[5N:2]->[Mn+:3]1(<-[3H-:4])(<-[4C-:5]#[O+:6])(<-[6C-:7]#[O+:8])<-[1N@@:9]([C:10]([C:11]([P:12]([C:13]([C:14]([H:37])([H:38])[H:39])([C:15]([H:40])([H:41])[H:42])[H:36])[C:16]([C:17]([H:44])([H:45])[H:46])([C:18]([H:47])([H:48])[H:49])[H:43])([H:34])[H:35])([H:32])[H:33])([H:31])[C:19]([H:50])([H:51])[C:20]([H:52])([H:53])[2P:21]->1([C:22]([C:23]([H:55])([H:56])[H:57])([C:24]([H:58])([H:59])[H:60])[H:54])[C:25]([C:26]([H:62])([H:63])[H:64])([C:27]([H:65])([H:66])[H:67])[H:61])([H:28])([H:29])[H:30]", "smiles3Dx": "C([C:1]#[5N:2]->[Mn+:3]1(<-[3H-:4])(<-[4C-:5]#[O+:6])(<-[6C-:7]#[O+:8])<-[1N@@:9]([C:10]([C:11]([P:12]([C:13]([C:14]([H:37])([H:38])[H:39])([C:15]([H:40])([H:41])[H:42])[H:36])[C:16]([C:17]([H:44])([H:45])[H:46])([C:18]([H:47])([H:48])[H:49])[H:43])([H:34])[H:35])([H:32])[H:33])([H:31])[C:19]([H:50])([H:51])[C:20]([H:52])([H:53])[2P:21]->1([C:22]([C:23]([H:55])([H:56])[H:57])([C:24]([H:58])([H:59])[H:60])[H:54])[C:25]([C:26]([H:62])([H:63])[H:64])([C:27]([H:65])([H:66])[H:67])[H:61])([H:28])([H:29])[H:30]", "dummies": []}
C     -0.8698    -4.8984     0.1505
C     -0.6141    -3.4645     0.0990
N     -0.4024    -2.2538     0.0757
Mn     0.0000     0.0000     0.0000
H      0.4057     1.7706    -0.1927
C      1.3239    -0.4464    -1.8155
O      2.0199    -0.6840    -2.7706
C      1.7598    -0.2432     1.4443
O      2.6839    -0.3845     2.2033
N     -1.9419     0.2681    -1.2124
C     -2.1096     1.6079    -1.5928
C     -1.1239     2.0411    -2.6905
P     -1.8654     2.2344    -4.4081
C     -3.1479     3.6157    -4.3248
C     -4.5959     3.1145    -4.1764
C     -3.0114     4.5034    -5.5630
C     -2.6167     0.6159    -5.0114
C     -1.6064    -0.5385    -4.8656
C     -3.0237     0.7524    -6.4907
C     -3.0194    -0.2341    -0.4209
C     -3.2692     0.4767     0.9515
P     -1.7452     0.5337     1.9115
C     -1.6106     2.1612     2.7068
C     -0.4771     2.9717     2.0792
C     -2.9134     2.9627     2.6615
C     -1.9669    -0.6444     3.2697
C     -2.0738    -2.0829     2.7481
C     -0.8028    -0.5586     4.2811
H     -1.6889    -5.0889     0.8843
H     -1.1947    -5.2741    -0.8432
H      0.0467    -5.4331     0.4793
H     -1.8768    -0.2545    -1.9530
H     -1.9435     2.2520    -0.7021
H     -3.1430     1.7688    -1.9556
H     -0.2964     1.3177    -2.7445
H     -0.6833     3.0218    -2.4067
H     -2.9054     4.2348    -3.4354
H     -4.7036     2.4181    -3.3149
H     -5.2664     3.9930    -3.9982
H     -4.9414     2.5949    -5.1012
H     -3.2047     3.9276    -6.4897
H     -3.7236     5.3457    -5.5122
H     -1.9877     4.9244    -5.6169
H     -3.5252     0.3768    -4.4145
H     -0.5540    -0.1688    -4.8826
H     -1.7769    -1.0977    -3.9237
H     -1.7131    -1.2977    -5.6821
H     -3.7267     1.5917    -6.6383
H     -2.1192     0.9266    -7.1229
H     -3.5296    -0.1824    -6.8388
H     -3.9670    -0.1830    -1.0242
H     -2.8180    -1.2998    -0.2269
H     -4.0523    -0.0802     1.5178
H     -3.6309     1.4955     0.7436
H     -1.3621     2.0117     3.7720
H     -0.2985     3.8929     2.6818
H      0.4652     2.3813     2.0760
H     -0.7360     3.2787     1.0447
H     -3.1128     3.3824     1.6547
H     -3.7698     2.3475     2.9895
H     -2.8473     3.8115     3.3740
H     -2.9122    -0.3895     3.7967
H     -2.7507    -2.1758     1.8799
H     -1.0596    -2.4711     2.5151
H     -2.4852    -2.7293     3.5558
H     -0.7786    -1.4796     4.9219
H      0.1847    -0.4742     3.7577
H     -0.9417     0.2884     4.9863
68
{"conf": 10, "E": 114.53, "rms": -1.0, "geom": "OH", "total_charge": 0, "CA_charge": 1, "smiles": "C[C:1]#[5N:2]->[Mn+:3]1(<-[3H-:4])(<-[4C-:5]#[O+:6])(<-[6C-:7]#[O+:8])<-[1N@H:9]([CH2:10][CH2:11][P:12]([CH:13]([CH3:14])[CH3:15])[CH:16]([CH3:17])[CH3:18])[CH2:19][CH2:20][2P:21]->1([CH:22]([CH3:23])[CH3:24])[CH:25]([CH3:26])[CH3:27]", "smiles3D": "C([C:1]#[5N:2]->[Mn+:3]1(<-[3H-:4])(<-[4C-:5]#[O+:6])(<-[6C-:7]#[O+:8])<-[1N@@:9]([C:10]([C:11]([P:12]([C:13]([C:14]([H:37])([H:38])[H:39])([C:15]([H:40])([H:41])[H:42])[H:36])[C:16]([C:17]([H:44])([H:45])[H:46])([C:18]([H:47])([H:48])[H:49])[H:43])([H:34])[H:35])([H:32])[H:33])([H:31])[C:19]([H:50])([H:51])[C:20]([H:52])([H:53])[2P:21]->1([C:22]([C:23]([H:55])([H:56])[H:57])([C:24]([H:58])([H:59])[H:60])[H:54])[C:25]([C:26]([H:62])([H:63])[H:64])([C:27]([H:65])([H:66])[H:67])[H:61])([H:28])([H:29])[H:30]", "smiles3Dx": "C([C:1]#[5N:2]->[Mn+:3]1(<-[3H-:4])(<-[4C-:5]#[O+:6])(<-[6C-:7]#[O+:8])<-[1N@@:9]([C:10]([C:11]([P:12]([C:13]([C:14]([H:37])([H:38])[H:39])([C:15]([H:40])([H:41])[H:42])[H:36])[C:16]([C:17]([H:44])([H:45])[H:46])([C:18]([H:47])([H:48])[H:49])[H:43])([H:34])[H:35])([H:32])[H:33])([H:31])[C:19]([H:50])([H:51])[C:20]([H:52])([H:53])[2P:21]->1([C:22]([C:23]([H:55])([H:56])[H:57])([C:24]([H:58])([H:59])[H:60])[H:54])[C:25]([C:26]([H:62])([H:63])[H:64])([C:27]([H:65])([H:66])[H:67])[H:61])([H:28])([H:29])[H:30]", "dummies": []}
C      2.8175     3.2195     2.5498
C      2.0062     2.2691     1.7944
N      1.3148     1.4745     1.1640
Mn     0.0000     0.0000     0.0000
H     -1.0208    -1.1556    -0.9873
C      1.8980    -1.0636    -0.7198
O      2.8967    -1.6260    -1.0950
C      0.0570     1.3991    -1.8091
O      0.0865     2.1350    -2.7650
N     -0.2365    -1.2351     1.9539
C      0.2705    -2.5450     1.8096
C     -0.5284    -3.4432     0.8453
P      0.5790    -4.3035    -0.3990
C     -0.5627    -4.9923    -1.7415
C     -0.5645    -4.0241    -2.9230
C     -1.9995    -5.2348    -1.2582
C      1.3220    -5.7762     0.5133
C      0.2982    -6.8666     0.8430
C      2.4722    -6.3544    -0.3129
C     -1.5708    -1.1631     2.4773
C     -2.1581     0.2722     2.6167
P     -2.1330     1.1147     1.0301
C     -1.8976     2.8848     1.3420
C     -2.1959     3.7040     0.0801
C     -2.7421     3.4077     2.5176
C     -3.7089     0.8241     0.1777
C     -3.9749    -0.6761     0.0158
C     -4.9006     1.4646     0.9078
H      3.6937     3.5238     1.9436
H      2.2065     4.1108     2.7937
H      3.1609     2.7392     3.4898
H      0.3011    -0.8100     2.5646
H      0.3050    -3.0366     2.8159
H      1.3117    -2.4665     1.4393
H     -1.1208    -4.1841     1.4176
H     -1.2374    -2.8356     0.2684
H     -0.1370    -5.9545    -2.1006
H     -0.9506    -3.0288    -2.6204
H      0.4679    -3.8915    -3.3127
H     -1.1963    -4.4141    -3.7451
H     -2.0084    -5.8372    -0.3274
H     -2.5666    -5.7885    -2.0384
H     -2.5225    -4.2745    -1.0634
H      1.7394    -5.3994     1.4720
H      0.7856    -7.7044     1.3889
H     -0.1511    -7.2865    -0.0813
H     -0.5056    -6.4653     1.4922
H      3.2375    -5.5700    -0.4903
H      2.1020    -6.7251    -1.2969
H      2.9595    -7.1939     0.2341
H     -1.5769    -1.6318     3.4937
H     -2.2539    -1.7517     1.8418
H     -3.1968     0.2099     2.9975
H     -1.5389     0.8374     3.3399
H     -0.8284     3.0379     1.5993
H     -1.8254     4.7397     0.2051
H     -1.6744     3.2735    -0.7960
H     -3.2762     3.7472    -0.1533
H     -2.5711     2.8234     3.4407
H     -3.8238     3.4389     2.3014
H     -2.4352     4.4490     2.7448
H     -3.6393     1.2723    -0.8347
H     -4.2546    -1.1353     0.9863
H     -4.8233    -0.8252    -0.6858
H     -3.1062    -1.2030    -0.4120
H     -4.8541     1.3386     2.0112
H     -4.9830     2.5420     0.6513
H     -5.8586     1.0097     0.5691
68
{"conf": 11, "E": 272.62, "rms": -1.0, "geom": "OH", "total_charge": 0, "CA_charge": 1, "smiles": "C[C:1]#[5N:2]->[Mn+:3]1(<-[3H-:4])(<-[4C-:5]#[O+:6])(<-[6C-:7]#[O+:8])<-[1N@H:9]([CH2:10][CH2:11][P:12]([CH:13]([CH3:14])[CH3:15])[CH:16]([CH3:17])[CH3:18])[CH2:19][CH2:20][2P:21]->1([CH:22]([CH3:23])[CH3:24])[CH:25]([CH3:26])[CH3:27]", "smiles3D": "C([C:1]#[5N:2]->[Mn+:3]1(<-[3H-:4])(<-[4C-:5]#[O+:6])(<-[6C-:7]#[O+:8])<-[1N@@:9]([C:10]([C:11]([P:12]([C:13]([C:14]([H:37])([H:38])[H:39])([C:15]([H:40])([H:41])[H:42])[H:36])[C:16]([C:17]([H:44])([H:45])[H:46])([C:18]([H:47])([H:48])[H:49])[H:43])([H:34])[H:35])([H:32])[H:33])([H:31])[C:19]([H:50])([H:51])[C:20]([H:52])([H:53])[2P:21]->1([C:22]([C:23]([H:55])([H:56])[H:57])([C:24]([H:58])([H:59])[H:60])[H:54])[C:25]([C:26]([H:62])([H:63])[H:64])([C:27]([H:65])([H:66])[H:67])[H:61])([H:28])([H:29])[H:30]", "smiles3Dx": "C([C:1]#[5N:2]->[Mn+:3]1(<-[3H-:4])(<-[4C-:5]#[O+:6])(<-[6C-:7]#[O+:8])<-[1N@@:9]([C:10]([C:11]([P:12]([C:13]([C:14]([H:37])([H:38])[H:39])([C:15]([H:40])([H:41])[H:42])[H:36])[C:16]([C:17]([H:44])([H:45])[H:46])([C:18]([H:47])([H:48])[H:49])[H:43])([H:34])[H:35])([H:32])[H:33])([H:31])[C:19]([H:50])([H:51])[C:20]([H:52])([H:53])[2P:21]->1([C:22]([C:23]([H:55])([H:56])[H:57])([C:24]([H:58])([H:59])[H:60])[H:54])[C:25]([C:26]([H:62])([H:63])[H:64])([C:27]([H:65])([H:66])[H:67])[H:61])([H:28])([H:29])[H:30]", "dummies": []}
C     -2.8175    -1.9171    -3.0338
C     -2.3861    -0.9233    -2.1006
N     -1.6856    -0.3621    -1.3231
Mn     0.0000     0.0000     0.0000
H      1.3807     0.0041     1.1773
C      0.7594     1.6224    -1.5853
O      0.9241     2.5296    -2.3395
C      0.5657    -1.9610    -1.0689
O      0.5368    -3.0808    -1.6302
N     -1.0600     1.7048     1.3149
C     -0.0897     2.1332     2.2839
C      1.0708     2.9928     1.6497
P      2.7261     2.0979     1.5559
C      3.8875     2.3724     0.0928
C      4.2998     1.0292    -0.5652
C      3.3724     3.4360    -0.9025
C      3.7623     2.0262     3.1308
C      4.5614     0.7154     3.1924
C      2.9082     2.2109     4.3841
C     -2.3053     1.3217     1.9244
C     -2.8175    -0.1753     1.7710
P     -1.4057    -1.3246     1.7183
C     -2.0315    -2.9090     1.1055
C     -3.2799    -3.4500     1.8775
C     -0.8733    -3.9770     1.0891
C     -0.7749    -1.6503     3.4062
C     -1.2993    -0.6953     4.4319
C      0.7723    -1.6196     3.3227
H     -1.9788    -2.6727    -2.9381
H     -3.7233    -2.4155    -2.6866
H     -2.7991    -1.5920    -4.1084
H     -1.2286     2.4469     0.6922
H     -0.6110     2.7833     3.0998
H      0.3226     1.2617     2.7352
H      1.2671     3.8744     2.2284
H      0.7604     3.3355     0.6449
H      4.7820     2.7942     0.5786
H      3.9342     0.9059    -1.6003
H      3.9136     0.1477    -0.0006
H      5.4087     0.9375    -0.5876
H      3.2443     3.0463    -1.9303
H      4.0810     4.2730    -0.9736
H      2.4259     3.8866    -0.5795
H      4.4546     2.8816     3.0524
H      4.9387     0.5188     4.2117
H      3.9334    -0.1573     2.9091
H      5.4493     0.7588     2.5185
H      2.1748     1.3955     4.4926
H      3.5561     2.2406     5.2920
H      2.3620     3.1709     4.3381
H     -3.1042     1.9751     1.4306
H     -2.3917     1.6011     2.9976
H     -3.5649    -0.4176     2.5671
H     -3.3029    -0.2410     0.8103
H     -2.3370    -2.7462     0.0671
H     -3.8688    -2.6595     2.3344
H     -3.9918    -3.9793     1.1678
H     -3.0253    -4.1580     2.7043
H     -0.8591    -4.5241     0.1251
H      0.1142    -3.5033     1.1632
H     -0.9195    -4.7300     1.9238
H     -1.0539    -2.7148     3.7402
H     -2.4152    -0.5757     4.4283
H     -0.8775     0.2959     4.2769
H     -1.0240    -1.0445     5.4682
H      1.1613    -1.7739     2.3015
H      1.1892    -0.6539     3.6959
H      1.2155    -2.4528     3.8835
68
{"conf": 12, "E": 309.63, "rms": -1.0, "geom": "OH", "total_charge": 0, "CA_charge": 1, "smiles": "C[C:1]#[5N:2]->[Mn+:3]1(<-[3H-:4])(<-[4C-:5]#[O+:6])(<-[6C-:7]#[O+:8])<-[1N@H:9]([CH2:10][CH2:11][P:12]([CH:13]([CH3:14])[CH3:15])[CH:16]([CH3:17])[CH3:18])[CH2:19][CH2:20][2P:21]->1([CH:22]([CH3:23])[CH3:24])[CH:25]([CH3:26])[CH3:27]", "smiles3D": "C([C:1]#[5N:2]->[Mn+:3]1(<-[3H-:4])(<-[4C-:5]#[O+:6])(<-[6C-:7]#[O+:8])<-[1N@@:9]([C:10]([C:11]([P:12]([C:13]([C:14]([H:37])([H:38])[H:39])([C:15]([H:40])([H:41])[H:42])[H:36])[C:16]([C:17]([H:44])([H:45])[H:46])([C:18]([H:47])([H:48])[H:49])[H:43])([H:34])[H:35])([H:32])[H:33])([H:31])[C:19]([H:50])([H:51])[C:20]([H:52])([H:53])[2P:21]->1([C:22]([C:23]([H:55])([H:56])[H:57])([C:24]([H:58])([H:59])[H:60])[H:54])[C:25]([C:26]([H:62])([H:63])[H:64])([C:27]([H:65])([H:66])[H:67])[H:61])([H:28])([H:29])[H:30]", "smiles3Dx": "C([C:1]#[5N:2]->[Mn+:3]1(<-[3H-:4])(<-[4C-:5]#[O+:6])(<-[6C-:7]#[O+:8])<-[1N@@:9]([C:10]([C:11]([P:12]([C:13]([C:14]([H:37])([H:38])[H:39])([C:15]([H:40])([H:41])[H:42])[H:36])[C:16]([C:17]([H:44])([H:45])[H:46])([C:18]([H:47])([H:48])[H:49])[H:43])([H:34])[H:35])([H:32])[H:33])([H:31])[C:19]([H:50])([H:51])[C:20]([H:52])([H:53])[2P:21]->1([C:22]([C:23]([H:55])([H:56])[H:57])([C:24]([H:58])([H:59])[H:60])[H:54])[C:25]([C:26]([H:62])([H:63])[H:64])([C:27]([H:65])([H:66])[H:67])[H:61])([H:28])([H:29])[H:30]", "dummies": []}
C     -4.0615    -2.1174    -0.8983
C     -3.0008    -1.4581    -0.0491
N     -1.9710    -0.9649     0.2929
Mn     0.0000     0.0000     0.0000
H      1.4398     0.9288    -0.7061
C      0.0377    -1.6026    -1.8198
O     -0.2387    -2.3205    -2.7696
C      1.1338    -1.0885     1.8583
O      1.6527    -1.3628     2.8914
N     -1.4197     1.3711    -1.2174
C     -0.7346     1.9067    -2.2799
C     -1.6890     2.7056    -3.3456
P     -1.0346     2.9069    -5.0257
C     -0.3414     1.4470    -5.9623
C      1.0468     1.0997    -5.4098
C     -1.3432     0.2799    -5.8600
C     -0.6373     4.6436    -5.5711
C     -1.7510     5.1242    -6.5081
C      0.7224     4.6898    -6.2454
C     -2.3306     2.2703    -0.5903
C     -2.3875     2.2013     0.9292
P     -0.7892     1.8895     1.6071
C      0.3250     3.3855     1.5485
C     -0.3107     4.5322     0.7341
C      1.6431     2.9569     0.9179
C     -1.0089     1.4818     3.3905
C      0.3564     1.3191     4.0840
C     -1.8380     0.1922     3.5484
H     -4.0952    -3.2223    -0.6751
H     -3.5227    -1.9092    -1.8028
H     -4.9554    -1.4738    -0.8015
H     -1.9969     0.8035    -1.6429
H     -0.0061     2.6165    -1.9226
H     -0.3064     1.1348    -2.8742
H     -1.8420     3.7906    -2.9494
H     -2.6439     2.1805    -3.4194
H     -0.2601     1.7749    -7.0246
H      1.4265     1.8903    -4.7243
H      1.0782     0.1661    -4.8050
H      1.7518     1.0055    -6.2555
H     -2.1944     0.4295    -6.5611
H     -0.8608    -0.6700    -6.1266
H     -1.7441     0.1528    -4.8211
H     -0.6457     5.2485    -4.6324
H     -1.7954     4.4798    -7.4218
H     -2.7457     5.0890    -6.0053
H     -1.5557     6.1644    -6.7978
H      0.6662     4.2701    -7.2688
H      1.0930     5.7271    -6.2840
H      1.4438     4.0588    -5.6894
H     -2.2128     3.3852    -0.8874
H     -3.3957     2.0743    -1.0032
H     -3.0254     1.4097     1.2236
H     -2.8849     3.1962     1.3595
H      0.5148     3.7840     2.5835
H      0.2927     5.4592     0.9064
H     -0.2608     4.3142    -0.3621
H     -1.3609     4.7459     0.9798
H      2.4502     3.6298     1.1956
H      1.9799     1.9323     1.2256
H      1.6299     3.0037    -0.2015
H     -1.5600     2.3296     3.9422
H      1.2311     1.4347     3.3651
H      0.4794     2.0607     4.8685
H      0.5093     0.3015     4.4872
H     -2.8429     0.2090     3.0706
H     -1.2951    -0.7075     3.1496
H     -2.0346    -0.0318     4.5936
68
{"conf": 13, "E": 107.85, "rms": -1.0, "geom": "OH", "total_charge": 0, "CA_charge": 1, "smiles": "C[C:1]#[5N:2]->[Mn+:3]1(<-[3H-:4])(<-[4C-:5]#[O+:6])(<-[6C-:7]#[O+:8])<-[1N@H:9]([CH2:10][CH2:11][P:12]([CH:13]([CH3:14])[CH3:15])[CH:16]([CH3:17])[CH3:18])[CH2:19][CH2:20][2P:21]->1([CH:22]([CH3:23])[CH3:24])[CH:25]([CH3:26])[CH3:27]", "smiles3D": "C([C:1]#[5N:2]->[Mn+:3]1(<-[3H-:4])(<-[4C-:5]#[O+:6])(<-[6C-:7]#[O+:8])<-[1N@@:9]([C:10]([C:11]([P:12]([C:13]([C:14]([H:37])([H:38])[H:39])([C:15]([H:40])([H:41])[H:42])[H:36])[C:16]([C:17]([H:44])([H:45])[H:46])([C:18]([H:47])([H:48])[H:49])[H:43])([H:34])[H:35])([H:32])[H:33])([H:31])[C:19]([H:50])([H:51])[C:20]([H:52])([H:53])[2P:21]->1([C:22]([C:23]([H:55])([H:56])[H:57])([C:24]([H:58])([H:59])[H:60])[H:54])[C:25]([C:26]([H:62])([H:63])[H:64])([C:27]([H:65])([H:66])[H:67])[H:61])([H:28])([H:29])[H:30]", "smiles3Dx": "C([C:1]#[5N:2]->[Mn+:3]1(<-[3H-:4])(<-[4C-:5]#[O+:6])(<-[6C-:7]#[O+:8])<-[1N@@:9]([C:10]([C:11]([P:12]([C:13]([C:14]([H:37])([H:38])[H:39])([C:15]([H:40])([H:41])[H:42])[H:36])[C:16]([C:17]([H:44])([H:45])[H:46])([C:18]([H:47])([H:48])[H:49])[H:43])([H:34])[H:35])([H:32])[H:33])([H:31])[C:19]([H:50])([H:51])[C:20]([H:52])([H:53])[2P:21]->1([C:22]([C:23]([H:55])([H:56])[H:57])([C:24]([H:58])([H:59])[H:60])[H:54])[C:25]([C:26]([H:62])([H:63])[H:64])([C:27]([H:65])([H:66])[H:67])[H:61])([H:28])([H:29])[H:30]", "dummies": []}
C      4.8344     1.2306     0.0452
C      3.4137     0.8757     0.0095
N      2.2228     0.5695     0.0047
Mn     0.0000     0.0000     0.0000
H     -1.7915    -0.4138    -0.0721
C     -0.0621     0.5597    -2.2222
O     -0.0925     0.8524    -3.3935
C     -0.5423     2.1296     0.6176
O     -0.8363     3.2538     0.9330
N      0.6575    -2.2063    -0.3228
C      0.2278    -2.7311    -1.5615
C     -1.2791    -3.0402    -1.6717
P     -1.6514    -4.8172    -1.1659
C     -1.8234    -5.6906    -2.8324
C     -2.1249    -7.1749    -2.5996
C     -0.5166    -5.5566    -3.6288
C     -3.3852    -4.6204    -0.4515
C     -4.4691    -4.4768    -1.5229
C     -3.6908    -5.7662     0.5105
C      0.3402    -3.0039     0.8188
C      0.8827    -2.4263     2.1571
P      0.0543    -0.8654     2.4735
C     -1.6176    -1.2105     3.0903
C     -1.7044    -2.5388     3.8541
C     -2.1264    -0.0622     3.9718
C      0.9949     0.0428     3.7282
C      1.4131    -0.8707     4.8875
C      2.2323     0.6841     3.1088
H      5.2931     1.1007    -0.9559
H      4.9512     2.2832     0.3625
H      5.3565     0.5847     0.7778
H      1.5739    -2.1788    -0.3707
H      0.7998    -3.6653    -1.7745
H      0.4942    -1.9969    -2.3511
H     -1.8389    -2.3449    -1.0290
H     -1.6321    -2.8688    -2.7124
H     -2.6430    -5.2279    -3.4402
H     -3.1274    -7.3072    -2.1559
H     -1.3585    -7.6306    -1.9248
H     -2.1275    -7.7203    -3.5687
H     -0.3450    -4.5034    -3.9220
H     -0.5721    -6.1519    -4.5642
H      0.3573    -5.9106    -3.0350
H     -3.3870    -3.6912     0.1558
H     -5.4370    -4.2112    -1.0472
H     -4.2100    -3.6625    -2.2310
H     -4.6096    -5.4245    -2.0855
H     -2.9071    -5.8255     1.2951
H     -3.7460    -6.7390    -0.0151
H     -4.6574    -5.5902     1.0165
H     -0.7622    -3.1075     0.9112
H      0.7689    -4.0197     0.6792
H      0.7034    -3.1459     2.9773
H      1.9785    -2.2509     2.0634
H     -2.2925    -1.2808     2.2104
H     -0.9601    -2.6042     4.6613
H     -2.7094    -2.6456     4.3022
H     -1.5781    -3.3941     3.1690
H     -3.2119    -0.1944     4.1665
H     -1.6157    -0.0420     4.9548
H     -1.9932     0.9117     3.4543
H      0.3644     0.8573     4.1325
H      1.9978    -1.7407     4.5338
H      0.5366    -1.2047     5.4639
H      2.0514    -0.3164     5.6022
H      2.8331     1.2041     3.8833
H      1.9232     1.4522     2.3805
H      2.8817    -0.0716     2.6281
68
{"conf": 14, "E": 102.83, "rms": -1.0, "geom": "OH", "total_charge": 0, "CA_charge": 1, "smiles": "C[C:1]#[5N:2]->[Mn+:3]1(<-[3H-:4])(<-[4C-:5]#[O+:6])(<-[6C-:7]#[O+:8])<-[1N@H:9]([CH2:10][CH2:11][P:12]([CH:13]([CH3:14])[CH3:15])[CH:16]([CH3:17])[CH3:18])[CH2:19][CH2:20][2P:21]->1([CH:22]([CH3:23])[CH3:24])[CH:25]([CH3:26])[CH3:27]", "smiles3D": "C([C:1]#[5N:2]->[Mn+:3]1(<-[3H-:4])(<-[4C-:5]#[O+:6])(<-[6C-:7]#[O+:8])<-[1N@@:9]([C:10]([C:11]([P:12]([C:13]([C:14]([H:37])([H:38])[H:39])([C:15]([H:40])([H:41])[H:42])[H:36])[C:16]([C:17]([H:44])([H:45])[H:46])([C:18]([H:47])([H:48])[H:49])[H:43])([H:34])[H:35])([H:32])[H:33])([H:31])[C:19]([H:50])([H:51])[C:20]([H:52])([H:53])[2P:21]->1([C:22]([C:23]([H:55])([H:56])[H:57])([C:24]([H:58])([H:59])[H:60])[H:54])[C:25]([C:26]([H:62])([H:63])[H:64])([C:27]([H:65])([H:66])[H:67])[H:61])([H:28])([H:29])[H:30]", "smiles3Dx": "C([C:1]#[5N:2]->[Mn+:3]1(<-[3H-:4])(<-[4C-:5]#[O+:6])(<-[6C-:7]#[O+:8])<-[1N@@:9]([C:10]([C:11]([P:12]([C:13]([C:14]([H:37])([H:38])[H:39])([C:15]([H:40])([H:41])[H:42])[H:36])[C:16]([C:17]([H:44])([H:45])[H:46])([C:18]([H:47])([H:48])[H:49])[H:43])([H:34])[H:35])([H:32])[H:33])([H:31])[C:19]([H:50])([H:51])[C:20]([H:52])([H:53])[2P:21]->1([C:22]([C:23]([H:55])([H:56])[H:57])([C:24]([H:58])([H:59])[H:60])[H:54])[C:25]([C:26]([H:62])([H:63])[H:64])([C:27]([H:65])([H:66])[H:67])[H:61])([H:28])([H:29])[H:30]", "dummies": []}
C     -4.6276    -0.9247    -1.5809
C     -3.2784    -0.6401    -1.1012
N     -2.1369    -0.4044    -0.7133
Mn     0.0000     0.0000     0.0000
H      1.7073     0.2382     0.6386
C     -0.6069    -0.7687     2.0728
O     -0.9218    -1.1737     3.1645
C     -0.5444     2.1488     0.5703
O     -0.8348     3.2803     0.8677
N      0.5922    -2.0360    -0.8959
C      0.7400    -2.9768     0.1325
C      0.9642    -4.4362    -0.3344
P      0.0315    -4.8800    -1.9117
C     -1.7657    -5.2474    -1.4421
C     -2.2313    -4.4886    -0.2003
C     -2.6702    -4.8861    -2.6258
C      0.6994    -6.6013    -2.2925
C     -0.0440    -7.2079    -3.4896
C      2.2023    -6.5437    -2.5986
C      1.7493    -1.8178    -1.6948
C      1.5074    -0.9071    -2.9372
P      0.8009     0.6645    -2.4123
C     -0.4734     1.1459    -3.6077
C     -1.2478    -0.0703    -4.1431
C     -1.4670     2.1276    -2.9614
C      2.1580     1.8483    -2.5809
C      1.6578     3.2963    -2.5003
C      3.2131     1.6174    -1.4970
H     -4.7640    -0.4632    -2.5790
H     -4.7684    -2.0230    -1.6602
H     -5.3718    -0.5051    -0.8734
H     -0.1011    -2.2819    -1.4369
H      1.5934    -2.6740     0.7790
H     -0.1745    -2.9468     0.7514
H      0.6895    -5.1453     0.4758
H      2.0492    -4.5587    -0.5210
H     -1.8694    -6.3342    -1.2319
H     -2.1442    -3.3911    -0.3550
H     -3.2975    -4.7286     0.0096
H     -1.6514    -4.8020     0.6901
H     -2.6261    -3.7950    -2.8302
H     -3.7238    -5.1677    -2.4096
H     -2.3530    -5.4171    -3.5438
H      0.5389    -7.2553    -1.4074
H      0.0248    -6.5350    -4.3721
H      0.3998    -8.1900    -3.7577
H     -1.1120    -7.3880    -3.2428
H      2.5596    -7.5330    -2.9595
H      2.4103    -5.7814    -3.3828
H      2.7848    -6.3035    -1.6855
H      2.1462    -2.7900    -2.0615
H      2.5255    -1.3484    -1.0565
H      0.8313    -1.4319    -3.6305
H      2.4727    -0.7281    -3.4521
H      0.0183     1.6534    -4.4663
H     -2.2117     0.2445    -4.5970
H     -1.4669    -0.8017    -3.3352
H     -0.6754    -0.5650    -4.9568
H     -0.9745     2.9776    -2.4593
H     -2.1021     1.6216    -2.2106
H     -2.1392     2.5472    -3.7425
H      2.6345     1.6982    -3.5732
H      1.0239     3.5431    -3.3781
H      1.1096     3.4753    -1.5527
H      2.5230     3.9951    -2.5361
H      2.7930     1.8229    -0.4939
H      4.0728     2.3058    -1.6586
H      3.6164     0.5855    -1.5446
68
{"conf": 15, "E": 123.48, "rms": -1.0, "geom": "OH", "total_charge": 0, "CA_charge": 1, "smiles": "C[C:1]#[5N:2]->[Mn+:3]1(<-[3H-:4])(<-[4C-:5]#[O+:6])(<-[6C-:7]#[O+:8])<-[1N@H:9]([CH2:10][CH2:11][P:12]([CH:13]([CH3:14])[CH3:15])[CH:16]([CH3:17])[CH3:18])[CH2:19][CH2:20][2P:21]->1([CH:22]([CH3:23])[CH3:24])[CH:25]([CH3:26])[CH3:27]", "smiles3D": "C([C:1]#[5N:2]->[Mn+:3]1(<-[3H-:4])(<-[4C-:5]#[O+:6])(<-[6C-:7]#[O+:8])<-[1N@@:9]([C:10]([C:11]([P:12]([C:13]([C:14]([H:37])([H:38])[H:39])([C:15]([H:40])([H:41])[H:42])[H:36])[C:16]([C:17]([H:44])([H:45])[H:46])([C:18]([H:47])([H:48])[H:49])[H:43])([H:34])[H:35])([H:32])[H:33])([H:31])[C:19]([H:50])([H:51])[C:20]([H:52])([H:53])[2P:21]->1([C:22]([C:23]([H:55])([H:56])[H:57])([C:24]([H:58])([H:59])[H:60])[H:54])[C:25]([C:26]([H:62])([H:63])[H:64])([C:27]([H:65])([H:66])[H:67])[H:61])([H:28])([H:29])[H:30]", "smiles3Dx": "C([C:1]#[5N:2]->[Mn+:3]1(<-[3H-:4])(<-[4C-:5]#[O+:6])(<-[6C-:7]#[O+:8])<-[1N@@:9]([C:10]([C:11]([P:12]([C:13]([C:14]([H:37])([H:38])[H:39])([C:15]([H:40])([H:41])[H:42])[H:36])[C:16]([C:17]([H:44])([H:45])[H:46])([C:18]([H:47])([H:48])[H:49])[H:43])([H:34])[H:35])([H:32])[H:33])([H:31])[C:19]([H:50])([H:51])[C:20]([H:52])([H:53])[2P:21]->1([C:22]([C:23]([H:55])([H:56])[H:57])([C:24]([H:58])([H:59])[H:60])[H:54])[C:25]([C:26]([H:62])([H:63])[H:64])([C:27]([H:65])([H:66])[H:67])[H:61])([H:28])([H:29])[H:30]", "dummies": []}
C      4.2945     2.2990    -1.0353
C      3.0285     1.6295    -0.7433
N      1.9658     1.0676    -0.4935
Mn     0.0000     0.0000     0.0000
H     -1.5811    -0.8752     0.3097
C      0.7102    -1.7813    -1.2442
O      1.0838    -2.7197    -1.9014
C     -0.9701     0.9821    -1.8230
O     -1.4791     1.5032    -2.7821
N      1.0183    -0.7620     1.9347
C      0.4121    -1.9010     2.5255
C     -1.1075    -1.8067     2.6959
P     -1.8261    -2.2796     4.3803
C     -0.5342    -2.9947     5.5594
C     -1.1967    -3.8766     6.6248
C      0.1975    -1.8426     6.2580
C     -3.0526    -3.6589     4.0006
C     -2.3991    -4.8502     3.2860
C     -4.2259    -3.1089     3.1884
C      1.2851     0.3507     2.8087
C      0.1083     1.3082     3.1659
P     -0.6992     1.9002     1.6688
C     -0.1484     3.5864     1.2984
C      1.2827     3.8543     1.7914
C     -0.2168     3.8401    -0.2138
C     -2.4594     1.9637     2.0796
C     -3.2775     2.4716     0.8893
C     -2.7255     2.8495     3.3056
H      4.2236     3.3614    -0.7269
H      5.1080     1.8072    -0.4686
H      4.5137     2.2435    -2.1240
H      1.8422    -1.0496     1.6505
H      0.8842    -2.0983     3.5016
H      0.6270    -2.7838     1.8761
H     -1.5823    -2.4348     1.9202
H     -1.4372    -0.7879     2.4896
H      0.1938    -3.6211     5.0005
H     -0.4475    -4.1913     7.3838
H     -1.5998    -4.8054     6.1689
H     -2.0161    -3.3286     7.1355
H      0.9250    -2.2362     7.0055
H     -0.5296    -1.1833     6.7780
H      0.7600    -1.2204     5.5360
H     -3.4677    -4.0151     4.9666
H     -3.1158    -5.7007     3.2543
H     -1.4959    -5.1892     3.8324
H     -2.1129    -4.5992     2.2435
H     -4.9929    -3.8998     3.0415
H     -4.7020    -2.2676     3.7307
H     -3.8967    -2.7501     2.1902
H      1.7220    -0.0290     3.7590
H      2.0672     0.9695     2.3245
H      0.4912     2.1623     3.7559
H     -0.6210     0.7617     3.7877
H     -0.8259     4.3035     1.7968
H      1.9842     3.0640     1.4622
H      1.6491     4.8189     1.3763
H      1.3084     3.9712     2.8934
H     -0.0212     4.9134    -0.4256
H      0.5381     3.2374    -0.7517
H     -1.2187     3.5935    -0.6187
H     -2.7991     0.9344     2.3175
H     -3.0898     3.5487     0.6973
H     -4.3577     2.3445     1.0979
H     -3.0453     1.8853    -0.0196
H     -2.5646     3.9273     3.0948
H     -3.7817     2.7236     3.6285
H     -2.0908     2.5572     4.1630
68
{"conf": 16, "E": 105.64, "rms": -1.0, "geom": "OH", "total_charge": 0, "CA_charge": 1, "smiles": "C[C:1]#[5N:2]->[Mn+:3]1(<-[3H-:4])(<-[4C-:5]#[O+:6])(<-[6C-:7]#[O+:8])<-[1N@H:9]([CH2:10][CH2:11][P:12]([CH:13]([CH3:14])[CH3:15])[CH:16]([CH3:17])[CH3:18])[CH2:19][CH2:20][2P:21]->1([CH:22]([CH3:23])[CH3:24])[CH:25]([CH3:26])[CH3:27]", "smiles3D": "C([C:1]#[5N:2]->[Mn+:3]1(<-[3H-:4])(<-[4C-:5]#[O+:6])(<-[6C-:7]#[O+:8])<-[1N@@:9]([C:10]([C:11]([P:12]([C:13]([C:14]([H:37])([H:38])[H:39])([C:15]([H:40])([H:41])[H:42])[H:36])[C:16]([C:17]([H:44])([H:45])[H:46])([C:18]([H:47])([H:48])[H:49])[H:43])([H:34])[H:35])([H:32])[H:33])([H:31])[C:19]([H:50])([H:51])[C:20]([H:52])([H:53])[2P:21]->1([C:22]([C:23]([H:55])([H:56])[H:57])([C:24]([H:58])([H:59])[H:60])[H:54])[C:25]([C:26]([H:62])([H:63])[H:64])([C:27]([H:65])([H:66])[H:67])[H:61])([H:28])([H:29])[H:30]", "smiles3Dx": "C([C:1]#[5N:2]->[Mn+:3]1(<-[3H-:4])(<-[4C-:5]#[O+:6])(<-[6C-:7]#[O+:8])<-[1N@@:9]([C:10]([C:11]([P:12]([C:13]([C:14]([H:37])([H:38])[H:39])([C:15]([H:40])([H:41])[H:42])[H:36])[C:16]([C:17]([H:44])([H:45])[H:46])([C:18]([H:47])([H:48])[H:49])[H:43])([H:34])[H:35])([H:32])[H:33])([H:31])[C:19]([H:50])([H:51])[C:20]([H:52])([H:53])[2P:21]->1([C:22]([C:23]([H:55])([H:56])[H:57])([C:24]([H:58])([H:59])[H:60])[H:54])[C:25]([C:26]([H:62])([H:63])[H:64])([C:27]([H:65])([H:66])[H:67])[H:61])([H:28])([H:29])[H:30]", "dummies": []}
C      1.3350    -4.2107     2.2925
C      0.9607    -2.9682     1.6182
N      0.6462    -1.9305     1.0413
Mn     0.0000     0.0000     0.0000
H     -0.6216     1.5740    -0.7025
C     -1.7050     0.0649     1.5376
O     -2.6067     0.0935     2.3378
C     -1.3131    -1.1985    -1.4396
O     -2.0045    -1.8300    -2.1994
N      1.5918     1.1755     1.2104
C      0.9695     2.0128     2.1716
C      1.4644     1.7664     3.6065
P      3.2737     2.2027     3.7674
C      3.8065     1.0214     5.1385
C      5.3220     0.8122     5.1197
C      3.3219     1.4572     6.5246
C      3.2482     3.9442     4.5014
C      2.4788     4.9038     3.5896
C      4.6773     4.4621     4.6945
C      2.4107     1.8998     0.2925
C      3.1833     1.0383    -0.7491
P      2.0301     0.0315    -1.6904
C      2.9038    -1.5039    -2.0873
C      4.2950    -1.2032    -2.6746
C      3.0510    -2.4002    -0.8525
C      1.7956     0.8894    -3.2667
C      0.9634     2.1582    -3.0905
C      1.1079    -0.0296    -4.2851
H      1.3729    -4.0444     3.3863
H      0.5832    -4.9923     2.0633
H      2.3326    -4.5432     1.9344
H      2.1164     0.5485     1.6204
H     -0.1087     1.8168     2.1534
H      1.1054     3.0948     1.9233
H      0.8724     2.3623     4.3305
H      1.3237     0.6900     3.8483
H      3.3462     0.0354     4.9201
H      5.6033     0.0026     5.8287
H      5.8618     1.7368     5.4047
H      5.6440     0.5091     4.1023
H      3.8444     2.3740     6.8623
H      2.2268     1.6355     6.5124
H      3.5351     0.6620     7.2680
H      2.7354     3.9360     5.4871
H      2.5805     5.9490     3.9450
H      1.3949     4.6564     3.6062
H      2.8591     4.8414     2.5466
H      5.1926     3.8922     5.4967
H      5.2534     4.3710     3.7468
H      4.6667     5.5299     5.0093
H      3.1613     2.4894     0.8676
H      1.7626     2.6151    -0.2542
H      3.8964     0.3858    -0.2108
H      3.7472     1.7023    -1.4359
H      2.3188    -2.0639    -2.8494
H      4.2351    -0.5156    -3.5470
H      4.9829    -0.7719    -1.9103
H      4.7517    -2.1493    -3.0480
H      3.2801    -1.8243     0.0692
H      3.8657    -3.1399    -1.0007
H      2.1121    -2.9813    -0.7328
H      2.7897     1.1821    -3.6663
H     -0.0717     1.9242    -2.7750
H      0.9007     2.6932    -4.0634
H      1.4492     2.8594    -2.3891
H      0.1917    -0.4883    -3.8562
H      0.8174     0.5470    -5.1873
H      1.8024    -0.8259    -4.6246
68
{"conf": 17, "E": 101.3, "rms": -1.0, "geom": "OH", "total_charge": 0, "CA_charge": 1, "smiles": "C[C:1]#[5N:2]->[Mn+:3]1(<-[3H-:4])(<-[4C-:5]#[O+:6])(<-[6C-:7]#[O+:8])<-[1N@H:9]([CH2:10][CH2:11][P:12]([CH:13]([CH3:14])[CH3:15])[CH:16]([CH3:17])[CH3:18])[CH2:19][CH2:20][2P:21]->1([CH:22]([CH3:23])[CH3:24])[CH:25]([CH3:26])[CH3:27]", "smiles3D": "C([C:1]#[5N:2]->[Mn+:3]1(<-[3H-:4])(<-[4C-:5]#[O+:6])(<-[6C-:7]#[O+:8])<-[1N@@:9]([C:10]([C:11]([P:12]([C:13]([C:14]([H:37])([H:38])[H:39])([C:15]([H:40])([H:41])[H:42])[H:36])[C:16]([C:17]([H:44])([H:45])[H:46])([C:18]([H:47])([H:48])[H:49])[H:43])([H:34])[H:35])([H:32])[H:33])([H:31])[C:19]([H:50])([H:51])[C:20]([H:52])([H:53])[2P:21]->1([C:22]([C:23]([H:55])([H:56])[H:57])([C:24]([H:58])([H:59])[H:60])[H:54])[C:25]([C:26]([H:62])([H:63])[H:64])([C:27]([H:65])([H:66])[H:67])[H:61])([H:28])([H:29])[H:30]", "smiles3Dx": "C([C:1]#[5N:2]->[Mn+:3]1(<-[3H-:4])(<-[4C-:5]#[O+:6])(<-[6C-:7]#[O+:8])<-[1N@@:9]([C:10]([C:11]([P:12]([C:13]([C:14]([H:37])([H:38])[H:39])([C:15]([H:40])([H:41])[H:42])[H:36])[C:16]([C:17]([H:44])([H:45])[H:46])([C:18]([H:47])([H:48])[H:49])[H:43])([H:34])[H:35])([H:32])[H:33])([H:31])[C:19]([H:50])([H:51])[C:20]([H:52])([H:53])[2P:21]->1([C:22]([C:23]([H:55])([H:56])[H:57])([C:24]([H:58])([H:59])[H:60])[H:54])[C:25]([C:26]([H:62])([H:63])[H:64])([C:27]([H:65])([H:66])[H:67])[H:61])([H:28])([H:29])[H:30]", "dummies": []}
C      4.1271    -0.5358    -2.7338
C      2.9150    -0.3814    -1.9304
N      1.8959    -0.2533    -1.2568
Mn     0.0000     0.0000     0.0000
H     -1.5045     0.2901     1.0112
C      0.0878     2.2428    -0.4619
O      0.1362     3.4232    -0.7129
C      1.2913     0.2415     1.8746
O      1.9729     0.3688     2.8609
N     -1.3162    -0.6178    -1.7875
C     -1.8595     0.4932    -2.4553
C     -2.9887     1.2144    -1.6961
P     -3.3990     2.8522    -2.5105
C     -4.2408     3.8267    -1.1286
C     -5.2501     2.9943    -0.3263
C     -3.1816     4.4192    -0.2017
C     -4.8071     2.4843    -3.7151
C     -4.4241     1.3745    -4.7023
C     -5.1665     3.7595    -4.4854
C     -2.2555    -1.5831    -1.3171
C     -1.6302    -2.9266    -0.8323
P     -0.2806    -2.5923     0.3129
C      1.1145    -3.6326    -0.1750
C      1.3963    -3.5231    -1.6866
C      2.3598    -3.2324     0.6222
C     -0.7925    -3.1188     1.9671
C     -1.1375    -4.6178     2.0123
C     -1.9902    -2.2914     2.4487
H      4.9877    -0.7474    -2.0661
H      3.9984    -1.3829    -3.4382
H      4.3167     0.3979    -3.2994
H     -0.7612    -1.0408    -2.3809
H     -1.0359     1.2163    -2.6329
H     -2.2426     0.1658    -3.4467
H     -3.9051     0.5891    -1.6609
H     -2.6470     1.4094    -0.6625
H     -4.7825     4.6747    -1.5936
H     -4.7413     2.2023     0.2659
H     -5.7964     3.6540     0.3836
H     -5.9984     2.5171    -0.9904
H     -2.6645     3.6208     0.3669
H     -2.4238     4.9737    -0.7966
H     -3.6503     5.1281     0.5170
H     -5.7077     2.1418    -3.1655
H     -4.3644     0.4039    -4.1719
H     -3.4542     1.5999    -5.1959
H     -5.2056     1.2705    -5.4814
H     -4.2751     4.1434    -5.0311
H     -5.9811     3.5584    -5.2140
H     -5.5353     4.5417    -3.7913
H     -2.9826    -1.8138    -2.1300
H     -2.8161    -1.1442    -0.4635
H     -1.2597    -3.4906    -1.7085
H     -2.4139    -3.5253    -0.3321
H      0.8776    -4.6887     0.0547
H      0.7862    -4.2653    -2.2425
H      2.4585    -3.7562    -1.9180
H      1.1635    -2.5213    -2.0897
H      2.6274    -2.1721     0.4413
H      2.1872    -3.3833     1.7089
H      3.2206    -3.8702     0.3302
H      0.0519    -2.9362     2.6662
H     -1.9322    -4.8979     1.2927
H     -1.5000    -4.8856     3.0281
H     -0.2378    -5.2393     1.8383
H     -2.8267    -2.3130     1.7204
H     -2.3649    -2.6820     3.4210
H     -1.6795    -1.2442     2.6278
68
{"conf": 18, "E": 334.29, "rms": -1.0, "geom": "OH", "total_charge": 0, "CA_charge": 1, "smiles": "C[C:1]#[5N:2]->[Mn+:3]1(<-[3H-:4])(<-[4C-:5]#[O+:6])(<-[6C-:7]#[O+:8])<-[1N@H:9]([CH2:10][CH2:11][P:12]([CH:13]([CH3:14])[CH3:15])[CH:16]([CH3:17])[CH3:18])[CH2:19][CH2:20][2P:21]->1([CH:22]([CH3:23])[CH3:24])[CH:25]([CH3:26])[CH3:27]", "smiles3D": "C([C:1]#[5N:2]->[Mn+:3]1(<-[3H-:4])(<-[4C-:5]#[O+:6])(<-[6C-:7]#[O+:8])<-[1N@@:9]([C:10]([C:11]([P:12]([C:13]([C:14]([H:37])([H:38])[H:39])([C:15]([H:40])([H:41])[H:42])[H:36])[C:16]([C:17]([H:44])([H:45])[H:46])([C:18]([H:47])([H:48])[H:49])[H:43])([H:34])[H:35])([H:32])[H:33])([H:31])[C:19]([H:50])([H:51])[C:20]([H:52])([H:53])[2P:21]->1([C:22]([C:23]([H:55])([H:56])[H:57])([C:24]([H:58])([H:59])[H:60])[H:54])[C:25]([C:26]([H:62])([H:63])[H:64])([C:27]([H:65])([H:66])[H:67])[H:61])([H:28])([H:29])[H:30]", "smiles3Dx": "C([C:1]#[5N:2]->[Mn+:3]1(<-[3H-:4])(<-[4C-:5]#[O+:6])(<-[6C-:7]#[O+:8])<-[1N@@:9]([C:10]([C:11]([P:12]([C:13]([C:14]([H:37])([H:38])[H:39])([C:15]([H:40])([H:41])[H:42])[H:36])[C:16]([C:17]([H:44])([H:45])[H:46])([C:18]([H:47])([H:48])[H:49])[H:43])([H:34])[H:35])([H:32])[H:33])([H:31])[C:19]([H:50])([H:51])[C:20]([H:52])([H:53])[2P:21]->1([C:22]([C:23]([H:55])([H:56])[H:57])([C:24]([H:58])([H:59])[H:60])[H:54])[C:25]([C:26]([H:62])([H:63])[H:64])([C:27]([H:65])([H:66])[H:67])[H:61])([H:28])([H:29])[H:30]", "dummies": []}
C      2.6925     0.0608    -3.6083
C      2.3878     0.1011    -2.3074
N      1.8929     0.0875    -1.1749
Mn     0.0000     0.0000     0.0000
H     -1.8406    -0.3033     0.6456
C     -0.7554     1.2028    -2.0675
O     -0.9974     1.8571    -3.0769
C      0.8049     1.6240     1.7467
O      1.2242     2.2187     2.7088
N     -0.2600    -2.0722    -1.2282
C     -1.5170    -2.5663    -1.3191
C     -2.6078    -1.5467    -1.7217
P     -4.1541    -2.5080    -2.2832
C     -4.3770    -4.0920    -1.2664
C     -4.7775    -3.8832     0.2148
C     -5.4245    -4.9528    -1.9728
C     -5.7186    -1.4819    -2.0758
C     -5.7891    -0.6485    -0.7713
C     -5.8996    -0.5929    -3.3057
C      0.8002    -2.9654    -0.9064
C      0.7514    -3.4090     0.5780
P      0.9627    -1.8831     1.6029
C      2.6592    -1.7869     2.0883
C      3.6949    -1.8663     0.9248
C      2.9591    -2.8485     3.1456
C     -0.1063    -2.0019     3.0572
C      0.2509    -0.8237     4.0431
C     -1.6352    -1.8691     2.7274
H      3.2770    -0.8789    -3.7929
H      1.6473    -0.0808    -3.8141
H      3.0411     1.0828    -3.9159
H     -0.0991    -1.8125    -2.0084
H     -1.6333    -3.4929    -1.9976
H     -1.5434    -2.6716    -0.2944
H     -2.8927    -0.8900    -0.9606
H     -2.2407    -0.9602    -2.6443
H     -3.4255    -4.6721    -1.2701
H     -5.8619    -3.6339     0.3113
H     -4.6542    -4.8461     0.7819
H     -4.1643    -3.0839     0.6956
H     -5.2006    -5.0361    -3.0575
H     -6.4403    -4.5198    -1.8548
H     -5.4538    -5.9805    -1.5618
H     -6.5724    -2.1998    -2.0688
H     -6.8606    -0.6347    -0.4077
H     -5.1538    -1.0869     0.0338
H     -5.4741     0.4188    -0.9455
H     -5.1312     0.2003    -3.3223
H     -5.7775    -1.1891    -4.2391
H     -6.9048    -0.1008    -3.3006
H      1.6729    -2.3154    -1.1190
H      0.9152    -3.8067    -1.6629
H     -0.2245    -3.8059     0.8959
H      1.5846    -4.0298     0.6090
H      2.7841    -0.8085     2.5633
H      3.7084    -1.0256     0.1963
H      4.7243    -1.8062     1.3668
H      3.6521    -2.8414     0.3684
H      4.0179    -2.7515     3.5779
H      2.8439    -3.8375     2.6656
H      2.2221    -2.8208     3.9838
H     -0.0181    -2.9857     3.6524
H      1.2943    -0.4620     4.0267
H      0.0515    -1.1688     5.0994
H     -0.2951     0.1112     3.8583
H     -2.1882    -1.9890     3.6784
H     -1.9641    -0.8659     2.5075
H     -1.9881    -2.6237     1.9893
68
{"conf": 19, "E": 133.68, "rms": -1.0, "geom": "OH", "total_charge": 0, "CA_charge": 1, "smiles": "C[C:1]#[5N:2]->[Mn+:3]1(<-[3H-:4])(<-[4C-:5]#[O+:6])(<-[6C-:7]#[O+:8])<-[1N@H:9]([CH2:10][CH2:11][P:12]([CH:13]([CH3:14])[CH3:15])[CH:16]([CH3:17])[CH3:18])[CH2:19][CH2:20][2P:21]->1([CH:22]([CH3:23])[CH3:24])[CH:25]([CH3:26])[CH3:27]", "smiles3D": "C([C:1]#[5N:2]->[Mn+:3]1(<-[3H-:4])(<-[4C-:5]#[O+:6])(<-[6C-:7]#[O+:8])<-[1N@@:9]([C:10]([C:11]([P:12]([C:13]([C:14]([H:37])([H:38])[H:39])([C:15]([H:40])([H:41])[H:42])[H:36])[C:16]([C:17]([H:44])([H:45])[H:46])([C:18]([H:47])([H:48])[H:49])[H:43])([H:34])[H:35])([H:32])[H:33])([H:31])[C:19]([H:50])([H:51])[C:20]([H:52])([H:53])[2P:21]->1([C:22]([C:23]([H:55])([H:56])[H:57])([C:24]([H:58])([H:59])[H:60])[H:54])[C:25]([C:26]([H:62])([H:63])[H:64])([C:27]([H:65])([H:66])[H:67])[H:61])([H:28])([H:29])[H:30]", "smiles3Dx": "C([C:1]#[5N:2]->[Mn+:3]1(<-[3H-:4])(<-[4C-:5]#[O+:6])(<-[6C-:7]#[O+:8])<-[1N@@:9]([C:10]([C:11]([P:12]([C:13]([C:14]([H:37])([H:38])[H:39])([C:15]([H:40])([H:41])[H:42])[H:36])[C:16]([C:17]([H:44])([H:45])[H:46])([C:18]([H:47])([H:48])[H:49])[H:43])([H:34])[H:35])([H:32])[H:33])([H:31])[C:19]([H:50])([H:51])[C:20]([H:52])([H:53])[2P:21]->1([C:22]([C:23]([H:55])([H:56])[H:57])([C:24]([H:58])([H:59])[H:60])[H:54])[C:25]([C:26]([H:62])([H:63])[H:64])([C:27]([H:65])([H:66])[H:67])[H:61])([H:28])([H:29])[H:30]", "dummies": []}
C     -3.7652     1.5956     2.8386
C     -2.6625     1.1678     1.9678
N     -1.7307     0.7718     1.2700
Mn     0.0000     0.0000     0.0000
H      1.4099    -0.5711    -1.0447
C     -0.1887     1.9050    -1.2498
O     -0.2889     2.9108    -1.8999
C     -1.4713    -1.0306    -1.4109
O     -2.2594    -1.5764    -2.1472
N      1.4757     0.8114     1.6060
C      2.7877     0.6796     1.1143
C      3.1129     1.5623    -0.0946
P      4.0932     3.0910     0.3846
C      2.9260     4.3484     1.1733
C      3.6530     5.6825     1.3756
C      1.6103     4.5351     0.3921
C      4.8519     3.7902    -1.2053
C      3.9086     3.7583    -2.4218
C      6.1317     2.9983    -1.5083
C      1.3214     0.1555     2.9138
C      0.3226    -1.0433     3.0818
P      0.2133    -2.0342     1.5917
C     -1.2050    -3.1381     1.7806
C     -1.3215    -4.0746     0.5701
C     -2.5132    -2.3393     1.9116
C      1.7436    -2.9889     1.5814
C      1.6627    -4.1914     2.5438
C      2.0939    -3.4605     0.1536
H     -4.0481     0.7475     3.4953
H     -3.4322     2.4497     3.4648
H     -4.6458     1.9034     2.2251
H      1.3015     1.7001     1.7145
H      2.9194    -0.3711     0.8140
H      3.5254     0.8960     1.9215
H      2.1849     1.8475    -0.6113
H      3.7277     0.9641    -0.8051
H      2.6584     3.9553     2.1837
H      3.0450     6.3505     2.0141
H      4.6331     5.5266     1.8662
H      3.8290     6.1854     0.3917
H      1.0895     5.4851     0.7142
H      0.9187     3.6854     0.6153
H      1.7863     4.5674    -0.7113
H      5.1621     4.8355    -1.0152
H      3.1885     4.5996    -2.3583
H      4.4960     3.8981    -3.3679
H      3.3673     2.7874    -2.4862
H      6.8207     3.0408    -0.6370
H      5.8986     1.9314    -1.7262
H      6.6701     3.4309    -2.3828
H      2.3076    -0.2056     3.2765
H      1.0048     0.9416     3.6361
H      0.6587    -1.6740     3.9282
H     -0.6827    -0.6306     3.3266
H     -1.0615    -3.7490     2.6978
H     -0.6646    -4.9556     0.6738
H     -2.3433    -4.4820     0.4455
H     -1.0635    -3.5653    -0.3834
H     -2.5191    -1.7176     2.8257
H     -2.6643    -1.6946     1.0245
H     -3.3880    -3.0194     2.0055
H      2.5631    -2.3289     1.9370
H      0.9918    -4.9808     2.1641
H      2.6744    -4.6512     2.6565
H      1.3398    -3.8934     3.5579
H      2.1925    -2.6032    -0.5426
H      3.0775    -3.9817     0.1793
H      1.3265    -4.1519    -0.2484
68
{"conf": 20, "E": 105.1, "rms": -1.0, "geom": "OH", "total_charge": 0, "CA_charge": 1, "smiles": "C[C:1]#[5N:2]->[Mn+:3]1(<-[3H-:4])(<-[4C-:5]#[O+:6])(<-[6C-:7]#[O+:8])<-[1N@H:9]([CH2:10][CH2:11][P:12]([CH:13]([CH3:14])[CH3:15])[CH:16]([CH3:17])[CH3:18])[CH2:19][CH2:20][2P:21]->1([CH:22]([CH3:23])[CH3:24])[CH:25]([CH3:26])[CH3:27]", "smiles3D": "C([C:1]#[5N:2]->[Mn+:3]1(<-[3H-:4])(<-[4C-:5]#[O+:6])(<-[6C-:7]#[O+:8])<-[1N@@:9]([C:10]([C:11]([P:12]([C:13]([C:14]([H:37])([H:38])[H:39])([C:15]([H:40])([H:41])[H:42])[H:36])[C:16]([C:17]([H:44])([H:45])[H:46])([C:18]([H:47])([H:48])[H:49])[H:43])([H:34])[H:35])([H:32])[H:33])([H:31])[C:19]([H:50])([H:51])[C:20]([H:52])([H:53])[2P:21]->1([C:22]([C:23]([H:55])([H:56])[H:57])([C:24]([H:58])([H:59])[H:60])[H:54])[C:25]([C:26]([H:62])([H:63])[H:64])([C:27]([H:65])([H:66])[H:67])[H:61])([H:28])([H:29])[H:30]", "smiles3Dx": "C([C:1]#[5N:2]->[Mn+:3]1(<-[3H-:4])(<-[4C-:5]#[O+:6])(<-[6C-:7]#[O+:8])<-[1N@@:9]([C:10]([C:11]([P:12]([C:13]([C:14]([H:37])([H:38])[H:39])([C:15]([H:40])([H:41])[H:42])[H:36])[C:16]([C:17]([H:44])([H:45])[H:46])([C:18]([H:47])([H:48])[H:49])[H:43])([H:34])[H:35])([H:32])[H:33])([H:31])[C:19]([H:50])([H:51])[C:20]([H:52])([H:53])[2P:21]->1([C:22]([C:23]([H:55])([H:56])[H:57])([C:24]([H:58])([H:59])[H:60])[H:54])[C:25]([C:26]([H:62])([H:63])[H:64])([C:27]([H:65])([H:66])[H:67])[H:61])([H:28])([H:29])[H:30]", "dummies": []}
C      0.7209     1.1886     4.7845
C      0.5183     0.8266     3.3809
N      0.3447     0.5244     2.2025
Mn     0.0000     0.0000     0.0000
H     -0.3597    -0.3249    -1.7643
C     -1.4688     1.7569    -0.0846
O     -2.2421     2.6818    -0.1281
C     -1.6666    -1.4494     0.6019
O     -2.5463    -2.2094     0.9241
N      1.8893     1.2517    -0.4903
C      1.6038     2.4797    -1.1232
C      1.0166     2.3824    -2.5420
P      2.3433     2.3014    -3.8789
C      1.2813     1.6901    -5.3199
C      1.9892     1.8785    -6.6651
C      0.9325     0.2074    -5.1359
C      2.6740     4.1068    -4.3477
C      4.0216     4.2061    -5.0782
C      2.7042     5.0438    -3.1342
C      2.8398     0.4210    -1.1469
C      3.2764    -0.8111    -0.3014
P      1.8546    -1.8858    -0.0640
C      2.1616    -2.8849     1.4089
C      1.8862    -2.0928     2.6809
C      3.6035    -3.4131     1.4231
C      1.7561    -3.0801    -1.4276
C      2.9935    -3.0610    -2.3367
C      0.5064    -2.8305    -2.2689
H      0.6279     2.2886     4.8966
H      1.7319     0.8669     5.1106
H     -0.0474     0.6912     5.4108
H      2.2511     1.4689     0.3250
H      2.5312     3.0917    -1.1576
H      0.8712     3.0191    -0.4846
H      0.3524     3.2474    -2.7450
H      0.3818     1.4933    -2.5926
H      0.3354     2.2761    -5.3397
H      2.0846     2.9568    -6.9095
H      2.9935     1.4003    -6.6482
H      1.3912     1.4190    -7.4827
H      1.8526    -0.4018    -4.9969
H      0.3826    -0.1741    -6.0233
H      0.2665     0.0644    -4.2657
H      1.8633     4.4530    -5.0242
H      4.8540     3.9471    -4.3919
H      4.0732     3.5206    -5.9440
H      4.1783     5.2403    -5.4524
H      3.5026     4.7441    -2.4252
H      2.9119     6.0841    -3.4685
H      1.7275     5.0641    -2.6118
H      3.7505     1.0171    -1.3896
H      2.3972     0.0538    -2.0960
H      3.6354    -0.4572     0.6865
H      4.1013    -1.3454    -0.8056
H      1.4713    -3.7559     1.3879
H      2.1655    -2.6914     3.5745
H      2.4645    -1.1464     2.6970
H      0.7984    -1.8963     2.7569
H      3.8149    -3.9953     0.5051
H      3.7433    -4.0994     2.2854
H      4.3414    -2.5900     1.5164
H      1.6724    -4.0976    -0.9898
H      2.8548    -3.7856    -3.1650
H      3.8977    -3.3805    -1.7831
H      3.1529    -2.0669    -2.8024
H     -0.3920    -2.7361    -1.6258
H      0.3400    -3.6902    -2.9537
H      0.6314    -1.9252    -2.8946
68
{"conf": 21, "E": 164.91, "rms": -1.0, "geom": "OH", "total_charge": 0, "CA_charge": 1, "smiles": "C[C:1]#[5N:2]->[Mn+:3]1(<-[3H-:4])(<-[4C-:5]#[O+:6])(<-[6C-:7]#[O+:8])<-[1N@H:9]([CH2:10][CH2:11][P:12]([CH:13]([CH3:14])[CH3:15])[CH:16]([CH3:17])[CH3:18])[CH2:19][CH2:20][2P:21]->1([CH:22]([CH3:23])[CH3:24])[CH:25]([CH3:26])[CH3:27]", "smiles3D": "C([C:1]#[5N:2]->[Mn+:3]1(<-[3H-:4])(<-[4C-:5]#[O+:6])(<-[6C-:7]#[O+:8])<-[1N@@:9]([C:10]([C:11]([P:12]([C:13]([C:14]([H:37])([H:38])[H:39])([C:15]([H:40])([H:41])[H:42])[H:36])[C:16]([C:17]([H:44])([H:45])[H:46])([C:18]([H:47])([H:48])[H:49])[H:43])([H:34])[H:35])([H:32])[H:33])([H:31])[C:19]([H:50])([H:51])[C:20]([H:52])([H:53])[2P:21]->1([C:22]([C:23]([H:55])([H:56])[H:57])([C:24]([H:58])([H:59])[H:60])[H:54])[C:25]([C:26]([H:62])([H:63])[H:64])([C:27]([H:65])([H:66])[H:67])[H:61])([H:28])([H:29])[H:30]", "smiles3Dx": "C([C:1]#[5N:2]->[Mn+:3]1(<-[3H-:4])(<-[4C-:5]#[O+:6])(<-[6C-:7]#[O+:8])<-[1N@@:9]([C:10]([C:11]([P:12]([C:13]([C:14]([H:37])([H:38])[H:39])([C:15]([H:40])([H:41])[H:42])[H:36])[C:16]([C:17]([H:44])([H:45])[H:46])([C:18]([H:47])([H:48])[H:49])[H:43])([H:34])[H:35])([H:32])[H:33])([H:31])[C:19]([H:50])([H:51])[C:20]([H:52])([H:53])[2P:21]->1([C:22]([C:23]([H:55])([H:56])[H:57])([C:24]([H:58])([H:59])[H:60])[H:54])[C:25]([C:26]([H:62])([H:63])[H:64])([C:27]([H:65])([H:66])[H:67])[H:61])([H:28])([H:29])[H:30]", "dummies": []}
C     -3.5737    -3.2116    -0.0350
C     -2.7429    -2.0537     0.2753
N     -1.8527    -1.2184     0.3250
Mn     0.0000     0.0000     0.0000
H      1.6267     0.6898    -0.4425
C      0.9192    -2.1352    -0.1423
O      1.3699    -3.2252    -0.2943
C      0.4740     0.3698     2.2283
O      0.7152     0.6938     3.3731
N     -0.7312    -0.0802    -2.2108
C      0.3672     0.1884    -3.0382
C      0.0013     0.1762    -4.5694
P     -0.2323    -1.5915    -5.1486
C      0.8327    -1.6830    -6.6940
C      1.4329    -3.0751    -6.8281
C      0.0699    -1.2692    -7.9505
C     -2.0212    -2.0604    -5.5698
C     -2.7210    -2.6614    -4.3522
C     -2.8459    -0.9102    -6.1478
C     -1.8638     0.7628    -2.2837
C     -1.6805     2.2456    -2.0189
P     -1.0802     2.4140    -0.2713
C      0.0660     3.7974    -0.2199
C      1.1627     3.7118    -1.3267
C      0.7943     3.8204     1.1378
C     -2.6240     2.9331     0.6089
C     -2.3769     3.0767     2.1000
C     -3.7876     1.9408     0.3512
H     -4.4816    -2.9232    -0.6205
H     -2.9260    -3.8335    -0.6905
H     -3.8106    -3.7945     0.8827
H     -1.0005    -1.0159    -2.3430
H      0.8104     1.1851    -2.8167
H      1.1268    -0.5673    -2.8629
H      0.8391     0.5822    -5.0937
H     -0.8798     0.7966    -4.8062
H      1.6820    -0.9754    -6.5573
H      2.1141    -3.2815    -5.9700
H      2.0304    -3.1571    -7.7633
H      0.6335    -3.8495    -6.8382
H      0.7519    -1.2784    -8.8248
H     -0.7625    -1.9772    -8.1569
H     -0.3250    -0.2405    -7.8393
H     -1.9707    -2.8683    -6.3304
H     -3.6061    -3.2509    -4.6766
H     -3.0685    -1.8653    -3.6485
H     -2.0428    -3.3490    -3.7948
H     -2.8941    -0.0508    -5.4442
H     -2.4474    -0.5540    -7.1138
H     -3.8882    -1.2404    -6.3363
H     -2.5916     0.3719    -1.5404
H     -2.3345     0.6454    -3.2694
H     -0.9110     2.6821    -2.6931
H     -2.6030     2.8086    -2.1239
H     -0.4878     4.7510    -0.3434
H      0.7837     3.8640    -2.3575
H      1.9050     4.5263    -1.1929
H      1.7161     2.7597    -1.2673
H      0.1097     3.7509     1.9964
H      1.3587     4.7751     1.2728
H      1.4920     2.9755     1.2189
H     -2.9449     3.9121     0.2120
H     -1.7156     2.2836     2.4651
H     -3.3288     3.0315     2.6964
H     -1.9602     4.0910     2.3346
H     -4.7049     2.2519     0.9214
H     -3.5068     0.9352     0.6939
H     -4.1014     1.9129    -0.7077
68
{"conf": 22, "E": 126.03, "rms": -1.0, "geom": "OH", "total_charge": 0, "CA_charge": 1, "smiles": "C[C:1]#[5N:2]->[Mn+:3]1(<-[3H-:4])(<-[4C-:5]#[O+:6])(<-[6C-:7]#[O+:8])<-[1N@H:9]([CH2:10][CH2:11][P:12]([CH:13]([CH3:14])[CH3:15])[CH:16]([CH3:17])[CH3:18])[CH2:19][CH2:20][2P:21]->1([CH:22]([CH3:23])[CH3:24])[CH:25]([CH3:26])[CH3:27]", "smiles3D": "C([C:1]#[5N:2]->[Mn+:3]1(<-[3H-:4])(<-[4C-:5]#[O+:6])(<-[6C-:7]#[O+:8])<-[1N@@:9]([C:10]([C:11]([P:12]([C:13]([C:14]([H:37])([H:38])[H:39])([C:15]([H:40])([H:41])[H:42])[H:36])[C:16]([C:17]([H:44])([H:45])[H:46])([C:18]([H:47])([H:48])[H:49])[H:43])([H:34])[H:35])([H:32])[H:33])([H:31])[C:19]([H:50])([H:51])[C:20]([H:52])([H:53])[2P:21]->1([C:22]([C:23]([H:55])([H:56])[H:57])([C:24]([H:58])([H:59])[H:60])[H:54])[C:25]([C:26]([H:62])([H:63])[H:64])([C:27]([H:65])([H:66])[H:67])[H:61])([H:28])([H:29])[H:30]", "smiles3Dx": "C([C:1]#[5N:2]->[Mn+:3]1(<-[3H-:4])(<-[4C-:5]#[O+:6])(<-[6C-:7]#[O+:8])<-[1N@@:9]([C:10]([C:11]([P:12]([C:13]([C:14]([H:37])([H:38])[H:39])([C:15]([H:40])([H:41])[H:42])[H:36])[C:16]([C:17]([H:44])([H:45])[H:46])([C:18]([H:47])([H:48])[H:49])[H:43])([H:34])[H:35])([H:32])[H:33])([H:31])[C:19]([H:50])([H:51])[C:20]([H:52])([H:53])[2P:21]->1([C:22]([C:23]([H:55])([H:56])[H:57])([C:24]([H:58])([H:59])[H:60])[H:54])[C:25]([C:26]([H:62])([H:63])[H:64])([C:27]([H:65])([H:66])[H:67])[H:61])([H:28])([H:29])[H:30]", "dummies": []}
C      2.6557     4.1172     0.8939
C      1.8636     2.9152     0.6324
N      1.2049     1.8975     0.4255
Mn     0.0000     0.0000     0.0000
H     -0.9676    -1.4735    -0.5091
C     -0.4458     0.8913    -2.0608
O     -0.6844     1.3645    -3.1441
C     -1.8826     0.9477     0.8933
O     -2.8764     1.4391     1.3650
N      1.9661    -0.9886    -0.6703
C      1.7743    -1.9266    -1.7100
C      1.0501    -3.2195    -1.3114
P      2.1643    -4.7324    -1.4790
C      1.7848    -5.8211     0.0097
C      0.3164    -6.2501     0.0728
C      2.7128    -7.0348     0.0299
C      1.6455    -5.7181    -3.0047
C      0.1869    -5.4980    -3.4220
C      2.5858    -5.3833    -4.1609
C      2.7817    -1.3906     0.4535
C      2.1277    -2.0708     1.7086
P      0.6559    -1.1915     2.2608
C     -0.4856    -2.4825     2.8413
C     -1.2220    -2.0709     4.1280
C     -1.5351    -2.7997     1.7725
C      1.1307    -0.2034     3.7095
C      1.8263     1.0892     3.3073
C      2.0354    -1.0007     4.6692
H      2.1263     5.0051     0.4893
H      3.6500     4.0272     0.4053
H      2.7957     4.2314     1.9893
H      2.4230    -0.2981    -1.0668
H      2.7655    -2.1849    -2.1533
H      1.1741    -1.4299    -2.5065
H      0.1311    -3.3367    -1.9177
H      0.7065    -3.1338    -0.2851
H      2.0088    -5.2311     0.9192
H     -0.3500    -5.3714    -0.0171
H      0.0824    -6.9743    -0.7344
H      0.1174    -6.7370     1.0524
H      3.7699    -6.7146    -0.1091
H      2.6361    -7.5517     1.0116
H      2.4507    -7.7603    -0.7702
H      1.7737    -6.7957    -2.7725
H      0.0508    -4.4968    -3.8865
H     -0.1036    -6.2668    -4.1723
H     -0.4977    -5.5951    -2.5556
H      3.6333    -5.6133    -3.8757
H      2.5115    -4.3054    -4.4267
H      2.3269    -5.9956    -5.0543
H      3.3066    -0.4751     0.8218
H      3.5698    -2.0808     0.0761
H      1.8624    -3.1049     1.4686
H      2.8770    -2.0983     2.5142
H      0.0973    -3.4053     3.0492
H     -0.5292    -2.0092     4.9914
H     -1.9750    -2.8418     4.3988
H     -1.7546    -1.1038     3.9939
H     -1.0769    -3.2634     0.8880
H     -2.0986    -1.8836     1.4861
H     -2.2643    -3.5434     2.1588
H      0.2109     0.0770     4.2594
H      2.2794     1.5740     4.1993
H      2.6284     0.9139     2.5609
H      1.0651     1.8005     2.9279
H      3.1086    -0.9248     4.3887
H      1.9384    -0.5909     5.6977
H      1.7583    -2.0791     4.7133
68
{"conf": 23, "E": 101.56, "rms": -1.0, "geom": "OH", "total_charge": 0, "CA_charge": 1, "smiles": "C[C:1]#[5N:2]->[Mn+:3]1(<-[3H-:4])(<-[4C-:5]#[O+:6])(<-[6C-:7]#[O+:8])<-[1N@H:9]([CH2:10][CH2:11][P:12]([CH:13]([CH3:14])[CH3:15])[CH:16]([CH3:17])[CH3:18])[CH2:19][CH2:20][2P:21]->1([CH:22]([CH3:23])[CH3:24])[CH:25]([CH3:26])[CH3:27]", "smiles3D": "C([C:1]#[5N:2]->[Mn+:3]1(<-[3H-:4])(<-[4C-:5]#[O+:6])(<-[6C-:7]#[O+:8])<-[1N@@:9]([C:10]([C:11]([P:12]([C:13]([C:14]([H:37])([H:38])[H:39])([C:15]([H:40])([H:41])[H:42])[H:36])[C:16]([C:17]([H:44])([H:45])[H:46])([C:18]([H:47])([H:48])[H:49])[H:43])([H:34])[H:35])([H:32])[H:33])([H:31])[C:19]([H:50])([H:51])[C:20]([H:52])([H:53])[2P:21]->1([C:22]([C:23]([H:55])([H:56])[H:57])([C:24]([H:58])([H:59])[H:60])[H:54])[C:25]([C:26]([H:62])([H:63])[H:64])([C:27]([H:65])([H:66])[H:67])[H:61])([H:28])([H:29])[H:30]", "smiles3Dx": "C([C:1]#[5N:2]->[Mn+:3]1(<-[3H-:4])(<-[4C-:5]#[O+:6])(<-[6C-:7]#[O+:8])<-[1N@@:9]([C:10]([C:11]([P:12]([C:13]([C:14]([H:37])([H:38])[H:39])([C:15]([H:40])([H:41])[H:42])[H:36])[C:16]([C:17]([H:44])([H:45])[H:46])([C:18]([H:47])([H:48])[H:49])[H:43])([H:34])[H:35])([H:32])[H:33])([H:31])[C:19]([H:50])([H:51])[C:20]([H:52])([H:53])[2P:21]->1([C:22]([C:23]([H:55])([H:56])[H:57])([C:24]([H:58])([H:59])[H:60])[H:54])[C:25]([C:26]([H:62])([H:63])[H:64])([C:27]([H:65])([H:66])[H:67])[H:61])([H:28])([H:29])[H:30]", "dummies": []}
C     -4.7673    -1.4119     0.3048
C     -3.3695    -0.9852     0.2235
N     -2.1928    -0.6378     0.1511
Mn     0.0000     0.0000     0.0000
H      1.7651     0.4996    -0.0765
C      0.4985    -1.4863     1.6695
O      0.7641    -2.2695     2.5464
C     -0.3748     1.6733     1.5173
O     -0.5734     2.5540     2.3152
N      0.3292    -1.5004    -1.7259
C      1.6768    -1.4635    -2.1281
C      2.6023    -2.2347    -1.1750
P      4.2395    -1.3498    -0.9350
C      5.3676    -2.5651    -0.0340
C      4.5749    -3.4619     0.9249
C      6.4290    -1.7842     0.7486
C      4.9238    -1.1624    -2.6866
C      5.0089    -2.4871    -3.4556
C      6.2844    -0.4670    -2.6605
C     -0.5822    -1.1612    -2.7739
C     -0.4292     0.2687    -3.3782
P     -0.6129     1.4864    -2.0716
C     -2.3354     2.0251    -2.1230
C     -2.6250     2.9011    -3.3509
C     -2.6838     2.7939    -0.8426
C      0.4462     2.9116    -2.4256
C      0.7608     3.0451    -3.9242
C      1.7502     2.8042    -1.6385
H     -5.1656    -1.5566    -0.7195
H     -5.3610    -0.6349     0.8306
H     -4.8351    -2.3708     0.8653
H      0.1186    -2.3415    -1.4207
H      1.9943    -0.4034    -2.1616
H      1.7922    -1.8951    -3.1509
H      2.1190    -2.3263    -0.1872
H      2.7719    -3.2584    -1.5646
H      5.8831    -3.2163    -0.7656
H      5.2688    -4.0878     1.5258
H      3.9515    -2.8476     1.6111
H      3.9215    -4.1538     0.3550
H      7.1423    -2.4852     1.2354
H      5.9470    -1.1584     1.5297
H      7.0021    -1.1182     0.0724
H      4.2250    -0.4951    -3.2366
H      5.7398    -3.1832    -2.9969
H      4.0194    -2.9809    -3.5104
H      5.3357    -2.2849    -4.4968
H      7.0630    -1.1412    -2.2459
H      6.5815    -0.1790    -3.6917
H      6.2290     0.4562    -2.0467
H     -1.6149    -1.2554    -2.3717
H     -0.4765    -1.9011    -3.6003
H      0.5685     0.3623    -3.8447
H     -1.2062     0.4253    -4.1527
H     -2.9809     1.1230    -2.1789
H     -3.6914     3.2205    -3.3400
H     -2.0043     3.8200    -3.3669
H     -2.4725     2.3215    -4.2866
H     -2.6349     2.1158     0.0318
H     -1.9984     3.6511    -0.6819
H     -3.7212     3.1815    -0.8995
H     -0.0827     3.8320    -2.0951
H      1.1419     4.0665    -4.1309
H     -0.1390     2.8922    -4.5481
H      1.5465     2.3318    -4.2488
H      2.3848     3.6925    -1.8345
H      1.5390     2.7853    -0.5517
H      2.3270     1.9011    -1.9259
68
{"conf": 24, "E": 117.39, "rms": -1.0, "geom": "OH", "total_charge": 0, "CA_charge": 1, "smiles": "C[C:1]#[5N:2]->[Mn+:3]1(<-[3H-:4])(<-[4C-:5]#[O+:6])(<-[6C-:7]#[O+:8])<-[1N@H:9]([CH2:10][CH2:11][P:12]([CH:13]([CH3:14])[CH3:15])[CH:16]([CH3:17])[CH3:18])[CH2:19][CH2:20][2P:21]->1([CH:22]([CH3:23])[CH3:24])[CH:25]([CH3:26])[CH3:27]", "smiles3D": "C([C:1]#[5N:2]->[Mn+:3]1(<-[3H-:4])(<-[4C-:5]#[O+:6])(<-[6C-:7]#[O+:8])<-[1N@@:9]([C:10]([C:11]([P:12]([C:13]([C:14]([H:37])([H:38])[H:39])([C:15]([H:40])([H:41])[H:42])[H:36])[C:16]([C:17]([H:44])([H:45])[H:46])([C:18]([H:47])([H:48])[H:49])[H:43])([H:34])[H:35])([H:32])[H:33])([H:31])[C:19]([H:50])([H:51])[C:20]([H:52])([H:53])[2P:21]->1([C:22]([C:23]([H:55])([H:56])[H:57])([C:24]([H:58])([H:59])[H:60])[H:54])[C:25]([C:26]([H:62])([H:63])[H:64])([C:27]([H:65])([H:66])[H:67])[H:61])([H:28])([H:29])[H:30]", "smiles3Dx": "C([C:1]#[5N:2]->[Mn+:3]1(<-[3H-:4])(<-[4C-:5]#[O+:6])(<-[6C-:7]#[O+:8])<-[1N@@:9]([C:10]([C:11]([P:12]([C:13]([C:14]([H:37])([H:38])[H:39])([C:15]([H:40])([H:41])[H:42])[H:36])[C:16]([C:17]([H:44])([H:45])[H:46])([C:18]([H:47])([H:48])[H:49])[H:43])([H:34])[H:35])([H:32])[H:33])([H:31])[C:19]([H:50])([H:51])[C:20]([H:52])([H:53])[2P:21]->1([C:22]([C:23]([H:55])([H:56])[H:57])([C:24]([H:58])([H:59])[H:60])[H:54])[C:25]([C:26]([H:62])([H:63])[H:64])([C:27]([H:65])([H:66])[H:67])[H:61])([H:28])([H:29])[H:30]", "dummies": []}
C     -2.3836    -4.3027     0.7933
C     -1.6870    -3.0379     0.5324
N     -1.1011    -1.9757     0.3341
Mn     0.0000     0.0000     0.0000
H      0.8630     1.5922    -0.2941
C     -1.6788     1.0450     1.1655
O     -2.5658     1.5994     1.7598
C     -1.1482     0.2859    -1.9550
O     -1.7563     0.4293    -2.9892
N      1.3416    -0.4469     1.8473
C      1.9229     0.7544     2.3106
C      0.8994     1.8070     2.7280
P      1.6892     3.1343     3.7882
C      2.5364     4.3878     2.6531
C      4.0459     4.1557     2.6980
C      2.0346     4.3509     1.2045
C      0.1908     4.0142     4.5136
C     -0.6578     4.7318     3.4579
C      0.6310     4.9811     5.6148
C      2.3652    -1.4777     1.6307
C      2.3370    -2.3363     0.3235
P      1.8967    -1.3651    -1.1174
C      1.3424    -2.5579    -2.3525
C      1.1317    -1.8742    -3.7105
C      2.3524    -3.7081    -2.5017
C      3.3454    -0.4999    -1.7892
C      4.5004    -0.4092    -0.7859
C      2.9433     0.9160    -2.2279
H     -1.6310    -5.1144     0.9016
H     -3.0503    -4.5420    -0.0620
H     -2.9780    -4.2184     1.7309
H      0.7709    -0.7585     2.4974
H      2.5657     0.5258     3.1984
H      2.5604     1.1792     1.5083
H      0.4409     2.2705     1.8392
H      0.1060     1.3131     3.3264
H      2.3362     5.4060     3.0579
H      4.5689     4.9204     2.0883
H      4.4102     4.2346     3.7437
H      4.2889     3.1404     2.3030
H      2.3063     3.3946     0.7140
H      0.9374     4.4833     1.1584
H      2.4976     5.1681     0.6220
H     -0.4408     3.2264     4.9837
H     -1.6049     5.0836     3.9147
H     -0.9164     4.0428     2.6351
H     -0.1171     5.6003     3.0511
H      1.1469     5.8631     5.1864
H     -0.2585     5.3148     6.1895
H      1.3210     4.4663     6.3206
H      2.2876    -2.2017     2.4819
H      3.3848    -1.0358     1.7045
H      3.3223    -2.8164     0.1733
H      1.5797    -3.1428     0.4515
H      0.3730    -2.9832    -2.0166
H      0.5923    -2.5560    -4.3998
H      2.0914    -1.6007    -4.1985
H      0.5280    -0.9528    -3.6040
H      2.4191    -4.3108    -1.5711
H      2.0182    -4.3982    -3.3079
H      3.3653    -3.3400    -2.7639
H      3.7047    -1.0494    -2.6778
H      5.3588     0.0948    -1.2764
H      4.2252     0.2051     0.0920
H      4.8649    -1.4086    -0.4837
H      1.9832     0.9088    -2.7810
H      3.7160     1.3473    -2.8972
H      2.8462     1.5923    -1.3490
68
{"conf": 25, "E": 222.45, "rms": -1.0, "geom": "OH", "total_charge": 0, "CA_charge": 1, "smiles": "C[C:1]#[5N:2]->[Mn+:3]1(<-[3H-:4])(<-[4C-:5]#[O+:6])(<-[6C-:7]#[O+:8])<-[1N@H:9]([CH2:10][CH2:11][P:12]([CH:13]([CH3:14])[CH3:15])[CH:16]([CH3:17])[CH3:18])[CH2:19][CH2:20][2P:21]->1([CH:22]([CH3:23])[CH3:24])[CH:25]([CH3:26])[CH3:27]", "smiles3D": "C([C:1]#[5N:2]->[Mn+:3]1(<-[3H-:4])(<-[4C-:5]#[O+:6])(<-[6C-:7]#[O+:8])<-[1N@@:9]([C:10]([C:11]([P:12]([C:13]([C:14]([H:37])([H:38])[H:39])([C:15]([H:40])([H:41])[H:42])[H:36])[C:16]([C:17]([H:44])([H:45])[H:46])([C:18]([H:47])([H:48])[H:49])[H:43])([H:34])[H:35])([H:32])[H:33])([H:31])[C:19]([H:50])([H:51])[C:20]([H:52])([H:53])[2P:21]->1([C:22]([C:23]([H:55])([H:56])[H:57])([C:24]([H:58])([H:59])[H:60])[H:54])[C:25]([C:26]([H:62])([H:63])[H:64])([C:27]([H:65])([H:66])[H:67])[H:61])([H:28])([H:29])[H:30]", "smiles3Dx": "C([C:1]#[5N:2]->[Mn+:3]1(<-[3H-:4])(<-[4C-:5]#[O+:6])(<-[6C-:7]#[O+:8])<-[1N@@:9]([C:10]([C:11]([P:12]([C:13]([C:14]([H:37])([H:38])[H:39])([C:15]([H:40])([H:41])[H:42])[H:36])[C:16]([C:17]([H:44])([H:45])[H:46])([C:18]([H:47])([H:48])[H:49])[H:43])([H:34])[H:35])([H:32])[H:33])([H:31])[C:19]([H:50])([H:51])[C:20]([H:52])([H:53])[2P:21]->1([C:22]([C:23]([H:55])([H:56])[H:57])([C:24]([H:58])([H:59])[H:60])[H:54])[C:25]([C:26]([H:62])([H:63])[H:64])([C:27]([H:65])([H:66])[H:67])[H:61])([H:28])([H:29])[H:30]", "dummies": []}
C     -0.4227     4.5795    -0.8698
C     -0.3335     3.1372    -0.9803
N     -0.2870     1.9534    -0.7280
Mn     0.0000     0.0000     0.0000
H      0.2202    -1.6822     0.5562
C      1.0178    -0.7138    -1.9727
O      1.7894    -0.9856    -2.9127
C     -2.2026    -0.2913    -0.4134
O     -3.3781    -0.3591    -0.5225
N      2.0847     0.5458     0.9047
C      2.4584    -0.4671     1.8682
C      3.7840    -0.1502     2.5291
P      5.2735    -0.7029     1.5400
C      6.4862    -1.5201     2.7243
C      6.1994    -1.1583     4.1829
C      7.9362    -1.1758     2.3520
C      6.0871     0.7549     0.6772
C      5.9600     2.0630     1.4668
C      5.6557     0.8883    -0.8021
C      1.8299     1.8295     1.5698
C      0.8489     1.8418     2.7887
P     -0.6411     1.0050     2.3507
C     -1.8853     2.3529     2.2845
C     -3.3116     1.8088     2.0959
C     -1.7448     3.3251     3.4970
C     -1.0064    -0.2095     3.6151
C     -1.1826    -1.6121     2.9742
C     -2.2499     0.1035     4.4670
H     -0.3645     4.9730     0.2383
H     -1.4004     4.9945    -1.2143
H      0.3342     5.1255    -1.4010
H      2.7634     0.6491     0.1572
H      2.5625    -1.3885     1.2317
H      1.6708    -0.6953     2.6271
H      3.7674    -0.7299     3.4719
H      3.9906     0.8768     2.8295
H      6.3802    -2.6301     2.6093
H      5.3855    -1.7931     4.5637
H      5.9137    -0.0914     4.2659
H      7.0836    -1.3418     4.8139
H      8.1137    -0.0869     2.5406
H      8.1318    -1.4128     1.2740
H      8.6473    -1.7637     2.9826
H      7.1767     0.5208     0.6078
H      5.0676     2.6369     1.1734
H      5.9330     1.8642     2.5550
H      6.8494     2.6964     1.2813
H      5.3501    -0.0905    -1.2269
H      6.5207     1.2321    -1.4243
H      4.8323     1.6188    -0.9500
H      1.4211     2.4696     0.8232
H      2.7996     2.2524     1.8535
H      1.3866     1.4271     3.6745
H      0.6627     2.9345     3.0191
H     -1.7228     2.9736     1.4075
H     -3.6946     2.1124     1.0904
H     -4.0470     2.2350     2.8380
H     -3.3731     0.7440     2.1147
H     -2.7471     3.6441     3.9495
H     -1.3089     4.3103     3.1501
H     -1.1143     2.9953     4.2890
H     -0.1474    -0.2984     4.3081
H     -1.7869    -1.4842     2.0431
H     -1.6977    -2.3250     3.6196
H     -0.1804    -2.0070     2.7496
H     -3.1259    -0.4485     4.1232
H     -2.5153     1.1583     4.5820
H     -2.0817    -0.2670     5.5196
68
{"conf": 26, "E": 119.41, "rms": -1.0, "geom": "OH", "total_charge": 0, "CA_charge": 1, "smiles": "C[C:1]#[5N:2]->[Mn+:3]1(<-[3H-:4])(<-[4C-:5]#[O+:6])(<-[6C-:7]#[O+:8])<-[1N@H:9]([CH2:10][CH2:11][P:12]([CH:13]([CH3:14])[CH3:15])[CH:16]([CH3:17])[CH3:18])[CH2:19][CH2:20][2P:21]->1([CH:22]([CH3:23])[CH3:24])[CH:25]([CH3:26])[CH3:27]", "smiles3D": "C([C:1]#[5N:2]->[Mn+:3]1(<-[3H-:4])(<-[4C-:5]#[O+:6])(<-[6C-:7]#[O+:8])<-[1N@@:9]([C:10]([C:11]([P:12]([C:13]([C:14]([H:37])([H:38])[H:39])([C:15]([H:40])([H:41])[H:42])[H:36])[C:16]([C:17]([H:44])([H:45])[H:46])([C:18]([H:47])([H:48])[H:49])[H:43])([H:34])[H:35])([H:32])[H:33])([H:31])[C:19]([H:50])([H:51])[C:20]([H:52])([H:53])[2P:21]->1([C:22]([C:23]([H:55])([H:56])[H:57])([C:24]([H:58])([H:59])[H:60])[H:54])[C:25]([C:26]([H:62])([H:63])[H:64])([C:27]([H:65])([H:66])[H:67])[H:61])([H:28])([H:29])[H:30]", "smiles3Dx": "C([C:1]#[5N:2]->[Mn+:3]1(<-[3H-:4])(<-[4C-:5]#[O+:6])(<-[6C-:7]#[O+:8])<-[1N@@:9]([C:10]([C:11]([P:12]([C:13]([C:14]([H:37])([H:38])[H:39])([C:15]([H:40])([H:41])[H:42])[H:36])[C:16]([C:17]([H:44])([H:45])[H:46])([C:18]([H:47])([H:48])[H:49])[H:43])([H:34])[H:35])([H:32])[H:33])([H:31])[C:19]([H:50])([H:51])[C:20]([H:52])([H:53])[2P:21]->1([C:22]([C:23]([H:55])([H:56])[H:57])([C:24]([H:58])([H:59])[H:60])[H:54])[C:25]([C:26]([H:62])([H:63])[H:64])([C:27]([H:65])([H:66])[H:67])[H:61])([H:28])([H:29])[H:30]", "dummies": []}
C     -1.3347    -3.0477    -3.6984
C     -0.9948    -2.1537    -2.5913
N     -0.6730    -1.4027    -1.6714
Mn     0.0000     0.0000     0.0000
H      0.5521     1.1280     1.3410
C     -2.1560     0.7561     0.2195
O     -3.2890     1.1523     0.3267
C      0.4287     1.6424    -1.5439
O      0.6581     2.5104    -2.3534
N     -0.1141    -1.7300     1.5238
C     -1.1598    -1.5190     2.4346
C     -1.6401    -2.8167     3.1222
P     -3.2632    -3.4109     2.3965
C     -2.8197    -4.3023     0.7892
C     -4.0422    -4.3686    -0.1285
C     -2.2067    -5.6885     1.0040
C     -4.0179    -4.5495     3.7084
C     -5.2846    -5.2309     3.1903
C     -3.0376    -5.5778     4.2936
C      1.1719    -1.8199     2.1335
C      2.3083    -2.2165     1.1588
P      2.4058    -1.0161    -0.1736
C      3.7331     0.1669     0.1916
C      4.9478    -0.4826     0.8798
C      4.1751     0.9301    -1.0656
C      2.7110    -2.0045    -1.6572
C      2.5227    -1.1735    -2.9367
C      4.0903    -2.6715    -1.6474
H     -0.8312    -2.7152    -4.6260
H     -2.4270    -3.0341    -3.8579
H     -1.0086    -4.0804    -3.4604
H     -0.2734    -2.4940     1.0542
H     -0.8324    -0.7848     3.2169
H     -2.0184    -1.0717     1.9010
H     -1.8148    -2.6007     4.2046
H     -0.8769    -3.6249     3.0433
H     -2.0589    -3.6822     0.2706
H     -3.7505    -4.8000    -1.1095
H     -4.4302    -3.3355    -0.3120
H     -4.8469    -4.9945     0.3185
H     -1.3822    -5.6442     1.7587
H     -2.9850    -6.4105     1.3335
H     -1.7924    -6.0587     0.0374
H     -4.3178    -3.8761     4.5404
H     -5.9529    -4.4761     2.7278
H     -5.0409    -6.0178     2.4392
H     -5.8301    -5.6995     4.0406
H     -2.0845    -5.0916     4.5859
H     -2.8233    -6.4068     3.5808
H     -3.4750    -6.0202     5.2171
H      1.4281    -0.8322     2.5813
H      1.1455    -2.5649     2.9518
H      3.2593    -2.2636     1.7163
H      2.0889    -3.2241     0.7310
H      3.3147     0.9139     0.8975
H      4.7439    -0.6177     1.9634
H      5.8310     0.1881     0.8160
H      5.2273    -1.4587     0.4473
H      3.2962     1.2697    -1.6464
H      4.8329     0.3057    -1.6989
H      4.7537     1.8312    -0.7668
H      1.9515    -2.8158    -1.6719
H      1.6667    -0.4735    -2.8529
H      2.3009    -1.8568    -3.7929
H      3.4280    -0.6056    -3.2191
H      4.2343    -3.2503    -0.7104
H      4.9086    -1.9392    -1.7807
H      4.1597    -3.3936    -2.4913
68
{"conf": 27, "E": 253.4, "rms": -1.0, "geom": "OH", "total_charge": 0, "CA_charge": 1, "smiles": "C[C:1]#[5N:2]->[Mn+:3]1(<-[3H-:4])(<-[4C-:5]#[O+:6])(<-[6C-:7]#[O+:8])<-[1N@H:9]([CH2:10][CH2:11][P:12]([CH:13]([CH3:14])[CH3:15])[CH:16]([CH3:17])[CH3:18])[CH2:19][CH2:20][2P:21]->1([CH:22]([CH3:23])[CH3:24])[CH:25]([CH3:26])[CH3:27]", "smiles3D": "C([C:1]#[5N:2]->[Mn+:3]1(<-[3H-:4])(<-[4C-:5]#[O+:6])(<-[6C-:7]#[O+:8])<-[1N@@:9]([C:10]([C:11]([P:12]([C:13]([C:14]([H:37])([H:38])[H:39])([C:15]([H:40])([H:41])[H:42])[H:36])[C:16]([C:17]([H:44])([H:45])[H:46])([C:18]([H:47])([H:48])[H:49])[H:43])([H:34])[H:35])([H:32])[H:33])([H:31])[C:19]([H:50])([H:51])[C:20]([H:52])([H:53])[2P:21]->1([C:22]([C:23]([H:55])([H:56])[H:57])([C:24]([H:58])([H:59])[H:60])[H:54])[C:25]([C:26]([H:62])([H:63])[H:64])([C:27]([H:65])([H:66])[H:67])[H:61])([H:28])([H:29])[H:30]", "smiles3Dx": "C([C:1]#[5N:2]->[Mn+:3]1(<-[3H-:4])(<-[4C-:5]#[O+:6])(<-[6C-:7]#[O+:8])<-[1N@@:9]([C:10]([C:11]([P:12]([C:13]([C:14]([H:37])([H:38])[H:39])([C:15]([H:40])([H:41])[H:42])[H:36])[C:16]([C:17]([H:44])([H:45])[H:46])([C:18]([H:47])([H:48])[H:49])[H:43])([H:34])[H:35])([H:32])[H:33])([H:31])[C:19]([H:50])([H:51])[C:20]([H:52])([H:53])[2P:21]->1([C:22]([C:23]([H:55])([H:56])[H:57])([C:24]([H:58])([H:59])[H:60])[H:54])[C:25]([C:26]([H:62])([H:63])[H:64])([C:27]([H:65])([H:66])[H:67])[H:61])([H:28])([H:29])[H:30]", "dummies": []}
C     -0.3976     0.1993     4.6275
C     -0.6500     0.4737     3.2709
N     -0.5515     0.5136     2.0815
Mn     0.0000     0.0000     0.0000
H      0.6489    -0.5511    -1.5435
C      2.0844     0.7285     0.8324
O      3.0836     0.8825     1.4350
C     -0.9462     1.9279    -0.9732
O     -1.5620     2.8642    -1.4871
N      0.1922    -2.0606     1.1573
C      0.9061    -3.0259     0.3688
C      2.3709    -2.4454     0.1917
P      3.5010    -3.7865    -0.4671
C      2.9716    -4.6575    -2.0459
C      4.1586    -4.7374    -3.0145
C      2.4242    -6.0701    -1.7764
C      4.3300    -4.7331     0.8942
C      5.7830    -5.0829     0.5342
C      3.5384    -5.9755     1.3235
C     -1.1132    -2.7129     1.5668
C     -2.4624    -1.9330     1.2783
P     -2.3711    -1.0921    -0.2944
C     -3.7097     0.0814    -0.3129
C     -3.9680     0.6295    -1.7600
C     -5.0367    -0.4905     0.2622
C     -2.5820    -2.2693    -1.6494
C     -1.4745    -2.0506    -2.7149
C     -2.5742    -3.7161    -1.2289
H      0.0647     1.0644     5.2266
H     -1.2241    -0.2920     5.1500
H      0.4787    -0.5762     4.5476
H      0.7042    -1.7979     1.9733
H      0.5297    -3.2295    -0.5654
H      0.9737    -3.9495     0.9813
H      2.3383    -1.6428    -0.5416
H      2.8258    -2.0486     1.1145
H      2.1761    -4.0591    -2.5153
H      3.8904    -5.3152    -3.9259
H      4.4578    -3.7190    -3.3296
H      5.0196    -5.2247    -2.5296
H      3.2416    -6.7792    -1.5809
H      1.8738    -6.4439    -2.6695
H      1.7284    -6.0695    -0.9249
H      4.3528    -4.0426     1.7724
H      6.2337    -4.3155    -0.1311
H      5.8413    -6.0482    -0.0032
H      6.3981    -5.1417     1.4555
H      3.8184    -6.2969     2.3421
H      3.7212    -6.8298     0.6492
H      2.4554    -5.7820     1.3280
H     -1.2512    -3.7645     1.2651
H     -1.0282    -2.7732     2.7083
H     -2.5487    -1.2145     2.0833
H     -3.3147    -2.6463     1.3501
H     -3.4392     0.9531     0.2967
H     -3.0969     0.5185    -2.3828
H     -4.8066     0.1073    -2.2681
H     -4.2191     1.6992    -1.7387
H     -4.9405    -0.7137     1.3218
H     -5.8723     0.2569     0.1863
H     -5.3525    -1.3813    -0.2916
H     -3.5584    -2.0784    -2.1770
H     -0.5222    -2.3136    -2.2526
H     -1.5266    -2.7519    -3.5550
H     -1.4490    -0.9977    -3.0945
H     -1.5580    -4.0260    -0.9877
H     -3.2278    -3.9376    -0.3390
H     -2.9538    -4.3658    -2.0536
68
{"conf": 28, "E": 113.04, "rms": -1.0, "geom": "OH", "total_charge": 0, "CA_charge": 1, "smiles": "C[C:1]#[5N:2]->[Mn+:3]1(<-[3H-:4])(<-[4C-:5]#[O+:6])(<-[6C-:7]#[O+:8])<-[1N@H:9]([CH2:10][CH2:11][P:12]([CH:13]([CH3:14])[CH3:15])[CH:16]([CH3:17])[CH3:18])[CH2:19][CH2:20][2P:21]->1([CH:22]([CH3:23])[CH3:24])[CH:25]([CH3:26])[CH3:27]", "smiles3D": "C([C:1]#[5N:2]->[Mn+:3]1(<-[3H-:4])(<-[4C-:5]#[O+:6])(<-[6C-:7]#[O+:8])<-[1N@@:9]([C:10]([C:11]([P:12]([C:13]([C:14]([H:37])([H:38])[H:39])([C:15]([H:40])([H:41])[H:42])[H:36])[C:16]([C:17]([H:44])([H:45])[H:46])([C:18]([H:47])([H:48])[H:49])[H:43])([H:34])[H:35])([H:32])[H:33])([H:31])[C:19]([H:50])([H:51])[C:20]([H:52])([H:53])[2P:21]->1([C:22]([C:23]([H:55])([H:56])[H:57])([C:24]([H:58])([H:59])[H:60])[H:54])[C:25]([C:26]([H:62])([H:63])[H:64])([C:27]([H:65])([H:66])[H:67])[H:61])([H:28])([H:29])[H:30]", "smiles3Dx": "C([C:1]#[5N:2]->[Mn+:3]1(<-[3H-:4])(<-[4C-:5]#[O+:6])(<-[6C-:7]#[O+:8])<-[1N@@:9]([C:10]([C:11]([P:12]([C:13]([C:14]([H:37])([H:38])[H:39])([C:15]([H:40])([H:41])[H:42])[H:36])[C:16]([C:17]([H:44])([H:45])[H:46])([C:18]([H:47])([H:48])[H:49])[H:43])([H:34])[H:35])([H:32])[H:33])([H:31])[C:19]([H:50])([H:51])[C:20]([H:52])([H:53])[2P:21]->1([C:22]([C:23]([H:55])([H:56])[H:57])([C:24]([H:58])([H:59])[H:60])[H:54])[C:25]([C:26]([H:62])([H:63])[H:64])([C:27]([H:65])([H:66])[H:67])[H:61])([H:28])([H:29])[H:30]", "dummies": []}
C      4.7347    -0.7243     1.3769
C      3.3560    -0.4890     0.9485
N      2.1911    -0.3097     0.6097
Mn     0.0000     0.0000     0.0000
H     -1.7576     0.2220    -0.5190
C      0.4853    -0.9284    -2.0430
O      0.7523    -1.4152    -3.1127
C      0.4817     2.1073    -0.7568
O      0.7317     3.2052    -1.1706
N     -0.5186    -2.0300     0.9969
C     -1.6534    -2.4839     0.2912
C     -1.8615    -4.0098     0.2694
P     -2.1618    -4.7607     1.9694
C     -4.0259    -4.6654     2.3241
C     -4.5915    -3.2708     2.0488
C     -4.2590    -5.0364     3.7941
C     -1.8878    -6.6112     1.6916
C     -2.6492    -7.1775     0.4835
C     -0.3872    -6.8914     1.5494
C     -0.6923    -1.9449     2.4401
C     -0.0996    -0.7263     3.1917
P     -0.5875     0.7988     2.3923
C      0.3636     2.1185     3.1831
C      1.8390     2.0175     2.7925
C     -0.1654     3.5034     2.7810
C     -2.3602     0.9764     2.7142
C     -2.6516     1.2632     4.1967
C     -2.9714     2.0618     1.8280
H      4.8394    -1.7721     1.7263
H      4.9695    -0.0378     2.2185
H      5.4145    -0.5330     0.5243
H      0.1844    -2.5898     0.8287
H     -2.5674    -1.9824     0.6769
H     -1.5284    -2.1587    -0.7572
H     -0.9431    -4.4655    -0.1614
H     -2.7224    -4.2487    -0.4004
H     -4.5848    -5.3813     1.6830
H     -4.0332    -2.4953     2.6091
H     -4.5518    -3.0565     0.9650
H     -5.6638    -3.2133     2.3523
H     -5.3421    -4.9850     4.0471
H     -3.9083    -6.0715     3.9790
H     -3.7022    -4.3446     4.4604
H     -2.2381    -7.1479     2.5997
H     -2.3791    -8.2411     0.3251
H     -2.3964    -6.6204    -0.4415
H     -3.7397    -7.1329     0.6430
H      0.0026    -6.4786     0.5956
H      0.1700    -6.4485     2.4022
H     -0.2065    -7.9879     1.5514
H     -0.2332    -2.8592     2.8866
H     -1.7649    -1.9715     2.6922
H      0.9951    -0.8090     3.1925
H     -0.4509    -0.7223     4.2397
H      0.2828     2.0069     4.2835
H      2.4113     2.8294     3.2876
H      1.9593     2.1287     1.6967
H      2.2820     1.0592     3.1365
H     -1.0886     3.7547     3.3366
H     -0.3528     3.5587     1.6873
H      0.5720     4.2897     3.0342
H     -2.8475     0.0123     2.4493
H     -2.4094     0.3741     4.8091
H     -2.0702     2.1226     4.5841
H     -3.7294     1.4834     4.3330
H     -2.8705     3.0718     2.2718
H     -2.5300     2.0677     0.8084
H     -4.0535     1.8673     1.7010
68
{"conf": 29, "E": 121.28, "rms": -1.0, "geom": "OH", "total_charge": 0, "CA_charge": 1, "smiles": "C[C:1]#[5N:2]->[Mn+:3]1(<-[3H-:4])(<-[4C-:5]#[O+:6])(<-[6C-:7]#[O+:8])<-[1N@H:9]([CH2:10][CH2:11][P:12]([CH:13]([CH3:14])[CH3:15])[CH:16]([CH3:17])[CH3:18])[CH2:19][CH2:20][2P:21]->1([CH:22]([CH3:23])[CH3:24])[CH:25]([CH3:26])[CH3:27]", "smiles3D": "C([C:1]#[5N:2]->[Mn+:3]1(<-[3H-:4])(<-[4C-:5]#[O+:6])(<-[6C-:7]#[O+:8])<-[1N@@:9]([C:10]([C:11]([P:12]([C:13]([C:14]([H:37])([H:38])[H:39])([C:15]([H:40])([H:41])[H:42])[H:36])[C:16]([C:17]([H:44])([H:45])[H:46])([C:18]([H:47])([H:48])[H:49])[H:43])([H:34])[H:35])([H:32])[H:33])([H:31])[C:19]([H:50])([H:51])[C:20]([H:52])([H:53])[2P:21]->1([C:22]([C:23]([H:55])([H:56])[H:57])([C:24]([H:58])([H:59])[H:60])[H:54])[C:25]([C:26]([H:62])([H:63])[H:64])([C:27]([H:65])([H:66])[H:67])[H:61])([H:28])([H:29])[H:30]", "smiles3Dx": "C([C:1]#[5N:2]->[Mn+:3]1(<-[3H-:4])(<-[4C-:5]#[O+:6])(<-[6C-:7]#[O+:8])<-[1N@@:9]([C:10]([C:11]([P:12]([C:13]([C:14]([H:37])([H:38])[H:39])([C:15]([H:40])([H:41])[H:42])[H:36])[C:16]([C:17]([H:44])([H:45])[H:46])([C:18]([H:47])([H:48])[H:49])[H:43])([H:34])[H:35])([H:32])[H:33])([H:31])[C:19]([H:50])([H:51])[C:20]([H:52])([H:53])[2P:21]->1([C:22]([C:23]([H:55])([H:56])[H:57])([C:24]([H:58])([H:59])[H:60])[H:54])[C:25]([C:26]([H:62])([H:63])[H:64])([C:27]([H:65])([H:66])[H:67])[H:61])([H:28])([H:29])[H:30]", "dummies": []}
C      0.8168     4.1574    -2.6034
C      0.5834     2.9346    -1.8446
N      0.3863     1.9017    -1.2098
Mn     0.0000     0.0000     0.0000
H     -0.3072    -1.4594     1.0748
C      0.6724     1.1810     1.8508
O      1.0303     1.8047     2.8197
C      2.1448    -0.7019    -0.3883
O      3.2748    -1.0785    -0.5821
N     -2.2239     0.6440     0.1343
C     -2.6643     0.4970     1.4711
C     -3.8094     1.4597     1.8390
P     -3.1270     3.2056     2.0395
C     -4.3231     4.2675     1.0315
C     -3.9442     5.7392     1.1390
C     -5.7990     4.0514     1.4094
C     -3.3299     3.7403     3.8449
C     -2.2405     4.7617     4.1755
C     -3.2305     2.5586     4.8242
C     -3.0450    -0.0531    -0.8217
C     -2.4286    -0.2371    -2.2337
P     -0.9507    -1.2439    -2.1078
C     -1.6177    -2.9199    -1.8788
C     -1.0226    -3.9457    -2.8550
C     -1.3760    -3.3954    -0.4434
C     -0.0879    -1.1168    -3.7030
C      1.2224    -1.9360    -3.6918
C      0.2485     0.3427    -4.0537
H      0.0571     4.2491    -3.4052
H      1.8264     4.1158    -3.0479
H      0.7466     5.0393    -1.9317
H     -2.2295     1.5364    -0.0898
H     -2.9941    -0.5397     1.6580
H     -1.8145     0.6827     2.1475
H     -4.3026     1.1034     2.7650
H     -4.5695     1.4346     1.0310
H     -4.1951     3.9691    -0.0305
H     -2.8624     5.8703     0.9224
H     -4.5228     6.3169     0.3933
H     -4.1757     6.1296     2.1541
H     -5.9685     4.1599     2.5090
H     -6.1389     3.0395     1.0885
H     -6.4336     4.8000     0.8791
H     -4.3184     4.2250     3.9939
H     -2.2838     5.6151     3.4677
H     -1.2326     4.2859     4.1156
H     -2.3990     5.1598     5.2037
H     -4.1683     1.9559     4.7963
H     -2.3546     1.9118     4.5809
H     -3.1164     2.9351     5.8674
H     -3.3017    -1.0565    -0.4381
H     -3.9973     0.5142    -0.9408
H     -3.1607    -0.7272    -2.9034
H     -2.1817     0.7533    -2.6390
H     -2.7176    -2.8903    -2.0492
H      0.0514    -4.1253    -2.6378
H     -1.5513    -4.9165    -2.7220
H     -1.1844    -3.6400    -3.9115
H     -1.9329    -2.7588     0.2806
H     -0.2900    -3.3960    -0.2114
H     -1.7575    -4.4389    -0.3172
H     -0.7568    -1.5181    -4.4945
H      1.5432    -2.2066    -2.6698
H      2.0669    -1.3934    -4.1623
H      1.1007    -2.8629    -4.2817
H      0.6923     0.3732    -5.0746
H      1.0093     0.7511    -3.3522
H     -0.6461     0.9911    -4.1005
68
{"conf": 30, "E": 143.67, "rms": -1.0, "geom": "OH", "total_charge": 0, "CA_charge": 1, "smiles": "C[C:1]#[5N:2]->[Mn+:3]1(<-[3H-:4])(<-[4C-:5]#[O+:6])(<-[6C-:7]#[O+:8])<-[1N@H:9]([CH2:10][CH2:11][P:12]([CH:13]([CH3:14])[CH3:15])[CH:16]([CH3:17])[CH3:18])[CH2:19][CH2:20][2P:21]->1([CH:22]([CH3:23])[CH3:24])[CH:25]([CH3:26])[CH3:27]", "smiles3D": "C([C:1]#[5N:2]->[Mn+:3]1(<-[3H-:4])(<-[4C-:5]#[O+:6])(<-[6C-:7]#[O+:8])<-[1N@@:9]([C:10]([C:11]([P:12]([C:13]([C:14]([H:37])([H:38])[H:39])([C:15]([H:40])([H:41])[H:42])[H:36])[C:16]([C:17]([H:44])([H:45])[H:46])([C:18]([H:47])([H:48])[H:49])[H:43])([H:34])[H:35])([H:32])[H:33])([H:31])[C:19]([H:50])([H:51])[C:20]([H:52])([H:53])[2P:21]->1([C:22]([C:23]([H:55])([H:56])[H:57])([C:24]([H:58])([H:59])[H:60])[H:54])[C:25]([C:26]([H:62])([H:63])[H:64])([C:27]([H:65])([H:66])[H:67])[H:61])([H:28])([H:29])[H:30]", "smiles3Dx": "C([C:1]#[5N:2]->[Mn+:3]1(<-[3H-:4])(<-[4C-:5]#[O+:6])(<-[6C-:7]#[O+:8])<-[1N@@:9]([C:10]([C:11]([P:12]([C:13]([C:14]([H:37])([H:38])[H:39])([C:15]([H:40])([H:41])[H:42])[H:36])[C:16]([C:17]([H:44])([H:45])[H:46])([C:18]([H:47])([H:48])[H:49])[H:43])([H:34])[H:35])([H:32])[H:33])([H:31])[C:19]([H:50])([H:51])[C:20]([H:52])([H:53])[2P:21]->1([C:22]([C:23]([H:55])([H:56])[H:57])([C:24]([H:58])([H:59])[H:60])[H:54])[C:25]([C:26]([H:62])([H:63])[H:64])([C:27]([H:65])([H:66])[H:67])[H:61])([H:28])([H:29])[H:30]", "dummies": []}
C     -2.5966     1.6019     3.9341
C     -1.8697     1.1637     2.7439
N     -1.2421     0.7671     1.7615
Mn     0.0000     0.0000     0.0000
H      1.1061    -0.6130    -1.3343
C      1.8518     0.7925     1.0897
O      2.8278     1.2129     1.6567
C     -0.2801     1.9840    -1.1102
O     -0.4162     3.0260    -1.6989
N      0.0266    -2.0313     1.0773
C      1.0990    -2.8090     0.6042
C      1.6904    -3.7121     1.7035
P      2.5477    -5.2561     1.0832
C      1.4201    -6.7621     1.0509
C      0.0649    -6.4863     0.3767
C      1.2380    -7.2724     2.4840
C      3.5568    -5.1135    -0.4972
C      4.5338    -3.9402    -0.4137
C      2.6847    -5.0255    -1.7574
C     -1.2714    -2.6348     0.9990
C     -1.8912    -2.8076    -0.4191
P     -1.9777    -1.2100    -1.2450
C     -3.6899    -0.6472    -1.0044
C     -3.7194     0.5806    -0.1013
C     -4.4139    -0.3235    -2.3199
C     -1.6477    -1.4645    -3.0129
C     -0.5982    -2.5687    -3.2540
C     -1.1355    -0.1564    -3.6401
H     -3.3674     0.8483     4.1942
H     -1.8776     1.6839     4.7723
H     -3.0855     2.5814     3.7501
H      0.1815    -1.8280     1.9572
H      1.8971    -2.1274     0.2534
H      0.7718    -3.4241    -0.2490
H      2.4183    -3.1237     2.2985
H      0.8885    -4.0391     2.3938
H      1.9518    -7.5589     0.4780
H     -0.7794    -6.5595     1.0945
H     -0.1059    -7.2280    -0.4339
H      0.0273    -5.4863    -0.0859
H      0.7342    -6.5055     3.1090
H      0.6253    -8.1981     2.4850
H      2.2252    -7.5105     2.9374
H      4.1619    -6.0464    -0.5749
H      5.2145    -3.9443    -1.2961
H      5.1561    -4.0289     0.5075
H      3.9928    -2.9698    -0.3891
H      1.9118    -5.8183    -1.7446
H      2.2061    -4.0294    -1.8454
H      3.3205    -5.1774    -2.6560
H     -1.9704    -2.0066     1.6033
H     -1.2270    -3.6358     1.4777
H     -1.2843    -3.5160    -1.0004
H     -2.9059    -3.2248    -0.3199
H     -4.2560    -1.4528    -0.4980
H     -4.7220     1.0597    -0.1219
H     -3.5608     0.2474     0.9465
H     -2.9601     1.3290    -0.4061
H     -3.9087     0.4755    -2.8899
H     -5.4467     0.0322    -2.0948
H     -4.5606    -1.2339    -2.9265
H     -2.5794    -1.7659    -3.5282
H     -0.1765    -2.4923    -4.2816
H      0.2441    -2.5007    -2.5406
H     -1.0731    -3.5668    -3.1948
H     -1.1050    -0.2574    -4.7494
H     -1.7860     0.7060    -3.3980
H     -0.1081     0.0756    -3.2837
68
{"conf": 31, "E": 197.79, "rms": -1.0, "geom": "OH", "total_charge": 0, "CA_charge": 1, "smiles": "C[C:1]#[5N:2]->[Mn+:3]1(<-[3H-:4])(<-[4C-:5]#[O+:6])(<-[6C-:7]#[O+:8])<-[1N@H:9]([CH2:10][CH2:11][P:12]([CH:13]([CH3:14])[CH3:15])[CH:16]([CH3:17])[CH3:18])[CH2:19][CH2:20][2P:21]->1([CH:22]([CH3:23])[CH3:24])[CH:25]([CH3:26])[CH3:27]", "smiles3D": "C([C:1]#[5N:2]->[Mn+:3]1(<-[3H-:4])(<-[4C-:5]#[O+:6])(<-[6C-:7]#[O+:8])<-[1N@@:9]([C:10]([C:11]([P:12]([C:13]([C:14]([H:37])([H:38])[H:39])([C:15]([H:40])([H:41])[H:42])[H:36])[C:16]([C:17]([H:44])([H:45])[H:46])([C:18]([H:47])([H:48])[H:49])[H:43])([H:34])[H:35])([H:32])[H:33])([H:31])[C:19]([H:50])([H:51])[C:20]([H:52])([H:53])[2P:21]->1([C:22]([C:23]([H:55])([H:56])[H:57])([C:24]([H:58])([H:59])[H:60])[H:54])[C:25]([C:26]([H:62])([H:63])[H:64])([C:27]([H:65])([H:66])[H:67])[H:61])([H:28])([H:29])[H:30]", "smiles3Dx": "C([C:1]#[5N:2]->[Mn+:3]1(<-[3H-:4])(<-[4C-:5]#[O+:6])(<-[6C-:7]#[O+:8])<-[1N@@:9]([C:10]([C:11]([P:12]([C:13]([C:14]([H:37])([H:38])[H:39])([C:15]([H:40])([H:41])[H:42])[H:36])[C:16]([C:17]([H:44])([H:45])[H:46])([C:18]([H:47])([H:48])[H:49])[H:43])([H:34])[H:35])([H:32])[H:33])([H:31])[C:19]([H:50])([H:51])[C:20]([H:52])([H:53])[2P:21]->1([C:22]([C:23]([H:55])([H:56])[H:57])([C:24]([H:58])([H:59])[H:60])[H:54])[C:25]([C:26]([H:62])([H:63])[H:64])([C:27]([H:65])([H:66])[H:67])[H:61])([H:28])([H:29])[H:30]", "dummies": []}
C      0.2098     1.5154    -4.4958
C     -0.0606     0.7790    -3.3252
N     -0.1524     0.3632    -2.1647
Mn     0.0000     0.0000     0.0000
H      0.2659    -0.2445     1.7290
C      1.0156     2.1086    -0.1549
O      1.3042     3.3014    -0.3454
C      1.8275    -1.4432    -0.4760
O      2.6694    -2.2426    -0.7360
N     -2.0779     1.0923     0.2492
C     -2.5608     1.2650     1.5601
C     -1.4010     1.7094     2.4761
P     -2.0425     2.8682     3.7538
C     -1.6445     2.1947     5.4634
C     -0.1649     2.1124     5.8512
C     -2.3207     0.8161     5.6782
C     -1.1875     4.5506     3.4657
C     -1.4845     5.4413     4.6050
C      0.3701     4.4073     3.2193
C     -3.0047     0.4853    -0.6217
C     -3.2989    -1.0293    -0.2805
P     -1.7237    -1.9281     0.0118
C     -1.8363    -2.5634     1.6810
C     -3.0114    -3.5159     1.8167
C     -0.5036    -3.2031     2.1036
C     -1.4489    -3.1891    -1.2785
C     -0.8394    -4.4626    -0.7147
C     -2.7217    -3.5396    -2.0093
H     -0.5858     2.2886    -4.6058
H      0.3827     0.8355    -5.3662
H      1.1525     2.0787    -4.1757
H     -1.8804     1.9526    -0.1154
H     -3.3335     2.0807     1.5638
H     -3.0353     0.3458     1.9365
H     -1.0689     0.8364     3.0244
H     -0.5818     2.2036     1.8926
H     -2.0978     2.8821     6.2236
H     -0.0148     1.5278     6.7738
H      0.2669     3.1024     6.0449
H      0.4384     1.6259     5.0536
H     -1.7176     0.0222     5.1413
H     -2.3649     0.5862     6.7606
H     -3.3368     0.8415     5.2551
H     -1.5897     4.9761     2.5241
H     -2.5885     5.5566     4.6918
H     -1.1051     5.0309     5.5623
H     -1.0698     6.4859     4.4513
H      0.5705     4.0908     2.1908
H      0.8624     5.4059     3.3498
H      0.8378     3.7193     3.9140
H     -2.4976     0.5219    -1.6281
H     -3.9589     1.0844    -0.6997
H     -3.8565    -1.5217    -1.1223
H     -3.9243    -1.0212     0.6003
H     -2.0048    -1.7024     2.3279
H     -3.9030    -2.9351     2.1354
H     -2.8435    -4.3458     2.5008
H     -3.3349    -3.9588     0.8083
H     -0.3659    -3.0736     3.2083
H      0.4021    -2.7330     1.6252
H     -0.4416    -4.3137     1.9027
H     -0.7527    -2.7870    -2.0804
H     -1.5189    -4.9833     0.0130
H     -0.6597    -5.2049    -1.5156
H      0.1790    -4.2811    -0.2621
H     -3.5943    -3.7354    -1.3082
H     -2.6308    -4.4795    -2.6216
H     -2.9923    -2.7124    -2.7725
68
{"conf": 32, "E": 160.61, "rms": -1.0, "geom": "OH", "total_charge": 0, "CA_charge": 1, "smiles": "C[C:1]#[5N:2]->[Mn+:3]1(<-[3H-:4])(<-[4C-:5]#[O+:6])(<-[6C-:7]#[O+:8])<-[1N@H:9]([CH2:10][CH2:11][P:12]([CH:13]([CH3:14])[CH3:15])[CH:16]([CH3:17])[CH3:18])[CH2:19][CH2:20][2P:21]->1([CH:22]([CH3:23])[CH3:24])[CH:25]([CH3:26])[CH3:27]", "smiles3D": "C([C:1]#[5N:2]->[Mn+:3]1(<-[3H-:4])(<-[4C-:5]#[O+:6])(<-[6C-:7]#[O+:8])<-[1N@@:9]([C:10]([C:11]([P:12]([C:13]([C:14]([H:37])([H:38])[H:39])([C:15]([H:40])([H:41])[H:42])[H:36])[C:16]([C:17]([H:44])([H:45])[H:46])([C:18]([H:47])([H:48])[H:49])[H:43])([H:34])[H:35])([H:32])[H:33])([H:31])[C:19]([H:50])([H:51])[C:20]([H:52])([H:53])[2P:21]->1([C:22]([C:23]([H:55])([H:56])[H:57])([C:24]([H:58])([H:59])[H:60])[H:54])[C:25]([C:26]([H:62])([H:63])[H:64])([C:27]([H:65])([H:66])[H:67])[H:61])([H:28])([H:29])[H:30]", "smiles3Dx": "C([C:1]#[5N:2]->[Mn+:3]1(<-[3H-:4])(<-[4C-:5]#[O+:6])(<-[6C-:7]#[O+:8])<-[1N@@:9]([C:10]([C:11]([P:12]([C:13]([C:14]([H:37])([H:38])[H:39])([C:15]([H:40])([H:41])[H:42])[H:36])[C:16]([C:17]([H:44])([H:45])[H:46])([C:18]([H:47])([H:48])[H:49])[H:43])([H:34])[H:35])([H:32])[H:33])([H:31])[C:19]([H:50])([H:51])[C:20]([H:52])([H:53])[2P:21]->1([C:22]([C:23]([H:55])([H:56])[H:57])([C:24]([H:58])([H:59])[H:60])[H:54])[C:25]([C:26]([H:62])([H:63])[H:64])([C:27]([H:65])([H:66])[H:67])[H:61])([H:28])([H:29])[H:30]", "dummies": []}
C      0.0095     4.6164    -1.8881
C      0.0015     3.3045    -1.2196
N     -0.0037     2.1746    -0.7167
Mn     0.0000     0.0000     0.0000
H     -0.0336    -1.7920     0.4072
C     -1.3187    -0.4850    -1.8069
O     -2.0285    -0.7361    -2.7491
C     -1.8257     0.3525     1.3279
O     -2.7894     0.5571     2.0319
N      1.9781    -0.2363    -1.1712
C      2.1263    -1.5715    -1.5848
C      2.7716    -1.7371    -2.9784
P      4.6226    -1.5133    -2.9113
C      5.3392    -0.2763    -4.1204
C      5.8836     0.9259    -3.3550
C      6.4378    -0.9143    -4.9711
C      5.6640    -2.9993    -2.4471
C      6.5129    -2.6448    -1.2282
C      4.7791    -4.2151    -2.1615
C      3.0509     0.3328    -0.4129
C      3.2024    -0.1208     1.0632
P      1.7143     0.3138     1.9758
C      1.9294     1.9467     2.7490
C      3.3489     2.5148     2.5636
C      0.9079     2.9416     2.2010
C      1.6119    -0.8742     3.3376
C      0.5777    -0.4184     4.3867
C      1.2380    -2.2713     2.8263
H     -0.0963     4.4870    -2.9918
H     -0.8307     5.2328    -1.5073
H      0.9616     5.1296    -1.6679
H      1.8645     0.2809    -1.9125
H      2.7202    -2.1501    -0.8406
H      1.1128    -2.0221    -1.6225
H      2.3483    -0.9770    -3.6826
H      2.5378    -2.7424    -3.3872
H      4.5268     0.0729    -4.7882
H      6.2506     1.7007    -4.0650
H      5.0855     1.3822    -2.7302
H      6.7247     0.6271    -2.6935
H      6.8209    -0.1751    -5.7103
H      6.0307    -1.7862    -5.5252
H      7.2855    -1.2455    -4.3316
H      6.3301    -3.2498    -3.2911
H      5.8628    -2.3591    -0.3712
H      7.1388    -3.5137    -0.9295
H      7.1824    -1.7936    -1.4699
H      5.4105    -5.0920    -1.8954
H      4.0802    -4.0127    -1.3216
H      4.1949    -4.4795    -3.0677
H      4.0039     0.1275    -0.9196
H      2.9104     1.4341    -0.4167
H      4.0834     0.3484     1.5170
H      3.3365    -1.2180     1.1026
H      1.7499     1.8481     3.8409
H      3.4086     3.5154     3.0375
H      3.6077     2.6315     1.4933
H      4.0881     1.8722     3.0866
H      1.2017     3.2655     1.1857
H      0.8920     3.8463     2.8517
H     -0.1098     2.5035     2.1933
H      2.6066    -0.9239     3.8321
H      1.0989    -0.0557     5.3091
H     -0.0831     0.4060     4.0175
H     -0.1005    -1.2441     4.7071
H      1.8731    -2.5928     1.9905
H      0.1725    -2.3062     2.5217
H      1.3857    -3.0071     3.6487
68
{"conf": 33, "E": 112.75, "rms": -1.0, "geom": "OH", "total_charge": 0, "CA_charge": 1, "smiles": "C[C:1]#[5N:2]->[Mn+:3]1(<-[3H-:4])(<-[4C-:5]#[O+:6])(<-[6C-:7]#[O+:8])<-[1N@H:9]([CH2:10][CH2:11][P:12]([CH:13]([CH3:14])[CH3:15])[CH:16]([CH3:17])[CH3:18])[CH2:19][CH2:20][2P:21]->1([CH:22]([CH3:23])[CH3:24])[CH:25]([CH3:26])[CH3:27]", "smiles3D": "C([C:1]#[5N:2]->[Mn+:3]1(<-[3H-:4])(<-[4C-:5]#[O+:6])(<-[6C-:7]#[O+:8])<-[1N@@:9]([C:10]([C:11]([P:12]([C:13]([C:14]([H:37])([H:38])[H:39])([C:15]([H:40])([H:41])[H:42])[H:36])[C:16]([C:17]([H:44])([H:45])[H:46])([C:18]([H:47])([H:48])[H:49])[H:43])([H:34])[H:35])([H:32])[H:33])([H:31])[C:19]([H:50])([H:51])[C:20]([H:52])([H:53])[2P:21]->1([C:22]([C:23]([H:55])([H:56])[H:57])([C:24]([H:58])([H:59])[H:60])[H:54])[C:25]([C:26]([H:62])([H:63])[H:64])([C:27]([H:65])([H:66])[H:67])[H:61])([H:28])([H:29])[H:30]", "smiles3Dx": "C([C:1]#[5N:2]->[Mn+:3]1(<-[3H-:4])(<-[4C-:5]#[O+:6])(<-[6C-:7]#[O+:8])<-[1N@@:9]([C:10]([C:11]([P:12]([C:13]([C:14]([H:37])([H:38])[H:39])([C:15]([H:40])([H:41])[H:42])[H:36])[C:16]([C:17]([H:44])([H:45])[H:46])([C:18]([H:47])([H:48])[H:49])[H:43])([H:34])[H:35])([H:32])[H:33])([H:31])[C:19]([H:50])([H:51])[C:20]([H:52])([H:53])[2P:21]->1([C:22]([C:23]([H:55])([H:56])[H:57])([C:24]([H:58])([H:59])[H:60])[H:54])[C:25]([C:26]([H:62])([H:63])[H:64])([C:27]([H:65])([H:66])[H:67])[H:61])([H:28])([H:29])[H:30]", "dummies": []}
C      1.7214    -3.4679    -3.1405
C      1.2103    -2.4501    -2.2220
N      0.7877    -1.5901    -1.4506
Mn     0.0000     0.0000     0.0000
H     -0.6855     1.2064     1.2118
C     -1.8393    -1.3320     0.3199
O     -2.8073    -2.0308     0.4851
C     -1.0477     1.0928    -1.7163
O     -1.5981     1.6714    -2.6205
N      1.3011    -0.9756     1.6534
C      0.4470    -1.1813     2.7512
C      1.0795    -1.9318     3.9432
P      0.0053    -1.9531     5.4920
C      0.3421    -0.3535     6.4362
C      0.1350     0.9041     5.5871
C      1.7517    -0.3781     7.0278
C     -1.7973    -1.9182     4.9499
C     -2.7087    -1.5807     6.1327
C     -2.1753    -3.2818     4.3675
C      2.4769    -0.1920     1.9686
C      3.2462     0.4956     0.7988
P      2.1412     1.4800    -0.2145
C      2.0417     3.1448     0.5024
C      0.7354     3.8313     0.0707
C      2.0957     3.1246     2.0368
C      3.0024     1.6353    -1.7998
C      2.4420     2.7885    -2.6397
C      2.9020     0.3414    -2.6065
H      1.4252    -3.2105    -4.1794
H      2.8274    -3.4992    -3.0652
H      1.3000    -4.4561    -2.8663
H      1.5728    -1.7913     1.3334
H      0.0692    -0.1998     3.0899
H     -0.4167    -1.7727     2.3962
H      2.0518    -1.4907     4.2302
H      1.2655    -2.9811     3.6344
H     -0.3698    -0.3158     7.2888
H      0.1795     1.8058     6.2370
H     -0.8591     0.8864     5.0969
H      0.9323     0.9972     4.8201
H      1.8924    -1.2955     7.6367
H      1.9025     0.5025     7.6875
H      2.5205    -0.3570     6.2271
H     -1.9455    -1.1419     4.1739
H     -2.5050    -2.2609     6.9865
H     -3.7752    -1.6843     5.8399
H     -2.5530    -0.5300     6.4544
H     -2.0872    -4.0700     5.1463
H     -3.2218    -3.2611     3.9901
H     -1.5087    -3.5438     3.5195
H      3.2069    -0.8739     2.4604
H      2.2101     0.5830     2.7109
H      3.7036    -0.2936     0.1713
H      4.0585     1.1356     1.2049
H      2.8979     3.7447     0.1299
H     -0.1430     3.3360     0.5240
H      0.7426     4.8906     0.4022
H      0.5970     3.8312    -1.0247
H      1.2413     2.5534     2.4604
H      2.0195     4.1635     2.4203
H      3.0650     2.7341     2.4119
H      4.0756     1.8398    -1.5955
H      1.3568     2.6500    -2.8288
H      2.6339     3.7661    -2.1575
H      2.9544     2.8195    -3.6267
H      3.5158     0.4298    -3.5346
H      1.8520     0.1587    -2.9129
H      3.2990    -0.5232    -2.0364
68
{"conf": 34, "E": 128.68, "rms": -1.0, "geom": "OH", "total_charge": 0, "CA_charge": 1, "smiles": "C[C:1]#[5N:2]->[Mn+:3]1(<-[3H-:4])(<-[4C-:5]#[O+:6])(<-[6C-:7]#[O+:8])<-[1N@H:9]([CH2:10][CH2:11][P:12]([CH:13]([CH3:14])[CH3:15])[CH:16]([CH3:17])[CH3:18])[CH2:19][CH2:20][2P:21]->1([CH:22]([CH3:23])[CH3:24])[CH:25]([CH3:26])[CH3:27]", "smiles3D": "C([C:1]#[5N:2]->[Mn+:3]1(<-[3H-:4])(<-[4C-:5]#[O+:6])(<-[6C-:7]#[O+:8])<-[1N@@:9]([C:10]([C:11]([P:12]([C:13]([C:14]([H:37])([H:38])[H:39])([C:15]([H:40])([H:41])[H:42])[H:36])[C:16]([C:17]([H:44])([H:45])[H:46])([C:18]([H:47])([H:48])[H:49])[H:43])([H:34])[H:35])([H:32])[H:33])([H:31])[C:19]([H:50])([H:51])[C:20]([H:52])([H:53])[2P:21]->1([C:22]([C:23]([H:55])([H:56])[H:57])([C:24]([H:58])([H:59])[H:60])[H:54])[C:25]([C:26]([H:62])([H:63])[H:64])([C:27]([H:65])([H:66])[H:67])[H:61])([H:28])([H:29])[H:30]", "smiles3Dx": "C([C:1]#[5N:2]->[Mn+:3]1(<-[3H-:4])(<-[4C-:5]#[O+:6])(<-[6C-:7]#[O+:8])<-[1N@@:9]([C:10]([C:11]([P:12]([C:13]([C:14]([H:37])([H:38])[H:39])([C:15]([H:40])([H:41])[H:42])[H:36])[C:16]([C:17]([H:44])([H:45])[H:46])([C:18]([H:47])([H:48])[H:49])[H:43])([H:34])[H:35])([H:32])[H:33])([H:31])[C:19]([H:50])([H:51])[C:20]([H:52])([H:53])[2P:21]->1([C:22]([C:23]([H:55])([H:56])[H:57])([C:24]([H:58])([H:59])[H:60])[H:54])[C:25]([C:26]([H:62])([H:63])[H:64])([C:27]([H:65])([H:66])[H:67])[H:61])([H:28])([H:29])[H:30]", "dummies": []}
C      4.1963    -0.3736    -2.6509
C      2.9547    -0.2702    -1.8801
N      1.9202    -0.1791    -1.2258
Mn     0.0000     0.0000     0.0000
H     -1.5667     0.1275     0.9540
C     -0.9278    -1.6884    -1.2363
O     -1.4184    -2.5896    -1.8732
C     -0.7684     1.6052    -1.4404
O     -1.1754     2.4612    -2.1882
N      0.8786    -1.4418     1.5774
C     -0.1835    -1.8875     2.3796
C      0.2245    -2.9387     3.4263
P     -1.0872    -4.2256     3.7880
C     -2.8114    -3.5664     4.1690
C     -3.4973    -2.8978     2.9722
C     -2.7428    -2.6157     5.3628
C     -1.0458    -5.6480     2.5691
C     -1.0627    -5.1715     1.1165
C      0.2090    -6.4868     2.8297
C      1.9678    -0.7958     2.2535
C      1.6771     0.5966     2.8827
P      1.1515     1.7273     1.5955
C      2.6444     2.4739     0.9108
C      3.3054     3.4485     1.9005
C      2.3207     3.2027    -0.3990
C      0.1424     3.0292     2.3426
C     -1.3415     2.6959     2.1816
C      0.4708     3.2173     3.8399
H      4.3849    -1.4419    -2.8953
H      5.0359     0.0007    -2.0332
H      4.1232     0.2459    -3.5737
H      1.2129    -2.1738     1.1236
H     -0.9371    -2.3278     1.6965
H     -0.6501    -1.0310     2.8951
H      0.4733    -2.4304     4.3854
H      1.1250    -3.4741     3.0685
H     -3.4293    -4.4503     4.4636
H     -2.9723    -1.9619     2.6737
H     -3.5498    -3.5961     2.1126
H     -4.5438    -2.6321     3.2401
H     -3.7610    -2.2798     5.6435
H     -2.1284    -1.7221     5.1079
H     -2.2818    -3.1344     6.2330
H     -1.9371    -6.2867     2.7467
H     -1.0003    -6.0449     0.4273
H     -2.0048    -4.6333     0.8836
H     -0.1947    -4.5063     0.9015
H      0.2537    -6.7863     3.8997
H      0.1983    -7.4076     2.2119
H      1.1334    -5.9019     2.5891
H      2.3403    -1.4631     3.0514
H      2.7946    -0.6694     1.5143
H      2.5981     0.9723     3.3665
H      0.8752     0.4999     3.6413
H      3.3664     1.6611     0.6921
H      3.5843     2.9386     2.8461
H      4.2475     3.8443     1.4719
H      2.6433     4.3096     2.1208
H      1.5975     4.0169    -0.2259
H      3.2428     3.6466    -0.8255
H      1.9105     2.5097    -1.1462
H      0.3380     3.9820     1.8107
H     -1.5860     1.7424     2.6924
H     -1.6072     2.6106     1.1120
H     -1.9719     3.5036     2.6212
H      0.0146     2.4125     4.4545
H      0.0446     4.1864     4.1913
H      1.5621     3.2396     4.0253
68
{"conf": 35, "E": 291.01, "rms": -1.0, "geom": "OH", "total_charge": 0, "CA_charge": 1, "smiles": "C[C:1]#[5N:2]->[Mn+:3]1(<-[3H-:4])(<-[4C-:5]#[O+:6])(<-[6C-:7]#[O+:8])<-[1N@H:9]([CH2:10][CH2:11][P:12]([CH:13]([CH3:14])[CH3:15])[CH:16]([CH3:17])[CH3:18])[CH2:19][CH2:20][2P:21]->1([CH:22]([CH3:23])[CH3:24])[CH:25]([CH3:26])[CH3:27]", "smiles3D": "C([C:1]#[5N:2]->[Mn+:3]1(<-[3H-:4])(<-[4C-:5]#[O+:6])(<-[6C-:7]#[O+:8])<-[1N@@:9]([C:10]([C:11]([P:12]([C:13]([C:14]([H:37])([H:38])[H:39])([C:15]([H:40])([H:41])[H:42])[H:36])[C:16]([C:17]([H:44])([H:45])[H:46])([C:18]([H:47])([H:48])[H:49])[H:43])([H:34])[H:35])([H:32])[H:33])([H:31])[C:19]([H:50])([H:51])[C:20]([H:52])([H:53])[2P:21]->1([C:22]([C:23]([H:55])([H:56])[H:57])([C:24]([H:58])([H:59])[H:60])[H:54])[C:25]([C:26]([H:62])([H:63])[H:64])([C:27]([H:65])([H:66])[H:67])[H:61])([H:28])([H:29])[H:30]", "smiles3Dx": "C([C:1]#[5N:2]->[Mn+:3]1(<-[3H-:4])(<-[4C-:5]#[O+:6])(<-[6C-:7]#[O+:8])<-[1N@@:9]([C:10]([C:11]([P:12]([C:13]([C:14]([H:37])([H:38])[H:39])([C:15]([H:40])([H:41])[H:42])[H:36])[C:16]([C:17]([H:44])([H:45])[H:46])([C:18]([H:47])([H:48])[H:49])[H:43])([H:34])[H:35])([H:32])[H:33])([H:31])[C:19]([H:50])([H:51])[C:20]([H:52])([H:53])[2P:21]->1([C:22]([C:23]([H:55])([H:56])[H:57])([C:24]([H:58])([H:59])[H:60])[H:54])[C:25]([C:26]([H:62])([H:63])[H:64])([C:27]([H:65])([H:66])[H:67])[H:61])([H:28])([H:29])[H:30]", "dummies": []}
C      0.8700     0.9075     4.5164
C      0.1430     0.6087     3.3356
N     -0.2324     0.4399     2.1922
Mn     0.0000     0.0000     0.0000
H      0.5282    -0.6651    -1.7629
C      1.2287     2.1128     0.0388
O      1.9518     3.0435     0.2887
C     -2.2467     0.5569    -0.7607
O     -3.3755     0.5244    -1.2020
N      1.9445    -1.1727     0.7906
C      3.1065    -0.6205     0.3015
C      3.9293     0.2290     1.3703
P      5.1200     1.4041     0.5359
C      5.4429     1.1789    -1.3020
C      5.1057     2.4283    -2.1358
C      6.9019     0.7570    -1.5174
C      5.2813     3.0712     1.3961
C      6.7598     3.3885     1.6653
C      4.6049     4.2018     0.6085
C      1.7867    -2.5248     0.6416
C      0.5207    -3.0395     1.4095
P     -0.9454    -2.3780     0.6553
C     -2.3779    -2.4867     1.8453
C     -1.9324    -2.5428     3.3319
C     -3.3609    -1.3035     1.6942
C     -1.2836    -3.3033    -0.7934
C     -1.6194    -4.8001    -0.4892
C     -2.4166    -2.7071    -1.6819
H      0.7777     2.0201     4.7761
H      0.6027     0.1056     5.2510
H      1.8141     0.7061     4.0096
H      2.0049    -1.0770     1.6735
H      3.8156    -1.4021    -0.1288
H      2.7162     0.0047    -0.4481
H      4.4925    -0.4507     2.0620
H      3.2258     0.8531     2.0005
H      4.7992     0.3491    -1.6740
H      5.6183     3.3233    -1.7308
H      5.4191     2.3255    -3.2081
H      4.0043     2.5988    -2.1369
H      7.1564     0.7309    -2.6046
H      7.0726    -0.2653    -1.0917
H      7.5828     1.4810    -1.0222
H      4.7615     2.9744     2.3865
H      7.1265     2.7747     2.5239
H      7.3757     3.1559     0.7752
H      6.9193     4.4706     1.8985
H      3.9380     3.8194    -0.1579
H      5.3040     4.8385     0.0298
H      4.0103     4.8388     1.3001
H      1.6584    -2.5738    -0.4036
H      2.7074    -3.1746     0.9579
H      0.5625    -4.1624     1.3890
H      0.6030    -2.6696     2.4577
H     -2.9800    -3.4553     1.6561
H     -1.0271    -3.0989     3.5988
H     -1.8033    -1.5196     3.7641
H     -2.6901    -3.0971     3.9184
H     -3.9519    -1.3186     0.7557
H     -2.8498    -0.3073     1.7841
H     -4.1123    -1.2951     2.5225
H     -0.3638    -3.3218    -1.3840
H     -1.2558    -5.0923     0.5153
H     -2.7243    -4.9695    -0.4627
H     -1.0643    -5.4431    -1.2344
H     -2.0386    -1.8444    -2.2839
H     -3.2688    -2.3324    -1.0697
H     -2.8076    -3.4251    -2.4321
68
{"conf": 36, "E": 100.19, "rms": -1.0, "geom": "OH", "total_charge": 0, "CA_charge": 1, "smiles": "C[C:1]#[5N:2]->[Mn+:3]1(<-[3H-:4])(<-[4C-:5]#[O+:6])(<-[6C-:7]#[O+:8])<-[1N@H:9]([CH2:10][CH2:11][P:12]([CH:13]([CH3:14])[CH3:15])[CH:16]([CH3:17])[CH3:18])[CH2:19][CH2:20][2P:21]->1([CH:22]([CH3:23])[CH3:24])[CH:25]([CH3:26])[CH3:27]", "smiles3D": "C([C:1]#[5N:2]->[Mn+:3]1(<-[3H-:4])(<-[4C-:5]#[O+:6])(<-[6C-:7]#[O+:8])<-[1N@@:9]([C:10]([C:11]([P:12]([C:13]([C:14]([H:37])([H:38])[H:39])([C:15]([H:40])([H:41])[H:42])[H:36])[C:16]([C:17]([H:44])([H:45])[H:46])([C:18]([H:47])([H:48])[H:49])[H:43])([H:34])[H:35])([H:32])[H:33])([H:31])[C:19]([H:50])([H:51])[C:20]([H:52])([H:53])[2P:21]->1([C:22]([C:23]([H:55])([H:56])[H:57])([C:24]([H:58])([H:59])[H:60])[H:54])[C:25]([C:26]([H:62])([H:63])[H:64])([C:27]([H:65])([H:66])[H:67])[H:61])([H:28])([H:29])[H:30]", "smiles3Dx": "C([C:1]#[5N:2]->[Mn+:3]1(<-[3H-:4])(<-[4C-:5]#[O+:6])(<-[6C-:7]#[O+:8])<-[1N@@:9]([C:10]([C:11]([P:12]([C:13]([C:14]([H:37])([H:38])[H:39])([C:15]([H:40])([H:41])[H:42])[H:36])[C:16]([C:17]([H:44])([H:45])[H:46])([C:18]([H:47])([H:48])[H:49])[H:43])([H:34])[H:35])([H:32])[H:33])([H:31])[C:19]([H:50])([H:51])[C:20]([H:52])([H:53])[2P:21]->1([C:22]([C:23]([H:55])([H:56])[H:57])([C:24]([H:58])([H:59])[H:60])[H:54])[C:25]([C:26]([H:62])([H:63])[H:64])([C:27]([H:65])([H:66])[H:67])[H:61])([H:28])([H:29])[H:30]", "dummies": []}
C     -4.7675    -1.3775    -0.4270
C     -3.3670    -0.9777    -0.2823
N     -2.1911    -0.6375    -0.1707
Mn     0.0000     0.0000     0.0000
H      1.7613     0.5170     0.1073
C      0.4075    -0.9205    -2.0597
O      0.6238    -1.4064    -3.1422
C      0.4991    -1.9962     1.0065
O      0.7637    -3.0467     1.5357
N     -0.5850     2.1032    -0.7582
C     -0.0027     2.3217    -2.0122
C     -0.4938     3.6119    -2.6985
P     -0.4972     3.4258    -4.5667
C     -2.2902     2.9435    -4.9069
C     -2.5766     2.9820    -6.4103
C     -2.5783     1.5439    -4.3564
C     -0.3687     5.2046    -5.1860
C     -1.3827     6.1458    -4.5234
C      1.0588     5.7200    -4.9927
C     -0.2105     3.0464     0.2424
C     -0.9175     2.8359     1.6080
P     -0.4887     1.2224     2.2598
C      0.9702     1.4897     3.2975
C      1.7794     0.1973     3.4304
C      0.6291     2.0485     4.6808
C     -1.9366     0.6214     3.1666
C     -2.4919     1.6519     4.1681
C     -1.6363    -0.7021     3.8737
H     -4.8527    -2.4753    -0.2917
H     -5.3748    -0.8609     0.3438
H     -5.1285    -1.0947    -1.4387
H     -1.4960     2.1136    -0.8493
H      1.1050     2.3585    -1.9116
H     -0.2602     1.4617    -2.6557
H     -1.5182     3.8651    -2.3582
H      0.1824     4.4396    -2.4080
H     -2.9709     3.6564    -4.3973
H     -2.4753     4.0147    -6.7992
H     -3.6188     2.6553    -6.6122
H     -1.8777     2.3142    -6.9594
H     -3.6012     1.2159    -4.6425
H     -2.5344     1.5495    -3.2483
H     -1.8425     0.8086    -4.7491
H     -0.5655     5.1989    -6.2778
H     -1.2371     7.1802    -4.9004
H     -1.2635     6.1614    -3.4222
H     -2.4169     5.8470    -4.7782
H      1.7813     5.0259    -5.4702
H      1.3078     5.8116    -3.9161
H      1.1718     6.7172    -5.4690
H     -0.4468     4.0773    -0.1036
H      0.8890     2.9778     0.4010
H     -0.5951     3.6260     2.3181
H     -2.0152     2.8989     1.4612
H      1.6111     2.2372     2.7816
H      2.7347     0.4086     3.9542
H      1.2346    -0.5811     4.0014
H      2.0312    -0.2041     2.4262
H      0.2079     1.2739     5.3487
H     -0.0506     2.9217     4.6029
H      1.5624     2.4102     5.1617
H     -2.7307     0.4263     2.4161
H     -1.9818     1.6148     5.1474
H     -2.4614     2.6872     3.7772
H     -3.5585     1.4148     4.3682
H     -2.5661    -1.1084     4.3218
H     -1.2506    -1.4486     3.1494
H     -0.9053    -0.5762     4.6922
68
{"conf": 37, "E": 273.73, "rms": -1.0, "geom": "OH", "total_charge": 0, "CA_charge": 1, "smiles": "C[C:1]#[5N:2]->[Mn+:3]1(<-[3H-:4])(<-[4C-:5]#[O+:6])(<-[6C-:7]#[O+:8])<-[1N@H:9]([CH2:10][CH2:11][P:12]([CH:13]([CH3:14])[CH3:15])[CH:16]([CH3:17])[CH3:18])[CH2:19][CH2:20][2P:21]->1([CH:22]([CH3:23])[CH3:24])[CH:25]([CH3:26])[CH3:27]", "smiles3D": "C([C:1]#[5N:2]->[Mn+:3]1(<-[3H-:4])(<-[4C-:5]#[O+:6])(<-[6C-:7]#[O+:8])<-[1N@@:9]([C:10]([C:11]([P:12]([C:13]([C:14]([H:37])([H:38])[H:39])([C:15]([H:40])([H:41])[H:42])[H:36])[C:16]([C:17]([H:44])([H:45])[H:46])([C:18]([H:47])([H:48])[H:49])[H:43])([H:34])[H:35])([H:32])[H:33])([H:31])[C:19]([H:50])([H:51])[C:20]([H:52])([H:53])[2P:21]->1([C:22]([C:23]([H:55])([H:56])[H:57])([C:24]([H:58])([H:59])[H:60])[H:54])[C:25]([C:26]([H:62])([H:63])[H:64])([C:27]([H:65])([H:66])[H:67])[H:61])([H:28])([H:29])[H:30]", "smiles3Dx": "C([C:1]#[5N:2]->[Mn+:3]1(<-[3H-:4])(<-[4C-:5]#[O+:6])(<-[6C-:7]#[O+:8])<-[1N@@:9]([C:10]([C:11]([P:12]([C:13]([C:14]([H:37])([H:38])[H:39])([C:15]([H:40])([H:41])[H:42])[H:36])[C:16]([C:17]([H:44])([H:45])[H:46])([C:18]([H:47])([H:48])[H:49])[H:43])([H:34])[H:35])([H:32])[H:33])([H:31])[C:19]([H:50])([H:51])[C:20]([H:52])([H:53])[2P:21]->1([C:22]([C:23]([H:55])([H:56])[H:57])([C:24]([H:58])([H:59])[H:60])[H:54])[C:25]([C:26]([H:62])([H:63])[H:64])([C:27]([H:65])([H:66])[H:67])[H:61])([H:28])([H:29])[H:30]", "dummies": []}
C     -3.1856    -2.3542    -2.0024
C     -2.6176    -1.1610    -1.5799
N     -1.8263    -0.4357    -1.0629
Mn     0.0000     0.0000     0.0000
H      1.5587    -0.0795     1.0246
C     -0.0649    -2.2584     0.0554
O     -0.1262    -3.4539    -0.0631
C     -1.1133     0.6809     1.8190
O     -1.7659     1.1750     2.7078
N      1.0782     0.0974    -2.0565
C      1.0908    -1.1831    -2.7124
C      1.9591    -1.1769    -3.9731
P      1.4165     0.2820    -5.0867
C      3.0054     0.9869    -5.8190
C      2.9901     1.1406    -7.3467
C      3.3630     2.3299    -5.1563
C      0.1420    -0.2823    -6.3439
C     -0.7107     0.9287    -6.7431
C     -0.7674    -1.4019    -5.8257
C      2.3431     0.6930    -1.6657
C      2.1535     2.1409    -1.1640
P      0.4430     2.4762    -0.6609
C     -0.5799     3.2615    -1.9631
C     -1.8520     2.4421    -2.2912
C      0.1566     3.5630    -3.2950
C      0.4452     3.5914     0.7519
C      1.1362     2.9040     1.9783
C     -1.0031     4.0240     1.1087
H     -2.6785    -2.8529    -2.8790
H     -3.0089    -3.0688    -1.1372
H     -4.2905    -2.3817    -2.1262
H      0.5254     0.7847    -2.5884
H      0.0042    -1.4662    -2.9617
H      1.4255    -2.0847    -2.0751
H      3.0008    -1.1501    -3.8021
H      1.7781    -2.0984    -4.5614
H      3.8201     0.2838    -5.5590
H      3.1893     2.1873    -7.6592
H      2.0435     0.8557    -7.8080
H      3.7892     0.5148    -7.8062
H      4.3841     2.6636    -5.4831
H      3.3890     2.2547    -4.0584
H      2.6340     3.1081    -5.4444
H      0.6721    -0.6818    -7.2348
H     -1.5989     0.6191    -7.3499
H     -1.0912     1.4515    -5.8474
H     -0.1265     1.6565    -7.3445
H     -1.4638    -1.0333    -5.0534
H     -0.1964    -2.2587    -5.4411
H     -1.3757    -1.7922    -6.6764
H      2.9200     0.7004    -2.6176
H      2.9287     0.1079    -0.9279
H      2.8102     2.2621    -0.2931
H      2.4489     2.9383    -1.8873
H     -0.9425     4.1914    -1.5798
H     -2.5265     3.0349    -2.9705
H     -2.4232     2.2092    -1.3536
H     -1.5629     1.5307    -2.7979
H      0.1158     4.6491    -3.5495
H      1.2074     3.2803    -3.3707
H     -0.3324     3.0900    -4.1540
H      1.0147     4.4388     0.4635
H      0.5488     3.0363     2.9132
H      1.2591     1.8583     1.8044
H      2.1590     3.3433     2.1474
H     -1.1782     5.0841     0.7781
H     -1.2136     3.9737     2.1931
H     -1.7222     3.4141     0.5831
68
{"conf": 38, "E": 100.3, "rms": -1.0, "geom": "OH", "total_charge": 0, "CA_charge": 1, "smiles": "C[C:1]#[5N:2]->[Mn+:3]1(<-[3H-:4])(<-[4C-:5]#[O+:6])(<-[6C-:7]#[O+:8])<-[1N@H:9]([CH2:10][CH2:11][P:12]([CH:13]([CH3:14])[CH3:15])[CH:16]([CH3:17])[CH3:18])[CH2:19][CH2:20][2P:21]->1([CH:22]([CH3:23])[CH3:24])[CH:25]([CH3:26])[CH3:27]", "smiles3D": "C([C:1]#[5N:2]->[Mn+:3]1(<-[3H-:4])(<-[4C-:5]#[O+:6])(<-[6C-:7]#[O+:8])<-[1N@@:9]([C:10]([C:11]([P:12]([C:13]([C:14]([H:37])([H:38])[H:39])([C:15]([H:40])([H:41])[H:42])[H:36])[C:16]([C:17]([H:44])([H:45])[H:46])([C:18]([H:47])([H:48])[H:49])[H:43])([H:34])[H:35])([H:32])[H:33])([H:31])[C:19]([H:50])([H:51])[C:20]([H:52])([H:53])[2P:21]->1([C:22]([C:23]([H:55])([H:56])[H:57])([C:24]([H:58])([H:59])[H:60])[H:54])[C:25]([C:26]([H:62])([H:63])[H:64])([C:27]([H:65])([H:66])[H:67])[H:61])([H:28])([H:29])[H:30]", "smiles3Dx": "C([C:1]#[5N:2]->[Mn+:3]1(<-[3H-:4])(<-[4C-:5]#[O+:6])(<-[6C-:7]#[O+:8])<-[1N@@:9]([C:10]([C:11]([P:12]([C:13]([C:14]([H:37])([H:38])[H:39])([C:15]([H:40])([H:41])[H:42])[H:36])[C:16]([C:17]([H:44])([H:45])[H:46])([C:18]([H:47])([H:48])[H:49])[H:43])([H:34])[H:35])([H:32])[H:33])([H:31])[C:19]([H:50])([H:51])[C:20]([H:52])([H:53])[2P:21]->1([C:22]([C:23]([H:55])([H:56])[H:57])([C:24]([H:58])([H:59])[H:60])[H:54])[C:25]([C:26]([H:62])([H:63])[H:64])([C:27]([H:65])([H:66])[H:67])[H:61])([H:28])([H:29])[H:30]", "dummies": []}
C     -2.4939    -3.9887     1.6318
C     -1.7474    -2.8277     1.1486
N     -1.1281    -1.8469     0.7449
Mn     0.0000     0.0000     0.0000
H      0.8705     1.5026    -0.6075
C     -1.2004    -0.0931    -1.9515
O     -1.8351    -0.1416    -2.9755
C      1.6259    -1.3200    -0.9198
O      2.4833    -2.0158    -1.4030
N     -1.5099     1.3141     1.1645
C     -2.1982     2.1342     0.2550
C     -3.3650     2.9491     0.8498
P     -4.4414     1.9626     2.0339
C     -5.9131     3.1170     2.2905
C     -6.9287     2.4858     3.2494
C     -5.4382     4.4584     2.8579
C     -5.0338     0.5129     0.9756
C     -6.1249     0.9022    -0.0246
C     -5.4747    -0.6499     1.8675
C     -0.8138     2.0213     2.1922
C     -0.0649     1.0916     3.1813
P      1.2353     0.2301     2.2937
C      1.7150    -1.2622     3.2031
C      0.6025    -1.7501     4.1382
C      2.0822    -2.3801     2.2216
C      2.6569     1.3442     2.2428
C      3.8616     0.6355     1.6150
C      3.0259     1.8692     3.6415
H     -2.3158    -4.1140     2.7192
H     -3.5772    -3.8306     1.4507
H     -2.1574    -4.8978     1.0935
H     -2.0974     0.7370     1.5563
H     -1.4755     2.8377    -0.2157
H     -2.6089     1.4915    -0.5453
H     -3.9930     3.3368     0.0209
H     -2.9522     3.8256     1.3877
H     -6.4096     3.3142     1.3174
H     -7.7513     3.2003     3.4692
H     -7.3934     1.5926     2.7908
H     -6.4360     2.1943     4.2017
H     -6.3072     5.1020     3.1123
H     -4.8382     5.0063     2.1040
H     -4.8275     4.3015     3.7735
H     -4.1670     0.1391     0.3937
H     -5.7989     1.7736    -0.6311
H     -6.3153     0.0568    -0.7188
H     -7.0756     1.1464     0.4902
H     -5.7443    -1.5275     1.2427
H     -6.3481    -0.3771     2.4907
H     -4.6379    -0.9462     2.5351
H     -1.5351     2.6295     2.7816
H     -0.0771     2.7124     1.7244
H      0.3564     1.6835     4.0129
H     -0.7907     0.3649     3.5878
H      2.6090    -1.0367     3.8183
H      0.4224    -1.0111     4.9476
H      0.9171    -2.6917     4.6345
H     -0.3379    -1.9487     3.5833
H      1.2021    -2.6962     1.6251
H      2.4585    -3.2639     2.7819
H      2.8895    -2.0586     1.5345
H      2.3934     2.2131     1.6013
H      3.5905     0.2206     0.6222
H      4.6854     1.3639     1.4605
H      4.2371    -0.1774     2.2694
H      2.3320     2.6785     3.9474
H      4.0400     2.3274     3.6266
H      3.0199     1.0724     4.4131
68
{"conf": 39, "E": 320.66, "rms": -1.0, "geom": "OH", "total_charge": 0, "CA_charge": 1, "smiles": "C[C:1]#[5N:2]->[Mn+:3]1(<-[3H-:4])(<-[4C-:5]#[O+:6])(<-[6C-:7]#[O+:8])<-[1N@H:9]([CH2:10][CH2:11][P:12]([CH:13]([CH3:14])[CH3:15])[CH:16]([CH3:17])[CH3:18])[CH2:19][CH2:20][2P:21]->1([CH:22]([CH3:23])[CH3:24])[CH:25]([CH3:26])[CH3:27]", "smiles3D": "C([C:1]#[5N:2]->[Mn+:3]1(<-[3H-:4])(<-[4C-:5]#[O+:6])(<-[6C-:7]#[O+:8])<-[1N@@:9]([C:10]([C:11]([P:12]([C:13]([C:14]([H:37])([H:38])[H:39])([C:15]([H:40])([H:41])[H:42])[H:36])[C:16]([C:17]([H:44])([H:45])[H:46])([C:18]([H:47])([H:48])[H:49])[H:43])([H:34])[H:35])([H:32])[H:33])([H:31])[C:19]([H:50])([H:51])[C:20]([H:52])([H:53])[2P:21]->1([C:22]([C:23]([H:55])([H:56])[H:57])([C:24]([H:58])([H:59])[H:60])[H:54])[C:25]([C:26]([H:62])([H:63])[H:64])([C:27]([H:65])([H:66])[H:67])[H:61])([H:28])([H:29])[H:30]", "smiles3Dx": "C([C:1]#[5N:2]->[Mn+:3]1(<-[3H-:4])(<-[4C-:5]#[O+:6])(<-[6C-:7]#[O+:8])<-[1N@@:9]([C:10]([C:11]([P:12]([C:13]([C:14]([H:37])([H:38])[H:39])([C:15]([H:40])([H:41])[H:42])[H:36])[C:16]([C:17]([H:44])([H:45])[H:46])([C:18]([H:47])([H:48])[H:49])[H:43])([H:34])[H:35])([H:32])[H:33])([H:31])[C:19]([H:50])([H:51])[C:20]([H:52])([H:53])[2P:21]->1([C:22]([C:23]([H:55])([H:56])[H:57])([C:24]([H:58])([H:59])[H:60])[H:54])[C:25]([C:26]([H:62])([H:63])[H:64])([C:27]([H:65])([H:66])[H:67])[H:61])([H:28])([H:29])[H:30]", "dummies": []}
C      1.3603     1.0289    -4.3422
C      1.3991     0.8047    -3.0496
N      1.2459     0.3912    -1.8783
Mn     0.0000     0.0000     0.0000
H     -1.4676    -0.4981     1.3227
C     -0.6832     2.3762    -0.3723
O     -0.8837     3.5531    -0.6399
C      1.9139    -0.0613     1.5425
O      2.8056    -0.3892     2.2828
N     -1.5242    -0.5863    -1.7391
C     -2.8294    -0.3513    -1.3711
C     -3.9672    -0.5812    -2.3390
P     -3.3667     0.1037    -4.0189
C     -4.1877    -0.9140    -5.3328
C     -3.8479    -2.4235    -5.2177
C     -5.6990    -0.6568    -5.3144
C     -3.8571     1.8661    -4.3100
C     -2.8804     2.4109    -5.3545
C     -3.8744     2.7329    -3.0358
C     -1.2538    -1.7271    -2.6322
C      0.0786    -2.4191    -2.3032
P      0.3988    -2.5397    -0.5497
C     -0.9626    -3.5066     0.0051
C     -0.8457    -4.9528    -0.5106
C     -1.1044    -3.4196     1.5372
C      1.9856    -3.2801    -0.2603
C      3.1096    -2.4295    -0.9647
C      2.2575    -3.3061     1.2666
H      1.9077     0.1687    -4.9019
H      1.6411     2.1025    -4.5248
H      0.2845     0.8509    -4.3765
H     -1.3415     0.0598    -2.2208
H     -2.7883    -1.0385    -0.5563
H     -2.9339     0.7334    -0.9514
H     -4.0824    -1.5940    -2.3633
H     -4.9854    -0.0788    -2.0154
H     -3.7673    -0.5548    -6.3032
H     -2.8384    -2.5907    -5.6469
H     -4.5717    -3.0589    -5.7836
H     -3.8517    -2.7891    -4.1756
H     -6.2676    -1.4473    -5.8375
H     -6.0782    -0.5605    -4.2736
H     -5.9224     0.2941    -5.8489
H     -4.8878     1.8814    -4.7225
H     -2.8981     1.7576    -6.2652
H     -1.8467     2.4486    -4.9460
H     -3.1846     3.4408    -5.6500
H     -4.8025     2.5397    -2.4514
H     -3.0132     2.5293    -2.3851
H     -3.8515     3.8226    -3.2869
H     -2.0981    -2.3468    -2.4753
H     -1.2557    -1.4309    -3.7562
H      0.9269    -1.7288    -2.6986
H      0.0977    -3.3171    -2.7748
H     -1.8299    -3.0620    -0.4253
H     -1.7837    -5.1910    -1.0836
H     -0.5818    -5.6561     0.3415
H     -0.0393    -5.1150    -1.2550
H     -0.4780    -4.1736     2.0851
H     -0.8230    -2.4370     1.9304
H     -2.1740    -3.5537     1.7977
H      2.0506    -4.3798    -0.6746
H      3.2668    -1.4327    -0.5282
H      4.0811    -2.9760    -0.8425
H      2.9786    -2.3639    -2.0636
H      3.2096    -2.8021     1.6028
H      1.4851    -2.8533     1.8783
H      2.3418    -4.3983     1.5456
68
{"conf": 40, "E": 114.85, "rms": -1.0, "geom": "OH", "total_charge": 0, "CA_charge": 1, "smiles": "C[C:1]#[5N:2]->[Mn+:3]1(<-[3H-:4])(<-[4C-:5]#[O+:6])(<-[6C-:7]#[O+:8])<-[1N@H:9]([CH2:10][CH2:11][P:12]([CH:13]([CH3:14])[CH3:15])[CH:16]([CH3:17])[CH3:18])[CH2:19][CH2:20][2P:21]->1([CH:22]([CH3:23])[CH3:24])[CH:25]([CH3:26])[CH3:27]", "smiles3D": "C([C:1]#[5N:2]->[Mn+:3]1(<-[3H-:4])(<-[4C-:5]#[O+:6])(<-[6C-:7]#[O+:8])<-[1N@@:9]([C:10]([C:11]([P:12]([C:13]([C:14]([H:37])([H:38])[H:39])([C:15]([H:40])([H:41])[H:42])[H:36])[C:16]([C:17]([H:44])([H:45])[H:46])([C:18]([H:47])([H:48])[H:49])[H:43])([H:34])[H:35])([H:32])[H:33])([H:31])[C:19]([H:50])([H:51])[C:20]([H:52])([H:53])[2P:21]->1([C:22]([C:23]([H:55])([H:56])[H:57])([C:24]([H:58])([H:59])[H:60])[H:54])[C:25]([C:26]([H:62])([H:63])[H:64])([C:27]([H:65])([H:66])[H:67])[H:61])([H:28])([H:29])[H:30]", "smiles3Dx": "C([C:1]#[5N:2]->[Mn+:3]1(<-[3H-:4])(<-[4C-:5]#[O+:6])(<-[6C-:7]#[O+:8])<-[1N@@:9]([C:10]([C:11]([P:12]([C:13]([C:14]([H:37])([H:38])[H:39])([C:15]([H:40])([H:41])[H:42])[H:36])[C:16]([C:17]([H:44])([H:45])[H:46])([C:18]([H:47])([H:48])[H:49])[H:43])([H:34])[H:35])([H:32])[H:33])([H:31])[C:19]([H:50])([H:51])[C:20]([H:52])([H:53])[2P:21]->1([C:22]([C:23]([H:55])([H:56])[H:57])([C:24]([H:58])([H:59])[H:60])[H:54])[C:25]([C:26]([H:62])([H:63])[H:64])([C:27]([H:65])([H:66])[H:67])[H:61])([H:28])([H:29])[H:30]", "dummies": []}
C     -1.9258    -3.4751    -3.0004
C     -1.3278    -2.4417    -2.1550
N     -0.8579    -1.5825    -1.4136
Mn     0.0000     0.0000     0.0000
H      0.7416     1.2534     1.1302
C      2.0228    -1.0714    -0.1149
O      3.0891    -1.6298    -0.1827
C     -0.5923    -1.2873     1.7973
O     -0.8999    -1.9574     2.7503
N      0.3060     1.4231    -1.8014
C      1.6682     1.5431    -2.1312
C      1.9358     1.9968    -3.5887
P      1.5119     0.7305    -4.9316
C     -0.3541     0.7230    -5.2424
C     -0.6552     0.1408    -6.6335
C     -0.9213     2.1461    -5.1899
C      2.0111    -0.9580    -4.2480
C      3.5286    -0.9810    -4.0425
C      1.5984    -2.0862    -5.1985
C     -0.3270     2.6515    -1.4374
C     -1.8720     2.5324    -1.3045
P     -2.2561     1.3464    -0.0045
C     -2.5492     2.3158     1.4967
C     -3.5626     3.4564     1.2611
C     -3.0593     1.4161     2.6338
C     -3.7830     0.4671    -0.4294
C     -3.9525     0.3054    -1.9524
C     -3.7964    -0.9222     0.2261
H     -1.8490    -3.1801    -4.0592
H     -2.9862    -3.6116    -2.7287
H     -1.3725    -4.4282    -2.8556
H     -0.1436     1.0501    -2.5001
H      2.1604     2.2620    -1.4405
H      2.1470     0.5738    -1.9786
H      1.4207     2.9615    -3.7970
H      3.0175     2.2101    -3.6826
H     -0.8625     0.1023    -4.4716
H     -0.1336     0.7294    -7.4199
H     -1.7470     0.1449    -6.8359
H     -0.3151    -0.8999    -6.7177
H     -0.8352     2.5845    -4.1822
H     -2.0010     2.1412    -5.4496
H     -0.3876     2.8003    -5.9085
H      1.4954    -1.1303    -3.2757
H      3.8494    -0.1774    -3.3483
H      4.0513    -0.8458    -5.0134
H      3.8400    -1.9553    -3.5965
H      1.9263    -1.8563    -6.2384
H      0.4959    -2.2349    -5.1589
H      2.0676    -3.0478    -4.8795
H     -0.0962     3.4430    -2.1858
H      0.0842     2.9840    -0.4581
H     -2.2792     2.1936    -2.2703
H     -2.2963     3.5288    -1.0627
H     -1.5746     2.7619     1.8161
H     -4.4057     3.1468     0.6039
H     -3.0557     4.3379     0.8284
H     -3.9969     3.8016     2.2357
H     -4.0610     1.0006     2.4041
H     -2.3518     0.5927     2.8318
H     -3.1358     1.9944     3.5752
H     -4.6482     1.0469    -0.0351
H     -3.0114    -0.0415    -2.4343
H     -4.2827     1.2669    -2.4052
H     -4.7540    -0.4320    -2.1745
H     -4.8503    -1.2495     0.3747
H     -3.3025    -1.6912    -0.4080
H     -3.3120    -0.9331     1.2245
68
{"conf": 41, "E": 120.33, "rms": -1.0, "geom": "OH", "total_charge": 0, "CA_charge": 1, "smiles": "C[C:1]#[5N:2]->[Mn+:3]1(<-[3H-:4])(<-[4C-:5]#[O+:6])(<-[6C-:7]#[O+:8])<-[1N@H:9]([CH2:10][CH2:11][P:12]([CH:13]([CH3:14])[CH3:15])[CH:16]([CH3:17])[CH3:18])[CH2:19][CH2:20][2P:21]->1([CH:22]([CH3:23])[CH3:24])[CH:25]([CH3:26])[CH3:27]", "smiles3D": "C([C:1]#[5N:2]->[Mn+:3]1(<-[3H-:4])(<-[4C-:5]#[O+:6])(<-[6C-:7]#[O+:8])<-[1N@@:9]([C:10]([C:11]([P:12]([C:13]([C:14]([H:37])([H:38])[H:39])([C:15]([H:40])([H:41])[H:42])[H:36])[C:16]([C:17]([H:44])([H:45])[H:46])([C:18]([H:47])([H:48])[H:49])[H:43])([H:34])[H:35])([H:32])[H:33])([H:31])[C:19]([H:50])([H:51])[C:20]([H:52])([H:53])[2P:21]->1([C:22]([C:23]([H:55])([H:56])[H:57])([C:24]([H:58])([H:59])[H:60])[H:54])[C:25]([C:26]([H:62])([H:63])[H:64])([C:27]([H:65])([H:66])[H:67])[H:61])([H:28])([H:29])[H:30]", "smiles3Dx": "C([C:1]#[5N:2]->[Mn+:3]1(<-[3H-:4])(<-[4C-:5]#[O+:6])(<-[6C-:7]#[O+:8])<-[1N@@:9]([C:10]([C:11]([P:12]([C:13]([C:14]([H:37])([H:38])[H:39])([C:15]([H:40])([H:41])[H:42])[H:36])[C:16]([C:17]([H:44])([H:45])[H:46])([C:18]([H:47])([H:48])[H:49])[H:43])([H:34])[H:35])([H:32])[H:33])([H:31])[C:19]([H:50])([H:51])[C:20]([H:52])([H:53])[2P:21]->1([C:22]([C:23]([H:55])([H:56])[H:57])([C:24]([H:58])([H:59])[H:60])[H:54])[C:25]([C:26]([H:62])([H:63])[H:64])([C:27]([H:65])([H:66])[H:67])[H:61])([H:28])([H:29])[H:30]", "dummies": []}
C      1.4520     4.6790    -0.8310
C      0.9775     3.3257    -0.5753
N      0.6122     2.1726    -0.3698
Mn     0.0000     0.0000     0.0000
H     -0.4751    -1.7516     0.3249
C     -1.7099     0.8318     1.2860
O     -2.6124     1.2680     1.9532
C      1.3178    -0.0391     1.8629
O      2.0099    -0.0643     2.8497
N     -1.1791    -0.0726    -2.0093
C     -2.2114    -1.0505    -1.9680
C     -3.2360    -0.8751    -0.8492
P     -4.5239    -2.2347    -0.9647
C     -5.7081    -1.7607    -2.3521
C     -6.5857    -0.5483    -2.0144
C     -6.5702    -2.9767    -2.6957
C     -5.4833    -2.2099     0.6563
C     -4.8551    -3.2275     1.6109
C     -5.5198    -0.8217     1.3147
C     -0.3168    -0.3331    -3.1572
C      1.1706     0.1009    -3.0759
P      1.9516    -0.6080    -1.6241
C      2.3604    -2.3476    -1.9250
C      1.3080    -3.2546    -1.2890
C      2.4871    -2.6699    -3.4282
C      3.4789     0.3246    -1.3701
C      4.2692    -0.2444    -0.1949
C      4.3610     0.3257    -2.6245
H      1.5040     4.8568    -1.9248
H      2.4606     4.7972    -0.3962
H      0.7738     5.4101    -0.3580
H     -1.5652     0.7519    -2.1166
H     -1.7560    -2.0534    -1.8531
H     -2.7537    -1.0353    -2.9382
H     -2.7133    -1.0468     0.1085
H     -3.6923     0.1417    -0.8888
H     -5.0949    -1.5077    -3.2467
H     -5.9495     0.3294    -1.7601
H     -7.2078    -0.2797    -2.8976
H     -7.2679    -0.7795    -1.1646
H     -5.9218    -3.8267    -2.9887
H     -7.2378    -2.7475    -3.5529
H     -7.1895    -3.2808    -1.8219
H     -6.5278    -2.5335     0.4504
H     -4.8691    -4.2404     1.1484
H     -5.4260    -3.2700     2.5629
H     -3.7978    -2.9522     1.8325
H     -4.5076    -0.5322     1.6720
H     -6.2089    -0.8417     2.1913
H     -5.8855    -0.0482     0.6069
H     -0.7611     0.1954    -4.0328
H     -0.3232    -1.4262    -3.3945
H      1.6973    -0.2140    -3.9902
H      1.2193     1.2027    -3.0164
H      3.3341    -2.5703    -1.4436
H      1.2906    -3.0860    -0.1861
H      0.3026    -3.0649    -1.7309
H      1.5766    -4.3199    -1.4580
H      1.5076    -2.5882    -3.9477
H      2.8483    -3.7139    -3.5557
H      3.2316    -2.0041    -3.9196
H      3.2076     1.3694    -1.1296
H      3.6310    -0.4096     0.6849
H      4.7715    -1.1929    -0.4447
H      5.0569     0.4603     0.1061
H      3.8089     0.7117    -3.4978
H      5.2372     0.9917    -2.4726
H      4.7477    -0.6872    -2.8439
68
{"conf": 42, "E": 119.79, "rms": -1.0, "geom": "OH", "total_charge": 0, "CA_charge": 1, "smiles": "C[C:1]#[5N:2]->[Mn+:3]1(<-[3H-:4])(<-[4C-:5]#[O+:6])(<-[6C-:7]#[O+:8])<-[1N@H:9]([CH2:10][CH2:11][P:12]([CH:13]([CH3:14])[CH3:15])[CH:16]([CH3:17])[CH3:18])[CH2:19][CH2:20][2P:21]->1([CH:22]([CH3:23])[CH3:24])[CH:25]([CH3:26])[CH3:27]", "smiles3D": "C([C:1]#[5N:2]->[Mn+:3]1(<-[3H-:4])(<-[4C-:5]#[O+:6])(<-[6C-:7]#[O+:8])<-[1N@@:9]([C:10]([C:11]([P:12]([C:13]([C:14]([H:37])([H:38])[H:39])([C:15]([H:40])([H:41])[H:42])[H:36])[C:16]([C:17]([H:44])([H:45])[H:46])([C:18]([H:47])([H:48])[H:49])[H:43])([H:34])[H:35])([H:32])[H:33])([H:31])[C:19]([H:50])([H:51])[C:20]([H:52])([H:53])[2P:21]->1([C:22]([C:23]([H:55])([H:56])[H:57])([C:24]([H:58])([H:59])[H:60])[H:54])[C:25]([C:26]([H:62])([H:63])[H:64])([C:27]([H:65])([H:66])[H:67])[H:61])([H:28])([H:29])[H:30]", "smiles3Dx": "C([C:1]#[5N:2]->[Mn+:3]1(<-[3H-:4])(<-[4C-:5]#[O+:6])(<-[6C-:7]#[O+:8])<-[1N@@:9]([C:10]([C:11]([P:12]([C:13]([C:14]([H:37])([H:38])[H:39])([C:15]([H:40])([H:41])[H:42])[H:36])[C:16]([C:17]([H:44])([H:45])[H:46])([C:18]([H:47])([H:48])[H:49])[H:43])([H:34])[H:35])([H:32])[H:33])([H:31])[C:19]([H:50])([H:51])[C:20]([H:52])([H:53])[2P:21]->1([C:22]([C:23]([H:55])([H:56])[H:57])([C:24]([H:58])([H:59])[H:60])[H:54])[C:25]([C:26]([H:62])([H:63])[H:64])([C:27]([H:65])([H:66])[H:67])[H:61])([H:28])([H:29])[H:30]", "dummies": []}
C      0.6981     4.8567    -0.8350
C      0.4737     3.4428    -0.5462
N      0.2993     2.2453    -0.3372
Mn     0.0000     0.0000     0.0000
H     -0.1995    -1.8012     0.3028
C      1.6666     0.0731     1.5686
O      2.5505     0.1312     2.3872
C      1.5024    -0.4441    -1.6732
O      2.2946    -0.6851    -2.5493
N     -1.6885     0.4635     1.5154
C     -1.6247    -0.5863     2.4483
C     -2.4784    -0.3723     3.7153
P     -3.0642    -2.0221     4.3817
C     -3.6023    -1.7216     6.1649
C     -4.3457    -0.3962     6.3639
C     -4.4031    -2.9047     6.7138
C     -4.4884    -2.5182     3.2403
C     -5.7533    -1.6780     3.4235
C     -4.7949    -4.0077     3.3813
C     -2.9986     0.6102     0.8997
C     -3.0550     1.0752    -0.5810
P     -2.0530    -0.0010    -1.6011
C     -2.9753    -1.5539    -1.7029
C     -2.0657    -2.7019    -2.1669
C     -4.1985    -1.4343    -2.6261
C     -1.9452     0.7704    -3.2366
C     -1.1890     2.0994    -3.1638
C     -1.2355    -0.1538    -4.2386
H      0.2702     5.4823    -0.0283
H      1.7921     5.0413    -0.9094
H      0.2153     5.1087    -1.8027
H     -1.4676     1.2508     1.9342
H     -0.5668    -0.7111     2.7587
H     -1.9356    -1.5287     1.9448
H     -3.3557     0.2693     3.5157
H     -1.8569     0.1254     4.4858
H     -2.6640    -1.6604     6.7561
H     -4.6701    -0.3030     7.4249
H     -5.2468    -0.3318     5.7225
H     -3.6707     0.4602     6.1402
H     -5.4352    -2.9054     6.3077
H     -3.8987    -3.8637     6.4586
H     -4.4726    -2.8331     7.8227
H     -4.1395    -2.3648     2.1958
H     -6.2662    -1.9244     4.3817
H     -6.4668    -1.8825     2.5972
H     -5.5155    -0.5950     3.3921
H     -3.8723    -4.6038     3.2192
H     -5.2084    -4.2521     4.3799
H     -5.5370    -4.3150     2.6161
H     -3.5645    -0.3426     0.9712
H     -3.5670     1.3602     1.4925
H     -2.6652     2.1096    -0.6400
H     -4.1065     1.0614    -0.9341
H     -3.3387    -1.8046    -0.6840
H     -1.8247    -2.6445    -3.2459
H     -1.1191    -2.7079    -1.5926
H     -2.5816    -3.6683    -1.9838
H     -3.9115    -1.2934    -3.6886
H     -4.8006    -2.3665    -2.5564
H     -4.8533    -0.5962    -2.3085
H     -2.9679     0.9760    -3.6046
H     -0.1325     1.9293    -2.8800
H     -1.6657     2.8110    -2.4642
H     -1.1965     2.5901    -4.1598
H     -0.8769     0.4204    -5.1209
H     -0.3550    -0.6465    -3.7824
H     -1.9244    -0.9194    -4.6417
68
{"conf": 43, "E": 309.48, "rms": -1.0, "geom": "OH", "total_charge": 0, "CA_charge": 1, "smiles": "C[C:1]#[5N:2]->[Mn+:3]1(<-[3H-:4])(<-[4C-:5]#[O+:6])(<-[6C-:7]#[O+:8])<-[1N@H:9]([CH2:10][CH2:11][P:12]([CH:13]([CH3:14])[CH3:15])[CH:16]([CH3:17])[CH3:18])[CH2:19][CH2:20][2P:21]->1([CH:22]([CH3:23])[CH3:24])[CH:25]([CH3:26])[CH3:27]", "smiles3D": "C([C:1]#[5N:2]->[Mn+:3]1(<-[3H-:4])(<-[4C-:5]#[O+:6])(<-[6C-:7]#[O+:8])<-[1N@@:9]([C:10]([C:11]([P:12]([C:13]([C:14]([H:37])([H:38])[H:39])([C:15]([H:40])([H:41])[H:42])[H:36])[C:16]([C:17]([H:44])([H:45])[H:46])([C:18]([H:47])([H:48])[H:49])[H:43])([H:34])[H:35])([H:32])[H:33])([H:31])[C:19]([H:50])([H:51])[C:20]([H:52])([H:53])[2P:21]->1([C:22]([C:23]([H:55])([H:56])[H:57])([C:24]([H:58])([H:59])[H:60])[H:54])[C:25]([C:26]([H:62])([H:63])[H:64])([C:27]([H:65])([H:66])[H:67])[H:61])([H:28])([H:29])[H:30]", "smiles3Dx": "C([C:1]#[5N:2]->[Mn+:3]1(<-[3H-:4])(<-[4C-:5]#[O+:6])(<-[6C-:7]#[O+:8])<-[1N@@:9]([C:10]([C:11]([P:12]([C:13]([C:14]([H:37])([H:38])[H:39])([C:15]([H:40])([H:41])[H:42])[H:36])[C:16]([C:17]([H:44])([H:45])[H:46])([C:18]([H:47])([H:48])[H:49])[H:43])([H:34])[H:35])([H:32])[H:33])([H:31])[C:19]([H:50])([H:51])[C:20]([H:52])([H:53])[2P:21]->1([C:22]([C:23]([H:55])([H:56])[H:57])([C:24]([H:58])([H:59])[H:60])[H:54])[C:25]([C:26]([H:62])([H:63])[H:64])([C:27]([H:65])([H:66])[H:67])[H:61])([H:28])([H:29])[H:30]", "dummies": []}
C      2.5196    -2.2143     3.2156
C      2.2251    -1.2133     2.1313
N      1.6841    -0.6146     1.2730
Mn     0.0000     0.0000     0.0000
H     -1.6279     0.5502    -0.7117
C     -0.3229    -2.3958     0.0513
O     -0.4073    -3.5449     0.4353
C      1.4804     0.3365    -1.8962
O      2.2520     0.7469    -2.7136
N     -0.8270     0.1875     2.1998
C     -2.2120     0.2159     2.1662
C     -2.8382    -1.0878     1.5779
P     -4.6788    -1.2763     1.6133
C     -5.6037    -0.0369     2.7028
C     -5.4956     1.4126     2.1637
C     -5.1699    -0.1860     4.1744
C     -5.5815    -1.4287    -0.0457
C     -4.8364    -2.3315    -1.0384
C     -6.9954    -1.9954     0.2027
C     -0.2075     1.1142     3.0853
C      0.8081     2.0768     2.4602
P      0.3479     2.4240     0.7655
C      1.7184     3.2199    -0.1095
C      1.3844     3.5676    -1.5897
C      2.3284     4.5024     0.5994
C     -1.2163     3.4605     0.7208
C     -1.1190     4.7018    -0.1705
C     -1.7218     3.8324     2.1731
H      1.5175    -2.6021     3.1750
H      2.6984    -1.6124     4.1121
H      3.2686    -3.0073     2.8928
H     -0.6434    -0.6576     2.5864
H     -2.6836     0.3890     3.2586
H     -2.5163     1.0804     1.6116
H     -2.3985    -1.9820     1.9924
H     -2.5121    -1.0760     0.4659
H     -6.6831    -0.3179     2.6445
H     -4.7304     2.0343     2.6788
H     -5.2051     1.4306     1.0942
H     -6.4776     1.9282     2.2651
H     -4.6448     0.7099     4.5709
H     -4.4487    -1.0228     4.3141
H     -6.0565    -0.3951     4.8120
H     -5.6785    -0.4149    -0.4729
H     -3.7398    -2.2259    -0.9840
H     -5.1336    -2.0697    -2.0796
H     -5.0624    -3.4008    -0.8482
H     -7.6762    -1.2343     0.6408
H     -6.9346    -2.8561     0.9077
H     -7.4734    -2.3595    -0.7339
H      0.3676     0.5251     3.8605
H     -0.9514     1.7147     3.7662
H      0.9468     3.0765     3.1026
H      1.7736     1.6678     2.4113
H      2.5148     2.4836    -0.1306
H      2.2049     3.3085    -2.2783
H      0.5191     2.9239    -1.9286
H      1.1053     4.5996    -1.7681
H      2.3141     5.4230     0.0025
H      3.3684     4.2414     0.9498
H      1.7486     4.7600     1.4986
H     -1.9407     2.8065     0.2684
H     -1.1191     4.3478    -1.2460
H     -0.2204     5.2648     0.0445
H     -1.9919     5.4157    -0.1095
H     -2.3014     2.9689     2.5774
H     -2.4281     4.7090     2.2404
H     -0.9243     4.0807     2.8556
