# Supplementary material for: MACE: Automated Assessment of Stereochemistry of Transition Metal Complexes and Its Applications in Computational Catalysis
Source: J Chem Theory Comput. 2024 Feb 16;20(5):2313–20. doi: 10.1021/acs.jctc.3c01313 (PMC10938507; doi:10.1021/acs.jctc.3c01313)
Supplement: Supplementary file 3 — ct3c01313_si_003.zip [file ct3c01313_si_003.zip › structures/screening/mace_MeCN/Mn_PNhP_iPr_bi_3.xyz]

68
{"conf": 0, "E": 111.97, "rms": -1.0, "geom": "OH", "total_charge": 0, "CA_charge": 1, "smiles": "C[C:1]#[4N:2]->[Mn+:3]1(<-[3H-:4])(<-[5C-:5]#[O+:6])(<-[6C-:7]#[O+:8])<-[1N@H:9]([CH2:10][CH2:11][P:12]([CH:13]([CH3:14])[CH3:15])[CH:16]([CH3:17])[CH3:18])[CH2:19][CH2:20][2P:21]->1([CH:22]([CH3:23])[CH3:24])[CH:25]([CH3:26])[CH3:27]", "smiles3D": "C([C:1]#[4N:2]->[Mn+:3]1(<-[3H-:4])(<-[5C-:5]#[O+:6])(<-[6C-:7]#[O+:8])<-[1N@@:9]([C:10]([C:11]([P:12]([C:13]([C:14]([H:37])([H:38])[H:39])([C:15]([H:40])([H:41])[H:42])[H:36])[C:16]([C:17]([H:44])([H:45])[H:46])([C:18]([H:47])([H:48])[H:49])[H:43])([H:34])[H:35])([H:32])[H:33])([H:31])[C:19]([H:50])([H:51])[C:20]([H:52])([H:53])[2P:21]->1([C:22]([C:23]([H:55])([H:56])[H:57])([C:24]([H:58])([H:59])[H:60])[H:54])[C:25]([C:26]([H:62])([H:63])[H:64])([C:27]([H:65])([H:66])[H:67])[H:61])([H:28])([H:29])[H:30]", "smiles3Dx": "C([C:1]#[4N:2]->[Mn+:3]1(<-[3H-:4])(<-[5C-:5]#[O+:6])(<-[6C-:7]#[O+:8])<-[1N@@:9]([C:10]([C:11]([P:12]([C:13]([C:14]([H:37])([H:38])[H:39])([C:15]([H:40])([H:41])[H:42])[H:36])[C:16]([C:17]([H:44])([H:45])[H:46])([C:18]([H:47])([H:48])[H:49])[H:43])([H:34])[H:35])([H:32])[H:33])([H:31])[C:19]([H:50])([H:51])[C:20]([H:52])([H:53])[2P:21]->1([C:22]([C:23]([H:55])([H:56])[H:57])([C:24]([H:58])([H:59])[H:60])[H:54])[C:25]([C:26]([H:62])([H:63])[H:64])([C:27]([H:65])([H:66])[H:67])[H:61])([H:28])([H:29])[H:30]", "dummies": []}
C      1.8261    -4.1871     1.9693
C      1.2831    -2.9616     1.3927
N      0.8294    -1.9289     0.9078
Mn     0.0000     0.0000     0.0000
H     -1.1783     0.1235     1.4064
C      1.5177    -0.2163    -1.7042
O      2.3104    -0.3345    -2.6067
C     -1.5579    -1.1498    -1.2241
O     -2.3801    -1.7527    -1.8692
N      1.4280     1.4223     1.1185
C      1.8865     0.7456     2.2583
C      2.8994     1.5475     3.1059
P      2.0425     2.4101     4.5443
C      3.2879     3.5949     5.3457
C      2.6681     4.9974     5.3701
C      4.6411     3.6162     4.6274
C      1.7393     1.0646     5.8318
C      3.0080     0.2755     6.1867
C      1.1009     1.6774     7.0886
C      0.7037     2.6229     1.3718
C      0.2507     3.3950     0.0954
P     -0.7580     2.3255    -0.9372
C     -2.5077     2.7527    -0.7169
C     -2.8128     4.2141    -1.1042
C     -2.9387     2.5098     0.7346
C     -0.2706     2.5995    -2.6618
C      0.0672     4.0745    -2.9480
C     -1.3499     2.0966    -3.6237
H      1.0487    -4.9747     1.9498
H      2.1272    -3.9950     3.0194
H      2.7040    -4.5145     1.3750
H      2.1334     1.6027     0.5638
H      2.3855    -0.1831     1.9092
H      1.0192     0.4539     2.8865
H      3.3873     2.3042     2.4565
H      3.6916     0.8731     3.4874
H      3.4732     3.2880     6.3998
H      3.3684     5.7200     5.8486
H      2.4469     5.3440     4.3331
H      1.7283     4.9851     5.9585
H      5.3373     4.3041     5.1575
H      5.0943     2.6001     4.6316
H      4.5329     3.9836     3.5844
H      0.9974     0.3613     5.3925
H      3.2902    -0.3895     5.3413
H      3.8544     0.9567     6.3991
H      2.8371    -0.3564     7.0828
H      0.2828     2.3804     6.8004
H      1.8662     2.2272     7.6877
H      0.6680     0.8707     7.7212
H      1.3337     3.3161     1.9645
H     -0.1909     2.3748     1.9779
H      1.1544     3.7090    -0.4642
H     -0.3243     4.2940     0.3965
H     -3.1093     2.0843    -1.3736
H     -2.6987     4.3695    -2.1901
H     -2.1868     4.9495    -0.5509
H     -3.8761     4.4477    -0.8792
H     -2.8832     1.4351     0.9732
H     -4.0007     2.8179     0.8805
H     -2.3247     3.0888     1.4524
H      0.6441     2.0084    -2.8531
H      1.1387     4.2547    -2.7243
H     -0.0633     4.3034    -4.0262
H     -0.5337     4.7975    -2.3624
H     -1.6388     1.0538    -3.3763
H     -0.9428     2.0985    -4.6576
H     -2.2532     2.7338    -3.6130
68
{"conf": 1, "E": 272.11, "rms": -1.0, "geom": "OH", "total_charge": 0, "CA_charge": 1, "smiles": "C[C:1]#[4N:2]->[Mn+:3]1(<-[3H-:4])(<-[5C-:5]#[O+:6])(<-[6C-:7]#[O+:8])<-[1N@H:9]([CH2:10][CH2:11][P:12]([CH:13]([CH3:14])[CH3:15])[CH:16]([CH3:17])[CH3:18])[CH2:19][CH2:20][2P:21]->1([CH:22]([CH3:23])[CH3:24])[CH:25]([CH3:26])[CH3:27]", "smiles3D": "C([C:1]#[4N:2]->[Mn+:3]1(<-[3H-:4])(<-[5C-:5]#[O+:6])(<-[6C-:7]#[O+:8])<-[1N@@:9]([C:10]([C:11]([P:12]([C:13]([C:14]([H:37])([H:38])[H:39])([C:15]([H:40])([H:41])[H:42])[H:36])[C:16]([C:17]([H:44])([H:45])[H:46])([C:18]([H:47])([H:48])[H:49])[H:43])([H:34])[H:35])([H:32])[H:33])([H:31])[C:19]([H:50])([H:51])[C:20]([H:52])([H:53])[2P:21]->1([C:22]([C:23]([H:55])([H:56])[H:57])([C:24]([H:58])([H:59])[H:60])[H:54])[C:25]([C:26]([H:62])([H:63])[H:64])([C:27]([H:65])([H:66])[H:67])[H:61])([H:28])([H:29])[H:30]", "smiles3Dx": "C([C:1]#[4N:2]->[Mn+:3]1(<-[3H-:4])(<-[5C-:5]#[O+:6])(<-[6C-:7]#[O+:8])<-[1N@@:9]([C:10]([C:11]([P:12]([C:13]([C:14]([H:37])([H:38])[H:39])([C:15]([H:40])([H:41])[H:42])[H:36])[C:16]([C:17]([H:44])([H:45])[H:46])([C:18]([H:47])([H:48])[H:49])[H:43])([H:34])[H:35])([H:32])[H:33])([H:31])[C:19]([H:50])([H:51])[C:20]([H:52])([H:53])[2P:21]->1([C:22]([C:23]([H:55])([H:56])[H:57])([C:24]([H:58])([H:59])[H:60])[H:54])[C:25]([C:26]([H:62])([H:63])[H:64])([C:27]([H:65])([H:66])[H:67])[H:61])([H:28])([H:29])[H:30]", "dummies": []}
C     -0.7198     1.0302     4.2902
C     -0.4488     1.4092     2.9368
N     -0.2828     1.2482     1.7420
Mn     0.0000     0.0000     0.0000
H      1.5608     0.8996    -0.2148
C     -1.8250    -0.9503     0.8949
O     -2.6461    -1.5980     1.5865
C     -0.9785     1.2500    -1.7639
O     -1.4591     1.7930    -2.6824
N      1.1501    -1.5223     1.3529
C      2.5729    -1.2862     1.4103
C      2.9152    -0.1435     2.4243
P      4.7718     0.1380     2.3557
C      5.9204    -1.1032     3.2064
C      5.1092    -2.1828     3.9463
C      6.9085    -1.7660     2.2328
C      5.4124     1.4007     1.1040
C      5.8044     2.7019     1.8101
C      6.5871     0.8669     0.2826
C      0.9265    -2.8275     0.7566
C      1.3677    -3.0504    -0.7217
P      0.5469    -1.8240    -1.7327
C      1.6741    -1.2776    -2.9795
C      2.1510    -2.4334    -3.9097
C      2.9558    -0.5571    -2.4378
C     -0.8758    -2.6352    -2.5235
C     -1.6677    -3.5672    -1.5972
C     -1.8418    -1.5926    -3.1252
H     -1.5443     1.6597     4.7851
H      0.2909     0.9279     4.7729
H     -1.0831    -0.0328     4.1232
H      0.7828    -1.5564     2.2994
H      3.0128    -1.0450     0.4506
H      3.1160    -2.2306     1.8044
H      2.3900     0.7622     2.0655
H      2.5625    -0.3019     3.4290
H      6.5131    -0.5456     3.9644
H      4.8970    -3.0390     3.2772
H      5.6497    -2.5468     4.8410
H      4.1370    -1.7965     4.3018
H      6.3840    -2.0329     1.3041
H      7.7464    -1.0888     1.9924
H      7.3648    -2.6887     2.6401
H      4.5728     1.6055     0.4187
H      6.6007     2.5114     2.5537
H      4.9311     3.1452     2.3311
H      6.1842     3.4522     1.0885
H      6.3803    -0.1468    -0.0931
H      6.7783     1.5214    -0.5886
H      7.5112     0.8466     0.8823
H      1.4235    -3.6629     1.3929
H     -0.1548    -2.9232     0.7808
H      2.4786    -2.9999    -0.7693
H      1.1668    -4.1219    -1.0868
H      1.1505    -0.5286    -3.6380
H      3.2409    -2.6028    -3.8040
H      1.6741    -3.3969    -3.6517
H      1.9043    -2.1839    -4.9476
H      2.7573     0.3359    -1.8245
H      3.6171    -1.2120    -1.8155
H      3.5447    -0.0966    -3.2270
H     -0.5171    -3.2676    -3.3838
H     -2.1852    -2.9919    -0.8081
H     -2.4412    -4.1301    -2.1455
H     -1.0305    -4.3117    -1.0895
H     -2.3804    -1.0537    -2.3059
H     -1.3000    -0.8402    -3.7324
H     -2.5927    -2.0676    -3.7639
68
{"conf": 2, "E": 135.61, "rms": -1.0, "geom": "OH", "total_charge": 0, "CA_charge": 1, "smiles": "C[C:1]#[4N:2]->[Mn+:3]1(<-[3H-:4])(<-[5C-:5]#[O+:6])(<-[6C-:7]#[O+:8])<-[1N@H:9]([CH2:10][CH2:11][P:12]([CH:13]([CH3:14])[CH3:15])[CH:16]([CH3:17])[CH3:18])[CH2:19][CH2:20][2P:21]->1([CH:22]([CH3:23])[CH3:24])[CH:25]([CH3:26])[CH3:27]", "smiles3D": "C([C:1]#[4N:2]->[Mn+:3]1(<-[3H-:4])(<-[5C-:5]#[O+:6])(<-[6C-:7]#[O+:8])<-[1N@@:9]([C:10]([C:11]([P:12]([C:13]([C:14]([H:37])([H:38])[H:39])([C:15]([H:40])([H:41])[H:42])[H:36])[C:16]([C:17]([H:44])([H:45])[H:46])([C:18]([H:47])([H:48])[H:49])[H:43])([H:34])[H:35])([H:32])[H:33])([H:31])[C:19]([H:50])([H:51])[C:20]([H:52])([H:53])[2P:21]->1([C:22]([C:23]([H:55])([H:56])[H:57])([C:24]([H:58])([H:59])[H:60])[H:54])[C:25]([C:26]([H:62])([H:63])[H:64])([C:27]([H:65])([H:66])[H:67])[H:61])([H:28])([H:29])[H:30]", "smiles3Dx": "C([C:1]#[4N:2]->[Mn+:3]1(<-[3H-:4])(<-[5C-:5]#[O+:6])(<-[6C-:7]#[O+:8])<-[1N@@:9]([C:10]([C:11]([P:12]([C:13]([C:14]([H:37])([H:38])[H:39])([C:15]([H:40])([H:41])[H:42])[H:36])[C:16]([C:17]([H:44])([H:45])[H:46])([C:18]([H:47])([H:48])[H:49])[H:43])([H:34])[H:35])([H:32])[H:33])([H:31])[C:19]([H:50])([H:51])[C:20]([H:52])([H:53])[2P:21]->1([C:22]([C:23]([H:55])([H:56])[H:57])([C:24]([H:58])([H:59])[H:60])[H:54])[C:25]([C:26]([H:62])([H:63])[H:64])([C:27]([H:65])([H:66])[H:67])[H:61])([H:28])([H:29])[H:30]", "dummies": []}
C     -1.4245     4.6974     0.8670
C     -0.9513     3.3249     0.6337
N     -0.5871     2.1679     0.4281
Mn     0.0000     0.0000     0.0000
H     -0.3357    -0.4124     1.7509
C      0.4087     0.6376    -2.1531
O      0.6283     0.9807    -3.2897
C      2.1978     0.3764     0.5325
O      3.3530     0.5818     0.8115
N     -2.1468    -0.5372    -0.6408
C     -3.0974    -0.3010     0.3936
C     -3.6064    -1.4871     1.2476
P     -2.4576    -1.9799     2.6448
C     -3.2901    -3.4968     3.3805
C     -3.7185    -3.3217     4.8350
C     -2.3492    -4.6941     3.2410
C     -2.2823    -0.5064     3.8245
C     -1.2222    -0.7835     4.9002
C     -3.6044    -0.0008     4.4178
C     -2.1834    -1.7739    -1.3770
C     -1.4171    -3.0043    -0.7935
P      0.2981    -2.5757    -0.4515
C      0.6987    -3.5293     1.0259
C      0.6507    -5.0433     0.7503
C      2.0769    -3.1384     1.5684
C      1.3979    -3.1687    -1.7691
C      2.0538    -1.9993    -2.4982
C      0.6811    -4.0639    -2.7908
H     -2.4616     4.6674     1.2604
H     -1.4113     5.2522    -0.1018
H     -0.7595     5.2109     1.6026
H     -2.3308     0.1055    -1.2696
H     -2.6528     0.4512     1.0750
H     -4.0023     0.1722    -0.0709
H     -4.5667    -1.1892     1.7121
H     -3.8535    -2.3672     0.6244
H     -4.2012    -3.7178     2.7853
H     -2.8782    -2.9566     5.4598
H     -4.0629    -4.2901     5.2564
H     -4.5805    -2.6292     4.8912
H     -1.4064    -4.5192     3.8088
H     -2.1012    -4.8576     2.1683
H     -2.8355    -5.6194     3.6217
H     -1.8946     0.3344     3.2049
H     -0.5159     0.0757     4.9674
H     -1.6712    -0.9287     5.9084
H     -0.6219    -1.6859     4.6562
H     -4.4229    -0.0345     3.6716
H     -3.9002    -0.5713     5.3200
H     -3.4801     1.0596     4.7343
H     -3.2430    -2.0710    -1.5286
H     -1.7481    -1.5788    -2.3849
H     -1.8983    -3.3216     0.1432
H     -1.4786    -3.8424    -1.5076
H     -0.0551    -3.2992     1.8083
H      0.7393    -5.6015     1.7106
H      1.4792    -5.3751     0.0904
H     -0.3169    -5.3289     0.2858
H      2.8848    -3.3515     0.8403
H      2.2894    -3.7020     2.5036
H      2.0887    -2.0562     1.8217
H      2.2058    -3.7685    -1.3097
H      1.3440    -1.5394    -3.2135
H      2.4387    -1.2498    -1.7742
H      2.9206    -2.3699    -3.0855
H      0.2798    -4.9766    -2.3045
H      1.4105    -4.3959    -3.5638
H     -0.1278    -3.5105    -3.3161
68
{"conf": 3, "E": 111.56, "rms": -1.0, "geom": "OH", "total_charge": 0, "CA_charge": 1, "smiles": "C[C:1]#[4N:2]->[Mn+:3]1(<-[3H-:4])(<-[5C-:5]#[O+:6])(<-[6C-:7]#[O+:8])<-[1N@H:9]([CH2:10][CH2:11][P:12]([CH:13]([CH3:14])[CH3:15])[CH:16]([CH3:17])[CH3:18])[CH2:19][CH2:20][2P:21]->1([CH:22]([CH3:23])[CH3:24])[CH:25]([CH3:26])[CH3:27]", "smiles3D": "C([C:1]#[4N:2]->[Mn+:3]1(<-[3H-:4])(<-[5C-:5]#[O+:6])(<-[6C-:7]#[O+:8])<-[1N@@:9]([C:10]([C:11]([P:12]([C:13]([C:14]([H:37])([H:38])[H:39])([C:15]([H:40])([H:41])[H:42])[H:36])[C:16]([C:17]([H:44])([H:45])[H:46])([C:18]([H:47])([H:48])[H:49])[H:43])([H:34])[H:35])([H:32])[H:33])([H:31])[C:19]([H:50])([H:51])[C:20]([H:52])([H:53])[2P:21]->1([C:22]([C:23]([H:55])([H:56])[H:57])([C:24]([H:58])([H:59])[H:60])[H:54])[C:25]([C:26]([H:62])([H:63])[H:64])([C:27]([H:65])([H:66])[H:67])[H:61])([H:28])([H:29])[H:30]", "smiles3Dx": "C([C:1]#[4N:2]->[Mn+:3]1(<-[3H-:4])(<-[5C-:5]#[O+:6])(<-[6C-:7]#[O+:8])<-[1N@@:9]([C:10]([C:11]([P:12]([C:13]([C:14]([H:37])([H:38])[H:39])([C:15]([H:40])([H:41])[H:42])[H:36])[C:16]([C:17]([H:44])([H:45])[H:46])([C:18]([H:47])([H:48])[H:49])[H:43])([H:34])[H:35])([H:32])[H:33])([H:31])[C:19]([H:50])([H:51])[C:20]([H:52])([H:53])[2P:21]->1([C:22]([C:23]([H:55])([H:56])[H:57])([C:24]([H:58])([H:59])[H:60])[H:54])[C:25]([C:26]([H:62])([H:63])[H:64])([C:27]([H:65])([H:66])[H:67])[H:61])([H:28])([H:29])[H:30]", "dummies": []}
C     -1.8561     3.9252    -2.4612
C     -1.3107     2.7770    -1.7293
N     -0.8526     1.8079    -1.1213
Mn     0.0000     0.0000     0.0000
H     -1.2282    -1.0740    -0.8403
C      1.4768     1.4238     1.0250
O      2.2427     2.1721     1.5708
C     -1.4588     0.3322     1.7319
O     -2.2366     0.4985     2.6400
N      1.5648    -0.6191    -1.5812
C      1.1907    -0.0942    -2.8243
C      2.3295    -0.0180    -3.8618
P      3.4215     1.4882    -3.5618
C      5.0165     0.9604    -2.6839
C      5.0051     1.4963    -1.2494
C      5.2564    -0.5539    -2.6820
C      3.9580     1.9347    -5.3165
C      4.7737     0.8235    -5.9977
C      4.7288     3.2591    -5.3100
C      1.6469    -2.0516    -1.5571
C      2.1671    -2.6625    -0.2223
P      1.1167    -2.1023     1.1261
C      2.1746    -1.7371     2.5562
C      3.4542    -0.9886     2.1300
C      2.5668    -3.0086     3.3227
C     -0.0518    -3.4096     1.5941
C     -1.3662    -3.2365     0.8283
C      0.4966    -4.8249     1.3428
H     -1.1641     4.7850    -2.3774
H     -1.9776     3.6511    -3.5296
H     -2.8353     4.2052    -2.0333
H      2.3647    -0.2707    -1.3265
H      0.8053     0.9316    -2.6627
H      0.3611    -0.7126    -3.2522
H      2.9230    -0.9458    -3.9251
H      1.8591     0.1139    -4.8610
H      5.8761     1.4436    -3.1956
H      4.1837     1.0311    -0.6521
H      4.8546     2.6002    -1.2617
H      5.9845     1.2915    -0.7527
H      6.2456    -0.7790    -2.2297
H      5.2739    -0.9444    -3.7180
H      4.4693    -1.0776    -2.0915
H      3.0255     2.0891    -5.9024
H      4.2106    -0.1313    -5.9938
H      4.9810     1.1016    -7.0508
H      5.7486     0.6773    -5.4811
H      4.1428     4.0447    -4.7902
H      5.7082     3.1448    -4.8083
H      4.9032     3.6005    -6.3511
H      0.6323    -2.4641    -1.7362
H      2.3127    -2.4034    -2.3776
H      2.1564    -3.7650    -0.2779
H      3.2053    -2.3251    -0.0595
H      1.5997    -1.0785     3.2479
H      4.2688    -1.7033     1.8729
H      3.2926    -0.3387     1.2535
H      3.8083    -0.3519     2.9667
H      3.2232    -2.7357     4.1718
H      3.1342    -3.7032     2.6743
H      1.6851    -3.5188     3.7540
H     -0.2715    -3.3090     2.6797
H     -2.0921    -4.0302     1.1410
H     -1.2013    -3.3171    -0.2647
H     -1.8380    -2.2684     1.0808
H      1.5289    -4.9615     1.7215
H     -0.1365    -5.5609     1.8655
H      0.4694    -5.0784     0.2558
68
{"conf": 4, "E": 114.99, "rms": -1.0, "geom": "OH", "total_charge": 0, "CA_charge": 1, "smiles": "C[C:1]#[4N:2]->[Mn+:3]1(<-[3H-:4])(<-[5C-:5]#[O+:6])(<-[6C-:7]#[O+:8])<-[1N@H:9]([CH2:10][CH2:11][P:12]([CH:13]([CH3:14])[CH3:15])[CH:16]([CH3:17])[CH3:18])[CH2:19][CH2:20][2P:21]->1([CH:22]([CH3:23])[CH3:24])[CH:25]([CH3:26])[CH3:27]", "smiles3D": "C([C:1]#[4N:2]->[Mn+:3]1(<-[3H-:4])(<-[5C-:5]#[O+:6])(<-[6C-:7]#[O+:8])<-[1N@@:9]([C:10]([C:11]([P:12]([C:13]([C:14]([H:37])([H:38])[H:39])([C:15]([H:40])([H:41])[H:42])[H:36])[C:16]([C:17]([H:44])([H:45])[H:46])([C:18]([H:47])([H:48])[H:49])[H:43])([H:34])[H:35])([H:32])[H:33])([H:31])[C:19]([H:50])([H:51])[C:20]([H:52])([H:53])[2P:21]->1([C:22]([C:23]([H:55])([H:56])[H:57])([C:24]([H:58])([H:59])[H:60])[H:54])[C:25]([C:26]([H:62])([H:63])[H:64])([C:27]([H:65])([H:66])[H:67])[H:61])([H:28])([H:29])[H:30]", "smiles3Dx": "C([C:1]#[4N:2]->[Mn+:3]1(<-[3H-:4])(<-[5C-:5]#[O+:6])(<-[6C-:7]#[O+:8])<-[1N@@:9]([C:10]([C:11]([P:12]([C:13]([C:14]([H:37])([H:38])[H:39])([C:15]([H:40])([H:41])[H:42])[H:36])[C:16]([C:17]([H:44])([H:45])[H:46])([C:18]([H:47])([H:48])[H:49])[H:43])([H:34])[H:35])([H:32])[H:33])([H:31])[C:19]([H:50])([H:51])[C:20]([H:52])([H:53])[2P:21]->1([C:22]([C:23]([H:55])([H:56])[H:57])([C:24]([H:58])([H:59])[H:60])[H:54])[C:25]([C:26]([H:62])([H:63])[H:64])([C:27]([H:65])([H:66])[H:67])[H:61])([H:28])([H:29])[H:30]", "dummies": []}
C     -0.1128     2.5035    -4.2953
C     -0.0251     1.7947    -3.0235
N      0.0121     1.1791    -1.9603
Mn     0.0000     0.0000     0.0000
H     -0.2362    -1.5381    -0.9556
C      0.1633     1.9544     1.1858
O      0.2544     2.9815     1.8129
C     -2.2795     0.1787     0.1251
O     -3.4814     0.2621     0.1935
N      2.3212    -0.1514     0.1385
C      2.9886    -0.8779    -0.8989
C      2.2972    -2.1486    -1.4033
P      1.4598    -1.8662    -3.0797
C      0.7234    -3.5338    -3.5714
C     -0.2307    -3.3241    -4.7521
C     -0.0314    -4.1806    -2.4069
C      2.8416    -1.7002    -4.3661
C      3.1907    -0.2276    -4.6198
C      4.0969    -2.5065    -4.0163
C      2.7065    -0.4907     1.4862
C      2.0109    -1.7274     2.1104
P      0.2395    -1.4243     2.1860
C     -0.6576    -2.9944     2.2985
C     -1.8243    -3.0049     1.3143
C      0.2520    -4.1977     2.0336
C     -0.0639    -0.4831     3.6969
C      0.3371    -1.2614     4.9725
C     -1.5475    -0.1034     3.7751
H      0.5858     2.0512    -5.0261
H     -1.1502     2.4247    -4.6815
H      0.1435     3.5677    -4.1426
H      2.5935     0.7237     0.0350
H      3.1262    -0.1907    -1.7655
H      4.0135    -1.1679    -0.5562
H      3.0453    -2.9625    -1.5123
H      1.5922    -2.5041    -0.6420
H      1.5405    -4.2220    -3.8905
H      0.3091    -2.8842    -5.6142
H     -1.0656    -2.6446    -4.4621
H     -0.6552    -4.2999    -5.0784
H     -0.4959    -5.1337    -2.7333
H     -0.8357    -3.5130    -2.0362
H      0.6663    -4.4284    -1.5844
H      2.4588    -2.1019    -5.3288
H      3.8330     0.1852    -3.8203
H      3.7589    -0.1307    -5.5634
H      2.2672     0.3801    -4.7037
H      3.8419    -3.5647    -3.8258
H      4.6036    -2.0812    -3.1208
H      4.8210    -2.4661    -4.8645
H      3.8124    -0.6381     1.5399
H      2.4663     0.3871     2.1308
H      2.2273    -2.6090     1.4864
H      2.4103    -1.9011     3.1234
H     -1.0785    -3.0998     3.3142
H     -1.4600    -2.9892     0.2683
H     -2.4744    -2.1376     1.5034
H     -2.4378    -3.9193     1.4699
H      1.0823    -4.2401     2.7788
H      0.6612    -4.1801     1.0064
H     -0.3256    -5.1288     2.1503
H      0.5438     0.4542     3.6473
H      1.4271    -1.4551     5.0003
H      0.1184    -0.6324     5.8655
H     -0.2150    -2.2220     5.0904
H     -2.2025    -1.0040     3.8181
H     -1.8336     0.5060     2.8964
H     -1.7419     0.5139     4.6790
68
{"conf": 5, "E": 107.33, "rms": -1.0, "geom": "OH", "total_charge": 0, "CA_charge": 1, "smiles": "C[C:1]#[4N:2]->[Mn+:3]1(<-[3H-:4])(<-[5C-:5]#[O+:6])(<-[6C-:7]#[O+:8])<-[1N@H:9]([CH2:10][CH2:11][P:12]([CH:13]([CH3:14])[CH3:15])[CH:16]([CH3:17])[CH3:18])[CH2:19][CH2:20][2P:21]->1([CH:22]([CH3:23])[CH3:24])[CH:25]([CH3:26])[CH3:27]", "smiles3D": "C([C:1]#[4N:2]->[Mn+:3]1(<-[3H-:4])(<-[5C-:5]#[O+:6])(<-[6C-:7]#[O+:8])<-[1N@@:9]([C:10]([C:11]([P:12]([C:13]([C:14]([H:37])([H:38])[H:39])([C:15]([H:40])([H:41])[H:42])[H:36])[C:16]([C:17]([H:44])([H:45])[H:46])([C:18]([H:47])([H:48])[H:49])[H:43])([H:34])[H:35])([H:32])[H:33])([H:31])[C:19]([H:50])([H:51])[C:20]([H:52])([H:53])[2P:21]->1([C:22]([C:23]([H:55])([H:56])[H:57])([C:24]([H:58])([H:59])[H:60])[H:54])[C:25]([C:26]([H:62])([H:63])[H:64])([C:27]([H:65])([H:66])[H:67])[H:61])([H:28])([H:29])[H:30]", "smiles3Dx": "C([C:1]#[4N:2]->[Mn+:3]1(<-[3H-:4])(<-[5C-:5]#[O+:6])(<-[6C-:7]#[O+:8])<-[1N@@:9]([C:10]([C:11]([P:12]([C:13]([C:14]([H:37])([H:38])[H:39])([C:15]([H:40])([H:41])[H:42])[H:36])[C:16]([C:17]([H:44])([H:45])[H:46])([C:18]([H:47])([H:48])[H:49])[H:43])([H:34])[H:35])([H:32])[H:33])([H:31])[C:19]([H:50])([H:51])[C:20]([H:52])([H:53])[2P:21]->1([C:22]([C:23]([H:55])([H:56])[H:57])([C:24]([H:58])([H:59])[H:60])[H:54])[C:25]([C:26]([H:62])([H:63])[H:64])([C:27]([H:65])([H:66])[H:67])[H:61])([H:28])([H:29])[H:30]", "dummies": []}
C     -1.4994     0.6679    -4.7031
C     -1.0512     0.4718    -3.3246
N     -0.6800     0.3070    -2.1648
Mn     0.0000     0.0000     0.0000
H     -1.1027     1.3789     0.5112
C      1.3219    -1.7239    -0.7199
O      2.0142    -2.6344    -1.1026
C      1.7294     1.4694    -0.2854
O      2.6399     2.2457    -0.4336
N     -1.6538    -1.5374     0.5146
C     -2.7991    -1.1491    -0.1997
C     -4.0298    -2.0454     0.0174
P     -5.3436    -1.6950    -1.2763
C     -6.8665    -2.7130    -0.8214
C     -6.9533    -3.9209    -1.7537
C     -6.8684    -3.1694     0.6414
C     -5.8147     0.1166    -1.0435
C     -6.8012     0.5437    -2.1308
C     -6.3827     0.4069     0.3478
C     -1.8375    -1.6069     1.9348
C     -0.5395    -1.8194     2.7633
P      0.5632    -0.4253     2.5211
C      2.2146    -0.9566     3.0477
C      3.2038     0.2219     3.0589
C      2.7699    -2.0504     2.1232
C     -0.0694     0.8439     3.6449
C      0.2900     0.5539     5.1101
C      0.4290     2.2345     3.2320
H     -2.5672     0.3731    -4.7895
H     -1.3864     1.7370    -4.9797
H     -0.8862     0.0437    -5.3849
H     -1.3737    -2.3578     0.2136
H     -3.0581    -0.1059     0.0832
H     -2.5475    -1.1636    -1.2796
H     -4.4443    -1.8691     1.0288
H     -3.7303    -3.1101    -0.0690
H     -7.7701    -2.0902    -0.9952
H     -6.0613    -4.5733    -1.6297
H     -7.0006    -3.5812    -2.8094
H     -7.8681    -4.5137    -1.5348
H     -6.7864    -2.2992     1.3256
H     -6.0361    -3.8776     0.8393
H     -7.8215    -3.6888     0.8692
H     -4.8914     0.7228    -1.1785
H     -7.7934     0.0692    -1.9826
H     -6.4136     0.2616    -3.1319
H     -6.9330     1.6462    -2.1069
H     -6.5857     1.4951     0.4457
H     -7.3352    -0.1375     0.5131
H     -5.6492     0.1271     1.1324
H     -2.5157    -2.4600     2.1650
H     -2.3319    -0.6744     2.2846
H     -0.0511    -2.7504     2.4271
H     -0.7968    -1.9169     3.8366
H      2.1406    -1.3720     4.0742
H      3.0408     0.8914     3.9187
H      4.2409    -0.1584     3.1710
H      3.1513     0.8038     2.1168
H      3.1243    -1.6088     1.1719
H      2.0389    -2.8492     1.9108
H      3.6433    -2.5339     2.6117
H     -1.1763     0.8462     3.5618
H      1.3773     0.6144     5.3034
H     -0.2069     1.3019     5.7617
H     -0.0723    -0.4452     5.4223
H     -0.1519     3.0110     3.7786
H      0.2725     2.3989     2.1485
H      1.4994     2.3908     3.4604
68
{"conf": 6, "E": 280.97, "rms": -1.0, "geom": "OH", "total_charge": 0, "CA_charge": 1, "smiles": "C[C:1]#[4N:2]->[Mn+:3]1(<-[3H-:4])(<-[5C-:5]#[O+:6])(<-[6C-:7]#[O+:8])<-[1N@H:9]([CH2:10][CH2:11][P:12]([CH:13]([CH3:14])[CH3:15])[CH:16]([CH3:17])[CH3:18])[CH2:19][CH2:20][2P:21]->1([CH:22]([CH3:23])[CH3:24])[CH:25]([CH3:26])[CH3:27]", "smiles3D": "C([C:1]#[4N:2]->[Mn+:3]1(<-[3H-:4])(<-[5C-:5]#[O+:6])(<-[6C-:7]#[O+:8])<-[1N@@:9]([C:10]([C:11]([P:12]([C:13]([C:14]([H:37])([H:38])[H:39])([C:15]([H:40])([H:41])[H:42])[H:36])[C:16]([C:17]([H:44])([H:45])[H:46])([C:18]([H:47])([H:48])[H:49])[H:43])([H:34])[H:35])([H:32])[H:33])([H:31])[C:19]([H:50])([H:51])[C:20]([H:52])([H:53])[2P:21]->1([C:22]([C:23]([H:55])([H:56])[H:57])([C:24]([H:58])([H:59])[H:60])[H:54])[C:25]([C:26]([H:62])([H:63])[H:64])([C:27]([H:65])([H:66])[H:67])[H:61])([H:28])([H:29])[H:30]", "smiles3Dx": "C([C:1]#[4N:2]->[Mn+:3]1(<-[3H-:4])(<-[5C-:5]#[O+:6])(<-[6C-:7]#[O+:8])<-[1N@@:9]([C:10]([C:11]([P:12]([C:13]([C:14]([H:37])([H:38])[H:39])([C:15]([H:40])([H:41])[H:42])[H:36])[C:16]([C:17]([H:44])([H:45])[H:46])([C:18]([H:47])([H:48])[H:49])[H:43])([H:34])[H:35])([H:32])[H:33])([H:31])[C:19]([H:50])([H:51])[C:20]([H:52])([H:53])[2P:21]->1([C:22]([C:23]([H:55])([H:56])[H:57])([C:24]([H:58])([H:59])[H:60])[H:54])[C:25]([C:26]([H:62])([H:63])[H:64])([C:27]([H:65])([H:66])[H:67])[H:61])([H:28])([H:29])[H:30]", "dummies": []}
C      4.3876    -0.6452    -0.6765
C      3.0638    -1.1512    -0.5692
N      1.8723    -1.1172    -0.4268
Mn     0.0000     0.0000     0.0000
H     -0.6771    -1.4499     0.9488
C      1.3459     1.7563    -0.9006
O      2.1053     2.6374    -1.0620
C     -1.3479    -0.6453    -1.8398
O     -2.2307    -0.9180    -2.5905
N      0.8545     0.6966     2.0554
C      2.0046     0.0184     2.6853
C      1.9547    -1.4216     2.9519
P      0.2762    -2.2068     3.3130
C      0.2716    -4.0082     2.8213
C     -1.1653    -4.4722     2.4886
C      1.2336    -4.2989     1.6811
C     -0.0196    -2.1553     5.1553
C     -1.1769    -3.1062     5.5255
C      1.2724    -2.5170     5.8866
C     -0.2608     0.9832     2.8511
C     -1.2140     2.1820     2.4555
P     -1.7753     1.7355     0.7421
C     -3.4664     0.9370     0.9871
C     -4.3076     1.2221    -0.2527
C     -3.3515    -0.5658     1.2227
C     -1.8758     3.2525    -0.1854
C     -2.1502     3.0372    -1.6964
C     -0.5932     4.1911    -0.0583
H      4.9718    -1.2031     0.1322
H      4.1393     0.3981    -0.3514
H      4.6586    -0.6135    -1.7722
H      1.1652     1.5511     1.9091
H      2.2813     0.5277     3.7485
H      2.8661     0.1835     2.0812
H      2.3662    -1.9035     2.0118
H      2.6239    -1.7197     3.8161
H      0.6497    -4.5452     3.7031
H     -1.4653    -5.2833     3.1950
H     -1.2733    -4.8544     1.4334
H     -1.9087    -3.6639     2.5914
H      1.0715    -3.5851     0.8452
H      1.0933    -5.3414     1.3099
H      2.2810    -4.2304     2.0315
H     -0.3300    -1.1189     5.4204
H     -1.4447    -2.9583     6.5995
H     -0.8695    -4.1601     5.3859
H     -2.0742    -2.9038     4.8993
H      1.8706    -1.5979     6.0437
H      1.0573    -2.9514     6.8663
H      1.8689    -3.2510     5.3047
H     -0.8554     0.0837     2.8254
H      0.0124     1.0803     4.0438
H     -2.0742     2.1903     3.1554
H     -0.7122     3.1333     2.4703
H     -3.9969     1.4173     1.8496
H     -4.5890     2.2872    -0.3256
H     -3.7223     0.9117    -1.1558
H     -5.2211     0.6320    -0.2931
H     -2.5974    -1.0694     0.5621
H     -4.2144    -1.1579     0.8795
H     -3.1794    -0.8449     2.2934
H     -2.7427     3.9302     0.1786
H     -1.6937     3.7669    -2.3602
H     -1.7208     2.0292    -2.0182
H     -3.2076     3.0373    -1.9412
H      0.1657     3.9226     0.7189
H     -0.8640     5.2287     0.0939
H      0.0578     4.1418    -0.9543
68
{"conf": 7, "E": 104.29, "rms": -1.0, "geom": "OH", "total_charge": 0, "CA_charge": 1, "smiles": "C[C:1]#[4N:2]->[Mn+:3]1(<-[3H-:4])(<-[5C-:5]#[O+:6])(<-[6C-:7]#[O+:8])<-[1N@H:9]([CH2:10][CH2:11][P:12]([CH:13]([CH3:14])[CH3:15])[CH:16]([CH3:17])[CH3:18])[CH2:19][CH2:20][2P:21]->1([CH:22]([CH3:23])[CH3:24])[CH:25]([CH3:26])[CH3:27]", "smiles3D": "C([C:1]#[4N:2]->[Mn+:3]1(<-[3H-:4])(<-[5C-:5]#[O+:6])(<-[6C-:7]#[O+:8])<-[1N@@:9]([C:10]([C:11]([P:12]([C:13]([C:14]([H:37])([H:38])[H:39])([C:15]([H:40])([H:41])[H:42])[H:36])[C:16]([C:17]([H:44])([H:45])[H:46])([C:18]([H:47])([H:48])[H:49])[H:43])([H:34])[H:35])([H:32])[H:33])([H:31])[C:19]([H:50])([H:51])[C:20]([H:52])([H:53])[2P:21]->1([C:22]([C:23]([H:55])([H:56])[H:57])([C:24]([H:58])([H:59])[H:60])[H:54])[C:25]([C:26]([H:62])([H:63])[H:64])([C:27]([H:65])([H:66])[H:67])[H:61])([H:28])([H:29])[H:30]", "smiles3Dx": "C([C:1]#[4N:2]->[Mn+:3]1(<-[3H-:4])(<-[5C-:5]#[O+:6])(<-[6C-:7]#[O+:8])<-[1N@@:9]([C:10]([C:11]([P:12]([C:13]([C:14]([H:37])([H:38])[H:39])([C:15]([H:40])([H:41])[H:42])[H:36])[C:16]([C:17]([H:44])([H:45])[H:46])([C:18]([H:47])([H:48])[H:49])[H:43])([H:34])[H:35])([H:32])[H:33])([H:31])[C:19]([H:50])([H:51])[C:20]([H:52])([H:53])[2P:21]->1([C:22]([C:23]([H:55])([H:56])[H:57])([C:24]([H:58])([H:59])[H:60])[H:54])[C:25]([C:26]([H:62])([H:63])[H:64])([C:27]([H:65])([H:66])[H:67])[H:61])([H:28])([H:29])[H:30]", "dummies": []}
C     -1.6252     4.6992    -0.2777
C     -1.1494     3.3219    -0.1845
N     -0.7495     2.1613    -0.1147
Mn     0.0000     0.0000     0.0000
H     -0.3938    -0.1628    -1.7870
C      0.4340     0.3302     2.2225
O      0.6574     0.5191     3.3908
C     -2.0870    -0.7731     0.5233
O     -3.1868    -1.1839     0.7993
N      2.2020     0.4148    -0.5414
C      2.3329     1.7306    -1.0060
C      3.7899     2.2494    -0.9720
P      4.0938     3.4759     0.4215
C      5.9656     3.6980     0.3150
C      6.3298     4.3911    -1.0038
C      6.4950     4.5305     1.4899
C      3.7343     2.4539     1.9658
C      4.7644     1.3502     2.2249
C      3.5618     3.3597     3.1867
C      2.5865    -0.5937    -1.4741
C      2.6172    -2.0467    -0.8989
P      1.0765    -2.3960    -0.0384
C      1.5317    -3.1675     1.5320
C      0.2745    -3.5973     2.2999
C      2.3801    -2.2248     2.4068
C      0.1673    -3.6324    -0.9987
C      1.0236    -4.8723    -1.3152
C     -0.3563    -3.0171    -2.2987
H     -2.0540     4.8709    -1.2859
H     -0.7753     5.3906    -0.1145
H     -2.4020     4.8780     0.4921
H      2.6924     0.3126     0.2198
H      1.7070     2.3855    -0.3700
H      1.9462     1.7991    -2.0481
H      4.5080     1.4130    -0.8739
H      3.9989     2.7585    -1.9348
H      6.4524     2.6991     0.3284
H      7.4258     4.5549    -1.0653
H      6.0495     3.7613    -1.8716
H      5.8107     5.3722    -1.0830
H      6.5023     3.9347     2.4214
H      7.5442     4.8439     1.3038
H      5.8775     5.4420     1.6368
H      2.7520     1.9672     1.8100
H      5.7472     1.7709     2.5130
H      4.4122     0.6961     3.0500
H      4.8947     0.7178     1.3250
H      4.5025     3.8845     3.4430
H      3.2433     2.7526     4.0647
H      2.7728     4.1206     2.9847
H      3.5980    -0.3668    -1.8803
H      1.8665    -0.5724    -2.3212
H      3.4714    -2.1458    -0.1978
H      2.7601    -2.7586    -1.7317
H      2.1358    -4.0713     1.3184
H      0.5485    -3.9601     3.3136
H     -0.4358    -2.7492     2.4070
H     -0.2331    -4.4383     1.7848
H      3.1712    -2.8132     2.9231
H      2.8846    -1.4232     1.8333
H      1.7748    -1.7514     3.2045
H     -0.7069    -3.9592    -0.4005
H      0.3636    -5.6765    -1.7035
H      1.5382    -5.2720    -0.4195
H      1.7782    -4.6705    -2.1026
H     -1.1364    -2.2660    -2.0660
H     -0.8345    -3.7978    -2.9267
H      0.4593    -2.5453    -2.8861
68
{"conf": 8, "E": 328.11, "rms": -1.0, "geom": "OH", "total_charge": 0, "CA_charge": 1, "smiles": "C[C:1]#[4N:2]->[Mn+:3]1(<-[3H-:4])(<-[5C-:5]#[O+:6])(<-[6C-:7]#[O+:8])<-[1N@H:9]([CH2:10][CH2:11][P:12]([CH:13]([CH3:14])[CH3:15])[CH:16]([CH3:17])[CH3:18])[CH2:19][CH2:20][2P:21]->1([CH:22]([CH3:23])[CH3:24])[CH:25]([CH3:26])[CH3:27]", "smiles3D": "C([C:1]#[4N:2]->[Mn+:3]1(<-[3H-:4])(<-[5C-:5]#[O+:6])(<-[6C-:7]#[O+:8])<-[1N@@:9]([C:10]([C:11]([P:12]([C:13]([C:14]([H:37])([H:38])[H:39])([C:15]([H:40])([H:41])[H:42])[H:36])[C:16]([C:17]([H:44])([H:45])[H:46])([C:18]([H:47])([H:48])[H:49])[H:43])([H:34])[H:35])([H:32])[H:33])([H:31])[C:19]([H:50])([H:51])[C:20]([H:52])([H:53])[2P:21]->1([C:22]([C:23]([H:55])([H:56])[H:57])([C:24]([H:58])([H:59])[H:60])[H:54])[C:25]([C:26]([H:62])([H:63])[H:64])([C:27]([H:65])([H:66])[H:67])[H:61])([H:28])([H:29])[H:30]", "smiles3Dx": "C([C:1]#[4N:2]->[Mn+:3]1(<-[3H-:4])(<-[5C-:5]#[O+:6])(<-[6C-:7]#[O+:8])<-[1N@@:9]([C:10]([C:11]([P:12]([C:13]([C:14]([H:37])([H:38])[H:39])([C:15]([H:40])([H:41])[H:42])[H:36])[C:16]([C:17]([H:44])([H:45])[H:46])([C:18]([H:47])([H:48])[H:49])[H:43])([H:34])[H:35])([H:32])[H:33])([H:31])[C:19]([H:50])([H:51])[C:20]([H:52])([H:53])[2P:21]->1([C:22]([C:23]([H:55])([H:56])[H:57])([C:24]([H:58])([H:59])[H:60])[H:54])[C:25]([C:26]([H:62])([H:63])[H:64])([C:27]([H:65])([H:66])[H:67])[H:61])([H:28])([H:29])[H:30]", "dummies": []}
C     -4.4259    -0.4144     0.6432
C     -3.3399    -0.0322    -0.1346
N     -2.1583     0.0972    -0.4350
Mn     0.0000     0.0000     0.0000
H      0.2437     1.8253    -0.5607
C     -0.7761    -1.9729     1.0615
O     -1.4768    -2.8288     1.6702
C      0.9896    -1.2282    -1.8436
O      1.6439    -1.8185    -2.6115
N     -0.4496     0.8111     2.1576
C     -0.9323     2.0835     2.1230
C     -1.0854     2.9285     3.4584
P      0.1352     4.3559     3.7240
C      0.3705     5.4132     2.2118
C     -0.7992     6.4096     2.1729
C      1.7055     6.1651     2.2339
C      1.6016     3.8621     4.7757
C      2.3813     5.1021     5.2397
C      1.1240     3.0756     6.0236
C      0.4376     0.3679     3.2659
C      1.5346    -0.5306     2.7740
P      2.2122     0.0501     1.2090
C      2.7425     1.6804     1.4486
C      3.9979     1.7917     2.3495
C      2.9643     2.4738     0.1651
C      3.4054    -1.0629     0.4718
C      4.0528    -0.4090    -0.7624
C      4.4995    -1.5507     1.4798
H     -4.3335     0.4137     1.3763
H     -5.2438    -0.5174    -0.1199
H     -3.9227    -1.3383     1.0777
H     -1.1682     0.4065     2.4146
H     -1.8735     2.1517     1.5985
H     -0.1157     2.5537     1.5084
H     -1.0001     2.2300     4.2751
H     -2.1596     3.2008     3.6013
H      0.3562     4.7845     1.2970
H     -0.8400     6.8915     1.1789
H     -0.6586     7.2039     2.9467
H     -1.7759     5.9007     2.3579
H      1.7807     6.7896     3.1521
H      2.5459     5.4309     2.2338
H      1.8090     6.8292     1.3459
H      2.2466     3.2263     4.1331
H      2.9876     4.9192     6.1634
H      3.1090     5.4207     4.4714
H      1.6766     5.9419     5.4466
H      1.0406     3.7245     6.9310
H      1.8147     2.2198     6.2009
H      0.1089     2.6560     5.9532
H      0.9069     1.3210     3.7001
H     -0.1253    -0.0878     4.0821
H      2.3520    -0.5806     3.5766
H      1.1964    -1.5485     2.5871
H      1.9557     2.2073     2.0099
H      4.2217     2.8456     2.6390
H      4.8093     1.2610     1.7984
H      3.8156     1.2101     3.2851
H      2.2507     2.1670    -0.6270
H      3.9446     2.3072    -0.2953
H      2.7567     3.5437     0.3280
H      2.8396    -1.9647     0.1481
H      4.8559     0.3218    -0.5408
H      3.2876     0.2029    -1.3229
H      4.4145    -1.1686    -1.4887
H      4.2653    -1.2271     2.5173
H      4.5130    -2.6794     1.4809
H      5.5123    -1.1193     1.3002
68
{"conf": 9, "E": 112.19, "rms": -1.0, "geom": "OH", "total_charge": 0, "CA_charge": 1, "smiles": "C[C:1]#[4N:2]->[Mn+:3]1(<-[3H-:4])(<-[5C-:5]#[O+:6])(<-[6C-:7]#[O+:8])<-[1N@H:9]([CH2:10][CH2:11][P:12]([CH:13]([CH3:14])[CH3:15])[CH:16]([CH3:17])[CH3:18])[CH2:19][CH2:20][2P:21]->1([CH:22]([CH3:23])[CH3:24])[CH:25]([CH3:26])[CH3:27]", "smiles3D": "C([C:1]#[4N:2]->[Mn+:3]1(<-[3H-:4])(<-[5C-:5]#[O+:6])(<-[6C-:7]#[O+:8])<-[1N@@:9]([C:10]([C:11]([P:12]([C:13]([C:14]([H:37])([H:38])[H:39])([C:15]([H:40])([H:41])[H:42])[H:36])[C:16]([C:17]([H:44])([H:45])[H:46])([C:18]([H:47])([H:48])[H:49])[H:43])([H:34])[H:35])([H:32])[H:33])([H:31])[C:19]([H:50])([H:51])[C:20]([H:52])([H:53])[2P:21]->1([C:22]([C:23]([H:55])([H:56])[H:57])([C:24]([H:58])([H:59])[H:60])[H:54])[C:25]([C:26]([H:62])([H:63])[H:64])([C:27]([H:65])([H:66])[H:67])[H:61])([H:28])([H:29])[H:30]", "smiles3Dx": "C([C:1]#[4N:2]->[Mn+:3]1(<-[3H-:4])(<-[5C-:5]#[O+:6])(<-[6C-:7]#[O+:8])<-[1N@@:9]([C:10]([C:11]([P:12]([C:13]([C:14]([H:37])([H:38])[H:39])([C:15]([H:40])([H:41])[H:42])[H:36])[C:16]([C:17]([H:44])([H:45])[H:46])([C:18]([H:47])([H:48])[H:49])[H:43])([H:34])[H:35])([H:32])[H:33])([H:31])[C:19]([H:50])([H:51])[C:20]([H:52])([H:53])[2P:21]->1([C:22]([C:23]([H:55])([H:56])[H:57])([C:24]([H:58])([H:59])[H:60])[H:54])[C:25]([C:26]([H:62])([H:63])[H:64])([C:27]([H:65])([H:66])[H:67])[H:61])([H:28])([H:29])[H:30]", "dummies": []}
C     -4.6907    -0.4923    -1.6108
C     -3.3150    -0.3461    -1.1293
N     -2.1576    -0.2265    -0.7339
Mn     0.0000     0.0000     0.0000
H      0.4267     0.8584    -1.5711
C     -0.6097    -1.1118     1.9091
O     -0.9309    -1.6904     2.9169
C      0.6446    -1.9861    -0.9344
O      0.9873    -3.0328    -1.4231
N     -0.3879     1.9961     1.0783
C     -0.2531     3.0610     0.1769
C     -1.4080     3.1171    -0.8249
P     -1.4264     4.7006    -1.8355
C     -1.6320     6.1229    -0.6175
C     -1.8991     7.4256    -1.3723
C     -2.7818     5.8325     0.3552
C      0.2773     4.8200    -2.6375
C      1.3096     5.5670    -1.7802
C      0.1460     5.4821    -4.0098
C      0.4987     2.0744     2.1986
C      2.0277     2.0291     1.8887
P      2.4042     0.6062     0.8557
C      3.4191     1.2179    -0.5116
C      4.6217     2.0674    -0.0457
C      3.9019     0.0529    -1.3818
C      3.3302    -0.6243     1.8147
C      4.6820    -0.0823     2.3044
C      2.5095    -1.1060     3.0149
H     -4.7594    -1.3860    -2.2637
H     -4.9839     0.4092    -2.1849
H     -5.3753    -0.6147    -0.7500
H     -1.2460     1.9752     1.4059
H     -0.2231     4.0217     0.7328
H      0.6950     2.9396    -0.3862
H     -2.3776     3.0184    -0.3013
H     -1.3376     2.2667    -1.5219
H     -0.7095     6.2371    -0.0201
H     -2.7826     7.3186    -2.0381
H     -2.0834     8.2593    -0.6586
H     -1.0159     7.7026    -1.9871
H     -3.7160     5.6209    -0.2019
H     -2.5375     4.9629     0.9980
H     -2.9497     6.7013     1.0269
H      0.6417     3.7807    -2.7969
H      1.4233     5.0829    -0.7853
H      2.3016     5.5476    -2.2878
H      1.0161     6.6251    -1.6253
H     -0.5842     4.9200    -4.6328
H     -0.1919     6.5311    -3.9116
H      1.1265     5.4672    -4.5312
H      0.2590     1.2259     2.8752
H      0.2881     3.0127     2.7622
H      2.3184     2.9577     1.3572
H      2.5890     1.9688     2.8379
H      2.7667     1.8641    -1.1399
H      4.7583     2.9185    -0.7478
H      4.4961     2.5017     0.9618
H      5.5740     1.5002    -0.0653
H      4.4584     0.4428    -2.2633
H      3.0366    -0.5246    -1.7638
H      4.5715    -0.6303    -0.8187
H      3.5231    -1.5014     1.1572
H      4.6003     0.9184     2.7741
H      5.1250    -0.7658     3.0552
H      5.4092    -0.0604     1.4769
H      3.1362    -1.7094     3.7078
H      2.0715    -0.2641     3.5928
H      1.7192    -1.7933     2.6660
68
{"conf": 10, "E": 121.67, "rms": -1.0, "geom": "OH", "total_charge": 0, "CA_charge": 1, "smiles": "C[C:1]#[4N:2]->[Mn+:3]1(<-[3H-:4])(<-[5C-:5]#[O+:6])(<-[6C-:7]#[O+:8])<-[1N@H:9]([CH2:10][CH2:11][P:12]([CH:13]([CH3:14])[CH3:15])[CH:16]([CH3:17])[CH3:18])[CH2:19][CH2:20][2P:21]->1([CH:22]([CH3:23])[CH3:24])[CH:25]([CH3:26])[CH3:27]", "smiles3D": "C([C:1]#[4N:2]->[Mn+:3]1(<-[3H-:4])(<-[5C-:5]#[O+:6])(<-[6C-:7]#[O+:8])<-[1N@@:9]([C:10]([C:11]([P:12]([C:13]([C:14]([H:37])([H:38])[H:39])([C:15]([H:40])([H:41])[H:42])[H:36])[C:16]([C:17]([H:44])([H:45])[H:46])([C:18]([H:47])([H:48])[H:49])[H:43])([H:34])[H:35])([H:32])[H:33])([H:31])[C:19]([H:50])([H:51])[C:20]([H:52])([H:53])[2P:21]->1([C:22]([C:23]([H:55])([H:56])[H:57])([C:24]([H:58])([H:59])[H:60])[H:54])[C:25]([C:26]([H:62])([H:63])[H:64])([C:27]([H:65])([H:66])[H:67])[H:61])([H:28])([H:29])[H:30]", "smiles3Dx": "C([C:1]#[4N:2]->[Mn+:3]1(<-[3H-:4])(<-[5C-:5]#[O+:6])(<-[6C-:7]#[O+:8])<-[1N@@:9]([C:10]([C:11]([P:12]([C:13]([C:14]([H:37])([H:38])[H:39])([C:15]([H:40])([H:41])[H:42])[H:36])[C:16]([C:17]([H:44])([H:45])[H:46])([C:18]([H:47])([H:48])[H:49])[H:43])([H:34])[H:35])([H:32])[H:33])([H:31])[C:19]([H:50])([H:51])[C:20]([H:52])([H:53])[2P:21]->1([C:22]([C:23]([H:55])([H:56])[H:57])([C:24]([H:58])([H:59])[H:60])[H:54])[C:25]([C:26]([H:62])([H:63])[H:64])([C:27]([H:65])([H:66])[H:67])[H:61])([H:28])([H:29])[H:30]", "dummies": []}
C      2.4800     4.1546    -1.1905
C      1.7612     2.9476    -0.7789
N      1.1510     1.9262    -0.4676
Mn     0.0000     0.0000     0.0000
H      1.2024    -0.4615     1.3102
C     -1.4692     0.6362    -1.6363
O     -2.2435     0.9779    -2.4956
C      1.2862    -1.1186    -1.5286
O      1.9595    -1.7081    -2.3359
N     -1.4543     0.8782     1.6051
C     -0.7265     1.2461     2.7595
C      0.2219     2.4403     2.5826
P      2.0219     1.9524     2.8458
C      2.2640     1.3850     4.6337
C      2.3910    -0.1379     4.6800
C      1.1612     1.8686     5.5813
C      2.9597     3.5799     2.7036
C      4.4601     3.3051     2.5808
C      2.6777     4.5439     3.8584
C     -2.5280    -0.0456     1.9790
C     -2.9102    -1.1804     0.9917
P     -1.4443    -2.0920     0.5263
C     -0.8046    -2.9748     1.9717
C      0.2070    -4.0472     1.5407
C     -1.9045    -3.6098     2.8373
C     -1.8694    -3.2411    -0.8091
C     -1.9921    -2.4911    -2.1375
C     -3.1878    -3.9764    -0.5322
H      3.5326     3.9050    -1.4346
H      1.9815     4.5851    -2.0800
H      2.4649     4.9043    -0.3775
H     -1.8356     1.6279     1.2432
H     -1.4398     1.5081     3.5799
H     -0.1435     0.3595     3.0861
H     -0.0487     3.2282     3.3139
H      0.0891     2.8898     1.5818
H      3.2328     1.7937     4.9918
H      2.6114    -0.4773     5.7133
H      1.4603    -0.6355     4.3411
H      3.2236    -0.4693     4.0255
H      0.2032     1.3529     5.3670
H      1.4529     1.6428     6.6307
H      1.0157     2.9650     5.5006
H      2.6279     4.0752     1.7701
H      4.6479     2.6381     1.7110
H      4.8502     2.8193     3.5022
H      5.0123     4.2563     2.4097
H      3.0433     4.1404     4.8255
H      1.5941     4.7644     3.9336
H      3.1952     5.5086     3.6723
H     -3.4480     0.5619     2.1555
H     -2.2823    -0.5427     2.9491
H     -3.3621    -0.7320     0.0844
H     -3.6516    -1.8583     1.4629
H     -0.2688    -2.2276     2.6023
H     -0.3025    -4.9109     1.0542
H      0.9596    -3.6141     0.8423
H      0.7498    -4.4251     2.4356
H     -1.4368    -4.0134     3.7594
H     -2.4011    -4.4646     2.3504
H     -2.6536    -2.8678     3.1731
H     -1.0610    -3.9941    -0.9070
H     -1.0422    -1.9838    -2.3938
H     -2.8257    -1.7552    -2.0997
H     -2.2063    -3.2085    -2.9574
H     -3.1186    -4.6157     0.3592
H     -3.4203    -4.6577    -1.3772
H     -4.0395    -3.2748    -0.4239
68
{"conf": 11, "E": 108.84, "rms": -1.0, "geom": "OH", "total_charge": 0, "CA_charge": 1, "smiles": "C[C:1]#[4N:2]->[Mn+:3]1(<-[3H-:4])(<-[5C-:5]#[O+:6])(<-[6C-:7]#[O+:8])<-[1N@H:9]([CH2:10][CH2:11][P:12]([CH:13]([CH3:14])[CH3:15])[CH:16]([CH3:17])[CH3:18])[CH2:19][CH2:20][2P:21]->1([CH:22]([CH3:23])[CH3:24])[CH:25]([CH3:26])[CH3:27]", "smiles3D": "C([C:1]#[4N:2]->[Mn+:3]1(<-[3H-:4])(<-[5C-:5]#[O+:6])(<-[6C-:7]#[O+:8])<-[1N@@:9]([C:10]([C:11]([P:12]([C:13]([C:14]([H:37])([H:38])[H:39])([C:15]([H:40])([H:41])[H:42])[H:36])[C:16]([C:17]([H:44])([H:45])[H:46])([C:18]([H:47])([H:48])[H:49])[H:43])([H:34])[H:35])([H:32])[H:33])([H:31])[C:19]([H:50])([H:51])[C:20]([H:52])([H:53])[2P:21]->1([C:22]([C:23]([H:55])([H:56])[H:57])([C:24]([H:58])([H:59])[H:60])[H:54])[C:25]([C:26]([H:62])([H:63])[H:64])([C:27]([H:65])([H:66])[H:67])[H:61])([H:28])([H:29])[H:30]", "smiles3Dx": "C([C:1]#[4N:2]->[Mn+:3]1(<-[3H-:4])(<-[5C-:5]#[O+:6])(<-[6C-:7]#[O+:8])<-[1N@@:9]([C:10]([C:11]([P:12]([C:13]([C:14]([H:37])([H:38])[H:39])([C:15]([H:40])([H:41])[H:42])[H:36])[C:16]([C:17]([H:44])([H:45])[H:46])([C:18]([H:47])([H:48])[H:49])[H:43])([H:34])[H:35])([H:32])[H:33])([H:31])[C:19]([H:50])([H:51])[C:20]([H:52])([H:53])[2P:21]->1([C:22]([C:23]([H:55])([H:56])[H:57])([C:24]([H:58])([H:59])[H:60])[H:54])[C:25]([C:26]([H:62])([H:63])[H:64])([C:27]([H:65])([H:66])[H:67])[H:61])([H:28])([H:29])[H:30]", "dummies": []}
C      3.9461     0.1054    -3.0416
C      2.7714     0.0653    -2.1679
N      1.7930     0.0383    -1.4239
Mn     0.0000     0.0000     0.0000
H      0.3448    -1.7721     0.3181
C     -0.3469     2.2041    -0.4946
O     -0.5226     3.3641    -0.7699
C     -1.4458    -0.5950    -1.6683
O     -2.2057    -0.9108    -2.5476
N      1.2692     0.6223     1.8250
C      2.3827    -0.2304     1.9563
C      2.1038    -1.6233     2.5475
P      2.9448    -3.0098     1.5836
C      4.8149    -2.9213     1.8803
C      5.3195    -1.5096     2.1752
C      5.5224    -3.4710     0.6420
C      2.5032    -4.5182     2.6389
C      0.9840    -4.6886     2.7592
C      3.1200    -5.7874     2.0405
C      0.5016     0.9090     3.0262
C     -0.8054     0.0980     3.3217
P     -1.8408    -0.0171     1.8589
C     -2.8206    -1.5279     2.0165
C     -2.0452    -2.7237     1.4657
C     -3.2209    -1.7904     3.4772
C     -3.0450     1.3278     1.9133
C     -2.4054     2.6598     2.3258
C     -3.7148     1.4787     0.5398
H      3.7546    -0.5022    -3.9538
H      4.8204    -0.3129    -2.4976
H      4.1572     1.1583    -3.3308
H      1.6271     1.4291     1.5668
H      3.1481     0.2745     2.5900
H      2.8071    -0.3601     0.9376
H      2.4044    -1.6637     3.6193
H      1.0315    -1.8123     2.4753
H      5.0756    -3.5631     2.7552
H      6.4249    -1.5250     2.2995
H      4.8919    -1.1462     3.1357
H      5.0771    -0.8137     1.3434
H      6.6222    -3.5061     0.8065
H      5.1675    -4.4951     0.4105
H      5.3095    -2.8324    -0.2380
H      2.9148    -4.3678     3.6602
H      0.7350    -5.6357     3.2882
H      0.5143    -4.7122     1.7547
H      0.5410    -3.8676     3.3590
H      4.2248    -5.7610     2.1212
H      2.7758    -6.6880     2.5918
H      2.8317    -5.8884     0.9729
H      0.2205     1.9895     2.9907
H      1.1712     0.7879     3.9078
H     -1.3702     0.5937     4.1374
H     -0.5334    -0.9178     3.6566
H     -3.7502    -1.4061     1.4197
H     -2.6105    -3.6609     1.6425
H     -1.0626    -2.8085     1.9664
H     -1.9020    -2.6159     0.3721
H     -4.0231    -2.5571     3.5049
H     -3.6120    -0.8708     3.9627
H     -2.3722    -2.1732     4.0777
H     -3.8290     1.0718     2.6621
H     -3.1631     3.4711     2.2805
H     -1.5709     2.9458     1.6637
H     -2.0602     2.6309     3.3752
H     -4.4848     2.2755     0.5785
H     -2.9815     1.7344    -0.2516
H     -4.2339     0.5459     0.2516
68
{"conf": 12, "E": 124.3, "rms": -1.0, "geom": "OH", "total_charge": 0, "CA_charge": 1, "smiles": "C[C:1]#[4N:2]->[Mn+:3]1(<-[3H-:4])(<-[5C-:5]#[O+:6])(<-[6C-:7]#[O+:8])<-[1N@H:9]([CH2:10][CH2:11][P:12]([CH:13]([CH3:14])[CH3:15])[CH:16]([CH3:17])[CH3:18])[CH2:19][CH2:20][2P:21]->1([CH:22]([CH3:23])[CH3:24])[CH:25]([CH3:26])[CH3:27]", "smiles3D": "C([C:1]#[4N:2]->[Mn+:3]1(<-[3H-:4])(<-[5C-:5]#[O+:6])(<-[6C-:7]#[O+:8])<-[1N@@:9]([C:10]([C:11]([P:12]([C:13]([C:14]([H:37])([H:38])[H:39])([C:15]([H:40])([H:41])[H:42])[H:36])[C:16]([C:17]([H:44])([H:45])[H:46])([C:18]([H:47])([H:48])[H:49])[H:43])([H:34])[H:35])([H:32])[H:33])([H:31])[C:19]([H:50])([H:51])[C:20]([H:52])([H:53])[2P:21]->1([C:22]([C:23]([H:55])([H:56])[H:57])([C:24]([H:58])([H:59])[H:60])[H:54])[C:25]([C:26]([H:62])([H:63])[H:64])([C:27]([H:65])([H:66])[H:67])[H:61])([H:28])([H:29])[H:30]", "smiles3Dx": "C([C:1]#[4N:2]->[Mn+:3]1(<-[3H-:4])(<-[5C-:5]#[O+:6])(<-[6C-:7]#[O+:8])<-[1N@@:9]([C:10]([C:11]([P:12]([C:13]([C:14]([H:37])([H:38])[H:39])([C:15]([H:40])([H:41])[H:42])[H:36])[C:16]([C:17]([H:44])([H:45])[H:46])([C:18]([H:47])([H:48])[H:49])[H:43])([H:34])[H:35])([H:32])[H:33])([H:31])[C:19]([H:50])([H:51])[C:20]([H:52])([H:53])[2P:21]->1([C:22]([C:23]([H:55])([H:56])[H:57])([C:24]([H:58])([H:59])[H:60])[H:54])[C:25]([C:26]([H:62])([H:63])[H:64])([C:27]([H:65])([H:66])[H:67])[H:61])([H:28])([H:29])[H:30]", "dummies": []}
C      4.5178    -1.5788     1.3917
C      3.1889    -1.1165     0.9945
N      2.0764    -0.7261     0.6508
Mn     0.0000     0.0000     0.0000
H     -0.6229    -1.7260     0.0767
C      0.8148     2.1352    -0.0870
O      1.2552     3.2552    -0.1379
C      0.5341    -0.2903    -2.2049
O      0.8136    -0.4431    -3.3694
N     -0.7170     0.3885     2.1701
C     -0.6928    -0.8729     2.7862
C     -0.7438    -0.8307     4.3256
P     -1.5094    -2.3537     5.1322
C     -3.3612    -1.9934     5.1628
C     -4.0095    -2.7462     6.3253
C     -4.0817    -2.2988     3.8426
C     -1.1365    -3.8559     4.0542
C     -1.8101    -5.1133     4.6130
C      0.3753    -4.0900     3.9975
C     -2.0137     1.0549     2.2634
C     -2.4862     1.8685     1.0333
P     -2.4225     0.8383    -0.4290
C     -3.6790    -0.4416    -0.2068
C     -3.7386    -1.3576    -1.4293
C     -5.0682     0.1497     0.0691
C     -2.8367     1.8561    -1.8694
C     -2.1551     3.2264    -1.7971
C     -2.4380     1.1387    -3.1795
H      5.0581    -0.7573     1.9030
H      5.0868    -1.8803     0.4862
H      4.4186    -2.4482     2.0744
H     -0.0765     0.9209     2.5550
H      0.2476    -1.3689     2.4803
H     -1.5303    -1.4835     2.4013
H     -1.2935     0.0625     4.6698
H      0.2895    -0.7259     4.7111
H     -3.4785    -0.9071     5.3674
H     -3.9729    -3.8430     6.1638
H     -5.0722    -2.4399     6.4305
H     -3.4904    -2.5048     7.2766
H     -3.6644    -1.7088     3.0122
H     -5.1526    -2.0123     3.9255
H     -4.0220    -3.3727     3.5724
H     -1.5080    -3.6867     3.0228
H     -1.4783    -6.0068     4.0392
H     -1.5348    -5.2609     5.6809
H     -2.9133    -5.0543     4.5177
H      0.9206    -3.1888     3.6576
H      0.5980    -4.9060     3.2776
H      0.7681    -4.3678     5.0022
H     -1.9712     1.7592     3.1214
H     -2.8131     0.3200     2.4926
H     -1.8053     2.7256     0.8976
H     -3.5129     2.2470     1.2003
H     -3.3835    -1.0577     0.6665
H     -4.1709    -0.8282    -2.3015
H     -4.3705    -2.2426    -1.2024
H     -2.7342    -1.7421    -1.6905
H     -5.4018     0.8426    -0.7370
H     -5.8114    -0.6753     0.1500
H     -5.0874     0.6716     1.0439
H     -3.9308     2.0245    -1.8794
H     -2.3820     3.8051    -2.7206
H     -2.5500     3.8270    -0.9555
H     -1.0595     3.1229    -1.6966
H     -1.9756     0.1441    -3.0140
H     -1.7270     1.7340    -3.8008
H     -3.3485     0.9699    -3.8003
68
{"conf": 13, "E": 117.4, "rms": -1.0, "geom": "OH", "total_charge": 0, "CA_charge": 1, "smiles": "C[C:1]#[4N:2]->[Mn+:3]1(<-[3H-:4])(<-[5C-:5]#[O+:6])(<-[6C-:7]#[O+:8])<-[1N@H:9]([CH2:10][CH2:11][P:12]([CH:13]([CH3:14])[CH3:15])[CH:16]([CH3:17])[CH3:18])[CH2:19][CH2:20][2P:21]->1([CH:22]([CH3:23])[CH3:24])[CH:25]([CH3:26])[CH3:27]", "smiles3D": "C([C:1]#[4N:2]->[Mn+:3]1(<-[3H-:4])(<-[5C-:5]#[O+:6])(<-[6C-:7]#[O+:8])<-[1N@@:9]([C:10]([C:11]([P:12]([C:13]([C:14]([H:37])([H:38])[H:39])([C:15]([H:40])([H:41])[H:42])[H:36])[C:16]([C:17]([H:44])([H:45])[H:46])([C:18]([H:47])([H:48])[H:49])[H:43])([H:34])[H:35])([H:32])[H:33])([H:31])[C:19]([H:50])([H:51])[C:20]([H:52])([H:53])[2P:21]->1([C:22]([C:23]([H:55])([H:56])[H:57])([C:24]([H:58])([H:59])[H:60])[H:54])[C:25]([C:26]([H:62])([H:63])[H:64])([C:27]([H:65])([H:66])[H:67])[H:61])([H:28])([H:29])[H:30]", "smiles3Dx": "C([C:1]#[4N:2]->[Mn+:3]1(<-[3H-:4])(<-[5C-:5]#[O+:6])(<-[6C-:7]#[O+:8])<-[1N@@:9]([C:10]([C:11]([P:12]([C:13]([C:14]([H:37])([H:38])[H:39])([C:15]([H:40])([H:41])[H:42])[H:36])[C:16]([C:17]([H:44])([H:45])[H:46])([C:18]([H:47])([H:48])[H:49])[H:43])([H:34])[H:35])([H:32])[H:33])([H:31])[C:19]([H:50])([H:51])[C:20]([H:52])([H:53])[2P:21]->1([C:22]([C:23]([H:55])([H:56])[H:57])([C:24]([H:58])([H:59])[H:60])[H:54])[C:25]([C:26]([H:62])([H:63])[H:64])([C:27]([H:65])([H:66])[H:67])[H:61])([H:28])([H:29])[H:30]", "dummies": []}
C     -3.9571    -1.4592     2.6464
C     -2.7987    -1.0446     1.8569
N     -1.8222    -0.6849     1.2052
Mn     0.0000     0.0000     0.0000
H      0.8930     0.2239     1.5929
C     -1.2158    -0.2638    -1.9219
O     -1.8554    -0.3990    -2.9358
C     -0.6815     2.1846     0.0911
O     -1.0453     3.3343     0.1414
N      0.9642    -2.0791    -0.2204
C      0.2897    -2.9686     0.6306
C      0.7964    -4.4278     0.6084
P      1.0100    -5.0605    -1.1480
C      2.7669    -5.7236    -1.2905
C      3.0167    -6.2490    -2.7057
C      3.1259    -6.7795    -0.2326
C     -0.2668    -6.4027    -1.4836
C     -0.2186    -7.5592    -0.4800
C     -1.6608    -5.7731    -1.5106
C      2.3578    -1.9012     0.0401
C      3.1164    -1.0388    -1.0146
P      2.2252     0.4917    -1.3121
C      3.2595     1.8158    -0.6544
C      2.6982     3.1886    -1.0514
C      3.3343     1.7202     0.8747
C      2.1467     0.6819    -3.1082
C      1.5499    -0.5736    -3.7770
C      3.5441     0.9437    -3.7022
H     -3.7613    -1.2707     3.7207
H     -4.1482    -2.5402     2.4862
H     -4.8466    -0.8757     2.3281
H      0.8498    -2.3387    -1.0879
H      0.3559    -2.5813     1.6738
H     -0.7842    -2.9717     0.3312
H      1.7566    -4.4958     1.1595
H      0.0661    -5.0555     1.1550
H      3.4418    -4.8506    -1.1371
H      2.7986    -5.4541    -3.4535
H      4.0820    -6.5491    -2.8164
H      2.3712    -7.1301    -2.9157
H      2.5782    -6.6096     0.7170
H      2.9150    -7.8082    -0.5944
H      4.2160    -6.7253    -0.0162
H     -0.0593    -6.8113    -2.4952
H     -1.0412    -8.2763    -0.6955
H      0.7260    -8.1219    -0.5807
H     -0.3312    -7.2039     0.5636
H     -1.6904    -4.9465    -2.2533
H     -2.4170    -6.5311    -1.8079
H     -1.9271    -5.3689    -0.5113
H      2.8622    -2.8884     0.0825
H      2.4699    -1.4164     1.0338
H      3.2056    -1.6160    -1.9543
H      4.1350    -0.8121    -0.6405
H      4.2873     1.7111    -1.0682
H      1.6394     3.2974    -0.7339
H      3.2916     3.9990    -0.5762
H      2.7468     3.3492    -2.1492
H      2.3475     1.9370     1.3329
H      4.0645     2.4686     1.2620
H      3.6852     0.7162     1.1963
H      1.4933     1.5500    -3.3385
H      1.0111    -0.2826    -4.7061
H      0.8409    -1.1081    -3.1234
H      2.3357    -1.3046    -4.0646
H      3.9498     1.9200    -3.3848
H      3.4819     0.9722    -4.8126
H      4.2629     0.1487    -3.4134
68
{"conf": 14, "E": 338.84, "rms": -1.0, "geom": "OH", "total_charge": 0, "CA_charge": 1, "smiles": "C[C:1]#[4N:2]->[Mn+:3]1(<-[3H-:4])(<-[5C-:5]#[O+:6])(<-[6C-:7]#[O+:8])<-[1N@H:9]([CH2:10][CH2:11][P:12]([CH:13]([CH3:14])[CH3:15])[CH:16]([CH3:17])[CH3:18])[CH2:19][CH2:20][2P:21]->1([CH:22]([CH3:23])[CH3:24])[CH:25]([CH3:26])[CH3:27]", "smiles3D": "C([C:1]#[4N:2]->[Mn+:3]1(<-[3H-:4])(<-[5C-:5]#[O+:6])(<-[6C-:7]#[O+:8])<-[1N@@:9]([C:10]([C:11]([P:12]([C:13]([C:14]([H:37])([H:38])[H:39])([C:15]([H:40])([H:41])[H:42])[H:36])[C:16]([C:17]([H:44])([H:45])[H:46])([C:18]([H:47])([H:48])[H:49])[H:43])([H:34])[H:35])([H:32])[H:33])([H:31])[C:19]([H:50])([H:51])[C:20]([H:52])([H:53])[2P:21]->1([C:22]([C:23]([H:55])([H:56])[H:57])([C:24]([H:58])([H:59])[H:60])[H:54])[C:25]([C:26]([H:62])([H:63])[H:64])([C:27]([H:65])([H:66])[H:67])[H:61])([H:28])([H:29])[H:30]", "smiles3Dx": "C([C:1]#[4N:2]->[Mn+:3]1(<-[3H-:4])(<-[5C-:5]#[O+:6])(<-[6C-:7]#[O+:8])<-[1N@@:9]([C:10]([C:11]([P:12]([C:13]([C:14]([H:37])([H:38])[H:39])([C:15]([H:40])([H:41])[H:42])[H:36])[C:16]([C:17]([H:44])([H:45])[H:46])([C:18]([H:47])([H:48])[H:49])[H:43])([H:34])[H:35])([H:32])[H:33])([H:31])[C:19]([H:50])([H:51])[C:20]([H:52])([H:53])[2P:21]->1([C:22]([C:23]([H:55])([H:56])[H:57])([C:24]([H:58])([H:59])[H:60])[H:54])[C:25]([C:26]([H:62])([H:63])[H:64])([C:27]([H:65])([H:66])[H:67])[H:61])([H:28])([H:29])[H:30]", "dummies": []}
C      0.2139    -2.4267     4.3283
C      0.0797    -1.7655     3.0321
N     -0.0160    -1.2046     1.9415
Mn     0.0000     0.0000     0.0000
H     -1.6135     0.7673    -0.4196
C      2.0479    -0.8884     0.5183
O      3.1309    -1.3421     0.7874
C     -0.3407     1.3182     1.8432
O     -0.5245     2.0094     2.8156
N      0.4277    -1.1716    -1.9723
C     -0.0884    -0.4130    -3.0406
C      0.8563     0.7323    -3.4612
P      0.5290     1.4120    -5.1923
C     -1.1242     2.3306    -5.1988
C     -1.2135     3.2903    -4.0094
C     -2.3357     1.3949    -5.2318
C      0.3937    -0.0364    -6.3835
C      1.6381    -0.9239    -6.2955
C      0.2217     0.4807    -7.8140
C     -0.0081    -2.5087    -1.9478
C     -1.5077    -2.6684    -1.7131
P     -1.9055    -1.9256    -0.1416
C     -3.5507    -1.2281    -0.4196
C     -4.5845    -2.3184    -0.7552
C     -4.0187    -0.4106     0.7940
C     -2.0989    -3.3696     0.9454
C     -2.6211    -2.9825     2.3435
C     -0.8006    -4.1923     1.0280
H      0.4862    -3.4900     4.1620
H     -0.7501    -2.3763     4.8701
H      1.0039    -1.9228     4.9258
H      1.3350    -1.2093    -2.0593
H     -1.0444     0.0274    -2.7053
H     -0.2843    -1.0643    -3.9201
H      0.7911     1.5593    -2.7249
H      1.9089     0.3782    -3.4396
H     -1.1560     2.9464    -6.1224
H     -1.2799     2.7284    -3.0549
H     -0.3168     3.9406    -3.9785
H     -2.1074     3.9468    -4.1027
H     -2.3414     0.6965    -4.3790
H     -2.3535     0.8108    -6.1692
H     -3.2732     1.9875    -5.1937
H     -0.4961    -0.6410    -6.1186
H      2.5320    -0.3848    -6.6866
H      1.8411    -1.2279    -5.2438
H      1.4892    -1.8526    -6.8885
H      1.1088     1.0689    -8.1220
H     -0.6627     1.1386    -7.8830
H      0.0885    -0.3680    -8.5104
H      0.2529    -3.0062    -2.9090
H      0.5435    -3.0336    -1.1389
H     -2.0668    -2.1600    -2.5248
H     -1.7753    -3.7435    -1.7129
H     -3.4843    -0.5401    -1.2949
H     -4.8020    -2.9609     0.1191
H     -4.2450    -2.9507    -1.5964
H     -5.5382    -1.8396    -1.0675
H     -4.4077    -1.0550     1.6070
H     -4.8456     0.2573     0.4793
H     -3.2002     0.2220     1.1930
H     -2.8582    -4.0380     0.4884
H     -3.7244    -3.1270     2.3818
H     -2.2060    -3.6328     3.1414
H     -2.4217    -1.9265     2.6044
H     -0.9261    -5.0216     1.7567
H      0.0922    -3.6119     1.3031
H     -0.5912    -4.6815     0.0477
68
{"conf": 15, "E": 106.42, "rms": -1.0, "geom": "OH", "total_charge": 0, "CA_charge": 1, "smiles": "C[C:1]#[4N:2]->[Mn+:3]1(<-[3H-:4])(<-[5C-:5]#[O+:6])(<-[6C-:7]#[O+:8])<-[1N@H:9]([CH2:10][CH2:11][P:12]([CH:13]([CH3:14])[CH3:15])[CH:16]([CH3:17])[CH3:18])[CH2:19][CH2:20][2P:21]->1([CH:22]([CH3:23])[CH3:24])[CH:25]([CH3:26])[CH3:27]", "smiles3D": "C([C:1]#[4N:2]->[Mn+:3]1(<-[3H-:4])(<-[5C-:5]#[O+:6])(<-[6C-:7]#[O+:8])<-[1N@@:9]([C:10]([C:11]([P:12]([C:13]([C:14]([H:37])([H:38])[H:39])([C:15]([H:40])([H:41])[H:42])[H:36])[C:16]([C:17]([H:44])([H:45])[H:46])([C:18]([H:47])([H:48])[H:49])[H:43])([H:34])[H:35])([H:32])[H:33])([H:31])[C:19]([H:50])([H:51])[C:20]([H:52])([H:53])[2P:21]->1([C:22]([C:23]([H:55])([H:56])[H:57])([C:24]([H:58])([H:59])[H:60])[H:54])[C:25]([C:26]([H:62])([H:63])[H:64])([C:27]([H:65])([H:66])[H:67])[H:61])([H:28])([H:29])[H:30]", "smiles3Dx": "C([C:1]#[4N:2]->[Mn+:3]1(<-[3H-:4])(<-[5C-:5]#[O+:6])(<-[6C-:7]#[O+:8])<-[1N@@:9]([C:10]([C:11]([P:12]([C:13]([C:14]([H:37])([H:38])[H:39])([C:15]([H:40])([H:41])[H:42])[H:36])[C:16]([C:17]([H:44])([H:45])[H:46])([C:18]([H:47])([H:48])[H:49])[H:43])([H:34])[H:35])([H:32])[H:33])([H:31])[C:19]([H:50])([H:51])[C:20]([H:52])([H:53])[2P:21]->1([C:22]([C:23]([H:55])([H:56])[H:57])([C:24]([H:58])([H:59])[H:60])[H:54])[C:25]([C:26]([H:62])([H:63])[H:64])([C:27]([H:65])([H:66])[H:67])[H:61])([H:28])([H:29])[H:30]", "dummies": []}
C      2.2376    -2.3110    -3.8075
C      1.5869    -1.6221    -2.6907
N      1.0398    -1.0493    -1.7515
Mn     0.0000     0.0000     0.0000
H      0.0358    -1.5799     0.9310
C     -0.0523     1.9085    -1.2644
O     -0.0571     2.9152    -1.9364
C     -2.0722    -0.5568    -0.7861
O     -3.1600    -0.8651    -1.2029
N      1.9808     0.7414     0.9435
C      2.6431    -0.3029     1.6376
C      3.9353    -0.7947     0.9480
P      5.2266     0.5809     0.9718
C      5.1977     1.1265    -0.8378
C      6.0209     0.2191    -1.7608
C      5.6248     2.5900    -0.9416
C      6.8731    -0.3142     1.2414
C      8.0108     0.7186     1.2955
C      6.8605    -1.1148     2.5524
C      1.7249     1.9160     1.7179
C      0.6389     1.7927     2.8309
P     -0.9175     1.2352     2.1176
C     -1.6703     0.2206     3.4104
C     -3.1525    -0.0375     3.1191
C     -0.9489    -1.1260     3.5415
C     -1.9931     2.6805     1.8837
C     -1.2097     3.9702     1.5761
C     -2.9878     2.4129     0.7444
H      1.5037    -2.9841    -4.3125
H      3.0949    -2.9106    -3.4320
H      2.6061    -1.5633    -4.5407
H      2.4887     0.9994     0.2419
H      2.9062     0.0088     2.6753
H      1.9550    -1.1568     1.7166
H      3.7044    -1.1038    -0.0917
H      4.2923    -1.6892     1.5031
H      4.1467     1.0697    -1.1871
H      5.7287    -0.8482    -1.6157
H      5.8146     0.4881    -2.8191
H      7.1060     0.3371    -1.5764
H      6.6750     2.7236    -0.6033
H      5.5419     2.9243    -1.9894
H      4.9598     3.2167    -0.3158
H      7.0750    -1.0339     0.4111
H      8.9847     0.2172     1.4990
H      8.1142     1.2393     0.3153
H      7.8135     1.4781     2.0884
H      6.2424    -2.0230     2.4495
H      6.4726    -0.4894     3.3861
H      7.8917    -1.4558     2.8137
H      1.4143     2.7160     1.0122
H      2.6733     2.2471     2.1989
H      0.5048     2.7639     3.3326
H      0.9799     1.0641     3.5912
H     -1.5823     0.7679     4.3746
H     -3.2832    -0.5255     2.1310
H     -3.5779    -0.7027     3.8976
H     -3.7483     0.8991     3.1526
H     -1.2228    -1.5945     4.5105
H     -1.2560    -1.8208     2.7325
H      0.1532    -1.0185     3.5216
H     -2.5639     2.8457     2.8195
H     -0.6681     4.3404     2.4679
H     -1.9277     4.7775     1.3020
H     -0.5192     3.8319     0.7204
H     -2.4690     2.4200    -0.2438
H     -3.7629     3.2034     0.7365
H     -3.4974     1.4363     0.8566
68
{"conf": 16, "E": 112.52, "rms": -1.0, "geom": "OH", "total_charge": 0, "CA_charge": 1, "smiles": "C[C:1]#[4N:2]->[Mn+:3]1(<-[3H-:4])(<-[5C-:5]#[O+:6])(<-[6C-:7]#[O+:8])<-[1N@H:9]([CH2:10][CH2:11][P:12]([CH:13]([CH3:14])[CH3:15])[CH:16]([CH3:17])[CH3:18])[CH2:19][CH2:20][2P:21]->1([CH:22]([CH3:23])[CH3:24])[CH:25]([CH3:26])[CH3:27]", "smiles3D": "C([C:1]#[4N:2]->[Mn+:3]1(<-[3H-:4])(<-[5C-:5]#[O+:6])(<-[6C-:7]#[O+:8])<-[1N@@:9]([C:10]([C:11]([P:12]([C:13]([C:14]([H:37])([H:38])[H:39])([C:15]([H:40])([H:41])[H:42])[H:36])[C:16]([C:17]([H:44])([H:45])[H:46])([C:18]([H:47])([H:48])[H:49])[H:43])([H:34])[H:35])([H:32])[H:33])([H:31])[C:19]([H:50])([H:51])[C:20]([H:52])([H:53])[2P:21]->1([C:22]([C:23]([H:55])([H:56])[H:57])([C:24]([H:58])([H:59])[H:60])[H:54])[C:25]([C:26]([H:62])([H:63])[H:64])([C:27]([H:65])([H:66])[H:67])[H:61])([H:28])([H:29])[H:30]", "smiles3Dx": "C([C:1]#[4N:2]->[Mn+:3]1(<-[3H-:4])(<-[5C-:5]#[O+:6])(<-[6C-:7]#[O+:8])<-[1N@@:9]([C:10]([C:11]([P:12]([C:13]([C:14]([H:37])([H:38])[H:39])([C:15]([H:40])([H:41])[H:42])[H:36])[C:16]([C:17]([H:44])([H:45])[H:46])([C:18]([H:47])([H:48])[H:49])[H:43])([H:34])[H:35])([H:32])[H:33])([H:31])[C:19]([H:50])([H:51])[C:20]([H:52])([H:53])[2P:21]->1([C:22]([C:23]([H:55])([H:56])[H:57])([C:24]([H:58])([H:59])[H:60])[H:54])[C:25]([C:26]([H:62])([H:63])[H:64])([C:27]([H:65])([H:66])[H:67])[H:61])([H:28])([H:29])[H:30]", "dummies": []}
C      3.1752    -3.8004     0.5001
C      2.2312    -2.6931     0.3514
N      1.4441    -1.7593     0.2307
Mn     0.0000     0.0000     0.0000
H     -0.2652     0.0173     1.8199
C      0.3310    -0.1056    -2.2650
O      0.5057    -0.1623    -3.4577
C     -1.8006    -1.3915    -0.2330
O     -2.7548    -2.1179    -0.3609
N      1.5706     1.6670     0.2657
C      2.7284     1.1374     0.8780
C      3.8476     0.8215    -0.1318
P      4.6221     2.4298    -0.7497
C      6.4778     2.0908    -0.8565
C      7.0806     2.0167     0.5478
C      6.8087     0.8285    -1.6630
C      4.1285     2.7632    -2.5412
C      3.5674     1.5321    -3.2522
C      3.1294     3.9212    -2.5947
C      0.9473     2.7004     1.0282
C     -0.2423     3.4118     0.3218
P     -1.4082     2.1888    -0.2977
C     -1.7391     2.5942    -2.0312
C     -1.8505     4.1133    -2.2757
C     -2.9984     1.8675    -2.5244
C     -2.9379     2.2744     0.6697
C     -3.6021     3.6528     0.6031
C     -2.6529     1.9142     2.1320
H      3.3322    -4.2967    -0.4822
H      2.7764    -4.5379     1.2264
H      4.1461    -3.4039     0.8754
H      1.7642     1.9967    -0.5645
H      3.1391     1.8304     1.6561
H      2.4442     0.2038     1.3911
H      4.6191     0.2301     0.4073
H      3.4547     0.1911    -0.9520
H      6.9484     2.9592    -1.3699
H      6.6841     1.1414     1.1063
H      6.8394     2.9474     1.1106
H      8.1904     1.9308     0.4802
H      7.9113     0.6421    -1.6405
H      6.2883    -0.0629    -1.2472
H      6.5122     0.9729    -2.7290
H      5.0432     3.0855    -3.0861
H      2.6004     1.2452    -2.8028
H      3.4035     1.7600    -4.3266
H      4.2700     0.6760    -3.1897
H      2.1640     3.6387    -2.1138
H      2.9409     4.2045    -3.6541
H      3.5542     4.8065    -2.0630
H      1.7051     3.4822     1.2753
H      0.5801     2.2646     1.9843
H      0.1567     4.0121    -0.5231
H     -0.7447     4.0883     1.0445
H     -0.8838     2.2255    -2.6318
H     -2.2788     4.6710    -1.4257
H     -2.4677     4.3215    -3.1777
H     -0.8447     4.5408    -2.4806
H     -2.9346     0.7812    -2.3050
H     -3.0792     1.9877    -3.6259
H     -3.9232     2.2737    -2.0738
H     -3.6564     1.5351     0.2607
H     -2.9194     4.4856     0.8452
H     -4.0553     3.8328    -0.3834
H     -4.4439     3.6999     1.3272
H     -3.5903     1.9853     2.7322
H     -1.8945     2.6047     2.5799
H     -2.3002     0.8652     2.1972
68
{"conf": 17, "E": 117.39, "rms": -1.0, "geom": "OH", "total_charge": 0, "CA_charge": 1, "smiles": "C[C:1]#[4N:2]->[Mn+:3]1(<-[3H-:4])(<-[5C-:5]#[O+:6])(<-[6C-:7]#[O+:8])<-[1N@H:9]([CH2:10][CH2:11][P:12]([CH:13]([CH3:14])[CH3:15])[CH:16]([CH3:17])[CH3:18])[CH2:19][CH2:20][2P:21]->1([CH:22]([CH3:23])[CH3:24])[CH:25]([CH3:26])[CH3:27]", "smiles3D": "C([C:1]#[4N:2]->[Mn+:3]1(<-[3H-:4])(<-[5C-:5]#[O+:6])(<-[6C-:7]#[O+:8])<-[1N@@:9]([C:10]([C:11]([P:12]([C:13]([C:14]([H:37])([H:38])[H:39])([C:15]([H:40])([H:41])[H:42])[H:36])[C:16]([C:17]([H:44])([H:45])[H:46])([C:18]([H:47])([H:48])[H:49])[H:43])([H:34])[H:35])([H:32])[H:33])([H:31])[C:19]([H:50])([H:51])[C:20]([H:52])([H:53])[2P:21]->1([C:22]([C:23]([H:55])([H:56])[H:57])([C:24]([H:58])([H:59])[H:60])[H:54])[C:25]([C:26]([H:62])([H:63])[H:64])([C:27]([H:65])([H:66])[H:67])[H:61])([H:28])([H:29])[H:30]", "smiles3Dx": "C([C:1]#[4N:2]->[Mn+:3]1(<-[3H-:4])(<-[5C-:5]#[O+:6])(<-[6C-:7]#[O+:8])<-[1N@@:9]([C:10]([C:11]([P:12]([C:13]([C:14]([H:37])([H:38])[H:39])([C:15]([H:40])([H:41])[H:42])[H:36])[C:16]([C:17]([H:44])([H:45])[H:46])([C:18]([H:47])([H:48])[H:49])[H:43])([H:34])[H:35])([H:32])[H:33])([H:31])[C:19]([H:50])([H:51])[C:20]([H:52])([H:53])[2P:21]->1([C:22]([C:23]([H:55])([H:56])[H:57])([C:24]([H:58])([H:59])[H:60])[H:54])[C:25]([C:26]([H:62])([H:63])[H:64])([C:27]([H:65])([H:66])[H:67])[H:61])([H:28])([H:29])[H:30]", "dummies": []}
C      2.8642     2.2391    -3.4026
C      2.0036     1.5889    -2.4206
N      1.2933     1.0398    -1.5783
Mn     0.0000     0.0000     0.0000
H      1.5102    -0.1082     1.0352
C     -1.7924     0.2677    -1.4006
O     -2.7376     0.4228    -2.1357
C      0.4400    -2.0640    -0.8919
O      0.6655    -3.1491    -1.3646
N     -0.6632     1.9141     1.1023
C      0.1128     3.0137     0.7002
C     -0.5652     4.3728     1.0031
P      0.5701     5.8599     0.8073
C      1.5241     5.6440    -0.7961
C      2.5324     6.7794    -0.9543
C      0.5589     5.6320    -1.9860
C      1.7771     5.9592     2.2483
C      1.0160     6.0005     3.5764
C      2.8322     4.8412     2.2660
C     -0.6042     1.6169     2.5017
C     -1.6343     0.5362     2.9627
P     -1.3785    -0.9877     2.0365
C     -0.5007    -2.0913     3.1682
C      0.9352    -1.6206     3.4167
C     -0.4750    -3.5288     2.6223
C     -3.0130    -1.7420     1.7954
C     -3.9530    -1.4592     2.9888
C     -3.6569    -1.2398     0.5007
H      3.9239     2.0677    -3.1309
H      2.6461     3.3253    -3.4108
H      2.6778     1.8283    -4.4148
H     -1.5381     2.0652     0.8590
H      0.2600     2.9436    -0.3936
H      1.1112     2.9690     1.1767
H     -0.9855     4.4004     2.0264
H     -1.4220     4.4866     0.3002
H      2.0640     4.6809    -0.7874
H      3.0821     6.6801    -1.9165
H      3.2761     6.7579    -0.1358
H      2.0179     7.7551    -0.9237
H     -0.0671     6.5362    -1.9916
H     -0.1181     4.7574    -1.9335
H      1.1089     5.5728    -2.9490
H      2.3164     6.9237     2.1353
H      1.7257     6.1229     4.4169
H      0.4583     5.0617     3.7489
H      0.3121     6.8581     3.5792
H      2.4108     3.8978     2.6674
H      3.2561     4.6628     1.2541
H      3.6684     5.1475     2.9366
H      0.4185     1.2583     2.7336
H     -0.7798     2.5341     3.0998
H     -1.5131     0.3412     4.0517
H     -2.6538     0.9247     2.7767
H     -1.0356    -2.0896     4.1403
H      0.9466    -0.5816     3.7841
H      1.5527    -1.7303     2.5020
H      1.3995    -2.2434     4.2091
H      0.3245    -4.1322     3.1048
H     -0.2907    -3.5463     1.5236
H     -1.4283    -4.0475     2.8464
H     -2.8919    -2.8451     1.7129
H     -4.7834    -2.1959     2.9802
H     -3.4301    -1.5886     3.9538
H     -4.3928    -0.4387     2.9406
H     -3.6935    -0.1261     0.4714
H     -4.6954    -1.6243     0.4260
H     -3.1067    -1.6648    -0.3634
68
{"conf": 18, "E": 118.38, "rms": -1.0, "geom": "OH", "total_charge": 0, "CA_charge": 1, "smiles": "C[C:1]#[4N:2]->[Mn+:3]1(<-[3H-:4])(<-[5C-:5]#[O+:6])(<-[6C-:7]#[O+:8])<-[1N@H:9]([CH2:10][CH2:11][P:12]([CH:13]([CH3:14])[CH3:15])[CH:16]([CH3:17])[CH3:18])[CH2:19][CH2:20][2P:21]->1([CH:22]([CH3:23])[CH3:24])[CH:25]([CH3:26])[CH3:27]", "smiles3D": "C([C:1]#[4N:2]->[Mn+:3]1(<-[3H-:4])(<-[5C-:5]#[O+:6])(<-[6C-:7]#[O+:8])<-[1N@@:9]([C:10]([C:11]([P:12]([C:13]([C:14]([H:37])([H:38])[H:39])([C:15]([H:40])([H:41])[H:42])[H:36])[C:16]([C:17]([H:44])([H:45])[H:46])([C:18]([H:47])([H:48])[H:49])[H:43])([H:34])[H:35])([H:32])[H:33])([H:31])[C:19]([H:50])([H:51])[C:20]([H:52])([H:53])[2P:21]->1([C:22]([C:23]([H:55])([H:56])[H:57])([C:24]([H:58])([H:59])[H:60])[H:54])[C:25]([C:26]([H:62])([H:63])[H:64])([C:27]([H:65])([H:66])[H:67])[H:61])([H:28])([H:29])[H:30]", "smiles3Dx": "C([C:1]#[4N:2]->[Mn+:3]1(<-[3H-:4])(<-[5C-:5]#[O+:6])(<-[6C-:7]#[O+:8])<-[1N@@:9]([C:10]([C:11]([P:12]([C:13]([C:14]([H:37])([H:38])[H:39])([C:15]([H:40])([H:41])[H:42])[H:36])[C:16]([C:17]([H:44])([H:45])[H:46])([C:18]([H:47])([H:48])[H:49])[H:43])([H:34])[H:35])([H:32])[H:33])([H:31])[C:19]([H:50])([H:51])[C:20]([H:52])([H:53])[2P:21]->1([C:22]([C:23]([H:55])([H:56])[H:57])([C:24]([H:58])([H:59])[H:60])[H:54])[C:25]([C:26]([H:62])([H:63])[H:64])([C:27]([H:65])([H:66])[H:67])[H:61])([H:28])([H:29])[H:30]", "dummies": []}
C      3.2930     2.2636    -2.9690
C      2.3201     1.5996    -2.1029
N      1.5041     1.0403    -1.3763
Mn     0.0000     0.0000     0.0000
H      0.8146     0.7457     1.4587
C     -0.9953    -0.9731    -1.8149
O     -1.5145    -1.4777    -2.7785
C      1.3423    -1.8421     0.2097
O      2.0502    -2.8111     0.3186
N     -1.5977     1.6786    -0.0851
C     -1.0553     2.9452    -0.4080
C      0.0721     3.4734     0.5003
P     -0.4929     4.0947     2.1848
C      1.1391     4.2652     3.1320
C      2.2967     4.7873     2.2672
C      1.5079     2.9270     3.7692
C     -0.9700     5.9079     1.9393
C     -1.5895     6.4422     3.2365
C     -1.9559     6.0970     0.7824
C     -2.5890     1.6464     0.9895
C     -2.3517     0.6797     2.1882
P     -1.8127    -0.9213     1.5980
C     -3.1938    -1.7283     0.7559
C     -2.9054    -3.2230     0.5743
C     -4.5333    -1.5277     1.4814
C     -1.2263    -1.9064     2.9961
C     -2.3144    -2.0987     4.0661
C      0.0046    -1.2481     3.6285
H      4.1305     2.6571    -2.3541
H      2.8018     3.1016    -3.5039
H      3.6873     1.5326    -3.7069
H     -2.0735     1.4478    -0.8369
H     -0.6359     2.8755    -1.4412
H     -1.8734     3.6921    -0.4406
H      0.8361     2.6909     0.6271
H      0.5673     4.3174    -0.0237
H      0.9756     4.9917     3.9575
H      3.1735     5.0074     2.9147
H      2.0193     5.7268     1.7488
H      2.6051     4.0365     1.5122
H      1.7139     2.1692     2.9923
H      2.4157     3.0429     4.3998
H      0.6761     2.5697     4.4162
H     -0.0675     6.5132     1.7155
H     -0.8631     6.3798     4.0744
H     -2.4983     5.8605     3.5045
H     -1.8718     7.5135     3.1152
H     -2.8330     5.4237     0.9030
H     -1.4470     5.8998    -0.1796
H     -2.3124     7.1473     0.7527
H     -2.7146     2.6667     1.4096
H     -3.5738     1.3701     0.5464
H     -1.5618     1.1103     2.8348
H     -3.2818     0.5789     2.7826
H     -3.2860    -1.2741    -0.2533
H     -2.9586    -3.7722     1.5405
H     -3.6637    -3.6646    -0.1117
H     -1.9067    -3.3680     0.1096
H     -4.5377    -1.9396     2.5057
H     -5.3387    -2.0456     0.9121
H     -4.8182    -0.4571     1.5087
H     -0.9246    -2.9071     2.6146
H     -1.8599    -2.4630     5.0098
H     -2.8539    -1.1568     4.2949
H     -3.0265    -2.8870     3.7525
H      0.7946    -1.0831     2.8690
H     -0.2517    -0.2798     4.1026
H      0.4239    -1.9159     4.4117
68
{"conf": 19, "E": 119.75, "rms": -1.0, "geom": "OH", "total_charge": 0, "CA_charge": 1, "smiles": "C[C:1]#[4N:2]->[Mn+:3]1(<-[3H-:4])(<-[5C-:5]#[O+:6])(<-[6C-:7]#[O+:8])<-[1N@H:9]([CH2:10][CH2:11][P:12]([CH:13]([CH3:14])[CH3:15])[CH:16]([CH3:17])[CH3:18])[CH2:19][CH2:20][2P:21]->1([CH:22]([CH3:23])[CH3:24])[CH:25]([CH3:26])[CH3:27]", "smiles3D": "C([C:1]#[4N:2]->[Mn+:3]1(<-[3H-:4])(<-[5C-:5]#[O+:6])(<-[6C-:7]#[O+:8])<-[1N@@:9]([C:10]([C:11]([P:12]([C:13]([C:14]([H:37])([H:38])[H:39])([C:15]([H:40])([H:41])[H:42])[H:36])[C:16]([C:17]([H:44])([H:45])[H:46])([C:18]([H:47])([H:48])[H:49])[H:43])([H:34])[H:35])([H:32])[H:33])([H:31])[C:19]([H:50])([H:51])[C:20]([H:52])([H:53])[2P:21]->1([C:22]([C:23]([H:55])([H:56])[H:57])([C:24]([H:58])([H:59])[H:60])[H:54])[C:25]([C:26]([H:62])([H:63])[H:64])([C:27]([H:65])([H:66])[H:67])[H:61])([H:28])([H:29])[H:30]", "smiles3Dx": "C([C:1]#[4N:2]->[Mn+:3]1(<-[3H-:4])(<-[5C-:5]#[O+:6])(<-[6C-:7]#[O+:8])<-[1N@@:9]([C:10]([C:11]([P:12]([C:13]([C:14]([H:37])([H:38])[H:39])([C:15]([H:40])([H:41])[H:42])[H:36])[C:16]([C:17]([H:44])([H:45])[H:46])([C:18]([H:47])([H:48])[H:49])[H:43])([H:34])[H:35])([H:32])[H:33])([H:31])[C:19]([H:50])([H:51])[C:20]([H:52])([H:53])[2P:21]->1([C:22]([C:23]([H:55])([H:56])[H:57])([C:24]([H:58])([H:59])[H:60])[H:54])[C:25]([C:26]([H:62])([H:63])[H:64])([C:27]([H:65])([H:66])[H:67])[H:61])([H:28])([H:29])[H:30]", "dummies": []}
C      0.7644    -0.1685     4.9184
C      0.5451    -0.1331     3.4709
N      0.3552    -0.0966     2.2591
Mn     0.0000     0.0000     0.0000
H     -1.2497     1.3147     0.2806
C      1.5788    -1.6429    -0.2844
O      2.4125    -2.5048    -0.4453
C     -1.6353    -1.5935     0.1570
O     -2.5005    -2.4375     0.2417
N      1.6125     1.5644    -0.4955
C      2.2305     2.0706     0.6605
C      3.7150     2.4087     0.4472
P      4.6697     0.8440     0.0270
C      5.6324     0.3631     1.5739
C      6.5280     1.4863     2.1120
C      4.6635    -0.1233     2.6490
C      5.9446     1.2916    -1.2911
C      6.7245     0.0338    -1.6941
C      5.2457     1.8690    -2.5282
C      0.9922     2.5213    -1.3305
C      0.6127     1.9746    -2.7397
P     -0.2374     0.3892    -2.5901
C     -1.9313     0.5753    -3.2104
C     -2.6354    -0.7865    -3.2762
C     -2.0245     1.2662    -4.5905
C      0.7337    -0.7811    -3.5714
C      0.3376    -2.2356    -3.2600
C      0.6574    -0.5031    -5.0784
H     -0.1926    -0.3615     5.4412
H      1.1670     0.8034     5.2588
H      1.4894    -0.9685     5.1742
H      2.2256     1.1178    -0.9929
H      1.6977     2.9811     1.0248
H      2.1761     1.3026     1.4481
H      4.1172     2.8809     1.3595
H      3.7989     3.1427    -0.3713
H      6.2826    -0.4927     1.3052
H      5.9294     2.3112     2.5417
H      7.1802     1.8901     1.3166
H      7.1789     1.0788     2.9159
H      4.0091     0.6999     3.0055
H      5.2170    -0.5245     3.5196
H      4.0250    -0.9361     2.2515
H      6.6546     2.0465    -0.8931
H      7.2608    -0.3892    -0.8169
H      7.4854     0.2745    -2.4688
H      6.0259    -0.7404    -2.1087
H      5.9534     1.9500    -3.3790
H      4.3878     1.2239    -2.8357
H      4.8677     2.8897    -2.3142
H      1.6486     3.4122    -1.4606
H      0.0639     2.8531    -0.8241
H      1.5380     1.8401    -3.3436
H     -0.0342     2.7199    -3.2324
H     -2.4772     1.2076    -2.4793
H     -2.6604    -1.2823    -2.2905
H     -3.6847    -0.6453    -3.5872
H     -2.1700    -1.4591    -4.0319
H     -1.4025     2.1666    -4.6915
H     -1.8100     0.5791    -5.4310
H     -3.0690     1.6119    -4.7424
H      1.7933    -0.6516    -3.2729
H      1.2530    -2.8129    -2.9843
H     -0.1322    -2.7439    -4.1414
H     -0.3613    -2.3189    -2.4012
H      1.5028    -1.0004    -5.5995
H     -0.2609    -0.9173    -5.5256
H      0.7382     0.5717    -5.3007
68
{"conf": 20, "E": 432.96, "rms": -1.0, "geom": "OH", "total_charge": 0, "CA_charge": 1, "smiles": "C[C:1]#[4N:2]->[Mn+:3]1(<-[3H-:4])(<-[5C-:5]#[O+:6])(<-[6C-:7]#[O+:8])<-[1N@H:9]([CH2:10][CH2:11][P:12]([CH:13]([CH3:14])[CH3:15])[CH:16]([CH3:17])[CH3:18])[CH2:19][CH2:20][2P:21]->1([CH:22]([CH3:23])[CH3:24])[CH:25]([CH3:26])[CH3:27]", "smiles3D": "C([C:1]#[4N:2]->[Mn+:3]1(<-[3H-:4])(<-[5C-:5]#[O+:6])(<-[6C-:7]#[O+:8])<-[1N@@:9]([C:10]([C:11]([P:12]([C:13]([C:14]([H:37])([H:38])[H:39])([C:15]([H:40])([H:41])[H:42])[H:36])[C:16]([C:17]([H:44])([H:45])[H:46])([C:18]([H:47])([H:48])[H:49])[H:43])([H:34])[H:35])([H:32])[H:33])([H:31])[C:19]([H:50])([H:51])[C:20]([H:52])([H:53])[2P:21]->1([C:22]([C:23]([H:55])([H:56])[H:57])([C:24]([H:58])([H:59])[H:60])[H:54])[C:25]([C:26]([H:62])([H:63])[H:64])([C:27]([H:65])([H:66])[H:67])[H:61])([H:28])([H:29])[H:30]", "smiles3Dx": "C([C:1]#[4N:2]->[Mn+:3]1(<-[3H-:4])(<-[5C-:5]#[O+:6])(<-[6C-:7]#[O+:8])<-[1N@@:9]([C:10]([C:11]([P:12]([C:13]([C:14]([H:37])([H:38])[H:39])([C:15]([H:40])([H:41])[H:42])[H:36])[C:16]([C:17]([H:44])([H:45])[H:46])([C:18]([H:47])([H:48])[H:49])[H:43])([H:34])[H:35])([H:32])[H:33])([H:31])[C:19]([H:50])([H:51])[C:20]([H:52])([H:53])[2P:21]->1([C:22]([C:23]([H:55])([H:56])[H:57])([C:24]([H:58])([H:59])[H:60])[H:54])[C:25]([C:26]([H:62])([H:63])[H:64])([C:27]([H:65])([H:66])[H:67])[H:61])([H:28])([H:29])[H:30]", "dummies": []}
C      2.0151     3.5081    -2.0409
C      0.9316     2.8922    -1.4823
N      0.2519     2.0571    -0.8821
Mn     0.0000     0.0000     0.0000
H     -1.8129    -0.2676    -1.0391
C      2.3876     0.3612     0.4708
O      3.4746     0.8630     0.2458
C     -0.7255     0.3483     2.2997
O     -1.0385     0.1635     3.4676
N      1.0019    -1.0548    -1.9485
C      0.2064    -1.2147    -3.0369
C      0.0991    -0.0834    -4.0993
P     -1.6107     0.4068    -4.8293
C     -3.1225    -0.6246    -4.3674
C     -4.4227     0.2161    -4.4983
C     -3.1541    -1.8330    -5.3102
C     -1.9111     2.2476    -4.7203
C     -0.6544     3.0489    -5.1083
C     -2.4727     2.6549    -3.3355
C      2.0621    -1.9817    -1.6900
C      1.8147    -2.8826    -0.4234
P      0.2130    -2.5397     0.3859
C     -1.1099    -3.5651    -0.2989
C     -2.4154    -2.6641    -0.3842
C     -0.7379    -4.0899    -1.7029
C      0.4036    -2.8350     2.0957
C     -0.9887    -2.8246     2.8528
C      1.1478    -4.1625     2.4277
H      2.6678     2.6459    -1.7423
H      2.0459     4.4185    -1.3330
H      1.6178     3.4196    -3.0973
H      1.4530    -0.3999    -2.2897
H     -0.5966    -1.1474    -2.3704
H      0.4226    -2.1708    -3.5147
H      0.5279     0.8680    -3.7088
H      0.7405    -0.4520    -5.0607
H     -3.0457    -0.9642    -3.3188
H     -4.7231     0.6542    -3.5027
H     -5.3141    -0.3692    -4.8751
H     -4.3134     1.0355    -5.2546
H     -3.6964    -1.5950    -6.2594
H     -3.6703    -2.6852    -4.8189
H     -2.1325    -2.1744    -5.5943
H     -2.6550     2.5195    -5.5068
H     -0.6824     4.1100    -4.7363
H      0.2676     2.6141    -4.7145
H     -0.5638     3.0492    -6.2210
H     -2.6461     1.7872    -2.6614
H     -1.8169     3.3502    -2.7668
H     -3.4569     3.1613    -3.4876
H      2.2904    -2.5477    -2.6234
H      3.0019    -1.2728    -1.5699
H      2.5366    -2.5549     0.3387
H      1.9044    -3.8559    -0.7322
H     -1.3411    -4.4909     0.4464
H     -3.2284    -3.2497     0.0500
H     -2.4190    -1.7566     0.2423
H     -2.7639    -2.3311    -1.3864
H      0.2638    -3.8586    -2.1310
H     -0.8411    -5.2059    -1.6349
H     -1.3074    -3.7032    -2.5644
H      1.0111    -2.0093     2.5288
H     -1.4062    -3.8813     3.0974
H     -0.9372    -2.2803     3.8478
H     -1.7500    -2.3311     2.2661
H      1.6572    -4.1451     3.4918
H      1.9763    -4.4116     1.7432
H      0.4265    -5.0368     2.2923
68
{"conf": 21, "E": 100.56, "rms": -1.0, "geom": "OH", "total_charge": 0, "CA_charge": 1, "smiles": "C[C:1]#[4N:2]->[Mn+:3]1(<-[3H-:4])(<-[5C-:5]#[O+:6])(<-[6C-:7]#[O+:8])<-[1N@H:9]([CH2:10][CH2:11][P:12]([CH:13]([CH3:14])[CH3:15])[CH:16]([CH3:17])[CH3:18])[CH2:19][CH2:20][2P:21]->1([CH:22]([CH3:23])[CH3:24])[CH:25]([CH3:26])[CH3:27]", "smiles3D": "C([C:1]#[4N:2]->[Mn+:3]1(<-[3H-:4])(<-[5C-:5]#[O+:6])(<-[6C-:7]#[O+:8])<-[1N@@:9]([C:10]([C:11]([P:12]([C:13]([C:14]([H:37])([H:38])[H:39])([C:15]([H:40])([H:41])[H:42])[H:36])[C:16]([C:17]([H:44])([H:45])[H:46])([C:18]([H:47])([H:48])[H:49])[H:43])([H:34])[H:35])([H:32])[H:33])([H:31])[C:19]([H:50])([H:51])[C:20]([H:52])([H:53])[2P:21]->1([C:22]([C:23]([H:55])([H:56])[H:57])([C:24]([H:58])([H:59])[H:60])[H:54])[C:25]([C:26]([H:62])([H:63])[H:64])([C:27]([H:65])([H:66])[H:67])[H:61])([H:28])([H:29])[H:30]", "smiles3Dx": "C([C:1]#[4N:2]->[Mn+:3]1(<-[3H-:4])(<-[5C-:5]#[O+:6])(<-[6C-:7]#[O+:8])<-[1N@@:9]([C:10]([C:11]([P:12]([C:13]([C:14]([H:37])([H:38])[H:39])([C:15]([H:40])([H:41])[H:42])[H:36])[C:16]([C:17]([H:44])([H:45])[H:46])([C:18]([H:47])([H:48])[H:49])[H:43])([H:34])[H:35])([H:32])[H:33])([H:31])[C:19]([H:50])([H:51])[C:20]([H:52])([H:53])[2P:21]->1([C:22]([C:23]([H:55])([H:56])[H:57])([C:24]([H:58])([H:59])[H:60])[H:54])[C:25]([C:26]([H:62])([H:63])[H:64])([C:27]([H:65])([H:66])[H:67])[H:61])([H:28])([H:29])[H:30]", "dummies": []}
C     -3.6927    -2.2950     2.4379
C     -2.6011    -1.6350     1.7237
N     -1.6893    -1.0734     1.1216
Mn     0.0000     0.0000     0.0000
H     -1.2013     0.5888    -1.2626
C      1.4704    -0.7392     1.5917
O      2.2472    -1.1334     2.4255
C      0.3860    -1.8730    -1.2567
O      0.5908    -2.8593    -1.9203
N     -0.2091     2.0185     1.1275
C     -1.5676     2.2421     1.4252
C     -1.7791     3.0807     2.6977
P     -3.5376     3.7270     2.8177
C     -4.5751     2.1467     2.8958
C     -4.4683     1.4179     4.2386
C     -6.0329     2.4443     2.5380
C     -3.5492     4.4946     4.5435
C     -2.4996     5.6087     4.6338
C     -4.9327     5.0669     4.8681
C      0.3779     3.0641     0.3438
C      1.8496     2.8006    -0.0592
P      1.9003     1.3795    -1.1539
C      1.4610     1.9718    -2.8038
C      1.6472     0.8558    -3.8359
C      2.2843     3.2061    -3.2111
C      3.5884     0.7249    -1.2104
C      3.5583    -0.7956    -1.3984
C      4.3770     1.0637     0.0606
H     -4.6351    -1.7368     2.2637
H     -3.8056    -3.3322     2.0623
H     -3.4702    -2.3154     3.5238
H      0.2650     1.9360     1.9065
H     -2.0417     1.2628     1.5799
H     -2.0827     2.7389     0.5706
H     -1.5346     2.4742     3.5934
H     -1.0960     3.9501     2.6717
H     -4.2031     1.4574     2.1101
H     -3.4043     1.2352     4.4980
H     -4.9505     1.9989     5.0519
H     -4.9774     0.4331     4.1695
H     -6.5130     3.1002     3.2898
H     -6.0844     2.9424     1.5468
H     -6.6094     1.4964     2.4791
H     -3.2914     3.7211     5.2972
H     -2.6434     6.3503     3.8176
H     -2.5727     6.1328     5.6110
H     -1.4768     5.1864     4.5714
H     -4.9048     5.6309     5.8257
H     -5.2728     5.7509     4.0594
H     -5.6717     4.2538     4.9988
H     -0.2169     3.2031    -0.5864
H      0.3453     4.0164     0.9175
H      2.4277     2.5912     0.8601
H      2.2732     3.6922    -0.5587
H      0.3875     2.2553    -2.7948
H      1.2038     1.1667    -4.8072
H      1.1234    -0.0681    -3.5105
H      2.7243     0.6389    -4.0086
H      3.3610     3.0949    -2.9748
H      2.1926     3.3862    -4.3022
H      1.8901     4.1139    -2.7134
H      4.1183     1.1708    -2.0768
H      3.0429    -1.2952    -0.5542
H      3.0602    -1.0682    -2.3473
H      4.5947    -1.1913    -1.4461
H      4.5513     2.1583     0.1341
H      5.3791     0.5844     0.0236
H      3.8554     0.6975     0.9699
68
{"conf": 22, "E": 98.17, "rms": -1.0, "geom": "OH", "total_charge": 0, "CA_charge": 1, "smiles": "C[C:1]#[4N:2]->[Mn+:3]1(<-[3H-:4])(<-[5C-:5]#[O+:6])(<-[6C-:7]#[O+:8])<-[1N@H:9]([CH2:10][CH2:11][P:12]([CH:13]([CH3:14])[CH3:15])[CH:16]([CH3:17])[CH3:18])[CH2:19][CH2:20][2P:21]->1([CH:22]([CH3:23])[CH3:24])[CH:25]([CH3:26])[CH3:27]", "smiles3D": "C([C:1]#[4N:2]->[Mn+:3]1(<-[3H-:4])(<-[5C-:5]#[O+:6])(<-[6C-:7]#[O+:8])<-[1N@@:9]([C:10]([C:11]([P:12]([C:13]([C:14]([H:37])([H:38])[H:39])([C:15]([H:40])([H:41])[H:42])[H:36])[C:16]([C:17]([H:44])([H:45])[H:46])([C:18]([H:47])([H:48])[H:49])[H:43])([H:34])[H:35])([H:32])[H:33])([H:31])[C:19]([H:50])([H:51])[C:20]([H:52])([H:53])[2P:21]->1([C:22]([C:23]([H:55])([H:56])[H:57])([C:24]([H:58])([H:59])[H:60])[H:54])[C:25]([C:26]([H:62])([H:63])[H:64])([C:27]([H:65])([H:66])[H:67])[H:61])([H:28])([H:29])[H:30]", "smiles3Dx": "C([C:1]#[4N:2]->[Mn+:3]1(<-[3H-:4])(<-[5C-:5]#[O+:6])(<-[6C-:7]#[O+:8])<-[1N@@:9]([C:10]([C:11]([P:12]([C:13]([C:14]([H:37])([H:38])[H:39])([C:15]([H:40])([H:41])[H:42])[H:36])[C:16]([C:17]([H:44])([H:45])[H:46])([C:18]([H:47])([H:48])[H:49])[H:43])([H:34])[H:35])([H:32])[H:33])([H:31])[C:19]([H:50])([H:51])[C:20]([H:52])([H:53])[2P:21]->1([C:22]([C:23]([H:55])([H:56])[H:57])([C:24]([H:58])([H:59])[H:60])[H:54])[C:25]([C:26]([H:62])([H:63])[H:64])([C:27]([H:65])([H:66])[H:67])[H:61])([H:28])([H:29])[H:30]", "dummies": []}
C      0.9667     4.6323     1.5459
C      0.7041     3.2808     1.0527
N      0.4698     2.1397     0.6632
Mn     0.0000     0.0000     0.0000
H      0.0812     0.5074    -1.7645
C     -0.1455    -0.5661     2.2184
O     -0.2195    -0.8732     3.3844
C     -2.2475     0.4182    -0.0308
O     -3.4369     0.6301    -0.0479
N      2.2109    -0.6626    -0.0522
C      2.7675    -0.4238    -1.3218
C      3.0147     1.0553    -1.6495
P      4.1591     1.9615    -0.4687
C      4.4867     3.5542    -1.4368
C      5.3442     4.5133    -0.6057
C      3.1800     4.2445    -1.8356
C      5.8496     1.1139    -0.5174
C      5.9029    -0.0135     0.5103
C      6.2633     0.6276    -1.9109
C      2.2568    -2.0457     0.3190
C      1.4581    -3.0340    -0.5911
P     -0.2665    -2.5300    -0.6469
C     -0.9646    -2.8980    -2.2771
C     -1.0285    -1.6223    -3.1208
C     -0.1629    -3.9762    -3.0242
C     -1.1216    -3.5458     0.5787
C     -1.2489    -5.0066     0.1181
C     -2.5128    -2.9701     0.8625
H      0.2347     5.3421     1.1116
H      1.9995     4.9420     1.2754
H      0.8700     4.6357     2.6541
H      2.6655    -0.1771     0.5768
H      2.0665    -0.8108    -2.0825
H      3.7232    -0.9776    -1.4265
H      2.0419     1.5839    -1.6332
H      3.4227     1.1301    -2.6819
H      5.0328     3.3157    -2.3753
H      5.4711     5.4828    -1.1398
H      6.3587     4.0957    -0.4506
H      4.8777     4.7031     0.3878
H      2.5360     4.4192    -0.9527
H      3.3881     5.2211    -2.3199
H      2.6258     3.6381    -2.5753
H      6.6059     1.8571    -0.1947
H      6.9344    -0.4265     0.5777
H      5.6238     0.3689     1.5120
H      5.2221    -0.8370     0.2450
H      7.2874     0.1964    -1.8728
H      5.5815    -0.1546    -2.2945
H      6.2820     1.4642    -2.6342
H      3.3204    -2.3789     0.3438
H      1.8595    -2.1366     1.3533
H      1.8937    -3.0237    -1.6017
H      1.5378    -4.0580    -0.1772
H     -2.0013    -3.2707    -2.1390
H     -0.0029    -1.2282    -3.3082
H     -1.6512    -0.8562    -2.6008
H     -1.5080    -1.8440    -4.1025
H      0.0442    -4.8585    -2.3846
H     -0.7476    -4.3231    -3.8983
H      0.7921    -3.5740    -3.4172
H     -0.5354    -3.5244     1.5239
H     -1.9083    -5.1080    -0.7702
H     -0.2585    -5.4455    -0.1036
H     -1.6937    -5.6121     0.9346
H     -2.4287    -1.9731     1.3382
H     -3.1116    -2.8754    -0.0662
H     -3.0631    -3.6282     1.5663
68
{"conf": 23, "E": 112.24, "rms": -1.0, "geom": "OH", "total_charge": 0, "CA_charge": 1, "smiles": "C[C:1]#[4N:2]->[Mn+:3]1(<-[3H-:4])(<-[5C-:5]#[O+:6])(<-[6C-:7]#[O+:8])<-[1N@H:9]([CH2:10][CH2:11][P:12]([CH:13]([CH3:14])[CH3:15])[CH:16]([CH3:17])[CH3:18])[CH2:19][CH2:20][2P:21]->1([CH:22]([CH3:23])[CH3:24])[CH:25]([CH3:26])[CH3:27]", "smiles3D": "C([C:1]#[4N:2]->[Mn+:3]1(<-[3H-:4])(<-[5C-:5]#[O+:6])(<-[6C-:7]#[O+:8])<-[1N@@:9]([C:10]([C:11]([P:12]([C:13]([C:14]([H:37])([H:38])[H:39])([C:15]([H:40])([H:41])[H:42])[H:36])[C:16]([C:17]([H:44])([H:45])[H:46])([C:18]([H:47])([H:48])[H:49])[H:43])([H:34])[H:35])([H:32])[H:33])([H:31])[C:19]([H:50])([H:51])[C:20]([H:52])([H:53])[2P:21]->1([C:22]([C:23]([H:55])([H:56])[H:57])([C:24]([H:58])([H:59])[H:60])[H:54])[C:25]([C:26]([H:62])([H:63])[H:64])([C:27]([H:65])([H:66])[H:67])[H:61])([H:28])([H:29])[H:30]", "smiles3Dx": "C([C:1]#[4N:2]->[Mn+:3]1(<-[3H-:4])(<-[5C-:5]#[O+:6])(<-[6C-:7]#[O+:8])<-[1N@@:9]([C:10]([C:11]([P:12]([C:13]([C:14]([H:37])([H:38])[H:39])([C:15]([H:40])([H:41])[H:42])[H:36])[C:16]([C:17]([H:44])([H:45])[H:46])([C:18]([H:47])([H:48])[H:49])[H:43])([H:34])[H:35])([H:32])[H:33])([H:31])[C:19]([H:50])([H:51])[C:20]([H:52])([H:53])[2P:21]->1([C:22]([C:23]([H:55])([H:56])[H:57])([C:24]([H:58])([H:59])[H:60])[H:54])[C:25]([C:26]([H:62])([H:63])[H:64])([C:27]([H:65])([H:66])[H:67])[H:61])([H:28])([H:29])[H:30]", "dummies": []}
C      0.8294     4.8425     0.8102
C      0.5645     3.4246     0.5632
N      0.3556     2.2312     0.3600
Mn     0.0000     0.0000     0.0000
H      1.3515    -0.3646     1.1966
C     -1.6864     0.5736    -1.4424
O     -2.5725     0.8794    -2.1989
C      1.5100    -0.0328    -1.7225
O      2.3057    -0.0567    -2.6285
N     -1.5873    -0.2503     1.6628
C     -1.3185     0.6887     2.6806
C     -2.0897     2.0224     2.5050
P     -3.3933     2.2802     3.8436
C     -4.2924     3.8487     3.2901
C     -5.0557     4.4393     4.4763
C     -3.3084     4.8953     2.7556
C     -4.5414     0.7925     3.5841
C     -4.4615    -0.1063     4.8183
C     -6.0015     1.1544     3.2940
C     -1.5813    -1.6006     2.1179
C     -1.8160    -2.6448     0.9932
P     -0.4398    -2.5796    -0.1563
C      0.9394    -3.5249     0.5445
C      0.4832    -4.6621     1.4722
C      1.8399    -4.0850    -0.5643
C     -0.9595    -3.3294    -1.7219
C     -1.8364    -2.3705    -2.5199
C     -1.7189    -4.6453    -1.4840
H      1.5071     5.2421     0.0295
H     -0.1203     5.4082     0.7960
H      1.3067     4.9603     1.8003
H     -2.4011    -0.0934     1.2822
H     -1.5343     0.2753     3.6894
H     -0.2318     0.8991     2.6405
H     -2.5607     2.0770     1.4949
H     -1.3596     2.8624     2.5800
H     -5.0065     3.6250     2.4740
H     -5.7536     3.7032     4.9114
H     -4.3495     4.7516     5.2688
H     -5.6421     5.3230     4.1568
H     -2.4837     5.0766     3.4753
H     -3.8262     5.8565     2.5628
H     -2.8856     4.5754     1.7868
H     -4.1773     0.2044     2.7185
H     -4.8376     0.4324     5.7130
H     -5.0679    -1.0246     4.6736
H     -3.4121    -0.4123     5.0090
H     -6.5971     0.2234     3.1775
H     -6.0875     1.7034     2.3327
H     -6.4459     1.7406     4.1211
H     -0.5968    -1.8099     2.5930
H     -2.3792    -1.7344     2.8900
H     -1.9171    -3.6558     1.4268
H     -2.7490    -2.3918     0.4583
H      1.5460    -2.8261     1.1545
H     -0.2368    -5.3448     0.9893
H      0.0330    -4.2559     2.4044
H      1.3609    -5.2672     1.7888
H      2.1333    -3.2812    -1.2714
H      2.7640    -4.4957    -0.1132
H      1.3470    -4.9092    -1.1178
H     -0.0595    -3.5461    -2.3362
H     -2.2343    -2.8682    -3.4292
H     -1.2176    -1.5217    -2.8695
H     -2.6970    -2.0170    -1.9205
H     -1.0455    -5.4141    -1.0647
H     -2.6017    -4.5103    -0.8235
H     -2.0824    -5.0523    -2.4495
68
{"conf": 24, "E": 125.76, "rms": -1.0, "geom": "OH", "total_charge": 0, "CA_charge": 1, "smiles": "C[C:1]#[4N:2]->[Mn+:3]1(<-[3H-:4])(<-[5C-:5]#[O+:6])(<-[6C-:7]#[O+:8])<-[1N@H:9]([CH2:10][CH2:11][P:12]([CH:13]([CH3:14])[CH3:15])[CH:16]([CH3:17])[CH3:18])[CH2:19][CH2:20][2P:21]->1([CH:22]([CH3:23])[CH3:24])[CH:25]([CH3:26])[CH3:27]", "smiles3D": "C([C:1]#[4N:2]->[Mn+:3]1(<-[3H-:4])(<-[5C-:5]#[O+:6])(<-[6C-:7]#[O+:8])<-[1N@@:9]([C:10]([C:11]([P:12]([C:13]([C:14]([H:37])([H:38])[H:39])([C:15]([H:40])([H:41])[H:42])[H:36])[C:16]([C:17]([H:44])([H:45])[H:46])([C:18]([H:47])([H:48])[H:49])[H:43])([H:34])[H:35])([H:32])[H:33])([H:31])[C:19]([H:50])([H:51])[C:20]([H:52])([H:53])[2P:21]->1([C:22]([C:23]([H:55])([H:56])[H:57])([C:24]([H:58])([H:59])[H:60])[H:54])[C:25]([C:26]([H:62])([H:63])[H:64])([C:27]([H:65])([H:66])[H:67])[H:61])([H:28])([H:29])[H:30]", "smiles3Dx": "C([C:1]#[4N:2]->[Mn+:3]1(<-[3H-:4])(<-[5C-:5]#[O+:6])(<-[6C-:7]#[O+:8])<-[1N@@:9]([C:10]([C:11]([P:12]([C:13]([C:14]([H:37])([H:38])[H:39])([C:15]([H:40])([H:41])[H:42])[H:36])[C:16]([C:17]([H:44])([H:45])[H:46])([C:18]([H:47])([H:48])[H:49])[H:43])([H:34])[H:35])([H:32])[H:33])([H:31])[C:19]([H:50])([H:51])[C:20]([H:52])([H:53])[2P:21]->1([C:22]([C:23]([H:55])([H:56])[H:57])([C:24]([H:58])([H:59])[H:60])[H:54])[C:25]([C:26]([H:62])([H:63])[H:64])([C:27]([H:65])([H:66])[H:67])[H:61])([H:28])([H:29])[H:30]", "dummies": []}
C     -2.3979    -4.1472     1.3509
C     -1.6759    -2.9449     0.9330
N     -1.0843    -1.9234     0.5894
Mn     0.0000     0.0000     0.0000
H     -1.4466     0.9598     0.5709
C      1.7391    -1.2490    -0.8062
O      2.6494    -1.9114    -1.2389
C     -0.9394    -0.0412    -2.0885
O     -1.4408    -0.0731    -3.1848
N      1.0121     0.2003     2.0746
C      0.0670     0.0284     3.1134
C     -0.7672     1.2549     3.5111
P     -2.1441     0.8451     4.7503
C     -3.3797    -0.3052     3.8905
C     -4.5609    -0.6081     4.8248
C     -3.9129     0.3706     2.6262
C     -1.2963    -0.0972     6.1560
C     -1.2194    -1.6139     5.9180
C     -2.0227     0.1876     7.4737
C      1.9093     1.3330     2.1802
C      1.5638     2.6411     1.3964
P      1.2103     2.2887    -0.3291
C      2.7517     2.3500    -1.2870
C      3.3016     3.7807    -1.4286
C      3.8408     1.4872    -0.6349
C      0.0254     3.5348    -0.9098
C      0.3639     4.9590    -0.4232
C     -0.0994     3.5039    -2.4386
H     -3.4005    -3.8579     1.7302
H     -1.8364    -4.6581     2.1586
H     -2.5068    -4.8354     0.4840
H      1.5464    -0.5417     2.1186
H     -0.6266    -0.7743     2.7995
H      0.6092    -0.3169     4.0212
H     -1.2093     1.7323     2.6249
H     -0.1124     2.0116     3.9910
H     -2.8856    -1.2619     3.6018
H     -5.0306     0.3363     5.1943
H     -4.2373    -1.2055     5.7021
H     -5.3273    -1.2056     4.2871
H     -4.6917    -0.2642     2.1542
H     -3.0934     0.5027     1.8962
H     -4.3537     1.3637     2.8718
H     -0.2565     0.2957     6.2427
H     -2.2141    -2.0952     5.9691
H     -0.5977    -2.0916     6.6934
H     -0.7671    -1.8584     4.9364
H     -2.0340     1.2888     7.6609
H     -3.0757    -0.1850     7.4473
H     -1.4802    -0.3021     8.3113
H      2.0153     1.6146     3.2471
H      2.9151     0.9981     1.8491
H      2.4162     3.3516     1.4752
H      0.6689     3.1012     1.8561
H      2.5433     1.9452    -2.3032
H      2.7541     4.3637    -2.1849
H      3.3026     4.3174    -0.4586
H      4.3518     3.7498    -1.7942
H      4.6737     1.3288    -1.3544
H      3.4643     0.4963    -0.3458
H      4.2561     1.9892     0.2645
H     -0.9688     3.2616    -0.4922
H      1.2851     5.3738    -0.8729
H      0.4339     5.0154     0.6814
H     -0.4674     5.6386    -0.7162
H     -0.2226     2.4679    -2.8095
H      0.7655     3.9513    -2.9508
H     -0.9990     4.0707    -2.7524
68
{"conf": 25, "E": 119.3, "rms": -1.0, "geom": "OH", "total_charge": 0, "CA_charge": 1, "smiles": "C[C:1]#[4N:2]->[Mn+:3]1(<-[3H-:4])(<-[5C-:5]#[O+:6])(<-[6C-:7]#[O+:8])<-[1N@H:9]([CH2:10][CH2:11][P:12]([CH:13]([CH3:14])[CH3:15])[CH:16]([CH3:17])[CH3:18])[CH2:19][CH2:20][2P:21]->1([CH:22]([CH3:23])[CH3:24])[CH:25]([CH3:26])[CH3:27]", "smiles3D": "C([C:1]#[4N:2]->[Mn+:3]1(<-[3H-:4])(<-[5C-:5]#[O+:6])(<-[6C-:7]#[O+:8])<-[1N@@:9]([C:10]([C:11]([P:12]([C:13]([C:14]([H:37])([H:38])[H:39])([C:15]([H:40])([H:41])[H:42])[H:36])[C:16]([C:17]([H:44])([H:45])[H:46])([C:18]([H:47])([H:48])[H:49])[H:43])([H:34])[H:35])([H:32])[H:33])([H:31])[C:19]([H:50])([H:51])[C:20]([H:52])([H:53])[2P:21]->1([C:22]([C:23]([H:55])([H:56])[H:57])([C:24]([H:58])([H:59])[H:60])[H:54])[C:25]([C:26]([H:62])([H:63])[H:64])([C:27]([H:65])([H:66])[H:67])[H:61])([H:28])([H:29])[H:30]", "smiles3Dx": "C([C:1]#[4N:2]->[Mn+:3]1(<-[3H-:4])(<-[5C-:5]#[O+:6])(<-[6C-:7]#[O+:8])<-[1N@@:9]([C:10]([C:11]([P:12]([C:13]([C:14]([H:37])([H:38])[H:39])([C:15]([H:40])([H:41])[H:42])[H:36])[C:16]([C:17]([H:44])([H:45])[H:46])([C:18]([H:47])([H:48])[H:49])[H:43])([H:34])[H:35])([H:32])[H:33])([H:31])[C:19]([H:50])([H:51])[C:20]([H:52])([H:53])[2P:21]->1([C:22]([C:23]([H:55])([H:56])[H:57])([C:24]([H:58])([H:59])[H:60])[H:54])[C:25]([C:26]([H:62])([H:63])[H:64])([C:27]([H:65])([H:66])[H:67])[H:61])([H:28])([H:29])[H:30]", "dummies": []}
C     -4.6073     1.9004     0.1801
C     -3.2518     1.3465     0.1121
N     -2.1165     0.8791     0.0683
Mn     0.0000     0.0000     0.0000
H      0.6122     1.5851     0.6872
C     -0.9554    -1.9028    -0.8247
O     -1.4736    -2.8974    -1.2649
C      0.3150     0.7823    -2.1233
O      0.4873     1.1907    -3.2451
N      0.0535    -0.9312     2.1124
C     -1.0388    -0.5018     2.9103
C     -1.9250    -1.6739     3.3630
P     -0.9030    -2.8425     4.4140
C     -1.1276    -2.2525     6.1933
C     -0.2381    -3.0775     7.1240
C     -2.5863    -2.2816     6.6715
C     -1.6024    -4.6014     4.3095
C     -2.3821    -4.8170     3.0132
C     -0.4459    -5.6023     4.3765
C      1.3325    -0.6332     2.6546
C      2.5209    -1.3221     1.9294
P      2.4467    -0.9910     0.1661
C      3.7937     0.1553    -0.2189
C      3.4490     1.5633     0.2624
C      5.1293    -0.3059     0.4012
C      2.8800    -2.5726    -0.5959
C      1.6673    -3.5002    -0.6759
C      3.4683    -2.3682    -2.0056
H     -5.3486     1.1210    -0.0832
H     -4.8084     2.2604     1.2087
H     -4.7048     2.7477    -0.5257
H      0.0125    -1.8346     1.9791
H     -0.7091     0.0523     3.8199
H     -1.6444     0.1817     2.3028
H     -2.8028    -1.3014     3.9246
H     -2.2891    -2.1828     2.4509
H     -0.7754    -1.2082     6.2233
H     -0.6041    -4.1212     7.1977
H     -0.2280    -2.6353     8.1406
H      0.8050    -3.0957     6.7581
H     -3.1725    -1.4995     6.1510
H     -3.0737    -3.2676     6.5037
H     -2.6299    -2.0587     7.7618
H     -2.2919    -4.8097     5.1550
H     -3.3117    -4.2177     3.0100
H     -1.7668    -4.5480     2.1279
H     -2.6940    -5.8826     2.9118
H      0.2278    -5.4800     3.5002
H      0.1448    -5.4504     5.3043
H     -0.8437    -6.6442     4.3754
H      1.3654    -0.9462     3.7242
H      1.4817     0.4658     2.6057
H      2.4558    -2.4172     2.1010
H      3.4715    -0.9494     2.3539
H      3.9080     0.1967    -1.3235
H      2.5835     1.9584    -0.3014
H      4.2972     2.2461     0.0555
H      3.2363     1.5776     1.3517
H      5.9793     0.0256    -0.2601
H      5.1962    -1.4025     0.5023
H      5.2889     0.1331     1.4174
H      3.6501    -3.0699     0.0440
H      1.0503    -3.2568    -1.5665
H      2.0061    -4.5451    -0.7986
H      1.0619    -3.4634     0.2552
H      2.8357    -1.6938    -2.6235
H      4.4959    -1.9533    -1.9377
H      3.5523    -3.3485    -2.5125
68
{"conf": 26, "E": 105.49, "rms": -1.0, "geom": "OH", "total_charge": 0, "CA_charge": 1, "smiles": "C[C:1]#[4N:2]->[Mn+:3]1(<-[3H-:4])(<-[5C-:5]#[O+:6])(<-[6C-:7]#[O+:8])<-[1N@H:9]([CH2:10][CH2:11][P:12]([CH:13]([CH3:14])[CH3:15])[CH:16]([CH3:17])[CH3:18])[CH2:19][CH2:20][2P:21]->1([CH:22]([CH3:23])[CH3:24])[CH:25]([CH3:26])[CH3:27]", "smiles3D": "C([C:1]#[4N:2]->[Mn+:3]1(<-[3H-:4])(<-[5C-:5]#[O+:6])(<-[6C-:7]#[O+:8])<-[1N@@:9]([C:10]([C:11]([P:12]([C:13]([C:14]([H:37])([H:38])[H:39])([C:15]([H:40])([H:41])[H:42])[H:36])[C:16]([C:17]([H:44])([H:45])[H:46])([C:18]([H:47])([H:48])[H:49])[H:43])([H:34])[H:35])([H:32])[H:33])([H:31])[C:19]([H:50])([H:51])[C:20]([H:52])([H:53])[2P:21]->1([C:22]([C:23]([H:55])([H:56])[H:57])([C:24]([H:58])([H:59])[H:60])[H:54])[C:25]([C:26]([H:62])([H:63])[H:64])([C:27]([H:65])([H:66])[H:67])[H:61])([H:28])([H:29])[H:30]", "smiles3Dx": "C([C:1]#[4N:2]->[Mn+:3]1(<-[3H-:4])(<-[5C-:5]#[O+:6])(<-[6C-:7]#[O+:8])<-[1N@@:9]([C:10]([C:11]([P:12]([C:13]([C:14]([H:37])([H:38])[H:39])([C:15]([H:40])([H:41])[H:42])[H:36])[C:16]([C:17]([H:44])([H:45])[H:46])([C:18]([H:47])([H:48])[H:49])[H:43])([H:34])[H:35])([H:32])[H:33])([H:31])[C:19]([H:50])([H:51])[C:20]([H:52])([H:53])[2P:21]->1([C:22]([C:23]([H:55])([H:56])[H:57])([C:24]([H:58])([H:59])[H:60])[H:54])[C:25]([C:26]([H:62])([H:63])[H:64])([C:27]([H:65])([H:66])[H:67])[H:61])([H:28])([H:29])[H:30]", "dummies": []}
C     -4.8299    -1.1836    -0.2923
C     -3.4235    -0.8051    -0.1799
N     -2.2360    -0.5061    -0.1000
Mn     0.0000     0.0000     0.0000
H      0.2946    -0.9503    -1.5411
C     -0.3321     1.1251     1.9667
O     -0.5120     1.7207     3.0009
C      0.4379    -1.8936     1.1989
O      0.6625    -2.8931     1.8356
N     -0.1980     2.0176    -1.1284
C     -1.1956     1.9673    -2.1228
C     -1.0748     0.7569    -3.0627
P     -1.8778     1.0859    -4.7266
C     -0.4835     1.7633    -5.8148
C     -0.2112     3.2332    -5.4860
C      0.8152     0.9426    -5.7487
C     -2.1450    -0.6792    -5.3359
C     -2.2593    -0.7271    -6.8685
C     -3.4309    -1.2338    -4.7153
C      1.0739     2.4792    -1.6088
C      2.2248     2.4394    -0.5674
P      2.4958     0.7518    -0.0363
C      3.3295     0.8118     1.5715
C      4.4046     1.9095     1.6304
C      3.9349    -0.5459     1.9385
C      3.4701    -0.0421    -1.3381
C      3.4301    -1.5618    -1.1936
C      4.9206     0.4566    -1.4084
H     -5.0861    -1.3238    -1.3604
H     -4.9846    -2.1395     0.2379
H     -5.4742    -0.4065     0.1600
H     -0.4748     2.6268    -0.5023
H     -1.1721     2.9018    -2.7245
H     -2.1877     1.9189    -1.6246
H     -0.0299     0.4463    -3.2159
H     -1.5980    -0.0993    -2.6004
H     -0.8542     1.7381    -6.8618
H      0.4873     3.6700    -6.2336
H     -1.1624     3.8146    -5.5103
H      0.2536     3.3316    -4.4835
H      1.4823     1.2397    -6.5901
H      0.6087    -0.1434    -5.8333
H      1.3654     1.1383    -4.8030
H     -1.2903    -1.3212    -5.0177
H     -1.2743    -0.5191    -7.3296
H     -3.0069     0.0134    -7.2332
H     -2.5609    -1.7434    -7.2044
H     -3.5920    -2.2843    -5.0382
H     -3.3659    -1.2346    -3.6083
H     -4.3098    -0.6178    -5.0162
H      0.9582     3.5376    -1.9477
H      1.3877     1.8818    -2.4902
H      1.9451     3.0625     0.3103
H      3.1475     2.8453    -1.0269
H      2.5560     1.0535     2.3355
H      3.9404     2.9142     1.5132
H      5.1996     1.7808     0.8661
H      4.8924     1.8855     2.6320
H      4.1806    -0.5530     3.0231
H      4.8781    -0.7527     1.3876
H      3.2036    -1.3634     1.7586
H      2.9887     0.2041    -2.3037
H      4.1363    -1.9325    -0.4293
H      2.4148    -1.9168    -0.9361
H      3.7184    -2.0335    -2.1584
H      5.3782     0.0960    -2.3580
H      5.5428     0.0746    -0.5728
H      4.9705     1.5603    -1.4442
68
{"conf": 27, "E": 285.33, "rms": -1.0, "geom": "OH", "total_charge": 0, "CA_charge": 1, "smiles": "C[C:1]#[4N:2]->[Mn+:3]1(<-[3H-:4])(<-[5C-:5]#[O+:6])(<-[6C-:7]#[O+:8])<-[1N@H:9]([CH2:10][CH2:11][P:12]([CH:13]([CH3:14])[CH3:15])[CH:16]([CH3:17])[CH3:18])[CH2:19][CH2:20][2P:21]->1([CH:22]([CH3:23])[CH3:24])[CH:25]([CH3:26])[CH3:27]", "smiles3D": "C([C:1]#[4N:2]->[Mn+:3]1(<-[3H-:4])(<-[5C-:5]#[O+:6])(<-[6C-:7]#[O+:8])<-[1N@@:9]([C:10]([C:11]([P:12]([C:13]([C:14]([H:37])([H:38])[H:39])([C:15]([H:40])([H:41])[H:42])[H:36])[C:16]([C:17]([H:44])([H:45])[H:46])([C:18]([H:47])([H:48])[H:49])[H:43])([H:34])[H:35])([H:32])[H:33])([H:31])[C:19]([H:50])([H:51])[C:20]([H:52])([H:53])[2P:21]->1([C:22]([C:23]([H:55])([H:56])[H:57])([C:24]([H:58])([H:59])[H:60])[H:54])[C:25]([C:26]([H:62])([H:63])[H:64])([C:27]([H:65])([H:66])[H:67])[H:61])([H:28])([H:29])[H:30]", "smiles3Dx": "C([C:1]#[4N:2]->[Mn+:3]1(<-[3H-:4])(<-[5C-:5]#[O+:6])(<-[6C-:7]#[O+:8])<-[1N@@:9]([C:10]([C:11]([P:12]([C:13]([C:14]([H:37])([H:38])[H:39])([C:15]([H:40])([H:41])[H:42])[H:36])[C:16]([C:17]([H:44])([H:45])[H:46])([C:18]([H:47])([H:48])[H:49])[H:43])([H:34])[H:35])([H:32])[H:33])([H:31])[C:19]([H:50])([H:51])[C:20]([H:52])([H:53])[2P:21]->1([C:22]([C:23]([H:55])([H:56])[H:57])([C:24]([H:58])([H:59])[H:60])[H:54])[C:25]([C:26]([H:62])([H:63])[H:64])([C:27]([H:65])([H:66])[H:67])[H:61])([H:28])([H:29])[H:30]", "dummies": []}
C      2.1914    -3.8740     0.3448
C      2.0449    -2.5392    -0.2625
N      1.5454    -1.4383    -0.4197
Mn     0.0000     0.0000     0.0000
H     -0.2999     0.2962    -1.7003
C      0.5967    -0.7649     1.9564
O      0.7642    -1.1573     3.0953
C      1.2748     1.9101     0.0143
O      1.9529     2.9403     0.0670
N     -1.5835    -1.6534     0.2074
C     -1.9950    -2.1788    -1.1279
C     -0.9076    -2.5290    -2.0686
P     -1.6124    -2.9435    -3.7537
C     -0.7824    -1.9989    -5.1406
C     -0.6889    -0.5113    -4.7759
C     -1.5712    -2.1733    -6.4509
C     -1.7614    -4.7982    -3.9711
C     -3.0362    -5.2550    -3.2585
C     -1.7904    -5.2110    -5.4474
C     -2.7192    -1.2227     1.0494
C     -2.6329     0.0936     1.8538
P     -1.9784     1.3431     0.7467
C     -3.1841     1.5062    -0.5802
C     -4.4626     2.1727    -0.0479
C     -2.6129     2.1908    -1.8090
C     -1.6260     2.8994     1.5830
C     -1.1269     3.9883     0.6118
C     -0.6101     2.7191     2.7611
H      1.7140    -3.8117     1.3661
H      1.6359    -4.6793    -0.1810
H      3.2045    -4.2077     0.5438
H     -1.0088    -2.4964     0.7045
H     -2.6521    -1.4855    -1.6710
H     -2.5967    -3.0420    -0.8131
H     -0.1452    -1.7670    -2.1596
H     -0.3081    -3.4848    -1.6760
H      0.2488    -2.3833    -5.2845
H      0.1025    -0.3562    -4.0149
H     -0.4271     0.1057    -5.6615
H     -1.6597    -0.1569    -4.3739
H     -1.4546    -1.3040    -7.1268
H     -1.2107    -3.0529    -7.0152
H     -2.6508    -2.2946    -6.2404
H     -0.8901    -5.2955    -3.4969
H     -2.8327    -5.4235    -2.1820
H     -3.8258    -4.4802    -3.3319
H     -3.4516    -6.1869    -3.6887
H     -1.9831    -6.3027    -5.5458
H     -0.8061    -5.0180    -5.9197
H     -2.5966    -4.6859    -5.9865
H     -2.7430    -2.0335     1.7816
H     -3.6301    -1.2196     0.4948
H     -1.8947    -0.0976     2.7034
H     -3.5826     0.4054     2.2617
H     -3.4859     0.5017    -0.8883
H     -4.4235     2.5674     0.9757
H     -4.8078     3.0133    -0.7264
H     -5.2934     1.4374    -0.0774
H     -2.7894     3.3093    -1.8329
H     -1.5260     2.0515    -1.9182
H     -3.0806     1.7319    -2.7269
H     -2.5826     3.2307     2.0240
H     -1.8995     4.8136     0.4584
H     -0.8987     3.5834    -0.3404
H     -0.2019     4.5020     0.9720
H     -0.8797     3.4085     3.6382
H     -0.6060     1.7083     3.1450
H      0.4015     2.9852     2.4505
68
{"conf": 28, "E": 243.43, "rms": -1.0, "geom": "OH", "total_charge": 0, "CA_charge": 1, "smiles": "C[C:1]#[4N:2]->[Mn+:3]1(<-[3H-:4])(<-[5C-:5]#[O+:6])(<-[6C-:7]#[O+:8])<-[1N@H:9]([CH2:10][CH2:11][P:12]([CH:13]([CH3:14])[CH3:15])[CH:16]([CH3:17])[CH3:18])[CH2:19][CH2:20][2P:21]->1([CH:22]([CH3:23])[CH3:24])[CH:25]([CH3:26])[CH3:27]", "smiles3D": "C([C:1]#[4N:2]->[Mn+:3]1(<-[3H-:4])(<-[5C-:5]#[O+:6])(<-[6C-:7]#[O+:8])<-[1N@@:9]([C:10]([C:11]([P:12]([C:13]([C:14]([H:37])([H:38])[H:39])([C:15]([H:40])([H:41])[H:42])[H:36])[C:16]([C:17]([H:44])([H:45])[H:46])([C:18]([H:47])([H:48])[H:49])[H:43])([H:34])[H:35])([H:32])[H:33])([H:31])[C:19]([H:50])([H:51])[C:20]([H:52])([H:53])[2P:21]->1([C:22]([C:23]([H:55])([H:56])[H:57])([C:24]([H:58])([H:59])[H:60])[H:54])[C:25]([C:26]([H:62])([H:63])[H:64])([C:27]([H:65])([H:66])[H:67])[H:61])([H:28])([H:29])[H:30]", "smiles3Dx": "C([C:1]#[4N:2]->[Mn+:3]1(<-[3H-:4])(<-[5C-:5]#[O+:6])(<-[6C-:7]#[O+:8])<-[1N@@:9]([C:10]([C:11]([P:12]([C:13]([C:14]([H:37])([H:38])[H:39])([C:15]([H:40])([H:41])[H:42])[H:36])[C:16]([C:17]([H:44])([H:45])[H:46])([C:18]([H:47])([H:48])[H:49])[H:43])([H:34])[H:35])([H:32])[H:33])([H:31])[C:19]([H:50])([H:51])[C:20]([H:52])([H:53])[2P:21]->1([C:22]([C:23]([H:55])([H:56])[H:57])([C:24]([H:58])([H:59])[H:60])[H:54])[C:25]([C:26]([H:62])([H:63])[H:64])([C:27]([H:65])([H:66])[H:67])[H:61])([H:28])([H:29])[H:30]", "dummies": []}
C     -3.4139     3.0556     1.0179
C     -2.7543     1.7536     0.8185
N     -1.9147     0.9009     0.6281
Mn     0.0000     0.0000     0.0000
H     -0.8302    -1.5195    -0.3245
C      0.8137     1.9900     0.6605
O      1.1625     3.1118     0.9125
C      0.4867    -0.7920     2.1143
O      0.7982    -1.1922     3.2339
N     -0.0231     0.6544    -2.1979
C     -1.1199     1.5530    -2.4049
C     -0.7954     2.5365    -3.5463
P     -0.9086     1.7461    -5.2217
C     -2.5970     1.5500    -5.9531
C     -3.0821     0.1009    -5.8074
C     -2.5839     1.9761    -7.4285
C      0.5110     2.0221    -6.3964
C      1.2369     0.6917    -6.6392
C      1.4624     3.1162    -5.9003
C     -0.0112    -0.6130    -2.9141
C      1.2452    -1.4866    -2.5611
P      2.1207    -0.9198    -1.0930
C      2.7539    -2.4098    -0.2318
C      3.5864    -1.9557     1.0045
C      3.5805    -3.2823    -1.1787
C      3.5013     0.1174    -1.4722
C      3.7151     0.4781    -2.9557
C      3.4372     1.4780    -0.6796
H     -3.4183     3.5768     0.0606
H     -4.4182     3.0538     1.4198
H     -2.8087     3.7037     1.6859
H      0.8546     1.0422    -2.3503
H     -2.0476     1.0477    -2.6116
H     -1.2240     2.1588    -1.4681
H     -1.4873     3.3788    -3.5163
H      0.2238     2.9657    -3.4041
H     -3.2979     2.2128    -5.4087
H     -3.3941    -0.0936    -4.7554
H     -3.9699    -0.0963    -6.4632
H     -2.2808    -0.6171    -6.0852
H     -1.9187     1.3026    -8.0160
H     -3.6157     1.9357    -7.8611
H     -2.2118     3.0212    -7.5068
H      0.0830     2.3669    -7.3583
H      1.9261     0.4303    -5.8063
H      1.8232     0.7398    -7.5894
H      0.5058    -0.1323    -6.7570
H      0.8917     3.9595    -5.4545
H      2.1968     2.7429    -5.1515
H      2.0200     3.5543    -6.7587
H     -0.0608    -0.4098    -3.9596
H     -0.9551    -1.2028    -2.6146
H      1.9303    -1.6060    -3.4177
H      0.8492    -2.5452    -2.3531
H      1.8741    -2.9686     0.1211
H      4.6790    -1.9751     0.8164
H      3.3528    -2.6252     1.8440
H      3.3096    -0.9466     1.3446
H      4.6360    -2.9623    -1.2735
H      3.5568    -4.3235    -0.8136
H      3.1505    -3.3301    -2.2094
H      4.4474    -0.2992    -1.1007
H      2.8599     0.2073    -3.5984
H      4.6014    -0.0447    -3.3672
H      3.8810     1.5566    -3.1367
H      4.3634     2.1058    -0.8061
H      3.2885     1.2925     0.4061
H      2.6007     2.0634    -1.1088
68
{"conf": 29, "E": 585.37, "rms": -1.0, "geom": "OH", "total_charge": 0, "CA_charge": 1, "smiles": "C[C:1]#[4N:2]->[Mn+:3]1(<-[3H-:4])(<-[5C-:5]#[O+:6])(<-[6C-:7]#[O+:8])<-[1N@H:9]([CH2:10][CH2:11][P:12]([CH:13]([CH3:14])[CH3:15])[CH:16]([CH3:17])[CH3:18])[CH2:19][CH2:20][2P:21]->1([CH:22]([CH3:23])[CH3:24])[CH:25]([CH3:26])[CH3:27]", "smiles3D": "C([C:1]#[4N:2]->[Mn+:3]1(<-[3H-:4])(<-[5C-:5]#[O+:6])(<-[6C-:7]#[O+:8])<-[1N@@:9]([C:10]([C:11]([P:12]([C:13]([C:14]([H:37])([H:38])[H:39])([C:15]([H:40])([H:41])[H:42])[H:36])[C:16]([C:17]([H:44])([H:45])[H:46])([C:18]([H:47])([H:48])[H:49])[H:43])([H:34])[H:35])([H:32])[H:33])([H:31])[C:19]([H:50])([H:51])[C:20]([H:52])([H:53])[2P:21]->1([C:22]([C:23]([H:55])([H:56])[H:57])([C:24]([H:58])([H:59])[H:60])[H:54])[C:25]([C:26]([H:62])([H:63])[H:64])([C:27]([H:65])([H:66])[H:67])[H:61])([H:28])([H:29])[H:30]", "smiles3Dx": "C([C:1]#[4N:2]->[Mn+:3]1(<-[3H-:4])(<-[5C-:5]#[O+:6])(<-[6C-:7]#[O+:8])<-[1N@@:9]([C:10]([C:11]([P:12]([C:13]([C:14]([H:37])([H:38])[H:39])([C:15]([H:40])([H:41])[H:42])[H:36])[C:16]([C:17]([H:44])([H:45])[H:46])([C:18]([H:47])([H:48])[H:49])[H:43])([H:34])[H:35])([H:32])[H:33])([H:31])[C:19]([H:50])([H:51])[C:20]([H:52])([H:53])[2P:21]->1([C:22]([C:23]([H:55])([H:56])[H:57])([C:24]([H:58])([H:59])[H:60])[H:54])[C:25]([C:26]([H:62])([H:63])[H:64])([C:27]([H:65])([H:66])[H:67])[H:61])([H:28])([H:29])[H:30]", "dummies": []}
C     -3.5765     2.4886    -0.2976
C     -2.3253     2.2331     0.3786
N     -1.2938     1.6745     0.6679
Mn     0.0000     0.0000     0.0000
H      1.4733    -0.3890     1.0242
C      1.8552     1.5159     0.6128
O      2.8101     2.2280     0.6932
C     -1.4217    -1.3356     1.5233
O     -2.3151    -2.0983     1.8981
N      0.2240     0.5451    -2.2740
C     -0.0856     1.9442    -2.5102
C      1.2038     2.7093    -2.8084
P      2.1352     2.1263    -4.2574
C      2.0836     3.3953    -5.6725
C      0.9795     4.4364    -5.5060
C      1.9757     2.6847    -7.0482
C      3.9735     1.7644    -3.8951
C      4.4824     2.4945    -2.6374
C      4.8798     2.1038    -5.1061
C     -0.8340    -0.3061    -2.5417
C     -0.4860    -1.8674    -2.3763
P      0.9880    -1.9488    -1.2209
C      2.5460    -1.6417    -2.1358
C      3.7240    -2.2635    -1.5180
C      2.4208    -2.0155    -3.6714
C      0.9576    -3.5466    -0.4058
C      1.1233    -4.7281    -1.4391
C      2.0088    -3.6429     0.7170
H     -3.2224     2.9200    -1.2492
H     -4.3263     3.0038     0.3633
H     -3.8028     1.4381    -0.5620
H      1.0353     0.2511    -2.6659
H     -0.7820     2.0772    -3.4193
H     -0.6322     2.3599    -1.6569
H      0.9675     3.7768    -2.9167
H      1.8625     2.6971    -1.8371
H      3.0294     3.9715    -5.6342
H      0.8917     5.0713    -6.4079
H      1.2058     5.1383    -4.6787
H      0.0136     3.9247    -5.3090
H      2.0446     1.5744    -6.9579
H      2.8134     3.0017    -7.7015
H      1.0133     2.9093    -7.5693
H      4.0578     0.6739    -3.7218
H      5.5722     2.6823    -2.6494
H      4.2648     1.8721    -1.7424
H      3.9959     3.4851    -2.5290
H      4.4157     1.7666    -6.0557
H      5.8692     1.6164    -4.9930
H      5.0618     3.1960    -5.1589
H     -1.3350    -0.1700    -3.5531
H     -1.5961    -0.0584    -1.7540
H     -0.3498    -2.4243    -3.2550
H     -1.2785    -2.2740    -1.7531
H      2.6769    -0.5384    -2.1301
H      3.7566    -3.3592    -1.5496
H      4.6805    -1.9182    -1.9936
H      3.8541    -1.9715    -0.4479
H      3.0051    -1.2441    -4.2686
H      2.8545    -3.0342    -3.8678
H      1.4579    -1.9689    -4.0797
H     -0.0240    -3.6476     0.0211
H      1.1302    -4.3767    -2.4848
H      2.1008    -5.2350    -1.3684
H      0.2277    -5.3809    -1.3897
H      2.9862    -4.0350     0.4096
H      1.6489    -4.2357     1.5615
H      2.2754    -2.6351     1.1658
68
{"conf": 30, "E": 221.55, "rms": -1.0, "geom": "OH", "total_charge": 0, "CA_charge": 1, "smiles": "C[C:1]#[4N:2]->[Mn+:3]1(<-[3H-:4])(<-[5C-:5]#[O+:6])(<-[6C-:7]#[O+:8])<-[1N@H:9]([CH2:10][CH2:11][P:12]([CH:13]([CH3:14])[CH3:15])[CH:16]([CH3:17])[CH3:18])[CH2:19][CH2:20][2P:21]->1([CH:22]([CH3:23])[CH3:24])[CH:25]([CH3:26])[CH3:27]", "smiles3D": "C([C:1]#[4N:2]->[Mn+:3]1(<-[3H-:4])(<-[5C-:5]#[O+:6])(<-[6C-:7]#[O+:8])<-[1N@@:9]([C:10]([C:11]([P:12]([C:13]([C:14]([H:37])([H:38])[H:39])([C:15]([H:40])([H:41])[H:42])[H:36])[C:16]([C:17]([H:44])([H:45])[H:46])([C:18]([H:47])([H:48])[H:49])[H:43])([H:34])[H:35])([H:32])[H:33])([H:31])[C:19]([H:50])([H:51])[C:20]([H:52])([H:53])[2P:21]->1([C:22]([C:23]([H:55])([H:56])[H:57])([C:24]([H:58])([H:59])[H:60])[H:54])[C:25]([C:26]([H:62])([H:63])[H:64])([C:27]([H:65])([H:66])[H:67])[H:61])([H:28])([H:29])[H:30]", "smiles3Dx": "C([C:1]#[4N:2]->[Mn+:3]1(<-[3H-:4])(<-[5C-:5]#[O+:6])(<-[6C-:7]#[O+:8])<-[1N@@:9]([C:10]([C:11]([P:12]([C:13]([C:14]([H:37])([H:38])[H:39])([C:15]([H:40])([H:41])[H:42])[H:36])[C:16]([C:17]([H:44])([H:45])[H:46])([C:18]([H:47])([H:48])[H:49])[H:43])([H:34])[H:35])([H:32])[H:33])([H:31])[C:19]([H:50])([H:51])[C:20]([H:52])([H:53])[2P:21]->1([C:22]([C:23]([H:55])([H:56])[H:57])([C:24]([H:58])([H:59])[H:60])[H:54])[C:25]([C:26]([H:62])([H:63])[H:64])([C:27]([H:65])([H:66])[H:67])[H:61])([H:28])([H:29])[H:30]", "dummies": []}
C      4.4914     0.1385    -1.0352
C      3.0681    -0.0665    -1.2926
N      1.8700    -0.0831    -1.1689
Mn     0.0000     0.0000     0.0000
H     -0.5899    -1.4293    -0.9927
C      1.1443     1.6133     1.0245
O      1.9977     2.2871     1.6102
C     -1.1926     1.3937    -1.3158
O     -1.8810     2.0126    -2.0598
N      0.7519    -1.3076     1.7033
C      2.0617    -1.7574     1.5486
C      2.6332    -2.6609     2.6786
P      2.5039    -1.8287     4.3215
C      4.2078    -1.6182     5.0959
C      4.6410    -0.1428     4.9675
C      4.2613    -2.0987     6.5606
C      1.1268    -2.5048     5.4173
C      1.5044    -3.8294     6.0990
C      0.6772    -1.4206     6.4307
C     -0.3083    -2.2682     1.8401
C     -1.6031    -1.6814     2.4415
P     -1.9522    -0.0928     1.6216
C     -2.1271     1.2341     2.7712
C     -0.9230     1.3911     3.7140
C     -2.3205     2.5633     2.0149
C     -3.4728    -0.3172     0.6543
C     -3.3035    -1.3631    -0.4638
C     -4.6292    -0.6734     1.5687
H      4.5346     0.5879    -0.0319
H      5.0626    -0.7975    -0.9659
H      4.9694     0.8430    -1.7035
H      0.7661    -0.8233     2.4760
H      2.7712    -0.8579     1.5445
H      2.1940    -2.2600     0.5832
H      3.6954    -2.9089     2.4636
H      2.1390    -3.7067     2.6887
H      4.9354    -2.2362     4.5251
H      3.7705     0.5020     4.6853
H      5.3883    -0.0441     4.1559
H      5.0637     0.2511     5.9061
H      3.4338    -1.6697     7.1532
H      4.2252    -3.2048     6.5755
H      5.2162    -1.7996     7.0198
H      0.2718    -2.7168     4.7566
H      2.0385    -3.6560     7.0515
H      0.5883    -4.4015     6.3293
H      2.1322    -4.4450     5.4145
H      0.5604    -1.8383     7.4435
H      1.4005    -0.5745     6.4594
H     -0.2992    -1.0079     6.1202
H     -0.5408    -2.7538     0.8750
H      0.0241    -3.0826     2.5680
H     -1.4386    -1.5070     3.5381
H     -2.4517    -2.3920     2.3165
H     -3.0348     1.0415     3.3877
H     -1.0770     2.2711     4.3928
H      0.0091     1.5603     3.1719
H     -0.8103     0.5049     4.3792
H     -2.5537     3.3996     2.7095
H     -1.4190     2.8099     1.4229
H     -3.1791     2.4932     1.3150
H     -3.6987     0.6645     0.1711
H     -2.7801    -2.2742    -0.0924
H     -4.2839    -1.6525    -0.8697
H     -2.7404    -0.9136    -1.2797
H     -4.6872    -0.0407     2.4820
H     -5.5875    -0.4784     1.0145
H     -4.6409    -1.7543     1.8536
68
{"conf": 31, "E": 103.74, "rms": -1.0, "geom": "OH", "total_charge": 0, "CA_charge": 1, "smiles": "C[C:1]#[4N:2]->[Mn+:3]1(<-[3H-:4])(<-[5C-:5]#[O+:6])(<-[6C-:7]#[O+:8])<-[1N@H:9]([CH2:10][CH2:11][P:12]([CH:13]([CH3:14])[CH3:15])[CH:16]([CH3:17])[CH3:18])[CH2:19][CH2:20][2P:21]->1([CH:22]([CH3:23])[CH3:24])[CH:25]([CH3:26])[CH3:27]", "smiles3D": "C([C:1]#[4N:2]->[Mn+:3]1(<-[3H-:4])(<-[5C-:5]#[O+:6])(<-[6C-:7]#[O+:8])<-[1N@@:9]([C:10]([C:11]([P:12]([C:13]([C:14]([H:37])([H:38])[H:39])([C:15]([H:40])([H:41])[H:42])[H:36])[C:16]([C:17]([H:44])([H:45])[H:46])([C:18]([H:47])([H:48])[H:49])[H:43])([H:34])[H:35])([H:32])[H:33])([H:31])[C:19]([H:50])([H:51])[C:20]([H:52])([H:53])[2P:21]->1([C:22]([C:23]([H:55])([H:56])[H:57])([C:24]([H:58])([H:59])[H:60])[H:54])[C:25]([C:26]([H:62])([H:63])[H:64])([C:27]([H:65])([H:66])[H:67])[H:61])([H:28])([H:29])[H:30]", "smiles3Dx": "C([C:1]#[4N:2]->[Mn+:3]1(<-[3H-:4])(<-[5C-:5]#[O+:6])(<-[6C-:7]#[O+:8])<-[1N@@:9]([C:10]([C:11]([P:12]([C:13]([C:14]([H:37])([H:38])[H:39])([C:15]([H:40])([H:41])[H:42])[H:36])[C:16]([C:17]([H:44])([H:45])[H:46])([C:18]([H:47])([H:48])[H:49])[H:43])([H:34])[H:35])([H:32])[H:33])([H:31])[C:19]([H:50])([H:51])[C:20]([H:52])([H:53])[2P:21]->1([C:22]([C:23]([H:55])([H:56])[H:57])([C:24]([H:58])([H:59])[H:60])[H:54])[C:25]([C:26]([H:62])([H:63])[H:64])([C:27]([H:65])([H:66])[H:67])[H:61])([H:28])([H:29])[H:30]", "dummies": []}
C      0.1290     4.1208     2.8022
C      0.0893     2.8948     2.0034
N      0.0557     1.8760     1.3148
Mn     0.0000     0.0000     0.0000
H     -1.8266     0.1420    -0.0325
C      2.2896    -0.0530     0.0665
O      3.4956    -0.0733     0.0983
C     -0.1174    -1.3511     1.8492
O     -0.1814    -2.0658     2.8184
N      0.1409     1.1229    -2.0201
C     -0.3732     2.4215    -1.8510
C      0.6835     3.3891    -1.2942
P      1.6774     4.2182    -2.6558
C      3.0615     5.1168    -1.7446
C      2.5598     5.9462    -0.5544
C      4.1176     4.1071    -1.2924
C      0.6278     5.6213    -3.3682
C      0.2068     5.2461    -4.7882
C     -0.6031     5.9742    -2.5268
C     -0.5561     0.3660    -3.0024
C     -0.0097    -1.0805    -3.2274
P     -0.1032    -2.0102    -1.6889
C      1.2434    -3.2235    -1.6466
C      2.4742    -2.7612    -2.4389
C      1.6512    -3.5161    -0.1922
C     -1.6200    -2.9909    -1.8108
C     -2.8628    -2.0999    -1.9061
C     -1.7535    -3.9243    -0.5995
H      1.1840     4.4245     2.9683
H     -0.4029     4.9273     2.2554
H     -0.3686     3.9524     3.7778
H      1.0227     1.1600    -2.2673
H     -0.7703     2.8285    -2.8096
H     -1.2143     2.3635    -1.1265
H      0.1997     4.1448    -0.6419
H      1.3997     2.8100    -0.6728
H      3.5440     5.8060    -2.4712
H      2.0580     5.3025     0.2000
H      1.8565     6.7325    -0.8970
H      3.4158     6.4576    -0.0552
H      3.7015     3.4108    -0.5326
H      4.4846     3.5245    -2.1632
H      4.9843     4.6369    -0.8440
H      1.2655     6.5282    -3.4424
H      1.1042     5.0278    -5.4085
H     -0.4451     4.3496    -4.7808
H     -0.3480     6.0830    -5.2672
H     -1.3143     5.1289    -2.4802
H     -1.1280     6.8413    -2.9804
H     -0.3056     6.2610    -1.5001
H     -1.6251     0.3050    -2.7028
H     -0.5013     0.9062    -3.9777
H      1.0367    -0.9981    -3.5684
H     -0.6075    -1.5910    -4.0119
H      0.8798    -4.1703    -2.0990
H      2.2682    -2.8241    -3.5303
H      2.7764    -1.7292    -2.1573
H      3.3399    -3.4435    -2.2552
H      0.7931    -3.8579     0.4172
H      2.4145    -4.3249    -0.1705
H      2.0894    -2.6258     0.2950
H     -1.5642    -3.6139    -2.7331
H     -2.9571    -1.4454    -1.0190
H     -3.7716    -2.7331    -1.9568
H     -2.8559    -1.5015    -2.8426
H     -2.7526    -4.4061    -0.5816
H     -1.0127    -4.7504    -0.6703
H     -1.6111    -3.3728     0.3560
68
{"conf": 32, "E": 210.08, "rms": -1.0, "geom": "OH", "total_charge": 0, "CA_charge": 1, "smiles": "C[C:1]#[4N:2]->[Mn+:3]1(<-[3H-:4])(<-[5C-:5]#[O+:6])(<-[6C-:7]#[O+:8])<-[1N@H:9]([CH2:10][CH2:11][P:12]([CH:13]([CH3:14])[CH3:15])[CH:16]([CH3:17])[CH3:18])[CH2:19][CH2:20][2P:21]->1([CH:22]([CH3:23])[CH3:24])[CH:25]([CH3:26])[CH3:27]", "smiles3D": "C([C:1]#[4N:2]->[Mn+:3]1(<-[3H-:4])(<-[5C-:5]#[O+:6])(<-[6C-:7]#[O+:8])<-[1N@@:9]([C:10]([C:11]([P:12]([C:13]([C:14]([H:37])([H:38])[H:39])([C:15]([H:40])([H:41])[H:42])[H:36])[C:16]([C:17]([H:44])([H:45])[H:46])([C:18]([H:47])([H:48])[H:49])[H:43])([H:34])[H:35])([H:32])[H:33])([H:31])[C:19]([H:50])([H:51])[C:20]([H:52])([H:53])[2P:21]->1([C:22]([C:23]([H:55])([H:56])[H:57])([C:24]([H:58])([H:59])[H:60])[H:54])[C:25]([C:26]([H:62])([H:63])[H:64])([C:27]([H:65])([H:66])[H:67])[H:61])([H:28])([H:29])[H:30]", "smiles3Dx": "C([C:1]#[4N:2]->[Mn+:3]1(<-[3H-:4])(<-[5C-:5]#[O+:6])(<-[6C-:7]#[O+:8])<-[1N@@:9]([C:10]([C:11]([P:12]([C:13]([C:14]([H:37])([H:38])[H:39])([C:15]([H:40])([H:41])[H:42])[H:36])[C:16]([C:17]([H:44])([H:45])[H:46])([C:18]([H:47])([H:48])[H:49])[H:43])([H:34])[H:35])([H:32])[H:33])([H:31])[C:19]([H:50])([H:51])[C:20]([H:52])([H:53])[2P:21]->1([C:22]([C:23]([H:55])([H:56])[H:57])([C:24]([H:58])([H:59])[H:60])[H:54])[C:25]([C:26]([H:62])([H:63])[H:64])([C:27]([H:65])([H:66])[H:67])[H:61])([H:28])([H:29])[H:30]", "dummies": []}
C     -0.4074     0.9848     4.6872
C     -0.2356     1.0466     3.2163
N     -0.1529     0.8611     2.0094
Mn     0.0000     0.0000     0.0000
H      1.0327     1.4429    -0.5705
C     -1.3661    -1.5687     0.8649
O     -2.0454    -2.4158     1.3355
C     -1.8586     1.0690    -0.6853
O     -2.8733     1.6277    -1.0456
N      1.9079    -1.2497     0.3657
C      2.3259    -1.1656     1.6719
C      3.2085     0.0367     2.0955
P      3.2233     0.3857     3.9620
C      3.8652     2.0483     4.3409
C      5.0055     2.0140     5.4149
C      4.4094     2.8003     3.1146
C      3.6037    -1.0323     5.1051
C      2.4984    -2.0681     5.0912
C      4.9605    -1.6514     4.7923
C      2.7798    -0.8996    -0.7425
C      2.2757    -1.1324    -2.1765
P      0.5056    -1.2423    -2.2347
C     -0.0570    -2.9727    -2.5192
C      1.0994    -3.8986    -2.8610
C     -0.7798    -3.5400    -1.2587
C     -0.1260    -0.3018    -3.6675
C     -1.6614    -0.5085    -3.8328
C      0.5926    -0.7405    -4.9364
H     -0.5960    -0.0536     4.9876
H      0.4743     1.3267     5.2016
H     -1.2793     1.5480     5.0320
H      1.6493    -2.1328     0.1487
H      2.9431    -2.0497     1.8982
H      1.4287    -1.2174     2.3839
H      4.2105    -0.0460     1.7082
H      2.7336     0.9325     1.5494
H      3.1079     2.7220     4.7641
H      4.5692     1.7371     6.4023
H      5.7917     1.2575     5.1261
H      5.5185     3.0074     5.5259
H      5.2239     2.1909     2.5832
H      4.8402     3.8267     3.3446
H      3.5601     2.9633     2.3703
H      3.6403    -0.5942     6.1081
H      2.5629    -2.7065     6.0049
H      2.5947    -2.7439     4.2218
H      1.4924    -1.6087     5.0839
H      5.7938    -0.9236     4.9166
H      5.1501    -2.4926     5.5131
H      4.9720    -2.0732     3.7619
H      3.0128     0.2241    -0.6045
H      3.7303    -1.4382    -0.5640
H      2.7313    -1.9859    -2.5412
H      2.6091    -0.2465    -2.8045
H     -0.7648    -2.9881    -3.3162
H      1.6191    -3.4955    -3.7477
H      1.8355    -3.9591    -2.0043
H      0.7324    -4.8894    -3.1228
H     -0.1333    -3.4960    -0.3573
H     -1.7540    -3.0017    -1.1420
H     -1.0406    -4.5943    -1.4372
H      0.0633     0.7680    -3.4602
H     -2.1480     0.4484    -4.0999
H     -1.8991    -1.2601    -4.5995
H     -2.1382    -0.8400    -2.8740
H      0.5368    -1.8255    -5.0589
H      0.1498    -0.2756    -5.8149
H      1.6776    -0.4539    -4.8639
68
{"conf": 33, "E": 116.91, "rms": -1.0, "geom": "OH", "total_charge": 0, "CA_charge": 1, "smiles": "C[C:1]#[4N:2]->[Mn+:3]1(<-[3H-:4])(<-[5C-:5]#[O+:6])(<-[6C-:7]#[O+:8])<-[1N@H:9]([CH2:10][CH2:11][P:12]([CH:13]([CH3:14])[CH3:15])[CH:16]([CH3:17])[CH3:18])[CH2:19][CH2:20][2P:21]->1([CH:22]([CH3:23])[CH3:24])[CH:25]([CH3:26])[CH3:27]", "smiles3D": "C([C:1]#[4N:2]->[Mn+:3]1(<-[3H-:4])(<-[5C-:5]#[O+:6])(<-[6C-:7]#[O+:8])<-[1N@@:9]([C:10]([C:11]([P:12]([C:13]([C:14]([H:37])([H:38])[H:39])([C:15]([H:40])([H:41])[H:42])[H:36])[C:16]([C:17]([H:44])([H:45])[H:46])([C:18]([H:47])([H:48])[H:49])[H:43])([H:34])[H:35])([H:32])[H:33])([H:31])[C:19]([H:50])([H:51])[C:20]([H:52])([H:53])[2P:21]->1([C:22]([C:23]([H:55])([H:56])[H:57])([C:24]([H:58])([H:59])[H:60])[H:54])[C:25]([C:26]([H:62])([H:63])[H:64])([C:27]([H:65])([H:66])[H:67])[H:61])([H:28])([H:29])[H:30]", "smiles3Dx": "C([C:1]#[4N:2]->[Mn+:3]1(<-[3H-:4])(<-[5C-:5]#[O+:6])(<-[6C-:7]#[O+:8])<-[1N@@:9]([C:10]([C:11]([P:12]([C:13]([C:14]([H:37])([H:38])[H:39])([C:15]([H:40])([H:41])[H:42])[H:36])[C:16]([C:17]([H:44])([H:45])[H:46])([C:18]([H:47])([H:48])[H:49])[H:43])([H:34])[H:35])([H:32])[H:33])([H:31])[C:19]([H:50])([H:51])[C:20]([H:52])([H:53])[2P:21]->1([C:22]([C:23]([H:55])([H:56])[H:57])([C:24]([H:58])([H:59])[H:60])[H:54])[C:25]([C:26]([H:62])([H:63])[H:64])([C:27]([H:65])([H:66])[H:67])[H:61])([H:28])([H:29])[H:30]", "dummies": []}
C      1.7003     4.6452    -0.4630
C      1.2218     3.2777    -0.3098
N      0.8011     2.1301    -0.1945
Mn     0.0000     0.0000     0.0000
H      0.1269    -0.2018    -1.8136
C     -0.2366     0.2972     2.2579
O     -0.3598     0.4401     3.4501
C     -2.1611     0.7044    -0.2887
O     -3.2977     1.0747    -0.4366
N      2.0866    -0.9509     0.3879
C      3.0663    -0.3695    -0.4524
C      2.8291    -0.6061    -1.9655
P      2.5862     1.0060    -2.9026
C      4.3440     1.5289    -3.3469
C      4.3375     2.9730    -3.8531
C      5.0081     0.6089    -4.3818
C      1.7205     0.6574    -4.5405
C      1.5623    -0.8381    -4.8176
C      0.3674     1.3650    -4.5541
C      2.0697    -2.3975     0.3730
C      0.8384    -3.0731     1.0302
P     -0.6660    -2.5027     0.2386
C     -0.7955    -3.3674    -1.3468
C     -1.1230    -4.8526    -1.1972
C     -1.8166    -2.6765    -2.2644
C     -2.0415    -2.8393     1.3669
C     -3.4003    -2.7366     0.6568
C     -1.9007    -4.2008     2.0673
H      2.6950     4.6376    -0.9519
H      1.7855     5.1312     0.5301
H      0.9845     5.2088    -1.0912
H      2.3018    -0.7059     1.2455
H      4.0659    -0.7832    -0.1811
H      3.0923     0.7266    -0.2539
H      3.6868    -1.1697    -2.3821
H      1.9458    -1.2464    -2.1141
H      4.9565     1.4914    -2.4179
H      5.3721     3.3204    -4.0713
H      3.7188     3.0634    -4.7733
H      3.9009     3.6393    -3.0787
H      4.5314     0.6906    -5.3774
H      6.0787     0.8852    -4.5015
H      4.9722    -0.4484    -4.0636
H      2.3179     1.0982    -5.3602
H      0.8471    -1.2987    -4.1086
H      2.5449    -1.3591    -4.7531
H      1.1643    -0.9877    -5.8430
H     -0.2963     0.9590    -3.7697
H     -0.1241     1.2204    -5.5379
H      0.5004     2.4513    -4.3802
H      2.1454    -2.7797    -0.6647
H      2.9712    -2.7558     0.9189
H      0.9312    -4.1716     0.9320
H      0.8059    -2.8040     2.1069
H      0.1941    -3.3028    -1.8381
H     -0.4059    -5.3532    -0.5194
H     -2.1585    -5.0352    -0.8648
H     -1.0131    -5.3438    -2.1849
H     -1.6422    -3.0052    -3.3088
H     -2.8586    -2.9448    -2.0174
H     -1.7078    -1.5714    -2.2316
H     -2.0155    -2.0562     2.1543
H     -3.6108    -3.6210     0.0306
H     -3.4593    -1.8110     0.0507
H     -4.2075    -2.6713     1.4236
H     -1.0351    -4.1880     2.7653
H     -2.8099    -4.4003     2.6823
H     -1.7667    -5.0457     1.3692
68
{"conf": 34, "E": 106.18, "rms": -1.0, "geom": "OH", "total_charge": 0, "CA_charge": 1, "smiles": "C[C:1]#[4N:2]->[Mn+:3]1(<-[3H-:4])(<-[5C-:5]#[O+:6])(<-[6C-:7]#[O+:8])<-[1N@H:9]([CH2:10][CH2:11][P:12]([CH:13]([CH3:14])[CH3:15])[CH:16]([CH3:17])[CH3:18])[CH2:19][CH2:20][2P:21]->1([CH:22]([CH3:23])[CH3:24])[CH:25]([CH3:26])[CH3:27]", "smiles3D": "C([C:1]#[4N:2]->[Mn+:3]1(<-[3H-:4])(<-[5C-:5]#[O+:6])(<-[6C-:7]#[O+:8])<-[1N@@:9]([C:10]([C:11]([P:12]([C:13]([C:14]([H:37])([H:38])[H:39])([C:15]([H:40])([H:41])[H:42])[H:36])[C:16]([C:17]([H:44])([H:45])[H:46])([C:18]([H:47])([H:48])[H:49])[H:43])([H:34])[H:35])([H:32])[H:33])([H:31])[C:19]([H:50])([H:51])[C:20]([H:52])([H:53])[2P:21]->1([C:22]([C:23]([H:55])([H:56])[H:57])([C:24]([H:58])([H:59])[H:60])[H:54])[C:25]([C:26]([H:62])([H:63])[H:64])([C:27]([H:65])([H:66])[H:67])[H:61])([H:28])([H:29])[H:30]", "smiles3Dx": "C([C:1]#[4N:2]->[Mn+:3]1(<-[3H-:4])(<-[5C-:5]#[O+:6])(<-[6C-:7]#[O+:8])<-[1N@@:9]([C:10]([C:11]([P:12]([C:13]([C:14]([H:37])([H:38])[H:39])([C:15]([H:40])([H:41])[H:42])[H:36])[C:16]([C:17]([H:44])([H:45])[H:46])([C:18]([H:47])([H:48])[H:49])[H:43])([H:34])[H:35])([H:32])[H:33])([H:31])[C:19]([H:50])([H:51])[C:20]([H:52])([H:53])[2P:21]->1([C:22]([C:23]([H:55])([H:56])[H:57])([C:24]([H:58])([H:59])[H:60])[H:54])[C:25]([C:26]([H:62])([H:63])[H:64])([C:27]([H:65])([H:66])[H:67])[H:61])([H:28])([H:29])[H:30]", "dummies": []}
C     -3.7975     0.9008    -3.0883
C     -2.6760     0.6308    -2.1937
N     -1.7364     0.4060    -1.4365
Mn     0.0000     0.0000     0.0000
H      0.7789     1.6075    -0.4296
C     -0.9350    -2.0308     0.5081
O     -1.4243    -3.0979     0.7874
C      1.2201    -1.0087    -1.6497
O      1.8602    -1.5479    -2.5178
N     -1.0638     0.9093     1.8455
C     -1.9224     1.9747     1.4941
C     -1.2672     3.0542     0.6168
P     -2.0978     4.7189     0.8850
C     -1.7791     5.6396    -0.7297
C     -2.1915     7.1095    -0.5989
C     -2.5970     4.9977    -1.8593
C     -0.9389     5.4322     2.2001
C     -1.6308     6.5545     2.9741
C      0.4175     5.8937     1.6446
C     -0.1217     1.2313     2.8781
C      0.8362     0.0724     3.2588
P      1.8234    -0.3763     1.8314
C      3.1830     0.8173     1.7626
C      3.8562     0.7968     0.3819
C      4.2276     0.6031     2.8640
C      2.3640    -2.0910     2.0668
C      3.4852    -2.4704     1.0920
C      2.7894    -2.3877     3.5173
H     -4.2542     1.8791    -2.8241
H     -4.5537     0.0955    -2.9863
H     -3.4313     0.9316    -4.1348
H     -1.5938     0.2392     2.1797
H     -2.7883     1.5591     0.9317
H     -2.3182     2.4488     2.4236
H     -0.1939     3.1441     0.8225
H     -1.3548     2.7593    -0.4401
H     -0.6982     5.5818    -0.9878
H     -3.2361     7.1928    -0.2296
H     -2.1246     7.6179    -1.5825
H     -1.5255     7.6580     0.0885
H     -2.4493     5.5610    -2.8075
H     -2.2715     3.9567    -2.0514
H     -3.6817     4.9968    -1.6083
H     -0.7345     4.6174     2.9292
H     -1.8545     7.4232     2.3222
H     -2.5793     6.1818     3.4118
H     -0.9846     6.8955     3.8115
H      0.9011     5.0940     1.0508
H      1.0998     6.1543     2.4799
H      0.3165     6.7891     1.0046
H     -0.6837     1.5227     3.8016
H      0.4951     2.1002     2.5711
H      1.4932     0.3914     4.0930
H      0.2318    -0.8018     3.5787
H      2.7433     1.8295     1.9100
H      4.4758     1.7145     0.2642
H      3.0949     0.7984    -0.4274
H      4.5290    -0.0781     0.2468
H      4.8614    -0.2805     2.6900
H      4.9156     1.4745     2.8803
H      3.7583     0.5507     3.8640
H      1.4955    -2.7416     1.8379
H      3.2372    -2.1490     0.0616
H      4.4602    -2.0452     1.3952
H      3.6040    -3.5768     1.0849
H      3.6480    -1.7820     3.8499
H      3.0833    -3.4601     3.6038
H      1.9460    -2.2262     4.2236
68
{"conf": 35, "E": 142.07, "rms": -1.0, "geom": "OH", "total_charge": 0, "CA_charge": 1, "smiles": "C[C:1]#[4N:2]->[Mn+:3]1(<-[3H-:4])(<-[5C-:5]#[O+:6])(<-[6C-:7]#[O+:8])<-[1N@H:9]([CH2:10][CH2:11][P:12]([CH:13]([CH3:14])[CH3:15])[CH:16]([CH3:17])[CH3:18])[CH2:19][CH2:20][2P:21]->1([CH:22]([CH3:23])[CH3:24])[CH:25]([CH3:26])[CH3:27]", "smiles3D": "C([C:1]#[4N:2]->[Mn+:3]1(<-[3H-:4])(<-[5C-:5]#[O+:6])(<-[6C-:7]#[O+:8])<-[1N@@:9]([C:10]([C:11]([P:12]([C:13]([C:14]([H:37])([H:38])[H:39])([C:15]([H:40])([H:41])[H:42])[H:36])[C:16]([C:17]([H:44])([H:45])[H:46])([C:18]([H:47])([H:48])[H:49])[H:43])([H:34])[H:35])([H:32])[H:33])([H:31])[C:19]([H:50])([H:51])[C:20]([H:52])([H:53])[2P:21]->1([C:22]([C:23]([H:55])([H:56])[H:57])([C:24]([H:58])([H:59])[H:60])[H:54])[C:25]([C:26]([H:62])([H:63])[H:64])([C:27]([H:65])([H:66])[H:67])[H:61])([H:28])([H:29])[H:30]", "smiles3Dx": "C([C:1]#[4N:2]->[Mn+:3]1(<-[3H-:4])(<-[5C-:5]#[O+:6])(<-[6C-:7]#[O+:8])<-[1N@@:9]([C:10]([C:11]([P:12]([C:13]([C:14]([H:37])([H:38])[H:39])([C:15]([H:40])([H:41])[H:42])[H:36])[C:16]([C:17]([H:44])([H:45])[H:46])([C:18]([H:47])([H:48])[H:49])[H:43])([H:34])[H:35])([H:32])[H:33])([H:31])[C:19]([H:50])([H:51])[C:20]([H:52])([H:53])[2P:21]->1([C:22]([C:23]([H:55])([H:56])[H:57])([C:24]([H:58])([H:59])[H:60])[H:54])[C:25]([C:26]([H:62])([H:63])[H:64])([C:27]([H:65])([H:66])[H:67])[H:61])([H:28])([H:29])[H:30]", "dummies": []}
C     -0.2862    -2.7839    -4.1448
C     -0.2015    -1.9945    -2.9144
N     -0.1369    -1.3147    -1.8907
Mn     0.0000     0.0000     0.0000
H     -1.0595     1.2073    -0.8833
C      1.3502    -1.5799     0.9521
O      2.0921    -2.3916     1.4367
C      1.8648     1.0426    -0.8038
O      2.8442     1.5917    -1.2330
N     -1.8172    -0.8089     1.1211
C     -2.3681    -1.9578     0.4920
C     -3.5799    -1.7504    -0.4399
P     -4.6854    -3.2884    -0.6258
C     -4.9556    -4.0813     1.0692
C     -5.5321    -3.0441     2.0280
C     -5.9115    -5.2714     0.9553
C     -3.8319    -4.5709    -1.7200
C     -3.6502    -4.0187    -3.1349
C     -2.5017    -5.0757    -1.1623
C     -2.6487     0.3053     1.4073
C     -2.0483     1.3789     2.3689
P     -0.2562     1.5301     2.1421
C      0.0686     3.2929     1.8655
C     -0.3533     3.6569     0.4427
C     -0.6677     4.1974     2.8815
C      0.4419     1.0220     3.7572
C      1.4253    -0.1138     3.5850
C      1.1275     2.1691     4.5150
H     -0.4552    -3.8581    -3.9221
H     -1.1126    -2.3983    -4.7673
H      0.6536    -2.7082    -4.7211
H     -1.4895    -1.1028     1.9187
H     -2.6447    -2.6835     1.2800
H     -1.5601    -2.4107    -0.0921
H     -4.2724    -0.9697    -0.0861
H     -3.2228    -1.4211    -1.4448
H     -4.0070    -4.4510     1.4851
H     -4.8465    -2.1775     2.1315
H     -5.6710    -3.4856     3.0346
H     -6.5138    -2.6807     1.6617
H     -6.8917    -4.9613     0.5277
H     -6.0829    -5.7059     1.9631
H     -5.4823    -6.0699     0.3101
H     -4.5159    -5.4476    -1.7841
H     -3.2006    -4.7924    -3.7973
H     -2.9981    -3.1321    -3.1276
H     -4.6372    -3.7364    -3.5535
H     -1.7238    -4.3042    -1.2359
H     -2.1470    -5.9460    -1.7554
H     -2.6103    -5.4064    -0.1113
H     -3.5882    -0.0709     1.8583
H     -2.8815     0.8062     0.4478
H     -2.5472     2.3503     2.1574
H     -2.2767     1.0775     3.4198
H      1.1545     3.4846     1.9507
H     -1.4427     3.4684     0.2710
H      0.2496     3.0881    -0.2852
H     -0.1443     4.7375     0.2453
H     -1.3374     3.6500     3.5889
H     -1.3147     4.9775     2.3926
H      0.0762     4.7587     3.4992
H     -0.3828     0.6472     4.4002
H      0.8379    -1.0284     3.3461
H      1.9724    -0.3415     4.5310
H      2.1735     0.1364     2.7984
H      0.3773     2.8874     4.8924
H      1.6290     1.7731     5.4324
H      1.9125     2.6706     3.9135
68
{"conf": 36, "E": 309.45, "rms": -1.0, "geom": "OH", "total_charge": 0, "CA_charge": 1, "smiles": "C[C:1]#[4N:2]->[Mn+:3]1(<-[3H-:4])(<-[5C-:5]#[O+:6])(<-[6C-:7]#[O+:8])<-[1N@H:9]([CH2:10][CH2:11][P:12]([CH:13]([CH3:14])[CH3:15])[CH:16]([CH3:17])[CH3:18])[CH2:19][CH2:20][2P:21]->1([CH:22]([CH3:23])[CH3:24])[CH:25]([CH3:26])[CH3:27]", "smiles3D": "C([C:1]#[4N:2]->[Mn+:3]1(<-[3H-:4])(<-[5C-:5]#[O+:6])(<-[6C-:7]#[O+:8])<-[1N@@:9]([C:10]([C:11]([P:12]([C:13]([C:14]([H:37])([H:38])[H:39])([C:15]([H:40])([H:41])[H:42])[H:36])[C:16]([C:17]([H:44])([H:45])[H:46])([C:18]([H:47])([H:48])[H:49])[H:43])([H:34])[H:35])([H:32])[H:33])([H:31])[C:19]([H:50])([H:51])[C:20]([H:52])([H:53])[2P:21]->1([C:22]([C:23]([H:55])([H:56])[H:57])([C:24]([H:58])([H:59])[H:60])[H:54])[C:25]([C:26]([H:62])([H:63])[H:64])([C:27]([H:65])([H:66])[H:67])[H:61])([H:28])([H:29])[H:30]", "smiles3Dx": "C([C:1]#[4N:2]->[Mn+:3]1(<-[3H-:4])(<-[5C-:5]#[O+:6])(<-[6C-:7]#[O+:8])<-[1N@@:9]([C:10]([C:11]([P:12]([C:13]([C:14]([H:37])([H:38])[H:39])([C:15]([H:40])([H:41])[H:42])[H:36])[C:16]([C:17]([H:44])([H:45])[H:46])([C:18]([H:47])([H:48])[H:49])[H:43])([H:34])[H:35])([H:32])[H:33])([H:31])[C:19]([H:50])([H:51])[C:20]([H:52])([H:53])[2P:21]->1([C:22]([C:23]([H:55])([H:56])[H:57])([C:24]([H:58])([H:59])[H:60])[H:54])[C:25]([C:26]([H:62])([H:63])[H:64])([C:27]([H:65])([H:66])[H:67])[H:61])([H:28])([H:29])[H:30]", "dummies": []}
C     -0.9668    -3.8581    -2.3602
C     -0.1422    -2.8291    -1.9125
N      0.1183    -1.8257    -1.3606
Mn     0.0000     0.0000     0.0000
H      1.4739     0.9049    -0.9674
C     -2.0581    -1.0463     0.7046
O     -3.0134    -1.7574     0.7214
C      1.4099    -0.5641     1.8643
O      2.0862    -0.5279     2.8886
N     -1.4194     1.1093    -1.6008
C     -0.9791     1.0496    -2.9756
C      0.2457     2.0596    -3.1156
P      1.7988     1.3711    -3.6862
C      2.5354     2.8006    -4.6695
C      2.5463     4.0914    -3.8358
C      3.9909     2.5761    -5.1240
C      1.6127     0.1011    -5.0672
C      0.3743     0.2868    -5.9063
C      1.7063    -1.3375    -4.4216
C     -2.2213     2.2037    -1.1914
C     -2.2228     2.3339     0.4245
P     -0.6241     2.1509     1.2145
C     -0.7717     2.1219     2.9849
C     -1.5038     0.7901     3.4203
C      0.6420     2.1076     3.6320
C      0.3377     3.5650     0.6059
C      1.8327     3.1096     0.4628
C      0.1651     4.7660     1.5097
H     -1.4865    -3.1619    -3.0433
H     -1.4987    -4.0698    -1.3901
H     -0.1624    -4.5518    -2.8399
H     -2.0206     0.5356    -1.6431
H     -1.7616     1.1780    -3.7971
H     -0.6897    -0.0540    -3.0564
H      0.4905     2.4988    -2.0821
H     -0.1428     2.8305    -3.7286
H      1.9407     2.9907    -5.5827
H      3.1589     3.9459    -2.8716
H      2.9572     4.9573    -4.3914
H      1.5312     4.4216    -3.5772
H      4.6650     2.4068    -4.2518
H      4.3919     3.4288    -5.6752
H      4.1090     1.7265    -5.8052
H      2.5059     0.1397    -5.7663
H      0.5004    -0.1654    -6.9268
H      0.1304     1.3657    -6.0353
H     -0.5275    -0.1913    -5.4763
H      0.7234    -1.8748    -4.4562
H      2.4903    -1.9526    -4.9335
H      1.9840    -1.3034    -3.3542
H     -1.6778     2.9508    -1.6695
H     -3.3281     2.2059    -1.6254
H     -2.8498     1.4589     0.8687
H     -2.7631     3.1954     0.6473
H     -1.3939     3.0450     3.4272
H     -2.5193     0.6748     2.9804
H     -0.9263    -0.1167     3.2774
H     -1.7127     0.8594     4.4972
H      0.9046     1.1954     4.1901
H      1.4474     2.2241     2.9340
H      0.6550     2.9904     4.3210
H     -0.0589     3.8415    -0.3630
H      2.0723     2.0581     0.7505
H      2.1502     3.2758    -0.5898
H      2.5351     3.6536     1.1353
H      0.8067     4.6239     2.4486
H      0.3891     5.6936     0.9172
H     -0.8888     4.8028     1.8830
68
{"conf": 37, "E": 117.72, "rms": -1.0, "geom": "OH", "total_charge": 0, "CA_charge": 1, "smiles": "C[C:1]#[4N:2]->[Mn+:3]1(<-[3H-:4])(<-[5C-:5]#[O+:6])(<-[6C-:7]#[O+:8])<-[1N@H:9]([CH2:10][CH2:11][P:12]([CH:13]([CH3:14])[CH3:15])[CH:16]([CH3:17])[CH3:18])[CH2:19][CH2:20][2P:21]->1([CH:22]([CH3:23])[CH3:24])[CH:25]([CH3:26])[CH3:27]", "smiles3D": "C([C:1]#[4N:2]->[Mn+:3]1(<-[3H-:4])(<-[5C-:5]#[O+:6])(<-[6C-:7]#[O+:8])<-[1N@@:9]([C:10]([C:11]([P:12]([C:13]([C:14]([H:37])([H:38])[H:39])([C:15]([H:40])([H:41])[H:42])[H:36])[C:16]([C:17]([H:44])([H:45])[H:46])([C:18]([H:47])([H:48])[H:49])[H:43])([H:34])[H:35])([H:32])[H:33])([H:31])[C:19]([H:50])([H:51])[C:20]([H:52])([H:53])[2P:21]->1([C:22]([C:23]([H:55])([H:56])[H:57])([C:24]([H:58])([H:59])[H:60])[H:54])[C:25]([C:26]([H:62])([H:63])[H:64])([C:27]([H:65])([H:66])[H:67])[H:61])([H:28])([H:29])[H:30]", "smiles3Dx": "C([C:1]#[4N:2]->[Mn+:3]1(<-[3H-:4])(<-[5C-:5]#[O+:6])(<-[6C-:7]#[O+:8])<-[1N@@:9]([C:10]([C:11]([P:12]([C:13]([C:14]([H:37])([H:38])[H:39])([C:15]([H:40])([H:41])[H:42])[H:36])[C:16]([C:17]([H:44])([H:45])[H:46])([C:18]([H:47])([H:48])[H:49])[H:43])([H:34])[H:35])([H:32])[H:33])([H:31])[C:19]([H:50])([H:51])[C:20]([H:52])([H:53])[2P:21]->1([C:22]([C:23]([H:55])([H:56])[H:57])([C:24]([H:58])([H:59])[H:60])[H:54])[C:25]([C:26]([H:62])([H:63])[H:64])([C:27]([H:65])([H:66])[H:67])[H:61])([H:28])([H:29])[H:30]", "dummies": []}
C      3.5491    -2.1175    -2.7786
C      2.5093    -1.4937    -1.9648
N      1.6336    -0.9657    -1.2794
Mn     0.0000     0.0000     0.0000
H     -0.7656     0.6297    -1.5501
C      1.0569    -0.8268     1.8556
O      1.6123    -1.2616     2.8343
C      1.1969     1.9487     0.1854
O      1.8306     2.9725     0.2905
N     -1.4941    -1.7639     0.0214
C     -1.1096    -2.7489    -0.9053
C     -0.0096    -3.6903    -0.3711
P     -0.5046    -4.5254     1.2378
C     -2.1655    -5.3795     1.0213
C     -2.5471    -6.1481     2.2888
C     -2.2249    -6.2800    -0.2151
C      0.8729    -5.7169     1.7240
C      0.9243    -6.9658     0.8361
C      2.2210    -4.9883     1.7046
C     -2.7833    -1.2045    -0.2122
C     -3.3111    -0.2679     0.9236
P     -2.0344     0.9126     1.3884
C     -1.8949     0.8568     3.1899
C     -0.7099     1.7232     3.6381
C     -1.7298    -0.5877     3.7012
C     -2.6094     2.5681     0.9440
C     -2.8162     2.6698    -0.5692
C     -3.8967     2.9491     1.6867
H      4.4492    -1.4759    -2.7640
H      3.1985    -2.2300    -3.8231
H      3.7942    -3.1143    -2.3771
H     -1.5065    -2.1097     0.8583
H     -1.9785    -3.3663    -1.1990
H     -0.7270    -2.2278    -1.8115
H      0.9106    -3.1090    -0.1678
H      0.2315    -4.4622    -1.1331
H     -2.9115    -4.5708     0.8762
H     -3.5646    -6.5897     2.1715
H     -2.5560    -5.4483     3.1587
H     -1.8092    -6.9559     2.4839
H     -1.7904    -5.7892    -1.1059
H     -1.7235    -7.2487    -0.0581
H     -3.2875    -6.5084    -0.4501
H      0.6753    -6.0291     2.7760
H      0.1032    -7.6541     1.1233
H      1.8810    -7.5064     0.9881
H      0.8295    -6.6907    -0.2439
H      2.1368    -4.0136     2.2335
H      2.5532    -4.7995     0.6612
H      2.9869    -5.5929     2.2180
H     -3.5351    -2.0233    -0.3493
H     -2.7295    -0.6161    -1.1566
H     -4.2107     0.2638     0.5491
H     -3.5926    -0.8827     1.8070
H     -2.8191     1.2686     3.6333
H     -0.5706     1.6551     4.7373
H     -0.8988     2.7946     3.3985
H      0.2203     1.4053     3.1385
H     -1.2604    -1.2456     2.9549
H     -1.1233    -0.6326     4.6289
H     -2.7277    -1.0153     3.9351
H     -1.8227     3.3008     1.2275
H     -3.1821     3.6784    -0.8297
H     -1.8440     2.5328    -1.0982
H     -3.5433     1.9266    -0.9333
H     -3.7052     3.0947     2.7728
H     -4.2754     3.9264     1.3074
H     -4.6974     2.1968     1.5521
68
{"conf": 38, "E": 107.93, "rms": -1.0, "geom": "OH", "total_charge": 0, "CA_charge": 1, "smiles": "C[C:1]#[4N:2]->[Mn+:3]1(<-[3H-:4])(<-[5C-:5]#[O+:6])(<-[6C-:7]#[O+:8])<-[1N@H:9]([CH2:10][CH2:11][P:12]([CH:13]([CH3:14])[CH3:15])[CH:16]([CH3:17])[CH3:18])[CH2:19][CH2:20][2P:21]->1([CH:22]([CH3:23])[CH3:24])[CH:25]([CH3:26])[CH3:27]", "smiles3D": "C([C:1]#[4N:2]->[Mn+:3]1(<-[3H-:4])(<-[5C-:5]#[O+:6])(<-[6C-:7]#[O+:8])<-[1N@@:9]([C:10]([C:11]([P:12]([C:13]([C:14]([H:37])([H:38])[H:39])([C:15]([H:40])([H:41])[H:42])[H:36])[C:16]([C:17]([H:44])([H:45])[H:46])([C:18]([H:47])([H:48])[H:49])[H:43])([H:34])[H:35])([H:32])[H:33])([H:31])[C:19]([H:50])([H:51])[C:20]([H:52])([H:53])[2P:21]->1([C:22]([C:23]([H:55])([H:56])[H:57])([C:24]([H:58])([H:59])[H:60])[H:54])[C:25]([C:26]([H:62])([H:63])[H:64])([C:27]([H:65])([H:66])[H:67])[H:61])([H:28])([H:29])[H:30]", "smiles3Dx": "C([C:1]#[4N:2]->[Mn+:3]1(<-[3H-:4])(<-[5C-:5]#[O+:6])(<-[6C-:7]#[O+:8])<-[1N@@:9]([C:10]([C:11]([P:12]([C:13]([C:14]([H:37])([H:38])[H:39])([C:15]([H:40])([H:41])[H:42])[H:36])[C:16]([C:17]([H:44])([H:45])[H:46])([C:18]([H:47])([H:48])[H:49])[H:43])([H:34])[H:35])([H:32])[H:33])([H:31])[C:19]([H:50])([H:51])[C:20]([H:52])([H:53])[2P:21]->1([C:22]([C:23]([H:55])([H:56])[H:57])([C:24]([H:58])([H:59])[H:60])[H:54])[C:25]([C:26]([H:62])([H:63])[H:64])([C:27]([H:65])([H:66])[H:67])[H:61])([H:28])([H:29])[H:30]", "dummies": []}
C      1.3854     0.3302    -4.7754
C      0.9939     0.2554    -3.3605
N      0.6532     0.1784    -2.1810
Mn     0.0000     0.0000     0.0000
H     -0.4767     1.7667    -0.0126
C      0.6536    -2.1909    -0.0326
O      1.0119    -3.3423    -0.0352
C      2.0719     0.5954     0.7683
O      3.1611     0.9107     1.1783
N     -2.1382    -0.6067    -0.5840
C     -2.8368     0.5550    -0.9543
C     -4.0595     0.2726    -1.8554
P     -5.5993     1.1430    -1.2155
C     -6.3676    -0.0465     0.0275
C     -6.9082    -1.3271    -0.6172
C     -7.4723     0.6651     0.8069
C     -6.8178     1.2641    -2.6561
C     -6.5623     0.2360    -3.7687
C     -6.7627     2.6790    -3.2239
C     -2.7208    -1.3748     0.4738
C     -2.7287    -0.7426     1.9017
P     -1.0486    -0.3284     2.3805
C     -1.1612     1.1078     3.4735
C     -1.6343     2.3440     2.6923
C      0.2055     1.4200     4.1024
C     -0.4896    -1.7776     3.3067
C      1.0408    -1.7964     3.4310
C     -1.1412    -1.8518     4.7007
H      0.5556    -0.0733    -5.4026
H      2.3024    -0.2752    -4.9384
H      1.5844     1.3834    -5.0589
H     -2.0579    -1.1496    -1.3207
H     -3.1578     1.1277    -0.0554
H     -2.1271     1.1983    -1.5212
H     -3.8365     0.6640    -2.8671
H     -4.2428    -0.8128    -1.9579
H     -5.5857    -0.3252     0.7542
H     -6.1174    -1.8513    -1.1805
H     -7.7498    -1.1051    -1.2939
H     -7.2679    -2.0269     0.1693
H     -7.0690     1.5638     1.3113
H     -7.8894    -0.0088     1.5859
H     -8.2966     0.9752     0.1372
H     -7.8424     1.1097    -2.2658
H     -6.5059    -0.7909    -3.3548
H     -5.6176     0.4627    -4.3068
H     -7.3933     0.2694    -4.5100
H     -7.0006     3.4166    -2.4312
H     -7.5023     2.8023    -4.0410
H     -5.7518     2.9003    -3.6218
H     -3.7677    -1.6174     0.2018
H     -2.1609    -2.3370     0.5360
H     -3.3634     0.1600     1.9105
H     -3.1526    -1.4760     2.6198
H     -1.8959     0.8950     4.2799
H     -0.8492     2.6865     1.9909
H     -1.8274     3.1808     3.3985
H     -2.5717     2.1657     2.1410
H      0.4452     0.7229     4.9235
H      0.1942     2.4240     4.5763
H      1.0201     1.4056     3.3450
H     -0.7941    -2.6825     2.7380
H      1.5217    -1.4926     2.4779
H      1.3727    -2.8385     3.6574
H      1.4120    -1.1491     4.2535
H     -0.7689    -1.0636     5.3922
H     -0.9111    -2.8363     5.1577
H     -2.2456    -1.7701     4.6484
68
{"conf": 39, "E": 111.64, "rms": -1.0, "geom": "OH", "total_charge": 0, "CA_charge": 1, "smiles": "C[C:1]#[4N:2]->[Mn+:3]1(<-[3H-:4])(<-[5C-:5]#[O+:6])(<-[6C-:7]#[O+:8])<-[1N@H:9]([CH2:10][CH2:11][P:12]([CH:13]([CH3:14])[CH3:15])[CH:16]([CH3:17])[CH3:18])[CH2:19][CH2:20][2P:21]->1([CH:22]([CH3:23])[CH3:24])[CH:25]([CH3:26])[CH3:27]", "smiles3D": "C([C:1]#[4N:2]->[Mn+:3]1(<-[3H-:4])(<-[5C-:5]#[O+:6])(<-[6C-:7]#[O+:8])<-[1N@@:9]([C:10]([C:11]([P:12]([C:13]([C:14]([H:37])([H:38])[H:39])([C:15]([H:40])([H:41])[H:42])[H:36])[C:16]([C:17]([H:44])([H:45])[H:46])([C:18]([H:47])([H:48])[H:49])[H:43])([H:34])[H:35])([H:32])[H:33])([H:31])[C:19]([H:50])([H:51])[C:20]([H:52])([H:53])[2P:21]->1([C:22]([C:23]([H:55])([H:56])[H:57])([C:24]([H:58])([H:59])[H:60])[H:54])[C:25]([C:26]([H:62])([H:63])[H:64])([C:27]([H:65])([H:66])[H:67])[H:61])([H:28])([H:29])[H:30]", "smiles3Dx": "C([C:1]#[4N:2]->[Mn+:3]1(<-[3H-:4])(<-[5C-:5]#[O+:6])(<-[6C-:7]#[O+:8])<-[1N@@:9]([C:10]([C:11]([P:12]([C:13]([C:14]([H:37])([H:38])[H:39])([C:15]([H:40])([H:41])[H:42])[H:36])[C:16]([C:17]([H:44])([H:45])[H:46])([C:18]([H:47])([H:48])[H:49])[H:43])([H:34])[H:35])([H:32])[H:33])([H:31])[C:19]([H:50])([H:51])[C:20]([H:52])([H:53])[2P:21]->1([C:22]([C:23]([H:55])([H:56])[H:57])([C:24]([H:58])([H:59])[H:60])[H:54])[C:25]([C:26]([H:62])([H:63])[H:64])([C:27]([H:65])([H:66])[H:67])[H:61])([H:28])([H:29])[H:30]", "dummies": []}
C     -1.6397    -0.8780    -4.6244
C     -1.1295    -0.6274    -3.2768
N     -0.7170    -0.4129    -2.1389
Mn     0.0000     0.0000     0.0000
H      0.2732    -1.8033     0.2047
C     -0.3220     2.2203    -0.4520
O     -0.4856     3.3857    -0.7114
C     -2.1431    -0.2162     0.7806
O     -3.2715    -0.3315     1.1920
N      2.2403     0.2818    -0.4791
C      2.5692    -0.2985    -1.7199
C      3.8061     0.3633    -2.3691
P      4.0724    -0.2297    -4.1248
C      2.8212     0.6370    -5.2457
C      2.1478     1.8611    -4.6063
C      1.7741    -0.3817    -5.6989
C      5.7464     0.5114    -4.5684
C      5.7347     2.0436    -4.5728
C      6.2095    -0.0353    -5.9174
C      2.9770    -0.2423     0.6205
C      2.7365     0.5038     1.9645
P      0.9908     0.4274     2.4131
C      0.7610    -0.9152     3.6085
C      1.8128    -0.8718     4.7310
C      0.7789    -2.2832     2.9329
C      0.5340     1.9167     3.3510
C      1.7290     2.8491     3.6060
C     -0.5856     2.6914     2.6557
H     -2.6916    -1.2366    -4.5654
H     -1.5998     0.0653    -5.2069
H     -1.0093    -1.6542    -5.1164
H      2.3851     1.1862    -0.5211
H      1.7032    -0.1740    -2.3936
H      2.7640    -1.3888    -1.6060
H      4.7151     0.0965    -1.7868
H      3.6904     1.4594    -2.3542
H      3.3489     0.9860    -6.1554
H      1.4857     1.5770    -3.7645
H      2.9014     2.5869    -4.2461
H      1.5246     2.3839    -5.3596
H      1.2959    -0.8541    -4.8182
H      0.9967     0.1064    -6.3262
H      2.2604    -1.1808    -6.3028
H      6.4740     0.1780    -3.7943
H      5.4660     2.4340    -3.5658
H      5.0138     2.4423    -5.3186
H      6.7435     2.4339    -4.8298
H      6.2821    -1.1458    -5.8729
H      7.2167     0.3646    -6.1706
H      5.5022     0.2464    -6.7273
H      4.0656    -0.1909     0.3916
H      2.7049    -1.3092     0.7524
H      3.0459     1.5520     1.8194
H      3.3602     0.0524     2.7542
H     -0.2402    -0.7785     4.0734
H      2.7868    -1.2864     4.4023
H      1.9529     0.1614     5.1075
H      1.4625    -1.4891     5.5854
H     -0.1030    -2.3915     2.2687
H      1.7161    -2.4586     2.3710
H      0.6912    -3.0743     3.6981
H      0.1443     1.5895     4.3417
H      2.5636     2.2974     4.0861
H      1.4257     3.6550     4.3096
H      2.0761     3.3435     2.6725
H     -1.3685     2.0029     2.2714
H     -1.0751     3.3815     3.3853
H     -0.1822     3.3260     1.8422
68
{"conf": 40, "E": 99.77, "rms": -1.0, "geom": "OH", "total_charge": 0, "CA_charge": 1, "smiles": "C[C:1]#[4N:2]->[Mn+:3]1(<-[3H-:4])(<-[5C-:5]#[O+:6])(<-[6C-:7]#[O+:8])<-[1N@H:9]([CH2:10][CH2:11][P:12]([CH:13]([CH3:14])[CH3:15])[CH:16]([CH3:17])[CH3:18])[CH2:19][CH2:20][2P:21]->1([CH:22]([CH3:23])[CH3:24])[CH:25]([CH3:26])[CH3:27]", "smiles3D": "C([C:1]#[4N:2]->[Mn+:3]1(<-[3H-:4])(<-[5C-:5]#[O+:6])(<-[6C-:7]#[O+:8])<-[1N@@:9]([C:10]([C:11]([P:12]([C:13]([C:14]([H:37])([H:38])[H:39])([C:15]([H:40])([H:41])[H:42])[H:36])[C:16]([C:17]([H:44])([H:45])[H:46])([C:18]([H:47])([H:48])[H:49])[H:43])([H:34])[H:35])([H:32])[H:33])([H:31])[C:19]([H:50])([H:51])[C:20]([H:52])([H:53])[2P:21]->1([C:22]([C:23]([H:55])([H:56])[H:57])([C:24]([H:58])([H:59])[H:60])[H:54])[C:25]([C:26]([H:62])([H:63])[H:64])([C:27]([H:65])([H:66])[H:67])[H:61])([H:28])([H:29])[H:30]", "smiles3Dx": "C([C:1]#[4N:2]->[Mn+:3]1(<-[3H-:4])(<-[5C-:5]#[O+:6])(<-[6C-:7]#[O+:8])<-[1N@@:9]([C:10]([C:11]([P:12]([C:13]([C:14]([H:37])([H:38])[H:39])([C:15]([H:40])([H:41])[H:42])[H:36])[C:16]([C:17]([H:44])([H:45])[H:46])([C:18]([H:47])([H:48])[H:49])[H:43])([H:34])[H:35])([H:32])[H:33])([H:31])[C:19]([H:50])([H:51])[C:20]([H:52])([H:53])[2P:21]->1([C:22]([C:23]([H:55])([H:56])[H:57])([C:24]([H:58])([H:59])[H:60])[H:54])[C:25]([C:26]([H:62])([H:63])[H:64])([C:27]([H:65])([H:66])[H:67])[H:61])([H:28])([H:29])[H:30]", "dummies": []}
C      2.2713    -4.4018    -0.4992
C      1.6110    -3.1052    -0.3487
N      1.0565    -2.0160    -0.2274
Mn     0.0000     0.0000     0.0000
H      1.4176     0.6307     0.9849
C     -1.7551    -0.8595    -1.1936
O     -2.6795    -1.3162    -1.8184
C     -0.9991    -0.6708     1.9472
O     -1.5257    -1.0241     2.9737
N      0.8770     0.8898    -1.9475
C      2.1732     1.3984    -1.7117
C      3.2662     0.3078    -1.7395
P      4.1324     0.1034    -0.0883
C      4.9423    -1.5804    -0.3704
C      6.1688    -1.5290    -1.2856
C      5.2607    -2.2522     0.9683
C      5.5134     1.3929    -0.1699
C      6.4033     1.2939     1.0727
C      4.9232     2.8026    -0.2629
C     -0.0425     1.8640    -2.4468
C     -0.3805     3.0384    -1.4841
P     -1.0662     2.3951     0.0464
C     -0.4252     3.4846     1.3375
C     -0.6989     4.9656     1.0138
C     -1.0316     3.1333     2.6985
C     -2.8746     2.5345     0.0171
C     -3.4983     1.4643     0.9242
C     -3.4457     2.3827    -1.4011
H      2.6216    -4.5127    -1.5471
H      1.5536    -5.2139    -0.2567
H      3.1413    -4.4580     0.1869
H      0.9163     0.2171    -2.5670
H      2.1778     1.9015    -0.7227
H      2.4314     2.1590    -2.4850
H      2.8188    -0.6658    -2.0249
H      4.0259     0.5569    -2.5127
H      4.1911    -2.2220    -0.8761
H      7.0165    -1.0014    -0.8040
H      6.4971    -2.5642    -1.5229
H      5.9134    -1.0263    -2.2420
H      6.0369    -1.6965     1.5259
H      5.6209    -3.2899     0.7958
H      4.3391    -2.2999     1.5887
H      6.1312     1.2229    -1.0759
H      6.9369     0.3257     1.1021
H      5.7932     1.3985     1.9952
H      7.1776     2.0918     1.0609
H      4.4165     2.9466    -1.2371
H      4.2009     2.9812     0.5622
H      5.7337     3.5627    -0.2046
H      0.3618     2.2938    -3.3912
H     -0.9859     1.3422    -2.7019
H     -1.0926     3.7307    -1.9686
H      0.5533     3.5887    -1.2609
H      0.6753     3.3368     1.3982
H     -0.1800     5.2747     0.0833
H     -0.3112     5.6044     1.8342
H     -1.7838     5.1760     0.9109
H     -2.0992     3.4352     2.7527
H     -0.4903     3.6808     3.4987
H     -0.9340     2.0462     2.9119
H     -3.1675     3.5291     0.4019
H     -3.1835     1.5896     1.9782
H     -4.6094     1.5428     0.9055
H     -3.2161     0.4439     0.5942
H     -3.0990     1.4500    -1.8869
H     -3.2077     3.2632    -2.0294
H     -4.5558     2.3407    -1.3557
