# Supplementary material for: MACE: Automated Assessment of Stereochemistry of Transition Metal Complexes and Its Applications in Computational Catalysis
Source: J Chem Theory Comput. 2024 Feb 16;20(5):2313–20. doi: 10.1021/acs.jctc.3c01313 (PMC10938507; doi:10.1021/acs.jctc.3c01313)
Supplement: Supplementary file 3 — ct3c01313_si_003.zip [file ct3c01313_si_003.zip › structures/screening/mace_MeCN/Mn_PNhP_iPr_bi_4.xyz]

68
{"conf": 0, "E": 221.23, "rms": -1.0, "geom": "OH", "total_charge": 0, "CA_charge": 1, "smiles": "C[C:1]#[6N:2]->[Mn+:3]1(<-[3C-:4]#[O+:5])(<-[4H-:6])(<-[5C-:7]#[O+:8])<-[1N@H:9]([CH2:10][CH2:11][P:12]([CH:13]([CH3:14])[CH3:15])[CH:16]([CH3:17])[CH3:18])[CH2:19][CH2:20][2P:21]->1([CH:22]([CH3:23])[CH3:24])[CH:25]([CH3:26])[CH3:27]", "smiles3D": "C([C:1]#[6N:2]->[Mn+:3]1(<-[3C-:4]#[O+:5])(<-[4H-:6])(<-[5C-:7]#[O+:8])<-[1N@@:9]([C:10]([C:11]([P:12]([C:13]([C:14]([H:37])([H:38])[H:39])([C:15]([H:40])([H:41])[H:42])[H:36])[C:16]([C:17]([H:44])([H:45])[H:46])([C:18]([H:47])([H:48])[H:49])[H:43])([H:34])[H:35])([H:32])[H:33])([H:31])[C:19]([H:50])([H:51])[C:20]([H:52])([H:53])[2P:21]->1([C:22]([C:23]([H:55])([H:56])[H:57])([C:24]([H:58])([H:59])[H:60])[H:54])[C:25]([C:26]([H:62])([H:63])[H:64])([C:27]([H:65])([H:66])[H:67])[H:61])([H:28])([H:29])[H:30]", "smiles3Dx": "C([C:1]#[6N:2]->[Mn+:3]1(<-[3C-:4]#[O+:5])(<-[4H-:6])(<-[5C-:7]#[O+:8])<-[1N@@:9]([C:10]([C:11]([P:12]([C:13]([C:14]([H:37])([H:38])[H:39])([C:15]([H:40])([H:41])[H:42])[H:36])[C:16]([C:17]([H:44])([H:45])[H:46])([C:18]([H:47])([H:48])[H:49])[H:43])([H:34])[H:35])([H:32])[H:33])([H:31])[C:19]([H:50])([H:51])[C:20]([H:52])([H:53])[2P:21]->1([C:22]([C:23]([H:55])([H:56])[H:57])([C:24]([H:58])([H:59])[H:60])[H:54])[C:25]([C:26]([H:62])([H:63])[H:64])([C:27]([H:65])([H:66])[H:67])[H:61])([H:28])([H:29])[H:30]", "dummies": []}
C      1.1928    -3.9318    -2.1221
C      1.3090    -2.5664    -1.7013
N      1.1487    -1.5147    -1.1286
Mn     0.0000     0.0000     0.0000
C     -0.5838    -1.7965     1.2667
O     -0.9063    -2.7151     1.9137
H      1.3024     0.4304     1.1712
C      0.6261     1.7501    -1.2960
O      0.8322     2.7654    -1.9355
N     -1.6974     1.2668     0.8988
C     -2.6830     0.4703     1.6057
C     -3.3939     1.3352     2.6574
P     -4.9360     0.5593     3.3450
C     -4.5435    -0.7566     4.6105
C     -4.2213    -2.1272     3.9830
C     -3.3963    -0.2550     5.4926
C     -6.3176     0.1306     2.1530
C     -6.3520     1.0751     0.9288
C     -7.6631     0.1059     2.9233
C     -2.2935     1.8861    -0.2502
C     -2.9104     1.0037    -1.3557
P     -1.9994    -0.5588    -1.5483
C     -3.0118    -1.9519    -0.9317
C     -4.4725    -1.8504    -1.3574
C     -2.4245    -3.3258    -1.3534
C     -1.6134    -0.8120    -3.3079
C     -0.7252     0.3007    -3.8447
C     -2.9104    -0.9098    -4.1043
H      2.1490    -4.4902    -2.3282
H      0.4770    -4.0531    -2.9501
H      0.6988    -4.4637    -1.2570
H     -1.2949     1.8904     1.4716
H     -3.4625     0.0428     0.9645
H     -2.2062    -0.3402     2.1522
H     -3.6846     2.3128     2.2280
H     -2.6723     1.5657     3.4801
H     -5.4535    -0.8560     5.2414
H     -3.1261    -2.2941     3.9117
H     -4.6503    -2.9285     4.6188
H     -4.6563    -2.2283     2.9703
H     -3.6253     0.7616     5.8895
H     -3.2204    -0.9356     6.3521
H     -2.4587    -0.1814     4.9008
H     -6.1412    -0.8844     1.7680
H     -5.4807     1.7593     0.9001
H     -7.2734     1.7035     0.8821
H     -6.2982     0.4898    -0.0176
H     -7.5584     0.5303     3.9465
H     -8.0142    -0.9386     3.0622
H     -8.4737     0.6821     2.4149
H     -1.5313     2.5388    -0.6822
H     -3.0700     2.5988     0.1042
H     -2.8482     1.5346    -2.3152
H     -3.9333     0.7830    -1.1169
H     -2.9788    -1.9461     0.1703
H     -4.7684    -0.9164    -1.9301
H     -5.1272    -1.8645    -0.4547
H     -4.8067    -2.6805    -1.9858
H     -1.9890    -3.3599    -2.3601
H     -3.2155    -4.1038    -1.3172
H     -1.6449    -3.6541    -0.6146
H     -1.0631    -1.7584    -3.4068
H      0.3180     0.1518    -3.4517
H     -1.0409     1.3311    -3.5738
H     -0.6558     0.2438    -4.9524
H     -3.6399    -0.0596    -3.8933
H     -3.4403    -1.8633    -3.8463
H     -2.7246    -0.9524    -5.1626
68
{"conf": 1, "E": 109.57, "rms": -1.0, "geom": "OH", "total_charge": 0, "CA_charge": 1, "smiles": "C[C:1]#[6N:2]->[Mn+:3]1(<-[3C-:4]#[O+:5])(<-[4H-:6])(<-[5C-:7]#[O+:8])<-[1N@H:9]([CH2:10][CH2:11][P:12]([CH:13]([CH3:14])[CH3:15])[CH:16]([CH3:17])[CH3:18])[CH2:19][CH2:20][2P:21]->1([CH:22]([CH3:23])[CH3:24])[CH:25]([CH3:26])[CH3:27]", "smiles3D": "C([C:1]#[6N:2]->[Mn+:3]1(<-[3C-:4]#[O+:5])(<-[4H-:6])(<-[5C-:7]#[O+:8])<-[1N@@:9]([C:10]([C:11]([P:12]([C:13]([C:14]([H:37])([H:38])[H:39])([C:15]([H:40])([H:41])[H:42])[H:36])[C:16]([C:17]([H:44])([H:45])[H:46])([C:18]([H:47])([H:48])[H:49])[H:43])([H:34])[H:35])([H:32])[H:33])([H:31])[C:19]([H:50])([H:51])[C:20]([H:52])([H:53])[2P:21]->1([C:22]([C:23]([H:55])([H:56])[H:57])([C:24]([H:58])([H:59])[H:60])[H:54])[C:25]([C:26]([H:62])([H:63])[H:64])([C:27]([H:65])([H:66])[H:67])[H:61])([H:28])([H:29])[H:30]", "smiles3Dx": "C([C:1]#[6N:2]->[Mn+:3]1(<-[3C-:4]#[O+:5])(<-[4H-:6])(<-[5C-:7]#[O+:8])<-[1N@@:9]([C:10]([C:11]([P:12]([C:13]([C:14]([H:37])([H:38])[H:39])([C:15]([H:40])([H:41])[H:42])[H:36])[C:16]([C:17]([H:44])([H:45])[H:46])([C:18]([H:47])([H:48])[H:49])[H:43])([H:34])[H:35])([H:32])[H:33])([H:31])[C:19]([H:50])([H:51])[C:20]([H:52])([H:53])[2P:21]->1([C:22]([C:23]([H:55])([H:56])[H:57])([C:24]([H:58])([H:59])[H:60])[H:54])[C:25]([C:26]([H:62])([H:63])[H:64])([C:27]([H:65])([H:66])[H:67])[H:61])([H:28])([H:29])[H:30]", "dummies": []}
C     -2.4552    -4.1979     1.0674
C     -1.7368    -2.9614     0.7594
N     -1.1340    -1.9249     0.4945
Mn     0.0000     0.0000     0.0000
C      1.6701    -1.2431    -0.9671
O      2.5404    -1.9009    -1.4843
H     -0.7921     0.0905    -1.6562
C     -1.7340     1.2426     0.8327
O     -2.6451     1.8979     1.2726
N      1.2674     1.9183    -0.2130
C      1.4445     2.2506    -1.5643
C      0.1106     2.6251    -2.2379
P      0.2391     4.1913    -3.2655
C      0.1329     5.6848    -2.1057
C      1.5343     6.2611    -1.8916
C     -0.5273     5.3777    -0.7570
C     -1.3573     4.1853    -4.2658
C     -1.2792     5.2338    -5.3743
C     -2.6018     4.3948    -3.3984
C      2.4936     1.7164     0.4822
C      2.3364     1.5134     2.0151
P      1.1944     0.1588     2.3413
C      0.0875     0.7750     3.6272
C     -1.0435    -0.2325     3.8910
C      0.8459     1.0768     4.9304
C      2.0578    -1.2859     3.0175
C      3.4274    -0.9296     3.6270
C      2.2492    -2.3503     1.9415
H     -2.8761    -4.1471     2.0973
H     -1.7556    -5.0533     1.0036
H     -3.2790    -4.3376     0.3382
H      0.8164     2.5955     0.2083
H      1.8864     1.3826    -2.1007
H      2.1497     3.1077    -1.6478
H     -0.6999     2.7139    -1.4878
H     -0.1759     1.8126    -2.9406
H     -0.4683     6.4672    -2.6194
H      2.1734     5.5496    -1.3335
H      2.0100     6.4872    -2.8664
H      1.4703     7.2047    -1.3140
H     -1.4829     4.8440    -0.8876
H     -0.7488     6.3278    -0.2283
H      0.1424     4.7716    -0.1187
H     -1.4485     3.1859    -4.7481
H     -1.1734     6.2554    -4.9525
H     -0.4130     5.0177    -6.0333
H     -2.1967     5.2044    -5.9999
H     -2.6731     3.6016    -2.6231
H     -2.5939     5.3901    -2.9088
H     -3.5176     4.3347    -4.0198
H      3.0009     0.8234     0.0608
H      3.1594     2.5969     0.3242
H      1.9294     2.4454     2.4548
H      3.3273     1.3190     2.4581
H     -0.3661     1.7237     3.2661
H     -1.9541     0.3169     4.2297
H     -0.7725    -0.9719     4.6782
H     -1.3235    -0.7826     2.9631
H      1.6781     1.7908     4.7528
H      1.2481     0.1522     5.3925
H      0.1550     1.5447     5.6638
H      1.4249    -1.7256     3.8233
H      3.8297    -1.8099     4.1735
H      3.3539    -0.0892     4.3509
H      4.1628    -0.6754     2.8351
H      1.2854    -2.5910     1.4466
H      2.9921    -2.0170     1.1891
H      2.6341    -3.2842     2.4093
68
{"conf": 2, "E": 107.54, "rms": -1.0, "geom": "OH", "total_charge": 0, "CA_charge": 1, "smiles": "C[C:1]#[6N:2]->[Mn+:3]1(<-[3C-:4]#[O+:5])(<-[4H-:6])(<-[5C-:7]#[O+:8])<-[1N@H:9]([CH2:10][CH2:11][P:12]([CH:13]([CH3:14])[CH3:15])[CH:16]([CH3:17])[CH3:18])[CH2:19][CH2:20][2P:21]->1([CH:22]([CH3:23])[CH3:24])[CH:25]([CH3:26])[CH3:27]", "smiles3D": "C([C:1]#[6N:2]->[Mn+:3]1(<-[3C-:4]#[O+:5])(<-[4H-:6])(<-[5C-:7]#[O+:8])<-[1N@@:9]([C:10]([C:11]([P:12]([C:13]([C:14]([H:37])([H:38])[H:39])([C:15]([H:40])([H:41])[H:42])[H:36])[C:16]([C:17]([H:44])([H:45])[H:46])([C:18]([H:47])([H:48])[H:49])[H:43])([H:34])[H:35])([H:32])[H:33])([H:31])[C:19]([H:50])([H:51])[C:20]([H:52])([H:53])[2P:21]->1([C:22]([C:23]([H:55])([H:56])[H:57])([C:24]([H:58])([H:59])[H:60])[H:54])[C:25]([C:26]([H:62])([H:63])[H:64])([C:27]([H:65])([H:66])[H:67])[H:61])([H:28])([H:29])[H:30]", "smiles3Dx": "C([C:1]#[6N:2]->[Mn+:3]1(<-[3C-:4]#[O+:5])(<-[4H-:6])(<-[5C-:7]#[O+:8])<-[1N@@:9]([C:10]([C:11]([P:12]([C:13]([C:14]([H:37])([H:38])[H:39])([C:15]([H:40])([H:41])[H:42])[H:36])[C:16]([C:17]([H:44])([H:45])[H:46])([C:18]([H:47])([H:48])[H:49])[H:43])([H:34])[H:35])([H:32])[H:33])([H:31])[C:19]([H:50])([H:51])[C:20]([H:52])([H:53])[2P:21]->1([C:22]([C:23]([H:55])([H:56])[H:57])([C:24]([H:58])([H:59])[H:60])[H:54])[C:25]([C:26]([H:62])([H:63])[H:64])([C:27]([H:65])([H:66])[H:67])[H:61])([H:28])([H:29])[H:30]", "dummies": []}
C      3.2621    -3.7228     0.5468
C      2.3028    -2.6291     0.3912
N      1.4971    -1.7107     0.2577
Mn     0.0000     0.0000     0.0000
C     -1.4221    -1.0358     1.4674
O     -2.1681    -1.5738     2.2477
H      0.7066     0.9313     1.4212
C      1.4872     1.0768    -1.3677
O      2.2724     1.6407    -2.0889
N     -1.6048     1.5791    -0.4928
C     -1.8497     2.3334     0.6714
C     -1.0792     3.6622     0.7049
P     -1.9726     4.9779    -0.2996
C     -1.1390     5.1939    -1.9833
C      0.2968     4.6659    -2.0352
C     -1.9963     4.5347    -3.0646
C     -1.6239     6.5606     0.6579
C     -0.1385     6.9223     0.6718
C     -2.4640     7.7095     0.0991
C     -2.7519     0.9122    -1.0057
C     -2.5183     0.1046    -2.3206
P     -1.1551    -1.0476    -2.1142
C     -1.8911    -2.7028    -2.0660
C     -2.8404    -2.8576    -0.8704
C     -0.8051    -3.7855    -1.9931
C     -0.2010    -0.8676    -3.6370
C      1.1787    -1.5345    -3.5112
C     -0.9599    -1.4324    -4.8465
H      3.8824    -3.5468     1.4495
H      2.7159    -4.6826     0.6558
H      3.9162    -3.7691    -0.3478
H     -1.2757     2.1105    -1.1535
H     -2.9358     2.5536     0.8023
H     -1.5223     1.7201     1.5362
H     -0.0353     3.5117     0.3720
H     -1.0448     4.0079     1.7595
H     -1.1029     6.2785    -2.2126
H      0.7725     4.9705    -2.9917
H      0.3124     3.5609    -1.9818
H      0.9087     5.0808    -1.2127
H     -3.0031     4.9998    -3.0849
H     -1.5320     4.6784    -4.0630
H     -2.1109     3.4476    -2.8769
H     -1.9456     6.3859     1.7064
H      0.0321     7.7895     1.3461
H      0.4637     6.0725     1.0536
H      0.2157     7.2000    -0.3428
H     -2.3104     8.6277     0.7071
H     -2.1914     7.9317    -0.9535
H     -3.5415     7.4445     0.1406
H     -3.5451     1.6694    -1.2107
H     -3.1343     0.2181    -0.2290
H     -2.2838     0.8129    -3.1418
H     -3.4428    -0.4515    -2.5821
H     -2.4824    -2.8566    -2.9936
H     -3.5090    -1.9868    -0.7521
H     -3.4907    -3.7419    -1.0322
H     -2.2764    -3.0362     0.0644
H     -0.3726    -3.9694    -2.9930
H     -0.0045    -3.5053    -1.2792
H     -1.2400    -4.7547    -1.6633
H     -0.0406     0.2209    -3.8093
H      1.8825    -1.0479    -4.2190
H      1.5935    -1.4236    -2.4883
H      1.1597    -2.6100    -3.7729
H     -1.9713    -0.9781    -4.9209
H     -0.4086    -1.1808    -5.7761
H     -1.0565    -2.5379    -4.8027
68
{"conf": 3, "E": 124.53, "rms": -1.0, "geom": "OH", "total_charge": 0, "CA_charge": 1, "smiles": "C[C:1]#[6N:2]->[Mn+:3]1(<-[3C-:4]#[O+:5])(<-[4H-:6])(<-[5C-:7]#[O+:8])<-[1N@H:9]([CH2:10][CH2:11][P:12]([CH:13]([CH3:14])[CH3:15])[CH:16]([CH3:17])[CH3:18])[CH2:19][CH2:20][2P:21]->1([CH:22]([CH3:23])[CH3:24])[CH:25]([CH3:26])[CH3:27]", "smiles3D": "C([C:1]#[6N:2]->[Mn+:3]1(<-[3C-:4]#[O+:5])(<-[4H-:6])(<-[5C-:7]#[O+:8])<-[1N@@:9]([C:10]([C:11]([P:12]([C:13]([C:14]([H:37])([H:38])[H:39])([C:15]([H:40])([H:41])[H:42])[H:36])[C:16]([C:17]([H:44])([H:45])[H:46])([C:18]([H:47])([H:48])[H:49])[H:43])([H:34])[H:35])([H:32])[H:33])([H:31])[C:19]([H:50])([H:51])[C:20]([H:52])([H:53])[2P:21]->1([C:22]([C:23]([H:55])([H:56])[H:57])([C:24]([H:58])([H:59])[H:60])[H:54])[C:25]([C:26]([H:62])([H:63])[H:64])([C:27]([H:65])([H:66])[H:67])[H:61])([H:28])([H:29])[H:30]", "smiles3Dx": "C([C:1]#[6N:2]->[Mn+:3]1(<-[3C-:4]#[O+:5])(<-[4H-:6])(<-[5C-:7]#[O+:8])<-[1N@@:9]([C:10]([C:11]([P:12]([C:13]([C:14]([H:37])([H:38])[H:39])([C:15]([H:40])([H:41])[H:42])[H:36])[C:16]([C:17]([H:44])([H:45])[H:46])([C:18]([H:47])([H:48])[H:49])[H:43])([H:34])[H:35])([H:32])[H:33])([H:31])[C:19]([H:50])([H:51])[C:20]([H:52])([H:53])[2P:21]->1([C:22]([C:23]([H:55])([H:56])[H:57])([C:24]([H:58])([H:59])[H:60])[H:54])[C:25]([C:26]([H:62])([H:63])[H:64])([C:27]([H:65])([H:66])[H:67])[H:61])([H:28])([H:29])[H:30]", "dummies": []}
C      1.0826     3.2534     3.6209
C      0.7555     2.3139     2.5377
N      0.4848     1.5161     1.6413
Mn     0.0000     0.0000     0.0000
C     -1.1317    -1.2478     1.5492
O     -1.7390    -1.9016     2.3595
H     -1.6034     0.8079    -0.4020
C      0.9402     1.3831    -1.5564
O      1.4366     2.1141    -2.3770
N     -0.2304    -1.6907    -1.5558
C     -1.6230    -1.7513    -1.8051
C     -2.2176    -3.0581    -2.3731
P     -2.1168    -3.1545    -4.2518
C     -3.4542    -4.4167    -4.7167
C     -3.4663    -5.6876    -3.8499
C     -3.4092    -4.7691    -6.2007
C     -0.3679    -3.7273    -4.6827
C     -0.0595    -3.4185    -6.1482
C     -0.0884    -5.1943    -4.3539
C      0.3905    -2.8666    -1.0345
C      1.9211    -2.7587    -0.7101
P      2.2412    -1.3350     0.3371
C      2.6514    -1.9340     2.0001
C      3.9942    -2.6968     2.0050
C      1.5386    -2.8271     2.5690
C      3.7336    -0.5339    -0.3014
C      3.6936    -0.3757    -1.8351
C      3.9026     0.8352     0.3689
H      0.5190     2.9621     4.5357
H      2.1707     3.2088     3.8346
H      0.7941     4.2882     3.3164
H      0.2123    -1.4345    -2.3124
H     -1.8914    -0.9343    -2.5055
H     -2.1305    -1.5300    -0.8440
H     -3.3036    -3.0422    -2.1474
H     -1.8360    -3.9748    -1.8918
H     -4.4219    -3.9035    -4.5354
H     -3.5465    -5.4338    -2.7737
H     -2.5666    -6.3094    -4.0116
H     -4.3528    -6.3101    -4.1165
H     -3.3890    -3.8441    -6.8114
H     -4.3182    -5.3476    -6.4871
H     -2.5221    -5.3910    -6.4387
H      0.3304    -3.1094    -4.0848
H     -0.6879    -4.0242    -6.8311
H     -0.2473    -2.3481    -6.3631
H      1.0058    -3.6435    -6.3746
H     -0.6404    -5.8550    -5.0509
H     -0.3929    -5.4154    -3.3136
H      0.9984    -5.4138    -4.4753
H      0.2840    -3.6901    -1.7638
H     -0.1493    -3.1585    -0.1090
H      2.4859    -2.6605    -1.6567
H      2.2489    -3.6887    -0.2021
H      2.7549    -1.0500     2.6691
H      4.0597    -3.4285     1.1713
H      4.8499    -1.9867     1.9650
H      4.1271    -3.2498     2.9566
H      0.7327    -2.1863     2.9811
H      1.9036    -3.4275     3.4344
H      1.1359    -3.5387     1.8228
H      4.6148    -1.1561    -0.0520
H      4.1978    -1.2461    -2.3133
H      4.2464     0.5311    -2.1649
H      2.6692    -0.3321    -2.2383
H      3.0648     1.5157     0.1286
H      4.8431     1.3131     0.0344
H      3.9621     0.7210     1.4707
68
{"conf": 4, "E": 107.0, "rms": -1.0, "geom": "OH", "total_charge": 0, "CA_charge": 1, "smiles": "C[C:1]#[6N:2]->[Mn+:3]1(<-[3C-:4]#[O+:5])(<-[4H-:6])(<-[5C-:7]#[O+:8])<-[1N@H:9]([CH2:10][CH2:11][P:12]([CH:13]([CH3:14])[CH3:15])[CH:16]([CH3:17])[CH3:18])[CH2:19][CH2:20][2P:21]->1([CH:22]([CH3:23])[CH3:24])[CH:25]([CH3:26])[CH3:27]", "smiles3D": "C([C:1]#[6N:2]->[Mn+:3]1(<-[3C-:4]#[O+:5])(<-[4H-:6])(<-[5C-:7]#[O+:8])<-[1N@@:9]([C:10]([C:11]([P:12]([C:13]([C:14]([H:37])([H:38])[H:39])([C:15]([H:40])([H:41])[H:42])[H:36])[C:16]([C:17]([H:44])([H:45])[H:46])([C:18]([H:47])([H:48])[H:49])[H:43])([H:34])[H:35])([H:32])[H:33])([H:31])[C:19]([H:50])([H:51])[C:20]([H:52])([H:53])[2P:21]->1([C:22]([C:23]([H:55])([H:56])[H:57])([C:24]([H:58])([H:59])[H:60])[H:54])[C:25]([C:26]([H:62])([H:63])[H:64])([C:27]([H:65])([H:66])[H:67])[H:61])([H:28])([H:29])[H:30]", "smiles3Dx": "C([C:1]#[6N:2]->[Mn+:3]1(<-[3C-:4]#[O+:5])(<-[4H-:6])(<-[5C-:7]#[O+:8])<-[1N@@:9]([C:10]([C:11]([P:12]([C:13]([C:14]([H:37])([H:38])[H:39])([C:15]([H:40])([H:41])[H:42])[H:36])[C:16]([C:17]([H:44])([H:45])[H:46])([C:18]([H:47])([H:48])[H:49])[H:43])([H:34])[H:35])([H:32])[H:33])([H:31])[C:19]([H:50])([H:51])[C:20]([H:52])([H:53])[2P:21]->1([C:22]([C:23]([H:55])([H:56])[H:57])([C:24]([H:58])([H:59])[H:60])[H:54])[C:25]([C:26]([H:62])([H:63])[H:64])([C:27]([H:65])([H:66])[H:67])[H:61])([H:28])([H:29])[H:30]", "dummies": []}
C     -0.1231    -2.1933     4.4703
C     -0.0927    -1.5420     3.1613
N     -0.0614    -0.9983     2.0595
Mn     0.0000     0.0000     0.0000
C     -1.9495     1.0998     0.5100
O     -2.9769     1.6723     0.7764
H      0.9619     1.4388     0.6329
C      1.9807    -1.0713    -0.4092
O      3.0319    -1.6225    -0.6194
N      0.0305     0.7047    -2.1973
C      0.4888     2.0284    -2.3377
C     -0.4596     3.1042    -1.8045
P      0.3491     4.8001    -1.7442
C      0.8003     5.1535    -3.5454
C     -0.4258     5.3118    -4.4477
C      1.7304     6.3645    -3.6429
C     -1.1351     5.8845    -1.3005
C     -0.7710     7.3731    -1.3538
C     -1.6268     5.5313     0.1067
C     -1.2176     0.3917    -2.8012
C     -1.5224    -1.1374    -2.8542
P     -1.4897    -1.8184    -1.1895
C     -3.2265    -1.8072    -0.6795
C     -4.0601    -2.8681    -1.4184
C     -3.3582    -1.9937     0.8389
C     -0.9124    -3.5288    -1.3386
C      0.5515    -3.5915    -1.8019
C     -1.0427    -4.2677     0.0019
H      0.2593    -3.2312     4.3746
H     -1.1662    -2.2210     4.8468
H      0.5119    -1.6240     5.1811
H      0.6587     0.1789    -2.6099
H      0.6809     2.2250    -3.4163
H      1.4555     2.1122    -1.7929
H     -0.7175     2.8465    -0.7700
H     -1.3845     3.1478    -2.4179
H      1.3896     4.2914    -3.9190
H     -1.0707     4.4138    -4.3850
H     -1.0176     6.2086    -4.1759
H     -0.1008     5.4274    -5.5037
H      1.2053     7.3069    -3.4019
H      2.1408     6.4477    -4.6738
H      2.5821     6.2428    -2.9389
H     -1.9650     5.6869    -2.0158
H     -0.7368     7.7242    -2.4017
H      0.2099     7.5542    -0.8684
H     -1.5368     7.9888    -0.8381
H     -0.7993     5.6289     0.8417
H     -2.4572     6.2086     0.4066
H     -2.0175     4.4935     0.1375
H     -1.2336     0.7871    -3.8449
H     -2.0304     0.8874    -2.2297
H     -0.7675    -1.6404    -3.4876
H     -2.5217    -1.2904    -3.3052
H     -3.6426    -0.8097    -0.9375
H     -4.1124    -2.6479    -2.5009
H     -5.0987    -2.8594    -1.0314
H     -3.6694    -3.8910    -1.2710
H     -3.4048    -3.0620     1.1374
H     -2.5283    -1.5036     1.3851
H     -4.3080    -1.5242     1.1806
H     -1.5356    -4.0480    -2.0972
H      1.2451    -3.4891    -0.9443
H      0.7423    -4.5927    -2.2476
H      0.8096    -2.8370    -2.5683
H     -0.6501    -3.6524     0.8387
H     -0.4660    -5.2165    -0.0253
H     -2.0888    -4.5605     0.2009
68
{"conf": 5, "E": 246.22, "rms": -1.0, "geom": "OH", "total_charge": 0, "CA_charge": 1, "smiles": "C[C:1]#[6N:2]->[Mn+:3]1(<-[3C-:4]#[O+:5])(<-[4H-:6])(<-[5C-:7]#[O+:8])<-[1N@H:9]([CH2:10][CH2:11][P:12]([CH:13]([CH3:14])[CH3:15])[CH:16]([CH3:17])[CH3:18])[CH2:19][CH2:20][2P:21]->1([CH:22]([CH3:23])[CH3:24])[CH:25]([CH3:26])[CH3:27]", "smiles3D": "C([C:1]#[6N:2]->[Mn+:3]1(<-[3C-:4]#[O+:5])(<-[4H-:6])(<-[5C-:7]#[O+:8])<-[1N@@:9]([C:10]([C:11]([P:12]([C:13]([C:14]([H:37])([H:38])[H:39])([C:15]([H:40])([H:41])[H:42])[H:36])[C:16]([C:17]([H:44])([H:45])[H:46])([C:18]([H:47])([H:48])[H:49])[H:43])([H:34])[H:35])([H:32])[H:33])([H:31])[C:19]([H:50])([H:51])[C:20]([H:52])([H:53])[2P:21]->1([C:22]([C:23]([H:55])([H:56])[H:57])([C:24]([H:58])([H:59])[H:60])[H:54])[C:25]([C:26]([H:62])([H:63])[H:64])([C:27]([H:65])([H:66])[H:67])[H:61])([H:28])([H:29])[H:30]", "smiles3Dx": "C([C:1]#[6N:2]->[Mn+:3]1(<-[3C-:4]#[O+:5])(<-[4H-:6])(<-[5C-:7]#[O+:8])<-[1N@@:9]([C:10]([C:11]([P:12]([C:13]([C:14]([H:37])([H:38])[H:39])([C:15]([H:40])([H:41])[H:42])[H:36])[C:16]([C:17]([H:44])([H:45])[H:46])([C:18]([H:47])([H:48])[H:49])[H:43])([H:34])[H:35])([H:32])[H:33])([H:31])[C:19]([H:50])([H:51])[C:20]([H:52])([H:53])[2P:21]->1([C:22]([C:23]([H:55])([H:56])[H:57])([C:24]([H:58])([H:59])[H:60])[H:54])[C:25]([C:26]([H:62])([H:63])[H:64])([C:27]([H:65])([H:66])[H:67])[H:61])([H:28])([H:29])[H:30]", "dummies": []}
C     -0.1003    -3.1891    -3.2954
C     -0.3887    -1.8996    -2.7249
N     -0.5077    -1.0354    -1.8965
Mn     0.0000     0.0000     0.0000
C     -0.9044     2.1688    -0.5412
O     -1.2903     3.2943    -0.7290
H     -1.5869    -0.3401     0.7945
C      0.8010    -2.0660     0.7504
O      1.3303    -3.0743     1.2310
N      1.0112     0.6941     1.9130
C      0.2703     1.8760     2.3167
C      0.7532     2.4029     3.6554
P      1.2726     1.0316     4.7582
C      2.8250     1.5252     5.6488
C      2.4949     2.2492     6.9814
C      3.7721     0.3002     5.7815
C     -0.0594     0.3736     5.8644
C     -1.2354    -0.2158     5.0812
C      0.5767    -0.7069     6.7536
C      2.3856     1.0536     1.6905
C      3.1688     0.1377     0.6440
P      2.4028     0.3098    -0.9297
C      3.0126    -1.0112    -1.9804
C      4.5449    -1.3397    -1.7735
C      2.7007    -0.7303    -3.5006
C      2.8692     1.9063    -1.6717
C      4.4010     1.9703    -1.8648
C      2.3748     3.1222    -0.8963
H     -1.0203    -3.7598    -3.1889
H      0.6100    -3.5743    -2.5411
H      0.3969    -3.1725    -4.3020
H      0.9212    -0.0737     2.5769
H     -0.7597     1.4719     2.4422
H      0.2027     2.6796     1.6068
H      1.6603     3.0893     3.4628
H      0.0045     3.0705     4.1181
H      3.3396     2.2522     4.9888
H      2.7865     3.3206     6.9170
H      2.9653     1.7635     7.8493
H      1.4033     2.2549     7.1757
H      4.0146     0.0401     6.8204
H      4.7176     0.4889     5.2327
H      3.3185    -0.6066     5.3111
H     -0.4440     1.2129     6.4900
H     -0.9271    -1.1271     4.5126
H     -2.0462    -0.4879     5.7878
H     -1.6502     0.5320     4.3735
H      0.9927    -1.5162     6.1154
H     -0.1726    -1.1317     7.4429
H      1.4026    -0.2878     7.3555
H      2.6704     2.0777     1.4385
H      2.8666     0.8484     2.6677
H      3.0822    -0.9066     1.0160
H      4.2657     0.4329     0.6344
H      2.4660    -1.9131    -1.7285
H      5.1419    -1.2877    -2.7032
H      5.0495    -0.7045    -1.0611
H      4.6585    -2.3937    -1.4308
H      1.8822    -0.0175    -3.6216
H      2.3779    -1.6551    -3.9925
H      3.5853    -0.3496    -4.0379
H      2.3969     1.9707    -2.6826
H      4.9385     1.8334    -0.9398
H      4.7268     1.2610    -2.6088
H      4.6886     2.9823    -2.2804
H      2.0546     3.9057    -1.6148
H      3.1500     3.5806    -0.2286
H      1.5019     2.9257    -0.2836
68
{"conf": 6, "E": 596.52, "rms": -1.0, "geom": "OH", "total_charge": 0, "CA_charge": 1, "smiles": "C[C:1]#[6N:2]->[Mn+:3]1(<-[3C-:4]#[O+:5])(<-[4H-:6])(<-[5C-:7]#[O+:8])<-[1N@H:9]([CH2:10][CH2:11][P:12]([CH:13]([CH3:14])[CH3:15])[CH:16]([CH3:17])[CH3:18])[CH2:19][CH2:20][2P:21]->1([CH:22]([CH3:23])[CH3:24])[CH:25]([CH3:26])[CH3:27]", "smiles3D": "C([C:1]#[6N:2]->[Mn+:3]1(<-[3C-:4]#[O+:5])(<-[4H-:6])(<-[5C-:7]#[O+:8])<-[1N@@:9]([C:10]([C:11]([P:12]([C:13]([C:14]([H:37])([H:38])[H:39])([C:15]([H:40])([H:41])[H:42])[H:36])[C:16]([C:17]([H:44])([H:45])[H:46])([C:18]([H:47])([H:48])[H:49])[H:43])([H:34])[H:35])([H:32])[H:33])([H:31])[C:19]([H:50])([H:51])[C:20]([H:52])([H:53])[2P:21]->1([C:22]([C:23]([H:55])([H:56])[H:57])([C:24]([H:58])([H:59])[H:60])[H:54])[C:25]([C:26]([H:62])([H:63])[H:64])([C:27]([H:65])([H:66])[H:67])[H:61])([H:28])([H:29])[H:30]", "smiles3Dx": "C([C:1]#[6N:2]->[Mn+:3]1(<-[3C-:4]#[O+:5])(<-[4H-:6])(<-[5C-:7]#[O+:8])<-[1N@@:9]([C:10]([C:11]([P:12]([C:13]([C:14]([H:37])([H:38])[H:39])([C:15]([H:40])([H:41])[H:42])[H:36])[C:16]([C:17]([H:44])([H:45])[H:46])([C:18]([H:47])([H:48])[H:49])[H:43])([H:34])[H:35])([H:32])[H:33])([H:31])[C:19]([H:50])([H:51])[C:20]([H:52])([H:53])[2P:21]->1([C:22]([C:23]([H:55])([H:56])[H:57])([C:24]([H:58])([H:59])[H:60])[H:54])[C:25]([C:26]([H:62])([H:63])[H:64])([C:27]([H:65])([H:66])[H:67])[H:61])([H:28])([H:29])[H:30]", "dummies": []}
C     -4.4527    -0.1251     0.7908
C     -3.2087     0.7346     0.5247
N     -2.0303     0.9637     0.1696
Mn     0.0000     0.0000     0.0000
C      0.4618     2.1200     0.4944
O      0.8654     3.2698     0.6647
H     -0.3926    -0.1452    -1.7801
C      2.1010     0.2864    -1.0782
O      3.2759     0.2350    -1.3960
N      0.4041    -2.1091     0.8740
C      0.1591    -2.9770    -0.2183
C     -1.2655    -2.8803    -0.9539
P     -1.9046    -4.3771    -1.8993
C     -1.4283    -5.8291    -0.8108
C     -2.1416    -5.7139     0.5570
C     -1.6614    -7.1366    -1.5211
C     -1.0080    -4.4646    -3.5725
C     -1.0923    -3.1365    -4.3450
C     -1.6734    -5.5829    -4.3832
C     -0.5447    -2.2939     1.9969
C     -0.3948    -1.1619     3.0608
P      0.8299     0.0486     2.5689
C      2.4770    -0.6511     2.8202
C      2.5327    -1.8527     3.7599
C      3.5044     0.4433     3.2888
C      0.4829     1.4544     3.6924
C      1.3638     2.6970     3.3839
C      0.5499     1.0470     5.1882
H     -4.0313    -1.0256     1.2595
H     -5.2592     0.2263     1.5592
H     -4.8821    -0.5855    -0.1720
H      1.3679    -2.2271     1.2174
H      0.2633    -4.0075     0.1101
H      0.8445    -2.7561    -1.0517
H     -2.0538    -2.4682    -0.3346
H     -1.2397    -2.1029    -1.7348
H     -0.3443    -5.8580    -0.6533
H     -2.9782    -6.4308     0.6183
H     -1.4216    -5.9090     1.3758
H     -2.5596    -4.6975     0.7570
H     -1.7577    -7.9673    -0.8151
H     -0.7820    -7.3652    -2.1636
H     -2.5562    -7.0690    -2.1482
H      0.0563    -4.6884    -3.3878
H     -2.1551    -2.8853    -4.5484
H     -0.5513    -3.2299    -5.3177
H     -0.6224    -2.2941    -3.7868
H     -1.1982    -6.5542    -4.1855
H     -1.6143    -5.4084    -5.4634
H     -2.7537    -5.6744    -4.1305
H     -1.6322    -2.2204     1.6601
H     -0.4337    -3.3007     2.3748
H     -0.1083    -1.5911     4.1044
H     -1.3647    -0.7550     3.1688
H      2.8511    -0.9916     1.8399
H      2.7598    -1.6049     4.8100
H      3.3750    -2.5114     3.3950
H      1.6976    -2.5715     3.7177
H      3.7740     1.1154     2.4767
H      3.1811     1.0028     4.1589
H      4.4486    -0.0176     3.6240
H     -0.5424     1.7798     3.4949
H      2.0914     2.5096     2.5815
H      0.7429     3.5255     3.0586
H      1.9412     3.0988     4.2202
H      0.9251     0.0212     5.3351
H      1.2226     1.6732     5.8083
H     -0.4706     1.0776     5.6386
68
{"conf": 7, "E": 110.82, "rms": -1.0, "geom": "OH", "total_charge": 0, "CA_charge": 1, "smiles": "C[C:1]#[6N:2]->[Mn+:3]1(<-[3C-:4]#[O+:5])(<-[4H-:6])(<-[5C-:7]#[O+:8])<-[1N@H:9]([CH2:10][CH2:11][P:12]([CH:13]([CH3:14])[CH3:15])[CH:16]([CH3:17])[CH3:18])[CH2:19][CH2:20][2P:21]->1([CH:22]([CH3:23])[CH3:24])[CH:25]([CH3:26])[CH3:27]", "smiles3D": "C([C:1]#[6N:2]->[Mn+:3]1(<-[3C-:4]#[O+:5])(<-[4H-:6])(<-[5C-:7]#[O+:8])<-[1N@@:9]([C:10]([C:11]([P:12]([C:13]([C:14]([H:37])([H:38])[H:39])([C:15]([H:40])([H:41])[H:42])[H:36])[C:16]([C:17]([H:44])([H:45])[H:46])([C:18]([H:47])([H:48])[H:49])[H:43])([H:34])[H:35])([H:32])[H:33])([H:31])[C:19]([H:50])([H:51])[C:20]([H:52])([H:53])[2P:21]->1([C:22]([C:23]([H:55])([H:56])[H:57])([C:24]([H:58])([H:59])[H:60])[H:54])[C:25]([C:26]([H:62])([H:63])[H:64])([C:27]([H:65])([H:66])[H:67])[H:61])([H:28])([H:29])[H:30]", "smiles3Dx": "C([C:1]#[6N:2]->[Mn+:3]1(<-[3C-:4]#[O+:5])(<-[4H-:6])(<-[5C-:7]#[O+:8])<-[1N@@:9]([C:10]([C:11]([P:12]([C:13]([C:14]([H:37])([H:38])[H:39])([C:15]([H:40])([H:41])[H:42])[H:36])[C:16]([C:17]([H:44])([H:45])[H:46])([C:18]([H:47])([H:48])[H:49])[H:43])([H:34])[H:35])([H:32])[H:33])([H:31])[C:19]([H:50])([H:51])[C:20]([H:52])([H:53])[2P:21]->1([C:22]([C:23]([H:55])([H:56])[H:57])([C:24]([H:58])([H:59])[H:60])[H:54])[C:25]([C:26]([H:62])([H:63])[H:64])([C:27]([H:65])([H:66])[H:67])[H:61])([H:28])([H:29])[H:30]", "dummies": []}
C     -0.0159     1.2050    -4.8249
C     -0.0063     0.8581    -3.4048
N     -0.0024     0.5615    -2.2130
Mn     0.0000     0.0000     0.0000
C     -2.2653    -0.3502    -0.0884
O     -3.4521    -0.5472    -0.1340
H      0.1734    -1.7856    -0.3900
C      2.2816     0.1518     0.0437
O      3.4855     0.2228     0.0702
N     -0.0127    -0.1858     2.3029
C     -0.1769    -1.5229     2.7033
C      1.0543    -2.3993     2.4127
P      2.6342    -1.7532     3.1969
C      2.3576    -1.9160     5.0577
C      3.6441    -1.5936     5.8226
C      1.8158    -3.2922     5.4639
C      3.9711    -3.0041     2.7389
C      3.7227    -3.6065     1.3507
C      5.3365    -2.3122     2.7625
C     -1.0240     0.6863     2.8013
C     -0.8114     2.2102     2.5260
P     -0.2728     2.4829     0.8279
C      1.2336     3.4940     0.9042
C      2.1734     3.0543     2.0407
C      1.9971     3.4435    -0.4359
C     -1.5617     3.5364     0.1180
C     -1.1069     4.1831    -1.1968
C     -2.8424     2.7435    -0.1359
H     -1.0112     1.6172    -5.0969
H      0.1776     0.2987    -5.4303
H      0.7699     1.9626    -5.0349
H      0.7869     0.1253     2.6080
H     -1.0457    -1.9477     2.1583
H     -0.3914    -1.5766     3.7950
H      0.8683    -3.4388     2.7541
H      1.2158    -2.4430     1.3251
H      1.6004    -1.1534     5.3398
H      3.4267    -1.4936     6.9071
H      4.3872    -2.4106     5.6954
H      4.0823    -0.6384     5.4630
H      2.4816    -4.1058     5.1162
H      0.7996    -3.4499     5.0542
H      1.7416    -3.3553     6.5714
H      3.9839    -3.8317     3.4740
H      2.8162    -4.2534     1.3644
H      3.6000    -2.8030     0.5911
H      4.5769    -4.2448     1.0449
H      6.1360    -3.0329     2.4978
H      5.5606    -1.9058     3.7678
H      5.3575    -1.4780     2.0308
H     -1.1080     0.5580     3.9055
H     -1.9930     0.3887     2.3559
H     -0.0725     2.6022     3.2401
H     -1.7759     2.7390     2.6930
H      0.9328     4.5448     1.0934
H      2.2384     1.9524     2.1206
H      3.1956     3.4577     1.8719
H      1.8565     3.4747     3.0111
H      2.8539     2.7453    -0.3987
H      2.4169     4.4516    -0.6598
H      1.3659     3.1269    -1.2950
H     -1.7890     4.3440     0.8467
H     -0.2765     4.8992    -1.0233
H     -0.8000     3.4179    -1.9396
H     -1.9422     4.7696    -1.6409
H     -2.7038     2.0391    -0.9807
H     -3.6586     3.4449    -0.4145
H     -3.1614     2.2019     0.7782
68
{"conf": 8, "E": 115.2, "rms": -1.0, "geom": "OH", "total_charge": 0, "CA_charge": 1, "smiles": "C[C:1]#[6N:2]->[Mn+:3]1(<-[3C-:4]#[O+:5])(<-[4H-:6])(<-[5C-:7]#[O+:8])<-[1N@H:9]([CH2:10][CH2:11][P:12]([CH:13]([CH3:14])[CH3:15])[CH:16]([CH3:17])[CH3:18])[CH2:19][CH2:20][2P:21]->1([CH:22]([CH3:23])[CH3:24])[CH:25]([CH3:26])[CH3:27]", "smiles3D": "C([C:1]#[6N:2]->[Mn+:3]1(<-[3C-:4]#[O+:5])(<-[4H-:6])(<-[5C-:7]#[O+:8])<-[1N@@:9]([C:10]([C:11]([P:12]([C:13]([C:14]([H:37])([H:38])[H:39])([C:15]([H:40])([H:41])[H:42])[H:36])[C:16]([C:17]([H:44])([H:45])[H:46])([C:18]([H:47])([H:48])[H:49])[H:43])([H:34])[H:35])([H:32])[H:33])([H:31])[C:19]([H:50])([H:51])[C:20]([H:52])([H:53])[2P:21]->1([C:22]([C:23]([H:55])([H:56])[H:57])([C:24]([H:58])([H:59])[H:60])[H:54])[C:25]([C:26]([H:62])([H:63])[H:64])([C:27]([H:65])([H:66])[H:67])[H:61])([H:28])([H:29])[H:30]", "smiles3Dx": "C([C:1]#[6N:2]->[Mn+:3]1(<-[3C-:4]#[O+:5])(<-[4H-:6])(<-[5C-:7]#[O+:8])<-[1N@@:9]([C:10]([C:11]([P:12]([C:13]([C:14]([H:37])([H:38])[H:39])([C:15]([H:40])([H:41])[H:42])[H:36])[C:16]([C:17]([H:44])([H:45])[H:46])([C:18]([H:47])([H:48])[H:49])[H:43])([H:34])[H:35])([H:32])[H:33])([H:31])[C:19]([H:50])([H:51])[C:20]([H:52])([H:53])[2P:21]->1([C:22]([C:23]([H:55])([H:56])[H:57])([C:24]([H:58])([H:59])[H:60])[H:54])[C:25]([C:26]([H:62])([H:63])[H:64])([C:27]([H:65])([H:66])[H:67])[H:61])([H:28])([H:29])[H:30]", "dummies": []}
C      4.3970     0.6778    -2.2381
C      3.1115     0.4681    -1.5740
N      2.0276     0.2949    -1.0182
Mn     0.0000     0.0000     0.0000
C     -0.7397     1.9153    -1.0178
O     -1.1274     2.9097    -1.5709
H     -0.6798    -0.9341    -1.4446
C      0.7451    -1.9781     0.8819
O      1.1398    -3.0180     1.3489
N     -1.8896    -0.0893     1.3091
C     -2.9651    -0.6033     0.5624
C     -2.8477    -2.1110     0.3226
P     -2.8303    -3.0802     1.9317
C     -4.5956    -3.2183     2.5733
C     -5.6611    -3.0623     1.4820
C     -4.8047    -2.1897     3.6838
C     -2.2631    -4.8011     1.4395
C     -1.9617    -5.6249     2.6951
C     -3.2706    -5.5181     0.5279
C     -2.1118     1.2088     1.8560
C     -0.9888     1.7468     2.8080
P      0.6433     1.2569     2.2120
C      1.3787     0.1343     3.4370
C      1.0379     0.5272     4.8893
C      2.9009     0.0459     3.2447
C      1.6916     2.7244     2.0348
C      1.1857     3.6140     0.8944
C      1.7655     3.5476     3.3336
H      5.2295     0.5275    -1.5222
H      4.4934    -0.0451    -3.0719
H      4.4464     1.7131    -2.6311
H     -1.7068    -0.6474     2.0159
H     -3.9346    -0.3991     1.0814
H     -2.9741    -0.0926    -0.4268
H     -3.6734    -2.4553    -0.3331
H     -1.8998    -2.3203    -0.1999
H     -4.7067    -4.2231     3.0255
H     -5.6869    -2.0286     1.0818
H     -5.4823    -3.7822     0.6528
H     -6.6638    -3.2744     1.9146
H     -4.0714    -2.3568     4.5002
H     -4.6848    -1.1489     3.3011
H     -5.8171    -2.2942     4.1208
H     -1.3231    -4.6819     0.8666
H     -2.8974    -5.7978     3.2789
H     -1.5128    -6.6026     2.3952
H     -1.2264    -5.0855     3.3169
H     -3.5045    -4.9033    -0.3632
H     -4.2177    -5.7401     1.0750
H     -2.8273    -6.4754     0.1667
H     -2.2424     1.9286     1.0268
H     -3.0588     1.1940     2.4398
H     -1.1711     1.3440     3.8146
H     -1.0508     2.8526     2.8524
H      0.9594    -0.8751     3.2719
H      1.7686     0.0939     5.5996
H      0.0440     0.1119     5.1658
H      0.9963     1.6207     5.0460
H      3.4084     0.9872     3.5578
H      3.3104    -0.7866     3.8623
H      3.1429    -0.1839     2.1787
H      2.7238     2.3931     1.7788
H      1.7436     4.5769     0.8681
H      0.1039     3.8402     0.9970
H      1.3927     3.1159    -0.0720
H      2.3011     4.5082     3.1507
H      2.3813     3.0194     4.0889
H      0.7640     3.7908     3.7486
68
{"conf": 9, "E": 123.68, "rms": -1.0, "geom": "OH", "total_charge": 0, "CA_charge": 1, "smiles": "C[C:1]#[6N:2]->[Mn+:3]1(<-[3C-:4]#[O+:5])(<-[4H-:6])(<-[5C-:7]#[O+:8])<-[1N@H:9]([CH2:10][CH2:11][P:12]([CH:13]([CH3:14])[CH3:15])[CH:16]([CH3:17])[CH3:18])[CH2:19][CH2:20][2P:21]->1([CH:22]([CH3:23])[CH3:24])[CH:25]([CH3:26])[CH3:27]", "smiles3D": "C([C:1]#[6N:2]->[Mn+:3]1(<-[3C-:4]#[O+:5])(<-[4H-:6])(<-[5C-:7]#[O+:8])<-[1N@@:9]([C:10]([C:11]([P:12]([C:13]([C:14]([H:37])([H:38])[H:39])([C:15]([H:40])([H:41])[H:42])[H:36])[C:16]([C:17]([H:44])([H:45])[H:46])([C:18]([H:47])([H:48])[H:49])[H:43])([H:34])[H:35])([H:32])[H:33])([H:31])[C:19]([H:50])([H:51])[C:20]([H:52])([H:53])[2P:21]->1([C:22]([C:23]([H:55])([H:56])[H:57])([C:24]([H:58])([H:59])[H:60])[H:54])[C:25]([C:26]([H:62])([H:63])[H:64])([C:27]([H:65])([H:66])[H:67])[H:61])([H:28])([H:29])[H:30]", "smiles3Dx": "C([C:1]#[6N:2]->[Mn+:3]1(<-[3C-:4]#[O+:5])(<-[4H-:6])(<-[5C-:7]#[O+:8])<-[1N@@:9]([C:10]([C:11]([P:12]([C:13]([C:14]([H:37])([H:38])[H:39])([C:15]([H:40])([H:41])[H:42])[H:36])[C:16]([C:17]([H:44])([H:45])[H:46])([C:18]([H:47])([H:48])[H:49])[H:43])([H:34])[H:35])([H:32])[H:33])([H:31])[C:19]([H:50])([H:51])[C:20]([H:52])([H:53])[2P:21]->1([C:22]([C:23]([H:55])([H:56])[H:57])([C:24]([H:58])([H:59])[H:60])[H:54])[C:25]([C:26]([H:62])([H:63])[H:64])([C:27]([H:65])([H:66])[H:67])[H:61])([H:28])([H:29])[H:30]", "dummies": []}
C     -2.1969     1.5219    -4.1948
C     -1.5662     1.0792    -2.9514
N     -1.0280     0.7051    -1.9124
Mn     0.0000     0.0000     0.0000
C      1.2515    -1.4376    -1.2709
O      1.9208    -2.1849    -1.9378
H      1.3638     1.2369    -0.1601
C     -1.1834     1.5475     1.1900
O     -1.8095     2.3677     1.8138
N      0.7280    -0.9607     1.9532
C      1.9752    -0.4257     2.3754
C      3.2746    -1.2008     2.0318
P      4.0325    -0.7229     0.3797
C      4.6138     1.0663     0.5342
C      5.6471     1.2736     1.6486
C      5.1663     1.5588    -0.8062
C      5.6008    -1.7581     0.2139
C      5.3114    -2.9315    -0.7287
C      6.1450    -2.2753     1.5522
C      0.5976    -2.3749     1.8317
C     -0.8619    -2.9083     1.6615
P     -1.8062    -1.8366     0.5602
C     -3.1995    -1.1672     1.5124
C     -4.2863    -0.6318     0.5725
C     -3.7978    -2.1873     2.5070
C     -2.4497    -2.8080    -0.8310
C     -3.2711    -4.0218    -0.3618
C     -1.3152    -3.2697    -1.7423
H     -3.2924     1.3804    -4.1279
H     -1.8056     0.9309    -5.0439
H     -1.9793     2.5958    -4.3563
H      0.1101    -0.6989     2.5770
H      2.0532     0.5921     1.9503
H      1.9433    -0.3166     3.4910
H      4.0079    -0.9799     2.8238
H      3.1421    -2.2949     2.0589
H      3.7292     1.6953     0.7755
H      6.5845     0.7207     1.4296
H      5.2399     0.9471     2.6320
H      5.9019     2.3561     1.7362
H      4.4243     1.3728    -1.6090
H      6.1069     1.0330    -1.0592
H      5.3702     2.6469    -0.7634
H      6.3819    -1.1358    -0.2655
H      4.9774    -2.5472    -1.7223
H      6.2367    -3.5361    -0.8844
H      4.5133    -3.5890    -0.3099
H      7.1225    -2.7729     1.3872
H      5.4460    -3.0127     2.0071
H      6.3012    -1.4454     2.2573
H      1.1803    -2.7039     0.9561
H      1.0357    -2.8588     2.7365
H     -1.3353    -2.9487     2.6548
H     -0.8209    -3.9317     1.2405
H     -2.8234    -0.3103     2.1055
H     -4.8331    -1.4478     0.0599
H     -3.8458     0.0429    -0.1892
H     -5.0261    -0.0452     1.1620
H     -3.2458    -2.1312     3.4750
H     -4.8658    -1.9347     2.7240
H     -3.7485    -3.2327     2.1499
H     -3.1167    -2.1539    -1.4290
H     -2.7312    -4.6439     0.3839
H     -4.2440    -3.7020     0.0523
H     -3.5189    -4.6661    -1.2288
H     -1.6986    -3.9669    -2.5239
H     -0.9150    -2.3955    -2.2863
H     -0.5118    -3.7735    -1.1642
68
{"conf": 10, "E": 125.69, "rms": -1.0, "geom": "OH", "total_charge": 0, "CA_charge": 1, "smiles": "C[C:1]#[6N:2]->[Mn+:3]1(<-[3C-:4]#[O+:5])(<-[4H-:6])(<-[5C-:7]#[O+:8])<-[1N@H:9]([CH2:10][CH2:11][P:12]([CH:13]([CH3:14])[CH3:15])[CH:16]([CH3:17])[CH3:18])[CH2:19][CH2:20][2P:21]->1([CH:22]([CH3:23])[CH3:24])[CH:25]([CH3:26])[CH3:27]", "smiles3D": "C([C:1]#[6N:2]->[Mn+:3]1(<-[3C-:4]#[O+:5])(<-[4H-:6])(<-[5C-:7]#[O+:8])<-[1N@@:9]([C:10]([C:11]([P:12]([C:13]([C:14]([H:37])([H:38])[H:39])([C:15]([H:40])([H:41])[H:42])[H:36])[C:16]([C:17]([H:44])([H:45])[H:46])([C:18]([H:47])([H:48])[H:49])[H:43])([H:34])[H:35])([H:32])[H:33])([H:31])[C:19]([H:50])([H:51])[C:20]([H:52])([H:53])[2P:21]->1([C:22]([C:23]([H:55])([H:56])[H:57])([C:24]([H:58])([H:59])[H:60])[H:54])[C:25]([C:26]([H:62])([H:63])[H:64])([C:27]([H:65])([H:66])[H:67])[H:61])([H:28])([H:29])[H:30]", "smiles3Dx": "C([C:1]#[6N:2]->[Mn+:3]1(<-[3C-:4]#[O+:5])(<-[4H-:6])(<-[5C-:7]#[O+:8])<-[1N@@:9]([C:10]([C:11]([P:12]([C:13]([C:14]([H:37])([H:38])[H:39])([C:15]([H:40])([H:41])[H:42])[H:36])[C:16]([C:17]([H:44])([H:45])[H:46])([C:18]([H:47])([H:48])[H:49])[H:43])([H:34])[H:35])([H:32])[H:33])([H:31])[C:19]([H:50])([H:51])[C:20]([H:52])([H:53])[2P:21]->1([C:22]([C:23]([H:55])([H:56])[H:57])([C:24]([H:58])([H:59])[H:60])[H:54])[C:25]([C:26]([H:62])([H:63])[H:64])([C:27]([H:65])([H:66])[H:67])[H:61])([H:28])([H:29])[H:30]", "dummies": []}
C      0.4327    -3.5796    -3.4329
C      0.3005    -2.5220    -2.4301
N      0.1925    -1.6364    -1.5854
Mn     0.0000     0.0000     0.0000
C      1.5512    -1.1788     1.2140
O      2.3660    -1.7979     1.8515
H      1.3482     0.9686    -0.7851
C     -1.4772     1.1023    -1.3621
O     -2.2566     1.6795    -2.0782
N     -0.4428     1.5370     1.6994
C      0.3260     1.3156     2.8699
C      1.6554     2.0891     2.9392
P      2.6113     2.0493     1.3369
C      2.2625     3.6524     0.3899
C      3.2039     3.8039    -0.8030
C      2.2636     4.9137     1.2627
C      4.4145     1.8231     1.8339
C      5.0385     3.0833     2.4326
C      5.2342     1.2856     0.6616
C     -1.8537     1.4758     1.9467
C     -2.3960     0.0978     2.4325
P     -1.9781    -1.1805     1.2426
C     -3.4679    -1.4420     0.2479
C     -3.1188    -2.0706    -1.1045
C     -4.5211    -2.2909     0.9650
C     -1.4960    -2.6321     2.2138
C     -2.5394    -3.0221     3.2825
C     -1.1833    -3.8265     1.3071
H      1.3203    -4.2039    -3.2029
H     -0.4784    -4.2132    -3.4264
H      0.5600    -3.1242    -4.4346
H     -0.2564     2.3703     1.3723
H     -0.2554     1.6017     3.7787
H      0.5360     0.2389     2.9449
H      2.2812     1.6138     3.7303
H      1.4760     3.1317     3.2693
H      1.2411     3.5530    -0.0307
H      3.2322     2.8704    -1.3946
H      4.2253     4.0603    -0.4759
H      2.8476     4.6158    -1.4687
H      2.1709     5.8199     0.6226
H      1.3916     4.9130     1.9460
H      3.1935     5.0026     1.8537
H      4.4276     1.0430     2.6222
H      6.0334     2.8400     2.8596
H      4.4020     3.4712     3.2489
H      5.1808     3.8662     1.6658
H      5.2962     2.0224    -0.1642
H      4.7692     0.3522     0.2772
H      6.2650     1.0453     0.9976
H     -2.1269     2.2435     2.7085
H     -2.3819     1.7412     1.0065
H     -3.4992     0.1573     2.5510
H     -1.9431    -0.1465     3.4142
H     -3.9138    -0.4455     0.0506
H     -2.6097    -3.0470    -0.9963
H     -2.4671    -1.3948    -1.6890
H     -4.0431    -2.2244    -1.7031
H     -5.4742    -2.2499     0.3950
H     -4.2222    -3.3528     1.0155
H     -4.7373    -1.8908     1.9762
H     -0.5591    -2.3634     2.7465
H     -2.0014    -3.4135     4.1795
H     -3.1488    -2.1603     3.6314
H     -3.2126    -3.8360     2.9493
H     -0.7458    -4.6446     1.9108
H     -0.4443    -3.5399     0.5329
H     -2.0964    -4.2225     0.8191
68
{"conf": 11, "E": 288.37, "rms": -1.0, "geom": "OH", "total_charge": 0, "CA_charge": 1, "smiles": "C[C:1]#[6N:2]->[Mn+:3]1(<-[3C-:4]#[O+:5])(<-[4H-:6])(<-[5C-:7]#[O+:8])<-[1N@H:9]([CH2:10][CH2:11][P:12]([CH:13]([CH3:14])[CH3:15])[CH:16]([CH3:17])[CH3:18])[CH2:19][CH2:20][2P:21]->1([CH:22]([CH3:23])[CH3:24])[CH:25]([CH3:26])[CH3:27]", "smiles3D": "C([C:1]#[6N:2]->[Mn+:3]1(<-[3C-:4]#[O+:5])(<-[4H-:6])(<-[5C-:7]#[O+:8])<-[1N@@:9]([C:10]([C:11]([P:12]([C:13]([C:14]([H:37])([H:38])[H:39])([C:15]([H:40])([H:41])[H:42])[H:36])[C:16]([C:17]([H:44])([H:45])[H:46])([C:18]([H:47])([H:48])[H:49])[H:43])([H:34])[H:35])([H:32])[H:33])([H:31])[C:19]([H:50])([H:51])[C:20]([H:52])([H:53])[2P:21]->1([C:22]([C:23]([H:55])([H:56])[H:57])([C:24]([H:58])([H:59])[H:60])[H:54])[C:25]([C:26]([H:62])([H:63])[H:64])([C:27]([H:65])([H:66])[H:67])[H:61])([H:28])([H:29])[H:30]", "smiles3Dx": "C([C:1]#[6N:2]->[Mn+:3]1(<-[3C-:4]#[O+:5])(<-[4H-:6])(<-[5C-:7]#[O+:8])<-[1N@@:9]([C:10]([C:11]([P:12]([C:13]([C:14]([H:37])([H:38])[H:39])([C:15]([H:40])([H:41])[H:42])[H:36])[C:16]([C:17]([H:44])([H:45])[H:46])([C:18]([H:47])([H:48])[H:49])[H:43])([H:34])[H:35])([H:32])[H:33])([H:31])[C:19]([H:50])([H:51])[C:20]([H:52])([H:53])[2P:21]->1([C:22]([C:23]([H:55])([H:56])[H:57])([C:24]([H:58])([H:59])[H:60])[H:54])[C:25]([C:26]([H:62])([H:63])[H:64])([C:27]([H:65])([H:66])[H:67])[H:61])([H:28])([H:29])[H:30]", "dummies": []}
C     -3.2856     2.7991    -1.5406
C     -2.1396     2.4616    -0.8005
N     -1.1684     1.8251    -0.4633
Mn     0.0000     0.0000     0.0000
C     -0.4328    -0.7164    -2.2965
O     -0.4803    -1.3469    -3.3652
H      1.7428     0.5485    -0.5314
C      0.5942     0.6402     2.3672
O      0.9067     0.6672     3.5400
N      0.5174    -2.1987     0.6727
C      0.6275    -3.0274    -0.4053
C      1.8573    -2.8184    -1.2956
P      1.7247    -3.8285    -2.8761
C      2.1477    -3.1167    -4.5620
C      2.2963    -1.5843    -4.5481
C      1.0364    -3.5323    -5.5477
C      2.2489    -5.6276    -2.7065
C      0.9922    -6.5125    -2.8007
C      2.9862    -5.8632    -1.3916
C     -0.2672    -2.6857     1.7671
C     -1.5325    -1.8773     2.2516
P     -2.3271    -1.0232     0.8331
C     -3.3607    -2.1498    -0.0921
C     -3.1954    -1.9067    -1.5862
C     -2.9937    -3.6581     0.2247
C     -3.4453     0.2374     1.5679
C     -3.9792    -0.1654     2.9550
C     -4.6913     0.4763     0.6662
H     -3.4392     1.7907    -2.0161
H     -4.0649     3.0507    -0.7826
H     -2.8978     3.5389    -2.3444
H      1.3581    -2.1995     0.9908
H     -0.2785    -2.8124    -0.9249
H      0.6244    -4.1430    -0.1000
H      2.8018    -3.1316    -0.7499
H      1.9490    -1.7243    -1.5542
H      3.1219    -3.5609    -4.9000
H      2.6771    -1.2261    -3.5843
H      1.3454    -1.0555    -4.7631
H      3.0331    -1.2651    -5.3139
H      0.0231    -3.3573    -5.1047
H      1.0884    -2.9328    -6.4884
H      1.1398    -4.6062    -5.8304
H      2.9367    -5.8762    -3.5500
H      0.7251    -6.6857    -3.8682
H      1.1688    -7.5087    -2.3374
H      0.1264    -6.0411    -2.2759
H      3.4376    -6.8802    -1.3734
H      2.2914    -5.7665    -0.5305
H      3.8173    -5.1352    -1.2751
H      0.4559    -2.7637     2.6561
H     -0.5673    -3.7209     1.5520
H     -1.2364    -1.0831     2.9403
H     -2.2345    -2.5365     2.7250
H     -4.4465    -2.0348     0.2310
H     -4.1559    -2.1538    -2.0711
H     -3.0138    -0.8390    -1.8400
H     -2.4345    -2.5212    -2.0951
H     -3.7530    -4.2757    -0.2900
H     -2.0193    -3.9357    -0.1880
H     -3.0559    -3.8931     1.2855
H     -2.9100     1.1696     1.6494
H     -4.5325    -1.1270     2.9287
H     -4.6741     0.6188     3.3738
H     -3.1551    -0.2330     3.7482
H     -5.5348    -0.1938     0.8965
H     -5.0627     1.5275     0.7772
H     -4.4388     0.3545    -0.4165
68
{"conf": 12, "E": 120.9, "rms": -1.0, "geom": "OH", "total_charge": 0, "CA_charge": 1, "smiles": "C[C:1]#[6N:2]->[Mn+:3]1(<-[3C-:4]#[O+:5])(<-[4H-:6])(<-[5C-:7]#[O+:8])<-[1N@H:9]([CH2:10][CH2:11][P:12]([CH:13]([CH3:14])[CH3:15])[CH:16]([CH3:17])[CH3:18])[CH2:19][CH2:20][2P:21]->1([CH:22]([CH3:23])[CH3:24])[CH:25]([CH3:26])[CH3:27]", "smiles3D": "C([C:1]#[6N:2]->[Mn+:3]1(<-[3C-:4]#[O+:5])(<-[4H-:6])(<-[5C-:7]#[O+:8])<-[1N@@:9]([C:10]([C:11]([P:12]([C:13]([C:14]([H:37])([H:38])[H:39])([C:15]([H:40])([H:41])[H:42])[H:36])[C:16]([C:17]([H:44])([H:45])[H:46])([C:18]([H:47])([H:48])[H:49])[H:43])([H:34])[H:35])([H:32])[H:33])([H:31])[C:19]([H:50])([H:51])[C:20]([H:52])([H:53])[2P:21]->1([C:22]([C:23]([H:55])([H:56])[H:57])([C:24]([H:58])([H:59])[H:60])[H:54])[C:25]([C:26]([H:62])([H:63])[H:64])([C:27]([H:65])([H:66])[H:67])[H:61])([H:28])([H:29])[H:30]", "smiles3Dx": "C([C:1]#[6N:2]->[Mn+:3]1(<-[3C-:4]#[O+:5])(<-[4H-:6])(<-[5C-:7]#[O+:8])<-[1N@@:9]([C:10]([C:11]([P:12]([C:13]([C:14]([H:37])([H:38])[H:39])([C:15]([H:40])([H:41])[H:42])[H:36])[C:16]([C:17]([H:44])([H:45])[H:46])([C:18]([H:47])([H:48])[H:49])[H:43])([H:34])[H:35])([H:32])[H:33])([H:31])[C:19]([H:50])([H:51])[C:20]([H:52])([H:53])[2P:21]->1([C:22]([C:23]([H:55])([H:56])[H:57])([C:24]([H:58])([H:59])[H:60])[H:54])[C:25]([C:26]([H:62])([H:63])[H:64])([C:27]([H:65])([H:66])[H:67])[H:61])([H:28])([H:29])[H:30]", "dummies": []}
C      0.4457    -3.2375     3.7672
C      0.3363    -2.3086     2.6426
N      0.2126    -1.5178     1.7098
Mn     0.0000     0.0000     0.0000
C      0.8861     1.6013     1.3889
O      1.3512     2.4522     2.1073
H      1.6952    -0.3097    -0.6112
C     -0.7105    -1.6380    -1.4250
O     -1.0846    -2.5196    -2.1525
N     -0.5008     1.6237    -1.5536
C      0.7501     2.0684    -2.0409
C      0.8317     3.5133    -2.5886
P      1.1569     4.7438    -1.1813
C      0.9686     6.4895    -1.8686
C      0.5014     7.4112    -0.7391
C     -0.0266     6.5380    -3.0366
C      2.9805     4.5134    -0.7499
C      3.9510     4.9424    -1.8645
C      3.3023     5.2467     0.5505
C     -1.3509     2.5768    -0.9002
C     -2.7223     2.0365    -0.3998
P     -2.4958     0.5584     0.5933
C     -3.6348    -0.6840    -0.0576
C     -5.1056    -0.2325    -0.0232
C     -3.4720    -1.9957     0.7162
C     -2.9187     0.9110     2.3224
C     -1.8559     1.8058     2.9578
C     -4.3220     1.5586     2.4851
H      0.1618    -2.7115     4.7029
H      1.4981    -3.5879     3.8623
H     -0.2242    -4.1053     3.5999
H     -0.9678     1.2411    -2.2362
H      1.0751     1.3697    -2.8440
H      1.4733     1.9511    -1.2222
H     -0.1017     3.7510    -3.1522
H      1.6563     3.5637    -3.3342
H      1.9459     6.8640    -2.2595
H     -0.4925     7.0836    -0.3614
H      0.4218     8.4560    -1.1048
H      1.2245     7.3901     0.0999
H     -1.0089     6.0911    -2.7370
H      0.3764     5.9821    -3.9141
H     -0.2029     7.5918    -3.3526
H      3.1563     3.4249    -0.5696
H      4.9728     4.5655    -1.6375
H      3.6431     4.5427    -2.8509
H      4.0062     6.0554    -1.9447
H      3.2734     6.3451     0.4131
H      4.3216     4.9690     0.8884
H      2.5782     4.9638     1.3450
H     -0.8099     2.9884    -0.0240
H     -1.5770     3.4105    -1.5983
H     -3.2202     2.8277     0.1979
H     -3.3491     1.7964    -1.2836
H     -3.3641    -0.8717    -1.1196
H     -5.5721    -0.3843     0.9719
H     -5.6879    -0.8554    -0.7348
H     -5.2335     0.8276    -0.3297
H     -3.8056    -1.8929     1.7681
H     -2.4149    -2.3392     0.6958
H     -4.0802    -2.7907     0.2368
H     -2.9160    -0.0484     2.8791
H     -1.6754     2.7043     2.3327
H     -2.1780     2.1287     3.9725
H     -0.9250     1.2205     3.1040
H     -4.3502     2.2744     3.3313
H     -4.6857     2.0965     1.5929
H     -5.0644     0.7844     2.7569
68
{"conf": 13, "E": 109.56, "rms": -1.0, "geom": "OH", "total_charge": 0, "CA_charge": 1, "smiles": "C[C:1]#[6N:2]->[Mn+:3]1(<-[3C-:4]#[O+:5])(<-[4H-:6])(<-[5C-:7]#[O+:8])<-[1N@H:9]([CH2:10][CH2:11][P:12]([CH:13]([CH3:14])[CH3:15])[CH:16]([CH3:17])[CH3:18])[CH2:19][CH2:20][2P:21]->1([CH:22]([CH3:23])[CH3:24])[CH:25]([CH3:26])[CH3:27]", "smiles3D": "C([C:1]#[6N:2]->[Mn+:3]1(<-[3C-:4]#[O+:5])(<-[4H-:6])(<-[5C-:7]#[O+:8])<-[1N@@:9]([C:10]([C:11]([P:12]([C:13]([C:14]([H:37])([H:38])[H:39])([C:15]([H:40])([H:41])[H:42])[H:36])[C:16]([C:17]([H:44])([H:45])[H:46])([C:18]([H:47])([H:48])[H:49])[H:43])([H:34])[H:35])([H:32])[H:33])([H:31])[C:19]([H:50])([H:51])[C:20]([H:52])([H:53])[2P:21]->1([C:22]([C:23]([H:55])([H:56])[H:57])([C:24]([H:58])([H:59])[H:60])[H:54])[C:25]([C:26]([H:62])([H:63])[H:64])([C:27]([H:65])([H:66])[H:67])[H:61])([H:28])([H:29])[H:30]", "smiles3Dx": "C([C:1]#[6N:2]->[Mn+:3]1(<-[3C-:4]#[O+:5])(<-[4H-:6])(<-[5C-:7]#[O+:8])<-[1N@@:9]([C:10]([C:11]([P:12]([C:13]([C:14]([H:37])([H:38])[H:39])([C:15]([H:40])([H:41])[H:42])[H:36])[C:16]([C:17]([H:44])([H:45])[H:46])([C:18]([H:47])([H:48])[H:49])[H:43])([H:34])[H:35])([H:32])[H:33])([H:31])[C:19]([H:50])([H:51])[C:20]([H:52])([H:53])[2P:21]->1([C:22]([C:23]([H:55])([H:56])[H:57])([C:24]([H:58])([H:59])[H:60])[H:54])[C:25]([C:26]([H:62])([H:63])[H:64])([C:27]([H:65])([H:66])[H:67])[H:61])([H:28])([H:29])[H:30]", "dummies": []}
C     -3.3976     2.8853    -2.2255
C     -2.3983     2.0404    -1.5704
N     -1.5607     1.3279    -1.0205
Mn     0.0000     0.0000     0.0000
C      0.9722    -0.3549    -2.0431
O      1.4948    -0.5357    -3.1145
H      1.1583     1.4104     0.2665
C     -0.9670     0.4649     2.0244
O     -1.4775     0.7107     3.0891
N      1.3327    -1.5600     1.0505
C      2.6226    -1.0630     1.3157
C      3.5543    -0.9538     0.1015
P      5.1465    -0.0894     0.5820
C      6.3452    -0.3276    -0.8570
C      5.6434    -0.6147    -2.1918
C      7.3063    -1.4663    -0.5193
C      4.7036     1.7432     0.6356
C      4.4260     2.3436    -0.7463
C      5.8191     2.5138     1.3408
C      1.2450    -2.7868     0.3379
C     -0.1796    -3.4257     0.3424
P     -1.4082    -2.2137    -0.1710
C     -2.0698    -2.7875    -1.7571
C     -3.2149    -1.8823    -2.2298
C     -0.9796    -2.8262    -2.8342
C     -2.7102    -2.3493     1.0758
C     -3.6873    -1.1551     0.9844
C     -3.4690    -3.6804     0.9531
H     -2.9368     3.8589    -2.4929
H     -4.2492     3.0513    -1.5342
H     -3.7561     2.3796    -3.1460
H      0.9416    -1.7027     1.8696
H      3.1149    -1.7163     2.0771
H      2.5009    -0.0508     1.7602
H      3.8089    -1.9702    -0.2642
H      3.0726    -0.3788    -0.7014
H      6.9498     0.5963    -0.9667
H      6.3952    -0.6411    -3.0108
H      4.8993     0.1700    -2.4334
H      5.1283    -1.5960    -2.1676
H      6.7516    -2.4188    -0.3946
H      7.8449    -1.2418     0.4273
H      8.0608    -1.5913    -1.3274
H      3.7798     1.8514     1.2468
H      5.3410     2.3267    -1.3780
H      4.0968     3.4008    -0.6379
H      3.6079     1.7896    -1.2524
H      6.7779     2.4321     0.7814
H      5.5449     3.5853     1.4317
H      5.9641     2.1097     2.3655
H      1.9514    -3.5209     0.7829
H      1.5425    -2.6123    -0.7136
H     -0.1986    -4.2977    -0.3446
H     -0.4135    -3.7737     1.3709
H     -2.4616    -3.8181    -1.6258
H     -4.1052    -1.9870    -1.5761
H     -3.5323    -2.1745    -3.2564
H     -2.8938    -0.8197    -2.2552
H     -1.3441    -3.4242    -3.6992
H     -0.0466    -3.3024    -2.4710
H     -0.7672    -1.8107    -3.2128
H     -2.2245    -2.3231     2.0786
H     -3.7548    -0.6568     1.9799
H     -3.3562    -0.3815     0.2539
H     -4.7232    -1.4735     0.7090
H     -4.1009    -3.7155     0.0418
H     -2.7606    -4.5361     0.9425
H     -4.1347    -3.8046     1.8362
68
{"conf": 14, "E": 273.59, "rms": -1.0, "geom": "OH", "total_charge": 0, "CA_charge": 1, "smiles": "C[C:1]#[6N:2]->[Mn+:3]1(<-[3C-:4]#[O+:5])(<-[4H-:6])(<-[5C-:7]#[O+:8])<-[1N@H:9]([CH2:10][CH2:11][P:12]([CH:13]([CH3:14])[CH3:15])[CH:16]([CH3:17])[CH3:18])[CH2:19][CH2:20][2P:21]->1([CH:22]([CH3:23])[CH3:24])[CH:25]([CH3:26])[CH3:27]", "smiles3D": "C([C:1]#[6N:2]->[Mn+:3]1(<-[3C-:4]#[O+:5])(<-[4H-:6])(<-[5C-:7]#[O+:8])<-[1N@@:9]([C:10]([C:11]([P:12]([C:13]([C:14]([H:37])([H:38])[H:39])([C:15]([H:40])([H:41])[H:42])[H:36])[C:16]([C:17]([H:44])([H:45])[H:46])([C:18]([H:47])([H:48])[H:49])[H:43])([H:34])[H:35])([H:32])[H:33])([H:31])[C:19]([H:50])([H:51])[C:20]([H:52])([H:53])[2P:21]->1([C:22]([C:23]([H:55])([H:56])[H:57])([C:24]([H:58])([H:59])[H:60])[H:54])[C:25]([C:26]([H:62])([H:63])[H:64])([C:27]([H:65])([H:66])[H:67])[H:61])([H:28])([H:29])[H:30]", "smiles3Dx": "C([C:1]#[6N:2]->[Mn+:3]1(<-[3C-:4]#[O+:5])(<-[4H-:6])(<-[5C-:7]#[O+:8])<-[1N@@:9]([C:10]([C:11]([P:12]([C:13]([C:14]([H:37])([H:38])[H:39])([C:15]([H:40])([H:41])[H:42])[H:36])[C:16]([C:17]([H:44])([H:45])[H:46])([C:18]([H:47])([H:48])[H:49])[H:43])([H:34])[H:35])([H:32])[H:33])([H:31])[C:19]([H:50])([H:51])[C:20]([H:52])([H:53])[2P:21]->1([C:22]([C:23]([H:55])([H:56])[H:57])([C:24]([H:58])([H:59])[H:60])[H:54])[C:25]([C:26]([H:62])([H:63])[H:64])([C:27]([H:65])([H:66])[H:67])[H:61])([H:28])([H:29])[H:30]", "dummies": []}
C     -0.9399     2.9447     3.2877
C     -0.0870     2.3845     2.2396
N      0.2073     1.6754     1.3109
Mn     0.0000     0.0000     0.0000
C     -1.6967    -0.0499     1.3396
O     -2.6643    -0.1533     2.0265
H     -0.9079     0.9536    -1.1645
C      1.7899     0.3793    -1.1646
O      2.8150     0.4775    -1.8615
N     -0.2125    -1.8828    -1.3005
C     -1.6309    -2.4292    -1.5621
C     -2.4705    -2.9138    -0.4351
P     -4.3194    -2.8286    -0.9144
C     -4.8143    -1.3311    -1.9425
C     -4.3435    -0.0184    -1.3213
C     -4.3812    -1.4832    -3.4147
C     -5.4696    -3.0945     0.5623
C     -5.2553    -4.5079     1.1104
C     -5.2942    -2.0427     1.6587
C      0.7442    -2.8108    -0.7620
C      0.7715    -3.1378     0.7549
P      1.2092    -1.6077     1.5995
C      2.9819    -1.5213     1.5080
C      3.6461    -2.7037     2.2544
C      3.5519    -0.1691     2.0258
C      0.6925    -1.7572     3.3459
C      0.8934    -0.4741     4.1538
C     -0.7410    -2.3247     3.5293
H     -1.9918     2.7805     2.9275
H     -0.9009     4.0397     3.4098
H     -0.9594     2.4865     4.3053
H      0.0749    -1.5999    -2.2820
H     -1.4665    -3.2613    -2.2323
H     -2.1979    -1.6789    -2.0825
H     -2.2946    -2.3318     0.4226
H     -2.2327    -3.9453    -0.1686
H     -5.9131    -1.3377    -1.9208
H     -3.3393     0.2614    -1.6775
H     -5.0429     0.8055    -1.5697
H     -4.3012    -0.0865    -0.2287
H     -5.2427    -1.3448    -4.0971
H     -3.6125    -0.7359    -3.7071
H     -3.9673    -2.4900    -3.6198
H     -6.4924    -3.0221     0.1548
H     -5.9885    -4.6972     1.9085
H     -4.2179    -4.5964     1.5069
H     -5.4056    -5.2480     0.2845
H     -5.8885    -2.3135     2.5382
H     -4.2350    -2.0291     1.9536
H     -5.6384    -1.0419     1.3198
H      1.7943    -2.3471    -1.0274
H      0.6200    -3.7444    -1.3176
H      1.4781    -3.9117     1.0262
H     -0.2512    -3.4774     0.9688
H      3.3435    -1.5900     0.4688
H      4.4676    -3.1266     1.6357
H      4.1598    -2.4247     3.1928
H      2.9589    -3.5545     2.4899
H      2.8496     0.6690     1.8107
H      4.5093     0.0571     1.5023
H      3.7780    -0.1838     3.1150
H      1.3790    -2.4947     3.7196
H      1.6719     0.1632     3.7664
H      1.2083    -0.6981     5.2433
H     -0.0463     0.0875     4.2115
H     -0.7317    -3.2766     4.1588
H     -1.2356    -2.5602     2.6120
H     -1.3622    -1.5950     4.1048
68
{"conf": 15, "E": 261.76, "rms": -1.0, "geom": "OH", "total_charge": 0, "CA_charge": 1, "smiles": "C[C:1]#[6N:2]->[Mn+:3]1(<-[3C-:4]#[O+:5])(<-[4H-:6])(<-[5C-:7]#[O+:8])<-[1N@H:9]([CH2:10][CH2:11][P:12]([CH:13]([CH3:14])[CH3:15])[CH:16]([CH3:17])[CH3:18])[CH2:19][CH2:20][2P:21]->1([CH:22]([CH3:23])[CH3:24])[CH:25]([CH3:26])[CH3:27]", "smiles3D": "C([C:1]#[6N:2]->[Mn+:3]1(<-[3C-:4]#[O+:5])(<-[4H-:6])(<-[5C-:7]#[O+:8])<-[1N@@:9]([C:10]([C:11]([P:12]([C:13]([C:14]([H:37])([H:38])[H:39])([C:15]([H:40])([H:41])[H:42])[H:36])[C:16]([C:17]([H:44])([H:45])[H:46])([C:18]([H:47])([H:48])[H:49])[H:43])([H:34])[H:35])([H:32])[H:33])([H:31])[C:19]([H:50])([H:51])[C:20]([H:52])([H:53])[2P:21]->1([C:22]([C:23]([H:55])([H:56])[H:57])([C:24]([H:58])([H:59])[H:60])[H:54])[C:25]([C:26]([H:62])([H:63])[H:64])([C:27]([H:65])([H:66])[H:67])[H:61])([H:28])([H:29])[H:30]", "smiles3Dx": "C([C:1]#[6N:2]->[Mn+:3]1(<-[3C-:4]#[O+:5])(<-[4H-:6])(<-[5C-:7]#[O+:8])<-[1N@@:9]([C:10]([C:11]([P:12]([C:13]([C:14]([H:37])([H:38])[H:39])([C:15]([H:40])([H:41])[H:42])[H:36])[C:16]([C:17]([H:44])([H:45])[H:46])([C:18]([H:47])([H:48])[H:49])[H:43])([H:34])[H:35])([H:32])[H:33])([H:31])[C:19]([H:50])([H:51])[C:20]([H:52])([H:53])[2P:21]->1([C:22]([C:23]([H:55])([H:56])[H:57])([C:24]([H:58])([H:59])[H:60])[H:54])[C:25]([C:26]([H:62])([H:63])[H:64])([C:27]([H:65])([H:66])[H:67])[H:61])([H:28])([H:29])[H:30]", "dummies": []}
C      1.8686    -1.0009    -4.1068
C      1.0162    -0.2470    -3.1644
N      0.5402     0.1459    -2.1410
Mn     0.0000     0.0000     0.0000
C      2.0208    -1.2315    -0.1297
O      2.9659    -2.0164    -0.1868
H      0.9428     1.4637     0.5574
C     -2.0326     1.2022    -0.1429
O     -3.1235     1.6749    -0.1439
N     -0.5288    -0.9145     2.0380
C      0.0376    -0.0881     3.0489
C     -0.8075     1.2479     3.0700
P     -2.6295     1.0561     3.2942
C     -3.5801     2.6994     3.2869
C     -4.7640     2.6464     2.2785
C     -2.6354     3.8636     2.9731
C     -3.2367    -0.2117     4.5438
C     -4.7791    -0.2375     4.5678
C     -2.6713     0.0141     5.9649
C      0.0580    -2.2398     2.0310
C     -0.2835    -3.0623     0.7280
P     -1.3005    -2.1336    -0.4441
C     -3.0169    -2.1333     0.1160
C     -4.0045    -2.3297    -1.0753
C     -3.3152    -3.1615     1.2408
C     -1.0544    -2.9469    -2.0699
C     -1.7891    -2.1531    -3.1725
C     -1.4621    -4.4608    -2.0451
H      2.5116    -1.5563    -3.3936
H      2.4885    -0.3238    -4.6847
H      1.2886    -1.7760    -4.6689
H     -1.5377    -0.9909     2.0252
H     -0.0985    -0.5731     4.0209
H      1.1093     0.1674     2.9594
H     -0.6718     1.7761     2.0724
H     -0.4158     1.9015     3.8494
H     -4.0144     2.8663     4.3142
H     -4.7655     1.6977     1.7245
H     -5.7463     2.6595     2.7830
H     -4.7280     3.4794     1.5467
H     -1.7430     3.8478     3.6405
H     -3.1315     4.8311     3.1321
H     -2.2894     3.7878     1.9229
H     -2.8998    -1.2136     4.1862
H     -5.1591     0.6733     5.0644
H     -5.1841    -0.2697     3.5368
H     -5.1554    -1.1205     5.1075
H     -1.6219    -0.3390     6.0246
H     -3.2432    -0.5381     6.7392
H     -2.6872     1.0881     6.2289
H      1.1603    -2.2786     2.1741
H     -0.3887    -2.7118     2.9462
H      0.6542    -3.4046     0.2929
H     -0.8498    -4.0616     0.9861
H     -3.2190    -1.1315     0.5344
H     -3.9694    -1.5179    -1.7660
H     -5.0506    -2.3469    -0.6846
H     -3.8869    -3.2832    -1.5718
H     -4.1270    -2.6884     1.8761
H     -2.5533    -3.3343     1.9814
H     -3.7380    -4.1228     0.8485
H      0.0112    -2.8971    -2.3110
H     -1.2163    -2.1344    -4.1123
H     -2.7781    -2.5882    -3.4445
H     -1.9528    -1.1045    -2.8843
H     -2.2014    -4.7257    -2.8507
H     -1.9015    -4.7818    -1.1216
H     -0.5562    -5.0695    -2.2408
68
{"conf": 16, "E": 238.86, "rms": -1.0, "geom": "OH", "total_charge": 0, "CA_charge": 1, "smiles": "C[C:1]#[6N:2]->[Mn+:3]1(<-[3C-:4]#[O+:5])(<-[4H-:6])(<-[5C-:7]#[O+:8])<-[1N@H:9]([CH2:10][CH2:11][P:12]([CH:13]([CH3:14])[CH3:15])[CH:16]([CH3:17])[CH3:18])[CH2:19][CH2:20][2P:21]->1([CH:22]([CH3:23])[CH3:24])[CH:25]([CH3:26])[CH3:27]", "smiles3D": "C([C:1]#[6N:2]->[Mn+:3]1(<-[3C-:4]#[O+:5])(<-[4H-:6])(<-[5C-:7]#[O+:8])<-[1N@@:9]([C:10]([C:11]([P:12]([C:13]([C:14]([H:37])([H:38])[H:39])([C:15]([H:40])([H:41])[H:42])[H:36])[C:16]([C:17]([H:44])([H:45])[H:46])([C:18]([H:47])([H:48])[H:49])[H:43])([H:34])[H:35])([H:32])[H:33])([H:31])[C:19]([H:50])([H:51])[C:20]([H:52])([H:53])[2P:21]->1([C:22]([C:23]([H:55])([H:56])[H:57])([C:24]([H:58])([H:59])[H:60])[H:54])[C:25]([C:26]([H:62])([H:63])[H:64])([C:27]([H:65])([H:66])[H:67])[H:61])([H:28])([H:29])[H:30]", "smiles3Dx": "C([C:1]#[6N:2]->[Mn+:3]1(<-[3C-:4]#[O+:5])(<-[4H-:6])(<-[5C-:7]#[O+:8])<-[1N@@:9]([C:10]([C:11]([P:12]([C:13]([C:14]([H:37])([H:38])[H:39])([C:15]([H:40])([H:41])[H:42])[H:36])[C:16]([C:17]([H:44])([H:45])[H:46])([C:18]([H:47])([H:48])[H:49])[H:43])([H:34])[H:35])([H:32])[H:33])([H:31])[C:19]([H:50])([H:51])[C:20]([H:52])([H:53])[2P:21]->1([C:22]([C:23]([H:55])([H:56])[H:57])([C:24]([H:58])([H:59])[H:60])[H:54])[C:25]([C:26]([H:62])([H:63])[H:64])([C:27]([H:65])([H:66])[H:67])[H:61])([H:28])([H:29])[H:30]", "dummies": []}
C      4.2868     0.6199    -1.6131
C      3.0282     0.9241    -1.0177
N      1.8847     0.9741    -0.7053
Mn     0.0000     0.0000     0.0000
C     -0.4077     1.6381     1.7676
O     -0.6495     2.2900     2.7697
H     -1.1434     0.7826    -1.1635
C      0.7188    -1.5303    -1.7046
O      1.2143    -2.3736    -2.4400
N     -1.4601    -1.5206     0.7982
C     -2.7387    -1.2409     0.3189
C     -2.8095    -1.6564    -1.1811
P     -2.8886    -3.4623    -1.4438
C     -1.6170    -4.0648    -2.7221
C     -1.5056    -3.1137    -3.9526
C     -1.8755    -5.5337    -3.1181
C     -4.6129    -3.9915    -2.0853
C     -4.8935    -3.5850    -3.5373
C     -5.7000    -3.4629    -1.1503
C     -1.3029    -1.5966     2.2235
C      0.0801    -1.9615     2.8501
P      1.3741    -1.3368     1.6993
C      2.3119    -2.7872     1.0233
C      1.4131    -3.9990     0.6695
C      3.4977    -3.2902     1.9523
C      2.5768    -0.2903     2.6486
C      2.7349    -0.6889     4.1839
C      3.9916    -0.1824     1.9586
H      4.2877     1.0157    -2.6642
H      4.2276    -0.5023    -1.6886
H      5.1756     0.8824    -0.9671
H     -1.2237    -2.3779     0.5076
H     -3.5692    -1.8660     0.8953
H     -2.9818    -0.1502     0.4626
H     -3.7205    -1.2002    -1.5994
H     -1.9372    -1.1889    -1.7278
H     -0.6497    -4.0434    -2.1789
H     -2.1613    -2.2185    -3.8911
H     -1.7413    -3.6237    -4.9018
H     -0.4760    -2.7568    -4.0908
H     -2.4987    -5.5926    -4.0339
H     -0.9172    -6.0637    -3.2755
H     -2.4414    -6.1026    -2.3415
H     -4.6578    -5.0901    -2.0288
H     -5.1027    -2.4959    -3.6245
H     -5.7726    -4.1451    -3.9167
H     -4.0566    -3.8207    -4.2209
H     -5.3770    -3.5388    -0.0884
H     -6.6193    -4.0641    -1.2926
H     -5.9377    -2.3901    -1.3495
H     -1.5889    -0.5349     2.5814
H     -2.1264    -2.2593     2.6882
H      0.1795    -1.4549     3.7855
H      0.1701    -3.0450     3.0081
H      2.7784    -2.4198     0.0978
H      2.0150    -4.8638     0.3581
H      0.7526    -3.7603    -0.2015
H      0.7961    -4.3576     1.4846
H      3.3577    -4.2848     2.3498
H      4.4128    -3.2840     1.3153
H      3.7126    -2.6406     2.8204
H      2.1259     0.7096     2.6324
H      2.3191    -1.7196     4.3588
H      3.7331    -0.6888     4.5852
H      2.1490     0.0402     4.7833
H      4.1741     0.8782     1.6787
H      4.8556    -0.5144     2.5352
H      4.0401    -0.7409     0.9960
68
{"conf": 17, "E": 110.43, "rms": -1.0, "geom": "OH", "total_charge": 0, "CA_charge": 1, "smiles": "C[C:1]#[6N:2]->[Mn+:3]1(<-[3C-:4]#[O+:5])(<-[4H-:6])(<-[5C-:7]#[O+:8])<-[1N@H:9]([CH2:10][CH2:11][P:12]([CH:13]([CH3:14])[CH3:15])[CH:16]([CH3:17])[CH3:18])[CH2:19][CH2:20][2P:21]->1([CH:22]([CH3:23])[CH3:24])[CH:25]([CH3:26])[CH3:27]", "smiles3D": "C([C:1]#[6N:2]->[Mn+:3]1(<-[3C-:4]#[O+:5])(<-[4H-:6])(<-[5C-:7]#[O+:8])<-[1N@@:9]([C:10]([C:11]([P:12]([C:13]([C:14]([H:37])([H:38])[H:39])([C:15]([H:40])([H:41])[H:42])[H:36])[C:16]([C:17]([H:44])([H:45])[H:46])([C:18]([H:47])([H:48])[H:49])[H:43])([H:34])[H:35])([H:32])[H:33])([H:31])[C:19]([H:50])([H:51])[C:20]([H:52])([H:53])[2P:21]->1([C:22]([C:23]([H:55])([H:56])[H:57])([C:24]([H:58])([H:59])[H:60])[H:54])[C:25]([C:26]([H:62])([H:63])[H:64])([C:27]([H:65])([H:66])[H:67])[H:61])([H:28])([H:29])[H:30]", "smiles3Dx": "C([C:1]#[6N:2]->[Mn+:3]1(<-[3C-:4]#[O+:5])(<-[4H-:6])(<-[5C-:7]#[O+:8])<-[1N@@:9]([C:10]([C:11]([P:12]([C:13]([C:14]([H:37])([H:38])[H:39])([C:15]([H:40])([H:41])[H:42])[H:36])[C:16]([C:17]([H:44])([H:45])[H:46])([C:18]([H:47])([H:48])[H:49])[H:43])([H:34])[H:35])([H:32])[H:33])([H:31])[C:19]([H:50])([H:51])[C:20]([H:52])([H:53])[2P:21]->1([C:22]([C:23]([H:55])([H:56])[H:57])([C:24]([H:58])([H:59])[H:60])[H:54])[C:25]([C:26]([H:62])([H:63])[H:64])([C:27]([H:65])([H:66])[H:67])[H:61])([H:28])([H:29])[H:30]", "dummies": []}
C     -1.4761    -1.1908     4.6047
C     -1.0476    -0.8599     3.2436
N     -0.6859    -0.5724     2.1058
Mn     0.0000     0.0000     0.0000
C     -0.9379    -1.9250    -0.8167
O     -1.4400    -2.9320    -1.2480
H     -1.5942     0.8348    -0.3500
C      0.7703     1.9910     0.8235
O      1.1760     3.0364     1.2690
N      0.9569     0.4092    -2.0604
C     -0.0634     0.6791    -3.0090
C     -0.1887     2.1683    -3.3713
P     -0.9691     3.1296    -1.9685
C     -0.2472     4.8713    -2.0765
C      1.2786     4.8437    -1.8966
C     -0.8795     5.7437    -0.9873
C     -2.7885     3.3252    -2.4708
C     -2.9788     4.2543    -3.6784
C     -3.4338     1.9603    -2.7416
C      1.7651    -0.7203    -2.4057
C      2.9564    -1.0272    -1.4492
P      2.3977    -1.0530     0.2610
C      2.5722    -2.7707     0.8017
C      1.5274    -3.6718     0.1332
C      2.4404    -2.8870     2.3252
C      3.5867    -0.1022     1.2433
C      2.9444     0.3228     2.5893
C      4.0954     1.1430     0.4885
H     -1.7765    -2.2575     4.6479
H     -2.3402    -0.5485     4.8821
H     -0.6386    -1.0109     5.3121
H      1.5099     1.1322    -1.9639
H     -1.0274     0.3364    -2.5823
H      0.1119     0.1168    -3.9588
H     -0.7965     2.2800    -4.2889
H      0.8127     2.5647    -3.6026
H     -0.4773     5.3151    -3.0697
H      1.7616     4.4531    -2.8148
H      1.6711     5.8756    -1.7371
H      1.5721     4.2061    -1.0315
H     -1.9802     5.7947    -1.1121
H     -0.6633     5.3332     0.0254
H     -0.4911     6.7825    -1.0395
H     -3.3270     3.7821    -1.6052
H     -2.7678     5.3046    -3.3936
H     -4.0337     4.2254    -4.0326
H     -2.3181     3.9758    -4.5203
H     -4.5301     2.0808    -2.8942
H     -3.2907     1.2835    -1.8701
H     -3.0032     1.4894    -3.6533
H      2.1878    -0.5556    -3.4245
H      1.1178    -1.6215    -2.4500
H      3.7336    -0.2650    -1.6010
H      3.3837    -2.0167    -1.7066
H      3.5838    -3.1274     0.5134
H      1.4927    -3.5080    -0.9665
H      0.5255    -3.5067     0.5891
H      1.8057    -4.7386     0.3002
H      1.5337    -2.3621     2.6898
H      2.3540    -3.9548     2.6258
H      3.3408    -2.4814     2.8261
H      4.4630    -0.7561     1.4559
H      1.8569     0.0971     2.6390
H      3.0580     1.4079     2.7981
H      3.4405    -0.2111     3.4273
H      4.5391     1.8870     1.1842
H      3.2902     1.6424    -0.0834
H      4.9211     0.8682    -0.1970
68
{"conf": 18, "E": 249.31, "rms": -1.0, "geom": "OH", "total_charge": 0, "CA_charge": 1, "smiles": "C[C:1]#[6N:2]->[Mn+:3]1(<-[3C-:4]#[O+:5])(<-[4H-:6])(<-[5C-:7]#[O+:8])<-[1N@H:9]([CH2:10][CH2:11][P:12]([CH:13]([CH3:14])[CH3:15])[CH:16]([CH3:17])[CH3:18])[CH2:19][CH2:20][2P:21]->1([CH:22]([CH3:23])[CH3:24])[CH:25]([CH3:26])[CH3:27]", "smiles3D": "C([C:1]#[6N:2]->[Mn+:3]1(<-[3C-:4]#[O+:5])(<-[4H-:6])(<-[5C-:7]#[O+:8])<-[1N@@:9]([C:10]([C:11]([P:12]([C:13]([C:14]([H:37])([H:38])[H:39])([C:15]([H:40])([H:41])[H:42])[H:36])[C:16]([C:17]([H:44])([H:45])[H:46])([C:18]([H:47])([H:48])[H:49])[H:43])([H:34])[H:35])([H:32])[H:33])([H:31])[C:19]([H:50])([H:51])[C:20]([H:52])([H:53])[2P:21]->1([C:22]([C:23]([H:55])([H:56])[H:57])([C:24]([H:58])([H:59])[H:60])[H:54])[C:25]([C:26]([H:62])([H:63])[H:64])([C:27]([H:65])([H:66])[H:67])[H:61])([H:28])([H:29])[H:30]", "smiles3Dx": "C([C:1]#[6N:2]->[Mn+:3]1(<-[3C-:4]#[O+:5])(<-[4H-:6])(<-[5C-:7]#[O+:8])<-[1N@@:9]([C:10]([C:11]([P:12]([C:13]([C:14]([H:37])([H:38])[H:39])([C:15]([H:40])([H:41])[H:42])[H:36])[C:16]([C:17]([H:44])([H:45])[H:46])([C:18]([H:47])([H:48])[H:49])[H:43])([H:34])[H:35])([H:32])[H:33])([H:31])[C:19]([H:50])([H:51])[C:20]([H:52])([H:53])[2P:21]->1([C:22]([C:23]([H:55])([H:56])[H:57])([C:24]([H:58])([H:59])[H:60])[H:54])[C:25]([C:26]([H:62])([H:63])[H:64])([C:27]([H:65])([H:66])[H:67])[H:61])([H:28])([H:29])[H:30]", "dummies": []}
C     -1.7332    -3.5667    -2.3787
C     -1.5422    -2.6838    -1.2356
N     -1.1158    -1.8628    -0.4791
Mn     0.0000     0.0000     0.0000
C     -1.7590     1.0701     1.2092
O     -2.6220     1.7358     1.7439
H      0.8531    -0.5627     1.5411
C      1.6787    -1.0262    -1.3722
O      2.5067    -1.4049    -2.1475
N      1.0143     1.9645    -0.4086
C      2.0312     2.1029     0.6177
C      3.3040     2.6793    -0.0416
P      3.0365     4.4965    -0.3937
C      3.7423     4.8988    -2.0763
C      5.0845     5.6071    -1.9189
C      2.7209     5.7382    -2.8673
C      3.6887     5.6408     0.9410
C      2.6876     5.7802     2.1021
C      5.1159     5.2375     1.3684
C     -0.0027     2.9880    -0.4294
C     -1.0597     2.6940    -1.5129
P     -1.0151     0.9965    -2.1614
C      0.0890     0.8720    -3.6171
C     -0.3418    -0.3015    -4.5751
C      0.3057     2.2001    -4.4084
C     -2.6990     0.4825    -2.6235
C     -3.2070     1.2908    -3.8351
C     -3.6900     0.5584    -1.4346
H     -1.3769    -4.5563    -2.0883
H     -1.0015    -3.1517    -3.0825
H     -2.7411    -3.5097    -2.8407
H      1.3665     1.8242    -1.3258
H      1.7743     2.6668     1.5680
H      2.2655     1.0758     0.9547
H      4.1742     2.5341     0.6224
H      3.5796     2.1951    -0.9896
H      3.8951     3.9421    -2.6161
H      4.9418     6.5798    -1.4115
H      5.7752     4.9760    -1.3193
H      5.5417     5.7844    -2.9056
H      2.0882     6.3568    -2.1906
H      3.2213     6.4283    -3.5721
H      2.0530     5.0597    -3.4456
H      3.7172     6.6483     0.4740
H      3.1885     6.1614     3.0167
H      2.1808     4.8187     2.3200
H      1.8938     6.5135     1.8234
H      5.8314     5.9343     0.8926
H      5.2598     5.2532     2.4632
H      5.3942     4.2211     1.0263
H      0.5116     3.9413    -0.6134
H     -0.5318     3.1115     0.5565
H     -2.0297     2.8953    -1.0890
H     -0.9516     3.4227    -2.3911
H      1.0814     0.6028    -3.2449
H      0.5703    -0.8826    -4.8372
H     -1.0109    -1.0334    -4.1495
H     -0.7855     0.0637    -5.5287
H      0.2682     2.0542    -5.5134
H     -0.3882     2.9924    -4.2668
H      1.3493     2.5630    -4.2132
H     -2.6337    -0.5805    -2.9090
H     -3.9642     2.0366    -3.5533
H     -2.4371     1.7869    -4.3986
H     -3.7057     0.5871    -4.5488
H     -4.6866     0.2408    -1.7784
H     -3.3800    -0.1304    -0.6521
H     -3.8024     1.5806    -1.0300
68
{"conf": 19, "E": 111.51, "rms": -1.0, "geom": "OH", "total_charge": 0, "CA_charge": 1, "smiles": "C[C:1]#[6N:2]->[Mn+:3]1(<-[3C-:4]#[O+:5])(<-[4H-:6])(<-[5C-:7]#[O+:8])<-[1N@H:9]([CH2:10][CH2:11][P:12]([CH:13]([CH3:14])[CH3:15])[CH:16]([CH3:17])[CH3:18])[CH2:19][CH2:20][2P:21]->1([CH:22]([CH3:23])[CH3:24])[CH:25]([CH3:26])[CH3:27]", "smiles3D": "C([C:1]#[6N:2]->[Mn+:3]1(<-[3C-:4]#[O+:5])(<-[4H-:6])(<-[5C-:7]#[O+:8])<-[1N@@:9]([C:10]([C:11]([P:12]([C:13]([C:14]([H:37])([H:38])[H:39])([C:15]([H:40])([H:41])[H:42])[H:36])[C:16]([C:17]([H:44])([H:45])[H:46])([C:18]([H:47])([H:48])[H:49])[H:43])([H:34])[H:35])([H:32])[H:33])([H:31])[C:19]([H:50])([H:51])[C:20]([H:52])([H:53])[2P:21]->1([C:22]([C:23]([H:55])([H:56])[H:57])([C:24]([H:58])([H:59])[H:60])[H:54])[C:25]([C:26]([H:62])([H:63])[H:64])([C:27]([H:65])([H:66])[H:67])[H:61])([H:28])([H:29])[H:30]", "smiles3Dx": "C([C:1]#[6N:2]->[Mn+:3]1(<-[3C-:4]#[O+:5])(<-[4H-:6])(<-[5C-:7]#[O+:8])<-[1N@@:9]([C:10]([C:11]([P:12]([C:13]([C:14]([H:37])([H:38])[H:39])([C:15]([H:40])([H:41])[H:42])[H:36])[C:16]([C:17]([H:44])([H:45])[H:46])([C:18]([H:47])([H:48])[H:49])[H:43])([H:34])[H:35])([H:32])[H:33])([H:31])[C:19]([H:50])([H:51])[C:20]([H:52])([H:53])[2P:21]->1([C:22]([C:23]([H:55])([H:56])[H:57])([C:24]([H:58])([H:59])[H:60])[H:54])[C:25]([C:26]([H:62])([H:63])[H:64])([C:27]([H:65])([H:66])[H:67])[H:61])([H:28])([H:29])[H:30]", "dummies": []}
C      0.7535    -2.5051    -4.2367
C      0.5506    -1.7706    -2.9877
N      0.3700    -1.1538    -1.9407
Mn     0.0000     0.0000     0.0000
C     -1.0606    -1.8374     0.8678
O     -1.6007    -2.8083     1.3346
H      1.5211    -0.6639     0.7926
C      1.3390     1.6969    -0.7482
O      2.0544     2.5901    -1.1293
N     -0.5650     1.3423     1.7952
C     -1.1841     0.5677     2.7878
C     -1.5025     1.3244     4.0939
P     -3.3091     1.8611     4.1481
C     -4.1286     0.4109     5.0381
C     -3.8578    -0.9172     4.3182
C     -5.6412     0.6363     5.1299
C     -3.4246     3.1997     5.4812
C     -4.5372     4.1807     5.1049
C     -2.1108     3.9669     5.6616
C     -1.3080     2.4683     1.3012
C     -2.6051     2.1812     0.4795
P     -2.2478     1.0926    -0.9057
C     -2.1860     2.1557    -2.3764
C     -2.3614     1.3237    -3.6602
C     -0.8777     2.9347    -2.4648
C     -3.7365     0.0766    -1.1350
C     -3.9066    -0.9672    -0.0313
C     -4.9971     0.9596    -1.1993
H      1.0068    -1.7930    -5.0460
H     -0.1833    -3.0454    -4.4948
H      1.5786    -3.2367    -4.1112
H      0.2250     1.6573     2.1376
H     -0.4935    -0.2708     3.0348
H     -2.1110     0.1316     2.3802
H     -1.2959     0.6788     4.9718
H     -0.8226     2.1930     4.1546
H     -3.7135     0.3397     6.0684
H     -2.7764    -1.1600     4.3376
H     -4.2124    -0.8728     3.2657
H     -4.3900    -1.7466     4.8317
H     -5.8724     1.5276     5.7499
H     -6.1296    -0.2375     5.6108
H     -6.0734     0.7757     4.1106
H     -3.6792     2.7290     6.4555
H     -4.2784     4.7201     4.1686
H     -5.4976     3.6504     4.9475
H     -4.6856     4.9228     5.9194
H     -1.3389     3.3086     6.1136
H     -1.7487     4.3590     4.6861
H     -2.2560     4.8237     6.3556
H     -0.6218     3.0497     0.6561
H     -1.5830     3.1280     2.1512
H     -3.0144     3.1409     0.1010
H     -3.3541     1.7106     1.1431
H     -3.0147     2.8897    -2.3189
H     -3.4163     1.0048    -3.7855
H     -2.1167     1.9321    -4.5568
H     -1.6995     0.4287    -3.6519
H     -0.0490     2.2704    -2.7812
H     -0.9759     3.7194    -3.2445
H     -0.6533     3.4597    -1.5174
H     -3.6434    -0.4649    -2.1000
H     -4.9582    -1.3241     0.0163
H     -3.3098    -1.8611    -0.2876
H     -3.6465    -0.5777     0.9637
H     -5.1979     1.4641    -0.2333
H     -4.9225     1.7243    -1.9960
H     -5.8785     0.3324    -1.4487
68
{"conf": 20, "E": 104.7, "rms": -1.0, "geom": "OH", "total_charge": 0, "CA_charge": 1, "smiles": "C[C:1]#[6N:2]->[Mn+:3]1(<-[3C-:4]#[O+:5])(<-[4H-:6])(<-[5C-:7]#[O+:8])<-[1N@H:9]([CH2:10][CH2:11][P:12]([CH:13]([CH3:14])[CH3:15])[CH:16]([CH3:17])[CH3:18])[CH2:19][CH2:20][2P:21]->1([CH:22]([CH3:23])[CH3:24])[CH:25]([CH3:26])[CH3:27]", "smiles3D": "C([C:1]#[6N:2]->[Mn+:3]1(<-[3C-:4]#[O+:5])(<-[4H-:6])(<-[5C-:7]#[O+:8])<-[1N@@:9]([C:10]([C:11]([P:12]([C:13]([C:14]([H:37])([H:38])[H:39])([C:15]([H:40])([H:41])[H:42])[H:36])[C:16]([C:17]([H:44])([H:45])[H:46])([C:18]([H:47])([H:48])[H:49])[H:43])([H:34])[H:35])([H:32])[H:33])([H:31])[C:19]([H:50])([H:51])[C:20]([H:52])([H:53])[2P:21]->1([C:22]([C:23]([H:55])([H:56])[H:57])([C:24]([H:58])([H:59])[H:60])[H:54])[C:25]([C:26]([H:62])([H:63])[H:64])([C:27]([H:65])([H:66])[H:67])[H:61])([H:28])([H:29])[H:30]", "smiles3Dx": "C([C:1]#[6N:2]->[Mn+:3]1(<-[3C-:4]#[O+:5])(<-[4H-:6])(<-[5C-:7]#[O+:8])<-[1N@@:9]([C:10]([C:11]([P:12]([C:13]([C:14]([H:37])([H:38])[H:39])([C:15]([H:40])([H:41])[H:42])[H:36])[C:16]([C:17]([H:44])([H:45])[H:46])([C:18]([H:47])([H:48])[H:49])[H:43])([H:34])[H:35])([H:32])[H:33])([H:31])[C:19]([H:50])([H:51])[C:20]([H:52])([H:53])[2P:21]->1([C:22]([C:23]([H:55])([H:56])[H:57])([C:24]([H:58])([H:59])[H:60])[H:54])[C:25]([C:26]([H:62])([H:63])[H:64])([C:27]([H:65])([H:66])[H:67])[H:61])([H:28])([H:29])[H:30]", "dummies": []}
C      0.9036     4.3972     2.1506
C      0.6459     3.1017     1.5245
N      0.4234     2.0159     0.9952
Mn     0.0000     0.0000     0.0000
C      1.4742     0.5179    -1.6755
O      2.2550     0.7833    -2.5558
H      1.4032    -0.8030     0.8763
C     -1.3683    -0.5836     1.7422
O     -2.0868    -0.8946     2.6589
N     -0.7077    -1.8754    -1.1372
C      0.3030    -2.8494    -1.1341
C      0.4219    -3.5641     0.2212
P     -1.1204    -4.5446     0.6491
C     -0.7774    -5.3543     2.3179
C      0.1281    -4.4803     3.1913
C     -2.1032    -5.6040     3.0389
C     -1.1951    -5.9302    -0.6298
C     -2.3305    -6.9006    -0.3084
C      0.1330    -6.6800    -0.7870
C     -1.1226    -1.4717    -2.4393
C     -2.3470    -0.5038    -2.4628
P     -2.0739     0.8810    -1.3510
C     -1.9454     2.3518    -2.4030
C     -1.8916     3.6351    -1.5591
C     -0.6960     2.2828    -3.2882
C     -3.6009     0.9717    -0.3895
C     -3.4388     1.9000     0.8286
C     -4.7865     1.4221    -1.2569
H      1.5717     4.9975     1.4989
H      1.3837     4.2424     3.1387
H     -0.0585     4.9312     2.2936
H     -1.4462    -2.1967    -0.7060
H      0.1190    -3.6129    -1.9246
H      1.2706    -2.3493    -1.3512
H      0.5627    -2.8054     1.0101
H      1.3092    -4.2300     0.2256
H     -0.2735    -6.3261     2.1634
H      0.2320    -4.9220     4.2053
H     -0.2955    -3.4569     3.2926
H      1.1462    -4.4225     2.7505
H     -2.7619    -6.2596     2.4364
H     -1.9232    -6.1023     4.0159
H     -2.6301    -4.6426     3.2175
H     -1.4319    -5.4569    -1.6055
H     -2.4931    -7.5878    -1.1672
H     -3.2741    -6.3422    -0.1225
H     -2.0814    -7.5100     0.5848
H      0.4696    -7.1042     0.1791
H      0.0128    -7.5150    -1.5137
H      0.9186    -6.0037    -1.1860
H     -1.3961    -2.3747    -3.0342
H     -0.2698    -0.9760    -2.9468
H     -3.2513    -1.0631    -2.1465
H     -2.5023    -0.1276    -3.4943
H     -2.8377     2.3967    -3.0643
H     -1.1821     3.5335    -0.7120
H     -1.5677     4.4980    -2.1844
H     -2.8934     3.9013    -1.1806
H     -0.5884     1.2981    -3.7797
H     -0.7733     3.0488    -4.0876
H      0.2115     2.5250    -2.6985
H     -3.8214    -0.0539    -0.0120
H     -2.3958     1.9080     1.2156
H     -3.7457     2.9428     0.6127
H     -4.1051     1.5391     1.6424
H     -5.7279     1.2880    -0.6887
H     -4.7158     2.4904    -1.5352
H     -4.8593     0.8145    -2.1792
68
{"conf": 21, "E": 112.34, "rms": -1.0, "geom": "OH", "total_charge": 0, "CA_charge": 1, "smiles": "C[C:1]#[6N:2]->[Mn+:3]1(<-[3C-:4]#[O+:5])(<-[4H-:6])(<-[5C-:7]#[O+:8])<-[1N@H:9]([CH2:10][CH2:11][P:12]([CH:13]([CH3:14])[CH3:15])[CH:16]([CH3:17])[CH3:18])[CH2:19][CH2:20][2P:21]->1([CH:22]([CH3:23])[CH3:24])[CH:25]([CH3:26])[CH3:27]", "smiles3D": "C([C:1]#[6N:2]->[Mn+:3]1(<-[3C-:4]#[O+:5])(<-[4H-:6])(<-[5C-:7]#[O+:8])<-[1N@@:9]([C:10]([C:11]([P:12]([C:13]([C:14]([H:37])([H:38])[H:39])([C:15]([H:40])([H:41])[H:42])[H:36])[C:16]([C:17]([H:44])([H:45])[H:46])([C:18]([H:47])([H:48])[H:49])[H:43])([H:34])[H:35])([H:32])[H:33])([H:31])[C:19]([H:50])([H:51])[C:20]([H:52])([H:53])[2P:21]->1([C:22]([C:23]([H:55])([H:56])[H:57])([C:24]([H:58])([H:59])[H:60])[H:54])[C:25]([C:26]([H:62])([H:63])[H:64])([C:27]([H:65])([H:66])[H:67])[H:61])([H:28])([H:29])[H:30]", "smiles3Dx": "C([C:1]#[6N:2]->[Mn+:3]1(<-[3C-:4]#[O+:5])(<-[4H-:6])(<-[5C-:7]#[O+:8])<-[1N@@:9]([C:10]([C:11]([P:12]([C:13]([C:14]([H:37])([H:38])[H:39])([C:15]([H:40])([H:41])[H:42])[H:36])[C:16]([C:17]([H:44])([H:45])[H:46])([C:18]([H:47])([H:48])[H:49])[H:43])([H:34])[H:35])([H:32])[H:33])([H:31])[C:19]([H:50])([H:51])[C:20]([H:52])([H:53])[2P:21]->1([C:22]([C:23]([H:55])([H:56])[H:57])([C:24]([H:58])([H:59])[H:60])[H:54])[C:25]([C:26]([H:62])([H:63])[H:64])([C:27]([H:65])([H:66])[H:67])[H:61])([H:28])([H:29])[H:30]", "dummies": []}
C     -0.6141     4.5960    -1.8168
C     -0.4403     3.2455    -1.2838
N     -0.2913     2.1112    -0.8350
Mn     0.0000     0.0000     0.0000
C     -1.2563    -0.7874    -1.7426
O     -1.9185    -1.2020    -2.6616
H      1.5238    -0.2451    -1.0030
C      1.2798     0.8630     1.6903
O      1.9539     1.3195     2.5800
N      0.1299    -2.0576     1.0531
C      0.9379    -2.9632     0.3340
C      0.2516    -3.7302    -0.8117
P      1.4462    -4.0394    -2.2209
C      0.3558    -4.6519    -3.6242
C      1.1534    -4.6615    -4.9273
C     -0.2563    -6.0270    -3.3501
C      2.6150    -5.4349    -1.7288
C      3.9173    -4.8289    -1.1977
C      2.0143    -6.3961    -0.6940
C     -1.1734    -2.4984     1.4286
C     -1.9038    -1.5040     2.3743
P     -2.1516     0.0494     1.4999
C     -3.6941    -0.1260     0.5748
C     -4.0371     1.1855    -0.1381
C     -4.8681    -0.5556     1.4754
C     -2.3477     1.4015     2.6897
C     -1.6435     1.1006     4.0199
C     -1.7897     2.7024     2.1015
H      0.2931     5.1923    -1.5982
H     -1.4975     5.0711    -1.3422
H     -0.7676     4.5439    -2.9115
H      0.5794    -1.8895     1.8359
H      1.7780    -2.3711    -0.0892
H      1.3716    -3.7110     1.0422
H     -0.5773    -3.1464    -1.2314
H     -0.1768    -4.6833    -0.4364
H     -0.4721    -3.9196    -3.7359
H      2.0032    -5.3758    -4.8615
H      1.5549    -3.6450    -5.1354
H      0.4981    -4.9520    -5.7752
H      0.5252    -6.8161    -3.3452
H     -0.9945    -6.2751    -4.1453
H     -0.7913    -6.0301    -2.3773
H      2.8605    -6.0174    -2.6454
H      4.3778    -4.1740    -1.9679
H      3.7275    -4.2280    -0.2848
H      4.6414    -5.6344    -0.9509
H      2.7088    -7.2514    -0.5357
H      1.0486    -6.8085    -1.0445
H      1.8567    -5.8934     0.2813
H     -1.0886    -3.4803     1.9465
H     -1.8020    -2.6340     0.5231
H     -2.8725    -1.9320     2.6923
H     -1.2713    -1.3450     3.2654
H     -3.5494    -0.9107    -0.1971
H     -3.1680     1.5549    -0.7248
H     -4.8681     1.0122    -0.8547
H     -4.3633     1.9657     0.5838
H     -5.8302    -0.4208     0.9321
H     -4.9221     0.0189     2.4192
H     -4.8071    -1.6367     1.7099
H     -3.4251     1.5518     2.8964
H     -2.1628     0.2754     4.5513
H     -0.5781     0.8409     3.8607
H     -1.6929     1.9821     4.6960
H     -1.8614     3.5210     2.8499
H     -2.3712     3.0216     1.2153
H     -0.7331     2.5935     1.8150
68
{"conf": 22, "E": 116.04, "rms": -1.0, "geom": "OH", "total_charge": 0, "CA_charge": 1, "smiles": "C[C:1]#[6N:2]->[Mn+:3]1(<-[3C-:4]#[O+:5])(<-[4H-:6])(<-[5C-:7]#[O+:8])<-[1N@H:9]([CH2:10][CH2:11][P:12]([CH:13]([CH3:14])[CH3:15])[CH:16]([CH3:17])[CH3:18])[CH2:19][CH2:20][2P:21]->1([CH:22]([CH3:23])[CH3:24])[CH:25]([CH3:26])[CH3:27]", "smiles3D": "C([C:1]#[6N:2]->[Mn+:3]1(<-[3C-:4]#[O+:5])(<-[4H-:6])(<-[5C-:7]#[O+:8])<-[1N@@:9]([C:10]([C:11]([P:12]([C:13]([C:14]([H:37])([H:38])[H:39])([C:15]([H:40])([H:41])[H:42])[H:36])[C:16]([C:17]([H:44])([H:45])[H:46])([C:18]([H:47])([H:48])[H:49])[H:43])([H:34])[H:35])([H:32])[H:33])([H:31])[C:19]([H:50])([H:51])[C:20]([H:52])([H:53])[2P:21]->1([C:22]([C:23]([H:55])([H:56])[H:57])([C:24]([H:58])([H:59])[H:60])[H:54])[C:25]([C:26]([H:62])([H:63])[H:64])([C:27]([H:65])([H:66])[H:67])[H:61])([H:28])([H:29])[H:30]", "smiles3Dx": "C([C:1]#[6N:2]->[Mn+:3]1(<-[3C-:4]#[O+:5])(<-[4H-:6])(<-[5C-:7]#[O+:8])<-[1N@@:9]([C:10]([C:11]([P:12]([C:13]([C:14]([H:37])([H:38])[H:39])([C:15]([H:40])([H:41])[H:42])[H:36])[C:16]([C:17]([H:44])([H:45])[H:46])([C:18]([H:47])([H:48])[H:49])[H:43])([H:34])[H:35])([H:32])[H:33])([H:31])[C:19]([H:50])([H:51])[C:20]([H:52])([H:53])[2P:21]->1([C:22]([C:23]([H:55])([H:56])[H:57])([C:24]([H:58])([H:59])[H:60])[H:54])[C:25]([C:26]([H:62])([H:63])[H:64])([C:27]([H:65])([H:66])[H:67])[H:61])([H:28])([H:29])[H:30]", "dummies": []}
C     -0.9910    -4.4880    -1.9069
C     -0.6979    -3.1623    -1.3608
N     -0.4525    -2.0536    -0.8935
Mn     0.0000     0.0000     0.0000
C      1.9365    -0.8343     0.8939
O      2.9609    -1.2670     1.3601
H      1.0171     0.5150    -1.4415
C     -1.7957     0.8684    -1.1140
O     -2.7275     1.3295    -1.7252
N      0.2773     1.9452     1.1962
C      1.3627     2.6289     0.6272
C      1.5677     4.0657     1.1387
P      0.0203     5.1063     0.9199
C      0.2347     6.1281    -0.6485
C      0.4465     5.2106    -1.8536
C      1.3636     7.1550    -0.5436
C     -0.0689     6.3286     2.3511
C      1.3064     6.6780     2.9371
C     -0.9818     5.7561     3.4381
C      0.4238     1.6078     2.5821
C     -0.7834     0.8750     3.2514
P     -1.3996    -0.4398     2.1881
C     -3.1907    -0.1888     2.1044
C     -3.8549    -1.3304     1.3269
C     -3.5544     1.1688     1.4721
C     -1.1492    -2.0213     3.0372
C      0.3333    -2.3749     3.1037
C     -1.7381    -2.0173     4.4597
H     -1.0396    -4.4312    -3.0152
H     -0.1929    -5.1943    -1.6037
H     -1.9664    -4.8386    -1.5118
H     -0.4838     2.4348     1.0874
H      1.1920     2.6753    -0.4667
H      2.2963     2.0480     0.8057
H      1.8639     4.0361     2.1975
H      2.4098     4.5307     0.5925
H     -0.7145     6.6808    -0.8035
H     -0.3648     4.4526    -1.9056
H      1.4264     4.6930    -1.7830
H      0.4253     5.8062    -2.7899
H      2.3288     6.6668    -0.3035
H      1.4745     7.6933    -1.5081
H      1.1241     7.9110     0.2319
H     -0.5385     7.2609     1.9662
H      2.0415     6.9062     2.1394
H      1.2145     7.5755     3.5875
H      1.7071     5.8480     3.5594
H     -1.9907     5.5535     3.0147
H     -1.0898     6.4880     4.2719
H     -0.5629     4.8046     3.8404
H      1.3225     0.9632     2.6966
H      0.6012     2.5340     3.1658
H     -0.4502     0.4545     4.2179
H     -1.5900     1.6066     3.4449
H     -3.5943    -0.1918     3.1295
H     -3.3608    -1.4782     0.3366
H     -3.8088    -2.2793     1.9085
H     -4.9296    -1.1104     1.1565
H     -3.9362     1.0513     0.4419
H     -4.3820     1.6379     2.0545
H     -2.7132     1.8849     1.4574
H     -1.6634    -2.8143     2.4511
H      0.4958    -3.2344     3.7862
H      0.6741    -2.6994     2.0990
H      0.9402    -1.5192     3.4741
H     -1.1495    -1.3846     5.1627
H     -2.8002    -1.6938     4.4753
H     -1.7278    -3.0472     4.8609
68
{"conf": 23, "E": 308.73, "rms": -1.0, "geom": "OH", "total_charge": 0, "CA_charge": 1, "smiles": "C[C:1]#[6N:2]->[Mn+:3]1(<-[3C-:4]#[O+:5])(<-[4H-:6])(<-[5C-:7]#[O+:8])<-[1N@H:9]([CH2:10][CH2:11][P:12]([CH:13]([CH3:14])[CH3:15])[CH:16]([CH3:17])[CH3:18])[CH2:19][CH2:20][2P:21]->1([CH:22]([CH3:23])[CH3:24])[CH:25]([CH3:26])[CH3:27]", "smiles3D": "C([C:1]#[6N:2]->[Mn+:3]1(<-[3C-:4]#[O+:5])(<-[4H-:6])(<-[5C-:7]#[O+:8])<-[1N@@:9]([C:10]([C:11]([P:12]([C:13]([C:14]([H:37])([H:38])[H:39])([C:15]([H:40])([H:41])[H:42])[H:36])[C:16]([C:17]([H:44])([H:45])[H:46])([C:18]([H:47])([H:48])[H:49])[H:43])([H:34])[H:35])([H:32])[H:33])([H:31])[C:19]([H:50])([H:51])[C:20]([H:52])([H:53])[2P:21]->1([C:22]([C:23]([H:55])([H:56])[H:57])([C:24]([H:58])([H:59])[H:60])[H:54])[C:25]([C:26]([H:62])([H:63])[H:64])([C:27]([H:65])([H:66])[H:67])[H:61])([H:28])([H:29])[H:30]", "smiles3Dx": "C([C:1]#[6N:2]->[Mn+:3]1(<-[3C-:4]#[O+:5])(<-[4H-:6])(<-[5C-:7]#[O+:8])<-[1N@@:9]([C:10]([C:11]([P:12]([C:13]([C:14]([H:37])([H:38])[H:39])([C:15]([H:40])([H:41])[H:42])[H:36])[C:16]([C:17]([H:44])([H:45])[H:46])([C:18]([H:47])([H:48])[H:49])[H:43])([H:34])[H:35])([H:32])[H:33])([H:31])[C:19]([H:50])([H:51])[C:20]([H:52])([H:53])[2P:21]->1([C:22]([C:23]([H:55])([H:56])[H:57])([C:24]([H:58])([H:59])[H:60])[H:54])[C:25]([C:26]([H:62])([H:63])[H:64])([C:27]([H:65])([H:66])[H:67])[H:61])([H:28])([H:29])[H:30]", "dummies": []}
C      2.2978     2.5591     2.8275
C      2.2067     1.5323     1.8441
N      1.6556     0.7536     1.1701
Mn     0.0000     0.0000     0.0000
C      1.3912    -1.0946    -1.7230
O      2.0451    -1.5825    -2.6933
H     -0.3909    -1.6598     0.9460
C     -1.3478     1.3592     1.5904
O     -1.9033     2.1199     2.4294
N     -1.7955    -0.0514    -1.3406
C     -2.7496    -0.9381    -1.0618
C     -4.0912    -0.4404    -0.6041
P     -4.6024     1.0224    -1.7246
C     -5.7795     2.1374    -0.8369
C     -7.1099     1.4393    -0.5754
C     -5.1519     2.6363     0.4824
C     -5.2318     0.4195    -3.3551
C     -6.2529    -0.7365    -3.2158
C     -5.8151     1.6401    -4.0790
C     -1.3775     0.1699    -2.7085
C     -0.3694     1.3464    -2.9377
P      0.1784     2.2301    -1.4494
C      1.8388     2.7923    -1.7815
C      2.5125     3.6183    -0.6226
C      1.8561     3.5931    -3.0676
C     -1.0285     3.5146    -1.0479
C     -1.6767     4.0960    -2.2523
C     -0.4121     4.6766    -0.2072
H      2.2127     1.9541     3.7905
H      1.3022     3.0296     2.6499
H      3.1713     3.1632     2.5239
H     -2.1806     0.6277    -1.1528
H     -2.8304    -1.6471    -1.8815
H     -2.2207    -1.3704    -0.1897
H     -4.1038    -0.0915     0.4498
H     -4.8471    -1.2722    -0.6317
H     -5.9483     3.0067    -1.5161
H     -6.9826     0.6235     0.1699
H     -7.8337     2.1914    -0.1844
H     -7.5310     1.0047    -1.5036
H     -5.8533     2.5208     1.3408
H     -4.8883     3.7094     0.3869
H     -4.2243     2.0929     0.7631
H     -4.3537     0.0486    -3.9461
H     -5.8887    -1.6305    -3.7805
H     -6.3898    -1.0534    -2.1646
H     -7.2763    -0.4577    -3.5617
H     -5.1964     2.5457    -3.8896
H     -5.8486     1.4768    -5.1727
H     -6.8364     1.8486    -3.7089
H     -2.2249     0.2559    -3.4268
H     -0.8847    -0.7332    -2.8599
H      0.5650     0.9884    -3.3963
H     -0.8247     2.0868    -3.6557
H      2.4918     1.8684    -1.9519
H      3.4424     3.1114    -0.2699
H      2.9232     4.6318    -0.9944
H      1.9008     3.8356     0.2579
H      1.5981     4.6848    -2.8910
H      1.1312     3.2788    -3.8489
H      2.8760     3.5013    -3.5691
H     -1.7935     3.0273    -0.4401
H     -2.2356     3.3342    -2.8446
H     -2.5062     4.8185    -1.9627
H     -0.9088     4.6600    -2.8830
H      0.4198     5.1973    -0.7857
H     -0.0970     4.3977     0.8184
H     -1.1877     5.5104    -0.0431
68
{"conf": 24, "E": 117.42, "rms": -1.0, "geom": "OH", "total_charge": 0, "CA_charge": 1, "smiles": "C[C:1]#[6N:2]->[Mn+:3]1(<-[3C-:4]#[O+:5])(<-[4H-:6])(<-[5C-:7]#[O+:8])<-[1N@H:9]([CH2:10][CH2:11][P:12]([CH:13]([CH3:14])[CH3:15])[CH:16]([CH3:17])[CH3:18])[CH2:19][CH2:20][2P:21]->1([CH:22]([CH3:23])[CH3:24])[CH:25]([CH3:26])[CH3:27]", "smiles3D": "C([C:1]#[6N:2]->[Mn+:3]1(<-[3C-:4]#[O+:5])(<-[4H-:6])(<-[5C-:7]#[O+:8])<-[1N@@:9]([C:10]([C:11]([P:12]([C:13]([C:14]([H:37])([H:38])[H:39])([C:15]([H:40])([H:41])[H:42])[H:36])[C:16]([C:17]([H:44])([H:45])[H:46])([C:18]([H:47])([H:48])[H:49])[H:43])([H:34])[H:35])([H:32])[H:33])([H:31])[C:19]([H:50])([H:51])[C:20]([H:52])([H:53])[2P:21]->1([C:22]([C:23]([H:55])([H:56])[H:57])([C:24]([H:58])([H:59])[H:60])[H:54])[C:25]([C:26]([H:62])([H:63])[H:64])([C:27]([H:65])([H:66])[H:67])[H:61])([H:28])([H:29])[H:30]", "smiles3Dx": "C([C:1]#[6N:2]->[Mn+:3]1(<-[3C-:4]#[O+:5])(<-[4H-:6])(<-[5C-:7]#[O+:8])<-[1N@@:9]([C:10]([C:11]([P:12]([C:13]([C:14]([H:37])([H:38])[H:39])([C:15]([H:40])([H:41])[H:42])[H:36])[C:16]([C:17]([H:44])([H:45])[H:46])([C:18]([H:47])([H:48])[H:49])[H:43])([H:34])[H:35])([H:32])[H:33])([H:31])[C:19]([H:50])([H:51])[C:20]([H:52])([H:53])[2P:21]->1([C:22]([C:23]([H:55])([H:56])[H:57])([C:24]([H:58])([H:59])[H:60])[H:54])[C:25]([C:26]([H:62])([H:63])[H:64])([C:27]([H:65])([H:66])[H:67])[H:61])([H:28])([H:29])[H:30]", "dummies": []}
C      4.0403     2.7779    -0.8938
C      2.8361     1.9923    -0.6070
N      1.8353     1.3164    -0.3800
Mn     0.0000     0.0000     0.0000
C      1.3896    -1.8254    -0.0500
O      2.1108    -2.7879    -0.0792
H      0.2305     0.0481     1.8248
C     -1.3233     1.8508     0.2169
O     -2.0260     2.8198     0.3596
N     -1.8661    -1.3518     0.0372
C     -1.9635    -1.9595     1.3061
C     -2.7851    -1.1118     2.3122
P     -3.9175    -2.1927     3.3529
C     -5.3109    -2.8172     2.2493
C     -5.4724    -2.0297     0.9429
C     -5.0961    -4.3013     1.9489
C     -4.7136    -0.9690     4.5533
C     -5.5323     0.1160     3.8432
C     -5.5770    -1.7216     5.5686
C     -1.7748    -2.2736    -1.0523
C     -1.7839    -1.6188    -2.4654
P     -0.5220    -0.3390    -2.5626
C      0.9180    -0.9792    -3.4641
C      1.7192     0.1715    -4.0891
C      0.5476    -2.0195    -4.5410
C     -1.2532     1.0387    -3.4906
C     -2.4020     1.6869    -2.6900
C     -1.7781     0.5789    -4.8679
H      4.3377     3.3892    -0.0101
H      4.8687     2.0827    -1.1437
H      3.8455     3.4491    -1.7678
H     -2.5959    -0.8228    -0.1198
H     -0.9329    -2.0927     1.7047
H     -2.4280    -2.9693     1.2194
H     -2.0813    -0.5736     2.9875
H     -3.3894    -0.3373     1.7867
H     -6.2610    -2.7389     2.8113
H     -5.6071    -0.9482     1.1438
H     -6.3625    -2.3893     0.3938
H     -4.5925    -2.1636     0.2855
H     -5.9512    -4.7079     1.3672
H     -4.1624    -4.4669     1.3682
H     -5.0220    -4.8758     2.8972
H     -3.8928    -0.4623     5.1132
H     -5.9892     0.7985     4.5934
H     -6.3492    -0.3305     3.2442
H     -4.8880     0.7323     3.1868
H     -5.9605    -1.0175     6.3376
H     -6.4366    -2.2131     5.0700
H     -4.9660    -2.4994     6.0785
H     -2.6414    -2.9710    -1.0048
H     -0.8502    -2.8704    -0.9497
H     -2.7762    -1.1616    -2.6407
H     -1.6095    -2.3975    -3.2211
H      1.5815    -1.4831    -2.7225
H      1.1835     0.6557    -4.9324
H      2.6869    -0.2171    -4.4849
H      1.9646     0.9346    -3.3192
H      1.3940    -2.1551    -5.2527
H      0.3800    -3.0106    -4.0578
H     -0.3551    -1.7449    -5.1148
H     -0.4656     1.8107    -3.6514
H     -2.0435     2.6248    -2.2276
H     -3.2516     1.9805    -3.3437
H     -2.8102     1.0205    -1.9063
H     -2.5004    -0.2498    -4.7801
H     -2.2948     1.4277    -5.3678
H     -0.9445     0.3058    -5.5398
68
{"conf": 25, "E": 231.67, "rms": -1.0, "geom": "OH", "total_charge": 0, "CA_charge": 1, "smiles": "C[C:1]#[6N:2]->[Mn+:3]1(<-[3C-:4]#[O+:5])(<-[4H-:6])(<-[5C-:7]#[O+:8])<-[1N@H:9]([CH2:10][CH2:11][P:12]([CH:13]([CH3:14])[CH3:15])[CH:16]([CH3:17])[CH3:18])[CH2:19][CH2:20][2P:21]->1([CH:22]([CH3:23])[CH3:24])[CH:25]([CH3:26])[CH3:27]", "smiles3D": "C([C:1]#[6N:2]->[Mn+:3]1(<-[3C-:4]#[O+:5])(<-[4H-:6])(<-[5C-:7]#[O+:8])<-[1N@@:9]([C:10]([C:11]([P:12]([C:13]([C:14]([H:37])([H:38])[H:39])([C:15]([H:40])([H:41])[H:42])[H:36])[C:16]([C:17]([H:44])([H:45])[H:46])([C:18]([H:47])([H:48])[H:49])[H:43])([H:34])[H:35])([H:32])[H:33])([H:31])[C:19]([H:50])([H:51])[C:20]([H:52])([H:53])[2P:21]->1([C:22]([C:23]([H:55])([H:56])[H:57])([C:24]([H:58])([H:59])[H:60])[H:54])[C:25]([C:26]([H:62])([H:63])[H:64])([C:27]([H:65])([H:66])[H:67])[H:61])([H:28])([H:29])[H:30]", "smiles3Dx": "C([C:1]#[6N:2]->[Mn+:3]1(<-[3C-:4]#[O+:5])(<-[4H-:6])(<-[5C-:7]#[O+:8])<-[1N@@:9]([C:10]([C:11]([P:12]([C:13]([C:14]([H:37])([H:38])[H:39])([C:15]([H:40])([H:41])[H:42])[H:36])[C:16]([C:17]([H:44])([H:45])[H:46])([C:18]([H:47])([H:48])[H:49])[H:43])([H:34])[H:35])([H:32])[H:33])([H:31])[C:19]([H:50])([H:51])[C:20]([H:52])([H:53])[2P:21]->1([C:22]([C:23]([H:55])([H:56])[H:57])([C:24]([H:58])([H:59])[H:60])[H:54])[C:25]([C:26]([H:62])([H:63])[H:64])([C:27]([H:65])([H:66])[H:67])[H:61])([H:28])([H:29])[H:30]", "dummies": []}
C      1.4526     2.0140    -3.8382
C      0.6742     1.0766    -3.0879
N      0.2342     0.4406    -2.1642
Mn     0.0000     0.0000     0.0000
C     -1.9601    -1.1660    -0.1633
O     -2.9627    -1.7533    -0.1825
H      0.9731    -1.5039    -0.0707
C      1.8989     1.1857     0.0124
O      2.8395     1.9619     0.0184
N      0.0508     0.1767     2.2417
C     -1.0588    -0.6364     2.6249
C     -1.0888    -0.8911     4.1804
P     -2.8619    -0.9484     4.8412
C     -2.8100    -1.8332     6.4854
C     -1.4688    -2.5315     6.7182
C     -3.1404    -0.8513     7.6120
C     -4.0786    -1.8418     3.7313
C     -3.8506    -3.3664     3.6974
C     -5.5108    -1.4396     4.1625
C     -0.0628     1.5542     2.7291
C     -0.2364     2.7253     1.6760
P     -1.2761     2.2109     0.3161
C     -3.0548     2.0373     0.8815
C     -3.2554     2.5201     2.3105
C     -4.0104     2.7620    -0.0580
C     -1.0501     3.4196    -0.9916
C     -1.9059     3.1338    -2.2644
C     -1.3125     4.8801    -0.5262
H      1.9948     2.6062    -3.0679
H      2.2439     1.5157    -4.4539
H      0.8832     2.7742    -4.4323
H      0.8499    -0.2645     2.5602
H     -2.0346    -0.2063     2.3570
H     -0.9549    -1.6158     2.1411
H     -0.5407    -1.8173     4.3780
H     -0.5877    -0.0859     4.7614
H     -3.6165    -2.5837     6.4720
H     -0.6386    -1.7935     6.7901
H     -1.2528    -3.2440     5.8980
H     -1.4902    -3.1175     7.6572
H     -3.7634     0.0025     7.2604
H     -2.2237    -0.4341     8.0909
H     -3.7282    -1.3793     8.3987
H     -3.9522    -1.4724     2.6917
H     -3.4982    -3.7659     4.6665
H     -3.0679    -3.6040     2.9458
H     -4.7766    -3.9162     3.4172
H     -6.2482    -2.2715     4.0873
H     -5.5334    -1.0648     5.2091
H     -5.8760    -0.5998     3.5274
H      0.8760     1.7840     3.2557
H     -0.8756     1.6710     3.4714
H      0.7408     2.9703     1.3045
H     -0.6611     3.6036     2.1564
H     -3.3273     0.9669     0.8246
H     -2.6389     3.3721     2.6425
H     -4.2889     2.8063     2.4896
H     -3.0602     1.6647     3.0226
H     -3.7660     3.8308    -0.2058
H     -5.0270     2.7043     0.3313
H     -4.0465     2.2308    -1.0563
H      0.0035     3.3650    -1.3082
H     -1.3294     3.3555    -3.1748
H     -2.1430     2.0247    -2.3229
H     -2.8282     3.6968    -2.3152
H     -1.6594     4.9164     0.5663
H     -0.3604     5.4503    -0.5485
H     -2.0216     5.4255    -1.1182
68
{"conf": 26, "E": 104.72, "rms": -1.0, "geom": "OH", "total_charge": 0, "CA_charge": 1, "smiles": "C[C:1]#[6N:2]->[Mn+:3]1(<-[3C-:4]#[O+:5])(<-[4H-:6])(<-[5C-:7]#[O+:8])<-[1N@H:9]([CH2:10][CH2:11][P:12]([CH:13]([CH3:14])[CH3:15])[CH:16]([CH3:17])[CH3:18])[CH2:19][CH2:20][2P:21]->1([CH:22]([CH3:23])[CH3:24])[CH:25]([CH3:26])[CH3:27]", "smiles3D": "C([C:1]#[6N:2]->[Mn+:3]1(<-[3C-:4]#[O+:5])(<-[4H-:6])(<-[5C-:7]#[O+:8])<-[1N@@:9]([C:10]([C:11]([P:12]([C:13]([C:14]([H:37])([H:38])[H:39])([C:15]([H:40])([H:41])[H:42])[H:36])[C:16]([C:17]([H:44])([H:45])[H:46])([C:18]([H:47])([H:48])[H:49])[H:43])([H:34])[H:35])([H:32])[H:33])([H:31])[C:19]([H:50])([H:51])[C:20]([H:52])([H:53])[2P:21]->1([C:22]([C:23]([H:55])([H:56])[H:57])([C:24]([H:58])([H:59])[H:60])[H:54])[C:25]([C:26]([H:62])([H:63])[H:64])([C:27]([H:65])([H:66])[H:67])[H:61])([H:28])([H:29])[H:30]", "smiles3Dx": "C([C:1]#[6N:2]->[Mn+:3]1(<-[3C-:4]#[O+:5])(<-[4H-:6])(<-[5C-:7]#[O+:8])<-[1N@@:9]([C:10]([C:11]([P:12]([C:13]([C:14]([H:37])([H:38])[H:39])([C:15]([H:40])([H:41])[H:42])[H:36])[C:16]([C:17]([H:44])([H:45])[H:46])([C:18]([H:47])([H:48])[H:49])[H:43])([H:34])[H:35])([H:32])[H:33])([H:31])[C:19]([H:50])([H:51])[C:20]([H:52])([H:53])[2P:21]->1([C:22]([C:23]([H:55])([H:56])[H:57])([C:24]([H:58])([H:59])[H:60])[H:54])[C:25]([C:26]([H:62])([H:63])[H:64])([C:27]([H:65])([H:66])[H:67])[H:61])([H:28])([H:29])[H:30]", "dummies": []}
C     -3.3433     1.2810     3.4592
C     -2.3534     0.9102     2.4488
N     -1.5273     0.5953     1.5960
Mn     0.0000     0.0000     0.0000
C     -1.2421     1.1646    -1.5384
O     -1.8960     1.7748    -2.3484
H      1.0086     1.5025     0.3270
C      1.1861    -1.0977     1.6227
O      1.8103    -1.6761     2.4774
N      1.4560    -0.8619    -1.5910
C      1.3032    -0.2365    -2.8403
C      1.8125     1.2108    -2.8164
P      1.0876     2.2042    -4.2319
C      1.0877     3.9242    -3.4519
C      0.1058     4.8446    -4.1793
C      2.4856     4.5448    -3.3613
C      2.4660     2.1799    -5.5271
C      2.7387     0.7428    -5.9828
C      2.0735     3.0366    -6.7350
C      1.2868    -2.2833    -1.6378
C     -0.1579    -2.7888    -1.9226
P     -1.2636    -2.2032    -0.6361
C     -2.8636    -1.9641    -1.4476
C     -3.8144    -1.1292    -0.5814
C     -3.5220    -3.2882    -1.8447
C     -1.2949    -3.4345     0.6970
C     -2.4720    -3.2002     1.6485
C     -1.2998    -4.8863     0.1891
H     -3.8031     0.3619     3.8774
H     -4.1312     1.9085     2.9924
H     -2.8473     1.8500     4.2723
H      2.3080    -0.7002    -1.2895
H      0.2333    -0.2400    -3.1192
H      1.8665    -0.7942    -3.6183
H      2.9215     1.2341    -2.8550
H      1.4997     1.6705    -1.8629
H      0.7048     3.8150    -2.4148
H      0.4062     5.0047    -5.2344
H     -0.9126     4.3962    -4.1608
H      0.0592     5.8330    -3.6730
H      2.8679     4.8171    -4.3653
H      2.4493     5.4671    -2.7430
H      3.1932     3.8377    -2.8776
H      3.4044     2.5833    -5.0883
H      3.2371     0.1748    -5.1737
H      3.4286     0.7313    -6.8547
H      1.7921     0.2350    -6.2694
H      2.8108     2.9153    -7.5582
H      2.0675     4.1095    -6.4687
H      1.0680     2.7471    -7.1106
H      1.9654    -2.7089    -2.4132
H      1.6054    -2.6987    -0.6546
H     -0.1648    -3.8914    -1.9665
H     -0.4976    -2.3992    -2.9032
H     -2.6756    -1.3924    -2.3815
H     -4.6676    -0.7824    -1.2084
H     -4.2411    -1.7076     0.2597
H     -3.3034    -0.2298    -0.1859
H     -4.3947    -3.0801    -2.5005
H     -2.8154    -3.9156    -2.4280
H     -3.9012    -3.8461    -0.9671
H     -0.3655    -3.3004     1.2862
H     -2.2936    -3.7579     2.5926
H     -2.5584    -2.1252     1.9133
H     -3.4255    -3.5731     1.2260
H     -0.2997    -5.1620    -0.2049
H     -2.0741    -5.0888    -0.5677
H     -1.4802    -5.5768     1.0413
68
{"conf": 27, "E": 104.23, "rms": -1.0, "geom": "OH", "total_charge": 0, "CA_charge": 1, "smiles": "C[C:1]#[6N:2]->[Mn+:3]1(<-[3C-:4]#[O+:5])(<-[4H-:6])(<-[5C-:7]#[O+:8])<-[1N@H:9]([CH2:10][CH2:11][P:12]([CH:13]([CH3:14])[CH3:15])[CH:16]([CH3:17])[CH3:18])[CH2:19][CH2:20][2P:21]->1([CH:22]([CH3:23])[CH3:24])[CH:25]([CH3:26])[CH3:27]", "smiles3D": "C([C:1]#[6N:2]->[Mn+:3]1(<-[3C-:4]#[O+:5])(<-[4H-:6])(<-[5C-:7]#[O+:8])<-[1N@@:9]([C:10]([C:11]([P:12]([C:13]([C:14]([H:37])([H:38])[H:39])([C:15]([H:40])([H:41])[H:42])[H:36])[C:16]([C:17]([H:44])([H:45])[H:46])([C:18]([H:47])([H:48])[H:49])[H:43])([H:34])[H:35])([H:32])[H:33])([H:31])[C:19]([H:50])([H:51])[C:20]([H:52])([H:53])[2P:21]->1([C:22]([C:23]([H:55])([H:56])[H:57])([C:24]([H:58])([H:59])[H:60])[H:54])[C:25]([C:26]([H:62])([H:63])[H:64])([C:27]([H:65])([H:66])[H:67])[H:61])([H:28])([H:29])[H:30]", "smiles3Dx": "C([C:1]#[6N:2]->[Mn+:3]1(<-[3C-:4]#[O+:5])(<-[4H-:6])(<-[5C-:7]#[O+:8])<-[1N@@:9]([C:10]([C:11]([P:12]([C:13]([C:14]([H:37])([H:38])[H:39])([C:15]([H:40])([H:41])[H:42])[H:36])[C:16]([C:17]([H:44])([H:45])[H:46])([C:18]([H:47])([H:48])[H:49])[H:43])([H:34])[H:35])([H:32])[H:33])([H:31])[C:19]([H:50])([H:51])[C:20]([H:52])([H:53])[2P:21]->1([C:22]([C:23]([H:55])([H:56])[H:57])([C:24]([H:58])([H:59])[H:60])[H:54])[C:25]([C:26]([H:62])([H:63])[H:64])([C:27]([H:65])([H:66])[H:67])[H:61])([H:28])([H:29])[H:30]", "dummies": []}
C     -4.6955    -0.6605    -1.5128
C     -3.3112    -0.4738    -1.0794
N     -2.1516    -0.3125    -0.7081
Mn     0.0000     0.0000     0.0000
C      0.0206    -2.1632     0.7631
O      0.0338    -3.3003     1.1658
H      0.6951    -0.6138    -1.5909
C     -0.0380     2.0948    -0.9199
O     -0.0598     3.1946    -1.4131
N      2.0789     0.4511     0.9211
C      2.6893    -0.7608     1.2893
C      4.1693    -0.6603     1.7101
P      5.2469     0.1558     0.4013
C      6.6814     0.6732     1.5187
C      6.3000     1.9365     2.2967
C      7.9657     0.9355     0.7289
C      5.9490    -1.3078    -0.5727
C      4.8803    -2.3642    -0.8932
C      6.5462    -0.8110    -1.8947
C      1.9328     1.4317     1.9608
C      0.9036     1.1061     3.0903
P     -0.7306     0.8925     2.3665
C     -1.6926    -0.2188     3.4307
C     -0.8083    -1.2091     4.2028
C     -2.7197    -0.9974     2.5991
C     -1.5825     2.4904     2.4730
C     -2.7714     2.5188     1.5064
C     -0.6590     3.6839     2.1752
H     -5.1603    -1.4728    -0.9195
H     -4.7127    -0.9329    -2.5874
H     -5.2647     0.2797    -1.3548
H      2.5729     0.8277     0.2497
H      2.6176    -1.4444     0.4203
H      2.1231    -1.2196     2.1236
H      4.2378    -0.1165     2.6701
H      4.5645    -1.6721     1.9337
H      6.8858    -0.1421     2.2458
H      7.1452     2.2682     2.9369
H      6.0389     2.7551     1.5943
H      5.4356     1.7552     2.9627
H      8.3559    -0.0099     0.2995
H      7.7870     1.6764    -0.0808
H      8.7545     1.3318     1.4050
H      6.7423    -1.7925     0.0339
H      5.3125    -3.1658    -1.5282
H      4.5143    -2.8594     0.0259
H      4.0290    -1.9054    -1.4396
H      7.2965    -0.0161    -1.7364
H      7.0428    -1.6502    -2.4227
H      5.7490    -0.3986    -2.5478
H      2.9182     1.6214     2.4352
H      1.6234     2.3797     1.4739
H      1.2244     0.1844     3.5951
H      0.8857     1.9237     3.8364
H     -2.2448     0.3960     4.1713
H     -0.1116    -1.7438     3.5275
H     -1.4388    -1.9664     4.7156
H     -0.2452    -0.6833     5.0011
H     -3.4272    -1.5197     3.2788
H     -2.2340    -1.7591     1.9618
H     -3.3179    -0.3322     1.9509
H     -1.9712     2.6114     3.5052
H     -3.5724     1.8405     1.8572
H     -3.2183     3.5339     1.4736
H     -2.4593     2.2376     0.4796
H     -0.2862     3.6613     1.1386
H      0.1985     3.7505     2.8720
H     -1.2282     4.6313     2.3042
68
{"conf": 28, "E": 106.66, "rms": -1.0, "geom": "OH", "total_charge": 0, "CA_charge": 1, "smiles": "C[C:1]#[6N:2]->[Mn+:3]1(<-[3C-:4]#[O+:5])(<-[4H-:6])(<-[5C-:7]#[O+:8])<-[1N@H:9]([CH2:10][CH2:11][P:12]([CH:13]([CH3:14])[CH3:15])[CH:16]([CH3:17])[CH3:18])[CH2:19][CH2:20][2P:21]->1([CH:22]([CH3:23])[CH3:24])[CH:25]([CH3:26])[CH3:27]", "smiles3D": "C([C:1]#[6N:2]->[Mn+:3]1(<-[3C-:4]#[O+:5])(<-[4H-:6])(<-[5C-:7]#[O+:8])<-[1N@@:9]([C:10]([C:11]([P:12]([C:13]([C:14]([H:37])([H:38])[H:39])([C:15]([H:40])([H:41])[H:42])[H:36])[C:16]([C:17]([H:44])([H:45])[H:46])([C:18]([H:47])([H:48])[H:49])[H:43])([H:34])[H:35])([H:32])[H:33])([H:31])[C:19]([H:50])([H:51])[C:20]([H:52])([H:53])[2P:21]->1([C:22]([C:23]([H:55])([H:56])[H:57])([C:24]([H:58])([H:59])[H:60])[H:54])[C:25]([C:26]([H:62])([H:63])[H:64])([C:27]([H:65])([H:66])[H:67])[H:61])([H:28])([H:29])[H:30]", "smiles3Dx": "C([C:1]#[6N:2]->[Mn+:3]1(<-[3C-:4]#[O+:5])(<-[4H-:6])(<-[5C-:7]#[O+:8])<-[1N@@:9]([C:10]([C:11]([P:12]([C:13]([C:14]([H:37])([H:38])[H:39])([C:15]([H:40])([H:41])[H:42])[H:36])[C:16]([C:17]([H:44])([H:45])[H:46])([C:18]([H:47])([H:48])[H:49])[H:43])([H:34])[H:35])([H:32])[H:33])([H:31])[C:19]([H:50])([H:51])[C:20]([H:52])([H:53])[2P:21]->1([C:22]([C:23]([H:55])([H:56])[H:57])([C:24]([H:58])([H:59])[H:60])[H:54])[C:25]([C:26]([H:62])([H:63])[H:64])([C:27]([H:65])([H:66])[H:67])[H:61])([H:28])([H:29])[H:30]", "dummies": []}
C     -3.8378    -2.9287     1.2156
C     -2.7018    -2.0728     0.8684
N     -1.7538    -1.3510     0.5700
Mn     0.0000     0.0000     0.0000
C      1.3792    -1.8286    -0.0074
O      2.1047    -2.7921    -0.0135
H     -0.2623    -0.2905    -1.7944
C     -1.4683     1.7479    -0.1807
O     -2.2468     2.6634    -0.2679
N      1.8403     1.3736    -0.2255
C      2.3795     1.2254    -1.5289
C      2.1165     2.4392    -2.4319
P      0.3007     2.5676    -2.8669
C      0.1624     1.8106    -4.5980
C      1.0128     0.5422    -4.7507
C     -1.3049     1.4495    -4.8800
C      0.1843     4.4305    -3.1622
C      0.1076     5.1588    -1.8163
C     -1.0369     4.8047    -4.0119
C      2.7695     1.0564     0.8163
C      2.2814     1.2393     2.2902
P      0.5977     0.6377     2.4883
C     -0.3403     1.9992     3.2203
C     -1.8234     1.6236     3.3065
C     -0.1607     3.3088     2.4192
C      0.6021    -0.6955     3.7143
C      1.3200    -1.9322     3.1690
C      1.2513    -0.2571     5.0435
H     -3.4671    -3.9277     1.5155
H     -4.4021    -2.4696     2.0540
H     -4.5013    -3.0316     0.3318
H      1.5632     2.2312    -0.0964
H      1.9262     0.3304    -1.9914
H      3.4789     1.0626    -1.4957
H      2.7258     2.3929    -3.3508
H      2.4460     3.3470    -1.8917
H      0.5116     2.5514    -5.3524
H      0.7527    -0.2122    -3.9796
H      0.8348     0.0883    -5.7514
H      2.0920     0.7709    -4.6995
H     -1.4188     1.0866    -5.9261
H     -1.9703     2.3259    -4.7471
H     -1.6487     0.6502    -4.1798
H      1.0981     4.7598    -3.7008
H     -0.8074     4.8474    -1.2670
H      0.9885     4.9304    -1.1879
H      0.0713     6.2591    -1.9740
H     -1.1175     5.9102    -4.1005
H     -1.9688     4.4142    -3.5511
H     -0.9316     4.4082    -5.0449
H      3.6759     1.6865     0.6889
H      3.0887    -0.0004     0.6885
H      2.9629     0.6801     2.9515
H      2.3342     2.3096     2.5611
H      0.0261     2.1807     4.2473
H     -2.4354     2.4986     3.6224
H     -2.2151     1.2576     2.3358
H     -1.9764     0.8266     4.0628
H     -0.0169     3.1374     1.3366
H     -1.0289     3.9908     2.5567
H      0.7299     3.8613     2.7915
H     -0.4518    -0.9708     3.9216
H      1.4750    -2.6777     3.9815
H      2.3162    -1.6710     2.7376
H      0.6756    -2.4162     2.4100
H      1.2171    -1.0996     5.7630
H      2.3148     0.0259     4.9285
H      0.6979     0.5724     5.5177
68
{"conf": 29, "E": 99.49, "rms": -1.0, "geom": "OH", "total_charge": 0, "CA_charge": 1, "smiles": "C[C:1]#[6N:2]->[Mn+:3]1(<-[3C-:4]#[O+:5])(<-[4H-:6])(<-[5C-:7]#[O+:8])<-[1N@H:9]([CH2:10][CH2:11][P:12]([CH:13]([CH3:14])[CH3:15])[CH:16]([CH3:17])[CH3:18])[CH2:19][CH2:20][2P:21]->1([CH:22]([CH3:23])[CH3:24])[CH:25]([CH3:26])[CH3:27]", "smiles3D": "C([C:1]#[6N:2]->[Mn+:3]1(<-[3C-:4]#[O+:5])(<-[4H-:6])(<-[5C-:7]#[O+:8])<-[1N@@:9]([C:10]([C:11]([P:12]([C:13]([C:14]([H:37])([H:38])[H:39])([C:15]([H:40])([H:41])[H:42])[H:36])[C:16]([C:17]([H:44])([H:45])[H:46])([C:18]([H:47])([H:48])[H:49])[H:43])([H:34])[H:35])([H:32])[H:33])([H:31])[C:19]([H:50])([H:51])[C:20]([H:52])([H:53])[2P:21]->1([C:22]([C:23]([H:55])([H:56])[H:57])([C:24]([H:58])([H:59])[H:60])[H:54])[C:25]([C:26]([H:62])([H:63])[H:64])([C:27]([H:65])([H:66])[H:67])[H:61])([H:28])([H:29])[H:30]", "smiles3Dx": "C([C:1]#[6N:2]->[Mn+:3]1(<-[3C-:4]#[O+:5])(<-[4H-:6])(<-[5C-:7]#[O+:8])<-[1N@@:9]([C:10]([C:11]([P:12]([C:13]([C:14]([H:37])([H:38])[H:39])([C:15]([H:40])([H:41])[H:42])[H:36])[C:16]([C:17]([H:44])([H:45])[H:46])([C:18]([H:47])([H:48])[H:49])[H:43])([H:34])[H:35])([H:32])[H:33])([H:31])[C:19]([H:50])([H:51])[C:20]([H:52])([H:53])[2P:21]->1([C:22]([C:23]([H:55])([H:56])[H:57])([C:24]([H:58])([H:59])[H:60])[H:54])[C:25]([C:26]([H:62])([H:63])[H:64])([C:27]([H:65])([H:66])[H:67])[H:61])([H:28])([H:29])[H:30]", "dummies": []}
C     -1.0495    -3.2939    -3.5803
C     -0.7562    -2.3195    -2.5326
N     -0.4987    -1.5054    -1.6503
Mn     0.0000     0.0000     0.0000
C     -1.4324     1.5130    -0.9526
O     -2.1867     2.3132    -1.4506
H     -1.3779    -0.6202     1.0528
C      1.3868    -1.5289     0.9950
O      2.1149    -2.3343     1.5218
N      0.7200     1.5800     1.5273
C     -0.3814     2.0262     2.2836
C      0.0018     2.3798     3.7283
P     -1.4319     3.1328     4.6892
C     -0.6324     3.4849     6.3637
C      0.2701     2.3401     6.8506
C      0.1552     4.7935     6.2917
C     -2.5840     1.6618     4.9563
C     -3.2621     1.7009     6.3324
C     -3.6652     1.6687     3.8692
C      1.4249     2.6183     0.8435
C      2.6269     2.1013     0.0093
P      2.0081     1.0513    -1.3111
C      3.3347    -0.0360    -1.9005
C      2.7562    -1.3942    -2.3193
C      4.4172    -0.2488    -0.8345
C      1.5219     2.1399    -2.6729
C      2.6524     3.1033    -3.0768
C      1.0898     1.3059    -3.8841
H     -1.2935    -2.7632    -4.5233
H     -0.1627    -3.9422    -3.7370
H     -1.9112    -3.9203    -3.2723
H      1.3125     1.1499     2.0787
H     -1.1192     1.2052     2.3097
H     -0.8616     2.9111     1.8063
H      0.3494     1.4563     4.2361
H      0.8378     3.1089     3.7164
H     -1.4422     3.6340     7.1075
H      0.5217     2.4918     7.9232
H      1.2193     2.3076     6.2757
H     -0.2384     1.3600     6.7519
H     -0.5115     5.6249     5.9786
H      0.9886     4.7118     5.5651
H      0.5739     5.0417     7.2899
H     -1.9961     0.7207     4.8754
H     -4.0162     0.8913     6.4148
H     -3.7737     2.6733     6.4877
H     -2.5289     1.5392     7.1442
H     -4.2816     0.7496     3.9426
H     -3.2257     1.7023     2.8540
H     -4.3272     2.5530     3.9880
H      0.7262     3.1521     0.1620
H      1.8106     3.3509     1.5871
H      3.2804     1.5184     0.6815
H      3.1974     2.9510    -0.4047
H      3.8117     0.4211    -2.7885
H      2.2467    -1.8927    -1.4753
H      2.0379    -1.2878    -3.1554
H      3.5722    -2.0661    -2.6656
H      4.9463     0.7011    -0.6267
H      5.1854    -0.9605    -1.2085
H      3.9847    -0.6608     0.1005
H      0.6491     2.7455    -2.3402
H      2.4038     3.5929    -4.0408
H      3.6277     2.5932    -3.1979
H      2.7525     3.9180    -2.3338
H      1.9559     0.7764    -4.3324
H      0.3109     0.5696    -3.5885
H      0.6545     1.9654    -4.6685
68
{"conf": 30, "E": 115.28, "rms": -1.0, "geom": "OH", "total_charge": 0, "CA_charge": 1, "smiles": "C[C:1]#[6N:2]->[Mn+:3]1(<-[3C-:4]#[O+:5])(<-[4H-:6])(<-[5C-:7]#[O+:8])<-[1N@H:9]([CH2:10][CH2:11][P:12]([CH:13]([CH3:14])[CH3:15])[CH:16]([CH3:17])[CH3:18])[CH2:19][CH2:20][2P:21]->1([CH:22]([CH3:23])[CH3:24])[CH:25]([CH3:26])[CH3:27]", "smiles3D": "C([C:1]#[6N:2]->[Mn+:3]1(<-[3C-:4]#[O+:5])(<-[4H-:6])(<-[5C-:7]#[O+:8])<-[1N@@:9]([C:10]([C:11]([P:12]([C:13]([C:14]([H:37])([H:38])[H:39])([C:15]([H:40])([H:41])[H:42])[H:36])[C:16]([C:17]([H:44])([H:45])[H:46])([C:18]([H:47])([H:48])[H:49])[H:43])([H:34])[H:35])([H:32])[H:33])([H:31])[C:19]([H:50])([H:51])[C:20]([H:52])([H:53])[2P:21]->1([C:22]([C:23]([H:55])([H:56])[H:57])([C:24]([H:58])([H:59])[H:60])[H:54])[C:25]([C:26]([H:62])([H:63])[H:64])([C:27]([H:65])([H:66])[H:67])[H:61])([H:28])([H:29])[H:30]", "smiles3Dx": "C([C:1]#[6N:2]->[Mn+:3]1(<-[3C-:4]#[O+:5])(<-[4H-:6])(<-[5C-:7]#[O+:8])<-[1N@@:9]([C:10]([C:11]([P:12]([C:13]([C:14]([H:37])([H:38])[H:39])([C:15]([H:40])([H:41])[H:42])[H:36])[C:16]([C:17]([H:44])([H:45])[H:46])([C:18]([H:47])([H:48])[H:49])[H:43])([H:34])[H:35])([H:32])[H:33])([H:31])[C:19]([H:50])([H:51])[C:20]([H:52])([H:53])[2P:21]->1([C:22]([C:23]([H:55])([H:56])[H:57])([C:24]([H:58])([H:59])[H:60])[H:54])[C:25]([C:26]([H:62])([H:63])[H:64])([C:27]([H:65])([H:66])[H:67])[H:61])([H:28])([H:29])[H:30]", "dummies": []}
C     -1.9675     4.5651    -0.2919
C     -1.3996     3.2194    -0.2077
N     -0.9177     2.0910    -0.1364
Mn     0.0000     0.0000     0.0000
C     -1.0670    -0.2604     2.0114
O     -1.6321    -0.3984     3.0681
H     -1.4548    -0.7878    -0.8038
C      0.8756     0.2962    -2.0917
O      1.3219     0.4477    -3.2014
N      1.1793    -1.9849     0.1966
C      0.6298    -2.7542     1.2344
C      1.1590    -4.2051     1.2792
P      2.2881    -4.4587     2.7596
C      1.1504    -5.2010     4.0648
C      0.7314    -6.6412     3.7485
C      1.8214    -5.1304     5.4352
C      3.5619    -5.7814     2.3268
C      3.1319    -6.6873     1.1633
C      4.8932    -5.0990     2.0023
C      2.5882    -1.7033     0.2956
C      3.0423    -0.7137     1.4143
P      2.1682     0.8443     1.2238
C      3.2433     1.9829     0.3088
C      2.4074     3.1497    -0.2278
C      3.9785     1.2953    -0.8520
C      1.8671     1.5539     2.8709
C      3.0060     2.4797     3.3226
C      1.6599     0.4693     3.9426
H     -1.1627     5.3156    -0.1426
H     -2.4279     4.7093    -1.2901
H     -2.7411     4.6873     0.4960
H      1.0402    -2.4336    -0.5907
H     -0.4714    -2.7902     1.0768
H      0.8148    -2.2581     2.2091
H      0.3066    -4.9122     1.3369
H      1.6991    -4.4259     0.3389
H      0.2341    -4.5715     4.1030
H      1.6025    -7.3281     3.7824
H      0.2567    -6.7105     2.7517
H     -0.0111    -6.9883     4.4995
H      1.1283    -5.4986     6.2204
H      2.7442    -5.7487     5.4578
H      2.0858    -4.0784     5.6730
H      3.7202    -6.4133     3.2280
H      3.8197    -7.5563     1.0920
H      3.1680    -6.1443     0.1962
H      2.1069    -7.0757     1.3189
H      4.7911    -4.4434     1.1126
H      5.6782    -5.8569     1.7993
H      5.2216    -4.4811     2.8641
H      3.1465    -2.6528     0.4356
H      2.9058    -1.2820    -0.6814
H      2.8228    -1.1651     2.3926
H      4.1343    -0.5451     1.3458
H      4.0151     2.3858     0.9882
H      1.8405     3.6363     0.5923
H      1.6851     2.8014    -0.9957
H      3.0697     3.9133    -0.6850
H      4.5884     2.0471    -1.4005
H      3.2928     0.8369    -1.5772
H      4.6927     0.5304    -0.4890
H      0.9362     2.1595     2.8094
H      3.0217     3.4132     2.7194
H      2.8390     2.7976     4.3741
H      3.9891     1.9619     3.2716
H      1.1902     0.9243     4.8397
H      0.9943    -0.3390     3.5935
H      2.6276     0.0298     4.2660
68
{"conf": 31, "E": 201.04, "rms": -1.0, "geom": "OH", "total_charge": 0, "CA_charge": 1, "smiles": "C[C:1]#[6N:2]->[Mn+:3]1(<-[3C-:4]#[O+:5])(<-[4H-:6])(<-[5C-:7]#[O+:8])<-[1N@H:9]([CH2:10][CH2:11][P:12]([CH:13]([CH3:14])[CH3:15])[CH:16]([CH3:17])[CH3:18])[CH2:19][CH2:20][2P:21]->1([CH:22]([CH3:23])[CH3:24])[CH:25]([CH3:26])[CH3:27]", "smiles3D": "C([C:1]#[6N:2]->[Mn+:3]1(<-[3C-:4]#[O+:5])(<-[4H-:6])(<-[5C-:7]#[O+:8])<-[1N@@:9]([C:10]([C:11]([P:12]([C:13]([C:14]([H:37])([H:38])[H:39])([C:15]([H:40])([H:41])[H:42])[H:36])[C:16]([C:17]([H:44])([H:45])[H:46])([C:18]([H:47])([H:48])[H:49])[H:43])([H:34])[H:35])([H:32])[H:33])([H:31])[C:19]([H:50])([H:51])[C:20]([H:52])([H:53])[2P:21]->1([C:22]([C:23]([H:55])([H:56])[H:57])([C:24]([H:58])([H:59])[H:60])[H:54])[C:25]([C:26]([H:62])([H:63])[H:64])([C:27]([H:65])([H:66])[H:67])[H:61])([H:28])([H:29])[H:30]", "smiles3Dx": "C([C:1]#[6N:2]->[Mn+:3]1(<-[3C-:4]#[O+:5])(<-[4H-:6])(<-[5C-:7]#[O+:8])<-[1N@@:9]([C:10]([C:11]([P:12]([C:13]([C:14]([H:37])([H:38])[H:39])([C:15]([H:40])([H:41])[H:42])[H:36])[C:16]([C:17]([H:44])([H:45])[H:46])([C:18]([H:47])([H:48])[H:49])[H:43])([H:34])[H:35])([H:32])[H:33])([H:31])[C:19]([H:50])([H:51])[C:20]([H:52])([H:53])[2P:21]->1([C:22]([C:23]([H:55])([H:56])[H:57])([C:24]([H:58])([H:59])[H:60])[H:54])[C:25]([C:26]([H:62])([H:63])[H:64])([C:27]([H:65])([H:66])[H:67])[H:61])([H:28])([H:29])[H:30]", "dummies": []}
C      3.8233    -2.8660    -0.3600
C      2.7902    -1.8684    -0.6511
N      1.8336    -1.1351    -0.6022
Mn     0.0000     0.0000     0.0000
C      0.9059    -0.2718     2.0335
O      1.4909    -0.3102     3.0817
H      0.7433     1.6955     0.0205
C     -0.6297     0.4930    -2.1204
O     -1.0399     0.7988    -3.2273
N     -2.0940     0.6115     0.8382
C     -2.1952     0.7034     2.2795
C     -3.1855    -0.2332     3.0261
P     -3.5455     0.3678     4.7829
C     -3.8834    -1.1623     5.8153
C     -4.2108    -0.7977     7.2739
C     -2.7591    -2.2201     5.7123
C     -2.1446     1.4763     5.4156
C     -1.6499     1.1290     6.8236
C     -2.6295     2.9325     5.3544
C     -3.0496    -0.1982     0.1212
C     -2.9352    -1.7530     0.2367
P     -1.2547    -2.3118    -0.1801
C     -0.9275    -3.5900     1.1322
C     -0.1982    -2.9576     2.2976
C     -0.1142    -4.7406     0.5877
C     -1.3497    -3.1250    -1.7518
C     -2.1547    -2.2937    -2.8225
C      0.0282    -3.3999    -2.3644
H      3.5766    -3.8878    -0.7942
H      4.7992    -2.4933    -0.6721
H      3.7924    -2.9973     0.7562
H     -2.2392     1.4651     0.5475
H     -2.4187     1.7550     2.5457
H     -1.2401     0.5008     2.6739
H     -2.7426    -1.2153     3.1299
H     -4.1771    -0.3070     2.5334
H     -4.7939    -1.6316     5.3907
H     -5.2111    -1.2149     7.5645
H     -4.2870     0.3003     7.4186
H     -3.4639    -1.2001     7.9988
H     -2.9166    -2.8440     4.8002
H     -1.7581    -1.7587     5.6390
H     -2.7763    -2.9283     6.5854
H     -1.2516     1.3777     4.7550
H     -0.6330     1.5585     6.9797
H     -1.5564     0.0370     6.9674
H     -2.3205     1.5525     7.6043
H     -2.1271     3.5656     6.1199
H     -2.4264     3.3636     4.3536
H     -3.7224     2.9888     5.5408
H     -4.0865     0.1019     0.4417
H     -2.9982     0.0817    -0.9514
H     -3.6219    -2.2344    -0.4863
H     -3.2020    -2.0741     1.2436
H     -1.9129    -3.9466     1.4787
H      0.8703    -2.7416     2.0447
H     -0.7299    -2.0771     2.6869
H     -0.1623    -3.7100     3.1451
H      0.9420    -4.4580     0.3743
H     -0.0531    -5.5157     1.4099
H     -0.6113    -5.2365    -0.2470
H     -1.9016    -4.0949    -1.6334
H     -2.9667    -1.6987    -2.4134
H     -1.4865    -1.6392    -3.4037
H     -2.5960    -3.0003    -3.5423
H      0.5512    -2.4659    -2.6341
H     -0.0846    -4.0193    -3.2774
H      0.6985    -3.9816    -1.6949
68
{"conf": 32, "E": 105.15, "rms": -1.0, "geom": "OH", "total_charge": 0, "CA_charge": 1, "smiles": "C[C:1]#[6N:2]->[Mn+:3]1(<-[3C-:4]#[O+:5])(<-[4H-:6])(<-[5C-:7]#[O+:8])<-[1N@H:9]([CH2:10][CH2:11][P:12]([CH:13]([CH3:14])[CH3:15])[CH:16]([CH3:17])[CH3:18])[CH2:19][CH2:20][2P:21]->1([CH:22]([CH3:23])[CH3:24])[CH:25]([CH3:26])[CH3:27]", "smiles3D": "C([C:1]#[6N:2]->[Mn+:3]1(<-[3C-:4]#[O+:5])(<-[4H-:6])(<-[5C-:7]#[O+:8])<-[1N@@:9]([C:10]([C:11]([P:12]([C:13]([C:14]([H:37])([H:38])[H:39])([C:15]([H:40])([H:41])[H:42])[H:36])[C:16]([C:17]([H:44])([H:45])[H:46])([C:18]([H:47])([H:48])[H:49])[H:43])([H:34])[H:35])([H:32])[H:33])([H:31])[C:19]([H:50])([H:51])[C:20]([H:52])([H:53])[2P:21]->1([C:22]([C:23]([H:55])([H:56])[H:57])([C:24]([H:58])([H:59])[H:60])[H:54])[C:25]([C:26]([H:62])([H:63])[H:64])([C:27]([H:65])([H:66])[H:67])[H:61])([H:28])([H:29])[H:30]", "smiles3Dx": "C([C:1]#[6N:2]->[Mn+:3]1(<-[3C-:4]#[O+:5])(<-[4H-:6])(<-[5C-:7]#[O+:8])<-[1N@@:9]([C:10]([C:11]([P:12]([C:13]([C:14]([H:37])([H:38])[H:39])([C:15]([H:40])([H:41])[H:42])[H:36])[C:16]([C:17]([H:44])([H:45])[H:46])([C:18]([H:47])([H:48])[H:49])[H:43])([H:34])[H:35])([H:32])[H:33])([H:31])[C:19]([H:50])([H:51])[C:20]([H:52])([H:53])[2P:21]->1([C:22]([C:23]([H:55])([H:56])[H:57])([C:24]([H:58])([H:59])[H:60])[H:54])[C:25]([C:26]([H:62])([H:63])[H:64])([C:27]([H:65])([H:66])[H:67])[H:61])([H:28])([H:29])[H:30]", "dummies": []}
C     -3.2486     3.7226     0.5733
C     -2.2824     2.6402     0.4057
N     -1.4786     1.7204     0.2660
Mn     0.0000     0.0000     0.0000
C      1.3463     1.0084     1.5551
O      2.0484     1.5421     2.3781
H     -0.7448    -0.9525     1.3793
C     -1.5073    -1.0088    -1.4069
O     -2.2912    -1.5446    -2.1532
N      1.5581    -1.6427    -0.5167
C      2.7247    -1.5235     0.2563
C      2.5374    -2.0409     1.6944
P      3.8799    -1.3574     2.8153
C      5.2179    -2.6967     2.8047
C      6.4267    -2.2179     3.6178
C      5.6632    -3.0293     1.3714
C      3.0227    -1.4220     4.4911
C      3.0246    -2.8236     5.1088
C      3.6351    -0.3897     5.4285
C      1.8088    -1.5747    -1.9278
C      2.3590    -0.2184    -2.4595
P      1.1773     1.0851    -2.1006
C      2.0610     2.6654    -1.9833
C      3.4300     2.6084    -2.6821
C      2.2534     3.0771    -0.5312
C      0.0950     1.1778    -3.5457
C      0.8210     1.7315    -4.7766
C     -1.1163     2.0530    -3.2217
H     -4.1922     3.4520     0.0571
H     -3.4552     3.8737     1.6562
H     -2.8427     4.6613     0.1337
H      1.1708    -2.4558    -0.3428
H      3.5526    -2.0902    -0.2265
H      3.0157    -0.4576     0.2960
H      1.5495    -1.7108     2.0697
H      2.5567    -3.1500     1.7047
H      4.8289    -3.6331     3.2582
H      6.1450    -2.0819     4.6742
H      7.2410    -2.9777     3.5861
H      6.8135    -1.2582     3.2070
H      4.8625    -3.6038     0.8538
H      5.8878    -2.0949     0.8094
H      6.5735    -3.6744     1.3826
H      1.9662    -1.1259     4.3196
H      4.0536    -3.1157     5.4182
H      2.6266    -3.5688     4.3780
H      2.3734    -2.8326     6.0068
H      3.0862    -0.3829     6.3874
H      3.5620     0.6228     4.9760
H      4.6987    -0.6162     5.6318
H      0.8534    -1.7875    -2.4544
H      2.5282    -2.3733    -2.2161
H      3.3232    -0.0034    -1.9633
H      2.5181    -0.2944    -3.5548
H      1.4529     3.4513    -2.4731
H      3.8321     3.6335    -2.7893
H      4.1723     2.0546    -2.0798
H      3.3622     2.1637    -3.6925
H      2.7196     4.0851    -0.4932
H      1.2702     3.1389    -0.0153
H      2.9339     2.3695    -0.0166
H     -0.2640     0.1554    -3.7897
H      0.1372     1.7189    -5.6494
H      1.1522     2.7793    -4.6301
H      1.6912     1.1095    -5.0560
H     -1.7041     1.6107    -2.3971
H     -0.8131     3.0792    -2.9332
H     -1.7878     2.1243    -4.1034
68
{"conf": 33, "E": 120.13, "rms": -1.0, "geom": "OH", "total_charge": 0, "CA_charge": 1, "smiles": "C[C:1]#[6N:2]->[Mn+:3]1(<-[3C-:4]#[O+:5])(<-[4H-:6])(<-[5C-:7]#[O+:8])<-[1N@H:9]([CH2:10][CH2:11][P:12]([CH:13]([CH3:14])[CH3:15])[CH:16]([CH3:17])[CH3:18])[CH2:19][CH2:20][2P:21]->1([CH:22]([CH3:23])[CH3:24])[CH:25]([CH3:26])[CH3:27]", "smiles3D": "C([C:1]#[6N:2]->[Mn+:3]1(<-[3C-:4]#[O+:5])(<-[4H-:6])(<-[5C-:7]#[O+:8])<-[1N@@:9]([C:10]([C:11]([P:12]([C:13]([C:14]([H:37])([H:38])[H:39])([C:15]([H:40])([H:41])[H:42])[H:36])[C:16]([C:17]([H:44])([H:45])[H:46])([C:18]([H:47])([H:48])[H:49])[H:43])([H:34])[H:35])([H:32])[H:33])([H:31])[C:19]([H:50])([H:51])[C:20]([H:52])([H:53])[2P:21]->1([C:22]([C:23]([H:55])([H:56])[H:57])([C:24]([H:58])([H:59])[H:60])[H:54])[C:25]([C:26]([H:62])([H:63])[H:64])([C:27]([H:65])([H:66])[H:67])[H:61])([H:28])([H:29])[H:30]", "smiles3Dx": "C([C:1]#[6N:2]->[Mn+:3]1(<-[3C-:4]#[O+:5])(<-[4H-:6])(<-[5C-:7]#[O+:8])<-[1N@@:9]([C:10]([C:11]([P:12]([C:13]([C:14]([H:37])([H:38])[H:39])([C:15]([H:40])([H:41])[H:42])[H:36])[C:16]([C:17]([H:44])([H:45])[H:46])([C:18]([H:47])([H:48])[H:49])[H:43])([H:34])[H:35])([H:32])[H:33])([H:31])[C:19]([H:50])([H:51])[C:20]([H:52])([H:53])[2P:21]->1([C:22]([C:23]([H:55])([H:56])[H:57])([C:24]([H:58])([H:59])[H:60])[H:54])[C:25]([C:26]([H:62])([H:63])[H:64])([C:27]([H:65])([H:66])[H:67])[H:61])([H:28])([H:29])[H:30]", "dummies": []}
C     -0.0335    -4.0819     2.8478
C     -0.0454    -2.8644     2.0318
N     -0.0381    -1.8545     1.3276
Mn     0.0000     0.0000     0.0000
C     -1.2174     1.1523     1.5568
O     -1.8511     1.7698     2.3770
H      1.5045     0.6446     0.8270
C      1.3939    -1.0852    -1.4642
O      2.1262    -1.6592    -2.2340
N     -0.2179     1.7410    -1.4999
C      0.6265     2.8303    -1.1483
C      0.0217     3.9905    -0.3175
P      0.3771     5.6844    -1.0805
C     -0.7762     5.8141    -2.5823
C     -0.9816     7.2865    -2.9693
C     -0.1959     5.0511    -3.7835
C     -0.3609     6.8754     0.2033
C     -1.8422     6.5895     0.5180
C      0.4658     6.8640     1.4945
C     -1.6114     1.9995    -1.6733
C     -2.3946     0.8353    -2.3370
P     -2.1012    -0.6933    -1.4245
C     -1.8453    -2.0217    -2.6357
C     -1.1232    -3.2125    -1.9675
C     -1.0517    -1.5461    -3.8724
C     -3.6700    -1.0631    -0.6076
C     -3.7066    -2.5126    -0.1010
C     -3.9271    -0.1155     0.5619
H      1.0063    -4.3004     3.1716
H     -0.6782    -3.9330     3.7444
H     -0.4144    -4.9304     2.2494
H      0.0902     1.4082    -2.3024
H      1.0832     3.2564    -2.0624
H      1.4555     2.3905    -0.5560
H      0.5125     3.9811     0.6781
H     -1.0622     3.9164    -0.1051
H     -1.7700     5.3805    -2.3453
H     -1.6111     7.3638    -3.8792
H     -0.0073     7.7790    -3.1746
H     -1.5192     7.8349    -2.1757
H     -0.2767     3.9596    -3.6446
H      0.8658     5.3334    -3.9635
H     -0.7653     5.2845    -4.7047
H     -0.2964     7.9049    -0.2115
H     -1.9665     5.6362     1.0890
H     -2.2534     7.4066     1.1339
H     -2.4491     6.5482    -0.4068
H      0.1021     7.6696     2.1750
H      0.3585     5.8886     2.0267
H      1.5307     7.0457     1.2647
H     -2.0594     2.1689    -0.6839
H     -1.7568     2.9183    -2.2844
H     -2.0628     0.7404    -3.3873
H     -3.4769     1.0753    -2.3250
H     -2.8350    -2.3690    -2.9834
H     -1.8081    -4.0686    -1.8798
H     -0.2489    -3.5677    -2.5492
H     -0.7493    -2.9695    -0.9572
H     -0.6294    -2.4110    -4.4316
H     -1.7318    -1.0426    -4.5812
H     -0.2282    -0.8515    -3.6105
H     -4.4840    -0.9263    -1.3559
H     -2.8394    -2.7268     0.5428
H     -4.6378    -2.6784     0.4727
H     -3.7511    -3.2273    -0.9467
H     -3.2844    -0.3788     1.4279
H     -3.7882     0.9403     0.2629
H     -4.9896    -0.2239     0.8895
68
{"conf": 34, "E": 112.77, "rms": -1.0, "geom": "OH", "total_charge": 0, "CA_charge": 1, "smiles": "C[C:1]#[6N:2]->[Mn+:3]1(<-[3C-:4]#[O+:5])(<-[4H-:6])(<-[5C-:7]#[O+:8])<-[1N@H:9]([CH2:10][CH2:11][P:12]([CH:13]([CH3:14])[CH3:15])[CH:16]([CH3:17])[CH3:18])[CH2:19][CH2:20][2P:21]->1([CH:22]([CH3:23])[CH3:24])[CH:25]([CH3:26])[CH3:27]", "smiles3D": "C([C:1]#[6N:2]->[Mn+:3]1(<-[3C-:4]#[O+:5])(<-[4H-:6])(<-[5C-:7]#[O+:8])<-[1N@@:9]([C:10]([C:11]([P:12]([C:13]([C:14]([H:37])([H:38])[H:39])([C:15]([H:40])([H:41])[H:42])[H:36])[C:16]([C:17]([H:44])([H:45])[H:46])([C:18]([H:47])([H:48])[H:49])[H:43])([H:34])[H:35])([H:32])[H:33])([H:31])[C:19]([H:50])([H:51])[C:20]([H:52])([H:53])[2P:21]->1([C:22]([C:23]([H:55])([H:56])[H:57])([C:24]([H:58])([H:59])[H:60])[H:54])[C:25]([C:26]([H:62])([H:63])[H:64])([C:27]([H:65])([H:66])[H:67])[H:61])([H:28])([H:29])[H:30]", "smiles3Dx": "C([C:1]#[6N:2]->[Mn+:3]1(<-[3C-:4]#[O+:5])(<-[4H-:6])(<-[5C-:7]#[O+:8])<-[1N@@:9]([C:10]([C:11]([P:12]([C:13]([C:14]([H:37])([H:38])[H:39])([C:15]([H:40])([H:41])[H:42])[H:36])[C:16]([C:17]([H:44])([H:45])[H:46])([C:18]([H:47])([H:48])[H:49])[H:43])([H:34])[H:35])([H:32])[H:33])([H:31])[C:19]([H:50])([H:51])[C:20]([H:52])([H:53])[2P:21]->1([C:22]([C:23]([H:55])([H:56])[H:57])([C:24]([H:58])([H:59])[H:60])[H:54])[C:25]([C:26]([H:62])([H:63])[H:64])([C:27]([H:65])([H:66])[H:67])[H:61])([H:28])([H:29])[H:30]", "dummies": []}
C      2.8937    -3.8944    -1.1172
C      2.0379    -2.7552    -0.7868
N      1.3240    -1.7942    -0.5092
Mn     0.0000     0.0000     0.0000
C     -0.4101     0.2967    -2.2304
O     -0.6348     0.4277    -3.4058
H     -1.5022    -1.0587     0.0456
C      0.2819    -0.4156     2.2332
O      0.4246    -0.6313     3.4105
N     -1.0851     1.9622     0.5811
C     -2.4339     1.8873     0.1951
C     -3.2681     1.0631     1.1878
P     -3.5467     1.9894     2.7925
C     -4.0625     0.6549     4.0310
C     -4.6258     1.2564     5.3174
C     -5.0193    -0.3923     3.4473
C     -4.9127     3.2395     2.4218
C     -6.2859     2.6037     2.2030
C     -4.9727     4.3104     3.5111
C     -0.3851     3.0655     0.0134
C      1.0969     3.1878     0.4825
P      2.0006     1.7136    -0.0136
C      3.3394     1.4280     1.1760
C      3.6494    -0.0706     1.2755
C      3.0092     1.9709     2.5737
C      2.8350     2.1167    -1.5720
C      1.9291     2.8829    -2.5511
C      3.3512     0.8355    -2.2421
H      3.5671    -4.1139    -0.2618
H      3.5026    -3.6535    -2.0123
H      2.2588    -4.7778    -1.3294
H     -1.0315     2.0463     1.4896
H     -2.4852     1.4003    -0.8007
H     -2.8857     2.9025     0.1103
H     -2.7230     0.1319     1.4284
H     -4.2420     0.7970     0.7306
H     -3.1261     0.1184     4.3000
H     -5.6317     1.6911     5.1551
H     -3.9454     2.0340     5.7115
H     -4.7256     0.4628     6.0862
H     -5.2235    -1.1756     4.2103
H     -4.5672    -0.8956     2.5667
H     -5.9865     0.0510     3.1541
H     -4.6277     3.7543     1.4811
H     -6.7154     2.2313     3.1568
H     -6.2274     1.7744     1.4639
H     -6.9826     3.3661     1.7963
H     -3.9698     4.7728     3.6500
H     -5.3026     3.8828     4.4821
H     -5.6859     5.1119     3.2173
H     -0.4082     2.9704    -1.0920
H     -0.9068     4.0130     0.2893
H      1.5658     4.0885     0.0395
H      1.0977     3.2922     1.5798
H      4.2522     1.9424     0.8107
H      2.8135    -0.6321     1.7303
H      4.5517    -0.2246     1.9088
H      3.8598    -0.5081     0.2810
H      3.7357     1.5963     3.3294
H      2.0012     1.6539     2.9063
H      3.0842     3.0775     2.5803
H      3.7073     2.7664    -1.3407
H      1.0510     2.2912    -2.8526
H      1.5933     3.8558    -2.1402
H      2.5001     3.1194    -3.4715
H      4.2238     0.4402    -1.6888
H      3.6971     1.0489    -3.2778
H      2.5578     0.0581    -2.2904
68
{"conf": 35, "E": 101.03, "rms": -1.0, "geom": "OH", "total_charge": 0, "CA_charge": 1, "smiles": "C[C:1]#[6N:2]->[Mn+:3]1(<-[3C-:4]#[O+:5])(<-[4H-:6])(<-[5C-:7]#[O+:8])<-[1N@H:9]([CH2:10][CH2:11][P:12]([CH:13]([CH3:14])[CH3:15])[CH:16]([CH3:17])[CH3:18])[CH2:19][CH2:20][2P:21]->1([CH:22]([CH3:23])[CH3:24])[CH:25]([CH3:26])[CH3:27]", "smiles3D": "C([C:1]#[6N:2]->[Mn+:3]1(<-[3C-:4]#[O+:5])(<-[4H-:6])(<-[5C-:7]#[O+:8])<-[1N@@:9]([C:10]([C:11]([P:12]([C:13]([C:14]([H:37])([H:38])[H:39])([C:15]([H:40])([H:41])[H:42])[H:36])[C:16]([C:17]([H:44])([H:45])[H:46])([C:18]([H:47])([H:48])[H:49])[H:43])([H:34])[H:35])([H:32])[H:33])([H:31])[C:19]([H:50])([H:51])[C:20]([H:52])([H:53])[2P:21]->1([C:22]([C:23]([H:55])([H:56])[H:57])([C:24]([H:58])([H:59])[H:60])[H:54])[C:25]([C:26]([H:62])([H:63])[H:64])([C:27]([H:65])([H:66])[H:67])[H:61])([H:28])([H:29])[H:30]", "smiles3Dx": "C([C:1]#[6N:2]->[Mn+:3]1(<-[3C-:4]#[O+:5])(<-[4H-:6])(<-[5C-:7]#[O+:8])<-[1N@@:9]([C:10]([C:11]([P:12]([C:13]([C:14]([H:37])([H:38])[H:39])([C:15]([H:40])([H:41])[H:42])[H:36])[C:16]([C:17]([H:44])([H:45])[H:46])([C:18]([H:47])([H:48])[H:49])[H:43])([H:34])[H:35])([H:32])[H:33])([H:31])[C:19]([H:50])([H:51])[C:20]([H:52])([H:53])[2P:21]->1([C:22]([C:23]([H:55])([H:56])[H:57])([C:24]([H:58])([H:59])[H:60])[H:54])[C:25]([C:26]([H:62])([H:63])[H:64])([C:27]([H:65])([H:66])[H:67])[H:61])([H:28])([H:29])[H:30]", "dummies": []}
C     -0.4192     4.0652    -2.8589
C     -0.3006     2.8758    -2.0147
N     -0.1999     1.8734    -1.3078
Mn     0.0000     0.0000     0.0000
C      1.2558     1.1887     1.5041
O      1.9057     1.8140     2.3076
H     -1.4906     0.4379     0.9908
C     -1.3648    -1.1514    -1.4371
O     -2.0833    -1.7552    -2.1949
N      0.4138    -1.9613     1.1383
C     -0.1658    -1.8609     2.4177
C     -1.6164    -2.3644     2.4482
P     -1.6592    -4.2406     2.3494
C     -1.8360    -4.8179     4.1434
C     -0.6279    -4.3731     4.9708
C     -3.1427    -4.3698     4.8120
C     -3.3203    -4.6317     1.5517
C     -3.5952    -6.1361     1.6167
C     -3.3293    -4.1735     0.0930
C      1.8204    -2.1856     1.1515
C      2.4690    -2.3504    -0.2589
P      2.1033    -0.9194    -1.2834
C      3.6420     0.0268    -1.4075
C      3.4615     1.2576    -2.3119
C      4.1389     0.4813    -0.0300
C      1.7184    -1.6302    -2.8984
C      2.9732    -2.1954    -3.5810
C      1.0367    -0.6032    -3.8129
H     -1.4901     4.3600    -2.9197
H      0.1755     4.8999    -2.4258
H     -0.0270     3.8397    -3.8711
H      0.0266    -2.6439     0.6662
H      0.4207    -2.4241     3.1762
H     -0.1622    -0.7919     2.7056
H     -2.1601    -1.9234     1.5931
H     -2.1083    -2.0106     3.3733
H     -1.8308    -5.9298     4.1311
H     -0.6357    -3.2699     5.1398
H      0.3157    -4.6607     4.4579
H     -0.6428    -4.8789     5.9573
H     -3.1564    -4.7078     5.8707
H     -4.0243    -4.8228     4.3113
H     -3.2479    -3.2688     4.8197
H     -4.1268    -4.0895     2.0918
H     -3.6611    -6.4789     2.6687
H     -2.7888    -6.7031     1.1046
H     -4.5650    -6.3750     1.1264
H     -4.2493    -4.5279    -0.4190
H     -2.4414    -4.5734    -0.4478
H     -3.3220    -3.0663     0.0317
H      2.3084    -1.3361     1.6702
H      2.0347    -3.1133     1.7320
H      3.5689    -2.4662    -0.1528
H      2.0582    -3.2643    -0.7381
H      4.4224    -0.6272    -1.8518
H      4.2798     1.9927    -2.1418
H      3.5358     0.9709    -3.3798
H      2.4919     1.7666    -2.1241
H      3.5312     1.3231     0.3477
H      5.1800     0.8515    -0.1287
H      4.1610    -0.3450     0.7062
H      1.0087    -2.4716    -2.7355
H      3.6454    -1.3849    -3.9463
H      3.5383    -2.8611    -2.8859
H      2.6684    -2.8018    -4.4604
H      0.5195    -1.1387    -4.6424
H      0.2830    -0.0069    -3.2649
H      1.7614     0.0991    -4.2758
68
{"conf": 36, "E": 116.59, "rms": -1.0, "geom": "OH", "total_charge": 0, "CA_charge": 1, "smiles": "C[C:1]#[6N:2]->[Mn+:3]1(<-[3C-:4]#[O+:5])(<-[4H-:6])(<-[5C-:7]#[O+:8])<-[1N@H:9]([CH2:10][CH2:11][P:12]([CH:13]([CH3:14])[CH3:15])[CH:16]([CH3:17])[CH3:18])[CH2:19][CH2:20][2P:21]->1([CH:22]([CH3:23])[CH3:24])[CH:25]([CH3:26])[CH3:27]", "smiles3D": "C([C:1]#[6N:2]->[Mn+:3]1(<-[3C-:4]#[O+:5])(<-[4H-:6])(<-[5C-:7]#[O+:8])<-[1N@@:9]([C:10]([C:11]([P:12]([C:13]([C:14]([H:37])([H:38])[H:39])([C:15]([H:40])([H:41])[H:42])[H:36])[C:16]([C:17]([H:44])([H:45])[H:46])([C:18]([H:47])([H:48])[H:49])[H:43])([H:34])[H:35])([H:32])[H:33])([H:31])[C:19]([H:50])([H:51])[C:20]([H:52])([H:53])[2P:21]->1([C:22]([C:23]([H:55])([H:56])[H:57])([C:24]([H:58])([H:59])[H:60])[H:54])[C:25]([C:26]([H:62])([H:63])[H:64])([C:27]([H:65])([H:66])[H:67])[H:61])([H:28])([H:29])[H:30]", "smiles3Dx": "C([C:1]#[6N:2]->[Mn+:3]1(<-[3C-:4]#[O+:5])(<-[4H-:6])(<-[5C-:7]#[O+:8])<-[1N@@:9]([C:10]([C:11]([P:12]([C:13]([C:14]([H:37])([H:38])[H:39])([C:15]([H:40])([H:41])[H:42])[H:36])[C:16]([C:17]([H:44])([H:45])[H:46])([C:18]([H:47])([H:48])[H:49])[H:43])([H:34])[H:35])([H:32])[H:33])([H:31])[C:19]([H:50])([H:51])[C:20]([H:52])([H:53])[2P:21]->1([C:22]([C:23]([H:55])([H:56])[H:57])([C:24]([H:58])([H:59])[H:60])[H:54])[C:25]([C:26]([H:62])([H:63])[H:64])([C:27]([H:65])([H:66])[H:67])[H:61])([H:28])([H:29])[H:30]", "dummies": []}
C      1.9191     4.2061    -1.8508
C      1.3616     2.9643    -1.3175
N      0.8854     1.9241    -0.8678
Mn     0.0000     0.0000     0.0000
C     -1.0833     1.2576     1.5844
O     -1.6597     1.9227     2.4121
H     -1.5057     0.1182    -1.0372
C      0.9871    -1.2210    -1.6667
O      1.5094    -1.8641    -2.5436
N     -0.5639    -1.9638     1.0516
C     -1.8506    -2.4160     0.7096
C     -3.0245    -1.6647     1.3619
P     -4.7212    -2.3688     0.9218
C     -5.3039    -1.5623    -0.6773
C     -4.2752    -1.6597    -1.8079
C     -5.6898    -0.1047    -0.4124
C     -4.5267    -4.2140     0.5773
C     -5.7870    -4.7881    -0.0767
C     -4.2353    -4.9498     1.8904
C     -0.2615    -1.8361     2.4374
C      1.2609    -1.6682     2.7477
P      2.0234    -0.5008     1.6053
C      3.3645    -1.4598     0.8575
C      3.9894    -0.7199    -0.3375
C      4.4469    -1.8174     1.8920
C      2.7318     0.8226     2.6193
C      1.6204     1.6733     3.2378
C      3.6554     1.7294     1.7895
H      2.1927     4.8761    -1.0079
H      2.8260     3.9798    -2.4454
H      1.1677     4.7071    -2.4942
H      0.0197    -2.5892     0.7132
H     -1.9146    -3.4867     0.9858
H     -1.9515    -2.3442    -0.3935
H     -2.9380    -1.7490     2.4628
H     -2.9977    -0.5972     1.0800
H     -6.2270    -2.0907    -1.0056
H     -4.7314    -1.3106    -2.7588
H     -3.9471    -2.7137    -1.9410
H     -3.3971    -1.0197    -1.5894
H     -6.0929     0.3605    -1.3354
H     -6.4774    -0.0618     0.3734
H     -4.8116     0.4849    -0.0692
H     -3.6757    -4.3704    -0.1247
H     -5.7077    -5.8921    -0.1513
H     -6.6855    -4.5280     0.5238
H     -5.9009    -4.3891    -1.1064
H     -3.9540    -6.0001     1.6795
H     -3.3966    -4.4731     2.4355
H     -5.1294    -4.9344     2.5517
H     -0.7962    -0.9541     2.8426
H     -0.6270    -2.7391     2.9767
H      1.3860    -1.3092     3.7902
H      1.7546    -2.6615     2.6507
H      2.9266    -2.4106     0.4801
H      4.8682    -0.1116    -0.0507
H      3.2582    -0.0574    -0.8443
H      4.3497    -1.4605    -1.0770
H      5.1547    -2.5507     1.4469
H      4.0082    -2.2914     2.7941
H      5.0326    -0.9319     2.2142
H      3.3243     0.3639     3.4412
H      0.8523     1.0415     3.7321
H      1.1419     2.3124     2.4654
H      2.0490     2.3403     4.0091
H      4.6491     1.2650     1.6618
H      3.2162     1.9582     0.7951
H      3.8295     2.6927     2.3174
68
{"conf": 37, "E": 99.86, "rms": -1.0, "geom": "OH", "total_charge": 0, "CA_charge": 1, "smiles": "C[C:1]#[6N:2]->[Mn+:3]1(<-[3C-:4]#[O+:5])(<-[4H-:6])(<-[5C-:7]#[O+:8])<-[1N@H:9]([CH2:10][CH2:11][P:12]([CH:13]([CH3:14])[CH3:15])[CH:16]([CH3:17])[CH3:18])[CH2:19][CH2:20][2P:21]->1([CH:22]([CH3:23])[CH3:24])[CH:25]([CH3:26])[CH3:27]", "smiles3D": "C([C:1]#[6N:2]->[Mn+:3]1(<-[3C-:4]#[O+:5])(<-[4H-:6])(<-[5C-:7]#[O+:8])<-[1N@@:9]([C:10]([C:11]([P:12]([C:13]([C:14]([H:37])([H:38])[H:39])([C:15]([H:40])([H:41])[H:42])[H:36])[C:16]([C:17]([H:44])([H:45])[H:46])([C:18]([H:47])([H:48])[H:49])[H:43])([H:34])[H:35])([H:32])[H:33])([H:31])[C:19]([H:50])([H:51])[C:20]([H:52])([H:53])[2P:21]->1([C:22]([C:23]([H:55])([H:56])[H:57])([C:24]([H:58])([H:59])[H:60])[H:54])[C:25]([C:26]([H:62])([H:63])[H:64])([C:27]([H:65])([H:66])[H:67])[H:61])([H:28])([H:29])[H:30]", "smiles3Dx": "C([C:1]#[6N:2]->[Mn+:3]1(<-[3C-:4]#[O+:5])(<-[4H-:6])(<-[5C-:7]#[O+:8])<-[1N@@:9]([C:10]([C:11]([P:12]([C:13]([C:14]([H:37])([H:38])[H:39])([C:15]([H:40])([H:41])[H:42])[H:36])[C:16]([C:17]([H:44])([H:45])[H:46])([C:18]([H:47])([H:48])[H:49])[H:43])([H:34])[H:35])([H:32])[H:33])([H:31])[C:19]([H:50])([H:51])[C:20]([H:52])([H:53])[2P:21]->1([C:22]([C:23]([H:55])([H:56])[H:57])([C:24]([H:58])([H:59])[H:60])[H:54])[C:25]([C:26]([H:62])([H:63])[H:64])([C:27]([H:65])([H:66])[H:67])[H:61])([H:28])([H:29])[H:30]", "dummies": []}
C      3.2300    -3.7904     0.0724
C      2.2833    -2.6735     0.0629
N      1.4896    -1.7361     0.0458
Mn     0.0000     0.0000     0.0000
C     -1.1510    -1.0716    -1.6679
O     -1.7584    -1.6324    -2.5429
H     -1.0955    -0.8303     1.2270
C      1.1343     0.9829     1.7322
O      1.7288     1.4987     2.6445
N     -1.3048     1.8875    -0.2318
C     -2.5890     1.6016     0.2512
C     -2.5929     1.6062     1.7837
P     -3.9376     0.5208     2.5065
C     -5.5584     1.4510     2.2543
C     -6.1551     1.0942     0.8972
C     -5.4140     2.9690     2.3969
C     -3.6448     0.6741     4.3632
C     -2.1874     0.3621     4.7250
C     -4.5692    -0.2850     5.1183
C     -1.2662     2.2952    -1.5949
C      0.1507     2.7205    -2.0808
P      1.3174     1.3818    -1.8032
C      2.8964     2.1178    -1.3056
C      2.6890     3.2565    -0.2858
C      3.8060     1.0361    -0.6999
C      1.4927     0.5817    -3.4140
C      2.4097     1.3791    -4.3528
C      2.0229    -0.8447    -3.2573
H      2.8893    -4.5612     0.7951
H      4.2365    -3.4200     0.3597
H      3.2815    -4.2365    -0.9411
H     -0.9285     2.5585     0.2676
H     -3.3295     2.3495    -0.1081
H     -2.8875     0.5925    -0.1161
H     -2.6659     2.6404     2.1758
H     -1.6198     1.2052     2.1131
H     -6.2741     1.1014     3.0264
H     -7.1597     1.5504     0.7908
H     -5.5234     1.4593     0.0649
H     -6.2657    -0.0025     0.7997
H     -4.8340     3.3985     1.5598
H     -6.4156     3.4397     2.3914
H     -4.9218     3.2343     3.3506
H     -3.8647     1.7058     4.6875
H     -2.0591     0.2762     5.8220
H     -1.5227     1.1848     4.3944
H     -1.8515    -0.5803     4.2540
H     -4.3658    -1.3317     4.8180
H     -4.4146    -0.1997     6.2130
H     -5.6288    -0.0619     4.9115
H     -1.9553     3.1607    -1.7379
H     -1.6226     1.4607    -2.2374
H      0.4572     3.6166    -1.5248
H      0.1111     2.9665    -3.1551
H      3.3983     2.5503    -2.1930
H      2.5349     4.2142    -0.8170
H      3.5808     3.4046     0.3489
H      1.8235     3.0798     0.3739
H      4.2190     0.3902    -1.5028
H      3.2611     0.4070     0.0376
H      4.6796     1.4946    -0.1810
H      0.4811     0.5295    -3.8798
H      3.4745     1.3297    -4.0284
H      2.3456     0.9520    -5.3826
H      2.0784     2.4390    -4.4174
H      3.0736    -0.8584    -2.8987
H      1.9925    -1.3634    -4.2407
H      1.3841    -1.4248    -2.5617
68
{"conf": 38, "E": 110.15, "rms": -1.0, "geom": "OH", "total_charge": 0, "CA_charge": 1, "smiles": "C[C:1]#[6N:2]->[Mn+:3]1(<-[3C-:4]#[O+:5])(<-[4H-:6])(<-[5C-:7]#[O+:8])<-[1N@H:9]([CH2:10][CH2:11][P:12]([CH:13]([CH3:14])[CH3:15])[CH:16]([CH3:17])[CH3:18])[CH2:19][CH2:20][2P:21]->1([CH:22]([CH3:23])[CH3:24])[CH:25]([CH3:26])[CH3:27]", "smiles3D": "C([C:1]#[6N:2]->[Mn+:3]1(<-[3C-:4]#[O+:5])(<-[4H-:6])(<-[5C-:7]#[O+:8])<-[1N@@:9]([C:10]([C:11]([P:12]([C:13]([C:14]([H:37])([H:38])[H:39])([C:15]([H:40])([H:41])[H:42])[H:36])[C:16]([C:17]([H:44])([H:45])[H:46])([C:18]([H:47])([H:48])[H:49])[H:43])([H:34])[H:35])([H:32])[H:33])([H:31])[C:19]([H:50])([H:51])[C:20]([H:52])([H:53])[2P:21]->1([C:22]([C:23]([H:55])([H:56])[H:57])([C:24]([H:58])([H:59])[H:60])[H:54])[C:25]([C:26]([H:62])([H:63])[H:64])([C:27]([H:65])([H:66])[H:67])[H:61])([H:28])([H:29])[H:30]", "smiles3Dx": "C([C:1]#[6N:2]->[Mn+:3]1(<-[3C-:4]#[O+:5])(<-[4H-:6])(<-[5C-:7]#[O+:8])<-[1N@@:9]([C:10]([C:11]([P:12]([C:13]([C:14]([H:37])([H:38])[H:39])([C:15]([H:40])([H:41])[H:42])[H:36])[C:16]([C:17]([H:44])([H:45])[H:46])([C:18]([H:47])([H:48])[H:49])[H:43])([H:34])[H:35])([H:32])[H:33])([H:31])[C:19]([H:50])([H:51])[C:20]([H:52])([H:53])[2P:21]->1([C:22]([C:23]([H:55])([H:56])[H:57])([C:24]([H:58])([H:59])[H:60])[H:54])[C:25]([C:26]([H:62])([H:63])[H:64])([C:27]([H:65])([H:66])[H:67])[H:61])([H:28])([H:29])[H:30]", "dummies": []}
C      2.7905     3.3072     2.4553
C      1.9264     2.3486     1.7659
N      1.2359     1.5343     1.1617
Mn     0.0000     0.0000     0.0000
C      0.8118     0.9139    -1.9346
O      1.2521     1.4056    -2.9463
H      1.3867    -1.2063    -0.0380
C     -0.7344    -0.9143     1.9701
O     -1.1162    -1.4020     3.0073
N     -1.4941    -1.3317    -1.1356
C     -0.8071    -2.4268    -1.6817
C     -1.6989    -3.6467    -2.0038
P     -2.6833    -4.1923    -0.4856
C     -2.8073    -6.0650    -0.6568
C     -3.7175    -6.6287     0.4390
C     -1.4126    -6.6927    -0.5177
C     -4.3765    -3.4655    -0.9110
C     -5.2037    -3.2630     0.3626
C     -5.1423    -4.2743    -1.9712
C     -2.1862    -0.5160    -2.0721
C     -3.0821     0.5767    -1.4110
P     -2.1506     1.4877    -0.1670
C     -1.8517     3.1736    -0.7723
C     -1.4209     4.1024     0.3656
C     -3.0596     3.7722    -1.5161
C     -3.1735     1.4369     1.3267
C     -2.4100     1.9310     2.5603
C     -4.4939     2.2038     1.1650
H      2.6031     4.3263     2.0686
H      3.8418     3.0395     2.2913
H      2.5661     3.2849     3.5438
H     -2.0898    -1.6219    -0.5103
H     -0.0461    -2.7451    -0.9348
H     -0.2759    -2.1193    -2.6175
H     -1.0367    -4.4683    -2.3540
H     -2.3901    -3.4054    -2.8429
H     -3.2183    -6.3400    -1.6556
H     -4.7665    -6.3246     0.2778
H     -3.3876    -6.2787     1.4395
H     -3.7028    -7.7442     0.4314
H     -1.4840    -7.8020    -0.4626
H     -0.7858    -6.4566    -1.4003
H     -0.9094    -6.3220     0.3940
H     -4.2172    -2.4591    -1.3406
H     -4.6492    -2.5882     1.0493
H     -6.1823    -2.7892     0.1151
H     -5.3920    -4.2329     0.8795
H     -6.0298    -3.6918    -2.3188
H     -4.4966    -4.4726    -2.8544
H     -5.5061    -5.2469    -1.5609
H     -1.4456    -0.0162    -2.7327
H     -2.8374    -1.1480    -2.7123
H     -3.9578     0.0903    -0.9294
H     -3.4463     1.2558    -2.1933
H     -1.0060     3.1104    -1.4916
H     -0.6488     3.6158     1.0075
H     -0.9585     5.0149    -0.0686
H     -2.2883     4.4269     0.9807
H     -2.9342     4.8710    -1.6119
H     -4.0204     3.5726    -1.0284
H     -3.0935     3.3835    -2.5527
H     -3.4289     0.3698     1.5084
H     -1.3349     1.6582     2.5230
H     -2.8486     1.4592     3.4647
H     -2.4906     3.0174     2.7047
H     -5.1538     1.9521     2.0331
H     -4.3396     3.3062     1.1702
H     -5.0361     1.8801     0.2485
68
{"conf": 39, "E": 263.75, "rms": -1.0, "geom": "OH", "total_charge": 0, "CA_charge": 1, "smiles": "C[C:1]#[6N:2]->[Mn+:3]1(<-[3C-:4]#[O+:5])(<-[4H-:6])(<-[5C-:7]#[O+:8])<-[1N@H:9]([CH2:10][CH2:11][P:12]([CH:13]([CH3:14])[CH3:15])[CH:16]([CH3:17])[CH3:18])[CH2:19][CH2:20][2P:21]->1([CH:22]([CH3:23])[CH3:24])[CH:25]([CH3:26])[CH3:27]", "smiles3D": "C([C:1]#[6N:2]->[Mn+:3]1(<-[3C-:4]#[O+:5])(<-[4H-:6])(<-[5C-:7]#[O+:8])<-[1N@@:9]([C:10]([C:11]([P:12]([C:13]([C:14]([H:37])([H:38])[H:39])([C:15]([H:40])([H:41])[H:42])[H:36])[C:16]([C:17]([H:44])([H:45])[H:46])([C:18]([H:47])([H:48])[H:49])[H:43])([H:34])[H:35])([H:32])[H:33])([H:31])[C:19]([H:50])([H:51])[C:20]([H:52])([H:53])[2P:21]->1([C:22]([C:23]([H:55])([H:56])[H:57])([C:24]([H:58])([H:59])[H:60])[H:54])[C:25]([C:26]([H:62])([H:63])[H:64])([C:27]([H:65])([H:66])[H:67])[H:61])([H:28])([H:29])[H:30]", "smiles3Dx": "C([C:1]#[6N:2]->[Mn+:3]1(<-[3C-:4]#[O+:5])(<-[4H-:6])(<-[5C-:7]#[O+:8])<-[1N@@:9]([C:10]([C:11]([P:12]([C:13]([C:14]([H:37])([H:38])[H:39])([C:15]([H:40])([H:41])[H:42])[H:36])[C:16]([C:17]([H:44])([H:45])[H:46])([C:18]([H:47])([H:48])[H:49])[H:43])([H:34])[H:35])([H:32])[H:33])([H:31])[C:19]([H:50])([H:51])[C:20]([H:52])([H:53])[2P:21]->1([C:22]([C:23]([H:55])([H:56])[H:57])([C:24]([H:58])([H:59])[H:60])[H:54])[C:25]([C:26]([H:62])([H:63])[H:64])([C:27]([H:65])([H:66])[H:67])[H:61])([H:28])([H:29])[H:30]", "dummies": []}
C     -0.6421    -0.8786    -4.4704
C     -0.0542    -0.9925    -3.1012
N      0.1787    -0.7827    -1.9362
Mn     0.0000     0.0000     0.0000
C     -0.6370    -1.9584     0.7730
O     -0.9665    -3.0371     1.2425
H      1.6529    -0.3223     0.5484
C      0.6762     1.9715    -0.6157
O      0.9537     3.0828    -0.9829
N     -0.7505     1.2336     1.8568
C      0.3129     1.1577     2.8381
C     -0.1546     1.7816     4.1330
P     -1.1381     3.3882     3.7447
C     -2.3361     3.6248     5.1229
C     -1.6329     4.3329     6.2714
C     -3.6333     4.3258     4.6380
C     -0.0909     4.8367     3.2593
C     -0.7494     6.1663     3.6376
C      1.3274     4.7370     3.8245
C     -1.9864     0.5975     2.1412
C     -3.0086     1.0323     1.0730
P     -2.5688     0.4670    -0.5991
C     -2.9730     1.7469    -1.7844
C     -2.1686     3.0378    -1.5867
C     -4.4522     2.0019    -1.6706
C     -3.4318    -1.0679    -0.9335
C     -4.7566    -1.1150    -0.1819
C     -3.6006    -1.3211    -2.4215
H      0.1227    -0.9604    -5.2480
H     -1.0262     0.1318    -4.5613
H     -1.4703    -1.5184    -4.7544
H     -0.8792     2.1993     1.4136
H      0.7981     0.1636     3.1256
H      1.2157     1.7132     2.4253
H     -0.7793     1.1198     4.7096
H      0.6615     2.0729     4.7552
H     -2.6292     2.6139     5.4575
H     -2.0056     3.9579     7.2418
H     -1.7795     5.4271     6.2221
H     -0.5461     4.1295     6.2421
H     -3.6573     4.4639     3.5428
H     -3.7750     5.3231     5.1122
H     -4.5308     3.7108     4.8901
H     -0.0023     4.8197     2.1534
H     -0.3818     6.5472     4.6105
H     -1.8446     6.0928     3.7003
H     -0.5349     6.9502     2.8731
H      1.9845     5.4787     3.3336
H      1.3395     4.9247     4.9080
H      1.7695     3.7568     3.6254
H     -2.2812     1.0030     3.0853
H     -2.0111    -0.5536     2.1737
H     -4.0096     0.7025     1.2353
H     -3.0667     2.1521     1.1070
H     -2.7146     1.3931    -2.7929
H     -1.8645     3.2599    -0.5656
H     -1.2537     2.9558    -2.2135
H     -2.7497     3.9101    -1.9984
H     -4.8670     2.2086    -0.6554
H     -4.7639     2.8545    -2.3135
H     -5.0498     1.1476    -2.0802
H     -2.8642    -1.9467    -0.5434
H     -4.6554    -1.5000     0.8487
H     -5.4688    -1.8499    -0.6753
H     -5.3323    -0.1729    -0.1468
H     -3.3294    -0.5344    -3.1369
H     -3.0074    -2.2207    -2.7339
H     -4.6832    -1.5952    -2.6699
