# Supplementary material for: MACE: Automated Assessment of Stereochemistry of Transition Metal Complexes and Its Applications in Computational Catalysis
Source: J Chem Theory Comput. 2024 Feb 16;20(5):2313–20. doi: 10.1021/acs.jctc.3c01313 (PMC10938507; doi:10.1021/acs.jctc.3c01313)
Supplement: Supplementary file 3 — ct3c01313_si_003.zip [file ct3c01313_si_003.zip › structures/screening/mace_MeCN/Mn_PNhP_iPr_bi_5.xyz]

68
{"conf": 0, "E": 106.29, "rms": -1.0, "geom": "OH", "total_charge": 0, "CA_charge": 1, "smiles": "C[C:1]#[5N:2]->[Mn+:3]1(<-[3C-:4]#[O+:5])(<-[4H-:6])(<-[6C-:7]#[O+:8])<-[1N@H:9]([CH2:10][CH2:11][P:12]([CH:13]([CH3:14])[CH3:15])[CH:16]([CH3:17])[CH3:18])[CH2:19][CH2:20][2P:21]->1([CH:22]([CH3:23])[CH3:24])[CH:25]([CH3:26])[CH3:27]", "smiles3D": "C([C:1]#[5N:2]->[Mn+:3]1(<-[3C-:4]#[O+:5])(<-[4H-:6])(<-[6C-:7]#[O+:8])<-[1N@@:9]([C:10]([C:11]([P:12]([C:13]([C:14]([H:37])([H:38])[H:39])([C:15]([H:40])([H:41])[H:42])[H:36])[C:16]([C:17]([H:44])([H:45])[H:46])([C:18]([H:47])([H:48])[H:49])[H:43])([H:34])[H:35])([H:32])[H:33])([H:31])[C:19]([H:50])([H:51])[C:20]([H:52])([H:53])[2P:21]->1([C:22]([C:23]([H:55])([H:56])[H:57])([C:24]([H:58])([H:59])[H:60])[H:54])[C:25]([C:26]([H:62])([H:63])[H:64])([C:27]([H:65])([H:66])[H:67])[H:61])([H:28])([H:29])[H:30]", "smiles3Dx": "C([C:1]#[5N:2]->[Mn+:3]1(<-[3C-:4]#[O+:5])(<-[4H-:6])(<-[6C-:7]#[O+:8])<-[1N@@:9]([C:10]([C:11]([P:12]([C:13]([C:14]([H:37])([H:38])[H:39])([C:15]([H:40])([H:41])[H:42])[H:36])[C:16]([C:17]([H:44])([H:45])[H:46])([C:18]([H:47])([H:48])[H:49])[H:43])([H:34])[H:35])([H:32])[H:33])([H:31])[C:19]([H:50])([H:51])[C:20]([H:52])([H:53])[2P:21]->1([C:22]([C:23]([H:55])([H:56])[H:57])([C:24]([H:58])([H:59])[H:60])[H:54])[C:25]([C:26]([H:62])([H:63])[H:64])([C:27]([H:65])([H:66])[H:67])[H:61])([H:28])([H:29])[H:30]", "dummies": []}
C     -3.1745     0.3971    -3.8160
C     -2.2471     0.2847    -2.6911
N     -1.4642     0.1871    -1.7494
Mn     0.0000     0.0000     0.0000
C      1.3650    -0.1450     1.8340
O      2.0743    -0.2168     2.8067
H     -1.4418    -0.1535     1.1326
C      0.0295     2.2804     0.1967
O      0.0450     3.4815     0.3003
N      0.1545    -2.2571    -0.4478
C     -0.5910    -3.0352     0.4680
C      0.0927    -3.3935     1.8037
P      1.0415    -5.0178     1.7096
C     -0.2141    -6.3205     2.2728
C     -1.6086    -6.0998     1.6728
C      0.2778    -7.7159     1.8645
C      2.1466    -4.7838     3.2258
C      3.3084    -3.8437     2.8806
C      2.7099    -6.1105     3.7425
C      1.5232    -2.5936    -0.6398
C      2.1849    -1.8922    -1.8627
P      1.9957    -0.1054    -1.7215
C      3.5869     0.6836    -1.3380
C      4.7945    -0.1951    -1.7068
C      3.6674     1.0552     0.1376
C      1.5078     0.4455    -3.3696
C      1.0957     1.9223    -3.3388
C      2.6335     0.2347    -4.3905
H     -3.0777     1.4016    -4.2778
H     -2.9346    -0.3811    -4.5695
H     -4.2135     0.2540    -3.4552
H     -0.2558    -2.3631    -1.2621
H     -1.5127    -2.4605     0.7008
H     -0.9027    -3.9792    -0.0347
H     -0.6626    -3.4668     2.6131
H      0.7638    -2.5813     2.1057
H     -0.3073    -6.2723     3.3790
H     -2.0409    -5.1338     1.9952
H     -1.5731    -6.1408     0.5641
H     -2.3011    -6.8937     2.0262
H     -0.3921    -8.4946     2.2875
H      1.3019    -7.9146     2.2299
H      0.2862    -7.8156     0.7581
H      1.5434    -4.3234     4.0390
H      3.9280    -4.2775     2.0672
H      3.9504    -3.6830     3.7736
H      2.9411    -2.8534     2.5541
H      3.2695    -6.6369     2.9390
H      3.3997    -5.9285     4.5961
H      1.8978    -6.7635     4.1234
H      1.6122    -3.6935    -0.7876
H      2.0968    -2.3153     0.2671
H      1.6809    -2.2389    -2.7886
H      3.2462    -2.1799    -1.9137
H      3.6574     1.6211    -1.9248
H      5.7220     0.4152    -1.6486
H      4.9137    -1.0417    -0.9965
H      4.7234    -0.5793    -2.7437
H      2.7981     1.6787     0.4301
H      3.7322     0.1428     0.7639
H      4.5833     1.6569     0.3214
H      0.6297    -0.1555    -3.6899
H      0.2524     2.0704    -2.6382
H      1.9314     2.5836    -3.0348
H      0.7432     2.2357    -4.3443
H      2.9646    -0.8247    -4.3972
H      2.2589     0.4721    -5.4090
H      3.5024     0.8944    -4.1865
68
{"conf": 1, "E": 97.83, "rms": -1.0, "geom": "OH", "total_charge": 0, "CA_charge": 1, "smiles": "C[C:1]#[5N:2]->[Mn+:3]1(<-[3C-:4]#[O+:5])(<-[4H-:6])(<-[6C-:7]#[O+:8])<-[1N@H:9]([CH2:10][CH2:11][P:12]([CH:13]([CH3:14])[CH3:15])[CH:16]([CH3:17])[CH3:18])[CH2:19][CH2:20][2P:21]->1([CH:22]([CH3:23])[CH3:24])[CH:25]([CH3:26])[CH3:27]", "smiles3D": "C([C:1]#[5N:2]->[Mn+:3]1(<-[3C-:4]#[O+:5])(<-[4H-:6])(<-[6C-:7]#[O+:8])<-[1N@@:9]([C:10]([C:11]([P:12]([C:13]([C:14]([H:37])([H:38])[H:39])([C:15]([H:40])([H:41])[H:42])[H:36])[C:16]([C:17]([H:44])([H:45])[H:46])([C:18]([H:47])([H:48])[H:49])[H:43])([H:34])[H:35])([H:32])[H:33])([H:31])[C:19]([H:50])([H:51])[C:20]([H:52])([H:53])[2P:21]->1([C:22]([C:23]([H:55])([H:56])[H:57])([C:24]([H:58])([H:59])[H:60])[H:54])[C:25]([C:26]([H:62])([H:63])[H:64])([C:27]([H:65])([H:66])[H:67])[H:61])([H:28])([H:29])[H:30]", "smiles3Dx": "C([C:1]#[5N:2]->[Mn+:3]1(<-[3C-:4]#[O+:5])(<-[4H-:6])(<-[6C-:7]#[O+:8])<-[1N@@:9]([C:10]([C:11]([P:12]([C:13]([C:14]([H:37])([H:38])[H:39])([C:15]([H:40])([H:41])[H:42])[H:36])[C:16]([C:17]([H:44])([H:45])[H:46])([C:18]([H:47])([H:48])[H:49])[H:43])([H:34])[H:35])([H:32])[H:33])([H:31])[C:19]([H:50])([H:51])[C:20]([H:52])([H:53])[2P:21]->1([C:22]([C:23]([H:55])([H:56])[H:57])([C:24]([H:58])([H:59])[H:60])[H:54])[C:25]([C:26]([H:62])([H:63])[H:64])([C:27]([H:65])([H:66])[H:67])[H:61])([H:28])([H:29])[H:30]", "dummies": []}
C     -0.5252    -3.3984     3.6033
C     -0.3604    -2.4097     2.5368
N     -0.2280    -1.5713     1.6480
Mn     0.0000     0.0000     0.0000
C      0.2322     1.5333    -1.6841
O      0.3556     2.3422    -2.5697
H      0.0466    -1.3416    -1.2570
C      2.2783    -0.0622     0.2323
O      3.4780    -0.0924     0.3525
N     -2.3027     0.2217    -0.0362
C     -2.7853    -0.1486    -1.3034
C     -2.9783    -1.6649    -1.4358
P     -3.5266    -2.0888    -3.1793
C     -5.3176    -2.6142    -2.8942
C     -6.1473    -1.4051    -2.4491
C     -5.9250    -3.2073    -4.1699
C     -2.5181    -3.6557    -3.4785
C     -2.9844    -4.8412    -2.6293
C     -2.4753    -4.0020    -4.9686
C     -2.6404     1.5586     0.3273
C     -2.1203     1.9923     1.7259
P     -0.3230     1.9435     1.7311
C      0.2785     1.7070     3.4244
C      1.5926     0.9223     3.4029
C     -0.7424     0.9710     4.3020
C      0.1991     3.5767     1.1580
C      1.6857     3.5643     0.7934
C     -0.0706     4.6736     2.2048
H     -1.3859    -4.0602     3.3646
H      0.3967    -4.0090     3.6894
H     -0.7087    -2.8733     4.5623
H     -2.6474    -0.3392     0.6014
H     -3.7601     0.3459    -1.5175
H     -2.0493     0.1824    -2.0643
H     -3.7335    -2.0164    -0.7022
H     -2.0292    -2.1804    -1.1982
H     -5.3532    -3.3771    -2.0884
H     -6.1204    -0.6152    -3.2311
H     -5.7633    -0.9874    -1.4977
H     -7.2031    -1.7043    -2.2798
H     -5.4935    -4.2029    -4.3841
H     -5.7546    -2.5359    -5.0370
H     -7.0194    -3.3556    -4.0442
H     -1.4728    -3.4257    -3.1779
H     -3.0360    -4.5554    -1.5560
H     -2.2590    -5.6773    -2.7251
H     -3.9749    -5.2124    -2.9577
H     -2.1139    -3.1266    -5.5491
H     -1.7786    -4.8500    -5.1394
H     -3.4734    -4.2896    -5.3483
H     -2.2284     2.2546    -0.4346
H     -3.7504     1.6673     0.3287
H     -2.5272     1.2960     2.4811
H     -2.4742     3.0177     1.9480
H      0.4749     2.6939     3.8815
H      2.0026     0.8460     4.4310
H      2.3491     1.4347     2.7777
H      1.4411    -0.1025     3.0162
H     -1.6167     1.6254     4.5067
H     -1.0737     0.0240     3.8291
H     -0.2920     0.7270     5.2886
H     -0.3807     3.8208     0.2428
H      1.9110     2.7399     0.0922
H      1.9515     4.5174     0.2917
H      2.3235     3.4568     1.6926
H     -0.0985     5.6606     1.6979
H      0.7287     4.7161     2.9782
H     -1.0402     4.5373     2.7219
68
{"conf": 2, "E": 118.25, "rms": -1.0, "geom": "OH", "total_charge": 0, "CA_charge": 1, "smiles": "C[C:1]#[5N:2]->[Mn+:3]1(<-[3C-:4]#[O+:5])(<-[4H-:6])(<-[6C-:7]#[O+:8])<-[1N@H:9]([CH2:10][CH2:11][P:12]([CH:13]([CH3:14])[CH3:15])[CH:16]([CH3:17])[CH3:18])[CH2:19][CH2:20][2P:21]->1([CH:22]([CH3:23])[CH3:24])[CH:25]([CH3:26])[CH3:27]", "smiles3D": "C([C:1]#[5N:2]->[Mn+:3]1(<-[3C-:4]#[O+:5])(<-[4H-:6])(<-[6C-:7]#[O+:8])<-[1N@@:9]([C:10]([C:11]([P:12]([C:13]([C:14]([H:37])([H:38])[H:39])([C:15]([H:40])([H:41])[H:42])[H:36])[C:16]([C:17]([H:44])([H:45])[H:46])([C:18]([H:47])([H:48])[H:49])[H:43])([H:34])[H:35])([H:32])[H:33])([H:31])[C:19]([H:50])([H:51])[C:20]([H:52])([H:53])[2P:21]->1([C:22]([C:23]([H:55])([H:56])[H:57])([C:24]([H:58])([H:59])[H:60])[H:54])[C:25]([C:26]([H:62])([H:63])[H:64])([C:27]([H:65])([H:66])[H:67])[H:61])([H:28])([H:29])[H:30]", "smiles3Dx": "C([C:1]#[5N:2]->[Mn+:3]1(<-[3C-:4]#[O+:5])(<-[4H-:6])(<-[6C-:7]#[O+:8])<-[1N@@:9]([C:10]([C:11]([P:12]([C:13]([C:14]([H:37])([H:38])[H:39])([C:15]([H:40])([H:41])[H:42])[H:36])[C:16]([C:17]([H:44])([H:45])[H:46])([C:18]([H:47])([H:48])[H:49])[H:43])([H:34])[H:35])([H:32])[H:33])([H:31])[C:19]([H:50])([H:51])[C:20]([H:52])([H:53])[2P:21]->1([C:22]([C:23]([H:55])([H:56])[H:57])([C:24]([H:58])([H:59])[H:60])[H:54])[C:25]([C:26]([H:62])([H:63])[H:64])([C:27]([H:65])([H:66])[H:67])[H:61])([H:28])([H:29])[H:30]", "dummies": []}
C     -0.7442    -4.8664    -0.7423
C     -0.4990    -3.4434    -0.5096
N     -0.3143    -2.2438    -0.3218
Mn     0.0000     0.0000     0.0000
C      0.2916     2.2458     0.3732
O      0.4397     3.4241     0.5742
H      1.0194    -0.3683     1.4871
C     -1.9260     0.1080     1.2313
O     -2.9529     0.1882     1.8654
N      1.7770    -0.0250    -1.4640
C      2.9526     0.2618    -0.7384
C      3.7981    -0.9908    -0.4361
P      4.9384    -1.4002    -1.8659
C      6.1849    -2.6272    -1.1587
C      5.6179    -4.0361    -1.0054
C      7.4632    -2.6239    -1.9946
C      3.9056    -2.1102    -3.2851
C      4.7943    -2.5019    -4.4623
C      2.9806    -3.2715    -2.8888
C      1.4951     0.8886    -2.5180
C      0.2373     0.5239    -3.3508
P     -1.2027     0.4684    -2.2781
C     -2.1959    -0.9147    -2.8936
C     -3.2988    -1.3056    -1.9001
C     -2.7941    -0.6303    -4.2740
C     -2.0530     2.0706    -2.3692
C     -2.0616     2.6762    -3.7867
C     -3.4832     1.9749    -1.8240
H     -0.5576    -5.0999    -1.8124
H     -0.0771    -5.4721    -0.0986
H     -1.8012    -5.0932    -0.4979
H      1.8216    -0.8600    -1.8233
H      2.6447     0.7125     0.2283
H      3.5949     1.0025    -1.2699
H      3.1513    -1.8533    -0.1728
H      4.4395    -0.7823     0.4472
H      6.4482    -2.2607    -0.1437
H      6.2808    -4.6321    -0.3363
H      5.5821    -4.5531    -1.9880
H      4.6056    -4.0095    -0.5576
H      7.2780    -2.9405    -3.0441
H      7.8946    -1.5992    -2.0108
H      8.2259    -3.3025    -1.5476
H      3.2603    -1.2783    -3.6345
H      4.1678    -2.6701    -5.3658
H      5.3517    -3.4378    -4.2429
H      5.5140    -1.6848    -4.6917
H      3.5277    -4.2281    -2.8128
H      2.2063    -3.4072    -3.6775
H      2.4571    -3.0767    -1.9345
H      1.3499     1.9033    -2.0871
H      2.3680     0.9260    -3.2148
H      0.0982     1.2676    -4.1545
H      0.3881    -0.4754    -3.8134
H     -1.5139    -1.7903    -2.9985
H     -2.9154    -1.3030    -0.8615
H     -4.1877    -0.6473    -1.9686
H     -3.6387    -2.3399    -2.1188
H     -3.6030     0.1248    -4.2417
H     -3.2298    -1.5636    -4.6832
H     -2.0010    -0.3195    -4.9844
H     -1.4941     2.7713    -1.7122
H     -1.0819     3.1393    -4.0128
H     -2.8083     3.4951    -3.8563
H     -2.2943     1.9491    -4.5770
H     -3.8686     2.9960    -1.6205
H     -4.1703     1.5117    -2.5591
H     -3.5012     1.4200    -0.8611
68
{"conf": 3, "E": 103.37, "rms": -1.0, "geom": "OH", "total_charge": 0, "CA_charge": 1, "smiles": "C[C:1]#[5N:2]->[Mn+:3]1(<-[3C-:4]#[O+:5])(<-[4H-:6])(<-[6C-:7]#[O+:8])<-[1N@H:9]([CH2:10][CH2:11][P:12]([CH:13]([CH3:14])[CH3:15])[CH:16]([CH3:17])[CH3:18])[CH2:19][CH2:20][2P:21]->1([CH:22]([CH3:23])[CH3:24])[CH:25]([CH3:26])[CH3:27]", "smiles3D": "C([C:1]#[5N:2]->[Mn+:3]1(<-[3C-:4]#[O+:5])(<-[4H-:6])(<-[6C-:7]#[O+:8])<-[1N@@:9]([C:10]([C:11]([P:12]([C:13]([C:14]([H:37])([H:38])[H:39])([C:15]([H:40])([H:41])[H:42])[H:36])[C:16]([C:17]([H:44])([H:45])[H:46])([C:18]([H:47])([H:48])[H:49])[H:43])([H:34])[H:35])([H:32])[H:33])([H:31])[C:19]([H:50])([H:51])[C:20]([H:52])([H:53])[2P:21]->1([C:22]([C:23]([H:55])([H:56])[H:57])([C:24]([H:58])([H:59])[H:60])[H:54])[C:25]([C:26]([H:62])([H:63])[H:64])([C:27]([H:65])([H:66])[H:67])[H:61])([H:28])([H:29])[H:30]", "smiles3Dx": "C([C:1]#[5N:2]->[Mn+:3]1(<-[3C-:4]#[O+:5])(<-[4H-:6])(<-[6C-:7]#[O+:8])<-[1N@@:9]([C:10]([C:11]([P:12]([C:13]([C:14]([H:37])([H:38])[H:39])([C:15]([H:40])([H:41])[H:42])[H:36])[C:16]([C:17]([H:44])([H:45])[H:46])([C:18]([H:47])([H:48])[H:49])[H:43])([H:34])[H:35])([H:32])[H:33])([H:31])[C:19]([H:50])([H:51])[C:20]([H:52])([H:53])[2P:21]->1([C:22]([C:23]([H:55])([H:56])[H:57])([C:24]([H:58])([H:59])[H:60])[H:54])[C:25]([C:26]([H:62])([H:63])[H:64])([C:27]([H:65])([H:66])[H:67])[H:61])([H:28])([H:29])[H:30]", "dummies": []}
C      0.0178    -4.5979    -1.9080
C      0.0094    -3.2468    -1.3497
N      0.0068    -2.1117    -0.8796
Mn     0.0000     0.0000     0.0000
C     -0.1285     2.1418     0.8055
O     -0.2028     3.2703     1.2254
H     -1.4192     0.4006    -1.1011
C      1.5151     0.6721    -1.5788
O      2.3117     1.0254    -2.4119
N     -1.3063    -0.7530     1.7361
C     -2.5680    -0.1529     1.6085
C     -3.6562    -0.6820     2.5687
P     -3.6404    -2.5561     2.7485
C     -4.7917    -3.1643     1.3838
C     -4.8494    -4.6944     1.4038
C     -4.3333    -2.6791     0.0064
C     -4.6790    -2.9542     4.2797
C     -4.0193    -4.1116     5.0343
C     -4.8621    -1.7559     5.2164
C     -0.6218    -0.4860     2.9587
C      0.7389    -1.2249     3.1003
P      1.8216    -0.7736     1.7353
C      3.1143     0.3791     2.2829
C      2.7954     1.8020     1.8384
C      3.3273     0.3580     3.8046
C      2.6325    -2.3128     1.2563
C      3.4030    -2.1237    -0.0549
C      3.5774    -2.8157     2.3553
H     -1.0255    -4.9470    -2.0495
H      0.5448    -5.2817    -1.2104
H      0.5432    -4.5881    -2.8852
H     -1.3834    -1.6563     1.6294
H     -2.4651     0.9435     1.7643
H     -2.9077    -0.3101     0.5671
H     -4.6575    -0.3505     2.2238
H     -3.4732    -0.2151     3.5556
H     -5.8136    -2.7684     1.5695
H     -3.8349    -5.1241     1.2572
H     -5.5142    -5.0669     0.5961
H     -5.2631    -5.0580     2.3663
H     -4.5816    -1.6065    -0.1155
H     -4.8716    -3.2219    -0.8008
H     -3.2409    -2.8358    -0.1246
H     -5.6914    -3.2825     3.9589
H     -3.0247    -3.8036     5.4223
H     -3.8834    -4.9850     4.3619
H     -4.6555    -4.4271     5.8881
H     -5.4243    -0.9491     4.7002
H     -3.8783    -1.3727     5.5648
H     -5.4563    -2.0562     6.1063
H     -0.4385     0.6069     3.0390
H     -1.2610    -0.7928     3.8152
H      1.1942    -0.9755     4.0712
H      0.5534    -2.3184     3.0691
H      4.0684     0.0835     1.8027
H      3.6694     2.4591     2.0369
H      1.9344     2.2022     2.4104
H      2.5966     1.8357     0.7483
H      3.5297    -0.6663     4.1720
H      4.2207     0.9683     4.0544
H      2.4658     0.8052     4.3463
H      1.8475    -3.0815     1.0922
H      3.8482    -3.0907    -0.3718
H      2.7219    -1.7860    -0.8617
H      4.2220    -1.3838     0.0530
H      4.4537    -2.1469     2.4834
H      3.9574    -3.8237     2.0829
H      3.0399    -2.9138     3.3218
68
{"conf": 4, "E": 254.18, "rms": -1.0, "geom": "OH", "total_charge": 0, "CA_charge": 1, "smiles": "C[C:1]#[5N:2]->[Mn+:3]1(<-[3C-:4]#[O+:5])(<-[4H-:6])(<-[6C-:7]#[O+:8])<-[1N@H:9]([CH2:10][CH2:11][P:12]([CH:13]([CH3:14])[CH3:15])[CH:16]([CH3:17])[CH3:18])[CH2:19][CH2:20][2P:21]->1([CH:22]([CH3:23])[CH3:24])[CH:25]([CH3:26])[CH3:27]", "smiles3D": "C([C:1]#[5N:2]->[Mn+:3]1(<-[3C-:4]#[O+:5])(<-[4H-:6])(<-[6C-:7]#[O+:8])<-[1N@@:9]([C:10]([C:11]([P:12]([C:13]([C:14]([H:37])([H:38])[H:39])([C:15]([H:40])([H:41])[H:42])[H:36])[C:16]([C:17]([H:44])([H:45])[H:46])([C:18]([H:47])([H:48])[H:49])[H:43])([H:34])[H:35])([H:32])[H:33])([H:31])[C:19]([H:50])([H:51])[C:20]([H:52])([H:53])[2P:21]->1([C:22]([C:23]([H:55])([H:56])[H:57])([C:24]([H:58])([H:59])[H:60])[H:54])[C:25]([C:26]([H:62])([H:63])[H:64])([C:27]([H:65])([H:66])[H:67])[H:61])([H:28])([H:29])[H:30]", "smiles3Dx": "C([C:1]#[5N:2]->[Mn+:3]1(<-[3C-:4]#[O+:5])(<-[4H-:6])(<-[6C-:7]#[O+:8])<-[1N@@:9]([C:10]([C:11]([P:12]([C:13]([C:14]([H:37])([H:38])[H:39])([C:15]([H:40])([H:41])[H:42])[H:36])[C:16]([C:17]([H:44])([H:45])[H:46])([C:18]([H:47])([H:48])[H:49])[H:43])([H:34])[H:35])([H:32])[H:33])([H:31])[C:19]([H:50])([H:51])[C:20]([H:52])([H:53])[2P:21]->1([C:22]([C:23]([H:55])([H:56])[H:57])([C:24]([H:58])([H:59])[H:60])[H:54])[C:25]([C:26]([H:62])([H:63])[H:64])([C:27]([H:65])([H:66])[H:67])[H:61])([H:28])([H:29])[H:30]", "dummies": []}
C     -0.6959     0.9898    -4.5224
C      0.0364     0.8884    -3.2742
N      0.2994     0.6819    -2.1367
Mn     0.0000     0.0000     0.0000
C     -0.2849    -0.8078     2.1974
O     -0.4407    -1.4110     3.2414
H     -1.3083     1.2772     0.0808
C      1.8492     1.1421     0.9883
O      2.8672     1.4454     1.5173
N     -1.2696    -1.6783    -1.0441
C     -2.6527    -1.2009    -1.2894
C     -3.2044    -1.7507    -2.6462
P     -2.7912    -3.5404    -2.9701
C     -4.2736    -4.5919    -2.4861
C     -4.2272    -5.9958    -3.1179
C     -4.3965    -4.7162    -0.9589
C     -2.4049    -3.8639    -4.7876
C     -1.8110    -2.6524    -5.4997
C     -1.4499    -5.0909    -4.9102
C     -1.2156    -2.8039    -0.1555
C      0.2568    -3.1502     0.2052
P      1.4887    -2.0147    -0.5227
C      2.9276    -2.0691     0.5919
C      4.0533    -1.1819     0.0390
C      3.3928    -3.5117     0.8711
C      1.7728    -2.5016    -2.2823
C      1.3377    -3.9421    -2.6009
C      3.2506    -2.2576    -2.6889
H     -0.5807     1.9204    -5.2237
H     -0.6954    -0.0170    -5.0653
H     -1.7002     1.0689    -4.0662
H     -0.7481    -1.8628    -1.8598
H     -3.4247    -1.3625    -0.4650
H     -2.5661    -0.1255    -1.3894
H     -4.3133    -1.6497    -2.7335
H     -2.8046    -1.1740    -3.4650
H     -5.1457    -4.0290    -2.8539
H     -3.9023    -5.9937    -4.1774
H     -5.2439    -6.4256    -3.0866
H     -3.5318    -6.6445    -2.5486
H     -4.4406    -3.7265    -0.4558
H     -5.3108    -5.2825    -0.6944
H     -3.5361    -5.2621    -0.5287
H     -3.3839    -4.0724    -5.2716
H     -1.5430    -2.9038    -6.5372
H     -0.9133    -2.2995    -4.9649
H     -2.5565    -1.8388    -5.5604
H     -0.4507    -4.8014    -5.2838
H     -1.2520    -5.5866    -3.9346
H     -1.8921    -5.8404    -5.5918
H     -1.7096    -3.6283    -0.6610
H     -1.7723    -2.6529     0.8231
H      0.5499    -4.2267    -0.1147
H      0.3263    -3.1468     1.2717
H      2.6047    -1.6372     1.5292
H      4.5286    -0.6371     0.8684
H      3.7127    -0.4289    -0.6787
H      4.8796    -1.7612    -0.4382
H      3.8980    -3.9107     0.0006
H      4.1428    -3.4576     1.7115
H      2.6108    -4.1837     1.2067
H      1.1480    -1.8351    -2.9014
H      1.1204    -3.9403    -3.7133
H      0.3902    -4.2819    -2.2157
H      2.1444    -4.6939    -2.4749
H      3.9465    -2.8424    -2.1210
H      3.4249    -2.6222    -3.7321
H      3.5277    -1.2250    -2.7004
68
{"conf": 5, "E": 234.2, "rms": -1.0, "geom": "OH", "total_charge": 0, "CA_charge": 1, "smiles": "C[C:1]#[5N:2]->[Mn+:3]1(<-[3C-:4]#[O+:5])(<-[4H-:6])(<-[6C-:7]#[O+:8])<-[1N@H:9]([CH2:10][CH2:11][P:12]([CH:13]([CH3:14])[CH3:15])[CH:16]([CH3:17])[CH3:18])[CH2:19][CH2:20][2P:21]->1([CH:22]([CH3:23])[CH3:24])[CH:25]([CH3:26])[CH3:27]", "smiles3D": "C([C:1]#[5N:2]->[Mn+:3]1(<-[3C-:4]#[O+:5])(<-[4H-:6])(<-[6C-:7]#[O+:8])<-[1N@@:9]([C:10]([C:11]([P:12]([C:13]([C:14]([H:37])([H:38])[H:39])([C:15]([H:40])([H:41])[H:42])[H:36])[C:16]([C:17]([H:44])([H:45])[H:46])([C:18]([H:47])([H:48])[H:49])[H:43])([H:34])[H:35])([H:32])[H:33])([H:31])[C:19]([H:50])([H:51])[C:20]([H:52])([H:53])[2P:21]->1([C:22]([C:23]([H:55])([H:56])[H:57])([C:24]([H:58])([H:59])[H:60])[H:54])[C:25]([C:26]([H:62])([H:63])[H:64])([C:27]([H:65])([H:66])[H:67])[H:61])([H:28])([H:29])[H:30]", "smiles3Dx": "C([C:1]#[5N:2]->[Mn+:3]1(<-[3C-:4]#[O+:5])(<-[4H-:6])(<-[6C-:7]#[O+:8])<-[1N@@:9]([C:10]([C:11]([P:12]([C:13]([C:14]([H:37])([H:38])[H:39])([C:15]([H:40])([H:41])[H:42])[H:36])[C:16]([C:17]([H:44])([H:45])[H:46])([C:18]([H:47])([H:48])[H:49])[H:43])([H:34])[H:35])([H:32])[H:33])([H:31])[C:19]([H:50])([H:51])[C:20]([H:52])([H:53])[2P:21]->1([C:22]([C:23]([H:55])([H:56])[H:57])([C:24]([H:58])([H:59])[H:60])[H:54])[C:25]([C:26]([H:62])([H:63])[H:64])([C:27]([H:65])([H:66])[H:67])[H:61])([H:28])([H:29])[H:30]", "dummies": []}
C      2.1394    -0.9821    -4.1206
C      1.6983    -0.2824    -2.9597
N      1.1464     0.0615    -1.9063
Mn     0.0000     0.0000     0.0000
C     -1.1819    -0.1496     1.9367
O     -1.7065    -0.4458     3.0056
H     -1.0931     1.2034    -0.8075
C      1.1741     1.6152     1.1645
O      1.8149     2.2747     1.9310
N     -0.5975    -1.9995    -1.0533
C     -1.6078    -1.9098    -2.0730
C     -2.8628    -1.1587    -1.7345
P     -4.0829    -2.1969    -0.6995
C     -5.1807    -3.0316    -1.9433
C     -6.1356    -2.0627    -2.6514
C     -4.3612    -3.8489    -2.9412
C     -5.0261    -0.9983     0.4233
C     -6.5336    -1.2553     0.3604
C     -4.4935    -1.1259     1.8634
C     -0.8972    -2.9455    -0.0096
C      0.4178    -3.1976     0.8580
P      1.6228    -1.8422     0.8330
C      2.1979    -1.4917     2.5094
C      3.5735    -0.7605     2.4644
C      2.2915    -2.7397     3.4391
C      2.9408    -2.3264    -0.2646
C      3.7298    -3.5257     0.3106
C      3.8632    -1.1171    -0.5882
H      1.2721    -1.7068    -4.2708
H      2.2012    -0.4142    -5.1682
H      3.0333    -1.6818    -3.9238
H      0.2527    -2.3430    -1.4938
H     -1.2030    -1.2633    -2.9520
H     -1.8974    -2.8949    -2.4653
H     -3.4016    -0.7401    -2.6658
H     -2.5991    -0.3331    -1.0577
H     -5.7601    -3.7536    -1.3481
H     -5.8466    -1.0043    -2.5289
H     -7.1478    -2.1983    -2.2402
H     -6.2175    -2.2608    -3.7321
H     -3.6237    -4.4986    -2.4215
H     -3.8398    -3.1829    -3.6493
H     -5.0430    -4.5053    -3.5077
H     -4.8241     0.0297     0.0810
H     -7.0627    -0.9391     1.2843
H     -6.9851    -0.6800    -0.4746
H     -6.7443    -2.3299     0.2178
H     -4.2571    -0.1206     2.2921
H     -3.5694    -1.7276     1.9086
H     -5.2222    -1.6206     2.5370
H     -1.2702    -3.8756    -0.4697
H     -1.6622    -2.6098     0.7175
H      0.9736    -4.1461     0.4677
H      0.1054    -3.4436     1.8378
H      1.5093    -0.7919     2.9774
H      3.5678     0.1091     1.8032
H      4.3902    -1.4475     2.1841
H      3.8322    -0.3861     3.4678
H      1.6819    -3.5870     3.1913
H      3.3301    -3.0924     3.5298
H      1.9972    -2.4033     4.4467
H      2.5127    -2.6436    -1.2304
H      3.3228    -3.9847     1.1862
H      4.7957    -3.3029     0.5221
H      3.7928    -4.3400    -0.4764
H      3.3456    -0.1637    -0.4672
H      4.7710    -1.0945     0.0338
H      4.2264    -1.1971    -1.6429
68
{"conf": 6, "E": 145.81, "rms": -1.0, "geom": "OH", "total_charge": 0, "CA_charge": 1, "smiles": "C[C:1]#[5N:2]->[Mn+:3]1(<-[3C-:4]#[O+:5])(<-[4H-:6])(<-[6C-:7]#[O+:8])<-[1N@H:9]([CH2:10][CH2:11][P:12]([CH:13]([CH3:14])[CH3:15])[CH:16]([CH3:17])[CH3:18])[CH2:19][CH2:20][2P:21]->1([CH:22]([CH3:23])[CH3:24])[CH:25]([CH3:26])[CH3:27]", "smiles3D": "C([C:1]#[5N:2]->[Mn+:3]1(<-[3C-:4]#[O+:5])(<-[4H-:6])(<-[6C-:7]#[O+:8])<-[1N@@:9]([C:10]([C:11]([P:12]([C:13]([C:14]([H:37])([H:38])[H:39])([C:15]([H:40])([H:41])[H:42])[H:36])[C:16]([C:17]([H:44])([H:45])[H:46])([C:18]([H:47])([H:48])[H:49])[H:43])([H:34])[H:35])([H:32])[H:33])([H:31])[C:19]([H:50])([H:51])[C:20]([H:52])([H:53])[2P:21]->1([C:22]([C:23]([H:55])([H:56])[H:57])([C:24]([H:58])([H:59])[H:60])[H:54])[C:25]([C:26]([H:62])([H:63])[H:64])([C:27]([H:65])([H:66])[H:67])[H:61])([H:28])([H:29])[H:30]", "smiles3Dx": "C([C:1]#[5N:2]->[Mn+:3]1(<-[3C-:4]#[O+:5])(<-[4H-:6])(<-[6C-:7]#[O+:8])<-[1N@@:9]([C:10]([C:11]([P:12]([C:13]([C:14]([H:37])([H:38])[H:39])([C:15]([H:40])([H:41])[H:42])[H:36])[C:16]([C:17]([H:44])([H:45])[H:46])([C:18]([H:47])([H:48])[H:49])[H:43])([H:34])[H:35])([H:32])[H:33])([H:31])[C:19]([H:50])([H:51])[C:20]([H:52])([H:53])[2P:21]->1([C:22]([C:23]([H:55])([H:56])[H:57])([C:24]([H:58])([H:59])[H:60])[H:54])[C:25]([C:26]([H:62])([H:63])[H:64])([C:27]([H:65])([H:66])[H:67])[H:61])([H:28])([H:29])[H:30]", "dummies": []}
C      3.7476     0.6999    -3.2063
C      2.6312     0.4894    -2.2881
N      1.7055     0.3160    -1.4959
Mn     0.0000     0.0000     0.0000
C     -1.6997    -0.2135     1.5218
O     -2.5861    -0.3091     2.3312
H     -1.1822     0.5898    -1.2733
C      0.3257     2.1406     0.7311
O      0.5075     3.2691     1.1153
N     -0.0880    -2.2288    -0.6924
C     -1.3785    -2.7626    -0.4997
C     -2.4802    -2.0311    -1.2676
P     -4.1192    -2.9567    -1.2529
C     -4.9551    -3.1416     0.4201
C     -5.6148    -1.8232     0.8181
C     -4.0050    -3.6340     1.5205
C     -4.1424    -4.5676    -2.2160
C     -3.6639    -5.7613    -1.3832
C     -3.3414    -4.4288    -3.5111
C      0.9142    -3.0753    -0.0504
C      2.1629    -2.3741     0.5388
P      1.6494    -1.0990     1.6881
C      0.8582    -1.9574     3.0719
C      0.5541    -0.9867     4.2131
C      1.7191    -3.1240     3.5879
C      3.1310    -0.2357     2.2723
C      4.0898     0.0649     1.1147
C      2.7572     1.0798     2.9946
H      3.6480     1.6962    -3.6850
H      3.7489    -0.0893    -3.9841
H      4.6977     0.6645    -2.6326
H      0.0917    -2.2152    -1.5933
H     -1.6089    -2.7241     0.5828
H     -1.3854    -3.8245    -0.8251
H     -2.1682    -1.8970    -2.3218
H     -2.6561    -1.0335    -0.8335
H     -5.7620    -3.8939     0.2925
H     -4.8652    -1.0087     0.8839
H     -6.1221    -1.9264     1.7959
H     -6.3754    -1.5328     0.0639
H     -3.3901    -2.7990     1.9125
H     -4.6054    -4.0415     2.3636
H     -3.3408    -4.4365     1.1484
H     -5.2032    -4.7567    -2.4848
H     -4.2908    -5.8680    -0.4726
H     -3.7632    -6.6944    -1.9741
H     -2.6003    -5.6480    -1.0851
H     -2.2643    -4.2660    -3.2872
H     -3.4533    -5.3566    -4.1188
H     -3.7296    -3.5725    -4.1062
H      0.4554    -3.6603     0.7813
H      1.2687    -3.8169    -0.8119
H      2.8135    -3.1137     1.0460
H      2.7262    -1.9154    -0.2893
H     -0.1048    -2.3703     2.7103
H      1.4792    -0.7089     4.7479
H      0.0446    -0.0718     3.8336
H     -0.1344    -1.4744     4.9393
H      1.7209    -3.9631     2.8588
H      2.7652    -2.8094     3.7975
H      1.2820    -3.5326     4.5213
H      3.6608    -0.8920     2.9883
H      4.4822    -0.8648     0.6660
H      3.5920     0.6804     0.3429
H      4.9732     0.6272     1.4827
H      1.6937     1.3567     2.8440
H      2.9374     0.9712     4.0863
H      3.3818     1.9423     2.6541
68
{"conf": 7, "E": 99.0, "rms": -1.0, "geom": "OH", "total_charge": 0, "CA_charge": 1, "smiles": "C[C:1]#[5N:2]->[Mn+:3]1(<-[3C-:4]#[O+:5])(<-[4H-:6])(<-[6C-:7]#[O+:8])<-[1N@H:9]([CH2:10][CH2:11][P:12]([CH:13]([CH3:14])[CH3:15])[CH:16]([CH3:17])[CH3:18])[CH2:19][CH2:20][2P:21]->1([CH:22]([CH3:23])[CH3:24])[CH:25]([CH3:26])[CH3:27]", "smiles3D": "C([C:1]#[5N:2]->[Mn+:3]1(<-[3C-:4]#[O+:5])(<-[4H-:6])(<-[6C-:7]#[O+:8])<-[1N@@:9]([C:10]([C:11]([P:12]([C:13]([C:14]([H:37])([H:38])[H:39])([C:15]([H:40])([H:41])[H:42])[H:36])[C:16]([C:17]([H:44])([H:45])[H:46])([C:18]([H:47])([H:48])[H:49])[H:43])([H:34])[H:35])([H:32])[H:33])([H:31])[C:19]([H:50])([H:51])[C:20]([H:52])([H:53])[2P:21]->1([C:22]([C:23]([H:55])([H:56])[H:57])([C:24]([H:58])([H:59])[H:60])[H:54])[C:25]([C:26]([H:62])([H:63])[H:64])([C:27]([H:65])([H:66])[H:67])[H:61])([H:28])([H:29])[H:30]", "smiles3Dx": "C([C:1]#[5N:2]->[Mn+:3]1(<-[3C-:4]#[O+:5])(<-[4H-:6])(<-[6C-:7]#[O+:8])<-[1N@@:9]([C:10]([C:11]([P:12]([C:13]([C:14]([H:37])([H:38])[H:39])([C:15]([H:40])([H:41])[H:42])[H:36])[C:16]([C:17]([H:44])([H:45])[H:46])([C:18]([H:47])([H:48])[H:49])[H:43])([H:34])[H:35])([H:32])[H:33])([H:31])[C:19]([H:50])([H:51])[C:20]([H:52])([H:53])[2P:21]->1([C:22]([C:23]([H:55])([H:56])[H:57])([C:24]([H:58])([H:59])[H:60])[H:54])[C:25]([C:26]([H:62])([H:63])[H:64])([C:27]([H:65])([H:66])[H:67])[H:61])([H:28])([H:29])[H:30]", "dummies": []}
C      4.4879    -1.7919     1.2053
C      3.1769    -1.2430     0.8600
N      2.0681    -0.7955     0.5735
Mn     0.0000     0.0000     0.0000
C     -2.0303     0.7758    -0.7282
O     -3.0981     1.1810    -1.1174
H      0.6227     0.2073    -1.7182
C      0.6292     2.1264     0.5677
O      0.9577     3.2468     0.8713
N     -0.6737    -2.1866    -0.2822
C     -0.8979    -2.4089    -1.6494
C      0.4130    -2.6696    -2.4048
P      0.9775    -4.4462    -2.1772
C      2.8490    -4.1909    -2.2014
C      3.5739    -5.4037    -1.6144
C      3.3868    -3.8216    -3.5870
C      0.4933    -5.2047    -3.8415
C     -1.0313    -5.1907    -3.9980
C      1.0032    -6.6450    -3.9551
C     -1.8134    -2.4268     0.5357
C     -1.5773    -2.2055     2.0588
P     -1.0582    -0.5096     2.3534
C     -0.0234    -0.5330     3.8422
C      1.2807    -1.3130     3.6057
C      0.3307     0.8942     4.2940
C     -2.6066     0.3551     2.7097
C     -3.1316     0.0339     4.1193
C     -2.4483     1.8733     2.5380
H      5.1791    -0.9653     1.4685
H      4.3788    -2.4768     2.0726
H      4.8911    -2.3527     0.3373
H      0.0019    -2.7292     0.0165
H     -1.3715    -1.5007    -2.0750
H     -1.5858    -3.2708    -1.8097
H      1.1923    -1.9900    -2.0080
H      0.2822    -2.4509    -3.4853
H      3.0665    -3.3381    -1.5232
H      3.4121    -6.3134    -2.2218
H      4.6667    -5.2076    -1.5654
H      3.2105    -5.5933    -0.5823
H      3.2906    -4.6672    -4.2987
H      4.4621    -3.5519    -3.5132
H      2.8385    -2.9393    -3.9837
H      0.9261    -4.6006    -4.6674
H     -1.3258    -5.6525    -4.9667
H     -1.4158    -4.1492    -4.0038
H     -1.5132    -5.7528    -3.1679
H      2.1060    -6.6711    -3.9972
H      0.6323    -7.1152    -4.8918
H      0.6568    -7.2493    -3.0887
H     -2.6406    -1.7596     0.2063
H     -2.1450    -3.4833     0.3946
H     -2.5199    -2.4111     2.6037
H     -0.8026    -2.9094     2.4122
H     -0.5875    -1.0359     4.6577
H      2.0607    -0.6479     3.1833
H      1.1625    -2.1872     2.9381
H      1.6658    -1.6871     4.5792
H     -0.5062     1.3727     4.8328
H      0.6406     1.5231     3.4324
H      1.1715     0.8675     5.0206
H     -3.3640     0.0063     1.9744
H     -2.5427     0.5300     4.9150
H     -4.1774     0.3984     4.2113
H     -3.1434    -1.0581     4.3122
H     -1.7568     2.3182     3.2755
H     -3.4351     2.3661     2.6679
H     -2.0853     2.1228     1.5250
68
{"conf": 8, "E": 118.91, "rms": -1.0, "geom": "OH", "total_charge": 0, "CA_charge": 1, "smiles": "C[C:1]#[5N:2]->[Mn+:3]1(<-[3C-:4]#[O+:5])(<-[4H-:6])(<-[6C-:7]#[O+:8])<-[1N@H:9]([CH2:10][CH2:11][P:12]([CH:13]([CH3:14])[CH3:15])[CH:16]([CH3:17])[CH3:18])[CH2:19][CH2:20][2P:21]->1([CH:22]([CH3:23])[CH3:24])[CH:25]([CH3:26])[CH3:27]", "smiles3D": "C([C:1]#[5N:2]->[Mn+:3]1(<-[3C-:4]#[O+:5])(<-[4H-:6])(<-[6C-:7]#[O+:8])<-[1N@@:9]([C:10]([C:11]([P:12]([C:13]([C:14]([H:37])([H:38])[H:39])([C:15]([H:40])([H:41])[H:42])[H:36])[C:16]([C:17]([H:44])([H:45])[H:46])([C:18]([H:47])([H:48])[H:49])[H:43])([H:34])[H:35])([H:32])[H:33])([H:31])[C:19]([H:50])([H:51])[C:20]([H:52])([H:53])[2P:21]->1([C:22]([C:23]([H:55])([H:56])[H:57])([C:24]([H:58])([H:59])[H:60])[H:54])[C:25]([C:26]([H:62])([H:63])[H:64])([C:27]([H:65])([H:66])[H:67])[H:61])([H:28])([H:29])[H:30]", "smiles3Dx": "C([C:1]#[5N:2]->[Mn+:3]1(<-[3C-:4]#[O+:5])(<-[4H-:6])(<-[6C-:7]#[O+:8])<-[1N@@:9]([C:10]([C:11]([P:12]([C:13]([C:14]([H:37])([H:38])[H:39])([C:15]([H:40])([H:41])[H:42])[H:36])[C:16]([C:17]([H:44])([H:45])[H:46])([C:18]([H:47])([H:48])[H:49])[H:43])([H:34])[H:35])([H:32])[H:33])([H:31])[C:19]([H:50])([H:51])[C:20]([H:52])([H:53])[2P:21]->1([C:22]([C:23]([H:55])([H:56])[H:57])([C:24]([H:58])([H:59])[H:60])[H:54])[C:25]([C:26]([H:62])([H:63])[H:64])([C:27]([H:65])([H:66])[H:67])[H:61])([H:28])([H:29])[H:30]", "dummies": []}
C      3.1507     2.3511     3.0544
C      2.2082     1.6660     2.1684
N      1.4308     1.0795     1.4200
Mn     0.0000     0.0000     0.0000
C     -1.4524    -1.0207    -1.4500
O     -2.2128    -1.5678    -2.2103
H      0.1408     1.3908    -1.1894
C     -1.7865     1.0286     0.9924
O     -2.7299     1.5787     1.5067
N      1.7880    -1.2094    -0.8323
C      2.1109    -0.8115    -2.1418
C      2.8102     0.5641    -2.2387
P      4.1876     0.8131    -0.9841
C      4.3779     2.6714    -0.7490
C      5.6939     2.9865    -0.0363
C      4.2323     3.4710    -2.0447
C      5.7922     0.0462    -1.6092
C      6.2572     0.6157    -2.9516
C      5.6549    -1.4769    -1.6842
C      1.4738    -2.5906    -0.7136
C      1.3062    -3.0667     0.7543
P     -0.0184    -2.1292     1.5390
C     -1.5275    -3.1144     1.3980
C     -1.3190    -4.5631     1.8799
C     -2.6570    -2.4593     2.1965
C      0.3421    -1.9306     3.3101
C      1.8477    -1.9889     3.6089
C     -0.2391    -0.6092     3.8410
H      3.3007     3.3878     2.6997
H      2.7448     2.3716     4.0874
H      4.1243     1.8098     3.0476
H      2.4961    -1.0536    -0.2843
H      1.1719    -0.7574    -2.7252
H      2.7672    -1.5685    -2.6197
H      3.2066     0.7084    -3.2706
H      2.0629     1.3588    -2.0823
H      3.5566     2.9887    -0.0724
H      6.5646     2.7447    -0.6825
H      5.7382     4.0638     0.2249
H      5.7763     2.3991     0.9075
H      4.9770     3.1654    -2.7993
H      3.2192     3.3333    -2.4667
H      4.3578     4.5509    -1.8322
H      6.5770     0.2628    -0.8522
H      6.6016     1.6574    -2.8246
H      5.4469     0.5729    -3.7108
H      7.1233     0.0322    -3.3338
H      6.6552    -1.9435    -1.8072
H      5.0284    -1.7739    -2.5535
H      5.2026    -1.8740    -0.7528
H      2.2852    -3.2016    -1.1705
H      0.5304    -2.7994    -1.2645
H      1.0777    -4.1468     0.7717
H      2.2601    -2.8990     1.2794
H     -1.8299    -3.1362     0.3296
H     -0.8400    -5.1672     1.0864
H     -2.3007    -5.0431     2.0829
H     -0.7122    -4.6269     2.8070
H     -2.4794    -2.5495     3.2946
H     -3.6277    -2.9473     1.9489
H     -2.7496    -1.3790     1.9369
H     -0.1435    -2.7569     3.8628
H      2.0351    -1.7084     4.6660
H      2.2208    -3.0302     3.4811
H      2.4058    -1.2870     2.9623
H      0.5382     0.1698     3.9889
H     -1.0153    -0.1854     3.1701
H     -0.7361    -0.7931     4.8268
68
{"conf": 9, "E": 127.42, "rms": -1.0, "geom": "OH", "total_charge": 0, "CA_charge": 1, "smiles": "C[C:1]#[5N:2]->[Mn+:3]1(<-[3C-:4]#[O+:5])(<-[4H-:6])(<-[6C-:7]#[O+:8])<-[1N@H:9]([CH2:10][CH2:11][P:12]([CH:13]([CH3:14])[CH3:15])[CH:16]([CH3:17])[CH3:18])[CH2:19][CH2:20][2P:21]->1([CH:22]([CH3:23])[CH3:24])[CH:25]([CH3:26])[CH3:27]", "smiles3D": "C([C:1]#[5N:2]->[Mn+:3]1(<-[3C-:4]#[O+:5])(<-[4H-:6])(<-[6C-:7]#[O+:8])<-[1N@@:9]([C:10]([C:11]([P:12]([C:13]([C:14]([H:37])([H:38])[H:39])([C:15]([H:40])([H:41])[H:42])[H:36])[C:16]([C:17]([H:44])([H:45])[H:46])([C:18]([H:47])([H:48])[H:49])[H:43])([H:34])[H:35])([H:32])[H:33])([H:31])[C:19]([H:50])([H:51])[C:20]([H:52])([H:53])[2P:21]->1([C:22]([C:23]([H:55])([H:56])[H:57])([C:24]([H:58])([H:59])[H:60])[H:54])[C:25]([C:26]([H:62])([H:63])[H:64])([C:27]([H:65])([H:66])[H:67])[H:61])([H:28])([H:29])[H:30]", "smiles3Dx": "C([C:1]#[5N:2]->[Mn+:3]1(<-[3C-:4]#[O+:5])(<-[4H-:6])(<-[6C-:7]#[O+:8])<-[1N@@:9]([C:10]([C:11]([P:12]([C:13]([C:14]([H:37])([H:38])[H:39])([C:15]([H:40])([H:41])[H:42])[H:36])[C:16]([C:17]([H:44])([H:45])[H:46])([C:18]([H:47])([H:48])[H:49])[H:43])([H:34])[H:35])([H:32])[H:33])([H:31])[C:19]([H:50])([H:51])[C:20]([H:52])([H:53])[2P:21]->1([C:22]([C:23]([H:55])([H:56])[H:57])([C:24]([H:58])([H:59])[H:60])[H:54])[C:25]([C:26]([H:62])([H:63])[H:64])([C:27]([H:65])([H:66])[H:67])[H:61])([H:28])([H:29])[H:30]", "dummies": []}
C      3.6832     2.5730    -2.1436
C      2.6004     1.8213    -1.5136
N      1.6906     1.1878    -0.9834
Mn     0.0000     0.0000     0.0000
C     -1.7344    -1.1554     0.9642
O     -2.6420    -1.7631     1.4754
H      0.3610    -1.3496    -1.1902
C     -1.4717     0.8968    -1.5016
O     -2.2461     1.3716    -2.2947
N      1.4510    -0.6845     1.7119
C      1.6641    -2.1016     1.8883
C      1.1287    -3.0207     0.7866
P      2.3905    -3.5074    -0.5316
C      3.3182    -1.9261    -0.9774
C      4.7466    -2.0362    -0.4433
C      3.3400    -1.6090    -2.4749
C      1.3522    -4.0838    -2.0041
C      0.0975    -4.8436    -1.5521
C      2.1991    -4.9986    -2.8904
C      0.9868    -0.0745     2.9242
C      0.8901     1.4713     2.9094
P     -0.2980     1.9914     1.6729
C      0.2803     3.5987     1.0654
C      0.6232     4.5905     2.1955
C     -0.7247     4.2281     0.0940
C     -1.9009     2.0823     2.5128
C     -3.0537     2.0453     1.5034
C     -2.0383     3.3200     3.4073
H      4.4713     1.8734    -2.4839
H      3.2909     3.1321    -3.0166
H      4.1115     3.2859    -1.4136
H      2.2621    -0.3045     1.5169
H      1.1940    -2.4464     2.8443
H      2.7594    -2.2901     1.9907
H      0.8304    -3.9819     1.2628
H      0.1985    -2.6276     0.3793
H      2.8253    -1.0824    -0.4707
H      5.3079    -1.0985    -0.6395
H      4.7419    -2.2084     0.6528
H      5.2790    -2.8816    -0.9306
H      3.8241    -2.4185    -3.0513
H      3.9218    -0.6799    -2.6485
H      2.3173    -1.4207    -2.8516
H      1.0170    -3.2132    -2.5979
H     -0.6287    -4.1570    -1.0760
H     -0.4159    -5.2948    -2.4291
H      0.3633    -5.6526    -0.8383
H      2.4245    -5.9534    -2.3639
H      3.1623    -4.5256    -3.1611
H      1.6544    -5.2309    -3.8327
H      1.6744    -0.3580     3.7532
H     -0.0203    -0.4834     3.1576
H      1.8872     1.8942     2.6682
H      0.5716     1.8321     3.9112
H      1.2172     3.4108     0.4975
H      1.3360     5.3474     1.8018
H     -0.2555     5.1587     2.5555
H      1.1185     4.1033     3.0571
H     -1.0383     3.4941    -0.6735
H     -0.2445     5.0821    -0.4300
H     -1.6161     4.6236     0.6186
H     -1.9901     1.1835     3.1610
H     -4.0275     2.0132     2.0429
H     -3.0662     2.9303     0.8366
H     -3.0039     1.1340     0.8713
H     -2.9063     3.1799     4.0875
H     -2.2483     4.2305     2.8142
H     -1.1453     3.4552     4.0484
68
{"conf": 10, "E": 102.48, "rms": -1.0, "geom": "OH", "total_charge": 0, "CA_charge": 1, "smiles": "C[C:1]#[5N:2]->[Mn+:3]1(<-[3C-:4]#[O+:5])(<-[4H-:6])(<-[6C-:7]#[O+:8])<-[1N@H:9]([CH2:10][CH2:11][P:12]([CH:13]([CH3:14])[CH3:15])[CH:16]([CH3:17])[CH3:18])[CH2:19][CH2:20][2P:21]->1([CH:22]([CH3:23])[CH3:24])[CH:25]([CH3:26])[CH3:27]", "smiles3D": "C([C:1]#[5N:2]->[Mn+:3]1(<-[3C-:4]#[O+:5])(<-[4H-:6])(<-[6C-:7]#[O+:8])<-[1N@@:9]([C:10]([C:11]([P:12]([C:13]([C:14]([H:37])([H:38])[H:39])([C:15]([H:40])([H:41])[H:42])[H:36])[C:16]([C:17]([H:44])([H:45])[H:46])([C:18]([H:47])([H:48])[H:49])[H:43])([H:34])[H:35])([H:32])[H:33])([H:31])[C:19]([H:50])([H:51])[C:20]([H:52])([H:53])[2P:21]->1([C:22]([C:23]([H:55])([H:56])[H:57])([C:24]([H:58])([H:59])[H:60])[H:54])[C:25]([C:26]([H:62])([H:63])[H:64])([C:27]([H:65])([H:66])[H:67])[H:61])([H:28])([H:29])[H:30]", "smiles3Dx": "C([C:1]#[5N:2]->[Mn+:3]1(<-[3C-:4]#[O+:5])(<-[4H-:6])(<-[6C-:7]#[O+:8])<-[1N@@:9]([C:10]([C:11]([P:12]([C:13]([C:14]([H:37])([H:38])[H:39])([C:15]([H:40])([H:41])[H:42])[H:36])[C:16]([C:17]([H:44])([H:45])[H:46])([C:18]([H:47])([H:48])[H:49])[H:43])([H:34])[H:35])([H:32])[H:33])([H:31])[C:19]([H:50])([H:51])[C:20]([H:52])([H:53])[2P:21]->1([C:22]([C:23]([H:55])([H:56])[H:57])([C:24]([H:58])([H:59])[H:60])[H:54])[C:25]([C:26]([H:62])([H:63])[H:64])([C:27]([H:65])([H:66])[H:67])[H:61])([H:28])([H:29])[H:30]", "dummies": []}
C     -1.9418    -4.3648     1.4243
C     -1.3704    -3.0864     0.9983
N     -0.8968    -2.0104     0.6401
Mn     0.0000     0.0000     0.0000
C      1.0188     2.0044    -0.4435
O      1.5441     3.0690    -0.6554
H      1.1089    -0.1396     1.4640
C     -1.6095     1.1003     1.1975
O     -2.4621     1.6823     1.8227
N      1.4180    -1.1580    -1.4119
C      2.7261    -0.9336    -0.9549
C      3.8142    -1.6440    -1.7801
P      5.4218    -1.8896    -0.8309
C      6.6261    -2.0944    -2.2731
C      8.0736    -2.1832    -1.7814
C      6.2762    -3.3571    -3.0701
C      5.7418    -0.1821    -0.0758
C      6.8320    -0.2524     0.9991
C      6.0508     0.8937    -1.1269
C      1.1705    -0.7830    -2.7709
C     -0.3082    -0.9329    -3.2432
P     -1.3696     0.1223    -2.2514
C     -1.5300     1.7176    -3.0920
C     -0.2134     2.2024    -3.7153
C     -2.0609     2.7656    -2.1088
C     -3.0374    -0.5739    -2.3313
C     -3.2457    -1.6293    -1.2562
C     -3.3298    -1.1737    -3.7183
H     -2.1701    -4.3221     2.5091
H     -2.8769    -4.5580     0.8597
H     -1.2144    -5.1789     1.2328
H      1.2225    -2.0485    -1.3205
H      2.9257     0.1588    -0.9653
H      2.7889    -1.2911     0.0977
H      3.4453    -2.6447    -2.0741
H      4.0156    -1.0548    -2.7027
H      6.5319    -1.2247    -2.9585
H      8.1742    -2.9406    -0.9751
H      8.7473    -2.4649    -2.6205
H      8.4207    -1.1959    -1.4173
H      5.2656    -3.2642    -3.5160
H      6.9932    -3.5008    -3.9062
H      6.2980    -4.2535    -2.4144
H      4.8112     0.1227     0.4525
H      6.8448     0.6930     1.5871
H      7.8379    -0.4027     0.5627
H      6.6159    -1.0930     1.6935
H      5.2566     0.9066    -1.9038
H      6.0730     1.8927    -0.6391
H      7.0339     0.7136    -1.6101
H      1.7883    -1.4181    -3.4440
H      1.4890     0.2669    -2.9109
H     -0.3919    -0.6628    -4.3146
H     -0.6194    -1.9910    -3.1112
H     -2.2727     1.6099    -3.9089
H     -0.3872     3.1756    -4.2209
H      0.1430     1.5070    -4.5026
H      0.5757     2.3537    -2.9585
H     -3.0529     2.4620    -1.7135
H     -1.3706     2.9035    -1.2553
H     -2.1841     3.7418    -2.6235
H     -3.7636     0.2465    -2.1512
H     -4.2809    -2.0296    -1.3145
H     -2.5376    -2.4735    -1.3976
H     -3.1276    -1.1644    -0.2540
H     -3.0044    -0.4970    -4.5292
H     -4.4212    -1.3279    -3.8290
H     -2.8335    -2.1577    -3.8505
68
{"conf": 11, "E": 113.84, "rms": -1.0, "geom": "OH", "total_charge": 0, "CA_charge": 1, "smiles": "C[C:1]#[5N:2]->[Mn+:3]1(<-[3C-:4]#[O+:5])(<-[4H-:6])(<-[6C-:7]#[O+:8])<-[1N@H:9]([CH2:10][CH2:11][P:12]([CH:13]([CH3:14])[CH3:15])[CH:16]([CH3:17])[CH3:18])[CH2:19][CH2:20][2P:21]->1([CH:22]([CH3:23])[CH3:24])[CH:25]([CH3:26])[CH3:27]", "smiles3D": "C([C:1]#[5N:2]->[Mn+:3]1(<-[3C-:4]#[O+:5])(<-[4H-:6])(<-[6C-:7]#[O+:8])<-[1N@@:9]([C:10]([C:11]([P:12]([C:13]([C:14]([H:37])([H:38])[H:39])([C:15]([H:40])([H:41])[H:42])[H:36])[C:16]([C:17]([H:44])([H:45])[H:46])([C:18]([H:47])([H:48])[H:49])[H:43])([H:34])[H:35])([H:32])[H:33])([H:31])[C:19]([H:50])([H:51])[C:20]([H:52])([H:53])[2P:21]->1([C:22]([C:23]([H:55])([H:56])[H:57])([C:24]([H:58])([H:59])[H:60])[H:54])[C:25]([C:26]([H:62])([H:63])[H:64])([C:27]([H:65])([H:66])[H:67])[H:61])([H:28])([H:29])[H:30]", "smiles3Dx": "C([C:1]#[5N:2]->[Mn+:3]1(<-[3C-:4]#[O+:5])(<-[4H-:6])(<-[6C-:7]#[O+:8])<-[1N@@:9]([C:10]([C:11]([P:12]([C:13]([C:14]([H:37])([H:38])[H:39])([C:15]([H:40])([H:41])[H:42])[H:36])[C:16]([C:17]([H:44])([H:45])[H:46])([C:18]([H:47])([H:48])[H:49])[H:43])([H:34])[H:35])([H:32])[H:33])([H:31])[C:19]([H:50])([H:51])[C:20]([H:52])([H:53])[2P:21]->1([C:22]([C:23]([H:55])([H:56])[H:57])([C:24]([H:58])([H:59])[H:60])[H:54])[C:25]([C:26]([H:62])([H:63])[H:64])([C:27]([H:65])([H:66])[H:67])[H:61])([H:28])([H:29])[H:30]", "dummies": []}
C      0.5436    -2.8912     4.0113
C      0.3879    -2.0520     2.8235
N      0.2537    -1.3524     1.8227
Mn     0.0000     0.0000     0.0000
C     -0.3163     1.4427    -1.7496
O     -0.4826     2.1994    -2.6747
H     -0.2443     1.4046     1.1500
C     -2.2391    -0.4889    -0.0219
O     -3.4160    -0.7478    -0.0477
N      2.2988     0.2032    -0.0692
C      2.7598     1.4305     0.4603
C      2.4501     2.7093    -0.3556
P      1.2478     3.8490     0.5333
C      0.8903     5.1564    -0.7674
C     -0.2263     6.0813    -0.2792
C      2.1310     5.9635    -1.1689
C      2.1878     4.7373     1.9139
C      3.7104     4.5601     1.8448
C      1.6602     4.2507     3.2667
C      2.7706    -0.1465    -1.3623
C      2.4360    -1.6127    -1.7721
P      0.6553    -1.8727    -1.7371
C      0.1318    -1.5466    -3.4354
C      0.5527    -2.6689    -4.4008
C     -1.3822    -1.3243    -3.5197
C      0.4009    -3.6239    -1.3591
C      0.8510    -3.9595     0.0681
C     -1.0780    -4.0092    -1.5134
H      1.2371    -2.4125     4.7315
H     -0.4421    -3.0272     4.5006
H      0.9466    -3.8889     3.7228
H      2.6039    -0.4497     0.4980
H      3.8716     1.3564     0.5966
H      2.3143     1.5375     1.4758
H      2.0170     2.4697    -1.3393
H      3.3991     3.2477    -0.5619
H      0.5222     4.6292    -1.6684
H     -1.1324     5.4849    -0.0456
H     -0.4934     6.8177    -1.0671
H      0.0787     6.6235     0.6346
H      2.5542     6.5160    -0.3040
H      1.8617     6.6975    -1.9576
H      2.9030     5.2899    -1.5904
H      1.9657     5.8275     1.8591
H      3.9843     3.4962     1.9750
H      4.1913     5.1264     2.6535
H      4.0974     4.9322     0.8813
H      0.5548     4.4368     3.3305
H      1.8403     3.1500     3.3939
H      2.1506     4.7992     4.1020
H      3.8767    -0.0185    -1.3976
H      2.3193     0.5199    -2.1203
H      2.9353    -2.3114    -1.0738
H      2.8162    -1.7942    -2.7907
H      0.6256    -0.6104    -3.7661
H      0.0214    -3.6141    -4.1937
H      0.3231    -2.3522    -5.4415
H      1.6435    -2.8536    -4.3561
H     -1.6358    -0.8462    -4.4880
H     -1.9598    -2.2707    -3.4484
H     -1.7395    -0.6400    -2.7237
H      1.0112    -4.2245    -2.0668
H      0.0522    -3.7174     0.7962
H      1.0390    -5.0540     0.1519
H      1.7862    -3.4485     0.3677
H     -1.3466    -4.1966    -2.5712
H     -1.2908    -4.9581    -0.9722
H     -1.7554    -3.2363    -1.0793
68
{"conf": 12, "E": 296.79, "rms": -1.0, "geom": "OH", "total_charge": 0, "CA_charge": 1, "smiles": "C[C:1]#[5N:2]->[Mn+:3]1(<-[3C-:4]#[O+:5])(<-[4H-:6])(<-[6C-:7]#[O+:8])<-[1N@H:9]([CH2:10][CH2:11][P:12]([CH:13]([CH3:14])[CH3:15])[CH:16]([CH3:17])[CH3:18])[CH2:19][CH2:20][2P:21]->1([CH:22]([CH3:23])[CH3:24])[CH:25]([CH3:26])[CH3:27]", "smiles3D": "C([C:1]#[5N:2]->[Mn+:3]1(<-[3C-:4]#[O+:5])(<-[4H-:6])(<-[6C-:7]#[O+:8])<-[1N@@:9]([C:10]([C:11]([P:12]([C:13]([C:14]([H:37])([H:38])[H:39])([C:15]([H:40])([H:41])[H:42])[H:36])[C:16]([C:17]([H:44])([H:45])[H:46])([C:18]([H:47])([H:48])[H:49])[H:43])([H:34])[H:35])([H:32])[H:33])([H:31])[C:19]([H:50])([H:51])[C:20]([H:52])([H:53])[2P:21]->1([C:22]([C:23]([H:55])([H:56])[H:57])([C:24]([H:58])([H:59])[H:60])[H:54])[C:25]([C:26]([H:62])([H:63])[H:64])([C:27]([H:65])([H:66])[H:67])[H:61])([H:28])([H:29])[H:30]", "smiles3Dx": "C([C:1]#[5N:2]->[Mn+:3]1(<-[3C-:4]#[O+:5])(<-[4H-:6])(<-[6C-:7]#[O+:8])<-[1N@@:9]([C:10]([C:11]([P:12]([C:13]([C:14]([H:37])([H:38])[H:39])([C:15]([H:40])([H:41])[H:42])[H:36])[C:16]([C:17]([H:44])([H:45])[H:46])([C:18]([H:47])([H:48])[H:49])[H:43])([H:34])[H:35])([H:32])[H:33])([H:31])[C:19]([H:50])([H:51])[C:20]([H:52])([H:53])[2P:21]->1([C:22]([C:23]([H:55])([H:56])[H:57])([C:24]([H:58])([H:59])[H:60])[H:54])[C:25]([C:26]([H:62])([H:63])[H:64])([C:27]([H:65])([H:66])[H:67])[H:61])([H:28])([H:29])[H:30]", "dummies": []}
C      3.0210     2.1611     3.1644
C      2.4235     1.6708     1.9629
N      1.7586     1.1384     1.0692
Mn     0.0000     0.0000     0.0000
C     -1.9621    -1.1898    -0.6204
O     -3.0530    -1.6624    -0.7827
H      0.7200    -1.5254     0.9603
C      1.1782    -0.1976    -2.0519
O      1.6851    -0.0778    -3.1354
N     -1.1132     0.9576     1.9052
C     -2.2495     0.2408     2.3751
C     -1.8790    -1.1988     2.7614
P     -3.2243    -2.5350     2.6175
C     -2.5776    -4.3033     2.4970
C     -3.6760    -5.3301     2.1347
C     -1.4080    -4.4035     1.4917
C     -4.9432    -2.1402     1.9742
C     -6.0296    -2.7957     2.8768
C     -5.0942    -2.5543     0.4914
C     -1.3916     2.4280     1.8996
C     -0.7185     3.1528     0.6505
P     -1.0066     2.2838    -0.8849
C     -2.7662     2.2957    -1.0604
C     -3.2643     1.4779    -2.2674
C     -3.3026     3.7564    -1.1247
C     -0.1902     3.1147    -2.2561
C     -0.4945     2.3336    -3.5645
C      1.3573     3.1935    -1.9985
H      2.6991     3.2181     3.1700
H      4.1304     1.8651     3.1238
H      2.4244     1.5661     3.8595
H     -0.5576     0.9327     2.6562
H     -2.8643     0.7028     3.1730
H     -2.8293     0.1912     1.4393
H     -1.4834    -1.1581     3.8816
H     -1.0207    -1.4714     2.2151
H     -2.1697    -4.5653     3.5030
H     -3.8760    -6.0127     2.9998
H     -3.4248    -5.9803     1.2467
H     -4.6355    -4.8512     1.8625
H     -1.7786    -4.4791     0.4373
H     -0.7255    -3.5374     1.5394
H     -0.7863    -5.3109     1.7166
H     -5.0723    -1.0337     2.0442
H     -6.6933    -1.9964     3.3005
H     -5.5767    -3.3844     3.7048
H     -6.7143    -3.5112     2.3406
H     -4.2528    -3.2140     0.1609
H     -5.1664    -1.6350    -0.1572
H     -6.0172    -3.1393     0.2307
H     -1.0082     2.8967     2.8113
H     -2.4865     2.5378     1.8669
H     -1.1272     4.1223     0.5936
H      0.3793     3.1903     0.8125
H     -3.1901     1.8462    -0.1692
H     -3.1373     2.0153    -3.2474
H     -2.7606     0.5327    -2.3560
H     -4.3577     1.2817    -2.1329
H     -3.9008     3.9884    -2.0695
H     -2.5015     4.5560    -1.1601
H     -3.9367     3.9805    -0.2231
H     -0.5757     4.1667    -2.3489
H     -0.8567     1.3167    -3.4196
H     -1.2396     2.9396    -4.1618
H      0.3767     2.2158    -4.2934
H      1.7046     2.6064    -1.1499
H      1.6202     4.2699    -1.8523
H      1.9895     2.8396    -2.8550
68
{"conf": 13, "E": 142.16, "rms": -1.0, "geom": "OH", "total_charge": 0, "CA_charge": 1, "smiles": "C[C:1]#[5N:2]->[Mn+:3]1(<-[3C-:4]#[O+:5])(<-[4H-:6])(<-[6C-:7]#[O+:8])<-[1N@H:9]([CH2:10][CH2:11][P:12]([CH:13]([CH3:14])[CH3:15])[CH:16]([CH3:17])[CH3:18])[CH2:19][CH2:20][2P:21]->1([CH:22]([CH3:23])[CH3:24])[CH:25]([CH3:26])[CH3:27]", "smiles3D": "C([C:1]#[5N:2]->[Mn+:3]1(<-[3C-:4]#[O+:5])(<-[4H-:6])(<-[6C-:7]#[O+:8])<-[1N@@:9]([C:10]([C:11]([P:12]([C:13]([C:14]([H:37])([H:38])[H:39])([C:15]([H:40])([H:41])[H:42])[H:36])[C:16]([C:17]([H:44])([H:45])[H:46])([C:18]([H:47])([H:48])[H:49])[H:43])([H:34])[H:35])([H:32])[H:33])([H:31])[C:19]([H:50])([H:51])[C:20]([H:52])([H:53])[2P:21]->1([C:22]([C:23]([H:55])([H:56])[H:57])([C:24]([H:58])([H:59])[H:60])[H:54])[C:25]([C:26]([H:62])([H:63])[H:64])([C:27]([H:65])([H:66])[H:67])[H:61])([H:28])([H:29])[H:30]", "smiles3Dx": "C([C:1]#[5N:2]->[Mn+:3]1(<-[3C-:4]#[O+:5])(<-[4H-:6])(<-[6C-:7]#[O+:8])<-[1N@@:9]([C:10]([C:11]([P:12]([C:13]([C:14]([H:37])([H:38])[H:39])([C:15]([H:40])([H:41])[H:42])[H:36])[C:16]([C:17]([H:44])([H:45])[H:46])([C:18]([H:47])([H:48])[H:49])[H:43])([H:34])[H:35])([H:32])[H:33])([H:31])[C:19]([H:50])([H:51])[C:20]([H:52])([H:53])[2P:21]->1([C:22]([C:23]([H:55])([H:56])[H:57])([C:24]([H:58])([H:59])[H:60])[H:54])[C:25]([C:26]([H:62])([H:63])[H:64])([C:27]([H:65])([H:66])[H:67])[H:61])([H:28])([H:29])[H:30]", "dummies": []}
C      3.9089     3.0560    -0.4319
C      2.7584     2.1483    -0.3795
N      1.7852     1.3985    -0.2850
Mn     0.0000     0.0000     0.0000
C     -1.6998    -1.5096     0.3101
O     -2.5886    -2.3068     0.4862
H      1.0947    -1.0852     0.9970
C      0.5587    -1.0837    -1.9296
O      0.8545    -1.6641    -2.9450
N     -0.5889     1.3428     1.7894
C     -1.5967     0.7644     2.5850
C     -1.0370    -0.3728     3.4610
P     -2.2304    -0.9915     4.7584
C     -3.5132     0.2724     5.3114
C     -4.6561     0.4545     4.3117
C     -4.0522    -0.0850     6.6888
C     -2.8028    -2.7257     4.3411
C     -2.9678    -3.5541     5.6155
C     -4.0785    -2.7421     3.5046
C     -0.9033     2.6399     1.2751
C     -2.0493     2.7375     0.2271
P     -1.7447     1.6115    -1.1361
C     -3.3755     0.8930    -1.4436
C     -3.2896    -0.3074    -2.4116
C     -4.3774     1.9499    -1.9563
C     -1.2558     2.6458    -2.5411
C      0.2081     3.0504    -2.4165
C     -1.4617     1.9202    -3.8855
H      3.5725     4.1115    -0.3811
H      4.4668     2.8906    -1.3771
H      4.5801     2.8365     0.4265
H      0.1691     1.4428     2.2971
H     -2.0296     1.5368     3.2516
H     -2.4050     0.3604     1.9355
H     -0.6976    -1.2220     2.8360
H     -0.1460     0.0084     4.0086
H     -2.9832     1.2466     5.4065
H     -5.1742     1.4188     4.5095
H     -4.2902     0.4756     3.2699
H     -5.4149    -0.3508     4.4067
H     -3.2150    -0.2383     7.4053
H     -4.6641    -1.0127     6.6470
H     -4.6926     0.7400     7.0755
H     -1.9921    -3.2001     3.7388
H     -2.0164    -3.5582     6.1918
H     -3.2244    -4.6030     5.3618
H     -3.7687    -3.1306     6.2563
H     -4.0231    -1.9795     2.7001
H     -4.2080    -3.7376     3.0328
H     -4.9670    -2.5459     4.1389
H      0.0231     3.0520     0.8065
H     -1.1638     3.3106     2.1292
H     -2.1075     3.7783    -0.1512
H     -3.0144     2.4813     0.7092
H     -3.7571     0.5130    -0.4718
H     -3.3950    -0.0078    -3.4742
H     -4.1181    -1.0161    -2.1912
H     -2.3289    -0.8420    -2.3025
H     -4.0569     3.0041    -1.7633
H     -5.3534     1.8358    -1.4194
H     -4.6049     1.8660    -3.0497
H     -1.8776     3.5729    -2.5491
H      0.4020     3.5454    -1.4436
H      0.8582     2.1546    -2.5237
H      0.4875     3.7745    -3.2132
H     -0.9426     2.4635    -4.7107
H     -1.0472     0.8874    -3.8529
H     -2.5296     1.9033    -4.1664
68
{"conf": 14, "E": 279.46, "rms": -1.0, "geom": "OH", "total_charge": 0, "CA_charge": 1, "smiles": "C[C:1]#[5N:2]->[Mn+:3]1(<-[3C-:4]#[O+:5])(<-[4H-:6])(<-[6C-:7]#[O+:8])<-[1N@H:9]([CH2:10][CH2:11][P:12]([CH:13]([CH3:14])[CH3:15])[CH:16]([CH3:17])[CH3:18])[CH2:19][CH2:20][2P:21]->1([CH:22]([CH3:23])[CH3:24])[CH:25]([CH3:26])[CH3:27]", "smiles3D": "C([C:1]#[5N:2]->[Mn+:3]1(<-[3C-:4]#[O+:5])(<-[4H-:6])(<-[6C-:7]#[O+:8])<-[1N@@:9]([C:10]([C:11]([P:12]([C:13]([C:14]([H:37])([H:38])[H:39])([C:15]([H:40])([H:41])[H:42])[H:36])[C:16]([C:17]([H:44])([H:45])[H:46])([C:18]([H:47])([H:48])[H:49])[H:43])([H:34])[H:35])([H:32])[H:33])([H:31])[C:19]([H:50])([H:51])[C:20]([H:52])([H:53])[2P:21]->1([C:22]([C:23]([H:55])([H:56])[H:57])([C:24]([H:58])([H:59])[H:60])[H:54])[C:25]([C:26]([H:62])([H:63])[H:64])([C:27]([H:65])([H:66])[H:67])[H:61])([H:28])([H:29])[H:30]", "smiles3Dx": "C([C:1]#[5N:2]->[Mn+:3]1(<-[3C-:4]#[O+:5])(<-[4H-:6])(<-[6C-:7]#[O+:8])<-[1N@@:9]([C:10]([C:11]([P:12]([C:13]([C:14]([H:37])([H:38])[H:39])([C:15]([H:40])([H:41])[H:42])[H:36])[C:16]([C:17]([H:44])([H:45])[H:46])([C:18]([H:47])([H:48])[H:49])[H:43])([H:34])[H:35])([H:32])[H:33])([H:31])[C:19]([H:50])([H:51])[C:20]([H:52])([H:53])[2P:21]->1([C:22]([C:23]([H:55])([H:56])[H:57])([C:24]([H:58])([H:59])[H:60])[H:54])[C:25]([C:26]([H:62])([H:63])[H:64])([C:27]([H:65])([H:66])[H:67])[H:61])([H:28])([H:29])[H:30]", "dummies": []}
C     -4.2817     0.6137    -1.5627
C     -2.8454     0.7097    -1.7832
N     -1.7350     0.5778    -1.3717
Mn     0.0000     0.0000     0.0000
C      1.6185    -0.7927     1.6013
O      2.5482    -1.0219     2.3433
H      0.0579    -1.5579    -1.0431
C     -1.8677    -0.3203     1.3626
O     -2.8831    -0.1936     2.0545
N      1.5139     1.1852    -1.2427
C      1.8822     0.3946    -2.3291
C      2.3407     1.3114    -3.5648
P      0.9548     2.4950    -4.0229
C      1.5285     3.9693    -5.0297
C      1.1863     3.8109    -6.5090
C      3.0298     4.2133    -4.8368
C     -0.5598     1.6204    -4.7282
C     -1.7384     2.6113    -4.8330
C     -0.2435     0.9118    -6.0597
C      2.5129     1.6312    -0.3648
C      1.9874     2.4396     0.8638
P      0.1300     2.3612     0.9999
C     -0.2554     2.4279     2.7195
C      0.5898     3.4882     3.5509
C     -1.7956     2.6899     2.9933
C     -0.6229     3.9247     0.2352
C      0.3816     4.9134    -0.3740
C     -1.6948     3.5502    -0.7725
H     -4.7556     0.1015    -2.4515
H     -4.2981    -0.0510    -0.6410
H     -4.6228     1.6394    -1.1968
H      1.0353     1.9341    -1.5841
H      2.7004    -0.3607    -2.1568
H      0.9854    -0.1087    -2.6450
H      2.6225     0.6925    -4.4628
H      3.2337     1.8898    -3.2062
H      0.9670     4.8398    -4.6225
H      1.5577     2.8359    -6.8765
H      1.6566     4.6189    -7.1052
H      0.0916     3.8653    -6.6625
H      3.2472     5.2916    -4.9863
H      3.6292     3.6003    -5.5485
H      3.3711     3.9654    -3.8130
H     -0.8450     0.8261    -4.0024
H     -2.2339     2.5936    -5.8238
H     -2.5060     2.3854    -4.0633
H     -1.4144     3.6600    -4.6656
H     -0.4299     1.5586    -6.9357
H     -0.8660    -0.0000    -6.1721
H      0.8188     0.6092    -6.1098
H      3.0830     0.7212    -0.0135
H      3.3037     2.2348    -0.9271
H      2.3262     1.8888     1.7460
H      2.3860     3.4353     0.9335
H     -0.0150     1.4249     3.1057
H      1.6195     3.6448     3.1460
H      0.1278     4.4763     3.5139
H      0.7058     3.1438     4.5825
H     -2.2175     1.8795     3.6136
H     -2.4074     2.6621     2.0429
H     -2.0081     3.6323     3.5013
H     -1.1126     4.4627     1.0871
H      0.1989     5.9129     0.0672
H      1.4357     4.7017    -0.2958
H      0.2355     4.9857    -1.4792
H     -2.5349     2.9568    -0.3736
H     -1.2542     3.0303    -1.6558
H     -2.1817     4.4537    -1.2184
68
{"conf": 15, "E": 108.65, "rms": -1.0, "geom": "OH", "total_charge": 0, "CA_charge": 1, "smiles": "C[C:1]#[5N:2]->[Mn+:3]1(<-[3C-:4]#[O+:5])(<-[4H-:6])(<-[6C-:7]#[O+:8])<-[1N@H:9]([CH2:10][CH2:11][P:12]([CH:13]([CH3:14])[CH3:15])[CH:16]([CH3:17])[CH3:18])[CH2:19][CH2:20][2P:21]->1([CH:22]([CH3:23])[CH3:24])[CH:25]([CH3:26])[CH3:27]", "smiles3D": "C([C:1]#[5N:2]->[Mn+:3]1(<-[3C-:4]#[O+:5])(<-[4H-:6])(<-[6C-:7]#[O+:8])<-[1N@@:9]([C:10]([C:11]([P:12]([C:13]([C:14]([H:37])([H:38])[H:39])([C:15]([H:40])([H:41])[H:42])[H:36])[C:16]([C:17]([H:44])([H:45])[H:46])([C:18]([H:47])([H:48])[H:49])[H:43])([H:34])[H:35])([H:32])[H:33])([H:31])[C:19]([H:50])([H:51])[C:20]([H:52])([H:53])[2P:21]->1([C:22]([C:23]([H:55])([H:56])[H:57])([C:24]([H:58])([H:59])[H:60])[H:54])[C:25]([C:26]([H:62])([H:63])[H:64])([C:27]([H:65])([H:66])[H:67])[H:61])([H:28])([H:29])[H:30]", "smiles3Dx": "C([C:1]#[5N:2]->[Mn+:3]1(<-[3C-:4]#[O+:5])(<-[4H-:6])(<-[6C-:7]#[O+:8])<-[1N@@:9]([C:10]([C:11]([P:12]([C:13]([C:14]([H:37])([H:38])[H:39])([C:15]([H:40])([H:41])[H:42])[H:36])[C:16]([C:17]([H:44])([H:45])[H:46])([C:18]([H:47])([H:48])[H:49])[H:43])([H:34])[H:35])([H:32])[H:33])([H:31])[C:19]([H:50])([H:51])[C:20]([H:52])([H:53])[2P:21]->1([C:22]([C:23]([H:55])([H:56])[H:57])([C:24]([H:58])([H:59])[H:60])[H:54])[C:25]([C:26]([H:62])([H:63])[H:64])([C:27]([H:65])([H:66])[H:67])[H:61])([H:28])([H:29])[H:30]", "dummies": []}
C      0.8298    -1.3346     4.7252
C      0.5965    -0.9478     3.3344
N      0.3987    -0.6177     2.1667
Mn     0.0000     0.0000     0.0000
C     -0.5265     0.4820    -2.1759
O     -0.8090     0.7279    -3.3216
H     -1.0193    -1.5240    -0.1675
C      1.8996    -1.0817    -0.6793
O      2.9044    -1.6455    -1.0371
N     -1.7056     1.3624     0.7220
C     -2.9516     0.8102     0.3538
C     -4.0037     0.9529     1.4647
P     -3.6398    -0.2847     2.8375
C     -5.1988    -1.3474     2.7348
C     -5.1798    -2.1742     1.4428
C     -5.3243    -2.2798     3.9435
C     -3.8342     0.6399     4.4744
C     -3.2875     2.0728     4.4041
C     -3.0790    -0.1291     5.5672
C     -1.4774     2.6756     0.2157
C     -0.1715     3.3610     0.7154
P      1.2413     2.2829     0.4277
C      2.2674     2.9686    -0.9048
C      1.5006     2.9820    -2.2289
C      2.7709     4.3900    -0.5905
C      2.2062     2.2436     1.9602
C      3.6247     1.7241     1.6911
C      2.2493     3.6101     2.6752
H      0.7839    -0.4333     5.3716
H      1.8300    -1.8047     4.8146
H      0.0512    -2.0590     5.0439
H     -1.6332     1.3946     1.6325
H     -2.8102    -0.2662     0.1361
H     -3.3451     1.2924    -0.5716
H     -5.0151     0.7764     1.0442
H     -3.9882     1.9962     1.8251
H     -6.0849    -0.6755     2.7182
H     -5.1938    -1.5146     0.5511
H     -6.0759    -2.8277     1.3890
H     -4.2670    -2.8080     1.4020
H     -4.3992    -2.8886     4.0675
H     -6.1883    -2.9672     3.8080
H     -5.5213    -1.6933     4.8675
H     -4.9126     0.6861     4.7389
H     -2.3005     2.0956     3.8948
H     -3.1630     2.4938     5.4253
H     -4.0023     2.7374     3.8777
H     -1.9876    -0.1128     5.3631
H     -3.2634     0.3334     6.5610
H     -3.4030    -1.1865     5.6177
H     -2.3350     3.3269     0.5038
H     -1.4430     2.6276    -0.8927
H     -0.2735     3.5630     1.7977
H     -0.0375     4.3193     0.1800
H      3.1539     2.3105    -1.0333
H      2.0306     3.5992    -2.9848
H      1.4798     1.9579    -2.6443
H      0.4750     3.3901    -2.1122
H      3.5202     4.3770     0.2225
H      1.9498     5.0909    -0.3455
H      3.3057     4.8068    -1.4704
H      1.7158     1.5269     2.6468
H      4.2408     2.4530     1.1294
H      3.5839     0.7689     1.1269
H      4.1350     1.5180     2.6564
H      1.3743     3.7042     3.3514
H      3.1506     3.6924     3.3199
H      2.2226     4.4759     1.9917
68
{"conf": 16, "E": 137.21, "rms": -1.0, "geom": "OH", "total_charge": 0, "CA_charge": 1, "smiles": "C[C:1]#[5N:2]->[Mn+:3]1(<-[3C-:4]#[O+:5])(<-[4H-:6])(<-[6C-:7]#[O+:8])<-[1N@H:9]([CH2:10][CH2:11][P:12]([CH:13]([CH3:14])[CH3:15])[CH:16]([CH3:17])[CH3:18])[CH2:19][CH2:20][2P:21]->1([CH:22]([CH3:23])[CH3:24])[CH:25]([CH3:26])[CH3:27]", "smiles3D": "C([C:1]#[5N:2]->[Mn+:3]1(<-[3C-:4]#[O+:5])(<-[4H-:6])(<-[6C-:7]#[O+:8])<-[1N@@:9]([C:10]([C:11]([P:12]([C:13]([C:14]([H:37])([H:38])[H:39])([C:15]([H:40])([H:41])[H:42])[H:36])[C:16]([C:17]([H:44])([H:45])[H:46])([C:18]([H:47])([H:48])[H:49])[H:43])([H:34])[H:35])([H:32])[H:33])([H:31])[C:19]([H:50])([H:51])[C:20]([H:52])([H:53])[2P:21]->1([C:22]([C:23]([H:55])([H:56])[H:57])([C:24]([H:58])([H:59])[H:60])[H:54])[C:25]([C:26]([H:62])([H:63])[H:64])([C:27]([H:65])([H:66])[H:67])[H:61])([H:28])([H:29])[H:30]", "smiles3Dx": "C([C:1]#[5N:2]->[Mn+:3]1(<-[3C-:4]#[O+:5])(<-[4H-:6])(<-[6C-:7]#[O+:8])<-[1N@@:9]([C:10]([C:11]([P:12]([C:13]([C:14]([H:37])([H:38])[H:39])([C:15]([H:40])([H:41])[H:42])[H:36])[C:16]([C:17]([H:44])([H:45])[H:46])([C:18]([H:47])([H:48])[H:49])[H:43])([H:34])[H:35])([H:32])[H:33])([H:31])[C:19]([H:50])([H:51])[C:20]([H:52])([H:53])[2P:21]->1([C:22]([C:23]([H:55])([H:56])[H:57])([C:24]([H:58])([H:59])[H:60])[H:54])[C:25]([C:26]([H:62])([H:63])[H:64])([C:27]([H:65])([H:66])[H:67])[H:61])([H:28])([H:29])[H:30]", "dummies": []}
C     -0.6294    -1.5242    -4.6932
C     -0.4537    -1.1083    -3.3042
N     -0.3016    -0.7419    -2.1428
Mn     0.0000     0.0000     0.0000
C      0.3066     0.8939     2.0986
O      0.4682     1.3673     3.1951
H     -1.8192    -0.0357     0.2484
C     -0.1089     2.1392    -0.8202
O     -0.1569     3.2623    -1.2577
N      0.3361    -2.2000     0.6758
C      0.3516    -2.2783     2.0867
C     -0.9945    -1.9102     2.7184
P     -2.1361    -3.4044     2.7900
C     -3.7401    -2.7537     2.0537
C     -4.3769    -1.6422     2.8979
C     -4.7231    -3.9079     1.8387
C     -2.5147    -3.8032     4.6024
C     -1.6890    -5.0184     5.0283
C     -2.2784    -2.6350     5.5726
C      1.5213    -2.8222     0.0775
C      2.5218    -1.9784    -0.7892
P      2.5610    -0.2485    -0.3216
C      3.5588    -0.0693     1.1949
C      4.3844     1.2188     1.2105
C      4.4800    -1.2732     1.4574
C      3.2620     0.6023    -1.7597
C      4.6476     0.0500    -2.1405
C      3.3122     2.1325    -1.5705
H     -1.5038    -0.9915    -5.1181
H      0.2748    -1.2551    -5.2700
H     -0.7947    -2.6201    -4.7414
H     -0.4000    -2.6634     0.3829
H      1.1302    -1.5885     2.4732
H      0.6176    -3.3134     2.4167
H     -0.8077    -1.4969     3.7228
H     -1.4721    -1.1190     2.1135
H     -3.4943    -2.3274     1.0548
H     -3.6415    -0.8330     3.0962
H     -4.7491    -2.0471     3.8679
H     -5.2362    -1.2006     2.3470
H     -5.0261    -4.3554     2.8067
H     -4.2518    -4.6940     1.2126
H     -5.6303    -3.5420     1.3153
H     -3.5880    -4.0905     4.6727
H     -0.6040    -4.8084     4.9266
H     -1.9460    -5.8934     4.3895
H     -1.9091    -5.2864     6.0841
H     -2.7530    -1.7037     5.1952
H     -1.1876    -2.4645     5.7239
H     -2.7295    -2.8751     6.5594
H      1.1612    -3.6500    -0.5826
H      2.1313    -3.3180     0.8684
H      2.1993    -2.0414    -1.8507
H      3.5400    -2.4143    -0.7178
H      2.8508    -0.0116     2.0453
H      3.7207     2.0995     1.0977
H      5.1802     1.1991     0.4346
H      4.8866     1.3273     2.1942
H      3.8793    -2.1848     1.6550
H      5.0672    -1.1020     2.3854
H      5.1953    -1.4587     0.6363
H      2.5824     0.3979    -2.6139
H      5.3211     0.8452    -2.5492
H      5.1828    -0.4380    -1.2971
H      4.5364    -0.7196    -2.9457
H      2.5002     2.4912    -0.9194
H      3.1928     2.6155    -2.5632
H      4.2896     2.4831    -1.1681
68
{"conf": 17, "E": 127.03, "rms": -1.0, "geom": "OH", "total_charge": 0, "CA_charge": 1, "smiles": "C[C:1]#[5N:2]->[Mn+:3]1(<-[3C-:4]#[O+:5])(<-[4H-:6])(<-[6C-:7]#[O+:8])<-[1N@H:9]([CH2:10][CH2:11][P:12]([CH:13]([CH3:14])[CH3:15])[CH:16]([CH3:17])[CH3:18])[CH2:19][CH2:20][2P:21]->1([CH:22]([CH3:23])[CH3:24])[CH:25]([CH3:26])[CH3:27]", "smiles3D": "C([C:1]#[5N:2]->[Mn+:3]1(<-[3C-:4]#[O+:5])(<-[4H-:6])(<-[6C-:7]#[O+:8])<-[1N@@:9]([C:10]([C:11]([P:12]([C:13]([C:14]([H:37])([H:38])[H:39])([C:15]([H:40])([H:41])[H:42])[H:36])[C:16]([C:17]([H:44])([H:45])[H:46])([C:18]([H:47])([H:48])[H:49])[H:43])([H:34])[H:35])([H:32])[H:33])([H:31])[C:19]([H:50])([H:51])[C:20]([H:52])([H:53])[2P:21]->1([C:22]([C:23]([H:55])([H:56])[H:57])([C:24]([H:58])([H:59])[H:60])[H:54])[C:25]([C:26]([H:62])([H:63])[H:64])([C:27]([H:65])([H:66])[H:67])[H:61])([H:28])([H:29])[H:30]", "smiles3Dx": "C([C:1]#[5N:2]->[Mn+:3]1(<-[3C-:4]#[O+:5])(<-[4H-:6])(<-[6C-:7]#[O+:8])<-[1N@@:9]([C:10]([C:11]([P:12]([C:13]([C:14]([H:37])([H:38])[H:39])([C:15]([H:40])([H:41])[H:42])[H:36])[C:16]([C:17]([H:44])([H:45])[H:46])([C:18]([H:47])([H:48])[H:49])[H:43])([H:34])[H:35])([H:32])[H:33])([H:31])[C:19]([H:50])([H:51])[C:20]([H:52])([H:53])[2P:21]->1([C:22]([C:23]([H:55])([H:56])[H:57])([C:24]([H:58])([H:59])[H:60])[H:54])[C:25]([C:26]([H:62])([H:63])[H:64])([C:27]([H:65])([H:66])[H:67])[H:61])([H:28])([H:29])[H:30]", "dummies": []}
C     -4.4655     2.0029    -0.9055
C     -3.1443     1.4236    -0.6714
N     -2.0389     0.9336    -0.4506
Mn     0.0000     0.0000     0.0000
C      1.9893    -1.0662     0.4202
O      3.0318    -1.6343     0.6327
H     -0.0709    -0.8534    -1.6286
C     -1.0735    -1.7050     1.0936
O     -1.6392    -2.6002     1.6711
N      1.0440     1.8994    -0.7800
C      1.4441     1.8034    -2.1304
C      2.5343     0.7715    -2.4610
P      4.2708     1.3547    -2.0365
C      5.2966    -0.2077    -1.7673
C      5.1460    -1.2440    -2.8890
C      6.7670     0.1406    -1.5178
C      4.9910     2.3761    -3.4529
C      4.1335     3.6115    -3.7058
C      5.1731     1.5755    -4.7498
C      2.0350     2.2728     0.1668
C      1.4756     2.7090     1.5558
P      0.2269     1.5414     2.1202
C     -1.2885     2.4880     2.4187
C     -1.0271     3.8684     3.0574
C     -2.2748     1.6768     3.2672
C      0.7674     0.7789     3.6747
C      2.0038    -0.0917     3.4549
C      1.0512     1.8218     4.7711
H     -4.3601     3.0936    -1.0731
H     -5.1100     1.8308    -0.0196
H     -4.9290     1.5335    -1.7955
H      0.4029     2.5592    -0.7579
H      0.5362     1.5297    -2.7159
H      1.7810     2.8052    -2.4776
H      2.4970     0.5523    -3.5486
H      2.3145    -0.1745    -1.9395
H      4.9061    -0.6802    -0.8408
H      5.8089    -1.0245    -3.7458
H      4.0972    -1.3071    -3.2539
H      5.4328    -2.2492    -2.5067
H      7.2151     0.6461    -2.4082
H      6.8490     0.8132    -0.6349
H      7.3454    -0.7863    -1.3052
H      5.9923     2.7306    -3.1220
H      3.8952     4.1310    -2.7542
H      4.6809     4.3251    -4.3527
H      3.1892     3.3399    -4.2183
H      5.3338     2.2601    -5.6091
H      6.0852     0.9554    -4.6761
H      4.2941     0.9346    -4.9685
H      2.7112     1.4156     0.3329
H      2.6344     3.1171    -0.2463
H      2.3061     2.7538     2.2843
H      1.0341     3.7113     1.4533
H     -1.7609     2.6672     1.4370
H     -0.0779     3.9271     3.6219
H     -1.8637     4.1793     3.7254
H     -0.9590     4.6354     2.2629
H     -3.2645     2.1804     3.2704
H     -1.9308     1.5831     4.3159
H     -2.4095     0.6626     2.8368
H     -0.0419     0.1186     4.0312
H      2.7711     0.4397     2.8574
H      1.6958    -1.0372     2.9640
H      2.4655    -0.3845     4.4275
H      1.4728     1.3273     5.6708
H      0.1143     2.2956     5.1247
H      1.7755     2.5949     4.4424
68
{"conf": 18, "E": 235.88, "rms": -1.0, "geom": "OH", "total_charge": 0, "CA_charge": 1, "smiles": "C[C:1]#[5N:2]->[Mn+:3]1(<-[3C-:4]#[O+:5])(<-[4H-:6])(<-[6C-:7]#[O+:8])<-[1N@H:9]([CH2:10][CH2:11][P:12]([CH:13]([CH3:14])[CH3:15])[CH:16]([CH3:17])[CH3:18])[CH2:19][CH2:20][2P:21]->1([CH:22]([CH3:23])[CH3:24])[CH:25]([CH3:26])[CH3:27]", "smiles3D": "C([C:1]#[5N:2]->[Mn+:3]1(<-[3C-:4]#[O+:5])(<-[4H-:6])(<-[6C-:7]#[O+:8])<-[1N@@:9]([C:10]([C:11]([P:12]([C:13]([C:14]([H:37])([H:38])[H:39])([C:15]([H:40])([H:41])[H:42])[H:36])[C:16]([C:17]([H:44])([H:45])[H:46])([C:18]([H:47])([H:48])[H:49])[H:43])([H:34])[H:35])([H:32])[H:33])([H:31])[C:19]([H:50])([H:51])[C:20]([H:52])([H:53])[2P:21]->1([C:22]([C:23]([H:55])([H:56])[H:57])([C:24]([H:58])([H:59])[H:60])[H:54])[C:25]([C:26]([H:62])([H:63])[H:64])([C:27]([H:65])([H:66])[H:67])[H:61])([H:28])([H:29])[H:30]", "smiles3Dx": "C([C:1]#[5N:2]->[Mn+:3]1(<-[3C-:4]#[O+:5])(<-[4H-:6])(<-[6C-:7]#[O+:8])<-[1N@@:9]([C:10]([C:11]([P:12]([C:13]([C:14]([H:37])([H:38])[H:39])([C:15]([H:40])([H:41])[H:42])[H:36])[C:16]([C:17]([H:44])([H:45])[H:46])([C:18]([H:47])([H:48])[H:49])[H:43])([H:34])[H:35])([H:32])[H:33])([H:31])[C:19]([H:50])([H:51])[C:20]([H:52])([H:53])[2P:21]->1([C:22]([C:23]([H:55])([H:56])[H:57])([C:24]([H:58])([H:59])[H:60])[H:54])[C:25]([C:26]([H:62])([H:63])[H:64])([C:27]([H:65])([H:66])[H:67])[H:61])([H:28])([H:29])[H:30]", "dummies": []}
C     -1.5591    -0.4909     4.3167
C     -1.3252     0.1838     3.0514
N     -0.9382     0.4466     1.9384
Mn     0.0000     0.0000     0.0000
C      1.1639    -0.9579    -1.6632
O      1.6095    -1.6206    -2.5936
H      1.2721    -0.7518     1.0351
C      0.9601     2.0011    -0.1101
O      1.4942     3.0779    -0.1360
N     -1.6259    -1.5983    -0.1143
C     -1.3928    -2.6600     0.8392
C     -1.5984    -4.1125     0.3643
P     -3.3954    -4.5672     0.0704
C     -4.7028    -3.5242     0.9329
C     -5.2139    -4.1540     2.2544
C     -5.8550    -3.2240    -0.0570
C     -3.6666    -6.4061     0.2786
C     -2.5696    -7.1949    -0.4231
C     -5.0601    -6.7611    -0.2711
C     -1.8009    -1.8833    -1.4530
C     -2.2218    -0.6746    -2.4054
P     -1.7644     0.9307    -1.5732
C     -3.1863     1.8196    -0.9649
C     -3.1897     1.9616     0.5706
C     -4.5490     1.2271    -1.4089
C     -1.0255     1.9828    -2.8479
C     -2.0105     2.2335    -3.9746
C      0.2935     1.4009    -3.3990
H     -2.5451    -0.4229     4.7855
H     -1.4429    -1.5452     4.0771
H     -0.7870    -0.2665     5.0512
H     -2.3854    -1.1977     0.1801
H     -0.3142    -2.5864     1.1964
H     -2.0203    -2.5117     1.7364
H     -1.1905    -4.7941     1.1370
H     -1.0016    -4.3201    -0.5535
H     -4.2467    -2.5457     1.1801
H     -4.9076    -5.2118     2.3707
H     -4.7847    -3.6088     3.1112
H     -6.3148    -4.1121     2.3327
H     -5.4836    -3.2531    -1.1075
H     -6.2430    -2.2045     0.1092
H     -6.6947    -3.9410     0.0435
H     -3.6162    -6.6678     1.3572
H     -2.7465    -8.2849    -0.3146
H     -1.5822    -6.9652     0.0424
H     -2.5174    -6.9321    -1.5042
H     -5.2594    -6.2114    -1.2119
H     -5.8325    -6.4749     0.4649
H     -5.1486    -7.8506    -0.4537
H     -0.9043    -2.3690    -1.8954
H     -2.6346    -2.6081    -1.5813
H     -1.6999    -0.7399    -3.3671
H     -3.2909    -0.7147    -2.5446
H     -3.1376     2.8646    -1.3620
H     -3.3728     0.9856     1.0740
H     -4.0102     2.6513     0.8652
H     -2.2392     2.4216     0.9146
H     -4.8486     0.3562    -0.7819
H     -5.3279     2.0062    -1.2921
H     -4.5607     0.9729    -2.4902
H     -0.7671     2.9570    -2.3621
H     -2.3574     1.2896    -4.4375
H     -2.8913     2.7905    -3.6077
H     -1.5255     2.8755    -4.7389
H      0.1589     0.3845    -3.8372
H      0.6788     2.0661    -4.1885
H      1.0715     1.3721    -2.6157
68
{"conf": 19, "E": 305.3, "rms": -1.0, "geom": "OH", "total_charge": 0, "CA_charge": 1, "smiles": "C[C:1]#[5N:2]->[Mn+:3]1(<-[3C-:4]#[O+:5])(<-[4H-:6])(<-[6C-:7]#[O+:8])<-[1N@H:9]([CH2:10][CH2:11][P:12]([CH:13]([CH3:14])[CH3:15])[CH:16]([CH3:17])[CH3:18])[CH2:19][CH2:20][2P:21]->1([CH:22]([CH3:23])[CH3:24])[CH:25]([CH3:26])[CH3:27]", "smiles3D": "C([C:1]#[5N:2]->[Mn+:3]1(<-[3C-:4]#[O+:5])(<-[4H-:6])(<-[6C-:7]#[O+:8])<-[1N@@:9]([C:10]([C:11]([P:12]([C:13]([C:14]([H:37])([H:38])[H:39])([C:15]([H:40])([H:41])[H:42])[H:36])[C:16]([C:17]([H:44])([H:45])[H:46])([C:18]([H:47])([H:48])[H:49])[H:43])([H:34])[H:35])([H:32])[H:33])([H:31])[C:19]([H:50])([H:51])[C:20]([H:52])([H:53])[2P:21]->1([C:22]([C:23]([H:55])([H:56])[H:57])([C:24]([H:58])([H:59])[H:60])[H:54])[C:25]([C:26]([H:62])([H:63])[H:64])([C:27]([H:65])([H:66])[H:67])[H:61])([H:28])([H:29])[H:30]", "smiles3Dx": "C([C:1]#[5N:2]->[Mn+:3]1(<-[3C-:4]#[O+:5])(<-[4H-:6])(<-[6C-:7]#[O+:8])<-[1N@@:9]([C:10]([C:11]([P:12]([C:13]([C:14]([H:37])([H:38])[H:39])([C:15]([H:40])([H:41])[H:42])[H:36])[C:16]([C:17]([H:44])([H:45])[H:46])([C:18]([H:47])([H:48])[H:49])[H:43])([H:34])[H:35])([H:32])[H:33])([H:31])[C:19]([H:50])([H:51])[C:20]([H:52])([H:53])[2P:21]->1([C:22]([C:23]([H:55])([H:56])[H:57])([C:24]([H:58])([H:59])[H:60])[H:54])[C:25]([C:26]([H:62])([H:63])[H:64])([C:27]([H:65])([H:66])[H:67])[H:61])([H:28])([H:29])[H:30]", "dummies": []}
C      3.5515    -0.7249     2.8903
C      2.5476     0.0303     2.3927
N      1.6224     0.2463     1.6437
Mn     0.0000     0.0000     0.0000
C     -1.5862    -0.3467    -1.8092
O     -2.3150    -0.5648    -2.6780
H      1.3407     0.7598    -1.2345
C     -1.1229     2.0466     0.7293
O     -1.7004     3.0139     1.1313
N      0.7430    -2.2250     0.0483
C      0.5597    -3.0073    -1.1001
C      1.4744    -2.7850    -2.2973
P      3.2040    -3.1156    -1.6071
C      4.5064    -2.2024    -2.5711
C      5.5836    -1.8823    -1.5377
C      3.9573    -0.9002    -3.2087
C      3.5155    -4.9734    -1.6454
C      4.5132    -5.2826    -0.5233
C      2.2492    -5.8260    -1.4253
C      0.6486    -2.9417     1.3587
C     -0.2113    -2.2314     2.4574
P     -1.5211    -1.1762     1.8063
C     -2.8218    -2.2226     1.1985
C     -3.4361    -3.0093     2.4060
C     -2.5369    -3.1934     0.0501
C     -2.1738    -0.2035     3.1811
C     -3.5529     0.4169     2.8036
C     -1.2438     0.9049     3.7166
H      4.3959    -0.0329     2.7061
H      3.4766    -1.5325     2.1074
H      3.0578    -1.0276     3.8339
H      1.6369    -2.2271     0.0023
H      0.4338    -3.9890    -0.8830
H     -0.3902    -2.5904    -1.3387
H      1.3884    -1.7823    -2.7357
H      1.2465    -3.5181    -3.1546
H      4.9097    -2.8803    -3.3540
H      6.2645    -1.0724    -1.8353
H      5.1289    -1.5579    -0.5799
H      6.2260    -2.7667    -1.3661
H      4.7118    -0.0770    -3.2494
H      3.1280    -0.4738    -2.6170
H      3.6628    -1.0980    -4.2674
H      3.9344    -5.2465    -2.6397
H      4.4405    -4.5237     0.2853
H      5.5467    -5.3033    -0.9338
H      4.3254    -6.2762    -0.0361
H      1.8148    -5.6317    -0.4198
H      1.4814    -5.6486    -2.2081
H      2.5170    -6.9289    -1.4852
H      0.1994    -3.8606     1.0959
H      1.6891    -3.1354     1.7787
H      0.4146    -1.5249     3.1020
H     -0.6435    -2.9969     3.1167
H     -3.6059    -1.5326     0.8590
H     -3.2635    -4.1044     2.2649
H     -4.5186    -2.7091     2.5391
H     -2.9283    -2.8508     3.3568
H     -3.4183    -3.8609    -0.0621
H     -2.5881    -2.7328    -0.9765
H     -1.6900    -3.9001     0.1909
H     -2.3553    -0.9279     4.0777
H     -4.2589    -0.2444     2.2868
H     -3.4903     1.3806     2.2208
H     -4.1267     0.6172     3.7533
H     -1.7249     1.9369     3.7330
H     -1.0309     0.6791     4.7943
H     -0.2816     1.0041     3.2122
68
{"conf": 20, "E": 132.47, "rms": -1.0, "geom": "OH", "total_charge": 0, "CA_charge": 1, "smiles": "C[C:1]#[5N:2]->[Mn+:3]1(<-[3C-:4]#[O+:5])(<-[4H-:6])(<-[6C-:7]#[O+:8])<-[1N@H:9]([CH2:10][CH2:11][P:12]([CH:13]([CH3:14])[CH3:15])[CH:16]([CH3:17])[CH3:18])[CH2:19][CH2:20][2P:21]->1([CH:22]([CH3:23])[CH3:24])[CH:25]([CH3:26])[CH3:27]", "smiles3D": "C([C:1]#[5N:2]->[Mn+:3]1(<-[3C-:4]#[O+:5])(<-[4H-:6])(<-[6C-:7]#[O+:8])<-[1N@@:9]([C:10]([C:11]([P:12]([C:13]([C:14]([H:37])([H:38])[H:39])([C:15]([H:40])([H:41])[H:42])[H:36])[C:16]([C:17]([H:44])([H:45])[H:46])([C:18]([H:47])([H:48])[H:49])[H:43])([H:34])[H:35])([H:32])[H:33])([H:31])[C:19]([H:50])([H:51])[C:20]([H:52])([H:53])[2P:21]->1([C:22]([C:23]([H:55])([H:56])[H:57])([C:24]([H:58])([H:59])[H:60])[H:54])[C:25]([C:26]([H:62])([H:63])[H:64])([C:27]([H:65])([H:66])[H:67])[H:61])([H:28])([H:29])[H:30]", "smiles3Dx": "C([C:1]#[5N:2]->[Mn+:3]1(<-[3C-:4]#[O+:5])(<-[4H-:6])(<-[6C-:7]#[O+:8])<-[1N@@:9]([C:10]([C:11]([P:12]([C:13]([C:14]([H:37])([H:38])[H:39])([C:15]([H:40])([H:41])[H:42])[H:36])[C:16]([C:17]([H:44])([H:45])[H:46])([C:18]([H:47])([H:48])[H:49])[H:43])([H:34])[H:35])([H:32])[H:33])([H:31])[C:19]([H:50])([H:51])[C:20]([H:52])([H:53])[2P:21]->1([C:22]([C:23]([H:55])([H:56])[H:57])([C:24]([H:58])([H:59])[H:60])[H:54])[C:25]([C:26]([H:62])([H:63])[H:64])([C:27]([H:65])([H:66])[H:67])[H:61])([H:28])([H:29])[H:30]", "dummies": []}
C     -4.6121     0.6834    -1.7527
C     -3.2577     0.4905    -1.2336
N     -2.1243     0.3252    -0.7892
Mn     0.0000     0.0000     0.0000
C      2.1324    -0.4530     0.7096
O      3.2522    -0.7018     1.0866
H      0.4808    -0.5151    -1.6913
C     -0.5741    -2.1351     0.5816
O     -0.8776    -3.2617     0.8863
N      0.3879     2.2474    -0.3916
C      1.7428     2.5891    -0.2428
C      2.5693     2.0376    -1.4147
P      4.4119     2.2945    -1.2347
C      4.9906     3.7242    -2.3173
C      4.3487     5.0575    -1.9297
C      6.5160     3.7997    -2.3384
C      5.0234     2.2620     0.5465
C      5.0755     3.6479     1.1915
C      6.3902     1.5755     0.6021
C     -0.4970     2.9960     0.4515
C     -0.3936     2.7558     1.9887
P     -0.5283     1.0041     2.3655
C      0.7556     0.7391     3.6111
C      0.9972    -0.7577     3.8583
C      0.4211     1.4543     4.9285
C     -2.1528     0.7723     3.1287
C     -2.3074    -0.6473     3.6964
C     -3.2760     1.0355     2.1262
H     -5.3147    -0.0079    -1.2364
H     -4.6228     0.5000    -2.8511
H     -4.9301     1.7239    -1.5536
H      0.1422     2.4140    -1.2620
H      2.1073     2.1546     0.7063
H      1.8745     3.6995    -0.2078
H      2.3846     0.9528    -1.5177
H      2.2329     2.5347    -2.3504
H      4.6604     3.4924    -3.3494
H      3.2362     4.9672    -1.9351
H      4.6366     5.8334    -2.6764
H      4.6889     5.3990    -0.9377
H      6.8469     4.4996    -3.1323
H      6.9468     2.7985    -2.5564
H      6.9083     4.1577    -1.3676
H      4.3205     1.6431     1.1406
H      5.8626     4.2784     0.7328
H      4.0924     4.1517     1.0973
H      5.3086     3.5601     2.2709
H      6.3040     0.5700     0.1403
H      7.1518     2.1640     0.0494
H      6.7209     1.4523     1.6572
H     -1.5441     2.7652     0.1466
H     -0.3299     4.0810     0.2620
H     -1.2097     3.3111     2.4991
H      0.5820     3.1386     2.3536
H      1.6983     1.1735     3.2194
H      0.8676    -1.3581     2.9340
H      0.3375    -1.1653     4.6444
H      2.0401    -0.9002     4.2121
H      0.2219     2.5316     4.7487
H      1.2919     1.3908     5.6244
H     -0.4572     1.0055     5.4343
H     -2.2544     1.5008     3.9558
H     -1.7857    -0.7364     4.6745
H     -1.9293    -1.4073     2.9799
H     -3.3781    -0.8716     3.8993
H     -3.1404     1.9880     1.5753
H     -4.2480     1.1005     2.6619
H     -3.3593     0.1956     1.4222
68
{"conf": 21, "E": 123.05, "rms": -1.0, "geom": "OH", "total_charge": 0, "CA_charge": 1, "smiles": "C[C:1]#[5N:2]->[Mn+:3]1(<-[3C-:4]#[O+:5])(<-[4H-:6])(<-[6C-:7]#[O+:8])<-[1N@H:9]([CH2:10][CH2:11][P:12]([CH:13]([CH3:14])[CH3:15])[CH:16]([CH3:17])[CH3:18])[CH2:19][CH2:20][2P:21]->1([CH:22]([CH3:23])[CH3:24])[CH:25]([CH3:26])[CH3:27]", "smiles3D": "C([C:1]#[5N:2]->[Mn+:3]1(<-[3C-:4]#[O+:5])(<-[4H-:6])(<-[6C-:7]#[O+:8])<-[1N@@:9]([C:10]([C:11]([P:12]([C:13]([C:14]([H:37])([H:38])[H:39])([C:15]([H:40])([H:41])[H:42])[H:36])[C:16]([C:17]([H:44])([H:45])[H:46])([C:18]([H:47])([H:48])[H:49])[H:43])([H:34])[H:35])([H:32])[H:33])([H:31])[C:19]([H:50])([H:51])[C:20]([H:52])([H:53])[2P:21]->1([C:22]([C:23]([H:55])([H:56])[H:57])([C:24]([H:58])([H:59])[H:60])[H:54])[C:25]([C:26]([H:62])([H:63])[H:64])([C:27]([H:65])([H:66])[H:67])[H:61])([H:28])([H:29])[H:30]", "smiles3Dx": "C([C:1]#[5N:2]->[Mn+:3]1(<-[3C-:4]#[O+:5])(<-[4H-:6])(<-[6C-:7]#[O+:8])<-[1N@@:9]([C:10]([C:11]([P:12]([C:13]([C:14]([H:37])([H:38])[H:39])([C:15]([H:40])([H:41])[H:42])[H:36])[C:16]([C:17]([H:44])([H:45])[H:46])([C:18]([H:47])([H:48])[H:49])[H:43])([H:34])[H:35])([H:32])[H:33])([H:31])[C:19]([H:50])([H:51])[C:20]([H:52])([H:53])[2P:21]->1([C:22]([C:23]([H:55])([H:56])[H:57])([C:24]([H:58])([H:59])[H:60])[H:54])[C:25]([C:26]([H:62])([H:63])[H:64])([C:27]([H:65])([H:66])[H:67])[H:61])([H:28])([H:29])[H:30]", "dummies": []}
C     -4.5259     1.5828    -1.3508
C     -3.1838     1.1534    -0.9529
N     -2.0594     0.7752    -0.6286
Mn     0.0000     0.0000     0.0000
C      1.9870    -0.8194     0.7985
O      3.0300    -1.2501     1.2254
H     -0.7646    -0.4592     1.6071
C      0.5728     2.0800     0.7620
O      0.8692     3.1756     1.1694
N     -0.5875    -1.9747    -1.0321
C      0.2474    -3.0175    -0.6048
C     -0.2097    -4.3997    -1.1031
P      0.6967    -5.7723    -0.2175
C      0.3146    -7.3299    -1.2207
C     -1.0356    -7.2665    -1.9495
C      1.4369    -7.5490    -2.2340
C     -0.1389    -5.8592     1.4761
C     -1.2006    -6.9550     1.5999
C      0.9384    -6.0372     2.5479
C     -0.6548    -1.7312    -2.4431
C      0.6435    -1.2128    -3.1290
P      1.1556     0.3379    -2.3540
C      2.9754     0.3975    -2.2117
C      3.6332     1.3472    -3.2236
C      3.6221    -0.9875    -2.3424
C      0.5922     1.7292    -3.3793
C      0.5496     1.3773    -4.8781
C     -0.7826     2.2069    -2.9377
H     -4.6274     1.5007    -2.4517
H     -5.2810     0.9322    -0.8587
H     -4.6867     2.6375    -1.0426
H     -1.4392    -2.1631    -0.7427
H      0.2453    -3.0167     0.5073
H      1.2830    -2.8389    -0.9504
H      0.0252    -4.4903    -2.1839
H     -1.3019    -4.5207    -0.9517
H      0.3146    -8.2053    -0.5378
H     -1.2793    -8.2626    -2.3746
H     -1.8563    -6.9812    -1.2664
H     -1.0073    -6.5341    -2.7837
H      2.4055    -7.6803    -1.7062
H      1.2434    -8.4636    -2.8347
H      1.5191    -6.6798    -2.9203
H     -0.6404    -4.8873     1.6664
H     -2.0399    -6.7587     0.9080
H     -1.6246    -6.9528     2.6254
H     -0.7704    -7.9598     1.4161
H      0.4753    -6.0766     3.5580
H      1.5084    -6.9731     2.3752
H      1.6388    -5.1761     2.5236
H     -1.4498    -0.9679    -2.6091
H     -0.9798    -2.6533    -2.9684
H      1.4210    -1.9810    -3.0199
H      0.4502    -1.0665    -4.2013
H      3.2121     0.7787    -1.1952
H      3.3881     2.4059    -3.0107
H      3.3943     1.0763    -4.2678
H      4.7398     1.2862    -3.1214
H      3.5317    -1.3792    -3.3799
H      4.7065    -0.9182    -2.1111
H      3.1913    -1.7016    -1.6129
H      1.2862     2.5764    -3.2414
H      0.5230     2.3160    -5.4736
H      1.4368     0.8005    -5.2017
H     -0.3632     0.8011    -5.1376
H     -0.7447     2.5356    -1.8805
H     -1.5397     1.4082    -3.0903
H     -1.0897     3.0832    -3.5425
68
{"conf": 22, "E": 103.19, "rms": -1.0, "geom": "OH", "total_charge": 0, "CA_charge": 1, "smiles": "C[C:1]#[5N:2]->[Mn+:3]1(<-[3C-:4]#[O+:5])(<-[4H-:6])(<-[6C-:7]#[O+:8])<-[1N@H:9]([CH2:10][CH2:11][P:12]([CH:13]([CH3:14])[CH3:15])[CH:16]([CH3:17])[CH3:18])[CH2:19][CH2:20][2P:21]->1([CH:22]([CH3:23])[CH3:24])[CH:25]([CH3:26])[CH3:27]", "smiles3D": "C([C:1]#[5N:2]->[Mn+:3]1(<-[3C-:4]#[O+:5])(<-[4H-:6])(<-[6C-:7]#[O+:8])<-[1N@@:9]([C:10]([C:11]([P:12]([C:13]([C:14]([H:37])([H:38])[H:39])([C:15]([H:40])([H:41])[H:42])[H:36])[C:16]([C:17]([H:44])([H:45])[H:46])([C:18]([H:47])([H:48])[H:49])[H:43])([H:34])[H:35])([H:32])[H:33])([H:31])[C:19]([H:50])([H:51])[C:20]([H:52])([H:53])[2P:21]->1([C:22]([C:23]([H:55])([H:56])[H:57])([C:24]([H:58])([H:59])[H:60])[H:54])[C:25]([C:26]([H:62])([H:63])[H:64])([C:27]([H:65])([H:66])[H:67])[H:61])([H:28])([H:29])[H:30]", "smiles3Dx": "C([C:1]#[5N:2]->[Mn+:3]1(<-[3C-:4]#[O+:5])(<-[4H-:6])(<-[6C-:7]#[O+:8])<-[1N@@:9]([C:10]([C:11]([P:12]([C:13]([C:14]([H:37])([H:38])[H:39])([C:15]([H:40])([H:41])[H:42])[H:36])[C:16]([C:17]([H:44])([H:45])[H:46])([C:18]([H:47])([H:48])[H:49])[H:43])([H:34])[H:35])([H:32])[H:33])([H:31])[C:19]([H:50])([H:51])[C:20]([H:52])([H:53])[2P:21]->1([C:22]([C:23]([H:55])([H:56])[H:57])([C:24]([H:58])([H:59])[H:60])[H:54])[C:25]([C:26]([H:62])([H:63])[H:64])([C:27]([H:65])([H:66])[H:67])[H:61])([H:28])([H:29])[H:30]", "dummies": []}
C     -0.1786     3.0705     3.9112
C     -0.1147     2.1715     2.7602
N     -0.0670     1.4135     1.7961
Mn     0.0000     0.0000     0.0000
C      0.1012    -1.4150    -1.7970
O      0.1522    -2.1625    -2.7433
H      1.3572    -0.9418     0.8075
C      1.4912     1.3847    -1.0476
O      2.2759     2.1141    -1.6013
N     -1.6782    -1.2680     0.9464
C     -1.1663    -2.5549     1.1694
C     -2.0477    -3.4277     2.0869
P     -3.1680    -4.5694     1.1023
C     -4.5799    -4.7743     2.3376
C     -4.2095    -5.6466     3.5387
C     -5.8388    -5.2886     1.6379
C     -2.1842    -6.1822     1.1073
C     -2.9851    -7.3070     0.4420
C     -0.8570    -5.9882     0.3652
C     -2.8262    -1.2188     0.0992
C     -3.3651     0.2138    -0.1542
P     -2.1105     1.1912    -0.9858
C     -2.3763     2.8892    -0.4173
C     -1.1597     3.7735    -0.7062
C     -3.6434     3.5156    -1.0044
C     -2.3074     0.9694    -2.7776
C     -3.7768     0.9398    -3.2313
C     -1.5279     2.0259    -3.5654
H     -0.1285     4.1234     3.5660
H     -1.1311     2.9029     4.4526
H      0.6737     2.8640     4.5905
H     -1.8843    -0.8802     1.7511
H     -0.1742    -2.4395     1.6559
H     -1.0082    -3.0733     0.1981
H     -1.4046    -4.0423     2.7505
H     -2.6582    -2.7705     2.7382
H     -4.8217    -3.7604     2.7253
H     -3.2702    -5.2852     4.0060
H     -5.0161    -5.5906     4.3014
H     -4.0853    -6.7076     3.2421
H     -5.6927    -6.3135     1.2456
H     -6.6929    -5.2999     2.3482
H     -6.1006    -4.6179     0.7925
H     -1.9518    -6.4760     2.1533
H     -3.3364    -6.9954    -0.5666
H     -3.8559    -7.5930     1.0627
H     -2.3558    -8.2188     0.3376
H     -0.3039    -6.9514     0.2986
H     -1.0355    -5.6049    -0.6639
H     -0.2062    -5.2743     0.9124
H     -2.5777    -1.6799    -0.8837
H     -3.6470    -1.8099     0.5615
H     -3.6042     0.6834     0.8216
H     -4.2874     0.1654    -0.7583
H     -2.5037     2.8509     0.6852
H     -0.2440     3.3170    -0.2831
H     -1.0159     3.9689    -1.7860
H     -1.2963     4.7581    -0.2085
H     -3.5421     3.7310    -2.0840
H     -4.5222     2.8655    -0.8162
H     -3.8423     4.4819    -0.4932
H     -1.8680    -0.0167    -3.0322
H     -4.3799     1.7718    -2.8368
H     -4.2457    -0.0265    -2.9523
H     -3.8302     0.9832    -4.3428
H     -1.4398     1.6967    -4.6235
H     -0.4976     2.1296    -3.1687
H     -2.0430     3.0060    -3.5731
68
{"conf": 23, "E": 113.98, "rms": -1.0, "geom": "OH", "total_charge": 0, "CA_charge": 1, "smiles": "C[C:1]#[5N:2]->[Mn+:3]1(<-[3C-:4]#[O+:5])(<-[4H-:6])(<-[6C-:7]#[O+:8])<-[1N@H:9]([CH2:10][CH2:11][P:12]([CH:13]([CH3:14])[CH3:15])[CH:16]([CH3:17])[CH3:18])[CH2:19][CH2:20][2P:21]->1([CH:22]([CH3:23])[CH3:24])[CH:25]([CH3:26])[CH3:27]", "smiles3D": "C([C:1]#[5N:2]->[Mn+:3]1(<-[3C-:4]#[O+:5])(<-[4H-:6])(<-[6C-:7]#[O+:8])<-[1N@@:9]([C:10]([C:11]([P:12]([C:13]([C:14]([H:37])([H:38])[H:39])([C:15]([H:40])([H:41])[H:42])[H:36])[C:16]([C:17]([H:44])([H:45])[H:46])([C:18]([H:47])([H:48])[H:49])[H:43])([H:34])[H:35])([H:32])[H:33])([H:31])[C:19]([H:50])([H:51])[C:20]([H:52])([H:53])[2P:21]->1([C:22]([C:23]([H:55])([H:56])[H:57])([C:24]([H:58])([H:59])[H:60])[H:54])[C:25]([C:26]([H:62])([H:63])[H:64])([C:27]([H:65])([H:66])[H:67])[H:61])([H:28])([H:29])[H:30]", "smiles3Dx": "C([C:1]#[5N:2]->[Mn+:3]1(<-[3C-:4]#[O+:5])(<-[4H-:6])(<-[6C-:7]#[O+:8])<-[1N@@:9]([C:10]([C:11]([P:12]([C:13]([C:14]([H:37])([H:38])[H:39])([C:15]([H:40])([H:41])[H:42])[H:36])[C:16]([C:17]([H:44])([H:45])[H:46])([C:18]([H:47])([H:48])[H:49])[H:43])([H:34])[H:35])([H:32])[H:33])([H:31])[C:19]([H:50])([H:51])[C:20]([H:52])([H:53])[2P:21]->1([C:22]([C:23]([H:55])([H:56])[H:57])([C:24]([H:58])([H:59])[H:60])[H:54])[C:25]([C:26]([H:62])([H:63])[H:64])([C:27]([H:65])([H:66])[H:67])[H:61])([H:28])([H:29])[H:30]", "dummies": []}
C      1.4357    -0.7003     4.7161
C      1.0183    -0.5035     3.3288
N      0.6637    -0.3312     2.1652
Mn     0.0000     0.0000     0.0000
C     -0.5747     0.4218    -2.1784
O     -0.8768     0.6473    -3.3241
H      1.6820    -0.4860    -0.5623
C      0.6172     2.1945     0.2042
O      0.9413     3.3507     0.3115
N     -0.7879    -2.1723    -0.0163
C     -0.8071    -2.7481    -1.3079
C     -1.9855    -2.3834    -2.2343
P     -3.3857    -3.6352    -2.1596
C     -4.8134    -2.5581    -2.7750
C     -6.1552    -3.1534    -2.3491
C     -4.7683    -2.2896    -4.2822
C     -2.9598    -4.8180    -3.5728
C     -1.6155    -5.5041    -3.3126
C     -4.0524    -5.8781    -3.7323
C     -1.9538    -2.3230     0.8149
C     -3.1028    -1.2734     0.6992
P     -2.4560     0.4006     0.8122
C     -3.4861     1.3833    -0.3091
C     -4.9165     1.5639     0.2111
C     -2.8491     2.7447    -0.6141
C     -2.5538     0.9290     2.5491
C     -3.8421     0.4768     3.2577
C     -2.3777     2.4447     2.6902
H      2.4816    -1.0698     4.7379
H      0.7680    -1.4409     5.2029
H      1.3749     0.2644     5.2595
H     -0.1262    -2.6320     0.4238
H     -0.7681    -3.8575    -1.2041
H      0.1306    -2.4244    -1.8156
H     -2.3639    -1.3767    -2.0016
H     -1.6237    -2.3454    -3.2825
H     -4.7312    -1.5748    -2.2666
H     -6.9795    -2.4603    -2.6124
H     -6.3449    -4.1243    -2.8430
H     -6.1730    -3.3032    -1.2503
H     -3.7720    -1.8906    -4.5702
H     -5.5354    -1.5281    -4.5479
H     -4.9830    -3.2103    -4.8617
H     -2.8679    -4.2485    -4.5208
H     -1.6145    -5.9935    -2.3146
H     -0.7862    -4.7696    -3.3672
H     -1.4176    -6.2760    -4.0875
H     -3.7534    -6.6288    -4.4976
H     -4.9968    -5.4179    -4.0845
H     -4.2327    -6.3987    -2.7668
H     -1.6086    -2.3075     1.8770
H     -2.3932    -3.3297     0.6298
H     -3.6220    -1.3964    -0.2601
H     -3.8380    -1.4547     1.5009
H     -3.5509     0.8235    -1.2681
H     -4.9607     2.2568     1.0727
H     -5.5450     2.0039    -0.5947
H     -5.3667     0.5825     0.4722
H     -1.8166     2.6128    -0.9861
H     -2.8507     3.4241     0.2528
H     -3.4296     3.2426    -1.4205
H     -1.7074     0.4480     3.0812
H     -4.7622     0.7029     2.6941
H     -3.9281     0.9777     4.2471
H     -3.8035    -0.6085     3.4858
H     -1.5128     2.7985     2.0927
H     -3.2975     2.9939     2.4068
H     -2.1659     2.6925     3.7531
68
{"conf": 24, "E": 115.98, "rms": -1.0, "geom": "OH", "total_charge": 0, "CA_charge": 1, "smiles": "C[C:1]#[5N:2]->[Mn+:3]1(<-[3C-:4]#[O+:5])(<-[4H-:6])(<-[6C-:7]#[O+:8])<-[1N@H:9]([CH2:10][CH2:11][P:12]([CH:13]([CH3:14])[CH3:15])[CH:16]([CH3:17])[CH3:18])[CH2:19][CH2:20][2P:21]->1([CH:22]([CH3:23])[CH3:24])[CH:25]([CH3:26])[CH3:27]", "smiles3D": "C([C:1]#[5N:2]->[Mn+:3]1(<-[3C-:4]#[O+:5])(<-[4H-:6])(<-[6C-:7]#[O+:8])<-[1N@@:9]([C:10]([C:11]([P:12]([C:13]([C:14]([H:37])([H:38])[H:39])([C:15]([H:40])([H:41])[H:42])[H:36])[C:16]([C:17]([H:44])([H:45])[H:46])([C:18]([H:47])([H:48])[H:49])[H:43])([H:34])[H:35])([H:32])[H:33])([H:31])[C:19]([H:50])([H:51])[C:20]([H:52])([H:53])[2P:21]->1([C:22]([C:23]([H:55])([H:56])[H:57])([C:24]([H:58])([H:59])[H:60])[H:54])[C:25]([C:26]([H:62])([H:63])[H:64])([C:27]([H:65])([H:66])[H:67])[H:61])([H:28])([H:29])[H:30]", "smiles3Dx": "C([C:1]#[5N:2]->[Mn+:3]1(<-[3C-:4]#[O+:5])(<-[4H-:6])(<-[6C-:7]#[O+:8])<-[1N@@:9]([C:10]([C:11]([P:12]([C:13]([C:14]([H:37])([H:38])[H:39])([C:15]([H:40])([H:41])[H:42])[H:36])[C:16]([C:17]([H:44])([H:45])[H:46])([C:18]([H:47])([H:48])[H:49])[H:43])([H:34])[H:35])([H:32])[H:33])([H:31])[C:19]([H:50])([H:51])[C:20]([H:52])([H:53])[2P:21]->1([C:22]([C:23]([H:55])([H:56])[H:57])([C:24]([H:58])([H:59])[H:60])[H:54])[C:25]([C:26]([H:62])([H:63])[H:64])([C:27]([H:65])([H:66])[H:67])[H:61])([H:28])([H:29])[H:30]", "dummies": []}
C     -1.6673     0.9261     4.5844
C     -1.2256     0.6122     3.2287
N     -0.8194     0.3764     2.0958
Mn     0.0000     0.0000     0.0000
C      0.9594    -0.4345    -2.0395
O      1.4670    -0.6498    -3.1109
H     -0.0835    -1.8120     0.3226
C      2.1104     0.1179     0.8739
O      3.2211     0.1899     1.3375
N     -2.1755     0.0955    -0.8165
C     -2.3904    -0.7557    -1.9299
C     -1.8318    -0.2702    -3.2758
P     -3.1628     0.3817    -4.4327
C     -3.9901    -1.1102    -5.2643
C     -5.4438    -1.1856    -4.8023
C     -3.2778    -2.4452    -4.9978
C     -2.1403     1.1938    -5.7898
C     -3.0619     1.8618    -6.8134
C     -1.1754     0.2266    -6.4789
C     -2.6952     1.4432    -0.8973
C     -1.7542     2.5851    -1.4005
P     -0.1983     2.5644    -0.4951
C     -0.4731     3.5539     0.9943
C     -0.7007     5.0393     0.6785
C      0.7072     3.4136     1.9621
C      1.0936     3.3689    -1.4801
C      0.8213     3.2597    -2.9884
C      2.4607     2.7467    -1.1660
H     -2.7725     0.9236     4.6322
H     -1.2892     1.9297     4.8674
H     -1.2654     0.1709     5.2891
H     -2.6592    -0.2992    -0.1444
H     -1.9051    -1.7391    -1.6879
H     -3.4901    -0.9303    -2.0472
H     -1.2877    -1.1039    -3.7676
H     -1.0907     0.5235    -3.1243
H     -4.0043    -0.9527    -6.3651
H     -5.4985    -1.3620    -3.7073
H     -5.9633    -0.2330    -5.0396
H     -5.9793    -2.0066    -5.3295
H     -3.8107    -3.2701    -5.5255
H     -2.2404    -2.4118    -5.3922
H     -3.2631    -2.6762    -3.9091
H     -1.5390     1.9949    -5.3101
H     -3.7673     2.5502    -6.3000
H     -2.4641     2.4577    -7.5352
H     -3.6483     1.1107    -7.3770
H     -0.5997     0.7640    -7.2625
H     -1.7171    -0.6152    -6.9596
H     -0.4431    -0.1744    -5.7466
H     -3.0461     1.7360     0.1243
H     -3.5890     1.4368    -1.5508
H     -2.2578     3.5512    -1.2435
H     -1.5778     2.4660    -2.4774
H     -1.3842     3.1648     1.4967
H      0.2288     5.5609     0.4120
H     -1.4460     5.2082    -0.1128
H     -1.0906     5.5429     1.5873
H      1.6057     3.9547     1.5852
H      0.9696     2.3490     2.1185
H      0.4317     3.8423     2.9521
H      1.1348     4.4395    -1.2160
H     -0.0418     3.8954    -3.2699
H      1.6949     3.6339    -3.5611
H      0.6376     2.2036    -3.2950
H      3.2598     3.3181    -1.6779
H      2.6750     2.7767    -0.0803
H      2.5065     1.6933    -1.5087
68
{"conf": 25, "E": 110.45, "rms": -1.0, "geom": "OH", "total_charge": 0, "CA_charge": 1, "smiles": "C[C:1]#[5N:2]->[Mn+:3]1(<-[3C-:4]#[O+:5])(<-[4H-:6])(<-[6C-:7]#[O+:8])<-[1N@H:9]([CH2:10][CH2:11][P:12]([CH:13]([CH3:14])[CH3:15])[CH:16]([CH3:17])[CH3:18])[CH2:19][CH2:20][2P:21]->1([CH:22]([CH3:23])[CH3:24])[CH:25]([CH3:26])[CH3:27]", "smiles3D": "C([C:1]#[5N:2]->[Mn+:3]1(<-[3C-:4]#[O+:5])(<-[4H-:6])(<-[6C-:7]#[O+:8])<-[1N@@:9]([C:10]([C:11]([P:12]([C:13]([C:14]([H:37])([H:38])[H:39])([C:15]([H:40])([H:41])[H:42])[H:36])[C:16]([C:17]([H:44])([H:45])[H:46])([C:18]([H:47])([H:48])[H:49])[H:43])([H:34])[H:35])([H:32])[H:33])([H:31])[C:19]([H:50])([H:51])[C:20]([H:52])([H:53])[2P:21]->1([C:22]([C:23]([H:55])([H:56])[H:57])([C:24]([H:58])([H:59])[H:60])[H:54])[C:25]([C:26]([H:62])([H:63])[H:64])([C:27]([H:65])([H:66])[H:67])[H:61])([H:28])([H:29])[H:30]", "smiles3Dx": "C([C:1]#[5N:2]->[Mn+:3]1(<-[3C-:4]#[O+:5])(<-[4H-:6])(<-[6C-:7]#[O+:8])<-[1N@@:9]([C:10]([C:11]([P:12]([C:13]([C:14]([H:37])([H:38])[H:39])([C:15]([H:40])([H:41])[H:42])[H:36])[C:16]([C:17]([H:44])([H:45])[H:46])([C:18]([H:47])([H:48])[H:49])[H:43])([H:34])[H:35])([H:32])[H:33])([H:31])[C:19]([H:50])([H:51])[C:20]([H:52])([H:53])[2P:21]->1([C:22]([C:23]([H:55])([H:56])[H:57])([C:24]([H:58])([H:59])[H:60])[H:54])[C:25]([C:26]([H:62])([H:63])[H:64])([C:27]([H:65])([H:66])[H:67])[H:61])([H:28])([H:29])[H:30]", "dummies": []}
C      0.8170    -4.3931    -2.1996
C      0.5698    -3.1063    -1.5513
N      0.3646    -2.0186    -1.0162
Mn     0.0000     0.0000     0.0000
C     -0.3755     1.9523     1.1466
O     -0.5706     2.9738     1.7559
H      1.0631    -0.5657     1.3880
C     -1.8774    -0.8688     0.9862
O     -2.8666    -1.3247     1.5074
N      1.7885     0.8824    -1.1956
C      2.2959     2.0277    -0.5404
C      3.8265     2.2060    -0.6222
P      4.3849     2.8494    -2.2985
C      5.2714     1.3122    -2.9456
C      5.3599     1.3508    -4.4727
C      6.6433     1.0840    -2.2999
C      5.6958     4.1455    -1.8821
C      5.0263     5.3467    -1.2051
C      6.4077     4.6216    -3.1510
C      1.4053     1.0577    -2.5708
C      0.0692     1.8145    -2.8553
P     -1.2978     0.9454    -2.0780
C     -2.6351     2.1340    -1.7725
C     -3.4369     1.7255    -0.5312
C     -2.1194     3.5696    -1.5968
C     -1.9736    -0.2081    -3.3041
C     -2.8338    -1.2703    -2.6071
C     -0.8855    -0.8990    -4.1372
H      0.8299    -5.1969    -1.4377
H      1.7947    -4.3558    -2.7189
H      0.0154    -4.5931    -2.9418
H      2.4350     0.2323    -1.1758
H      2.0419     1.9169     0.5293
H      1.8056     2.9527    -0.9130
H      4.3273     1.2454    -0.3776
H      4.1332     2.9271     0.1615
H      4.6327     0.4395    -2.6807
H      4.3349     1.3688    -4.8984
H      5.8694     0.4312    -4.8462
H      5.9039     2.2461    -4.8316
H      6.5707     1.1448    -1.1945
H      7.0145     0.0686    -2.5662
H      7.3905     1.8217    -2.6512
H      6.4397     3.7132    -1.1787
H      4.6717     5.0803    -0.1905
H      4.1631     5.7087    -1.8049
H      5.7500     6.1824    -1.0836
H      7.1081     5.4508    -2.9130
H      7.0098     3.8107    -3.6005
H      5.6710     4.9772    -3.8988
H      2.2059     1.5889    -3.1088
H      1.3367     0.0493    -3.0231
H      0.1559     2.8327    -2.4455
H     -0.1026     1.8857    -3.9481
H     -3.3256     2.1199    -2.6438
H     -3.7832     0.6791    -0.5936
H     -2.8520     1.8447     0.3961
H     -4.3415     2.3639    -0.4415
H     -1.7508     3.9675    -2.5651
H     -1.3230     3.6300    -0.8279
H     -2.9550     4.2355    -1.2855
H     -2.6191     0.3639    -4.0029
H     -3.1418    -2.0542    -3.3293
H     -2.2777    -1.7595    -1.7760
H     -3.7674    -0.8176    -2.2194
H     -1.3571    -1.6086    -4.8562
H     -0.1987    -1.4807    -3.5022
H     -0.3145    -0.1754    -4.7528
68
{"conf": 26, "E": 106.35, "rms": -1.0, "geom": "OH", "total_charge": 0, "CA_charge": 1, "smiles": "C[C:1]#[5N:2]->[Mn+:3]1(<-[3C-:4]#[O+:5])(<-[4H-:6])(<-[6C-:7]#[O+:8])<-[1N@H:9]([CH2:10][CH2:11][P:12]([CH:13]([CH3:14])[CH3:15])[CH:16]([CH3:17])[CH3:18])[CH2:19][CH2:20][2P:21]->1([CH:22]([CH3:23])[CH3:24])[CH:25]([CH3:26])[CH3:27]", "smiles3D": "C([C:1]#[5N:2]->[Mn+:3]1(<-[3C-:4]#[O+:5])(<-[4H-:6])(<-[6C-:7]#[O+:8])<-[1N@@:9]([C:10]([C:11]([P:12]([C:13]([C:14]([H:37])([H:38])[H:39])([C:15]([H:40])([H:41])[H:42])[H:36])[C:16]([C:17]([H:44])([H:45])[H:46])([C:18]([H:47])([H:48])[H:49])[H:43])([H:34])[H:35])([H:32])[H:33])([H:31])[C:19]([H:50])([H:51])[C:20]([H:52])([H:53])[2P:21]->1([C:22]([C:23]([H:55])([H:56])[H:57])([C:24]([H:58])([H:59])[H:60])[H:54])[C:25]([C:26]([H:62])([H:63])[H:64])([C:27]([H:65])([H:66])[H:67])[H:61])([H:28])([H:29])[H:30]", "smiles3Dx": "C([C:1]#[5N:2]->[Mn+:3]1(<-[3C-:4]#[O+:5])(<-[4H-:6])(<-[6C-:7]#[O+:8])<-[1N@@:9]([C:10]([C:11]([P:12]([C:13]([C:14]([H:37])([H:38])[H:39])([C:15]([H:40])([H:41])[H:42])[H:36])[C:16]([C:17]([H:44])([H:45])[H:46])([C:18]([H:47])([H:48])[H:49])[H:43])([H:34])[H:35])([H:32])[H:33])([H:31])[C:19]([H:50])([H:51])[C:20]([H:52])([H:53])[2P:21]->1([C:22]([C:23]([H:55])([H:56])[H:57])([C:24]([H:58])([H:59])[H:60])[H:54])[C:25]([C:26]([H:62])([H:63])[H:64])([C:27]([H:65])([H:66])[H:67])[H:61])([H:28])([H:29])[H:30]", "dummies": []}
C     -4.4362    -2.0698     0.9017
C     -3.1332    -1.4619     0.6309
N     -2.0376    -0.9576     0.4025
Mn     0.0000     0.0000     0.0000
C      1.9722     1.0907    -0.4060
O      3.0065     1.6756    -0.6152
H     -0.8801     1.5499    -0.4529
C     -0.0502    -0.7489    -2.1615
O     -0.0731    -1.1466    -3.3003
N      0.1623     0.4805     2.2448
C      0.0442     1.8674     2.4212
C     -0.4856     2.2519     3.8141
P     -1.0161     4.0504     3.8531
C     -1.3668     4.4271     5.6651
C     -2.3567     3.4420     6.2979
C     -0.0567     4.4691     6.4538
C     -2.7044     4.1862     3.0176
C     -2.5419     4.8471     1.6499
C     -3.4395     2.8456     2.8799
C      1.3735    -0.0820     2.7428
C      1.4643    -1.6335     2.6350
P      1.1843    -2.1523     0.9375
C      2.7892    -2.7058     0.3000
C      2.6501    -3.2532    -1.1249
C      3.8207    -1.5724     0.3062
C      0.0997    -3.5918     1.0939
C      0.8615    -4.8050     1.6529
C     -0.5651    -3.9397    -0.2549
H     -4.3568    -2.7403     1.7834
H     -4.7617    -2.6590     0.0205
H     -5.1818    -1.2757     1.1133
H     -0.5422     0.0600     2.6507
H     -0.6622     2.2422     1.6598
H      1.0249     2.3680     2.2559
H      0.3220     2.1051     4.5569
H     -1.3332     1.5997     4.0968
H     -1.8166     5.4423     5.7081
H     -3.3499     3.5276     5.8109
H     -2.4980     3.6811     7.3734
H     -1.9931     2.3978     6.2211
H      0.4207     3.4692     6.4952
H      0.6443     5.1896     5.9830
H     -0.2525     4.8090     7.4924
H     -3.3325     4.8588     3.6418
H     -2.1046     5.8638     1.7687
H     -1.8787     4.2429     0.9951
H     -3.5338     4.9539     1.1586
H     -4.4712     3.0173     2.4995
H     -2.9178     2.1731     2.1680
H     -3.5268     2.3341     3.8594
H      2.2230     0.3572     2.1827
H      1.4926     0.1923     3.8153
H      2.4671    -1.9718     2.9708
H      0.6943    -2.0850     3.2939
H      3.1703    -3.5163     0.9549
H      3.6540    -3.4814    -1.5484
H      2.1546    -2.5139    -1.7883
H      2.0817    -4.2030    -1.1349
H      3.8361    -1.0282     1.2693
H      3.6413    -0.8695    -0.5292
H      4.8351    -1.9993     0.1589
H     -0.7059    -3.3334     1.8168
H      1.4209    -4.5293     2.5721
H      1.5657    -5.2307     0.9091
H      0.1357    -5.6004     1.9285
H     -0.0792    -3.4542    -1.1223
H     -1.6214    -3.6027    -0.2508
H     -0.5818    -5.0359    -0.4378
68
{"conf": 27, "E": 100.47, "rms": -1.0, "geom": "OH", "total_charge": 0, "CA_charge": 1, "smiles": "C[C:1]#[5N:2]->[Mn+:3]1(<-[3C-:4]#[O+:5])(<-[4H-:6])(<-[6C-:7]#[O+:8])<-[1N@H:9]([CH2:10][CH2:11][P:12]([CH:13]([CH3:14])[CH3:15])[CH:16]([CH3:17])[CH3:18])[CH2:19][CH2:20][2P:21]->1([CH:22]([CH3:23])[CH3:24])[CH:25]([CH3:26])[CH3:27]", "smiles3D": "C([C:1]#[5N:2]->[Mn+:3]1(<-[3C-:4]#[O+:5])(<-[4H-:6])(<-[6C-:7]#[O+:8])<-[1N@@:9]([C:10]([C:11]([P:12]([C:13]([C:14]([H:37])([H:38])[H:39])([C:15]([H:40])([H:41])[H:42])[H:36])[C:16]([C:17]([H:44])([H:45])[H:46])([C:18]([H:47])([H:48])[H:49])[H:43])([H:34])[H:35])([H:32])[H:33])([H:31])[C:19]([H:50])([H:51])[C:20]([H:52])([H:53])[2P:21]->1([C:22]([C:23]([H:55])([H:56])[H:57])([C:24]([H:58])([H:59])[H:60])[H:54])[C:25]([C:26]([H:62])([H:63])[H:64])([C:27]([H:65])([H:66])[H:67])[H:61])([H:28])([H:29])[H:30]", "smiles3Dx": "C([C:1]#[5N:2]->[Mn+:3]1(<-[3C-:4]#[O+:5])(<-[4H-:6])(<-[6C-:7]#[O+:8])<-[1N@@:9]([C:10]([C:11]([P:12]([C:13]([C:14]([H:37])([H:38])[H:39])([C:15]([H:40])([H:41])[H:42])[H:36])[C:16]([C:17]([H:44])([H:45])[H:46])([C:18]([H:47])([H:48])[H:49])[H:43])([H:34])[H:35])([H:32])[H:33])([H:31])[C:19]([H:50])([H:51])[C:20]([H:52])([H:53])[2P:21]->1([C:22]([C:23]([H:55])([H:56])[H:57])([C:24]([H:58])([H:59])[H:60])[H:54])[C:25]([C:26]([H:62])([H:63])[H:64])([C:27]([H:65])([H:66])[H:67])[H:61])([H:28])([H:29])[H:30]", "dummies": []}
C     -1.9756    -3.3868    -3.0657
C     -1.3886    -2.3961    -2.1663
N     -0.9004    -1.5620    -1.4097
Mn     0.0000     0.0000     0.0000
C      0.9852     1.6038     1.3094
O      1.5031     2.4529     1.9932
H      1.1878     0.4484    -1.3310
C      1.4197    -1.5802     0.8545
O      2.1688    -2.4108     1.3052
N     -1.6181     1.5002    -0.6617
C     -0.9983     2.5055    -1.4149
C     -1.9969     3.4348    -2.1328
P     -1.3078     4.0595    -3.7633
C     -2.8594     4.4547    -4.7633
C     -3.5102     3.1601    -5.2535
C     -3.8639     5.3129    -3.9871
C     -0.5921     5.7434    -3.3122
C      0.6685     5.5680    -2.4586
C     -0.2632     6.5380    -4.5811
C     -2.3044     1.9537     0.5030
C     -3.0726     0.8404     1.2692
P     -1.9427    -0.4922     1.7063
C     -1.6137    -0.5031     3.4907
C     -2.7164     0.1926     4.3066
C     -0.2705     0.1535     3.7961
C     -2.8271    -2.0143     1.3053
C     -4.0689    -2.1941     2.1831
C     -1.8982    -3.2270     1.4588
H     -2.0086    -2.9790    -4.0972
H     -3.0059    -3.6233    -2.7296
H     -1.3603    -4.3104    -3.0521
H     -2.2064     1.0430    -1.1948
H     -0.3623     2.0056    -2.1770
H     -0.3387     3.1116    -0.7573
H     -2.2649     4.2939    -1.4833
H     -2.9208     2.8618    -2.3401
H     -2.5480     5.0196    -5.6664
H     -3.8987     2.5594    -4.4044
H     -2.7688     2.5518    -5.8164
H     -4.3543     3.3926    -5.9364
H     -3.4108     6.2836    -3.7065
H     -4.2159     4.7945    -3.0732
H     -4.7459     5.5326    -4.6256
H     -1.3342     6.3136    -2.7180
H      1.1519     6.5515    -2.2727
H      0.4041     5.1438    -1.4709
H      1.3960     4.8993    -2.9614
H      0.2447     7.4908    -4.3220
H     -1.1937     6.7996    -5.1256
H      0.3992     5.9482    -5.2537
H     -3.0421     2.7342     0.2160
H     -1.5717     2.4138     1.1997
H     -3.8702     0.4394     0.6101
H     -3.5415     1.2761     2.1660
H     -1.5577    -1.5590     3.8237
H     -2.6503     1.3001     4.2257
H     -2.5931    -0.0684     5.3799
H     -3.7277    -0.1417     4.0092
H     -0.0310     0.0356     4.8742
H     -0.3094     1.2373     3.5725
H      0.5412    -0.3361     3.2218
H     -3.1535    -1.9566     0.2452
H     -3.7950    -2.3725     3.2447
H     -4.6442    -3.0764     1.8262
H     -4.7368    -1.3120     2.1105
H     -0.9391    -3.0649     0.9329
H     -2.3775    -4.1200     1.0108
H     -1.6845    -3.4461     2.5215
68
{"conf": 28, "E": 128.12, "rms": -1.0, "geom": "OH", "total_charge": 0, "CA_charge": 1, "smiles": "C[C:1]#[5N:2]->[Mn+:3]1(<-[3C-:4]#[O+:5])(<-[4H-:6])(<-[6C-:7]#[O+:8])<-[1N@H:9]([CH2:10][CH2:11][P:12]([CH:13]([CH3:14])[CH3:15])[CH:16]([CH3:17])[CH3:18])[CH2:19][CH2:20][2P:21]->1([CH:22]([CH3:23])[CH3:24])[CH:25]([CH3:26])[CH3:27]", "smiles3D": "C([C:1]#[5N:2]->[Mn+:3]1(<-[3C-:4]#[O+:5])(<-[4H-:6])(<-[6C-:7]#[O+:8])<-[1N@@:9]([C:10]([C:11]([P:12]([C:13]([C:14]([H:37])([H:38])[H:39])([C:15]([H:40])([H:41])[H:42])[H:36])[C:16]([C:17]([H:44])([H:45])[H:46])([C:18]([H:47])([H:48])[H:49])[H:43])([H:34])[H:35])([H:32])[H:33])([H:31])[C:19]([H:50])([H:51])[C:20]([H:52])([H:53])[2P:21]->1([C:22]([C:23]([H:55])([H:56])[H:57])([C:24]([H:58])([H:59])[H:60])[H:54])[C:25]([C:26]([H:62])([H:63])[H:64])([C:27]([H:65])([H:66])[H:67])[H:61])([H:28])([H:29])[H:30]", "smiles3Dx": "C([C:1]#[5N:2]->[Mn+:3]1(<-[3C-:4]#[O+:5])(<-[4H-:6])(<-[6C-:7]#[O+:8])<-[1N@@:9]([C:10]([C:11]([P:12]([C:13]([C:14]([H:37])([H:38])[H:39])([C:15]([H:40])([H:41])[H:42])[H:36])[C:16]([C:17]([H:44])([H:45])[H:46])([C:18]([H:47])([H:48])[H:49])[H:43])([H:34])[H:35])([H:32])[H:33])([H:31])[C:19]([H:50])([H:51])[C:20]([H:52])([H:53])[2P:21]->1([C:22]([C:23]([H:55])([H:56])[H:57])([C:24]([H:58])([H:59])[H:60])[H:54])[C:25]([C:26]([H:62])([H:63])[H:64])([C:27]([H:65])([H:66])[H:67])[H:61])([H:28])([H:29])[H:30]", "dummies": []}
C     -4.2631     0.0663     2.5803
C     -2.9894     0.0714     1.8524
N     -1.9345     0.0590     1.2239
Mn     0.0000     0.0000     0.0000
C      1.9229    -0.2284    -1.2295
O      2.9439    -0.3340    -1.8655
H     -0.4300    -1.7251    -0.4725
C      1.1496    -0.6425     1.8737
O      1.7582    -0.9879     2.8566
N     -1.1156     1.0364    -1.7163
C     -1.7045     0.0772    -2.5449
C     -2.7969     0.6137    -3.5182
P     -3.5928     2.2468    -2.9732
C     -3.5001     3.5417    -4.3394
C     -2.7752     4.7755    -3.8032
C     -2.8234     3.0341    -5.6157
C     -5.4450     1.9782    -2.7782
C     -5.7356     1.3289    -1.4242
C     -6.0484     1.1753    -3.9281
C     -0.2267     1.9503    -2.3356
C      0.2325     3.1322    -1.4137
P      0.3662     2.5814     0.3017
C      1.9413     3.1514     0.9863
C      2.1330     4.6656     0.7995
C      3.1063     2.3978     0.3347
C     -1.0046     3.3124     1.2378
C     -0.6877     3.3212     2.7356
C     -1.3851     4.7262     0.7565
H     -4.6495    -0.9755     2.6245
H     -4.1041     0.4524     3.6163
H     -4.9938     0.7094     2.0405
H     -1.7744     1.5132    -1.3080
H     -0.9081    -0.4325    -3.1360
H     -2.1716    -0.6854    -1.8807
H     -3.5739    -0.1687    -3.6206
H     -2.3331     0.7249    -4.5154
H     -4.5312     3.8478    -4.6056
H     -2.7666     5.5814    -4.5676
H     -1.7263     4.5316    -3.5360
H     -3.2939     5.1589    -2.8994
H     -2.8307     3.8322    -6.3906
H     -3.3832     2.1616    -6.0216
H     -1.7641     2.7514    -5.4174
H     -5.9201     2.9842    -2.7702
H     -5.2489     0.3326    -1.3536
H     -6.8337     1.2069    -1.2883
H     -5.3557     1.9745    -0.6049
H     -7.1565     1.2847    -3.9187
H     -5.8138     0.0912    -3.8327
H     -5.6692     1.5449    -4.9062
H      0.6712     1.4013    -2.6771
H     -0.7034     2.3872    -3.2389
H     -0.4919     3.9544    -1.4998
H      1.2189     3.4947    -1.7677
H      1.9574     2.9251     2.0699
H      1.9740     4.9891    -0.2469
H      1.4584     5.2267     1.4692
H      3.1617     4.9567     1.0939
H      3.0982     2.5039    -0.7710
H      3.0598     1.3248     0.6110
H      4.0722     2.7856     0.7173
H     -1.8927     2.6641     1.0859
H      0.1026     4.0555     2.9849
H     -0.3774     2.3096     3.0697
H     -1.6014     3.5933     3.3065
H     -1.9711     5.2561     1.5397
H     -2.0569     4.6563    -0.1259
H     -0.5089     5.3515     0.4935
68
{"conf": 29, "E": 128.62, "rms": -1.0, "geom": "OH", "total_charge": 0, "CA_charge": 1, "smiles": "C[C:1]#[5N:2]->[Mn+:3]1(<-[3C-:4]#[O+:5])(<-[4H-:6])(<-[6C-:7]#[O+:8])<-[1N@H:9]([CH2:10][CH2:11][P:12]([CH:13]([CH3:14])[CH3:15])[CH:16]([CH3:17])[CH3:18])[CH2:19][CH2:20][2P:21]->1([CH:22]([CH3:23])[CH3:24])[CH:25]([CH3:26])[CH3:27]", "smiles3D": "C([C:1]#[5N:2]->[Mn+:3]1(<-[3C-:4]#[O+:5])(<-[4H-:6])(<-[6C-:7]#[O+:8])<-[1N@@:9]([C:10]([C:11]([P:12]([C:13]([C:14]([H:37])([H:38])[H:39])([C:15]([H:40])([H:41])[H:42])[H:36])[C:16]([C:17]([H:44])([H:45])[H:46])([C:18]([H:47])([H:48])[H:49])[H:43])([H:34])[H:35])([H:32])[H:33])([H:31])[C:19]([H:50])([H:51])[C:20]([H:52])([H:53])[2P:21]->1([C:22]([C:23]([H:55])([H:56])[H:57])([C:24]([H:58])([H:59])[H:60])[H:54])[C:25]([C:26]([H:62])([H:63])[H:64])([C:27]([H:65])([H:66])[H:67])[H:61])([H:28])([H:29])[H:30]", "smiles3Dx": "C([C:1]#[5N:2]->[Mn+:3]1(<-[3C-:4]#[O+:5])(<-[4H-:6])(<-[6C-:7]#[O+:8])<-[1N@@:9]([C:10]([C:11]([P:12]([C:13]([C:14]([H:37])([H:38])[H:39])([C:15]([H:40])([H:41])[H:42])[H:36])[C:16]([C:17]([H:44])([H:45])[H:46])([C:18]([H:47])([H:48])[H:49])[H:43])([H:34])[H:35])([H:32])[H:33])([H:31])[C:19]([H:50])([H:51])[C:20]([H:52])([H:53])[2P:21]->1([C:22]([C:23]([H:55])([H:56])[H:57])([C:24]([H:58])([H:59])[H:60])[H:54])[C:25]([C:26]([H:62])([H:63])[H:64])([C:27]([H:65])([H:66])[H:67])[H:61])([H:28])([H:29])[H:30]", "dummies": []}
C     -4.4868    -1.2587     1.7718
C     -3.1741    -0.8824     1.2426
N     -2.0710    -0.5722     0.7991
Mn     0.0000     0.0000     0.0000
C      2.0904     0.6827    -0.6753
O      3.1876     1.0403    -1.0335
H      0.5070     0.3044     1.7467
C     -0.7382     2.1491    -0.2732
O     -1.1259     3.2826    -0.4169
N      0.5866    -2.2358     0.0310
C      1.9442    -2.3665    -0.3066
C      2.4887    -3.8035    -0.2230
P      4.2861    -3.9404    -0.7597
C      5.3914    -4.5336     0.6411
C      5.0518    -3.8632     1.9822
C      5.2839    -6.0544     0.7469
C      4.9909    -2.3904    -1.5637
C      5.4878    -1.3735    -0.5347
C      6.1344    -2.7835    -2.5039
C     -0.3461    -2.9138    -0.8156
C     -0.3614    -2.5051    -2.3199
P     -0.5539    -0.7238    -2.4732
C     -2.1986    -0.4591    -3.1776
C     -3.2846    -0.8869    -2.1878
C     -2.4135     1.0167    -3.5526
C      0.6951    -0.2573    -3.6927
C      0.3639    -0.8226    -5.0845
C      0.8668     1.2716    -3.7581
H     -4.9078    -0.4169     2.3538
H     -4.3759    -2.1498     2.4214
H     -5.1664    -1.4952     0.9324
H      0.4661    -2.5348     0.8898
H      2.1034    -1.9729    -1.3266
H      2.5242    -1.7370     0.3987
H      2.3804    -4.1896     0.8118
H      1.9245    -4.4711    -0.9004
H      6.4428    -4.2742     0.3714
H      4.0666    -4.2104     2.3581
H      5.8274    -4.1328     2.7298
H      5.0370    -2.7600     1.8845
H      4.2398    -6.3522     1.0022
H      5.9810    -6.4293     1.5317
H      5.5696    -6.5152    -0.2292
H      4.1929    -1.9218    -2.1767
H      5.8139    -0.4459    -1.0550
H      6.3492    -1.7809     0.0392
H      4.6795    -1.0973     0.1715
H      6.9646    -3.2628    -1.9382
H      5.7687    -3.5029    -3.2702
H      6.5270    -1.8796    -3.0208
H     -0.1832    -4.0090    -0.7547
H     -1.3563    -2.7173    -0.4010
H      0.5895    -2.8229    -2.7981
H     -1.2058    -3.0191    -2.8293
H     -2.2955    -1.0844    -4.0964
H     -3.3662    -0.1510    -1.3616
H     -3.1003    -1.9001    -1.7772
H     -4.2621    -0.9151    -2.7152
H     -3.4973     1.2277    -3.6995
H     -2.0274     1.6999    -2.7630
H     -1.9321     1.2439    -4.5223
H      1.6640    -0.6979    -3.3658
H     -0.5345    -0.3483    -5.5272
H      0.2006    -1.9201    -5.0461
H      1.2232    -0.6368    -5.7667
H      1.9025     1.5031    -4.0866
H      0.1831     1.7504    -4.4917
H      0.7126     1.7445    -2.7637
68
{"conf": 30, "E": 105.71, "rms": -1.0, "geom": "OH", "total_charge": 0, "CA_charge": 1, "smiles": "C[C:1]#[5N:2]->[Mn+:3]1(<-[3C-:4]#[O+:5])(<-[4H-:6])(<-[6C-:7]#[O+:8])<-[1N@H:9]([CH2:10][CH2:11][P:12]([CH:13]([CH3:14])[CH3:15])[CH:16]([CH3:17])[CH3:18])[CH2:19][CH2:20][2P:21]->1([CH:22]([CH3:23])[CH3:24])[CH:25]([CH3:26])[CH3:27]", "smiles3D": "C([C:1]#[5N:2]->[Mn+:3]1(<-[3C-:4]#[O+:5])(<-[4H-:6])(<-[6C-:7]#[O+:8])<-[1N@@:9]([C:10]([C:11]([P:12]([C:13]([C:14]([H:37])([H:38])[H:39])([C:15]([H:40])([H:41])[H:42])[H:36])[C:16]([C:17]([H:44])([H:45])[H:46])([C:18]([H:47])([H:48])[H:49])[H:43])([H:34])[H:35])([H:32])[H:33])([H:31])[C:19]([H:50])([H:51])[C:20]([H:52])([H:53])[2P:21]->1([C:22]([C:23]([H:55])([H:56])[H:57])([C:24]([H:58])([H:59])[H:60])[H:54])[C:25]([C:26]([H:62])([H:63])[H:64])([C:27]([H:65])([H:66])[H:67])[H:61])([H:28])([H:29])[H:30]", "smiles3Dx": "C([C:1]#[5N:2]->[Mn+:3]1(<-[3C-:4]#[O+:5])(<-[4H-:6])(<-[6C-:7]#[O+:8])<-[1N@@:9]([C:10]([C:11]([P:12]([C:13]([C:14]([H:37])([H:38])[H:39])([C:15]([H:40])([H:41])[H:42])[H:36])[C:16]([C:17]([H:44])([H:45])[H:46])([C:18]([H:47])([H:48])[H:49])[H:43])([H:34])[H:35])([H:32])[H:33])([H:31])[C:19]([H:50])([H:51])[C:20]([H:52])([H:53])[2P:21]->1([C:22]([C:23]([H:55])([H:56])[H:57])([C:24]([H:58])([H:59])[H:60])[H:54])[C:25]([C:26]([H:62])([H:63])[H:64])([C:27]([H:65])([H:66])[H:67])[H:61])([H:28])([H:29])[H:30]", "dummies": []}
C     -0.7884     4.8703    -0.6862
C     -0.5444     3.4425    -0.4843
N     -0.3501     2.2408    -0.3153
Mn     0.0000     0.0000     0.0000
C      0.2624    -2.2467     0.3831
O      0.4071    -3.4250     0.5928
H     -1.5348    -0.3579    -0.9493
C     -1.1478     0.1522     1.9739
O     -1.7572     0.2435     3.0095
N      1.3467    -0.0208    -1.8759
C      1.6572    -1.3523    -2.1996
C      2.4575    -1.5266    -3.5068
P      4.2936    -1.7114    -3.1612
C      4.5460    -3.5717    -2.9958
C      6.0279    -3.8763    -2.7475
C      3.7030    -4.1314    -1.8479
C      5.1143    -1.2599    -4.7991
C      5.0950     0.2567    -4.9853
C      4.4752    -1.9567    -6.0036
C      2.4531     0.8530    -1.6333
C      3.3436     0.5254    -0.3999
P      2.3358     0.4766     1.0872
C      2.4478     2.0880     1.9184
C      1.9941     1.9991     3.3801
C      3.8502     2.7181     1.8325
C      3.0138    -0.8893     2.0642
C      4.4297    -0.5949     2.5734
C      2.0899    -1.2631     3.2335
H     -1.3369     5.0201    -1.6394
H      0.1778     5.4118    -0.7283
H     -1.3956     5.2660     0.1549
H      0.8505     0.3359    -2.5602
H      0.6957    -1.9015    -2.3112
H      2.2136    -1.8147    -1.3606
H      2.2764    -0.6586    -4.1712
H      2.1116    -2.4345    -4.0441
H      4.2291    -4.0802    -3.9299
H      6.1807    -4.9731    -2.6385
H      6.6461    -3.5321    -3.6035
H      6.3762    -3.3704    -1.8198
H      3.9036    -3.5795    -0.9049
H      3.9313    -5.2059    -1.6863
H      2.6241    -4.0600    -2.0928
H      6.1785    -1.5667    -4.7527
H      5.5609     0.7536    -4.1146
H      4.0600     0.6338    -5.0914
H      5.6671     0.5462    -5.8893
H      3.4071    -1.6836    -6.1102
H      4.9991    -1.6648    -6.9391
H      4.5602    -3.0553    -5.9141
H      2.0419     1.8745    -1.4928
H      3.1044     0.8898    -2.5314
H      4.1351     1.2887    -0.3098
H      3.8274    -0.4607    -0.5443
H      1.7456     2.7724     1.3986
H      1.7785     3.0215     3.7611
H      2.7856     1.5737     4.0275
H      1.0554     1.4111     3.4682
H      3.9464     3.5418     2.5720
H      4.0024     3.1852     0.8346
H      4.6651     1.9983     2.0242
H      3.0777    -1.7746     1.3892
H      4.4414     0.1746     3.3693
H      4.8590    -1.5221     3.0052
H      5.0947    -0.2909     1.7391
H      1.0248    -1.2480     2.9227
H      2.3279    -2.2977     3.5626
H      2.2302    -0.6035     4.1141
68
{"conf": 31, "E": 121.0, "rms": -1.0, "geom": "OH", "total_charge": 0, "CA_charge": 1, "smiles": "C[C:1]#[5N:2]->[Mn+:3]1(<-[3C-:4]#[O+:5])(<-[4H-:6])(<-[6C-:7]#[O+:8])<-[1N@H:9]([CH2:10][CH2:11][P:12]([CH:13]([CH3:14])[CH3:15])[CH:16]([CH3:17])[CH3:18])[CH2:19][CH2:20][2P:21]->1([CH:22]([CH3:23])[CH3:24])[CH:25]([CH3:26])[CH3:27]", "smiles3D": "C([C:1]#[5N:2]->[Mn+:3]1(<-[3C-:4]#[O+:5])(<-[4H-:6])(<-[6C-:7]#[O+:8])<-[1N@@:9]([C:10]([C:11]([P:12]([C:13]([C:14]([H:37])([H:38])[H:39])([C:15]([H:40])([H:41])[H:42])[H:36])[C:16]([C:17]([H:44])([H:45])[H:46])([C:18]([H:47])([H:48])[H:49])[H:43])([H:34])[H:35])([H:32])[H:33])([H:31])[C:19]([H:50])([H:51])[C:20]([H:52])([H:53])[2P:21]->1([C:22]([C:23]([H:55])([H:56])[H:57])([C:24]([H:58])([H:59])[H:60])[H:54])[C:25]([C:26]([H:62])([H:63])[H:64])([C:27]([H:65])([H:66])[H:67])[H:61])([H:28])([H:29])[H:30]", "smiles3Dx": "C([C:1]#[5N:2]->[Mn+:3]1(<-[3C-:4]#[O+:5])(<-[4H-:6])(<-[6C-:7]#[O+:8])<-[1N@@:9]([C:10]([C:11]([P:12]([C:13]([C:14]([H:37])([H:38])[H:39])([C:15]([H:40])([H:41])[H:42])[H:36])[C:16]([C:17]([H:44])([H:45])[H:46])([C:18]([H:47])([H:48])[H:49])[H:43])([H:34])[H:35])([H:32])[H:33])([H:31])[C:19]([H:50])([H:51])[C:20]([H:52])([H:53])[2P:21]->1([C:22]([C:23]([H:55])([H:56])[H:57])([C:24]([H:58])([H:59])[H:60])[H:54])[C:25]([C:26]([H:62])([H:63])[H:64])([C:27]([H:65])([H:66])[H:67])[H:61])([H:28])([H:29])[H:30]", "dummies": []}
C      3.1607     2.0954     3.2227
C      2.2402     1.4837     2.2710
N      1.4487     0.9811     1.4762
Mn     0.0000     0.0000     0.0000
C     -1.2518    -1.2478    -1.4592
O     -1.9037    -1.9206    -2.2189
H      1.2036    -1.3885    -0.0505
C      1.0266     1.0668    -1.7447
O      1.5676     1.6227    -2.6652
N     -1.2211    -0.8257     1.7707
C     -0.9832    -2.2047     1.8997
C     -1.2400    -2.7565     3.3222
P      0.2036    -2.6366     4.5216
C      0.6093    -0.8301     4.8559
C     -0.6295    -0.0927     5.3860
C      1.7345    -0.7168     5.8948
C      1.6477    -3.5024     3.6652
C      2.4057    -4.3603     4.6813
C      2.6065    -2.5486     2.9319
C     -2.5893    -0.4802     1.5696
C     -2.8833     1.0469     1.5446
P     -1.8905     1.8566     0.2817
C     -1.4801     3.4945     0.9437
C     -2.6550     4.0897     1.7531
C     -0.2343     3.4427     1.8189
C     -3.0141     2.2150    -1.0966
C     -2.3142     3.0911    -2.1499
C     -3.5353     0.9451    -1.7651
H      4.0761     1.4786     3.3201
H      2.6655     2.1717     4.2071
H      3.4304     3.1133     2.8731
H     -0.9235    -0.3967     2.5071
H      0.0620    -2.4129     1.6234
H     -1.6279    -2.7612     1.1844
H     -1.4763    -3.8349     3.2326
H     -2.1197    -2.2809     3.7853
H      0.9477    -0.3497     3.9181
H     -0.3759     0.9723     5.5945
H     -1.4523    -0.1065     4.6443
H     -0.9940    -0.5670     6.3269
H      1.3884    -1.0533     6.8910
H      2.6124    -1.3242     5.6181
H      2.0676     0.3335     5.9797
H      1.2071    -4.1958     2.9152
H      3.2022    -4.9423     4.1720
H      2.8668    -3.7267     5.4639
H      1.7095    -5.0772     5.1691
H      3.3000    -2.0434     3.6393
H      3.2238    -3.1352     2.2113
H      2.0525    -1.7728     2.3635
H     -3.2093    -0.9251     2.3804
H     -2.9207    -0.9180     0.6070
H     -2.6352     1.4679     2.5363
H     -3.9619     1.2082     1.3388
H     -1.2739     4.1775     0.0848
H     -3.6305     3.9417     1.2386
H     -2.7128     3.6554     2.7797
H     -2.5025     5.1862     1.8610
H     -0.3127     2.6319     2.5763
H     -0.0981     4.4130     2.3484
H      0.6472     3.3188     1.1591
H     -3.8904     2.7743    -0.7035
H     -2.7956     2.9993    -3.1493
H     -1.2408     2.8196    -2.2583
H     -2.3860     4.1605    -1.8676
H     -4.3948     1.2016    -2.4208
H     -2.7693     0.5055    -2.4260
H     -3.9089     0.2106    -1.0394
68
{"conf": 32, "E": 223.76, "rms": -1.0, "geom": "OH", "total_charge": 0, "CA_charge": 1, "smiles": "C[C:1]#[5N:2]->[Mn+:3]1(<-[3C-:4]#[O+:5])(<-[4H-:6])(<-[6C-:7]#[O+:8])<-[1N@H:9]([CH2:10][CH2:11][P:12]([CH:13]([CH3:14])[CH3:15])[CH:16]([CH3:17])[CH3:18])[CH2:19][CH2:20][2P:21]->1([CH:22]([CH3:23])[CH3:24])[CH:25]([CH3:26])[CH3:27]", "smiles3D": "C([C:1]#[5N:2]->[Mn+:3]1(<-[3C-:4]#[O+:5])(<-[4H-:6])(<-[6C-:7]#[O+:8])<-[1N@@:9]([C:10]([C:11]([P:12]([C:13]([C:14]([H:37])([H:38])[H:39])([C:15]([H:40])([H:41])[H:42])[H:36])[C:16]([C:17]([H:44])([H:45])[H:46])([C:18]([H:47])([H:48])[H:49])[H:43])([H:34])[H:35])([H:32])[H:33])([H:31])[C:19]([H:50])([H:51])[C:20]([H:52])([H:53])[2P:21]->1([C:22]([C:23]([H:55])([H:56])[H:57])([C:24]([H:58])([H:59])[H:60])[H:54])[C:25]([C:26]([H:62])([H:63])[H:64])([C:27]([H:65])([H:66])[H:67])[H:61])([H:28])([H:29])[H:30]", "smiles3Dx": "C([C:1]#[5N:2]->[Mn+:3]1(<-[3C-:4]#[O+:5])(<-[4H-:6])(<-[6C-:7]#[O+:8])<-[1N@@:9]([C:10]([C:11]([P:12]([C:13]([C:14]([H:37])([H:38])[H:39])([C:15]([H:40])([H:41])[H:42])[H:36])[C:16]([C:17]([H:44])([H:45])[H:46])([C:18]([H:47])([H:48])[H:49])[H:43])([H:34])[H:35])([H:32])[H:33])([H:31])[C:19]([H:50])([H:51])[C:20]([H:52])([H:53])[2P:21]->1([C:22]([C:23]([H:55])([H:56])[H:57])([C:24]([H:58])([H:59])[H:60])[H:54])[C:25]([C:26]([H:62])([H:63])[H:64])([C:27]([H:65])([H:66])[H:67])[H:61])([H:28])([H:29])[H:30]", "dummies": []}
C     -0.5274     4.7258    -0.1726
C      0.1478     3.4123    -0.1813
N      0.2407     2.2080    -0.1848
Mn     0.0000     0.0000     0.0000
C     -0.4529    -2.3313     0.0264
O     -0.5493    -3.4896     0.1424
H      0.3717    -0.0155    -1.7884
C     -2.1610     0.8045    -0.1179
O     -3.1926     1.4636     0.0646
N      2.2971    -0.1851     0.5630
C      2.6327    -1.4575     1.1488
C      4.1054    -1.7911     0.9547
P      4.3342    -3.3104    -0.0620
C      3.1504    -3.2972    -1.5477
C      3.1484    -4.6812    -2.2290
C      3.4949    -2.1460    -2.5168
C      4.0328    -4.8939     0.9105
C      5.2481    -5.8107     0.7098
C      3.7916    -4.6562     2.4066
C      2.5196     0.8406     1.5283
C      1.6821     0.8394     2.8375
P     -0.0059     0.2358     2.5173
C     -0.1220    -1.4134     3.2977
C      0.4310    -1.4591     4.7331
C     -1.5964    -1.9344     3.2943
C     -1.1202     1.3767     3.3914
C     -0.9033     2.8654     3.0335
C     -2.6136     1.0176     3.2209
H     -0.1741     5.4151     0.6499
H     -1.6011     4.4296     0.0799
H     -0.5618     5.1546    -1.1842
H      2.8339    -0.0061    -0.2355
H      2.3988    -1.5322     2.2580
H      2.0028    -2.1793     0.5931
H      4.5554    -1.9417     1.9775
H      4.7357    -0.9996     0.5069
H      2.1201    -3.1503    -1.1931
H      2.8140    -4.6379    -3.2863
H      4.1525    -5.1212    -2.2075
H      2.4676    -5.3814    -1.6987
H      3.8010    -2.5188    -3.5085
H      4.3352    -1.5238    -2.1370
H      2.6137    -1.4698    -2.6515
H      3.1290    -5.4050     0.5033
H      5.1171    -6.7974     1.2060
H      6.1399    -5.3153     1.1376
H      5.4231    -5.9688    -0.3728
H      4.5751    -4.0024     2.8369
H      3.8188    -5.6061     2.9807
H      2.7947    -4.1994     2.5781
H      2.3577     1.8106     1.0121
H      3.6457     0.8434     1.8297
H      2.1881     0.2145     3.6211
H      1.7033     1.8782     3.2779
H      0.4329    -2.1178     2.6820
H      1.5286    -1.4195     4.7293
H     -0.0206    -0.7131     5.3810
H      0.2328    -2.4659     5.1641
H     -2.0455    -1.8758     2.3065
H     -1.6222    -2.9861     3.6050
H     -2.1929    -1.4060     4.0236
H     -0.9099     1.2955     4.5031
H      0.1337     3.1417     2.7934
H     -1.4797     3.1248     2.1400
H     -1.2224     3.5085     3.8721
H     -3.0916     0.7159     4.1744
H     -3.2341     1.8373     2.8286
H     -2.7619     0.2081     2.4955
68
{"conf": 33, "E": 104.41, "rms": -1.0, "geom": "OH", "total_charge": 0, "CA_charge": 1, "smiles": "C[C:1]#[5N:2]->[Mn+:3]1(<-[3C-:4]#[O+:5])(<-[4H-:6])(<-[6C-:7]#[O+:8])<-[1N@H:9]([CH2:10][CH2:11][P:12]([CH:13]([CH3:14])[CH3:15])[CH:16]([CH3:17])[CH3:18])[CH2:19][CH2:20][2P:21]->1([CH:22]([CH3:23])[CH3:24])[CH:25]([CH3:26])[CH3:27]", "smiles3D": "C([C:1]#[5N:2]->[Mn+:3]1(<-[3C-:4]#[O+:5])(<-[4H-:6])(<-[6C-:7]#[O+:8])<-[1N@@:9]([C:10]([C:11]([P:12]([C:13]([C:14]([H:37])([H:38])[H:39])([C:15]([H:40])([H:41])[H:42])[H:36])[C:16]([C:17]([H:44])([H:45])[H:46])([C:18]([H:47])([H:48])[H:49])[H:43])([H:34])[H:35])([H:32])[H:33])([H:31])[C:19]([H:50])([H:51])[C:20]([H:52])([H:53])[2P:21]->1([C:22]([C:23]([H:55])([H:56])[H:57])([C:24]([H:58])([H:59])[H:60])[H:54])[C:25]([C:26]([H:62])([H:63])[H:64])([C:27]([H:65])([H:66])[H:67])[H:61])([H:28])([H:29])[H:30]", "smiles3Dx": "C([C:1]#[5N:2]->[Mn+:3]1(<-[3C-:4]#[O+:5])(<-[4H-:6])(<-[6C-:7]#[O+:8])<-[1N@@:9]([C:10]([C:11]([P:12]([C:13]([C:14]([H:37])([H:38])[H:39])([C:15]([H:40])([H:41])[H:42])[H:36])[C:16]([C:17]([H:44])([H:45])[H:46])([C:18]([H:47])([H:48])[H:49])[H:43])([H:34])[H:35])([H:32])[H:33])([H:31])[C:19]([H:50])([H:51])[C:20]([H:52])([H:53])[2P:21]->1([C:22]([C:23]([H:55])([H:56])[H:57])([C:24]([H:58])([H:59])[H:60])[H:54])[C:25]([C:26]([H:62])([H:63])[H:64])([C:27]([H:65])([H:66])[H:67])[H:61])([H:28])([H:29])[H:30]", "dummies": []}
C      0.5390    -0.0797     4.9510
C      0.3771    -0.0622     3.4972
N      0.2463    -0.0444     2.2759
Mn     0.0000     0.0000     0.0000
C     -0.2672    -0.1148    -2.2764
O     -0.4021    -0.1764    -3.4734
H     -1.7732    -0.4217     0.2287
C      0.5760    -2.2135    -0.0637
O      0.8795    -3.3806    -0.0990
N     -0.3359     2.3023     0.1628
C     -0.7493     2.9187    -1.0524
C     -2.2617     3.1805    -1.1213
P     -3.2440     1.5848    -1.0853
C     -4.3238     1.9062     0.4295
C     -5.3999     2.9712     0.1847
C     -4.9262     0.6013     0.9553
C     -4.3371     1.7585    -2.6166
C     -3.4748     1.6648    -3.8805
C     -5.4067     0.6619    -2.6627
C      0.8620     2.8657     0.7105
C      2.1610     2.6332    -0.1190
P      2.4507     0.8717    -0.3183
C      3.7136     0.3126     0.8559
C      3.4582    -1.1511     1.2372
C      3.7465     1.1652     2.1320
C      3.1109     0.6979    -1.9903
C      4.3794     1.5461    -2.1862
C      3.4122    -0.7688    -2.3008
H     -0.2214     0.5852     5.4121
H      0.3990    -1.1160     5.3247
H      1.5588     0.2775     5.2131
H     -0.9909     2.4169     0.7931
H     -0.2387     3.9010    -1.1908
H     -0.4635     2.2870    -1.8990
H     -2.5436     3.8233    -0.2675
H     -2.4915     3.7516    -2.0395
H     -3.6449     2.2878     1.2249
H     -5.8680     3.2497     1.1524
H     -4.9502     3.8879    -0.2547
H     -6.1967     2.5980    -0.4901
H     -4.1130    -0.1194     1.1939
H     -5.4939     0.8006     1.8888
H     -5.6079     0.1377     0.2142
H     -4.8343     2.7505    -2.6027
H     -4.1016     1.8154    -4.7859
H     -2.9838     0.6754    -3.9466
H     -2.6878     2.4436    -3.8899
H     -5.9610     0.7071    -3.6237
H     -4.9446    -0.3412    -2.5614
H     -6.1534     0.8018    -1.8616
H      1.0121     2.4331     1.7204
H      0.7239     3.9630     0.8427
H      2.0354     3.0960    -1.1187
H      3.0180     3.1126     0.3835
H      4.7068     0.3759     0.3734
H      2.5247    -1.2532     1.8288
H      4.3012    -1.5336     1.8514
H      3.3837    -1.7966     0.3392
H      4.1788     2.1653     1.9366
H      2.7427     1.2576     2.5848
H      4.4147     0.6937     2.8822
H      2.3376     1.0546    -2.7062
H      4.2037     2.6080    -1.9246
H      4.6759     1.5199    -3.2551
H      5.2367     1.1650    -1.5958
H      3.6936    -0.8754    -3.3698
H      4.2557    -1.1497    -1.6864
H      2.5147    -1.3983    -2.1235
68
{"conf": 34, "E": 106.32, "rms": -1.0, "geom": "OH", "total_charge": 0, "CA_charge": 1, "smiles": "C[C:1]#[5N:2]->[Mn+:3]1(<-[3C-:4]#[O+:5])(<-[4H-:6])(<-[6C-:7]#[O+:8])<-[1N@H:9]([CH2:10][CH2:11][P:12]([CH:13]([CH3:14])[CH3:15])[CH:16]([CH3:17])[CH3:18])[CH2:19][CH2:20][2P:21]->1([CH:22]([CH3:23])[CH3:24])[CH:25]([CH3:26])[CH3:27]", "smiles3D": "C([C:1]#[5N:2]->[Mn+:3]1(<-[3C-:4]#[O+:5])(<-[4H-:6])(<-[6C-:7]#[O+:8])<-[1N@@:9]([C:10]([C:11]([P:12]([C:13]([C:14]([H:37])([H:38])[H:39])([C:15]([H:40])([H:41])[H:42])[H:36])[C:16]([C:17]([H:44])([H:45])[H:46])([C:18]([H:47])([H:48])[H:49])[H:43])([H:34])[H:35])([H:32])[H:33])([H:31])[C:19]([H:50])([H:51])[C:20]([H:52])([H:53])[2P:21]->1([C:22]([C:23]([H:55])([H:56])[H:57])([C:24]([H:58])([H:59])[H:60])[H:54])[C:25]([C:26]([H:62])([H:63])[H:64])([C:27]([H:65])([H:66])[H:67])[H:61])([H:28])([H:29])[H:30]", "smiles3Dx": "C([C:1]#[5N:2]->[Mn+:3]1(<-[3C-:4]#[O+:5])(<-[4H-:6])(<-[6C-:7]#[O+:8])<-[1N@@:9]([C:10]([C:11]([P:12]([C:13]([C:14]([H:37])([H:38])[H:39])([C:15]([H:40])([H:41])[H:42])[H:36])[C:16]([C:17]([H:44])([H:45])[H:46])([C:18]([H:47])([H:48])[H:49])[H:43])([H:34])[H:35])([H:32])[H:33])([H:31])[C:19]([H:50])([H:51])[C:20]([H:52])([H:53])[2P:21]->1([C:22]([C:23]([H:55])([H:56])[H:57])([C:24]([H:58])([H:59])[H:60])[H:54])[C:25]([C:26]([H:62])([H:63])[H:64])([C:27]([H:65])([H:66])[H:67])[H:61])([H:28])([H:29])[H:30]", "dummies": []}
C     -0.4696    -4.3962     2.2904
C     -0.3414    -3.1081     1.6124
N     -0.2372    -2.0226     1.0467
Mn     0.0000     0.0000     0.0000
C      0.4195     1.9942    -1.0483
O      0.6421     3.0425    -1.6015
H      1.8141    -0.1941     0.2424
C     -0.2205     1.0899     1.9994
O     -0.3366     1.6644     3.0529
N     -0.0599    -1.1058    -2.0328
C      1.1539    -0.8506    -2.7092
C      1.7421    -2.0750    -3.4369
P      0.7707    -2.5760    -4.9686
C      1.1780    -1.3072    -6.3125
C      0.1359    -0.1850    -6.3316
C      2.5972    -0.7437    -6.1976
C      1.6920    -4.1331    -5.5027
C      1.2567    -4.5671    -6.9095
C      1.4140    -5.2648    -4.5076
C     -1.2336    -0.7113    -2.7484
C     -2.5557    -0.9077    -1.9596
P     -2.5639     0.2123    -0.5580
C     -3.0438     1.8628    -1.1455
C     -3.9418     1.8149    -2.3921
C     -3.7343     2.6656    -0.0352
C     -3.7933    -0.3850     0.6325
C     -3.2381    -1.5561     1.4346
C     -5.0944    -0.8086    -0.0643
H     -1.3027    -4.9720     1.8367
H     -0.6797    -4.2305     3.3679
H      0.4774    -4.9644     2.1815
H     -0.1271    -1.9985    -1.8419
H      1.0484    -0.0164    -3.4318
H      1.8882    -0.5313    -1.9457
H      1.7600    -2.9232    -2.7228
H      2.7978    -1.8759    -3.7128
H      1.0956    -1.8102    -7.2968
H      0.3101     0.4777    -7.2050
H      0.1783     0.4336    -5.4168
H     -0.8839    -0.6170    -6.4257
H      2.8295    -0.1236    -7.0901
H      3.3368    -1.5719    -6.1516
H      2.7001    -0.1020    -5.2990
H      2.7843    -3.9293    -5.5138
H      0.1493    -4.5526    -7.0026
H      1.6170    -5.5941    -7.1306
H      1.7089    -3.9078    -7.6759
H      0.3198    -5.4310    -4.4021
H      1.8406    -5.0303    -3.5117
H      1.8856    -6.2114    -4.8504
H     -1.3076    -1.3018    -3.6849
H     -1.1482     0.3634    -3.0256
H     -2.6037    -1.9533    -1.5940
H     -3.4234    -0.7200    -2.6192
H     -2.1204     2.4044    -1.4232
H     -3.3647     1.4614    -3.2711
H     -4.8323     1.1777    -2.2507
H     -4.2930     2.8376    -2.6423
H     -3.8429     3.7254    -0.3491
H     -3.1235     2.6514     0.8934
H     -4.7492     2.2730     0.1755
H     -4.0273     0.4292     1.3467
H     -2.4106    -1.1996     2.0792
H     -4.0179    -1.9658     2.1102
H     -2.8993    -2.3710     0.7634
H     -5.5907     0.0603    -0.5330
H     -5.8119    -1.2055     0.6853
H     -4.9203    -1.6015    -0.8200
68
{"conf": 35, "E": 107.85, "rms": -1.0, "geom": "OH", "total_charge": 0, "CA_charge": 1, "smiles": "C[C:1]#[5N:2]->[Mn+:3]1(<-[3C-:4]#[O+:5])(<-[4H-:6])(<-[6C-:7]#[O+:8])<-[1N@H:9]([CH2:10][CH2:11][P:12]([CH:13]([CH3:14])[CH3:15])[CH:16]([CH3:17])[CH3:18])[CH2:19][CH2:20][2P:21]->1([CH:22]([CH3:23])[CH3:24])[CH:25]([CH3:26])[CH3:27]", "smiles3D": "C([C:1]#[5N:2]->[Mn+:3]1(<-[3C-:4]#[O+:5])(<-[4H-:6])(<-[6C-:7]#[O+:8])<-[1N@@:9]([C:10]([C:11]([P:12]([C:13]([C:14]([H:37])([H:38])[H:39])([C:15]([H:40])([H:41])[H:42])[H:36])[C:16]([C:17]([H:44])([H:45])[H:46])([C:18]([H:47])([H:48])[H:49])[H:43])([H:34])[H:35])([H:32])[H:33])([H:31])[C:19]([H:50])([H:51])[C:20]([H:52])([H:53])[2P:21]->1([C:22]([C:23]([H:55])([H:56])[H:57])([C:24]([H:58])([H:59])[H:60])[H:54])[C:25]([C:26]([H:62])([H:63])[H:64])([C:27]([H:65])([H:66])[H:67])[H:61])([H:28])([H:29])[H:30]", "smiles3Dx": "C([C:1]#[5N:2]->[Mn+:3]1(<-[3C-:4]#[O+:5])(<-[4H-:6])(<-[6C-:7]#[O+:8])<-[1N@@:9]([C:10]([C:11]([P:12]([C:13]([C:14]([H:37])([H:38])[H:39])([C:15]([H:40])([H:41])[H:42])[H:36])[C:16]([C:17]([H:44])([H:45])[H:46])([C:18]([H:47])([H:48])[H:49])[H:43])([H:34])[H:35])([H:32])[H:33])([H:31])[C:19]([H:50])([H:51])[C:20]([H:52])([H:53])[2P:21]->1([C:22]([C:23]([H:55])([H:56])[H:57])([C:24]([H:58])([H:59])[H:60])[H:54])[C:25]([C:26]([H:62])([H:63])[H:64])([C:27]([H:65])([H:66])[H:67])[H:61])([H:28])([H:29])[H:30]", "dummies": []}
C      1.3890     4.6297     1.2059
C      0.9616     3.2845     0.8338
N      0.6301     2.1401     0.5338
Mn     0.0000     0.0000     0.0000
C     -0.5371    -2.1850    -0.4432
O     -0.8233    -3.3353    -0.6658
H      0.4712    -0.5177     1.7013
C      2.1118    -0.3981    -0.7832
O      3.2265    -0.6115    -1.1922
N     -2.1767     0.5327     0.6054
C     -2.9045    -0.6548     0.7631
C     -4.3599    -0.4656     1.2461
P     -5.5619    -0.5455    -0.1944
C     -7.0393     0.3893     0.5229
C     -8.1057     0.6521    -0.5413
C     -7.6512    -0.2930     1.7582
C     -6.0540    -2.3673    -0.2882
C     -6.7803    -2.6399    -1.6157
C     -4.8351    -3.2978    -0.1986
C     -2.6987     1.4783    -0.3387
C     -2.6341     1.0538    -1.8324
P     -0.9143     0.8644    -2.3077
C     -0.3196     2.5185    -2.7277
C      1.1741     2.4739    -3.0546
C     -1.0978     3.1264    -3.9095
C     -0.8131    -0.1447    -3.8169
C     -0.1846    -1.5078    -3.5276
C     -2.1841    -0.3401    -4.4754
H      2.4726     4.7323     1.0166
H      1.1852     4.7881     2.2815
H      0.8329     5.3809     0.6113
H     -2.1265     0.9457     1.4231
H     -2.9036    -1.2125    -0.1906
H     -2.3678    -1.2761     1.5060
H     -4.6239    -1.2537     1.9882
H     -4.4577     0.5120     1.7565
H     -6.6469     1.3760     0.8437
H     -7.6331     1.0531    -1.4672
H     -8.6725    -0.2714    -0.7844
H     -8.8296     1.4101    -0.1603
H     -6.8605    -0.5728     2.4893
H     -8.2291    -1.1989     1.4613
H     -8.3511     0.4160     2.2524
H     -6.7378    -2.6281     0.5556
H     -7.6526    -1.9732    -1.7302
H     -7.1527    -3.6922    -1.6417
H     -6.0896    -2.4776    -2.4749
H     -4.3402    -3.2113     0.7915
H     -4.1018    -3.0671    -1.0032
H     -5.1539    -4.3666    -0.3075
H     -2.1078     2.4264    -0.2184
H     -3.7617     1.7120    -0.0877
H     -3.1683     0.0963    -1.9698
H     -3.1313     1.8224    -2.4524
H     -0.4654     3.1755    -1.8452
H      1.5798     3.5042    -3.1052
H      1.3529     1.9784    -4.0324
H      1.7359     1.9243    -2.2721
H     -0.5867     4.0534    -4.2636
H     -2.1163     3.4376    -3.5782
H     -1.1934     2.4275    -4.7792
H     -0.1647     0.3811    -4.5481
H      0.0653    -2.0026    -4.4875
H     -0.8996    -2.1582    -2.9879
H      0.7568    -1.3892    -2.9534
H     -2.7134     0.6165    -4.6272
H     -2.8305    -1.0185    -3.8787
H     -2.0550    -0.8071    -5.4719
68
{"conf": 36, "E": 130.07, "rms": -1.0, "geom": "OH", "total_charge": 0, "CA_charge": 1, "smiles": "C[C:1]#[5N:2]->[Mn+:3]1(<-[3C-:4]#[O+:5])(<-[4H-:6])(<-[6C-:7]#[O+:8])<-[1N@H:9]([CH2:10][CH2:11][P:12]([CH:13]([CH3:14])[CH3:15])[CH:16]([CH3:17])[CH3:18])[CH2:19][CH2:20][2P:21]->1([CH:22]([CH3:23])[CH3:24])[CH:25]([CH3:26])[CH3:27]", "smiles3D": "C([C:1]#[5N:2]->[Mn+:3]1(<-[3C-:4]#[O+:5])(<-[4H-:6])(<-[6C-:7]#[O+:8])<-[1N@@:9]([C:10]([C:11]([P:12]([C:13]([C:14]([H:37])([H:38])[H:39])([C:15]([H:40])([H:41])[H:42])[H:36])[C:16]([C:17]([H:44])([H:45])[H:46])([C:18]([H:47])([H:48])[H:49])[H:43])([H:34])[H:35])([H:32])[H:33])([H:31])[C:19]([H:50])([H:51])[C:20]([H:52])([H:53])[2P:21]->1([C:22]([C:23]([H:55])([H:56])[H:57])([C:24]([H:58])([H:59])[H:60])[H:54])[C:25]([C:26]([H:62])([H:63])[H:64])([C:27]([H:65])([H:66])[H:67])[H:61])([H:28])([H:29])[H:30]", "smiles3Dx": "C([C:1]#[5N:2]->[Mn+:3]1(<-[3C-:4]#[O+:5])(<-[4H-:6])(<-[6C-:7]#[O+:8])<-[1N@@:9]([C:10]([C:11]([P:12]([C:13]([C:14]([H:37])([H:38])[H:39])([C:15]([H:40])([H:41])[H:42])[H:36])[C:16]([C:17]([H:44])([H:45])[H:46])([C:18]([H:47])([H:48])[H:49])[H:43])([H:34])[H:35])([H:32])[H:33])([H:31])[C:19]([H:50])([H:51])[C:20]([H:52])([H:53])[2P:21]->1([C:22]([C:23]([H:55])([H:56])[H:57])([C:24]([H:58])([H:59])[H:60])[H:54])[C:25]([C:26]([H:62])([H:63])[H:64])([C:27]([H:65])([H:66])[H:67])[H:61])([H:28])([H:29])[H:30]", "dummies": []}
C     -0.9834     4.8457    -0.6228
C     -0.6945     3.4274    -0.4040
N     -0.4655     2.2332    -0.2407
Mn     0.0000     0.0000     0.0000
C      0.5383    -2.2356     0.0740
O      0.8204    -3.4084     0.1038
H      1.7453     0.4185     0.3925
C      0.4623    -0.1010    -2.2498
O      0.7118    -0.1711    -3.4276
N     -0.6849     0.1742     2.2259
C     -0.4634    -1.0259     2.9481
C      0.2156    -0.8680     4.3219
P     -0.8837    -0.4278     5.7860
C     -1.0114     1.4535     5.9462
C     -1.3232     1.8290     7.3907
C      0.2979     2.1272     5.5314
C     -2.5814    -1.2066     5.5303
C     -2.4669    -2.7374     5.6264
C     -3.5960    -0.7066     6.5617
C     -2.0360     0.6443     2.2126
C     -3.0884    -0.2376     1.4757
P     -2.5415    -0.6235    -0.2064
C     -2.8211    -2.3980    -0.3861
C     -4.2977    -2.7862    -0.1742
C     -2.3604    -2.8666    -1.7639
C     -3.5832     0.2065    -1.4434
C     -4.5309     1.2528    -0.8301
C     -2.7094     0.8589    -2.5068
H     -1.7324     4.9627    -1.4264
H     -1.3643     5.2902     0.3193
H     -0.0528     5.3607    -0.9390
H     -0.1583     0.8290     2.5873
H      0.2238    -1.6172     2.3488
H     -1.3837    -1.6205     3.0736
H      0.6586    -1.8560     4.5751
H      1.0739    -0.1727     4.2609
H     -1.8281     1.8263     5.2864
H     -2.2967     1.4271     7.7306
H     -1.3548     2.9392     7.5209
H     -0.5306     1.4243     8.0728
H      0.4621     2.0437     4.4409
H      1.1605     1.6748     6.0721
H      0.2793     3.2196     5.7624
H     -2.9760    -0.9517     4.5395
H     -2.0549    -3.0359     6.6173
H     -1.7995    -3.1271     4.8303
H     -3.4654    -3.2063     5.4921
H     -4.5714    -1.2226     6.4367
H     -3.7883     0.3818     6.3947
H     -3.2133    -0.8717     7.5952
H     -2.0418     1.6382     1.7203
H     -2.3849     0.7832     3.2586
H     -3.2206    -1.1802     2.0400
H     -4.0590     0.2924     1.4764
H     -2.2129    -2.9089     0.3893
H     -4.9490    -2.3825    -0.9734
H     -4.4016    -3.8879    -0.1855
H     -4.6785    -2.4241     0.8130
H     -3.0134    -2.4749    -2.5738
H     -2.3663    -3.9771    -1.8088
H     -1.3185    -2.5337    -1.9592
H     -4.2153    -0.5576    -1.9517
H     -3.9765     1.9760    -0.2033
H     -5.3391     0.7521    -0.2488
H     -5.0413     1.8016    -1.6512
H     -2.0824     1.6666    -2.0717
H     -2.0672     0.1004    -2.9995
H     -3.3587     1.3108    -3.2945
68
{"conf": 37, "E": 535.67, "rms": -1.0, "geom": "OH", "total_charge": 0, "CA_charge": 1, "smiles": "C[C:1]#[5N:2]->[Mn+:3]1(<-[3C-:4]#[O+:5])(<-[4H-:6])(<-[6C-:7]#[O+:8])<-[1N@H:9]([CH2:10][CH2:11][P:12]([CH:13]([CH3:14])[CH3:15])[CH:16]([CH3:17])[CH3:18])[CH2:19][CH2:20][2P:21]->1([CH:22]([CH3:23])[CH3:24])[CH:25]([CH3:26])[CH3:27]", "smiles3D": "C([C:1]#[5N:2]->[Mn+:3]1(<-[3C-:4]#[O+:5])(<-[4H-:6])(<-[6C-:7]#[O+:8])<-[1N@@:9]([C:10]([C:11]([P:12]([C:13]([C:14]([H:37])([H:38])[H:39])([C:15]([H:40])([H:41])[H:42])[H:36])[C:16]([C:17]([H:44])([H:45])[H:46])([C:18]([H:47])([H:48])[H:49])[H:43])([H:34])[H:35])([H:32])[H:33])([H:31])[C:19]([H:50])([H:51])[C:20]([H:52])([H:53])[2P:21]->1([C:22]([C:23]([H:55])([H:56])[H:57])([C:24]([H:58])([H:59])[H:60])[H:54])[C:25]([C:26]([H:62])([H:63])[H:64])([C:27]([H:65])([H:66])[H:67])[H:61])([H:28])([H:29])[H:30]", "smiles3Dx": "C([C:1]#[5N:2]->[Mn+:3]1(<-[3C-:4]#[O+:5])(<-[4H-:6])(<-[6C-:7]#[O+:8])<-[1N@@:9]([C:10]([C:11]([P:12]([C:13]([C:14]([H:37])([H:38])[H:39])([C:15]([H:40])([H:41])[H:42])[H:36])[C:16]([C:17]([H:44])([H:45])[H:46])([C:18]([H:47])([H:48])[H:49])[H:43])([H:34])[H:35])([H:32])[H:33])([H:31])[C:19]([H:50])([H:51])[C:20]([H:52])([H:53])[2P:21]->1([C:22]([C:23]([H:55])([H:56])[H:57])([C:24]([H:58])([H:59])[H:60])[H:54])[C:25]([C:26]([H:62])([H:63])[H:64])([C:27]([H:65])([H:66])[H:67])[H:61])([H:28])([H:29])[H:30]", "dummies": []}
C     -2.7785    -3.8578     0.4302
C     -1.8712    -2.7854     0.6401
N     -1.1432    -1.8040     0.5783
Mn     0.0000     0.0000     0.0000
C      0.0554    -1.8527    -1.5543
O      0.1718    -2.8135    -2.2835
H     -0.8195     0.7469    -1.5050
C     -1.6440     1.1265     1.3533
O     -2.3557     1.8581     2.0159
N      2.1824     0.5403    -0.2179
C      2.6938     0.1981    -1.4524
C      3.9524     1.0929    -1.8190
P      5.5032     0.4029    -0.9991
C      6.3082    -0.9453    -2.0086
C      5.3402    -1.5606    -3.0304
C      7.5847    -0.3930    -2.6470
C      6.6026     1.7643    -0.3556
C      5.8786     2.7381     0.5657
C      7.7914     1.1266     0.3545
C      2.9685     0.4894     0.9694
C      2.1778     0.1123     2.2004
P      1.3037    -1.4508     1.8715
C      0.5995    -1.9614     3.4567
C     -0.0446    -3.3711     3.3784
C     -0.4160    -0.9444     3.9956
C      2.6116    -2.5632     1.3362
C      3.8012    -2.6440     2.3322
C      2.1015    -3.9900     0.9908
H     -2.7232    -3.8694    -0.6615
H     -2.3696    -4.7778     0.8482
H     -3.8109    -3.5703     0.6976
H      2.0490     1.4685    -0.3484
H      1.9599     0.3523    -2.2389
H      3.0117    -0.8706    -1.5023
H      4.1232     1.2634    -2.9256
H      3.8043     2.1191    -1.4389
H      6.5633    -1.7268    -1.2850
H      4.7368    -0.7960    -3.5454
H      4.6467    -2.2912    -2.5444
H      5.8981    -2.1214    -3.8180
H      7.7645     0.6853    -2.4398
H      8.4411    -0.9540    -2.2338
H      7.5776    -0.4583    -3.7442
H      6.8746     2.3126    -1.2426
H      5.4749     2.2411     1.4785
H      5.0427     3.2859     0.0606
H      6.6014     3.5125     0.9072
H      7.6758     1.1411     1.4525
H      7.9385     0.0532     0.0918
H      8.6822     1.6746     0.0639
H      3.8167    -0.2233     0.8914
H      3.4014     1.5080     1.1340
H      2.8531    -0.0366     3.0559
H      1.4254     0.8732     2.3631
H      1.4268    -2.0116     4.1652
H     -1.1303    -3.3854     3.5959
H      0.4243    -4.0619     4.0512
H     -0.0089    -3.8188     2.3515
H     -0.4892    -1.0203     5.0751
H     -1.4440    -1.0975     3.5463
H     -0.1620     0.1183     3.7407
H      3.0072    -2.1640     0.3752
H      3.7168    -1.9597     3.2079
H      4.7353    -2.3420     1.8021
H      3.9576    -3.6398     2.7720
H      2.8527    -4.4747     0.3655
H      1.1592    -3.9514     0.4145
H      1.9783    -4.6141     1.8902
