# Supplementary material for: MACE: Automated Assessment of Stereochemistry of Transition Metal Complexes and Its Applications in Computational Catalysis
Source: J Chem Theory Comput. 2024 Feb 16;20(5):2313–20. doi: 10.1021/acs.jctc.3c01313 (PMC10938507; doi:10.1021/acs.jctc.3c01313)
Supplement: Supplementary file 3 — ct3c01313_si_003.zip [file ct3c01313_si_003.zip › structures/screening/mace_MeCN/Mn_PNhP_iPr_bi_6.xyz]

68
{"conf": 0, "E": 100.79, "rms": -1.0, "geom": "OH", "total_charge": 0, "CA_charge": 1, "smiles": "C[C:1]#[3N:2]->[Mn+:3]1(<-[4H-:4])(<-[5C-:5]#[O+:6])(<-[6C-:7]#[O+:8])<-[1N@H:9]([CH2:10][CH2:11][P:12]([CH:13]([CH3:14])[CH3:15])[CH:16]([CH3:17])[CH3:18])[CH2:19][CH2:20][2P:21]->1([CH:22]([CH3:23])[CH3:24])[CH:25]([CH3:26])[CH3:27]", "smiles3D": "C([C:1]#[3N:2]->[Mn+:3]1(<-[4H-:4])(<-[5C-:5]#[O+:6])(<-[6C-:7]#[O+:8])<-[1N@@:9]([C:10]([C:11]([P:12]([C:13]([C:14]([H:37])([H:38])[H:39])([C:15]([H:40])([H:41])[H:42])[H:36])[C:16]([C:17]([H:44])([H:45])[H:46])([C:18]([H:47])([H:48])[H:49])[H:43])([H:34])[H:35])([H:32])[H:33])([H:31])[C:19]([H:50])([H:51])[C:20]([H:52])([H:53])[2P:21]->1([C:22]([C:23]([H:55])([H:56])[H:57])([C:24]([H:58])([H:59])[H:60])[H:54])[C:25]([C:26]([H:62])([H:63])[H:64])([C:27]([H:65])([H:66])[H:67])[H:61])([H:28])([H:29])[H:30]", "smiles3Dx": "C([C:1]#[3N:2]->[Mn+:3]1(<-[4H-:4])(<-[5C-:5]#[O+:6])(<-[6C-:7]#[O+:8])<-[1N@@:9]([C:10]([C:11]([P:12]([C:13]([C:14]([H:37])([H:38])[H:39])([C:15]([H:40])([H:41])[H:42])[H:36])[C:16]([C:17]([H:44])([H:45])[H:46])([C:18]([H:47])([H:48])[H:49])[H:43])([H:34])[H:35])([H:32])[H:33])([H:31])[C:19]([H:50])([H:51])[C:20]([H:52])([H:53])[2P:21]->1([C:22]([C:23]([H:55])([H:56])[H:57])([C:24]([H:58])([H:59])[H:60])[H:54])[C:25]([C:26]([H:62])([H:63])[H:64])([C:27]([H:65])([H:66])[H:67])[H:61])([H:28])([H:29])[H:30]", "dummies": []}
C     -0.5524     3.6384    -3.3540
C     -0.3853     2.5703    -2.3696
N     -0.2469     1.6740    -1.5421
Mn     0.0000     0.0000     0.0000
H     -0.5639    -1.2269    -1.2498
C      0.2215    -1.6940     1.5261
O      0.3393    -2.5820     2.3333
C      2.1858    -0.2850    -0.6211
O      3.3364    -0.4315    -0.9487
N     -2.1189     0.4426     0.8055
C     -3.0251     0.2971    -0.2642
C     -4.4664    -0.0390     0.1679
P     -5.4793     1.5011     0.5300
C     -6.5329     1.6662    -1.0227
C     -5.6625     2.1350    -2.1936
C     -7.6831     2.6529    -0.7909
C     -6.6789     0.9297     1.8693
C     -7.4259    -0.3554     1.4966
C     -5.9383     0.7622     3.1978
C     -2.1254     1.7342     1.4131
C     -1.0734     1.9244     2.5367
P      0.5743     1.7524     1.8535
C      1.0357     3.3881     1.2243
C      2.2266     3.2893     0.2621
C      1.3365     4.3987     2.3380
C      1.6482     1.1543     3.1845
C      3.1267     1.2683     2.8083
C      1.3867     1.8602     4.5284
H      0.3703     4.2529    -3.3891
H     -1.4120     4.2761    -3.0634
H     -0.7416     3.1965    -4.3533
H     -2.2961    -0.1862     1.4472
H     -2.6584    -0.5406    -0.8921
H     -3.0311     1.2128    -0.8969
H     -4.9680    -0.6045    -0.6467
H     -4.4395    -0.7062     1.0512
H     -6.9625     0.6771    -1.2841
H     -6.2819     2.2809    -3.1043
H     -4.8938     1.3696    -2.4334
H     -5.1577     3.0937    -1.9480
H     -8.3977     2.2450    -0.0460
H     -7.2957     3.6300    -0.4357
H     -8.2468     2.8142    -1.7347
H     -7.4273     1.7346     2.0125
H     -8.0247    -0.2129     0.5743
H     -6.7258    -1.2021     1.3460
H     -8.1316    -0.6294     2.3103
H     -5.1782    -0.0451     3.1365
H     -6.6581     0.5112     4.0076
H     -5.4285     1.7101     3.4698
H     -3.1226     1.9176     1.8614
H     -1.9490     2.5080     0.6333
H     -1.2362     1.1480     3.3116
H     -1.1933     2.9270     2.9932
H      0.1687     3.7740     0.6458
H      3.1822     3.1064     0.7902
H      2.3281     4.2417    -0.2992
H      2.0707     2.4794    -0.4782
H      2.3185     4.2178     2.8174
H      0.5341     4.4137     3.0996
H      1.3791     5.4176     1.8975
H      1.4249     0.0761     3.3279
H      3.7275     0.6609     3.5155
H      3.3038     0.8683     1.7855
H      3.4983     2.3091     2.8842
H      0.3344     1.7349     4.8587
H      2.0248     1.3890     5.3101
H      1.6460     2.9336     4.5103
68
{"conf": 1, "E": 123.96, "rms": -1.0, "geom": "OH", "total_charge": 0, "CA_charge": 1, "smiles": "C[C:1]#[3N:2]->[Mn+:3]1(<-[4H-:4])(<-[5C-:5]#[O+:6])(<-[6C-:7]#[O+:8])<-[1N@H:9]([CH2:10][CH2:11][P:12]([CH:13]([CH3:14])[CH3:15])[CH:16]([CH3:17])[CH3:18])[CH2:19][CH2:20][2P:21]->1([CH:22]([CH3:23])[CH3:24])[CH:25]([CH3:26])[CH3:27]", "smiles3D": "C([C:1]#[3N:2]->[Mn+:3]1(<-[4H-:4])(<-[5C-:5]#[O+:6])(<-[6C-:7]#[O+:8])<-[1N@@:9]([C:10]([C:11]([P:12]([C:13]([C:14]([H:37])([H:38])[H:39])([C:15]([H:40])([H:41])[H:42])[H:36])[C:16]([C:17]([H:44])([H:45])[H:46])([C:18]([H:47])([H:48])[H:49])[H:43])([H:34])[H:35])([H:32])[H:33])([H:31])[C:19]([H:50])([H:51])[C:20]([H:52])([H:53])[2P:21]->1([C:22]([C:23]([H:55])([H:56])[H:57])([C:24]([H:58])([H:59])[H:60])[H:54])[C:25]([C:26]([H:62])([H:63])[H:64])([C:27]([H:65])([H:66])[H:67])[H:61])([H:28])([H:29])[H:30]", "smiles3Dx": "C([C:1]#[3N:2]->[Mn+:3]1(<-[4H-:4])(<-[5C-:5]#[O+:6])(<-[6C-:7]#[O+:8])<-[1N@@:9]([C:10]([C:11]([P:12]([C:13]([C:14]([H:37])([H:38])[H:39])([C:15]([H:40])([H:41])[H:42])[H:36])[C:16]([C:17]([H:44])([H:45])[H:46])([C:18]([H:47])([H:48])[H:49])[H:43])([H:34])[H:35])([H:32])[H:33])([H:31])[C:19]([H:50])([H:51])[C:20]([H:52])([H:53])[2P:21]->1([C:22]([C:23]([H:55])([H:56])[H:57])([C:24]([H:58])([H:59])[H:60])[H:54])[C:25]([C:26]([H:62])([H:63])[H:64])([C:27]([H:65])([H:66])[H:67])[H:61])([H:28])([H:29])[H:30]", "dummies": []}
C      0.2980    -2.6809     4.1845
C      0.1865    -1.8637     2.9794
N      0.1036    -1.2002     1.9479
Mn     0.0000     0.0000     0.0000
H     -1.1687     1.1806     0.8021
C     -0.1921     1.2471    -1.9140
O     -0.3017     1.9106    -2.9195
C      1.8032     1.2484     0.6648
O      2.7519     1.9068     1.0147
N     -1.6733    -1.3826    -0.8186
C     -2.6885    -1.3967     0.1435
C     -4.0302    -1.9497    -0.3781
P     -5.4011    -0.6729    -0.2046
C     -5.4144     0.1959    -1.8747
C     -5.9572    -0.6536    -3.0303
C     -6.1404     1.5351    -1.7645
C     -6.9374    -1.6810     0.2463
C     -7.4200    -1.2272     1.6286
C     -8.0759    -1.5967    -0.7687
C     -1.1371    -2.6791    -1.1269
C      0.1274    -2.6545    -2.0295
P      1.4669    -1.8485    -1.1439
C      2.7844    -1.3969    -2.3019
C      2.5677     0.0192    -2.8290
C      2.8957    -2.3765    -3.4814
C      2.1125    -3.0458     0.0453
C      2.7840    -4.2497    -0.6336
C      3.1114    -2.3572     0.9939
H     -0.5285    -2.4329     4.8736
H      0.2393    -3.7505     3.9143
H      1.2726    -2.4711     4.6683
H     -1.9859    -0.9896    -1.5903
H     -2.3665    -2.0085     1.0284
H     -2.8375    -0.3560     0.4947
H     -3.9509    -2.2471    -1.4448
H     -4.3026    -2.8595     0.2013
H     -4.3539     0.4225    -2.1031
H     -5.6898    -1.7237    -2.9059
H     -5.5153    -0.2987    -3.9845
H     -7.0579    -0.5583    -3.1228
H     -6.0854     2.0837    -2.7265
H     -7.2020     1.3909    -1.4961
H     -5.6636     2.1603    -0.9817
H     -6.6480    -2.7577     0.3286
H     -7.7384    -0.1630     1.5925
H     -8.2763    -1.8533     1.9724
H     -6.5995    -1.3365     2.3700
H     -8.3273    -0.5454    -1.0038
H     -7.8036    -2.1504    -1.6873
H     -8.9856    -2.0890    -0.3625
H     -0.8925    -3.2212    -0.1853
H     -1.9194    -3.2705    -1.6605
H     -0.1063    -2.0784    -2.9648
H      0.4015    -3.6899    -2.3024
H      3.7500    -1.4105    -1.7546
H      1.6698     0.0542    -3.4723
H      3.4436     0.3421    -3.4246
H      2.4635     0.7255    -1.9850
H      3.5774    -1.9631    -4.2611
H      1.9205    -2.6049    -3.9714
H      3.3559    -3.3486    -3.1696
H      1.2670    -3.4227     0.6516
H      3.7693    -3.9738    -1.0654
H      2.1450    -4.6964    -1.4187
H      2.9545    -5.0452     0.1297
H      3.3288    -3.0341     1.8575
H      4.0598    -2.1126     0.4740
H      2.6806    -1.4102     1.3863
68
{"conf": 2, "E": 102.6, "rms": -1.0, "geom": "OH", "total_charge": 0, "CA_charge": 1, "smiles": "C[C:1]#[3N:2]->[Mn+:3]1(<-[4H-:4])(<-[5C-:5]#[O+:6])(<-[6C-:7]#[O+:8])<-[1N@H:9]([CH2:10][CH2:11][P:12]([CH:13]([CH3:14])[CH3:15])[CH:16]([CH3:17])[CH3:18])[CH2:19][CH2:20][2P:21]->1([CH:22]([CH3:23])[CH3:24])[CH:25]([CH3:26])[CH3:27]", "smiles3D": "C([C:1]#[3N:2]->[Mn+:3]1(<-[4H-:4])(<-[5C-:5]#[O+:6])(<-[6C-:7]#[O+:8])<-[1N@@:9]([C:10]([C:11]([P:12]([C:13]([C:14]([H:37])([H:38])[H:39])([C:15]([H:40])([H:41])[H:42])[H:36])[C:16]([C:17]([H:44])([H:45])[H:46])([C:18]([H:47])([H:48])[H:49])[H:43])([H:34])[H:35])([H:32])[H:33])([H:31])[C:19]([H:50])([H:51])[C:20]([H:52])([H:53])[2P:21]->1([C:22]([C:23]([H:55])([H:56])[H:57])([C:24]([H:58])([H:59])[H:60])[H:54])[C:25]([C:26]([H:62])([H:63])[H:64])([C:27]([H:65])([H:66])[H:67])[H:61])([H:28])([H:29])[H:30]", "smiles3Dx": "C([C:1]#[3N:2]->[Mn+:3]1(<-[4H-:4])(<-[5C-:5]#[O+:6])(<-[6C-:7]#[O+:8])<-[1N@@:9]([C:10]([C:11]([P:12]([C:13]([C:14]([H:37])([H:38])[H:39])([C:15]([H:40])([H:41])[H:42])[H:36])[C:16]([C:17]([H:44])([H:45])[H:46])([C:18]([H:47])([H:48])[H:49])[H:43])([H:34])[H:35])([H:32])[H:33])([H:31])[C:19]([H:50])([H:51])[C:20]([H:52])([H:53])[2P:21]->1([C:22]([C:23]([H:55])([H:56])[H:57])([C:24]([H:58])([H:59])[H:60])[H:54])[C:25]([C:26]([H:62])([H:63])[H:64])([C:27]([H:65])([H:66])[H:67])[H:61])([H:28])([H:29])[H:30]", "dummies": []}
C     -2.9064    -1.5937     3.7206
C     -2.0572    -1.1222     2.6280
N     -1.3408    -0.7290     1.7108
Mn     0.0000     0.0000     0.0000
H     -1.3608     1.1196    -0.5279
C      1.2478     0.8464    -1.7246
O      1.8984     1.2953    -2.6355
C      0.8787     1.5785     1.4062
O      1.3438     2.4079     2.1479
N     -0.6587    -1.7184    -1.3884
C     -1.7260    -2.4023    -0.7811
C     -2.4010    -3.4742    -1.6552
P     -3.0712    -2.7386    -3.2452
C     -4.9278    -2.6701    -2.9034
C     -5.6879    -2.2015    -4.1471
C     -5.2117    -1.7158    -1.7390
C     -2.7670    -4.1768    -4.4278
C     -2.8162    -3.7029    -5.8810
C     -3.7095    -5.3593    -4.1880
C      0.4996    -2.4955    -1.7173
C      1.2786    -3.1374    -0.5321
P      1.7489    -1.8611     0.6460
C      1.4297    -2.5774     2.2713
C      2.3592    -3.7640     2.5557
C      1.5873    -1.5137     3.3645
C      3.5281    -1.5115     0.5440
C      3.7830    -0.2295    -0.2407
C      4.3285    -2.6616    -0.0889
H     -3.7457    -0.8835     3.8683
H     -3.3093    -2.5963     3.4687
H     -2.3069    -1.6583     4.6522
H     -0.9618    -1.3245    -2.1560
H     -1.3735    -2.8816     0.1546
H     -2.4909    -1.6460    -0.5046
H     -1.6833    -4.2877    -1.8769
H     -3.2312    -3.9422    -1.0864
H     -5.2930    -3.6779    -2.6158
H     -6.7584    -2.0284    -3.9062
H     -5.2526    -1.2574    -4.5399
H     -5.6597    -2.9750    -4.9371
H     -4.7871    -2.1151    -0.7963
H     -4.7758    -0.7136    -1.9406
H     -6.3064    -1.6070    -1.5835
H     -1.7295    -4.5316    -4.2457
H     -3.8324    -3.3718    -6.1688
H     -2.1107    -2.8577    -6.0276
H     -2.5098    -4.5286    -6.5582
H     -4.7502    -5.1110    -4.4793
H     -3.6905    -5.6571    -3.1189
H     -3.3798    -6.2308    -4.7930
H      0.2142    -3.3031    -2.4243
H      1.2053    -1.8260    -2.2564
H      2.1647    -3.6598    -0.9246
H      0.6304    -3.8824    -0.0296
H      0.3808    -2.9435     2.2885
H      2.0562    -4.2519     3.5063
H      3.4151    -3.4406     2.6624
H      2.2823    -4.5254     1.7525
H      2.6330    -1.1541     3.4416
H      0.9276    -0.6468     3.1641
H      1.2937    -1.9402     4.3468
H      3.9098    -1.3578     1.5730
H      3.5376    -0.3743    -1.3121
H      3.2003     0.6104     0.1867
H      4.8576     0.0434    -0.1722
H      5.4135    -2.4810     0.0696
H      4.1621    -2.7206    -1.1864
H      4.0911    -3.6368     0.3798
68
{"conf": 3, "E": 131.19, "rms": -1.0, "geom": "OH", "total_charge": 0, "CA_charge": 1, "smiles": "C[C:1]#[3N:2]->[Mn+:3]1(<-[4H-:4])(<-[5C-:5]#[O+:6])(<-[6C-:7]#[O+:8])<-[1N@H:9]([CH2:10][CH2:11][P:12]([CH:13]([CH3:14])[CH3:15])[CH:16]([CH3:17])[CH3:18])[CH2:19][CH2:20][2P:21]->1([CH:22]([CH3:23])[CH3:24])[CH:25]([CH3:26])[CH3:27]", "smiles3D": "C([C:1]#[3N:2]->[Mn+:3]1(<-[4H-:4])(<-[5C-:5]#[O+:6])(<-[6C-:7]#[O+:8])<-[1N@@:9]([C:10]([C:11]([P:12]([C:13]([C:14]([H:37])([H:38])[H:39])([C:15]([H:40])([H:41])[H:42])[H:36])[C:16]([C:17]([H:44])([H:45])[H:46])([C:18]([H:47])([H:48])[H:49])[H:43])([H:34])[H:35])([H:32])[H:33])([H:31])[C:19]([H:50])([H:51])[C:20]([H:52])([H:53])[2P:21]->1([C:22]([C:23]([H:55])([H:56])[H:57])([C:24]([H:58])([H:59])[H:60])[H:54])[C:25]([C:26]([H:62])([H:63])[H:64])([C:27]([H:65])([H:66])[H:67])[H:61])([H:28])([H:29])[H:30]", "smiles3Dx": "C([C:1]#[3N:2]->[Mn+:3]1(<-[4H-:4])(<-[5C-:5]#[O+:6])(<-[6C-:7]#[O+:8])<-[1N@@:9]([C:10]([C:11]([P:12]([C:13]([C:14]([H:37])([H:38])[H:39])([C:15]([H:40])([H:41])[H:42])[H:36])[C:16]([C:17]([H:44])([H:45])[H:46])([C:18]([H:47])([H:48])[H:49])[H:43])([H:34])[H:35])([H:32])[H:33])([H:31])[C:19]([H:50])([H:51])[C:20]([H:52])([H:53])[2P:21]->1([C:22]([C:23]([H:55])([H:56])[H:57])([C:24]([H:58])([H:59])[H:60])[H:54])[C:25]([C:26]([H:62])([H:63])[H:64])([C:27]([H:65])([H:66])[H:67])[H:61])([H:28])([H:29])[H:30]", "dummies": []}
C      4.7409    -1.4789    -0.3667
C      3.3496    -1.0400    -0.2698
N      2.1761    -0.6853    -0.1883
Mn     0.0000     0.0000     0.0000
H      0.6529     1.2625     1.1721
C     -2.0462     0.9349     0.4195
O     -3.1156     1.4387     0.6563
C      0.2888     1.3926    -1.7927
O      0.4337     2.1272    -2.7359
N     -0.4429    -1.5487     1.6633
C      0.7063    -1.8556     2.4312
C      1.6542    -2.9432     1.8888
P      1.2040    -4.6539     2.5166
C      1.9885    -4.7457     4.2341
C      1.3113    -5.8323     5.0658
C      3.5038    -4.9452     4.2067
C      1.9488    -5.8661     1.2760
C      3.3954    -5.5510     0.8758
C      1.8035    -7.3049     1.7615
C     -1.2726    -2.6360     1.1895
C     -0.9635    -3.2603    -0.2156
P     -0.9643    -1.9832    -1.4842
C     -2.6217    -1.8536    -2.2253
C     -3.2145    -0.4640    -2.0244
C     -3.6053    -2.9152    -1.7086
C      0.0469    -2.6001    -2.8507
C     -0.2282    -4.0867    -3.1163
C      1.5292    -2.3829    -2.5858
H      4.7939    -2.3922    -0.9941
H      5.3457    -0.6842    -0.8477
H      5.1347    -1.6909     0.6514
H     -0.9757    -1.0724     2.2412
H      1.2837    -0.9037     2.5117
H      0.3962    -2.1461     3.4657
H      1.6748    -2.9312     0.7894
H      2.6841    -2.7074     2.2373
H      1.7952    -3.7700     4.7395
H      0.2234    -5.6367     5.1148
H      1.7148    -5.8228     6.1008
H      1.4788    -6.8339     4.6219
H      3.7648    -5.9818     3.9118
H      3.9233    -4.7612     5.2224
H      3.9840    -4.2223     3.5133
H      1.3329    -5.7622     0.3585
H      3.6571    -6.1435    -0.0265
H      4.1121    -5.8178     1.6723
H      3.5151    -4.4796     0.6168
H      2.0492    -8.0014     0.9352
H      0.7551    -7.4973     2.0769
H      2.4823    -7.5076     2.6146
H     -2.3236    -2.2528     1.1551
H     -1.2577    -3.4592     1.9388
H      0.0210    -3.7443    -0.1951
H     -1.7108    -4.0390    -0.4441
H     -2.5177    -2.0093    -3.3166
H     -2.4585     0.3267    -2.1995
H     -3.6728    -0.3927    -1.0217
H     -4.0296    -0.2986    -2.7553
H     -3.7488    -2.8509    -0.6162
H     -3.2812    -3.9404    -1.9929
H     -4.6013    -2.7590    -2.1767
H     -0.2241    -2.0359    -3.7704
H     -1.3060    -4.2650    -3.2818
H      0.1424    -4.7270    -2.2957
H      0.2908    -4.3998    -4.0421
H      1.7549    -1.2984    -2.5679
H      1.8409    -2.8858    -1.6511
H      2.1278    -2.8166    -3.4141
68
{"conf": 4, "E": 109.36, "rms": -1.0, "geom": "OH", "total_charge": 0, "CA_charge": 1, "smiles": "C[C:1]#[3N:2]->[Mn+:3]1(<-[4H-:4])(<-[5C-:5]#[O+:6])(<-[6C-:7]#[O+:8])<-[1N@H:9]([CH2:10][CH2:11][P:12]([CH:13]([CH3:14])[CH3:15])[CH:16]([CH3:17])[CH3:18])[CH2:19][CH2:20][2P:21]->1([CH:22]([CH3:23])[CH3:24])[CH:25]([CH3:26])[CH3:27]", "smiles3D": "C([C:1]#[3N:2]->[Mn+:3]1(<-[4H-:4])(<-[5C-:5]#[O+:6])(<-[6C-:7]#[O+:8])<-[1N@@:9]([C:10]([C:11]([P:12]([C:13]([C:14]([H:37])([H:38])[H:39])([C:15]([H:40])([H:41])[H:42])[H:36])[C:16]([C:17]([H:44])([H:45])[H:46])([C:18]([H:47])([H:48])[H:49])[H:43])([H:34])[H:35])([H:32])[H:33])([H:31])[C:19]([H:50])([H:51])[C:20]([H:52])([H:53])[2P:21]->1([C:22]([C:23]([H:55])([H:56])[H:57])([C:24]([H:58])([H:59])[H:60])[H:54])[C:25]([C:26]([H:62])([H:63])[H:64])([C:27]([H:65])([H:66])[H:67])[H:61])([H:28])([H:29])[H:30]", "smiles3Dx": "C([C:1]#[3N:2]->[Mn+:3]1(<-[4H-:4])(<-[5C-:5]#[O+:6])(<-[6C-:7]#[O+:8])<-[1N@@:9]([C:10]([C:11]([P:12]([C:13]([C:14]([H:37])([H:38])[H:39])([C:15]([H:40])([H:41])[H:42])[H:36])[C:16]([C:17]([H:44])([H:45])[H:46])([C:18]([H:47])([H:48])[H:49])[H:43])([H:34])[H:35])([H:32])[H:33])([H:31])[C:19]([H:50])([H:51])[C:20]([H:52])([H:53])[2P:21]->1([C:22]([C:23]([H:55])([H:56])[H:57])([C:24]([H:58])([H:59])[H:60])[H:54])[C:25]([C:26]([H:62])([H:63])[H:64])([C:27]([H:65])([H:66])[H:67])[H:61])([H:28])([H:29])[H:30]", "dummies": []}
C     -1.9746    -4.2281     1.7468
C     -1.3927    -2.9790     1.2558
N     -0.9049    -1.9368     0.8279
Mn     0.0000     0.0000     0.0000
H     -1.2088    -0.0330    -1.3841
C      0.8781     1.9381    -0.8490
O      1.3398     2.9592    -1.2941
C     -1.4412     1.2006     1.3133
O     -2.1958     1.8311     2.0148
N      1.6026    -1.2342    -1.1049
C      0.9487    -2.0682    -2.0441
C      1.1679    -1.6527    -3.5230
P      1.7832    -3.0812    -4.5941
C      3.6092    -3.3278    -4.1672
C      3.7765    -4.4503    -3.1405
C      4.2933    -2.0386    -3.7044
C      1.8929    -2.3227    -6.3166
C      2.2132    -3.4156    -7.3449
C      0.5845    -1.6225    -6.7006
C      2.3591    -1.9455    -0.1271
C      3.0996    -1.0408     0.8901
P      1.9011    -0.0628     1.7997
C      1.4588    -0.9587     3.3168
C      2.6524    -1.7033     3.9484
C      0.8099    -0.0334     4.3483
C      2.7297     1.5191     2.1007
C      1.7505     2.5873     2.6051
C      3.9153     1.3805     3.0629
H     -1.2980    -5.0715     1.4977
H     -2.1097    -4.1713     2.8474
H     -2.9571    -4.3922     1.2581
H      2.1609    -0.6460    -1.5213
H     -0.1364    -2.0046    -1.8240
H      1.2414    -3.1336    -1.9202
H      1.8507    -0.7857    -3.6284
H      0.1879    -1.3209    -3.9244
H      4.1294    -3.6567    -5.0862
H      4.8318    -4.5040    -2.7943
H      3.5004    -5.4231    -3.6025
H      3.1342    -4.2809    -2.2613
H      3.9096    -1.7163    -2.7205
H      4.1427    -1.2229    -4.4424
H      5.3882    -2.2046    -3.6123
H      2.7029    -1.5654    -6.3301
H      1.4208    -4.1953    -7.3361
H      2.2768    -2.9752    -8.3664
H      3.1889    -3.8942    -7.1260
H      0.4439    -0.6957    -6.1083
H      0.5995    -1.3244    -7.7717
H     -0.2823    -2.2946    -6.5355
H      3.1207    -2.5712    -0.6402
H      1.6765    -2.6251     0.4353
H      3.6980    -1.6647     1.5766
H      3.7836    -0.3611     0.3385
H      0.6959    -1.7185     3.0351
H      2.8430    -2.6444     3.3926
H      3.5816    -1.1013     3.9731
H      2.4106    -2.0049     4.9940
H      1.5519     0.5938     4.8757
H      0.3004    -0.6380     5.1244
H      0.0374     0.6033     3.8814
H      3.1268     1.8680     1.1209
H      0.7970     2.5463     2.0427
H      1.5367     2.4964     3.6922
H      2.1957     3.5948     2.4412
H      4.4836     2.3345     3.0834
H      3.5897     1.1637     4.1029
H      4.6132     0.5932     2.7113
68
{"conf": 5, "E": 272.72, "rms": -1.0, "geom": "OH", "total_charge": 0, "CA_charge": 1, "smiles": "C[C:1]#[3N:2]->[Mn+:3]1(<-[4H-:4])(<-[5C-:5]#[O+:6])(<-[6C-:7]#[O+:8])<-[1N@H:9]([CH2:10][CH2:11][P:12]([CH:13]([CH3:14])[CH3:15])[CH:16]([CH3:17])[CH3:18])[CH2:19][CH2:20][2P:21]->1([CH:22]([CH3:23])[CH3:24])[CH:25]([CH3:26])[CH3:27]", "smiles3D": "C([C:1]#[3N:2]->[Mn+:3]1(<-[4H-:4])(<-[5C-:5]#[O+:6])(<-[6C-:7]#[O+:8])<-[1N@@:9]([C:10]([C:11]([P:12]([C:13]([C:14]([H:37])([H:38])[H:39])([C:15]([H:40])([H:41])[H:42])[H:36])[C:16]([C:17]([H:44])([H:45])[H:46])([C:18]([H:47])([H:48])[H:49])[H:43])([H:34])[H:35])([H:32])[H:33])([H:31])[C:19]([H:50])([H:51])[C:20]([H:52])([H:53])[2P:21]->1([C:22]([C:23]([H:55])([H:56])[H:57])([C:24]([H:58])([H:59])[H:60])[H:54])[C:25]([C:26]([H:62])([H:63])[H:64])([C:27]([H:65])([H:66])[H:67])[H:61])([H:28])([H:29])[H:30]", "smiles3Dx": "C([C:1]#[3N:2]->[Mn+:3]1(<-[4H-:4])(<-[5C-:5]#[O+:6])(<-[6C-:7]#[O+:8])<-[1N@@:9]([C:10]([C:11]([P:12]([C:13]([C:14]([H:37])([H:38])[H:39])([C:15]([H:40])([H:41])[H:42])[H:36])[C:16]([C:17]([H:44])([H:45])[H:46])([C:18]([H:47])([H:48])[H:49])[H:43])([H:34])[H:35])([H:32])[H:33])([H:31])[C:19]([H:50])([H:51])[C:20]([H:52])([H:53])[2P:21]->1([C:22]([C:23]([H:55])([H:56])[H:57])([C:24]([H:58])([H:59])[H:60])[H:54])[C:25]([C:26]([H:62])([H:63])[H:64])([C:27]([H:65])([H:66])[H:67])[H:61])([H:28])([H:29])[H:30]", "dummies": []}
C      1.0561    -4.6088    -0.0744
C      0.4976    -3.3983    -0.5802
N      0.3161    -2.2216    -0.7122
Mn     0.0000     0.0000     0.0000
H      1.7034    -0.2869     0.7112
C     -0.0862     2.0215     1.3660
O     -0.1261     2.8757     2.2289
C      0.2816     0.8953    -2.1381
O      0.0744     1.3256    -3.2903
N     -1.1153    -1.1663     1.7511
C     -0.2948    -1.4675     2.8064
C     -1.0020    -1.6989     4.1723
P     -0.3788    -3.1700     5.0581
C     -0.6089    -2.7829     6.8860
C      0.4510    -3.5659     7.6370
C     -2.0225    -3.0821     7.4073
C     -1.4963    -4.6549     4.6254
C     -3.0064    -4.2965     4.5276
C     -0.9606    -5.3572     3.3607
C     -2.0435    -2.2456     1.3462
C     -2.9067    -1.8939     0.0690
P     -2.5931    -0.2395    -0.5152
C     -3.7611     0.9199     0.2685
C     -4.5911     0.2531     1.4732
C     -3.0539     2.1527     0.8177
C     -2.9878    -0.2260    -2.2872
C     -4.4928    -0.4304    -2.5085
C     -2.1845    -1.2632    -3.0625
H      0.1605    -5.1705     0.1692
H      1.8538    -4.9683    -0.8502
H      1.5692    -4.1317     0.8227
H     -1.6817    -0.5485     2.1266
H      0.3692    -0.6794     2.8378
H      0.2721    -2.4300     2.5490
H     -0.8088    -0.7251     4.8257
H     -2.1115    -1.7173     4.0753
H     -0.4146    -1.6835     7.0263
H      0.3790    -4.6427     7.3966
H      0.3170    -3.4276     8.7342
H      1.4548    -3.2007     7.3436
H     -2.7546    -2.3464     7.0186
H     -2.0522    -3.0333     8.5187
H     -2.3687    -4.0949     7.1541
H     -1.3646    -5.3635     5.4794
H     -3.2408    -3.2910     4.8954
H     -3.5952    -5.0052     5.1620
H     -3.4399    -4.3439     3.5068
H      0.0101    -4.9486     3.0359
H     -0.8201    -6.4407     3.5986
H     -1.6488    -5.3008     2.4893
H     -1.4247    -3.1333     1.1706
H     -2.7513    -2.4805     2.1710
H     -2.4790    -2.5758    -0.7445
H     -3.9288    -2.1200     0.1924
H     -4.5458     1.2621    -0.4483
H     -5.6509     0.2250     1.1242
H     -4.2780    -0.7471     1.7850
H     -4.5196     0.8326     2.3874
H     -2.6231     2.0298     1.8028
H     -2.2841     2.5561     0.1023
H     -3.7778     2.9656     0.9025
H     -2.7390     0.7774    -2.6454
H     -5.0631     0.5277    -2.4429
H     -4.9222    -1.1521    -1.7577
H     -4.7525    -0.8376    -3.5115
H     -2.7550    -2.2074    -3.2886
H     -1.8851    -0.8477    -4.0748
H     -1.2394    -1.5826    -2.5963
68
{"conf": 6, "E": 233.17, "rms": -1.0, "geom": "OH", "total_charge": 0, "CA_charge": 1, "smiles": "C[C:1]#[3N:2]->[Mn+:3]1(<-[4H-:4])(<-[5C-:5]#[O+:6])(<-[6C-:7]#[O+:8])<-[1N@H:9]([CH2:10][CH2:11][P:12]([CH:13]([CH3:14])[CH3:15])[CH:16]([CH3:17])[CH3:18])[CH2:19][CH2:20][2P:21]->1([CH:22]([CH3:23])[CH3:24])[CH:25]([CH3:26])[CH3:27]", "smiles3D": "C([C:1]#[3N:2]->[Mn+:3]1(<-[4H-:4])(<-[5C-:5]#[O+:6])(<-[6C-:7]#[O+:8])<-[1N@@:9]([C:10]([C:11]([P:12]([C:13]([C:14]([H:37])([H:38])[H:39])([C:15]([H:40])([H:41])[H:42])[H:36])[C:16]([C:17]([H:44])([H:45])[H:46])([C:18]([H:47])([H:48])[H:49])[H:43])([H:34])[H:35])([H:32])[H:33])([H:31])[C:19]([H:50])([H:51])[C:20]([H:52])([H:53])[2P:21]->1([C:22]([C:23]([H:55])([H:56])[H:57])([C:24]([H:58])([H:59])[H:60])[H:54])[C:25]([C:26]([H:62])([H:63])[H:64])([C:27]([H:65])([H:66])[H:67])[H:61])([H:28])([H:29])[H:30]", "smiles3Dx": "C([C:1]#[3N:2]->[Mn+:3]1(<-[4H-:4])(<-[5C-:5]#[O+:6])(<-[6C-:7]#[O+:8])<-[1N@@:9]([C:10]([C:11]([P:12]([C:13]([C:14]([H:37])([H:38])[H:39])([C:15]([H:40])([H:41])[H:42])[H:36])[C:16]([C:17]([H:44])([H:45])[H:46])([C:18]([H:47])([H:48])[H:49])[H:43])([H:34])[H:35])([H:32])[H:33])([H:31])[C:19]([H:50])([H:51])[C:20]([H:52])([H:53])[2P:21]->1([C:22]([C:23]([H:55])([H:56])[H:57])([C:24]([H:58])([H:59])[H:60])[H:54])[C:25]([C:26]([H:62])([H:63])[H:64])([C:27]([H:65])([H:66])[H:67])[H:61])([H:28])([H:29])[H:30]", "dummies": []}
C      2.0624     2.9397    -2.9604
C      1.7371     1.8066    -2.1570
N      1.2725     0.9650    -1.4217
Mn     0.0000     0.0000     0.0000
H      1.3908     0.0740     1.1600
C     -1.1868    -0.8665     1.7320
O     -1.8188    -1.3308     2.6654
C     -0.5690     2.1442     0.1555
O     -0.8769     3.3100     0.0838
N      0.3662    -2.1178    -0.8828
C      1.4448    -2.7281    -0.2485
C      1.1469    -2.9990     1.2153
P      2.0910    -4.4258     1.9827
C      3.9339    -4.2848     1.7049
C      4.4922    -2.8963     2.0250
C      4.6507    -5.3806     2.4890
C      1.6872    -4.4102     3.7983
C      2.1974    -3.1453     4.5042
C      0.1744    -4.6066     3.9887
C      0.5723    -1.9679    -2.3281
C     -0.5111    -1.0903    -3.0706
P     -1.6630    -0.3237    -1.9566
C     -2.4530     1.1131    -2.7508
C     -3.2869     1.9333    -1.7128
C     -1.4397     2.0804    -3.4532
C     -3.1010    -1.4506    -1.6856
C     -2.8708    -2.8919    -2.2874
C     -3.4802    -1.5611    -0.2187
H      3.0873     3.4086    -2.8673
H      1.4313     3.7469    -2.5313
H      1.7685     2.9632    -4.0524
H     -0.5160    -2.6392    -0.7094
H      2.4501    -2.0911    -0.2388
H      1.7294    -3.6461    -0.7592
H      0.0347    -3.3243     1.2889
H      1.2223    -2.1368     1.8093
H      4.1064    -4.4733     0.6311
H      4.6369    -2.7519     3.1161
H      5.4862    -2.7747     1.5413
H      3.8319    -2.1031     1.6298
H      5.6497    -5.5939     2.0523
H      4.7931    -5.0942     3.5509
H      4.0810    -6.3314     2.4717
H      2.1940    -5.2879     4.2415
H      3.1561    -3.3625     5.0186
H      1.4872    -2.7832     5.2809
H      2.3750    -2.2996     3.8019
H     -0.0200    -5.1101     4.9606
H     -0.3709    -3.6325     3.9599
H     -0.2410    -5.2633     3.1954
H      1.5702    -1.6389    -2.5908
H      0.4577    -3.0230    -2.6916
H     -1.0591    -1.6256    -3.8187
H      0.0876    -0.2858    -3.5966
H     -3.1057     0.7351    -3.5018
H     -3.1419     1.5757    -0.7113
H     -3.0456     3.0203    -1.7269
H     -4.3941     1.8518    -1.9579
H     -2.0053     2.6231    -4.2891
H     -0.6128     1.5998    -3.9630
H     -1.0716     2.8498    -2.7783
H     -3.9325    -1.0232    -2.2181
H     -3.0464    -3.6398    -1.5174
H     -3.6343    -3.0813    -3.0900
H     -1.8968    -3.1274    -2.7084
H     -2.8240    -2.2695     0.2413
H     -3.3919    -0.5636     0.2553
H     -4.5346    -1.8931    -0.1459
68
{"conf": 7, "E": 555.46, "rms": -1.0, "geom": "OH", "total_charge": 0, "CA_charge": 1, "smiles": "C[C:1]#[3N:2]->[Mn+:3]1(<-[4H-:4])(<-[5C-:5]#[O+:6])(<-[6C-:7]#[O+:8])<-[1N@H:9]([CH2:10][CH2:11][P:12]([CH:13]([CH3:14])[CH3:15])[CH:16]([CH3:17])[CH3:18])[CH2:19][CH2:20][2P:21]->1([CH:22]([CH3:23])[CH3:24])[CH:25]([CH3:26])[CH3:27]", "smiles3D": "C([C:1]#[3N:2]->[Mn+:3]1(<-[4H-:4])(<-[5C-:5]#[O+:6])(<-[6C-:7]#[O+:8])<-[1N@@:9]([C:10]([C:11]([P:12]([C:13]([C:14]([H:37])([H:38])[H:39])([C:15]([H:40])([H:41])[H:42])[H:36])[C:16]([C:17]([H:44])([H:45])[H:46])([C:18]([H:47])([H:48])[H:49])[H:43])([H:34])[H:35])([H:32])[H:33])([H:31])[C:19]([H:50])([H:51])[C:20]([H:52])([H:53])[2P:21]->1([C:22]([C:23]([H:55])([H:56])[H:57])([C:24]([H:58])([H:59])[H:60])[H:54])[C:25]([C:26]([H:62])([H:63])[H:64])([C:27]([H:65])([H:66])[H:67])[H:61])([H:28])([H:29])[H:30]", "smiles3Dx": "C([C:1]#[3N:2]->[Mn+:3]1(<-[4H-:4])(<-[5C-:5]#[O+:6])(<-[6C-:7]#[O+:8])<-[1N@@:9]([C:10]([C:11]([P:12]([C:13]([C:14]([H:37])([H:38])[H:39])([C:15]([H:40])([H:41])[H:42])[H:36])[C:16]([C:17]([H:44])([H:45])[H:46])([C:18]([H:47])([H:48])[H:49])[H:43])([H:34])[H:35])([H:32])[H:33])([H:31])[C:19]([H:50])([H:51])[C:20]([H:52])([H:53])[2P:21]->1([C:22]([C:23]([H:55])([H:56])[H:57])([C:24]([H:58])([H:59])[H:60])[H:54])[C:25]([C:26]([H:62])([H:63])[H:64])([C:27]([H:65])([H:66])[H:67])[H:61])([H:28])([H:29])[H:30]", "dummies": []}
C     -4.0766    -1.8602    -0.5943
C     -2.8174    -1.3234    -1.1319
N     -1.7415    -0.7347    -1.0993
Mn     0.0000     0.0000     0.0000
H     -0.3449    -1.5519    -0.8713
C     -0.7930    -0.0784     2.1952
O     -1.2400    -0.1675     3.3575
C      1.3715    -1.6386     0.8363
O      2.1990    -2.3425     1.2874
N     -1.4215     1.8623    -0.5237
C     -1.4832     2.1062    -1.9956
C     -2.9399     1.9242    -2.5933
P     -2.9343     1.6098    -4.4755
C     -2.6071     3.0919    -5.5793
C     -1.9431     2.6807    -6.9055
C     -1.7709     4.1578    -4.8696
C     -2.2479    -0.0244    -5.0708
C     -0.7168     0.0106    -5.1037
C     -2.8258    -1.2451    -4.3384
C     -0.9444     3.0696     0.1865
C      0.5120     3.0237     0.8090
P      1.5094     1.9345    -0.2050
C      3.0505     1.4586     0.5622
C      2.8915     1.0056     2.0199
C      3.7486     0.2865    -0.2575
C      1.7810     2.6699    -1.8022
C      2.9046     3.6832    -1.7533
C      2.1007     1.5726    -2.8761
H     -4.7972    -1.0546    -0.3807
H     -3.6131    -2.0995     0.3133
H     -4.5424    -2.8275    -0.8842
H     -2.3392     1.6881    -0.2028
H     -1.2588     3.1770    -2.2605
H     -0.8405     1.4789    -2.5797
H     -3.6492     2.7539    -2.3471
H     -3.4419     1.0654    -2.0860
H     -3.5892     3.5337    -5.8277
H     -2.2708     1.6810    -7.2552
H     -2.2030     3.3942    -7.7116
H     -0.8367     2.6726    -6.8245
H     -1.5386     4.9985    -5.5554
H     -2.3322     4.5688    -4.0031
H     -0.8105     3.7185    -4.5259
H     -2.6033    -0.1157    -6.0991
H     -0.3475     1.0552    -5.1505
H     -0.2675    -0.4688    -4.2050
H     -0.3417    -0.5026    -6.0141
H     -3.2548    -1.9884    -5.0512
H     -3.6773    -0.9406    -3.6939
H     -2.0323    -1.7934    -3.7784
H     -1.0178     4.0474    -0.4009
H     -1.5978     3.2431     1.0773
H      0.4122     2.6437     1.8332
H      0.9962     4.0255     0.8222
H      3.7392     2.3217     0.5359
H      3.1792     1.8168     2.7401
H      3.4964     0.1093     2.3104
H      1.8242     0.7424     2.2377
H      4.2420    -0.4856     0.3806
H      4.5210     0.6648    -0.9396
H      2.9922    -0.2489    -0.8684
H      0.8851     3.1869    -2.1456
H      2.8109     4.3282    -0.8075
H      2.8458     4.3995    -2.5886
H      3.9273     3.2469    -1.7599
H      1.8499     1.9582    -3.8936
H      3.1531     1.2738    -2.8662
H      1.4690     0.6794    -2.6910
68
{"conf": 8, "E": 115.19, "rms": -1.0, "geom": "OH", "total_charge": 0, "CA_charge": 1, "smiles": "C[C:1]#[3N:2]->[Mn+:3]1(<-[4H-:4])(<-[5C-:5]#[O+:6])(<-[6C-:7]#[O+:8])<-[1N@H:9]([CH2:10][CH2:11][P:12]([CH:13]([CH3:14])[CH3:15])[CH:16]([CH3:17])[CH3:18])[CH2:19][CH2:20][2P:21]->1([CH:22]([CH3:23])[CH3:24])[CH:25]([CH3:26])[CH3:27]", "smiles3D": "C([C:1]#[3N:2]->[Mn+:3]1(<-[4H-:4])(<-[5C-:5]#[O+:6])(<-[6C-:7]#[O+:8])<-[1N@@:9]([C:10]([C:11]([P:12]([C:13]([C:14]([H:37])([H:38])[H:39])([C:15]([H:40])([H:41])[H:42])[H:36])[C:16]([C:17]([H:44])([H:45])[H:46])([C:18]([H:47])([H:48])[H:49])[H:43])([H:34])[H:35])([H:32])[H:33])([H:31])[C:19]([H:50])([H:51])[C:20]([H:52])([H:53])[2P:21]->1([C:22]([C:23]([H:55])([H:56])[H:57])([C:24]([H:58])([H:59])[H:60])[H:54])[C:25]([C:26]([H:62])([H:63])[H:64])([C:27]([H:65])([H:66])[H:67])[H:61])([H:28])([H:29])[H:30]", "smiles3Dx": "C([C:1]#[3N:2]->[Mn+:3]1(<-[4H-:4])(<-[5C-:5]#[O+:6])(<-[6C-:7]#[O+:8])<-[1N@@:9]([C:10]([C:11]([P:12]([C:13]([C:14]([H:37])([H:38])[H:39])([C:15]([H:40])([H:41])[H:42])[H:36])[C:16]([C:17]([H:44])([H:45])[H:46])([C:18]([H:47])([H:48])[H:49])[H:43])([H:34])[H:35])([H:32])[H:33])([H:31])[C:19]([H:50])([H:51])[C:20]([H:52])([H:53])[2P:21]->1([C:22]([C:23]([H:55])([H:56])[H:57])([C:24]([H:58])([H:59])[H:60])[H:54])[C:25]([C:26]([H:62])([H:63])[H:64])([C:27]([H:65])([H:66])[H:67])[H:61])([H:28])([H:29])[H:30]", "dummies": []}
C     -4.1803    -0.6707     2.6284
C     -2.9475    -0.5136     1.8542
N     -1.9145    -0.3731     1.2037
Mn     0.0000     0.0000     0.0000
H     -0.2924     1.7981     0.2367
C      1.9157     0.5369    -1.1250
O      2.9256     0.8116    -1.7203
C      1.1993    -0.1468     1.9463
O      1.8212    -0.2324     2.9786
N     -1.1169    -0.0523    -2.0230
C     -2.5139    -0.1008    -1.8391
C     -3.2963     0.5256    -3.0140
P     -5.0924    -0.0471    -3.1917
C     -5.6891    -0.9144    -1.6259
C     -7.0048    -1.6519    -1.8941
C     -5.8928     0.1207    -0.5160
C     -5.1022    -1.3320    -4.5669
C     -4.7397    -0.6791    -5.9044
C     -4.1731    -2.5064    -4.2559
C     -0.5716    -1.1154    -2.8172
C     -0.5650    -2.5491    -2.1887
P      0.3286    -2.5330    -0.6313
C      2.0096    -3.0051    -1.1079
C      3.0280    -2.5920    -0.0395
C      2.1225    -4.5120    -1.3954
C     -0.3980    -3.8372     0.3920
C      0.3974    -4.0263     1.6910
C     -1.8641    -3.5257     0.7534
H     -4.7066    -1.5938     2.3035
H     -4.8288     0.2097     2.4583
H     -3.9397    -0.7413     3.7083
H     -0.9090     0.7425    -2.4336
H     -2.7465     0.4821    -0.9218
H     -2.8448    -1.1463    -1.6831
H     -2.7656     0.3450    -3.9691
H     -3.3202     1.6266    -2.8692
H     -4.9505    -1.6694    -1.2876
H     -7.3984    -2.0717    -0.9449
H     -6.8374    -2.4990    -2.5956
H     -7.7571    -0.9574    -2.3300
H     -6.2403    -0.3775     0.4184
H     -6.6479     0.8747    -0.8287
H     -4.9368     0.6423    -0.3017
H     -6.1391    -1.7234    -4.6648
H     -5.4017     0.1983    -6.0834
H     -4.8864    -1.4018    -6.7379
H     -3.6821    -0.3401    -5.9178
H     -4.4850    -3.0101    -3.3236
H     -4.2136    -3.2485    -5.0751
H     -3.1335    -2.1595    -4.1405
H     -1.1099    -1.1681    -3.7878
H      0.4865    -0.8438    -3.0427
H     -0.0637    -3.2385    -2.8997
H     -1.5997    -2.9032    -2.0294
H      2.2586    -2.4585    -2.0402
H      4.0535    -2.8042    -0.3998
H      2.9745    -1.5086     0.1682
H      2.8834    -3.1370     0.9103
H      1.2699    -4.8673    -2.0204
H      3.0536    -4.7126    -1.9643
H      2.1518    -5.1142    -0.4637
H     -0.3800    -4.7847    -0.1780
H     -0.1930    -4.6119     2.4231
H      0.6288    -3.0408     2.1543
H      1.3248    -4.6047     1.5247
H     -2.4178    -3.0020    -0.0433
H     -2.4052    -4.4805     0.9596
H     -1.9151    -2.9216     1.6774
68
{"conf": 9, "E": 104.65, "rms": -1.0, "geom": "OH", "total_charge": 0, "CA_charge": 1, "smiles": "C[C:1]#[3N:2]->[Mn+:3]1(<-[4H-:4])(<-[5C-:5]#[O+:6])(<-[6C-:7]#[O+:8])<-[1N@H:9]([CH2:10][CH2:11][P:12]([CH:13]([CH3:14])[CH3:15])[CH:16]([CH3:17])[CH3:18])[CH2:19][CH2:20][2P:21]->1([CH:22]([CH3:23])[CH3:24])[CH:25]([CH3:26])[CH3:27]", "smiles3D": "C([C:1]#[3N:2]->[Mn+:3]1(<-[4H-:4])(<-[5C-:5]#[O+:6])(<-[6C-:7]#[O+:8])<-[1N@@:9]([C:10]([C:11]([P:12]([C:13]([C:14]([H:37])([H:38])[H:39])([C:15]([H:40])([H:41])[H:42])[H:36])[C:16]([C:17]([H:44])([H:45])[H:46])([C:18]([H:47])([H:48])[H:49])[H:43])([H:34])[H:35])([H:32])[H:33])([H:31])[C:19]([H:50])([H:51])[C:20]([H:52])([H:53])[2P:21]->1([C:22]([C:23]([H:55])([H:56])[H:57])([C:24]([H:58])([H:59])[H:60])[H:54])[C:25]([C:26]([H:62])([H:63])[H:64])([C:27]([H:65])([H:66])[H:67])[H:61])([H:28])([H:29])[H:30]", "smiles3Dx": "C([C:1]#[3N:2]->[Mn+:3]1(<-[4H-:4])(<-[5C-:5]#[O+:6])(<-[6C-:7]#[O+:8])<-[1N@@:9]([C:10]([C:11]([P:12]([C:13]([C:14]([H:37])([H:38])[H:39])([C:15]([H:40])([H:41])[H:42])[H:36])[C:16]([C:17]([H:44])([H:45])[H:46])([C:18]([H:47])([H:48])[H:49])[H:43])([H:34])[H:35])([H:32])[H:33])([H:31])[C:19]([H:50])([H:51])[C:20]([H:52])([H:53])[2P:21]->1([C:22]([C:23]([H:55])([H:56])[H:57])([C:24]([H:58])([H:59])[H:60])[H:54])[C:25]([C:26]([H:62])([H:63])[H:64])([C:27]([H:65])([H:66])[H:67])[H:61])([H:28])([H:29])[H:30]", "dummies": []}
C      1.1758    -0.8656     4.7615
C      0.8351    -0.6009     3.3646
N      0.5538    -0.3826     2.1903
Mn     0.0000     0.0000     0.0000
H     -1.6874    -0.5986     0.4042
C     -0.6976     0.3099    -2.1590
O     -1.0627     0.4735    -3.2966
C     -0.5707     2.1544     0.5139
O     -0.8766     3.2912     0.7774
N      0.8259    -2.0773    -0.5717
C      0.1129    -3.0529     0.1412
C     -1.2964    -3.2645    -0.4455
P     -2.6180    -3.3168     0.8890
C     -2.0637    -4.7289     2.0245
C     -1.9734    -6.0895     1.3130
C     -2.9633    -4.8151     3.2581
C     -4.1764    -3.8773    -0.0132
C     -5.4056    -3.5224     0.8261
C     -4.2903    -3.2046    -1.3887
C      2.2245    -2.0838    -0.2896
C      3.0473    -1.0456    -1.1034
P      2.4488     0.6128    -0.7440
C      2.5134     1.4971    -2.3158
C      1.8002     2.8522    -2.1950
C      3.9595     1.7084    -2.7835
C      3.5611     1.4635     0.4120
C      4.9704     0.8478     0.4467
C      2.9754     1.4621     1.8191
H      1.2278     0.0907     5.3187
H      2.1566    -1.3806     4.8089
H      0.3924    -1.5103     5.2117
H      0.7076    -2.2028    -1.4750
H      0.0316    -2.7178     1.1925
H      0.6470    -4.0295     0.1263
H     -1.5336    -2.4112    -1.1226
H     -1.3190    -4.1956    -1.0515
H     -1.0444    -4.4712     2.3826
H     -1.3246    -6.0170     0.4196
H     -1.5216    -6.8348     2.0064
H     -2.9796    -6.4579     1.0227
H     -2.4794    -5.4456     4.0354
H     -3.9439    -5.2707     3.0076
H     -3.1256    -3.7998     3.6878
H     -4.1530    -4.9739    -0.1739
H     -5.3545    -3.9895     1.8239
H     -5.4839    -2.4232     0.9580
H     -6.3271    -3.8896     0.3295
H     -3.5031    -3.5806    -2.0701
H     -5.2720    -3.4446    -1.8530
H     -4.2008    -2.0998    -1.2931
H      2.6349    -3.0960    -0.5157
H      2.3738    -1.8802     0.7981
H      4.1185    -1.1502    -0.8541
H      2.9121    -1.2521    -2.1904
H      1.9839     0.8869    -3.0826
H      2.3148     3.5245    -1.4713
H      1.7746     3.3515    -3.1906
H      0.7499     2.7095    -1.8634
H      3.9530     2.1688    -3.7917
H      4.4943     0.7373    -2.8562
H      4.5094     2.3923    -2.1088
H      3.6571     2.5205     0.0875
H      4.9699    -0.1513     0.9289
H      5.6365     1.5037     1.0491
H      5.4127     0.7801    -0.5665
H      3.5785     2.1249     2.4756
H      1.9404     1.8567     1.8091
H      3.0094     0.4396     2.2465
68
{"conf": 10, "E": 259.05, "rms": -1.0, "geom": "OH", "total_charge": 0, "CA_charge": 1, "smiles": "C[C:1]#[3N:2]->[Mn+:3]1(<-[4H-:4])(<-[5C-:5]#[O+:6])(<-[6C-:7]#[O+:8])<-[1N@H:9]([CH2:10][CH2:11][P:12]([CH:13]([CH3:14])[CH3:15])[CH:16]([CH3:17])[CH3:18])[CH2:19][CH2:20][2P:21]->1([CH:22]([CH3:23])[CH3:24])[CH:25]([CH3:26])[CH3:27]", "smiles3D": "C([C:1]#[3N:2]->[Mn+:3]1(<-[4H-:4])(<-[5C-:5]#[O+:6])(<-[6C-:7]#[O+:8])<-[1N@@:9]([C:10]([C:11]([P:12]([C:13]([C:14]([H:37])([H:38])[H:39])([C:15]([H:40])([H:41])[H:42])[H:36])[C:16]([C:17]([H:44])([H:45])[H:46])([C:18]([H:47])([H:48])[H:49])[H:43])([H:34])[H:35])([H:32])[H:33])([H:31])[C:19]([H:50])([H:51])[C:20]([H:52])([H:53])[2P:21]->1([C:22]([C:23]([H:55])([H:56])[H:57])([C:24]([H:58])([H:59])[H:60])[H:54])[C:25]([C:26]([H:62])([H:63])[H:64])([C:27]([H:65])([H:66])[H:67])[H:61])([H:28])([H:29])[H:30]", "smiles3Dx": "C([C:1]#[3N:2]->[Mn+:3]1(<-[4H-:4])(<-[5C-:5]#[O+:6])(<-[6C-:7]#[O+:8])<-[1N@@:9]([C:10]([C:11]([P:12]([C:13]([C:14]([H:37])([H:38])[H:39])([C:15]([H:40])([H:41])[H:42])[H:36])[C:16]([C:17]([H:44])([H:45])[H:46])([C:18]([H:47])([H:48])[H:49])[H:43])([H:34])[H:35])([H:32])[H:33])([H:31])[C:19]([H:50])([H:51])[C:20]([H:52])([H:53])[2P:21]->1([C:22]([C:23]([H:55])([H:56])[H:57])([C:24]([H:58])([H:59])[H:60])[H:54])[C:25]([C:26]([H:62])([H:63])[H:64])([C:27]([H:65])([H:66])[H:67])[H:61])([H:28])([H:29])[H:30]", "dummies": []}
C      1.5046    -4.5196    -0.5767
C      0.5923    -3.4204    -0.5265
N      0.1229    -2.3081    -0.4957
Mn     0.0000     0.0000     0.0000
H      1.6169    -0.0484    -0.9003
C      0.0607     2.4166     0.5751
O     -0.1938     3.5878     0.9322
C     -1.5114     0.5653    -1.7116
O     -2.3804     0.9601    -2.4160
N      0.9232    -0.7012     2.0516
C      2.3203    -1.0844     2.0466
C      3.1218     0.1078     1.4663
P      2.7428     1.8077     2.2113
C      3.2998     1.8700     4.0181
C      4.3544     0.7879     4.3648
C      3.7612     3.2445     4.4494
C      3.6205     3.0515     1.0800
C      5.1534     2.7903     0.9658
C      3.3077     4.4978     1.4652
C      0.1512    -1.7948     2.7302
C     -1.4253    -1.4243     2.9374
P     -2.0439    -0.3355     1.6667
C     -3.4655    -1.1000     0.8980
C     -4.2935    -0.0753     0.0359
C     -3.0572    -2.2753    -0.0175
C     -2.5873     1.1779     2.4645
C     -1.5176     1.7508     3.5408
C     -3.9317     1.0155     3.1637
H      1.2259    -4.9065     0.4320
H      2.3417    -3.7776    -0.5420
H      1.3460    -5.0586    -1.6223
H      0.9513    -0.0507     2.6789
H      2.7662    -1.3480     3.0659
H      2.3723    -1.9521     1.3953
H      4.1414    -0.1136     1.6237
H      3.1247     0.2480     0.4084
H      2.3615     1.6275     4.5912
H      4.9768     1.0474     5.2664
H      5.0812     0.6128     3.5528
H      3.8408    -0.1599     4.6304
H      4.7057     3.5011     3.9358
H      3.9395     3.2829     5.5577
H      3.0015     4.0128     4.2102
H      3.1948     2.8809     0.0468
H      5.4272     1.7149     0.9513
H      5.7061     3.2351     1.8142
H      5.5495     3.2331     0.0054
H      4.0325     4.9066     2.1949
H      2.3178     4.5686     1.9556
H      3.2867     5.1662     0.5639
H      0.5584    -2.1863     3.6816
H      0.1667    -2.5375     1.9982
H     -1.9628    -2.3802     2.9338
H     -1.5797    -1.0330     3.9750
H     -4.1528    -1.5170     1.7130
H     -4.2791    -0.2486    -1.0372
H     -3.9327     0.9701     0.1248
H     -5.3705    -0.1199     0.3369
H     -2.3760    -3.0111     0.4930
H     -2.5309    -1.9160    -0.9107
H     -3.9586    -2.8225    -0.3666
H     -2.6913     1.9618     1.7275
H     -0.5573     2.0605     3.1004
H     -1.3222     1.0710     4.3823
H     -1.9149     2.6590     4.0896
H     -3.8616     0.2528     3.9615
H     -4.7236     0.7084     2.4303
H     -4.3463     1.9960     3.5896
68
{"conf": 11, "E": 105.78, "rms": -1.0, "geom": "OH", "total_charge": 0, "CA_charge": 1, "smiles": "C[C:1]#[3N:2]->[Mn+:3]1(<-[4H-:4])(<-[5C-:5]#[O+:6])(<-[6C-:7]#[O+:8])<-[1N@H:9]([CH2:10][CH2:11][P:12]([CH:13]([CH3:14])[CH3:15])[CH:16]([CH3:17])[CH3:18])[CH2:19][CH2:20][2P:21]->1([CH:22]([CH3:23])[CH3:24])[CH:25]([CH3:26])[CH3:27]", "smiles3D": "C([C:1]#[3N:2]->[Mn+:3]1(<-[4H-:4])(<-[5C-:5]#[O+:6])(<-[6C-:7]#[O+:8])<-[1N@@:9]([C:10]([C:11]([P:12]([C:13]([C:14]([H:37])([H:38])[H:39])([C:15]([H:40])([H:41])[H:42])[H:36])[C:16]([C:17]([H:44])([H:45])[H:46])([C:18]([H:47])([H:48])[H:49])[H:43])([H:34])[H:35])([H:32])[H:33])([H:31])[C:19]([H:50])([H:51])[C:20]([H:52])([H:53])[2P:21]->1([C:22]([C:23]([H:55])([H:56])[H:57])([C:24]([H:58])([H:59])[H:60])[H:54])[C:25]([C:26]([H:62])([H:63])[H:64])([C:27]([H:65])([H:66])[H:67])[H:61])([H:28])([H:29])[H:30]", "smiles3Dx": "C([C:1]#[3N:2]->[Mn+:3]1(<-[4H-:4])(<-[5C-:5]#[O+:6])(<-[6C-:7]#[O+:8])<-[1N@@:9]([C:10]([C:11]([P:12]([C:13]([C:14]([H:37])([H:38])[H:39])([C:15]([H:40])([H:41])[H:42])[H:36])[C:16]([C:17]([H:44])([H:45])[H:46])([C:18]([H:47])([H:48])[H:49])[H:43])([H:34])[H:35])([H:32])[H:33])([H:31])[C:19]([H:50])([H:51])[C:20]([H:52])([H:53])[2P:21]->1([C:22]([C:23]([H:55])([H:56])[H:57])([C:24]([H:58])([H:59])[H:60])[H:54])[C:25]([C:26]([H:62])([H:63])[H:64])([C:27]([H:65])([H:66])[H:67])[H:61])([H:28])([H:29])[H:30]", "dummies": []}
C      4.3531     1.9785    -1.4217
C      3.0873     1.3756    -1.0060
N      2.0204     0.8781    -0.6514
Mn     0.0000     0.0000     0.0000
H     -0.8103     1.2329    -1.1000
C     -2.0949    -0.7908     0.4810
O     -3.2001    -1.2043     0.7338
C      0.1760    -1.5624    -1.6637
O      0.2684    -2.3873    -2.5392
N     -0.0507     1.3110     1.8905
C     -0.5027     2.6152     1.6190
C      0.4639     3.4659     0.7938
P     -0.3515     5.0051     0.0936
C      1.0522     5.7445    -0.9351
C      1.1599     5.0073    -2.2725
C      2.4012     5.7288    -0.2022
C     -0.5458     6.1304     1.5970
C     -0.3848     7.6085     1.2200
C     -1.9353     5.9216     2.2100
C      1.2108     1.1952     2.5430
C      1.5555    -0.2342     3.0842
P      1.1410    -1.4910     1.8575
C      2.6551    -2.3843     1.4204
C      3.5038    -2.7360     2.6586
C      3.4954    -1.5809     0.4352
C      0.0856    -2.7132     2.6781
C     -1.0653    -2.0487     3.4567
C     -0.4754    -3.6964     1.6407
H      4.1527     2.7679    -2.1755
H      5.0091     1.1980    -1.8626
H      4.8534     2.4282    -0.5383
H     -0.6729     0.9328     2.4454
H     -0.6938     3.1346     2.5849
H     -1.4661     2.5359     1.0660
H      0.8092     2.8757    -0.0649
H      1.3308     3.7555     1.4235
H      0.7875     6.7979    -1.1649
H      1.4398     3.9433    -2.1205
H      1.9310     5.4872    -2.9123
H      0.1872     5.0492    -2.8085
H      3.1274     6.3789    -0.7372
H      2.2901     6.1070     0.8361
H      2.8204     4.7019    -0.1621
H      0.2269     5.8698     2.3526
H     -1.0451     7.8694     0.3636
H      0.6681     7.8360     0.9562
H     -0.6515     8.2588     2.0823
H     -2.0996     4.8637     2.4862
H     -2.7258     6.2161     1.4857
H     -2.0465     6.5351     3.1304
H      2.0050     1.4873     1.8264
H      1.2461     1.9060     3.4016
H      2.6343    -0.2699     3.3139
H      0.9935    -0.4132     4.0165
H      2.3633    -3.3326     0.9234
H      2.8934    -3.1499     3.4820
H      4.2457    -3.5131     2.3784
H      4.0820    -1.8672     3.0328
H      3.7678    -0.5901     0.8607
H      2.9421    -1.4689    -0.5196
H      4.4332    -2.1315     0.2008
H      0.6977    -3.2890     3.3995
H     -1.4866    -1.1775     2.9307
H     -1.8862    -2.7734     3.6446
H     -0.7169    -1.7216     4.4573
H     -1.1948    -4.3972     2.1149
H      0.3384    -4.3175     1.2169
H     -0.9865    -3.1747     0.8092
68
{"conf": 12, "E": 111.91, "rms": -1.0, "geom": "OH", "total_charge": 0, "CA_charge": 1, "smiles": "C[C:1]#[3N:2]->[Mn+:3]1(<-[4H-:4])(<-[5C-:5]#[O+:6])(<-[6C-:7]#[O+:8])<-[1N@H:9]([CH2:10][CH2:11][P:12]([CH:13]([CH3:14])[CH3:15])[CH:16]([CH3:17])[CH3:18])[CH2:19][CH2:20][2P:21]->1([CH:22]([CH3:23])[CH3:24])[CH:25]([CH3:26])[CH3:27]", "smiles3D": "C([C:1]#[3N:2]->[Mn+:3]1(<-[4H-:4])(<-[5C-:5]#[O+:6])(<-[6C-:7]#[O+:8])<-[1N@@:9]([C:10]([C:11]([P:12]([C:13]([C:14]([H:37])([H:38])[H:39])([C:15]([H:40])([H:41])[H:42])[H:36])[C:16]([C:17]([H:44])([H:45])[H:46])([C:18]([H:47])([H:48])[H:49])[H:43])([H:34])[H:35])([H:32])[H:33])([H:31])[C:19]([H:50])([H:51])[C:20]([H:52])([H:53])[2P:21]->1([C:22]([C:23]([H:55])([H:56])[H:57])([C:24]([H:58])([H:59])[H:60])[H:54])[C:25]([C:26]([H:62])([H:63])[H:64])([C:27]([H:65])([H:66])[H:67])[H:61])([H:28])([H:29])[H:30]", "smiles3Dx": "C([C:1]#[3N:2]->[Mn+:3]1(<-[4H-:4])(<-[5C-:5]#[O+:6])(<-[6C-:7]#[O+:8])<-[1N@@:9]([C:10]([C:11]([P:12]([C:13]([C:14]([H:37])([H:38])[H:39])([C:15]([H:40])([H:41])[H:42])[H:36])[C:16]([C:17]([H:44])([H:45])[H:46])([C:18]([H:47])([H:48])[H:49])[H:43])([H:34])[H:35])([H:32])[H:33])([H:31])[C:19]([H:50])([H:51])[C:20]([H:52])([H:53])[2P:21]->1([C:22]([C:23]([H:55])([H:56])[H:57])([C:24]([H:58])([H:59])[H:60])[H:54])[C:25]([C:26]([H:62])([H:63])[H:64])([C:27]([H:65])([H:66])[H:67])[H:61])([H:28])([H:29])[H:30]", "dummies": []}
C      4.3438    -2.1210     1.2296
C      3.0731    -1.4820     0.8823
N      2.0005    -0.9624     0.5798
Mn     0.0000     0.0000     0.0000
H      0.5065     1.5091     0.9174
C     -1.9694     1.0377    -0.5373
O     -3.0067     1.5863    -0.8150
C      0.9375     0.7697    -1.9391
O      1.4311     1.1735    -2.9631
N     -1.0463    -0.9378     1.8396
C     -0.1123    -1.0724     2.8829
C     -0.7339    -0.8222     4.2714
P      0.4524    -1.0659     5.7041
C      1.9617    -0.0181     5.2817
C      3.0348    -0.7943     4.5154
C      2.5487     0.5810     6.5605
C      0.9418    -2.8896     5.7014
C      1.7241    -3.2010     6.9809
C     -0.3090    -3.7687     5.6302
C     -1.7615    -2.1491     1.5034
C     -1.0933    -3.0975     0.4621
P     -0.8422    -2.2251    -1.0837
C      0.2606    -3.2445    -2.0948
C      1.6668    -3.2969    -1.4951
C      0.3569    -2.6953    -3.5273
C     -2.4739    -2.1424    -1.8618
C     -2.4804    -1.1374    -3.0280
C     -2.9508    -3.5236    -2.3458
H      4.5377    -2.0075     2.3173
H      5.1652    -1.6456     0.6614
H      4.2940    -3.1959     0.9747
H     -1.6710    -0.3102     2.0865
H      0.6766    -0.3164     2.7085
H      0.3524    -2.0828     2.8655
H     -1.6126    -1.4756     4.4134
H     -1.0995     0.2213     4.3082
H      1.6222     0.8182     4.6406
H      3.7947    -0.0955     4.1076
H      2.5954    -1.3428     3.6601
H      3.5523    -1.5234     5.1770
H      1.7779     1.1809     7.0856
H      3.4052     1.2451     6.3171
H      2.8996    -0.2220     7.2426
H      1.5741    -3.1256     4.8179
H      2.6547    -2.6055     7.0228
H      1.1022    -2.9657     7.8796
H      2.0100    -4.2782     7.0033
H     -0.0393    -4.8396     5.7735
H     -1.0465    -3.4803     6.4200
H     -0.7898    -3.6833     4.6312
H     -2.7631    -1.8608     1.1115
H     -1.9371    -2.7403     2.4285
H     -0.1152    -3.4416     0.8574
H     -1.7423    -3.9768     0.2981
H     -0.1413    -4.2785    -2.1315
H      2.3052    -3.9893    -2.0905
H      1.6637    -3.6800    -0.4519
H      2.1410    -2.2975    -1.5580
H     -0.5357    -2.9605    -4.1233
H      0.5041    -1.5950    -3.5246
H      1.2103    -3.1610    -4.0643
H     -3.1960    -1.7789    -1.1025
H     -1.7395    -0.3221    -2.8769
H     -3.4894    -0.6700    -3.1065
H     -2.2741    -1.6235    -4.0029
H     -3.0264    -4.2430    -1.5013
H     -3.9665    -3.4264    -2.7812
H     -2.2908    -3.9447    -3.1275
68
{"conf": 13, "E": 109.71, "rms": -1.0, "geom": "OH", "total_charge": 0, "CA_charge": 1, "smiles": "C[C:1]#[3N:2]->[Mn+:3]1(<-[4H-:4])(<-[5C-:5]#[O+:6])(<-[6C-:7]#[O+:8])<-[1N@H:9]([CH2:10][CH2:11][P:12]([CH:13]([CH3:14])[CH3:15])[CH:16]([CH3:17])[CH3:18])[CH2:19][CH2:20][2P:21]->1([CH:22]([CH3:23])[CH3:24])[CH:25]([CH3:26])[CH3:27]", "smiles3D": "C([C:1]#[3N:2]->[Mn+:3]1(<-[4H-:4])(<-[5C-:5]#[O+:6])(<-[6C-:7]#[O+:8])<-[1N@@:9]([C:10]([C:11]([P:12]([C:13]([C:14]([H:37])([H:38])[H:39])([C:15]([H:40])([H:41])[H:42])[H:36])[C:16]([C:17]([H:44])([H:45])[H:46])([C:18]([H:47])([H:48])[H:49])[H:43])([H:34])[H:35])([H:32])[H:33])([H:31])[C:19]([H:50])([H:51])[C:20]([H:52])([H:53])[2P:21]->1([C:22]([C:23]([H:55])([H:56])[H:57])([C:24]([H:58])([H:59])[H:60])[H:54])[C:25]([C:26]([H:62])([H:63])[H:64])([C:27]([H:65])([H:66])[H:67])[H:61])([H:28])([H:29])[H:30]", "smiles3Dx": "C([C:1]#[3N:2]->[Mn+:3]1(<-[4H-:4])(<-[5C-:5]#[O+:6])(<-[6C-:7]#[O+:8])<-[1N@@:9]([C:10]([C:11]([P:12]([C:13]([C:14]([H:37])([H:38])[H:39])([C:15]([H:40])([H:41])[H:42])[H:36])[C:16]([C:17]([H:44])([H:45])[H:46])([C:18]([H:47])([H:48])[H:49])[H:43])([H:34])[H:35])([H:32])[H:33])([H:31])[C:19]([H:50])([H:51])[C:20]([H:52])([H:53])[2P:21]->1([C:22]([C:23]([H:55])([H:56])[H:57])([C:24]([H:58])([H:59])[H:60])[H:54])[C:25]([C:26]([H:62])([H:63])[H:64])([C:27]([H:65])([H:66])[H:67])[H:61])([H:28])([H:29])[H:30]", "dummies": []}
C     -2.1611    -2.2786     3.8626
C     -1.5299    -1.6267     2.7203
N     -1.0063    -1.0829     1.7514
Mn     0.0000     0.0000     0.0000
H     -0.1353     1.5243     1.0223
C      1.1034     1.3187    -1.5156
O      1.6836     2.0174    -2.3084
C      2.0156    -0.5637     0.9270
O      3.0814    -0.8519     1.4078
N     -1.9351     0.4076    -1.1936
C     -3.0581    -0.1467    -0.5655
C     -3.5382     0.6852     0.6317
P     -4.5188    -0.3669     1.8392
C     -5.9788    -0.9934     0.8102
C     -6.4627    -2.3426     1.3616
C     -7.1296     0.0190     0.6903
C     -5.1913     0.8912     3.0799
C     -5.9677     0.1630     4.1825
C     -4.0366     1.6809     3.7035
C     -1.7406    -0.0749    -2.5325
C     -1.4296    -1.5977    -2.7118
P     -0.0913    -2.1119    -1.6209
C      1.3336    -2.4147    -2.6940
C      1.8595    -1.1240    -3.3220
C      2.4692    -3.0864    -1.9013
C     -0.5557    -3.7477    -0.9753
C     -1.8943    -3.7332    -0.2205
C     -0.6521    -4.7844    -2.1108
H     -1.3794    -2.6898     4.5339
H     -2.7739    -1.5447     4.4198
H     -2.8221    -3.0992     3.5168
H     -2.0339     1.3154    -1.2430
H     -2.7995    -1.1624    -0.2176
H     -3.8929    -0.2277    -1.2879
H     -2.6480     1.0874     1.1521
H     -4.1517     1.5386     0.2774
H     -5.6178    -1.1967    -0.2243
H     -5.6112    -3.0621     1.3747
H     -7.2617    -2.7596     0.7154
H     -6.8570    -2.2333     2.4001
H     -7.8858    -0.3576    -0.0421
H     -6.7374     0.9945     0.3143
H     -7.6326     0.1704     1.6652
H     -5.8717     1.6080     2.5716
H     -5.3235    -0.5643     4.7164
H     -6.3701     0.8856     4.9211
H     -6.8360    -0.3838     3.7704
H     -4.4022     2.3251     4.5312
H     -3.2567     0.9887     4.0920
H     -3.5768     2.3343     2.9409
H     -0.9053     0.4925    -2.9775
H     -2.6460     0.1628    -3.1410
H     -1.1468    -1.7862    -3.7726
H     -2.3388    -2.1732    -2.4847
H      1.0222    -3.0923    -3.5220
H      2.5473    -1.3864    -4.1580
H      1.0417    -0.5070    -3.7531
H      2.4562    -0.5466    -2.5876
H      3.3649    -3.1951    -2.5518
H      2.1853    -4.1036    -1.5644
H      2.7586    -2.4763    -1.0175
H      0.2319    -4.0807    -0.2631
H     -2.0471    -4.7180     0.2664
H     -1.9019    -3.0004     0.5853
H     -2.7692    -3.5605    -0.8762
H      0.3293    -4.9832    -2.5702
H     -1.3658    -4.4451    -2.9054
H     -1.0101    -5.7548    -1.7035
68
{"conf": 14, "E": 123.44, "rms": -1.0, "geom": "OH", "total_charge": 0, "CA_charge": 1, "smiles": "C[C:1]#[3N:2]->[Mn+:3]1(<-[4H-:4])(<-[5C-:5]#[O+:6])(<-[6C-:7]#[O+:8])<-[1N@H:9]([CH2:10][CH2:11][P:12]([CH:13]([CH3:14])[CH3:15])[CH:16]([CH3:17])[CH3:18])[CH2:19][CH2:20][2P:21]->1([CH:22]([CH3:23])[CH3:24])[CH:25]([CH3:26])[CH3:27]", "smiles3D": "C([C:1]#[3N:2]->[Mn+:3]1(<-[4H-:4])(<-[5C-:5]#[O+:6])(<-[6C-:7]#[O+:8])<-[1N@@:9]([C:10]([C:11]([P:12]([C:13]([C:14]([H:37])([H:38])[H:39])([C:15]([H:40])([H:41])[H:42])[H:36])[C:16]([C:17]([H:44])([H:45])[H:46])([C:18]([H:47])([H:48])[H:49])[H:43])([H:34])[H:35])([H:32])[H:33])([H:31])[C:19]([H:50])([H:51])[C:20]([H:52])([H:53])[2P:21]->1([C:22]([C:23]([H:55])([H:56])[H:57])([C:24]([H:58])([H:59])[H:60])[H:54])[C:25]([C:26]([H:62])([H:63])[H:64])([C:27]([H:65])([H:66])[H:67])[H:61])([H:28])([H:29])[H:30]", "smiles3Dx": "C([C:1]#[3N:2]->[Mn+:3]1(<-[4H-:4])(<-[5C-:5]#[O+:6])(<-[6C-:7]#[O+:8])<-[1N@@:9]([C:10]([C:11]([P:12]([C:13]([C:14]([H:37])([H:38])[H:39])([C:15]([H:40])([H:41])[H:42])[H:36])[C:16]([C:17]([H:44])([H:45])[H:46])([C:18]([H:47])([H:48])[H:49])[H:43])([H:34])[H:35])([H:32])[H:33])([H:31])[C:19]([H:50])([H:51])[C:20]([H:52])([H:53])[2P:21]->1([C:22]([C:23]([H:55])([H:56])[H:57])([C:24]([H:58])([H:59])[H:60])[H:54])[C:25]([C:26]([H:62])([H:63])[H:64])([C:27]([H:65])([H:66])[H:67])[H:61])([H:28])([H:29])[H:30]", "dummies": []}
C      1.4505     3.7070     2.9983
C      1.0365     2.6153     2.1197
N      0.6827     1.6930     1.3892
Mn     0.0000     0.0000     0.0000
H     -1.3938     1.0931    -0.4873
C     -0.8008    -1.5057    -1.5314
O     -1.2395    -2.2815    -2.3448
C      1.3847     0.8572    -1.6078
O      2.1165     1.3217    -2.4509
N     -1.2111    -1.1316     1.6188
C     -1.1822    -0.4429     2.8481
C     -2.3874    -0.7274     3.7597
P     -3.9187     0.1501     3.1219
C     -4.7168     0.8002     4.7087
C     -5.7983     1.8362     4.3920
C     -5.2494    -0.3048     5.6215
C     -4.9729    -1.1483     2.2340
C     -4.9375    -2.5292     2.8913
C     -6.4052    -0.6644     2.0419
C     -0.7375    -2.4907     1.6751
C      0.7887    -2.7527     1.9564
P      1.8118    -1.6624     0.9481
C      2.6997    -2.6766    -0.2647
C      3.6384    -3.6858     0.4201
C      1.7366    -3.4101    -1.2011
C      3.0945    -0.9634     2.0260
C      2.5291    -0.3622     3.3261
C      3.8798     0.1042     1.2548
H      0.8261     4.6090     2.8017
H      1.3076     3.3945     4.0562
H      2.5267     3.9473     2.8179
H     -2.0768    -1.1437     1.3200
H     -1.1671     0.6514     2.6472
H     -0.2573    -0.7053     3.4062
H     -2.5492    -1.8063     3.8900
H     -2.1458    -0.3146     4.7556
H     -3.9218     1.3327     5.2670
H     -6.6936     1.3693     3.9253
H     -6.1185     2.3407     5.3280
H     -5.3964     2.6038     3.6954
H     -5.5746     0.1388     6.5854
H     -6.1228    -0.8237     5.1593
H     -4.4486    -1.0447     5.8291
H     -4.5417    -1.2464     1.2244
H     -5.0191    -2.4727     3.9932
H     -3.9930    -3.0498     2.6322
H     -5.7635    -3.1677     2.5090
H     -6.9302    -1.2997     1.3040
H     -6.9771    -0.7209     2.9876
H     -6.4170     0.3801     1.6684
H     -0.9780    -2.9624     0.6939
H     -1.3229    -3.0324     2.4539
H      1.0208    -3.8108     1.7156
H      0.9973    -2.5864     3.0300
H      3.3210    -2.0022    -0.8822
H      4.0806    -4.3685    -0.3249
H      4.5097    -3.1822     0.8700
H      3.1373    -4.3122     1.1809
H      0.8801    -3.8637    -0.6734
H      1.3825    -2.7126    -1.9796
H      2.2548    -4.2257    -1.7448
H      3.7972    -1.7620     2.3165
H      3.3161     0.2469     3.8362
H      2.2192    -1.1608     4.0324
H      1.6732     0.3000     3.1363
H      4.6500     0.5695     1.9129
H      3.2116     0.8948     0.8674
H      4.4142    -0.3497     0.3995
68
{"conf": 15, "E": 175.75, "rms": -1.0, "geom": "OH", "total_charge": 0, "CA_charge": 1, "smiles": "C[C:1]#[3N:2]->[Mn+:3]1(<-[4H-:4])(<-[5C-:5]#[O+:6])(<-[6C-:7]#[O+:8])<-[1N@H:9]([CH2:10][CH2:11][P:12]([CH:13]([CH3:14])[CH3:15])[CH:16]([CH3:17])[CH3:18])[CH2:19][CH2:20][2P:21]->1([CH:22]([CH3:23])[CH3:24])[CH:25]([CH3:26])[CH3:27]", "smiles3D": "C([C:1]#[3N:2]->[Mn+:3]1(<-[4H-:4])(<-[5C-:5]#[O+:6])(<-[6C-:7]#[O+:8])<-[1N@@:9]([C:10]([C:11]([P:12]([C:13]([C:14]([H:37])([H:38])[H:39])([C:15]([H:40])([H:41])[H:42])[H:36])[C:16]([C:17]([H:44])([H:45])[H:46])([C:18]([H:47])([H:48])[H:49])[H:43])([H:34])[H:35])([H:32])[H:33])([H:31])[C:19]([H:50])([H:51])[C:20]([H:52])([H:53])[2P:21]->1([C:22]([C:23]([H:55])([H:56])[H:57])([C:24]([H:58])([H:59])[H:60])[H:54])[C:25]([C:26]([H:62])([H:63])[H:64])([C:27]([H:65])([H:66])[H:67])[H:61])([H:28])([H:29])[H:30]", "smiles3Dx": "C([C:1]#[3N:2]->[Mn+:3]1(<-[4H-:4])(<-[5C-:5]#[O+:6])(<-[6C-:7]#[O+:8])<-[1N@@:9]([C:10]([C:11]([P:12]([C:13]([C:14]([H:37])([H:38])[H:39])([C:15]([H:40])([H:41])[H:42])[H:36])[C:16]([C:17]([H:44])([H:45])[H:46])([C:18]([H:47])([H:48])[H:49])[H:43])([H:34])[H:35])([H:32])[H:33])([H:31])[C:19]([H:50])([H:51])[C:20]([H:52])([H:53])[2P:21]->1([C:22]([C:23]([H:55])([H:56])[H:57])([C:24]([H:58])([H:59])[H:60])[H:54])[C:25]([C:26]([H:62])([H:63])[H:64])([C:27]([H:65])([H:66])[H:67])[H:61])([H:28])([H:29])[H:30]", "dummies": []}
C      2.4318     4.0932     0.6127
C      1.6060     2.8882     0.8160
N      0.9390     1.8739     0.7081
Mn     0.0000     0.0000     0.0000
H     -1.6024     0.9097    -0.0332
C     -0.9776    -1.8224    -0.8532
O     -1.5759    -2.7752    -1.2179
C      0.7656     0.8620    -1.9295
O      1.3097     1.4690    -2.8370
N     -0.1958    -0.9022     2.0872
C     -1.4202    -0.6641     2.5920
C     -1.7516    -1.5112     3.8129
P     -3.0632    -2.7763     3.4022
C     -2.3957    -4.5050     3.6919
C     -3.3646    -5.4998     3.0525
C     -0.9901    -4.6876     3.0800
C     -4.3990    -2.5126     4.6901
C     -5.4447    -1.5682     4.1027
C     -3.8632    -1.9878     6.0374
C      0.9520    -0.4780     2.7978
C      2.3023    -1.0698     2.2746
P      2.1921    -1.2639     0.4439
C      3.7802    -0.6955    -0.2573
C      4.1491     0.7392     0.1823
C      3.7274    -0.7369    -1.8112
C      1.9685    -2.9928     0.1694
C      2.0689    -3.3512    -1.3284
C      2.9508    -3.8715     0.9896
H      1.8834     5.0350     0.7589
H      3.3806     4.0605     1.1755
H      2.7262     4.0543    -0.4544
H     -0.1528    -1.8038     1.9818
H     -1.5138     0.4223     2.8709
H     -2.2134    -0.8400     1.8101
H     -0.8597    -2.0723     4.1664
H     -2.0186    -0.8607     4.6570
H     -2.3267    -4.7076     4.7996
H     -2.9401    -6.5336     3.0506
H     -4.3198    -5.5208     3.6249
H     -3.5763    -5.2072     2.0130
H     -0.2254    -4.0934     3.6280
H     -0.9918    -4.4197     2.0135
H     -0.6728    -5.7653     3.1785
H     -4.8826    -3.4950     4.8800
H     -6.3340    -1.5126     4.7598
H     -5.0102    -0.5597     3.9657
H     -5.7592    -1.9416     3.1100
H     -3.7256    -0.8844     6.0076
H     -4.5788    -2.2125     6.8583
H     -2.8912    -2.4633     6.2827
H      0.9966     0.6145     2.8216
H      0.8697    -0.8365     3.8555
H      3.1228    -0.3941     2.5732
H      2.4623    -2.0466     2.7550
H      4.5480    -1.3904     0.1069
H      5.2456     0.8793     0.0121
H      3.9871     0.9513     1.2318
H      3.6362     1.4859    -0.4429
H      2.7446    -0.9455    -2.2107
H      4.0508     0.2137    -2.2670
H      4.4469    -1.5040    -2.1963
H      0.9343    -3.2968     0.4754
H      3.1105    -3.2855    -1.6802
H      1.3748    -2.7271    -1.9204
H      1.7394    -4.4100    -1.4717
H      2.3977    -4.3330     1.8588
H      3.3259    -4.7280     0.3911
H      3.8187    -3.3073     1.3836
68
{"conf": 16, "E": 112.54, "rms": -1.0, "geom": "OH", "total_charge": 0, "CA_charge": 1, "smiles": "C[C:1]#[3N:2]->[Mn+:3]1(<-[4H-:4])(<-[5C-:5]#[O+:6])(<-[6C-:7]#[O+:8])<-[1N@H:9]([CH2:10][CH2:11][P:12]([CH:13]([CH3:14])[CH3:15])[CH:16]([CH3:17])[CH3:18])[CH2:19][CH2:20][2P:21]->1([CH:22]([CH3:23])[CH3:24])[CH:25]([CH3:26])[CH3:27]", "smiles3D": "C([C:1]#[3N:2]->[Mn+:3]1(<-[4H-:4])(<-[5C-:5]#[O+:6])(<-[6C-:7]#[O+:8])<-[1N@@:9]([C:10]([C:11]([P:12]([C:13]([C:14]([H:37])([H:38])[H:39])([C:15]([H:40])([H:41])[H:42])[H:36])[C:16]([C:17]([H:44])([H:45])[H:46])([C:18]([H:47])([H:48])[H:49])[H:43])([H:34])[H:35])([H:32])[H:33])([H:31])[C:19]([H:50])([H:51])[C:20]([H:52])([H:53])[2P:21]->1([C:22]([C:23]([H:55])([H:56])[H:57])([C:24]([H:58])([H:59])[H:60])[H:54])[C:25]([C:26]([H:62])([H:63])[H:64])([C:27]([H:65])([H:66])[H:67])[H:61])([H:28])([H:29])[H:30]", "smiles3Dx": "C([C:1]#[3N:2]->[Mn+:3]1(<-[4H-:4])(<-[5C-:5]#[O+:6])(<-[6C-:7]#[O+:8])<-[1N@@:9]([C:10]([C:11]([P:12]([C:13]([C:14]([H:37])([H:38])[H:39])([C:15]([H:40])([H:41])[H:42])[H:36])[C:16]([C:17]([H:44])([H:45])[H:46])([C:18]([H:47])([H:48])[H:49])[H:43])([H:34])[H:35])([H:32])[H:33])([H:31])[C:19]([H:50])([H:51])[C:20]([H:52])([H:53])[2P:21]->1([C:22]([C:23]([H:55])([H:56])[H:57])([C:24]([H:58])([H:59])[H:60])[H:54])[C:25]([C:26]([H:62])([H:63])[H:64])([C:27]([H:65])([H:66])[H:67])[H:61])([H:28])([H:29])[H:30]", "dummies": []}
C      3.4950    -1.4437    -3.2428
C      2.4604    -1.0262    -2.2978
N      1.5929    -0.6592    -1.5093
Mn     0.0000     0.0000     0.0000
H      0.4519    -1.4746     1.0034
C     -1.5332     0.5273     1.6147
O     -2.3360     0.8140     2.4666
C      1.5597     1.2924     1.0681
O      2.3779     1.9715     1.6333
N     -1.6739    -1.0977    -1.1580
C     -1.0967    -1.9756    -2.0948
C     -2.1102    -2.9221    -2.7705
P     -2.5210    -2.3127    -4.5032
C     -4.2441    -2.9200    -4.9847
C     -5.0491    -3.4301    -3.7823
C     -4.9875    -1.7719    -5.6731
C     -1.3252    -3.2189    -5.6337
C     -1.5523    -2.7651    -7.0721
C     -1.4042    -4.7477    -5.5099
C     -2.6006    -0.1264    -1.6776
C     -1.9980     1.0384    -2.5148
P     -0.8724     1.9847    -1.4875
C     -1.8826     3.1681    -0.5659
C     -1.0497     3.8170     0.5501
C     -2.4734     4.2578    -1.4737
C      0.2591     2.9162    -2.5512
C      1.5803     2.1711    -2.7106
C     -0.3374     3.1879    -3.9415
H      3.0742    -1.4364    -4.2688
H      4.3566    -0.7416    -3.1836
H      3.8380    -2.4721    -2.9934
H     -2.1178    -1.6072    -0.5343
H     -0.3568    -2.5982    -1.5487
H     -0.5478    -1.3974    -2.8664
H     -1.6882    -3.9439    -2.8198
H     -3.0206    -2.9776    -2.1333
H     -4.1682    -3.7510    -5.7132
H     -6.0654    -3.7620    -4.1096
H     -4.5378    -4.3100    -3.3246
H     -5.1691    -2.6257    -3.0159
H     -5.9969    -2.1067    -6.0087
H     -5.1035    -0.9083    -4.9793
H     -4.4192    -1.4413    -6.5694
H     -0.3074    -2.9037    -5.3297
H     -0.8058    -3.2339    -7.7355
H     -2.5649    -3.0430    -7.4175
H     -1.4292    -1.6706    -7.1388
H     -0.8261    -5.2265    -6.3292
H     -2.4411    -5.1306    -5.5578
H     -0.9412    -5.0907    -4.5644
H     -3.1397     0.3211    -0.8094
H     -3.3617    -0.6374    -2.3016
H     -1.4539     0.6205    -3.3799
H     -2.8154     1.6830    -2.8854
H     -2.7194     2.6157    -0.0963
H     -1.6809     4.5091     1.1432
H     -0.6656     3.0505     1.2445
H     -0.1880     4.3860     0.1456
H     -1.7071     4.9674    -1.8316
H     -3.2178     4.8460    -0.8933
H     -3.0182     3.8180    -2.3367
H      0.4674     3.8964    -2.0702
H      2.0211     1.9597    -1.7081
H      1.4171     1.2327    -3.2802
H      2.3046     2.7987    -3.2729
H     -0.4589     2.2635    -4.5418
H      0.3440     3.8554    -4.5154
H     -1.3140     3.7040    -3.8836
68
{"conf": 17, "E": 115.05, "rms": -1.0, "geom": "OH", "total_charge": 0, "CA_charge": 1, "smiles": "C[C:1]#[3N:2]->[Mn+:3]1(<-[4H-:4])(<-[5C-:5]#[O+:6])(<-[6C-:7]#[O+:8])<-[1N@H:9]([CH2:10][CH2:11][P:12]([CH:13]([CH3:14])[CH3:15])[CH:16]([CH3:17])[CH3:18])[CH2:19][CH2:20][2P:21]->1([CH:22]([CH3:23])[CH3:24])[CH:25]([CH3:26])[CH3:27]", "smiles3D": "C([C:1]#[3N:2]->[Mn+:3]1(<-[4H-:4])(<-[5C-:5]#[O+:6])(<-[6C-:7]#[O+:8])<-[1N@@:9]([C:10]([C:11]([P:12]([C:13]([C:14]([H:37])([H:38])[H:39])([C:15]([H:40])([H:41])[H:42])[H:36])[C:16]([C:17]([H:44])([H:45])[H:46])([C:18]([H:47])([H:48])[H:49])[H:43])([H:34])[H:35])([H:32])[H:33])([H:31])[C:19]([H:50])([H:51])[C:20]([H:52])([H:53])[2P:21]->1([C:22]([C:23]([H:55])([H:56])[H:57])([C:24]([H:58])([H:59])[H:60])[H:54])[C:25]([C:26]([H:62])([H:63])[H:64])([C:27]([H:65])([H:66])[H:67])[H:61])([H:28])([H:29])[H:30]", "smiles3Dx": "C([C:1]#[3N:2]->[Mn+:3]1(<-[4H-:4])(<-[5C-:5]#[O+:6])(<-[6C-:7]#[O+:8])<-[1N@@:9]([C:10]([C:11]([P:12]([C:13]([C:14]([H:37])([H:38])[H:39])([C:15]([H:40])([H:41])[H:42])[H:36])[C:16]([C:17]([H:44])([H:45])[H:46])([C:18]([H:47])([H:48])[H:49])[H:43])([H:34])[H:35])([H:32])[H:33])([H:31])[C:19]([H:50])([H:51])[C:20]([H:52])([H:53])[2P:21]->1([C:22]([C:23]([H:55])([H:56])[H:57])([C:24]([H:58])([H:59])[H:60])[H:54])[C:25]([C:26]([H:62])([H:63])[H:64])([C:27]([H:65])([H:66])[H:67])[H:61])([H:28])([H:29])[H:30]", "dummies": []}
C     -2.4329     3.9527     1.8143
C     -1.7145     2.7924     1.2890
N     -1.1140     1.8129     0.8459
Mn     0.0000     0.0000     0.0000
H     -1.5535    -0.9866     0.0977
C      1.0443    -1.8402    -0.8721
O      1.5932    -2.8105    -1.3310
C     -0.4957     0.7366    -2.1127
O     -0.7766     1.1383    -3.2150
N      0.6829    -0.6319     2.1163
C     -0.2151    -0.1175     3.0630
C     -0.1310    -0.8533     4.4271
P     -1.7841    -1.1888     5.2653
C     -2.8850    -2.0967     4.0333
C     -2.1755    -3.3518     3.5260
C     -4.1848    -2.4950     4.7272
C     -2.6243     0.4335     5.7322
C     -1.7810     1.1782     6.7688
C     -2.9163     1.3305     4.5261
C      2.0657    -0.3043     2.3488
C      2.5635     1.1055     1.8956
P      2.2321     1.3548     0.1502
C      2.0709     3.1426    -0.0540
C      2.0367     3.5105    -1.5428
C      3.2143     3.8890     0.6514
C      3.6714     0.8030    -0.8091
C      4.3276    -0.4436    -0.2033
C      3.2585     0.4958    -2.2591
H     -1.7175     4.6775     2.2580
H     -2.9779     4.4340     0.9852
H     -3.1334     3.6161     2.6049
H      0.6061    -1.5443     2.1221
H     -1.2347    -0.2177     2.6468
H     -0.0071     0.9639     3.2270
H      0.5064    -0.2731     5.1206
H      0.3427    -1.8479     4.2940
H     -3.1338    -1.4441     3.1628
H     -1.8532    -4.0024     4.3658
H     -1.2804    -3.0582     2.9473
H     -2.8369    -3.9237     2.8479
H     -4.7419    -1.5942     5.0394
H     -4.8458    -3.0627     4.0362
H     -3.9903    -3.1196     5.6311
H     -3.5957     0.1742     6.2148
H     -1.6363     0.5312     7.6699
H     -0.7829     1.4408     6.3500
H     -2.2965     2.1132     7.0825
H     -3.5794     2.1685     4.8436
H     -1.9906     1.7722     4.1268
H     -3.4514     0.7646     3.7266
H      2.6761    -1.0841     1.8277
H      2.2899    -0.3920     3.4409
H      3.6518     1.2119     2.1026
H      2.0177     1.8786     2.4754
H      1.1160     3.4672     0.4072
H      1.3218     2.8670    -2.1068
H      1.7089     4.5719    -1.6464
H      3.0425     3.4476    -1.9859
H      3.1253     3.8004     1.7623
H      4.2233     3.5302     0.3286
H      3.1501     4.9739     0.4220
H      4.4253     1.6174    -0.8220
H      5.2013    -0.7332    -0.8183
H      4.7101    -0.2584     0.8162
H      3.6415    -1.3096    -0.1945
H      3.3269     1.4056    -2.8879
H      3.9338    -0.2554    -2.7248
H      2.2206     0.1049    -2.3338
68
{"conf": 18, "E": 122.48, "rms": -1.0, "geom": "OH", "total_charge": 0, "CA_charge": 1, "smiles": "C[C:1]#[3N:2]->[Mn+:3]1(<-[4H-:4])(<-[5C-:5]#[O+:6])(<-[6C-:7]#[O+:8])<-[1N@H:9]([CH2:10][CH2:11][P:12]([CH:13]([CH3:14])[CH3:15])[CH:16]([CH3:17])[CH3:18])[CH2:19][CH2:20][2P:21]->1([CH:22]([CH3:23])[CH3:24])[CH:25]([CH3:26])[CH3:27]", "smiles3D": "C([C:1]#[3N:2]->[Mn+:3]1(<-[4H-:4])(<-[5C-:5]#[O+:6])(<-[6C-:7]#[O+:8])<-[1N@@:9]([C:10]([C:11]([P:12]([C:13]([C:14]([H:37])([H:38])[H:39])([C:15]([H:40])([H:41])[H:42])[H:36])[C:16]([C:17]([H:44])([H:45])[H:46])([C:18]([H:47])([H:48])[H:49])[H:43])([H:34])[H:35])([H:32])[H:33])([H:31])[C:19]([H:50])([H:51])[C:20]([H:52])([H:53])[2P:21]->1([C:22]([C:23]([H:55])([H:56])[H:57])([C:24]([H:58])([H:59])[H:60])[H:54])[C:25]([C:26]([H:62])([H:63])[H:64])([C:27]([H:65])([H:66])[H:67])[H:61])([H:28])([H:29])[H:30]", "smiles3Dx": "C([C:1]#[3N:2]->[Mn+:3]1(<-[4H-:4])(<-[5C-:5]#[O+:6])(<-[6C-:7]#[O+:8])<-[1N@@:9]([C:10]([C:11]([P:12]([C:13]([C:14]([H:37])([H:38])[H:39])([C:15]([H:40])([H:41])[H:42])[H:36])[C:16]([C:17]([H:44])([H:45])[H:46])([C:18]([H:47])([H:48])[H:49])[H:43])([H:34])[H:35])([H:32])[H:33])([H:31])[C:19]([H:50])([H:51])[C:20]([H:52])([H:53])[2P:21]->1([C:22]([C:23]([H:55])([H:56])[H:57])([C:24]([H:58])([H:59])[H:60])[H:54])[C:25]([C:26]([H:62])([H:63])[H:64])([C:27]([H:65])([H:66])[H:67])[H:61])([H:28])([H:29])[H:30]", "dummies": []}
C      1.8058     0.8148    -4.5639
C      1.2872     0.5471    -3.2253
N      0.8450     0.3420    -2.0991
Mn     0.0000     0.0000     0.0000
H      1.4491    -1.0590     0.4158
C     -0.8294    -0.3119     2.1081
O     -1.2801    -0.4763     3.2153
C      1.0647     1.8960     0.7235
O      1.6221     2.8975     1.1046
N     -1.2872    -1.7801    -0.7254
C     -0.3880    -2.7141    -1.3036
C     -0.8652    -3.5310    -2.5281
P     -0.5081    -2.6001    -4.1297
C      1.0597    -3.3386    -4.8662
C      0.9790    -4.8617    -5.0437
C      1.3799    -2.6680    -6.2061
C     -1.8749    -2.8643    -5.4068
C     -3.1901    -3.3192    -4.7731
C     -2.0881    -1.5402    -6.1557
C     -2.3656    -1.2946    -1.5301
C     -3.1976    -0.1464    -0.8909
P     -2.1591     1.2973    -0.6819
C     -2.9067     2.3300     0.6051
C     -4.4411     2.3683     0.5086
C     -2.3291     3.7485     0.5912
C     -2.0641     2.1071    -2.3027
C     -3.3965     2.7290    -2.7444
C     -0.9454     3.1647    -2.3251
H      2.3097     1.8015    -4.5813
H      2.5395     0.0308    -4.8400
H      0.9648     0.8189    -5.2862
H     -1.6572    -2.1627     0.0207
H      0.5250    -2.1597    -1.5960
H     -0.0908    -3.4428    -0.5005
H     -1.9217    -3.8188    -2.4202
H     -0.3107    -4.4849    -2.5391
H      1.8861    -3.1135    -4.1633
H      1.8584    -5.2274    -5.6139
H      0.0606    -5.1594    -5.5878
H      1.0022    -5.3751    -4.0611
H      1.3121    -1.5672    -6.1128
H      0.6760    -3.0026    -6.9957
H      2.4120    -2.9243    -6.5211
H     -1.5645    -3.6376    -6.1437
H     -3.9865    -3.3898    -5.5450
H     -3.0719    -4.3310    -4.3320
H     -3.5238    -2.6062    -3.9937
H     -2.9098    -1.6359    -6.8976
H     -2.3338    -0.7290    -5.4372
H     -1.1631    -1.2597    -6.7025
H     -3.0674    -2.1362    -1.7259
H     -1.9634    -0.9344    -2.5041
H     -3.5727    -0.4758     0.1059
H     -4.0633     0.0955    -1.5462
H     -2.6449     1.8744     1.5815
H     -4.8428     3.0498     1.2907
H     -4.8060     2.7255    -0.4712
H     -4.8739     1.3626     0.7047
H     -2.5909     4.2597     1.5399
H     -2.7504     4.3594    -0.2248
H     -1.2229     3.7265     0.5172
H     -1.8039     1.3243    -3.0518
H     -3.2954     3.0646    -3.7999
H     -3.6600     3.6186    -2.1510
H     -4.2204     1.9915    -2.7208
H     -0.6168     3.3135    -3.3814
H     -0.0581     2.8306    -1.7309
H     -1.2910     4.1513    -1.9372
68
{"conf": 19, "E": 126.7, "rms": -1.0, "geom": "OH", "total_charge": 0, "CA_charge": 1, "smiles": "C[C:1]#[3N:2]->[Mn+:3]1(<-[4H-:4])(<-[5C-:5]#[O+:6])(<-[6C-:7]#[O+:8])<-[1N@H:9]([CH2:10][CH2:11][P:12]([CH:13]([CH3:14])[CH3:15])[CH:16]([CH3:17])[CH3:18])[CH2:19][CH2:20][2P:21]->1([CH:22]([CH3:23])[CH3:24])[CH:25]([CH3:26])[CH3:27]", "smiles3D": "C([C:1]#[3N:2]->[Mn+:3]1(<-[4H-:4])(<-[5C-:5]#[O+:6])(<-[6C-:7]#[O+:8])<-[1N@@:9]([C:10]([C:11]([P:12]([C:13]([C:14]([H:37])([H:38])[H:39])([C:15]([H:40])([H:41])[H:42])[H:36])[C:16]([C:17]([H:44])([H:45])[H:46])([C:18]([H:47])([H:48])[H:49])[H:43])([H:34])[H:35])([H:32])[H:33])([H:31])[C:19]([H:50])([H:51])[C:20]([H:52])([H:53])[2P:21]->1([C:22]([C:23]([H:55])([H:56])[H:57])([C:24]([H:58])([H:59])[H:60])[H:54])[C:25]([C:26]([H:62])([H:63])[H:64])([C:27]([H:65])([H:66])[H:67])[H:61])([H:28])([H:29])[H:30]", "smiles3Dx": "C([C:1]#[3N:2]->[Mn+:3]1(<-[4H-:4])(<-[5C-:5]#[O+:6])(<-[6C-:7]#[O+:8])<-[1N@@:9]([C:10]([C:11]([P:12]([C:13]([C:14]([H:37])([H:38])[H:39])([C:15]([H:40])([H:41])[H:42])[H:36])[C:16]([C:17]([H:44])([H:45])[H:46])([C:18]([H:47])([H:48])[H:49])[H:43])([H:34])[H:35])([H:32])[H:33])([H:31])[C:19]([H:50])([H:51])[C:20]([H:52])([H:53])[2P:21]->1([C:22]([C:23]([H:55])([H:56])[H:57])([C:24]([H:58])([H:59])[H:60])[H:54])[C:25]([C:26]([H:62])([H:63])[H:64])([C:27]([H:65])([H:66])[H:67])[H:61])([H:28])([H:29])[H:30]", "dummies": []}
C      3.3175    -1.6528    -3.3240
C      2.3497    -1.1431    -2.3586
N      1.5297    -0.7325    -1.5411
Mn     0.0000     0.0000     0.0000
H      1.0053    -0.7575     1.3370
C     -1.4303     0.8128     1.5933
O     -2.1845     1.2387     2.4334
C      1.1696     1.9596     0.1319
O      1.8010     2.9878     0.1890
N     -1.3390    -1.8444    -0.3024
C     -0.8821    -2.9432     0.4532
C      0.4072    -3.6268    -0.0360
P      0.0942    -4.8931    -1.3889
C     -1.0077    -6.2458    -0.6605
C     -0.5702    -6.7362     0.7261
C     -1.1721    -7.4189    -1.6341
C      1.8033    -5.4959    -1.8933
C      1.7631    -6.1340    -3.2816
C      2.4538    -6.4321    -0.8679
C     -1.5235    -2.0465    -1.6968
C     -2.2847    -0.9045    -2.4321
P     -1.5639     0.6950    -2.0104
C     -0.6253     1.2885    -3.4396
C     -1.4204     1.2688    -4.7659
C     -0.0962     2.6994    -3.1847
C     -2.9193     1.8295    -1.6010
C     -3.6954     2.2903    -2.8438
C     -3.9049     1.1763    -0.6160
H      3.5461    -2.7133    -3.1004
H      4.2530    -1.0529    -3.2665
H      2.8953    -1.5807    -4.3507
H     -2.1597    -1.6114     0.0370
H     -0.6996    -2.5655     1.4851
H     -1.6908    -3.7015     0.5123
H      1.1197    -2.8745    -0.3909
H      0.8958    -4.1375     0.8151
H     -2.0140    -5.7938    -0.5427
H     -0.4506    -5.8835     1.4233
H      0.3721    -7.3105     0.6777
H     -1.3512    -7.3989     1.1462
H     -0.2320    -7.9974    -1.7159
H     -1.9674    -8.1051    -1.2635
H     -1.4738    -7.0490    -2.6339
H      2.4477    -4.5910    -1.9661
H      2.7956    -6.3875    -3.6136
H      1.3218    -5.4278    -4.0157
H      1.1648    -7.0650    -3.2731
H      2.3773    -6.0066     0.1510
H      3.5312    -6.5549    -1.1158
H      1.9831    -7.4329    -0.9027
H     -0.5278    -2.1536    -2.1809
H     -2.0916    -2.9980    -1.8604
H     -2.2167    -1.0881    -3.5120
H     -3.3464    -0.9264    -2.1311
H      0.2505     0.6196    -3.5536
H     -1.8239     2.2663    -5.0433
H     -0.7310     0.9802    -5.5925
H     -2.2642     0.5569    -4.7976
H     -0.9027     3.4680    -3.1831
H      0.4163     2.7604    -2.2015
H      0.6539     2.9771    -3.9656
H     -2.4755     2.7290    -1.1130
H     -3.1234     3.0424    -3.4193
H     -3.9829     1.4391    -3.4897
H     -4.6418     2.8092    -2.5363
H     -4.3899     1.9585     0.0066
H     -3.4076     0.4624     0.0620
H     -4.7000     0.6115    -1.1531
68
{"conf": 20, "E": 110.44, "rms": -1.0, "geom": "OH", "total_charge": 0, "CA_charge": 1, "smiles": "C[C:1]#[3N:2]->[Mn+:3]1(<-[4H-:4])(<-[5C-:5]#[O+:6])(<-[6C-:7]#[O+:8])<-[1N@H:9]([CH2:10][CH2:11][P:12]([CH:13]([CH3:14])[CH3:15])[CH:16]([CH3:17])[CH3:18])[CH2:19][CH2:20][2P:21]->1([CH:22]([CH3:23])[CH3:24])[CH:25]([CH3:26])[CH3:27]", "smiles3D": "C([C:1]#[3N:2]->[Mn+:3]1(<-[4H-:4])(<-[5C-:5]#[O+:6])(<-[6C-:7]#[O+:8])<-[1N@@:9]([C:10]([C:11]([P:12]([C:13]([C:14]([H:37])([H:38])[H:39])([C:15]([H:40])([H:41])[H:42])[H:36])[C:16]([C:17]([H:44])([H:45])[H:46])([C:18]([H:47])([H:48])[H:49])[H:43])([H:34])[H:35])([H:32])[H:33])([H:31])[C:19]([H:50])([H:51])[C:20]([H:52])([H:53])[2P:21]->1([C:22]([C:23]([H:55])([H:56])[H:57])([C:24]([H:58])([H:59])[H:60])[H:54])[C:25]([C:26]([H:62])([H:63])[H:64])([C:27]([H:65])([H:66])[H:67])[H:61])([H:28])([H:29])[H:30]", "smiles3Dx": "C([C:1]#[3N:2]->[Mn+:3]1(<-[4H-:4])(<-[5C-:5]#[O+:6])(<-[6C-:7]#[O+:8])<-[1N@@:9]([C:10]([C:11]([P:12]([C:13]([C:14]([H:37])([H:38])[H:39])([C:15]([H:40])([H:41])[H:42])[H:36])[C:16]([C:17]([H:44])([H:45])[H:46])([C:18]([H:47])([H:48])[H:49])[H:43])([H:34])[H:35])([H:32])[H:33])([H:31])[C:19]([H:50])([H:51])[C:20]([H:52])([H:53])[2P:21]->1([C:22]([C:23]([H:55])([H:56])[H:57])([C:24]([H:58])([H:59])[H:60])[H:54])[C:25]([C:26]([H:62])([H:63])[H:64])([C:27]([H:65])([H:66])[H:67])[H:61])([H:28])([H:29])[H:30]", "dummies": []}
C     -0.7230    -0.1785     4.9237
C     -0.5203    -0.1210     3.4794
N     -0.3427    -0.0825     2.2645
Mn     0.0000     0.0000     0.0000
H     -0.8763     1.6148    -0.0274
C      0.2739     0.2169    -2.2622
O      0.4113     0.3273    -3.4554
C      2.0210     1.0088     0.3552
O      3.0913     1.5353     0.5420
N     -1.9107    -1.2346    -0.4401
C     -2.8686    -0.7840     0.4865
C     -4.3224    -1.1806     0.1680
P     -5.1928     0.0326    -0.9902
C     -6.9538    -0.6480    -0.9929
C     -7.8010     0.1040    -2.0264
C     -6.9798    -2.1481    -1.3086
C     -5.4502     1.6213     0.0116
C     -5.4968     1.3966     1.5288
C     -4.4016     2.6694    -0.3663
C     -1.7113    -2.6750    -0.4273
C     -0.3082    -3.2581    -0.8085
P      1.0234    -2.4062     0.0377
C      1.2542    -3.2076     1.6504
C      2.0520    -2.2803     2.5972
C     -0.0806    -3.5818     2.3074
C      2.5034    -2.7768    -0.9360
C      2.5612    -1.9074    -2.1923
C      3.7812    -2.5557    -0.1129
H     -0.4317    -1.1799     5.3031
H     -1.7941     0.0071     5.1492
H     -0.1051     0.5991     5.4168
H     -2.1865    -0.9919    -1.2797
H     -2.7990     0.3142     0.5419
H     -2.6151    -1.1796     1.4928
H     -4.9008    -1.2617     1.1121
H     -4.3304    -2.1791    -0.3062
H     -7.4082    -0.4997     0.0087
H     -7.8313     1.1902    -1.8067
H     -8.8487    -0.2679    -2.0080
H     -7.3876    -0.0385    -3.0504
H     -6.4006    -2.3660    -2.2313
H     -8.0252    -2.4976    -1.4526
H     -6.5601    -2.7280    -0.4629
H     -6.4335     2.0491    -0.2779
H     -6.2550     0.6283     1.7812
H     -5.7885     2.3390     2.0379
H     -4.5086     1.0833     1.9228
H     -3.3780     2.3431    -0.1001
H     -4.6104     3.6248     0.1603
H     -4.4380     2.8619    -1.4614
H     -1.9863    -3.0775     0.5647
H     -2.4403    -3.1132    -1.1501
H     -0.1653    -3.1480    -1.9041
H     -0.2761    -4.3411    -0.5599
H      1.8322    -4.1422     1.4995
H      1.6760    -2.3213     3.6418
H      2.0332    -1.2207     2.2753
H      3.1123    -2.5987     2.6481
H     -0.7431    -2.7021     2.4099
H     -0.5871    -4.3884     1.7414
H      0.1008    -3.9975     3.3190
H      2.4657    -3.8439    -1.2473
H      1.6606    -2.0601    -2.8199
H      3.4381    -2.1996    -2.8100
H      2.6762    -0.8373    -1.9235
H      3.8905    -3.3435     0.6531
H      4.6773    -2.6305    -0.7641
H      3.7836    -1.5503     0.3622
68
{"conf": 21, "E": 100.14, "rms": -1.0, "geom": "OH", "total_charge": 0, "CA_charge": 1, "smiles": "C[C:1]#[3N:2]->[Mn+:3]1(<-[4H-:4])(<-[5C-:5]#[O+:6])(<-[6C-:7]#[O+:8])<-[1N@H:9]([CH2:10][CH2:11][P:12]([CH:13]([CH3:14])[CH3:15])[CH:16]([CH3:17])[CH3:18])[CH2:19][CH2:20][2P:21]->1([CH:22]([CH3:23])[CH3:24])[CH:25]([CH3:26])[CH3:27]", "smiles3D": "C([C:1]#[3N:2]->[Mn+:3]1(<-[4H-:4])(<-[5C-:5]#[O+:6])(<-[6C-:7]#[O+:8])<-[1N@@:9]([C:10]([C:11]([P:12]([C:13]([C:14]([H:37])([H:38])[H:39])([C:15]([H:40])([H:41])[H:42])[H:36])[C:16]([C:17]([H:44])([H:45])[H:46])([C:18]([H:47])([H:48])[H:49])[H:43])([H:34])[H:35])([H:32])[H:33])([H:31])[C:19]([H:50])([H:51])[C:20]([H:52])([H:53])[2P:21]->1([C:22]([C:23]([H:55])([H:56])[H:57])([C:24]([H:58])([H:59])[H:60])[H:54])[C:25]([C:26]([H:62])([H:63])[H:64])([C:27]([H:65])([H:66])[H:67])[H:61])([H:28])([H:29])[H:30]", "smiles3Dx": "C([C:1]#[3N:2]->[Mn+:3]1(<-[4H-:4])(<-[5C-:5]#[O+:6])(<-[6C-:7]#[O+:8])<-[1N@@:9]([C:10]([C:11]([P:12]([C:13]([C:14]([H:37])([H:38])[H:39])([C:15]([H:40])([H:41])[H:42])[H:36])[C:16]([C:17]([H:44])([H:45])[H:46])([C:18]([H:47])([H:48])[H:49])[H:43])([H:34])[H:35])([H:32])[H:33])([H:31])[C:19]([H:50])([H:51])[C:20]([H:52])([H:53])[2P:21]->1([C:22]([C:23]([H:55])([H:56])[H:57])([C:24]([H:58])([H:59])[H:60])[H:54])[C:25]([C:26]([H:62])([H:63])[H:64])([C:27]([H:65])([H:66])[H:67])[H:61])([H:28])([H:29])[H:30]", "dummies": []}
C     -2.9752    -0.4481     3.9695
C     -2.1050    -0.3286     2.8011
N     -1.3709    -0.2293     1.8210
Mn     0.0000     0.0000     0.0000
H      0.4030     1.6936     0.5993
C      1.3935     0.3593    -1.7829
O      2.1269     0.5515    -2.7222
C      1.7273    -0.9249     1.1804
O      2.6384    -1.4129     1.8019
N     -1.7897     0.6549    -1.2834
C     -2.2525     1.8956    -0.8209
C     -1.3436     3.0522    -1.2765
P     -2.0729     4.0223    -2.7159
C     -2.2514     2.7271    -4.0790
C     -0.9063     2.2659    -4.6506
C     -3.1857     3.2291    -5.1811
C     -0.6352     5.1492    -3.1952
C     -0.9785     5.9703    -4.4431
C     -0.3024     6.0925    -2.0345
C     -2.7684    -0.3754    -1.2319
C     -2.3115    -1.7380    -1.8329
P     -0.7719    -2.2716    -1.0744
C      0.2295    -2.8091    -2.4807
C     -0.3315    -4.0881    -3.1173
C      1.6990    -3.0106    -2.0780
C     -1.1968    -3.7051    -0.0550
C      0.0587    -4.3698     0.5240
C     -2.1275    -3.3042     1.0935
H     -3.6381    -1.3278     3.8476
H     -3.5910     0.4692     4.0705
H     -2.3529    -0.5778     4.8788
H     -1.5007     0.7273    -2.1464
H     -2.2573     1.8648     0.2914
H     -3.2942     2.0928    -1.1689
H     -0.3399     2.6670    -1.5476
H     -1.2217     3.7528    -0.4241
H     -2.7556     1.8459    -3.6336
H     -0.2194     1.9568    -3.8369
H     -0.4234     3.0668    -5.2445
H     -1.0624     1.3908    -5.3163
H     -3.3861     2.4127    -5.9084
H     -2.7501     4.0876    -5.7297
H     -4.1573     3.5441    -4.7393
H      0.2651     4.5322    -3.4042
H     -1.9986     6.4023    -4.3598
H     -0.9222     5.3408    -5.3512
H     -0.2525     6.7970    -4.5853
H      0.5166     6.7857    -2.3246
H     -1.1946     6.6903    -1.7460
H      0.0550     5.5193    -1.1549
H     -3.6749    -0.0478    -1.7941
H     -3.0617    -0.5358    -0.1730
H     -2.1666    -1.6181    -2.9272
H     -3.0995    -2.5001    -1.6583
H      0.1942    -2.0016    -3.2448
H     -0.2046    -4.9715    -2.4595
H      0.2042    -4.2895    -4.0700
H     -1.4075    -3.9699    -3.3580
H      2.3393    -2.9215    -2.9827
H      1.8948    -4.0099    -1.6470
H      2.0340    -2.2434    -1.3507
H     -1.7298    -4.4447    -0.6900
H      0.5656    -4.9876    -0.2394
H      0.7610    -3.6194     0.9391
H     -0.2190    -5.0713     1.3371
H     -2.9799    -2.6903     0.7431
H     -1.5627    -2.7665     1.8773
H     -2.5526    -4.2197     1.5580
68
{"conf": 22, "E": 112.43, "rms": -1.0, "geom": "OH", "total_charge": 0, "CA_charge": 1, "smiles": "C[C:1]#[3N:2]->[Mn+:3]1(<-[4H-:4])(<-[5C-:5]#[O+:6])(<-[6C-:7]#[O+:8])<-[1N@H:9]([CH2:10][CH2:11][P:12]([CH:13]([CH3:14])[CH3:15])[CH:16]([CH3:17])[CH3:18])[CH2:19][CH2:20][2P:21]->1([CH:22]([CH3:23])[CH3:24])[CH:25]([CH3:26])[CH3:27]", "smiles3D": "C([C:1]#[3N:2]->[Mn+:3]1(<-[4H-:4])(<-[5C-:5]#[O+:6])(<-[6C-:7]#[O+:8])<-[1N@@:9]([C:10]([C:11]([P:12]([C:13]([C:14]([H:37])([H:38])[H:39])([C:15]([H:40])([H:41])[H:42])[H:36])[C:16]([C:17]([H:44])([H:45])[H:46])([C:18]([H:47])([H:48])[H:49])[H:43])([H:34])[H:35])([H:32])[H:33])([H:31])[C:19]([H:50])([H:51])[C:20]([H:52])([H:53])[2P:21]->1([C:22]([C:23]([H:55])([H:56])[H:57])([C:24]([H:58])([H:59])[H:60])[H:54])[C:25]([C:26]([H:62])([H:63])[H:64])([C:27]([H:65])([H:66])[H:67])[H:61])([H:28])([H:29])[H:30]", "smiles3Dx": "C([C:1]#[3N:2]->[Mn+:3]1(<-[4H-:4])(<-[5C-:5]#[O+:6])(<-[6C-:7]#[O+:8])<-[1N@@:9]([C:10]([C:11]([P:12]([C:13]([C:14]([H:37])([H:38])[H:39])([C:15]([H:40])([H:41])[H:42])[H:36])[C:16]([C:17]([H:44])([H:45])[H:46])([C:18]([H:47])([H:48])[H:49])[H:43])([H:34])[H:35])([H:32])[H:33])([H:31])[C:19]([H:50])([H:51])[C:20]([H:52])([H:53])[2P:21]->1([C:22]([C:23]([H:55])([H:56])[H:57])([C:24]([H:58])([H:59])[H:60])[H:54])[C:25]([C:26]([H:62])([H:63])[H:64])([C:27]([H:65])([H:66])[H:67])[H:61])([H:28])([H:29])[H:30]", "dummies": []}
C     -3.2288     3.7919    -0.0993
C     -2.2911     2.6707    -0.0637
N     -1.4950     1.7366    -0.0374
Mn     0.0000     0.0000     0.0000
H     -0.5029    -0.3341     1.7363
C      1.3921    -1.8114     0.1576
O      2.1263    -2.7639     0.2460
C     -1.6326    -1.3596    -0.8506
O     -2.4922    -2.0777    -1.2983
N      1.7899     1.3465     0.5695
C      1.3786     2.6790     0.7251
C      0.5586     2.8654     2.0128
P      1.5727     3.7009     3.3592
C      0.5240     3.5701     4.9133
C     -0.9246     4.0062     4.6947
C      0.5834     2.1436     5.4592
C      1.6193     5.5507     2.9854
C      0.6101     5.9877     1.9156
C      3.0356     5.9400     2.5644
C      2.8086     1.1715    -0.4206
C      2.4347     1.5384    -1.8919
P      0.8930     0.7386    -2.3638
C     -0.1514     2.0110    -3.1193
C     -1.2816     1.3688    -3.9349
C      0.6516     3.0066    -3.9852
C      1.2270    -0.5548    -3.5924
C      1.9393    -0.0082    -4.8416
C      2.0610    -1.6823    -2.9813
H     -2.8524     4.5560    -0.8067
H     -3.3146     4.2370     0.9132
H     -4.2241     3.4317    -0.4348
H      2.1258     1.0385     1.3676
H      2.2621     3.3590     0.7509
H      0.7502     2.9633    -0.1450
H      0.2268     1.8727     2.3763
H     -0.3535     3.4597     1.8042
H      0.9759     4.2422     5.6739
H     -1.4214     3.3719     3.9303
H     -0.9627     5.0690     4.3828
H     -1.4901     3.9165     5.6451
H      0.1500     1.4199     4.7364
H      1.6384     1.8612     5.6698
H      0.0167     2.0797     6.4154
H      1.3856     6.0959     3.9266
H     -0.4250     5.7605     2.2374
H      0.8112     5.4830     0.9470
H      0.6802     7.0833     1.7548
H      3.1016     7.0381     2.4220
H      3.7647     5.6492     3.3521
H      3.3128     5.4399     1.6131
H      3.1170     0.1043    -0.4034
H      3.7004     1.7757    -0.1293
H      2.3254     2.6370    -1.9657
H      3.2518     1.2137    -2.5624
H     -0.6201     2.5888    -2.3009
H     -0.9097     0.8999    -4.8673
H     -2.0235     2.1461    -4.2182
H     -1.8108     0.6032    -3.3282
H      0.9246     3.8894    -3.3687
H      0.0443     3.3887    -4.8323
H      1.5944     2.5965    -4.3865
H      0.2544    -0.9873    -3.9123
H      1.2835     0.6755    -5.4137
H      2.9000     0.4898    -4.6018
H      2.1637    -0.8433    -5.5376
H      2.9262    -1.2941    -2.4067
H      1.4104    -2.3077    -2.3431
H      2.4484    -2.3610    -3.7703
68
{"conf": 23, "E": 187.87, "rms": -1.0, "geom": "OH", "total_charge": 0, "CA_charge": 1, "smiles": "C[C:1]#[3N:2]->[Mn+:3]1(<-[4H-:4])(<-[5C-:5]#[O+:6])(<-[6C-:7]#[O+:8])<-[1N@H:9]([CH2:10][CH2:11][P:12]([CH:13]([CH3:14])[CH3:15])[CH:16]([CH3:17])[CH3:18])[CH2:19][CH2:20][2P:21]->1([CH:22]([CH3:23])[CH3:24])[CH:25]([CH3:26])[CH3:27]", "smiles3D": "C([C:1]#[3N:2]->[Mn+:3]1(<-[4H-:4])(<-[5C-:5]#[O+:6])(<-[6C-:7]#[O+:8])<-[1N@@:9]([C:10]([C:11]([P:12]([C:13]([C:14]([H:37])([H:38])[H:39])([C:15]([H:40])([H:41])[H:42])[H:36])[C:16]([C:17]([H:44])([H:45])[H:46])([C:18]([H:47])([H:48])[H:49])[H:43])([H:34])[H:35])([H:32])[H:33])([H:31])[C:19]([H:50])([H:51])[C:20]([H:52])([H:53])[2P:21]->1([C:22]([C:23]([H:55])([H:56])[H:57])([C:24]([H:58])([H:59])[H:60])[H:54])[C:25]([C:26]([H:62])([H:63])[H:64])([C:27]([H:65])([H:66])[H:67])[H:61])([H:28])([H:29])[H:30]", "smiles3Dx": "C([C:1]#[3N:2]->[Mn+:3]1(<-[4H-:4])(<-[5C-:5]#[O+:6])(<-[6C-:7]#[O+:8])<-[1N@@:9]([C:10]([C:11]([P:12]([C:13]([C:14]([H:37])([H:38])[H:39])([C:15]([H:40])([H:41])[H:42])[H:36])[C:16]([C:17]([H:44])([H:45])[H:46])([C:18]([H:47])([H:48])[H:49])[H:43])([H:34])[H:35])([H:32])[H:33])([H:31])[C:19]([H:50])([H:51])[C:20]([H:52])([H:53])[2P:21]->1([C:22]([C:23]([H:55])([H:56])[H:57])([C:24]([H:58])([H:59])[H:60])[H:54])[C:25]([C:26]([H:62])([H:63])[H:64])([C:27]([H:65])([H:66])[H:67])[H:61])([H:28])([H:29])[H:30]", "dummies": []}
C      1.5070     4.5360    -0.0059
C      1.3382     3.1154    -0.2540
N      1.0338     1.9281    -0.2247
Mn     0.0000     0.0000     0.0000
H      1.6373    -0.7612     0.0141
C     -0.9399    -2.0216     0.3355
O     -1.4739    -3.1363     0.4266
C     -0.1143     0.7349     2.1369
O     -0.1444     1.2129     3.2266
N     -0.4266    -0.1358    -2.2780
C     -0.4020     1.1379    -2.9971
C     -0.1654     0.9111    -4.5338
P     -1.1439     1.9319    -5.7438
C     -3.0030     1.6031    -5.5750
C     -3.7917     2.4700    -6.5839
C     -3.4102     0.1186    -5.6975
C     -0.7271     0.9880    -7.3256
C      0.7387     0.5252    -7.3465
C     -1.0351     1.8379    -8.5766
C     -1.7468    -0.6538    -2.2963
C     -2.8883     0.1579    -1.6429
P     -2.2707     1.1629    -0.2492
C     -3.3719     0.9817     1.1652
C     -3.3275    -0.4328     1.7148
C     -4.7904     1.3648     0.7532
C     -2.1619     2.9492    -0.6649
C     -3.3583     3.4500    -1.4415
C     -2.0092     3.7736     0.6250
H      1.0665     4.6927     0.9950
H      2.5383     4.9420     0.0628
H      0.9134     5.1344    -0.6679
H      0.1917    -0.7413    -2.6338
H     -1.3295     1.7177    -2.9207
H      0.4185     1.7565    -2.6347
H     -0.3729    -0.1507    -4.7844
H      0.9171     1.1037    -4.7062
H     -3.2992     1.9484    -4.5722
H     -4.8574     2.5753    -6.2812
H     -3.7824     2.0302    -7.6067
H     -3.3732     3.5002    -6.6321
H     -2.5593    -0.5615    -5.4856
H     -4.2119    -0.1279    -4.9625
H     -3.7997    -0.1316    -6.7142
H     -1.3644     0.0861    -7.3436
H      0.9678    -0.2050    -6.5457
H      1.4265     1.3970    -7.2289
H      0.9577    -0.0139    -8.2962
H     -1.5937     1.2210    -9.3090
H     -1.6496     2.7303    -8.3409
H     -0.1048     2.2016    -9.0631
H     -2.0248    -0.8752    -3.3493
H     -1.6999    -1.6617    -1.8454
H     -3.6307    -0.5477    -1.2245
H     -3.3563     0.8011    -2.3527
H     -3.0288     1.6629     1.9668
H     -4.0418    -0.5251     2.5614
H     -2.3101    -0.6487     2.1341
H     -3.5662    -1.2106     0.9578
H     -4.9390     1.4229    -0.3915
H     -5.0266     2.3725     1.1290
H     -5.5472     0.6843     1.1287
H     -1.2361     3.1116    -1.2529
H     -3.1008     4.3901    -1.9306
H     -4.2476     3.6609    -0.8109
H     -3.7056     2.8142    -2.3194
H     -2.9556     3.8463     1.1906
H     -1.7057     4.8131     0.3609
H     -1.2114     3.3649     1.2961
68
{"conf": 24, "E": 98.93, "rms": -1.0, "geom": "OH", "total_charge": 0, "CA_charge": 1, "smiles": "C[C:1]#[3N:2]->[Mn+:3]1(<-[4H-:4])(<-[5C-:5]#[O+:6])(<-[6C-:7]#[O+:8])<-[1N@H:9]([CH2:10][CH2:11][P:12]([CH:13]([CH3:14])[CH3:15])[CH:16]([CH3:17])[CH3:18])[CH2:19][CH2:20][2P:21]->1([CH:22]([CH3:23])[CH3:24])[CH:25]([CH3:26])[CH3:27]", "smiles3D": "C([C:1]#[3N:2]->[Mn+:3]1(<-[4H-:4])(<-[5C-:5]#[O+:6])(<-[6C-:7]#[O+:8])<-[1N@@:9]([C:10]([C:11]([P:12]([C:13]([C:14]([H:37])([H:38])[H:39])([C:15]([H:40])([H:41])[H:42])[H:36])[C:16]([C:17]([H:44])([H:45])[H:46])([C:18]([H:47])([H:48])[H:49])[H:43])([H:34])[H:35])([H:32])[H:33])([H:31])[C:19]([H:50])([H:51])[C:20]([H:52])([H:53])[2P:21]->1([C:22]([C:23]([H:55])([H:56])[H:57])([C:24]([H:58])([H:59])[H:60])[H:54])[C:25]([C:26]([H:62])([H:63])[H:64])([C:27]([H:65])([H:66])[H:67])[H:61])([H:28])([H:29])[H:30]", "smiles3Dx": "C([C:1]#[3N:2]->[Mn+:3]1(<-[4H-:4])(<-[5C-:5]#[O+:6])(<-[6C-:7]#[O+:8])<-[1N@@:9]([C:10]([C:11]([P:12]([C:13]([C:14]([H:37])([H:38])[H:39])([C:15]([H:40])([H:41])[H:42])[H:36])[C:16]([C:17]([H:44])([H:45])[H:46])([C:18]([H:47])([H:48])[H:49])[H:43])([H:34])[H:35])([H:32])[H:33])([H:31])[C:19]([H:50])([H:51])[C:20]([H:52])([H:53])[2P:21]->1([C:22]([C:23]([H:55])([H:56])[H:57])([C:24]([H:58])([H:59])[H:60])[H:54])[C:25]([C:26]([H:62])([H:63])[H:64])([C:27]([H:65])([H:66])[H:67])[H:61])([H:28])([H:29])[H:30]", "dummies": []}
C     -4.4840    -0.5314    -2.1049
C     -3.1657    -0.3816    -1.4902
N     -2.0556    -0.2591    -0.9766
Mn     0.0000     0.0000     0.0000
H     -0.8281     0.9981     1.3023
C      1.9990     0.3532     1.0625
O      3.0518     0.5414     1.6202
C     -0.3072    -1.9326     1.1857
O     -0.4678    -2.9509     1.8105
N      0.4658     1.7722    -1.3936
C     -0.3683     2.8567    -1.0717
C      0.1234     3.6370     0.1589
P      1.7924     4.4393    -0.1535
C      2.4983     4.4122     1.5974
C      1.8657     5.4621     2.5155
C      4.0219     4.5352     1.5659
C      1.3407     6.2303    -0.5510
C      2.6116     7.0586    -0.7673
C      0.4678     6.2893    -1.8079
C      0.3251     1.3171    -2.7360
C      1.3250     0.1962    -3.1542
P      1.2568    -1.1707    -1.9899
C      0.5001    -2.5498    -2.8884
C      0.5426    -3.8434    -2.0631
C     -0.9531    -2.2318    -3.2532
C      2.9939    -1.5504    -1.6664
C      3.6763    -2.1541    -2.9017
C      3.1447    -2.4917    -0.4611
H     -4.4003    -1.1700    -3.0090
H     -4.8728     0.4664    -2.3915
H     -5.1778    -1.0016    -1.3775
H      1.3407     2.0016    -1.2693
H     -1.3832     2.4594    -0.8530
H     -0.4469     3.5617    -1.9287
H      0.2169     2.9389     1.0117
H     -0.6195     4.4148     0.4365
H      2.2741     3.4105     2.0275
H      0.7590     5.3894     2.4809
H      2.1775     6.4866     2.2271
H      2.1892     5.2867     3.5639
H      4.4370     4.4026     2.5902
H      4.4504     3.7423     0.9133
H      4.3404     5.5247     1.1806
H      0.7608     6.6696     0.2889
H      3.2703     6.5708    -1.5185
H      3.1633     7.1778     0.1843
H      2.3573     8.0822    -1.1198
H      0.9332     5.7103    -2.6365
H      0.3305     7.3420    -2.1413
H     -0.5417     5.8814    -1.5917
H      0.4713     2.1755    -3.4325
H     -0.7075     0.9369    -2.8736
H      2.3512     0.6191    -3.1723
H      1.0676    -0.1665    -4.1729
H      1.0644    -2.7110    -3.8316
H      1.5235    -4.3398    -2.1701
H     -0.2098    -4.5725    -2.4338
H      0.3331    -3.6475    -0.9890
H     -1.0690    -1.2082    -3.6583
H     -1.2933    -2.9294    -4.0458
H     -1.6175    -2.3749    -2.3788
H      3.5075    -0.5962    -1.4197
H      3.2889    -3.1658    -3.1350
H      4.7703    -2.2421    -2.7170
H      3.5360    -1.4977    -3.7880
H      2.9726    -3.5523    -0.7237
H      4.1806    -2.4200    -0.0664
H      2.4525    -2.2189     0.3614
68
{"conf": 25, "E": 103.22, "rms": -1.0, "geom": "OH", "total_charge": 0, "CA_charge": 1, "smiles": "C[C:1]#[3N:2]->[Mn+:3]1(<-[4H-:4])(<-[5C-:5]#[O+:6])(<-[6C-:7]#[O+:8])<-[1N@H:9]([CH2:10][CH2:11][P:12]([CH:13]([CH3:14])[CH3:15])[CH:16]([CH3:17])[CH3:18])[CH2:19][CH2:20][2P:21]->1([CH:22]([CH3:23])[CH3:24])[CH:25]([CH3:26])[CH3:27]", "smiles3D": "C([C:1]#[3N:2]->[Mn+:3]1(<-[4H-:4])(<-[5C-:5]#[O+:6])(<-[6C-:7]#[O+:8])<-[1N@@:9]([C:10]([C:11]([P:12]([C:13]([C:14]([H:37])([H:38])[H:39])([C:15]([H:40])([H:41])[H:42])[H:36])[C:16]([C:17]([H:44])([H:45])[H:46])([C:18]([H:47])([H:48])[H:49])[H:43])([H:34])[H:35])([H:32])[H:33])([H:31])[C:19]([H:50])([H:51])[C:20]([H:52])([H:53])[2P:21]->1([C:22]([C:23]([H:55])([H:56])[H:57])([C:24]([H:58])([H:59])[H:60])[H:54])[C:25]([C:26]([H:62])([H:63])[H:64])([C:27]([H:65])([H:66])[H:67])[H:61])([H:28])([H:29])[H:30]", "smiles3Dx": "C([C:1]#[3N:2]->[Mn+:3]1(<-[4H-:4])(<-[5C-:5]#[O+:6])(<-[6C-:7]#[O+:8])<-[1N@@:9]([C:10]([C:11]([P:12]([C:13]([C:14]([H:37])([H:38])[H:39])([C:15]([H:40])([H:41])[H:42])[H:36])[C:16]([C:17]([H:44])([H:45])[H:46])([C:18]([H:47])([H:48])[H:49])[H:43])([H:34])[H:35])([H:32])[H:33])([H:31])[C:19]([H:50])([H:51])[C:20]([H:52])([H:53])[2P:21]->1([C:22]([C:23]([H:55])([H:56])[H:57])([C:24]([H:58])([H:59])[H:60])[H:54])[C:25]([C:26]([H:62])([H:63])[H:64])([C:27]([H:65])([H:66])[H:67])[H:61])([H:28])([H:29])[H:30]", "dummies": []}
C     -1.7486     0.2773     4.6618
C     -1.2161     0.2132     3.3023
N     -0.7699     0.1404     2.1584
Mn     0.0000     0.0000     0.0000
H     -1.5339     0.8883    -0.4933
C      0.5794     0.0302    -2.2129
O      0.8715     0.0536    -3.3834
C      1.1493     1.9544     0.3160
O      1.7490     2.9856     0.4790
N     -0.9492    -2.0963    -0.2631
C     -1.7389    -2.3587     0.8681
C     -2.6062    -3.6317     0.7826
P     -1.7274    -5.1558     1.4627
C     -2.8589    -6.4941     0.7572
C     -2.6542    -7.8372     1.4629
C     -2.5950    -6.6614    -0.7436
C     -2.1213    -5.1735     3.3150
C     -1.1175    -6.0821     4.0380
C     -2.0550    -3.7773     3.9464
C      0.0879    -3.0447    -0.5496
C      1.2613    -3.1366     0.4755
P      2.0692    -1.5393     0.6052
C      2.8124    -1.4564     2.2538
C      3.3676    -2.8249     2.6905
C      1.8160    -0.9494     3.2833
C      3.4947    -1.5290    -0.5123
C      3.2295    -2.2632    -1.8348
C      3.9056    -0.0821    -0.8019
H     -1.2685     1.1149     5.2066
H     -1.5322    -0.6775     5.1833
H     -2.8472     0.4336     4.6201
H     -1.4974    -2.0462    -0.9956
H     -1.0915    -2.4101     1.7599
H     -2.4235    -1.4918     0.9973
H     -2.8870    -3.7854    -0.2805
H     -3.5517    -3.4908     1.3487
H     -3.9133    -6.1787     0.8969
H     -3.0153    -7.7785     2.5084
H     -3.2510    -8.6307     0.9618
H     -1.5795    -8.1282     1.4444
H     -1.5268    -6.8971    -0.9301
H     -2.8596    -5.7462    -1.3033
H     -3.2169    -7.4839    -1.1576
H     -3.1497    -5.5712     3.4560
H     -0.0870    -5.6716     3.9379
H     -1.3687    -6.1473     5.1215
H     -1.1196    -7.1108     3.6242
H     -2.2844    -3.8439     5.0303
H     -2.8060    -3.0977     3.4974
H     -1.0355    -3.3490     3.8371
H     -0.3571    -4.0546    -0.6665
H      0.5179    -2.7684    -1.5325
H      1.9864    -3.9083     0.1522
H      0.8560    -3.4240     1.4615
H      3.6583    -0.7426     2.2176
H      3.9884    -3.2867     1.8958
H      2.5550    -3.5243     2.9670
H      4.0139    -2.6931     3.5847
H      2.2690    -0.9748     4.2966
H      1.5705     0.1125     3.0670
H      0.9107    -1.5912     3.2935
H      4.3432    -2.0345    -0.0020
H      3.0439    -3.3419    -1.6767
H      4.1342    -2.2009    -2.4777
H      2.3931    -1.8154    -2.4003
H      4.8343    -0.0624    -1.4105
H      3.1096     0.4616    -1.3510
H      4.1211     0.4571     0.1421
68
{"conf": 26, "E": 109.27, "rms": -1.0, "geom": "OH", "total_charge": 0, "CA_charge": 1, "smiles": "C[C:1]#[3N:2]->[Mn+:3]1(<-[4H-:4])(<-[5C-:5]#[O+:6])(<-[6C-:7]#[O+:8])<-[1N@H:9]([CH2:10][CH2:11][P:12]([CH:13]([CH3:14])[CH3:15])[CH:16]([CH3:17])[CH3:18])[CH2:19][CH2:20][2P:21]->1([CH:22]([CH3:23])[CH3:24])[CH:25]([CH3:26])[CH3:27]", "smiles3D": "C([C:1]#[3N:2]->[Mn+:3]1(<-[4H-:4])(<-[5C-:5]#[O+:6])(<-[6C-:7]#[O+:8])<-[1N@@:9]([C:10]([C:11]([P:12]([C:13]([C:14]([H:37])([H:38])[H:39])([C:15]([H:40])([H:41])[H:42])[H:36])[C:16]([C:17]([H:44])([H:45])[H:46])([C:18]([H:47])([H:48])[H:49])[H:43])([H:34])[H:35])([H:32])[H:33])([H:31])[C:19]([H:50])([H:51])[C:20]([H:52])([H:53])[2P:21]->1([C:22]([C:23]([H:55])([H:56])[H:57])([C:24]([H:58])([H:59])[H:60])[H:54])[C:25]([C:26]([H:62])([H:63])[H:64])([C:27]([H:65])([H:66])[H:67])[H:61])([H:28])([H:29])[H:30]", "smiles3Dx": "C([C:1]#[3N:2]->[Mn+:3]1(<-[4H-:4])(<-[5C-:5]#[O+:6])(<-[6C-:7]#[O+:8])<-[1N@@:9]([C:10]([C:11]([P:12]([C:13]([C:14]([H:37])([H:38])[H:39])([C:15]([H:40])([H:41])[H:42])[H:36])[C:16]([C:17]([H:44])([H:45])[H:46])([C:18]([H:47])([H:48])[H:49])[H:43])([H:34])[H:35])([H:32])[H:33])([H:31])[C:19]([H:50])([H:51])[C:20]([H:52])([H:53])[2P:21]->1([C:22]([C:23]([H:55])([H:56])[H:57])([C:24]([H:58])([H:59])[H:60])[H:54])[C:25]([C:26]([H:62])([H:63])[H:64])([C:27]([H:65])([H:66])[H:67])[H:61])([H:28])([H:29])[H:30]", "dummies": []}
C      0.5399    -3.4533     3.5532
C      0.3935    -2.4307     2.5162
N      0.2746    -1.5685     1.6458
Mn     0.0000     0.0000     0.0000
H     -0.1314    -1.4074    -1.1750
C     -0.3724     1.3557    -1.8048
O     -0.5710     2.0581    -2.7648
C     -2.2486    -0.0102     0.4072
O     -3.4363    -0.0142     0.6094
N      2.2616     0.3097    -0.3551
C      3.0453    -0.5607     0.4231
C      3.0472    -1.9967    -0.1158
P      3.9197    -2.1098    -1.7755
C      3.2255    -3.6852    -2.5526
C      3.2121    -4.8771    -1.5878
C      1.8192    -3.4201    -3.0935
C      5.7144    -2.5550    -1.3986
C      6.5285    -2.5329    -2.6966
C      6.3271    -1.5837    -0.3887
C      2.5568     1.6962    -0.1567
C      2.2173     2.3170     1.2365
P      0.4937     1.9995     1.6627
C     -0.4509     3.5369     1.4502
C     -0.5437     3.9397    -0.0259
C      0.1415     4.7125     2.2646
C      0.3968     1.6305     3.4378
C     -0.9729     1.0146     3.7569
C      1.5099     0.6927     3.9212
H      0.3080    -3.0060     4.5435
H     -0.1693    -4.2866     3.3553
H      1.5816    -3.8431     3.5519
H      2.4104     0.1311    -1.2400
H      2.6477    -0.5706     1.4474
H      4.0937    -0.2049     0.4695
H      3.5352    -2.6804     0.6113
H      2.0012    -2.3152    -0.2403
H      3.8693    -3.9531    -3.4176
H      4.2374    -5.1481    -1.2702
H      2.7846    -5.7691    -2.0924
H      2.5984    -4.6621    -0.6909
H      1.4700    -4.2997    -3.6750
H      1.1031    -3.2445    -2.2615
H      1.8349    -2.5347    -3.7684
H      5.7721    -3.5755    -0.9592
H      6.0938    -3.2343    -3.4422
H      7.5791    -2.8476    -2.4913
H      6.5338    -1.5031    -3.1173
H      7.4121    -1.7850    -0.2627
H      6.1939    -0.5325    -0.7168
H      5.8605    -1.7253     0.6083
H      2.0050     2.2734    -0.9307
H      3.6441     1.8584    -0.3444
H      2.4099     3.4064     1.1949
H      2.8840     1.8700     1.9885
H     -1.4857     3.3510     1.8205
H      0.4430     3.8949    -0.5375
H     -0.9242     4.9821    -0.1182
H     -1.2994     3.3036    -0.5248
H     -0.4820     5.6209     2.0942
H      0.0949     4.5316     3.3576
H      1.1794     4.9755     1.9650
H      0.4923     2.5733     4.0081
H     -1.0495     0.8114     4.8478
H     -1.7838     1.7219     3.4890
H     -1.1260     0.0677     3.1987
H      1.5846    -0.2149     3.3092
H      2.4919     1.2109     3.9631
H      1.3051     0.3801     4.9698
68
{"conf": 27, "E": 118.01, "rms": -1.0, "geom": "OH", "total_charge": 0, "CA_charge": 1, "smiles": "C[C:1]#[3N:2]->[Mn+:3]1(<-[4H-:4])(<-[5C-:5]#[O+:6])(<-[6C-:7]#[O+:8])<-[1N@H:9]([CH2:10][CH2:11][P:12]([CH:13]([CH3:14])[CH3:15])[CH:16]([CH3:17])[CH3:18])[CH2:19][CH2:20][2P:21]->1([CH:22]([CH3:23])[CH3:24])[CH:25]([CH3:26])[CH3:27]", "smiles3D": "C([C:1]#[3N:2]->[Mn+:3]1(<-[4H-:4])(<-[5C-:5]#[O+:6])(<-[6C-:7]#[O+:8])<-[1N@@:9]([C:10]([C:11]([P:12]([C:13]([C:14]([H:37])([H:38])[H:39])([C:15]([H:40])([H:41])[H:42])[H:36])[C:16]([C:17]([H:44])([H:45])[H:46])([C:18]([H:47])([H:48])[H:49])[H:43])([H:34])[H:35])([H:32])[H:33])([H:31])[C:19]([H:50])([H:51])[C:20]([H:52])([H:53])[2P:21]->1([C:22]([C:23]([H:55])([H:56])[H:57])([C:24]([H:58])([H:59])[H:60])[H:54])[C:25]([C:26]([H:62])([H:63])[H:64])([C:27]([H:65])([H:66])[H:67])[H:61])([H:28])([H:29])[H:30]", "smiles3Dx": "C([C:1]#[3N:2]->[Mn+:3]1(<-[4H-:4])(<-[5C-:5]#[O+:6])(<-[6C-:7]#[O+:8])<-[1N@@:9]([C:10]([C:11]([P:12]([C:13]([C:14]([H:37])([H:38])[H:39])([C:15]([H:40])([H:41])[H:42])[H:36])[C:16]([C:17]([H:44])([H:45])[H:46])([C:18]([H:47])([H:48])[H:49])[H:43])([H:34])[H:35])([H:32])[H:33])([H:31])[C:19]([H:50])([H:51])[C:20]([H:52])([H:53])[2P:21]->1([C:22]([C:23]([H:55])([H:56])[H:57])([C:24]([H:58])([H:59])[H:60])[H:54])[C:25]([C:26]([H:62])([H:63])[H:64])([C:27]([H:65])([H:66])[H:67])[H:61])([H:28])([H:29])[H:30]", "dummies": []}
C     -0.7897     4.6847    -1.5036
C     -0.5324     3.3026    -1.0901
N     -0.3383     2.1481    -0.7184
Mn     0.0000     0.0000     0.0000
H      0.2061    -0.5254    -1.7423
C      0.3291    -2.1652     0.6479
O      0.4958    -3.3086     0.9805
C      2.2429     0.4143     0.2111
O      3.4251     0.6350     0.3053
N     -2.2834    -0.3292     0.0233
C     -2.7836     0.1256    -1.2105
C     -4.1197    -0.5283    -1.6160
P     -4.8362     0.3834    -3.0916
C     -6.6825     0.0128    -3.0883
C     -6.9746    -1.4907    -3.0325
C     -7.3702     0.7482    -1.9288
C     -4.1636    -0.3992    -4.6673
C     -3.6136    -1.8178    -4.4625
C     -3.0735     0.5014    -5.2511
C     -2.9522     0.1992     1.2082
C     -2.2050     1.2515     2.0884
P     -0.5461     0.6896     2.4409
C     -0.6557    -0.7093     3.5800
C     -1.7712    -0.5381     4.6302
C      0.6901    -0.9540     4.2646
C      0.4063     2.0394     3.1817
C      0.6258     3.1567     2.1617
C     -0.2744     2.6159     4.4352
H      0.1716     5.2292    -1.5711
H     -1.3062     4.6979    -2.4848
H     -1.4443     5.1786    -0.7528
H     -2.3865    -1.2409     0.0474
H     -2.0225    -0.0961    -2.0051
H     -2.9287     1.2321    -1.1683
H     -4.8475    -0.4631    -0.7850
H     -3.9785    -1.6017    -1.8351
H     -7.1000     0.4131    -4.0392
H     -6.4922    -1.9656    -2.1509
H     -8.0715    -1.6577    -2.9658
H     -6.6261    -1.9802    -3.9612
H     -7.0527     0.3293    -0.9487
H     -8.4748     0.6402    -2.0210
H     -7.1176     1.8314    -1.9571
H     -5.0005    -0.4444    -5.4007
H     -2.6934    -1.8065    -3.8366
H     -4.3687    -2.4842    -3.9975
H     -3.3445    -2.2499    -5.4453
H     -2.7323     0.0901    -6.2243
H     -3.4755     1.5208    -5.4281
H     -2.2083     0.5645    -4.5590
H     -3.2057    -0.6699     1.8607
H     -3.9178     0.6620     0.9164
H     -2.1561     2.2093     1.5306
H     -2.7664     1.4191     3.0258
H     -0.8984    -1.6137     2.9865
H     -1.7095     0.4120     5.1785
H     -1.7235    -1.3705     5.3620
H     -2.7696    -0.5945     4.1546
H      1.4930    -1.0189     3.5028
H      0.6623    -1.9297     4.7867
H      0.9363    -0.1588     4.9895
H      1.4029     1.6395     3.4794
H      1.1557     2.7571     1.2786
H      1.2719     3.9458     2.5931
H     -0.3265     3.6284     1.8529
H     -0.1585     1.9187     5.2872
H      0.2458     3.5572     4.7527
H     -1.3471     2.8577     4.2640
68
{"conf": 28, "E": 117.56, "rms": -1.0, "geom": "OH", "total_charge": 0, "CA_charge": 1, "smiles": "C[C:1]#[3N:2]->[Mn+:3]1(<-[4H-:4])(<-[5C-:5]#[O+:6])(<-[6C-:7]#[O+:8])<-[1N@H:9]([CH2:10][CH2:11][P:12]([CH:13]([CH3:14])[CH3:15])[CH:16]([CH3:17])[CH3:18])[CH2:19][CH2:20][2P:21]->1([CH:22]([CH3:23])[CH3:24])[CH:25]([CH3:26])[CH3:27]", "smiles3D": "C([C:1]#[3N:2]->[Mn+:3]1(<-[4H-:4])(<-[5C-:5]#[O+:6])(<-[6C-:7]#[O+:8])<-[1N@@:9]([C:10]([C:11]([P:12]([C:13]([C:14]([H:37])([H:38])[H:39])([C:15]([H:40])([H:41])[H:42])[H:36])[C:16]([C:17]([H:44])([H:45])[H:46])([C:18]([H:47])([H:48])[H:49])[H:43])([H:34])[H:35])([H:32])[H:33])([H:31])[C:19]([H:50])([H:51])[C:20]([H:52])([H:53])[2P:21]->1([C:22]([C:23]([H:55])([H:56])[H:57])([C:24]([H:58])([H:59])[H:60])[H:54])[C:25]([C:26]([H:62])([H:63])[H:64])([C:27]([H:65])([H:66])[H:67])[H:61])([H:28])([H:29])[H:30]", "smiles3Dx": "C([C:1]#[3N:2]->[Mn+:3]1(<-[4H-:4])(<-[5C-:5]#[O+:6])(<-[6C-:7]#[O+:8])<-[1N@@:9]([C:10]([C:11]([P:12]([C:13]([C:14]([H:37])([H:38])[H:39])([C:15]([H:40])([H:41])[H:42])[H:36])[C:16]([C:17]([H:44])([H:45])[H:46])([C:18]([H:47])([H:48])[H:49])[H:43])([H:34])[H:35])([H:32])[H:33])([H:31])[C:19]([H:50])([H:51])[C:20]([H:52])([H:53])[2P:21]->1([C:22]([C:23]([H:55])([H:56])[H:57])([C:24]([H:58])([H:59])[H:60])[H:54])[C:25]([C:26]([H:62])([H:63])[H:64])([C:27]([H:65])([H:66])[H:67])[H:61])([H:28])([H:29])[H:30]", "dummies": []}
C      3.5951    -0.3424     3.4239
C      2.5477    -0.2642     2.4116
N      1.6617    -0.1872     1.5660
Mn     0.0000     0.0000     0.0000
H      0.9274     1.3943    -0.7511
C     -1.6205     0.3172    -1.5842
O     -2.4723     0.4868    -2.4206
C      1.0810    -1.4945    -1.3558
O      1.6538    -2.2840    -2.0649
N     -1.2567     1.3084     1.4548
C     -0.4632     2.3246     2.0260
C      0.0387     3.3610     1.0059
P      1.9159     3.4966     1.0323
C      2.4722     3.8619     2.7997
C      1.5849     4.8779     3.5247
C      3.9389     4.2864     2.8276
C      2.4111     4.8900    -0.1356
C      1.9179     4.5616    -1.5438
C      1.9025     6.2692     0.3020
C     -1.8508     0.4946     2.4764
C     -2.5610    -0.7991     1.9951
P     -1.3635    -1.8796     1.2162
C     -2.3028    -3.1275     0.3006
C     -1.3967    -4.2703    -0.1813
C     -3.0081    -2.5109    -0.9078
C     -0.4632    -2.6620     2.5790
C      0.7981    -3.3745     2.0606
C     -1.3457    -3.6411     3.3694
H      3.2191     0.0929     4.3723
H      3.8762    -1.4006     3.5947
H      4.4835     0.2278     3.0801
H     -1.9308     1.6920     0.9735
H     -1.0540     2.8596     2.8100
H      0.4074     1.8509     2.5222
H     -0.4079     4.3476     1.2301
H     -0.3045     3.0804    -0.0041
H      2.3937     2.9062     3.3575
H      1.9229     4.9835     4.5788
H      1.6357     5.8766     3.0543
H      0.5285     4.5436     3.5406
H      4.5593     3.5466     2.2710
H      4.2972     4.3279     3.8835
H      4.0692     5.2890     2.3603
H      3.5206     4.9223    -0.1682
H      2.2577     3.5526    -1.8456
H      0.8112     4.5952    -1.6010
H      2.3262     5.2869    -2.2772
H      2.0346     7.0085    -0.5152
H      0.8308     6.2303     0.5831
H      2.5034     6.6379     1.1524
H     -2.6079     1.1037     3.0232
H     -1.0612     0.2102     3.2069
H     -3.3483    -0.5196     1.2682
H     -3.0317    -1.3136     2.8541
H     -3.0750    -3.5476     0.9747
H     -1.1877    -4.9841     0.6335
H     -1.9055    -4.8648    -0.9720
H     -0.4423    -3.8881    -0.6011
H     -3.6374    -3.2885    -1.3991
H     -2.2671    -2.1638    -1.6574
H     -3.6915    -1.6808    -0.6119
H     -0.1359    -1.8618     3.2717
H      1.5608    -3.3948     2.8680
H      1.2467    -2.8450     1.1959
H      0.6012    -4.4253     1.7791
H     -1.7303    -4.4660     2.7438
H     -0.7486    -4.0818     4.1945
H     -2.2021    -3.1206     3.8328
68
{"conf": 29, "E": 98.46, "rms": -1.0, "geom": "OH", "total_charge": 0, "CA_charge": 1, "smiles": "C[C:1]#[3N:2]->[Mn+:3]1(<-[4H-:4])(<-[5C-:5]#[O+:6])(<-[6C-:7]#[O+:8])<-[1N@H:9]([CH2:10][CH2:11][P:12]([CH:13]([CH3:14])[CH3:15])[CH:16]([CH3:17])[CH3:18])[CH2:19][CH2:20][2P:21]->1([CH:22]([CH3:23])[CH3:24])[CH:25]([CH3:26])[CH3:27]", "smiles3D": "C([C:1]#[3N:2]->[Mn+:3]1(<-[4H-:4])(<-[5C-:5]#[O+:6])(<-[6C-:7]#[O+:8])<-[1N@@:9]([C:10]([C:11]([P:12]([C:13]([C:14]([H:37])([H:38])[H:39])([C:15]([H:40])([H:41])[H:42])[H:36])[C:16]([C:17]([H:44])([H:45])[H:46])([C:18]([H:47])([H:48])[H:49])[H:43])([H:34])[H:35])([H:32])[H:33])([H:31])[C:19]([H:50])([H:51])[C:20]([H:52])([H:53])[2P:21]->1([C:22]([C:23]([H:55])([H:56])[H:57])([C:24]([H:58])([H:59])[H:60])[H:54])[C:25]([C:26]([H:62])([H:63])[H:64])([C:27]([H:65])([H:66])[H:67])[H:61])([H:28])([H:29])[H:30]", "smiles3Dx": "C([C:1]#[3N:2]->[Mn+:3]1(<-[4H-:4])(<-[5C-:5]#[O+:6])(<-[6C-:7]#[O+:8])<-[1N@@:9]([C:10]([C:11]([P:12]([C:13]([C:14]([H:37])([H:38])[H:39])([C:15]([H:40])([H:41])[H:42])[H:36])[C:16]([C:17]([H:44])([H:45])[H:46])([C:18]([H:47])([H:48])[H:49])[H:43])([H:34])[H:35])([H:32])[H:33])([H:31])[C:19]([H:50])([H:51])[C:20]([H:52])([H:53])[2P:21]->1([C:22]([C:23]([H:55])([H:56])[H:57])([C:24]([H:58])([H:59])[H:60])[H:54])[C:25]([C:26]([H:62])([H:63])[H:64])([C:27]([H:65])([H:66])[H:67])[H:61])([H:28])([H:29])[H:30]", "dummies": []}
C     -3.2303    -1.7724    -3.3520
C     -2.2901    -1.2488    -2.3611
N     -1.4947    -0.8120    -1.5328
Mn     0.0000     0.0000     0.0000
H     -1.3305     1.0435     0.7233
C      1.4753     0.8156     1.5478
O      2.2561     1.2441     2.3602
C     -0.4986    -1.7341     1.4087
O     -0.7602    -2.6498     2.1483
N      0.6953     1.6017    -1.5023
C     -0.3917     2.4477    -1.7850
C     -0.5260     3.5879    -0.7640
P      0.8092     4.8933    -1.0062
C      0.7454     5.6633     0.7203
C      1.5247     4.7834     1.7037
C      1.3201     7.0818     0.7465
C     -0.0154     6.1927    -2.1112
C     -0.7832     5.5639    -3.2792
C      1.0533     7.1321    -2.6865
C      1.2144     0.9365    -2.6486
C      2.4288     0.0140    -2.3538
P      1.9449    -1.2741    -1.2031
C      3.3943    -1.6188    -0.1715
C      4.6845    -1.8236    -0.9889
C      3.1520    -2.8200     0.7469
C      1.4252    -2.6804    -2.2164
C      0.5471    -3.6407    -1.4054
C      2.6040    -3.4375    -2.8352
H     -2.7031    -2.4856    -4.0190
H     -3.6360    -0.9342    -3.9549
H     -4.0612    -2.2952    -2.8331
H      1.3761     2.0759    -1.1157
H     -0.3044     2.8860    -2.8021
H     -1.3178     1.8377    -1.7498
H     -0.4389     3.1480     0.2456
H     -1.5306     4.0564    -0.8280
H     -0.3151     5.7138     1.0501
H      1.0771     3.7729     1.7737
H      2.5831     4.6840     1.3801
H      1.4987     5.2262     2.7228
H      0.6582     7.7760     0.1907
H      2.3438     7.0996     0.3159
H      1.3714     7.4586     1.7905
H     -0.7351     6.7796    -1.5018
H     -1.6352     4.9543    -2.9223
H     -0.1076     4.9380    -3.8992
H     -1.2088     6.3608    -3.9243
H      0.5771     7.9241    -3.3026
H      1.7660     6.5657    -3.3238
H      1.6317     7.6329    -1.8895
H      0.4076     0.3229    -3.1066
H      1.5393     1.6971    -3.3962
H      3.2415     0.6230    -1.9072
H      2.7889    -0.4394    -3.2996
H      3.5501    -0.7297     0.4746
H      4.7923    -1.0835    -1.8046
H      5.5562    -1.6858    -0.3137
H      4.7804    -2.8421    -1.4056
H      2.1769    -2.7237     1.2694
H      3.9479    -2.8552     1.5209
H      3.1866    -3.7785     0.1921
H      0.8069    -2.2790    -3.0488
H     -0.3378    -3.1124    -1.0024
H      1.0949    -4.1061    -0.5650
H      0.1752    -4.4539    -2.0651
H      3.3324    -2.7419    -3.3013
H      2.2212    -4.0940    -3.6451
H      3.1010    -4.0984    -2.0983
68
{"conf": 30, "E": 329.68, "rms": -1.0, "geom": "OH", "total_charge": 0, "CA_charge": 1, "smiles": "C[C:1]#[3N:2]->[Mn+:3]1(<-[4H-:4])(<-[5C-:5]#[O+:6])(<-[6C-:7]#[O+:8])<-[1N@H:9]([CH2:10][CH2:11][P:12]([CH:13]([CH3:14])[CH3:15])[CH:16]([CH3:17])[CH3:18])[CH2:19][CH2:20][2P:21]->1([CH:22]([CH3:23])[CH3:24])[CH:25]([CH3:26])[CH3:27]", "smiles3D": "C([C:1]#[3N:2]->[Mn+:3]1(<-[4H-:4])(<-[5C-:5]#[O+:6])(<-[6C-:7]#[O+:8])<-[1N@@:9]([C:10]([C:11]([P:12]([C:13]([C:14]([H:37])([H:38])[H:39])([C:15]([H:40])([H:41])[H:42])[H:36])[C:16]([C:17]([H:44])([H:45])[H:46])([C:18]([H:47])([H:48])[H:49])[H:43])([H:34])[H:35])([H:32])[H:33])([H:31])[C:19]([H:50])([H:51])[C:20]([H:52])([H:53])[2P:21]->1([C:22]([C:23]([H:55])([H:56])[H:57])([C:24]([H:58])([H:59])[H:60])[H:54])[C:25]([C:26]([H:62])([H:63])[H:64])([C:27]([H:65])([H:66])[H:67])[H:61])([H:28])([H:29])[H:30]", "smiles3Dx": "C([C:1]#[3N:2]->[Mn+:3]1(<-[4H-:4])(<-[5C-:5]#[O+:6])(<-[6C-:7]#[O+:8])<-[1N@@:9]([C:10]([C:11]([P:12]([C:13]([C:14]([H:37])([H:38])[H:39])([C:15]([H:40])([H:41])[H:42])[H:36])[C:16]([C:17]([H:44])([H:45])[H:46])([C:18]([H:47])([H:48])[H:49])[H:43])([H:34])[H:35])([H:32])[H:33])([H:31])[C:19]([H:50])([H:51])[C:20]([H:52])([H:53])[2P:21]->1([C:22]([C:23]([H:55])([H:56])[H:57])([C:24]([H:58])([H:59])[H:60])[H:54])[C:25]([C:26]([H:62])([H:63])[H:64])([C:27]([H:65])([H:66])[H:67])[H:61])([H:28])([H:29])[H:30]", "dummies": []}
C     -4.2433     0.6678     1.2267
C     -3.3295    -0.2924     0.6572
N     -2.2209    -0.6048     0.4350
Mn     0.0000     0.0000     0.0000
H     -0.4930     1.5093     0.9504
C      2.3310     0.7369    -0.3145
O      3.5187     0.8993    -0.6451
C      0.8103    -1.5460     1.6059
O      1.3884    -2.4368     2.2077
N     -0.8042     0.8844    -2.1286
C     -1.9044     0.4360    -2.9448
C     -3.3001     0.2940    -2.3643
P     -4.4720     0.2751    -3.8497
C     -4.6831     2.0789    -4.4553
C     -3.7101     3.0916    -3.7915
C     -6.1299     2.5943    -4.3178
C     -6.1529    -0.3888    -3.3155
C     -5.9673    -1.5381    -2.3306
C     -6.9945    -0.8508    -4.5202
C      0.3281     0.8060    -2.9855
C      0.7826    -0.7144    -3.2002
P      0.5567    -1.8109    -1.8008
C     -0.8496    -2.9145    -2.0260
C     -0.7569    -3.7199    -3.3470
C     -1.1125    -3.8535    -0.8354
C      2.0669    -2.6747    -1.3974
C      1.8944    -4.1080    -0.8591
C      3.0145    -2.7323    -2.5984
H     -4.8182     0.7853     0.3112
H     -3.4627     1.4960     1.3042
H     -4.5438     0.2777     2.2701
H     -0.9921     1.8047    -2.1209
H     -1.9479     0.9936    -3.9399
H     -1.6243    -0.5623    -3.1856
H     -3.3134    -0.6807    -1.8720
H     -3.5790     1.0340    -1.5864
H     -4.4457     2.0702    -5.5423
H     -4.0784     4.1468    -3.8434
H     -2.7176     3.0607    -4.2828
H     -3.5588     2.8941    -2.7170
H     -6.9106     1.8441    -4.5554
H     -6.3064     3.0123    -3.2911
H     -6.3090     3.3935    -5.0751
H     -6.6759     0.4055    -2.7512
H     -5.1816    -2.2365    -2.7191
H     -5.6895    -1.1271    -1.3241
H     -6.9228    -2.1135    -2.2053
H     -6.6213    -0.4105    -5.4541
H     -6.9771    -1.9536    -4.6628
H     -8.0452    -0.5140    -4.4133
H      1.0620     1.3308    -2.3645
H      0.2078     1.3338    -3.9306
H      1.8481    -0.6530    -3.4599
H      0.2395    -1.0909    -4.0965
H     -1.7395    -2.2819    -2.1169
H     -0.0216    -3.2538    -4.0469
H     -1.7303    -3.7114    -3.8979
H     -0.3176    -4.7424    -3.2033
H     -0.7866    -3.4320     0.1437
H     -0.6285    -4.8459    -0.9237
H     -2.1955    -4.0624    -0.7083
H      2.5753    -2.0802    -0.5992
H      1.2867    -4.1494     0.0770
H      1.4711    -4.7737    -1.6385
H      2.8645    -4.5515    -0.5353
H      3.5669    -1.7507    -2.6930
H      2.4087    -2.9634    -3.5288
H      3.8039    -3.4994    -2.5545
68
{"conf": 31, "E": 117.78, "rms": -1.0, "geom": "OH", "total_charge": 0, "CA_charge": 1, "smiles": "C[C:1]#[3N:2]->[Mn+:3]1(<-[4H-:4])(<-[5C-:5]#[O+:6])(<-[6C-:7]#[O+:8])<-[1N@H:9]([CH2:10][CH2:11][P:12]([CH:13]([CH3:14])[CH3:15])[CH:16]([CH3:17])[CH3:18])[CH2:19][CH2:20][2P:21]->1([CH:22]([CH3:23])[CH3:24])[CH:25]([CH3:26])[CH3:27]", "smiles3D": "C([C:1]#[3N:2]->[Mn+:3]1(<-[4H-:4])(<-[5C-:5]#[O+:6])(<-[6C-:7]#[O+:8])<-[1N@@:9]([C:10]([C:11]([P:12]([C:13]([C:14]([H:37])([H:38])[H:39])([C:15]([H:40])([H:41])[H:42])[H:36])[C:16]([C:17]([H:44])([H:45])[H:46])([C:18]([H:47])([H:48])[H:49])[H:43])([H:34])[H:35])([H:32])[H:33])([H:31])[C:19]([H:50])([H:51])[C:20]([H:52])([H:53])[2P:21]->1([C:22]([C:23]([H:55])([H:56])[H:57])([C:24]([H:58])([H:59])[H:60])[H:54])[C:25]([C:26]([H:62])([H:63])[H:64])([C:27]([H:65])([H:66])[H:67])[H:61])([H:28])([H:29])[H:30]", "smiles3Dx": "C([C:1]#[3N:2]->[Mn+:3]1(<-[4H-:4])(<-[5C-:5]#[O+:6])(<-[6C-:7]#[O+:8])<-[1N@@:9]([C:10]([C:11]([P:12]([C:13]([C:14]([H:37])([H:38])[H:39])([C:15]([H:40])([H:41])[H:42])[H:36])[C:16]([C:17]([H:44])([H:45])[H:46])([C:18]([H:47])([H:48])[H:49])[H:43])([H:34])[H:35])([H:32])[H:33])([H:31])[C:19]([H:50])([H:51])[C:20]([H:52])([H:53])[2P:21]->1([C:22]([C:23]([H:55])([H:56])[H:57])([C:24]([H:58])([H:59])[H:60])[H:54])[C:25]([C:26]([H:62])([H:63])[H:64])([C:27]([H:65])([H:66])[H:67])[H:61])([H:28])([H:29])[H:30]", "dummies": []}
C      2.2020     0.3170     4.4554
C      1.5326     0.2246     3.1581
N      0.9891     0.1492     2.0596
Mn     0.0000     0.0000     0.0000
H     -1.5302    -0.6416     0.7952
C     -1.0071    -0.1530    -2.0530
O     -1.5340    -0.2391    -3.1356
C     -0.7197     2.1647     0.2108
O     -1.1030     3.3022     0.3177
N      0.9425    -2.0776    -0.3054
C      0.3926    -2.9456     0.6524
C      0.5983    -4.4423     0.3672
P     -0.1703    -4.9287    -1.2695
C     -1.3228    -6.3759    -0.8803
C     -0.6167    -7.5989    -0.2841
C     -2.1488    -6.7609    -2.1077
C      1.2952    -5.3476    -2.3811
C      0.8575    -5.4436    -3.8411
C      2.0650    -6.5977    -1.9462
C      2.3583    -1.9378    -0.2409
C      2.9478    -1.0017    -1.3303
P      2.2557     0.6458    -1.1559
C      3.3587     1.6396    -0.1087
C      3.0890     3.1394    -0.2766
C      4.8502     1.3375    -0.3420
C      2.1073     1.2708    -2.8475
C      1.2412     2.5345    -2.9123
C      3.4723     1.5163    -3.4992
H      1.5018     0.0085     5.2571
H      2.5240     1.3634     4.6321
H      3.0932    -0.3471     4.4603
H      0.7137    -2.3552    -1.1453
H      0.8155    -2.7138     1.6565
H     -0.6995    -2.7514     0.6938
H      1.6758    -4.7021     0.3872
H      0.1055    -5.0179     1.1829
H     -2.0335    -5.9951    -0.1137
H     -1.3769    -8.2700     0.1683
H      0.0910    -7.3012     0.5172
H     -0.0847    -8.1784    -1.0620
H     -1.5198    -7.2652    -2.8675
H     -2.9618    -7.4573    -1.8094
H     -2.6115    -5.8554    -2.5585
H      1.9885    -4.4826    -2.3059
H      1.7497    -5.5183    -4.4970
H      0.2287    -6.3376    -4.0093
H      0.2858    -4.5367    -4.1332
H      2.1356    -6.6655    -0.8416
H      3.0996    -6.5556    -2.3521
H      1.5893    -7.5192    -2.3428
H      2.8350    -2.9343    -0.3562
H      2.6375    -1.5341     0.7576
H      2.6786    -1.4044    -2.3302
H      4.0479    -0.9758    -1.2438
H      3.1266     1.3809     0.9494
H      3.5581     3.6913     0.5661
H      2.0004     3.3520    -0.2381
H      3.5292     3.5386    -1.2114
H      5.4735     2.0992     0.1738
H      5.1206     0.3667     0.1183
H      5.1321     1.3365    -1.4073
H      1.5893     0.4845    -3.4373
H      0.8601     2.6577    -3.9508
H      1.8062     3.4558    -2.6648
H      0.3588     2.4501    -2.2501
H      3.3253     1.7221    -4.5843
H      3.9989     2.3898    -3.0679
H      4.1113     0.6122    -3.4248
68
{"conf": 32, "E": 108.95, "rms": -1.0, "geom": "OH", "total_charge": 0, "CA_charge": 1, "smiles": "C[C:1]#[3N:2]->[Mn+:3]1(<-[4H-:4])(<-[5C-:5]#[O+:6])(<-[6C-:7]#[O+:8])<-[1N@H:9]([CH2:10][CH2:11][P:12]([CH:13]([CH3:14])[CH3:15])[CH:16]([CH3:17])[CH3:18])[CH2:19][CH2:20][2P:21]->1([CH:22]([CH3:23])[CH3:24])[CH:25]([CH3:26])[CH3:27]", "smiles3D": "C([C:1]#[3N:2]->[Mn+:3]1(<-[4H-:4])(<-[5C-:5]#[O+:6])(<-[6C-:7]#[O+:8])<-[1N@@:9]([C:10]([C:11]([P:12]([C:13]([C:14]([H:37])([H:38])[H:39])([C:15]([H:40])([H:41])[H:42])[H:36])[C:16]([C:17]([H:44])([H:45])[H:46])([C:18]([H:47])([H:48])[H:49])[H:43])([H:34])[H:35])([H:32])[H:33])([H:31])[C:19]([H:50])([H:51])[C:20]([H:52])([H:53])[2P:21]->1([C:22]([C:23]([H:55])([H:56])[H:57])([C:24]([H:58])([H:59])[H:60])[H:54])[C:25]([C:26]([H:62])([H:63])[H:64])([C:27]([H:65])([H:66])[H:67])[H:61])([H:28])([H:29])[H:30]", "smiles3Dx": "C([C:1]#[3N:2]->[Mn+:3]1(<-[4H-:4])(<-[5C-:5]#[O+:6])(<-[6C-:7]#[O+:8])<-[1N@@:9]([C:10]([C:11]([P:12]([C:13]([C:14]([H:37])([H:38])[H:39])([C:15]([H:40])([H:41])[H:42])[H:36])[C:16]([C:17]([H:44])([H:45])[H:46])([C:18]([H:47])([H:48])[H:49])[H:43])([H:34])[H:35])([H:32])[H:33])([H:31])[C:19]([H:50])([H:51])[C:20]([H:52])([H:53])[2P:21]->1([C:22]([C:23]([H:55])([H:56])[H:57])([C:24]([H:58])([H:59])[H:60])[H:54])[C:25]([C:26]([H:62])([H:63])[H:64])([C:27]([H:65])([H:66])[H:67])[H:61])([H:28])([H:29])[H:30]", "dummies": []}
C     -2.5249    -3.4206     2.6014
C     -1.7784    -2.4282     1.8269
N     -1.1559    -1.5858     1.1819
Mn     0.0000     0.0000     0.0000
H      1.2941    -0.0099     1.3027
C      1.1844     1.5811    -1.1568
O      1.8111     2.4138    -1.7646
C      1.0676    -1.6589    -1.1599
O      1.6307    -2.5398    -1.7622
N     -1.2670     1.6581     0.9687
C     -0.9921     1.7288     2.3446
C      0.3500     2.4251     2.6413
P      0.2764     3.4181     4.2360
C      2.0673     3.9413     4.5062
C      2.6078     4.8507     3.3945
C      2.2148     4.6151     5.8704
C     -0.6786     5.0143     3.8877
C     -2.0490     4.9356     4.5583
C     -0.8291     5.3280     2.3951
C     -2.6371     1.3877     0.6786
C     -2.9857     1.4002    -0.8409
P     -1.9742     0.1925    -1.7077
C     -2.9273    -1.3403    -1.9010
C     -2.3410    -2.2269    -3.0007
C     -4.4229    -1.0966    -2.1558
C     -1.5535     0.9819    -3.2818
C     -2.7804     1.1792    -4.1791
C     -0.4535     0.2189    -4.0313
H     -1.9415    -3.7122     3.4951
H     -3.4924    -2.9825     2.9199
H     -2.7151    -4.3202     1.9797
H     -1.0462     2.4494     0.5680
H     -0.9569     0.6955     2.7561
H     -1.8065     2.2788     2.8639
H      0.6590     3.0682     1.7960
H      1.1424     1.6636     2.7689
H      2.6842     3.0165     4.5180
H      2.0612     5.8175     3.3648
H      3.6844     5.0674     3.5746
H      2.5285     4.3474     2.4089
H      3.2823     4.8470     6.0795
H      1.6292     5.5557     5.9150
H      1.8481     3.9352     6.6693
H     -0.1343     5.8577     4.3606
H     -2.6558     4.1187     4.1199
H     -1.9301     4.7442     5.6466
H     -2.5982     5.8905     4.4337
H     -1.4522     4.5594     1.8920
H      0.1667     5.3759     1.9027
H     -1.3197     6.3198     2.2639
H     -2.9036     0.3891     1.0918
H     -3.2772     2.1470     1.1840
H     -2.7779     2.4106    -1.2543
H     -4.0574     1.1799    -0.9765
H     -2.8416    -1.9007    -0.9417
H     -1.2416    -2.3118    -2.9062
H     -2.7402    -3.2541    -2.9062
H     -2.6081    -1.8712    -4.0145
H     -4.6117    -0.2933    -2.8903
H     -4.9039    -2.0279    -2.5278
H     -4.9216    -0.8468    -1.1974
H     -1.1466     1.9888    -3.0411
H     -3.5786     1.7291    -3.6321
H     -3.1724     0.2262    -4.5812
H     -2.4998     1.8128    -5.0441
H      0.3093    -0.1790    -3.3340
H      0.0688     0.9212    -4.7194
H     -0.8501    -0.6123    -4.6474
68
{"conf": 33, "E": 105.39, "rms": -1.0, "geom": "OH", "total_charge": 0, "CA_charge": 1, "smiles": "C[C:1]#[3N:2]->[Mn+:3]1(<-[4H-:4])(<-[5C-:5]#[O+:6])(<-[6C-:7]#[O+:8])<-[1N@H:9]([CH2:10][CH2:11][P:12]([CH:13]([CH3:14])[CH3:15])[CH:16]([CH3:17])[CH3:18])[CH2:19][CH2:20][2P:21]->1([CH:22]([CH3:23])[CH3:24])[CH:25]([CH3:26])[CH3:27]", "smiles3D": "C([C:1]#[3N:2]->[Mn+:3]1(<-[4H-:4])(<-[5C-:5]#[O+:6])(<-[6C-:7]#[O+:8])<-[1N@@:9]([C:10]([C:11]([P:12]([C:13]([C:14]([H:37])([H:38])[H:39])([C:15]([H:40])([H:41])[H:42])[H:36])[C:16]([C:17]([H:44])([H:45])[H:46])([C:18]([H:47])([H:48])[H:49])[H:43])([H:34])[H:35])([H:32])[H:33])([H:31])[C:19]([H:50])([H:51])[C:20]([H:52])([H:53])[2P:21]->1([C:22]([C:23]([H:55])([H:56])[H:57])([C:24]([H:58])([H:59])[H:60])[H:54])[C:25]([C:26]([H:62])([H:63])[H:64])([C:27]([H:65])([H:66])[H:67])[H:61])([H:28])([H:29])[H:30]", "smiles3Dx": "C([C:1]#[3N:2]->[Mn+:3]1(<-[4H-:4])(<-[5C-:5]#[O+:6])(<-[6C-:7]#[O+:8])<-[1N@@:9]([C:10]([C:11]([P:12]([C:13]([C:14]([H:37])([H:38])[H:39])([C:15]([H:40])([H:41])[H:42])[H:36])[C:16]([C:17]([H:44])([H:45])[H:46])([C:18]([H:47])([H:48])[H:49])[H:43])([H:34])[H:35])([H:32])[H:33])([H:31])[C:19]([H:50])([H:51])[C:20]([H:52])([H:53])[2P:21]->1([C:22]([C:23]([H:55])([H:56])[H:57])([C:24]([H:58])([H:59])[H:60])[H:54])[C:25]([C:26]([H:62])([H:63])[H:64])([C:27]([H:65])([H:66])[H:67])[H:61])([H:28])([H:29])[H:30]", "dummies": []}
C      4.6460     1.0550    -1.4468
C      3.2794     0.7490    -1.0240
N      2.1337     0.4887    -0.6685
Mn     0.0000     0.0000     0.0000
H      0.2319     1.0524     1.4907
C     -2.1386    -0.4655     0.6724
O     -3.2637    -0.7142     1.0250
C     -0.7573     1.7837    -1.2186
O     -1.1551     2.7216    -1.8638
N      0.7671    -1.9259     1.0121
C      1.7047    -1.5671     1.9965
C      1.9500    -2.6765     3.0445
P      1.2629    -2.2643     4.7499
C      1.8406    -3.7581     5.7653
C      1.7251    -3.4419     7.2618
C      3.2941    -4.1400     5.4502
C     -0.5900    -2.5458     4.4569
C     -1.2514    -1.2280     4.0410
C     -1.3173    -3.0904     5.6919
C      1.2923    -2.7839    -0.0038
C      0.2624    -3.1795    -1.0919
P     -0.2768    -1.7070    -1.9646
C      0.8569    -1.4168    -3.3522
C      0.2656    -0.4286    -4.3614
C      1.2946    -2.7104    -4.0629
C     -1.9814    -2.0529    -2.4686
C     -2.7105    -0.7777    -2.9068
C     -2.0634    -3.1194    -3.5639
H      4.6833     2.0824    -1.8659
H      5.3281     0.9851    -0.5737
H      4.9638     0.3269    -2.2219
H      0.0488    -2.3341     1.4056
H      2.6747    -1.3134     1.5101
H      1.3485    -0.6548     2.5108
H      3.0484    -2.8003     3.1322
H      1.5249    -3.6455     2.7127
H      1.2059    -4.6363     5.5234
H      2.0387    -4.3207     7.8660
H      2.3706    -2.5765     7.5274
H      0.6848    -3.1994     7.5471
H      3.3620    -4.6205     4.4525
H      3.6693    -4.8846     6.1852
H      3.9525    -3.2453     5.4848
H     -0.7153    -3.2841     3.6358
H     -1.1421    -0.4681     4.8444
H     -2.3324    -1.3862     3.8413
H     -0.7989    -0.8290     3.1181
H     -1.2083    -2.3951     6.5520
H     -2.4008    -3.2018     5.4742
H     -0.9450    -4.0978     5.9644
H      1.6751    -3.7198     0.4602
H      2.1466    -2.2745    -0.5040
H     -0.6122    -3.6553    -0.6031
H      0.7153    -3.9042    -1.7911
H      1.7709    -0.9478    -2.9322
H      1.0728    -0.0571    -5.0272
H     -0.4946    -0.9029    -5.0094
H     -0.1632     0.4536    -3.8426
H      0.4581    -3.3773    -4.3234
H      2.0310    -3.2611    -3.4430
H      1.8244    -2.4592    -5.0062
H     -2.5126    -2.4489    -1.5763
H     -2.3911    -0.4222    -3.9034
H     -3.8001    -0.9823    -2.9685
H     -2.5691     0.0300    -2.1636
H     -3.1248    -3.4186    -3.7024
H     -1.5046    -4.0300    -3.2647
H     -1.6995    -2.7472    -4.5399
68
{"conf": 34, "E": 111.4, "rms": -1.0, "geom": "OH", "total_charge": 0, "CA_charge": 1, "smiles": "C[C:1]#[3N:2]->[Mn+:3]1(<-[4H-:4])(<-[5C-:5]#[O+:6])(<-[6C-:7]#[O+:8])<-[1N@H:9]([CH2:10][CH2:11][P:12]([CH:13]([CH3:14])[CH3:15])[CH:16]([CH3:17])[CH3:18])[CH2:19][CH2:20][2P:21]->1([CH:22]([CH3:23])[CH3:24])[CH:25]([CH3:26])[CH3:27]", "smiles3D": "C([C:1]#[3N:2]->[Mn+:3]1(<-[4H-:4])(<-[5C-:5]#[O+:6])(<-[6C-:7]#[O+:8])<-[1N@@:9]([C:10]([C:11]([P:12]([C:13]([C:14]([H:37])([H:38])[H:39])([C:15]([H:40])([H:41])[H:42])[H:36])[C:16]([C:17]([H:44])([H:45])[H:46])([C:18]([H:47])([H:48])[H:49])[H:43])([H:34])[H:35])([H:32])[H:33])([H:31])[C:19]([H:50])([H:51])[C:20]([H:52])([H:53])[2P:21]->1([C:22]([C:23]([H:55])([H:56])[H:57])([C:24]([H:58])([H:59])[H:60])[H:54])[C:25]([C:26]([H:62])([H:63])[H:64])([C:27]([H:65])([H:66])[H:67])[H:61])([H:28])([H:29])[H:30]", "smiles3Dx": "C([C:1]#[3N:2]->[Mn+:3]1(<-[4H-:4])(<-[5C-:5]#[O+:6])(<-[6C-:7]#[O+:8])<-[1N@@:9]([C:10]([C:11]([P:12]([C:13]([C:14]([H:37])([H:38])[H:39])([C:15]([H:40])([H:41])[H:42])[H:36])[C:16]([C:17]([H:44])([H:45])[H:46])([C:18]([H:47])([H:48])[H:49])[H:43])([H:34])[H:35])([H:32])[H:33])([H:31])[C:19]([H:50])([H:51])[C:20]([H:52])([H:53])[2P:21]->1([C:22]([C:23]([H:55])([H:56])[H:57])([C:24]([H:58])([H:59])[H:60])[H:54])[C:25]([C:26]([H:62])([H:63])[H:64])([C:27]([H:65])([H:66])[H:67])[H:61])([H:28])([H:29])[H:30]", "dummies": []}
C      0.0913     0.1960     4.9787
C      0.0759     0.1408     3.5160
N      0.0560     0.0952     2.2894
Mn     0.0000     0.0000     0.0000
H      1.8239    -0.1812     0.0066
C     -0.0078    -0.1889    -2.2808
O     -0.0145    -0.2906    -3.4826
C     -0.2845    -2.2615     0.1545
O     -0.4305    -3.4538     0.2439
N     -0.0271     2.2977    -0.2100
C      1.2645     2.8252    -0.0692
C      2.1753     2.5107    -1.2738
P      1.5037     3.1679    -2.9055
C      1.4755     5.0495    -2.6888
C      1.1015     5.7284    -4.0078
C      2.7930     5.6248    -2.1486
C      2.8313     2.8004    -4.1927
C      2.1636     2.6638    -5.5645
C      3.5992     1.5148    -3.8626
C     -0.9665     2.7935     0.7336
C     -2.4539     2.3646     0.5056
P     -2.5494     0.6103     0.0912
C     -3.4667     0.4415    -1.4660
C     -3.2352    -0.9660    -2.0640
C     -3.0534     1.5155    -2.4941
C     -3.4973    -0.1784     1.4241
C     -3.7664    -1.6545     1.0962
C     -4.8355     0.5401     1.6836
H      0.9639    -0.3722     5.3757
H     -0.8340    -0.2654     5.3774
H      0.1498     1.2531     5.3066
H     -0.3451     2.5003    -1.0410
H      1.2207     3.9315     0.0582
H      1.7250     2.3836     0.8445
H      3.1935     2.9127    -1.0885
H      2.2635     1.4117    -1.3747
H      0.6671     5.2867    -1.9629
H      0.1867     5.2722    -4.4381
H      1.9232     5.6432    -4.7491
H      0.8987     6.8098    -3.8484
H      2.9909     5.2329    -1.1298
H      3.6468     5.3750    -2.8149
H      2.7139     6.7365    -2.0746
H      3.5556     3.6381    -4.2343
H      1.5855     3.5797    -5.8288
H      2.9383     2.5223    -6.3528
H      1.4748     1.7824    -5.5830
H      4.1942     1.6463    -2.9368
H      4.3070     1.2786    -4.6832
H      2.8926     0.6633    -3.7356
H     -0.6621     2.4552     1.7446
H     -0.9345     3.9049     0.7268
H     -3.0252     2.5557     1.4382
H     -2.8865     2.9831    -0.3027
H     -4.5513     0.5587    -1.2578
H     -2.4265    -1.5241    -1.5466
H     -4.1715    -1.5670    -1.9864
H     -2.9635    -0.9299    -3.1433
H     -3.4211     1.2391    -3.5130
H     -3.5391     2.4913    -2.2630
H     -1.9506     1.6428    -2.5248
H     -2.8916    -0.1333     2.3598
H     -4.5289    -1.7541     0.2903
H     -4.1452    -2.1751     2.0026
H     -2.8437    -2.1694     0.7812
H     -5.4899    -0.1057     2.3170
H     -5.4006     0.7500     0.7514
H     -4.6872     1.4832     2.2525
68
{"conf": 35, "E": 107.16, "rms": -1.0, "geom": "OH", "total_charge": 0, "CA_charge": 1, "smiles": "C[C:1]#[3N:2]->[Mn+:3]1(<-[4H-:4])(<-[5C-:5]#[O+:6])(<-[6C-:7]#[O+:8])<-[1N@H:9]([CH2:10][CH2:11][P:12]([CH:13]([CH3:14])[CH3:15])[CH:16]([CH3:17])[CH3:18])[CH2:19][CH2:20][2P:21]->1([CH:22]([CH3:23])[CH3:24])[CH:25]([CH3:26])[CH3:27]", "smiles3D": "C([C:1]#[3N:2]->[Mn+:3]1(<-[4H-:4])(<-[5C-:5]#[O+:6])(<-[6C-:7]#[O+:8])<-[1N@@:9]([C:10]([C:11]([P:12]([C:13]([C:14]([H:37])([H:38])[H:39])([C:15]([H:40])([H:41])[H:42])[H:36])[C:16]([C:17]([H:44])([H:45])[H:46])([C:18]([H:47])([H:48])[H:49])[H:43])([H:34])[H:35])([H:32])[H:33])([H:31])[C:19]([H:50])([H:51])[C:20]([H:52])([H:53])[2P:21]->1([C:22]([C:23]([H:55])([H:56])[H:57])([C:24]([H:58])([H:59])[H:60])[H:54])[C:25]([C:26]([H:62])([H:63])[H:64])([C:27]([H:65])([H:66])[H:67])[H:61])([H:28])([H:29])[H:30]", "smiles3Dx": "C([C:1]#[3N:2]->[Mn+:3]1(<-[4H-:4])(<-[5C-:5]#[O+:6])(<-[6C-:7]#[O+:8])<-[1N@@:9]([C:10]([C:11]([P:12]([C:13]([C:14]([H:37])([H:38])[H:39])([C:15]([H:40])([H:41])[H:42])[H:36])[C:16]([C:17]([H:44])([H:45])[H:46])([C:18]([H:47])([H:48])[H:49])[H:43])([H:34])[H:35])([H:32])[H:33])([H:31])[C:19]([H:50])([H:51])[C:20]([H:52])([H:53])[2P:21]->1([C:22]([C:23]([H:55])([H:56])[H:57])([C:24]([H:58])([H:59])[H:60])[H:54])[C:25]([C:26]([H:62])([H:63])[H:64])([C:27]([H:65])([H:66])[H:67])[H:61])([H:28])([H:29])[H:30]", "dummies": []}
C      0.8180     0.1806     4.9129
C      0.5827     0.1222     3.4716
N      0.3721     0.0760     2.2622
Mn     0.0000     0.0000     0.0000
H      1.6301     0.8258    -0.2189
C     -0.1460    -0.0142    -2.2853
O     -0.2162    -0.0149    -3.4893
C      0.9418    -2.0857    -0.0539
O      1.4352    -3.1856    -0.0815
N     -1.2016     1.9776    -0.0372
C     -1.1089     2.6661     1.1842
C      0.2865     3.2564     1.4402
P      0.8521     4.4557     0.1072
C     -0.2113     5.9894     0.3889
C      0.5714     7.2813     0.1182
C     -1.4288     5.9373    -0.5412
C      2.5982     4.8955     0.6691
C      2.6914     5.1535     2.1781
C      3.5649     3.7851     0.2531
C     -2.5459     1.6947    -0.4495
C     -3.3346     0.6550     0.3998
P     -2.4499    -0.9149     0.4054
C     -2.7631    -1.7410     1.9856
C     -2.8625    -0.7556     3.1595
C     -1.6584    -2.7698     2.2559
C     -3.2061    -2.0284    -0.8107
C     -4.7325    -1.8551    -0.8843
C     -2.6009    -1.8456    -2.1947
H      1.1902    -0.8027     5.2667
H     -0.1340     0.4233     5.4273
H      1.5695     0.9666     5.1312
H     -0.8326     2.4939    -0.6931
H     -1.3416     1.9620     2.0053
H     -1.8511     3.4924     1.2254
H      1.0252     2.4371     1.4991
H      0.2717     3.7745     2.4217
H     -0.5633     6.0005     1.4436
H     -0.1114     8.1589     0.1289
H      1.0758     7.2357    -0.8724
H      1.3307     7.4538     0.9081
H     -2.1038     6.7944    -0.3339
H     -1.1068     5.9813    -1.6036
H     -2.0067     5.0046    -0.3991
H      2.9089     5.8168     0.1338
H      2.6053     4.2061     2.7504
H      3.6736     5.6125     2.4185
H      1.8926     5.8453     2.5148
H      3.5075     3.6247    -0.8446
H      4.6077     4.0690     0.5076
H      3.3181     2.8315     0.7653
H     -2.5072     1.3203    -1.4960
H     -3.1301     2.6439    -0.4611
H     -3.4295     1.0443     1.4249
H     -4.3460     0.5329    -0.0196
H     -3.7277    -2.2864     1.9131
H     -3.8629    -0.2760     3.1670
H     -2.7680    -1.2907     4.1287
H     -2.0809     0.0221     3.1167
H     -0.6749    -2.2816     2.3945
H     -1.8946    -3.3503     3.1730
H     -1.5820    -3.4904     1.4150
H     -3.0002    -3.0714    -0.4880
H     -5.0160    -0.9589    -1.4744
H     -5.1851    -1.8002     0.1267
H     -5.1732    -2.7331    -1.4009
H     -1.5399    -2.1667    -2.1787
H     -2.7095    -0.7979    -2.5420
H     -3.1209    -2.5026    -2.9238
68
{"conf": 36, "E": 95.4, "rms": -1.0, "geom": "OH", "total_charge": 0, "CA_charge": 1, "smiles": "C[C:1]#[3N:2]->[Mn+:3]1(<-[4H-:4])(<-[5C-:5]#[O+:6])(<-[6C-:7]#[O+:8])<-[1N@H:9]([CH2:10][CH2:11][P:12]([CH:13]([CH3:14])[CH3:15])[CH:16]([CH3:17])[CH3:18])[CH2:19][CH2:20][2P:21]->1([CH:22]([CH3:23])[CH3:24])[CH:25]([CH3:26])[CH3:27]", "smiles3D": "C([C:1]#[3N:2]->[Mn+:3]1(<-[4H-:4])(<-[5C-:5]#[O+:6])(<-[6C-:7]#[O+:8])<-[1N@@:9]([C:10]([C:11]([P:12]([C:13]([C:14]([H:37])([H:38])[H:39])([C:15]([H:40])([H:41])[H:42])[H:36])[C:16]([C:17]([H:44])([H:45])[H:46])([C:18]([H:47])([H:48])[H:49])[H:43])([H:34])[H:35])([H:32])[H:33])([H:31])[C:19]([H:50])([H:51])[C:20]([H:52])([H:53])[2P:21]->1([C:22]([C:23]([H:55])([H:56])[H:57])([C:24]([H:58])([H:59])[H:60])[H:54])[C:25]([C:26]([H:62])([H:63])[H:64])([C:27]([H:65])([H:66])[H:67])[H:61])([H:28])([H:29])[H:30]", "smiles3Dx": "C([C:1]#[3N:2]->[Mn+:3]1(<-[4H-:4])(<-[5C-:5]#[O+:6])(<-[6C-:7]#[O+:8])<-[1N@@:9]([C:10]([C:11]([P:12]([C:13]([C:14]([H:37])([H:38])[H:39])([C:15]([H:40])([H:41])[H:42])[H:36])[C:16]([C:17]([H:44])([H:45])[H:46])([C:18]([H:47])([H:48])[H:49])[H:43])([H:34])[H:35])([H:32])[H:33])([H:31])[C:19]([H:50])([H:51])[C:20]([H:52])([H:53])[2P:21]->1([C:22]([C:23]([H:55])([H:56])[H:57])([C:24]([H:58])([H:59])[H:60])[H:54])[C:25]([C:26]([H:62])([H:63])[H:64])([C:27]([H:65])([H:66])[H:67])[H:61])([H:28])([H:29])[H:30]", "dummies": []}
C     -3.7735     0.4972     3.2135
C     -2.6640     0.3462     2.2725
N     -1.7328     0.2199     1.4802
Mn     0.0000     0.0000     0.0000
H      0.4816     1.7423     0.3394
C      1.7567    -0.1687    -1.4570
O      2.6833    -0.2604    -2.2232
C      1.3442    -0.7636     1.6878
O      2.0519    -1.1663     2.5770
N     -1.4220     0.5216    -1.7396
C     -1.9066     1.8404    -1.5472
C     -1.3988     2.8288    -2.6078
P      0.4471     3.1011    -2.4226
C      1.0631     3.2619    -4.2002
C      1.0057     1.9032    -4.9027
C      0.3022     4.3240    -5.0035
C      0.5202     4.8527    -1.7317
C      1.9595     5.3732    -1.7430
C     -0.0327     4.8805    -0.3042
C     -2.4495    -0.4657    -1.7967
C     -1.9485    -1.9192    -2.0291
P     -0.7992    -2.3862    -0.7296
C      0.4473    -3.3901    -1.5673
C      1.5323    -3.8399    -0.5866
C     -0.1790    -4.6157    -2.2541
C     -1.6416    -3.4162     0.5009
C     -3.1301    -3.0618     0.6345
C     -0.9625    -3.2510     1.8662
H     -3.3885     0.4249     4.2516
H     -4.5177    -0.3050     3.0361
H     -4.2514     1.4873     3.0626
H     -0.9364     0.4632    -2.5133
H     -3.0222     1.8722    -1.5582
H     -1.5728     2.1854    -0.5487
H     -1.9333     3.7963    -2.5084
H     -1.6385     2.4175    -3.6078
H      2.1330     3.5602    -4.1575
H      1.5293     1.1349    -4.2951
H     -0.0433     1.5765    -5.0615
H      1.5095     1.9640    -5.8914
H      0.4644     5.3302    -4.5710
H     -0.7844     4.1098    -5.0320
H      0.6801     4.3518    -6.0467
H     -0.1094     5.5212    -2.3555
H      2.3386     5.4520    -2.7830
H      2.0038     6.3885    -1.2950
H      2.6258     4.6942    -1.1656
H      0.0159     5.9120     0.1038
H     -1.0953     4.5655    -0.2940
H      0.5516     4.2069     0.3565
H     -3.1457    -0.2092    -2.6290
H     -3.0241    -0.4383    -0.8472
H     -1.4256    -1.9594    -3.0075
H     -2.8070    -2.6147    -2.0584
H      0.9237    -2.7610    -2.3496
H      2.3738    -4.2964    -1.1480
H      1.9350    -2.9735    -0.0238
H      1.1452    -4.6002     0.1231
H     -0.5303    -5.3724    -1.5244
H     -1.0257    -4.3266    -2.9098
H      0.5843    -5.1049    -2.8972
H     -1.5652    -4.4779     0.2013
H     -3.5703    -3.6021     1.5006
H     -3.7061    -3.3914    -0.2521
H     -3.2789    -1.9802     0.8056
H      0.1219    -3.4640     1.8105
H     -1.0989    -2.2243     2.2601
H     -1.4020    -3.9633     2.5966
68
{"conf": 37, "E": 250.41, "rms": -1.0, "geom": "OH", "total_charge": 0, "CA_charge": 1, "smiles": "C[C:1]#[3N:2]->[Mn+:3]1(<-[4H-:4])(<-[5C-:5]#[O+:6])(<-[6C-:7]#[O+:8])<-[1N@H:9]([CH2:10][CH2:11][P:12]([CH:13]([CH3:14])[CH3:15])[CH:16]([CH3:17])[CH3:18])[CH2:19][CH2:20][2P:21]->1([CH:22]([CH3:23])[CH3:24])[CH:25]([CH3:26])[CH3:27]", "smiles3D": "C([C:1]#[3N:2]->[Mn+:3]1(<-[4H-:4])(<-[5C-:5]#[O+:6])(<-[6C-:7]#[O+:8])<-[1N@@:9]([C:10]([C:11]([P:12]([C:13]([C:14]([H:37])([H:38])[H:39])([C:15]([H:40])([H:41])[H:42])[H:36])[C:16]([C:17]([H:44])([H:45])[H:46])([C:18]([H:47])([H:48])[H:49])[H:43])([H:34])[H:35])([H:32])[H:33])([H:31])[C:19]([H:50])([H:51])[C:20]([H:52])([H:53])[2P:21]->1([C:22]([C:23]([H:55])([H:56])[H:57])([C:24]([H:58])([H:59])[H:60])[H:54])[C:25]([C:26]([H:62])([H:63])[H:64])([C:27]([H:65])([H:66])[H:67])[H:61])([H:28])([H:29])[H:30]", "smiles3Dx": "C([C:1]#[3N:2]->[Mn+:3]1(<-[4H-:4])(<-[5C-:5]#[O+:6])(<-[6C-:7]#[O+:8])<-[1N@@:9]([C:10]([C:11]([P:12]([C:13]([C:14]([H:37])([H:38])[H:39])([C:15]([H:40])([H:41])[H:42])[H:36])[C:16]([C:17]([H:44])([H:45])[H:46])([C:18]([H:47])([H:48])[H:49])[H:43])([H:34])[H:35])([H:32])[H:33])([H:31])[C:19]([H:50])([H:51])[C:20]([H:52])([H:53])[2P:21]->1([C:22]([C:23]([H:55])([H:56])[H:57])([C:24]([H:58])([H:59])[H:60])[H:54])[C:25]([C:26]([H:62])([H:63])[H:64])([C:27]([H:65])([H:66])[H:67])[H:61])([H:28])([H:29])[H:30]", "dummies": []}
C     -1.7168     3.8898    -2.1081
C     -0.7170     2.8508    -1.7299
N     -0.2668     1.9199    -1.1211
Mn     0.0000     0.0000     0.0000
H      1.7400     0.4969     0.3784
C      0.1102    -1.9407     1.2464
O      0.1100    -3.0610     1.7372
C     -1.2139     1.3840     1.4947
O     -1.9886     2.1140     2.0027
N      0.4095    -1.0962    -2.0037
C      1.8362    -1.1714    -2.2059
C      2.3134    -2.5705    -1.5644
P      1.2053    -4.0086    -2.0330
C      1.5307    -4.5624    -3.8039
C      2.4471    -3.6111    -4.5994
C      0.2007    -4.7390    -4.5631
C      1.3602    -5.5291    -0.9282
C      1.9671    -5.2597     0.4550
C     -0.0113    -6.2682    -0.8357
C     -0.3076    -0.4326    -3.0779
C     -1.8132    -0.2331    -2.7191
P     -2.2330    -0.7628    -1.0257
C     -3.7490     0.1385    -0.6075
C     -4.1072    -0.0655     0.8819
C     -4.9386    -0.2118    -1.5727
C     -2.4683    -2.5787    -1.0037
C     -3.5618    -2.9614     0.0303
C     -2.7598    -3.2061    -2.3764
H     -2.0074     3.8186    -3.1950
H     -1.3902     4.8944    -1.7189
H     -2.6094     3.5622    -1.4777
H     -0.0471    -1.9401    -1.8865
H      2.3484    -0.3550    -1.7247
H      2.1302    -1.1331    -3.2907
H      2.2500    -2.4388    -0.4631
H      3.3474    -2.8001    -1.8086
H      2.0404    -5.5550    -3.7444
H      1.8894    -2.7201    -4.9496
H      3.3072    -3.2641    -3.9975
H      2.8670    -4.1183    -5.4876
H      0.3613    -5.2698    -5.5260
H     -0.2535    -3.7516    -4.7686
H     -0.5315    -5.3062    -3.9586
H      2.0949    -6.2006    -1.4045
H      2.7104    -4.4381     0.4714
H      1.1774    -5.0517     1.1768
H      2.3825    -6.1443     0.9478
H     -0.6934    -5.9630    -1.6602
H     -0.5601    -6.0400     0.1003
H      0.1288    -7.3651    -0.9068
H     -0.1886    -1.1116    -3.9777
H      0.1204     0.5560    -3.3976
H     -2.0571     0.8106    -2.8731
H     -2.5144    -0.7884    -3.4616
H     -3.5348     1.2074    -0.7282
H     -4.3607     0.8899     1.3473
H     -4.9706    -0.7342     1.0583
H     -3.2642    -0.4745     1.4620
H     -5.8837    -0.4909    -1.0355
H     -5.1730     0.6798    -2.1969
H     -4.7216    -1.0320    -2.2314
H     -1.5216    -3.0030    -0.6531
H     -3.2965    -2.7027     1.0450
H     -4.5426    -2.5684    -0.2182
H     -3.7044    -4.0695     0.0246
H     -2.2487    -2.8165    -3.2327
H     -3.8438    -3.3536    -2.5701
H     -2.3189    -4.2464    -2.3163
68
{"conf": 38, "E": 124.89, "rms": -1.0, "geom": "OH", "total_charge": 0, "CA_charge": 1, "smiles": "C[C:1]#[3N:2]->[Mn+:3]1(<-[4H-:4])(<-[5C-:5]#[O+:6])(<-[6C-:7]#[O+:8])<-[1N@H:9]([CH2:10][CH2:11][P:12]([CH:13]([CH3:14])[CH3:15])[CH:16]([CH3:17])[CH3:18])[CH2:19][CH2:20][2P:21]->1([CH:22]([CH3:23])[CH3:24])[CH:25]([CH3:26])[CH3:27]", "smiles3D": "C([C:1]#[3N:2]->[Mn+:3]1(<-[4H-:4])(<-[5C-:5]#[O+:6])(<-[6C-:7]#[O+:8])<-[1N@@:9]([C:10]([C:11]([P:12]([C:13]([C:14]([H:37])([H:38])[H:39])([C:15]([H:40])([H:41])[H:42])[H:36])[C:16]([C:17]([H:44])([H:45])[H:46])([C:18]([H:47])([H:48])[H:49])[H:43])([H:34])[H:35])([H:32])[H:33])([H:31])[C:19]([H:50])([H:51])[C:20]([H:52])([H:53])[2P:21]->1([C:22]([C:23]([H:55])([H:56])[H:57])([C:24]([H:58])([H:59])[H:60])[H:54])[C:25]([C:26]([H:62])([H:63])[H:64])([C:27]([H:65])([H:66])[H:67])[H:61])([H:28])([H:29])[H:30]", "smiles3Dx": "C([C:1]#[3N:2]->[Mn+:3]1(<-[4H-:4])(<-[5C-:5]#[O+:6])(<-[6C-:7]#[O+:8])<-[1N@@:9]([C:10]([C:11]([P:12]([C:13]([C:14]([H:37])([H:38])[H:39])([C:15]([H:40])([H:41])[H:42])[H:36])[C:16]([C:17]([H:44])([H:45])[H:46])([C:18]([H:47])([H:48])[H:49])[H:43])([H:34])[H:35])([H:32])[H:33])([H:31])[C:19]([H:50])([H:51])[C:20]([H:52])([H:53])[2P:21]->1([C:22]([C:23]([H:55])([H:56])[H:57])([C:24]([H:58])([H:59])[H:60])[H:54])[C:25]([C:26]([H:62])([H:63])[H:64])([C:27]([H:65])([H:66])[H:67])[H:61])([H:28])([H:29])[H:30]", "dummies": []}
C     -3.1446    -2.5114     2.9344
C     -2.2327    -1.7485     2.0833
N     -1.4587    -1.1240     1.3631
Mn     0.0000     0.0000     0.0000
H     -1.3577     1.1497    -0.4856
C      1.3899     1.1424    -1.4111
O      2.1222     1.7417    -2.1567
C      0.6235     1.3462     1.7431
O      0.9571     2.0434     2.6686
N     -0.4139    -1.4881    -1.7227
C     -1.7986    -1.3797    -1.9994
C     -2.5519    -2.6206    -2.5424
P     -3.2757    -3.6203    -1.1272
C     -5.1416    -3.6621    -1.4134
C     -5.8541    -4.3461    -0.2502
C     -5.5644    -4.2698    -2.7586
C     -2.4539    -5.3198    -1.1359
C     -2.4045    -5.8721     0.2881
C     -3.0975    -6.3168    -2.0943
C      0.0935    -2.7650    -1.3514
C      1.5911    -2.7739    -0.9373
P      1.7954    -1.8238     0.5685
C      3.5568    -1.4199     0.7036
C      3.8867    -0.8282     2.0887
C      3.9805    -0.4054    -0.3702
C      1.3212    -2.9683     1.8953
C      1.0965    -2.2159     3.2216
C      2.3531    -4.0921     2.0902
H     -3.4471    -1.8893     3.8007
H     -2.6349    -3.4294     3.2868
H     -4.0462    -2.8095     2.3525
H      0.0588    -1.2021    -2.4587
H     -2.3018    -1.0469    -1.0683
H     -1.9234    -0.5596    -2.7449
H     -1.9366    -3.2439    -3.2183
H     -3.3987    -2.2594    -3.1580
H     -5.4655    -2.6003    -1.4261
H     -5.5736    -5.4160    -0.1982
H     -6.9541    -4.2743    -0.3861
H     -5.5821    -3.8456     0.7008
H     -4.8523    -4.0150    -3.5636
H     -5.6540    -5.3655    -2.7049
H     -6.5608    -3.8686    -3.0523
H     -1.4075    -5.1845    -1.4703
H     -1.8570    -5.1584     0.9417
H     -1.8678    -6.8494     0.3047
H     -3.4294    -6.0130     0.6916
H     -4.0844    -6.6475    -1.7233
H     -2.4434    -7.2150    -2.2114
H     -3.2085    -5.8614    -3.0955
H     -0.0071    -3.4586    -2.2097
H     -0.5044    -3.1601    -0.5072
H      1.9210    -3.8161    -0.7841
H      2.1971    -2.3238    -1.7463
H      4.1470    -2.3574     0.5598
H      3.9289    -1.6174     2.8586
H      4.8989    -0.3742     2.0780
H      3.1659    -0.0395     2.3743
H      5.0918    -0.3382    -0.3969
H      3.6471    -0.7008    -1.3861
H      3.5958     0.6061    -0.1229
H      0.3572    -3.4448     1.6046
H      2.0276    -2.1118     3.8188
H      0.3935    -2.8054     3.8446
H      0.6550    -1.2102     3.0599
H      1.9573    -4.8204     2.8243
H      2.5187    -4.6591     1.1589
H      3.3217    -3.7209     2.4690
68
{"conf": 39, "E": 140.82, "rms": -1.0, "geom": "OH", "total_charge": 0, "CA_charge": 1, "smiles": "C[C:1]#[3N:2]->[Mn+:3]1(<-[4H-:4])(<-[5C-:5]#[O+:6])(<-[6C-:7]#[O+:8])<-[1N@H:9]([CH2:10][CH2:11][P:12]([CH:13]([CH3:14])[CH3:15])[CH:16]([CH3:17])[CH3:18])[CH2:19][CH2:20][2P:21]->1([CH:22]([CH3:23])[CH3:24])[CH:25]([CH3:26])[CH3:27]", "smiles3D": "C([C:1]#[3N:2]->[Mn+:3]1(<-[4H-:4])(<-[5C-:5]#[O+:6])(<-[6C-:7]#[O+:8])<-[1N@@:9]([C:10]([C:11]([P:12]([C:13]([C:14]([H:37])([H:38])[H:39])([C:15]([H:40])([H:41])[H:42])[H:36])[C:16]([C:17]([H:44])([H:45])[H:46])([C:18]([H:47])([H:48])[H:49])[H:43])([H:34])[H:35])([H:32])[H:33])([H:31])[C:19]([H:50])([H:51])[C:20]([H:52])([H:53])[2P:21]->1([C:22]([C:23]([H:55])([H:56])[H:57])([C:24]([H:58])([H:59])[H:60])[H:54])[C:25]([C:26]([H:62])([H:63])[H:64])([C:27]([H:65])([H:66])[H:67])[H:61])([H:28])([H:29])[H:30]", "smiles3Dx": "C([C:1]#[3N:2]->[Mn+:3]1(<-[4H-:4])(<-[5C-:5]#[O+:6])(<-[6C-:7]#[O+:8])<-[1N@@:9]([C:10]([C:11]([P:12]([C:13]([C:14]([H:37])([H:38])[H:39])([C:15]([H:40])([H:41])[H:42])[H:36])[C:16]([C:17]([H:44])([H:45])[H:46])([C:18]([H:47])([H:48])[H:49])[H:43])([H:34])[H:35])([H:32])[H:33])([H:31])[C:19]([H:50])([H:51])[C:20]([H:52])([H:53])[2P:21]->1([C:22]([C:23]([H:55])([H:56])[H:57])([C:24]([H:58])([H:59])[H:60])[H:54])[C:25]([C:26]([H:62])([H:63])[H:64])([C:27]([H:65])([H:66])[H:67])[H:61])([H:28])([H:29])[H:30]", "dummies": []}
C     -0.9670     4.8037    -0.9447
C     -0.6780     3.3965    -0.6412
N     -0.4411     2.2143    -0.4153
Mn     0.0000     0.0000     0.0000
H      1.7516     0.4874     0.2346
C      0.6983    -2.1406     0.4278
O      1.0635    -3.2602     0.6800
C     -0.4907     0.3151     2.2052
O     -0.7453     0.4839     3.3739
N      0.1205    -0.3896    -2.2570
C      1.3107     0.1600    -2.7865
C      2.0408    -0.8074    -3.7510
P      0.8932    -1.3264    -5.1284
C      1.3856    -0.6579    -6.8148
C      2.6658    -1.3051    -7.3721
C      1.5631     0.8631    -6.7228
C      0.4369    -3.1425    -5.0190
C     -0.7086    -3.4820    -5.9794
C      1.6442    -4.0666    -5.2451
C     -1.0921     0.1218    -2.8107
C     -2.4025    -0.6268    -2.3658
P     -2.4562    -0.7988    -0.5763
C     -3.8323     0.1950     0.0613
C     -5.1735    -0.1093    -0.6472
C     -3.5461     1.6935    -0.0372
C     -2.8372    -2.5335    -0.2167
C     -1.9457    -3.4882    -1.0391
C     -2.6658    -2.8230     1.2875
H     -0.1915     5.4514    -0.4885
H     -0.9557     4.9517    -2.0484
H     -1.9646     5.0721    -0.5376
H      0.1252    -1.2985    -2.3502
H      1.0926     1.1044    -3.3217
H      1.9958     0.3950    -1.9454
H      2.3360    -1.7008    -3.1702
H      2.9444    -0.3419    -4.2104
H      0.5317    -0.8860    -7.4901
H      3.5109    -1.2577    -6.6358
H      2.9488    -0.7928    -8.3221
H      2.4949    -2.3743    -7.6215
H      1.6755     1.2781    -7.7528
H      2.4772     1.1385    -6.1521
H      0.6909     1.3176    -6.2137
H      0.0926    -3.2882    -3.9755
H     -1.6220    -2.8899    -5.7030
H     -0.4282    -3.2677    -7.0404
H     -0.9710    -4.5598    -5.8728
H      2.5079    -3.7683    -4.6149
H      1.3543    -5.1172    -4.9857
H      1.9554    -4.0308    -6.3036
H     -1.1860     1.1793    -2.5217
H     -1.0361     0.0893    -3.9209
H     -3.2746    -0.0496    -2.6971
H     -2.4449    -1.6289    -2.8466
H     -3.9412    -0.0529     1.1304
H     -6.0206     0.3889    -0.1008
H     -5.1909     0.2611    -1.6972
H     -5.4393    -1.1770    -0.6321
H     -4.4555     2.3091     0.2106
H     -3.2286     1.9525    -1.0673
H     -2.7554     1.9552     0.6905
H     -3.8960    -2.7339    -0.4802
H     -0.9391    -3.0919    -1.2357
H     -2.4036    -3.7150    -2.0247
H     -1.8286    -4.4574    -0.5148
H     -1.6032    -2.7357     1.6128
H     -3.0127    -3.8589     1.5037
H     -3.2909    -2.1489     1.9131
