# Supplementary material for: MACE: Automated Assessment of Stereochemistry of Transition Metal Complexes and Its Applications in Computational Catalysis
Source: J Chem Theory Comput. 2024 Feb 16;20(5):2313–20. doi: 10.1021/acs.jctc.3c01313 (PMC10938507; doi:10.1021/acs.jctc.3c01313)
Supplement: Supplementary file 3 — ct3c01313_si_003.zip [file ct3c01313_si_003.zip › structures/screening/mace_MeCN/Mn_PNhP_iPr_bi_7.xyz]

68
{"conf": 0, "E": 99.38, "rms": -1.0, "geom": "OH", "total_charge": 0, "CA_charge": 1, "smiles": "C[C:1]#[4N:2]->[Mn+:3]1(<-[3C-:4]#[O+:5])(<-[5H-:6])(<-[6C-:7]#[O+:8])<-[1N@H:9]([CH2:10][CH2:11][P:12]([CH:13]([CH3:14])[CH3:15])[CH:16]([CH3:17])[CH3:18])[CH2:19][CH2:20][2P:21]->1([CH:22]([CH3:23])[CH3:24])[CH:25]([CH3:26])[CH3:27]", "smiles3D": "C([C:1]#[4N:2]->[Mn+:3]1(<-[3C-:4]#[O+:5])(<-[5H-:6])(<-[6C-:7]#[O+:8])<-[1N@@:9]([C:10]([C:11]([P:12]([C:13]([C:14]([H:37])([H:38])[H:39])([C:15]([H:40])([H:41])[H:42])[H:36])[C:16]([C:17]([H:44])([H:45])[H:46])([C:18]([H:47])([H:48])[H:49])[H:43])([H:34])[H:35])([H:32])[H:33])([H:31])[C:19]([H:50])([H:51])[C:20]([H:52])([H:53])[2P:21]->1([C:22]([C:23]([H:55])([H:56])[H:57])([C:24]([H:58])([H:59])[H:60])[H:54])[C:25]([C:26]([H:62])([H:63])[H:64])([C:27]([H:65])([H:66])[H:67])[H:61])([H:28])([H:29])[H:30]", "smiles3Dx": "C([C:1]#[4N:2]->[Mn+:3]1(<-[3C-:4]#[O+:5])(<-[5H-:6])(<-[6C-:7]#[O+:8])<-[1N@@:9]([C:10]([C:11]([P:12]([C:13]([C:14]([H:37])([H:38])[H:39])([C:15]([H:40])([H:41])[H:42])[H:36])[C:16]([C:17]([H:44])([H:45])[H:46])([C:18]([H:47])([H:48])[H:49])[H:43])([H:34])[H:35])([H:32])[H:33])([H:31])[C:19]([H:50])([H:51])[C:20]([H:52])([H:53])[2P:21]->1([C:22]([C:23]([H:55])([H:56])[H:57])([C:24]([H:58])([H:59])[H:60])[H:54])[C:25]([C:26]([H:62])([H:63])[H:64])([C:27]([H:65])([H:66])[H:67])[H:61])([H:28])([H:29])[H:30]", "dummies": []}
C     -4.2604     2.4778    -0.7343
C     -2.9964     1.7769    -0.5070
N     -1.9436     1.1717    -0.3239
Mn     0.0000     0.0000     0.0000
C      0.4256     0.1215    -2.2470
O      0.6507     0.1863    -3.4291
H     -0.3792    -0.0742     1.7963
C     -1.0995    -1.9848    -0.3092
O     -1.6757    -3.0319    -0.4724
N      1.3488     1.8380     0.3866
C      0.8166     2.9749    -0.2717
C      0.1209     3.9567     0.6934
P     -0.0397     5.6652    -0.0739
C      1.5244     6.5996     0.4508
C      1.7813     6.5704     1.9645
C      2.7476     6.0836    -0.3057
C     -1.4262     6.4384     0.9418
C     -1.4507     7.9581     0.7559
C     -2.7722     5.8443     0.5153
C      2.6813     1.5194    -0.0133
C      3.3015     0.3066     0.7300
P      2.3187    -1.1593     0.3988
C      3.0305    -1.9362    -1.0662
C      4.3986    -2.5697    -0.7721
C      2.0756    -3.0023    -1.6130
C      2.4731    -2.2976     1.7981
C      1.2836    -2.1284     2.7427
C      3.7827    -2.0825     2.5806
H     -4.0646     3.5459    -0.9562
H     -4.7793     2.0245    -1.6017
H     -4.8987     2.3844     0.1656
H      1.3595     1.9671     1.2919
H      0.0735     2.6267    -1.0163
H      1.6091     3.5266    -0.8249
H      0.6750     4.0333     1.6491
H     -0.8832     3.5526     0.9305
H      1.3842     7.6599     0.1484
H      2.1403     5.5726     2.2959
H      0.8697     6.8365     2.5347
H      2.5648     7.3155     2.2265
H      3.0396     5.0737     0.0506
H      3.6091     6.7654    -0.1389
H      2.5355     6.0482    -1.3960
H     -1.2706     6.2086     2.0169
H     -1.5126     8.2219    -0.3219
H     -0.5452     8.4199     1.1936
H     -2.3257     8.3975     1.2822
H     -3.6065     6.3414     1.0550
H     -2.9233     5.9675    -0.5769
H     -2.8176     4.7676     0.7676
H      2.6907     1.3075    -1.1058
H      3.3362     2.4039     0.1744
H      4.3435     0.1559     0.3825
H      3.3053     0.5221     1.8169
H      3.1656    -1.1536    -1.8444
H      4.8510    -2.9186    -1.7215
H      5.1015    -1.8348    -0.3369
H      4.3090    -3.4446    -0.0957
H      1.1149    -2.5440    -1.9187
H      2.5204    -3.4757    -2.5139
H      1.8751    -3.7905    -0.8574
H      2.4625    -3.3375     1.4094
H      1.2170    -1.0776     3.1017
H      1.4020    -2.7946     3.6264
H      0.3376    -2.4068     2.2287
H      3.7502    -1.1586     3.1992
H      3.9403    -2.9363     3.2754
H      4.6613    -2.0321     1.9104
68
{"conf": 1, "E": 135.33, "rms": -1.0, "geom": "OH", "total_charge": 0, "CA_charge": 1, "smiles": "C[C:1]#[4N:2]->[Mn+:3]1(<-[3C-:4]#[O+:5])(<-[5H-:6])(<-[6C-:7]#[O+:8])<-[1N@H:9]([CH2:10][CH2:11][P:12]([CH:13]([CH3:14])[CH3:15])[CH:16]([CH3:17])[CH3:18])[CH2:19][CH2:20][2P:21]->1([CH:22]([CH3:23])[CH3:24])[CH:25]([CH3:26])[CH3:27]", "smiles3D": "C([C:1]#[4N:2]->[Mn+:3]1(<-[3C-:4]#[O+:5])(<-[5H-:6])(<-[6C-:7]#[O+:8])<-[1N@@:9]([C:10]([C:11]([P:12]([C:13]([C:14]([H:37])([H:38])[H:39])([C:15]([H:40])([H:41])[H:42])[H:36])[C:16]([C:17]([H:44])([H:45])[H:46])([C:18]([H:47])([H:48])[H:49])[H:43])([H:34])[H:35])([H:32])[H:33])([H:31])[C:19]([H:50])([H:51])[C:20]([H:52])([H:53])[2P:21]->1([C:22]([C:23]([H:55])([H:56])[H:57])([C:24]([H:58])([H:59])[H:60])[H:54])[C:25]([C:26]([H:62])([H:63])[H:64])([C:27]([H:65])([H:66])[H:67])[H:61])([H:28])([H:29])[H:30]", "smiles3Dx": "C([C:1]#[4N:2]->[Mn+:3]1(<-[3C-:4]#[O+:5])(<-[5H-:6])(<-[6C-:7]#[O+:8])<-[1N@@:9]([C:10]([C:11]([P:12]([C:13]([C:14]([H:37])([H:38])[H:39])([C:15]([H:40])([H:41])[H:42])[H:36])[C:16]([C:17]([H:44])([H:45])[H:46])([C:18]([H:47])([H:48])[H:49])[H:43])([H:34])[H:35])([H:32])[H:33])([H:31])[C:19]([H:50])([H:51])[C:20]([H:52])([H:53])[2P:21]->1([C:22]([C:23]([H:55])([H:56])[H:57])([C:24]([H:58])([H:59])[H:60])[H:54])[C:25]([C:26]([H:62])([H:63])[H:64])([C:27]([H:65])([H:66])[H:67])[H:61])([H:28])([H:29])[H:30]", "dummies": []}
C      3.8670    -1.0306    -2.9636
C      2.7272    -0.7248    -2.1013
N      1.7707    -0.4708    -1.3757
Mn     0.0000     0.0000     0.0000
C     -1.3440    -0.0834    -1.8510
O     -2.0549    -0.1254    -2.8255
H      1.1695     0.0635     1.4155
C      0.2720     2.2519    -0.3018
O      0.4147     3.4415    -0.4554
N     -0.5256    -2.1871     0.5120
C      0.0207    -3.0427    -0.4600
C      1.4769    -3.4167    -0.1532
P      1.6983    -4.7781     1.1292
C      2.8412    -4.1472     2.4841
C      3.1966    -5.2497     3.4887
C      2.2714    -2.9111     3.1849
C      0.1384    -5.6900     1.6903
C     -0.5337    -5.0442     2.9004
C      0.4883    -7.1438     2.0007
C     -1.9523    -2.2901     0.6256
C     -2.6118    -1.4349     1.7501
P     -2.0030     0.2618     1.6736
C     -3.3847     1.3539     1.2518
C     -3.6431     1.3513    -0.2540
C     -4.6776     0.9611     2.0047
C     -1.4927     0.7400     3.3391
C     -0.6754     2.0340     3.2702
C     -0.6481    -0.3570     4.0067
H      3.9555    -0.2436    -3.7387
H      3.7040    -2.0177    -3.4425
H      4.7929    -1.0704    -2.3543
H     -0.1573    -2.3680     1.3286
H     -0.5716    -3.9778    -0.5786
H     -0.0058    -2.5019    -1.4290
H      2.0209    -2.5099     0.1890
H      1.9663    -3.7657    -1.0877
H      3.7861    -3.8342     1.9830
H      4.0091    -4.8945     4.1579
H      3.5641    -6.1494     2.9513
H      2.3248    -5.5245     4.1155
H      2.9984    -2.5284     3.9375
H      2.0914    -2.0972     2.4521
H      1.3145    -3.1418     3.7005
H     -0.5833    -5.7008     0.8479
H      0.0945    -5.1435     3.8077
H     -1.4992    -5.5526     3.0950
H     -0.7488    -3.9793     2.7249
H      1.1681    -7.2098     2.8771
H      0.9883    -7.6166     1.1279
H     -0.4347    -7.7210     2.2221
H     -2.2264    -3.3535     0.8131
H     -2.4057    -1.9898    -0.3440
H     -2.3760    -1.8871     2.7280
H     -3.7102    -1.4559     1.6112
H     -3.1167     2.3941     1.5518
H     -3.7823     0.3093    -0.6254
H     -2.7914     1.8396    -0.7751
H     -4.5539     1.9423    -0.4994
H     -4.4791     0.6264     3.0431
H     -5.3431     1.8433     2.0602
H     -5.2422     0.1650     1.4732
H     -2.3984     0.9157     3.9619
H     -1.1959     2.8211     2.6919
H      0.3110     1.8614     2.7738
H     -0.4945     2.4202     4.2998
H      0.0810    -0.8013     3.2954
H     -1.2880    -1.1536     4.4441
H     -0.0728     0.0686     4.8569
68
{"conf": 2, "E": 120.73, "rms": -1.0, "geom": "OH", "total_charge": 0, "CA_charge": 1, "smiles": "C[C:1]#[4N:2]->[Mn+:3]1(<-[3C-:4]#[O+:5])(<-[5H-:6])(<-[6C-:7]#[O+:8])<-[1N@H:9]([CH2:10][CH2:11][P:12]([CH:13]([CH3:14])[CH3:15])[CH:16]([CH3:17])[CH3:18])[CH2:19][CH2:20][2P:21]->1([CH:22]([CH3:23])[CH3:24])[CH:25]([CH3:26])[CH3:27]", "smiles3D": "C([C:1]#[4N:2]->[Mn+:3]1(<-[3C-:4]#[O+:5])(<-[5H-:6])(<-[6C-:7]#[O+:8])<-[1N@@:9]([C:10]([C:11]([P:12]([C:13]([C:14]([H:37])([H:38])[H:39])([C:15]([H:40])([H:41])[H:42])[H:36])[C:16]([C:17]([H:44])([H:45])[H:46])([C:18]([H:47])([H:48])[H:49])[H:43])([H:34])[H:35])([H:32])[H:33])([H:31])[C:19]([H:50])([H:51])[C:20]([H:52])([H:53])[2P:21]->1([C:22]([C:23]([H:55])([H:56])[H:57])([C:24]([H:58])([H:59])[H:60])[H:54])[C:25]([C:26]([H:62])([H:63])[H:64])([C:27]([H:65])([H:66])[H:67])[H:61])([H:28])([H:29])[H:30]", "smiles3Dx": "C([C:1]#[4N:2]->[Mn+:3]1(<-[3C-:4]#[O+:5])(<-[5H-:6])(<-[6C-:7]#[O+:8])<-[1N@@:9]([C:10]([C:11]([P:12]([C:13]([C:14]([H:37])([H:38])[H:39])([C:15]([H:40])([H:41])[H:42])[H:36])[C:16]([C:17]([H:44])([H:45])[H:46])([C:18]([H:47])([H:48])[H:49])[H:43])([H:34])[H:35])([H:32])[H:33])([H:31])[C:19]([H:50])([H:51])[C:20]([H:52])([H:53])[2P:21]->1([C:22]([C:23]([H:55])([H:56])[H:57])([C:24]([H:58])([H:59])[H:60])[H:54])[C:25]([C:26]([H:62])([H:63])[H:64])([C:27]([H:65])([H:66])[H:67])[H:61])([H:28])([H:29])[H:30]", "dummies": []}
C      3.1282     3.7801     0.8464
C      2.2094     2.6748     0.5848
N      1.4362     1.7419     0.3756
Mn     0.0000     0.0000     0.0000
C      0.9060    -1.0570     1.8236
O      1.3852    -1.6067     2.7843
H     -0.6132     0.8953    -1.4734
C      1.5015    -1.0931    -1.3351
O      2.2912    -1.6737    -2.0379
N     -1.7725     0.8206     1.2309
C     -1.4547     1.9766     1.9753
C     -0.4288     1.7753     3.1132
P     -0.8684     2.5650     4.7792
C     -2.7403     2.7754     4.9651
C     -3.1643     4.1343     4.3890
C     -3.1713     2.7011     6.4345
C     -0.3698     1.2297     6.0285
C     -1.0393    -0.1296     5.7557
C      1.1544     1.0855     6.0587
C     -2.3784    -0.2569     1.9549
C     -3.0087    -1.3789     1.0671
P     -1.8942    -1.8112    -0.2799
C     -2.8817    -1.6952    -1.7905
C     -3.3706    -0.2572    -2.0407
C     -2.0588    -2.1722    -2.9940
C     -1.4350    -3.5534    -0.0877
C     -2.6741    -4.4695    -0.1068
C     -0.6418    -3.7773     1.2057
H      3.9091     3.8110     0.0593
H      3.6052     3.6330     1.8384
H      2.5626     4.7327     0.8445
H     -2.3890     1.0888     0.6070
H     -2.3934     2.3848     2.3895
H     -1.0422     2.7325     1.2672
H      0.5396     2.2188     2.8108
H     -0.2173     0.7186     3.2659
H     -3.2609     1.9660     4.4176
H     -2.8497     4.9597     5.0580
H     -2.7123     4.3248     3.3925
H     -4.2671     4.1617     4.2797
H     -4.2442     2.9766     6.5330
H     -3.0649     1.6681     6.8228
H     -2.5611     3.3951     7.0544
H     -0.6870     1.5773     7.0350
H     -0.5223    -0.6842     4.9429
H     -2.1094    -0.0033     5.4757
H     -0.9947    -0.7553     6.6784
H      1.6176     2.0425     6.3771
H      1.5411     0.8214     5.0517
H      1.4464     0.2926     6.7809
H     -3.1765     0.1491     2.6162
H     -1.6187    -0.7365     2.5966
H     -3.2020    -2.2660     1.7004
H     -3.9716    -1.0221     0.6582
H     -3.7715    -2.3470    -1.6886
H     -4.0548    -0.2567    -2.9132
H     -2.5334     0.4258    -2.2814
H     -3.9400     0.1523    -1.1837
H     -1.8331    -3.2563    -2.9165
H     -1.1087    -1.6017    -3.0712
H     -2.6335    -2.0294    -3.9346
H     -0.7790    -3.8367    -0.9398
H     -3.3682    -4.2465     0.7292
H     -2.3534    -5.5314    -0.0068
H     -3.2208    -4.3961    -1.0647
H     -0.5897    -4.8569     1.4521
H     -1.0888    -3.2417     2.0692
H      0.4062    -3.4556     1.0497
68
{"conf": 3, "E": 119.14, "rms": -1.0, "geom": "OH", "total_charge": 0, "CA_charge": 1, "smiles": "C[C:1]#[4N:2]->[Mn+:3]1(<-[3C-:4]#[O+:5])(<-[5H-:6])(<-[6C-:7]#[O+:8])<-[1N@H:9]([CH2:10][CH2:11][P:12]([CH:13]([CH3:14])[CH3:15])[CH:16]([CH3:17])[CH3:18])[CH2:19][CH2:20][2P:21]->1([CH:22]([CH3:23])[CH3:24])[CH:25]([CH3:26])[CH3:27]", "smiles3D": "C([C:1]#[4N:2]->[Mn+:3]1(<-[3C-:4]#[O+:5])(<-[5H-:6])(<-[6C-:7]#[O+:8])<-[1N@@:9]([C:10]([C:11]([P:12]([C:13]([C:14]([H:37])([H:38])[H:39])([C:15]([H:40])([H:41])[H:42])[H:36])[C:16]([C:17]([H:44])([H:45])[H:46])([C:18]([H:47])([H:48])[H:49])[H:43])([H:34])[H:35])([H:32])[H:33])([H:31])[C:19]([H:50])([H:51])[C:20]([H:52])([H:53])[2P:21]->1([C:22]([C:23]([H:55])([H:56])[H:57])([C:24]([H:58])([H:59])[H:60])[H:54])[C:25]([C:26]([H:62])([H:63])[H:64])([C:27]([H:65])([H:66])[H:67])[H:61])([H:28])([H:29])[H:30]", "smiles3Dx": "C([C:1]#[4N:2]->[Mn+:3]1(<-[3C-:4]#[O+:5])(<-[5H-:6])(<-[6C-:7]#[O+:8])<-[1N@@:9]([C:10]([C:11]([P:12]([C:13]([C:14]([H:37])([H:38])[H:39])([C:15]([H:40])([H:41])[H:42])[H:36])[C:16]([C:17]([H:44])([H:45])[H:46])([C:18]([H:47])([H:48])[H:49])[H:43])([H:34])[H:35])([H:32])[H:33])([H:31])[C:19]([H:50])([H:51])[C:20]([H:52])([H:53])[2P:21]->1([C:22]([C:23]([H:55])([H:56])[H:57])([C:24]([H:58])([H:59])[H:60])[H:54])[C:25]([C:26]([H:62])([H:63])[H:64])([C:27]([H:65])([H:66])[H:67])[H:61])([H:28])([H:29])[H:30]", "dummies": []}
C     -0.8350    -4.2348     2.4911
C     -0.5899    -2.9987     1.7488
N     -0.3858    -1.9565     1.1316
Mn     0.0000     0.0000     0.0000
C      2.1670    -0.0873     0.7281
O      3.3106    -0.1440     1.1085
H     -1.7547    -0.0043    -0.5169
C     -0.5566     1.2747     1.8179
O     -0.8478     1.9506     2.7742
N      0.6462    -0.9356    -2.0061
C      0.9008    -2.2955    -1.7593
C      1.2843    -3.1417    -2.9862
P     -0.0209    -3.0230    -4.3265
C      0.9322    -2.5601    -5.8900
C      0.0021    -1.8878    -6.9038
C      1.6836    -3.7324    -6.5210
C     -0.8701    -4.7095    -4.4031
C      0.0662    -5.8945    -4.6652
C     -2.0175    -4.6919    -5.4161
C      1.7572    -0.1961    -2.5396
C      1.5696     1.3462    -2.7608
P      0.4582     2.0518    -1.5380
C      1.2624     3.4953    -0.8015
C      2.4493     3.0698     0.0562
C      1.7236     4.4930    -1.8736
C     -0.9827     2.6544    -2.4495
C     -1.9940     3.2736    -1.4765
C     -1.6527     1.5225    -3.2465
H     -1.8541    -4.6084     2.2556
H     -0.7520    -4.0347     3.5815
H     -0.0848    -4.9930     2.1903
H     -0.0587    -0.8586    -2.5825
H     -0.0187    -2.7339    -1.3201
H      1.7123    -2.3745    -1.0000
H      2.2778    -2.8346    -3.3776
H      1.3875    -4.1920    -2.6511
H      1.6933    -1.7990    -5.5948
H      0.5768    -1.5795    -7.8032
H     -0.4536    -0.9846    -6.4498
H     -0.8046    -2.5764    -7.2250
H      2.2325    -4.3025    -5.7447
H      2.4318    -3.3479    -7.2522
H      0.9906    -4.3965    -7.0778
H     -1.3157    -4.8596    -3.3960
H      1.0163    -5.8050    -4.1106
H     -0.4340    -6.8326    -4.3405
H      0.2885    -6.0152    -5.7452
H     -2.7183    -3.8656    -5.1761
H     -2.5761    -5.6448    -5.3664
H     -1.6381    -4.5559    -6.4429
H      2.6241    -0.3426    -1.8554
H      2.0371    -0.6358    -3.5330
H      1.1638     1.5298    -3.7759
H      2.5725     1.8345    -2.6888
H      0.5350     4.0103    -0.1391
H      2.0971     2.5175     0.9458
H      2.9929     3.9554     0.4261
H      3.1682     2.4493    -0.5033
H      0.8718     4.8753    -2.4642
H      2.4742     4.0607    -2.5620
H      2.1884     5.3711    -1.3847
H     -0.6648     3.4258    -3.1699
H     -2.2657     2.5328    -0.6825
H     -2.9226     3.5564    -2.0241
H     -1.5754     4.1936    -1.0075
H     -2.0219     0.7208    -2.5914
H     -2.5272     1.9242    -3.8014
H     -0.9725     1.0702    -3.9956
68
{"conf": 4, "E": 145.52, "rms": -1.0, "geom": "OH", "total_charge": 0, "CA_charge": 1, "smiles": "C[C:1]#[4N:2]->[Mn+:3]1(<-[3C-:4]#[O+:5])(<-[5H-:6])(<-[6C-:7]#[O+:8])<-[1N@H:9]([CH2:10][CH2:11][P:12]([CH:13]([CH3:14])[CH3:15])[CH:16]([CH3:17])[CH3:18])[CH2:19][CH2:20][2P:21]->1([CH:22]([CH3:23])[CH3:24])[CH:25]([CH3:26])[CH3:27]", "smiles3D": "C([C:1]#[4N:2]->[Mn+:3]1(<-[3C-:4]#[O+:5])(<-[5H-:6])(<-[6C-:7]#[O+:8])<-[1N@@:9]([C:10]([C:11]([P:12]([C:13]([C:14]([H:37])([H:38])[H:39])([C:15]([H:40])([H:41])[H:42])[H:36])[C:16]([C:17]([H:44])([H:45])[H:46])([C:18]([H:47])([H:48])[H:49])[H:43])([H:34])[H:35])([H:32])[H:33])([H:31])[C:19]([H:50])([H:51])[C:20]([H:52])([H:53])[2P:21]->1([C:22]([C:23]([H:55])([H:56])[H:57])([C:24]([H:58])([H:59])[H:60])[H:54])[C:25]([C:26]([H:62])([H:63])[H:64])([C:27]([H:65])([H:66])[H:67])[H:61])([H:28])([H:29])[H:30]", "smiles3Dx": "C([C:1]#[4N:2]->[Mn+:3]1(<-[3C-:4]#[O+:5])(<-[5H-:6])(<-[6C-:7]#[O+:8])<-[1N@@:9]([C:10]([C:11]([P:12]([C:13]([C:14]([H:37])([H:38])[H:39])([C:15]([H:40])([H:41])[H:42])[H:36])[C:16]([C:17]([H:44])([H:45])[H:46])([C:18]([H:47])([H:48])[H:49])[H:43])([H:34])[H:35])([H:32])[H:33])([H:31])[C:19]([H:50])([H:51])[C:20]([H:52])([H:53])[2P:21]->1([C:22]([C:23]([H:55])([H:56])[H:57])([C:24]([H:58])([H:59])[H:60])[H:54])[C:25]([C:26]([H:62])([H:63])[H:64])([C:27]([H:65])([H:66])[H:67])[H:61])([H:28])([H:29])[H:30]", "dummies": []}
C     -3.6399     3.1333    -1.2973
C     -2.5719     2.2036    -0.9419
N     -1.6735     1.4287    -0.6283
Mn     0.0000     0.0000     0.0000
C     -1.2125    -1.7905    -0.7554
O     -1.8515    -2.7446    -1.1248
H      0.9147     1.4241     0.7268
C     -0.9600    -0.3363     2.0512
O     -1.4586    -0.5139     3.1333
N      1.2427     0.3013    -1.9346
C      0.9261    -0.5967    -2.9956
C      0.1160     0.0622    -4.1232
P     -0.2050    -1.0885    -5.5828
C     -1.9204    -1.8496    -5.5368
C     -2.2403    -2.4019    -4.1474
C     -2.0750    -2.9275    -6.6197
C      1.1555    -2.3074    -6.0476
C      2.4719    -1.5802    -6.3349
C      1.3373    -3.4372    -5.0272
C      2.6076     0.2461    -1.5224
C      3.0775    -1.1155    -0.9306
P      2.0559    -1.5428     0.4868
C      2.9567    -1.1115     2.0022
C      4.4706    -1.3776     1.9015
C      2.3777    -1.8270     3.2254
C      1.7247    -3.3149     0.3243
C      2.9958    -4.1563     0.4726
C      0.6478    -3.7856     1.3158
H     -4.2137     3.3805    -0.3843
H     -4.3123     2.6709    -2.0491
H     -3.2036     4.0639    -1.7099
H      1.0789     1.1624    -2.2053
H      0.3652    -1.4566    -2.6032
H      1.8560    -0.9826    -3.4479
H      0.7010     0.9268    -4.5008
H     -0.8516     0.4457    -3.7266
H     -2.6451    -1.0345    -5.7616
H     -1.4726    -3.1380    -3.8241
H     -2.2694    -1.5583    -3.4221
H     -3.2362    -2.8944    -4.1482
H     -1.4487    -3.8176    -6.3828
H     -3.1385    -3.2467    -6.6831
H     -1.7732    -2.5191    -7.6110
H      0.8364    -2.7797    -6.9984
H      2.8837    -1.0988    -5.4300
H      3.2246    -2.2955    -6.7221
H      2.3181    -0.8019    -7.1080
H      1.7222    -3.0774    -4.0549
H      2.0593    -4.1863    -5.4213
H      0.3781    -3.9694    -4.8598
H      3.2617     0.5014    -2.3888
H      2.7598     1.0319    -0.7474
H      2.9777    -1.9095    -1.7004
H      4.1383    -1.0366    -0.6408
H      2.8151    -0.0224     2.1665
H      4.9652    -0.5456     1.3558
H      4.7151    -2.3380     1.4079
H      4.9259    -1.3841     2.9151
H      2.7004    -2.8811     3.2748
H      1.2741    -1.7633     3.2419
H      2.7460    -1.3367     4.1492
H      1.3304    -3.4787    -0.7030
H      3.3774    -4.1530     1.5124
H      3.7895    -3.8040    -0.2204
H      2.7683    -5.2092     0.2036
H     -0.1453    -3.0224     1.4535
H      1.0645    -4.0554     2.3067
H      0.1643    -4.7019     0.9117
68
{"conf": 5, "E": 113.06, "rms": -1.0, "geom": "OH", "total_charge": 0, "CA_charge": 1, "smiles": "C[C:1]#[4N:2]->[Mn+:3]1(<-[3C-:4]#[O+:5])(<-[5H-:6])(<-[6C-:7]#[O+:8])<-[1N@H:9]([CH2:10][CH2:11][P:12]([CH:13]([CH3:14])[CH3:15])[CH:16]([CH3:17])[CH3:18])[CH2:19][CH2:20][2P:21]->1([CH:22]([CH3:23])[CH3:24])[CH:25]([CH3:26])[CH3:27]", "smiles3D": "C([C:1]#[4N:2]->[Mn+:3]1(<-[3C-:4]#[O+:5])(<-[5H-:6])(<-[6C-:7]#[O+:8])<-[1N@@:9]([C:10]([C:11]([P:12]([C:13]([C:14]([H:37])([H:38])[H:39])([C:15]([H:40])([H:41])[H:42])[H:36])[C:16]([C:17]([H:44])([H:45])[H:46])([C:18]([H:47])([H:48])[H:49])[H:43])([H:34])[H:35])([H:32])[H:33])([H:31])[C:19]([H:50])([H:51])[C:20]([H:52])([H:53])[2P:21]->1([C:22]([C:23]([H:55])([H:56])[H:57])([C:24]([H:58])([H:59])[H:60])[H:54])[C:25]([C:26]([H:62])([H:63])[H:64])([C:27]([H:65])([H:66])[H:67])[H:61])([H:28])([H:29])[H:30]", "smiles3Dx": "C([C:1]#[4N:2]->[Mn+:3]1(<-[3C-:4]#[O+:5])(<-[5H-:6])(<-[6C-:7]#[O+:8])<-[1N@@:9]([C:10]([C:11]([P:12]([C:13]([C:14]([H:37])([H:38])[H:39])([C:15]([H:40])([H:41])[H:42])[H:36])[C:16]([C:17]([H:44])([H:45])[H:46])([C:18]([H:47])([H:48])[H:49])[H:43])([H:34])[H:35])([H:32])[H:33])([H:31])[C:19]([H:50])([H:51])[C:20]([H:52])([H:53])[2P:21]->1([C:22]([C:23]([H:55])([H:56])[H:57])([C:24]([H:58])([H:59])[H:60])[H:54])[C:25]([C:26]([H:62])([H:63])[H:64])([C:27]([H:65])([H:66])[H:67])[H:61])([H:28])([H:29])[H:30]", "dummies": []}
C     -2.6266     1.1176    -4.0835
C     -1.8728     0.7359    -2.8964
N     -1.2279     0.4548    -1.8875
Mn     0.0000     0.0000     0.0000
C     -1.7546    -1.1959     0.8453
O     -2.6772    -1.8217     1.3010
H      1.3558     1.0256    -0.6789
C     -0.8147     1.8478     1.0701
O     -1.2566     2.8185     1.6316
N      1.0272    -1.8739    -0.8931
C      0.2734    -3.0262    -0.5833
C      0.9169    -4.3686    -0.9686
P      1.3342    -4.4355    -2.7928
C      2.7386    -5.6934    -2.9406
C      3.0021    -6.0745    -4.4007
C      2.5746    -6.9411    -2.0558
C     -0.2621    -5.0176    -3.5999
C     -0.5852    -6.4996    -3.3881
C     -0.2684    -4.6609    -5.0864
C      2.3660    -1.8626    -0.3912
C      2.5253    -1.9974     1.1586
P      1.5404    -0.7443     1.9914
C      0.7134    -1.6352     3.3249
C      1.7114    -2.1572     4.3690
C     -0.3623    -0.7715     3.9977
C      2.7262     0.4422     2.6715
C      3.3997     1.2291     1.5376
C      2.0400     1.4327     3.6257
H     -2.2743     0.5375    -4.9571
H     -2.4595     2.1966    -4.2673
H     -3.7050     0.9244    -3.9308
H      1.0439    -1.7600    -1.8006
H      0.0786    -3.0355     0.5106
H     -0.7030    -2.9550    -1.1071
H      1.8219    -4.5352    -0.3709
H      0.2223    -5.1940    -0.7174
H      3.6487    -5.1622    -2.5908
H      3.9699    -6.6112    -4.4874
H      2.2052    -6.7332    -4.8057
H      3.0649    -5.1683    -5.0311
H      2.4600    -6.6476    -0.9899
H      1.6995    -7.5515    -2.3661
H      3.4903    -7.5721    -2.1365
H     -1.0788    -4.4318    -3.1332
H     -0.5534    -6.7555    -2.3101
H     -1.6113    -6.7120    -3.7524
H      0.1044    -7.1517    -3.9562
H     -1.2449    -4.9243    -5.5440
H     -0.1152    -3.5771    -5.2253
H      0.5278    -5.1990    -5.6390
H      2.8231    -0.9017    -0.6902
H      2.9553    -2.6717    -0.8898
H      2.1873    -3.0048     1.4649
H      3.5934    -1.8694     1.4431
H      0.2076    -2.5115     2.8678
H      2.4569    -2.8275     3.9002
H      1.1619    -2.7526     5.1274
H      2.2387    -1.3354     4.8940
H     -0.8013    -0.0331     3.2993
H      0.0199    -0.2288     4.8896
H     -1.1879    -1.4284     4.3446
H      3.5105    -0.1139     3.2334
H      3.8494     0.5350     0.7946
H      2.6572     1.8935     1.0379
H      4.2185     1.8504     1.9577
H      1.8571     0.9557     4.6046
H      2.7035     2.3133     3.8144
H      1.0836     1.7964     3.1901
68
{"conf": 6, "E": 117.16, "rms": -1.0, "geom": "OH", "total_charge": 0, "CA_charge": 1, "smiles": "C[C:1]#[4N:2]->[Mn+:3]1(<-[3C-:4]#[O+:5])(<-[5H-:6])(<-[6C-:7]#[O+:8])<-[1N@H:9]([CH2:10][CH2:11][P:12]([CH:13]([CH3:14])[CH3:15])[CH:16]([CH3:17])[CH3:18])[CH2:19][CH2:20][2P:21]->1([CH:22]([CH3:23])[CH3:24])[CH:25]([CH3:26])[CH3:27]", "smiles3D": "C([C:1]#[4N:2]->[Mn+:3]1(<-[3C-:4]#[O+:5])(<-[5H-:6])(<-[6C-:7]#[O+:8])<-[1N@@:9]([C:10]([C:11]([P:12]([C:13]([C:14]([H:37])([H:38])[H:39])([C:15]([H:40])([H:41])[H:42])[H:36])[C:16]([C:17]([H:44])([H:45])[H:46])([C:18]([H:47])([H:48])[H:49])[H:43])([H:34])[H:35])([H:32])[H:33])([H:31])[C:19]([H:50])([H:51])[C:20]([H:52])([H:53])[2P:21]->1([C:22]([C:23]([H:55])([H:56])[H:57])([C:24]([H:58])([H:59])[H:60])[H:54])[C:25]([C:26]([H:62])([H:63])[H:64])([C:27]([H:65])([H:66])[H:67])[H:61])([H:28])([H:29])[H:30]", "smiles3Dx": "C([C:1]#[4N:2]->[Mn+:3]1(<-[3C-:4]#[O+:5])(<-[5H-:6])(<-[6C-:7]#[O+:8])<-[1N@@:9]([C:10]([C:11]([P:12]([C:13]([C:14]([H:37])([H:38])[H:39])([C:15]([H:40])([H:41])[H:42])[H:36])[C:16]([C:17]([H:44])([H:45])[H:46])([C:18]([H:47])([H:48])[H:49])[H:43])([H:34])[H:35])([H:32])[H:33])([H:31])[C:19]([H:50])([H:51])[C:20]([H:52])([H:53])[2P:21]->1([C:22]([C:23]([H:55])([H:56])[H:57])([C:24]([H:58])([H:59])[H:60])[H:54])[C:25]([C:26]([H:62])([H:63])[H:64])([C:27]([H:65])([H:66])[H:67])[H:61])([H:28])([H:29])[H:30]", "dummies": []}
C      2.9482    -3.7735    -1.3659
C      2.0904    -2.6536    -0.9801
N      1.3592    -1.7248    -0.6564
Mn     0.0000     0.0000     0.0000
C     -0.2406     0.5608    -2.2148
O     -0.3678     0.8515    -3.3807
H      0.2453    -0.4492     1.7632
C      1.7879     1.4174     0.1399
O      2.7315     2.1614     0.2415
N     -2.0051    -1.1495     0.0423
C     -1.8726    -2.4288    -0.5163
C     -1.1458    -3.4102     0.4199
P     -2.0556    -3.7150     2.0289
C     -3.5878    -4.7193     1.5757
C     -4.4451    -4.9551     2.8236
C     -3.2686    -6.0547     0.8907
C     -0.9660    -4.8176     3.1023
C     -1.0827    -4.3720     4.5557
C      0.5019    -4.7865     2.6631
C     -2.9839    -0.3319    -0.5832
C     -3.2877     1.0014     0.1722
P     -1.7585     1.8125     0.6724
C     -1.9127     2.0079     2.4616
C     -2.9681     3.0524     2.8498
C     -0.5581     2.3459     3.1067
C     -1.5936     3.3898    -0.2215
C     -0.5407     4.2857     0.4268
C     -2.9100     4.1611    -0.3722
H      2.4041    -4.7305    -1.2323
H      3.8496    -3.7865    -0.7218
H      3.2401    -3.6587    -2.4252
H     -2.2435    -1.2262     0.9185
H     -2.8632    -2.8577    -0.7686
H     -1.2874    -2.3403    -1.4539
H     -0.1799    -2.9723     0.7066
H     -0.9503    -4.3657    -0.1075
H     -4.1850    -4.1099     0.8605
H     -3.9048    -5.5815     3.5649
H     -5.3892    -5.4710     2.5440
H     -4.7044    -3.9826     3.2931
H     -4.2127    -6.5247     0.5290
H     -2.6100    -5.9067     0.0088
H     -2.7849    -6.7734     1.5870
H     -1.3276    -5.8638     3.0339
H     -2.1385    -4.4287     4.8987
H     -0.4722    -5.0184     5.2200
H     -0.7318    -3.3175     4.6642
H      0.6016    -5.1888     1.6333
H      0.8959    -3.7441     2.6977
H      1.1039    -5.4194     3.3446
H     -2.6475    -0.0913    -1.6141
H     -3.9382    -0.8884    -0.6610
H     -3.8840     1.6577    -0.4869
H     -3.8942     0.7733     1.0740
H     -2.2419     1.0230     2.8612
H     -3.9249     2.8963     2.3063
H     -2.6010     4.0931     2.7036
H     -3.2117     2.9410     3.9283
H      0.2572     1.7274     2.6615
H     -0.3037     3.4293     3.0195
H     -0.5988     2.1045     4.1914
H     -1.2419     3.1544    -1.2409
H      0.3647     3.7059     0.6896
H     -0.9197     4.7953     1.3256
H     -0.2403     5.0775    -0.2922
H     -3.5679     3.7081    -1.1316
H     -2.7135     5.1845    -0.7461
H     -3.4605     4.2869     0.5642
68
{"conf": 7, "E": 125.57, "rms": -1.0, "geom": "OH", "total_charge": 0, "CA_charge": 1, "smiles": "C[C:1]#[4N:2]->[Mn+:3]1(<-[3C-:4]#[O+:5])(<-[5H-:6])(<-[6C-:7]#[O+:8])<-[1N@H:9]([CH2:10][CH2:11][P:12]([CH:13]([CH3:14])[CH3:15])[CH:16]([CH3:17])[CH3:18])[CH2:19][CH2:20][2P:21]->1([CH:22]([CH3:23])[CH3:24])[CH:25]([CH3:26])[CH3:27]", "smiles3D": "C([C:1]#[4N:2]->[Mn+:3]1(<-[3C-:4]#[O+:5])(<-[5H-:6])(<-[6C-:7]#[O+:8])<-[1N@@:9]([C:10]([C:11]([P:12]([C:13]([C:14]([H:37])([H:38])[H:39])([C:15]([H:40])([H:41])[H:42])[H:36])[C:16]([C:17]([H:44])([H:45])[H:46])([C:18]([H:47])([H:48])[H:49])[H:43])([H:34])[H:35])([H:32])[H:33])([H:31])[C:19]([H:50])([H:51])[C:20]([H:52])([H:53])[2P:21]->1([C:22]([C:23]([H:55])([H:56])[H:57])([C:24]([H:58])([H:59])[H:60])[H:54])[C:25]([C:26]([H:62])([H:63])[H:64])([C:27]([H:65])([H:66])[H:67])[H:61])([H:28])([H:29])[H:30]", "smiles3Dx": "C([C:1]#[4N:2]->[Mn+:3]1(<-[3C-:4]#[O+:5])(<-[5H-:6])(<-[6C-:7]#[O+:8])<-[1N@@:9]([C:10]([C:11]([P:12]([C:13]([C:14]([H:37])([H:38])[H:39])([C:15]([H:40])([H:41])[H:42])[H:36])[C:16]([C:17]([H:44])([H:45])[H:46])([C:18]([H:47])([H:48])[H:49])[H:43])([H:34])[H:35])([H:32])[H:33])([H:31])[C:19]([H:50])([H:51])[C:20]([H:52])([H:53])[2P:21]->1([C:22]([C:23]([H:55])([H:56])[H:57])([C:24]([H:58])([H:59])[H:60])[H:54])[C:25]([C:26]([H:62])([H:63])[H:64])([C:27]([H:65])([H:66])[H:67])[H:61])([H:28])([H:29])[H:30]", "dummies": []}
C      2.8431    -3.1038    -2.6703
C      1.9870    -2.2013    -1.8987
N      1.2816    -1.4438    -1.2378
Mn     0.0000     0.0000     0.0000
C     -1.8710    -0.7733    -1.0744
O     -2.8465    -1.1839    -1.6466
H      1.5562     0.5625     0.8031
C      0.2234     1.6199    -1.5915
O      0.3483     2.4768    -2.4343
N     -0.3297    -1.4475     1.7752
C     -0.4582    -2.7622     1.2539
C      0.6822    -3.7218     1.6509
P      0.4735    -4.5273     3.3333
C     -1.2102    -5.3590     3.4654
C     -2.2988    -4.4595     4.0669
C     -1.0714    -6.6456     4.2747
C      0.8695    -3.3321     4.7379
C      2.2475    -2.7038     4.5030
C      0.8754    -4.0766     6.0775
C     -1.4631    -1.0282     2.5458
C     -1.4432     0.4558     3.0189
P     -1.3916     1.5470     1.5975
C     -0.6151     3.0858     2.1347
C     -1.0723     3.4928     3.5557
C      0.9050     2.9568     2.0836
C     -3.0799     1.9953     1.1400
C     -4.0626     0.8243     1.2796
C     -3.0952     2.5141    -0.2984
H      2.2210    -3.7707    -3.2984
H      3.4477    -3.7163    -1.9717
H      3.5214    -2.5109    -3.3206
H      0.4047    -1.3780     2.3035
H     -1.4184    -3.2285     1.5374
H     -0.4624    -2.6771     0.1516
H      1.6611    -3.2154     1.5860
H      0.7114    -4.5560     0.9179
H     -1.5219    -5.6439     2.4393
H     -3.2210    -5.0495     4.2539
H     -1.9719    -4.0147     5.0184
H     -2.5850    -3.6548     3.3687
H     -0.3124    -7.3170     3.8036
H     -0.7596    -6.4286     5.3186
H     -2.0427    -7.1850     4.2988
H      0.1107    -2.5240     4.7777
H      3.0099    -3.5009     4.3786
H      2.5447    -2.0628     5.3630
H      2.2411    -2.0792     3.5864
H      1.5352    -4.9736     6.0156
H      1.2467    -3.4151     6.8947
H     -0.1528    -4.4061     6.3483
H     -1.5222    -1.6599     3.4592
H     -2.3882    -1.2048     1.9506
H     -2.3376     0.6672     3.6303
H     -0.5370     0.6154     3.6410
H     -0.9120     3.8876     1.4260
H     -0.6548     2.8093     4.3283
H     -0.7019     4.5095     3.7804
H     -2.1810     3.5112     3.6288
H      1.2377     2.8252     1.0231
H      1.2514     2.0966     2.7076
H      1.3817     3.8916     2.4716
H     -3.4156     2.8111     1.8028
H     -4.1059     0.4511     2.3217
H     -5.0924     1.1717     1.0460
H     -3.8070     0.0031     0.5881
H     -2.5056     3.4586    -0.3881
H     -2.6706     1.7655    -1.0009
H     -4.1338     2.7495    -0.6268
68
{"conf": 8, "E": 252.62, "rms": -1.0, "geom": "OH", "total_charge": 0, "CA_charge": 1, "smiles": "C[C:1]#[4N:2]->[Mn+:3]1(<-[3C-:4]#[O+:5])(<-[5H-:6])(<-[6C-:7]#[O+:8])<-[1N@H:9]([CH2:10][CH2:11][P:12]([CH:13]([CH3:14])[CH3:15])[CH:16]([CH3:17])[CH3:18])[CH2:19][CH2:20][2P:21]->1([CH:22]([CH3:23])[CH3:24])[CH:25]([CH3:26])[CH3:27]", "smiles3D": "C([C:1]#[4N:2]->[Mn+:3]1(<-[3C-:4]#[O+:5])(<-[5H-:6])(<-[6C-:7]#[O+:8])<-[1N@@:9]([C:10]([C:11]([P:12]([C:13]([C:14]([H:37])([H:38])[H:39])([C:15]([H:40])([H:41])[H:42])[H:36])[C:16]([C:17]([H:44])([H:45])[H:46])([C:18]([H:47])([H:48])[H:49])[H:43])([H:34])[H:35])([H:32])[H:33])([H:31])[C:19]([H:50])([H:51])[C:20]([H:52])([H:53])[2P:21]->1([C:22]([C:23]([H:55])([H:56])[H:57])([C:24]([H:58])([H:59])[H:60])[H:54])[C:25]([C:26]([H:62])([H:63])[H:64])([C:27]([H:65])([H:66])[H:67])[H:61])([H:28])([H:29])[H:30]", "smiles3Dx": "C([C:1]#[4N:2]->[Mn+:3]1(<-[3C-:4]#[O+:5])(<-[5H-:6])(<-[6C-:7]#[O+:8])<-[1N@@:9]([C:10]([C:11]([P:12]([C:13]([C:14]([H:37])([H:38])[H:39])([C:15]([H:40])([H:41])[H:42])[H:36])[C:16]([C:17]([H:44])([H:45])[H:46])([C:18]([H:47])([H:48])[H:49])[H:43])([H:34])[H:35])([H:32])[H:33])([H:31])[C:19]([H:50])([H:51])[C:20]([H:52])([H:53])[2P:21]->1([C:22]([C:23]([H:55])([H:56])[H:57])([C:24]([H:58])([H:59])[H:60])[H:54])[C:25]([C:26]([H:62])([H:63])[H:64])([C:27]([H:65])([H:66])[H:67])[H:61])([H:28])([H:29])[H:30]", "dummies": []}
C     -3.1438     1.7288     2.7441
C     -1.9791     0.8774     2.4950
N     -1.0999     0.3166     1.8637
Mn     0.0000     0.0000     0.0000
C     -2.0569     0.5568    -0.7415
O     -3.1245     0.9987    -1.0047
H      1.5953    -0.2667     0.7687
C     -0.1892    -2.2275    -0.0421
O     -0.1093    -3.4446    -0.0426
N      0.7154     2.1880    -0.2548
C      0.4894     3.0042     0.9191
C      1.8048     3.0614     1.7347
P      1.6136     3.6727     3.4857
C      1.7810     2.3786     4.8530
C      1.5294     0.9581     4.3480
C      0.8934     2.6830     6.0824
C      0.2860     4.9483     3.7276
C      0.3606     6.0743     2.6755
C     -1.0927     4.2777     3.7857
C      0.1043     2.7264    -1.4677
C      0.5847     1.9524    -2.7135
P      0.8764     0.2266    -2.4018
C      0.1309    -0.7957    -3.6918
C     -0.9339    -0.0953    -4.4894
C     -0.5117    -2.1097    -3.1026
C      2.6496    -0.0491    -2.3191
C      2.9226    -1.5287    -1.9166
C      3.3571     0.2923    -3.6173
H     -3.3069     2.0907     3.7518
H     -4.0640     1.2590     2.3793
H     -3.0386     2.6104     2.0998
H      1.6342     2.1446    -0.4840
H     -0.2650     2.6050     1.5772
H      0.2446     4.0299     0.6436
H      2.5325     3.7151     1.2202
H      2.2697     2.0657     1.7317
H      2.8307     2.4109     5.1993
H      0.4564     0.8109     4.0987
H      1.8129     0.2133     5.1334
H      2.1477     0.7312     3.4566
H      0.4609     3.6990     6.0627
H      0.0525     1.9558     6.1720
H      1.4852     2.6089     7.0249
H      0.4775     5.4148     4.7064
H      1.3376     6.0784     2.1441
H      0.2681     7.0669     3.1698
H     -0.4600     6.0161     1.9229
H     -1.7221     4.7554     4.5677
H     -0.9929     3.2062     4.0686
H     -1.6280     4.3401     2.8110
H     -1.0220     2.6608    -1.4181
H      0.3609     3.7586    -1.5551
H      1.5505     2.4350    -3.0248
H     -0.1306     2.1286    -3.5820
H      0.9231    -1.1650    -4.3908
H     -0.4563     0.6474    -5.1797
H     -1.6263     0.4569    -3.8164
H     -1.5532    -0.7939    -5.1360
H     -1.2928    -1.8460    -2.3606
H     -1.0107    -2.7254    -3.9179
H      0.2467    -2.7480    -2.6366
H      3.0433     0.5466    -1.4936
H      2.5574    -1.7297    -0.8813
H      2.4490    -2.2385    -2.6237
H      4.0267    -1.7199    -1.9230
H      4.4314     0.3596    -3.3879
H      3.2255    -0.4808    -4.3965
H      3.0757     1.2833    -4.0191
68
{"conf": 9, "E": 112.73, "rms": -1.0, "geom": "OH", "total_charge": 0, "CA_charge": 1, "smiles": "C[C:1]#[4N:2]->[Mn+:3]1(<-[3C-:4]#[O+:5])(<-[5H-:6])(<-[6C-:7]#[O+:8])<-[1N@H:9]([CH2:10][CH2:11][P:12]([CH:13]([CH3:14])[CH3:15])[CH:16]([CH3:17])[CH3:18])[CH2:19][CH2:20][2P:21]->1([CH:22]([CH3:23])[CH3:24])[CH:25]([CH3:26])[CH3:27]", "smiles3D": "C([C:1]#[4N:2]->[Mn+:3]1(<-[3C-:4]#[O+:5])(<-[5H-:6])(<-[6C-:7]#[O+:8])<-[1N@@:9]([C:10]([C:11]([P:12]([C:13]([C:14]([H:37])([H:38])[H:39])([C:15]([H:40])([H:41])[H:42])[H:36])[C:16]([C:17]([H:44])([H:45])[H:46])([C:18]([H:47])([H:48])[H:49])[H:43])([H:34])[H:35])([H:32])[H:33])([H:31])[C:19]([H:50])([H:51])[C:20]([H:52])([H:53])[2P:21]->1([C:22]([C:23]([H:55])([H:56])[H:57])([C:24]([H:58])([H:59])[H:60])[H:54])[C:25]([C:26]([H:62])([H:63])[H:64])([C:27]([H:65])([H:66])[H:67])[H:61])([H:28])([H:29])[H:30]", "smiles3Dx": "C([C:1]#[4N:2]->[Mn+:3]1(<-[3C-:4]#[O+:5])(<-[5H-:6])(<-[6C-:7]#[O+:8])<-[1N@@:9]([C:10]([C:11]([P:12]([C:13]([C:14]([H:37])([H:38])[H:39])([C:15]([H:40])([H:41])[H:42])[H:36])[C:16]([C:17]([H:44])([H:45])[H:46])([C:18]([H:47])([H:48])[H:49])[H:43])([H:34])[H:35])([H:32])[H:33])([H:31])[C:19]([H:50])([H:51])[C:20]([H:52])([H:53])[2P:21]->1([C:22]([C:23]([H:55])([H:56])[H:57])([C:24]([H:58])([H:59])[H:60])[H:54])[C:25]([C:26]([H:62])([H:63])[H:64])([C:27]([H:65])([H:66])[H:67])[H:61])([H:28])([H:29])[H:30]", "dummies": []}
C     -0.2627     0.3057    -4.9748
C     -0.1911     0.2168    -3.5120
N     -0.1292     0.1467    -2.2863
Mn     0.0000     0.0000     0.0000
C     -0.4799    -2.2279    -0.2407
O     -0.7295    -3.4026    -0.3724
H      0.3236     1.8041     0.0721
C     -2.2383     0.4142     0.2327
O     -3.4174     0.6377     0.3602
N      2.2575    -0.4319     0.1773
C      2.8392    -0.5979    -1.0874
C      3.0549     0.7494    -1.8035
P      4.1445     1.9080    -0.7952
C      5.9428     1.4360    -1.0303
C      6.2177     0.7164    -2.3551
C      6.3754     0.5627     0.1471
C      3.9300     3.6353    -1.5044
C      2.5115     4.1377    -1.2162
C      4.2405     3.7024    -3.0026
C      2.4321    -1.5273     1.0737
C      1.9577    -1.2611     2.5500
P      0.4778    -0.2359     2.5676
C      0.9346     1.3020     3.4071
C      1.3716     1.0479     4.8601
C      2.0638     2.0320     2.6640
C     -0.7447    -1.0833     3.5866
C     -1.3348    -2.2807     2.8412
C     -1.8806    -0.1193     3.9771
H     -1.3211     0.3500    -5.2840
H      0.2206    -0.5849    -5.4280
H      0.2641     1.2249    -5.3062
H      2.6336     0.2809     0.5849
H      3.8269    -1.1100    -1.0005
H      2.1591    -1.2242    -1.7078
H      2.0816     1.2484    -1.9288
H      3.4893     0.5791    -2.8127
H      6.5510     2.3637    -1.0077
H      7.3097     0.5704    -2.4893
H      5.7396    -0.2843    -2.3771
H      5.8482     1.3000    -3.2141
H      5.8155    -0.3943     0.1561
H      7.4585     0.3402     0.0940
H      6.1750     1.0911     1.1032
H      4.6401     4.3071    -0.9749
H      2.4136     5.2048    -1.5084
H      1.7554     3.5469    -1.7780
H      2.2927     4.0617    -0.1298
H      3.6385     2.9570    -3.5649
H      4.0039     4.7225    -3.3960
H      5.3209     3.5214    -3.1695
H      1.8799    -2.3994     0.6811
H      3.5105    -1.8064     1.1040
H      1.7393    -2.2250     3.0491
H      2.7675    -0.7624     3.1026
H      0.0502     1.9617     3.4133
H      0.6178     0.4715     5.4354
H      1.4951     2.0230     5.3768
H      2.3381     0.5054     4.9094
H      1.7660     2.2816     1.6277
H      2.9832     1.4224     2.6305
H      2.3172     2.9815     3.1796
H     -0.2489    -1.4585     4.5080
H     -1.9899    -2.8660     3.5232
H     -0.5264    -2.9586     2.4904
H     -1.9419    -1.9460     1.9773
H     -2.6838    -0.6714     4.4991
H     -1.5264     0.6627     4.6762
H     -2.3163     0.3748     3.0782
68
{"conf": 10, "E": 260.57, "rms": -1.0, "geom": "OH", "total_charge": 0, "CA_charge": 1, "smiles": "C[C:1]#[4N:2]->[Mn+:3]1(<-[3C-:4]#[O+:5])(<-[5H-:6])(<-[6C-:7]#[O+:8])<-[1N@H:9]([CH2:10][CH2:11][P:12]([CH:13]([CH3:14])[CH3:15])[CH:16]([CH3:17])[CH3:18])[CH2:19][CH2:20][2P:21]->1([CH:22]([CH3:23])[CH3:24])[CH:25]([CH3:26])[CH3:27]", "smiles3D": "C([C:1]#[4N:2]->[Mn+:3]1(<-[3C-:4]#[O+:5])(<-[5H-:6])(<-[6C-:7]#[O+:8])<-[1N@@:9]([C:10]([C:11]([P:12]([C:13]([C:14]([H:37])([H:38])[H:39])([C:15]([H:40])([H:41])[H:42])[H:36])[C:16]([C:17]([H:44])([H:45])[H:46])([C:18]([H:47])([H:48])[H:49])[H:43])([H:34])[H:35])([H:32])[H:33])([H:31])[C:19]([H:50])([H:51])[C:20]([H:52])([H:53])[2P:21]->1([C:22]([C:23]([H:55])([H:56])[H:57])([C:24]([H:58])([H:59])[H:60])[H:54])[C:25]([C:26]([H:62])([H:63])[H:64])([C:27]([H:65])([H:66])[H:67])[H:61])([H:28])([H:29])[H:30]", "smiles3Dx": "C([C:1]#[4N:2]->[Mn+:3]1(<-[3C-:4]#[O+:5])(<-[5H-:6])(<-[6C-:7]#[O+:8])<-[1N@@:9]([C:10]([C:11]([P:12]([C:13]([C:14]([H:37])([H:38])[H:39])([C:15]([H:40])([H:41])[H:42])[H:36])[C:16]([C:17]([H:44])([H:45])[H:46])([C:18]([H:47])([H:48])[H:49])[H:43])([H:34])[H:35])([H:32])[H:33])([H:31])[C:19]([H:50])([H:51])[C:20]([H:52])([H:53])[2P:21]->1([C:22]([C:23]([H:55])([H:56])[H:57])([C:24]([H:58])([H:59])[H:60])[H:54])[C:25]([C:26]([H:62])([H:63])[H:64])([C:27]([H:65])([H:66])[H:67])[H:61])([H:28])([H:29])[H:30]", "dummies": []}
C      3.8728     2.3091    -0.0918
C      2.9721     1.2529    -0.4501
N      2.0006     0.5128    -0.4898
Mn     0.0000     0.0000     0.0000
C      0.6419     1.0920     1.8523
O      0.9114     1.8630     2.7036
H     -0.0701    -1.0370    -1.4799
C      0.4336    -1.9817     1.0751
O      0.6441    -3.0292     1.6530
N     -1.0827     1.9771    -0.8394
C     -0.1084     2.8538    -1.4719
C      0.3705     2.5437    -2.9249
P      0.4506     0.7416    -3.4405
C     -0.7304     0.4867    -4.9061
C     -1.9036     1.4707    -4.9122
C     -1.2184    -0.9841    -4.9762
C      2.0995     0.3273    -4.2789
C      3.3372     0.9399    -3.6116
C      2.2834    -1.2108    -4.3956
C     -1.6636     2.5914     0.3282
C     -2.5628     1.6112     1.2480
P     -2.5043    -0.0741     0.6821
C     -2.8536    -1.2025     2.0164
C     -2.8451    -2.6702     1.5211
C     -1.9139    -1.0378     3.2530
C     -3.6625    -0.4003    -0.6662
C     -4.6302     0.7894    -0.9268
C     -3.0039    -0.8098    -1.9818
H      4.3533     2.8274    -0.9401
H      3.2266     3.0402     0.4470
H      4.6132     1.9578     0.6578
H     -1.7871     1.5712    -1.4587
H      0.8334     2.9923    -0.8407
H     -0.5656     3.8559    -1.4867
H     -0.3208     3.0908    -3.6550
H      1.3212     3.0145    -3.0755
H     -0.1602     0.6733    -5.8398
H     -1.5910     2.4367    -5.3652
H     -2.2570     1.6590    -3.8857
H     -2.7555     1.1087    -5.5188
H     -0.7633    -1.6037    -4.1891
H     -0.9539    -1.4410    -5.9582
H     -2.3176    -1.0608    -4.8655
H      2.0761     0.7325    -5.3101
H      3.1604     1.9778    -3.2838
H      4.1860     0.9635    -4.3333
H      3.6652     0.3079    -2.7689
H      2.0305    -1.5776    -5.4171
H      3.3307    -1.5277    -4.1902
H      1.6502    -1.7459    -3.6719
H     -0.9095     3.0632     0.9972
H     -2.3193     3.3798    -0.0666
H     -2.1288     1.6973     2.2684
H     -3.6111     1.9282     1.3207
H     -3.8741    -0.9747     2.3771
H     -3.8860    -3.0736     1.4531
H     -2.4127    -2.7244     0.5214
H     -2.2486    -3.3551     2.1758
H     -0.9510    -0.6354     2.9812
H     -2.3686    -0.3719     4.0352
H     -1.7480    -2.0078     3.7846
H     -4.3299    -1.2242    -0.3708
H     -4.8314     0.9047    -2.0103
H     -5.6142     0.6085    -0.4539
H     -4.2582     1.7712    -0.6301
H     -3.3546    -0.1651    -2.8461
H     -3.2131    -1.8976    -2.2341
H     -1.9435    -0.6351    -1.9794
68
{"conf": 11, "E": 128.7, "rms": -1.0, "geom": "OH", "total_charge": 0, "CA_charge": 1, "smiles": "C[C:1]#[4N:2]->[Mn+:3]1(<-[3C-:4]#[O+:5])(<-[5H-:6])(<-[6C-:7]#[O+:8])<-[1N@H:9]([CH2:10][CH2:11][P:12]([CH:13]([CH3:14])[CH3:15])[CH:16]([CH3:17])[CH3:18])[CH2:19][CH2:20][2P:21]->1([CH:22]([CH3:23])[CH3:24])[CH:25]([CH3:26])[CH3:27]", "smiles3D": "C([C:1]#[4N:2]->[Mn+:3]1(<-[3C-:4]#[O+:5])(<-[5H-:6])(<-[6C-:7]#[O+:8])<-[1N@@:9]([C:10]([C:11]([P:12]([C:13]([C:14]([H:37])([H:38])[H:39])([C:15]([H:40])([H:41])[H:42])[H:36])[C:16]([C:17]([H:44])([H:45])[H:46])([C:18]([H:47])([H:48])[H:49])[H:43])([H:34])[H:35])([H:32])[H:33])([H:31])[C:19]([H:50])([H:51])[C:20]([H:52])([H:53])[2P:21]->1([C:22]([C:23]([H:55])([H:56])[H:57])([C:24]([H:58])([H:59])[H:60])[H:54])[C:25]([C:26]([H:62])([H:63])[H:64])([C:27]([H:65])([H:66])[H:67])[H:61])([H:28])([H:29])[H:30]", "smiles3Dx": "C([C:1]#[4N:2]->[Mn+:3]1(<-[3C-:4]#[O+:5])(<-[5H-:6])(<-[6C-:7]#[O+:8])<-[1N@@:9]([C:10]([C:11]([P:12]([C:13]([C:14]([H:37])([H:38])[H:39])([C:15]([H:40])([H:41])[H:42])[H:36])[C:16]([C:17]([H:44])([H:45])[H:46])([C:18]([H:47])([H:48])[H:49])[H:43])([H:34])[H:35])([H:32])[H:33])([H:31])[C:19]([H:50])([H:51])[C:20]([H:52])([H:53])[2P:21]->1([C:22]([C:23]([H:55])([H:56])[H:57])([C:24]([H:58])([H:59])[H:60])[H:54])[C:25]([C:26]([H:62])([H:63])[H:64])([C:27]([H:65])([H:66])[H:67])[H:61])([H:28])([H:29])[H:30]", "dummies": []}
C      3.0647     3.5178     1.7336
C      2.1720     2.4664     1.2448
N      1.4175     1.5951     0.8210
Mn     0.0000     0.0000     0.0000
C      1.7321    -1.5102    -0.0026
O      2.6410    -2.3028    -0.0035
H     -1.3164     1.2783    -0.1038
C      0.5617     0.4841    -2.1683
O      0.8515     0.7440    -3.3103
N     -0.8591    -0.5818     2.0834
C     -0.1777    -1.6613     2.7121
C      0.5551    -1.2953     4.0292
P     -0.3836    -1.6604     5.6326
C     -1.8073    -2.8638     5.3723
C     -2.7353    -2.8850     6.5908
C     -1.2502    -4.2718     5.1340
C     -1.0452    -0.0603     6.3638
C     -1.9694     0.6771     5.3948
C      0.1135     0.8322     6.8049
C     -2.2525    -0.8146     1.8793
C     -2.6308    -1.9947     0.9255
P     -1.7365    -1.8573    -0.6244
C     -2.9861    -1.4733    -1.8709
C     -2.4057    -1.5765    -3.2899
C     -3.5321    -0.0553    -1.6472
C     -1.0695    -3.5119    -0.9007
C     -0.0664    -3.5225    -2.0648
C     -2.1928    -4.5339    -1.1463
H      3.7945     3.0902     2.4482
H      2.4725     4.3056     2.2370
H      3.6139     3.9548     0.8746
H     -0.7744     0.1648     2.5937
H      0.5711    -2.0284     2.0079
H     -0.8524    -2.5085     2.9166
H      1.4736    -1.9125     4.0735
H      0.8993    -0.2437     4.0129
H     -2.4172    -2.5620     4.4988
H     -3.5149    -3.6683     6.4743
H     -2.1668    -3.0854     7.5234
H     -3.2636    -1.9200     6.6876
H     -0.5325    -4.2828     4.2962
H     -0.7269    -4.6533     6.0370
H     -2.0751    -4.9751     4.8807
H     -1.6291    -0.3211     7.2686
H     -2.7640    -0.0071     5.0260
H     -1.3951     1.0843     4.5375
H     -2.4597     1.5267     5.9155
H     -0.2700     1.7287     7.3322
H      0.7689     0.2788     7.5070
H      0.7183     1.1643     5.9387
H     -2.7429    -0.9905     2.8676
H     -2.6821     0.1172     1.4476
H     -3.7190    -1.9700     0.7284
H     -2.3905    -2.9547     1.4098
H     -3.8220    -2.1964    -1.7736
H     -3.0911    -1.0992    -4.0259
H     -1.4117    -1.0772    -3.3611
H     -2.3222    -2.6348    -3.6058
H     -4.3621     0.1452    -2.3553
H     -3.9365     0.0548    -0.6232
H     -2.7364     0.6998    -1.8220
H     -0.5264    -3.8103     0.0219
H      0.7126    -4.2909    -1.8676
H     -0.5380    -3.7936    -3.0321
H      0.4521    -2.5462    -2.1754
H     -2.9310    -4.5128    -0.3152
H     -1.7576    -5.5524    -1.1829
H     -2.7278    -4.3450    -2.0998
68
{"conf": 12, "E": 103.69, "rms": -1.0, "geom": "OH", "total_charge": 0, "CA_charge": 1, "smiles": "C[C:1]#[4N:2]->[Mn+:3]1(<-[3C-:4]#[O+:5])(<-[5H-:6])(<-[6C-:7]#[O+:8])<-[1N@H:9]([CH2:10][CH2:11][P:12]([CH:13]([CH3:14])[CH3:15])[CH:16]([CH3:17])[CH3:18])[CH2:19][CH2:20][2P:21]->1([CH:22]([CH3:23])[CH3:24])[CH:25]([CH3:26])[CH3:27]", "smiles3D": "C([C:1]#[4N:2]->[Mn+:3]1(<-[3C-:4]#[O+:5])(<-[5H-:6])(<-[6C-:7]#[O+:8])<-[1N@@:9]([C:10]([C:11]([P:12]([C:13]([C:14]([H:37])([H:38])[H:39])([C:15]([H:40])([H:41])[H:42])[H:36])[C:16]([C:17]([H:44])([H:45])[H:46])([C:18]([H:47])([H:48])[H:49])[H:43])([H:34])[H:35])([H:32])[H:33])([H:31])[C:19]([H:50])([H:51])[C:20]([H:52])([H:53])[2P:21]->1([C:22]([C:23]([H:55])([H:56])[H:57])([C:24]([H:58])([H:59])[H:60])[H:54])[C:25]([C:26]([H:62])([H:63])[H:64])([C:27]([H:65])([H:66])[H:67])[H:61])([H:28])([H:29])[H:30]", "smiles3Dx": "C([C:1]#[4N:2]->[Mn+:3]1(<-[3C-:4]#[O+:5])(<-[5H-:6])(<-[6C-:7]#[O+:8])<-[1N@@:9]([C:10]([C:11]([P:12]([C:13]([C:14]([H:37])([H:38])[H:39])([C:15]([H:40])([H:41])[H:42])[H:36])[C:16]([C:17]([H:44])([H:45])[H:46])([C:18]([H:47])([H:48])[H:49])[H:43])([H:34])[H:35])([H:32])[H:33])([H:31])[C:19]([H:50])([H:51])[C:20]([H:52])([H:53])[2P:21]->1([C:22]([C:23]([H:55])([H:56])[H:57])([C:24]([H:58])([H:59])[H:60])[H:54])[C:25]([C:26]([H:62])([H:63])[H:64])([C:27]([H:65])([H:66])[H:67])[H:61])([H:28])([H:29])[H:30]", "dummies": []}
C      3.0293    -0.1913     3.9513
C      2.1302    -0.1350     2.7965
N      1.3786    -0.0871     1.8256
Mn     0.0000     0.0000     0.0000
C     -0.0941    -2.2885    -0.0030
O     -0.1386    -3.4936     0.0052
H      0.1407     1.8361     0.0294
C      1.7870    -0.0960    -1.4252
O      2.7293    -0.1452    -2.1755
N     -1.9861     0.1640     1.1686
C     -1.8627    -0.1470     2.5367
C     -1.5032    -1.6036     2.8640
P     -1.7574    -2.0142     4.6856
C     -0.9720    -3.7348     4.7688
C     -1.4145    -4.6151     3.5900
C     -1.3690    -4.4290     6.0782
C     -0.5383    -0.8217     5.5112
C      0.1768    -1.4221     6.7254
C     -1.2772     0.4492     5.9468
C     -2.9914    -0.5438     0.4499
C     -3.3095     0.0474    -0.9575
P     -1.7944     0.2211    -1.9100
C     -1.9104     1.8867    -2.6007
C     -0.5454     2.3728    -3.1011
C     -2.9531     1.9578    -3.7257
C     -1.8942    -0.9956    -3.2474
C     -1.9406    -2.4249    -2.6934
C     -0.7018    -0.8663    -4.2068
H      2.6999    -0.9968     4.6394
H      3.0093     0.7817     4.4850
H      4.0620    -0.4041     3.6044
H     -2.2150     1.0526     1.1332
H     -2.8270     0.1032     3.0449
H     -1.0706     0.5111     2.9554
H     -2.1625    -2.2887     2.2995
H     -0.4475    -1.8047     2.5977
H      0.1321    -3.6353     4.7168
H     -0.9550    -4.2676     2.6427
H     -2.5212    -4.6091     3.4935
H     -1.0813    -5.6619     3.7391
H     -1.0475    -3.8511     6.9655
H     -0.8817    -5.4238     6.1470
H     -2.4725    -4.5622     6.1281
H      0.2343    -0.5431     4.7688
H      0.7838    -2.3042     6.4392
H     -0.5514    -1.7003     7.5158
H      0.8766    -0.6729     7.1533
H     -1.8154     0.9164     5.1007
H     -2.0190     0.2137     6.7411
H     -0.5548     1.1985     6.3376
H     -3.9356    -0.5533     1.0434
H     -2.6643    -1.5892     0.3084
H     -4.0137    -0.6259    -1.4914
H     -3.7892     1.0410    -0.8310
H     -2.2368     2.5705    -1.7856
H     -0.5819     3.4744    -3.2467
H      0.2524     2.1558    -2.3613
H     -0.2627     1.9201    -4.0711
H     -2.6226     1.4120    -4.6329
H     -3.9261     1.5472    -3.3827
H     -3.1141     3.0191    -4.0116
H     -2.8301    -0.8178    -3.8196
H     -0.9278    -2.7772    -2.4179
H     -2.3259    -3.1144    -3.4729
H     -2.6135    -2.5142    -1.8231
H     -0.6121    -1.7798    -4.8350
H      0.2513    -0.7295    -3.6545
H     -0.8481    -0.0267    -4.9116
68
{"conf": 13, "E": 144.49, "rms": -1.0, "geom": "OH", "total_charge": 0, "CA_charge": 1, "smiles": "C[C:1]#[4N:2]->[Mn+:3]1(<-[3C-:4]#[O+:5])(<-[5H-:6])(<-[6C-:7]#[O+:8])<-[1N@H:9]([CH2:10][CH2:11][P:12]([CH:13]([CH3:14])[CH3:15])[CH:16]([CH3:17])[CH3:18])[CH2:19][CH2:20][2P:21]->1([CH:22]([CH3:23])[CH3:24])[CH:25]([CH3:26])[CH3:27]", "smiles3D": "C([C:1]#[4N:2]->[Mn+:3]1(<-[3C-:4]#[O+:5])(<-[5H-:6])(<-[6C-:7]#[O+:8])<-[1N@@:9]([C:10]([C:11]([P:12]([C:13]([C:14]([H:37])([H:38])[H:39])([C:15]([H:40])([H:41])[H:42])[H:36])[C:16]([C:17]([H:44])([H:45])[H:46])([C:18]([H:47])([H:48])[H:49])[H:43])([H:34])[H:35])([H:32])[H:33])([H:31])[C:19]([H:50])([H:51])[C:20]([H:52])([H:53])[2P:21]->1([C:22]([C:23]([H:55])([H:56])[H:57])([C:24]([H:58])([H:59])[H:60])[H:54])[C:25]([C:26]([H:62])([H:63])[H:64])([C:27]([H:65])([H:66])[H:67])[H:61])([H:28])([H:29])[H:30]", "smiles3Dx": "C([C:1]#[4N:2]->[Mn+:3]1(<-[3C-:4]#[O+:5])(<-[5H-:6])(<-[6C-:7]#[O+:8])<-[1N@@:9]([C:10]([C:11]([P:12]([C:13]([C:14]([H:37])([H:38])[H:39])([C:15]([H:40])([H:41])[H:42])[H:36])[C:16]([C:17]([H:44])([H:45])[H:46])([C:18]([H:47])([H:48])[H:49])[H:43])([H:34])[H:35])([H:32])[H:33])([H:31])[C:19]([H:50])([H:51])[C:20]([H:52])([H:53])[2P:21]->1([C:22]([C:23]([H:55])([H:56])[H:57])([C:24]([H:58])([H:59])[H:60])[H:54])[C:25]([C:26]([H:62])([H:63])[H:64])([C:27]([H:65])([H:66])[H:67])[H:61])([H:28])([H:29])[H:30]", "dummies": []}
C     -1.1243     2.2870     4.2779
C     -0.7930     1.6315     3.0170
N     -0.5130     1.0589     1.9675
Mn     0.0000     0.0000     0.0000
C      1.8290     1.3822    -0.1213
O      2.7983     2.1006    -0.1803
H     -1.5083    -1.0344     0.1984
C     -1.2092     1.5168    -1.1995
O     -1.8424     2.3221    -1.8358
N      1.2905    -1.7199     0.8233
C      1.4802    -1.5893     2.2085
C      0.1736    -1.8168     3.0044
P      0.2784    -3.0903     4.3876
C      1.6197    -2.7272     5.6583
C      2.9605    -3.3890     5.3294
C      1.7939    -1.2185     5.8357
C      0.2767    -4.8700     3.7929
C      1.2401    -5.0911     2.6211
C     -1.1476    -5.2532     3.4010
C      2.5018    -1.8102     0.0846
C      2.3743    -2.0147    -1.4724
P      0.7935    -1.3836    -2.0856
C      1.1564    -0.4631    -3.5936
C      1.9311     0.8211    -3.2826
C     -0.1420    -0.1002    -4.3378
C     -0.2488    -2.7899    -2.5985
C     -1.6747    -2.6162    -2.0564
C      0.3017    -4.1503    -2.1385
H     -0.1867     2.5345     4.8091
H     -1.6797     3.2220     4.0608
H     -1.7635     1.6231     4.8866
H      0.8402    -2.4882     0.6535
H      2.2396    -2.3175     2.5500
H      1.8614    -0.5625     2.4200
H     -0.1129    -0.8737     3.4955
H     -0.6438    -2.1234     2.3287
H      1.2705    -3.1540     6.6283
H      3.3978    -2.9920     4.3911
H      3.6916    -3.1997     6.1430
H      2.8314    -4.4865     5.2435
H      2.2024    -0.7382     4.9218
H      0.8126    -0.7446     6.0699
H      2.4781    -1.0044     6.6814
H      0.5950    -5.5073     4.6512
H      2.2676    -4.7659     2.8914
H      1.2753    -6.1789     2.3681
H      0.9097    -4.5267     1.7252
H     -1.8364    -5.0837     4.2569
H     -1.5059    -4.6557     2.5346
H     -1.1912    -6.3226     3.1361
H      3.0851    -0.8854     0.2581
H      3.0955    -2.6628     0.4966
H      2.4982    -3.0845    -1.7179
H      3.2155    -1.4649    -1.9537
H      1.7783    -1.0982    -4.2477
H      2.2270     1.3335    -4.2230
H      1.2874     1.5289    -2.7153
H      2.8606     0.6130    -2.7098
H     -0.8726     0.3761    -3.6550
H      0.0694     0.6432    -5.1381
H     -0.5982    -0.9913    -4.8229
H     -0.2929    -2.8148    -3.7096
H     -1.7171    -2.8639    -0.9727
H     -2.0344    -1.5817    -2.2311
H     -2.3637    -3.3140    -2.5736
H      0.5390    -4.1476    -1.0482
H     -0.4523    -4.9481    -2.3518
H      1.1916    -4.4210    -2.7541
68
{"conf": 14, "E": 112.95, "rms": -1.0, "geom": "OH", "total_charge": 0, "CA_charge": 1, "smiles": "C[C:1]#[4N:2]->[Mn+:3]1(<-[3C-:4]#[O+:5])(<-[5H-:6])(<-[6C-:7]#[O+:8])<-[1N@H:9]([CH2:10][CH2:11][P:12]([CH:13]([CH3:14])[CH3:15])[CH:16]([CH3:17])[CH3:18])[CH2:19][CH2:20][2P:21]->1([CH:22]([CH3:23])[CH3:24])[CH:25]([CH3:26])[CH3:27]", "smiles3D": "C([C:1]#[4N:2]->[Mn+:3]1(<-[3C-:4]#[O+:5])(<-[5H-:6])(<-[6C-:7]#[O+:8])<-[1N@@:9]([C:10]([C:11]([P:12]([C:13]([C:14]([H:37])([H:38])[H:39])([C:15]([H:40])([H:41])[H:42])[H:36])[C:16]([C:17]([H:44])([H:45])[H:46])([C:18]([H:47])([H:48])[H:49])[H:43])([H:34])[H:35])([H:32])[H:33])([H:31])[C:19]([H:50])([H:51])[C:20]([H:52])([H:53])[2P:21]->1([C:22]([C:23]([H:55])([H:56])[H:57])([C:24]([H:58])([H:59])[H:60])[H:54])[C:25]([C:26]([H:62])([H:63])[H:64])([C:27]([H:65])([H:66])[H:67])[H:61])([H:28])([H:29])[H:30]", "smiles3Dx": "C([C:1]#[4N:2]->[Mn+:3]1(<-[3C-:4]#[O+:5])(<-[5H-:6])(<-[6C-:7]#[O+:8])<-[1N@@:9]([C:10]([C:11]([P:12]([C:13]([C:14]([H:37])([H:38])[H:39])([C:15]([H:40])([H:41])[H:42])[H:36])[C:16]([C:17]([H:44])([H:45])[H:46])([C:18]([H:47])([H:48])[H:49])[H:43])([H:34])[H:35])([H:32])[H:33])([H:31])[C:19]([H:50])([H:51])[C:20]([H:52])([H:53])[2P:21]->1([C:22]([C:23]([H:55])([H:56])[H:57])([C:24]([H:58])([H:59])[H:60])[H:54])[C:25]([C:26]([H:62])([H:63])[H:64])([C:27]([H:65])([H:66])[H:67])[H:61])([H:28])([H:29])[H:30]", "dummies": []}
C     -4.2133    -1.9967     1.7549
C     -2.9554    -1.4161     1.2823
N     -1.9090    -0.9293     0.8602
Mn     0.0000     0.0000     0.0000
C      1.0239    -0.0073     2.0520
O      1.5629    -0.0071     3.1307
H     -0.8721     0.0806    -1.6171
C     -0.7614     2.1008     0.4961
O     -1.1620     3.2084     0.7575
N      0.9739    -2.0106    -0.6221
C      1.9442    -2.4970     0.2987
C      1.4559    -3.2899     1.5358
P     -0.3829    -3.6133     1.6818
C     -0.5639    -5.3296     0.9101
C     -1.9974    -5.8435     1.0792
C     -0.2118    -5.2935    -0.5774
C     -0.4635    -3.8642     3.5592
C      0.1484    -5.1895     4.0254
C     -1.8893    -3.6979     4.0794
C      1.5425    -1.7580    -1.9099
C      2.7149    -0.7224    -1.9349
P      2.1569     0.8349    -1.2357
C      3.4679     1.4261    -0.1342
C      4.8609     1.4433    -0.7962
C      3.1305     2.8102     0.4331
C      1.8608     1.9182    -2.6555
C      0.8877     3.0401    -2.2863
C      3.1505     2.5055    -3.2361
H     -4.0327    -3.0287     2.1223
H     -4.6274    -1.3738     2.5759
H     -4.9380    -2.0353     0.9120
H      0.3122    -2.6200    -0.7263
H      2.5230    -1.6243     0.6647
H      2.6591    -3.1611    -0.2435
H      1.7861    -2.7421     2.4411
H      1.9830    -4.2665     1.5744
H      0.1356    -6.0339     1.4033
H     -2.2055    -6.0784     2.1385
H     -2.7298    -5.0891     0.7233
H     -2.1418    -6.7833     0.5089
H      0.8393    -4.9703    -0.7189
H     -0.8896    -4.6039    -1.1202
H     -0.3139    -6.3067    -1.0224
H      0.1322    -3.0489     4.0221
H      1.1759    -5.3046     3.6253
H      0.2140    -5.2049     5.1340
H     -0.4670    -6.0546     3.7092
H     -2.5718    -4.4591     3.6543
H     -1.9047    -3.7915     5.1868
H     -2.2656    -2.6877     3.8226
H      1.9093    -2.7161    -2.3472
H      0.7316    -1.3786    -2.5706
H      3.5662    -1.1155    -1.3464
H      3.0442    -0.5631    -2.9832
H      3.5131     0.7152     0.7198
H      5.6315     1.3456    -0.0028
H      5.0745     2.3942    -1.3190
H      5.0165     0.6041    -1.4993
H      3.2864     3.6153    -0.3153
H      2.0825     2.8440     0.8030
H      3.7986     3.0239     1.2965
H      1.3816     1.3038    -3.4507
H      0.7364     3.7133    -3.1569
H      1.2569     3.6496    -1.4387
H     -0.1032     2.6118    -2.0317
H      3.5409     3.3319    -2.6102
H      3.9196     1.7189    -3.3804
H      2.9339     2.9373    -4.2365
68
{"conf": 15, "E": 102.68, "rms": -1.0, "geom": "OH", "total_charge": 0, "CA_charge": 1, "smiles": "C[C:1]#[4N:2]->[Mn+:3]1(<-[3C-:4]#[O+:5])(<-[5H-:6])(<-[6C-:7]#[O+:8])<-[1N@H:9]([CH2:10][CH2:11][P:12]([CH:13]([CH3:14])[CH3:15])[CH:16]([CH3:17])[CH3:18])[CH2:19][CH2:20][2P:21]->1([CH:22]([CH3:23])[CH3:24])[CH:25]([CH3:26])[CH3:27]", "smiles3D": "C([C:1]#[4N:2]->[Mn+:3]1(<-[3C-:4]#[O+:5])(<-[5H-:6])(<-[6C-:7]#[O+:8])<-[1N@@:9]([C:10]([C:11]([P:12]([C:13]([C:14]([H:37])([H:38])[H:39])([C:15]([H:40])([H:41])[H:42])[H:36])[C:16]([C:17]([H:44])([H:45])[H:46])([C:18]([H:47])([H:48])[H:49])[H:43])([H:34])[H:35])([H:32])[H:33])([H:31])[C:19]([H:50])([H:51])[C:20]([H:52])([H:53])[2P:21]->1([C:22]([C:23]([H:55])([H:56])[H:57])([C:24]([H:58])([H:59])[H:60])[H:54])[C:25]([C:26]([H:62])([H:63])[H:64])([C:27]([H:65])([H:66])[H:67])[H:61])([H:28])([H:29])[H:30]", "smiles3Dx": "C([C:1]#[4N:2]->[Mn+:3]1(<-[3C-:4]#[O+:5])(<-[5H-:6])(<-[6C-:7]#[O+:8])<-[1N@@:9]([C:10]([C:11]([P:12]([C:13]([C:14]([H:37])([H:38])[H:39])([C:15]([H:40])([H:41])[H:42])[H:36])[C:16]([C:17]([H:44])([H:45])[H:46])([C:18]([H:47])([H:48])[H:49])[H:43])([H:34])[H:35])([H:32])[H:33])([H:31])[C:19]([H:50])([H:51])[C:20]([H:52])([H:53])[2P:21]->1([C:22]([C:23]([H:55])([H:56])[H:57])([C:24]([H:58])([H:59])[H:60])[H:54])[C:25]([C:26]([H:62])([H:63])[H:64])([C:27]([H:65])([H:66])[H:67])[H:61])([H:28])([H:29])[H:30]", "dummies": []}
C     -0.3521    -0.1318    -4.9705
C     -0.2591    -0.1035    -3.5108
N     -0.1765    -0.0731    -2.2852
Mn     0.0000     0.0000     0.0000
C     -1.0193     2.0516    -0.0014
O     -1.5553     3.1318    -0.0024
H      0.8176    -1.6467    -0.0439
C      2.0447     1.0123    -0.1797
O      3.1220     1.5453    -0.2739
N     -2.0192    -1.0239     0.4836
C     -2.9419    -0.8412    -0.5746
C     -3.5012    -2.1658    -1.1301
P     -2.2389    -3.0245    -2.2388
C     -3.3810    -3.4353    -3.6913
C     -2.7986    -4.5139    -4.6070
C     -3.6571    -2.1677    -4.5090
C     -1.8937    -4.7119    -1.4446
C     -0.6350    -5.3264    -2.0763
C     -1.6652    -4.6199     0.0709
C     -2.4899    -0.5432     1.7422
C     -1.5412    -0.8148     2.9418
P      0.0744    -0.1006     2.6164
C      1.2331    -1.3141     3.2842
C      2.6794    -0.9214     2.9716
C      1.0528    -1.4943     4.8011
C      0.2537     1.4508     3.5367
C     -1.0825     2.1994     3.6692
C      1.2669     2.3597     2.8297
H      0.4908     0.4449    -5.4054
H     -0.3029    -1.1824    -5.3248
H     -1.3141     0.3253    -5.2864
H     -1.8339    -1.9065     0.5844
H     -3.8066    -0.2139    -0.2501
H     -2.4369    -0.2995    -1.3922
H     -3.8411    -2.8142    -0.3023
H     -4.4142    -1.9330    -1.7139
H     -4.3449    -3.8157    -3.2879
H     -1.7667    -4.2485    -4.9189
H     -2.8065    -5.4969    -4.0964
H     -3.4236    -4.6251    -5.5194
H     -4.3845    -2.3846    -5.3207
H     -4.0841    -1.3616    -3.8779
H     -2.7185    -1.7951    -4.9667
H     -2.7619    -5.3808    -1.6261
H      0.2525    -4.6897    -1.8687
H     -0.4517    -6.3395    -1.6601
H     -0.7264    -5.4334    -3.1705
H     -2.5859    -4.3230     0.6078
H     -0.8404    -3.9133     0.3021
H     -1.3812    -5.6175     0.4713
H     -3.4703    -1.0265     1.9670
H     -2.6568     0.5514     1.6655
H     -1.4347    -1.9130     3.0668
H     -1.9724    -0.3939     3.8681
H      1.0253    -2.2884     2.7901
H      2.8000    -0.6884     1.8927
H      3.3520    -1.7725     3.2120
H      3.0050    -0.0531     3.5825
H      1.5925    -2.4098     5.1260
H     -0.0132    -1.6209     5.0761
H      1.4748    -0.6438     5.3726
H      0.6305     1.2306     4.5533
H     -1.7610     1.6996     4.3888
H     -0.9046     3.2168     4.0790
H     -1.5831     2.3152     2.6893
H      2.2429     1.8562     2.6934
H      1.4456     3.2732     3.4341
H      0.8906     2.6726     1.8364
68
{"conf": 16, "E": 202.11, "rms": -1.0, "geom": "OH", "total_charge": 0, "CA_charge": 1, "smiles": "C[C:1]#[4N:2]->[Mn+:3]1(<-[3C-:4]#[O+:5])(<-[5H-:6])(<-[6C-:7]#[O+:8])<-[1N@H:9]([CH2:10][CH2:11][P:12]([CH:13]([CH3:14])[CH3:15])[CH:16]([CH3:17])[CH3:18])[CH2:19][CH2:20][2P:21]->1([CH:22]([CH3:23])[CH3:24])[CH:25]([CH3:26])[CH3:27]", "smiles3D": "C([C:1]#[4N:2]->[Mn+:3]1(<-[3C-:4]#[O+:5])(<-[5H-:6])(<-[6C-:7]#[O+:8])<-[1N@@:9]([C:10]([C:11]([P:12]([C:13]([C:14]([H:37])([H:38])[H:39])([C:15]([H:40])([H:41])[H:42])[H:36])[C:16]([C:17]([H:44])([H:45])[H:46])([C:18]([H:47])([H:48])[H:49])[H:43])([H:34])[H:35])([H:32])[H:33])([H:31])[C:19]([H:50])([H:51])[C:20]([H:52])([H:53])[2P:21]->1([C:22]([C:23]([H:55])([H:56])[H:57])([C:24]([H:58])([H:59])[H:60])[H:54])[C:25]([C:26]([H:62])([H:63])[H:64])([C:27]([H:65])([H:66])[H:67])[H:61])([H:28])([H:29])[H:30]", "smiles3Dx": "C([C:1]#[4N:2]->[Mn+:3]1(<-[3C-:4]#[O+:5])(<-[5H-:6])(<-[6C-:7]#[O+:8])<-[1N@@:9]([C:10]([C:11]([P:12]([C:13]([C:14]([H:37])([H:38])[H:39])([C:15]([H:40])([H:41])[H:42])[H:36])[C:16]([C:17]([H:44])([H:45])[H:46])([C:18]([H:47])([H:48])[H:49])[H:43])([H:34])[H:35])([H:32])[H:33])([H:31])[C:19]([H:50])([H:51])[C:20]([H:52])([H:53])[2P:21]->1([C:22]([C:23]([H:55])([H:56])[H:57])([C:24]([H:58])([H:59])[H:60])[H:54])[C:25]([C:26]([H:62])([H:63])[H:64])([C:27]([H:65])([H:66])[H:67])[H:61])([H:28])([H:29])[H:30]", "dummies": []}
C      0.0387     1.0453     4.6384
C      0.4008     1.0124     3.2220
N      0.4259     0.8160     2.0110
Mn     0.0000     0.0000     0.0000
C     -0.2146    -1.9278     1.2059
O     -0.1223    -2.9245     1.8945
H      0.3397     1.5239    -0.9516
C      2.0654    -0.8526    -0.4880
O      3.1562    -1.3594    -0.7138
N     -2.2275     0.5801     0.1370
C     -2.5204     1.4668     1.2055
C     -1.8020     2.8134     1.0993
P     -2.4955     3.8306    -0.3692
C     -1.2339     4.9953    -1.1344
C     -1.2407     4.8016    -2.6582
C      0.1846     4.8312    -0.5713
C     -4.1104     4.7285     0.0065
C     -4.3614     4.9318     1.5048
C     -4.1971     6.0776    -0.7215
C     -2.9726    -0.6180     0.1615
C     -2.8425    -1.5060    -1.1643
P     -1.2215    -1.1612    -1.9198
C     -0.5554    -2.7803    -2.5175
C     -0.4259    -3.8154    -1.3829
C      0.9024    -2.5839    -3.1323
C     -1.5384    -0.0176    -3.2837
C     -2.8367    -0.3433    -4.0714
C     -0.3538     0.0764    -4.2722
H     -0.8305     0.3335     4.7543
H      0.8469     0.6546     5.2642
H     -0.3196     2.0369     4.9803
H     -2.4389     1.0168    -0.6143
H     -3.6116     1.6399     1.2953
H     -2.1700     0.9688     2.1500
H     -1.9074     3.3950     2.0219
H     -0.7429     2.6414     0.8889
H     -1.5331     6.0290    -0.9158
H     -0.5190     4.0153    -2.9787
H     -0.9922     5.7464    -3.1701
H     -2.2471     4.4807    -3.0144
H      0.6593     3.8871    -0.9256
H      0.1626     4.8340     0.5418
H      0.8141     5.6833    -0.8960
H     -4.9203     4.0888    -0.3843
H     -5.4231     5.2379     1.6643
H     -3.6994     5.7234     1.9255
H     -4.2034     3.9819     2.0659
H     -3.5510     6.8412    -0.2339
H     -5.2323     6.4595    -0.7130
H     -3.8807     5.9731    -1.7833
H     -2.6572    -1.1926     0.9817
H     -4.0685    -0.3681     0.2382
H     -2.9177    -2.5523    -0.8842
H     -3.6525    -1.2519    -1.8389
H     -1.2101    -3.1604    -3.3167
H     -1.2241    -3.6958    -0.5989
H     -0.5387    -4.8062    -1.7877
H      0.5232    -3.7327    -0.8453
H      0.8727    -2.7895    -4.2210
H      1.6308    -3.2543    -2.6863
H      1.2816    -1.5520    -2.9704
H     -1.6856     1.0011    -2.8666
H     -2.9534    -1.4162    -4.3004
H     -2.8748     0.2422    -5.0525
H     -3.7347     0.0537    -3.5200
H     -0.2272    -0.8655    -4.8280
H      0.5370     0.3896    -3.7289
H     -0.5777     0.8864    -5.0363
68
{"conf": 17, "E": 283.39, "rms": -1.0, "geom": "OH", "total_charge": 0, "CA_charge": 1, "smiles": "C[C:1]#[4N:2]->[Mn+:3]1(<-[3C-:4]#[O+:5])(<-[5H-:6])(<-[6C-:7]#[O+:8])<-[1N@H:9]([CH2:10][CH2:11][P:12]([CH:13]([CH3:14])[CH3:15])[CH:16]([CH3:17])[CH3:18])[CH2:19][CH2:20][2P:21]->1([CH:22]([CH3:23])[CH3:24])[CH:25]([CH3:26])[CH3:27]", "smiles3D": "C([C:1]#[4N:2]->[Mn+:3]1(<-[3C-:4]#[O+:5])(<-[5H-:6])(<-[6C-:7]#[O+:8])<-[1N@@:9]([C:10]([C:11]([P:12]([C:13]([C:14]([H:37])([H:38])[H:39])([C:15]([H:40])([H:41])[H:42])[H:36])[C:16]([C:17]([H:44])([H:45])[H:46])([C:18]([H:47])([H:48])[H:49])[H:43])([H:34])[H:35])([H:32])[H:33])([H:31])[C:19]([H:50])([H:51])[C:20]([H:52])([H:53])[2P:21]->1([C:22]([C:23]([H:55])([H:56])[H:57])([C:24]([H:58])([H:59])[H:60])[H:54])[C:25]([C:26]([H:62])([H:63])[H:64])([C:27]([H:65])([H:66])[H:67])[H:61])([H:28])([H:29])[H:30]", "smiles3Dx": "C([C:1]#[4N:2]->[Mn+:3]1(<-[3C-:4]#[O+:5])(<-[5H-:6])(<-[6C-:7]#[O+:8])<-[1N@@:9]([C:10]([C:11]([P:12]([C:13]([C:14]([H:37])([H:38])[H:39])([C:15]([H:40])([H:41])[H:42])[H:36])[C:16]([C:17]([H:44])([H:45])[H:46])([C:18]([H:47])([H:48])[H:49])[H:43])([H:34])[H:35])([H:32])[H:33])([H:31])[C:19]([H:50])([H:51])[C:20]([H:52])([H:53])[2P:21]->1([C:22]([C:23]([H:55])([H:56])[H:57])([C:24]([H:58])([H:59])[H:60])[H:54])[C:25]([C:26]([H:62])([H:63])[H:64])([C:27]([H:65])([H:66])[H:67])[H:61])([H:28])([H:29])[H:30]", "dummies": []}
C      2.5029    -2.5027     2.9231
C      2.2708    -1.3505     2.0746
N      1.7754    -0.6392     1.2573
Mn     0.0000     0.0000     0.0000
C     -0.3439    -2.2350     0.3999
O     -0.5003    -3.2820     0.9678
H      0.4666     1.7468     0.0397
C      0.8459    -0.5307    -2.1645
O      1.0390    -0.8246    -3.2843
N     -1.4920     0.4707     1.8111
C     -0.8607     0.2712     3.1488
C     -0.3689     1.6896     3.7643
P      1.4733     1.9463     3.3782
C      1.8762     3.6578     2.6759
C      0.6560     4.3414     2.0586
C      3.0350     3.5388     1.6670
C      2.7292     1.3722     4.6952
C      3.4821     2.5235     5.4127
C      2.1155     0.4061     5.7141
C     -2.6253    -0.3594     1.6177
C     -3.3774    -0.1386     0.2430
P     -2.2055     0.4985    -1.0348
C     -2.4825     2.2769    -1.0001
C     -3.8742     2.7129    -1.5625
C     -1.3440     3.0358    -1.7083
C     -2.6276    -0.1478    -2.6799
C     -1.9973     0.7259    -3.7836
C     -2.2024    -1.6146    -2.8252
H      1.4330    -2.7458     3.1434
H      3.0987    -2.1432     3.8094
H      2.8842    -3.3334     2.2499
H     -1.8615     1.4168     1.7611
H     -1.5994    -0.1812     3.9537
H     -0.0511    -0.4409     3.0972
H     -0.5204     1.7676     4.7994
H     -0.9133     2.5127     3.2953
H      2.1624     4.3146     3.5087
H     -0.1118     4.5409     2.8166
H      0.2007     3.7136     1.2916
H      0.9048     5.3138     1.6018
H      2.6976     3.6424     0.6181
H      3.5459     2.5514     1.7387
H      3.7967     4.3199     1.8521
H      3.4800     0.7959     4.1207
H      3.6759     3.3847     4.7514
H      2.9364     2.9136     6.3014
H      4.4799     2.1674     5.7454
H      1.4166    -0.3076     5.2370
H      1.5434     0.9569     6.4827
H      2.9025    -0.1783     6.2412
H     -3.3886    -0.1728     2.4792
H     -2.3625    -1.4514     1.7427
H     -4.2079     0.5512     0.3294
H     -3.7316    -1.1013    -0.0925
H     -2.5007     2.6038     0.0731
H     -4.3974     3.3977    -0.8137
H     -3.7881     3.2238    -2.5446
H     -4.5992     1.9031    -1.7262
H     -1.0640     3.9843    -1.1798
H     -0.4246     2.4281    -1.7723
H     -1.5195     3.2670    -2.7578
H     -3.7383    -0.0822    -2.8620
H     -2.5672     1.6685    -3.9418
H     -1.8854     0.2805    -4.7810
H     -0.9701     1.0135    -3.4761
H     -1.5109    -1.8133    -3.6515
H     -1.6923    -2.0008    -1.8956
H     -3.0629    -2.2453    -2.9977
68
{"conf": 18, "E": 260.94, "rms": -1.0, "geom": "OH", "total_charge": 0, "CA_charge": 1, "smiles": "C[C:1]#[4N:2]->[Mn+:3]1(<-[3C-:4]#[O+:5])(<-[5H-:6])(<-[6C-:7]#[O+:8])<-[1N@H:9]([CH2:10][CH2:11][P:12]([CH:13]([CH3:14])[CH3:15])[CH:16]([CH3:17])[CH3:18])[CH2:19][CH2:20][2P:21]->1([CH:22]([CH3:23])[CH3:24])[CH:25]([CH3:26])[CH3:27]", "smiles3D": "C([C:1]#[4N:2]->[Mn+:3]1(<-[3C-:4]#[O+:5])(<-[5H-:6])(<-[6C-:7]#[O+:8])<-[1N@@:9]([C:10]([C:11]([P:12]([C:13]([C:14]([H:37])([H:38])[H:39])([C:15]([H:40])([H:41])[H:42])[H:36])[C:16]([C:17]([H:44])([H:45])[H:46])([C:18]([H:47])([H:48])[H:49])[H:43])([H:34])[H:35])([H:32])[H:33])([H:31])[C:19]([H:50])([H:51])[C:20]([H:52])([H:53])[2P:21]->1([C:22]([C:23]([H:55])([H:56])[H:57])([C:24]([H:58])([H:59])[H:60])[H:54])[C:25]([C:26]([H:62])([H:63])[H:64])([C:27]([H:65])([H:66])[H:67])[H:61])([H:28])([H:29])[H:30]", "smiles3Dx": "C([C:1]#[4N:2]->[Mn+:3]1(<-[3C-:4]#[O+:5])(<-[5H-:6])(<-[6C-:7]#[O+:8])<-[1N@@:9]([C:10]([C:11]([P:12]([C:13]([C:14]([H:37])([H:38])[H:39])([C:15]([H:40])([H:41])[H:42])[H:36])[C:16]([C:17]([H:44])([H:45])[H:46])([C:18]([H:47])([H:48])[H:49])[H:43])([H:34])[H:35])([H:32])[H:33])([H:31])[C:19]([H:50])([H:51])[C:20]([H:52])([H:53])[2P:21]->1([C:22]([C:23]([H:55])([H:56])[H:57])([C:24]([H:58])([H:59])[H:60])[H:54])[C:25]([C:26]([H:62])([H:63])[H:64])([C:27]([H:65])([H:66])[H:67])[H:61])([H:28])([H:29])[H:30]", "dummies": []}
C      2.6332    -2.3856    -2.7509
C      1.4678    -2.2052    -1.9221
N      0.7020    -1.7064    -1.1249
Mn     0.0000     0.0000     0.0000
C      2.2340     0.2839     0.0194
O      3.4309     0.3194    -0.2325
H     -1.8152    -0.4001    -0.0528
C     -0.0045    -0.8837     2.0463
O     -0.1042    -1.3032     3.1806
N     -0.1531     1.4906    -1.6912
C     -0.1373     0.8837    -3.0085
C     -1.2847    -0.0551    -3.3513
P     -2.9194     0.5573    -2.6477
C     -3.5866     2.1441    -3.3784
C     -4.8693     2.6113    -2.6536
C     -3.7769     2.0214    -4.8988
C     -4.1331    -0.7395    -2.0299
C     -5.5240    -0.6180    -2.6927
C     -3.5575    -2.1473    -2.1813
C      0.8041     2.4997    -1.4940
C      0.6486     3.2863    -0.1426
P     -0.3116     2.3216     1.0555
C      0.3434     2.5501     2.7058
C      0.2167     4.0074     3.0884
C      1.8332     2.0634     2.8030
C     -2.0637     2.6821     0.9314
C     -2.3026     4.1822     0.7125
C     -2.8103     2.1404     2.1436
H      3.5113    -2.6656    -2.1441
H      2.8878    -1.3686    -3.1458
H      2.5446    -3.0397    -3.6260
H     -0.9138     1.8690    -1.6815
H      0.8326     0.2725    -3.0893
H     -0.0747     1.6712    -3.7809
H     -1.0666    -1.0519    -2.9562
H     -1.3624    -0.1545    -4.4698
H     -2.7985     2.9173    -3.2047
H     -5.7560     2.5630    -3.3166
H     -4.7631     3.6637    -2.3290
H     -5.0628     1.9998    -1.7479
H     -3.7228     3.0186    -5.3631
H     -4.7530     1.5592    -5.1484
H     -2.9642     1.3985    -5.3368
H     -4.2687    -0.5561    -0.9235
H     -5.8878    -1.6137    -3.0174
H     -6.2568    -0.2098    -1.9667
H     -5.4979     0.0447    -3.5678
H     -2.5884    -2.2184    -1.6318
H     -4.2517    -2.8876    -1.7485
H     -3.4021    -2.3729    -3.2599
H      0.6924     3.2791    -2.3565
H      1.8145     2.1203    -1.5891
H      0.0910     4.2685    -0.4051
H      1.6171     3.5634     0.2347
H     -0.2559     1.9318     3.3760
H      0.6716     4.6879     2.3422
H     -0.8553     4.2784     3.2405
H      0.7073     4.1670     4.0892
H      2.4505     2.4756     1.9943
H      1.8344     0.9953     2.7687
H      2.2149     2.3817     3.7697
H     -2.4898     2.1525     0.0286
H     -1.5021     4.8377     1.0482
H     -3.2922     4.4928     1.1986
H     -2.4692     4.3715    -0.3882
H     -2.3581     2.4316     3.1055
H     -3.8736     2.4968     2.1044
H     -2.8629     1.0366     2.0765
68
{"conf": 19, "E": 146.22, "rms": -1.0, "geom": "OH", "total_charge": 0, "CA_charge": 1, "smiles": "C[C:1]#[4N:2]->[Mn+:3]1(<-[3C-:4]#[O+:5])(<-[5H-:6])(<-[6C-:7]#[O+:8])<-[1N@H:9]([CH2:10][CH2:11][P:12]([CH:13]([CH3:14])[CH3:15])[CH:16]([CH3:17])[CH3:18])[CH2:19][CH2:20][2P:21]->1([CH:22]([CH3:23])[CH3:24])[CH:25]([CH3:26])[CH3:27]", "smiles3D": "C([C:1]#[4N:2]->[Mn+:3]1(<-[3C-:4]#[O+:5])(<-[5H-:6])(<-[6C-:7]#[O+:8])<-[1N@@:9]([C:10]([C:11]([P:12]([C:13]([C:14]([H:37])([H:38])[H:39])([C:15]([H:40])([H:41])[H:42])[H:36])[C:16]([C:17]([H:44])([H:45])[H:46])([C:18]([H:47])([H:48])[H:49])[H:43])([H:34])[H:35])([H:32])[H:33])([H:31])[C:19]([H:50])([H:51])[C:20]([H:52])([H:53])[2P:21]->1([C:22]([C:23]([H:55])([H:56])[H:57])([C:24]([H:58])([H:59])[H:60])[H:54])[C:25]([C:26]([H:62])([H:63])[H:64])([C:27]([H:65])([H:66])[H:67])[H:61])([H:28])([H:29])[H:30]", "smiles3Dx": "C([C:1]#[4N:2]->[Mn+:3]1(<-[3C-:4]#[O+:5])(<-[5H-:6])(<-[6C-:7]#[O+:8])<-[1N@@:9]([C:10]([C:11]([P:12]([C:13]([C:14]([H:37])([H:38])[H:39])([C:15]([H:40])([H:41])[H:42])[H:36])[C:16]([C:17]([H:44])([H:45])[H:46])([C:18]([H:47])([H:48])[H:49])[H:43])([H:34])[H:35])([H:32])[H:33])([H:31])[C:19]([H:50])([H:51])[C:20]([H:52])([H:53])[2P:21]->1([C:22]([C:23]([H:55])([H:56])[H:57])([C:24]([H:58])([H:59])[H:60])[H:54])[C:25]([C:26]([H:62])([H:63])[H:64])([C:27]([H:65])([H:66])[H:67])[H:61])([H:28])([H:29])[H:30]", "dummies": []}
C     -3.4158     1.7714    -3.1498
C     -2.4131     1.2739    -2.2134
N     -1.5665     0.8441    -1.4359
Mn     0.0000     0.0000     0.0000
C      1.6279     0.5711    -1.5018
O      2.4853     0.8788    -2.2934
H     -1.3455    -0.5182     1.1258
C     -0.1164    -2.0506    -1.0116
O     -0.1731    -3.1279    -1.5495
N      0.1763     1.9443     1.2532
C      0.6570     3.0666     0.5365
C      2.1499     3.0711     0.1659
P      3.2146     4.4811     0.8374
C      2.3818     5.9809     1.6212
C      1.7198     5.6674     2.9686
C      1.4260     6.6796     0.6490
C      4.5542     3.8068     1.9700
C      5.3830     4.9552     2.5493
C      5.4673     2.8562     1.1907
C      0.7330     1.7072     2.5634
C      1.9846     0.7792     2.7146
P      1.8011    -0.7214     1.7503
C      3.4522    -1.0292     1.0883
C      3.4113    -2.0444    -0.0678
C      4.4117    -1.4952     2.1880
C      1.3936    -2.0326     2.9301
C      0.0619    -1.7342     3.6287
C      1.3029    -3.3976     2.2265
H     -4.3036     2.1157    -2.5893
H     -3.7098     0.9520    -3.8395
H     -2.9883     2.6134    -3.7311
H     -0.7043     2.1588     1.4203
H      0.4430     3.9651     1.1280
H      0.0561     3.1367    -0.4095
H      2.6069     2.1049     0.4051
H      2.2200     3.1724    -0.9330
H      3.2011     6.7038     1.8223
H      0.6870     5.2829     2.8524
H      2.3202     4.9319     3.5446
H      1.6602     6.6040     3.5725
H      0.5581     6.0429     0.3882
H      1.9654     6.9476    -0.2858
H      1.0442     7.6170     1.1095
H      4.0737     3.2564     2.8061
H      6.2320     4.5546     3.1432
H      5.7889     5.5973     1.7327
H      4.7631     5.5742     3.2294
H      4.8926     2.0046     0.7791
H      5.9676     3.3913     0.3508
H      6.2467     2.4424     1.8652
H      0.9965     2.6873     3.0177
H     -0.0833     1.2650     3.1920
H      2.8940     1.3211     2.3941
H      2.1081     0.5148     3.7827
H      3.8371    -0.0748     0.6858
H      2.5042    -2.6720    -0.0716
H      4.2903    -2.7162    -0.0649
H      3.4260    -1.5073    -1.0393
H      5.4491    -1.4868     1.8100
H      4.1852    -2.5201     2.5366
H      4.3791    -0.8050     3.0552
H      2.1899    -2.0814     3.7065
H     -0.7703    -1.6975     2.9021
H      0.1116    -0.7836     4.1988
H     -0.1599    -2.5382     4.3588
H      0.8962    -4.1607     2.9181
H      0.6380    -3.3402     1.3396
H      2.3067    -3.7550     1.9290
68
{"conf": 20, "E": 131.12, "rms": -1.0, "geom": "OH", "total_charge": 0, "CA_charge": 1, "smiles": "C[C:1]#[4N:2]->[Mn+:3]1(<-[3C-:4]#[O+:5])(<-[5H-:6])(<-[6C-:7]#[O+:8])<-[1N@H:9]([CH2:10][CH2:11][P:12]([CH:13]([CH3:14])[CH3:15])[CH:16]([CH3:17])[CH3:18])[CH2:19][CH2:20][2P:21]->1([CH:22]([CH3:23])[CH3:24])[CH:25]([CH3:26])[CH3:27]", "smiles3D": "C([C:1]#[4N:2]->[Mn+:3]1(<-[3C-:4]#[O+:5])(<-[5H-:6])(<-[6C-:7]#[O+:8])<-[1N@@:9]([C:10]([C:11]([P:12]([C:13]([C:14]([H:37])([H:38])[H:39])([C:15]([H:40])([H:41])[H:42])[H:36])[C:16]([C:17]([H:44])([H:45])[H:46])([C:18]([H:47])([H:48])[H:49])[H:43])([H:34])[H:35])([H:32])[H:33])([H:31])[C:19]([H:50])([H:51])[C:20]([H:52])([H:53])[2P:21]->1([C:22]([C:23]([H:55])([H:56])[H:57])([C:24]([H:58])([H:59])[H:60])[H:54])[C:25]([C:26]([H:62])([H:63])[H:64])([C:27]([H:65])([H:66])[H:67])[H:61])([H:28])([H:29])[H:30]", "smiles3Dx": "C([C:1]#[4N:2]->[Mn+:3]1(<-[3C-:4]#[O+:5])(<-[5H-:6])(<-[6C-:7]#[O+:8])<-[1N@@:9]([C:10]([C:11]([P:12]([C:13]([C:14]([H:37])([H:38])[H:39])([C:15]([H:40])([H:41])[H:42])[H:36])[C:16]([C:17]([H:44])([H:45])[H:46])([C:18]([H:47])([H:48])[H:49])[H:43])([H:34])[H:35])([H:32])[H:33])([H:31])[C:19]([H:50])([H:51])[C:20]([H:52])([H:53])[2P:21]->1([C:22]([C:23]([H:55])([H:56])[H:57])([C:24]([H:58])([H:59])[H:60])[H:54])[C:25]([C:26]([H:62])([H:63])[H:64])([C:27]([H:65])([H:66])[H:67])[H:61])([H:28])([H:29])[H:30]", "dummies": []}
C     -2.6213    -4.0630    -1.1928
C     -1.8414    -2.8776    -0.8465
N     -1.1959    -1.8746    -0.5513
Mn     0.0000     0.0000     0.0000
C      0.6506     0.1201    -2.1945
O      0.9970     0.1741    -3.3475
H     -0.5879    -0.2324     1.7182
C      1.8822    -1.2102     0.4751
O      2.8697    -1.8541     0.7256
N     -1.6901     1.5109    -0.3459
C     -2.8317     0.9384    -0.9316
C     -2.7019     0.5705    -2.4199
P     -4.2953    -0.0964    -3.1469
C     -5.1749    -1.2679    -1.9715
C     -6.0711    -0.5531    -0.9567
C     -6.0005    -2.2627    -2.7847
C     -5.4478     1.2812    -3.7119
C     -5.4546     2.4795    -2.7569
C     -5.0442     1.7260    -5.1149
C     -1.1376     2.6500    -1.0035
C     -0.1049     3.4553    -0.1508
P      1.0862     2.3326     0.6193
C      2.7332     2.6935    -0.0400
C      2.8375     2.2892    -1.5106
C      3.0980     4.1798     0.1275
C      1.2315     2.6981     2.3956
C      0.5776     4.0256     2.7994
C      0.6351     1.5669     3.2228
H     -1.9629    -4.9525    -1.1780
H     -3.0511    -3.9356    -2.2060
H     -3.4339    -4.1955    -0.4564
H     -1.9427     1.7760     0.4939
H     -3.0672     0.0146    -0.3554
H     -3.6827     1.6402    -0.8140
H     -1.9377    -0.2196    -2.5310
H     -2.4175     1.4489    -3.0410
H     -4.4194    -1.8390    -1.4091
H     -6.8810     0.0043    -1.4670
H     -6.5418    -1.2915    -0.2736
H     -5.4844     0.1497    -0.3350
H     -6.4572    -3.0238    -2.1349
H     -6.8051    -1.7513    -3.3432
H     -5.3583    -2.7898    -3.5109
H     -6.4804     0.8698    -3.7595
H     -6.1657     3.2532    -3.1311
H     -4.4429     2.9321    -2.6767
H     -5.8008     2.1788    -1.7529
H     -5.7311     2.5164    -5.4747
H     -3.9977     2.1014    -5.1184
H     -5.1279     0.8731    -5.8175
H     -1.9578     3.3427    -1.2911
H     -0.6334     2.3236    -1.9400
H      0.4145     4.1689    -0.8196
H     -0.6559     4.0268     0.6141
H      3.4738     2.0962     0.5388
H      2.8923     1.1820    -1.5754
H      3.7816     2.6900    -1.9563
H      1.9764     2.6770    -2.1061
H      2.4895     4.8358    -0.5137
H      4.1513     4.3450    -0.1686
H      2.9987     4.5176     1.1765
H      2.3125     2.7656     2.6435
H      0.9010     4.8566     2.1380
H      0.8815     4.2943     3.8322
H     -0.5280     3.9404     2.7945
H      0.7884     1.7660     4.3109
H     -0.4522     1.4790     3.0403
H      1.1521     0.6121     2.9764
68
{"conf": 21, "E": 116.13, "rms": -1.0, "geom": "OH", "total_charge": 0, "CA_charge": 1, "smiles": "C[C:1]#[4N:2]->[Mn+:3]1(<-[3C-:4]#[O+:5])(<-[5H-:6])(<-[6C-:7]#[O+:8])<-[1N@H:9]([CH2:10][CH2:11][P:12]([CH:13]([CH3:14])[CH3:15])[CH:16]([CH3:17])[CH3:18])[CH2:19][CH2:20][2P:21]->1([CH:22]([CH3:23])[CH3:24])[CH:25]([CH3:26])[CH3:27]", "smiles3D": "C([C:1]#[4N:2]->[Mn+:3]1(<-[3C-:4]#[O+:5])(<-[5H-:6])(<-[6C-:7]#[O+:8])<-[1N@@:9]([C:10]([C:11]([P:12]([C:13]([C:14]([H:37])([H:38])[H:39])([C:15]([H:40])([H:41])[H:42])[H:36])[C:16]([C:17]([H:44])([H:45])[H:46])([C:18]([H:47])([H:48])[H:49])[H:43])([H:34])[H:35])([H:32])[H:33])([H:31])[C:19]([H:50])([H:51])[C:20]([H:52])([H:53])[2P:21]->1([C:22]([C:23]([H:55])([H:56])[H:57])([C:24]([H:58])([H:59])[H:60])[H:54])[C:25]([C:26]([H:62])([H:63])[H:64])([C:27]([H:65])([H:66])[H:67])[H:61])([H:28])([H:29])[H:30]", "smiles3Dx": "C([C:1]#[4N:2]->[Mn+:3]1(<-[3C-:4]#[O+:5])(<-[5H-:6])(<-[6C-:7]#[O+:8])<-[1N@@:9]([C:10]([C:11]([P:12]([C:13]([C:14]([H:37])([H:38])[H:39])([C:15]([H:40])([H:41])[H:42])[H:36])[C:16]([C:17]([H:44])([H:45])[H:46])([C:18]([H:47])([H:48])[H:49])[H:43])([H:34])[H:35])([H:32])[H:33])([H:31])[C:19]([H:50])([H:51])[C:20]([H:52])([H:53])[2P:21]->1([C:22]([C:23]([H:55])([H:56])[H:57])([C:24]([H:58])([H:59])[H:60])[H:54])[C:25]([C:26]([H:62])([H:63])[H:64])([C:27]([H:65])([H:66])[H:67])[H:61])([H:28])([H:29])[H:30]", "dummies": []}
C     -1.7892     1.6247    -4.3574
C     -1.2449     1.1510    -3.0839
N     -0.7966     0.7499    -2.0116
Mn     0.0000     0.0000     0.0000
C     -2.1576    -0.3019     0.7108
O     -3.2946    -0.4666     1.0763
H      1.7230     0.2849    -0.5726
C     -0.0410     2.1176     0.8706
O     -0.0621     3.2314     1.3261
N      0.1722    -2.1996    -0.7049
C     -1.1072    -2.7438    -0.8998
C     -1.0918    -4.0692    -1.6808
P     -2.7329    -4.4186    -2.5237
C     -2.7519    -3.5305    -4.1981
C     -1.5352    -3.8199    -5.0821
C     -2.9106    -2.0244    -4.0053
C     -2.7554    -6.2851    -2.8293
C     -3.7135    -6.6474    -3.9666
C     -1.3631    -6.8961    -3.0583
C      1.0308    -2.9242     0.1944
C      0.7252    -2.7922     1.7133
P      0.8853    -1.0792     2.2093
C      2.6536    -0.8018     2.5185
C      3.1478    -1.4272     3.8273
C      2.9790     0.7027     2.4823
C     -0.1670    -0.8375     3.6704
C      0.1189     0.5010     4.3549
C     -0.0539    -1.9921     4.6881
H     -1.3345     1.0530    -5.1989
H     -1.5799     2.7087    -4.4687
H     -2.8908     1.4719    -4.3828
H      0.5873    -2.1638    -1.5256
H     -1.7014    -1.9966    -1.4614
H     -1.6070    -2.9133     0.0755
H     -0.2767    -4.0717    -2.4239
H     -0.9065    -4.8913    -0.9617
H     -3.6529    -3.8768    -4.7493
H     -0.5874    -3.5306    -4.5824
H     -1.6086    -3.2558    -6.0353
H     -1.4867    -4.8848    -5.3501
H     -3.1879    -1.5349    -4.9592
H     -3.7056    -1.8095    -3.2664
H     -1.9585    -1.5737    -3.6609
H     -3.1709    -6.7405    -1.9081
H     -4.6910    -6.1506    -3.8297
H     -3.8863    -7.7461    -4.0086
H     -3.3174    -6.3269    -4.9460
H     -1.4669    -7.9612    -3.3820
H     -0.7940    -6.8892    -2.1053
H     -0.7865    -6.3328    -3.8209
H      2.0670    -2.5560     0.0256
H      1.0158    -4.0065    -0.0622
H     -0.3042    -3.1452     1.9050
H      1.4400    -3.4167     2.2925
H      3.2201    -1.2894     1.6888
H      2.8263    -0.8518     4.7150
H      2.8455    -2.4923     3.8966
H      4.2530    -1.4172     3.8206
H      2.5201     1.2543     3.3241
H      2.6386     1.1568     1.5313
H      4.0817     0.8392     2.5512
H     -1.2235    -0.8134     3.3154
H      1.0743     0.4855     4.9175
H      0.1333     1.3254     3.6146
H     -0.6911     0.7279     5.0795
H     -0.4100    -2.9416     4.2421
H      0.9640    -2.1453     5.0664
H     -0.7192    -1.7830     5.5570
68
{"conf": 22, "E": 118.92, "rms": -1.0, "geom": "OH", "total_charge": 0, "CA_charge": 1, "smiles": "C[C:1]#[4N:2]->[Mn+:3]1(<-[3C-:4]#[O+:5])(<-[5H-:6])(<-[6C-:7]#[O+:8])<-[1N@H:9]([CH2:10][CH2:11][P:12]([CH:13]([CH3:14])[CH3:15])[CH:16]([CH3:17])[CH3:18])[CH2:19][CH2:20][2P:21]->1([CH:22]([CH3:23])[CH3:24])[CH:25]([CH3:26])[CH3:27]", "smiles3D": "C([C:1]#[4N:2]->[Mn+:3]1(<-[3C-:4]#[O+:5])(<-[5H-:6])(<-[6C-:7]#[O+:8])<-[1N@@:9]([C:10]([C:11]([P:12]([C:13]([C:14]([H:37])([H:38])[H:39])([C:15]([H:40])([H:41])[H:42])[H:36])[C:16]([C:17]([H:44])([H:45])[H:46])([C:18]([H:47])([H:48])[H:49])[H:43])([H:34])[H:35])([H:32])[H:33])([H:31])[C:19]([H:50])([H:51])[C:20]([H:52])([H:53])[2P:21]->1([C:22]([C:23]([H:55])([H:56])[H:57])([C:24]([H:58])([H:59])[H:60])[H:54])[C:25]([C:26]([H:62])([H:63])[H:64])([C:27]([H:65])([H:66])[H:67])[H:61])([H:28])([H:29])[H:30]", "smiles3Dx": "C([C:1]#[4N:2]->[Mn+:3]1(<-[3C-:4]#[O+:5])(<-[5H-:6])(<-[6C-:7]#[O+:8])<-[1N@@:9]([C:10]([C:11]([P:12]([C:13]([C:14]([H:37])([H:38])[H:39])([C:15]([H:40])([H:41])[H:42])[H:36])[C:16]([C:17]([H:44])([H:45])[H:46])([C:18]([H:47])([H:48])[H:49])[H:43])([H:34])[H:35])([H:32])[H:33])([H:31])[C:19]([H:50])([H:51])[C:20]([H:52])([H:53])[2P:21]->1([C:22]([C:23]([H:55])([H:56])[H:57])([C:24]([H:58])([H:59])[H:60])[H:54])[C:25]([C:26]([H:62])([H:63])[H:64])([C:27]([H:65])([H:66])[H:67])[H:61])([H:28])([H:29])[H:30]", "dummies": []}
C      2.0801     4.3510     1.2539
C      1.4745     3.0717     0.8907
N      0.9699     1.9965     0.5764
Mn     0.0000     0.0000     0.0000
C      1.4023    -1.1002     1.4391
O      2.1440    -1.6812     2.1926
H     -1.0478     0.8761    -1.2346
C      1.5356    -0.3807    -1.6570
O      2.3513    -0.5824    -2.5190
N     -1.7300     0.2457     1.5017
C     -1.3613    -0.1837     2.7893
C     -2.0129     0.6358     3.9103
P     -1.1998     2.3218     4.0367
C     -2.2465     3.2450     5.3129
C     -2.0791     2.7271     6.7449
C     -1.9732     4.7434     5.2337
C      0.5772     2.0168     4.6307
C      1.2542     3.3023     5.0879
C      0.7242     0.9101     5.6866
C     -2.8940    -0.3775     0.9502
C     -2.8012    -1.8904     0.5611
P     -1.3241    -2.2147    -0.4135
C     -1.7866    -2.5192    -2.1410
C     -2.3372    -1.2406    -2.7783
C     -2.8008    -3.6698    -2.2890
C     -0.5197    -3.6882     0.2643
C      0.4751    -4.2876    -0.7427
C     -1.5344    -4.7530     0.7291
H      2.7631     4.2105     2.1142
H      2.6597     4.7308     0.3922
H      1.2896     5.0796     1.5116
H     -1.8931     1.1489     1.5263
H     -0.2763    -0.0796     2.8884
H     -1.6150    -1.2518     2.9413
H     -3.0853     0.7832     3.7039
H     -1.9254     0.0986     4.8755
H     -3.3044     3.0787     5.0280
H     -1.0817     2.9982     7.1657
H     -2.2144     1.6308     6.7902
H     -2.8562     3.1970     7.4019
H     -2.6980     5.2897     5.8693
H     -2.0953     5.0933     4.1937
H     -0.9506     4.9935     5.5733
H      1.1429     1.6756     3.7372
H      0.8640     3.6420     6.0547
H      1.1245     4.0950     4.3398
H      2.3442     3.1480     5.2177
H      0.3483    -0.0541     5.2920
H      1.8078     0.7615     5.9328
H      0.1893     1.1591     6.6254
H     -3.1550     0.1892     0.0276
H     -3.7426    -0.2587     1.6588
H     -2.7832    -2.5110     1.4778
H     -3.6953    -2.1519    -0.0262
H     -0.8749    -2.8042    -2.6953
H     -3.0169    -0.6916    -2.0774
H     -2.9289    -1.4628    -3.7044
H     -1.4929    -0.5652    -3.0660
H     -2.3341    -4.6460    -2.0461
H     -3.1229    -3.7436    -3.3473
H     -3.7086    -3.5232    -1.6821
H      0.0577    -3.3650     1.1521
H      1.1321    -3.4822    -1.1559
H      1.1233    -5.0273    -0.2248
H     -0.0534    -4.7906    -1.5767
H     -1.8202    -4.5725     1.7868
H     -2.4651    -4.7666     0.1369
H     -1.0804    -5.7664     0.6964
68
{"conf": 23, "E": 103.03, "rms": -1.0, "geom": "OH", "total_charge": 0, "CA_charge": 1, "smiles": "C[C:1]#[4N:2]->[Mn+:3]1(<-[3C-:4]#[O+:5])(<-[5H-:6])(<-[6C-:7]#[O+:8])<-[1N@H:9]([CH2:10][CH2:11][P:12]([CH:13]([CH3:14])[CH3:15])[CH:16]([CH3:17])[CH3:18])[CH2:19][CH2:20][2P:21]->1([CH:22]([CH3:23])[CH3:24])[CH:25]([CH3:26])[CH3:27]", "smiles3D": "C([C:1]#[4N:2]->[Mn+:3]1(<-[3C-:4]#[O+:5])(<-[5H-:6])(<-[6C-:7]#[O+:8])<-[1N@@:9]([C:10]([C:11]([P:12]([C:13]([C:14]([H:37])([H:38])[H:39])([C:15]([H:40])([H:41])[H:42])[H:36])[C:16]([C:17]([H:44])([H:45])[H:46])([C:18]([H:47])([H:48])[H:49])[H:43])([H:34])[H:35])([H:32])[H:33])([H:31])[C:19]([H:50])([H:51])[C:20]([H:52])([H:53])[2P:21]->1([C:22]([C:23]([H:55])([H:56])[H:57])([C:24]([H:58])([H:59])[H:60])[H:54])[C:25]([C:26]([H:62])([H:63])[H:64])([C:27]([H:65])([H:66])[H:67])[H:61])([H:28])([H:29])[H:30]", "smiles3Dx": "C([C:1]#[4N:2]->[Mn+:3]1(<-[3C-:4]#[O+:5])(<-[5H-:6])(<-[6C-:7]#[O+:8])<-[1N@@:9]([C:10]([C:11]([P:12]([C:13]([C:14]([H:37])([H:38])[H:39])([C:15]([H:40])([H:41])[H:42])[H:36])[C:16]([C:17]([H:44])([H:45])[H:46])([C:18]([H:47])([H:48])[H:49])[H:43])([H:34])[H:35])([H:32])[H:33])([H:31])[C:19]([H:50])([H:51])[C:20]([H:52])([H:53])[2P:21]->1([C:22]([C:23]([H:55])([H:56])[H:57])([C:24]([H:58])([H:59])[H:60])[H:54])[C:25]([C:26]([H:62])([H:63])[H:64])([C:27]([H:65])([H:66])[H:67])[H:61])([H:28])([H:29])[H:30]", "dummies": []}
C      0.0317    -4.6469     1.8025
C      0.0193    -3.2847     1.2687
N      0.0108    -2.1400     0.8223
Mn     0.0000     0.0000     0.0000
C     -2.2273     0.1628     0.5292
O     -3.3966     0.2432     0.8128
H      1.7699    -0.2220    -0.4396
C     -0.5861    -0.7038    -2.0970
O     -0.8946    -1.0750    -3.2019
N      0.6286     1.0385     1.9640
C      0.5435     0.1943     3.0885
C     -0.8723    -0.2672     3.4592
P     -0.8242    -1.3118     5.0169
C     -1.5347    -0.1144     6.2954
C     -0.5934     1.0825     6.4687
C     -1.7314    -0.8113     7.6453
C     -2.1804    -2.5597     4.6063
C     -3.5845    -1.9510     4.6353
C     -2.0759    -3.7881     5.5133
C     -0.0670     2.2793     2.0582
C      0.2883     3.3152     0.9464
P      0.1837     2.5346    -0.6745
C     -1.1609     3.3177    -1.6009
C     -1.1202     4.8544    -1.4849
C     -2.5190     2.8053    -1.1317
C      1.7020     2.9213    -1.5785
C      2.9532     2.6797    -0.7143
C      1.7803     2.0512    -2.8391
H      0.1610    -5.3672     0.9689
H     -0.9268    -4.8528     2.3206
H      0.8719    -4.7533     2.5202
H      1.5168     1.2417     1.8635
H      0.9890     0.7172     3.9666
H      1.1598    -0.7099     2.8824
H     -1.2694    -0.8898     2.6431
H     -1.5583     0.5882     3.6167
H     -2.5152     0.2701     5.9430
H      0.4301     0.7399     6.7334
H     -0.5436     1.6777     5.5358
H     -0.9651     1.7552     7.2700
H     -2.5483    -1.5550     7.5863
H     -0.7947    -1.3141     7.9672
H     -2.0233    -0.0714     8.4217
H     -1.9962    -2.9151     3.5695
H     -3.6202    -1.0329     4.0123
H     -4.3152    -2.6743     4.2166
H     -3.8976    -1.7069     5.6711
H     -1.0666    -4.2413     5.4160
H     -2.2463    -3.5257     6.5762
H     -2.8260    -4.5501     5.2106
H     -1.1558     2.0840     2.0013
H      0.1477     2.7484     3.0465
H      1.3077     3.6966     1.1243
H     -0.4200     4.1607     1.0089
H     -1.0452     3.0510    -2.6709
H     -1.7015     5.2972    -2.3213
H     -1.5840     5.2142    -0.5434
H     -0.0915     5.2553    -1.5526
H     -2.6215     2.8989    -0.0299
H     -2.6509     1.7541    -1.4570
H     -3.3350     3.3896    -1.6091
H      1.6859     3.9844    -1.8858
H      3.8595     2.6139    -1.3558
H      2.8765     1.7424    -0.1277
H      3.1359     3.5313    -0.0277
H      2.6824     2.3188    -3.4312
H      0.8974     2.2110    -3.4900
H      1.8378     0.9761    -2.5746
68
{"conf": 24, "E": 107.37, "rms": -1.0, "geom": "OH", "total_charge": 0, "CA_charge": 1, "smiles": "C[C:1]#[4N:2]->[Mn+:3]1(<-[3C-:4]#[O+:5])(<-[5H-:6])(<-[6C-:7]#[O+:8])<-[1N@H:9]([CH2:10][CH2:11][P:12]([CH:13]([CH3:14])[CH3:15])[CH:16]([CH3:17])[CH3:18])[CH2:19][CH2:20][2P:21]->1([CH:22]([CH3:23])[CH3:24])[CH:25]([CH3:26])[CH3:27]", "smiles3D": "C([C:1]#[4N:2]->[Mn+:3]1(<-[3C-:4]#[O+:5])(<-[5H-:6])(<-[6C-:7]#[O+:8])<-[1N@@:9]([C:10]([C:11]([P:12]([C:13]([C:14]([H:37])([H:38])[H:39])([C:15]([H:40])([H:41])[H:42])[H:36])[C:16]([C:17]([H:44])([H:45])[H:46])([C:18]([H:47])([H:48])[H:49])[H:43])([H:34])[H:35])([H:32])[H:33])([H:31])[C:19]([H:50])([H:51])[C:20]([H:52])([H:53])[2P:21]->1([C:22]([C:23]([H:55])([H:56])[H:57])([C:24]([H:58])([H:59])[H:60])[H:54])[C:25]([C:26]([H:62])([H:63])[H:64])([C:27]([H:65])([H:66])[H:67])[H:61])([H:28])([H:29])[H:30]", "smiles3Dx": "C([C:1]#[4N:2]->[Mn+:3]1(<-[3C-:4]#[O+:5])(<-[5H-:6])(<-[6C-:7]#[O+:8])<-[1N@@:9]([C:10]([C:11]([P:12]([C:13]([C:14]([H:37])([H:38])[H:39])([C:15]([H:40])([H:41])[H:42])[H:36])[C:16]([C:17]([H:44])([H:45])[H:46])([C:18]([H:47])([H:48])[H:49])[H:43])([H:34])[H:35])([H:32])[H:33])([H:31])[C:19]([H:50])([H:51])[C:20]([H:52])([H:53])[2P:21]->1([C:22]([C:23]([H:55])([H:56])[H:57])([C:24]([H:58])([H:59])[H:60])[H:54])[C:25]([C:26]([H:62])([H:63])[H:64])([C:27]([H:65])([H:66])[H:67])[H:61])([H:28])([H:29])[H:30]", "dummies": []}
C      3.1726    -3.8403     0.1894
C      2.2500    -2.7073     0.1332
N      1.4717    -1.7575     0.0933
Mn     0.0000     0.0000     0.0000
C     -1.7248    -1.5138     0.0854
O     -2.6301    -2.3073     0.1364
H      1.4311     1.1465    -0.0917
C     -0.0412    -0.0921    -2.2851
O     -0.0650    -0.1390    -3.4883
N     -0.1364     0.3480     2.2805
C      0.3164    -0.8010     2.9561
C      1.8262    -0.7335     3.2121
P      2.6211    -2.3902     3.6089
C      1.7943    -3.0038     5.2006
C      2.6927    -3.9879     5.9612
C      0.4878    -3.7362     4.8475
C      4.3641    -1.7667     4.0062
C      4.4791    -0.9910     5.3309
C      5.3825    -2.9082     3.9296
C     -1.4775     0.7183     2.5972
C     -1.9476     2.0608     1.9588
P     -1.6741     2.0158     0.1800
C     -3.2718     1.8596    -0.6602
C     -3.1085     1.0963    -1.9805
C     -4.3229     1.1438     0.2048
C     -1.0261     3.6434    -0.2638
C      0.2311     3.9909     0.5557
C     -0.6934     3.6879    -1.7583
H      2.7514    -4.6254     0.8540
H      4.1516    -3.5041     0.5909
H      3.3171    -4.2534    -0.8276
H      0.3988     1.0635     2.4857
H     -0.1922    -0.9139     3.9391
H      0.0908    -1.6854     2.3284
H      2.0093    -0.0102     4.0292
H      2.3230    -0.3343     2.3041
H      1.5631    -2.1352     5.8512
H      3.5550    -3.4748     6.4164
H      3.0552    -4.7925     5.2826
H      2.1275    -4.4575     6.7965
H     -0.0182    -4.0837     5.7724
H     -0.2198    -3.0874     4.3039
H      0.7081    -4.6228     4.2060
H      4.6243    -1.0636     3.1875
H      4.7042    -1.6563     6.1864
H      5.3193    -0.2683     5.2554
H      3.5626    -0.4166     5.5565
H      6.4098    -2.5090     4.0723
H      5.1931    -3.6733     4.7062
H      5.3375    -3.3901     2.9299
H     -1.5746     0.8224     3.7009
H     -2.1602    -0.0936     2.2690
H     -3.0129     2.2243     2.1866
H     -1.3675     2.8857     2.4076
H     -3.6434     2.8770    -0.8936
H     -2.3176     1.5378    -2.6137
H     -2.8625     0.0310    -1.7978
H     -4.0551     1.1348    -2.5638
H     -4.7517     1.8414     0.9549
H     -3.9103     0.2473     0.6977
H     -5.1840     0.8239    -0.4204
H     -1.8067     4.4025    -0.0552
H      0.9055     3.1230     0.6798
H     -0.0439     4.3798     1.5562
H      0.8053     4.8078     0.0648
H     -0.0146     2.8621    -2.0456
H     -0.2020     4.6520    -2.0188
H     -1.6190     3.6440    -2.3646
68
{"conf": 25, "E": 104.98, "rms": -1.0, "geom": "OH", "total_charge": 0, "CA_charge": 1, "smiles": "C[C:1]#[4N:2]->[Mn+:3]1(<-[3C-:4]#[O+:5])(<-[5H-:6])(<-[6C-:7]#[O+:8])<-[1N@H:9]([CH2:10][CH2:11][P:12]([CH:13]([CH3:14])[CH3:15])[CH:16]([CH3:17])[CH3:18])[CH2:19][CH2:20][2P:21]->1([CH:22]([CH3:23])[CH3:24])[CH:25]([CH3:26])[CH3:27]", "smiles3D": "C([C:1]#[4N:2]->[Mn+:3]1(<-[3C-:4]#[O+:5])(<-[5H-:6])(<-[6C-:7]#[O+:8])<-[1N@@:9]([C:10]([C:11]([P:12]([C:13]([C:14]([H:37])([H:38])[H:39])([C:15]([H:40])([H:41])[H:42])[H:36])[C:16]([C:17]([H:44])([H:45])[H:46])([C:18]([H:47])([H:48])[H:49])[H:43])([H:34])[H:35])([H:32])[H:33])([H:31])[C:19]([H:50])([H:51])[C:20]([H:52])([H:53])[2P:21]->1([C:22]([C:23]([H:55])([H:56])[H:57])([C:24]([H:58])([H:59])[H:60])[H:54])[C:25]([C:26]([H:62])([H:63])[H:64])([C:27]([H:65])([H:66])[H:67])[H:61])([H:28])([H:29])[H:30]", "smiles3Dx": "C([C:1]#[4N:2]->[Mn+:3]1(<-[3C-:4]#[O+:5])(<-[5H-:6])(<-[6C-:7]#[O+:8])<-[1N@@:9]([C:10]([C:11]([P:12]([C:13]([C:14]([H:37])([H:38])[H:39])([C:15]([H:40])([H:41])[H:42])[H:36])[C:16]([C:17]([H:44])([H:45])[H:46])([C:18]([H:47])([H:48])[H:49])[H:43])([H:34])[H:35])([H:32])[H:33])([H:31])[C:19]([H:50])([H:51])[C:20]([H:52])([H:53])[2P:21]->1([C:22]([C:23]([H:55])([H:56])[H:57])([C:24]([H:58])([H:59])[H:60])[H:54])[C:25]([C:26]([H:62])([H:63])[H:64])([C:27]([H:65])([H:66])[H:67])[H:61])([H:28])([H:29])[H:30]", "dummies": []}
C     -3.8801     2.6424     1.6423
C     -2.7356     1.8561     1.1950
N     -1.7751     1.2049     0.7958
Mn     0.0000     0.0000     0.0000
C     -0.8624     0.2269    -2.1070
O     -1.3148     0.3464    -3.2174
H      0.6515    -0.1853     1.7077
C     -1.1625    -1.9605     0.2277
O     -1.7715    -2.9939     0.3493
N      1.3953     1.8122    -0.3194
C      0.6098     2.9698    -0.3741
C      1.4175     4.2830    -0.4541
P      1.2930     5.0490    -2.1631
C     -0.1330     6.2689    -1.9534
C     -1.4190     5.5290    -1.5733
C     -0.3533     7.0516    -3.2509
C      2.8322     6.1346    -2.2860
C      3.0646     7.0003    -1.0396
C      4.0549     5.2559    -2.5664
C      2.1859     1.5440    -1.4774
C      3.1188     0.3100    -1.3230
P      2.1407    -1.1528    -0.9610
C      1.8628    -2.0660    -2.5064
C      3.0916    -2.0911    -3.4333
C      1.3725    -3.4906    -2.2359
C      3.0959    -2.0712     0.2686
C      2.2397    -3.1342     0.9601
C      4.3643    -2.6977    -0.3243
H     -3.7207     2.9580     2.6907
H     -3.9913     3.5389     0.9951
H     -4.7960     2.0200     1.5808
H      1.9491     1.8618     0.4119
H     -0.0813     2.9043    -1.2412
H     -0.0051     2.9983     0.5535
H      1.0362     5.0086     0.2946
H      2.4736     4.0849    -0.2016
H      0.0944     6.9895    -1.1412
H     -1.6499     4.7339    -2.3126
H     -1.3219     5.0717    -0.5683
H     -2.2786     6.2305    -1.5312
H      0.5467     7.6407    -3.5076
H     -0.5794     6.3616    -4.0897
H     -1.2003     7.7610    -3.1393
H      2.7022     6.8112    -3.1598
H      3.2173     6.3715    -0.1307
H      3.9781     7.6234    -1.1846
H      2.2108     7.6955    -0.8739
H      3.8778     4.6352    -3.4734
H      4.9439     5.8939    -2.7491
H      4.2706     4.5868    -1.7072
H      1.5144     1.3779    -2.3458
H      2.8282     2.4161    -1.7096
H      3.8275     0.4954    -0.4910
H      3.6998     0.1699    -2.2447
H      1.0542    -1.5451    -3.0510
H      2.9496    -2.8587    -4.2281
H      3.2005    -1.1159    -3.9561
H      4.0283    -2.3244    -2.9069
H      2.1942    -4.1569    -1.9235
H      0.5682    -3.4906    -1.4734
H      0.9362    -3.9122    -3.1676
H      3.4117    -1.3466     1.0522
H      2.0720    -4.0211     0.3263
H      1.2632    -2.7109     1.2705
H      2.7564    -3.4840     1.8778
H      4.1341    -3.5332    -1.0128
H      4.9838    -3.1116     0.4952
H      4.9770    -1.9244    -0.8360
68
{"conf": 26, "E": 110.67, "rms": -1.0, "geom": "OH", "total_charge": 0, "CA_charge": 1, "smiles": "C[C:1]#[4N:2]->[Mn+:3]1(<-[3C-:4]#[O+:5])(<-[5H-:6])(<-[6C-:7]#[O+:8])<-[1N@H:9]([CH2:10][CH2:11][P:12]([CH:13]([CH3:14])[CH3:15])[CH:16]([CH3:17])[CH3:18])[CH2:19][CH2:20][2P:21]->1([CH:22]([CH3:23])[CH3:24])[CH:25]([CH3:26])[CH3:27]", "smiles3D": "C([C:1]#[4N:2]->[Mn+:3]1(<-[3C-:4]#[O+:5])(<-[5H-:6])(<-[6C-:7]#[O+:8])<-[1N@@:9]([C:10]([C:11]([P:12]([C:13]([C:14]([H:37])([H:38])[H:39])([C:15]([H:40])([H:41])[H:42])[H:36])[C:16]([C:17]([H:44])([H:45])[H:46])([C:18]([H:47])([H:48])[H:49])[H:43])([H:34])[H:35])([H:32])[H:33])([H:31])[C:19]([H:50])([H:51])[C:20]([H:52])([H:53])[2P:21]->1([C:22]([C:23]([H:55])([H:56])[H:57])([C:24]([H:58])([H:59])[H:60])[H:54])[C:25]([C:26]([H:62])([H:63])[H:64])([C:27]([H:65])([H:66])[H:67])[H:61])([H:28])([H:29])[H:30]", "smiles3Dx": "C([C:1]#[4N:2]->[Mn+:3]1(<-[3C-:4]#[O+:5])(<-[5H-:6])(<-[6C-:7]#[O+:8])<-[1N@@:9]([C:10]([C:11]([P:12]([C:13]([C:14]([H:37])([H:38])[H:39])([C:15]([H:40])([H:41])[H:42])[H:36])[C:16]([C:17]([H:44])([H:45])[H:46])([C:18]([H:47])([H:48])[H:49])[H:43])([H:34])[H:35])([H:32])[H:33])([H:31])[C:19]([H:50])([H:51])[C:20]([H:52])([H:53])[2P:21]->1([C:22]([C:23]([H:55])([H:56])[H:57])([C:24]([H:58])([H:59])[H:60])[H:54])[C:25]([C:26]([H:62])([H:63])[H:64])([C:27]([H:65])([H:66])[H:67])[H:61])([H:28])([H:29])[H:30]", "dummies": []}
C     -2.9058    -4.0394     0.2423
C     -2.0318    -2.8667     0.1820
N     -1.3100    -1.8737     0.1247
Mn     0.0000     0.0000     0.0000
C      1.0655    -0.6257     1.9353
O      1.6166    -0.9700     2.9508
H     -0.9040     0.5114    -1.5202
C     -1.4883     1.2014     1.2554
O     -2.2688     1.8361     1.9201
N      1.5761    -1.0327    -1.3468
C      2.3262    -1.9565    -0.5928
C      2.9510    -3.0896    -1.4362
P      4.4404    -3.9305    -0.6318
C      5.9773    -2.9370    -1.0821
C      5.8583    -1.4567    -0.7194
C      6.2815    -3.1012    -2.5691
C      4.2170    -3.8137     1.2407
C      3.0988    -4.7663     1.6854
C      5.5287    -4.1701     1.9558
C      2.3370    -0.0234    -2.0341
C      2.9604     1.1006    -1.1520
P      1.6448     2.0025    -0.3334
C      1.0465     3.2381    -1.5112
C      2.1864     4.0936    -2.0852
C      0.0042     4.1412    -0.8468
C      2.3060     2.8589     1.1207
C      3.5424     2.1501     1.6865
C      1.2290     2.9451     2.2120
H     -2.3204    -4.9549     0.0255
H     -3.3522    -4.1190     1.2559
H     -3.7137    -3.9324    -0.5070
H      1.1031    -1.5016    -1.9784
H      3.1279    -1.4329    -0.0412
H      1.6387    -2.4188     0.1511
H      3.2576    -2.7280    -2.4326
H      2.1754    -3.8651    -1.6101
H      6.8296    -3.3796    -0.5210
H      5.0795    -0.9824    -1.3550
H      5.6017    -1.3405     0.3614
H      6.8335    -0.9509    -0.9203
H      6.3776    -4.1731    -2.8378
H      7.2435    -2.6120    -2.8052
H      5.4924    -2.6405    -3.1987
H      3.9313    -2.7927     1.5465
H      2.1458    -4.5224     1.1691
H      2.9297    -4.6851     2.7754
H      3.3654    -5.8153     1.4411
H      5.8918    -5.1673     1.6199
H      5.3708    -4.1961     3.0516
H      6.2976    -3.3931     1.7494
H      1.6539     0.4616    -2.7707
H      3.1594    -0.5002    -2.6073
H      3.6269     0.6421    -0.4075
H      3.5565     1.7828    -1.7825
H      0.5567     2.7050    -2.3542
H      1.7689     4.9704    -2.6219
H      2.8651     4.4813    -1.3006
H      2.7739     3.5229    -2.8380
H     -0.4709     4.7899    -1.6102
H      0.4618     4.8019    -0.0774
H     -0.8046     3.5368    -0.3867
H      2.5962     3.8970     0.8348
H      3.3375     1.0780     1.9134
H      3.8684     2.6430     2.6241
H      4.3977     2.2365     0.9860
H      0.9504     1.9433     2.5987
H      1.6054     3.5512     3.0590
H      0.3194     3.4499     1.8362
68
{"conf": 27, "E": 103.69, "rms": -1.0, "geom": "OH", "total_charge": 0, "CA_charge": 1, "smiles": "C[C:1]#[4N:2]->[Mn+:3]1(<-[3C-:4]#[O+:5])(<-[5H-:6])(<-[6C-:7]#[O+:8])<-[1N@H:9]([CH2:10][CH2:11][P:12]([CH:13]([CH3:14])[CH3:15])[CH:16]([CH3:17])[CH3:18])[CH2:19][CH2:20][2P:21]->1([CH:22]([CH3:23])[CH3:24])[CH:25]([CH3:26])[CH3:27]", "smiles3D": "C([C:1]#[4N:2]->[Mn+:3]1(<-[3C-:4]#[O+:5])(<-[5H-:6])(<-[6C-:7]#[O+:8])<-[1N@@:9]([C:10]([C:11]([P:12]([C:13]([C:14]([H:37])([H:38])[H:39])([C:15]([H:40])([H:41])[H:42])[H:36])[C:16]([C:17]([H:44])([H:45])[H:46])([C:18]([H:47])([H:48])[H:49])[H:43])([H:34])[H:35])([H:32])[H:33])([H:31])[C:19]([H:50])([H:51])[C:20]([H:52])([H:53])[2P:21]->1([C:22]([C:23]([H:55])([H:56])[H:57])([C:24]([H:58])([H:59])[H:60])[H:54])[C:25]([C:26]([H:62])([H:63])[H:64])([C:27]([H:65])([H:66])[H:67])[H:61])([H:28])([H:29])[H:30]", "smiles3Dx": "C([C:1]#[4N:2]->[Mn+:3]1(<-[3C-:4]#[O+:5])(<-[5H-:6])(<-[6C-:7]#[O+:8])<-[1N@@:9]([C:10]([C:11]([P:12]([C:13]([C:14]([H:37])([H:38])[H:39])([C:15]([H:40])([H:41])[H:42])[H:36])[C:16]([C:17]([H:44])([H:45])[H:46])([C:18]([H:47])([H:48])[H:49])[H:43])([H:34])[H:35])([H:32])[H:33])([H:31])[C:19]([H:50])([H:51])[C:20]([H:52])([H:53])[2P:21]->1([C:22]([C:23]([H:55])([H:56])[H:57])([C:24]([H:58])([H:59])[H:60])[H:54])[C:25]([C:26]([H:62])([H:63])[H:64])([C:27]([H:65])([H:66])[H:67])[H:61])([H:28])([H:29])[H:30]", "dummies": []}
C      3.7468    -2.9394     1.4540
C      2.6433    -2.0752     1.0341
N      1.7184    -1.3495     0.6774
Mn     0.0000     0.0000     0.0000
C      1.4681     1.1471    -1.3427
O      2.2352     1.7507    -2.0504
H     -1.1318    -0.9058     1.1270
C      0.4167     1.5103     1.6680
O      0.6381     2.3050     2.5470
N     -0.6329    -1.4244    -1.7013
C      0.1779    -1.2006    -2.8224
C     -0.0721    -2.1768    -3.9820
P      1.4023    -2.2262    -5.1356
C      0.9151    -3.3047    -6.6039
C     -0.6025    -3.4285    -6.7825
C      1.5386    -4.6889    -6.4300
C      1.5932    -0.4692    -5.7860
C      0.3895    -0.0041    -6.6091
C      2.8843    -0.3558    -6.5978
C     -2.0410    -1.2781    -1.8961
C     -2.5582     0.1475    -2.2614
P     -2.0129     1.3326    -1.0274
C     -1.5744     2.8008    -1.9842
C     -2.8202     3.4897    -2.5570
C     -0.7571     3.7903    -1.1415
C     -3.4606     1.6798     0.0014
C     -3.1347     2.7320     1.0695
C     -3.9553     0.3999     0.6858
H      4.6187    -2.3153     1.7351
H      3.4293    -3.5473     2.3254
H      4.0284    -3.6130     0.6184
H     -0.4748    -2.2767    -1.3998
H      0.0329    -0.1632    -3.1893
H      1.2357    -1.3077    -2.4928
H     -0.2318    -3.1975    -3.5786
H     -0.9782    -1.8634    -4.5374
H      1.3405    -2.8571    -7.5262
H     -1.0731    -2.4301    -6.8783
H     -0.8278    -3.9963    -7.7101
H     -1.0596    -3.9639    -5.9229
H      1.3056    -5.3300    -7.3065
H      2.6434    -4.6005    -6.3472
H      1.1495    -5.1791    -5.5111
H      1.6922     0.2025    -4.9063
H      0.5207     1.0601    -6.8973
H     -0.5421    -0.0778    -6.0115
H      0.2868    -0.6038    -7.5360
H      3.0564     0.7009    -6.8959
H      3.7492    -0.6893    -5.9836
H      2.8322    -0.9778    -7.5155
H     -2.5310    -1.5856    -0.9468
H     -2.3818    -1.9844    -2.6845
H     -2.1676     0.4367    -3.2583
H     -3.6670     0.1369    -2.3033
H     -0.9393     2.4722    -2.8349
H     -2.5093     4.3082    -3.2377
H     -3.4494     3.9347    -1.7604
H     -3.4287     2.7711    -3.1452
H     -0.1952     4.4673    -1.8181
H     -0.0207     3.2657    -0.5041
H     -1.3907     4.4273    -0.4979
H     -4.2783     2.0649    -0.6429
H     -3.1252     3.7455     0.6275
H     -2.1627     2.5226     1.5620
H     -3.9235     2.7525     1.8538
H     -3.1798    -0.0212     1.3541
H     -4.2682    -0.3574    -0.0599
H     -4.8517     0.6240     1.3015
68
{"conf": 28, "E": 109.04, "rms": -1.0, "geom": "OH", "total_charge": 0, "CA_charge": 1, "smiles": "C[C:1]#[4N:2]->[Mn+:3]1(<-[3C-:4]#[O+:5])(<-[5H-:6])(<-[6C-:7]#[O+:8])<-[1N@H:9]([CH2:10][CH2:11][P:12]([CH:13]([CH3:14])[CH3:15])[CH:16]([CH3:17])[CH3:18])[CH2:19][CH2:20][2P:21]->1([CH:22]([CH3:23])[CH3:24])[CH:25]([CH3:26])[CH3:27]", "smiles3D": "C([C:1]#[4N:2]->[Mn+:3]1(<-[3C-:4]#[O+:5])(<-[5H-:6])(<-[6C-:7]#[O+:8])<-[1N@@:9]([C:10]([C:11]([P:12]([C:13]([C:14]([H:37])([H:38])[H:39])([C:15]([H:40])([H:41])[H:42])[H:36])[C:16]([C:17]([H:44])([H:45])[H:46])([C:18]([H:47])([H:48])[H:49])[H:43])([H:34])[H:35])([H:32])[H:33])([H:31])[C:19]([H:50])([H:51])[C:20]([H:52])([H:53])[2P:21]->1([C:22]([C:23]([H:55])([H:56])[H:57])([C:24]([H:58])([H:59])[H:60])[H:54])[C:25]([C:26]([H:62])([H:63])[H:64])([C:27]([H:65])([H:66])[H:67])[H:61])([H:28])([H:29])[H:30]", "smiles3Dx": "C([C:1]#[4N:2]->[Mn+:3]1(<-[3C-:4]#[O+:5])(<-[5H-:6])(<-[6C-:7]#[O+:8])<-[1N@@:9]([C:10]([C:11]([P:12]([C:13]([C:14]([H:37])([H:38])[H:39])([C:15]([H:40])([H:41])[H:42])[H:36])[C:16]([C:17]([H:44])([H:45])[H:46])([C:18]([H:47])([H:48])[H:49])[H:43])([H:34])[H:35])([H:32])[H:33])([H:31])[C:19]([H:50])([H:51])[C:20]([H:52])([H:53])[2P:21]->1([C:22]([C:23]([H:55])([H:56])[H:57])([C:24]([H:58])([H:59])[H:60])[H:54])[C:25]([C:26]([H:62])([H:63])[H:64])([C:27]([H:65])([H:66])[H:67])[H:61])([H:28])([H:29])[H:30]", "dummies": []}
C     -1.8506     0.5070    -4.5890
C     -1.3141     0.3758    -3.2404
N     -0.8569     0.2487    -2.1062
Mn     0.0000     0.0000     0.0000
C     -0.2296     2.2653     0.2567
O     -0.3677     3.4585     0.4018
H      0.1592    -1.7953    -0.3313
C      2.1464     0.3159    -0.7286
O      3.2798     0.4571    -1.1123
N     -2.0062    -0.3435     1.0903
C     -3.0664     0.0624     0.2598
C     -3.5088    -1.0317    -0.7266
P     -4.3917    -2.4126     0.1843
C     -5.8607    -2.9789    -0.8597
C     -7.1424    -2.3791    -0.2836
C     -5.7302    -2.6368    -2.3468
C     -3.1612    -3.8366     0.1521
C     -2.9445    -4.4311    -1.2437
C     -3.6089    -4.9150     1.1399
C     -1.9609     0.3514     2.3424
C     -0.8547    -0.0902     3.3510
P      0.6998    -0.3855     2.4987
C      1.1945    -2.0794     2.9001
C      0.1344    -3.0967     2.4444
C      2.5344    -2.4136     2.2213
C      1.9602     0.7016     3.2158
C      1.9450     0.6569     4.7521
C      1.7706     2.1466     2.7390
H     -2.6196    -0.2683    -4.7570
H     -1.0343     0.3751    -5.3258
H     -2.3091     1.5063    -4.7127
H     -2.0825    -1.2348     1.2691
H     -2.7260     0.9424    -0.3218
H     -3.9557     0.3737     0.8614
H     -4.1938    -0.5533    -1.4530
H     -2.6340    -1.4327    -1.2733
H     -5.9459    -4.0829    -0.7617
H     -7.2686    -2.6900     0.7714
H     -7.1107    -1.2692    -0.3245
H     -8.0211    -2.7303    -0.8524
H     -4.7393    -2.9198    -2.7359
H     -6.5027    -3.1880    -2.9311
H     -5.8894    -1.5482    -2.5248
H     -2.1863    -3.4448     0.5027
H     -3.8607    -4.9265    -1.6163
H     -2.6253    -3.6450    -1.9625
H     -2.1336    -5.1915    -1.2032
H     -2.8641    -5.7387     1.1665
H     -3.6924    -4.4860     2.1593
H     -4.5933    -5.3302     0.8393
H     -2.9455     0.2282     2.8575
H     -1.8102     1.4340     2.1401
H     -0.7279     0.7122     4.1022
H     -1.1813    -1.0066     3.8713
H      1.3111    -2.1717     3.9971
H      0.4088    -4.1109     2.8035
H     -0.8756    -2.8797     2.8375
H      0.0774    -3.1566     1.3460
H      2.4871    -2.2083     1.1243
H      2.7726    -3.4914     2.3663
H      3.3596    -1.8300     2.6790
H      2.9547     0.3517     2.8719
H      1.1572     1.3001     5.1807
H      1.8228    -0.3706     5.1469
H      2.9102     1.0536     5.1331
H      2.4852     2.8148     3.2697
H      0.7314     2.5084     2.9304
H      2.0092     2.2130     1.6578
68
{"conf": 29, "E": 105.0, "rms": -1.0, "geom": "OH", "total_charge": 0, "CA_charge": 1, "smiles": "C[C:1]#[4N:2]->[Mn+:3]1(<-[3C-:4]#[O+:5])(<-[5H-:6])(<-[6C-:7]#[O+:8])<-[1N@H:9]([CH2:10][CH2:11][P:12]([CH:13]([CH3:14])[CH3:15])[CH:16]([CH3:17])[CH3:18])[CH2:19][CH2:20][2P:21]->1([CH:22]([CH3:23])[CH3:24])[CH:25]([CH3:26])[CH3:27]", "smiles3D": "C([C:1]#[4N:2]->[Mn+:3]1(<-[3C-:4]#[O+:5])(<-[5H-:6])(<-[6C-:7]#[O+:8])<-[1N@@:9]([C:10]([C:11]([P:12]([C:13]([C:14]([H:37])([H:38])[H:39])([C:15]([H:40])([H:41])[H:42])[H:36])[C:16]([C:17]([H:44])([H:45])[H:46])([C:18]([H:47])([H:48])[H:49])[H:43])([H:34])[H:35])([H:32])[H:33])([H:31])[C:19]([H:50])([H:51])[C:20]([H:52])([H:53])[2P:21]->1([C:22]([C:23]([H:55])([H:56])[H:57])([C:24]([H:58])([H:59])[H:60])[H:54])[C:25]([C:26]([H:62])([H:63])[H:64])([C:27]([H:65])([H:66])[H:67])[H:61])([H:28])([H:29])[H:30]", "smiles3Dx": "C([C:1]#[4N:2]->[Mn+:3]1(<-[3C-:4]#[O+:5])(<-[5H-:6])(<-[6C-:7]#[O+:8])<-[1N@@:9]([C:10]([C:11]([P:12]([C:13]([C:14]([H:37])([H:38])[H:39])([C:15]([H:40])([H:41])[H:42])[H:36])[C:16]([C:17]([H:44])([H:45])[H:46])([C:18]([H:47])([H:48])[H:49])[H:43])([H:34])[H:35])([H:32])[H:33])([H:31])[C:19]([H:50])([H:51])[C:20]([H:52])([H:53])[2P:21]->1([C:22]([C:23]([H:55])([H:56])[H:57])([C:24]([H:58])([H:59])[H:60])[H:54])[C:25]([C:26]([H:62])([H:63])[H:64])([C:27]([H:65])([H:66])[H:67])[H:61])([H:28])([H:29])[H:30]", "dummies": []}
C      4.7821    -1.3575     0.2853
C      3.3849    -0.9346     0.1950
N      2.2064    -0.5938     0.1242
Mn     0.0000     0.0000     0.0000
C     -0.0416    -1.0297    -2.0481
O     -0.0469    -1.5769    -3.1218
H      0.1929     0.8170     1.6316
C      0.4652     1.9861    -1.0367
O      0.7049     3.0343    -1.5838
N     -0.6999    -1.9005     1.1078
C     -0.6856    -2.9928     0.2249
C     -0.8748    -4.3774     0.8775
P      0.1995    -4.6496     2.3982
C      1.9534    -4.4145     1.7319
C      2.3931    -5.5331     0.7824
C      2.9503    -4.2309     2.8789
C     -0.0547    -6.4936     2.7196
C     -1.5148    -6.7572     3.1010
C      0.8602    -6.9859     3.8458
C     -1.9452    -1.6352     1.7654
C     -3.1119    -1.0678     0.8989
P     -2.6012     0.4384     0.0636
C     -3.5822     0.5199    -1.4597
C     -3.0643    -0.4498    -2.5213
C     -5.0644     0.2222    -1.1679
C     -3.1660     1.8025     1.1160
C     -2.1188     2.1391     2.1790
C     -3.4502     3.0668     0.2849
H      4.9390    -2.2445    -0.3629
H      5.4428    -0.5318    -0.0498
H      5.0215    -1.6175     1.3358
H     -0.0708    -2.0447     1.7541
H     -1.4779    -2.8562    -0.5403
H      0.2933    -2.9900    -0.3000
H     -0.6491    -5.1629     0.1259
H     -1.9403    -4.4989     1.1551
H      1.9635    -3.4671     1.1587
H      1.6621    -5.6568    -0.0430
H      3.3742    -5.2733     0.3307
H      2.5030    -6.4983     1.3159
H      3.1419    -5.1792     3.4127
H      3.9194    -3.8632     2.4786
H      2.5682    -3.4816     3.6034
H      0.1686    -7.0641     1.7925
H     -1.7822    -6.1906     4.0181
H     -1.6675    -7.8386     3.2986
H     -2.2009    -6.4748     2.2788
H      1.9106    -7.0358     3.5051
H      0.5784    -8.0138     4.1549
H      0.7881    -6.3154     4.7283
H     -2.3055    -2.5655     2.2541
H     -1.7386    -0.9077     2.5755
H     -3.4083    -1.8262     0.1510
H     -3.9819    -0.8525     1.5532
H     -3.5073     1.5451    -1.8767
H     -3.8145    -0.5691    -3.3344
H     -2.8466    -1.4535    -2.1022
H     -2.1695    -0.0122    -3.0032
H     -5.2319    -0.8551    -0.9530
H     -5.6799     0.4960    -2.0525
H     -5.4386     0.8156    -0.3072
H     -4.1034     1.4989     1.6295
H     -1.1991     2.5491     1.7075
H     -2.5229     2.9181     2.8616
H     -1.8785     1.2623     2.8080
H     -4.3761     2.9541    -0.3154
H     -3.6224     3.9377     0.9559
H     -2.5924     3.3059    -0.3826
68
{"conf": 30, "E": 213.18, "rms": -1.0, "geom": "OH", "total_charge": 0, "CA_charge": 1, "smiles": "C[C:1]#[4N:2]->[Mn+:3]1(<-[3C-:4]#[O+:5])(<-[5H-:6])(<-[6C-:7]#[O+:8])<-[1N@H:9]([CH2:10][CH2:11][P:12]([CH:13]([CH3:14])[CH3:15])[CH:16]([CH3:17])[CH3:18])[CH2:19][CH2:20][2P:21]->1([CH:22]([CH3:23])[CH3:24])[CH:25]([CH3:26])[CH3:27]", "smiles3D": "C([C:1]#[4N:2]->[Mn+:3]1(<-[3C-:4]#[O+:5])(<-[5H-:6])(<-[6C-:7]#[O+:8])<-[1N@@:9]([C:10]([C:11]([P:12]([C:13]([C:14]([H:37])([H:38])[H:39])([C:15]([H:40])([H:41])[H:42])[H:36])[C:16]([C:17]([H:44])([H:45])[H:46])([C:18]([H:47])([H:48])[H:49])[H:43])([H:34])[H:35])([H:32])[H:33])([H:31])[C:19]([H:50])([H:51])[C:20]([H:52])([H:53])[2P:21]->1([C:22]([C:23]([H:55])([H:56])[H:57])([C:24]([H:58])([H:59])[H:60])[H:54])[C:25]([C:26]([H:62])([H:63])[H:64])([C:27]([H:65])([H:66])[H:67])[H:61])([H:28])([H:29])[H:30]", "smiles3Dx": "C([C:1]#[4N:2]->[Mn+:3]1(<-[3C-:4]#[O+:5])(<-[5H-:6])(<-[6C-:7]#[O+:8])<-[1N@@:9]([C:10]([C:11]([P:12]([C:13]([C:14]([H:37])([H:38])[H:39])([C:15]([H:40])([H:41])[H:42])[H:36])[C:16]([C:17]([H:44])([H:45])[H:46])([C:18]([H:47])([H:48])[H:49])[H:43])([H:34])[H:35])([H:32])[H:33])([H:31])[C:19]([H:50])([H:51])[C:20]([H:52])([H:53])[2P:21]->1([C:22]([C:23]([H:55])([H:56])[H:57])([C:24]([H:58])([H:59])[H:60])[H:54])[C:25]([C:26]([H:62])([H:63])[H:64])([C:27]([H:65])([H:66])[H:67])[H:61])([H:28])([H:29])[H:30]", "dummies": []}
C     -4.3775    -1.8432    -0.5954
C     -3.1776    -1.2017     0.0687
N     -2.0907    -0.7530     0.2865
Mn     0.0000     0.0000     0.0000
C      0.1328    -1.9893    -1.1345
O      0.0744    -2.9937    -1.8437
H     -0.3817     1.4795     0.9677
C      0.8765    -0.9643     1.9077
O      1.2702    -1.3771     2.9501
N     -0.4631     1.1473    -1.9290
C     -1.8856     1.2795    -2.1854
C     -2.2675     2.7560    -2.6587
P     -1.0180     3.3840    -3.9002
C     -1.5287     3.2513    -5.6931
C     -0.2595     3.1740    -6.5444
C     -2.3994     2.0023    -5.9184
C     -0.2152     4.9838    -3.3539
C     -0.9736     6.1744    -3.9250
C      1.2661     4.9853    -3.7556
C      0.2957     0.4911    -2.9780
C      1.7994     0.5673    -2.8009
P      2.2443     0.8086    -1.0210
C      2.6247     2.5333    -0.8068
C      1.7488     3.1430     0.3135
C      4.0868     2.7865    -0.4719
C      3.6672    -0.2601    -0.7109
C      3.3057    -1.7469    -0.6949
C      4.8275     0.0034    -1.7262
H     -4.1989    -1.8684    -1.7212
H     -4.4828    -2.8905    -0.2782
H     -5.3784    -1.3437    -0.3906
H     -0.0571     1.9859    -1.8360
H     -2.4391     1.1325    -1.2737
H     -2.2435     0.5761    -2.9472
H     -3.2611     2.7608    -3.0717
H     -2.2243     3.4077    -1.7755
H     -2.1100     4.1472    -5.9512
H      0.3658     4.0887    -6.3889
H      0.3546     2.2833    -6.2488
H     -0.5214     3.1006    -7.6300
H     -3.2668     1.9918    -5.2264
H     -2.8049     2.0243    -6.9587
H     -1.8083     1.0707    -5.7803
H     -0.2756     5.0049    -2.2566
H     -1.0376     6.1132    -5.0357
H     -2.0065     6.2125    -3.5074
H     -0.4529     7.1271    -3.6571
H      1.4246     5.5160    -4.7282
H      1.6656     3.9481    -3.8509
H      1.8633     5.5039    -2.9611
H     -0.0486    -0.5998    -3.0947
H      0.0617     0.9381    -3.9788
H      2.2614     1.4361    -3.3532
H      2.3042    -0.3283    -3.1817
H      2.3589     3.0715    -1.7270
H      2.0682     4.1838     0.6517
H      1.7788     2.5062     1.2211
H      0.6932     3.2760    -0.0453
H      4.2488     3.8666    -0.2158
H      4.7075     2.6298    -1.3613
H      4.4355     2.2120     0.3783
H      4.0338    -0.0424     0.3430
H      4.1521    -2.4030    -0.5350
H      2.5767    -1.9713     0.1358
H      2.8153    -2.0687    -1.6585
H      5.6437     0.5136    -1.2074
H      5.2575    -0.9494    -2.0788
H      4.5094     0.6022    -2.5878
68
{"conf": 31, "E": 102.74, "rms": -1.0, "geom": "OH", "total_charge": 0, "CA_charge": 1, "smiles": "C[C:1]#[4N:2]->[Mn+:3]1(<-[3C-:4]#[O+:5])(<-[5H-:6])(<-[6C-:7]#[O+:8])<-[1N@H:9]([CH2:10][CH2:11][P:12]([CH:13]([CH3:14])[CH3:15])[CH:16]([CH3:17])[CH3:18])[CH2:19][CH2:20][2P:21]->1([CH:22]([CH3:23])[CH3:24])[CH:25]([CH3:26])[CH3:27]", "smiles3D": "C([C:1]#[4N:2]->[Mn+:3]1(<-[3C-:4]#[O+:5])(<-[5H-:6])(<-[6C-:7]#[O+:8])<-[1N@@:9]([C:10]([C:11]([P:12]([C:13]([C:14]([H:37])([H:38])[H:39])([C:15]([H:40])([H:41])[H:42])[H:36])[C:16]([C:17]([H:44])([H:45])[H:46])([C:18]([H:47])([H:48])[H:49])[H:43])([H:34])[H:35])([H:32])[H:33])([H:31])[C:19]([H:50])([H:51])[C:20]([H:52])([H:53])[2P:21]->1([C:22]([C:23]([H:55])([H:56])[H:57])([C:24]([H:58])([H:59])[H:60])[H:54])[C:25]([C:26]([H:62])([H:63])[H:64])([C:27]([H:65])([H:66])[H:67])[H:61])([H:28])([H:29])[H:30]", "smiles3Dx": "C([C:1]#[4N:2]->[Mn+:3]1(<-[3C-:4]#[O+:5])(<-[5H-:6])(<-[6C-:7]#[O+:8])<-[1N@@:9]([C:10]([C:11]([P:12]([C:13]([C:14]([H:37])([H:38])[H:39])([C:15]([H:40])([H:41])[H:42])[H:36])[C:16]([C:17]([H:44])([H:45])[H:46])([C:18]([H:47])([H:48])[H:49])[H:43])([H:34])[H:35])([H:32])[H:33])([H:31])[C:19]([H:50])([H:51])[C:20]([H:52])([H:53])[2P:21]->1([C:22]([C:23]([H:55])([H:56])[H:57])([C:24]([H:58])([H:59])[H:60])[H:54])[C:25]([C:26]([H:62])([H:63])[H:64])([C:27]([H:65])([H:66])[H:67])[H:61])([H:28])([H:29])[H:30]", "dummies": []}
C      1.5031    -1.7661     4.4097
C      1.0806    -1.2438     3.1118
N      0.7085    -0.8100     2.0240
Mn     0.0000     0.0000     0.0000
C      1.1761    -1.6912    -1.0006
O      1.7941    -2.5864    -1.5213
H     -0.9140     1.3268     0.8854
C      1.8339     1.3615    -0.1383
O      2.7994     2.0783    -0.2118
N     -1.9590    -1.2231    -0.1238
C     -1.8830    -2.3392     0.7206
C     -2.1085    -1.9709     2.1998
P     -3.8748    -2.3218     2.7692
C     -4.6174    -0.6209     3.1484
C     -4.3416     0.3967     2.0335
C     -6.1383    -0.7539     3.3089
C     -3.4469    -3.0218     4.4776
C     -2.9890    -4.4779     4.3338
C     -4.6223    -2.9568     5.4525
C     -2.1885    -1.5509    -1.4912
C     -2.4049    -0.3227    -2.4265
P     -1.0396     0.8329    -2.2631
C     -1.8455     2.4452    -2.1391
C     -0.9001     3.4827    -1.5273
C     -2.3641     2.9281    -3.4992
C     -0.1094     0.7421    -3.8161
C      1.0546     1.7420    -3.8243
C      0.4406    -0.6695    -4.0543
H      0.9610    -1.2281     5.2121
H      2.5954    -1.6107     4.5359
H      1.2691    -2.8540     4.4661
H     -2.6416    -0.6849     0.1455
H     -0.8667    -2.7779     0.6136
H     -2.6280    -3.1163     0.4275
H     -1.4066    -2.5745     2.8037
H     -1.8392    -0.9194     2.3888
H     -4.1764    -0.2352     4.0937
H     -4.6639    -0.0093     1.0504
H     -4.9052     1.3338     2.2256
H     -3.2735     0.6782     2.0012
H     -6.4148    -1.4921     4.0838
H     -6.6037    -1.0744     2.3502
H     -6.5763     0.2220     3.6073
H     -2.6111    -2.4273     4.9103
H     -2.6797    -4.8845     5.3193
H     -2.1215    -4.5589     3.6505
H     -3.8110    -5.1076     3.9320
H     -4.3615    -3.4664     6.4055
H     -4.8511    -1.9036     5.7071
H     -5.5177    -3.4547     5.0226
H     -1.3221    -2.1327    -1.8668
H     -3.0952    -2.1962    -1.5694
H     -2.4792    -0.6625    -3.4790
H     -3.3528     0.1769    -2.1443
H     -2.7162     2.3397    -1.4568
H     -0.0510     3.7282    -2.1918
H     -1.4596     4.4219    -1.3279
H     -0.4976     3.1192    -0.5610
H     -2.9783     2.1380    -3.9827
H     -1.5387     3.2196    -4.1801
H     -3.0122     3.8132    -3.3511
H     -0.7933     0.9881    -4.6536
H      1.6132     1.7187    -2.8679
H      1.7667     1.4995    -4.6432
H      0.6979     2.7688    -4.0270
H     -0.3134    -1.4586    -3.8666
H      1.3390    -0.8493    -3.4354
H      0.7562    -0.7611    -5.1168
68
{"conf": 32, "E": 103.23, "rms": -1.0, "geom": "OH", "total_charge": 0, "CA_charge": 1, "smiles": "C[C:1]#[4N:2]->[Mn+:3]1(<-[3C-:4]#[O+:5])(<-[5H-:6])(<-[6C-:7]#[O+:8])<-[1N@H:9]([CH2:10][CH2:11][P:12]([CH:13]([CH3:14])[CH3:15])[CH:16]([CH3:17])[CH3:18])[CH2:19][CH2:20][2P:21]->1([CH:22]([CH3:23])[CH3:24])[CH:25]([CH3:26])[CH3:27]", "smiles3D": "C([C:1]#[4N:2]->[Mn+:3]1(<-[3C-:4]#[O+:5])(<-[5H-:6])(<-[6C-:7]#[O+:8])<-[1N@@:9]([C:10]([C:11]([P:12]([C:13]([C:14]([H:37])([H:38])[H:39])([C:15]([H:40])([H:41])[H:42])[H:36])[C:16]([C:17]([H:44])([H:45])[H:46])([C:18]([H:47])([H:48])[H:49])[H:43])([H:34])[H:35])([H:32])[H:33])([H:31])[C:19]([H:50])([H:51])[C:20]([H:52])([H:53])[2P:21]->1([C:22]([C:23]([H:55])([H:56])[H:57])([C:24]([H:58])([H:59])[H:60])[H:54])[C:25]([C:26]([H:62])([H:63])[H:64])([C:27]([H:65])([H:66])[H:67])[H:61])([H:28])([H:29])[H:30]", "smiles3Dx": "C([C:1]#[4N:2]->[Mn+:3]1(<-[3C-:4]#[O+:5])(<-[5H-:6])(<-[6C-:7]#[O+:8])<-[1N@@:9]([C:10]([C:11]([P:12]([C:13]([C:14]([H:37])([H:38])[H:39])([C:15]([H:40])([H:41])[H:42])[H:36])[C:16]([C:17]([H:44])([H:45])[H:46])([C:18]([H:47])([H:48])[H:49])[H:43])([H:34])[H:35])([H:32])[H:33])([H:31])[C:19]([H:50])([H:51])[C:20]([H:52])([H:53])[2P:21]->1([C:22]([C:23]([H:55])([H:56])[H:57])([C:24]([H:58])([H:59])[H:60])[H:54])[C:25]([C:26]([H:62])([H:63])[H:64])([C:27]([H:65])([H:66])[H:67])[H:61])([H:28])([H:29])[H:30]", "dummies": []}
C      4.3049     2.1404    -1.3063
C      3.0442     1.5058    -0.9243
N      1.9820     0.9786    -0.6032
Mn     0.0000     0.0000     0.0000
C      1.1516    -1.8062     0.8164
O      1.7560    -2.7561     1.2479
H     -0.9115     1.4483    -0.6730
C     -0.1668    -1.0246    -2.0410
O     -0.2560    -1.5636    -3.1157
N     -0.0918     0.9519     2.1025
C      1.2180     1.2401     2.5428
C      1.6431     2.6851     2.2333
P      0.6838     3.9455     3.2474
C      1.3948     5.5892     2.6516
C      0.6242     6.7507     3.2909
C      1.3140     5.7012     1.1258
C      1.3530     3.8438     5.0136
C      0.4750     2.9284     5.8693
C      2.8252     3.4268     5.0855
C     -0.8091     0.0707     2.9613
C     -2.2666    -0.2078     2.5050
P     -2.2520    -0.9909     0.8910
C     -2.2511    -2.7789     1.1949
C     -3.5943    -3.3003     1.7178
C     -1.8405    -3.5526    -0.0633
C     -3.7127    -0.3946    -0.0027
C     -4.9611    -0.2965     0.8937
C     -4.0057    -1.2444    -1.2443
H      4.0970     3.1347    -1.7531
H      4.8284     1.5044    -2.0488
H      4.9419     2.2665    -0.4069
H     -0.5783     1.7226     2.0287
H      1.9096     0.5526     2.0139
H      1.3339     1.0634     3.6332
H      2.7336     2.8147     2.3913
H      1.4279     2.8674     1.1631
H      2.4620     5.6615     2.9512
H     -0.4611     6.6673     3.0616
H      0.9956     7.7250     2.9032
H      0.7553     6.7610     4.3914
H      2.0141     4.9911     0.6435
H      1.6128     6.7197     0.7972
H      0.2811     5.5007     0.7703
H      1.2772     4.8542     5.4600
H      0.7549     3.0298     6.9403
H      0.5916     1.8641     5.5842
H     -0.5922     3.2171     5.7635
H      2.9628     2.3696     4.7799
H      3.1947     3.5339     6.1284
H      3.4467     4.0763     4.4366
H     -0.8522     0.5123     3.9836
H     -0.2648    -0.8975     3.0242
H     -2.7681    -0.8647     3.2429
H     -2.8080     0.7562     2.4458
H     -1.4873    -2.9795     1.9769
H     -4.4010    -3.2211     0.9654
H     -3.8892    -2.7792     2.6524
H     -3.4990    -4.3786     1.9711
H     -0.8995    -3.1519    -0.4833
H     -1.6582    -4.6166     0.1994
H     -2.6267    -3.5328    -0.8419
H     -3.4773     0.6335    -0.3558
H     -4.8676     0.5510     1.6007
H     -5.8569    -0.0830     0.2706
H     -5.1652    -1.2097     1.4718
H     -4.4788    -2.2118    -0.9916
H     -3.0800    -1.4118    -1.8319
H     -4.7154    -0.6984    -1.9019
68
{"conf": 33, "E": 106.76, "rms": -1.0, "geom": "OH", "total_charge": 0, "CA_charge": 1, "smiles": "C[C:1]#[4N:2]->[Mn+:3]1(<-[3C-:4]#[O+:5])(<-[5H-:6])(<-[6C-:7]#[O+:8])<-[1N@H:9]([CH2:10][CH2:11][P:12]([CH:13]([CH3:14])[CH3:15])[CH:16]([CH3:17])[CH3:18])[CH2:19][CH2:20][2P:21]->1([CH:22]([CH3:23])[CH3:24])[CH:25]([CH3:26])[CH3:27]", "smiles3D": "C([C:1]#[4N:2]->[Mn+:3]1(<-[3C-:4]#[O+:5])(<-[5H-:6])(<-[6C-:7]#[O+:8])<-[1N@@:9]([C:10]([C:11]([P:12]([C:13]([C:14]([H:37])([H:38])[H:39])([C:15]([H:40])([H:41])[H:42])[H:36])[C:16]([C:17]([H:44])([H:45])[H:46])([C:18]([H:47])([H:48])[H:49])[H:43])([H:34])[H:35])([H:32])[H:33])([H:31])[C:19]([H:50])([H:51])[C:20]([H:52])([H:53])[2P:21]->1([C:22]([C:23]([H:55])([H:56])[H:57])([C:24]([H:58])([H:59])[H:60])[H:54])[C:25]([C:26]([H:62])([H:63])[H:64])([C:27]([H:65])([H:66])[H:67])[H:61])([H:28])([H:29])[H:30]", "smiles3Dx": "C([C:1]#[4N:2]->[Mn+:3]1(<-[3C-:4]#[O+:5])(<-[5H-:6])(<-[6C-:7]#[O+:8])<-[1N@@:9]([C:10]([C:11]([P:12]([C:13]([C:14]([H:37])([H:38])[H:39])([C:15]([H:40])([H:41])[H:42])[H:36])[C:16]([C:17]([H:44])([H:45])[H:46])([C:18]([H:47])([H:48])[H:49])[H:43])([H:34])[H:35])([H:32])[H:33])([H:31])[C:19]([H:50])([H:51])[C:20]([H:52])([H:53])[2P:21]->1([C:22]([C:23]([H:55])([H:56])[H:57])([C:24]([H:58])([H:59])[H:60])[H:54])[C:25]([C:26]([H:62])([H:63])[H:64])([C:27]([H:65])([H:66])[H:67])[H:61])([H:28])([H:29])[H:30]", "dummies": []}
C     -3.0032    -2.9762    -2.6323
C     -2.1405    -2.1006    -1.8455
N     -1.4036    -1.3700    -1.1892
Mn     0.0000     0.0000     0.0000
C     -1.6617     1.5760     0.0373
O     -2.5412     2.4013     0.0607
H      1.2789    -1.3173    -0.0830
C      0.8148     0.9183    -1.9301
O      1.2430     1.4023    -2.9476
N     -0.5655    -0.7149     2.1229
C     -1.7744    -1.4403     2.1290
C     -1.7673    -2.5412     3.2075
P     -3.2896    -3.6414     3.1321
C     -3.0480    -4.9070     1.7481
C     -1.6082    -4.9956     1.2260
C     -4.0160    -4.5780     0.6121
C     -3.1916    -4.6777     4.7062
C     -1.8280    -5.3481     4.9027
C     -3.5416    -3.8129     5.9190
C     -0.5577     0.4178     2.9898
C      0.8379     1.0815     3.1694
P      1.5983     1.3782     1.5636
C      3.2416     0.6453     1.7450
C      3.9155     0.4437     0.3836
C      4.1343     1.4814     2.6723
C      1.7422     3.1764     1.3999
C      2.5620     3.5631     0.1614
C      0.3549     3.8235     1.3093
H     -2.5918    -4.0051    -2.6282
H     -3.0514    -2.6043    -3.6757
H     -4.0224    -2.9845    -2.1956
H      0.1185    -1.2644     2.3793
H     -1.9048    -1.9131     1.1460
H     -2.6415    -0.7625     2.3068
H     -1.7502    -2.0574     4.2007
H     -0.8475    -3.1548     3.1211
H     -3.3274    -5.9045     2.1472
H     -1.5389    -5.7710     0.4395
H     -1.2842    -4.0377     0.7887
H     -0.9107    -5.2675     2.0446
H     -3.8588    -3.5390     0.2603
H     -3.8708    -5.2761    -0.2387
H     -5.0577    -4.6757     0.9687
H     -3.9594    -5.4747     4.6202
H     -1.6291    -6.0637     4.0812
H     -1.0099    -4.5947     4.9488
H     -1.8192    -5.9195     5.8527
H     -3.6221    -4.4555     6.8267
H     -4.5195    -3.3139     5.7615
H     -2.7612    -3.0454     6.0994
H     -0.9274     0.1218     3.9988
H     -1.2529     1.1799     2.5842
H      0.7269     2.0432     3.7141
H      1.4803     0.4076     3.7686
H      3.1115    -0.3566     2.2081
H      4.8045    -0.2150     0.5028
H      3.2284    -0.0560    -0.3253
H      4.2581     1.3875    -0.0689
H      5.0538     0.9025     2.9216
H      3.6090     1.7111     3.6276
H      4.4510     2.4374     2.1997
H      2.2530     3.5720     2.3010
H      2.4089     4.6345    -0.0852
H      3.6432     3.4537     0.3509
H      2.2697     2.9602    -0.7170
H     -0.0880     3.6646     0.3078
H      0.4495     4.9174     1.4673
H     -0.3318     3.4369     2.0870
68
{"conf": 34, "E": 225.5, "rms": -1.0, "geom": "OH", "total_charge": 0, "CA_charge": 1, "smiles": "C[C:1]#[4N:2]->[Mn+:3]1(<-[3C-:4]#[O+:5])(<-[5H-:6])(<-[6C-:7]#[O+:8])<-[1N@H:9]([CH2:10][CH2:11][P:12]([CH:13]([CH3:14])[CH3:15])[CH:16]([CH3:17])[CH3:18])[CH2:19][CH2:20][2P:21]->1([CH:22]([CH3:23])[CH3:24])[CH:25]([CH3:26])[CH3:27]", "smiles3D": "C([C:1]#[4N:2]->[Mn+:3]1(<-[3C-:4]#[O+:5])(<-[5H-:6])(<-[6C-:7]#[O+:8])<-[1N@@:9]([C:10]([C:11]([P:12]([C:13]([C:14]([H:37])([H:38])[H:39])([C:15]([H:40])([H:41])[H:42])[H:36])[C:16]([C:17]([H:44])([H:45])[H:46])([C:18]([H:47])([H:48])[H:49])[H:43])([H:34])[H:35])([H:32])[H:33])([H:31])[C:19]([H:50])([H:51])[C:20]([H:52])([H:53])[2P:21]->1([C:22]([C:23]([H:55])([H:56])[H:57])([C:24]([H:58])([H:59])[H:60])[H:54])[C:25]([C:26]([H:62])([H:63])[H:64])([C:27]([H:65])([H:66])[H:67])[H:61])([H:28])([H:29])[H:30]", "smiles3Dx": "C([C:1]#[4N:2]->[Mn+:3]1(<-[3C-:4]#[O+:5])(<-[5H-:6])(<-[6C-:7]#[O+:8])<-[1N@@:9]([C:10]([C:11]([P:12]([C:13]([C:14]([H:37])([H:38])[H:39])([C:15]([H:40])([H:41])[H:42])[H:36])[C:16]([C:17]([H:44])([H:45])[H:46])([C:18]([H:47])([H:48])[H:49])[H:43])([H:34])[H:35])([H:32])[H:33])([H:31])[C:19]([H:50])([H:51])[C:20]([H:52])([H:53])[2P:21]->1([C:22]([C:23]([H:55])([H:56])[H:57])([C:24]([H:58])([H:59])[H:60])[H:54])[C:25]([C:26]([H:62])([H:63])[H:64])([C:27]([H:65])([H:66])[H:67])[H:61])([H:28])([H:29])[H:30]", "dummies": []}
C      4.4165     0.7599     1.0101
C      3.0471     0.2885     1.3186
N      1.8901     0.0162     1.1541
Mn     0.0000     0.0000     0.0000
C     -0.0146     2.1911     0.5441
O      0.2831     3.3957     0.6790
H      0.2082    -1.7689    -0.2590
C     -1.5455    -0.5882     1.6374
O     -2.3848    -0.9130     2.3691
N      1.3339     0.3555    -1.8844
C      1.4625     1.7518    -2.2934
C      2.8605     2.1067    -2.9394
P      2.8970     1.5551    -4.7102
C      4.2828     0.3044    -4.8615
C      5.6465     0.8861    -4.4608
C      4.2596    -0.2719    -6.2781
C      3.0427     2.9474    -5.9745
C      2.0337     4.0639    -5.6805
C      4.4653     3.4968    -6.0777
C      0.7546    -0.4835    -2.8813
C     -0.7093    -0.1687    -3.3233
P     -1.7642     0.0470    -1.8201
C     -2.8323    -1.4354    -1.6514
C     -3.0963    -2.1308    -2.9764
C     -4.1609    -1.1049    -0.9407
C     -2.7240     1.5399    -1.9059
C     -1.9571     2.7456    -2.4620
C     -3.2528     1.9298    -0.4798
H      4.9901     1.1724     1.8576
H      4.9535    -0.0536     0.4902
H      4.2678     1.5673     0.2770
H      2.2202     0.0053    -1.6839
H      0.7008     2.0839    -3.0273
H      1.3773     2.3994    -1.4311
H      3.7036     1.6354    -2.3760
H      3.0276     3.1697    -2.8936
H      4.0462    -0.5221    -4.1635
H      5.5574     1.9174    -4.0657
H      6.3579     0.9069    -5.3143
H      6.1016     0.2848    -3.6481
H      3.3319    -0.8571    -6.4272
H      4.2720     0.5394    -7.0286
H      5.1262    -0.9366    -6.4594
H      2.7883     2.5194    -6.9669
H      2.2564     4.9712    -6.2769
H      1.0074     3.7305    -5.9372
H      2.0451     4.3494    -4.6099
H      5.1724     2.6926    -6.3559
H      4.5367     4.2560    -6.8801
H      4.7847     3.9518    -5.1188
H      1.3739    -0.4828    -3.7926
H      0.7483    -1.5133    -2.4691
H     -0.7501     0.7072    -3.9674
H     -1.0988    -1.0268    -3.9177
H     -2.3050    -2.1584    -1.0075
H     -3.9027    -2.8698    -2.9172
H     -3.3131    -1.4082    -3.8016
H     -2.1780    -2.7164    -3.2528
H     -4.6416    -0.1697    -1.2642
H     -3.9867    -1.0396     0.1624
H     -4.9023    -1.9189    -1.0820
H     -3.6042     1.3740    -2.5576
H     -2.6020     3.6429    -2.5116
H     -1.0888     2.9968    -1.8030
H     -1.5858     2.5949    -3.4836
H     -2.6640     2.7640    -0.0316
H     -4.3031     2.2282    -0.5009
H     -3.1609     1.1082     0.2374
68
{"conf": 35, "E": 117.05, "rms": -1.0, "geom": "OH", "total_charge": 0, "CA_charge": 1, "smiles": "C[C:1]#[4N:2]->[Mn+:3]1(<-[3C-:4]#[O+:5])(<-[5H-:6])(<-[6C-:7]#[O+:8])<-[1N@H:9]([CH2:10][CH2:11][P:12]([CH:13]([CH3:14])[CH3:15])[CH:16]([CH3:17])[CH3:18])[CH2:19][CH2:20][2P:21]->1([CH:22]([CH3:23])[CH3:24])[CH:25]([CH3:26])[CH3:27]", "smiles3D": "C([C:1]#[4N:2]->[Mn+:3]1(<-[3C-:4]#[O+:5])(<-[5H-:6])(<-[6C-:7]#[O+:8])<-[1N@@:9]([C:10]([C:11]([P:12]([C:13]([C:14]([H:37])([H:38])[H:39])([C:15]([H:40])([H:41])[H:42])[H:36])[C:16]([C:17]([H:44])([H:45])[H:46])([C:18]([H:47])([H:48])[H:49])[H:43])([H:34])[H:35])([H:32])[H:33])([H:31])[C:19]([H:50])([H:51])[C:20]([H:52])([H:53])[2P:21]->1([C:22]([C:23]([H:55])([H:56])[H:57])([C:24]([H:58])([H:59])[H:60])[H:54])[C:25]([C:26]([H:62])([H:63])[H:64])([C:27]([H:65])([H:66])[H:67])[H:61])([H:28])([H:29])[H:30]", "smiles3Dx": "C([C:1]#[4N:2]->[Mn+:3]1(<-[3C-:4]#[O+:5])(<-[5H-:6])(<-[6C-:7]#[O+:8])<-[1N@@:9]([C:10]([C:11]([P:12]([C:13]([C:14]([H:37])([H:38])[H:39])([C:15]([H:40])([H:41])[H:42])[H:36])[C:16]([C:17]([H:44])([H:45])[H:46])([C:18]([H:47])([H:48])[H:49])[H:43])([H:34])[H:35])([H:32])[H:33])([H:31])[C:19]([H:50])([H:51])[C:20]([H:52])([H:53])[2P:21]->1([C:22]([C:23]([H:55])([H:56])[H:57])([C:24]([H:58])([H:59])[H:60])[H:54])[C:25]([C:26]([H:62])([H:63])[H:64])([C:27]([H:65])([H:66])[H:67])[H:61])([H:28])([H:29])[H:30]", "dummies": []}
C      0.7892     3.5254     3.4223
C      0.5225     2.4921     2.4235
N      0.3175     1.6251     1.5794
Mn     0.0000     0.0000     0.0000
C     -1.3452    -1.2049     1.4102
O     -2.0491    -1.8669     2.1391
H      1.1170     0.9620    -1.1075
C      1.7929    -1.1633     0.8136
O      2.7341    -1.7758     1.2472
N     -1.8159     0.9851    -1.0922
C     -2.9164     1.2013    -0.2258
C     -2.6469     2.2016     0.9053
P     -4.2598     2.9974     1.4444
C     -3.7526     4.4088     2.5766
C     -3.1566     3.9218     3.8984
C     -4.9556     5.3176     2.8262
C     -5.2426     1.7570     2.4758
C     -6.2514     1.0446     1.5708
C     -4.3624     0.7243     3.1925
C     -2.2393     0.2204    -2.2542
C     -1.1431    -0.5509    -3.0409
P     -0.3392    -1.7054    -1.9340
C      1.1534    -2.3490    -2.7329
C      0.8468    -2.9626    -4.1072
C      2.1939    -1.2344    -2.8810
C     -1.4991    -3.0422    -1.5427
C     -2.3438    -3.4869    -2.7483
C     -0.7485    -4.2393    -0.9548
H      1.5228     3.1394     4.1572
H     -0.1391     3.8006     3.9571
H      1.1827     4.4297     2.9140
H     -1.5243     1.7982    -1.3932
H     -3.2224     0.2361     0.2238
H     -3.7748     1.5833    -0.8333
H     -2.1783     1.6930     1.7721
H     -1.9721     3.0032     0.5342
H     -2.9739     5.0046     2.0462
H     -3.9432     3.4607     4.5440
H     -2.7207     4.7824     4.4435
H     -2.3559     3.1756     3.7122
H     -5.7573     4.7751     3.3656
H     -5.3492     5.7018     1.8576
H     -4.6430     6.1930     3.4362
H     -5.8145     2.3324     3.2387
H     -5.7192     0.4728     0.7764
H     -6.8697     0.3397     2.1712
H     -6.9301     1.7881     1.0945
H     -3.8618     0.0698     2.4523
H     -3.5935     1.2132     3.8295
H     -4.9987     0.0808     3.8434
H     -3.0172    -0.5249    -1.9544
H     -2.7224     0.9397    -2.9711
H     -1.5970    -1.0905    -3.8979
H     -0.3940     0.1786    -3.4142
H      1.5912    -3.1334    -2.0844
H      0.3903    -3.9663    -3.9885
H      0.1935    -2.3091    -4.7219
H      1.7920    -3.1239    -4.6734
H      3.1363    -1.6466    -3.3139
H      2.4483    -0.7938    -1.9002
H      1.8364    -0.4421    -3.5594
H     -2.1935    -2.6661    -0.7637
H     -2.9459    -2.6589    -3.1582
H     -1.7441    -3.9473    -3.5425
H     -3.0687    -4.2645    -2.4171
H     -1.4795    -4.9768    -0.5447
H     -0.1283    -4.7475    -1.7202
H     -0.0971    -3.9126    -0.1117
68
{"conf": 36, "E": 149.88, "rms": -1.0, "geom": "OH", "total_charge": 0, "CA_charge": 1, "smiles": "C[C:1]#[4N:2]->[Mn+:3]1(<-[3C-:4]#[O+:5])(<-[5H-:6])(<-[6C-:7]#[O+:8])<-[1N@H:9]([CH2:10][CH2:11][P:12]([CH:13]([CH3:14])[CH3:15])[CH:16]([CH3:17])[CH3:18])[CH2:19][CH2:20][2P:21]->1([CH:22]([CH3:23])[CH3:24])[CH:25]([CH3:26])[CH3:27]", "smiles3D": "C([C:1]#[4N:2]->[Mn+:3]1(<-[3C-:4]#[O+:5])(<-[5H-:6])(<-[6C-:7]#[O+:8])<-[1N@@:9]([C:10]([C:11]([P:12]([C:13]([C:14]([H:37])([H:38])[H:39])([C:15]([H:40])([H:41])[H:42])[H:36])[C:16]([C:17]([H:44])([H:45])[H:46])([C:18]([H:47])([H:48])[H:49])[H:43])([H:34])[H:35])([H:32])[H:33])([H:31])[C:19]([H:50])([H:51])[C:20]([H:52])([H:53])[2P:21]->1([C:22]([C:23]([H:55])([H:56])[H:57])([C:24]([H:58])([H:59])[H:60])[H:54])[C:25]([C:26]([H:62])([H:63])[H:64])([C:27]([H:65])([H:66])[H:67])[H:61])([H:28])([H:29])[H:30]", "smiles3Dx": "C([C:1]#[4N:2]->[Mn+:3]1(<-[3C-:4]#[O+:5])(<-[5H-:6])(<-[6C-:7]#[O+:8])<-[1N@@:9]([C:10]([C:11]([P:12]([C:13]([C:14]([H:37])([H:38])[H:39])([C:15]([H:40])([H:41])[H:42])[H:36])[C:16]([C:17]([H:44])([H:45])[H:46])([C:18]([H:47])([H:48])[H:49])[H:43])([H:34])[H:35])([H:32])[H:33])([H:31])[C:19]([H:50])([H:51])[C:20]([H:52])([H:53])[2P:21]->1([C:22]([C:23]([H:55])([H:56])[H:57])([C:24]([H:58])([H:59])[H:60])[H:54])[C:25]([C:26]([H:62])([H:63])[H:64])([C:27]([H:65])([H:66])[H:67])[H:61])([H:28])([H:29])[H:30]", "dummies": []}
C      4.8006    -0.0884     1.4231
C      3.3880    -0.1486     1.0052
N      2.2068    -0.1435     0.6452
Mn     0.0000     0.0000     0.0000
C      0.0874     2.1770     0.7170
O      0.1327     3.3298     1.0741
H     -0.0484    -1.7523    -0.5245
C     -0.7288    -0.6039     2.0809
O     -1.1243    -0.9408     3.1669
N      0.4446     0.5913    -2.1901
C      1.8337     0.6914    -2.3953
C      2.4741    -0.7185    -2.4768
P      2.9022    -1.3255    -4.2125
C      2.5174    -3.1695    -4.2827
C      3.8327    -3.9551    -4.3430
C      1.5997    -3.5622    -5.4263
C      2.2999    -0.2384    -5.6385
C      3.0392    -0.5809    -6.9427
C      0.7857    -0.2751    -5.8230
C     -0.2804     1.7752    -2.5054
C     -1.8395     1.6425    -2.4058
P     -2.3315     0.5569    -1.0574
C     -3.4423     1.5456    -0.0280
C     -4.6953     2.0014    -0.7996
C     -3.8703     0.7768     1.2453
C     -3.2700    -0.7563    -1.8767
C     -2.3511    -1.6027    -2.7611
C     -3.9818    -1.6645    -0.8604
H      5.2070     0.9197     1.1843
H      4.8620    -0.2576     2.5145
H      5.3673    -0.8731     0.8930
H      0.1161    -0.0679    -2.7215
H      2.0707     1.2541    -3.3306
H      2.2726     1.2427    -1.5432
H      3.4132    -0.7297    -1.8857
H      1.7974    -1.4600    -1.9965
H      2.0141    -3.4455    -3.3337
H      3.6244    -5.0541    -4.3382
H      4.3931    -3.7061    -5.2760
H      4.4680    -3.7182    -3.4669
H      1.3835    -4.6533    -5.3844
H      2.0697    -3.3565    -6.4096
H      0.6329    -3.0346    -5.3446
H      2.6017     0.7934    -5.3931
H      2.6155    -1.4762    -7.4439
H      4.1144    -0.7562    -6.7568
H      2.9418     0.2767    -7.6530
H      0.4686    -1.0672    -6.5366
H      0.4362     0.7011    -6.2281
H      0.2678    -0.4614    -4.8677
H     -0.0263     2.0952    -3.5422
H      0.0506     2.5786    -1.8166
H     -2.2296     1.2464    -3.3565
H     -2.2687     2.6550    -2.2440
H     -2.8855     2.4580     0.2902
H     -5.2278     1.1565    -1.2939
H     -5.4226     2.4934    -0.1131
H     -4.4260     2.7700    -1.5700
H     -3.8123     1.4576     2.1334
H     -3.2099    -0.0868     1.4484
H     -4.9117     0.3990     1.1950
H     -4.0393    -0.2951    -2.5309
H     -1.5640    -2.1071    -2.1586
H     -1.8665    -0.9954    -3.5492
H     -2.9385    -2.3949    -3.2747
H     -4.3715    -2.5735    -1.3703
H     -4.8565    -1.1565    -0.4288
H     -3.2795    -1.9993    -0.0556
68
{"conf": 37, "E": 121.03, "rms": -1.0, "geom": "OH", "total_charge": 0, "CA_charge": 1, "smiles": "C[C:1]#[4N:2]->[Mn+:3]1(<-[3C-:4]#[O+:5])(<-[5H-:6])(<-[6C-:7]#[O+:8])<-[1N@H:9]([CH2:10][CH2:11][P:12]([CH:13]([CH3:14])[CH3:15])[CH:16]([CH3:17])[CH3:18])[CH2:19][CH2:20][2P:21]->1([CH:22]([CH3:23])[CH3:24])[CH:25]([CH3:26])[CH3:27]", "smiles3D": "C([C:1]#[4N:2]->[Mn+:3]1(<-[3C-:4]#[O+:5])(<-[5H-:6])(<-[6C-:7]#[O+:8])<-[1N@@:9]([C:10]([C:11]([P:12]([C:13]([C:14]([H:37])([H:38])[H:39])([C:15]([H:40])([H:41])[H:42])[H:36])[C:16]([C:17]([H:44])([H:45])[H:46])([C:18]([H:47])([H:48])[H:49])[H:43])([H:34])[H:35])([H:32])[H:33])([H:31])[C:19]([H:50])([H:51])[C:20]([H:52])([H:53])[2P:21]->1([C:22]([C:23]([H:55])([H:56])[H:57])([C:24]([H:58])([H:59])[H:60])[H:54])[C:25]([C:26]([H:62])([H:63])[H:64])([C:27]([H:65])([H:66])[H:67])[H:61])([H:28])([H:29])[H:30]", "smiles3Dx": "C([C:1]#[4N:2]->[Mn+:3]1(<-[3C-:4]#[O+:5])(<-[5H-:6])(<-[6C-:7]#[O+:8])<-[1N@@:9]([C:10]([C:11]([P:12]([C:13]([C:14]([H:37])([H:38])[H:39])([C:15]([H:40])([H:41])[H:42])[H:36])[C:16]([C:17]([H:44])([H:45])[H:46])([C:18]([H:47])([H:48])[H:49])[H:43])([H:34])[H:35])([H:32])[H:33])([H:31])[C:19]([H:50])([H:51])[C:20]([H:52])([H:53])[2P:21]->1([C:22]([C:23]([H:55])([H:56])[H:57])([C:24]([H:58])([H:59])[H:60])[H:54])[C:25]([C:26]([H:62])([H:63])[H:64])([C:27]([H:65])([H:66])[H:67])[H:61])([H:28])([H:29])[H:30]", "dummies": []}
C      3.1091    -1.5426    -3.5648
C      2.1810    -1.1154    -2.5170
N      1.4093    -0.7420    -1.6394
Mn     0.0000     0.0000     0.0000
C     -1.7373    -1.1441    -0.9677
O     -2.6539    -1.7403    -1.4671
H      1.4036     0.9557     0.6914
C     -0.6152     1.8457    -1.2041
O     -0.9375     2.8223    -1.8360
N      0.5282    -1.6881     1.4832
C     -0.3180    -2.7904     1.2769
C      0.1393    -4.0964     1.9609
P     -1.3328    -5.2240     2.2190
C     -2.2326    -4.6022     3.7660
C     -3.3324    -5.5753     4.1923
C     -1.3087    -4.2743     4.9499
C     -0.6137    -6.9535     2.3749
C     -1.7032    -8.0096     2.1735
C      0.1536    -7.1763     3.6785
C      0.4997    -1.1052     2.7954
C     -0.8672    -0.5228     3.2870
P     -1.5213     0.6083     2.0507
C     -3.2587     0.1834     1.7621
C     -4.0712    -0.0275     3.0616
C     -3.9259     1.2470     0.8854
C     -1.3575     2.3147     2.6451
C      0.0973     2.6128     3.0317
C     -2.2630     2.6085     3.8476
H      2.8313    -1.0535    -4.5249
H      3.0622    -2.6487    -3.6772
H      4.1407    -1.2454    -3.2836
H      1.3888    -1.9424     1.2986
H     -0.3609    -2.9776     0.1832
H     -1.3456    -2.5401     1.6072
H      0.8651    -4.6100     1.2909
H      0.6579    -3.9334     2.9199
H     -2.7347    -3.6533     3.4812
H     -2.8969    -6.4841     4.6561
H     -4.0032    -5.0942     4.9415
H     -3.9538    -5.8623     3.3186
H     -0.6264    -3.4420     4.6959
H     -0.7178    -5.1515     5.2664
H     -1.9148    -3.9479     5.8235
H      0.1103    -7.0610     1.5347
H     -2.4370    -7.9974     3.0043
H     -1.2425    -9.0205     2.1218
H     -2.2377    -7.8217     1.2163
H      0.7427    -8.1141     3.6023
H     -0.5443    -7.2829     4.5337
H      0.8601    -6.3427     3.8615
H      0.8492    -1.8519     3.5409
H      1.2375    -0.2700     2.7947
H     -0.7101     0.0077     4.2426
H     -1.5767    -1.3527     3.4574
H     -3.2814    -0.7735     1.2014
H     -4.2355     0.8943     3.6517
H     -3.6368    -0.8114     3.7144
H     -5.0787    -0.4011     2.7784
H     -4.9326     0.8908     0.5709
H     -4.0521     2.2070     1.4244
H     -3.3170     1.4293    -0.0309
H     -1.6425     2.9966     1.8106
H      0.2223     3.7011     3.2533
H      0.4045     2.0383     3.9292
H      0.7818     2.3835     2.1936
H     -3.2903     2.8203     3.5058
H     -1.9352     3.5349     4.3602
H     -2.2501     1.7880     4.5909
68
{"conf": 38, "E": 121.16, "rms": -1.0, "geom": "OH", "total_charge": 0, "CA_charge": 1, "smiles": "C[C:1]#[4N:2]->[Mn+:3]1(<-[3C-:4]#[O+:5])(<-[5H-:6])(<-[6C-:7]#[O+:8])<-[1N@H:9]([CH2:10][CH2:11][P:12]([CH:13]([CH3:14])[CH3:15])[CH:16]([CH3:17])[CH3:18])[CH2:19][CH2:20][2P:21]->1([CH:22]([CH3:23])[CH3:24])[CH:25]([CH3:26])[CH3:27]", "smiles3D": "C([C:1]#[4N:2]->[Mn+:3]1(<-[3C-:4]#[O+:5])(<-[5H-:6])(<-[6C-:7]#[O+:8])<-[1N@@:9]([C:10]([C:11]([P:12]([C:13]([C:14]([H:37])([H:38])[H:39])([C:15]([H:40])([H:41])[H:42])[H:36])[C:16]([C:17]([H:44])([H:45])[H:46])([C:18]([H:47])([H:48])[H:49])[H:43])([H:34])[H:35])([H:32])[H:33])([H:31])[C:19]([H:50])([H:51])[C:20]([H:52])([H:53])[2P:21]->1([C:22]([C:23]([H:55])([H:56])[H:57])([C:24]([H:58])([H:59])[H:60])[H:54])[C:25]([C:26]([H:62])([H:63])[H:64])([C:27]([H:65])([H:66])[H:67])[H:61])([H:28])([H:29])[H:30]", "smiles3Dx": "C([C:1]#[4N:2]->[Mn+:3]1(<-[3C-:4]#[O+:5])(<-[5H-:6])(<-[6C-:7]#[O+:8])<-[1N@@:9]([C:10]([C:11]([P:12]([C:13]([C:14]([H:37])([H:38])[H:39])([C:15]([H:40])([H:41])[H:42])[H:36])[C:16]([C:17]([H:44])([H:45])[H:46])([C:18]([H:47])([H:48])[H:49])[H:43])([H:34])[H:35])([H:32])[H:33])([H:31])[C:19]([H:50])([H:51])[C:20]([H:52])([H:53])[2P:21]->1([C:22]([C:23]([H:55])([H:56])[H:57])([C:24]([H:58])([H:59])[H:60])[H:54])[C:25]([C:26]([H:62])([H:63])[H:64])([C:27]([H:65])([H:66])[H:67])[H:61])([H:28])([H:29])[H:30]", "dummies": []}
C     -1.6660     2.7099     3.8408
C     -1.1649     1.8830     2.7368
N     -0.7528     1.2090     1.7930
Mn     0.0000     0.0000     0.0000
C     -1.6215     1.0615    -1.2266
O     -2.4739     1.6242    -1.8667
H      1.2511    -0.7498     1.1048
C     -1.4463    -1.7164     0.4631
O     -2.2069    -2.6225     0.7048
N      1.5756     1.5251    -0.7225
C      1.2852     2.7857    -0.1704
C      2.4482     3.8007    -0.2376
P      3.9421     3.1639     0.6970
C      4.2778     4.4116     2.0702
C      4.8947     5.7214     1.5778
C      5.1292     3.7800     3.1748
C      5.3352     2.9644    -0.5618
C      6.5827     2.3651     0.0960
C      5.6803     4.2475    -1.3270
C      1.5965     1.4795    -2.1473
C      2.0447     0.1209    -2.7536
P      1.0532    -1.2165    -2.0863
C     -0.0261    -1.8183    -3.4099
C      0.7666    -2.0683    -4.7074
C     -1.1743    -0.8485    -3.6812
C      2.2524    -2.5287    -1.7495
C      2.9316    -2.2914    -0.4033
C      1.5821    -3.9162    -1.7551
H     -0.9803     2.6373     4.7162
H     -2.6824     2.3669     4.1284
H     -1.7143     3.7706     3.5066
H      2.3851     1.2348    -0.4104
H      0.3947     3.2252    -0.6798
H      1.0342     2.6388     0.8983
H      2.7082     4.0255    -1.2885
H      2.1155     4.7478     0.2361
H      3.2863     4.6577     2.5162
H      4.3412     6.1072     0.6957
H      4.8426     6.4846     2.3873
H      5.9676     5.5844     1.3245
H      5.2015     4.4741     4.0423
H      4.6613     2.8359     3.5187
H      6.1511     3.5502     2.8134
H      4.9643     2.2268    -1.3080
H      7.3151     2.0672    -0.6864
H      6.3176     1.4664     0.6918
H      7.0714     3.1064     0.7620
H      4.7726     4.8198    -1.6081
H      6.2159     3.9774    -2.2635
H      6.3531     4.9050    -0.7412
H      0.5823     1.7157    -2.5267
H      2.2919     2.2510    -2.5335
H      3.1113    -0.0495    -2.4976
H      1.9397     0.1654    -3.8540
H     -0.4715    -2.7795    -3.0846
H      0.2952    -2.9001    -5.2782
H      1.8234    -2.3579    -4.5157
H      0.7685    -1.1583    -5.3625
H     -1.8887    -0.9028    -2.8415
H     -1.7328    -1.1500    -4.5973
H     -0.8045     0.1899    -3.8205
H      3.0364    -2.5113    -2.5439
H      3.8308    -2.9317    -0.3305
H      3.2549    -1.2334    -0.2969
H      2.2555    -2.5676     0.4338
H      2.2887    -4.6830    -1.3836
H      1.3279    -4.2194    -2.7947
H      0.6686    -3.9299    -1.1115
68
{"conf": 39, "E": 105.06, "rms": -1.0, "geom": "OH", "total_charge": 0, "CA_charge": 1, "smiles": "C[C:1]#[4N:2]->[Mn+:3]1(<-[3C-:4]#[O+:5])(<-[5H-:6])(<-[6C-:7]#[O+:8])<-[1N@H:9]([CH2:10][CH2:11][P:12]([CH:13]([CH3:14])[CH3:15])[CH:16]([CH3:17])[CH3:18])[CH2:19][CH2:20][2P:21]->1([CH:22]([CH3:23])[CH3:24])[CH:25]([CH3:26])[CH3:27]", "smiles3D": "C([C:1]#[4N:2]->[Mn+:3]1(<-[3C-:4]#[O+:5])(<-[5H-:6])(<-[6C-:7]#[O+:8])<-[1N@@:9]([C:10]([C:11]([P:12]([C:13]([C:14]([H:37])([H:38])[H:39])([C:15]([H:40])([H:41])[H:42])[H:36])[C:16]([C:17]([H:44])([H:45])[H:46])([C:18]([H:47])([H:48])[H:49])[H:43])([H:34])[H:35])([H:32])[H:33])([H:31])[C:19]([H:50])([H:51])[C:20]([H:52])([H:53])[2P:21]->1([C:22]([C:23]([H:55])([H:56])[H:57])([C:24]([H:58])([H:59])[H:60])[H:54])[C:25]([C:26]([H:62])([H:63])[H:64])([C:27]([H:65])([H:66])[H:67])[H:61])([H:28])([H:29])[H:30]", "smiles3Dx": "C([C:1]#[4N:2]->[Mn+:3]1(<-[3C-:4]#[O+:5])(<-[5H-:6])(<-[6C-:7]#[O+:8])<-[1N@@:9]([C:10]([C:11]([P:12]([C:13]([C:14]([H:37])([H:38])[H:39])([C:15]([H:40])([H:41])[H:42])[H:36])[C:16]([C:17]([H:44])([H:45])[H:46])([C:18]([H:47])([H:48])[H:49])[H:43])([H:34])[H:35])([H:32])[H:33])([H:31])[C:19]([H:50])([H:51])[C:20]([H:52])([H:53])[2P:21]->1([C:22]([C:23]([H:55])([H:56])[H:57])([C:24]([H:58])([H:59])[H:60])[H:54])[C:25]([C:26]([H:62])([H:63])[H:64])([C:27]([H:65])([H:66])[H:67])[H:61])([H:28])([H:29])[H:30]", "dummies": []}
C      4.6537    -1.6013    -0.7659
C      3.2884    -1.1278    -0.5436
N      2.1409    -0.7314    -0.3546
Mn     0.0000     0.0000     0.0000
C     -0.6928    -1.3957    -1.6828
O     -1.0492    -2.1336    -2.5671
H      0.6503     1.1530     1.2705
C      0.2037     1.6712    -1.5500
O      0.3115     2.5513    -2.3673
N     -0.5124    -1.5218     1.6604
C      0.5004    -2.4813     1.8607
C      0.6700    -3.5234     0.7438
P     -0.4004    -5.0416     1.0304
C     -0.8149    -5.4908    -0.7540
C      0.3908    -6.0199    -1.5360
C     -1.9960    -6.4610    -0.8098
C      0.8737    -6.2906     1.6486
C      0.2493    -7.6818     1.7910
C      1.4294    -5.8367     3.0028
C     -1.8324    -2.0080     1.4410
C     -2.9559    -0.9243     1.5621
P     -2.4788     0.5747     0.6847
C     -3.7164     0.8238    -0.6095
C     -3.5281     2.1933    -1.2771
C     -3.6413    -0.2753    -1.6724
C     -2.6737     1.9377     1.8610
C     -4.1446     2.1050     2.2838
C     -1.8064     1.7256     3.1126
H      5.1157    -1.8648     0.2073
H      4.6312    -2.4983    -1.4182
H      5.2481    -0.8014    -1.2533
H     -0.5435    -1.0303     2.4341
H      0.3162    -3.0129     2.8243
H      1.4606    -1.9274     1.9607
H      1.7334    -3.8389     0.6916
H      0.4363    -3.0695    -0.2269
H     -1.1518    -4.5558    -1.2496
H      1.2461    -5.3178    -1.4491
H      0.1293    -6.1093    -2.6119
H      0.7008    -7.0192    -1.1711
H     -2.8580    -6.0399    -0.2498
H     -1.7391    -7.4455    -0.3751
H     -2.3102    -6.6118    -1.8647
H      1.7196    -6.3468     0.9309
H      0.9508    -8.3713     2.3090
H      0.0468    -8.1214     0.7965
H     -0.6961    -7.6301     2.3731
H      2.1643    -6.5770     3.3860
H      1.9588    -4.8675     2.9034
H      0.6095    -5.7289     3.7442
H     -2.0537    -2.8138     2.1780
H     -1.8841    -2.4478     0.4252
H     -3.8980    -1.3237     1.1325
H     -3.1240    -0.7015     2.6304
H     -4.7247     0.7878    -0.1468
H     -2.4986     2.3023    -1.6760
H     -4.2457     2.3112    -2.1176
H     -3.7213     3.0191    -0.5642
H     -3.5437    -1.2824    -1.2190
H     -2.8050    -0.0878    -2.3747
H     -4.5764    -0.2694    -2.2718
H     -2.3393     2.8742     1.3655
H     -4.7688     2.4609     1.4409
H     -4.5688     1.1564     2.6737
H     -4.2238     2.8727     3.0840
H     -2.2004     0.9252     3.7701
H     -1.7913     2.6627     3.7088
H     -0.7626     1.4893     2.8525
68
{"conf": 40, "E": 100.83, "rms": -1.0, "geom": "OH", "total_charge": 0, "CA_charge": 1, "smiles": "C[C:1]#[4N:2]->[Mn+:3]1(<-[3C-:4]#[O+:5])(<-[5H-:6])(<-[6C-:7]#[O+:8])<-[1N@H:9]([CH2:10][CH2:11][P:12]([CH:13]([CH3:14])[CH3:15])[CH:16]([CH3:17])[CH3:18])[CH2:19][CH2:20][2P:21]->1([CH:22]([CH3:23])[CH3:24])[CH:25]([CH3:26])[CH3:27]", "smiles3D": "C([C:1]#[4N:2]->[Mn+:3]1(<-[3C-:4]#[O+:5])(<-[5H-:6])(<-[6C-:7]#[O+:8])<-[1N@@:9]([C:10]([C:11]([P:12]([C:13]([C:14]([H:37])([H:38])[H:39])([C:15]([H:40])([H:41])[H:42])[H:36])[C:16]([C:17]([H:44])([H:45])[H:46])([C:18]([H:47])([H:48])[H:49])[H:43])([H:34])[H:35])([H:32])[H:33])([H:31])[C:19]([H:50])([H:51])[C:20]([H:52])([H:53])[2P:21]->1([C:22]([C:23]([H:55])([H:56])[H:57])([C:24]([H:58])([H:59])[H:60])[H:54])[C:25]([C:26]([H:62])([H:63])[H:64])([C:27]([H:65])([H:66])[H:67])[H:61])([H:28])([H:29])[H:30]", "smiles3Dx": "C([C:1]#[4N:2]->[Mn+:3]1(<-[3C-:4]#[O+:5])(<-[5H-:6])(<-[6C-:7]#[O+:8])<-[1N@@:9]([C:10]([C:11]([P:12]([C:13]([C:14]([H:37])([H:38])[H:39])([C:15]([H:40])([H:41])[H:42])[H:36])[C:16]([C:17]([H:44])([H:45])[H:46])([C:18]([H:47])([H:48])[H:49])[H:43])([H:34])[H:35])([H:32])[H:33])([H:31])[C:19]([H:50])([H:51])[C:20]([H:52])([H:53])[2P:21]->1([C:22]([C:23]([H:55])([H:56])[H:57])([C:24]([H:58])([H:59])[H:60])[H:54])[C:25]([C:26]([H:62])([H:63])[H:64])([C:27]([H:65])([H:66])[H:67])[H:61])([H:28])([H:29])[H:30]", "dummies": []}
C      4.2592    -0.9997     2.3834
C      3.0023    -0.7000     1.6974
N      1.9499    -0.4551     1.1108
Mn     0.0000     0.0000     0.0000
C      0.3383     2.2357     0.3799
O      0.5218     3.4114     0.5843
H     -0.2437    -1.8044    -0.2790
C     -1.2028    -0.1440     1.9422
O     -1.8447    -0.2169     2.9613
N      0.9567     0.1805    -2.0970
C      2.3140     0.5465    -1.9607
C      3.2713    -0.6583    -1.9362
P      3.1967    -1.7163    -3.4872
C      3.7444    -0.5484    -4.8722
C      5.2514    -0.2699    -4.8630
C      3.2820    -1.0759    -6.2333
C      4.6190    -2.9240    -3.1800
C      4.4381    -3.6306    -1.8319
C      4.6797    -3.9693    -4.2973
C      0.1901     1.1023    -2.8744
C     -1.2986     0.6974    -3.0865
P     -2.1006     0.4593    -1.4965
C     -3.1321     1.9009    -1.1117
C     -2.5529     3.1967    -1.7005
C     -3.2698     2.0584     0.4047
C     -3.1671    -0.9791    -1.7391
C     -3.7718    -1.4419    -0.4130
C     -4.2847    -0.6951    -2.7582
H      4.7990    -0.0546     2.5985
H      4.0495    -1.5297     3.3364
H      4.8836    -1.6443     1.7328
H      0.8862    -0.6385    -2.4938
H      2.4191     1.0885    -0.9995
H      2.6379     1.2373    -2.7696
H      2.9723    -1.3060    -1.0910
H      4.3082    -0.3079    -1.7660
H      3.2269     0.4218    -4.7285
H      5.4800     0.5403    -5.5883
H      5.5746     0.0663    -3.8540
H      5.8307    -1.1647    -5.1616
H      3.7950    -2.0201    -6.5037
H      3.4957    -0.3218    -7.0237
H      2.1826    -1.2575    -6.2108
H      5.5774    -2.3696    -3.1413
H      5.1703    -4.4609    -1.7164
H      4.6208    -2.9227    -0.9980
H      3.4082    -4.0402    -1.7390
H      5.4950    -4.6956    -4.0940
H      4.9090    -3.4903    -5.2668
H      3.7161    -4.5187    -4.3762
H      0.6555     1.2024    -3.8822
H      0.2226     2.0977    -2.3868
H     -1.8205     1.4735    -3.6760
H     -1.3296    -0.2590    -3.6516
H     -4.1415     1.7517    -1.5356
H     -1.4735     3.3104    -1.4749
H     -2.7300     3.2623    -2.7934
H     -3.0777     4.0736    -1.2563
H     -3.9448     2.9124     0.6391
H     -3.7126     1.1561     0.8679
H     -2.2890     2.2592     0.8838
H     -2.5356    -1.8063    -2.1371
H     -4.2639    -2.4273    -0.5637
H     -4.5377    -0.7340    -0.0450
H     -2.9888    -1.5846     0.3632
H     -4.7536    -1.6589    -3.0603
H     -3.8880    -0.2169    -3.6768
H     -5.0878    -0.0621    -2.3295
