# Supplementary material for: MACE: Automated Assessment of Stereochemistry of Transition Metal Complexes and Its Applications in Computational Catalysis
Source: J Chem Theory Comput. 2024 Feb 16;20(5):2313–20. doi: 10.1021/acs.jctc.3c01313 (PMC10938507; doi:10.1021/acs.jctc.3c01313)
Supplement: Supplementary file 3 — ct3c01313_si_003.zip [file ct3c01313_si_003.zip › structures/screening/mace_MeCN/Mn_PNhP_iPr_bi_8.xyz]

68
{"conf": 0, "E": 104.99, "rms": -1.0, "geom": "OH", "total_charge": 0, "CA_charge": 1, "smiles": "C[C:1]#[3N:2]->[Mn+:3]1(<-[4C-:4]#[O+:5])(<-[5H-:6])(<-[6C-:7]#[O+:8])<-[1N@H:9]([CH2:10][CH2:11][P:12]([CH:13]([CH3:14])[CH3:15])[CH:16]([CH3:17])[CH3:18])[CH2:19][CH2:20][2P:21]->1([CH:22]([CH3:23])[CH3:24])[CH:25]([CH3:26])[CH3:27]", "smiles3D": "C([C:1]#[3N:2]->[Mn+:3]1(<-[4C-:4]#[O+:5])(<-[5H-:6])(<-[6C-:7]#[O+:8])<-[1N@@:9]([C:10]([C:11]([P:12]([C:13]([C:14]([H:37])([H:38])[H:39])([C:15]([H:40])([H:41])[H:42])[H:36])[C:16]([C:17]([H:44])([H:45])[H:46])([C:18]([H:47])([H:48])[H:49])[H:43])([H:34])[H:35])([H:32])[H:33])([H:31])[C:19]([H:50])([H:51])[C:20]([H:52])([H:53])[2P:21]->1([C:22]([C:23]([H:55])([H:56])[H:57])([C:24]([H:58])([H:59])[H:60])[H:54])[C:25]([C:26]([H:62])([H:63])[H:64])([C:27]([H:65])([H:66])[H:67])[H:61])([H:28])([H:29])[H:30]", "smiles3Dx": "C([C:1]#[3N:2]->[Mn+:3]1(<-[4C-:4]#[O+:5])(<-[5H-:6])(<-[6C-:7]#[O+:8])<-[1N@@:9]([C:10]([C:11]([P:12]([C:13]([C:14]([H:37])([H:38])[H:39])([C:15]([H:40])([H:41])[H:42])[H:36])[C:16]([C:17]([H:44])([H:45])[H:46])([C:18]([H:47])([H:48])[H:49])[H:43])([H:34])[H:35])([H:32])[H:33])([H:31])[C:19]([H:50])([H:51])[C:20]([H:52])([H:53])[2P:21]->1([C:22]([C:23]([H:55])([H:56])[H:57])([C:24]([H:58])([H:59])[H:60])[H:54])[C:25]([C:26]([H:62])([H:63])[H:64])([C:27]([H:65])([H:66])[H:67])[H:61])([H:28])([H:29])[H:30]", "dummies": []}
C     -1.5900     4.5257    -1.3335
C     -1.1204     3.2085    -0.9037
N     -0.7325     2.0957    -0.5601
Mn     0.0000     0.0000     0.0000
C     -1.5514    -0.0973     1.6785
O     -2.3685    -0.1466     2.5664
H      0.5463    -1.7048     0.4247
C     -1.4656    -0.8784    -1.5260
O     -2.2330    -1.3575    -2.3244
N      1.6559     0.8030     1.3758
C      1.5170     2.1902     1.5379
C      2.4770     2.7764     2.5943
P      1.8066     4.3803     3.3062
C      2.8827     4.7980     4.7953
C      4.3671     4.9579     4.4339
C      2.6895     3.7342     5.8834
C      2.1005     5.7519     2.0369
C      0.8142     5.9633     1.2411
C      3.2749     5.4775     1.0846
C      2.9119     0.3472     0.8691
C      3.2752     0.7470    -0.5966
P      1.9575     0.2760    -1.7140
C      2.5531    -1.1837    -2.6020
C      2.5498    -2.4009    -1.6735
C      1.6874    -1.4884    -3.8289
C      1.7941     1.6842    -2.8351
C      3.0459     1.8656    -3.7009
C      0.5451     1.5560    -3.7160
H     -0.8638     4.9661    -2.0436
H     -1.6919     5.1933    -0.4509
H     -2.5771     4.4188    -1.8364
H      1.5191     0.4035     2.1948
H      1.6753     2.7058     0.5675
H      0.4689     2.3798     1.8597
H      3.4868     2.9327     2.1538
H      2.5710     2.0451     3.4260
H      2.5193     5.7670     5.2042
H      4.9725     5.0822     5.3627
H      4.7345     4.0567     3.8847
H      4.5070     5.8770     3.8204
H      1.6043     3.5916     6.1007
H      3.1833     4.0595     6.8210
H      3.1417     2.7664     5.5736
H      2.3104     6.6944     2.5933
H      0.5666     5.0465     0.6651
H      0.9264     6.8131     0.5331
H     -0.0285     6.1928     1.9280
H      4.2039     5.2571     1.6499
H      3.0514     4.6218     0.4071
H      3.4628     6.3813     0.4568
H      3.7297     0.6971     1.5347
H      2.8941    -0.7597     0.9252
H      4.2143     0.2341    -0.8940
H      3.4373     1.8409    -0.6500
H      3.5962    -1.0069    -2.9333
H      2.9772    -3.2808    -2.1900
H      3.1723    -2.2278    -0.7863
H      1.5232    -2.6576    -1.3670
H      1.8828    -2.5173    -4.1953
H      0.6065    -1.3906    -3.6025
H      1.9666    -0.8233    -4.6622
H      1.6771     2.5903    -2.2103
H      3.3583     0.9374    -4.2192
H      2.8703     2.6460    -4.4771
H      3.8970     2.2144    -3.0711
H      0.2247     2.5591    -4.0535
H      0.7330     0.9781    -4.6376
H     -0.2957     1.1027    -3.1645
68
{"conf": 1, "E": 117.0, "rms": -1.0, "geom": "OH", "total_charge": 0, "CA_charge": 1, "smiles": "C[C:1]#[3N:2]->[Mn+:3]1(<-[4C-:4]#[O+:5])(<-[5H-:6])(<-[6C-:7]#[O+:8])<-[1N@H:9]([CH2:10][CH2:11][P:12]([CH:13]([CH3:14])[CH3:15])[CH:16]([CH3:17])[CH3:18])[CH2:19][CH2:20][2P:21]->1([CH:22]([CH3:23])[CH3:24])[CH:25]([CH3:26])[CH3:27]", "smiles3D": "C([C:1]#[3N:2]->[Mn+:3]1(<-[4C-:4]#[O+:5])(<-[5H-:6])(<-[6C-:7]#[O+:8])<-[1N@@:9]([C:10]([C:11]([P:12]([C:13]([C:14]([H:37])([H:38])[H:39])([C:15]([H:40])([H:41])[H:42])[H:36])[C:16]([C:17]([H:44])([H:45])[H:46])([C:18]([H:47])([H:48])[H:49])[H:43])([H:34])[H:35])([H:32])[H:33])([H:31])[C:19]([H:50])([H:51])[C:20]([H:52])([H:53])[2P:21]->1([C:22]([C:23]([H:55])([H:56])[H:57])([C:24]([H:58])([H:59])[H:60])[H:54])[C:25]([C:26]([H:62])([H:63])[H:64])([C:27]([H:65])([H:66])[H:67])[H:61])([H:28])([H:29])[H:30]", "smiles3Dx": "C([C:1]#[3N:2]->[Mn+:3]1(<-[4C-:4]#[O+:5])(<-[5H-:6])(<-[6C-:7]#[O+:8])<-[1N@@:9]([C:10]([C:11]([P:12]([C:13]([C:14]([H:37])([H:38])[H:39])([C:15]([H:40])([H:41])[H:42])[H:36])[C:16]([C:17]([H:44])([H:45])[H:46])([C:18]([H:47])([H:48])[H:49])[H:43])([H:34])[H:35])([H:32])[H:33])([H:31])[C:19]([H:50])([H:51])[C:20]([H:52])([H:53])[2P:21]->1([C:22]([C:23]([H:55])([H:56])[H:57])([C:24]([H:58])([H:59])[H:60])[H:54])[C:25]([C:26]([H:62])([H:63])[H:64])([C:27]([H:65])([H:66])[H:67])[H:61])([H:28])([H:29])[H:30]", "dummies": []}
C     -3.6996     1.6936     2.8821
C     -2.6124     1.1924     2.0384
N     -1.7040     0.7724     1.3254
Mn     0.0000     0.0000     0.0000
C      1.3927     0.3552     1.7806
O      2.1168     0.5535     2.7258
H      1.4322    -0.6043    -0.9894
C     -0.4238    -2.1332     0.7136
O     -0.6396    -3.2580     1.0905
N      0.2049     2.0637    -1.0169
C      0.8910     2.9800    -0.1942
C      2.4276     2.8051    -0.2878
P      3.3543     4.4251    -0.0787
C      3.3762     4.9338     1.7413
C      1.9857     5.4021     2.1714
C      3.8876     3.8364     2.6779
C      5.1154     4.0608    -0.6639
C      6.0995     5.1217    -0.1630
C      5.5921     2.6446    -0.3061
C     -1.1058     2.4754    -1.3974
C     -1.7817     1.5815    -2.4910
P     -1.5518    -0.1616    -2.1069
C     -0.7297    -0.8211    -3.5733
C     -0.1095    -2.1974    -3.2896
C     -1.6781    -0.8839    -4.7766
C     -3.2070    -0.8713    -1.9570
C     -3.9052    -0.3258    -0.7146
C     -3.1497    -2.4054    -1.8667
H     -4.5580     1.9908     2.2415
H     -4.0197     0.8949     3.5847
H     -3.3463     2.5756     3.4558
H      0.6779     1.9332    -1.7900
H      0.6380     4.0311    -0.4893
H      0.5645     2.8170     0.8570
H      2.6975     2.4277    -1.2961
H      2.7968     2.0609     0.4403
H      4.0576     5.8099     1.8323
H      1.5945     6.1573     1.4538
H      1.2778     4.5520     2.2266
H      2.0421     5.8788     3.1728
H      3.3304     2.8911     2.5268
H      3.7667     4.1499     3.7386
H      4.9713     3.6730     2.5252
H      5.0893     4.1232    -1.7755
H      6.1800     5.0929     0.9455
H      5.7491     6.1299    -0.4723
H      7.1075     4.9407    -0.6046
H      5.5570     2.4556     0.7849
H      6.6379     2.4963    -0.6466
H      4.9759     1.8774    -0.8255
H     -1.7508     2.4750    -0.4959
H     -1.0673     3.5200    -1.7949
H     -2.8687     1.8131    -2.5406
H     -1.3225     1.8108    -3.4777
H      0.0923    -0.1298    -3.8321
H     -0.8562    -3.0098    -3.3337
H      0.6684    -2.4141    -4.0578
H      0.3770    -2.2344    -2.2990
H     -2.1887     0.0814    -4.9330
H     -1.0981    -1.1065    -5.6918
H     -2.4376    -1.6700    -4.6716
H     -3.8063    -0.5804    -2.8464
H     -3.8591     0.7794    -0.6695
H     -3.4631    -0.7610     0.2010
H     -4.9712    -0.6169    -0.7350
H     -4.1163    -2.8016    -1.4810
H     -3.0153    -2.8550    -2.8654
H     -2.3348    -2.7463    -1.1938
68
{"conf": 2, "E": 109.02, "rms": -1.0, "geom": "OH", "total_charge": 0, "CA_charge": 1, "smiles": "C[C:1]#[3N:2]->[Mn+:3]1(<-[4C-:4]#[O+:5])(<-[5H-:6])(<-[6C-:7]#[O+:8])<-[1N@H:9]([CH2:10][CH2:11][P:12]([CH:13]([CH3:14])[CH3:15])[CH:16]([CH3:17])[CH3:18])[CH2:19][CH2:20][2P:21]->1([CH:22]([CH3:23])[CH3:24])[CH:25]([CH3:26])[CH3:27]", "smiles3D": "C([C:1]#[3N:2]->[Mn+:3]1(<-[4C-:4]#[O+:5])(<-[5H-:6])(<-[6C-:7]#[O+:8])<-[1N@@:9]([C:10]([C:11]([P:12]([C:13]([C:14]([H:37])([H:38])[H:39])([C:15]([H:40])([H:41])[H:42])[H:36])[C:16]([C:17]([H:44])([H:45])[H:46])([C:18]([H:47])([H:48])[H:49])[H:43])([H:34])[H:35])([H:32])[H:33])([H:31])[C:19]([H:50])([H:51])[C:20]([H:52])([H:53])[2P:21]->1([C:22]([C:23]([H:55])([H:56])[H:57])([C:24]([H:58])([H:59])[H:60])[H:54])[C:25]([C:26]([H:62])([H:63])[H:64])([C:27]([H:65])([H:66])[H:67])[H:61])([H:28])([H:29])[H:30]", "smiles3Dx": "C([C:1]#[3N:2]->[Mn+:3]1(<-[4C-:4]#[O+:5])(<-[5H-:6])(<-[6C-:7]#[O+:8])<-[1N@@:9]([C:10]([C:11]([P:12]([C:13]([C:14]([H:37])([H:38])[H:39])([C:15]([H:40])([H:41])[H:42])[H:36])[C:16]([C:17]([H:44])([H:45])[H:46])([C:18]([H:47])([H:48])[H:49])[H:43])([H:34])[H:35])([H:32])[H:33])([H:31])[C:19]([H:50])([H:51])[C:20]([H:52])([H:53])[2P:21]->1([C:22]([C:23]([H:55])([H:56])[H:57])([C:24]([H:58])([H:59])[H:60])[H:54])[C:25]([C:26]([H:62])([H:63])[H:64])([C:27]([H:65])([H:66])[H:67])[H:61])([H:28])([H:29])[H:30]", "dummies": []}
C      0.1777     0.5259     4.9513
C      0.1274     0.3668     3.4983
N      0.0885     0.2356     2.2772
Mn     0.0000     0.0000     0.0000
C      0.7766    -2.1488     0.1829
O      1.1836    -3.2790     0.2758
H     -0.1385    -0.1995    -1.8250
C     -2.1605    -0.7278     0.2137
O     -3.3007    -1.1057     0.3253
N      2.0664     0.9871    -0.3499
C      3.1529     0.1572     0.0051
C      3.4578     0.0749     1.5109
P      4.1490    -1.5974     2.0096
C      3.6617    -1.5958     3.8360
C      3.6783    -3.0152     4.4042
C      4.5080    -0.6371     4.6820
C      6.0212    -1.3408     1.9425
C      6.4619    -1.0481     0.5054
C      6.7479    -2.5885     2.4618
C      2.0609     2.2932     0.2138
C      0.9943     3.2435    -0.4021
P     -0.6443     2.5341    -0.1832
C     -1.3294     3.2219     1.3522
C     -2.6924     2.5980     1.6632
C     -1.4412     4.7605     1.3656
C     -1.5947     2.9481    -1.6669
C     -2.2109     4.3468    -1.6183
C     -2.6868     1.9003    -1.9066
H      0.7135    -0.3345     5.4009
H      0.7153     1.4646     5.1999
H     -0.8526     0.5685     5.3567
H      2.1209     1.0972    -1.2599
H      4.0639     0.5260    -0.5170
H      2.9396    -0.8612    -0.3752
H      4.1612     0.8813     1.8054
H      2.5263     0.2190     2.0703
H      2.6113    -1.2452     3.8970
H      4.6789    -3.4818     4.3001
H      2.9422    -3.6440     3.8566
H      3.3932    -2.9992     5.4793
H      4.5623     0.3670     4.2055
H      4.0457    -0.5149     5.6851
H      5.5377    -1.0279     4.8205
H      6.3043    -0.4690     2.5712
H      6.0654    -1.8189    -0.1920
H      7.5709    -1.0349     0.4338
H      6.1095    -0.0444     0.1947
H      7.8356    -2.5346     2.2349
H      6.6518    -2.6616     3.5632
H      6.3306    -3.5074     1.9951
H      3.0635     2.7600     0.0719
H      1.8637     2.2222     1.3035
H      1.2019     3.3743    -1.4852
H      1.0607     4.2273     0.0964
H     -0.6347     2.9373     2.1710
H     -2.6210     1.4927     1.6698
H     -3.0289     2.9165     2.6732
H     -3.4611     2.9161     0.9296
H     -1.3830     5.1044     2.4197
H     -0.6331     5.2779     0.8256
H     -2.4179     5.1227     0.9892
H     -0.8982     2.9143    -2.5332
H     -1.4555     5.1082    -1.3390
H     -3.0971     4.3757    -0.9517
H     -2.5702     4.6160    -2.6354
H     -2.2303     0.9095    -2.0995
H     -3.2853     2.1669    -2.8001
H     -3.3753     1.8165    -1.0436
68
{"conf": 3, "E": 266.0, "rms": -1.0, "geom": "OH", "total_charge": 0, "CA_charge": 1, "smiles": "C[C:1]#[3N:2]->[Mn+:3]1(<-[4C-:4]#[O+:5])(<-[5H-:6])(<-[6C-:7]#[O+:8])<-[1N@H:9]([CH2:10][CH2:11][P:12]([CH:13]([CH3:14])[CH3:15])[CH:16]([CH3:17])[CH3:18])[CH2:19][CH2:20][2P:21]->1([CH:22]([CH3:23])[CH3:24])[CH:25]([CH3:26])[CH3:27]", "smiles3D": "C([C:1]#[3N:2]->[Mn+:3]1(<-[4C-:4]#[O+:5])(<-[5H-:6])(<-[6C-:7]#[O+:8])<-[1N@@:9]([C:10]([C:11]([P:12]([C:13]([C:14]([H:37])([H:38])[H:39])([C:15]([H:40])([H:41])[H:42])[H:36])[C:16]([C:17]([H:44])([H:45])[H:46])([C:18]([H:47])([H:48])[H:49])[H:43])([H:34])[H:35])([H:32])[H:33])([H:31])[C:19]([H:50])([H:51])[C:20]([H:52])([H:53])[2P:21]->1([C:22]([C:23]([H:55])([H:56])[H:57])([C:24]([H:58])([H:59])[H:60])[H:54])[C:25]([C:26]([H:62])([H:63])[H:64])([C:27]([H:65])([H:66])[H:67])[H:61])([H:28])([H:29])[H:30]", "smiles3Dx": "C([C:1]#[3N:2]->[Mn+:3]1(<-[4C-:4]#[O+:5])(<-[5H-:6])(<-[6C-:7]#[O+:8])<-[1N@@:9]([C:10]([C:11]([P:12]([C:13]([C:14]([H:37])([H:38])[H:39])([C:15]([H:40])([H:41])[H:42])[H:36])[C:16]([C:17]([H:44])([H:45])[H:46])([C:18]([H:47])([H:48])[H:49])[H:43])([H:34])[H:35])([H:32])[H:33])([H:31])[C:19]([H:50])([H:51])[C:20]([H:52])([H:53])[2P:21]->1([C:22]([C:23]([H:55])([H:56])[H:57])([C:24]([H:58])([H:59])[H:60])[H:54])[C:25]([C:26]([H:62])([H:63])[H:64])([C:27]([H:65])([H:66])[H:67])[H:61])([H:28])([H:29])[H:30]", "dummies": []}
C      2.8074     3.2229    -0.8371
C      2.0533     2.2248    -1.2965
N      1.3319     1.2972    -1.1266
Mn     0.0000     0.0000     0.0000
C      1.8503    -0.6226     1.1977
O      2.9174    -0.9380     1.7419
H     -1.0807    -0.9741     1.0174
C     -0.3653     1.9932     1.0397
O     -0.5699     3.1034     1.3489
N     -0.0244    -1.8594    -1.5726
C      1.1201    -2.7529    -1.3848
C      2.6292    -2.4982    -1.8061
P      2.9268    -1.0201    -2.8963
C      4.6655    -0.3293    -2.5610
C      4.7397     1.1763    -2.9235
C      5.1317    -0.5304    -1.1088
C      2.9822    -1.5043    -4.7307
C      2.4559    -0.3486    -5.6173
C      2.2945    -2.8520    -5.0592
C     -0.2197    -1.3230    -2.9048
C     -1.6686    -0.7841    -3.0030
P     -2.0626     0.4087    -1.7160
C     -2.0959     2.0276    -2.5581
C     -3.1982     2.0227    -3.6370
C     -2.2414     3.2252    -1.5970
C     -3.6531     0.0662    -0.9529
C     -3.8179     0.9155     0.3323
C     -3.7737    -1.4337    -0.5699
H      2.1256     3.8051    -0.0076
H      3.1971     3.9813    -1.5143
H      3.6494     2.8044    -0.1635
H     -0.8140    -2.3703    -1.3776
H      1.1852    -2.8378    -0.2648
H      0.8894    -3.7556    -1.7730
H      2.9999    -3.4225    -2.3496
H      3.1809    -2.3978    -0.8977
H      5.3679    -0.8757    -3.2063
H      4.7419     1.8181    -2.0258
H      3.8653     1.4957    -3.5263
H      5.6604     1.4007    -3.4964
H      4.4104    -0.0660    -0.4168
H      5.2314    -1.6027    -0.8689
H      6.1270    -0.0718    -0.9400
H      4.0447    -1.6303    -4.9576
H      2.0978     0.5044    -5.0048
H      1.5999    -0.6563    -6.2441
H      3.2695     0.0357    -6.2806
H      1.4511    -2.7431    -5.7589
H      3.0296    -3.5425    -5.5265
H      1.9030    -3.3707    -4.1791
H      0.4267    -0.4585    -3.0915
H     -0.0191    -2.0822    -3.6432
H     -1.8432    -0.3106    -3.9957
H     -2.4103    -1.6615    -3.0088
H     -1.1378     2.1551    -3.1001
H     -2.7944     2.4426    -4.6097
H     -3.6082     1.0443    -3.9053
H     -4.0815     2.6599    -3.3464
H     -2.6300     2.9891    -0.6107
H     -1.2753     3.7388    -1.4189
H     -2.9312     4.0284    -2.0000
H     -4.4600     0.3020    -1.6704
H     -4.3264     0.3553     1.1468
H     -2.8511     1.2356     0.7365
H     -4.4343     1.8365     0.1352
H     -4.7460    -1.6567    -0.0733
H     -2.9844    -1.7288     0.1115
H     -3.7008    -2.1496    -1.4006
68
{"conf": 4, "E": 97.74, "rms": -1.0, "geom": "OH", "total_charge": 0, "CA_charge": 1, "smiles": "C[C:1]#[3N:2]->[Mn+:3]1(<-[4C-:4]#[O+:5])(<-[5H-:6])(<-[6C-:7]#[O+:8])<-[1N@H:9]([CH2:10][CH2:11][P:12]([CH:13]([CH3:14])[CH3:15])[CH:16]([CH3:17])[CH3:18])[CH2:19][CH2:20][2P:21]->1([CH:22]([CH3:23])[CH3:24])[CH:25]([CH3:26])[CH3:27]", "smiles3D": "C([C:1]#[3N:2]->[Mn+:3]1(<-[4C-:4]#[O+:5])(<-[5H-:6])(<-[6C-:7]#[O+:8])<-[1N@@:9]([C:10]([C:11]([P:12]([C:13]([C:14]([H:37])([H:38])[H:39])([C:15]([H:40])([H:41])[H:42])[H:36])[C:16]([C:17]([H:44])([H:45])[H:46])([C:18]([H:47])([H:48])[H:49])[H:43])([H:34])[H:35])([H:32])[H:33])([H:31])[C:19]([H:50])([H:51])[C:20]([H:52])([H:53])[2P:21]->1([C:22]([C:23]([H:55])([H:56])[H:57])([C:24]([H:58])([H:59])[H:60])[H:54])[C:25]([C:26]([H:62])([H:63])[H:64])([C:27]([H:65])([H:66])[H:67])[H:61])([H:28])([H:29])[H:30]", "smiles3Dx": "C([C:1]#[3N:2]->[Mn+:3]1(<-[4C-:4]#[O+:5])(<-[5H-:6])(<-[6C-:7]#[O+:8])<-[1N@@:9]([C:10]([C:11]([P:12]([C:13]([C:14]([H:37])([H:38])[H:39])([C:15]([H:40])([H:41])[H:42])[H:36])[C:16]([C:17]([H:44])([H:45])[H:46])([C:18]([H:47])([H:48])[H:49])[H:43])([H:34])[H:35])([H:32])[H:33])([H:31])[C:19]([H:50])([H:51])[C:20]([H:52])([H:53])[2P:21]->1([C:22]([C:23]([H:55])([H:56])[H:57])([C:24]([H:58])([H:59])[H:60])[H:54])[C:25]([C:26]([H:62])([H:63])[H:64])([C:27]([H:65])([H:66])[H:67])[H:61])([H:28])([H:29])[H:30]", "dummies": []}
C     -1.5659     3.7699     2.8530
C     -1.1013     2.6628     2.0216
N     -0.7136     1.7329     1.3191
Mn     0.0000     0.0000     0.0000
C      1.6420    -0.4914     1.5190
O      2.5052    -0.7484     2.3209
H      0.5516    -1.4313    -1.0099
C     -1.4977    -1.3587     1.0748
O     -2.2842    -2.0747     1.6428
N      1.3425     1.3668    -1.2969
C      1.3146     2.7045    -0.8552
C      2.1640     2.9476     0.4003
P      4.0108     2.7595     0.0958
C      4.7582     3.2188     1.7668
C      4.0839     2.4581     2.9121
C      6.2605     2.9171     1.7611
C      4.5470     4.2300    -0.9663
C      4.5662     3.8416    -2.4448
C      3.7132     5.4940    -0.7287
C      0.9094     1.2116    -2.6485
C     -0.5618     1.6319    -2.9515
P     -1.6790     0.7163    -1.8800
C     -2.9256     1.8966    -1.3293
C     -3.7949     2.3812    -2.4957
C     -3.8076     1.2717    -0.2426
C     -2.4978    -0.6105    -2.8040
C     -1.7593    -1.9304    -2.5811
C     -2.5852    -0.3269    -4.3138
H     -0.7548     4.5205     2.9592
H     -2.4483     4.2412     2.3749
H     -1.8484     3.3844     3.8561
H      2.1974     1.0437    -1.2393
H      1.6671     3.3850    -1.6552
H      0.2675     2.9752    -0.6226
H      1.8654     2.2033     1.1566
H      1.9515     3.9559     0.8098
H      4.6130     4.3042     1.9486
H      3.0365     2.7975     3.0427
H      4.1030     1.3666     2.7181
H      4.6096     2.6564     3.8701
H      6.7106     3.1823     2.7408
H      6.7808     3.5119     0.9858
H      6.4377     1.8397     1.5632
H      5.5928     4.4739    -0.6941
H      5.0120     4.6609    -3.0480
H      5.1843     2.9287    -2.5886
H      3.5467     3.6441    -2.8291
H      3.7005     5.7567     0.3483
H      2.6708     5.3664    -1.0819
H      4.1631     6.3484    -1.2798
H      1.0197     0.1364    -2.9132
H      1.5843     1.7927    -3.3180
H     -0.6790     2.7169    -2.7633
H     -0.7836     1.4380    -4.0124
H     -2.4005     2.7739    -0.8939
H     -4.4614     3.1985    -2.1484
H     -4.4365     1.5649    -2.8918
H     -3.1636     2.7919    -3.3114
H     -4.4290     0.4448    -0.6453
H     -4.4849     2.0437     0.1803
H     -3.1886     0.8783     0.5872
H     -3.5297    -0.7227    -2.4132
H     -1.7387    -2.1859    -1.5037
H     -0.7208    -1.8723    -2.9713
H     -2.2865    -2.7548    -3.1078
H     -2.9846     0.6823    -4.5245
H     -1.5991    -0.4542    -4.8128
H     -3.2800    -1.0552    -4.7798
68
{"conf": 5, "E": 256.74, "rms": -1.0, "geom": "OH", "total_charge": 0, "CA_charge": 1, "smiles": "C[C:1]#[3N:2]->[Mn+:3]1(<-[4C-:4]#[O+:5])(<-[5H-:6])(<-[6C-:7]#[O+:8])<-[1N@H:9]([CH2:10][CH2:11][P:12]([CH:13]([CH3:14])[CH3:15])[CH:16]([CH3:17])[CH3:18])[CH2:19][CH2:20][2P:21]->1([CH:22]([CH3:23])[CH3:24])[CH:25]([CH3:26])[CH3:27]", "smiles3D": "C([C:1]#[3N:2]->[Mn+:3]1(<-[4C-:4]#[O+:5])(<-[5H-:6])(<-[6C-:7]#[O+:8])<-[1N@@:9]([C:10]([C:11]([P:12]([C:13]([C:14]([H:37])([H:38])[H:39])([C:15]([H:40])([H:41])[H:42])[H:36])[C:16]([C:17]([H:44])([H:45])[H:46])([C:18]([H:47])([H:48])[H:49])[H:43])([H:34])[H:35])([H:32])[H:33])([H:31])[C:19]([H:50])([H:51])[C:20]([H:52])([H:53])[2P:21]->1([C:22]([C:23]([H:55])([H:56])[H:57])([C:24]([H:58])([H:59])[H:60])[H:54])[C:25]([C:26]([H:62])([H:63])[H:64])([C:27]([H:65])([H:66])[H:67])[H:61])([H:28])([H:29])[H:30]", "smiles3Dx": "C([C:1]#[3N:2]->[Mn+:3]1(<-[4C-:4]#[O+:5])(<-[5H-:6])(<-[6C-:7]#[O+:8])<-[1N@@:9]([C:10]([C:11]([P:12]([C:13]([C:14]([H:37])([H:38])[H:39])([C:15]([H:40])([H:41])[H:42])[H:36])[C:16]([C:17]([H:44])([H:45])[H:46])([C:18]([H:47])([H:48])[H:49])[H:43])([H:34])[H:35])([H:32])[H:33])([H:31])[C:19]([H:50])([H:51])[C:20]([H:52])([H:53])[2P:21]->1([C:22]([C:23]([H:55])([H:56])[H:57])([C:24]([H:58])([H:59])[H:60])[H:54])[C:25]([C:26]([H:62])([H:63])[H:64])([C:27]([H:65])([H:66])[H:67])[H:61])([H:28])([H:29])[H:30]", "dummies": []}
C     -1.7099    -1.6039    -3.8206
C     -0.8627    -0.6852    -3.0925
N     -0.3201    -0.2799    -2.1298
Mn     0.0000     0.0000     0.0000
C     -0.7954    -2.2229    -0.0242
O     -1.4901    -3.1679    -0.1479
H      0.0976     0.0188     1.8002
C      2.3277    -0.1533    -0.1700
O      3.5380    -0.0125    -0.2403
N     -2.1769     0.9088     0.0627
C     -2.6108     1.5618    -1.1725
C     -3.4521     2.8518    -1.1149
P     -4.9621     2.9884    -2.2506
C     -4.3589     2.6075    -3.9772
C     -5.5487     2.1875    -4.8759
C     -3.5108     3.7343    -4.5610
C     -5.6185     4.7651    -2.0516
C     -6.8261     5.0127    -2.9788
C     -4.5759     5.8741    -2.2214
C     -2.0820     1.8564     1.1258
C     -1.1223     3.0893     0.9209
P      0.3473     2.5719     0.0342
C      1.7252     3.0693     1.0828
C      1.7972     2.1449     2.3485
C      1.7121     4.5704     1.5248
C      0.4589     3.4577    -1.5844
C      1.4262     4.6738    -1.5562
C      0.9488     2.4892    -2.7265
H     -2.4044    -1.8643    -2.9416
H     -2.2325    -1.0592    -4.6295
H     -1.1145    -2.5285    -4.0795
H     -2.8280     0.2262     0.3323
H     -1.7886     1.7281    -1.8312
H     -3.2656     0.7676    -1.7056
H     -3.8885     3.1296    -0.1760
H     -2.7831     3.6987    -1.4583
H     -3.7046     1.7172    -3.8605
H     -5.8151     2.9859    -5.5969
H     -6.4556     1.9654    -4.2864
H     -5.2705     1.2686    -5.4308
H     -4.1445     4.5433    -4.9547
H     -2.8169     4.1609    -3.8094
H     -2.8911     3.3422    -5.3871
H     -5.9878     4.8575    -0.9984
H     -6.6814     4.5139    -3.9393
H     -7.7561     4.6303    -2.5177
H     -6.9664     6.1006    -3.1934
H     -4.3790     6.0919    -3.2784
H     -3.6192     5.6630    -1.7186
H     -4.9376     6.8181    -1.7719
H     -1.6984     1.2314     1.9254
H     -3.1211     2.1790     1.4711
H     -1.6609     3.9198     0.4263
H     -0.8947     3.4929     1.9538
H      2.6801     2.9165     0.5275
H      2.6751     2.3591     2.9407
H      1.9041     1.0955     2.0494
H      0.8847     2.2370     2.9964
H      0.7623     5.1191     1.3039
H      2.5223     5.1113     0.9885
H      1.8838     4.6856     2.6222
H     -0.5122     3.8587    -1.8936
H      1.0092     5.4625    -0.8863
H      1.5518     5.1804    -2.5488
H      2.4182     4.3910    -1.2670
H      1.4697     3.0063    -3.5350
H      1.6456     1.7291    -2.3348
H      0.0881     2.0052    -3.2136
68
{"conf": 6, "E": 108.76, "rms": -1.0, "geom": "OH", "total_charge": 0, "CA_charge": 1, "smiles": "C[C:1]#[3N:2]->[Mn+:3]1(<-[4C-:4]#[O+:5])(<-[5H-:6])(<-[6C-:7]#[O+:8])<-[1N@H:9]([CH2:10][CH2:11][P:12]([CH:13]([CH3:14])[CH3:15])[CH:16]([CH3:17])[CH3:18])[CH2:19][CH2:20][2P:21]->1([CH:22]([CH3:23])[CH3:24])[CH:25]([CH3:26])[CH3:27]", "smiles3D": "C([C:1]#[3N:2]->[Mn+:3]1(<-[4C-:4]#[O+:5])(<-[5H-:6])(<-[6C-:7]#[O+:8])<-[1N@@:9]([C:10]([C:11]([P:12]([C:13]([C:14]([H:37])([H:38])[H:39])([C:15]([H:40])([H:41])[H:42])[H:36])[C:16]([C:17]([H:44])([H:45])[H:46])([C:18]([H:47])([H:48])[H:49])[H:43])([H:34])[H:35])([H:32])[H:33])([H:31])[C:19]([H:50])([H:51])[C:20]([H:52])([H:53])[2P:21]->1([C:22]([C:23]([H:55])([H:56])[H:57])([C:24]([H:58])([H:59])[H:60])[H:54])[C:25]([C:26]([H:62])([H:63])[H:64])([C:27]([H:65])([H:66])[H:67])[H:61])([H:28])([H:29])[H:30]", "smiles3Dx": "C([C:1]#[3N:2]->[Mn+:3]1(<-[4C-:4]#[O+:5])(<-[5H-:6])(<-[6C-:7]#[O+:8])<-[1N@@:9]([C:10]([C:11]([P:12]([C:13]([C:14]([H:37])([H:38])[H:39])([C:15]([H:40])([H:41])[H:42])[H:36])[C:16]([C:17]([H:44])([H:45])[H:46])([C:18]([H:47])([H:48])[H:49])[H:43])([H:34])[H:35])([H:32])[H:33])([H:31])[C:19]([H:50])([H:51])[C:20]([H:52])([H:53])[2P:21]->1([C:22]([C:23]([H:55])([H:56])[H:57])([C:24]([H:58])([H:59])[H:60])[H:54])[C:25]([C:26]([H:62])([H:63])[H:64])([C:27]([H:65])([H:66])[H:67])[H:61])([H:28])([H:29])[H:30]", "dummies": []}
C     -4.8886     0.9336    -0.2596
C     -3.4538     0.6532    -0.1823
N     -2.2497     0.4153    -0.1199
Mn     0.0000     0.0000     0.0000
C      0.1507     1.6904     1.5404
O      0.2208     2.5722     2.3601
H      1.8122    -0.2492     0.1672
C     -0.3660    -1.5359     1.6558
O     -0.5590    -2.3470     2.5273
N      0.3101     1.2633    -1.9170
C      0.0174     2.6199    -1.6383
C      1.2501     3.5353    -1.4408
P      2.7126     2.6489    -0.6456
C      3.5086     3.8324     0.6031
C      4.0032     3.0162     1.8021
C      2.5831     4.9532     1.0768
C      4.0088     2.6979    -2.0259
C      3.5246     1.9991    -3.3031
C      5.3125     2.0415    -1.5559
C     -0.5027     0.6946    -2.9446
C     -0.1439    -0.7647    -3.3594
P     -0.0374    -1.8090    -1.9002
C     -1.3989    -2.9995    -1.9357
C     -1.5623    -3.6528    -3.3203
C     -2.7077    -2.3373    -1.5164
C      1.4863    -2.7747    -2.0067
C      1.7464    -3.4676    -0.6622
C      2.6931    -1.8880    -2.3608
H     -5.3128     0.9363     0.7642
H     -5.0483     1.9259    -0.7273
H     -5.3920     0.1494    -0.8618
H      1.1692     1.1663    -2.1815
H     -0.5850     2.6414    -0.7113
H     -0.6059     3.0714    -2.4454
H      1.5570     3.9698    -2.4128
H      0.9163     4.3862    -0.8236
H      4.3896     4.3168     0.1333
H      4.6788     2.2010     1.4705
H      4.5691     3.6648     2.5045
H      3.1451     2.5572     2.3437
H      3.0651     5.5196     1.9015
H      1.6223     4.5477     1.4534
H      2.4039     5.6742     0.2512
H      4.2153     3.7620    -2.2739
H      3.3345     0.9236    -3.1180
H      4.2997     2.0813    -4.0956
H      2.5987     2.4654    -3.6980
H      5.1394     0.9736    -1.2975
H      5.7269     2.5640    -0.6657
H      6.0774     2.0962    -2.3657
H     -0.4263     1.3296    -3.8582
H     -1.5588     0.7092    -2.6046
H      0.8192    -0.7576    -3.8968
H     -0.9238    -1.1419    -4.0417
H     -1.1746    -3.8000    -1.2047
H     -2.0837    -2.9872    -4.0373
H     -0.5921    -3.9657    -3.7532
H     -2.1852    -4.5676    -3.2202
H     -2.9183    -1.4370    -2.1338
H     -3.5506    -3.0527    -1.6289
H     -2.6523    -2.0712    -0.4413
H      1.3750    -3.5526    -2.7895
H      0.9088    -4.1386    -0.3898
H      1.8850    -2.7220     0.1474
H      2.6621    -4.0932    -0.7211
H      2.7265    -1.6814    -3.4483
H      2.6785    -0.9336    -1.8000
H      3.6469    -2.4088    -2.1281
68
{"conf": 7, "E": 103.36, "rms": -1.0, "geom": "OH", "total_charge": 0, "CA_charge": 1, "smiles": "C[C:1]#[3N:2]->[Mn+:3]1(<-[4C-:4]#[O+:5])(<-[5H-:6])(<-[6C-:7]#[O+:8])<-[1N@H:9]([CH2:10][CH2:11][P:12]([CH:13]([CH3:14])[CH3:15])[CH:16]([CH3:17])[CH3:18])[CH2:19][CH2:20][2P:21]->1([CH:22]([CH3:23])[CH3:24])[CH:25]([CH3:26])[CH3:27]", "smiles3D": "C([C:1]#[3N:2]->[Mn+:3]1(<-[4C-:4]#[O+:5])(<-[5H-:6])(<-[6C-:7]#[O+:8])<-[1N@@:9]([C:10]([C:11]([P:12]([C:13]([C:14]([H:37])([H:38])[H:39])([C:15]([H:40])([H:41])[H:42])[H:36])[C:16]([C:17]([H:44])([H:45])[H:46])([C:18]([H:47])([H:48])[H:49])[H:43])([H:34])[H:35])([H:32])[H:33])([H:31])[C:19]([H:50])([H:51])[C:20]([H:52])([H:53])[2P:21]->1([C:22]([C:23]([H:55])([H:56])[H:57])([C:24]([H:58])([H:59])[H:60])[H:54])[C:25]([C:26]([H:62])([H:63])[H:64])([C:27]([H:65])([H:66])[H:67])[H:61])([H:28])([H:29])[H:30]", "smiles3Dx": "C([C:1]#[3N:2]->[Mn+:3]1(<-[4C-:4]#[O+:5])(<-[5H-:6])(<-[6C-:7]#[O+:8])<-[1N@@:9]([C:10]([C:11]([P:12]([C:13]([C:14]([H:37])([H:38])[H:39])([C:15]([H:40])([H:41])[H:42])[H:36])[C:16]([C:17]([H:44])([H:45])[H:46])([C:18]([H:47])([H:48])[H:49])[H:43])([H:34])[H:35])([H:32])[H:33])([H:31])[C:19]([H:50])([H:51])[C:20]([H:52])([H:53])[2P:21]->1([C:22]([C:23]([H:55])([H:56])[H:57])([C:24]([H:58])([H:59])[H:60])[H:54])[C:25]([C:26]([H:62])([H:63])[H:64])([C:27]([H:65])([H:66])[H:67])[H:61])([H:28])([H:29])[H:30]", "dummies": []}
C     -2.7608    -0.3632    -4.1272
C     -1.9482    -0.2563    -2.9149
N     -1.2679    -0.1645    -1.8964
Mn     0.0000     0.0000     0.0000
C     -0.8930     2.0696     0.4330
O     -1.3733     3.1509     0.6602
H      1.0132     0.1313     1.5316
C     -1.6821    -0.9876     1.1982
O     -2.5688    -1.5116     1.8279
N      1.7898     0.7735    -1.2338
C      1.4230     1.9682    -1.9047
C      2.0164     3.2265    -1.2447
P      1.4794     4.7689    -2.1683
C      2.9624     5.1417    -3.2734
C      3.1407     4.0460    -4.3242
C      2.7801     6.4980    -3.9576
C      1.5469     6.1208    -0.8535
C      0.3862     5.9594     0.1307
C      2.8853     6.1674    -0.1049
C      2.2137    -0.2650    -2.1185
C      2.6080    -1.5956    -1.4233
P      1.1770    -2.2653    -0.5758
C      1.8083    -3.1703     0.8553
C      0.7608    -3.1990     1.9710
C      2.2559    -4.5913     0.5158
C      0.2558    -3.2856    -1.7622
C      1.0704    -4.4472    -2.3737
C     -1.0285    -3.8274    -1.1257
H     -2.1020    -0.5414    -5.0022
H     -3.4703    -1.2089    -4.0180
H     -3.3253     0.5809    -4.2739
H      2.4740     0.9337    -0.6428
H      1.7413     1.9507    -2.9709
H      0.3194     2.0434    -1.8852
H      1.6601     3.2686    -0.1961
H      3.1253     3.1703    -1.2422
H      3.8826     5.1772    -2.6593
H      2.1844     3.8517    -4.8529
H      3.9078     4.3399    -5.0715
H      3.4989     3.1143    -3.8447
H      2.7755     7.3132    -3.2078
H      3.6234     6.6932    -4.6516
H      1.8318     6.5244    -4.5299
H      1.4015     7.0943    -1.3670
H      0.3303     6.8498     0.7909
H      0.5258     5.0623     0.7643
H     -0.5748     5.8742    -0.4178
H      2.8526     6.9456     0.6858
H      3.1110     5.1960     0.3807
H      3.7072     6.4396    -0.7972
H      3.0984     0.0946    -2.6940
H      1.3930    -0.4784    -2.8403
H      2.9835    -2.3064    -2.1815
H      3.4165    -1.3970    -0.6869
H      2.6964    -2.6207     1.2413
H      0.5366    -2.1668     2.3124
H      1.1545    -3.7588     2.8441
H     -0.1822    -3.6805     1.6419
H      1.3872    -5.2620     0.3668
H      2.8341    -5.0012     1.3692
H      2.9333    -4.5963    -0.3606
H     -0.0433    -2.6183    -2.5975
H      2.1311    -4.2045    -2.5582
H      1.0075    -5.3755    -1.7747
H      0.6348    -4.6988    -3.3695
H     -1.6168    -2.9981    -0.6900
H     -0.8133    -4.5797    -0.3434
H     -1.6620    -4.3130    -1.9014
68
{"conf": 8, "E": 97.04, "rms": -1.0, "geom": "OH", "total_charge": 0, "CA_charge": 1, "smiles": "C[C:1]#[3N:2]->[Mn+:3]1(<-[4C-:4]#[O+:5])(<-[5H-:6])(<-[6C-:7]#[O+:8])<-[1N@H:9]([CH2:10][CH2:11][P:12]([CH:13]([CH3:14])[CH3:15])[CH:16]([CH3:17])[CH3:18])[CH2:19][CH2:20][2P:21]->1([CH:22]([CH3:23])[CH3:24])[CH:25]([CH3:26])[CH3:27]", "smiles3D": "C([C:1]#[3N:2]->[Mn+:3]1(<-[4C-:4]#[O+:5])(<-[5H-:6])(<-[6C-:7]#[O+:8])<-[1N@@:9]([C:10]([C:11]([P:12]([C:13]([C:14]([H:37])([H:38])[H:39])([C:15]([H:40])([H:41])[H:42])[H:36])[C:16]([C:17]([H:44])([H:45])[H:46])([C:18]([H:47])([H:48])[H:49])[H:43])([H:34])[H:35])([H:32])[H:33])([H:31])[C:19]([H:50])([H:51])[C:20]([H:52])([H:53])[2P:21]->1([C:22]([C:23]([H:55])([H:56])[H:57])([C:24]([H:58])([H:59])[H:60])[H:54])[C:25]([C:26]([H:62])([H:63])[H:64])([C:27]([H:65])([H:66])[H:67])[H:61])([H:28])([H:29])[H:30]", "smiles3Dx": "C([C:1]#[3N:2]->[Mn+:3]1(<-[4C-:4]#[O+:5])(<-[5H-:6])(<-[6C-:7]#[O+:8])<-[1N@@:9]([C:10]([C:11]([P:12]([C:13]([C:14]([H:37])([H:38])[H:39])([C:15]([H:40])([H:41])[H:42])[H:36])[C:16]([C:17]([H:44])([H:45])[H:46])([C:18]([H:47])([H:48])[H:49])[H:43])([H:34])[H:35])([H:32])[H:33])([H:31])[C:19]([H:50])([H:51])[C:20]([H:52])([H:53])[2P:21]->1([C:22]([C:23]([H:55])([H:56])[H:57])([C:24]([H:58])([H:59])[H:60])[H:54])[C:25]([C:26]([H:62])([H:63])[H:64])([C:27]([H:65])([H:66])[H:67])[H:61])([H:28])([H:29])[H:30]", "dummies": []}
C      3.5828     3.3300    -0.9062
C      2.5291     2.3550    -0.6433
N      1.6465     1.5319    -0.4226
Mn     0.0000     0.0000     0.0000
C     -1.2936     0.9135    -1.6569
O     -1.9762     1.3880    -2.5277
H     -1.3474    -1.2043     0.3262
C      0.9336    -1.4431    -1.5129
O      1.4236    -2.2040    -2.3095
N     -0.7732     1.3269     1.7372
C     -1.0897     2.6312     1.2754
C     -2.4263     3.1451     1.8344
P     -3.8608     2.3368     0.9308
C     -4.6169     3.8003     0.0187
C     -5.9836     3.4312    -0.5647
C     -3.6805     4.2512    -1.1045
C     -5.0988     1.9267     2.2965
C     -5.4488     3.1327     3.1769
C     -4.5759     0.7655     3.1433
C      0.1925     1.3375     2.7976
C      0.5885    -0.0623     3.3280
P      1.3679    -0.9855     2.0049
C      1.2056    -2.7530     2.3604
C     -0.0144    -3.3240     1.6348
C      1.0770    -3.0278     3.8687
C      3.1197    -0.5394     2.0027
C      3.7826    -1.0460     0.7172
C      3.8619    -1.1028     3.2231
H      3.1376     4.3452    -0.9617
H      4.3283     3.2975    -0.0834
H      4.0773     3.0868    -1.8693
H     -1.5264     0.9118     2.0491
H     -1.1468     2.6188     0.1750
H     -0.2948     3.3620     1.5537
H     -2.4628     2.9137     2.9162
H     -2.4858     4.2477     1.7222
H     -4.7463     4.6469     0.7254
H     -5.8985     2.5380    -1.2172
H     -6.7140     3.2196     0.2433
H     -6.3863     4.2805    -1.1632
H     -2.6759     4.4937    -0.7061
H     -3.5804     3.4546    -1.8677
H     -4.0792     5.1632    -1.5932
H     -6.0315     1.5780     1.8048
H     -4.5547     3.5385     3.6902
H     -5.9135     3.9376     2.5767
H     -6.1876     2.8326     3.9516
H     -3.6731     1.0615     3.7148
H     -4.3195    -0.0962     2.4904
H     -5.3548     0.4360     3.8651
H     -0.2169     1.9247     3.6534
H      1.1183     1.8472     2.4404
H      1.2857     0.0465     4.1817
H     -0.3264    -0.5900     3.6614
H      2.1109    -3.2736     1.9843
H      0.0900    -3.1931     0.5374
H     -0.9457    -2.8246     1.9821
H     -0.1039    -4.4130     1.8383
H      1.1624    -4.1217     4.0506
H      0.0910    -2.7041     4.2613
H      1.8740    -2.5275     4.4540
H      3.1995     0.5682     2.0253
H      3.2738    -0.6194    -0.1704
H      3.7471    -2.1537     0.6554
H      4.8464    -0.7211     0.6837
H      4.9159    -0.7511     3.2076
H      3.8745    -2.2124     3.2210
H      3.4167    -0.7345     4.1666
68
{"conf": 9, "E": 99.93, "rms": -1.0, "geom": "OH", "total_charge": 0, "CA_charge": 1, "smiles": "C[C:1]#[3N:2]->[Mn+:3]1(<-[4C-:4]#[O+:5])(<-[5H-:6])(<-[6C-:7]#[O+:8])<-[1N@H:9]([CH2:10][CH2:11][P:12]([CH:13]([CH3:14])[CH3:15])[CH:16]([CH3:17])[CH3:18])[CH2:19][CH2:20][2P:21]->1([CH:22]([CH3:23])[CH3:24])[CH:25]([CH3:26])[CH3:27]", "smiles3D": "C([C:1]#[3N:2]->[Mn+:3]1(<-[4C-:4]#[O+:5])(<-[5H-:6])(<-[6C-:7]#[O+:8])<-[1N@@:9]([C:10]([C:11]([P:12]([C:13]([C:14]([H:37])([H:38])[H:39])([C:15]([H:40])([H:41])[H:42])[H:36])[C:16]([C:17]([H:44])([H:45])[H:46])([C:18]([H:47])([H:48])[H:49])[H:43])([H:34])[H:35])([H:32])[H:33])([H:31])[C:19]([H:50])([H:51])[C:20]([H:52])([H:53])[2P:21]->1([C:22]([C:23]([H:55])([H:56])[H:57])([C:24]([H:58])([H:59])[H:60])[H:54])[C:25]([C:26]([H:62])([H:63])[H:64])([C:27]([H:65])([H:66])[H:67])[H:61])([H:28])([H:29])[H:30]", "smiles3Dx": "C([C:1]#[3N:2]->[Mn+:3]1(<-[4C-:4]#[O+:5])(<-[5H-:6])(<-[6C-:7]#[O+:8])<-[1N@@:9]([C:10]([C:11]([P:12]([C:13]([C:14]([H:37])([H:38])[H:39])([C:15]([H:40])([H:41])[H:42])[H:36])[C:16]([C:17]([H:44])([H:45])[H:46])([C:18]([H:47])([H:48])[H:49])[H:43])([H:34])[H:35])([H:32])[H:33])([H:31])[C:19]([H:50])([H:51])[C:20]([H:52])([H:53])[2P:21]->1([C:22]([C:23]([H:55])([H:56])[H:57])([C:24]([H:58])([H:59])[H:60])[H:54])[C:25]([C:26]([H:62])([H:63])[H:64])([C:27]([H:65])([H:66])[H:67])[H:61])([H:28])([H:29])[H:30]", "dummies": []}
C      0.2263    -4.9418    -0.6157
C      0.1465    -3.4915    -0.4449
N      0.0803    -2.2731    -0.2987
Mn     0.0000     0.0000     0.0000
C      2.2538    -0.0586     0.3880
O      3.4412    -0.0892     0.5963
H      0.0419     1.8243     0.2176
C      0.3155     0.2738    -2.2498
O      0.4714     0.4112    -3.4371
N     -0.5444    -0.2380     2.2357
C     -0.4239    -1.5928     2.5886
C     -0.7182    -1.9011     4.0638
P     -0.2028    -3.6565     4.4633
C      1.2878    -3.3954     5.5818
C      1.6917    -4.7131     6.2473
C      2.4555    -2.8413     4.7601
C     -1.5695    -4.2824     5.6067
C     -2.8303    -4.5731     4.7890
C     -1.8841    -3.3234     6.7612
C     -1.8211     0.3706     2.4558
C     -2.9957    -0.1655     1.5825
P     -2.6197     0.1560    -0.1431
C     -3.1996     1.8365    -0.4691
C     -4.7355     1.9251    -0.4912
C     -2.6253     2.3358    -1.7994
C     -3.5669    -0.9804    -1.1897
C     -2.6920    -2.1325    -1.6660
C     -4.8034    -1.5403    -0.4620
H     -0.4018    -5.2469    -1.4795
H     -0.1408    -5.4425     0.3034
H      1.2778    -5.2349    -0.8032
H      0.0792     0.2356     2.7108
H     -1.1062    -2.1963     1.9647
H      0.6182    -1.9087     2.3605
H     -0.1850    -1.1842     4.7189
H     -1.8055    -1.8018     4.2364
H      1.0366    -2.6557     6.3703
H      2.6212    -4.5784     6.8426
H      1.8691    -5.5012     5.4798
H      0.8989    -5.0558     6.9438
H      3.3547    -2.7213     5.4018
H      2.2001    -1.8424     4.3503
H      2.7033    -3.5220     3.9143
H     -1.2329    -5.2455     6.0425
H     -3.2294    -3.6452     4.3256
H     -3.6174    -5.0132     5.4402
H     -2.5982    -5.3025     3.9838
H     -2.6183    -3.7962     7.4499
H     -2.3262    -2.3734     6.3936
H     -0.9751    -3.0964     7.3522
H     -1.7039     1.4625     2.2446
H     -2.1083     0.2762     3.5246
H     -3.1216    -1.2530     1.7451
H     -3.9291     0.3504     1.8731
H     -2.8269     2.4993     0.3441
H     -5.0395     2.9776    -0.6794
H     -5.1639     1.6481     0.4915
H     -5.1833     1.2963    -1.2852
H     -2.9647     1.7024    -2.6464
H     -1.5120     2.3356    -1.7577
H     -2.9583     3.3833    -1.9830
H     -3.9122    -0.4233    -2.0861
H     -1.7726    -1.7443    -2.1494
H     -2.4385    -2.8014    -0.8178
H     -3.2422    -2.7326    -2.4245
H     -4.5154    -2.2870     0.3106
H     -5.4605    -2.0555    -1.1975
H     -5.3991    -0.7351     0.0115
68
{"conf": 10, "E": 97.1, "rms": -1.0, "geom": "OH", "total_charge": 0, "CA_charge": 1, "smiles": "C[C:1]#[3N:2]->[Mn+:3]1(<-[4C-:4]#[O+:5])(<-[5H-:6])(<-[6C-:7]#[O+:8])<-[1N@H:9]([CH2:10][CH2:11][P:12]([CH:13]([CH3:14])[CH3:15])[CH:16]([CH3:17])[CH3:18])[CH2:19][CH2:20][2P:21]->1([CH:22]([CH3:23])[CH3:24])[CH:25]([CH3:26])[CH3:27]", "smiles3D": "C([C:1]#[3N:2]->[Mn+:3]1(<-[4C-:4]#[O+:5])(<-[5H-:6])(<-[6C-:7]#[O+:8])<-[1N@@:9]([C:10]([C:11]([P:12]([C:13]([C:14]([H:37])([H:38])[H:39])([C:15]([H:40])([H:41])[H:42])[H:36])[C:16]([C:17]([H:44])([H:45])[H:46])([C:18]([H:47])([H:48])[H:49])[H:43])([H:34])[H:35])([H:32])[H:33])([H:31])[C:19]([H:50])([H:51])[C:20]([H:52])([H:53])[2P:21]->1([C:22]([C:23]([H:55])([H:56])[H:57])([C:24]([H:58])([H:59])[H:60])[H:54])[C:25]([C:26]([H:62])([H:63])[H:64])([C:27]([H:65])([H:66])[H:67])[H:61])([H:28])([H:29])[H:30]", "smiles3Dx": "C([C:1]#[3N:2]->[Mn+:3]1(<-[4C-:4]#[O+:5])(<-[5H-:6])(<-[6C-:7]#[O+:8])<-[1N@@:9]([C:10]([C:11]([P:12]([C:13]([C:14]([H:37])([H:38])[H:39])([C:15]([H:40])([H:41])[H:42])[H:36])[C:16]([C:17]([H:44])([H:45])[H:46])([C:18]([H:47])([H:48])[H:49])[H:43])([H:34])[H:35])([H:32])[H:33])([H:31])[C:19]([H:50])([H:51])[C:20]([H:52])([H:53])[2P:21]->1([C:22]([C:23]([H:55])([H:56])[H:57])([C:24]([H:58])([H:59])[H:60])[H:54])[C:25]([C:26]([H:62])([H:63])[H:64])([C:27]([H:65])([H:66])[H:67])[H:61])([H:28])([H:29])[H:30]", "dummies": []}
C     -1.7383    -2.4633    -3.9689
C     -1.2302    -1.7406    -2.8040
N     -0.8028    -1.1337    -1.8246
Mn     0.0000     0.0000     0.0000
C      1.6558    -1.5632     0.2391
O      2.5304    -2.3841     0.3651
H      0.7063     0.9109     1.4294
C      1.2935     1.2560    -1.4102
O      1.9762     1.9188    -2.1516
N     -1.4581    -1.0509     1.4547
C     -2.2748    -1.9923     0.7988
C     -1.5497    -3.3075     0.4740
P     -1.0358    -4.2758     2.0042
C     -0.3109    -5.8590     1.2767
C      0.7363    -5.5502     0.1990
C      0.3267    -6.6970     2.3900
C     -2.6205    -4.9234     2.8086
C     -3.7452    -5.2042     1.8056
C     -3.0806    -3.9759     3.9162
C     -2.1980    -0.0248     2.1149
C     -3.0685     0.8975     1.2023
P     -2.0432     1.6431    -0.0695
C     -1.8100     3.3658     0.4329
C     -1.0108     4.1451    -0.6200
C     -1.0780     3.4391     1.7791
C     -3.0575     1.5670    -1.5622
C     -4.2238     2.5630    -1.5000
C     -2.2128     1.8099    -2.8207
H     -2.8411    -2.3543    -4.0175
H     -1.2820    -2.0463    -4.8904
H     -1.4763    -3.5374    -3.8801
H     -0.9514    -1.4756     2.0868
H     -3.1664    -2.2255     1.4133
H     -2.6287    -1.5463    -0.1513
H     -2.1913    -3.9414    -0.1726
H     -0.6362    -3.0594    -0.0943
H     -1.1244    -6.4552     0.8070
H      1.5176    -4.8715     0.6008
H      1.2226    -6.4869    -0.1470
H      0.2602    -5.0847    -0.6885
H      0.7983    -7.6074     1.9644
H     -0.4380    -7.0291     3.1180
H      1.1013    -6.1121     2.9260
H     -2.3768    -5.8846     3.3023
H     -4.5763    -5.7366     2.3156
H     -3.3842    -5.8505     0.9828
H     -4.1523    -4.2689     1.3738
H     -3.9559    -4.4074     4.4476
H     -3.3705    -2.9869     3.5125
H     -2.2648    -3.8359     4.6563
H     -1.4656     0.6150     2.6537
H     -2.8644    -0.4865     2.8804
H     -3.5366     1.6921     1.8193
H     -3.8720     0.2955     0.7298
H     -2.8050     3.8437     0.5522
H     -0.6541     5.1100    -0.2017
H     -1.6520     4.4121    -1.4797
H     -0.1275     3.5713    -0.9655
H     -0.0638     3.0018     1.7051
H     -1.6503     2.9295     2.5781
H     -0.9728     4.4993     2.0922
H     -3.4824     0.5421    -1.6300
H     -3.8755     3.6139    -1.5549
H     -4.8055     2.4209    -0.5655
H     -4.9084     2.3875    -2.3570
H     -1.2528     1.2584    -2.7740
H     -2.7704     1.4447    -3.7100
H     -1.9919     2.8800    -2.9890
68
{"conf": 11, "E": 126.26, "rms": -1.0, "geom": "OH", "total_charge": 0, "CA_charge": 1, "smiles": "C[C:1]#[3N:2]->[Mn+:3]1(<-[4C-:4]#[O+:5])(<-[5H-:6])(<-[6C-:7]#[O+:8])<-[1N@H:9]([CH2:10][CH2:11][P:12]([CH:13]([CH3:14])[CH3:15])[CH:16]([CH3:17])[CH3:18])[CH2:19][CH2:20][2P:21]->1([CH:22]([CH3:23])[CH3:24])[CH:25]([CH3:26])[CH3:27]", "smiles3D": "C([C:1]#[3N:2]->[Mn+:3]1(<-[4C-:4]#[O+:5])(<-[5H-:6])(<-[6C-:7]#[O+:8])<-[1N@@:9]([C:10]([C:11]([P:12]([C:13]([C:14]([H:37])([H:38])[H:39])([C:15]([H:40])([H:41])[H:42])[H:36])[C:16]([C:17]([H:44])([H:45])[H:46])([C:18]([H:47])([H:48])[H:49])[H:43])([H:34])[H:35])([H:32])[H:33])([H:31])[C:19]([H:50])([H:51])[C:20]([H:52])([H:53])[2P:21]->1([C:22]([C:23]([H:55])([H:56])[H:57])([C:24]([H:58])([H:59])[H:60])[H:54])[C:25]([C:26]([H:62])([H:63])[H:64])([C:27]([H:65])([H:66])[H:67])[H:61])([H:28])([H:29])[H:30]", "smiles3Dx": "C([C:1]#[3N:2]->[Mn+:3]1(<-[4C-:4]#[O+:5])(<-[5H-:6])(<-[6C-:7]#[O+:8])<-[1N@@:9]([C:10]([C:11]([P:12]([C:13]([C:14]([H:37])([H:38])[H:39])([C:15]([H:40])([H:41])[H:42])[H:36])[C:16]([C:17]([H:44])([H:45])[H:46])([C:18]([H:47])([H:48])[H:49])[H:43])([H:34])[H:35])([H:32])[H:33])([H:31])[C:19]([H:50])([H:51])[C:20]([H:52])([H:53])[2P:21]->1([C:22]([C:23]([H:55])([H:56])[H:57])([C:24]([H:58])([H:59])[H:60])[H:54])[C:25]([C:26]([H:62])([H:63])[H:64])([C:27]([H:65])([H:66])[H:67])[H:61])([H:28])([H:29])[H:30]", "dummies": []}
C      2.5040    -2.4494     3.5479
C      1.7841    -1.6977     2.5191
N      1.1673    -1.0970     1.6474
Mn     0.0000     0.0000     0.0000
C      0.6532     1.9834     0.9637
O      0.9843     3.0316     1.4573
H     -0.9353     0.9510    -1.2660
C      1.8479    -0.0058    -1.3491
O      2.8315    -0.0142    -2.0506
N     -1.9502    -0.3692     1.1961
C     -1.9555     0.3911     2.3825
C     -3.3772     0.7738     2.8814
P     -3.7249     0.4590     4.7201
C     -2.1040     0.7322     5.6644
C     -2.2716     0.5137     7.1704
C     -1.6070     2.1613     5.4130
C     -4.2658    -1.3523     4.8472
C     -5.3824    -1.6634     3.8326
C     -4.8117    -1.6542     6.2558
C     -2.0377    -1.7760     1.4288
C     -2.1798    -2.6623     0.1582
P     -0.9340    -2.2002    -1.0582
C     -1.7773    -1.8575    -2.6250
C     -0.7830    -1.9167    -3.8035
C     -2.9601    -2.8088    -2.8706
C      0.2336    -3.5731    -1.2897
C     -0.4625    -4.8974    -1.6628
C      1.0678    -3.7798    -0.0334
H      3.5311    -2.0283     3.6663
H      2.5854    -3.5140     3.2263
H      1.9452    -2.3902     4.5045
H     -2.6459    -0.1138     0.6567
H     -1.4037    -0.1493     3.1781
H     -1.4054     1.3318     2.1760
H     -4.1547     0.2826     2.2695
H     -3.5140     1.8620     2.7179
H     -1.3293     0.0126     5.3177
H     -3.2528     0.9046     7.5248
H     -2.1747    -0.5665     7.4098
H     -1.4622     1.0238     7.7462
H     -1.5291     2.3671     4.3215
H     -2.3126     2.9010     5.8584
H     -0.5924     2.2967     5.8473
H     -3.3870    -2.0173     4.6539
H     -5.8048    -2.6807     4.0160
H     -6.1987    -0.9081     3.9163
H     -4.9879    -1.6680     2.7925
H     -5.6454    -0.9564     6.5064
H     -5.1927    -2.7006     6.3059
H     -4.0269    -1.5711     7.0223
H     -2.9029    -1.9830     2.0796
H     -1.1389    -2.1087     1.9721
H     -3.1978    -2.5203    -0.2626
H     -2.0520    -3.7316     0.4568
H     -2.1865    -0.8269    -2.5709
H      0.1032    -1.2735    -3.5806
H     -1.2763    -1.5158    -4.7166
H     -0.4501    -2.9628    -4.0064
H     -3.2245    -2.8358    -3.9536
H     -3.8675    -2.4460    -2.3512
H     -2.7747    -3.8465    -2.5538
H      0.9328    -3.2994    -2.1130
H     -0.8420    -4.8669    -2.7030
H     -1.2848    -5.1721    -0.9754
H      0.2730    -5.7301    -1.6541
H      1.7677    -2.9254     0.0808
H      1.7156    -4.6843    -0.1304
H      0.4395    -3.8834     0.8724
68
{"conf": 12, "E": 129.32, "rms": -1.0, "geom": "OH", "total_charge": 0, "CA_charge": 1, "smiles": "C[C:1]#[3N:2]->[Mn+:3]1(<-[4C-:4]#[O+:5])(<-[5H-:6])(<-[6C-:7]#[O+:8])<-[1N@H:9]([CH2:10][CH2:11][P:12]([CH:13]([CH3:14])[CH3:15])[CH:16]([CH3:17])[CH3:18])[CH2:19][CH2:20][2P:21]->1([CH:22]([CH3:23])[CH3:24])[CH:25]([CH3:26])[CH3:27]", "smiles3D": "C([C:1]#[3N:2]->[Mn+:3]1(<-[4C-:4]#[O+:5])(<-[5H-:6])(<-[6C-:7]#[O+:8])<-[1N@@:9]([C:10]([C:11]([P:12]([C:13]([C:14]([H:37])([H:38])[H:39])([C:15]([H:40])([H:41])[H:42])[H:36])[C:16]([C:17]([H:44])([H:45])[H:46])([C:18]([H:47])([H:48])[H:49])[H:43])([H:34])[H:35])([H:32])[H:33])([H:31])[C:19]([H:50])([H:51])[C:20]([H:52])([H:53])[2P:21]->1([C:22]([C:23]([H:55])([H:56])[H:57])([C:24]([H:58])([H:59])[H:60])[H:54])[C:25]([C:26]([H:62])([H:63])[H:64])([C:27]([H:65])([H:66])[H:67])[H:61])([H:28])([H:29])[H:30]", "smiles3Dx": "C([C:1]#[3N:2]->[Mn+:3]1(<-[4C-:4]#[O+:5])(<-[5H-:6])(<-[6C-:7]#[O+:8])<-[1N@@:9]([C:10]([C:11]([P:12]([C:13]([C:14]([H:37])([H:38])[H:39])([C:15]([H:40])([H:41])[H:42])[H:36])[C:16]([C:17]([H:44])([H:45])[H:46])([C:18]([H:47])([H:48])[H:49])[H:43])([H:34])[H:35])([H:32])[H:33])([H:31])[C:19]([H:50])([H:51])[C:20]([H:52])([H:53])[2P:21]->1([C:22]([C:23]([H:55])([H:56])[H:57])([C:24]([H:58])([H:59])[H:60])[H:54])[C:25]([C:26]([H:62])([H:63])[H:64])([C:27]([H:65])([H:66])[H:67])[H:61])([H:28])([H:29])[H:30]", "dummies": []}
C      3.3067     3.2950     1.7245
C      2.2965     2.3703     1.2108
N      1.4697     1.5704     0.7784
Mn     0.0000     0.0000     0.0000
C      1.7476    -1.4328    -0.3842
O      2.6704    -2.1860    -0.5840
H     -1.1511    -1.3138    -0.5958
C     -0.2379    -0.7944     2.1338
O     -0.3571    -1.2127     3.2586
N     -0.0101     0.9170    -2.1347
C      1.3226     1.1921    -2.5791
C      1.8560     2.6233    -2.3335
P      3.7301     2.7215    -2.3057
C      4.3863     2.2695    -4.0147
C      4.5982     0.7536    -4.1092
C      3.4820     2.7702    -5.1463
C      4.1905     4.5192    -1.8789
C      2.9592     5.4193    -1.6432
C      5.1242     5.1670    -2.9082
C     -0.9695     1.9924    -2.2824
C     -2.3232     1.7973    -1.5535
P     -2.0414     1.5990     0.2062
C     -1.6615     3.2383     0.8775
C     -1.1191     3.1391     2.3109
C     -2.8607     4.1945     0.8382
C     -3.5436     0.8583     0.8982
C     -3.5931     1.0021     2.4276
C     -4.8250     1.4306     0.2692
H      3.6040     2.9949     2.7612
H      4.2048     3.2572     1.0787
H      2.8931     4.3276     1.7315
H     -0.3216     0.2298    -2.6580
H      1.9985     0.4882    -2.0594
H      1.3882     0.9771    -3.6722
H      1.4677     3.3132    -3.1113
H      1.5135     2.9730    -1.3428
H      5.3890     2.7357    -4.1372
H      5.2877     0.4102    -3.2970
H      3.6288     0.2022    -4.0347
H      5.0602     0.5035    -5.0877
H      3.2280     3.8497    -5.0159
H      2.5430     2.1790    -5.2098
H      4.0138     2.6576    -6.1133
H      4.7483     4.4804    -0.9162
H      2.3342     5.4839    -2.5567
H      3.2770     6.4507    -1.3646
H      2.3528     5.0265    -0.7943
H      5.4010     6.1956    -2.5814
H      4.6298     5.2564    -3.8961
H      6.0680     4.5904    -3.0019
H     -1.1801     2.1137    -3.3732
H     -0.5526     2.9498    -1.9177
H     -2.8213     0.8849    -1.9445
H     -2.9725     2.6746    -1.7387
H     -0.8564     3.6709     0.2390
H     -0.4841     4.0293     2.5164
H     -1.9237     3.1105     3.0760
H     -0.4802     2.2443     2.4436
H     -2.4966     5.2223     1.0580
H     -3.6379     3.9498     1.5924
H     -3.3238     4.2325    -0.1662
H     -3.5093    -0.2295     0.6566
H     -2.6282     0.7310     2.8920
H     -3.8740     2.0263     2.7432
H     -4.3610     0.3126     2.8407
H     -5.7143     0.9587     0.7490
H     -4.8550     1.1964    -0.8256
H     -4.9158     2.5217     0.4161
68
{"conf": 13, "E": 261.31, "rms": -1.0, "geom": "OH", "total_charge": 0, "CA_charge": 1, "smiles": "C[C:1]#[3N:2]->[Mn+:3]1(<-[4C-:4]#[O+:5])(<-[5H-:6])(<-[6C-:7]#[O+:8])<-[1N@H:9]([CH2:10][CH2:11][P:12]([CH:13]([CH3:14])[CH3:15])[CH:16]([CH3:17])[CH3:18])[CH2:19][CH2:20][2P:21]->1([CH:22]([CH3:23])[CH3:24])[CH:25]([CH3:26])[CH3:27]", "smiles3D": "C([C:1]#[3N:2]->[Mn+:3]1(<-[4C-:4]#[O+:5])(<-[5H-:6])(<-[6C-:7]#[O+:8])<-[1N@@:9]([C:10]([C:11]([P:12]([C:13]([C:14]([H:37])([H:38])[H:39])([C:15]([H:40])([H:41])[H:42])[H:36])[C:16]([C:17]([H:44])([H:45])[H:46])([C:18]([H:47])([H:48])[H:49])[H:43])([H:34])[H:35])([H:32])[H:33])([H:31])[C:19]([H:50])([H:51])[C:20]([H:52])([H:53])[2P:21]->1([C:22]([C:23]([H:55])([H:56])[H:57])([C:24]([H:58])([H:59])[H:60])[H:54])[C:25]([C:26]([H:62])([H:63])[H:64])([C:27]([H:65])([H:66])[H:67])[H:61])([H:28])([H:29])[H:30]", "smiles3Dx": "C([C:1]#[3N:2]->[Mn+:3]1(<-[4C-:4]#[O+:5])(<-[5H-:6])(<-[6C-:7]#[O+:8])<-[1N@@:9]([C:10]([C:11]([P:12]([C:13]([C:14]([H:37])([H:38])[H:39])([C:15]([H:40])([H:41])[H:42])[H:36])[C:16]([C:17]([H:44])([H:45])[H:46])([C:18]([H:47])([H:48])[H:49])[H:43])([H:34])[H:35])([H:32])[H:33])([H:31])[C:19]([H:50])([H:51])[C:20]([H:52])([H:53])[2P:21]->1([C:22]([C:23]([H:55])([H:56])[H:57])([C:24]([H:58])([H:59])[H:60])[H:54])[C:25]([C:26]([H:62])([H:63])[H:64])([C:27]([H:65])([H:66])[H:67])[H:61])([H:28])([H:29])[H:30]", "dummies": []}
C     -0.8329     2.7017    -3.5358
C     -0.7822     2.3322    -2.2152
N     -0.6293     1.7637    -1.1581
Mn     0.0000     0.0000     0.0000
C     -2.1492    -0.3766     0.4354
O     -3.3336    -0.4693     0.6481
H      0.4817    -1.6420     0.6877
C     -0.0116    -0.7338    -2.0432
O     -0.0009    -0.9742    -3.2351
N      0.5364     0.9719     2.0037
C     -0.5208     0.6802     3.0035
C     -1.6260     1.7570     3.2121
P     -2.7685     1.0515     4.5322
C     -3.6705    -0.5285     4.0826
C     -4.9227    -0.3113     3.1974
C     -4.0183    -1.3378     5.3480
C     -3.7709     2.3020     5.5069
C     -5.1337     2.5790     4.8590
C     -3.9404     1.7928     6.9446
C      0.8234     2.3001     1.7280
C      2.1524     2.4564     0.8318
P      2.3733     1.0007    -0.1911
C      3.5884    -0.1600     0.5756
C      4.1329    -1.1646    -0.3694
C      4.6992     0.6332     1.2790
C      2.8557     1.5534    -1.8539
C      4.1290     2.3743    -1.7633
C      3.0136     0.4201    -2.8825
H     -1.5818     2.0166    -4.0150
H     -1.1878     3.7270    -3.7915
H      0.1307     2.5234    -4.0787
H      1.3791     0.5015     2.3146
H      0.0047     0.5261     3.9561
H     -1.0220    -0.2321     2.7671
H     -2.1261     1.9553     2.3261
H     -1.1851     2.6954     3.6541
H     -2.9474    -1.1230     3.5010
H     -4.9924    -1.1033     2.4390
H     -4.8299     0.6569     2.6641
H     -5.8729    -0.3084     3.7978
H     -5.0376    -1.0718     5.6926
H     -3.9798    -2.4244     5.1289
H     -3.2782    -1.1382     6.1408
H     -3.1896     3.2397     5.5360
H     -5.0029     2.9290     3.8146
H     -5.7628     1.6703     4.8803
H     -5.6650     3.3613     5.4218
H     -4.6688     0.9678     6.9727
H     -4.2931     2.6162     7.5960
H     -2.9698     1.4280     7.3275
H      1.0622     2.8615     2.6826
H     -0.0165     2.8798     1.2376
H      1.9500     3.3369     0.1555
H      2.9949     2.5913     1.3992
H      3.0746    -0.7362     1.3968
H      3.3003    -1.7791    -0.8039
H      4.7887    -1.8526     0.1347
H      4.7227    -0.7033    -1.2001
H      4.8926     1.6841     0.8329
H      5.6175     0.0986     1.2792
H      4.4456     0.8130     2.3240
H      2.0350     2.2298    -2.2224
H      5.0343     1.7726    -1.5374
H      4.0458     3.2245    -1.0081
H      4.3255     2.8742    -2.6989
H      2.6137    -0.5233    -2.5271
H      4.0437     0.2898    -3.1982
H      2.4272     0.6760    -3.8055
68
{"conf": 14, "E": 263.4, "rms": -1.0, "geom": "OH", "total_charge": 0, "CA_charge": 1, "smiles": "C[C:1]#[3N:2]->[Mn+:3]1(<-[4C-:4]#[O+:5])(<-[5H-:6])(<-[6C-:7]#[O+:8])<-[1N@H:9]([CH2:10][CH2:11][P:12]([CH:13]([CH3:14])[CH3:15])[CH:16]([CH3:17])[CH3:18])[CH2:19][CH2:20][2P:21]->1([CH:22]([CH3:23])[CH3:24])[CH:25]([CH3:26])[CH3:27]", "smiles3D": "C([C:1]#[3N:2]->[Mn+:3]1(<-[4C-:4]#[O+:5])(<-[5H-:6])(<-[6C-:7]#[O+:8])<-[1N@@:9]([C:10]([C:11]([P:12]([C:13]([C:14]([H:37])([H:38])[H:39])([C:15]([H:40])([H:41])[H:42])[H:36])[C:16]([C:17]([H:44])([H:45])[H:46])([C:18]([H:47])([H:48])[H:49])[H:43])([H:34])[H:35])([H:32])[H:33])([H:31])[C:19]([H:50])([H:51])[C:20]([H:52])([H:53])[2P:21]->1([C:22]([C:23]([H:55])([H:56])[H:57])([C:24]([H:58])([H:59])[H:60])[H:54])[C:25]([C:26]([H:62])([H:63])[H:64])([C:27]([H:65])([H:66])[H:67])[H:61])([H:28])([H:29])[H:30]", "smiles3Dx": "C([C:1]#[3N:2]->[Mn+:3]1(<-[4C-:4]#[O+:5])(<-[5H-:6])(<-[6C-:7]#[O+:8])<-[1N@@:9]([C:10]([C:11]([P:12]([C:13]([C:14]([H:37])([H:38])[H:39])([C:15]([H:40])([H:41])[H:42])[H:36])[C:16]([C:17]([H:44])([H:45])[H:46])([C:18]([H:47])([H:48])[H:49])[H:43])([H:34])[H:35])([H:32])[H:33])([H:31])[C:19]([H:50])([H:51])[C:20]([H:52])([H:53])[2P:21]->1([C:22]([C:23]([H:55])([H:56])[H:57])([C:24]([H:58])([H:59])[H:60])[H:54])[C:25]([C:26]([H:62])([H:63])[H:64])([C:27]([H:65])([H:66])[H:67])[H:61])([H:28])([H:29])[H:30]", "dummies": []}
C      1.9691    -3.9578     0.9634
C      1.3502    -2.6886     1.4067
N      0.7757    -1.6225     1.3202
Mn     0.0000     0.0000     0.0000
C      0.5977    -1.5843    -1.5604
O      1.0116    -2.3769    -2.3378
H     -0.6878     0.9497    -1.3777
C     -2.0492    -0.7514     0.5667
O     -3.1377    -0.9794     1.0111
N      2.0809     0.9908    -0.2187
C      3.2208     0.5012     0.4478
C      3.3227     0.0039     1.9149
P      4.7162     0.6733     2.9275
C      6.2092     1.1984     1.9283
C      6.6114     0.0770     0.9399
C      6.0413     2.5770     1.2361
C      4.2324     1.8829     4.2970
C      3.6935     1.0961     5.5103
C      5.3626     2.8658     4.6920
C      1.7138     2.3556     0.0303
C      1.2487     2.6840     1.4368
P     -0.2737     1.8160     1.7596
C     -1.7294     2.8773     1.4262
C     -2.2184     2.7279    -0.0349
C     -1.4882     4.3483     1.7521
C     -0.2729     1.3510     3.4699
C     -1.5156     0.4591     3.8418
C     -0.2820     2.5716     4.3923
H      1.1710    -4.3403     0.3326
H      2.1452    -4.6166     1.7916
H      2.8224    -3.7030     0.3743
H      2.2157     0.9157    -1.1735
H      3.9782     1.2942     0.3596
H      3.6602    -0.3666    -0.1617
H      3.4714    -1.0821     1.8655
H      2.3232     0.1659     2.4184
H      7.0607     1.2973     2.6498
H      6.2377    -0.9116     1.3157
H      6.1887     0.2448    -0.0695
H      7.6983    -0.0072     0.8630
H      5.1295     3.0974     1.6335
H      5.9477     2.4898     0.1428
H      6.9041     3.2335     1.4538
H      3.3964     2.5001     3.9117
H      3.2241     0.1499     5.1951
H      2.9017     1.6761     6.0424
H      4.5030     0.8784     6.2416
H      4.9460     3.9037     4.8061
H      5.8190     2.5988     5.6708
H      6.1435     2.9302     3.9330
H      0.9302     2.6982    -0.6713
H      2.6379     2.9658    -0.1632
H      1.0723     3.7884     1.5893
H      2.0389     2.3918     2.1725
H     -2.5687     2.5126     2.0527
H     -1.4794     3.1479    -0.7496
H     -2.4068     1.6835    -0.2668
H     -3.1903     3.2697    -0.1855
H     -0.6651     4.5364     2.4752
H     -2.3747     4.7818     2.2227
H     -1.3086     4.9732     0.8394
H      0.6093     0.7471     3.7190
H     -1.6406     0.3959     4.9205
H     -1.3307    -0.5858     3.4727
H     -2.4662     0.8322     3.3929
H     -1.2180     3.1658     4.3290
H     -0.1325     2.2929     5.4245
H      0.6068     3.2501     4.1336
68
{"conf": 15, "E": 114.71, "rms": -1.0, "geom": "OH", "total_charge": 0, "CA_charge": 1, "smiles": "C[C:1]#[3N:2]->[Mn+:3]1(<-[4C-:4]#[O+:5])(<-[5H-:6])(<-[6C-:7]#[O+:8])<-[1N@H:9]([CH2:10][CH2:11][P:12]([CH:13]([CH3:14])[CH3:15])[CH:16]([CH3:17])[CH3:18])[CH2:19][CH2:20][2P:21]->1([CH:22]([CH3:23])[CH3:24])[CH:25]([CH3:26])[CH3:27]", "smiles3D": "C([C:1]#[3N:2]->[Mn+:3]1(<-[4C-:4]#[O+:5])(<-[5H-:6])(<-[6C-:7]#[O+:8])<-[1N@@:9]([C:10]([C:11]([P:12]([C:13]([C:14]([H:37])([H:38])[H:39])([C:15]([H:40])([H:41])[H:42])[H:36])[C:16]([C:17]([H:44])([H:45])[H:46])([C:18]([H:47])([H:48])[H:49])[H:43])([H:34])[H:35])([H:32])[H:33])([H:31])[C:19]([H:50])([H:51])[C:20]([H:52])([H:53])[2P:21]->1([C:22]([C:23]([H:55])([H:56])[H:57])([C:24]([H:58])([H:59])[H:60])[H:54])[C:25]([C:26]([H:62])([H:63])[H:64])([C:27]([H:65])([H:66])[H:67])[H:61])([H:28])([H:29])[H:30]", "smiles3Dx": "C([C:1]#[3N:2]->[Mn+:3]1(<-[4C-:4]#[O+:5])(<-[5H-:6])(<-[6C-:7]#[O+:8])<-[1N@@:9]([C:10]([C:11]([P:12]([C:13]([C:14]([H:37])([H:38])[H:39])([C:15]([H:40])([H:41])[H:42])[H:36])[C:16]([C:17]([H:44])([H:45])[H:46])([C:18]([H:47])([H:48])[H:49])[H:43])([H:34])[H:35])([H:32])[H:33])([H:31])[C:19]([H:50])([H:51])[C:20]([H:52])([H:53])[2P:21]->1([C:22]([C:23]([H:55])([H:56])[H:57])([C:24]([H:58])([H:59])[H:60])[H:54])[C:25]([C:26]([H:62])([H:63])[H:64])([C:27]([H:65])([H:66])[H:67])[H:61])([H:28])([H:29])[H:30]", "dummies": []}
C     -4.2199    -0.4126     2.6104
C     -2.9715    -0.2977     1.8601
N     -1.9365    -0.1979     1.2103
Mn     0.0000     0.0000     0.0000
C      1.1835    -0.6779     1.8480
O      1.8069    -1.0402     2.8137
H      1.5976     0.1545    -0.8977
C     -0.2036    -2.1659    -0.6994
O     -0.3111    -3.3092    -1.0629
N     -0.0034     2.2881     0.3831
C      0.3075     2.5943     1.7360
C      1.5094     3.5716     1.8793
P      1.2880     4.9200     3.1828
C     -0.2759     5.8227     2.6059
C      0.0120     6.5559     1.2947
C     -0.7729     6.8192     3.6573
C      0.8701     4.0056     4.7822
C      1.8147     2.8089     4.9855
C      1.0413     4.9541     5.9807
C     -1.2657     2.7960    -0.0393
C     -1.5731     2.6513    -1.5583
P     -1.2274     0.9730    -2.1088
C     -2.8296     0.3054    -2.6051
C     -3.7126     0.0441    -1.3856
C     -2.6730    -1.0020    -3.3985
C     -0.2178     1.0683    -3.6108
C      0.7237     2.2886    -3.6185
C      0.6239    -0.2150    -3.7612
H     -4.6371    -1.4339     2.4921
H     -4.9503     0.3225     2.2047
H     -4.0439    -0.1986     3.6901
H      0.6262     2.6273    -0.1745
H     -0.5725     3.0153     2.2667
H      0.5578     1.6565     2.2439
H      1.7217     4.0878     0.9176
H      2.4203     2.9875     2.1300
H     -1.0987     5.1012     2.4164
H      0.8297     7.2999     1.4279
H     -0.8959     7.0862     0.9406
H      0.3023     5.8409     0.5022
H      0.0771     7.4401     4.0430
H     -1.2695     6.2641     4.4817
H     -1.5401     7.4893     3.2116
H     -0.1858     3.6436     4.7452
H      1.6532     2.0298     4.2131
H      2.8784     3.1441     4.9437
H      1.6308     2.3235     5.9699
H      0.7918     4.4231     6.9247
H      2.0929     5.3207     6.0390
H      0.3800     5.8342     5.9043
H     -1.3353     3.8781     0.2142
H     -2.0557     2.2633     0.5284
H     -2.6418     2.8845    -1.7281
H     -0.9681     3.3790    -2.1190
H     -3.3352     1.0527    -3.2576
H     -3.7512     0.9281    -0.7158
H     -4.7548    -0.1658    -1.7115
H     -3.3523    -0.8454    -0.8223
H     -2.1825    -0.8159    -4.3729
H     -2.0874    -1.7452    -2.8307
H     -3.6782    -1.4316    -3.6278
H     -0.8986     1.1513    -4.4872
H      1.5503     2.1434    -4.3498
H      1.1878     2.4488    -2.6212
H      0.1761     3.2027    -3.9499
H      1.5163    -0.1813    -3.1137
H      0.9562    -0.3212    -4.8159
H      0.0625    -1.1277    -3.5254
68
{"conf": 16, "E": 110.86, "rms": -1.0, "geom": "OH", "total_charge": 0, "CA_charge": 1, "smiles": "C[C:1]#[3N:2]->[Mn+:3]1(<-[4C-:4]#[O+:5])(<-[5H-:6])(<-[6C-:7]#[O+:8])<-[1N@H:9]([CH2:10][CH2:11][P:12]([CH:13]([CH3:14])[CH3:15])[CH:16]([CH3:17])[CH3:18])[CH2:19][CH2:20][2P:21]->1([CH:22]([CH3:23])[CH3:24])[CH:25]([CH3:26])[CH3:27]", "smiles3D": "C([C:1]#[3N:2]->[Mn+:3]1(<-[4C-:4]#[O+:5])(<-[5H-:6])(<-[6C-:7]#[O+:8])<-[1N@@:9]([C:10]([C:11]([P:12]([C:13]([C:14]([H:37])([H:38])[H:39])([C:15]([H:40])([H:41])[H:42])[H:36])[C:16]([C:17]([H:44])([H:45])[H:46])([C:18]([H:47])([H:48])[H:49])[H:43])([H:34])[H:35])([H:32])[H:33])([H:31])[C:19]([H:50])([H:51])[C:20]([H:52])([H:53])[2P:21]->1([C:22]([C:23]([H:55])([H:56])[H:57])([C:24]([H:58])([H:59])[H:60])[H:54])[C:25]([C:26]([H:62])([H:63])[H:64])([C:27]([H:65])([H:66])[H:67])[H:61])([H:28])([H:29])[H:30]", "smiles3Dx": "C([C:1]#[3N:2]->[Mn+:3]1(<-[4C-:4]#[O+:5])(<-[5H-:6])(<-[6C-:7]#[O+:8])<-[1N@@:9]([C:10]([C:11]([P:12]([C:13]([C:14]([H:37])([H:38])[H:39])([C:15]([H:40])([H:41])[H:42])[H:36])[C:16]([C:17]([H:44])([H:45])[H:46])([C:18]([H:47])([H:48])[H:49])[H:43])([H:34])[H:35])([H:32])[H:33])([H:31])[C:19]([H:50])([H:51])[C:20]([H:52])([H:53])[2P:21]->1([C:22]([C:23]([H:55])([H:56])[H:57])([C:24]([H:58])([H:59])[H:60])[H:54])[C:25]([C:26]([H:62])([H:63])[H:64])([C:27]([H:65])([H:66])[H:67])[H:61])([H:28])([H:29])[H:30]", "dummies": []}
C     -1.8369     4.6203     0.2496
C     -1.2970     3.2669     0.1621
N     -0.8306     2.1317     0.0932
Mn     0.0000     0.0000     0.0000
C     -1.9654    -0.7183     0.9311
O     -3.0024    -1.0892     1.4236
H      0.5487    -1.7477    -0.0278
C     -0.8713    -0.2338    -2.1029
O     -1.3318    -0.3619    -3.2085
N      1.1395     0.2869     2.0043
C      0.1973     0.7099     2.9570
C      0.7344     0.8834     4.3867
P     -0.7073     1.2937     5.5212
C     -0.3314     0.5808     7.2282
C     -1.1068    -0.7267     7.3966
C      1.1675     0.3482     7.4712
C     -0.7090     3.1721     5.7442
C     -0.8836     3.8707     4.3949
C      0.5404     3.7011     6.4639
C      2.2395     1.1870     1.8234
C      3.2351     0.8370     0.6761
P      2.3599     0.7442    -0.8887
C      3.2142    -0.4871    -1.9022
C      2.6499    -0.4866    -3.3355
C      3.0570    -1.8966    -1.3188
C      2.5749     2.3525    -1.7004
C      2.2389     3.5121    -0.7557
C      4.0186     2.5425    -2.2084
H     -1.0306     5.3505     0.0492
H     -2.2422     4.7951     1.2651
H     -2.6444     4.7442    -0.5012
H      1.4671    -0.5352     2.2537
H     -0.6084    -0.0538     2.9920
H     -0.2558     1.6686     2.6261
H      1.2087    -0.0775     4.6999
H      1.4825     1.7055     4.4303
H     -0.7053     1.3006     7.9936
H     -0.7928    -1.4669     6.6318
H     -2.1976    -0.5322     7.2823
H     -0.9337    -1.1503     8.4093
H      1.5283    -0.5460     6.9195
H      1.7684     1.2243     7.1564
H      1.3497     0.1763     8.5558
H     -1.5915     3.4166     6.3759
H     -1.7896     3.4761     3.8791
H      0.0082     3.7139     3.7498
H     -1.0194     4.9642     4.5483
H      0.6253     3.2490     7.4741
H      1.4621     3.4907     5.8825
H      0.4505     4.8009     6.6038
H      1.8320     2.2034     1.6437
H      2.8343     1.2185     2.7617
H      4.0246     1.6138     0.6191
H      3.7074    -0.1391     0.8963
H      4.2955    -0.2416    -1.9324
H      3.2162    -1.2106    -3.9610
H      1.5832    -0.7868    -3.3351
H      2.7265     0.5006    -3.8230
H      2.0588    -2.3125    -1.5294
H      3.2346    -1.9414    -0.2315
H      3.7928    -2.5763    -1.7939
H      1.8846     2.4013    -2.5689
H      1.2562     3.3797    -0.2908
H      2.2067     4.4608    -1.3269
H      2.9987     3.6276     0.0387
H      4.7527     2.4399    -1.3851
H      4.2833     1.8321    -3.0090
H      4.1321     3.5559    -2.6426
68
{"conf": 17, "E": 133.25, "rms": -1.0, "geom": "OH", "total_charge": 0, "CA_charge": 1, "smiles": "C[C:1]#[3N:2]->[Mn+:3]1(<-[4C-:4]#[O+:5])(<-[5H-:6])(<-[6C-:7]#[O+:8])<-[1N@H:9]([CH2:10][CH2:11][P:12]([CH:13]([CH3:14])[CH3:15])[CH:16]([CH3:17])[CH3:18])[CH2:19][CH2:20][2P:21]->1([CH:22]([CH3:23])[CH3:24])[CH:25]([CH3:26])[CH3:27]", "smiles3D": "C([C:1]#[3N:2]->[Mn+:3]1(<-[4C-:4]#[O+:5])(<-[5H-:6])(<-[6C-:7]#[O+:8])<-[1N@@:9]([C:10]([C:11]([P:12]([C:13]([C:14]([H:37])([H:38])[H:39])([C:15]([H:40])([H:41])[H:42])[H:36])[C:16]([C:17]([H:44])([H:45])[H:46])([C:18]([H:47])([H:48])[H:49])[H:43])([H:34])[H:35])([H:32])[H:33])([H:31])[C:19]([H:50])([H:51])[C:20]([H:52])([H:53])[2P:21]->1([C:22]([C:23]([H:55])([H:56])[H:57])([C:24]([H:58])([H:59])[H:60])[H:54])[C:25]([C:26]([H:62])([H:63])[H:64])([C:27]([H:65])([H:66])[H:67])[H:61])([H:28])([H:29])[H:30]", "smiles3Dx": "C([C:1]#[3N:2]->[Mn+:3]1(<-[4C-:4]#[O+:5])(<-[5H-:6])(<-[6C-:7]#[O+:8])<-[1N@@:9]([C:10]([C:11]([P:12]([C:13]([C:14]([H:37])([H:38])[H:39])([C:15]([H:40])([H:41])[H:42])[H:36])[C:16]([C:17]([H:44])([H:45])[H:46])([C:18]([H:47])([H:48])[H:49])[H:43])([H:34])[H:35])([H:32])[H:33])([H:31])[C:19]([H:50])([H:51])[C:20]([H:52])([H:53])[2P:21]->1([C:22]([C:23]([H:55])([H:56])[H:57])([C:24]([H:58])([H:59])[H:60])[H:54])[C:25]([C:26]([H:62])([H:63])[H:64])([C:27]([H:65])([H:66])[H:67])[H:61])([H:28])([H:29])[H:30]", "dummies": []}
C     -4.8636     0.9301     0.4529
C     -3.4229     0.7633     0.2627
N     -2.2178     0.5636     0.1163
Mn     0.0000     0.0000     0.0000
C      0.1551     0.6041     2.2161
O      0.2269     0.9205     3.3790
H      1.7609    -0.5123     0.0628
C     -0.6114    -2.1413     0.5284
O     -0.9320    -3.2708     0.8050
N      0.7561     2.0547    -0.7777
C     -0.1275     3.1049    -0.3837
C     -1.3045     3.3949    -1.3374
P     -2.6796     4.3783    -0.5232
C     -4.2041     3.8848    -1.5505
C     -4.0438     3.9882    -3.0819
C     -5.4533     4.6316    -1.0629
C     -2.3396     6.2199    -0.7551
C     -2.3337     6.6845    -2.2197
C     -1.0306     6.5985    -0.0691
C      1.1767     2.0451    -2.1779
C      1.4452     0.6604    -2.8359
P      0.0540    -0.4399    -2.5793
C      0.5879    -2.0693    -3.1574
C      1.7559    -2.5841    -2.2965
C     -0.5665    -3.0812    -3.0870
C     -1.2420     0.2130    -3.6673
C     -2.6299    -0.3000    -3.2540
C     -0.9719    -0.1301    -5.1389
H     -5.3952     0.6417    -0.4752
H     -5.2010     0.2870     1.3016
H     -5.1166     1.9892     0.6889
H      1.5234     2.1775    -0.2916
H      0.4567     4.0485    -0.2425
H     -0.5533     2.8297     0.6004
H     -0.9531     3.9774    -2.2157
H     -1.7234     2.4184    -1.6757
H     -4.3503     2.8099    -1.3381
H     -3.0218     3.6663    -3.4028
H     -4.2138     5.0180    -3.4555
H     -4.7960     3.3238    -3.5796
H     -6.3690     4.0838    -1.3784
H     -5.4419     4.6882     0.0546
H     -5.5024     5.6653    -1.4924
H     -3.1549     6.7672    -0.2345
H     -1.7928     5.9816    -2.8769
H     -3.3665     6.8242    -2.5830
H     -1.8496     7.6811    -2.3095
H     -1.0049     6.1820     0.9557
H     -0.1685     6.2152    -0.6538
H     -0.9406     7.7099     0.0019
H      0.4539     2.5589    -2.8105
H      2.1150     2.6287    -2.2517
H      1.6230     0.7917    -3.9223
H      2.3514     0.2271    -2.3656
H      0.9286    -1.9898    -4.2222
H      2.6571    -1.9462    -2.3975
H      1.4682    -2.6431    -1.2336
H      2.0761    -3.5910    -2.6396
H     -1.1138    -2.9847    -2.1257
H     -0.1818    -4.1206    -3.1620
H     -1.2609    -2.9425    -3.9360
H     -1.2559     1.3149    -3.5902
H     -2.7465    -1.3942    -3.3610
H     -2.8682    -0.0281    -2.2245
H     -3.4048     0.1591    -3.8883
H     -1.6933     0.4201    -5.7950
H      0.0534     0.1841    -5.4333
H     -1.0987    -1.2039    -5.3464
68
{"conf": 18, "E": 106.09, "rms": -1.0, "geom": "OH", "total_charge": 0, "CA_charge": 1, "smiles": "C[C:1]#[3N:2]->[Mn+:3]1(<-[4C-:4]#[O+:5])(<-[5H-:6])(<-[6C-:7]#[O+:8])<-[1N@H:9]([CH2:10][CH2:11][P:12]([CH:13]([CH3:14])[CH3:15])[CH:16]([CH3:17])[CH3:18])[CH2:19][CH2:20][2P:21]->1([CH:22]([CH3:23])[CH3:24])[CH:25]([CH3:26])[CH3:27]", "smiles3D": "C([C:1]#[3N:2]->[Mn+:3]1(<-[4C-:4]#[O+:5])(<-[5H-:6])(<-[6C-:7]#[O+:8])<-[1N@@:9]([C:10]([C:11]([P:12]([C:13]([C:14]([H:37])([H:38])[H:39])([C:15]([H:40])([H:41])[H:42])[H:36])[C:16]([C:17]([H:44])([H:45])[H:46])([C:18]([H:47])([H:48])[H:49])[H:43])([H:34])[H:35])([H:32])[H:33])([H:31])[C:19]([H:50])([H:51])[C:20]([H:52])([H:53])[2P:21]->1([C:22]([C:23]([H:55])([H:56])[H:57])([C:24]([H:58])([H:59])[H:60])[H:54])[C:25]([C:26]([H:62])([H:63])[H:64])([C:27]([H:65])([H:66])[H:67])[H:61])([H:28])([H:29])[H:30]", "smiles3Dx": "C([C:1]#[3N:2]->[Mn+:3]1(<-[4C-:4]#[O+:5])(<-[5H-:6])(<-[6C-:7]#[O+:8])<-[1N@@:9]([C:10]([C:11]([P:12]([C:13]([C:14]([H:37])([H:38])[H:39])([C:15]([H:40])([H:41])[H:42])[H:36])[C:16]([C:17]([H:44])([H:45])[H:46])([C:18]([H:47])([H:48])[H:49])[H:43])([H:34])[H:35])([H:32])[H:33])([H:31])[C:19]([H:50])([H:51])[C:20]([H:52])([H:53])[2P:21]->1([C:22]([C:23]([H:55])([H:56])[H:57])([C:24]([H:58])([H:59])[H:60])[H:54])[C:25]([C:26]([H:62])([H:63])[H:64])([C:27]([H:65])([H:66])[H:67])[H:61])([H:28])([H:29])[H:30]", "dummies": []}
C     -1.2179     2.4270     4.1819
C     -0.8471     1.7043     2.9623
N     -0.5358     1.0947     1.9417
Mn     0.0000     0.0000     0.0000
C     -0.9509     1.7623    -1.1113
O     -1.4507     2.6899    -1.7004
H      0.4043    -0.7150    -1.6384
C      2.0501     1.0150     0.0474
O      3.1333     1.5450     0.0733
N     -1.9483    -1.2360     0.0224
C     -2.6629    -0.8791     1.1728
C     -4.0377    -1.5613     1.3576
P     -4.2505    -2.0848     3.1545
C     -5.1694    -3.7252     3.0529
C     -6.4510    -3.6427     2.2198
C     -4.2302    -4.8026     2.5186
C     -5.5116    -0.8391     3.7855
C     -5.9893    -1.2449     5.1828
C     -4.8807     0.5618     3.8325
C     -1.5592    -2.6074    -0.1145
C     -0.6519    -3.2100     1.0047
P      0.8411    -2.2250     1.1670
C      2.1317    -3.1529     0.2997
C      1.7903    -3.3583    -1.1791
C      3.4758    -2.4276     0.4181
C      1.3072    -2.2564     2.9214
C      1.4949    -3.7008     3.4186
C      0.2777    -1.5519     3.8065
H     -1.9741     3.2038     3.9456
H     -0.3192     2.9084     4.6148
H     -1.6382     1.7094     4.9158
H     -2.4372    -0.9945    -0.7144
H     -2.0262    -1.0838     2.0500
H     -2.8273     0.2214     1.1279
H     -4.8482    -0.8556     1.0614
H     -4.1454    -2.4369     0.6982
H     -5.4432    -4.0072     4.0868
H     -7.1994    -2.9910     2.7248
H     -6.2541    -3.2417     1.2039
H     -6.9017    -4.6506     2.1172
H     -3.9848    -4.6326     1.4522
H     -4.7085    -5.8022     2.6102
H     -3.2878    -4.8155     3.1044
H     -6.3865    -0.8026     3.0957
H     -6.6606    -0.4638     5.6014
H     -5.1196    -1.3766     5.8659
H     -6.5586    -2.1944     5.1314
H     -4.5798     0.8896     2.8126
H     -3.9799     0.5641     4.4898
H     -5.6174     1.3002     4.2276
H     -2.4565    -3.2509    -0.2119
H     -1.0026    -2.6753    -1.0741
H     -0.3792    -4.2557     0.7391
H     -1.2107    -3.2218     1.9568
H      2.2299    -4.1542     0.7647
H      2.5913    -3.9604    -1.6601
H      1.7366    -2.3986    -1.7207
H      0.8513    -3.9333    -1.2982
H      3.4134    -1.4086    -0.0098
H      3.7991    -2.3587     1.4754
H      4.2620    -2.9911    -0.1302
H      2.2756    -1.7225     3.0349
H      2.3912    -4.1653     2.9651
H      1.6744    -3.7076     4.5148
H      0.6024    -4.3286     3.2158
H      0.5592    -1.6634     4.8765
H      0.3048    -0.4779     3.6075
H     -0.7455    -1.9554     3.6974
68
{"conf": 19, "E": 103.64, "rms": -1.0, "geom": "OH", "total_charge": 0, "CA_charge": 1, "smiles": "C[C:1]#[3N:2]->[Mn+:3]1(<-[4C-:4]#[O+:5])(<-[5H-:6])(<-[6C-:7]#[O+:8])<-[1N@H:9]([CH2:10][CH2:11][P:12]([CH:13]([CH3:14])[CH3:15])[CH:16]([CH3:17])[CH3:18])[CH2:19][CH2:20][2P:21]->1([CH:22]([CH3:23])[CH3:24])[CH:25]([CH3:26])[CH3:27]", "smiles3D": "C([C:1]#[3N:2]->[Mn+:3]1(<-[4C-:4]#[O+:5])(<-[5H-:6])(<-[6C-:7]#[O+:8])<-[1N@@:9]([C:10]([C:11]([P:12]([C:13]([C:14]([H:37])([H:38])[H:39])([C:15]([H:40])([H:41])[H:42])[H:36])[C:16]([C:17]([H:44])([H:45])[H:46])([C:18]([H:47])([H:48])[H:49])[H:43])([H:34])[H:35])([H:32])[H:33])([H:31])[C:19]([H:50])([H:51])[C:20]([H:52])([H:53])[2P:21]->1([C:22]([C:23]([H:55])([H:56])[H:57])([C:24]([H:58])([H:59])[H:60])[H:54])[C:25]([C:26]([H:62])([H:63])[H:64])([C:27]([H:65])([H:66])[H:67])[H:61])([H:28])([H:29])[H:30]", "smiles3Dx": "C([C:1]#[3N:2]->[Mn+:3]1(<-[4C-:4]#[O+:5])(<-[5H-:6])(<-[6C-:7]#[O+:8])<-[1N@@:9]([C:10]([C:11]([P:12]([C:13]([C:14]([H:37])([H:38])[H:39])([C:15]([H:40])([H:41])[H:42])[H:36])[C:16]([C:17]([H:44])([H:45])[H:46])([C:18]([H:47])([H:48])[H:49])[H:43])([H:34])[H:35])([H:32])[H:33])([H:31])[C:19]([H:50])([H:51])[C:20]([H:52])([H:53])[2P:21]->1([C:22]([C:23]([H:55])([H:56])[H:57])([C:24]([H:58])([H:59])[H:60])[H:54])[C:25]([C:26]([H:62])([H:63])[H:64])([C:27]([H:65])([H:66])[H:67])[H:61])([H:28])([H:29])[H:30]", "dummies": []}
C      2.0655     0.5557    -4.4993
C      1.4697     0.3487    -3.1789
N      0.9617     0.1981    -2.0698
Mn     0.0000     0.0000     0.0000
C      1.9728     0.5999     0.9964
O      3.0110     0.9156     1.5229
H     -0.8073    -0.0682     1.6514
C     -0.6442     2.1894    -0.1844
O     -0.9889     3.3419    -0.2806
N      0.3997    -2.2722     0.1849
C      1.2749    -2.7670    -0.7980
C      2.7107    -2.2425    -0.6288
P      4.0109    -3.4753    -1.2068
C      3.3741    -4.0578    -2.8885
C      3.3994    -2.9577    -3.9468
C      4.1232    -5.3075    -3.3553
C      5.4683    -2.3144    -1.5182
C      6.6629    -3.0741    -2.1040
C      5.8819    -1.6369    -0.2068
C     -0.8660    -2.9404     0.2165
C     -1.8091    -2.6887    -0.9957
P     -2.1686    -0.9376    -1.1182
C     -2.3366    -0.5643    -2.8820
C     -3.3074    -1.5125    -3.6141
C     -2.7430     0.8955    -3.1019
C     -3.6830    -0.6750    -0.1645
C     -3.7689     0.7755     0.3142
C     -4.9490    -1.0567    -0.9324
H      3.0753     0.0968    -4.5330
H      1.4177     0.0961    -5.2748
H      2.1570     1.6447    -4.6932
H      0.7860    -2.4033     1.0051
H      1.2957    -3.8792    -0.7344
H      0.9076    -2.4784    -1.8047
H      2.9080    -2.0456     0.4430
H      2.8393    -1.2918    -1.1811
H      2.3165    -4.3675    -2.7552
H      2.8806    -3.3040    -4.8674
H      4.4379    -2.6731    -4.2161
H      2.8599    -2.0695    -3.5640
H      3.6252    -5.7370    -4.2513
H      5.1744    -5.0859    -3.6165
H      4.1119    -6.0758    -2.5541
H      5.1622    -1.5235    -2.2339
H      6.4686    -3.3530    -3.1565
H      7.5712    -2.4321    -2.1097
H      6.8768    -3.9886    -1.5102
H      6.7667    -0.9847    -0.3709
H      5.0671    -0.9870     0.1722
H      6.1302    -2.3959     0.5674
H     -0.7040    -4.0394     0.3098
H     -1.3986    -2.6044     1.1350
H     -1.3169    -3.0347    -1.9256
H     -2.7534    -3.2546    -0.8531
H     -1.3328    -0.7035    -3.3369
H     -4.3618    -1.1789    -3.5639
H     -3.0422    -1.5263    -4.6928
H     -3.2342    -2.5565    -3.2529
H     -2.0605     1.5762    -2.5516
H     -3.7877     1.0871    -2.7887
H     -2.6642     1.1427    -4.1828
H     -3.6269    -1.3255     0.7339
H     -3.7953     1.4878    -0.5324
H     -2.8994     1.0135     0.9613
H     -4.6861     0.9211     0.9234
H     -4.8607    -2.0781    -1.3598
H     -5.8091    -1.0719    -0.2274
H     -5.1974    -0.3163    -1.7158
68
{"conf": 20, "E": 294.47, "rms": -1.0, "geom": "OH", "total_charge": 0, "CA_charge": 1, "smiles": "C[C:1]#[3N:2]->[Mn+:3]1(<-[4C-:4]#[O+:5])(<-[5H-:6])(<-[6C-:7]#[O+:8])<-[1N@H:9]([CH2:10][CH2:11][P:12]([CH:13]([CH3:14])[CH3:15])[CH:16]([CH3:17])[CH3:18])[CH2:19][CH2:20][2P:21]->1([CH:22]([CH3:23])[CH3:24])[CH:25]([CH3:26])[CH3:27]", "smiles3D": "C([C:1]#[3N:2]->[Mn+:3]1(<-[4C-:4]#[O+:5])(<-[5H-:6])(<-[6C-:7]#[O+:8])<-[1N@@:9]([C:10]([C:11]([P:12]([C:13]([C:14]([H:37])([H:38])[H:39])([C:15]([H:40])([H:41])[H:42])[H:36])[C:16]([C:17]([H:44])([H:45])[H:46])([C:18]([H:47])([H:48])[H:49])[H:43])([H:34])[H:35])([H:32])[H:33])([H:31])[C:19]([H:50])([H:51])[C:20]([H:52])([H:53])[2P:21]->1([C:22]([C:23]([H:55])([H:56])[H:57])([C:24]([H:58])([H:59])[H:60])[H:54])[C:25]([C:26]([H:62])([H:63])[H:64])([C:27]([H:65])([H:66])[H:67])[H:61])([H:28])([H:29])[H:30]", "smiles3Dx": "C([C:1]#[3N:2]->[Mn+:3]1(<-[4C-:4]#[O+:5])(<-[5H-:6])(<-[6C-:7]#[O+:8])<-[1N@@:9]([C:10]([C:11]([P:12]([C:13]([C:14]([H:37])([H:38])[H:39])([C:15]([H:40])([H:41])[H:42])[H:36])[C:16]([C:17]([H:44])([H:45])[H:46])([C:18]([H:47])([H:48])[H:49])[H:43])([H:34])[H:35])([H:32])[H:33])([H:31])[C:19]([H:50])([H:51])[C:20]([H:52])([H:53])[2P:21]->1([C:22]([C:23]([H:55])([H:56])[H:57])([C:24]([H:58])([H:59])[H:60])[H:54])[C:25]([C:26]([H:62])([H:63])[H:64])([C:27]([H:65])([H:66])[H:67])[H:61])([H:28])([H:29])[H:30]", "dummies": []}
C      3.9489     1.5879    -1.6777
C      2.4531     1.5639    -1.6027
N      1.4034     1.1058    -1.2983
Mn     0.0000     0.0000     0.0000
C     -0.2025    -1.6583    -1.6718
O     -0.5023    -2.3664    -2.6408
H     -1.0460    -0.7299     1.3455
C      2.2188    -0.4287     0.9273
O      3.3537    -0.2666     1.2771
N     -1.9352     1.2812    -0.5803
C     -2.7219     0.5249    -1.4839
C     -2.5734     0.8390    -2.9514
P     -3.9986     0.2512    -4.0166
C     -3.6107     0.7665    -5.7803
C     -3.7942    -0.3477    -6.8143
C     -2.2131     1.4151    -5.9343
C     -4.2878    -1.5881    -3.7672
C     -4.9819    -1.8895    -2.4269
C     -3.0282    -2.4012    -4.0679
C     -1.5215     2.5616    -0.8851
C     -0.8659     3.3846     0.2973
P      0.0509     2.1987     1.3090
C     -0.9262     2.0935     2.8441
C     -0.4366     0.9770     3.7366
C     -0.9850     3.4396     3.6608
C      1.6734     2.9713     1.6761
C      2.4272     2.3462     2.9001
C      1.6903     4.5890     1.8346
H      4.2041     2.2189    -0.8164
H      4.1783     0.5498    -1.3623
H      4.3859     1.8487    -2.6572
H     -2.4563     1.3728     0.2448
H     -2.4809    -0.4805    -1.2530
H     -3.8765     0.7056    -1.2682
H     -1.5419     0.3851    -3.2688
H     -2.5066     1.9011    -3.1291
H     -4.3525     1.5590    -5.9819
H     -2.8295    -0.7785    -7.1389
H     -4.4022    -1.1908    -6.4634
H     -4.3119     0.0538    -7.7089
H     -2.1204     1.8748    -6.9463
H     -1.4197     0.6483    -5.7846
H     -2.0266     2.2495    -5.2293
H     -5.0414    -1.8151    -4.5295
H     -5.8434    -2.5676    -2.6207
H     -4.3326    -2.3448    -1.6481
H     -5.3834    -0.9612    -1.9777
H     -2.6643    -2.9080    -3.1702
H     -2.2114    -1.7748    -4.5023
H     -3.2497    -3.2328    -4.7522
H     -0.8443     2.4935    -1.7011
H     -2.4496     3.1720    -1.2704
H     -1.5909     3.9990     0.8575
H     -0.1468     4.0741    -0.1857
H     -1.9757     1.9118     2.5484
H      0.2583     1.2708     4.5580
H     -1.2941     0.4264     4.1825
H      0.1258     0.2213     3.1542
H      0.0098     3.6815     3.9993
H     -1.7075     3.3353     4.5839
H     -1.3639     4.2846     3.0720
H      2.2714     2.7754     0.8217
H      2.3309     2.8533     3.8735
H      3.5087     2.2240     2.6773
H      2.0894     1.3010     3.0603
H      2.4001     5.0024     1.0461
H      1.9763     4.9355     2.8399
H      0.7169     5.0654     1.6998
68
{"conf": 21, "E": 227.4, "rms": -1.0, "geom": "OH", "total_charge": 0, "CA_charge": 1, "smiles": "C[C:1]#[3N:2]->[Mn+:3]1(<-[4C-:4]#[O+:5])(<-[5H-:6])(<-[6C-:7]#[O+:8])<-[1N@H:9]([CH2:10][CH2:11][P:12]([CH:13]([CH3:14])[CH3:15])[CH:16]([CH3:17])[CH3:18])[CH2:19][CH2:20][2P:21]->1([CH:22]([CH3:23])[CH3:24])[CH:25]([CH3:26])[CH3:27]", "smiles3D": "C([C:1]#[3N:2]->[Mn+:3]1(<-[4C-:4]#[O+:5])(<-[5H-:6])(<-[6C-:7]#[O+:8])<-[1N@@:9]([C:10]([C:11]([P:12]([C:13]([C:14]([H:37])([H:38])[H:39])([C:15]([H:40])([H:41])[H:42])[H:36])[C:16]([C:17]([H:44])([H:45])[H:46])([C:18]([H:47])([H:48])[H:49])[H:43])([H:34])[H:35])([H:32])[H:33])([H:31])[C:19]([H:50])([H:51])[C:20]([H:52])([H:53])[2P:21]->1([C:22]([C:23]([H:55])([H:56])[H:57])([C:24]([H:58])([H:59])[H:60])[H:54])[C:25]([C:26]([H:62])([H:63])[H:64])([C:27]([H:65])([H:66])[H:67])[H:61])([H:28])([H:29])[H:30]", "smiles3Dx": "C([C:1]#[3N:2]->[Mn+:3]1(<-[4C-:4]#[O+:5])(<-[5H-:6])(<-[6C-:7]#[O+:8])<-[1N@@:9]([C:10]([C:11]([P:12]([C:13]([C:14]([H:37])([H:38])[H:39])([C:15]([H:40])([H:41])[H:42])[H:36])[C:16]([C:17]([H:44])([H:45])[H:46])([C:18]([H:47])([H:48])[H:49])[H:43])([H:34])[H:35])([H:32])[H:33])([H:31])[C:19]([H:50])([H:51])[C:20]([H:52])([H:53])[2P:21]->1([C:22]([C:23]([H:55])([H:56])[H:57])([C:24]([H:58])([H:59])[H:60])[H:54])[C:25]([C:26]([H:62])([H:63])[H:64])([C:27]([H:65])([H:66])[H:67])[H:61])([H:28])([H:29])[H:30]", "dummies": []}
C      0.7503     0.3975    -4.3322
C      0.2534    -0.4317    -3.2360
N      0.0018    -0.5709    -2.0778
Mn     0.0000     0.0000     0.0000
C      1.0405     1.8545    -0.9542
O      1.7363     2.6464    -1.4997
H      0.1877     0.8096     1.6338
C     -2.2780     0.5240    -0.0398
O     -3.4974     0.6251    -0.0054
N      2.0660    -1.1220     0.3256
C      2.2789    -2.2266    -0.5593
C      3.0879    -1.9425    -1.8450
P      4.0594    -0.3711    -1.9653
C      4.8662    -0.3778    -3.6590
C      4.1639    -1.2987    -4.6640
C      4.9253     1.0693    -4.1746
C      5.5110    -0.6057    -0.8053
C      6.3157     0.7066    -0.7550
C      6.3927    -1.8276    -1.1546
C      1.8406    -1.6456     1.6743
C      0.8206    -2.8272     1.8027
P     -0.7375    -2.2432     1.1183
C     -1.8317    -1.9603     2.5379
C     -1.2225    -0.9277     3.5357
C     -2.1577    -3.2659     3.2955
C     -1.5546    -3.5240     0.1252
C     -1.9522    -2.9923    -1.3059
C     -0.8027    -4.8420    -0.0261
H      0.6826    -0.0365    -5.3228
H      0.1929     1.3780    -4.2558
H      1.8209     0.6806    -4.0647
H      2.8183    -0.4686     0.3166
H      1.3576    -2.6786    -0.8289
H      2.9346    -3.0108     0.0145
H      3.7617    -2.7549    -2.0572
H      2.3573    -1.9534    -2.6758
H      5.9123    -0.7311    -3.5553
H      4.2542    -2.3594    -4.3429
H      4.6161    -1.2342    -5.6693
H      3.0950    -1.0399    -4.7494
H      3.9995     1.6199    -3.9095
H      5.7762     1.5990    -3.6945
H      5.0540     1.1255    -5.2759
H      5.0669    -0.7580     0.1894
H      6.8901     0.7660     0.1957
H      5.6293     1.5841    -0.7838
H      7.0038     0.7848    -1.6251
H      5.9506    -2.4848    -1.9288
H      7.3903    -1.5410    -1.5299
H      6.5495    -2.4587    -0.2592
H      2.8477    -2.0081     2.0671
H      1.5119    -0.8306     2.2952
H      1.2442    -3.7235     1.3049
H      0.7144    -3.0998     2.8887
H     -2.7867    -1.5155     2.1825
H     -0.2550    -1.2817     3.9712
H     -1.0693     0.0477     3.0776
H     -1.9261    -0.6910     4.3653
H     -1.4129    -4.0661     3.1530
H     -3.1466    -3.6521     2.9606
H     -2.2487    -3.1021     4.4072
H     -2.5400    -3.7914     0.6017
H     -2.3859    -1.9875    -1.2658
H     -1.0703    -2.9610    -1.9678
H     -2.6793    -3.6567    -1.7778
H     -0.2890    -5.1966     0.9165
H     -0.0642    -4.8046    -0.8566
H     -1.5013    -5.7033    -0.2303
68
{"conf": 22, "E": 262.32, "rms": -1.0, "geom": "OH", "total_charge": 0, "CA_charge": 1, "smiles": "C[C:1]#[3N:2]->[Mn+:3]1(<-[4C-:4]#[O+:5])(<-[5H-:6])(<-[6C-:7]#[O+:8])<-[1N@H:9]([CH2:10][CH2:11][P:12]([CH:13]([CH3:14])[CH3:15])[CH:16]([CH3:17])[CH3:18])[CH2:19][CH2:20][2P:21]->1([CH:22]([CH3:23])[CH3:24])[CH:25]([CH3:26])[CH3:27]", "smiles3D": "C([C:1]#[3N:2]->[Mn+:3]1(<-[4C-:4]#[O+:5])(<-[5H-:6])(<-[6C-:7]#[O+:8])<-[1N@@:9]([C:10]([C:11]([P:12]([C:13]([C:14]([H:37])([H:38])[H:39])([C:15]([H:40])([H:41])[H:42])[H:36])[C:16]([C:17]([H:44])([H:45])[H:46])([C:18]([H:47])([H:48])[H:49])[H:43])([H:34])[H:35])([H:32])[H:33])([H:31])[C:19]([H:50])([H:51])[C:20]([H:52])([H:53])[2P:21]->1([C:22]([C:23]([H:55])([H:56])[H:57])([C:24]([H:58])([H:59])[H:60])[H:54])[C:25]([C:26]([H:62])([H:63])[H:64])([C:27]([H:65])([H:66])[H:67])[H:61])([H:28])([H:29])[H:30]", "smiles3Dx": "C([C:1]#[3N:2]->[Mn+:3]1(<-[4C-:4]#[O+:5])(<-[5H-:6])(<-[6C-:7]#[O+:8])<-[1N@@:9]([C:10]([C:11]([P:12]([C:13]([C:14]([H:37])([H:38])[H:39])([C:15]([H:40])([H:41])[H:42])[H:36])[C:16]([C:17]([H:44])([H:45])[H:46])([C:18]([H:47])([H:48])[H:49])[H:43])([H:34])[H:35])([H:32])[H:33])([H:31])[C:19]([H:50])([H:51])[C:20]([H:52])([H:53])[2P:21]->1([C:22]([C:23]([H:55])([H:56])[H:57])([C:24]([H:58])([H:59])[H:60])[H:54])[C:25]([C:26]([H:62])([H:63])[H:64])([C:27]([H:65])([H:66])[H:67])[H:61])([H:28])([H:29])[H:30]", "dummies": []}
C     -3.2332     1.3934     2.7674
C     -2.3001     0.4793     2.3538
N     -1.3894     0.0526     1.6772
Mn     0.0000     0.0000     0.0000
C     -0.4348     2.2426    -0.1032
O     -0.7583     3.3821    -0.2242
H      1.0961     0.1522    -1.4560
C      1.8604    -0.1413     1.2966
O      2.7309    -0.4214     2.1506
N     -1.7637    -0.5165    -1.4695
C     -3.0267    -0.5457    -0.8095
C     -4.2147    -0.9637    -1.7329
P     -5.1152    -2.4747    -1.1176
C     -5.5571    -3.8642    -2.3473
C     -5.1775    -5.2418    -1.7603
C     -4.9103    -3.6140    -3.6750
C     -6.2300    -2.2932     0.3924
C     -7.7142    -2.2336     0.0131
C     -5.9225    -3.3940     1.4101
C     -1.3465    -1.7867    -2.1073
C     -1.2026    -2.9877    -1.1042
P      0.2243    -2.6043    -0.0117
C      0.0542    -3.5520     1.5242
C     -0.3884    -2.7615     2.6684
C     -0.9502    -4.7519     1.2955
C      1.6478    -3.1054    -0.9986
C      2.8529    -2.1708    -0.7487
C      2.0418    -4.5640    -0.7420
H     -2.7038     2.2589     3.2481
H     -4.0256     1.0134     3.3874
H     -3.6969     1.8293     1.8486
H     -1.7740     0.2088    -2.1567
H     -3.2745     0.4961    -0.4753
H     -3.0678    -1.1604     0.0689
H     -4.9612    -0.1205    -2.0586
H     -3.8909    -1.2247    -2.7663
H     -6.6746    -3.8512    -2.4958
H     -4.1996    -5.1726    -1.2662
H     -5.0994    -5.9959    -2.5661
H     -5.9282    -5.5808    -1.0264
H     -5.1477    -2.6011    -4.0436
H     -5.2803    -4.3167    -4.4379
H     -3.8204    -3.7197    -3.5958
H     -5.9445    -1.3074     0.8639
H     -7.9510    -1.2777    -0.4947
H     -8.3518    -2.3029     0.9140
H     -7.9685    -3.0552    -0.6540
H     -6.1118    -3.0381     2.4398
H     -6.5317    -4.2764     1.1988
H     -4.8544    -3.6792     1.3608
H     -0.3332    -1.5477    -2.4897
H     -2.0223    -1.9780    -2.8762
H     -0.9391    -3.8517    -1.6721
H     -2.1008    -3.0630    -0.5644
H      1.0334    -3.9998     1.7098
H     -0.3340    -3.3477     3.6451
H     -1.4111    -2.3922     2.5807
H      0.2752    -1.8757     2.8367
H     -0.8122    -5.3025     0.3880
H     -0.7960    -5.5317     2.1076
H     -1.9800    -4.4317     1.4012
H      1.4038    -2.9868    -2.0843
H      2.5785    -1.1480    -0.8595
H      3.2407    -2.3198     0.2757
H      3.6866    -2.3746    -1.5010
H      2.7211    -4.9009    -1.5732
H      1.2049    -5.2170    -0.8142
H      2.5976    -4.6933     0.1868
68
{"conf": 23, "E": 131.53, "rms": -1.0, "geom": "OH", "total_charge": 0, "CA_charge": 1, "smiles": "C[C:1]#[3N:2]->[Mn+:3]1(<-[4C-:4]#[O+:5])(<-[5H-:6])(<-[6C-:7]#[O+:8])<-[1N@H:9]([CH2:10][CH2:11][P:12]([CH:13]([CH3:14])[CH3:15])[CH:16]([CH3:17])[CH3:18])[CH2:19][CH2:20][2P:21]->1([CH:22]([CH3:23])[CH3:24])[CH:25]([CH3:26])[CH3:27]", "smiles3D": "C([C:1]#[3N:2]->[Mn+:3]1(<-[4C-:4]#[O+:5])(<-[5H-:6])(<-[6C-:7]#[O+:8])<-[1N@@:9]([C:10]([C:11]([P:12]([C:13]([C:14]([H:37])([H:38])[H:39])([C:15]([H:40])([H:41])[H:42])[H:36])[C:16]([C:17]([H:44])([H:45])[H:46])([C:18]([H:47])([H:48])[H:49])[H:43])([H:34])[H:35])([H:32])[H:33])([H:31])[C:19]([H:50])([H:51])[C:20]([H:52])([H:53])[2P:21]->1([C:22]([C:23]([H:55])([H:56])[H:57])([C:24]([H:58])([H:59])[H:60])[H:54])[C:25]([C:26]([H:62])([H:63])[H:64])([C:27]([H:65])([H:66])[H:67])[H:61])([H:28])([H:29])[H:30]", "smiles3Dx": "C([C:1]#[3N:2]->[Mn+:3]1(<-[4C-:4]#[O+:5])(<-[5H-:6])(<-[6C-:7]#[O+:8])<-[1N@@:9]([C:10]([C:11]([P:12]([C:13]([C:14]([H:37])([H:38])[H:39])([C:15]([H:40])([H:41])[H:42])[H:36])[C:16]([C:17]([H:44])([H:45])[H:46])([C:18]([H:47])([H:48])[H:49])[H:43])([H:34])[H:35])([H:32])[H:33])([H:31])[C:19]([H:50])([H:51])[C:20]([H:52])([H:53])[2P:21]->1([C:22]([C:23]([H:55])([H:56])[H:57])([C:24]([H:58])([H:59])[H:60])[H:54])[C:25]([C:26]([H:62])([H:63])[H:64])([C:27]([H:65])([H:66])[H:67])[H:61])([H:28])([H:29])[H:30]", "dummies": []}
C     -3.1569     3.6709     1.1491
C     -2.2620     2.5744     0.7937
N     -1.4834     1.6710     0.5064
Mn     0.0000     0.0000     0.0000
C     -1.7847    -1.4251    -0.1875
O     -2.7238    -2.1747    -0.2801
H      1.1168    -1.4017    -0.3998
C     -0.1087     0.5490    -2.2211
O     -0.1603     0.8338    -3.3906
N      0.4369    -0.3515     2.2339
C     -0.5274    -1.1677     2.8580
C     -1.8511    -0.4911     3.2779
P     -1.9489    -0.3666     5.1521
C     -3.3710    -1.4406     5.7767
C     -4.6763    -1.2408     5.0018
C     -3.5873    -1.2540     7.2766
C     -2.0479     1.4522     5.6111
C     -1.5637     1.6651     7.0502
C     -3.4364     2.0496     5.4021
C      0.7268     0.9059     2.8355
C      2.0274     1.5949     2.3082
P      2.0860     1.5290     0.5033
C      3.6944     0.8502     0.0116
C      3.5907     0.1988    -1.3778
C      4.2176    -0.2042     1.0090
C      2.0824     3.2576    -0.0355
C      2.4662     3.3832    -1.5153
C      0.7069     3.8902     0.1824
H     -2.5550     4.5854     1.3239
H     -3.7050     3.4098     2.0761
H     -3.8757     3.8503     0.3208
H      1.2174    -0.8316     2.2507
H     -0.7703    -1.9806     2.1407
H     -0.0637    -1.6426     3.7624
H     -2.6934    -1.1162     2.9198
H     -1.9945     0.5078     2.8275
H     -3.0565    -2.4949     5.6180
H     -5.5030    -1.8126     5.4864
H     -4.5868    -1.6310     3.9642
H     -4.9765    -0.1763     4.9582
H     -4.0607    -0.2758     7.4989
H     -4.2571    -2.0581     7.6652
H     -2.6200    -1.3297     7.8197
H     -1.3437     1.9947     4.9461
H     -1.4798     2.7540     7.2674
H     -0.5580     1.2088     7.1807
H     -2.2619     1.2118     7.7831
H     -4.1686     1.6298     6.1231
H     -3.7805     1.8590     4.3621
H     -3.3988     3.1518     5.5542
H      0.8291     0.7700     3.9378
H     -0.1162     1.5981     2.6489
H      2.0324     2.6555     2.6400
H      2.8996     1.0858     2.7495
H      4.4306     1.6808    -0.0430
H      3.0545     0.8299    -2.1092
H      3.0716    -0.7803    -1.3233
H      4.6065     0.0203    -1.7800
H      4.6791     0.2803     1.8885
H      3.4189    -0.9118     1.3172
H      5.0402    -0.7945     0.5513
H      2.8307     3.8140     0.5707
H      1.7874     2.7778    -2.1559
H      3.5213     3.0772    -1.6874
H      2.3884     4.4441    -1.8390
H     -0.0230     3.4503    -0.5263
H      0.3719     3.7670     1.2312
H      0.7669     4.9768    -0.0240
68
{"conf": 24, "E": 144.92, "rms": -1.0, "geom": "OH", "total_charge": 0, "CA_charge": 1, "smiles": "C[C:1]#[3N:2]->[Mn+:3]1(<-[4C-:4]#[O+:5])(<-[5H-:6])(<-[6C-:7]#[O+:8])<-[1N@H:9]([CH2:10][CH2:11][P:12]([CH:13]([CH3:14])[CH3:15])[CH:16]([CH3:17])[CH3:18])[CH2:19][CH2:20][2P:21]->1([CH:22]([CH3:23])[CH3:24])[CH:25]([CH3:26])[CH3:27]", "smiles3D": "C([C:1]#[3N:2]->[Mn+:3]1(<-[4C-:4]#[O+:5])(<-[5H-:6])(<-[6C-:7]#[O+:8])<-[1N@@:9]([C:10]([C:11]([P:12]([C:13]([C:14]([H:37])([H:38])[H:39])([C:15]([H:40])([H:41])[H:42])[H:36])[C:16]([C:17]([H:44])([H:45])[H:46])([C:18]([H:47])([H:48])[H:49])[H:43])([H:34])[H:35])([H:32])[H:33])([H:31])[C:19]([H:50])([H:51])[C:20]([H:52])([H:53])[2P:21]->1([C:22]([C:23]([H:55])([H:56])[H:57])([C:24]([H:58])([H:59])[H:60])[H:54])[C:25]([C:26]([H:62])([H:63])[H:64])([C:27]([H:65])([H:66])[H:67])[H:61])([H:28])([H:29])[H:30]", "smiles3Dx": "C([C:1]#[3N:2]->[Mn+:3]1(<-[4C-:4]#[O+:5])(<-[5H-:6])(<-[6C-:7]#[O+:8])<-[1N@@:9]([C:10]([C:11]([P:12]([C:13]([C:14]([H:37])([H:38])[H:39])([C:15]([H:40])([H:41])[H:42])[H:36])[C:16]([C:17]([H:44])([H:45])[H:46])([C:18]([H:47])([H:48])[H:49])[H:43])([H:34])[H:35])([H:32])[H:33])([H:31])[C:19]([H:50])([H:51])[C:20]([H:52])([H:53])[2P:21]->1([C:22]([C:23]([H:55])([H:56])[H:57])([C:24]([H:58])([H:59])[H:60])[H:54])[C:25]([C:26]([H:62])([H:63])[H:64])([C:27]([H:65])([H:66])[H:67])[H:61])([H:28])([H:29])[H:30]", "dummies": []}
C     -0.0394     2.1025     4.5204
C     -0.0587     1.5082     3.1838
N     -0.0537     0.9933     2.0688
Mn     0.0000     0.0000     0.0000
C     -1.2726     1.7221    -0.8238
O     -1.9300     2.6361    -1.2602
H      0.0537    -0.7464    -1.6751
C      1.9059     1.1702    -0.4785
O      2.9036     1.7968    -0.7339
N     -1.7062    -1.4474     0.5549
C     -2.9594    -0.8598     0.2959
C     -3.3634    -0.9889    -1.1882
P     -5.2024    -0.7659    -1.5041
C     -6.0045     0.8148    -0.8833
C     -5.5961     1.9809    -1.7842
C     -5.7026     1.1099     0.5877
C     -6.2528    -2.2672    -1.0847
C     -6.1480    -3.2935    -2.2143
C     -5.8756    -2.9049     0.2508
C     -1.5159    -1.8464     1.9027
C     -0.1697    -2.5884     2.2350
P      1.1720    -2.0629     1.1391
C      2.5692    -1.6816     2.2192
C      3.7924    -1.2584     1.3945
C      2.9425    -2.8858     3.1041
C      1.6777    -3.4309     0.0528
C      0.8031    -4.6799     0.2164
C      1.6384    -2.9739    -1.4051
H      0.2247     1.3305     5.2657
H      0.7151     2.9085     4.5601
H     -1.0342     2.5188     4.7696
H     -1.6039    -2.1927     0.0410
H     -2.8923     0.2136     0.5618
H     -3.7516    -1.3268     0.9208
H     -2.8092    -0.2466    -1.7919
H     -3.0993    -1.9998    -1.5677
H     -7.1032     0.6744    -0.9834
H     -5.9027     1.7649    -2.8320
H     -4.4963     2.1356    -1.7605
H     -6.1091     2.9136    -1.4595
H     -6.4187     1.8711     0.9682
H     -5.8164     0.1936     1.2023
H     -4.6823     1.5220     0.7134
H     -7.3120    -1.9308    -1.0248
H     -5.1017    -3.6617    -2.3180
H     -6.8120    -4.1609    -2.0117
H     -6.4606    -2.8305    -3.1780
H     -6.5636    -3.7482     0.4738
H     -4.8332    -3.2950     0.2229
H     -5.9769    -2.1649     1.0679
H     -2.3557    -2.5238     2.2062
H     -1.5735    -0.9384     2.5389
H      0.1067    -2.3345     3.2779
H     -0.3327    -3.6797     2.1858
H      2.2802    -0.8333     2.8767
H      4.5984    -0.9022     2.0771
H      3.5464    -0.4234     0.7166
H      4.1988    -2.1014     0.7969
H      3.8156    -2.6245     3.7423
H      2.1209    -3.1520     3.7922
H      3.2000    -3.7751     2.4991
H      2.7190    -3.7179     0.2915
H      0.9923    -5.1508     1.2048
H      1.0682    -5.4319    -0.5575
H     -0.2722    -4.4468     0.0824
H      2.0988    -3.7489    -2.0585
H      2.2052    -2.0265    -1.5351
H      0.5878    -2.8514    -1.7324
68
{"conf": 25, "E": 149.2, "rms": -1.0, "geom": "OH", "total_charge": 0, "CA_charge": 1, "smiles": "C[C:1]#[3N:2]->[Mn+:3]1(<-[4C-:4]#[O+:5])(<-[5H-:6])(<-[6C-:7]#[O+:8])<-[1N@H:9]([CH2:10][CH2:11][P:12]([CH:13]([CH3:14])[CH3:15])[CH:16]([CH3:17])[CH3:18])[CH2:19][CH2:20][2P:21]->1([CH:22]([CH3:23])[CH3:24])[CH:25]([CH3:26])[CH3:27]", "smiles3D": "C([C:1]#[3N:2]->[Mn+:3]1(<-[4C-:4]#[O+:5])(<-[5H-:6])(<-[6C-:7]#[O+:8])<-[1N@@:9]([C:10]([C:11]([P:12]([C:13]([C:14]([H:37])([H:38])[H:39])([C:15]([H:40])([H:41])[H:42])[H:36])[C:16]([C:17]([H:44])([H:45])[H:46])([C:18]([H:47])([H:48])[H:49])[H:43])([H:34])[H:35])([H:32])[H:33])([H:31])[C:19]([H:50])([H:51])[C:20]([H:52])([H:53])[2P:21]->1([C:22]([C:23]([H:55])([H:56])[H:57])([C:24]([H:58])([H:59])[H:60])[H:54])[C:25]([C:26]([H:62])([H:63])[H:64])([C:27]([H:65])([H:66])[H:67])[H:61])([H:28])([H:29])[H:30]", "smiles3Dx": "C([C:1]#[3N:2]->[Mn+:3]1(<-[4C-:4]#[O+:5])(<-[5H-:6])(<-[6C-:7]#[O+:8])<-[1N@@:9]([C:10]([C:11]([P:12]([C:13]([C:14]([H:37])([H:38])[H:39])([C:15]([H:40])([H:41])[H:42])[H:36])[C:16]([C:17]([H:44])([H:45])[H:46])([C:18]([H:47])([H:48])[H:49])[H:43])([H:34])[H:35])([H:32])[H:33])([H:31])[C:19]([H:50])([H:51])[C:20]([H:52])([H:53])[2P:21]->1([C:22]([C:23]([H:55])([H:56])[H:57])([C:24]([H:58])([H:59])[H:60])[H:54])[C:25]([C:26]([H:62])([H:63])[H:64])([C:27]([H:65])([H:66])[H:67])[H:61])([H:28])([H:29])[H:30]", "dummies": []}
C     -1.6393    -4.6420    -0.8448
C     -1.0799    -3.2849    -0.6613
N     -0.6659    -2.1435    -0.4746
Mn     0.0000     0.0000     0.0000
C     -0.5896    -0.3720     2.1799
O     -0.8933    -0.5696     3.3298
H      0.4798     1.6992     0.4896
C      2.1119    -0.7576     0.4371
O      3.2103    -1.1796     0.6808
N     -2.0635     0.7279    -0.7455
C     -3.0508     0.2104     0.0961
C     -3.2676     1.0349     1.3753
P     -4.7734     2.1586     1.3585
C     -4.4665     3.9572     0.9213
C     -4.2380     4.1600    -0.5715
C     -3.2815     4.4952     1.7283
C     -6.4072     1.4289     0.7645
C     -6.5665     1.5160    -0.7552
C     -6.5456    -0.0053     1.2692
C     -2.2212     0.2975    -2.1091
C     -1.1710     0.8009    -3.1468
P      0.4957     0.5864    -2.5131
C      1.2968     2.1783    -2.8301
C      2.8226     2.0637    -2.7577
C      0.8100     3.2369    -1.8401
C      1.3404    -0.6429    -3.5319
C      1.1757    -0.3563    -5.0331
C      0.8399    -2.0438    -3.2078
H     -2.7549    -4.6011    -0.7546
H     -1.2220    -5.3277    -0.0725
H     -1.3738    -5.0487    -1.8372
H     -2.0697     1.6275    -0.7210
H     -4.0107     0.1142    -0.4393
H     -2.7234    -0.8090     0.3972
H     -2.3583     1.6438     1.5883
H     -3.4074     0.3427     2.2466
H     -5.3818     4.5254     1.2172
H     -3.4011     3.5222    -0.9310
H     -5.1473     3.8928    -1.1422
H     -4.0089     5.2297    -0.7909
H     -3.4445     4.3304     2.8096
H     -3.1772     5.5849     1.5582
H     -2.3366     3.9935     1.4193
H     -7.2084     2.0367     1.2312
H     -5.6065     1.3909    -1.2809
H     -7.2738     0.7384    -1.1370
H     -6.9786     2.5083    -1.0310
H     -7.5592    -0.3955     1.0200
H     -6.4403    -0.0373     2.3725
H     -5.7864    -0.6776     0.8168
H     -2.2122    -0.8104    -2.1252
H     -3.2096     0.6352    -2.4737
H     -1.3579     1.8770    -3.3442
H     -1.3021     0.2343    -4.0883
H      1.0134     2.5129    -3.8609
H      3.2798     3.0760    -2.8261
H      3.1405     1.5908    -1.8037
H      3.2219     1.4730    -3.6017
H      1.3538     3.1795    -0.8791
H     -0.2805     3.1516    -1.6580
H      0.9997     4.2565    -2.2687
H      2.4257    -0.6088    -3.2946
H      1.2272     0.7346    -5.2693
H      1.9759    -0.8663    -5.6101
H      0.2062    -0.7426    -5.4249
H     -0.2689    -2.1028    -3.2722
H      1.2732    -2.7873    -3.9164
H      1.1870    -2.3385    -2.1939
68
{"conf": 26, "E": 342.6, "rms": -1.0, "geom": "OH", "total_charge": 0, "CA_charge": 1, "smiles": "C[C:1]#[3N:2]->[Mn+:3]1(<-[4C-:4]#[O+:5])(<-[5H-:6])(<-[6C-:7]#[O+:8])<-[1N@H:9]([CH2:10][CH2:11][P:12]([CH:13]([CH3:14])[CH3:15])[CH:16]([CH3:17])[CH3:18])[CH2:19][CH2:20][2P:21]->1([CH:22]([CH3:23])[CH3:24])[CH:25]([CH3:26])[CH3:27]", "smiles3D": "C([C:1]#[3N:2]->[Mn+:3]1(<-[4C-:4]#[O+:5])(<-[5H-:6])(<-[6C-:7]#[O+:8])<-[1N@@:9]([C:10]([C:11]([P:12]([C:13]([C:14]([H:37])([H:38])[H:39])([C:15]([H:40])([H:41])[H:42])[H:36])[C:16]([C:17]([H:44])([H:45])[H:46])([C:18]([H:47])([H:48])[H:49])[H:43])([H:34])[H:35])([H:32])[H:33])([H:31])[C:19]([H:50])([H:51])[C:20]([H:52])([H:53])[2P:21]->1([C:22]([C:23]([H:55])([H:56])[H:57])([C:24]([H:58])([H:59])[H:60])[H:54])[C:25]([C:26]([H:62])([H:63])[H:64])([C:27]([H:65])([H:66])[H:67])[H:61])([H:28])([H:29])[H:30]", "smiles3Dx": "C([C:1]#[3N:2]->[Mn+:3]1(<-[4C-:4]#[O+:5])(<-[5H-:6])(<-[6C-:7]#[O+:8])<-[1N@@:9]([C:10]([C:11]([P:12]([C:13]([C:14]([H:37])([H:38])[H:39])([C:15]([H:40])([H:41])[H:42])[H:36])[C:16]([C:17]([H:44])([H:45])[H:46])([C:18]([H:47])([H:48])[H:49])[H:43])([H:34])[H:35])([H:32])[H:33])([H:31])[C:19]([H:50])([H:51])[C:20]([H:52])([H:53])[2P:21]->1([C:22]([C:23]([H:55])([H:56])[H:57])([C:24]([H:58])([H:59])[H:60])[H:54])[C:25]([C:26]([H:62])([H:63])[H:64])([C:27]([H:65])([H:66])[H:67])[H:61])([H:28])([H:29])[H:30]", "dummies": []}
C     -0.5468     2.9962     3.1787
C      0.3198     2.2077     2.3264
N      0.7213     1.4435     1.5309
Mn     0.0000     0.0000     0.0000
C      0.2255    -1.9549     1.4857
O      0.4982    -2.9953     2.1041
H     -0.7676    -1.0121    -1.4103
C     -2.0774     1.1505     0.6119
O     -2.9654     1.9694     0.9256
N      1.9634    -0.5771    -1.1624
C      3.1034    -0.2713    -0.3718
C      3.2833    -1.0033     0.9763
P      5.0270    -0.6567     1.6457
C      4.9977     0.1805     3.3465
C      6.2190    -0.1551     4.2572
C      4.8808     1.7055     3.1154
C      6.1452    -2.1784     1.6142
C      5.5411    -3.3070     0.7835
C      7.4822    -1.7286     0.9962
C      1.9259    -0.2243    -2.4968
C      0.7192     0.6819    -2.9303
P      0.4941     1.9572    -1.6828
C      2.0092     2.9243    -1.7151
C      2.2443     3.6781    -3.0499
C      2.2249     3.8198    -0.4877
C     -0.9918     3.0090    -1.9429
C     -1.1225     3.5708    -3.3844
C     -0.9866     4.2010    -0.9358
H     -1.3633     2.2896     3.2252
H     -0.0976     3.2760     4.1917
H     -0.8841     3.7888     2.4902
H      2.0034    -1.4653    -1.1486
H      4.1020    -0.4825    -0.9821
H      2.9578     0.7286    -0.2640
H      3.0962    -2.0843     0.9281
H      2.5819    -0.6069     1.7763
H      4.0659    -0.1873     3.8633
H      6.8267     0.7169     4.5848
H      6.9768    -0.7727     3.7628
H      5.8875    -0.7005     5.1670
H      4.3611     1.9509     2.1557
H      4.3323     2.1709     3.9560
H      5.8709     2.2098     3.0533
H      6.2898    -2.5799     2.6470
H      4.6630    -3.7251     1.3066
H      6.2669    -4.1410     0.6504
H      5.2171    -2.9230    -0.2035
H      8.2562    -2.5073     1.1423
H      7.3561    -1.5554    -0.1055
H      7.8448    -0.7734     1.4629
H      2.9379     0.1641    -2.8354
H      1.8445    -1.2363    -3.1455
H     -0.2149     0.1899    -2.9321
H      0.8822     1.0992    -3.9485
H      2.7650     2.1783    -1.7224
H      1.7127     3.2028    -3.9024
H      3.3685     3.6238    -3.2838
H      1.8099     4.6927    -3.0185
H      1.9665     3.3019     0.4621
H      3.3091     4.0588    -0.4287
H      1.6525     4.7691    -0.4789
H     -1.8534     2.3629    -1.7605
H     -0.8708     2.7956    -4.1327
H     -2.2040     3.8803    -3.6014
H     -0.3905     4.3853    -3.5297
H     -0.4911     5.1387    -1.2825
H     -0.4272     3.9133    -0.0223
H     -2.0125     4.4225    -0.5565
68
{"conf": 27, "E": 239.52, "rms": -1.0, "geom": "OH", "total_charge": 0, "CA_charge": 1, "smiles": "C[C:1]#[3N:2]->[Mn+:3]1(<-[4C-:4]#[O+:5])(<-[5H-:6])(<-[6C-:7]#[O+:8])<-[1N@H:9]([CH2:10][CH2:11][P:12]([CH:13]([CH3:14])[CH3:15])[CH:16]([CH3:17])[CH3:18])[CH2:19][CH2:20][2P:21]->1([CH:22]([CH3:23])[CH3:24])[CH:25]([CH3:26])[CH3:27]", "smiles3D": "C([C:1]#[3N:2]->[Mn+:3]1(<-[4C-:4]#[O+:5])(<-[5H-:6])(<-[6C-:7]#[O+:8])<-[1N@@:9]([C:10]([C:11]([P:12]([C:13]([C:14]([H:37])([H:38])[H:39])([C:15]([H:40])([H:41])[H:42])[H:36])[C:16]([C:17]([H:44])([H:45])[H:46])([C:18]([H:47])([H:48])[H:49])[H:43])([H:34])[H:35])([H:32])[H:33])([H:31])[C:19]([H:50])([H:51])[C:20]([H:52])([H:53])[2P:21]->1([C:22]([C:23]([H:55])([H:56])[H:57])([C:24]([H:58])([H:59])[H:60])[H:54])[C:25]([C:26]([H:62])([H:63])[H:64])([C:27]([H:65])([H:66])[H:67])[H:61])([H:28])([H:29])[H:30]", "smiles3Dx": "C([C:1]#[3N:2]->[Mn+:3]1(<-[4C-:4]#[O+:5])(<-[5H-:6])(<-[6C-:7]#[O+:8])<-[1N@@:9]([C:10]([C:11]([P:12]([C:13]([C:14]([H:37])([H:38])[H:39])([C:15]([H:40])([H:41])[H:42])[H:36])[C:16]([C:17]([H:44])([H:45])[H:46])([C:18]([H:47])([H:48])[H:49])[H:43])([H:34])[H:35])([H:32])[H:33])([H:31])[C:19]([H:50])([H:51])[C:20]([H:52])([H:53])[2P:21]->1([C:22]([C:23]([H:55])([H:56])[H:57])([C:24]([H:58])([H:59])[H:60])[H:54])[C:25]([C:26]([H:62])([H:63])[H:64])([C:27]([H:65])([H:66])[H:67])[H:61])([H:28])([H:29])[H:30]", "dummies": []}
C      0.9074     4.2783     0.7333
C      1.0790     3.1208    -0.1105
N      0.9502     1.9557    -0.3466
Mn     0.0000     0.0000     0.0000
C      1.9670    -0.7893     0.8856
O      3.0223    -1.2421     1.1796
H     -0.8868    -1.4491     0.6501
C     -0.8438     1.3561     1.6118
O     -1.4104     2.2071     2.2682
N      0.3735    -1.1989    -1.9342
C      1.2698    -0.4872    -2.7606
C      1.4790    -1.2484    -4.1599
P      2.9647    -2.3347    -4.0700
C      3.7549    -2.2761    -5.7678
C      4.9457    -3.2332    -5.8199
C      2.7484    -2.4823    -6.9151
C      2.3901    -4.0771    -3.6476
C      1.5486    -4.7174    -4.7588
C      3.5824    -4.9583    -3.2689
C     -0.9281    -1.4244    -2.4201
C     -1.7298    -0.2395    -2.9710
P     -1.9454     0.8780    -1.5464
C     -1.9550     2.5838    -2.0704
C     -3.3114     3.0456    -2.6702
C     -0.8708     2.9144    -3.1609
C     -3.6159     0.4979    -0.7979
C     -4.5990    -0.0198    -1.8675
C     -3.5240    -0.4813     0.3520
H     -0.1478     4.6142     0.7210
H      1.6086     5.1021     0.5851
H      1.0879     3.8829     1.7729
H      0.7984    -2.1161    -1.6693
H      2.2390    -0.4666    -2.2732
H      0.9998     0.5771    -3.0009
H      0.6703    -1.9248    -4.4412
H      1.5916    -0.5288    -4.9607
H      4.1582    -1.2451    -5.8421
H      4.6201    -4.2649    -6.0690
H      5.4811    -3.2597    -4.8425
H      5.6863    -2.8984    -6.5775
H      1.6976    -2.4560    -6.5722
H      2.9112    -3.4450    -7.4433
H      2.8586    -1.6639    -7.6577
H      1.7516    -3.9778    -2.7467
H      0.6803    -4.0930    -5.0338
H      2.1634    -4.9006    -5.6565
H      1.1465    -5.6961    -4.4233
H      3.2852    -5.7487    -2.5419
H      4.3935    -4.3667    -2.7925
H      4.0128    -5.4583    -4.1585
H     -0.9096    -2.2322    -3.2029
H     -1.5148    -1.8446    -1.5893
H     -1.1013     0.2545    -3.7718
H     -2.6851    -0.4964    -3.3892
H     -1.7558     3.2349    -1.2029
H     -3.5300     2.5756    -3.6432
H     -3.3173     4.1414    -2.8379
H     -4.1844     2.8981    -1.9954
H     -0.9200     3.9848    -3.4617
H     -0.9787     2.3733    -4.1094
H      0.1511     2.7811    -2.7571
H     -4.0344     1.4384    -0.4123
H     -5.6465     0.1252    -1.5360
H     -4.4577    -1.1010    -2.0406
H     -4.5187     0.5041    -2.8336
H     -4.5003    -0.4909     0.9214
H     -2.7533    -0.1860     1.0871
H     -3.3075    -1.5065     0.0225
68
{"conf": 28, "E": 149.63, "rms": -1.0, "geom": "OH", "total_charge": 0, "CA_charge": 1, "smiles": "C[C:1]#[3N:2]->[Mn+:3]1(<-[4C-:4]#[O+:5])(<-[5H-:6])(<-[6C-:7]#[O+:8])<-[1N@H:9]([CH2:10][CH2:11][P:12]([CH:13]([CH3:14])[CH3:15])[CH:16]([CH3:17])[CH3:18])[CH2:19][CH2:20][2P:21]->1([CH:22]([CH3:23])[CH3:24])[CH:25]([CH3:26])[CH3:27]", "smiles3D": "C([C:1]#[3N:2]->[Mn+:3]1(<-[4C-:4]#[O+:5])(<-[5H-:6])(<-[6C-:7]#[O+:8])<-[1N@@:9]([C:10]([C:11]([P:12]([C:13]([C:14]([H:37])([H:38])[H:39])([C:15]([H:40])([H:41])[H:42])[H:36])[C:16]([C:17]([H:44])([H:45])[H:46])([C:18]([H:47])([H:48])[H:49])[H:43])([H:34])[H:35])([H:32])[H:33])([H:31])[C:19]([H:50])([H:51])[C:20]([H:52])([H:53])[2P:21]->1([C:22]([C:23]([H:55])([H:56])[H:57])([C:24]([H:58])([H:59])[H:60])[H:54])[C:25]([C:26]([H:62])([H:63])[H:64])([C:27]([H:65])([H:66])[H:67])[H:61])([H:28])([H:29])[H:30]", "smiles3Dx": "C([C:1]#[3N:2]->[Mn+:3]1(<-[4C-:4]#[O+:5])(<-[5H-:6])(<-[6C-:7]#[O+:8])<-[1N@@:9]([C:10]([C:11]([P:12]([C:13]([C:14]([H:37])([H:38])[H:39])([C:15]([H:40])([H:41])[H:42])[H:36])[C:16]([C:17]([H:44])([H:45])[H:46])([C:18]([H:47])([H:48])[H:49])[H:43])([H:34])[H:35])([H:32])[H:33])([H:31])[C:19]([H:50])([H:51])[C:20]([H:52])([H:53])[2P:21]->1([C:22]([C:23]([H:55])([H:56])[H:57])([C:24]([H:58])([H:59])[H:60])[H:54])[C:25]([C:26]([H:62])([H:63])[H:64])([C:27]([H:65])([H:66])[H:67])[H:61])([H:28])([H:29])[H:30]", "dummies": []}
C      0.1754     4.3813    -2.3578
C      0.0630     3.0769    -1.7052
N      0.0144     1.9861    -1.1377
Mn     0.0000     0.0000     0.0000
C     -0.6233     1.1295     1.9013
O     -0.9618     1.7166     2.8978
H     -0.0041    -1.5555     0.9693
C     -2.1832    -0.3321    -0.5966
O     -3.3373    -0.4918    -0.9086
N      2.2833     0.2201     0.3560
C      2.4517     1.4094     1.1104
C      3.7687     2.2055     0.9665
P      5.1576     1.6908     2.1268
C      5.1689     2.7819     3.6530
C      3.8803     2.6507     4.4625
C      6.3940     2.4942     4.5136
C      5.5856    -0.1217     2.4425
C      5.7811    -0.8801     1.1318
C      4.5750    -0.8223     3.3573
C      2.9168     0.1468    -0.9193
C      2.6415    -1.1712    -1.6943
P      0.8999    -1.2561    -2.1105
C      0.6026    -0.3750    -3.6679
C      1.8490    -0.2972    -4.5605
C     -0.5536    -1.0068    -4.4571
C      0.4535    -3.0002    -2.2881
C      0.2655    -3.6415    -0.9045
C      1.5170    -3.7625    -3.0877
H      1.2265     4.7109    -2.3198
H     -0.4724     5.1266    -1.8572
H     -0.1295     4.3159    -3.4240
H      2.5472    -0.4932     0.8608
H      2.3136     1.1651     2.1878
H      1.6180     2.0754     0.8196
H      3.5328     3.2683     1.2181
H      4.1446     2.2421    -0.0758
H      5.2356     3.8343     3.3012
H      3.7825     1.6354     4.8962
H      3.0038     2.8580     3.8244
H      3.8700     3.3851     5.2959
H      6.4535     3.2104     5.3542
H      6.3710     1.4669     4.9219
H      7.3186     2.6091     3.9122
H      6.5628    -0.1098     2.9758
H      4.8206    -1.2378     0.7233
H      6.4188    -1.7628     1.3061
H      6.2764    -0.2360     0.3811
H      4.6161    -0.3894     4.3739
H      4.8237    -1.8953     3.4435
H      3.5434    -0.7228     2.9790
H      2.5805     1.0062    -1.5319
H      4.0156     0.2303    -0.8011
H      2.8985    -2.0204    -1.0375
H      3.2682    -1.2153    -2.5999
H      0.3032     0.6586    -3.4069
H      2.5999     0.3780    -4.0916
H      1.5849     0.1596    -5.5436
H      2.2846    -1.2926    -4.7603
H     -0.2707    -2.0026    -4.8649
H     -0.8211    -0.3509    -5.3137
H     -1.4580    -1.0893    -3.8146
H     -0.5086    -3.0771    -2.8289
H      1.1445    -3.4752    -0.2664
H     -0.6439    -3.2337    -0.4221
H      0.1048    -4.7364    -1.0067
H      1.1993    -4.8173    -3.2070
H      1.6161    -3.3397    -4.1101
H      2.5045    -3.7182    -2.5871
68
{"conf": 29, "E": 120.3, "rms": -1.0, "geom": "OH", "total_charge": 0, "CA_charge": 1, "smiles": "C[C:1]#[3N:2]->[Mn+:3]1(<-[4C-:4]#[O+:5])(<-[5H-:6])(<-[6C-:7]#[O+:8])<-[1N@H:9]([CH2:10][CH2:11][P:12]([CH:13]([CH3:14])[CH3:15])[CH:16]([CH3:17])[CH3:18])[CH2:19][CH2:20][2P:21]->1([CH:22]([CH3:23])[CH3:24])[CH:25]([CH3:26])[CH3:27]", "smiles3D": "C([C:1]#[3N:2]->[Mn+:3]1(<-[4C-:4]#[O+:5])(<-[5H-:6])(<-[6C-:7]#[O+:8])<-[1N@@:9]([C:10]([C:11]([P:12]([C:13]([C:14]([H:37])([H:38])[H:39])([C:15]([H:40])([H:41])[H:42])[H:36])[C:16]([C:17]([H:44])([H:45])[H:46])([C:18]([H:47])([H:48])[H:49])[H:43])([H:34])[H:35])([H:32])[H:33])([H:31])[C:19]([H:50])([H:51])[C:20]([H:52])([H:53])[2P:21]->1([C:22]([C:23]([H:55])([H:56])[H:57])([C:24]([H:58])([H:59])[H:60])[H:54])[C:25]([C:26]([H:62])([H:63])[H:64])([C:27]([H:65])([H:66])[H:67])[H:61])([H:28])([H:29])[H:30]", "smiles3Dx": "C([C:1]#[3N:2]->[Mn+:3]1(<-[4C-:4]#[O+:5])(<-[5H-:6])(<-[6C-:7]#[O+:8])<-[1N@@:9]([C:10]([C:11]([P:12]([C:13]([C:14]([H:37])([H:38])[H:39])([C:15]([H:40])([H:41])[H:42])[H:36])[C:16]([C:17]([H:44])([H:45])[H:46])([C:18]([H:47])([H:48])[H:49])[H:43])([H:34])[H:35])([H:32])[H:33])([H:31])[C:19]([H:50])([H:51])[C:20]([H:52])([H:53])[2P:21]->1([C:22]([C:23]([H:55])([H:56])[H:57])([C:24]([H:58])([H:59])[H:60])[H:54])[C:25]([C:26]([H:62])([H:63])[H:64])([C:27]([H:65])([H:66])[H:67])[H:61])([H:28])([H:29])[H:30]", "dummies": []}
C     -1.0728     4.7188     1.1823
C     -0.7420     3.3300     0.8532
N     -0.4770     2.1620     0.5647
Mn     0.0000     0.0000     0.0000
C     -2.0372    -0.6042     0.8579
O     -3.1112    -0.9232     1.3060
H      0.3070    -1.7614    -0.4122
C     -0.9279     0.3158    -2.0773
O     -1.4199     0.4674    -3.1678
N      1.2593    -0.2404     1.9313
C      0.4673    -0.2189     3.1040
C      0.9310    -1.2474     4.1637
P     -0.3399    -2.6000     4.3942
C     -0.4698    -3.5022     2.7384
C      0.6605    -4.4928     2.4798
C     -1.8385    -4.1729     2.6120
C      0.2744    -3.6991     5.8086
C     -0.6988    -4.8565     6.0629
C      1.7047    -4.2279     5.6311
C      2.2711     0.7600     1.9208
C      3.2961     0.6697     0.7518
P      2.4287     0.5825    -0.8189
C      3.2726    -0.7631    -1.6776
C      2.4118    -1.3054    -2.8255
C      4.6489    -0.3227    -2.2000
C      2.7611     2.1526    -1.6648
C      2.1868     2.1407    -3.0960
C      2.1693     3.3353    -0.8875
H     -2.1777     4.8651     1.1370
H     -0.5816     5.3958     0.4525
H     -0.7033     4.9585     2.2018
H      1.6711    -1.0548     1.8533
H     -0.5654    -0.4470     2.8204
H      0.4693     0.7883     3.5791
H      1.0742    -0.7529     5.1418
H      1.9019    -1.6950     3.8877
H     -0.4126    -2.7284     1.9523
H      0.5216    -5.4152     3.0741
H      1.6448    -4.0341     2.7036
H      0.6569    -4.7842     1.4026
H     -1.9510    -5.0007     3.3438
H     -2.6444    -3.4223     2.7867
H     -1.9771    -4.5790     1.5906
H      0.2789    -3.0549     6.7163
H     -1.7348    -4.4672     6.1669
H     -0.4292    -5.3822     7.0100
H     -0.6792    -5.5948     5.2337
H      2.1078    -4.5456     6.6155
H      2.3725    -3.4506     5.2231
H      1.7339    -5.1218     4.9713
H      1.7852     1.7582     1.8796
H      2.8449     0.6906     2.8745
H      3.9237    -0.2399     0.8908
H      3.9579     1.5640     0.7605
H      3.4330    -1.5912    -0.9437
H      1.4367    -1.6908    -2.4327
H      2.9410    -2.1525    -3.3267
H      2.1963    -0.5498    -3.6052
H      4.5767     0.2930    -3.1263
H      5.2479    -1.2197    -2.4683
H      5.2103     0.2533    -1.4351
H      3.8617     2.3024    -1.7238
H      1.1656     1.6979    -3.1114
H      2.8424     1.5839    -3.7895
H      2.1230     3.1728    -3.4910
H      2.3841     3.2649     0.1990
H      1.0843     3.4117    -1.0854
H      2.6416     4.2656    -1.2413
68
{"conf": 30, "E": 99.69, "rms": -1.0, "geom": "OH", "total_charge": 0, "CA_charge": 1, "smiles": "C[C:1]#[3N:2]->[Mn+:3]1(<-[4C-:4]#[O+:5])(<-[5H-:6])(<-[6C-:7]#[O+:8])<-[1N@H:9]([CH2:10][CH2:11][P:12]([CH:13]([CH3:14])[CH3:15])[CH:16]([CH3:17])[CH3:18])[CH2:19][CH2:20][2P:21]->1([CH:22]([CH3:23])[CH3:24])[CH:25]([CH3:26])[CH3:27]", "smiles3D": "C([C:1]#[3N:2]->[Mn+:3]1(<-[4C-:4]#[O+:5])(<-[5H-:6])(<-[6C-:7]#[O+:8])<-[1N@@:9]([C:10]([C:11]([P:12]([C:13]([C:14]([H:37])([H:38])[H:39])([C:15]([H:40])([H:41])[H:42])[H:36])[C:16]([C:17]([H:44])([H:45])[H:46])([C:18]([H:47])([H:48])[H:49])[H:43])([H:34])[H:35])([H:32])[H:33])([H:31])[C:19]([H:50])([H:51])[C:20]([H:52])([H:53])[2P:21]->1([C:22]([C:23]([H:55])([H:56])[H:57])([C:24]([H:58])([H:59])[H:60])[H:54])[C:25]([C:26]([H:62])([H:63])[H:64])([C:27]([H:65])([H:66])[H:67])[H:61])([H:28])([H:29])[H:30]", "smiles3Dx": "C([C:1]#[3N:2]->[Mn+:3]1(<-[4C-:4]#[O+:5])(<-[5H-:6])(<-[6C-:7]#[O+:8])<-[1N@@:9]([C:10]([C:11]([P:12]([C:13]([C:14]([H:37])([H:38])[H:39])([C:15]([H:40])([H:41])[H:42])[H:36])[C:16]([C:17]([H:44])([H:45])[H:46])([C:18]([H:47])([H:48])[H:49])[H:43])([H:34])[H:35])([H:32])[H:33])([H:31])[C:19]([H:50])([H:51])[C:20]([H:52])([H:53])[2P:21]->1([C:22]([C:23]([H:55])([H:56])[H:57])([C:24]([H:58])([H:59])[H:60])[H:54])[C:25]([C:26]([H:62])([H:63])[H:64])([C:27]([H:65])([H:66])[H:67])[H:61])([H:28])([H:29])[H:30]", "dummies": []}
C      2.4556     4.3325     0.0943
C      1.7278     3.0645     0.0705
N      1.1206     1.9980     0.0482
Mn     0.0000     0.0000     0.0000
C      0.9680    -0.5757     1.9923
O      1.4812    -0.8809     3.0396
H     -0.9154    -1.5936    -0.0045
C     -1.7680     0.9863     1.0684
O     -2.7006     1.5050     1.6281
N      1.6683    -0.9881    -1.2562
C      2.8145    -0.1815    -1.1877
C      4.0882    -0.8265    -1.7760
P      4.4684    -0.1517    -3.4940
C      5.6015     1.3001    -3.0697
C      6.1799     1.9224    -4.3445
C      4.8520     2.3654    -2.2664
C      5.7041    -1.3705    -4.2461
C      5.4720    -2.8107    -3.7783
C      5.5920    -1.3106    -5.7723
C      1.1691    -1.2724    -2.5715
C      0.5224    -0.0799    -3.3339
P     -0.8992     0.5022    -2.4040
C     -2.2941    -0.5434    -2.8787
C     -3.5785    -0.0496    -2.2059
C     -2.4876    -0.5968    -4.4055
C     -1.2816     2.2111    -2.8673
C     -0.0526     2.9442    -3.4176
C     -1.8287     2.9731    -1.6561
H      3.5385     4.1355    -0.0441
H      2.2930     4.8391     1.0710
H      2.0906     4.9815    -0.7270
H      1.8563    -1.7875    -0.8482
H      3.0007     0.0369    -0.1133
H      2.6179     0.7803    -1.6949
H      4.9595    -0.6325    -1.1125
H      3.9312    -1.9205    -1.8092
H      6.4421     0.9259    -2.4474
H      6.8901     1.2225    -4.8296
H      6.7509     2.8474    -4.1086
H      5.3614     2.1744    -5.0548
H      5.4964     3.2560    -2.1048
H      3.9304     2.6820    -2.7978
H      4.5888     1.9744    -1.2633
H      6.7343    -1.0763    -3.9528
H      5.7583    -2.9226    -2.7117
H      4.4059    -3.1014    -3.9198
H      6.1075    -3.5120    -4.3629
H      6.3956    -1.9198    -6.2382
H      5.6903    -0.2698    -6.1441
H      4.6054    -1.6985    -6.1024
H      1.9874    -1.6834    -3.2000
H      0.3982    -2.0702    -2.4715
H      1.2690     0.7238    -3.4381
H      0.2145    -0.4067    -4.3429
H     -2.0903    -1.5747    -2.5178
H     -4.3977    -0.7818    -2.3729
H     -3.8995     0.9308    -2.6188
H     -3.4282     0.0414    -1.1092
H     -2.4264     0.4019    -4.8850
H     -1.7394    -1.2720    -4.8630
H     -3.4799    -1.0375    -4.6497
H     -2.0629     2.2069    -3.6522
H     -0.3024     4.0098    -3.6033
H      0.2526     2.5168    -4.3960
H      0.7919     2.9102    -2.6985
H     -1.0636     3.0728    -0.8613
H     -2.1402     3.9919    -1.9643
H     -2.7155     2.4658    -1.2288
68
{"conf": 31, "E": 105.79, "rms": -1.0, "geom": "OH", "total_charge": 0, "CA_charge": 1, "smiles": "C[C:1]#[3N:2]->[Mn+:3]1(<-[4C-:4]#[O+:5])(<-[5H-:6])(<-[6C-:7]#[O+:8])<-[1N@H:9]([CH2:10][CH2:11][P:12]([CH:13]([CH3:14])[CH3:15])[CH:16]([CH3:17])[CH3:18])[CH2:19][CH2:20][2P:21]->1([CH:22]([CH3:23])[CH3:24])[CH:25]([CH3:26])[CH3:27]", "smiles3D": "C([C:1]#[3N:2]->[Mn+:3]1(<-[4C-:4]#[O+:5])(<-[5H-:6])(<-[6C-:7]#[O+:8])<-[1N@@:9]([C:10]([C:11]([P:12]([C:13]([C:14]([H:37])([H:38])[H:39])([C:15]([H:40])([H:41])[H:42])[H:36])[C:16]([C:17]([H:44])([H:45])[H:46])([C:18]([H:47])([H:48])[H:49])[H:43])([H:34])[H:35])([H:32])[H:33])([H:31])[C:19]([H:50])([H:51])[C:20]([H:52])([H:53])[2P:21]->1([C:22]([C:23]([H:55])([H:56])[H:57])([C:24]([H:58])([H:59])[H:60])[H:54])[C:25]([C:26]([H:62])([H:63])[H:64])([C:27]([H:65])([H:66])[H:67])[H:61])([H:28])([H:29])[H:30]", "smiles3Dx": "C([C:1]#[3N:2]->[Mn+:3]1(<-[4C-:4]#[O+:5])(<-[5H-:6])(<-[6C-:7]#[O+:8])<-[1N@@:9]([C:10]([C:11]([P:12]([C:13]([C:14]([H:37])([H:38])[H:39])([C:15]([H:40])([H:41])[H:42])[H:36])[C:16]([C:17]([H:44])([H:45])[H:46])([C:18]([H:47])([H:48])[H:49])[H:43])([H:34])[H:35])([H:32])[H:33])([H:31])[C:19]([H:50])([H:51])[C:20]([H:52])([H:53])[2P:21]->1([C:22]([C:23]([H:55])([H:56])[H:57])([C:24]([H:58])([H:59])[H:60])[H:54])[C:25]([C:26]([H:62])([H:63])[H:64])([C:27]([H:65])([H:66])[H:67])[H:61])([H:28])([H:29])[H:30]", "dummies": []}
C      1.4093    -2.4985    -4.0728
C      0.9915    -1.7617    -2.8817
N      0.6465    -1.1357    -1.8815
Mn     0.0000     0.0000     0.0000
C     -0.0020    -2.0098     1.0964
O      0.0070    -3.0759     1.6630
H     -0.5230     0.8327     1.5554
C      2.1938     0.3295     0.5592
O      3.3497     0.5013     0.8555
N     -2.2018    -0.0154    -0.7155
C     -2.7669    -1.3108    -0.6672
C     -3.2644    -1.7921     0.7247
P     -3.5432    -0.4433     2.0108
C     -3.8022    -1.4831     3.5682
C     -2.4837    -2.1400     3.9911
C     -4.3403    -0.6237     4.7179
C     -5.2866     0.2131     1.6770
C     -5.6649     0.1936     0.1917
C     -5.3842     1.6478     2.2057
C     -2.2183     0.5625    -2.0197
C     -1.7994     2.0615    -2.0707
P     -0.2087     2.2877    -1.2678
C     -0.4756     3.7048    -0.1804
C     -0.5728     5.0174    -0.9715
C      0.6223     3.7963     0.8842
C      0.9538     2.7352    -2.5816
C      1.1190     1.5827    -3.5777
C      2.3289     3.1049    -2.0091
H      1.5195    -1.7918    -4.9229
H      0.6444    -3.2650    -4.3194
H      2.3798    -2.9981    -3.8767
H     -2.6669     0.5487    -0.1839
H     -1.9965    -2.0255    -1.0282
H     -3.6315    -1.3702    -1.3665
H     -4.1985    -2.3785     0.6113
H     -2.5366    -2.5175     1.1210
H     -4.5426    -2.2815     3.3511
H     -1.6668    -1.3841     4.0372
H     -2.5821    -2.6134     4.9913
H     -2.2007    -2.9471     3.2848
H     -3.6861     0.2593     4.8852
H     -4.3877    -1.2162     5.6576
H     -5.3711    -0.2798     4.4993
H     -6.0208    -0.4213     2.2171
H     -6.6772     0.6320     0.0538
H     -4.9487     0.7867    -0.4126
H     -5.7130    -0.8446    -0.1922
H     -5.1199     1.6958     3.2809
H     -6.4203     2.0322     2.0906
H     -4.6891     2.3103     1.6460
H     -3.2437     0.4892    -2.4497
H     -1.5340    -0.0176    -2.6707
H     -1.7375     2.3915    -3.1280
H     -2.5678     2.6687    -1.5496
H     -1.4411     3.5476     0.3465
H      0.3952     5.3020    -1.4291
H     -1.3381     4.9338    -1.7688
H     -0.8813     5.8399    -0.2923
H      0.7635     2.8175     1.3890
H      1.5939     4.1226     0.4714
H      0.3231     4.5314     1.6625
H      0.5494     3.6124    -3.1298
H      0.1473     1.1512    -3.8794
H      1.6113     1.9553    -4.5008
H      1.7671     0.7918    -3.1547
H      2.3315     4.1329    -1.5955
H      2.6519     2.3855    -1.2303
H      3.0942     3.1026    -2.8155
68
{"conf": 32, "E": 318.37, "rms": -1.0, "geom": "OH", "total_charge": 0, "CA_charge": 1, "smiles": "C[C:1]#[3N:2]->[Mn+:3]1(<-[4C-:4]#[O+:5])(<-[5H-:6])(<-[6C-:7]#[O+:8])<-[1N@H:9]([CH2:10][CH2:11][P:12]([CH:13]([CH3:14])[CH3:15])[CH:16]([CH3:17])[CH3:18])[CH2:19][CH2:20][2P:21]->1([CH:22]([CH3:23])[CH3:24])[CH:25]([CH3:26])[CH3:27]", "smiles3D": "C([C:1]#[3N:2]->[Mn+:3]1(<-[4C-:4]#[O+:5])(<-[5H-:6])(<-[6C-:7]#[O+:8])<-[1N@@:9]([C:10]([C:11]([P:12]([C:13]([C:14]([H:37])([H:38])[H:39])([C:15]([H:40])([H:41])[H:42])[H:36])[C:16]([C:17]([H:44])([H:45])[H:46])([C:18]([H:47])([H:48])[H:49])[H:43])([H:34])[H:35])([H:32])[H:33])([H:31])[C:19]([H:50])([H:51])[C:20]([H:52])([H:53])[2P:21]->1([C:22]([C:23]([H:55])([H:56])[H:57])([C:24]([H:58])([H:59])[H:60])[H:54])[C:25]([C:26]([H:62])([H:63])[H:64])([C:27]([H:65])([H:66])[H:67])[H:61])([H:28])([H:29])[H:30]", "smiles3Dx": "C([C:1]#[3N:2]->[Mn+:3]1(<-[4C-:4]#[O+:5])(<-[5H-:6])(<-[6C-:7]#[O+:8])<-[1N@@:9]([C:10]([C:11]([P:12]([C:13]([C:14]([H:37])([H:38])[H:39])([C:15]([H:40])([H:41])[H:42])[H:36])[C:16]([C:17]([H:44])([H:45])[H:46])([C:18]([H:47])([H:48])[H:49])[H:43])([H:34])[H:35])([H:32])[H:33])([H:31])[C:19]([H:50])([H:51])[C:20]([H:52])([H:53])[2P:21]->1([C:22]([C:23]([H:55])([H:56])[H:57])([C:24]([H:58])([H:59])[H:60])[H:54])[C:25]([C:26]([H:62])([H:63])[H:64])([C:27]([H:65])([H:66])[H:67])[H:61])([H:28])([H:29])[H:30]", "dummies": []}
C     -4.2198    -1.3006    -0.2931
C     -3.0176    -1.1983     0.3760
N     -1.8943    -0.8226     0.6621
Mn     0.0000     0.0000     0.0000
C     -1.2129    -0.1598    -2.1299
O     -1.9702    -0.1705    -3.1487
H      1.6443     0.5358    -0.8893
C     -0.4451     2.2346     0.9772
O     -0.5011     3.3422     1.5552
N      0.8005    -2.2564    -0.3322
C      0.0572    -3.2518     0.2362
C     -1.1480    -3.9100    -0.5152
P     -2.2354    -4.8170     0.7635
C     -1.7148    -6.6027     1.1057
C     -1.3064    -7.3343    -0.1717
C     -0.6371    -6.6179     2.1828
C     -4.0836    -4.6748     0.5303
C     -4.7617    -6.0532     0.2900
C     -4.6873    -3.9875     1.7808
C      2.0978    -2.1988     0.0323
C      2.3501    -1.9919     1.5594
P      1.4719    -0.5085     2.1153
C      0.5550    -1.0541     3.5701
C     -0.5066    -0.0225     4.0706
C      1.5938    -1.3584     4.7184
C      2.7337     0.7229     2.5084
C      3.4533     1.0967     1.2156
C      2.0490     2.0005     3.0945
H     -5.1321    -1.5705     0.3461
H     -4.2536    -0.3321    -0.9105
H     -3.8361    -2.0713    -0.9983
H      0.7794    -2.4357    -1.2154
H     -0.2995    -2.6828     1.0070
H      0.7496    -4.1237     0.4800
H     -0.7460    -4.7049    -1.2153
H     -1.7785    -3.1419    -1.0373
H     -2.5756    -7.1325     1.5528
H     -0.2183    -7.1618    -0.4004
H     -1.8899    -6.9912    -1.0550
H     -1.4870    -8.4391    -0.0627
H      0.3576    -6.3981     1.7198
H     -0.8288    -5.8443     2.9590
H     -0.6223    -7.6341     2.6692
H     -4.2478    -4.0512    -0.3733
H     -4.7242    -6.6476     1.2236
H     -5.8322    -5.8845     0.0079
H     -4.2053    -6.6057    -0.5145
H     -5.5917    -3.4100     1.4900
H     -4.9538    -4.7153     2.5737
H     -3.9547    -3.2747     2.2453
H      2.7568    -3.0414    -0.4379
H      2.3686    -1.3022    -0.5323
H      1.8516    -2.8495     2.2169
H      3.4098    -1.8784     1.6552
H      0.0444    -2.0261     3.2921
H     -1.4189    -0.5695     4.4740
H     -0.8728     0.6653     3.2736
H     -0.1978     0.6706     4.9230
H      1.1831    -2.1910     5.3899
H      2.5082    -1.7513     4.2854
H      1.8981    -0.3835     5.2042
H      3.4850     0.3078     3.2667
H      2.8212     1.5197     0.4034
H      4.0717     0.2644     0.7919
H      4.1325     1.9493     1.3869
H      2.7822     2.3549     3.8642
H      1.8943     2.8398     2.3552
H      1.0529     1.8874     3.5297
68
{"conf": 33, "E": 225.62, "rms": -1.0, "geom": "OH", "total_charge": 0, "CA_charge": 1, "smiles": "C[C:1]#[3N:2]->[Mn+:3]1(<-[4C-:4]#[O+:5])(<-[5H-:6])(<-[6C-:7]#[O+:8])<-[1N@H:9]([CH2:10][CH2:11][P:12]([CH:13]([CH3:14])[CH3:15])[CH:16]([CH3:17])[CH3:18])[CH2:19][CH2:20][2P:21]->1([CH:22]([CH3:23])[CH3:24])[CH:25]([CH3:26])[CH3:27]", "smiles3D": "C([C:1]#[3N:2]->[Mn+:3]1(<-[4C-:4]#[O+:5])(<-[5H-:6])(<-[6C-:7]#[O+:8])<-[1N@@:9]([C:10]([C:11]([P:12]([C:13]([C:14]([H:37])([H:38])[H:39])([C:15]([H:40])([H:41])[H:42])[H:36])[C:16]([C:17]([H:44])([H:45])[H:46])([C:18]([H:47])([H:48])[H:49])[H:43])([H:34])[H:35])([H:32])[H:33])([H:31])[C:19]([H:50])([H:51])[C:20]([H:52])([H:53])[2P:21]->1([C:22]([C:23]([H:55])([H:56])[H:57])([C:24]([H:58])([H:59])[H:60])[H:54])[C:25]([C:26]([H:62])([H:63])[H:64])([C:27]([H:65])([H:66])[H:67])[H:61])([H:28])([H:29])[H:30]", "smiles3Dx": "C([C:1]#[3N:2]->[Mn+:3]1(<-[4C-:4]#[O+:5])(<-[5H-:6])(<-[6C-:7]#[O+:8])<-[1N@@:9]([C:10]([C:11]([P:12]([C:13]([C:14]([H:37])([H:38])[H:39])([C:15]([H:40])([H:41])[H:42])[H:36])[C:16]([C:17]([H:44])([H:45])[H:46])([C:18]([H:47])([H:48])[H:49])[H:43])([H:34])[H:35])([H:32])[H:33])([H:31])[C:19]([H:50])([H:51])[C:20]([H:52])([H:53])[2P:21]->1([C:22]([C:23]([H:55])([H:56])[H:57])([C:24]([H:58])([H:59])[H:60])[H:54])[C:25]([C:26]([H:62])([H:63])[H:64])([C:27]([H:65])([H:66])[H:67])[H:61])([H:28])([H:29])[H:30]", "dummies": []}
C      2.3349     3.8125     1.0089
C      1.2639     3.0245     0.4317
N      0.5398     2.1372     0.0624
Mn     0.0000     0.0000     0.0000
C      0.9686     0.1405     2.0428
O      1.6722     0.3523     3.0524
H     -0.4110    -1.7641     0.2611
C     -2.0862     0.6501     0.6166
O     -3.1807     1.0302     0.8217
N      1.9449    -0.3948    -1.2173
C      3.0865    -0.4837    -0.3624
C      3.1770    -1.8855     0.3909
P      2.1560    -3.2388    -0.4086
C      1.3670    -4.3211     0.9168
C     -0.1132    -4.6039     0.5655
C      2.1695    -5.6025     1.1944
C      3.2692    -4.2795    -1.4958
C      3.8156    -3.4747    -2.6796
C      2.5066    -5.5225    -1.9916
C      2.0381     0.6382    -2.1551
C      0.8255     0.7163    -3.1738
P     -0.6410    -0.0861    -2.4628
C     -0.7488    -1.7445    -3.0589
C     -2.0447    -2.4613    -2.5628
C     -0.6618    -1.8638    -4.5996
C     -2.0797     0.9902    -2.9249
C     -3.4236     0.3974    -2.3806
C     -2.1620     1.1380    -4.4480
H      1.8644     4.4805     1.7073
H      2.8938     3.0598     1.5343
H      2.9392     4.2724     0.2255
H      1.8013    -1.1606    -1.7121
H      4.0301    -0.4489    -0.9903
H      3.1657     0.3233     0.3782
H      2.7439    -1.6887     1.4144
H      4.2045    -2.2099     0.5114
H      1.3895    -3.7105     1.8321
H     -0.2753    -5.6687     0.2997
H     -0.4554    -4.0067    -0.3085
H     -0.7690    -4.3354     1.4249
H      2.0765    -5.8891     2.2605
H      3.2507    -5.4646     0.9832
H      1.7773    -6.4433     0.5928
H      4.1333    -4.5890    -0.8807
H      3.0032    -3.1970    -3.3886
H      4.5589    -4.0917    -3.2278
H      4.3389    -2.5583    -2.3368
H      2.9040    -6.4300    -1.4971
H      1.4195    -5.4504    -1.7712
H      2.5941    -5.6661    -3.0866
H      2.9789     0.5059    -2.7586
H      2.1262     1.6543    -1.6864
H      1.1186     0.1359    -4.0730
H      0.6377     1.7448    -3.4407
H      0.0854    -2.3385    -2.6232
H     -2.9332    -2.1128    -3.0947
H     -2.1517    -2.3315    -1.4675
H     -1.9657    -3.5549    -2.7496
H      0.0913    -2.6463    -4.8469
H     -0.3337    -0.9539    -5.1292
H     -1.5928    -2.2097    -5.0658
H     -1.9418     1.9624    -2.4660
H     -4.0254     1.2212    -1.9494
H     -3.2764    -0.3313    -1.5681
H     -4.0316    -0.0715    -3.1710
H     -2.9003     1.9255    -4.6758
H     -1.1976     1.4954    -4.8705
H     -2.4934     0.2201    -4.9541
68
{"conf": 34, "E": 144.19, "rms": -1.0, "geom": "OH", "total_charge": 0, "CA_charge": 1, "smiles": "C[C:1]#[3N:2]->[Mn+:3]1(<-[4C-:4]#[O+:5])(<-[5H-:6])(<-[6C-:7]#[O+:8])<-[1N@H:9]([CH2:10][CH2:11][P:12]([CH:13]([CH3:14])[CH3:15])[CH:16]([CH3:17])[CH3:18])[CH2:19][CH2:20][2P:21]->1([CH:22]([CH3:23])[CH3:24])[CH:25]([CH3:26])[CH3:27]", "smiles3D": "C([C:1]#[3N:2]->[Mn+:3]1(<-[4C-:4]#[O+:5])(<-[5H-:6])(<-[6C-:7]#[O+:8])<-[1N@@:9]([C:10]([C:11]([P:12]([C:13]([C:14]([H:37])([H:38])[H:39])([C:15]([H:40])([H:41])[H:42])[H:36])[C:16]([C:17]([H:44])([H:45])[H:46])([C:18]([H:47])([H:48])[H:49])[H:43])([H:34])[H:35])([H:32])[H:33])([H:31])[C:19]([H:50])([H:51])[C:20]([H:52])([H:53])[2P:21]->1([C:22]([C:23]([H:55])([H:56])[H:57])([C:24]([H:58])([H:59])[H:60])[H:54])[C:25]([C:26]([H:62])([H:63])[H:64])([C:27]([H:65])([H:66])[H:67])[H:61])([H:28])([H:29])[H:30]", "smiles3Dx": "C([C:1]#[3N:2]->[Mn+:3]1(<-[4C-:4]#[O+:5])(<-[5H-:6])(<-[6C-:7]#[O+:8])<-[1N@@:9]([C:10]([C:11]([P:12]([C:13]([C:14]([H:37])([H:38])[H:39])([C:15]([H:40])([H:41])[H:42])[H:36])[C:16]([C:17]([H:44])([H:45])[H:46])([C:18]([H:47])([H:48])[H:49])[H:43])([H:34])[H:35])([H:32])[H:33])([H:31])[C:19]([H:50])([H:51])[C:20]([H:52])([H:53])[2P:21]->1([C:22]([C:23]([H:55])([H:56])[H:57])([C:24]([H:58])([H:59])[H:60])[H:54])[C:25]([C:26]([H:62])([H:63])[H:64])([C:27]([H:65])([H:66])[H:67])[H:61])([H:28])([H:29])[H:30]", "dummies": []}
C     -2.9046     0.8826    -3.9551
C     -2.1022     0.6582    -2.7459
N     -1.3976     0.4629    -1.7579
Mn     0.0000     0.0000     0.0000
C      1.5662    -0.5473    -1.5783
O      2.3830    -0.8160    -2.4244
H      1.2351    -0.4471     1.2865
C      0.7181     2.1772     0.0208
O      1.1048     3.3223     0.0229
N     -0.9796    -2.0861     0.1813
C     -0.6780    -2.8000    -0.9886
C     -1.2355    -4.2341    -1.0244
P     -0.7298    -5.1682    -2.5611
C      1.1146    -5.2932    -2.9252
C      1.7578    -3.9594    -3.2929
C      1.8269    -5.9248    -1.7236
C     -1.8324    -4.8294    -4.0505
C     -2.0503    -3.3315    -4.2904
C     -1.2679    -5.5090    -5.3004
C     -2.3758    -1.8767     0.4282
C     -2.7199    -1.1240     1.7521
P     -1.8346     0.4418     1.8306
C     -2.9881     1.8027     1.5385
C     -4.1243     1.8255     2.5761
C     -3.5727     1.7334     0.1222
C     -1.2412     0.6599     3.5264
C     -2.1099    -0.0948     4.5527
C      0.2095     0.2010     3.6408
H     -2.7233     0.0612    -4.6737
H     -2.6177     1.8515    -4.4185
H     -3.9823     0.9272    -3.6928
H     -0.6078    -2.5093     0.9067
H     -1.0604    -2.2337    -1.8629
H      0.4269    -2.8529    -1.0577
H     -0.8759    -4.7926    -0.1338
H     -2.3437    -4.2406    -1.0282
H      1.2301    -5.9959    -3.7862
H      2.6293    -4.1346    -3.9613
H      2.1119    -3.4159    -2.4005
H      1.0510    -3.3094    -3.8364
H      1.7484    -5.2703    -0.8274
H      2.9018    -6.0927    -1.9574
H      1.3610    -6.9103    -1.4754
H     -2.8242    -5.2817    -3.8315
H     -2.5724    -2.8766    -3.4264
H     -1.0924    -2.8026    -4.4647
H     -2.6898    -3.1792    -5.1829
H     -1.9742    -5.3833    -6.1503
H     -0.2921    -5.0681    -5.5786
H     -1.1410    -6.5924    -5.1089
H     -2.8888    -2.8556     0.4825
H     -2.8049    -1.3060    -0.4187
H     -3.8158    -0.9392     1.7877
H     -2.4286    -1.7773     2.6115
H     -2.4219     2.7537     1.6257
H     -4.7133     0.8932     2.5802
H     -4.8060     2.6795     2.3637
H     -3.7155     2.0112     3.5890
H     -3.8702     0.7011    -0.1685
H     -2.8486     2.1632    -0.6005
H     -4.4873     2.3570     0.0443
H     -1.2712     1.7422     3.7667
H     -1.7557    -1.1359     4.7302
H     -3.1744    -0.1452     4.2667
H     -2.0686     0.4408     5.5409
H      0.5274     0.2628     4.7041
H      0.3288    -0.8541     3.3010
H      0.8665     0.8963     3.0865
68
{"conf": 35, "E": 265.76, "rms": -1.0, "geom": "OH", "total_charge": 0, "CA_charge": 1, "smiles": "C[C:1]#[3N:2]->[Mn+:3]1(<-[4C-:4]#[O+:5])(<-[5H-:6])(<-[6C-:7]#[O+:8])<-[1N@H:9]([CH2:10][CH2:11][P:12]([CH:13]([CH3:14])[CH3:15])[CH:16]([CH3:17])[CH3:18])[CH2:19][CH2:20][2P:21]->1([CH:22]([CH3:23])[CH3:24])[CH:25]([CH3:26])[CH3:27]", "smiles3D": "C([C:1]#[3N:2]->[Mn+:3]1(<-[4C-:4]#[O+:5])(<-[5H-:6])(<-[6C-:7]#[O+:8])<-[1N@@:9]([C:10]([C:11]([P:12]([C:13]([C:14]([H:37])([H:38])[H:39])([C:15]([H:40])([H:41])[H:42])[H:36])[C:16]([C:17]([H:44])([H:45])[H:46])([C:18]([H:47])([H:48])[H:49])[H:43])([H:34])[H:35])([H:32])[H:33])([H:31])[C:19]([H:50])([H:51])[C:20]([H:52])([H:53])[2P:21]->1([C:22]([C:23]([H:55])([H:56])[H:57])([C:24]([H:58])([H:59])[H:60])[H:54])[C:25]([C:26]([H:62])([H:63])[H:64])([C:27]([H:65])([H:66])[H:67])[H:61])([H:28])([H:29])[H:30]", "smiles3Dx": "C([C:1]#[3N:2]->[Mn+:3]1(<-[4C-:4]#[O+:5])(<-[5H-:6])(<-[6C-:7]#[O+:8])<-[1N@@:9]([C:10]([C:11]([P:12]([C:13]([C:14]([H:37])([H:38])[H:39])([C:15]([H:40])([H:41])[H:42])[H:36])[C:16]([C:17]([H:44])([H:45])[H:46])([C:18]([H:47])([H:48])[H:49])[H:43])([H:34])[H:35])([H:32])[H:33])([H:31])[C:19]([H:50])([H:51])[C:20]([H:52])([H:53])[2P:21]->1([C:22]([C:23]([H:55])([H:56])[H:57])([C:24]([H:58])([H:59])[H:60])[H:54])[C:25]([C:26]([H:62])([H:63])[H:64])([C:27]([H:65])([H:66])[H:67])[H:61])([H:28])([H:29])[H:30]", "dummies": []}
C     -1.3722    -2.4106    -3.5749
C     -0.6400    -1.3576    -3.0137
N     -0.2790    -0.6553    -2.0623
Mn     0.0000     0.0000     0.0000
C     -1.2559     1.8881    -0.2569
O     -1.8504     2.9700    -0.4311
H      0.1287     0.2546     1.7842
C     -1.5284    -1.6760     0.2169
O     -2.1800    -2.6756     0.2573
N      1.9779     1.3123     0.0398
C      2.2852     1.7008    -1.3104
C      3.6077     2.4416    -1.4763
P      3.8125     3.0582    -3.2161
C      4.7178     1.7814    -4.2854
C      5.5742     0.7589    -3.4989
C      3.6750     1.1155    -5.1991
C      4.6350     4.7453    -3.2069
C      5.9280     4.7973    -4.0395
C      3.5952     5.7462    -3.7196
C      3.0737     0.6003     0.7681
C      2.8038    -0.8195     1.2875
P      1.9548    -1.7567    -0.0491
C      1.5235    -3.4044     0.5127
C      1.0645    -4.2861    -0.6578
C      2.6143    -4.1136     1.3291
C      3.2045    -1.7457    -1.3944
C      4.4069    -2.6051    -1.0557
C      2.5899    -2.1319    -2.7575
H     -0.7841    -3.2022    -4.0734
H     -1.9217    -2.9638    -2.6895
H     -2.2100    -2.0525    -4.2076
H      1.7264     2.1599     0.5575
H      2.2664     0.8542    -2.0581
H      1.4152     2.3181    -1.5803
H      4.5209     1.8945    -1.2579
H      3.5849     3.3560    -0.7906
H      5.4235     2.3169    -4.9546
H      5.0092    -0.1651    -3.2599
H      6.4658     0.4633    -4.0963
H      5.9986     1.1860    -2.5746
H      3.7786     1.4995    -6.2348
H      3.7460     0.0120    -5.2191
H      2.6418     1.3657    -4.8927
H      4.8925     5.0086    -2.1572
H      6.4484     5.7807    -3.9167
H      5.6924     4.6604    -5.1193
H      6.6363     4.0019    -3.7110
H      3.9067     6.7983    -3.5310
H      2.6148     5.5883    -3.2175
H      3.4416     5.5953    -4.8078
H      4.0462     0.5572     0.2338
H      3.2347     1.2346     1.6602
H      3.7063    -1.3443     1.6200
H      2.1062    -0.7467     2.1340
H      0.6559    -3.3331     1.1946
H      1.9117    -4.5933    -1.3048
H      0.5936    -5.2625    -0.3181
H      0.3133    -3.7888    -1.2593
H      3.4942    -3.5293     1.5525
H      2.9826    -5.0764     0.8538
H      2.2064    -4.4644     2.3211
H      3.6288    -0.7436    -1.5372
H      4.1605    -3.6764    -0.9671
H      4.9158    -2.2544    -0.1305
H      5.1989    -2.5114    -1.8709
H      2.1297    -1.2441    -3.2098
H      1.8342    -2.9159    -2.7254
H      3.3848    -2.4666    -3.4830
68
{"conf": 36, "E": 106.47, "rms": -1.0, "geom": "OH", "total_charge": 0, "CA_charge": 1, "smiles": "C[C:1]#[3N:2]->[Mn+:3]1(<-[4C-:4]#[O+:5])(<-[5H-:6])(<-[6C-:7]#[O+:8])<-[1N@H:9]([CH2:10][CH2:11][P:12]([CH:13]([CH3:14])[CH3:15])[CH:16]([CH3:17])[CH3:18])[CH2:19][CH2:20][2P:21]->1([CH:22]([CH3:23])[CH3:24])[CH:25]([CH3:26])[CH3:27]", "smiles3D": "C([C:1]#[3N:2]->[Mn+:3]1(<-[4C-:4]#[O+:5])(<-[5H-:6])(<-[6C-:7]#[O+:8])<-[1N@@:9]([C:10]([C:11]([P:12]([C:13]([C:14]([H:37])([H:38])[H:39])([C:15]([H:40])([H:41])[H:42])[H:36])[C:16]([C:17]([H:44])([H:45])[H:46])([C:18]([H:47])([H:48])[H:49])[H:43])([H:34])[H:35])([H:32])[H:33])([H:31])[C:19]([H:50])([H:51])[C:20]([H:52])([H:53])[2P:21]->1([C:22]([C:23]([H:55])([H:56])[H:57])([C:24]([H:58])([H:59])[H:60])[H:54])[C:25]([C:26]([H:62])([H:63])[H:64])([C:27]([H:65])([H:66])[H:67])[H:61])([H:28])([H:29])[H:30]", "smiles3Dx": "C([C:1]#[3N:2]->[Mn+:3]1(<-[4C-:4]#[O+:5])(<-[5H-:6])(<-[6C-:7]#[O+:8])<-[1N@@:9]([C:10]([C:11]([P:12]([C:13]([C:14]([H:37])([H:38])[H:39])([C:15]([H:40])([H:41])[H:42])[H:36])[C:16]([C:17]([H:44])([H:45])[H:46])([C:18]([H:47])([H:48])[H:49])[H:43])([H:34])[H:35])([H:32])[H:33])([H:31])[C:19]([H:50])([H:51])[C:20]([H:52])([H:53])[2P:21]->1([C:22]([C:23]([H:55])([H:56])[H:57])([C:24]([H:58])([H:59])[H:60])[H:54])[C:25]([C:26]([H:62])([H:63])[H:64])([C:27]([H:65])([H:66])[H:67])[H:61])([H:28])([H:29])[H:30]", "dummies": []}
C     -4.3556    -1.8712    -1.5175
C     -3.0845    -1.3022    -1.0729
N     -2.0123    -0.8305    -0.7033
Mn     0.0000     0.0000     0.0000
C      0.6285    -2.1335     0.5530
O      0.9595    -3.2556     0.8417
H      1.6353     0.5827     0.5989
C      0.8585    -0.2817    -2.1013
O      1.3120    -0.4290    -3.2097
N     -0.9568     0.5906     2.0273
C     -1.3845    -0.5570     2.7472
C     -0.6606    -0.7484     4.0990
P      0.9520    -1.6979     3.9054
C      1.2396    -2.4879     5.5998
C      2.5834    -3.2279     5.6200
C      0.1177    -3.4842     5.9224
C      2.2054    -0.2963     3.7264
C      3.4615    -0.7916     3.0049
C      2.5470     0.3901     5.0556
C     -2.0122     1.5149     1.7622
C     -1.5755     2.8479     1.0896
P     -0.6573     2.5080    -0.4125
C     -1.7391     2.9825    -1.7842
C     -3.0036     2.1176    -1.8096
C     -1.0169     2.8558    -3.1340
C      0.7429     3.6465    -0.3226
C      0.3146     5.0972    -0.5940
C      1.8599     3.2244    -1.2874
H     -5.0608    -1.0507    -1.7599
H     -4.7834    -2.5077    -0.7139
H     -4.1836    -2.4919    -2.4177
H     -0.3179     1.0397     2.4954
H     -1.2169    -1.4489     2.1190
H     -2.4806    -0.5113     2.9584
H     -1.3397    -1.3134     4.7691
H     -0.4812     0.2365     4.5855
H      1.2440    -1.7016     6.3852
H      3.4299    -2.5187     5.5473
H      2.6433    -3.9540     4.7782
H      2.7096    -3.7810     6.5745
H     -0.8399    -2.9630     6.1248
H     -0.0221    -4.1942     5.0794
H      0.3587    -4.0659     6.8383
H      1.7512     0.4740     3.0737
H      4.2172     0.0216     2.9605
H      3.2058    -1.0872     1.9664
H      3.9148    -1.6650     3.5132
H      1.6237     0.7034     5.5871
H      3.1376    -0.2746     5.7128
H      3.1515     1.3038     4.8646
H     -2.7577     1.0172     1.1053
H     -2.5180     1.7718     2.7226
H     -0.9387     3.4154     1.7957
H     -2.4724     3.4537     0.8501
H     -2.0466     4.0394    -1.6441
H     -3.7434     2.5766    -2.4976
H     -3.4868     2.0477    -0.8169
H     -2.7753     1.1052    -2.1924
H     -0.3328     3.7061    -3.2990
H     -0.4550     1.9038    -3.2060
H     -1.7486     2.8923    -3.9696
H      1.1507     3.5984     0.7120
H     -0.5530     5.3741     0.0373
H      1.1518     5.7852    -0.3428
H      0.0488     5.2606    -1.6572
H      2.0861     2.1476    -1.1800
H      2.7832     3.7899    -1.0498
H      1.6151     3.4341    -2.3404
68
{"conf": 37, "E": 121.33, "rms": -1.0, "geom": "OH", "total_charge": 0, "CA_charge": 1, "smiles": "C[C:1]#[3N:2]->[Mn+:3]1(<-[4C-:4]#[O+:5])(<-[5H-:6])(<-[6C-:7]#[O+:8])<-[1N@H:9]([CH2:10][CH2:11][P:12]([CH:13]([CH3:14])[CH3:15])[CH:16]([CH3:17])[CH3:18])[CH2:19][CH2:20][2P:21]->1([CH:22]([CH3:23])[CH3:24])[CH:25]([CH3:26])[CH3:27]", "smiles3D": "C([C:1]#[3N:2]->[Mn+:3]1(<-[4C-:4]#[O+:5])(<-[5H-:6])(<-[6C-:7]#[O+:8])<-[1N@@:9]([C:10]([C:11]([P:12]([C:13]([C:14]([H:37])([H:38])[H:39])([C:15]([H:40])([H:41])[H:42])[H:36])[C:16]([C:17]([H:44])([H:45])[H:46])([C:18]([H:47])([H:48])[H:49])[H:43])([H:34])[H:35])([H:32])[H:33])([H:31])[C:19]([H:50])([H:51])[C:20]([H:52])([H:53])[2P:21]->1([C:22]([C:23]([H:55])([H:56])[H:57])([C:24]([H:58])([H:59])[H:60])[H:54])[C:25]([C:26]([H:62])([H:63])[H:64])([C:27]([H:65])([H:66])[H:67])[H:61])([H:28])([H:29])[H:30]", "smiles3Dx": "C([C:1]#[3N:2]->[Mn+:3]1(<-[4C-:4]#[O+:5])(<-[5H-:6])(<-[6C-:7]#[O+:8])<-[1N@@:9]([C:10]([C:11]([P:12]([C:13]([C:14]([H:37])([H:38])[H:39])([C:15]([H:40])([H:41])[H:42])[H:36])[C:16]([C:17]([H:44])([H:45])[H:46])([C:18]([H:47])([H:48])[H:49])[H:43])([H:34])[H:35])([H:32])[H:33])([H:31])[C:19]([H:50])([H:51])[C:20]([H:52])([H:53])[2P:21]->1([C:22]([C:23]([H:55])([H:56])[H:57])([C:24]([H:58])([H:59])[H:60])[H:54])[C:25]([C:26]([H:62])([H:63])[H:64])([C:27]([H:65])([H:66])[H:67])[H:61])([H:28])([H:29])[H:30]", "dummies": []}
C      3.0363    -3.8934     0.5895
C      2.1774    -2.7304     0.3907
N      1.4356    -1.7653     0.2419
Mn     0.0000     0.0000     0.0000
C      0.5595     0.1416    -2.2256
O      0.8755     0.2206    -3.3897
H     -1.1796     1.3973    -0.1852
C     -1.7001    -1.4527    -0.4911
O     -2.5968    -2.2142    -0.7511
N      1.5892     1.4895     0.7992
C      2.6383     1.6756    -0.1310
C      2.6002     3.0618    -0.8185
P      0.9508     3.3971    -1.6480
C      1.3932     4.2308    -3.2836
C      2.2907     5.4735    -3.1429
C      0.1365     4.5470    -4.0934
C     -0.0573     4.5262    -0.5056
C      0.5039     5.9429    -0.3878
C     -1.5297     4.5497    -0.9287
C      1.9976     1.0339     2.0804
C      0.8480     1.0420     3.1215
P     -0.4643    -0.0562     2.5742
C     -2.0289     0.7226     3.0542
C     -3.1973    -0.2654     2.9708
C     -1.9627     1.3807     4.4464
C     -0.1444    -1.6463     3.3797
C     -0.4493    -1.6272     4.8839
C     -0.9160    -2.7802     2.6957
H      4.0524    -3.6900     0.1987
H      3.0918    -4.1251     1.6720
H      2.6005    -4.7633     0.0609
H      1.1637     2.2811     0.9350
H      2.5663     0.8890    -0.9055
H      3.6369     1.5719     0.3601
H      3.4034     3.0803    -1.5912
H      2.8179     3.8531    -0.0820
H      1.9830     3.4746    -3.8516
H      2.7653     5.6976    -4.1246
H      1.7145     6.3701    -2.8473
H      3.1013     5.3054    -2.4092
H     -0.5396     3.6697    -4.1057
H      0.4246     4.7931    -5.1404
H     -0.4058     5.4144    -3.6657
H     -0.0257     4.0746     0.5060
H      1.6053     5.9212    -0.2767
H      0.0731     6.4364     0.5083
H      0.2177     6.5601    -1.2610
H     -2.1475     4.9618    -0.1074
H     -1.6821     5.1791    -1.8312
H     -1.8845     3.5212    -1.1480
H      2.8122     1.6894     2.4620
H      2.3952    -0.0014     1.9889
H      0.4565     2.0699     3.2004
H      1.2358     0.7227     4.1037
H     -2.2260     1.5301     2.3136
H     -4.1550     0.2983     2.9860
H     -3.2230    -0.9718     3.8221
H     -3.1548    -0.8289     2.0131
H     -1.4503     2.3615     4.3734
H     -1.4292     0.7764     5.1898
H     -2.9792     1.5945     4.8272
H      0.9404    -1.8621     3.2598
H     -1.5246    -1.4767     5.0945
H     -0.1670    -2.6074     5.3247
H      0.1584    -0.8618     5.3983
H     -2.0078    -2.7179     2.8686
H     -0.5590    -3.7576     3.0851
H     -0.7200    -2.7681     1.6067
68
{"conf": 38, "E": 106.7, "rms": -1.0, "geom": "OH", "total_charge": 0, "CA_charge": 1, "smiles": "C[C:1]#[3N:2]->[Mn+:3]1(<-[4C-:4]#[O+:5])(<-[5H-:6])(<-[6C-:7]#[O+:8])<-[1N@H:9]([CH2:10][CH2:11][P:12]([CH:13]([CH3:14])[CH3:15])[CH:16]([CH3:17])[CH3:18])[CH2:19][CH2:20][2P:21]->1([CH:22]([CH3:23])[CH3:24])[CH:25]([CH3:26])[CH3:27]", "smiles3D": "C([C:1]#[3N:2]->[Mn+:3]1(<-[4C-:4]#[O+:5])(<-[5H-:6])(<-[6C-:7]#[O+:8])<-[1N@@:9]([C:10]([C:11]([P:12]([C:13]([C:14]([H:37])([H:38])[H:39])([C:15]([H:40])([H:41])[H:42])[H:36])[C:16]([C:17]([H:44])([H:45])[H:46])([C:18]([H:47])([H:48])[H:49])[H:43])([H:34])[H:35])([H:32])[H:33])([H:31])[C:19]([H:50])([H:51])[C:20]([H:52])([H:53])[2P:21]->1([C:22]([C:23]([H:55])([H:56])[H:57])([C:24]([H:58])([H:59])[H:60])[H:54])[C:25]([C:26]([H:62])([H:63])[H:64])([C:27]([H:65])([H:66])[H:67])[H:61])([H:28])([H:29])[H:30]", "smiles3Dx": "C([C:1]#[3N:2]->[Mn+:3]1(<-[4C-:4]#[O+:5])(<-[5H-:6])(<-[6C-:7]#[O+:8])<-[1N@@:9]([C:10]([C:11]([P:12]([C:13]([C:14]([H:37])([H:38])[H:39])([C:15]([H:40])([H:41])[H:42])[H:36])[C:16]([C:17]([H:44])([H:45])[H:46])([C:18]([H:47])([H:48])[H:49])[H:43])([H:34])[H:35])([H:32])[H:33])([H:31])[C:19]([H:50])([H:51])[C:20]([H:52])([H:53])[2P:21]->1([C:22]([C:23]([H:55])([H:56])[H:57])([C:24]([H:58])([H:59])[H:60])[H:54])[C:25]([C:26]([H:62])([H:63])[H:64])([C:27]([H:65])([H:66])[H:67])[H:61])([H:28])([H:29])[H:30]", "dummies": []}
C     -3.5688     3.4835    -0.1657
C     -2.5176     2.4630    -0.1149
N     -1.6384     1.6040    -0.0736
Mn     0.0000     0.0000     0.0000
C     -1.2656    -1.2253     1.4631
O     -1.9279    -1.8682     2.2369
H      1.2710    -1.3300     0.0283
C     -0.9779    -1.0081    -1.8094
O     -1.4904    -1.5360    -2.7643
N      1.1759     1.0971     1.6595
C      0.5218     2.2652     2.0878
C     -0.6729     1.9728     3.0008
P     -1.6253     3.5490     3.3232
C     -0.6207     4.4391     4.6487
C     -0.8878     3.9465     6.0704
C     -0.8469     5.9499     4.5372
C     -3.3235     2.9797     3.9156
C     -4.2107     4.1679     4.2914
C     -3.2898     1.9313     5.0320
C      2.4873     1.3306     1.1574
C      2.5881     2.2243    -0.1215
P      1.5788     1.5243    -1.4294
C      2.7399     0.7659    -2.5937
C      2.0077     0.2266    -3.8252
C      3.5028    -0.3809    -1.9162
C      0.7638     2.9445    -2.1948
C      1.7599     3.8265    -2.9547
C     -0.3722     2.4972    -3.1231
H     -3.9168     3.7160     0.8608
H     -3.1634     4.4100    -0.6305
H     -4.4218     3.1133    -0.7695
H      1.2558     0.5208     2.3699
H      0.1650     2.8237     1.1986
H      1.2338     2.9136     2.6487
H     -1.3495     1.2463     2.5150
H     -0.3147     1.5457     3.9592
H      0.4570     4.2480     4.4334
H     -1.8947     4.2619     6.4138
H     -0.1402     4.3909     6.7625
H     -0.7869     2.8411     6.1202
H     -0.2128     6.4821     5.2820
H     -1.9147     6.2104     4.7193
H     -0.5516     6.2997     3.5209
H     -3.7902     2.4894     3.0358
H     -4.2655     4.8800     3.4420
H     -5.2420     3.8160     4.5257
H     -3.8093     4.7020     5.1724
H     -4.2746     1.4206     5.0864
H     -2.5236     1.1602     4.8347
H     -3.1079     2.3859     6.0222
H      2.9264     0.3379     0.9233
H      3.1086     1.7907     1.9617
H      3.6475     2.2805    -0.4560
H      2.2336     3.2451     0.1175
H      3.4762     1.5304    -2.9194
H      1.7831     1.0419    -4.5321
H      1.0716    -0.2948    -3.5452
H      2.6543    -0.4869    -4.3827
H      4.2396    -0.8222    -2.6254
H      2.8130    -1.1923    -1.5980
H      4.0815    -0.0177    -1.0458
H      0.3180     3.5545    -1.3817
H      1.2405     4.7246    -3.3484
H      2.5659     4.1791    -2.2726
H      2.2199     3.2897    -3.8128
H     -1.0804     3.3405    -3.2677
H     -0.0052     2.2121    -4.1250
H     -0.9411     1.6521    -2.6891
68
{"conf": 39, "E": 116.26, "rms": -1.0, "geom": "OH", "total_charge": 0, "CA_charge": 1, "smiles": "C[C:1]#[3N:2]->[Mn+:3]1(<-[4C-:4]#[O+:5])(<-[5H-:6])(<-[6C-:7]#[O+:8])<-[1N@H:9]([CH2:10][CH2:11][P:12]([CH:13]([CH3:14])[CH3:15])[CH:16]([CH3:17])[CH3:18])[CH2:19][CH2:20][2P:21]->1([CH:22]([CH3:23])[CH3:24])[CH:25]([CH3:26])[CH3:27]", "smiles3D": "C([C:1]#[3N:2]->[Mn+:3]1(<-[4C-:4]#[O+:5])(<-[5H-:6])(<-[6C-:7]#[O+:8])<-[1N@@:9]([C:10]([C:11]([P:12]([C:13]([C:14]([H:37])([H:38])[H:39])([C:15]([H:40])([H:41])[H:42])[H:36])[C:16]([C:17]([H:44])([H:45])[H:46])([C:18]([H:47])([H:48])[H:49])[H:43])([H:34])[H:35])([H:32])[H:33])([H:31])[C:19]([H:50])([H:51])[C:20]([H:52])([H:53])[2P:21]->1([C:22]([C:23]([H:55])([H:56])[H:57])([C:24]([H:58])([H:59])[H:60])[H:54])[C:25]([C:26]([H:62])([H:63])[H:64])([C:27]([H:65])([H:66])[H:67])[H:61])([H:28])([H:29])[H:30]", "smiles3Dx": "C([C:1]#[3N:2]->[Mn+:3]1(<-[4C-:4]#[O+:5])(<-[5H-:6])(<-[6C-:7]#[O+:8])<-[1N@@:9]([C:10]([C:11]([P:12]([C:13]([C:14]([H:37])([H:38])[H:39])([C:15]([H:40])([H:41])[H:42])[H:36])[C:16]([C:17]([H:44])([H:45])[H:46])([C:18]([H:47])([H:48])[H:49])[H:43])([H:34])[H:35])([H:32])[H:33])([H:31])[C:19]([H:50])([H:51])[C:20]([H:52])([H:53])[2P:21]->1([C:22]([C:23]([H:55])([H:56])[H:57])([C:24]([H:58])([H:59])[H:60])[H:54])[C:25]([C:26]([H:62])([H:63])[H:64])([C:27]([H:65])([H:66])[H:67])[H:61])([H:28])([H:29])[H:30]", "dummies": []}
C     -3.2471    -1.4542     3.4966
C     -2.2893    -1.0461     2.4754
N     -1.4797    -0.7056     1.6119
Mn     0.0000     0.0000     0.0000
C     -1.1206     1.9991     0.0222
O     -1.7052     3.0554     0.0365
H      1.1214     0.7212    -1.2676
C      1.4391     0.6691     1.6475
O      2.2026     1.0269     2.5093
N     -1.2673    -0.8841    -1.7136
C     -2.4146    -1.4980    -1.1843
C     -3.5138    -1.8217    -2.2121
P     -4.4925    -3.3242    -1.6313
C     -6.2551    -2.9823    -2.1911
C     -6.3828    -2.8757    -3.7068
C     -7.2019    -4.0563    -1.6263
C     -3.9467    -4.8730    -2.5737
C     -3.1148    -4.5738    -3.8217
C     -3.1702    -5.7778    -1.6245
C     -0.4014    -1.7212    -2.4891
C      0.2889    -2.9206    -1.7586
P      1.1917    -2.3383    -0.3166
C      1.0134    -3.6670     0.9089
C      2.2338    -3.7558     1.8354
C     -0.2434    -3.4795     1.7533
C      2.9436    -2.2766    -0.7663
C      3.4018    -3.5512    -1.5073
C      3.2564    -1.0465    -1.6073
H     -2.7271    -1.5002     4.4728
H     -4.0704    -0.7164     3.5462
H     -3.6696    -2.4465     3.2319
H     -1.5321    -0.1826    -2.2408
H     -2.8441    -0.8089    -0.4338
H     -2.1346    -2.4273    -0.6561
H     -4.2059    -0.9504    -2.2791
H     -3.1216    -1.9714    -3.2298
H     -6.5567    -2.0031    -1.7559
H     -7.4353    -2.6257    -3.9862
H     -5.7181    -2.0733    -4.0986
H     -6.1180    -3.8299    -4.1996
H     -7.0305    -5.0356    -2.1270
H     -8.2669    -3.7595    -1.7771
H     -7.0394    -4.1777    -0.5305
H     -4.8502    -5.4331    -2.8984
H     -2.1366    -4.1443    -3.5508
H     -3.6425    -3.8653    -4.4840
H     -2.9395    -5.5090    -4.3969
H     -2.2320    -5.2973    -1.2900
H     -3.7775    -6.0164    -0.7318
H     -2.9321    -6.7413    -2.1259
H     -0.9641    -2.1281    -3.3500
H      0.3978    -1.0638    -2.8993
H     -0.4783    -3.6550    -1.4381
H      0.9763    -3.4211    -2.4645
H      0.9225    -4.6333     0.3720
H      2.0428    -4.4610     2.6700
H      2.4726    -2.7747     2.2773
H      3.1237    -4.1536     1.3054
H     -0.0959    -2.6415     2.4633
H     -0.4314    -4.4007     2.3524
H     -1.1368    -3.3274     1.1162
H      3.5272    -2.1837     0.1658
H      4.5121    -3.6697    -1.3777
H      2.9031    -4.4598    -1.0968
H      3.1905    -3.4807    -2.6029
H      2.6191    -0.9954    -2.5054
H      4.3176    -1.0656    -1.9316
H      3.1262    -0.1358    -0.9995
68
{"conf": 40, "E": 170.31, "rms": -1.0, "geom": "OH", "total_charge": 0, "CA_charge": 1, "smiles": "C[C:1]#[3N:2]->[Mn+:3]1(<-[4C-:4]#[O+:5])(<-[5H-:6])(<-[6C-:7]#[O+:8])<-[1N@H:9]([CH2:10][CH2:11][P:12]([CH:13]([CH3:14])[CH3:15])[CH:16]([CH3:17])[CH3:18])[CH2:19][CH2:20][2P:21]->1([CH:22]([CH3:23])[CH3:24])[CH:25]([CH3:26])[CH3:27]", "smiles3D": "C([C:1]#[3N:2]->[Mn+:3]1(<-[4C-:4]#[O+:5])(<-[5H-:6])(<-[6C-:7]#[O+:8])<-[1N@@:9]([C:10]([C:11]([P:12]([C:13]([C:14]([H:37])([H:38])[H:39])([C:15]([H:40])([H:41])[H:42])[H:36])[C:16]([C:17]([H:44])([H:45])[H:46])([C:18]([H:47])([H:48])[H:49])[H:43])([H:34])[H:35])([H:32])[H:33])([H:31])[C:19]([H:50])([H:51])[C:20]([H:52])([H:53])[2P:21]->1([C:22]([C:23]([H:55])([H:56])[H:57])([C:24]([H:58])([H:59])[H:60])[H:54])[C:25]([C:26]([H:62])([H:63])[H:64])([C:27]([H:65])([H:66])[H:67])[H:61])([H:28])([H:29])[H:30]", "smiles3Dx": "C([C:1]#[3N:2]->[Mn+:3]1(<-[4C-:4]#[O+:5])(<-[5H-:6])(<-[6C-:7]#[O+:8])<-[1N@@:9]([C:10]([C:11]([P:12]([C:13]([C:14]([H:37])([H:38])[H:39])([C:15]([H:40])([H:41])[H:42])[H:36])[C:16]([C:17]([H:44])([H:45])[H:46])([C:18]([H:47])([H:48])[H:49])[H:43])([H:34])[H:35])([H:32])[H:33])([H:31])[C:19]([H:50])([H:51])[C:20]([H:52])([H:53])[2P:21]->1([C:22]([C:23]([H:55])([H:56])[H:57])([C:24]([H:58])([H:59])[H:60])[H:54])[C:25]([C:26]([H:62])([H:63])[H:64])([C:27]([H:65])([H:66])[H:67])[H:61])([H:28])([H:29])[H:30]", "dummies": []}
C      1.4818     3.3123     3.4148
C      1.0688     2.3479     2.3929
N      0.7104     1.5286     1.5488
Mn     0.0000     0.0000     0.0000
C     -2.0289    -0.0512     1.0529
O     -3.1007    -0.0882     1.6001
H     -0.6841    -1.1996    -1.2137
C     -0.6621     1.7469    -1.3247
O     -1.0044     2.6737    -2.0152
N      0.8772    -1.7849     1.1981
C      0.3755    -1.6601     2.5236
C      1.2832    -2.0311     3.7166
P      1.6706    -3.8573     3.8144
C      0.7558    -5.0703     2.7229
C      1.7475    -5.9837     2.0075
C     -0.2320    -5.8686     3.5703
C      3.2555    -4.3672     4.6582
C      3.0333    -4.4403     6.1709
C      4.3842    -3.3894     4.3157
C      2.3029    -1.8704     1.0314
C      2.8447    -1.7579    -0.4243
P      2.3401    -0.2002    -1.1604
C      3.5897     1.0685    -0.7732
C      4.8459     0.9319    -1.6445
C      4.0188     1.0247     0.7037
C      2.2897    -0.4063    -2.9635
C      0.8917    -0.8274    -3.4057
C      3.3077    -1.4461    -3.4756
H      0.5944     3.8571     3.7968
H      1.9677     2.7739     4.2444
H      2.1981     4.0363     2.9725
H      0.5223    -2.5399     0.8202
H     -0.5658    -2.2616     2.6127
H      0.0870    -0.6036     2.6519
H      0.7501    -1.7659     4.6613
H      2.2194    -1.4329     3.7248
H      0.1882    -4.5106     1.9607
H      1.2106    -6.6056     1.2594
H      2.5123    -5.3818     1.4716
H      2.2580    -6.6552     2.7309
H      0.2976    -6.4262     4.3688
H     -0.7843    -6.5923     2.9253
H     -0.9730    -5.1808     4.0322
H      3.5382    -5.3767     4.2983
H      2.2508    -5.1963     6.4045
H      2.7077    -3.4496     6.5678
H      3.9742    -4.7364     6.6845
H      4.4702    -3.2845     3.2180
H      5.3452    -3.7726     4.7153
H      4.1821    -2.3924     4.7668
H      2.6429    -2.8669     1.4201
H      2.7883    -1.0861     1.6452
H      3.9560    -1.8317    -0.4173
H      2.4339    -2.5917    -1.0229
H      3.1385     2.0720    -0.9766
H      4.6411     1.1941    -2.7077
H      5.6424     1.6229    -1.2828
H      5.2663    -0.1008    -1.5693
H      3.1363     1.0225     1.3640
H      4.6490     0.1252     0.9104
H      4.6036     1.9391     0.9632
H      2.5248     0.5734    -3.4322
H      0.8566    -0.8953    -4.5202
H      0.6296    -1.8153    -2.9839
H      0.1438    -0.0691    -3.0969
H      4.3549    -1.1916    -3.2199
H      3.2686    -1.4716    -4.5863
H      3.0936    -2.4793    -3.1273
