# Supplementary material for: MACE: Automated Assessment of Stereochemistry of Transition Metal Complexes and Its Applications in Computational Catalysis
Source: J Chem Theory Comput. 2024 Feb 16;20(5):2313–20. doi: 10.1021/acs.jctc.3c01313 (PMC10938507; doi:10.1021/acs.jctc.3c01313)
Supplement: Supplementary file 3 — ct3c01313_si_003.zip [file ct3c01313_si_003.zip › structures/screening/mace_MeCN/Mn_PNhP_iPr_bi_9.xyz]

68
{"conf": 0, "E": 102.45, "rms": -1.0, "geom": "OH", "total_charge": 0, "CA_charge": 1, "smiles": "C[C:1]#[5N:2]->[Mn+:3]1(<-[3C-:4]#[O+:5])(<-[4C-:6]#[O+:7])(<-[6H-:8])<-[1N@H:9]([CH2:10][CH2:11][P:12]([CH:13]([CH3:14])[CH3:15])[CH:16]([CH3:17])[CH3:18])[CH2:19][CH2:20][2P:21]->1([CH:22]([CH3:23])[CH3:24])[CH:25]([CH3:26])[CH3:27]", "smiles3D": "C([C:1]#[5N:2]->[Mn+:3]1(<-[3C-:4]#[O+:5])(<-[4C-:6]#[O+:7])(<-[6H-:8])<-[1N@@:9]([C:10]([C:11]([P:12]([C:13]([C:14]([H:37])([H:38])[H:39])([C:15]([H:40])([H:41])[H:42])[H:36])[C:16]([C:17]([H:44])([H:45])[H:46])([C:18]([H:47])([H:48])[H:49])[H:43])([H:34])[H:35])([H:32])[H:33])([H:31])[C:19]([H:50])([H:51])[C:20]([H:52])([H:53])[2P:21]->1([C:22]([C:23]([H:55])([H:56])[H:57])([C:24]([H:58])([H:59])[H:60])[H:54])[C:25]([C:26]([H:62])([H:63])[H:64])([C:27]([H:65])([H:66])[H:67])[H:61])([H:28])([H:29])[H:30]", "smiles3Dx": "C([C:1]#[5N:2]->[Mn+:3]1(<-[3C-:4]#[O+:5])(<-[4C-:6]#[O+:7])(<-[6H-:8])<-[1N@@:9]([C:10]([C:11]([P:12]([C:13]([C:14]([H:37])([H:38])[H:39])([C:15]([H:40])([H:41])[H:42])[H:36])[C:16]([C:17]([H:44])([H:45])[H:46])([C:18]([H:47])([H:48])[H:49])[H:43])([H:34])[H:35])([H:32])[H:33])([H:31])[C:19]([H:50])([H:51])[C:20]([H:52])([H:53])[2P:21]->1([C:22]([C:23]([H:55])([H:56])[H:57])([C:24]([H:58])([H:59])[H:60])[H:54])[C:25]([C:26]([H:62])([H:63])[H:64])([C:27]([H:65])([H:66])[H:67])[H:61])([H:28])([H:29])[H:30]", "dummies": []}
C      4.1959    -2.2554     1.4482
C      2.9734    -1.5764     1.0207
N      1.9402    -1.0161     0.6625
Mn     0.0000     0.0000     0.0000
C     -1.9730     0.9951    -0.6097
O     -3.0109     1.5156    -0.9341
C      0.5105     1.8002     1.3226
O      0.7827     2.7463     2.0198
H     -0.8869    -0.8242     1.3847
N      1.0980     0.8108    -1.8905
C      0.6786     2.1386    -2.0938
C      1.4566     2.8831    -3.1950
P      0.8597     4.6557    -3.4117
C      1.7900     5.1289    -4.9860
C      3.2891     5.2241    -4.6880
C      1.2934     6.4619    -5.5583
C     -0.9669     4.4611    -3.8743
C     -1.1841     3.7073    -5.1892
C     -1.6851     5.8121    -3.8733
C      0.8852    -0.0368    -3.0453
C      0.8963    -1.5631    -2.7820
P     -0.4270    -1.9689    -1.6446
C     -0.2327    -3.6637    -1.0465
C      1.1644    -4.2235    -1.3524
C     -0.4914    -3.7040     0.4618
C     -1.9797    -1.8541    -2.5606
C     -1.9486    -2.7041    -3.8420
C     -3.1503    -2.2855    -1.6705
H      4.2978    -3.2158     0.9009
H      5.0759    -1.6142     1.2311
H      4.1470    -2.4559     2.5388
H      1.9926     0.8105    -1.6952
H      0.7918     2.6986    -1.1422
H     -0.3911     2.1259    -2.3573
H      1.3597     2.3646    -4.1698
H      2.5277     2.8957    -2.9081
H      1.6437     4.3350    -5.7475
H      3.8499     5.5119    -5.6011
H      3.6905     4.2473    -4.3559
H      3.4841     5.9802    -3.8999
H      0.3333     6.3131    -6.0916
H      1.1666     7.2149    -4.7485
H      2.0103     6.8585    -6.3131
H     -1.4582     3.8781    -3.0702
H     -2.2712     3.5542    -5.3599
H     -0.7739     4.2678    -6.0531
H     -0.7111     2.7052    -5.1493
H     -2.7798     5.6554    -3.9422
H     -1.4754     6.3566    -2.9319
H     -1.3879     6.4460    -4.7250
H     -0.0850     0.2221    -3.5283
H      1.6941     0.1704    -3.7853
H      1.8720    -1.8338    -2.3294
H      0.7742    -2.1142    -3.7360
H     -0.9819    -4.3122    -1.5438
H      1.9587    -3.6277    -0.8549
H      1.3399    -4.2571    -2.4497
H      1.2317    -5.2689    -0.9797
H     -0.4560    -4.7529     0.8246
H     -1.4951    -3.2920     0.6996
H      0.2778    -3.1175     1.0093
H     -2.1388    -0.7934    -2.8486
H     -1.6313    -3.7482    -3.6513
H     -1.2778    -2.2506    -4.5966
H     -2.9581    -2.7268    -4.3036
H     -3.1246    -3.3737    -1.4605
H     -3.1294    -1.7345    -0.7077
H     -4.1119    -2.0502    -2.1739
68
{"conf": 1, "E": 115.35, "rms": -1.0, "geom": "OH", "total_charge": 0, "CA_charge": 1, "smiles": "C[C:1]#[5N:2]->[Mn+:3]1(<-[3C-:4]#[O+:5])(<-[4C-:6]#[O+:7])(<-[6H-:8])<-[1N@H:9]([CH2:10][CH2:11][P:12]([CH:13]([CH3:14])[CH3:15])[CH:16]([CH3:17])[CH3:18])[CH2:19][CH2:20][2P:21]->1([CH:22]([CH3:23])[CH3:24])[CH:25]([CH3:26])[CH3:27]", "smiles3D": "C([C:1]#[5N:2]->[Mn+:3]1(<-[3C-:4]#[O+:5])(<-[4C-:6]#[O+:7])(<-[6H-:8])<-[1N@@:9]([C:10]([C:11]([P:12]([C:13]([C:14]([H:37])([H:38])[H:39])([C:15]([H:40])([H:41])[H:42])[H:36])[C:16]([C:17]([H:44])([H:45])[H:46])([C:18]([H:47])([H:48])[H:49])[H:43])([H:34])[H:35])([H:32])[H:33])([H:31])[C:19]([H:50])([H:51])[C:20]([H:52])([H:53])[2P:21]->1([C:22]([C:23]([H:55])([H:56])[H:57])([C:24]([H:58])([H:59])[H:60])[H:54])[C:25]([C:26]([H:62])([H:63])[H:64])([C:27]([H:65])([H:66])[H:67])[H:61])([H:28])([H:29])[H:30]", "smiles3Dx": "C([C:1]#[5N:2]->[Mn+:3]1(<-[3C-:4]#[O+:5])(<-[4C-:6]#[O+:7])(<-[6H-:8])<-[1N@@:9]([C:10]([C:11]([P:12]([C:13]([C:14]([H:37])([H:38])[H:39])([C:15]([H:40])([H:41])[H:42])[H:36])[C:16]([C:17]([H:44])([H:45])[H:46])([C:18]([H:47])([H:48])[H:49])[H:43])([H:34])[H:35])([H:32])[H:33])([H:31])[C:19]([H:50])([H:51])[C:20]([H:52])([H:53])[2P:21]->1([C:22]([C:23]([H:55])([H:56])[H:57])([C:24]([H:58])([H:59])[H:60])[H:54])[C:25]([C:26]([H:62])([H:63])[H:64])([C:27]([H:65])([H:66])[H:67])[H:61])([H:28])([H:29])[H:30]", "dummies": []}
C     -4.0890    -1.8744     2.1373
C     -2.8999    -1.3157     1.4869
N     -1.9022    -0.8451     0.9445
Mn     0.0000     0.0000     0.0000
C      2.0114     0.8408    -0.7049
O      3.0802     1.2765    -1.0562
C      1.1067    -1.0821     1.6870
O      1.6864    -1.6473     2.5811
H     -0.2122     1.5105     1.0256
N      0.0613    -1.8040    -1.4800
C      1.3069    -1.9549    -2.1305
C      2.4490    -2.4549    -1.2247
P      2.0534    -4.0614    -0.3243
C      3.6851    -4.4684     0.5796
C      3.3474    -5.2182     1.8794
C      4.5142    -3.2216     0.9079
C      1.9485    -5.3187    -1.7542
C      2.5246    -6.6999    -1.3875
C      0.4743    -5.4874    -2.1515
C     -1.0452    -1.6918    -2.3944
C     -1.1714    -0.3564    -3.2025
P     -1.2749     1.0264    -2.0614
C     -3.0373     1.4186    -1.8493
C     -3.5882     2.2168    -3.0460
C     -3.8913     0.1546    -1.6769
C     -0.5186     2.4661    -2.8589
C      0.9348     2.2023    -3.3143
C     -0.5471     3.6612    -1.8912
H     -4.0102    -1.7296     3.2283
H     -4.1557    -2.9577     1.9155
H     -4.9945    -1.3570     1.7589
H     -0.0881    -2.5502    -0.9797
H      1.2084    -2.6660    -2.9798
H      1.6062    -0.9807    -2.5476
H      3.3604    -2.5951    -1.8559
H      2.6723    -1.6790    -0.4665
H      4.3332    -5.1253    -0.0425
H      4.2794    -5.6285     2.3279
H      2.8581    -4.5351     2.6053
H      2.6647    -6.0582     1.6737
H      5.4081    -3.5021     1.5193
H      4.9042    -2.7622    -0.0294
H      3.9165    -2.4757     1.4715
H      2.5198    -4.9289    -2.6325
H      2.1419    -7.0401    -0.3978
H      3.6335    -6.6785    -1.3823
H      2.2330    -7.4549    -2.1550
H      0.0119    -4.5089    -2.3751
H      0.4011    -6.1111    -3.0675
H     -0.0989    -5.9725    -1.3295
H     -1.9786    -1.8307    -1.8054
H     -1.0005    -2.5278    -3.1252
H     -2.0779    -0.3904    -3.8377
H     -0.2949    -0.2445    -3.8626
H     -3.1405     2.0386    -0.9333
H     -4.6930     2.3015    -2.9766
H     -3.2110     3.2569    -3.0428
H     -3.3326     1.7259    -4.0107
H     -4.9268     0.4427    -1.3919
H     -3.5126    -0.4866    -0.8791
H     -3.9580    -0.4422    -2.6128
H     -1.1120     2.7250    -3.7616
H      1.6708     2.7610    -2.6977
H      1.2297     1.1410    -3.3015
H      1.0674     2.5707    -4.3548
H     -1.5825     3.8982    -1.5720
H     -0.1326     4.5660    -2.3890
H      0.0582     3.4334    -0.9871
68
{"conf": 2, "E": 99.91, "rms": -1.0, "geom": "OH", "total_charge": 0, "CA_charge": 1, "smiles": "C[C:1]#[5N:2]->[Mn+:3]1(<-[3C-:4]#[O+:5])(<-[4C-:6]#[O+:7])(<-[6H-:8])<-[1N@H:9]([CH2:10][CH2:11][P:12]([CH:13]([CH3:14])[CH3:15])[CH:16]([CH3:17])[CH3:18])[CH2:19][CH2:20][2P:21]->1([CH:22]([CH3:23])[CH3:24])[CH:25]([CH3:26])[CH3:27]", "smiles3D": "C([C:1]#[5N:2]->[Mn+:3]1(<-[3C-:4]#[O+:5])(<-[4C-:6]#[O+:7])(<-[6H-:8])<-[1N@@:9]([C:10]([C:11]([P:12]([C:13]([C:14]([H:37])([H:38])[H:39])([C:15]([H:40])([H:41])[H:42])[H:36])[C:16]([C:17]([H:44])([H:45])[H:46])([C:18]([H:47])([H:48])[H:49])[H:43])([H:34])[H:35])([H:32])[H:33])([H:31])[C:19]([H:50])([H:51])[C:20]([H:52])([H:53])[2P:21]->1([C:22]([C:23]([H:55])([H:56])[H:57])([C:24]([H:58])([H:59])[H:60])[H:54])[C:25]([C:26]([H:62])([H:63])[H:64])([C:27]([H:65])([H:66])[H:67])[H:61])([H:28])([H:29])[H:30]", "smiles3Dx": "C([C:1]#[5N:2]->[Mn+:3]1(<-[3C-:4]#[O+:5])(<-[4C-:6]#[O+:7])(<-[6H-:8])<-[1N@@:9]([C:10]([C:11]([P:12]([C:13]([C:14]([H:37])([H:38])[H:39])([C:15]([H:40])([H:41])[H:42])[H:36])[C:16]([C:17]([H:44])([H:45])[H:46])([C:18]([H:47])([H:48])[H:49])[H:43])([H:34])[H:35])([H:32])[H:33])([H:31])[C:19]([H:50])([H:51])[C:20]([H:52])([H:53])[2P:21]->1([C:22]([C:23]([H:55])([H:56])[H:57])([C:24]([H:58])([H:59])[H:60])[H:54])[C:25]([C:26]([H:62])([H:63])[H:64])([C:27]([H:65])([H:66])[H:67])[H:61])([H:28])([H:29])[H:30]", "dummies": []}
C     -1.3820     4.4358     1.7920
C     -0.9650     3.1351     1.2705
N     -0.6231     2.0419     0.8253
Mn     0.0000     0.0000     0.0000
C      0.5561    -2.1048    -0.7114
O      0.8453    -3.2178    -1.0768
C     -1.0185    -0.9567     1.8173
O     -1.5574    -1.4593     2.7722
H      1.6014     0.1110     0.8995
N     -1.8931     0.0639    -1.3389
C     -2.7529    -1.0044    -0.9957
C     -3.8573    -0.5794    -0.0150
P     -5.1166     0.5071    -0.8843
C     -6.5610    -0.6703    -1.1540
C     -7.7659     0.0899    -1.7135
C     -6.1552    -1.7959    -2.1089
C     -5.7096     1.6850     0.4667
C     -4.6052     2.6889     0.8065
C     -6.1906     0.9548     1.7271
C     -1.5071     0.0705    -2.7123
C     -0.5587     1.2413    -3.1126
P      0.9673     1.1181    -2.1720
C      2.1577     0.2151    -3.1952
C      3.3488    -0.2312    -2.3388
C      1.5358    -1.0036    -3.8941
C      1.6912     2.7676    -1.9794
C      0.6548     3.8902    -2.1155
C      2.3870     2.8775    -0.6159
H     -2.0366     4.2831     2.6754
H     -1.9420     4.9783     1.0043
H     -0.4909     5.0245     2.0887
H     -2.3039     0.8641    -1.1726
H     -2.1425    -1.7929    -0.5144
H     -3.2340    -1.4489    -1.8972
H     -3.3893    -0.0194     0.8162
H     -4.3587    -1.4740     0.4111
H     -6.8489    -1.1313    -0.1870
H     -8.6051    -0.6109    -1.9086
H     -7.4963     0.6011    -2.6628
H     -8.1233     0.8449    -0.9845
H     -5.4152    -2.4570    -1.6174
H     -5.7185    -1.3841    -3.0433
H     -7.0355    -2.4213    -2.3692
H     -6.5630     2.2656     0.0562
H     -5.0021     3.4776     1.4809
H     -4.2370     3.1807    -0.1202
H     -3.7531     2.1908     1.3134
H     -5.4178     0.2608     2.1138
H     -6.4289     1.6891     2.5238
H     -7.1181     0.3887     1.5143
H     -2.4234     0.1460    -3.3441
H     -1.0106    -0.8930    -2.9441
H     -0.3414     1.2032    -4.1982
H     -1.0744     2.1888    -2.8837
H      2.5335     0.9034    -3.9831
H      4.0417    -0.8589    -2.9385
H      3.0127    -0.8181    -1.4587
H      3.9289     0.6497    -1.9979
H      1.1211    -1.7280    -3.1774
H      0.7546    -0.7040    -4.6191
H      2.3147    -1.5313    -4.4847
H      2.4587     2.9087    -2.7704
H     -0.1845     3.7595    -1.4036
H      0.2761     3.9460    -3.1570
H      1.1364     4.8679    -1.9053
H      3.0321     3.7792    -0.5924
H      1.6553     2.9539     0.2102
H      3.0361     2.0016    -0.4192
68
{"conf": 3, "E": 257.96, "rms": -1.0, "geom": "OH", "total_charge": 0, "CA_charge": 1, "smiles": "C[C:1]#[5N:2]->[Mn+:3]1(<-[3C-:4]#[O+:5])(<-[4C-:6]#[O+:7])(<-[6H-:8])<-[1N@H:9]([CH2:10][CH2:11][P:12]([CH:13]([CH3:14])[CH3:15])[CH:16]([CH3:17])[CH3:18])[CH2:19][CH2:20][2P:21]->1([CH:22]([CH3:23])[CH3:24])[CH:25]([CH3:26])[CH3:27]", "smiles3D": "C([C:1]#[5N:2]->[Mn+:3]1(<-[3C-:4]#[O+:5])(<-[4C-:6]#[O+:7])(<-[6H-:8])<-[1N@@:9]([C:10]([C:11]([P:12]([C:13]([C:14]([H:37])([H:38])[H:39])([C:15]([H:40])([H:41])[H:42])[H:36])[C:16]([C:17]([H:44])([H:45])[H:46])([C:18]([H:47])([H:48])[H:49])[H:43])([H:34])[H:35])([H:32])[H:33])([H:31])[C:19]([H:50])([H:51])[C:20]([H:52])([H:53])[2P:21]->1([C:22]([C:23]([H:55])([H:56])[H:57])([C:24]([H:58])([H:59])[H:60])[H:54])[C:25]([C:26]([H:62])([H:63])[H:64])([C:27]([H:65])([H:66])[H:67])[H:61])([H:28])([H:29])[H:30]", "smiles3Dx": "C([C:1]#[5N:2]->[Mn+:3]1(<-[3C-:4]#[O+:5])(<-[4C-:6]#[O+:7])(<-[6H-:8])<-[1N@@:9]([C:10]([C:11]([P:12]([C:13]([C:14]([H:37])([H:38])[H:39])([C:15]([H:40])([H:41])[H:42])[H:36])[C:16]([C:17]([H:44])([H:45])[H:46])([C:18]([H:47])([H:48])[H:49])[H:43])([H:34])[H:35])([H:32])[H:33])([H:31])[C:19]([H:50])([H:51])[C:20]([H:52])([H:53])[2P:21]->1([C:22]([C:23]([H:55])([H:56])[H:57])([C:24]([H:58])([H:59])[H:60])[H:54])[C:25]([C:26]([H:62])([H:63])[H:64])([C:27]([H:65])([H:66])[H:67])[H:61])([H:28])([H:29])[H:30]", "dummies": []}
C      1.6708     1.5002    -4.0317
C      1.2476     0.5056    -3.0680
N      0.8598     0.0500    -1.9818
Mn     0.0000     0.0000     0.0000
C     -0.9451    -0.0454     2.0751
O     -1.4279    -0.1504     3.1704
C      2.1230     0.4660     0.5325
O      3.2702     0.8832     0.7585
H      0.2525    -1.8238     0.0228
N     -0.4377     2.1592    -0.4243
C     -0.7940     2.7843     0.7906
C      0.4750     2.8920     1.6700
P      0.2175     4.0205     3.1758
C      0.9579     3.3271     4.7773
C      0.8030     1.8099     4.8842
C      0.3445     3.9971     6.0315
C     -1.4644     4.7998     3.4060
C     -2.5303     3.7325     3.6430
C     -1.8154     5.8288     2.3077
C     -1.5645     2.3315    -1.4505
C     -2.0988     1.1454    -2.2741
P     -2.3504    -0.1756    -1.1082
C     -3.7489     0.4807    -0.1269
C     -4.0399    -0.4267     1.1037
C     -5.0058     0.7440    -1.0009
C     -2.7370    -1.6957    -1.9404
C     -1.6094    -2.1165    -2.9095
C     -2.9324    -2.8234    -0.9024
H      2.8208     1.6394    -4.1896
H      1.2210     1.5388    -5.0798
H      1.3821     2.5428    -3.5904
H      0.4721     2.4710    -0.8335
H     -1.5794     2.2913     1.4083
H     -1.1315     3.8131     0.4676
H      1.3542     3.2841     1.0846
H      0.7253     1.9406     2.0077
H      2.0532     3.5549     4.7882
H     -0.2534     1.5315     4.8713
H      1.2296     1.4402     5.8240
H      1.3282     1.2988     4.0651
H      0.9983     3.8339     6.9171
H     -0.6481     3.5643     6.2572
H      0.2360     5.0961     5.9101
H     -1.3965     5.4030     4.3422
H     -3.2123     4.0416     4.4549
H     -2.0579     2.7881     3.9699
H     -3.1096     3.5325     2.7357
H     -2.1668     6.7863     2.7580
H     -0.9209     6.0820     1.7055
H     -2.6058     5.4616     1.6324
H     -2.4697     2.9167    -1.0709
H     -1.0645     3.0584    -2.1614
H     -1.2921     0.9160    -2.9853
H     -2.9987     1.4504    -2.8177
H     -3.4451     1.4393     0.2862
H     -3.2908    -1.2016     1.2501
H     -5.0619    -0.8659     1.1200
H     -3.9184     0.2078     1.9994
H     -5.2051     1.8329    -0.9585
H     -5.9326     0.2389    -0.6372
H     -4.8638     0.5367    -2.0560
H     -3.6786    -1.5774    -2.5246
H     -1.8673    -3.0186    -3.5073
H     -1.3839    -1.3051    -3.6098
H     -0.7037    -2.3115    -2.3246
H     -2.8398    -3.8657    -1.3191
H     -3.9374    -2.7296    -0.4106
H     -2.1749    -2.7136    -0.1196
68
{"conf": 4, "E": 202.07, "rms": -1.0, "geom": "OH", "total_charge": 0, "CA_charge": 1, "smiles": "C[C:1]#[5N:2]->[Mn+:3]1(<-[3C-:4]#[O+:5])(<-[4C-:6]#[O+:7])(<-[6H-:8])<-[1N@H:9]([CH2:10][CH2:11][P:12]([CH:13]([CH3:14])[CH3:15])[CH:16]([CH3:17])[CH3:18])[CH2:19][CH2:20][2P:21]->1([CH:22]([CH3:23])[CH3:24])[CH:25]([CH3:26])[CH3:27]", "smiles3D": "C([C:1]#[5N:2]->[Mn+:3]1(<-[3C-:4]#[O+:5])(<-[4C-:6]#[O+:7])(<-[6H-:8])<-[1N@@:9]([C:10]([C:11]([P:12]([C:13]([C:14]([H:37])([H:38])[H:39])([C:15]([H:40])([H:41])[H:42])[H:36])[C:16]([C:17]([H:44])([H:45])[H:46])([C:18]([H:47])([H:48])[H:49])[H:43])([H:34])[H:35])([H:32])[H:33])([H:31])[C:19]([H:50])([H:51])[C:20]([H:52])([H:53])[2P:21]->1([C:22]([C:23]([H:55])([H:56])[H:57])([C:24]([H:58])([H:59])[H:60])[H:54])[C:25]([C:26]([H:62])([H:63])[H:64])([C:27]([H:65])([H:66])[H:67])[H:61])([H:28])([H:29])[H:30]", "smiles3Dx": "C([C:1]#[5N:2]->[Mn+:3]1(<-[3C-:4]#[O+:5])(<-[4C-:6]#[O+:7])(<-[6H-:8])<-[1N@@:9]([C:10]([C:11]([P:12]([C:13]([C:14]([H:37])([H:38])[H:39])([C:15]([H:40])([H:41])[H:42])[H:36])[C:16]([C:17]([H:44])([H:45])[H:46])([C:18]([H:47])([H:48])[H:49])[H:43])([H:34])[H:35])([H:32])[H:33])([H:31])[C:19]([H:50])([H:51])[C:20]([H:52])([H:53])[2P:21]->1([C:22]([C:23]([H:55])([H:56])[H:57])([C:24]([H:58])([H:59])[H:60])[H:54])[C:25]([C:26]([H:62])([H:63])[H:64])([C:27]([H:65])([H:66])[H:67])[H:61])([H:28])([H:29])[H:30]", "dummies": []}
C     -2.4939    -2.6783     2.9298
C     -2.0782    -2.0447     1.6810
N     -1.4886    -1.3809     0.8475
Mn     0.0000     0.0000     0.0000
C      1.3800     1.6086    -0.7672
O      2.2644     2.3380    -1.1886
C     -0.6285     1.1788     1.8783
O     -1.0323     1.7003     2.8625
H     -1.3079     0.7148    -0.9880
N      1.5627    -1.1764     1.2150
C      2.9041    -0.7591     0.8497
C      3.8067    -0.7006     2.0883
P      3.5880     0.9294     3.0005
C      3.6988     0.5916     4.8507
C      2.4179     1.0962     5.5169
C      3.9491    -0.8888     5.1701
C      4.9466     2.1815     2.5088
C      5.3004     3.1236     3.6675
C      6.2111     1.4956     1.9784
C      1.3476    -2.5781     0.9569
C      1.5069    -3.0610    -0.5005
P      0.8325    -1.7925    -1.6122
C      2.2221    -1.2344    -2.5782
C      2.9654    -2.3225    -3.3439
C      1.7903    -0.0537    -3.5181
C     -0.4425    -2.6102    -2.7019
C     -1.4981    -3.2717    -1.8639
C     -1.0468    -1.5453    -3.6300
H     -2.9733    -1.9104     3.5040
H     -1.5629    -2.9167     3.4407
H     -3.1231    -3.5830     2.9433
H      1.3690    -0.9881     2.1459
H      2.9285     0.2485     0.4193
H      3.3911    -1.4165     0.1179
H      3.5984    -1.5723     2.7316
H      4.8338    -0.7956     1.7654
H      4.5497     1.1530     5.2522
H      1.5995     0.3531     5.4154
H      2.0775     2.0483     5.0432
H      2.6118     1.3010     6.5858
H      3.0865    -1.5166     4.8601
H      4.1042    -1.0246     6.2609
H      4.8664    -1.2414     4.6484
H      4.5319     2.8044     1.6952
H      5.8014     4.0356     3.2895
H      4.3887     3.4468     4.2150
H      6.0053     2.6404     4.3833
H      6.0574     1.1682     0.9273
H      7.0771     2.1956     1.9805
H      6.4851     0.6219     2.6066
H      2.0980    -3.1372     1.5406
H      0.3673    -2.8891     1.2947
H      2.5639    -3.2557    -0.7635
H      0.9617    -4.0509    -0.6406
H      2.9309    -0.7650    -1.8874
H      3.1751    -2.0777    -4.3903
H      2.4732    -3.3290    -3.2879
H      3.9885    -2.4682    -2.8793
H      2.5611     0.7467    -3.4647
H      1.6796    -0.3722    -4.5605
H      0.8549     0.4017    -3.1462
H      0.1022    -3.3705    -3.2998
H     -2.0164    -4.0890    -2.4210
H     -1.1165    -3.7359    -0.9303
H     -2.2715    -2.5231    -1.5340
H     -1.9953    -1.9177    -4.0799
H     -0.3818    -1.2846    -4.4387
H     -1.2983    -0.6244    -3.0363
68
{"conf": 5, "E": 127.69, "rms": -1.0, "geom": "OH", "total_charge": 0, "CA_charge": 1, "smiles": "C[C:1]#[5N:2]->[Mn+:3]1(<-[3C-:4]#[O+:5])(<-[4C-:6]#[O+:7])(<-[6H-:8])<-[1N@H:9]([CH2:10][CH2:11][P:12]([CH:13]([CH3:14])[CH3:15])[CH:16]([CH3:17])[CH3:18])[CH2:19][CH2:20][2P:21]->1([CH:22]([CH3:23])[CH3:24])[CH:25]([CH3:26])[CH3:27]", "smiles3D": "C([C:1]#[5N:2]->[Mn+:3]1(<-[3C-:4]#[O+:5])(<-[4C-:6]#[O+:7])(<-[6H-:8])<-[1N@@:9]([C:10]([C:11]([P:12]([C:13]([C:14]([H:37])([H:38])[H:39])([C:15]([H:40])([H:41])[H:42])[H:36])[C:16]([C:17]([H:44])([H:45])[H:46])([C:18]([H:47])([H:48])[H:49])[H:43])([H:34])[H:35])([H:32])[H:33])([H:31])[C:19]([H:50])([H:51])[C:20]([H:52])([H:53])[2P:21]->1([C:22]([C:23]([H:55])([H:56])[H:57])([C:24]([H:58])([H:59])[H:60])[H:54])[C:25]([C:26]([H:62])([H:63])[H:64])([C:27]([H:65])([H:66])[H:67])[H:61])([H:28])([H:29])[H:30]", "smiles3Dx": "C([C:1]#[5N:2]->[Mn+:3]1(<-[3C-:4]#[O+:5])(<-[4C-:6]#[O+:7])(<-[6H-:8])<-[1N@@:9]([C:10]([C:11]([P:12]([C:13]([C:14]([H:37])([H:38])[H:39])([C:15]([H:40])([H:41])[H:42])[H:36])[C:16]([C:17]([H:44])([H:45])[H:46])([C:18]([H:47])([H:48])[H:49])[H:43])([H:34])[H:35])([H:32])[H:33])([H:31])[C:19]([H:50])([H:51])[C:20]([H:52])([H:53])[2P:21]->1([C:22]([C:23]([H:55])([H:56])[H:57])([C:24]([H:58])([H:59])[H:60])[H:54])[C:25]([C:26]([H:62])([H:63])[H:64])([C:27]([H:65])([H:66])[H:67])[H:61])([H:28])([H:29])[H:30]", "dummies": []}
C      3.8903    -2.7142     1.4921
C      2.7457    -1.9087     1.0722
N      1.7817    -1.2370     0.7125
Mn     0.0000     0.0000     0.0000
C     -1.7622     1.2658    -0.7307
O     -2.6896     1.9277    -1.1250
C      1.1754     0.5750    -1.8791
O      1.7950     0.8893    -2.8651
H      0.6740     1.4651     0.8776
N     -0.9477    -1.9695    -0.8259
C     -1.2767    -1.8550    -2.2048
C     -0.1205    -2.1131    -3.2216
P      1.3636    -3.0909    -2.5758
C      2.5525    -3.1454    -4.0360
C      3.8022    -3.9430    -3.6515
C      2.9534    -1.7321    -4.4686
C      0.8431    -4.9079    -2.4458
C      1.4486    -5.4894    -1.1671
C     -0.6739    -5.1290    -2.4628
C     -2.0056    -2.5032     0.0399
C     -2.6752    -1.5491     1.0591
P     -1.4270    -0.7251     2.0360
C     -2.2781     0.6001     2.9258
C     -3.1557     0.0739     4.0647
C     -1.2814     1.6371     3.4622
C     -0.6526    -1.9708     3.1012
C      0.2058    -1.3272     4.1942
C     -1.6643    -2.9518     3.7185
H      4.6826    -2.6697     0.7171
H      4.2897    -2.3270     2.4495
H      3.5639    -3.7624     1.6243
H     -0.2834    -2.5667    -0.7564
H     -1.6530    -0.8294    -2.3630
H     -2.0956    -2.5453    -2.4764
H     -0.5207    -2.6249    -4.1228
H      0.2341    -1.1361    -3.5911
H      2.0538    -3.6492    -4.8911
H      3.5403    -4.9969    -3.4269
H      4.5267    -3.9478    -4.4952
H      4.2898    -3.4939    -2.7589
H      2.0816    -1.1911    -4.8968
H      3.7299    -1.7774    -5.2629
H      3.3635    -1.1622    -3.6052
H      1.2602    -5.4671    -3.3111
H      2.5516    -5.3751    -1.1731
H      1.2166    -6.5689    -1.0866
H      1.0469    -4.9679    -0.2753
H     -1.1091    -4.7471    -3.4104
H     -0.8892    -6.2217    -2.4108
H     -1.1546    -4.6371    -1.5927
H     -1.5794    -3.3504     0.6249
H     -2.8245    -2.9346    -0.5649
H     -3.3653    -2.1252     1.7181
H     -3.2584    -0.7800     0.5058
H     -2.9446     1.1165     2.1943
H     -2.5604    -0.3064     4.9183
H     -3.8659    -0.7010     3.6978
H     -3.7721     0.9084     4.4559
H     -0.6219     1.2274     4.2517
H     -1.8387     2.4931     3.9008
H     -0.6661     2.0450     2.6394
H      0.0247    -2.5628     2.4550
H      0.8736    -0.5509     3.7562
H      0.8581    -2.1001     4.6536
H     -0.4160    -0.8963     5.0040
H     -2.4755    -2.4477     4.2720
H     -2.0992    -3.6072     2.9299
H     -1.1483    -3.6218     4.4364
68
{"conf": 6, "E": 121.27, "rms": -1.0, "geom": "OH", "total_charge": 0, "CA_charge": 1, "smiles": "C[C:1]#[5N:2]->[Mn+:3]1(<-[3C-:4]#[O+:5])(<-[4C-:6]#[O+:7])(<-[6H-:8])<-[1N@H:9]([CH2:10][CH2:11][P:12]([CH:13]([CH3:14])[CH3:15])[CH:16]([CH3:17])[CH3:18])[CH2:19][CH2:20][2P:21]->1([CH:22]([CH3:23])[CH3:24])[CH:25]([CH3:26])[CH3:27]", "smiles3D": "C([C:1]#[5N:2]->[Mn+:3]1(<-[3C-:4]#[O+:5])(<-[4C-:6]#[O+:7])(<-[6H-:8])<-[1N@@:9]([C:10]([C:11]([P:12]([C:13]([C:14]([H:37])([H:38])[H:39])([C:15]([H:40])([H:41])[H:42])[H:36])[C:16]([C:17]([H:44])([H:45])[H:46])([C:18]([H:47])([H:48])[H:49])[H:43])([H:34])[H:35])([H:32])[H:33])([H:31])[C:19]([H:50])([H:51])[C:20]([H:52])([H:53])[2P:21]->1([C:22]([C:23]([H:55])([H:56])[H:57])([C:24]([H:58])([H:59])[H:60])[H:54])[C:25]([C:26]([H:62])([H:63])[H:64])([C:27]([H:65])([H:66])[H:67])[H:61])([H:28])([H:29])[H:30]", "smiles3Dx": "C([C:1]#[5N:2]->[Mn+:3]1(<-[3C-:4]#[O+:5])(<-[4C-:6]#[O+:7])(<-[6H-:8])<-[1N@@:9]([C:10]([C:11]([P:12]([C:13]([C:14]([H:37])([H:38])[H:39])([C:15]([H:40])([H:41])[H:42])[H:36])[C:16]([C:17]([H:44])([H:45])[H:46])([C:18]([H:47])([H:48])[H:49])[H:43])([H:34])[H:35])([H:32])[H:33])([H:31])[C:19]([H:50])([H:51])[C:20]([H:52])([H:53])[2P:21]->1([C:22]([C:23]([H:55])([H:56])[H:57])([C:24]([H:58])([H:59])[H:60])[H:54])[C:25]([C:26]([H:62])([H:63])[H:64])([C:27]([H:65])([H:66])[H:67])[H:61])([H:28])([H:29])[H:30]", "dummies": []}
C     -3.2634     1.5804    -3.4117
C     -2.3040     1.1156    -2.4092
N     -1.4969     0.7343    -1.5653
Mn     0.0000     0.0000     0.0000
C      1.3812    -0.8741     1.6070
O      2.1102    -1.3325     2.4520
C     -0.6508    -2.1378    -0.4962
O     -0.9949    -3.2651    -0.7517
H     -1.3055     0.1770     1.2892
N      1.6523     0.0574    -1.6211
C      2.7702    -0.6921    -1.2180
C      3.6278    -1.2045    -2.4035
P      5.4940    -1.1240    -2.1559
C      6.0173    -2.2343    -0.7268
C      5.8851    -3.6996    -1.1379
C      5.2641    -1.9506     0.5740
C      5.9463     0.6606    -1.7469
C      5.8931     1.5002    -3.0240
C      7.3509     0.7394    -1.1419
C      1.9344     1.4211    -1.9973
C      2.2423     2.4480    -0.8538
P      0.9195     2.4314     0.3628
C      1.6447     2.7827     1.9861
C      2.9989     2.0764     2.1855
C      0.6647     2.3584     3.0817
C     -0.2612     3.7589    -0.0311
C      0.1084     5.0834     0.6600
C     -0.3802     4.0045    -1.5419
H     -2.8476     1.4270    -4.4267
H     -4.2170     1.0153    -3.3135
H     -3.4465     2.6616    -3.2576
H      1.2835    -0.3596    -2.3525
H      3.3957    -0.0977    -0.5337
H      2.3926    -1.5732    -0.6571
H      3.3920    -0.6381    -3.3268
H      3.3637    -2.2613    -2.6006
H      7.0899    -2.0489    -0.5362
H      6.4931    -3.8880    -2.0495
H      4.8230    -3.9507    -1.3532
H      6.2664    -4.3601    -0.3270
H      5.7700    -2.4696     1.4172
H      5.2459    -0.8641     0.7882
H      4.2290    -2.3388     0.5114
H      5.2287     1.0809    -1.0192
H      4.9231     1.3910    -3.5360
H      6.0276     2.5729    -2.7896
H      6.6805     1.1894    -3.7423
H      8.0914     0.2125    -1.7924
H      7.6634     1.8024    -1.0261
H      7.3581     0.2806    -0.1325
H      1.0646     1.7924    -2.5669
H      2.7938     1.4335    -2.6921
H      3.1990     2.1726    -0.3798
H      2.3458     3.4647    -1.2775
H      1.8210     3.8648     2.0860
H      3.8152     2.6846     1.7400
H      3.2429     1.9973     3.2663
H      3.0184     1.0612     1.7495
H      1.0186     2.7169     4.0773
H     -0.3447     2.7957     2.9115
H      0.5682     1.2554     3.1238
H     -1.2628     3.4424     0.3338
H      1.1614     5.3773     0.4318
H     -0.0529     5.0151     1.7613
H     -0.5620     5.8957     0.2940
H     -1.2245     4.7007    -1.7272
H     -0.6203     3.0835    -2.0931
H      0.5258     4.4781    -1.9719
68
{"conf": 7, "E": 130.1, "rms": -1.0, "geom": "OH", "total_charge": 0, "CA_charge": 1, "smiles": "C[C:1]#[5N:2]->[Mn+:3]1(<-[3C-:4]#[O+:5])(<-[4C-:6]#[O+:7])(<-[6H-:8])<-[1N@H:9]([CH2:10][CH2:11][P:12]([CH:13]([CH3:14])[CH3:15])[CH:16]([CH3:17])[CH3:18])[CH2:19][CH2:20][2P:21]->1([CH:22]([CH3:23])[CH3:24])[CH:25]([CH3:26])[CH3:27]", "smiles3D": "C([C:1]#[5N:2]->[Mn+:3]1(<-[3C-:4]#[O+:5])(<-[4C-:6]#[O+:7])(<-[6H-:8])<-[1N@@:9]([C:10]([C:11]([P:12]([C:13]([C:14]([H:37])([H:38])[H:39])([C:15]([H:40])([H:41])[H:42])[H:36])[C:16]([C:17]([H:44])([H:45])[H:46])([C:18]([H:47])([H:48])[H:49])[H:43])([H:34])[H:35])([H:32])[H:33])([H:31])[C:19]([H:50])([H:51])[C:20]([H:52])([H:53])[2P:21]->1([C:22]([C:23]([H:55])([H:56])[H:57])([C:24]([H:58])([H:59])[H:60])[H:54])[C:25]([C:26]([H:62])([H:63])[H:64])([C:27]([H:65])([H:66])[H:67])[H:61])([H:28])([H:29])[H:30]", "smiles3Dx": "C([C:1]#[5N:2]->[Mn+:3]1(<-[3C-:4]#[O+:5])(<-[4C-:6]#[O+:7])(<-[6H-:8])<-[1N@@:9]([C:10]([C:11]([P:12]([C:13]([C:14]([H:37])([H:38])[H:39])([C:15]([H:40])([H:41])[H:42])[H:36])[C:16]([C:17]([H:44])([H:45])[H:46])([C:18]([H:47])([H:48])[H:49])[H:43])([H:34])[H:35])([H:32])[H:33])([H:31])[C:19]([H:50])([H:51])[C:20]([H:52])([H:53])[2P:21]->1([C:22]([C:23]([H:55])([H:56])[H:57])([C:24]([H:58])([H:59])[H:60])[H:54])[C:25]([C:26]([H:62])([H:63])[H:64])([C:27]([H:65])([H:66])[H:67])[H:61])([H:28])([H:29])[H:30]", "dummies": []}
C     -0.3626    -0.3428     4.9584
C     -0.2379    -0.2313     3.5066
N     -0.1443    -0.1500     2.2834
Mn     0.0000     0.0000     0.0000
C      0.0744     0.1499    -2.2869
O      0.1108     0.2313    -3.4899
C     -0.4831     2.2374     0.1623
O     -0.7335     3.4106     0.2619
H     -1.7820    -0.4273    -0.1212
N      2.3030     0.1954     0.2084
C      2.7688     1.5093     0.0013
C      2.5311     2.0829    -1.4026
P      3.1782     3.8415    -1.4821
C      5.0474     3.6946    -1.6802
C      5.4930     3.2214    -3.0645
C      5.7147     5.0144    -1.3045
C      2.3160     4.6186    -2.9762
C      2.2615     3.7085    -4.2131
C      2.9068     5.9866    -3.3235
C      3.0785    -0.8567    -0.4385
C      2.3302    -2.0736    -1.0657
P      0.8304    -2.4589    -0.1627
C     -0.1258    -3.6836    -1.0917
C     -1.3374    -3.0266    -1.7502
C      0.7214    -4.3949    -2.1577
C      1.3261    -3.1993     1.4098
C      0.0853    -3.5271     2.2620
C      2.1533    -4.4693     1.1994
H     -0.0408    -1.3615     5.2724
H      0.2868     0.4190     5.4438
H     -1.4210    -0.1796     5.2470
H      2.4238     0.0534     1.1097
H      2.2630     2.1771     0.7380
H      3.8612     1.5359     0.2177
H      3.0046     1.4643    -2.1894
H      1.4488     2.1447    -1.5906
H      5.3895     2.9387    -0.9444
H      6.5779     2.9809    -3.0375
H      4.9478     2.2924    -3.3459
H      5.3320     4.0030    -3.8285
H      5.4642     5.8211    -2.0241
H      6.8148     4.8888    -1.2935
H      5.3932     5.3286    -0.2962
H      1.2638     4.7885    -2.6599
H      1.6960     4.2072    -5.0340
H      3.2631     3.4763    -4.6023
H      1.7371     2.7610    -3.9796
H      2.9932     6.6002    -2.4015
H      3.9072     5.8806    -3.7857
H      2.2438     6.5257    -4.0354
H      3.7890    -1.2686     0.3110
H      3.7085    -0.4213    -1.2373
H      2.0614    -1.8166    -2.1071
H      3.0000    -2.9506    -1.0873
H     -0.4952    -4.4436    -0.3819
H     -1.0250    -2.2711    -2.4983
H     -1.9749    -2.5519    -0.9765
H     -1.9597    -3.7924    -2.2612
H      0.1414    -5.2345    -2.6010
H      1.6563    -4.8160    -1.7189
H      0.9919    -3.7027    -2.9801
H      1.9508    -2.4643     1.9623
H      0.3818    -3.6742     3.3265
H     -0.4129    -4.4515     1.9126
H     -0.6596    -2.7032     2.2215
H      2.4411    -4.8794     2.1935
H      1.5826    -5.2539     0.6767
H      3.0982    -4.2610     0.6487
68
{"conf": 8, "E": 129.73, "rms": -1.0, "geom": "OH", "total_charge": 0, "CA_charge": 1, "smiles": "C[C:1]#[5N:2]->[Mn+:3]1(<-[3C-:4]#[O+:5])(<-[4C-:6]#[O+:7])(<-[6H-:8])<-[1N@H:9]([CH2:10][CH2:11][P:12]([CH:13]([CH3:14])[CH3:15])[CH:16]([CH3:17])[CH3:18])[CH2:19][CH2:20][2P:21]->1([CH:22]([CH3:23])[CH3:24])[CH:25]([CH3:26])[CH3:27]", "smiles3D": "C([C:1]#[5N:2]->[Mn+:3]1(<-[3C-:4]#[O+:5])(<-[4C-:6]#[O+:7])(<-[6H-:8])<-[1N@@:9]([C:10]([C:11]([P:12]([C:13]([C:14]([H:37])([H:38])[H:39])([C:15]([H:40])([H:41])[H:42])[H:36])[C:16]([C:17]([H:44])([H:45])[H:46])([C:18]([H:47])([H:48])[H:49])[H:43])([H:34])[H:35])([H:32])[H:33])([H:31])[C:19]([H:50])([H:51])[C:20]([H:52])([H:53])[2P:21]->1([C:22]([C:23]([H:55])([H:56])[H:57])([C:24]([H:58])([H:59])[H:60])[H:54])[C:25]([C:26]([H:62])([H:63])[H:64])([C:27]([H:65])([H:66])[H:67])[H:61])([H:28])([H:29])[H:30]", "smiles3Dx": "C([C:1]#[5N:2]->[Mn+:3]1(<-[3C-:4]#[O+:5])(<-[4C-:6]#[O+:7])(<-[6H-:8])<-[1N@@:9]([C:10]([C:11]([P:12]([C:13]([C:14]([H:37])([H:38])[H:39])([C:15]([H:40])([H:41])[H:42])[H:36])[C:16]([C:17]([H:44])([H:45])[H:46])([C:18]([H:47])([H:48])[H:49])[H:43])([H:34])[H:35])([H:32])[H:33])([H:31])[C:19]([H:50])([H:51])[C:20]([H:52])([H:53])[2P:21]->1([C:22]([C:23]([H:55])([H:56])[H:57])([C:24]([H:58])([H:59])[H:60])[H:54])[C:25]([C:26]([H:62])([H:63])[H:64])([C:27]([H:65])([H:66])[H:67])[H:61])([H:28])([H:29])[H:30]", "dummies": []}
C      0.7305     3.8757    -3.0427
C      0.5322     2.7488    -2.1339
N      0.3519     1.8049    -1.3671
Mn     0.0000     0.0000     0.0000
C     -0.3142    -1.9986     1.0676
O     -0.4887    -3.0587     1.6143
C      0.9402    -1.2240    -1.6922
O      1.4296    -1.8682    -2.5848
H     -1.6835    -0.1757    -0.7230
N      2.0300     0.4145     1.0757
C      2.8298    -0.7470     1.2882
C      2.6149    -1.5372     2.5979
P      4.0774    -2.6694     2.9498
C      3.4564    -4.0148     4.1199
C      2.1484    -3.6458     4.8372
C      3.2774    -5.3161     3.3332
C      5.3056    -1.6932     4.0025
C      5.9284    -0.5508     3.2009
C      4.7185    -1.1686     5.3183
C      1.9027     1.3231     2.1965
C      0.6161     1.2243     3.0758
P     -0.8626     1.4140     2.0754
C     -2.2167     0.7677     3.0949
C     -2.2723    -0.7552     3.0534
C     -2.0806     1.2355     4.5555
C     -1.1159     3.2124     1.9619
C     -0.4567     3.7997     0.7188
C     -2.6101     3.5761     1.9352
H      1.5292     3.6299    -3.7769
H      1.0227     4.7731    -2.4587
H     -0.2202     4.0816    -3.5800
H      2.4876     0.8899     0.4383
H      3.8950    -0.4383     1.2518
H      2.6606    -1.4374     0.4395
H      2.4551    -0.8996     3.4797
H      1.7347    -2.1842     2.4846
H      4.2441    -4.1926     4.8887
H      1.9472    -4.3831     5.6390
H      2.2148    -2.6391     5.3021
H      1.2851    -3.6740     4.1485
H      2.9577    -6.1308     4.0156
H      4.2426    -5.6070     2.8722
H      2.5190    -5.1857     2.5291
H      6.1227    -2.3990     4.2639
H      6.2933    -0.9198     2.2200
H      6.7965    -0.1347     3.7566
H      5.1940     0.2653     3.0405
H      5.5010    -0.6184     5.8835
H      3.8795    -0.4642     5.1405
H      4.3793    -2.0045     5.9595
H      2.7844     1.1982     2.8685
H      1.9598     2.3644     1.8119
H      0.6457     2.0179     3.8530
H      0.5870     0.2379     3.5745
H     -3.1787     1.1461     2.6920
H     -3.0962    -1.1168     3.7052
H     -1.3244    -1.2067     3.4180
H     -2.5198    -1.0890     2.0249
H     -3.0203     1.0106     5.1066
H     -1.9006     2.3288     4.6214
H     -1.2544     0.7072     5.0750
H     -0.6593     3.6904     2.8551
H     -0.3977     4.9065     0.8220
H      0.5773     3.4389     0.5863
H     -1.0762     3.5807    -0.1798
H     -2.7384     4.6604     1.7147
H     -3.1456     2.9958     1.1540
H     -3.0832     3.4048     2.9201
68
{"conf": 9, "E": 133.31, "rms": -1.0, "geom": "OH", "total_charge": 0, "CA_charge": 1, "smiles": "C[C:1]#[5N:2]->[Mn+:3]1(<-[3C-:4]#[O+:5])(<-[4C-:6]#[O+:7])(<-[6H-:8])<-[1N@H:9]([CH2:10][CH2:11][P:12]([CH:13]([CH3:14])[CH3:15])[CH:16]([CH3:17])[CH3:18])[CH2:19][CH2:20][2P:21]->1([CH:22]([CH3:23])[CH3:24])[CH:25]([CH3:26])[CH3:27]", "smiles3D": "C([C:1]#[5N:2]->[Mn+:3]1(<-[3C-:4]#[O+:5])(<-[4C-:6]#[O+:7])(<-[6H-:8])<-[1N@@:9]([C:10]([C:11]([P:12]([C:13]([C:14]([H:37])([H:38])[H:39])([C:15]([H:40])([H:41])[H:42])[H:36])[C:16]([C:17]([H:44])([H:45])[H:46])([C:18]([H:47])([H:48])[H:49])[H:43])([H:34])[H:35])([H:32])[H:33])([H:31])[C:19]([H:50])([H:51])[C:20]([H:52])([H:53])[2P:21]->1([C:22]([C:23]([H:55])([H:56])[H:57])([C:24]([H:58])([H:59])[H:60])[H:54])[C:25]([C:26]([H:62])([H:63])[H:64])([C:27]([H:65])([H:66])[H:67])[H:61])([H:28])([H:29])[H:30]", "smiles3Dx": "C([C:1]#[5N:2]->[Mn+:3]1(<-[3C-:4]#[O+:5])(<-[4C-:6]#[O+:7])(<-[6H-:8])<-[1N@@:9]([C:10]([C:11]([P:12]([C:13]([C:14]([H:37])([H:38])[H:39])([C:15]([H:40])([H:41])[H:42])[H:36])[C:16]([C:17]([H:44])([H:45])[H:46])([C:18]([H:47])([H:48])[H:49])[H:43])([H:34])[H:35])([H:32])[H:33])([H:31])[C:19]([H:50])([H:51])[C:20]([H:52])([H:53])[2P:21]->1([C:22]([C:23]([H:55])([H:56])[H:57])([C:24]([H:58])([H:59])[H:60])[H:54])[C:25]([C:26]([H:62])([H:63])[H:64])([C:27]([H:65])([H:66])[H:67])[H:61])([H:28])([H:29])[H:30]", "dummies": []}
C      4.6570    -1.7385    -0.3232
C      3.2878    -1.2314    -0.2543
N      2.1380    -0.8065    -0.1824
Mn     0.0000     0.0000     0.0000
C     -2.0828     0.9292     0.2410
O     -3.1789     1.4151     0.3748
C      0.2773     1.1552    -1.9577
O      0.4449     1.7716    -2.9812
H      0.6639     1.3840     1.0156
N     -0.7957    -1.9006    -1.0536
C     -2.1820    -1.7467    -1.2567
C     -2.9228    -2.9546    -1.8643
P     -4.2131    -3.5846    -0.6495
C     -4.3439    -5.4624    -0.6326
C     -4.7651    -5.9002     0.7716
C     -3.0275    -6.1274    -1.0224
C     -5.8736    -2.9235    -1.2364
C     -6.3063    -3.5025    -2.5917
C     -5.8372    -1.3899    -1.2907
C     -0.3685    -3.0167    -0.2644
C     -0.8964    -3.0655     1.1984
P     -0.4052    -1.5653     2.0632
C      1.1112    -1.8578     3.0314
C      0.9979    -1.4020     4.4892
C      1.5655    -3.3266     2.9872
C     -1.8543    -1.1473     3.0621
C     -1.6969     0.2141     3.7594
C     -2.2129    -2.2689     4.0642
H      5.0406    -1.6534    -1.3604
H      5.2975    -1.1398     0.3568
H      4.6729    -2.8023    -0.0089
H     -0.3892    -1.9602    -1.8692
H     -2.6548    -1.5100    -0.2826
H     -2.3230    -0.8612    -1.9316
H     -3.4244    -2.6420    -2.7878
H     -2.2241    -3.7395    -2.1797
H     -5.1198    -5.7974    -1.3502
H     -4.9116    -6.9984     0.8069
H     -5.7200    -5.4169     1.0498
H     -3.9861    -5.6175     1.5139
H     -2.1943    -5.7417    -0.4041
H     -2.8088    -5.9482    -2.0936
H     -3.0877    -7.2252    -0.8852
H     -6.6231    -3.2111    -0.4751
H     -5.4967    -3.4041    -3.3458
H     -7.2079    -2.9603    -2.9618
H     -6.5847    -4.5730    -2.4804
H     -5.1618    -1.0421    -2.0995
H     -6.8533    -0.9962    -1.4938
H     -5.4898    -0.9694    -0.3254
H     -0.6483    -3.9608    -0.7661
H      0.7445    -2.9892    -0.2214
H     -0.5007    -3.9599     1.7026
H     -2.0023    -3.1397     1.1943
H      1.9157    -1.2432     2.5601
H      1.9595    -1.6096     5.0130
H      0.2078    -1.9539     5.0282
H      0.8548    -0.3033     4.5384
H      2.5315    -3.4325     3.5255
H      0.8258    -3.9907     3.4915
H      1.7587    -3.6524     1.9425
H     -2.7018    -1.0497     2.3489
H     -2.6975     0.6914     3.8578
H     -1.0604     0.9007     3.1616
H     -1.2748     0.1283     4.7840
H     -2.0660    -1.9620     5.1234
H     -3.2873    -2.5271     3.9536
H     -1.6361    -3.2016     3.8915
68
{"conf": 10, "E": 465.1, "rms": -1.0, "geom": "OH", "total_charge": 0, "CA_charge": 1, "smiles": "C[C:1]#[5N:2]->[Mn+:3]1(<-[3C-:4]#[O+:5])(<-[4C-:6]#[O+:7])(<-[6H-:8])<-[1N@H:9]([CH2:10][CH2:11][P:12]([CH:13]([CH3:14])[CH3:15])[CH:16]([CH3:17])[CH3:18])[CH2:19][CH2:20][2P:21]->1([CH:22]([CH3:23])[CH3:24])[CH:25]([CH3:26])[CH3:27]", "smiles3D": "C([C:1]#[5N:2]->[Mn+:3]1(<-[3C-:4]#[O+:5])(<-[4C-:6]#[O+:7])(<-[6H-:8])<-[1N@@:9]([C:10]([C:11]([P:12]([C:13]([C:14]([H:37])([H:38])[H:39])([C:15]([H:40])([H:41])[H:42])[H:36])[C:16]([C:17]([H:44])([H:45])[H:46])([C:18]([H:47])([H:48])[H:49])[H:43])([H:34])[H:35])([H:32])[H:33])([H:31])[C:19]([H:50])([H:51])[C:20]([H:52])([H:53])[2P:21]->1([C:22]([C:23]([H:55])([H:56])[H:57])([C:24]([H:58])([H:59])[H:60])[H:54])[C:25]([C:26]([H:62])([H:63])[H:64])([C:27]([H:65])([H:66])[H:67])[H:61])([H:28])([H:29])[H:30]", "smiles3Dx": "C([C:1]#[5N:2]->[Mn+:3]1(<-[3C-:4]#[O+:5])(<-[4C-:6]#[O+:7])(<-[6H-:8])<-[1N@@:9]([C:10]([C:11]([P:12]([C:13]([C:14]([H:37])([H:38])[H:39])([C:15]([H:40])([H:41])[H:42])[H:36])[C:16]([C:17]([H:44])([H:45])[H:46])([C:18]([H:47])([H:48])[H:49])[H:43])([H:34])[H:35])([H:32])[H:33])([H:31])[C:19]([H:50])([H:51])[C:20]([H:52])([H:53])[2P:21]->1([C:22]([C:23]([H:55])([H:56])[H:57])([C:24]([H:58])([H:59])[H:60])[H:54])[C:25]([C:26]([H:62])([H:63])[H:64])([C:27]([H:65])([H:66])[H:67])[H:61])([H:28])([H:29])[H:30]", "dummies": []}
C     -3.6915    -2.8685     1.2470
C     -2.7060    -1.7979     1.2590
N     -1.7007    -1.1259     1.0468
Mn     0.0000     0.0000     0.0000
C     -0.3517     1.6582     1.5857
O     -0.4074     2.5539     2.4104
C      0.8435    -1.9962     0.8269
O      1.2158    -3.0630     1.1451
H      1.2697     0.6994     1.0829
N     -1.0054    -0.8065    -1.9119
C     -0.0602    -0.3188    -2.8893
C     -0.5143    -0.2432    -4.2900
P      0.9382    -0.5419    -5.5036
C      0.1173    -1.3946    -6.9736
C     -1.2264    -0.7514    -7.3926
C     -0.0459    -2.8824    -6.6316
C      1.7002     1.0792    -6.0843
C      2.5756     0.7961    -7.3100
C      0.6657     2.1855    -6.3611
C     -2.4042    -0.5059    -2.1265
C     -2.8514     0.9515    -2.1295
P     -1.7915     1.8743    -0.9205
C     -3.0063     2.7289     0.0772
C     -2.3739     3.9047     0.8839
C     -3.7652     1.7820     1.0483
C     -0.9151     3.0642    -1.9903
C      0.5193     3.2592    -1.3989
C     -1.6461     4.4346    -2.1693
H     -3.2828    -3.5573     0.5033
H     -4.6757    -2.5965     0.8936
H     -3.7368    -3.4313     2.1739
H     -0.9319    -1.7647    -1.9635
H      0.8206    -1.0154    -2.7985
H      0.3645     0.6688    -2.5866
H     -0.9745     0.7315    -4.5420
H     -1.1400    -1.0871    -4.5405
H      0.8103    -1.3524    -7.8515
H     -1.0454     0.0876    -8.0881
H     -1.8221    -0.3603    -6.5496
H     -1.8660    -1.4860    -7.9141
H     -0.9781    -3.0703    -6.0614
H     -0.0544    -3.4696    -7.5750
H      0.8181    -3.2432    -6.0305
H      2.3701     1.4190    -5.2615
H      3.2704     1.6389    -7.5005
H      3.1848    -0.1160    -7.1621
H      1.9467     0.6399    -8.2025
H      0.7315     2.9709    -5.5740
H     -0.3723     1.8044    -6.3713
H      0.8460     2.6827    -7.3400
H     -2.7334    -0.9870    -3.0798
H     -2.9062    -0.9870    -1.3114
H     -3.9029     0.9689    -1.8210
H     -2.7701     1.3908    -3.1343
H     -3.7890     3.1836    -0.5772
H     -2.4951     3.7698     1.9717
H     -2.7941     4.8843     0.6044
H     -1.2880     3.9694     0.6607
H     -4.5670     2.3114     1.5717
H     -3.0620     1.3742     1.7968
H     -4.2362     0.9249     0.5079
H     -0.7865     2.6259    -2.9949
H      0.7029     4.2401    -0.9400
H      1.2862     3.0587    -2.1816
H      0.7236     2.5011    -0.6113
H     -1.2482     5.2157    -1.5294
H     -1.5078     4.7673    -3.2158
H     -2.7248     4.3696    -2.0532
68
{"conf": 11, "E": 108.49, "rms": -1.0, "geom": "OH", "total_charge": 0, "CA_charge": 1, "smiles": "C[C:1]#[5N:2]->[Mn+:3]1(<-[3C-:4]#[O+:5])(<-[4C-:6]#[O+:7])(<-[6H-:8])<-[1N@H:9]([CH2:10][CH2:11][P:12]([CH:13]([CH3:14])[CH3:15])[CH:16]([CH3:17])[CH3:18])[CH2:19][CH2:20][2P:21]->1([CH:22]([CH3:23])[CH3:24])[CH:25]([CH3:26])[CH3:27]", "smiles3D": "C([C:1]#[5N:2]->[Mn+:3]1(<-[3C-:4]#[O+:5])(<-[4C-:6]#[O+:7])(<-[6H-:8])<-[1N@@:9]([C:10]([C:11]([P:12]([C:13]([C:14]([H:37])([H:38])[H:39])([C:15]([H:40])([H:41])[H:42])[H:36])[C:16]([C:17]([H:44])([H:45])[H:46])([C:18]([H:47])([H:48])[H:49])[H:43])([H:34])[H:35])([H:32])[H:33])([H:31])[C:19]([H:50])([H:51])[C:20]([H:52])([H:53])[2P:21]->1([C:22]([C:23]([H:55])([H:56])[H:57])([C:24]([H:58])([H:59])[H:60])[H:54])[C:25]([C:26]([H:62])([H:63])[H:64])([C:27]([H:65])([H:66])[H:67])[H:61])([H:28])([H:29])[H:30]", "smiles3Dx": "C([C:1]#[5N:2]->[Mn+:3]1(<-[3C-:4]#[O+:5])(<-[4C-:6]#[O+:7])(<-[6H-:8])<-[1N@@:9]([C:10]([C:11]([P:12]([C:13]([C:14]([H:37])([H:38])[H:39])([C:15]([H:40])([H:41])[H:42])[H:36])[C:16]([C:17]([H:44])([H:45])[H:46])([C:18]([H:47])([H:48])[H:49])[H:43])([H:34])[H:35])([H:32])[H:33])([H:31])[C:19]([H:50])([H:51])[C:20]([H:52])([H:53])[2P:21]->1([C:22]([C:23]([H:55])([H:56])[H:57])([C:24]([H:58])([H:59])[H:60])[H:54])[C:25]([C:26]([H:62])([H:63])[H:64])([C:27]([H:65])([H:66])[H:67])[H:61])([H:28])([H:29])[H:30]", "dummies": []}
C     -3.5959     3.1398    -1.4240
C     -2.5296     2.2285    -1.0097
N     -1.6333     1.4606    -0.6674
Mn     0.0000     0.0000     0.0000
C      1.5296    -1.5286     0.7561
O      2.3354    -2.3340     1.1500
C     -1.1801    -0.2757     1.9479
O     -1.7966    -0.4254     2.9728
H      0.9619     1.3734     0.7574
N     -1.0741    -1.6462    -1.2385
C     -1.4799    -2.7065    -0.3980
C     -2.7476    -3.4162    -0.8979
P     -3.1898    -4.8397     0.2362
C     -2.1541    -6.3397    -0.2581
C     -1.0306    -6.5356     0.7606
C     -1.5752    -6.2426    -1.6747
C     -4.9683    -5.2328    -0.2372
C     -5.1042    -5.7247    -1.6805
C     -5.5603    -6.2436     0.7456
C     -0.2294    -2.0728    -2.3146
C      0.2931    -0.9362    -3.2351
P      1.3033     0.1870    -2.2694
C      2.9453    -0.5712    -2.2438
C      3.6520    -0.4682    -3.6070
C      3.8184     0.0526    -1.1416
C      1.3812     1.7590    -3.1656
C      2.3853     2.7175    -2.5019
C      0.0103     2.4418    -3.2145
H     -3.5432     3.2958    -2.5211
H     -3.4737     4.1130    -0.9070
H     -4.5804     2.7017    -1.1614
H     -1.8144    -1.2472    -1.6008
H     -0.6645    -3.4565    -0.2892
H     -1.6945    -2.2983     0.6015
H     -3.5876    -2.6893    -0.8816
H     -2.6233    -3.7647    -1.9401
H     -2.8041    -7.2371    -0.2119
H     -1.4575    -6.6647     1.7789
H     -0.3468    -5.6607     0.7657
H     -0.4439    -7.4466     0.5144
H     -1.0732    -7.1969    -1.9411
H     -2.3742    -6.0689    -2.4227
H     -0.8240    -5.4289    -1.7406
H     -5.5470    -4.2875    -0.1432
H     -4.6715    -4.9883    -2.3868
H     -6.1798    -5.8450    -1.9343
H     -4.6035    -6.7052    -1.8163
H     -5.4646    -5.8641     1.7860
H     -5.0375    -7.2193     0.6729
H     -6.6379    -6.3993     0.5276
H     -0.7951    -2.7893    -2.9531
H      0.6503    -2.6109    -1.8961
H      0.8917    -1.3742    -4.0566
H     -0.5695    -0.3968    -3.6664
H      2.8169    -1.6482    -2.0064
H      3.8651     0.5772    -3.8945
H      4.6205    -1.0096    -3.5558
H      3.0521    -0.9433    -4.4095
H      4.5357    -0.7105    -0.7666
H      4.4181     0.9083    -1.5106
H      3.2105     0.3969    -0.2779
H      1.7102     1.5596    -4.2075
H      2.2650     2.7192    -1.3957
H      3.4263     2.4537    -2.7619
H      2.2346     3.7547    -2.8712
H     -0.7994     1.7618    -3.5361
H     -0.2294     2.8839    -2.2260
H      0.0477     3.2775    -3.9469
68
{"conf": 12, "E": 99.0, "rms": -1.0, "geom": "OH", "total_charge": 0, "CA_charge": 1, "smiles": "C[C:1]#[5N:2]->[Mn+:3]1(<-[3C-:4]#[O+:5])(<-[4C-:6]#[O+:7])(<-[6H-:8])<-[1N@H:9]([CH2:10][CH2:11][P:12]([CH:13]([CH3:14])[CH3:15])[CH:16]([CH3:17])[CH3:18])[CH2:19][CH2:20][2P:21]->1([CH:22]([CH3:23])[CH3:24])[CH:25]([CH3:26])[CH3:27]", "smiles3D": "C([C:1]#[5N:2]->[Mn+:3]1(<-[3C-:4]#[O+:5])(<-[4C-:6]#[O+:7])(<-[6H-:8])<-[1N@@:9]([C:10]([C:11]([P:12]([C:13]([C:14]([H:37])([H:38])[H:39])([C:15]([H:40])([H:41])[H:42])[H:36])[C:16]([C:17]([H:44])([H:45])[H:46])([C:18]([H:47])([H:48])[H:49])[H:43])([H:34])[H:35])([H:32])[H:33])([H:31])[C:19]([H:50])([H:51])[C:20]([H:52])([H:53])[2P:21]->1([C:22]([C:23]([H:55])([H:56])[H:57])([C:24]([H:58])([H:59])[H:60])[H:54])[C:25]([C:26]([H:62])([H:63])[H:64])([C:27]([H:65])([H:66])[H:67])[H:61])([H:28])([H:29])[H:30]", "smiles3Dx": "C([C:1]#[5N:2]->[Mn+:3]1(<-[3C-:4]#[O+:5])(<-[4C-:6]#[O+:7])(<-[6H-:8])<-[1N@@:9]([C:10]([C:11]([P:12]([C:13]([C:14]([H:37])([H:38])[H:39])([C:15]([H:40])([H:41])[H:42])[H:36])[C:16]([C:17]([H:44])([H:45])[H:46])([C:18]([H:47])([H:48])[H:49])[H:43])([H:34])[H:35])([H:32])[H:33])([H:31])[C:19]([H:50])([H:51])[C:20]([H:52])([H:53])[2P:21]->1([C:22]([C:23]([H:55])([H:56])[H:57])([C:24]([H:58])([H:59])[H:60])[H:54])[C:25]([C:26]([H:62])([H:63])[H:64])([C:27]([H:65])([H:66])[H:67])[H:61])([H:28])([H:29])[H:30]", "dummies": []}
C      0.9154     4.7136    -1.3170
C      0.6419     3.3290    -0.9312
N      0.4154     2.1668    -0.6048
Mn     0.0000     0.0000     0.0000
C     -0.3842    -2.1623     0.6636
O     -0.5891    -3.2993     1.0097
C      1.2241     0.3670     1.9073
O      1.8669     0.5516     2.9102
H      1.5062    -0.5433    -0.9085
N     -2.0559     0.6297     0.8660
C     -2.0833     0.3879     2.2645
C     -2.1271     1.6875     3.0881
P     -3.7786     2.5534     2.8465
C     -4.8026     2.0243     4.3509
C     -4.6583     0.5284     4.6623
C     -6.2874     2.3196     4.0969
C     -3.2593     4.3258     3.2516
C     -2.4988     4.9261     2.0613
C     -4.4606     5.2112     3.5906
C     -3.0868    -0.0562     0.1546
C     -3.1188     0.2083    -1.3756
P     -1.5391    -0.2357    -2.1035
C     -1.2535     1.0111    -3.3778
C     -2.3684     1.0050    -4.4390
C      0.1083     0.8063    -4.0454
C     -1.6486    -1.8600    -2.8957
C     -2.6522    -2.7837    -2.1896
C     -0.2667    -2.5279    -2.8996
H      1.1491     5.3102    -0.4103
H      0.0264     5.1431    -1.8229
H      1.7840     4.7406    -2.0056
H     -2.1480     1.5213     0.6911
H     -2.9520    -0.2461     2.5574
H     -1.1689    -0.1693     2.5366
H     -1.9456     1.4842     4.1621
H     -1.2972     2.3353     2.7419
H     -4.4636     2.5985     5.2415
H     -5.3113     0.2512     5.5172
H     -4.9490    -0.0842     3.7863
H     -3.6255     0.2744     4.9621
H     -6.8830     2.0708     5.0015
H     -6.4593     3.3868     3.8679
H     -6.6605     1.7178     3.2394
H     -2.5836     4.3026     4.1331
H     -2.1761     5.9629     2.2984
H     -3.1454     4.9494     1.1605
H     -1.5846     4.3452     1.8260
H     -4.1438     6.2751     3.6844
H     -4.8914     4.9131     4.5702
H     -5.2331     5.1382     2.7945
H     -4.0770     0.2514     0.5708
H     -2.9663    -1.1471     0.3200
H     -3.3066     1.2887    -1.5450
H     -3.9375    -0.3676    -1.8395
H     -1.2485     2.0059    -2.8829
H     -2.2586     1.9016    -5.0865
H     -2.3232     0.1128    -5.0962
H     -3.3720     1.0621    -3.9720
H      0.3472     1.6865    -4.6798
H      0.9025     0.7139    -3.2769
H      0.1107    -0.0973    -4.6894
H     -1.9757    -1.7310    -3.9427
H     -2.5719    -3.8103    -2.6065
H     -2.4516    -2.8491    -1.1052
H     -3.6952    -2.4597    -2.3710
H     -0.2871    -3.4225    -3.5557
H      0.0204    -2.8564    -1.8836
H      0.5203    -1.8488    -3.2785
68
{"conf": 13, "E": 114.27, "rms": -1.0, "geom": "OH", "total_charge": 0, "CA_charge": 1, "smiles": "C[C:1]#[5N:2]->[Mn+:3]1(<-[3C-:4]#[O+:5])(<-[4C-:6]#[O+:7])(<-[6H-:8])<-[1N@H:9]([CH2:10][CH2:11][P:12]([CH:13]([CH3:14])[CH3:15])[CH:16]([CH3:17])[CH3:18])[CH2:19][CH2:20][2P:21]->1([CH:22]([CH3:23])[CH3:24])[CH:25]([CH3:26])[CH3:27]", "smiles3D": "C([C:1]#[5N:2]->[Mn+:3]1(<-[3C-:4]#[O+:5])(<-[4C-:6]#[O+:7])(<-[6H-:8])<-[1N@@:9]([C:10]([C:11]([P:12]([C:13]([C:14]([H:37])([H:38])[H:39])([C:15]([H:40])([H:41])[H:42])[H:36])[C:16]([C:17]([H:44])([H:45])[H:46])([C:18]([H:47])([H:48])[H:49])[H:43])([H:34])[H:35])([H:32])[H:33])([H:31])[C:19]([H:50])([H:51])[C:20]([H:52])([H:53])[2P:21]->1([C:22]([C:23]([H:55])([H:56])[H:57])([C:24]([H:58])([H:59])[H:60])[H:54])[C:25]([C:26]([H:62])([H:63])[H:64])([C:27]([H:65])([H:66])[H:67])[H:61])([H:28])([H:29])[H:30]", "smiles3Dx": "C([C:1]#[5N:2]->[Mn+:3]1(<-[3C-:4]#[O+:5])(<-[4C-:6]#[O+:7])(<-[6H-:8])<-[1N@@:9]([C:10]([C:11]([P:12]([C:13]([C:14]([H:37])([H:38])[H:39])([C:15]([H:40])([H:41])[H:42])[H:36])[C:16]([C:17]([H:44])([H:45])[H:46])([C:18]([H:47])([H:48])[H:49])[H:43])([H:34])[H:35])([H:32])[H:33])([H:31])[C:19]([H:50])([H:51])[C:20]([H:52])([H:53])[2P:21]->1([C:22]([C:23]([H:55])([H:56])[H:57])([C:24]([H:58])([H:59])[H:60])[H:54])[C:25]([C:26]([H:62])([H:63])[H:64])([C:27]([H:65])([H:66])[H:67])[H:61])([H:28])([H:29])[H:30]", "dummies": []}
C      2.0697    -2.2309    -3.9430
C      1.4693    -1.5952    -2.7720
N      0.9705    -1.0502    -1.7901
Mn     0.0000     0.0000     0.0000
C     -1.1198     1.1087     1.6661
O     -1.7148     1.6907     2.5405
C     -1.8355     0.3627    -1.3325
O     -2.8027     0.5483    -2.0305
H      0.7580     1.5905    -0.5249
N     -0.6388    -2.0615     0.8337
C     -1.9896    -2.3146     0.5276
C     -2.1365    -2.8770    -0.8959
P     -3.9276    -2.9706    -1.4148
C     -3.8074    -3.3029    -3.2704
C     -3.2751    -4.6920    -3.6193
C     -5.1387    -3.0271    -3.9571
C     -4.6761    -4.4164    -0.4383
C     -6.0338    -4.8292    -1.0107
C     -3.7559    -5.6358    -0.2951
C     -0.3249    -2.0897     2.2220
C      1.1995    -1.9978     2.5342
P      1.9033    -0.5477     1.7377
C      2.0343     0.7270     3.0113
C      2.2904     2.0833     2.3498
C      3.1519     0.4212     4.0297
C      3.5832    -0.9591     1.1856
C      4.2234    -2.0680     2.0390
C      3.5774    -1.4002    -0.2718
H      2.0228    -3.3369    -3.8314
H      1.5151    -1.9307    -4.8508
H      3.1320    -1.9089    -4.0335
H     -0.1114    -2.6940     0.4261
H     -2.4354    -3.0496     1.2396
H     -2.5530    -1.3575     0.6082
H     -1.6050    -2.2141    -1.6023
H     -1.6478    -3.8718    -0.9712
H     -3.0860    -2.5607    -3.6692
H     -2.3491    -4.9114    -3.0440
H     -4.0447    -5.4625    -3.4172
H     -3.0194    -4.7336    -4.7045
H     -5.0155    -3.0703    -5.0607
H     -5.8985    -3.7721    -3.6698
H     -5.5058    -2.0128    -3.6929
H     -4.8656    -4.0327     0.5859
H     -6.6716    -3.9341    -1.1680
H     -5.9171    -5.3700    -1.9658
H     -6.5600    -5.4993    -0.3006
H     -3.4842    -6.0614    -1.2795
H     -2.8310    -5.3570     0.2555
H     -4.2665    -6.4269     0.2977
H     -0.8392    -1.2486     2.7230
H     -0.7029    -3.0392     2.6674
H      1.6909    -2.9091     2.1485
H      1.3487    -1.9408     3.6364
H      1.0679     0.7800     3.5599
H      3.1966     2.0577     1.7156
H      2.4266     2.8603     3.1279
H      1.4233     2.3843     1.7343
H      4.1605     0.4320     3.5503
H      2.9634    -0.5440     4.5385
H      3.1417     1.1998     4.8226
H      4.2218    -0.0485     1.2743
H      3.8517    -3.0772     1.7546
H      5.3237    -2.0655     1.8649
H      4.0735    -1.9240     3.1258
H      2.8128    -2.1826    -0.4386
H      4.5665    -1.8304    -0.5501
H      3.4280    -0.5209    -0.9200
68
{"conf": 14, "E": 97.82, "rms": -1.0, "geom": "OH", "total_charge": 0, "CA_charge": 1, "smiles": "C[C:1]#[5N:2]->[Mn+:3]1(<-[3C-:4]#[O+:5])(<-[4C-:6]#[O+:7])(<-[6H-:8])<-[1N@H:9]([CH2:10][CH2:11][P:12]([CH:13]([CH3:14])[CH3:15])[CH:16]([CH3:17])[CH3:18])[CH2:19][CH2:20][2P:21]->1([CH:22]([CH3:23])[CH3:24])[CH:25]([CH3:26])[CH3:27]", "smiles3D": "C([C:1]#[5N:2]->[Mn+:3]1(<-[3C-:4]#[O+:5])(<-[4C-:6]#[O+:7])(<-[6H-:8])<-[1N@@:9]([C:10]([C:11]([P:12]([C:13]([C:14]([H:37])([H:38])[H:39])([C:15]([H:40])([H:41])[H:42])[H:36])[C:16]([C:17]([H:44])([H:45])[H:46])([C:18]([H:47])([H:48])[H:49])[H:43])([H:34])[H:35])([H:32])[H:33])([H:31])[C:19]([H:50])([H:51])[C:20]([H:52])([H:53])[2P:21]->1([C:22]([C:23]([H:55])([H:56])[H:57])([C:24]([H:58])([H:59])[H:60])[H:54])[C:25]([C:26]([H:62])([H:63])[H:64])([C:27]([H:65])([H:66])[H:67])[H:61])([H:28])([H:29])[H:30]", "smiles3Dx": "C([C:1]#[5N:2]->[Mn+:3]1(<-[3C-:4]#[O+:5])(<-[4C-:6]#[O+:7])(<-[6H-:8])<-[1N@@:9]([C:10]([C:11]([P:12]([C:13]([C:14]([H:37])([H:38])[H:39])([C:15]([H:40])([H:41])[H:42])[H:36])[C:16]([C:17]([H:44])([H:45])[H:46])([C:18]([H:47])([H:48])[H:49])[H:43])([H:34])[H:35])([H:32])[H:33])([H:31])[C:19]([H:50])([H:51])[C:20]([H:52])([H:53])[2P:21]->1([C:22]([C:23]([H:55])([H:56])[H:57])([C:24]([H:58])([H:59])[H:60])[H:54])[C:25]([C:26]([H:62])([H:63])[H:64])([C:27]([H:65])([H:66])[H:67])[H:61])([H:28])([H:29])[H:30]", "dummies": []}
C     -0.5169     3.6627     3.3314
C     -0.3868     2.5916     2.3426
N     -0.2595     1.6893     1.5203
Mn     0.0000     0.0000     0.0000
C      0.2450    -1.6552    -1.5655
O      0.3797    -2.5256    -2.3892
C     -0.4068     1.4984    -1.6882
O     -0.6178     2.2898    -2.5746
H     -1.7918    -0.3911     0.1345
N      2.2981     0.3053     0.0689
C      2.7302     0.6775    -1.2182
C      4.2300     1.0052    -1.3266
P      4.6417     1.6346    -3.0474
C      5.3674     0.1075    -3.8839
C      6.0613     0.4946    -5.1942
C      4.2689    -0.9231    -4.1612
C      6.1422     2.7458    -2.7607
C      7.2275     2.0801    -1.9064
C      5.6954     4.0726    -2.1392
C      2.9018    -0.8884     0.5816
C      2.4109    -1.3230     1.9919
P      0.6398    -1.5991     1.9667
C      0.0659    -1.0567     3.5919
C     -1.4551    -1.1983     3.7059
C      0.7551    -1.8349     4.7247
C      0.2855    -3.3688     1.7891
C      1.3530    -4.0915     0.9520
C     -1.0881    -3.5592     1.1232
H     -0.9029     4.5777     2.8362
H      0.4788     3.8705     3.7765
H     -1.2231     3.3502     4.1257
H      2.4702     0.9940     0.6493
H      2.1656     1.5859    -1.5172
H      2.4810    -0.1314    -1.9326
H      4.8611     0.1135    -1.1347
H      4.4679     1.7847    -0.5747
H      6.1161    -0.3652    -3.2109
H      6.9943     1.0620    -4.9852
H      6.3543    -0.4113    -5.7670
H      5.3880     1.1114    -5.8302
H      3.8787    -1.3335    -3.2113
H      4.6819    -1.7787    -4.7363
H      3.4357    -0.4704    -4.7403
H      6.5832     2.9839    -3.7536
H      6.8349     1.7993    -0.9086
H      8.0760     2.7797    -1.7613
H      7.6207     1.1768    -2.4104
H      6.5477     4.7877    -2.1150
H      5.3270     3.9269    -1.1011
H      4.8815     4.5249    -2.7480
H      3.9991    -0.7406     0.6573
H      2.7171    -1.7181    -0.1329
H      2.9425    -2.2370     2.3129
H      2.6380    -0.5085     2.7120
H      0.3241     0.0201     3.7031
H     -1.9529    -0.7371     2.8232
H     -1.7555    -2.2635     3.7925
H     -1.8166    -0.6674     4.6151
H      1.8597    -1.7900     4.6334
H      0.4857    -1.3732     5.6986
H      0.4366    -2.8958     4.7592
H      0.2532    -3.8395     2.7900
H      1.0516    -5.1504     0.7979
H      2.3280    -4.1312     1.4720
H      1.4651    -3.6320    -0.0463
H     -1.3803    -4.6311     1.1646
H     -1.8831    -2.9741     1.6277
H     -1.0614    -3.2639     0.0539
68
{"conf": 15, "E": 279.34, "rms": -1.0, "geom": "OH", "total_charge": 0, "CA_charge": 1, "smiles": "C[C:1]#[5N:2]->[Mn+:3]1(<-[3C-:4]#[O+:5])(<-[4C-:6]#[O+:7])(<-[6H-:8])<-[1N@H:9]([CH2:10][CH2:11][P:12]([CH:13]([CH3:14])[CH3:15])[CH:16]([CH3:17])[CH3:18])[CH2:19][CH2:20][2P:21]->1([CH:22]([CH3:23])[CH3:24])[CH:25]([CH3:26])[CH3:27]", "smiles3D": "C([C:1]#[5N:2]->[Mn+:3]1(<-[3C-:4]#[O+:5])(<-[4C-:6]#[O+:7])(<-[6H-:8])<-[1N@@:9]([C:10]([C:11]([P:12]([C:13]([C:14]([H:37])([H:38])[H:39])([C:15]([H:40])([H:41])[H:42])[H:36])[C:16]([C:17]([H:44])([H:45])[H:46])([C:18]([H:47])([H:48])[H:49])[H:43])([H:34])[H:35])([H:32])[H:33])([H:31])[C:19]([H:50])([H:51])[C:20]([H:52])([H:53])[2P:21]->1([C:22]([C:23]([H:55])([H:56])[H:57])([C:24]([H:58])([H:59])[H:60])[H:54])[C:25]([C:26]([H:62])([H:63])[H:64])([C:27]([H:65])([H:66])[H:67])[H:61])([H:28])([H:29])[H:30]", "smiles3Dx": "C([C:1]#[5N:2]->[Mn+:3]1(<-[3C-:4]#[O+:5])(<-[4C-:6]#[O+:7])(<-[6H-:8])<-[1N@@:9]([C:10]([C:11]([P:12]([C:13]([C:14]([H:37])([H:38])[H:39])([C:15]([H:40])([H:41])[H:42])[H:36])[C:16]([C:17]([H:44])([H:45])[H:46])([C:18]([H:47])([H:48])[H:49])[H:43])([H:34])[H:35])([H:32])[H:33])([H:31])[C:19]([H:50])([H:51])[C:20]([H:52])([H:53])[2P:21]->1([C:22]([C:23]([H:55])([H:56])[H:57])([C:24]([H:58])([H:59])[H:60])[H:54])[C:25]([C:26]([H:62])([H:63])[H:64])([C:27]([H:65])([H:66])[H:67])[H:61])([H:28])([H:29])[H:30]", "dummies": []}
C     -1.5035    -4.3999     0.7838
C     -0.6642    -3.2734     1.0039
N     -0.2062    -2.1370     0.8129
Mn     0.0000     0.0000     0.0000
C     -0.0852     2.3335    -0.7473
O     -0.3356     3.4746    -1.0792
C      0.0979    -0.8887    -2.2061
O     -0.0443    -1.3328    -3.2746
H      1.8164    -0.0037     0.4636
N     -2.3565    -0.1070    -0.0579
C     -2.8974    -0.8207    -1.1387
C     -4.4999    -0.7886    -1.2945
P     -5.1924    -1.1786     0.4175
C     -6.6967    -0.1473     0.8893
C     -6.2815     0.8663     1.9554
C     -7.3645     0.4925    -0.3461
C     -5.5144    -3.0002     0.6185
C     -5.0159    -3.4398     2.0092
C     -7.0114    -3.2942     0.4084
C     -2.9444     1.1299     0.3582
C     -2.5094     1.5914     1.7411
P     -1.0294     0.7721     2.2808
C     -1.6197    -0.5573     3.3749
C     -0.4865    -1.2358     4.2032
C     -2.7289    -0.0512     4.4372
C      0.1286     1.7276     3.1849
C      1.5307     1.1543     2.9396
C      0.1303     3.2199     2.7372
H     -0.8189    -5.2819     0.9929
H     -2.2783    -3.9968     1.4545
H     -1.7828    -4.1201    -0.3003
H     -2.5677    -0.6458     0.6189
H     -2.5079    -0.3187    -2.0468
H     -2.6043    -1.8258    -1.0513
H     -4.7272     0.2433    -1.6006
H     -4.8809    -1.4880    -2.0479
H     -7.4316    -0.8125     1.3822
H     -7.1598     1.0906     2.5880
H     -5.8916     1.7995     1.4998
H     -5.5058     0.4619     2.6377
H     -6.7791     0.4227    -1.2809
H     -8.3057    -0.0521    -0.5686
H     -7.5775     1.5767    -0.1989
H     -4.9154    -3.5109    -0.1670
H     -5.7812    -3.3020     2.7903
H     -4.7368    -4.5152     1.9754
H     -4.1411    -2.8402     2.3617
H     -7.1654    -4.3702     0.1989
H     -7.6083    -3.0514     1.3114
H     -7.4063    -2.6971    -0.4491
H     -4.0332     1.1471     0.2667
H     -2.5391     1.7681    -0.4467
H     -2.2946     2.7255     1.6456
H     -3.3481     1.5308     2.4535
H     -2.1464    -1.2850     2.7489
H     -0.8096    -1.9851     4.9328
H      0.1514    -0.5075     4.7522
H      0.2036    -1.8066     3.5024
H     -2.6682     1.0442     4.5530
H     -2.5886    -0.4576     5.4473
H     -3.7178    -0.3729     4.0172
H     -0.0574     1.7692     4.3353
H      1.9557     1.5309     1.9756
H      1.5321     0.0192     2.8749
H      2.2548     1.4370     3.6771
H      0.8333     3.7718     3.3714
H      0.4770     3.3017     1.6650
H     -0.8551     3.7011     2.8249
68
{"conf": 16, "E": 101.21, "rms": -1.0, "geom": "OH", "total_charge": 0, "CA_charge": 1, "smiles": "C[C:1]#[5N:2]->[Mn+:3]1(<-[3C-:4]#[O+:5])(<-[4C-:6]#[O+:7])(<-[6H-:8])<-[1N@H:9]([CH2:10][CH2:11][P:12]([CH:13]([CH3:14])[CH3:15])[CH:16]([CH3:17])[CH3:18])[CH2:19][CH2:20][2P:21]->1([CH:22]([CH3:23])[CH3:24])[CH:25]([CH3:26])[CH3:27]", "smiles3D": "C([C:1]#[5N:2]->[Mn+:3]1(<-[3C-:4]#[O+:5])(<-[4C-:6]#[O+:7])(<-[6H-:8])<-[1N@@:9]([C:10]([C:11]([P:12]([C:13]([C:14]([H:37])([H:38])[H:39])([C:15]([H:40])([H:41])[H:42])[H:36])[C:16]([C:17]([H:44])([H:45])[H:46])([C:18]([H:47])([H:48])[H:49])[H:43])([H:34])[H:35])([H:32])[H:33])([H:31])[C:19]([H:50])([H:51])[C:20]([H:52])([H:53])[2P:21]->1([C:22]([C:23]([H:55])([H:56])[H:57])([C:24]([H:58])([H:59])[H:60])[H:54])[C:25]([C:26]([H:62])([H:63])[H:64])([C:27]([H:65])([H:66])[H:67])[H:61])([H:28])([H:29])[H:30]", "smiles3Dx": "C([C:1]#[5N:2]->[Mn+:3]1(<-[3C-:4]#[O+:5])(<-[4C-:6]#[O+:7])(<-[6H-:8])<-[1N@@:9]([C:10]([C:11]([P:12]([C:13]([C:14]([H:37])([H:38])[H:39])([C:15]([H:40])([H:41])[H:42])[H:36])[C:16]([C:17]([H:44])([H:45])[H:46])([C:18]([H:47])([H:48])[H:49])[H:43])([H:34])[H:35])([H:32])[H:33])([H:31])[C:19]([H:50])([H:51])[C:20]([H:52])([H:53])[2P:21]->1([C:22]([C:23]([H:55])([H:56])[H:57])([C:24]([H:58])([H:59])[H:60])[H:54])[C:25]([C:26]([H:62])([H:63])[H:64])([C:27]([H:65])([H:66])[H:67])[H:61])([H:28])([H:29])[H:30]", "dummies": []}
C     -4.8796     0.7410    -0.6680
C     -3.4466     0.5236    -0.4729
N     -2.2443     0.3392    -0.2982
Mn     0.0000     0.0000     0.0000
C      2.2578    -0.3514     0.1787
O      3.4459    -0.5366     0.2706
C      0.0545    -0.9152    -2.1032
O      0.0822    -1.3964    -3.2098
H     -0.3245    -1.6563     0.7350
N      0.3562     2.2022    -0.6575
C      1.2544     2.2191    -1.7411
C      1.2385     3.5336    -2.5387
P      2.2940     3.4010    -4.0900
C      4.0952     3.4481    -3.5124
C      4.3056     4.2785    -2.2410
C      4.6355     2.0261    -3.3430
C      2.0828     5.0964    -4.8870
C      2.8065     5.1330    -6.2373
C      0.5982     5.4185    -5.0934
C      0.7958     2.9897     0.4602
C     -0.0813     2.8722     1.7354
P     -0.0159     1.1867     2.3355
C     -1.3721     0.8969     3.5001
C     -2.0343     2.2094     3.9486
C     -2.4183    -0.0313     2.8893
C      1.5327     1.0077     3.2427
C      1.7294    -0.4573     3.6502
C      1.5775     1.9096     4.4884
H     -5.0347     1.6289    -1.3139
H     -5.3634     0.9096     0.3162
H     -5.3257    -0.1516    -1.1517
H     -0.4537     2.5269    -0.9363
H      0.9811     1.4014    -2.4299
H      2.2813     2.0280    -1.3750
H      0.1907     3.7218    -2.8456
H      1.5798     4.3887    -1.9259
H      4.6987     3.9193    -4.3150
H      3.8718     5.2923    -2.3609
H      3.8501     3.7871    -1.3584
H      5.3931     4.3970    -2.0442
H      4.5099     1.4585    -4.2901
H      5.7200     2.0560    -3.0998
H      4.1092     1.4849    -2.5333
H      2.5223     5.8736    -4.2260
H      2.4301     4.3269    -6.9043
H      3.8994     5.0069    -6.1072
H      2.6439     6.1125    -6.7377
H      0.4814     6.3422    -5.6992
H      0.1027     5.6114    -4.1191
H      0.0821     4.5824    -5.6141
H      1.8373     2.6998     0.7272
H      0.8068     4.0615     0.1632
H      0.2890     3.5716     2.5096
H     -1.1259     3.1335     1.4742
H     -0.9614     0.3942     4.3974
H     -2.7410     2.0023     4.7796
H     -2.6158     2.6733     3.1260
H     -1.2803     2.9312     4.3253
H     -1.9393    -0.9192     2.4257
H     -3.0290     0.5042     2.1434
H     -3.1051    -0.3929     3.6820
H      2.3688     1.2977     2.5722
H      1.5553    -1.1375     2.7878
H      2.7762    -0.6101     3.9981
H      1.0408    -0.7489     4.4724
H      2.5106     1.7087     5.0597
H      0.7221     1.7304     5.1656
H      1.6083     2.9797     4.2062
68
{"conf": 17, "E": 315.24, "rms": -1.0, "geom": "OH", "total_charge": 0, "CA_charge": 1, "smiles": "C[C:1]#[5N:2]->[Mn+:3]1(<-[3C-:4]#[O+:5])(<-[4C-:6]#[O+:7])(<-[6H-:8])<-[1N@H:9]([CH2:10][CH2:11][P:12]([CH:13]([CH3:14])[CH3:15])[CH:16]([CH3:17])[CH3:18])[CH2:19][CH2:20][2P:21]->1([CH:22]([CH3:23])[CH3:24])[CH:25]([CH3:26])[CH3:27]", "smiles3D": "C([C:1]#[5N:2]->[Mn+:3]1(<-[3C-:4]#[O+:5])(<-[4C-:6]#[O+:7])(<-[6H-:8])<-[1N@@:9]([C:10]([C:11]([P:12]([C:13]([C:14]([H:37])([H:38])[H:39])([C:15]([H:40])([H:41])[H:42])[H:36])[C:16]([C:17]([H:44])([H:45])[H:46])([C:18]([H:47])([H:48])[H:49])[H:43])([H:34])[H:35])([H:32])[H:33])([H:31])[C:19]([H:50])([H:51])[C:20]([H:52])([H:53])[2P:21]->1([C:22]([C:23]([H:55])([H:56])[H:57])([C:24]([H:58])([H:59])[H:60])[H:54])[C:25]([C:26]([H:62])([H:63])[H:64])([C:27]([H:65])([H:66])[H:67])[H:61])([H:28])([H:29])[H:30]", "smiles3Dx": "C([C:1]#[5N:2]->[Mn+:3]1(<-[3C-:4]#[O+:5])(<-[4C-:6]#[O+:7])(<-[6H-:8])<-[1N@@:9]([C:10]([C:11]([P:12]([C:13]([C:14]([H:37])([H:38])[H:39])([C:15]([H:40])([H:41])[H:42])[H:36])[C:16]([C:17]([H:44])([H:45])[H:46])([C:18]([H:47])([H:48])[H:49])[H:43])([H:34])[H:35])([H:32])[H:33])([H:31])[C:19]([H:50])([H:51])[C:20]([H:52])([H:53])[2P:21]->1([C:22]([C:23]([H:55])([H:56])[H:57])([C:24]([H:58])([H:59])[H:60])[H:54])[C:25]([C:26]([H:62])([H:63])[H:64])([C:27]([H:65])([H:66])[H:67])[H:61])([H:28])([H:29])[H:30]", "dummies": []}
C      1.2017    -3.9236    -2.1328
C      0.3052    -3.0613    -1.3769
N     -0.0772    -2.0340    -0.7775
Mn     0.0000     0.0000     0.0000
C      0.5780     2.1249     0.4939
O      0.9460     3.2333     0.8079
C     -1.6901     0.7879    -1.3691
O     -2.6861     1.2185    -1.9484
H      1.2614    -0.0118    -1.3917
N     -1.0684    -0.3088     1.9476
C     -2.4474     0.0913     1.6733
C     -3.4683    -0.6074     2.5564
P     -2.8407    -1.0145     4.2517
C     -3.2624    -2.7211     4.9012
C     -4.0941    -2.5998     6.1762
C     -3.9994    -3.5431     3.8353
C     -3.0550     0.3722     5.5003
C     -3.2908     1.7672     4.8637
C     -1.9064     0.3510     6.5484
C     -0.3367     0.6291     2.8356
C      1.2110     0.2978     2.9066
P      1.6525    -1.0445     1.8627
C      3.4437    -0.8992     1.4814
C      3.7095     0.4283     0.6795
C      4.2707    -0.9545     2.7565
C      1.4190    -2.6589     2.7201
C      0.6689    -3.6947     1.8321
C      0.7340    -2.5360     4.0731
H      1.4895    -5.0328    -1.9853
H      1.0862    -3.7409    -3.2251
H      2.1871    -3.3919    -1.9789
H     -0.8967    -1.3276     2.2311
H     -2.6448    -0.2574     0.6244
H     -2.6654     1.2453     1.5697
H     -4.3677    -0.0000     2.7099
H     -3.8291    -1.5259     2.0869
H     -2.3130    -3.2676     5.1613
H     -5.0164    -2.0336     5.9613
H     -3.5106    -2.0532     6.9504
H     -4.3474    -3.5944     6.5813
H     -4.9281    -3.0211     3.5300
H     -3.3583    -3.6927     2.9412
H     -4.2687    -4.5467     4.2234
H     -3.9870     0.0951     6.0132
H     -3.5213     1.7232     3.7821
H     -2.4368     2.4518     5.0218
H     -4.1905     2.2249     5.3196
H     -1.1174     1.0923     6.2975
H     -1.4293    -0.6589     6.6157
H     -2.3263     0.5680     7.5582
H     -0.7922     0.4524     3.8484
H     -0.4467     1.7368     2.6585
H      1.5311     0.0128     4.0154
H      1.6903     1.1933     2.6794
H      3.6974    -1.7375     0.8251
H      3.4790     1.3472     1.2730
H      3.1522     0.4604    -0.2355
H      4.7923     0.4533     0.4397
H      3.8518    -1.5227     3.6163
H      4.5704     0.0519     3.1365
H      5.2463    -1.4905     2.5104
H      2.3637    -3.0650     2.8708
H     -0.2550    -3.2792     1.5708
H      0.4889    -4.6417     2.4297
H      1.2947    -3.9905     0.9705
H     -0.1663    -3.1807     4.1417
H      0.3728    -1.5801     4.4018
H      1.4295    -2.9086     4.9403
68
{"conf": 18, "E": 274.11, "rms": -1.0, "geom": "OH", "total_charge": 0, "CA_charge": 1, "smiles": "C[C:1]#[5N:2]->[Mn+:3]1(<-[3C-:4]#[O+:5])(<-[4C-:6]#[O+:7])(<-[6H-:8])<-[1N@H:9]([CH2:10][CH2:11][P:12]([CH:13]([CH3:14])[CH3:15])[CH:16]([CH3:17])[CH3:18])[CH2:19][CH2:20][2P:21]->1([CH:22]([CH3:23])[CH3:24])[CH:25]([CH3:26])[CH3:27]", "smiles3D": "C([C:1]#[5N:2]->[Mn+:3]1(<-[3C-:4]#[O+:5])(<-[4C-:6]#[O+:7])(<-[6H-:8])<-[1N@@:9]([C:10]([C:11]([P:12]([C:13]([C:14]([H:37])([H:38])[H:39])([C:15]([H:40])([H:41])[H:42])[H:36])[C:16]([C:17]([H:44])([H:45])[H:46])([C:18]([H:47])([H:48])[H:49])[H:43])([H:34])[H:35])([H:32])[H:33])([H:31])[C:19]([H:50])([H:51])[C:20]([H:52])([H:53])[2P:21]->1([C:22]([C:23]([H:55])([H:56])[H:57])([C:24]([H:58])([H:59])[H:60])[H:54])[C:25]([C:26]([H:62])([H:63])[H:64])([C:27]([H:65])([H:66])[H:67])[H:61])([H:28])([H:29])[H:30]", "smiles3Dx": "C([C:1]#[5N:2]->[Mn+:3]1(<-[3C-:4]#[O+:5])(<-[4C-:6]#[O+:7])(<-[6H-:8])<-[1N@@:9]([C:10]([C:11]([P:12]([C:13]([C:14]([H:37])([H:38])[H:39])([C:15]([H:40])([H:41])[H:42])[H:36])[C:16]([C:17]([H:44])([H:45])[H:46])([C:18]([H:47])([H:48])[H:49])[H:43])([H:34])[H:35])([H:32])[H:33])([H:31])[C:19]([H:50])([H:51])[C:20]([H:52])([H:53])[2P:21]->1([C:22]([C:23]([H:55])([H:56])[H:57])([C:24]([H:58])([H:59])[H:60])[H:54])[C:25]([C:26]([H:62])([H:63])[H:64])([C:27]([H:65])([H:66])[H:67])[H:61])([H:28])([H:29])[H:30]", "dummies": []}
C      1.0976     3.7119     3.0679
C      0.9496     2.5411     2.1684
N      0.8720     1.6001     1.4322
Mn     0.0000     0.0000     0.0000
C     -0.8087    -1.5923    -1.6020
O     -1.2538    -2.3239    -2.4338
C     -0.8537    -0.9912     1.9215
O     -1.4690    -1.3602     2.9454
H      1.6504    -0.5786    -0.0549
N     -1.9405     1.3462    -0.1160
C     -2.8082     0.9834    -1.1832
C     -4.3696     1.1987    -0.9316
P     -4.9148     2.8262    -1.5974
C     -5.7242     3.9703    -0.3470
C     -7.2291     4.1055    -0.6472
C     -4.9723     5.3241    -0.2913
C     -5.2592     3.0781    -3.4393
C     -4.2610     4.0687    -4.0748
C     -5.2923     1.7369    -4.1817
C     -1.6646     2.7028    -0.1542
C     -0.8479     3.2314    -1.3513
P      0.3560     1.8399    -1.7907
C     -0.1095     1.1568    -3.3639
C      0.9281     0.1499    -3.9020
C     -0.5399     2.1828    -4.4680
C      2.0865     2.5066    -1.8319
C      2.2256     3.8684    -1.2059
C      2.7223     2.5347    -3.2424
H      1.6428     4.4257     2.3696
H      0.0525     3.9510     3.2170
H      1.6790     3.3592     3.9812
H     -2.3949     1.1993     0.6488
H     -2.6171     1.5293    -2.1998
H     -2.6569    -0.0860    -1.3150
H     -4.6165     1.1189     0.1454
H     -4.8906     0.4306    -1.4967
H     -5.5988     3.4729     0.6346
H     -7.6642     5.0252    -0.2123
H     -7.7590     3.2184    -0.2452
H     -7.4118     4.1552    -1.7391
H     -5.6476     6.1975    -0.3873
H     -4.4523     5.4256     0.6869
H     -4.2072     5.4187    -1.0951
H     -6.2666     3.5219    -3.5341
H     -3.6145     4.5741    -3.3256
H     -3.5760     3.5869    -4.8018
H     -4.8213     4.8604    -4.6153
H     -5.2303     1.8637    -5.2813
H     -6.2407     1.2103    -3.9591
H     -4.4514     1.0917    -3.8510
H     -1.1044     2.9176     0.7440
H     -2.5832     3.3357    -0.1446
H     -1.4620     3.4804    -2.2596
H     -0.2854     4.1885    -1.1036
H     -1.0157     0.5662    -3.1520
H      0.4423    -0.7904    -4.2572
H      1.6348    -0.1825    -3.1056
H      1.5316     0.5379    -4.7221
H     -1.6449     2.0706    -4.6450
H      0.0085     2.0940    -5.4073
H     -0.3666     3.2174    -4.1409
H      2.6602     1.7776    -1.2389
H      1.7043     4.6147    -1.8153
H      1.7959     3.8463    -0.1660
H      3.2669     4.1828    -1.0847
H      3.5279     3.2656    -3.3491
H      3.1710     1.5275    -3.4688
H      1.9849     2.7836    -4.0138
68
{"conf": 19, "E": 124.84, "rms": -1.0, "geom": "OH", "total_charge": 0, "CA_charge": 1, "smiles": "C[C:1]#[5N:2]->[Mn+:3]1(<-[3C-:4]#[O+:5])(<-[4C-:6]#[O+:7])(<-[6H-:8])<-[1N@H:9]([CH2:10][CH2:11][P:12]([CH:13]([CH3:14])[CH3:15])[CH:16]([CH3:17])[CH3:18])[CH2:19][CH2:20][2P:21]->1([CH:22]([CH3:23])[CH3:24])[CH:25]([CH3:26])[CH3:27]", "smiles3D": "C([C:1]#[5N:2]->[Mn+:3]1(<-[3C-:4]#[O+:5])(<-[4C-:6]#[O+:7])(<-[6H-:8])<-[1N@@:9]([C:10]([C:11]([P:12]([C:13]([C:14]([H:37])([H:38])[H:39])([C:15]([H:40])([H:41])[H:42])[H:36])[C:16]([C:17]([H:44])([H:45])[H:46])([C:18]([H:47])([H:48])[H:49])[H:43])([H:34])[H:35])([H:32])[H:33])([H:31])[C:19]([H:50])([H:51])[C:20]([H:52])([H:53])[2P:21]->1([C:22]([C:23]([H:55])([H:56])[H:57])([C:24]([H:58])([H:59])[H:60])[H:54])[C:25]([C:26]([H:62])([H:63])[H:64])([C:27]([H:65])([H:66])[H:67])[H:61])([H:28])([H:29])[H:30]", "smiles3Dx": "C([C:1]#[5N:2]->[Mn+:3]1(<-[3C-:4]#[O+:5])(<-[4C-:6]#[O+:7])(<-[6H-:8])<-[1N@@:9]([C:10]([C:11]([P:12]([C:13]([C:14]([H:37])([H:38])[H:39])([C:15]([H:40])([H:41])[H:42])[H:36])[C:16]([C:17]([H:44])([H:45])[H:46])([C:18]([H:47])([H:48])[H:49])[H:43])([H:34])[H:35])([H:32])[H:33])([H:31])[C:19]([H:50])([H:51])[C:20]([H:52])([H:53])[2P:21]->1([C:22]([C:23]([H:55])([H:56])[H:57])([C:24]([H:58])([H:59])[H:60])[H:54])[C:25]([C:26]([H:62])([H:63])[H:64])([C:27]([H:65])([H:66])[H:67])[H:61])([H:28])([H:29])[H:30]", "dummies": []}
C      4.1023     0.3868    -2.7963
C      2.8892     0.2752    -1.9861
N      1.8799     0.1898    -1.2926
Mn     0.0000     0.0000     0.0000
C     -1.9690    -0.2764     1.1450
O     -3.0063    -0.4311     1.7396
C     -0.8725    -1.3136    -1.6573
O     -1.3253    -2.0091    -2.5324
H     -0.6764     1.5441    -0.7422
N      1.0452    -1.7721     1.0554
C      0.1325    -2.4881     1.8460
C      0.5592    -3.9294     2.1768
P      0.4024    -5.0327     0.6667
C     -0.2271    -6.7107     1.2367
C      0.6239    -7.3350     2.3495
C     -1.6859    -6.5726     1.6908
C      2.0882    -5.1824    -0.1687
C      3.2018    -5.6998     0.7509
C      1.9739    -6.0595    -1.4181
C      2.2065    -1.2722     1.7309
C      2.0105    -0.1287     2.7816
P      1.0806     1.2370     2.0651
C      2.3073     2.5475     1.8019
C      1.6327     3.8986     1.5208
C      3.2497     2.2142     0.6452
C     -0.0360     1.8904     3.3396
C     -1.2213     2.6293     2.6868
C     -0.5746     0.8033     4.2792
H      4.1421    -0.4530    -3.5228
H      4.9933     0.3453    -2.1352
H      4.0982     1.3496    -3.3468
H      1.3299    -2.3198     0.3835
H     -0.8228    -2.5395     1.2903
H     -0.0562    -1.9497     2.7921
H      1.5719    -3.9686     2.6146
H     -0.1360    -4.3113     2.9518
H     -0.2254    -7.3952     0.3580
H      1.4996    -7.8508     1.9128
H      0.0474    -8.1076     2.9001
H      0.9665    -6.5678     3.0768
H     -1.7535    -5.9788     2.6301
H     -2.2925    -6.0699     0.9034
H     -2.1265    -7.5759     1.8791
H      2.3784    -4.1642    -0.5029
H      3.1922    -5.1845     1.7296
H      3.1266    -6.7910     0.9058
H      4.1878    -5.5003     0.2782
H      1.2104    -5.6394    -2.1091
H      1.6830    -7.0965    -1.1455
H      2.9471    -6.0923    -1.9535
H      2.7191    -2.1152     2.2422
H      2.8952    -0.8953     0.9463
H      3.0064     0.2351     3.1084
H      1.4940    -0.5378     3.6575
H      2.9171     2.6474     2.7286
H      1.0690     4.2558     2.4071
H      2.4048     4.6703     1.3071
H      0.9612     3.8331     0.6387
H      2.7261     2.3433    -0.3246
H      3.6699     1.1944     0.7399
H      4.1057     2.9203     0.6484
H      0.5325     2.6187     3.9564
H     -1.5871     3.4170     3.3838
H     -0.9515     3.1177     1.7292
H     -2.0748     1.9523     2.4908
H      0.1952     0.4984     5.0175
H     -1.4139     1.2149     4.8811
H     -0.9519    -0.0756     3.7204
68
{"conf": 20, "E": 133.12, "rms": -1.0, "geom": "OH", "total_charge": 0, "CA_charge": 1, "smiles": "C[C:1]#[5N:2]->[Mn+:3]1(<-[3C-:4]#[O+:5])(<-[4C-:6]#[O+:7])(<-[6H-:8])<-[1N@H:9]([CH2:10][CH2:11][P:12]([CH:13]([CH3:14])[CH3:15])[CH:16]([CH3:17])[CH3:18])[CH2:19][CH2:20][2P:21]->1([CH:22]([CH3:23])[CH3:24])[CH:25]([CH3:26])[CH3:27]", "smiles3D": "C([C:1]#[5N:2]->[Mn+:3]1(<-[3C-:4]#[O+:5])(<-[4C-:6]#[O+:7])(<-[6H-:8])<-[1N@@:9]([C:10]([C:11]([P:12]([C:13]([C:14]([H:37])([H:38])[H:39])([C:15]([H:40])([H:41])[H:42])[H:36])[C:16]([C:17]([H:44])([H:45])[H:46])([C:18]([H:47])([H:48])[H:49])[H:43])([H:34])[H:35])([H:32])[H:33])([H:31])[C:19]([H:50])([H:51])[C:20]([H:52])([H:53])[2P:21]->1([C:22]([C:23]([H:55])([H:56])[H:57])([C:24]([H:58])([H:59])[H:60])[H:54])[C:25]([C:26]([H:62])([H:63])[H:64])([C:27]([H:65])([H:66])[H:67])[H:61])([H:28])([H:29])[H:30]", "smiles3Dx": "C([C:1]#[5N:2]->[Mn+:3]1(<-[3C-:4]#[O+:5])(<-[4C-:6]#[O+:7])(<-[6H-:8])<-[1N@@:9]([C:10]([C:11]([P:12]([C:13]([C:14]([H:37])([H:38])[H:39])([C:15]([H:40])([H:41])[H:42])[H:36])[C:16]([C:17]([H:44])([H:45])[H:46])([C:18]([H:47])([H:48])[H:49])[H:43])([H:34])[H:35])([H:32])[H:33])([H:31])[C:19]([H:50])([H:51])[C:20]([H:52])([H:53])[2P:21]->1([C:22]([C:23]([H:55])([H:56])[H:57])([C:24]([H:58])([H:59])[H:60])[H:54])[C:25]([C:26]([H:62])([H:63])[H:64])([C:27]([H:65])([H:66])[H:67])[H:61])([H:28])([H:29])[H:30]", "dummies": []}
C      3.2604    -0.3452    -3.7646
C      2.3381    -0.2615    -2.6253
N      1.5500    -0.1757    -1.6845
Mn     0.0000     0.0000     0.0000
C     -1.6517     0.1496     1.5596
O     -2.5208     0.2418     2.3912
C     -1.2065    -1.6259    -1.0495
O     -1.8424    -2.4775    -1.6127
H     -0.8516     1.3283    -0.9484
N      1.2701    -1.3359     1.3814
C      1.0197    -2.6902     1.1670
C     -0.2546    -3.2658     1.8037
P     -0.7596    -4.8354     0.9155
C      0.5180    -6.2062     1.2158
C      1.5941    -6.1544     0.1274
C      1.1664    -6.1614     2.6117
C     -2.4078    -5.4307     1.6176
C     -3.5219    -4.5540     1.0567
C     -2.4486    -5.4343     3.1535
C      1.1813    -0.8812     2.7238
C      1.5350     0.6246     2.9830
P      1.4789     1.5988     1.4587
C      0.8248     3.2590     1.7634
C      0.4108     3.4788     3.2208
C     -0.3688     3.5276     0.8368
C      3.2244     1.7931     1.0225
C      3.3881     2.3250    -0.4156
C      3.9389     2.7439     2.0089
H      2.6796    -0.4591    -4.7077
H      3.8785     0.5831    -3.8300
H      3.9154    -1.2434    -3.6443
H      2.1389    -1.1961     1.1198
H      1.8875    -3.2778     1.5410
H      0.9568    -2.8328     0.0632
H     -1.0926    -2.5387     1.7172
H     -0.0816    -3.4863     2.8853
H     -0.0185    -7.1757     1.1022
H      1.1230    -6.1207    -0.8686
H      2.2156    -5.2456     0.2249
H      2.2428    -7.0482     0.1709
H      1.9001    -6.9902     2.6900
H      0.4111    -6.3005     3.4123
H      1.6986    -5.2026     2.7862
H     -2.5945    -6.4560     1.2490
H     -4.5123    -4.9829     1.3164
H     -3.4559    -3.5290     1.4747
H     -3.4784    -4.5032    -0.0519
H     -3.4510    -5.7573     3.5079
H     -1.7194    -6.1520     3.5522
H     -2.2516    -4.4264     3.5654
H      1.8552    -1.5047     3.3579
H      0.1423    -1.0440     3.0736
H      2.5476     0.6714     3.4241
H      0.8137     1.0262     3.7255
H      1.6072     3.9989     1.5247
H      1.2491     3.2573     3.9102
H     -0.4880     2.8920     3.4783
H      0.1501     4.5493     3.3658
H     -1.2184     2.8449     1.0386
H     -0.7226     4.5783     0.9855
H     -0.0658     3.4253    -0.2301
H      3.7110     0.7920     1.0797
H      4.3173     2.9201    -0.5060
H      3.4520     1.4866    -1.1264
H      2.5400     2.9904    -0.7111
H      3.8157     3.8143     1.7081
H      5.0251     2.5079     1.9959
H      3.5684     2.6304     3.0601
68
{"conf": 21, "E": 109.52, "rms": -1.0, "geom": "OH", "total_charge": 0, "CA_charge": 1, "smiles": "C[C:1]#[5N:2]->[Mn+:3]1(<-[3C-:4]#[O+:5])(<-[4C-:6]#[O+:7])(<-[6H-:8])<-[1N@H:9]([CH2:10][CH2:11][P:12]([CH:13]([CH3:14])[CH3:15])[CH:16]([CH3:17])[CH3:18])[CH2:19][CH2:20][2P:21]->1([CH:22]([CH3:23])[CH3:24])[CH:25]([CH3:26])[CH3:27]", "smiles3D": "C([C:1]#[5N:2]->[Mn+:3]1(<-[3C-:4]#[O+:5])(<-[4C-:6]#[O+:7])(<-[6H-:8])<-[1N@@:9]([C:10]([C:11]([P:12]([C:13]([C:14]([H:37])([H:38])[H:39])([C:15]([H:40])([H:41])[H:42])[H:36])[C:16]([C:17]([H:44])([H:45])[H:46])([C:18]([H:47])([H:48])[H:49])[H:43])([H:34])[H:35])([H:32])[H:33])([H:31])[C:19]([H:50])([H:51])[C:20]([H:52])([H:53])[2P:21]->1([C:22]([C:23]([H:55])([H:56])[H:57])([C:24]([H:58])([H:59])[H:60])[H:54])[C:25]([C:26]([H:62])([H:63])[H:64])([C:27]([H:65])([H:66])[H:67])[H:61])([H:28])([H:29])[H:30]", "smiles3Dx": "C([C:1]#[5N:2]->[Mn+:3]1(<-[3C-:4]#[O+:5])(<-[4C-:6]#[O+:7])(<-[6H-:8])<-[1N@@:9]([C:10]([C:11]([P:12]([C:13]([C:14]([H:37])([H:38])[H:39])([C:15]([H:40])([H:41])[H:42])[H:36])[C:16]([C:17]([H:44])([H:45])[H:46])([C:18]([H:47])([H:48])[H:49])[H:43])([H:34])[H:35])([H:32])[H:33])([H:31])[C:19]([H:50])([H:51])[C:20]([H:52])([H:53])[2P:21]->1([C:22]([C:23]([H:55])([H:56])[H:57])([C:24]([H:58])([H:59])[H:60])[H:54])[C:25]([C:26]([H:62])([H:63])[H:64])([C:27]([H:65])([H:66])[H:67])[H:61])([H:28])([H:29])[H:30]", "dummies": []}
C     -0.4280     3.8211     3.1649
C     -0.3099     2.7063     2.2259
N     -0.2102     1.7655     1.4409
Mn     0.0000     0.0000     0.0000
C      0.3932    -1.7736    -1.3945
O      0.6090    -2.7102    -2.1230
C      2.2568     0.0444     0.4052
O      3.4431     0.0690     0.6186
H      0.1802     1.1629    -1.4143
N     -0.5777    -1.4398     1.7111
C      0.5713    -2.1265     2.1348
C      0.3992    -3.0052     3.3926
P     -0.5636    -2.1424     4.7548
C      0.7769    -1.3519     5.8264
C      0.1506    -0.6907     7.0592
C      1.5576    -0.3101     5.0153
C     -1.2289    -3.6369     5.6949
C     -0.1456    -4.3788     6.4829
C     -2.4015    -3.2378     6.5918
C     -1.6427    -2.2674     1.2442
C     -2.9590    -1.5094     0.8986
P     -2.6174    -0.1466    -0.2255
C     -3.4272     1.3275     0.4463
C     -3.5743     2.4043    -0.6365
C     -4.7919     1.0185     1.0977
C     -3.3184    -0.5192    -1.8587
C     -2.6185    -1.7277    -2.4879
C     -4.8360    -0.7767    -1.8037
H      0.4291     3.8003     3.8697
H     -1.3768     3.7252     3.7325
H     -0.4260     4.7794     2.6056
H     -0.8887    -0.9183     2.3928
H      1.3492    -1.3729     2.3490
H      0.9389    -2.7654     1.3026
H      1.3998    -3.2990     3.7759
H     -0.1261    -3.9417     3.1108
H      1.4972    -2.1272     6.1619
H     -0.1743    -1.4625     7.7836
H      0.8897    -0.0517     7.5887
H     -0.7224    -0.0652     6.7691
H      2.2538    -0.8208     4.3241
H      2.1819     0.3256     5.6761
H      0.8694     0.3465     4.4427
H     -1.6351    -4.3400     4.9367
H     -0.5582    -5.3267     6.8891
H      0.7057    -4.6333     5.8202
H      0.2240    -3.7684     7.3325
H     -3.1593    -2.6816     6.0004
H     -2.0739    -2.5993     7.4350
H     -2.8857    -4.1473     7.0097
H     -1.3021    -2.8100     0.3387
H     -1.8924    -3.0232     2.0192
H     -3.3963    -1.1211     1.8370
H     -3.6700    -2.2160     0.4354
H     -2.7695     1.7392     1.2351
H     -2.6038     2.5656    -1.1511
H     -4.3432     2.1398    -1.3883
H     -3.8734     3.3673    -0.1686
H     -4.6428     0.7520     2.1664
H     -5.3357     0.1828     0.6252
H     -5.4505     1.9153     1.0940
H     -3.1419     0.3572    -2.5186
H     -1.6325    -1.4143    -2.8762
H     -2.5126    -2.5681    -1.7719
H     -3.1823    -2.0984    -3.3700
H     -5.3920     0.1501    -1.5706
H     -5.2015    -1.0910    -2.8061
H     -5.1083    -1.5755    -1.0858
68
{"conf": 22, "E": 100.34, "rms": -1.0, "geom": "OH", "total_charge": 0, "CA_charge": 1, "smiles": "C[C:1]#[5N:2]->[Mn+:3]1(<-[3C-:4]#[O+:5])(<-[4C-:6]#[O+:7])(<-[6H-:8])<-[1N@H:9]([CH2:10][CH2:11][P:12]([CH:13]([CH3:14])[CH3:15])[CH:16]([CH3:17])[CH3:18])[CH2:19][CH2:20][2P:21]->1([CH:22]([CH3:23])[CH3:24])[CH:25]([CH3:26])[CH3:27]", "smiles3D": "C([C:1]#[5N:2]->[Mn+:3]1(<-[3C-:4]#[O+:5])(<-[4C-:6]#[O+:7])(<-[6H-:8])<-[1N@@:9]([C:10]([C:11]([P:12]([C:13]([C:14]([H:37])([H:38])[H:39])([C:15]([H:40])([H:41])[H:42])[H:36])[C:16]([C:17]([H:44])([H:45])[H:46])([C:18]([H:47])([H:48])[H:49])[H:43])([H:34])[H:35])([H:32])[H:33])([H:31])[C:19]([H:50])([H:51])[C:20]([H:52])([H:53])[2P:21]->1([C:22]([C:23]([H:55])([H:56])[H:57])([C:24]([H:58])([H:59])[H:60])[H:54])[C:25]([C:26]([H:62])([H:63])[H:64])([C:27]([H:65])([H:66])[H:67])[H:61])([H:28])([H:29])[H:30]", "smiles3Dx": "C([C:1]#[5N:2]->[Mn+:3]1(<-[3C-:4]#[O+:5])(<-[4C-:6]#[O+:7])(<-[6H-:8])<-[1N@@:9]([C:10]([C:11]([P:12]([C:13]([C:14]([H:37])([H:38])[H:39])([C:15]([H:40])([H:41])[H:42])[H:36])[C:16]([C:17]([H:44])([H:45])[H:46])([C:18]([H:47])([H:48])[H:49])[H:43])([H:34])[H:35])([H:32])[H:33])([H:31])[C:19]([H:50])([H:51])[C:20]([H:52])([H:53])[2P:21]->1([C:22]([C:23]([H:55])([H:56])[H:57])([C:24]([H:58])([H:59])[H:60])[H:54])[C:25]([C:26]([H:62])([H:63])[H:64])([C:27]([H:65])([H:66])[H:67])[H:61])([H:28])([H:29])[H:30]", "dummies": []}
C      0.7083    -0.0682    -4.9227
C      0.5096    -0.0555    -3.4763
N      0.3373    -0.0397    -2.2608
Mn     0.0000     0.0000     0.0000
C     -0.2960    -0.0062     2.2742
O     -0.4505    -0.0103     3.4713
C      1.6619    -1.5564     0.2566
O      2.5378    -2.3739     0.3936
H     -1.2734    -1.3197    -0.1678
N      1.3557     1.8696     0.1539
C      2.5169     1.5105     0.8495
C      3.5742     2.6322     0.9362
P      5.3408     1.9816     1.0558
C      5.6501     1.0548    -0.5622
C      4.9621     1.7388    -1.7526
C      7.1577     0.9901    -0.8262
C      5.2051     0.6322     2.3673
C      4.9928     1.2718     3.7461
C      6.4531    -0.2533     2.3825
C      0.5975     2.9279     0.7461
C     -0.6621     3.3480    -0.0703
P     -1.7313     1.9278    -0.3226
C     -2.3352     2.1062    -2.0137
C     -3.1332     0.8687    -2.4383
C     -3.1977     3.3678    -2.1760
C     -3.1404     1.9990     0.8133
C     -3.6314     0.5772     1.1175
C     -2.7842     2.7034     2.1318
H      0.5713     0.9578    -5.3214
H      1.7348    -0.4222    -5.1546
H     -0.0329    -0.7482    -5.3908
H      1.5857     2.1146    -0.6990
H      2.9620     0.6493     0.3181
H      2.2471     1.1810     1.8780
H      3.3727     3.2609     1.8305
H      3.5008     3.2925     0.0462
H      5.2470     0.0259    -0.4690
H      5.2436     2.8107    -1.8090
H      3.8632     1.6529    -1.6735
H      5.2531     1.2460    -2.7026
H      7.5867     2.0142    -0.9027
H      7.6821     0.4526    -0.0120
H      7.3574     0.4481    -1.7777
H      4.3344    -0.0201     2.1474
H      4.0900     1.9135     3.7417
H      4.8431     0.4864     4.5190
H      5.8747     1.8902     4.0276
H      6.4890    -0.8719     1.4637
H      6.4190    -0.9578     3.2411
H      7.3737     0.3621     2.4585
H      1.2426     3.8278     0.8535
H      0.2748     2.6165     1.7620
H     -0.3320     3.7318    -1.0579
H     -1.2053     4.1532     0.4560
H     -1.4519     2.1971    -2.6847
H     -3.3598     0.9262    -3.5266
H     -2.5433    -0.0556    -2.2578
H     -4.1003     0.8066    -1.8936
H     -4.2117     3.2381    -1.7369
H     -2.7109     4.2538    -1.7168
H     -3.3322     3.5816    -3.2593
H     -3.9652     2.5564     0.3354
H     -4.5977     0.6191     1.6683
H     -3.7967    -0.0092     0.1909
H     -2.9026     0.0264     1.7464
H     -3.6039     2.5687     2.8680
H     -1.8563     2.2934     2.5749
H     -2.6876     3.7989     1.9908
68
{"conf": 23, "E": 129.48, "rms": -1.0, "geom": "OH", "total_charge": 0, "CA_charge": 1, "smiles": "C[C:1]#[5N:2]->[Mn+:3]1(<-[3C-:4]#[O+:5])(<-[4C-:6]#[O+:7])(<-[6H-:8])<-[1N@H:9]([CH2:10][CH2:11][P:12]([CH:13]([CH3:14])[CH3:15])[CH:16]([CH3:17])[CH3:18])[CH2:19][CH2:20][2P:21]->1([CH:22]([CH3:23])[CH3:24])[CH:25]([CH3:26])[CH3:27]", "smiles3D": "C([C:1]#[5N:2]->[Mn+:3]1(<-[3C-:4]#[O+:5])(<-[4C-:6]#[O+:7])(<-[6H-:8])<-[1N@@:9]([C:10]([C:11]([P:12]([C:13]([C:14]([H:37])([H:38])[H:39])([C:15]([H:40])([H:41])[H:42])[H:36])[C:16]([C:17]([H:44])([H:45])[H:46])([C:18]([H:47])([H:48])[H:49])[H:43])([H:34])[H:35])([H:32])[H:33])([H:31])[C:19]([H:50])([H:51])[C:20]([H:52])([H:53])[2P:21]->1([C:22]([C:23]([H:55])([H:56])[H:57])([C:24]([H:58])([H:59])[H:60])[H:54])[C:25]([C:26]([H:62])([H:63])[H:64])([C:27]([H:65])([H:66])[H:67])[H:61])([H:28])([H:29])[H:30]", "smiles3Dx": "C([C:1]#[5N:2]->[Mn+:3]1(<-[3C-:4]#[O+:5])(<-[4C-:6]#[O+:7])(<-[6H-:8])<-[1N@@:9]([C:10]([C:11]([P:12]([C:13]([C:14]([H:37])([H:38])[H:39])([C:15]([H:40])([H:41])[H:42])[H:36])[C:16]([C:17]([H:44])([H:45])[H:46])([C:18]([H:47])([H:48])[H:49])[H:43])([H:34])[H:35])([H:32])[H:33])([H:31])[C:19]([H:50])([H:51])[C:20]([H:52])([H:53])[2P:21]->1([C:22]([C:23]([H:55])([H:56])[H:57])([C:24]([H:58])([H:59])[H:60])[H:54])[C:25]([C:26]([H:62])([H:63])[H:64])([C:27]([H:65])([H:66])[H:67])[H:61])([H:28])([H:29])[H:30]", "dummies": []}
C      4.2830     2.5411    -0.0300
C      3.0045     1.8270    -0.0132
N      1.9359     1.2170     0.0011
Mn     0.0000     0.0000     0.0000
C     -1.7342    -1.4875    -0.1735
O     -2.6391    -2.2805    -0.2732
C      1.2196    -1.5724    -1.1251
O      1.8534    -2.4092    -1.7171
H     -0.5348     0.8253    -1.5530
N      0.6298    -0.7777     2.0893
C     -0.1231    -1.9120     2.4276
C      0.1907    -2.5556     3.7946
P      2.0141    -2.5794     4.2162
C      2.1462    -3.0927     6.0250
C      1.4182    -4.4097     6.3289
C      1.6085    -1.9710     6.9110
C      2.9108    -3.8147     3.1070
C      4.2518    -4.2069     3.7256
C      2.0647    -5.0444     2.7745
C      0.5858     0.3242     2.9999
C     -0.7730     1.0659     3.1540
P     -1.3205     1.7096     1.5636
C     -3.1373     1.7368     1.5774
C     -3.7287     0.6094     0.7457
C     -3.7239     1.6743     3.0059
C     -0.8869     3.4685     1.4384
C     -1.3967     4.2856     2.6397
C      0.6104     3.6843     1.2687
H      5.0902     1.8762     0.3443
H      4.5162     2.8483    -1.0715
H      4.2132     3.4350     0.6194
H      1.5062    -1.0352     2.0043
H     -1.2039    -1.6449     2.4077
H      0.0518    -2.6806     1.6370
H     -0.2080    -3.5929     3.8083
H     -0.3566    -1.9901     4.5823
H      3.2208    -3.2286     6.2718
H      1.9325    -5.2544     5.8424
H      0.3591    -4.3736     5.9934
H      1.4302    -4.6095     7.4191
H      0.5177    -1.8307     6.7496
H      2.1338    -1.0224     6.6740
H      1.7830    -2.2065     7.9780
H      3.1271    -3.2917     2.1510
H      4.1104    -4.8254     4.6401
H      4.8583    -4.7987     2.9996
H      4.8362    -3.3003     3.9911
H      1.7203    -5.5659     3.6791
H      1.1904    -4.7542     2.1652
H      2.6676    -5.7620     2.1698
H      1.3376     1.0607     2.6554
H      0.9018    -0.0152     4.0101
H     -1.5169     0.3468     3.5441
H     -0.6578     1.8858     3.8847
H     -3.4614     2.6965     1.1162
H     -4.8289     0.7518     0.6549
H     -3.5616    -0.3679     1.2433
H     -3.3158     0.6321    -0.2872
H     -3.1884     2.3323     3.7182
H     -3.7355     0.6406     3.4125
H     -4.7753     2.0283     2.9742
H     -1.3871     3.8680     0.5291
H     -1.1779     5.3673     2.4667
H     -2.4984     4.2204     2.7384
H     -0.8996     4.0063     3.5864
H      1.1957     3.1547     2.0356
H      0.8944     3.4037     0.2384
H      0.8599     4.7664     1.3532
68
{"conf": 24, "E": 127.42, "rms": -1.0, "geom": "OH", "total_charge": 0, "CA_charge": 1, "smiles": "C[C:1]#[5N:2]->[Mn+:3]1(<-[3C-:4]#[O+:5])(<-[4C-:6]#[O+:7])(<-[6H-:8])<-[1N@H:9]([CH2:10][CH2:11][P:12]([CH:13]([CH3:14])[CH3:15])[CH:16]([CH3:17])[CH3:18])[CH2:19][CH2:20][2P:21]->1([CH:22]([CH3:23])[CH3:24])[CH:25]([CH3:26])[CH3:27]", "smiles3D": "C([C:1]#[5N:2]->[Mn+:3]1(<-[3C-:4]#[O+:5])(<-[4C-:6]#[O+:7])(<-[6H-:8])<-[1N@@:9]([C:10]([C:11]([P:12]([C:13]([C:14]([H:37])([H:38])[H:39])([C:15]([H:40])([H:41])[H:42])[H:36])[C:16]([C:17]([H:44])([H:45])[H:46])([C:18]([H:47])([H:48])[H:49])[H:43])([H:34])[H:35])([H:32])[H:33])([H:31])[C:19]([H:50])([H:51])[C:20]([H:52])([H:53])[2P:21]->1([C:22]([C:23]([H:55])([H:56])[H:57])([C:24]([H:58])([H:59])[H:60])[H:54])[C:25]([C:26]([H:62])([H:63])[H:64])([C:27]([H:65])([H:66])[H:67])[H:61])([H:28])([H:29])[H:30]", "smiles3Dx": "C([C:1]#[5N:2]->[Mn+:3]1(<-[3C-:4]#[O+:5])(<-[4C-:6]#[O+:7])(<-[6H-:8])<-[1N@@:9]([C:10]([C:11]([P:12]([C:13]([C:14]([H:37])([H:38])[H:39])([C:15]([H:40])([H:41])[H:42])[H:36])[C:16]([C:17]([H:44])([H:45])[H:46])([C:18]([H:47])([H:48])[H:49])[H:43])([H:34])[H:35])([H:32])[H:33])([H:31])[C:19]([H:50])([H:51])[C:20]([H:52])([H:53])[2P:21]->1([C:22]([C:23]([H:55])([H:56])[H:57])([C:24]([H:58])([H:59])[H:60])[H:54])[C:25]([C:26]([H:62])([H:63])[H:64])([C:27]([H:65])([H:66])[H:67])[H:61])([H:28])([H:29])[H:30]", "dummies": []}
C     -0.4604     4.1453    -2.7231
C     -0.3346     2.9325    -1.9153
N     -0.2432     1.9050    -1.2461
Mn     0.0000     0.0000     0.0000
C      0.5331    -1.8241     1.2800
O      0.8158    -2.7801     1.9589
C      2.1565     0.6939     0.3560
O      3.2914     1.0537     0.5419
H      0.4969    -0.9234    -1.5100
N     -1.0494     1.0110     1.7937
C     -0.1415     1.7114     2.6250
C     -0.6606     3.1050     3.0095
P     -0.5459     4.2339     1.5180
C      1.0892     5.1431     1.7305
C      1.0563     6.1762     2.8622
C      1.4792     5.8072     0.4084
C     -1.9251     5.5125     1.6154
C     -2.4369     5.7395     3.0399
C     -3.0707     5.0689     0.7064
C     -1.8295     0.0335     2.4846
C     -2.9241    -0.7367     1.6565
P     -2.5326    -0.7558    -0.1069
C     -3.7488     0.2621    -1.0029
C     -3.0587     1.1322    -2.0486
C     -4.5947     1.1554    -0.0789
C     -2.8430    -2.4297    -0.7092
C     -1.7085    -3.3718    -0.3198
C     -4.1849    -2.9782    -0.1923
H     -0.2864     3.8933    -3.7893
H      0.2912     4.8961    -2.4000
H     -1.4795     4.5656    -2.6003
H     -1.6376     1.6038     1.4174
H      0.8106     1.8327     2.0906
H      0.0645     1.1429     3.5600
H     -1.7144     3.0044     3.3359
H     -0.0622     3.5174     3.8488
H      1.8640     4.3859     1.9791
H      2.0516     6.6455     2.9827
H      0.8068     5.6966     3.8210
H      0.3179     6.9830     2.6617
H      0.6979     6.5313     0.0791
H      2.4476     6.3411     0.5174
H      1.6076     5.0286    -0.3672
H     -1.5397     6.4762     1.2208
H     -3.0916     6.6321     3.0664
H     -1.6042     5.9163     3.7413
H     -3.0253     4.8736     3.4017
H     -2.7123     4.9689    -0.3376
H     -3.4807     4.0912     1.0326
H     -3.8878     5.8193     0.7159
H     -2.3408     0.5331     3.3404
H     -1.1344    -0.7194     2.9129
H     -2.9628    -1.7761     2.0300
H     -3.9068    -0.2791     1.8332
H     -4.4399    -0.4209    -1.5419
H     -2.7176     2.0809    -1.5872
H     -2.2213     0.5935    -2.5410
H     -3.7903     1.4087    -2.8384
H     -5.1729     1.8936    -0.6774
H     -3.9604     1.7152     0.6375
H     -5.3533     0.5501     0.4585
H     -2.8924    -2.3895    -1.8149
H     -0.7521    -3.0235    -0.7623
H     -1.9094    -4.3882    -0.7199
H     -1.6237    -3.4479     0.7822
H     -4.4639    -3.8800    -0.7777
H     -4.1301    -3.2789     0.8717
H     -5.0062    -2.2440    -0.3116
68
{"conf": 25, "E": 130.65, "rms": -1.0, "geom": "OH", "total_charge": 0, "CA_charge": 1, "smiles": "C[C:1]#[5N:2]->[Mn+:3]1(<-[3C-:4]#[O+:5])(<-[4C-:6]#[O+:7])(<-[6H-:8])<-[1N@H:9]([CH2:10][CH2:11][P:12]([CH:13]([CH3:14])[CH3:15])[CH:16]([CH3:17])[CH3:18])[CH2:19][CH2:20][2P:21]->1([CH:22]([CH3:23])[CH3:24])[CH:25]([CH3:26])[CH3:27]", "smiles3D": "C([C:1]#[5N:2]->[Mn+:3]1(<-[3C-:4]#[O+:5])(<-[4C-:6]#[O+:7])(<-[6H-:8])<-[1N@@:9]([C:10]([C:11]([P:12]([C:13]([C:14]([H:37])([H:38])[H:39])([C:15]([H:40])([H:41])[H:42])[H:36])[C:16]([C:17]([H:44])([H:45])[H:46])([C:18]([H:47])([H:48])[H:49])[H:43])([H:34])[H:35])([H:32])[H:33])([H:31])[C:19]([H:50])([H:51])[C:20]([H:52])([H:53])[2P:21]->1([C:22]([C:23]([H:55])([H:56])[H:57])([C:24]([H:58])([H:59])[H:60])[H:54])[C:25]([C:26]([H:62])([H:63])[H:64])([C:27]([H:65])([H:66])[H:67])[H:61])([H:28])([H:29])[H:30]", "smiles3Dx": "C([C:1]#[5N:2]->[Mn+:3]1(<-[3C-:4]#[O+:5])(<-[4C-:6]#[O+:7])(<-[6H-:8])<-[1N@@:9]([C:10]([C:11]([P:12]([C:13]([C:14]([H:37])([H:38])[H:39])([C:15]([H:40])([H:41])[H:42])[H:36])[C:16]([C:17]([H:44])([H:45])[H:46])([C:18]([H:47])([H:48])[H:49])[H:43])([H:34])[H:35])([H:32])[H:33])([H:31])[C:19]([H:50])([H:51])[C:20]([H:52])([H:53])[2P:21]->1([C:22]([C:23]([H:55])([H:56])[H:57])([C:24]([H:58])([H:59])[H:60])[H:54])[C:25]([C:26]([H:62])([H:63])[H:64])([C:27]([H:65])([H:66])[H:67])[H:61])([H:28])([H:29])[H:30]", "dummies": []}
C      4.6479     1.7598    -0.3524
C      3.2793     1.2658    -0.2434
N      2.1349     0.8244    -0.1497
Mn     0.0000     0.0000     0.0000
C     -2.2218    -0.5801     0.0405
O     -3.3926    -0.8769     0.0539
C     -0.5751     1.6501    -1.4662
O     -0.8809     2.5176    -2.2429
H     -0.2893     1.1017     1.4358
N      0.4952    -1.5326    -1.6607
C     -0.6488    -1.8151    -2.4524
C     -1.5934    -2.9350    -1.9706
P     -1.1699    -4.5748    -2.7932
C     -1.8675    -5.9170    -1.6575
C     -3.3765    -6.0777    -1.7375
C     -1.1578    -7.2486    -1.9311
C     -1.9200    -4.5370    -4.5234
C     -1.7700    -5.8860    -5.2011
C     -3.3599    -4.0200    -4.5753
C      1.3004    -2.6352    -1.1845
C      0.9791    -3.2809     0.2073
P      0.8054    -2.0247     1.4818
C      2.4125    -1.8579     2.3174
C      2.4590    -0.5350     3.0960
C      3.5988    -1.9351     1.3387
C     -0.2767    -2.6915     2.7678
C     -1.7333    -2.3823     2.4683
C     -0.0971    -4.2093     2.9291
H      4.7903     2.5898     0.3793
H      5.3696     0.9339    -0.1356
H      4.8161     2.1431    -1.3766
H      1.0396    -1.0467    -2.2196
H     -1.2342    -0.8748    -2.5026
H     -0.3131    -2.0532    -3.4927
H     -1.5762    -2.9929    -0.8682
H     -2.6346    -2.6660    -2.2069
H     -1.6035    -5.6319    -0.6093
H     -3.8728    -5.0950    -1.5918
H     -3.6772    -6.5346    -2.7068
H     -3.7089    -6.7608    -0.9288
H     -1.4896    -8.0332    -1.2058
H     -1.3437    -7.6032    -2.9612
H     -0.0467    -7.1286    -1.8076
H     -1.3054    -3.8123    -5.0972
H     -0.7268    -6.2538    -5.0932
H     -2.0060    -5.7879    -6.2691
H     -2.4666    -6.6118    -4.7543
H     -3.7364    -4.0829    -5.6070
H     -4.0280    -4.6254    -3.9445
H     -3.4214    -2.9573    -4.2728
H      2.3583    -2.2885    -1.1396
H      1.2623    -3.4471    -1.9462
H      1.7945    -3.9702     0.4872
H      0.0632    -3.8762     0.1274
H      2.5130    -2.6884     3.0442
H      2.3813     0.3379     2.4076
H      1.6417    -0.4917     3.8255
H      3.4309    -0.4634     3.6519
H      3.7129    -2.9697     0.9298
H      3.4753    -1.2350     0.5078
H      4.5444    -1.6854     1.8632
H     -0.0112    -2.2040     3.7405
H     -2.0685    -2.8394     1.5066
H     -2.3702    -2.7931     3.2782
H     -1.9138    -1.2904     2.4797
H     -0.5353    -4.7766     2.0902
H      0.9769    -4.4797     3.0217
H     -0.6171    -4.5390     3.8592
68
{"conf": 26, "E": 122.26, "rms": -1.0, "geom": "OH", "total_charge": 0, "CA_charge": 1, "smiles": "C[C:1]#[5N:2]->[Mn+:3]1(<-[3C-:4]#[O+:5])(<-[4C-:6]#[O+:7])(<-[6H-:8])<-[1N@H:9]([CH2:10][CH2:11][P:12]([CH:13]([CH3:14])[CH3:15])[CH:16]([CH3:17])[CH3:18])[CH2:19][CH2:20][2P:21]->1([CH:22]([CH3:23])[CH3:24])[CH:25]([CH3:26])[CH3:27]", "smiles3D": "C([C:1]#[5N:2]->[Mn+:3]1(<-[3C-:4]#[O+:5])(<-[4C-:6]#[O+:7])(<-[6H-:8])<-[1N@@:9]([C:10]([C:11]([P:12]([C:13]([C:14]([H:37])([H:38])[H:39])([C:15]([H:40])([H:41])[H:42])[H:36])[C:16]([C:17]([H:44])([H:45])[H:46])([C:18]([H:47])([H:48])[H:49])[H:43])([H:34])[H:35])([H:32])[H:33])([H:31])[C:19]([H:50])([H:51])[C:20]([H:52])([H:53])[2P:21]->1([C:22]([C:23]([H:55])([H:56])[H:57])([C:24]([H:58])([H:59])[H:60])[H:54])[C:25]([C:26]([H:62])([H:63])[H:64])([C:27]([H:65])([H:66])[H:67])[H:61])([H:28])([H:29])[H:30]", "smiles3Dx": "C([C:1]#[5N:2]->[Mn+:3]1(<-[3C-:4]#[O+:5])(<-[4C-:6]#[O+:7])(<-[6H-:8])<-[1N@@:9]([C:10]([C:11]([P:12]([C:13]([C:14]([H:37])([H:38])[H:39])([C:15]([H:40])([H:41])[H:42])[H:36])[C:16]([C:17]([H:44])([H:45])[H:46])([C:18]([H:47])([H:48])[H:49])[H:43])([H:34])[H:35])([H:32])[H:33])([H:31])[C:19]([H:50])([H:51])[C:20]([H:52])([H:53])[2P:21]->1([C:22]([C:23]([H:55])([H:56])[H:57])([C:24]([H:58])([H:59])[H:60])[H:54])[C:25]([C:26]([H:62])([H:63])[H:64])([C:27]([H:65])([H:66])[H:67])[H:61])([H:28])([H:29])[H:30]", "dummies": []}
C     -3.0548     2.8351     2.7310
C     -2.1564     2.0125     1.9235
N     -1.4013     1.3183     1.2498
Mn     0.0000     0.0000     0.0000
C      1.2893    -1.3937    -1.2761
O      1.9543    -2.1404    -1.9473
C     -1.6760    -0.1804    -1.5537
O     -2.5674    -0.2623    -2.3645
H     -0.6413    -1.4765     0.8888
N      1.0539     1.9146    -0.8185
C      0.6182     2.2710    -2.1391
C      1.6204     2.1877    -3.3210
P      1.8803     0.4334    -3.9290
C      3.6044     0.5099    -4.6930
C      3.7702     1.6651    -5.6880
C      3.9623    -0.8242    -5.3464
C      0.7072     0.0941    -5.3722
C      0.3730    -1.3988    -5.3892
C     -0.5858     0.9138    -5.2933
C      2.4618     1.7975    -0.5858
C      2.8738     1.6827     0.9157
P      1.9555     0.3522     1.7098
C      3.0705    -1.0475     1.9803
C      4.1301    -1.1739     0.8701
C      2.2576    -2.3479     2.0593
C      1.4793     0.9225     3.3623
C      0.3368     0.0424     3.9091
C      1.0487     2.4040     3.3526
H     -3.4540     3.6612     2.1109
H     -3.8948     2.2092     3.0981
H     -2.4947     3.2496     3.5969
H      0.7666     2.5837    -0.2616
H      0.2438     3.3243    -2.1081
H     -0.2402     1.6392    -2.3853
H      2.5898     2.6574    -3.0735
H      1.2345     2.7951    -4.1600
H      4.3231     0.6811    -3.8631
H      3.0585     1.5896    -6.5310
H      4.7989     1.6633    -6.0997
H      3.6205     2.6409    -5.1851
H      5.0259    -0.8242    -5.6574
H      3.3343    -1.0049    -6.2422
H      3.8114    -1.6509    -4.6254
H      1.2090     0.3432    -6.3264
H      1.2932    -2.0050    -5.5038
H     -0.3139    -1.6263    -6.2335
H     -0.1239    -1.6912    -4.4438
H     -1.0983     0.7569    -4.3251
H     -0.3759     1.9932    -5.4412
H     -1.2767     0.6107    -6.1101
H      2.9765     2.6951    -0.9890
H      2.8402     0.9062    -1.1256
H      2.6584     2.6405     1.4108
H      3.9567     1.5007     0.9878
H      3.5960    -0.8996     2.9486
H      3.6870    -1.0671    -0.1331
H      4.6285    -2.1665     0.9224
H      4.9395    -0.4256     1.0054
H      2.9233    -3.1979     2.3192
H      1.4815    -2.2899     2.8474
H      1.7617    -2.5701     1.0909
H      2.3532     0.8188     4.0413
H     -0.3245    -0.3271     3.0952
H      0.7647    -0.8350     4.4568
H     -0.3064     0.5934     4.6396
H      1.9451     3.0594     3.4189
H      0.4612     2.6639     2.4496
H      0.4429     2.6589     4.2461
68
{"conf": 27, "E": 117.76, "rms": -1.0, "geom": "OH", "total_charge": 0, "CA_charge": 1, "smiles": "C[C:1]#[5N:2]->[Mn+:3]1(<-[3C-:4]#[O+:5])(<-[4C-:6]#[O+:7])(<-[6H-:8])<-[1N@H:9]([CH2:10][CH2:11][P:12]([CH:13]([CH3:14])[CH3:15])[CH:16]([CH3:17])[CH3:18])[CH2:19][CH2:20][2P:21]->1([CH:22]([CH3:23])[CH3:24])[CH:25]([CH3:26])[CH3:27]", "smiles3D": "C([C:1]#[5N:2]->[Mn+:3]1(<-[3C-:4]#[O+:5])(<-[4C-:6]#[O+:7])(<-[6H-:8])<-[1N@@:9]([C:10]([C:11]([P:12]([C:13]([C:14]([H:37])([H:38])[H:39])([C:15]([H:40])([H:41])[H:42])[H:36])[C:16]([C:17]([H:44])([H:45])[H:46])([C:18]([H:47])([H:48])[H:49])[H:43])([H:34])[H:35])([H:32])[H:33])([H:31])[C:19]([H:50])([H:51])[C:20]([H:52])([H:53])[2P:21]->1([C:22]([C:23]([H:55])([H:56])[H:57])([C:24]([H:58])([H:59])[H:60])[H:54])[C:25]([C:26]([H:62])([H:63])[H:64])([C:27]([H:65])([H:66])[H:67])[H:61])([H:28])([H:29])[H:30]", "smiles3Dx": "C([C:1]#[5N:2]->[Mn+:3]1(<-[3C-:4]#[O+:5])(<-[4C-:6]#[O+:7])(<-[6H-:8])<-[1N@@:9]([C:10]([C:11]([P:12]([C:13]([C:14]([H:37])([H:38])[H:39])([C:15]([H:40])([H:41])[H:42])[H:36])[C:16]([C:17]([H:44])([H:45])[H:46])([C:18]([H:47])([H:48])[H:49])[H:43])([H:34])[H:35])([H:32])[H:33])([H:31])[C:19]([H:50])([H:51])[C:20]([H:52])([H:53])[2P:21]->1([C:22]([C:23]([H:55])([H:56])[H:57])([C:24]([H:58])([H:59])[H:60])[H:54])[C:25]([C:26]([H:62])([H:63])[H:64])([C:27]([H:65])([H:66])[H:67])[H:61])([H:28])([H:29])[H:30]", "dummies": []}
C      2.9210     3.1210    -2.5543
C      2.0587     2.1946    -1.8231
N      1.3365     1.4254    -1.1951
Mn     0.0000     0.0000     0.0000
C     -1.3932    -1.5059     1.0291
O     -2.1305    -2.2955     1.5661
C      0.8710    -1.7283    -1.2238
O      1.3252    -2.6443    -1.8639
H     -1.3393     0.2960    -1.2268
N      1.6712    -0.0727     1.6104
C      1.4204    -1.0961     2.5520
C      2.6827    -1.7371     3.1609
P      3.4366    -0.6725     4.5073
C      3.0723    -1.5728     6.1226
C      1.5591    -1.6877     6.3175
C      3.7482    -2.9463     6.2176
C      5.2917    -0.8298     4.2388
C      5.7017    -0.1839     2.9099
C      6.0455    -0.1478     5.3829
C      1.8382     1.2593     2.1298
C      0.5898     1.9499     2.7631
P     -0.7417     1.9837     1.5627
C     -0.6659     3.5472     0.6515
C     -1.9499     3.7553    -0.1618
C     -0.3618     4.7727     1.5353
C     -2.3091     1.8144     2.4622
C     -2.6718     3.0742     3.2662
C     -2.2615     0.6204     3.4325
H      3.5780     2.5554    -3.2476
H      2.2954     3.8298    -3.1333
H      3.5472     3.6922    -1.8340
H      2.4383    -0.2830     1.1543
H      0.7684    -0.7388     3.3715
H      0.8838    -1.8987     2.0173
H      2.4068    -2.7199     3.5841
H      3.4132    -1.9570     2.3652
H      3.4721    -0.9446     6.9429
H      1.0721    -0.7043     6.1594
H      1.3377    -2.0392     7.3495
H      1.1261    -2.4151     5.5972
H      3.4225    -3.4600     7.1503
H      3.4892    -3.5944     5.3531
H      4.8527    -2.8340     6.2680
H      5.5733    -1.9020     4.2055
H      5.3544     0.8667     2.8567
H      5.2778    -0.7397     2.0500
H      6.8063    -0.1993     2.7951
H      5.8017     0.9312     5.4243
H      7.1440    -0.2653     5.2494
H      5.7804    -0.5995     6.3570
H      2.1759     1.8991     1.2826
H      2.6538     1.2687     2.8790
H      0.8542     2.9786     3.0674
H      0.2702     1.3923     3.6601
H      0.1663     3.4565    -0.0713
H     -1.8316     4.6349    -0.8283
H     -2.8449     3.9234     0.4694
H     -2.1294     2.8786    -0.8190
H      0.7187     4.7945     1.7885
H     -0.5615     5.7072     0.9672
H     -0.9347     4.8145     2.4706
H     -3.1083     1.6263     1.7208
H     -1.8399     3.3568     3.9486
H     -2.9615     3.9179     2.6164
H     -3.5663     2.8644     3.8954
H     -1.5796    -0.1735     3.1011
H     -1.8962     0.9290     4.4367
H     -3.2749     0.1813     3.5538
68
{"conf": 28, "E": 117.71, "rms": -1.0, "geom": "OH", "total_charge": 0, "CA_charge": 1, "smiles": "C[C:1]#[5N:2]->[Mn+:3]1(<-[3C-:4]#[O+:5])(<-[4C-:6]#[O+:7])(<-[6H-:8])<-[1N@H:9]([CH2:10][CH2:11][P:12]([CH:13]([CH3:14])[CH3:15])[CH:16]([CH3:17])[CH3:18])[CH2:19][CH2:20][2P:21]->1([CH:22]([CH3:23])[CH3:24])[CH:25]([CH3:26])[CH3:27]", "smiles3D": "C([C:1]#[5N:2]->[Mn+:3]1(<-[3C-:4]#[O+:5])(<-[4C-:6]#[O+:7])(<-[6H-:8])<-[1N@@:9]([C:10]([C:11]([P:12]([C:13]([C:14]([H:37])([H:38])[H:39])([C:15]([H:40])([H:41])[H:42])[H:36])[C:16]([C:17]([H:44])([H:45])[H:46])([C:18]([H:47])([H:48])[H:49])[H:43])([H:34])[H:35])([H:32])[H:33])([H:31])[C:19]([H:50])([H:51])[C:20]([H:52])([H:53])[2P:21]->1([C:22]([C:23]([H:55])([H:56])[H:57])([C:24]([H:58])([H:59])[H:60])[H:54])[C:25]([C:26]([H:62])([H:63])[H:64])([C:27]([H:65])([H:66])[H:67])[H:61])([H:28])([H:29])[H:30]", "smiles3Dx": "C([C:1]#[5N:2]->[Mn+:3]1(<-[3C-:4]#[O+:5])(<-[4C-:6]#[O+:7])(<-[6H-:8])<-[1N@@:9]([C:10]([C:11]([P:12]([C:13]([C:14]([H:37])([H:38])[H:39])([C:15]([H:40])([H:41])[H:42])[H:36])[C:16]([C:17]([H:44])([H:45])[H:46])([C:18]([H:47])([H:48])[H:49])[H:43])([H:34])[H:35])([H:32])[H:33])([H:31])[C:19]([H:50])([H:51])[C:20]([H:52])([H:53])[2P:21]->1([C:22]([C:23]([H:55])([H:56])[H:57])([C:24]([H:58])([H:59])[H:60])[H:54])[C:25]([C:26]([H:62])([H:63])[H:64])([C:27]([H:65])([H:66])[H:67])[H:61])([H:28])([H:29])[H:30]", "dummies": []}
C      0.8359    -1.7751    -4.5792
C      0.5955    -1.2586    -3.2318
N      0.3886    -0.8211    -2.1028
Mn     0.0000     0.0000     0.0000
C     -0.4146     0.7012     2.1425
O     -0.6359     1.0693     3.2699
C      2.2439     0.3552     0.2844
O      3.4241     0.5457     0.4374
H      0.1245    -1.7144     0.6520
N     -0.4171     2.0752    -0.9884
C      0.4343     3.1116    -0.5412
C      0.2392     3.5206     0.9178
P      1.0339     5.1854     1.2413
C      2.7713     4.6709     1.7978
C      2.8032     3.9209     3.1383
C      3.7107     5.8801     1.8206
C      0.0599     5.8170     2.7283
C     -1.3212     6.2851     2.2501
C      0.7801     6.9864     3.4137
C     -1.8319     2.4209    -1.1119
C     -2.8445     1.6505    -0.2253
P     -2.5645    -0.1146    -0.3537
C     -3.0870    -0.6293    -2.0009
C     -4.5436    -0.2258    -2.2883
C     -2.9277    -2.1465    -2.1513
C     -3.5651    -0.9856     0.8767
C     -2.7235    -2.0761     1.5433
C     -4.1204    -0.0350     1.9431
H      0.1632    -1.2637    -5.2966
H      1.8920    -1.5924    -4.8624
H      0.6284    -2.8637    -4.5960
H     -0.1391     1.9281    -1.8538
H      1.4899     2.7898    -0.6745
H      0.2732     4.0093    -1.1884
H      0.7321     2.7843     1.5671
H     -0.8366     3.5609     1.1628
H      3.1662     3.9753     1.0267
H      2.4187     2.8877     3.0252
H      2.2007     4.4244     3.9139
H      3.8466     3.8393     3.5180
H      4.7631     5.5427     1.9436
H      3.4723     6.5756     2.6481
H      3.6436     6.4313     0.8617
H     -0.0759     4.9874     3.4597
H     -1.9197     6.6512     3.1127
H     -1.8867     5.4545     1.7762
H     -1.2102     7.1090     1.5095
H      0.1027     7.4819     4.1434
H      1.1100     7.7385     2.6611
H      1.6576     6.6275     3.9889
H     -1.9695     3.5060    -0.9031
H     -2.1459     2.2646    -2.1716
H     -2.6998     1.9631     0.8258
H     -3.8785     1.8995    -0.5334
H     -2.4270    -0.1316    -2.7475
H     -5.2525    -0.5906    -1.5150
H     -4.8602    -0.6407    -3.2683
H     -4.6327     0.8718    -2.3778
H     -3.1329    -2.4481    -3.1975
H     -3.6201    -2.6994    -1.4816
H     -1.8889    -2.4478    -1.9176
H     -4.4195    -1.4699     0.3693
H     -2.3352    -2.7818     0.7804
H     -1.8648    -1.6427     2.0912
H     -3.3419    -2.6513     2.2651
H     -4.7851     0.7234     1.4775
H     -4.7361    -0.6068     2.6731
H     -3.3016     0.4682     2.4988
68
{"conf": 29, "E": 219.57, "rms": -1.0, "geom": "OH", "total_charge": 0, "CA_charge": 1, "smiles": "C[C:1]#[5N:2]->[Mn+:3]1(<-[3C-:4]#[O+:5])(<-[4C-:6]#[O+:7])(<-[6H-:8])<-[1N@H:9]([CH2:10][CH2:11][P:12]([CH:13]([CH3:14])[CH3:15])[CH:16]([CH3:17])[CH3:18])[CH2:19][CH2:20][2P:21]->1([CH:22]([CH3:23])[CH3:24])[CH:25]([CH3:26])[CH3:27]", "smiles3D": "C([C:1]#[5N:2]->[Mn+:3]1(<-[3C-:4]#[O+:5])(<-[4C-:6]#[O+:7])(<-[6H-:8])<-[1N@@:9]([C:10]([C:11]([P:12]([C:13]([C:14]([H:37])([H:38])[H:39])([C:15]([H:40])([H:41])[H:42])[H:36])[C:16]([C:17]([H:44])([H:45])[H:46])([C:18]([H:47])([H:48])[H:49])[H:43])([H:34])[H:35])([H:32])[H:33])([H:31])[C:19]([H:50])([H:51])[C:20]([H:52])([H:53])[2P:21]->1([C:22]([C:23]([H:55])([H:56])[H:57])([C:24]([H:58])([H:59])[H:60])[H:54])[C:25]([C:26]([H:62])([H:63])[H:64])([C:27]([H:65])([H:66])[H:67])[H:61])([H:28])([H:29])[H:30]", "smiles3Dx": "C([C:1]#[5N:2]->[Mn+:3]1(<-[3C-:4]#[O+:5])(<-[4C-:6]#[O+:7])(<-[6H-:8])<-[1N@@:9]([C:10]([C:11]([P:12]([C:13]([C:14]([H:37])([H:38])[H:39])([C:15]([H:40])([H:41])[H:42])[H:36])[C:16]([C:17]([H:44])([H:45])[H:46])([C:18]([H:47])([H:48])[H:49])[H:43])([H:34])[H:35])([H:32])[H:33])([H:31])[C:19]([H:50])([H:51])[C:20]([H:52])([H:53])[2P:21]->1([C:22]([C:23]([H:55])([H:56])[H:57])([C:24]([H:58])([H:59])[H:60])[H:54])[C:25]([C:26]([H:62])([H:63])[H:64])([C:27]([H:65])([H:66])[H:67])[H:61])([H:28])([H:29])[H:30]", "dummies": []}
C      1.5514    -4.2948    -1.0234
C      1.4335    -2.8361    -1.2024
N      1.0257    -1.6970    -0.9921
Mn     0.0000     0.0000     0.0000
C     -1.3414     1.5267     1.0643
O     -2.0005     2.3167     1.7369
C     -1.8104    -1.4682    -0.2309
O     -2.5945    -2.3297    -0.2162
H     -0.1152     0.8103    -1.5683
N      0.6888    -1.1641     1.9325
C      0.2023    -0.4880     3.0917
C     -0.4492    -1.4919     4.1027
P      0.6374    -2.9292     4.5381
C     -0.4593    -4.3041     5.2376
C     -0.7207    -5.3406     4.1286
C      0.1680    -4.9533     6.4845
C      2.0553    -2.5686     5.7469
C      2.4421    -1.0873     5.8709
C      3.2559    -3.4417     5.3475
C      2.0795    -1.2734     1.9071
C      3.0289    -0.0385     1.9113
P      2.3150     1.1267     0.6296
C      2.1857     2.7820     1.3040
C      1.2936     3.6057     0.3657
C      1.5974     2.8072     2.7466
C      3.6023     1.2018    -0.6706
C      4.9613     1.6830    -0.0854
C      3.7760    -0.1364    -1.4036
H      0.6344    -4.7376    -1.4716
H      1.3866    -4.4059     0.0724
H      2.4696    -4.8542    -1.3226
H      0.2994    -1.9999     1.7879
H      1.0039     0.0925     3.6772
H     -0.5413     0.2315     2.8310
H     -1.4281    -1.8764     3.6982
H     -0.6865    -0.9794     5.0115
H     -1.4222    -3.8439     5.5477
H     -1.7631    -5.2479     3.7555
H     -0.0494    -5.1909     3.2525
H     -0.5620    -6.3822     4.4893
H      0.1165    -4.2581     7.3488
H      1.2226    -5.2243     6.2887
H     -0.3665    -5.8774     6.7911
H      1.7199    -2.8507     6.7578
H      1.5467    -0.4690     6.0632
H      2.9774    -0.7010     4.9821
H      3.1176    -0.9648     6.7429
H      4.0223    -2.8706     4.7831
H      2.9559    -4.2872     4.6910
H      3.7244    -3.8962     6.2425
H      2.3996    -1.8423     2.8068
H      2.3929    -1.8820     1.0353
H      4.0715    -0.2889     1.6321
H      3.0434     0.4597     2.8928
H      3.1729     3.2393     1.3494
H      1.3527     3.2782    -0.6974
H      0.2324     3.5314     0.6558
H      1.5640     4.6840     0.4132
H      1.4934     3.8603     3.0978
H      2.2142     2.3148     3.5111
H      0.5999     2.3530     2.7498
H      3.2661     1.9584    -1.4120
H      5.2557     2.5936    -0.6419
H      5.7662     0.9204    -0.1968
H      4.9522     1.9732     0.9898
H      4.6891    -0.1405    -2.0407
H      3.8434    -1.0128    -0.7388
H      2.9307    -0.2967    -2.1048
68
{"conf": 30, "E": 244.58, "rms": -1.0, "geom": "OH", "total_charge": 0, "CA_charge": 1, "smiles": "C[C:1]#[5N:2]->[Mn+:3]1(<-[3C-:4]#[O+:5])(<-[4C-:6]#[O+:7])(<-[6H-:8])<-[1N@H:9]([CH2:10][CH2:11][P:12]([CH:13]([CH3:14])[CH3:15])[CH:16]([CH3:17])[CH3:18])[CH2:19][CH2:20][2P:21]->1([CH:22]([CH3:23])[CH3:24])[CH:25]([CH3:26])[CH3:27]", "smiles3D": "C([C:1]#[5N:2]->[Mn+:3]1(<-[3C-:4]#[O+:5])(<-[4C-:6]#[O+:7])(<-[6H-:8])<-[1N@@:9]([C:10]([C:11]([P:12]([C:13]([C:14]([H:37])([H:38])[H:39])([C:15]([H:40])([H:41])[H:42])[H:36])[C:16]([C:17]([H:44])([H:45])[H:46])([C:18]([H:47])([H:48])[H:49])[H:43])([H:34])[H:35])([H:32])[H:33])([H:31])[C:19]([H:50])([H:51])[C:20]([H:52])([H:53])[2P:21]->1([C:22]([C:23]([H:55])([H:56])[H:57])([C:24]([H:58])([H:59])[H:60])[H:54])[C:25]([C:26]([H:62])([H:63])[H:64])([C:27]([H:65])([H:66])[H:67])[H:61])([H:28])([H:29])[H:30]", "smiles3Dx": "C([C:1]#[5N:2]->[Mn+:3]1(<-[3C-:4]#[O+:5])(<-[4C-:6]#[O+:7])(<-[6H-:8])<-[1N@@:9]([C:10]([C:11]([P:12]([C:13]([C:14]([H:37])([H:38])[H:39])([C:15]([H:40])([H:41])[H:42])[H:36])[C:16]([C:17]([H:44])([H:45])[H:46])([C:18]([H:47])([H:48])[H:49])[H:43])([H:34])[H:35])([H:32])[H:33])([H:31])[C:19]([H:50])([H:51])[C:20]([H:52])([H:53])[2P:21]->1([C:22]([C:23]([H:55])([H:56])[H:57])([C:24]([H:58])([H:59])[H:60])[H:54])[C:25]([C:26]([H:62])([H:63])[H:64])([C:27]([H:65])([H:66])[H:67])[H:61])([H:28])([H:29])[H:30]", "dummies": []}
C     -3.4275    -1.7165    -2.6079
C     -2.3331    -0.7865    -2.3101
N     -1.5059    -0.2298    -1.6186
Mn     0.0000     0.0000     0.0000
C      1.5705     0.3302     1.6524
O      2.5136     0.4884     2.4541
C     -1.8353    -0.4927     1.3520
O     -2.7701    -0.9412     1.8858
H     -0.2131     1.7614    -0.1934
N      0.2929    -2.2462    -0.3714
C      1.3149    -2.7979     0.5081
C      0.7267    -4.0285     1.3545
P      1.7676    -4.3438     2.9007
C      1.0795    -5.9224     3.7310
C      1.1136    -5.8586     5.2729
C     -0.3549    -6.2371     3.2673
C      1.5993    -2.9735     4.2011
C      2.7907    -2.0084     4.1650
C      0.2438    -2.2911     4.1043
C      0.5479    -2.5678    -1.7428
C      1.3731    -1.6570    -2.7082
P      1.8866    -0.1537    -1.7288
C      3.5188    -0.5883    -1.0144
C      4.3712    -1.4904    -1.9025
C      4.3164     0.6887    -0.5789
C      1.9700     1.3187    -2.7801
C      0.7326     1.4913    -3.6891
C      2.1218     2.5757    -1.8373
H     -3.0706    -2.6364    -2.0352
H     -3.6077    -1.9810    -3.7177
H     -4.3824    -1.3938    -2.0410
H     -0.5469    -2.6126    -0.1570
H      2.2819    -3.1751    -0.0522
H      1.5920    -2.0032     1.1780
H      0.7363    -4.9567     0.7524
H     -0.2598    -3.8507     1.6833
H      1.7320    -6.7955     3.4570
H      2.1208    -5.5648     5.6378
H      0.3565    -5.1419     5.6427
H      0.8791    -6.8420     5.7180
H     -0.3250    -6.6942     2.2616
H     -0.9506    -5.3050     3.2455
H     -0.8680    -6.9353     3.9431
H      1.6670    -3.3978     5.2272
H      3.4717    -2.1670     5.0264
H      3.3833    -2.0888     3.2216
H      2.4379    -0.9802     4.3504
H     -0.5714    -3.0457     4.0500
H      0.1847    -1.6337     3.2186
H      0.0639    -1.6824     5.0052
H     -0.4281    -2.6667    -2.2277
H      1.0103    -3.6472    -1.8431
H      0.7647    -1.3950    -3.5781
H      2.2729    -2.2025    -3.1240
H      3.3184    -1.1321    -0.0862
H      4.3626    -1.1573    -2.9474
H      5.4327    -1.5794    -1.5663
H      3.9779    -2.5266    -1.8087
H      3.8147     1.1555     0.2713
H      4.4237     1.3836    -1.4072
H      5.3478     0.4321    -0.2516
H      2.8901     1.3046    -3.4315
H      1.0172     1.7088    -4.7321
H      0.0347     2.2670    -3.3208
H      0.0939     0.5895    -3.7372
H      2.2208     2.2729    -0.7520
H      3.0451     3.1459    -2.0713
H      1.2421     3.2596    -1.8487
68
{"conf": 31, "E": 114.05, "rms": -1.0, "geom": "OH", "total_charge": 0, "CA_charge": 1, "smiles": "C[C:1]#[5N:2]->[Mn+:3]1(<-[3C-:4]#[O+:5])(<-[4C-:6]#[O+:7])(<-[6H-:8])<-[1N@H:9]([CH2:10][CH2:11][P:12]([CH:13]([CH3:14])[CH3:15])[CH:16]([CH3:17])[CH3:18])[CH2:19][CH2:20][2P:21]->1([CH:22]([CH3:23])[CH3:24])[CH:25]([CH3:26])[CH3:27]", "smiles3D": "C([C:1]#[5N:2]->[Mn+:3]1(<-[3C-:4]#[O+:5])(<-[4C-:6]#[O+:7])(<-[6H-:8])<-[1N@@:9]([C:10]([C:11]([P:12]([C:13]([C:14]([H:37])([H:38])[H:39])([C:15]([H:40])([H:41])[H:42])[H:36])[C:16]([C:17]([H:44])([H:45])[H:46])([C:18]([H:47])([H:48])[H:49])[H:43])([H:34])[H:35])([H:32])[H:33])([H:31])[C:19]([H:50])([H:51])[C:20]([H:52])([H:53])[2P:21]->1([C:22]([C:23]([H:55])([H:56])[H:57])([C:24]([H:58])([H:59])[H:60])[H:54])[C:25]([C:26]([H:62])([H:63])[H:64])([C:27]([H:65])([H:66])[H:67])[H:61])([H:28])([H:29])[H:30]", "smiles3Dx": "C([C:1]#[5N:2]->[Mn+:3]1(<-[3C-:4]#[O+:5])(<-[4C-:6]#[O+:7])(<-[6H-:8])<-[1N@@:9]([C:10]([C:11]([P:12]([C:13]([C:14]([H:37])([H:38])[H:39])([C:15]([H:40])([H:41])[H:42])[H:36])[C:16]([C:17]([H:44])([H:45])[H:46])([C:18]([H:47])([H:48])[H:49])[H:43])([H:34])[H:35])([H:32])[H:33])([H:31])[C:19]([H:50])([H:51])[C:20]([H:52])([H:53])[2P:21]->1([C:22]([C:23]([H:55])([H:56])[H:57])([C:24]([H:58])([H:59])[H:60])[H:54])[C:25]([C:26]([H:62])([H:63])[H:64])([C:27]([H:65])([H:66])[H:67])[H:61])([H:28])([H:29])[H:30]", "dummies": []}
C     -4.7331    -0.0991    -1.5493
C     -3.3399    -0.0515    -1.1007
N     -2.1715    -0.0265    -0.7215
Mn     0.0000     0.0000     0.0000
C      2.1874     0.0376     0.6904
O      3.3368     0.0580     1.0549
C     -0.0033     2.2629    -0.3692
O     -0.0023     3.4528    -0.5679
H      0.5748    -0.2780    -1.7259
N     -0.7819     0.0356     2.2120
C      0.0756     0.7489     3.0880
C      0.2710     2.2212     2.7237
P      0.8903     3.2107     4.1991
C      0.6130     5.0303     3.7954
C     -0.6221     5.5260     4.5434
C      0.4692     5.2969     2.2906
C      2.7719     3.0368     4.2796
C      3.1884     1.5975     4.5861
C      3.4877     3.5486     3.0255
C     -1.0019    -1.3025     2.7398
C     -1.4481    -2.3913     1.7360
P     -0.2098    -2.5452     0.4511
C     -0.8309    -3.6043    -0.8782
C     -2.3435    -3.8218    -0.7797
C     -0.4847    -2.9801    -2.2343
C      1.2479    -3.3214     1.1830
C      2.3219    -3.5398     0.1074
C      0.9014    -4.6555     1.8640
H     -4.7748    -0.4542    -2.6009
H     -5.1856     0.9132    -1.4796
H     -5.3010    -0.8007    -0.9016
H     -1.5935     0.4621     2.1904
H      1.0678     0.2556     3.1017
H     -0.3462     0.7009     4.1196
H     -0.7049     2.6365     2.3978
H      1.0170     2.3057     1.9167
H      1.4873     5.6004     4.1752
H     -0.7831     6.6099     4.3434
H     -1.5224     4.9592     4.2231
H     -0.4835     5.3935     5.6413
H      0.5133     6.3888     2.1002
H     -0.5036     4.9215     1.9121
H      1.2869     4.8159     1.7218
H      3.1066     3.6626     5.1328
H      4.2479     1.5725     4.9170
H      3.1010     0.9607     3.6870
H      2.5659     1.1733     5.4005
H      4.5832     3.3887     3.1201
H      3.3256     4.6369     2.9040
H      3.1429     3.0227     2.1152
H     -1.7896    -1.2346     3.5283
H     -0.0758    -1.6774     3.2373
H     -2.4135    -2.0839     1.2862
H     -1.5835    -3.3563     2.2609
H     -0.3353    -4.5914    -0.8147
H     -2.6793    -4.4854    -1.6033
H     -2.6068    -4.3332     0.1712
H     -2.8994    -2.8669    -0.8676
H     -0.7707    -3.6798    -3.0510
H      0.6117    -2.7977    -2.3092
H     -1.0261    -2.0186    -2.3838
H      1.6593    -2.6337     1.9498
H      1.9940    -4.2866    -0.6433
H      3.2575    -3.9030     0.5785
H      2.5483    -2.5811    -0.4073
H      0.4102    -5.3613     1.1668
H      1.8320    -5.1327     2.2371
H      0.2521    -4.4914     2.7482
68
{"conf": 32, "E": 115.54, "rms": -1.0, "geom": "OH", "total_charge": 0, "CA_charge": 1, "smiles": "C[C:1]#[5N:2]->[Mn+:3]1(<-[3C-:4]#[O+:5])(<-[4C-:6]#[O+:7])(<-[6H-:8])<-[1N@H:9]([CH2:10][CH2:11][P:12]([CH:13]([CH3:14])[CH3:15])[CH:16]([CH3:17])[CH3:18])[CH2:19][CH2:20][2P:21]->1([CH:22]([CH3:23])[CH3:24])[CH:25]([CH3:26])[CH3:27]", "smiles3D": "C([C:1]#[5N:2]->[Mn+:3]1(<-[3C-:4]#[O+:5])(<-[4C-:6]#[O+:7])(<-[6H-:8])<-[1N@@:9]([C:10]([C:11]([P:12]([C:13]([C:14]([H:37])([H:38])[H:39])([C:15]([H:40])([H:41])[H:42])[H:36])[C:16]([C:17]([H:44])([H:45])[H:46])([C:18]([H:47])([H:48])[H:49])[H:43])([H:34])[H:35])([H:32])[H:33])([H:31])[C:19]([H:50])([H:51])[C:20]([H:52])([H:53])[2P:21]->1([C:22]([C:23]([H:55])([H:56])[H:57])([C:24]([H:58])([H:59])[H:60])[H:54])[C:25]([C:26]([H:62])([H:63])[H:64])([C:27]([H:65])([H:66])[H:67])[H:61])([H:28])([H:29])[H:30]", "smiles3Dx": "C([C:1]#[5N:2]->[Mn+:3]1(<-[3C-:4]#[O+:5])(<-[4C-:6]#[O+:7])(<-[6H-:8])<-[1N@@:9]([C:10]([C:11]([P:12]([C:13]([C:14]([H:37])([H:38])[H:39])([C:15]([H:40])([H:41])[H:42])[H:36])[C:16]([C:17]([H:44])([H:45])[H:46])([C:18]([H:47])([H:48])[H:49])[H:43])([H:34])[H:35])([H:32])[H:33])([H:31])[C:19]([H:50])([H:51])[C:20]([H:52])([H:53])[2P:21]->1([C:22]([C:23]([H:55])([H:56])[H:57])([C:24]([H:58])([H:59])[H:60])[H:54])[C:25]([C:26]([H:62])([H:63])[H:64])([C:27]([H:65])([H:66])[H:67])[H:61])([H:28])([H:29])[H:30]", "dummies": []}
C      3.8117    -3.1870     0.3834
C      2.6890    -2.2573     0.2573
N      1.7507    -1.4697     0.1625
Mn     0.0000     0.0000     0.0000
C     -1.7428     1.4776    -0.1684
O     -2.6595     2.2559    -0.2542
C     -0.5677    -0.9453    -2.0135
O     -0.8629    -1.4456    -3.0688
H      1.0946     1.2237    -0.8374
N     -1.2770    -1.4650     1.2732
C     -2.5785    -1.4928     0.7325
C     -3.3733    -2.7656     1.0928
P     -5.2342    -2.6046     0.8178
C     -5.9599    -1.8353     2.3818
C     -5.9002    -2.8255     3.5511
C     -5.2968    -0.5060     2.7563
C     -5.4981    -1.3766    -0.5886
C     -6.9588    -0.9235    -0.6490
C     -5.1083    -2.0423    -1.9079
C     -1.2479    -1.1094     2.6769
C      0.1261    -0.6409     3.2173
P      0.6033     0.8627     2.3743
C      2.3640     1.0837     2.7182
C      2.6295     1.5087     4.1628
C      3.0050     2.0814     1.7410
C     -0.4615     2.2064     2.9793
C      0.0872     3.5856     2.5818
C     -0.6994     2.1460     4.5000
H      4.2112    -3.1251     1.4181
H      4.6128    -2.9236    -0.3424
H      3.4535    -4.2158     0.1718
H     -0.8890    -2.2931     1.1711
H     -2.4913    -1.4481    -0.3736
H     -3.1324    -0.5927     1.0685
H     -3.1986    -3.0437     2.1474
H     -2.9929    -3.6000     0.4600
H     -7.0324    -1.6314     2.1778
H     -6.4220    -2.3926     4.4366
H     -4.8480    -3.0459     3.8331
H     -6.4088    -3.7763     3.2649
H     -5.9232     0.0239     3.5046
H     -4.2977    -0.6768     3.1953
H     -5.2078     0.1575     1.8790
H     -4.8676    -0.4722    -0.4398
H     -7.2145    -0.3129     0.2417
H     -7.6411    -1.7961    -0.7031
H     -7.1325    -0.2915    -1.5410
H     -5.1900    -1.3225    -2.7426
H     -4.0599    -2.3847    -1.8806
H     -5.7612    -2.9077    -2.1227
H     -1.5524    -1.9973     3.2766
H     -1.9830    -0.2948     2.8830
H      0.0668    -0.4675     4.3125
H      0.8832    -1.4335     3.0141
H      2.8538     0.0958     2.5652
H      3.7161     1.4529     4.3737
H      2.1352     0.8165     4.8736
H      2.3306     2.5549     4.3560
H      4.1169     2.0726     1.8650
H      2.7886     1.7843     0.7017
H      2.6389     3.1176     1.8956
H     -1.4538     2.0848     2.4861
H     -0.6983     4.3531     2.7570
H      0.9580     3.8821     3.2057
H      0.3508     3.5949     1.4996
H      0.2231     2.1741     5.0984
H     -1.3233     3.0011     4.8137
H     -1.2795     1.2497     4.7651
68
{"conf": 33, "E": 104.85, "rms": -1.0, "geom": "OH", "total_charge": 0, "CA_charge": 1, "smiles": "C[C:1]#[5N:2]->[Mn+:3]1(<-[3C-:4]#[O+:5])(<-[4C-:6]#[O+:7])(<-[6H-:8])<-[1N@H:9]([CH2:10][CH2:11][P:12]([CH:13]([CH3:14])[CH3:15])[CH:16]([CH3:17])[CH3:18])[CH2:19][CH2:20][2P:21]->1([CH:22]([CH3:23])[CH3:24])[CH:25]([CH3:26])[CH3:27]", "smiles3D": "C([C:1]#[5N:2]->[Mn+:3]1(<-[3C-:4]#[O+:5])(<-[4C-:6]#[O+:7])(<-[6H-:8])<-[1N@@:9]([C:10]([C:11]([P:12]([C:13]([C:14]([H:37])([H:38])[H:39])([C:15]([H:40])([H:41])[H:42])[H:36])[C:16]([C:17]([H:44])([H:45])[H:46])([C:18]([H:47])([H:48])[H:49])[H:43])([H:34])[H:35])([H:32])[H:33])([H:31])[C:19]([H:50])([H:51])[C:20]([H:52])([H:53])[2P:21]->1([C:22]([C:23]([H:55])([H:56])[H:57])([C:24]([H:58])([H:59])[H:60])[H:54])[C:25]([C:26]([H:62])([H:63])[H:64])([C:27]([H:65])([H:66])[H:67])[H:61])([H:28])([H:29])[H:30]", "smiles3Dx": "C([C:1]#[5N:2]->[Mn+:3]1(<-[3C-:4]#[O+:5])(<-[4C-:6]#[O+:7])(<-[6H-:8])<-[1N@@:9]([C:10]([C:11]([P:12]([C:13]([C:14]([H:37])([H:38])[H:39])([C:15]([H:40])([H:41])[H:42])[H:36])[C:16]([C:17]([H:44])([H:45])[H:46])([C:18]([H:47])([H:48])[H:49])[H:43])([H:34])[H:35])([H:32])[H:33])([H:31])[C:19]([H:50])([H:51])[C:20]([H:52])([H:53])[2P:21]->1([C:22]([C:23]([H:55])([H:56])[H:57])([C:24]([H:58])([H:59])[H:60])[H:54])[C:25]([C:26]([H:62])([H:63])[H:64])([C:27]([H:65])([H:66])[H:67])[H:61])([H:28])([H:29])[H:30]", "dummies": []}
C     -0.8979     4.4247     2.1013
C     -0.6498     3.1290     1.4701
N     -0.4396     2.0367     0.9474
Mn     0.0000     0.0000     0.0000
C      0.5890    -1.9724    -1.0062
O      0.8988    -3.0104    -1.5340
C      1.6852     1.0195    -1.1708
O      2.5725     1.5526    -1.7878
H     -1.1974     0.3456    -1.3520
N      1.2542    -0.4751     1.8916
C      2.5976    -0.7146     1.5310
C      3.4931     0.5269     1.6685
P      3.7082     1.0429     3.4619
C      3.9946     2.8951     3.2012
C      5.3407     3.2094     2.5411
C      3.8092     3.6700     4.5092
C      5.3878     0.2881     3.8933
C      5.2955    -1.2425     3.8834
C      5.8609     0.7665     5.2714
C      0.6492    -1.5573     2.5961
C     -0.8425    -1.3184     2.9593
P     -1.7986    -1.2730     1.4440
C     -3.3858    -0.4712     1.7862
C     -3.2251     1.0431     1.7791
C     -3.9773    -0.9160     3.1320
C     -2.0842    -2.9808     0.9006
C     -3.3150    -3.0649    -0.0067
C     -2.2252    -3.9669     2.0688
H     -1.9601     4.4855     2.4189
H     -0.6764     5.2334     1.3750
H     -0.2383     4.5378     2.9870
H      1.2021     0.2585     2.4330
H      3.0399    -1.5318     2.1375
H      2.6100    -1.0332     0.4744
H      3.0245     1.3611     1.1132
H      4.4827     0.3317     1.2075
H      3.2014     3.2553     2.5127
H      5.3785     4.2828     2.2500
H      6.1929     3.0001     3.2211
H      5.4602     2.6030     1.6157
H      2.8047     3.4621     4.9345
H      3.8681     4.7604     4.3097
H      4.5762     3.4072     5.2610
H      6.1367     0.5919     3.1280
H      4.4304    -1.5890     4.4887
H      6.2229    -1.6963     4.2955
H      5.1974    -1.6102     2.8427
H      6.1437     1.8313     5.2373
H      5.0653     0.6171     6.0297
H      6.7664     0.2158     5.5946
H      1.2085    -1.7371     3.5416
H      0.7176    -2.4740     1.9698
H     -0.9348    -0.3409     3.4783
H     -1.2044    -2.1171     3.6323
H     -4.1027    -0.7396     0.9870
H     -4.2069     1.5351     1.9581
H     -2.5182     1.3612     2.5751
H     -2.8745     1.3800     0.7817
H     -4.3194    -1.9666     3.0940
H     -4.8794    -0.3111     3.3584
H     -3.2660    -0.7805     3.9714
H     -1.2077    -3.2992     0.3030
H     -4.2673    -2.9967     0.5704
H     -3.2811    -2.2700    -0.7815
H     -3.3100    -4.0432    -0.5399
H     -3.0220    -3.6765     2.7801
H     -1.2577    -4.0820     2.5994
H     -2.4862    -4.9738     1.6770
68
{"conf": 34, "E": 349.6, "rms": -1.0, "geom": "OH", "total_charge": 0, "CA_charge": 1, "smiles": "C[C:1]#[5N:2]->[Mn+:3]1(<-[3C-:4]#[O+:5])(<-[4C-:6]#[O+:7])(<-[6H-:8])<-[1N@H:9]([CH2:10][CH2:11][P:12]([CH:13]([CH3:14])[CH3:15])[CH:16]([CH3:17])[CH3:18])[CH2:19][CH2:20][2P:21]->1([CH:22]([CH3:23])[CH3:24])[CH:25]([CH3:26])[CH3:27]", "smiles3D": "C([C:1]#[5N:2]->[Mn+:3]1(<-[3C-:4]#[O+:5])(<-[4C-:6]#[O+:7])(<-[6H-:8])<-[1N@@:9]([C:10]([C:11]([P:12]([C:13]([C:14]([H:37])([H:38])[H:39])([C:15]([H:40])([H:41])[H:42])[H:36])[C:16]([C:17]([H:44])([H:45])[H:46])([C:18]([H:47])([H:48])[H:49])[H:43])([H:34])[H:35])([H:32])[H:33])([H:31])[C:19]([H:50])([H:51])[C:20]([H:52])([H:53])[2P:21]->1([C:22]([C:23]([H:55])([H:56])[H:57])([C:24]([H:58])([H:59])[H:60])[H:54])[C:25]([C:26]([H:62])([H:63])[H:64])([C:27]([H:65])([H:66])[H:67])[H:61])([H:28])([H:29])[H:30]", "smiles3Dx": "C([C:1]#[5N:2]->[Mn+:3]1(<-[3C-:4]#[O+:5])(<-[4C-:6]#[O+:7])(<-[6H-:8])<-[1N@@:9]([C:10]([C:11]([P:12]([C:13]([C:14]([H:37])([H:38])[H:39])([C:15]([H:40])([H:41])[H:42])[H:36])[C:16]([C:17]([H:44])([H:45])[H:46])([C:18]([H:47])([H:48])[H:49])[H:43])([H:34])[H:35])([H:32])[H:33])([H:31])[C:19]([H:50])([H:51])[C:20]([H:52])([H:53])[2P:21]->1([C:22]([C:23]([H:55])([H:56])[H:57])([C:24]([H:58])([H:59])[H:60])[H:54])[C:25]([C:26]([H:62])([H:63])[H:64])([C:27]([H:65])([H:66])[H:67])[H:61])([H:28])([H:29])[H:30]", "dummies": []}
C     -4.1831     0.0323    -2.6661
C     -3.1283    -0.0586    -1.8337
N     -2.1708     0.0815    -1.0416
Mn     0.0000     0.0000     0.0000
C      2.4266     0.1121     0.8352
O      3.6390     0.0034     0.8833
C     -0.4809    -2.2265     0.8853
O     -0.5253    -3.4409     0.9649
H     -0.6783     1.2118     1.4662
N      1.1015    -0.8523    -1.9156
C      1.3679    -2.2116    -1.8189
C      2.0609    -2.8545    -2.9900
P      2.5763    -4.6422    -2.6782
C      4.0594    -5.0795    -3.7306
C      4.0687    -4.4358    -5.1327
C      5.3012    -4.6124    -2.9629
C      1.1664    -5.8389    -2.7220
C      0.1085    -5.5779    -3.8146
C      1.7161    -7.2687    -2.8264
C      2.0931    -0.0701    -2.4825
C      2.0725     1.4738    -2.1439
P      0.4155     1.9884    -1.7904
C      0.3630     3.4740    -0.7581
C      0.5622     4.8071    -1.4651
C     -1.0367     3.5000    -0.0626
C     -0.4616     2.2886    -3.3562
C     -0.7070     0.9696    -4.1966
C      0.2916     3.3132    -4.2351
H     -3.7721     1.0541    -3.0209
H     -3.7745    -0.8665    -3.1677
H     -5.0352    -0.0307    -1.8089
H      0.5053    -0.8278    -2.4972
H      0.3530    -2.7550    -1.5936
H      1.9530    -2.2309    -0.9533
H      3.0249    -2.3756    -3.1944
H      1.3996    -2.7894    -3.9465
H      4.1149    -6.1895    -3.8571
H      4.9016    -4.8871    -5.7549
H      4.2364    -3.3276    -5.0858
H      3.1294    -4.6357    -5.6773
H      5.4663    -5.2888    -2.0947
H      5.1748    -3.5504    -2.6177
H      6.2165    -4.6593    -3.5951
H      0.6707    -5.7111    -1.7284
H      0.0327    -4.5120    -4.0763
H      0.3268    -6.1046    -4.7698
H     -0.9014    -5.9197    -3.4408
H      2.0379    -7.4774    -3.8708
H      2.6264    -7.3767    -2.1811
H      0.9271    -8.0171    -2.5127
H      2.9376    -0.5007    -2.0578
H      2.0682    -0.2431    -3.6309
H      2.4717     1.9809    -3.0410
H      2.6421     1.6433    -1.2993
H      1.1443     3.3758     0.0403
H     -0.1907     4.8925    -2.2809
H      1.6040     4.8566    -1.8526
H      0.3453     5.7073    -0.7314
H     -0.9657     3.9723     0.9603
H     -1.5461     2.5214     0.0530
H     -1.8018     4.0475    -0.6885
H     -1.4311     2.7550    -3.0883
H     -1.1446     1.2563    -5.1904
H      0.2320     0.4163    -4.5145
H     -1.4831     0.2422    -3.8720
H     -0.4399     4.1725    -4.5186
H      1.1741     3.8122    -3.7822
H      0.8096     2.8003    -5.1108
68
{"conf": 35, "E": 102.5, "rms": -1.0, "geom": "OH", "total_charge": 0, "CA_charge": 1, "smiles": "C[C:1]#[5N:2]->[Mn+:3]1(<-[3C-:4]#[O+:5])(<-[4C-:6]#[O+:7])(<-[6H-:8])<-[1N@H:9]([CH2:10][CH2:11][P:12]([CH:13]([CH3:14])[CH3:15])[CH:16]([CH3:17])[CH3:18])[CH2:19][CH2:20][2P:21]->1([CH:22]([CH3:23])[CH3:24])[CH:25]([CH3:26])[CH3:27]", "smiles3D": "C([C:1]#[5N:2]->[Mn+:3]1(<-[3C-:4]#[O+:5])(<-[4C-:6]#[O+:7])(<-[6H-:8])<-[1N@@:9]([C:10]([C:11]([P:12]([C:13]([C:14]([H:37])([H:38])[H:39])([C:15]([H:40])([H:41])[H:42])[H:36])[C:16]([C:17]([H:44])([H:45])[H:46])([C:18]([H:47])([H:48])[H:49])[H:43])([H:34])[H:35])([H:32])[H:33])([H:31])[C:19]([H:50])([H:51])[C:20]([H:52])([H:53])[2P:21]->1([C:22]([C:23]([H:55])([H:56])[H:57])([C:24]([H:58])([H:59])[H:60])[H:54])[C:25]([C:26]([H:62])([H:63])[H:64])([C:27]([H:65])([H:66])[H:67])[H:61])([H:28])([H:29])[H:30]", "smiles3Dx": "C([C:1]#[5N:2]->[Mn+:3]1(<-[3C-:4]#[O+:5])(<-[4C-:6]#[O+:7])(<-[6H-:8])<-[1N@@:9]([C:10]([C:11]([P:12]([C:13]([C:14]([H:37])([H:38])[H:39])([C:15]([H:40])([H:41])[H:42])[H:36])[C:16]([C:17]([H:44])([H:45])[H:46])([C:18]([H:47])([H:48])[H:49])[H:43])([H:34])[H:35])([H:32])[H:33])([H:31])[C:19]([H:50])([H:51])[C:20]([H:52])([H:53])[2P:21]->1([C:22]([C:23]([H:55])([H:56])[H:57])([C:24]([H:58])([H:59])[H:60])[H:54])[C:25]([C:26]([H:62])([H:63])[H:64])([C:27]([H:65])([H:66])[H:67])[H:61])([H:28])([H:29])[H:30]", "dummies": []}
C     -1.5482     0.9898    -4.6257
C     -1.0893     0.6897    -3.2722
N     -0.7058     0.4445    -2.1316
Mn     0.0000     0.0000     0.0000
C      0.6226    -0.5096     2.1516
O      0.9504    -0.7800     3.2798
C     -0.3803    -2.2248    -0.3778
O     -0.5787    -3.3969    -0.5760
H     -1.7204     0.2700     0.5963
N      2.1893    -0.0824    -0.7564
C      3.0107    -0.6193     0.2516
C      4.4805    -0.8048    -0.1592
P      5.4464    -1.8191     1.0941
C      7.2079    -1.4742     0.5032
C      7.4339    -2.1532    -0.8540
C      8.2489    -1.9800     1.5091
C      5.1898    -0.8825     2.7186
C      5.6901     0.5656     2.6678
C      5.7973    -1.6393     3.9029
C      2.5439     1.2244    -1.2316
C      2.4017     2.3860    -0.2054
P      0.6764     2.5147     0.2794
C     -0.1042     3.6186    -0.9222
C     -1.5834     3.8138    -0.5784
C      0.5983     4.9889    -1.0067
C      0.5415     3.2600     1.9238
C     -0.7019     2.7180     2.6414
C      1.7844     2.9845     2.7790
H     -1.9302     0.0640    -5.0984
H     -2.3594     1.7442    -4.5800
H     -0.7041     1.3912    -5.2220
H      2.1991    -0.6568    -1.4687
H      2.9689     0.0338     1.1438
H      2.5976    -1.6135     0.5330
H      4.5086    -1.3313    -1.1341
H      4.9810     0.1783    -0.2633
H      7.3469    -0.3791     0.3677
H      6.7484    -1.7346    -1.6188
H      7.2650    -3.2485    -0.7736
H      8.4734    -1.9734    -1.2089
H      9.2617    -2.0027     1.0487
H      8.3130    -1.2877     2.3706
H      7.9922    -3.0038     1.8619
H      4.0978    -0.8573     2.9011
H      5.4881     1.0676     3.6405
H      5.1547     1.1355     1.8817
H      6.7820     0.6098     2.4704
H      6.8765    -1.4172     4.0347
H      5.6695    -2.7385     3.7775
H      5.2829    -1.3405     4.8445
H      1.8827     1.4537    -2.0956
H      3.5839     1.2178    -1.6158
H      2.7441     3.3297    -0.6659
H      3.0358     2.1711     0.6685
H     -0.0422     3.1406    -1.9211
H     -1.7004     4.4184     0.3448
H     -2.0834     2.8326    -0.4568
H     -2.0922     4.3463    -1.4087
H      1.5640     4.9091    -1.5461
H     -0.0233     5.6906    -1.6065
H      0.7675     5.4552    -0.0163
H      0.4268     4.3543     1.8194
H     -1.6090     2.8060     2.0134
H     -0.5789     1.6575     2.9251
H     -0.8833     3.3040     3.5684
H      2.6499     3.5596     2.3939
H      2.0232     1.8968     2.8101
H      1.6121     3.3300     3.8211
68
{"conf": 36, "E": 134.03, "rms": -1.0, "geom": "OH", "total_charge": 0, "CA_charge": 1, "smiles": "C[C:1]#[5N:2]->[Mn+:3]1(<-[3C-:4]#[O+:5])(<-[4C-:6]#[O+:7])(<-[6H-:8])<-[1N@H:9]([CH2:10][CH2:11][P:12]([CH:13]([CH3:14])[CH3:15])[CH:16]([CH3:17])[CH3:18])[CH2:19][CH2:20][2P:21]->1([CH:22]([CH3:23])[CH3:24])[CH:25]([CH3:26])[CH3:27]", "smiles3D": "C([C:1]#[5N:2]->[Mn+:3]1(<-[3C-:4]#[O+:5])(<-[4C-:6]#[O+:7])(<-[6H-:8])<-[1N@@:9]([C:10]([C:11]([P:12]([C:13]([C:14]([H:37])([H:38])[H:39])([C:15]([H:40])([H:41])[H:42])[H:36])[C:16]([C:17]([H:44])([H:45])[H:46])([C:18]([H:47])([H:48])[H:49])[H:43])([H:34])[H:35])([H:32])[H:33])([H:31])[C:19]([H:50])([H:51])[C:20]([H:52])([H:53])[2P:21]->1([C:22]([C:23]([H:55])([H:56])[H:57])([C:24]([H:58])([H:59])[H:60])[H:54])[C:25]([C:26]([H:62])([H:63])[H:64])([C:27]([H:65])([H:66])[H:67])[H:61])([H:28])([H:29])[H:30]", "smiles3Dx": "C([C:1]#[5N:2]->[Mn+:3]1(<-[3C-:4]#[O+:5])(<-[4C-:6]#[O+:7])(<-[6H-:8])<-[1N@@:9]([C:10]([C:11]([P:12]([C:13]([C:14]([H:37])([H:38])[H:39])([C:15]([H:40])([H:41])[H:42])[H:36])[C:16]([C:17]([H:44])([H:45])[H:46])([C:18]([H:47])([H:48])[H:49])[H:43])([H:34])[H:35])([H:32])[H:33])([H:31])[C:19]([H:50])([H:51])[C:20]([H:52])([H:53])[2P:21]->1([C:22]([C:23]([H:55])([H:56])[H:57])([C:24]([H:58])([H:59])[H:60])[H:54])[C:25]([C:26]([H:62])([H:63])[H:64])([C:27]([H:65])([H:66])[H:67])[H:61])([H:28])([H:29])[H:30]", "dummies": []}
C     -4.2511     2.3443    -1.1298
C     -2.9943     1.6806    -0.7654
N     -1.9438     1.1077    -0.4823
Mn     0.0000     0.0000     0.0000
C      1.8818    -1.1674     0.5836
O      2.8636    -1.7902     0.9088
C     -1.1230    -1.9755    -0.2586
O     -1.7173    -3.0158    -0.3893
H     -0.4168     0.1046     1.7900
N      0.5432     0.2066    -2.2431
C      1.7169    -0.4930    -2.5893
C      1.4897    -2.0037    -2.6666
P      2.9107    -2.9191    -3.4842
C      2.5360    -3.2715    -5.2884
C      2.9084    -2.1031    -6.1990
C      3.2557    -4.5493    -5.7245
C      4.6661    -2.3165    -3.1600
C      4.9059    -0.8502    -3.5441
C      5.0377    -2.5583    -1.7017
C      0.6115     1.6009    -2.5510
C      1.6577     2.4396    -1.7560
P      1.4033     2.2099     0.0080
C      3.0608     2.0404     0.7047
C      3.9327     3.2738     0.4065
C      2.9854     1.8035     2.2132
C      0.6233     3.6646     0.7462
C     -0.2948     3.2178     1.8890
C     -0.1924     4.4663    -0.2796
H     -4.1250     3.4475    -1.0823
H     -4.5303     2.0395    -2.1637
H     -5.0524     2.0247    -0.4252
H     -0.1625    -0.1404    -2.7192
H      2.0853    -0.1451    -3.5848
H      2.4956    -0.2918    -1.8247
H      0.5735    -2.2241    -3.2547
H      1.3504    -2.4287    -1.6578
H      1.4410    -3.4448    -5.3793
H      2.4299    -1.1661    -5.8394
H      4.0124    -1.9735    -6.2381
H      2.5510    -2.2994    -7.2347
H      4.3565    -4.4335    -5.6207
H      2.9219    -5.4010    -5.0935
H      3.0128    -4.7849    -6.7830
H      5.3331    -2.9466    -3.7890
H      4.5415    -0.1516    -2.7623
H      4.4187    -0.5864    -4.4978
H      5.9975    -0.6738    -3.6597
H      6.1363    -2.4435    -1.5647
H      4.7586    -3.5886    -1.3914
H      4.5243    -1.8271    -1.0379
H      0.8172     1.7302    -3.6385
H     -0.3943     2.0352    -2.3574
H      1.5668     3.5080    -2.0264
H      2.6724     2.0925    -2.0324
H      3.5400     1.1529     0.2331
H      4.9866     3.0538     0.6890
H      3.6075     4.1639     0.9791
H      3.9302     3.5244    -0.6751
H      2.2781     0.9763     2.4456
H      3.9894     1.5106     2.6003
H      2.6541     2.7204     2.7483
H      1.4047     4.3253     1.1655
H     -1.1626     2.6424     1.5081
H      0.2526     2.5821     2.6200
H     -0.6744     4.1074     2.4394
H     -0.8541     3.8120    -0.8786
H     -0.8298     5.2135     0.2454
H      0.4785     5.0515    -0.9381
68
{"conf": 37, "E": 123.93, "rms": -1.0, "geom": "OH", "total_charge": 0, "CA_charge": 1, "smiles": "C[C:1]#[5N:2]->[Mn+:3]1(<-[3C-:4]#[O+:5])(<-[4C-:6]#[O+:7])(<-[6H-:8])<-[1N@H:9]([CH2:10][CH2:11][P:12]([CH:13]([CH3:14])[CH3:15])[CH:16]([CH3:17])[CH3:18])[CH2:19][CH2:20][2P:21]->1([CH:22]([CH3:23])[CH3:24])[CH:25]([CH3:26])[CH3:27]", "smiles3D": "C([C:1]#[5N:2]->[Mn+:3]1(<-[3C-:4]#[O+:5])(<-[4C-:6]#[O+:7])(<-[6H-:8])<-[1N@@:9]([C:10]([C:11]([P:12]([C:13]([C:14]([H:37])([H:38])[H:39])([C:15]([H:40])([H:41])[H:42])[H:36])[C:16]([C:17]([H:44])([H:45])[H:46])([C:18]([H:47])([H:48])[H:49])[H:43])([H:34])[H:35])([H:32])[H:33])([H:31])[C:19]([H:50])([H:51])[C:20]([H:52])([H:53])[2P:21]->1([C:22]([C:23]([H:55])([H:56])[H:57])([C:24]([H:58])([H:59])[H:60])[H:54])[C:25]([C:26]([H:62])([H:63])[H:64])([C:27]([H:65])([H:66])[H:67])[H:61])([H:28])([H:29])[H:30]", "smiles3Dx": "C([C:1]#[5N:2]->[Mn+:3]1(<-[3C-:4]#[O+:5])(<-[4C-:6]#[O+:7])(<-[6H-:8])<-[1N@@:9]([C:10]([C:11]([P:12]([C:13]([C:14]([H:37])([H:38])[H:39])([C:15]([H:40])([H:41])[H:42])[H:36])[C:16]([C:17]([H:44])([H:45])[H:46])([C:18]([H:47])([H:48])[H:49])[H:43])([H:34])[H:35])([H:32])[H:33])([H:31])[C:19]([H:50])([H:51])[C:20]([H:52])([H:53])[2P:21]->1([C:22]([C:23]([H:55])([H:56])[H:57])([C:24]([H:58])([H:59])[H:60])[H:54])[C:25]([C:26]([H:62])([H:63])[H:64])([C:27]([H:65])([H:66])[H:67])[H:61])([H:28])([H:29])[H:30]", "dummies": []}
C      4.4748    -0.8496     2.0159
C      3.1529    -0.6371     1.4315
N      2.0492    -0.4254     0.9352
Mn     0.0000     0.0000     0.0000
C     -2.0285     0.4060    -0.9951
O     -3.0950     0.6074    -1.5201
C      0.1652    -2.0471    -1.0241
O      0.2492    -3.1234    -1.5627
H      0.8273     0.8055    -1.4270
N     -0.9922    -0.7531     1.9857
C     -2.2979    -1.2624     1.7821
C     -2.3979    -2.4399     0.8118
P     -4.1468    -3.1318     0.8433
C     -4.3060    -4.0141    -0.8233
C     -5.6401    -4.7767    -0.8994
C     -4.2515    -2.9752    -1.9548
C     -3.9762    -4.3636     2.2739
C     -4.9807    -3.9864     3.3642
C     -4.1544    -5.8270     1.8635
C     -1.0214     0.2660     3.0316
C     -0.0014     1.4284     2.9406
P     -0.1224     2.2231     1.3385
C     -1.7243     3.0667     1.3050
C     -1.7932     4.1999     2.3375
C     -2.0358     3.6174    -0.1000
C      1.2193     3.4337     1.2232
C      2.5831     2.7739     1.4622
C      1.2222     4.1001    -0.1597
H      4.4798    -1.7919     2.6009
H      5.2244    -0.9103     1.1990
H      4.7212     0.0051     2.6805
H     -0.4618    -1.4357     2.2846
H     -2.7089    -1.5939     2.7672
H     -2.9402    -0.4414     1.3945
H     -2.1920    -2.0648    -0.1958
H     -1.6493    -3.2246     1.0622
H     -3.4593    -4.7236    -0.9549
H     -6.0147    -4.8478    -1.9397
H     -5.5139    -5.8248    -0.5561
H     -6.4246    -4.2786    -0.2839
H     -4.9956    -2.1631    -1.7784
H     -3.2440    -2.5309    -2.0483
H     -4.4722    -3.4508    -2.9367
H     -2.9588    -4.2659     2.7170
H     -4.8125    -2.9377     3.6921
H     -4.8558    -4.6496     4.2471
H     -6.0192    -4.0808     2.9857
H     -3.5056    -6.0746     0.9970
H     -3.8577    -6.4854     2.7075
H     -5.2191    -6.0399     1.6297
H     -2.0260     0.7303     3.0984
H     -0.8493    -0.2506     4.0058
H      1.0150     1.0091     3.0716
H     -0.1948     2.1609     3.7464
H     -2.5061     2.3202     1.5595
H     -2.8039     4.6536     2.3199
H     -1.0651     5.0006     2.1143
H     -1.6297     3.8235     3.3647
H     -3.1289     3.5448    -0.2845
H     -1.7604     4.6872    -0.2040
H     -1.5181     3.0418    -0.8942
H      1.0693     4.2126     1.9985
H      3.3821     3.5449     1.4126
H      2.7985     2.0174     0.6787
H      2.6533     2.3279     2.4750
H      1.0968     3.3493    -0.9706
H      2.1817     4.6360    -0.3329
H      0.4293     4.8656    -0.2221
