# Supplementary material for: MACE: Automated Assessment of Stereochemistry of Transition Metal Complexes and Its Applications in Computational Catalysis
Source: J Chem Theory Comput. 2024 Feb 16;20(5):2313–20. doi: 10.1021/acs.jctc.3c01313 (PMC10938507; doi:10.1021/acs.jctc.3c01313)
Supplement: Supplementary file 3 — ct3c01313_si_003.zip [file ct3c01313_si_003.zip › structures/screening/mace_MeCN/Mn_PNhP_iPr_tri_0.xyz]

62
{"conf": 0, "E": 388.37, "rms": -1.0, "geom": "OH", "total_charge": 0, "CA_charge": 1, "smiles": "C[CH:1]([CH3:2])[1P:3]1([CH:4]([CH3:5])[CH3:6])->[Mn+:7]2(<-[4H-:8])(<-[5C-:9]#[O+:10])(<-[6C-:11]#[O+:12])<-[2N@H:13]([CH2:14][CH2:15]1)[CH2:16][CH2:17][3P:18]->2([CH:19]([CH3:20])[CH3:21])[CH:22]([CH3:23])[CH3:24]", "smiles3D": "C([C:1]([C:2]([H:29])([H:30])[H:31])([1P:3]1([C:4]([C:5]([H:33])([H:34])[H:35])([C:6]([H:36])([H:37])[H:38])[H:32])->[Mn+:7]2(<-[4H-:8])(<-[5C-:9]#[O+:10])(<-[6C-:11]#[O+:12])<-[2N@:13]([H:39])([C:14]([H:40])([H:41])[C:15]1([H:42])[H:43])[C:16]([H:44])([H:45])[C:17]([H:46])([H:47])[3P:18]->2([C:19]([C:20]([H:49])([H:50])[H:51])([C:21]([H:52])([H:53])[H:54])[H:48])[C:22]([C:23]([H:56])([H:57])[H:58])([C:24]([H:59])([H:60])[H:61])[H:55])[H:28])([H:25])([H:26])[H:27]", "smiles3Dx": "C([C:1]([C:2]([H:29])([H:30])[H:31])([1P:3]1([C:4]([C:5]([H:33])([H:34])[H:35])([C:6]([H:36])([H:37])[H:38])[H:32])->[Mn+:7]2(<-[4H-:8])(<-[5C-:9]#[O+:10])(<-[6C-:11]#[O+:12])<-[2N@:13]([H:39])([C:14]([H:40])([H:41])[C:15]1([H:42])[H:43])[C:16]([H:44])([H:45])[C:17]([H:46])([H:47])[3P:18]->2([C:19]([C:20]([H:49])([H:50])[H:51])([C:21]([H:52])([H:53])[H:54])[H:48])[C:22]([C:23]([H:56])([H:57])[H:58])([C:24]([H:59])([H:60])[H:61])[H:55])[H:28])([H:25])([H:26])[H:27]", "dummies": []}
C     -1.4821    -1.9400    -3.0249
C     -0.7899    -0.8232    -3.8131
C      0.2562    -1.4429    -4.7730
P     -0.0911     0.4556    -2.7060
C      1.2223     1.2885    -3.6914
C      0.9322     2.7751    -4.0068
C      2.6128     1.1330    -3.0605
Mn     0.0000     0.0000     0.0000
H      0.3207    -1.7538     0.4531
C     -2.1528    -0.6973    -0.3329
O     -3.2963    -1.0541    -0.4740
C      1.3674    -1.0950    -1.4603
O      2.0987    -1.7437    -2.1670
N     -0.3663     2.2678    -0.3677
C     -1.3321     2.5669    -1.3964
C     -1.4523     1.6172    -2.6224
C      0.8563     3.0034    -0.4362
C      1.7771     2.8722     0.8005
P      2.1246     1.1376     1.1153
C      1.9366     0.9878     2.9046
C      2.9337     1.8777     3.6721
C      2.0956    -0.4756     3.3285
C      3.8694     0.7403     0.7745
C      4.6013     1.8520     0.0044
C      4.0137    -0.5953     0.0473
H     -1.6888    -2.8212    -3.6682
H     -2.4821    -1.5912    -2.7134
H     -0.8814    -2.2873    -2.1617
H     -1.5641    -0.3364    -4.4464
H     -0.0400    -2.4582    -5.1108
H      1.2657    -1.5218    -4.3410
H      0.3132    -0.8435    -5.7060
H      1.2775     0.7996    -4.6730
H      0.6512     3.3934    -3.1439
H      1.8219     3.2494    -4.4728
H      0.1409     2.8504    -4.7810
H      3.0931     0.2067    -3.4382
H      3.2951     1.9669    -3.3285
H      2.5622     1.0647    -1.9699
H     -0.7538     2.5476     0.4157
H     -1.1540     3.5957    -1.7820
H     -2.3397     2.5876    -0.9113
H     -2.3938     1.0370    -2.5230
H     -1.5224     2.2062    -3.5531
H      1.4200     2.6781    -1.3033
H      0.6267     4.0866    -0.5664
H      1.2514     3.3043     1.6770
H      2.7069     3.4410     0.6334
H      0.9068     1.3141     3.1670
H      2.9858     2.9005     3.2479
H      3.9549     1.4484     3.7017
H      2.5945     1.9735     4.7255
H      1.9056    -0.5755     4.4184
H      3.1170    -0.8535     3.1135
H      1.3586    -1.1104     2.7922
H      4.3881     0.6268     1.7426
H      4.8181     2.7008     0.6867
H      4.0335     2.2249    -0.8657
H      5.5851     1.4834    -0.3578
H      3.9228    -0.4758    -1.0462
H      5.0323    -0.9999     0.2301
H      3.2926    -1.3441     0.4371
62
{"conf": 1, "E": 139.22, "rms": -1.0, "geom": "OH", "total_charge": 0, "CA_charge": 1, "smiles": "C[CH:1]([CH3:2])[1P:3]1([CH:4]([CH3:5])[CH3:6])->[Mn+:7]2(<-[4H-:8])(<-[5C-:9]#[O+:10])(<-[6C-:11]#[O+:12])<-[2N@H:13]([CH2:14][CH2:15]1)[CH2:16][CH2:17][3P:18]->2([CH:19]([CH3:20])[CH3:21])[CH:22]([CH3:23])[CH3:24]", "smiles3D": "C([C:1]([C:2]([H:29])([H:30])[H:31])([1P:3]1([C:4]([C:5]([H:33])([H:34])[H:35])([C:6]([H:36])([H:37])[H:38])[H:32])->[Mn+:7]2(<-[4H-:8])(<-[5C-:9]#[O+:10])(<-[6C-:11]#[O+:12])<-[2N@:13]([H:39])([C:14]([H:40])([H:41])[C:15]1([H:42])[H:43])[C:16]([H:44])([H:45])[C:17]([H:46])([H:47])[3P:18]->2([C:19]([C:20]([H:49])([H:50])[H:51])([C:21]([H:52])([H:53])[H:54])[H:48])[C:22]([C:23]([H:56])([H:57])[H:58])([C:24]([H:59])([H:60])[H:61])[H:55])[H:28])([H:25])([H:26])[H:27]", "smiles3Dx": "C([C:1]([C:2]([H:29])([H:30])[H:31])([1P:3]1([C:4]([C:5]([H:33])([H:34])[H:35])([C:6]([H:36])([H:37])[H:38])[H:32])->[Mn+:7]2(<-[4H-:8])(<-[5C-:9]#[O+:10])(<-[6C-:11]#[O+:12])<-[2N@:13]([H:39])([C:14]([H:40])([H:41])[C:15]1([H:42])[H:43])[C:16]([H:44])([H:45])[C:17]([H:46])([H:47])[3P:18]->2([C:19]([C:20]([H:49])([H:50])[H:51])([C:21]([H:52])([H:53])[H:54])[H:48])[C:22]([C:23]([H:56])([H:57])[H:58])([C:24]([H:59])([H:60])[H:61])[H:55])[H:28])([H:25])([H:26])[H:27]", "dummies": []}
C      3.9211     0.4099     0.2195
C      3.4147    -0.4224     1.4112
C      4.5697    -1.2322     2.0157
P      1.9991    -1.4457     0.9290
C      2.5260    -2.9184     0.0137
C      3.3893    -2.5464    -1.1952
C      3.2525    -3.9527     0.8956
Mn     0.0000     0.0000     0.0000
H      0.7698     0.2634    -1.6498
C      1.0481     1.8236     0.9084
O      1.5990     2.7835     1.3873
C     -1.7055     1.4592    -0.4503
O     -2.5999     2.2335    -0.6845
N     -0.9095    -0.6709     2.0194
C      0.1616    -0.9508     2.9279
C      1.2431    -1.9872     2.4638
C     -1.8503    -1.7614     1.9025
C     -2.7064    -1.7754     0.6139
P     -1.6192    -1.9071    -0.8056
C     -1.0474    -3.6187    -0.8509
C     -2.2182    -4.6133    -0.7642
C     -0.2479    -3.8721    -2.1394
C     -2.5755    -1.6168    -2.3152
C     -1.7648    -0.7439    -3.2773
C     -3.9312    -0.9590    -2.0290
H      3.0869     0.7636    -0.4190
H      4.4639     1.3014     0.5996
H      4.6264    -0.1505    -0.4231
H      3.0574     0.2840     2.1906
H      5.1855    -1.7212     1.2363
H      5.2459    -0.5389     2.5598
H      4.2147    -1.9808     2.7506
H      1.6285    -3.4007    -0.3677
H      2.9476    -1.6887    -1.7460
H      3.4314    -3.4089    -1.8943
H      4.4310    -2.3133    -0.9027
H      2.7577    -4.0979     1.8749
H      3.2306    -4.9357     0.3784
H      4.3192    -3.7181     1.0562
H     -1.3685     0.0542     2.3428
H     -0.2720    -1.3127     3.8891
H      0.6827     0.0103     3.1398
H      0.7760    -2.9784     2.3148
H      2.0176    -2.0744     3.2508
H     -1.3262    -2.7346     1.9631
H     -2.5482    -1.7101     2.7714
H     -3.4189    -2.6218     0.6389
H     -3.2736    -0.8260     0.5606
H     -0.3950    -3.7916     0.0235
H     -1.8653    -5.6376    -1.0110
H     -3.0452    -4.3584    -1.4565
H     -2.6090    -4.6623     0.2725
H     -0.9141    -3.9453    -3.0241
H      0.3115    -4.8278    -2.0516
H      0.4838    -3.0574    -2.3233
H     -2.7667    -2.5874    -2.8125
H     -1.5865     0.2651    -2.8558
H     -0.7850    -1.2175    -3.4972
H     -2.3099    -0.6315    -4.2387
H     -4.5592    -1.6210    -1.3968
H     -3.8136     0.0282    -1.5417
H     -4.4805    -0.8051    -2.9823
62
{"conf": 2, "E": 143.61, "rms": -1.0, "geom": "OH", "total_charge": 0, "CA_charge": 1, "smiles": "C[CH:1]([CH3:2])[1P:3]1([CH:4]([CH3:5])[CH3:6])->[Mn+:7]2(<-[4H-:8])(<-[5C-:9]#[O+:10])(<-[6C-:11]#[O+:12])<-[2N@H:13]([CH2:14][CH2:15]1)[CH2:16][CH2:17][3P:18]->2([CH:19]([CH3:20])[CH3:21])[CH:22]([CH3:23])[CH3:24]", "smiles3D": "C([C:1]([C:2]([H:29])([H:30])[H:31])([1P:3]1([C:4]([C:5]([H:33])([H:34])[H:35])([C:6]([H:36])([H:37])[H:38])[H:32])->[Mn+:7]2(<-[4H-:8])(<-[5C-:9]#[O+:10])(<-[6C-:11]#[O+:12])<-[2N@:13]([H:39])([C:14]([H:40])([H:41])[C:15]1([H:42])[H:43])[C:16]([H:44])([H:45])[C:17]([H:46])([H:47])[3P:18]->2([C:19]([C:20]([H:49])([H:50])[H:51])([C:21]([H:52])([H:53])[H:54])[H:48])[C:22]([C:23]([H:56])([H:57])[H:58])([C:24]([H:59])([H:60])[H:61])[H:55])[H:28])([H:25])([H:26])[H:27]", "smiles3Dx": "C([C:1]([C:2]([H:29])([H:30])[H:31])([1P:3]1([C:4]([C:5]([H:33])([H:34])[H:35])([C:6]([H:36])([H:37])[H:38])[H:32])->[Mn+:7]2(<-[4H-:8])(<-[5C-:9]#[O+:10])(<-[6C-:11]#[O+:12])<-[2N@:13]([H:39])([C:14]([H:40])([H:41])[C:15]1([H:42])[H:43])[C:16]([H:44])([H:45])[C:17]([H:46])([H:47])[3P:18]->2([C:19]([C:20]([H:49])([H:50])[H:51])([C:21]([H:52])([H:53])[H:54])[H:48])[C:22]([C:23]([H:56])([H:57])[H:58])([C:24]([H:59])([H:60])[H:61])[H:55])[H:28])([H:25])([H:26])[H:27]", "dummies": []}
C      1.7753    -0.4389    -3.8043
C      0.5270    -1.3099    -3.6087
C      0.9474    -2.6867    -3.0618
P     -0.6704    -0.4658    -2.5352
C     -1.4028     0.8722    -3.5051
C     -1.6687     0.4515    -4.9591
C     -0.5101     2.1205    -3.4730
Mn     0.0000     0.0000     0.0000
H      1.4357     1.0867    -0.3766
C      1.2938    -1.8844    -0.0549
O      1.9768    -2.8785    -0.0489
C      0.4997    -0.1215     2.2295
O      0.7726    -0.1968     3.4018
N     -1.9941    -1.1415     0.2141
C     -2.0755    -2.1257    -0.8173
C     -2.0305    -1.6192    -2.3017
C     -3.1076    -0.2379     0.2155
C     -2.9682     0.9431     1.2017
P     -1.6182     1.9990     0.6582
C     -2.2802     3.0938    -0.6208
C     -1.3015     4.2430    -0.9132
C     -3.6495     3.6747    -0.2268
C     -1.1497     3.0756     2.0427
C      0.3636     3.3276     2.0324
C     -1.5761     2.5089     3.4034
H      2.5856    -1.0282    -4.2852
H      2.1487    -0.0524    -2.8315
H      1.5634     0.4043    -4.4850
H      0.0581    -1.4786    -4.5975
H      0.1821    -3.1744    -2.4340
H      1.1417    -3.3680    -3.9177
H      1.9008    -2.6288    -2.5026
H     -2.3805     1.1168    -3.0567
H     -0.7336     0.3798    -5.5524
H     -2.3109     1.2147    -5.4482
H     -2.2107    -0.5170    -4.9974
H      0.0298     2.1961    -2.5089
H      0.2399     2.1286    -4.2869
H     -1.1364     3.0263    -3.6120
H     -1.9734    -1.5724     1.0232
H     -3.0175    -2.7060    -0.6808
H     -1.2297    -2.8293    -0.6681
H     -1.9064    -2.4862    -2.9823
H     -2.9887    -1.1212    -2.5500
H     -4.0273    -0.8071     0.4859
H     -3.2551     0.1869    -0.7979
H     -2.7419     0.5285     2.2013
H     -3.9152     1.5101     1.2538
H     -2.4137     2.5151    -1.5334
H     -0.2685     3.8693    -1.0516
H     -1.6035     4.7606    -1.8485
H     -1.2983     4.9992    -0.1016
H     -3.6643     4.0434     0.8192
H     -4.4459     2.9150    -0.3660
H     -3.9141     4.5219    -0.8953
H     -1.6566     4.0522     1.9181
H      0.6245     4.0761     2.8106
H      0.6931     3.7364     1.0572
H      0.9390     2.4075     2.2371
H     -1.2175     3.1746     4.2174
H     -2.6835     2.4820     3.4795
H     -1.1627     1.5000     3.5833
62
{"conf": 3, "E": 147.18, "rms": -1.0, "geom": "OH", "total_charge": 0, "CA_charge": 1, "smiles": "C[CH:1]([CH3:2])[1P:3]1([CH:4]([CH3:5])[CH3:6])->[Mn+:7]2(<-[4H-:8])(<-[5C-:9]#[O+:10])(<-[6C-:11]#[O+:12])<-[2N@H:13]([CH2:14][CH2:15]1)[CH2:16][CH2:17][3P:18]->2([CH:19]([CH3:20])[CH3:21])[CH:22]([CH3:23])[CH3:24]", "smiles3D": "C([C:1]([C:2]([H:29])([H:30])[H:31])([1P:3]1([C:4]([C:5]([H:33])([H:34])[H:35])([C:6]([H:36])([H:37])[H:38])[H:32])->[Mn+:7]2(<-[4H-:8])(<-[5C-:9]#[O+:10])(<-[6C-:11]#[O+:12])<-[2N@:13]([H:39])([C:14]([H:40])([H:41])[C:15]1([H:42])[H:43])[C:16]([H:44])([H:45])[C:17]([H:46])([H:47])[3P:18]->2([C:19]([C:20]([H:49])([H:50])[H:51])([C:21]([H:52])([H:53])[H:54])[H:48])[C:22]([C:23]([H:56])([H:57])[H:58])([C:24]([H:59])([H:60])[H:61])[H:55])[H:28])([H:25])([H:26])[H:27]", "smiles3Dx": "C([C:1]([C:2]([H:29])([H:30])[H:31])([1P:3]1([C:4]([C:5]([H:33])([H:34])[H:35])([C:6]([H:36])([H:37])[H:38])[H:32])->[Mn+:7]2(<-[4H-:8])(<-[5C-:9]#[O+:10])(<-[6C-:11]#[O+:12])<-[2N@:13]([H:39])([C:14]([H:40])([H:41])[C:15]1([H:42])[H:43])[C:16]([H:44])([H:45])[C:17]([H:46])([H:47])[3P:18]->2([C:19]([C:20]([H:49])([H:50])[H:51])([C:21]([H:52])([H:53])[H:54])[H:48])[C:22]([C:23]([H:56])([H:57])[H:58])([C:24]([H:59])([H:60])[H:61])[H:55])[H:28])([H:25])([H:26])[H:27]", "dummies": []}
C     -0.9499     5.0127     0.5931
C     -1.0963     3.5848     0.0315
C     -2.5262     3.3224    -0.4568
P     -0.5670     2.2934     1.1816
C     -1.6847     2.2300     2.6226
C     -1.0202     1.5565     3.8367
C     -2.1638     3.6195     3.0688
Mn     0.0000     0.0000     0.0000
H     -1.5926    -0.0913    -0.9157
C     -0.9137    -1.0925     1.7882
O     -1.3996    -1.6830     2.7210
C      0.6193    -2.1053    -0.6522
O      0.9418    -3.2177    -0.9880
N      2.0654     0.4792     0.9672
C      1.8994     1.4033     2.0548
C      1.0733     2.7131     1.7723
C      3.0593     0.9428     0.0225
C      2.9478     0.3819    -1.4112
P      1.3577     0.8471    -2.0941
C      1.4692     2.6091    -2.4804
C      2.7511     2.9374    -3.2648
C      0.2415     3.0530    -3.2964
C      1.1177    -0.0279    -3.6613
C     -0.3201    -0.5479    -3.7453
C      2.1043    -1.1889    -3.8409
H     -1.8740     5.3919     1.0682
H     -0.0965     5.1072     1.2934
H     -0.7465     5.7060    -0.2511
H     -0.4476     3.5215    -0.8359
H     -2.8241     4.1040    -1.1880
H     -2.5703     2.3407    -0.9746
H     -3.2660     3.3097     0.3638
H     -2.5747     1.6286     2.3382
H     -0.2125     2.1848     4.2653
H     -0.6175     0.5639     3.6112
H     -1.7782     1.4052     4.6350
H     -1.3133     4.3194     3.1998
H     -2.6766     3.5467     4.0521
H     -2.9315     4.0265     2.3901
H      2.3677    -0.3132     1.3162
H      2.9079     1.7103     2.4195
H      1.4131     0.8562     2.8837
H      0.9949     3.3094     2.7033
H      1.5906     3.3222     1.0064
H      4.0659     0.6643     0.4156
H      3.0342     2.0498    -0.0522
H      3.7717     0.7723    -2.0385
H      3.0226    -0.7216    -1.3622
H      1.5018     3.1755    -1.5320
H      3.6318     2.9276    -2.5906
H      2.9208     2.2341    -4.1055
H      2.6903     3.9661    -3.6806
H      0.3248     2.7480    -4.3602
H     -0.6957     2.6206    -2.8889
H      0.1550     4.1601    -3.2668
H      1.2752     0.6820    -4.4964
H     -0.5212    -1.3075    -2.9640
H     -1.0418     0.2872    -3.6267
H     -0.4986    -1.0109    -4.7392
H      1.9904    -1.9521    -3.0476
H      3.1489    -0.8139    -3.8589
H      1.9223    -1.6852    -4.8180
62
{"conf": 4, "E": 140.7, "rms": -1.0, "geom": "OH", "total_charge": 0, "CA_charge": 1, "smiles": "C[CH:1]([CH3:2])[1P:3]1([CH:4]([CH3:5])[CH3:6])->[Mn+:7]2(<-[4H-:8])(<-[5C-:9]#[O+:10])(<-[6C-:11]#[O+:12])<-[2N@H:13]([CH2:14][CH2:15]1)[CH2:16][CH2:17][3P:18]->2([CH:19]([CH3:20])[CH3:21])[CH:22]([CH3:23])[CH3:24]", "smiles3D": "C([C:1]([C:2]([H:29])([H:30])[H:31])([1P:3]1([C:4]([C:5]([H:33])([H:34])[H:35])([C:6]([H:36])([H:37])[H:38])[H:32])->[Mn+:7]2(<-[4H-:8])(<-[5C-:9]#[O+:10])(<-[6C-:11]#[O+:12])<-[2N@:13]([H:39])([C:14]([H:40])([H:41])[C:15]1([H:42])[H:43])[C:16]([H:44])([H:45])[C:17]([H:46])([H:47])[3P:18]->2([C:19]([C:20]([H:49])([H:50])[H:51])([C:21]([H:52])([H:53])[H:54])[H:48])[C:22]([C:23]([H:56])([H:57])[H:58])([C:24]([H:59])([H:60])[H:61])[H:55])[H:28])([H:25])([H:26])[H:27]", "smiles3Dx": "C([C:1]([C:2]([H:29])([H:30])[H:31])([1P:3]1([C:4]([C:5]([H:33])([H:34])[H:35])([C:6]([H:36])([H:37])[H:38])[H:32])->[Mn+:7]2(<-[4H-:8])(<-[5C-:9]#[O+:10])(<-[6C-:11]#[O+:12])<-[2N@:13]([H:39])([C:14]([H:40])([H:41])[C:15]1([H:42])[H:43])[C:16]([H:44])([H:45])[C:17]([H:46])([H:47])[3P:18]->2([C:19]([C:20]([H:49])([H:50])[H:51])([C:21]([H:52])([H:53])[H:54])[H:48])[C:22]([C:23]([H:56])([H:57])[H:58])([C:24]([H:59])([H:60])[H:61])[H:55])[H:28])([H:25])([H:26])[H:27]", "dummies": []}
C     -1.0677    -3.6754    -0.8156
C     -2.3702    -2.8820    -0.9878
C     -3.2695    -3.0837     0.2388
P     -2.0071    -1.1321    -1.3080
C     -2.1406    -0.9180    -3.0991
C     -1.2680    -1.9461    -3.8343
C     -3.5963    -1.0318    -3.5857
Mn     0.0000     0.0000     0.0000
H      1.2796    -1.1180    -0.7050
C     -0.5010    -1.4180     1.7244
O     -0.7553    -2.1601     2.6404
C      1.4714     0.8569     1.5317
O      2.2452     1.2982     2.3448
N     -1.6915     1.4784     0.5061
C     -2.7929     1.3184    -0.3999
C     -3.2985    -0.1365    -0.5483
C     -1.1529     2.8015     0.5113
C     -0.5319     3.3275    -0.8276
P      0.5650     2.0914    -1.5439
C      2.2746     2.6912    -1.4443
C      2.5057     3.6105    -0.2316
C      3.2378     1.4978    -1.3868
C      0.1208     2.0823    -3.2939
C      0.4507     3.4218    -3.9808
C      0.8282     0.9340    -4.0190
H     -0.5226    -3.3879     0.1000
H     -1.2969    -4.7604    -0.7497
H     -0.3934    -3.5335    -1.6823
H     -2.9049    -3.2981    -1.8637
H     -3.4030    -4.1691     0.4345
H     -4.2814    -2.6691     0.0460
H     -2.8414    -2.6239     1.1487
H     -1.7812     0.0749    -3.3543
H     -1.1730    -1.6573    -4.9028
H     -0.2474    -1.9848    -3.4047
H     -1.7110    -2.9628    -3.7966
H     -3.6234    -1.1514    -4.6901
H     -4.1509    -0.0967    -3.3655
H     -4.1286    -1.8926    -3.1335
H     -1.9827     1.2804     1.3524
H     -2.5094     1.6776    -1.4092
H     -3.6423     1.9440    -0.0396
H     -3.5272    -0.5225     0.4616
H     -4.2196    -0.1577    -1.1582
H     -0.3627     2.8368     1.2911
H     -1.9563     3.5100     0.8198
H     -1.3487     3.5540    -1.5420
H      0.0185     4.2640    -0.6316
H      2.5117     3.2699    -2.3530
H      2.1972     4.6479    -0.4773
H      1.9549     3.2788     0.6655
H      3.5859     3.6636     0.0230
H      3.0686     0.8090    -2.2380
H      4.2873     1.8562    -1.4527
H      3.1274     0.9235    -0.4491
H     -0.9684     1.9456    -3.3658
H     -0.1358     3.4986    -4.9211
H      0.1725     4.2871    -3.3445
H      1.5190     3.5062    -4.2665
H      0.3262     0.7355    -4.9897
H      0.8004     0.0123    -3.4074
H      1.8921     1.1783    -4.2210
62
{"conf": 5, "E": 139.36, "rms": -1.0, "geom": "OH", "total_charge": 0, "CA_charge": 1, "smiles": "C[CH:1]([CH3:2])[1P:3]1([CH:4]([CH3:5])[CH3:6])->[Mn+:7]2(<-[4H-:8])(<-[5C-:9]#[O+:10])(<-[6C-:11]#[O+:12])<-[2N@H:13]([CH2:14][CH2:15]1)[CH2:16][CH2:17][3P:18]->2([CH:19]([CH3:20])[CH3:21])[CH:22]([CH3:23])[CH3:24]", "smiles3D": "C([C:1]([C:2]([H:29])([H:30])[H:31])([1P:3]1([C:4]([C:5]([H:33])([H:34])[H:35])([C:6]([H:36])([H:37])[H:38])[H:32])->[Mn+:7]2(<-[4H-:8])(<-[5C-:9]#[O+:10])(<-[6C-:11]#[O+:12])<-[2N@:13]([H:39])([C:14]([H:40])([H:41])[C:15]1([H:42])[H:43])[C:16]([H:44])([H:45])[C:17]([H:46])([H:47])[3P:18]->2([C:19]([C:20]([H:49])([H:50])[H:51])([C:21]([H:52])([H:53])[H:54])[H:48])[C:22]([C:23]([H:56])([H:57])[H:58])([C:24]([H:59])([H:60])[H:61])[H:55])[H:28])([H:25])([H:26])[H:27]", "smiles3Dx": "C([C:1]([C:2]([H:29])([H:30])[H:31])([1P:3]1([C:4]([C:5]([H:33])([H:34])[H:35])([C:6]([H:36])([H:37])[H:38])[H:32])->[Mn+:7]2(<-[4H-:8])(<-[5C-:9]#[O+:10])(<-[6C-:11]#[O+:12])<-[2N@:13]([H:39])([C:14]([H:40])([H:41])[C:15]1([H:42])[H:43])[C:16]([H:44])([H:45])[C:17]([H:46])([H:47])[3P:18]->2([C:19]([C:20]([H:49])([H:50])[H:51])([C:21]([H:52])([H:53])[H:54])[H:48])[C:22]([C:23]([H:56])([H:57])[H:58])([C:24]([H:59])([H:60])[H:61])[H:55])[H:28])([H:25])([H:26])[H:27]", "dummies": []}
C     -2.0673     2.8993     1.3963
C     -1.0738     2.7623     2.5459
C     -0.2734     4.0581     2.7504
P     -0.0065     1.3271     2.2700
C     -0.1963     0.2586     3.7167
C      0.2955     0.9448     5.0016
C     -1.6663    -0.1629     3.8813
Mn     0.0000     0.0000     0.0000
H     -1.7692     0.3335    -0.3773
C     -0.5061    -1.8588     1.2361
O     -0.7716    -2.8395     1.8857
C      0.1965    -1.4827    -1.7337
O      0.2940    -2.2707    -2.6414
N      2.2588    -0.0481     0.5207
C      2.5854     0.6074     1.7776
C      1.7115     1.8192     2.2298
C      3.0124     0.4019    -0.6073
C      2.6802     1.8242    -1.1381
P      0.9384     1.9275    -1.5754
C      0.4676     3.6419    -1.2445
C     -0.8770     3.9863    -1.9014
C      1.5413     4.6313    -1.7364
C      0.7879     1.6893    -3.3712
C     -0.6269     1.1933    -3.7257
C      1.8299     0.7011    -3.9253
H     -2.8415     2.1070     1.4809
H     -2.5790     3.8850     1.4202
H     -1.5656     2.7647     0.4298
H     -1.6589     2.5938     3.4697
H      0.4043     3.9535     3.6232
H     -0.9697     4.8929     2.9784
H      0.3230     4.3510     1.8728
H      0.4111    -0.6562     3.5567
H      0.0078     0.3383     5.8870
H     -0.1367     1.9586     5.1247
H      1.4018     1.0090     5.0138
H     -2.1203    -0.4371     2.9068
H     -1.7240    -1.0498     4.5476
H     -2.2801     0.6397     4.3391
H      2.4624    -0.9367     0.6263
H      3.6432     0.9543     1.7475
H      2.5251    -0.1603     2.5845
H      1.8341     2.6488     1.5163
H      2.0369     2.1606     3.2306
H      2.8457    -0.3216    -1.4319
H      4.0982     0.3699    -0.3582
H      3.3105     2.0547    -2.0157
H      2.9108     2.5570    -0.3484
H      0.3652     3.7609    -0.1603
H     -0.7593     4.1574    -2.9922
H     -1.2766     4.9222    -1.4561
H     -1.6296     3.1889    -1.7397
H      2.4506     4.5883    -1.1056
H      1.1592     5.6718    -1.6589
H      1.8236     4.4476    -2.7926
H      0.9464     2.6635    -3.8751
H     -0.6602     0.7922    -4.7610
H     -0.9776     0.4050    -3.0352
H     -1.3591     2.0208    -3.6993
H      2.8539     1.1168    -3.8862
H      1.7985    -0.2729    -3.4116
H      1.6347     0.5136    -5.0026
62
{"conf": 6, "E": 139.22, "rms": -1.0, "geom": "OH", "total_charge": 0, "CA_charge": 1, "smiles": "C[CH:1]([CH3:2])[1P:3]1([CH:4]([CH3:5])[CH3:6])->[Mn+:7]2(<-[4H-:8])(<-[5C-:9]#[O+:10])(<-[6C-:11]#[O+:12])<-[2N@H:13]([CH2:14][CH2:15]1)[CH2:16][CH2:17][3P:18]->2([CH:19]([CH3:20])[CH3:21])[CH:22]([CH3:23])[CH3:24]", "smiles3D": "C([C:1]([C:2]([H:29])([H:30])[H:31])([1P:3]1([C:4]([C:5]([H:33])([H:34])[H:35])([C:6]([H:36])([H:37])[H:38])[H:32])->[Mn+:7]2(<-[4H-:8])(<-[5C-:9]#[O+:10])(<-[6C-:11]#[O+:12])<-[2N@:13]([H:39])([C:14]([H:40])([H:41])[C:15]1([H:42])[H:43])[C:16]([H:44])([H:45])[C:17]([H:46])([H:47])[3P:18]->2([C:19]([C:20]([H:49])([H:50])[H:51])([C:21]([H:52])([H:53])[H:54])[H:48])[C:22]([C:23]([H:56])([H:57])[H:58])([C:24]([H:59])([H:60])[H:61])[H:55])[H:28])([H:25])([H:26])[H:27]", "smiles3Dx": "C([C:1]([C:2]([H:29])([H:30])[H:31])([1P:3]1([C:4]([C:5]([H:33])([H:34])[H:35])([C:6]([H:36])([H:37])[H:38])[H:32])->[Mn+:7]2(<-[4H-:8])(<-[5C-:9]#[O+:10])(<-[6C-:11]#[O+:12])<-[2N@:13]([H:39])([C:14]([H:40])([H:41])[C:15]1([H:42])[H:43])[C:16]([H:44])([H:45])[C:17]([H:46])([H:47])[3P:18]->2([C:19]([C:20]([H:49])([H:50])[H:51])([C:21]([H:52])([H:53])[H:54])[H:48])[C:22]([C:23]([H:56])([H:57])[H:58])([C:24]([H:59])([H:60])[H:61])[H:55])[H:28])([H:25])([H:26])[H:27]", "dummies": []}
C     -2.3289    -3.4661     1.4010
C     -1.4116    -3.5878     0.1807
C     -1.7676    -4.8451    -0.6364
P     -1.4200    -2.0690    -0.8078
C     -3.1033    -1.5969    -1.2844
C     -3.9334    -2.7714    -1.8198
C     -3.8374    -0.9238    -0.1108
Mn     0.0000     0.0000     0.0000
H     -0.7855     0.0714     1.6619
C     -1.6100     1.3278    -0.9454
O     -2.4568     2.0270    -1.4437
C      1.1306     1.9616     0.3385
O      1.7203     2.9988     0.5136
N      1.0465    -0.4266    -2.0194
C      0.1142    -1.0885    -2.8818
C     -0.5530    -2.4015    -2.3434
C      2.2983    -1.1368    -1.8899
C      3.1319    -0.8050    -0.6295
P      2.1746    -1.2221     0.8279
C      3.0054    -0.5599     2.2938
C      4.0601     0.4957     1.9392
C      1.9669     0.0396     3.2462
C      2.2055    -3.0222     0.9582
C      3.6387    -3.5755     0.8734
C      1.5577    -3.4649     2.2804
H     -2.1884    -2.4853     1.9034
H     -3.3936    -3.6057     1.1328
H     -2.0699    -4.2595     2.1343
H     -0.3985    -3.7267     0.5521
H     -1.2691    -4.8645    -1.6244
H     -2.8541    -4.9852    -0.7723
H     -1.4114    -5.7396    -0.0820
H     -3.0144    -0.8497    -2.1019
H     -4.8107    -2.3681    -2.3689
H     -4.3381    -3.3993    -1.0027
H     -3.3621    -3.3940    -2.5358
H     -4.6521    -0.2818    -0.5081
H     -4.3051    -1.6552     0.5754
H     -3.1576    -0.2837     0.4866
H      1.2327     0.3934    -2.3854
H      0.6272    -1.3314    -3.8414
H     -0.7003    -0.3657    -3.1145
H     -1.2677    -2.7778    -3.1014
H      0.2195    -3.1735    -2.1706
H      2.9245    -0.8983    -2.7818
H      2.1267    -2.2303    -1.8956
H      3.3519     0.2802    -0.6315
H      4.0849    -1.3675    -0.6440
H      3.5168    -1.3874     2.8225
H      4.5430     0.8681     2.8678
H      3.6127     1.3637     1.4175
H      4.8618     0.0500     1.3139
H      1.2043    -0.7210     3.5156
H      2.4598     0.3720     4.1846
H      1.4561     0.9112     2.7913
H      1.6329    -3.4429     0.1124
H      3.6508    -4.6459     1.1711
H      4.3454    -3.0283     1.5287
H      4.0061    -3.5413    -0.1724
H      1.3466    -4.5550     2.2479
H      0.5999    -2.9310     2.4554
H      2.2251    -3.2710     3.1457
62
{"conf": 7, "E": 146.62, "rms": -1.0, "geom": "OH", "total_charge": 0, "CA_charge": 1, "smiles": "C[CH:1]([CH3:2])[1P:3]1([CH:4]([CH3:5])[CH3:6])->[Mn+:7]2(<-[4H-:8])(<-[5C-:9]#[O+:10])(<-[6C-:11]#[O+:12])<-[2N@H:13]([CH2:14][CH2:15]1)[CH2:16][CH2:17][3P:18]->2([CH:19]([CH3:20])[CH3:21])[CH:22]([CH3:23])[CH3:24]", "smiles3D": "C([C:1]([C:2]([H:29])([H:30])[H:31])([1P:3]1([C:4]([C:5]([H:33])([H:34])[H:35])([C:6]([H:36])([H:37])[H:38])[H:32])->[Mn+:7]2(<-[4H-:8])(<-[5C-:9]#[O+:10])(<-[6C-:11]#[O+:12])<-[2N@:13]([H:39])([C:14]([H:40])([H:41])[C:15]1([H:42])[H:43])[C:16]([H:44])([H:45])[C:17]([H:46])([H:47])[3P:18]->2([C:19]([C:20]([H:49])([H:50])[H:51])([C:21]([H:52])([H:53])[H:54])[H:48])[C:22]([C:23]([H:56])([H:57])[H:58])([C:24]([H:59])([H:60])[H:61])[H:55])[H:28])([H:25])([H:26])[H:27]", "smiles3Dx": "C([C:1]([C:2]([H:29])([H:30])[H:31])([1P:3]1([C:4]([C:5]([H:33])([H:34])[H:35])([C:6]([H:36])([H:37])[H:38])[H:32])->[Mn+:7]2(<-[4H-:8])(<-[5C-:9]#[O+:10])(<-[6C-:11]#[O+:12])<-[2N@:13]([H:39])([C:14]([H:40])([H:41])[C:15]1([H:42])[H:43])[C:16]([H:44])([H:45])[C:17]([H:46])([H:47])[3P:18]->2([C:19]([C:20]([H:49])([H:50])[H:51])([C:21]([H:52])([H:53])[H:54])[H:48])[C:22]([C:23]([H:56])([H:57])[H:58])([C:24]([H:59])([H:60])[H:61])[H:55])[H:28])([H:25])([H:26])[H:27]", "dummies": []}
C     -4.2592     0.2601    -2.8926
C     -3.2876     0.4966    -1.7306
C     -4.0214     0.4248    -0.3846
P     -1.8633    -0.6226    -1.7667
C     -2.3536    -2.3571    -1.9790
C     -2.6668    -2.7224    -3.4394
C     -3.5317    -2.7361    -1.0722
Mn     0.0000     0.0000     0.0000
H     -1.0406    -0.3929     1.4652
C     -0.8492     2.1187    -0.1694
O     -1.2955     3.2355    -0.2577
C      1.6136     0.9823     1.2963
O      2.4625     1.5003     1.9783
N      1.2262     0.1150    -1.9539
C      0.5395    -0.5123    -3.0470
C     -0.9391    -0.1068    -3.2147
C      2.5189    -0.4506    -1.7199
C      2.5742    -1.9476    -1.2571
P      1.4828    -2.1877     0.1555
C      2.5829    -2.1479     1.5896
C      1.7600    -2.0634     2.8801
C      3.5202    -3.3723     1.6468
C      0.7336    -3.8371     0.1339
C      0.7375    -4.4684    -1.2690
C     -0.6856    -3.7652     0.7181
H     -3.7223     0.2863    -3.8633
H     -5.0063     1.0820    -2.9126
H     -4.8232    -0.6843    -2.7948
H     -2.8949     1.5288    -1.8394
H     -4.7187    -0.4318    -0.3245
H     -3.3000     0.3746     0.4580
H     -4.6293     1.3450    -0.2518
H     -1.5048    -2.9682    -1.6738
H     -3.3801    -2.0317    -3.9200
H     -1.7305    -2.7617    -4.0339
H     -3.1023    -3.7435    -3.4866
H     -3.3890    -2.3438    -0.0444
H     -3.5879    -3.8428    -0.9929
H     -4.5027    -2.3979    -1.4775
H      1.3312     1.0035    -2.1540
H      1.0744    -0.2581    -3.9917
H      0.5644    -1.6112    -2.9308
H     -0.9992     0.9970    -3.3109
H     -1.3554    -0.5663    -4.1297
H      3.1239    -0.3550    -2.6514
H      3.0148     0.1646    -0.9371
H      3.6157    -2.1867    -0.9680
H      2.2895    -2.6021    -2.0941
H      3.2118    -1.2361     1.5137
H      1.1866    -2.9978     3.0512
H      1.0465    -1.2153     2.8406
H      2.4367    -1.9047     3.7466
H      3.8798    -3.6819     0.6461
H      3.0399    -4.2466     2.1335
H      4.4112    -3.1167     2.2587
H      1.3219    -4.5049     0.7875
H      0.1073    -5.3827    -1.2897
H      1.7696    -4.7926    -1.5207
H      0.3935    -3.7852    -2.0630
H     -1.1571    -2.7819     0.5317
H     -1.3399    -4.5737     0.3289
H     -0.6402    -3.8868     1.8201
62
{"conf": 8, "E": 160.11, "rms": -1.0, "geom": "OH", "total_charge": 0, "CA_charge": 1, "smiles": "C[CH:1]([CH3:2])[1P:3]1([CH:4]([CH3:5])[CH3:6])->[Mn+:7]2(<-[4H-:8])(<-[5C-:9]#[O+:10])(<-[6C-:11]#[O+:12])<-[2N@H:13]([CH2:14][CH2:15]1)[CH2:16][CH2:17][3P:18]->2([CH:19]([CH3:20])[CH3:21])[CH:22]([CH3:23])[CH3:24]", "smiles3D": "C([C:1]([C:2]([H:29])([H:30])[H:31])([1P:3]1([C:4]([C:5]([H:33])([H:34])[H:35])([C:6]([H:36])([H:37])[H:38])[H:32])->[Mn+:7]2(<-[4H-:8])(<-[5C-:9]#[O+:10])(<-[6C-:11]#[O+:12])<-[2N@:13]([H:39])([C:14]([H:40])([H:41])[C:15]1([H:42])[H:43])[C:16]([H:44])([H:45])[C:17]([H:46])([H:47])[3P:18]->2([C:19]([C:20]([H:49])([H:50])[H:51])([C:21]([H:52])([H:53])[H:54])[H:48])[C:22]([C:23]([H:56])([H:57])[H:58])([C:24]([H:59])([H:60])[H:61])[H:55])[H:28])([H:25])([H:26])[H:27]", "smiles3Dx": "C([C:1]([C:2]([H:29])([H:30])[H:31])([1P:3]1([C:4]([C:5]([H:33])([H:34])[H:35])([C:6]([H:36])([H:37])[H:38])[H:32])->[Mn+:7]2(<-[4H-:8])(<-[5C-:9]#[O+:10])(<-[6C-:11]#[O+:12])<-[2N@:13]([H:39])([C:14]([H:40])([H:41])[C:15]1([H:42])[H:43])[C:16]([H:44])([H:45])[C:17]([H:46])([H:47])[3P:18]->2([C:19]([C:20]([H:49])([H:50])[H:51])([C:21]([H:52])([H:53])[H:54])[H:48])[C:22]([C:23]([H:56])([H:57])[H:58])([C:24]([H:59])([H:60])[H:61])[H:55])[H:28])([H:25])([H:26])[H:27]", "dummies": []}
C     -0.7039    -0.5297    -5.1223
C     -0.7659    -0.9389    -3.6391
C     -2.1986    -0.7992    -3.1302
P      0.3859     0.0220    -2.6147
C      2.0730    -0.3825    -3.1486
C      2.2023    -1.8853    -3.4463
C      2.5375     0.4366    -4.3703
Mn     0.0000     0.0000     0.0000
H     -0.3179    -1.8085     0.1003
C     -2.2162     0.4880    -0.3252
O     -3.3825     0.7485    -0.4878
C     -0.5315     0.2946     2.2073
O     -0.8166     0.4473     3.3691
N      0.7497     2.1232    -0.4515
C     -0.0151     2.5886    -1.5688
C      0.0960     1.7790    -2.9210
C      2.1841     2.2432    -0.6962
C      3.2387     1.3179     0.0176
P      2.5004    -0.1415     0.7557
C      3.3585    -1.6236     0.1658
C      2.8418    -2.8635     0.9050
C      4.8965    -1.5322     0.2710
C      2.7110     0.0348     2.5512
C      4.1512    -0.2313     3.0116
C      2.2998     1.4509     3.0102
H     -1.5307    -1.0110    -5.6870
H     -0.7914     0.5643    -5.2693
H      0.2254    -0.8989    -5.5945
H     -0.4896    -2.0110    -3.5654
H     -2.5071     0.2645    -3.0674
H     -2.2901    -1.3045    -2.1484
H     -2.9037    -1.3223    -3.8110
H      2.7534    -0.1449    -2.3177
H      3.2769    -2.1631    -3.4963
H      1.7405    -2.1552    -4.4170
H      1.7332    -2.4919    -2.6425
H      3.3818    -0.0723    -4.8830
H      2.9331     1.4199    -4.0416
H      1.7416     0.6113    -5.1145
H      0.5386     2.6365     0.2774
H      0.2725     3.6458    -1.7770
H     -1.0813     2.5967    -1.2636
H     -0.8522     1.9032    -3.4790
H      0.9100     2.2056    -3.5284
H      2.4573     3.2949    -0.4412
H      2.3726     2.1362    -1.7816
H      3.7615     1.9016     0.7988
H      3.9911     1.0044    -0.7325
H      3.1070    -1.7517    -0.8959
H      3.3288    -3.7750     0.4972
H      1.7472    -2.9679     0.7538
H      3.0427    -2.8165     1.9929
H      5.3445    -2.0988    -0.5731
H      5.2853    -0.4998     0.2041
H      5.2916    -2.0045     1.1912
H      2.0431    -0.7007     3.0485
H      4.8891     0.3119     2.3865
H      4.3664    -1.3139     3.0403
H      4.2820     0.1169     4.0590
H      1.9579     1.4134     4.0664
H      1.4847     1.8785     2.3964
H      3.1514     2.1628     2.9643
62
{"conf": 9, "E": 139.36, "rms": -1.0, "geom": "OH", "total_charge": 0, "CA_charge": 1, "smiles": "C[CH:1]([CH3:2])[1P:3]1([CH:4]([CH3:5])[CH3:6])->[Mn+:7]2(<-[4H-:8])(<-[5C-:9]#[O+:10])(<-[6C-:11]#[O+:12])<-[2N@H:13]([CH2:14][CH2:15]1)[CH2:16][CH2:17][3P:18]->2([CH:19]([CH3:20])[CH3:21])[CH:22]([CH3:23])[CH3:24]", "smiles3D": "C([C:1]([C:2]([H:29])([H:30])[H:31])([1P:3]1([C:4]([C:5]([H:33])([H:34])[H:35])([C:6]([H:36])([H:37])[H:38])[H:32])->[Mn+:7]2(<-[4H-:8])(<-[5C-:9]#[O+:10])(<-[6C-:11]#[O+:12])<-[2N@:13]([H:39])([C:14]([H:40])([H:41])[C:15]1([H:42])[H:43])[C:16]([H:44])([H:45])[C:17]([H:46])([H:47])[3P:18]->2([C:19]([C:20]([H:49])([H:50])[H:51])([C:21]([H:52])([H:53])[H:54])[H:48])[C:22]([C:23]([H:56])([H:57])[H:58])([C:24]([H:59])([H:60])[H:61])[H:55])[H:28])([H:25])([H:26])[H:27]", "smiles3Dx": "C([C:1]([C:2]([H:29])([H:30])[H:31])([1P:3]1([C:4]([C:5]([H:33])([H:34])[H:35])([C:6]([H:36])([H:37])[H:38])[H:32])->[Mn+:7]2(<-[4H-:8])(<-[5C-:9]#[O+:10])(<-[6C-:11]#[O+:12])<-[2N@:13]([H:39])([C:14]([H:40])([H:41])[C:15]1([H:42])[H:43])[C:16]([H:44])([H:45])[C:17]([H:46])([H:47])[3P:18]->2([C:19]([C:20]([H:49])([H:50])[H:51])([C:21]([H:52])([H:53])[H:54])[H:48])[C:22]([C:23]([H:56])([H:57])[H:58])([C:24]([H:59])([H:60])[H:61])[H:55])[H:28])([H:25])([H:26])[H:27]", "dummies": []}
C     -4.1465    -1.0551    -1.4030
C     -3.8604    -0.3521    -0.0681
C     -5.0855    -0.4969     0.8548
P     -2.3610    -1.0021     0.7064
C     -2.5322    -2.8117     0.7222
C     -1.8675    -3.4572     1.9514
C     -1.9296    -3.4146    -0.5610
Mn     0.0000     0.0000     0.0000
H     -0.1470    -0.4792    -1.7699
C      0.9875    -1.9878     0.5624
O      1.5166    -3.0317     0.8534
C      2.1512     0.7340    -0.2696
O      3.2854     1.1190    -0.4101
N     -0.1660     0.7330     2.1933
C     -0.9751    -0.1814     2.9362
C     -2.4169    -0.4168     2.4065
C     -0.5486     2.1310     2.3176
C     -1.4768     2.7449     1.2229
P     -0.7400     2.4934    -0.3862
C     -1.8957     2.9652    -1.6966
C     -3.2109     3.5346    -1.1420
C     -2.1505     1.7758    -2.6174
C      0.6546     3.6399    -0.4924
C      0.2247     5.0893    -0.2129
C      1.3160     3.5508    -1.8781
H     -3.2310    -1.1542    -2.0198
H     -4.8817    -0.4587    -1.9843
H     -4.5848    -2.0624    -1.2411
H     -3.7046     0.7144    -0.2634
H     -5.0305     0.2014     1.7128
H     -6.0102    -0.2321     0.2986
H     -5.1992    -1.5316     1.2360
H     -3.6100    -3.0682     0.7486
H     -0.8065    -3.1778     2.0493
H     -2.4093    -3.2191     2.8856
H     -1.9119    -4.5638     1.8652
H     -0.9580    -2.9564    -0.8207
H     -1.7827    -4.5106    -0.4550
H     -2.6098    -3.2837    -1.4222
H      0.6823     0.6606     2.5360
H     -1.0466     0.1678     3.9921
H     -0.4493    -1.1584     2.9508
H     -2.9694     0.5352     2.4554
H     -2.9381    -1.1500     3.0478
H     -1.0456     2.2904     3.3013
H      0.3876     2.7373     2.3321
H     -1.6177     3.8250     1.4164
H     -2.4597     2.2494     1.2527
H     -1.4299     3.7617    -2.3072
H     -3.8561     3.8665    -1.9830
H     -3.7870     2.8116    -0.5443
H     -3.0055     4.4294    -0.5182
H     -3.0160     1.9627    -3.2882
H     -2.3228     0.8622    -2.0348
H     -1.2549     1.6008    -3.2510
H      1.4057     3.3467     0.2700
H      1.0582     5.7831    -0.4544
H      0.0019     5.2322     0.8633
H     -0.6561     5.3870    -0.8172
H      2.3332     3.9948    -1.8313
H      1.4176     2.4974    -2.2112
H      0.7436     4.1072    -2.6485
62
{"conf": 10, "E": 137.33, "rms": -1.0, "geom": "OH", "total_charge": 0, "CA_charge": 1, "smiles": "C[CH:1]([CH3:2])[1P:3]1([CH:4]([CH3:5])[CH3:6])->[Mn+:7]2(<-[4H-:8])(<-[5C-:9]#[O+:10])(<-[6C-:11]#[O+:12])<-[2N@H:13]([CH2:14][CH2:15]1)[CH2:16][CH2:17][3P:18]->2([CH:19]([CH3:20])[CH3:21])[CH:22]([CH3:23])[CH3:24]", "smiles3D": "C([C:1]([C:2]([H:29])([H:30])[H:31])([1P:3]1([C:4]([C:5]([H:33])([H:34])[H:35])([C:6]([H:36])([H:37])[H:38])[H:32])->[Mn+:7]2(<-[4H-:8])(<-[5C-:9]#[O+:10])(<-[6C-:11]#[O+:12])<-[2N@:13]([H:39])([C:14]([H:40])([H:41])[C:15]1([H:42])[H:43])[C:16]([H:44])([H:45])[C:17]([H:46])([H:47])[3P:18]->2([C:19]([C:20]([H:49])([H:50])[H:51])([C:21]([H:52])([H:53])[H:54])[H:48])[C:22]([C:23]([H:56])([H:57])[H:58])([C:24]([H:59])([H:60])[H:61])[H:55])[H:28])([H:25])([H:26])[H:27]", "smiles3Dx": "C([C:1]([C:2]([H:29])([H:30])[H:31])([1P:3]1([C:4]([C:5]([H:33])([H:34])[H:35])([C:6]([H:36])([H:37])[H:38])[H:32])->[Mn+:7]2(<-[4H-:8])(<-[5C-:9]#[O+:10])(<-[6C-:11]#[O+:12])<-[2N@:13]([H:39])([C:14]([H:40])([H:41])[C:15]1([H:42])[H:43])[C:16]([H:44])([H:45])[C:17]([H:46])([H:47])[3P:18]->2([C:19]([C:20]([H:49])([H:50])[H:51])([C:21]([H:52])([H:53])[H:54])[H:48])[C:22]([C:23]([H:56])([H:57])[H:58])([C:24]([H:59])([H:60])[H:61])[H:55])[H:28])([H:25])([H:26])[H:27]", "dummies": []}
C     -4.9830    -1.2636    -0.7734
C     -3.7420    -0.7531    -0.0261
C     -4.0098     0.6450     0.5449
P     -2.2742    -0.7449    -1.0829
C     -2.7654    -0.0202    -2.6734
C     -1.7827    -0.3807    -3.7967
C     -2.8956     1.5109    -2.5495
Mn     0.0000     0.0000     0.0000
H     -0.7408     1.3634     0.9860
C      0.3558     1.3756    -1.7940
O      0.5467     2.1035    -2.7364
C      2.1254     0.6073     0.5958
O      3.2449     0.9344     0.9029
N      0.6886    -1.9350    -1.0589
C     -0.3555    -2.6353    -1.7959
C     -1.8647    -2.4620    -1.3907
C      1.3974    -2.7420    -0.1165
C      0.6016    -3.1886     1.1406
P     -0.0476    -1.7500     1.9980
C      1.0034    -1.3921     3.4336
C      0.8788     0.0896     3.8160
C      2.4807    -1.7355     3.1827
C     -1.6383    -2.3177     2.6382
C     -1.4767    -3.4860     3.6291
C     -2.3969    -1.1674     3.3083
H     -5.7848    -1.4892    -0.0383
H     -4.7589    -2.2017    -1.3228
H     -5.3873    -0.5057    -1.4760
H     -3.5615    -1.4314     0.8120
H     -4.7170     0.5657     1.3979
H     -3.0762     1.1102     0.9177
H     -4.4661     1.3199    -0.2035
H     -3.7521    -0.4291    -2.9635
H     -0.7322    -0.1843    -3.5203
H     -1.9070    -1.4456    -4.0796
H     -2.0134     0.1984    -4.7160
H     -3.9476     1.7788    -2.3253
H     -2.6434     2.0304    -3.4983
H     -2.2526     1.9275    -1.7480
H      1.3104    -1.6589    -1.6751
H     -0.2611    -2.3395    -2.8606
H     -0.1430    -3.7283    -1.7662
H     -2.5094    -2.8533    -2.2052
H     -2.0621    -3.0489    -0.4745
H      1.7783    -3.6554    -0.6296
H      2.2824    -2.1647     0.2232
H     -0.2395    -3.8359     0.8220
H      1.2578    -3.7728     1.8107
H      0.6602    -1.9943     4.2926
H      1.4285     0.2822     4.7619
H     -0.1760     0.3782     3.9831
H      1.2953     0.7516     3.0357
H      3.1077    -1.3311     4.0059
H      2.8564    -1.3104     2.2380
H      2.6439    -2.8308     3.1911
H     -2.2286    -2.6924     1.7890
H     -2.4627    -3.9781     3.7692
H     -0.7767    -4.2554     3.2447
H     -1.1410    -3.1537     4.6319
H     -2.3352    -0.2450     2.6982
H     -1.9927    -0.9514     4.3190
H     -3.4672    -1.4419     3.4216
62
{"conf": 11, "E": 153.41, "rms": -1.0, "geom": "OH", "total_charge": 0, "CA_charge": 1, "smiles": "C[CH:1]([CH3:2])[1P:3]1([CH:4]([CH3:5])[CH3:6])->[Mn+:7]2(<-[4H-:8])(<-[5C-:9]#[O+:10])(<-[6C-:11]#[O+:12])<-[2N@H:13]([CH2:14][CH2:15]1)[CH2:16][CH2:17][3P:18]->2([CH:19]([CH3:20])[CH3:21])[CH:22]([CH3:23])[CH3:24]", "smiles3D": "C([C:1]([C:2]([H:29])([H:30])[H:31])([1P:3]1([C:4]([C:5]([H:33])([H:34])[H:35])([C:6]([H:36])([H:37])[H:38])[H:32])->[Mn+:7]2(<-[4H-:8])(<-[5C-:9]#[O+:10])(<-[6C-:11]#[O+:12])<-[2N@:13]([H:39])([C:14]([H:40])([H:41])[C:15]1([H:42])[H:43])[C:16]([H:44])([H:45])[C:17]([H:46])([H:47])[3P:18]->2([C:19]([C:20]([H:49])([H:50])[H:51])([C:21]([H:52])([H:53])[H:54])[H:48])[C:22]([C:23]([H:56])([H:57])[H:58])([C:24]([H:59])([H:60])[H:61])[H:55])[H:28])([H:25])([H:26])[H:27]", "smiles3Dx": "C([C:1]([C:2]([H:29])([H:30])[H:31])([1P:3]1([C:4]([C:5]([H:33])([H:34])[H:35])([C:6]([H:36])([H:37])[H:38])[H:32])->[Mn+:7]2(<-[4H-:8])(<-[5C-:9]#[O+:10])(<-[6C-:11]#[O+:12])<-[2N@:13]([H:39])([C:14]([H:40])([H:41])[C:15]1([H:42])[H:43])[C:16]([H:44])([H:45])[C:17]([H:46])([H:47])[3P:18]->2([C:19]([C:20]([H:49])([H:50])[H:51])([C:21]([H:52])([H:53])[H:54])[H:48])[C:22]([C:23]([H:56])([H:57])[H:58])([C:24]([H:59])([H:60])[H:61])[H:55])[H:28])([H:25])([H:26])[H:27]", "dummies": []}
C     -2.3557     2.5995     3.8021
C     -1.7415     1.4126     3.0355
C     -0.7615     0.6807     3.9610
P     -0.9612     1.9430     1.4795
C     -2.1169     3.1401     0.7675
C     -1.5457     3.8229    -0.4549
C     -3.4232     2.4280     0.3828
Mn     0.0000     0.0000     0.0000
H     -1.3995    -0.0221    -1.1934
C     -1.1258    -1.3809     1.4374
O     -1.7195    -2.1102     2.1924
C      0.8633    -1.9708    -0.7849
O      1.3101    -3.0143    -1.1924
N      1.8067     0.4693     1.3841
C      1.7166     1.7036     2.1813
C      0.5767     2.7531     1.9019
C      2.9841     0.4018     0.5847
C      3.0736     1.4575    -0.5534
P      1.6569     1.3034    -1.6482
C      2.1799     0.4156    -3.1464
C      0.9787    -0.2965    -3.7897
C      3.2976    -0.6053    -2.8724
C      1.3162     3.0010    -2.1720
C      0.2944     3.0273    -3.3195
C      2.5986     3.7326    -2.6205
H     -3.2833     2.9577     3.3134
H     -1.6363     3.4384     3.9016
H     -2.6547     2.2807     4.8240
H     -2.5599     0.7063     2.7810
H     -1.3368     0.0995     4.7130
H     -0.1322     1.4004     4.5253
H     -0.1247    -0.0383     3.4147
H     -2.3413     3.9229     1.5190
H     -2.3094     4.4819    -0.9207
H     -0.6989     4.4773    -0.1699
H     -1.2704     3.0494    -1.1850
H     -3.2314     1.6363    -0.3730
H     -3.9054     1.9628     1.2653
H     -4.1468     3.1563    -0.0419
H      1.8489    -0.2341     1.9708
H      2.6773     2.2610     2.1061
H      1.6421     1.4064     3.2457
H      0.8886     3.3974     1.0590
H      0.4305     3.3874     2.7998
H      3.0352    -0.6087     0.1325
H      3.8783     0.5179     1.2410
H      3.0738     2.4664    -0.1008
H      4.0150     1.3263    -1.1155
H      2.5669     1.1469    -3.8798
H      0.5089    -1.0239    -3.1070
H      0.2029     0.4233    -4.1075
H      1.3019    -0.8381    -4.7042
H      3.0747    -1.2564    -2.0126
H      4.2708    -0.0996    -2.7184
H      3.4420    -1.2596    -3.7585
H      0.9096     3.5476    -1.3133
H      0.7655     2.7390    -4.2829
H     -0.1095     4.0558    -3.4340
H     -0.5573     2.3441    -3.1282
H      3.1356     3.2014    -3.4293
H      3.2957     3.8961    -1.7761
H      2.3334     4.7419    -3.0019
62
{"conf": 12, "E": 146.55, "rms": -1.0, "geom": "OH", "total_charge": 0, "CA_charge": 1, "smiles": "C[CH:1]([CH3:2])[1P:3]1([CH:4]([CH3:5])[CH3:6])->[Mn+:7]2(<-[4H-:8])(<-[5C-:9]#[O+:10])(<-[6C-:11]#[O+:12])<-[2N@H:13]([CH2:14][CH2:15]1)[CH2:16][CH2:17][3P:18]->2([CH:19]([CH3:20])[CH3:21])[CH:22]([CH3:23])[CH3:24]", "smiles3D": "C([C:1]([C:2]([H:29])([H:30])[H:31])([1P:3]1([C:4]([C:5]([H:33])([H:34])[H:35])([C:6]([H:36])([H:37])[H:38])[H:32])->[Mn+:7]2(<-[4H-:8])(<-[5C-:9]#[O+:10])(<-[6C-:11]#[O+:12])<-[2N@:13]([H:39])([C:14]([H:40])([H:41])[C:15]1([H:42])[H:43])[C:16]([H:44])([H:45])[C:17]([H:46])([H:47])[3P:18]->2([C:19]([C:20]([H:49])([H:50])[H:51])([C:21]([H:52])([H:53])[H:54])[H:48])[C:22]([C:23]([H:56])([H:57])[H:58])([C:24]([H:59])([H:60])[H:61])[H:55])[H:28])([H:25])([H:26])[H:27]", "smiles3Dx": "C([C:1]([C:2]([H:29])([H:30])[H:31])([1P:3]1([C:4]([C:5]([H:33])([H:34])[H:35])([C:6]([H:36])([H:37])[H:38])[H:32])->[Mn+:7]2(<-[4H-:8])(<-[5C-:9]#[O+:10])(<-[6C-:11]#[O+:12])<-[2N@:13]([H:39])([C:14]([H:40])([H:41])[C:15]1([H:42])[H:43])[C:16]([H:44])([H:45])[C:17]([H:46])([H:47])[3P:18]->2([C:19]([C:20]([H:49])([H:50])[H:51])([C:21]([H:52])([H:53])[H:54])[H:48])[C:22]([C:23]([H:56])([H:57])[H:58])([C:24]([H:59])([H:60])[H:61])[H:55])[H:28])([H:25])([H:26])[H:27]", "dummies": []}
C      3.9407    -1.2842     1.8425
C      3.8029    -0.1221     0.8482
C      5.1838     0.1974     0.2446
P      2.5837    -0.4952    -0.4348
C      3.0324    -2.1266    -1.1004
C      2.3074    -3.2388    -0.3184
C      2.7162    -2.2648    -2.6001
Mn     0.0000     0.0000     0.0000
H     -0.1289    -1.1095     1.4618
C     -0.5248    -1.6982    -1.4428
O     -0.8139    -2.5927    -2.1983
C     -2.2595     0.3514    -0.0402
O     -3.4523     0.5282    -0.0672
N      0.4626     1.5103    -1.6951
C      1.5506     1.0176    -2.4804
C      2.8710     0.7326    -1.7150
C      0.6053     2.8903    -1.2545
C      1.1407     3.1979     0.1886
P      0.2870     2.2133     1.4211
C     -1.1820     3.1525     1.9145
C     -2.0858     2.2924     2.8119
C     -1.9775     3.6856     0.7178
C      1.2606     2.1879     2.9502
C      2.5258     3.0606     2.8711
C      1.5855     0.7469     3.3521
H      2.9525    -1.6768     2.1557
H      4.5425    -2.1121     1.4127
H      4.4660    -0.9289     2.7545
H      3.4602     0.7604     1.3928
H      5.5282    -0.5937    -0.4512
H      5.1770     1.1692    -0.2872
H      5.9366     0.2920     1.0564
H      4.1231    -2.2746    -0.9737
H      1.2552    -2.9798    -0.1009
H      2.3237    -4.1973    -0.8797
H      2.8117    -3.4424     0.6442
H      1.6486    -2.1096    -2.8204
H      3.3328    -1.5882    -3.2200
H      2.9753    -3.2900    -2.9406
H     -0.2747     1.4842    -2.2415
H      1.7728     1.7408    -3.2987
H      1.2182     0.0754    -2.9613
H      3.2203     1.6716    -1.2530
H      3.6483     0.3802    -2.4181
H     -0.3872     3.3720    -1.3538
H      1.2754     3.4263    -1.9644
H      2.2179     2.9696     0.2203
H      0.9976     4.2759     0.4126
H     -0.8445     4.0282     2.5109
H     -2.9713     2.8795     3.1364
H     -2.4402     1.3835     2.2967
H     -1.5500     1.9766     3.7298
H     -2.9533     4.0933     1.0577
H     -2.1803     2.9074    -0.0367
H     -1.4372     4.5348     0.2517
H      0.6358     2.6188     3.7598
H      3.2742     2.7139     2.1421
H      2.2469     4.1071     2.6257
H      3.0191     3.0840     3.8662
H      2.5484     0.6740     3.9015
H      0.7852     0.3609     4.0189
H      1.6038     0.0818     2.4749
62
{"conf": 13, "E": 146.26, "rms": -1.0, "geom": "OH", "total_charge": 0, "CA_charge": 1, "smiles": "C[CH:1]([CH3:2])[1P:3]1([CH:4]([CH3:5])[CH3:6])->[Mn+:7]2(<-[4H-:8])(<-[5C-:9]#[O+:10])(<-[6C-:11]#[O+:12])<-[2N@H:13]([CH2:14][CH2:15]1)[CH2:16][CH2:17][3P:18]->2([CH:19]([CH3:20])[CH3:21])[CH:22]([CH3:23])[CH3:24]", "smiles3D": "C([C:1]([C:2]([H:29])([H:30])[H:31])([1P:3]1([C:4]([C:5]([H:33])([H:34])[H:35])([C:6]([H:36])([H:37])[H:38])[H:32])->[Mn+:7]2(<-[4H-:8])(<-[5C-:9]#[O+:10])(<-[6C-:11]#[O+:12])<-[2N@:13]([H:39])([C:14]([H:40])([H:41])[C:15]1([H:42])[H:43])[C:16]([H:44])([H:45])[C:17]([H:46])([H:47])[3P:18]->2([C:19]([C:20]([H:49])([H:50])[H:51])([C:21]([H:52])([H:53])[H:54])[H:48])[C:22]([C:23]([H:56])([H:57])[H:58])([C:24]([H:59])([H:60])[H:61])[H:55])[H:28])([H:25])([H:26])[H:27]", "smiles3Dx": "C([C:1]([C:2]([H:29])([H:30])[H:31])([1P:3]1([C:4]([C:5]([H:33])([H:34])[H:35])([C:6]([H:36])([H:37])[H:38])[H:32])->[Mn+:7]2(<-[4H-:8])(<-[5C-:9]#[O+:10])(<-[6C-:11]#[O+:12])<-[2N@:13]([H:39])([C:14]([H:40])([H:41])[C:15]1([H:42])[H:43])[C:16]([H:44])([H:45])[C:17]([H:46])([H:47])[3P:18]->2([C:19]([C:20]([H:49])([H:50])[H:51])([C:21]([H:52])([H:53])[H:54])[H:48])[C:22]([C:23]([H:56])([H:57])[H:58])([C:24]([H:59])([H:60])[H:61])[H:55])[H:28])([H:25])([H:26])[H:27]", "dummies": []}
C     -2.5195    -3.1282    -0.9455
C     -1.4721    -3.4422     0.1271
C     -1.8839    -4.6944     0.9222
P     -1.2303    -2.0102     1.2016
C     -2.7943    -1.7591     2.0797
C     -2.6068    -1.5981     3.5979
C     -3.5198    -0.5547     1.4753
Mn     0.0000     0.0000     0.0000
H     -1.4308     0.4643    -1.0591
C      0.7024    -1.6044    -1.4730
O      1.0747    -2.4470    -2.2513
C      1.4452     1.3185    -1.1918
O      2.2066     2.0055    -1.8267
N      1.5273    -0.5373     1.6425
C      0.9298    -1.2883     2.7161
C      0.0770    -2.5166     2.3197
C      2.1216     0.6799     2.0971
C      1.1626     1.7351     2.7550
P     -0.2729     2.0343     1.7009
C     -1.7027     2.1130     2.8133
C     -1.3761     2.8954     4.1014
C     -2.9135     2.7678     2.1252
C     -0.1018     3.6995     0.9908
C      1.3694     4.1221     0.8174
C     -0.8206     3.7777    -0.3667
H     -2.5700    -3.9628    -1.6768
H     -2.2434    -2.2044    -1.4969
H     -3.5269    -2.9939    -0.4998
H     -0.5104    -3.6633    -0.3771
H     -1.8120    -5.5833     0.2599
H     -1.2049    -4.8698     1.7811
H     -2.9283    -4.6473     1.2879
H     -3.4390    -2.6422     1.9231
H     -1.8009    -0.9015     3.8703
H     -3.5472    -1.2441     4.0709
H     -2.3888    -2.5856     4.0546
H     -4.1115    -0.8792     0.5938
H     -2.7925     0.1882     1.1084
H     -4.2223    -0.0797     2.1924
H      2.1762    -1.0546     1.2538
H      1.7463    -1.6451     3.3863
H      0.2802    -0.6283     3.3085
H      0.7298    -3.2530     1.8063
H     -0.3482    -2.9874     3.2260
H      2.6150     1.1581     1.2261
H      2.9189     0.4317     2.8356
H      1.7166     2.6726     2.9260
H      0.8363     1.3571     3.7368
H     -1.9786     1.0898     3.0950
H     -0.8090     3.8253     3.8908
H     -0.8061     2.2708     4.8168
H     -2.3123     3.1769     4.6299
H     -3.8219     2.6007     2.7424
H     -2.7809     3.8644     2.0190
H     -3.1134     2.3349     1.1279
H     -0.5825     4.4286     1.6732
H      1.7704     4.5220     1.7714
H      2.0110     3.2946     0.4688
H      1.4577     4.9536     0.0859
H     -0.3859     3.0856    -1.1079
H     -0.7486     4.8089    -0.7737
H     -1.8970     3.5504    -0.2765
62
{"conf": 14, "E": 153.28, "rms": -1.0, "geom": "OH", "total_charge": 0, "CA_charge": 1, "smiles": "C[CH:1]([CH3:2])[1P:3]1([CH:4]([CH3:5])[CH3:6])->[Mn+:7]2(<-[4H-:8])(<-[5C-:9]#[O+:10])(<-[6C-:11]#[O+:12])<-[2N@H:13]([CH2:14][CH2:15]1)[CH2:16][CH2:17][3P:18]->2([CH:19]([CH3:20])[CH3:21])[CH:22]([CH3:23])[CH3:24]", "smiles3D": "C([C:1]([C:2]([H:29])([H:30])[H:31])([1P:3]1([C:4]([C:5]([H:33])([H:34])[H:35])([C:6]([H:36])([H:37])[H:38])[H:32])->[Mn+:7]2(<-[4H-:8])(<-[5C-:9]#[O+:10])(<-[6C-:11]#[O+:12])<-[2N@:13]([H:39])([C:14]([H:40])([H:41])[C:15]1([H:42])[H:43])[C:16]([H:44])([H:45])[C:17]([H:46])([H:47])[3P:18]->2([C:19]([C:20]([H:49])([H:50])[H:51])([C:21]([H:52])([H:53])[H:54])[H:48])[C:22]([C:23]([H:56])([H:57])[H:58])([C:24]([H:59])([H:60])[H:61])[H:55])[H:28])([H:25])([H:26])[H:27]", "smiles3Dx": "C([C:1]([C:2]([H:29])([H:30])[H:31])([1P:3]1([C:4]([C:5]([H:33])([H:34])[H:35])([C:6]([H:36])([H:37])[H:38])[H:32])->[Mn+:7]2(<-[4H-:8])(<-[5C-:9]#[O+:10])(<-[6C-:11]#[O+:12])<-[2N@:13]([H:39])([C:14]([H:40])([H:41])[C:15]1([H:42])[H:43])[C:16]([H:44])([H:45])[C:17]([H:46])([H:47])[3P:18]->2([C:19]([C:20]([H:49])([H:50])[H:51])([C:21]([H:52])([H:53])[H:54])[H:48])[C:22]([C:23]([H:56])([H:57])[H:58])([C:24]([H:59])([H:60])[H:61])[H:55])[H:28])([H:25])([H:26])[H:27]", "dummies": []}
C     -2.5092     4.4268    -0.0414
C     -2.5108     2.8836    -0.0534
C     -3.9069     2.3523     0.3207
P     -1.2262     2.1561     0.9993
C     -1.9143     2.0654     2.6828
C     -2.2675     3.4570     3.2486
C     -0.9545     1.3652     3.6420
Mn     0.0000     0.0000     0.0000
H     -1.3765    -1.1689     0.3505
C      0.9786    -0.3480     2.0402
O      1.5086    -0.5416     3.1063
C      1.4333    -1.7009    -0.5334
O      2.1885    -2.6028    -0.8000
N      1.3899     1.7324    -0.5928
C      1.4936     2.5922     0.5397
C      0.1790     3.2945     1.0380
C      0.9081     2.4226    -1.7624
C      0.6341     1.5583    -3.0195
P     -0.4960     0.2256    -2.6056
C     -2.1335     0.7939    -3.1263
C     -3.2128     0.1379    -2.2594
C     -2.4170     0.5151    -4.6090
C     -0.0401    -1.1851    -3.6562
C      1.4884    -1.3703    -3.7558
C     -0.7012    -2.4649    -3.1269
H     -3.5034     4.8237    -0.3396
H     -2.2442     4.8636     0.9378
H     -1.7905     4.8079    -0.7974
H     -2.3041     2.5691    -1.0714
H     -4.3231     2.8517     1.2160
H     -3.8901     1.2588     0.5041
H     -4.6099     2.5426    -0.5181
H     -2.8469     1.4651     2.6460
H     -2.6143     3.3582     4.2994
H     -1.4084     4.1538     3.2520
H     -3.1149     3.9169     2.7128
H     -1.2762     1.5064     4.6960
H      0.0791     1.7575     3.5479
H     -1.0016     0.2733     3.4667
H      2.2147     1.3790    -0.7780
H      1.8980     1.9915     1.3797
H      2.2423     3.3865     0.3125
H     -0.0153     4.1710     0.3993
H      0.3458     3.6475     2.0721
H      1.6602     3.1963    -2.0424
H     -0.0341     2.9476    -1.5211
H      1.5925     1.1562    -3.3877
H      0.1842     2.1930    -3.8118
H     -2.1783     1.8876    -2.9954
H     -2.9058     0.1296    -1.1961
H     -3.4003    -0.9117    -2.5626
H     -4.1655     0.7007    -2.3539
H     -3.3468     1.0446    -4.9079
H     -2.5796    -0.5652    -4.8074
H     -1.5958     0.9076    -5.2458
H     -0.4080    -1.0118    -4.6825
H      1.7622    -2.4305    -3.9430
H      2.0343    -1.0188    -2.8647
H      1.8723    -0.7903    -4.6221
H     -1.8021    -2.3941    -3.2192
H     -0.3853    -3.3430    -3.7295
H     -0.4510    -2.6525    -2.0657
62
{"conf": 15, "E": 370.85, "rms": -1.0, "geom": "OH", "total_charge": 0, "CA_charge": 1, "smiles": "C[CH:1]([CH3:2])[1P:3]1([CH:4]([CH3:5])[CH3:6])->[Mn+:7]2(<-[4H-:8])(<-[5C-:9]#[O+:10])(<-[6C-:11]#[O+:12])<-[2N@H:13]([CH2:14][CH2:15]1)[CH2:16][CH2:17][3P:18]->2([CH:19]([CH3:20])[CH3:21])[CH:22]([CH3:23])[CH3:24]", "smiles3D": "C([C:1]([C:2]([H:29])([H:30])[H:31])([1P:3]1([C:4]([C:5]([H:33])([H:34])[H:35])([C:6]([H:36])([H:37])[H:38])[H:32])->[Mn+:7]2(<-[4H-:8])(<-[5C-:9]#[O+:10])(<-[6C-:11]#[O+:12])<-[2N@:13]([H:39])([C:14]([H:40])([H:41])[C:15]1([H:42])[H:43])[C:16]([H:44])([H:45])[C:17]([H:46])([H:47])[3P:18]->2([C:19]([C:20]([H:49])([H:50])[H:51])([C:21]([H:52])([H:53])[H:54])[H:48])[C:22]([C:23]([H:56])([H:57])[H:58])([C:24]([H:59])([H:60])[H:61])[H:55])[H:28])([H:25])([H:26])[H:27]", "smiles3Dx": "C([C:1]([C:2]([H:29])([H:30])[H:31])([1P:3]1([C:4]([C:5]([H:33])([H:34])[H:35])([C:6]([H:36])([H:37])[H:38])[H:32])->[Mn+:7]2(<-[4H-:8])(<-[5C-:9]#[O+:10])(<-[6C-:11]#[O+:12])<-[2N@:13]([H:39])([C:14]([H:40])([H:41])[C:15]1([H:42])[H:43])[C:16]([H:44])([H:45])[C:17]([H:46])([H:47])[3P:18]->2([C:19]([C:20]([H:49])([H:50])[H:51])([C:21]([H:52])([H:53])[H:54])[H:48])[C:22]([C:23]([H:56])([H:57])[H:58])([C:24]([H:59])([H:60])[H:61])[H:55])[H:28])([H:25])([H:26])[H:27]", "dummies": []}
C     -0.0053     5.0969    -0.0398
C     -0.2306     3.6451    -0.5027
C     -0.1740     3.5539    -2.0305
P      0.9073     2.4650     0.2658
C      2.6365     2.8097    -0.1611
C      3.0609     4.2554     0.1525
C      2.9207     2.4917    -1.6432
Mn     0.0000     0.0000     0.0000
H      0.2147    -0.1890    -1.8172
C      2.1683    -0.4448    -0.5502
O      3.3059    -0.6277    -0.9087
C     -1.3794    -1.8049    -0.2616
O     -2.1334    -2.7353    -0.4065
N     -0.2725     0.3887     2.2807
C      0.7098     1.3253     2.7335
C      0.6995     2.6961     2.0306
C     -0.3947    -0.7972     3.1085
C      0.1434    -2.1423     2.5537
P      1.4644    -1.8521     1.3838
C      1.8024    -3.5087     0.6916
C      3.0398    -3.5147    -0.2204
C      0.6239    -4.0688    -0.1033
C      2.8141    -1.4755     2.5648
C      3.9420    -0.6331     1.9596
C      3.4217    -2.7523     3.1787
H      0.7268     5.6357    -0.6695
H     -0.9609     5.6541    -0.1411
H      0.2960     5.1648     1.0239
H     -1.2559     3.3500    -0.1894
H      0.7282     4.0471    -2.4388
H     -1.0574     4.0710    -2.4622
H     -0.2055     2.4945    -2.3628
H      3.2639     2.1429     0.4541
H      4.1697     4.2950     0.2092
H      2.7696     4.9602    -0.6483
H      2.6776     4.6192     1.1231
H      2.8401     3.3852    -2.2941
H      3.9618     2.1178    -1.7449
H      2.2382     1.7183    -2.0482
H     -1.0750     0.8279     2.3407
H      0.5732     1.5084     3.8248
H      1.7020     0.8990     2.5833
H     -0.2708     3.1969     2.2290
H      1.5199     3.3177     2.4359
H      0.1055    -0.6220     4.0887
H     -1.4788    -0.9509     3.3323
H      0.5093    -2.7669     3.3926
H     -0.6824    -2.6784     2.0580
H      1.9908    -4.2054     1.5329
H      3.3366    -4.5660    -0.4231
H      2.8211    -3.0470    -1.2021
H      3.9134    -3.0253     0.2349
H     -0.2701    -4.2021     0.5329
H      0.4191    -3.4482    -0.9988
H      0.8808    -5.0857    -0.4710
H      2.3846    -0.9048     3.4085
H      4.6494    -0.3412     2.7651
H      3.5603     0.3036     1.5364
H      4.5305    -1.1828     1.2036
H      4.1135    -2.4688     4.0007
H      2.6460    -3.4011     3.6308
H      4.0127    -3.3377     2.4485
