# Supplementary material for: MACE: Automated Assessment of Stereochemistry of Transition Metal Complexes and Its Applications in Computational Catalysis
Source: J Chem Theory Comput. 2024 Feb 16;20(5):2313–20. doi: 10.1021/acs.jctc.3c01313 (PMC10938507; doi:10.1021/acs.jctc.3c01313)
Supplement: Supplementary file 3 — ct3c01313_si_003.zip [file ct3c01313_si_003.zip › structures/screening/mace_MeCN/Mn_PNhP_iPr_tri_1.xyz]

62
{"conf": 0, "E": 174.13, "rms": -1.0, "geom": "OH", "total_charge": 0, "CA_charge": 1, "smiles": "C[CH:1]([CH3:2])[1P:3]1([CH:4]([CH3:5])[CH3:6])->[Mn+:7]2(<-[3C-:8]#[O+:9])(<-[4H-:10])(<-[6C-:11]#[O+:12])<-[2N@H:13]([CH2:14][CH2:15]1)[CH2:16][CH2:17][5P:18]->2([CH:19]([CH3:20])[CH3:21])[CH:22]([CH3:23])[CH3:24]", "smiles3D": "C([C:1]([C:2]([H:29])([H:30])[H:31])([1P:3]1([C:4]([C:5]([H:33])([H:34])[H:35])([C:6]([H:36])([H:37])[H:38])[H:32])->[Mn+:7]2(<-[3C-:8]#[O+:9])(<-[4H-:10])(<-[6C-:11]#[O+:12])<-[2N@:13]([H:39])([C:14]([H:40])([H:41])[C:15]1([H:42])[H:43])[C:16]([H:44])([H:45])[C:17]([H:46])([H:47])[5P:18]->2([C:19]([C:20]([H:49])([H:50])[H:51])([C:21]([H:52])([H:53])[H:54])[H:48])[C:22]([C:23]([H:56])([H:57])[H:58])([C:24]([H:59])([H:60])[H:61])[H:55])[H:28])([H:25])([H:26])[H:27]", "smiles3Dx": "C([C:1]([C:2]([H:29])([H:30])[H:31])([1P:3]1([C:4]([C:5]([H:33])([H:34])[H:35])([C:6]([H:36])([H:37])[H:38])[H:32])->[Mn+:7]2(<-[3C-:8]#[O+:9])(<-[4H-:10])(<-[6C-:11]#[O+:12])<-[2N@:13]([H:39])([C:14]([H:40])([H:41])[C:15]1([H:42])[H:43])[C:16]([H:44])([H:45])[C:17]([H:46])([H:47])[5P:18]->2([C:19]([C:20]([H:49])([H:50])[H:51])([C:21]([H:52])([H:53])[H:54])[H:48])[C:22]([C:23]([H:56])([H:57])[H:58])([C:24]([H:59])([H:60])[H:61])[H:55])[H:28])([H:25])([H:26])[H:27]", "dummies": []}
C      2.3611     2.5650    -3.8638
C      2.2573     1.5953    -2.6683
C      3.4979     1.7390    -1.7785
P      0.7642     1.8796    -1.6916
C      0.8990     3.5566    -1.0134
C      1.1766     3.4789     0.4911
C     -0.3502     4.4068    -1.2682
Mn     0.0000     0.0000     0.0000
C     -1.7125     1.4663     0.4180
O     -2.6175     2.2311     0.6422
H      0.9520     0.5337     1.4807
C     -1.3444    -1.4439     1.1659
O     -2.0591    -2.1942     1.7830
N     -0.5492    -0.6042    -2.1266
C     -1.3911     0.3717    -2.6614
C     -0.6288     1.7497    -2.8541
C     -0.8623    -1.9684    -2.1406
C      0.4481    -2.8268    -1.9476
P      1.4527    -2.1373    -0.6026
C      1.6248    -3.3722     0.7183
C      0.4667    -4.3838     0.7374
C      1.7236    -2.6732     2.0829
C      3.1126    -1.8729    -1.2705
C      4.0725    -1.4342    -0.1575
C      3.6687    -3.1349    -1.9600
H      3.3975     2.5645    -4.2649
H      2.0990     3.6083    -3.6031
H      1.7155     2.2330    -4.7005
H      2.2201     0.5681    -3.0706
H      4.3793     1.2899    -2.2839
H      3.7237     2.8052    -1.5663
H      3.3476     1.2224    -0.8128
H      1.7589     4.0678    -1.4860
H      0.3165     3.0524     1.0428
H      1.3777     4.4953     0.8920
H      2.0746     2.8558     0.6875
H     -0.2337     5.3991    -0.7822
H     -0.4691     4.5997    -2.3553
H     -1.2618     3.9329    -0.8542
H      0.2153    -0.5432    -2.6256
H     -1.7854     0.0373    -3.6483
H     -2.2480     0.5189    -1.9737
H     -0.2567     1.8060    -3.8912
H     -1.3484     2.5686    -2.6955
H     -1.5739    -2.1923    -1.3226
H     -1.3356    -2.2456    -3.1098
H      1.0230    -2.7872    -2.8910
H      0.1764    -3.8754    -1.7474
H      2.5632    -3.9358     0.5634
H      0.4227    -4.9097     1.7152
H     -0.5141    -3.9051     0.5590
H      0.6374    -5.1715    -0.0258
H      1.9880    -3.4168     2.8649
H      2.5146    -1.8990     2.0865
H      0.7718    -2.1974     2.3768
H      3.0619    -1.0727    -2.0196
H      5.0136    -1.0495    -0.6051
H      3.6284    -0.6236     0.4551
H      4.3320    -2.2832     0.5094
H      3.1025    -3.3895    -2.8754
H      4.7134    -2.9449    -2.2872
H      3.6859    -4.0176    -1.2932
62
{"conf": 1, "E": 178.42, "rms": -1.0, "geom": "OH", "total_charge": 0, "CA_charge": 1, "smiles": "C[CH:1]([CH3:2])[1P:3]1([CH:4]([CH3:5])[CH3:6])->[Mn+:7]2(<-[3C-:8]#[O+:9])(<-[4H-:10])(<-[6C-:11]#[O+:12])<-[2N@H:13]([CH2:14][CH2:15]1)[CH2:16][CH2:17][5P:18]->2([CH:19]([CH3:20])[CH3:21])[CH:22]([CH3:23])[CH3:24]", "smiles3D": "C([C:1]([C:2]([H:29])([H:30])[H:31])([1P:3]1([C:4]([C:5]([H:33])([H:34])[H:35])([C:6]([H:36])([H:37])[H:38])[H:32])->[Mn+:7]2(<-[3C-:8]#[O+:9])(<-[4H-:10])(<-[6C-:11]#[O+:12])<-[2N@:13]([H:39])([C:14]([H:40])([H:41])[C:15]1([H:42])[H:43])[C:16]([H:44])([H:45])[C:17]([H:46])([H:47])[5P:18]->2([C:19]([C:20]([H:49])([H:50])[H:51])([C:21]([H:52])([H:53])[H:54])[H:48])[C:22]([C:23]([H:56])([H:57])[H:58])([C:24]([H:59])([H:60])[H:61])[H:55])[H:28])([H:25])([H:26])[H:27]", "smiles3Dx": "C([C:1]([C:2]([H:29])([H:30])[H:31])([1P:3]1([C:4]([C:5]([H:33])([H:34])[H:35])([C:6]([H:36])([H:37])[H:38])[H:32])->[Mn+:7]2(<-[3C-:8]#[O+:9])(<-[4H-:10])(<-[6C-:11]#[O+:12])<-[2N@:13]([H:39])([C:14]([H:40])([H:41])[C:15]1([H:42])[H:43])[C:16]([H:44])([H:45])[C:17]([H:46])([H:47])[5P:18]->2([C:19]([C:20]([H:49])([H:50])[H:51])([C:21]([H:52])([H:53])[H:54])[H:48])[C:22]([C:23]([H:56])([H:57])[H:58])([C:24]([H:59])([H:60])[H:61])[H:55])[H:28])([H:25])([H:26])[H:27]", "dummies": []}
C      1.8654     1.8334    -3.7148
C      0.3946     1.3851    -3.6135
C     -0.4776     2.4945    -3.0060
P      0.2018    -0.1297    -2.6373
C     -1.1189    -1.1064    -3.3914
C     -2.4878    -0.5209    -3.0346
C     -0.9651    -1.2069    -4.9187
Mn     0.0000     0.0000     0.0000
C     -0.8459    -2.1143    -0.2568
O     -1.2908    -3.2272    -0.3902
H     -1.6673     0.7708     0.0959
C      0.0280    -0.5366     2.2281
O      0.0420    -0.8209     3.3999
N      2.1828    -0.3799    -0.5395
C      2.2704    -1.4970    -1.3757
C      1.6719    -1.1755    -2.8022
C      2.9633    -0.2340     0.6076
C      3.0401     1.2850     1.0270
P      1.4240     2.0797     0.8220
C      1.6089     3.4842    -0.3135
C      0.4329     4.4647    -0.2007
C      2.9474     4.2299    -0.1430
C      0.9641     2.6121     2.4935
C     -0.5248     2.9751     2.5708
C      1.8272     3.7659     3.0189
H      1.9411     2.9003    -4.0134
H      2.4306     1.6920    -2.7785
H      2.3741     1.2607    -4.5182
H      0.0374     1.2022    -4.6423
H     -1.5150     2.4097    -3.3857
H     -0.1209     3.5081    -3.2857
H     -0.5246     2.4114    -1.9036
H     -1.0636    -2.1340    -2.9754
H     -2.5843    -0.3963    -1.9360
H     -3.2885    -1.2132    -3.3716
H     -2.6512     0.4579    -3.5268
H     -1.3441    -0.3023    -5.4379
H      0.0913    -1.3837    -5.2097
H     -1.5640    -2.0662    -5.2884
H      2.4358     0.3159    -1.0710
H      3.3327    -1.8104    -1.4935
H      1.7041    -2.3336    -0.9201
H      1.3981    -2.1286    -3.3001
H      2.4392    -0.6690    -3.4113
H      3.9957    -0.6103     0.4258
H      2.5128    -0.8216     1.4315
H      3.3617     1.3528     2.0863
H      3.7913     1.7878     0.3936
H      1.5940     3.0798    -1.3318
H      0.4015     5.1008    -1.1111
H      0.5327     5.1491     0.6614
H     -0.5354     3.9263    -0.1456
H      2.8836     5.2471    -0.5856
H      3.2690     4.3359     0.9050
H      3.7486     3.7067    -0.7047
H      1.1304     1.7473     3.1690
H     -1.1423     2.2383     2.0164
H     -0.8509     2.9541     3.6325
H     -0.7344     3.9920     2.1891
H      1.5718     3.9526     4.0838
H      2.9029     3.4978     2.9919
H      1.6563     4.7127     2.4772
62
{"conf": 2, "E": 182.2, "rms": -1.0, "geom": "OH", "total_charge": 0, "CA_charge": 1, "smiles": "C[CH:1]([CH3:2])[1P:3]1([CH:4]([CH3:5])[CH3:6])->[Mn+:7]2(<-[3C-:8]#[O+:9])(<-[4H-:10])(<-[6C-:11]#[O+:12])<-[2N@H:13]([CH2:14][CH2:15]1)[CH2:16][CH2:17][5P:18]->2([CH:19]([CH3:20])[CH3:21])[CH:22]([CH3:23])[CH3:24]", "smiles3D": "C([C:1]([C:2]([H:29])([H:30])[H:31])([1P:3]1([C:4]([C:5]([H:33])([H:34])[H:35])([C:6]([H:36])([H:37])[H:38])[H:32])->[Mn+:7]2(<-[3C-:8]#[O+:9])(<-[4H-:10])(<-[6C-:11]#[O+:12])<-[2N@:13]([H:39])([C:14]([H:40])([H:41])[C:15]1([H:42])[H:43])[C:16]([H:44])([H:45])[C:17]([H:46])([H:47])[5P:18]->2([C:19]([C:20]([H:49])([H:50])[H:51])([C:21]([H:52])([H:53])[H:54])[H:48])[C:22]([C:23]([H:56])([H:57])[H:58])([C:24]([H:59])([H:60])[H:61])[H:55])[H:28])([H:25])([H:26])[H:27]", "smiles3Dx": "C([C:1]([C:2]([H:29])([H:30])[H:31])([1P:3]1([C:4]([C:5]([H:33])([H:34])[H:35])([C:6]([H:36])([H:37])[H:38])[H:32])->[Mn+:7]2(<-[3C-:8]#[O+:9])(<-[4H-:10])(<-[6C-:11]#[O+:12])<-[2N@:13]([H:39])([C:14]([H:40])([H:41])[C:15]1([H:42])[H:43])[C:16]([H:44])([H:45])[C:17]([H:46])([H:47])[5P:18]->2([C:19]([C:20]([H:49])([H:50])[H:51])([C:21]([H:52])([H:53])[H:54])[H:48])[C:22]([C:23]([H:56])([H:57])[H:58])([C:24]([H:59])([H:60])[H:61])[H:55])[H:28])([H:25])([H:26])[H:27]", "dummies": []}
C      4.3516    -2.6910     0.6382
C      2.9885    -2.2530     0.0584
C      2.9237    -2.5507    -1.4429
P      2.5683    -0.5175     0.3852
C      3.7629     0.6223    -0.3548
C      3.3581     0.9331    -1.8007
C      5.2048     0.1136    -0.3134
Mn     0.0000     0.0000     0.0000
C     -0.2566    -2.1502     0.7480
O     -0.3965    -3.2811     1.1428
H     -0.1132    -0.4818    -1.7717
C     -2.2711     0.0431     0.3095
O     -3.4649     0.0550     0.4801
N      0.6054     1.0406     1.9336
C      1.2455     0.1127     2.7591
C      2.6555    -0.2993     2.1788
C     -0.4754     1.8075     2.3861
C     -0.9063     2.9318     1.3492
P     -0.1844     2.6272    -0.2886
C     -1.3319     3.2834    -1.5310
C     -2.5269     2.3540    -1.7190
C     -1.8291     4.6895    -1.1572
C      1.3772     3.5466    -0.4099
C      1.4442     4.7564     0.5351
C      1.6543     4.0029    -1.8514
H      4.2903    -3.7667     0.9091
H      5.1778    -2.6211    -0.0949
H      4.6341    -2.1503     1.5600
H      2.2162    -2.8722     0.5527
H      1.9714    -2.1740    -1.8734
H      3.7751    -2.1015    -1.9893
H      2.9603    -3.6492    -1.6045
H      3.7403     1.5578     0.2301
H      2.2650     1.1041    -1.8715
H      3.6134     0.1039    -2.4894
H      3.8854     1.8459    -2.1505
H      5.3853    -0.6868    -1.0550
H      5.8850     0.9483    -0.5875
H      5.4883    -0.1979     0.7117
H      1.2547     1.6496     1.7210
H      0.6087    -0.7903     2.8452
H      1.3888     0.5418     3.7770
H      3.3951     0.4935     2.4167
H      2.9722    -1.2440     2.6613
H     -1.3362     1.1301     2.5658
H     -0.2091     2.2958     3.3519
H     -2.0114     2.9160     1.2601
H     -0.6103     3.9212     1.7323
H     -0.8049     3.3469    -2.5034
H     -3.1608     2.7241    -2.5530
H     -3.1554     2.3250    -0.8061
H     -2.1809     1.3379    -2.0006
H     -2.5466     5.0481    -1.9259
H     -2.3493     4.7025    -0.1783
H     -0.9985     5.4177    -1.1414
H      2.1764     2.8663    -0.1192
H      1.5422     4.4171     1.5878
H      2.3566     5.3531     0.3203
H      0.5710     5.4277     0.4290
H      1.5139     3.1722    -2.5724
H      2.7094     4.3403    -1.9368
H      1.0069     4.8539    -2.1446
62
{"conf": 3, "E": 186.32, "rms": -1.0, "geom": "OH", "total_charge": 0, "CA_charge": 1, "smiles": "C[CH:1]([CH3:2])[1P:3]1([CH:4]([CH3:5])[CH3:6])->[Mn+:7]2(<-[3C-:8]#[O+:9])(<-[4H-:10])(<-[6C-:11]#[O+:12])<-[2N@H:13]([CH2:14][CH2:15]1)[CH2:16][CH2:17][5P:18]->2([CH:19]([CH3:20])[CH3:21])[CH:22]([CH3:23])[CH3:24]", "smiles3D": "C([C:1]([C:2]([H:29])([H:30])[H:31])([1P:3]1([C:4]([C:5]([H:33])([H:34])[H:35])([C:6]([H:36])([H:37])[H:38])[H:32])->[Mn+:7]2(<-[3C-:8]#[O+:9])(<-[4H-:10])(<-[6C-:11]#[O+:12])<-[2N@:13]([H:39])([C:14]([H:40])([H:41])[C:15]1([H:42])[H:43])[C:16]([H:44])([H:45])[C:17]([H:46])([H:47])[5P:18]->2([C:19]([C:20]([H:49])([H:50])[H:51])([C:21]([H:52])([H:53])[H:54])[H:48])[C:22]([C:23]([H:56])([H:57])[H:58])([C:24]([H:59])([H:60])[H:61])[H:55])[H:28])([H:25])([H:26])[H:27]", "smiles3Dx": "C([C:1]([C:2]([H:29])([H:30])[H:31])([1P:3]1([C:4]([C:5]([H:33])([H:34])[H:35])([C:6]([H:36])([H:37])[H:38])[H:32])->[Mn+:7]2(<-[3C-:8]#[O+:9])(<-[4H-:10])(<-[6C-:11]#[O+:12])<-[2N@:13]([H:39])([C:14]([H:40])([H:41])[C:15]1([H:42])[H:43])[C:16]([H:44])([H:45])[C:17]([H:46])([H:47])[5P:18]->2([C:19]([C:20]([H:49])([H:50])[H:51])([C:21]([H:52])([H:53])[H:54])[H:48])[C:22]([C:23]([H:56])([H:57])[H:58])([C:24]([H:59])([H:60])[H:61])[H:55])[H:28])([H:25])([H:26])[H:27]", "dummies": []}
C     -0.1906     1.0812     3.7166
C      1.2378     0.5808     3.4659
C      1.8874     0.1540     4.7902
P      1.2403    -0.7484     2.2361
C      0.9399    -2.3047     3.1221
C      1.3955    -3.5430     2.3216
C     -0.5390    -2.4138     3.5243
Mn     0.0000     0.0000     0.0000
C      0.8392     2.0393     0.6281
O      1.2796     3.1134     0.9546
H     -1.6644     0.3534     0.6989
C     -0.3745     1.1788    -1.9245
O     -0.5532     1.8242    -2.9278
N      1.9389    -1.0450    -0.5812
C      3.0106    -0.4545     0.0981
C      2.9522    -0.7815     1.6469
C      1.9416    -1.2725    -1.9633
C      0.9013    -2.4032    -2.3372
P     -0.6300    -2.1850    -1.3949
C     -0.8347    -3.7347    -0.4884
C     -1.1288    -4.9137    -1.4326
C     -1.9457    -3.6148     0.5694
C     -1.9636    -2.1127    -2.6247
C     -3.3310    -1.9876    -1.9372
C     -1.7893    -0.9477    -3.6087
H     -0.6982     1.3278     2.7628
H     -0.1571     2.0056     4.3318
H     -0.8042     0.3366     4.2569
H      1.8303     1.4255     3.0575
H      2.0763     1.0550     5.4119
H      1.2266    -0.5173     5.3773
H      2.8658    -0.3396     4.6111
H      1.5383    -2.2946     4.0532
H      2.2703    -4.0020     2.8303
H      0.6217    -4.3354     2.2679
H      1.7340    -3.3131     1.3053
H     -0.7061    -1.8739     4.4770
H     -0.8402    -3.4639     3.7224
H     -1.2043    -1.9725     2.7601
H      1.8875    -1.8763    -0.2264
H      3.9773    -0.8267    -0.3109
H      2.9669     0.6431    -0.0466
H      3.5531    -0.0291     2.1984
H      3.3907    -1.7829     1.8265
H      2.9543    -1.5896    -2.3009
H      1.6718    -0.3363    -2.4887
H      0.6934    -2.3757    -3.4245
H      1.3459    -3.3886    -2.0879
H      0.1134    -3.9502     0.0214
H     -0.3929    -4.9608    -2.2613
H     -1.0539    -5.8647    -0.8634
H     -2.1511    -4.8621    -1.8596
H     -2.1401    -2.5586     0.8432
H     -2.9040    -4.0588     0.2330
H     -1.6549    -4.1762     1.4801
H     -1.9488    -3.0524    -3.2139
H     -3.3069    -1.2200    -1.1339
H     -4.1105    -1.6982    -2.6747
H     -3.6531    -2.9591    -1.5225
H     -0.7334    -0.7528    -3.8753
H     -2.2610    -0.0240    -3.2179
H     -2.3219    -1.1915    -4.5528
62
{"conf": 4, "E": 192.91, "rms": -1.0, "geom": "OH", "total_charge": 0, "CA_charge": 1, "smiles": "C[CH:1]([CH3:2])[1P:3]1([CH:4]([CH3:5])[CH3:6])->[Mn+:7]2(<-[3C-:8]#[O+:9])(<-[4H-:10])(<-[6C-:11]#[O+:12])<-[2N@H:13]([CH2:14][CH2:15]1)[CH2:16][CH2:17][5P:18]->2([CH:19]([CH3:20])[CH3:21])[CH:22]([CH3:23])[CH3:24]", "smiles3D": "C([C:1]([C:2]([H:29])([H:30])[H:31])([1P:3]1([C:4]([C:5]([H:33])([H:34])[H:35])([C:6]([H:36])([H:37])[H:38])[H:32])->[Mn+:7]2(<-[3C-:8]#[O+:9])(<-[4H-:10])(<-[6C-:11]#[O+:12])<-[2N@:13]([H:39])([C:14]([H:40])([H:41])[C:15]1([H:42])[H:43])[C:16]([H:44])([H:45])[C:17]([H:46])([H:47])[5P:18]->2([C:19]([C:20]([H:49])([H:50])[H:51])([C:21]([H:52])([H:53])[H:54])[H:48])[C:22]([C:23]([H:56])([H:57])[H:58])([C:24]([H:59])([H:60])[H:61])[H:55])[H:28])([H:25])([H:26])[H:27]", "smiles3Dx": "C([C:1]([C:2]([H:29])([H:30])[H:31])([1P:3]1([C:4]([C:5]([H:33])([H:34])[H:35])([C:6]([H:36])([H:37])[H:38])[H:32])->[Mn+:7]2(<-[3C-:8]#[O+:9])(<-[4H-:10])(<-[6C-:11]#[O+:12])<-[2N@:13]([H:39])([C:14]([H:40])([H:41])[C:15]1([H:42])[H:43])[C:16]([H:44])([H:45])[C:17]([H:46])([H:47])[5P:18]->2([C:19]([C:20]([H:49])([H:50])[H:51])([C:21]([H:52])([H:53])[H:54])[H:48])[C:22]([C:23]([H:56])([H:57])[H:58])([C:24]([H:59])([H:60])[H:61])[H:55])[H:28])([H:25])([H:26])[H:27]", "dummies": []}
C      3.3652     0.8170    -1.6452
C      2.8326     2.2136    -1.3359
C      3.9991     3.1350    -0.9451
P      1.5519     2.1472    -0.0527
C      0.7490     3.7720     0.0506
C      0.4620     4.3216    -1.3525
C      1.5581     4.7994     0.8649
Mn     0.0000     0.0000     0.0000
C      1.9537    -1.1787     0.2316
O      2.9753    -1.8068     0.3598
H     -0.1111    -0.2953    -1.8123
C     -0.8896    -2.0436     0.5154
O     -1.3420    -3.1302     0.7786
N      0.0241     1.0387     2.0328
C      1.3371     1.0313     2.5201
C      2.3287     1.8329     1.5583
C     -1.0884     0.6387     2.7804
C     -2.4100     1.2546     2.1530
P     -2.4630     0.9077     0.3783
C     -2.8138     2.4567    -0.4913
C     -4.1308     3.1251    -0.0552
C     -2.7698     2.2439    -2.0097
C     -3.7564    -0.3477     0.0873
C     -3.9246    -1.2885     1.3007
C     -5.1335     0.2416    -0.2423
H      3.9088     0.3973    -0.7744
H      2.5343     0.1527    -1.9596
H      4.0759     0.8652    -2.4978
H      2.3744     2.6083    -2.2662
H      3.7237     4.1942    -1.1144
H      4.3266     2.9810     0.1030
H      4.8755     2.9500    -1.6026
H     -0.2066     3.6455     0.5709
H      1.3900     4.6859    -1.8406
H     -0.2461     5.1748    -1.2828
H     -0.0066     3.5445    -1.9911
H      1.3928     4.6343     1.9504
H      1.1951     5.8286     0.6560
H      2.6407     4.7758     0.6658
H     -0.1398     1.9180     1.8837
H      1.3667     1.4927     3.5342
H      1.6784    -0.0207     2.6051
H      2.6184     2.7816     2.0400
H      3.2448     1.2266     1.4056
H     -1.1510    -0.4671     2.7739
H     -0.9910     0.9859     3.8341
H     -3.2972     0.8353     2.6610
H     -2.4015     2.3539     2.3071
H     -2.0138     3.1558    -0.2443
H     -4.3724     2.9170     1.0071
H     -4.0183     4.2267    -0.1469
H     -4.9877     2.8624    -0.7047
H     -1.7694     1.8623    -2.3047
H     -2.9324     3.2114    -2.5308
H     -3.5229     1.5210    -2.3689
H     -3.4313    -0.9623    -0.7796
H     -4.6484    -0.8788     2.0379
H     -2.9859    -1.4804     1.8423
H     -4.3252    -2.2659     0.9567
H     -5.1572     0.7262    -1.2312
H     -5.8743    -0.5838    -0.3166
H     -5.4904     0.9143     0.5635
62
{"conf": 5, "E": 178.23, "rms": -1.0, "geom": "OH", "total_charge": 0, "CA_charge": 1, "smiles": "C[CH:1]([CH3:2])[1P:3]1([CH:4]([CH3:5])[CH3:6])->[Mn+:7]2(<-[3C-:8]#[O+:9])(<-[4H-:10])(<-[6C-:11]#[O+:12])<-[2N@H:13]([CH2:14][CH2:15]1)[CH2:16][CH2:17][5P:18]->2([CH:19]([CH3:20])[CH3:21])[CH:22]([CH3:23])[CH3:24]", "smiles3D": "C([C:1]([C:2]([H:29])([H:30])[H:31])([1P:3]1([C:4]([C:5]([H:33])([H:34])[H:35])([C:6]([H:36])([H:37])[H:38])[H:32])->[Mn+:7]2(<-[3C-:8]#[O+:9])(<-[4H-:10])(<-[6C-:11]#[O+:12])<-[2N@:13]([H:39])([C:14]([H:40])([H:41])[C:15]1([H:42])[H:43])[C:16]([H:44])([H:45])[C:17]([H:46])([H:47])[5P:18]->2([C:19]([C:20]([H:49])([H:50])[H:51])([C:21]([H:52])([H:53])[H:54])[H:48])[C:22]([C:23]([H:56])([H:57])[H:58])([C:24]([H:59])([H:60])[H:61])[H:55])[H:28])([H:25])([H:26])[H:27]", "smiles3Dx": "C([C:1]([C:2]([H:29])([H:30])[H:31])([1P:3]1([C:4]([C:5]([H:33])([H:34])[H:35])([C:6]([H:36])([H:37])[H:38])[H:32])->[Mn+:7]2(<-[3C-:8]#[O+:9])(<-[4H-:10])(<-[6C-:11]#[O+:12])<-[2N@:13]([H:39])([C:14]([H:40])([H:41])[C:15]1([H:42])[H:43])[C:16]([H:44])([H:45])[C:17]([H:46])([H:47])[5P:18]->2([C:19]([C:20]([H:49])([H:50])[H:51])([C:21]([H:52])([H:53])[H:54])[H:48])[C:22]([C:23]([H:56])([H:57])[H:58])([C:24]([H:59])([H:60])[H:61])[H:55])[H:28])([H:25])([H:26])[H:27]", "dummies": []}
C     -2.4161    -3.6033    -0.8944
C     -2.6209    -2.7656     0.3731
C     -3.9546    -3.1303     1.0550
P     -2.4491    -0.9915     0.0346
C     -3.4162    -0.4680    -1.4070
C     -4.8530    -1.0009    -1.3982
C     -2.7102    -0.8505    -2.7146
Mn     0.0000     0.0000     0.0000
C     -1.0097     1.7631    -1.0611
O     -1.5396     2.6915    -1.6192
H      0.5538    -0.7786    -1.5714
C      1.8254     1.3840     0.1033
O      2.7854     2.1118     0.1579
N     -0.8206     0.2708     2.1068
C     -2.0592     0.9113     2.0298
C     -3.1437    -0.0630     1.4253
C      0.2138     0.7231     2.9290
C      1.2802    -0.4205     3.1583
P      1.4312    -1.4541     1.6788
C      3.1883    -1.4606     1.2390
C      4.0318    -2.3968     2.1041
C      3.3627    -1.8134    -0.2423
C      0.8008    -3.0920     2.1280
C      1.5314    -3.7422     3.3225
C      0.8263    -4.0297     0.9166
H     -2.2078    -4.6560    -0.6064
H     -1.5373    -3.2415    -1.4685
H     -3.3146    -3.6186    -1.5386
H     -1.8223    -3.0391     1.0681
H     -4.1492    -4.2202     0.9599
H     -4.8281    -2.5967     0.6529
H     -3.8946    -2.9289     2.1441
H     -3.4782     0.6400    -1.3744
H     -5.3744    -0.7101    -0.4635
H     -5.4163    -0.5353    -2.2349
H     -4.9037    -2.0946    -1.5476
H     -1.6278    -0.6130    -2.6643
H     -2.8374    -1.9190    -2.9696
H     -3.1440    -0.2613    -3.5505
H     -1.0176    -0.5687     2.4210
H     -1.9674     1.8065     1.3839
H     -2.3903     1.2358     3.0424
H     -3.4725    -0.7601     2.2162
H     -4.0166     0.5302     1.0838
H     -0.1899     1.0432     3.9165
H      0.7033     1.5935     2.4498
H      0.9493    -1.0405     4.0130
H      2.2630     0.0341     3.4016
H      3.5740    -0.4296     1.3879
H      3.8974    -3.4547     1.8070
H      5.1058    -2.1622     1.9438
H      3.8321    -2.2360     3.1821
H      4.4359    -1.7468    -0.5217
H      2.8077    -1.0954    -0.8785
H      3.0091    -2.8374    -0.4686
H     -0.2486    -2.9533     2.4396
H      1.8762    -3.0136     4.0785
H      2.3768    -4.3871     3.0179
H      0.8202    -4.4198     3.8415
H      0.1863    -4.9151     1.1176
H      1.8527    -4.3920     0.7060
H      0.4344    -3.5166     0.0139
62
{"conf": 6, "E": 182.2, "rms": -1.0, "geom": "OH", "total_charge": 0, "CA_charge": 1, "smiles": "C[CH:1]([CH3:2])[1P:3]1([CH:4]([CH3:5])[CH3:6])->[Mn+:7]2(<-[3C-:8]#[O+:9])(<-[4H-:10])(<-[6C-:11]#[O+:12])<-[2N@H:13]([CH2:14][CH2:15]1)[CH2:16][CH2:17][5P:18]->2([CH:19]([CH3:20])[CH3:21])[CH:22]([CH3:23])[CH3:24]", "smiles3D": "C([C:1]([C:2]([H:29])([H:30])[H:31])([1P:3]1([C:4]([C:5]([H:33])([H:34])[H:35])([C:6]([H:36])([H:37])[H:38])[H:32])->[Mn+:7]2(<-[3C-:8]#[O+:9])(<-[4H-:10])(<-[6C-:11]#[O+:12])<-[2N@:13]([H:39])([C:14]([H:40])([H:41])[C:15]1([H:42])[H:43])[C:16]([H:44])([H:45])[C:17]([H:46])([H:47])[5P:18]->2([C:19]([C:20]([H:49])([H:50])[H:51])([C:21]([H:52])([H:53])[H:54])[H:48])[C:22]([C:23]([H:56])([H:57])[H:58])([C:24]([H:59])([H:60])[H:61])[H:55])[H:28])([H:25])([H:26])[H:27]", "smiles3Dx": "C([C:1]([C:2]([H:29])([H:30])[H:31])([1P:3]1([C:4]([C:5]([H:33])([H:34])[H:35])([C:6]([H:36])([H:37])[H:38])[H:32])->[Mn+:7]2(<-[3C-:8]#[O+:9])(<-[4H-:10])(<-[6C-:11]#[O+:12])<-[2N@:13]([H:39])([C:14]([H:40])([H:41])[C:15]1([H:42])[H:43])[C:16]([H:44])([H:45])[C:17]([H:46])([H:47])[5P:18]->2([C:19]([C:20]([H:49])([H:50])[H:51])([C:21]([H:52])([H:53])[H:54])[H:48])[C:22]([C:23]([H:56])([H:57])[H:58])([C:24]([H:59])([H:60])[H:61])[H:55])[H:28])([H:25])([H:26])[H:27]", "dummies": []}
C     -4.3507    -2.2412    -1.6229
C     -3.3849    -1.4122    -0.7476
C     -4.1310    -0.2581    -0.0710
P     -1.9248    -0.7978    -1.6342
C     -2.3710     0.3114    -2.9923
C     -2.4963     1.7478    -2.4705
C     -3.6533    -0.0939    -3.7210
Mn     0.0000     0.0000     0.0000
C     -0.8017    -1.6943     1.3173
O     -1.2193    -2.5862     2.0134
H     -0.9330     1.3002     0.9070
C      1.7199    -0.0622     1.5144
O      2.6209    -0.1070     2.3149
N      0.9930    -1.2022    -1.6603
C      0.3340    -2.4283    -1.7799
C     -1.1224    -2.2459    -2.3632
C      2.3820    -1.1244    -1.4994
C      2.9276     0.3651    -1.5916
P      1.5785     1.5702    -1.4360
C      1.0001     2.0057    -3.1017
C      0.4927     3.4553    -3.1631
C      2.0623     1.7852    -4.1899
C      2.2553     3.0626    -0.6578
C      2.4484     2.8597     0.8417
C      3.5910     3.4788    -1.2957
H     -3.8464    -2.7915    -2.4382
H     -5.1787    -1.6400    -2.0446
H     -4.8400    -3.0052    -0.9816
H     -3.0196    -2.0846     0.0516
H     -3.4244     0.3783     0.5033
H     -4.6736     0.3683    -0.8047
H     -4.8781    -0.6675     0.6419
H     -1.5579     0.2730    -3.7374
H     -1.6684     1.9824    -1.7715
H     -3.4489     1.9098    -1.9290
H     -2.4582     2.4611    -3.3210
H     -3.6165    -1.1572    -4.0310
H     -3.7364     0.5029    -4.6544
H     -4.5587     0.1342    -3.1282
H      0.8218    -0.7683    -2.4478
H      0.9070    -3.1061    -2.4531
H      0.2694    -2.9001    -0.7791
H     -1.7082    -3.1580    -2.1386
H     -1.0623    -2.1171    -3.4640
H      2.8842    -1.7376    -2.2830
H      2.6450    -1.5468    -0.5072
H      3.4706     0.5020    -2.5401
H      3.6447     0.5236    -0.7609
H      0.1608     1.3516    -3.3337
H      1.3281     4.1841    -3.1470
H     -0.2009     3.6766    -2.3267
H     -0.0691     3.6114    -4.1088
H      3.0227     2.2813    -3.9535
H      2.2219     0.6992    -4.3572
H      1.7011     2.1935    -5.1582
H      1.5324     3.8916    -0.7900
H      1.4878     2.5700     1.3156
H      2.7666     3.8155     1.3105
H      3.2378     2.1074     1.0427
H      3.9867     4.3792    -0.7789
H      4.3575     2.6817    -1.2186
H      3.4589     3.7601    -2.3558
62
{"conf": 7, "E": 182.84, "rms": -1.0, "geom": "OH", "total_charge": 0, "CA_charge": 1, "smiles": "C[CH:1]([CH3:2])[1P:3]1([CH:4]([CH3:5])[CH3:6])->[Mn+:7]2(<-[3C-:8]#[O+:9])(<-[4H-:10])(<-[6C-:11]#[O+:12])<-[2N@H:13]([CH2:14][CH2:15]1)[CH2:16][CH2:17][5P:18]->2([CH:19]([CH3:20])[CH3:21])[CH:22]([CH3:23])[CH3:24]", "smiles3D": "C([C:1]([C:2]([H:29])([H:30])[H:31])([1P:3]1([C:4]([C:5]([H:33])([H:34])[H:35])([C:6]([H:36])([H:37])[H:38])[H:32])->[Mn+:7]2(<-[3C-:8]#[O+:9])(<-[4H-:10])(<-[6C-:11]#[O+:12])<-[2N@:13]([H:39])([C:14]([H:40])([H:41])[C:15]1([H:42])[H:43])[C:16]([H:44])([H:45])[C:17]([H:46])([H:47])[5P:18]->2([C:19]([C:20]([H:49])([H:50])[H:51])([C:21]([H:52])([H:53])[H:54])[H:48])[C:22]([C:23]([H:56])([H:57])[H:58])([C:24]([H:59])([H:60])[H:61])[H:55])[H:28])([H:25])([H:26])[H:27]", "smiles3Dx": "C([C:1]([C:2]([H:29])([H:30])[H:31])([1P:3]1([C:4]([C:5]([H:33])([H:34])[H:35])([C:6]([H:36])([H:37])[H:38])[H:32])->[Mn+:7]2(<-[3C-:8]#[O+:9])(<-[4H-:10])(<-[6C-:11]#[O+:12])<-[2N@:13]([H:39])([C:14]([H:40])([H:41])[C:15]1([H:42])[H:43])[C:16]([H:44])([H:45])[C:17]([H:46])([H:47])[5P:18]->2([C:19]([C:20]([H:49])([H:50])[H:51])([C:21]([H:52])([H:53])[H:54])[H:48])[C:22]([C:23]([H:56])([H:57])[H:58])([C:24]([H:59])([H:60])[H:61])[H:55])[H:28])([H:25])([H:26])[H:27]", "dummies": []}
C     -3.8372     0.3202    -0.2876
C     -3.6562    -1.1907    -0.3925
C     -4.7877    -1.8974     0.3723
P     -2.0241    -1.6973     0.2154
C     -1.7106    -3.3998    -0.3350
C     -2.0806    -4.4561     0.7165
C     -2.4298    -3.7143    -1.6566
Mn     0.0000     0.0000     0.0000
C     -1.3468     1.4804     1.1177
O     -2.0440     2.2654     1.7111
H     -0.3877     0.6889    -1.6610
C      1.5861     1.5919     0.4479
O      2.4181     2.4320     0.6854
N      0.3769    -1.4530     1.7181
C     -0.6614    -1.3253     2.6481
C     -2.0831    -1.6732     2.0302
C      1.7213    -1.3707     2.0995
C      2.6659    -1.9818     0.9922
P      2.1281    -1.4362    -0.6504
C      3.4950    -0.4206    -1.2535
C      4.7611    -1.2563    -1.5267
C      3.0726     0.3265    -2.5219
C      1.9724    -2.8191    -1.8114
C      1.9581    -4.1897    -1.1110
C      0.7246    -2.6157    -2.6843
H     -3.8726     0.6434     0.7724
H     -3.0280     0.8424    -0.8391
H     -4.7979     0.6147    -0.7616
H     -3.7372    -1.4604    -1.4636
H     -4.7220    -2.9953     0.2673
H     -4.7894    -1.6346     1.4495
H     -5.7686    -1.5931    -0.0512
H     -0.6403    -3.4842    -0.5173
H     -3.1291    -4.3602     1.0590
H     -1.3838    -4.4029     1.5794
H     -1.9584    -5.4734     0.2866
H     -2.0446    -4.6716    -2.0684
H     -3.5232    -3.8291    -1.5147
H     -2.2356    -2.9301    -2.4169
H      0.2844    -2.2981     1.3791
H     -0.6730    -0.2795     3.0199
H     -0.4738    -2.0009     3.5144
H     -2.4332    -2.6398     2.4261
H     -2.8006    -0.8918     2.3526
H      1.9860    -0.3061     2.2585
H      1.8837    -1.9219     3.0538
H      2.6426    -3.0798     1.0691
H      3.7030    -1.6366     1.1794
H      3.7420     0.3264    -0.4719
H      4.7428    -1.7390    -2.5253
H      5.6468    -0.5863    -1.5121
H      4.9185    -2.0360    -0.7539
H      2.8544    -0.3806    -3.3495
H      2.1669     0.9385    -2.3273
H      3.8864     1.0094    -2.8461
H      2.8443    -2.8140    -2.4889
H      2.9857    -4.4321    -0.7654
H      1.2855    -4.2419    -0.2382
H      1.6720    -4.9906    -1.8251
H      0.3187    -3.5767    -3.0650
H      0.9914    -1.9989    -3.5682
H     -0.0691    -2.0598    -2.1504
62
{"conf": 8, "E": 184.49, "rms": -1.0, "geom": "OH", "total_charge": 0, "CA_charge": 1, "smiles": "C[CH:1]([CH3:2])[1P:3]1([CH:4]([CH3:5])[CH3:6])->[Mn+:7]2(<-[3C-:8]#[O+:9])(<-[4H-:10])(<-[6C-:11]#[O+:12])<-[2N@H:13]([CH2:14][CH2:15]1)[CH2:16][CH2:17][5P:18]->2([CH:19]([CH3:20])[CH3:21])[CH:22]([CH3:23])[CH3:24]", "smiles3D": "C([C:1]([C:2]([H:29])([H:30])[H:31])([1P:3]1([C:4]([C:5]([H:33])([H:34])[H:35])([C:6]([H:36])([H:37])[H:38])[H:32])->[Mn+:7]2(<-[3C-:8]#[O+:9])(<-[4H-:10])(<-[6C-:11]#[O+:12])<-[2N@:13]([H:39])([C:14]([H:40])([H:41])[C:15]1([H:42])[H:43])[C:16]([H:44])([H:45])[C:17]([H:46])([H:47])[5P:18]->2([C:19]([C:20]([H:49])([H:50])[H:51])([C:21]([H:52])([H:53])[H:54])[H:48])[C:22]([C:23]([H:56])([H:57])[H:58])([C:24]([H:59])([H:60])[H:61])[H:55])[H:28])([H:25])([H:26])[H:27]", "smiles3Dx": "C([C:1]([C:2]([H:29])([H:30])[H:31])([1P:3]1([C:4]([C:5]([H:33])([H:34])[H:35])([C:6]([H:36])([H:37])[H:38])[H:32])->[Mn+:7]2(<-[3C-:8]#[O+:9])(<-[4H-:10])(<-[6C-:11]#[O+:12])<-[2N@:13]([H:39])([C:14]([H:40])([H:41])[C:15]1([H:42])[H:43])[C:16]([H:44])([H:45])[C:17]([H:46])([H:47])[5P:18]->2([C:19]([C:20]([H:49])([H:50])[H:51])([C:21]([H:52])([H:53])[H:54])[H:48])[C:22]([C:23]([H:56])([H:57])[H:58])([C:24]([H:59])([H:60])[H:61])[H:55])[H:28])([H:25])([H:26])[H:27]", "dummies": []}
C     -1.5747     3.1909     1.9924
C     -1.2647     3.6738     0.5716
C      0.0543     4.4720     0.5309
P     -1.2944     2.2579    -0.5611
C     -3.0660     2.0468    -0.8984
C     -3.3833     1.8167    -2.3829
C     -3.6148     0.8846    -0.0614
Mn     0.0000     0.0000     0.0000
C     -1.1601    -0.8338    -1.7918
O     -1.7615    -1.2894    -2.7327
H     -1.1756    -0.7044     1.2270
C      1.1380    -1.9682    -0.2841
O      1.7258    -3.0092    -0.4431
N      1.4045     1.4047    -1.1067
C      0.8277     1.7854    -2.3233
C     -0.4272     2.7306    -2.0891
C      2.7170     0.9364    -0.9804
C      3.2274     1.1608     0.5000
P      1.9612     0.6250     1.6878
C      1.7108     1.9922     2.8490
C      0.8807     1.5358     4.0585
C      3.0501     2.5783     3.3383
C      2.6332    -0.7451     2.6758
C      3.7314    -1.5298     1.9365
C      1.5060    -1.7032     3.0938
H     -2.6689     3.0373     2.1003
H     -1.2706     3.9316     2.7618
H     -1.0840     2.2227     2.1930
H     -2.0738     4.3734     0.2713
H      0.9586     3.8539     0.4965
H      0.0612     5.1568    -0.3410
H      0.1353     5.1350     1.4181
H     -3.5974     2.9684    -0.5816
H     -2.7366     1.0464    -2.8387
H     -4.4387     1.4904    -2.5019
H     -3.2916     2.7702    -2.9442
H     -3.3528     1.0117     1.0091
H     -3.2253    -0.0911    -0.4064
H     -4.7231     0.8585    -0.1342
H      1.4093     2.1694    -0.6312
H      1.5733     2.3261    -2.9497
H      0.5056     0.8762    -2.8679
H     -0.0799     3.7743    -2.0158
H     -1.0910     2.6533    -2.9619
H      3.3910     1.4795    -1.6811
H      2.7492    -0.1430    -1.2231
H      3.4203     2.2406     0.6333
H      4.1736     0.6179     0.6506
H      1.1570     2.7873     2.3387
H     -0.0323     0.9947     3.7402
H      0.5550     2.4240     4.6411
H      1.4690     0.8841     4.7373
H      3.7777     1.7930     3.6238
H      2.8820     3.2278     4.2242
H      3.5058     3.2308     2.5681
H      3.0814    -0.3310     3.5998
H      3.5054    -1.6685     0.8635
H      4.7058    -1.0081     2.0406
H      3.8728    -2.5331     2.3928
H      1.8963    -2.4374     3.8306
H      0.6707    -1.1670     3.5809
H      1.0995    -2.2695     2.2383
62
{"conf": 9, "E": 189.71, "rms": -1.0, "geom": "OH", "total_charge": 0, "CA_charge": 1, "smiles": "C[CH:1]([CH3:2])[1P:3]1([CH:4]([CH3:5])[CH3:6])->[Mn+:7]2(<-[3C-:8]#[O+:9])(<-[4H-:10])(<-[6C-:11]#[O+:12])<-[2N@H:13]([CH2:14][CH2:15]1)[CH2:16][CH2:17][5P:18]->2([CH:19]([CH3:20])[CH3:21])[CH:22]([CH3:23])[CH3:24]", "smiles3D": "C([C:1]([C:2]([H:29])([H:30])[H:31])([1P:3]1([C:4]([C:5]([H:33])([H:34])[H:35])([C:6]([H:36])([H:37])[H:38])[H:32])->[Mn+:7]2(<-[3C-:8]#[O+:9])(<-[4H-:10])(<-[6C-:11]#[O+:12])<-[2N@:13]([H:39])([C:14]([H:40])([H:41])[C:15]1([H:42])[H:43])[C:16]([H:44])([H:45])[C:17]([H:46])([H:47])[5P:18]->2([C:19]([C:20]([H:49])([H:50])[H:51])([C:21]([H:52])([H:53])[H:54])[H:48])[C:22]([C:23]([H:56])([H:57])[H:58])([C:24]([H:59])([H:60])[H:61])[H:55])[H:28])([H:25])([H:26])[H:27]", "smiles3Dx": "C([C:1]([C:2]([H:29])([H:30])[H:31])([1P:3]1([C:4]([C:5]([H:33])([H:34])[H:35])([C:6]([H:36])([H:37])[H:38])[H:32])->[Mn+:7]2(<-[3C-:8]#[O+:9])(<-[4H-:10])(<-[6C-:11]#[O+:12])<-[2N@:13]([H:39])([C:14]([H:40])([H:41])[C:15]1([H:42])[H:43])[C:16]([H:44])([H:45])[C:17]([H:46])([H:47])[5P:18]->2([C:19]([C:20]([H:49])([H:50])[H:51])([C:21]([H:52])([H:53])[H:54])[H:48])[C:22]([C:23]([H:56])([H:57])[H:58])([C:24]([H:59])([H:60])[H:61])[H:55])[H:28])([H:25])([H:26])[H:27]", "dummies": []}
C     -2.3432    -1.5493     2.5838
C     -2.0634    -2.8107     1.7492
C     -3.3683    -3.4992     1.3148
P     -0.9702    -2.4397     0.3496
C      0.3345    -3.6897     0.4093
C     -0.2344    -5.1165     0.5305
C      1.2826    -3.4054     1.5816
Mn     0.0000     0.0000     0.0000
C      1.7767    -1.1320    -0.9020
O      2.7133    -1.7240    -1.3780
H      0.7911     0.1833     1.6504
C      1.1156     1.8008    -0.8777
O      1.7135     2.7386    -1.3439
N     -1.5244    -0.2989    -1.6645
C     -1.3384    -1.5528    -2.2586
C     -1.7694    -2.7019    -1.2542
C     -1.6614     0.8952    -2.3773
C     -2.3214     2.0358    -1.4803
P     -1.9903     1.7419     0.2868
C     -3.5834     1.3038     1.0444
C     -4.5659     2.4970     1.0162
C     -4.2406     0.1103     0.3479
C     -1.4841     3.2765     1.1155
C     -0.3102     2.9875     2.0555
C     -1.1123     4.3993     0.1405
H     -1.7850    -0.6674     2.2086
H     -3.4260    -1.3131     2.6403
H     -2.0057    -1.7144     3.6294
H     -1.5320    -3.5181     2.4129
H     -3.1489    -4.3863     0.6851
H     -4.0578    -2.8290     0.7707
H     -3.9062    -3.8608     2.2170
H      0.9139    -3.6323    -0.5349
H     -1.0086    -5.3195    -0.2346
H      0.5856    -5.8479     0.3679
H     -0.6598    -5.3232     1.5324
H      2.1488    -4.0996     1.5407
H      0.7741    -3.5391     2.5590
H      1.6726    -2.3683     1.5317
H     -2.3191    -0.3868    -1.2662
H     -0.2698    -1.6778    -2.5248
H     -1.9495    -1.6353    -3.1861
H     -1.4680    -3.6800    -1.6759
H     -2.8684    -2.6823    -1.1400
H     -2.2972     0.7324    -3.2776
H     -0.6588     1.2263    -2.7132
H     -1.9132     3.0065    -1.8000
H     -3.4135     2.0432    -1.6568
H     -3.4011     1.0353     2.1048
H     -4.4793     3.0952     0.0864
H     -4.4113     3.1591     1.8915
H     -5.6180     2.1482     1.0980
H     -4.5356     0.3402    -0.6959
H     -3.5675    -0.7520     0.3630
H     -5.1555    -0.1911     0.9015
H     -2.3172     3.6402     1.7392
H     -0.5689     2.1575     2.7477
H      0.6079     2.7209     1.4997
H     -0.0909     3.8848     2.6728
H     -0.7352     5.2779     0.7065
H     -0.3217     4.0918    -0.5684
H     -2.0138     4.7437    -0.4088
62
{"conf": 10, "E": 185.78, "rms": -1.0, "geom": "OH", "total_charge": 0, "CA_charge": 1, "smiles": "C[CH:1]([CH3:2])[1P:3]1([CH:4]([CH3:5])[CH3:6])->[Mn+:7]2(<-[3C-:8]#[O+:9])(<-[4H-:10])(<-[6C-:11]#[O+:12])<-[2N@H:13]([CH2:14][CH2:15]1)[CH2:16][CH2:17][5P:18]->2([CH:19]([CH3:20])[CH3:21])[CH:22]([CH3:23])[CH3:24]", "smiles3D": "C([C:1]([C:2]([H:29])([H:30])[H:31])([1P:3]1([C:4]([C:5]([H:33])([H:34])[H:35])([C:6]([H:36])([H:37])[H:38])[H:32])->[Mn+:7]2(<-[3C-:8]#[O+:9])(<-[4H-:10])(<-[6C-:11]#[O+:12])<-[2N@:13]([H:39])([C:14]([H:40])([H:41])[C:15]1([H:42])[H:43])[C:16]([H:44])([H:45])[C:17]([H:46])([H:47])[5P:18]->2([C:19]([C:20]([H:49])([H:50])[H:51])([C:21]([H:52])([H:53])[H:54])[H:48])[C:22]([C:23]([H:56])([H:57])[H:58])([C:24]([H:59])([H:60])[H:61])[H:55])[H:28])([H:25])([H:26])[H:27]", "smiles3Dx": "C([C:1]([C:2]([H:29])([H:30])[H:31])([1P:3]1([C:4]([C:5]([H:33])([H:34])[H:35])([C:6]([H:36])([H:37])[H:38])[H:32])->[Mn+:7]2(<-[3C-:8]#[O+:9])(<-[4H-:10])(<-[6C-:11]#[O+:12])<-[2N@:13]([H:39])([C:14]([H:40])([H:41])[C:15]1([H:42])[H:43])[C:16]([H:44])([H:45])[C:17]([H:46])([H:47])[5P:18]->2([C:19]([C:20]([H:49])([H:50])[H:51])([C:21]([H:52])([H:53])[H:54])[H:48])[C:22]([C:23]([H:56])([H:57])[H:58])([C:24]([H:59])([H:60])[H:61])[H:55])[H:28])([H:25])([H:26])[H:27]", "dummies": []}
C     -0.7521     0.0728    -3.6374
C     -1.7738     1.1203    -3.1845
C     -1.3188     2.5152    -3.6269
P     -2.0214     0.9902    -1.3921
C     -3.6648     0.2751    -1.1534
C     -3.7543    -1.0833    -1.8626
C     -4.7791     1.2048    -1.6766
Mn     0.0000     0.0000     0.0000
C      1.1757     1.6195    -1.1186
O      1.8015     2.4701    -1.7009
H      0.5087    -1.3261    -1.1688
C      1.9354    -0.1456     1.2102
O      2.9668    -0.2149     1.8317
N     -1.2967     1.3395     1.3236
C     -1.3157     2.6219     0.7762
C     -2.0690     2.6375    -0.6203
C     -1.0181     1.0897     2.6716
C     -1.5931    -0.3238     3.0807
P     -1.0687    -1.5604     1.8707
C      0.1094    -2.6766     2.7022
C      0.9831    -1.9184     3.7271
C     -0.5663    -3.8436     3.4350
C     -2.5387    -2.4478     1.3016
C     -2.1545    -3.5239     0.2748
C     -3.3808    -3.0499     2.4441
H      0.2544     0.2815    -3.2250
H     -0.6802     0.0683    -4.7460
H     -1.0688    -0.9418    -3.3166
H     -2.7304     0.8996    -3.6957
H     -1.1364     2.5192    -4.7228
H     -0.3779     2.8191    -3.1277
H     -2.1205     3.2599    -3.4377
H     -3.8294     0.1265    -0.0709
H     -2.8410    -1.6806    -1.6872
H     -4.6252    -1.6534    -1.4750
H     -3.8800    -0.9634    -2.9590
H     -5.7217     0.6329    -1.8160
H     -4.5243     1.6833    -2.6426
H     -5.0141     1.9941    -0.9352
H     -2.1564     1.0467     1.2255
H     -0.2705     2.9636     0.6342
H     -1.8265     3.3287     1.4697
H     -3.1155     2.9448    -0.4557
H     -1.5822     3.3856    -1.2662
H      0.0790     1.1056     2.8254
H     -1.4823     1.8700     3.3164
H     -2.7010    -0.2677     3.0907
H     -1.2421    -0.5939     4.0941
H      0.7789    -3.0983     1.9218
H      1.9803    -2.4031     3.7959
H      1.1319    -0.8570     3.4818
H      0.5337    -1.9407     4.7438
H     -0.9686    -4.5971     2.7405
H      0.1935    -4.3922     4.0329
H     -1.3358    -3.4825     4.1474
H     -3.1734    -1.7147     0.7883
H     -1.4796    -3.0993    -0.4976
H     -3.0700    -3.8974    -0.2315
H     -1.6400    -4.3906     0.7241
H     -3.1272    -4.1056     2.6597
H     -3.3223    -2.4559     3.3773
H     -4.4475    -3.0569     2.1336
62
{"conf": 11, "E": 202.73, "rms": -1.0, "geom": "OH", "total_charge": 0, "CA_charge": 1, "smiles": "C[CH:1]([CH3:2])[1P:3]1([CH:4]([CH3:5])[CH3:6])->[Mn+:7]2(<-[3C-:8]#[O+:9])(<-[4H-:10])(<-[6C-:11]#[O+:12])<-[2N@H:13]([CH2:14][CH2:15]1)[CH2:16][CH2:17][5P:18]->2([CH:19]([CH3:20])[CH3:21])[CH:22]([CH3:23])[CH3:24]", "smiles3D": "C([C:1]([C:2]([H:29])([H:30])[H:31])([1P:3]1([C:4]([C:5]([H:33])([H:34])[H:35])([C:6]([H:36])([H:37])[H:38])[H:32])->[Mn+:7]2(<-[3C-:8]#[O+:9])(<-[4H-:10])(<-[6C-:11]#[O+:12])<-[2N@:13]([H:39])([C:14]([H:40])([H:41])[C:15]1([H:42])[H:43])[C:16]([H:44])([H:45])[C:17]([H:46])([H:47])[5P:18]->2([C:19]([C:20]([H:49])([H:50])[H:51])([C:21]([H:52])([H:53])[H:54])[H:48])[C:22]([C:23]([H:56])([H:57])[H:58])([C:24]([H:59])([H:60])[H:61])[H:55])[H:28])([H:25])([H:26])[H:27]", "smiles3Dx": "C([C:1]([C:2]([H:29])([H:30])[H:31])([1P:3]1([C:4]([C:5]([H:33])([H:34])[H:35])([C:6]([H:36])([H:37])[H:38])[H:32])->[Mn+:7]2(<-[3C-:8]#[O+:9])(<-[4H-:10])(<-[6C-:11]#[O+:12])<-[2N@:13]([H:39])([C:14]([H:40])([H:41])[C:15]1([H:42])[H:43])[C:16]([H:44])([H:45])[C:17]([H:46])([H:47])[5P:18]->2([C:19]([C:20]([H:49])([H:50])[H:51])([C:21]([H:52])([H:53])[H:54])[H:48])[C:22]([C:23]([H:56])([H:57])[H:58])([C:24]([H:59])([H:60])[H:61])[H:55])[H:28])([H:25])([H:26])[H:27]", "dummies": []}
C     -4.9396    -1.8161     0.7548
C     -3.5332    -1.8113     0.1115
C     -2.8601    -3.1563     0.3945
P     -2.5397    -0.4092     0.7069
C     -3.5951     1.0460     0.4471
C     -3.7726     1.9014     1.7065
C     -3.0258     1.8977    -0.6912
Mn     0.0000     0.0000     0.0000
C     -0.2199     1.8597     1.3235
O     -0.3197     2.8399     2.0187
H     -0.2878     0.9416    -1.5537
C      2.2030     0.6083     0.1108
O      3.3592     0.9462     0.1710
N     -0.1106    -1.5869     1.6353
C     -0.7252    -1.0394     2.7644
C     -2.2568    -0.6981     2.4835
C      1.0675    -2.3410     1.6699
C      1.1658    -3.2485     0.3683
P      0.9730    -2.2139    -1.1074
C     -0.0498    -3.0295    -2.3695
C     -0.2400    -4.5331    -2.0961
C     -1.4008    -2.3139    -2.5294
C      2.6378    -1.9753    -1.8228
C      2.9433    -2.9504    -2.9761
C      3.7591    -2.1104    -0.7716
H     -5.6394    -1.1740     0.1834
H     -4.9247    -1.4845     1.8127
H     -5.3882    -2.8324     0.7250
H     -3.6607    -1.7057    -0.9848
H     -2.7792    -3.3665     1.4803
H     -3.4494    -3.9765    -0.0685
H     -1.8685    -3.1880    -0.0664
H     -4.5963     0.7106     0.1297
H     -4.3732     2.8041     1.4639
H     -4.3456     1.3395     2.4740
H     -2.8053     2.2431     2.1185
H     -3.7445     2.7028    -0.9553
H     -2.0672     2.3733    -0.4137
H     -2.8725     1.2730    -1.5973
H     -0.7102    -2.1858     1.3571
H     -0.1879    -0.1125     3.0473
H     -0.6661    -1.7537     3.6175
H     -2.8807    -1.5451     2.8259
H     -2.5262     0.1912     3.0735
H      1.0800    -2.9976     2.5696
H      1.9325    -1.6543     1.7201
H      2.1331    -3.7790     0.3527
H      0.3580    -4.0008     0.4060
H      0.4593    -2.9414    -3.3401
H      0.7306    -5.0222    -1.8741
H     -0.9440    -4.7430    -1.2708
H     -0.6542    -5.0174    -3.0060
H     -1.4998    -1.4535    -1.8396
H     -1.4830    -1.8983    -3.5568
H     -2.2607    -3.0044    -2.4026
H      2.6785    -0.9429    -2.2314
H      4.0338    -2.9610    -3.1918
H      2.6462    -3.9885    -2.7242
H      2.4722    -2.6135    -3.9218
H      3.5126    -1.6426     0.1928
H      4.0279    -3.1733    -0.5934
H      4.6745    -1.6080    -1.1513
