# Supplementary material for: MACE: Automated Assessment of Stereochemistry of Transition Metal Complexes and Its Applications in Computational Catalysis
Source: J Chem Theory Comput. 2024 Feb 16;20(5):2313–20. doi: 10.1021/acs.jctc.3c01313 (PMC10938507; doi:10.1021/acs.jctc.3c01313)
Supplement: Supplementary file 3 — ct3c01313_si_003.zip [file ct3c01313_si_003.zip › structures/screening/mace_MeCN/Mn_PNhP_iPr_tri_2.xyz]

62
{"conf": 0, "E": 145.64, "rms": -1.0, "geom": "OH", "total_charge": 0, "CA_charge": 1, "smiles": "C[CH:1]([CH3:2])[1P:3]1([CH:4]([CH3:5])[CH3:6])->[Mn+:7]2(<-[4C-:8]#[O+:9])(<-[5H-:10])(<-[6C-:11]#[O+:12])<-[2N@H:13]([CH2:14][CH2:15]1)[CH2:16][CH2:17][3P:18]->2([CH:19]([CH3:20])[CH3:21])[CH:22]([CH3:23])[CH3:24]", "smiles3D": "C([C:1]([C:2]([H:29])([H:30])[H:31])([1P:3]1([C:4]([C:5]([H:33])([H:34])[H:35])([C:6]([H:36])([H:37])[H:38])[H:32])->[Mn+:7]2(<-[4C-:8]#[O+:9])(<-[5H-:10])(<-[6C-:11]#[O+:12])<-[2N@:13]([H:39])([C:14]([H:40])([H:41])[C:15]1([H:42])[H:43])[C:16]([H:44])([H:45])[C:17]([H:46])([H:47])[3P:18]->2([C:19]([C:20]([H:49])([H:50])[H:51])([C:21]([H:52])([H:53])[H:54])[H:48])[C:22]([C:23]([H:56])([H:57])[H:58])([C:24]([H:59])([H:60])[H:61])[H:55])[H:28])([H:25])([H:26])[H:27]", "smiles3Dx": "C([C:1]([C:2]([H:29])([H:30])[H:31])([1P:3]1([C:4]([C:5]([H:33])([H:34])[H:35])([C:6]([H:36])([H:37])[H:38])[H:32])->[Mn+:7]2(<-[4C-:8]#[O+:9])(<-[5H-:10])(<-[6C-:11]#[O+:12])<-[2N@:13]([H:39])([C:14]([H:40])([H:41])[C:15]1([H:42])[H:43])[C:16]([H:44])([H:45])[C:17]([H:46])([H:47])[3P:18]->2([C:19]([C:20]([H:49])([H:50])[H:51])([C:21]([H:52])([H:53])[H:54])[H:48])[C:22]([C:23]([H:56])([H:57])[H:58])([C:24]([H:59])([H:60])[H:61])[H:55])[H:28])([H:25])([H:26])[H:27]", "dummies": []}
C      1.2763     2.7838     2.3814
C      0.4292     1.9843     3.3650
C      1.2869     1.4401     4.5192
P     -0.4962     0.6825     2.5064
C     -2.2263     1.0469     2.9208
C     -3.1882     0.5644     1.8317
C     -2.6265     0.4527     4.2788
Mn     0.0000     0.0000     0.0000
C      0.5965     2.0939    -0.7083
O      0.9122     3.1955    -1.0837
H     -1.7614     0.3240    -0.3692
C      0.1001    -0.8188    -2.1374
O      0.1531    -1.2502    -3.2622
N     -0.3781    -2.0862     0.9316
C     -0.6719    -2.0634     2.3567
C     -0.0766    -0.9083     3.2205
C      0.6950    -2.9487     0.5581
C      2.1127    -2.5026     1.0009
P      2.4824    -0.8880     0.3053
C      3.3081    -1.2298    -1.2733
C      3.3646     0.0277    -2.1538
C      4.7171    -1.8158    -1.1079
C      3.5771    -0.0373     1.4721
C      4.2408     1.1901     0.8329
C      4.6524    -0.9581     2.0821
H      1.9847     3.4517     2.9162
H      1.8391     2.1222     1.7117
H      0.6135     3.4247     1.7629
H     -0.3038     2.6876     3.8133
H      2.0895     0.7612     4.1905
H      0.6471     0.9139     5.2576
H      1.7657     2.2866     5.0561
H     -2.3353     2.1504     2.9929
H     -2.9550    -0.4571     1.4781
H     -4.2331     0.5659     2.2097
H     -3.1701     1.2783     0.9832
H     -1.8937     0.7377     5.0628
H     -3.6121     0.8626     4.5866
H     -2.7250    -0.6516     4.2301
H     -1.1269    -2.4076     0.5100
H     -0.3327    -3.0209     2.8138
H     -1.7764    -2.0345     2.4804
H     -0.4585    -0.9833     4.2558
H      1.0200    -1.0083     3.2464
H      0.6950    -3.0323    -0.5520
H      0.5063    -3.9685     0.9665
H      2.8526    -3.2449     0.6446
H      2.1519    -2.4620     2.1019
H      2.6932    -1.9862    -1.8063
H      2.4029     0.5744    -2.1418
H      3.5689    -0.2704    -3.2042
H      4.1699     0.7227    -1.8496
H      4.7408    -2.6452    -0.3751
H      5.4619    -1.0437    -0.8379
H      5.0439    -2.2395    -2.0813
H      2.9477     0.3135     2.2972
H      4.5992     1.8706     1.6345
H      5.1224     0.9149     0.2227
H      3.5240     1.7590     0.2058
H      4.2236    -1.8666     2.5432
H      5.4380    -1.2498     1.3660
H      5.1648    -0.4086     2.9005
62
{"conf": 1, "E": 132.86, "rms": -1.0, "geom": "OH", "total_charge": 0, "CA_charge": 1, "smiles": "C[CH:1]([CH3:2])[1P:3]1([CH:4]([CH3:5])[CH3:6])->[Mn+:7]2(<-[4C-:8]#[O+:9])(<-[5H-:10])(<-[6C-:11]#[O+:12])<-[2N@H:13]([CH2:14][CH2:15]1)[CH2:16][CH2:17][3P:18]->2([CH:19]([CH3:20])[CH3:21])[CH:22]([CH3:23])[CH3:24]", "smiles3D": "C([C:1]([C:2]([H:29])([H:30])[H:31])([1P:3]1([C:4]([C:5]([H:33])([H:34])[H:35])([C:6]([H:36])([H:37])[H:38])[H:32])->[Mn+:7]2(<-[4C-:8]#[O+:9])(<-[5H-:10])(<-[6C-:11]#[O+:12])<-[2N@:13]([H:39])([C:14]([H:40])([H:41])[C:15]1([H:42])[H:43])[C:16]([H:44])([H:45])[C:17]([H:46])([H:47])[3P:18]->2([C:19]([C:20]([H:49])([H:50])[H:51])([C:21]([H:52])([H:53])[H:54])[H:48])[C:22]([C:23]([H:56])([H:57])[H:58])([C:24]([H:59])([H:60])[H:61])[H:55])[H:28])([H:25])([H:26])[H:27]", "smiles3Dx": "C([C:1]([C:2]([H:29])([H:30])[H:31])([1P:3]1([C:4]([C:5]([H:33])([H:34])[H:35])([C:6]([H:36])([H:37])[H:38])[H:32])->[Mn+:7]2(<-[4C-:8]#[O+:9])(<-[5H-:10])(<-[6C-:11]#[O+:12])<-[2N@:13]([H:39])([C:14]([H:40])([H:41])[C:15]1([H:42])[H:43])[C:16]([H:44])([H:45])[C:17]([H:46])([H:47])[3P:18]->2([C:19]([C:20]([H:49])([H:50])[H:51])([C:21]([H:52])([H:53])[H:54])[H:48])[C:22]([C:23]([H:56])([H:57])[H:58])([C:24]([H:59])([H:60])[H:61])[H:55])[H:28])([H:25])([H:26])[H:27]", "dummies": []}
C      2.4427    -0.0341     2.9681
C      1.1725    -0.7109     3.5037
C      0.3124     0.3525     4.2055
P      0.2832    -1.5099     2.1412
C      0.8955    -3.2035     1.9825
C      0.6773    -4.0090     3.2760
C      2.3827    -3.2207     1.6111
Mn     0.0000     0.0000     0.0000
C      2.2187    -0.0075    -0.5607
O      3.3878    -0.0132    -0.8560
H      0.2116     1.4505     1.1088
C     -0.5318     1.4844    -1.6597
O     -0.8131     2.2671    -2.5330
N     -2.2013    -0.3293     0.6017
C     -2.2923    -0.5452     2.0137
C     -1.4400    -1.6999     2.6132
C     -2.8663    -1.3091    -0.2293
C     -2.0398    -2.5305    -0.7382
P     -0.5862    -1.9699    -1.6234
C      0.5826    -3.3525    -1.7204
C      1.6012    -3.1734    -2.8498
C     -0.1331    -4.7067    -1.8545
C     -1.1586    -1.4354    -3.2604
C     -0.0412    -0.7158    -4.0385
C     -1.7298    -2.5863    -4.1038
H      3.1050    -0.7452     2.4434
H      3.0256     0.3960     3.8104
H      2.1883     0.7874     2.2670
H      1.4655    -1.4726     4.2498
H     -0.5374    -0.0943     4.7545
H      0.9223     0.8795     4.9703
H     -0.0510     1.1145     3.4870
H      0.3216    -3.7008     1.1797
H      0.9392    -5.0726     3.0904
H     -0.3831    -3.9875     3.5974
H      1.3162    -3.6539     4.1083
H      3.0198    -2.9953     2.4917
H      2.6047    -2.4935     0.8037
H      2.6608    -4.2324     1.2463
H     -2.6164     0.4735     0.4410
H     -3.3574    -0.7261     2.2861
H     -1.9842     0.3985     2.5130
H     -1.5348    -1.7011     3.7150
H     -1.8235    -2.6646     2.2349
H     -3.7508    -1.7089     0.3163
H     -3.2577    -0.7789    -1.1290
H     -2.6726    -3.1496    -1.4005
H     -1.7259    -3.1440     0.1206
H      1.1523    -3.3667    -0.7835
H      1.1729    -3.3976    -3.8435
H      2.4398    -3.8861    -2.6975
H      2.0386    -2.1540    -2.8285
H      0.6158    -5.5167    -1.9860
H     -0.8265    -4.7394    -2.7136
H     -0.6983    -4.9439    -0.9306
H     -1.9766    -0.7027    -3.0978
H      0.5440    -1.4050    -4.6785
H      0.6598    -0.1843    -3.3639
H     -0.4956     0.0374    -4.7169
H     -2.1804    -2.1636    -5.0271
H     -2.5390    -3.1261    -3.5779
H     -0.9536    -3.3022    -4.4282
62
{"conf": 2, "E": 140.12, "rms": -1.0, "geom": "OH", "total_charge": 0, "CA_charge": 1, "smiles": "C[CH:1]([CH3:2])[1P:3]1([CH:4]([CH3:5])[CH3:6])->[Mn+:7]2(<-[4C-:8]#[O+:9])(<-[5H-:10])(<-[6C-:11]#[O+:12])<-[2N@H:13]([CH2:14][CH2:15]1)[CH2:16][CH2:17][3P:18]->2([CH:19]([CH3:20])[CH3:21])[CH:22]([CH3:23])[CH3:24]", "smiles3D": "C([C:1]([C:2]([H:29])([H:30])[H:31])([1P:3]1([C:4]([C:5]([H:33])([H:34])[H:35])([C:6]([H:36])([H:37])[H:38])[H:32])->[Mn+:7]2(<-[4C-:8]#[O+:9])(<-[5H-:10])(<-[6C-:11]#[O+:12])<-[2N@:13]([H:39])([C:14]([H:40])([H:41])[C:15]1([H:42])[H:43])[C:16]([H:44])([H:45])[C:17]([H:46])([H:47])[3P:18]->2([C:19]([C:20]([H:49])([H:50])[H:51])([C:21]([H:52])([H:53])[H:54])[H:48])[C:22]([C:23]([H:56])([H:57])[H:58])([C:24]([H:59])([H:60])[H:61])[H:55])[H:28])([H:25])([H:26])[H:27]", "smiles3Dx": "C([C:1]([C:2]([H:29])([H:30])[H:31])([1P:3]1([C:4]([C:5]([H:33])([H:34])[H:35])([C:6]([H:36])([H:37])[H:38])[H:32])->[Mn+:7]2(<-[4C-:8]#[O+:9])(<-[5H-:10])(<-[6C-:11]#[O+:12])<-[2N@:13]([H:39])([C:14]([H:40])([H:41])[C:15]1([H:42])[H:43])[C:16]([H:44])([H:45])[C:17]([H:46])([H:47])[3P:18]->2([C:19]([C:20]([H:49])([H:50])[H:51])([C:21]([H:52])([H:53])[H:54])[H:48])[C:22]([C:23]([H:56])([H:57])[H:58])([C:24]([H:59])([H:60])[H:61])[H:55])[H:28])([H:25])([H:26])[H:27]", "dummies": []}
C      2.2411     4.5607    -0.6720
C      2.0093     3.0436    -0.6465
C      3.2100     2.3343    -0.0006
P      0.4594     2.5701     0.1656
C      0.2381     3.3852     1.7686
C      1.5023     3.3084     2.6295
C     -0.2297     4.8433     1.6289
Mn     0.0000     0.0000     0.0000
C      1.0359    -0.4920     1.9802
O      1.5816    -0.7507     3.0239
H      1.5798    -0.1126    -0.9334
C     -0.2921    -2.2198    -0.4772
O     -0.4445    -3.3891    -0.7296
N     -1.1977     0.7140    -1.8362
C     -1.0131     2.1219    -2.1175
C     -0.8553     3.1131    -0.9207
C     -2.5545     0.2727    -1.7294
C     -3.3253     0.6728    -0.4444
P     -2.4517     0.0640     1.0025
C     -2.8261     1.2595     2.3115
C     -4.3104     1.2655     2.6913
C     -1.9626     1.0256     3.5617
C     -3.1005    -1.5945     1.3735
C     -2.7553    -2.0286     2.8009
C     -4.6138    -1.7376     1.1226
H      3.0870     4.7818    -1.3573
H      1.3614     5.1051    -1.0659
H      2.5244     4.9621     0.3181
H      1.9466     2.6973    -1.6994
H      3.5672     2.8483     0.9118
H      4.0575     2.3236    -0.7187
H      2.9712     1.2826     0.2556
H     -0.5448     2.8420     2.3040
H      2.2665     4.0450     2.3202
H      1.9259     2.2826     2.6169
H      1.2395     3.5415     3.6835
H     -1.2022     4.9015     1.1004
H     -0.3922     5.2738     2.6401
H      0.5019     5.4865     1.1121
H     -0.8391     0.2575    -2.5472
H     -0.0969     2.2196    -2.7458
H     -1.8648     2.4823    -2.7377
H     -0.6251     4.1224    -1.3130
H     -1.7971     3.1635    -0.3514
H     -2.5506    -0.8410    -1.7838
H     -3.1301     0.6434    -2.6084
H     -4.3443     0.2531    -0.4856
H     -3.4118     1.7706    -0.3925
H     -2.5902     2.2652     1.9118
H     -4.5115     2.1343     3.3539
H     -4.6025     0.3572     3.2523
H     -4.9482     1.3890     1.7916
H     -0.9226     0.7637     3.2911
H     -1.9308     1.9599     4.1619
H     -2.3696     0.2407     4.2255
H     -2.5956    -2.3016     0.6895
H     -2.8669    -3.1309     2.8848
H     -1.6987    -1.7883     3.0436
H     -3.4416    -1.5800     3.5445
H     -4.8114    -1.8387     0.0351
H     -5.2152    -0.9066     1.5229
H     -4.9886    -2.6762     1.5846
62
{"conf": 3, "E": 144.77, "rms": -1.0, "geom": "OH", "total_charge": 0, "CA_charge": 1, "smiles": "C[CH:1]([CH3:2])[1P:3]1([CH:4]([CH3:5])[CH3:6])->[Mn+:7]2(<-[4C-:8]#[O+:9])(<-[5H-:10])(<-[6C-:11]#[O+:12])<-[2N@H:13]([CH2:14][CH2:15]1)[CH2:16][CH2:17][3P:18]->2([CH:19]([CH3:20])[CH3:21])[CH:22]([CH3:23])[CH3:24]", "smiles3D": "C([C:1]([C:2]([H:29])([H:30])[H:31])([1P:3]1([C:4]([C:5]([H:33])([H:34])[H:35])([C:6]([H:36])([H:37])[H:38])[H:32])->[Mn+:7]2(<-[4C-:8]#[O+:9])(<-[5H-:10])(<-[6C-:11]#[O+:12])<-[2N@:13]([H:39])([C:14]([H:40])([H:41])[C:15]1([H:42])[H:43])[C:16]([H:44])([H:45])[C:17]([H:46])([H:47])[3P:18]->2([C:19]([C:20]([H:49])([H:50])[H:51])([C:21]([H:52])([H:53])[H:54])[H:48])[C:22]([C:23]([H:56])([H:57])[H:58])([C:24]([H:59])([H:60])[H:61])[H:55])[H:28])([H:25])([H:26])[H:27]", "smiles3Dx": "C([C:1]([C:2]([H:29])([H:30])[H:31])([1P:3]1([C:4]([C:5]([H:33])([H:34])[H:35])([C:6]([H:36])([H:37])[H:38])[H:32])->[Mn+:7]2(<-[4C-:8]#[O+:9])(<-[5H-:10])(<-[6C-:11]#[O+:12])<-[2N@:13]([H:39])([C:14]([H:40])([H:41])[C:15]1([H:42])[H:43])[C:16]([H:44])([H:45])[C:17]([H:46])([H:47])[3P:18]->2([C:19]([C:20]([H:49])([H:50])[H:51])([C:21]([H:52])([H:53])[H:54])[H:48])[C:22]([C:23]([H:56])([H:57])[H:58])([C:24]([H:59])([H:60])[H:61])[H:55])[H:28])([H:25])([H:26])[H:27]", "dummies": []}
C      2.5844    -3.8039     2.3768
C      1.9181    -2.4268     2.1853
C      0.5680    -2.4083     2.9083
P      1.7112    -1.9832     0.4359
C      3.3578    -1.8631    -0.3120
C      3.8768    -3.2167    -0.8372
C      4.3723    -1.2524     0.6719
Mn     0.0000     0.0000     0.0000
C      1.0261     1.5051     1.3868
O      1.5682     2.2977     2.1161
H     -0.9627    -0.7308     1.3778
C     -1.8322     1.3437    -0.2753
O     -2.7984     2.0511    -0.4179
N     -0.6621    -1.5868    -1.5166
C     -0.6026    -2.8380    -0.8430
C      0.8108    -3.3265    -0.3703
C      0.1455    -1.5436    -2.7032
C      0.2323    -0.1684    -3.4124
P      0.8587     1.0642    -2.2664
C     -0.0248     2.5738    -2.7184
C      0.2391     2.9766    -4.1808
C      0.3636     3.7188    -1.7773
C      2.6171     1.3978    -2.5526
C      3.3355     1.5545    -1.2078
C      3.2903     0.3295    -3.4353
H      2.6923    -4.0091     3.4632
H      3.6102    -3.8279     1.9724
H      1.9960    -4.6368     1.9499
H      2.5660    -1.6632     2.6636
H      0.2459    -1.3605     3.0692
H     -0.2067    -2.9725     2.3484
H      0.6606    -2.8587     3.9197
H      3.2808    -1.1888    -1.1667
H      4.9848    -3.2081    -0.9199
H      3.4945    -3.3930    -1.8646
H      3.5832    -4.0745    -0.2047
H      5.2720    -0.9181     0.1124
H      3.9515    -0.3652     1.1888
H      4.7082    -1.9802     1.4352
H     -1.5320    -1.4109    -1.7450
H     -1.0375    -3.6220    -1.5054
H     -1.2536    -2.7583     0.0552
H      1.3710    -3.6971    -1.2449
H      0.6709    -4.1642     0.3340
H     -0.2638    -2.2796    -3.4333
H      1.1779    -1.8513    -2.4583
H     -0.7860     0.1252    -3.7419
H      0.8861    -0.2434    -4.3014
H     -1.1118     2.3844    -2.6093
H      1.2625     3.3690    -4.3400
H     -0.4678     3.7840    -4.4676
H      0.0653     2.1280    -4.8729
H      0.1957     3.4255    -0.7202
H     -0.2661     4.6090    -1.9891
H      1.4277     4.0067    -1.9052
H      2.7136     2.3622    -3.0828
H      4.4334     1.4174    -1.3023
H      2.9363     0.8597    -0.4532
H      3.1615     2.5782    -0.8144
H      4.3965     0.3915    -3.3617
H      2.9807    -0.7025    -3.2057
H      3.0386     0.5250    -4.4991
62
{"conf": 4, "E": 145.09, "rms": -1.0, "geom": "OH", "total_charge": 0, "CA_charge": 1, "smiles": "C[CH:1]([CH3:2])[1P:3]1([CH:4]([CH3:5])[CH3:6])->[Mn+:7]2(<-[4C-:8]#[O+:9])(<-[5H-:10])(<-[6C-:11]#[O+:12])<-[2N@H:13]([CH2:14][CH2:15]1)[CH2:16][CH2:17][3P:18]->2([CH:19]([CH3:20])[CH3:21])[CH:22]([CH3:23])[CH3:24]", "smiles3D": "C([C:1]([C:2]([H:29])([H:30])[H:31])([1P:3]1([C:4]([C:5]([H:33])([H:34])[H:35])([C:6]([H:36])([H:37])[H:38])[H:32])->[Mn+:7]2(<-[4C-:8]#[O+:9])(<-[5H-:10])(<-[6C-:11]#[O+:12])<-[2N@:13]([H:39])([C:14]([H:40])([H:41])[C:15]1([H:42])[H:43])[C:16]([H:44])([H:45])[C:17]([H:46])([H:47])[3P:18]->2([C:19]([C:20]([H:49])([H:50])[H:51])([C:21]([H:52])([H:53])[H:54])[H:48])[C:22]([C:23]([H:56])([H:57])[H:58])([C:24]([H:59])([H:60])[H:61])[H:55])[H:28])([H:25])([H:26])[H:27]", "smiles3Dx": "C([C:1]([C:2]([H:29])([H:30])[H:31])([1P:3]1([C:4]([C:5]([H:33])([H:34])[H:35])([C:6]([H:36])([H:37])[H:38])[H:32])->[Mn+:7]2(<-[4C-:8]#[O+:9])(<-[5H-:10])(<-[6C-:11]#[O+:12])<-[2N@:13]([H:39])([C:14]([H:40])([H:41])[C:15]1([H:42])[H:43])[C:16]([H:44])([H:45])[C:17]([H:46])([H:47])[3P:18]->2([C:19]([C:20]([H:49])([H:50])[H:51])([C:21]([H:52])([H:53])[H:54])[H:48])[C:22]([C:23]([H:56])([H:57])[H:58])([C:24]([H:59])([H:60])[H:61])[H:55])[H:28])([H:25])([H:26])[H:27]", "dummies": []}
C     -4.1473    -0.3649     1.7044
C     -2.8538    -0.5479     2.5037
C     -3.1489    -1.2113     3.8593
P     -1.5822    -1.4190     1.5443
C     -2.2334    -2.8775     0.6883
C     -3.0447    -3.7923     1.6121
C     -3.0540    -2.4912    -0.5487
Mn     0.0000     0.0000     0.0000
C     -1.7227     0.8839    -1.2227
O     -2.6309     1.3497    -1.8649
H      0.0543    -1.5337    -1.0141
C      1.5776     0.8251    -1.4438
O      2.4076     1.2601    -2.2028
N      1.5006    -0.7308     1.5811
C      0.8277    -1.0927     2.7985
C     -0.3384    -2.0942     2.6495
C      2.4678     0.2988     1.7727
C      1.9419     1.6686     2.3210
P      0.4478     2.1717     1.4522
C     -0.7449     2.6176     2.7428
C     -2.0637     3.0980     2.1266
C     -0.2142     3.6603     3.7499
C      0.9411     3.5923     0.4378
C     -0.0611     3.8257    -0.6988
C      1.1232     4.8809     1.2424
H     -4.7734     0.4093     2.1976
H     -4.7542    -1.2882     1.6676
H     -3.9270     0.0041     0.6809
H     -2.4741     0.4521     2.7109
H     -4.0518    -0.7529     4.3166
H     -3.3240    -2.2976     3.7873
H     -2.3169    -1.0186     4.5678
H     -1.3574    -3.4609     0.3303
H     -2.4588    -4.0512     2.5186
H     -4.0172    -3.3524     1.8984
H     -3.2617    -4.7441     1.0821
H     -3.1819    -3.3871    -1.1930
H     -2.5226    -1.7275    -1.1499
H     -4.0681    -2.1304    -0.2999
H      1.9195    -1.4732     1.2448
H      0.4155    -0.1894     3.2843
H      1.5758    -1.5402     3.4933
H      0.0561    -3.0389     2.2218
H     -0.7736    -2.3098     3.6414
H      3.2523    -0.0747     2.4711
H      2.9572     0.4874     0.7942
H      1.7333     1.5693     3.4042
H      2.7282     2.4395     2.1824
H     -0.9441     1.7022     3.3222
H     -2.8574     3.0972     2.9038
H     -1.9768     4.1315     1.7356
H     -2.3868     2.4234     1.3057
H     -0.4426     4.7030     3.4612
H      0.8683     3.5594     3.9539
H     -0.7323     3.5060     4.7205
H      1.9217     3.3456    -0.0238
H     -0.0646     2.9664    -1.3939
H     -1.0888     3.9906    -0.3257
H      0.2388     4.7169    -1.2906
H      0.1486     5.3462     1.4866
H      1.6727     5.6182     0.6188
H      1.7412     4.7128     2.1464
62
{"conf": 5, "E": 160.54, "rms": -1.0, "geom": "OH", "total_charge": 0, "CA_charge": 1, "smiles": "C[CH:1]([CH3:2])[1P:3]1([CH:4]([CH3:5])[CH3:6])->[Mn+:7]2(<-[4C-:8]#[O+:9])(<-[5H-:10])(<-[6C-:11]#[O+:12])<-[2N@H:13]([CH2:14][CH2:15]1)[CH2:16][CH2:17][3P:18]->2([CH:19]([CH3:20])[CH3:21])[CH:22]([CH3:23])[CH3:24]", "smiles3D": "C([C:1]([C:2]([H:29])([H:30])[H:31])([1P:3]1([C:4]([C:5]([H:33])([H:34])[H:35])([C:6]([H:36])([H:37])[H:38])[H:32])->[Mn+:7]2(<-[4C-:8]#[O+:9])(<-[5H-:10])(<-[6C-:11]#[O+:12])<-[2N@:13]([H:39])([C:14]([H:40])([H:41])[C:15]1([H:42])[H:43])[C:16]([H:44])([H:45])[C:17]([H:46])([H:47])[3P:18]->2([C:19]([C:20]([H:49])([H:50])[H:51])([C:21]([H:52])([H:53])[H:54])[H:48])[C:22]([C:23]([H:56])([H:57])[H:58])([C:24]([H:59])([H:60])[H:61])[H:55])[H:28])([H:25])([H:26])[H:27]", "smiles3Dx": "C([C:1]([C:2]([H:29])([H:30])[H:31])([1P:3]1([C:4]([C:5]([H:33])([H:34])[H:35])([C:6]([H:36])([H:37])[H:38])[H:32])->[Mn+:7]2(<-[4C-:8]#[O+:9])(<-[5H-:10])(<-[6C-:11]#[O+:12])<-[2N@:13]([H:39])([C:14]([H:40])([H:41])[C:15]1([H:42])[H:43])[C:16]([H:44])([H:45])[C:17]([H:46])([H:47])[3P:18]->2([C:19]([C:20]([H:49])([H:50])[H:51])([C:21]([H:52])([H:53])[H:54])[H:48])[C:22]([C:23]([H:56])([H:57])[H:58])([C:24]([H:59])([H:60])[H:61])[H:55])[H:28])([H:25])([H:26])[H:27]", "dummies": []}
C     -1.2464    -0.2523     3.7567
C     -1.8010     1.0074     3.0554
C     -2.2750     2.0094     4.1210
P     -0.5791     1.7342     1.9251
C     -1.1317     3.4302     1.6123
C      0.0031     4.3074     1.0998
C     -2.3053     3.4242     0.6281
Mn     0.0000     0.0000     0.0000
C     -1.8100     0.4449    -1.3274
O     -2.7633     0.6800    -2.0273
H     -1.0080    -1.0839     1.0818
C      0.4120    -1.9986    -1.0314
O      0.6144    -3.0700    -1.5471
N      1.9202     0.0110     1.2858
C      2.1105     1.2855     1.9356
C      0.9616     1.7906     2.8411
C      3.0154    -0.3219     0.4326
C      3.3323     0.6760    -0.7385
P      1.8239     1.1224    -1.6154
C      2.0341     0.4467    -3.2900
C      0.8085     0.7574    -4.1617
C      2.2832    -1.0706    -3.2875
C      1.9335     2.9230    -1.7655
C      0.5756     3.5263    -2.1516
C      3.0044     3.3525    -2.7812
H     -0.7708    -0.0030     4.7299
H     -0.4923    -0.7900     3.1516
H     -2.0811    -0.9532     3.9711
H     -2.6813     0.7032     2.4488
H     -2.9858     2.7406     3.6838
H     -1.4155     2.5349     4.5900
H     -2.8366     1.4805     4.9211
H     -1.4817     3.8784     2.5595
H      0.6010     4.7006     1.9481
H     -0.3767     5.1814     0.5289
H      0.6600     3.7152     0.4726
H     -2.0150     3.0025    -0.3493
H     -2.6807     4.4581     0.4722
H     -3.1436     2.8209     1.0358
H      1.8328    -0.6369     1.9273
H      3.0329     1.2285     2.5590
H      2.2721     2.0627     1.1686
H      0.9036     1.1501     3.7372
H      1.1718     2.8298     3.1626
H      2.8015    -1.3163    -0.0107
H      3.9342    -0.4261     1.0553
H      4.0474     0.2013    -1.4407
H      3.8104     1.5876    -0.3269
H      2.9217     0.9227    -3.7520
H      0.8246     1.8064    -4.5054
H     -0.1358     0.5496    -3.6174
H      0.8230     0.1385    -5.0849
H      2.9266    -1.3302    -4.1552
H      1.3403    -1.6331    -3.4326
H      2.8037    -1.4346    -2.3831
H      2.2431     3.3275    -0.7878
H     -0.2480     2.9800    -1.6597
H      0.5382     4.5904    -1.8363
H      0.3942     3.5123    -3.2419
H      3.9674     2.8366    -2.5826
H      3.1841     4.4443    -2.6822
H      2.6908     3.1657    -3.8285
62
{"conf": 6, "E": 159.37, "rms": -1.0, "geom": "OH", "total_charge": 0, "CA_charge": 1, "smiles": "C[CH:1]([CH3:2])[1P:3]1([CH:4]([CH3:5])[CH3:6])->[Mn+:7]2(<-[4C-:8]#[O+:9])(<-[5H-:10])(<-[6C-:11]#[O+:12])<-[2N@H:13]([CH2:14][CH2:15]1)[CH2:16][CH2:17][3P:18]->2([CH:19]([CH3:20])[CH3:21])[CH:22]([CH3:23])[CH3:24]", "smiles3D": "C([C:1]([C:2]([H:29])([H:30])[H:31])([1P:3]1([C:4]([C:5]([H:33])([H:34])[H:35])([C:6]([H:36])([H:37])[H:38])[H:32])->[Mn+:7]2(<-[4C-:8]#[O+:9])(<-[5H-:10])(<-[6C-:11]#[O+:12])<-[2N@:13]([H:39])([C:14]([H:40])([H:41])[C:15]1([H:42])[H:43])[C:16]([H:44])([H:45])[C:17]([H:46])([H:47])[3P:18]->2([C:19]([C:20]([H:49])([H:50])[H:51])([C:21]([H:52])([H:53])[H:54])[H:48])[C:22]([C:23]([H:56])([H:57])[H:58])([C:24]([H:59])([H:60])[H:61])[H:55])[H:28])([H:25])([H:26])[H:27]", "smiles3Dx": "C([C:1]([C:2]([H:29])([H:30])[H:31])([1P:3]1([C:4]([C:5]([H:33])([H:34])[H:35])([C:6]([H:36])([H:37])[H:38])[H:32])->[Mn+:7]2(<-[4C-:8]#[O+:9])(<-[5H-:10])(<-[6C-:11]#[O+:12])<-[2N@:13]([H:39])([C:14]([H:40])([H:41])[C:15]1([H:42])[H:43])[C:16]([H:44])([H:45])[C:17]([H:46])([H:47])[3P:18]->2([C:19]([C:20]([H:49])([H:50])[H:51])([C:21]([H:52])([H:53])[H:54])[H:48])[C:22]([C:23]([H:56])([H:57])[H:58])([C:24]([H:59])([H:60])[H:61])[H:55])[H:28])([H:25])([H:26])[H:27]", "dummies": []}
C     -1.9746    -2.7520     2.8189
C     -1.6288    -1.3112     3.2210
C     -2.7638    -0.3818     2.7865
P     -0.0522    -0.7595     2.5119
C      0.8340     0.1378     3.8084
C     -0.0504     1.2581     4.3777
C      1.2772    -0.7965     4.9475
Mn     0.0000     0.0000     0.0000
C     -2.0234     1.0693     0.0055
O     -3.0880     1.6360     0.0067
H     -0.7875    -1.6339    -0.3055
C      0.1864     0.1665    -2.2754
O      0.2848     0.2549    -3.4740
N      2.1337    -0.8711     0.3036
C      2.1999    -1.9031     1.3405
C      0.9142    -2.2336     2.1587
C      3.0853     0.1828     0.5735
C      2.9614     1.4736    -0.2620
P      1.3713     2.2406     0.0429
C      1.1238     3.3129    -1.3990
C      2.0328     4.5451    -1.3864
C     -0.3425     3.7311    -1.5486
C      1.4575     3.1538     1.6076
C      2.7998     3.8721     1.8260
C      0.2914     4.1351     1.7562
H     -2.0129    -2.8630     1.7141
H     -2.9714    -3.0267     3.2257
H     -1.2453    -3.4668     3.2539
H     -1.5568    -1.2724     4.3255
H     -3.0567    -0.5861     1.7371
H     -2.4821     0.6849     2.8970
H     -3.6556    -0.5621     3.4240
H      1.7395     0.5845     3.3758
H      0.5670     1.9461     4.9938
H     -0.5178     1.8524     3.5664
H     -0.8578     0.8504     5.0212
H      2.1388    -1.4167     4.6261
H      1.6323    -0.1979     5.8136
H      0.4586    -1.4560     5.2984
H      2.3643    -1.2491    -0.4986
H      2.9974    -1.6627     2.0827
H      2.5169    -2.8519     0.8446
H      1.1881    -2.7493     3.0996
H      0.3000    -2.9233     1.5485
H      4.1087    -0.2288     0.4064
H      3.0179     0.4789     1.6380
H      3.7822     2.1697    -0.0061
H      3.0383     1.2118    -1.3375
H      1.3900     2.7193    -2.2993
H      1.9717     5.0513    -2.3734
H      3.0927     4.2482    -1.2456
H      1.7272     5.2882    -0.6273
H     -0.7021     4.3559    -0.7129
H     -0.4650     4.3210    -2.4820
H     -0.9862     2.8374    -1.6490
H      1.3594     2.4208     2.4076
H      3.0754     4.5614     1.0135
H      2.7493     4.4709     2.7605
H      3.6137     3.1354     1.9830
H      0.2284     4.4717     2.8131
H      0.4218     5.0407     1.1356
H     -0.6706     3.6345     1.5162
62
{"conf": 7, "E": 148.47, "rms": -1.0, "geom": "OH", "total_charge": 0, "CA_charge": 1, "smiles": "C[CH:1]([CH3:2])[1P:3]1([CH:4]([CH3:5])[CH3:6])->[Mn+:7]2(<-[4C-:8]#[O+:9])(<-[5H-:10])(<-[6C-:11]#[O+:12])<-[2N@H:13]([CH2:14][CH2:15]1)[CH2:16][CH2:17][3P:18]->2([CH:19]([CH3:20])[CH3:21])[CH:22]([CH3:23])[CH3:24]", "smiles3D": "C([C:1]([C:2]([H:29])([H:30])[H:31])([1P:3]1([C:4]([C:5]([H:33])([H:34])[H:35])([C:6]([H:36])([H:37])[H:38])[H:32])->[Mn+:7]2(<-[4C-:8]#[O+:9])(<-[5H-:10])(<-[6C-:11]#[O+:12])<-[2N@:13]([H:39])([C:14]([H:40])([H:41])[C:15]1([H:42])[H:43])[C:16]([H:44])([H:45])[C:17]([H:46])([H:47])[3P:18]->2([C:19]([C:20]([H:49])([H:50])[H:51])([C:21]([H:52])([H:53])[H:54])[H:48])[C:22]([C:23]([H:56])([H:57])[H:58])([C:24]([H:59])([H:60])[H:61])[H:55])[H:28])([H:25])([H:26])[H:27]", "smiles3Dx": "C([C:1]([C:2]([H:29])([H:30])[H:31])([1P:3]1([C:4]([C:5]([H:33])([H:34])[H:35])([C:6]([H:36])([H:37])[H:38])[H:32])->[Mn+:7]2(<-[4C-:8]#[O+:9])(<-[5H-:10])(<-[6C-:11]#[O+:12])<-[2N@:13]([H:39])([C:14]([H:40])([H:41])[C:15]1([H:42])[H:43])[C:16]([H:44])([H:45])[C:17]([H:46])([H:47])[3P:18]->2([C:19]([C:20]([H:49])([H:50])[H:51])([C:21]([H:52])([H:53])[H:54])[H:48])[C:22]([C:23]([H:56])([H:57])[H:58])([C:24]([H:59])([H:60])[H:61])[H:55])[H:28])([H:25])([H:26])[H:27]", "dummies": []}
C     -1.5206     0.5033    -4.0469
C     -1.4435     1.5769    -2.9544
C     -1.7737     2.9608    -3.5468
P      0.1647     1.5283    -2.1187
C      1.4578     1.2942    -3.3698
C      1.5651     2.4919    -4.3270
C      2.8066     1.0422    -2.7255
Mn     0.0000     0.0000     0.0000
C      1.1005    -1.7775    -0.9315
O      1.6822    -2.7128    -1.4222
H     -1.6001    -0.5077    -0.7508
C     -0.6956    -1.2273     1.8030
O     -1.0695    -1.8781     2.7471
N     -0.7922     2.0127     0.8391
C     -0.6995     3.1385    -0.0881
C      0.3498     3.0764    -1.2507
C     -0.1848     2.2452     2.1064
C      1.3615     2.3649     2.0945
P      2.0898     0.8642     1.4239
C      2.6379    -0.1781     2.8092
C      1.7353    -0.0429     4.0471
C      2.6934    -1.6531     2.3797
C      3.5938     1.4383     0.5996
C      4.4093     2.3944     1.4938
C      4.4822     0.2574     0.1818
H     -0.9027     0.7701    -4.9284
H     -2.5716     0.3955    -4.3902
H     -1.1938    -0.4812    -3.6486
H     -2.2204     1.3414    -2.1963
H     -0.9715     3.3706    -4.1799
H     -2.6926     2.8931    -4.1675
H     -1.9964     3.6942    -2.7484
H      1.2010     0.3939    -3.9661
H      0.7618     2.4575    -5.0868
H      2.5151     2.4388    -4.9016
H      1.5532     3.4598    -3.7862
H      3.4915     0.5734    -3.4642
H      3.2707     1.9971    -2.4086
H      2.6837     0.3346    -1.8906
H     -1.6839     1.8704     1.0027
H     -1.7025     3.2625    -0.5554
H     -0.5016     4.0748     0.4821
H      0.1912     3.9265    -1.9430
H      1.3703     3.1402    -0.8335
H     -0.6041     3.1789     2.5483
H     -0.4659     1.4084     2.7774
H      1.6417     3.2250     1.4582
H      1.7338     2.5516     3.1178
H      3.6597     0.1256     3.1032
H      0.6725    -0.2132     3.8117
H      2.0296    -0.7953     4.8098
H      1.8623     0.9401     4.5390
H      3.0562    -2.2791     3.2227
H      1.7047    -2.0336     2.0727
H      3.3964    -1.8114     1.5428
H      3.2967     1.9965    -0.2937
H      3.8637     3.3374     1.6917
H      4.6959     1.9365     2.4598
H      5.3456     2.6814     0.9689
H      5.2423     0.6055    -0.5496
H      3.8963    -0.5516    -0.2961
H      5.0216    -0.1660     1.0554
62
{"conf": 8, "E": 172.76, "rms": -1.0, "geom": "OH", "total_charge": 0, "CA_charge": 1, "smiles": "C[CH:1]([CH3:2])[1P:3]1([CH:4]([CH3:5])[CH3:6])->[Mn+:7]2(<-[4C-:8]#[O+:9])(<-[5H-:10])(<-[6C-:11]#[O+:12])<-[2N@H:13]([CH2:14][CH2:15]1)[CH2:16][CH2:17][3P:18]->2([CH:19]([CH3:20])[CH3:21])[CH:22]([CH3:23])[CH3:24]", "smiles3D": "C([C:1]([C:2]([H:29])([H:30])[H:31])([1P:3]1([C:4]([C:5]([H:33])([H:34])[H:35])([C:6]([H:36])([H:37])[H:38])[H:32])->[Mn+:7]2(<-[4C-:8]#[O+:9])(<-[5H-:10])(<-[6C-:11]#[O+:12])<-[2N@:13]([H:39])([C:14]([H:40])([H:41])[C:15]1([H:42])[H:43])[C:16]([H:44])([H:45])[C:17]([H:46])([H:47])[3P:18]->2([C:19]([C:20]([H:49])([H:50])[H:51])([C:21]([H:52])([H:53])[H:54])[H:48])[C:22]([C:23]([H:56])([H:57])[H:58])([C:24]([H:59])([H:60])[H:61])[H:55])[H:28])([H:25])([H:26])[H:27]", "smiles3Dx": "C([C:1]([C:2]([H:29])([H:30])[H:31])([1P:3]1([C:4]([C:5]([H:33])([H:34])[H:35])([C:6]([H:36])([H:37])[H:38])[H:32])->[Mn+:7]2(<-[4C-:8]#[O+:9])(<-[5H-:10])(<-[6C-:11]#[O+:12])<-[2N@:13]([H:39])([C:14]([H:40])([H:41])[C:15]1([H:42])[H:43])[C:16]([H:44])([H:45])[C:17]([H:46])([H:47])[3P:18]->2([C:19]([C:20]([H:49])([H:50])[H:51])([C:21]([H:52])([H:53])[H:54])[H:48])[C:22]([C:23]([H:56])([H:57])[H:58])([C:24]([H:59])([H:60])[H:61])[H:55])[H:28])([H:25])([H:26])[H:27]", "dummies": []}
C      3.6702     0.7083    -2.5789
C      3.2978     1.7734    -1.5499
C      2.5118     2.9126    -2.2187
P      2.4085     1.1207    -0.1074
C      2.5496     2.4853     1.0845
C      2.7038     2.0017     2.5358
C      1.3163     3.3997     0.9908
Mn     0.0000     0.0000     0.0000
C     -1.1098     1.7582    -0.9571
O     -1.6930     2.6846    -1.4626
H      0.0016     0.7809     1.6589
C     -1.9562    -0.9155     0.7608
O     -2.9872    -1.3912     1.1673
N      1.3481    -1.7697     0.6234
C      2.6944    -1.5880     0.1578
C      3.3786    -0.2507     0.5370
C      0.7640    -2.9851     0.1447
C      0.5617    -3.1225    -1.4098
P     -0.2981    -1.6699    -2.0543
C     -2.0745    -2.0723    -2.2380
C     -2.4807    -3.3563    -1.4930
C     -2.5333    -2.1940    -3.6981
C      0.3502    -1.2434    -3.6972
C      1.7683    -1.7745    -3.9378
C      0.2835     0.2717    -3.8770
H      4.5189     1.0877    -3.1874
H      4.0210    -0.2335    -2.1228
H      2.8555     0.5427    -3.2915
H      4.2529     2.2034    -1.1761
H      1.4248     2.7096    -2.2558
H      2.8758     3.0928    -3.2532
H      2.6754     3.8571    -1.6596
H      3.4459     3.0888     0.8266
H      2.5357     2.8439     3.2412
H      3.7432     1.6585     2.7209
H      1.9789     1.1999     2.7851
H      1.5104     4.3417     1.5468
H      0.4187     2.9278     1.4339
H      1.0768     3.6770    -0.0516
H      1.3614    -1.7926     1.5395
H      3.3218    -2.4168     0.5610
H      2.7085    -1.6612    -0.9367
H      4.4041    -0.2194     0.1152
H      3.4459    -0.2047     1.6327
H     -0.2238    -3.0882     0.6356
H      1.3929    -3.8401     0.4858
H      1.5460    -3.2348    -1.8843
H     -0.0152    -4.0371    -1.6235
H     -2.6438    -1.2320    -1.7896
H     -2.1494    -4.2670    -2.0347
H     -3.5891    -3.4054    -1.4321
H     -2.1109    -3.3765    -0.4545
H     -2.4164    -1.2296    -4.2345
H     -3.6197    -2.4260    -3.7273
H     -2.0077    -3.0224    -4.2201
H     -0.2748    -1.6970    -4.4770
H      2.2109    -1.3152    -4.8474
H      2.4398    -1.5986    -3.0906
H      1.7271    -2.8680    -4.1289
H     -0.7747     0.5904    -3.9849
H      0.6873     0.7764    -2.9846
H      0.8310     0.6006    -4.7857
62
{"conf": 9, "E": 162.61, "rms": -1.0, "geom": "OH", "total_charge": 0, "CA_charge": 1, "smiles": "C[CH:1]([CH3:2])[1P:3]1([CH:4]([CH3:5])[CH3:6])->[Mn+:7]2(<-[4C-:8]#[O+:9])(<-[5H-:10])(<-[6C-:11]#[O+:12])<-[2N@H:13]([CH2:14][CH2:15]1)[CH2:16][CH2:17][3P:18]->2([CH:19]([CH3:20])[CH3:21])[CH:22]([CH3:23])[CH3:24]", "smiles3D": "C([C:1]([C:2]([H:29])([H:30])[H:31])([1P:3]1([C:4]([C:5]([H:33])([H:34])[H:35])([C:6]([H:36])([H:37])[H:38])[H:32])->[Mn+:7]2(<-[4C-:8]#[O+:9])(<-[5H-:10])(<-[6C-:11]#[O+:12])<-[2N@:13]([H:39])([C:14]([H:40])([H:41])[C:15]1([H:42])[H:43])[C:16]([H:44])([H:45])[C:17]([H:46])([H:47])[3P:18]->2([C:19]([C:20]([H:49])([H:50])[H:51])([C:21]([H:52])([H:53])[H:54])[H:48])[C:22]([C:23]([H:56])([H:57])[H:58])([C:24]([H:59])([H:60])[H:61])[H:55])[H:28])([H:25])([H:26])[H:27]", "smiles3Dx": "C([C:1]([C:2]([H:29])([H:30])[H:31])([1P:3]1([C:4]([C:5]([H:33])([H:34])[H:35])([C:6]([H:36])([H:37])[H:38])[H:32])->[Mn+:7]2(<-[4C-:8]#[O+:9])(<-[5H-:10])(<-[6C-:11]#[O+:12])<-[2N@:13]([H:39])([C:14]([H:40])([H:41])[C:15]1([H:42])[H:43])[C:16]([H:44])([H:45])[C:17]([H:46])([H:47])[3P:18]->2([C:19]([C:20]([H:49])([H:50])[H:51])([C:21]([H:52])([H:53])[H:54])[H:48])[C:22]([C:23]([H:56])([H:57])[H:58])([C:24]([H:59])([H:60])[H:61])[H:55])[H:28])([H:25])([H:26])[H:27]", "dummies": []}
C     -4.4581     0.8402    -2.4966
C     -3.3403    -0.1210    -2.0556
C     -3.9304    -1.5279    -1.8525
P     -2.5331     0.4439    -0.5384
C     -3.7390     0.2897     0.8070
C     -3.7538     1.5250     1.7185
C     -3.4372    -0.9529     1.6470
Mn     0.0000     0.0000     0.0000
C     -0.2715    -1.7638     1.4325
O     -0.4122    -2.6952     2.1855
H     -0.3291     1.2182     1.3379
C      2.1856     0.3283     0.5940
O      3.3334     0.5139     0.9147
N      0.1351     1.5831    -1.6892
C     -1.0498     2.4389    -1.7773
C     -2.2164     2.1983    -0.7722
C      0.4199     0.9495    -2.9591
C      1.4251    -0.2349    -2.9634
P      0.7599    -1.5791    -1.9802
C      2.0931    -2.7822    -1.7009
C      2.8607    -3.0947    -2.9955
C      3.0724    -2.2918    -0.6429
C     -0.5464    -2.4008    -2.9293
C     -0.6925    -3.8725    -2.5222
C     -0.3452    -2.2923    -4.4509
H     -4.0264     1.7596    -2.9421
H     -5.0721     0.3693    -3.2941
H     -5.1323     1.1151    -1.6604
H     -2.5933    -0.1528    -2.8651
H     -3.2156    -2.2024    -1.3385
H     -4.1772    -1.9751    -2.8389
H     -4.8616    -1.4934    -1.2491
H     -4.7504     0.1739     0.3700
H     -4.4697     1.3666     2.5534
H     -4.1044     2.4194     1.1627
H     -2.7512     1.7129     2.1584
H     -2.5512    -0.7832     2.2913
H     -3.2681    -1.8430     1.0075
H     -4.3007    -1.1727     2.3105
H      0.8560     2.1078    -1.4785
H     -0.7122     3.4931    -1.6323
H     -1.4930     2.3945    -2.7991
H     -3.1311     2.7123    -1.1260
H     -1.9199     2.6405     0.1983
H     -0.5269     0.5713    -3.3938
H      0.8155     1.7304    -3.6504
H      2.3833     0.1034    -2.5198
H      1.6075    -0.5683    -4.0034
H      1.6470    -3.7245    -1.3253
H      3.7229    -3.7589    -2.7721
H      3.2606    -2.1779    -3.4742
H      2.2291    -3.6559    -3.7065
H      3.5576    -1.3461    -0.9595
H      3.8729    -3.0467    -0.4884
H      2.5509    -2.1900     0.3296
H     -1.4789    -1.9088    -2.6859
H     -1.6330    -4.2834    -2.9477
H     -0.7604    -3.9660    -1.4170
H      0.1456    -4.4907    -2.9042
H      0.6469    -2.6458    -4.7808
H     -1.1129    -2.9011    -4.9748
H     -0.4906    -1.2496    -4.7956
62
{"conf": 10, "E": 143.82, "rms": -1.0, "geom": "OH", "total_charge": 0, "CA_charge": 1, "smiles": "C[CH:1]([CH3:2])[1P:3]1([CH:4]([CH3:5])[CH3:6])->[Mn+:7]2(<-[4C-:8]#[O+:9])(<-[5H-:10])(<-[6C-:11]#[O+:12])<-[2N@H:13]([CH2:14][CH2:15]1)[CH2:16][CH2:17][3P:18]->2([CH:19]([CH3:20])[CH3:21])[CH:22]([CH3:23])[CH3:24]", "smiles3D": "C([C:1]([C:2]([H:29])([H:30])[H:31])([1P:3]1([C:4]([C:5]([H:33])([H:34])[H:35])([C:6]([H:36])([H:37])[H:38])[H:32])->[Mn+:7]2(<-[4C-:8]#[O+:9])(<-[5H-:10])(<-[6C-:11]#[O+:12])<-[2N@:13]([H:39])([C:14]([H:40])([H:41])[C:15]1([H:42])[H:43])[C:16]([H:44])([H:45])[C:17]([H:46])([H:47])[3P:18]->2([C:19]([C:20]([H:49])([H:50])[H:51])([C:21]([H:52])([H:53])[H:54])[H:48])[C:22]([C:23]([H:56])([H:57])[H:58])([C:24]([H:59])([H:60])[H:61])[H:55])[H:28])([H:25])([H:26])[H:27]", "smiles3Dx": "C([C:1]([C:2]([H:29])([H:30])[H:31])([1P:3]1([C:4]([C:5]([H:33])([H:34])[H:35])([C:6]([H:36])([H:37])[H:38])[H:32])->[Mn+:7]2(<-[4C-:8]#[O+:9])(<-[5H-:10])(<-[6C-:11]#[O+:12])<-[2N@:13]([H:39])([C:14]([H:40])([H:41])[C:15]1([H:42])[H:43])[C:16]([H:44])([H:45])[C:17]([H:46])([H:47])[3P:18]->2([C:19]([C:20]([H:49])([H:50])[H:51])([C:21]([H:52])([H:53])[H:54])[H:48])[C:22]([C:23]([H:56])([H:57])[H:58])([C:24]([H:59])([H:60])[H:61])[H:55])[H:28])([H:25])([H:26])[H:27]", "dummies": []}
C      2.6977     0.3447    -2.7249
C      2.6650    -1.1685    -2.4931
C      3.8578    -1.5664    -1.6122
P      1.0782    -1.6458    -1.7578
C      0.0663    -2.4130    -3.0499
C      0.1813    -1.6496    -4.3845
C      0.4553    -3.8812    -3.2835
Mn     0.0000     0.0000     0.0000
C      0.1213     1.8737    -1.3111
O      0.1840     2.8602    -2.0017
H      1.7388     0.1988     0.5660
C     -0.5588     1.2398     1.8419
O     -0.8520     1.8930     2.8122
N     -0.3110    -2.0396     1.0740
C      0.1495    -3.1668     0.3040
C      1.4175    -2.9131    -0.5298
C     -1.6862    -2.1737     1.4615
C     -2.7557    -1.9921     0.3314
P     -2.5974    -0.3467    -0.3637
C     -3.3400    -0.2633    -2.0139
C     -2.3218     0.2785    -3.0123
C     -3.9042    -1.6155    -2.4738
C     -3.5901     0.7300     0.6978
C     -5.0735     0.3126     0.7325
C     -3.4671     2.1860     0.2273
H      1.8414     0.6759    -3.3438
H      2.6793     0.8894    -1.7576
H      3.6275     0.6246    -3.2646
H      2.7778    -1.6785    -3.4697
H      3.9232    -2.6700    -1.5129
H      3.7962    -1.0892    -0.6109
H      4.8041    -1.2336    -2.0901
H     -0.9817    -2.3839    -2.7181
H      1.1026    -1.9263    -4.9382
H     -0.6830    -1.9123    -5.0311
H      0.1783    -0.5528    -4.2539
H      1.5507    -3.9858    -3.4383
H     -0.0615    -4.2729    -4.1860
H      0.1271    -4.5187    -2.4377
H      0.1934    -2.0027     1.8390
H      0.3682    -4.0035     1.0091
H     -0.6378    -3.5188    -0.3876
H      1.7529    -3.8505    -1.0135
H      2.2100    -2.5599     0.1569
H     -1.8348    -3.1793     1.9198
H     -1.8910    -1.4154     2.2511
H     -2.6010    -2.7478    -0.4544
H     -3.7646    -2.1310     0.7579
H     -4.1838     0.4512    -1.9881
H     -2.5632    -0.0210    -4.0546
H     -1.3102    -0.0597    -2.7471
H     -2.3162     1.3884    -2.9686
H     -4.4396    -1.4843    -3.4382
H     -3.1244    -2.3797    -2.6282
H     -4.6472    -1.9908    -1.7386
H     -3.1920     0.6636     1.7309
H     -5.6712     1.0976     1.2433
H     -5.2131    -0.6100     1.3285
H     -5.5090     0.1622    -0.2734
H     -3.9752     2.3475    -0.7455
H     -3.9308     2.8628     0.9762
H     -2.4018     2.4770     0.1228
62
{"conf": 11, "E": 152.26, "rms": -1.0, "geom": "OH", "total_charge": 0, "CA_charge": 1, "smiles": "C[CH:1]([CH3:2])[1P:3]1([CH:4]([CH3:5])[CH3:6])->[Mn+:7]2(<-[4C-:8]#[O+:9])(<-[5H-:10])(<-[6C-:11]#[O+:12])<-[2N@H:13]([CH2:14][CH2:15]1)[CH2:16][CH2:17][3P:18]->2([CH:19]([CH3:20])[CH3:21])[CH:22]([CH3:23])[CH3:24]", "smiles3D": "C([C:1]([C:2]([H:29])([H:30])[H:31])([1P:3]1([C:4]([C:5]([H:33])([H:34])[H:35])([C:6]([H:36])([H:37])[H:38])[H:32])->[Mn+:7]2(<-[4C-:8]#[O+:9])(<-[5H-:10])(<-[6C-:11]#[O+:12])<-[2N@:13]([H:39])([C:14]([H:40])([H:41])[C:15]1([H:42])[H:43])[C:16]([H:44])([H:45])[C:17]([H:46])([H:47])[3P:18]->2([C:19]([C:20]([H:49])([H:50])[H:51])([C:21]([H:52])([H:53])[H:54])[H:48])[C:22]([C:23]([H:56])([H:57])[H:58])([C:24]([H:59])([H:60])[H:61])[H:55])[H:28])([H:25])([H:26])[H:27]", "smiles3Dx": "C([C:1]([C:2]([H:29])([H:30])[H:31])([1P:3]1([C:4]([C:5]([H:33])([H:34])[H:35])([C:6]([H:36])([H:37])[H:38])[H:32])->[Mn+:7]2(<-[4C-:8]#[O+:9])(<-[5H-:10])(<-[6C-:11]#[O+:12])<-[2N@:13]([H:39])([C:14]([H:40])([H:41])[C:15]1([H:42])[H:43])[C:16]([H:44])([H:45])[C:17]([H:46])([H:47])[3P:18]->2([C:19]([C:20]([H:49])([H:50])[H:51])([C:21]([H:52])([H:53])[H:54])[H:48])[C:22]([C:23]([H:56])([H:57])[H:58])([C:24]([H:59])([H:60])[H:61])[H:55])[H:28])([H:25])([H:26])[H:27]", "dummies": []}
C     -2.9141     4.0887     0.9203
C     -2.7206     2.5696     0.7888
C     -3.8179     1.8253     1.5566
P     -1.0541     2.0272     1.2744
C     -0.9159     1.8049     3.0680
C     -1.3693     3.0445     3.8516
C     -1.6610     0.5512     3.5504
Mn     0.0000     0.0000     0.0000
C     -1.8385    -1.3476     0.2020
O     -2.8083    -2.0563     0.3079
H      0.6331    -0.4372     1.6705
C      1.3292    -1.7274    -0.7074
O      2.0338    -2.6362    -1.0710
N      1.5655     1.6181    -0.4283
C      1.0139     2.9447    -0.3401
C      0.1730     3.2971     0.9215
C      2.1161     1.3385    -1.7177
C      1.1392     1.3574    -2.9532
P     -0.4893     0.7137    -2.5111
C     -1.6798     2.0629    -2.7465
C     -1.3609     2.9514    -3.9700
C     -3.1093     1.5076    -2.8494
C     -0.9302    -0.6169    -3.6688
C     -0.8470    -0.1700    -5.1395
C     -0.0434    -1.8426    -3.4593
H     -2.3940     4.6124     0.0915
H     -3.9900     4.3478     0.8204
H     -2.5566     4.4840     1.8884
H     -2.8613     2.3072    -0.2618
H     -3.6225     0.7329     1.5614
H     -3.9574     2.2096     2.5826
H     -4.7875     1.9711     1.0337
H      0.1624     1.6494     3.2901
H     -1.1003     2.9163     4.9217
H     -0.8465     3.9536     3.4893
H     -2.4608     3.2054     3.8078
H     -2.7321     0.7375     3.7543
H     -1.5594    -0.2814     2.8251
H     -1.2142     0.2123     4.5093
H      2.2258     1.5346     0.2017
H      0.3841     3.1459    -1.2193
H      1.8653     3.6638    -0.3808
H      0.8626     3.3814     1.7866
H     -0.3154     4.2751     0.7705
H      2.9346     2.0690    -1.9166
H      2.5814     0.3327    -1.6693
H      1.0536     2.3952    -3.3182
H      1.5784     0.7382    -3.7589
H     -1.6314     2.7124    -1.8634
H     -0.8358     2.4304    -4.7868
H     -2.2855     3.4066    -4.3857
H     -0.7161     3.7989    -3.6536
H     -3.8400     2.3357    -2.7290
H     -3.2971     1.0312    -3.8324
H     -3.3025     0.7651    -2.0458
H     -1.9773    -0.9229    -3.4622
H     -0.9716    -1.0446    -5.8129
H      0.1220     0.3045    -5.3884
H     -1.6835     0.5079    -5.3935
H      1.0333    -1.5740    -3.4610
H     -0.2123    -2.5915    -4.2623
H     -0.3351    -2.3449    -2.5166
62
{"conf": 12, "E": 323.4, "rms": -1.0, "geom": "OH", "total_charge": 0, "CA_charge": 1, "smiles": "C[CH:1]([CH3:2])[1P:3]1([CH:4]([CH3:5])[CH3:6])->[Mn+:7]2(<-[4C-:8]#[O+:9])(<-[5H-:10])(<-[6C-:11]#[O+:12])<-[2N@H:13]([CH2:14][CH2:15]1)[CH2:16][CH2:17][3P:18]->2([CH:19]([CH3:20])[CH3:21])[CH:22]([CH3:23])[CH3:24]", "smiles3D": "C([C:1]([C:2]([H:29])([H:30])[H:31])([1P:3]1([C:4]([C:5]([H:33])([H:34])[H:35])([C:6]([H:36])([H:37])[H:38])[H:32])->[Mn+:7]2(<-[4C-:8]#[O+:9])(<-[5H-:10])(<-[6C-:11]#[O+:12])<-[2N@:13]([H:39])([C:14]([H:40])([H:41])[C:15]1([H:42])[H:43])[C:16]([H:44])([H:45])[C:17]([H:46])([H:47])[3P:18]->2([C:19]([C:20]([H:49])([H:50])[H:51])([C:21]([H:52])([H:53])[H:54])[H:48])[C:22]([C:23]([H:56])([H:57])[H:58])([C:24]([H:59])([H:60])[H:61])[H:55])[H:28])([H:25])([H:26])[H:27]", "smiles3Dx": "C([C:1]([C:2]([H:29])([H:30])[H:31])([1P:3]1([C:4]([C:5]([H:33])([H:34])[H:35])([C:6]([H:36])([H:37])[H:38])[H:32])->[Mn+:7]2(<-[4C-:8]#[O+:9])(<-[5H-:10])(<-[6C-:11]#[O+:12])<-[2N@:13]([H:39])([C:14]([H:40])([H:41])[C:15]1([H:42])[H:43])[C:16]([H:44])([H:45])[C:17]([H:46])([H:47])[3P:18]->2([C:19]([C:20]([H:49])([H:50])[H:51])([C:21]([H:52])([H:53])[H:54])[H:48])[C:22]([C:23]([H:56])([H:57])[H:58])([C:24]([H:59])([H:60])[H:61])[H:55])[H:28])([H:25])([H:26])[H:27]", "dummies": []}
C     -3.0169    -3.4330    -0.7030
C     -1.5368    -3.5685    -0.3457
C     -0.6818    -3.5392    -1.6140
P     -0.9729    -2.2921     0.8041
C      0.2029    -3.1490     1.8769
C     -0.4535    -3.6951     3.1504
C      1.3623    -2.2139     2.2332
Mn     0.0000     0.0000     0.0000
C      1.4545    -0.8387    -1.5553
O      2.2198    -1.2809    -2.3757
H     -1.0091    -0.3632    -1.4653
C      1.0004     2.0298    -0.3330
O      1.5511     3.0908    -0.4927
N     -1.5419     0.7255     1.6364
C     -1.9119    -0.3660     2.5003
C     -2.3427    -1.6846     1.7896
C     -2.6882     1.4592     1.1797
C     -2.4327     2.3336    -0.0484
P     -1.9201     1.2571    -1.3745
C     -3.4114     0.3282    -1.8344
C     -3.2013    -0.4447    -3.1506
C     -4.6368     1.2492    -1.9762
C     -1.4931     2.2782    -2.8110
C     -1.2625     3.7492    -2.4397
C     -0.2588     1.7082    -3.5175
H     -3.3119    -4.2619    -1.3812
H     -3.2127    -2.4900    -1.2303
H     -3.6541    -3.5182     0.2012
H     -1.3964    -4.5579     0.1407
H     -0.8032    -2.5838    -2.1590
H      0.3902    -3.6734    -1.3556
H     -0.9747    -4.3702    -2.2905
H      0.6222    -4.0089     1.3112
H      0.2776    -4.3240     3.7017
H     -1.3189    -4.3420     2.8928
H     -0.7746    -2.8801     3.8314
H      1.8456    -1.8362     1.3072
H      1.0267    -1.3490     2.8376
H      2.1292    -2.7689     2.8146
H     -1.0596     1.3117     2.1520
H     -2.7493    -0.0446     3.1640
H     -1.0481    -0.5949     3.1587
H     -3.2025    -1.4693     1.1299
H     -2.6498    -2.4377     2.5393
H     -3.5205     0.7633     0.9441
H     -3.0379     2.1253     2.0051
H     -1.6220     3.0515     0.1855
H     -3.3482     2.8921    -0.3225
H     -3.6245    -0.3978    -1.0317
H     -2.2827    -1.0599    -3.1313
H     -4.0543    -1.1379    -3.3111
H     -3.1545     0.2328    -4.0268
H     -4.4152     2.1508    -2.5828
H     -5.4728     0.7030    -2.4633
H     -5.0119     1.5563    -0.9788
H     -2.3352     2.2483    -3.5284
H     -0.4572     3.8742    -1.6967
H     -0.9816     4.3249    -3.3474
H     -2.1983     4.2003    -2.0489
H     -0.0836     2.2563    -4.4677
H     -0.4168     0.6387    -3.7710
H      0.6521     1.7986    -2.8974
62
{"conf": 13, "E": 138.64, "rms": -1.0, "geom": "OH", "total_charge": 0, "CA_charge": 1, "smiles": "C[CH:1]([CH3:2])[1P:3]1([CH:4]([CH3:5])[CH3:6])->[Mn+:7]2(<-[4C-:8]#[O+:9])(<-[5H-:10])(<-[6C-:11]#[O+:12])<-[2N@H:13]([CH2:14][CH2:15]1)[CH2:16][CH2:17][3P:18]->2([CH:19]([CH3:20])[CH3:21])[CH:22]([CH3:23])[CH3:24]", "smiles3D": "C([C:1]([C:2]([H:29])([H:30])[H:31])([1P:3]1([C:4]([C:5]([H:33])([H:34])[H:35])([C:6]([H:36])([H:37])[H:38])[H:32])->[Mn+:7]2(<-[4C-:8]#[O+:9])(<-[5H-:10])(<-[6C-:11]#[O+:12])<-[2N@:13]([H:39])([C:14]([H:40])([H:41])[C:15]1([H:42])[H:43])[C:16]([H:44])([H:45])[C:17]([H:46])([H:47])[3P:18]->2([C:19]([C:20]([H:49])([H:50])[H:51])([C:21]([H:52])([H:53])[H:54])[H:48])[C:22]([C:23]([H:56])([H:57])[H:58])([C:24]([H:59])([H:60])[H:61])[H:55])[H:28])([H:25])([H:26])[H:27]", "smiles3Dx": "C([C:1]([C:2]([H:29])([H:30])[H:31])([1P:3]1([C:4]([C:5]([H:33])([H:34])[H:35])([C:6]([H:36])([H:37])[H:38])[H:32])->[Mn+:7]2(<-[4C-:8]#[O+:9])(<-[5H-:10])(<-[6C-:11]#[O+:12])<-[2N@:13]([H:39])([C:14]([H:40])([H:41])[C:15]1([H:42])[H:43])[C:16]([H:44])([H:45])[C:17]([H:46])([H:47])[3P:18]->2([C:19]([C:20]([H:49])([H:50])[H:51])([C:21]([H:52])([H:53])[H:54])[H:48])[C:22]([C:23]([H:56])([H:57])[H:58])([C:24]([H:59])([H:60])[H:61])[H:55])[H:28])([H:25])([H:26])[H:27]", "dummies": []}
C      0.5609     4.0238    -0.8245
C      1.8299     3.4092    -0.2271
C      2.6600     4.4988     0.4649
P      1.3953     2.0760     0.9066
C      0.7269     2.8671     2.4012
C     -0.3834     2.0136     3.0106
C      1.7943     3.1454     3.4747
Mn     0.0000     0.0000     0.0000
C     -1.9771     1.1230    -0.2681
O     -3.0175     1.7156    -0.4106
H     -0.3354    -0.3476     1.7676
C     -0.9633    -2.0495    -0.3267
O     -1.4739    -3.1302    -0.4879
N      2.1397    -0.8342     0.0736
C      2.7761    -0.2980     1.2298
C      2.9535     1.2553     1.2916
C      2.8375    -0.5582    -1.1482
C      2.0840    -0.9980    -2.4244
P      0.5851    -0.0163    -2.5861
C      1.0395     1.5323    -3.4036
C      1.9617     1.2959    -4.6126
C     -0.2145     2.2969    -3.8539
C     -0.5353    -0.8763    -3.7276
C     -0.2521    -2.3821    -3.8093
C     -1.9966    -0.6447    -3.3209
H      0.8205     4.6454    -1.7076
H      0.0332     4.6634    -0.0861
H     -0.1392     3.2297    -1.1422
H      2.4512     2.9887    -1.0330
H      2.9914     5.2426    -0.2908
H      2.0770     5.0444     1.2347
H      3.5741     4.0645     0.9201
H      0.2786     3.8374     2.1051
H     -1.1675     1.7973     2.2585
H      0.0269     1.0710     3.4295
H     -0.8680     2.5701     3.8413
H      2.6906     3.6436     3.0596
H      1.3691     3.8295     4.2398
H      2.0944     2.2156     4.0036
H      2.0761    -1.7435     0.1719
H      3.7823    -0.7664     1.3333
H      2.1694    -0.6047     2.1114
H      3.3061     1.5295     2.2964
H      3.7261     1.5674     0.5609
H      3.8185    -1.0868    -1.1249
H      3.0366     0.5280    -1.2370
H      2.7326    -0.8738    -3.3102
H      1.8255    -2.0667    -2.3154
H      1.5771     2.1529    -2.6898
H      2.0169     2.2124    -5.2385
H      1.6123     0.4618    -5.2540
H      2.9986     1.0945    -4.2735
H      0.0635     3.3358    -4.1324
H     -0.9629     2.3571    -3.0394
H     -0.6875     1.8242    -4.7394
H     -0.3963    -0.4560    -4.7429
H      0.7360    -2.5629    -4.2824
H     -1.0081    -2.8742    -4.4578
H     -0.2896    -2.8658    -2.8152
H     -2.6723    -1.0820    -4.0866
H     -2.2359    -1.1127    -2.3500
H     -2.2299     0.4355    -3.2578
62
{"conf": 14, "E": 187.45, "rms": -1.0, "geom": "OH", "total_charge": 0, "CA_charge": 1, "smiles": "C[CH:1]([CH3:2])[1P:3]1([CH:4]([CH3:5])[CH3:6])->[Mn+:7]2(<-[4C-:8]#[O+:9])(<-[5H-:10])(<-[6C-:11]#[O+:12])<-[2N@H:13]([CH2:14][CH2:15]1)[CH2:16][CH2:17][3P:18]->2([CH:19]([CH3:20])[CH3:21])[CH:22]([CH3:23])[CH3:24]", "smiles3D": "C([C:1]([C:2]([H:29])([H:30])[H:31])([1P:3]1([C:4]([C:5]([H:33])([H:34])[H:35])([C:6]([H:36])([H:37])[H:38])[H:32])->[Mn+:7]2(<-[4C-:8]#[O+:9])(<-[5H-:10])(<-[6C-:11]#[O+:12])<-[2N@:13]([H:39])([C:14]([H:40])([H:41])[C:15]1([H:42])[H:43])[C:16]([H:44])([H:45])[C:17]([H:46])([H:47])[3P:18]->2([C:19]([C:20]([H:49])([H:50])[H:51])([C:21]([H:52])([H:53])[H:54])[H:48])[C:22]([C:23]([H:56])([H:57])[H:58])([C:24]([H:59])([H:60])[H:61])[H:55])[H:28])([H:25])([H:26])[H:27]", "smiles3Dx": "C([C:1]([C:2]([H:29])([H:30])[H:31])([1P:3]1([C:4]([C:5]([H:33])([H:34])[H:35])([C:6]([H:36])([H:37])[H:38])[H:32])->[Mn+:7]2(<-[4C-:8]#[O+:9])(<-[5H-:10])(<-[6C-:11]#[O+:12])<-[2N@:13]([H:39])([C:14]([H:40])([H:41])[C:15]1([H:42])[H:43])[C:16]([H:44])([H:45])[C:17]([H:46])([H:47])[3P:18]->2([C:19]([C:20]([H:49])([H:50])[H:51])([C:21]([H:52])([H:53])[H:54])[H:48])[C:22]([C:23]([H:56])([H:57])[H:58])([C:24]([H:59])([H:60])[H:61])[H:55])[H:28])([H:25])([H:26])[H:27]", "dummies": []}
C      1.4904     3.7722    -3.0813
C      1.3155     3.1308    -1.6934
C      2.5863     2.3740    -1.3117
P     -0.1483     2.0633    -1.6499
C     -1.5014     3.2721    -1.6462
C     -2.3046     3.1796    -0.3413
C     -2.4008     3.1848    -2.8969
Mn     0.0000     0.0000     0.0000
C      0.2834     1.2752     1.8797
O      0.4315     1.9476     2.8696
H      1.7743     0.0871    -0.4267
C      0.7344    -1.9176     1.0133
O      1.1360    -2.9273     1.5367
N     -0.5421    -1.1321    -1.9308
C     -0.8624    -0.2376    -3.0357
C     -0.0961     1.1159    -3.1780
C     -1.5781    -2.1593    -1.7258
C     -2.3181    -2.3377    -0.3375
P     -2.4682    -0.8058     0.5885
C     -2.7969    -1.2826     2.3097
C     -1.5454    -1.7963     3.0117
C     -3.9029    -2.3495     2.3961
C     -4.0366    -0.0928     0.0258
C     -3.9160     0.4643    -1.3710
C     -4.5434     0.9822     1.0098
H      0.5558     4.2657    -3.4172
H      1.7982     3.0266    -3.8433
H      2.2792     4.5528    -3.0332
H      1.1693     3.9464    -0.9522
H      2.7348     1.4771    -1.9482
H      3.4711     3.0331    -1.4434
H      2.5554     2.1072    -0.2353
H     -1.0444     4.2845    -1.6636
H     -3.4008     3.2011    -0.5148
H     -2.0609     4.0470     0.3089
H     -2.0310     2.2756     0.2355
H     -3.3032     3.8193    -2.7675
H     -1.8535     3.5981    -3.7699
H     -2.7265     2.1682    -3.1665
H      0.2330    -1.5618    -2.1652
H     -1.9314     0.0005    -3.0210
H     -0.6825    -0.8104    -3.9765
H      0.9609     0.8883    -3.4211
H     -0.5286     1.7035    -4.0103
H     -2.3755    -2.0394    -2.4926
H     -1.0982    -3.1432    -1.9472
H     -3.3307    -2.7558    -0.5198
H     -1.7466    -3.0648     0.2737
H     -3.1402    -0.3823     2.8591
H     -0.7406    -1.0374     2.9747
H     -1.2189    -2.7653     2.5851
H     -1.7693    -1.9689     4.0862
H     -3.6064    -3.2902     1.8877
H     -4.1060    -2.5901     3.4616
H     -4.8553    -1.9846     1.9657
H     -4.7957    -0.9021    -0.0082
H     -2.9537     0.9664    -1.4368
H     -3.9707    -0.3606    -2.1094
H     -4.7342     1.1741    -1.6158
H     -3.7258     1.5895     1.4401
H     -5.2847     1.6589     0.5347
H     -5.0708     0.4937     1.8553
62
{"conf": 15, "E": 152.95, "rms": -1.0, "geom": "OH", "total_charge": 0, "CA_charge": 1, "smiles": "C[CH:1]([CH3:2])[1P:3]1([CH:4]([CH3:5])[CH3:6])->[Mn+:7]2(<-[4C-:8]#[O+:9])(<-[5H-:10])(<-[6C-:11]#[O+:12])<-[2N@H:13]([CH2:14][CH2:15]1)[CH2:16][CH2:17][3P:18]->2([CH:19]([CH3:20])[CH3:21])[CH:22]([CH3:23])[CH3:24]", "smiles3D": "C([C:1]([C:2]([H:29])([H:30])[H:31])([1P:3]1([C:4]([C:5]([H:33])([H:34])[H:35])([C:6]([H:36])([H:37])[H:38])[H:32])->[Mn+:7]2(<-[4C-:8]#[O+:9])(<-[5H-:10])(<-[6C-:11]#[O+:12])<-[2N@:13]([H:39])([C:14]([H:40])([H:41])[C:15]1([H:42])[H:43])[C:16]([H:44])([H:45])[C:17]([H:46])([H:47])[3P:18]->2([C:19]([C:20]([H:49])([H:50])[H:51])([C:21]([H:52])([H:53])[H:54])[H:48])[C:22]([C:23]([H:56])([H:57])[H:58])([C:24]([H:59])([H:60])[H:61])[H:55])[H:28])([H:25])([H:26])[H:27]", "smiles3Dx": "C([C:1]([C:2]([H:29])([H:30])[H:31])([1P:3]1([C:4]([C:5]([H:33])([H:34])[H:35])([C:6]([H:36])([H:37])[H:38])[H:32])->[Mn+:7]2(<-[4C-:8]#[O+:9])(<-[5H-:10])(<-[6C-:11]#[O+:12])<-[2N@:13]([H:39])([C:14]([H:40])([H:41])[C:15]1([H:42])[H:43])[C:16]([H:44])([H:45])[C:17]([H:46])([H:47])[3P:18]->2([C:19]([C:20]([H:49])([H:50])[H:51])([C:21]([H:52])([H:53])[H:54])[H:48])[C:22]([C:23]([H:56])([H:57])[H:58])([C:24]([H:59])([H:60])[H:61])[H:55])[H:28])([H:25])([H:26])[H:27]", "dummies": []}
C      0.1815    -1.5641     4.1454
C      0.4298    -2.3448     2.8513
C      1.0015    -3.7391     3.1688
P      1.4578    -1.4083     1.6869
C      2.9282    -0.6995     2.4749
C      2.5538     0.5058     3.3533
C      3.7147    -1.7214     3.3090
Mn     0.0000     0.0000     0.0000
C     -0.9972     1.2370     1.6464
O     -1.5220     1.8884     2.5149
H     -1.1754    -1.3937     0.2416
C     -1.5418     0.7219    -1.5257
O     -2.3691     1.0940    -2.3207
N      1.3526    -1.1590    -1.4845
C      2.4208    -1.8560    -0.8205
C      2.0319    -2.5948     0.4730
C      1.8438    -0.2647    -2.4887
C      2.6358     1.0021    -1.9998
P      1.6613     1.9193    -0.8021
C      0.9147     3.3308    -1.6846
C      0.4040     2.9267    -3.0810
C      1.8876     4.5049    -1.8753
C      2.7976     2.5072     0.4780
C      2.0724     3.4208     1.4790
C      4.0570     3.2028    -0.0809
H     -0.6746    -2.0192     4.6877
H      1.0519    -1.6043     4.8270
H     -0.0899    -0.5104     3.9268
H     -0.5563    -2.4954     2.3624
H      1.9992    -3.7088     3.6349
H      0.3230    -4.2591     3.8784
H      1.0468    -4.3725     2.2612
H      3.6012    -0.3524     1.6683
H      1.6898     1.0536     2.9336
H      3.4180     1.2005     3.4185
H      2.2998     0.2150     4.3912
H      4.6941    -1.2764     3.5864
H      3.9365    -2.6435     2.7395
H      3.2051    -1.9728     4.2580
H      0.8195    -1.7835    -1.8926
H      3.2361    -1.1555    -0.5615
H      2.8389    -2.6091    -1.5292
H      2.9060    -3.1515     0.8609
H      1.2153    -3.3092     0.2424
H      2.5064    -0.8356    -3.1804
H      0.9725     0.0776    -3.0810
H      2.8666     1.6480    -2.8687
H      3.5911     0.6907    -1.5386
H      0.0481     3.6866    -1.0869
H     -0.1255     1.9724    -3.0943
H     -0.3056     3.6983    -3.4492
H      1.2306     2.8621    -3.8192
H      2.0419     5.0763    -0.9473
H      2.8483     4.1680    -2.3157
H      1.4507     5.2430    -2.5824
H      3.1388     1.6238     1.0224
H      1.8279     4.4139     1.0661
H      1.1239     2.9614     1.8160
H      2.7155     3.5765     2.3712
H      4.3788     2.7984    -1.0596
H      3.9489     4.3015    -0.1564
H      4.8972     3.0349     0.6263
