# Supplementary material for: MACE: Automated Assessment of Stereochemistry of Transition Metal Complexes and Its Applications in Computational Catalysis
Source: J Chem Theory Comput. 2024 Feb 16;20(5):2313–20. doi: 10.1021/acs.jctc.3c01313 (PMC10938507; doi:10.1021/acs.jctc.3c01313)
Supplement: Supplementary file 3 — ct3c01313_si_003.zip [file ct3c01313_si_003.zip › structures/screening/mace_MeCN/Mn_PNhP_iPr_tri_3.xyz]

62
{"conf": 0, "E": 175.85, "rms": -1.0, "geom": "OH", "total_charge": 0, "CA_charge": 1, "smiles": "C[CH:1]([CH3:2])[1P:3]1([CH:4]([CH3:5])[CH3:6])->[Mn+:7]2(<-[3H-:8])(<-[4C-:9]#[O+:10])(<-[6C-:11]#[O+:12])<-[2N@H:13]([CH2:14][CH2:15]1)[CH2:16][CH2:17][5P:18]->2([CH:19]([CH3:20])[CH3:21])[CH:22]([CH3:23])[CH3:24]", "smiles3D": "C([C:1]([C:2]([H:29])([H:30])[H:31])([1P:3]1([C:4]([C:5]([H:33])([H:34])[H:35])([C:6]([H:36])([H:37])[H:38])[H:32])->[Mn+:7]2(<-[3H-:8])(<-[4C-:9]#[O+:10])(<-[6C-:11]#[O+:12])<-[2N@:13]([H:39])([C:14]([H:40])([H:41])[C:15]1([H:42])[H:43])[C:16]([H:44])([H:45])[C:17]([H:46])([H:47])[5P:18]->2([C:19]([C:20]([H:49])([H:50])[H:51])([C:21]([H:52])([H:53])[H:54])[H:48])[C:22]([C:23]([H:56])([H:57])[H:58])([C:24]([H:59])([H:60])[H:61])[H:55])[H:28])([H:25])([H:26])[H:27]", "smiles3Dx": "C([C:1]([C:2]([H:29])([H:30])[H:31])([1P:3]1([C:4]([C:5]([H:33])([H:34])[H:35])([C:6]([H:36])([H:37])[H:38])[H:32])->[Mn+:7]2(<-[3H-:8])(<-[4C-:9]#[O+:10])(<-[6C-:11]#[O+:12])<-[2N@:13]([H:39])([C:14]([H:40])([H:41])[C:15]1([H:42])[H:43])[C:16]([H:44])([H:45])[C:17]([H:46])([H:47])[5P:18]->2([C:19]([C:20]([H:49])([H:50])[H:51])([C:21]([H:52])([H:53])[H:54])[H:48])[C:22]([C:23]([H:56])([H:57])[H:58])([C:24]([H:59])([H:60])[H:61])[H:55])[H:28])([H:25])([H:26])[H:27]", "dummies": []}
C     -1.1902    -0.9409    -3.5429
C     -0.3127    -2.0980    -3.0556
C      0.2313    -2.8906    -4.2474
P      0.9883    -1.4997    -1.9463
C      2.4438    -0.9079    -2.8504
C      3.1956    -2.0246    -3.6086
C      2.0669     0.2211    -3.8201
Mn     0.0000     0.0000     0.0000
H     -1.4537    -1.0788    -0.3276
C     -0.7853     1.7187    -1.2945
O     -1.1973     2.6233    -1.9771
C     -1.1877     0.6274     1.8564
O     -1.8205     0.9449     2.8327
N      1.3792    -1.5322     0.9640
C      1.0082    -2.7947     0.5007
C      1.4689    -2.9602    -0.9944
C      1.5087    -1.2343     2.3193
C      2.3146     0.1108     2.5298
P      2.0592     1.2393     1.1305
C      1.8709     2.9347     1.7553
C      2.4959     3.1214     3.1512
C      0.4037     3.3556     1.7944
C      3.5873     1.2211     0.1678
C      3.4001     2.0433    -1.1133
C      4.7820     1.7795     0.9589
H     -1.6719    -0.4386    -2.6811
H     -2.0034    -1.3339    -4.1899
H     -0.6196    -0.1954    -4.1272
H     -0.9607    -2.7824    -2.4658
H     -0.6054    -3.4452    -4.7234
H      0.6522    -2.2270    -5.0262
H      0.9731    -3.6477    -3.9212
H      3.1404    -0.4949    -2.1041
H      3.1859    -3.0000    -3.0905
H      2.8248    -2.1720    -4.6405
H      4.2608    -1.7262    -3.7111
H      1.3668     0.9403    -3.3487
H      2.9831     0.7750    -4.1157
H      1.5992    -0.1655    -4.7466
H      2.2156    -1.3910     0.6191
H      1.4766    -3.5943     1.1180
H     -0.0963    -2.8932     0.5587
H      1.0029    -3.8690    -1.4282
H      2.5707    -3.0722    -1.0112
H      2.0430    -2.0593     2.8438
H      0.4995    -1.1322     2.7641
H      1.9704     0.5806     3.4679
H      3.3899    -0.1300     2.6227
H      2.3943     3.6165     1.0557
H      2.6381     4.2061     3.3439
H      1.8376     2.7326     3.9561
H      3.4879     2.6366     3.2341
H     -0.1015     3.1253     0.8384
H      0.3407     4.4542     1.9475
H     -0.1269     2.8763     2.6390
H      3.8142     0.1724    -0.1060
H      4.1916     1.7840    -1.8482
H      2.4110     1.8400    -1.5639
H      3.4603     3.1338    -0.9157
H      4.9617     1.2169     1.8945
H      5.7024     1.6822     0.3445
H      4.6546     2.8561     1.1941
62
{"conf": 1, "E": 178.21, "rms": -1.0, "geom": "OH", "total_charge": 0, "CA_charge": 1, "smiles": "C[CH:1]([CH3:2])[1P:3]1([CH:4]([CH3:5])[CH3:6])->[Mn+:7]2(<-[3H-:8])(<-[4C-:9]#[O+:10])(<-[6C-:11]#[O+:12])<-[2N@H:13]([CH2:14][CH2:15]1)[CH2:16][CH2:17][5P:18]->2([CH:19]([CH3:20])[CH3:21])[CH:22]([CH3:23])[CH3:24]", "smiles3D": "C([C:1]([C:2]([H:29])([H:30])[H:31])([1P:3]1([C:4]([C:5]([H:33])([H:34])[H:35])([C:6]([H:36])([H:37])[H:38])[H:32])->[Mn+:7]2(<-[3H-:8])(<-[4C-:9]#[O+:10])(<-[6C-:11]#[O+:12])<-[2N@:13]([H:39])([C:14]([H:40])([H:41])[C:15]1([H:42])[H:43])[C:16]([H:44])([H:45])[C:17]([H:46])([H:47])[5P:18]->2([C:19]([C:20]([H:49])([H:50])[H:51])([C:21]([H:52])([H:53])[H:54])[H:48])[C:22]([C:23]([H:56])([H:57])[H:58])([C:24]([H:59])([H:60])[H:61])[H:55])[H:28])([H:25])([H:26])[H:27]", "smiles3Dx": "C([C:1]([C:2]([H:29])([H:30])[H:31])([1P:3]1([C:4]([C:5]([H:33])([H:34])[H:35])([C:6]([H:36])([H:37])[H:38])[H:32])->[Mn+:7]2(<-[3H-:8])(<-[4C-:9]#[O+:10])(<-[6C-:11]#[O+:12])<-[2N@:13]([H:39])([C:14]([H:40])([H:41])[C:15]1([H:42])[H:43])[C:16]([H:44])([H:45])[C:17]([H:46])([H:47])[5P:18]->2([C:19]([C:20]([H:49])([H:50])[H:51])([C:21]([H:52])([H:53])[H:54])[H:48])[C:22]([C:23]([H:56])([H:57])[H:58])([C:24]([H:59])([H:60])[H:61])[H:55])[H:28])([H:25])([H:26])[H:27]", "dummies": []}
C      2.3247    -4.5952    -0.9202
C      1.1949    -3.5965    -0.5937
C      0.2622    -4.1756     0.4740
P      1.7799    -1.9550    -0.1012
C      2.8613    -1.9778     1.3534
C      2.0343    -1.8486     2.6346
C      3.7563    -3.2144     1.4313
Mn     0.0000     0.0000     0.0000
H      1.4307     0.8729     0.7592
C     -0.9516    -0.5180     2.0182
O     -1.4533    -0.7924     3.0799
C     -0.9771     2.0713    -0.0953
O     -1.4909     3.1612    -0.1452
N      0.7796    -0.1781    -2.1281
C      2.1672    -0.0435    -2.0770
C      2.8095    -1.3433    -1.4580
C     -0.0264     0.5826    -2.9744
C     -1.4342    -0.1074    -3.1421
P     -2.0362    -0.7013    -1.5404
C     -3.5367     0.2752    -1.2381
C     -4.7052    -0.1177    -2.1485
C     -3.9651     0.2114     0.2323
C     -2.3771    -2.4791    -1.6711
C     -3.2383    -2.9755    -0.5048
C     -3.0028    -2.8869    -3.0199
H      2.6393    -5.1979    -0.0476
H      3.2080    -4.1183    -1.3841
H      1.9404    -5.3304    -1.6592
H      0.6175    -3.4619    -1.5236
H     -0.2596    -5.0690     0.0699
H     -0.5066    -3.4299     0.7655
H      0.8244    -4.4831     1.3789
H      3.5243    -1.0875     1.2916
H      2.6858    -1.9627     3.5275
H      1.2307    -2.6097     2.6872
H      1.5897    -0.8353     2.6884
H      4.5289    -3.0503     2.2126
H      3.1836    -4.1095     1.7422
H      4.3042    -3.3725     0.4815
H      0.6321    -1.0454    -2.3909
H      2.5848     0.1209    -3.0961
H      2.4196     0.8295    -1.4391
H      3.8295    -1.1126    -1.0867
H      2.8787    -2.1141    -2.2502
H     -0.1598     1.5942    -2.5435
H      0.4492     0.6815    -3.9766
H     -2.1503     0.6255    -3.5668
H     -1.3314    -0.9541    -3.8434
H     -3.2880     1.3340    -1.4637
H     -5.5364     0.6050    -2.0037
H     -5.1084    -1.1197    -1.9144
H     -4.4129    -0.0515    -3.2162
H     -3.1230     0.4818     0.8951
H     -4.3637    -0.7766     0.5228
H     -4.7703     0.9555     0.4117
H     -1.4154    -2.9954    -1.5968
H     -4.3073    -2.7240    -0.6337
H     -2.8602    -2.5766     0.4600
H     -3.1714    -4.0831    -0.4471
H     -3.4556    -3.8985    -2.9412
H     -3.7803    -2.2008    -3.3846
H     -2.2167    -2.9703    -3.7977
62
{"conf": 2, "E": 169.13, "rms": -1.0, "geom": "OH", "total_charge": 0, "CA_charge": 1, "smiles": "C[CH:1]([CH3:2])[1P:3]1([CH:4]([CH3:5])[CH3:6])->[Mn+:7]2(<-[3H-:8])(<-[4C-:9]#[O+:10])(<-[6C-:11]#[O+:12])<-[2N@H:13]([CH2:14][CH2:15]1)[CH2:16][CH2:17][5P:18]->2([CH:19]([CH3:20])[CH3:21])[CH:22]([CH3:23])[CH3:24]", "smiles3D": "C([C:1]([C:2]([H:29])([H:30])[H:31])([1P:3]1([C:4]([C:5]([H:33])([H:34])[H:35])([C:6]([H:36])([H:37])[H:38])[H:32])->[Mn+:7]2(<-[3H-:8])(<-[4C-:9]#[O+:10])(<-[6C-:11]#[O+:12])<-[2N@:13]([H:39])([C:14]([H:40])([H:41])[C:15]1([H:42])[H:43])[C:16]([H:44])([H:45])[C:17]([H:46])([H:47])[5P:18]->2([C:19]([C:20]([H:49])([H:50])[H:51])([C:21]([H:52])([H:53])[H:54])[H:48])[C:22]([C:23]([H:56])([H:57])[H:58])([C:24]([H:59])([H:60])[H:61])[H:55])[H:28])([H:25])([H:26])[H:27]", "smiles3Dx": "C([C:1]([C:2]([H:29])([H:30])[H:31])([1P:3]1([C:4]([C:5]([H:33])([H:34])[H:35])([C:6]([H:36])([H:37])[H:38])[H:32])->[Mn+:7]2(<-[3H-:8])(<-[4C-:9]#[O+:10])(<-[6C-:11]#[O+:12])<-[2N@:13]([H:39])([C:14]([H:40])([H:41])[C:15]1([H:42])[H:43])[C:16]([H:44])([H:45])[C:17]([H:46])([H:47])[5P:18]->2([C:19]([C:20]([H:49])([H:50])[H:51])([C:21]([H:52])([H:53])[H:54])[H:48])[C:22]([C:23]([H:56])([H:57])[H:58])([C:24]([H:59])([H:60])[H:61])[H:55])[H:28])([H:25])([H:26])[H:27]", "dummies": []}
C      1.4696    -2.6743    -3.1351
C      0.2432    -1.7796    -3.3690
C      0.7199    -0.3804    -3.7828
P     -0.7885    -1.6822    -1.8859
C     -1.3342    -3.3425    -1.4296
C     -1.8221    -4.1333    -2.6557
C     -0.2143    -4.1134    -0.7149
Mn     0.0000     0.0000     0.0000
H      0.4001     1.0408    -1.4565
C      2.1455    -0.7610     0.2339
O      3.2754    -1.1634     0.3576
C      0.3911     1.9349     1.1641
O      0.6021     2.9577     1.7672
N     -2.2649     0.0866    -0.1558
C     -2.5791     0.4067    -1.4773
C     -2.2990    -0.8329    -2.4128
C     -2.7679     0.7895     0.9403
C     -2.6303    -0.0834     2.2468
P     -1.0123    -0.9107     2.2791
C     -1.3400    -2.6857     2.3896
C     -0.0413    -3.4540     2.6752
C     -2.3785    -3.0108     3.4825
C     -0.1355    -0.4558     3.8048
C     -0.6034     0.8901     4.3819
C      1.3768    -0.4038     3.5485
H      1.2002    -3.7430    -3.2091
H      1.9397    -2.4670    -2.1508
H      2.2319    -2.5011    -3.9250
H     -0.3605    -2.2044    -4.1992
H     -0.1123     0.3509    -3.8172
H      1.1618    -0.4267    -4.8010
H      1.5071    -0.0118    -3.0921
H     -2.1900    -3.2370    -0.7329
H     -2.2501    -5.1022    -2.3213
H     -2.6197    -3.5863    -3.1973
H     -1.0017    -4.3544    -3.3660
H      0.3922    -4.7267    -1.4096
H     -0.6601    -4.8160     0.0199
H      0.4679    -3.4244    -0.1818
H     -2.5710    -0.7710    -0.0399
H     -1.9467     1.2599    -1.8004
H     -3.6502     0.6973    -1.5669
H     -3.1579    -1.5304    -2.3429
H     -2.2012    -0.4923    -3.4631
H     -3.8423     1.0359     0.7816
H     -2.2026     1.7331     1.0649
H     -3.4320    -0.8420     2.2362
H     -2.7718     0.5584     3.1289
H     -1.7415    -3.0243     1.4207
H     -0.2053    -4.5403     2.5127
H      0.2903    -3.3159     3.7254
H      0.7748    -3.1279     2.0019
H     -2.3426    -4.0919     3.7368
H     -2.2093    -2.4352     4.4142
H     -3.4088    -2.8221     3.1221
H     -0.3219    -1.2346     4.5699
H      0.1299     1.2719     5.1243
H     -0.7301     1.6609     3.5985
H     -1.5550     0.7570     4.9377
H      1.9152    -0.2533     4.5085
H      1.6491     0.4268     2.8716
H      1.7464    -1.3523     3.1147
62
{"conf": 3, "E": 172.15, "rms": -1.0, "geom": "OH", "total_charge": 0, "CA_charge": 1, "smiles": "C[CH:1]([CH3:2])[1P:3]1([CH:4]([CH3:5])[CH3:6])->[Mn+:7]2(<-[3H-:8])(<-[4C-:9]#[O+:10])(<-[6C-:11]#[O+:12])<-[2N@H:13]([CH2:14][CH2:15]1)[CH2:16][CH2:17][5P:18]->2([CH:19]([CH3:20])[CH3:21])[CH:22]([CH3:23])[CH3:24]", "smiles3D": "C([C:1]([C:2]([H:29])([H:30])[H:31])([1P:3]1([C:4]([C:5]([H:33])([H:34])[H:35])([C:6]([H:36])([H:37])[H:38])[H:32])->[Mn+:7]2(<-[3H-:8])(<-[4C-:9]#[O+:10])(<-[6C-:11]#[O+:12])<-[2N@:13]([H:39])([C:14]([H:40])([H:41])[C:15]1([H:42])[H:43])[C:16]([H:44])([H:45])[C:17]([H:46])([H:47])[5P:18]->2([C:19]([C:20]([H:49])([H:50])[H:51])([C:21]([H:52])([H:53])[H:54])[H:48])[C:22]([C:23]([H:56])([H:57])[H:58])([C:24]([H:59])([H:60])[H:61])[H:55])[H:28])([H:25])([H:26])[H:27]", "smiles3Dx": "C([C:1]([C:2]([H:29])([H:30])[H:31])([1P:3]1([C:4]([C:5]([H:33])([H:34])[H:35])([C:6]([H:36])([H:37])[H:38])[H:32])->[Mn+:7]2(<-[3H-:8])(<-[4C-:9]#[O+:10])(<-[6C-:11]#[O+:12])<-[2N@:13]([H:39])([C:14]([H:40])([H:41])[C:15]1([H:42])[H:43])[C:16]([H:44])([H:45])[C:17]([H:46])([H:47])[5P:18]->2([C:19]([C:20]([H:49])([H:50])[H:51])([C:21]([H:52])([H:53])[H:54])[H:48])[C:22]([C:23]([H:56])([H:57])[H:58])([C:24]([H:59])([H:60])[H:61])[H:55])[H:28])([H:25])([H:26])[H:27]", "dummies": []}
C      3.4763    -2.6562    -2.8355
C      2.0702    -2.3527    -2.2818
C      1.3392    -3.6732    -2.0040
P      2.1442    -1.3423    -0.7850
C      2.8843    -2.3614     0.5221
C      3.7991    -1.5440     1.4509
C      1.7766    -3.0092     1.3636
Mn     0.0000     0.0000     0.0000
H      0.9918     0.0627     1.5463
C     -1.2851    -1.7592     0.7021
O     -1.9619    -2.6866     1.0704
C     -1.2738     1.5635     1.0848
O     -1.9322     2.3888     1.6682
N      1.2504     1.3946    -1.2891
C      2.5488     1.4019    -0.7771
C      3.2597     0.0441    -1.1412
C      0.5187     2.5582    -1.5386
C     -0.6809     2.2523    -2.5221
P     -1.3540     0.5981    -2.2089
C     -3.1564     0.7941    -2.1476
C     -3.8600    -0.5705    -2.0740
C     -3.5913     1.6396    -0.9469
C     -0.9416    -0.3401    -3.6987
C     -1.7211     0.1649    -4.9261
C     -1.2038    -1.8396    -3.4932
H      3.4087    -3.4260    -3.6340
H      4.1648    -3.0364    -2.0555
H      3.9270    -1.7644    -3.3114
H      1.5117    -1.7928    -3.0503
H      0.3865    -3.5024    -1.4662
H      1.9682    -4.3612    -1.4007
H      1.1031    -4.1797    -2.9640
H      3.4861    -3.1683     0.0604
H      3.3470    -0.5650     1.7144
H      4.7968    -1.3999     0.9882
H      3.9885    -2.0972     2.3959
H      2.2229    -3.7215     2.0900
H      1.2117    -2.2440     1.9338
H      1.0693    -3.5849     0.7379
H      1.3248     0.9946    -2.1108
H      3.1352     2.2477    -1.2018
H      2.5041     1.5109     0.3268
H      4.2027    -0.0429    -0.5808
H      3.4939     0.0597    -2.2212
H      0.1221     2.9536    -0.5841
H      1.1732     3.3334    -1.9982
H     -0.3030     2.3045    -3.5621
H     -1.4697     3.0187    -2.3945
H     -3.4862     1.3160    -3.0708
H     -4.9033    -0.4543    -1.7087
H     -3.3309    -1.2637    -1.3867
H     -3.9496    -1.0210    -3.0788
H     -2.9959     2.5668    -0.8445
H     -3.5474     1.0431    -0.0130
H     -4.6493     1.9501    -1.0837
H      0.1401    -0.1972    -3.8992
H     -1.3372    -0.3423    -5.8368
H     -1.5919     1.2551    -5.0745
H     -2.8045    -0.0553    -4.8531
H     -1.0614    -2.1249    -2.4340
H     -0.5058    -2.4289    -4.1240
H     -2.2232    -2.1431    -3.7976
62
{"conf": 4, "E": 185.85, "rms": -1.0, "geom": "OH", "total_charge": 0, "CA_charge": 1, "smiles": "C[CH:1]([CH3:2])[1P:3]1([CH:4]([CH3:5])[CH3:6])->[Mn+:7]2(<-[3H-:8])(<-[4C-:9]#[O+:10])(<-[6C-:11]#[O+:12])<-[2N@H:13]([CH2:14][CH2:15]1)[CH2:16][CH2:17][5P:18]->2([CH:19]([CH3:20])[CH3:21])[CH:22]([CH3:23])[CH3:24]", "smiles3D": "C([C:1]([C:2]([H:29])([H:30])[H:31])([1P:3]1([C:4]([C:5]([H:33])([H:34])[H:35])([C:6]([H:36])([H:37])[H:38])[H:32])->[Mn+:7]2(<-[3H-:8])(<-[4C-:9]#[O+:10])(<-[6C-:11]#[O+:12])<-[2N@:13]([H:39])([C:14]([H:40])([H:41])[C:15]1([H:42])[H:43])[C:16]([H:44])([H:45])[C:17]([H:46])([H:47])[5P:18]->2([C:19]([C:20]([H:49])([H:50])[H:51])([C:21]([H:52])([H:53])[H:54])[H:48])[C:22]([C:23]([H:56])([H:57])[H:58])([C:24]([H:59])([H:60])[H:61])[H:55])[H:28])([H:25])([H:26])[H:27]", "smiles3Dx": "C([C:1]([C:2]([H:29])([H:30])[H:31])([1P:3]1([C:4]([C:5]([H:33])([H:34])[H:35])([C:6]([H:36])([H:37])[H:38])[H:32])->[Mn+:7]2(<-[3H-:8])(<-[4C-:9]#[O+:10])(<-[6C-:11]#[O+:12])<-[2N@:13]([H:39])([C:14]([H:40])([H:41])[C:15]1([H:42])[H:43])[C:16]([H:44])([H:45])[C:17]([H:46])([H:47])[5P:18]->2([C:19]([C:20]([H:49])([H:50])[H:51])([C:21]([H:52])([H:53])[H:54])[H:48])[C:22]([C:23]([H:56])([H:57])[H:58])([C:24]([H:59])([H:60])[H:61])[H:55])[H:28])([H:25])([H:26])[H:27]", "dummies": []}
C     -0.2854     3.8261    -0.4806
C      1.1747     3.5517    -0.1029
C      2.0119     3.3572    -1.3822
P      1.2444     2.1277     1.0159
C      0.8227     2.8786     2.6162
C     -0.4395     2.2561     3.2200
C      1.9851     2.8504     3.6200
Mn     0.0000     0.0000     0.0000
H      0.3468     0.8883    -1.5613
C     -2.1446     0.7907     0.1410
O     -3.2734     1.2077     0.2167
C     -0.6061    -1.7010    -1.4119
O     -0.9246    -2.5954    -2.1553
N      2.1203    -0.6781     0.5376
C      3.0572     0.2664     0.0934
C      2.9619     1.5648     0.9885
C      2.2412    -2.0446     0.2866
C      1.3824    -2.8791     1.3211
P     -0.1314    -1.9854     1.7636
C     -1.4334    -3.1978     1.4314
C     -2.7962    -2.5149     1.2797
C     -1.4954    -4.2807     2.5182
C     -0.0474    -1.7082     3.5500
C      1.1819    -0.8733     3.9096
C     -1.3257    -1.0173     4.0523
H     -0.3563     4.7625    -1.0740
H     -0.7025     2.9938    -1.0842
H     -0.9083     3.9560     0.4297
H      1.5709     4.4419     0.4314
H      1.8271     2.3923    -1.8802
H      1.7703     4.1584    -2.1131
H      3.0946     3.4629    -1.1780
H      0.5919     3.9486     2.4277
H     -1.0260     3.0479     3.7333
H     -0.2079     1.5057     3.9948
H     -1.0939     1.8222     2.4396
H      2.8754     3.3565     3.1899
H      2.2575     1.8290     3.9422
H      1.6956     3.4175     4.5304
H      2.1800    -0.6234     1.4385
H      2.8412     0.5232    -0.9630
H      4.0898    -0.1453     0.1603
H      3.2924     1.3072     2.0106
H      3.6270     2.3519     0.5913
H      3.3064    -2.3613     0.3638
H      1.8846    -2.2540    -0.7415
H      1.1212    -3.8568     0.8661
H      1.9845    -3.0659     2.2313
H     -1.1973    -3.6988     0.4688
H     -3.5762    -3.2774     1.0693
H     -3.0963    -1.9594     2.1866
H     -2.7797    -1.8188     0.4192
H     -1.9068    -3.8942     3.4709
H     -0.4888    -4.7135     2.6987
H     -2.1576    -5.1055     2.1793
H      0.0480    -2.6879     4.0624
H      2.1151    -1.4556     3.7766
H      1.2277     0.0167     3.2684
H      1.1529    -0.5571     4.9739
H     -1.1622    -0.5293     5.0366
H     -2.1288    -1.7609     4.2165
H     -1.6910    -0.2598     3.3312
62
{"conf": 5, "E": 178.05, "rms": -1.0, "geom": "OH", "total_charge": 0, "CA_charge": 1, "smiles": "C[CH:1]([CH3:2])[1P:3]1([CH:4]([CH3:5])[CH3:6])->[Mn+:7]2(<-[3H-:8])(<-[4C-:9]#[O+:10])(<-[6C-:11]#[O+:12])<-[2N@H:13]([CH2:14][CH2:15]1)[CH2:16][CH2:17][5P:18]->2([CH:19]([CH3:20])[CH3:21])[CH:22]([CH3:23])[CH3:24]", "smiles3D": "C([C:1]([C:2]([H:29])([H:30])[H:31])([1P:3]1([C:4]([C:5]([H:33])([H:34])[H:35])([C:6]([H:36])([H:37])[H:38])[H:32])->[Mn+:7]2(<-[3H-:8])(<-[4C-:9]#[O+:10])(<-[6C-:11]#[O+:12])<-[2N@:13]([H:39])([C:14]([H:40])([H:41])[C:15]1([H:42])[H:43])[C:16]([H:44])([H:45])[C:17]([H:46])([H:47])[5P:18]->2([C:19]([C:20]([H:49])([H:50])[H:51])([C:21]([H:52])([H:53])[H:54])[H:48])[C:22]([C:23]([H:56])([H:57])[H:58])([C:24]([H:59])([H:60])[H:61])[H:55])[H:28])([H:25])([H:26])[H:27]", "smiles3Dx": "C([C:1]([C:2]([H:29])([H:30])[H:31])([1P:3]1([C:4]([C:5]([H:33])([H:34])[H:35])([C:6]([H:36])([H:37])[H:38])[H:32])->[Mn+:7]2(<-[3H-:8])(<-[4C-:9]#[O+:10])(<-[6C-:11]#[O+:12])<-[2N@:13]([H:39])([C:14]([H:40])([H:41])[C:15]1([H:42])[H:43])[C:16]([H:44])([H:45])[C:17]([H:46])([H:47])[5P:18]->2([C:19]([C:20]([H:49])([H:50])[H:51])([C:21]([H:52])([H:53])[H:54])[H:48])[C:22]([C:23]([H:56])([H:57])[H:58])([C:24]([H:59])([H:60])[H:61])[H:55])[H:28])([H:25])([H:26])[H:27]", "dummies": []}
C      2.1812    -3.3522    -0.3775
C      2.9945    -2.2658    -1.0854
C      2.8191    -2.3466    -2.6128
P      2.5421    -0.6530    -0.3999
C      3.6155    -0.4834     1.0470
C      5.0754    -0.1875     0.6495
C      3.1025     0.6101     1.9824
Mn     0.0000     0.0000     0.0000
H      0.7838     1.3828     0.9137
C     -0.3709    -1.2416     1.8864
O     -0.5662    -1.8971     2.8795
C     -1.8746     1.2873     0.2795
O     -2.8548     1.9723     0.4364
N      0.5986     0.6446    -2.0923
C      1.7090     1.4841    -1.9884
C      2.9977     0.6657    -1.5600
C     -0.5511     0.9663    -2.8199
C     -1.3442    -0.3530    -3.1739
P     -1.4798    -1.4143    -1.7058
C     -0.9156    -3.0631    -2.1997
C     -1.2649    -4.1037    -1.1242
C     -1.5269    -3.4961    -3.5474
C     -3.2396    -1.5955    -1.2859
C     -3.4104    -1.7791     0.2300
C     -4.0897    -0.4029    -1.7594
H      1.1360    -3.0286    -0.2432
H      2.5999    -3.5285     0.6359
H      2.2116    -4.3176    -0.9255
H      4.0644    -2.4552    -0.8650
H      2.8488    -3.4038    -2.9519
H      3.6696    -1.8486    -3.1209
H      1.8831    -1.9030    -2.9770
H      3.5973    -1.4468     1.6005
H      5.2386     0.8877     0.4293
H      5.7425    -0.4477     1.4986
H      5.4023    -0.7831    -0.2256
H      3.7950     0.7256     2.8436
H      3.0359     1.5864     1.4564
H      2.1136     0.3234     2.3957
H      0.9180    -0.0939    -2.5041
H      1.4964     2.2563    -1.2192
H      1.9067     1.9913    -2.9599
H      3.7099     1.3617    -1.0822
H      3.4729     0.2359    -2.4585
H     -0.2775     1.4883    -3.7647
H     -1.1955     1.6356    -2.2182
H     -0.7816    -0.8868    -3.9608
H     -2.3367    -0.0917    -3.5731
H      0.1754    -3.0405    -2.3124
H     -0.9614    -3.7624    -0.1148
H     -0.7218    -5.0499    -1.3336
H     -2.3509    -4.3323    -1.1145
H     -1.3825    -4.5873    -3.6997
H     -1.0134    -3.0035    -4.3961
H     -2.6126    -3.2838    -3.6091
H     -3.6319    -2.5053    -1.7805
H     -4.4672    -2.0350     0.4578
H     -2.7876    -2.6075     0.6151
H     -3.1571    -0.8627     0.7911
H     -3.5739     0.5655    -1.6248
H     -4.3596    -0.5294    -2.8287
H     -5.0526    -0.3612    -1.2065
62
{"conf": 6, "E": 179.97, "rms": -1.0, "geom": "OH", "total_charge": 0, "CA_charge": 1, "smiles": "C[CH:1]([CH3:2])[1P:3]1([CH:4]([CH3:5])[CH3:6])->[Mn+:7]2(<-[3H-:8])(<-[4C-:9]#[O+:10])(<-[6C-:11]#[O+:12])<-[2N@H:13]([CH2:14][CH2:15]1)[CH2:16][CH2:17][5P:18]->2([CH:19]([CH3:20])[CH3:21])[CH:22]([CH3:23])[CH3:24]", "smiles3D": "C([C:1]([C:2]([H:29])([H:30])[H:31])([1P:3]1([C:4]([C:5]([H:33])([H:34])[H:35])([C:6]([H:36])([H:37])[H:38])[H:32])->[Mn+:7]2(<-[3H-:8])(<-[4C-:9]#[O+:10])(<-[6C-:11]#[O+:12])<-[2N@:13]([H:39])([C:14]([H:40])([H:41])[C:15]1([H:42])[H:43])[C:16]([H:44])([H:45])[C:17]([H:46])([H:47])[5P:18]->2([C:19]([C:20]([H:49])([H:50])[H:51])([C:21]([H:52])([H:53])[H:54])[H:48])[C:22]([C:23]([H:56])([H:57])[H:58])([C:24]([H:59])([H:60])[H:61])[H:55])[H:28])([H:25])([H:26])[H:27]", "smiles3Dx": "C([C:1]([C:2]([H:29])([H:30])[H:31])([1P:3]1([C:4]([C:5]([H:33])([H:34])[H:35])([C:6]([H:36])([H:37])[H:38])[H:32])->[Mn+:7]2(<-[3H-:8])(<-[4C-:9]#[O+:10])(<-[6C-:11]#[O+:12])<-[2N@:13]([H:39])([C:14]([H:40])([H:41])[C:15]1([H:42])[H:43])[C:16]([H:44])([H:45])[C:17]([H:46])([H:47])[5P:18]->2([C:19]([C:20]([H:49])([H:50])[H:51])([C:21]([H:52])([H:53])[H:54])[H:48])[C:22]([C:23]([H:56])([H:57])[H:58])([C:24]([H:59])([H:60])[H:61])[H:55])[H:28])([H:25])([H:26])[H:27]", "dummies": []}
C     -1.9749     1.3811     4.6172
C     -1.7789     0.5237     3.3537
C     -3.1430     0.1508     2.7630
P     -0.7668     1.3682     2.1212
C     -1.5479     2.9600     1.7423
C     -0.5108     4.0607     1.4602
C     -2.4549     2.8082     0.5158
Mn     0.0000     0.0000     0.0000
H      0.4243     1.6811    -0.6123
C     -2.0169    -0.0647    -1.0815
O     -3.0798    -0.0992    -1.6500
C      1.1445    -0.7630    -1.8331
O      1.7471    -1.1635    -2.7978
N      1.6146    -0.2199     1.5819
C      1.9874     1.0582     2.0040
C      0.8421     1.6706     2.9010
C      2.5254    -1.1961     1.1790
C      1.8572    -2.6326     1.2097
P      0.0981    -2.5277     0.7705
C     -0.9528    -2.9795     2.1960
C     -1.6315    -4.3487     2.0700
C     -0.1860    -2.9480     3.5312
C     -0.0791    -3.6549    -0.6380
C      0.1490    -5.1324    -0.2672
C     -1.4300    -3.4517    -1.3422
H     -1.0175     1.7941     4.9913
H     -2.6845     2.2167     4.4531
H     -2.3992     0.7458     5.4237
H     -1.2568    -0.4036     3.6470
H     -3.6560    -0.5685     3.4362
H     -3.7932     1.0443     2.6571
H     -3.0283    -0.3283     1.7681
H     -2.1703     3.2778     2.5991
H     -0.9868     4.9195     0.9396
H     -0.1112     4.4732     2.4090
H      0.3166     3.6888     0.8198
H     -1.8521     2.6209    -0.3972
H     -3.0393     3.7402     0.3607
H     -3.1798     1.9817     0.6440
H      1.2104    -0.5858     2.3073
H      2.1421     1.7031     1.1135
H      2.9320     1.0193     2.5921
H      0.8671     1.1708     3.8906
H      1.0222     2.7466     3.0472
H      3.4133    -1.1963     1.8516
H      2.8637    -0.9698     0.1485
H      2.3804    -3.2839     0.4791
H      1.9823    -3.0693     2.2129
H     -1.7559    -2.2233     2.2526
H     -2.3390    -4.4747     2.9177
H     -2.2501    -4.4378     1.1625
H     -0.9001    -5.1768     2.1562
H      0.3975    -2.0230     3.6722
H     -0.9137    -2.9927     4.3698
H      0.4823    -3.8288     3.6366
H      0.7132    -3.3852    -1.3672
H     -0.7957    -5.6780    -0.0729
H      0.6186    -5.6495    -1.1312
H      0.8454    -5.2427     0.5901
H     -1.6816    -4.3281    -1.9771
H     -1.3599    -2.5743    -2.0173
H     -2.2637    -3.2602    -0.6408
62
{"conf": 7, "E": 184.65, "rms": -1.0, "geom": "OH", "total_charge": 0, "CA_charge": 1, "smiles": "C[CH:1]([CH3:2])[1P:3]1([CH:4]([CH3:5])[CH3:6])->[Mn+:7]2(<-[3H-:8])(<-[4C-:9]#[O+:10])(<-[6C-:11]#[O+:12])<-[2N@H:13]([CH2:14][CH2:15]1)[CH2:16][CH2:17][5P:18]->2([CH:19]([CH3:20])[CH3:21])[CH:22]([CH3:23])[CH3:24]", "smiles3D": "C([C:1]([C:2]([H:29])([H:30])[H:31])([1P:3]1([C:4]([C:5]([H:33])([H:34])[H:35])([C:6]([H:36])([H:37])[H:38])[H:32])->[Mn+:7]2(<-[3H-:8])(<-[4C-:9]#[O+:10])(<-[6C-:11]#[O+:12])<-[2N@:13]([H:39])([C:14]([H:40])([H:41])[C:15]1([H:42])[H:43])[C:16]([H:44])([H:45])[C:17]([H:46])([H:47])[5P:18]->2([C:19]([C:20]([H:49])([H:50])[H:51])([C:21]([H:52])([H:53])[H:54])[H:48])[C:22]([C:23]([H:56])([H:57])[H:58])([C:24]([H:59])([H:60])[H:61])[H:55])[H:28])([H:25])([H:26])[H:27]", "smiles3Dx": "C([C:1]([C:2]([H:29])([H:30])[H:31])([1P:3]1([C:4]([C:5]([H:33])([H:34])[H:35])([C:6]([H:36])([H:37])[H:38])[H:32])->[Mn+:7]2(<-[3H-:8])(<-[4C-:9]#[O+:10])(<-[6C-:11]#[O+:12])<-[2N@:13]([H:39])([C:14]([H:40])([H:41])[C:15]1([H:42])[H:43])[C:16]([H:44])([H:45])[C:17]([H:46])([H:47])[5P:18]->2([C:19]([C:20]([H:49])([H:50])[H:51])([C:21]([H:52])([H:53])[H:54])[H:48])[C:22]([C:23]([H:56])([H:57])[H:58])([C:24]([H:59])([H:60])[H:61])[H:55])[H:28])([H:25])([H:26])[H:27]", "dummies": []}
C      0.3596    -2.2863    -3.0913
C      0.0509    -3.2487    -1.9373
C     -0.6993    -4.4809    -2.4818
P     -0.8740    -2.4028    -0.6221
C     -1.0489    -3.5430     0.7749
C      0.2280    -4.3746     0.9670
C     -2.2753    -4.4669     0.6349
Mn     0.0000     0.0000     0.0000
H      0.3543     0.0763    -1.7939
C      2.1332    -0.6011     0.5679
O      3.2572    -0.9189     0.8673
C      0.4954     2.2340    -0.1260
O      0.7550     3.4092    -0.2055
N     -2.2479     0.1909    -0.1156
C     -2.6587    -0.3643    -1.3285
C     -2.4965    -1.9464    -1.2991
C     -2.6324     1.4543     0.3584
C     -2.2794     1.6428     1.9077
P     -0.9874     0.4762     2.4241
C      0.1222     1.3452     3.5651
C      0.8485     2.5146     2.8977
C      1.1748     0.3679     4.1181
C     -1.8258    -0.7970     3.4308
C     -2.1790    -0.2481     4.8300
C     -3.1312    -1.3264     2.7972
H      1.2036    -1.6256    -2.8108
H      0.7033    -2.8437    -3.9887
H     -0.5264    -1.6840    -3.3806
H      1.0194    -3.5928    -1.5181
H     -1.7180    -4.2446    -2.8416
H     -0.7508    -5.2900    -1.7325
H     -0.1385    -4.9139    -3.3373
H     -1.1696    -2.9425     1.6862
H      1.1218    -3.7146     0.9782
H      0.1874    -4.8930     1.9488
H      0.3525    -5.1502     0.1878
H     -3.1993    -3.9412     0.9462
H     -2.1789    -5.3458     1.3076
H     -2.4268    -4.8342    -0.3955
H     -2.5835    -0.3665     0.4905
H     -2.0316     0.0528    -2.1439
H     -3.7243    -0.1107    -1.5292
H     -3.2994    -2.3746    -0.6719
H     -2.6042    -2.3322    -2.3287
H     -2.1101     2.2316    -0.2337
H     -3.7298     1.5895     0.2211
H     -1.9335     2.6795     2.0720
H     -3.1898     1.4878     2.5139
H     -0.4737     1.7506     4.4081
H      1.4012     3.0873     3.6729
H      0.1501     3.2276     2.4227
H      1.6023     2.1493     2.1716
H      1.8072     0.8819     4.8731
H      1.8325    -0.0031     3.3052
H      0.7203    -0.5130     4.6092
H     -1.1298    -1.6510     3.5605
H     -2.8098    -0.9761     5.3839
H     -1.2849    -0.0963     5.4621
H     -2.7437     0.7052     4.7561
H     -3.5742    -2.0936     3.4677
H     -2.9811    -1.8502     1.8497
H     -3.9005    -0.5426     2.6653
62
{"conf": 8, "E": 169.13, "rms": -1.0, "geom": "OH", "total_charge": 0, "CA_charge": 1, "smiles": "C[CH:1]([CH3:2])[1P:3]1([CH:4]([CH3:5])[CH3:6])->[Mn+:7]2(<-[3H-:8])(<-[4C-:9]#[O+:10])(<-[6C-:11]#[O+:12])<-[2N@H:13]([CH2:14][CH2:15]1)[CH2:16][CH2:17][5P:18]->2([CH:19]([CH3:20])[CH3:21])[CH:22]([CH3:23])[CH3:24]", "smiles3D": "C([C:1]([C:2]([H:29])([H:30])[H:31])([1P:3]1([C:4]([C:5]([H:33])([H:34])[H:35])([C:6]([H:36])([H:37])[H:38])[H:32])->[Mn+:7]2(<-[3H-:8])(<-[4C-:9]#[O+:10])(<-[6C-:11]#[O+:12])<-[2N@:13]([H:39])([C:14]([H:40])([H:41])[C:15]1([H:42])[H:43])[C:16]([H:44])([H:45])[C:17]([H:46])([H:47])[5P:18]->2([C:19]([C:20]([H:49])([H:50])[H:51])([C:21]([H:52])([H:53])[H:54])[H:48])[C:22]([C:23]([H:56])([H:57])[H:58])([C:24]([H:59])([H:60])[H:61])[H:55])[H:28])([H:25])([H:26])[H:27]", "smiles3Dx": "C([C:1]([C:2]([H:29])([H:30])[H:31])([1P:3]1([C:4]([C:5]([H:33])([H:34])[H:35])([C:6]([H:36])([H:37])[H:38])[H:32])->[Mn+:7]2(<-[3H-:8])(<-[4C-:9]#[O+:10])(<-[6C-:11]#[O+:12])<-[2N@:13]([H:39])([C:14]([H:40])([H:41])[C:15]1([H:42])[H:43])[C:16]([H:44])([H:45])[C:17]([H:46])([H:47])[5P:18]->2([C:19]([C:20]([H:49])([H:50])[H:51])([C:21]([H:52])([H:53])[H:54])[H:48])[C:22]([C:23]([H:56])([H:57])[H:58])([C:24]([H:59])([H:60])[H:61])[H:55])[H:28])([H:25])([H:26])[H:27]", "dummies": []}
C      4.0320     0.7283    -0.8304
C      3.1361     1.9106    -1.2289
C      3.9506     3.2157    -1.2280
P      1.6966     2.0270    -0.1440
C      2.1900     2.7847     1.4231
C      3.2873     1.9633     2.1164
C      0.9841     2.8995     2.3658
Mn     0.0000     0.0000     0.0000
H     -0.7467     1.0532     1.3030
C      1.1611    -1.2864     1.4947
O      1.7741    -1.9642     2.2813
C     -1.9369    -1.2036     0.2273
O     -2.9585    -1.8313     0.3570
N     -0.5418     1.2799    -1.7972
C     -0.7564     2.5786    -1.3337
C      0.6195     3.2449    -0.9423
C     -1.4637     0.5881    -2.5847
C     -0.7483    -0.6078    -3.3233
P      0.3908    -1.4534    -2.1871
C     -0.0527    -3.2134    -2.0914
C      0.2467    -3.7572    -0.6879
C     -1.5274    -3.4756    -2.4382
C      2.0298    -1.3815    -2.9479
C      3.0133    -2.2842    -2.1887
C      1.9925    -1.7988    -4.4321
H      3.4419    -0.0772    -0.3536
H      4.5296     0.3205    -1.7351
H      4.8395     1.0213    -0.1315
H      2.7683     1.7424    -2.2610
H      4.7594     3.1444    -1.9862
H      4.4249     3.4138    -0.2470
H      3.3186     4.0860    -1.4963
H      2.5768     3.8066     1.2220
H      3.0647     0.8763     2.0770
H      3.3765     2.2588     3.1840
H      4.2762     2.1644     1.6671
H      0.1038     3.3494     1.8646
H      0.7076     1.9053     2.7753
H      1.2467     3.5545     3.2238
H      0.2113     1.3353    -2.3191
H     -1.4111     2.5368    -0.4382
H     -1.2527     3.1974    -2.1149
H      0.4385     4.1012    -0.2621
H      1.1066     3.6195    -1.8650
H     -1.9094     1.2683    -3.3456
H     -2.2751     0.1941    -1.9430
H     -0.1800    -0.1926    -4.1736
H     -1.5086    -1.2977    -3.7181
H      0.5695    -3.7785    -2.8126
H     -0.4187    -3.3118     0.0745
H      1.2975    -3.5690    -0.3968
H      0.0966    -4.8578    -0.6719
H     -2.2056    -2.7363    -1.9720
H     -1.8343    -4.4873    -2.0959
H     -1.6668    -3.4737    -3.5394
H      2.3924    -0.3424    -2.8908
H      4.0524    -2.0602    -2.5109
H      2.8206    -3.3580    -2.3930
H      2.9515    -2.1164    -1.0962
H      1.3554    -2.6885    -4.6075
H      3.0174    -2.0357    -4.7903
H      1.6368    -0.9669    -5.0713
62
{"conf": 9, "E": 173.6, "rms": -1.0, "geom": "OH", "total_charge": 0, "CA_charge": 1, "smiles": "C[CH:1]([CH3:2])[1P:3]1([CH:4]([CH3:5])[CH3:6])->[Mn+:7]2(<-[3H-:8])(<-[4C-:9]#[O+:10])(<-[6C-:11]#[O+:12])<-[2N@H:13]([CH2:14][CH2:15]1)[CH2:16][CH2:17][5P:18]->2([CH:19]([CH3:20])[CH3:21])[CH:22]([CH3:23])[CH3:24]", "smiles3D": "C([C:1]([C:2]([H:29])([H:30])[H:31])([1P:3]1([C:4]([C:5]([H:33])([H:34])[H:35])([C:6]([H:36])([H:37])[H:38])[H:32])->[Mn+:7]2(<-[3H-:8])(<-[4C-:9]#[O+:10])(<-[6C-:11]#[O+:12])<-[2N@:13]([H:39])([C:14]([H:40])([H:41])[C:15]1([H:42])[H:43])[C:16]([H:44])([H:45])[C:17]([H:46])([H:47])[5P:18]->2([C:19]([C:20]([H:49])([H:50])[H:51])([C:21]([H:52])([H:53])[H:54])[H:48])[C:22]([C:23]([H:56])([H:57])[H:58])([C:24]([H:59])([H:60])[H:61])[H:55])[H:28])([H:25])([H:26])[H:27]", "smiles3Dx": "C([C:1]([C:2]([H:29])([H:30])[H:31])([1P:3]1([C:4]([C:5]([H:33])([H:34])[H:35])([C:6]([H:36])([H:37])[H:38])[H:32])->[Mn+:7]2(<-[3H-:8])(<-[4C-:9]#[O+:10])(<-[6C-:11]#[O+:12])<-[2N@:13]([H:39])([C:14]([H:40])([H:41])[C:15]1([H:42])[H:43])[C:16]([H:44])([H:45])[C:17]([H:46])([H:47])[5P:18]->2([C:19]([C:20]([H:49])([H:50])[H:51])([C:21]([H:52])([H:53])[H:54])[H:48])[C:22]([C:23]([H:56])([H:57])[H:58])([C:24]([H:59])([H:60])[H:61])[H:55])[H:28])([H:25])([H:26])[H:27]", "dummies": []}
C     -3.4754    -0.5756    -1.5662
C     -2.4766    -1.3479    -2.4331
C     -3.0483    -1.5671    -3.8365
P     -0.8615    -0.5281    -2.4454
C     -0.7659     0.7896    -3.6867
C     -1.8547     1.8456    -3.4511
C     -0.8377     0.2740    -5.1412
Mn     0.0000     0.0000     0.0000
H     -1.0166    -1.4890     0.3657
C     -1.6531     1.4696     0.5933
O     -2.5239     2.2437     0.9040
C      0.7495    -0.2370     2.1529
O      1.1368    -0.3684     3.2873
N      1.7094    -0.9994    -1.1212
C      1.2243    -2.1812    -1.6809
C      0.2995    -1.8360    -2.9072
C      2.8597    -0.9460    -0.3346
C      3.4012     0.5353    -0.2612
P      2.0142     1.7101    -0.2455
C      2.1249     2.6095    -1.8064
C      0.9249     3.5487    -1.9526
C      3.4326     3.4204    -1.9204
C      2.2356     2.9297     1.0810
C      0.8752     3.2949     1.6805
C      3.1715     2.4373     2.1934
H     -3.1105    -0.5225    -0.5216
H     -4.4481    -1.1121    -1.5465
H     -3.6579     0.4482    -1.9423
H     -2.3359    -2.3482    -1.9686
H     -3.8839    -2.2965    -3.7755
H     -3.4724    -0.6366    -4.2588
H     -2.2883    -2.0055    -4.5148
H      0.2126     1.2811    -3.5606
H     -1.9487     2.0927    -2.3743
H     -1.5900     2.7766    -3.9963
H     -2.8441     1.5132    -3.8213
H     -0.3491    -0.7048    -5.2924
H     -1.8729     0.2114    -5.5266
H     -0.3139     0.9997    -5.7994
H      1.8997    -0.4628    -1.8403
H      0.6342    -2.7302    -0.9172
H      2.0627    -2.8278    -2.0257
H      0.9395    -1.4915    -3.7425
H     -0.2544    -2.7445    -3.2223
H      2.6207    -1.3032     0.6859
H      3.6527    -1.6001    -0.7634
H      4.0288     0.7191    -1.1543
H      4.0280     0.6418     0.6368
H      2.1068     1.8701    -2.6303
H     -0.0109     3.0215    -1.6918
H      0.8519     3.9101    -3.0003
H      1.0170     4.4283    -1.2808
H      3.3969     4.3668    -1.3439
H      3.5907     3.6990    -2.9839
H      4.3214     2.8479    -1.5941
H      2.6726     3.8504     0.6545
H      0.9920     4.1320     2.4015
H      0.1769     3.6351     0.8887
H      0.4294     2.4359     2.2194
H      2.9053     1.4199     2.5390
H      4.2257     2.4635     1.8466
H      3.1196     3.1204     3.0683
62
{"conf": 10, "E": 198.21, "rms": -1.0, "geom": "OH", "total_charge": 0, "CA_charge": 1, "smiles": "C[CH:1]([CH3:2])[1P:3]1([CH:4]([CH3:5])[CH3:6])->[Mn+:7]2(<-[3H-:8])(<-[4C-:9]#[O+:10])(<-[6C-:11]#[O+:12])<-[2N@H:13]([CH2:14][CH2:15]1)[CH2:16][CH2:17][5P:18]->2([CH:19]([CH3:20])[CH3:21])[CH:22]([CH3:23])[CH3:24]", "smiles3D": "C([C:1]([C:2]([H:29])([H:30])[H:31])([1P:3]1([C:4]([C:5]([H:33])([H:34])[H:35])([C:6]([H:36])([H:37])[H:38])[H:32])->[Mn+:7]2(<-[3H-:8])(<-[4C-:9]#[O+:10])(<-[6C-:11]#[O+:12])<-[2N@:13]([H:39])([C:14]([H:40])([H:41])[C:15]1([H:42])[H:43])[C:16]([H:44])([H:45])[C:17]([H:46])([H:47])[5P:18]->2([C:19]([C:20]([H:49])([H:50])[H:51])([C:21]([H:52])([H:53])[H:54])[H:48])[C:22]([C:23]([H:56])([H:57])[H:58])([C:24]([H:59])([H:60])[H:61])[H:55])[H:28])([H:25])([H:26])[H:27]", "smiles3Dx": "C([C:1]([C:2]([H:29])([H:30])[H:31])([1P:3]1([C:4]([C:5]([H:33])([H:34])[H:35])([C:6]([H:36])([H:37])[H:38])[H:32])->[Mn+:7]2(<-[3H-:8])(<-[4C-:9]#[O+:10])(<-[6C-:11]#[O+:12])<-[2N@:13]([H:39])([C:14]([H:40])([H:41])[C:15]1([H:42])[H:43])[C:16]([H:44])([H:45])[C:17]([H:46])([H:47])[5P:18]->2([C:19]([C:20]([H:49])([H:50])[H:51])([C:21]([H:52])([H:53])[H:54])[H:48])[C:22]([C:23]([H:56])([H:57])[H:58])([C:24]([H:59])([H:60])[H:61])[H:55])[H:28])([H:25])([H:26])[H:27]", "dummies": []}
C     -0.7617    -4.8903    -0.3580
C      0.2784    -3.7700    -0.5184
C      0.1079    -3.1186    -1.8891
P      0.2278    -2.5356     0.8246
C      1.5276    -3.0575     1.9689
C      1.4305    -4.5565     2.2942
C      2.9092    -2.7347     1.3841
Mn     0.0000     0.0000     0.0000
H     -0.8844    -0.8312    -1.3615
C      1.9903     0.1611    -1.1195
O      3.0392     0.2455    -1.7084
C     -0.9124     1.8037    -1.0813
O     -1.4040     2.7407    -1.6601
N     -1.5929    -0.2278     1.6027
C     -2.2656    -1.4354     1.3708
C     -1.3440    -2.6709     1.7144
C     -2.2757     0.9897     1.7352
C     -1.3234     2.1937     2.1586
P      0.4284     1.7424     1.9820
C      1.3435     3.2559     1.5906
C      0.9613     4.3979     2.5464
C      1.1283     3.7004     0.1485
C      1.0867     1.2765     3.6109
C      0.1124     1.5494     4.7689
C      1.4858    -0.1692     3.6294
H     -1.7929    -4.5186    -0.5390
H     -0.5638    -5.6823    -1.1116
H     -0.6942    -5.3728     0.6370
H      1.2801    -4.2404    -0.5121
H      0.3978    -3.8460    -2.6776
H      0.7798    -2.2426    -1.9962
H     -0.9516    -2.8481    -2.0778
H      1.4103    -2.5297     2.9109
H      1.6840    -5.2045     1.4322
H      0.4154    -4.8081     2.6660
H      2.1468    -4.8006     3.1076
H      3.6900    -2.8890     2.1589
H      2.9605    -1.6791     1.0468
H      3.1470    -3.3847     0.5168
H     -1.1635    -0.3433     2.3962
H     -2.5577    -1.4855     0.3003
H     -3.1858    -1.4874     1.9959
H     -1.1396    -2.6723     2.8054
H     -1.8747    -3.5990     1.4611
H     -2.7557     1.2307     0.7638
H     -3.0778     0.8833     2.5018
H     -1.5363     3.0542     1.4926
H     -1.5552     2.5015     3.1885
H      2.4266     3.0429     1.7226
H      1.1942     4.1313     3.5961
H     -0.1128     4.6626     2.4656
H      1.5560     5.3044     2.3039
H      1.7911     4.5635    -0.0754
H      0.0842     4.0351    -0.0123
H      1.4114     2.8901    -0.5521
H      2.0039     1.8762     3.7941
H      0.5863     1.2531     5.7294
H     -0.1131     2.6318     4.8555
H     -0.8229     0.9585     4.6647
H      0.5723    -0.7903     3.6896
H      2.1068    -0.3834     4.5257
H      2.0949    -0.3873     2.7322
62
{"conf": 11, "E": 203.22, "rms": -1.0, "geom": "OH", "total_charge": 0, "CA_charge": 1, "smiles": "C[CH:1]([CH3:2])[1P:3]1([CH:4]([CH3:5])[CH3:6])->[Mn+:7]2(<-[3H-:8])(<-[4C-:9]#[O+:10])(<-[6C-:11]#[O+:12])<-[2N@H:13]([CH2:14][CH2:15]1)[CH2:16][CH2:17][5P:18]->2([CH:19]([CH3:20])[CH3:21])[CH:22]([CH3:23])[CH3:24]", "smiles3D": "C([C:1]([C:2]([H:29])([H:30])[H:31])([1P:3]1([C:4]([C:5]([H:33])([H:34])[H:35])([C:6]([H:36])([H:37])[H:38])[H:32])->[Mn+:7]2(<-[3H-:8])(<-[4C-:9]#[O+:10])(<-[6C-:11]#[O+:12])<-[2N@:13]([H:39])([C:14]([H:40])([H:41])[C:15]1([H:42])[H:43])[C:16]([H:44])([H:45])[C:17]([H:46])([H:47])[5P:18]->2([C:19]([C:20]([H:49])([H:50])[H:51])([C:21]([H:52])([H:53])[H:54])[H:48])[C:22]([C:23]([H:56])([H:57])[H:58])([C:24]([H:59])([H:60])[H:61])[H:55])[H:28])([H:25])([H:26])[H:27]", "smiles3Dx": "C([C:1]([C:2]([H:29])([H:30])[H:31])([1P:3]1([C:4]([C:5]([H:33])([H:34])[H:35])([C:6]([H:36])([H:37])[H:38])[H:32])->[Mn+:7]2(<-[3H-:8])(<-[4C-:9]#[O+:10])(<-[6C-:11]#[O+:12])<-[2N@:13]([H:39])([C:14]([H:40])([H:41])[C:15]1([H:42])[H:43])[C:16]([H:44])([H:45])[C:17]([H:46])([H:47])[5P:18]->2([C:19]([C:20]([H:49])([H:50])[H:51])([C:21]([H:52])([H:53])[H:54])[H:48])[C:22]([C:23]([H:56])([H:57])[H:58])([C:24]([H:59])([H:60])[H:61])[H:55])[H:28])([H:25])([H:26])[H:27]", "dummies": []}
C      1.0665    -0.6950    -3.6297
C     -0.1354    -1.6292    -3.4631
C     -0.8810    -1.7259    -4.8109
P     -1.2301    -1.1028    -2.1005
C     -2.3826    -2.4793    -1.7952
C     -3.7516    -2.2712    -2.4735
C     -1.7924    -3.8339    -2.2204
Mn     0.0000     0.0000     0.0000
H      1.2617     0.3238    -1.2735
C      1.0084    -1.8982     0.7862
O      1.5388    -2.8986     1.2005
C      1.3952     1.3958     1.1660
O      2.1371     2.1351     1.7639
N     -1.5432     1.5479    -0.6282
C     -1.5158     1.6632    -2.0206
C     -2.1081     0.3646    -2.6999
C     -1.4367     2.6653     0.2129
C     -1.6840     2.3068     1.7429
P     -1.7180     0.5089     1.9927
C     -3.4551    -0.0304     2.0022
C     -4.4570     1.0960     1.6893
C     -3.6532    -1.1630     1.0374
C     -1.1779     0.1985     3.6918
C      0.3375     0.2931     3.8351
C     -1.8535     1.1718     4.6733
H      1.8401    -0.9347    -2.8732
H      1.5584    -0.8736    -4.6105
H      0.7727     0.3719    -3.5973
H      0.2656    -2.6328    -3.2218
H     -1.8688    -2.2047    -4.7264
H     -0.9978    -0.7361    -5.2978
H     -0.2830    -2.3514    -5.5076
H     -2.5381    -2.5533    -0.7201
H     -4.3574    -1.5191    -1.9319
H     -4.3409    -3.2126    -2.4455
H     -3.6622    -1.9569    -3.5296
H     -2.4527    -4.6519    -1.8604
H     -0.8027    -3.9934    -1.7421
H     -1.7126    -3.9435    -3.3189
H     -2.3603     1.1944    -0.4466
H     -2.1159     2.5440    -2.3440
H     -0.4670     1.8085    -2.3476
H     -2.0106     0.4556    -3.7939
H     -3.1801     0.2938    -2.4441
H     -0.4189     3.0944     0.1001
H     -2.1775     3.4380    -0.0976
H     -0.8512     2.7323     2.3387
H     -2.6195     2.7731     2.0891
H     -3.6928    -0.4167     3.0158
H     -4.2236     1.6232     0.7430
H     -4.5127     1.8113     2.5357
H     -5.4800     0.6738     1.5890
H     -2.9526    -1.9825     1.3033
H     -3.4946    -0.7726     0.0181
H     -4.6870    -1.5640     1.1091
H     -1.4836    -0.8354     3.9627
H      0.6811     1.3411     3.7273
H      0.6341    -0.0506     4.8490
H      0.8412    -0.3707     3.1052
H     -1.5022     2.2140     4.5266
H     -2.9571     1.1501     4.5681
H     -1.6122     0.8748     5.7162
