# Supplementary material for: MACE: Automated Assessment of Stereochemistry of Transition Metal Complexes and Its Applications in Computational Catalysis
Source: J Chem Theory Comput. 2024 Feb 16;20(5):2313–20. doi: 10.1021/acs.jctc.3c01313 (PMC10938507; doi:10.1021/acs.jctc.3c01313)
Supplement: Supplementary file 3 — ct3c01313_si_003.zip [file ct3c01313_si_003.zip › structures/screening/mace_MeCN/Mn_PNhP_iPr_tri_4.xyz]

62
{"conf": 0, "E": 128.66, "rms": -1.0, "geom": "OH", "total_charge": 0, "CA_charge": 1, "smiles": "C[CH:1]([CH3:2])[1P:3]1([CH:4]([CH3:5])[CH3:6])->[Mn+:7]2(<-[3H-:8])(<-[4C-:9]#[O+:10])(<-[5C-:11]#[O+:12])<-[2N@H:13]([CH2:14][CH2:15]1)[CH2:16][CH2:17][6P:18]->2([CH:19]([CH3:20])[CH3:21])[CH:22]([CH3:23])[CH3:24]", "smiles3D": "C([C:1]([C:2]([H:29])([H:30])[H:31])([1P:3]1([C:4]([C:5]([H:33])([H:34])[H:35])([C:6]([H:36])([H:37])[H:38])[H:32])->[Mn+:7]2(<-[3H-:8])(<-[4C-:9]#[O+:10])(<-[5C-:11]#[O+:12])<-[2N@:13]([H:39])([C:14]([H:40])([H:41])[C:15]1([H:42])[H:43])[C:16]([H:44])([H:45])[C:17]([H:46])([H:47])[6P:18]->2([C:19]([C:20]([H:49])([H:50])[H:51])([C:21]([H:52])([H:53])[H:54])[H:48])[C:22]([C:23]([H:56])([H:57])[H:58])([C:24]([H:59])([H:60])[H:61])[H:55])[H:28])([H:25])([H:26])[H:27]", "smiles3Dx": "C([C:1]([C:2]([H:29])([H:30])[H:31])([1P:3]1([C:4]([C:5]([H:33])([H:34])[H:35])([C:6]([H:36])([H:37])[H:38])[H:32])->[Mn+:7]2(<-[3H-:8])(<-[4C-:9]#[O+:10])(<-[5C-:11]#[O+:12])<-[2N@:13]([H:39])([C:14]([H:40])([H:41])[C:15]1([H:42])[H:43])[C:16]([H:44])([H:45])[C:17]([H:46])([H:47])[6P:18]->2([C:19]([C:20]([H:49])([H:50])[H:51])([C:21]([H:52])([H:53])[H:54])[H:48])[C:22]([C:23]([H:56])([H:57])[H:58])([C:24]([H:59])([H:60])[H:61])[H:55])[H:28])([H:25])([H:26])[H:27]", "dummies": []}
C      0.4147    -1.3783    -4.1387
C      1.5830    -0.6129    -3.4957
C      1.3861     0.8882    -3.7568
P      1.6954    -0.9820    -1.7242
C      2.0566    -2.7372    -1.4889
C      3.0099    -3.2789    -2.5655
C      0.7619    -3.5578    -1.4555
Mn     0.0000     0.0000     0.0000
H      0.2226    -1.5323     0.9823
C     -1.9344    -0.8546    -0.8742
O     -2.9534    -1.3054    -1.3349
C     -0.3030     1.9021    -1.2309
O     -0.4679     2.9084    -1.8752
N      1.9223     0.8508     0.8928
C      3.0198     0.0418     0.4663
C      3.1564    -0.1518    -1.0807
C      1.7698     0.8987     2.3141
C      0.5722     1.7616     2.8428
P     -0.9711     1.1822     2.1164
C     -1.7728     0.0999     3.3238
C     -2.9554    -0.6166     2.6624
C     -0.7975    -0.9424     3.8884
C     -2.0481     2.6151     1.8291
C     -2.8590     2.9784     3.0826
C     -1.2508     3.8517     1.3773
H      0.6588    -2.4440    -4.2917
H      0.1977    -0.9714    -5.1501
H     -0.5070    -1.2886    -3.5248
H      2.5297    -0.9284    -3.9834
H      0.3225     1.1717    -3.6369
H      2.0146     1.5384    -3.1244
H      1.6552     1.1081    -4.8121
H      2.5558    -2.8524    -0.5034
H      2.5307    -3.3517    -3.5593
H      3.3416    -4.3001    -2.2810
H      3.9171    -2.6464    -2.6491
H      0.2383    -3.5636    -2.4286
H      0.0693    -3.1611    -0.6861
H      0.9954    -4.6102    -1.1872
H      2.0352     1.7017     0.5742
H      2.9242    -0.9639     0.9328
H      3.9639     0.5029     0.8382
H      3.2754     0.8371    -1.5546
H      4.0569    -0.7624    -1.2945
H      1.6393    -0.1397     2.6862
H      2.7068     1.3062     2.7590
H      0.7546     2.8137     2.5698
H      0.5172     1.6876     3.9477
H     -2.1478     0.7081     4.1701
H     -2.6002    -1.3116     1.8724
H     -3.5175    -1.2017     3.4211
H     -3.6571     0.1104     2.2037
H      0.0166    -0.4628     4.4664
H     -0.3656    -1.5765     3.0932
H     -1.3354    -1.6093     4.5957
H     -2.7594     2.3469     1.0184
H     -3.4039     3.9330     2.9189
H     -2.1934     3.1058     3.9634
H     -3.6304     2.2118     3.2964
H     -0.4242     3.5945     0.6924
H     -1.9284     4.5536     0.8460
H     -0.8237     4.3977     2.2461
62
{"conf": 1, "E": 136.63, "rms": -1.0, "geom": "OH", "total_charge": 0, "CA_charge": 1, "smiles": "C[CH:1]([CH3:2])[1P:3]1([CH:4]([CH3:5])[CH3:6])->[Mn+:7]2(<-[3H-:8])(<-[4C-:9]#[O+:10])(<-[5C-:11]#[O+:12])<-[2N@H:13]([CH2:14][CH2:15]1)[CH2:16][CH2:17][6P:18]->2([CH:19]([CH3:20])[CH3:21])[CH:22]([CH3:23])[CH3:24]", "smiles3D": "C([C:1]([C:2]([H:29])([H:30])[H:31])([1P:3]1([C:4]([C:5]([H:33])([H:34])[H:35])([C:6]([H:36])([H:37])[H:38])[H:32])->[Mn+:7]2(<-[3H-:8])(<-[4C-:9]#[O+:10])(<-[5C-:11]#[O+:12])<-[2N@:13]([H:39])([C:14]([H:40])([H:41])[C:15]1([H:42])[H:43])[C:16]([H:44])([H:45])[C:17]([H:46])([H:47])[6P:18]->2([C:19]([C:20]([H:49])([H:50])[H:51])([C:21]([H:52])([H:53])[H:54])[H:48])[C:22]([C:23]([H:56])([H:57])[H:58])([C:24]([H:59])([H:60])[H:61])[H:55])[H:28])([H:25])([H:26])[H:27]", "smiles3Dx": "C([C:1]([C:2]([H:29])([H:30])[H:31])([1P:3]1([C:4]([C:5]([H:33])([H:34])[H:35])([C:6]([H:36])([H:37])[H:38])[H:32])->[Mn+:7]2(<-[3H-:8])(<-[4C-:9]#[O+:10])(<-[5C-:11]#[O+:12])<-[2N@:13]([H:39])([C:14]([H:40])([H:41])[C:15]1([H:42])[H:43])[C:16]([H:44])([H:45])[C:17]([H:46])([H:47])[6P:18]->2([C:19]([C:20]([H:49])([H:50])[H:51])([C:21]([H:52])([H:53])[H:54])[H:48])[C:22]([C:23]([H:56])([H:57])[H:58])([C:24]([H:59])([H:60])[H:61])[H:55])[H:28])([H:25])([H:26])[H:27]", "dummies": []}
C      0.4682    -4.4975     2.3300
C      0.0753    -3.4123     1.3065
C      0.0899    -3.9807    -0.1165
P      1.0906    -1.9153     1.3924
C      2.8584    -2.2199     1.0921
C      3.3152    -3.6143     1.5306
C      3.7344    -1.1748     1.8020
Mn     0.0000     0.0000     0.0000
H     -1.5900    -0.9170     0.1157
C      0.3289    -0.8438    -2.1017
O      0.5016    -1.2881    -3.2093
C      1.9980     1.1018    -0.1389
O      3.0553     1.6779    -0.2103
N     -0.3299     0.8424     2.0940
C     -0.4092    -0.2557     3.0015
C      0.8438    -1.1904     3.0240
C     -1.5012     1.6571     2.0757
C     -1.4970     2.8143     1.0224
P     -1.3713     2.1282    -0.6363
C     -3.0869     1.7914    -1.0933
C     -3.1556     0.7244    -2.1919
C     -3.8275     3.0647    -1.5309
C     -0.6897     3.4137    -1.7176
C     -0.6534     2.9344    -3.1782
C      0.7333     3.8169    -1.3003
H     -0.4418    -5.0752     2.5986
H      0.8711    -4.0864     3.2730
H      1.1785    -5.2400     1.9179
H     -0.9694    -3.1070     1.5324
H      1.1166    -4.2046    -0.4663
H     -0.3683    -3.2521    -0.8165
H     -0.5127    -4.9131    -0.1605
H      3.0329    -2.1277    -0.0016
H      3.0757    -3.8028     2.5968
H      4.4187    -3.6936     1.4258
H      2.9049    -4.3966     0.8678
H      4.7602    -1.1985     1.3759
H      3.8167    -1.3923     2.8888
H      3.3453    -0.1497     1.6765
H      0.3922     1.3613     2.3126
H     -1.2967    -0.8733     2.7373
H     -0.5605     0.1420     4.0316
H      1.7230    -0.5896     3.3136
H      0.6902    -1.9854     3.7760
H     -2.3830     1.0089     1.8741
H     -1.6331     2.1118     3.0847
H     -0.6434     3.4818     1.2278
H     -2.4366     3.3958     1.1151
H     -3.6042     1.3881    -0.1967
H     -2.7174     1.0695    -3.1459
H     -2.6244    -0.1951    -1.8728
H     -4.2158     0.4518    -2.3807
H     -4.9121     2.8439    -1.6244
H     -3.4814     3.4421    -2.5108
H     -3.7164     3.8693    -0.7756
H     -1.3388     4.3125    -1.6513
H     -0.2245     1.9121    -3.2517
H     -1.6558     2.9516    -3.6402
H     -0.0271     3.6176    -3.7918
H      1.4784     3.1046    -1.7046
H      0.8709     3.9104    -0.2094
H      0.9707     4.8082    -1.7422
62
{"conf": 2, "E": 139.54, "rms": -1.0, "geom": "OH", "total_charge": 0, "CA_charge": 1, "smiles": "C[CH:1]([CH3:2])[1P:3]1([CH:4]([CH3:5])[CH3:6])->[Mn+:7]2(<-[3H-:8])(<-[4C-:9]#[O+:10])(<-[5C-:11]#[O+:12])<-[2N@H:13]([CH2:14][CH2:15]1)[CH2:16][CH2:17][6P:18]->2([CH:19]([CH3:20])[CH3:21])[CH:22]([CH3:23])[CH3:24]", "smiles3D": "C([C:1]([C:2]([H:29])([H:30])[H:31])([1P:3]1([C:4]([C:5]([H:33])([H:34])[H:35])([C:6]([H:36])([H:37])[H:38])[H:32])->[Mn+:7]2(<-[3H-:8])(<-[4C-:9]#[O+:10])(<-[5C-:11]#[O+:12])<-[2N@:13]([H:39])([C:14]([H:40])([H:41])[C:15]1([H:42])[H:43])[C:16]([H:44])([H:45])[C:17]([H:46])([H:47])[6P:18]->2([C:19]([C:20]([H:49])([H:50])[H:51])([C:21]([H:52])([H:53])[H:54])[H:48])[C:22]([C:23]([H:56])([H:57])[H:58])([C:24]([H:59])([H:60])[H:61])[H:55])[H:28])([H:25])([H:26])[H:27]", "smiles3Dx": "C([C:1]([C:2]([H:29])([H:30])[H:31])([1P:3]1([C:4]([C:5]([H:33])([H:34])[H:35])([C:6]([H:36])([H:37])[H:38])[H:32])->[Mn+:7]2(<-[3H-:8])(<-[4C-:9]#[O+:10])(<-[5C-:11]#[O+:12])<-[2N@:13]([H:39])([C:14]([H:40])([H:41])[C:15]1([H:42])[H:43])[C:16]([H:44])([H:45])[C:17]([H:46])([H:47])[6P:18]->2([C:19]([C:20]([H:49])([H:50])[H:51])([C:21]([H:52])([H:53])[H:54])[H:48])[C:22]([C:23]([H:56])([H:57])[H:58])([C:24]([H:59])([H:60])[H:61])[H:55])[H:28])([H:25])([H:26])[H:27]", "dummies": []}
C      0.9835    -3.3283    -2.5507
C      1.8589    -2.0733    -2.6540
C      3.0095    -2.1789    -1.6414
P      0.8961    -0.5665    -2.3639
C      1.6665     0.8187    -3.2333
C      3.0770     1.0930    -2.7055
C      1.7138     0.5802    -4.7518
Mn     0.0000     0.0000     0.0000
H     -0.3779     1.6426    -0.7298
C      1.8945     0.8798     0.9337
O      2.8927     1.3435     1.4263
C      0.5059    -2.0567     0.8695
O      0.7724    -3.1398     1.3281
N     -1.9279    -0.8612    -0.8403
C     -1.7883    -1.3601    -2.1918
C     -0.7153    -0.7310    -3.1491
C     -2.9290     0.1144    -0.5953
C     -3.2459     0.3590     0.9313
P     -1.7203     0.5929     1.8730
C     -1.6867     2.2953     2.4807
C     -3.0362     2.7198     3.0891
C     -1.2995     3.2539     1.3542
C     -1.7751    -0.4741     3.3310
C     -2.2403    -1.8976     2.9766
C     -0.3880    -0.5234     3.9848
H      0.4779    -3.3856    -1.5659
H      0.2361    -3.3613    -3.3680
H      1.6111    -4.2379    -2.6655
H      2.2913    -2.0358    -3.6724
H      2.6378    -2.1857    -0.6011
H      3.7286    -1.3488    -1.7427
H      3.5799    -3.1170    -1.8116
H      1.0467     1.7218    -3.0440
H      3.8104     0.3707    -3.1191
H      3.1009     1.0669    -1.5971
H      3.3981     2.1071    -3.0257
H      0.6996     0.4102    -5.1656
H      2.1225     1.4835    -5.2531
H      2.3655    -0.2749    -5.0196
H     -2.1339    -1.5811    -0.3129
H     -1.5693    -2.4485    -2.1236
H     -2.7728    -1.2715    -2.7036
H     -0.6221    -1.3568    -4.0604
H     -1.0665     0.2784    -3.4495
H     -3.8765    -0.1902    -1.0949
H     -2.5952     1.0725    -1.0454
H     -3.8027    -0.5090     1.3243
H     -3.8865     1.2530     1.0181
H     -0.9134     2.3650     3.2734
H     -3.4771     1.9268     3.7238
H     -3.7712     3.0139     2.3120
H     -2.8779     3.6103     3.7341
H     -1.3527     4.3043     1.7123
H     -1.9794     3.1430     0.4825
H     -0.2516     3.0657     1.0424
H     -2.4887    -0.0479     4.0642
H     -1.8403    -2.2400     2.0050
H     -1.9282    -2.6230     3.7580
H     -3.3481    -1.9425     2.9424
H     -0.4117    -1.1707     4.8873
H     -0.0746     0.4875     4.3156
H      0.3751    -0.9183     3.2858
62
{"conf": 3, "E": 136.25, "rms": -1.0, "geom": "OH", "total_charge": 0, "CA_charge": 1, "smiles": "C[CH:1]([CH3:2])[1P:3]1([CH:4]([CH3:5])[CH3:6])->[Mn+:7]2(<-[3H-:8])(<-[4C-:9]#[O+:10])(<-[5C-:11]#[O+:12])<-[2N@H:13]([CH2:14][CH2:15]1)[CH2:16][CH2:17][6P:18]->2([CH:19]([CH3:20])[CH3:21])[CH:22]([CH3:23])[CH3:24]", "smiles3D": "C([C:1]([C:2]([H:29])([H:30])[H:31])([1P:3]1([C:4]([C:5]([H:33])([H:34])[H:35])([C:6]([H:36])([H:37])[H:38])[H:32])->[Mn+:7]2(<-[3H-:8])(<-[4C-:9]#[O+:10])(<-[5C-:11]#[O+:12])<-[2N@:13]([H:39])([C:14]([H:40])([H:41])[C:15]1([H:42])[H:43])[C:16]([H:44])([H:45])[C:17]([H:46])([H:47])[6P:18]->2([C:19]([C:20]([H:49])([H:50])[H:51])([C:21]([H:52])([H:53])[H:54])[H:48])[C:22]([C:23]([H:56])([H:57])[H:58])([C:24]([H:59])([H:60])[H:61])[H:55])[H:28])([H:25])([H:26])[H:27]", "smiles3Dx": "C([C:1]([C:2]([H:29])([H:30])[H:31])([1P:3]1([C:4]([C:5]([H:33])([H:34])[H:35])([C:6]([H:36])([H:37])[H:38])[H:32])->[Mn+:7]2(<-[3H-:8])(<-[4C-:9]#[O+:10])(<-[5C-:11]#[O+:12])<-[2N@:13]([H:39])([C:14]([H:40])([H:41])[C:15]1([H:42])[H:43])[C:16]([H:44])([H:45])[C:17]([H:46])([H:47])[6P:18]->2([C:19]([C:20]([H:49])([H:50])[H:51])([C:21]([H:52])([H:53])[H:54])[H:48])[C:22]([C:23]([H:56])([H:57])[H:58])([C:24]([H:59])([H:60])[H:61])[H:55])[H:28])([H:25])([H:26])[H:27]", "dummies": []}
C      1.5198     2.5782     3.0270
C      1.6329     3.0431     1.5639
C      2.7177     4.1272     1.4687
P      1.9678     1.6588     0.4393
C      2.7986     2.3085    -1.0297
C      1.7947     3.0942    -1.8806
C      3.4141     1.1853    -1.8752
Mn     0.0000     0.0000     0.0000
H      0.7767    -0.5083    -1.5826
C     -1.4027     1.3857    -1.1617
O     -2.1417     2.1157    -1.7741
C     -1.0436     0.6551     1.9261
O     -1.5975     1.0066     2.9382
N      1.4279    -1.3770     1.1313
C      2.7670    -0.9513     0.8621
C      3.1079     0.5276     1.2541
C      1.1707    -2.7214     0.7194
C     -0.3025    -3.2087     0.9041
P     -1.4086    -2.1897    -0.0881
C     -3.0597    -2.1207     0.6712
C     -2.9738    -2.2086     2.2035
C     -3.9995    -3.2231     0.1746
C     -1.4131    -2.8657    -1.7680
C     -1.9484    -4.3090    -1.8633
C     -2.1891    -1.9379    -2.7089
H      1.0163     1.6001     3.1216
H      2.5197     2.4993     3.5057
H      0.9334     3.3227     3.6065
H      0.6611     3.4935     1.2674
H      3.7304     3.6888     1.6005
H      2.6603     4.6663     0.5019
H      2.5633     4.8899     2.2621
H      3.6165     2.9878    -0.7183
H      2.3174     3.5818    -2.7309
H      1.0126     2.4189    -2.2873
H      1.3006     3.8884    -1.2837
H      2.6538     0.4526    -2.2018
H      3.8794     1.6181    -2.7865
H      4.2228     0.6644    -1.3257
H      1.2592    -1.2966     2.0275
H      2.9602    -1.0739    -0.2250
H      3.4692    -1.6200     1.4113
H      3.0286     0.6250     2.3493
H      4.1486     0.7635     0.9523
H      1.8330    -3.4035     1.3010
H      1.4346    -2.8228    -0.3572
H     -0.5649    -3.1280     1.9733
H     -0.3780    -4.2673     0.5957
H     -3.5091    -1.1389     0.4083
H     -2.1849    -1.5559     2.6148
H     -2.7804    -3.2518     2.5345
H     -3.9395    -1.8875     2.6492
H     -4.3024    -3.0488    -0.8731
H     -4.9448    -3.1969     0.7586
H     -3.5560    -4.2292     0.3188
H     -0.3566    -2.8811    -2.1129
H     -1.7348    -4.9161    -0.9654
H     -3.0311    -4.3522    -2.0898
H     -1.4471    -4.8156    -2.7154
H     -3.2331    -1.7817    -2.3742
H     -2.2041    -2.3626    -3.7354
H     -1.6865    -0.9500    -2.7613
62
{"conf": 4, "E": 124.82, "rms": -1.0, "geom": "OH", "total_charge": 0, "CA_charge": 1, "smiles": "C[CH:1]([CH3:2])[1P:3]1([CH:4]([CH3:5])[CH3:6])->[Mn+:7]2(<-[3H-:8])(<-[4C-:9]#[O+:10])(<-[5C-:11]#[O+:12])<-[2N@H:13]([CH2:14][CH2:15]1)[CH2:16][CH2:17][6P:18]->2([CH:19]([CH3:20])[CH3:21])[CH:22]([CH3:23])[CH3:24]", "smiles3D": "C([C:1]([C:2]([H:29])([H:30])[H:31])([1P:3]1([C:4]([C:5]([H:33])([H:34])[H:35])([C:6]([H:36])([H:37])[H:38])[H:32])->[Mn+:7]2(<-[3H-:8])(<-[4C-:9]#[O+:10])(<-[5C-:11]#[O+:12])<-[2N@:13]([H:39])([C:14]([H:40])([H:41])[C:15]1([H:42])[H:43])[C:16]([H:44])([H:45])[C:17]([H:46])([H:47])[6P:18]->2([C:19]([C:20]([H:49])([H:50])[H:51])([C:21]([H:52])([H:53])[H:54])[H:48])[C:22]([C:23]([H:56])([H:57])[H:58])([C:24]([H:59])([H:60])[H:61])[H:55])[H:28])([H:25])([H:26])[H:27]", "smiles3Dx": "C([C:1]([C:2]([H:29])([H:30])[H:31])([1P:3]1([C:4]([C:5]([H:33])([H:34])[H:35])([C:6]([H:36])([H:37])[H:38])[H:32])->[Mn+:7]2(<-[3H-:8])(<-[4C-:9]#[O+:10])(<-[5C-:11]#[O+:12])<-[2N@:13]([H:39])([C:14]([H:40])([H:41])[C:15]1([H:42])[H:43])[C:16]([H:44])([H:45])[C:17]([H:46])([H:47])[6P:18]->2([C:19]([C:20]([H:49])([H:50])[H:51])([C:21]([H:52])([H:53])[H:54])[H:48])[C:22]([C:23]([H:56])([H:57])[H:58])([C:24]([H:59])([H:60])[H:61])[H:55])[H:28])([H:25])([H:26])[H:27]", "dummies": []}
C      3.9701     2.0148    -2.5878
C      2.6670     1.9750    -1.7805
C      1.5240     2.6035    -2.5874
P      2.2519     0.2914    -1.2743
C      2.6699    -0.8749    -2.5943
C      2.6928    -2.3175    -2.0700
C      1.6547    -0.7695    -3.7383
Mn     0.0000     0.0000     0.0000
H     -0.0267    -1.7675    -0.4755
C     -1.4525     0.4708    -1.7047
O     -2.2174     0.7194    -2.6031
C      0.0544     2.2160     0.5751
O      0.0844     3.3830     0.8771
N      1.4337    -0.4570     1.7104
C      2.6407    -0.9755     1.1571
C      3.3529    -0.0570     0.1045
C      0.7774    -1.3533     2.6043
C     -0.5718    -0.8350     3.2091
P     -1.7370    -0.4444     1.8949
C     -2.8650    -1.8453     1.6657
C     -2.0777    -3.1457     1.4610
C     -3.8265    -2.0217     2.8506
C     -2.6373     1.0413     2.3982
C     -3.7464     1.3573     1.3899
C     -3.2157     0.9455     3.8243
H      4.2894     3.0701    -2.7231
H      3.8401     1.5691    -3.5961
H      4.7809     1.4819    -2.0471
H      2.8107     2.5827    -0.8612
H      1.4433     2.1800    -3.6049
H      0.5532     2.4732    -2.0713
H      1.7053     3.6943    -2.6934
H      3.6789    -0.6365    -2.9870
H      3.5062    -2.4615    -1.3318
H      2.9038    -3.0204    -2.9040
H      1.7212    -2.6021    -1.6220
H      1.7871    -1.6076    -4.4555
H      0.6133    -0.7996    -3.3537
H      1.8163     0.1575    -4.3176
H      1.6171     0.3248     2.1500
H      2.4149    -1.9495     0.6752
H      3.3592    -1.1639     1.9879
H      4.2713    -0.5568    -0.2667
H      3.6384     0.8958     0.5958
H      0.5745    -2.3023     2.0636
H      1.4665    -1.5811     3.4500
H     -0.9997    -1.6103     3.8758
H     -0.3673     0.0804     3.8016
H     -3.4664    -1.6587     0.7500
H     -1.3842    -3.0628     0.6072
H     -1.5150    -3.4274     2.3751
H     -2.7779    -3.9750     1.2231
H     -4.6757    -1.3188     2.7640
H     -4.2853    -3.0336     2.8313
H     -3.3146    -1.9058     3.8272
H     -1.9171     1.8847     2.3869
H     -4.2464     2.3101     1.6661
H     -4.5120     0.5560     1.3574
H     -3.3146     1.4805     0.3744
H     -2.5573     0.3895     4.5193
H     -4.2291     0.5042     3.8495
H     -3.3224     1.9727     4.2333
62
{"conf": 5, "E": 146.25, "rms": -1.0, "geom": "OH", "total_charge": 0, "CA_charge": 1, "smiles": "C[CH:1]([CH3:2])[1P:3]1([CH:4]([CH3:5])[CH3:6])->[Mn+:7]2(<-[3H-:8])(<-[4C-:9]#[O+:10])(<-[5C-:11]#[O+:12])<-[2N@H:13]([CH2:14][CH2:15]1)[CH2:16][CH2:17][6P:18]->2([CH:19]([CH3:20])[CH3:21])[CH:22]([CH3:23])[CH3:24]", "smiles3D": "C([C:1]([C:2]([H:29])([H:30])[H:31])([1P:3]1([C:4]([C:5]([H:33])([H:34])[H:35])([C:6]([H:36])([H:37])[H:38])[H:32])->[Mn+:7]2(<-[3H-:8])(<-[4C-:9]#[O+:10])(<-[5C-:11]#[O+:12])<-[2N@:13]([H:39])([C:14]([H:40])([H:41])[C:15]1([H:42])[H:43])[C:16]([H:44])([H:45])[C:17]([H:46])([H:47])[6P:18]->2([C:19]([C:20]([H:49])([H:50])[H:51])([C:21]([H:52])([H:53])[H:54])[H:48])[C:22]([C:23]([H:56])([H:57])[H:58])([C:24]([H:59])([H:60])[H:61])[H:55])[H:28])([H:25])([H:26])[H:27]", "smiles3Dx": "C([C:1]([C:2]([H:29])([H:30])[H:31])([1P:3]1([C:4]([C:5]([H:33])([H:34])[H:35])([C:6]([H:36])([H:37])[H:38])[H:32])->[Mn+:7]2(<-[3H-:8])(<-[4C-:9]#[O+:10])(<-[5C-:11]#[O+:12])<-[2N@:13]([H:39])([C:14]([H:40])([H:41])[C:15]1([H:42])[H:43])[C:16]([H:44])([H:45])[C:17]([H:46])([H:47])[6P:18]->2([C:19]([C:20]([H:49])([H:50])[H:51])([C:21]([H:52])([H:53])[H:54])[H:48])[C:22]([C:23]([H:56])([H:57])[H:58])([C:24]([H:59])([H:60])[H:61])[H:55])[H:28])([H:25])([H:26])[H:27]", "dummies": []}
C     -1.8358     2.7598    -1.6563
C     -0.4194     3.3401    -1.6709
C     -0.1766     4.0915    -2.9863
P      0.8064     2.0380    -1.4205
C      2.3870     2.8797    -1.1292
C      3.2605     2.9550    -2.3926
C      3.1675     2.2026    -0.0132
Mn     0.0000     0.0000     0.0000
H     -1.5254     0.0599    -1.0226
C     -1.0965     1.1265     1.6638
O     -1.6746     1.7193     2.5404
C      1.8447    -0.2061     1.3403
O      2.8123    -0.3230     2.0506
N      1.0801    -1.1567    -1.6377
C      1.5869    -0.3033    -2.6935
C      0.8947     1.0788    -2.9417
C      0.2077    -2.2094    -2.0151
C     -0.0599    -3.2484    -0.8674
P     -0.7407    -2.4235     0.5847
C      0.0847    -3.1602     2.0160
C     -0.1546    -2.3327     3.2873
C     -0.3261    -4.6186     2.2392
C     -2.5414    -2.6444     0.5828
C     -3.1476    -2.3123     1.9496
C     -2.9794    -4.0499     0.1309
H     -2.5789     3.5738    -1.7956
H     -2.0474     2.2911    -0.6750
H     -1.9816     2.0167    -2.4671
H     -0.3324     4.0649    -0.8327
H     -0.2220     3.4128    -3.8630
H     -0.9524     4.8753    -3.1198
H      0.8012     4.6112    -2.9614
H      2.1656     3.9200    -0.8066
H      3.6112     1.9542    -2.7135
H      2.7284     3.4501    -3.2278
H      4.1616     3.5695    -2.1812
H      3.4100     1.1547    -0.2872
H      4.1226     2.7420     0.1641
H      2.5868     2.2554     0.9303
H      1.8059    -1.5467    -1.2356
H      2.6596    -0.0986    -2.4723
H      1.5605    -0.8637    -3.6551
H      1.4476     1.6358    -3.7208
H     -0.1344     0.8929    -3.3076
H     -0.7618    -1.7688    -2.3316
H      0.6406    -2.7596    -2.8813
H      0.9000    -3.7326    -0.5923
H     -0.7523    -4.0254    -1.2329
H      1.1766    -3.1460     1.8078
H     -1.1297    -2.5515     3.7614
H      0.6302    -2.5774     4.0343
H     -0.0904    -1.2458     3.0766
H      0.3247    -5.0660     3.0204
H     -1.3715    -4.7085     2.5914
H     -0.1818    -5.2112     1.3116
H     -2.9564    -1.9158    -0.1469
H     -4.2432    -2.1658     1.8386
H     -3.0029    -3.1357     2.6750
H     -2.7289    -1.3642     2.3478
H     -2.3756    -4.8613     0.5701
H     -4.0409    -4.2284     0.4069
H     -2.9382    -4.1256    -0.9753
62
{"conf": 6, "E": 138.14, "rms": -1.0, "geom": "OH", "total_charge": 0, "CA_charge": 1, "smiles": "C[CH:1]([CH3:2])[1P:3]1([CH:4]([CH3:5])[CH3:6])->[Mn+:7]2(<-[3H-:8])(<-[4C-:9]#[O+:10])(<-[5C-:11]#[O+:12])<-[2N@H:13]([CH2:14][CH2:15]1)[CH2:16][CH2:17][6P:18]->2([CH:19]([CH3:20])[CH3:21])[CH:22]([CH3:23])[CH3:24]", "smiles3D": "C([C:1]([C:2]([H:29])([H:30])[H:31])([1P:3]1([C:4]([C:5]([H:33])([H:34])[H:35])([C:6]([H:36])([H:37])[H:38])[H:32])->[Mn+:7]2(<-[3H-:8])(<-[4C-:9]#[O+:10])(<-[5C-:11]#[O+:12])<-[2N@:13]([H:39])([C:14]([H:40])([H:41])[C:15]1([H:42])[H:43])[C:16]([H:44])([H:45])[C:17]([H:46])([H:47])[6P:18]->2([C:19]([C:20]([H:49])([H:50])[H:51])([C:21]([H:52])([H:53])[H:54])[H:48])[C:22]([C:23]([H:56])([H:57])[H:58])([C:24]([H:59])([H:60])[H:61])[H:55])[H:28])([H:25])([H:26])[H:27]", "smiles3Dx": "C([C:1]([C:2]([H:29])([H:30])[H:31])([1P:3]1([C:4]([C:5]([H:33])([H:34])[H:35])([C:6]([H:36])([H:37])[H:38])[H:32])->[Mn+:7]2(<-[3H-:8])(<-[4C-:9]#[O+:10])(<-[5C-:11]#[O+:12])<-[2N@:13]([H:39])([C:14]([H:40])([H:41])[C:15]1([H:42])[H:43])[C:16]([H:44])([H:45])[C:17]([H:46])([H:47])[6P:18]->2([C:19]([C:20]([H:49])([H:50])[H:51])([C:21]([H:52])([H:53])[H:54])[H:48])[C:22]([C:23]([H:56])([H:57])[H:58])([C:24]([H:59])([H:60])[H:61])[H:55])[H:28])([H:25])([H:26])[H:27]", "dummies": []}
C     -2.6500     2.1543    -2.5784
C     -3.2058     1.2404    -1.4737
C     -3.2173     2.0176    -0.1504
P     -2.1992    -0.2526    -1.3350
C     -2.1762    -1.0704    -2.9514
C     -3.5823    -1.1135    -3.5800
C     -1.6350    -2.5021    -2.8477
Mn     0.0000     0.0000     0.0000
H     -0.9820     0.8545     1.2924
C      0.6812     2.0409    -0.7781
O      1.0402     3.1167    -1.1879
C      1.2270    -0.9869    -1.6615
O      1.8736    -1.5036    -2.5386
N     -0.6827    -1.9919     0.8800
C     -2.0263    -2.3947     0.4730
C     -3.0211    -1.3559    -0.1770
C     -0.4643    -1.8931     2.2886
C      1.0371    -1.7323     2.7349
P      1.8425    -0.4211     1.7978
C      2.1629     0.9269     2.9540
C      0.8491     1.4939     3.5049
C      2.9459     2.0488     2.2577
C      3.4351    -1.0795     1.2437
C      3.2674    -2.4516     0.5623
C      4.4173    -1.2174     2.4194
H     -2.6302     1.6563    -3.5660
H     -3.2881     3.0582    -2.6771
H     -1.6170     2.4801    -2.3380
H     -4.2481     0.9532    -1.7272
H     -2.1988     2.3716     0.1104
H     -3.8701     2.9110    -0.2509
H     -3.6262     1.4165     0.6832
H     -1.5054    -0.4921    -3.6220
H     -3.9692    -0.1042    -3.8123
H     -4.3093    -1.6284    -2.9194
H     -3.5436    -1.6667    -4.5429
H     -0.7386    -2.5615    -2.2054
H     -2.4086    -3.1949    -2.4551
H     -1.3493    -2.8621    -3.8590
H     -0.0979    -2.6219     0.5644
H     -1.9146    -3.2346    -0.2465
H     -2.5521    -2.8209     1.3571
H     -3.4754    -0.7577     0.6332
H     -3.8290    -1.9057    -0.6995
H     -1.0381    -1.0199     2.6632
H     -0.8642    -2.8059     2.7866
H      1.5624    -2.6903     2.5711
H      1.0742    -1.4917     3.8174
H      2.7627     0.5393     3.8041
H      0.2149     0.6992     3.9461
H      1.0714     2.2256     4.3106
H      0.2813     2.0256     2.7148
H      3.1705     2.8587     2.9841
H      2.3583     2.4808     1.4218
H      3.9109     1.6848     1.8539
H      3.8636    -0.3704     0.5032
H      2.2972    -2.5519     0.0455
H      4.0763    -2.5949    -0.1853
H      3.3407    -3.2862     1.2920
H      5.3397    -1.7375     2.0825
H      4.7335    -0.2288     2.8048
H      3.9669    -1.8045     3.2482
62
{"conf": 7, "E": 123.38, "rms": -1.0, "geom": "OH", "total_charge": 0, "CA_charge": 1, "smiles": "C[CH:1]([CH3:2])[1P:3]1([CH:4]([CH3:5])[CH3:6])->[Mn+:7]2(<-[3H-:8])(<-[4C-:9]#[O+:10])(<-[5C-:11]#[O+:12])<-[2N@H:13]([CH2:14][CH2:15]1)[CH2:16][CH2:17][6P:18]->2([CH:19]([CH3:20])[CH3:21])[CH:22]([CH3:23])[CH3:24]", "smiles3D": "C([C:1]([C:2]([H:29])([H:30])[H:31])([1P:3]1([C:4]([C:5]([H:33])([H:34])[H:35])([C:6]([H:36])([H:37])[H:38])[H:32])->[Mn+:7]2(<-[3H-:8])(<-[4C-:9]#[O+:10])(<-[5C-:11]#[O+:12])<-[2N@:13]([H:39])([C:14]([H:40])([H:41])[C:15]1([H:42])[H:43])[C:16]([H:44])([H:45])[C:17]([H:46])([H:47])[6P:18]->2([C:19]([C:20]([H:49])([H:50])[H:51])([C:21]([H:52])([H:53])[H:54])[H:48])[C:22]([C:23]([H:56])([H:57])[H:58])([C:24]([H:59])([H:60])[H:61])[H:55])[H:28])([H:25])([H:26])[H:27]", "smiles3Dx": "C([C:1]([C:2]([H:29])([H:30])[H:31])([1P:3]1([C:4]([C:5]([H:33])([H:34])[H:35])([C:6]([H:36])([H:37])[H:38])[H:32])->[Mn+:7]2(<-[3H-:8])(<-[4C-:9]#[O+:10])(<-[5C-:11]#[O+:12])<-[2N@:13]([H:39])([C:14]([H:40])([H:41])[C:15]1([H:42])[H:43])[C:16]([H:44])([H:45])[C:17]([H:46])([H:47])[6P:18]->2([C:19]([C:20]([H:49])([H:50])[H:51])([C:21]([H:52])([H:53])[H:54])[H:48])[C:22]([C:23]([H:56])([H:57])[H:58])([C:24]([H:59])([H:60])[H:61])[H:55])[H:28])([H:25])([H:26])[H:27]", "dummies": []}
C      2.6498    -0.3593     3.0513
C      2.0269     1.0383     2.9802
C      2.1152     1.7282     4.3468
P      0.3197     0.9294     2.4145
C     -0.6852     0.2059     3.7373
C     -1.3883     1.2676     4.5944
C     -1.7262    -0.7429     3.1451
Mn     0.0000     0.0000     0.0000
H     -1.7207    -0.4675     0.4156
C      0.6770    -2.1593     0.3422
O      1.0339    -3.2968     0.5223
C      2.1559     0.6154    -0.4607
O      3.2933     0.9388    -0.6974
N     -0.7029     2.1399    -0.3467
C     -1.2168     2.6347     0.8873
C     -0.1967     2.6204     2.0711
C     -1.6551     2.1235    -1.4085
C     -1.1176     1.5558    -2.7635
P     -0.5824    -0.1551    -2.5445
C      0.7475    -0.5174    -3.7133
C      1.6447     0.7001    -3.9765
C      1.5887    -1.6833    -3.1830
C     -1.9259    -1.2753    -3.0082
C     -2.8108    -1.5937    -1.8046
C     -2.7783    -0.7140    -4.1546
H      2.6051    -0.8507     2.0576
H      3.7188    -0.2815     3.3429
H      2.1303    -1.0013     3.7925
H      2.6009     1.6417     2.2449
H      1.6349     2.7284     4.3099
H      1.6405     1.1203     5.1445
H      3.1814     1.8781     4.6198
H     -0.0209    -0.3866     4.3985
H     -0.6619     1.9960     5.0081
H     -2.1757     1.7982     4.0174
H     -1.8832     0.7747     5.4582
H     -1.2328    -1.5145     2.5175
H     -2.2643    -1.2689     3.9625
H     -2.4737    -0.1840     2.5438
H      0.0184     2.6454    -0.5971
H     -2.0985     2.0219     1.1805
H     -1.5590     3.6847     0.7386
H      0.6931     3.2164     1.7807
H     -0.6532     3.0844     2.9616
H     -2.5296     1.5141    -1.0959
H     -2.0081     3.1652    -1.5878
H     -1.9053     1.6259    -3.5321
H     -0.2643     2.1799    -3.0784
H      0.2928    -0.8286    -4.6783
H      2.5713     0.3902    -4.5053
H      1.9348     1.2125    -3.0399
H      1.1272     1.4166    -4.6482
H      2.1096    -1.4095    -2.2441
H      0.9471    -2.5688    -2.9893
H      2.3504    -1.9773    -3.9362
H     -1.4703    -2.2269    -3.3572
H     -3.6324    -2.2760    -2.1109
H     -3.2652    -0.6747    -1.3822
H     -2.2176    -2.1237    -1.0308
H     -3.4043    -1.5278    -4.5788
H     -3.4683     0.0807    -3.7999
H     -2.1371    -0.3248    -4.9736
62
{"conf": 8, "E": 135.47, "rms": -1.0, "geom": "OH", "total_charge": 0, "CA_charge": 1, "smiles": "C[CH:1]([CH3:2])[1P:3]1([CH:4]([CH3:5])[CH3:6])->[Mn+:7]2(<-[3H-:8])(<-[4C-:9]#[O+:10])(<-[5C-:11]#[O+:12])<-[2N@H:13]([CH2:14][CH2:15]1)[CH2:16][CH2:17][6P:18]->2([CH:19]([CH3:20])[CH3:21])[CH:22]([CH3:23])[CH3:24]", "smiles3D": "C([C:1]([C:2]([H:29])([H:30])[H:31])([1P:3]1([C:4]([C:5]([H:33])([H:34])[H:35])([C:6]([H:36])([H:37])[H:38])[H:32])->[Mn+:7]2(<-[3H-:8])(<-[4C-:9]#[O+:10])(<-[5C-:11]#[O+:12])<-[2N@:13]([H:39])([C:14]([H:40])([H:41])[C:15]1([H:42])[H:43])[C:16]([H:44])([H:45])[C:17]([H:46])([H:47])[6P:18]->2([C:19]([C:20]([H:49])([H:50])[H:51])([C:21]([H:52])([H:53])[H:54])[H:48])[C:22]([C:23]([H:56])([H:57])[H:58])([C:24]([H:59])([H:60])[H:61])[H:55])[H:28])([H:25])([H:26])[H:27]", "smiles3Dx": "C([C:1]([C:2]([H:29])([H:30])[H:31])([1P:3]1([C:4]([C:5]([H:33])([H:34])[H:35])([C:6]([H:36])([H:37])[H:38])[H:32])->[Mn+:7]2(<-[3H-:8])(<-[4C-:9]#[O+:10])(<-[5C-:11]#[O+:12])<-[2N@:13]([H:39])([C:14]([H:40])([H:41])[C:15]1([H:42])[H:43])[C:16]([H:44])([H:45])[C:17]([H:46])([H:47])[6P:18]->2([C:19]([C:20]([H:49])([H:50])[H:51])([C:21]([H:52])([H:53])[H:54])[H:48])[C:22]([C:23]([H:56])([H:57])[H:58])([C:24]([H:59])([H:60])[H:61])[H:55])[H:28])([H:25])([H:26])[H:27]", "dummies": []}
C     -0.7062    -2.5367    -2.7563
C      0.1554    -3.3049    -1.7449
C      1.6199    -3.2677    -2.2110
P      0.0078    -2.5797    -0.0984
C      1.0858    -3.4968     1.0306
C      0.7495    -3.1817     2.4945
C      0.9727    -5.0168     0.8074
Mn     0.0000     0.0000     0.0000
H     -1.3203    -0.0120    -1.2735
C      1.5496     0.4437    -1.6245
O      2.3659     0.6790    -2.4802
C      1.6628     0.0147     1.5748
O      2.5388     0.0240     2.4035
N     -1.5663    -0.4328     1.6005
C     -2.1313    -1.7829     1.5541
C     -1.6818    -2.8317     0.4584
C     -2.5223     0.6220     1.5270
C     -1.9565     2.0638     1.7855
P     -0.6525     2.4482     0.6084
C     -1.3968     3.5104    -0.6539
C     -2.6191     2.8332    -1.2887
C     -0.3765     3.8423    -1.7498
C      0.5668     3.3796     1.5604
C      0.0818     4.8056     1.8498
C      1.9205     3.4138     0.8377
H     -1.7830    -2.5914    -2.5078
H     -0.3934    -1.4740    -2.8180
H     -0.5885    -2.9865    -3.7653
H     -0.1902    -4.3597    -1.7102
H      2.2946    -3.8048    -1.5179
H      1.7117    -3.7536    -3.2058
H      1.9801    -2.2224    -2.2982
H      2.1350    -3.1862     0.8379
H     -0.1691    -3.7141     2.8183
H      0.6112    -2.0987     2.6626
H      1.5818    -3.5220     3.1467
H      1.5995    -5.5512     1.5531
H      1.3410    -5.3212    -0.1898
H     -0.0722    -5.3702     0.9230
H     -1.1319    -0.3410     2.4017
H     -3.2393    -1.7004     1.4660
H     -1.9394    -2.2513     2.5472
H     -1.7860    -3.8548     0.8714
H     -2.3618    -2.7390    -0.4078
H     -2.9817     0.5957     0.5168
H     -3.3255     0.4351     2.2770
H     -1.5471     2.1097     2.8157
H     -2.7751     2.8070     1.6933
H     -1.7340     4.4551    -0.1797
H     -3.0689     3.5073    -2.0487
H     -3.4094     2.6395    -0.5375
H     -2.3402     1.8900    -1.7958
H     -0.8835     4.2796    -2.6365
H      0.1740     2.9352    -2.0761
H      0.3348     4.6114    -1.3975
H      0.7106     2.8586     2.5316
H     -0.9299     4.7883     2.3077
H      0.0589     5.4259     0.9301
H      0.7726     5.2925     2.5707
H      2.1934     2.4134     0.4484
H      1.9349     4.1333    -0.0010
H      2.7102     3.7256     1.5539
62
{"conf": 9, "E": 127.64, "rms": -1.0, "geom": "OH", "total_charge": 0, "CA_charge": 1, "smiles": "C[CH:1]([CH3:2])[1P:3]1([CH:4]([CH3:5])[CH3:6])->[Mn+:7]2(<-[3H-:8])(<-[4C-:9]#[O+:10])(<-[5C-:11]#[O+:12])<-[2N@H:13]([CH2:14][CH2:15]1)[CH2:16][CH2:17][6P:18]->2([CH:19]([CH3:20])[CH3:21])[CH:22]([CH3:23])[CH3:24]", "smiles3D": "C([C:1]([C:2]([H:29])([H:30])[H:31])([1P:3]1([C:4]([C:5]([H:33])([H:34])[H:35])([C:6]([H:36])([H:37])[H:38])[H:32])->[Mn+:7]2(<-[3H-:8])(<-[4C-:9]#[O+:10])(<-[5C-:11]#[O+:12])<-[2N@:13]([H:39])([C:14]([H:40])([H:41])[C:15]1([H:42])[H:43])[C:16]([H:44])([H:45])[C:17]([H:46])([H:47])[6P:18]->2([C:19]([C:20]([H:49])([H:50])[H:51])([C:21]([H:52])([H:53])[H:54])[H:48])[C:22]([C:23]([H:56])([H:57])[H:58])([C:24]([H:59])([H:60])[H:61])[H:55])[H:28])([H:25])([H:26])[H:27]", "smiles3Dx": "C([C:1]([C:2]([H:29])([H:30])[H:31])([1P:3]1([C:4]([C:5]([H:33])([H:34])[H:35])([C:6]([H:36])([H:37])[H:38])[H:32])->[Mn+:7]2(<-[3H-:8])(<-[4C-:9]#[O+:10])(<-[5C-:11]#[O+:12])<-[2N@:13]([H:39])([C:14]([H:40])([H:41])[C:15]1([H:42])[H:43])[C:16]([H:44])([H:45])[C:17]([H:46])([H:47])[6P:18]->2([C:19]([C:20]([H:49])([H:50])[H:51])([C:21]([H:52])([H:53])[H:54])[H:48])[C:22]([C:23]([H:56])([H:57])[H:58])([C:24]([H:59])([H:60])[H:61])[H:55])[H:28])([H:25])([H:26])[H:27]", "dummies": []}
C      3.6712    -1.2651     0.7822
C      3.6133     0.2167     1.1649
C      4.6321     0.4863     2.2864
P      1.9238     0.6939     1.6258
C      1.8744     2.4441     2.0846
C      2.6983     3.2846     1.0998
C      2.3366     2.6891     3.5344
Mn     0.0000     0.0000     0.0000
H      0.9392    -1.4868    -0.5184
C      0.7107     1.1059    -1.8731
O      1.0845     1.6886    -2.8604
C     -1.2153     1.8322     0.6377
O     -1.8538     2.7984     0.9741
N     -0.6853    -1.0928     1.8773
C      0.4819    -1.4598     2.6050
C      1.3968    -0.2691     3.0548
C     -1.4986    -2.1989     1.4876
C     -2.7216    -1.8289     0.5862
P     -2.1360    -1.1292    -0.9655
C     -3.4254    -0.0981    -1.7104
C     -4.3777     0.4800    -0.6563
C     -2.7819     1.0454    -2.5023
C     -1.8064    -2.5457    -2.0358
C     -3.1007    -3.1835    -2.5679
C     -0.9082    -2.1294    -3.2034
H      3.3591    -1.9146     1.6252
H      4.7100    -1.5444     0.5045
H      3.0509    -1.4616    -0.1090
H      3.9100     0.8118     0.2750
H      4.3433     0.0146     3.2452
H      4.8014     1.5684     2.4309
H      5.6224     0.0717     2.0005
H      0.8227     2.7822     2.0103
H      2.3994     3.0543     0.0548
H      3.7864     3.1170     1.2088
H      2.5012     4.3637     1.2748
H      2.6129     3.7552     3.6804
H      3.1912     2.0647     3.8417
H      1.5018     2.4845     4.2359
H     -1.1853    -0.5153     2.3821
H      0.1728    -2.0187     3.5182
H      1.0862    -2.1443     1.9728
H      2.2776    -0.6691     3.5906
H      0.8187     0.3772     3.7429
H     -0.8689    -2.9331     0.9373
H     -1.8855    -2.6974     2.4062
H     -3.3235    -2.7381     0.3880
H     -3.3420    -1.0925     1.1276
H     -4.0232    -0.7089    -2.4104
H     -3.8257     1.0129     0.1439
H     -5.0794     1.1991    -1.1306
H     -5.0003    -0.3274    -0.2170
H     -2.0781     0.6551    -3.2633
H     -2.2331     1.7387    -1.8355
H     -3.5655     1.6234    -3.0370
H     -1.2644    -3.3084    -1.4370
H     -3.5294    -2.6082    -3.4146
H     -3.8654    -3.2865    -1.7718
H     -2.8740    -4.2020    -2.9488
H     -1.4381    -1.4439    -3.8956
H      0.0110    -1.6320    -2.8299
H     -0.6002    -3.0293    -3.7772
62
{"conf": 10, "E": 137.7, "rms": -1.0, "geom": "OH", "total_charge": 0, "CA_charge": 1, "smiles": "C[CH:1]([CH3:2])[1P:3]1([CH:4]([CH3:5])[CH3:6])->[Mn+:7]2(<-[3H-:8])(<-[4C-:9]#[O+:10])(<-[5C-:11]#[O+:12])<-[2N@H:13]([CH2:14][CH2:15]1)[CH2:16][CH2:17][6P:18]->2([CH:19]([CH3:20])[CH3:21])[CH:22]([CH3:23])[CH3:24]", "smiles3D": "C([C:1]([C:2]([H:29])([H:30])[H:31])([1P:3]1([C:4]([C:5]([H:33])([H:34])[H:35])([C:6]([H:36])([H:37])[H:38])[H:32])->[Mn+:7]2(<-[3H-:8])(<-[4C-:9]#[O+:10])(<-[5C-:11]#[O+:12])<-[2N@:13]([H:39])([C:14]([H:40])([H:41])[C:15]1([H:42])[H:43])[C:16]([H:44])([H:45])[C:17]([H:46])([H:47])[6P:18]->2([C:19]([C:20]([H:49])([H:50])[H:51])([C:21]([H:52])([H:53])[H:54])[H:48])[C:22]([C:23]([H:56])([H:57])[H:58])([C:24]([H:59])([H:60])[H:61])[H:55])[H:28])([H:25])([H:26])[H:27]", "smiles3Dx": "C([C:1]([C:2]([H:29])([H:30])[H:31])([1P:3]1([C:4]([C:5]([H:33])([H:34])[H:35])([C:6]([H:36])([H:37])[H:38])[H:32])->[Mn+:7]2(<-[3H-:8])(<-[4C-:9]#[O+:10])(<-[5C-:11]#[O+:12])<-[2N@:13]([H:39])([C:14]([H:40])([H:41])[C:15]1([H:42])[H:43])[C:16]([H:44])([H:45])[C:17]([H:46])([H:47])[6P:18]->2([C:19]([C:20]([H:49])([H:50])[H:51])([C:21]([H:52])([H:53])[H:54])[H:48])[C:22]([C:23]([H:56])([H:57])[H:58])([C:24]([H:59])([H:60])[H:61])[H:55])[H:28])([H:25])([H:26])[H:27]", "dummies": []}
C      3.2392    -1.6747    -3.5983
C      2.5117    -0.6934    -2.6725
C      1.9760     0.4937    -3.4811
P      1.1652    -1.5001    -1.7868
C      0.1037    -2.3462    -2.9874
C     -1.3527    -2.2918    -2.5270
C      0.5119    -3.8103    -3.2184
Mn     0.0000     0.0000     0.0000
H     -1.3668    -1.2257     0.0457
C     -1.2411     1.3305    -1.3886
O     -1.8944     2.0312    -2.1209
C      1.7147     1.5170    -0.0545
O      2.6191     2.3140    -0.0850
N      1.2897    -1.3161     1.3341
C      1.2571    -2.6122     0.7535
C      1.9295    -2.6900    -0.6656
C      0.9835    -1.2089     2.7500
C     -0.4007    -0.6349     3.2245
P     -0.9262     0.8033     2.2798
C     -0.2697     2.2958     3.0683
C      1.1722     2.0839     3.5456
C     -0.3093     3.4821     2.0921
C     -2.7287     0.7856     2.4188
C     -3.3566     1.9810     1.6964
C     -3.1844     0.7647     3.8874
H      4.1275    -1.1771    -4.0424
H      3.5998    -2.5570    -3.0294
H      2.5850    -2.0093    -4.4301
H      3.2389    -0.3097    -1.9248
H      2.8231     1.0548    -3.9300
H      1.3060     0.1614    -4.3006
H      1.4153     1.1912    -2.8256
H      0.1772    -1.8114    -3.9559
H     -1.6751    -1.2402    -2.3870
H     -1.4889    -2.8564    -1.5803
H     -2.0101    -2.7444    -3.2999
H     -0.0114    -4.1964    -4.1190
H      0.2136    -4.4566    -2.3655
H      1.5991    -3.9132    -3.4022
H      2.1462    -1.0078     1.2261
H      1.7822    -3.3341     1.4195
H      0.1963    -2.9296     0.6635
H      1.8369    -3.7163    -1.0541
H      3.0077    -2.4484    -0.5627
H      1.7739    -0.5778     3.2155
H      1.0846    -2.2175     3.2101
H     -0.3378    -0.3675     4.2999
H     -1.1654    -1.4311     3.1050
H     -0.8931     2.5452     3.9487
H      1.5900     3.0366     3.9356
H      1.8229     1.7361     2.7178
H      1.2056     1.3636     4.3872
H     -1.3430     3.7855     1.8560
H      0.1811     4.3693     2.5466
H      0.2069     3.2489     1.1437
H     -3.0949    -0.1429     1.9295
H     -2.8739     2.1552     0.7137
H     -4.4323     1.7740     1.5118
H     -3.3023     2.9006     2.3144
H     -2.8872     1.6847     4.4287
H     -2.7826    -0.1196     4.4216
H     -4.2922     0.6932     3.9281
62
{"conf": 11, "E": 121.74, "rms": -1.0, "geom": "OH", "total_charge": 0, "CA_charge": 1, "smiles": "C[CH:1]([CH3:2])[1P:3]1([CH:4]([CH3:5])[CH3:6])->[Mn+:7]2(<-[3H-:8])(<-[4C-:9]#[O+:10])(<-[5C-:11]#[O+:12])<-[2N@H:13]([CH2:14][CH2:15]1)[CH2:16][CH2:17][6P:18]->2([CH:19]([CH3:20])[CH3:21])[CH:22]([CH3:23])[CH3:24]", "smiles3D": "C([C:1]([C:2]([H:29])([H:30])[H:31])([1P:3]1([C:4]([C:5]([H:33])([H:34])[H:35])([C:6]([H:36])([H:37])[H:38])[H:32])->[Mn+:7]2(<-[3H-:8])(<-[4C-:9]#[O+:10])(<-[5C-:11]#[O+:12])<-[2N@:13]([H:39])([C:14]([H:40])([H:41])[C:15]1([H:42])[H:43])[C:16]([H:44])([H:45])[C:17]([H:46])([H:47])[6P:18]->2([C:19]([C:20]([H:49])([H:50])[H:51])([C:21]([H:52])([H:53])[H:54])[H:48])[C:22]([C:23]([H:56])([H:57])[H:58])([C:24]([H:59])([H:60])[H:61])[H:55])[H:28])([H:25])([H:26])[H:27]", "smiles3Dx": "C([C:1]([C:2]([H:29])([H:30])[H:31])([1P:3]1([C:4]([C:5]([H:33])([H:34])[H:35])([C:6]([H:36])([H:37])[H:38])[H:32])->[Mn+:7]2(<-[3H-:8])(<-[4C-:9]#[O+:10])(<-[5C-:11]#[O+:12])<-[2N@:13]([H:39])([C:14]([H:40])([H:41])[C:15]1([H:42])[H:43])[C:16]([H:44])([H:45])[C:17]([H:46])([H:47])[6P:18]->2([C:19]([C:20]([H:49])([H:50])[H:51])([C:21]([H:52])([H:53])[H:54])[H:48])[C:22]([C:23]([H:56])([H:57])[H:58])([C:24]([H:59])([H:60])[H:61])[H:55])[H:28])([H:25])([H:26])[H:27]", "dummies": []}
C      1.5214     3.3947    -1.3856
C      0.6328     2.7726    -2.4700
C      0.0953     3.8628    -3.4047
P     -0.7071     1.8104    -1.7341
C     -2.1090     2.8898    -1.3511
C     -1.7954     3.7552    -0.1249
C     -3.3787     2.0705    -1.0805
Mn     0.0000     0.0000     0.0000
H     -1.6883     0.0392     0.7116
C      0.7351     1.3728     1.6774
O      1.1226     2.0960     2.5610
C      2.0957    -0.0378    -0.9232
O      3.1981    -0.0553    -1.4116
N     -0.6896    -1.3697    -1.6902
C     -1.6869    -0.6811    -2.4387
C     -1.2442     0.6974    -3.0409
C     -1.1331    -2.6039    -1.1297
C     -0.0855    -3.3494    -0.2290
P      0.4004    -2.3023     1.1563
C     -0.6634    -2.7544     2.5471
C     -2.1449    -2.7764     2.1493
C     -0.4603    -1.7712     3.7047
C      2.0830    -2.7264     1.6750
C      2.8010    -1.4783     2.2070
C      2.9092    -3.3451     0.5403
H      1.8294     2.6363    -0.6401
H      1.0222     4.2270    -0.8572
H      2.4436     3.8005    -1.8535
H      1.2611     2.0804    -3.0709
H     -0.4011     4.6784    -2.8387
H      0.9374     4.3102    -3.9744
H     -0.6186     3.4310    -4.1381
H     -2.3068     3.5532    -2.2172
H     -2.7123     4.2694     0.2343
H     -1.0786     4.5547    -0.3863
H     -1.3910     3.1400     0.7066
H     -3.2315     1.3564    -0.2477
H     -3.7063     1.5281    -1.9892
H     -4.2152     2.7482    -0.8060
H      0.0282    -1.5337    -2.2344
H     -2.0144    -1.3334    -3.2809
H     -2.5630    -0.5101    -1.7789
H     -0.4049     0.5273    -3.7461
H     -2.0905     1.1519    -3.5958
H     -2.0425    -2.4080    -0.5281
H     -1.4164    -3.2888    -1.9621
H      0.7906    -3.5878    -0.8545
H     -0.5237    -4.2950     0.1517
H     -0.3800    -3.7718     2.8934
H     -2.7714    -2.9967     3.0398
H     -2.3490    -3.5875     1.4225
H     -2.4714    -1.8015     1.7392
H     -1.1961    -1.9661     4.5140
H      0.5446    -1.9069     4.1519
H     -0.5821    -0.7216     3.3618
H      2.0187    -3.4675     2.5004
H      3.0452    -0.7714     1.3925
H      3.7522    -1.7754     2.6979
H      2.1901    -0.9424     2.9585
H      2.5366    -4.3634     0.3020
H      3.9659    -3.4653     0.8624
H      2.8975    -2.7059    -0.3666
62
{"conf": 12, "E": 131.53, "rms": -1.0, "geom": "OH", "total_charge": 0, "CA_charge": 1, "smiles": "C[CH:1]([CH3:2])[1P:3]1([CH:4]([CH3:5])[CH3:6])->[Mn+:7]2(<-[3H-:8])(<-[4C-:9]#[O+:10])(<-[5C-:11]#[O+:12])<-[2N@H:13]([CH2:14][CH2:15]1)[CH2:16][CH2:17][6P:18]->2([CH:19]([CH3:20])[CH3:21])[CH:22]([CH3:23])[CH3:24]", "smiles3D": "C([C:1]([C:2]([H:29])([H:30])[H:31])([1P:3]1([C:4]([C:5]([H:33])([H:34])[H:35])([C:6]([H:36])([H:37])[H:38])[H:32])->[Mn+:7]2(<-[3H-:8])(<-[4C-:9]#[O+:10])(<-[5C-:11]#[O+:12])<-[2N@:13]([H:39])([C:14]([H:40])([H:41])[C:15]1([H:42])[H:43])[C:16]([H:44])([H:45])[C:17]([H:46])([H:47])[6P:18]->2([C:19]([C:20]([H:49])([H:50])[H:51])([C:21]([H:52])([H:53])[H:54])[H:48])[C:22]([C:23]([H:56])([H:57])[H:58])([C:24]([H:59])([H:60])[H:61])[H:55])[H:28])([H:25])([H:26])[H:27]", "smiles3Dx": "C([C:1]([C:2]([H:29])([H:30])[H:31])([1P:3]1([C:4]([C:5]([H:33])([H:34])[H:35])([C:6]([H:36])([H:37])[H:38])[H:32])->[Mn+:7]2(<-[3H-:8])(<-[4C-:9]#[O+:10])(<-[5C-:11]#[O+:12])<-[2N@:13]([H:39])([C:14]([H:40])([H:41])[C:15]1([H:42])[H:43])[C:16]([H:44])([H:45])[C:17]([H:46])([H:47])[6P:18]->2([C:19]([C:20]([H:49])([H:50])[H:51])([C:21]([H:52])([H:53])[H:54])[H:48])[C:22]([C:23]([H:56])([H:57])[H:58])([C:24]([H:59])([H:60])[H:61])[H:55])[H:28])([H:25])([H:26])[H:27]", "dummies": []}
C     -0.0929    -4.0462     0.5100
C     -1.4150    -3.3797     0.9150
C     -2.5476    -4.4185     0.8402
P     -1.7660    -1.9270    -0.1125
C     -3.5059    -1.4909     0.1407
C     -3.6349    -0.6324     1.4024
C     -4.1057    -0.7535    -1.0674
Mn     0.0000     0.0000     0.0000
H      1.2441    -1.2270     0.5312
C     -0.2655     0.6184     2.1869
O     -0.4060     0.9447     3.3392
C     -1.5871     1.5275    -0.6104
O     -2.4341     2.3254    -0.9283
N      0.2694    -0.6212    -2.1831
C     -0.0874    -2.0024    -2.3116
C     -1.5296    -2.3955    -1.8362
C      1.6186    -0.3522    -2.5785
C      2.1352     1.1168    -2.3773
P      1.9568     1.6132    -0.6548
C      3.5565     1.3217     0.1495
C      4.6178     2.3360    -0.3172
C      4.0719    -0.0986    -0.1179
C      1.6769     3.4011    -0.6274
C      0.3898     3.8090    -1.3667
C      1.6058     3.8955     0.8259
H      0.7474    -3.3328     0.5435
H      0.1503    -4.8559     1.2308
H     -0.1565    -4.5043    -0.4983
H     -1.3213    -3.0401     1.9689
H     -2.2082    -5.3955     1.2464
H     -3.4016    -4.1085     1.4767
H     -2.8889    -4.5799    -0.2038
H     -4.0959    -2.4122     0.2902
H     -4.7056    -0.4328     1.6213
H     -3.1116     0.3374     1.2852
H     -3.2058    -1.1679     2.2761
H     -4.3969    -1.4882    -1.8475
H     -5.0351    -0.2170    -0.7798
H     -3.4068    -0.0271    -1.5147
H     -0.2976    -0.1169    -2.6950
H      0.0059    -2.2907    -3.3842
H      0.6430    -2.6068    -1.7351
H     -2.2604    -1.8737    -2.4769
H     -1.6721    -3.4887    -1.9514
H      1.7216    -0.6010    -3.6601
H      2.2879    -1.0322    -2.0119
H      3.2005     1.1714    -2.6745
H      1.5554     1.7931    -3.0295
H      3.4180     1.4374     1.2457
H      4.4043     3.3529     0.0645
H      4.6961     2.3707    -1.4229
H      5.6139     2.0574     0.0885
H      3.3367    -0.8617     0.1858
H      4.3448    -0.2419    -1.1835
H      4.9862    -0.2795     0.4867
H      2.5320     3.8973    -1.1316
H      0.5407     4.8070    -1.8307
H     -0.4619     3.9203    -0.6660
H      0.0951     3.1140    -2.1732
H      0.7773     3.3935     1.3704
H      2.5498     3.7005     1.3713
H      1.4299     4.9924     0.8443
62
{"conf": 13, "E": 143.18, "rms": -1.0, "geom": "OH", "total_charge": 0, "CA_charge": 1, "smiles": "C[CH:1]([CH3:2])[1P:3]1([CH:4]([CH3:5])[CH3:6])->[Mn+:7]2(<-[3H-:8])(<-[4C-:9]#[O+:10])(<-[5C-:11]#[O+:12])<-[2N@H:13]([CH2:14][CH2:15]1)[CH2:16][CH2:17][6P:18]->2([CH:19]([CH3:20])[CH3:21])[CH:22]([CH3:23])[CH3:24]", "smiles3D": "C([C:1]([C:2]([H:29])([H:30])[H:31])([1P:3]1([C:4]([C:5]([H:33])([H:34])[H:35])([C:6]([H:36])([H:37])[H:38])[H:32])->[Mn+:7]2(<-[3H-:8])(<-[4C-:9]#[O+:10])(<-[5C-:11]#[O+:12])<-[2N@:13]([H:39])([C:14]([H:40])([H:41])[C:15]1([H:42])[H:43])[C:16]([H:44])([H:45])[C:17]([H:46])([H:47])[6P:18]->2([C:19]([C:20]([H:49])([H:50])[H:51])([C:21]([H:52])([H:53])[H:54])[H:48])[C:22]([C:23]([H:56])([H:57])[H:58])([C:24]([H:59])([H:60])[H:61])[H:55])[H:28])([H:25])([H:26])[H:27]", "smiles3Dx": "C([C:1]([C:2]([H:29])([H:30])[H:31])([1P:3]1([C:4]([C:5]([H:33])([H:34])[H:35])([C:6]([H:36])([H:37])[H:38])[H:32])->[Mn+:7]2(<-[3H-:8])(<-[4C-:9]#[O+:10])(<-[5C-:11]#[O+:12])<-[2N@:13]([H:39])([C:14]([H:40])([H:41])[C:15]1([H:42])[H:43])[C:16]([H:44])([H:45])[C:17]([H:46])([H:47])[6P:18]->2([C:19]([C:20]([H:49])([H:50])[H:51])([C:21]([H:52])([H:53])[H:54])[H:48])[C:22]([C:23]([H:56])([H:57])[H:58])([C:24]([H:59])([H:60])[H:61])[H:55])[H:28])([H:25])([H:26])[H:27]", "dummies": []}
C     -2.0810     1.2750     3.1300
C     -1.0661     0.2517     3.6715
C     -1.7617    -1.1091     3.8376
P      0.3792     0.1566     2.5821
C      1.5728     1.3624     3.2104
C      2.8365     1.3935     2.3435
C      0.9637     2.7675     3.2646
Mn     0.0000     0.0000     0.0000
H      1.7556     0.4970    -0.1504
C     -0.6380     2.1594    -0.4087
O     -0.9739     3.2974    -0.6234
C     -2.1852    -0.6237     0.2639
O     -3.3366    -0.9526     0.4085
N      0.6325    -2.1370     0.4682
C      1.6577    -2.0431     1.4430
C      1.1840    -1.4446     2.8224
C      0.9203    -2.9032    -0.7252
C      1.4269    -2.1433    -1.9964
P      0.2773    -0.8375    -2.4623
C     -1.0858    -1.5346    -3.4372
C     -0.7661    -2.9338    -3.9894
C     -2.3683    -1.5929    -2.6229
C      1.1562     0.2863    -3.5700
C      1.8926    -0.4811    -4.6761
C      2.1470     1.1530    -2.7897
H     -1.6015     2.1851     2.7255
H     -2.7094     0.8453     2.3292
H     -2.7606     1.5878     3.9512
H     -0.7259     0.5937     4.6728
H     -2.7844    -0.9728     4.2509
H     -1.2182    -1.7351     4.5751
H     -1.8494    -1.6449     2.8695
H      1.8616     1.0644     4.2418
H      3.6065     2.0234     2.8381
H      2.6297     1.8421     1.3514
H      3.2755     0.3844     2.2246
H      0.5539     3.0622     2.2750
H      0.1730     2.8206     4.0404
H      1.7399     3.5084     3.5530
H     -0.0860    -2.5330     0.8775
H      2.4679    -1.4072     1.0330
H      2.0780    -3.0560     1.6376
H      2.0641    -1.3208     3.4871
H      0.4911    -2.1598     3.2904
H      1.6758    -3.6833    -0.4805
H     -0.0136    -3.4390    -1.0113
H      2.4101    -1.6885    -1.7633
H      1.5606    -2.8592    -2.8283
H     -1.2646    -0.8611    -4.3030
H      0.1522    -2.9277    -4.6080
H     -1.5931    -3.2658    -4.6529
H     -0.6688    -3.6856    -3.1813
H     -2.6516    -0.5704    -2.2992
H     -3.1997    -1.9750    -3.2533
H     -2.2496    -2.2810    -1.7605
H      0.4098     0.9572    -4.0476
H      2.6418    -1.1860    -4.2601
H      2.4263     0.2341    -5.3376
H      1.1722    -1.0298    -5.3138
H      1.6078     1.7800    -2.0519
H      2.6710     1.8451    -3.4830
H      2.9122     0.5355    -2.2753
62
{"conf": 14, "E": 127.94, "rms": -1.0, "geom": "OH", "total_charge": 0, "CA_charge": 1, "smiles": "C[CH:1]([CH3:2])[1P:3]1([CH:4]([CH3:5])[CH3:6])->[Mn+:7]2(<-[3H-:8])(<-[4C-:9]#[O+:10])(<-[5C-:11]#[O+:12])<-[2N@H:13]([CH2:14][CH2:15]1)[CH2:16][CH2:17][6P:18]->2([CH:19]([CH3:20])[CH3:21])[CH:22]([CH3:23])[CH3:24]", "smiles3D": "C([C:1]([C:2]([H:29])([H:30])[H:31])([1P:3]1([C:4]([C:5]([H:33])([H:34])[H:35])([C:6]([H:36])([H:37])[H:38])[H:32])->[Mn+:7]2(<-[3H-:8])(<-[4C-:9]#[O+:10])(<-[5C-:11]#[O+:12])<-[2N@:13]([H:39])([C:14]([H:40])([H:41])[C:15]1([H:42])[H:43])[C:16]([H:44])([H:45])[C:17]([H:46])([H:47])[6P:18]->2([C:19]([C:20]([H:49])([H:50])[H:51])([C:21]([H:52])([H:53])[H:54])[H:48])[C:22]([C:23]([H:56])([H:57])[H:58])([C:24]([H:59])([H:60])[H:61])[H:55])[H:28])([H:25])([H:26])[H:27]", "smiles3Dx": "C([C:1]([C:2]([H:29])([H:30])[H:31])([1P:3]1([C:4]([C:5]([H:33])([H:34])[H:35])([C:6]([H:36])([H:37])[H:38])[H:32])->[Mn+:7]2(<-[3H-:8])(<-[4C-:9]#[O+:10])(<-[5C-:11]#[O+:12])<-[2N@:13]([H:39])([C:14]([H:40])([H:41])[C:15]1([H:42])[H:43])[C:16]([H:44])([H:45])[C:17]([H:46])([H:47])[6P:18]->2([C:19]([C:20]([H:49])([H:50])[H:51])([C:21]([H:52])([H:53])[H:54])[H:48])[C:22]([C:23]([H:56])([H:57])[H:58])([C:24]([H:59])([H:60])[H:61])[H:55])[H:28])([H:25])([H:26])[H:27]", "dummies": []}
C      0.9372     2.4409     4.4172
C      0.4791     1.3531     3.4428
C      1.2920     0.0715     3.6542
P      0.5639     1.8728     1.7134
C      2.0119     2.8853     1.3176
C      3.3106     2.1403     1.6388
C      1.9936     4.2611     2.0101
Mn     0.0000     0.0000     0.0000
H     -0.8560    -0.9162     1.3453
C      1.8549    -1.3117     0.2768
O      2.8319    -2.0030     0.4229
C      1.0780     1.2052    -1.6177
O      1.6484     1.8503    -2.4621
N     -1.8448     1.3062    -0.2879
C     -2.0767     2.0042     0.9319
C     -0.8864     2.8920     1.4204
C     -2.9283     0.4734    -0.6941
C     -2.6728    -0.3705    -1.9872
P     -1.2817    -1.4813    -1.7245
C     -0.5731    -1.8755    -3.3456
C      0.5563    -2.9100    -3.2095
C     -0.0094    -0.6261    -4.0404
C     -2.0404    -2.9576    -1.0108
C     -1.0089    -3.7661    -0.2160
C     -2.7085    -3.8364    -2.0797
H      2.0391     2.5446     4.4305
H      0.4482     3.4106     4.1919
H      0.6315     2.1558     5.4464
H     -0.5840     1.1211     3.6698
H      1.1737    -0.2806     4.7012
H      0.9221    -0.7327     2.9858
H      2.3708     0.2261     3.4609
H      1.9915     3.0659     0.2225
H      3.4918     2.0737     2.7288
H      3.2911     1.1191     1.2033
H      4.1686     2.6837     1.1889
H      0.9841     4.7168     2.0169
H      2.6559     4.9516     1.4457
H      2.3912     4.2313     3.0412
H     -1.6685     1.9120    -0.9516
H     -2.3057     1.2625     1.7297
H     -2.9678     2.6613     0.8051
H     -0.6551     3.6471     0.6407
H     -1.1739     3.4110     2.3583
H     -3.1688    -0.2283     0.1356
H     -3.8226     1.1141    -0.8726
H     -2.4650     0.3142    -2.8267
H     -3.5815    -0.9605    -2.2233
H     -1.3733    -2.3000    -3.9883
H      1.2566    -2.6303    -2.3935
H      1.1355    -2.9734    -4.1561
H      0.1632    -3.9257    -3.0302
H      1.0034    -0.3885    -3.6614
H     -0.6523     0.2663    -3.9476
H      0.0986    -0.8354    -5.1261
H     -2.8289    -2.6250    -0.3022
H     -0.2124    -4.1842    -0.8581
H     -1.5137    -4.6112     0.2988
H     -0.5376    -3.1322     0.5623
H     -1.9747    -4.3451    -2.7315
H     -3.3123    -4.6243    -1.5812
H     -3.3979    -3.2394    -2.7112
