# Supplementary material for: MACE: Automated Assessment of Stereochemistry of Transition Metal Complexes and Its Applications in Computational Catalysis
Source: J Chem Theory Comput. 2024 Feb 16;20(5):2313–20. doi: 10.1021/acs.jctc.3c01313 (PMC10938507; doi:10.1021/acs.jctc.3c01313)
Supplement: Supplementary file 3 — ct3c01313_si_003.zip [file ct3c01313_si_003.zip › structures/screening/mace_MeCN/Mn_PNhP_iPr_tri_5.xyz]

62
{"conf": 0, "E": 138.79, "rms": -1.0, "geom": "OH", "total_charge": 0, "CA_charge": 1, "smiles": "C[CH:1]([CH3:2])[1P:3]1([CH:4]([CH3:5])[CH3:6])->[Mn+:7]2(<-[3C-:8]#[O+:9])(<-[4H-:10])(<-[5C-:11]#[O+:12])<-[2N@H:13]([CH2:14][CH2:15]1)[CH2:16][CH2:17][6P:18]->2([CH:19]([CH3:20])[CH3:21])[CH:22]([CH3:23])[CH3:24]", "smiles3D": "C([C:1]([C:2]([H:29])([H:30])[H:31])([1P:3]1([C:4]([C:5]([H:33])([H:34])[H:35])([C:6]([H:36])([H:37])[H:38])[H:32])->[Mn+:7]2(<-[3C-:8]#[O+:9])(<-[4H-:10])(<-[5C-:11]#[O+:12])<-[2N@:13]([H:39])([C:14]([H:40])([H:41])[C:15]1([H:42])[H:43])[C:16]([H:44])([H:45])[C:17]([H:46])([H:47])[6P:18]->2([C:19]([C:20]([H:49])([H:50])[H:51])([C:21]([H:52])([H:53])[H:54])[H:48])[C:22]([C:23]([H:56])([H:57])[H:58])([C:24]([H:59])([H:60])[H:61])[H:55])[H:28])([H:25])([H:26])[H:27]", "smiles3Dx": "C([C:1]([C:2]([H:29])([H:30])[H:31])([1P:3]1([C:4]([C:5]([H:33])([H:34])[H:35])([C:6]([H:36])([H:37])[H:38])[H:32])->[Mn+:7]2(<-[3C-:8]#[O+:9])(<-[4H-:10])(<-[5C-:11]#[O+:12])<-[2N@:13]([H:39])([C:14]([H:40])([H:41])[C:15]1([H:42])[H:43])[C:16]([H:44])([H:45])[C:17]([H:46])([H:47])[6P:18]->2([C:19]([C:20]([H:49])([H:50])[H:51])([C:21]([H:52])([H:53])[H:54])[H:48])[C:22]([C:23]([H:56])([H:57])[H:58])([C:24]([H:59])([H:60])[H:61])[H:55])[H:28])([H:25])([H:26])[H:27]", "dummies": []}
C     -4.2707    -1.9130    -1.9619
C     -3.3800    -1.3289    -0.8544
C     -3.7510    -1.9460     0.4992
P     -1.6299    -1.5999    -1.1974
C     -1.2888    -3.3744    -1.1583
C     -0.5260    -3.7162     0.1239
C     -0.4818    -3.8322    -2.3792
Mn     0.0000     0.0000     0.0000
C      1.7053    -1.0117    -1.1535
O      2.6033    -1.5417    -1.7590
H      0.4216    -1.0277     1.4661
C     -1.6976     0.9754     1.1866
O     -2.5920     1.4892     1.8112
N     -0.5391     1.3165    -1.7906
C     -1.3071     0.6225    -2.8146
C     -1.2901    -0.9416    -2.8342
C      0.6557     1.9652    -2.2078
C      1.2895     2.9124    -1.1251
P      1.5722     2.0289     0.4195
C      1.0494     3.1295     1.7588
C      1.3250     2.4987     3.1266
C      1.6835     4.5325     1.6752
C      3.3315     1.6144     0.4655
C      4.2166     2.8110     0.8234
C      3.5854     0.4569     1.4397
H     -5.3374    -1.8622    -1.6558
H     -4.1803    -1.3140    -2.8903
H     -4.0250    -2.9712    -2.1823
H     -3.5593    -0.2340    -0.7998
H     -3.7027    -3.0544     0.4681
H     -3.0683    -1.5791     1.2943
H     -4.7852    -1.6506     0.7766
H     -2.2487    -3.9275    -1.1502
H      0.4668    -3.2198     0.1409
H     -0.3741    -4.8143     0.1956
H     -1.1042    -3.3930     1.0154
H     -0.3087    -4.9281    -2.3233
H      0.5076    -3.3319    -2.4217
H     -1.0467    -3.6385    -3.3150
H     -1.0821     1.9738    -1.4542
H     -2.3749     0.9336    -2.7115
H     -0.9698     0.9671    -3.8181
H     -2.0397    -1.3154    -3.5588
H     -0.2849    -1.2723    -3.1592
H      1.4021     1.1965    -2.4896
H      0.4396     2.5811    -3.1108
H      2.2515     3.3133    -1.5064
H      0.5930     3.7562    -0.9428
H     -0.0502     3.2550     1.6622
H      0.9716     1.4456     3.1501
H      0.7724     3.0606     3.9095
H      2.4010     2.5360     3.3868
H      2.6685     4.5914     2.1742
H      1.7819     4.8980     0.6349
H      1.0268     5.2511     2.2101
H      3.6189     1.2716    -0.5521
H      3.9421     3.7065     0.2295
H      4.1873     3.0307     1.9084
H      5.2715     2.5665     0.5759
H      2.9118    -0.3964     1.2226
H      3.4392     0.7577     2.4942
H      4.6314     0.0999     1.3284
62
{"conf": 1, "E": 149.82, "rms": -1.0, "geom": "OH", "total_charge": 0, "CA_charge": 1, "smiles": "C[CH:1]([CH3:2])[1P:3]1([CH:4]([CH3:5])[CH3:6])->[Mn+:7]2(<-[3C-:8]#[O+:9])(<-[4H-:10])(<-[5C-:11]#[O+:12])<-[2N@H:13]([CH2:14][CH2:15]1)[CH2:16][CH2:17][6P:18]->2([CH:19]([CH3:20])[CH3:21])[CH:22]([CH3:23])[CH3:24]", "smiles3D": "C([C:1]([C:2]([H:29])([H:30])[H:31])([1P:3]1([C:4]([C:5]([H:33])([H:34])[H:35])([C:6]([H:36])([H:37])[H:38])[H:32])->[Mn+:7]2(<-[3C-:8]#[O+:9])(<-[4H-:10])(<-[5C-:11]#[O+:12])<-[2N@:13]([H:39])([C:14]([H:40])([H:41])[C:15]1([H:42])[H:43])[C:16]([H:44])([H:45])[C:17]([H:46])([H:47])[6P:18]->2([C:19]([C:20]([H:49])([H:50])[H:51])([C:21]([H:52])([H:53])[H:54])[H:48])[C:22]([C:23]([H:56])([H:57])[H:58])([C:24]([H:59])([H:60])[H:61])[H:55])[H:28])([H:25])([H:26])[H:27]", "smiles3Dx": "C([C:1]([C:2]([H:29])([H:30])[H:31])([1P:3]1([C:4]([C:5]([H:33])([H:34])[H:35])([C:6]([H:36])([H:37])[H:38])[H:32])->[Mn+:7]2(<-[3C-:8]#[O+:9])(<-[4H-:10])(<-[5C-:11]#[O+:12])<-[2N@:13]([H:39])([C:14]([H:40])([H:41])[C:15]1([H:42])[H:43])[C:16]([H:44])([H:45])[C:17]([H:46])([H:47])[6P:18]->2([C:19]([C:20]([H:49])([H:50])[H:51])([C:21]([H:52])([H:53])[H:54])[H:48])[C:22]([C:23]([H:56])([H:57])[H:58])([C:24]([H:59])([H:60])[H:61])[H:55])[H:28])([H:25])([H:26])[H:27]", "dummies": []}
C     -0.0496     3.8830     1.2081
C      0.7224     2.9952     2.2078
C      0.6958     3.6786     3.5840
P      0.0227     1.3217     2.2522
C      0.7531     0.3366     3.5854
C      2.2819     0.4758     3.5788
C      0.1739     0.6625     4.9757
Mn     0.0000     0.0000     0.0000
C     -0.4697    -1.8932     1.2062
O     -0.7161    -2.8866     1.8439
H      1.7552    -0.5475    -0.0559
C      0.5940     1.8352    -1.2330
O      0.9098     2.8006    -1.8832
N     -2.1792     0.6787     0.1447
C     -2.5697     0.5940     1.5182
C     -1.7525     1.4854     2.5277
C     -3.0680     0.0254    -0.8123
C     -2.6264    -1.3023    -1.5414
P     -0.9086    -1.2513    -2.0789
C     -0.8712    -0.4733    -3.7093
C     -1.6536     0.8445    -3.7344
C      0.5809    -0.2347    -4.1415
C     -0.3112    -2.9381    -2.3498
C      1.1059    -3.0792    -1.7849
C     -1.2261    -3.9996    -1.7269
H     -0.8344     4.4867     1.7138
H      0.6511     4.5896     0.7148
H     -0.5717     3.3025     0.4299
H      1.7782     2.9190     1.8696
H     -0.3312     3.6839     4.0071
H      1.4032     3.2203     4.2962
H      1.0207     4.7362     3.4786
H      0.5223    -0.7266     3.3757
H      2.7280    -0.2682     4.2728
H      2.6792     0.2649     2.5629
H      2.6244     1.4783     3.8913
H     -0.7841     0.1203     5.1177
H     -0.0134     1.7320     5.1513
H      0.8550     0.2977     5.7740
H     -2.1704     1.5704    -0.0628
H     -3.6394     0.8945     1.6041
H     -2.4921    -0.4622     1.8412
H     -2.0061     1.1826     3.5592
H     -2.0509     2.5426     2.3909
H     -3.3123     0.7690    -1.6008
H     -4.0307    -0.2028    -0.3012
H     -2.7619    -2.1354    -0.8280
H     -3.2818    -1.4756    -2.4210
H     -1.3409    -1.1679    -4.4392
H     -2.7419     0.6329    -3.7592
H     -1.4284     1.4136    -4.6615
H     -1.4157     1.4877    -2.8672
H      1.1277     0.3871    -3.4066
H      1.1125    -1.2017    -4.2554
H      0.6117     0.2724    -5.1294
H     -0.2675    -3.1236    -3.4443
H      1.5243    -4.0717    -2.0566
H      1.7758    -2.3012    -2.2072
H      1.1103    -2.9895    -0.6804
H     -2.2352    -3.9637    -2.1885
H     -1.2999    -3.8815    -0.6271
H     -0.8150    -5.0113    -1.9312
62
{"conf": 2, "E": 140.86, "rms": -1.0, "geom": "OH", "total_charge": 0, "CA_charge": 1, "smiles": "C[CH:1]([CH3:2])[1P:3]1([CH:4]([CH3:5])[CH3:6])->[Mn+:7]2(<-[3C-:8]#[O+:9])(<-[4H-:10])(<-[5C-:11]#[O+:12])<-[2N@H:13]([CH2:14][CH2:15]1)[CH2:16][CH2:17][6P:18]->2([CH:19]([CH3:20])[CH3:21])[CH:22]([CH3:23])[CH3:24]", "smiles3D": "C([C:1]([C:2]([H:29])([H:30])[H:31])([1P:3]1([C:4]([C:5]([H:33])([H:34])[H:35])([C:6]([H:36])([H:37])[H:38])[H:32])->[Mn+:7]2(<-[3C-:8]#[O+:9])(<-[4H-:10])(<-[5C-:11]#[O+:12])<-[2N@:13]([H:39])([C:14]([H:40])([H:41])[C:15]1([H:42])[H:43])[C:16]([H:44])([H:45])[C:17]([H:46])([H:47])[6P:18]->2([C:19]([C:20]([H:49])([H:50])[H:51])([C:21]([H:52])([H:53])[H:54])[H:48])[C:22]([C:23]([H:56])([H:57])[H:58])([C:24]([H:59])([H:60])[H:61])[H:55])[H:28])([H:25])([H:26])[H:27]", "smiles3Dx": "C([C:1]([C:2]([H:29])([H:30])[H:31])([1P:3]1([C:4]([C:5]([H:33])([H:34])[H:35])([C:6]([H:36])([H:37])[H:38])[H:32])->[Mn+:7]2(<-[3C-:8]#[O+:9])(<-[4H-:10])(<-[5C-:11]#[O+:12])<-[2N@:13]([H:39])([C:14]([H:40])([H:41])[C:15]1([H:42])[H:43])[C:16]([H:44])([H:45])[C:17]([H:46])([H:47])[6P:18]->2([C:19]([C:20]([H:49])([H:50])[H:51])([C:21]([H:52])([H:53])[H:54])[H:48])[C:22]([C:23]([H:56])([H:57])[H:58])([C:24]([H:59])([H:60])[H:61])[H:55])[H:28])([H:25])([H:26])[H:27]", "dummies": []}
C     -2.0592     3.5298    -1.9884
C     -2.7053     2.2583    -1.4254
C     -2.6220     1.1323    -2.4592
P     -1.9213     1.7213     0.1124
C     -3.2045     1.3801     1.3341
C     -3.9680     2.6552     1.7241
C     -4.1800     0.3285     0.7916
Mn     0.0000     0.0000     0.0000
C      0.9422     1.3541    -1.5928
O      1.4351     2.0664    -2.4318
H     -0.6219    -1.0843    -1.3495
C     -1.0699    -1.3235     1.5289
O     -1.6481    -2.0128     2.3319
N      0.8103     1.3058     1.6980
C      0.0095     2.4973     1.9331
C     -0.8858     3.0352     0.7690
C      2.2033     1.5002     1.4665
C      3.0726     0.1847     1.4775
P      2.3445    -1.0824     0.4134
C      3.4018    -1.3154    -1.0383
C      2.5417    -1.7325    -2.2403
C      4.2020    -0.0509    -1.3952
C      2.4577    -2.6167     1.3623
C      1.9866    -3.8087     0.5195
C      1.6381    -2.5458     2.6676
H     -2.1619     4.3699    -1.2700
H     -0.9897     3.3683    -2.2328
H     -2.5809     3.8325    -2.9212
H     -3.7747     2.4718    -1.2302
H     -3.0929     0.2080    -2.0624
H     -1.5678     0.9112    -2.7257
H     -3.1667     1.4227    -3.3828
H     -2.7193     0.9691     2.2447
H     -3.3264     3.3209     2.3358
H     -4.8440     2.3940     2.3555
H     -4.3349     3.2114     0.8381
H     -3.6295    -0.5690     0.4394
H     -4.8730     0.0072     1.5981
H     -4.7861     0.7294    -0.0472
H      0.7473     0.7925     2.4538
H     -0.6684     2.2895     2.7956
H      0.6792     3.3297     2.2461
H     -0.2222     3.4136    -0.0321
H     -1.5150     3.8699     1.1350
H      2.3323     2.0028     0.4887
H      2.6096     2.1769     2.2527
H      3.1291    -0.1945     2.5160
H      4.0975     0.4234     1.1488
H      4.1227    -2.1331    -0.8237
H      3.1967    -2.0328    -3.0857
H      1.8927    -2.5967    -1.9971
H      1.8951    -0.9014    -2.5821
H      4.5833    -0.1138    -2.4371
H      3.5912     0.8676    -1.3095
H      5.1004     0.0339    -0.7500
H      3.5256    -2.7769     1.6282
H      2.6942    -4.0060    -0.3112
H      0.9693    -3.6269     0.1103
H      1.9586    -4.7282     1.1429
H      1.4012    -1.5128     2.9872
H      0.6831    -3.1032     2.5839
H      2.2136    -3.0261     3.4872
62
{"conf": 3, "E": 146.59, "rms": -1.0, "geom": "OH", "total_charge": 0, "CA_charge": 1, "smiles": "C[CH:1]([CH3:2])[1P:3]1([CH:4]([CH3:5])[CH3:6])->[Mn+:7]2(<-[3C-:8]#[O+:9])(<-[4H-:10])(<-[5C-:11]#[O+:12])<-[2N@H:13]([CH2:14][CH2:15]1)[CH2:16][CH2:17][6P:18]->2([CH:19]([CH3:20])[CH3:21])[CH:22]([CH3:23])[CH3:24]", "smiles3D": "C([C:1]([C:2]([H:29])([H:30])[H:31])([1P:3]1([C:4]([C:5]([H:33])([H:34])[H:35])([C:6]([H:36])([H:37])[H:38])[H:32])->[Mn+:7]2(<-[3C-:8]#[O+:9])(<-[4H-:10])(<-[5C-:11]#[O+:12])<-[2N@:13]([H:39])([C:14]([H:40])([H:41])[C:15]1([H:42])[H:43])[C:16]([H:44])([H:45])[C:17]([H:46])([H:47])[6P:18]->2([C:19]([C:20]([H:49])([H:50])[H:51])([C:21]([H:52])([H:53])[H:54])[H:48])[C:22]([C:23]([H:56])([H:57])[H:58])([C:24]([H:59])([H:60])[H:61])[H:55])[H:28])([H:25])([H:26])[H:27]", "smiles3Dx": "C([C:1]([C:2]([H:29])([H:30])[H:31])([1P:3]1([C:4]([C:5]([H:33])([H:34])[H:35])([C:6]([H:36])([H:37])[H:38])[H:32])->[Mn+:7]2(<-[3C-:8]#[O+:9])(<-[4H-:10])(<-[5C-:11]#[O+:12])<-[2N@:13]([H:39])([C:14]([H:40])([H:41])[C:15]1([H:42])[H:43])[C:16]([H:44])([H:45])[C:17]([H:46])([H:47])[6P:18]->2([C:19]([C:20]([H:49])([H:50])[H:51])([C:21]([H:52])([H:53])[H:54])[H:48])[C:22]([C:23]([H:56])([H:57])[H:58])([C:24]([H:59])([H:60])[H:61])[H:55])[H:28])([H:25])([H:26])[H:27]", "dummies": []}
C     -2.3574    -3.3954     0.7639
C     -1.7239    -3.3501    -0.6337
C     -0.3387    -4.0069    -0.5848
P     -1.6377    -1.6395    -1.2109
C     -3.3402    -1.0496    -1.4119
C     -3.4009     0.2101    -2.3014
C     -4.2434    -2.1366    -2.0197
Mn     0.0000     0.0000     0.0000
C      1.6336    -1.6009     0.1379
O      2.5000    -2.4371     0.2070
H     -0.4404    -0.3397     1.7534
C     -1.5993     1.6383    -0.0101
O     -2.4402     2.5028    -0.0108
N      0.6023     0.3206    -2.1827
C      0.4985    -0.9457    -2.8571
C     -0.9090    -1.6496    -2.8583
C      1.8985     0.9895    -2.3550
C      2.7804     1.4411    -1.1152
P      1.7960     1.8281     0.3370
C      1.2723     3.5557     0.1774
C      2.4399     4.5261     0.4363
C      0.6897     3.8364    -1.2144
C      2.8485     1.7123     1.8022
C      3.3689     0.2875     2.0157
C      2.0537     2.1385     3.0468
H     -1.7519    -2.8091     1.4885
H     -2.4188    -4.4463     1.1189
H     -3.3854    -2.9815     0.7556
H     -2.3556    -3.9329    -1.3351
H      0.2015    -3.7321     0.3415
H      0.2803    -3.7608    -1.4695
H     -0.4624    -5.1107    -0.5655
H     -3.7328    -0.7860    -0.4062
H     -3.5717    -0.0473    -3.3691
H     -2.4741     0.8102    -2.2573
H     -4.2480     0.8518    -1.9783
H     -3.7948    -2.5551    -2.9462
H     -4.4350    -2.9551    -1.2987
H     -5.2354    -1.7060    -2.2754
H     -0.0423     0.8618    -2.5408
H      1.2305    -1.6419    -2.4025
H      0.7939    -0.7981    -3.9220
H     -1.5697    -1.1200    -3.5669
H     -0.7947    -2.6965    -3.2065
H      1.7149     1.8995    -2.9706
H      2.5543     0.3341    -2.9735
H      3.3810     2.3279    -1.4007
H      3.4756     0.6185    -0.8679
H      0.4794     3.7477     0.9314
H      2.1151     5.5685     0.2302
H      3.3092     4.3025    -0.2155
H      2.7677     4.5046     1.4928
H      1.4944     3.9403    -1.9717
H      0.1280     4.7945    -1.1924
H     -0.0120     3.0459    -1.5364
H      3.7193     2.3892     1.6765
H      3.9360    -0.0863     1.1430
H      4.0715     0.2789     2.8762
H      2.5370    -0.4027     2.2629
H      2.6997     2.0806     3.9489
H      1.6879     3.1804     2.9683
H      1.1758     1.4735     3.1967
62
{"conf": 4, "E": 131.59, "rms": -1.0, "geom": "OH", "total_charge": 0, "CA_charge": 1, "smiles": "C[CH:1]([CH3:2])[1P:3]1([CH:4]([CH3:5])[CH3:6])->[Mn+:7]2(<-[3C-:8]#[O+:9])(<-[4H-:10])(<-[5C-:11]#[O+:12])<-[2N@H:13]([CH2:14][CH2:15]1)[CH2:16][CH2:17][6P:18]->2([CH:19]([CH3:20])[CH3:21])[CH:22]([CH3:23])[CH3:24]", "smiles3D": "C([C:1]([C:2]([H:29])([H:30])[H:31])([1P:3]1([C:4]([C:5]([H:33])([H:34])[H:35])([C:6]([H:36])([H:37])[H:38])[H:32])->[Mn+:7]2(<-[3C-:8]#[O+:9])(<-[4H-:10])(<-[5C-:11]#[O+:12])<-[2N@:13]([H:39])([C:14]([H:40])([H:41])[C:15]1([H:42])[H:43])[C:16]([H:44])([H:45])[C:17]([H:46])([H:47])[6P:18]->2([C:19]([C:20]([H:49])([H:50])[H:51])([C:21]([H:52])([H:53])[H:54])[H:48])[C:22]([C:23]([H:56])([H:57])[H:58])([C:24]([H:59])([H:60])[H:61])[H:55])[H:28])([H:25])([H:26])[H:27]", "smiles3Dx": "C([C:1]([C:2]([H:29])([H:30])[H:31])([1P:3]1([C:4]([C:5]([H:33])([H:34])[H:35])([C:6]([H:36])([H:37])[H:38])[H:32])->[Mn+:7]2(<-[3C-:8]#[O+:9])(<-[4H-:10])(<-[5C-:11]#[O+:12])<-[2N@:13]([H:39])([C:14]([H:40])([H:41])[C:15]1([H:42])[H:43])[C:16]([H:44])([H:45])[C:17]([H:46])([H:47])[6P:18]->2([C:19]([C:20]([H:49])([H:50])[H:51])([C:21]([H:52])([H:53])[H:54])[H:48])[C:22]([C:23]([H:56])([H:57])[H:58])([C:24]([H:59])([H:60])[H:61])[H:55])[H:28])([H:25])([H:26])[H:27]", "dummies": []}
C      2.0319     4.1112    -2.3788
C      1.2598     2.7904    -2.2169
C     -0.0999     2.9129    -2.9373
P      1.0515     2.3526    -0.4692
C      2.5855     2.7882     0.3826
C      3.7299     1.8993    -0.1240
C      2.4602     2.6375     1.9047
Mn     0.0000     0.0000     0.0000
C      0.5428     0.0834     2.2232
O      0.8186     0.1193     3.3967
H      1.4669    -1.0714    -0.2897
C     -0.5502    -0.2188    -2.2112
O     -0.8377    -0.3371    -3.3765
N     -1.7877     1.3809     0.3569
C     -1.3099     2.5784     0.9796
C     -0.2553     3.4170     0.1700
C     -2.7718     0.6811     1.1236
C     -3.1793    -0.7136     0.5456
P     -1.7616    -1.8213     0.6002
C     -1.6604    -2.4595     2.2881
C     -0.5005    -3.4535     2.4039
C     -2.9730    -3.1277     2.7344
C     -2.0064    -3.2155    -0.5275
C     -0.6693    -3.6060    -1.1677
C     -3.0316    -2.8965    -1.6216
H      2.0105     4.4352    -3.4416
H      1.5791     4.9152    -1.7596
H      3.1000     3.9929    -2.1113
H      1.8417     1.9796    -2.7058
H     -0.4756     3.9591    -2.9312
H     -0.8860     2.2862    -2.4798
H      0.0144     2.6103    -3.9999
H      2.8280     3.8479     0.1627
H      3.8852     2.0221    -1.2145
H      4.6778     2.1733     0.3865
H      3.5132     0.8278     0.0773
H      2.6301     1.5906     2.2199
H      3.2504     3.2463     2.3935
H      1.4860     2.9926     2.2924
H     -2.1466     1.5956    -0.4570
H     -2.1825     3.2403     1.1859
H     -0.8553     2.3086     1.9550
H      0.1857     4.1900     0.8320
H     -0.7707     3.9273    -0.6621
H     -2.3913     0.5332     2.1587
H     -3.6891     1.3114     1.1821
H     -4.0195    -1.1323     1.1294
H     -3.5041    -0.5720    -0.5022
H     -1.4579    -1.6093     2.9710
H     -0.7109    -4.3846     1.8368
H     -0.3413    -3.7243     3.4694
H      0.4396    -2.9977     2.0263
H     -3.3539    -3.8621     1.9992
H     -2.8162    -3.6608     3.6965
H     -3.7535    -2.3662     2.9302
H     -2.3763    -4.0851     0.0484
H     -0.2866    -2.8073    -1.8310
H     -0.7962    -4.5290    -1.7726
H      0.0948    -3.8149    -0.3914
H     -4.0371    -2.7449    -1.1755
H     -2.7369    -2.0014    -2.2062
H     -3.1150    -3.7545    -2.3224
62
{"conf": 5, "E": 132.03, "rms": -1.0, "geom": "OH", "total_charge": 0, "CA_charge": 1, "smiles": "C[CH:1]([CH3:2])[1P:3]1([CH:4]([CH3:5])[CH3:6])->[Mn+:7]2(<-[3C-:8]#[O+:9])(<-[4H-:10])(<-[5C-:11]#[O+:12])<-[2N@H:13]([CH2:14][CH2:15]1)[CH2:16][CH2:17][6P:18]->2([CH:19]([CH3:20])[CH3:21])[CH:22]([CH3:23])[CH3:24]", "smiles3D": "C([C:1]([C:2]([H:29])([H:30])[H:31])([1P:3]1([C:4]([C:5]([H:33])([H:34])[H:35])([C:6]([H:36])([H:37])[H:38])[H:32])->[Mn+:7]2(<-[3C-:8]#[O+:9])(<-[4H-:10])(<-[5C-:11]#[O+:12])<-[2N@:13]([H:39])([C:14]([H:40])([H:41])[C:15]1([H:42])[H:43])[C:16]([H:44])([H:45])[C:17]([H:46])([H:47])[6P:18]->2([C:19]([C:20]([H:49])([H:50])[H:51])([C:21]([H:52])([H:53])[H:54])[H:48])[C:22]([C:23]([H:56])([H:57])[H:58])([C:24]([H:59])([H:60])[H:61])[H:55])[H:28])([H:25])([H:26])[H:27]", "smiles3Dx": "C([C:1]([C:2]([H:29])([H:30])[H:31])([1P:3]1([C:4]([C:5]([H:33])([H:34])[H:35])([C:6]([H:36])([H:37])[H:38])[H:32])->[Mn+:7]2(<-[3C-:8]#[O+:9])(<-[4H-:10])(<-[5C-:11]#[O+:12])<-[2N@:13]([H:39])([C:14]([H:40])([H:41])[C:15]1([H:42])[H:43])[C:16]([H:44])([H:45])[C:17]([H:46])([H:47])[6P:18]->2([C:19]([C:20]([H:49])([H:50])[H:51])([C:21]([H:52])([H:53])[H:54])[H:48])[C:22]([C:23]([H:56])([H:57])[H:58])([C:24]([H:59])([H:60])[H:61])[H:55])[H:28])([H:25])([H:26])[H:27]", "dummies": []}
C      0.4853    -3.8840     0.0280
C     -0.8827    -3.7193     0.6813
C     -1.0274    -4.7297     1.8299
P     -1.1273    -2.0174     1.2587
C     -2.8883    -1.7597     1.6240
C     -3.2551    -2.1028     3.0766
C     -3.7755    -2.5554     0.6587
Mn     0.0000     0.0000     0.0000
C     -1.8312     1.2830     0.5021
O     -2.7928     1.9614     0.7658
H     -0.6758    -0.2951    -1.6852
C      1.8888    -1.1873    -0.5135
O      2.8863    -1.8087    -0.7847
N      0.8970     0.3375     2.0727
C      0.0560    -0.2814     3.0401
C     -0.1952    -1.8048     2.7849
C      1.0942     1.7350     2.2536
C      2.0227     2.3980     1.1817
P      1.2841     2.2289    -0.4547
C      2.5698     2.2544    -1.7301
C      2.1338     1.3958    -2.9236
C      3.9188     1.7532    -1.1998
C      0.2292     3.6801    -0.6705
C     -0.6781     3.4998    -1.8927
C      1.0455     4.9781    -0.8171
H      1.3007    -3.5690     0.7116
H      0.5087    -3.3124    -0.9210
H      0.6561    -4.9476    -0.2444
H     -1.6493    -3.9502    -0.0853
H     -0.8138    -5.7553     1.4601
H     -0.3249    -4.5167     2.6614
H     -2.0654    -4.7519     2.2079
H     -3.1129    -0.6898     1.4725
H     -2.8178    -1.3556     3.7709
H     -4.3564    -2.0443     3.2114
H     -2.9327    -3.1177     3.3715
H     -3.7402    -3.6435     0.8730
H     -4.8311    -2.2253     0.7645
H     -3.4718    -2.3674    -0.3934
H      1.7145    -0.0750     2.0945
H      0.5231    -0.1704     4.0458
H     -0.9260     0.2412     3.0555
H     -0.7380    -2.2456     3.6409
H      0.7842    -2.3147     2.6861
H      1.5474     1.9064     3.2572
H      0.1076     2.2465     2.2298
H      3.0034     1.8918     1.2126
H      2.1602     3.4674     1.4295
H      2.7080     3.2915    -2.0855
H      1.1455     1.7167    -3.3070
H      2.0714     0.3248    -2.6530
H      2.8656     1.5024    -3.7526
H      3.8236     0.7663    -0.7049
H      4.3517     2.4924    -0.4936
H      4.6435     1.6526    -2.0359
H     -0.4126     3.7736     0.2313
H     -1.4596     4.2892    -1.8960
H     -1.1856     2.5135    -1.8717
H     -0.1020     3.5837    -2.8373
H      0.3742     5.8472    -0.6502
H      1.4718     5.0917    -1.8350
H      1.8656     5.0474    -0.0773
62
{"conf": 6, "E": 133.02, "rms": -1.0, "geom": "OH", "total_charge": 0, "CA_charge": 1, "smiles": "C[CH:1]([CH3:2])[1P:3]1([CH:4]([CH3:5])[CH3:6])->[Mn+:7]2(<-[3C-:8]#[O+:9])(<-[4H-:10])(<-[5C-:11]#[O+:12])<-[2N@H:13]([CH2:14][CH2:15]1)[CH2:16][CH2:17][6P:18]->2([CH:19]([CH3:20])[CH3:21])[CH:22]([CH3:23])[CH3:24]", "smiles3D": "C([C:1]([C:2]([H:29])([H:30])[H:31])([1P:3]1([C:4]([C:5]([H:33])([H:34])[H:35])([C:6]([H:36])([H:37])[H:38])[H:32])->[Mn+:7]2(<-[3C-:8]#[O+:9])(<-[4H-:10])(<-[5C-:11]#[O+:12])<-[2N@:13]([H:39])([C:14]([H:40])([H:41])[C:15]1([H:42])[H:43])[C:16]([H:44])([H:45])[C:17]([H:46])([H:47])[6P:18]->2([C:19]([C:20]([H:49])([H:50])[H:51])([C:21]([H:52])([H:53])[H:54])[H:48])[C:22]([C:23]([H:56])([H:57])[H:58])([C:24]([H:59])([H:60])[H:61])[H:55])[H:28])([H:25])([H:26])[H:27]", "smiles3Dx": "C([C:1]([C:2]([H:29])([H:30])[H:31])([1P:3]1([C:4]([C:5]([H:33])([H:34])[H:35])([C:6]([H:36])([H:37])[H:38])[H:32])->[Mn+:7]2(<-[3C-:8]#[O+:9])(<-[4H-:10])(<-[5C-:11]#[O+:12])<-[2N@:13]([H:39])([C:14]([H:40])([H:41])[C:15]1([H:42])[H:43])[C:16]([H:44])([H:45])[C:17]([H:46])([H:47])[6P:18]->2([C:19]([C:20]([H:49])([H:50])[H:51])([C:21]([H:52])([H:53])[H:54])[H:48])[C:22]([C:23]([H:56])([H:57])[H:58])([C:24]([H:59])([H:60])[H:61])[H:55])[H:28])([H:25])([H:26])[H:27]", "dummies": []}
C      2.5745    -4.2211     1.4485
C      2.3249    -2.7672     1.0047
C      3.1064    -1.8112     1.9129
P      0.5695    -2.3372     1.0138
C     -0.1264    -2.7950     2.6215
C     -1.5330    -3.3917     2.4930
C     -0.1660    -1.5675     3.5395
Mn     0.0000     0.0000     0.0000
C      2.1252     0.0037    -0.8580
O      3.2454    -0.0049    -1.3048
H      0.5570     1.0702     1.3886
C     -2.0809    -0.1463     0.9426
O     -3.1758    -0.2221     1.4427
N     -0.7113    -1.3003    -1.7333
C     -0.0446    -2.5604    -1.6640
C     -0.1952    -3.3077    -0.2981
C     -0.4794    -0.5819    -2.9442
C     -1.2301     0.7875    -3.0760
P     -0.8445     1.8582    -1.6716
C     -2.3516     2.7428    -1.1995
C     -3.6099     1.8648    -1.3156
C     -2.2062     3.2766     0.2315
C      0.2764     3.1690    -2.2312
C     -0.1144     3.7070    -3.6209
C      1.7240     2.6986    -2.2540
H      1.8978    -4.9396     0.9499
H      2.4858    -4.3469     2.5466
H      3.6128    -4.5066     1.1761
H      2.7022    -2.6518    -0.0332
H      4.1967    -1.9559     1.7577
H      2.8633    -0.7536     1.6820
H      2.8816    -2.0020     2.9830
H      0.5228    -3.5540     3.0937
H     -1.4867    -4.3780     1.9853
H     -2.2165    -2.7148     1.9433
H     -1.9622    -3.5711     3.5019
H     -0.4749    -1.8716     4.5623
H      0.8343    -1.0964     3.6171
H     -0.8822    -0.8076     3.1743
H     -1.6119    -1.4356    -1.6372
H      1.0393    -2.4098    -1.8628
H     -0.4513    -3.2211    -2.4641
H     -1.2731    -3.4389    -0.0931
H      0.2829    -4.3018    -0.3688
H     -0.7883    -1.2234    -3.8016
H      0.6095    -0.3885    -3.0402
H     -2.3131     0.5874    -3.1176
H     -0.9287     1.2692    -4.0209
H     -2.4785     3.6138    -1.8742
H     -3.4246     0.8144    -1.0280
H     -4.4328     2.2626    -0.6840
H     -3.9839     1.8830    -2.3609
H     -3.1037     3.8681     0.5121
H     -2.0802     2.4584     0.9648
H     -1.3282     3.9512     0.3064
H      0.2031     4.0097    -1.5091
H      0.3345     4.7134    -3.7611
H     -1.2117     3.8141    -3.7352
H      0.2760     3.0635    -4.4372
H      2.3731     3.4885    -2.6894
H      2.0753     2.5388    -1.2152
H      1.8342     1.7837    -2.8725
62
{"conf": 7, "E": 148.7, "rms": -1.0, "geom": "OH", "total_charge": 0, "CA_charge": 1, "smiles": "C[CH:1]([CH3:2])[1P:3]1([CH:4]([CH3:5])[CH3:6])->[Mn+:7]2(<-[3C-:8]#[O+:9])(<-[4H-:10])(<-[5C-:11]#[O+:12])<-[2N@H:13]([CH2:14][CH2:15]1)[CH2:16][CH2:17][6P:18]->2([CH:19]([CH3:20])[CH3:21])[CH:22]([CH3:23])[CH3:24]", "smiles3D": "C([C:1]([C:2]([H:29])([H:30])[H:31])([1P:3]1([C:4]([C:5]([H:33])([H:34])[H:35])([C:6]([H:36])([H:37])[H:38])[H:32])->[Mn+:7]2(<-[3C-:8]#[O+:9])(<-[4H-:10])(<-[5C-:11]#[O+:12])<-[2N@:13]([H:39])([C:14]([H:40])([H:41])[C:15]1([H:42])[H:43])[C:16]([H:44])([H:45])[C:17]([H:46])([H:47])[6P:18]->2([C:19]([C:20]([H:49])([H:50])[H:51])([C:21]([H:52])([H:53])[H:54])[H:48])[C:22]([C:23]([H:56])([H:57])[H:58])([C:24]([H:59])([H:60])[H:61])[H:55])[H:28])([H:25])([H:26])[H:27]", "smiles3Dx": "C([C:1]([C:2]([H:29])([H:30])[H:31])([1P:3]1([C:4]([C:5]([H:33])([H:34])[H:35])([C:6]([H:36])([H:37])[H:38])[H:32])->[Mn+:7]2(<-[3C-:8]#[O+:9])(<-[4H-:10])(<-[5C-:11]#[O+:12])<-[2N@:13]([H:39])([C:14]([H:40])([H:41])[C:15]1([H:42])[H:43])[C:16]([H:44])([H:45])[C:17]([H:46])([H:47])[6P:18]->2([C:19]([C:20]([H:49])([H:50])[H:51])([C:21]([H:52])([H:53])[H:54])[H:48])[C:22]([C:23]([H:56])([H:57])[H:58])([C:24]([H:59])([H:60])[H:61])[H:55])[H:28])([H:25])([H:26])[H:27]", "dummies": []}
C      0.6200    -2.5478    -3.1706
C      0.5637    -1.0599    -3.5569
C      1.2344    -0.8437    -4.9199
P      1.2718    -0.0205    -2.2538
C      3.0769    -0.1191    -2.1408
C      3.7759     0.7274    -3.2178
C      3.5697    -1.5672    -2.1979
Mn     0.0000     0.0000     0.0000
C      1.6459     1.4263     0.7090
O      2.5205     2.1721     1.0743
H      0.8856    -1.3605     0.8652
C     -1.5371    -1.5119    -0.7728
O     -2.3444    -2.3090    -1.1818
N     -1.1785     1.6574    -1.0435
C     -0.6408     1.9957    -2.3470
C      0.8626     1.6857    -2.6449
C     -1.3585     2.7203    -0.1135
C     -2.2021     2.3377     1.1639
P     -1.5298     0.8551     1.9469
C     -0.6625     1.3423     3.4687
C     -0.0508     2.7511     3.3617
C     -1.5817     1.2980     4.6989
C     -2.9153    -0.2226     2.3912
C     -3.9601    -0.3058     1.2630
C     -2.3835    -1.6243     2.7176
H      1.5778    -3.0245    -3.4560
H      0.4685    -2.6962    -2.0826
H     -0.1853    -3.0953    -3.7050
H     -0.5060    -0.7783    -3.6577
H      1.2626     0.2275    -5.1979
H      0.6395    -1.3643    -5.7003
H      2.2544    -1.2710    -4.9561
H      3.3679     0.2921    -1.1518
H      3.5494     1.8042    -3.0817
H      4.8770     0.6187    -3.1179
H      3.5020     0.4302    -4.2445
H      2.9730    -2.2129    -1.5195
H      3.5519    -1.9689    -3.2289
H      4.6242    -1.6088    -1.8512
H     -2.0129     1.3071    -1.1882
H     -1.2422     1.4543    -3.1163
H     -0.7946     3.0831    -2.5297
H      1.0735     1.8885    -3.7130
H      1.4912     2.3562    -2.0236
H     -1.8788     3.5648    -0.6206
H     -0.3618     3.0787     0.2070
H     -2.1958     3.1823     1.8761
H     -3.2455     2.1581     0.8532
H      0.1658     0.6189     3.6289
H     -0.8011     3.5424     3.5717
H      0.3938     2.9469     2.3744
H      0.7556     2.8580     4.1182
H     -2.4905     1.9175     4.5393
H     -1.8643     0.2567     4.9521
H     -1.0451     1.6986     5.5857
H     -3.4228     0.1796     3.2884
H     -4.5378    -1.2533     1.3197
H     -3.5084    -0.2291     0.2577
H     -4.6984     0.5161     1.3732
H     -3.2088    -2.2676     3.0905
H     -1.9380    -2.1027     1.8228
H     -1.6066    -1.5784     3.5086
62
{"conf": 8, "E": 131.59, "rms": -1.0, "geom": "OH", "total_charge": 0, "CA_charge": 1, "smiles": "C[CH:1]([CH3:2])[1P:3]1([CH:4]([CH3:5])[CH3:6])->[Mn+:7]2(<-[3C-:8]#[O+:9])(<-[4H-:10])(<-[5C-:11]#[O+:12])<-[2N@H:13]([CH2:14][CH2:15]1)[CH2:16][CH2:17][6P:18]->2([CH:19]([CH3:20])[CH3:21])[CH:22]([CH3:23])[CH3:24]", "smiles3D": "C([C:1]([C:2]([H:29])([H:30])[H:31])([1P:3]1([C:4]([C:5]([H:33])([H:34])[H:35])([C:6]([H:36])([H:37])[H:38])[H:32])->[Mn+:7]2(<-[3C-:8]#[O+:9])(<-[4H-:10])(<-[5C-:11]#[O+:12])<-[2N@:13]([H:39])([C:14]([H:40])([H:41])[C:15]1([H:42])[H:43])[C:16]([H:44])([H:45])[C:17]([H:46])([H:47])[6P:18]->2([C:19]([C:20]([H:49])([H:50])[H:51])([C:21]([H:52])([H:53])[H:54])[H:48])[C:22]([C:23]([H:56])([H:57])[H:58])([C:24]([H:59])([H:60])[H:61])[H:55])[H:28])([H:25])([H:26])[H:27]", "smiles3Dx": "C([C:1]([C:2]([H:29])([H:30])[H:31])([1P:3]1([C:4]([C:5]([H:33])([H:34])[H:35])([C:6]([H:36])([H:37])[H:38])[H:32])->[Mn+:7]2(<-[3C-:8]#[O+:9])(<-[4H-:10])(<-[5C-:11]#[O+:12])<-[2N@:13]([H:39])([C:14]([H:40])([H:41])[C:15]1([H:42])[H:43])[C:16]([H:44])([H:45])[C:17]([H:46])([H:47])[6P:18]->2([C:19]([C:20]([H:49])([H:50])[H:51])([C:21]([H:52])([H:53])[H:54])[H:48])[C:22]([C:23]([H:56])([H:57])[H:58])([C:24]([H:59])([H:60])[H:61])[H:55])[H:28])([H:25])([H:26])[H:27]", "dummies": []}
C     -3.7724    -3.1844     1.5222
C     -2.6292    -2.1621     1.6434
C     -3.0797    -1.0138     2.5713
P     -2.1160    -1.5435     0.0174
C     -2.1653    -2.9390    -1.1309
C     -1.9321    -2.4975    -2.5820
C     -1.1008    -3.9724    -0.7364
Mn     0.0000     0.0000     0.0000
C      0.1928    -0.1111    -2.2792
O      0.3004    -0.1580    -3.4795
H      1.3243    -1.2683     0.1464
C     -0.0614     0.1459     2.2836
O     -0.0902     0.2211     3.4870
N     -1.6870     1.5323    -0.1904
C     -2.7126     0.9676    -1.0146
C     -3.3751    -0.3610    -0.4980
C     -1.1487     2.7587    -0.6925
C      0.0871     3.3012     0.0974
P      1.4620     2.1533    -0.0806
C      2.6900     2.4333     1.2189
C      2.0888     3.1509     2.4328
C      3.2974     1.0953     1.6559
C      2.2297     2.4996    -1.6798
C      2.6468     3.9749    -1.8147
C      3.4453     1.5905    -1.8855
H     -3.4190    -4.1398     1.0877
H     -4.1711    -3.4288     2.5303
H     -4.6044    -2.7798     0.9065
H     -1.7547    -2.6648     2.1098
H     -2.5948    -0.0512     2.3293
H     -2.8391    -1.2715     3.6246
H     -4.1771    -0.8465     2.5154
H     -3.1663    -3.4134    -1.0744
H     -2.4494    -1.5510    -2.8311
H     -0.8523    -2.4046    -2.8049
H     -2.3290    -3.2788    -3.2648
H     -0.0844    -3.5243    -0.7780
H     -1.2689    -4.3545     0.2903
H     -1.1372    -4.8388    -1.4309
H     -2.0297     1.6814     0.6449
H     -2.2847     0.7675    -2.0184
H     -3.5218     1.7239    -1.1376
H     -3.9911    -0.8033    -1.3075
H     -4.0397    -0.1200     0.3499
H     -0.8505     2.6188    -1.7554
H     -1.9470     3.5356    -0.6597
H     -0.1946     3.3861     1.1637
H      0.3669     4.3011    -0.2817
H      3.5057     3.0631     0.8154
H      1.7682     4.1769     2.1544
H      1.2323     2.5871     2.8551
H      2.8578     3.2571     3.2275
H      3.7146     0.5475     0.7864
H      4.1280     1.2739     2.3716
H      2.5472     0.4495     2.1505
H      1.4912     2.2769    -2.4768
H      3.2695     4.1086    -2.7251
H      1.7584     4.6222    -1.9540
H      3.2322     4.3378    -0.9484
H      3.8204     1.6926    -2.9261
H      3.1645     0.5270    -1.7297
H      4.2696     1.8582    -1.1915
62
{"conf": 9, "E": 138.38, "rms": -1.0, "geom": "OH", "total_charge": 0, "CA_charge": 1, "smiles": "C[CH:1]([CH3:2])[1P:3]1([CH:4]([CH3:5])[CH3:6])->[Mn+:7]2(<-[3C-:8]#[O+:9])(<-[4H-:10])(<-[5C-:11]#[O+:12])<-[2N@H:13]([CH2:14][CH2:15]1)[CH2:16][CH2:17][6P:18]->2([CH:19]([CH3:20])[CH3:21])[CH:22]([CH3:23])[CH3:24]", "smiles3D": "C([C:1]([C:2]([H:29])([H:30])[H:31])([1P:3]1([C:4]([C:5]([H:33])([H:34])[H:35])([C:6]([H:36])([H:37])[H:38])[H:32])->[Mn+:7]2(<-[3C-:8]#[O+:9])(<-[4H-:10])(<-[5C-:11]#[O+:12])<-[2N@:13]([H:39])([C:14]([H:40])([H:41])[C:15]1([H:42])[H:43])[C:16]([H:44])([H:45])[C:17]([H:46])([H:47])[6P:18]->2([C:19]([C:20]([H:49])([H:50])[H:51])([C:21]([H:52])([H:53])[H:54])[H:48])[C:22]([C:23]([H:56])([H:57])[H:58])([C:24]([H:59])([H:60])[H:61])[H:55])[H:28])([H:25])([H:26])[H:27]", "smiles3Dx": "C([C:1]([C:2]([H:29])([H:30])[H:31])([1P:3]1([C:4]([C:5]([H:33])([H:34])[H:35])([C:6]([H:36])([H:37])[H:38])[H:32])->[Mn+:7]2(<-[3C-:8]#[O+:9])(<-[4H-:10])(<-[5C-:11]#[O+:12])<-[2N@:13]([H:39])([C:14]([H:40])([H:41])[C:15]1([H:42])[H:43])[C:16]([H:44])([H:45])[C:17]([H:46])([H:47])[6P:18]->2([C:19]([C:20]([H:49])([H:50])[H:51])([C:21]([H:52])([H:53])[H:54])[H:48])[C:22]([C:23]([H:56])([H:57])[H:58])([C:24]([H:59])([H:60])[H:61])[H:55])[H:28])([H:25])([H:26])[H:27]", "dummies": []}
C      1.0066     2.5499     4.4574
C      0.5932     2.3779     2.9851
C      1.5972     3.1071     2.0856
P      0.4394     0.6307     2.5118
C     -0.7174    -0.1974     3.6311
C     -2.0768     0.5092     3.6013
C     -0.1958    -0.3051     5.0817
Mn     0.0000     0.0000     0.0000
C      1.2887     1.7306    -0.7612
O      1.9661     2.6435    -1.1648
H     -1.5118     1.0016    -0.3083
C     -1.3115    -1.7251     0.7382
O     -2.0033    -2.6318     1.1305
N      1.8460    -1.2702     0.4274
C      2.6709    -0.5394     1.3318
C      2.0263    -0.1998     2.7213
C      2.4828    -1.6107    -0.8053
C      1.5553    -2.2968    -1.8702
P      0.2085    -1.1873    -2.3271
C     -1.2034    -2.1680    -2.9009
C     -2.5170    -1.4733    -2.5183
C     -1.1956    -3.5988    -2.3478
C      0.7393    -0.2529    -3.7872
C     -0.1405     0.9904    -3.9619
C      2.2180     0.1599    -3.7306
H      0.1450     2.3656     5.1219
H      1.2947     3.6028     4.6619
H      1.8641     1.9100     4.7410
H     -0.3983     2.8605     2.8490
H      2.5084     2.5049     1.8965
H      1.9157     4.0714     2.5353
H      1.0989     3.3856     1.1404
H     -0.8614    -1.2292     3.2550
H     -2.8143    -0.0701     4.1967
H     -2.0106     1.5328     4.0255
H     -2.4531     0.5750     2.5580
H      0.9060    -0.2398     5.1617
H     -0.6528     0.4476     5.7554
H     -0.4891    -1.2937     5.4948
H      1.5699    -2.0408     0.8377
H      3.5974    -1.1289     1.5219
H      2.9693     0.4126     0.8468
H      1.8739    -1.1465     3.2790
H      2.7197     0.4470     3.2925
H      3.3236    -2.3083    -0.5854
H      2.9139    -0.6922    -1.2479
H      2.1441    -2.5701    -2.7680
H      1.1500    -3.2178    -1.4182
H     -1.1596    -2.2305    -4.0089
H     -2.6989    -1.5092    -1.4290
H     -3.3679    -1.9780    -3.0237
H     -2.5210    -0.4126    -2.8357
H     -0.3594    -4.1788    -2.7918
H     -1.1266    -3.6124    -1.2423
H     -2.1316    -4.1217    -2.6390
H      0.6053    -0.8989    -4.6812
H     -1.1655     0.6939    -4.2602
H      0.2547     1.6366    -4.7746
H     -0.1919     1.5871    -3.0291
H      2.4392     0.8132    -2.8735
H      2.4779     0.7266    -4.6501
H      2.8905    -0.7189    -3.7177
62
{"conf": 10, "E": 138.27, "rms": -1.0, "geom": "OH", "total_charge": 0, "CA_charge": 1, "smiles": "C[CH:1]([CH3:2])[1P:3]1([CH:4]([CH3:5])[CH3:6])->[Mn+:7]2(<-[3C-:8]#[O+:9])(<-[4H-:10])(<-[5C-:11]#[O+:12])<-[2N@H:13]([CH2:14][CH2:15]1)[CH2:16][CH2:17][6P:18]->2([CH:19]([CH3:20])[CH3:21])[CH:22]([CH3:23])[CH3:24]", "smiles3D": "C([C:1]([C:2]([H:29])([H:30])[H:31])([1P:3]1([C:4]([C:5]([H:33])([H:34])[H:35])([C:6]([H:36])([H:37])[H:38])[H:32])->[Mn+:7]2(<-[3C-:8]#[O+:9])(<-[4H-:10])(<-[5C-:11]#[O+:12])<-[2N@:13]([H:39])([C:14]([H:40])([H:41])[C:15]1([H:42])[H:43])[C:16]([H:44])([H:45])[C:17]([H:46])([H:47])[6P:18]->2([C:19]([C:20]([H:49])([H:50])[H:51])([C:21]([H:52])([H:53])[H:54])[H:48])[C:22]([C:23]([H:56])([H:57])[H:58])([C:24]([H:59])([H:60])[H:61])[H:55])[H:28])([H:25])([H:26])[H:27]", "smiles3Dx": "C([C:1]([C:2]([H:29])([H:30])[H:31])([1P:3]1([C:4]([C:5]([H:33])([H:34])[H:35])([C:6]([H:36])([H:37])[H:38])[H:32])->[Mn+:7]2(<-[3C-:8]#[O+:9])(<-[4H-:10])(<-[5C-:11]#[O+:12])<-[2N@:13]([H:39])([C:14]([H:40])([H:41])[C:15]1([H:42])[H:43])[C:16]([H:44])([H:45])[C:17]([H:46])([H:47])[6P:18]->2([C:19]([C:20]([H:49])([H:50])[H:51])([C:21]([H:52])([H:53])[H:54])[H:48])[C:22]([C:23]([H:56])([H:57])[H:58])([C:24]([H:59])([H:60])[H:61])[H:55])[H:28])([H:25])([H:26])[H:27]", "dummies": []}
C     -2.0303    -4.5051     1.4359
C     -2.1952    -3.1486     0.7273
C     -1.9363    -3.3166    -0.7612
P     -1.1203    -1.8893     1.4626
C     -1.9952    -1.4276     2.9805
C     -3.0282    -0.3384     2.6703
C     -1.0571    -0.9608     4.1015
Mn     0.0000     0.0000     0.0000
C     -0.1329     1.4451     1.7687
O     -0.2063     2.2053     2.7025
H     -1.5087     0.7793    -0.7071
C      0.1066    -1.3557    -1.8389
O      0.1636    -2.0626    -2.8147
N      1.9059    -0.9307     0.8549
C      1.5879    -1.6739     2.0372
C      0.4159    -2.7122     1.9146
C      2.8562     0.1205     1.0831
C      3.2913     0.9705    -0.1646
P      1.8520     1.4815    -1.1221
C      1.7053     3.2798    -0.9913
C      1.6203     3.7528     0.4677
C      0.4594     3.7525    -1.7537
C      2.2264     1.0961    -2.8566
C      2.8845    -0.2934    -3.0055
C      3.1515     2.1526    -3.4853
H     -2.1217    -4.4031     2.5361
H     -2.8301    -5.1987     1.0990
H     -1.0543    -4.9770     1.1989
H     -3.2485    -2.8200     0.8566
H     -2.6029    -4.1047    -1.1726
H     -0.8876    -3.6302    -0.9430
H     -2.1901    -2.3763    -1.2913
H     -2.5438    -2.3176     3.3510
H     -3.6028    -0.0851     3.5867
H     -3.7519    -0.6982     1.9092
H     -2.5504     0.5836     2.2894
H     -1.6589    -0.6950     4.9967
H     -0.3719    -1.7701     4.4202
H     -0.4781    -0.0678     3.8227
H      2.2450    -1.5049     0.2285
H      2.5007    -2.2321     2.3496
H      1.3402    -0.9614     2.8469
H      0.6791    -3.4445     1.1247
H      0.2884    -3.2514     2.8748
H      3.7770    -0.3289     1.5218
H      2.4326     0.8167     1.8360
H      3.8471     1.8672     0.1776
H      3.9689     0.3633    -0.7879
H      2.6027     3.7450    -1.4466
H      0.5752     3.7542     0.8317
H      1.9702     4.8055     0.5251
H      2.2537     3.1605     1.1547
H      0.3783     4.8592    -1.6990
H     -0.4602     3.3051    -1.3181
H      0.5077     3.4678    -2.8238
H      1.2679     1.0895    -3.4189
H      2.5948    -0.9970    -2.2039
H      3.9940    -0.2258    -2.9917
H      2.5955    -0.7376    -3.9817
H      4.0514     2.3186    -2.8546
H      2.6236     3.1128    -3.6451
H      3.4878     1.8131    -4.4886
62
{"conf": 11, "E": 150.69, "rms": -1.0, "geom": "OH", "total_charge": 0, "CA_charge": 1, "smiles": "C[CH:1]([CH3:2])[1P:3]1([CH:4]([CH3:5])[CH3:6])->[Mn+:7]2(<-[3C-:8]#[O+:9])(<-[4H-:10])(<-[5C-:11]#[O+:12])<-[2N@H:13]([CH2:14][CH2:15]1)[CH2:16][CH2:17][6P:18]->2([CH:19]([CH3:20])[CH3:21])[CH:22]([CH3:23])[CH3:24]", "smiles3D": "C([C:1]([C:2]([H:29])([H:30])[H:31])([1P:3]1([C:4]([C:5]([H:33])([H:34])[H:35])([C:6]([H:36])([H:37])[H:38])[H:32])->[Mn+:7]2(<-[3C-:8]#[O+:9])(<-[4H-:10])(<-[5C-:11]#[O+:12])<-[2N@:13]([H:39])([C:14]([H:40])([H:41])[C:15]1([H:42])[H:43])[C:16]([H:44])([H:45])[C:17]([H:46])([H:47])[6P:18]->2([C:19]([C:20]([H:49])([H:50])[H:51])([C:21]([H:52])([H:53])[H:54])[H:48])[C:22]([C:23]([H:56])([H:57])[H:58])([C:24]([H:59])([H:60])[H:61])[H:55])[H:28])([H:25])([H:26])[H:27]", "smiles3Dx": "C([C:1]([C:2]([H:29])([H:30])[H:31])([1P:3]1([C:4]([C:5]([H:33])([H:34])[H:35])([C:6]([H:36])([H:37])[H:38])[H:32])->[Mn+:7]2(<-[3C-:8]#[O+:9])(<-[4H-:10])(<-[5C-:11]#[O+:12])<-[2N@:13]([H:39])([C:14]([H:40])([H:41])[C:15]1([H:42])[H:43])[C:16]([H:44])([H:45])[C:17]([H:46])([H:47])[6P:18]->2([C:19]([C:20]([H:49])([H:50])[H:51])([C:21]([H:52])([H:53])[H:54])[H:48])[C:22]([C:23]([H:56])([H:57])[H:58])([C:24]([H:59])([H:60])[H:61])[H:55])[H:28])([H:25])([H:26])[H:27]", "dummies": []}
C     -1.8157    -3.2410    -1.6495
C     -2.2622    -3.1281    -0.1887
C     -3.6674    -3.7442    -0.0381
P     -2.2102    -1.4151     0.4174
C     -2.9072    -1.5224     2.0934
C     -2.1957    -0.5901     3.0569
C     -4.4219    -1.2336     2.1281
Mn     0.0000     0.0000     0.0000
C      0.3637    -1.0736    -1.9900
O      0.5642    -1.6242    -3.0443
H      1.2384    -1.1047     0.7934
C     -0.1176     1.2517     1.9130
O     -0.1687     1.9191     2.9164
N     -1.5737     1.3634    -0.9430
C     -2.5264     0.5221    -1.5806
C     -3.3266    -0.4261    -0.6084
C     -1.0028     2.4398    -1.7395
C      0.4513     2.2735    -2.2916
P      1.5770     1.8082    -0.9702
C      3.1722     1.3101    -1.6612
C      3.6525     0.0320    -0.9689
C      3.1028     1.0889    -3.1769
C      1.8276     3.2688     0.0604
C      2.2768     4.4795    -0.7729
C      2.8624     2.9709     1.1532
H     -2.1946    -4.1773    -2.1122
H     -2.1744    -2.3991    -2.2720
H     -0.7153    -3.3362    -1.6838
H     -1.5615    -3.7283     0.4317
H     -3.6640    -4.7871    -0.4209
H     -4.4346    -3.1825    -0.6063
H     -3.9679    -3.8223     1.0243
H     -2.7479    -2.5586     2.4605
H     -2.5849    -0.7488     4.0856
H     -1.1123    -0.8278     3.0800
H     -2.3926     0.4664     2.7838
H     -4.8470    -1.6334     3.0733
H     -4.6345    -0.1437     2.1128
H     -4.9636    -1.7168     1.2918
H     -2.0100     1.7572    -0.2396
H     -2.0050    -0.0945    -2.3357
H     -3.2697     1.1572    -2.1148
H     -3.9618     0.2072     0.0345
H     -3.9769    -1.0904    -1.2084
H     -1.0091     3.3661    -1.1159
H     -1.6655     2.6378    -2.6118
H      0.7840     3.2197    -2.7607
H      0.4414     1.4790    -3.0620
H      3.9144     2.1087    -1.4649
H      4.6688    -0.2360    -1.3287
H      3.7100     0.1871     0.1294
H      2.9705    -0.8178    -1.1754
H      2.4007     0.2727    -3.4389
H      4.1077     0.8097    -3.5596
H      2.8057     2.0252    -3.6940
H      0.8638     3.5201     0.5510
H      2.5802     5.3106    -0.1009
H      3.1341     4.2391    -1.4334
H      1.4365     4.8624    -1.3864
H      2.5953     2.0454     1.7048
H      2.8874     3.8069     1.8841
H      3.8810     2.8517     0.7292
