# Supplementary material for: MACE: Automated Assessment of Stereochemistry of Transition Metal Complexes and Its Applications in Computational Catalysis
Source: J Chem Theory Comput. 2024 Feb 16;20(5):2313–20. doi: 10.1021/acs.jctc.3c01313 (PMC10938507; doi:10.1021/acs.jctc.3c01313)
Supplement: Supplementary file 3 — ct3c01313_si_003.zip [file ct3c01313_si_003.zip › structures/screening/mace_MeCN/Mn_PNhP_iPr_tri_6.xyz]

62
{"conf": 0, "E": 127.65, "rms": -1.0, "geom": "OH", "total_charge": 0, "CA_charge": 1, "smiles": "C[CH:1]([CH3:2])[1P:3]1([CH:4]([CH3:5])[CH3:6])->[Mn+:7]2(<-[3C-:8]#[O+:9])(<-[4C-:10]#[O+:11])(<-[5H-:12])<-[2N@H:13]([CH2:14][CH2:15]1)[CH2:16][CH2:17][6P:18]->2([CH:19]([CH3:20])[CH3:21])[CH:22]([CH3:23])[CH3:24]", "smiles3D": "C([C:1]([C:2]([H:29])([H:30])[H:31])([1P:3]1([C:4]([C:5]([H:33])([H:34])[H:35])([C:6]([H:36])([H:37])[H:38])[H:32])->[Mn+:7]2(<-[3C-:8]#[O+:9])(<-[4C-:10]#[O+:11])(<-[5H-:12])<-[2N@:13]([H:39])([C:14]([H:40])([H:41])[C:15]1([H:42])[H:43])[C:16]([H:44])([H:45])[C:17]([H:46])([H:47])[6P:18]->2([C:19]([C:20]([H:49])([H:50])[H:51])([C:21]([H:52])([H:53])[H:54])[H:48])[C:22]([C:23]([H:56])([H:57])[H:58])([C:24]([H:59])([H:60])[H:61])[H:55])[H:28])([H:25])([H:26])[H:27]", "smiles3Dx": "C([C:1]([C:2]([H:29])([H:30])[H:31])([1P:3]1([C:4]([C:5]([H:33])([H:34])[H:35])([C:6]([H:36])([H:37])[H:38])[H:32])->[Mn+:7]2(<-[3C-:8]#[O+:9])(<-[4C-:10]#[O+:11])(<-[5H-:12])<-[2N@:13]([H:39])([C:14]([H:40])([H:41])[C:15]1([H:42])[H:43])[C:16]([H:44])([H:45])[C:17]([H:46])([H:47])[6P:18]->2([C:19]([C:20]([H:49])([H:50])[H:51])([C:21]([H:52])([H:53])[H:54])[H:48])[C:22]([C:23]([H:56])([H:57])[H:58])([C:24]([H:59])([H:60])[H:61])[H:55])[H:28])([H:25])([H:26])[H:27]", "dummies": []}
C     -1.9834     3.0988     2.5683
C     -0.9184     3.3780     1.5004
C      0.4721     3.1484     2.1090
P     -1.1603     2.3408     0.0386
C     -2.9051     2.4769    -0.4351
C     -3.7159     1.3427     0.2111
C     -3.1084     2.4354    -1.9587
Mn     0.0000     0.0000     0.0000
C     -1.4740    -0.7224    -1.5957
O     -2.2535    -1.0962    -2.4368
C     -1.2271    -1.0496     1.6206
O     -1.8745    -1.6025     2.4745
H      1.1489     0.6118     1.2794
N      1.2467     1.0438    -1.5964
C      0.4499     2.0612    -2.2068
C     -0.1561     3.1306    -1.2333
C      1.7152     0.0524    -2.5114
C      2.5871    -1.0996    -1.8981
P      1.7280    -1.8996    -0.5309
C      1.1894    -3.5192    -1.1322
C      0.6826    -4.3820     0.0320
C      0.0931    -3.3983    -2.1904
C      2.9792    -2.2177     0.7390
C      3.4530    -0.9098     1.3896
C      4.1820    -2.9809     0.1568
H     -1.7639     3.6911     3.4824
H     -1.9909     2.0237     2.8488
H     -2.9893     3.4110     2.2236
H     -0.9980     4.4428     1.1910
H      0.7026     3.9714     2.8186
H      1.2714     3.1372     1.3414
H      0.5021     2.1991     2.6828
H     -3.2970     3.4468    -0.0631
H     -3.4293     0.3561    -0.1998
H     -4.7987     1.4965     0.0166
H     -3.5816     1.3087     1.3079
H     -2.7613     3.3681    -2.4427
H     -4.1929     2.3657    -2.1901
H     -2.6160     1.5613    -2.4188
H      1.9657     1.4343    -1.1853
H     -0.3833     1.5781    -2.7555
H      1.0794     2.5994    -2.9525
H      0.6760     3.6813    -0.7539
H     -0.7630     3.8550    -1.8051
H      0.8381    -0.4063    -3.0112
H      2.3253     0.5577    -3.2953
H      3.5405    -0.6672    -1.5402
H      2.8082    -1.8504    -2.6855
H      2.0582    -4.0289    -1.5980
H      0.2170    -5.3140    -0.3547
H     -0.0731    -3.8326     0.6339
H      1.5218    -4.6923     0.6866
H      0.3318    -2.6253    -2.9454
H     -0.8892    -3.2054    -1.7185
H      0.0032    -4.3643    -2.7318
H      2.5225    -2.8444     1.5324
H      2.7263    -0.5966     2.1649
H      3.5915    -0.0914     0.6545
H      4.4165    -1.0621     1.9214
H      4.7056    -2.3991    -0.6282
H      4.9134    -3.1984     0.9641
H      3.8714    -3.9597    -0.2582
62
{"conf": 1, "E": 138.98, "rms": -1.0, "geom": "OH", "total_charge": 0, "CA_charge": 1, "smiles": "C[CH:1]([CH3:2])[1P:3]1([CH:4]([CH3:5])[CH3:6])->[Mn+:7]2(<-[3C-:8]#[O+:9])(<-[4C-:10]#[O+:11])(<-[5H-:12])<-[2N@H:13]([CH2:14][CH2:15]1)[CH2:16][CH2:17][6P:18]->2([CH:19]([CH3:20])[CH3:21])[CH:22]([CH3:23])[CH3:24]", "smiles3D": "C([C:1]([C:2]([H:29])([H:30])[H:31])([1P:3]1([C:4]([C:5]([H:33])([H:34])[H:35])([C:6]([H:36])([H:37])[H:38])[H:32])->[Mn+:7]2(<-[3C-:8]#[O+:9])(<-[4C-:10]#[O+:11])(<-[5H-:12])<-[2N@:13]([H:39])([C:14]([H:40])([H:41])[C:15]1([H:42])[H:43])[C:16]([H:44])([H:45])[C:17]([H:46])([H:47])[6P:18]->2([C:19]([C:20]([H:49])([H:50])[H:51])([C:21]([H:52])([H:53])[H:54])[H:48])[C:22]([C:23]([H:56])([H:57])[H:58])([C:24]([H:59])([H:60])[H:61])[H:55])[H:28])([H:25])([H:26])[H:27]", "smiles3Dx": "C([C:1]([C:2]([H:29])([H:30])[H:31])([1P:3]1([C:4]([C:5]([H:33])([H:34])[H:35])([C:6]([H:36])([H:37])[H:38])[H:32])->[Mn+:7]2(<-[3C-:8]#[O+:9])(<-[4C-:10]#[O+:11])(<-[5H-:12])<-[2N@:13]([H:39])([C:14]([H:40])([H:41])[C:15]1([H:42])[H:43])[C:16]([H:44])([H:45])[C:17]([H:46])([H:47])[6P:18]->2([C:19]([C:20]([H:49])([H:50])[H:51])([C:21]([H:52])([H:53])[H:54])[H:48])[C:22]([C:23]([H:56])([H:57])[H:58])([C:24]([H:59])([H:60])[H:61])[H:55])[H:28])([H:25])([H:26])[H:27]", "dummies": []}
C     -2.1647    -3.3918     0.5249
C     -1.7363    -3.2982    -0.9428
C     -2.8652    -2.6611    -1.7646
P     -0.2135    -2.3443    -1.1343
C      0.2344    -2.3986    -2.8876
C      1.6616    -1.8679    -3.1175
C      0.1276    -3.8271    -3.4469
Mn     0.0000     0.0000     0.0000
C     -1.1240    -0.6888     1.8737
O     -1.7099    -1.0489     2.8645
C     -1.9056     0.9942    -0.7851
O     -2.9099     1.5182    -1.1982
H      0.8904     0.6104    -1.4812
N      1.8817    -1.0222     0.7884
C      1.5659    -2.4057     1.0019
C      1.0854    -3.2247    -0.2514
C      2.5002    -0.3557     1.9377
C      1.9472     1.0119     2.5214
P      1.0081     1.9702     1.3291
C      2.1770     3.0128     0.4325
C      3.3510     2.1856    -0.1043
C      1.4636     3.7105    -0.7324
C     -0.0791     3.0819     2.2511
C      0.6646     3.7399     3.4243
C     -1.3061     2.3369     2.7722
H     -1.3108    -3.6100     1.1965
H     -2.8947    -4.2215     0.6380
H     -2.6790    -2.4663     0.8483
H     -1.5589    -4.3284    -1.3158
H     -2.6249    -2.6614    -2.8465
H     -3.8042    -3.2397    -1.6313
H     -3.0459    -1.6141    -1.4416
H     -0.4720    -1.7464    -3.4444
H      2.4274    -2.6569    -2.9644
H      1.7582    -1.5190    -4.1677
H      1.9082    -1.0206    -2.4552
H     -0.9289    -4.1524    -3.5188
H      0.5411    -3.8625    -4.4777
H      0.6925    -4.5484    -2.8190
H      2.4806    -0.9944     0.0962
H      2.4724    -2.9153     1.4038
H      0.7766    -2.4653     1.7774
H      0.7031    -4.2120     0.0811
H      1.9488    -3.3910    -0.9195
H      3.5699    -0.1832     1.6736
H      2.5104    -1.0703     2.7931
H      2.7985     1.6230     2.8900
H      1.2857     0.7801     3.3813
H      2.5764     3.7865     1.1188
H      4.0059     1.8632     0.7292
H      3.9808     2.8041    -0.7788
H      2.9988     1.2998    -0.6710
H      1.0089     2.9714    -1.4243
H      2.1838     4.3337    -1.3044
H      0.6697     4.3886    -0.3602
H     -0.4270     3.8817     1.5664
H      1.5633     4.2854     3.0750
H      0.0003     4.4819     3.9164
H      0.9667     2.9946     4.1890
H     -1.9807     3.0453     3.2987
H     -1.8791     1.9052     1.9271
H     -1.0162     1.5414     3.4893
62
{"conf": 2, "E": 131.73, "rms": -1.0, "geom": "OH", "total_charge": 0, "CA_charge": 1, "smiles": "C[CH:1]([CH3:2])[1P:3]1([CH:4]([CH3:5])[CH3:6])->[Mn+:7]2(<-[3C-:8]#[O+:9])(<-[4C-:10]#[O+:11])(<-[5H-:12])<-[2N@H:13]([CH2:14][CH2:15]1)[CH2:16][CH2:17][6P:18]->2([CH:19]([CH3:20])[CH3:21])[CH:22]([CH3:23])[CH3:24]", "smiles3D": "C([C:1]([C:2]([H:29])([H:30])[H:31])([1P:3]1([C:4]([C:5]([H:33])([H:34])[H:35])([C:6]([H:36])([H:37])[H:38])[H:32])->[Mn+:7]2(<-[3C-:8]#[O+:9])(<-[4C-:10]#[O+:11])(<-[5H-:12])<-[2N@:13]([H:39])([C:14]([H:40])([H:41])[C:15]1([H:42])[H:43])[C:16]([H:44])([H:45])[C:17]([H:46])([H:47])[6P:18]->2([C:19]([C:20]([H:49])([H:50])[H:51])([C:21]([H:52])([H:53])[H:54])[H:48])[C:22]([C:23]([H:56])([H:57])[H:58])([C:24]([H:59])([H:60])[H:61])[H:55])[H:28])([H:25])([H:26])[H:27]", "smiles3Dx": "C([C:1]([C:2]([H:29])([H:30])[H:31])([1P:3]1([C:4]([C:5]([H:33])([H:34])[H:35])([C:6]([H:36])([H:37])[H:38])[H:32])->[Mn+:7]2(<-[3C-:8]#[O+:9])(<-[4C-:10]#[O+:11])(<-[5H-:12])<-[2N@:13]([H:39])([C:14]([H:40])([H:41])[C:15]1([H:42])[H:43])[C:16]([H:44])([H:45])[C:17]([H:46])([H:47])[6P:18]->2([C:19]([C:20]([H:49])([H:50])[H:51])([C:21]([H:52])([H:53])[H:54])[H:48])[C:22]([C:23]([H:56])([H:57])[H:58])([C:24]([H:59])([H:60])[H:61])[H:55])[H:28])([H:25])([H:26])[H:27]", "dummies": []}
C      2.7421     2.3729    -3.5841
C      1.6031     1.5864    -2.9228
C      1.2758     0.3349    -3.7429
P      2.0142     1.1278    -1.2287
C      3.6512     0.3440    -1.2482
C      4.7848     1.3293    -0.9265
C      3.7027    -0.8255    -0.2719
Mn     0.0000     0.0000     0.0000
C      1.2830    -0.8647     1.6909
O      1.9494    -1.3214     2.5863
C      0.0230    -2.0356    -1.0476
O      0.0348    -3.1077    -1.5993
H     -1.0935     0.6625    -1.3223
N     -0.0107     2.0376     1.0145
C      1.3359     2.5017     1.0750
C      2.0371     2.6806    -0.3115
C     -0.6430     1.9024     2.2829
C     -2.0973     1.3293     2.2389
P     -2.0969    -0.3165     1.5096
C     -3.6449    -0.4821     0.5889
C     -4.8284    -0.8787     1.4709
C     -3.4762    -1.4883    -0.5541
C     -1.8890    -1.5250     2.8457
C     -2.9867    -1.4651     3.9286
C     -1.7915    -2.9428     2.2757
H      3.6439     1.7446    -3.7347
H      3.0076     3.2621    -2.9751
H      2.4117     2.7372    -4.5801
H      0.6992     2.2327    -2.8976
H      0.9669     0.6262    -4.7693
H      2.1492    -0.3451    -3.8198
H      0.4312    -0.2157    -3.2786
H      3.8291    -0.0600    -2.2651
H      4.7387     2.2267    -1.5755
H      4.7704     1.6316     0.1424
H      5.7627     0.8382    -1.1178
H      4.6442    -1.3959    -0.4225
H      3.6948    -0.4588     0.7742
H      2.8583    -1.5220    -0.4541
H     -0.5016     2.6118     0.4966
H      1.3522     3.4859     1.5975
H      1.9360     1.7847     1.6760
H      3.0688     3.0340    -0.1551
H      1.4858     3.4503    -0.8901
H     -0.0265     1.2356     2.9248
H     -0.6834     2.9046     2.7686
H     -2.7310     2.0016     1.6249
H     -2.5024     1.2966     3.2645
H     -3.8752     0.5068     0.1369
H     -5.7700    -0.7285     0.9009
H     -4.7900    -1.9520     1.7413
H     -4.8902    -0.2303     2.3683
H     -4.4193    -1.5605    -1.1370
H     -2.6808    -1.1493    -1.2482
H     -3.2186    -2.4988    -0.1823
H     -0.9225    -1.2950     3.3417
H     -2.5650    -1.8619     4.8767
H     -3.3426    -0.4446     4.1487
H     -3.8545    -2.1113     3.6990
H     -1.0382    -2.9858     1.4618
H     -2.7695    -3.2949     1.8915
H     -1.4679    -3.6431     3.0750
62
{"conf": 3, "E": 129.34, "rms": -1.0, "geom": "OH", "total_charge": 0, "CA_charge": 1, "smiles": "C[CH:1]([CH3:2])[1P:3]1([CH:4]([CH3:5])[CH3:6])->[Mn+:7]2(<-[3C-:8]#[O+:9])(<-[4C-:10]#[O+:11])(<-[5H-:12])<-[2N@H:13]([CH2:14][CH2:15]1)[CH2:16][CH2:17][6P:18]->2([CH:19]([CH3:20])[CH3:21])[CH:22]([CH3:23])[CH3:24]", "smiles3D": "C([C:1]([C:2]([H:29])([H:30])[H:31])([1P:3]1([C:4]([C:5]([H:33])([H:34])[H:35])([C:6]([H:36])([H:37])[H:38])[H:32])->[Mn+:7]2(<-[3C-:8]#[O+:9])(<-[4C-:10]#[O+:11])(<-[5H-:12])<-[2N@:13]([H:39])([C:14]([H:40])([H:41])[C:15]1([H:42])[H:43])[C:16]([H:44])([H:45])[C:17]([H:46])([H:47])[6P:18]->2([C:19]([C:20]([H:49])([H:50])[H:51])([C:21]([H:52])([H:53])[H:54])[H:48])[C:22]([C:23]([H:56])([H:57])[H:58])([C:24]([H:59])([H:60])[H:61])[H:55])[H:28])([H:25])([H:26])[H:27]", "smiles3Dx": "C([C:1]([C:2]([H:29])([H:30])[H:31])([1P:3]1([C:4]([C:5]([H:33])([H:34])[H:35])([C:6]([H:36])([H:37])[H:38])[H:32])->[Mn+:7]2(<-[3C-:8]#[O+:9])(<-[4C-:10]#[O+:11])(<-[5H-:12])<-[2N@:13]([H:39])([C:14]([H:40])([H:41])[C:15]1([H:42])[H:43])[C:16]([H:44])([H:45])[C:17]([H:46])([H:47])[6P:18]->2([C:19]([C:20]([H:49])([H:50])[H:51])([C:21]([H:52])([H:53])[H:54])[H:48])[C:22]([C:23]([H:56])([H:57])[H:58])([C:24]([H:59])([H:60])[H:61])[H:55])[H:28])([H:25])([H:26])[H:27]", "dummies": []}
C     -3.2946     2.9165     2.6672
C     -2.6135     2.2374     1.4605
C     -3.6626     1.8543     0.4129
P     -1.5957     0.8005     1.8937
C     -2.5013    -0.5375     2.7069
C     -3.5881    -0.0355     3.6571
C     -3.1065    -1.4792     1.6610
Mn     0.0000     0.0000     0.0000
C     -0.1812     2.0618    -0.9823
O     -0.2811     3.1478    -1.4969
C     -1.5441    -0.8227    -1.4757
O     -2.3575    -1.2560    -2.2532
H      0.0851    -1.6381     0.8212
N      1.5619     0.7773     1.4660
C      0.9567     1.7901     2.2636
C     -0.3218     1.3423     3.0443
C      2.7003     1.2168     0.7276
C      3.3675     0.1327    -0.1871
P      2.1680    -0.5407    -1.3519
C      2.4166     0.2536    -2.9621
C      2.8891     1.7112    -2.8318
C      1.1098     0.2217    -3.7694
C      2.6395    -2.2776    -1.5221
C      2.2292    -3.0740    -0.2761
C      1.9943    -2.9157    -2.7586
H     -4.2867     2.4865     2.9004
H     -3.4863     3.9796     2.4081
H     -2.6787     2.9246     3.5820
H     -1.9354     2.9860     0.9989
H     -4.4580     1.2169     0.8479
H     -3.1887     1.3228    -0.4384
H     -4.1427     2.7734     0.0145
H     -1.7710    -1.1230     3.3061
H     -4.4751     0.3274     3.1021
H     -3.1886     0.7371     4.3449
H     -3.9333    -0.8809     4.2897
H     -3.6365    -2.3150     2.1656
H     -2.3048    -1.9222     1.0361
H     -3.8267    -0.9577     1.0012
H      1.8113     0.0822     2.0079
H      0.6811     2.6469     1.6102
H      1.7041     2.1518     3.0071
H     -0.6861     2.1868     3.6535
H     -0.0564     0.5025     3.7188
H      3.4712     1.5774     1.4470
H      2.4018     2.0752     0.0926
H      3.7518    -0.6829     0.4557
H      4.2220     0.5751    -0.7289
H      3.1920    -0.3118    -3.5206
H      2.8672     2.2036    -3.8276
H      2.2384     2.2971    -2.1584
H      3.9417     1.7708    -2.4952
H      0.7112    -0.8040    -3.8746
H      1.2901     0.6112    -4.7941
H      0.3292     0.8473    -3.2946
H      3.7445    -2.3324    -1.6305
H      1.1367    -3.2676    -0.2727
H      2.7427    -4.0591    -0.2828
H      2.5107    -2.5568     0.6631
H      2.3897    -2.4698    -3.6929
H      2.2409    -3.9985    -2.7948
H      0.8883    -2.8161    -2.7243
62
{"conf": 4, "E": 120.83, "rms": -1.0, "geom": "OH", "total_charge": 0, "CA_charge": 1, "smiles": "C[CH:1]([CH3:2])[1P:3]1([CH:4]([CH3:5])[CH3:6])->[Mn+:7]2(<-[3C-:8]#[O+:9])(<-[4C-:10]#[O+:11])(<-[5H-:12])<-[2N@H:13]([CH2:14][CH2:15]1)[CH2:16][CH2:17][6P:18]->2([CH:19]([CH3:20])[CH3:21])[CH:22]([CH3:23])[CH3:24]", "smiles3D": "C([C:1]([C:2]([H:29])([H:30])[H:31])([1P:3]1([C:4]([C:5]([H:33])([H:34])[H:35])([C:6]([H:36])([H:37])[H:38])[H:32])->[Mn+:7]2(<-[3C-:8]#[O+:9])(<-[4C-:10]#[O+:11])(<-[5H-:12])<-[2N@:13]([H:39])([C:14]([H:40])([H:41])[C:15]1([H:42])[H:43])[C:16]([H:44])([H:45])[C:17]([H:46])([H:47])[6P:18]->2([C:19]([C:20]([H:49])([H:50])[H:51])([C:21]([H:52])([H:53])[H:54])[H:48])[C:22]([C:23]([H:56])([H:57])[H:58])([C:24]([H:59])([H:60])[H:61])[H:55])[H:28])([H:25])([H:26])[H:27]", "smiles3Dx": "C([C:1]([C:2]([H:29])([H:30])[H:31])([1P:3]1([C:4]([C:5]([H:33])([H:34])[H:35])([C:6]([H:36])([H:37])[H:38])[H:32])->[Mn+:7]2(<-[3C-:8]#[O+:9])(<-[4C-:10]#[O+:11])(<-[5H-:12])<-[2N@:13]([H:39])([C:14]([H:40])([H:41])[C:15]1([H:42])[H:43])[C:16]([H:44])([H:45])[C:17]([H:46])([H:47])[6P:18]->2([C:19]([C:20]([H:49])([H:50])[H:51])([C:21]([H:52])([H:53])[H:54])[H:48])[C:22]([C:23]([H:56])([H:57])[H:58])([C:24]([H:59])([H:60])[H:61])[H:55])[H:28])([H:25])([H:26])[H:27]", "dummies": []}
C     -4.4377    -0.4581     2.4941
C     -3.1244     0.1944     2.0305
C     -2.4748     0.9479     3.1934
P     -1.9833    -1.0224     1.3408
C     -1.6294    -2.2754     2.6000
C     -1.4423    -3.6722     1.9884
C     -0.3625    -1.8895     3.3759
Mn     0.0000     0.0000     0.0000
C      1.2042    -1.9430     0.1708
O      1.8405    -2.9636     0.2582
C      1.1994     0.8917     1.7335
O      1.8312     1.3611     2.6469
H     -0.9602     1.5601    -0.1331
N     -1.2129    -0.8720    -1.7233
C     -1.9065    -2.0220    -1.2443
C     -2.8740    -1.7603    -0.0406
C     -0.3280    -1.1322    -2.8110
C      0.4805     0.1100    -3.3090
P      1.5231     0.7341    -1.9822
C      3.1006    -0.1345    -2.0909
C      3.9089     0.2983    -3.3221
C      3.9196     0.1162    -0.8200
C      1.8100     2.5018    -2.2303
C      0.8409     3.3127    -1.3711
C      1.6606     2.9107    -3.7059
H     -5.1693     0.3369     2.7522
H     -4.2982    -1.0852     3.3970
H     -4.8902    -1.0748     1.6914
H     -3.3631     0.9288     1.2310
H     -2.3659     0.2958     4.0847
H     -1.4811     1.3436     2.8953
H     -3.1127     1.8111     3.4795
H     -2.4731    -2.3202     3.3141
H     -0.7181    -3.6602     1.1522
H     -1.0574    -4.3739     2.7592
H     -2.4085    -4.0944     1.6500
H     -0.2191    -2.5833     4.2315
H     -0.4308    -0.8646     3.7875
H      0.5369    -1.9448     2.7330
H     -1.8261    -0.2435    -1.9840
H     -1.1632    -2.7855    -0.9368
H     -2.5079    -2.4481    -2.0801
H     -3.3514    -2.7072     0.2697
H     -3.6662    -1.0587    -0.3746
H      0.3958    -1.9206    -2.5084
H     -0.9226    -1.5223    -3.6690
H      1.1034    -0.1792    -4.1778
H     -0.2360     0.8950    -3.6186
H      2.8955    -1.2235    -2.1697
H      3.3461     0.1133    -4.2581
H      4.8415    -0.3023    -3.3810
H      4.2008     1.3672    -3.2671
H      4.1857     1.1891    -0.7168
H      4.8578    -0.4779    -0.8508
H      3.3513    -0.1954     0.0793
H      2.8432     2.7400    -1.9038
H     -0.2095     3.1328    -1.6845
H      1.0577     4.3970    -1.4777
H      0.9628     3.0469    -0.3001
H      2.2186     2.2320    -4.3797
H      2.0729     3.9327    -3.8456
H      0.5969     2.9379    -4.0208
62
{"conf": 5, "E": 124.16, "rms": -1.0, "geom": "OH", "total_charge": 0, "CA_charge": 1, "smiles": "C[CH:1]([CH3:2])[1P:3]1([CH:4]([CH3:5])[CH3:6])->[Mn+:7]2(<-[3C-:8]#[O+:9])(<-[4C-:10]#[O+:11])(<-[5H-:12])<-[2N@H:13]([CH2:14][CH2:15]1)[CH2:16][CH2:17][6P:18]->2([CH:19]([CH3:20])[CH3:21])[CH:22]([CH3:23])[CH3:24]", "smiles3D": "C([C:1]([C:2]([H:29])([H:30])[H:31])([1P:3]1([C:4]([C:5]([H:33])([H:34])[H:35])([C:6]([H:36])([H:37])[H:38])[H:32])->[Mn+:7]2(<-[3C-:8]#[O+:9])(<-[4C-:10]#[O+:11])(<-[5H-:12])<-[2N@:13]([H:39])([C:14]([H:40])([H:41])[C:15]1([H:42])[H:43])[C:16]([H:44])([H:45])[C:17]([H:46])([H:47])[6P:18]->2([C:19]([C:20]([H:49])([H:50])[H:51])([C:21]([H:52])([H:53])[H:54])[H:48])[C:22]([C:23]([H:56])([H:57])[H:58])([C:24]([H:59])([H:60])[H:61])[H:55])[H:28])([H:25])([H:26])[H:27]", "smiles3Dx": "C([C:1]([C:2]([H:29])([H:30])[H:31])([1P:3]1([C:4]([C:5]([H:33])([H:34])[H:35])([C:6]([H:36])([H:37])[H:38])[H:32])->[Mn+:7]2(<-[3C-:8]#[O+:9])(<-[4C-:10]#[O+:11])(<-[5H-:12])<-[2N@:13]([H:39])([C:14]([H:40])([H:41])[C:15]1([H:42])[H:43])[C:16]([H:44])([H:45])[C:17]([H:46])([H:47])[6P:18]->2([C:19]([C:20]([H:49])([H:50])[H:51])([C:21]([H:52])([H:53])[H:54])[H:48])[C:22]([C:23]([H:56])([H:57])[H:58])([C:24]([H:59])([H:60])[H:61])[H:55])[H:28])([H:25])([H:26])[H:27]", "dummies": []}
C     -0.1828     3.2653     3.0668
C     -1.3376     2.8380     2.1523
C     -1.1827     3.5330     0.7927
P     -1.3906     1.0423     1.9492
C     -1.2803     0.3041     3.6011
C      0.1849    -0.0148     3.9362
C     -2.1147    -0.9812     3.7287
Mn     0.0000     0.0000     0.0000
C     -0.0223    -2.0550     1.0130
O     -0.0316    -3.1369     1.5456
C      2.1042     0.3791     0.8152
O      3.2130     0.5785     1.2451
H      0.0431     1.6290    -0.8422
N     -2.1001    -0.3505    -0.8169
C     -2.9999    -0.4869     0.2829
C     -3.0344     0.7199     1.2832
C     -2.0599    -1.4877    -1.6787
C     -1.0614    -1.3816    -2.8806
P      0.6127    -1.0732    -2.2909
C      1.3183     0.0788    -3.4884
C      1.3187    -0.5091    -4.9096
C      2.7402     0.4761    -3.0856
C      1.5780    -2.6058    -2.3126
C      2.6784    -2.5438    -1.2440
C      0.7025    -3.8439    -2.0666
H      0.7886     2.8894     2.6804
H     -0.3425     2.9146     4.1058
H     -0.1290     4.3743     3.1114
H     -2.2946     3.1675     2.6122
H     -0.1401     3.4497     0.4224
H     -1.8746     3.1225     0.0304
H     -1.4111     4.6145     0.9040
H     -1.6615     1.0371     4.3429
H      0.8360     0.8733     3.8384
H      0.5848    -0.8085     3.2761
H      0.2633    -0.3662     4.9871
H     -3.1996    -0.7637     3.7506
H     -1.8859    -1.7037     2.9255
H     -1.8916    -1.4786     4.6968
H     -2.3398     0.3854    -1.3065
H     -4.0300    -0.6248    -0.1195
H     -2.7330    -1.4021     0.8485
H     -3.7446     0.5069     2.1017
H     -3.3923     1.6165     0.7411
H     -3.0800    -1.6521    -2.0961
H     -1.7907    -2.3810    -1.0789
H     -1.3781    -0.5354    -3.5247
H     -1.0944    -2.3101    -3.4789
H      0.6893     0.9952    -3.4905
H      2.0487    -1.3354    -5.0212
H      0.3123    -0.8736    -5.1986
H      1.6029     0.2845    -5.6331
H      3.0837     1.3210    -3.7198
H      3.4491    -0.3657    -3.2287
H      2.7667     0.8126    -2.0279
H      2.0615    -2.7152    -3.3015
H      2.2518    -2.5565    -0.2229
H      3.3527    -3.4205    -1.3473
H      3.2992    -1.6337    -1.3472
H      0.0678    -4.0677    -2.9460
H      0.0743    -3.7297    -1.1635
H      1.3456    -4.7380    -1.9201
62
{"conf": 6, "E": 134.42, "rms": -1.0, "geom": "OH", "total_charge": 0, "CA_charge": 1, "smiles": "C[CH:1]([CH3:2])[1P:3]1([CH:4]([CH3:5])[CH3:6])->[Mn+:7]2(<-[3C-:8]#[O+:9])(<-[4C-:10]#[O+:11])(<-[5H-:12])<-[2N@H:13]([CH2:14][CH2:15]1)[CH2:16][CH2:17][6P:18]->2([CH:19]([CH3:20])[CH3:21])[CH:22]([CH3:23])[CH3:24]", "smiles3D": "C([C:1]([C:2]([H:29])([H:30])[H:31])([1P:3]1([C:4]([C:5]([H:33])([H:34])[H:35])([C:6]([H:36])([H:37])[H:38])[H:32])->[Mn+:7]2(<-[3C-:8]#[O+:9])(<-[4C-:10]#[O+:11])(<-[5H-:12])<-[2N@:13]([H:39])([C:14]([H:40])([H:41])[C:15]1([H:42])[H:43])[C:16]([H:44])([H:45])[C:17]([H:46])([H:47])[6P:18]->2([C:19]([C:20]([H:49])([H:50])[H:51])([C:21]([H:52])([H:53])[H:54])[H:48])[C:22]([C:23]([H:56])([H:57])[H:58])([C:24]([H:59])([H:60])[H:61])[H:55])[H:28])([H:25])([H:26])[H:27]", "smiles3Dx": "C([C:1]([C:2]([H:29])([H:30])[H:31])([1P:3]1([C:4]([C:5]([H:33])([H:34])[H:35])([C:6]([H:36])([H:37])[H:38])[H:32])->[Mn+:7]2(<-[3C-:8]#[O+:9])(<-[4C-:10]#[O+:11])(<-[5H-:12])<-[2N@:13]([H:39])([C:14]([H:40])([H:41])[C:15]1([H:42])[H:43])[C:16]([H:44])([H:45])[C:17]([H:46])([H:47])[6P:18]->2([C:19]([C:20]([H:49])([H:50])[H:51])([C:21]([H:52])([H:53])[H:54])[H:48])[C:22]([C:23]([H:56])([H:57])[H:58])([C:24]([H:59])([H:60])[H:61])[H:55])[H:28])([H:25])([H:26])[H:27]", "dummies": []}
C     -1.2637    -1.2229    -3.4476
C     -1.5320    -2.3798    -2.4681
C     -2.9771    -2.2630    -1.9543
P     -0.3795    -2.3602    -1.0744
C     -0.7560    -3.8006    -0.0343
C      0.4190    -4.1678     0.8863
C     -1.0992    -5.0343    -0.8921
Mn     0.0000     0.0000     0.0000
C      0.4733    -0.9209     2.0369
O      0.7094    -1.4031     3.1172
C     -2.1180     0.4172     0.7592
O     -3.2343     0.6371     1.1587
H     -0.4534     0.7497    -1.6028
N      2.0759    -0.3706    -0.8825
C      2.3196    -1.7743    -0.9159
C      1.2770    -2.6169    -1.7353
C      3.0364     0.3871    -0.1517
C      2.7526     1.9310    -0.0826
P      1.1645     2.2421     0.7081
C      1.4401     2.5335     2.4827
C      1.8352     3.9894     2.7798
C      2.5319     1.6161     3.0573
C      0.4510     3.7429    -0.0156
C      1.5314     4.7269    -0.5042
C     -0.4696     3.3865    -1.1802
H     -0.1924    -1.0649    -3.6649
H     -1.7634    -1.4475    -4.4140
H     -1.6962    -0.2710    -3.0804
H     -1.4162    -3.3378    -3.0168
H     -3.2371    -3.0638    -1.2367
H     -3.6863    -2.3304    -2.8067
H     -3.1334    -1.2896    -1.4424
H     -1.6338    -3.5523     0.5998
H      0.0747    -4.9037     1.6441
H      1.2553    -4.6362     0.3284
H      0.8088    -3.3044     1.4336
H     -0.3015    -5.2392    -1.6369
H     -1.2029    -5.9306    -0.2434
H     -2.0641    -4.9248    -1.4201
H      2.0642    -0.0619    -1.7449
H      3.3266    -1.9511    -1.3595
H      2.3359    -2.1527     0.1269
H      1.5443    -3.6894    -1.6784
H      1.3165    -2.3056    -2.7931
H      4.0348     0.2446    -0.6260
H      3.0918    -0.0125     0.8787
H      2.7306     2.3251    -1.1165
H      3.5622     2.4391     0.4781
H      0.4888     2.3160     3.0141
H      1.9645     4.1184     3.8758
H      2.8051     4.2434     2.3054
H      1.0544     4.7134     2.4832
H      2.5808     1.7485     4.1594
H      2.3223     0.5544     2.8837
H      3.5351     1.8589     2.6522
H     -0.1660     4.2462     0.7554
H      1.0693     5.7236    -0.6683
H      1.9734     4.4070    -1.4706
H      2.3486     4.8569     0.2267
H      0.0996     2.8971    -1.9988
H     -0.9339     4.3098    -1.5883
H     -1.2934     2.7308    -0.8302
62
{"conf": 7, "E": 129.19, "rms": -1.0, "geom": "OH", "total_charge": 0, "CA_charge": 1, "smiles": "C[CH:1]([CH3:2])[1P:3]1([CH:4]([CH3:5])[CH3:6])->[Mn+:7]2(<-[3C-:8]#[O+:9])(<-[4C-:10]#[O+:11])(<-[5H-:12])<-[2N@H:13]([CH2:14][CH2:15]1)[CH2:16][CH2:17][6P:18]->2([CH:19]([CH3:20])[CH3:21])[CH:22]([CH3:23])[CH3:24]", "smiles3D": "C([C:1]([C:2]([H:29])([H:30])[H:31])([1P:3]1([C:4]([C:5]([H:33])([H:34])[H:35])([C:6]([H:36])([H:37])[H:38])[H:32])->[Mn+:7]2(<-[3C-:8]#[O+:9])(<-[4C-:10]#[O+:11])(<-[5H-:12])<-[2N@:13]([H:39])([C:14]([H:40])([H:41])[C:15]1([H:42])[H:43])[C:16]([H:44])([H:45])[C:17]([H:46])([H:47])[6P:18]->2([C:19]([C:20]([H:49])([H:50])[H:51])([C:21]([H:52])([H:53])[H:54])[H:48])[C:22]([C:23]([H:56])([H:57])[H:58])([C:24]([H:59])([H:60])[H:61])[H:55])[H:28])([H:25])([H:26])[H:27]", "smiles3Dx": "C([C:1]([C:2]([H:29])([H:30])[H:31])([1P:3]1([C:4]([C:5]([H:33])([H:34])[H:35])([C:6]([H:36])([H:37])[H:38])[H:32])->[Mn+:7]2(<-[3C-:8]#[O+:9])(<-[4C-:10]#[O+:11])(<-[5H-:12])<-[2N@:13]([H:39])([C:14]([H:40])([H:41])[C:15]1([H:42])[H:43])[C:16]([H:44])([H:45])[C:17]([H:46])([H:47])[6P:18]->2([C:19]([C:20]([H:49])([H:50])[H:51])([C:21]([H:52])([H:53])[H:54])[H:48])[C:22]([C:23]([H:56])([H:57])[H:58])([C:24]([H:59])([H:60])[H:61])[H:55])[H:28])([H:25])([H:26])[H:27]", "dummies": []}
C     -3.4122     2.7260     0.2048
C     -3.4558     1.3573    -0.4807
C     -4.7285     1.2242    -1.3358
P     -1.9293     1.0334    -1.4076
C     -1.4190     2.3858    -2.4959
C     -0.7444     3.5099    -1.7024
C     -2.5740     2.9365    -3.3354
Mn     0.0000     0.0000     0.0000
C     -1.5267    -0.7255     1.5466
O     -2.3330    -1.1045     2.3593
C      0.4836     1.7844     1.3491
O      0.7384     2.7243     2.0601
H      1.1802     0.6309    -1.2549
N     -0.4500    -1.7844    -1.3462
C     -1.8153    -1.7035    -1.7480
C     -2.2013    -0.3813    -2.4859
C     -0.1166    -2.9795    -0.6433
C      1.3711    -3.0815    -0.1590
P      1.7975    -1.6751     0.8853
C      1.7274    -2.1995     2.6189
C      1.4467    -0.9883     3.5215
C      0.6508    -3.2693     2.8667
C      3.5282    -1.3347     0.4894
C      3.6465    -0.6576    -0.8828
C      4.1794    -0.4365     1.5485
H     -4.2154     2.7792     0.9705
H     -3.5868     3.5537    -0.5083
H     -2.4454     2.8680     0.7329
H     -3.5199     0.5926     0.3194
H     -4.9529     0.1551    -1.5279
H     -5.6021     1.6195    -0.7745
H     -4.6793     1.7636    -2.2943
H     -0.6614     1.9747    -3.1979
H     -0.2745     4.2278    -2.4080
H      0.0618     3.0992    -1.0614
H     -1.4568     4.0788    -1.0779
H     -2.1703     3.6418    -4.0928
H     -3.0750     2.1161    -3.8906
H     -3.3055     3.4990    -2.7253
H      0.0826    -1.7199    -2.0886
H     -2.4638    -1.8025    -0.8499
H     -2.0385    -2.5562    -2.4298
H     -1.5646    -0.2774    -3.3886
H     -3.2578    -0.4283    -2.8036
H     -0.7797    -3.0683     0.2407
H     -0.3189    -3.8499    -1.3092
H      2.0313    -3.0914    -1.0479
H      1.5210    -4.0272     0.3909
H      2.7119    -2.6296     2.8994
H      0.4336    -0.5795     3.3412
H      1.5138    -1.2899     4.5885
H      2.1788    -0.1750     3.3643
H     -0.3319    -2.9674     2.4629
H      0.5267    -3.4321     3.9588
H      0.9496    -4.2516     2.4531
H      4.0775    -2.3007     0.4572
H      4.7040    -0.6936    -1.2212
H      3.3523     0.4105    -0.8236
H      3.0314    -1.1626    -1.6542
H      4.2574    -0.9573     2.5236
H      5.2164    -0.1830     1.2404
H      3.6136     0.5125     1.6654
62
{"conf": 8, "E": 122.65, "rms": -1.0, "geom": "OH", "total_charge": 0, "CA_charge": 1, "smiles": "C[CH:1]([CH3:2])[1P:3]1([CH:4]([CH3:5])[CH3:6])->[Mn+:7]2(<-[3C-:8]#[O+:9])(<-[4C-:10]#[O+:11])(<-[5H-:12])<-[2N@H:13]([CH2:14][CH2:15]1)[CH2:16][CH2:17][6P:18]->2([CH:19]([CH3:20])[CH3:21])[CH:22]([CH3:23])[CH3:24]", "smiles3D": "C([C:1]([C:2]([H:29])([H:30])[H:31])([1P:3]1([C:4]([C:5]([H:33])([H:34])[H:35])([C:6]([H:36])([H:37])[H:38])[H:32])->[Mn+:7]2(<-[3C-:8]#[O+:9])(<-[4C-:10]#[O+:11])(<-[5H-:12])<-[2N@:13]([H:39])([C:14]([H:40])([H:41])[C:15]1([H:42])[H:43])[C:16]([H:44])([H:45])[C:17]([H:46])([H:47])[6P:18]->2([C:19]([C:20]([H:49])([H:50])[H:51])([C:21]([H:52])([H:53])[H:54])[H:48])[C:22]([C:23]([H:56])([H:57])[H:58])([C:24]([H:59])([H:60])[H:61])[H:55])[H:28])([H:25])([H:26])[H:27]", "smiles3Dx": "C([C:1]([C:2]([H:29])([H:30])[H:31])([1P:3]1([C:4]([C:5]([H:33])([H:34])[H:35])([C:6]([H:36])([H:37])[H:38])[H:32])->[Mn+:7]2(<-[3C-:8]#[O+:9])(<-[4C-:10]#[O+:11])(<-[5H-:12])<-[2N@:13]([H:39])([C:14]([H:40])([H:41])[C:15]1([H:42])[H:43])[C:16]([H:44])([H:45])[C:17]([H:46])([H:47])[6P:18]->2([C:19]([C:20]([H:49])([H:50])[H:51])([C:21]([H:52])([H:53])[H:54])[H:48])[C:22]([C:23]([H:56])([H:57])[H:58])([C:24]([H:59])([H:60])[H:61])[H:55])[H:28])([H:25])([H:26])[H:27]", "dummies": []}
C     -3.0975     2.2339    -0.7065
C     -3.1145     1.2095    -1.8494
C     -4.1409     0.1122    -1.5293
P     -1.4511     0.5356    -2.0938
C     -0.6066     1.5055    -3.3604
C     -0.4052     2.9487    -2.8931
C     -1.3721     1.4860    -4.6943
Mn     0.0000     0.0000     0.0000
C     -1.8554    -0.4819     1.2567
O     -2.8292    -0.7366     1.9208
C      0.0799     2.0886     0.9331
O      0.1218     3.1888     1.4248
H      1.5041     0.3866    -0.9854
N     -0.0743    -2.0716    -0.9508
C     -1.3090    -2.1974    -1.6525
C     -1.5466    -1.1300    -2.7736
C      0.1182    -3.0429     0.0749
C      1.4489    -2.8864     0.8803
P      1.4731    -1.2876     1.7132
C      3.1762    -0.7117     1.9230
C      4.1148    -1.2985     0.8618
C      3.2103     0.8178     1.8352
C      0.7299    -1.5597     3.3361
C      0.3986    -0.2200     4.0005
C      1.6437    -2.3866     4.2582
H     -2.8957     1.7479     0.2674
H     -4.0833     2.7421    -0.6418
H     -2.3312     3.0155    -0.8687
H     -3.4360     1.7259    -2.7734
H     -5.1026     0.5735    -1.2180
H     -3.7986    -0.5414    -0.7050
H     -4.3726    -0.4945    -2.4263
H      0.3943     1.0513    -3.5261
H      0.2747     3.4756    -3.5961
H      0.0629     2.9712    -1.8865
H     -1.3667     3.5025    -2.8713
H     -1.5979     0.4498    -5.0177
H     -0.7423     1.9488    -5.4837
H     -2.3167     2.0632    -4.6437
H      0.6151    -2.1328    -1.5508
H     -1.3476    -3.2054    -2.1262
H     -2.1427    -2.1321    -0.9239
H     -0.7575    -1.2505    -3.5444
H     -2.5301    -1.2972    -3.2487
H     -0.7314    -2.9877     0.7903
H      0.1129    -4.0568    -0.3878
H      1.5239    -3.7029     1.6241
H      2.2913    -2.9648     0.1725
H      3.5473    -1.0133     2.9196
H      5.1174    -0.8254     0.9364
H      3.7237    -1.1197    -0.1631
H      4.2663    -2.3841     1.0376
H      4.2362     1.1884     2.0458
H      2.5302     1.2754     2.5805
H      2.9129     1.1630     0.8230
H     -0.2177    -2.1212     3.1891
H     -0.2018     0.4197     3.3225
H      1.3211     0.3249     4.2884
H     -0.1983    -0.3973     4.9204
H      2.0781    -3.2632     3.7394
H      2.4669    -1.7770     4.6842
H      1.0461    -2.7679     5.1133
62
{"conf": 9, "E": 127.91, "rms": -1.0, "geom": "OH", "total_charge": 0, "CA_charge": 1, "smiles": "C[CH:1]([CH3:2])[1P:3]1([CH:4]([CH3:5])[CH3:6])->[Mn+:7]2(<-[3C-:8]#[O+:9])(<-[4C-:10]#[O+:11])(<-[5H-:12])<-[2N@H:13]([CH2:14][CH2:15]1)[CH2:16][CH2:17][6P:18]->2([CH:19]([CH3:20])[CH3:21])[CH:22]([CH3:23])[CH3:24]", "smiles3D": "C([C:1]([C:2]([H:29])([H:30])[H:31])([1P:3]1([C:4]([C:5]([H:33])([H:34])[H:35])([C:6]([H:36])([H:37])[H:38])[H:32])->[Mn+:7]2(<-[3C-:8]#[O+:9])(<-[4C-:10]#[O+:11])(<-[5H-:12])<-[2N@:13]([H:39])([C:14]([H:40])([H:41])[C:15]1([H:42])[H:43])[C:16]([H:44])([H:45])[C:17]([H:46])([H:47])[6P:18]->2([C:19]([C:20]([H:49])([H:50])[H:51])([C:21]([H:52])([H:53])[H:54])[H:48])[C:22]([C:23]([H:56])([H:57])[H:58])([C:24]([H:59])([H:60])[H:61])[H:55])[H:28])([H:25])([H:26])[H:27]", "smiles3Dx": "C([C:1]([C:2]([H:29])([H:30])[H:31])([1P:3]1([C:4]([C:5]([H:33])([H:34])[H:35])([C:6]([H:36])([H:37])[H:38])[H:32])->[Mn+:7]2(<-[3C-:8]#[O+:9])(<-[4C-:10]#[O+:11])(<-[5H-:12])<-[2N@:13]([H:39])([C:14]([H:40])([H:41])[C:15]1([H:42])[H:43])[C:16]([H:44])([H:45])[C:17]([H:46])([H:47])[6P:18]->2([C:19]([C:20]([H:49])([H:50])[H:51])([C:21]([H:52])([H:53])[H:54])[H:48])[C:22]([C:23]([H:56])([H:57])[H:58])([C:24]([H:59])([H:60])[H:61])[H:55])[H:28])([H:25])([H:26])[H:27]", "dummies": []}
C     -4.2133    -0.5782    -0.8685
C     -3.4513    -1.6716    -0.1060
C     -2.7868    -2.6308    -1.0987
P     -2.1978    -0.9955     1.0075
C     -2.0238    -2.2123     2.3298
C     -3.1899    -2.1260     3.3288
C     -0.6943    -2.0249     3.0595
Mn     0.0000     0.0000     0.0000
C     -1.0178     0.4095    -2.0102
O     -1.5457     0.6269    -3.0725
C      0.8908    -1.9174    -0.8764
O      1.3601    -2.9274    -1.3384
H      0.8876    -0.3105     1.5766
N     -0.8816     1.8951     0.9143
C     -2.3011     1.7666     0.9609
C     -2.8222     0.5190     1.7541
C     -0.4116     3.0068     0.1592
C      1.1450     3.1469     0.1099
P      1.8791     1.6839    -0.6397
C      3.4410     1.4181     0.2343
C      3.9632    -0.0056     0.0128
C      4.5096     2.4485    -0.1379
C      2.0639     1.9758    -2.4217
C      2.5596     3.3933    -2.7597
C      2.9699     0.9237    -3.0679
H     -3.5377     0.0721    -1.4475
H     -4.8287     0.0390    -0.1861
H     -4.9207    -1.0486    -1.5844
H     -4.1845    -2.2484     0.4948
H     -2.2548    -3.4416    -0.5580
H     -2.0603    -2.0993    -1.7458
H     -3.5561    -3.1042    -1.7454
H     -2.0314    -3.2254     1.8739
H     -3.1215    -1.2228     3.9691
H     -3.1681    -3.0125     3.9978
H     -4.1685    -2.1256     2.8068
H     -0.6343    -2.7155     3.9277
H     -0.5817    -0.9832     3.4289
H      0.1442    -2.2811     2.3795
H     -0.5657     1.9664     1.7712
H     -2.6894     1.7140    -0.0765
H     -2.7254     2.6792     1.4395
H     -3.9293     0.5120     1.7669
H     -2.4532     0.5912     2.7960
H     -0.8283     3.9417     0.5998
H     -0.7874     2.9207    -0.8836
H      1.4171     4.0520    -0.4608
H      1.5267     3.2542     1.1461
H      3.2325     1.5295     1.3206
H      4.8029    -0.2025     0.7129
H      3.1681    -0.7470     0.2316
H      4.3435    -0.1663    -1.0122
H      5.3797     2.3335     0.5430
H      4.8840     2.3110    -1.1696
H      4.1205     3.4785     0.0041
H      1.0589     1.8655    -2.8763
H      2.8506     3.4457    -3.8308
H      3.4276     3.7158    -2.1644
H      1.7379     4.1278    -2.6351
H      2.6834    -0.0966    -2.7354
H      4.0398     1.1112    -2.8577
H      2.8429     0.9572    -4.1711
62
{"conf": 10, "E": 137.83, "rms": -1.0, "geom": "OH", "total_charge": 0, "CA_charge": 1, "smiles": "C[CH:1]([CH3:2])[1P:3]1([CH:4]([CH3:5])[CH3:6])->[Mn+:7]2(<-[3C-:8]#[O+:9])(<-[4C-:10]#[O+:11])(<-[5H-:12])<-[2N@H:13]([CH2:14][CH2:15]1)[CH2:16][CH2:17][6P:18]->2([CH:19]([CH3:20])[CH3:21])[CH:22]([CH3:23])[CH3:24]", "smiles3D": "C([C:1]([C:2]([H:29])([H:30])[H:31])([1P:3]1([C:4]([C:5]([H:33])([H:34])[H:35])([C:6]([H:36])([H:37])[H:38])[H:32])->[Mn+:7]2(<-[3C-:8]#[O+:9])(<-[4C-:10]#[O+:11])(<-[5H-:12])<-[2N@:13]([H:39])([C:14]([H:40])([H:41])[C:15]1([H:42])[H:43])[C:16]([H:44])([H:45])[C:17]([H:46])([H:47])[6P:18]->2([C:19]([C:20]([H:49])([H:50])[H:51])([C:21]([H:52])([H:53])[H:54])[H:48])[C:22]([C:23]([H:56])([H:57])[H:58])([C:24]([H:59])([H:60])[H:61])[H:55])[H:28])([H:25])([H:26])[H:27]", "smiles3Dx": "C([C:1]([C:2]([H:29])([H:30])[H:31])([1P:3]1([C:4]([C:5]([H:33])([H:34])[H:35])([C:6]([H:36])([H:37])[H:38])[H:32])->[Mn+:7]2(<-[3C-:8]#[O+:9])(<-[4C-:10]#[O+:11])(<-[5H-:12])<-[2N@:13]([H:39])([C:14]([H:40])([H:41])[C:15]1([H:42])[H:43])[C:16]([H:44])([H:45])[C:17]([H:46])([H:47])[6P:18]->2([C:19]([C:20]([H:49])([H:50])[H:51])([C:21]([H:52])([H:53])[H:54])[H:48])[C:22]([C:23]([H:56])([H:57])[H:58])([C:24]([H:59])([H:60])[H:61])[H:55])[H:28])([H:25])([H:26])[H:27]", "dummies": []}
C      3.5785    -1.8643     3.1649
C      2.5841    -1.7939     1.9983
C      1.5500    -2.9216     2.1032
P      1.7725    -0.1830     1.9099
C      1.4192     0.4122     3.5835
C      0.8808     1.8489     3.5612
C      0.3997    -0.4957     4.2871
Mn     0.0000     0.0000     0.0000
C     -0.7375     2.0177     0.7949
O     -1.1305     3.0833     1.2003
C     -1.7664    -1.0260     1.0308
O     -2.6961    -1.5674     1.5753
H      0.5335    -1.6211    -0.6733
N      1.8339     0.9389    -0.9799
C      2.4857     1.7278     0.0077
C      3.0390     0.9088     1.2342
C      1.5480     1.5661    -2.2567
C      0.0857     2.0306    -2.5680
P     -1.1062     0.7255    -2.2336
C     -1.1535    -0.4439    -3.6160
C     -0.3579    -1.6996    -3.2662
C     -0.6134     0.1641    -4.9197
C     -2.7058     1.5493    -2.1081
C     -3.7663     0.5777    -1.5833
C     -3.1439     2.1224    -3.4614
H      4.2830    -1.0066     3.1288
H      4.1771    -2.7965     3.0845
H      3.0682    -1.8758     4.1480
H      3.1507    -1.9412     1.0535
H      2.0583    -3.9017     1.9811
H      0.7914    -2.8334     1.2998
H      1.0301    -2.9326     3.0778
H      2.3636     0.4080     4.1676
H     -0.2012     1.8608     3.3258
H      0.9957     2.2962     4.5715
H      1.4273     2.4989     2.8502
H     -0.0170     0.0126     5.1834
H      0.8817    -1.4176     4.6608
H     -0.4428    -0.7542     3.6119
H      2.3978     0.2369    -1.1541
H      1.7745     2.4903     0.3795
H      3.3461     2.2606    -0.4578
H      3.3873     1.6105     2.0196
H      3.9037     0.3016     0.8957
H      2.2062     2.4558    -2.3763
H      1.8378     0.8465    -3.0577
H      0.0170     2.3534    -3.6240
H     -0.1526     2.9002    -1.9213
H     -2.2075    -0.7435    -3.7873
H     -0.8283    -2.2133    -2.4017
H     -0.3713    -2.4108    -4.1196
H      0.6990    -1.4488    -3.0341
H     -1.1552     1.0927    -5.1873
H      0.4742     0.3695    -4.8591
H     -0.7709    -0.5530    -5.7533
H     -2.6114     2.3888    -1.3868
H     -4.7488     1.0913    -1.5124
H     -3.8794    -0.3044    -2.2468
H     -3.4986     0.2347    -0.5660
H     -4.0785     2.7087    -3.3322
H     -2.3736     2.8123    -3.8637
H     -3.3461     1.3183    -4.1990
62
{"conf": 11, "E": 145.76, "rms": -1.0, "geom": "OH", "total_charge": 0, "CA_charge": 1, "smiles": "C[CH:1]([CH3:2])[1P:3]1([CH:4]([CH3:5])[CH3:6])->[Mn+:7]2(<-[3C-:8]#[O+:9])(<-[4C-:10]#[O+:11])(<-[5H-:12])<-[2N@H:13]([CH2:14][CH2:15]1)[CH2:16][CH2:17][6P:18]->2([CH:19]([CH3:20])[CH3:21])[CH:22]([CH3:23])[CH3:24]", "smiles3D": "C([C:1]([C:2]([H:29])([H:30])[H:31])([1P:3]1([C:4]([C:5]([H:33])([H:34])[H:35])([C:6]([H:36])([H:37])[H:38])[H:32])->[Mn+:7]2(<-[3C-:8]#[O+:9])(<-[4C-:10]#[O+:11])(<-[5H-:12])<-[2N@:13]([H:39])([C:14]([H:40])([H:41])[C:15]1([H:42])[H:43])[C:16]([H:44])([H:45])[C:17]([H:46])([H:47])[6P:18]->2([C:19]([C:20]([H:49])([H:50])[H:51])([C:21]([H:52])([H:53])[H:54])[H:48])[C:22]([C:23]([H:56])([H:57])[H:58])([C:24]([H:59])([H:60])[H:61])[H:55])[H:28])([H:25])([H:26])[H:27]", "smiles3Dx": "C([C:1]([C:2]([H:29])([H:30])[H:31])([1P:3]1([C:4]([C:5]([H:33])([H:34])[H:35])([C:6]([H:36])([H:37])[H:38])[H:32])->[Mn+:7]2(<-[3C-:8]#[O+:9])(<-[4C-:10]#[O+:11])(<-[5H-:12])<-[2N@:13]([H:39])([C:14]([H:40])([H:41])[C:15]1([H:42])[H:43])[C:16]([H:44])([H:45])[C:17]([H:46])([H:47])[6P:18]->2([C:19]([C:20]([H:49])([H:50])[H:51])([C:21]([H:52])([H:53])[H:54])[H:48])[C:22]([C:23]([H:56])([H:57])[H:58])([C:24]([H:59])([H:60])[H:61])[H:55])[H:28])([H:25])([H:26])[H:27]", "dummies": []}
C      4.4092     0.5645    -1.1230
C      3.8012     0.1250     0.2149
C      3.3851     1.3593     1.0168
P      2.3855    -0.9859     0.0072
C      2.6903    -2.3753     1.1162
C      2.5052    -1.9225     2.5688
C      1.7486    -3.5465     0.8159
Mn     0.0000     0.0000     0.0000
C      0.7601     1.5197    -1.5372
O      1.1668     2.3152    -2.3473
C      0.1785     1.5712     1.6546
O      0.2714     2.3992     2.5263
H     -0.5287    -1.2315     1.2583
N     -0.2769    -1.5691    -1.6317
C      0.9609    -2.1743    -2.1196
C      2.3741    -1.6256    -1.6757
C     -1.1246    -0.9916    -2.6249
C     -2.5690    -0.6022    -2.1418
P     -2.5023     0.3839    -0.6318
C     -3.0833     2.0681    -0.9748
C     -4.5130     2.0857    -1.5451
C     -2.1376     2.7821    -1.9435
C     -3.5904    -0.3936     0.5878
C     -3.9420     0.5969     1.7064
C     -4.8709    -0.9805    -0.0426
H      3.6727     1.1197    -1.7404
H      4.8033    -0.3116    -1.6797
H      5.2720     1.2394    -0.9371
H      4.5864    -0.4123     0.7887
H      4.2762     1.9851     1.2369
H      2.6601     1.9766     0.4483
H      2.9368     1.0632     1.9871
H      3.7388    -2.7189     0.9809
H      3.2528    -1.1460     2.8304
H      1.4847    -1.5145     2.7307
H      2.6627    -2.7760     3.2622
H      0.6962    -3.2088     0.7186
H      2.0728    -4.0643    -0.1086
H      1.7987    -4.3026     1.6283
H     -0.7646    -2.2372    -1.2366
H      0.9311    -3.2539    -1.8491
H      0.9523    -2.1411    -3.2331
H      3.1282    -2.4362    -1.7642
H      2.6468    -0.8135    -2.3736
H     -0.6308    -0.0842    -3.0243
H     -1.2385    -1.7146    -3.4655
H     -3.0727    -0.0315    -2.9443
H     -3.1365    -1.5323    -1.9552
H     -3.0858     2.6364    -0.0204
H     -5.2519     1.7752    -0.7837
H     -4.7964     3.1234    -1.8220
H     -4.6181     1.4592    -2.4517
H     -2.6002     3.7134    -2.3343
H     -1.8681     2.1409    -2.8083
H     -1.2322     3.1045    -1.3960
H     -3.0259    -1.2318     1.0500
H     -3.0201     1.0709     2.1064
H     -4.6375     1.3868     1.3614
H     -4.4310     0.0551     2.5438
H     -4.6836    -2.0278    -0.3597
H     -5.2251    -0.4237    -0.9277
H     -5.6974    -1.0224     0.6988
