# Supplementary material for: MACE: Automated Assessment of Stereochemistry of Transition Metal Complexes and Its Applications in Computational Catalysis
Source: J Chem Theory Comput. 2024 Feb 16;20(5):2313–20. doi: 10.1021/acs.jctc.3c01313 (PMC10938507; doi:10.1021/acs.jctc.3c01313)
Supplement: Supplementary file 3 — ct3c01313_si_003.zip [file ct3c01313_si_003.zip › structures/screening/mace_MeCN/Mn_PNhP_Me_bic_0.xyz]

44
{"conf": 0, "E": 312.43, "rms": -1.0, "geom": "OH", "total_charge": 0, "CA_charge": 1, "smiles": "C[C:1]#[6N:2]->[Mn+:3]1(<-[3H-:4])(<-[4C-:5]#[O+:6])(<-[5C-:7]#[O+:8])<-[1P:9]([CH3:10])([CH3:11])[CH2:12][CH2:13][NH:14][CH2:15][CH2:16][2P:17]->1([CH3:18])[CH3:19]", "smiles3D": "C([C:1]#[6N:2]->[Mn+:3]1(<-[3H-:4])(<-[4C-:5]#[O+:6])(<-[5C-:7]#[O+:8])<-[1P:9]([C:10]([H:23])([H:24])[H:25])([C:11]([H:26])([H:27])[H:28])[C:12]([H:29])([H:30])[C:13]([H:31])([H:32])[N:14]([H:33])[C:15]([H:34])([H:35])[C:16]([H:36])([H:37])[2P:17]->1([C:18]([H:38])([H:39])[H:40])[C:19]([H:41])([H:42])[H:43])([H:20])([H:21])[H:22]", "smiles3Dx": "C([C:1]#[6N:2]->[Mn+:3]1(<-[3H-:4])(<-[4C-:5]#[O+:6])(<-[5C-:7]#[O+:8])<-[1P:9]([C:10]([H:23])([H:24])[H:25])([C:11]([H:26])([H:27])[H:28])[C:12]([H:29])([H:30])[C:13]([H:31])([H:32])[N:14]([H:33])[C:15]([H:34])([H:35])[C:16]([H:36])([H:37])[2P:17]->1([C:18]([H:38])([H:39])[H:40])[C:19]([H:41])([H:42])[H:43])([H:20])([H:21])[H:22]", "dummies": []}
C      3.5845    -3.3446    -0.9195
C      2.5474    -2.3633    -0.6054
N      1.6744    -1.5382    -0.3349
Mn     0.0000     0.0000     0.0000
H     -0.4073    -1.3095    -1.2265
C      1.5851     1.0465    -1.2778
O      2.4211     1.5973    -1.9501
C      0.4713     1.7193     1.4345
O      0.7148     2.6354     2.1803
P      1.4426    -0.9936     2.1019
C      1.0783    -0.2278     3.6892
C      3.1955    -0.6173     1.9422
C      1.3910    -2.7908     2.3435
C      0.5643    -3.2442     3.5612
N     -0.7132    -2.5275     3.6920
C     -1.8541    -3.2132     3.0710
C     -1.9912    -2.8938     1.5772
P     -2.0975    -1.1258     1.2325
C     -2.7402    -0.2794     2.6793
C     -3.4840    -1.0347     0.1029
H      3.6625    -4.0757    -0.0887
H      3.3201    -3.8752    -1.8570
H      4.5566    -2.8257    -1.0477
H     -0.0028    -0.0459     3.7799
H      1.6104     0.7417     3.7628
H      1.4187    -0.8774     4.5165
H      3.6087    -0.3133     2.9258
H      3.7491    -1.5061     1.5825
H      3.3279     0.2137     1.2194
H      0.9744    -3.2625     1.4380
H      2.4278    -3.1652     2.4728
H      1.1760    -3.0898     4.4771
H      0.4141    -4.3449     3.5038
H     -0.9227    -2.4513     4.7155
H     -1.7901    -4.3150     3.2092
H     -2.7935    -2.9040     3.5808
H     -1.1324    -3.3143     1.0278
H     -2.9114    -3.3878     1.2001
H     -2.7412     0.8138     2.4912
H     -2.1216    -0.4916     3.5625
H     -3.7791    -0.6164     2.8752
H     -4.3872    -1.4682     0.5807
H     -3.6782     0.0260    -0.1579
H     -3.2463    -1.6026    -0.8202
44
{"conf": 1, "E": 79.92, "rms": -1.0, "geom": "OH", "total_charge": 0, "CA_charge": 1, "smiles": "C[C:1]#[6N:2]->[Mn+:3]1(<-[3H-:4])(<-[4C-:5]#[O+:6])(<-[5C-:7]#[O+:8])<-[1P:9]([CH3:10])([CH3:11])[CH2:12][CH2:13][NH:14][CH2:15][CH2:16][2P:17]->1([CH3:18])[CH3:19]", "smiles3D": "C([C:1]#[6N:2]->[Mn+:3]1(<-[3H-:4])(<-[4C-:5]#[O+:6])(<-[5C-:7]#[O+:8])<-[1P:9]([C:10]([H:23])([H:24])[H:25])([C:11]([H:26])([H:27])[H:28])[C:12]([H:29])([H:30])[C:13]([H:31])([H:32])[N:14]([H:33])[C:15]([H:34])([H:35])[C:16]([H:36])([H:37])[2P:17]->1([C:18]([H:38])([H:39])[H:40])[C:19]([H:41])([H:42])[H:43])([H:20])([H:21])[H:22]", "smiles3Dx": "C([C:1]#[6N:2]->[Mn+:3]1(<-[3H-:4])(<-[4C-:5]#[O+:6])(<-[5C-:7]#[O+:8])<-[1P:9]([C:10]([H:23])([H:24])[H:25])([C:11]([H:26])([H:27])[H:28])[C:12]([H:29])([H:30])[C:13]([H:31])([H:32])[N:14]([H:33])[C:15]([H:34])([H:35])[C:16]([H:36])([H:37])[2P:17]->1([C:18]([H:38])([H:39])[H:40])[C:19]([H:41])([H:42])[H:43])([H:20])([H:21])[H:22]", "dummies": []}
C     -2.5422    -4.2649     0.3751
C     -1.7930    -3.0141     0.2618
N     -1.1653    -1.9622     0.1689
Mn     0.0000     0.0000     0.0000
H      1.2410    -0.6505     1.1921
C      1.1876    -0.9283    -1.7226
O      1.8137    -1.4166    -2.6302
C     -1.5473     0.7456    -1.5132
O     -2.3624     1.1348    -2.3122
P      1.4872     2.2117    -0.2778
C      3.0145     1.8590    -1.1413
C      2.0427     2.9562     1.2531
C      0.7599     3.5423    -1.2453
C     -0.3254     4.2761    -0.4600
N     -1.3810     3.3276    -0.0885
C     -1.8807     3.5386     1.2703
C     -2.5945     2.2780     1.7571
P     -1.4422     0.9288     2.0612
C     -2.5033    -0.3601     2.7075
C     -0.4619     1.4135     3.4831
H     -3.1102    -4.4417    -0.5613
H     -3.2477    -4.1963     1.2285
H     -1.8370    -5.1043     0.5445
H      3.6748     2.7505    -1.1128
H      2.7917     1.5994    -2.1967
H      3.5263     1.0050    -0.6519
H      2.6899     2.2388     1.7982
H      1.1721     3.2130     1.8822
H      2.6202     3.8773     1.0309
H      1.5554     4.2647    -1.5268
H      0.3186     3.1161    -2.1712
H     -0.7483     5.0810    -1.1024
H      0.1345     4.7853     0.4147
H     -2.1811     3.4391    -0.7557
H     -2.6016     4.3867     1.2733
H     -1.0677     3.7982     1.9774
H     -3.3367     1.9569     0.9951
H     -3.1318     2.5101     2.7013
H     -3.0562     0.0192     3.5920
H     -3.2271    -0.6695     1.9257
H     -1.8863    -1.2331     3.0044
H     -0.6796     0.7387     4.3363
H      0.6137     1.3383     3.2297
H     -0.7008     2.4547     3.7756
44
{"conf": 2, "E": 79.24, "rms": -1.0, "geom": "OH", "total_charge": 0, "CA_charge": 1, "smiles": "C[C:1]#[6N:2]->[Mn+:3]1(<-[3H-:4])(<-[4C-:5]#[O+:6])(<-[5C-:7]#[O+:8])<-[1P:9]([CH3:10])([CH3:11])[CH2:12][CH2:13][NH:14][CH2:15][CH2:16][2P:17]->1([CH3:18])[CH3:19]", "smiles3D": "C([C:1]#[6N:2]->[Mn+:3]1(<-[3H-:4])(<-[4C-:5]#[O+:6])(<-[5C-:7]#[O+:8])<-[1P:9]([C:10]([H:23])([H:24])[H:25])([C:11]([H:26])([H:27])[H:28])[C:12]([H:29])([H:30])[C:13]([H:31])([H:32])[N:14]([H:33])[C:15]([H:34])([H:35])[C:16]([H:36])([H:37])[2P:17]->1([C:18]([H:38])([H:39])[H:40])[C:19]([H:41])([H:42])[H:43])([H:20])([H:21])[H:22]", "smiles3Dx": "C([C:1]#[6N:2]->[Mn+:3]1(<-[3H-:4])(<-[4C-:5]#[O+:6])(<-[5C-:7]#[O+:8])<-[1P:9]([C:10]([H:23])([H:24])[H:25])([C:11]([H:26])([H:27])[H:28])[C:12]([H:29])([H:30])[C:13]([H:31])([H:32])[N:14]([H:33])[C:15]([H:34])([H:35])[C:16]([H:36])([H:37])[2P:17]->1([C:18]([H:38])([H:39])[H:40])[C:19]([H:41])([H:42])[H:43])([H:20])([H:21])[H:22]", "dummies": []}
C      3.5095     2.0542    -2.8730
C      2.4806     1.4525    -2.0256
N      1.6151     0.9458    -1.3162
Mn     0.0000     0.0000     0.0000
H      1.1865    -1.3138     0.4674
C      0.7667     1.2669     1.7453
O      1.1700     1.9343     2.6651
C     -1.4298     1.6918    -0.5749
O     -2.1843     2.5823    -0.8781
P     -1.8804    -0.9892     1.6433
C     -2.0795     0.0286     3.1024
C     -3.5235    -1.0278     0.9328
C     -1.6329    -2.6452     2.3061
C     -0.6742    -3.4550     1.4396
N     -1.1234    -3.4373     0.0441
C     -0.0262    -3.6964    -0.8930
C     -0.3655    -3.1211    -2.2637
P     -0.8135    -1.3802    -2.1550
C     -0.1545    -0.6757    -3.6629
C     -2.5845    -1.3505    -2.4178
H      3.3802     1.7018    -3.9170
H      3.4152     3.1591    -2.8411
H      4.5127     1.7575    -2.5039
H     -2.3478     1.0614     2.7985
H     -2.8841    -0.3889     3.7428
H     -1.1284     0.0478     3.6729
H     -3.6630    -1.9705     0.3689
H     -4.2818    -0.9717     1.7407
H     -3.6513    -0.1646     0.2500
H     -1.2159    -2.5700     3.3329
H     -2.6108    -3.1698     2.3570
H     -0.6385    -4.5030     1.8125
H      0.3424    -3.0302     1.5641
H     -1.8603    -4.1705    -0.0847
H      0.9318    -3.2481    -0.5603
H      0.1407    -4.7928    -0.9863
H     -1.2132    -3.6916    -2.6994
H      0.5166    -3.2311    -2.9298
H     -0.5304    -1.2457    -4.5378
H      0.9535    -0.7246    -3.6406
H     -0.4747     0.3833    -3.7466
H     -2.9917    -0.3762    -2.0823
H     -3.0597    -2.1689    -1.8430
H     -2.8048    -1.4882    -3.4965
44
{"conf": 3, "E": 84.0, "rms": -1.0, "geom": "OH", "total_charge": 0, "CA_charge": 1, "smiles": "C[C:1]#[6N:2]->[Mn+:3]1(<-[3H-:4])(<-[4C-:5]#[O+:6])(<-[5C-:7]#[O+:8])<-[1P:9]([CH3:10])([CH3:11])[CH2:12][CH2:13][NH:14][CH2:15][CH2:16][2P:17]->1([CH3:18])[CH3:19]", "smiles3D": "C([C:1]#[6N:2]->[Mn+:3]1(<-[3H-:4])(<-[4C-:5]#[O+:6])(<-[5C-:7]#[O+:8])<-[1P:9]([C:10]([H:23])([H:24])[H:25])([C:11]([H:26])([H:27])[H:28])[C:12]([H:29])([H:30])[C:13]([H:31])([H:32])[N:14]([H:33])[C:15]([H:34])([H:35])[C:16]([H:36])([H:37])[2P:17]->1([C:18]([H:38])([H:39])[H:40])[C:19]([H:41])([H:42])[H:43])([H:20])([H:21])[H:22]", "smiles3Dx": "C([C:1]#[6N:2]->[Mn+:3]1(<-[3H-:4])(<-[4C-:5]#[O+:6])(<-[5C-:7]#[O+:8])<-[1P:9]([C:10]([H:23])([H:24])[H:25])([C:11]([H:26])([H:27])[H:28])[C:12]([H:29])([H:30])[C:13]([H:31])([H:32])[N:14]([H:33])[C:15]([H:34])([H:35])[C:16]([H:36])([H:37])[2P:17]->1([C:18]([H:38])([H:39])[H:40])[C:19]([H:41])([H:42])[H:43])([H:20])([H:21])[H:22]", "dummies": []}
C      4.0766    -2.6163    -1.1527
C      2.8782    -1.8475    -0.8186
N      1.8724    -1.2018    -0.5349
Mn     0.0000     0.0000     0.0000
H      0.9025     1.5448    -0.4268
C     -0.6707    -0.1816    -2.1807
O     -1.0252    -0.2768    -3.3293
C     -1.0893    -1.9542     0.4825
O     -1.6637    -2.9832     0.7380
P     -2.2659     1.3557     0.4699
C     -2.6276     2.5548    -0.8098
C     -3.6912     0.2741     0.4445
C     -2.4419     2.2480     2.0220
C     -1.5538     3.5084     2.0806
N     -0.1168     3.2107     2.0505
C      0.3799     2.6838     3.3319
C      1.5043     1.6575     3.1341
P      0.8833     0.0809     2.5264
C     -0.2840    -0.5212     3.7470
C      2.2894    -1.0078     2.7310
H      3.7801    -3.5887    -1.5967
H      4.6687    -2.7953    -0.2317
H      4.6894    -2.0477    -1.8819
H     -2.9250     2.0261    -1.7387
H     -3.4565     3.2153    -0.4809
H     -1.7236     3.1658    -1.0098
H     -3.6726    -0.3395    -0.4795
H     -3.6647    -0.3932     1.3306
H     -4.6207     0.8801     0.4666
H     -3.5023     2.5597     2.1314
H     -2.1933     1.5737     2.8577
H     -1.7995     4.0796     3.0034
H     -1.7976     4.1844     1.2352
H      0.0800     2.5570     1.2682
H      0.8003     3.5381     3.9040
H     -0.4210     2.2609     3.9711
H      2.2459     2.0585     2.4107
H      2.0124     1.4898     4.1077
H     -0.1882     0.0623     4.6847
H     -0.0779    -1.5901     3.9617
H     -1.3135    -0.4268     3.3532
H      2.5714    -1.0564     3.8033
H      2.0252    -2.0240     2.3726
H      3.1460    -0.6207     2.1417
44
{"conf": 4, "E": 83.28, "rms": -1.0, "geom": "OH", "total_charge": 0, "CA_charge": 1, "smiles": "C[C:1]#[6N:2]->[Mn+:3]1(<-[3H-:4])(<-[4C-:5]#[O+:6])(<-[5C-:7]#[O+:8])<-[1P:9]([CH3:10])([CH3:11])[CH2:12][CH2:13][NH:14][CH2:15][CH2:16][2P:17]->1([CH3:18])[CH3:19]", "smiles3D": "C([C:1]#[6N:2]->[Mn+:3]1(<-[3H-:4])(<-[4C-:5]#[O+:6])(<-[5C-:7]#[O+:8])<-[1P:9]([C:10]([H:23])([H:24])[H:25])([C:11]([H:26])([H:27])[H:28])[C:12]([H:29])([H:30])[C:13]([H:31])([H:32])[N:14]([H:33])[C:15]([H:34])([H:35])[C:16]([H:36])([H:37])[2P:17]->1([C:18]([H:38])([H:39])[H:40])[C:19]([H:41])([H:42])[H:43])([H:20])([H:21])[H:22]", "smiles3Dx": "C([C:1]#[6N:2]->[Mn+:3]1(<-[3H-:4])(<-[4C-:5]#[O+:6])(<-[5C-:7]#[O+:8])<-[1P:9]([C:10]([H:23])([H:24])[H:25])([C:11]([H:26])([H:27])[H:28])[C:12]([H:29])([H:30])[C:13]([H:31])([H:32])[N:14]([H:33])[C:15]([H:34])([H:35])[C:16]([H:36])([H:37])[2P:17]->1([C:18]([H:38])([H:39])[H:40])[C:19]([H:41])([H:42])[H:43])([H:20])([H:21])[H:22]", "dummies": []}
C      3.4859    -3.5431    -0.2961
C      2.4648    -2.4999    -0.2066
N      1.6052    -1.6255    -0.1331
Mn     0.0000     0.0000     0.0000
H     -0.5371    -0.6740     1.6253
C      1.5336     1.3274     1.0606
O      2.3411     2.0274     1.6192
C      0.7054     0.8316    -2.0135
O      1.0754     1.2696    -3.0743
P     -1.7650     2.0026     0.2744
C     -1.6225     2.6947     1.9195
C     -1.4382     3.4174    -0.7767
C     -3.5272     1.6448     0.1471
C     -4.0593     1.7016    -1.2975
N     -3.9473     0.3906    -1.9438
C     -2.7487     0.2868    -2.7808
C     -2.2797    -1.1610    -2.8343
P     -1.6607    -1.6916    -1.2337
C     -3.0946    -2.1621    -0.2648
C     -0.8586    -3.2500    -1.5974
H      3.8334    -3.8089     0.7233
H      4.3429    -3.1712    -0.8943
H      3.0545    -4.4404    -0.7858
H     -2.3016     3.5668     2.0189
H     -0.5776     3.0216     2.0950
H     -1.8981     1.9247     2.6691
H     -0.5007     3.9111    -0.4474
H     -1.3237     3.0874    -1.8277
H     -2.2773     4.1399    -0.7031
H     -3.7233     0.6413     0.5737
H     -4.0804     2.3933     0.7539
H     -3.6175     2.5139    -1.9111
H     -5.1402     1.9589    -1.2253
H     -4.7837     0.2429    -2.5572
H     -2.9756     0.6368    -3.8129
H     -1.9213     0.9114    -2.3977
H     -1.4641    -1.2500    -3.5831
H     -3.1231    -1.8157    -3.1423
H     -4.0240    -1.9381    -0.8243
H     -3.0574    -3.2486    -0.0437
H     -3.0931    -1.5991     0.6892
H      0.0194    -3.0700    -2.2512
H     -1.5717    -3.9247    -2.1150
H     -0.5227    -3.7231    -0.6517
44
{"conf": 5, "E": 86.59, "rms": -1.0, "geom": "OH", "total_charge": 0, "CA_charge": 1, "smiles": "C[C:1]#[6N:2]->[Mn+:3]1(<-[3H-:4])(<-[4C-:5]#[O+:6])(<-[5C-:7]#[O+:8])<-[1P:9]([CH3:10])([CH3:11])[CH2:12][CH2:13][NH:14][CH2:15][CH2:16][2P:17]->1([CH3:18])[CH3:19]", "smiles3D": "C([C:1]#[6N:2]->[Mn+:3]1(<-[3H-:4])(<-[4C-:5]#[O+:6])(<-[5C-:7]#[O+:8])<-[1P:9]([C:10]([H:23])([H:24])[H:25])([C:11]([H:26])([H:27])[H:28])[C:12]([H:29])([H:30])[C:13]([H:31])([H:32])[N:14]([H:33])[C:15]([H:34])([H:35])[C:16]([H:36])([H:37])[2P:17]->1([C:18]([H:38])([H:39])[H:40])[C:19]([H:41])([H:42])[H:43])([H:20])([H:21])[H:22]", "smiles3Dx": "C([C:1]#[6N:2]->[Mn+:3]1(<-[3H-:4])(<-[4C-:5]#[O+:6])(<-[5C-:7]#[O+:8])<-[1P:9]([C:10]([H:23])([H:24])[H:25])([C:11]([H:26])([H:27])[H:28])[C:12]([H:29])([H:30])[C:13]([H:31])([H:32])[N:14]([H:33])[C:15]([H:34])([H:35])[C:16]([H:36])([H:37])[2P:17]->1([C:18]([H:38])([H:39])[H:40])[C:19]([H:41])([H:42])[H:43])([H:20])([H:21])[H:22]", "dummies": []}
C      2.9931     3.0304    -2.5785
C      2.1108     2.1408    -1.8241
N      1.3717     1.3932    -1.1886
Mn     0.0000     0.0000     0.0000
H     -0.6863     1.4585     0.8762
C     -1.5999     0.2529    -1.6172
O     -2.4433     0.3856    -2.4688
C      0.8507    -1.7869    -1.1499
O      1.2991    -2.7290    -1.7544
P     -1.6452    -1.6471     1.3128
C     -1.2391    -3.3739     1.0797
C     -3.3405    -1.5223     0.7528
C     -1.7512    -1.4577     3.0945
C     -1.8359     0.0313     3.4969
N     -0.7872     0.4372     4.4488
C      0.4481     0.9273     3.8119
C      1.4847    -0.1879     3.5517
P      1.9422    -0.2672     1.8171
C      2.8267    -1.8154     1.6693
C      3.2175     0.9759     1.6391
H      3.9287     3.1950    -2.0054
H      2.4846     4.0023    -2.7439
H      3.2353     2.5679    -3.5573
H     -1.9446    -4.0044     1.6596
H     -1.3152    -3.6299     0.0030
H     -0.2040    -3.5606     1.4305
H     -3.9787    -2.2202     1.3332
H     -3.3945    -1.7837    -0.3239
H     -3.7020    -0.4836     0.8983
H     -0.8746    -1.9384     3.5598
H     -2.6623    -1.9825     3.4546
H     -1.8695     0.7119     2.6232
H     -2.8141     0.1882     4.0003
H     -0.5966    -0.3024     5.1650
H      0.2248     1.5261     2.9072
H      0.9092     1.6570     4.5117
H      1.0894    -1.1688     3.8653
H      2.3974     0.0208     4.1503
H      3.6071    -1.8755     2.4560
H      2.1172    -2.6590     1.7887
H      3.3050    -1.8745     0.6702
H      2.7728     1.9831     1.7750
H      4.0069     0.8144     2.4021
H      3.6646     0.9043     0.6264
