# Supplementary material for: MACE: Automated Assessment of Stereochemistry of Transition Metal Complexes and Its Applications in Computational Catalysis
Source: J Chem Theory Comput. 2024 Feb 16;20(5):2313–20. doi: 10.1021/acs.jctc.3c01313 (PMC10938507; doi:10.1021/acs.jctc.3c01313)
Supplement: Supplementary file 3 — ct3c01313_si_003.zip [file ct3c01313_si_003.zip › structures/screening/mace_MeCN/Mn_PNhP_Me_bic_1.xyz]

44
{"conf": 0, "E": 80.21, "rms": -1.0, "geom": "OH", "total_charge": 0, "CA_charge": 1, "smiles": "C[C:1]#[5N:2]->[Mn+:3]1(<-[3H-:4])(<-[4C-:5]#[O+:6])(<-[6C-:7]#[O+:8])<-[1P:9]([CH3:10])([CH3:11])[CH2:12][CH2:13][NH:14][CH2:15][CH2:16][2P:17]->1([CH3:18])[CH3:19]", "smiles3D": "C([C:1]#[5N:2]->[Mn+:3]1(<-[3H-:4])(<-[4C-:5]#[O+:6])(<-[6C-:7]#[O+:8])<-[1P:9]([C:10]([H:23])([H:24])[H:25])([C:11]([H:26])([H:27])[H:28])[C:12]([H:29])([H:30])[C:13]([H:31])([H:32])[N:14]([H:33])[C:15]([H:34])([H:35])[C:16]([H:36])([H:37])[2P:17]->1([C:18]([H:38])([H:39])[H:40])[C:19]([H:41])([H:42])[H:43])([H:20])([H:21])[H:22]", "smiles3Dx": "C([C:1]#[5N:2]->[Mn+:3]1(<-[3H-:4])(<-[4C-:5]#[O+:6])(<-[6C-:7]#[O+:8])<-[1P:9]([C:10]([H:23])([H:24])[H:25])([C:11]([H:26])([H:27])[H:28])[C:12]([H:29])([H:30])[C:13]([H:31])([H:32])[N:14]([H:33])[C:15]([H:34])([H:35])[C:16]([H:36])([H:37])[2P:17]->1([C:18]([H:38])([H:39])[H:40])[C:19]([H:41])([H:42])[H:43])([H:20])([H:21])[H:22]", "dummies": []}
C      3.5063    -2.0724     2.8641
C      2.4779    -1.4643     2.0212
N      1.6105    -0.9535     1.3169
Mn     0.0000     0.0000     0.0000
H     -1.2570     0.7731    -1.0984
C      0.6020    -1.4073    -1.7022
O      0.9188    -2.1492    -2.5984
C      1.5619     1.4872    -0.7676
O      2.3846     2.2710    -1.1712
P     -1.8284    -1.8079     0.7568
C     -1.8966    -3.1787    -0.3927
C     -3.5037    -1.1693     0.7473
C     -1.6305    -2.6176     2.3522
C     -1.0839    -1.6638     3.4118
N     -1.9415    -0.4829     3.5406
C     -1.3106     0.5719     4.3422
C     -0.1794     1.3033     3.5939
P     -0.6380     1.7621     1.9134
C     -2.3633     2.2461     1.9507
C      0.2131     3.3164     1.6609
H      3.0583    -2.3713     3.8341
H      3.9195    -2.9676     2.3556
H      4.3194    -1.3391     3.0424
H     -0.9042    -3.6723    -0.4386
H     -2.6573    -3.9126    -0.0542
H     -2.1686    -2.8032    -1.4007
H     -4.1859    -1.9094     0.2809
H     -3.5328    -0.2269     0.1634
H     -3.8394    -0.9694     1.7831
H     -2.6147    -3.0104     2.6860
H     -0.9276    -3.4704     2.2393
H     -1.0298    -2.2012     4.3852
H     -0.0557    -1.3862     3.1333
H     -2.8146    -0.7771     4.0390
H     -0.9124     0.1531     5.2938
H     -2.0843     1.3181     4.6267
H      0.7189     0.6555     3.5555
H      0.0811     2.2228     4.1597
H     -2.5378     2.9395     2.7991
H     -3.0034     1.3528     2.0676
H     -2.6216     2.7572     1.0007
H      0.0031     3.6907     0.6380
H     -0.1391     4.0608     2.4050
H      1.3055     3.1639     1.7807
44
{"conf": 1, "E": 82.67, "rms": -1.0, "geom": "OH", "total_charge": 0, "CA_charge": 1, "smiles": "C[C:1]#[5N:2]->[Mn+:3]1(<-[3H-:4])(<-[4C-:5]#[O+:6])(<-[6C-:7]#[O+:8])<-[1P:9]([CH3:10])([CH3:11])[CH2:12][CH2:13][NH:14][CH2:15][CH2:16][2P:17]->1([CH3:18])[CH3:19]", "smiles3D": "C([C:1]#[5N:2]->[Mn+:3]1(<-[3H-:4])(<-[4C-:5]#[O+:6])(<-[6C-:7]#[O+:8])<-[1P:9]([C:10]([H:23])([H:24])[H:25])([C:11]([H:26])([H:27])[H:28])[C:12]([H:29])([H:30])[C:13]([H:31])([H:32])[N:14]([H:33])[C:15]([H:34])([H:35])[C:16]([H:36])([H:37])[2P:17]->1([C:18]([H:38])([H:39])[H:40])[C:19]([H:41])([H:42])[H:43])([H:20])([H:21])[H:22]", "smiles3Dx": "C([C:1]#[5N:2]->[Mn+:3]1(<-[3H-:4])(<-[4C-:5]#[O+:6])(<-[6C-:7]#[O+:8])<-[1P:9]([C:10]([H:23])([H:24])[H:25])([C:11]([H:26])([H:27])[H:28])[C:12]([H:29])([H:30])[C:13]([H:31])([H:32])[N:14]([H:33])[C:15]([H:34])([H:35])[C:16]([H:36])([H:37])[2P:17]->1([C:18]([H:38])([H:39])[H:40])[C:19]([H:41])([H:42])[H:43])([H:20])([H:21])[H:22]", "dummies": []}
C     -3.9493    -0.1305     3.0293
C     -2.7853    -0.0946     2.1451
N     -1.8101    -0.0627     1.3989
Mn     0.0000     0.0000     0.0000
H      1.4678     0.0412    -1.1083
C      0.6666    -2.0397     0.7971
O      1.0172    -3.1145     1.2166
C      1.2317     0.9709     1.6671
O      1.8801     1.4833     2.5452
P     -1.3804    -1.2879    -1.8914
C     -0.8781    -0.9047    -3.5699
C     -1.1722    -3.0621    -1.7757
C     -3.1629    -1.0754    -1.8307
C     -3.5263     0.3891    -1.6205
N     -3.2135     1.1559    -2.8299
C     -2.8561     2.5452    -2.5286
C     -1.3257     2.7133    -2.4596
P     -0.6543     2.4733    -0.8040
C     -1.7366     3.3397     0.3320
C      0.8104     3.5027    -0.8176
H     -3.7884    -0.8897     3.8220
H     -4.0907     0.8668     3.4942
H     -4.8515    -0.3953     2.4404
H     -1.7276    -0.4735    -4.1341
H     -0.0437    -0.1759    -3.5449
H     -0.5365    -1.8289    -4.0794
H     -1.7674    -3.5601    -2.5692
H     -0.1002    -3.3182    -1.9026
H     -1.5193    -3.4112    -0.7815
H     -3.5676    -1.6733    -0.9866
H     -3.6136    -1.4405    -2.7785
H     -2.9806     0.7679    -0.7365
H     -4.6134     0.4672    -1.3935
H     -4.0615     1.1506    -3.4451
H     -3.2052     3.1807    -3.3737
H     -3.3976     2.9351    -1.6422
H     -0.8434     1.9955    -3.1520
H     -1.0705     3.7417    -2.7939
H     -1.1846     3.5624     1.2683
H     -2.6144     2.7069     0.5707
H     -2.0772     4.2909    -0.1271
H      1.2906     3.4773     0.1815
H      0.5310     4.5480    -1.0646
H      1.5226     3.1213    -1.5779
44
{"conf": 2, "E": 93.1, "rms": -1.0, "geom": "OH", "total_charge": 0, "CA_charge": 1, "smiles": "C[C:1]#[5N:2]->[Mn+:3]1(<-[3H-:4])(<-[4C-:5]#[O+:6])(<-[6C-:7]#[O+:8])<-[1P:9]([CH3:10])([CH3:11])[CH2:12][CH2:13][NH:14][CH2:15][CH2:16][2P:17]->1([CH3:18])[CH3:19]", "smiles3D": "C([C:1]#[5N:2]->[Mn+:3]1(<-[3H-:4])(<-[4C-:5]#[O+:6])(<-[6C-:7]#[O+:8])<-[1P:9]([C:10]([H:23])([H:24])[H:25])([C:11]([H:26])([H:27])[H:28])[C:12]([H:29])([H:30])[C:13]([H:31])([H:32])[N:14]([H:33])[C:15]([H:34])([H:35])[C:16]([H:36])([H:37])[2P:17]->1([C:18]([H:38])([H:39])[H:40])[C:19]([H:41])([H:42])[H:43])([H:20])([H:21])[H:22]", "smiles3Dx": "C([C:1]#[5N:2]->[Mn+:3]1(<-[3H-:4])(<-[4C-:5]#[O+:6])(<-[6C-:7]#[O+:8])<-[1P:9]([C:10]([H:23])([H:24])[H:25])([C:11]([H:26])([H:27])[H:28])[C:12]([H:29])([H:30])[C:13]([H:31])([H:32])[N:14]([H:33])[C:15]([H:34])([H:35])[C:16]([H:36])([H:37])[2P:17]->1([C:18]([H:38])([H:39])[H:40])[C:19]([H:41])([H:42])[H:43])([H:20])([H:21])[H:22]", "dummies": []}
C      1.4069     0.4513    -4.7542
C      0.9887     0.3201    -3.3592
N      0.6399     0.2080    -2.1868
Mn     0.0000     0.0000     0.0000
H     -0.5147    -0.1517     1.7597
C     -2.1099    -0.5754    -0.6762
O     -3.2213    -0.8787    -1.0325
C     -0.7330     2.1682    -0.0169
O     -1.1189     3.3107    -0.0260
P      0.5341    -2.6429    -0.0490
C     -0.9857    -3.5767     0.1103
C      1.2211    -3.2501    -1.5918
C      1.5623    -3.3468     1.2444
C      2.7225    -2.4326     1.6002
N      3.7190    -2.3830     0.5166
C      3.6349    -1.1728    -0.3191
C      3.8977     0.1168     0.4650
P      2.3708     1.0180     0.7753
C      2.4136     1.4062     2.5234
C      2.6597     2.6074     0.0024
H      1.7403    -0.5364    -5.1338
H      2.2445     1.1756    -4.8220
H      0.5537     0.8135    -5.3636
H     -0.7506    -4.6516     0.2562
H     -1.5946    -3.4552    -0.8090
H     -1.5585    -3.2028     0.9837
H      0.7018    -4.1832    -1.8927
H      1.0847    -2.4870    -2.3826
H      2.3013    -3.4620    -1.4689
H      1.9566    -4.3296     0.9076
H      0.9389    -3.5050     2.1504
H      2.3289    -1.4476     1.8909
H      3.2033    -2.8498     2.5134
H      4.6793    -2.4298     0.9325
H      2.6770    -1.1188    -0.8640
H      4.4098    -1.2602    -1.1117
H      4.3902    -0.1212     1.4320
H      4.5826     0.7622    -0.1253
H      2.2467     0.4858     3.1167
H      1.6162     2.1414     2.7569
H      3.4013     1.8395     2.7851
H      2.6398     2.4903    -1.1007
H      1.8683     3.3199     0.3113
H      3.6492     3.0012     0.3146
44
{"conf": 3, "E": 312.82, "rms": -1.0, "geom": "OH", "total_charge": 0, "CA_charge": 1, "smiles": "C[C:1]#[5N:2]->[Mn+:3]1(<-[3H-:4])(<-[4C-:5]#[O+:6])(<-[6C-:7]#[O+:8])<-[1P:9]([CH3:10])([CH3:11])[CH2:12][CH2:13][NH:14][CH2:15][CH2:16][2P:17]->1([CH3:18])[CH3:19]", "smiles3D": "C([C:1]#[5N:2]->[Mn+:3]1(<-[3H-:4])(<-[4C-:5]#[O+:6])(<-[6C-:7]#[O+:8])<-[1P:9]([C:10]([H:23])([H:24])[H:25])([C:11]([H:26])([H:27])[H:28])[C:12]([H:29])([H:30])[C:13]([H:31])([H:32])[N:14]([H:33])[C:15]([H:34])([H:35])[C:16]([H:36])([H:37])[2P:17]->1([C:18]([H:38])([H:39])[H:40])[C:19]([H:41])([H:42])[H:43])([H:20])([H:21])[H:22]", "smiles3Dx": "C([C:1]#[5N:2]->[Mn+:3]1(<-[3H-:4])(<-[4C-:5]#[O+:6])(<-[6C-:7]#[O+:8])<-[1P:9]([C:10]([H:23])([H:24])[H:25])([C:11]([H:26])([H:27])[H:28])[C:12]([H:29])([H:30])[C:13]([H:31])([H:32])[N:14]([H:33])[C:15]([H:34])([H:35])[C:16]([H:36])([H:37])[2P:17]->1([C:18]([H:38])([H:39])[H:40])[C:19]([H:41])([H:42])[H:43])([H:20])([H:21])[H:22]", "dummies": []}
C     -3.9835    -1.5766     2.5410
C     -2.8120    -1.1160     1.7971
N     -1.8287    -0.7321     1.1678
Mn     0.0000     0.0000     0.0000
H      1.4721     0.6483    -0.8901
C      1.2640     0.4351     1.8580
O      1.9305     0.6634     2.8367
C      0.3251    -2.0423     0.9793
O      0.4842    -3.0880     1.5621
P      1.4486    -2.0081    -1.1898
C      1.9238    -1.5722    -2.8621
C      3.0576    -2.1198    -0.3998
C      0.9678    -3.7501    -1.3547
C     -0.5412    -3.9879    -1.3413
N     -1.2291    -3.0204    -2.1948
C     -2.5188    -2.6347    -1.6204
C     -2.9766    -1.3095    -2.1996
P     -1.6833    -0.0617    -2.1083
C     -2.6225     1.4625    -2.1041
C     -0.9360    -0.0479    -3.7355
H     -3.6587    -2.2444     3.3651
H     -4.6580    -2.1328     1.8580
H     -4.5214    -0.7026     2.9621
H      2.9117    -2.0179    -3.0996
H      1.9921    -0.4714    -2.9543
H      1.1759    -1.9619    -3.5761
H      3.7041    -2.8229    -0.9650
H      2.9452    -2.4860     0.6398
H      3.5308    -1.1164    -0.3851
H      1.3752    -4.1388    -2.3124
H      1.4274    -4.3321    -0.5282
H     -0.9059    -3.9872    -0.2945
H     -0.7378    -5.0190    -1.7129
H     -1.3911    -3.4473    -3.1375
H     -2.4620    -2.5177    -0.5220
H     -3.2816    -3.4165    -1.8341
H     -3.8657    -0.9563    -1.6346
H     -3.2659    -1.4566    -3.2622
H     -3.1247     1.5832    -1.1222
H     -3.3868     1.4345    -2.9086
H     -1.9381     2.3190    -2.2747
H     -0.7970    -1.0853    -4.0925
H     -1.5984     0.4902    -4.4445
H      0.0412     0.4690    -3.6898
44
{"conf": 4, "E": 79.09, "rms": -1.0, "geom": "OH", "total_charge": 0, "CA_charge": 1, "smiles": "C[C:1]#[5N:2]->[Mn+:3]1(<-[3H-:4])(<-[4C-:5]#[O+:6])(<-[6C-:7]#[O+:8])<-[1P:9]([CH3:10])([CH3:11])[CH2:12][CH2:13][NH:14][CH2:15][CH2:16][2P:17]->1([CH3:18])[CH3:19]", "smiles3D": "C([C:1]#[5N:2]->[Mn+:3]1(<-[3H-:4])(<-[4C-:5]#[O+:6])(<-[6C-:7]#[O+:8])<-[1P:9]([C:10]([H:23])([H:24])[H:25])([C:11]([H:26])([H:27])[H:28])[C:12]([H:29])([H:30])[C:13]([H:31])([H:32])[N:14]([H:33])[C:15]([H:34])([H:35])[C:16]([H:36])([H:37])[2P:17]->1([C:18]([H:38])([H:39])[H:40])[C:19]([H:41])([H:42])[H:43])([H:20])([H:21])[H:22]", "smiles3Dx": "C([C:1]#[5N:2]->[Mn+:3]1(<-[3H-:4])(<-[4C-:5]#[O+:6])(<-[6C-:7]#[O+:8])<-[1P:9]([C:10]([H:23])([H:24])[H:25])([C:11]([H:26])([H:27])[H:28])[C:12]([H:29])([H:30])[C:13]([H:31])([H:32])[N:14]([H:33])[C:15]([H:34])([H:35])[C:16]([H:36])([H:37])[2P:17]->1([C:18]([H:38])([H:39])[H:40])[C:19]([H:41])([H:42])[H:43])([H:20])([H:21])[H:22]", "dummies": []}
C      3.6862     0.4248    -3.3182
C      2.5999     0.2986    -2.3474
N      1.6892     0.1934    -1.5299
Mn     0.0000     0.0000     0.0000
H     -1.3835    -0.1673     1.1879
C     -0.6626    -1.9493    -1.0003
O     -1.0109    -2.9766    -1.5270
C     -1.3967     1.1251    -1.4222
O     -2.1320     1.7185    -2.1714
P      1.6358    -1.4519     1.5590
C      1.8890    -3.0943     0.8932
C      3.2957    -0.7923     1.6844
C      1.1343    -1.7524     3.2622
C      0.1133    -0.7223     3.7324
N      0.6287     0.6314     3.5075
C     -0.4466     1.6230     3.4106
C      0.0378     2.8411     2.6319
P      0.7230     2.3710     1.0343
C      0.2606     3.7244    -0.0425
C      2.4921     2.5733     1.2222
H      3.9102    -0.5706    -3.7536
H      4.5906     0.8188    -2.8106
H      3.3814     1.1222    -4.1253
H      0.9195    -3.6319     0.8555
H      2.5956    -3.6552     1.5397
H      2.3077    -3.0170    -0.1314
H      3.5726    -0.3051     0.7284
H      4.0098    -1.6141     1.8975
H      3.3404    -0.0507     2.5054
H      0.6863    -2.7659     3.3385
H      2.0278    -1.7081     3.9210
H     -0.8369    -0.9104     3.1929
H     -0.0898    -0.8749     4.8160
H      1.2595     0.8911     4.3024
H     -1.3467     1.2252     2.8997
H     -0.7619     1.9403     4.4296
H     -0.8172     3.5325     2.4744
H      0.8162     3.3675     3.2245
H     -0.8425     3.7461    -0.1568
H      0.7315     3.5825    -1.0371
H      0.6039     4.6848     0.3952
H      2.8114     2.1655     2.2008
H      2.7526     3.6507     1.1747
H      3.0140     2.0340     0.4068
44
{"conf": 5, "E": 285.28, "rms": -1.0, "geom": "OH", "total_charge": 0, "CA_charge": 1, "smiles": "C[C:1]#[5N:2]->[Mn+:3]1(<-[3H-:4])(<-[4C-:5]#[O+:6])(<-[6C-:7]#[O+:8])<-[1P:9]([CH3:10])([CH3:11])[CH2:12][CH2:13][NH:14][CH2:15][CH2:16][2P:17]->1([CH3:18])[CH3:19]", "smiles3D": "C([C:1]#[5N:2]->[Mn+:3]1(<-[3H-:4])(<-[4C-:5]#[O+:6])(<-[6C-:7]#[O+:8])<-[1P:9]([C:10]([H:23])([H:24])[H:25])([C:11]([H:26])([H:27])[H:28])[C:12]([H:29])([H:30])[C:13]([H:31])([H:32])[N:14]([H:33])[C:15]([H:34])([H:35])[C:16]([H:36])([H:37])[2P:17]->1([C:18]([H:38])([H:39])[H:40])[C:19]([H:41])([H:42])[H:43])([H:20])([H:21])[H:22]", "smiles3Dx": "C([C:1]#[5N:2]->[Mn+:3]1(<-[3H-:4])(<-[4C-:5]#[O+:6])(<-[6C-:7]#[O+:8])<-[1P:9]([C:10]([H:23])([H:24])[H:25])([C:11]([H:26])([H:27])[H:28])[C:12]([H:29])([H:30])[C:13]([H:31])([H:32])[N:14]([H:33])[C:15]([H:34])([H:35])[C:16]([H:36])([H:37])[2P:17]->1([C:18]([H:38])([H:39])[H:40])[C:19]([H:41])([H:42])[H:43])([H:20])([H:21])[H:22]", "dummies": []}
C      1.1113     0.5024     4.8433
C      0.7880     0.3493     3.4255
N      0.5187     0.2224     2.2333
Mn     0.0000     0.0000     0.0000
H     -0.7994    -0.1034    -1.6613
C     -2.0476     0.7752     0.6670
O     -3.1262     1.1838     1.0188
C     -0.7656    -2.1105     0.4440
O     -1.1685    -3.2227     0.6781
P      0.6625     2.5923    -0.4354
C     -0.8087     3.5376    -0.8188
C      1.3000     3.4274     1.0175
C      1.7792     3.0480    -1.7752
C      3.2163     2.5504    -1.5418
N      3.4498     1.3322    -2.3255
C      4.4888     0.4579    -1.7691
C      4.0118    -1.0178    -1.5423
P      2.3665    -1.2510    -0.7706
C      2.8285    -0.2229     0.6269
C      1.5513    -0.6398    -2.2548
H      2.1775     0.2447     5.0086
H      0.4693    -0.1740     5.4441
H      0.9326     1.5531     5.1512
H     -1.4899     3.5361     0.0563
H     -1.3245     3.0802    -1.6879
H     -0.5290     4.5831    -1.0638
H      1.6703     4.4348     0.7359
H      2.1296     2.8411     1.4578
H      0.4898     3.5311     1.7684
H      1.7970     4.1562    -1.8533
H      1.3871     2.6394    -2.7311
H      3.4191     2.4056    -0.4627
H      3.9279     3.3366    -1.8810
H      3.7054     1.6034    -3.3049
H      4.9717     0.8857    -0.8662
H      5.3343     0.4055    -2.4919
H      4.7621    -1.5186    -0.8930
H      4.0326    -1.5519    -2.5168
H      2.3135     0.7352     0.5702
H      3.9149    -0.0579     0.6948
H      2.5336    -0.7541     1.5470
H      1.1893     0.3813    -2.0866
H      0.6977    -1.3080    -2.4788
H      2.2129    -0.6497    -3.1420
