# Supplementary material for: MACE: Automated Assessment of Stereochemistry of Transition Metal Complexes and Its Applications in Computational Catalysis
Source: J Chem Theory Comput. 2024 Feb 16;20(5):2313–20. doi: 10.1021/acs.jctc.3c01313 (PMC10938507; doi:10.1021/acs.jctc.3c01313)
Supplement: Supplementary file 3 — ct3c01313_si_003.zip [file ct3c01313_si_003.zip › structures/screening/mace_MeCN/Mn_PNhP_Me_bic_2.xyz]

44
{"conf": 0, "E": 79.38, "rms": -1.0, "geom": "OH", "total_charge": 0, "CA_charge": 1, "smiles": "C[C:1]#[6N:2]->[Mn+:3]1(<-[3C-:4]#[O+:5])(<-[4H-:6])(<-[5C-:7]#[O+:8])<-[1P:9]([CH3:10])([CH3:11])[CH2:12][CH2:13][NH:14][CH2:15][CH2:16][2P:17]->1([CH3:18])[CH3:19]", "smiles3D": "C([C:1]#[6N:2]->[Mn+:3]1(<-[3C-:4]#[O+:5])(<-[4H-:6])(<-[5C-:7]#[O+:8])<-[1P:9]([C:10]([H:23])([H:24])[H:25])([C:11]([H:26])([H:27])[H:28])[C:12]([H:29])([H:30])[C:13]([H:31])([H:32])[N:14]([H:33])[C:15]([H:34])([H:35])[C:16]([H:36])([H:37])[2P:17]->1([C:18]([H:38])([H:39])[H:40])[C:19]([H:41])([H:42])[H:43])([H:20])([H:21])[H:22]", "smiles3Dx": "C([C:1]#[6N:2]->[Mn+:3]1(<-[3C-:4]#[O+:5])(<-[4H-:6])(<-[5C-:7]#[O+:8])<-[1P:9]([C:10]([H:23])([H:24])[H:25])([C:11]([H:26])([H:27])[H:28])[C:12]([H:29])([H:30])[C:13]([H:31])([H:32])[N:14]([H:33])[C:15]([H:34])([H:35])[C:16]([H:36])([H:37])[2P:17]->1([C:18]([H:38])([H:39])[H:40])[C:19]([H:41])([H:42])[H:43])([H:20])([H:21])[H:22]", "dummies": []}
C      2.0472    -2.7357    -3.6217
C      1.4437    -1.9292    -2.5613
N      0.9381    -1.2536    -1.6686
Mn     0.0000     0.0000     0.0000
C      1.7290     1.4881    -0.1909
O      2.6396     2.2717    -0.2952
H     -0.9196     0.9449    -1.2830
C     -1.7334    -1.4896     0.1192
O     -2.6464    -2.2746     0.1837
P     -1.2139     1.5180     1.8449
C     -2.3996     2.6028     1.0570
C     -2.2044     0.6043     3.0289
C     -0.2047     2.6564     2.8063
C      0.8422     1.9191     3.6402
N      1.8738     1.3710     2.7592
C      2.6504     0.2983     3.3899
C      2.8993    -0.8119     2.3705
P      1.3554    -1.5009     1.7567
C      1.8590    -3.0502     1.0160
C      0.4312    -2.0156     3.2015
H      2.7176    -2.0988    -4.2345
H      2.6334    -3.5615    -3.1687
H      1.2482    -3.1584    -4.2648
H     -2.9358     3.1941     1.8281
H     -1.8688     3.2910     0.3673
H     -3.1297     1.9967     0.4820
H     -2.0150    -0.4795     2.9090
H     -3.2808     0.8041     2.8500
H     -1.9455     0.9126     4.0613
H      0.3035     3.3637     2.1164
H     -0.8655     3.2352     3.4864
H      0.3446     1.1300     4.2397
H      1.3060     2.6345     4.3557
H      2.5272     2.1457     2.4933
H      3.6327     0.6938     3.7335
H      2.1563    -0.1307     4.2886
H      3.4928    -1.6188     2.8506
H      3.4773    -0.4021     1.5152
H      0.9777    -3.5433     0.5568
H      2.6214    -2.8559     0.2338
H      2.2900    -3.7142     1.7938
H      0.0725    -1.1282     3.7526
H      1.0839    -2.6206     3.8644
H     -0.4385    -2.6269     2.8843
44
{"conf": 1, "E": 79.44, "rms": -1.0, "geom": "OH", "total_charge": 0, "CA_charge": 1, "smiles": "C[C:1]#[6N:2]->[Mn+:3]1(<-[3C-:4]#[O+:5])(<-[4H-:6])(<-[5C-:7]#[O+:8])<-[1P:9]([CH3:10])([CH3:11])[CH2:12][CH2:13][NH:14][CH2:15][CH2:16][2P:17]->1([CH3:18])[CH3:19]", "smiles3D": "C([C:1]#[6N:2]->[Mn+:3]1(<-[3C-:4]#[O+:5])(<-[4H-:6])(<-[5C-:7]#[O+:8])<-[1P:9]([C:10]([H:23])([H:24])[H:25])([C:11]([H:26])([H:27])[H:28])[C:12]([H:29])([H:30])[C:13]([H:31])([H:32])[N:14]([H:33])[C:15]([H:34])([H:35])[C:16]([H:36])([H:37])[2P:17]->1([C:18]([H:38])([H:39])[H:40])[C:19]([H:41])([H:42])[H:43])([H:20])([H:21])[H:22]", "smiles3Dx": "C([C:1]#[6N:2]->[Mn+:3]1(<-[3C-:4]#[O+:5])(<-[4H-:6])(<-[5C-:7]#[O+:8])<-[1P:9]([C:10]([H:23])([H:24])[H:25])([C:11]([H:26])([H:27])[H:28])[C:12]([H:29])([H:30])[C:13]([H:31])([H:32])[N:14]([H:33])[C:15]([H:34])([H:35])[C:16]([H:36])([H:37])[2P:17]->1([C:18]([H:38])([H:39])[H:40])[C:19]([H:41])([H:42])[H:43])([H:20])([H:21])[H:22]", "dummies": []}
C      2.4169     2.5024    -3.5622
C      1.7112     1.7649    -2.5149
N      1.1157     1.1471    -1.6358
Mn     0.0000     0.0000     0.0000
C     -0.4714    -1.6427    -1.5230
O     -0.7163    -2.5079    -2.3266
H      1.5735    -0.8622     0.4066
C      0.5368     1.6476     1.4950
O      0.8180     2.5158     2.2832
P     -1.1464    -1.3775     1.9896
C     -2.2395    -0.4375     3.0517
C      0.0948    -1.9970     3.1197
C     -2.0559    -2.8559     1.5179
C     -3.3992    -2.5067     0.8802
N     -3.1704    -1.6907    -0.3171
C     -4.1320    -0.5960    -0.4505
C     -3.5762     0.4606    -1.4042
P     -2.2075     1.3687    -0.6690
C     -2.9117     2.3391     0.6652
C     -1.8270     2.5938    -1.9176
H      2.7981     1.7905    -4.3230
H      3.2673     3.0569    -3.1150
H      1.7195     3.2190    -4.0426
H     -3.0700    -0.0171     2.4572
H     -2.6514    -1.1001     3.8408
H     -1.6719     0.3895     3.5254
H     -0.3976    -2.5069     3.9736
H      0.7514    -2.7165     2.5888
H      0.7051    -1.1510     3.4972
H     -1.4470    -3.4394     0.7951
H     -2.2340    -3.4778     2.4209
H     -3.9178    -3.4514     0.6009
H     -4.0465    -2.0078     1.6339
H     -3.2499    -2.3055    -1.1618
H     -5.0883    -0.9895    -0.8622
H     -4.3632    -0.1240     0.5259
H     -3.2271    -0.0309    -2.3376
H     -4.3858     1.1769    -1.6603
H     -4.0005     2.1480     0.7424
H     -2.7458     3.4186     0.4709
H     -2.4205     2.0659     1.6183
H     -1.0248     3.2641    -1.5458
H     -2.7340     3.1927    -2.1424
H     -1.4830     2.0852    -2.8417
44
{"conf": 2, "E": 88.5, "rms": -1.0, "geom": "OH", "total_charge": 0, "CA_charge": 1, "smiles": "C[C:1]#[6N:2]->[Mn+:3]1(<-[3C-:4]#[O+:5])(<-[4H-:6])(<-[5C-:7]#[O+:8])<-[1P:9]([CH3:10])([CH3:11])[CH2:12][CH2:13][NH:14][CH2:15][CH2:16][2P:17]->1([CH3:18])[CH3:19]", "smiles3D": "C([C:1]#[6N:2]->[Mn+:3]1(<-[3C-:4]#[O+:5])(<-[4H-:6])(<-[5C-:7]#[O+:8])<-[1P:9]([C:10]([H:23])([H:24])[H:25])([C:11]([H:26])([H:27])[H:28])[C:12]([H:29])([H:30])[C:13]([H:31])([H:32])[N:14]([H:33])[C:15]([H:34])([H:35])[C:16]([H:36])([H:37])[2P:17]->1([C:18]([H:38])([H:39])[H:40])[C:19]([H:41])([H:42])[H:43])([H:20])([H:21])[H:22]", "smiles3Dx": "C([C:1]#[6N:2]->[Mn+:3]1(<-[3C-:4]#[O+:5])(<-[4H-:6])(<-[5C-:7]#[O+:8])<-[1P:9]([C:10]([H:23])([H:24])[H:25])([C:11]([H:26])([H:27])[H:28])[C:12]([H:29])([H:30])[C:13]([H:31])([H:32])[N:14]([H:33])[C:15]([H:34])([H:35])[C:16]([H:36])([H:37])[2P:17]->1([C:18]([H:38])([H:39])[H:40])[C:19]([H:41])([H:42])[H:43])([H:20])([H:21])[H:22]", "dummies": []}
C      1.1873     2.9076    -3.8634
C      0.8391     2.0496    -2.7314
N      0.5463     1.3312    -1.7789
Mn     0.0000     0.0000     0.0000
C     -2.1693    -0.0358    -0.7302
O     -3.3125    -0.0543    -1.1136
H      0.3556    -1.4694    -1.0482
C      2.1972     0.0258     0.6397
O      3.3556     0.0395     0.9746
P     -0.6622    -1.7040     1.9607
C      0.2599    -3.2339     1.8475
C     -2.3680    -2.2307     1.8425
C     -0.4881    -1.2126     3.6788
C      0.9215    -0.6715     3.9754
N      0.8642     0.6612     4.6014
C      0.9856     1.7538     3.6208
C     -0.3964     2.2453     3.1540
P     -0.5261     2.2456     1.3641
C     -2.1838     2.8456     1.0587
C      0.5170     3.6056     0.8471
H      2.1798     2.6110    -4.2605
H      0.4223     2.7982    -4.6593
H      1.2238     3.9644    -3.5278
H      1.3410    -3.0253     1.9819
H      0.0950    -3.6911     0.8502
H     -0.0816    -3.9360     2.6361
H     -3.0350    -1.3535     1.9711
H     -2.5841    -2.9778     2.6342
H     -2.5462    -2.6864     0.8468
H     -0.6742    -2.1017     4.3195
H     -1.2543    -0.4578     3.9185
H      1.5867    -0.6891     3.0908
H      1.4016    -1.3776     4.6908
H      1.6806     0.7354     5.2537
H      1.6571     1.4864     2.7813
H      1.4929     2.6151     4.1122
H     -0.5524     3.2833     3.5197
H     -1.1968     1.6152     3.5730
H     -2.3326     3.8136     1.5806
H     -2.9196     2.1059     1.4362
H     -2.3304     2.9879    -0.0317
H      1.5823     3.3114     0.9423
H      0.2987     3.8580    -0.2108
H      0.3203     4.4920     1.4849
44
{"conf": 3, "E": 82.87, "rms": -1.0, "geom": "OH", "total_charge": 0, "CA_charge": 1, "smiles": "C[C:1]#[6N:2]->[Mn+:3]1(<-[3C-:4]#[O+:5])(<-[4H-:6])(<-[5C-:7]#[O+:8])<-[1P:9]([CH3:10])([CH3:11])[CH2:12][CH2:13][NH:14][CH2:15][CH2:16][2P:17]->1([CH3:18])[CH3:19]", "smiles3D": "C([C:1]#[6N:2]->[Mn+:3]1(<-[3C-:4]#[O+:5])(<-[4H-:6])(<-[5C-:7]#[O+:8])<-[1P:9]([C:10]([H:23])([H:24])[H:25])([C:11]([H:26])([H:27])[H:28])[C:12]([H:29])([H:30])[C:13]([H:31])([H:32])[N:14]([H:33])[C:15]([H:34])([H:35])[C:16]([H:36])([H:37])[2P:17]->1([C:18]([H:38])([H:39])[H:40])[C:19]([H:41])([H:42])[H:43])([H:20])([H:21])[H:22]", "smiles3Dx": "C([C:1]#[6N:2]->[Mn+:3]1(<-[3C-:4]#[O+:5])(<-[4H-:6])(<-[5C-:7]#[O+:8])<-[1P:9]([C:10]([H:23])([H:24])[H:25])([C:11]([H:26])([H:27])[H:28])[C:12]([H:29])([H:30])[C:13]([H:31])([H:32])[N:14]([H:33])[C:15]([H:34])([H:35])[C:16]([H:36])([H:37])[2P:17]->1([C:18]([H:38])([H:39])[H:40])[C:19]([H:41])([H:42])[H:43])([H:20])([H:21])[H:22]", "dummies": []}
C      3.2405    -2.6114    -2.7335
C      2.2872    -1.8487    -1.9284
N      1.4874    -1.2051    -1.2536
Mn     0.0000     0.0000     0.0000
C     -1.5946    -0.3099    -1.6122
O     -2.4351    -0.4716    -2.4616
H     -0.5137    -1.5738     0.8023
C      1.6073     0.2791     1.6067
O      2.4534     0.4279     2.4529
P     -1.8221     1.2268     1.5415
C     -3.2929     0.2092     1.6140
C     -1.3568     1.3635     3.2676
C     -2.4759     2.8312     1.0460
C     -1.6081     4.0123     1.5164
N     -0.5444     4.2934     0.5472
C      0.7432     3.7294     0.9626
C      1.6051     3.4524    -0.2604
P      0.8600     2.1808    -1.2865
C      2.1529     1.7869    -2.4599
C     -0.3837     3.0043    -2.2818
H      2.6927    -3.3499    -3.3542
H      3.8035    -1.9191    -3.3927
H      3.9481    -3.1425    -2.0642
H     -3.0088    -0.8322     1.8696
H     -3.9837     0.6038     2.3879
H     -3.7995     0.2205     0.6269
H     -2.0961     1.9927     3.8053
H     -0.3514     1.8191     3.3529
H     -1.3368     0.3525     3.7240
H     -3.4904     2.9451     1.4848
H     -2.5714     2.8582    -0.0568
H     -2.2799     4.8992     1.5616
H     -1.2217     3.8968     2.5510
H     -0.4288     5.3312     0.4618
H      1.2729     4.4428     1.6330
H      0.6176     2.7826     1.5184
H      2.6069     3.1069     0.0724
H      1.7246     4.3854    -0.8517
H      3.0137     1.3364    -1.9242
H      2.4828     2.7125    -2.9757
H      1.7663     1.0649    -3.2083
H     -1.3875     2.6426    -1.9908
H     -0.3280     4.1010    -2.1295
H     -0.2145     2.7766    -3.3543
