# Supplementary material for: MACE: Automated Assessment of Stereochemistry of Transition Metal Complexes and Its Applications in Computational Catalysis
Source: J Chem Theory Comput. 2024 Feb 16;20(5):2313–20. doi: 10.1021/acs.jctc.3c01313 (PMC10938507; doi:10.1021/acs.jctc.3c01313)
Supplement: Supplementary file 3 — ct3c01313_si_003.zip [file ct3c01313_si_003.zip › structures/screening/mace_MeCN/Mn_PNhP_Me_bic_3.xyz]

44
{"conf": 0, "E": 78.17, "rms": -1.0, "geom": "OH", "total_charge": 0, "CA_charge": 1, "smiles": "C[C:1]#[5N:2]->[Mn+:3]1(<-[3C-:4]#[O+:5])(<-[4H-:6])(<-[6C-:7]#[O+:8])<-[1P:9]([CH3:10])([CH3:11])[CH2:12][CH2:13][NH:14][CH2:15][CH2:16][2P:17]->1([CH3:18])[CH3:19]", "smiles3D": "C([C:1]#[5N:2]->[Mn+:3]1(<-[3C-:4]#[O+:5])(<-[4H-:6])(<-[6C-:7]#[O+:8])<-[1P:9]([C:10]([H:23])([H:24])[H:25])([C:11]([H:26])([H:27])[H:28])[C:12]([H:29])([H:30])[C:13]([H:31])([H:32])[N:14]([H:33])[C:15]([H:34])([H:35])[C:16]([H:36])([H:37])[2P:17]->1([C:18]([H:38])([H:39])[H:40])[C:19]([H:41])([H:42])[H:43])([H:20])([H:21])[H:22]", "smiles3Dx": "C([C:1]#[5N:2]->[Mn+:3]1(<-[3C-:4]#[O+:5])(<-[4H-:6])(<-[6C-:7]#[O+:8])<-[1P:9]([C:10]([H:23])([H:24])[H:25])([C:11]([H:26])([H:27])[H:28])[C:12]([H:29])([H:30])[C:13]([H:31])([H:32])[N:14]([H:33])[C:15]([H:34])([H:35])[C:16]([H:36])([H:37])[2P:17]->1([C:18]([H:38])([H:39])[H:40])[C:19]([H:41])([H:42])[H:43])([H:20])([H:21])[H:22]", "dummies": []}
C     -3.6575     2.4428     2.3317
C     -2.5794     1.7260     1.6519
N     -1.6756     1.1238     1.0780
Mn     0.0000     0.0000     0.0000
C      1.7139    -1.1115    -1.0331
O      2.6191    -1.6958    -1.5748
H      0.5406    -0.7108     1.6084
C      1.4040     1.7701     0.3661
O      2.1432     2.7033     0.5576
P     -1.6451    -2.0901    -0.2579
C     -3.3491    -1.6569    -0.6077
C     -1.7515    -2.9918     1.2841
C     -1.1818    -3.3611    -1.4432
C     -1.2717    -2.8527    -2.8800
N     -0.2503    -1.8242    -3.1107
C     -0.6589    -0.8646    -4.1390
C     -1.5708     0.2186    -3.5523
P     -0.7314     1.1844    -2.2897
C      0.6465     1.9560    -3.1339
C     -1.8540     2.5446    -1.9882
H     -4.4739     1.7336     2.5790
H     -4.0483     3.2392     1.6656
H     -3.2675     2.8988     3.2648
H     -3.8030    -2.4135    -1.2791
H     -3.3860    -0.6618    -1.0902
H     -3.9247    -1.6191     0.3401
H     -2.0400    -2.2966     2.0992
H     -0.7651    -3.4430     1.5172
H     -2.5131    -3.7943     1.1960
H     -1.8629    -4.2306    -1.3242
H     -0.1418    -3.6907    -1.2338
H     -1.1030    -3.7089    -3.5717
H     -2.2997    -2.4861    -3.0820
H      0.6170    -2.3055    -3.4475
H      0.2419    -0.3874    -4.5823
H     -1.1830    -1.3800    -4.9758
H     -2.4732    -0.2456    -3.1169
H     -1.8872     0.8995    -4.3707
H      0.9686     2.8560    -2.5707
H      0.3396     2.2532    -4.1580
H      1.4913     1.2397    -3.1937
H     -2.0197     3.1082    -2.9297
H     -2.8229     2.1492    -1.6193
H     -1.4179     3.2211    -1.2248
44
{"conf": 1, "E": 88.37, "rms": -1.0, "geom": "OH", "total_charge": 0, "CA_charge": 1, "smiles": "C[C:1]#[5N:2]->[Mn+:3]1(<-[3C-:4]#[O+:5])(<-[4H-:6])(<-[6C-:7]#[O+:8])<-[1P:9]([CH3:10])([CH3:11])[CH2:12][CH2:13][NH:14][CH2:15][CH2:16][2P:17]->1([CH3:18])[CH3:19]", "smiles3D": "C([C:1]#[5N:2]->[Mn+:3]1(<-[3C-:4]#[O+:5])(<-[4H-:6])(<-[6C-:7]#[O+:8])<-[1P:9]([C:10]([H:23])([H:24])[H:25])([C:11]([H:26])([H:27])[H:28])[C:12]([H:29])([H:30])[C:13]([H:31])([H:32])[N:14]([H:33])[C:15]([H:34])([H:35])[C:16]([H:36])([H:37])[2P:17]->1([C:18]([H:38])([H:39])[H:40])[C:19]([H:41])([H:42])[H:43])([H:20])([H:21])[H:22]", "smiles3Dx": "C([C:1]#[5N:2]->[Mn+:3]1(<-[3C-:4]#[O+:5])(<-[4H-:6])(<-[6C-:7]#[O+:8])<-[1P:9]([C:10]([H:23])([H:24])[H:25])([C:11]([H:26])([H:27])[H:28])[C:12]([H:29])([H:30])[C:13]([H:31])([H:32])[N:14]([H:33])[C:15]([H:34])([H:35])[C:16]([H:36])([H:37])[2P:17]->1([C:18]([H:38])([H:39])[H:40])[C:19]([H:41])([H:42])[H:43])([H:20])([H:21])[H:22]", "dummies": []}
C      4.4682     2.1582    -0.4298
C      3.1588     1.5195    -0.3040
N      2.0567     0.9873    -0.1977
Mn     0.0000     0.0000     0.0000
C     -2.0245    -1.0539     0.1726
O     -3.0918    -1.6076     0.2636
H      0.7274    -1.2330     1.1555
C      0.5444    -1.3823    -1.7417
O      0.8309    -2.1098    -2.6598
P     -0.6277     1.4948     2.1244
C      0.6167     1.4428     3.4092
C     -2.1323     0.9767     2.9416
C     -0.8750     3.2391     1.8010
C      0.3015     3.7910     0.9790
N     -0.0744     4.8679     0.0533
C     -0.9413     4.4406    -1.0601
C     -0.3178     3.3417    -1.9641
P     -1.0834     1.7174    -1.7526
C     -1.0121     1.0257    -3.4024
C     -2.8417     1.9689    -1.5116
H      4.9190     1.8880    -1.4067
H      4.3483     3.2595    -0.3694
H      5.1287     1.8122     0.3916
H      0.7375     0.3987     3.7641
H      0.3057     2.0873     4.2573
H      1.5826     1.8074     3.0030
H     -2.0355    -0.0823     3.2576
H     -2.3110     1.6134     3.8328
H     -2.9864     1.0755     2.2404
H     -1.8262     3.3656     1.2577
H     -0.9413     3.7873     2.7650
H      0.8091     2.9922     0.4230
H      1.0660     4.1855     1.6828
H     -0.5731     5.6129     0.5944
H     -1.9616     4.2199    -0.7067
H     -1.0856     5.3340    -1.7064
H      0.7703     3.2604    -1.7663
H     -0.4468     3.6482    -3.0245
H     -1.5638     1.6820    -4.1072
H      0.0466     0.9456    -3.7245
H     -1.4743     0.0172    -3.4009
H     -3.0459     2.1780    -0.4426
H     -3.1890     2.8200    -2.1334
H     -3.3887     1.0515    -1.8116
44
{"conf": 2, "E": 78.17, "rms": -1.0, "geom": "OH", "total_charge": 0, "CA_charge": 1, "smiles": "C[C:1]#[5N:2]->[Mn+:3]1(<-[3C-:4]#[O+:5])(<-[4H-:6])(<-[6C-:7]#[O+:8])<-[1P:9]([CH3:10])([CH3:11])[CH2:12][CH2:13][NH:14][CH2:15][CH2:16][2P:17]->1([CH3:18])[CH3:19]", "smiles3D": "C([C:1]#[5N:2]->[Mn+:3]1(<-[3C-:4]#[O+:5])(<-[4H-:6])(<-[6C-:7]#[O+:8])<-[1P:9]([C:10]([H:23])([H:24])[H:25])([C:11]([H:26])([H:27])[H:28])[C:12]([H:29])([H:30])[C:13]([H:31])([H:32])[N:14]([H:33])[C:15]([H:34])([H:35])[C:16]([H:36])([H:37])[2P:17]->1([C:18]([H:38])([H:39])[H:40])[C:19]([H:41])([H:42])[H:43])([H:20])([H:21])[H:22]", "smiles3Dx": "C([C:1]#[5N:2]->[Mn+:3]1(<-[3C-:4]#[O+:5])(<-[4H-:6])(<-[6C-:7]#[O+:8])<-[1P:9]([C:10]([H:23])([H:24])[H:25])([C:11]([H:26])([H:27])[H:28])[C:12]([H:29])([H:30])[C:13]([H:31])([H:32])[N:14]([H:33])[C:15]([H:34])([H:35])[C:16]([H:36])([H:37])[2P:17]->1([C:18]([H:38])([H:39])[H:40])[C:19]([H:41])([H:42])[H:43])([H:20])([H:21])[H:22]", "dummies": []}
C      0.4076     2.1563    -4.4683
C      0.2827     1.5197    -3.1578
N      0.1803     0.9869    -2.0557
Mn     0.0000     0.0000     0.0000
C     -0.2327    -1.0122     2.0400
O     -0.3587    -1.5464     3.1137
H     -0.6249    -1.5319    -0.8045
C     -2.1596     0.7427     0.1519
O     -3.2969     1.1352     0.2325
P      2.4728    -0.9647    -0.3092
C      2.4545    -2.3864    -1.3959
C      3.6152     0.1601    -1.1114
C      3.3046    -1.5844     1.1602
C      3.6456    -0.4582     2.1330
N      2.4126     0.1115     2.6896
C      2.5762     1.5187     3.0611
C      2.4109     2.4342     1.8429
P      0.7652     2.3056     1.1310
C      0.7106     3.6550    -0.0427
C     -0.3467     2.8344     2.4313
H     -0.5178     1.9807    -5.0544
H      0.5604     3.2471    -4.3355
H      1.2753     1.7241    -5.0076
H      1.8932    -3.2130    -0.9135
H      1.9602    -2.1146    -2.3513
H      3.4949    -2.7154    -1.5986
H      3.2742     1.2021    -0.9622
H      4.6316     0.0363    -0.6858
H      3.6472    -0.0562    -2.1991
H      2.6453    -2.3212     1.6666
H      4.2429    -2.0950     0.8552
H      4.2725     0.3005     1.6199
H      4.2693    -0.8753     2.9557
H      2.1772    -0.4244     3.5582
H      3.5736     1.6925     3.5253
H      1.8223     1.7907     3.8313
H      2.5808     3.4846     2.1611
H      3.1618     2.1769     1.0752
H      0.8834     4.6161     0.4845
H     -0.2838     3.6769    -0.5340
H      1.4977     3.5086    -0.8109
H     -0.5421     1.9858     3.1183
H      0.1107     3.6718     2.9979
H     -1.3044     3.1721     1.9847
44
{"conf": 3, "E": 87.74, "rms": -1.0, "geom": "OH", "total_charge": 0, "CA_charge": 1, "smiles": "C[C:1]#[5N:2]->[Mn+:3]1(<-[3C-:4]#[O+:5])(<-[4H-:6])(<-[6C-:7]#[O+:8])<-[1P:9]([CH3:10])([CH3:11])[CH2:12][CH2:13][NH:14][CH2:15][CH2:16][2P:17]->1([CH3:18])[CH3:19]", "smiles3D": "C([C:1]#[5N:2]->[Mn+:3]1(<-[3C-:4]#[O+:5])(<-[4H-:6])(<-[6C-:7]#[O+:8])<-[1P:9]([C:10]([H:23])([H:24])[H:25])([C:11]([H:26])([H:27])[H:28])[C:12]([H:29])([H:30])[C:13]([H:31])([H:32])[N:14]([H:33])[C:15]([H:34])([H:35])[C:16]([H:36])([H:37])[2P:17]->1([C:18]([H:38])([H:39])[H:40])[C:19]([H:41])([H:42])[H:43])([H:20])([H:21])[H:22]", "smiles3Dx": "C([C:1]#[5N:2]->[Mn+:3]1(<-[3C-:4]#[O+:5])(<-[4H-:6])(<-[6C-:7]#[O+:8])<-[1P:9]([C:10]([H:23])([H:24])[H:25])([C:11]([H:26])([H:27])[H:28])[C:12]([H:29])([H:30])[C:13]([H:31])([H:32])[N:14]([H:33])[C:15]([H:34])([H:35])[C:16]([H:36])([H:37])[2P:17]->1([C:18]([H:38])([H:39])[H:40])[C:19]([H:41])([H:42])[H:43])([H:20])([H:21])[H:22]", "dummies": []}
C      2.7412    -3.8907     1.4635
C      1.9310    -2.7498     1.0394
N      1.2534    -1.7905     0.6796
Mn     0.0000     0.0000     0.0000
C     -1.2691     1.7861    -0.6612
O     -1.9366     2.7275    -1.0109
H     -0.3485     0.4105     1.7592
C     -1.8679    -1.3227     0.0148
O     -2.8518    -2.0199     0.0216
P      2.1329     1.5982     0.1928
C      2.0602     3.0875    -0.8020
C      2.3024     2.2230     1.8611
C      3.7298     0.8376    -0.1253
C      3.6423    -0.1537    -1.2860
N      3.6885     0.5186    -2.5922
C      2.8839    -0.1720    -3.6074
C      1.4035     0.2852    -3.6318
P      0.3271    -0.6987    -2.5717
C      0.7959    -2.4145    -2.7936
C     -1.2478    -0.6097    -3.4188
H      2.5350    -4.7565     0.8013
H      2.4874    -4.1560     2.5103
H      3.8161    -3.6237     1.3992
H      1.5630     3.8942    -0.2249
H      3.0850     3.4128    -1.0734
H      1.4785     2.8925    -1.7208
H      1.3880     2.7862     2.1398
H      2.4388     1.3737     2.5618
H      3.1832     2.8958     1.9197
H      4.0520     0.2926     0.7876
H      4.4819     1.6220    -0.3553
H      4.5148    -0.8386    -1.2254
H      2.7418    -0.7808    -1.1640
H      3.4211     1.5263    -2.5422
H      3.3186     0.0969    -4.5941
H      3.0123    -1.2709    -3.5415
H      1.3316     1.3461    -3.3318
H      1.0323     0.1996    -4.6754
H      1.0299    -2.6037    -3.8618
H     -0.0447    -3.0682    -2.4820
H      1.6838    -2.6449    -2.1718
H     -1.1417    -1.0090    -4.4489
H     -1.5833     0.4467    -3.4656
H     -1.9996    -1.2103    -2.8681
44
{"conf": 4, "E": 294.77, "rms": -1.0, "geom": "OH", "total_charge": 0, "CA_charge": 1, "smiles": "C[C:1]#[5N:2]->[Mn+:3]1(<-[3C-:4]#[O+:5])(<-[4H-:6])(<-[6C-:7]#[O+:8])<-[1P:9]([CH3:10])([CH3:11])[CH2:12][CH2:13][NH:14][CH2:15][CH2:16][2P:17]->1([CH3:18])[CH3:19]", "smiles3D": "C([C:1]#[5N:2]->[Mn+:3]1(<-[3C-:4]#[O+:5])(<-[4H-:6])(<-[6C-:7]#[O+:8])<-[1P:9]([C:10]([H:23])([H:24])[H:25])([C:11]([H:26])([H:27])[H:28])[C:12]([H:29])([H:30])[C:13]([H:31])([H:32])[N:14]([H:33])[C:15]([H:34])([H:35])[C:16]([H:36])([H:37])[2P:17]->1([C:18]([H:38])([H:39])[H:40])[C:19]([H:41])([H:42])[H:43])([H:20])([H:21])[H:22]", "smiles3Dx": "C([C:1]#[5N:2]->[Mn+:3]1(<-[3C-:4]#[O+:5])(<-[4H-:6])(<-[6C-:7]#[O+:8])<-[1P:9]([C:10]([H:23])([H:24])[H:25])([C:11]([H:26])([H:27])[H:28])[C:12]([H:29])([H:30])[C:13]([H:31])([H:32])[N:14]([H:33])[C:15]([H:34])([H:35])[C:16]([H:36])([H:37])[2P:17]->1([C:18]([H:38])([H:39])[H:40])[C:19]([H:41])([H:42])[H:43])([H:20])([H:21])[H:22]", "dummies": []}
C     -3.1480     3.6340    -1.3984
C     -2.2272     2.5722    -0.9945
N     -1.4555     1.6784    -0.6549
Mn     0.0000     0.0000     0.0000
C      1.7822    -1.1563     0.8952
O      2.7147    -1.7592     1.3658
H      0.7418     1.3837     0.9587
C      1.3530     0.5868    -1.7501
O      2.0655     0.8956    -2.6726
P     -1.5179    -0.4679     2.1920
C     -0.7429    -1.5179     3.4216
C     -1.7527     1.0691     3.0778
C     -3.2031    -1.0854     2.0233
C     -3.2559    -2.5310     1.4932
N     -3.5672    -2.5214     0.0588
C     -3.0997    -3.7114    -0.6647
C     -2.1573    -3.3933    -1.8825
P     -0.8922    -2.0880    -1.6425
C     -0.2367    -2.9423    -0.2037
C     -2.1803    -0.8402    -1.5767
H     -2.9211     4.5573    -0.8267
H     -3.0306     3.8319    -2.4836
H     -4.1907     3.3170    -1.1907
H      0.1363    -0.9948     3.8509
H     -1.4682    -1.7406     4.2313
H     -0.4101    -2.4658     2.9569
H     -2.3582     1.7631     2.4590
H     -0.7653     1.5293     3.2870
H     -2.2789     0.8731     4.0351
H     -3.6870    -1.0562     3.0232
H     -3.7697    -0.4129     1.3440
H     -4.0625    -3.0792     2.0303
H     -2.3202    -3.0778     1.7192
H     -4.6038    -2.4231    -0.0599
H     -2.6662    -4.4776     0.0118
H     -3.9841    -4.2402    -1.0868
H     -1.6253    -4.3318    -2.1505
H     -2.7866    -3.1286    -2.7600
H     -0.4535    -2.3714     0.6938
H      0.8553    -3.0362    -0.3329
H     -0.6266    -3.9642    -0.0930
H     -2.3053    -0.4984    -0.5423
H     -3.1541    -1.1963    -1.9638
H     -1.8651    -0.0010    -2.2218
44
{"conf": 5, "E": 318.95, "rms": -1.0, "geom": "OH", "total_charge": 0, "CA_charge": 1, "smiles": "C[C:1]#[5N:2]->[Mn+:3]1(<-[3C-:4]#[O+:5])(<-[4H-:6])(<-[6C-:7]#[O+:8])<-[1P:9]([CH3:10])([CH3:11])[CH2:12][CH2:13][NH:14][CH2:15][CH2:16][2P:17]->1([CH3:18])[CH3:19]", "smiles3D": "C([C:1]#[5N:2]->[Mn+:3]1(<-[3C-:4]#[O+:5])(<-[4H-:6])(<-[6C-:7]#[O+:8])<-[1P:9]([C:10]([H:23])([H:24])[H:25])([C:11]([H:26])([H:27])[H:28])[C:12]([H:29])([H:30])[C:13]([H:31])([H:32])[N:14]([H:33])[C:15]([H:34])([H:35])[C:16]([H:36])([H:37])[2P:17]->1([C:18]([H:38])([H:39])[H:40])[C:19]([H:41])([H:42])[H:43])([H:20])([H:21])[H:22]", "smiles3Dx": "C([C:1]#[5N:2]->[Mn+:3]1(<-[3C-:4]#[O+:5])(<-[4H-:6])(<-[6C-:7]#[O+:8])<-[1P:9]([C:10]([H:23])([H:24])[H:25])([C:11]([H:26])([H:27])[H:28])[C:12]([H:29])([H:30])[C:13]([H:31])([H:32])[N:14]([H:33])[C:15]([H:34])([H:35])[C:16]([H:36])([H:37])[2P:17]->1([C:18]([H:38])([H:39])[H:40])[C:19]([H:41])([H:42])[H:43])([H:20])([H:21])[H:22]", "dummies": []}
C      2.7374     2.4996    -3.3272
C      1.9282     1.7647    -2.3560
N      1.2515     1.1463    -1.5377
Mn     0.0000     0.0000     0.0000
C     -1.3527    -1.0331     1.5294
O     -2.0749    -1.5664     2.3347
H     -1.4599    -0.2493    -1.0914
C      0.7411    -1.2844    -1.7449
O      1.1284    -1.9159    -2.6982
P      0.9241    -2.5527     0.3966
C      0.6728    -3.1871     2.0619
C      0.0325    -3.7945    -0.5569
C      2.6632    -2.8616     0.0018
C      3.5936    -2.7503     1.2289
N      4.7322    -1.8661     0.9378
C      4.6153    -0.5586     1.6051
C      3.7131     0.4125     0.8102
P      2.0810     0.6968     1.5363
C      2.0355     2.4812     1.6845
C      2.0521     0.1943     3.2587
H      2.2716     2.4218    -4.3310
H      3.7587     2.0674    -3.3584
H      2.7961     3.5660    -3.0274
H      1.3967    -4.0010     2.2715
H      0.8002    -2.3771     2.7978
H     -0.3548    -3.5942     2.1529
H     -0.0953    -4.7162     0.0474
H     -0.9664    -3.3991    -0.8340
H      0.5965    -4.0472    -1.4768
H      2.7567    -3.8838    -0.4235
H      2.9908    -2.1392    -0.7704
H      3.9747    -3.7730     1.4527
H      3.0847    -2.4440     2.1519
H      5.5995    -2.3257     1.3041
H      5.6313    -0.1033     1.6096
H      4.3807    -0.6623     2.6801
H      3.5763     0.0258    -0.2195
H      4.2356     1.3903     0.7345
H      2.1162     2.9386     0.6770
H      1.0773     2.7884     2.1516
H      2.8809     2.8268     2.3153
H      1.0458     0.3967     3.6793
H      2.2709    -0.8748     3.3562
H      2.8073     0.7752     3.8279
44
{"conf": 6, "E": 79.88, "rms": -1.0, "geom": "OH", "total_charge": 0, "CA_charge": 1, "smiles": "C[C:1]#[5N:2]->[Mn+:3]1(<-[3C-:4]#[O+:5])(<-[4H-:6])(<-[6C-:7]#[O+:8])<-[1P:9]([CH3:10])([CH3:11])[CH2:12][CH2:13][NH:14][CH2:15][CH2:16][2P:17]->1([CH3:18])[CH3:19]", "smiles3D": "C([C:1]#[5N:2]->[Mn+:3]1(<-[3C-:4]#[O+:5])(<-[4H-:6])(<-[6C-:7]#[O+:8])<-[1P:9]([C:10]([H:23])([H:24])[H:25])([C:11]([H:26])([H:27])[H:28])[C:12]([H:29])([H:30])[C:13]([H:31])([H:32])[N:14]([H:33])[C:15]([H:34])([H:35])[C:16]([H:36])([H:37])[2P:17]->1([C:18]([H:38])([H:39])[H:40])[C:19]([H:41])([H:42])[H:43])([H:20])([H:21])[H:22]", "smiles3Dx": "C([C:1]#[5N:2]->[Mn+:3]1(<-[3C-:4]#[O+:5])(<-[4H-:6])(<-[6C-:7]#[O+:8])<-[1P:9]([C:10]([H:23])([H:24])[H:25])([C:11]([H:26])([H:27])[H:28])[C:12]([H:29])([H:30])[C:13]([H:31])([H:32])[N:14]([H:33])[C:15]([H:34])([H:35])[C:16]([H:36])([H:37])[2P:17]->1([C:18]([H:38])([H:39])[H:40])[C:19]([H:41])([H:42])[H:43])([H:20])([H:21])[H:22]", "dummies": []}
C      4.6798     0.8955     1.4462
C      3.3060     0.6304     1.0217
N      2.1510     0.4128     0.6640
Mn     0.0000     0.0000     0.0000
C     -2.1410    -0.4936    -0.6411
O     -3.2692    -0.7523    -0.9790
H     -0.1814    -1.1576     1.4184
C      0.7613    -1.7501    -1.2641
O      1.1624    -2.6713    -1.9307
P     -0.9480     1.9386     1.5799
C     -1.5032     1.2527     3.1368
C     -2.4020     2.7857     0.9629
C      0.2330     3.2052     2.0751
C      0.2341     4.4212     1.1283
N      0.2531     4.0457    -0.2904
C      1.5670     3.5522    -0.7120
C      1.4872     2.9013    -2.0919
P      0.2572     1.5880    -2.1461
C     -1.2691     2.3863    -2.6467
C      0.7296     0.6443    -3.5922
H      4.7841     0.6645     2.5262
H      5.3766     0.2598     0.8622
H      4.9195     1.9646     1.2717
H     -1.9864     2.0460     3.7443
H     -2.2336     0.4406     2.9424
H     -0.6341     0.8414     3.6903
H     -2.1912     3.2215    -0.0308
H     -3.2384     2.0625     0.8736
H     -2.6898     3.5933     1.6671
H     -0.0216     3.5544     3.0982
H      1.2464     2.7577     2.1049
H     -0.6791     5.0232     1.3280
H      1.1017     5.0757     1.3701
H      0.0448     4.9084    -0.8466
H      1.9658     2.8132    -0.0007
H      2.2929     4.3951    -0.7542
H      2.4811     2.4756    -2.3466
H      1.2280     3.6744    -2.8465
H     -2.1244     1.8947    -2.1430
H     -1.2466     3.4572    -2.3673
H     -1.3951     2.3009    -3.7456
H      1.6968     0.1355    -3.4018
H      0.8364     1.3237    -4.4633
H     -0.0499    -0.1149    -3.8094
