# Supplementary material for: MACE: Automated Assessment of Stereochemistry of Transition Metal Complexes and Its Applications in Computational Catalysis
Source: J Chem Theory Comput. 2024 Feb 16;20(5):2313–20. doi: 10.1021/acs.jctc.3c01313 (PMC10938507; doi:10.1021/acs.jctc.3c01313)
Supplement: Supplementary file 3 — ct3c01313_si_003.zip [file ct3c01313_si_003.zip › structures/screening/mace_MeCN/Mn_PNhP_Me_bi_0.xyz]

44
{"conf": 0, "E": 76.18, "rms": -1.0, "geom": "OH", "total_charge": 0, "CA_charge": 1, "smiles": "C[C:1]#[6N:2]->[Mn+:3]1(<-[3H-:4])(<-[4C-:5]#[O+:6])(<-[5C-:7]#[O+:8])<-[1N@H:9]([CH2:10][CH2:11][P:12]([CH3:13])[CH3:14])[CH2:15][CH2:16][2P:17]->1([CH3:18])[CH3:19]", "smiles3D": "C([C:1]#[6N:2]->[Mn+:3]1(<-[3H-:4])(<-[4C-:5]#[O+:6])(<-[5C-:7]#[O+:8])<-[1N@@:9]([C:10]([C:11]([P:12]([C:13]([H:28])([H:29])[H:30])[C:14]([H:31])([H:32])[H:33])([H:26])[H:27])([H:24])[H:25])([H:23])[C:15]([H:34])([H:35])[C:16]([H:36])([H:37])[2P:17]->1([C:18]([H:38])([H:39])[H:40])[C:19]([H:41])([H:42])[H:43])([H:20])([H:21])[H:22]", "smiles3Dx": "C([C:1]#[6N:2]->[Mn+:3]1(<-[3H-:4])(<-[4C-:5]#[O+:6])(<-[5C-:7]#[O+:8])<-[1N@@:9]([C:10]([C:11]([P:12]([C:13]([H:28])([H:29])[H:30])[C:14]([H:31])([H:32])[H:33])([H:26])[H:27])([H:24])[H:25])([H:23])[C:15]([H:34])([H:35])[C:16]([H:36])([H:37])[2P:17]->1([C:18]([H:38])([H:39])[H:40])[C:19]([H:41])([H:42])[H:43])([H:20])([H:21])[H:22]", "dummies": []}
C     -1.6071     1.0020     4.6052
C     -1.1360     0.7082     3.2518
N     -0.7406     0.4608     2.1156
Mn     0.0000     0.0000     0.0000
H     -1.4352    -1.1184    -0.2571
C     -1.2138     1.7457    -0.8559
O     -1.8547     2.6624    -1.3062
C      1.7795     1.4029     0.3190
O      2.7175     2.1409     0.4890
N      0.9260    -0.7192    -2.0000
C      0.0793    -0.3277    -3.0488
C      0.6746    -0.5420    -4.4521
P     -0.3568     0.3285    -5.7453
C      0.6405    -0.1418    -7.2472
C      0.2740     2.0719    -5.5404
C      1.1478    -2.1311    -1.9128
C      2.1046    -2.5716    -0.7683
P      1.4389    -2.0151     0.7944
C      2.8409    -1.6870     1.8549
C      0.5679    -3.4129     1.4975
H     -1.9274     0.0610     5.1000
H     -2.4660     1.7013     4.5538
H     -0.7874     1.4671     5.1898
H      1.7346    -0.2983    -2.0957
H     -0.1262     0.7517    -2.9250
H     -0.8846    -0.8776    -2.9763
H      0.6726    -1.6229    -4.6996
H      1.7197    -0.1707    -4.4878
H      0.5286    -1.2297    -7.4369
H      0.2686     0.4216    -8.1287
H      1.7147     0.0924    -7.0880
H     -0.0688     2.6937    -6.3941
H      1.3827     2.0828    -5.5037
H     -0.1300     2.5038    -4.6026
H      1.5811    -2.4997    -2.8662
H      0.1676    -2.6354    -1.7613
H      3.1061    -2.1197    -0.9294
H      2.1990    -3.6789    -0.7656
H      3.4280    -0.8426     1.4416
H      3.4826    -2.5906     1.9124
H      2.4819    -1.4246     2.8702
H      0.0955    -3.1093     2.4554
H      1.2817    -4.2417     1.6850
H     -0.2168    -3.7545     0.7892
44
{"conf": 1, "E": 172.05, "rms": -1.0, "geom": "OH", "total_charge": 0, "CA_charge": 1, "smiles": "C[C:1]#[6N:2]->[Mn+:3]1(<-[3H-:4])(<-[4C-:5]#[O+:6])(<-[5C-:7]#[O+:8])<-[1N@H:9]([CH2:10][CH2:11][P:12]([CH3:13])[CH3:14])[CH2:15][CH2:16][2P:17]->1([CH3:18])[CH3:19]", "smiles3D": "C([C:1]#[6N:2]->[Mn+:3]1(<-[3H-:4])(<-[4C-:5]#[O+:6])(<-[5C-:7]#[O+:8])<-[1N@@:9]([C:10]([C:11]([P:12]([C:13]([H:28])([H:29])[H:30])[C:14]([H:31])([H:32])[H:33])([H:26])[H:27])([H:24])[H:25])([H:23])[C:15]([H:34])([H:35])[C:16]([H:36])([H:37])[2P:17]->1([C:18]([H:38])([H:39])[H:40])[C:19]([H:41])([H:42])[H:43])([H:20])([H:21])[H:22]", "smiles3Dx": "C([C:1]#[6N:2]->[Mn+:3]1(<-[3H-:4])(<-[4C-:5]#[O+:6])(<-[5C-:7]#[O+:8])<-[1N@@:9]([C:10]([C:11]([P:12]([C:13]([H:28])([H:29])[H:30])[C:14]([H:31])([H:32])[H:33])([H:26])[H:27])([H:24])[H:25])([H:23])[C:15]([H:34])([H:35])[C:16]([H:36])([H:37])[2P:17]->1([C:18]([H:38])([H:39])[H:40])[C:19]([H:41])([H:42])[H:43])([H:20])([H:21])[H:22]", "dummies": []}
C      4.7179     0.2584     1.3444
C      3.4016     0.2271     0.6667
N      2.2206     0.1598     0.2692
Mn     0.0000     0.0000     0.0000
H      0.1007     1.0630    -1.3895
C     -0.1475    -1.9516    -1.2348
O     -0.2017    -2.9982    -1.8037
C      0.1727    -1.2170     1.8782
O      0.1379    -1.9649     2.8201
N     -2.2340     0.1161     0.5421
C     -3.0810     0.5016    -0.5234
C     -3.0003     1.8903    -1.2257
P     -3.5177     3.3035    -0.1080
C     -3.7396     4.8141    -1.1969
C     -5.2257     2.9404     0.6579
C     -2.4128     0.7827     1.8141
C     -1.6440     2.1356     2.2950
P     -0.0718     2.2108     1.4499
C      1.1484     2.3931     2.7192
C     -0.0181     3.7534     0.4981
H      5.5371     0.7179     0.7982
H      5.0423    -0.7147     1.7577
H      4.5447     0.8512     2.2969
H     -2.4166    -0.8031     0.6289
H     -2.9135    -0.2335    -1.3836
H     -4.1719     0.3239    -0.2099
H     -3.5338     1.8027    -2.1400
H     -1.9726     2.1445    -1.5648
H     -3.0734     4.8072    -2.0941
H     -3.4543     5.7088    -0.6188
H     -4.7689     4.9984    -1.5704
H     -5.2956     1.8877     0.9986
H     -6.0791     3.1644    -0.0380
H     -5.3189     3.5980     1.5484
H     -3.5241     0.8863     1.9726
H     -2.0511     0.0172     2.5629
H     -1.5868     2.1994     3.3702
H     -2.2671     3.0044     1.9954
H      1.2738     1.4880     3.3005
H      2.1360     2.6599     2.2898
H      0.8340     3.1968     3.4062
H     -0.2273     4.6087     1.1820
H      0.9175     3.8751     0.0148
H     -0.8093     3.7823    -0.2798
44
{"conf": 2, "E": 77.22, "rms": -1.0, "geom": "OH", "total_charge": 0, "CA_charge": 1, "smiles": "C[C:1]#[6N:2]->[Mn+:3]1(<-[3H-:4])(<-[4C-:5]#[O+:6])(<-[5C-:7]#[O+:8])<-[1N@H:9]([CH2:10][CH2:11][P:12]([CH3:13])[CH3:14])[CH2:15][CH2:16][2P:17]->1([CH3:18])[CH3:19]", "smiles3D": "C([C:1]#[6N:2]->[Mn+:3]1(<-[3H-:4])(<-[4C-:5]#[O+:6])(<-[5C-:7]#[O+:8])<-[1N@@:9]([C:10]([C:11]([P:12]([C:13]([H:28])([H:29])[H:30])[C:14]([H:31])([H:32])[H:33])([H:26])[H:27])([H:24])[H:25])([H:23])[C:15]([H:34])([H:35])[C:16]([H:36])([H:37])[2P:17]->1([C:18]([H:38])([H:39])[H:40])[C:19]([H:41])([H:42])[H:43])([H:20])([H:21])[H:22]", "smiles3Dx": "C([C:1]#[6N:2]->[Mn+:3]1(<-[3H-:4])(<-[4C-:5]#[O+:6])(<-[5C-:7]#[O+:8])<-[1N@@:9]([C:10]([C:11]([P:12]([C:13]([H:28])([H:29])[H:30])[C:14]([H:31])([H:32])[H:33])([H:26])[H:27])([H:24])[H:25])([H:23])[C:15]([H:34])([H:35])[C:16]([H:36])([H:37])[2P:17]->1([C:18]([H:38])([H:39])[H:40])[C:19]([H:41])([H:42])[H:43])([H:20])([H:21])[H:22]", "dummies": []}
C     -1.6578     3.4834    -3.1512
C     -1.1689     2.4645    -2.2230
N     -0.7594     1.6065    -1.4450
Mn     0.0000     0.0000     0.0000
H     -1.7442    -0.4495     0.3781
C      0.0713    -1.5659    -1.6709
O      0.1118    -2.3925    -2.5477
C      2.1558     0.6059    -0.4813
O      3.2892     0.9284    -0.7361
N      0.7838    -1.3685     1.6886
C      0.7121    -2.7304     1.3469
C     -0.7144    -3.2769     1.2028
P     -0.7029    -4.9478     0.3628
C     -2.5088    -5.3691     0.5862
C      0.0122    -6.0020     1.7285
C      0.1357    -1.0023     2.9057
C      0.4388     0.4542     3.3710
P     -0.0063     1.5909     2.0610
C     -1.5753     2.3076     2.5385
C      1.2076     2.9019     2.1016
H     -0.9513     4.3353    -3.1726
H     -2.6519     3.8360    -2.8180
H     -1.7380     3.0496    -4.1670
H      1.6739    -1.1681     1.7850
H      1.2463    -3.3339     2.1210
H      1.2445    -2.8672     0.3788
H     -1.1897    -3.3750     2.2012
H     -1.3194    -2.5943     0.5821
H     -2.7756    -5.3578     1.6662
H     -2.7049    -6.3810     0.1683
H     -3.1302    -4.6202     0.0498
H     -0.1987    -7.0690     1.5199
H     -0.4363    -5.7272     2.7051
H      1.1125    -5.8521     1.7728
H      0.4417    -1.7017     3.7172
H     -0.9630    -1.0945     2.7626
H     -0.1506     0.6828     4.2850
H      1.5216     0.5527     3.5963
H     -1.9287     2.9869     1.7378
H     -2.3192     1.4991     2.6924
H     -1.4528     2.8803     3.4809
H      0.9968     3.6271     1.2895
H      2.2215     2.4712     1.9566
H      1.1604     3.4220     3.0799
44
{"conf": 3, "E": 220.43, "rms": -1.0, "geom": "OH", "total_charge": 0, "CA_charge": 1, "smiles": "C[C:1]#[6N:2]->[Mn+:3]1(<-[3H-:4])(<-[4C-:5]#[O+:6])(<-[5C-:7]#[O+:8])<-[1N@H:9]([CH2:10][CH2:11][P:12]([CH3:13])[CH3:14])[CH2:15][CH2:16][2P:17]->1([CH3:18])[CH3:19]", "smiles3D": "C([C:1]#[6N:2]->[Mn+:3]1(<-[3H-:4])(<-[4C-:5]#[O+:6])(<-[5C-:7]#[O+:8])<-[1N@@:9]([C:10]([C:11]([P:12]([C:13]([H:28])([H:29])[H:30])[C:14]([H:31])([H:32])[H:33])([H:26])[H:27])([H:24])[H:25])([H:23])[C:15]([H:34])([H:35])[C:16]([H:36])([H:37])[2P:17]->1([C:18]([H:38])([H:39])[H:40])[C:19]([H:41])([H:42])[H:43])([H:20])([H:21])[H:22]", "smiles3Dx": "C([C:1]#[6N:2]->[Mn+:3]1(<-[3H-:4])(<-[4C-:5]#[O+:6])(<-[5C-:7]#[O+:8])<-[1N@@:9]([C:10]([C:11]([P:12]([C:13]([H:28])([H:29])[H:30])[C:14]([H:31])([H:32])[H:33])([H:26])[H:27])([H:24])[H:25])([H:23])[C:15]([H:34])([H:35])[C:16]([H:36])([H:37])[2P:17]->1([C:18]([H:38])([H:39])[H:40])[C:19]([H:41])([H:42])[H:43])([H:20])([H:21])[H:22]", "dummies": []}
C      1.0598     0.1996     4.4000
C      0.4738    -0.3792     3.2478
N      0.1916    -0.5428     2.0806
Mn     0.0000     0.0000     0.0000
H      1.5857     0.8154     0.2922
C      0.8163    -1.9682    -1.1101
O      1.0601    -2.9547    -1.7896
C     -2.0578    -0.9321    -0.3397
O     -3.1677    -1.3776    -0.6280
N     -0.3453     1.2048    -1.9584
C      0.8460     1.7390    -2.5989
C      2.2123     1.0866    -2.1462
P      3.1931     2.3928    -1.0877
C      3.8250     3.6820    -2.2710
C      4.7023     1.5374    -0.3433
C     -1.3762     2.3073    -1.8183
C     -2.1537     2.4347    -0.4163
P     -0.9354     2.3036     0.8964
C      0.1344     3.7267     0.6878
C     -1.7008     2.3454     2.4690
H      1.7886    -0.4891     4.9065
H      1.6824     0.9377     3.8724
H      0.3412     0.7959     5.0603
H     -0.7373     0.5726    -2.4952
H      0.7234     1.4260    -3.6904
H      1.0311     2.8152    -2.6271
H      2.8327     0.8795    -3.0082
H      2.1422     0.1579    -1.6206
H      3.2413     3.6446    -3.2126
H      3.6617     4.6655    -1.8073
H      4.8976     3.5376    -2.4532
H      4.7690     1.8256     0.7168
H      4.6068     0.4425    -0.3877
H      5.6272     1.8342    -0.8440
H     -2.1806     1.9958    -2.5787
H     -1.1037     3.3675    -2.1156
H     -2.7047     3.4144    -0.3980
H     -2.8589     1.6454    -0.3307
H     -0.4160     4.6894     0.8691
H      0.9911     3.6460     1.4183
H      0.5549     3.7603    -0.3211
H     -0.9064     2.4499     3.2967
H     -2.4116     3.1898     2.6287
H     -2.2411     1.4012     2.6938
44
{"conf": 4, "E": 82.31, "rms": -1.0, "geom": "OH", "total_charge": 0, "CA_charge": 1, "smiles": "C[C:1]#[6N:2]->[Mn+:3]1(<-[3H-:4])(<-[4C-:5]#[O+:6])(<-[5C-:7]#[O+:8])<-[1N@H:9]([CH2:10][CH2:11][P:12]([CH3:13])[CH3:14])[CH2:15][CH2:16][2P:17]->1([CH3:18])[CH3:19]", "smiles3D": "C([C:1]#[6N:2]->[Mn+:3]1(<-[3H-:4])(<-[4C-:5]#[O+:6])(<-[5C-:7]#[O+:8])<-[1N@@:9]([C:10]([C:11]([P:12]([C:13]([H:28])([H:29])[H:30])[C:14]([H:31])([H:32])[H:33])([H:26])[H:27])([H:24])[H:25])([H:23])[C:15]([H:34])([H:35])[C:16]([H:36])([H:37])[2P:17]->1([C:18]([H:38])([H:39])[H:40])[C:19]([H:41])([H:42])[H:43])([H:20])([H:21])[H:22]", "smiles3Dx": "C([C:1]#[6N:2]->[Mn+:3]1(<-[3H-:4])(<-[4C-:5]#[O+:6])(<-[5C-:7]#[O+:8])<-[1N@@:9]([C:10]([C:11]([P:12]([C:13]([H:28])([H:29])[H:30])[C:14]([H:31])([H:32])[H:33])([H:26])[H:27])([H:24])[H:25])([H:23])[C:15]([H:34])([H:35])[C:16]([H:36])([H:37])[2P:17]->1([C:18]([H:38])([H:39])[H:40])[C:19]([H:41])([H:42])[H:43])([H:20])([H:21])[H:22]", "dummies": []}
C      2.3655     4.1486    -1.4062
C      1.6468     2.9430    -0.9936
N      1.0604     1.9198    -0.6464
Mn     0.0000     0.0000     0.0000
H     -0.8681     0.9294     1.3291
C     -1.7695     0.3558    -1.4063
O     -2.6939     0.5434    -2.1561
C      1.0878    -1.1166    -1.6737
O      1.6654    -1.7122    -2.5513
N     -0.8108    -2.0060     0.7939
C     -1.7625    -1.7411     1.7930
C     -2.6659    -2.9482     2.1348
P     -2.5666    -3.4290     3.9501
C     -4.0658    -4.5367     4.0106
C     -1.2783    -4.7779     3.8924
C      0.2990    -2.8260     1.1870
C      1.2790    -2.2407     2.2526
P      1.8675    -0.6439     1.6947
C      2.0075     0.3894     3.1537
C      3.5201    -0.8927     1.0386
H      2.8611     3.9669    -2.3844
H      3.1358     4.4013    -0.6452
H      1.6474     4.9925    -1.5117
H     -1.2323    -2.4140     0.0879
H     -1.2583    -1.3775     2.7150
H     -2.4146    -0.9178     1.4186
H     -3.7149    -2.6698     1.9180
H     -2.4281    -3.8148     1.4923
H     -4.9836    -3.9145     4.0092
H     -4.0801    -5.2135     3.1312
H     -4.0315    -5.1441     4.9380
H     -1.4409    -5.4344     3.0106
H     -0.2661    -4.3307     3.8495
H     -1.3563    -5.3925     4.8121
H      0.8922    -3.0406     0.2720
H     -0.0815    -3.7954     1.5593
H      2.1375    -2.9329     2.3779
H      0.7601    -2.1321     3.2283
H      1.3049     1.2423     3.0667
H      1.7603    -0.2010     4.0613
H      3.0364     0.7791     3.2388
H      3.8506    -1.9400     1.2171
H      4.2329    -0.1964     1.5330
H      3.5125    -0.6938    -0.0554
44
{"conf": 5, "E": 77.22, "rms": -1.0, "geom": "OH", "total_charge": 0, "CA_charge": 1, "smiles": "C[C:1]#[6N:2]->[Mn+:3]1(<-[3H-:4])(<-[4C-:5]#[O+:6])(<-[5C-:7]#[O+:8])<-[1N@H:9]([CH2:10][CH2:11][P:12]([CH3:13])[CH3:14])[CH2:15][CH2:16][2P:17]->1([CH3:18])[CH3:19]", "smiles3D": "C([C:1]#[6N:2]->[Mn+:3]1(<-[3H-:4])(<-[4C-:5]#[O+:6])(<-[5C-:7]#[O+:8])<-[1N@@:9]([C:10]([C:11]([P:12]([C:13]([H:28])([H:29])[H:30])[C:14]([H:31])([H:32])[H:33])([H:26])[H:27])([H:24])[H:25])([H:23])[C:15]([H:34])([H:35])[C:16]([H:36])([H:37])[2P:17]->1([C:18]([H:38])([H:39])[H:40])[C:19]([H:41])([H:42])[H:43])([H:20])([H:21])[H:22]", "smiles3Dx": "C([C:1]#[6N:2]->[Mn+:3]1(<-[3H-:4])(<-[4C-:5]#[O+:6])(<-[5C-:7]#[O+:8])<-[1N@@:9]([C:10]([C:11]([P:12]([C:13]([H:28])([H:29])[H:30])[C:14]([H:31])([H:32])[H:33])([H:26])[H:27])([H:24])[H:25])([H:23])[C:15]([H:34])([H:35])[C:16]([H:36])([H:37])[2P:17]->1([C:18]([H:38])([H:39])[H:40])[C:19]([H:41])([H:42])[H:43])([H:20])([H:21])[H:22]", "dummies": []}
C      0.8164    -4.8704    -0.6391
C      0.5773    -3.4392    -0.4522
N      0.3764    -2.2374    -0.2949
Mn     0.0000     0.0000     0.0000
H      0.8778    -0.0793     1.6138
C      1.9460     0.5367    -1.0834
O      2.9679     0.8108    -1.6615
C     -1.0987     0.0673    -2.0069
O     -1.6793     0.1008    -3.0635
N     -0.6836     2.1657     0.4415
C      0.3751     3.0946     0.3798
C      1.4703     2.9083     1.4406
P      2.7681     4.2486     1.2733
C      3.8394     3.5080    -0.0615
C      3.8228     3.7990     2.7433
C     -1.4286     2.1684     1.6609
C     -2.7184     1.2991     1.6274
P     -2.2717    -0.3825     1.2125
C     -3.6284    -1.0329     0.2450
C     -2.2426    -1.2927     2.7506
H      0.1503    -5.4481     0.0346
H      1.8746    -5.1028    -0.4016
H      0.6064    -5.1451    -1.6927
H     -1.2678     2.3883    -0.2296
H      0.8434     3.0130    -0.6255
H     -0.0408     4.1251     0.4815
H      1.0425     3.0058     2.4571
H      1.9433     1.9126     1.3438
H      4.7622     4.1130    -0.1671
H      4.1154     2.4653     0.2000
H      3.2911     3.5203    -1.0252
H      4.0675     2.7164     2.7299
H      3.2697     4.0387     3.6736
H      4.7614     4.3882     2.7161
H     -0.7821     1.7764     2.4742
H     -1.7199     3.2133     1.9178
H     -3.4148     1.6994     0.8612
H     -3.2117     1.3230     2.6218
H     -4.5611    -1.0040     0.8454
H     -3.4064    -2.0809    -0.0437
H     -3.7597    -0.4194    -0.6695
H     -1.5232    -0.8187     3.4480
H     -1.9296    -2.3383     2.5537
H     -3.2553    -1.2880     3.2033
44
{"conf": 6, "E": 189.84, "rms": -1.0, "geom": "OH", "total_charge": 0, "CA_charge": 1, "smiles": "C[C:1]#[6N:2]->[Mn+:3]1(<-[3H-:4])(<-[4C-:5]#[O+:6])(<-[5C-:7]#[O+:8])<-[1N@H:9]([CH2:10][CH2:11][P:12]([CH3:13])[CH3:14])[CH2:15][CH2:16][2P:17]->1([CH3:18])[CH3:19]", "smiles3D": "C([C:1]#[6N:2]->[Mn+:3]1(<-[3H-:4])(<-[4C-:5]#[O+:6])(<-[5C-:7]#[O+:8])<-[1N@@:9]([C:10]([C:11]([P:12]([C:13]([H:28])([H:29])[H:30])[C:14]([H:31])([H:32])[H:33])([H:26])[H:27])([H:24])[H:25])([H:23])[C:15]([H:34])([H:35])[C:16]([H:36])([H:37])[2P:17]->1([C:18]([H:38])([H:39])[H:40])[C:19]([H:41])([H:42])[H:43])([H:20])([H:21])[H:22]", "smiles3Dx": "C([C:1]#[6N:2]->[Mn+:3]1(<-[3H-:4])(<-[4C-:5]#[O+:6])(<-[5C-:7]#[O+:8])<-[1N@@:9]([C:10]([C:11]([P:12]([C:13]([H:28])([H:29])[H:30])[C:14]([H:31])([H:32])[H:33])([H:26])[H:27])([H:24])[H:25])([H:23])[C:15]([H:34])([H:35])[C:16]([H:36])([H:37])[2P:17]->1([C:18]([H:38])([H:39])[H:40])[C:19]([H:41])([H:42])[H:43])([H:20])([H:21])[H:22]", "dummies": []}
C     -2.7019     2.0483     3.2523
C     -2.2544     1.3450     2.0504
N     -1.6459     0.7969     1.1965
Mn     0.0000     0.0000     0.0000
H     -0.5960    -1.7814     0.0599
C     -0.8981     0.3813    -2.2340
O     -1.2960     0.6619    -3.3394
C      0.8181     2.2180     0.0676
O      1.2782     3.3472     0.0245
N      2.0962    -0.6385    -0.4005
C      2.4126    -0.4833    -1.7354
C      3.9003    -0.5036    -2.0643
P      4.6834     1.1002    -2.6417
C      5.4752     1.9177    -1.1581
C      3.4941     2.3662    -3.3515
C      2.2288    -1.9657     0.1932
C      2.0778    -1.9853     1.7623
P      1.1534    -0.6024     2.3288
C     -0.0198    -1.0608     3.6277
C      2.2407     0.6863     2.9924
H     -3.1232     1.3331     4.0128
H     -1.7224     2.3738     3.6426
H     -3.3062     2.9715     3.0324
H      2.6355    -0.0847     0.1174
H      1.7998    -1.1732    -2.3630
H      1.9833     0.5561    -1.9005
H      3.9967    -1.2881    -2.8266
H      4.4081    -0.7873    -1.1367
H      5.6430     3.0058    -1.3362
H      6.4730     1.4481    -0.9715
H      4.8556     1.8035    -0.2419
H      4.0392     3.3231    -3.5614
H      3.1133     1.9676    -4.3139
H      2.6500     2.5919    -2.6758
H      1.3128    -2.4614    -0.2540
H      3.0711    -2.5716    -0.1842
H      1.6141    -2.9323     2.0994
H      3.1497    -1.9718     2.2274
H      0.4757    -1.6541     4.4507
H     -0.4361    -0.1367     4.0676
H     -0.8213    -1.6427     3.1857
H      3.0075     0.2545     3.6996
H      1.6443     1.4438     3.4880
H      2.7760     1.1334     2.1406
44
{"conf": 7, "E": 89.66, "rms": -1.0, "geom": "OH", "total_charge": 0, "CA_charge": 1, "smiles": "C[C:1]#[6N:2]->[Mn+:3]1(<-[3H-:4])(<-[4C-:5]#[O+:6])(<-[5C-:7]#[O+:8])<-[1N@H:9]([CH2:10][CH2:11][P:12]([CH3:13])[CH3:14])[CH2:15][CH2:16][2P:17]->1([CH3:18])[CH3:19]", "smiles3D": "C([C:1]#[6N:2]->[Mn+:3]1(<-[3H-:4])(<-[4C-:5]#[O+:6])(<-[5C-:7]#[O+:8])<-[1N@@:9]([C:10]([C:11]([P:12]([C:13]([H:28])([H:29])[H:30])[C:14]([H:31])([H:32])[H:33])([H:26])[H:27])([H:24])[H:25])([H:23])[C:15]([H:34])([H:35])[C:16]([H:36])([H:37])[2P:17]->1([C:18]([H:38])([H:39])[H:40])[C:19]([H:41])([H:42])[H:43])([H:20])([H:21])[H:22]", "smiles3Dx": "C([C:1]#[6N:2]->[Mn+:3]1(<-[3H-:4])(<-[4C-:5]#[O+:6])(<-[5C-:7]#[O+:8])<-[1N@@:9]([C:10]([C:11]([P:12]([C:13]([H:28])([H:29])[H:30])[C:14]([H:31])([H:32])[H:33])([H:26])[H:27])([H:24])[H:25])([H:23])[C:15]([H:34])([H:35])[C:16]([H:36])([H:37])[2P:17]->1([C:18]([H:38])([H:39])[H:40])[C:19]([H:41])([H:42])[H:43])([H:20])([H:21])[H:22]", "dummies": []}
C     -4.6051     0.4381    -1.8249
C     -3.2454     0.3271    -1.3099
N     -2.1084     0.2114    -0.8616
Mn     0.0000     0.0000     0.0000
H     -0.0932     1.7190     0.6547
C     -0.8468    -0.8036     1.9799
O     -1.2955    -1.2205     3.0182
C      0.1169    -2.1359    -0.8118
O      0.1788    -3.2609    -1.2385
N      2.2363    -0.1165     0.5815
C      2.3204    -0.1798     1.9753
C      3.7300    -0.3426     2.5881
P      4.6179    -1.9658     2.2126
C      3.3199    -3.2374     1.7831
C      5.4190    -1.6476     0.5614
C      2.9033     0.9853    -0.0325
C      2.8707     0.9715    -1.5902
P      1.1736     0.8865    -2.1476
C      0.7337     2.5237    -2.7108
C      1.1886    -0.1753    -3.5863
H     -5.3146     0.0623    -1.0645
H     -4.8353     1.5019    -2.0644
H     -4.6961    -0.1799    -2.7415
H      2.5651    -0.8855     0.2288
H      1.7028    -1.0327     2.3106
H      1.8676     0.7415     2.3875
H      3.5974    -0.3262     3.6885
H      4.3890     0.5177     2.3597
H      2.5826    -3.3257     2.6084
H      3.8132    -4.2239     1.6548
H      2.7967    -2.9900     0.8340
H      6.0177    -2.5348     0.2708
H      4.6687    -1.4447    -0.2242
H      6.0992    -0.7681     0.6421
H      2.4225     1.9223     0.3189
H      3.9702     1.0029     0.2752
H      3.4331     0.0891    -1.9642
H      3.3394     1.8946    -1.9796
H      1.4746     2.8616    -3.4624
H      0.7348     3.2258    -1.8508
H     -0.2824     2.5013    -3.1697
H      0.1471    -0.3435    -3.9282
H      1.6479    -1.1464    -3.3214
H      1.7730     0.3011    -4.3995
44
{"conf": 8, "E": 225.64, "rms": -1.0, "geom": "OH", "total_charge": 0, "CA_charge": 1, "smiles": "C[C:1]#[6N:2]->[Mn+:3]1(<-[3H-:4])(<-[4C-:5]#[O+:6])(<-[5C-:7]#[O+:8])<-[1N@H:9]([CH2:10][CH2:11][P:12]([CH3:13])[CH3:14])[CH2:15][CH2:16][2P:17]->1([CH3:18])[CH3:19]", "smiles3D": "C([C:1]#[6N:2]->[Mn+:3]1(<-[3H-:4])(<-[4C-:5]#[O+:6])(<-[5C-:7]#[O+:8])<-[1N@@:9]([C:10]([C:11]([P:12]([C:13]([H:28])([H:29])[H:30])[C:14]([H:31])([H:32])[H:33])([H:26])[H:27])([H:24])[H:25])([H:23])[C:15]([H:34])([H:35])[C:16]([H:36])([H:37])[2P:17]->1([C:18]([H:38])([H:39])[H:40])[C:19]([H:41])([H:42])[H:43])([H:20])([H:21])[H:22]", "smiles3Dx": "C([C:1]#[6N:2]->[Mn+:3]1(<-[3H-:4])(<-[4C-:5]#[O+:6])(<-[5C-:7]#[O+:8])<-[1N@@:9]([C:10]([C:11]([P:12]([C:13]([H:28])([H:29])[H:30])[C:14]([H:31])([H:32])[H:33])([H:26])[H:27])([H:24])[H:25])([H:23])[C:15]([H:34])([H:35])[C:16]([H:36])([H:37])[2P:17]->1([C:18]([H:38])([H:39])[H:40])[C:19]([H:41])([H:42])[H:43])([H:20])([H:21])[H:22]", "dummies": []}
C      1.4344     4.3790     0.6789
C      1.4739     2.9866     0.5022
N      1.2177     1.8128     0.3401
Mn     0.0000     0.0000     0.0000
H      0.8258    -0.4240    -1.6657
C      1.0902    -1.7782     1.3232
O      1.3349    -2.6670     2.0606
C     -1.2087     0.4687     1.9848
O     -1.8657     0.3959     3.0329
N     -1.8660    -1.1594    -0.6170
C     -1.9216    -2.2850     0.1883
C     -3.2357    -3.1780    -0.0530
P     -4.8335    -2.3611     0.3977
C     -5.4465    -1.2615    -1.0201
C     -4.6538    -1.2528     1.9249
C     -1.7941    -1.2048    -1.9919
C     -2.0239     0.2367    -2.7226
P     -1.5055     1.5004    -1.5027
C     -3.0461     2.1298    -0.7575
C     -0.7092     2.8771    -2.3372
H      0.3186     4.4811     0.6993
H      1.8570     4.8812    -0.2458
H      1.8507     4.6438     1.7361
H     -2.5961    -0.6343    -0.4084
H     -1.0374    -2.9587     0.0354
H     -1.9816    -1.9434     1.1654
H     -3.2386    -3.4956    -1.1338
H     -3.1063    -4.0986     0.5620
H     -6.3855    -1.7041    -1.4138
H     -5.6448    -0.2174    -0.6947
H     -4.7111    -1.2427    -1.8502
H     -4.1881    -0.2749     1.6818
H     -4.0115    -1.7576     2.6718
H     -5.6468    -1.0882     2.3867
H     -0.7602    -1.6144    -2.1948
H     -2.4851    -1.9816    -2.4664
H     -2.9954     0.3400    -3.1371
H     -1.2508     0.2859    -3.5565
H     -2.8920     3.1274    -0.3570
H     -3.9734     2.1785    -1.4832
H     -3.3108     1.4673     0.0303
H     -0.6520     3.7123    -1.6379
H      0.2710     2.5453    -2.6073
H     -1.2448     3.2684    -3.2872
44
{"conf": 9, "E": 209.7, "rms": -1.0, "geom": "OH", "total_charge": 0, "CA_charge": 1, "smiles": "C[C:1]#[6N:2]->[Mn+:3]1(<-[3H-:4])(<-[4C-:5]#[O+:6])(<-[5C-:7]#[O+:8])<-[1N@H:9]([CH2:10][CH2:11][P:12]([CH3:13])[CH3:14])[CH2:15][CH2:16][2P:17]->1([CH3:18])[CH3:19]", "smiles3D": "C([C:1]#[6N:2]->[Mn+:3]1(<-[3H-:4])(<-[4C-:5]#[O+:6])(<-[5C-:7]#[O+:8])<-[1N@@:9]([C:10]([C:11]([P:12]([C:13]([H:28])([H:29])[H:30])[C:14]([H:31])([H:32])[H:33])([H:26])[H:27])([H:24])[H:25])([H:23])[C:15]([H:34])([H:35])[C:16]([H:36])([H:37])[2P:17]->1([C:18]([H:38])([H:39])[H:40])[C:19]([H:41])([H:42])[H:43])([H:20])([H:21])[H:22]", "smiles3Dx": "C([C:1]#[6N:2]->[Mn+:3]1(<-[3H-:4])(<-[4C-:5]#[O+:6])(<-[5C-:7]#[O+:8])<-[1N@@:9]([C:10]([C:11]([P:12]([C:13]([H:28])([H:29])[H:30])[C:14]([H:31])([H:32])[H:33])([H:26])[H:27])([H:24])[H:25])([H:23])[C:15]([H:34])([H:35])[C:16]([H:36])([H:37])[2P:17]->1([C:18]([H:38])([H:39])[H:40])[C:19]([H:41])([H:42])[H:43])([H:20])([H:21])[H:22]", "dummies": []}
C      2.6529     0.8531     3.7207
C      1.7553     1.0852     2.6231
N      1.0829     0.9830     1.5997
Mn     0.0000     0.0000     0.0000
H     -1.4202     1.0792     0.5147
C      0.7739     1.1836    -1.9510
O      1.1282     1.5723    -3.0118
C      1.9389    -1.1326     0.0886
O      3.0396    -1.6396     0.3910
N     -1.2404    -1.5256    -1.2687
C     -2.4960    -1.0506    -1.8026
C     -2.7911     0.4811    -1.5296
P     -4.1323     1.1253    -2.6257
C     -5.7128     0.5774    -1.7815
C     -4.1110     2.9931    -2.4319
C     -1.3940    -2.8837    -0.6797
C     -0.7380    -3.1666     0.7550
P     -0.9093    -1.6793     1.7271
C     -0.0309    -1.8514     3.2893
C     -2.7110    -1.5104     2.0306
H      2.0174     0.8233     4.6334
H      3.4708     1.6116     3.6656
H      3.0223    -0.1674     3.4756
H     -0.6129    -1.6515    -1.9834
H     -2.3572    -1.1072    -2.9191
H     -3.4087    -1.5668    -1.5470
H     -1.8991     1.1121    -1.6034
H     -3.2354     0.4935    -0.5046
H     -6.3664     1.4328    -1.5380
H     -5.5383    -0.0302    -0.8694
H     -6.2448    -0.0349    -2.5221
H     -5.0944     3.3764    -2.1093
H     -3.9137     3.3911    -3.4417
H     -3.3341     3.3792    -1.7428
H     -0.8581    -3.5502    -1.3893
H     -2.4244    -3.2997    -0.6025
H      0.3351    -3.3324     0.5732
H     -1.1447    -4.0904     1.2115
H      1.0351    -2.0281     3.0997
H     -0.1385    -0.9136     3.8946
H     -0.3929    -2.6903     3.9469
H     -3.1117    -2.3659     2.6875
H     -3.2367    -1.5200     1.1123
H     -2.8852    -0.5445     2.5514
44
{"conf": 10, "E": 1150.93, "rms": -1.0, "geom": "OH", "total_charge": 0, "CA_charge": 1, "smiles": "C[C:1]#[6N:2]->[Mn+:3]1(<-[3H-:4])(<-[4C-:5]#[O+:6])(<-[5C-:7]#[O+:8])<-[1N@H:9]([CH2:10][CH2:11][P:12]([CH3:13])[CH3:14])[CH2:15][CH2:16][2P:17]->1([CH3:18])[CH3:19]", "smiles3D": "C([C:1]#[6N:2]->[Mn+:3]1(<-[3H-:4])(<-[4C-:5]#[O+:6])(<-[5C-:7]#[O+:8])<-[1N@@:9]([C:10]([C:11]([P:12]([C:13]([H:28])([H:29])[H:30])[C:14]([H:31])([H:32])[H:33])([H:26])[H:27])([H:24])[H:25])([H:23])[C:15]([H:34])([H:35])[C:16]([H:36])([H:37])[2P:17]->1([C:18]([H:38])([H:39])[H:40])[C:19]([H:41])([H:42])[H:43])([H:20])([H:21])[H:22]", "smiles3Dx": "C([C:1]#[6N:2]->[Mn+:3]1(<-[3H-:4])(<-[4C-:5]#[O+:6])(<-[5C-:7]#[O+:8])<-[1N@@:9]([C:10]([C:11]([P:12]([C:13]([H:28])([H:29])[H:30])[C:14]([H:31])([H:32])[H:33])([H:26])[H:27])([H:24])[H:25])([H:23])[C:15]([H:34])([H:35])[C:16]([H:36])([H:37])[2P:17]->1([C:18]([H:38])([H:39])[H:40])[C:19]([H:41])([H:42])[H:43])([H:20])([H:21])[H:22]", "dummies": []}
C     -0.5161     4.4845    -1.9941
C     -0.2362     3.3166    -1.1489
N     -0.0660     2.2325    -0.6113
Mn     0.0000     0.0000     0.0000
H      1.9105     0.2660    -0.4795
C      0.6344    -0.1857     2.1865
O      0.9106    -0.2889     3.3504
C     -2.0153     0.7084     0.7702
O     -3.1337     1.0836     1.0953
N     -0.8844    -2.3850    -1.5917
C     -0.5283    -2.8563    -3.1792
C     -0.0222    -1.8397    -4.3996
P      0.6900    -0.0736    -4.3846
C     -0.1124     1.2054    -5.5167
C      2.5757     0.1064    -4.5486
C     -2.3359    -2.8372    -1.2524
C     -2.0938    -1.7724    -0.3938
P     -1.4237    -0.6055    -1.4927
C     -2.2181     0.0746    -2.8713
C      0.3439    -1.0225    -1.4554
H     -1.5833     4.4638    -2.3237
H     -0.2716     5.4114    -1.4340
H      0.1261     4.3643    -2.8919
H     -0.6507    -3.1701    -1.2420
H      0.4175    -3.5274    -3.0431
H     -1.2825    -3.4895    -3.5867
H      0.8053    -2.4092    -4.9229
H     -0.8615    -1.7951    -5.1355
H     -1.1583     0.8921    -5.7568
H     -0.1362     2.1834    -4.9946
H      0.4638     1.3327    -6.4564
H      2.9022     0.9413    -3.8917
H      3.0633    -0.8297    -4.2347
H      2.8497     0.3582    -5.5917
H     -3.3962    -2.6571    -1.2901
H     -2.4826    -2.7072    -2.2945
H     -2.9924    -1.3689     0.0992
H     -1.3133    -2.0141     0.4079
H     -1.6166     0.9512    -3.2348
H     -2.2549    -0.6932    -3.6429
H     -3.2263     0.3997    -2.5797
H      0.8419    -0.1869    -1.9567
H      0.7287    -1.8709    -1.7552
H      0.5952    -1.0170    -0.3965
