# Supplementary material for: MACE: Automated Assessment of Stereochemistry of Transition Metal Complexes and Its Applications in Computational Catalysis
Source: J Chem Theory Comput. 2024 Feb 16;20(5):2313–20. doi: 10.1021/acs.jctc.3c01313 (PMC10938507; doi:10.1021/acs.jctc.3c01313)
Supplement: Supplementary file 3 — ct3c01313_si_003.zip [file ct3c01313_si_003.zip › structures/screening/mace_MeCN/Mn_PNhP_Me_bi_1.xyz]

44
{"conf": 0, "E": 76.62, "rms": -1.0, "geom": "OH", "total_charge": 0, "CA_charge": 1, "smiles": "C[C:1]#[6N:2]->[Mn+:3]1(<-[3C-:4]#[O+:5])(<-[4C-:6]#[O+:7])(<-[5H-:8])<-[1N@H:9]([CH2:10][CH2:11][P:12]([CH3:13])[CH3:14])[CH2:15][CH2:16][2P:17]->1([CH3:18])[CH3:19]", "smiles3D": "C([C:1]#[6N:2]->[Mn+:3]1(<-[3C-:4]#[O+:5])(<-[4C-:6]#[O+:7])(<-[5H-:8])<-[1N@@:9]([C:10]([C:11]([P:12]([C:13]([H:28])([H:29])[H:30])[C:14]([H:31])([H:32])[H:33])([H:26])[H:27])([H:24])[H:25])([H:23])[C:15]([H:34])([H:35])[C:16]([H:36])([H:37])[2P:17]->1([C:18]([H:38])([H:39])[H:40])[C:19]([H:41])([H:42])[H:43])([H:20])([H:21])[H:22]", "smiles3Dx": "C([C:1]#[6N:2]->[Mn+:3]1(<-[3C-:4]#[O+:5])(<-[4C-:6]#[O+:7])(<-[5H-:8])<-[1N@@:9]([C:10]([C:11]([P:12]([C:13]([H:28])([H:29])[H:30])[C:14]([H:31])([H:32])[H:33])([H:26])[H:27])([H:24])[H:25])([H:23])[C:15]([H:34])([H:35])[C:16]([H:36])([H:37])[2P:17]->1([C:18]([H:38])([H:39])[H:40])[C:19]([H:41])([H:42])[H:43])([H:20])([H:21])[H:22]", "dummies": []}
C      4.2637     2.5686    -0.0562
C      3.0108     1.8150    -0.0319
N      1.9588     1.1814    -0.0171
Mn     0.0000     0.0000     0.0000
C     -0.7164     1.1999    -1.8161
O     -1.0967     1.8292    -2.7710
C      0.8814    -1.5908    -1.3949
O      1.3454    -2.4290    -2.1270
H      0.5962    -0.9551     1.4550
N     -2.0869    -0.9809     0.2363
C     -2.3671    -1.7645    -0.9043
C     -1.9626    -3.2362    -0.7277
P     -3.1428    -4.1211     0.4236
C     -2.3442    -5.8053     0.3926
C     -4.5463    -4.4591    -0.7580
C     -3.0572     0.0428     0.4731
C     -2.7947     0.9162     1.7326
P     -1.1845     1.6795     1.5948
C     -1.4655     3.3419     0.9969
C     -0.5593     1.8213     3.2646
H      4.1893     3.3822    -0.8068
H      5.0973     1.8903    -0.3323
H      4.4557     3.0053     0.9458
H     -2.0554    -1.5086     0.9833
H     -3.4484    -1.7272    -1.1718
H     -1.7931    -1.3439    -1.7539
H     -1.9516    -3.7434    -1.7152
H     -0.9415    -3.2901    -0.2970
H     -2.9627    -6.5151     0.9802
H     -2.2560    -6.1756    -0.6511
H     -1.3360    -5.7420     0.8492
H     -5.2226    -5.2204    -0.3206
H     -5.1181    -3.5243    -0.9326
H     -4.1565    -4.8380    -1.7255
H     -4.0606    -0.4289     0.5920
H     -3.0940     0.7125    -0.4155
H     -3.5760     1.7008     1.8121
H     -2.8256     0.2754     2.6381
H     -0.5168     3.9156     1.0397
H     -2.2265     3.8425     1.6303
H     -1.8250     3.3011    -0.0517
H     -1.3445     2.2539     3.9183
H     -0.2793     0.8167     3.6408
H      0.3339     2.4797     3.2733
44
{"conf": 1, "E": 85.12, "rms": -1.0, "geom": "OH", "total_charge": 0, "CA_charge": 1, "smiles": "C[C:1]#[6N:2]->[Mn+:3]1(<-[3C-:4]#[O+:5])(<-[4C-:6]#[O+:7])(<-[5H-:8])<-[1N@H:9]([CH2:10][CH2:11][P:12]([CH3:13])[CH3:14])[CH2:15][CH2:16][2P:17]->1([CH3:18])[CH3:19]", "smiles3D": "C([C:1]#[6N:2]->[Mn+:3]1(<-[3C-:4]#[O+:5])(<-[4C-:6]#[O+:7])(<-[5H-:8])<-[1N@@:9]([C:10]([C:11]([P:12]([C:13]([H:28])([H:29])[H:30])[C:14]([H:31])([H:32])[H:33])([H:26])[H:27])([H:24])[H:25])([H:23])[C:15]([H:34])([H:35])[C:16]([H:36])([H:37])[2P:17]->1([C:18]([H:38])([H:39])[H:40])[C:19]([H:41])([H:42])[H:43])([H:20])([H:21])[H:22]", "smiles3Dx": "C([C:1]#[6N:2]->[Mn+:3]1(<-[3C-:4]#[O+:5])(<-[4C-:6]#[O+:7])(<-[5H-:8])<-[1N@@:9]([C:10]([C:11]([P:12]([C:13]([H:28])([H:29])[H:30])[C:14]([H:31])([H:32])[H:33])([H:26])[H:27])([H:24])[H:25])([H:23])[C:15]([H:34])([H:35])[C:16]([H:36])([H:37])[2P:17]->1([C:18]([H:38])([H:39])[H:40])[C:19]([H:41])([H:42])[H:43])([H:20])([H:21])[H:22]", "dummies": []}
C      2.2885    -3.6163     2.5472
C      1.6162    -2.5574     1.7950
N      1.0507    -1.6668     1.1662
Mn     0.0000     0.0000     0.0000
C     -1.1203     0.6079     1.9016
O     -1.7096     0.9280     2.9033
C      1.6960     1.4628     0.4991
O      2.5868     2.2320     0.7590
H      0.9105    -0.4959    -1.5186
N     -1.3088     1.4482    -1.2617
C     -1.1423     2.7873    -0.8312
C     -1.0237     3.7716    -2.0078
P     -1.1797     5.5798    -1.5120
C     -3.0187     5.7136    -1.2170
C     -0.5312     5.6447     0.2348
C     -2.6735     1.0177    -1.2110
C     -2.9323    -0.4325    -1.7019
P     -1.9569    -1.5578    -0.7175
C     -1.5691    -2.9363    -1.7851
C     -3.0438    -2.1731     0.5641
H      3.3714    -3.3914     2.6194
H      1.8587    -3.6715     3.5683
H      2.1411    -4.5872     2.0291
H     -1.0174     1.3630    -2.1242
H     -1.9828     3.1029    -0.1787
H     -0.2216     2.8524    -0.2344
H     -1.8050     3.5481    -2.7666
H     -0.0318     3.6280    -2.4886
H     -3.5452     5.7159    -2.1986
H     -3.3879     4.8560    -0.6132
H     -3.2461     6.6584    -0.6772
H     -0.5350     6.6997     0.5773
H      0.5102     5.2648     0.2639
H     -1.1668     5.0497     0.9202
H     -3.0272     1.0870    -0.1586
H     -3.2940     1.7070    -1.8292
H     -4.0105    -0.6790    -1.5958
H     -2.6374    -0.5187    -2.7680
H     -1.1957    -3.7841    -1.1760
H     -2.4821    -3.2482    -2.3309
H     -0.7890    -2.6321    -2.5118
H     -3.4760    -1.3185     1.1230
H     -2.4659    -2.8155     1.2599
H     -3.8636    -2.7670     0.1081
44
{"conf": 2, "E": 216.79, "rms": -1.0, "geom": "OH", "total_charge": 0, "CA_charge": 1, "smiles": "C[C:1]#[6N:2]->[Mn+:3]1(<-[3C-:4]#[O+:5])(<-[4C-:6]#[O+:7])(<-[5H-:8])<-[1N@H:9]([CH2:10][CH2:11][P:12]([CH3:13])[CH3:14])[CH2:15][CH2:16][2P:17]->1([CH3:18])[CH3:19]", "smiles3D": "C([C:1]#[6N:2]->[Mn+:3]1(<-[3C-:4]#[O+:5])(<-[4C-:6]#[O+:7])(<-[5H-:8])<-[1N@@:9]([C:10]([C:11]([P:12]([C:13]([H:28])([H:29])[H:30])[C:14]([H:31])([H:32])[H:33])([H:26])[H:27])([H:24])[H:25])([H:23])[C:15]([H:34])([H:35])[C:16]([H:36])([H:37])[2P:17]->1([C:18]([H:38])([H:39])[H:40])[C:19]([H:41])([H:42])[H:43])([H:20])([H:21])[H:22]", "smiles3Dx": "C([C:1]#[6N:2]->[Mn+:3]1(<-[3C-:4]#[O+:5])(<-[4C-:6]#[O+:7])(<-[5H-:8])<-[1N@@:9]([C:10]([C:11]([P:12]([C:13]([H:28])([H:29])[H:30])[C:14]([H:31])([H:32])[H:33])([H:26])[H:27])([H:24])[H:25])([H:23])[C:15]([H:34])([H:35])[C:16]([H:36])([H:37])[2P:17]->1([C:18]([H:38])([H:39])[H:40])[C:19]([H:41])([H:42])[H:43])([H:20])([H:21])[H:22]", "dummies": []}
C     -1.2349    -3.5839    -2.6067
C     -1.0069    -2.2226    -2.2630
N     -0.8455    -1.2015    -1.6350
Mn     0.0000     0.0000     0.0000
C      0.3987     1.8869    -1.1542
O      0.6951     2.9631    -1.7091
C     -1.9738     0.9751     0.8526
O     -2.8377     1.5766     1.3717
H     -0.2433    -1.5333     0.9823
N      1.2028     0.4590     1.8964
C      1.5202     1.7916     1.7755
C      2.1893     2.4539     3.0165
P      1.1467     3.6637     3.9376
C      1.3840     5.2700     3.0297
C      2.1176     3.8021     5.5173
C      2.4560    -0.3495     2.0451
C      2.6604    -1.5997     1.1681
P      2.2664    -1.0949    -0.5285
C      3.6374     0.0866    -0.9797
C      2.4238    -2.5510    -1.6355
H     -0.5195    -4.0177    -3.4148
H     -2.3191    -3.9021    -2.6663
H     -0.8938    -4.0196    -1.6545
H      0.5977     0.2315     2.7302
H      0.4969     2.2853     1.6532
H      2.0401     2.1208     0.9023
H      2.4116     1.6891     3.8108
H      3.1936     2.9114     2.6729
H      1.7678     5.0645     2.0189
H      2.0605     5.9500     3.5918
H      0.4001     5.7687     2.9306
H      3.0435     3.1974     5.4620
H      1.5040     3.4013     6.3510
H      2.3881     4.8563     5.7333
H      3.4512     0.2540     2.0579
H      2.3841    -0.6680     3.1510
H      3.6763    -2.0817     1.3645
H      1.8801    -2.3020     1.4617
H      3.6163     0.9237    -0.2636
H      4.6526    -0.3358    -0.9734
H      3.4322     0.4574    -2.0250
H      1.7483    -3.3248    -1.3021
H      2.1499    -2.2156    -2.6704
H      3.4408    -3.0114    -1.6982
44
{"conf": 3, "E": 76.86, "rms": -1.0, "geom": "OH", "total_charge": 0, "CA_charge": 1, "smiles": "C[C:1]#[6N:2]->[Mn+:3]1(<-[3C-:4]#[O+:5])(<-[4C-:6]#[O+:7])(<-[5H-:8])<-[1N@H:9]([CH2:10][CH2:11][P:12]([CH3:13])[CH3:14])[CH2:15][CH2:16][2P:17]->1([CH3:18])[CH3:19]", "smiles3D": "C([C:1]#[6N:2]->[Mn+:3]1(<-[3C-:4]#[O+:5])(<-[4C-:6]#[O+:7])(<-[5H-:8])<-[1N@@:9]([C:10]([C:11]([P:12]([C:13]([H:28])([H:29])[H:30])[C:14]([H:31])([H:32])[H:33])([H:26])[H:27])([H:24])[H:25])([H:23])[C:15]([H:34])([H:35])[C:16]([H:36])([H:37])[2P:17]->1([C:18]([H:38])([H:39])[H:40])[C:19]([H:41])([H:42])[H:43])([H:20])([H:21])[H:22]", "smiles3Dx": "C([C:1]#[6N:2]->[Mn+:3]1(<-[3C-:4]#[O+:5])(<-[4C-:6]#[O+:7])(<-[5H-:8])<-[1N@@:9]([C:10]([C:11]([P:12]([C:13]([H:28])([H:29])[H:30])[C:14]([H:31])([H:32])[H:33])([H:26])[H:27])([H:24])[H:25])([H:23])[C:15]([H:34])([H:35])[C:16]([H:36])([H:37])[2P:17]->1([C:18]([H:38])([H:39])[H:40])[C:19]([H:41])([H:42])[H:43])([H:20])([H:21])[H:22]", "dummies": []}
C      4.4046    -1.8531    -1.3912
C      3.1125    -1.3050    -0.9820
N      2.0258    -0.8474    -0.6379
Mn     0.0000     0.0000     0.0000
C      1.1202     1.4573     1.3747
O      1.7085     2.2227     2.0967
C      0.0101     1.5445    -1.6893
O      0.0144     2.3591    -2.5778
H     -0.8172    -1.2088    -1.1200
N     -2.1038     0.5785     0.7938
C     -2.0619     1.6522     1.7020
C     -1.8095     2.9932     1.0020
P     -1.7376     4.3760     2.2552
C     -3.5596     4.7452     2.4116
C     -1.2783     5.7727     1.1081
C     -2.7023    -0.6041     1.3375
C     -1.9397    -1.2949     2.5088
P     -0.2679    -1.6594     1.9861
C      0.7703    -1.4111     3.4204
C     -0.2265    -3.4059     1.6095
H      4.8741    -1.1810    -2.1382
H      4.2531    -2.8559    -1.8419
H      5.0655    -1.9386    -0.5055
H     -2.6056     0.8271     0.0675
H     -3.0303     1.7240     2.2501
H     -1.2539     1.4736     2.4417
H     -2.6151     3.1911     0.2666
H     -0.8503     2.9614     0.4575
H     -4.0665     3.9145     2.9429
H     -4.0162     4.8741     1.4071
H     -3.6968     5.6763     2.9973
H     -0.2197     5.6531     0.7903
H     -1.3922     6.7406     1.6381
H     -1.9347     5.7641     0.2111
H     -2.7872    -1.3445     0.5078
H     -3.7355    -0.3685     1.6847
H     -1.9178    -0.6219     3.3907
H     -2.4584    -2.2375     2.7827
H      1.8263    -1.6233     3.1522
H      0.4495    -2.0948     4.2351
H      0.6822    -0.3593     3.7633
H     -0.9619    -3.6306     0.8094
H     -0.4777    -3.9877     2.5197
H      0.7898    -3.6845     1.2643
44
{"conf": 4, "E": 80.72, "rms": -1.0, "geom": "OH", "total_charge": 0, "CA_charge": 1, "smiles": "C[C:1]#[6N:2]->[Mn+:3]1(<-[3C-:4]#[O+:5])(<-[4C-:6]#[O+:7])(<-[5H-:8])<-[1N@H:9]([CH2:10][CH2:11][P:12]([CH3:13])[CH3:14])[CH2:15][CH2:16][2P:17]->1([CH3:18])[CH3:19]", "smiles3D": "C([C:1]#[6N:2]->[Mn+:3]1(<-[3C-:4]#[O+:5])(<-[4C-:6]#[O+:7])(<-[5H-:8])<-[1N@@:9]([C:10]([C:11]([P:12]([C:13]([H:28])([H:29])[H:30])[C:14]([H:31])([H:32])[H:33])([H:26])[H:27])([H:24])[H:25])([H:23])[C:15]([H:34])([H:35])[C:16]([H:36])([H:37])[2P:17]->1([C:18]([H:38])([H:39])[H:40])[C:19]([H:41])([H:42])[H:43])([H:20])([H:21])[H:22]", "smiles3Dx": "C([C:1]#[6N:2]->[Mn+:3]1(<-[3C-:4]#[O+:5])(<-[4C-:6]#[O+:7])(<-[5H-:8])<-[1N@@:9]([C:10]([C:11]([P:12]([C:13]([H:28])([H:29])[H:30])[C:14]([H:31])([H:32])[H:33])([H:26])[H:27])([H:24])[H:25])([H:23])[C:15]([H:34])([H:35])[C:16]([H:36])([H:37])[2P:17]->1([C:18]([H:38])([H:39])[H:40])[C:19]([H:41])([H:42])[H:43])([H:20])([H:21])[H:22]", "dummies": []}
C      2.9820     2.3783     3.1999
C      2.1066     1.6846     2.2547
N      1.3725     1.0981     1.4629
Mn     0.0000     0.0000     0.0000
C     -1.8078     1.0830     0.9026
O     -2.7594     1.6503     1.3764
C      0.2325     1.6758    -1.5516
O      0.3558     2.5603    -2.3633
H      1.4589    -0.8564    -0.7193
N     -1.4058    -1.3880    -1.2240
C     -2.1375    -0.6246    -2.1677
C     -1.7570    -0.9164    -3.6300
P      0.0833    -0.7100    -3.9192
C      0.5364    -2.4695    -4.3516
C      0.0602    -0.0157    -5.6540
C     -2.2334    -2.1256    -0.3192
C     -1.4678    -3.0128     0.7036
P     -0.3397    -1.9902     1.6374
C      1.0853    -3.0076     1.9931
C     -1.1409    -1.6476     3.1996
H      2.3810     3.0828     3.8106
H      3.7624     2.9358     2.6453
H      3.4691     1.6346     3.8640
H     -0.8737    -1.9953    -1.6499
H     -1.9538     0.4458    -1.9605
H     -3.2336    -0.7961    -2.0659
H     -2.3132    -0.2164    -4.2852
H     -2.0742    -1.9455    -3.8926
H     -0.1583    -2.8677    -5.1212
H      1.5682    -2.4986    -4.7586
H      0.4777    -3.1007    -3.4432
H     -0.3485     1.0118    -5.6320
H     -0.5679    -0.6519    -6.3196
H      1.0988     0.0199    -6.0486
H     -2.8664    -1.4040     0.2495
H     -2.9070    -2.7926    -0.9081
H     -2.1903    -3.4972     1.3950
H     -0.8939    -3.7938     0.1574
H      1.6185    -3.2354     1.0470
H      0.7598    -3.9531     2.4689
H      1.7660    -2.4651     2.6811
H     -1.2657    -2.5925     3.7696
H     -0.5177    -0.9430     3.7855
H     -2.1356    -1.1915     3.0094
44
{"conf": 5, "E": 177.17, "rms": -1.0, "geom": "OH", "total_charge": 0, "CA_charge": 1, "smiles": "C[C:1]#[6N:2]->[Mn+:3]1(<-[3C-:4]#[O+:5])(<-[4C-:6]#[O+:7])(<-[5H-:8])<-[1N@H:9]([CH2:10][CH2:11][P:12]([CH3:13])[CH3:14])[CH2:15][CH2:16][2P:17]->1([CH3:18])[CH3:19]", "smiles3D": "C([C:1]#[6N:2]->[Mn+:3]1(<-[3C-:4]#[O+:5])(<-[4C-:6]#[O+:7])(<-[5H-:8])<-[1N@@:9]([C:10]([C:11]([P:12]([C:13]([H:28])([H:29])[H:30])[C:14]([H:31])([H:32])[H:33])([H:26])[H:27])([H:24])[H:25])([H:23])[C:15]([H:34])([H:35])[C:16]([H:36])([H:37])[2P:17]->1([C:18]([H:38])([H:39])[H:40])[C:19]([H:41])([H:42])[H:43])([H:20])([H:21])[H:22]", "smiles3Dx": "C([C:1]#[6N:2]->[Mn+:3]1(<-[3C-:4]#[O+:5])(<-[4C-:6]#[O+:7])(<-[5H-:8])<-[1N@@:9]([C:10]([C:11]([P:12]([C:13]([H:28])([H:29])[H:30])[C:14]([H:31])([H:32])[H:33])([H:26])[H:27])([H:24])[H:25])([H:23])[C:15]([H:34])([H:35])[C:16]([H:36])([H:37])[2P:17]->1([C:18]([H:38])([H:39])[H:40])[C:19]([H:41])([H:42])[H:43])([H:20])([H:21])[H:22]", "dummies": []}
C     -1.0098    -4.6174    -0.8162
C     -1.1557    -3.1555    -0.6209
N     -0.9779    -1.9342    -0.4816
Mn     0.0000     0.0000     0.0000
C      0.3050     0.4414    -2.1601
O      0.4433     0.8938    -3.2364
C     -1.7102     1.4358    -0.2097
O     -2.5337     2.2854    -0.4384
H     -0.3790    -0.2940     1.7662
N      1.6490     1.3880     0.7056
C      1.0121     2.6095     0.9518
C      0.9043     3.6725    -0.1019
P     -0.1189     5.1224     0.4680
C     -1.3400     5.4590    -0.9227
C     -1.2625     4.5528     1.8596
C      2.7186     1.3252    -0.3643
C      3.2342    -0.1576    -0.6137
P      2.1863    -1.3641     0.2039
C      2.7774    -1.6365     1.8656
C      2.3341    -2.9226    -0.6903
H     -0.3454    -4.9001    -1.6641
H     -0.5264    -5.0541     0.0569
H     -1.9139    -5.2165    -0.9579
H      2.0382     0.9737     1.4923
H     -0.0207     2.4094     1.3379
H      1.5376     3.0469     1.8643
H      0.4521     3.2436    -1.0306
H      1.9186     4.0800    -0.3407
H     -2.1911     4.7437    -0.9035
H     -1.7818     6.4836    -0.8266
H     -0.8209     5.3729    -1.9060
H     -1.8877     5.3980     2.2309
H     -0.6517     4.1582     2.7039
H     -1.9506     3.7575     1.5063
H      3.5250     1.9601    -0.0375
H      2.3377     1.7006    -1.3437
H      3.3093    -0.3435    -1.6876
H      4.2876    -0.2709    -0.1576
H      2.0423    -1.2815     2.6634
H      3.7389    -1.1037     1.9928
H      2.9619    -2.7308     2.0123
H      1.9648    -3.7853    -0.0255
H      1.7375    -2.9538    -1.6397
H      3.4094    -3.0878    -0.8975
44
{"conf": 6, "E": 93.19, "rms": -1.0, "geom": "OH", "total_charge": 0, "CA_charge": 1, "smiles": "C[C:1]#[6N:2]->[Mn+:3]1(<-[3C-:4]#[O+:5])(<-[4C-:6]#[O+:7])(<-[5H-:8])<-[1N@H:9]([CH2:10][CH2:11][P:12]([CH3:13])[CH3:14])[CH2:15][CH2:16][2P:17]->1([CH3:18])[CH3:19]", "smiles3D": "C([C:1]#[6N:2]->[Mn+:3]1(<-[3C-:4]#[O+:5])(<-[4C-:6]#[O+:7])(<-[5H-:8])<-[1N@@:9]([C:10]([C:11]([P:12]([C:13]([H:28])([H:29])[H:30])[C:14]([H:31])([H:32])[H:33])([H:26])[H:27])([H:24])[H:25])([H:23])[C:15]([H:34])([H:35])[C:16]([H:36])([H:37])[2P:17]->1([C:18]([H:38])([H:39])[H:40])[C:19]([H:41])([H:42])[H:43])([H:20])([H:21])[H:22]", "smiles3Dx": "C([C:1]#[6N:2]->[Mn+:3]1(<-[3C-:4]#[O+:5])(<-[4C-:6]#[O+:7])(<-[5H-:8])<-[1N@@:9]([C:10]([C:11]([P:12]([C:13]([H:28])([H:29])[H:30])[C:14]([H:31])([H:32])[H:33])([H:26])[H:27])([H:24])[H:25])([H:23])[C:15]([H:34])([H:35])[C:16]([H:36])([H:37])[2P:17]->1([C:18]([H:38])([H:39])[H:40])[C:19]([H:41])([H:42])[H:43])([H:20])([H:21])[H:22]", "dummies": []}
C     -3.5610     2.2671    -2.6422
C     -2.5081     1.6168    -1.8633
N     -1.6271     1.0612    -1.2112
Mn     0.0000     0.0000     0.0000
C      0.6831    -0.9770    -1.9581
O      1.0409    -1.4986    -2.9839
C      1.5076     1.6940    -0.3256
O      2.3023     2.5841    -0.4999
H     -0.6348     0.8547     1.4951
N      1.3835    -1.2313     1.4152
C      2.3322    -2.0266     0.7226
C      3.7464    -1.4036     0.6565
P      4.8486    -1.6975     2.1650
C      4.0357    -0.7423     3.5472
C      4.5081    -3.4506     2.7149
C      0.5487    -1.9758     2.3103
C     -0.4521    -2.9642     1.6418
P     -1.5086    -2.0534     0.5253
C     -3.0304    -1.7464     1.4145
C     -1.8982    -3.1697    -0.8157
H     -3.1071     3.0019    -3.3423
H     -4.2520     2.7931    -1.9513
H     -4.1186     1.4994    -3.2150
H      1.8213    -0.6122     1.9200
H      1.9747    -2.1638    -0.3054
H      2.4124    -3.0392     1.1651
H      4.2830    -1.8411    -0.2159
H      3.6596    -0.3093     0.4755
H      4.6178    -0.8793     4.4757
H      3.0193    -1.1154     3.7366
H      3.9931     0.3338     3.2870
H      3.4776    -3.5509     3.1125
H      5.2083    -3.7100     3.5306
H      4.6540    -4.1430     1.8605
H      1.1867    -2.5494     3.0205
H     -0.0425    -1.2439     2.9060
H     -1.0711    -3.4530     2.4223
H      0.1059    -3.7379     1.0780
H     -3.4605    -2.7088     1.7678
H     -2.8168    -1.0885     2.2848
H     -3.7586    -1.2422     0.7458
H     -2.5771    -2.6580    -1.5299
H     -0.9627    -3.4669    -1.3351
H     -2.3994    -4.0737    -0.4138
44
{"conf": 7, "E": 181.26, "rms": -1.0, "geom": "OH", "total_charge": 0, "CA_charge": 1, "smiles": "C[C:1]#[6N:2]->[Mn+:3]1(<-[3C-:4]#[O+:5])(<-[4C-:6]#[O+:7])(<-[5H-:8])<-[1N@H:9]([CH2:10][CH2:11][P:12]([CH3:13])[CH3:14])[CH2:15][CH2:16][2P:17]->1([CH3:18])[CH3:19]", "smiles3D": "C([C:1]#[6N:2]->[Mn+:3]1(<-[3C-:4]#[O+:5])(<-[4C-:6]#[O+:7])(<-[5H-:8])<-[1N@@:9]([C:10]([C:11]([P:12]([C:13]([H:28])([H:29])[H:30])[C:14]([H:31])([H:32])[H:33])([H:26])[H:27])([H:24])[H:25])([H:23])[C:15]([H:34])([H:35])[C:16]([H:36])([H:37])[2P:17]->1([C:18]([H:38])([H:39])[H:40])[C:19]([H:41])([H:42])[H:43])([H:20])([H:21])[H:22]", "smiles3Dx": "C([C:1]#[6N:2]->[Mn+:3]1(<-[3C-:4]#[O+:5])(<-[4C-:6]#[O+:7])(<-[5H-:8])<-[1N@@:9]([C:10]([C:11]([P:12]([C:13]([H:28])([H:29])[H:30])[C:14]([H:31])([H:32])[H:33])([H:26])[H:27])([H:24])[H:25])([H:23])[C:15]([H:34])([H:35])[C:16]([H:36])([H:37])[2P:17]->1([C:18]([H:38])([H:39])[H:40])[C:19]([H:41])([H:42])[H:43])([H:20])([H:21])[H:22]", "dummies": []}
C      0.4001    -4.3497     2.2024
C      0.0633    -3.1464     1.4277
N     -0.0704    -2.1204     0.8006
Mn     0.0000     0.0000     0.0000
C      2.1564    -0.5276     0.1847
O      3.3198    -0.8307     0.3644
C     -0.1141    -0.5804    -2.2998
O     -0.0533    -0.7541    -3.4732
H     -1.8325     0.2769    -0.0341
N      0.0965     2.3941    -0.2153
C      1.2941     3.0655    -0.4579
C      2.6093     2.2878    -0.1129
P      4.1763     3.3184     0.3859
C      5.0035     3.7448    -1.2480
C      3.6803     4.9219     1.1994
C     -0.5767     2.8620     0.9350
C     -0.0574     2.5024     2.3584
P      0.0127     0.7211     2.4711
C      1.4438     0.2308     3.4254
C     -1.4258     0.2472     3.3982
H      0.5750    -3.9327     3.1728
H     -0.5078    -4.9969     2.1382
H      1.3176    -4.7224     1.6968
H     -0.5121     2.5957    -0.9292
H      1.3809     4.0565    -0.0996
H      1.3895     3.0687    -1.5811
H      2.3458     1.7923     0.8408
H      2.8622     1.5762    -0.8385
H      4.3377     4.3385    -1.9147
H      5.9465     4.3120    -1.0752
H      5.3362     2.8378    -1.7934
H      4.4273     5.2179     1.9770
H      2.7020     4.8144     1.7312
H      3.5820     5.7450     0.4532
H     -0.7575     3.9694     0.9066
H     -1.6012     2.3770     0.8354
H     -0.5715     3.0196     3.2399
H      0.9741     2.8735     2.3293
H      1.4451     0.6478     4.4911
H      1.4577    -0.8693     3.4732
H      2.3182     0.5962     2.9037
H     -1.4418     0.7288     4.4529
H     -1.4355    -0.8150     3.4727
H     -2.3110     0.6194     2.8487
