# Supplementary material for: MACE: Automated Assessment of Stereochemistry of Transition Metal Complexes and Its Applications in Computational Catalysis
Source: J Chem Theory Comput. 2024 Feb 16;20(5):2313–20. doi: 10.1021/acs.jctc.3c01313 (PMC10938507; doi:10.1021/acs.jctc.3c01313)
Supplement: Supplementary file 3 — ct3c01313_si_003.zip [file ct3c01313_si_003.zip › structures/screening/mace_MeCN/Mn_PNhP_Me_bi_10.xyz]

44
{"conf": 0, "E": 289.54, "rms": -1.0, "geom": "OH", "total_charge": 0, "CA_charge": 1, "smiles": "C[C:1]#[4N:2]->[Mn+:3]1(<-[3C-:4]#[O+:5])(<-[5C-:6]#[O+:7])(<-[6H-:8])<-[1N@H:9]([CH2:10][CH2:11][P:12]([CH3:13])[CH3:14])[CH2:15][CH2:16][2P:17]->1([CH3:18])[CH3:19]", "smiles3D": "C([C:1]#[4N:2]->[Mn+:3]1(<-[3C-:4]#[O+:5])(<-[5C-:6]#[O+:7])(<-[6H-:8])<-[1N@@:9]([C:10]([C:11]([P:12]([C:13]([H:28])([H:29])[H:30])[C:14]([H:31])([H:32])[H:33])([H:26])[H:27])([H:24])[H:25])([H:23])[C:15]([H:34])([H:35])[C:16]([H:36])([H:37])[2P:17]->1([C:18]([H:38])([H:39])[H:40])[C:19]([H:41])([H:42])[H:43])([H:20])([H:21])[H:22]", "smiles3Dx": "C([C:1]#[4N:2]->[Mn+:3]1(<-[3C-:4]#[O+:5])(<-[5C-:6]#[O+:7])(<-[6H-:8])<-[1N@@:9]([C:10]([C:11]([P:12]([C:13]([H:28])([H:29])[H:30])[C:14]([H:31])([H:32])[H:33])([H:26])[H:27])([H:24])[H:25])([H:23])[C:15]([H:34])([H:35])[C:16]([H:36])([H:37])[2P:17]->1([C:18]([H:38])([H:39])[H:40])[C:19]([H:41])([H:42])[H:43])([H:20])([H:21])[H:22]", "dummies": []}
C      4.2463    -0.5323    -1.3854
C      3.1062    -0.8231    -0.6359
N      2.0568    -0.6971    -0.1089
Mn     0.0000     0.0000     0.0000
C      0.9285     2.1914    -0.4880
O      1.4355     3.2369    -0.9338
C     -0.9759    -2.3127     0.1711
O     -1.3976    -3.4935     0.2067
H     -0.1045     0.3677     1.9157
N     -0.2779    -0.2918    -2.3769
C      0.5358    -1.2380    -3.0564
C      1.6344    -0.8523    -4.0762
P      1.5242     0.9219    -4.6966
C      3.0958     1.8400    -4.3564
C      1.1944     0.9537    -6.5147
C     -0.8247     0.9048    -2.9195
C     -2.0742     1.5905    -2.2082
P     -2.3552     0.9296    -0.5161
C     -2.7444     2.1807     0.6248
C     -3.5699    -0.3648    -0.5404
H      4.9075    -0.0715    -0.5550
H      3.7711     0.2623    -2.0124
H      4.3730    -1.5114    -1.8733
H     -0.9467    -0.7095    -2.4035
H     -0.1475    -2.0541    -3.5175
H      0.9861    -1.7294    -2.1481
H      1.4926    -1.5187    -4.9737
H      2.5884    -1.0696    -3.7162
H      3.0337     2.2221    -3.3124
H      3.9910     1.1973    -4.5091
H      3.1269     2.6993    -5.0595
H      0.2269     0.4477    -6.7071
H      2.0143     0.4754    -7.0893
H      1.0928     2.0198    -6.7930
H      0.0152     1.5038    -2.6952
H     -1.0442     0.8518    -3.9624
H     -3.0286     1.3981    -2.7853
H     -1.9355     2.6686    -2.0646
H     -1.8517     2.8676     0.6674
H     -2.8513     1.6746     1.6235
H     -3.6779     2.7472     0.4160
H     -3.7618    -0.6082     0.5393
H     -3.0562    -1.2091    -1.0482
H     -4.5027    -0.0897    -1.0283
44
{"conf": 1, "E": 194.75, "rms": -1.0, "geom": "OH", "total_charge": 0, "CA_charge": 1, "smiles": "C[C:1]#[4N:2]->[Mn+:3]1(<-[3C-:4]#[O+:5])(<-[5C-:6]#[O+:7])(<-[6H-:8])<-[1N@H:9]([CH2:10][CH2:11][P:12]([CH3:13])[CH3:14])[CH2:15][CH2:16][2P:17]->1([CH3:18])[CH3:19]", "smiles3D": "C([C:1]#[4N:2]->[Mn+:3]1(<-[3C-:4]#[O+:5])(<-[5C-:6]#[O+:7])(<-[6H-:8])<-[1N@@:9]([C:10]([C:11]([P:12]([C:13]([H:28])([H:29])[H:30])[C:14]([H:31])([H:32])[H:33])([H:26])[H:27])([H:24])[H:25])([H:23])[C:15]([H:34])([H:35])[C:16]([H:36])([H:37])[2P:17]->1([C:18]([H:38])([H:39])[H:40])[C:19]([H:41])([H:42])[H:43])([H:20])([H:21])[H:22]", "smiles3Dx": "C([C:1]#[4N:2]->[Mn+:3]1(<-[3C-:4]#[O+:5])(<-[5C-:6]#[O+:7])(<-[6H-:8])<-[1N@@:9]([C:10]([C:11]([P:12]([C:13]([H:28])([H:29])[H:30])[C:14]([H:31])([H:32])[H:33])([H:26])[H:27])([H:24])[H:25])([H:23])[C:15]([H:34])([H:35])[C:16]([H:36])([H:37])[2P:17]->1([C:18]([H:38])([H:39])[H:40])[C:19]([H:41])([H:42])[H:43])([H:20])([H:21])[H:22]", "dummies": []}
C     -2.7876    -0.2893    -3.5249
C     -2.4939    -0.1702    -2.1377
N     -1.8880    -0.0251    -1.1237
Mn     0.0000     0.0000     0.0000
C     -0.9558    -0.7608     2.0635
O     -1.3307    -1.1504     3.1505
C      0.9135     0.6665    -2.0646
O      1.4264     0.8875    -3.1565
H     -0.0961     1.6768     0.5634
N      0.6028    -2.1940    -0.6039
C     -0.2252    -2.8386    -1.5599
C      0.3196    -2.7949    -3.0529
P      0.5960    -4.4159    -3.8522
C      1.5245    -5.4510    -2.5885
C      1.9961    -4.1471    -5.0912
C      0.8917    -2.8805     0.5801
C      1.9889    -2.1750     1.5216
P      2.2484    -0.4859     0.9841
C      3.6305    -0.5439    -0.2575
C      2.6978     0.6163     2.2749
H     -1.7766    -0.0140    -3.9148
H     -3.5567     0.4635    -3.8334
H     -2.9453    -1.3852    -3.7082
H      1.4255    -2.1357    -0.9852
H     -0.3855    -3.9580    -1.2997
H     -1.2317    -2.4168    -1.4957
H     -0.4340    -2.2461    -3.6747
H      1.2353    -2.1435    -3.1290
H      2.3061    -4.8432    -2.0916
H      0.8038    -5.8102    -1.8243
H      1.9639    -6.3489    -3.0550
H      1.6388    -3.4997    -5.9261
H      2.3292    -5.1140    -5.5215
H      2.8650    -3.6505    -4.6084
H      1.1929    -3.9511     0.3897
H     -0.1280    -2.9742     1.1609
H      1.5736    -2.1328     2.5728
H      2.8948    -2.7845     1.5481
H      4.2667    -1.4714    -0.0906
H      4.2489     0.3344    -0.1505
H      3.2012    -0.6051    -1.2183
H      2.9163     1.5928     1.8436
H      1.8001     0.7199     2.9201
H      3.5438     0.2514     2.9097
44
{"conf": 2, "E": 78.51, "rms": -1.0, "geom": "OH", "total_charge": 0, "CA_charge": 1, "smiles": "C[C:1]#[4N:2]->[Mn+:3]1(<-[3C-:4]#[O+:5])(<-[5C-:6]#[O+:7])(<-[6H-:8])<-[1N@H:9]([CH2:10][CH2:11][P:12]([CH3:13])[CH3:14])[CH2:15][CH2:16][2P:17]->1([CH3:18])[CH3:19]", "smiles3D": "C([C:1]#[4N:2]->[Mn+:3]1(<-[3C-:4]#[O+:5])(<-[5C-:6]#[O+:7])(<-[6H-:8])<-[1N@@:9]([C:10]([C:11]([P:12]([C:13]([H:28])([H:29])[H:30])[C:14]([H:31])([H:32])[H:33])([H:26])[H:27])([H:24])[H:25])([H:23])[C:15]([H:34])([H:35])[C:16]([H:36])([H:37])[2P:17]->1([C:18]([H:38])([H:39])[H:40])[C:19]([H:41])([H:42])[H:43])([H:20])([H:21])[H:22]", "smiles3Dx": "C([C:1]#[4N:2]->[Mn+:3]1(<-[3C-:4]#[O+:5])(<-[5C-:6]#[O+:7])(<-[6H-:8])<-[1N@@:9]([C:10]([C:11]([P:12]([C:13]([H:28])([H:29])[H:30])[C:14]([H:31])([H:32])[H:33])([H:26])[H:27])([H:24])[H:25])([H:23])[C:15]([H:34])([H:35])[C:16]([H:36])([H:37])[2P:17]->1([C:18]([H:38])([H:39])[H:40])[C:19]([H:41])([H:42])[H:43])([H:20])([H:21])[H:22]", "dummies": []}
C     -3.8303     2.7891     1.5450
C     -2.7073     1.9779     1.0761
N     -1.7638     1.2905     0.6930
Mn     0.0000     0.0000     0.0000
C      1.3002     1.8729    -0.2316
O      1.9854     2.8581    -0.3539
C     -1.3147    -1.8610     0.2163
O     -2.0065    -2.8422     0.3324
H     -0.5202     0.1536    -1.7578
N      0.8811    -0.3902     2.1102
C      0.5943     0.7172     2.9479
C     -0.2498     0.3605     4.1823
P     -1.9071    -0.3566     3.6836
C     -2.9576     0.3022     5.0748
C     -1.7042    -2.1022     4.3154
C      2.2784    -0.6751     2.0001
C      2.6369    -1.8658     1.0689
P      2.0341    -1.5173    -0.5756
C      1.7177    -3.1062    -1.3365
C      3.4009    -0.7751    -1.4584
H     -4.5502     2.1412     2.0853
H     -4.3363     3.2607     0.6781
H     -3.4540     3.5766     2.2301
H      0.4762    -1.1426     2.4270
H      0.0415     1.4641     2.3514
H      1.5296     1.2089     3.3070
H      0.3076    -0.3551     4.8229
H     -0.4190     1.2899     4.7677
H     -3.1026     1.3953     4.9405
H     -2.4655     0.1154     6.0529
H     -3.9483    -0.2009     5.0526
H     -2.6453    -2.6670     4.1489
H     -0.8791    -2.6074     3.7704
H     -1.4683    -2.0947     5.3999
H      2.7998     0.2319     1.6182
H      2.6793    -0.9015     3.0160
H      2.1581    -2.7915     1.4507
H      3.7387    -2.0038     1.0437
H      2.5326    -3.8136    -1.0731
H      1.6764    -2.9873    -2.4394
H      0.7500    -3.5063    -0.9710
H      3.0718    -0.4990    -2.4825
H      4.2393    -1.5011    -1.5221
H      3.7396     0.1362    -0.9218
44
{"conf": 3, "E": 269.7, "rms": -1.0, "geom": "OH", "total_charge": 0, "CA_charge": 1, "smiles": "C[C:1]#[4N:2]->[Mn+:3]1(<-[3C-:4]#[O+:5])(<-[5C-:6]#[O+:7])(<-[6H-:8])<-[1N@H:9]([CH2:10][CH2:11][P:12]([CH3:13])[CH3:14])[CH2:15][CH2:16][2P:17]->1([CH3:18])[CH3:19]", "smiles3D": "C([C:1]#[4N:2]->[Mn+:3]1(<-[3C-:4]#[O+:5])(<-[5C-:6]#[O+:7])(<-[6H-:8])<-[1N@@:9]([C:10]([C:11]([P:12]([C:13]([H:28])([H:29])[H:30])[C:14]([H:31])([H:32])[H:33])([H:26])[H:27])([H:24])[H:25])([H:23])[C:15]([H:34])([H:35])[C:16]([H:36])([H:37])[2P:17]->1([C:18]([H:38])([H:39])[H:40])[C:19]([H:41])([H:42])[H:43])([H:20])([H:21])[H:22]", "smiles3Dx": "C([C:1]#[4N:2]->[Mn+:3]1(<-[3C-:4]#[O+:5])(<-[5C-:6]#[O+:7])(<-[6H-:8])<-[1N@@:9]([C:10]([C:11]([P:12]([C:13]([H:28])([H:29])[H:30])[C:14]([H:31])([H:32])[H:33])([H:26])[H:27])([H:24])[H:25])([H:23])[C:15]([H:34])([H:35])[C:16]([H:36])([H:37])[2P:17]->1([C:18]([H:38])([H:39])[H:40])[C:19]([H:41])([H:42])[H:43])([H:20])([H:21])[H:22]", "dummies": []}
C      3.1140     0.7593    -3.0879
C      1.7248     0.9605    -2.6276
N      0.8101     0.7851    -1.8291
Mn     0.0000     0.0000     0.0000
C     -1.8480    -0.9294    -0.9609
O     -2.8013    -1.3824    -1.4915
C      1.8409     0.8989     0.8369
O      2.9184     1.3045     1.2845
H     -0.8979     1.5970     0.3529
N      0.9993    -2.0131    -0.1369
C      0.9863    -2.4882    -1.4823
C      2.2050    -3.3738    -1.7599
P      2.8268    -4.4277    -0.3741
C      4.3963    -3.9068     0.4477
C      2.3054    -6.2040    -0.2924
C      0.2836    -2.9518     0.8198
C     -0.8760    -2.5209     1.7000
P     -0.4030    -0.8813     2.3364
C     -1.7783    -0.1187     3.2119
C      1.0555    -1.0340     3.3183
H      3.3792    -0.3304    -3.0564
H      3.7241     1.2353    -2.3158
H      3.3895     1.1856    -4.0656
H      1.9573    -1.7196     0.1969
H      0.0127    -2.9924    -1.8733
H      1.0721    -1.5825    -2.1258
H      3.1057    -2.8476    -2.1843
H      1.9474    -4.0914    -2.5650
H      4.1715    -3.5357     1.4830
H      5.1215    -4.7406     0.5083
H      4.8506    -3.0713    -0.1218
H      3.1596    -6.8743    -0.5072
H      1.5002    -6.3748    -1.0418
H      1.8919    -6.4306     0.7226
H      1.1840    -3.2743     1.4897
H      0.0306    -3.9148     0.2861
H     -0.9581    -3.2748     2.5268
H     -1.7269    -2.4982     1.0521
H     -2.1396    -0.8474     3.9689
H     -1.4606     0.8303     3.6986
H     -2.6166     0.1196     2.5266
H      0.8720    -1.7434     4.1361
H      1.9210    -1.3735     2.7057
H      1.3390    -0.0335     3.7535
44
{"conf": 4, "E": 76.71, "rms": -1.0, "geom": "OH", "total_charge": 0, "CA_charge": 1, "smiles": "C[C:1]#[4N:2]->[Mn+:3]1(<-[3C-:4]#[O+:5])(<-[5C-:6]#[O+:7])(<-[6H-:8])<-[1N@H:9]([CH2:10][CH2:11][P:12]([CH3:13])[CH3:14])[CH2:15][CH2:16][2P:17]->1([CH3:18])[CH3:19]", "smiles3D": "C([C:1]#[4N:2]->[Mn+:3]1(<-[3C-:4]#[O+:5])(<-[5C-:6]#[O+:7])(<-[6H-:8])<-[1N@@:9]([C:10]([C:11]([P:12]([C:13]([H:28])([H:29])[H:30])[C:14]([H:31])([H:32])[H:33])([H:26])[H:27])([H:24])[H:25])([H:23])[C:15]([H:34])([H:35])[C:16]([H:36])([H:37])[2P:17]->1([C:18]([H:38])([H:39])[H:40])[C:19]([H:41])([H:42])[H:43])([H:20])([H:21])[H:22]", "smiles3Dx": "C([C:1]#[4N:2]->[Mn+:3]1(<-[3C-:4]#[O+:5])(<-[5C-:6]#[O+:7])(<-[6H-:8])<-[1N@@:9]([C:10]([C:11]([P:12]([C:13]([H:28])([H:29])[H:30])[C:14]([H:31])([H:32])[H:33])([H:26])[H:27])([H:24])[H:25])([H:23])[C:15]([H:34])([H:35])[C:16]([H:36])([H:37])[2P:17]->1([C:18]([H:38])([H:39])[H:40])[C:19]([H:41])([H:42])[H:43])([H:20])([H:21])[H:22]", "dummies": []}
C      4.2394    -0.2378    -2.6002
C      2.9871    -0.1734    -1.8492
N      1.9394    -0.1163    -1.2099
Mn     0.0000     0.0000     0.0000
C      0.9746    -1.1568     1.7229
O      1.4790    -1.7712     2.6297
C     -1.0296     1.0389    -1.7621
O     -1.5719     1.5882    -2.6890
H     -0.5965    -1.6119    -0.6570
N      0.4703     2.0932     0.8979
C      1.3867     2.0310     1.9653
C      2.8047     1.6925     1.4840
P      4.0502     1.9243     2.8597
C      5.5845     1.4364     1.9161
C      3.7933     0.3388     3.8041
C     -0.7640     2.7442     1.2356
C     -1.7178     1.9745     2.1953
P     -2.0986     0.3780     1.4880
C     -2.3545    -0.7297     2.8691
C     -3.6749     0.5592     0.6606
H      5.0626     0.1734    -1.9803
H      4.1452     0.3591    -3.5304
H      4.4622    -1.2941    -2.8564
H      0.8501     2.5854     0.2229
H      1.4254     3.0148     2.4897
H      1.0567     1.2618     2.6922
H      2.8534     0.6528     1.1087
H      3.0848     2.3773     0.6551
H      6.4284     1.3118     2.6238
H      5.8347     2.2345     1.1864
H      5.4194     0.4819     1.3696
H      3.8220    -0.5292     3.1157
H      2.8138     0.3773     4.3199
H      4.5970     0.2268     4.5623
H     -0.5451     3.7391     1.6879
H     -1.3175     2.9290     0.2874
H     -2.6550     2.5551     2.3318
H     -1.2265     1.8390     3.1812
H     -2.6066    -1.7405     2.4885
H     -1.4287    -0.7843     3.4777
H     -3.1872    -0.3530     3.4986
H     -3.6449     1.4470    -0.0045
H     -3.8804    -0.3474     0.0555
H     -4.4780     0.6902     1.4148
44
{"conf": 5, "E": 318.12, "rms": -1.0, "geom": "OH", "total_charge": 0, "CA_charge": 1, "smiles": "C[C:1]#[4N:2]->[Mn+:3]1(<-[3C-:4]#[O+:5])(<-[5C-:6]#[O+:7])(<-[6H-:8])<-[1N@H:9]([CH2:10][CH2:11][P:12]([CH3:13])[CH3:14])[CH2:15][CH2:16][2P:17]->1([CH3:18])[CH3:19]", "smiles3D": "C([C:1]#[4N:2]->[Mn+:3]1(<-[3C-:4]#[O+:5])(<-[5C-:6]#[O+:7])(<-[6H-:8])<-[1N@@:9]([C:10]([C:11]([P:12]([C:13]([H:28])([H:29])[H:30])[C:14]([H:31])([H:32])[H:33])([H:26])[H:27])([H:24])[H:25])([H:23])[C:15]([H:34])([H:35])[C:16]([H:36])([H:37])[2P:17]->1([C:18]([H:38])([H:39])[H:40])[C:19]([H:41])([H:42])[H:43])([H:20])([H:21])[H:22]", "smiles3Dx": "C([C:1]#[4N:2]->[Mn+:3]1(<-[3C-:4]#[O+:5])(<-[5C-:6]#[O+:7])(<-[6H-:8])<-[1N@@:9]([C:10]([C:11]([P:12]([C:13]([H:28])([H:29])[H:30])[C:14]([H:31])([H:32])[H:33])([H:26])[H:27])([H:24])[H:25])([H:23])[C:15]([H:34])([H:35])[C:16]([H:36])([H:37])[2P:17]->1([C:18]([H:38])([H:39])[H:40])[C:19]([H:41])([H:42])[H:43])([H:20])([H:21])[H:22]", "dummies": []}
C      4.2203    -0.2485    -1.5730
C      3.2673     0.2356    -0.6728
N      2.2397     0.2839    -0.0680
Mn     0.0000     0.0000     0.0000
C     -0.5331     2.4437     0.4037
O     -0.8551     3.6278     0.2270
C      0.6205    -2.4475    -0.6955
O      0.9945    -3.4783    -1.2584
H     -0.3033    -0.5245     1.8581
N     -0.0984     0.3388    -2.4177
C      0.2348     1.6328    -2.8688
C      0.0253     2.0352    -4.2527
P      0.8046     0.6335    -5.3252
C     -0.4061     0.4633    -6.7161
C      2.3798     1.3126    -5.9841
C     -1.1130    -0.3967    -3.1747
C     -2.0754    -1.2527    -2.2720
P     -2.3960    -0.3309    -0.8296
C     -3.3469    -1.2111     0.3941
C     -3.2005     1.1787    -1.3643
H      5.0598    -0.5626    -0.8425
H      4.2260     0.5985    -2.2641
H      3.5674    -1.0854    -1.9310
H      0.6089    -0.0981    -2.5694
H      1.3706     1.8637    -2.5835
H     -0.3518     2.1350    -2.2008
H     -0.9907     2.1483    -4.4731
H      0.4695     3.0593    -4.5616
H     -1.4403     0.5089    -6.3224
H     -0.2698    -0.5415    -7.1316
H     -0.2567     1.2382    -7.4908
H      2.9701     0.4512    -6.3149
H      2.9255     1.8209    -5.1731
H      2.1926     1.9998    -6.8163
H     -1.6201     0.3221    -3.6760
H     -0.5990    -1.0989    -3.9263
H     -2.8985    -1.4708    -2.8406
H     -1.5229    -2.1606    -1.9310
H     -4.3377    -1.6464     0.0606
H     -3.5482    -0.4642     1.1930
H     -2.6862    -1.9962     0.8040
H     -4.1879     1.0010    -1.8385
H     -3.3043     1.8259    -0.4744
H     -2.5068     1.6319    -2.0575
44
{"conf": 6, "E": 164.17, "rms": -1.0, "geom": "OH", "total_charge": 0, "CA_charge": 1, "smiles": "C[C:1]#[4N:2]->[Mn+:3]1(<-[3C-:4]#[O+:5])(<-[5C-:6]#[O+:7])(<-[6H-:8])<-[1N@H:9]([CH2:10][CH2:11][P:12]([CH3:13])[CH3:14])[CH2:15][CH2:16][2P:17]->1([CH3:18])[CH3:19]", "smiles3D": "C([C:1]#[4N:2]->[Mn+:3]1(<-[3C-:4]#[O+:5])(<-[5C-:6]#[O+:7])(<-[6H-:8])<-[1N@@:9]([C:10]([C:11]([P:12]([C:13]([H:28])([H:29])[H:30])[C:14]([H:31])([H:32])[H:33])([H:26])[H:27])([H:24])[H:25])([H:23])[C:15]([H:34])([H:35])[C:16]([H:36])([H:37])[2P:17]->1([C:18]([H:38])([H:39])[H:40])[C:19]([H:41])([H:42])[H:43])([H:20])([H:21])[H:22]", "smiles3Dx": "C([C:1]#[4N:2]->[Mn+:3]1(<-[3C-:4]#[O+:5])(<-[5C-:6]#[O+:7])(<-[6H-:8])<-[1N@@:9]([C:10]([C:11]([P:12]([C:13]([H:28])([H:29])[H:30])[C:14]([H:31])([H:32])[H:33])([H:26])[H:27])([H:24])[H:25])([H:23])[C:15]([H:34])([H:35])[C:16]([H:36])([H:37])[2P:17]->1([C:18]([H:38])([H:39])[H:40])[C:19]([H:41])([H:42])[H:43])([H:20])([H:21])[H:22]", "dummies": []}
C      0.1431    -3.9692     2.3243
C      0.6726    -2.8390     1.6230
N      0.7337    -1.7773     1.0193
Mn     0.0000     0.0000     0.0000
C      1.3390    -0.1864    -1.7619
O      2.0040    -0.3015    -2.7738
C     -1.2944     0.2312     1.8197
O     -1.9560     0.2004     2.8134
H      1.1410     1.2134     0.7166
N     -1.7610    -1.2769    -0.8846
C     -1.4899    -1.8356    -2.2169
C     -2.5436    -1.5980    -3.3475
P     -2.3011    -2.9137    -4.7137
C     -0.6774    -2.5056    -5.5511
C     -3.6157    -2.5047    -5.9792
C     -2.9902    -0.5385    -0.6793
C     -3.0909     0.8979    -1.1997
P     -1.4627     1.6857    -1.2512
C     -1.5316     3.3201    -0.4399
C     -0.9715     1.8933    -2.9301
H     -0.5289    -4.4607     1.6006
H     -0.4858    -3.5662     3.1516
H      0.9274    -4.6478     2.6933
H     -1.8112    -2.0096    -0.3649
H     -1.3273    -2.9421    -2.1211
H     -0.5735    -1.4069    -2.5703
H     -3.5873    -1.8120    -2.9900
H     -2.5110    -0.5968    -3.7828
H      0.0629    -2.1184    -4.8195
H     -0.2762    -3.4506    -5.9731
H     -0.8141    -1.7847    -6.3762
H     -4.6080    -2.7816    -5.5618
H     -3.6166    -1.4301    -6.2466
H     -3.4451    -3.1131    -6.8833
H     -3.2029    -0.5352     0.4416
H     -3.8557    -1.1504    -1.0688
H     -3.7502     1.5018    -0.5354
H     -3.5306     0.9023    -2.2276
H     -0.5410     3.7485    -0.5051
H     -1.8395     3.1628     0.6104
H     -2.2735     3.9455    -0.9702
H     -0.0464     2.4646    -2.9767
H     -0.8170     0.8855    -3.3831
H     -1.7714     2.4185    -3.5170
44
{"conf": 7, "E": 81.61, "rms": -1.0, "geom": "OH", "total_charge": 0, "CA_charge": 1, "smiles": "C[C:1]#[4N:2]->[Mn+:3]1(<-[3C-:4]#[O+:5])(<-[5C-:6]#[O+:7])(<-[6H-:8])<-[1N@H:9]([CH2:10][CH2:11][P:12]([CH3:13])[CH3:14])[CH2:15][CH2:16][2P:17]->1([CH3:18])[CH3:19]", "smiles3D": "C([C:1]#[4N:2]->[Mn+:3]1(<-[3C-:4]#[O+:5])(<-[5C-:6]#[O+:7])(<-[6H-:8])<-[1N@@:9]([C:10]([C:11]([P:12]([C:13]([H:28])([H:29])[H:30])[C:14]([H:31])([H:32])[H:33])([H:26])[H:27])([H:24])[H:25])([H:23])[C:15]([H:34])([H:35])[C:16]([H:36])([H:37])[2P:17]->1([C:18]([H:38])([H:39])[H:40])[C:19]([H:41])([H:42])[H:43])([H:20])([H:21])[H:22]", "smiles3Dx": "C([C:1]#[4N:2]->[Mn+:3]1(<-[3C-:4]#[O+:5])(<-[5C-:6]#[O+:7])(<-[6H-:8])<-[1N@@:9]([C:10]([C:11]([P:12]([C:13]([H:28])([H:29])[H:30])[C:14]([H:31])([H:32])[H:33])([H:26])[H:27])([H:24])[H:25])([H:23])[C:15]([H:34])([H:35])[C:16]([H:36])([H:37])[2P:17]->1([C:18]([H:38])([H:39])[H:40])[C:19]([H:41])([H:42])[H:43])([H:20])([H:21])[H:22]", "dummies": []}
C     -0.3887    -4.8401    -1.1084
C     -0.2691    -3.4165    -0.7948
N     -0.1724    -2.2220    -0.5253
Mn     0.0000     0.0000     0.0000
C     -2.2565     0.0983     0.3986
O     -3.4438     0.1497     0.6064
C      2.2358    -0.0400    -0.4934
O      3.4144    -0.0603    -0.7492
H     -0.3394     0.5266    -1.7297
N      0.5506    -0.3218     2.2242
C      0.4140    -1.6625     2.6353
C     -1.0266    -2.1813     2.7769
P     -1.7071    -1.9223     4.5020
C     -3.3934    -2.6778     4.2538
C     -0.8946    -3.3545     5.3778
C     -0.0934     0.6700     3.0162
C      0.3550     2.1292     2.6886
P      0.1965     2.4256     0.9277
C      1.6351     3.3759     0.4480
C     -1.2206     3.4989     0.7263
H     -0.4303    -4.9730    -2.2089
H      0.4877    -5.3853    -0.7011
H     -1.3192    -5.2419    -0.6539
H      1.4500    -0.1413     2.2736
H      0.9459    -1.8057     3.6061
H      0.9307    -2.2912     1.8769
H     -1.6835    -1.6939     2.0487
H     -1.0465    -3.2674     2.5489
H     -3.3029    -3.6634     3.7501
H     -3.8857    -2.8144     5.2393
H     -4.0115    -1.9991     3.6285
H     -1.3627    -3.4848     6.3749
H     -1.0228    -4.2906     4.7951
H      0.1892    -3.1491     5.5085
H      0.1183     0.4789     4.0938
H     -1.1891     0.6000     2.8568
H      1.4126     2.2659     2.9938
H     -0.2810     2.8446     3.2488
H      1.5919     3.5906    -0.6381
H      1.6535     4.3337     1.0092
H      2.5544     2.7965     0.6739
H     -1.3475     3.7462    -0.3473
H     -1.0661     4.4335     1.3036
H     -2.1292     2.9839     1.0957
44
{"conf": 8, "E": 83.97, "rms": -1.0, "geom": "OH", "total_charge": 0, "CA_charge": 1, "smiles": "C[C:1]#[4N:2]->[Mn+:3]1(<-[3C-:4]#[O+:5])(<-[5C-:6]#[O+:7])(<-[6H-:8])<-[1N@H:9]([CH2:10][CH2:11][P:12]([CH3:13])[CH3:14])[CH2:15][CH2:16][2P:17]->1([CH3:18])[CH3:19]", "smiles3D": "C([C:1]#[4N:2]->[Mn+:3]1(<-[3C-:4]#[O+:5])(<-[5C-:6]#[O+:7])(<-[6H-:8])<-[1N@@:9]([C:10]([C:11]([P:12]([C:13]([H:28])([H:29])[H:30])[C:14]([H:31])([H:32])[H:33])([H:26])[H:27])([H:24])[H:25])([H:23])[C:15]([H:34])([H:35])[C:16]([H:36])([H:37])[2P:17]->1([C:18]([H:38])([H:39])[H:40])[C:19]([H:41])([H:42])[H:43])([H:20])([H:21])[H:22]", "smiles3Dx": "C([C:1]#[4N:2]->[Mn+:3]1(<-[3C-:4]#[O+:5])(<-[5C-:6]#[O+:7])(<-[6H-:8])<-[1N@@:9]([C:10]([C:11]([P:12]([C:13]([H:28])([H:29])[H:30])[C:14]([H:31])([H:32])[H:33])([H:26])[H:27])([H:24])[H:25])([H:23])[C:15]([H:34])([H:35])[C:16]([H:36])([H:37])[2P:17]->1([C:18]([H:38])([H:39])[H:40])[C:19]([H:41])([H:42])[H:43])([H:20])([H:21])[H:22]", "dummies": []}
C     -4.0311    -0.4109    -2.8999
C     -2.8422    -0.2885    -2.0547
N     -1.8461    -0.1873    -1.3402
Mn     0.0000     0.0000     0.0000
C     -1.3025     0.8337     1.6965
O     -1.9869     1.2712     2.5890
C      1.3140    -0.6935    -1.7433
O      1.9983    -1.0638    -2.6659
H      0.3047     1.7306    -0.5340
N     -0.0860    -2.1960     0.7604
C     -0.9823    -2.3525     1.8315
C     -2.4508    -2.3202     1.3706
P     -3.6892    -2.6805     2.7431
C     -3.3744    -4.4864     3.1005
C     -2.9479    -1.9055     4.2693
C      1.2480    -2.6246     1.0738
C      2.0163    -1.7791     2.1351
P      2.0354    -0.0664     1.6192
C      3.6581     0.2288     0.9240
C      1.9196     0.9073     3.1200
H     -4.0398    -1.4097    -3.3813
H     -4.0095     0.3689    -3.6842
H     -4.9473    -0.2849    -2.2888
H     -0.3766    -2.7072     0.0588
H     -0.8073    -1.5398     2.5625
H     -0.8004    -3.3256     2.3382
H     -2.6093    -3.0756     0.5687
H     -2.6903    -1.3220     0.9526
H     -2.3111    -4.6721     3.3485
H     -3.9945    -4.8004     3.9695
H     -3.6575    -5.1004     2.2174
H     -2.8361    -0.8171     4.1081
H     -1.9567    -2.3476     4.5032
H     -3.6188    -2.0740     5.1389
H      1.8430    -2.6067     0.1337
H      1.2154    -3.6817     1.4271
H      1.5115    -1.8650     3.1198
H      3.0620    -2.1564     2.2278
H      4.4322    -0.0678     1.6572
H      3.7684     1.3072     0.6910
H      3.7812    -0.3687    -0.0067
H      1.0742     0.5314     3.7352
H      2.8654     0.8164     3.6945
H      1.7483     1.9787     2.8609
