# Supplementary material for: MACE: Automated Assessment of Stereochemistry of Transition Metal Complexes and Its Applications in Computational Catalysis
Source: J Chem Theory Comput. 2024 Feb 16;20(5):2313–20. doi: 10.1021/acs.jctc.3c01313 (PMC10938507; doi:10.1021/acs.jctc.3c01313)
Supplement: Supplementary file 3 — ct3c01313_si_003.zip [file ct3c01313_si_003.zip › structures/screening/mace_MeCN/Mn_PNhP_Me_bi_11.xyz]

44
{"conf": 0, "E": 84.3, "rms": -1.0, "geom": "OH", "total_charge": 0, "CA_charge": 1, "smiles": "C[C:1]#[3N:2]->[Mn+:3]1(<-[4C-:4]#[O+:5])(<-[5C-:6]#[O+:7])(<-[6H-:8])<-[1N@H:9]([CH2:10][CH2:11][P:12]([CH3:13])[CH3:14])[CH2:15][CH2:16][2P:17]->1([CH3:18])[CH3:19]", "smiles3D": "C([C:1]#[3N:2]->[Mn+:3]1(<-[4C-:4]#[O+:5])(<-[5C-:6]#[O+:7])(<-[6H-:8])<-[1N@@:9]([C:10]([C:11]([P:12]([C:13]([H:28])([H:29])[H:30])[C:14]([H:31])([H:32])[H:33])([H:26])[H:27])([H:24])[H:25])([H:23])[C:15]([H:34])([H:35])[C:16]([H:36])([H:37])[2P:17]->1([C:18]([H:38])([H:39])[H:40])[C:19]([H:41])([H:42])[H:43])([H:20])([H:21])[H:22]", "smiles3Dx": "C([C:1]#[3N:2]->[Mn+:3]1(<-[4C-:4]#[O+:5])(<-[5C-:6]#[O+:7])(<-[6H-:8])<-[1N@@:9]([C:10]([C:11]([P:12]([C:13]([H:28])([H:29])[H:30])[C:14]([H:31])([H:32])[H:33])([H:26])[H:27])([H:24])[H:25])([H:23])[C:15]([H:34])([H:35])[C:16]([H:36])([H:37])[2P:17]->1([C:18]([H:38])([H:39])[H:40])[C:19]([H:41])([H:42])[H:43])([H:20])([H:21])[H:22]", "dummies": []}
C      2.9499     4.0029     0.2699
C      2.0856     2.8259     0.1915
N      1.3586     1.8382     0.1251
Mn     0.0000     0.0000     0.0000
C     -0.8890     0.7955    -1.9578
O     -1.3566     1.2138    -2.9877
C     -1.3467    -1.8460    -0.1417
O     -2.0550    -2.8194    -0.2158
H      1.3194    -0.8972    -0.9161
N     -1.5391     0.9953     1.4222
C     -2.0532     2.1590     0.8169
C     -3.2814     1.8796    -0.0749
P     -4.9508     2.0410     0.7789
C     -4.9212     3.7717     1.4795
C     -4.7846     1.0187     2.3284
C     -0.9015     1.2479     2.6763
C     -0.3431    -0.0169     3.3872
P      0.8602    -0.7957     2.3231
C      2.4573    -0.1994     2.8633
C      0.7980    -2.5446     2.6964
H      3.9696     3.7362    -0.0792
H      2.5378     4.8074    -0.3726
H      2.9971     4.3558     1.3205
H     -2.2092     0.3930     1.5660
H     -2.3247     2.9240     1.5736
H     -1.2504     2.5848     0.1806
H     -3.2078     0.8573    -0.4973
H     -3.2781     2.5961    -0.9242
H     -4.2706     3.8223     2.3780
H     -5.9529     4.0600     1.7726
H     -4.5448     4.4814     0.7112
H     -5.7252     1.0790     2.9110
H     -4.5942    -0.0391     2.0522
H     -3.9568     1.4000     2.9535
H     -1.6273     1.7329     3.3679
H     -0.0595     1.9571     2.5115
H      0.1337     0.2718     4.3458
H     -1.1738    -0.7246     3.5872
H      2.6174    -0.4768     3.9263
H      2.4932     0.9046     2.7586
H      3.2521    -0.6546     2.2388
H      1.5760    -3.0753     2.1116
H     -0.2014    -2.9447     2.4293
H      0.9815    -2.6998     3.7795
44
{"conf": 1, "E": 77.59, "rms": -1.0, "geom": "OH", "total_charge": 0, "CA_charge": 1, "smiles": "C[C:1]#[3N:2]->[Mn+:3]1(<-[4C-:4]#[O+:5])(<-[5C-:6]#[O+:7])(<-[6H-:8])<-[1N@H:9]([CH2:10][CH2:11][P:12]([CH3:13])[CH3:14])[CH2:15][CH2:16][2P:17]->1([CH3:18])[CH3:19]", "smiles3D": "C([C:1]#[3N:2]->[Mn+:3]1(<-[4C-:4]#[O+:5])(<-[5C-:6]#[O+:7])(<-[6H-:8])<-[1N@@:9]([C:10]([C:11]([P:12]([C:13]([H:28])([H:29])[H:30])[C:14]([H:31])([H:32])[H:33])([H:26])[H:27])([H:24])[H:25])([H:23])[C:15]([H:34])([H:35])[C:16]([H:36])([H:37])[2P:17]->1([C:18]([H:38])([H:39])[H:40])[C:19]([H:41])([H:42])[H:43])([H:20])([H:21])[H:22]", "smiles3Dx": "C([C:1]#[3N:2]->[Mn+:3]1(<-[4C-:4]#[O+:5])(<-[5C-:6]#[O+:7])(<-[6H-:8])<-[1N@@:9]([C:10]([C:11]([P:12]([C:13]([H:28])([H:29])[H:30])[C:14]([H:31])([H:32])[H:33])([H:26])[H:27])([H:24])[H:25])([H:23])[C:15]([H:34])([H:35])[C:16]([H:36])([H:37])[2P:17]->1([C:18]([H:38])([H:39])[H:40])[C:19]([H:41])([H:42])[H:43])([H:20])([H:21])[H:22]", "dummies": []}
C     -0.9231     3.2206    -3.6788
C     -0.6610     2.2517    -2.6195
N     -0.4288     1.4544    -1.7152
Mn     0.0000     0.0000     0.0000
C      0.3723     1.7667     1.4115
O      0.5789     2.6977     2.1512
C      0.2900    -1.4297     1.7673
O      0.4508    -2.1812     2.6950
H     -1.8126    -0.0115     0.3449
N      2.2266    -0.2666    -0.5909
C      2.5462     0.4852    -1.7390
C      2.7053     1.9797    -1.4379
P      2.8262     2.9669    -3.0217
C      3.0221     4.6527    -2.2787
C      4.6051     2.6444    -3.4819
C      2.4757    -1.6693    -0.7623
C      1.6429    -2.3992    -1.8602
P     -0.0923    -2.0064    -1.6557
C     -0.7262    -1.6558    -3.2940
C     -0.8997    -3.5044    -1.0937
H     -1.3363     4.1451    -3.2272
H      0.0205     3.4598    -4.2066
H     -1.6464     2.7995    -4.4091
H      2.7358     0.0247     0.1150
H      1.7286     0.3555    -2.4828
H      3.4998     0.1207    -2.1908
H      3.6115     2.1318    -0.8196
H      1.8333     2.3438    -0.8676
H      3.2746     5.3836    -3.0704
H      2.0707     4.9593    -1.8115
H      3.8233     4.6557    -1.5140
H      4.9881     3.4665    -4.1289
H      5.2550     2.5743    -2.5808
H      4.6613     1.6874    -4.0433
H      2.2674    -2.1722     0.2053
H      3.5558    -1.8263    -0.9889
H      1.9854    -2.0764    -2.8698
H      1.7908    -3.5015    -1.7594
H     -1.6246    -1.0158    -3.2120
H      0.0451    -1.1148    -3.8801
H     -0.9907    -2.6062    -3.8088
H     -0.5563    -3.7368    -0.0539
H     -2.0028    -3.3576    -1.1048
H     -0.6390    -4.3455    -1.7646
44
{"conf": 2, "E": 81.99, "rms": -1.0, "geom": "OH", "total_charge": 0, "CA_charge": 1, "smiles": "C[C:1]#[3N:2]->[Mn+:3]1(<-[4C-:4]#[O+:5])(<-[5C-:6]#[O+:7])(<-[6H-:8])<-[1N@H:9]([CH2:10][CH2:11][P:12]([CH3:13])[CH3:14])[CH2:15][CH2:16][2P:17]->1([CH3:18])[CH3:19]", "smiles3D": "C([C:1]#[3N:2]->[Mn+:3]1(<-[4C-:4]#[O+:5])(<-[5C-:6]#[O+:7])(<-[6H-:8])<-[1N@@:9]([C:10]([C:11]([P:12]([C:13]([H:28])([H:29])[H:30])[C:14]([H:31])([H:32])[H:33])([H:26])[H:27])([H:24])[H:25])([H:23])[C:15]([H:34])([H:35])[C:16]([H:36])([H:37])[2P:17]->1([C:18]([H:38])([H:39])[H:40])[C:19]([H:41])([H:42])[H:43])([H:20])([H:21])[H:22]", "smiles3Dx": "C([C:1]#[3N:2]->[Mn+:3]1(<-[4C-:4]#[O+:5])(<-[5C-:6]#[O+:7])(<-[6H-:8])<-[1N@@:9]([C:10]([C:11]([P:12]([C:13]([H:28])([H:29])[H:30])[C:14]([H:31])([H:32])[H:33])([H:26])[H:27])([H:24])[H:25])([H:23])[C:15]([H:34])([H:35])[C:16]([H:36])([H:37])[2P:17]->1([C:18]([H:38])([H:39])[H:40])[C:19]([H:41])([H:42])[H:43])([H:20])([H:21])[H:22]", "dummies": []}
C      0.3837    -1.0854     4.8462
C      0.2804    -0.7717     3.4222
N      0.1887    -0.5040     2.2270
Mn     0.0000     0.0000     0.0000
C      1.8562     1.3367     0.1402
O      2.8317     2.0395     0.2058
C     -0.1813     0.5055    -2.2259
O     -0.2756     0.7733    -3.3989
H      1.0287    -1.4672    -0.4219
N     -1.5540     1.6450     0.4984
C     -0.9053     2.6391     1.2455
C     -1.7958     3.8507     1.5854
P     -0.8372     5.3935     2.0700
C      0.0786     5.8082     0.4943
C      0.5493     4.7309     3.1281
C     -2.6768     1.0347     1.1447
C     -3.3958    -0.0626     0.3062
P     -2.2234    -1.3399    -0.1208
C     -2.4641    -2.6566     1.0651
C     -2.7308    -1.9685    -1.7173
H      1.0142    -1.9927     4.9819
H     -0.6299    -1.2757     5.2553
H      0.8472    -0.2257     5.3781
H     -1.8356     2.0064    -0.2947
H     -0.5155     2.1972     2.1875
H     -0.0462     2.9940     0.6475
H     -2.4300     4.0981     0.7094
H     -2.4612     3.5928     2.4383
H      0.5838     6.7875     0.6090
H      0.8467     5.0470     0.2663
H     -0.6426     5.8735    -0.3488
H      1.2079     5.5710     3.4434
H      0.1184     4.2466     4.0295
H      1.1608     3.9956     2.5660
H     -3.4325     1.8126     1.3880
H     -2.3329     0.5765     2.0991
H     -4.2277    -0.5005     0.8976
H     -3.8025     0.3910    -0.6216
H     -1.7118    -3.4546     0.8907
H     -3.4844    -3.0778     0.9511
H     -2.3451    -2.2558     2.0913
H     -2.0462    -2.7825    -2.0267
H     -3.7665    -2.3638    -1.6509
H     -2.6959    -1.1504    -2.4671
44
{"conf": 3, "E": 182.34, "rms": -1.0, "geom": "OH", "total_charge": 0, "CA_charge": 1, "smiles": "C[C:1]#[3N:2]->[Mn+:3]1(<-[4C-:4]#[O+:5])(<-[5C-:6]#[O+:7])(<-[6H-:8])<-[1N@H:9]([CH2:10][CH2:11][P:12]([CH3:13])[CH3:14])[CH2:15][CH2:16][2P:17]->1([CH3:18])[CH3:19]", "smiles3D": "C([C:1]#[3N:2]->[Mn+:3]1(<-[4C-:4]#[O+:5])(<-[5C-:6]#[O+:7])(<-[6H-:8])<-[1N@@:9]([C:10]([C:11]([P:12]([C:13]([H:28])([H:29])[H:30])[C:14]([H:31])([H:32])[H:33])([H:26])[H:27])([H:24])[H:25])([H:23])[C:15]([H:34])([H:35])[C:16]([H:36])([H:37])[2P:17]->1([C:18]([H:38])([H:39])[H:40])[C:19]([H:41])([H:42])[H:43])([H:20])([H:21])[H:22]", "smiles3Dx": "C([C:1]#[3N:2]->[Mn+:3]1(<-[4C-:4]#[O+:5])(<-[5C-:6]#[O+:7])(<-[6H-:8])<-[1N@@:9]([C:10]([C:11]([P:12]([C:13]([H:28])([H:29])[H:30])[C:14]([H:31])([H:32])[H:33])([H:26])[H:27])([H:24])[H:25])([H:23])[C:15]([H:34])([H:35])[C:16]([H:36])([H:37])[2P:17]->1([C:18]([H:38])([H:39])[H:40])[C:19]([H:41])([H:42])[H:43])([H:20])([H:21])[H:22]", "dummies": []}
C      3.8093     0.9664     2.5701
C      2.5419     1.1481     1.9066
N      1.5322     0.9818     1.2089
Mn     0.0000     0.0000     0.0000
C     -0.7988     1.7742    -1.1763
O     -1.3541     2.6675    -1.7704
C     -1.3443    -1.3255    -1.3248
O     -2.1401    -1.9720    -1.9521
H      1.3945    -0.3602    -1.1377
N     -1.7222     0.0732     1.5731
C     -1.6595     1.1925     2.4672
C     -1.0595     2.5351     2.0113
P     -2.2911     3.9770     1.7762
C     -3.8122     3.2621     0.9709
C     -1.5347     5.0628     0.4384
C     -1.9436    -1.2652     2.2249
C     -1.1102    -2.4805     1.7523
P      0.6282    -2.0047     1.6173
C      1.6999    -3.2164     0.9728
C      1.0884    -1.5573     3.2939
H      4.1786     0.0098     2.1247
H      3.7354     0.7879     3.6351
H      4.5981     1.7237     2.2953
H     -2.3909     0.2278     0.9514
H     -1.1127     0.9033     3.4196
H     -2.6966     1.3567     2.7352
H     -0.3488     2.4848     1.1563
H     -0.4676     2.9044     2.8363
H     -4.3955     2.7408     1.7537
H     -4.4346     4.0807     0.5646
H     -3.5420     2.5504     0.1724
H     -0.4261     4.9459     0.3921
H     -1.9649     4.8424    -0.5549
H     -1.7543     6.1227     0.6692
H     -2.9698    -1.4634     2.0054
H     -1.7899    -1.1808     3.3215
H     -1.4654    -2.8180     0.7411
H     -1.1686    -3.3151     2.4691
H      2.7672    -2.9352     1.1600
H      1.5000    -4.1852     1.5060
H      1.5486    -3.3650    -0.1278
H      0.6076    -0.6111     3.6180
H      2.1893    -1.4682     3.3733
H      0.7413    -2.3880     3.9605
44
{"conf": 4, "E": 176.6, "rms": -1.0, "geom": "OH", "total_charge": 0, "CA_charge": 1, "smiles": "C[C:1]#[3N:2]->[Mn+:3]1(<-[4C-:4]#[O+:5])(<-[5C-:6]#[O+:7])(<-[6H-:8])<-[1N@H:9]([CH2:10][CH2:11][P:12]([CH3:13])[CH3:14])[CH2:15][CH2:16][2P:17]->1([CH3:18])[CH3:19]", "smiles3D": "C([C:1]#[3N:2]->[Mn+:3]1(<-[4C-:4]#[O+:5])(<-[5C-:6]#[O+:7])(<-[6H-:8])<-[1N@@:9]([C:10]([C:11]([P:12]([C:13]([H:28])([H:29])[H:30])[C:14]([H:31])([H:32])[H:33])([H:26])[H:27])([H:24])[H:25])([H:23])[C:15]([H:34])([H:35])[C:16]([H:36])([H:37])[2P:17]->1([C:18]([H:38])([H:39])[H:40])[C:19]([H:41])([H:42])[H:43])([H:20])([H:21])[H:22]", "smiles3Dx": "C([C:1]#[3N:2]->[Mn+:3]1(<-[4C-:4]#[O+:5])(<-[5C-:6]#[O+:7])(<-[6H-:8])<-[1N@@:9]([C:10]([C:11]([P:12]([C:13]([H:28])([H:29])[H:30])[C:14]([H:31])([H:32])[H:33])([H:26])[H:27])([H:24])[H:25])([H:23])[C:15]([H:34])([H:35])[C:16]([H:36])([H:37])[2P:17]->1([C:18]([H:38])([H:39])[H:40])[C:19]([H:41])([H:42])[H:43])([H:20])([H:21])[H:22]", "dummies": []}
C      0.6638     4.7456     0.5892
C      0.7678     3.2890     0.4502
N      0.6485     2.0656     0.3522
Mn     0.0000     0.0000     0.0000
C      2.0783    -0.8807    -0.0933
O      3.1621    -1.3411    -0.2486
C     -0.8451    -2.0882    -0.1822
O     -1.3134    -3.2176    -0.3782
H     -0.2055    -0.0782     1.8240
N     -0.1505     0.1925    -2.3244
C      0.3050     1.4864    -2.7173
C      1.8019     1.5532    -2.8974
P      2.4956     1.2781    -4.6580
C      1.2556     1.7821    -5.9628
C      2.8889    -0.5302    -4.8334
C     -1.5584    -0.1358    -2.6994
C     -2.7834    -0.0255    -1.7003
P     -2.3416     1.1627    -0.4148
C     -2.4327     2.7507    -1.3158
C     -3.4632     1.1912     0.9172
H      0.9344     5.2950    -0.3280
H     -0.4043     4.9728     0.8125
H      1.2416     5.1627     1.4669
H      0.4722    -0.5200    -2.5558
H     -0.1912     1.7389    -3.6612
H      0.0353     2.3030    -2.0041
H      2.3876     0.8938    -2.2141
H      2.1269     2.5728    -2.6829
H      1.7413     1.8640    -6.9582
H      0.8464     2.7808    -5.7150
H      0.4293     1.0575    -6.0290
H      3.0295    -0.9794    -3.8271
H      2.0906    -1.0723    -5.3633
H      3.8416    -0.6581    -5.3843
H     -1.8003     0.4268    -3.5969
H     -1.5060    -1.2123    -2.9814
H     -3.6666     0.3108    -2.2396
H     -2.9375    -1.0171    -1.2458
H     -2.1731     2.6180    -2.3838
H     -3.4758     3.0973    -1.2516
H     -1.7623     3.5023    -0.8658
H     -3.4058     0.2541     1.5350
H     -4.5133     1.2821     0.5355
H     -3.2608     2.0573     1.6072
44
{"conf": 5, "E": 80.11, "rms": -1.0, "geom": "OH", "total_charge": 0, "CA_charge": 1, "smiles": "C[C:1]#[3N:2]->[Mn+:3]1(<-[4C-:4]#[O+:5])(<-[5C-:6]#[O+:7])(<-[6H-:8])<-[1N@H:9]([CH2:10][CH2:11][P:12]([CH3:13])[CH3:14])[CH2:15][CH2:16][2P:17]->1([CH3:18])[CH3:19]", "smiles3D": "C([C:1]#[3N:2]->[Mn+:3]1(<-[4C-:4]#[O+:5])(<-[5C-:6]#[O+:7])(<-[6H-:8])<-[1N@@:9]([C:10]([C:11]([P:12]([C:13]([H:28])([H:29])[H:30])[C:14]([H:31])([H:32])[H:33])([H:26])[H:27])([H:24])[H:25])([H:23])[C:15]([H:34])([H:35])[C:16]([H:36])([H:37])[2P:17]->1([C:18]([H:38])([H:39])[H:40])[C:19]([H:41])([H:42])[H:43])([H:20])([H:21])[H:22]", "smiles3Dx": "C([C:1]#[3N:2]->[Mn+:3]1(<-[4C-:4]#[O+:5])(<-[5C-:6]#[O+:7])(<-[6H-:8])<-[1N@@:9]([C:10]([C:11]([P:12]([C:13]([H:28])([H:29])[H:30])[C:14]([H:31])([H:32])[H:33])([H:26])[H:27])([H:24])[H:25])([H:23])[C:15]([H:34])([H:35])[C:16]([H:36])([H:37])[2P:17]->1([C:18]([H:38])([H:39])[H:40])[C:19]([H:41])([H:42])[H:43])([H:20])([H:21])[H:22]", "dummies": []}
C      1.4681     4.6337     1.0998
C      1.0434     3.2744     0.7717
N      0.6823     2.1319     0.4981
Mn     0.0000     0.0000     0.0000
C     -0.1456     0.5287    -2.2255
O     -0.2234     0.8134    -3.3943
C     -0.5942    -2.1637    -0.4647
O     -0.9051    -3.3041    -0.7064
H      1.7662    -0.4823    -0.1606
N     -2.2121     0.4438     0.5280
C     -2.9091     1.1010    -0.5052
C     -2.4690     2.5429    -0.7999
P     -3.3716     3.7987     0.2578
C     -2.5681     5.3441    -0.3962
C     -4.9772     3.9033    -0.6917
C     -2.2611     1.0437     1.8186
C     -1.7443     0.1232     2.9673
P     -0.1058    -0.4798     2.5581
C     -0.0558    -2.1891     3.0836
C      1.0357     0.4161     3.6054
H      2.2786     4.5944     1.8534
H      0.6114     5.2003     1.5101
H      1.8382     5.1338     0.1828
H     -2.6087    -0.3791     0.6097
H     -4.0003     1.0962    -0.2741
H     -2.7601     0.5031    -1.4310
H     -1.3858     2.6484    -0.6516
H     -2.6700     2.7687    -1.8689
H     -1.5224     5.3983    -0.0224
H     -3.1290     6.2316    -0.0345
H     -2.5620     5.3386    -1.5061
H     -5.5742     2.9804    -0.5230
H     -4.7818     4.0148    -1.7791
H     -5.5624     4.7784    -0.3394
H     -3.3092     1.3348     2.0582
H     -1.6413     1.9642     1.8062
H     -2.4360    -0.7351     3.0874
H     -1.7036     0.6976     3.9153
H     -0.2474    -2.2445     4.1768
H      0.9451    -2.6181     2.8597
H     -0.8341    -2.7694     2.5445
H      1.0231     1.4916     3.3316
H      0.7336     0.3036     4.6693
H      2.0636     0.0106     3.4699
44
{"conf": 6, "E": 495.65, "rms": -1.0, "geom": "OH", "total_charge": 0, "CA_charge": 1, "smiles": "C[C:1]#[3N:2]->[Mn+:3]1(<-[4C-:4]#[O+:5])(<-[5C-:6]#[O+:7])(<-[6H-:8])<-[1N@H:9]([CH2:10][CH2:11][P:12]([CH3:13])[CH3:14])[CH2:15][CH2:16][2P:17]->1([CH3:18])[CH3:19]", "smiles3D": "C([C:1]#[3N:2]->[Mn+:3]1(<-[4C-:4]#[O+:5])(<-[5C-:6]#[O+:7])(<-[6H-:8])<-[1N@@:9]([C:10]([C:11]([P:12]([C:13]([H:28])([H:29])[H:30])[C:14]([H:31])([H:32])[H:33])([H:26])[H:27])([H:24])[H:25])([H:23])[C:15]([H:34])([H:35])[C:16]([H:36])([H:37])[2P:17]->1([C:18]([H:38])([H:39])[H:40])[C:19]([H:41])([H:42])[H:43])([H:20])([H:21])[H:22]", "smiles3Dx": "C([C:1]#[3N:2]->[Mn+:3]1(<-[4C-:4]#[O+:5])(<-[5C-:6]#[O+:7])(<-[6H-:8])<-[1N@@:9]([C:10]([C:11]([P:12]([C:13]([H:28])([H:29])[H:30])[C:14]([H:31])([H:32])[H:33])([H:26])[H:27])([H:24])[H:25])([H:23])[C:15]([H:34])([H:35])[C:16]([H:36])([H:37])[2P:17]->1([C:18]([H:38])([H:39])[H:40])[C:19]([H:41])([H:42])[H:43])([H:20])([H:21])[H:22]", "dummies": []}
C     -3.9593    -0.3870    -2.1347
C     -3.1211     0.1824    -1.0466
N     -2.1163     0.4703    -0.4058
Mn     0.0000     0.0000     0.0000
C     -0.5202     2.1797    -0.0128
O     -0.9381     3.3551    -0.0636
C      1.2138    -1.3183    -1.1939
O      1.7446    -2.0799    -1.9588
H      0.9949     1.0906    -1.1850
N     -0.9535    -1.1157     1.8443
C     -1.9089    -2.0520     1.4749
C     -3.1821    -2.0648     2.3540
P     -3.2199    -3.3509     3.7505
C     -3.6331    -2.2841     5.2146
C     -1.4803    -3.8062     4.0973
C     -1.0609    -0.2305     2.9125
C      0.3517     0.4019     3.4037
P      1.5737     0.2505     2.0959
C      2.4466    -1.2790     2.5009
C      2.6535     1.6019     2.3195
H     -4.7222    -0.9347    -1.6103
H     -4.3446     0.3940    -2.8631
H     -3.2748    -1.0729    -2.6720
H     -0.2712    -1.6708     2.1084
H     -2.2299    -1.7407     0.4189
H     -1.5507    -3.0744     1.4064
H     -3.5423    -1.0590     2.6773
H     -4.0066    -2.4236     1.6899
H     -4.3719    -1.4954     4.9471
H     -2.7040    -1.8115     5.6298
H     -4.0873    -2.9353     6.0236
H     -0.8370    -2.9081     4.3101
H     -1.0402    -4.4045     3.2548
H     -1.4561    -4.4573     5.0263
H     -1.6712     0.5659     2.6088
H     -1.4560    -0.7325     3.8168
H      0.6439    -0.1971     4.3218
H      0.1970     1.4318     3.6796
H      2.3465    -1.5317     3.5421
H      3.5381    -1.1110     2.2566
H      2.0758    -2.1048     1.8436
H      3.0648     1.5351     3.3134
H      3.4262     1.5522     1.5411
H      2.0767     2.5290     2.1826
44
{"conf": 7, "E": 286.52, "rms": -1.0, "geom": "OH", "total_charge": 0, "CA_charge": 1, "smiles": "C[C:1]#[3N:2]->[Mn+:3]1(<-[4C-:4]#[O+:5])(<-[5C-:6]#[O+:7])(<-[6H-:8])<-[1N@H:9]([CH2:10][CH2:11][P:12]([CH3:13])[CH3:14])[CH2:15][CH2:16][2P:17]->1([CH3:18])[CH3:19]", "smiles3D": "C([C:1]#[3N:2]->[Mn+:3]1(<-[4C-:4]#[O+:5])(<-[5C-:6]#[O+:7])(<-[6H-:8])<-[1N@@:9]([C:10]([C:11]([P:12]([C:13]([H:28])([H:29])[H:30])[C:14]([H:31])([H:32])[H:33])([H:26])[H:27])([H:24])[H:25])([H:23])[C:15]([H:34])([H:35])[C:16]([H:36])([H:37])[2P:17]->1([C:18]([H:38])([H:39])[H:40])[C:19]([H:41])([H:42])[H:43])([H:20])([H:21])[H:22]", "smiles3Dx": "C([C:1]#[3N:2]->[Mn+:3]1(<-[4C-:4]#[O+:5])(<-[5C-:6]#[O+:7])(<-[6H-:8])<-[1N@@:9]([C:10]([C:11]([P:12]([C:13]([H:28])([H:29])[H:30])[C:14]([H:31])([H:32])[H:33])([H:26])[H:27])([H:24])[H:25])([H:23])[C:15]([H:34])([H:35])[C:16]([H:36])([H:37])[2P:17]->1([C:18]([H:38])([H:39])[H:40])[C:19]([H:41])([H:42])[H:43])([H:20])([H:21])[H:22]", "dummies": []}
C     -3.7148    -0.6487    -3.2606
C     -2.6232    -0.4572    -2.3071
N     -1.7056    -0.2986    -1.5055
Mn     0.0000     0.0000     0.0000
C     -1.7658    -0.7399     1.2565
O     -2.7246    -1.0752     1.9100
C      1.6459     0.4563     1.5290
O      2.5129     0.6963     2.3320
H     -0.8414     1.3594     0.9097
N      1.2050    -1.6601    -1.1393
C      0.3647    -2.5689    -1.8388
C      0.2315    -2.2365    -3.3332
P     -1.0391    -3.3473    -4.1439
C     -0.8710    -2.7247    -5.8916
C     -0.0324    -4.9102    -4.3064
C      2.1575    -2.2694    -0.2813
C      1.5557    -3.0896     0.8702
P      0.0718    -2.2754     1.4457
C      0.3144    -2.1060     3.2153
C     -1.2082    -3.5331     1.2626
H     -3.7369    -1.7061    -3.5928
H     -4.6788    -0.3966    -2.7733
H     -3.5581     0.0091    -4.1399
H      1.7005    -1.1990    -1.7574
H     -0.6378    -2.5365    -1.3838
H      0.7443    -3.6121    -1.7541
H      1.2168    -2.3624    -3.8305
H     -0.0808    -1.1797    -3.4531
H     -1.4731    -3.3662    -6.5696
H     -1.2492    -1.6831    -5.9482
H      0.1927    -2.7530    -6.2099
H      0.0060    -5.4262    -3.3255
H     -0.5104    -5.5804    -5.0488
H      1.0014    -4.6777    -4.6369
H      2.8226    -2.9370    -0.8798
H      2.7925    -1.4683     0.1558
H      1.3176    -4.1110     0.5094
H      2.2927    -3.1610     1.6979
H     -0.5553    -1.5830     3.6633
H      1.2367    -1.5227     3.4131
H      0.4123    -3.1131     3.6725
H     -0.7482    -4.5396     1.1845
H     -1.8750    -3.5146     2.1499
H     -1.8079    -3.3346     0.3505
44
{"conf": 8, "E": 237.52, "rms": -1.0, "geom": "OH", "total_charge": 0, "CA_charge": 1, "smiles": "C[C:1]#[3N:2]->[Mn+:3]1(<-[4C-:4]#[O+:5])(<-[5C-:6]#[O+:7])(<-[6H-:8])<-[1N@H:9]([CH2:10][CH2:11][P:12]([CH3:13])[CH3:14])[CH2:15][CH2:16][2P:17]->1([CH3:18])[CH3:19]", "smiles3D": "C([C:1]#[3N:2]->[Mn+:3]1(<-[4C-:4]#[O+:5])(<-[5C-:6]#[O+:7])(<-[6H-:8])<-[1N@@:9]([C:10]([C:11]([P:12]([C:13]([H:28])([H:29])[H:30])[C:14]([H:31])([H:32])[H:33])([H:26])[H:27])([H:24])[H:25])([H:23])[C:15]([H:34])([H:35])[C:16]([H:36])([H:37])[2P:17]->1([C:18]([H:38])([H:39])[H:40])[C:19]([H:41])([H:42])[H:43])([H:20])([H:21])[H:22]", "smiles3Dx": "C([C:1]#[3N:2]->[Mn+:3]1(<-[4C-:4]#[O+:5])(<-[5C-:6]#[O+:7])(<-[6H-:8])<-[1N@@:9]([C:10]([C:11]([P:12]([C:13]([H:28])([H:29])[H:30])[C:14]([H:31])([H:32])[H:33])([H:26])[H:27])([H:24])[H:25])([H:23])[C:15]([H:34])([H:35])[C:16]([H:36])([H:37])[2P:17]->1([C:18]([H:38])([H:39])[H:40])[C:19]([H:41])([H:42])[H:43])([H:20])([H:21])[H:22]", "dummies": []}
C      2.1174     3.1798    -2.4227
C      1.0252     2.8034    -1.6593
N      0.3600     1.9985    -0.9708
Mn     0.0000     0.0000     0.0000
C     -2.2461    -0.3895    -0.7640
O     -3.3879    -0.5977    -0.9479
C     -0.1134    -2.1787     1.0537
O     -0.3574    -3.1710     1.7202
H      1.0339    -0.6429    -1.4550
N     -0.7465     0.8080     2.0287
C     -1.5163     1.9395     1.9429
C     -2.4160     2.2324     3.2082
P     -2.1310     3.7788     4.2292
C     -1.8325     5.2420     3.1145
C     -0.5844     3.5498     5.2814
C      0.1481     0.6692     3.1867
C      1.5123     0.1006     2.8747
P      2.1499     0.7400     1.3167
C      3.6370     0.0041     0.7297
C      2.3518     2.4785     1.5852
H      2.2171     2.2586    -3.1313
H      2.9345     3.1204    -1.6937
H      1.8497     4.1804    -2.8694
H     -1.3056     0.2338     2.1990
H     -0.8023     2.8023     1.8172
H     -2.1723     1.9219     1.0910
H     -2.2610     1.3930     3.9415
H     -3.4954     2.1604     2.9672
H     -2.4445     5.1456     2.2083
H     -0.7619     5.3269     2.8408
H     -2.1506     6.1576     3.6927
H      0.3427     3.7621     4.6900
H     -0.5657     2.5005     5.6749
H     -0.6366     4.2590     6.1329
H     -0.3462     0.1109     3.9752
H      0.2972     1.7424     3.5948
H      1.4796    -1.0129     2.7047
H      2.2475     0.2928     3.6829
H      4.4826    -0.0618     1.4715
H      3.4068    -1.0355     0.3832
H      3.9472     0.5601    -0.1569
H      1.3721     2.8944     1.8295
H      2.7063     2.9403     0.6463
H      3.0731     2.7007     2.4253
44
{"conf": 9, "E": 294.12, "rms": -1.0, "geom": "OH", "total_charge": 0, "CA_charge": 1, "smiles": "C[C:1]#[3N:2]->[Mn+:3]1(<-[4C-:4]#[O+:5])(<-[5C-:6]#[O+:7])(<-[6H-:8])<-[1N@H:9]([CH2:10][CH2:11][P:12]([CH3:13])[CH3:14])[CH2:15][CH2:16][2P:17]->1([CH3:18])[CH3:19]", "smiles3D": "C([C:1]#[3N:2]->[Mn+:3]1(<-[4C-:4]#[O+:5])(<-[5C-:6]#[O+:7])(<-[6H-:8])<-[1N@@:9]([C:10]([C:11]([P:12]([C:13]([H:28])([H:29])[H:30])[C:14]([H:31])([H:32])[H:33])([H:26])[H:27])([H:24])[H:25])([H:23])[C:15]([H:34])([H:35])[C:16]([H:36])([H:37])[2P:17]->1([C:18]([H:38])([H:39])[H:40])[C:19]([H:41])([H:42])[H:43])([H:20])([H:21])[H:22]", "smiles3Dx": "C([C:1]#[3N:2]->[Mn+:3]1(<-[4C-:4]#[O+:5])(<-[5C-:6]#[O+:7])(<-[6H-:8])<-[1N@@:9]([C:10]([C:11]([P:12]([C:13]([H:28])([H:29])[H:30])[C:14]([H:31])([H:32])[H:33])([H:26])[H:27])([H:24])[H:25])([H:23])[C:15]([H:34])([H:35])[C:16]([H:36])([H:37])[2P:17]->1([C:18]([H:38])([H:39])[H:40])[C:19]([H:41])([H:42])[H:43])([H:20])([H:21])[H:22]", "dummies": []}
C     -3.9800     0.5310    -2.9604
C     -2.8126     0.3817    -2.0931
N     -1.8343     0.2505    -1.3607
Mn     0.0000     0.0000     0.0000
C     -0.1990     2.1378    -0.7751
O     -0.3133     3.2407    -1.2511
C      1.9353    -0.2333     1.1986
O      2.9586    -0.3605     1.8234
H      1.2489     0.3635    -1.3007
N     -1.5084    -0.4208     1.7358
C     -2.0698    -1.7120     1.6433
C     -2.7894    -2.0028     0.3293
P     -3.6804    -3.6446     0.4109
C     -4.4013    -3.6387    -1.3080
C     -2.2482    -4.8001     0.1052
C     -2.4310     0.6502     1.8603
C     -1.7662     1.9268     2.4229
P     -0.0753     1.9825     1.8440
C      0.2719     3.7183     1.5261
C      0.8786     1.6518     3.3266
H     -4.5603    -0.4142    -2.9620
H     -3.6461     0.7627    -3.9929
H     -4.6177     1.3561    -2.5829
H     -1.0145    -0.4444     2.5071
H     -1.2469    -2.4553     1.7550
H     -2.7858    -1.8658     2.4845
H     -3.5488    -1.2206     0.1320
H     -2.0489    -2.0451    -0.4929
H     -4.8351    -4.6356    -1.5294
H     -5.1995    -2.8712    -1.3681
H     -3.6155    -3.4056    -2.0566
H     -1.6546    -4.4586    -0.7682
H     -2.6353    -5.8201    -0.0960
H     -1.5959    -4.8280     1.0012
H     -3.2739     0.3670     2.5321
H     -2.8466     0.8852     0.8616
H     -2.3187     2.8229     2.0714
H     -1.7839     1.8965     3.5323
H     -0.5969     4.1947     1.0265
H      1.1730     3.8083     0.8838
H      0.4606     4.2385     2.4880
H      0.5280     2.3080     4.1497
H      0.7551     0.5919     3.6260
H      1.9502     1.8576     3.1299
44
{"conf": 10, "E": 76.37, "rms": -1.0, "geom": "OH", "total_charge": 0, "CA_charge": 1, "smiles": "C[C:1]#[3N:2]->[Mn+:3]1(<-[4C-:4]#[O+:5])(<-[5C-:6]#[O+:7])(<-[6H-:8])<-[1N@H:9]([CH2:10][CH2:11][P:12]([CH3:13])[CH3:14])[CH2:15][CH2:16][2P:17]->1([CH3:18])[CH3:19]", "smiles3D": "C([C:1]#[3N:2]->[Mn+:3]1(<-[4C-:4]#[O+:5])(<-[5C-:6]#[O+:7])(<-[6H-:8])<-[1N@@:9]([C:10]([C:11]([P:12]([C:13]([H:28])([H:29])[H:30])[C:14]([H:31])([H:32])[H:33])([H:26])[H:27])([H:24])[H:25])([H:23])[C:15]([H:34])([H:35])[C:16]([H:36])([H:37])[2P:17]->1([C:18]([H:38])([H:39])[H:40])[C:19]([H:41])([H:42])[H:43])([H:20])([H:21])[H:22]", "smiles3Dx": "C([C:1]#[3N:2]->[Mn+:3]1(<-[4C-:4]#[O+:5])(<-[5C-:6]#[O+:7])(<-[6H-:8])<-[1N@@:9]([C:10]([C:11]([P:12]([C:13]([H:28])([H:29])[H:30])[C:14]([H:31])([H:32])[H:33])([H:26])[H:27])([H:24])[H:25])([H:23])[C:15]([H:34])([H:35])[C:16]([H:36])([H:37])[2P:17]->1([C:18]([H:38])([H:39])[H:40])[C:19]([H:41])([H:42])[H:43])([H:20])([H:21])[H:22]", "dummies": []}
C      0.3912     1.8125    -4.6219
C      0.2839     1.2809    -3.2637
N      0.1893     0.8343    -2.1233
Mn     0.0000     0.0000     0.0000
C      2.0471    -1.0115    -0.1988
O      3.1218    -1.5471    -0.2937
C     -0.1859    -0.8235     2.1269
O     -0.2832    -1.2600     3.2470
H      0.7713     1.5330     0.6631
N     -1.2582    -1.7803    -0.7886
C     -0.4648    -2.5581    -1.6593
C      0.2221    -3.7314    -0.9430
P     -1.0168    -5.0658    -0.5154
C      0.1360    -6.2371     0.3641
C     -1.1167    -5.9500    -2.1556
C     -2.4433    -1.2706    -1.4021
C     -3.3505    -0.4240    -0.4644
P     -2.4110     0.9618     0.1633
C     -3.0470     1.3294     1.7970
C     -2.8140     2.3539    -0.8850
H      0.7048     2.8756    -4.5772
H     -0.5946     1.7382    -5.1262
H      1.1448     1.2283    -5.1901
H     -1.5142    -2.2756    -0.0640
H     -1.0629    -2.9655    -2.5072
H      0.3187    -1.8980    -2.0825
H      0.6859    -3.3676    -0.0041
H      1.0218    -4.1526    -1.5885
H     -0.4132    -7.1639     0.6320
H      0.9983    -6.4942    -0.2868
H      0.5094    -5.7559     1.2919
H     -1.6465    -6.9146    -2.0208
H     -0.1005    -6.1460    -2.5557
H     -1.6809    -5.3282    -2.8818
H     -2.1523    -0.6400    -2.2719
H     -3.0521    -2.1239    -1.7822
H     -4.2315    -0.0549    -1.0293
H     -3.6920    -1.0561     0.3803
H     -2.1971     1.4521     2.5006
H     -3.6373     2.2695     1.7661
H     -3.6941     0.4999     2.1459
H     -3.9122     2.5128    -0.8869
H     -2.3114     3.2653    -0.4987
H     -2.4672     2.1517    -1.9193
