# Supplementary material for: MACE: Automated Assessment of Stereochemistry of Transition Metal Complexes and Its Applications in Computational Catalysis
Source: J Chem Theory Comput. 2024 Feb 16;20(5):2313–20. doi: 10.1021/acs.jctc.3c01313 (PMC10938507; doi:10.1021/acs.jctc.3c01313)
Supplement: Supplementary file 3 — ct3c01313_si_003.zip [file ct3c01313_si_003.zip › structures/screening/mace_MeCN/Mn_PNhP_Me_bi_2.xyz]

44
{"conf": 0, "E": 76.07, "rms": -1.0, "geom": "OH", "total_charge": 0, "CA_charge": 1, "smiles": "C[C:1]#[5N:2]->[Mn+:3]1(<-[3H-:4])(<-[4C-:5]#[O+:6])(<-[6C-:7]#[O+:8])<-[1N@H:9]([CH2:10][CH2:11][P:12]([CH3:13])[CH3:14])[CH2:15][CH2:16][2P:17]->1([CH3:18])[CH3:19]", "smiles3D": "C([C:1]#[5N:2]->[Mn+:3]1(<-[3H-:4])(<-[4C-:5]#[O+:6])(<-[6C-:7]#[O+:8])<-[1N@@:9]([C:10]([C:11]([P:12]([C:13]([H:28])([H:29])[H:30])[C:14]([H:31])([H:32])[H:33])([H:26])[H:27])([H:24])[H:25])([H:23])[C:15]([H:34])([H:35])[C:16]([H:36])([H:37])[2P:17]->1([C:18]([H:38])([H:39])[H:40])[C:19]([H:41])([H:42])[H:43])([H:20])([H:21])[H:22]", "smiles3Dx": "C([C:1]#[5N:2]->[Mn+:3]1(<-[3H-:4])(<-[4C-:5]#[O+:6])(<-[6C-:7]#[O+:8])<-[1N@@:9]([C:10]([C:11]([P:12]([C:13]([H:28])([H:29])[H:30])[C:14]([H:31])([H:32])[H:33])([H:26])[H:27])([H:24])[H:25])([H:23])[C:15]([H:34])([H:35])[C:16]([H:36])([H:37])[2P:17]->1([C:18]([H:38])([H:39])[H:40])[C:19]([H:41])([H:42])[H:43])([H:20])([H:21])[H:22]", "dummies": []}
C     -4.9486    -0.1285    -0.5379
C     -3.4957    -0.0863    -0.3764
N     -2.2746    -0.0537    -0.2420
Mn     0.0000     0.0000     0.0000
H      1.8304     0.0403     0.1908
C     -0.1619    -1.4311     1.7817
O     -0.2446    -2.1747     2.7267
C     -0.1869     1.8148     1.3821
O     -0.2854     2.7721     2.1089
N      0.1983    -1.6063    -1.6559
C      0.7186    -2.8013    -1.1080
C     -0.3826    -3.8090    -0.7357
P      0.3615    -5.4630    -0.2713
C     -1.2250    -6.4142    -0.0391
C      0.7569    -5.1530     1.5244
C      1.0050    -1.0641    -2.7041
C      0.4287     0.2133    -3.3798
P      0.1841     1.4713    -2.1347
C      1.5842     2.5794    -2.2566
C     -1.2650     2.3957    -2.6338
H     -5.4120     0.6944     0.0449
H     -5.2057    -0.0177    -1.6105
H     -5.3318    -1.1016    -0.1670
H     -0.6387    -1.7518    -1.9970
H      1.4125    -3.3005    -1.8247
H      1.2940    -2.5441    -0.1961
H     -1.0354    -3.9706    -1.6166
H     -1.0064    -3.4175     0.0907
H     -1.9002    -5.8782     0.6587
H     -1.7348    -6.5268    -1.0198
H     -0.9978    -7.4182     0.3723
H      1.5992    -4.4336     1.5982
H     -0.1243    -4.7377     2.0531
H      1.0526    -6.1122     2.0091
H      2.0085    -0.8177    -2.2837
H      1.1387    -1.8346    -3.5001
H     -0.5433    -0.0284    -3.8607
H      1.1383     0.5812    -4.1498
H      1.4671     3.4045    -1.5247
H      2.5187     2.0229    -2.0359
H      1.6379     3.0005    -3.2823
H     -1.4564     3.2014    -1.8979
H     -1.0945     2.8445    -3.6342
H     -2.1444     1.7187    -2.6754
44
{"conf": 1, "E": 178.08, "rms": -1.0, "geom": "OH", "total_charge": 0, "CA_charge": 1, "smiles": "C[C:1]#[5N:2]->[Mn+:3]1(<-[3H-:4])(<-[4C-:5]#[O+:6])(<-[6C-:7]#[O+:8])<-[1N@H:9]([CH2:10][CH2:11][P:12]([CH3:13])[CH3:14])[CH2:15][CH2:16][2P:17]->1([CH3:18])[CH3:19]", "smiles3D": "C([C:1]#[5N:2]->[Mn+:3]1(<-[3H-:4])(<-[4C-:5]#[O+:6])(<-[6C-:7]#[O+:8])<-[1N@@:9]([C:10]([C:11]([P:12]([C:13]([H:28])([H:29])[H:30])[C:14]([H:31])([H:32])[H:33])([H:26])[H:27])([H:24])[H:25])([H:23])[C:15]([H:34])([H:35])[C:16]([H:36])([H:37])[2P:17]->1([C:18]([H:38])([H:39])[H:40])[C:19]([H:41])([H:42])[H:43])([H:20])([H:21])[H:22]", "smiles3Dx": "C([C:1]#[5N:2]->[Mn+:3]1(<-[3H-:4])(<-[4C-:5]#[O+:6])(<-[6C-:7]#[O+:8])<-[1N@@:9]([C:10]([C:11]([P:12]([C:13]([H:28])([H:29])[H:30])[C:14]([H:31])([H:32])[H:33])([H:26])[H:27])([H:24])[H:25])([H:23])[C:15]([H:34])([H:35])[C:16]([H:36])([H:37])[2P:17]->1([C:18]([H:38])([H:39])[H:40])[C:19]([H:41])([H:42])[H:43])([H:20])([H:21])[H:22]", "dummies": []}
C     -4.1378    -0.9964    -1.4663
C     -2.7351    -1.0636    -1.4839
N     -1.5546    -0.9330    -1.2256
Mn     0.0000     0.0000     0.0000
H      1.1837     1.0042     0.9734
C     -1.3772     1.7735    -0.3332
O     -2.2122     2.5611    -0.4611
C      1.3782     0.0981    -1.7716
O      2.1249     0.0189    -2.7162
N     -1.2743    -0.8008     1.8701
C     -0.6087    -0.4157     3.0630
C     -1.5819     0.1769     4.0906
P     -3.0313    -0.9680     4.4649
C     -4.0012     0.0455     5.6977
C     -2.3155    -2.3707     5.4866
C     -1.4126    -2.2270     1.6814
C     -0.1530    -3.1011     1.6138
P      1.1421    -2.1949     0.6864
C      1.7374    -3.1701    -0.6634
C      2.5132    -1.8208     1.8056
H     -4.5891    -1.0504    -2.4620
H     -4.6105    -1.7232    -0.7584
H     -4.3358     0.0144    -1.0842
H     -2.1222    -0.3353     1.6872
H     -0.0801    -1.2740     3.5663
H      0.1876     0.3444     2.9037
H     -1.0714     0.4344     4.9739
H     -2.0253     1.1438     3.6656
H     -4.1860    -0.5336     6.6260
H     -3.4597     0.9804     5.9400
H     -4.9727     0.3084     5.2269
H     -2.2233    -3.2683     4.8414
H     -2.9998    -2.6387     6.3175
H     -1.3174    -2.1207     5.8936
H     -1.9511    -2.4146     0.7124
H     -2.0151    -2.5802     2.4794
H     -0.3516    -4.0237     1.0751
H      0.2207    -3.3075     2.6313
H      2.1042    -4.1219    -0.2341
H      0.9021    -3.3896    -1.3833
H      2.5537    -2.6497    -1.1960
H      2.1561    -1.2002     2.6598
H      3.3041    -1.2891     1.2606
H      2.8785    -2.7954     2.1824
44
{"conf": 2, "E": 258.63, "rms": -1.0, "geom": "OH", "total_charge": 0, "CA_charge": 1, "smiles": "C[C:1]#[5N:2]->[Mn+:3]1(<-[3H-:4])(<-[4C-:5]#[O+:6])(<-[6C-:7]#[O+:8])<-[1N@H:9]([CH2:10][CH2:11][P:12]([CH3:13])[CH3:14])[CH2:15][CH2:16][2P:17]->1([CH3:18])[CH3:19]", "smiles3D": "C([C:1]#[5N:2]->[Mn+:3]1(<-[3H-:4])(<-[4C-:5]#[O+:6])(<-[6C-:7]#[O+:8])<-[1N@@:9]([C:10]([C:11]([P:12]([C:13]([H:28])([H:29])[H:30])[C:14]([H:31])([H:32])[H:33])([H:26])[H:27])([H:24])[H:25])([H:23])[C:15]([H:34])([H:35])[C:16]([H:36])([H:37])[2P:17]->1([C:18]([H:38])([H:39])[H:40])[C:19]([H:41])([H:42])[H:43])([H:20])([H:21])[H:22]", "smiles3Dx": "C([C:1]#[5N:2]->[Mn+:3]1(<-[3H-:4])(<-[4C-:5]#[O+:6])(<-[6C-:7]#[O+:8])<-[1N@@:9]([C:10]([C:11]([P:12]([C:13]([H:28])([H:29])[H:30])[C:14]([H:31])([H:32])[H:33])([H:26])[H:27])([H:24])[H:25])([H:23])[C:15]([H:34])([H:35])[C:16]([H:36])([H:37])[2P:17]->1([C:18]([H:38])([H:39])[H:40])[C:19]([H:41])([H:42])[H:43])([H:20])([H:21])[H:22]", "dummies": []}
C     -0.4117     1.6790    -4.2082
C      0.3506     1.2782    -3.0462
N      0.6530     0.9031    -1.9571
Mn     0.0000     0.0000     0.0000
H     -0.7272    -1.0449     1.4292
C     -2.0554     1.1057    -0.7061
O     -3.0472     1.6032    -1.2348
C      1.3080     1.5687     1.2345
O      2.1337     2.2360     1.8913
N     -0.5193    -1.7456    -1.5032
C     -1.6578    -2.3647    -1.0765
C     -2.7838    -2.7574    -2.0918
P     -2.6085    -4.4649    -2.8933
C     -1.2854    -5.5560    -2.1047
C     -2.1159    -4.1276    -4.6688
C      0.5265    -2.5722    -2.1088
C      1.9474    -2.0187    -1.7362
P      2.0285    -1.6060    -0.0289
C      1.6881    -2.9953     0.9384
C      3.5751    -0.7653     0.4696
H     -0.3864     0.7223    -4.7214
H     -1.3259     1.7876    -3.6436
H     -0.0247     2.6272    -4.6890
H     -0.7809    -1.3443    -2.1728
H     -2.0788    -1.6392    -0.3823
H     -1.3942    -3.2751    -0.5007
H     -2.8793    -1.9780    -2.9007
H     -3.7907    -2.7569    -1.5744
H     -1.5814    -6.6059    -2.2860
H     -1.2445    -5.4299    -0.9989
H     -0.2695    -5.3799    -2.5203
H     -2.2570    -3.0565    -4.9308
H     -1.0686    -4.4114    -4.8729
H     -2.7801    -4.7437    -5.3001
H      0.4090    -2.6696    -3.2195
H      0.4142    -3.6021    -1.6917
H      2.7169    -2.7913    -2.0154
H      2.1570    -1.0970    -2.2991
H      0.7055    -3.4014     0.5853
H      1.5636    -2.6890     1.9886
H      2.4483    -3.8340     0.8721
H      4.4757    -1.3735     0.2715
H      3.4647    -0.5706     1.5358
H      3.6183     0.1931    -0.0812
44
{"conf": 3, "E": 78.83, "rms": -1.0, "geom": "OH", "total_charge": 0, "CA_charge": 1, "smiles": "C[C:1]#[5N:2]->[Mn+:3]1(<-[3H-:4])(<-[4C-:5]#[O+:6])(<-[6C-:7]#[O+:8])<-[1N@H:9]([CH2:10][CH2:11][P:12]([CH3:13])[CH3:14])[CH2:15][CH2:16][2P:17]->1([CH3:18])[CH3:19]", "smiles3D": "C([C:1]#[5N:2]->[Mn+:3]1(<-[3H-:4])(<-[4C-:5]#[O+:6])(<-[6C-:7]#[O+:8])<-[1N@@:9]([C:10]([C:11]([P:12]([C:13]([H:28])([H:29])[H:30])[C:14]([H:31])([H:32])[H:33])([H:26])[H:27])([H:24])[H:25])([H:23])[C:15]([H:34])([H:35])[C:16]([H:36])([H:37])[2P:17]->1([C:18]([H:38])([H:39])[H:40])[C:19]([H:41])([H:42])[H:43])([H:20])([H:21])[H:22]", "smiles3Dx": "C([C:1]#[5N:2]->[Mn+:3]1(<-[3H-:4])(<-[4C-:5]#[O+:6])(<-[6C-:7]#[O+:8])<-[1N@@:9]([C:10]([C:11]([P:12]([C:13]([H:28])([H:29])[H:30])[C:14]([H:31])([H:32])[H:33])([H:26])[H:27])([H:24])[H:25])([H:23])[C:15]([H:34])([H:35])[C:16]([H:36])([H:37])[2P:17]->1([C:18]([H:38])([H:39])[H:40])[C:19]([H:41])([H:42])[H:43])([H:20])([H:21])[H:22]", "dummies": []}
C      1.8807     3.4250    -3.0801
C      1.3233     2.4259    -2.1712
N      0.8576     1.5818    -1.4094
Mn     0.0000     0.0000     0.0000
H     -0.6898    -1.2784     1.1288
C     -1.6924    -0.3828    -1.5003
O     -2.5864    -0.5790    -2.2858
C     -1.2513     1.6082     1.0424
O     -1.9082     2.4574     1.5917
N      1.5349    -1.5357    -0.8215
C      0.8876    -2.5775    -1.5386
C      1.3201    -2.6420    -3.0133
P      0.7470    -1.1174    -3.9345
C     -0.7436    -1.8366    -4.7970
C      1.9411    -1.1700    -5.3670
C      2.3262    -2.0060     0.2704
C      3.1412    -0.9120     1.0147
P      2.0231     0.3519     1.5977
C      2.9174     1.8966     1.4794
C      1.7597     0.0361     3.3388
H      2.9799     3.4785    -2.9433
H      1.4339     4.4142    -2.8571
H      1.6487     3.1434    -4.1275
H      2.0913    -1.0669    -1.3780
H      1.0903    -3.5745    -1.0826
H     -0.2017    -2.4143    -1.4928
H      0.9080    -3.5553    -3.4901
H      2.4281    -2.7071    -3.0578
H     -1.4453    -2.2630    -4.0451
H     -0.4401    -2.6420    -5.5028
H     -1.2621    -1.0352    -5.3661
H      1.9839    -2.1908    -5.8014
H      1.6133    -0.4529    -6.1464
H      2.9523    -0.8834    -5.0107
H      3.0461    -2.7691    -0.1051
H      1.6508    -2.4957     1.0068
H      3.6740    -1.3653     1.8775
H      3.8792    -0.4630     0.3163
H      3.1793     2.0929     0.4215
H      3.8481     1.8334     2.0806
H      2.2808     2.7223     1.8608
H      1.0589     0.7976     3.7474
H      1.3343    -0.9816     3.4723
H      2.7226     0.0988     3.8791
44
{"conf": 4, "E": 197.76, "rms": -1.0, "geom": "OH", "total_charge": 0, "CA_charge": 1, "smiles": "C[C:1]#[5N:2]->[Mn+:3]1(<-[3H-:4])(<-[4C-:5]#[O+:6])(<-[6C-:7]#[O+:8])<-[1N@H:9]([CH2:10][CH2:11][P:12]([CH3:13])[CH3:14])[CH2:15][CH2:16][2P:17]->1([CH3:18])[CH3:19]", "smiles3D": "C([C:1]#[5N:2]->[Mn+:3]1(<-[3H-:4])(<-[4C-:5]#[O+:6])(<-[6C-:7]#[O+:8])<-[1N@@:9]([C:10]([C:11]([P:12]([C:13]([H:28])([H:29])[H:30])[C:14]([H:31])([H:32])[H:33])([H:26])[H:27])([H:24])[H:25])([H:23])[C:15]([H:34])([H:35])[C:16]([H:36])([H:37])[2P:17]->1([C:18]([H:38])([H:39])[H:40])[C:19]([H:41])([H:42])[H:43])([H:20])([H:21])[H:22]", "smiles3Dx": "C([C:1]#[5N:2]->[Mn+:3]1(<-[3H-:4])(<-[4C-:5]#[O+:6])(<-[6C-:7]#[O+:8])<-[1N@@:9]([C:10]([C:11]([P:12]([C:13]([H:28])([H:29])[H:30])[C:14]([H:31])([H:32])[H:33])([H:26])[H:27])([H:24])[H:25])([H:23])[C:15]([H:34])([H:35])[C:16]([H:36])([H:37])[2P:17]->1([C:18]([H:38])([H:39])[H:40])[C:19]([H:41])([H:42])[H:43])([H:20])([H:21])[H:22]", "dummies": []}
C     -3.5467     2.4273    -1.5655
C     -2.5231     1.5452    -1.6629
N     -1.5945     0.8377    -1.3282
Mn     0.0000     0.0000     0.0000
H      1.1076    -0.3736     1.3480
C     -0.7083    -2.1817    -0.3906
O     -1.0396    -3.3500    -0.7076
C     -1.5358     0.8401     1.4571
O     -2.2928     1.4555     2.0993
N      1.5855    -0.2438    -1.8455
C      2.8070    -1.0056    -1.5038
C      2.9862    -1.3718     0.0058
P      4.5643    -2.3198     0.3075
C      4.9423    -1.9080     2.1103
C      5.7456    -1.1295    -0.5137
C      1.9270     1.0230    -2.5828
C      1.2066     2.3363    -2.1519
P      1.0858     2.3117    -0.3545
C      2.7631     2.4353     0.2362
C      0.1066     3.7205     0.2251
H     -3.4604     2.8017    -0.4192
H     -3.4531     3.3721    -2.1305
H     -4.5888     1.9981    -1.5581
H      1.0583    -0.7664    -2.4510
H      2.7083    -1.9585    -2.0565
H      3.7517    -0.5063    -1.8085
H      2.1074    -2.0024     0.3607
H      3.0845    -0.4668     0.5579
H      4.1349    -2.2465     2.7851
H      5.8602    -2.4572     2.3677
H      5.1309    -0.8268     2.2575
H      5.4506    -0.0650    -0.3177
H      5.7062    -1.3218    -1.6084
H      6.7610    -1.3198    -0.1531
H      3.0241     1.2749    -2.6279
H      1.6054     0.8180    -3.6236
H      1.7153     3.2319    -2.5436
H      0.1722     2.3198    -2.6053
H      2.7736     2.2566     1.3381
H      3.3907     1.6674    -0.2324
H      3.1920     3.4350     0.0045
H      0.5201     4.6769    -0.1465
H      0.0898     3.7083     1.3377
H     -0.9363     3.6168    -0.1119
44
{"conf": 5, "E": 100.47, "rms": -1.0, "geom": "OH", "total_charge": 0, "CA_charge": 1, "smiles": "C[C:1]#[5N:2]->[Mn+:3]1(<-[3H-:4])(<-[4C-:5]#[O+:6])(<-[6C-:7]#[O+:8])<-[1N@H:9]([CH2:10][CH2:11][P:12]([CH3:13])[CH3:14])[CH2:15][CH2:16][2P:17]->1([CH3:18])[CH3:19]", "smiles3D": "C([C:1]#[5N:2]->[Mn+:3]1(<-[3H-:4])(<-[4C-:5]#[O+:6])(<-[6C-:7]#[O+:8])<-[1N@@:9]([C:10]([C:11]([P:12]([C:13]([H:28])([H:29])[H:30])[C:14]([H:31])([H:32])[H:33])([H:26])[H:27])([H:24])[H:25])([H:23])[C:15]([H:34])([H:35])[C:16]([H:36])([H:37])[2P:17]->1([C:18]([H:38])([H:39])[H:40])[C:19]([H:41])([H:42])[H:43])([H:20])([H:21])[H:22]", "smiles3Dx": "C([C:1]#[5N:2]->[Mn+:3]1(<-[3H-:4])(<-[4C-:5]#[O+:6])(<-[6C-:7]#[O+:8])<-[1N@@:9]([C:10]([C:11]([P:12]([C:13]([H:28])([H:29])[H:30])[C:14]([H:31])([H:32])[H:33])([H:26])[H:27])([H:24])[H:25])([H:23])[C:15]([H:34])([H:35])[C:16]([H:36])([H:37])[2P:17]->1([C:18]([H:38])([H:39])[H:40])[C:19]([H:41])([H:42])[H:43])([H:20])([H:21])[H:22]", "dummies": []}
C     -4.9578    -0.2015    -0.4211
C     -3.5031    -0.1410    -0.2884
N     -2.2792    -0.0977    -0.1960
Mn     0.0000     0.0000     0.0000
H      1.8185     0.1278     0.2475
C     -0.0538    -1.7740     1.4413
O     -0.0843    -2.6984     2.2120
C     -0.2902     1.5233     1.6830
O     -0.4500     2.3365     2.5588
N      0.4189    -1.2885    -1.8714
C     -0.6891    -2.0606    -2.2974
C     -1.8087    -1.3305    -3.0690
P     -2.3984    -2.1781    -4.6364
C     -0.8605    -2.5004    -5.6402
C     -2.8266    -3.8894    -4.0277
C      1.1584    -0.5550    -2.8772
C      0.7617     0.9156    -3.2651
P      0.1390     1.8123    -1.8439
C     -1.4058     2.5555    -2.3519
C      1.2768     3.1576    -1.5426
H     -5.2137    -0.5695    -1.4312
H     -5.3862     0.8153    -0.2792
H     -5.3683    -0.8983     0.3349
H      1.0129    -1.9174    -1.5582
H     -1.1437    -2.5106    -1.3868
H     -0.3054    -2.8963    -2.9224
H     -1.5481    -0.2956    -3.3067
H     -2.7081    -1.2809    -2.4311
H     -0.1844    -3.2224    -5.1375
H     -0.3277    -1.5450    -5.8211
H     -1.1597    -2.9276    -6.6207
H     -3.6306    -3.8095    -3.2664
H     -1.9409    -4.3816    -3.5741
H     -3.1905    -4.5072    -4.8756
H      1.1755    -1.1539    -3.8135
H      2.2129    -0.5013    -2.5100
H      0.0044     0.9108    -4.0743
H      1.6677     1.4344    -3.6507
H     -1.6437     3.4038    -1.6773
H     -1.3151     2.9283    -3.3953
H     -2.2179     1.7979    -2.2933
H      0.9109     3.7705    -0.6922
H      1.3567     3.7909    -2.4466
H      2.2749     2.7403    -1.2958
44
{"conf": 6, "E": 79.25, "rms": -1.0, "geom": "OH", "total_charge": 0, "CA_charge": 1, "smiles": "C[C:1]#[5N:2]->[Mn+:3]1(<-[3H-:4])(<-[4C-:5]#[O+:6])(<-[6C-:7]#[O+:8])<-[1N@H:9]([CH2:10][CH2:11][P:12]([CH3:13])[CH3:14])[CH2:15][CH2:16][2P:17]->1([CH3:18])[CH3:19]", "smiles3D": "C([C:1]#[5N:2]->[Mn+:3]1(<-[3H-:4])(<-[4C-:5]#[O+:6])(<-[6C-:7]#[O+:8])<-[1N@@:9]([C:10]([C:11]([P:12]([C:13]([H:28])([H:29])[H:30])[C:14]([H:31])([H:32])[H:33])([H:26])[H:27])([H:24])[H:25])([H:23])[C:15]([H:34])([H:35])[C:16]([H:36])([H:37])[2P:17]->1([C:18]([H:38])([H:39])[H:40])[C:19]([H:41])([H:42])[H:43])([H:20])([H:21])[H:22]", "smiles3Dx": "C([C:1]#[5N:2]->[Mn+:3]1(<-[3H-:4])(<-[4C-:5]#[O+:6])(<-[6C-:7]#[O+:8])<-[1N@@:9]([C:10]([C:11]([P:12]([C:13]([H:28])([H:29])[H:30])[C:14]([H:31])([H:32])[H:33])([H:26])[H:27])([H:24])[H:25])([H:23])[C:15]([H:34])([H:35])[C:16]([H:36])([H:37])[2P:17]->1([C:18]([H:38])([H:39])[H:40])[C:19]([H:41])([H:42])[H:43])([H:20])([H:21])[H:22]", "dummies": []}
C     -1.3827    -4.0116    -2.6056
C     -0.9851    -2.8269    -1.8467
N     -0.6467    -1.8340    -1.2053
Mn     0.0000     0.0000     0.0000
H      0.5652     1.4390     0.9932
C     -0.0195     1.2743    -1.9065
O     -0.0353     1.9453    -2.9091
C      2.1868    -0.5912    -0.3215
O      3.3389    -0.9019    -0.4910
N     -2.2135     0.3663     0.5704
C     -2.7729     1.4721    -0.1004
C     -2.1579     2.8378     0.2555
P     -3.0662     3.6643     1.6750
C     -1.9211     5.1144     1.9350
C     -4.4051     4.5421     0.7182
C     -2.3150     0.3824     1.9918
C     -1.9166    -0.9632     2.6650
P     -0.2344    -1.3667     2.2050
C     -0.1697    -3.1513     2.0911
C      0.7884    -0.8840     3.5908
H     -2.4773    -3.9858    -2.7892
H     -0.8447    -4.0269    -3.5752
H     -1.1285    -4.9244    -2.0280
H     -2.6723    -0.3731     0.2791
H     -2.6320     1.3053    -1.1910
H     -3.8710     1.5063     0.0937
H     -2.2005     3.5055    -0.6324
H     -1.0951     2.7179     0.5166
H     -2.4018     5.8509     2.6128
H     -0.9772     4.7585     2.3959
H     -1.6914     5.5990     0.9585
H     -5.1050     3.7922     0.2919
H     -4.9633     5.2234     1.3944
H     -3.9621     5.1366    -0.1050
H     -1.6438     1.1756     2.3860
H     -3.3602     0.6239     2.2900
H     -2.5998    -1.7660     2.3160
H     -1.9928    -0.8698     3.7683
H     -0.9199    -3.5041     1.3500
H      0.8455    -3.4642     1.7664
H     -0.3929    -3.5939     3.0839
H      0.7498     0.2189     3.7110
H      1.8356    -1.1992     3.4013
H      0.4155    -1.3697     4.5173
44
{"conf": 7, "E": 179.54, "rms": -1.0, "geom": "OH", "total_charge": 0, "CA_charge": 1, "smiles": "C[C:1]#[5N:2]->[Mn+:3]1(<-[3H-:4])(<-[4C-:5]#[O+:6])(<-[6C-:7]#[O+:8])<-[1N@H:9]([CH2:10][CH2:11][P:12]([CH3:13])[CH3:14])[CH2:15][CH2:16][2P:17]->1([CH3:18])[CH3:19]", "smiles3D": "C([C:1]#[5N:2]->[Mn+:3]1(<-[3H-:4])(<-[4C-:5]#[O+:6])(<-[6C-:7]#[O+:8])<-[1N@@:9]([C:10]([C:11]([P:12]([C:13]([H:28])([H:29])[H:30])[C:14]([H:31])([H:32])[H:33])([H:26])[H:27])([H:24])[H:25])([H:23])[C:15]([H:34])([H:35])[C:16]([H:36])([H:37])[2P:17]->1([C:18]([H:38])([H:39])[H:40])[C:19]([H:41])([H:42])[H:43])([H:20])([H:21])[H:22]", "smiles3Dx": "C([C:1]#[5N:2]->[Mn+:3]1(<-[3H-:4])(<-[4C-:5]#[O+:6])(<-[6C-:7]#[O+:8])<-[1N@@:9]([C:10]([C:11]([P:12]([C:13]([H:28])([H:29])[H:30])[C:14]([H:31])([H:32])[H:33])([H:26])[H:27])([H:24])[H:25])([H:23])[C:15]([H:34])([H:35])[C:16]([H:36])([H:37])[2P:17]->1([C:18]([H:38])([H:39])[H:40])[C:19]([H:41])([H:42])[H:43])([H:20])([H:21])[H:22]", "dummies": []}
C     -2.4914    -3.9915     0.1979
C     -2.0199    -2.7019     0.5848
N     -1.4126    -1.6458     0.6162
Mn     0.0000     0.0000     0.0000
H      1.2574     1.1732    -0.7127
C     -1.6589     1.6005    -0.0596
O     -2.4967     2.4468    -0.0039
C     -0.2322    -1.0387    -1.9518
O     -0.3958    -1.7348    -2.9415
N      0.7571     0.5408     2.1640
C      0.0839     1.6025     2.7744
C      0.5874     1.9412     4.1566
P      1.2157     0.4113     5.0155
C     -0.0365     0.0359     6.3554
C      2.7618     0.9594     5.9231
C      2.2117     0.7082     1.9659
C      2.9684    -0.6105     1.6064
P      1.8292    -1.7250     0.7736
C      1.3425    -2.9659     1.9211
C      2.6900    -2.6134    -0.5680
H     -3.1887    -4.5072     0.9659
H     -3.0607    -3.8202    -0.8049
H     -1.5880    -4.7012    -0.0963
H      0.6276    -0.3114     2.6616
H      0.0161     2.4517     2.1262
H     -1.0166     1.2179     2.9040
H     -0.1842     2.4655     4.7901
H      1.4141     2.6774     4.0706
H      0.2750     0.4637     7.3405
H     -0.1497    -1.0743     6.4388
H     -1.0245     0.4644     6.0558
H      2.6229     0.9689     7.0282
H      3.5870     0.2537     5.6591
H      3.0629     1.9702     5.5768
H      2.6796     1.1547     2.8716
H      2.3773     1.4561     1.1835
H      3.8039    -0.3585     0.9198
H      3.3765    -1.0852     2.5185
H      2.2366    -3.3971     2.5321
H      0.6935    -2.5031     2.7298
H      0.8294    -3.7821     1.4687
H      2.0394    -3.3614    -0.9552
H      3.6218    -3.0951    -0.1701
H      2.9819    -1.8705    -1.3296
44
{"conf": 8, "E": 223.49, "rms": -1.0, "geom": "OH", "total_charge": 0, "CA_charge": 1, "smiles": "C[C:1]#[5N:2]->[Mn+:3]1(<-[3H-:4])(<-[4C-:5]#[O+:6])(<-[6C-:7]#[O+:8])<-[1N@H:9]([CH2:10][CH2:11][P:12]([CH3:13])[CH3:14])[CH2:15][CH2:16][2P:17]->1([CH3:18])[CH3:19]", "smiles3D": "C([C:1]#[5N:2]->[Mn+:3]1(<-[3H-:4])(<-[4C-:5]#[O+:6])(<-[6C-:7]#[O+:8])<-[1N@@:9]([C:10]([C:11]([P:12]([C:13]([H:28])([H:29])[H:30])[C:14]([H:31])([H:32])[H:33])([H:26])[H:27])([H:24])[H:25])([H:23])[C:15]([H:34])([H:35])[C:16]([H:36])([H:37])[2P:17]->1([C:18]([H:38])([H:39])[H:40])[C:19]([H:41])([H:42])[H:43])([H:20])([H:21])[H:22]", "smiles3Dx": "C([C:1]#[5N:2]->[Mn+:3]1(<-[3H-:4])(<-[4C-:5]#[O+:6])(<-[6C-:7]#[O+:8])<-[1N@@:9]([C:10]([C:11]([P:12]([C:13]([H:28])([H:29])[H:30])[C:14]([H:31])([H:32])[H:33])([H:26])[H:27])([H:24])[H:25])([H:23])[C:15]([H:34])([H:35])[C:16]([H:36])([H:37])[2P:17]->1([C:18]([H:38])([H:39])[H:40])[C:19]([H:41])([H:42])[H:43])([H:20])([H:21])[H:22]", "dummies": []}
C      0.8380    -0.6096    -4.4105
C      0.0817    -0.8289    -3.2264
N     -0.2368    -0.6778    -2.0816
Mn     0.0000     0.0000     0.0000
H      0.6379     0.6865     1.5434
C     -1.6441     1.6526    -0.4081
O     -2.6081     2.3515    -0.5770
C      1.8883     0.7896    -1.0592
O      2.9466     0.9807    -1.6768
N     -1.6599    -1.4519     0.9679
C     -2.1239    -1.1074     2.2882
C     -1.2041    -0.1049     3.1113
P     -1.6451     1.7202     2.8660
C     -3.0852     1.9284     4.0370
C     -0.2984     2.8625     3.5423
C     -1.4115    -2.9096     0.8407
C     -0.1567    -3.3446    -0.0343
P      1.1768    -2.2394     0.3902
C      2.6215    -2.5411    -0.6181
C      1.5244    -2.5798     2.1492
H      0.2529    -0.1206    -5.2114
H      1.6401     0.1379    -4.0763
H      1.3746    -1.5323    -4.6924
H     -2.3810    -1.3020     0.3631
H     -2.3491    -1.9293     2.9677
H     -3.0872    -0.5361     2.1323
H     -0.1544    -0.4215     3.1052
H     -1.3548    -0.3263     4.1802
H     -3.9570     2.3055     3.4719
H     -2.8794     2.6514     4.8528
H     -3.3634     0.9465     4.4822
H     -0.5120     3.2361     4.5608
H      0.6813     2.3698     3.5475
H     -0.2175     3.7590     2.8811
H     -1.3532    -3.4953     1.7733
H     -2.3377    -3.3037     0.2835
H      0.0494    -4.4313     0.1052
H     -0.3921    -3.1855    -1.0992
H      3.4642    -1.8783    -0.2914
H      2.4083    -2.3168    -1.6493
H      3.0162    -3.6323    -0.5834
H      2.2469    -1.8059     2.5025
H      1.9832    -3.6197     2.3095
H      0.6197    -2.5262     2.6973
44
{"conf": 9, "E": 79.9, "rms": -1.0, "geom": "OH", "total_charge": 0, "CA_charge": 1, "smiles": "C[C:1]#[5N:2]->[Mn+:3]1(<-[3H-:4])(<-[4C-:5]#[O+:6])(<-[6C-:7]#[O+:8])<-[1N@H:9]([CH2:10][CH2:11][P:12]([CH3:13])[CH3:14])[CH2:15][CH2:16][2P:17]->1([CH3:18])[CH3:19]", "smiles3D": "C([C:1]#[5N:2]->[Mn+:3]1(<-[3H-:4])(<-[4C-:5]#[O+:6])(<-[6C-:7]#[O+:8])<-[1N@@:9]([C:10]([C:11]([P:12]([C:13]([H:28])([H:29])[H:30])[C:14]([H:31])([H:32])[H:33])([H:26])[H:27])([H:24])[H:25])([H:23])[C:15]([H:34])([H:35])[C:16]([H:36])([H:37])[2P:17]->1([C:18]([H:38])([H:39])[H:40])[C:19]([H:41])([H:42])[H:43])([H:20])([H:21])[H:22]", "smiles3Dx": "C([C:1]#[5N:2]->[Mn+:3]1(<-[3H-:4])(<-[4C-:5]#[O+:6])(<-[6C-:7]#[O+:8])<-[1N@@:9]([C:10]([C:11]([P:12]([C:13]([H:28])([H:29])[H:30])[C:14]([H:31])([H:32])[H:33])([H:26])[H:27])([H:24])[H:25])([H:23])[C:15]([H:34])([H:35])[C:16]([H:36])([H:37])[2P:17]->1([C:18]([H:38])([H:39])[H:40])[C:19]([H:41])([H:42])[H:43])([H:20])([H:21])[H:22]", "dummies": []}
C     -1.4038     0.9505     4.6792
C     -0.9926     0.6604     3.3062
N     -0.6471     0.4254     2.1501
Mn     0.0000     0.0000     0.0000
H      0.5052    -0.3157    -1.7408
C      2.1774     0.3642     0.6182
O      3.3211     0.5560     0.9520
C     -0.3014     2.2150    -0.5025
O     -0.4553     3.3830    -0.7542
N     -0.0317    -2.2631     0.4549
C      1.2577    -2.8326     0.4586
C      2.0539    -2.6617    -0.8556
P      3.0359    -4.2065    -1.2528
C      1.6728    -5.2387    -1.9965
C      3.8410    -3.6443    -2.8392
C     -0.9748    -2.9156    -0.4062
C     -2.4331    -2.3952    -0.2666
P     -2.4588    -0.6328    -0.5630
C     -3.0100    -0.4070    -2.2507
C     -3.7420     0.0206     0.4986
H     -2.5072     1.0407     4.7284
H     -0.9447     1.9044     5.0014
H     -1.0617     0.1320     5.3471
H     -0.3579    -2.3407     1.3111
H      1.8437    -2.3627     1.2846
H      1.1663    -3.9190     0.6943
H      2.7798    -1.8325    -0.7546
H      1.4096    -2.4166    -1.7179
H      1.1135    -4.6598    -2.7587
H      0.9715    -5.5654    -1.2062
H      2.1091    -6.1362    -2.4807
H      3.0888    -3.1864    -3.5185
H      4.6302    -2.9000    -2.6039
H      4.3098    -4.5141    -3.3415
H     -0.9763    -4.0090    -0.1890
H     -0.6691    -2.7760    -1.4611
H     -3.0837    -2.9128    -1.0045
H     -2.8037    -2.6052     0.7586
H     -2.1847    -0.6736    -2.9444
H     -3.8836    -1.0633    -2.4468
H     -3.3038     0.6555    -2.4135
H     -3.5852    -0.3428     1.5349
H     -4.7333    -0.3181     0.1311
H     -3.7022     1.1292     0.4851
