# Supplementary material for: MACE: Automated Assessment of Stereochemistry of Transition Metal Complexes and Its Applications in Computational Catalysis
Source: J Chem Theory Comput. 2024 Feb 16;20(5):2313–20. doi: 10.1021/acs.jctc.3c01313 (PMC10938507; doi:10.1021/acs.jctc.3c01313)
Supplement: Supplementary file 3 — ct3c01313_si_003.zip [file ct3c01313_si_003.zip › structures/screening/mace_MeCN/Mn_PNhP_Me_bi_3.xyz]

44
{"conf": 0, "E": 75.06, "rms": -1.0, "geom": "OH", "total_charge": 0, "CA_charge": 1, "smiles": "C[C:1]#[4N:2]->[Mn+:3]1(<-[3H-:4])(<-[5C-:5]#[O+:6])(<-[6C-:7]#[O+:8])<-[1N@H:9]([CH2:10][CH2:11][P:12]([CH3:13])[CH3:14])[CH2:15][CH2:16][2P:17]->1([CH3:18])[CH3:19]", "smiles3D": "C([C:1]#[4N:2]->[Mn+:3]1(<-[3H-:4])(<-[5C-:5]#[O+:6])(<-[6C-:7]#[O+:8])<-[1N@@:9]([C:10]([C:11]([P:12]([C:13]([H:28])([H:29])[H:30])[C:14]([H:31])([H:32])[H:33])([H:26])[H:27])([H:24])[H:25])([H:23])[C:15]([H:34])([H:35])[C:16]([H:36])([H:37])[2P:17]->1([C:18]([H:38])([H:39])[H:40])[C:19]([H:41])([H:42])[H:43])([H:20])([H:21])[H:22]", "smiles3Dx": "C([C:1]#[4N:2]->[Mn+:3]1(<-[3H-:4])(<-[5C-:5]#[O+:6])(<-[6C-:7]#[O+:8])<-[1N@@:9]([C:10]([C:11]([P:12]([C:13]([H:28])([H:29])[H:30])[C:14]([H:31])([H:32])[H:33])([H:26])[H:27])([H:24])[H:25])([H:23])[C:15]([H:34])([H:35])[C:16]([H:36])([H:37])[2P:17]->1([C:18]([H:38])([H:39])[H:40])[C:19]([H:41])([H:42])[H:43])([H:20])([H:21])[H:22]", "dummies": []}
C      2.9649     3.3635     2.1748
C      2.0966     2.3805     1.5279
N      1.3650     1.5528     0.9907
Mn     0.0000     0.0000     0.0000
H      0.5824    -1.2694     1.1985
C     -0.7145     1.5833    -1.4921
O     -1.0903     2.4187    -2.2768
C      1.6502    -0.6265    -1.4583
O      2.5192    -0.9538    -2.2269
N     -1.8489     0.4158     1.3218
C     -1.4047     0.9453     2.5485
C     -1.3641     2.4812     2.5381
P     -3.0883     3.1793     2.7071
C     -2.7020     4.9804     2.4180
C     -3.2206     3.2243     4.5658
C     -2.5920    -0.7932     1.4568
C     -3.1065    -1.3955     0.1172
P     -1.7122    -1.7074    -0.9558
C     -2.3000    -1.4769    -2.6288
C     -1.3236    -3.4425    -0.7710
H      3.1856     4.1891     1.4686
H      2.4536     3.7712     3.0707
H      3.9109     2.8727     2.4807
H     -2.3769     1.0208     0.8837
H     -2.0465     0.6133     3.3977
H     -0.3780     0.5659     2.7273
H     -0.7225     2.8500     3.3663
H     -0.9330     2.8272     1.5790
H     -3.5812     5.5930     2.7006
H     -1.8293     5.2943     3.0282
H     -2.4766     5.1418     1.3445
H     -2.3578     3.7726     5.0004
H     -3.2381     2.1905     4.9684
H     -4.1576     3.7419     4.8544
H     -3.4782    -0.6067     2.1085
H     -1.9474    -1.5507     1.9573
H     -3.6457    -2.3452     0.3173
H     -3.7976    -0.6756    -0.3702
H     -3.2667    -2.0063    -2.7588
H     -2.4422    -0.3957    -2.8250
H     -1.5559    -1.8866    -3.3413
H     -1.1173    -3.6642     0.2977
H     -0.4264    -3.6861    -1.3775
H     -2.1836    -4.0537    -1.1175
44
{"conf": 1, "E": 75.55, "rms": -1.0, "geom": "OH", "total_charge": 0, "CA_charge": 1, "smiles": "C[C:1]#[4N:2]->[Mn+:3]1(<-[3H-:4])(<-[5C-:5]#[O+:6])(<-[6C-:7]#[O+:8])<-[1N@H:9]([CH2:10][CH2:11][P:12]([CH3:13])[CH3:14])[CH2:15][CH2:16][2P:17]->1([CH3:18])[CH3:19]", "smiles3D": "C([C:1]#[4N:2]->[Mn+:3]1(<-[3H-:4])(<-[5C-:5]#[O+:6])(<-[6C-:7]#[O+:8])<-[1N@@:9]([C:10]([C:11]([P:12]([C:13]([H:28])([H:29])[H:30])[C:14]([H:31])([H:32])[H:33])([H:26])[H:27])([H:24])[H:25])([H:23])[C:15]([H:34])([H:35])[C:16]([H:36])([H:37])[2P:17]->1([C:18]([H:38])([H:39])[H:40])[C:19]([H:41])([H:42])[H:43])([H:20])([H:21])[H:22]", "smiles3Dx": "C([C:1]#[4N:2]->[Mn+:3]1(<-[3H-:4])(<-[5C-:5]#[O+:6])(<-[6C-:7]#[O+:8])<-[1N@@:9]([C:10]([C:11]([P:12]([C:13]([H:28])([H:29])[H:30])[C:14]([H:31])([H:32])[H:33])([H:26])[H:27])([H:24])[H:25])([H:23])[C:15]([H:34])([H:35])[C:16]([H:36])([H:37])[2P:17]->1([C:18]([H:38])([H:39])[H:40])[C:19]([H:41])([H:42])[H:43])([H:20])([H:21])[H:22]", "dummies": []}
C     -0.7752     4.4818    -2.0332
C     -0.5427     3.1704    -1.4291
N     -0.3502     2.0662    -0.9262
Mn     0.0000     0.0000     0.0000
H     -1.8023    -0.1934     0.3137
C      2.2514     0.2339    -0.3424
O      3.4374     0.3561    -0.5229
C      0.2449     0.8801     2.0984
O      0.3742     1.3435     3.2042
N     -0.1594    -1.1776    -1.9798
C     -0.7699    -0.4213    -2.9947
C     -2.2234    -0.0255    -2.7088
P     -2.8324     1.1843    -3.9989
C     -4.5542     1.4495    -3.3361
C     -3.2467    -0.0026    -5.3771
C     -0.7556    -2.4444    -1.7094
C      0.0768    -3.3430    -0.7466
P      0.3550    -2.4570     0.7839
C     -0.8176    -3.1167     1.9629
C      1.9860    -2.9285     1.3474
H     -0.0036     5.1952    -1.6774
H     -0.7179     4.3940    -3.1378
H     -1.7812     4.8492    -1.7437
H      0.7021    -1.3373    -2.2520
H     -0.1733     0.5086    -3.1319
H     -0.7378    -0.9949    -3.9503
H     -2.8802    -0.9192    -2.7096
H     -2.2921     0.4682    -1.7250
H     -5.1634     1.9844    -4.0941
H     -5.0324     0.4746    -3.1020
H     -4.5008     2.0620    -2.4119
H     -3.7909     0.5409    -6.1761
H     -2.3119    -0.4230    -5.8004
H     -3.8837    -0.8290    -4.9999
H     -1.7518    -2.2781    -1.2459
H     -0.9020    -2.9995    -2.6646
H      1.0520    -3.5856    -1.2185
H     -0.4763    -4.2838    -0.5414
H     -0.7087    -2.5834     2.9296
H     -1.8484    -2.9756     1.5778
H     -0.6247    -4.1988     2.1143
H      2.2067    -2.4181     2.3076
H      2.0245    -4.0276     1.4955
H      2.7403    -2.6314     0.5899
44
{"conf": 2, "E": 82.44, "rms": -1.0, "geom": "OH", "total_charge": 0, "CA_charge": 1, "smiles": "C[C:1]#[4N:2]->[Mn+:3]1(<-[3H-:4])(<-[5C-:5]#[O+:6])(<-[6C-:7]#[O+:8])<-[1N@H:9]([CH2:10][CH2:11][P:12]([CH3:13])[CH3:14])[CH2:15][CH2:16][2P:17]->1([CH3:18])[CH3:19]", "smiles3D": "C([C:1]#[4N:2]->[Mn+:3]1(<-[3H-:4])(<-[5C-:5]#[O+:6])(<-[6C-:7]#[O+:8])<-[1N@@:9]([C:10]([C:11]([P:12]([C:13]([H:28])([H:29])[H:30])[C:14]([H:31])([H:32])[H:33])([H:26])[H:27])([H:24])[H:25])([H:23])[C:15]([H:34])([H:35])[C:16]([H:36])([H:37])[2P:17]->1([C:18]([H:38])([H:39])[H:40])[C:19]([H:41])([H:42])[H:43])([H:20])([H:21])[H:22]", "smiles3Dx": "C([C:1]#[4N:2]->[Mn+:3]1(<-[3H-:4])(<-[5C-:5]#[O+:6])(<-[6C-:7]#[O+:8])<-[1N@@:9]([C:10]([C:11]([P:12]([C:13]([H:28])([H:29])[H:30])[C:14]([H:31])([H:32])[H:33])([H:26])[H:27])([H:24])[H:25])([H:23])[C:15]([H:34])([H:35])[C:16]([H:36])([H:37])[2P:17]->1([C:18]([H:38])([H:39])[H:40])[C:19]([H:41])([H:42])[H:43])([H:20])([H:21])[H:22]", "dummies": []}
C      1.2943     1.2342    -4.6474
C      0.9280     0.8808    -3.2767
N      0.6094     0.5772    -2.1286
Mn     0.0000     0.0000     0.0000
H     -1.6486    -0.5265    -0.6199
C      2.0417     0.6807     0.7864
O      3.1205     1.0326     1.1959
C     -0.8458     2.0788     0.4386
O     -1.2943     3.1729     0.6760
N      0.7991    -2.1516    -0.1955
C     -0.1207    -2.8611    -0.9783
C      0.4168    -4.2174    -1.4792
P     -0.4758    -4.8801    -2.9963
C     -0.0854    -3.5990    -4.2973
C     -2.2661    -4.4907    -2.6525
C      1.0887    -2.6962     1.1019
C     -0.0471    -2.6431     2.1725
P     -0.6305    -0.9609     2.3286
C      0.1829    -0.2724     3.7647
C     -2.3735    -1.0651     2.7247
H      0.5947     0.7368    -5.3528
H      1.2287     2.3339    -4.7782
H      2.3330     0.8987    -4.8538
H      1.5881    -2.0903    -0.6587
H     -0.3606    -2.2184    -1.8502
H     -1.0615    -3.0312    -0.4100
H      1.4943    -4.1210    -1.7295
H      0.3133    -4.9737    -0.6722
H      1.0148    -3.4709    -4.3669
H     -0.4750    -3.9490    -5.2765
H     -0.5590    -2.6254    -4.0585
H     -2.8789    -4.8086    -3.5205
H     -2.4106    -3.4030    -2.4967
H     -2.5971    -5.0427    -1.7487
H      1.4130    -3.7506     0.9901
H      1.9541    -2.1258     1.5105
H      0.3492    -2.9914     3.1526
H     -0.8842    -3.3049     1.8687
H      1.2792    -0.2225     3.5801
H     -0.0164    -0.9133     4.6471
H     -0.2086     0.7498     3.9564
H     -2.5148    -1.7235     3.6041
H     -2.9241    -1.4869     1.8599
H     -2.7619    -0.0473     2.9575
44
{"conf": 3, "E": 80.84, "rms": -1.0, "geom": "OH", "total_charge": 0, "CA_charge": 1, "smiles": "C[C:1]#[4N:2]->[Mn+:3]1(<-[3H-:4])(<-[5C-:5]#[O+:6])(<-[6C-:7]#[O+:8])<-[1N@H:9]([CH2:10][CH2:11][P:12]([CH3:13])[CH3:14])[CH2:15][CH2:16][2P:17]->1([CH3:18])[CH3:19]", "smiles3D": "C([C:1]#[4N:2]->[Mn+:3]1(<-[3H-:4])(<-[5C-:5]#[O+:6])(<-[6C-:7]#[O+:8])<-[1N@@:9]([C:10]([C:11]([P:12]([C:13]([H:28])([H:29])[H:30])[C:14]([H:31])([H:32])[H:33])([H:26])[H:27])([H:24])[H:25])([H:23])[C:15]([H:34])([H:35])[C:16]([H:36])([H:37])[2P:17]->1([C:18]([H:38])([H:39])[H:40])[C:19]([H:41])([H:42])[H:43])([H:20])([H:21])[H:22]", "smiles3Dx": "C([C:1]#[4N:2]->[Mn+:3]1(<-[3H-:4])(<-[5C-:5]#[O+:6])(<-[6C-:7]#[O+:8])<-[1N@@:9]([C:10]([C:11]([P:12]([C:13]([H:28])([H:29])[H:30])[C:14]([H:31])([H:32])[H:33])([H:26])[H:27])([H:24])[H:25])([H:23])[C:15]([H:34])([H:35])[C:16]([H:36])([H:37])[2P:17]->1([C:18]([H:38])([H:39])[H:40])[C:19]([H:41])([H:42])[H:43])([H:20])([H:21])[H:22]", "dummies": []}
C      2.9513     2.7469     2.9204
C      2.0854     1.9397     2.0620
N      1.3570     1.2615     1.3419
Mn     0.0000     0.0000     0.0000
H     -1.4681     0.5928     0.9343
C      1.8452    -0.7601    -1.1233
O      2.8167    -1.1624    -1.7146
C      0.1279    -1.8068     1.3993
O      0.1941    -2.7585     2.1373
N     -0.2571     1.6603    -1.5812
C     -1.0076     2.7311    -1.0581
C     -2.5243     2.5129    -1.0023
P     -3.3239     3.7259     0.1752
C     -5.1056     3.2686    -0.1287
C     -3.2537     5.2728    -0.8648
C     -0.6554     1.1364    -2.8678
C     -1.7934     0.0618    -2.9411
P     -1.5340    -1.2085    -1.7086
C     -0.8456    -2.6151    -2.5760
C     -3.1605    -1.6937    -1.1460
H      3.9134     2.9385     2.4017
H      3.1434     2.2030     3.8677
H      2.4532     3.7125     3.1419
H      0.5904     1.9931    -1.6987
H     -0.6415     2.9085    -0.0217
H     -0.8073     3.6514    -1.6581
H     -2.7492     1.4915    -0.6464
H     -2.9616     2.6539    -2.0129
H     -5.7671     4.0347     0.3267
H     -5.3157     2.2827     0.3325
H     -5.3084     3.2149    -1.2197
H     -3.6521     5.0727    -1.8812
H     -3.8608     6.0679    -0.3847
H     -2.2055     5.6215    -0.9427
H      0.2510     0.6745    -3.3267
H     -0.9524     1.9900    -3.5186
H     -2.7784     0.5368    -2.7794
H     -1.7893    -0.4020    -3.9512
H     -0.5973    -3.4125    -1.8453
H      0.0761    -2.3067    -3.1119
H     -1.5864    -3.0006    -3.3074
H     -3.8052    -1.9190    -2.0215
H     -3.0757    -2.5965    -0.5061
H     -3.6112    -0.8665    -0.5588
44
{"conf": 4, "E": 78.41, "rms": -1.0, "geom": "OH", "total_charge": 0, "CA_charge": 1, "smiles": "C[C:1]#[4N:2]->[Mn+:3]1(<-[3H-:4])(<-[5C-:5]#[O+:6])(<-[6C-:7]#[O+:8])<-[1N@H:9]([CH2:10][CH2:11][P:12]([CH3:13])[CH3:14])[CH2:15][CH2:16][2P:17]->1([CH3:18])[CH3:19]", "smiles3D": "C([C:1]#[4N:2]->[Mn+:3]1(<-[3H-:4])(<-[5C-:5]#[O+:6])(<-[6C-:7]#[O+:8])<-[1N@@:9]([C:10]([C:11]([P:12]([C:13]([H:28])([H:29])[H:30])[C:14]([H:31])([H:32])[H:33])([H:26])[H:27])([H:24])[H:25])([H:23])[C:15]([H:34])([H:35])[C:16]([H:36])([H:37])[2P:17]->1([C:18]([H:38])([H:39])[H:40])[C:19]([H:41])([H:42])[H:43])([H:20])([H:21])[H:22]", "smiles3Dx": "C([C:1]#[4N:2]->[Mn+:3]1(<-[3H-:4])(<-[5C-:5]#[O+:6])(<-[6C-:7]#[O+:8])<-[1N@@:9]([C:10]([C:11]([P:12]([C:13]([H:28])([H:29])[H:30])[C:14]([H:31])([H:32])[H:33])([H:26])[H:27])([H:24])[H:25])([H:23])[C:15]([H:34])([H:35])[C:16]([H:36])([H:37])[2P:17]->1([C:18]([H:38])([H:39])[H:40])[C:19]([H:41])([H:42])[H:43])([H:20])([H:21])[H:22]", "dummies": []}
C      0.3838    -1.3221     4.7878
C      0.2386    -0.9629     3.3775
N      0.1422    -0.6389     2.1963
Mn     0.0000     0.0000     0.0000
H     -1.7969     0.3302     0.1964
C      2.2296    -0.4336    -0.2361
O      3.4073    -0.6660    -0.3557
C     -0.4768    -2.1308    -0.6975
O     -0.7252    -3.2565    -1.0559
N      0.4880     2.2062     0.4600
C     -0.6721     2.8055     0.9816
C     -0.4312     4.1646     1.6739
P     -0.7533     5.6134     0.5239
C      0.0141     6.9484     1.5800
C     -2.5418     5.9365     0.9579
C      1.0539     2.8365    -0.6997
C      0.2396     2.7308    -2.0284
P     -0.0678     1.0105    -2.3967
C     -1.6126     0.9572    -3.2985
C      1.2211     0.5170    -3.5329
H     -0.5927    -1.6573     5.1903
H      1.1345    -2.1335     4.8833
H      0.7311    -0.4373     5.3605
H      1.1278     2.1881     1.1134
H     -1.4351     2.9299     0.1801
H     -1.0876     2.0973     1.7353
H      0.6128     4.2128     2.0440
H     -1.0974     4.2460     2.5627
H     -0.3417     6.8645     2.6321
H      1.1213     6.8299     1.5565
H     -0.2571     7.9483     1.1743
H     -2.6660     6.0504     2.0541
H     -2.8745     6.8695     0.4586
H     -3.1702     5.0947     0.5999
H      2.0502     2.3659    -0.8825
H      1.2312     3.9102    -0.4861
H      0.8210     3.1827    -2.8537
H     -0.7230     3.2655    -1.9295
H     -2.4390     1.2773    -2.6358
H     -1.5579     1.6285    -4.1864
H     -1.8077    -0.0736    -3.6303
H      1.1030     1.0757    -4.4877
H      1.1514    -0.5719    -3.7214
H      2.2110     0.7411    -3.0887
44
{"conf": 5, "E": 216.73, "rms": -1.0, "geom": "OH", "total_charge": 0, "CA_charge": 1, "smiles": "C[C:1]#[4N:2]->[Mn+:3]1(<-[3H-:4])(<-[5C-:5]#[O+:6])(<-[6C-:7]#[O+:8])<-[1N@H:9]([CH2:10][CH2:11][P:12]([CH3:13])[CH3:14])[CH2:15][CH2:16][2P:17]->1([CH3:18])[CH3:19]", "smiles3D": "C([C:1]#[4N:2]->[Mn+:3]1(<-[3H-:4])(<-[5C-:5]#[O+:6])(<-[6C-:7]#[O+:8])<-[1N@@:9]([C:10]([C:11]([P:12]([C:13]([H:28])([H:29])[H:30])[C:14]([H:31])([H:32])[H:33])([H:26])[H:27])([H:24])[H:25])([H:23])[C:15]([H:34])([H:35])[C:16]([H:36])([H:37])[2P:17]->1([C:18]([H:38])([H:39])[H:40])[C:19]([H:41])([H:42])[H:43])([H:20])([H:21])[H:22]", "smiles3Dx": "C([C:1]#[4N:2]->[Mn+:3]1(<-[3H-:4])(<-[5C-:5]#[O+:6])(<-[6C-:7]#[O+:8])<-[1N@@:9]([C:10]([C:11]([P:12]([C:13]([H:28])([H:29])[H:30])[C:14]([H:31])([H:32])[H:33])([H:26])[H:27])([H:24])[H:25])([H:23])[C:15]([H:34])([H:35])[C:16]([H:36])([H:37])[2P:17]->1([C:18]([H:38])([H:39])[H:40])[C:19]([H:41])([H:42])[H:43])([H:20])([H:21])[H:22]", "dummies": []}
C     -1.0861     2.2136     4.0102
C     -0.7248     2.0412     2.6207
N     -0.3105     1.5670     1.5912
Mn     0.0000     0.0000     0.0000
H      0.7684    -1.0528     1.3534
C     -1.2885     1.2783    -1.5439
O     -1.9992     1.8225    -2.3096
C      2.1369     0.5069    -0.7023
O      3.2656     0.6149    -1.1508
N     -1.9703    -1.2261     0.4491
C     -2.9714    -0.4436     1.2025
C     -4.1053    -1.2906     1.9088
P     -3.3034    -1.8963     3.5277
C     -4.0807    -3.4912     3.7516
C     -4.0362    -0.7113     4.7053
C     -1.6081    -2.5144     0.8586
C     -0.6586    -3.3207    -0.1658
P     -0.0230    -2.1201    -1.3345
C      1.5785    -2.5310    -1.9481
C     -1.1584    -2.0893    -2.7464
H     -0.2077     2.7790     4.4760
H     -2.1456     2.5259     3.9247
H     -0.9737     1.0878     4.2252
H     -2.3609    -1.3921    -0.3393
H     -3.4822     0.1689     0.4797
H     -2.4801     0.1567     1.9304
H     -4.9914    -0.7761     2.0521
H     -4.3281    -2.1647     1.2345
H     -3.4775    -4.2873     3.2062
H     -4.0211    -3.7652     4.8606
H     -5.1377    -3.5269     3.4187
H     -3.5421    -0.8856     5.7185
H     -3.8285     0.3389     4.4066
H     -5.1337    -0.8661     4.8041
H     -2.4252    -3.1622     1.1841
H     -1.0019    -2.3528     1.8856
H      0.2464    -3.6727     0.4279
H     -1.1643    -4.1087    -0.5798
H      2.2863    -2.4601    -1.0318
H      1.9315    -1.8023    -2.6061
H      1.6883    -3.6024    -2.3345
H     -1.6606    -1.1665    -2.7319
H     -1.9847    -2.9042    -2.6343
H     -0.6484    -2.2299    -3.6875
44
{"conf": 6, "E": 82.32, "rms": -1.0, "geom": "OH", "total_charge": 0, "CA_charge": 1, "smiles": "C[C:1]#[4N:2]->[Mn+:3]1(<-[3H-:4])(<-[5C-:5]#[O+:6])(<-[6C-:7]#[O+:8])<-[1N@H:9]([CH2:10][CH2:11][P:12]([CH3:13])[CH3:14])[CH2:15][CH2:16][2P:17]->1([CH3:18])[CH3:19]", "smiles3D": "C([C:1]#[4N:2]->[Mn+:3]1(<-[3H-:4])(<-[5C-:5]#[O+:6])(<-[6C-:7]#[O+:8])<-[1N@@:9]([C:10]([C:11]([P:12]([C:13]([H:28])([H:29])[H:30])[C:14]([H:31])([H:32])[H:33])([H:26])[H:27])([H:24])[H:25])([H:23])[C:15]([H:34])([H:35])[C:16]([H:36])([H:37])[2P:17]->1([C:18]([H:38])([H:39])[H:40])[C:19]([H:41])([H:42])[H:43])([H:20])([H:21])[H:22]", "smiles3Dx": "C([C:1]#[4N:2]->[Mn+:3]1(<-[3H-:4])(<-[5C-:5]#[O+:6])(<-[6C-:7]#[O+:8])<-[1N@@:9]([C:10]([C:11]([P:12]([C:13]([H:28])([H:29])[H:30])[C:14]([H:31])([H:32])[H:33])([H:26])[H:27])([H:24])[H:25])([H:23])[C:15]([H:34])([H:35])[C:16]([H:36])([H:37])[2P:17]->1([C:18]([H:38])([H:39])[H:40])[C:19]([H:41])([H:42])[H:43])([H:20])([H:21])[H:22]", "dummies": []}
C     -2.9595     3.8130     1.2272
C     -2.0923     2.6953     0.8576
N     -1.3565     1.7619     0.5478
Mn     0.0000     0.0000     0.0000
H     -0.8059    -0.1189    -1.6487
C      0.9959     0.1405     2.0571
O      1.5200     0.2160     3.1407
C     -1.5277    -1.4793     0.8458
O     -2.3320    -2.2598     1.2914
N      1.7417     1.2201    -0.9333
C      1.2703     2.4471    -1.4604
C      1.1278     3.6294    -0.4690
P      2.1544     3.5182     1.0941
C      1.6626     5.1420     1.8661
C      3.8093     4.0156     0.3956
C      2.3602     0.4034    -1.9352
C      2.9516    -0.9396    -1.4204
P      1.6495    -1.8966    -0.6604
C      1.1059    -3.0713    -1.8930
C      2.4194    -2.8353     0.6546
H     -2.9874     4.5472     0.3960
H     -3.9853     3.4372     1.4261
H     -2.5590     4.3037     2.1371
H      2.3619     1.3611    -0.2906
H      1.9359     2.7892    -2.2848
H      0.2686     2.2493    -1.8980
H      0.0705     3.7491    -0.1785
H      1.3904     4.5702    -0.9989
H      0.5951     5.0944     2.1659
H      2.2864     5.3299     2.7640
H      1.8023     5.9707     1.1418
H      4.1665     3.2280    -0.2993
H      4.5371     4.1303     1.2238
H      3.7270     4.9764    -0.1546
H      3.1917     0.9736    -2.4122
H      1.6033     0.1740    -2.7206
H      3.7451    -0.7309    -0.6728
H      3.3870    -1.5062    -2.2702
H      0.3941    -3.7886    -1.4308
H      1.9818    -3.6245    -2.2913
H      0.5994    -2.5314    -2.7212
H      2.9420    -2.1446     1.3486
H      1.6418    -3.3973     1.2114
H      3.1517    -3.5478     0.2222
44
{"conf": 7, "E": 224.82, "rms": -1.0, "geom": "OH", "total_charge": 0, "CA_charge": 1, "smiles": "C[C:1]#[4N:2]->[Mn+:3]1(<-[3H-:4])(<-[5C-:5]#[O+:6])(<-[6C-:7]#[O+:8])<-[1N@H:9]([CH2:10][CH2:11][P:12]([CH3:13])[CH3:14])[CH2:15][CH2:16][2P:17]->1([CH3:18])[CH3:19]", "smiles3D": "C([C:1]#[4N:2]->[Mn+:3]1(<-[3H-:4])(<-[5C-:5]#[O+:6])(<-[6C-:7]#[O+:8])<-[1N@@:9]([C:10]([C:11]([P:12]([C:13]([H:28])([H:29])[H:30])[C:14]([H:31])([H:32])[H:33])([H:26])[H:27])([H:24])[H:25])([H:23])[C:15]([H:34])([H:35])[C:16]([H:36])([H:37])[2P:17]->1([C:18]([H:38])([H:39])[H:40])[C:19]([H:41])([H:42])[H:43])([H:20])([H:21])[H:22]", "smiles3Dx": "C([C:1]#[4N:2]->[Mn+:3]1(<-[3H-:4])(<-[5C-:5]#[O+:6])(<-[6C-:7]#[O+:8])<-[1N@@:9]([C:10]([C:11]([P:12]([C:13]([H:28])([H:29])[H:30])[C:14]([H:31])([H:32])[H:33])([H:26])[H:27])([H:24])[H:25])([H:23])[C:15]([H:34])([H:35])[C:16]([H:36])([H:37])[2P:17]->1([C:18]([H:38])([H:39])[H:40])[C:19]([H:41])([H:42])[H:43])([H:20])([H:21])[H:22]", "dummies": []}
C     -2.4358    -3.7540     0.8510
C     -2.2922    -2.2946     0.7584
N     -1.7288    -1.2213     0.5887
Mn     0.0000     0.0000     0.0000
H     -0.1667     1.0594     1.4232
C     -0.1813    -1.4343    -1.7050
O     -0.2905    -2.2686    -2.5797
C     -1.0774     1.6552    -1.1086
O     -1.5568     2.6387    -1.6443
N      1.3900    -1.6189     0.8425
C      1.5608    -1.7053     2.2712
C      0.4647    -0.9976     3.1896
P      1.1322     0.6805     3.7370
C     -0.2786     1.7866     4.2422
C      2.1869     0.4416     5.2585
C      2.7059    -1.6385     0.1134
C      2.9095    -0.6556    -1.1002
P      2.2349     0.9082    -0.5693
C      3.0791     1.5379     0.8548
C      2.0899     2.1404    -1.9107
H     -2.0553    -4.2070     1.7840
H     -1.8404    -4.2197     0.0477
H     -3.4093    -4.1466     0.6999
H      0.9251    -2.4681     0.5428
H      1.4067    -2.7684     2.5352
H      2.5467    -1.4227     2.6705
H      0.2474    -1.6353     4.0732
H     -0.4349    -0.8625     2.6086
H     -1.1224     1.2047     4.6763
H     -0.6101     2.3572     3.3416
H      0.0880     2.5433     4.9935
H      2.3591    -0.6443     5.5140
H      3.1950     0.9322     5.0886
H      1.7360     0.9571     6.1614
H      2.7895    -2.6247    -0.3003
H      3.5245    -1.4699     0.8248
H      2.3695    -1.0991    -1.9684
H      3.9881    -0.5117    -1.3325
H      2.5330     2.4051     1.3292
H      3.1840     0.7423     1.6387
H      4.0538     1.8705     0.5226
H      1.6663     3.1031    -1.5025
H      3.0870     2.2997    -2.2945
H      1.4033     1.7634    -2.7121
44
{"conf": 8, "E": 220.8, "rms": -1.0, "geom": "OH", "total_charge": 0, "CA_charge": 1, "smiles": "C[C:1]#[4N:2]->[Mn+:3]1(<-[3H-:4])(<-[5C-:5]#[O+:6])(<-[6C-:7]#[O+:8])<-[1N@H:9]([CH2:10][CH2:11][P:12]([CH3:13])[CH3:14])[CH2:15][CH2:16][2P:17]->1([CH3:18])[CH3:19]", "smiles3D": "C([C:1]#[4N:2]->[Mn+:3]1(<-[3H-:4])(<-[5C-:5]#[O+:6])(<-[6C-:7]#[O+:8])<-[1N@@:9]([C:10]([C:11]([P:12]([C:13]([H:28])([H:29])[H:30])[C:14]([H:31])([H:32])[H:33])([H:26])[H:27])([H:24])[H:25])([H:23])[C:15]([H:34])([H:35])[C:16]([H:36])([H:37])[2P:17]->1([C:18]([H:38])([H:39])[H:40])[C:19]([H:41])([H:42])[H:43])([H:20])([H:21])[H:22]", "smiles3Dx": "C([C:1]#[4N:2]->[Mn+:3]1(<-[3H-:4])(<-[5C-:5]#[O+:6])(<-[6C-:7]#[O+:8])<-[1N@@:9]([C:10]([C:11]([P:12]([C:13]([H:28])([H:29])[H:30])[C:14]([H:31])([H:32])[H:33])([H:26])[H:27])([H:24])[H:25])([H:23])[C:15]([H:34])([H:35])[C:16]([H:36])([H:37])[2P:17]->1([C:18]([H:38])([H:39])[H:40])[C:19]([H:41])([H:42])[H:43])([H:20])([H:21])[H:22]", "dummies": []}
C     -0.4565    -1.0343     4.4589
C      0.2653    -0.7176     3.2257
N      0.4671    -0.4177     2.0738
Mn     0.0000     0.0000     0.0000
H      1.6787    -0.4079    -0.5262
C     -2.0444     0.1524     0.8900
O     -3.1189     0.0998     1.3977
C      0.5443     2.1922    -0.2267
O      0.8574     3.3545    -0.4330
N     -0.7694    -2.1557    -0.5755
C     -0.9511    -2.9921     0.5697
C     -2.2362    -3.8295     0.5059
P     -2.2166    -5.3689    -0.5775
C     -0.5920    -6.2696    -0.5972
C     -2.9543    -5.0899    -2.2631
C      0.1908    -2.6044    -1.5600
C      0.2194    -1.6429    -2.8625
P     -0.6616    -0.0660    -2.4714
C      0.0594     1.3118    -3.3676
C     -2.3715    -0.2320    -2.8123
H     -0.3465    -0.2164     5.2048
H     -0.2655    -2.0169     4.8977
H     -1.5198    -1.0232     4.1560
H     -1.6088    -1.9895    -1.0144
H     -1.0534    -2.3259     1.4877
H     -0.0773    -3.6548     0.8173
H     -2.5137    -4.2078     1.5194
H     -3.1223    -3.2311     0.2066
H     -0.2162    -6.3828     0.4349
H     -0.7416    -7.2909    -1.0175
H      0.1791    -5.7641    -1.2032
H     -2.7139    -5.9299    -2.9539
H     -2.6164    -4.1396    -2.7224
H     -4.0646    -5.0527    -2.1711
H     -0.1944    -3.6107    -1.8926
H      1.2041    -2.7203    -1.1913
H     -0.2866    -2.1065    -3.7285
H      1.2659    -1.4530    -3.0838
H      1.1304     1.4888    -3.0416
H      0.0193     1.1390    -4.4319
H     -0.5128     2.2516    -3.1035
H     -2.7437     0.6783    -3.3423
H     -2.5853    -1.1170    -3.3937
H     -2.9804    -0.2834    -1.8346
44
{"conf": 9, "E": 206.43, "rms": -1.0, "geom": "OH", "total_charge": 0, "CA_charge": 1, "smiles": "C[C:1]#[4N:2]->[Mn+:3]1(<-[3H-:4])(<-[5C-:5]#[O+:6])(<-[6C-:7]#[O+:8])<-[1N@H:9]([CH2:10][CH2:11][P:12]([CH3:13])[CH3:14])[CH2:15][CH2:16][2P:17]->1([CH3:18])[CH3:19]", "smiles3D": "C([C:1]#[4N:2]->[Mn+:3]1(<-[3H-:4])(<-[5C-:5]#[O+:6])(<-[6C-:7]#[O+:8])<-[1N@@:9]([C:10]([C:11]([P:12]([C:13]([H:28])([H:29])[H:30])[C:14]([H:31])([H:32])[H:33])([H:26])[H:27])([H:24])[H:25])([H:23])[C:15]([H:34])([H:35])[C:16]([H:36])([H:37])[2P:17]->1([C:18]([H:38])([H:39])[H:40])[C:19]([H:41])([H:42])[H:43])([H:20])([H:21])[H:22]", "smiles3Dx": "C([C:1]#[4N:2]->[Mn+:3]1(<-[3H-:4])(<-[5C-:5]#[O+:6])(<-[6C-:7]#[O+:8])<-[1N@@:9]([C:10]([C:11]([P:12]([C:13]([H:28])([H:29])[H:30])[C:14]([H:31])([H:32])[H:33])([H:26])[H:27])([H:24])[H:25])([H:23])[C:15]([H:34])([H:35])[C:16]([H:36])([H:37])[2P:17]->1([C:18]([H:38])([H:39])[H:40])[C:19]([H:41])([H:42])[H:43])([H:20])([H:21])[H:22]", "dummies": []}
C      0.7598    -4.3138    -1.5305
C     -0.0372    -3.2034    -1.0997
N     -0.3208    -2.1085    -0.7234
Mn     0.0000     0.0000     0.0000
H     -1.5637     0.0230     0.9744
C      1.9474    -0.4366    -1.1304
O      3.0072    -0.9058    -1.5009
C     -1.1033     1.1776    -1.7079
O     -1.6438     1.9152    -2.4483
N      1.2236    -0.6149     1.9089
C      1.4723    -2.0444     2.0688
C      2.9445    -2.4796     1.5974
P      4.2092    -1.1127     1.6914
C      4.7480    -0.9710     3.4741
C      5.7294    -1.7050     0.7392
C      0.4576    -0.0016     2.9642
C      0.5056     1.5934     2.9194
P      0.6924     2.1219     1.1254
C      2.4125     2.5516     0.8706
C     -0.3870     3.4703     0.7260
H      1.7842    -3.8425    -1.5891
H      0.4628    -4.6692    -2.5338
H      0.7756    -5.0639    -0.6880
H      2.0472    -0.1598     1.8765
H      1.3537    -2.3906     3.1711
H      0.7227    -2.6455     1.5391
H      2.8533    -2.7695     0.5345
H      3.2824    -3.3376     2.1185
H      4.9417     0.1035     3.6901
H      3.9155    -1.2973     4.1193
H      5.6699    -1.5575     3.7180
H      5.6976    -1.2518    -0.2778
H      6.6881    -1.3590     1.2090
H      5.7600    -2.8139     0.6183
H      0.8720    -0.3759     4.0179
H     -0.5789    -0.3569     2.9927
H     -0.4474     1.9567     3.3150
H      1.3268     2.0184     3.5573
H      2.5065     2.9421    -0.1366
H      3.0666     1.6688     0.9298
H      2.7927     3.2815     1.6483
H     -0.2147     4.3452     1.4176
H     -0.1617     3.7281    -0.2986
H     -1.3912     3.1398     0.7975
