# Supplementary material for: MACE: Automated Assessment of Stereochemistry of Transition Metal Complexes and Its Applications in Computational Catalysis
Source: J Chem Theory Comput. 2024 Feb 16;20(5):2313–20. doi: 10.1021/acs.jctc.3c01313 (PMC10938507; doi:10.1021/acs.jctc.3c01313)
Supplement: Supplementary file 3 — ct3c01313_si_003.zip [file ct3c01313_si_003.zip › structures/screening/mace_MeCN/Mn_PNhP_Me_bi_4.xyz]

44
{"conf": 0, "E": 78.33, "rms": -1.0, "geom": "OH", "total_charge": 0, "CA_charge": 1, "smiles": "C[C:1]#[6N:2]->[Mn+:3]1(<-[3C-:4]#[O+:5])(<-[4H-:6])(<-[5C-:7]#[O+:8])<-[1N@H:9]([CH2:10][CH2:11][P:12]([CH3:13])[CH3:14])[CH2:15][CH2:16][2P:17]->1([CH3:18])[CH3:19]", "smiles3D": "C([C:1]#[6N:2]->[Mn+:3]1(<-[3C-:4]#[O+:5])(<-[4H-:6])(<-[5C-:7]#[O+:8])<-[1N@@:9]([C:10]([C:11]([P:12]([C:13]([H:28])([H:29])[H:30])[C:14]([H:31])([H:32])[H:33])([H:26])[H:27])([H:24])[H:25])([H:23])[C:15]([H:34])([H:35])[C:16]([H:36])([H:37])[2P:17]->1([C:18]([H:38])([H:39])[H:40])[C:19]([H:41])([H:42])[H:43])([H:20])([H:21])[H:22]", "smiles3Dx": "C([C:1]#[6N:2]->[Mn+:3]1(<-[3C-:4]#[O+:5])(<-[4H-:6])(<-[5C-:7]#[O+:8])<-[1N@@:9]([C:10]([C:11]([P:12]([C:13]([H:28])([H:29])[H:30])[C:14]([H:31])([H:32])[H:33])([H:26])[H:27])([H:24])[H:25])([H:23])[C:15]([H:34])([H:35])[C:16]([H:36])([H:37])[2P:17]->1([C:18]([H:38])([H:39])[H:40])[C:19]([H:41])([H:42])[H:43])([H:20])([H:21])[H:22]", "dummies": []}
C      0.7576    -4.5364    -1.9081
C      0.5299    -3.2059    -1.3433
N      0.3414    -2.0872    -0.8720
Mn     0.0000     0.0000     0.0000
C     -0.3987     0.7545    -2.1300
O     -0.6065     1.1507    -3.2498
H     -1.8014    -0.2950     0.2320
C      0.4034    -0.8527     2.0875
O      0.6171    -1.3002     3.1871
N     -0.0547     2.1325     0.9061
C     -0.5593     3.0279    -0.0534
C     -0.8540     4.4519     0.4564
P     -2.0029     4.4484     1.9340
C     -3.6299     4.1527     1.0691
C     -2.1483     6.2912     2.1742
C      1.2407     2.4462     1.4443
C      2.4547     2.3356     0.4726
P      2.4972     0.6925    -0.2306
C      3.6970    -0.2286     0.7240
C      3.1657     0.8696    -1.8800
H      0.0280    -5.2520    -1.4757
H      1.7886    -4.8680    -1.6674
H      0.6296    -4.4985    -3.0095
H     -0.6444     2.0917     1.6022
H      0.1542     3.1003    -0.8991
H     -1.5067     2.5987    -0.4467
H      0.0871     4.9739     0.7225
H     -1.3184     5.0367    -0.3664
H     -3.6706     3.1083     0.6990
H     -4.4600     4.3061     1.7881
H     -3.7501     4.8518     0.2153
H     -1.1911     6.6879     2.5772
H     -2.9633     6.5066     2.8951
H     -2.3756     6.7883     1.2081
H      1.2289     3.4716     1.8702
H      1.4245     1.7451     2.2899
H      3.3956     2.5242     1.0323
H      2.3584     3.0875    -0.3367
H      3.7265    -1.2778     0.3655
H      4.7010     0.2310     0.6049
H      3.4085    -0.2133     1.7951
H      4.1817     1.3132    -1.8238
H      2.5066     1.5316    -2.4779
H      3.2240    -0.1272    -2.3645
44
{"conf": 1, "E": 75.88, "rms": -1.0, "geom": "OH", "total_charge": 0, "CA_charge": 1, "smiles": "C[C:1]#[6N:2]->[Mn+:3]1(<-[3C-:4]#[O+:5])(<-[4H-:6])(<-[5C-:7]#[O+:8])<-[1N@H:9]([CH2:10][CH2:11][P:12]([CH3:13])[CH3:14])[CH2:15][CH2:16][2P:17]->1([CH3:18])[CH3:19]", "smiles3D": "C([C:1]#[6N:2]->[Mn+:3]1(<-[3C-:4]#[O+:5])(<-[4H-:6])(<-[5C-:7]#[O+:8])<-[1N@@:9]([C:10]([C:11]([P:12]([C:13]([H:28])([H:29])[H:30])[C:14]([H:31])([H:32])[H:33])([H:26])[H:27])([H:24])[H:25])([H:23])[C:15]([H:34])([H:35])[C:16]([H:36])([H:37])[2P:17]->1([C:18]([H:38])([H:39])[H:40])[C:19]([H:41])([H:42])[H:43])([H:20])([H:21])[H:22]", "smiles3Dx": "C([C:1]#[6N:2]->[Mn+:3]1(<-[3C-:4]#[O+:5])(<-[4H-:6])(<-[5C-:7]#[O+:8])<-[1N@@:9]([C:10]([C:11]([P:12]([C:13]([H:28])([H:29])[H:30])[C:14]([H:31])([H:32])[H:33])([H:26])[H:27])([H:24])[H:25])([H:23])[C:15]([H:34])([H:35])[C:16]([H:36])([H:37])[2P:17]->1([C:18]([H:38])([H:39])[H:40])[C:19]([H:41])([H:42])[H:43])([H:20])([H:21])[H:22]", "dummies": []}
C      0.3449     4.2807    -2.5290
C      0.2531     3.0265    -1.7759
N      0.1704     1.9742    -1.1481
Mn     0.0000     0.0000     0.0000
C     -1.4982     0.9917     1.4191
O     -2.2870     1.5213     2.1644
H     -1.4027    -0.5578    -1.0480
C      1.4809    -0.9707    -1.4499
O      2.2585    -1.4911    -2.2069
N      0.1059    -1.8860     1.3303
C     -1.0903    -2.6122     1.2125
C     -1.1748    -3.3744    -0.1228
P      0.0472    -4.7946    -0.1922
C     -0.3305    -5.4000    -1.9146
C     -0.9028    -6.0780     0.7713
C      0.4086    -1.4798     2.6658
C      1.7838    -0.7639     2.8371
P      1.9271     0.5693     1.6491
C      1.8062     2.0932     2.5812
C      3.5997     0.4824     1.0172
H     -0.5695     4.4111    -3.1486
H      1.2392     4.2543    -3.1804
H      0.4275     5.1297    -1.8210
H      0.8048    -2.3929     1.0312
H     -1.2040    -3.3409     2.0457
H     -1.9354    -1.8942     1.2683
H     -2.2143    -3.7510    -0.2678
H     -0.9263    -2.6856    -0.9542
H     -1.4103    -5.6489    -2.0131
H     -0.0728    -4.6005    -2.6402
H      0.2746    -6.3060    -2.1298
H     -1.9622    -6.1013     0.4481
H     -0.4559    -7.0769     0.5918
H     -0.8572    -5.8495     1.8586
H      0.4102    -2.3710     3.3274
H     -0.3872    -0.7962     3.0230
H      2.6020    -1.4986     2.6730
H      1.8609    -0.3541     3.8684
H      2.5452     2.0869     3.4077
H      0.7789     2.1889     3.0080
H      2.0216     2.9540     1.9076
H      4.3188     0.4688     1.8648
H      3.8016     1.3681     0.3878
H      3.7270    -0.4437     0.4125
44
{"conf": 2, "E": 85.97, "rms": -1.0, "geom": "OH", "total_charge": 0, "CA_charge": 1, "smiles": "C[C:1]#[6N:2]->[Mn+:3]1(<-[3C-:4]#[O+:5])(<-[4H-:6])(<-[5C-:7]#[O+:8])<-[1N@H:9]([CH2:10][CH2:11][P:12]([CH3:13])[CH3:14])[CH2:15][CH2:16][2P:17]->1([CH3:18])[CH3:19]", "smiles3D": "C([C:1]#[6N:2]->[Mn+:3]1(<-[3C-:4]#[O+:5])(<-[4H-:6])(<-[5C-:7]#[O+:8])<-[1N@@:9]([C:10]([C:11]([P:12]([C:13]([H:28])([H:29])[H:30])[C:14]([H:31])([H:32])[H:33])([H:26])[H:27])([H:24])[H:25])([H:23])[C:15]([H:34])([H:35])[C:16]([H:36])([H:37])[2P:17]->1([C:18]([H:38])([H:39])[H:40])[C:19]([H:41])([H:42])[H:43])([H:20])([H:21])[H:22]", "smiles3Dx": "C([C:1]#[6N:2]->[Mn+:3]1(<-[3C-:4]#[O+:5])(<-[4H-:6])(<-[5C-:7]#[O+:8])<-[1N@@:9]([C:10]([C:11]([P:12]([C:13]([H:28])([H:29])[H:30])[C:14]([H:31])([H:32])[H:33])([H:26])[H:27])([H:24])[H:25])([H:23])[C:15]([H:34])([H:35])[C:16]([H:36])([H:37])[2P:17]->1([C:18]([H:38])([H:39])[H:40])[C:19]([H:41])([H:42])[H:43])([H:20])([H:21])[H:22]", "dummies": []}
C      0.7401     4.9245     0.0077
C      0.5235     3.4753     0.0158
N      0.3349     2.2606     0.0086
Mn     0.0000     0.0000     0.0000
C     -0.3511     0.1069     2.2672
O     -0.5224     0.1590     3.4625
H     -1.8071     0.1920    -0.3061
C      0.3786     0.0011    -2.2668
O      0.5783    -0.0114    -3.4585
N     -0.0502    -2.3264    -0.0404
C     -0.6944    -2.8886     1.0764
C     -2.1850    -2.5010     1.1114
P     -3.1961    -3.3844     2.4238
C     -2.3318    -4.9996     2.7505
C     -2.7128    -2.4375     3.9592
C      1.2702    -2.8469    -0.2662
C      2.4147    -2.3072     0.6356
P      2.5022    -0.5331     0.4602
C      3.6746    -0.2153    -0.8539
C      3.2166     0.0938     1.9695
H     -0.2083     5.4343    -0.2592
H      1.0819     5.2591     1.0184
H      1.5035     5.1692    -0.7541
H     -0.5489    -2.5365    -0.7827
H     -0.1937    -2.5388     1.9970
H     -0.6199    -3.9963     1.0271
H     -2.6488    -2.7188     0.1088
H     -2.2885    -1.4175     1.2924
H     -1.2941    -4.8288     3.1199
H     -2.3114    -5.5920     1.8111
H     -2.8995    -5.5570     3.5288
H     -1.6109    -2.4384     4.0978
H     -3.1740    -2.9150     4.8535
H     -3.0838    -1.3885     3.8966
H      1.5451    -2.6087    -1.3218
H      1.2580    -3.9604    -0.1676
H      3.3722    -2.7601     0.3248
H      2.2124    -2.5674     1.6928
H      3.3415    -0.7331    -1.7735
H      3.7176     0.8759    -1.0481
H      4.6784    -0.5870    -0.5658
H      2.5531    -0.1622     2.8258
H      4.2074    -0.3612     2.1167
H      3.3288     1.1874     1.8952
44
{"conf": 3, "E": 295.92, "rms": -1.0, "geom": "OH", "total_charge": 0, "CA_charge": 1, "smiles": "C[C:1]#[6N:2]->[Mn+:3]1(<-[3C-:4]#[O+:5])(<-[4H-:6])(<-[5C-:7]#[O+:8])<-[1N@H:9]([CH2:10][CH2:11][P:12]([CH3:13])[CH3:14])[CH2:15][CH2:16][2P:17]->1([CH3:18])[CH3:19]", "smiles3D": "C([C:1]#[6N:2]->[Mn+:3]1(<-[3C-:4]#[O+:5])(<-[4H-:6])(<-[5C-:7]#[O+:8])<-[1N@@:9]([C:10]([C:11]([P:12]([C:13]([H:28])([H:29])[H:30])[C:14]([H:31])([H:32])[H:33])([H:26])[H:27])([H:24])[H:25])([H:23])[C:15]([H:34])([H:35])[C:16]([H:36])([H:37])[2P:17]->1([C:18]([H:38])([H:39])[H:40])[C:19]([H:41])([H:42])[H:43])([H:20])([H:21])[H:22]", "smiles3Dx": "C([C:1]#[6N:2]->[Mn+:3]1(<-[3C-:4]#[O+:5])(<-[4H-:6])(<-[5C-:7]#[O+:8])<-[1N@@:9]([C:10]([C:11]([P:12]([C:13]([H:28])([H:29])[H:30])[C:14]([H:31])([H:32])[H:33])([H:26])[H:27])([H:24])[H:25])([H:23])[C:15]([H:34])([H:35])[C:16]([H:36])([H:37])[2P:17]->1([C:18]([H:38])([H:39])[H:40])[C:19]([H:41])([H:42])[H:43])([H:20])([H:21])[H:22]", "dummies": []}
C      3.5872     2.8661    -0.0756
C      2.3742     2.3229    -0.5035
N      1.4834     1.4809    -0.6386
Mn     0.0000     0.0000     0.0000
C     -2.0097     1.5542    -0.6269
O     -2.9905     2.2584    -0.6342
H     -0.1091    -1.1471    -1.6039
C      1.9040    -1.5161     0.8122
O      2.7338    -2.2635     1.3511
N     -1.2750    -1.2708     1.5732
C     -2.6266    -1.1314     1.2952
C     -3.2047    -1.5559    -0.1106
P     -2.3326    -3.1404    -0.7552
C     -3.6076    -4.4636    -0.8866
C     -1.7820    -2.7604    -2.4827
C     -0.8430    -1.2789     2.9637
C      0.2249    -0.1600     3.3319
P     -0.0270     1.2667     2.3504
C     -1.6407     1.8578     2.8886
C      1.1734     2.5002     2.6939
H      4.1944     2.7031    -1.0683
H      3.7719     2.0613     0.7138
H      3.1948     3.8246     0.3407
H     -1.1501    -2.1024     1.3928
H     -3.2755    -1.6161     2.0459
H     -2.6201    -0.1317     1.3571
H     -3.1913    -0.7922    -0.8754
H     -4.3601    -1.7837    -0.0063
H     -3.6729    -4.9396     0.1169
H     -4.6252    -4.0748    -1.1864
H     -3.2119    -5.2266    -1.6072
H     -2.4178    -3.2676    -3.2399
H     -1.7417    -1.6573    -2.6986
H     -0.7390    -3.1473    -2.5388
H     -1.7592    -1.1916     3.5439
H     -0.3981    -2.3301     3.2029
H      0.1680     0.0444     4.3517
H      1.2518    -0.5030     3.0331
H     -2.0769     2.2949     2.0009
H     -1.5292     2.6016     3.7077
H     -2.1984     0.9921     3.2017
H      1.0642     3.0103     3.7069
H      2.1632     2.0336     2.5995
H      1.0932     3.2584     1.9032
44
{"conf": 4, "E": 180.32, "rms": -1.0, "geom": "OH", "total_charge": 0, "CA_charge": 1, "smiles": "C[C:1]#[6N:2]->[Mn+:3]1(<-[3C-:4]#[O+:5])(<-[4H-:6])(<-[5C-:7]#[O+:8])<-[1N@H:9]([CH2:10][CH2:11][P:12]([CH3:13])[CH3:14])[CH2:15][CH2:16][2P:17]->1([CH3:18])[CH3:19]", "smiles3D": "C([C:1]#[6N:2]->[Mn+:3]1(<-[3C-:4]#[O+:5])(<-[4H-:6])(<-[5C-:7]#[O+:8])<-[1N@@:9]([C:10]([C:11]([P:12]([C:13]([H:28])([H:29])[H:30])[C:14]([H:31])([H:32])[H:33])([H:26])[H:27])([H:24])[H:25])([H:23])[C:15]([H:34])([H:35])[C:16]([H:36])([H:37])[2P:17]->1([C:18]([H:38])([H:39])[H:40])[C:19]([H:41])([H:42])[H:43])([H:20])([H:21])[H:22]", "smiles3Dx": "C([C:1]#[6N:2]->[Mn+:3]1(<-[3C-:4]#[O+:5])(<-[4H-:6])(<-[5C-:7]#[O+:8])<-[1N@@:9]([C:10]([C:11]([P:12]([C:13]([H:28])([H:29])[H:30])[C:14]([H:31])([H:32])[H:33])([H:26])[H:27])([H:24])[H:25])([H:23])[C:15]([H:34])([H:35])[C:16]([H:36])([H:37])[2P:17]->1([C:18]([H:38])([H:39])[H:40])[C:19]([H:41])([H:42])[H:43])([H:20])([H:21])[H:22]", "dummies": []}
C      1.5630     1.7010    -4.1867
C      1.4494     1.0280    -2.9040
N      1.1462     0.6391    -1.8093
Mn     0.0000     0.0000     0.0000
C      1.3291    -2.0358     0.2085
O      1.8243    -3.1741     0.3314
H      0.8067     0.8880     1.3840
C     -1.3978     1.8450    -0.6533
O     -2.1749     2.6978    -1.0789
N     -1.8056    -0.8491     1.1760
C     -1.8413    -0.3435     2.4099
C     -2.5825     1.0691     2.5141
P     -4.0335     1.2066     1.3246
C     -5.4686     0.3525     2.1120
C     -4.4752     3.0127     1.2559
C     -1.8476    -2.2961     0.9440
C     -2.0554    -2.6812    -0.6161
P     -1.4314    -1.4178    -1.6800
C     -0.5972    -2.1958    -3.0358
C     -2.8656    -0.5552    -2.4143
H      1.9440     2.7409    -3.9253
H      2.1666     1.0980    -4.9128
H      0.5234     1.7827    -4.5050
H     -2.5701    -0.5853     0.6840
H     -0.7710    -0.1872     2.6526
H     -2.2407    -1.0603     3.2224
H     -2.9784     1.2285     3.5396
H     -1.8863     1.8646     2.2901
H     -6.3229     0.3641     1.4207
H     -5.7614     0.7884     3.0843
H     -5.1886    -0.7244     2.2864
H     -3.6756     3.5136     0.6629
H     -4.5303     3.4555     2.2647
H     -5.4441     3.1235     0.7292
H     -2.6316    -2.7873     1.5785
H     -0.8568    -2.6337     1.2675
H     -1.4468    -3.6127    -0.7954
H     -3.1153    -2.9265    -0.8519
H     -1.2192    -2.8932    -3.6273
H      0.2896    -2.7488    -2.6363
H     -0.1774    -1.3988    -3.7107
H     -3.2850     0.0769    -1.6313
H     -2.4990     0.0770    -3.2213
H     -3.6612    -1.2647    -2.7737
44
{"conf": 5, "E": 309.33, "rms": -1.0, "geom": "OH", "total_charge": 0, "CA_charge": 1, "smiles": "C[C:1]#[6N:2]->[Mn+:3]1(<-[3C-:4]#[O+:5])(<-[4H-:6])(<-[5C-:7]#[O+:8])<-[1N@H:9]([CH2:10][CH2:11][P:12]([CH3:13])[CH3:14])[CH2:15][CH2:16][2P:17]->1([CH3:18])[CH3:19]", "smiles3D": "C([C:1]#[6N:2]->[Mn+:3]1(<-[3C-:4]#[O+:5])(<-[4H-:6])(<-[5C-:7]#[O+:8])<-[1N@@:9]([C:10]([C:11]([P:12]([C:13]([H:28])([H:29])[H:30])[C:14]([H:31])([H:32])[H:33])([H:26])[H:27])([H:24])[H:25])([H:23])[C:15]([H:34])([H:35])[C:16]([H:36])([H:37])[2P:17]->1([C:18]([H:38])([H:39])[H:40])[C:19]([H:41])([H:42])[H:43])([H:20])([H:21])[H:22]", "smiles3Dx": "C([C:1]#[6N:2]->[Mn+:3]1(<-[3C-:4]#[O+:5])(<-[4H-:6])(<-[5C-:7]#[O+:8])<-[1N@@:9]([C:10]([C:11]([P:12]([C:13]([H:28])([H:29])[H:30])[C:14]([H:31])([H:32])[H:33])([H:26])[H:27])([H:24])[H:25])([H:23])[C:15]([H:34])([H:35])[C:16]([H:36])([H:37])[2P:17]->1([C:18]([H:38])([H:39])[H:40])[C:19]([H:41])([H:42])[H:43])([H:20])([H:21])[H:22]", "dummies": []}
C      3.6037    -2.4221    -1.1968
C      2.8952    -1.1871    -1.2082
N      2.0177    -0.4397    -0.7737
Mn     0.0000     0.0000     0.0000
C      0.4451    -1.6455     1.8901
O      0.3606    -2.5149     2.7481
H      0.3069     1.6234     1.1251
C     -0.7334     1.5618    -1.9903
O     -1.2926     2.2234    -2.8880
N     -2.3507    -0.3107     0.3573
C     -2.6049    -0.6248     1.6713
C     -4.0376    -0.5224     2.0831
P     -4.7086    -1.5229     3.5164
C     -3.5647    -1.6022     4.9529
C     -5.2435    -3.1926     2.8669
C     -3.0861    -1.0478    -0.6227
C     -2.2802    -1.4631    -1.9145
P     -0.7437    -2.1183    -1.4371
C     -1.1120    -3.6060    -0.4924
C      0.2206    -2.5679    -2.8770
H      4.5550    -2.0538    -0.6478
H      2.8898    -2.9326    -0.4803
H      3.4494    -2.6993    -2.2572
H     -2.6978     0.4765     0.3263
H     -1.9833     0.1373     2.3506
H     -2.1884    -1.5683     1.7335
H     -4.6758    -0.8840     1.3121
H     -4.2768     0.6196     2.2053
H     -4.1620    -2.0393     5.7947
H     -3.2587    -0.5617     5.2053
H     -2.6740    -2.2323     4.7305
H     -5.9058    -3.6513     3.6358
H     -4.3935    -3.8963     2.6943
H     -5.8444    -3.0840     1.9150
H     -3.3917    -1.8724    -0.0960
H     -3.9773    -0.4261    -0.9681
H     -2.0400    -0.5726    -2.5430
H     -2.8639    -2.1609    -2.4711
H     -1.7138    -4.3424    -1.0807
H     -0.1567    -4.0401    -0.1890
H     -1.6443    -3.2605     0.3730
H      1.0186    -3.2613    -2.5360
H     -0.3965    -3.0632    -3.6717
H      0.7237    -1.6693    -3.2804
44
{"conf": 6, "E": 355.23, "rms": -1.0, "geom": "OH", "total_charge": 0, "CA_charge": 1, "smiles": "C[C:1]#[6N:2]->[Mn+:3]1(<-[3C-:4]#[O+:5])(<-[4H-:6])(<-[5C-:7]#[O+:8])<-[1N@H:9]([CH2:10][CH2:11][P:12]([CH3:13])[CH3:14])[CH2:15][CH2:16][2P:17]->1([CH3:18])[CH3:19]", "smiles3D": "C([C:1]#[6N:2]->[Mn+:3]1(<-[3C-:4]#[O+:5])(<-[4H-:6])(<-[5C-:7]#[O+:8])<-[1N@@:9]([C:10]([C:11]([P:12]([C:13]([H:28])([H:29])[H:30])[C:14]([H:31])([H:32])[H:33])([H:26])[H:27])([H:24])[H:25])([H:23])[C:15]([H:34])([H:35])[C:16]([H:36])([H:37])[2P:17]->1([C:18]([H:38])([H:39])[H:40])[C:19]([H:41])([H:42])[H:43])([H:20])([H:21])[H:22]", "smiles3Dx": "C([C:1]#[6N:2]->[Mn+:3]1(<-[3C-:4]#[O+:5])(<-[4H-:6])(<-[5C-:7]#[O+:8])<-[1N@@:9]([C:10]([C:11]([P:12]([C:13]([H:28])([H:29])[H:30])[C:14]([H:31])([H:32])[H:33])([H:26])[H:27])([H:24])[H:25])([H:23])[C:15]([H:34])([H:35])[C:16]([H:36])([H:37])[2P:17]->1([C:18]([H:38])([H:39])[H:40])[C:19]([H:41])([H:42])[H:43])([H:20])([H:21])[H:22]", "dummies": []}
C     -3.8877    -0.8505     3.0608
C     -2.8574    -0.7773     2.0318
N     -1.8866    -0.5803     1.2531
Mn     0.0000     0.0000     0.0000
C     -1.3102    -1.4676    -1.1867
O     -2.0739    -2.2218    -1.7171
H      0.8453    -0.7144     1.3717
C      1.1693    -1.8018    -0.7708
O      1.8907    -2.7697    -1.0902
N      1.6361     1.2828    -1.0911
C      2.8479     1.3104    -0.4022
C      2.6649     1.2058     1.1131
P      3.4773    -0.2634     1.8668
C      3.2879    -0.0010     3.7248
C      5.3131     0.1516     1.7133
C      0.9544     2.5658    -1.2535
C     -0.2093     2.5397    -2.2870
P     -0.8206     0.8596    -2.3557
C     -2.5393     0.9388    -2.8819
C      0.1089     0.0975    -3.7112
H     -3.7246    -0.0459     3.7926
H     -3.8752    -1.8290     3.6022
H     -4.8585    -0.6889     2.6124
H      1.7709     0.9477    -1.9207
H      3.4079     2.2665    -0.6228
H      3.5066     0.4942    -0.6910
H      3.1236     2.1567     1.6113
H      1.5618     1.2579     1.4071
H      3.5666     1.0977     3.8676
H      4.0263    -0.5477     4.2943
H      2.2273    -0.1471     4.0150
H      5.5862     0.0888     0.6139
H      5.4347     1.1970     2.1102
H      5.8695    -0.6001     2.3086
H      1.7316     3.3613    -1.5904
H      0.5732     2.8975    -0.2982
H     -0.9886     3.2422    -1.8929
H      0.1089     2.9127    -3.3365
H     -2.8180    -0.0472    -3.2715
H     -3.1723     1.2063    -2.0101
H     -2.6757     1.7293    -3.6944
H      0.9004     0.7860    -4.0939
H     -0.5934    -0.1534    -4.5564
H      0.5608    -0.8465    -3.3309
44
{"conf": 7, "E": 251.39, "rms": -1.0, "geom": "OH", "total_charge": 0, "CA_charge": 1, "smiles": "C[C:1]#[6N:2]->[Mn+:3]1(<-[3C-:4]#[O+:5])(<-[4H-:6])(<-[5C-:7]#[O+:8])<-[1N@H:9]([CH2:10][CH2:11][P:12]([CH3:13])[CH3:14])[CH2:15][CH2:16][2P:17]->1([CH3:18])[CH3:19]", "smiles3D": "C([C:1]#[6N:2]->[Mn+:3]1(<-[3C-:4]#[O+:5])(<-[4H-:6])(<-[5C-:7]#[O+:8])<-[1N@@:9]([C:10]([C:11]([P:12]([C:13]([H:28])([H:29])[H:30])[C:14]([H:31])([H:32])[H:33])([H:26])[H:27])([H:24])[H:25])([H:23])[C:15]([H:34])([H:35])[C:16]([H:36])([H:37])[2P:17]->1([C:18]([H:38])([H:39])[H:40])[C:19]([H:41])([H:42])[H:43])([H:20])([H:21])[H:22]", "smiles3Dx": "C([C:1]#[6N:2]->[Mn+:3]1(<-[3C-:4]#[O+:5])(<-[4H-:6])(<-[5C-:7]#[O+:8])<-[1N@@:9]([C:10]([C:11]([P:12]([C:13]([H:28])([H:29])[H:30])[C:14]([H:31])([H:32])[H:33])([H:26])[H:27])([H:24])[H:25])([H:23])[C:15]([H:34])([H:35])[C:16]([H:36])([H:37])[2P:17]->1([C:18]([H:38])([H:39])[H:40])[C:19]([H:41])([H:42])[H:43])([H:20])([H:21])[H:22]", "dummies": []}
C      0.6761     3.5395    -2.7996
C      0.3865     2.8792    -1.5690
N      0.0318     2.0295    -0.8252
Mn     0.0000     0.0000     0.0000
C      1.5689     0.6312     1.8323
O      2.4777     0.8196     2.6528
H     -1.5459     0.0006     1.1584
C     -1.3513    -0.6487    -1.9875
O     -1.9152    -0.9752    -3.0421
N      0.6093    -2.1683     0.2230
C     -0.3270    -2.9274     0.7843
C     -0.9441    -4.0740    -0.0418
P     -0.1231    -5.7764     0.3044
C      1.0758    -5.6889     1.7457
C      0.7857    -6.2087    -1.2549
C      2.0265    -2.3014     0.5844
C      3.0098    -1.4121    -0.3013
P      2.1755    -0.3978    -1.5013
C      1.9341    -1.3556    -2.9726
C      3.1567     1.0230    -1.8866
H      0.8212     2.6170    -3.4339
H     -0.3339     4.0627    -3.0481
H      1.6268     4.0641    -2.5644
H      0.6109    -2.5337    -0.5520
H     -0.0144    -3.2411     1.7702
H     -1.1008    -2.1061     0.8405
H     -0.9240    -3.8724    -1.1768
H     -2.0287    -4.2079     0.1987
H      1.0863    -6.7114     2.1945
H      2.1100    -5.4049     1.4420
H      0.7394    -5.0199     2.5715
H      1.2776    -5.3324    -1.7426
H      1.5282    -6.9932    -1.0246
H      0.0292    -6.6289    -1.9572
H      1.9504    -1.8958     1.5463
H      2.3751    -3.3351     0.6155
H      3.7553    -2.0655    -0.8412
H      3.5769    -0.6970     0.3294
H      2.2142    -0.7341    -3.8757
H      0.8680    -1.5677    -3.0264
H      2.5024    -2.2739    -2.9346
H      2.8667     1.4367    -2.8739
H      4.2451     0.7993    -1.8777
H      2.9489     1.8189    -1.1260
