# Supplementary material for: MACE: Automated Assessment of Stereochemistry of Transition Metal Complexes and Its Applications in Computational Catalysis
Source: J Chem Theory Comput. 2024 Feb 16;20(5):2313–20. doi: 10.1021/acs.jctc.3c01313 (PMC10938507; doi:10.1021/acs.jctc.3c01313)
Supplement: Supplementary file 3 — ct3c01313_si_003.zip [file ct3c01313_si_003.zip › structures/screening/mace_MeCN/Mn_PNhP_Me_bi_5.xyz]

44
{"conf": 0, "E": 85.46, "rms": -1.0, "geom": "OH", "total_charge": 0, "CA_charge": 1, "smiles": "C[C:1]#[5N:2]->[Mn+:3]1(<-[3C-:4]#[O+:5])(<-[4H-:6])(<-[6C-:7]#[O+:8])<-[1N@H:9]([CH2:10][CH2:11][P:12]([CH3:13])[CH3:14])[CH2:15][CH2:16][2P:17]->1([CH3:18])[CH3:19]", "smiles3D": "C([C:1]#[5N:2]->[Mn+:3]1(<-[3C-:4]#[O+:5])(<-[4H-:6])(<-[6C-:7]#[O+:8])<-[1N@@:9]([C:10]([C:11]([P:12]([C:13]([H:28])([H:29])[H:30])[C:14]([H:31])([H:32])[H:33])([H:26])[H:27])([H:24])[H:25])([H:23])[C:15]([H:34])([H:35])[C:16]([H:36])([H:37])[2P:17]->1([C:18]([H:38])([H:39])[H:40])[C:19]([H:41])([H:42])[H:43])([H:20])([H:21])[H:22]", "smiles3Dx": "C([C:1]#[5N:2]->[Mn+:3]1(<-[3C-:4]#[O+:5])(<-[4H-:6])(<-[6C-:7]#[O+:8])<-[1N@@:9]([C:10]([C:11]([P:12]([C:13]([H:28])([H:29])[H:30])[C:14]([H:31])([H:32])[H:33])([H:26])[H:27])([H:24])[H:25])([H:23])[C:15]([H:34])([H:35])[C:16]([H:36])([H:37])[2P:17]->1([C:18]([H:38])([H:39])[H:40])[C:19]([H:41])([H:42])[H:43])([H:20])([H:21])[H:22]", "dummies": []}
C      3.8976    -0.2701     3.0824
C      2.7666    -0.1838     2.1629
N      1.8076    -0.1150     1.3996
Mn     0.0000     0.0000     0.0000
C     -1.8294     0.1472    -1.3802
O     -2.7898     0.2219    -2.1066
H      1.0812     0.6341    -1.3456
C     -0.4439     2.1081     0.7708
O     -0.6790     3.2181     1.1794
N      0.2979    -2.2211    -0.5393
C      0.6166    -2.3034    -1.9069
C      2.1344    -2.3379    -2.1806
P      2.9523    -4.0324    -2.0241
C      2.7005    -4.5456    -0.2516
C      1.8108    -5.2103    -2.9131
C     -0.8728    -2.9515    -0.1716
C     -1.2357    -2.8832     1.3364
P     -1.4471    -1.1722     1.8110
C     -3.2114    -0.8604     1.8037
C     -0.9010    -1.0616     3.5105
H      4.1521     0.7481     3.4414
H      3.6190    -0.9097     3.9436
H      4.7691    -0.7138     2.5586
H      0.9904    -2.5253    -0.0322
H      0.2048    -1.3907    -2.3871
H      0.1422    -3.1808    -2.3950
H      2.6492    -1.6244    -1.5078
H      2.3005    -1.9961    -3.2275
H      3.2722    -5.4736    -0.0580
H      1.6309    -4.7420    -0.0379
H      3.0786    -3.7495     0.4218
H      0.8442    -5.3172    -2.3788
H      2.2882    -6.2094    -2.9639
H      1.6303    -4.8513    -3.9440
H     -0.7268    -4.0222    -0.4404
H     -1.7398    -2.5656    -0.7533
H     -2.1767    -3.4388     1.5171
H     -0.4170    -3.3390     1.9350
H     -3.4072     0.1772     2.1500
H     -3.6044    -0.9856     0.7718
H     -3.7190    -1.5763     2.4852
H     -1.4587    -1.7981     4.1284
H      0.1884    -1.2780     3.5652
H     -1.0955    -0.0384     3.8915
44
{"conf": 1, "E": 87.7, "rms": -1.0, "geom": "OH", "total_charge": 0, "CA_charge": 1, "smiles": "C[C:1]#[5N:2]->[Mn+:3]1(<-[3C-:4]#[O+:5])(<-[4H-:6])(<-[6C-:7]#[O+:8])<-[1N@H:9]([CH2:10][CH2:11][P:12]([CH3:13])[CH3:14])[CH2:15][CH2:16][2P:17]->1([CH3:18])[CH3:19]", "smiles3D": "C([C:1]#[5N:2]->[Mn+:3]1(<-[3C-:4]#[O+:5])(<-[4H-:6])(<-[6C-:7]#[O+:8])<-[1N@@:9]([C:10]([C:11]([P:12]([C:13]([H:28])([H:29])[H:30])[C:14]([H:31])([H:32])[H:33])([H:26])[H:27])([H:24])[H:25])([H:23])[C:15]([H:34])([H:35])[C:16]([H:36])([H:37])[2P:17]->1([C:18]([H:38])([H:39])[H:40])[C:19]([H:41])([H:42])[H:43])([H:20])([H:21])[H:22]", "smiles3Dx": "C([C:1]#[5N:2]->[Mn+:3]1(<-[3C-:4]#[O+:5])(<-[4H-:6])(<-[6C-:7]#[O+:8])<-[1N@@:9]([C:10]([C:11]([P:12]([C:13]([H:28])([H:29])[H:30])[C:14]([H:31])([H:32])[H:33])([H:26])[H:27])([H:24])[H:25])([H:23])[C:15]([H:34])([H:35])[C:16]([H:36])([H:37])[2P:17]->1([C:18]([H:38])([H:39])[H:40])[C:19]([H:41])([H:42])[H:43])([H:20])([H:21])[H:22]", "dummies": []}
C      2.4949     1.3415     4.0964
C      1.7676     0.9382     2.8933
N      1.1528     0.6056     1.8838
Mn     0.0000     0.0000     0.0000
C     -1.1319    -0.6061    -1.9008
O     -1.7245    -0.9260    -2.9019
H      0.6316    -1.7201     0.1797
C      1.7916     0.6149    -1.2824
O      2.7350     0.9410    -1.9604
N     -1.8822    -0.3353     1.2957
C     -2.2008    -1.6975     1.2243
C     -3.3170    -2.1912     2.1680
P     -2.9434    -2.1306     4.0123
C     -1.0888    -2.2281     4.1926
C     -3.3222    -0.3770     4.5134
C     -2.9128     0.5590     0.8690
C     -2.5327     2.0671     0.9387
P     -1.0945     2.3587    -0.0832
C     -0.2122     3.7241     0.6679
C     -1.7110     2.9347    -1.6636
H      2.4241     0.5387     4.8580
H      3.5612     1.5244     3.8440
H      2.0508     2.2734     4.5036
H     -1.6525    -0.1279     2.1452
H     -1.2794    -2.2774     1.4426
H     -2.5025    -1.9323     0.1814
H     -3.4872    -3.2564     1.9191
H     -4.2759    -1.6774     1.9683
H     -0.5950    -1.3630     3.7127
H     -0.7189    -3.1699     3.7381
H     -0.8258    -2.2265     5.2706
H     -4.3703    -0.1276     4.2448
H     -2.6372     0.3395     4.0267
H     -3.1983    -0.2842     5.6109
H     -3.1868     0.3172    -0.1817
H     -3.8110     0.4137     1.5033
H     -3.3820     2.6843     0.5745
H     -2.3030     2.3420     1.9915
H      0.4873     4.1654    -0.0720
H     -0.9357     4.4989     0.9999
H      0.3608     3.3564     1.5435
H     -2.2605     3.8907    -1.5233
H     -2.3961     2.1739    -2.0935
H     -0.8583     3.0983    -2.3570
44
{"conf": 2, "E": 84.23, "rms": -1.0, "geom": "OH", "total_charge": 0, "CA_charge": 1, "smiles": "C[C:1]#[5N:2]->[Mn+:3]1(<-[3C-:4]#[O+:5])(<-[4H-:6])(<-[6C-:7]#[O+:8])<-[1N@H:9]([CH2:10][CH2:11][P:12]([CH3:13])[CH3:14])[CH2:15][CH2:16][2P:17]->1([CH3:18])[CH3:19]", "smiles3D": "C([C:1]#[5N:2]->[Mn+:3]1(<-[3C-:4]#[O+:5])(<-[4H-:6])(<-[6C-:7]#[O+:8])<-[1N@@:9]([C:10]([C:11]([P:12]([C:13]([H:28])([H:29])[H:30])[C:14]([H:31])([H:32])[H:33])([H:26])[H:27])([H:24])[H:25])([H:23])[C:15]([H:34])([H:35])[C:16]([H:36])([H:37])[2P:17]->1([C:18]([H:38])([H:39])[H:40])[C:19]([H:41])([H:42])[H:43])([H:20])([H:21])[H:22]", "smiles3Dx": "C([C:1]#[5N:2]->[Mn+:3]1(<-[3C-:4]#[O+:5])(<-[4H-:6])(<-[6C-:7]#[O+:8])<-[1N@@:9]([C:10]([C:11]([P:12]([C:13]([H:28])([H:29])[H:30])[C:14]([H:31])([H:32])[H:33])([H:26])[H:27])([H:24])[H:25])([H:23])[C:15]([H:34])([H:35])[C:16]([H:36])([H:37])[2P:17]->1([C:18]([H:38])([H:39])[H:40])[C:19]([H:41])([H:42])[H:43])([H:20])([H:21])[H:22]", "dummies": []}
C     -3.4161    -3.5654     0.6351
C     -2.4138    -2.5152     0.4812
N     -1.5693    -1.6353     0.3326
Mn     0.0000     0.0000     0.0000
C      1.6784     1.5374    -0.3011
O      2.5686     2.3374    -0.4527
H      0.2691    -0.6332    -1.7065
C      1.5676    -1.4068     0.8884
O      2.4025    -2.1381     1.3618
N     -1.7175     1.4336    -0.6121
C     -1.2515     2.6498    -1.1392
C     -0.7285     2.4805    -2.5768
P     -0.1481     4.0737    -3.4017
C      1.4223     4.4621    -2.4792
C     -1.2431     5.4096    -2.7008
C     -2.5950     1.5894     0.5131
C     -1.9553     2.1436     1.8223
P     -0.5745     1.1050     2.2879
C      0.6394     2.2079     3.0034
C     -1.1654     0.0474     3.6085
H     -3.6896    -3.9527    -0.3661
H     -4.3140    -3.1464     1.1263
H     -3.0038    -4.3880     1.2553
H     -2.1959     1.0060    -1.2624
H     -0.4396     3.0420    -0.4991
H     -2.0865     3.3878    -1.1557
H      0.1020     1.7505    -2.5909
H     -1.5514     2.0770    -3.1996
H      1.2368     4.5174    -1.3880
H      1.8196     5.4383    -2.8190
H      2.1748     3.6771    -2.6959
H     -2.3006     5.2138    -2.9574
H     -1.1257     5.4669    -1.5991
H     -0.9398     6.3798    -3.1380
H     -3.4386     2.2590     0.2281
H     -3.0310     0.5895     0.7437
H     -1.6050     3.1876     1.6587
H     -2.7112     2.1372     2.6383
H      0.1518     2.8750     3.7550
H      1.4324     1.6131     3.4978
H      1.0922     2.8199     2.2039
H     -1.9841    -0.5978     3.2254
H     -0.3346    -0.5872     3.9732
H     -1.5418     0.6689     4.4512
44
{"conf": 3, "E": 73.8, "rms": -1.0, "geom": "OH", "total_charge": 0, "CA_charge": 1, "smiles": "C[C:1]#[5N:2]->[Mn+:3]1(<-[3C-:4]#[O+:5])(<-[4H-:6])(<-[6C-:7]#[O+:8])<-[1N@H:9]([CH2:10][CH2:11][P:12]([CH3:13])[CH3:14])[CH2:15][CH2:16][2P:17]->1([CH3:18])[CH3:19]", "smiles3D": "C([C:1]#[5N:2]->[Mn+:3]1(<-[3C-:4]#[O+:5])(<-[4H-:6])(<-[6C-:7]#[O+:8])<-[1N@@:9]([C:10]([C:11]([P:12]([C:13]([H:28])([H:29])[H:30])[C:14]([H:31])([H:32])[H:33])([H:26])[H:27])([H:24])[H:25])([H:23])[C:15]([H:34])([H:35])[C:16]([H:36])([H:37])[2P:17]->1([C:18]([H:38])([H:39])[H:40])[C:19]([H:41])([H:42])[H:43])([H:20])([H:21])[H:22]", "smiles3Dx": "C([C:1]#[5N:2]->[Mn+:3]1(<-[3C-:4]#[O+:5])(<-[4H-:6])(<-[6C-:7]#[O+:8])<-[1N@@:9]([C:10]([C:11]([P:12]([C:13]([H:28])([H:29])[H:30])[C:14]([H:31])([H:32])[H:33])([H:26])[H:27])([H:24])[H:25])([H:23])[C:15]([H:34])([H:35])[C:16]([H:36])([H:37])[2P:17]->1([C:18]([H:38])([H:39])[H:40])[C:19]([H:41])([H:42])[H:43])([H:20])([H:21])[H:22]", "dummies": []}
C     -1.0498     3.5268    -3.3538
C     -0.7496     2.4872    -2.3692
N     -0.4922     1.6165    -1.5411
Mn     0.0000     0.0000     0.0000
C      0.4988    -1.5907     1.5724
O      0.7644    -2.4283     2.3980
H     -1.7912    -0.3662     0.2019
C     -0.0419     1.5840     1.6513
O     -0.0635     2.4188     2.5211
N      0.3401    -1.5057    -1.7179
C     -0.6495    -2.4991    -1.6388
C     -1.9598    -2.0507    -2.2988
P     -3.3619    -3.2002    -1.8413
C     -2.9462    -4.6594    -2.9242
C     -4.6958    -2.4443    -2.9014
C      1.6720    -2.0128    -1.6351
C      2.7906    -0.9333    -1.7416
P      2.5334     0.3102    -0.4837
C      3.0552     1.8631    -1.2017
C      3.6781    -0.0657     0.8384
H     -2.1288     3.7821    -3.3063
H     -0.8008     3.1570    -4.3698
H     -0.4451     4.4309    -3.1319
H      0.2639    -1.0497    -2.5097
H     -0.8414    -2.7108    -0.5668
H     -0.3118    -3.4407    -2.1305
H     -1.8323    -2.0280    -3.4013
H     -2.2144    -1.0266    -1.9625
H     -3.7968    -5.3724    -2.9218
H     -2.0461    -5.1718    -2.5273
H     -2.7506    -4.3272    -3.9656
H     -4.9640    -1.4458    -2.5001
H     -4.3430    -2.3351    -3.9471
H     -5.5922    -3.0955    -2.8837
H      1.8325    -2.7492    -2.4566
H      1.7920    -2.5464    -0.6664
H      3.7838    -1.4116    -1.5988
H      2.7528    -0.4611    -2.7464
H      2.4409     2.0818    -2.0999
H      2.9238     2.6763    -0.4581
H      4.1241     1.7969    -1.4929
H      3.5593    -1.1264     1.1394
H      3.4674     0.5903     1.7068
H      4.7173     0.1051     0.4903
44
{"conf": 4, "E": 77.71, "rms": -1.0, "geom": "OH", "total_charge": 0, "CA_charge": 1, "smiles": "C[C:1]#[5N:2]->[Mn+:3]1(<-[3C-:4]#[O+:5])(<-[4H-:6])(<-[6C-:7]#[O+:8])<-[1N@H:9]([CH2:10][CH2:11][P:12]([CH3:13])[CH3:14])[CH2:15][CH2:16][2P:17]->1([CH3:18])[CH3:19]", "smiles3D": "C([C:1]#[5N:2]->[Mn+:3]1(<-[3C-:4]#[O+:5])(<-[4H-:6])(<-[6C-:7]#[O+:8])<-[1N@@:9]([C:10]([C:11]([P:12]([C:13]([H:28])([H:29])[H:30])[C:14]([H:31])([H:32])[H:33])([H:26])[H:27])([H:24])[H:25])([H:23])[C:15]([H:34])([H:35])[C:16]([H:36])([H:37])[2P:17]->1([C:18]([H:38])([H:39])[H:40])[C:19]([H:41])([H:42])[H:43])([H:20])([H:21])[H:22]", "smiles3Dx": "C([C:1]#[5N:2]->[Mn+:3]1(<-[3C-:4]#[O+:5])(<-[4H-:6])(<-[6C-:7]#[O+:8])<-[1N@@:9]([C:10]([C:11]([P:12]([C:13]([H:28])([H:29])[H:30])[C:14]([H:31])([H:32])[H:33])([H:26])[H:27])([H:24])[H:25])([H:23])[C:15]([H:34])([H:35])[C:16]([H:36])([H:37])[2P:17]->1([C:18]([H:38])([H:39])[H:40])[C:19]([H:41])([H:42])[H:43])([H:20])([H:21])[H:22]", "dummies": []}
C      0.0075    -2.9166    -4.0373
C      0.0008    -2.0760    -2.8412
N     -0.0020    -1.3598    -1.8427
Mn     0.0000     0.0000     0.0000
C     -0.0603     1.4448     1.7833
O     -0.0886     2.2031     2.7203
H     -0.7508    -1.3426     1.0127
C     -2.0418     0.8063    -0.6439
O     -3.1183     1.2301    -0.9845
N      2.1857    -0.6188     0.3999
C      2.2911    -1.5557     1.4415
C      1.8283    -1.0558     2.8132
P      1.9832    -2.4232     4.0819
C      0.3891    -3.3362     3.7420
C      1.4316    -1.4753     5.5898
C      2.9895     0.5509     0.5144
C      3.0361     1.4160    -0.7873
P      1.3643     1.7828    -1.3184
C      1.0742     3.5070    -0.9291
C      1.3654     1.6468    -3.1036
H      0.5565    -2.4000    -4.8494
H      0.5047    -3.8806    -3.8090
H     -1.0359    -3.1052    -4.3629
H      2.4616    -1.0504    -0.3604
H      3.3513    -1.8954     1.5259
H      1.6688    -2.4366     1.1640
H      2.4556    -0.2048     3.1474
H      0.7697    -0.7455     2.7653
H      0.2230    -4.0953     4.5387
H      0.4559    -3.8501     2.7575
H     -0.4696    -2.6362     3.7348
H      2.2433    -0.7905     5.9126
H      0.5157    -0.8847     5.3675
H      1.2127    -2.1906     6.4071
H      2.5893     1.1808     1.3347
H      4.0314     0.2600     0.7786
H      3.5825     2.3632    -0.5875
H      3.5644     0.8521    -1.5857
H      0.0231     3.7687    -1.1697
H      1.2606     3.6792     0.1517
H      1.7579     4.1437    -1.5275
H      0.3465     1.8530    -3.4889
H      1.6681     0.6200    -3.3966
H      2.0789     2.3806    -3.5342
44
{"conf": 5, "E": 277.44, "rms": -1.0, "geom": "OH", "total_charge": 0, "CA_charge": 1, "smiles": "C[C:1]#[5N:2]->[Mn+:3]1(<-[3C-:4]#[O+:5])(<-[4H-:6])(<-[6C-:7]#[O+:8])<-[1N@H:9]([CH2:10][CH2:11][P:12]([CH3:13])[CH3:14])[CH2:15][CH2:16][2P:17]->1([CH3:18])[CH3:19]", "smiles3D": "C([C:1]#[5N:2]->[Mn+:3]1(<-[3C-:4]#[O+:5])(<-[4H-:6])(<-[6C-:7]#[O+:8])<-[1N@@:9]([C:10]([C:11]([P:12]([C:13]([H:28])([H:29])[H:30])[C:14]([H:31])([H:32])[H:33])([H:26])[H:27])([H:24])[H:25])([H:23])[C:15]([H:34])([H:35])[C:16]([H:36])([H:37])[2P:17]->1([C:18]([H:38])([H:39])[H:40])[C:19]([H:41])([H:42])[H:43])([H:20])([H:21])[H:22]", "smiles3Dx": "C([C:1]#[5N:2]->[Mn+:3]1(<-[3C-:4]#[O+:5])(<-[4H-:6])(<-[6C-:7]#[O+:8])<-[1N@@:9]([C:10]([C:11]([P:12]([C:13]([H:28])([H:29])[H:30])[C:14]([H:31])([H:32])[H:33])([H:26])[H:27])([H:24])[H:25])([H:23])[C:15]([H:34])([H:35])[C:16]([H:36])([H:37])[2P:17]->1([C:18]([H:38])([H:39])[H:40])[C:19]([H:41])([H:42])[H:43])([H:20])([H:21])[H:22]", "dummies": []}
C     -1.3795    -3.4616     2.9335
C     -0.7930    -2.1748     2.6780
N     -0.5410    -1.1767     1.9779
Mn     0.0000     0.0000     0.0000
C      0.8367     0.9354    -2.1596
O      1.5992     1.2105    -3.0901
H     -0.6412     1.6554     0.8106
C     -1.7278    -1.2694    -0.8822
O     -2.3171    -2.2290    -1.2555
N      2.1722     0.1620     0.9578
C      2.3612     1.2297     1.7951
C      2.8011     0.9489     3.2885
P      2.0649     2.2084     4.5026
C      2.3682     1.5015     6.2149
C      0.2053     2.0692     4.2875
C      3.2398    -0.0482    -0.0112
C      3.0550    -1.5013    -0.7977
P      1.4911    -2.1787    -0.5317
C      0.9811    -3.0579    -2.0222
C      1.6767    -3.4388     0.6835
H     -2.4724    -3.2368     3.3498
H     -1.4069    -3.8020     1.8425
H     -0.5277    -3.8855     3.5035
H      2.3834    -0.4856     1.5660
H      1.2988     1.4647     1.7703
H      3.0149     2.0701     1.3545
H      2.5431    -0.1088     3.6716
H      3.9489     1.0222     3.3428
H      1.5128     1.7069     6.8939
H      2.5761     0.4186     6.1994
H      3.2630     1.9985     6.6305
H     -0.3230     2.1944     5.2558
H     -0.1082     2.9203     3.6455
H     -0.1200     1.1120     3.8100
H      3.0093     0.7400    -0.7066
H      4.3013     0.0865     0.3307
H      3.8821    -2.2007    -0.5177
H      3.1411    -1.2623    -1.8736
H      0.8034    -2.2933    -2.8071
H      1.7232    -3.7948    -2.3522
H     -0.0016    -3.5125    -1.8181
H      0.8379    -4.1562     0.6277
H      1.6243    -2.9656     1.6859
H      2.6594    -4.0032     0.6216
44
{"conf": 6, "E": 186.41, "rms": -1.0, "geom": "OH", "total_charge": 0, "CA_charge": 1, "smiles": "C[C:1]#[5N:2]->[Mn+:3]1(<-[3C-:4]#[O+:5])(<-[4H-:6])(<-[6C-:7]#[O+:8])<-[1N@H:9]([CH2:10][CH2:11][P:12]([CH3:13])[CH3:14])[CH2:15][CH2:16][2P:17]->1([CH3:18])[CH3:19]", "smiles3D": "C([C:1]#[5N:2]->[Mn+:3]1(<-[3C-:4]#[O+:5])(<-[4H-:6])(<-[6C-:7]#[O+:8])<-[1N@@:9]([C:10]([C:11]([P:12]([C:13]([H:28])([H:29])[H:30])[C:14]([H:31])([H:32])[H:33])([H:26])[H:27])([H:24])[H:25])([H:23])[C:15]([H:34])([H:35])[C:16]([H:36])([H:37])[2P:17]->1([C:18]([H:38])([H:39])[H:40])[C:19]([H:41])([H:42])[H:43])([H:20])([H:21])[H:22]", "smiles3Dx": "C([C:1]#[5N:2]->[Mn+:3]1(<-[3C-:4]#[O+:5])(<-[4H-:6])(<-[6C-:7]#[O+:8])<-[1N@@:9]([C:10]([C:11]([P:12]([C:13]([H:28])([H:29])[H:30])[C:14]([H:31])([H:32])[H:33])([H:26])[H:27])([H:24])[H:25])([H:23])[C:15]([H:34])([H:35])[C:16]([H:36])([H:37])[2P:17]->1([C:18]([H:38])([H:39])[H:40])[C:19]([H:41])([H:42])[H:43])([H:20])([H:21])[H:22]", "dummies": []}
C      2.3095     3.7364     1.9478
C      1.2288     2.9406     1.3093
N      0.6058     1.9981     0.8635
Mn     0.0000     0.0000     0.0000
C     -0.5653    -2.1732    -0.7891
O     -0.7203    -3.2377    -1.2485
H     -1.4118     0.7899    -0.7862
C     -0.7634    -0.3658     2.1659
O     -0.9344    -0.5779     3.3783
N      1.5191     0.4510    -1.8259
C      1.9650    -0.7690    -2.4633
C      2.7354    -0.5809    -3.7356
P      2.0129     0.5404    -5.0116
C      2.4881     2.3174    -4.6785
C      0.1556     0.3320    -5.1214
C      2.6756     1.0965    -1.2128
C      3.4335     0.3472    -0.0877
P      2.2552    -0.6650     0.8423
C      2.6354    -2.3793     0.5590
C      2.6033    -0.3794     2.5746
H      1.9973     4.1999     2.9491
H      3.1069     2.9609     2.2352
H      2.7996     4.4794     1.2324
H      1.1208     1.0350    -2.4582
H      2.5970    -1.3920    -1.7702
H      0.9890    -1.3154    -2.6732
H      2.8577    -1.5850    -4.1897
H      3.7916    -0.2672    -3.5434
H      1.8548     2.8452    -3.9393
H      2.4353     2.8745    -5.6319
H      3.5348     2.3830    -4.3313
H     -0.2111    -0.4504    -4.4428
H     -0.4138     1.2593    -4.9143
H     -0.0993     0.0007    -6.1453
H      3.4073     1.3781    -2.0085
H      2.2942     2.0342    -0.8051
H      4.2730    -0.2938    -0.4958
H      3.9420     1.1007     0.5811
H      3.7125    -2.5020     0.3005
H      2.4158    -2.9556     1.4601
H      2.0197    -2.7719    -0.2448
H      2.0428    -1.0989     3.1805
H      3.7320    -0.5005     2.7589
H      2.3234     0.6305     2.8745
