# Supplementary material for: MACE: Automated Assessment of Stereochemistry of Transition Metal Complexes and Its Applications in Computational Catalysis
Source: J Chem Theory Comput. 2024 Feb 16;20(5):2313–20. doi: 10.1021/acs.jctc.3c01313 (PMC10938507; doi:10.1021/acs.jctc.3c01313)
Supplement: Supplementary file 3 — ct3c01313_si_003.zip [file ct3c01313_si_003.zip › structures/screening/mace_MeCN/Mn_PNhP_Me_bi_6.xyz]

44
{"conf": 0, "E": 201.95, "rms": -1.0, "geom": "OH", "total_charge": 0, "CA_charge": 1, "smiles": "C[C:1]#[3N:2]->[Mn+:3]1(<-[4H-:4])(<-[5C-:5]#[O+:6])(<-[6C-:7]#[O+:8])<-[1N@H:9]([CH2:10][CH2:11][P:12]([CH3:13])[CH3:14])[CH2:15][CH2:16][2P:17]->1([CH3:18])[CH3:19]", "smiles3D": "C([C:1]#[3N:2]->[Mn+:3]1(<-[4H-:4])(<-[5C-:5]#[O+:6])(<-[6C-:7]#[O+:8])<-[1N@@:9]([C:10]([C:11]([P:12]([C:13]([H:28])([H:29])[H:30])[C:14]([H:31])([H:32])[H:33])([H:26])[H:27])([H:24])[H:25])([H:23])[C:15]([H:34])([H:35])[C:16]([H:36])([H:37])[2P:17]->1([C:18]([H:38])([H:39])[H:40])[C:19]([H:41])([H:42])[H:43])([H:20])([H:21])[H:22]", "smiles3Dx": "C([C:1]#[3N:2]->[Mn+:3]1(<-[4H-:4])(<-[5C-:5]#[O+:6])(<-[6C-:7]#[O+:8])<-[1N@@:9]([C:10]([C:11]([P:12]([C:13]([H:28])([H:29])[H:30])[C:14]([H:31])([H:32])[H:33])([H:26])[H:27])([H:24])[H:25])([H:23])[C:15]([H:34])([H:35])[C:16]([H:36])([H:37])[2P:17]->1([C:18]([H:38])([H:39])[H:40])[C:19]([H:41])([H:42])[H:43])([H:20])([H:21])[H:22]", "dummies": []}
C     -2.4968    -2.0940    -3.3654
C     -1.2507    -1.7755    -2.6717
N     -0.5202    -1.3476    -1.8195
Mn     0.0000     0.0000     0.0000
H     -0.9427    -1.2812     0.9446
C      0.2347     1.5033     1.8065
O      0.2179     2.4390     2.5831
C      2.2415    -0.8870     0.0075
O      3.4410    -1.0720    -0.1902
N     -1.8610     1.2299    -0.7315
C     -3.0956     0.4577    -0.6254
C     -4.1856     1.1622     0.3075
P     -3.6529     2.8123     1.0306
C     -5.2153     3.8414     1.2632
C     -3.0404     2.5362     2.7805
C     -1.5787     1.7340    -2.0338
C     -0.3717     2.7454    -2.1166
P      1.0160     1.7432    -1.5428
C      2.1565     2.8535    -0.7343
C      1.8274     1.1751    -3.0498
H     -3.1047    -2.3797    -2.4767
H     -2.3533    -2.8775    -4.1886
H     -2.7978    -1.0430    -3.6908
H     -1.8756     1.9253    -0.2250
H     -3.6118     0.2584    -1.6558
H     -2.8405    -0.5085    -0.2599
H     -4.4180     0.4399     1.1454
H     -5.1040     1.2879    -0.2135
H     -5.7775     3.5928     2.1812
H     -4.8917     4.9038     1.3071
H     -5.8524     3.7303     0.3677
H     -2.4470     1.5982     2.8018
H     -2.3530     3.3695     3.0478
H     -3.8420     2.4679     3.5484
H     -2.5365     2.2594    -2.4964
H     -1.3781     0.8853    -2.7602
H     -0.5418     3.5800    -1.4115
H     -0.2320     3.0969    -3.1339
H      3.0080     2.2630    -0.3748
H      2.4893     3.6985    -1.3979
H      1.6494     3.2856     0.1273
H      2.6841     0.5355    -2.7734
H      2.1680     2.0307    -3.7253
H      1.1393     0.5627    -3.6517
44
{"conf": 1, "E": 207.46, "rms": -1.0, "geom": "OH", "total_charge": 0, "CA_charge": 1, "smiles": "C[C:1]#[3N:2]->[Mn+:3]1(<-[4H-:4])(<-[5C-:5]#[O+:6])(<-[6C-:7]#[O+:8])<-[1N@H:9]([CH2:10][CH2:11][P:12]([CH3:13])[CH3:14])[CH2:15][CH2:16][2P:17]->1([CH3:18])[CH3:19]", "smiles3D": "C([C:1]#[3N:2]->[Mn+:3]1(<-[4H-:4])(<-[5C-:5]#[O+:6])(<-[6C-:7]#[O+:8])<-[1N@@:9]([C:10]([C:11]([P:12]([C:13]([H:28])([H:29])[H:30])[C:14]([H:31])([H:32])[H:33])([H:26])[H:27])([H:24])[H:25])([H:23])[C:15]([H:34])([H:35])[C:16]([H:36])([H:37])[2P:17]->1([C:18]([H:38])([H:39])[H:40])[C:19]([H:41])([H:42])[H:43])([H:20])([H:21])[H:22]", "smiles3Dx": "C([C:1]#[3N:2]->[Mn+:3]1(<-[4H-:4])(<-[5C-:5]#[O+:6])(<-[6C-:7]#[O+:8])<-[1N@@:9]([C:10]([C:11]([P:12]([C:13]([H:28])([H:29])[H:30])[C:14]([H:31])([H:32])[H:33])([H:26])[H:27])([H:24])[H:25])([H:23])[C:15]([H:34])([H:35])[C:16]([H:36])([H:37])[2P:17]->1([C:18]([H:38])([H:39])[H:40])[C:19]([H:41])([H:42])[H:43])([H:20])([H:21])[H:22]", "dummies": []}
C      0.5057    -3.3455     3.2657
C      0.1518    -2.0562     2.7604
N     -0.1462    -1.2118     1.9767
Mn     0.0000     0.0000     0.0000
H     -0.3574    -1.5810    -0.8274
C      0.3856     1.1339    -2.0596
O      0.6953     1.7551    -3.0840
C     -2.0553     1.0326     0.4164
O     -3.0192     1.7043     0.6795
N      2.3146    -0.3006     0.1788
C      2.8715    -1.2616    -0.7367
C      2.6079    -2.7044    -0.2127
P      3.8443    -3.0762     1.1182
C      3.5585    -4.7932     1.7772
C      5.4917    -3.0771     0.2188
C      2.8442    -0.1359     1.5213
C      2.3837     1.1917     2.2623
P      1.0709     1.9725     1.3850
C      1.7745     3.1859     0.3841
C     -0.0323     2.7857     2.5415
H     -0.4044    -3.7608     3.8066
H      0.6856    -3.8278     2.2511
H      1.4399    -3.0785     3.7451
H      2.6819     0.3979    -0.1970
H      3.9830    -1.1343    -0.9187
H      2.2820    -1.0746    -1.6295
H      1.5569    -2.7803     0.1412
H      2.7222    -3.3542    -1.0858
H      4.3919    -5.4635     1.5173
H      2.5886    -5.2038     1.4129
H      3.4965    -4.6780     2.8787
H      6.2298    -3.6194     0.8143
H      5.4169    -3.5193    -0.7964
H      5.8306    -2.0218     0.1377
H      3.9648    -0.2018     1.5436
H      2.4426    -1.0112     2.0135
H      3.1954     1.8436     2.4814
H      1.9389     0.8347     3.2709
H      1.9367     2.7700    -0.6178
H      2.7707     3.5706     0.7503
H      1.0904     4.0631     0.2539
H     -0.5096     1.9833     3.1651
H     -0.8135     3.2850     1.9722
H      0.5082     3.4772     3.2053
44
{"conf": 2, "E": 80.61, "rms": -1.0, "geom": "OH", "total_charge": 0, "CA_charge": 1, "smiles": "C[C:1]#[3N:2]->[Mn+:3]1(<-[4H-:4])(<-[5C-:5]#[O+:6])(<-[6C-:7]#[O+:8])<-[1N@H:9]([CH2:10][CH2:11][P:12]([CH3:13])[CH3:14])[CH2:15][CH2:16][2P:17]->1([CH3:18])[CH3:19]", "smiles3D": "C([C:1]#[3N:2]->[Mn+:3]1(<-[4H-:4])(<-[5C-:5]#[O+:6])(<-[6C-:7]#[O+:8])<-[1N@@:9]([C:10]([C:11]([P:12]([C:13]([H:28])([H:29])[H:30])[C:14]([H:31])([H:32])[H:33])([H:26])[H:27])([H:24])[H:25])([H:23])[C:15]([H:34])([H:35])[C:16]([H:36])([H:37])[2P:17]->1([C:18]([H:38])([H:39])[H:40])[C:19]([H:41])([H:42])[H:43])([H:20])([H:21])[H:22]", "smiles3Dx": "C([C:1]#[3N:2]->[Mn+:3]1(<-[4H-:4])(<-[5C-:5]#[O+:6])(<-[6C-:7]#[O+:8])<-[1N@@:9]([C:10]([C:11]([P:12]([C:13]([H:28])([H:29])[H:30])[C:14]([H:31])([H:32])[H:33])([H:26])[H:27])([H:24])[H:25])([H:23])[C:15]([H:34])([H:35])[C:16]([H:36])([H:37])[2P:17]->1([C:18]([H:38])([H:39])[H:40])[C:19]([H:41])([H:42])[H:43])([H:20])([H:21])[H:22]", "dummies": []}
C      2.3898     1.0058    -4.2508
C      1.6986     0.7006    -2.9995
N      1.1097     0.4512    -1.9509
Mn     0.0000     0.0000     0.0000
H     -1.3231    -0.8603    -0.9444
C     -1.1103    -0.4507     1.9495
O     -1.6976    -0.6824     2.9780
C      1.1976    -1.9376     0.2304
O      1.8193    -2.9640     0.3400
N     -0.9887     2.0876    -0.0843
C     -1.7730     2.1558    -1.2498
C     -2.9511     3.1405    -1.1272
P     -3.8032     3.5179    -2.7640
C     -2.5041     4.5336    -3.6444
C     -3.6892     1.9192    -3.7198
C      0.0307     3.0920    -0.0107
C      0.9197     3.0251     1.2656
P      1.7236     1.4295     1.3276
C      3.3391     1.6613     0.5969
C      1.9691     1.0620     3.0616
H      3.3238     0.4116    -4.3139
H      2.6368     2.0875    -4.2820
H      1.7273     0.7538    -5.1046
H     -1.5272     2.1590     0.6526
H     -2.1837     1.1450    -1.4437
H     -1.1417     2.4384    -2.1208
H     -3.7052     2.7069    -0.4358
H     -2.6094     4.0997    -0.6890
H     -1.5682     3.9571    -3.7810
H     -2.8891     4.8248    -4.6446
H     -2.2919     5.4514    -3.0551
H     -4.1851     1.1118    -3.1465
H     -2.6301     1.6444    -3.9077
H     -4.2016     2.0411    -4.6943
H      0.6965     2.9961    -0.9006
H     -0.4394     4.0987    -0.0443
H      1.6850     3.8310     1.2317
H      0.2850     3.1561     2.1668
H      3.8583     0.6837     0.5312
H      3.9359     2.3569     1.2247
H      3.2269     2.0896    -0.4206
H      2.4518     0.0679     3.1650
H      0.9887     1.0499     3.5815
H      2.6184     1.8384     3.5178
44
{"conf": 3, "E": 75.59, "rms": -1.0, "geom": "OH", "total_charge": 0, "CA_charge": 1, "smiles": "C[C:1]#[3N:2]->[Mn+:3]1(<-[4H-:4])(<-[5C-:5]#[O+:6])(<-[6C-:7]#[O+:8])<-[1N@H:9]([CH2:10][CH2:11][P:12]([CH3:13])[CH3:14])[CH2:15][CH2:16][2P:17]->1([CH3:18])[CH3:19]", "smiles3D": "C([C:1]#[3N:2]->[Mn+:3]1(<-[4H-:4])(<-[5C-:5]#[O+:6])(<-[6C-:7]#[O+:8])<-[1N@@:9]([C:10]([C:11]([P:12]([C:13]([H:28])([H:29])[H:30])[C:14]([H:31])([H:32])[H:33])([H:26])[H:27])([H:24])[H:25])([H:23])[C:15]([H:34])([H:35])[C:16]([H:36])([H:37])[2P:17]->1([C:18]([H:38])([H:39])[H:40])[C:19]([H:41])([H:42])[H:43])([H:20])([H:21])[H:22]", "smiles3Dx": "C([C:1]#[3N:2]->[Mn+:3]1(<-[4H-:4])(<-[5C-:5]#[O+:6])(<-[6C-:7]#[O+:8])<-[1N@@:9]([C:10]([C:11]([P:12]([C:13]([H:28])([H:29])[H:30])[C:14]([H:31])([H:32])[H:33])([H:26])[H:27])([H:24])[H:25])([H:23])[C:15]([H:34])([H:35])[C:16]([H:36])([H:37])[2P:17]->1([C:18]([H:38])([H:39])[H:40])[C:19]([H:41])([H:42])[H:43])([H:20])([H:21])[H:22]", "dummies": []}
C      1.6012    -2.5140     3.9955
C      1.1227    -1.7777     2.8254
N      0.7263    -1.1585     1.8409
Mn     0.0000     0.0000     0.0000
H     -0.7802    -1.5306    -0.6571
C     -0.7943     1.1742    -1.7987
O     -1.2119     1.7947    -2.7447
C     -1.8788     0.5853     1.1673
O     -2.8680     0.8960     1.7834
N      1.9992    -0.3323    -1.1131
C      2.7551    -1.2645    -0.3886
C      4.0127    -1.7614    -1.1181
P      4.6991    -3.2831    -0.2720
C      6.2849    -3.4494    -1.2366
C      5.3968    -2.5037     1.2761
C      2.6248     0.9383    -1.3513
C      2.8870     1.8433    -0.1091
P      1.3566     2.0745     0.7852
C      0.7389     3.6862     0.3167
C      1.7980     2.1685     2.5149
H      0.9678    -2.2675     4.8723
H      1.5480    -3.6040     3.7944
H      2.6526    -2.2275     4.2062
H      1.7875    -0.7011    -1.9255
H      2.0973    -2.1398    -0.1901
H      3.0525    -0.8294     0.5874
H      4.7914    -0.9701    -1.1275
H      3.7548    -2.0249    -2.1655
H      6.0534    -3.7095    -2.2909
H      6.8520    -2.4945    -1.2144
H      6.9052    -4.2537    -0.7898
H      4.5681    -2.2316     1.9615
H      6.0581    -3.2330     1.7864
H      5.9810    -1.5938     1.0203
H      1.9638     1.5052    -2.0453
H      3.5916     0.7829    -1.8768
H      3.2744     2.8288    -0.4447
H      3.6388     1.3658     0.5518
H     -0.2615     3.8429     0.7703
H      0.6561     3.7440    -0.7877
H      1.4358     4.4721     0.6770
H      0.8929     2.3954     3.1145
H      2.2227     1.1974     2.8417
H      2.5511     2.9697     2.6635
44
{"conf": 4, "E": 186.51, "rms": -1.0, "geom": "OH", "total_charge": 0, "CA_charge": 1, "smiles": "C[C:1]#[3N:2]->[Mn+:3]1(<-[4H-:4])(<-[5C-:5]#[O+:6])(<-[6C-:7]#[O+:8])<-[1N@H:9]([CH2:10][CH2:11][P:12]([CH3:13])[CH3:14])[CH2:15][CH2:16][2P:17]->1([CH3:18])[CH3:19]", "smiles3D": "C([C:1]#[3N:2]->[Mn+:3]1(<-[4H-:4])(<-[5C-:5]#[O+:6])(<-[6C-:7]#[O+:8])<-[1N@@:9]([C:10]([C:11]([P:12]([C:13]([H:28])([H:29])[H:30])[C:14]([H:31])([H:32])[H:33])([H:26])[H:27])([H:24])[H:25])([H:23])[C:15]([H:34])([H:35])[C:16]([H:36])([H:37])[2P:17]->1([C:18]([H:38])([H:39])[H:40])[C:19]([H:41])([H:42])[H:43])([H:20])([H:21])[H:22]", "smiles3Dx": "C([C:1]#[3N:2]->[Mn+:3]1(<-[4H-:4])(<-[5C-:5]#[O+:6])(<-[6C-:7]#[O+:8])<-[1N@@:9]([C:10]([C:11]([P:12]([C:13]([H:28])([H:29])[H:30])[C:14]([H:31])([H:32])[H:33])([H:26])[H:27])([H:24])[H:25])([H:23])[C:15]([H:34])([H:35])[C:16]([H:36])([H:37])[2P:17]->1([C:18]([H:38])([H:39])[H:40])[C:19]([H:41])([H:42])[H:43])([H:20])([H:21])[H:22]", "dummies": []}
C      1.9217    -4.3544     0.5987
C      0.9737    -3.3022     0.2551
N      0.3984    -2.2814     0.0271
Mn     0.0000     0.0000     0.0000
H     -0.0021    -0.1375    -1.8047
C     -0.0929     2.3448     0.0363
O      0.0459     3.5711     0.1463
C     -2.3137    -0.4825     0.1808
O     -3.4682    -0.7499     0.4311
N      2.3428     0.1391     0.4918
C      3.1971    -0.5734    -0.4241
C      3.5341     0.2952    -1.6549
P      2.2792    -0.0073    -3.0926
C      2.8228     0.9381    -4.6459
C      2.0114    -1.7823    -3.4925
C      2.4722    -0.3336     1.8221
C      1.5928     0.4066     2.8997
P     -0.1275    -0.0396     2.5062
C     -1.2069     1.1099     3.2363
C     -0.3787    -1.6415     3.3409
H      1.4280    -5.0426     1.3676
H      2.6891    -3.6959     1.0668
H      2.2788    -4.7378    -0.3790
H      2.5953     1.0381     0.5214
H      4.1952    -0.8620     0.0782
H      2.7421    -1.5710    -0.7153
H      4.4867     0.0626    -2.0736
H      3.4781     1.3567    -1.4339
H      3.4934     0.2844    -5.2346
H      1.8994     1.1855    -5.2174
H      3.3314     1.8756    -4.3373
H      2.9529    -2.2531    -3.7828
H      1.2707    -1.8627    -4.2995
H      1.6127    -2.2918    -2.6079
H      3.6124    -0.2613     2.1837
H      2.2520    -1.4592     1.8711
H      1.8572     0.1539     3.9129
H      1.6682     1.5007     2.7084
H     -1.0208     2.1009     2.8144
H     -1.0753     1.2006     4.3608
H     -2.2489     0.8333     3.0077
H      0.2594    -2.4134     2.9125
H     -0.1377    -1.5755     4.4540
H     -1.4439    -1.9382     3.2049
44
{"conf": 5, "E": 432.79, "rms": -1.0, "geom": "OH", "total_charge": 0, "CA_charge": 1, "smiles": "C[C:1]#[3N:2]->[Mn+:3]1(<-[4H-:4])(<-[5C-:5]#[O+:6])(<-[6C-:7]#[O+:8])<-[1N@H:9]([CH2:10][CH2:11][P:12]([CH3:13])[CH3:14])[CH2:15][CH2:16][2P:17]->1([CH3:18])[CH3:19]", "smiles3D": "C([C:1]#[3N:2]->[Mn+:3]1(<-[4H-:4])(<-[5C-:5]#[O+:6])(<-[6C-:7]#[O+:8])<-[1N@@:9]([C:10]([C:11]([P:12]([C:13]([H:28])([H:29])[H:30])[C:14]([H:31])([H:32])[H:33])([H:26])[H:27])([H:24])[H:25])([H:23])[C:15]([H:34])([H:35])[C:16]([H:36])([H:37])[2P:17]->1([C:18]([H:38])([H:39])[H:40])[C:19]([H:41])([H:42])[H:43])([H:20])([H:21])[H:22]", "smiles3Dx": "C([C:1]#[3N:2]->[Mn+:3]1(<-[4H-:4])(<-[5C-:5]#[O+:6])(<-[6C-:7]#[O+:8])<-[1N@@:9]([C:10]([C:11]([P:12]([C:13]([H:28])([H:29])[H:30])[C:14]([H:31])([H:32])[H:33])([H:26])[H:27])([H:24])[H:25])([H:23])[C:15]([H:34])([H:35])[C:16]([H:36])([H:37])[2P:17]->1([C:18]([H:38])([H:39])[H:40])[C:19]([H:41])([H:42])[H:43])([H:20])([H:21])[H:22]", "dummies": []}
C     -3.5827     2.7797    -1.8677
C     -2.6273     1.8191    -1.2944
N     -1.7700     1.0867    -0.8078
Mn     0.0000     0.0000     0.0000
H      0.9113    -0.8863    -1.1872
C      1.4301     1.5574    -0.7608
O      2.2031     2.4475    -1.0615
C     -1.5276    -1.3388    -1.0049
O     -2.2704    -2.2107    -1.3221
N      0.9368    -0.4787     2.0077
C      0.2134    -1.5871     2.5628
C      0.9527    -2.1573     3.7852
P      0.2335    -3.5561     4.7238
C     -0.2385    -2.7035     6.3151
C     -1.3860    -4.0723     3.9478
C      1.0631     0.7111     2.7661
C     -0.2385     1.2665     3.2612
P     -1.3095     1.4150     1.8057
C     -2.9338     0.7842     2.2471
C     -1.5059     3.2011     1.5558
H     -4.2768     3.1999    -1.1443
H     -3.0135     3.6232    -2.2688
H     -4.1053     2.4170    -2.7716
H      1.8394    -0.8335     1.7618
H     -0.9241    -1.3010     2.9259
H      0.0727    -2.3012     1.8079
H      1.1397    -1.3602     4.4864
H      1.9594    -2.5325     3.3805
H      0.6766    -2.3058     6.8060
H     -0.9195    -1.8590     6.1217
H     -0.7198    -3.4179     7.0282
H     -1.1914    -4.3910     2.9107
H     -2.1028    -3.2348     3.9691
H     -1.7927    -4.9332     4.5172
H      1.7649     0.5798     3.5690
H      1.4845     1.4865     2.0606
H     -0.7152     0.7125     4.0425
H     -0.0307     2.3403     3.6509
H     -2.9521    -0.3284     2.1425
H     -3.1303     1.1032     3.2732
H     -3.6900     1.2141     1.5584
H     -2.3412     3.3974     0.8573
H     -0.5598     3.6274     1.1253
H     -1.7148     3.6734     2.5244
44
{"conf": 6, "E": 77.6, "rms": -1.0, "geom": "OH", "total_charge": 0, "CA_charge": 1, "smiles": "C[C:1]#[3N:2]->[Mn+:3]1(<-[4H-:4])(<-[5C-:5]#[O+:6])(<-[6C-:7]#[O+:8])<-[1N@H:9]([CH2:10][CH2:11][P:12]([CH3:13])[CH3:14])[CH2:15][CH2:16][2P:17]->1([CH3:18])[CH3:19]", "smiles3D": "C([C:1]#[3N:2]->[Mn+:3]1(<-[4H-:4])(<-[5C-:5]#[O+:6])(<-[6C-:7]#[O+:8])<-[1N@@:9]([C:10]([C:11]([P:12]([C:13]([H:28])([H:29])[H:30])[C:14]([H:31])([H:32])[H:33])([H:26])[H:27])([H:24])[H:25])([H:23])[C:15]([H:34])([H:35])[C:16]([H:36])([H:37])[2P:17]->1([C:18]([H:38])([H:39])[H:40])[C:19]([H:41])([H:42])[H:43])([H:20])([H:21])[H:22]", "smiles3Dx": "C([C:1]#[3N:2]->[Mn+:3]1(<-[4H-:4])(<-[5C-:5]#[O+:6])(<-[6C-:7]#[O+:8])<-[1N@@:9]([C:10]([C:11]([P:12]([C:13]([H:28])([H:29])[H:30])[C:14]([H:31])([H:32])[H:33])([H:26])[H:27])([H:24])[H:25])([H:23])[C:15]([H:34])([H:35])[C:16]([H:36])([H:37])[2P:17]->1([C:18]([H:38])([H:39])[H:40])[C:19]([H:41])([H:42])[H:43])([H:20])([H:21])[H:22]", "dummies": []}
C      0.8574     2.8746     3.9802
C      0.6134     2.0253     2.8142
N      0.4034     1.3146     1.8339
Mn     0.0000     0.0000     0.0000
H      0.8476    -1.4071     0.8273
C     -0.4877    -1.3556    -1.7829
O     -0.7482    -2.0664    -2.7207
C     -2.0278    -0.5471     0.9072
O     -3.0961    -0.8350     1.3846
N      1.8995     0.7407    -1.0890
C      2.6258     1.5513    -0.2000
C      3.9830     2.0544    -0.7157
P      5.0907     0.6606    -1.2895
C      5.5619    -0.0650     0.3631
C      6.6376     1.6533    -1.6082
C      1.5068     1.3509    -2.3282
C      0.5255     2.5569    -2.2347
P     -0.9032     2.0848    -1.2683
C     -1.3333     3.5175    -0.2848
C     -2.2445     1.8252    -2.4259
H      1.7780     3.4729     3.8145
H      0.9845     2.2413     4.8833
H     -0.0068     3.5547     4.1281
H      2.3969    -0.0054    -1.2830
H      2.8034     0.9600     0.7269
H      2.0092     2.4309     0.0763
H      4.4890     2.6060     0.1054
H      3.8371     2.7709    -1.5481
H      6.3963    -0.7831     0.2253
H      4.6971    -0.6113     0.7901
H      5.8770     0.7358     1.0651
H      7.4850     0.9645    -1.8056
H      6.4794     2.2983    -2.4961
H      6.8767     2.2952    -0.7323
H      2.4112     1.6753    -2.8857
H      1.0122     0.5656    -2.9404
H      0.2054     2.8500    -3.2566
H      1.0357     3.4174    -1.7548
H     -1.8447     4.2729    -0.9240
H     -2.0108     3.2133     0.5400
H     -0.4097     3.9622     0.1494
H     -3.2074     1.7787    -1.8723
H     -2.2759     2.6649    -3.1512
H     -2.0868     0.8707    -2.9702
44
{"conf": 7, "E": 95.77, "rms": -1.0, "geom": "OH", "total_charge": 0, "CA_charge": 1, "smiles": "C[C:1]#[3N:2]->[Mn+:3]1(<-[4H-:4])(<-[5C-:5]#[O+:6])(<-[6C-:7]#[O+:8])<-[1N@H:9]([CH2:10][CH2:11][P:12]([CH3:13])[CH3:14])[CH2:15][CH2:16][2P:17]->1([CH3:18])[CH3:19]", "smiles3D": "C([C:1]#[3N:2]->[Mn+:3]1(<-[4H-:4])(<-[5C-:5]#[O+:6])(<-[6C-:7]#[O+:8])<-[1N@@:9]([C:10]([C:11]([P:12]([C:13]([H:28])([H:29])[H:30])[C:14]([H:31])([H:32])[H:33])([H:26])[H:27])([H:24])[H:25])([H:23])[C:15]([H:34])([H:35])[C:16]([H:36])([H:37])[2P:17]->1([C:18]([H:38])([H:39])[H:40])[C:19]([H:41])([H:42])[H:43])([H:20])([H:21])[H:22]", "smiles3Dx": "C([C:1]#[3N:2]->[Mn+:3]1(<-[4H-:4])(<-[5C-:5]#[O+:6])(<-[6C-:7]#[O+:8])<-[1N@@:9]([C:10]([C:11]([P:12]([C:13]([H:28])([H:29])[H:30])[C:14]([H:31])([H:32])[H:33])([H:26])[H:27])([H:24])[H:25])([H:23])[C:15]([H:34])([H:35])[C:16]([H:36])([H:37])[2P:17]->1([C:18]([H:38])([H:39])[H:40])[C:19]([H:41])([H:42])[H:43])([H:20])([H:21])[H:22]", "dummies": []}
C      0.7518     4.7849    -1.1725
C      0.5338     3.3845    -0.8205
N      0.3470     2.2036    -0.5281
Mn     0.0000     0.0000     0.0000
H      1.5395    -0.4806    -0.8985
C     -0.3431    -2.1938     0.5504
O     -0.5144    -3.3546     0.8237
C      1.1130     0.3165     1.9698
O      1.7107     0.4727     3.0061
N     -1.4108    -0.2479    -1.7955
C     -0.6486    -0.2434    -2.9612
C     -1.3003    -0.9898    -4.1537
P     -1.5883    -2.8541    -3.9552
C     -0.2178    -3.5547    -2.8855
C     -3.1233    -3.0320    -2.9115
C     -2.4266     0.7670    -1.7322
C     -3.3390     0.6910    -0.4727
P     -2.3154     0.6316     0.9977
C     -2.4788     2.2309     1.7917
C     -3.0827    -0.5748     2.0751
H     -0.0757     5.1257    -1.8342
H      0.7677     5.3907    -0.2410
H      1.7184     4.9002    -1.7044
H     -1.7998    -1.0541    -1.6964
H      0.3238    -0.6994    -2.7384
H     -0.4570     0.8136    -3.2722
H     -2.2618    -0.4980    -4.4222
H     -0.6243    -0.8555    -5.0184
H      0.6429    -2.8529    -2.7889
H      0.1445    -4.4912    -3.3720
H     -0.6201    -3.8183    -1.8779
H     -3.8945    -2.2996    -3.2296
H     -2.9186    -2.9174    -1.8257
H     -3.5302    -4.0504    -3.0535
H     -1.9507     1.7661    -1.7392
H     -3.0646     0.6991    -2.6364
H     -4.0070     1.5821    -0.4536
H     -3.9617    -0.2209    -0.5142
H     -3.5502     2.4391     1.9972
H     -2.0722     3.0189     1.1171
H     -1.9217     2.2291     2.7507
H     -3.1674    -1.5515     1.5418
H     -4.0911    -0.2325     2.3676
H     -2.4651    -0.6945     2.9826
44
{"conf": 8, "E": 262.35, "rms": -1.0, "geom": "OH", "total_charge": 0, "CA_charge": 1, "smiles": "C[C:1]#[3N:2]->[Mn+:3]1(<-[4H-:4])(<-[5C-:5]#[O+:6])(<-[6C-:7]#[O+:8])<-[1N@H:9]([CH2:10][CH2:11][P:12]([CH3:13])[CH3:14])[CH2:15][CH2:16][2P:17]->1([CH3:18])[CH3:19]", "smiles3D": "C([C:1]#[3N:2]->[Mn+:3]1(<-[4H-:4])(<-[5C-:5]#[O+:6])(<-[6C-:7]#[O+:8])<-[1N@@:9]([C:10]([C:11]([P:12]([C:13]([H:28])([H:29])[H:30])[C:14]([H:31])([H:32])[H:33])([H:26])[H:27])([H:24])[H:25])([H:23])[C:15]([H:34])([H:35])[C:16]([H:36])([H:37])[2P:17]->1([C:18]([H:38])([H:39])[H:40])[C:19]([H:41])([H:42])[H:43])([H:20])([H:21])[H:22]", "smiles3Dx": "C([C:1]#[3N:2]->[Mn+:3]1(<-[4H-:4])(<-[5C-:5]#[O+:6])(<-[6C-:7]#[O+:8])<-[1N@@:9]([C:10]([C:11]([P:12]([C:13]([H:28])([H:29])[H:30])[C:14]([H:31])([H:32])[H:33])([H:26])[H:27])([H:24])[H:25])([H:23])[C:15]([H:34])([H:35])[C:16]([H:36])([H:37])[2P:17]->1([C:18]([H:38])([H:39])[H:40])[C:19]([H:41])([H:42])[H:43])([H:20])([H:21])[H:22]", "dummies": []}
C     -0.3413    -3.7326    -2.4364
C     -0.0180    -3.1806    -1.1354
N     -0.0376    -2.2602    -0.3749
Mn     0.0000     0.0000     0.0000
H     -0.9024    -0.0667    -1.5755
C     -0.2971     2.4045     0.2197
O     -0.2424     3.5928     0.4478
C     -1.7409    -0.3387     1.6286
O     -2.4094    -0.4224     2.6663
N      2.1864     0.0314    -0.9874
C      3.1976    -1.0157    -0.8670
C      2.9769    -2.5238    -0.8801
P      4.6295    -3.4353    -0.5892
C      5.6906    -2.9365    -2.0520
C      5.5790    -2.7950     0.9148
C      2.7279     1.1954    -0.4278
C      2.9212     1.1947     1.1651
P      1.6028     0.1944     1.9253
C      2.2055    -1.3576     2.6053
C      0.9147     1.1226     3.2774
H      0.1298    -4.7602    -2.5361
H     -1.4620    -3.5189    -2.5645
H      0.1413    -2.9185    -2.9900
H      2.1038     0.1778    -1.9233
H      3.7505    -0.8776     0.0980
H      4.0053    -0.7897    -1.6512
H      2.4879    -2.8980    -1.7624
H      2.3440    -2.7944     0.0288
H      5.4027    -3.5415    -2.9239
H      5.6082    -1.8831    -2.3412
H      6.7615    -3.1069    -1.8434
H      5.3562    -1.7473     1.1729
H      6.6767    -2.8728     0.7624
H      5.3462    -3.4254     1.7937
H      2.0040     1.9919    -0.7097
H      3.7345     1.4893    -0.9005
H      2.8519     2.2222     1.5833
H      3.9379     0.7933     1.4715
H      3.0995    -1.7189     2.0599
H      1.4020    -2.0806     2.5003
H      2.4713    -1.2706     3.6780
H      0.5111     2.0344     2.8616
H      0.0955     0.5192     3.6989
H      1.6843     1.3651     4.0464
