# Supplementary material for: MACE: Automated Assessment of Stereochemistry of Transition Metal Complexes and Its Applications in Computational Catalysis
Source: J Chem Theory Comput. 2024 Feb 16;20(5):2313–20. doi: 10.1021/acs.jctc.3c01313 (PMC10938507; doi:10.1021/acs.jctc.3c01313)
Supplement: Supplementary file 3 — ct3c01313_si_003.zip [file ct3c01313_si_003.zip › structures/screening/mace_MeCN/Mn_PNhP_Me_bi_7.xyz]

44
{"conf": 0, "E": 82.54, "rms": -1.0, "geom": "OH", "total_charge": 0, "CA_charge": 1, "smiles": "C[C:1]#[4N:2]->[Mn+:3]1(<-[3C-:4]#[O+:5])(<-[5H-:6])(<-[6C-:7]#[O+:8])<-[1N@H:9]([CH2:10][CH2:11][P:12]([CH3:13])[CH3:14])[CH2:15][CH2:16][2P:17]->1([CH3:18])[CH3:19]", "smiles3D": "C([C:1]#[4N:2]->[Mn+:3]1(<-[3C-:4]#[O+:5])(<-[5H-:6])(<-[6C-:7]#[O+:8])<-[1N@@:9]([C:10]([C:11]([P:12]([C:13]([H:28])([H:29])[H:30])[C:14]([H:31])([H:32])[H:33])([H:26])[H:27])([H:24])[H:25])([H:23])[C:15]([H:34])([H:35])[C:16]([H:36])([H:37])[2P:17]->1([C:18]([H:38])([H:39])[H:40])[C:19]([H:41])([H:42])[H:43])([H:20])([H:21])[H:22]", "smiles3Dx": "C([C:1]#[4N:2]->[Mn+:3]1(<-[3C-:4]#[O+:5])(<-[5H-:6])(<-[6C-:7]#[O+:8])<-[1N@@:9]([C:10]([C:11]([P:12]([C:13]([H:28])([H:29])[H:30])[C:14]([H:31])([H:32])[H:33])([H:26])[H:27])([H:24])[H:25])([H:23])[C:15]([H:34])([H:35])[C:16]([H:36])([H:37])[2P:17]->1([C:18]([H:38])([H:39])[H:40])[C:19]([H:41])([H:42])[H:43])([H:20])([H:21])[H:22]", "dummies": []}
C      1.0324     1.1872    -4.7238
C      0.7183     0.8466    -3.3378
N      0.4536     0.5572    -2.1734
Mn     0.0000     0.0000     0.0000
C      1.1889     1.8282     0.7042
O      1.8120     2.7912     1.0748
H     -0.9296    -1.4826    -0.5714
C      1.9116    -1.2536     0.1161
O      2.9197    -1.9121     0.1807
N     -2.0041     1.1572     0.2128
C     -2.0701     2.2340    -0.7000
C     -2.4418     1.8811    -2.1643
P     -2.9518     0.1024    -2.4708
C     -4.7459     0.2135    -1.9746
C     -3.1816     0.1956    -4.3186
C     -2.1346     1.5822     1.5751
C     -2.1477     0.4332     2.6249
P     -0.6547    -0.5336     2.4583
C     -1.1059    -2.2209     2.8398
C      0.4510     0.0195     3.7519
H      0.1468     0.9923    -5.3617
H      1.3045     2.2597    -4.7866
H      1.8824     0.5663    -5.0749
H     -2.6828     0.5755     0.0614
H     -1.0748     2.7279    -0.7056
H     -2.8159     2.9827    -0.3423
H     -3.2655     2.5468    -2.5001
H     -1.5866     2.1228    -2.8251
H     -5.2575     1.0205    -2.5398
H     -5.2420    -0.7556    -2.1857
H     -4.8214     0.4291    -0.8904
H     -2.1878     0.2534    -4.8043
H     -3.7078    -0.7152    -4.6727
H     -3.7745     1.0921    -4.5923
H     -3.0866     2.1501     1.6937
H     -1.2939     2.2679     1.8175
H     -2.2050     0.8616     3.6486
H     -3.0304    -0.2155     2.4505
H     -1.4460    -2.2848     3.8917
H     -1.9247    -2.5486     2.1659
H     -0.2267    -2.8788     2.6946
H      1.3923    -0.5662     3.7078
H     -0.0304    -0.1290     4.7400
H      0.6799     1.0960     3.6110
44
{"conf": 1, "E": 75.72, "rms": -1.0, "geom": "OH", "total_charge": 0, "CA_charge": 1, "smiles": "C[C:1]#[4N:2]->[Mn+:3]1(<-[3C-:4]#[O+:5])(<-[5H-:6])(<-[6C-:7]#[O+:8])<-[1N@H:9]([CH2:10][CH2:11][P:12]([CH3:13])[CH3:14])[CH2:15][CH2:16][2P:17]->1([CH3:18])[CH3:19]", "smiles3D": "C([C:1]#[4N:2]->[Mn+:3]1(<-[3C-:4]#[O+:5])(<-[5H-:6])(<-[6C-:7]#[O+:8])<-[1N@@:9]([C:10]([C:11]([P:12]([C:13]([H:28])([H:29])[H:30])[C:14]([H:31])([H:32])[H:33])([H:26])[H:27])([H:24])[H:25])([H:23])[C:15]([H:34])([H:35])[C:16]([H:36])([H:37])[2P:17]->1([C:18]([H:38])([H:39])[H:40])[C:19]([H:41])([H:42])[H:43])([H:20])([H:21])[H:22]", "smiles3Dx": "C([C:1]#[4N:2]->[Mn+:3]1(<-[3C-:4]#[O+:5])(<-[5H-:6])(<-[6C-:7]#[O+:8])<-[1N@@:9]([C:10]([C:11]([P:12]([C:13]([H:28])([H:29])[H:30])[C:14]([H:31])([H:32])[H:33])([H:26])[H:27])([H:24])[H:25])([H:23])[C:15]([H:34])([H:35])[C:16]([H:36])([H:37])[2P:17]->1([C:18]([H:38])([H:39])[H:40])[C:19]([H:41])([H:42])[H:43])([H:20])([H:21])[H:22]", "dummies": []}
C      3.9922    -2.6331     1.3944
C      2.8227    -1.8573     0.9823
N      1.8368    -1.2086     0.6393
Mn     0.0000     0.0000     0.0000
C      0.9519     1.8763     0.8959
O      1.4490     2.8670     1.3691
H     -0.7500    -1.5274    -0.6966
C     -1.0462    -0.3991     1.9954
O     -1.5979    -0.6054     3.0481
N      0.7743     0.5712    -2.1049
C      2.1784     0.4815    -2.1080
C      2.8008     0.5599    -3.5127
P      4.5853     0.0163    -3.4675
C      4.9680     0.2245    -5.2809
C      4.3483    -1.8379    -3.4648
C      0.2553     1.8607    -2.4514
C     -1.2964     1.9545    -2.4943
P     -1.9717     1.4174    -0.9295
C     -2.4363     2.8976    -0.0359
C     -3.4870     0.5451    -1.3107
H      4.0204    -3.5891     0.8331
H      4.9134    -2.0544     1.1853
H      3.9277    -2.8435     2.4838
H      0.4356    -0.0472    -2.6909
H      2.6148     1.2816    -1.4689
H      2.4493    -0.4959    -1.6644
H      2.2356    -0.0874    -4.2144
H      2.7738     1.6064    -3.8857
H      5.9513    -0.2406    -5.5080
H      4.1798    -0.2584    -5.8985
H      5.0121     1.3039    -5.5288
H      5.3224    -2.3310    -3.6710
H      3.9822    -2.1727    -2.4741
H      3.6192    -2.1397    -4.2455
H      0.6300     2.6064    -1.7165
H      0.6292     2.1508    -3.4559
H     -1.6020     3.0056    -2.6911
H     -1.6799     1.3009    -3.3048
H     -3.0076     2.6163     0.8755
H     -1.5256     3.4560     0.2596
H     -3.0645     3.5406    -0.6844
H     -3.2657    -0.2982    -2.0023
H     -3.9316     0.1500    -0.3680
H     -4.2032     1.2359    -1.7959
44
{"conf": 2, "E": 76.32, "rms": -1.0, "geom": "OH", "total_charge": 0, "CA_charge": 1, "smiles": "C[C:1]#[4N:2]->[Mn+:3]1(<-[3C-:4]#[O+:5])(<-[5H-:6])(<-[6C-:7]#[O+:8])<-[1N@H:9]([CH2:10][CH2:11][P:12]([CH3:13])[CH3:14])[CH2:15][CH2:16][2P:17]->1([CH3:18])[CH3:19]", "smiles3D": "C([C:1]#[4N:2]->[Mn+:3]1(<-[3C-:4]#[O+:5])(<-[5H-:6])(<-[6C-:7]#[O+:8])<-[1N@@:9]([C:10]([C:11]([P:12]([C:13]([H:28])([H:29])[H:30])[C:14]([H:31])([H:32])[H:33])([H:26])[H:27])([H:24])[H:25])([H:23])[C:15]([H:34])([H:35])[C:16]([H:36])([H:37])[2P:17]->1([C:18]([H:38])([H:39])[H:40])[C:19]([H:41])([H:42])[H:43])([H:20])([H:21])[H:22]", "smiles3Dx": "C([C:1]#[4N:2]->[Mn+:3]1(<-[3C-:4]#[O+:5])(<-[5H-:6])(<-[6C-:7]#[O+:8])<-[1N@@:9]([C:10]([C:11]([P:12]([C:13]([H:28])([H:29])[H:30])[C:14]([H:31])([H:32])[H:33])([H:26])[H:27])([H:24])[H:25])([H:23])[C:15]([H:34])([H:35])[C:16]([H:36])([H:37])[2P:17]->1([C:18]([H:38])([H:39])[H:40])[C:19]([H:41])([H:42])[H:43])([H:20])([H:21])[H:22]", "dummies": []}
C      0.4790     2.0247     4.5257
C      0.3375     1.4238     3.1996
N      0.2189     0.9229     2.0841
Mn     0.0000     0.0000     0.0000
C     -1.2183     1.8159    -0.6975
O     -1.8573     2.7700    -1.0643
H      0.9013    -1.4976     0.5783
C     -1.9717    -1.0232     0.5553
O     -3.0110    -1.5620     0.8469
N      2.0186     0.8284    -0.7953
C      1.9021     2.1402    -1.2883
C      1.7612     3.1653    -0.1572
P      1.3742     4.8618    -0.8413
C      1.3987     5.8083     0.7623
C      3.0590     5.3523    -1.4748
C      2.5236    -0.0993    -1.7618
C      1.6127    -0.3778    -2.9964
P      0.0106    -0.9338    -2.4288
C      0.0019    -2.7114    -2.6263
C     -1.1841    -0.2734    -3.5840
H      0.9355     3.0318     4.4262
H     -0.5201     2.1166     4.9969
H      1.1288     1.3836     5.1553
H      2.6048     0.8302    -0.0885
H      2.8039     2.4065    -1.8877
H      1.0134     2.2039    -1.9482
H      0.9395     2.8680     0.5172
H      2.6990     3.2021     0.4338
H      2.3658     5.6566     1.2857
H      1.2598     6.8887     0.5552
H      0.5707     5.4534     1.4121
H      3.2795     4.7914    -2.4057
H      3.8406     5.1364    -0.7202
H      3.0623     6.4379    -1.7007
H      2.6912    -1.0680    -1.2381
H      3.5139     0.2557    -2.1310
H      1.4965     0.5501    -3.5929
H      2.0772    -1.1619    -3.6310
H     -0.9778    -3.1132    -2.2977
H      0.1684    -2.9681    -3.6932
H      0.8095    -3.1567    -2.0095
H     -2.1954    -0.6532    -3.3269
H     -1.1815     0.8354    -3.5279
H     -0.9194    -0.5922    -4.6140
44
{"conf": 3, "E": 84.78, "rms": -1.0, "geom": "OH", "total_charge": 0, "CA_charge": 1, "smiles": "C[C:1]#[4N:2]->[Mn+:3]1(<-[3C-:4]#[O+:5])(<-[5H-:6])(<-[6C-:7]#[O+:8])<-[1N@H:9]([CH2:10][CH2:11][P:12]([CH3:13])[CH3:14])[CH2:15][CH2:16][2P:17]->1([CH3:18])[CH3:19]", "smiles3D": "C([C:1]#[4N:2]->[Mn+:3]1(<-[3C-:4]#[O+:5])(<-[5H-:6])(<-[6C-:7]#[O+:8])<-[1N@@:9]([C:10]([C:11]([P:12]([C:13]([H:28])([H:29])[H:30])[C:14]([H:31])([H:32])[H:33])([H:26])[H:27])([H:24])[H:25])([H:23])[C:15]([H:34])([H:35])[C:16]([H:36])([H:37])[2P:17]->1([C:18]([H:38])([H:39])[H:40])[C:19]([H:41])([H:42])[H:43])([H:20])([H:21])[H:22]", "smiles3Dx": "C([C:1]#[4N:2]->[Mn+:3]1(<-[3C-:4]#[O+:5])(<-[5H-:6])(<-[6C-:7]#[O+:8])<-[1N@@:9]([C:10]([C:11]([P:12]([C:13]([H:28])([H:29])[H:30])[C:14]([H:31])([H:32])[H:33])([H:26])[H:27])([H:24])[H:25])([H:23])[C:15]([H:34])([H:35])[C:16]([H:36])([H:37])[2P:17]->1([C:18]([H:38])([H:39])[H:40])[C:19]([H:41])([H:42])[H:43])([H:20])([H:21])[H:22]", "dummies": []}
C      2.4379     0.0992     4.3413
C      1.7066     0.0847     3.0746
N      1.1039     0.0619     2.0039
Mn     0.0000     0.0000     0.0000
C     -2.0115     0.1782     1.0901
O     -3.0709     0.2687     1.6585
H      1.6097    -0.2174    -0.8739
C     -0.2271    -2.2786     0.0709
O     -0.3430    -3.4792     0.1101
N      0.1661     2.2787    -0.3606
C     -0.9227     2.9209     0.2537
C     -0.8392     4.4584     0.2804
P     -2.4241     5.2994     0.8379
C     -3.6390     4.7452    -0.4657
C     -2.9835     4.2726     2.2886
C      0.2997     2.4559    -1.7808
C     -0.8752     1.9538    -2.6738
P     -1.2079     0.2383    -2.2966
C     -0.5674    -0.7118    -3.6704
C     -2.9880     0.0594    -2.3252
H      2.1777    -0.8075     4.9222
H      3.5288     0.1161     4.1395
H      2.1532     0.9977     4.9212
H      0.9425     2.5645     0.0449
H     -0.9506     2.5735     1.3089
H     -1.8614     2.6048    -0.2423
H     -0.0170     4.7625     0.9689
H     -0.5979     4.8741    -0.7078
H     -3.8784     3.6679    -0.3604
H     -4.5837     5.3161    -0.3549
H     -3.2252     4.9303    -1.4827
H     -3.1562     3.2170     1.9902
H     -3.9350     4.6907     2.6748
H     -2.2128     4.3159     3.0891
H      1.2126     1.9038    -2.0908
H      0.4778     3.5221    -2.0098
H     -0.5904     2.0481    -3.7417
H     -1.7795     2.5663    -2.4818
H     -0.8076    -1.7855    -3.5090
H     -1.0343    -0.3632    -4.6149
H      0.5335    -0.5784    -3.7388
H     -3.2534    -1.0162    -2.3208
H     -3.3939     0.5264    -3.2443
H     -3.4244     0.5573    -1.4301
44
{"conf": 4, "E": 162.71, "rms": -1.0, "geom": "OH", "total_charge": 0, "CA_charge": 1, "smiles": "C[C:1]#[4N:2]->[Mn+:3]1(<-[3C-:4]#[O+:5])(<-[5H-:6])(<-[6C-:7]#[O+:8])<-[1N@H:9]([CH2:10][CH2:11][P:12]([CH3:13])[CH3:14])[CH2:15][CH2:16][2P:17]->1([CH3:18])[CH3:19]", "smiles3D": "C([C:1]#[4N:2]->[Mn+:3]1(<-[3C-:4]#[O+:5])(<-[5H-:6])(<-[6C-:7]#[O+:8])<-[1N@@:9]([C:10]([C:11]([P:12]([C:13]([H:28])([H:29])[H:30])[C:14]([H:31])([H:32])[H:33])([H:26])[H:27])([H:24])[H:25])([H:23])[C:15]([H:34])([H:35])[C:16]([H:36])([H:37])[2P:17]->1([C:18]([H:38])([H:39])[H:40])[C:19]([H:41])([H:42])[H:43])([H:20])([H:21])[H:22]", "smiles3Dx": "C([C:1]#[4N:2]->[Mn+:3]1(<-[3C-:4]#[O+:5])(<-[5H-:6])(<-[6C-:7]#[O+:8])<-[1N@@:9]([C:10]([C:11]([P:12]([C:13]([H:28])([H:29])[H:30])[C:14]([H:31])([H:32])[H:33])([H:26])[H:27])([H:24])[H:25])([H:23])[C:15]([H:34])([H:35])[C:16]([H:36])([H:37])[2P:17]->1([C:18]([H:38])([H:39])[H:40])[C:19]([H:41])([H:42])[H:43])([H:20])([H:21])[H:22]", "dummies": []}
C      4.3208     1.5257     0.7980
C      3.2253     0.9892     0.0437
N      2.1278     0.5735    -0.2776
Mn     0.0000     0.0000     0.0000
C      0.9107    -1.5348     1.4650
O      1.5208    -2.1526     2.3352
H     -0.5358     1.2207    -1.2347
C     -0.2131    -1.5969    -1.6079
O     -0.4670    -2.3971    -2.4629
N     -0.0962     1.5946     1.6959
C     -0.0241     1.0820     3.0193
C      0.5473     2.1012     4.0519
P      1.5227     1.3566     5.4966
C      0.9887    -0.4248     5.8304
C      3.2777     1.1686     4.8493
C     -1.3802     2.2855     1.4323
C     -2.6332     1.4476     1.4936
P     -2.3664    -0.2037     0.8422
C     -2.6072    -1.4391     2.1422
C     -3.5237    -0.5391    -0.4822
H      4.1872     1.1098     1.8119
H      4.2204     2.6464     0.8944
H      5.3095     1.2182     0.4115
H      0.5755     2.1615     1.5105
H      0.7110     0.2246     3.0457
H     -0.9743     0.7188     3.4077
H     -0.3253     2.6537     4.5121
H      1.1843     2.8522     3.5718
H      0.7497    -0.5177     6.9069
H      0.0850    -0.7012     5.2427
H      1.7984    -1.1396     5.6105
H      3.9727     1.1375     5.7066
H      3.4031     0.2545     4.2426
H      3.5344     2.0566     4.2305
H     -1.2665     2.7381     0.4201
H     -1.4424     3.1209     2.1595
H     -3.4521     1.9283     0.8818
H     -3.0216     1.3546     2.5316
H     -1.7899    -1.3098     2.8628
H     -2.5257    -2.4353     1.6933
H     -3.5705    -1.2788     2.6250
H     -3.3498     0.1534    -1.3108
H     -3.3848    -1.5816    -0.8527
H     -4.5825    -0.4210    -0.1171
44
{"conf": 5, "E": 85.83, "rms": -1.0, "geom": "OH", "total_charge": 0, "CA_charge": 1, "smiles": "C[C:1]#[4N:2]->[Mn+:3]1(<-[3C-:4]#[O+:5])(<-[5H-:6])(<-[6C-:7]#[O+:8])<-[1N@H:9]([CH2:10][CH2:11][P:12]([CH3:13])[CH3:14])[CH2:15][CH2:16][2P:17]->1([CH3:18])[CH3:19]", "smiles3D": "C([C:1]#[4N:2]->[Mn+:3]1(<-[3C-:4]#[O+:5])(<-[5H-:6])(<-[6C-:7]#[O+:8])<-[1N@@:9]([C:10]([C:11]([P:12]([C:13]([H:28])([H:29])[H:30])[C:14]([H:31])([H:32])[H:33])([H:26])[H:27])([H:24])[H:25])([H:23])[C:15]([H:34])([H:35])[C:16]([H:36])([H:37])[2P:17]->1([C:18]([H:38])([H:39])[H:40])[C:19]([H:41])([H:42])[H:43])([H:20])([H:21])[H:22]", "smiles3Dx": "C([C:1]#[4N:2]->[Mn+:3]1(<-[3C-:4]#[O+:5])(<-[5H-:6])(<-[6C-:7]#[O+:8])<-[1N@@:9]([C:10]([C:11]([P:12]([C:13]([H:28])([H:29])[H:30])[C:14]([H:31])([H:32])[H:33])([H:26])[H:27])([H:24])[H:25])([H:23])[C:15]([H:34])([H:35])[C:16]([H:36])([H:37])[2P:17]->1([C:18]([H:38])([H:39])[H:40])[C:19]([H:41])([H:42])[H:43])([H:20])([H:21])[H:22]", "dummies": []}
C      3.6105     0.5964    -3.3709
C      2.5524     0.4126    -2.3790
N      1.6626     0.2630    -1.5458
Mn     0.0000     0.0000     0.0000
C     -0.6627     2.1608    -0.3653
O     -1.0065     3.3035    -0.5426
H      0.5852    -1.7074     0.3540
C      1.3291     0.7603     1.7027
O      2.0289     1.1572     2.5994
N     -1.4992    -0.9009    -1.5203
C     -1.8145    -0.0001    -2.5710
C     -3.0613     0.8856    -2.3986
P     -3.3441     1.9000    -3.9464
C     -2.1083     3.2763    -3.7115
C     -4.8780     2.8151    -3.4137
C     -2.5842    -1.5938    -0.8629
C     -3.2837    -0.8917     0.3449
P     -2.0579    -0.3709     1.5354
C     -2.7433     1.0563     2.3674
C     -1.9529    -1.6821     2.7483
H      4.2515    -0.3079    -3.3981
H      3.1549     0.7612    -4.3693
H      4.2273     1.4761    -3.0916
H     -1.0061    -1.5649    -1.9223
H     -1.9414    -0.5845    -3.5171
H     -0.9344     0.6664    -2.7012
H     -3.9649     0.2569    -2.2787
H     -2.9636     1.5526    -1.5214
H     -1.0775     2.8669    -3.7424
H     -2.2227     4.0167    -4.5308
H     -2.2788     3.7853    -2.7421
H     -5.0962     3.6272    -4.1411
H     -5.7373     2.1114    -3.3843
H     -4.7323     3.2589    -2.4056
H     -3.3639    -1.8424    -1.6191
H     -2.1788    -2.5637    -0.4825
H     -3.9859    -1.6026     0.8260
H     -3.8516    -0.0117    -0.0036
H     -2.9858     1.8405     1.6186
H     -3.6649     0.7631     2.9111
H     -2.0005     1.4525     3.0887
H     -1.2500    -1.3818     3.5550
H     -2.9588    -1.8670     3.1845
H     -1.5830    -2.6098     2.2567
44
{"conf": 6, "E": 194.76, "rms": -1.0, "geom": "OH", "total_charge": 0, "CA_charge": 1, "smiles": "C[C:1]#[4N:2]->[Mn+:3]1(<-[3C-:4]#[O+:5])(<-[5H-:6])(<-[6C-:7]#[O+:8])<-[1N@H:9]([CH2:10][CH2:11][P:12]([CH3:13])[CH3:14])[CH2:15][CH2:16][2P:17]->1([CH3:18])[CH3:19]", "smiles3D": "C([C:1]#[4N:2]->[Mn+:3]1(<-[3C-:4]#[O+:5])(<-[5H-:6])(<-[6C-:7]#[O+:8])<-[1N@@:9]([C:10]([C:11]([P:12]([C:13]([H:28])([H:29])[H:30])[C:14]([H:31])([H:32])[H:33])([H:26])[H:27])([H:24])[H:25])([H:23])[C:15]([H:34])([H:35])[C:16]([H:36])([H:37])[2P:17]->1([C:18]([H:38])([H:39])[H:40])[C:19]([H:41])([H:42])[H:43])([H:20])([H:21])[H:22]", "smiles3Dx": "C([C:1]#[4N:2]->[Mn+:3]1(<-[3C-:4]#[O+:5])(<-[5H-:6])(<-[6C-:7]#[O+:8])<-[1N@@:9]([C:10]([C:11]([P:12]([C:13]([H:28])([H:29])[H:30])[C:14]([H:31])([H:32])[H:33])([H:26])[H:27])([H:24])[H:25])([H:23])[C:15]([H:34])([H:35])[C:16]([H:36])([H:37])[2P:17]->1([C:18]([H:38])([H:39])[H:40])[C:19]([H:41])([H:42])[H:43])([H:20])([H:21])[H:22]", "dummies": []}
C      1.7460     2.9428    -3.0347
C      1.4304     2.4871    -1.6523
N      0.9864     1.8033    -0.7622
Mn     0.0000     0.0000     0.0000
C     -1.0661     0.3470    -1.9181
O     -1.4082     0.5301    -3.0443
H      0.9069    -0.0935     1.5352
C     -1.6915     0.9457     1.1794
O     -2.6084     1.3450     1.8560
N      1.4039    -1.5379    -0.9473
C      2.6247    -0.9450    -1.4248
C      3.4621    -0.5106    -0.1641
P      5.1965     0.0229    -0.4109
C      5.1524     1.4002    -1.6653
C      5.5337     0.9622     1.1975
C      0.6515    -2.2218    -1.9955
C     -0.6794    -2.8610    -1.4756
P     -1.0171    -2.2661     0.2121
C     -2.7911    -2.2063     0.5135
C     -0.1812    -3.2396     1.4583
H      1.9267     2.0587    -3.6627
H      2.5912     3.5985    -3.1985
H      0.8718     3.4077    -3.4967
H      1.5646    -2.2045    -0.2848
H      3.2231    -1.6681    -1.9629
H      2.5077    -0.0307    -2.0522
H      2.8523     0.2742     0.3411
H      3.4703    -1.3717     0.5203
H      5.3062     2.3927    -1.1966
H      4.1846     1.3953    -2.2108
H      5.9668     1.2108    -2.4012
H      5.9444     1.9768     1.0004
H      4.6071     1.0760     1.8087
H      6.2770     0.3983     1.8187
H      0.3203    -1.5136    -2.8364
H      1.2748    -2.9683    -2.4359
H     -1.5121    -2.6930    -2.1243
H     -0.5248    -3.9956    -1.3497
H     -3.1800    -3.2623     0.4540
H     -3.3331    -1.5574    -0.1864
H     -2.9965    -1.8528     1.5905
H     -0.8788    -3.4526     2.3100
H      0.7204    -2.7023     1.8684
H      0.1241    -4.1989     1.0031
44
{"conf": 7, "E": 234.55, "rms": -1.0, "geom": "OH", "total_charge": 0, "CA_charge": 1, "smiles": "C[C:1]#[4N:2]->[Mn+:3]1(<-[3C-:4]#[O+:5])(<-[5H-:6])(<-[6C-:7]#[O+:8])<-[1N@H:9]([CH2:10][CH2:11][P:12]([CH3:13])[CH3:14])[CH2:15][CH2:16][2P:17]->1([CH3:18])[CH3:19]", "smiles3D": "C([C:1]#[4N:2]->[Mn+:3]1(<-[3C-:4]#[O+:5])(<-[5H-:6])(<-[6C-:7]#[O+:8])<-[1N@@:9]([C:10]([C:11]([P:12]([C:13]([H:28])([H:29])[H:30])[C:14]([H:31])([H:32])[H:33])([H:26])[H:27])([H:24])[H:25])([H:23])[C:15]([H:34])([H:35])[C:16]([H:36])([H:37])[2P:17]->1([C:18]([H:38])([H:39])[H:40])[C:19]([H:41])([H:42])[H:43])([H:20])([H:21])[H:22]", "smiles3Dx": "C([C:1]#[4N:2]->[Mn+:3]1(<-[3C-:4]#[O+:5])(<-[5H-:6])(<-[6C-:7]#[O+:8])<-[1N@@:9]([C:10]([C:11]([P:12]([C:13]([H:28])([H:29])[H:30])[C:14]([H:31])([H:32])[H:33])([H:26])[H:27])([H:24])[H:25])([H:23])[C:15]([H:34])([H:35])[C:16]([H:36])([H:37])[2P:17]->1([C:18]([H:38])([H:39])[H:40])[C:19]([H:41])([H:42])[H:43])([H:20])([H:21])[H:22]", "dummies": []}
C      4.4666     0.6315    -0.5289
C      3.2973    -0.0754    -0.1479
N      2.1641    -0.4082    -0.1743
Mn     0.0000     0.0000     0.0000
C     -0.5033    -1.9738     1.0505
O     -1.0934    -2.9499     1.4799
H      0.2038     1.5972    -0.9002
C     -0.8240    -1.2819    -1.8475
O     -1.4146    -2.0027    -2.5674
N      0.0796     1.4784     1.8772
C      1.4204     1.9701     2.1924
C      2.2120     1.3454     3.3087
P      3.4376     2.4935     4.2318
C      4.2818     3.4683     2.8731
C      2.2412     3.7297     4.9805
C     -0.7022     0.8779     2.8620
C     -2.2343     0.6364     2.3883
P     -2.3262     0.6297     0.5786
C     -2.8009     2.3314     0.0368
C     -3.5177    -0.5274    -0.0025
H      5.1351     0.7271     0.3943
H      4.8662     0.2590    -1.5447
H      3.9236     1.5501    -0.7343
H     -0.4646     2.2580     1.5892
H      1.4083     3.1096     2.4547
H      1.9958     1.9162     1.2715
H      1.6119     0.8856     4.0948
H      2.7831     0.4764     2.8049
H      5.3412     3.1783     2.9077
H      4.1916     4.5449     3.1022
H      3.9023     3.2433     1.8554
H      2.3349     4.7178     4.4902
H      2.5014     3.8254     6.0472
H      1.1836     3.3853     4.9412
H     -0.6609     1.4976     3.8217
H     -0.2550    -0.0994     3.1409
H     -2.9639     1.3517     2.8832
H     -2.4736    -0.3523     2.7329
H     -3.2304     2.9570     0.8895
H     -3.5221     2.2866    -0.7680
H     -1.9148     2.8044    -0.2931
H     -3.5861    -0.4776    -1.0973
H     -3.1911    -1.5135     0.2646
H     -4.6081    -0.3753     0.4337
