# Supplementary material for: MACE: Automated Assessment of Stereochemistry of Transition Metal Complexes and Its Applications in Computational Catalysis
Source: J Chem Theory Comput. 2024 Feb 16;20(5):2313–20. doi: 10.1021/acs.jctc.3c01313 (PMC10938507; doi:10.1021/acs.jctc.3c01313)
Supplement: Supplementary file 3 — ct3c01313_si_003.zip [file ct3c01313_si_003.zip › structures/screening/mace_MeCN/Mn_PNhP_Me_bi_8.xyz]

44
{"conf": 0, "E": 75.9, "rms": -1.0, "geom": "OH", "total_charge": 0, "CA_charge": 1, "smiles": "C[C:1]#[3N:2]->[Mn+:3]1(<-[4C-:4]#[O+:5])(<-[5H-:6])(<-[6C-:7]#[O+:8])<-[1N@H:9]([CH2:10][CH2:11][P:12]([CH3:13])[CH3:14])[CH2:15][CH2:16][2P:17]->1([CH3:18])[CH3:19]", "smiles3D": "C([C:1]#[3N:2]->[Mn+:3]1(<-[4C-:4]#[O+:5])(<-[5H-:6])(<-[6C-:7]#[O+:8])<-[1N@@:9]([C:10]([C:11]([P:12]([C:13]([H:28])([H:29])[H:30])[C:14]([H:31])([H:32])[H:33])([H:26])[H:27])([H:24])[H:25])([H:23])[C:15]([H:34])([H:35])[C:16]([H:36])([H:37])[2P:17]->1([C:18]([H:38])([H:39])[H:40])[C:19]([H:41])([H:42])[H:43])([H:20])([H:21])[H:22]", "smiles3Dx": "C([C:1]#[3N:2]->[Mn+:3]1(<-[4C-:4]#[O+:5])(<-[5H-:6])(<-[6C-:7]#[O+:8])<-[1N@@:9]([C:10]([C:11]([P:12]([C:13]([H:28])([H:29])[H:30])[C:14]([H:31])([H:32])[H:33])([H:26])[H:27])([H:24])[H:25])([H:23])[C:15]([H:34])([H:35])[C:16]([H:36])([H:37])[2P:17]->1([C:18]([H:38])([H:39])[H:40])[C:19]([H:41])([H:42])[H:43])([H:20])([H:21])[H:22]", "dummies": []}
C      0.7584    -2.6787    -4.1303
C      0.5373    -1.8794    -2.9294
N      0.3473    -1.2161    -1.9132
Mn     0.0000     0.0000     0.0000
C     -0.8047     1.7508    -1.2381
O     -1.2281     2.6714    -1.8919
H     -0.3228     0.9402     1.5482
C     -2.0682    -0.9651     0.1869
O     -3.1562    -1.4739     0.2891
N      2.1721     0.7780     0.0304
C      2.8107     0.3720    -1.1511
C      4.2050     0.9898    -1.3477
P      4.7394     0.8311    -3.1338
C      5.1768    -0.9822    -3.1801
C      6.4590     1.5335    -2.9762
C      2.7865     0.3665     1.2576
C      2.8392    -1.1643     1.5461
P      1.2005    -1.8605     1.3618
C      0.5979    -2.1888     3.0128
C      1.4218    -3.4445     0.5610
H     -0.2112    -3.0936    -4.4714
H      1.1862    -2.0422    -4.9294
H      1.4548    -3.5087    -3.9025
H      2.1237     1.6935     0.0352
H      2.1665     0.6851    -2.0042
H      2.8975    -0.7365    -1.1711
H      4.9437     0.4741    -0.6950
H      4.1786     2.0702    -1.0825
H      5.6408    -1.2210    -4.1596
H      5.8880    -1.2368    -2.3657
H      4.2548    -1.5907    -3.0673
H      7.0075     1.0386    -2.1500
H      6.3935     2.6200    -2.7637
H      7.0127     1.3696    -3.9241
H      2.2082     0.8416     2.0783
H      3.8200     0.7685     1.3096
H      3.1993    -1.3312     2.5868
H      3.5377    -1.6555     0.8363
H     -0.3631    -2.7400     2.9515
H      0.4322    -1.2290     3.5434
H      1.3430    -2.7999     3.5677
H      0.4379    -3.9447     0.4562
H      1.8740    -3.2924    -0.4417
H      2.0917    -4.0810     1.1684
44
{"conf": 1, "E": 80.04, "rms": -1.0, "geom": "OH", "total_charge": 0, "CA_charge": 1, "smiles": "C[C:1]#[3N:2]->[Mn+:3]1(<-[4C-:4]#[O+:5])(<-[5H-:6])(<-[6C-:7]#[O+:8])<-[1N@H:9]([CH2:10][CH2:11][P:12]([CH3:13])[CH3:14])[CH2:15][CH2:16][2P:17]->1([CH3:18])[CH3:19]", "smiles3D": "C([C:1]#[3N:2]->[Mn+:3]1(<-[4C-:4]#[O+:5])(<-[5H-:6])(<-[6C-:7]#[O+:8])<-[1N@@:9]([C:10]([C:11]([P:12]([C:13]([H:28])([H:29])[H:30])[C:14]([H:31])([H:32])[H:33])([H:26])[H:27])([H:24])[H:25])([H:23])[C:15]([H:34])([H:35])[C:16]([H:36])([H:37])[2P:17]->1([C:18]([H:38])([H:39])[H:40])[C:19]([H:41])([H:42])[H:43])([H:20])([H:21])[H:22]", "smiles3Dx": "C([C:1]#[3N:2]->[Mn+:3]1(<-[4C-:4]#[O+:5])(<-[5H-:6])(<-[6C-:7]#[O+:8])<-[1N@@:9]([C:10]([C:11]([P:12]([C:13]([H:28])([H:29])[H:30])[C:14]([H:31])([H:32])[H:33])([H:26])[H:27])([H:24])[H:25])([H:23])[C:15]([H:34])([H:35])[C:16]([H:36])([H:37])[2P:17]->1([C:18]([H:38])([H:39])[H:40])[C:19]([H:41])([H:42])[H:43])([H:20])([H:21])[H:22]", "dummies": []}
C     -1.6327    -2.0128     4.2572
C     -1.1577    -1.4287     3.0037
N     -0.7544    -0.9338     1.9534
Mn     0.0000     0.0000     0.0000
C      1.5612    -1.6584    -0.2472
O      2.3838    -2.5303    -0.3771
H      0.5322     0.7423    -1.5968
C     -1.5874    -1.2071    -1.1213
O     -2.4272    -1.8420    -1.7102
N      1.3743     1.5052     1.0960
C      2.5932     0.9453     1.5290
C      2.4901    -0.1540     2.5974
P      2.3946     0.5283     4.3418
C      4.1816     0.9937     4.6115
C      2.3969    -1.0907     5.2634
C      0.6053     2.1891     2.0786
C     -0.5549     3.0489     1.4892
P     -1.5795     2.0225     0.4391
C     -2.0238     3.0357    -0.9660
C     -3.0861     1.7114     1.3532
H     -0.8596    -2.6974     4.6614
H     -1.8292    -1.2039     4.9880
H     -2.5691    -2.5779     4.0718
H      1.5978     2.1296     0.4617
H      3.0867     0.5032     0.6349
H      3.2554     1.7557     1.9102
H      1.6196    -0.7936     2.4024
H      3.3868    -0.8061     2.5253
H      4.8520     0.2014     4.2217
H      4.3674     1.1177     5.6963
H      4.4008     1.9495     4.0952
H      2.5314    -0.8974     6.3469
H      3.2203    -1.7415     4.9015
H      1.4284    -1.6046     5.1028
H      1.2676     2.8607     2.6712
H      0.1628     1.4391     2.7662
H     -1.1662     3.4674     2.3161
H     -0.1286     3.8813     0.8909
H     -2.4332     4.0054    -0.6131
H     -2.7908     2.5085    -1.5712
H     -1.1236     3.2191    -1.5885
H     -3.7870     1.1256     0.7229
H     -2.8510     1.1369     2.2730
H     -3.5563     2.6765     1.6297
44
{"conf": 2, "E": 76.97, "rms": -1.0, "geom": "OH", "total_charge": 0, "CA_charge": 1, "smiles": "C[C:1]#[3N:2]->[Mn+:3]1(<-[4C-:4]#[O+:5])(<-[5H-:6])(<-[6C-:7]#[O+:8])<-[1N@H:9]([CH2:10][CH2:11][P:12]([CH3:13])[CH3:14])[CH2:15][CH2:16][2P:17]->1([CH3:18])[CH3:19]", "smiles3D": "C([C:1]#[3N:2]->[Mn+:3]1(<-[4C-:4]#[O+:5])(<-[5H-:6])(<-[6C-:7]#[O+:8])<-[1N@@:9]([C:10]([C:11]([P:12]([C:13]([H:28])([H:29])[H:30])[C:14]([H:31])([H:32])[H:33])([H:26])[H:27])([H:24])[H:25])([H:23])[C:15]([H:34])([H:35])[C:16]([H:36])([H:37])[2P:17]->1([C:18]([H:38])([H:39])[H:40])[C:19]([H:41])([H:42])[H:43])([H:20])([H:21])[H:22]", "smiles3Dx": "C([C:1]#[3N:2]->[Mn+:3]1(<-[4C-:4]#[O+:5])(<-[5H-:6])(<-[6C-:7]#[O+:8])<-[1N@@:9]([C:10]([C:11]([P:12]([C:13]([H:28])([H:29])[H:30])[C:14]([H:31])([H:32])[H:33])([H:26])[H:27])([H:24])[H:25])([H:23])[C:15]([H:34])([H:35])[C:16]([H:36])([H:37])[2P:17]->1([C:18]([H:38])([H:39])[H:40])[C:19]([H:41])([H:42])[H:43])([H:20])([H:21])[H:22]", "dummies": []}
C     -0.3014    -2.8350     4.0811
C     -0.2136    -2.0051     2.8818
N     -0.1394    -1.3064     1.8746
Mn     0.0000     0.0000     0.0000
C     -1.8580    -1.0351    -0.8544
O     -2.8364    -1.5766    -1.3038
H      0.1026     1.0582    -1.4995
C     -1.2888     1.5869     1.0297
O     -1.9672     2.4228     1.5736
N      1.5750    -1.4273    -0.9215
C      0.9780    -2.6756    -1.1764
C      0.2674    -2.7168    -2.5430
P      1.3506    -3.4646    -3.8791
C      0.2598    -3.0816    -5.3427
C      2.6078    -2.1087    -4.1244
C      2.6933    -1.5043    -0.0379
C      3.4082    -0.1484     0.2297
P      2.2222     1.0225     0.8779
C      2.7031     2.6241     0.2436
C      2.4695     1.0610     2.6489
H      0.7197    -3.1246     4.4049
H     -0.8929    -3.7466     3.8564
H     -0.7982    -2.2606     4.8887
H      1.8650    -1.0519    -1.7012
H      1.7280    -3.5006    -1.1389
H      0.2264    -2.8589    -0.3799
H     -0.0492    -1.6959    -2.8385
H     -0.6415    -3.3477    -2.4590
H      0.7962    -3.3342    -6.2823
H     -0.6697    -3.6857    -5.2768
H     -0.0060    -2.0016    -5.3516
H      2.1094    -1.1178    -4.1780
H      3.3286    -2.1195    -3.2827
H      3.1621    -2.2889    -5.0675
H      3.4483    -2.2054    -0.4652
H      2.3507    -1.9175     0.9369
H      3.8307     0.2386    -0.7208
H      4.2280    -0.2962     0.9626
H      2.0234     3.4013     0.6488
H      2.6365     2.6170    -0.8641
H      3.7468     2.8493     0.5506
H      1.7254     1.7429     3.1114
H      2.3428     0.0401     3.0650
H      3.4937     1.4256     2.8716
44
{"conf": 3, "E": 75.4, "rms": -1.0, "geom": "OH", "total_charge": 0, "CA_charge": 1, "smiles": "C[C:1]#[3N:2]->[Mn+:3]1(<-[4C-:4]#[O+:5])(<-[5H-:6])(<-[6C-:7]#[O+:8])<-[1N@H:9]([CH2:10][CH2:11][P:12]([CH3:13])[CH3:14])[CH2:15][CH2:16][2P:17]->1([CH3:18])[CH3:19]", "smiles3D": "C([C:1]#[3N:2]->[Mn+:3]1(<-[4C-:4]#[O+:5])(<-[5H-:6])(<-[6C-:7]#[O+:8])<-[1N@@:9]([C:10]([C:11]([P:12]([C:13]([H:28])([H:29])[H:30])[C:14]([H:31])([H:32])[H:33])([H:26])[H:27])([H:24])[H:25])([H:23])[C:15]([H:34])([H:35])[C:16]([H:36])([H:37])[2P:17]->1([C:18]([H:38])([H:39])[H:40])[C:19]([H:41])([H:42])[H:43])([H:20])([H:21])[H:22]", "smiles3Dx": "C([C:1]#[3N:2]->[Mn+:3]1(<-[4C-:4]#[O+:5])(<-[5H-:6])(<-[6C-:7]#[O+:8])<-[1N@@:9]([C:10]([C:11]([P:12]([C:13]([H:28])([H:29])[H:30])[C:14]([H:31])([H:32])[H:33])([H:26])[H:27])([H:24])[H:25])([H:23])[C:15]([H:34])([H:35])[C:16]([H:36])([H:37])[2P:17]->1([C:18]([H:38])([H:39])[H:40])[C:19]([H:41])([H:42])[H:43])([H:20])([H:21])[H:22]", "dummies": []}
C     -1.0571    -0.8517    -4.7939
C     -0.7217    -0.5943    -3.3941
N     -0.4526    -0.3824    -2.2142
Mn     0.0000     0.0000     0.0000
C      1.2454     1.8474    -0.5303
O      1.9023     2.8191    -0.8094
H      0.2796     0.3279     1.7891
C     -1.9305     1.2233     0.1172
O     -2.9490     1.8655     0.1799
N      1.8125    -1.4461     0.0463
C      2.2017    -1.8598    -1.2419
C      2.8867    -0.7332    -2.0326
P      3.8596    -1.4283    -3.4718
C      2.4745    -1.7844    -4.6636
C      4.4399     0.1787    -4.2180
C      1.5053    -2.5317     0.9319
C      0.2194    -3.3497     0.6094
P     -1.1827    -2.2417     0.5785
C     -2.3292    -2.9121    -0.6190
C     -1.9615    -2.3726     2.1835
H     -0.4476    -0.1950    -5.4496
H     -0.8484    -1.9153    -5.0326
H     -2.1334    -0.6402    -4.9602
H      2.5074    -0.9846     0.4269
H      2.9153    -2.7131    -1.1617
H      1.3089    -2.2027    -1.8034
H      2.1388    -0.0036    -2.3998
H      3.6024    -0.1968    -1.3750
H      1.8558    -0.8768    -4.8072
H      2.9015    -2.0910    -5.6408
H      1.8442    -2.6054    -4.2684
H      3.5884     0.8793    -4.3363
H      5.1996     0.6430    -3.5568
H      4.8915    -0.0173    -5.2122
H      2.3679    -3.2374     0.9650
H      1.3870    -2.1047     1.9546
H      0.3280    -3.8428    -0.3782
H      0.0656    -4.1248     1.3899
H     -3.1729    -2.2060    -0.7563
H     -1.8111    -3.0580    -1.5884
H     -2.7175    -3.8854    -0.2574
H     -1.2521    -2.0348     2.9673
H     -2.2480    -3.4283     2.3737
H     -2.8691    -1.7335     2.2069
44
{"conf": 4, "E": 79.18, "rms": -1.0, "geom": "OH", "total_charge": 0, "CA_charge": 1, "smiles": "C[C:1]#[3N:2]->[Mn+:3]1(<-[4C-:4]#[O+:5])(<-[5H-:6])(<-[6C-:7]#[O+:8])<-[1N@H:9]([CH2:10][CH2:11][P:12]([CH3:13])[CH3:14])[CH2:15][CH2:16][2P:17]->1([CH3:18])[CH3:19]", "smiles3D": "C([C:1]#[3N:2]->[Mn+:3]1(<-[4C-:4]#[O+:5])(<-[5H-:6])(<-[6C-:7]#[O+:8])<-[1N@@:9]([C:10]([C:11]([P:12]([C:13]([H:28])([H:29])[H:30])[C:14]([H:31])([H:32])[H:33])([H:26])[H:27])([H:24])[H:25])([H:23])[C:15]([H:34])([H:35])[C:16]([H:36])([H:37])[2P:17]->1([C:18]([H:38])([H:39])[H:40])[C:19]([H:41])([H:42])[H:43])([H:20])([H:21])[H:22]", "smiles3Dx": "C([C:1]#[3N:2]->[Mn+:3]1(<-[4C-:4]#[O+:5])(<-[5H-:6])(<-[6C-:7]#[O+:8])<-[1N@@:9]([C:10]([C:11]([P:12]([C:13]([H:28])([H:29])[H:30])[C:14]([H:31])([H:32])[H:33])([H:26])[H:27])([H:24])[H:25])([H:23])[C:15]([H:34])([H:35])[C:16]([H:36])([H:37])[2P:17]->1([C:18]([H:38])([H:39])[H:40])[C:19]([H:41])([H:42])[H:43])([H:20])([H:21])[H:22]", "dummies": []}
C      2.4936     2.0319    -3.8030
C      1.7591     1.4309    -2.6905
N      1.1441     0.9307    -1.7522
Mn     0.0000     0.0000     0.0000
C     -1.9715     0.8313    -0.8239
O     -3.0097     1.2668    -1.2557
H     -0.9205    -0.7570     1.3997
C     -0.2691    -1.9246    -1.2107
O     -0.4092    -2.9408    -1.8470
N      0.5658     1.8033     1.3441
C      0.0157     2.9932     0.8261
C     -0.2042     4.0866     1.8925
P     -1.9767     4.1288     2.5000
C     -2.0136     2.6080     3.5788
C     -1.7829     5.4066     3.8393
C      1.9942     1.8529     1.4740
C      2.6354     0.5779     2.0839
P      2.2311    -0.8228     1.0508
C      3.6256    -1.0531    -0.0449
C      2.1700    -2.2442     2.1328
H      2.6127     1.2855    -4.6128
H      3.4930     2.3592    -3.4526
H      1.9321     2.9078    -4.1844
H      0.2095     1.6350     2.1701
H      0.6779     3.4005     0.0257
H     -0.9546     2.7583     0.3612
H      0.4776     3.9401     2.7539
H      0.0181     5.0782     1.4448
H     -1.1048     2.5608     4.2142
H     -2.9128     2.6397     4.2280
H     -2.0680     1.7040     2.9369
H     -2.7166     5.4570     4.4360
H     -0.9370     5.1433     4.5079
H     -1.5891     6.3971     3.3806
H      2.2806     2.7162     2.1135
H      2.4395     2.0107     0.4663
H      2.2366     0.4149     3.1051
H      3.7384     0.7005     2.1344
H      3.4306    -1.9186    -0.7084
H      3.7672    -0.1403    -0.6592
H      4.5439    -1.2431     0.5505
H      1.5473    -2.0066     3.0210
H      1.7195    -3.1007     1.5877
H      3.1975    -2.5089     2.4600
44
{"conf": 5, "E": 270.31, "rms": -1.0, "geom": "OH", "total_charge": 0, "CA_charge": 1, "smiles": "C[C:1]#[3N:2]->[Mn+:3]1(<-[4C-:4]#[O+:5])(<-[5H-:6])(<-[6C-:7]#[O+:8])<-[1N@H:9]([CH2:10][CH2:11][P:12]([CH3:13])[CH3:14])[CH2:15][CH2:16][2P:17]->1([CH3:18])[CH3:19]", "smiles3D": "C([C:1]#[3N:2]->[Mn+:3]1(<-[4C-:4]#[O+:5])(<-[5H-:6])(<-[6C-:7]#[O+:8])<-[1N@@:9]([C:10]([C:11]([P:12]([C:13]([H:28])([H:29])[H:30])[C:14]([H:31])([H:32])[H:33])([H:26])[H:27])([H:24])[H:25])([H:23])[C:15]([H:34])([H:35])[C:16]([H:36])([H:37])[2P:17]->1([C:18]([H:38])([H:39])[H:40])[C:19]([H:41])([H:42])[H:43])([H:20])([H:21])[H:22]", "smiles3Dx": "C([C:1]#[3N:2]->[Mn+:3]1(<-[4C-:4]#[O+:5])(<-[5H-:6])(<-[6C-:7]#[O+:8])<-[1N@@:9]([C:10]([C:11]([P:12]([C:13]([H:28])([H:29])[H:30])[C:14]([H:31])([H:32])[H:33])([H:26])[H:27])([H:24])[H:25])([H:23])[C:15]([H:34])([H:35])[C:16]([H:36])([H:37])[2P:17]->1([C:18]([H:38])([H:39])[H:40])[C:19]([H:41])([H:42])[H:43])([H:20])([H:21])[H:22]", "dummies": []}
C     -1.9913     1.6838     3.7571
C     -2.0347     0.8898     2.5017
N     -1.6007     0.5017     1.4683
Mn     0.0000     0.0000     0.0000
C     -0.8498     1.6825    -1.5439
O     -1.3871     2.2368    -2.5040
H      1.4869    -0.5634    -0.9032
C      1.1104     1.2773     1.7657
O      1.4187     1.6780     2.8391
N     -1.1300    -1.8486    -0.9786
C     -1.4662    -1.5233    -2.3333
C     -2.8833    -1.1412    -2.6992
P     -3.8661    -0.3710    -1.2870
C     -4.5651     1.2895    -1.6898
C     -5.2736    -1.5389    -0.9141
C     -1.9148    -2.4843    -0.0206
C     -1.1304    -3.1634     1.2051
P      0.2309    -2.0364     1.5789
C      0.2532    -1.7033     3.3527
C      1.7439    -2.9424     1.1977
H     -1.6433     2.6868     3.4239
H     -2.9125     1.6430     4.3572
H     -1.1299     1.1912     4.2142
H     -0.4443    -2.5135    -1.0870
H     -1.1743    -2.3902    -3.0624
H     -0.7915    -0.6923    -2.5353
H     -3.4063    -2.0027    -3.0940
H     -2.8086    -0.3417    -3.5275
H     -3.8223     1.8759    -2.2533
H     -5.4970     1.2102    -2.2836
H     -4.7638     1.8224    -0.7307
H     -6.1754    -1.2951    -1.5049
H     -4.9863    -2.5813    -1.1512
H     -5.5242    -1.4888     0.1714
H     -2.5205    -1.7240     0.3632
H     -2.6382    -3.2537    -0.5362
H     -1.8653    -3.1580     2.0511
H     -0.8565    -4.2154     1.0198
H      1.1040    -1.0734     3.5787
H      0.3083    -2.6565     4.0753
H     -0.6455    -1.2049     3.6192
H      1.8033    -3.0391     0.1310
H      2.6017    -2.3649     1.5454
H      1.8397    -4.0550     1.6217
44
{"conf": 6, "E": 252.67, "rms": -1.0, "geom": "OH", "total_charge": 0, "CA_charge": 1, "smiles": "C[C:1]#[3N:2]->[Mn+:3]1(<-[4C-:4]#[O+:5])(<-[5H-:6])(<-[6C-:7]#[O+:8])<-[1N@H:9]([CH2:10][CH2:11][P:12]([CH3:13])[CH3:14])[CH2:15][CH2:16][2P:17]->1([CH3:18])[CH3:19]", "smiles3D": "C([C:1]#[3N:2]->[Mn+:3]1(<-[4C-:4]#[O+:5])(<-[5H-:6])(<-[6C-:7]#[O+:8])<-[1N@@:9]([C:10]([C:11]([P:12]([C:13]([H:28])([H:29])[H:30])[C:14]([H:31])([H:32])[H:33])([H:26])[H:27])([H:24])[H:25])([H:23])[C:15]([H:34])([H:35])[C:16]([H:36])([H:37])[2P:17]->1([C:18]([H:38])([H:39])[H:40])[C:19]([H:41])([H:42])[H:43])([H:20])([H:21])[H:22]", "smiles3Dx": "C([C:1]#[3N:2]->[Mn+:3]1(<-[4C-:4]#[O+:5])(<-[5H-:6])(<-[6C-:7]#[O+:8])<-[1N@@:9]([C:10]([C:11]([P:12]([C:13]([H:28])([H:29])[H:30])[C:14]([H:31])([H:32])[H:33])([H:26])[H:27])([H:24])[H:25])([H:23])[C:15]([H:34])([H:35])[C:16]([H:36])([H:37])[2P:17]->1([C:18]([H:38])([H:39])[H:40])[C:19]([H:41])([H:42])[H:43])([H:20])([H:21])[H:22]", "dummies": []}
C      0.5382     3.3028     3.1422
C      0.2195     2.8100     1.7878
N      0.1711     2.0403     0.8920
Mn     0.0000     0.0000     0.0000
C      1.2385     0.4649    -1.9843
O      1.6084     0.6597    -3.1670
H     -0.2220    -1.7818    -0.3724
C      1.5833    -0.4293     1.8060
O      2.1378    -0.5899     2.8564
N     -2.0820     0.4363    -0.9369
C     -2.7990     1.5833    -0.5142
C     -3.9239     2.0427    -1.5887
P     -5.7175     1.9603    -0.9879
C     -6.4825     0.2709    -1.2930
C     -6.0658     2.5302     0.7702
C     -2.7942    -0.7159    -0.7172
C     -3.1827    -1.0545     0.7880
P     -1.8268    -0.4065     1.8393
C     -1.3890    -1.6572     3.0452
C     -2.3910     1.0407     2.7858
H      0.7715     2.3107     3.5817
H     -0.4191     3.6857     3.5115
H      1.4480     3.9548     3.1305
H     -1.9646     0.5556    -1.8392
H     -3.4082     1.4466     0.4465
H     -2.1003     2.3920    -0.4256
H     -3.8910     1.3471    -2.4468
H     -3.6718     3.0669    -1.9113
H     -7.5732     0.3283    -1.1064
H     -6.0312    -0.5110    -0.6560
H     -6.3134    -0.0079    -2.3509
H     -5.2748     2.2279     1.4836
H     -7.0253     2.0951     1.1231
H     -6.1421     3.6386     0.7604
H     -2.0802    -1.4513    -1.0614
H     -3.7323    -0.8487    -1.3787
H     -3.2942    -2.1563     0.9534
H     -4.1983    -0.6042     1.0797
H     -0.5873    -1.2351     3.6598
H     -1.0017    -2.5011     2.4961
H     -2.2479    -2.0117     3.6950
H     -3.5032     1.0203     3.1005
H     -1.7920     1.1515     3.6929
H     -2.2406     1.9164     2.1880
44
{"conf": 7, "E": 175.28, "rms": -1.0, "geom": "OH", "total_charge": 0, "CA_charge": 1, "smiles": "C[C:1]#[3N:2]->[Mn+:3]1(<-[4C-:4]#[O+:5])(<-[5H-:6])(<-[6C-:7]#[O+:8])<-[1N@H:9]([CH2:10][CH2:11][P:12]([CH3:13])[CH3:14])[CH2:15][CH2:16][2P:17]->1([CH3:18])[CH3:19]", "smiles3D": "C([C:1]#[3N:2]->[Mn+:3]1(<-[4C-:4]#[O+:5])(<-[5H-:6])(<-[6C-:7]#[O+:8])<-[1N@@:9]([C:10]([C:11]([P:12]([C:13]([H:28])([H:29])[H:30])[C:14]([H:31])([H:32])[H:33])([H:26])[H:27])([H:24])[H:25])([H:23])[C:15]([H:34])([H:35])[C:16]([H:36])([H:37])[2P:17]->1([C:18]([H:38])([H:39])[H:40])[C:19]([H:41])([H:42])[H:43])([H:20])([H:21])[H:22]", "smiles3Dx": "C([C:1]#[3N:2]->[Mn+:3]1(<-[4C-:4]#[O+:5])(<-[5H-:6])(<-[6C-:7]#[O+:8])<-[1N@@:9]([C:10]([C:11]([P:12]([C:13]([H:28])([H:29])[H:30])[C:14]([H:31])([H:32])[H:33])([H:26])[H:27])([H:24])[H:25])([H:23])[C:15]([H:34])([H:35])[C:16]([H:36])([H:37])[2P:17]->1([C:18]([H:38])([H:39])[H:40])[C:19]([H:41])([H:42])[H:43])([H:20])([H:21])[H:22]", "dummies": []}
C     -3.5177     2.7894     1.6049
C     -2.4380     2.2362     0.8134
N     -1.4936     1.5970     0.3702
Mn     0.0000     0.0000     0.0000
C     -1.0391    -0.9444     1.7911
O     -1.5838    -1.2857     2.8304
H      1.0287    -1.5326    -0.1696
C     -1.3386    -0.7257    -1.6475
O     -2.0117    -1.0771    -2.5820
N      1.6157     0.9561     1.3871
C      1.0725     1.9538     2.3163
C      1.2380     3.5471     2.1814
P     -0.3634     4.4259     1.8388
C     -0.7102     5.3358     3.4308
C      0.1366     5.7968     0.6470
C      2.7821     1.4110     0.6455
C      2.9547     0.7660    -0.7208
P      1.4761     1.1615    -1.7094
C      1.6413     0.3445    -3.2661
C      1.4413     2.9248    -1.9027
H     -3.2269     2.6463     2.7063
H     -3.7063     3.8802     1.4210
H     -4.4225     2.1564     1.4092
H      1.9337     0.2429     1.9173
H      1.4809     1.6892     3.3181
H     -0.0292     1.7916     2.3608
H      1.6986     3.9068     3.1433
H      1.9510     3.8778     1.4420
H     -0.5344     6.4171     3.3196
H     -1.7731     5.1683     3.6843
H     -0.0994     4.9339     4.2785
H     -0.0471     5.4440    -0.3883
H      1.2089     6.0692     0.7516
H     -0.4957     6.6921     0.8190
H      3.6761     1.0640     1.2772
H      2.9635     2.4799     0.5195
H      3.0456    -0.3421    -0.6781
H      3.8795     1.1690    -1.2053
H      0.7672     0.6967    -3.9374
H      2.5657     0.5931    -3.8127
H      1.5438    -0.7472    -3.1663
H      2.4131     3.3121    -2.2326
H      1.1154     3.3739    -0.9741
H      0.6753     3.1535    -2.7242
44
{"conf": 8, "E": 278.75, "rms": -1.0, "geom": "OH", "total_charge": 0, "CA_charge": 1, "smiles": "C[C:1]#[3N:2]->[Mn+:3]1(<-[4C-:4]#[O+:5])(<-[5H-:6])(<-[6C-:7]#[O+:8])<-[1N@H:9]([CH2:10][CH2:11][P:12]([CH3:13])[CH3:14])[CH2:15][CH2:16][2P:17]->1([CH3:18])[CH3:19]", "smiles3D": "C([C:1]#[3N:2]->[Mn+:3]1(<-[4C-:4]#[O+:5])(<-[5H-:6])(<-[6C-:7]#[O+:8])<-[1N@@:9]([C:10]([C:11]([P:12]([C:13]([H:28])([H:29])[H:30])[C:14]([H:31])([H:32])[H:33])([H:26])[H:27])([H:24])[H:25])([H:23])[C:15]([H:34])([H:35])[C:16]([H:36])([H:37])[2P:17]->1([C:18]([H:38])([H:39])[H:40])[C:19]([H:41])([H:42])[H:43])([H:20])([H:21])[H:22]", "smiles3Dx": "C([C:1]#[3N:2]->[Mn+:3]1(<-[4C-:4]#[O+:5])(<-[5H-:6])(<-[6C-:7]#[O+:8])<-[1N@@:9]([C:10]([C:11]([P:12]([C:13]([H:28])([H:29])[H:30])[C:14]([H:31])([H:32])[H:33])([H:26])[H:27])([H:24])[H:25])([H:23])[C:15]([H:34])([H:35])[C:16]([H:36])([H:37])[2P:17]->1([C:18]([H:38])([H:39])[H:40])[C:19]([H:41])([H:42])[H:43])([H:20])([H:21])[H:22]", "dummies": []}
C      0.9561    -3.5231    -2.9582
C      0.5913    -2.7771    -1.8955
N      0.3647    -1.9981    -0.9950
Mn     0.0000     0.0000     0.0000
C     -2.4025    -0.2104    -0.3629
O     -3.6302    -0.3455    -0.6315
H     -0.1133     1.8746     0.6948
C      0.6523    -0.8747     2.1574
O      1.1857    -1.2361     3.2328
N      0.1397     0.9477    -2.2065
C     -0.3149     0.1262    -3.2200
C     -1.2920     0.6650    -4.2234
P     -0.5170     1.9996    -5.3156
C     -0.9501     3.6913    -4.7113
C      1.2845     1.7650    -5.7817
C      1.2975     1.7969    -2.4668
C      2.2828     1.8708    -1.2133
P      2.5663     0.2809    -0.5290
C      3.2776    -0.7452    -1.8240
C      3.5470     0.2672     0.9356
H      1.7523    -4.2430    -2.5494
H      1.3688    -2.6445    -3.4521
H     -0.0491    -3.8332    -3.3503
H     -0.4178     1.5099    -2.2247
H     -0.8219    -0.7280    -2.6705
H      0.5356    -0.2880    -3.6765
H     -1.7011    -0.1626    -4.9433
H     -2.2032     1.0984    -3.6844
H     -1.7259     3.6249    -3.9100
H     -0.0559     4.2236    -4.3138
H     -1.3713     4.2380    -5.5886
H      1.3294     1.6913    -6.8958
H      1.7235     0.8332    -5.3550
H      1.8896     2.6393    -5.4284
H      1.7582     1.2973    -3.2781
H      0.9951     2.8268    -2.7679
H      3.1723     2.3273    -1.4942
H      1.7682     2.4461    -0.3710
H      2.5754    -0.6928    -2.6642
H      4.2831    -0.4050    -2.0928
H      3.3192    -1.7806    -1.4428
H      3.6635    -0.8043     1.2289
H      2.9748     0.7986     1.7553
H      4.5496     0.7088     0.8099
44
{"conf": 9, "E": 259.28, "rms": -1.0, "geom": "OH", "total_charge": 0, "CA_charge": 1, "smiles": "C[C:1]#[3N:2]->[Mn+:3]1(<-[4C-:4]#[O+:5])(<-[5H-:6])(<-[6C-:7]#[O+:8])<-[1N@H:9]([CH2:10][CH2:11][P:12]([CH3:13])[CH3:14])[CH2:15][CH2:16][2P:17]->1([CH3:18])[CH3:19]", "smiles3D": "C([C:1]#[3N:2]->[Mn+:3]1(<-[4C-:4]#[O+:5])(<-[5H-:6])(<-[6C-:7]#[O+:8])<-[1N@@:9]([C:10]([C:11]([P:12]([C:13]([H:28])([H:29])[H:30])[C:14]([H:31])([H:32])[H:33])([H:26])[H:27])([H:24])[H:25])([H:23])[C:15]([H:34])([H:35])[C:16]([H:36])([H:37])[2P:17]->1([C:18]([H:38])([H:39])[H:40])[C:19]([H:41])([H:42])[H:43])([H:20])([H:21])[H:22]", "smiles3Dx": "C([C:1]#[3N:2]->[Mn+:3]1(<-[4C-:4]#[O+:5])(<-[5H-:6])(<-[6C-:7]#[O+:8])<-[1N@@:9]([C:10]([C:11]([P:12]([C:13]([H:28])([H:29])[H:30])[C:14]([H:31])([H:32])[H:33])([H:26])[H:27])([H:24])[H:25])([H:23])[C:15]([H:34])([H:35])[C:16]([H:36])([H:37])[2P:17]->1([C:18]([H:38])([H:39])[H:40])[C:19]([H:41])([H:42])[H:43])([H:20])([H:21])[H:22]", "dummies": []}
C      3.4728     2.4449    -1.0080
C      2.7361     1.2061    -1.3363
N      1.7969     0.5046    -1.1550
Mn     0.0000     0.0000     0.0000
C      0.1515     2.3309     0.5447
O      0.5260     3.4401     0.9031
H     -1.3351    -0.4236     1.1743
C     -1.3940    -0.1602    -1.9728
O     -2.1002    -0.5362    -2.8403
N      1.4511    -0.5572     1.7981
C      2.8624    -0.6449     1.5359
C      3.7454    -1.8294     2.1853
P      4.8488    -1.3367     3.5279
C      5.5712    -2.9796     3.9979
C      3.6981    -1.0084     4.9806
C      0.8524    -1.5512     2.4589
C      0.4969    -2.8691     1.6761
P      0.3967    -2.5322    -0.1221
C      1.9142    -3.1285    -0.9349
C     -1.0099    -3.3370    -0.8887
H      4.5210     2.4210    -1.4130
H      3.3854     2.3083     0.0588
H      2.7422     3.2469    -1.2712
H      1.4594     0.1770     2.3981
H      3.4158     0.2833     1.9116
H      2.9664    -0.7245     0.5286
H      4.3903    -2.2427     1.3056
H      3.1488    -2.7133     2.4300
H      4.7799    -3.7203     4.2785
H      6.2634    -2.8505     4.8531
H      6.1565    -3.3579     3.1296
H      3.0509    -1.8803     5.1800
H      4.2908    -0.7703     5.8917
H      3.0562    -0.1460     4.7427
H      1.3789    -1.8828     3.4773
H     -0.0831    -1.0902     2.7911
H     -0.4915    -3.2814     2.0074
H      1.2109    -3.7372     1.8974
H      2.1207    -4.2687    -0.8083
H      1.8571    -2.8912    -1.9844
H      2.7690    -2.6392    -0.5128
H     -0.9830    -3.1030    -1.9502
H     -1.8956    -2.9087    -0.4651
H     -1.0628    -4.4821    -0.7449
44
{"conf": 10, "E": 164.25, "rms": -1.0, "geom": "OH", "total_charge": 0, "CA_charge": 1, "smiles": "C[C:1]#[3N:2]->[Mn+:3]1(<-[4C-:4]#[O+:5])(<-[5H-:6])(<-[6C-:7]#[O+:8])<-[1N@H:9]([CH2:10][CH2:11][P:12]([CH3:13])[CH3:14])[CH2:15][CH2:16][2P:17]->1([CH3:18])[CH3:19]", "smiles3D": "C([C:1]#[3N:2]->[Mn+:3]1(<-[4C-:4]#[O+:5])(<-[5H-:6])(<-[6C-:7]#[O+:8])<-[1N@@:9]([C:10]([C:11]([P:12]([C:13]([H:28])([H:29])[H:30])[C:14]([H:31])([H:32])[H:33])([H:26])[H:27])([H:24])[H:25])([H:23])[C:15]([H:34])([H:35])[C:16]([H:36])([H:37])[2P:17]->1([C:18]([H:38])([H:39])[H:40])[C:19]([H:41])([H:42])[H:43])([H:20])([H:21])[H:22]", "smiles3Dx": "C([C:1]#[3N:2]->[Mn+:3]1(<-[4C-:4]#[O+:5])(<-[5H-:6])(<-[6C-:7]#[O+:8])<-[1N@@:9]([C:10]([C:11]([P:12]([C:13]([H:28])([H:29])[H:30])[C:14]([H:31])([H:32])[H:33])([H:26])[H:27])([H:24])[H:25])([H:23])[C:15]([H:34])([H:35])[C:16]([H:36])([H:37])[2P:17]->1([C:18]([H:38])([H:39])[H:40])[C:19]([H:41])([H:42])[H:43])([H:20])([H:21])[H:22]", "dummies": []}
C     -0.9411    -4.7809     0.0276
C     -0.4189    -3.3956     0.2472
N     -0.1746    -2.2096     0.3174
Mn     0.0000     0.0000     0.0000
C     -2.2279    -0.3805    -0.6724
O     -3.3174    -0.7502    -1.1079
H      0.0171     1.7745    -0.4334
C     -0.3015     0.5106     2.3239
O     -0.3281     0.7531     3.4969
N      1.0368    -0.4882    -2.0269
C      0.1047    -0.8290    -3.0366
C      0.4926    -0.2894    -4.4494
P      2.3225     0.0370    -4.5753
C      2.9814    -1.1328    -5.8605
C      2.4990     1.7442    -5.3558
C      2.0574    -1.5095    -1.7903
C      3.1911    -1.0576    -0.9260
P      2.6275     0.1531     0.2546
C      3.3545    -0.1636     1.8251
C      3.2789     1.7764    -0.3647
H     -0.5954    -5.1684    -0.9329
H     -0.6633    -5.4640     0.8592
H     -2.0445    -4.6758    -0.0003
H      1.4754     0.3594    -2.2496
H     -0.8763    -0.3981    -2.7817
H     -0.0939    -1.9540    -3.1273
H      0.1884    -0.9772    -5.2646
H     -0.0225     0.6496    -4.6265
H      3.1322    -0.6408    -6.8486
H      2.2701    -2.0074    -5.9711
H      3.9523    -1.5604    -5.4964
H      2.7672     2.4613    -4.5400
H      1.5296     2.0402    -5.7885
H      3.3035     1.7427    -6.1239
H      1.5831    -2.4029    -1.3300
H      2.4081    -1.8785    -2.8035
H      3.6070    -1.9184    -0.3925
H      4.0892    -0.6263    -1.5472
H      3.0885    -1.1525     2.1859
H      3.0229     0.6069     2.5695
H      4.4917    -0.0989     1.7716
H      2.6791     2.0882    -1.2205
H      4.3288     1.6568    -0.6330
H      3.1760     2.5149     0.4576
