# Supplementary material for: MACE: Automated Assessment of Stereochemistry of Transition Metal Complexes and Its Applications in Computational Catalysis
Source: J Chem Theory Comput. 2024 Feb 16;20(5):2313–20. doi: 10.1021/acs.jctc.3c01313 (PMC10938507; doi:10.1021/acs.jctc.3c01313)
Supplement: Supplementary file 3 — ct3c01313_si_003.zip [file ct3c01313_si_003.zip › structures/screening/mace_MeCN/Mn_PNhP_Me_bi_9.xyz]

44
{"conf": 0, "E": 96.39, "rms": -1.0, "geom": "OH", "total_charge": 0, "CA_charge": 1, "smiles": "C[C:1]#[5N:2]->[Mn+:3]1(<-[3C-:4]#[O+:5])(<-[4C-:6]#[O+:7])(<-[6H-:8])<-[1N@H:9]([CH2:10][CH2:11][P:12]([CH3:13])[CH3:14])[CH2:15][CH2:16][2P:17]->1([CH3:18])[CH3:19]", "smiles3D": "C([C:1]#[5N:2]->[Mn+:3]1(<-[3C-:4]#[O+:5])(<-[4C-:6]#[O+:7])(<-[6H-:8])<-[1N@@:9]([C:10]([C:11]([P:12]([C:13]([H:28])([H:29])[H:30])[C:14]([H:31])([H:32])[H:33])([H:26])[H:27])([H:24])[H:25])([H:23])[C:15]([H:34])([H:35])[C:16]([H:36])([H:37])[2P:17]->1([C:18]([H:38])([H:39])[H:40])[C:19]([H:41])([H:42])[H:43])([H:20])([H:21])[H:22]", "smiles3Dx": "C([C:1]#[5N:2]->[Mn+:3]1(<-[3C-:4]#[O+:5])(<-[4C-:6]#[O+:7])(<-[6H-:8])<-[1N@@:9]([C:10]([C:11]([P:12]([C:13]([H:28])([H:29])[H:30])[C:14]([H:31])([H:32])[H:33])([H:26])[H:27])([H:24])[H:25])([H:23])[C:15]([H:34])([H:35])[C:16]([H:36])([H:37])[2P:17]->1([C:18]([H:38])([H:39])[H:40])[C:19]([H:41])([H:42])[H:43])([H:20])([H:21])[H:22]", "dummies": []}
C      1.1452     4.7847    -0.7800
C      0.8180     3.3772    -0.5389
N      0.5320     2.1999    -0.3422
Mn     0.0000     0.0000     0.0000
C     -0.4721    -2.2141     0.3381
O     -0.7240    -3.3809     0.5124
C     -0.5323     0.5435     2.1644
O     -0.8110     0.8234     3.3034
H      1.7455    -0.3171     0.4903
N     -2.1045     0.3980    -0.9541
C     -3.1066    -0.4773    -0.4621
C     -3.3661    -0.3523     1.0400
P     -4.8769    -1.2975     1.6316
C     -6.2570    -0.7696     0.4913
C     -4.5413    -3.0261     1.0148
C     -2.0938     0.3454    -2.4187
C     -0.7602     0.6271    -3.1578
P      0.5239    -0.4171    -2.4935
C      2.0674     0.1887    -3.1741
C      0.2365    -2.0507    -3.1704
H      0.7251     5.0968    -1.7578
H      2.2487     4.9085    -0.7867
H      0.7052     5.4112     0.0231
H     -2.3330     1.2530    -0.7117
H     -4.0570    -0.2619    -0.9993
H     -2.8171    -1.5256    -0.6840
H     -3.4828     0.7146     1.3180
H     -2.5170    -0.8000     1.5865
H     -6.0892    -1.1519    -0.5337
H     -6.3252     0.3352     0.4750
H     -7.2139    -1.1881     0.8652
H     -3.5809    -3.3883     1.4383
H     -4.4957    -3.0448    -0.0933
H     -5.3579    -3.6991     1.3473
H     -2.8375     1.0920    -2.7905
H     -2.4463    -0.6641    -2.7640
H     -0.8883     0.4273    -4.2462
H     -0.4716     1.6904    -3.0161
H      2.8687    -0.5617    -2.9928
H      2.3428     1.1525    -2.6852
H      1.9482     0.3472    -4.2689
H      1.0344    -2.7405    -2.8442
H      0.2317    -1.9984    -4.2744
H     -0.7425    -2.4373    -2.8156
44
{"conf": 1, "E": 87.14, "rms": -1.0, "geom": "OH", "total_charge": 0, "CA_charge": 1, "smiles": "C[C:1]#[5N:2]->[Mn+:3]1(<-[3C-:4]#[O+:5])(<-[4C-:6]#[O+:7])(<-[6H-:8])<-[1N@H:9]([CH2:10][CH2:11][P:12]([CH3:13])[CH3:14])[CH2:15][CH2:16][2P:17]->1([CH3:18])[CH3:19]", "smiles3D": "C([C:1]#[5N:2]->[Mn+:3]1(<-[3C-:4]#[O+:5])(<-[4C-:6]#[O+:7])(<-[6H-:8])<-[1N@@:9]([C:10]([C:11]([P:12]([C:13]([H:28])([H:29])[H:30])[C:14]([H:31])([H:32])[H:33])([H:26])[H:27])([H:24])[H:25])([H:23])[C:15]([H:34])([H:35])[C:16]([H:36])([H:37])[2P:17]->1([C:18]([H:38])([H:39])[H:40])[C:19]([H:41])([H:42])[H:43])([H:20])([H:21])[H:22]", "smiles3Dx": "C([C:1]#[5N:2]->[Mn+:3]1(<-[3C-:4]#[O+:5])(<-[4C-:6]#[O+:7])(<-[6H-:8])<-[1N@@:9]([C:10]([C:11]([P:12]([C:13]([H:28])([H:29])[H:30])[C:14]([H:31])([H:32])[H:33])([H:26])[H:27])([H:24])[H:25])([H:23])[C:15]([H:34])([H:35])[C:16]([H:36])([H:37])[2P:17]->1([C:18]([H:38])([H:39])[H:40])[C:19]([H:41])([H:42])[H:43])([H:20])([H:21])[H:22]", "dummies": []}
C      2.3205    -1.0043     4.2810
C      1.6106    -0.7323     3.0336
N      1.0355    -0.4883     1.9774
Mn     0.0000     0.0000     0.0000
C     -0.9414     0.4911    -2.0314
O     -1.4366     0.7542    -3.0998
C     -0.9862    -2.0683     0.0133
O     -1.5008    -3.1579     0.0239
H      1.4750    -0.6444    -0.8929
N     -1.6594     1.1056     1.1844
C     -2.8688     0.3927     1.2840
C     -3.6487     0.2304    -0.0340
P     -5.2765    -0.6999     0.1470
C     -4.7217    -2.4352     0.5482
C     -5.9485    -0.1743     1.8066
C     -1.7640     2.4402     0.6917
C     -0.4731     3.2886     0.8923
P      0.9121     2.4407     0.1340
C      1.2242     3.2879    -1.4090
C      2.3254     2.7495     1.1905
H      3.1910    -0.3251     4.3600
H      2.6688    -2.0577     4.2886
H      1.6468    -0.8312     5.1417
H     -1.3391     1.1700     2.0434
H     -3.5198     0.9205     2.0172
H     -2.6408    -0.6144     1.6898
H     -3.0369    -0.3156    -0.7705
H     -3.8997     1.2259    -0.4489
H     -4.0189    -2.4342     1.4049
H     -5.6056    -3.0499     0.8145
H     -4.2267    -2.8824    -0.3403
H     -6.9442    -0.6383     1.9569
H     -6.0586     0.9286     1.8303
H     -5.2760    -0.5031     2.6260
H     -1.9836     2.4066    -0.3957
H     -2.6076     2.9639     1.1997
H     -0.6035     4.2861     0.4208
H     -0.2823     3.4173     1.9791
H      0.3147     3.2484    -2.0485
H      1.4881     4.3457    -1.2045
H      2.0706     2.7964    -1.9374
H      3.2196     2.9648     0.5634
H      2.5201     1.8549     1.8145
H      2.1203     3.6210     1.8469
44
{"conf": 2, "E": 161.07, "rms": -1.0, "geom": "OH", "total_charge": 0, "CA_charge": 1, "smiles": "C[C:1]#[5N:2]->[Mn+:3]1(<-[3C-:4]#[O+:5])(<-[4C-:6]#[O+:7])(<-[6H-:8])<-[1N@H:9]([CH2:10][CH2:11][P:12]([CH3:13])[CH3:14])[CH2:15][CH2:16][2P:17]->1([CH3:18])[CH3:19]", "smiles3D": "C([C:1]#[5N:2]->[Mn+:3]1(<-[3C-:4]#[O+:5])(<-[4C-:6]#[O+:7])(<-[6H-:8])<-[1N@@:9]([C:10]([C:11]([P:12]([C:13]([H:28])([H:29])[H:30])[C:14]([H:31])([H:32])[H:33])([H:26])[H:27])([H:24])[H:25])([H:23])[C:15]([H:34])([H:35])[C:16]([H:36])([H:37])[2P:17]->1([C:18]([H:38])([H:39])[H:40])[C:19]([H:41])([H:42])[H:43])([H:20])([H:21])[H:22]", "smiles3Dx": "C([C:1]#[5N:2]->[Mn+:3]1(<-[3C-:4]#[O+:5])(<-[4C-:6]#[O+:7])(<-[6H-:8])<-[1N@@:9]([C:10]([C:11]([P:12]([C:13]([H:28])([H:29])[H:30])[C:14]([H:31])([H:32])[H:33])([H:26])[H:27])([H:24])[H:25])([H:23])[C:15]([H:34])([H:35])[C:16]([H:36])([H:37])[2P:17]->1([C:18]([H:38])([H:39])[H:40])[C:19]([H:41])([H:42])[H:43])([H:20])([H:21])[H:22]", "dummies": []}
C     -4.1762     1.6485     1.9744
C     -2.8752     1.2288     1.4657
N     -1.8373     0.9114     0.9294
Mn     0.0000     0.0000     0.0000
C      1.7177    -1.1426    -1.2312
O      2.5977    -1.7424    -1.7764
C      1.3500     1.6406     0.9303
O      2.0904     2.3616     1.5998
H     -0.5614     0.8554    -1.5057
N      0.1436    -1.4075     1.8225
C      0.8420    -0.7671     2.8797
C      0.6631    -1.5007     4.2957
P     -0.4577    -0.6180     5.5039
C     -1.8890     0.1298     4.5472
C      0.5019     0.9078     6.0902
C      0.6548    -2.6177     1.3838
C     -0.2243    -3.3237     0.2400
P     -1.4558    -2.1292    -0.3846
C     -1.8826    -2.4695    -2.0882
C     -2.9223    -2.4053     0.7061
H     -4.5254     0.7766     2.5192
H     -4.8143     1.8722     1.0659
H     -4.0050     2.5492     2.6510
H     -0.6772    -1.5790     2.2159
H      1.9868    -0.7471     2.6898
H      0.4802     0.2122     2.9726
H      0.2026    -2.5256     4.1661
H      1.6099    -1.6521     4.7791
H     -1.5592     1.0434     3.9973
H     -2.7039     0.4205     5.2303
H     -2.2619    -0.6023     3.8268
H      0.7904     1.5147     5.2218
H     -0.1223     1.5156     6.7749
H      1.3847     0.5793     6.6231
H      1.6984    -2.5012     0.8707
H      0.7802    -3.2696     2.2202
H     -0.6791    -4.2568     0.5821
H      0.4433    -3.5924    -0.6475
H     -2.3403    -3.4870    -2.1654
H     -2.6353    -1.7077    -2.4122
H     -0.9923    -2.4052    -2.6704
H     -2.7742    -3.2481     1.4016
H     -3.1717    -1.5348     1.2355
H     -3.8125    -2.6883     0.0528
44
{"conf": 3, "E": 82.59, "rms": -1.0, "geom": "OH", "total_charge": 0, "CA_charge": 1, "smiles": "C[C:1]#[5N:2]->[Mn+:3]1(<-[3C-:4]#[O+:5])(<-[4C-:6]#[O+:7])(<-[6H-:8])<-[1N@H:9]([CH2:10][CH2:11][P:12]([CH3:13])[CH3:14])[CH2:15][CH2:16][2P:17]->1([CH3:18])[CH3:19]", "smiles3D": "C([C:1]#[5N:2]->[Mn+:3]1(<-[3C-:4]#[O+:5])(<-[4C-:6]#[O+:7])(<-[6H-:8])<-[1N@@:9]([C:10]([C:11]([P:12]([C:13]([H:28])([H:29])[H:30])[C:14]([H:31])([H:32])[H:33])([H:26])[H:27])([H:24])[H:25])([H:23])[C:15]([H:34])([H:35])[C:16]([H:36])([H:37])[2P:17]->1([C:18]([H:38])([H:39])[H:40])[C:19]([H:41])([H:42])[H:43])([H:20])([H:21])[H:22]", "smiles3Dx": "C([C:1]#[5N:2]->[Mn+:3]1(<-[3C-:4]#[O+:5])(<-[4C-:6]#[O+:7])(<-[6H-:8])<-[1N@@:9]([C:10]([C:11]([P:12]([C:13]([H:28])([H:29])[H:30])[C:14]([H:31])([H:32])[H:33])([H:26])[H:27])([H:24])[H:25])([H:23])[C:15]([H:34])([H:35])[C:16]([H:36])([H:37])[2P:17]->1([C:18]([H:38])([H:39])[H:40])[C:19]([H:41])([H:42])[H:43])([H:20])([H:21])[H:22]", "dummies": []}
C      4.3302    -2.4443    -0.2470
C      3.0614    -1.7220    -0.1702
N      1.9940    -1.1172    -0.1074
Mn     0.0000     0.0000     0.0000
C     -2.0002     1.1099     0.1267
O     -3.0523     1.6950     0.1915
C      1.0164     1.6852     1.1773
O      1.5510     2.5716     1.7955
H     -0.4071    -0.8897     1.5583
N      0.3835     0.8587    -2.1236
C      0.4781     2.2571    -2.0367
C      0.9991     2.9278    -3.3239
P      1.5249     4.7161    -3.0879
C      0.1457     5.4394    -2.0631
C      2.8874     4.5984    -1.8169
C     -0.6420     0.3934    -3.0108
C     -0.7676    -1.1522    -3.1181
P     -1.0759    -1.8317    -1.4954
C     -0.3276    -3.4562    -1.4821
C     -2.8451    -2.0695    -1.3743
H      4.1658    -3.4265    -0.7362
H      4.7273    -2.6024     0.7766
H      5.0570    -1.8530    -0.8414
H      1.1879     0.5229    -2.4070
H     -0.5173     2.6824    -1.7808
H      1.1773     2.4913    -1.2167
H      0.2020     2.9251    -4.0943
H      1.8678     2.3588    -3.7139
H      0.0640     4.9187    -1.0874
H      0.3553     6.5119    -1.8784
H     -0.8124     5.3437    -2.6143
H      2.4856     4.3190    -0.8236
H      3.6335     3.8459    -2.1423
H      3.3835     5.5861    -1.7292
H     -1.6215     0.7988    -2.6713
H     -0.4466     0.7802    -4.0346
H      0.1777    -1.5711    -3.5214
H     -1.6054    -1.4135    -3.7991
H      0.7368    -3.3784    -1.7854
H     -0.3888    -3.8814    -0.4601
H     -0.8656    -4.1183    -2.1913
H     -3.1859    -2.7490    -2.1828
H     -3.3589    -1.0912    -1.4726
H     -3.0896    -2.5177    -0.3888
44
{"conf": 4, "E": 87.08, "rms": -1.0, "geom": "OH", "total_charge": 0, "CA_charge": 1, "smiles": "C[C:1]#[5N:2]->[Mn+:3]1(<-[3C-:4]#[O+:5])(<-[4C-:6]#[O+:7])(<-[6H-:8])<-[1N@H:9]([CH2:10][CH2:11][P:12]([CH3:13])[CH3:14])[CH2:15][CH2:16][2P:17]->1([CH3:18])[CH3:19]", "smiles3D": "C([C:1]#[5N:2]->[Mn+:3]1(<-[3C-:4]#[O+:5])(<-[4C-:6]#[O+:7])(<-[6H-:8])<-[1N@@:9]([C:10]([C:11]([P:12]([C:13]([H:28])([H:29])[H:30])[C:14]([H:31])([H:32])[H:33])([H:26])[H:27])([H:24])[H:25])([H:23])[C:15]([H:34])([H:35])[C:16]([H:36])([H:37])[2P:17]->1([C:18]([H:38])([H:39])[H:40])[C:19]([H:41])([H:42])[H:43])([H:20])([H:21])[H:22]", "smiles3Dx": "C([C:1]#[5N:2]->[Mn+:3]1(<-[3C-:4]#[O+:5])(<-[4C-:6]#[O+:7])(<-[6H-:8])<-[1N@@:9]([C:10]([C:11]([P:12]([C:13]([H:28])([H:29])[H:30])[C:14]([H:31])([H:32])[H:33])([H:26])[H:27])([H:24])[H:25])([H:23])[C:15]([H:34])([H:35])[C:16]([H:36])([H:37])[2P:17]->1([C:18]([H:38])([H:39])[H:40])[C:19]([H:41])([H:42])[H:43])([H:20])([H:21])[H:22]", "dummies": []}
C     -3.7388    -3.2854    -0.0063
C     -2.6342    -2.3303    -0.0088
N     -1.7055    -1.5245    -0.0038
Mn     0.0000     0.0000     0.0000
C      1.6632     1.5751     0.0383
O      2.5323     2.4079     0.0402
C     -0.1438     0.1273     2.2834
O     -0.2165     0.1872     3.4869
H     -1.2297     1.3535    -0.2016
N      1.5343    -1.7294    -0.1379
C      2.1897    -1.9058     1.0902
C      1.3998    -2.8037     2.0617
P      1.4808    -4.6600     1.7437
C     -0.0895    -4.9251     0.7519
C      2.7504    -4.9218     0.3943
C      2.4083    -1.4508    -1.2268
C      1.7152    -1.4190    -2.6184
P      0.3114    -0.3088    -2.5630
C     -1.0005    -1.1436    -3.4506
C      0.7657     1.1303    -3.5243
H     -3.9261    -3.6302     1.0278
H     -4.6579    -2.8170    -0.4193
H     -3.4615    -4.1640    -0.6215
H      1.0749    -2.4810    -0.3490
H      2.3070    -0.9093     1.5546
H      3.2105    -2.3309     0.9529
H      1.8064    -2.6439     3.0749
H      0.3378    -2.4889     2.0750
H     -0.9756    -4.6094     1.3686
H     -0.0828    -4.3606    -0.1980
H     -0.1910    -6.0166     0.5182
H      2.7705    -6.0127     0.1406
H      3.7589    -4.6367     0.7876
H      2.5002    -4.3427    -0.5033
H      2.8842    -0.4633    -1.0568
H      3.2111    -2.2124    -1.2775
H      1.3936    -2.4379    -2.8912
H      2.4405    -1.0609    -3.3753
H     -1.9175    -0.5128    -3.4295
H     -1.2012    -2.1255    -2.9597
H     -0.6975    -1.3093    -4.5075
H      1.5921     1.6797    -3.0092
H     -0.1248     1.7974    -3.6245
H      1.1071     0.8114    -4.5349
44
{"conf": 5, "E": 301.01, "rms": -1.0, "geom": "OH", "total_charge": 0, "CA_charge": 1, "smiles": "C[C:1]#[5N:2]->[Mn+:3]1(<-[3C-:4]#[O+:5])(<-[4C-:6]#[O+:7])(<-[6H-:8])<-[1N@H:9]([CH2:10][CH2:11][P:12]([CH3:13])[CH3:14])[CH2:15][CH2:16][2P:17]->1([CH3:18])[CH3:19]", "smiles3D": "C([C:1]#[5N:2]->[Mn+:3]1(<-[3C-:4]#[O+:5])(<-[4C-:6]#[O+:7])(<-[6H-:8])<-[1N@@:9]([C:10]([C:11]([P:12]([C:13]([H:28])([H:29])[H:30])[C:14]([H:31])([H:32])[H:33])([H:26])[H:27])([H:24])[H:25])([H:23])[C:15]([H:34])([H:35])[C:16]([H:36])([H:37])[2P:17]->1([C:18]([H:38])([H:39])[H:40])[C:19]([H:41])([H:42])[H:43])([H:20])([H:21])[H:22]", "smiles3Dx": "C([C:1]#[5N:2]->[Mn+:3]1(<-[3C-:4]#[O+:5])(<-[4C-:6]#[O+:7])(<-[6H-:8])<-[1N@@:9]([C:10]([C:11]([P:12]([C:13]([H:28])([H:29])[H:30])[C:14]([H:31])([H:32])[H:33])([H:26])[H:27])([H:24])[H:25])([H:23])[C:15]([H:34])([H:35])[C:16]([H:36])([H:37])[2P:17]->1([C:18]([H:38])([H:39])[H:40])[C:19]([H:41])([H:42])[H:43])([H:20])([H:21])[H:22]", "dummies": []}
C      4.3939    -0.4906    -1.8112
C      3.2228     0.2259    -1.5385
N      2.0749     0.4367    -1.1725
Mn     0.0000     0.0000     0.0000
C     -1.8942    -0.5640     1.4507
O     -2.6057    -1.1314     2.2617
C     -0.5163    -1.5737    -1.7821
O     -0.6365    -2.6256    -2.4137
H     -0.7425     1.7790    -0.6550
N      1.2313    -1.7791     1.2415
C      0.5834    -2.9351     1.2007
C      1.1750    -4.2186     1.7700
P      0.1329    -5.1523     3.0702
C      0.3723    -4.2827     4.7137
C     -1.6510    -4.7772     2.6239
C      1.8603    -1.4440     2.4558
C      1.1681    -0.2167     3.1070
P      1.3241     1.1452     2.0160
C      0.3852     2.5763     2.5649
C      3.0574     1.5522     1.7691
H      3.8678    -1.4783    -1.7022
H      4.6302    -0.0370    -2.8520
H      4.7867    -0.1635    -0.8453
H      1.8780    -1.8790     0.6768
H     -0.2256    -2.6318     1.6879
H      0.3022    -3.1634     0.0690
H      2.2125    -4.0860     2.1429
H      1.3864    -5.0014     0.9239
H     -0.5113    -4.4936     5.3852
H      1.2840    -4.6901     5.2039
H      0.5077    -3.1817     4.6308
H     -1.9934    -3.8087     3.0445
H     -1.7853    -4.8108     1.5180
H     -2.2872    -5.5568     3.0667
H      3.0227    -1.3014     2.1640
H      1.8687    -2.2926     3.1386
H      1.5999    -0.0603     4.0106
H      0.1354    -0.4278     3.1090
H     -0.6901     2.3088     2.5051
H      0.5750     3.4083     1.8346
H      0.6302     2.9930     3.6086
H      3.1097     2.4517     1.1343
H      3.5764     1.7190     2.7369
H      3.4150     0.6804     1.2615
44
{"conf": 6, "E": 87.11, "rms": -1.0, "geom": "OH", "total_charge": 0, "CA_charge": 1, "smiles": "C[C:1]#[5N:2]->[Mn+:3]1(<-[3C-:4]#[O+:5])(<-[4C-:6]#[O+:7])(<-[6H-:8])<-[1N@H:9]([CH2:10][CH2:11][P:12]([CH3:13])[CH3:14])[CH2:15][CH2:16][2P:17]->1([CH3:18])[CH3:19]", "smiles3D": "C([C:1]#[5N:2]->[Mn+:3]1(<-[3C-:4]#[O+:5])(<-[4C-:6]#[O+:7])(<-[6H-:8])<-[1N@@:9]([C:10]([C:11]([P:12]([C:13]([H:28])([H:29])[H:30])[C:14]([H:31])([H:32])[H:33])([H:26])[H:27])([H:24])[H:25])([H:23])[C:15]([H:34])([H:35])[C:16]([H:36])([H:37])[2P:17]->1([C:18]([H:38])([H:39])[H:40])[C:19]([H:41])([H:42])[H:43])([H:20])([H:21])[H:22]", "smiles3Dx": "C([C:1]#[5N:2]->[Mn+:3]1(<-[3C-:4]#[O+:5])(<-[4C-:6]#[O+:7])(<-[6H-:8])<-[1N@@:9]([C:10]([C:11]([P:12]([C:13]([H:28])([H:29])[H:30])[C:14]([H:31])([H:32])[H:33])([H:26])[H:27])([H:24])[H:25])([H:23])[C:15]([H:34])([H:35])[C:16]([H:36])([H:37])[2P:17]->1([C:18]([H:38])([H:39])[H:40])[C:19]([H:41])([H:42])[H:43])([H:20])([H:21])[H:22]", "dummies": []}
C     -0.4008    -1.6480    -4.6820
C     -0.3193    -1.1558    -3.3090
N     -0.2276    -0.7472    -2.1546
Mn     0.0000     0.0000     0.0000
C      0.3439     0.7731     2.1351
O      0.5244     1.1820     3.2540
C     -1.3901     1.7681    -0.4400
O     -2.1229     2.6977    -0.6788
H      1.4912     0.9381    -0.5237
N     -1.7311    -1.4029     0.6414
C     -2.1884    -1.0522     1.9244
C     -3.6535    -1.4716     2.1920
P     -3.9959    -2.0781     3.9475
C     -2.8012    -1.1582     5.0584
C     -3.1706    -3.7590     3.8711
C     -1.3224    -2.7806     0.4954
C      0.0228    -3.2062     1.1602
P      1.3373    -2.1541     0.5723
C      2.1012    -3.0330    -0.7868
C      2.5434    -2.0700     1.8938
H     -1.4638    -1.7430    -4.9808
H      0.0901    -2.6428    -4.7462
H      0.1067    -0.9373    -5.3600
H     -2.4084    -1.2485     0.0410
H     -2.1250     0.0554     2.0210
H     -1.5226    -1.5018     2.6818
H     -4.3278    -0.6071     1.9836
H     -3.9468    -2.2865     1.4943
H     -3.0743    -1.3528     6.1126
H     -1.7629    -1.5112     4.9038
H     -2.8751    -0.0638     4.8681
H     -3.7287    -4.4031     3.1562
H     -3.1979    -4.2388     4.8636
H     -2.1194    -3.6525     3.5354
H     -1.2358    -2.9784    -0.5995
H     -2.1175    -3.4479     0.8989
H     -0.0572    -3.1134     2.2561
H      0.2415    -4.2697     0.9051
H      2.8389    -2.3719    -1.2941
H      1.3107    -3.3267    -1.5124
H      2.6184    -3.9421    -0.3998
H      2.0817    -1.6118     2.7971
H      3.4059    -1.4555     1.5670
H      2.8911    -3.0896     2.1394
