# Supplementary material for: MACE: Automated Assessment of Stereochemistry of Transition Metal Complexes and Its Applications in Computational Catalysis
Source: J Chem Theory Comput. 2024 Feb 16;20(5):2313–20. doi: 10.1021/acs.jctc.3c01313 (PMC10938507; doi:10.1021/acs.jctc.3c01313)
Supplement: Supplementary file 3 — ct3c01313_si_003.zip [file ct3c01313_si_003.zip › structures/screening/mace_MeCN/Mn_PNhP_Me_tri_0.xyz]

38
{"conf": 0, "E": 107.91, "rms": -1.0, "geom": "OH", "total_charge": 0, "CA_charge": 1, "smiles": "C[1P:1]1([CH3:2])->[Mn+:3]2(<-[4H-:4])(<-[5C-:5]#[O+:6])(<-[6C-:7]#[O+:8])<-[2N@H:9]([CH2:10][CH2:11]1)[CH2:12][CH2:13][3P:14]->2([CH3:15])[CH3:16]", "smiles3D": "C([1P:1]1([C:2]([H:20])([H:21])[H:22])->[Mn+:3]2(<-[4H-:4])(<-[5C-:5]#[O+:6])(<-[6C-:7]#[O+:8])<-[2N@:9]([H:23])([C:10]([H:24])([H:25])[C:11]1([H:26])[H:27])[C:12]([H:28])([H:29])[C:13]([H:30])([H:31])[3P:14]->2([C:15]([H:32])([H:33])[H:34])[C:16]([H:35])([H:36])[H:37])([H:17])([H:18])[H:19]", "smiles3Dx": "C([1P:1]1([C:2]([H:20])([H:21])[H:22])->[Mn+:3]2(<-[4H-:4])(<-[5C-:5]#[O+:6])(<-[6C-:7]#[O+:8])<-[2N@:9]([H:23])([C:10]([H:24])([H:25])[C:11]1([H:26])[H:27])[C:12]([H:28])([H:29])[C:13]([H:30])([H:31])[3P:14]->2([C:15]([H:32])([H:33])[H:34])[C:16]([H:35])([H:36])[H:37])([H:17])([H:18])[H:19]", "dummies": []}
C     -3.0889    -1.7381    -1.2919
P     -1.3324    -1.9786    -1.0485
C     -1.1253    -3.6436    -0.4258
Mn     0.0000     0.0000     0.0000
H     -0.9208    -0.0508     1.5917
C     -1.5362     1.3833    -0.9826
O     -2.3455     2.1117    -1.5009
C      1.1511     1.8754     0.6364
O      1.7579     2.8621     0.9713
N      1.2220    -0.3617    -1.9305
C      0.8921    -1.6136    -2.5676
C     -0.6150    -1.9514    -2.6832
C      2.6127    -0.2698    -1.6014
C      3.1666    -1.2801    -0.5333
P      2.0413    -1.3847     0.8587
C      1.8458    -3.1260     1.2195
C      2.9280    -0.6880     2.2486
H     -3.4957    -2.5659    -1.9088
H     -3.5996    -1.7258    -0.3073
H     -3.2641    -0.7736    -1.8100
H     -2.0078    -4.2561    -0.7027
H     -1.0327    -3.6160     0.6773
H     -0.2164    -4.0980    -0.8660
H      1.0148     0.3172    -2.5103
H      1.3180    -1.6019    -3.5980
H      1.3682    -2.4507    -2.0199
H     -1.1202    -1.1762    -3.2964
H     -0.7421    -2.9439    -3.1654
H      3.2099    -0.3918    -2.5348
H      2.7966     0.7587    -1.2217
H      4.1580    -0.9265    -0.1795
H      3.2929    -2.2821    -0.9905
H      0.9617    -3.2709     1.8716
H      1.7111    -3.6897     0.2773
H      2.7506    -3.5003     1.7410
H      2.2644    -0.6688     3.1373
H      3.2474     0.3457     2.0046
H      3.8222    -1.3072     2.4686
38
{"conf": 1, "E": 107.91, "rms": -1.0, "geom": "OH", "total_charge": 0, "CA_charge": 1, "smiles": "C[1P:1]1([CH3:2])->[Mn+:3]2(<-[4H-:4])(<-[5C-:5]#[O+:6])(<-[6C-:7]#[O+:8])<-[2N@H:9]([CH2:10][CH2:11]1)[CH2:12][CH2:13][3P:14]->2([CH3:15])[CH3:16]", "smiles3D": "C([1P:1]1([C:2]([H:20])([H:21])[H:22])->[Mn+:3]2(<-[4H-:4])(<-[5C-:5]#[O+:6])(<-[6C-:7]#[O+:8])<-[2N@:9]([H:23])([C:10]([H:24])([H:25])[C:11]1([H:26])[H:27])[C:12]([H:28])([H:29])[C:13]([H:30])([H:31])[3P:14]->2([C:15]([H:32])([H:33])[H:34])[C:16]([H:35])([H:36])[H:37])([H:17])([H:18])[H:19]", "smiles3Dx": "C([1P:1]1([C:2]([H:20])([H:21])[H:22])->[Mn+:3]2(<-[4H-:4])(<-[5C-:5]#[O+:6])(<-[6C-:7]#[O+:8])<-[2N@:9]([H:23])([C:10]([H:24])([H:25])[C:11]1([H:26])[H:27])[C:12]([H:28])([H:29])[C:13]([H:30])([H:31])[3P:14]->2([C:15]([H:32])([H:33])[H:34])[C:16]([H:35])([H:36])[H:37])([H:17])([H:18])[H:19]", "dummies": []}
C      1.4195    -3.1323     1.5089
P      1.8250    -1.4127     1.2228
C      2.5390    -0.8124     2.7494
Mn     0.0000     0.0000     0.0000
H     -1.3037    -0.2726     1.2690
C     -0.5741    -1.9176    -1.1137
O     -0.8753    -2.9274    -1.6999
C     -1.4228     1.1299    -1.3922
O     -2.1719     1.7256    -2.1257
N      1.8982     0.4205    -1.2534
C      2.6555    -0.7921    -1.3359
C      3.1501    -1.4236     0.0149
C      2.6760     1.5167    -0.7285
C      1.8871     2.7805    -0.3055
P      0.6906     2.3297     0.9407
C     -0.5479     3.6210     0.9054
C      1.5219     2.4609     2.5202
H      1.1480    -3.6144     0.5477
H      2.2951    -3.6538     1.9478
H      0.5617    -3.1973     2.2092
H      1.7286    -0.5178     3.4452
H      3.1874     0.0592     2.5410
H      3.1473    -1.6150     3.2147
H      1.6184     0.6467    -2.0963
H      3.5470    -0.6138    -1.9809
H      2.0198    -1.5460    -1.8492
H      3.4709    -2.4705    -0.1702
H      4.0176    -0.8532     0.4036
H      3.2462     1.1811     0.1601
H      3.4152     1.8215    -1.5056
H      2.5860     3.5411     0.1031
H      1.3616     3.1996    -1.1888
H     -1.3389     3.3941     1.6493
H     -0.0769     4.5949     1.1524
H     -0.9983     3.6769    -0.1061
H      2.6026     2.2559     2.3931
H      1.0838     1.7318     3.2292
H      1.3920     3.4859     2.9241
38
{"conf": 2, "E": 308.9, "rms": -1.0, "geom": "OH", "total_charge": 0, "CA_charge": 1, "smiles": "C[1P:1]1([CH3:2])->[Mn+:3]2(<-[4H-:4])(<-[5C-:5]#[O+:6])(<-[6C-:7]#[O+:8])<-[2N@H:9]([CH2:10][CH2:11]1)[CH2:12][CH2:13][3P:14]->2([CH3:15])[CH3:16]", "smiles3D": "C([1P:1]1([C:2]([H:20])([H:21])[H:22])->[Mn+:3]2(<-[4H-:4])(<-[5C-:5]#[O+:6])(<-[6C-:7]#[O+:8])<-[2N@:9]([H:23])([C:10]([H:24])([H:25])[C:11]1([H:26])[H:27])[C:12]([H:28])([H:29])[C:13]([H:30])([H:31])[3P:14]->2([C:15]([H:32])([H:33])[H:34])[C:16]([H:35])([H:36])[H:37])([H:17])([H:18])[H:19]", "smiles3Dx": "C([1P:1]1([C:2]([H:20])([H:21])[H:22])->[Mn+:3]2(<-[4H-:4])(<-[5C-:5]#[O+:6])(<-[6C-:7]#[O+:8])<-[2N@:9]([H:23])([C:10]([H:24])([H:25])[C:11]1([H:26])[H:27])[C:12]([H:28])([H:29])[C:13]([H:30])([H:31])[3P:14]->2([C:15]([H:32])([H:33])[H:34])[C:16]([H:35])([H:36])[H:37])([H:17])([H:18])[H:19]", "dummies": []}
C      2.8581    -2.7587    -0.3428
P      2.1600    -1.4574     0.6880
C      3.5672    -0.5895     1.3779
Mn     0.0000     0.0000     0.0000
H      0.4303     1.3772    -1.1412
C      1.0669     1.2951     1.5567
O      1.6252     1.9807     2.3768
C      1.5269    -0.5906    -1.5941
O      2.3080    -0.8565    -2.4751
N     -0.7827    -1.7270     1.3952
C      0.0872    -2.8258     1.6063
C      1.4775    -2.3795     2.0432
C     -2.0842    -2.1202     0.9589
C     -2.1819    -2.6755    -0.4872
P     -1.4194    -1.5133    -1.6088
C     -0.5962    -2.5083    -2.8485
C     -2.7713    -0.6963    -2.4485
H      2.0669    -3.2016    -0.9779
H      3.2933    -3.5513     0.2993
H      3.6604    -2.3396    -0.9834
H      3.3263    -0.2372     2.4014
H      4.4406    -1.2723     1.4227
H      3.8137     0.2812     0.7363
H     -0.8979    -1.3311     2.2157
H      0.1837    -3.4223     0.6740
H     -0.3327    -3.4873     2.4007
H      1.4002    -1.7319     2.9412
H      2.1101    -3.2628     2.2714
H     -2.4943    -2.8878     1.6566
H     -2.7430    -1.2231     1.0222
H     -3.2501    -2.8107    -0.7592
H     -1.6670    -3.6549    -0.5531
H      0.1868    -3.1270    -2.3692
H     -0.1329    -1.8462    -3.6083
H     -1.3364    -3.1714    -3.3419
H     -3.4032    -0.1682    -1.7050
H     -3.3845    -1.4481    -2.9872
H     -2.3651     0.0375    -3.1746
38
{"conf": 3, "E": 303.24, "rms": -1.0, "geom": "OH", "total_charge": 0, "CA_charge": 1, "smiles": "C[1P:1]1([CH3:2])->[Mn+:3]2(<-[4H-:4])(<-[5C-:5]#[O+:6])(<-[6C-:7]#[O+:8])<-[2N@H:9]([CH2:10][CH2:11]1)[CH2:12][CH2:13][3P:14]->2([CH3:15])[CH3:16]", "smiles3D": "C([1P:1]1([C:2]([H:20])([H:21])[H:22])->[Mn+:3]2(<-[4H-:4])(<-[5C-:5]#[O+:6])(<-[6C-:7]#[O+:8])<-[2N@:9]([H:23])([C:10]([H:24])([H:25])[C:11]1([H:26])[H:27])[C:12]([H:28])([H:29])[C:13]([H:30])([H:31])[3P:14]->2([C:15]([H:32])([H:33])[H:34])[C:16]([H:35])([H:36])[H:37])([H:17])([H:18])[H:19]", "smiles3Dx": "C([1P:1]1([C:2]([H:20])([H:21])[H:22])->[Mn+:3]2(<-[4H-:4])(<-[5C-:5]#[O+:6])(<-[6C-:7]#[O+:8])<-[2N@:9]([H:23])([C:10]([H:24])([H:25])[C:11]1([H:26])[H:27])[C:12]([H:28])([H:29])[C:13]([H:30])([H:31])[3P:14]->2([C:15]([H:32])([H:33])[H:34])[C:16]([H:35])([H:36])[H:37])([H:17])([H:18])[H:19]", "dummies": []}
C      2.7832    -2.0640    -1.6334
P      2.4467    -0.8831    -0.3306
C      3.7244     0.3633    -0.4470
Mn     0.0000     0.0000     0.0000
H     -0.2095     0.9539    -1.5590
C     -0.2635    -1.3143    -1.8531
O     -0.3834    -1.9639    -2.8634
C     -2.0763     0.8299     0.4956
O     -3.1678     1.2707     0.7576
N      0.4487    -1.1685     1.9710
C      1.4060    -2.2145     1.7967
C      2.7555    -1.7446     1.2033
C     -0.7515    -1.5575     2.6135
C     -1.5858    -2.5991     1.8524
P     -1.5376    -2.2125     0.1076
C     -1.0416    -3.7730    -0.6458
C     -3.2530    -2.0011    -0.3672
H      3.8574    -2.3413    -1.6138
H      2.1677    -2.9723    -1.4810
H      2.5387    -1.6112    -2.6159
H      3.5665     1.1290     0.3400
H      3.6800     0.8458    -1.4450
H      4.7189    -0.1093    -0.3090
H      0.8435    -0.5523     2.5248
H      0.9930    -2.9915     1.1299
H      1.6116    -2.6874     2.7853
H      3.2551    -1.0594     1.9198
H      3.4094    -2.6229     1.0175
H     -1.3753    -0.6457     2.7480
H     -0.5183    -1.9628     3.6262
H     -1.1620    -3.6089     2.0305
H     -2.6340    -2.5766     2.2184
H     -1.5251    -3.8776    -1.6385
H     -1.3609    -4.6193    -0.0044
H      0.0574    -3.8038    -0.7684
H     -3.7864    -1.4104     0.4047
H     -3.3037    -1.4683    -1.3388
H     -3.7372    -2.9946    -0.4664
38
{"conf": 4, "E": 308.9, "rms": -1.0, "geom": "OH", "total_charge": 0, "CA_charge": 1, "smiles": "C[1P:1]1([CH3:2])->[Mn+:3]2(<-[4H-:4])(<-[5C-:5]#[O+:6])(<-[6C-:7]#[O+:8])<-[2N@H:9]([CH2:10][CH2:11]1)[CH2:12][CH2:13][3P:14]->2([CH3:15])[CH3:16]", "smiles3D": "C([1P:1]1([C:2]([H:20])([H:21])[H:22])->[Mn+:3]2(<-[4H-:4])(<-[5C-:5]#[O+:6])(<-[6C-:7]#[O+:8])<-[2N@:9]([H:23])([C:10]([H:24])([H:25])[C:11]1([H:26])[H:27])[C:12]([H:28])([H:29])[C:13]([H:30])([H:31])[3P:14]->2([C:15]([H:32])([H:33])[H:34])[C:16]([H:35])([H:36])[H:37])([H:17])([H:18])[H:19]", "smiles3Dx": "C([1P:1]1([C:2]([H:20])([H:21])[H:22])->[Mn+:3]2(<-[4H-:4])(<-[5C-:5]#[O+:6])(<-[6C-:7]#[O+:8])<-[2N@:9]([H:23])([C:10]([H:24])([H:25])[C:11]1([H:26])[H:27])[C:12]([H:28])([H:29])[C:13]([H:30])([H:31])[3P:14]->2([C:15]([H:32])([H:33])[H:34])[C:16]([H:35])([H:36])[H:37])([H:17])([H:18])[H:19]", "dummies": []}
C      2.8593     2.5566    -0.2219
P      1.0938     2.3473    -0.4317
C      0.6876     3.1153    -1.9955
Mn     0.0000     0.0000     0.0000
H      0.5124    -0.8859    -1.5287
C      2.2294    -0.4984    -0.0516
O      3.4041    -0.7600    -0.1442
C     -1.1475    -1.9330     0.4306
O     -1.7554    -2.9504     0.6538
N     -0.7417     1.3090     1.8106
C     -0.9269     2.6528     1.3646
C      0.3355     3.3724     0.8190
C      0.0025     1.2212     3.0136
C      0.2114    -0.2231     3.4533
P      1.2022    -0.9940     2.1976
C      1.0568    -2.7529     2.5051
C      2.8721    -0.5547     2.7093
H      3.3968     1.9767    -0.9996
H      3.1186     3.6310    -0.3202
H      3.1598     2.1982     0.7816
H      1.1490     2.5364    -2.8218
H      1.0749     4.1552    -2.0121
H     -0.4141     3.1291    -2.1254
H     -1.5796     0.9872     2.0044
H     -1.6845     2.6321     0.5471
H     -1.3469     3.2662     2.1962
H      1.0544     3.5541     1.6430
H      0.0419     4.3471     0.3752
H      0.9970     1.6992     2.8843
H     -0.5389     1.7590     3.8277
H      0.7312    -0.2544     4.4338
H     -0.7685    -0.7383     3.5320
H      1.7569    -3.0489     3.3133
H      1.3071    -3.3106     1.5795
H      0.0196    -2.9959     2.8133
H      2.9418    -0.5758     3.8159
H      3.5958    -1.2846     2.2933
H      3.1207     0.4628     2.3506
