# Supplementary material for: MACE: Automated Assessment of Stereochemistry of Transition Metal Complexes and Its Applications in Computational Catalysis
Source: J Chem Theory Comput. 2024 Feb 16;20(5):2313–20. doi: 10.1021/acs.jctc.3c01313 (PMC10938507; doi:10.1021/acs.jctc.3c01313)
Supplement: Supplementary file 3 — ct3c01313_si_003.zip [file ct3c01313_si_003.zip › structures/screening/mace_MeCN/Mn_PNhP_Me_tri_1.xyz]

38
{"conf": 0, "E": 142.48, "rms": -1.0, "geom": "OH", "total_charge": 0, "CA_charge": 1, "smiles": "C[1P:1]1([CH3:2])->[Mn+:3]2(<-[3C-:4]#[O+:5])(<-[4H-:6])(<-[6C-:7]#[O+:8])<-[2N@H:9]([CH2:10][CH2:11]1)[CH2:12][CH2:13][5P:14]->2([CH3:15])[CH3:16]", "smiles3D": "C([1P:1]1([C:2]([H:20])([H:21])[H:22])->[Mn+:3]2(<-[3C-:4]#[O+:5])(<-[4H-:6])(<-[6C-:7]#[O+:8])<-[2N@:9]([H:23])([C:10]([H:24])([H:25])[C:11]1([H:26])[H:27])[C:12]([H:28])([H:29])[C:13]([H:30])([H:31])[5P:14]->2([C:15]([H:32])([H:33])[H:34])[C:16]([H:35])([H:36])[H:37])([H:17])([H:18])[H:19]", "smiles3Dx": "C([1P:1]1([C:2]([H:20])([H:21])[H:22])->[Mn+:3]2(<-[3C-:4]#[O+:5])(<-[4H-:6])(<-[6C-:7]#[O+:8])<-[2N@:9]([H:23])([C:10]([H:24])([H:25])[C:11]1([H:26])[H:27])[C:12]([H:28])([H:29])[C:13]([H:30])([H:31])[5P:14]->2([C:15]([H:32])([H:33])[H:34])[C:16]([H:35])([H:36])[H:37])([H:17])([H:18])[H:19]", "dummies": []}
C     -0.6646     3.4632    -1.3693
P     -1.1785     2.3316    -0.0819
C     -2.9663     2.3878    -0.0345
Mn     0.0000     0.0000     0.0000
C      1.8998     1.2096    -0.4238
O      2.8990     1.8469    -0.6463
H     -0.2347    -0.4668    -1.7638
C      1.3730    -1.7818     0.4379
O      2.0949    -2.7196     0.6693
N     -0.4530     0.6946     2.1342
C      0.1322     1.9487     2.3383
C     -0.6051     3.0504     1.4719
C     -0.2782    -0.3823     3.0099
C     -1.4017    -1.4735     2.7751
P     -1.8574    -1.5242     1.0289
C     -3.5592    -0.9793     0.9355
C     -1.8472    -3.2525     0.5653
H     -1.0024     3.0798    -2.3539
H     -1.1137     4.4616    -1.1879
H      0.4408     3.5509    -1.3675
H     -3.3774     1.6802    -0.7824
H     -3.3215     2.1061     0.9763
H     -3.3124     3.4151    -0.2709
H     -1.3539     0.8642     2.1722
H      0.0734     2.2338     3.4134
H      1.1993     1.9010     2.0422
H     -1.4756     3.4418     2.0391
H      0.0958     3.8856     1.2624
H      0.7176    -0.8348     2.8304
H     -0.3259    -0.0344     4.0668
H     -1.0228    -2.4677     3.0927
H     -2.2958    -1.2163     3.3811
H     -3.7134    -0.1200     1.6176
H     -4.2323    -1.8090     1.2344
H     -3.7919    -0.6735    -0.1044
H     -0.8309    -3.6708     0.7130
H     -2.5703    -3.8108     1.1952
H     -2.1345    -3.3501    -0.5016
38
{"conf": 1, "E": 142.48, "rms": -1.0, "geom": "OH", "total_charge": 0, "CA_charge": 1, "smiles": "C[1P:1]1([CH3:2])->[Mn+:3]2(<-[3C-:4]#[O+:5])(<-[4H-:6])(<-[6C-:7]#[O+:8])<-[2N@H:9]([CH2:10][CH2:11]1)[CH2:12][CH2:13][5P:14]->2([CH3:15])[CH3:16]", "smiles3D": "C([1P:1]1([C:2]([H:20])([H:21])[H:22])->[Mn+:3]2(<-[3C-:4]#[O+:5])(<-[4H-:6])(<-[6C-:7]#[O+:8])<-[2N@:9]([H:23])([C:10]([H:24])([H:25])[C:11]1([H:26])[H:27])[C:12]([H:28])([H:29])[C:13]([H:30])([H:31])[5P:14]->2([C:15]([H:32])([H:33])[H:34])[C:16]([H:35])([H:36])[H:37])([H:17])([H:18])[H:19]", "smiles3Dx": "C([1P:1]1([C:2]([H:20])([H:21])[H:22])->[Mn+:3]2(<-[3C-:4]#[O+:5])(<-[4H-:6])(<-[6C-:7]#[O+:8])<-[2N@:9]([H:23])([C:10]([H:24])([H:25])[C:11]1([H:26])[H:27])[C:12]([H:28])([H:29])[C:13]([H:30])([H:31])[5P:14]->2([C:15]([H:32])([H:33])[H:34])[C:16]([H:35])([H:36])[H:37])([H:17])([H:18])[H:19]", "dummies": []}
C     -0.9064    -2.8813    -2.3192
P     -1.3980    -1.2307    -1.8339
C     -1.7371    -0.3326    -3.3440
Mn     0.0000     0.0000     0.0000
C     -1.3056     1.8015    -0.5496
O     -1.9934     2.7487    -0.8390
H      1.3980     0.5421    -1.0657
C      0.7154     1.2177     1.8048
O      1.0918     1.8575     2.7551
N     -1.5612    -1.3372     1.0085
C     -2.8311    -0.9908     0.5348
C     -2.9837    -1.3998    -0.9874
C     -1.2562    -1.4458     2.3695
C      0.0726    -2.2828     2.5731
P      1.2070    -1.9831     1.2009
C      2.8000    -1.6432     1.9417
C      1.3685    -3.5384     0.3309
H     -1.4673    -3.1844    -3.2272
H      0.1804    -2.8931    -2.5373
H     -1.1274    -3.5924    -1.4989
H     -2.1533     0.6651    -3.0975
H     -2.4710    -0.8971    -3.9555
H     -0.7962    -0.2079    -3.9183
H     -1.4310    -2.1863     0.6862
H     -3.6203    -1.5049     1.1293
H     -2.9675     0.1044     0.6371
H     -3.7388    -0.7454    -1.4717
H     -3.3241    -2.4546    -1.0519
H     -2.0879    -1.9476     2.9145
H     -1.1192    -0.4295     2.7903
H      0.5535    -1.9855     3.5287
H     -0.1770    -3.3638     2.6143
H      3.5476    -1.4622     1.1423
H      2.7256    -0.7444     2.5869
H      3.1179    -2.5116     2.5550
H      1.7710    -3.3523    -0.6852
H      2.0616    -4.2042     0.8850
H      0.3770    -4.0265     0.2529
