# Supplementary material for: MACE: Automated Assessment of Stereochemistry of Transition Metal Complexes and Its Applications in Computational Catalysis
Source: J Chem Theory Comput. 2024 Feb 16;20(5):2313–20. doi: 10.1021/acs.jctc.3c01313 (PMC10938507; doi:10.1021/acs.jctc.3c01313)
Supplement: Supplementary file 3 — ct3c01313_si_003.zip [file ct3c01313_si_003.zip › structures/screening/mace_MeCN/Mn_PNhP_Me_tri_2.xyz]

38
{"conf": 0, "E": 107.14, "rms": -1.0, "geom": "OH", "total_charge": 0, "CA_charge": 1, "smiles": "C[1P:1]1([CH3:2])->[Mn+:3]2(<-[4C-:4]#[O+:5])(<-[5H-:6])(<-[6C-:7]#[O+:8])<-[2N@H:9]([CH2:10][CH2:11]1)[CH2:12][CH2:13][3P:14]->2([CH3:15])[CH3:16]", "smiles3D": "C([1P:1]1([C:2]([H:20])([H:21])[H:22])->[Mn+:3]2(<-[4C-:4]#[O+:5])(<-[5H-:6])(<-[6C-:7]#[O+:8])<-[2N@:9]([H:23])([C:10]([H:24])([H:25])[C:11]1([H:26])[H:27])[C:12]([H:28])([H:29])[C:13]([H:30])([H:31])[3P:14]->2([C:15]([H:32])([H:33])[H:34])[C:16]([H:35])([H:36])[H:37])([H:17])([H:18])[H:19]", "smiles3Dx": "C([1P:1]1([C:2]([H:20])([H:21])[H:22])->[Mn+:3]2(<-[4C-:4]#[O+:5])(<-[5H-:6])(<-[6C-:7]#[O+:8])<-[2N@:9]([H:23])([C:10]([H:24])([H:25])[C:11]1([H:26])[H:27])[C:12]([H:28])([H:29])[C:13]([H:30])([H:31])[3P:14]->2([C:15]([H:32])([H:33])[H:34])[C:16]([H:35])([H:36])[H:37])([H:17])([H:18])[H:19]", "dummies": []}
C      2.5307     1.2133     2.4811
P      2.4192     0.4743     0.8555
C      3.5783     1.3634    -0.1769
Mn     0.0000     0.0000     0.0000
C     -0.6950     2.1761     0.1346
O     -1.0605     3.3231     0.2050
H     -0.4346    -0.3277     1.7574
C     -2.0814    -0.7554    -0.5799
O     -3.1777    -1.1535    -0.8862
N      1.0561    -2.0276    -0.3146
C      1.9204    -2.2375     0.8055
C      3.0671    -1.1880     1.0337
C      1.7508    -2.0997    -1.5764
C      0.9762    -1.5859    -2.8161
P      0.5164     0.1192    -2.5503
C      1.8743     1.1174    -3.1523
C     -0.8658     0.4208    -3.6461
H      3.5813     1.1761     2.8366
H      1.8819     0.6543     3.1863
H      2.1953     2.2695     2.4300
H      4.4772     1.6265     0.4177
H      3.8810     0.7287    -1.0309
H      3.1028     2.2917    -0.5510
H      0.4066    -2.6743    -0.3077
H      1.2799    -2.2409     1.7161
H      2.3852    -3.2467     0.7169
H      3.4774    -1.3159     2.0576
H      3.8841    -1.3545     0.3031
H      2.0243    -3.1644    -1.7623
H      2.6919    -1.5184    -1.5216
H      1.6173    -1.6652    -3.7197
H      0.0614    -2.1981    -2.9585
H      1.9255     2.0590    -2.5714
H      2.8252     0.5603    -3.0453
H      1.7127     1.3576    -4.2231
H     -0.5479     0.2644    -4.6977
H     -1.2173     1.4651    -3.5178
H     -1.6917    -0.2784    -3.4042
38
{"conf": 1, "E": 107.59, "rms": -1.0, "geom": "OH", "total_charge": 0, "CA_charge": 1, "smiles": "C[1P:1]1([CH3:2])->[Mn+:3]2(<-[4C-:4]#[O+:5])(<-[5H-:6])(<-[6C-:7]#[O+:8])<-[2N@H:9]([CH2:10][CH2:11]1)[CH2:12][CH2:13][3P:14]->2([CH3:15])[CH3:16]", "smiles3D": "C([1P:1]1([C:2]([H:20])([H:21])[H:22])->[Mn+:3]2(<-[4C-:4]#[O+:5])(<-[5H-:6])(<-[6C-:7]#[O+:8])<-[2N@:9]([H:23])([C:10]([H:24])([H:25])[C:11]1([H:26])[H:27])[C:12]([H:28])([H:29])[C:13]([H:30])([H:31])[3P:14]->2([C:15]([H:32])([H:33])[H:34])[C:16]([H:35])([H:36])[H:37])([H:17])([H:18])[H:19]", "smiles3Dx": "C([1P:1]1([C:2]([H:20])([H:21])[H:22])->[Mn+:3]2(<-[4C-:4]#[O+:5])(<-[5H-:6])(<-[6C-:7]#[O+:8])<-[2N@:9]([H:23])([C:10]([H:24])([H:25])[C:11]1([H:26])[H:27])[C:12]([H:28])([H:29])[C:13]([H:30])([H:31])[3P:14]->2([C:15]([H:32])([H:33])[H:34])[C:16]([H:35])([H:36])[H:37])([H:17])([H:18])[H:19]", "dummies": []}
C      3.5199    -1.3117     0.7861
P      1.7730    -1.5742     1.0722
C      1.5829    -1.9174     2.8175
Mn     0.0000     0.0000     0.0000
C      0.5967     1.8033     1.2762
O      0.9120     2.7535     1.9483
H     -1.1631    -0.6393     1.2738
C     -1.7595     1.1367    -0.9268
O     -2.6852     1.7352    -1.4157
N     -0.1697    -1.8412    -1.3892
C      0.9278    -2.7628    -1.2215
C      1.3359    -3.0899     0.2362
C     -0.2836    -1.3724    -2.7377
C      0.8998    -0.5046    -3.2989
P      1.3991     0.7165    -2.0846
C      0.9826     2.3048    -2.7964
C      3.1858     0.6581    -2.0149
H      3.8112    -1.7551    -0.1859
H      4.1048    -1.7945     1.5957
H      3.7334    -0.2250     0.7802
H      0.5081    -2.0627     3.0506
H      1.9758    -1.0636     3.4069
H      2.1455    -2.8374     3.0793
H     -0.9450    -2.2759    -1.1654
H      0.6562    -3.7215    -1.7220
H      1.8309    -2.3674    -1.7270
H      2.2039    -3.7830     0.2374
H      0.4817    -3.5680     0.7595
H     -0.4182    -2.2503    -3.4114
H     -1.2103    -0.7614    -2.7993
H      1.7600    -1.1568    -3.5515
H      0.5648     0.0112    -4.2235
H      1.5714     2.4640    -3.7234
H      1.2163     3.1081    -2.0679
H     -0.0993     2.3305    -3.0389
H      3.5243    -0.3949    -1.9967
H      3.5368     1.1794    -1.1022
H      3.6082     1.1607    -2.9091
