# Supplementary material for: MACE: Automated Assessment of Stereochemistry of Transition Metal Complexes and Its Applications in Computational Catalysis
Source: J Chem Theory Comput. 2024 Feb 16;20(5):2313–20. doi: 10.1021/acs.jctc.3c01313 (PMC10938507; doi:10.1021/acs.jctc.3c01313)
Supplement: Supplementary file 3 — ct3c01313_si_003.zip [file ct3c01313_si_003.zip › structures/screening/mace_MeCN/Mn_PNhP_Me_tri_3.xyz]

38
{"conf": 0, "E": 141.52, "rms": -1.0, "geom": "OH", "total_charge": 0, "CA_charge": 1, "smiles": "C[1P:1]1([CH3:2])->[Mn+:3]2(<-[3H-:4])(<-[4C-:5]#[O+:6])(<-[6C-:7]#[O+:8])<-[2N@H:9]([CH2:10][CH2:11]1)[CH2:12][CH2:13][5P:14]->2([CH3:15])[CH3:16]", "smiles3D": "C([1P:1]1([C:2]([H:20])([H:21])[H:22])->[Mn+:3]2(<-[3H-:4])(<-[4C-:5]#[O+:6])(<-[6C-:7]#[O+:8])<-[2N@:9]([H:23])([C:10]([H:24])([H:25])[C:11]1([H:26])[H:27])[C:12]([H:28])([H:29])[C:13]([H:30])([H:31])[5P:14]->2([C:15]([H:32])([H:33])[H:34])[C:16]([H:35])([H:36])[H:37])([H:17])([H:18])[H:19]", "smiles3Dx": "C([1P:1]1([C:2]([H:20])([H:21])[H:22])->[Mn+:3]2(<-[3H-:4])(<-[4C-:5]#[O+:6])(<-[6C-:7]#[O+:8])<-[2N@:9]([H:23])([C:10]([H:24])([H:25])[C:11]1([H:26])[H:27])[C:12]([H:28])([H:29])[C:13]([H:30])([H:31])[5P:14]->2([C:15]([H:32])([H:33])[H:34])[C:16]([H:35])([H:36])[H:37])([H:17])([H:18])[H:19]", "dummies": []}
C      1.4183    -2.3188    -2.6728
P      1.4763    -1.9455    -0.9239
C      1.3884    -3.5080    -0.0575
Mn     0.0000     0.0000     0.0000
H      0.5897    -0.6102     1.6326
C     -1.9827    -1.1379     0.1035
O     -3.0274    -1.7377     0.1573
C     -0.8301     1.8295     1.1028
O     -1.2667     2.7928     1.6820
N      1.9615     0.8615    -0.7903
C      3.0080     0.2222    -0.1192
C      3.1229    -1.2838    -0.5937
C      1.8427     2.2514    -0.8858
C      0.8274     2.6397    -2.0382
P     -0.4828     1.4023    -2.1498
C     -2.0220     2.3132    -2.2045
C     -0.2970     0.6118    -3.7442
H      0.3614    -2.4041    -2.9967
H      1.9163    -1.5102    -3.2434
H      1.9408    -3.2783    -2.8654
H      1.4317    -3.3269     1.0362
H      0.4354    -4.0169    -0.3095
H      2.2414    -4.1500    -0.3600
H      2.0471     0.5855    -1.6612
H      3.9736     0.7420    -0.3129
H      2.7986     0.2465     0.9712
H      3.7325    -1.3323    -1.5204
H      3.6175    -1.8846     0.1982
H      1.4735     2.6501     0.0802
H      2.8336     2.7101    -1.1052
H      0.3855     3.6349    -1.8211
H      1.3706     2.6879    -3.0053
H     -2.8692     1.6016    -2.2847
H     -2.0230     2.9894    -3.0843
H     -2.1315     2.9135    -1.2786
H     -0.8441    -0.3525    -3.7435
H     -0.7114     1.2695    -4.5358
H      0.7767     0.4283    -3.9463
38
{"conf": 1, "E": 141.52, "rms": -1.0, "geom": "OH", "total_charge": 0, "CA_charge": 1, "smiles": "C[1P:1]1([CH3:2])->[Mn+:3]2(<-[3H-:4])(<-[4C-:5]#[O+:6])(<-[6C-:7]#[O+:8])<-[2N@H:9]([CH2:10][CH2:11]1)[CH2:12][CH2:13][5P:14]->2([CH3:15])[CH3:16]", "smiles3D": "C([1P:1]1([C:2]([H:20])([H:21])[H:22])->[Mn+:3]2(<-[3H-:4])(<-[4C-:5]#[O+:6])(<-[6C-:7]#[O+:8])<-[2N@:9]([H:23])([C:10]([H:24])([H:25])[C:11]1([H:26])[H:27])[C:12]([H:28])([H:29])[C:13]([H:30])([H:31])[5P:14]->2([C:15]([H:32])([H:33])[H:34])[C:16]([H:35])([H:36])[H:37])([H:17])([H:18])[H:19]", "smiles3Dx": "C([1P:1]1([C:2]([H:20])([H:21])[H:22])->[Mn+:3]2(<-[3H-:4])(<-[4C-:5]#[O+:6])(<-[6C-:7]#[O+:8])<-[2N@:9]([H:23])([C:10]([H:24])([H:25])[C:11]1([H:26])[H:27])[C:12]([H:28])([H:29])[C:13]([H:30])([H:31])[5P:14]->2([C:15]([H:32])([H:33])[H:34])[C:16]([H:35])([H:36])[H:37])([H:17])([H:18])[H:19]", "dummies": []}
C      3.1769    -0.3947     1.9971
P      1.6782    -1.2634     1.5510
C      1.0627    -2.0350     3.0433
Mn     0.0000     0.0000     0.0000
H      1.5282     0.4914    -0.8991
C     -0.1221     1.9468     1.1966
O     -0.1868     2.9722     1.8277
C     -1.1858     0.8474    -1.7686
O     -1.8106     1.2924    -2.6990
N     -0.0258    -2.2221    -0.5251
C      1.2814    -2.5983    -0.8477
C      2.1859    -2.6021     0.4517
C     -1.1274    -2.4834    -1.3456
C     -2.4742    -2.3255    -0.5266
P     -2.2951    -1.0236     0.7116
C     -2.4148    -1.8239     2.3075
C     -3.7413     0.0176     0.5495
H      2.9436     0.3767     2.7594
H      3.9142    -1.1130     2.4117
H      3.6028     0.0937     1.0966
H      0.4529    -2.9219     2.7803
H      1.9165    -2.3523     3.6767
H      0.4390    -1.3093     3.6032
H     -0.2107    -2.6809     0.2478
H      1.6921    -1.8677    -1.5763
H      1.2955    -3.6127    -1.3069
H      2.0718    -3.5738     0.9767
H      3.2494    -2.4682     0.1626
H     -1.0694    -3.5184    -1.7529
H     -1.1252    -1.7685    -2.1925
H     -2.7104    -3.2847    -0.0198
H     -3.3014    -2.0701    -1.2219
H     -1.9961    -1.1559     3.0871
H     -1.8470    -2.7750     2.2908
H     -3.4789    -2.0367     2.5378
H     -4.6558    -0.5867     0.7217
H     -3.7737     0.4521    -0.4702
H     -3.6927     0.8355     1.2973
