# Supplementary material for: MACE: Automated Assessment of Stereochemistry of Transition Metal Complexes and Its Applications in Computational Catalysis
Source: J Chem Theory Comput. 2024 Feb 16;20(5):2313–20. doi: 10.1021/acs.jctc.3c01313 (PMC10938507; doi:10.1021/acs.jctc.3c01313)
Supplement: Supplementary file 3 — ct3c01313_si_003.zip [file ct3c01313_si_003.zip › structures/screening/mace_MeCN/Mn_PNhP_Me_tri_4.xyz]

38
{"conf": 0, "E": 116.95, "rms": -1.0, "geom": "OH", "total_charge": 0, "CA_charge": 1, "smiles": "C[1P:1]1([CH3:2])->[Mn+:3]2(<-[3H-:4])(<-[4C-:5]#[O+:6])(<-[5C-:7]#[O+:8])<-[2N@H:9]([CH2:10][CH2:11]1)[CH2:12][CH2:13][6P:14]->2([CH3:15])[CH3:16]", "smiles3D": "C([1P:1]1([C:2]([H:20])([H:21])[H:22])->[Mn+:3]2(<-[3H-:4])(<-[4C-:5]#[O+:6])(<-[5C-:7]#[O+:8])<-[2N@:9]([H:23])([C:10]([H:24])([H:25])[C:11]1([H:26])[H:27])[C:12]([H:28])([H:29])[C:13]([H:30])([H:31])[6P:14]->2([C:15]([H:32])([H:33])[H:34])[C:16]([H:35])([H:36])[H:37])([H:17])([H:18])[H:19]", "smiles3Dx": "C([1P:1]1([C:2]([H:20])([H:21])[H:22])->[Mn+:3]2(<-[3H-:4])(<-[4C-:5]#[O+:6])(<-[5C-:7]#[O+:8])<-[2N@:9]([H:23])([C:10]([H:24])([H:25])[C:11]1([H:26])[H:27])[C:12]([H:28])([H:29])[C:13]([H:30])([H:31])[6P:14]->2([C:15]([H:32])([H:33])[H:34])[C:16]([H:35])([H:36])[H:37])([H:17])([H:18])[H:19]", "dummies": []}
C     -3.4404    -0.5150     1.4481
P     -1.7013    -0.5935     1.8583
C     -1.4422    -2.0992     2.7884
Mn     0.0000     0.0000     0.0000
H     -1.2220     1.2310    -0.6137
C     -0.6794    -1.4475    -1.6370
O     -1.0374    -2.2103    -2.4997
C      1.5200    -1.5401     0.7472
O      2.3209    -2.3509     1.1412
N      0.6493     1.4225     1.6642
C     -0.5454     1.8885     2.2787
C     -1.3867     0.7640     2.9927
C      1.6095     2.4250     1.2286
C      1.6980     2.7901    -0.2924
P      1.7874     1.3124    -1.2975
C      1.4345     1.8246    -2.9740
C      3.4872     0.7585    -1.2369
H     -3.6637     0.4611     0.9703
H     -4.0459    -0.6216     2.3719
H     -3.6913    -1.3357     0.7453
H     -2.1182    -2.1135     3.6682
H     -0.3882    -2.1456     3.1315
H     -1.6585    -2.9743     2.1419
H      1.0738     0.9000     2.2866
H     -1.1768     2.3612     1.4964
H     -0.2955     2.6629     3.0392
H     -2.3514     1.1900     3.3405
H     -0.8206     0.3862     3.8698
H      2.6246     2.0725     1.5333
H      1.4211     3.3713     1.7837
H      0.7940     3.3669    -0.5793
H      2.5985     3.4151    -0.4721
H      1.5710     0.9634    -3.6598
H      2.1251     2.6427    -3.2657
H      0.3870     2.1845    -3.0377
H      3.6075    -0.1345    -1.8838
H      3.7544     0.4959    -0.1930
H      4.1551     1.5681    -1.5970
38
{"conf": 1, "E": 103.01, "rms": -1.0, "geom": "OH", "total_charge": 0, "CA_charge": 1, "smiles": "C[1P:1]1([CH3:2])->[Mn+:3]2(<-[3H-:4])(<-[4C-:5]#[O+:6])(<-[5C-:7]#[O+:8])<-[2N@H:9]([CH2:10][CH2:11]1)[CH2:12][CH2:13][6P:14]->2([CH3:15])[CH3:16]", "smiles3D": "C([1P:1]1([C:2]([H:20])([H:21])[H:22])->[Mn+:3]2(<-[3H-:4])(<-[4C-:5]#[O+:6])(<-[5C-:7]#[O+:8])<-[2N@:9]([H:23])([C:10]([H:24])([H:25])[C:11]1([H:26])[H:27])[C:12]([H:28])([H:29])[C:13]([H:30])([H:31])[6P:14]->2([C:15]([H:32])([H:33])[H:34])[C:16]([H:35])([H:36])[H:37])([H:17])([H:18])[H:19]", "smiles3Dx": "C([1P:1]1([C:2]([H:20])([H:21])[H:22])->[Mn+:3]2(<-[3H-:4])(<-[4C-:5]#[O+:6])(<-[5C-:7]#[O+:8])<-[2N@:9]([H:23])([C:10]([H:24])([H:25])[C:11]1([H:26])[H:27])[C:12]([H:28])([H:29])[C:13]([H:30])([H:31])[6P:14]->2([C:15]([H:32])([H:33])[H:34])[C:16]([H:35])([H:36])[H:37])([H:17])([H:18])[H:19]", "dummies": []}
C      1.3390     1.8497    -3.0175
P     -0.1514     1.5324    -2.0808
C     -1.0198     3.0870    -1.9133
Mn     0.0000     0.0000     0.0000
H     -1.4961     0.8109     0.6994
C      1.3259     1.3067     1.3308
O      2.0248     1.9952     2.0320
C      1.8652    -1.0052    -0.8665
O      2.8474    -1.5350    -1.3232
N     -1.3222    -1.3043    -1.3283
C     -2.0536    -0.4487    -2.2073
C     -1.1820     0.4875    -3.1100
C     -2.1475    -2.1082    -0.4842
C     -1.3804    -3.0197     0.5315
P     -0.3517    -2.0081     1.5952
C      1.0640    -3.0113     2.0296
C     -1.2925    -1.7330     3.0913
H      2.0123     2.5058    -2.4287
H      1.0778     2.3501    -3.9727
H      1.8535     0.8906    -3.2318
H     -0.4260     3.7747    -1.2769
H     -1.1643     3.5424    -2.9147
H     -2.0083     2.9094    -1.4418
H     -0.7811    -1.8508    -1.8251
H     -2.6868    -1.0779    -2.8742
H     -2.7282     0.1930    -1.5968
H     -0.5380    -0.1331    -3.7673
H     -1.8441     1.1198    -3.7384
H     -2.7822    -2.7638    -1.1238
H     -2.8204    -1.4374     0.0960
H     -0.7417    -3.7348    -0.0277
H     -2.1103    -3.5861     1.1476
H      1.6170    -3.2905     1.1095
H      0.7224    -3.9307     2.5484
H      1.7328    -2.4348     2.7012
H     -0.7020    -1.1035     3.7881
H     -1.5178    -2.7066     3.5736
H     -2.2417    -1.2159     2.8413
