# Supplementary material for: MACE: Automated Assessment of Stereochemistry of Transition Metal Complexes and Its Applications in Computational Catalysis
Source: J Chem Theory Comput. 2024 Feb 16;20(5):2313–20. doi: 10.1021/acs.jctc.3c01313 (PMC10938507; doi:10.1021/acs.jctc.3c01313)
Supplement: Supplementary file 3 — ct3c01313_si_003.zip [file ct3c01313_si_003.zip › structures/screening/mace_MeCN/Mn_PNhP_Me_tri_5.xyz]

38
{"conf": 0, "E": 103.3, "rms": -1.0, "geom": "OH", "total_charge": 0, "CA_charge": 1, "smiles": "C[1P:1]1([CH3:2])->[Mn+:3]2(<-[3C-:4]#[O+:5])(<-[4H-:6])(<-[5C-:7]#[O+:8])<-[2N@H:9]([CH2:10][CH2:11]1)[CH2:12][CH2:13][6P:14]->2([CH3:15])[CH3:16]", "smiles3D": "C([1P:1]1([C:2]([H:20])([H:21])[H:22])->[Mn+:3]2(<-[3C-:4]#[O+:5])(<-[4H-:6])(<-[5C-:7]#[O+:8])<-[2N@:9]([H:23])([C:10]([H:24])([H:25])[C:11]1([H:26])[H:27])[C:12]([H:28])([H:29])[C:13]([H:30])([H:31])[6P:14]->2([C:15]([H:32])([H:33])[H:34])[C:16]([H:35])([H:36])[H:37])([H:17])([H:18])[H:19]", "smiles3Dx": "C([1P:1]1([C:2]([H:20])([H:21])[H:22])->[Mn+:3]2(<-[3C-:4]#[O+:5])(<-[4H-:6])(<-[5C-:7]#[O+:8])<-[2N@:9]([H:23])([C:10]([H:24])([H:25])[C:11]1([H:26])[H:27])[C:12]([H:28])([H:29])[C:13]([H:30])([H:31])[6P:14]->2([C:15]([H:32])([H:33])[H:34])[C:16]([H:35])([H:36])[H:37])([H:17])([H:18])[H:19]", "dummies": []}
C      1.8873    -2.9100     1.5103
P      1.1268    -1.3406     1.9081
C      0.2175    -1.5598     3.4330
Mn     0.0000     0.0000     0.0000
C     -1.3765     1.0125     1.5264
O     -2.1000     1.5461     2.3299
H     -1.3598    -1.1626    -0.4283
C      1.3493    -1.0339    -1.5333
O      2.0606    -1.5781    -2.3408
N      1.7080     1.4324     0.5130
C      2.0626     1.2476     1.8846
C      2.4688    -0.2119     2.2813
C      1.3000     2.7633     0.1915
C      0.8585     2.9888    -1.2940
P     -0.4982     1.8894    -1.7000
C     -1.9971     2.8417    -1.4840
C     -0.3443     1.5256    -3.4445
H      2.4999    -3.2542     2.3691
H      1.0976    -3.6590     1.2960
H      2.5358    -2.7922     0.6182
H     -0.6837    -2.1770     3.2396
H      0.8608    -2.0693     4.1798
H     -0.0911    -0.5695     3.8261
H      2.4276     1.2119    -0.0085
H      1.2012     1.5503     2.5201
H      2.9187     1.9193     2.1249
H      3.3709    -0.5095     1.7071
H      2.6979    -0.2515     3.3672
H      2.1451     3.4570     0.4073
H      0.4492     3.0450     0.8503
H      1.7163     2.7791    -1.9665
H      0.5372     4.0431    -1.4301
H     -2.0217     3.2667    -0.4595
H     -2.0243     3.6661    -2.2262
H     -2.8772     2.1829    -1.6312
H     -0.3801     2.4703    -4.0255
H      0.6212     1.0132    -3.6326
H     -1.1792     0.8665    -3.7593
38
{"conf": 1, "E": 103.3, "rms": -1.0, "geom": "OH", "total_charge": 0, "CA_charge": 1, "smiles": "C[1P:1]1([CH3:2])->[Mn+:3]2(<-[3C-:4]#[O+:5])(<-[4H-:6])(<-[5C-:7]#[O+:8])<-[2N@H:9]([CH2:10][CH2:11]1)[CH2:12][CH2:13][6P:14]->2([CH3:15])[CH3:16]", "smiles3D": "C([1P:1]1([C:2]([H:20])([H:21])[H:22])->[Mn+:3]2(<-[3C-:4]#[O+:5])(<-[4H-:6])(<-[5C-:7]#[O+:8])<-[2N@:9]([H:23])([C:10]([H:24])([H:25])[C:11]1([H:26])[H:27])[C:12]([H:28])([H:29])[C:13]([H:30])([H:31])[6P:14]->2([C:15]([H:32])([H:33])[H:34])[C:16]([H:35])([H:36])[H:37])([H:17])([H:18])[H:19]", "smiles3Dx": "C([1P:1]1([C:2]([H:20])([H:21])[H:22])->[Mn+:3]2(<-[3C-:4]#[O+:5])(<-[4H-:6])(<-[5C-:7]#[O+:8])<-[2N@:9]([H:23])([C:10]([H:24])([H:25])[C:11]1([H:26])[H:27])[C:12]([H:28])([H:29])[C:13]([H:30])([H:31])[6P:14]->2([C:15]([H:32])([H:33])[H:34])[C:16]([H:35])([H:36])[H:37])([H:17])([H:18])[H:19]", "dummies": []}
C      3.2748    -1.7348     0.7292
P      2.3052    -1.0205    -0.5936
C      2.4083    -2.1325    -1.9908
Mn     0.0000     0.0000     0.0000
C      0.6697     0.2421     2.1777
O      1.0227     0.3705     3.3235
H     -0.9020    -1.5339     0.4666
C     -0.6864    -0.2712    -2.1670
O     -1.0476    -0.4134    -3.3087
N      1.1128     1.9038    -0.6079
C      2.5078     1.7147    -0.3646
C      3.1527     0.4817    -1.0831
C      0.5438     3.0096     0.0954
C     -0.9947     3.2160    -0.1116
P     -1.8801     1.7389     0.3868
C     -3.3392     1.6568    -0.6445
C     -2.4286     2.0255     2.0652
H      4.2664    -2.0438     0.3386
H      2.7462    -2.6204     1.1373
H      3.4130    -0.9843     1.5344
H      1.9207    -3.0951    -1.7333
H      3.4734    -2.3138    -2.2435
H      1.8939    -1.6804    -2.8633
H      0.9859     2.0304    -1.5058
H      2.6668     1.5975     0.7301
H      3.0541     2.6284    -0.6945
H      4.2261     0.4106    -0.8074
H      3.0661     0.6121    -2.1819
H      0.7300     2.8745     1.1838
H      1.0617     3.9420    -0.2278
H     -1.1952     3.4215    -1.1838
H     -1.3387     4.0794     0.4962
H     -3.0371     1.5706    -1.7083
H     -3.9442     2.5766    -0.5060
H     -3.9432     0.7710    -0.3597
H     -1.5583     2.2933     2.6989
H     -2.9031     1.1041     2.4606
H     -3.1648     2.8555     2.0793
