# Supplementary material for: MACE: Automated Assessment of Stereochemistry of Transition Metal Complexes and Its Applications in Computational Catalysis
Source: J Chem Theory Comput. 2024 Feb 16;20(5):2313–20. doi: 10.1021/acs.jctc.3c01313 (PMC10938507; doi:10.1021/acs.jctc.3c01313)
Supplement: Supplementary file 3 — ct3c01313_si_003.zip [file ct3c01313_si_003.zip › structures/screening/mace_MeCN/Mn_PNhP_Me_tri_6.xyz]

38
{"conf": 0, "E": 103.45, "rms": -1.0, "geom": "OH", "total_charge": 0, "CA_charge": 1, "smiles": "C[1P:1]1([CH3:2])->[Mn+:3]2(<-[3C-:4]#[O+:5])(<-[4C-:6]#[O+:7])(<-[5H-:8])<-[2N@H:9]([CH2:10][CH2:11]1)[CH2:12][CH2:13][6P:14]->2([CH3:15])[CH3:16]", "smiles3D": "C([1P:1]1([C:2]([H:20])([H:21])[H:22])->[Mn+:3]2(<-[3C-:4]#[O+:5])(<-[4C-:6]#[O+:7])(<-[5H-:8])<-[2N@:9]([H:23])([C:10]([H:24])([H:25])[C:11]1([H:26])[H:27])[C:12]([H:28])([H:29])[C:13]([H:30])([H:31])[6P:14]->2([C:15]([H:32])([H:33])[H:34])[C:16]([H:35])([H:36])[H:37])([H:17])([H:18])[H:19]", "smiles3Dx": "C([1P:1]1([C:2]([H:20])([H:21])[H:22])->[Mn+:3]2(<-[3C-:4]#[O+:5])(<-[4C-:6]#[O+:7])(<-[5H-:8])<-[2N@:9]([H:23])([C:10]([H:24])([H:25])[C:11]1([H:26])[H:27])[C:12]([H:28])([H:29])[C:13]([H:30])([H:31])[6P:14]->2([C:15]([H:32])([H:33])[H:34])[C:16]([H:35])([H:36])[H:37])([H:17])([H:18])[H:19]", "dummies": []}
C      1.7926     2.6400     2.0191
P      1.8331     1.7690     0.4577
C      2.1810     2.9735    -0.8182
Mn     0.0000     0.0000     0.0000
C      0.2570     0.3149    -2.2548
O      0.3931     0.4801    -3.4414
C     -1.8384     1.3621    -0.0415
O     -2.8071     2.0799    -0.0637
H     -0.2273    -0.2374     1.8101
N      1.8325    -1.3647     0.0724
C      2.9801    -0.6092    -0.3198
C      3.2558     0.6802     0.5254
C      1.5817    -2.5096    -0.7447
C      0.3027    -3.3330    -0.3718
P     -1.1448    -2.2779    -0.4470
C     -1.8837    -2.5503    -2.0531
C     -2.2860    -2.9027     0.7800
H      1.0047     3.4204     1.9865
H      2.7774     3.1166     2.2046
H      1.5687     1.9238     2.8362
H      3.0375     3.6070    -0.5080
H      1.2876     3.6117    -0.9764
H      2.4323     2.4500    -1.7635
H      1.9435    -1.6400     0.9387
H      2.8608    -0.3050    -1.3832
H      3.8789    -1.2643    -0.2494
H      3.4492     0.3921     1.5797
H      4.1467     1.2058     0.1212
H      2.4601    -3.1924    -0.6804
H      1.4821    -2.1787    -1.8020
H      0.4129    -3.7342     0.6573
H      0.1848    -4.1783    -1.0824
H     -2.2598    -3.5923    -2.1175
H     -1.1239    -2.3826    -2.8438
H     -2.7268    -1.8437    -2.1959
H     -2.4502    -3.9879     0.6165
H     -1.8643    -2.7410     1.7933
H     -3.2528    -2.3655     0.6929
38
{"conf": 1, "E": 103.45, "rms": -1.0, "geom": "OH", "total_charge": 0, "CA_charge": 1, "smiles": "C[1P:1]1([CH3:2])->[Mn+:3]2(<-[3C-:4]#[O+:5])(<-[4C-:6]#[O+:7])(<-[5H-:8])<-[2N@H:9]([CH2:10][CH2:11]1)[CH2:12][CH2:13][6P:14]->2([CH3:15])[CH3:16]", "smiles3D": "C([1P:1]1([C:2]([H:20])([H:21])[H:22])->[Mn+:3]2(<-[3C-:4]#[O+:5])(<-[4C-:6]#[O+:7])(<-[5H-:8])<-[2N@:9]([H:23])([C:10]([H:24])([H:25])[C:11]1([H:26])[H:27])[C:12]([H:28])([H:29])[C:13]([H:30])([H:31])[6P:14]->2([C:15]([H:32])([H:33])[H:34])[C:16]([H:35])([H:36])[H:37])([H:17])([H:18])[H:19]", "smiles3Dx": "C([1P:1]1([C:2]([H:20])([H:21])[H:22])->[Mn+:3]2(<-[3C-:4]#[O+:5])(<-[4C-:6]#[O+:7])(<-[5H-:8])<-[2N@:9]([H:23])([C:10]([H:24])([H:25])[C:11]1([H:26])[H:27])[C:12]([H:28])([H:29])[C:13]([H:30])([H:31])[6P:14]->2([C:15]([H:32])([H:33])[H:34])[C:16]([H:35])([H:36])[H:37])([H:17])([H:18])[H:19]", "dummies": []}
C     -2.8963     0.8896    -2.2556
P     -2.0239     1.4104    -0.7834
C     -3.2525     1.8694     0.4324
Mn     0.0000     0.0000     0.0000
C      0.2409    -0.8345    -2.1201
O      0.3682    -1.2729    -3.2361
C     -1.0886    -1.9188     0.6080
O     -1.6622    -2.9301     0.9282
H     -0.2058     0.6483     1.7093
N      1.0839     1.9278    -0.5782
C      0.3274     2.5901    -1.5933
C     -1.1571     2.9186    -1.2174
C      2.4197     1.6017    -0.9665
C      3.2614     0.8313     0.1063
P      2.4316    -0.6944     0.5514
C      2.8500    -1.0134     2.2606
C      3.1853    -1.9833    -0.4336
H     -2.1820     0.8083    -3.1005
H     -3.6809     1.6333    -2.5056
H     -3.3677    -0.0982    -2.0749
H     -3.8690     2.7048     0.0409
H     -2.7465     2.1894     1.3665
H     -3.9044     0.9976     0.6462
H      1.1157     2.4651     0.1628
H      0.8365     3.5479    -1.8492
H      0.3188     1.9528    -2.5051
H     -1.1702     3.6130    -0.3515
H     -1.6607     3.4023    -2.0809
H      2.3816     0.9784    -1.8871
H      2.9592     2.5451    -1.2133
H      4.2671     0.6021    -0.3051
H      3.3728     1.4669     1.0095
H      2.4663    -2.0119     2.5547
H      2.3893    -0.2367     2.9050
H      3.9525    -0.9901     2.3841
H      3.1385    -1.7051    -1.5065
H      2.6388    -2.9356    -0.2755
H      4.2452    -2.1109    -0.1311
