# Supplementary material for: MACE: Automated Assessment of Stereochemistry of Transition Metal Complexes and Its Applications in Computational Catalysis
Source: J Chem Theory Comput. 2024 Feb 16;20(5):2313–20. doi: 10.1021/acs.jctc.3c01313 (PMC10938507; doi:10.1021/acs.jctc.3c01313)
Supplement: Supplementary file 3 — ct3c01313_si_003.zip [file ct3c01313_si_003.zip › structures/screening/mace_MeCN/Mn_PNhP_Ph_bic_0.xyz]

72
{"conf": 0, "E": 128.17, "rms": -1.0, "geom": "OH", "total_charge": 0, "CA_charge": 1, "smiles": "C[C:1]#[6N:2]->[Mn+:3]1(<-[3H-:4])(<-[4C-:5]#[O+:6])(<-[5C-:7]#[O+:8])<-[1P:9]([c:10]2[cH:11][cH:12][cH:13][cH:14][cH:15]2)([c:16]2[cH:17][cH:18][cH:19][cH:20][cH:21]2)[CH2:22][CH2:23][NH:24][CH2:25][CH2:26][2P:27]->1([c:28]1[cH:29][cH:30][cH:31][cH:32][cH:33]1)[c:34]1[cH:35][cH:36][cH:37][cH:38][cH:39]1", "smiles3D": "C([C:1]#[6N:2]->[Mn+:3]1(<-[3H-:4])(<-[4C-:5]#[O+:6])(<-[5C-:7]#[O+:8])<-[1P:9]([c:10]2[c:11]([H:43])[c:12]([H:44])[c:13]([H:45])[c:14]([H:46])[c:15]2[H:47])([c:16]2[c:17]([H:48])[c:18]([H:49])[c:19]([H:50])[c:20]([H:51])[c:21]2[H:52])[C:22]([H:53])([H:54])[C:23]([H:55])([H:56])[N:24]([H:57])[C:25]([H:58])([H:59])[C:26]([H:60])([H:61])[2P:27]->1([c:28]1[c:29]([H:62])[c:30]([H:63])[c:31]([H:64])[c:32]([H:65])[c:33]1[H:66])[c:34]1[c:35]([H:67])[c:36]([H:68])[c:37]([H:69])[c:38]([H:70])[c:39]1[H:71])([H:40])([H:41])[H:42]", "smiles3Dx": "C([C:1]#[6N:2]->[Mn+:3]1(<-[3H-:4])(<-[4C-:5]#[O+:6])(<-[5C-:7]#[O+:8])<-[1P:9]([c:10]2[c:11]([H:43])[c:12]([H:44])[c:13]([H:45])[c:14]([H:46])[c:15]2[H:47])([c:16]2[c:17]([H:48])[c:18]([H:49])[c:19]([H:50])[c:20]([H:51])[c:21]2[H:52])[C:22]([H:53])([H:54])[C:23]([H:55])([H:56])[N:24]([H:57])[C:25]([H:58])([H:59])[C:26]([H:60])([H:61])[2P:27]->1([c:28]1[c:29]([H:62])[c:30]([H:63])[c:31]([H:64])[c:32]([H:65])[c:33]1[H:66])[c:34]1[c:35]([H:67])[c:36]([H:68])[c:37]([H:69])[c:38]([H:70])[c:39]1[H:71])([H:40])([H:41])[H:42]", "dummies": []}
C     -0.7072    -0.7596    -4.8687
C     -0.5036    -0.5466    -3.4365
N     -0.3296    -0.3587    -2.2351
Mn     0.0000     0.0000     0.0000
H     -1.7835     0.3964     0.1801
C     -0.5028    -2.2034     0.3623
O     -0.7681    -3.3637     0.5556
C      2.1874    -0.6080    -0.2793
O      3.3382    -0.9331    -0.4353
P      0.2487     0.2586     2.6583
C     -0.8556    -0.8811     3.4852
C     -2.2295    -0.8205     3.2045
C     -3.1184    -1.7031     3.8239
C     -2.6429    -2.6558     4.7271
C     -1.2772    -2.7275     5.0114
C     -0.3819    -1.8471     4.3949
C     -0.2963     1.8423     3.2899
C      0.1146     2.3110     4.5519
C     -0.3384     3.5484     5.0214
C     -1.2206     4.3116     4.2527
C     -1.6668     3.8303     3.0203
C     -1.2166     2.5947     2.5488
C      1.8971    -0.0659     3.3253
C      2.9789     0.8576     2.7402
N      2.4491     2.1911     2.4264
C      2.7694     2.6404     1.0672
C      1.6238     3.5010     0.5241
P      0.5519     2.5761    -0.5961
C      1.2864     2.7412    -2.2236
C      0.4751     2.6481    -3.3682
C      1.0366     2.7392    -4.6447
C      2.4125     2.9211    -4.7931
C      3.2296     3.0084    -3.6644
C      2.6744     2.9152    -2.3842
C     -0.9325     3.5708    -0.7203
C     -0.9023     4.9566    -0.4741
C     -2.0761     5.7114    -0.5611
C     -3.2807     5.0980    -0.9122
C     -3.3112     3.7304    -1.1927
C     -2.1412     2.9709    -1.1055
H      0.2194    -0.4905    -5.4164
H     -1.5423    -0.1201    -5.2214
H     -0.9518    -1.8256    -5.0537
H     -2.6150    -0.0895     2.5058
H     -4.1764    -1.6488     3.6026
H     -3.3321    -3.3393     5.2059
H     -0.9109    -3.4683     5.7104
H      0.6635    -1.9417     4.6412
H      0.7722     1.7388     5.1853
H     -0.0105     3.9127     5.9864
H     -1.5704     5.2681     4.6190
H     -2.3666     4.4106     2.4328
H     -1.5940     2.2217     1.6106
H      1.8803     0.0495     4.4257
H      2.1711    -1.1165     3.0909
H      3.4444     0.3557     1.8697
H      3.8008     0.9487     3.4857
H      2.8193     2.8872     3.1163
H      3.7005     3.2503     1.0964
H      2.9722     1.8027     0.3742
H      2.0544     4.3652    -0.0246
H      1.0191     3.8910     1.3701
H     -0.5901     2.4900    -3.2847
H      0.4043     2.6622    -5.5198
H      2.8460     2.9902    -5.7824
H      4.2969     3.1455    -3.7814
H      3.3420     2.9833    -1.5418
H      0.0144     5.4676    -0.2209
H     -2.0507     6.7747    -0.3609
H     -4.1873     5.6851    -0.9811
H     -4.2403     3.2598    -1.4874
H     -2.1772     1.9247    -1.3697
72
{"conf": 1, "E": 122.7, "rms": -1.0, "geom": "OH", "total_charge": 0, "CA_charge": 1, "smiles": "C[C:1]#[6N:2]->[Mn+:3]1(<-[3H-:4])(<-[4C-:5]#[O+:6])(<-[5C-:7]#[O+:8])<-[1P:9]([c:10]2[cH:11][cH:12][cH:13][cH:14][cH:15]2)([c:16]2[cH:17][cH:18][cH:19][cH:20][cH:21]2)[CH2:22][CH2:23][NH:24][CH2:25][CH2:26][2P:27]->1([c:28]1[cH:29][cH:30][cH:31][cH:32][cH:33]1)[c:34]1[cH:35][cH:36][cH:37][cH:38][cH:39]1", "smiles3D": "C([C:1]#[6N:2]->[Mn+:3]1(<-[3H-:4])(<-[4C-:5]#[O+:6])(<-[5C-:7]#[O+:8])<-[1P:9]([c:10]2[c:11]([H:43])[c:12]([H:44])[c:13]([H:45])[c:14]([H:46])[c:15]2[H:47])([c:16]2[c:17]([H:48])[c:18]([H:49])[c:19]([H:50])[c:20]([H:51])[c:21]2[H:52])[C:22]([H:53])([H:54])[C:23]([H:55])([H:56])[N:24]([H:57])[C:25]([H:58])([H:59])[C:26]([H:60])([H:61])[2P:27]->1([c:28]1[c:29]([H:62])[c:30]([H:63])[c:31]([H:64])[c:32]([H:65])[c:33]1[H:66])[c:34]1[c:35]([H:67])[c:36]([H:68])[c:37]([H:69])[c:38]([H:70])[c:39]1[H:71])([H:40])([H:41])[H:42]", "smiles3Dx": "C([C:1]#[6N:2]->[Mn+:3]1(<-[3H-:4])(<-[4C-:5]#[O+:6])(<-[5C-:7]#[O+:8])<-[1P:9]([c:10]2[c:11]([H:43])[c:12]([H:44])[c:13]([H:45])[c:14]([H:46])[c:15]2[H:47])([c:16]2[c:17]([H:48])[c:18]([H:49])[c:19]([H:50])[c:20]([H:51])[c:21]2[H:52])[C:22]([H:53])([H:54])[C:23]([H:55])([H:56])[N:24]([H:57])[C:25]([H:58])([H:59])[C:26]([H:60])([H:61])[2P:27]->1([c:28]1[c:29]([H:62])[c:30]([H:63])[c:31]([H:64])[c:32]([H:65])[c:33]1[H:66])[c:34]1[c:35]([H:67])[c:36]([H:68])[c:37]([H:69])[c:38]([H:70])[c:39]1[H:71])([H:40])([H:41])[H:42]", "dummies": []}
C      0.9238    -4.8865    -0.2266
C      0.6639    -3.4493    -0.1583
N      0.4382    -2.2432    -0.1023
Mn     0.0000     0.0000     0.0000
H     -0.0907    -0.1241     1.8295
C      2.2522     0.3511     0.2103
O      3.4386     0.5367     0.3211
C      0.2454     0.0812    -2.2753
O      0.3741     0.1226    -3.4736
P     -0.3601     2.6572     0.1891
C     -1.4302     3.4709    -0.9917
C     -1.8516     2.8007    -2.1465
C     -2.6329     3.4565    -3.1022
C     -2.9721     4.7996    -2.9264
C     -2.5208     5.4899    -1.7994
C     -1.7418     4.8344    -0.8409
C      1.1776     3.5483    -0.0154
C      1.5678     4.5631     0.8799
C      2.7634     5.2588     0.6725
C      3.5682     4.9609    -0.4297
C      3.1747     3.9721    -1.3339
C      1.9808     3.2742    -1.1323
C     -0.9802     3.0947     1.8223
C     -2.1402     2.1867     2.2179
N     -3.2957     2.4401     1.3533
C     -4.1160     1.2361     1.1641
C     -3.8739     0.6490    -0.2348
P     -2.6095    -0.6385    -0.2456
C     -2.8537    -1.4892    -1.8002
C     -2.5471    -2.8565    -1.9060
C     -2.6887    -3.5183    -3.1288
C     -3.1243    -2.8194    -4.2571
C     -3.4133    -1.4557    -4.1654
C     -3.2736    -0.7885    -2.9447
C     -3.1805    -1.8295     0.9598
C     -4.4934    -2.3271     0.8963
C     -4.9345    -3.2680     1.8314
C     -4.0680    -3.7239     2.8280
C     -2.7572    -3.2436     2.8867
C     -2.3127    -2.3017     1.9538
H      0.2490    -5.3472    -0.9773
H      0.7374    -5.3428     0.7672
H      1.9792    -5.0582    -0.5219
H     -1.6172     1.7644    -2.2955
H     -2.9754     2.9221    -3.9789
H     -3.5744     5.3078    -3.6682
H     -2.7636     6.5372    -1.6744
H     -1.3660     5.4048    -0.0035
H      0.9630     4.8398     1.7295
H      3.0633     6.0353     1.3645
H      4.4919     5.5024    -0.5878
H      3.7926     3.7492    -2.1941
H      1.6825     2.5214    -1.8497
H     -1.3175     4.1493     1.8370
H     -0.1625     2.9674     2.5629
H     -2.4120     2.3849     3.2792
H     -1.8113     1.1322     2.1596
H     -3.8794     3.1875     1.7985
H     -5.1888     1.5308     1.2116
H     -3.9862     0.4905     1.9796
H     -3.5850     1.4568    -0.9207
H     -4.8245     0.2101    -0.6041
H     -2.1943    -3.4132    -1.0478
H     -2.4550    -4.5725    -3.2028
H     -3.2311    -3.3329    -5.2039
H     -3.7405    -0.9132    -5.0430
H     -3.4884     0.2691    -2.9094
H     -5.1731    -1.9993     0.1214
H     -5.9468    -3.6474     1.7803
H     -4.4098    -4.4541     3.5501
H     -2.0832    -3.6053     3.6525
H     -1.2929    -1.9606     2.0061
72
{"conf": 2, "E": 121.72, "rms": -1.0, "geom": "OH", "total_charge": 0, "CA_charge": 1, "smiles": "C[C:1]#[6N:2]->[Mn+:3]1(<-[3H-:4])(<-[4C-:5]#[O+:6])(<-[5C-:7]#[O+:8])<-[1P:9]([c:10]2[cH:11][cH:12][cH:13][cH:14][cH:15]2)([c:16]2[cH:17][cH:18][cH:19][cH:20][cH:21]2)[CH2:22][CH2:23][NH:24][CH2:25][CH2:26][2P:27]->1([c:28]1[cH:29][cH:30][cH:31][cH:32][cH:33]1)[c:34]1[cH:35][cH:36][cH:37][cH:38][cH:39]1", "smiles3D": "C([C:1]#[6N:2]->[Mn+:3]1(<-[3H-:4])(<-[4C-:5]#[O+:6])(<-[5C-:7]#[O+:8])<-[1P:9]([c:10]2[c:11]([H:43])[c:12]([H:44])[c:13]([H:45])[c:14]([H:46])[c:15]2[H:47])([c:16]2[c:17]([H:48])[c:18]([H:49])[c:19]([H:50])[c:20]([H:51])[c:21]2[H:52])[C:22]([H:53])([H:54])[C:23]([H:55])([H:56])[N:24]([H:57])[C:25]([H:58])([H:59])[C:26]([H:60])([H:61])[2P:27]->1([c:28]1[c:29]([H:62])[c:30]([H:63])[c:31]([H:64])[c:32]([H:65])[c:33]1[H:66])[c:34]1[c:35]([H:67])[c:36]([H:68])[c:37]([H:69])[c:38]([H:70])[c:39]1[H:71])([H:40])([H:41])[H:42]", "smiles3Dx": "C([C:1]#[6N:2]->[Mn+:3]1(<-[3H-:4])(<-[4C-:5]#[O+:6])(<-[5C-:7]#[O+:8])<-[1P:9]([c:10]2[c:11]([H:43])[c:12]([H:44])[c:13]([H:45])[c:14]([H:46])[c:15]2[H:47])([c:16]2[c:17]([H:48])[c:18]([H:49])[c:19]([H:50])[c:20]([H:51])[c:21]2[H:52])[C:22]([H:53])([H:54])[C:23]([H:55])([H:56])[N:24]([H:57])[C:25]([H:58])([H:59])[C:26]([H:60])([H:61])[2P:27]->1([c:28]1[c:29]([H:62])[c:30]([H:63])[c:31]([H:64])[c:32]([H:65])[c:33]1[H:66])[c:34]1[c:35]([H:67])[c:36]([H:68])[c:37]([H:69])[c:38]([H:70])[c:39]1[H:71])([H:40])([H:41])[H:42]", "dummies": []}
C      1.5863     1.6600    -4.4177
C      1.1116     1.1781    -3.1215
N      0.7181     0.7694    -2.0320
Mn     0.0000     0.0000     0.0000
H      0.6722     1.5334     0.7563
C     -1.9737     1.1102    -0.3332
O     -3.0142     1.6942    -0.5079
C     -0.9538    -1.7996    -1.0498
O     -1.4586    -2.7422    -1.6075
P     -0.9088    -0.7953     2.4093
C     -2.6467    -0.3970     2.5788
C     -3.6397    -1.3646     2.3448
C     -4.9921    -1.0223     2.4426
C     -5.3645     0.2867     2.7573
C     -4.3849     1.2594     2.9673
C     -3.0318     0.9230     2.8709
C     -0.1445     0.0894     3.7610
C     -0.7183     0.0544     5.0434
C     -0.1046     0.7242     6.1062
C      1.0911     1.4176     5.8998
C      1.6774     1.4358     4.6315
C      1.0634     0.7702     3.5666
C     -0.7345    -2.5110     2.9446
C     -0.6926    -3.5111     1.7801
N      0.4575    -3.3294     0.8885
C      1.7616    -3.5753     1.5216
C      2.5033    -2.2549     1.7662
P      2.3980    -1.1680     0.3348
C      3.6834     0.0559     0.5520
C      4.2140     0.3399     1.8238
C      5.1974     1.3231     1.9700
C      5.6539     2.0310     0.8553
C      5.1240     1.7609    -0.4086
C      4.1391     0.7808    -0.5604
C      2.9968    -2.1540    -1.0306
C      2.2524    -2.2603    -2.2126
C      2.7348    -3.0203    -3.2826
C      3.9670    -3.6713    -3.1807
C      4.7219    -3.5570    -2.0106
C      4.2426    -2.7970    -0.9396
H      1.7747     0.7949    -5.0862
H      0.8181     2.3191    -4.8716
H      2.5277     2.2300    -4.2769
H     -3.3886    -2.3796     2.0845
H     -5.7530    -1.7722     2.2685
H     -6.4121     0.5490     2.8298
H     -4.6739     2.2766     3.1981
H     -2.2876     1.6957     3.0160
H     -1.6363    -0.4910     5.2224
H     -0.5529     0.7008     7.0911
H      1.5678     1.9323     6.7239
H      2.6124     1.9583     4.4747
H      1.5457     0.7679     2.6052
H     -1.5920    -2.7680     3.6005
H      0.1890    -2.6113     3.5470
H     -1.6227    -3.4234     1.1833
H     -0.6839    -4.5434     2.1961
H      0.3488    -4.0199     0.1082
H      1.6674    -4.1368     2.4777
H      2.3882    -4.2089     0.8540
H      3.5690    -2.4752     1.9852
H      2.0619    -1.7415     2.6398
H      3.8732    -0.1780     2.7082
H      5.6028     1.5396     2.9500
H      6.4147     2.7920     0.9719
H      5.4736     2.3137    -1.2709
H      3.7328     0.5892    -1.5455
H      1.3107    -1.7526    -2.3209
H      2.1552    -3.1002    -4.1931
H      4.3395    -4.2581    -4.0103
H      5.6804    -4.0538    -1.9349
H      4.8460    -2.7076    -0.0458
72
{"conf": 3, "E": 117.24, "rms": -1.0, "geom": "OH", "total_charge": 0, "CA_charge": 1, "smiles": "C[C:1]#[6N:2]->[Mn+:3]1(<-[3H-:4])(<-[4C-:5]#[O+:6])(<-[5C-:7]#[O+:8])<-[1P:9]([c:10]2[cH:11][cH:12][cH:13][cH:14][cH:15]2)([c:16]2[cH:17][cH:18][cH:19][cH:20][cH:21]2)[CH2:22][CH2:23][NH:24][CH2:25][CH2:26][2P:27]->1([c:28]1[cH:29][cH:30][cH:31][cH:32][cH:33]1)[c:34]1[cH:35][cH:36][cH:37][cH:38][cH:39]1", "smiles3D": "C([C:1]#[6N:2]->[Mn+:3]1(<-[3H-:4])(<-[4C-:5]#[O+:6])(<-[5C-:7]#[O+:8])<-[1P:9]([c:10]2[c:11]([H:43])[c:12]([H:44])[c:13]([H:45])[c:14]([H:46])[c:15]2[H:47])([c:16]2[c:17]([H:48])[c:18]([H:49])[c:19]([H:50])[c:20]([H:51])[c:21]2[H:52])[C:22]([H:53])([H:54])[C:23]([H:55])([H:56])[N:24]([H:57])[C:25]([H:58])([H:59])[C:26]([H:60])([H:61])[2P:27]->1([c:28]1[c:29]([H:62])[c:30]([H:63])[c:31]([H:64])[c:32]([H:65])[c:33]1[H:66])[c:34]1[c:35]([H:67])[c:36]([H:68])[c:37]([H:69])[c:38]([H:70])[c:39]1[H:71])([H:40])([H:41])[H:42]", "smiles3Dx": "C([C:1]#[6N:2]->[Mn+:3]1(<-[3H-:4])(<-[4C-:5]#[O+:6])(<-[5C-:7]#[O+:8])<-[1P:9]([c:10]2[c:11]([H:43])[c:12]([H:44])[c:13]([H:45])[c:14]([H:46])[c:15]2[H:47])([c:16]2[c:17]([H:48])[c:18]([H:49])[c:19]([H:50])[c:20]([H:51])[c:21]2[H:52])[C:22]([H:53])([H:54])[C:23]([H:55])([H:56])[N:24]([H:57])[C:25]([H:58])([H:59])[C:26]([H:60])([H:61])[2P:27]->1([c:28]1[c:29]([H:62])[c:30]([H:63])[c:31]([H:64])[c:32]([H:65])[c:33]1[H:66])[c:34]1[c:35]([H:67])[c:36]([H:68])[c:37]([H:69])[c:38]([H:70])[c:39]1[H:71])([H:40])([H:41])[H:42]", "dummies": []}
C     -4.5934    -1.5110     1.1846
C     -3.2470    -1.0569     0.8400
N     -2.1144    -0.6815     0.5482
Mn     0.0000     0.0000     0.0000
H     -0.5175     0.1137    -1.7570
C     -0.6708     2.1718     0.2700
O     -1.0222     3.3166     0.4118
C      0.5241    -0.0531     2.2289
O      0.8000    -0.0824     3.4024
P      2.4636     0.8828    -0.6303
C      3.7555     0.4575     0.5309
C      4.9787     1.1500     0.5099
C      6.0021     0.7976     1.3952
C      5.8188    -0.2582     2.2922
C      4.6151    -0.9675     2.2977
C      3.5909    -0.6139     1.4147
C      2.4825     2.6733    -0.6472
C      2.3199     3.3915    -1.8454
C      2.2902     4.7897    -1.8282
C      2.4030     5.4800    -0.6191
C      2.5367     4.7734     0.5780
C      2.5670     3.3762     0.5668
C      3.1742     0.3552    -2.2014
C      2.1019    -0.0265    -3.2322
N      1.2633    -1.1519    -2.8053
C      1.9727    -2.4385    -2.7125
C      2.1803    -2.8484    -1.2468
P      0.6889    -2.5771    -0.2779
C      0.9298    -3.3923     1.2960
C      2.1933    -3.8699     1.6922
C      2.3512    -4.4825     2.9392
C      1.2568    -4.6244     3.7959
C      0.0009    -4.1510     3.4089
C     -0.1624    -3.5355     2.1648
C     -0.5457    -3.5765    -1.0915
C     -1.6025    -2.9674    -1.7811
C     -2.5674    -3.7507    -2.4215
C     -2.4762    -5.1449    -2.3833
C     -1.4171    -5.7576    -1.7077
C     -0.4511    -4.9772    -1.0653
H     -5.2913    -0.6490     1.1637
H     -4.9241    -2.2737     0.4499
H     -4.5840    -1.9561     2.2008
H      5.1441     1.9580    -0.1913
H      6.9394     1.3385     1.3811
H      6.6125    -0.5332     2.9747
H      4.4781    -1.7967     2.9798
H      2.6845    -1.1883     1.4103
H      2.2086     2.8912    -2.7938
H      2.1722     5.3387    -2.7535
H      2.3768     6.5620    -0.6090
H      2.6094     5.3082     1.5161
H      2.6492     2.8449     1.5066
H      3.8392    -0.5131    -2.0264
H      3.7927     1.1786    -2.6142
H      2.5966    -0.2673    -4.1996
H      1.4465     0.8494    -3.4200
H      0.5029    -1.2543    -3.5186
H      1.3716    -3.2325    -3.2112
H      2.9543    -2.4170    -3.2364
H      3.0073    -2.2565    -0.8128
H      2.4517    -3.9247    -1.2097
H      3.0648    -3.7626     1.0641
H      3.3250    -4.8437     3.2437
H      1.3827    -5.0984     4.7607
H     -0.8461    -4.2588     4.0739
H     -1.1407    -3.1700     1.8795
H     -1.6818    -1.8921    -1.8307
H     -3.3844    -3.2768    -2.9500
H     -3.2233    -5.7499    -2.8803
H     -1.3438    -6.8371    -1.6830
H      0.3669    -5.4655    -0.5510
72
{"conf": 4, "E": 131.99, "rms": -1.0, "geom": "OH", "total_charge": 0, "CA_charge": 1, "smiles": "C[C:1]#[6N:2]->[Mn+:3]1(<-[3H-:4])(<-[4C-:5]#[O+:6])(<-[5C-:7]#[O+:8])<-[1P:9]([c:10]2[cH:11][cH:12][cH:13][cH:14][cH:15]2)([c:16]2[cH:17][cH:18][cH:19][cH:20][cH:21]2)[CH2:22][CH2:23][NH:24][CH2:25][CH2:26][2P:27]->1([c:28]1[cH:29][cH:30][cH:31][cH:32][cH:33]1)[c:34]1[cH:35][cH:36][cH:37][cH:38][cH:39]1", "smiles3D": "C([C:1]#[6N:2]->[Mn+:3]1(<-[3H-:4])(<-[4C-:5]#[O+:6])(<-[5C-:7]#[O+:8])<-[1P:9]([c:10]2[c:11]([H:43])[c:12]([H:44])[c:13]([H:45])[c:14]([H:46])[c:15]2[H:47])([c:16]2[c:17]([H:48])[c:18]([H:49])[c:19]([H:50])[c:20]([H:51])[c:21]2[H:52])[C:22]([H:53])([H:54])[C:23]([H:55])([H:56])[N:24]([H:57])[C:25]([H:58])([H:59])[C:26]([H:60])([H:61])[2P:27]->1([c:28]1[c:29]([H:62])[c:30]([H:63])[c:31]([H:64])[c:32]([H:65])[c:33]1[H:66])[c:34]1[c:35]([H:67])[c:36]([H:68])[c:37]([H:69])[c:38]([H:70])[c:39]1[H:71])([H:40])([H:41])[H:42]", "smiles3Dx": "C([C:1]#[6N:2]->[Mn+:3]1(<-[3H-:4])(<-[4C-:5]#[O+:6])(<-[5C-:7]#[O+:8])<-[1P:9]([c:10]2[c:11]([H:43])[c:12]([H:44])[c:13]([H:45])[c:14]([H:46])[c:15]2[H:47])([c:16]2[c:17]([H:48])[c:18]([H:49])[c:19]([H:50])[c:20]([H:51])[c:21]2[H:52])[C:22]([H:53])([H:54])[C:23]([H:55])([H:56])[N:24]([H:57])[C:25]([H:58])([H:59])[C:26]([H:60])([H:61])[2P:27]->1([c:28]1[c:29]([H:62])[c:30]([H:63])[c:31]([H:64])[c:32]([H:65])[c:33]1[H:66])[c:34]1[c:35]([H:67])[c:36]([H:68])[c:37]([H:69])[c:38]([H:70])[c:39]1[H:71])([H:40])([H:41])[H:42]", "dummies": []}
C      4.7082    -1.0456    -1.2353
C      3.3223    -0.7499    -0.8751
N      2.1599    -0.4941    -0.5716
Mn     0.0000     0.0000     0.0000
H     -0.2051     0.8956    -1.5907
C     -0.6351    -1.9034    -1.1039
O     -0.9682    -2.9053    -1.6865
C      0.2983    -1.2137     1.9205
O      0.4549    -1.8518     2.9316
P     -2.5731     0.5434     0.6424
C     -2.9129     0.9679     2.3475
C     -1.8817     0.9955     3.2922
C     -2.1541     1.2990     4.6292
C     -3.4640     1.5675     5.0330
C     -4.5028     1.5299     4.0997
C     -4.2317     1.2259     2.7622
C     -3.6047    -0.9122     0.4234
C     -3.0752    -2.1684     0.7582
C     -3.8500    -3.3254     0.6438
C     -5.1797    -3.2379     0.2327
C     -5.7431    -1.9900    -0.0354
C     -4.9723    -0.8278     0.0776
C     -3.2516     1.8711    -0.3936
C     -3.2320     3.2669     0.3004
N     -2.2513     4.2175    -0.2566
C     -0.8541     3.7624    -0.2281
C     -0.2825     3.5538     1.1884
P      0.9303     2.2340     1.1523
C      2.3154     2.9581     0.2899
C      2.5240     2.6706    -1.0659
C      3.6040     3.2393    -1.7476
C      4.4720     4.1096    -1.0827
C      4.2564     4.4182     0.2632
C      3.1784     3.8499     0.9487
C      1.5234     1.9955     2.8228
C      2.4842     1.0044     3.0697
C      2.9628     0.7919     4.3653
C      2.4900     1.5727     5.4226
C      1.5417     2.5705     5.1844
C      1.0595     2.7880     3.8899
H      5.2202    -0.1064    -1.5301
H      4.7256    -1.7593    -2.0843
H      5.2290    -1.4930    -0.3639
H     -0.8704     0.7923     3.0013
H     -1.3493     1.3243     5.3526
H     -3.6740     1.8029     6.0683
H     -5.5181     1.7372     4.4121
H     -5.0472     1.2119     2.0528
H     -2.0659    -2.2574     1.1286
H     -3.4222    -4.2891     0.8887
H     -5.7816    -4.1336     0.1503
H     -6.7878    -1.9202    -0.3102
H     -5.4906     0.1031    -0.0589
H     -4.2882     1.6416    -0.6656
H     -2.6700     1.9168    -1.3352
H     -4.2346     3.7153     0.1259
H     -3.1660     3.2446     1.3993
H     -2.3165     5.1117     0.2847
H     -0.7529     2.8584    -0.8469
H     -0.2296     4.5252    -0.7421
H     -1.0828     3.2812     1.8937
H      0.1994     4.4934     1.5337
H      1.8533     2.0131    -1.5992
H      3.7655     3.0085    -2.7926
H      5.3067     4.5504    -1.6121
H      4.9230     5.1006     0.7745
H      3.0201     4.1119     1.9866
H      2.8624     0.3950     2.2584
H      3.7008     0.0220     4.5495
H      2.8606     1.4067     6.4259
H      1.1785     3.1762     6.0045
H      0.3285     3.5684     3.7447
72
{"conf": 5, "E": 125.45, "rms": -1.0, "geom": "OH", "total_charge": 0, "CA_charge": 1, "smiles": "C[C:1]#[6N:2]->[Mn+:3]1(<-[3H-:4])(<-[4C-:5]#[O+:6])(<-[5C-:7]#[O+:8])<-[1P:9]([c:10]2[cH:11][cH:12][cH:13][cH:14][cH:15]2)([c:16]2[cH:17][cH:18][cH:19][cH:20][cH:21]2)[CH2:22][CH2:23][NH:24][CH2:25][CH2:26][2P:27]->1([c:28]1[cH:29][cH:30][cH:31][cH:32][cH:33]1)[c:34]1[cH:35][cH:36][cH:37][cH:38][cH:39]1", "smiles3D": "C([C:1]#[6N:2]->[Mn+:3]1(<-[3H-:4])(<-[4C-:5]#[O+:6])(<-[5C-:7]#[O+:8])<-[1P:9]([c:10]2[c:11]([H:43])[c:12]([H:44])[c:13]([H:45])[c:14]([H:46])[c:15]2[H:47])([c:16]2[c:17]([H:48])[c:18]([H:49])[c:19]([H:50])[c:20]([H:51])[c:21]2[H:52])[C:22]([H:53])([H:54])[C:23]([H:55])([H:56])[N:24]([H:57])[C:25]([H:58])([H:59])[C:26]([H:60])([H:61])[2P:27]->1([c:28]1[c:29]([H:62])[c:30]([H:63])[c:31]([H:64])[c:32]([H:65])[c:33]1[H:66])[c:34]1[c:35]([H:67])[c:36]([H:68])[c:37]([H:69])[c:38]([H:70])[c:39]1[H:71])([H:40])([H:41])[H:42]", "smiles3Dx": "C([C:1]#[6N:2]->[Mn+:3]1(<-[3H-:4])(<-[4C-:5]#[O+:6])(<-[5C-:7]#[O+:8])<-[1P:9]([c:10]2[c:11]([H:43])[c:12]([H:44])[c:13]([H:45])[c:14]([H:46])[c:15]2[H:47])([c:16]2[c:17]([H:48])[c:18]([H:49])[c:19]([H:50])[c:20]([H:51])[c:21]2[H:52])[C:22]([H:53])([H:54])[C:23]([H:55])([H:56])[N:24]([H:57])[C:25]([H:58])([H:59])[C:26]([H:60])([H:61])[2P:27]->1([c:28]1[c:29]([H:62])[c:30]([H:63])[c:31]([H:64])[c:32]([H:65])[c:33]1[H:66])[c:34]1[c:35]([H:67])[c:36]([H:68])[c:37]([H:69])[c:38]([H:70])[c:39]1[H:71])([H:40])([H:41])[H:42]", "dummies": []}
C      3.4516    -3.4077     1.1232
C      2.4424    -2.4002     0.7996
N      1.5896    -1.5602     0.5236
Mn     0.0000     0.0000     0.0000
H     -0.6605    -0.1377     1.7098
C      1.4867     1.5987     0.6911
O      2.2683     2.4418     1.0549
C      0.8761     0.1012    -2.1136
O      1.3360     0.1529    -3.2271
P     -1.7359     1.9915    -0.5324
C     -1.3455     2.8584    -2.0510
C     -2.3535     3.2784    -2.9421
C     -2.0136     3.9568    -4.1168
C     -0.6762     4.2382    -4.4039
C      0.3247     3.8540    -3.5094
C     -0.0091     3.1757    -2.3340
C     -1.7205     3.2791     0.7060
C     -1.2342     3.0114     1.9930
C     -1.2334     4.0134     2.9683
C     -1.7283     5.2849     2.6672
C     -2.2306     5.5543     1.3917
C     -2.2327     4.5552     0.4136
C     -3.4708     1.5332    -0.6307
C     -3.8065     0.4049     0.3543
N     -4.2930    -0.7448    -0.4130
C     -4.2000    -2.0126     0.3122
C     -2.7562    -2.5215     0.5394
P     -1.5781    -2.0377    -0.7454
C     -2.4847    -1.8829    -2.2791
C     -3.3000    -2.9355    -2.7258
C     -3.9947    -2.8216    -3.9337
C     -3.8691    -1.6639    -4.7068
C     -3.0418    -0.6230    -4.2766
C     -2.3441    -0.7362    -3.0709
C     -0.5655    -3.4916    -0.9970
C     -0.0407    -3.7760    -2.2697
C      0.7936    -4.8822    -2.4562
C      1.1268    -5.6997    -1.3735
C      0.6350    -5.4061    -0.0995
C     -0.1989    -4.3005     0.0931
H      4.3748    -2.9064     1.4794
H      3.0623    -4.0775     1.9173
H      3.6793    -4.0052     0.2166
H     -3.4007     3.1179    -2.7395
H     -2.7899     4.2738    -4.8012
H     -0.4168     4.7655    -5.3128
H      1.3598     4.0861    -3.7242
H      0.7776     2.9033    -1.6452
H     -0.8588     2.0339     2.2496
H     -0.8521     3.8028     3.9591
H     -1.7284     6.0589     3.4238
H     -2.6227     6.5366     1.1618
H     -2.6407     4.7809    -0.5620
H     -3.7011     1.2038    -1.6641
H     -4.0958     2.4212    -0.3959
H     -4.5982     0.7465     1.0589
H     -2.9264     0.1352     0.9738
H     -5.3000    -0.5788    -0.6490
H     -4.7511    -2.7854    -0.2667
H     -4.7195    -1.9299     1.2932
H     -2.7876    -3.6290     0.6035
H     -2.3888    -2.1294     1.5107
H     -3.3962    -3.8420    -2.1416
H     -4.6278    -3.6316    -4.2717
H     -4.4078    -1.5761    -5.6414
H     -2.9389     0.2712    -4.8779
H     -1.7067     0.0732    -2.7580
H     -0.2621    -3.1414    -3.1177
H      1.1898    -5.1004    -3.4395
H      1.7774    -6.5522    -1.5191
H      0.9130    -6.0264     0.7427
H     -0.5315    -4.0687     1.0961
72
{"conf": 6, "E": 128.8, "rms": -1.0, "geom": "OH", "total_charge": 0, "CA_charge": 1, "smiles": "C[C:1]#[6N:2]->[Mn+:3]1(<-[3H-:4])(<-[4C-:5]#[O+:6])(<-[5C-:7]#[O+:8])<-[1P:9]([c:10]2[cH:11][cH:12][cH:13][cH:14][cH:15]2)([c:16]2[cH:17][cH:18][cH:19][cH:20][cH:21]2)[CH2:22][CH2:23][NH:24][CH2:25][CH2:26][2P:27]->1([c:28]1[cH:29][cH:30][cH:31][cH:32][cH:33]1)[c:34]1[cH:35][cH:36][cH:37][cH:38][cH:39]1", "smiles3D": "C([C:1]#[6N:2]->[Mn+:3]1(<-[3H-:4])(<-[4C-:5]#[O+:6])(<-[5C-:7]#[O+:8])<-[1P:9]([c:10]2[c:11]([H:43])[c:12]([H:44])[c:13]([H:45])[c:14]([H:46])[c:15]2[H:47])([c:16]2[c:17]([H:48])[c:18]([H:49])[c:19]([H:50])[c:20]([H:51])[c:21]2[H:52])[C:22]([H:53])([H:54])[C:23]([H:55])([H:56])[N:24]([H:57])[C:25]([H:58])([H:59])[C:26]([H:60])([H:61])[2P:27]->1([c:28]1[c:29]([H:62])[c:30]([H:63])[c:31]([H:64])[c:32]([H:65])[c:33]1[H:66])[c:34]1[c:35]([H:67])[c:36]([H:68])[c:37]([H:69])[c:38]([H:70])[c:39]1[H:71])([H:40])([H:41])[H:42]", "smiles3Dx": "C([C:1]#[6N:2]->[Mn+:3]1(<-[3H-:4])(<-[4C-:5]#[O+:6])(<-[5C-:7]#[O+:8])<-[1P:9]([c:10]2[c:11]([H:43])[c:12]([H:44])[c:13]([H:45])[c:14]([H:46])[c:15]2[H:47])([c:16]2[c:17]([H:48])[c:18]([H:49])[c:19]([H:50])[c:20]([H:51])[c:21]2[H:52])[C:22]([H:53])([H:54])[C:23]([H:55])([H:56])[N:24]([H:57])[C:25]([H:58])([H:59])[C:26]([H:60])([H:61])[2P:27]->1([c:28]1[c:29]([H:62])[c:30]([H:63])[c:31]([H:64])[c:32]([H:65])[c:33]1[H:66])[c:34]1[c:35]([H:67])[c:36]([H:68])[c:37]([H:69])[c:38]([H:70])[c:39]1[H:71])([H:40])([H:41])[H:42]", "dummies": []}
C     -0.5062    -0.2301    -4.9487
C     -0.3679    -0.1620    -3.4946
N     -0.2441    -0.1044    -2.2738
Mn     0.0000     0.0000     0.0000
H      0.8773     1.6015    -0.1794
C     -1.9787     1.1467     0.0841
O     -3.0214     1.7508     0.1279
C     -1.2068    -1.9385     0.1249
O     -1.8551    -2.9535     0.1867
P      0.1354     0.1908     2.6904
C      0.8837     1.7296     3.2205
C      0.7644     2.8743     2.4175
C      1.3554     4.0784     2.8101
C      2.0554     4.1545     4.0159
C      2.1503     3.0305     4.8393
C      1.5599     1.8236     4.4520
C     -1.4895     0.2480     3.4468
C     -2.2414     1.4351     3.3963
C     -3.5182     1.4901     3.9621
C     -4.0606     0.3611     4.5780
C     -3.3282    -0.8265     4.6253
C     -2.0504    -0.8886     4.0604
C      1.0494    -1.0858     3.5819
C      0.8221    -2.4813     2.9880
N      1.9801    -2.8655     2.1726
C      1.6283    -3.6329     0.9707
C      2.3005    -3.0534    -0.2826
P      2.3728    -1.2461    -0.2731
C      3.5859    -0.7336     0.9400
C      3.5280     0.5709     1.4485
C      4.4642     1.0092     2.3884
C      5.4837     0.1538     2.8096
C      5.5771    -1.1343     2.2776
C      4.6422    -1.5770     1.3359
C      3.1708    -0.8031    -1.8122
C      2.8398     0.4059    -2.4415
C      3.4654     0.7778    -3.6349
C      4.4465    -0.0420    -4.1958
C      4.8134    -1.2276    -3.5555
C      4.1885    -1.6053    -2.3627
H     -1.1853     0.5763    -5.2938
H      0.4903    -0.1018    -5.4194
H     -0.9262    -1.2163    -5.2343
H      0.1895     2.8494     1.5043
H      1.2620     4.9559     2.1834
H      2.5116     5.0878     4.3192
H      2.6784     3.0955     5.7818
H      1.6360     0.9818     5.1234
H     -1.8539     2.3195     2.9120
H     -4.0895     2.4084     3.9186
H     -5.0499     0.4051     5.0148
H     -3.7522    -1.7024     5.0993
H     -1.5227    -1.8256     4.1170
H      0.7175    -1.0896     4.6417
H      2.1331    -0.8433     3.5566
H      0.7053    -3.2134     3.8188
H     -0.1304    -2.5057     2.4276
H      2.6488    -3.4187     2.7593
H      0.5409    -3.7093     0.7983
H      1.9665    -4.6869     1.0904
H      3.3178    -3.4710    -0.3594
H      1.7269    -3.3777    -1.1769
H      2.7621     1.2531     1.1142
H      4.4016     2.0142     2.7855
H      6.2091     0.4935     3.5373
H      6.3793    -1.7898     2.5912
H      4.7635    -2.5697     0.9374
H      2.1067     1.0694    -2.0112
H      3.1946     1.7065    -4.1205
H      4.9328     0.2486    -5.1180
H      5.5901    -1.8511    -3.9794
H      4.5243    -2.5088    -1.8802
72
{"conf": 7, "E": 118.9, "rms": -1.0, "geom": "OH", "total_charge": 0, "CA_charge": 1, "smiles": "C[C:1]#[6N:2]->[Mn+:3]1(<-[3H-:4])(<-[4C-:5]#[O+:6])(<-[5C-:7]#[O+:8])<-[1P:9]([c:10]2[cH:11][cH:12][cH:13][cH:14][cH:15]2)([c:16]2[cH:17][cH:18][cH:19][cH:20][cH:21]2)[CH2:22][CH2:23][NH:24][CH2:25][CH2:26][2P:27]->1([c:28]1[cH:29][cH:30][cH:31][cH:32][cH:33]1)[c:34]1[cH:35][cH:36][cH:37][cH:38][cH:39]1", "smiles3D": "C([C:1]#[6N:2]->[Mn+:3]1(<-[3H-:4])(<-[4C-:5]#[O+:6])(<-[5C-:7]#[O+:8])<-[1P:9]([c:10]2[c:11]([H:43])[c:12]([H:44])[c:13]([H:45])[c:14]([H:46])[c:15]2[H:47])([c:16]2[c:17]([H:48])[c:18]([H:49])[c:19]([H:50])[c:20]([H:51])[c:21]2[H:52])[C:22]([H:53])([H:54])[C:23]([H:55])([H:56])[N:24]([H:57])[C:25]([H:58])([H:59])[C:26]([H:60])([H:61])[2P:27]->1([c:28]1[c:29]([H:62])[c:30]([H:63])[c:31]([H:64])[c:32]([H:65])[c:33]1[H:66])[c:34]1[c:35]([H:67])[c:36]([H:68])[c:37]([H:69])[c:38]([H:70])[c:39]1[H:71])([H:40])([H:41])[H:42]", "smiles3Dx": "C([C:1]#[6N:2]->[Mn+:3]1(<-[3H-:4])(<-[4C-:5]#[O+:6])(<-[5C-:7]#[O+:8])<-[1P:9]([c:10]2[c:11]([H:43])[c:12]([H:44])[c:13]([H:45])[c:14]([H:46])[c:15]2[H:47])([c:16]2[c:17]([H:48])[c:18]([H:49])[c:19]([H:50])[c:20]([H:51])[c:21]2[H:52])[C:22]([H:53])([H:54])[C:23]([H:55])([H:56])[N:24]([H:57])[C:25]([H:58])([H:59])[C:26]([H:60])([H:61])[2P:27]->1([c:28]1[c:29]([H:62])[c:30]([H:63])[c:31]([H:64])[c:32]([H:65])[c:33]1[H:66])[c:34]1[c:35]([H:67])[c:36]([H:68])[c:37]([H:69])[c:38]([H:70])[c:39]1[H:71])([H:40])([H:41])[H:42]", "dummies": []}
C      4.3209     1.5926     1.8915
C      3.0558     1.1131     1.3372
N      1.9909     0.7171     0.8702
Mn     0.0000     0.0000     0.0000
H      0.6391     0.2649    -1.7028
C      0.8591    -2.1226     0.0145
O      1.3106    -3.2408     0.0227
C     -0.7754    -0.3554     2.1245
O     -1.1863    -0.5408     3.2429
P     -2.2994    -0.9838    -0.9893
C     -2.0508    -2.5094    -1.8887
C     -0.8463    -2.7250    -2.5731
C     -0.6597    -3.8909    -3.3217
C     -1.6857    -4.8348    -3.4153
C     -2.9062    -4.6052    -2.7748
C     -3.0965    -3.4400    -2.0258
C     -3.4203    -1.4035     0.3435
C     -3.2368    -2.6042     1.0520
C     -4.0528    -2.9137     2.1435
C     -5.0376    -2.0149     2.5579
C     -5.1976    -0.7991     1.8900
C     -4.3860    -0.4852     0.7954
C     -3.2384    -0.0140    -2.1824
C     -2.3136     0.6343    -3.2166
N     -1.3982     1.6067    -2.6059
C     -2.0538     2.8782    -2.2471
C     -2.3004     2.9773    -0.7349
P     -0.8278     2.5386     0.1912
C     -1.1769     2.9702     1.8908
C     -2.4756     2.8379     2.4129
C     -2.7237     3.1238     3.7589
C     -1.6793     3.5258     4.5952
C     -0.3813     3.6322     4.0897
C     -0.1272     3.3459     2.7454
C      0.3812     3.7417    -0.3382
C      1.5084     3.3343    -1.0640
C      2.4507     4.2770    -1.4861
C      2.2661     5.6314    -1.1944
C      1.1361     6.0454    -0.4839
C      0.1924     5.1053    -0.0595
H      5.0821     0.7883     1.8263
H      4.6644     2.4759     1.3147
H      4.1737     1.8789     2.9532
H     -0.0581    -1.9852    -2.5453
H      0.2763    -4.0569    -3.8391
H     -1.5413    -5.7352    -3.9982
H     -3.7089    -5.3252    -2.8676
H     -4.0607    -3.2655    -1.5668
H     -2.4555    -3.2983     0.7698
H     -3.9127    -3.8453     2.6762
H     -5.6647    -2.2527     3.4074
H     -5.9428    -0.0914     2.2301
H     -4.5098     0.4824     0.3395
H     -3.9426    -0.6898    -2.7123
H     -3.8278     0.7600    -1.6797
H     -1.7192    -0.1629    -3.7146
H     -2.9223     1.1131    -4.0158
H     -0.6564     1.8172    -3.3146
H     -3.0185     3.0230    -2.7828
H     -1.4028     3.7299    -2.5484
H     -2.5906     4.0194    -0.4834
H     -3.1216     2.3073    -0.4437
H     -3.2974     2.5008     1.7988
H     -3.7257     3.0247     4.1562
H     -1.8737     3.7438     5.6373
H      0.4301     3.9285     4.7419
H      0.8889     3.4108     2.3773
H      1.6609     2.2943    -1.3086
H      3.3226     3.9579    -2.0422
H      2.9960     6.3600    -1.5227
H      0.9907     7.0950    -0.2631
H     -0.6801     5.4410     0.4865
72
{"conf": 8, "E": 122.33, "rms": -1.0, "geom": "OH", "total_charge": 0, "CA_charge": 1, "smiles": "C[C:1]#[6N:2]->[Mn+:3]1(<-[3H-:4])(<-[4C-:5]#[O+:6])(<-[5C-:7]#[O+:8])<-[1P:9]([c:10]2[cH:11][cH:12][cH:13][cH:14][cH:15]2)([c:16]2[cH:17][cH:18][cH:19][cH:20][cH:21]2)[CH2:22][CH2:23][NH:24][CH2:25][CH2:26][2P:27]->1([c:28]1[cH:29][cH:30][cH:31][cH:32][cH:33]1)[c:34]1[cH:35][cH:36][cH:37][cH:38][cH:39]1", "smiles3D": "C([C:1]#[6N:2]->[Mn+:3]1(<-[3H-:4])(<-[4C-:5]#[O+:6])(<-[5C-:7]#[O+:8])<-[1P:9]([c:10]2[c:11]([H:43])[c:12]([H:44])[c:13]([H:45])[c:14]([H:46])[c:15]2[H:47])([c:16]2[c:17]([H:48])[c:18]([H:49])[c:19]([H:50])[c:20]([H:51])[c:21]2[H:52])[C:22]([H:53])([H:54])[C:23]([H:55])([H:56])[N:24]([H:57])[C:25]([H:58])([H:59])[C:26]([H:60])([H:61])[2P:27]->1([c:28]1[c:29]([H:62])[c:30]([H:63])[c:31]([H:64])[c:32]([H:65])[c:33]1[H:66])[c:34]1[c:35]([H:67])[c:36]([H:68])[c:37]([H:69])[c:38]([H:70])[c:39]1[H:71])([H:40])([H:41])[H:42]", "smiles3Dx": "C([C:1]#[6N:2]->[Mn+:3]1(<-[3H-:4])(<-[4C-:5]#[O+:6])(<-[5C-:7]#[O+:8])<-[1P:9]([c:10]2[c:11]([H:43])[c:12]([H:44])[c:13]([H:45])[c:14]([H:46])[c:15]2[H:47])([c:16]2[c:17]([H:48])[c:18]([H:49])[c:19]([H:50])[c:20]([H:51])[c:21]2[H:52])[C:22]([H:53])([H:54])[C:23]([H:55])([H:56])[N:24]([H:57])[C:25]([H:58])([H:59])[C:26]([H:60])([H:61])[2P:27]->1([c:28]1[c:29]([H:62])[c:30]([H:63])[c:31]([H:64])[c:32]([H:65])[c:33]1[H:66])[c:34]1[c:35]([H:67])[c:36]([H:68])[c:37]([H:69])[c:38]([H:70])[c:39]1[H:71])([H:40])([H:41])[H:42]", "dummies": []}
C      0.0287    -3.1726     3.8364
C      0.0122    -2.2527     2.7000
N      0.0034    -1.4720     1.7516
Mn     0.0000     0.0000     0.0000
H      1.6702    -0.6157    -0.4552
C     -0.9084    -1.6488    -1.3032
O     -1.3870    -2.5161    -1.9909
C     -2.1042     0.6385     0.6522
O     -3.2100     0.9750     0.9959
P      0.0535     1.6005    -2.1728
C      1.1948     0.9161    -3.3684
C      0.7913    -0.1577    -4.1788
C      1.6832    -0.7252    -5.0935
C      2.9870    -0.2346    -5.1970
C      3.4023     0.8216    -4.3824
C      2.5141     1.3941    -3.4670
C     -1.4657     1.7339    -3.1080
C     -2.6103     1.0270    -2.7167
C     -3.7872     1.1211    -3.4660
C     -3.8240     1.9110    -4.6178
C     -2.6804     2.6009    -5.0273
C     -1.5023     2.5083    -4.2806
C      0.6048     3.3019    -1.9328
C     -0.5140     4.2213    -1.3997
N     -0.9729     3.8530    -0.0569
C     -0.0269     4.2461     1.0010
C      0.0500     3.1947     2.1205
P      1.0947     1.7964     1.6663
C      1.4648     1.0002     3.2244
C      2.6966     0.3486     3.4079
C      2.9641    -0.3286     4.6013
C      2.0009    -0.3756     5.6118
C      0.7646     0.2481     5.4275
C      0.4913     0.9270     4.2360
C      2.6662     2.4924     1.1724
C      3.2742     3.4928     1.9501
C      4.5216     4.0069     1.5833
C      5.1761     3.5158     0.4508
C      4.5876     2.5035    -0.3113
C      3.3412     1.9863     0.0539
H     -0.3689    -4.1589     3.5209
H     -0.6008    -2.7616     4.6523
H      1.0705    -3.2905     4.1995
H     -0.2110    -0.5596    -4.1038
H      1.3646    -1.5492    -5.7188
H      3.6770    -0.6766    -5.9040
H      4.4156     1.1949    -4.4573
H      2.8692     2.2014    -2.8441
H     -2.5988     0.3894    -1.8521
H     -4.6691     0.5747    -3.1576
H     -4.7352     1.9811    -5.1975
H     -2.7052     3.2038    -5.9258
H     -0.6218     3.0383    -4.6196
H      1.4523     3.3105    -1.2299
H      0.9547     3.7056    -2.9057
H     -1.3830     4.2131    -2.0882
H     -0.1459     5.2714    -1.3962
H     -1.1598     2.8328    -0.0390
H      0.9842     4.4906     0.6155
H     -0.4075     5.1876     1.4510
H     -0.9731     2.8277     2.3462
H      0.4625     3.6711     3.0344
H      3.4470     0.3487     2.6284
H      3.9156    -0.8258     4.7388
H      2.2078    -0.9053     6.5325
H      0.0126     0.1955     6.2041
H     -0.4845     1.3732     4.1067
H      2.7934     3.8706     2.8420
H      4.9837     4.7820     2.1809
H      6.1418     3.9143     0.1680
H      5.0977     2.1179    -1.1846
H      2.9035     1.2066    -0.5457
72
{"conf": 9, "E": 126.48, "rms": -1.0, "geom": "OH", "total_charge": 0, "CA_charge": 1, "smiles": "C[C:1]#[6N:2]->[Mn+:3]1(<-[3H-:4])(<-[4C-:5]#[O+:6])(<-[5C-:7]#[O+:8])<-[1P:9]([c:10]2[cH:11][cH:12][cH:13][cH:14][cH:15]2)([c:16]2[cH:17][cH:18][cH:19][cH:20][cH:21]2)[CH2:22][CH2:23][NH:24][CH2:25][CH2:26][2P:27]->1([c:28]1[cH:29][cH:30][cH:31][cH:32][cH:33]1)[c:34]1[cH:35][cH:36][cH:37][cH:38][cH:39]1", "smiles3D": "C([C:1]#[6N:2]->[Mn+:3]1(<-[3H-:4])(<-[4C-:5]#[O+:6])(<-[5C-:7]#[O+:8])<-[1P:9]([c:10]2[c:11]([H:43])[c:12]([H:44])[c:13]([H:45])[c:14]([H:46])[c:15]2[H:47])([c:16]2[c:17]([H:48])[c:18]([H:49])[c:19]([H:50])[c:20]([H:51])[c:21]2[H:52])[C:22]([H:53])([H:54])[C:23]([H:55])([H:56])[N:24]([H:57])[C:25]([H:58])([H:59])[C:26]([H:60])([H:61])[2P:27]->1([c:28]1[c:29]([H:62])[c:30]([H:63])[c:31]([H:64])[c:32]([H:65])[c:33]1[H:66])[c:34]1[c:35]([H:67])[c:36]([H:68])[c:37]([H:69])[c:38]([H:70])[c:39]1[H:71])([H:40])([H:41])[H:42]", "smiles3Dx": "C([C:1]#[6N:2]->[Mn+:3]1(<-[3H-:4])(<-[4C-:5]#[O+:6])(<-[5C-:7]#[O+:8])<-[1P:9]([c:10]2[c:11]([H:43])[c:12]([H:44])[c:13]([H:45])[c:14]([H:46])[c:15]2[H:47])([c:16]2[c:17]([H:48])[c:18]([H:49])[c:19]([H:50])[c:20]([H:51])[c:21]2[H:52])[C:22]([H:53])([H:54])[C:23]([H:55])([H:56])[N:24]([H:57])[C:25]([H:58])([H:59])[C:26]([H:60])([H:61])[2P:27]->1([c:28]1[c:29]([H:62])[c:30]([H:63])[c:31]([H:64])[c:32]([H:65])[c:33]1[H:66])[c:34]1[c:35]([H:67])[c:36]([H:68])[c:37]([H:69])[c:38]([H:70])[c:39]1[H:71])([H:40])([H:41])[H:42]", "dummies": []}
C     -1.2605     4.7259    -0.9303
C     -0.9011     3.3366    -0.6501
N     -0.5914     2.1703    -0.4201
Mn     0.0000     0.0000     0.0000
H      0.9052     0.5729     1.4901
C     -1.9220    -0.1577     1.2335
O     -2.9361    -0.2389     1.8811
C     -1.2233    -0.6389    -1.8249
O     -1.8700    -0.9732    -2.7863
P      0.5817    -2.5623     0.6302
C     -0.5220    -3.1912     1.8958
C     -1.0626    -4.4914     1.8233
C     -1.8872    -4.9685     2.8474
C     -2.1669    -4.1674     3.9560
C     -1.6155    -2.8886     4.0483
C     -0.7907    -2.4059     3.0286
C      2.1842    -2.8014     1.4051
C      3.0338    -3.8749     1.0631
C      4.2427    -4.0612     1.7416
C      4.6015    -3.2103     2.7875
C      3.7471    -2.1748     3.1646
C      2.5450    -1.9745     2.4813
C      0.4216    -3.7212    -0.7464
C      1.0945    -3.2149    -2.0268
N      2.4062    -2.6100    -1.7702
C      2.8841    -1.8668    -2.9398
C      2.1966    -0.4984    -3.1021
P      2.1479     0.4501    -1.5683
C      2.0904     2.1478    -2.1291
C      1.3176     2.4968    -3.2503
C      1.2294     3.8317    -3.6567
C      1.8943     4.8285    -2.9387
C      2.6416     4.4936    -1.8070
C      2.7340     3.1604    -1.3960
C      3.7777     0.3126    -0.8428
C      4.9241     0.4259    -1.6496
C      6.1977     0.3785    -1.0753
C      6.3360     0.2587     0.3093
C      5.2003     0.2068     1.1204
C      3.9259     0.2457     0.5457
H     -1.4548     4.8445    -2.0161
H     -2.1717     4.9957    -0.3581
H     -0.4237     5.3903    -0.6315
H     -0.8554    -5.1556     0.9998
H     -2.3045    -5.9654     2.7844
H     -2.8041    -4.5408     4.7472
H     -1.8243    -2.2711     4.9124
H     -0.3687    -1.4155     3.1265
H      2.7983    -4.5846     0.2925
H      4.8975    -4.8771     1.4637
H      5.5354    -3.3610     3.3132
H      4.0178    -1.5225     3.9847
H      1.9013    -1.1668     2.7961
H     -0.6594    -3.8640    -0.9591
H      0.8471    -4.7021    -0.4700
H      1.2025    -4.0702    -2.7319
H      0.4121    -2.4979    -2.5117
H      3.0844    -3.3929    -1.6260
H      2.7339    -2.4604    -3.8702
H      3.9806    -1.7233    -2.8536
H      1.1604    -0.6477    -3.4633
H      2.7491     0.0843    -3.8691
H      0.7690     1.7466    -3.8035
H      0.6354     4.0949    -4.5222
H      1.8195     5.8619    -3.2515
H      3.1419     5.2691    -1.2416
H      3.2959     2.9302    -0.5011
H      4.8376     0.5593    -2.7197
H      7.0770     0.4489    -1.7024
H      7.3218     0.2302     0.7551
H      5.3079     0.1538     2.1958
H      3.0638     0.2643     1.1851
72
{"conf": 10, "E": 125.07, "rms": -1.0, "geom": "OH", "total_charge": 0, "CA_charge": 1, "smiles": "C[C:1]#[6N:2]->[Mn+:3]1(<-[3H-:4])(<-[4C-:5]#[O+:6])(<-[5C-:7]#[O+:8])<-[1P:9]([c:10]2[cH:11][cH:12][cH:13][cH:14][cH:15]2)([c:16]2[cH:17][cH:18][cH:19][cH:20][cH:21]2)[CH2:22][CH2:23][NH:24][CH2:25][CH2:26][2P:27]->1([c:28]1[cH:29][cH:30][cH:31][cH:32][cH:33]1)[c:34]1[cH:35][cH:36][cH:37][cH:38][cH:39]1", "smiles3D": "C([C:1]#[6N:2]->[Mn+:3]1(<-[3H-:4])(<-[4C-:5]#[O+:6])(<-[5C-:7]#[O+:8])<-[1P:9]([c:10]2[c:11]([H:43])[c:12]([H:44])[c:13]([H:45])[c:14]([H:46])[c:15]2[H:47])([c:16]2[c:17]([H:48])[c:18]([H:49])[c:19]([H:50])[c:20]([H:51])[c:21]2[H:52])[C:22]([H:53])([H:54])[C:23]([H:55])([H:56])[N:24]([H:57])[C:25]([H:58])([H:59])[C:26]([H:60])([H:61])[2P:27]->1([c:28]1[c:29]([H:62])[c:30]([H:63])[c:31]([H:64])[c:32]([H:65])[c:33]1[H:66])[c:34]1[c:35]([H:67])[c:36]([H:68])[c:37]([H:69])[c:38]([H:70])[c:39]1[H:71])([H:40])([H:41])[H:42]", "smiles3Dx": "C([C:1]#[6N:2]->[Mn+:3]1(<-[3H-:4])(<-[4C-:5]#[O+:6])(<-[5C-:7]#[O+:8])<-[1P:9]([c:10]2[c:11]([H:43])[c:12]([H:44])[c:13]([H:45])[c:14]([H:46])[c:15]2[H:47])([c:16]2[c:17]([H:48])[c:18]([H:49])[c:19]([H:50])[c:20]([H:51])[c:21]2[H:52])[C:22]([H:53])([H:54])[C:23]([H:55])([H:56])[N:24]([H:57])[C:25]([H:58])([H:59])[C:26]([H:60])([H:61])[2P:27]->1([c:28]1[c:29]([H:62])[c:30]([H:63])[c:31]([H:64])[c:32]([H:65])[c:33]1[H:66])[c:34]1[c:35]([H:67])[c:36]([H:68])[c:37]([H:69])[c:38]([H:70])[c:39]1[H:71])([H:40])([H:41])[H:42]", "dummies": []}
C     -2.9853     3.7986     1.2019
C     -2.1150     2.6825     0.8350
N     -1.3793     1.7452     0.5361
Mn     0.0000     0.0000     0.0000
H     -1.2642    -1.1484     0.6804
C     -1.0399    -0.1181    -2.0367
O     -1.5866    -0.1815    -3.1097
C      1.4769     1.5333    -0.8508
O      2.2540     2.3400    -1.2974
P      1.5011    -2.1257    -0.6766
C      2.0377    -2.2124    -2.3780
C      2.5730    -3.4073    -2.8881
C      3.0052    -3.4743    -4.2160
C      2.9116    -2.3500    -5.0401
C      2.3888    -1.1565    -4.5354
C      1.9559    -1.0862    -3.2076
C      0.5964    -3.6494    -0.4304
C     -0.7383    -3.7247    -0.8532
C     -1.4790    -4.8926    -0.6510
C     -0.8913    -5.9948    -0.0263
C      0.4395    -5.9319     0.3931
C      1.1860    -4.7666     0.1925
C      3.0151    -2.2755     0.2731
C      3.7871    -0.9516     0.2310
N      4.5983    -0.7216     1.4330
C      3.8131    -0.4659     2.6557
C      2.8290     0.7371     2.5650
P      1.0940     0.2358     2.4442
C      0.9086    -1.1875     3.5093
C      1.2938    -1.1166     4.8584
C      1.1567    -2.2348     5.6864
C      0.6345    -3.4259     5.1737
C      0.2450    -3.4983     3.8333
C      0.3775    -2.3806     3.0048
C      0.2137     1.5298     3.3104
C     -0.9488     1.2297     4.0420
C     -1.6735     2.2521     4.6619
C     -1.2576     3.5801     4.5392
C     -0.1218     3.8897     3.7871
C      0.6068     2.8714     3.1650
H     -2.3653     4.6910     1.4259
H     -3.5753     3.5255     2.1009
H     -3.6724     4.0250     0.3610
H      2.6620    -4.2855    -2.2624
H      3.4151    -4.3972    -4.6053
H      3.2470    -2.4024    -6.0678
H      2.3207    -0.2844    -5.1729
H      1.5626    -0.1551    -2.8390
H     -1.2080    -2.8795    -1.3379
H     -2.5096    -4.9425    -0.9779
H     -1.4663    -6.8982     0.1309
H      0.8940    -6.7881     0.8747
H      2.2121    -4.7594     0.5258
H      3.6482    -3.0802    -0.1570
H      2.7547    -2.5415     1.3114
H      3.1143    -0.1022     0.0648
H      4.4603    -0.9753    -0.6543
H      5.2007     0.1166     1.2558
H      4.5433    -0.2220     3.4586
H      3.3577    -1.4008     3.0201
H      3.0879     1.3752     1.6964
H      2.9479     1.3496     3.4844
H      1.7029    -0.2007     5.2659
H      1.4569    -2.1787     6.7247
H      0.5308    -4.2917     5.8148
H     -0.1598    -4.4202     3.4357
H      0.0712    -2.4517     1.9755
H     -1.3077     0.2123     4.1243
H     -2.5648     2.0157     5.2284
H     -1.8238     4.3706     5.0145
H      0.1872     4.9209     3.6754
H      1.4629     3.1370     2.5593
72
{"conf": 11, "E": 126.61, "rms": -1.0, "geom": "OH", "total_charge": 0, "CA_charge": 1, "smiles": "C[C:1]#[6N:2]->[Mn+:3]1(<-[3H-:4])(<-[4C-:5]#[O+:6])(<-[5C-:7]#[O+:8])<-[1P:9]([c:10]2[cH:11][cH:12][cH:13][cH:14][cH:15]2)([c:16]2[cH:17][cH:18][cH:19][cH:20][cH:21]2)[CH2:22][CH2:23][NH:24][CH2:25][CH2:26][2P:27]->1([c:28]1[cH:29][cH:30][cH:31][cH:32][cH:33]1)[c:34]1[cH:35][cH:36][cH:37][cH:38][cH:39]1", "smiles3D": "C([C:1]#[6N:2]->[Mn+:3]1(<-[3H-:4])(<-[4C-:5]#[O+:6])(<-[5C-:7]#[O+:8])<-[1P:9]([c:10]2[c:11]([H:43])[c:12]([H:44])[c:13]([H:45])[c:14]([H:46])[c:15]2[H:47])([c:16]2[c:17]([H:48])[c:18]([H:49])[c:19]([H:50])[c:20]([H:51])[c:21]2[H:52])[C:22]([H:53])([H:54])[C:23]([H:55])([H:56])[N:24]([H:57])[C:25]([H:58])([H:59])[C:26]([H:60])([H:61])[2P:27]->1([c:28]1[c:29]([H:62])[c:30]([H:63])[c:31]([H:64])[c:32]([H:65])[c:33]1[H:66])[c:34]1[c:35]([H:67])[c:36]([H:68])[c:37]([H:69])[c:38]([H:70])[c:39]1[H:71])([H:40])([H:41])[H:42]", "smiles3Dx": "C([C:1]#[6N:2]->[Mn+:3]1(<-[3H-:4])(<-[4C-:5]#[O+:6])(<-[5C-:7]#[O+:8])<-[1P:9]([c:10]2[c:11]([H:43])[c:12]([H:44])[c:13]([H:45])[c:14]([H:46])[c:15]2[H:47])([c:16]2[c:17]([H:48])[c:18]([H:49])[c:19]([H:50])[c:20]([H:51])[c:21]2[H:52])[C:22]([H:53])([H:54])[C:23]([H:55])([H:56])[N:24]([H:57])[C:25]([H:58])([H:59])[C:26]([H:60])([H:61])[2P:27]->1([c:28]1[c:29]([H:62])[c:30]([H:63])[c:31]([H:64])[c:32]([H:65])[c:33]1[H:66])[c:34]1[c:35]([H:67])[c:36]([H:68])[c:37]([H:69])[c:38]([H:70])[c:39]1[H:71])([H:40])([H:41])[H:42]", "dummies": []}
C     -4.1523     2.6294    -0.7964
C     -2.9278     1.8651    -0.5632
N     -1.9032     1.2163    -0.3674
Mn     0.0000     0.0000     0.0000
H      0.3612     0.1224    -1.7965
C      1.0554     2.0059     0.3217
O      1.6093     3.0633     0.4930
C     -0.4986     0.0317     2.2348
O     -0.7621     0.0490     3.4114
P      2.3697    -1.2404     0.4520
C      3.7335    -0.0827     0.3966
C      4.8347    -0.2078     1.2655
C      5.9140     0.6757     1.1627
C      5.9205     1.6643     0.1758
C      4.8564     1.7588    -0.7238
C      3.7754     0.8782    -0.6247
C      2.4699    -1.9982     2.0731
C      2.4559    -1.1797     3.2147
C      2.5166    -1.7444     4.4914
C      2.5791    -3.1312     4.6407
C      2.5663    -3.9560     3.5136
C      2.4987    -3.3977     2.2332
C      2.9210    -2.4617    -0.7521
C      1.7384    -3.1568    -1.4012
N      0.9538    -2.1658    -2.1425
C     -0.2562    -2.7168    -2.7522
C     -1.2297    -3.3123    -1.7328
P     -1.5474    -2.2000    -0.3477
C     -1.6859    -3.3336     1.0290
C     -2.6414    -4.3646     0.9928
C     -2.7624    -5.2515     2.0666
C     -1.9290    -5.1186     3.1797
C     -0.9698    -4.1036     3.2144
C     -0.8439    -3.2210     2.1370
C     -3.2320    -1.6481    -0.5980
C     -4.0790    -1.4428     0.5056
C     -5.3761    -0.9566     0.3174
C     -5.8299    -0.6494    -0.9674
C     -4.9822    -0.8145    -2.0653
C     -3.6836    -1.2995    -1.8829
H     -4.9109     2.3510    -0.0362
H     -3.9321     3.7140    -0.7214
H     -4.5435     2.3991    -1.8087
H      4.8847    -0.9904     2.0084
H      6.7530     0.5845     1.8404
H      6.7591     2.3439     0.0958
H      4.8741     2.5072    -1.5055
H      2.9765     0.9387    -1.3528
H      2.4059    -0.1025     3.1156
H      2.5136    -1.1061     5.3654
H      2.6233    -3.5676     5.6300
H      2.5883    -5.0315     3.6329
H      2.4339    -4.0714     1.3939
H      3.5738    -3.2102    -0.2619
H      3.5142    -1.9503    -1.5405
H      2.1072    -3.9491    -2.0900
H      1.1434    -3.6307    -0.5954
H      1.5480    -1.7970    -2.9229
H      0.0148    -3.4997    -3.4956
H     -0.7722    -1.9040    -3.3065
H     -2.1864    -3.5431    -2.2448
H     -0.8163    -4.2669    -1.3479
H     -3.2954    -4.4786     0.1374
H     -3.5031    -6.0401     2.0363
H     -2.0239    -5.8029     4.0127
H     -0.3230    -4.0024     4.0757
H     -0.0910    -2.4619     2.1685
H     -3.7386    -1.6443     1.5128
H     -6.0262    -0.8074     1.1697
H     -6.8323    -0.2672    -1.1103
H     -5.3270    -0.5532    -3.0574
H     -3.0356    -1.3827    -2.7434
72
{"conf": 12, "E": 365.64, "rms": -1.0, "geom": "OH", "total_charge": 0, "CA_charge": 1, "smiles": "C[C:1]#[6N:2]->[Mn+:3]1(<-[3H-:4])(<-[4C-:5]#[O+:6])(<-[5C-:7]#[O+:8])<-[1P:9]([c:10]2[cH:11][cH:12][cH:13][cH:14][cH:15]2)([c:16]2[cH:17][cH:18][cH:19][cH:20][cH:21]2)[CH2:22][CH2:23][NH:24][CH2:25][CH2:26][2P:27]->1([c:28]1[cH:29][cH:30][cH:31][cH:32][cH:33]1)[c:34]1[cH:35][cH:36][cH:37][cH:38][cH:39]1", "smiles3D": "C([C:1]#[6N:2]->[Mn+:3]1(<-[3H-:4])(<-[4C-:5]#[O+:6])(<-[5C-:7]#[O+:8])<-[1P:9]([c:10]2[c:11]([H:43])[c:12]([H:44])[c:13]([H:45])[c:14]([H:46])[c:15]2[H:47])([c:16]2[c:17]([H:48])[c:18]([H:49])[c:19]([H:50])[c:20]([H:51])[c:21]2[H:52])[C:22]([H:53])([H:54])[C:23]([H:55])([H:56])[N:24]([H:57])[C:25]([H:58])([H:59])[C:26]([H:60])([H:61])[2P:27]->1([c:28]1[c:29]([H:62])[c:30]([H:63])[c:31]([H:64])[c:32]([H:65])[c:33]1[H:66])[c:34]1[c:35]([H:67])[c:36]([H:68])[c:37]([H:69])[c:38]([H:70])[c:39]1[H:71])([H:40])([H:41])[H:42]", "smiles3Dx": "C([C:1]#[6N:2]->[Mn+:3]1(<-[3H-:4])(<-[4C-:5]#[O+:6])(<-[5C-:7]#[O+:8])<-[1P:9]([c:10]2[c:11]([H:43])[c:12]([H:44])[c:13]([H:45])[c:14]([H:46])[c:15]2[H:47])([c:16]2[c:17]([H:48])[c:18]([H:49])[c:19]([H:50])[c:20]([H:51])[c:21]2[H:52])[C:22]([H:53])([H:54])[C:23]([H:55])([H:56])[N:24]([H:57])[C:25]([H:58])([H:59])[C:26]([H:60])([H:61])[2P:27]->1([c:28]1[c:29]([H:62])[c:30]([H:63])[c:31]([H:64])[c:32]([H:65])[c:33]1[H:66])[c:34]1[c:35]([H:67])[c:36]([H:68])[c:37]([H:69])[c:38]([H:70])[c:39]1[H:71])([H:40])([H:41])[H:42]", "dummies": []}
C      4.7137     0.6698    -1.4900
C      3.3185     0.4885    -1.0950
N      2.1406     0.3279    -0.7723
Mn     0.0000     0.0000     0.0000
H      0.6005     1.6951     0.3854
C      1.5201    -1.0697     1.3412
O      2.3203    -1.6329     2.0461
C     -0.7486    -2.1470    -0.3089
O     -1.1413    -3.2760    -0.4687
P      0.6585    -0.4459    -2.6721
C     -0.6694    -1.0483    -3.7297
C     -0.4655    -1.2408    -5.1126
C     -1.4841    -1.7611    -5.9166
C     -2.7137    -2.1043    -5.3545
C     -2.9270    -1.9204    -3.9888
C     -1.9101    -1.3985    -3.1846
C      1.8697    -1.7774    -2.8289
C      2.1519    -2.6071    -1.7316
C      3.0795    -3.6470    -1.8356
C      3.7398    -3.8782    -3.0409
C      3.4749    -3.0667    -4.1429
C      2.5487    -2.0239    -4.0441
C      1.4348     0.9551    -3.5545
C      0.4713     1.7823    -4.4485
N      0.0845     3.0828    -3.8713
C     -0.5016     2.9881    -2.5290
C     -1.8385     2.2419    -2.5312
P     -2.0765     1.4318    -0.9536
C     -2.5215     2.7443     0.1725
C     -3.5394     3.6574    -0.1544
C     -3.8935     4.6656     0.7474
C     -3.2516     4.7562     1.9852
C     -2.2648     3.8289     2.3294
C     -1.9073     2.8192     1.4306
C     -3.5942     0.4947    -1.0640
C     -4.5201     0.7120    -2.1015
C     -5.6940    -0.0456    -2.1615
C     -5.9550    -1.0152    -1.1900
C     -5.0453    -1.2254    -0.1510
C     -3.8714    -0.4699    -0.0848
H      5.3532     0.7060    -0.5844
H      5.0262    -0.1797    -2.1318
H      4.8162     1.6181    -2.0564
H      0.4455    -0.9350    -5.5958
H     -1.3224    -1.8882    -6.9793
H     -3.5024    -2.5055    -5.9776
H     -3.8815    -2.1824    -3.5508
H     -2.1085    -1.2665    -2.1467
H      1.6819    -2.4546    -0.7857
H      3.2884    -4.2727    -0.9774
H      4.4586    -4.6834    -3.1201
H      3.9910    -3.2441    -5.0778
H      2.3994    -1.4302    -4.9262
H      1.8990     1.6397    -2.8284
H      2.2474     0.5726    -4.1936
H      1.0218     2.0030    -5.3898
H     -0.4156     1.2523    -4.8172
H      0.9430     3.6789    -3.8035
H      0.2182     2.5453    -1.8129
H     -0.6871     4.0183    -2.1527
H     -2.6548     2.9667    -2.7157
H     -1.8664     1.4769    -3.3194
H     -4.0755     3.5863    -1.0902
H     -4.6731     5.3711     0.4905
H     -3.5297     5.5351     2.6834
H     -1.7840     3.8860     3.2974
H     -1.1709     2.0872     1.7300
H     -4.3524     1.4526    -2.8679
H     -6.4019     0.1181    -2.9637
H     -6.8635    -1.6012    -1.2406
H     -5.2499    -1.9736     0.6038
H     -3.1752    -0.6405     0.7268
72
{"conf": 13, "E": 128.17, "rms": -1.0, "geom": "OH", "total_charge": 0, "CA_charge": 1, "smiles": "C[C:1]#[6N:2]->[Mn+:3]1(<-[3H-:4])(<-[4C-:5]#[O+:6])(<-[5C-:7]#[O+:8])<-[1P:9]([c:10]2[cH:11][cH:12][cH:13][cH:14][cH:15]2)([c:16]2[cH:17][cH:18][cH:19][cH:20][cH:21]2)[CH2:22][CH2:23][NH:24][CH2:25][CH2:26][2P:27]->1([c:28]1[cH:29][cH:30][cH:31][cH:32][cH:33]1)[c:34]1[cH:35][cH:36][cH:37][cH:38][cH:39]1", "smiles3D": "C([C:1]#[6N:2]->[Mn+:3]1(<-[3H-:4])(<-[4C-:5]#[O+:6])(<-[5C-:7]#[O+:8])<-[1P:9]([c:10]2[c:11]([H:43])[c:12]([H:44])[c:13]([H:45])[c:14]([H:46])[c:15]2[H:47])([c:16]2[c:17]([H:48])[c:18]([H:49])[c:19]([H:50])[c:20]([H:51])[c:21]2[H:52])[C:22]([H:53])([H:54])[C:23]([H:55])([H:56])[N:24]([H:57])[C:25]([H:58])([H:59])[C:26]([H:60])([H:61])[2P:27]->1([c:28]1[c:29]([H:62])[c:30]([H:63])[c:31]([H:64])[c:32]([H:65])[c:33]1[H:66])[c:34]1[c:35]([H:67])[c:36]([H:68])[c:37]([H:69])[c:38]([H:70])[c:39]1[H:71])([H:40])([H:41])[H:42]", "smiles3Dx": "C([C:1]#[6N:2]->[Mn+:3]1(<-[3H-:4])(<-[4C-:5]#[O+:6])(<-[5C-:7]#[O+:8])<-[1P:9]([c:10]2[c:11]([H:43])[c:12]([H:44])[c:13]([H:45])[c:14]([H:46])[c:15]2[H:47])([c:16]2[c:17]([H:48])[c:18]([H:49])[c:19]([H:50])[c:20]([H:51])[c:21]2[H:52])[C:22]([H:53])([H:54])[C:23]([H:55])([H:56])[N:24]([H:57])[C:25]([H:58])([H:59])[C:26]([H:60])([H:61])[2P:27]->1([c:28]1[c:29]([H:62])[c:30]([H:63])[c:31]([H:64])[c:32]([H:65])[c:33]1[H:66])[c:34]1[c:35]([H:67])[c:36]([H:68])[c:37]([H:69])[c:38]([H:70])[c:39]1[H:71])([H:40])([H:41])[H:42]", "dummies": []}
C     -0.7082     2.7761     4.0710
C     -0.4998     1.9701     2.8690
N     -0.3256     1.2848     1.8645
Mn     0.0000     0.0000     0.0000
H     -1.7745     0.2015    -0.4256
C      0.4474     1.9184    -1.1655
O      0.6827     2.9279    -1.7816
C      2.2205    -0.1202     0.5358
O      3.3902    -0.1754     0.8242
P      0.3234    -1.3352    -2.3039
C     -0.7595    -2.7491    -2.4842
C     -0.4765    -3.7793    -3.4004
C     -1.3492    -4.8654    -3.5253
C     -2.5178    -4.9194    -2.7614
C     -2.8257    -3.8776    -1.8842
C     -1.9564    -2.7914    -1.7577
C     -0.1685    -0.3014    -3.6791
C     -1.4692     0.2257    -3.7017
C     -1.8826     1.0460    -4.7549
C     -1.0000     1.3493    -5.7934
C      0.2978     0.8331    -5.7795
C      0.7182     0.0114    -4.7284
C      2.0092    -1.8799    -2.6628
C      2.5852    -2.8144    -1.5855
N      1.5452    -3.6533    -0.9757
C      1.5565    -3.6217     0.4909
C      0.1253    -3.7562     1.0216
P     -0.5690    -2.1639     1.5133
C     -0.0858    -1.9269     3.2238
C     -0.8757    -1.1263     4.0678
C     -0.4947    -0.9024     5.3935
C      0.6788    -1.4716     5.8905
C      1.4751    -2.2631     5.0606
C      1.1010    -2.4888     3.7321
C     -2.3317    -2.4594     1.6290
C     -3.2256    -1.3828     1.5219
C     -4.6045    -1.5988     1.5951
C     -5.1016    -2.8888     1.7925
C     -4.2195    -3.9622     1.9345
C     -2.8390    -3.7515     1.8638
H      0.0054     2.4555     4.8577
H     -1.7464     2.6333     4.4350
H     -0.5420     3.8467     3.8326
H      0.4003    -3.7597    -4.0264
H     -1.1227    -5.6630    -4.2210
H     -3.1918    -5.7603    -2.8610
H     -3.7410    -3.9075    -1.3071
H     -2.2227    -1.9798    -1.1003
H     -2.1657     0.0023    -2.9042
H     -2.8877     1.4475    -4.7650
H     -1.3210     1.9852    -6.6083
H      0.9808     1.0713    -6.5848
H      1.7296    -0.3609    -4.7571
H      2.0304    -2.3987    -3.6398
H      2.6616    -0.9834    -2.7319
H      3.1456    -2.2071    -0.8482
H      3.3558    -3.4622    -2.0609
H      1.6572    -4.6430    -1.3005
H      2.0242    -2.7058     0.8974
H      2.1660    -4.4740     0.8676
H      0.1326    -4.4312     1.9035
H     -0.5195    -4.2105     0.2397
H     -1.7797    -0.6586     3.7061
H     -1.1073    -0.2812     6.0341
H      0.9732    -1.2963     6.9171
H      2.3869    -2.7006     5.4466
H      1.7470    -3.1017     3.1264
H     -2.8606    -0.3725     1.4137
H     -5.2877    -0.7639     1.5085
H     -6.1696    -3.0544     1.8501
H     -4.6057    -4.9588     2.1047
H     -2.1864    -4.6008     1.9991
72
{"conf": 14, "E": 114.69, "rms": -1.0, "geom": "OH", "total_charge": 0, "CA_charge": 1, "smiles": "C[C:1]#[6N:2]->[Mn+:3]1(<-[3H-:4])(<-[4C-:5]#[O+:6])(<-[5C-:7]#[O+:8])<-[1P:9]([c:10]2[cH:11][cH:12][cH:13][cH:14][cH:15]2)([c:16]2[cH:17][cH:18][cH:19][cH:20][cH:21]2)[CH2:22][CH2:23][NH:24][CH2:25][CH2:26][2P:27]->1([c:28]1[cH:29][cH:30][cH:31][cH:32][cH:33]1)[c:34]1[cH:35][cH:36][cH:37][cH:38][cH:39]1", "smiles3D": "C([C:1]#[6N:2]->[Mn+:3]1(<-[3H-:4])(<-[4C-:5]#[O+:6])(<-[5C-:7]#[O+:8])<-[1P:9]([c:10]2[c:11]([H:43])[c:12]([H:44])[c:13]([H:45])[c:14]([H:46])[c:15]2[H:47])([c:16]2[c:17]([H:48])[c:18]([H:49])[c:19]([H:50])[c:20]([H:51])[c:21]2[H:52])[C:22]([H:53])([H:54])[C:23]([H:55])([H:56])[N:24]([H:57])[C:25]([H:58])([H:59])[C:26]([H:60])([H:61])[2P:27]->1([c:28]1[c:29]([H:62])[c:30]([H:63])[c:31]([H:64])[c:32]([H:65])[c:33]1[H:66])[c:34]1[c:35]([H:67])[c:36]([H:68])[c:37]([H:69])[c:38]([H:70])[c:39]1[H:71])([H:40])([H:41])[H:42]", "smiles3Dx": "C([C:1]#[6N:2]->[Mn+:3]1(<-[3H-:4])(<-[4C-:5]#[O+:6])(<-[5C-:7]#[O+:8])<-[1P:9]([c:10]2[c:11]([H:43])[c:12]([H:44])[c:13]([H:45])[c:14]([H:46])[c:15]2[H:47])([c:16]2[c:17]([H:48])[c:18]([H:49])[c:19]([H:50])[c:20]([H:51])[c:21]2[H:52])[C:22]([H:53])([H:54])[C:23]([H:55])([H:56])[N:24]([H:57])[C:25]([H:58])([H:59])[C:26]([H:60])([H:61])[2P:27]->1([c:28]1[c:29]([H:62])[c:30]([H:63])[c:31]([H:64])[c:32]([H:65])[c:33]1[H:66])[c:34]1[c:35]([H:67])[c:36]([H:68])[c:37]([H:69])[c:38]([H:70])[c:39]1[H:71])([H:40])([H:41])[H:42]", "dummies": []}
C     -1.8035     1.6546     4.3350
C     -1.2599     1.1794     3.0635
N     -0.8120     0.7729     1.9944
Mn     0.0000     0.0000     0.0000
H     -1.1043     1.1868    -0.8670
C      1.6069     1.6283     0.0974
O      2.4538     2.4852     0.1475
C      1.3569    -1.4252     1.1722
O      2.0714    -2.1733     1.7918
P      0.9859    -0.7715    -2.3873
C      2.7680    -0.7964    -2.5318
C      3.5811    -0.6500    -1.4001
C      4.9736    -0.6776    -1.5249
C      5.5620    -0.8520    -2.7801
C      4.7580    -0.9980    -3.9131
C      3.3657    -0.9708    -3.7916
C      0.5079     0.4103    -3.6434
C      1.0368     1.7094    -3.5969
C      0.6671     2.6578    -4.5546
C     -0.2381     2.3185    -5.5626
C     -0.7749     1.0299    -5.6139
C     -0.4066     0.0760    -4.6601
C      0.4756    -2.3818    -3.0113
C      1.0952    -3.5237    -2.1990
N      0.6239    -3.4958    -0.8129
C     -0.6842    -4.1463    -0.6571
C     -1.4548    -3.4824     0.4826
P     -1.9719    -1.8118     0.0471
C     -3.1799    -1.3720     1.2903
C     -4.2301    -0.4948     0.9705
C     -5.1427    -0.1003     1.9534
C     -5.0052    -0.5638     3.2639
C     -3.9506    -1.4175     3.5956
C     -3.0352    -1.8161     2.6166
C     -2.9404    -1.9588    -1.4484
C     -3.8828    -2.9920    -1.5893
C     -4.6706    -3.0717    -2.7416
C     -4.5397    -2.1111    -3.7476
C     -3.6275    -1.0639    -3.5979
C     -2.8355    -0.9834    -2.4486
H     -1.6960     0.8600     5.1017
H     -1.2514     2.5607     4.6587
H     -2.8779     1.8998     4.2072
H      3.1535    -0.5108    -0.4244
H      5.5970    -0.5631    -0.6475
H      6.6400    -0.8729    -2.8746
H      5.2135    -1.1321    -4.8857
H      2.7575    -1.0837    -4.6799
H      1.7389     1.9883    -2.8218
H      1.0815     3.6569    -4.5141
H     -0.5254     3.0544    -6.3024
H     -1.4806     0.7701    -6.3924
H     -0.8510    -0.9048    -4.7273
H      0.8027    -2.4811    -4.0675
H     -0.6253    -2.4567    -2.9743
H      2.2033    -3.4336    -2.2182
H      0.8527    -4.4984    -2.6802
H      1.3160    -4.0191    -0.2262
H     -0.5387    -5.2218    -0.4084
H     -1.2894    -4.1217    -1.5877
H     -0.8026    -3.4387     1.3795
H     -2.3491    -4.0931     0.7238
H     -4.3410    -0.1032    -0.0320
H     -5.9518     0.5726     1.7007
H     -5.7094    -0.2527     4.0247
H     -3.8354    -1.7619     4.6151
H     -2.2119    -2.4514     2.9088
H     -4.0210    -3.7296    -0.8114
H     -5.3895    -3.8734    -2.8505
H     -5.1524    -2.1721    -4.6377
H     -3.5361    -0.3121    -4.3712
H     -2.1441    -0.1630    -2.3446
72
{"conf": 15, "E": 129.05, "rms": -1.0, "geom": "OH", "total_charge": 0, "CA_charge": 1, "smiles": "C[C:1]#[6N:2]->[Mn+:3]1(<-[3H-:4])(<-[4C-:5]#[O+:6])(<-[5C-:7]#[O+:8])<-[1P:9]([c:10]2[cH:11][cH:12][cH:13][cH:14][cH:15]2)([c:16]2[cH:17][cH:18][cH:19][cH:20][cH:21]2)[CH2:22][CH2:23][NH:24][CH2:25][CH2:26][2P:27]->1([c:28]1[cH:29][cH:30][cH:31][cH:32][cH:33]1)[c:34]1[cH:35][cH:36][cH:37][cH:38][cH:39]1", "smiles3D": "C([C:1]#[6N:2]->[Mn+:3]1(<-[3H-:4])(<-[4C-:5]#[O+:6])(<-[5C-:7]#[O+:8])<-[1P:9]([c:10]2[c:11]([H:43])[c:12]([H:44])[c:13]([H:45])[c:14]([H:46])[c:15]2[H:47])([c:16]2[c:17]([H:48])[c:18]([H:49])[c:19]([H:50])[c:20]([H:51])[c:21]2[H:52])[C:22]([H:53])([H:54])[C:23]([H:55])([H:56])[N:24]([H:57])[C:25]([H:58])([H:59])[C:26]([H:60])([H:61])[2P:27]->1([c:28]1[c:29]([H:62])[c:30]([H:63])[c:31]([H:64])[c:32]([H:65])[c:33]1[H:66])[c:34]1[c:35]([H:67])[c:36]([H:68])[c:37]([H:69])[c:38]([H:70])[c:39]1[H:71])([H:40])([H:41])[H:42]", "smiles3Dx": "C([C:1]#[6N:2]->[Mn+:3]1(<-[3H-:4])(<-[4C-:5]#[O+:6])(<-[5C-:7]#[O+:8])<-[1P:9]([c:10]2[c:11]([H:43])[c:12]([H:44])[c:13]([H:45])[c:14]([H:46])[c:15]2[H:47])([c:16]2[c:17]([H:48])[c:18]([H:49])[c:19]([H:50])[c:20]([H:51])[c:21]2[H:52])[C:22]([H:53])([H:54])[C:23]([H:55])([H:56])[N:24]([H:57])[C:25]([H:58])([H:59])[C:26]([H:60])([H:61])[2P:27]->1([c:28]1[c:29]([H:62])[c:30]([H:63])[c:31]([H:64])[c:32]([H:65])[c:33]1[H:66])[c:34]1[c:35]([H:67])[c:36]([H:68])[c:37]([H:69])[c:38]([H:70])[c:39]1[H:71])([H:40])([H:41])[H:42]", "dummies": []}
C     -3.4375     1.1251     3.4233
C     -2.4245     0.7966     2.4212
N     -1.5710     0.5276     1.5791
Mn     0.0000     0.0000     0.0000
H      1.2408    -0.2396     1.3238
C     -0.6460    -2.1725     0.3261
O     -0.9860    -3.3166     0.4987
C     -1.6353     0.2793    -1.5765
O     -2.4993     0.4239    -2.4053
P      1.7044    -0.8885    -1.9048
C      1.2041    -2.4531    -2.6220
C      2.1562    -3.3106    -3.2066
C      1.7532    -4.5078    -3.8062
C      0.3999    -4.8485    -3.8516
C     -0.5543    -3.9844    -3.3110
C     -0.1559    -2.7866    -2.7106
C      1.8322     0.1466    -3.3647
C      0.7123     0.2744    -4.2036
C      0.8123     0.9365    -5.4297
C      2.0326     1.4783    -5.8342
C      3.1485     1.3797    -5.0012
C      3.0537     0.7234    -3.7695
C      3.3740    -1.2203    -1.2992
C      3.7884    -0.2472    -0.1933
N      3.3870     1.1269    -0.5154
C      3.1968     1.9315     0.6921
C      2.3062     3.1262     0.3903
P      0.6796     2.6150    -0.2128
C     -0.3780     3.6643     0.7845
C     -0.8661     4.8948     0.2998
C     -1.6371     5.7195     1.1254
C     -1.8877     5.3514     2.4491
C     -1.3420     4.1720     2.9587
C     -0.5726     3.3445     2.1361
C      0.4965     3.2133    -1.8957
C     -0.7918     3.3378    -2.4449
C     -0.9685     3.8456    -3.7343
C      0.1391     4.2251    -4.4932
C      1.4257     4.0640    -3.9760
C      1.6105     3.5263    -2.6981
H     -4.1740     0.2983     3.4904
H     -2.9485     1.2679     4.4087
H     -3.9557     2.0612     3.1300
H      3.2069    -3.0600    -3.2206
H      2.4906    -5.1670    -4.2458
H      0.0895    -5.7737    -4.3195
H     -1.6052    -4.2376    -3.3666
H     -0.9145    -2.1215    -2.3355
H     -0.2329    -0.1717    -3.9316
H     -0.0553     1.0201    -6.0712
H      2.1099     1.9890    -6.7852
H      4.0899     1.8160    -5.3092
H      3.9430     0.6825    -3.1679
H      4.0997    -1.1679    -2.1315
H      3.4020    -2.2506    -0.8842
H      3.3382    -0.6070     0.7544
H      4.8920    -0.2984    -0.0564
H      4.1489     1.5721    -1.0787
H      4.1817     2.2952     1.0626
H      2.7305     1.3603     1.5200
H      2.8041     3.7857    -0.3390
H      2.1743     3.7034     1.3300
H     -0.6378     5.2498    -0.6930
H     -2.0245     6.6554     0.7438
H     -2.4798     5.9944     3.0874
H     -1.5028     3.9052     3.9953
H     -0.1074     2.4649     2.5617
H     -1.6647     3.0784    -1.8602
H     -1.9657     3.9552    -4.1404
H      0.0022     4.6236    -5.4900
H      2.2846     4.3244    -4.5809
H      2.6222     3.3361    -2.3808
72
{"conf": 16, "E": 122.7, "rms": -1.0, "geom": "OH", "total_charge": 0, "CA_charge": 1, "smiles": "C[C:1]#[6N:2]->[Mn+:3]1(<-[3H-:4])(<-[4C-:5]#[O+:6])(<-[5C-:7]#[O+:8])<-[1P:9]([c:10]2[cH:11][cH:12][cH:13][cH:14][cH:15]2)([c:16]2[cH:17][cH:18][cH:19][cH:20][cH:21]2)[CH2:22][CH2:23][NH:24][CH2:25][CH2:26][2P:27]->1([c:28]1[cH:29][cH:30][cH:31][cH:32][cH:33]1)[c:34]1[cH:35][cH:36][cH:37][cH:38][cH:39]1", "smiles3D": "C([C:1]#[6N:2]->[Mn+:3]1(<-[3H-:4])(<-[4C-:5]#[O+:6])(<-[5C-:7]#[O+:8])<-[1P:9]([c:10]2[c:11]([H:43])[c:12]([H:44])[c:13]([H:45])[c:14]([H:46])[c:15]2[H:47])([c:16]2[c:17]([H:48])[c:18]([H:49])[c:19]([H:50])[c:20]([H:51])[c:21]2[H:52])[C:22]([H:53])([H:54])[C:23]([H:55])([H:56])[N:24]([H:57])[C:25]([H:58])([H:59])[C:26]([H:60])([H:61])[2P:27]->1([c:28]1[c:29]([H:62])[c:30]([H:63])[c:31]([H:64])[c:32]([H:65])[c:33]1[H:66])[c:34]1[c:35]([H:67])[c:36]([H:68])[c:37]([H:69])[c:38]([H:70])[c:39]1[H:71])([H:40])([H:41])[H:42]", "smiles3Dx": "C([C:1]#[6N:2]->[Mn+:3]1(<-[3H-:4])(<-[4C-:5]#[O+:6])(<-[5C-:7]#[O+:8])<-[1P:9]([c:10]2[c:11]([H:43])[c:12]([H:44])[c:13]([H:45])[c:14]([H:46])[c:15]2[H:47])([c:16]2[c:17]([H:48])[c:18]([H:49])[c:19]([H:50])[c:20]([H:51])[c:21]2[H:52])[C:22]([H:53])([H:54])[C:23]([H:55])([H:56])[N:24]([H:57])[C:25]([H:58])([H:59])[C:26]([H:60])([H:61])[2P:27]->1([c:28]1[c:29]([H:62])[c:30]([H:63])[c:31]([H:64])[c:32]([H:65])[c:33]1[H:66])[c:34]1[c:35]([H:67])[c:36]([H:68])[c:37]([H:69])[c:38]([H:70])[c:39]1[H:71])([H:40])([H:41])[H:42]", "dummies": []}
C      3.1331     3.3327    -1.9644
C      2.2217     2.3498    -1.3807
N      1.4502     1.5268    -0.8946
Mn     0.0000     0.0000     0.0000
H      0.5856    -1.2385    -1.2223
C      1.6913    -0.6782     1.3855
O      2.5819    -1.0360     2.1156
C     -0.5853     1.5725     1.5584
O     -0.8932     2.4017     2.3781
P     -1.5687    -1.8785     1.1121
C     -3.2193    -1.4277     1.6351
C     -4.1082    -2.4145     2.0988
C     -5.3739    -2.0568     2.5734
C     -5.7526    -0.7132     2.6139
C     -4.8601     0.2746     2.1924
C     -3.5933    -0.0812     1.7208
C     -0.8563    -2.5258     2.6200
C     -0.7657    -3.9109     2.8589
C     -0.2289    -4.3808     4.0620
C      0.2061    -3.4802     5.0371
C      0.0969    -2.1057     4.8158
C     -0.4393    -1.6303     3.6160
C     -1.7538    -3.2838     0.0011
C     -2.0936    -2.8128    -1.4094
N     -3.4265    -2.2048    -1.4300
C     -3.5355    -1.1520    -2.4489
C     -3.5008     0.2314    -1.7817
P     -1.8432     0.9431    -1.7294
C     -1.3057     0.9385    -3.4348
C     -0.0501     0.4202    -3.7795
C      0.3740     0.4306    -5.1118
C     -0.4502     0.9644    -6.1058
C     -1.6974     1.4955    -5.7676
C     -2.1244     1.4879    -4.4365
C     -2.1146     2.6796    -1.3965
C     -3.1768     3.0965    -0.5748
C     -3.3486     4.4529    -0.2825
C     -2.4585     5.3998    -0.7951
C     -1.3901     4.9914    -1.5969
C     -1.2132     3.6368    -1.8923
H      2.5822     4.2759    -2.1583
H      3.9670     3.5285    -1.2595
H      3.5388     2.9387    -2.9188
H     -3.8235    -3.4567     2.1237
H     -6.0564    -2.8210     2.9220
H     -6.7322    -0.4370     2.9819
H     -5.1493     1.3170     2.2304
H     -2.9309     0.6942     1.3876
H     -1.1123    -4.6387     2.1417
H     -0.1562    -5.4458     4.2413
H      0.6195    -3.8475     5.9675
H      0.4234    -1.4080     5.5760
H     -0.5309    -0.5628     3.4657
H     -2.5514    -3.9604     0.3646
H     -0.7949    -3.8428    -0.0338
H     -1.3170    -2.1034    -1.7516
H     -2.0655    -3.6848    -2.1009
H     -4.1258    -2.9571    -1.6365
H     -4.5265    -1.2473    -2.9479
H     -2.7898    -1.2617    -3.2671
H     -4.1591     0.9177    -2.3548
H     -3.9011     0.1511    -0.7620
H      0.6098     0.0219    -3.0278
H      1.3446     0.0291    -5.3731
H     -0.1196     0.9729    -7.1363
H     -2.3315     1.9178    -6.5363
H     -3.0855     1.9195    -4.1914
H     -3.8712     2.3871    -0.1501
H     -4.1698     4.7697     0.3474
H     -2.5926     6.4488    -0.5653
H     -0.6947     5.7243    -1.9854
H     -0.3707     3.3405    -2.5032
72
{"conf": 17, "E": 125.33, "rms": -1.0, "geom": "OH", "total_charge": 0, "CA_charge": 1, "smiles": "C[C:1]#[6N:2]->[Mn+:3]1(<-[3H-:4])(<-[4C-:5]#[O+:6])(<-[5C-:7]#[O+:8])<-[1P:9]([c:10]2[cH:11][cH:12][cH:13][cH:14][cH:15]2)([c:16]2[cH:17][cH:18][cH:19][cH:20][cH:21]2)[CH2:22][CH2:23][NH:24][CH2:25][CH2:26][2P:27]->1([c:28]1[cH:29][cH:30][cH:31][cH:32][cH:33]1)[c:34]1[cH:35][cH:36][cH:37][cH:38][cH:39]1", "smiles3D": "C([C:1]#[6N:2]->[Mn+:3]1(<-[3H-:4])(<-[4C-:5]#[O+:6])(<-[5C-:7]#[O+:8])<-[1P:9]([c:10]2[c:11]([H:43])[c:12]([H:44])[c:13]([H:45])[c:14]([H:46])[c:15]2[H:47])([c:16]2[c:17]([H:48])[c:18]([H:49])[c:19]([H:50])[c:20]([H:51])[c:21]2[H:52])[C:22]([H:53])([H:54])[C:23]([H:55])([H:56])[N:24]([H:57])[C:25]([H:58])([H:59])[C:26]([H:60])([H:61])[2P:27]->1([c:28]1[c:29]([H:62])[c:30]([H:63])[c:31]([H:64])[c:32]([H:65])[c:33]1[H:66])[c:34]1[c:35]([H:67])[c:36]([H:68])[c:37]([H:69])[c:38]([H:70])[c:39]1[H:71])([H:40])([H:41])[H:42]", "smiles3Dx": "C([C:1]#[6N:2]->[Mn+:3]1(<-[3H-:4])(<-[4C-:5]#[O+:6])(<-[5C-:7]#[O+:8])<-[1P:9]([c:10]2[c:11]([H:43])[c:12]([H:44])[c:13]([H:45])[c:14]([H:46])[c:15]2[H:47])([c:16]2[c:17]([H:48])[c:18]([H:49])[c:19]([H:50])[c:20]([H:51])[c:21]2[H:52])[C:22]([H:53])([H:54])[C:23]([H:55])([H:56])[N:24]([H:57])[C:25]([H:58])([H:59])[C:26]([H:60])([H:61])[2P:27]->1([c:28]1[c:29]([H:62])[c:30]([H:63])[c:31]([H:64])[c:32]([H:65])[c:33]1[H:66])[c:34]1[c:35]([H:67])[c:36]([H:68])[c:37]([H:69])[c:38]([H:70])[c:39]1[H:71])([H:40])([H:41])[H:42]", "dummies": []}
C      1.8296     0.6925    -4.5793
C      1.2899     0.4793    -3.2372
N      0.8369     0.3086    -2.1081
Mn     0.0000     0.0000     0.0000
H     -1.5668     0.8340    -0.4774
C     -0.8268    -2.0079    -0.7265
O     -1.2624    -3.0658    -1.1075
C      1.9517    -1.0520     0.5711
O      2.9797    -1.6044     0.8745
P     -0.9745    -0.5709     2.4288
C      0.1745    -1.5766     3.3621
C      0.9564    -1.0276     4.3952
C      1.8877    -1.8239     5.0690
C      2.0530    -3.1650     4.7146
C      1.2912    -3.7125     3.6800
C      0.3609    -2.9209     3.0011
C     -2.4771    -1.5368     2.3811
C     -2.8640    -2.3081     3.4904
C     -4.0559    -3.0382     3.4564
C     -4.8755    -2.9889     2.3257
C     -4.5092    -2.2011     1.2312
C     -3.3179    -1.4699     1.2612
C     -1.4241     0.8114     3.4808
C     -2.4768     1.7056     2.7950
N     -2.0548     3.1167     2.7729
C     -1.2643     3.4507     1.5738
C      0.2454     3.4048     1.8722
P      1.1038     2.3458     0.6982
C      2.7501     2.0852     1.3522
C      2.9442     1.8334     2.7225
C      4.2208     1.5395     3.2109
C      5.3072     1.4659     2.3364
C      5.1154     1.6653     0.9677
C      3.8405     1.9554     0.4735
C      1.3060     3.4450    -0.6971
C      2.2658     4.4723    -0.6689
C      2.3835     5.3527    -1.7487
C      1.5267     5.2339    -2.8462
C      0.5381     4.2465    -2.8564
C      0.4170     3.3653    -1.7778
H      2.8466     0.2542    -4.6426
H      1.8823     1.7814    -4.7859
H      1.1686     0.2056    -5.3254
H      0.8696     0.0060     4.6881
H      2.4866    -1.3986     5.8640
H      2.7760    -3.7778     5.2372
H      1.4265    -4.7489     3.3991
H     -0.2095    -3.3554     2.1895
H     -2.2523    -2.3427     4.3826
H     -4.3473    -3.6373     4.3094
H     -5.7991    -3.5527     2.3018
H     -5.1521    -2.1512     0.3619
H     -3.0624    -0.8455     0.4169
H     -0.5265     1.3945     3.7173
H     -1.8434     0.4163     4.4313
H     -3.4163     1.6261     3.3874
H     -2.7555     1.3505     1.7786
H     -2.9248     3.6996     2.7485
H     -1.5096     4.4918     1.2628
H     -1.5479     2.8287     0.6992
H      0.4210     3.0575     2.8971
H      0.6597     4.4327     1.7891
H      2.1207     1.8256     3.4183
H      4.3647     1.3518     4.2672
H      6.2935     1.2335     2.7167
H      5.9524     1.5797     0.2868
H      3.7074     2.0614    -0.5953
H      2.9175     4.6006     0.1854
H      3.1330     6.1333    -1.7304
H      1.6173     5.9176    -3.6803
H     -0.1414     4.1703    -3.6953
H     -0.3782     2.6324    -1.7825
72
{"conf": 18, "E": 128.8, "rms": -1.0, "geom": "OH", "total_charge": 0, "CA_charge": 1, "smiles": "C[C:1]#[6N:2]->[Mn+:3]1(<-[3H-:4])(<-[4C-:5]#[O+:6])(<-[5C-:7]#[O+:8])<-[1P:9]([c:10]2[cH:11][cH:12][cH:13][cH:14][cH:15]2)([c:16]2[cH:17][cH:18][cH:19][cH:20][cH:21]2)[CH2:22][CH2:23][NH:24][CH2:25][CH2:26][2P:27]->1([c:28]1[cH:29][cH:30][cH:31][cH:32][cH:33]1)[c:34]1[cH:35][cH:36][cH:37][cH:38][cH:39]1", "smiles3D": "C([C:1]#[6N:2]->[Mn+:3]1(<-[3H-:4])(<-[4C-:5]#[O+:6])(<-[5C-:7]#[O+:8])<-[1P:9]([c:10]2[c:11]([H:43])[c:12]([H:44])[c:13]([H:45])[c:14]([H:46])[c:15]2[H:47])([c:16]2[c:17]([H:48])[c:18]([H:49])[c:19]([H:50])[c:20]([H:51])[c:21]2[H:52])[C:22]([H:53])([H:54])[C:23]([H:55])([H:56])[N:24]([H:57])[C:25]([H:58])([H:59])[C:26]([H:60])([H:61])[2P:27]->1([c:28]1[c:29]([H:62])[c:30]([H:63])[c:31]([H:64])[c:32]([H:65])[c:33]1[H:66])[c:34]1[c:35]([H:67])[c:36]([H:68])[c:37]([H:69])[c:38]([H:70])[c:39]1[H:71])([H:40])([H:41])[H:42]", "smiles3Dx": "C([C:1]#[6N:2]->[Mn+:3]1(<-[3H-:4])(<-[4C-:5]#[O+:6])(<-[5C-:7]#[O+:8])<-[1P:9]([c:10]2[c:11]([H:43])[c:12]([H:44])[c:13]([H:45])[c:14]([H:46])[c:15]2[H:47])([c:16]2[c:17]([H:48])[c:18]([H:49])[c:19]([H:50])[c:20]([H:51])[c:21]2[H:52])[C:22]([H:53])([H:54])[C:23]([H:55])([H:56])[N:24]([H:57])[C:25]([H:58])([H:59])[C:26]([H:60])([H:61])[2P:27]->1([c:28]1[c:29]([H:62])[c:30]([H:63])[c:31]([H:64])[c:32]([H:65])[c:33]1[H:66])[c:34]1[c:35]([H:67])[c:36]([H:68])[c:37]([H:69])[c:38]([H:70])[c:39]1[H:71])([H:40])([H:41])[H:42]", "dummies": []}
C     -0.6960    -2.4837    -4.2597
C     -0.4816    -1.7533    -3.0113
N     -0.3087    -1.1411    -1.9604
Mn     0.0000     0.0000     0.0000
H     -0.4398    -1.5148     0.9374
C      2.1780    -0.7024    -0.0219
O      3.3255    -1.0726    -0.0339
C      0.6476     1.7974    -1.2568
O      1.0012     2.7382    -1.9233
P      0.5269     1.3101     2.3019
C      0.3506     0.2512     3.7360
C      0.0175     0.7829     4.9966
C     -0.1304    -0.0637     6.0996
C      0.0709    -1.4386     5.9612
C      0.4370    -1.9686     4.7223
C      0.5851    -1.1272     3.6162
C      2.2358     1.8446     2.3998
C      2.5992     3.1813     2.1459
C      3.9409     3.5709     2.2072
C      4.9312     2.6355     2.5128
C      4.5827     1.3059     2.7549
C      3.2436     0.9099     2.6961
C     -0.4679     2.7657     2.6911
C     -0.7567     3.6177     1.4492
N     -2.1273     3.3691     0.9877
C     -2.2699     3.3786    -0.4741
C     -3.0283     2.1398    -0.9727
P     -2.6162     0.6405    -0.0485
C     -3.3466     0.7608     1.5818
C     -2.8334    -0.0338     2.6157
C     -3.3848     0.0255     3.8980
C     -4.4727     0.8625     4.1520
C     -5.0202     1.6270     3.1191
C     -4.4714     1.5701     1.8337
C     -3.5930    -0.6554    -0.8025
C     -4.8831    -0.3976    -1.3037
C     -5.6372    -1.4311    -1.8689
C     -5.1232    -2.7286    -1.9199
C     -3.8603    -2.9989    -1.3895
C     -3.1041    -1.9699    -0.8212
H     -0.6256    -1.7816    -5.1157
H      0.0761    -3.2735    -4.3635
H     -1.7028    -2.9498    -4.2450
H     -0.1258     1.8423     5.1458
H     -0.3973     0.3479     7.0644
H     -0.0423    -2.0912     6.8172
H      0.6160    -3.0312     4.6209
H      0.9129    -1.5511     2.6793
H      1.8692     3.9350     1.9036
H      4.2133     4.6007     2.0152
H      5.9687     2.9403     2.5578
H      5.3515     0.5792     2.9841
H      3.0052    -0.1289     2.8720
H     -1.4260     2.4406     3.1497
H      0.0802     3.3864     3.4312
H     -0.6543     4.6937     1.7168
H      0.0045     3.4262     0.6710
H     -2.7692     4.0826     1.4078
H     -1.3087     3.4575    -1.0108
H     -2.8388     4.2833    -0.7863
H     -4.1101     2.3399    -0.9036
H     -2.7765     1.9742    -2.0418
H     -2.0096    -0.7052     2.4301
H     -2.9714    -0.5818     4.6928
H     -4.9002     0.9082     5.1452
H     -5.8755     2.2612     3.3134
H     -4.9370     2.1607     1.0632
H     -5.3288     0.5824    -1.2506
H     -6.6256    -1.2270    -2.2600
H     -5.7095    -3.5267    -2.3565
H     -3.4698    -4.0081    -1.4111
H     -2.1445    -2.2079    -0.3907
72
{"conf": 19, "E": 122.18, "rms": -1.0, "geom": "OH", "total_charge": 0, "CA_charge": 1, "smiles": "C[C:1]#[6N:2]->[Mn+:3]1(<-[3H-:4])(<-[4C-:5]#[O+:6])(<-[5C-:7]#[O+:8])<-[1P:9]([c:10]2[cH:11][cH:12][cH:13][cH:14][cH:15]2)([c:16]2[cH:17][cH:18][cH:19][cH:20][cH:21]2)[CH2:22][CH2:23][NH:24][CH2:25][CH2:26][2P:27]->1([c:28]1[cH:29][cH:30][cH:31][cH:32][cH:33]1)[c:34]1[cH:35][cH:36][cH:37][cH:38][cH:39]1", "smiles3D": "C([C:1]#[6N:2]->[Mn+:3]1(<-[3H-:4])(<-[4C-:5]#[O+:6])(<-[5C-:7]#[O+:8])<-[1P:9]([c:10]2[c:11]([H:43])[c:12]([H:44])[c:13]([H:45])[c:14]([H:46])[c:15]2[H:47])([c:16]2[c:17]([H:48])[c:18]([H:49])[c:19]([H:50])[c:20]([H:51])[c:21]2[H:52])[C:22]([H:53])([H:54])[C:23]([H:55])([H:56])[N:24]([H:57])[C:25]([H:58])([H:59])[C:26]([H:60])([H:61])[2P:27]->1([c:28]1[c:29]([H:62])[c:30]([H:63])[c:31]([H:64])[c:32]([H:65])[c:33]1[H:66])[c:34]1[c:35]([H:67])[c:36]([H:68])[c:37]([H:69])[c:38]([H:70])[c:39]1[H:71])([H:40])([H:41])[H:42]", "smiles3Dx": "C([C:1]#[6N:2]->[Mn+:3]1(<-[3H-:4])(<-[4C-:5]#[O+:6])(<-[5C-:7]#[O+:8])<-[1P:9]([c:10]2[c:11]([H:43])[c:12]([H:44])[c:13]([H:45])[c:14]([H:46])[c:15]2[H:47])([c:16]2[c:17]([H:48])[c:18]([H:49])[c:19]([H:50])[c:20]([H:51])[c:21]2[H:52])[C:22]([H:53])([H:54])[C:23]([H:55])([H:56])[N:24]([H:57])[C:25]([H:58])([H:59])[C:26]([H:60])([H:61])[2P:27]->1([c:28]1[c:29]([H:62])[c:30]([H:63])[c:31]([H:64])[c:32]([H:65])[c:33]1[H:66])[c:34]1[c:35]([H:67])[c:36]([H:68])[c:37]([H:69])[c:38]([H:70])[c:39]1[H:71])([H:40])([H:41])[H:42]", "dummies": []}
C     -0.1328     3.3981     3.6357
C     -0.0942     2.3896     2.5777
N     -0.0606     1.5499     1.6818
Mn     0.0000     0.0000     0.0000
H      1.7237    -0.4252     0.4814
C     -0.8215    -1.4990     1.5229
O     -1.2561    -2.2868     2.3258
C     -2.1569     0.5590    -0.5244
O     -3.2925     0.8568    -0.8000
P      0.0630    -1.9920    -1.8284
C     -1.2284    -1.8957    -3.0689
C     -0.9359    -1.8635    -4.4472
C     -1.9737    -1.8250    -5.3839
C     -3.3041    -1.8045    -4.9599
C     -3.6020    -1.8302    -3.5964
C     -2.5704    -1.8799    -2.6555
C     -0.1821    -3.5796    -1.0381
C      0.5534    -3.8891     0.1161
C      0.4164    -5.1375     0.7296
C     -0.4356    -6.0975     0.1795
C     -1.1390    -5.8157    -0.9940
C     -1.0054    -4.5683    -1.6121
C      1.6249    -2.2855    -2.6740
C      2.2437    -0.9906    -3.1839
N      2.8829    -0.2724    -2.0786
C      3.3143     1.0693    -2.4917
C      2.6968     2.1144    -1.5675
P      0.8989     2.0045    -1.5482
C      0.3576     3.5706    -0.8739
C      1.1558     4.2728     0.0475
C      0.6971     5.4698     0.6060
C     -0.5619     5.9675     0.2622
C     -1.3688     5.2653    -0.6360
C     -0.9161     4.0677    -1.1971
C      0.3645     2.0927    -3.2538
C     -0.7831     1.4068    -3.6670
C     -1.2640     1.5539    -4.9716
C     -0.6005     2.3884    -5.8731
C      0.5298     3.0979    -5.4625
C      1.0013     2.9672    -4.1530
H      0.8772     3.8397     3.7610
H     -0.8514     4.1963     3.3574
H     -0.4525     2.9254     4.5870
H      0.0735    -1.8568    -4.8229
H     -1.7453    -1.7986    -6.4416
H     -4.1038    -1.7684    -5.6882
H     -4.6331    -1.8205    -3.2680
H     -2.8191    -1.9309    -1.6034
H      1.2380    -3.1648     0.5396
H      0.9773    -5.3632     1.6273
H     -0.5387    -7.0650     0.6535
H     -1.7801    -6.5697    -1.4323
H     -1.5331    -4.4034    -2.5395
H      2.3309    -2.7724    -1.9675
H      1.4582    -2.9777    -3.5242
H      1.4643    -0.3672    -3.6671
H      3.0071    -1.2384    -3.9556
H      3.7253    -0.8158    -1.7738
H      3.0692     1.3008    -3.5519
H      4.4219     1.1515    -2.4126
H      3.0050     3.1270    -1.9013
H      3.0755     1.9475    -0.5369
H      2.1202     3.8977     0.3575
H      1.3140     6.0062     1.3153
H     -0.9162     6.8920     0.6995
H     -2.3495     5.6451    -0.8918
H     -1.5665     3.5284    -1.8728
H     -1.3222     0.7822    -2.9790
H     -2.1595     1.0321    -5.2804
H     -0.9730     2.4996    -6.8831
H      1.0307     3.7633    -6.1537
H      1.8515     3.5599    -3.8473
72
{"conf": 20, "E": 133.48, "rms": -1.0, "geom": "OH", "total_charge": 0, "CA_charge": 1, "smiles": "C[C:1]#[6N:2]->[Mn+:3]1(<-[3H-:4])(<-[4C-:5]#[O+:6])(<-[5C-:7]#[O+:8])<-[1P:9]([c:10]2[cH:11][cH:12][cH:13][cH:14][cH:15]2)([c:16]2[cH:17][cH:18][cH:19][cH:20][cH:21]2)[CH2:22][CH2:23][NH:24][CH2:25][CH2:26][2P:27]->1([c:28]1[cH:29][cH:30][cH:31][cH:32][cH:33]1)[c:34]1[cH:35][cH:36][cH:37][cH:38][cH:39]1", "smiles3D": "C([C:1]#[6N:2]->[Mn+:3]1(<-[3H-:4])(<-[4C-:5]#[O+:6])(<-[5C-:7]#[O+:8])<-[1P:9]([c:10]2[c:11]([H:43])[c:12]([H:44])[c:13]([H:45])[c:14]([H:46])[c:15]2[H:47])([c:16]2[c:17]([H:48])[c:18]([H:49])[c:19]([H:50])[c:20]([H:51])[c:21]2[H:52])[C:22]([H:53])([H:54])[C:23]([H:55])([H:56])[N:24]([H:57])[C:25]([H:58])([H:59])[C:26]([H:60])([H:61])[2P:27]->1([c:28]1[c:29]([H:62])[c:30]([H:63])[c:31]([H:64])[c:32]([H:65])[c:33]1[H:66])[c:34]1[c:35]([H:67])[c:36]([H:68])[c:37]([H:69])[c:38]([H:70])[c:39]1[H:71])([H:40])([H:41])[H:42]", "smiles3Dx": "C([C:1]#[6N:2]->[Mn+:3]1(<-[3H-:4])(<-[4C-:5]#[O+:6])(<-[5C-:7]#[O+:8])<-[1P:9]([c:10]2[c:11]([H:43])[c:12]([H:44])[c:13]([H:45])[c:14]([H:46])[c:15]2[H:47])([c:16]2[c:17]([H:48])[c:18]([H:49])[c:19]([H:50])[c:20]([H:51])[c:21]2[H:52])[C:22]([H:53])([H:54])[C:23]([H:55])([H:56])[N:24]([H:57])[C:25]([H:58])([H:59])[C:26]([H:60])([H:61])[2P:27]->1([c:28]1[c:29]([H:62])[c:30]([H:63])[c:31]([H:64])[c:32]([H:65])[c:33]1[H:66])[c:34]1[c:35]([H:67])[c:36]([H:68])[c:37]([H:69])[c:38]([H:70])[c:39]1[H:71])([H:40])([H:41])[H:42]", "dummies": []}
C      2.8248    -3.1559    -2.6202
C      2.0013    -2.2275    -1.8469
N      1.3025    -1.4509    -1.2002
Mn     0.0000     0.0000     0.0000
H     -0.6228    -1.3993     1.0183
C      1.7837     0.2390     1.4162
O      2.7237     0.3654     2.1610
C      0.9225     1.6756    -1.2514
O      1.4310     2.5496    -1.9090
P     -1.4117     1.7057     1.5430
C     -0.7248     1.7935     3.1954
C     -0.8015     2.9760     3.9571
C     -0.2951     3.0070     5.2604
C      0.2706     1.8602     5.8218
C      0.3201     0.6752     5.0852
C     -0.1844     0.6386     3.7823
C     -3.0955     1.1900     1.8829
C     -4.2019     2.0171     1.6000
C     -5.4845     1.6422     2.0123
C     -5.6778     0.4525     2.7158
C     -4.5911    -0.3790     2.9892
C     -3.3095    -0.0197     2.5639
C     -1.4596     3.4235     0.9814
C     -1.6769     3.5676    -0.5385
N     -2.3632     2.4116    -1.1333
C     -2.0438     2.2564    -2.5597
C     -2.2020     0.8062    -3.0580
P     -2.0050    -0.4297    -1.7533
C     -3.6120    -0.7033    -1.0058
C     -4.7342     0.0826    -1.3388
C     -5.9992    -0.2521    -0.8454
C     -6.1620    -1.3713    -0.0275
C     -5.0551    -2.1470     0.3194
C     -3.7855    -1.8082    -0.1557
C     -1.7527    -1.9694    -2.6327
C     -2.2157    -2.1422    -3.9516
C     -2.0336    -3.3651    -4.6056
C     -1.4113    -4.4281    -3.9472
C     -0.9828    -4.2755    -2.6272
C     -1.1629    -3.0559    -1.9689
H      3.3132    -3.8770    -1.9332
H      3.5999    -2.5887    -3.1753
H      2.1829    -3.7064    -3.3386
H     -1.2574     3.8743     3.5704
H     -0.3494     3.9199     5.8394
H      0.6590     1.8866     6.8317
H      0.7428    -0.2182     5.5263
H     -0.1598    -0.2958     3.2386
H     -4.1083     2.9519     1.0756
H     -6.3305     2.2804     1.7919
H     -6.6714     0.1683     3.0370
H     -4.7427    -1.3082     3.5228
H     -2.4842    -0.6820     2.7840
H     -0.4920     3.9036     1.2430
H     -2.2626     3.9658     1.5167
H     -0.6847     3.7452    -0.9979
H     -2.2634     4.4936    -0.7343
H     -3.3910     2.5821    -1.0572
H     -2.7001     2.9212    -3.1657
H     -1.0082     2.5733    -2.7919
H     -3.1962     0.6899    -3.5310
H     -1.4311     0.6188    -3.8363
H     -4.6684     0.9455    -1.9779
H     -6.8574     0.3545    -1.1041
H     -7.1433    -1.6291     0.3489
H     -5.1790    -3.0067     0.9649
H     -2.9429    -2.4222     0.1293
H     -2.7266    -1.3540    -4.4830
H     -2.3828    -3.4911    -5.6223
H     -1.2730    -5.3736    -4.4554
H     -0.5151    -5.1042    -2.1113
H     -0.8453    -2.9651    -0.9392
72
{"conf": 21, "E": 131.92, "rms": -1.0, "geom": "OH", "total_charge": 0, "CA_charge": 1, "smiles": "C[C:1]#[6N:2]->[Mn+:3]1(<-[3H-:4])(<-[4C-:5]#[O+:6])(<-[5C-:7]#[O+:8])<-[1P:9]([c:10]2[cH:11][cH:12][cH:13][cH:14][cH:15]2)([c:16]2[cH:17][cH:18][cH:19][cH:20][cH:21]2)[CH2:22][CH2:23][NH:24][CH2:25][CH2:26][2P:27]->1([c:28]1[cH:29][cH:30][cH:31][cH:32][cH:33]1)[c:34]1[cH:35][cH:36][cH:37][cH:38][cH:39]1", "smiles3D": "C([C:1]#[6N:2]->[Mn+:3]1(<-[3H-:4])(<-[4C-:5]#[O+:6])(<-[5C-:7]#[O+:8])<-[1P:9]([c:10]2[c:11]([H:43])[c:12]([H:44])[c:13]([H:45])[c:14]([H:46])[c:15]2[H:47])([c:16]2[c:17]([H:48])[c:18]([H:49])[c:19]([H:50])[c:20]([H:51])[c:21]2[H:52])[C:22]([H:53])([H:54])[C:23]([H:55])([H:56])[N:24]([H:57])[C:25]([H:58])([H:59])[C:26]([H:60])([H:61])[2P:27]->1([c:28]1[c:29]([H:62])[c:30]([H:63])[c:31]([H:64])[c:32]([H:65])[c:33]1[H:66])[c:34]1[c:35]([H:67])[c:36]([H:68])[c:37]([H:69])[c:38]([H:70])[c:39]1[H:71])([H:40])([H:41])[H:42]", "smiles3Dx": "C([C:1]#[6N:2]->[Mn+:3]1(<-[3H-:4])(<-[4C-:5]#[O+:6])(<-[5C-:7]#[O+:8])<-[1P:9]([c:10]2[c:11]([H:43])[c:12]([H:44])[c:13]([H:45])[c:14]([H:46])[c:15]2[H:47])([c:16]2[c:17]([H:48])[c:18]([H:49])[c:19]([H:50])[c:20]([H:51])[c:21]2[H:52])[C:22]([H:53])([H:54])[C:23]([H:55])([H:56])[N:24]([H:57])[C:25]([H:58])([H:59])[C:26]([H:60])([H:61])[2P:27]->1([c:28]1[c:29]([H:62])[c:30]([H:63])[c:31]([H:64])[c:32]([H:65])[c:33]1[H:66])[c:34]1[c:35]([H:67])[c:36]([H:68])[c:37]([H:69])[c:38]([H:70])[c:39]1[H:71])([H:40])([H:41])[H:42]", "dummies": []}
C     -1.2080    -0.3530    -4.8168
C     -0.8687    -0.2460    -3.3986
N     -0.5733    -0.1585    -2.2095
Mn     0.0000     0.0000     0.0000
H      0.7943     1.6250    -0.3361
C     -1.9720     1.1098     0.3472
O     -3.0103     1.6948     0.5308
C     -1.1522    -1.9356     0.3989
O     -1.7695    -2.9498     0.6113
P      0.5401     0.3302     2.6097
C     -0.6242     1.5141     3.2779
C     -1.8768     1.0831     3.7489
C     -2.8119     2.0118     4.2150
C     -2.5166     3.3769     4.1882
C     -1.2913     3.8166     3.6812
C     -0.3521     2.8918     3.2144
C      0.3928    -1.1018     3.6743
C      0.2094    -0.9442     5.0600
C      0.1332    -2.0663     5.8909
C      0.2636    -3.3482     5.3499
C      0.4848    -3.5076     3.9795
C      0.5577    -2.3863     3.1487
C      2.1621     1.0295     2.9686
C      3.1945    -0.0508     3.3125
N      3.2780    -1.0764     2.2601
C      4.3303    -0.8057     1.2685
C      3.7647    -0.2152    -0.0326
P      2.3549    -1.1369    -0.6818
C      2.5228    -0.9398    -2.4523
C      2.8467     0.3171    -2.9905
C      2.9126     0.4949    -4.3756
C      2.6376    -0.5728    -5.2333
C      2.2863    -1.8183    -4.7074
C      2.2177    -2.0019    -3.3231
C      2.7291    -2.8747    -0.4299
C      1.7313    -3.7880    -0.0711
C      2.0290    -5.1467     0.0723
C      3.3194    -5.6122    -0.1870
C      4.3058    -4.7224    -0.6154
C      4.0081    -3.3641    -0.7566
H     -1.0282    -1.3922    -5.1612
H     -0.5722     0.3435    -5.4011
H     -2.2763    -0.0926    -4.9630
H     -2.1384     0.0329     3.7463
H     -3.7705     1.6736     4.5866
H     -3.2436     4.0949     4.5452
H     -1.0734     4.8760     3.6391
H      0.5735     3.2588     2.7914
H      0.1368     0.0415     5.5010
H     -0.0171    -1.9416     6.9554
H      0.2102    -4.2161     5.9943
H      0.6138    -4.4982     3.5627
H      0.7829    -2.5147     2.1077
H      2.5096     1.6052     2.0886
H      2.0776     1.7202     3.8336
H      4.1759     0.4305     3.5162
H      2.9108    -0.5261     4.2768
H      3.5057    -1.9870     2.7251
H      5.1105    -0.1127     1.6523
H      4.8853    -1.7395     1.0484
H      3.4469     0.8297     0.1528
H      4.5727    -0.2042    -0.7946
H      3.0345     1.1646    -2.3442
H      3.1671     1.4642    -4.7845
H      2.6835    -0.4316    -6.3053
H      2.0538    -2.6392    -5.3733
H      1.9092    -2.9665    -2.9441
H      0.7218    -3.4767     0.0605
H      1.2528    -5.8420     0.3650
H      3.5474    -6.6650    -0.0819
H      5.2977    -5.0862    -0.8499
H      4.7755    -2.6976    -1.1285
72
{"conf": 22, "E": 128.42, "rms": -1.0, "geom": "OH", "total_charge": 0, "CA_charge": 1, "smiles": "C[C:1]#[6N:2]->[Mn+:3]1(<-[3H-:4])(<-[4C-:5]#[O+:6])(<-[5C-:7]#[O+:8])<-[1P:9]([c:10]2[cH:11][cH:12][cH:13][cH:14][cH:15]2)([c:16]2[cH:17][cH:18][cH:19][cH:20][cH:21]2)[CH2:22][CH2:23][NH:24][CH2:25][CH2:26][2P:27]->1([c:28]1[cH:29][cH:30][cH:31][cH:32][cH:33]1)[c:34]1[cH:35][cH:36][cH:37][cH:38][cH:39]1", "smiles3D": "C([C:1]#[6N:2]->[Mn+:3]1(<-[3H-:4])(<-[4C-:5]#[O+:6])(<-[5C-:7]#[O+:8])<-[1P:9]([c:10]2[c:11]([H:43])[c:12]([H:44])[c:13]([H:45])[c:14]([H:46])[c:15]2[H:47])([c:16]2[c:17]([H:48])[c:18]([H:49])[c:19]([H:50])[c:20]([H:51])[c:21]2[H:52])[C:22]([H:53])([H:54])[C:23]([H:55])([H:56])[N:24]([H:57])[C:25]([H:58])([H:59])[C:26]([H:60])([H:61])[2P:27]->1([c:28]1[c:29]([H:62])[c:30]([H:63])[c:31]([H:64])[c:32]([H:65])[c:33]1[H:66])[c:34]1[c:35]([H:67])[c:36]([H:68])[c:37]([H:69])[c:38]([H:70])[c:39]1[H:71])([H:40])([H:41])[H:42]", "smiles3Dx": "C([C:1]#[6N:2]->[Mn+:3]1(<-[3H-:4])(<-[4C-:5]#[O+:6])(<-[5C-:7]#[O+:8])<-[1P:9]([c:10]2[c:11]([H:43])[c:12]([H:44])[c:13]([H:45])[c:14]([H:46])[c:15]2[H:47])([c:16]2[c:17]([H:48])[c:18]([H:49])[c:19]([H:50])[c:20]([H:51])[c:21]2[H:52])[C:22]([H:53])([H:54])[C:23]([H:55])([H:56])[N:24]([H:57])[C:25]([H:58])([H:59])[C:26]([H:60])([H:61])[2P:27]->1([c:28]1[c:29]([H:62])[c:30]([H:63])[c:31]([H:64])[c:32]([H:65])[c:33]1[H:66])[c:34]1[c:35]([H:67])[c:36]([H:68])[c:37]([H:69])[c:38]([H:70])[c:39]1[H:71])([H:40])([H:41])[H:42]", "dummies": []}
C      4.8605     0.6554     0.8539
C      3.4343     0.4673     0.5922
N      2.2351     0.3051     0.3809
Mn     0.0000     0.0000     0.0000
H     -0.3365     1.4716     1.0459
C      0.2065     1.3632    -1.8267
O      0.3158     2.0814    -2.7892
C      0.5253    -1.7897    -1.3247
O      0.8055    -2.7285    -2.0278
P     -2.6288    -0.2319    -0.5870
C     -3.5920     1.1229     0.0805
C     -2.9886     2.3743     0.2789
C     -3.7234     3.4368     0.8123
C     -5.0706     3.2637     1.1363
C     -5.6895     2.0322     0.9107
C     -4.9596     0.9664     0.3756
C     -2.9335    -0.1134    -2.3501
C     -3.1469    -1.2644    -3.1327
C     -3.3604    -1.1508    -4.5100
C     -3.3550     0.1045    -5.1209
C     -3.1324     1.2507    -4.3560
C     -2.9193     1.1444    -2.9788
C     -3.5002    -1.7152    -0.0398
C     -2.6314    -2.9706    -0.1609
N     -2.0836    -3.3220     1.1534
C     -0.7603    -3.9546     1.0799
C      0.2691    -3.2606     1.9910
P     -0.0504    -1.4965     2.2247
C      1.2213    -0.9626     3.3672
C      2.5462    -1.4099     3.2163
C      3.5461    -0.9603     4.0838
C      3.2379    -0.0532     5.0995
C      1.9303     0.4153     5.2430
C      0.9261    -0.0280     4.3770
C     -1.5639    -1.3504     3.1716
C     -2.3733    -0.2200     3.0007
C     -3.5551    -0.0765     3.7317
C     -3.9239    -1.0517     4.6606
C     -3.1010    -2.1611     4.8712
C     -1.9173    -2.3079     4.1405
H      5.3073     1.2717     0.0470
H      4.9915     1.1683     1.8290
H      5.3626    -0.3333     0.8877
H     -1.9612     2.5418    -0.0064
H     -3.2501     4.3981     0.9654
H     -5.6386     4.0877     1.5482
H     -6.7383     1.9045     1.1459
H     -5.4755     0.0355     0.1942
H     -3.1561    -2.2521    -2.7034
H     -3.5284    -2.0390    -5.1055
H     -3.5189     0.1886    -6.1875
H     -3.1202     2.2231    -4.8312
H     -2.7330     2.0468    -2.4150
H     -4.4089    -1.8474    -0.6646
H     -3.8190    -1.5844     1.0158
H     -1.8457    -2.8112    -0.9227
H     -3.2576    -3.8137    -0.5308
H     -2.7519    -3.9627     1.6438
H     -0.8388    -5.0206     1.3913
H     -0.3531    -3.9929     0.0487
H      1.2697    -3.3824     1.5308
H      0.2833    -3.7638     2.9771
H      2.8253    -2.0815     2.4185
H      4.5641    -1.3069     3.9605
H      4.0145     0.2958     5.7676
H      1.6957     1.1302     6.0212
H     -0.0698     0.3732     4.4984
H     -2.0815     0.5578     2.3142
H     -4.1802     0.7946     3.5830
H     -4.8384    -0.9400     5.2285
H     -3.3770    -2.9052     5.6072
H     -1.2929    -3.1616     4.3487
72
{"conf": 23, "E": 121.95, "rms": -1.0, "geom": "OH", "total_charge": 0, "CA_charge": 1, "smiles": "C[C:1]#[6N:2]->[Mn+:3]1(<-[3H-:4])(<-[4C-:5]#[O+:6])(<-[5C-:7]#[O+:8])<-[1P:9]([c:10]2[cH:11][cH:12][cH:13][cH:14][cH:15]2)([c:16]2[cH:17][cH:18][cH:19][cH:20][cH:21]2)[CH2:22][CH2:23][NH:24][CH2:25][CH2:26][2P:27]->1([c:28]1[cH:29][cH:30][cH:31][cH:32][cH:33]1)[c:34]1[cH:35][cH:36][cH:37][cH:38][cH:39]1", "smiles3D": "C([C:1]#[6N:2]->[Mn+:3]1(<-[3H-:4])(<-[4C-:5]#[O+:6])(<-[5C-:7]#[O+:8])<-[1P:9]([c:10]2[c:11]([H:43])[c:12]([H:44])[c:13]([H:45])[c:14]([H:46])[c:15]2[H:47])([c:16]2[c:17]([H:48])[c:18]([H:49])[c:19]([H:50])[c:20]([H:51])[c:21]2[H:52])[C:22]([H:53])([H:54])[C:23]([H:55])([H:56])[N:24]([H:57])[C:25]([H:58])([H:59])[C:26]([H:60])([H:61])[2P:27]->1([c:28]1[c:29]([H:62])[c:30]([H:63])[c:31]([H:64])[c:32]([H:65])[c:33]1[H:66])[c:34]1[c:35]([H:67])[c:36]([H:68])[c:37]([H:69])[c:38]([H:70])[c:39]1[H:71])([H:40])([H:41])[H:42]", "smiles3Dx": "C([C:1]#[6N:2]->[Mn+:3]1(<-[3H-:4])(<-[4C-:5]#[O+:6])(<-[5C-:7]#[O+:8])<-[1P:9]([c:10]2[c:11]([H:43])[c:12]([H:44])[c:13]([H:45])[c:14]([H:46])[c:15]2[H:47])([c:16]2[c:17]([H:48])[c:18]([H:49])[c:19]([H:50])[c:20]([H:51])[c:21]2[H:52])[C:22]([H:53])([H:54])[C:23]([H:55])([H:56])[N:24]([H:57])[C:25]([H:58])([H:59])[C:26]([H:60])([H:61])[2P:27]->1([c:28]1[c:29]([H:62])[c:30]([H:63])[c:31]([H:64])[c:32]([H:65])[c:33]1[H:66])[c:34]1[c:35]([H:67])[c:36]([H:68])[c:37]([H:69])[c:38]([H:70])[c:39]1[H:71])([H:40])([H:41])[H:42]", "dummies": []}
C     -0.5447    -0.4201     4.9320
C     -0.3796    -0.3026     3.4839
N     -0.2441    -0.1948     2.2676
Mn     0.0000     0.0000     0.0000
H      1.4979     1.0428     0.2293
C      1.3201    -1.8666     0.1101
O      2.0152    -2.8504     0.1672
C     -1.8249    -1.3587    -0.2520
O     -2.7845    -2.0764    -0.3867
P      0.4163    -0.0659    -2.6553
C     -0.9159     0.4072    -3.7527
C     -2.2388     0.3963    -3.2966
C     -3.2928     0.6605    -4.1765
C     -3.0317     0.9383    -5.5195
C     -1.7173     0.9245    -5.9904
C     -0.6635     0.6409    -5.1168
C      0.7915    -1.7365    -3.1740
C      2.1198    -2.1981    -3.2090
C      2.3960    -3.5168    -3.5829
C      1.3531    -4.3870    -3.9091
C      0.0300    -3.9430    -3.8532
C     -0.2525    -2.6259    -3.4797
C      1.8550     0.8981    -3.1513
C      1.5456     2.3921    -3.1894
N      1.0497     2.8288    -1.8776
C     -0.2570     3.4816    -1.9914
C     -0.8347     3.7347    -0.6051
P     -1.5167     2.2339     0.1183
C     -1.7163     2.7530     1.8195
C     -2.9553     3.2091     2.3104
C     -3.0682     3.6416     3.6357
C     -1.9479     3.6501     4.4701
C     -0.7071     3.2427     3.9759
C     -0.5889     2.8090     2.6524
C     -3.1885     2.0304    -0.4970
C     -3.7077     2.8440    -1.5239
C     -5.0296     2.6785    -1.9495
C     -5.8378     1.6979    -1.3704
C     -5.3288     0.8832    -0.3576
C     -4.0127     1.0507     0.0803
H     -1.3882     0.2221     5.2594
H     -0.7582    -1.4762     5.1959
H      0.3865    -0.0917     5.4375
H     -2.4605     0.1560    -2.2732
H     -4.3139     0.6357    -3.8209
H     -3.8486     1.1445    -6.1988
H     -1.5161     1.1154    -7.0365
H      0.3398     0.5920    -5.5152
H      2.9452    -1.5566    -2.9363
H      3.4198    -3.8669    -3.6120
H      1.5696    -5.4080    -4.1957
H     -0.7782    -4.6218    -4.0930
H     -1.2855    -2.3095    -3.4231
H      2.6718     0.7216    -2.4198
H      2.1971     0.5685    -4.1543
H      2.4873     2.9323    -3.4367
H      0.8412     2.6179    -4.0202
H      1.7297     3.5167    -1.4748
H     -0.1395     4.4578    -2.5137
H     -0.9619     2.8635    -2.5836
H     -0.0314     4.1213     0.0583
H     -1.6286     4.5063    -0.6683
H     -3.8346     3.2542     1.6854
H     -4.0242     3.9808     4.0134
H     -2.0384     3.9868     5.4947
H      0.1646     3.2660     4.6170
H      0.3834     2.5143     2.2776
H     -3.1172     3.5985    -2.0162
H     -5.4245     3.3042    -2.7395
H     -6.8582     1.5691    -1.7074
H     -5.9569     0.1271     0.0952
H     -3.6433     0.4321     0.8879
72
{"conf": 24, "E": 126.99, "rms": -1.0, "geom": "OH", "total_charge": 0, "CA_charge": 1, "smiles": "C[C:1]#[6N:2]->[Mn+:3]1(<-[3H-:4])(<-[4C-:5]#[O+:6])(<-[5C-:7]#[O+:8])<-[1P:9]([c:10]2[cH:11][cH:12][cH:13][cH:14][cH:15]2)([c:16]2[cH:17][cH:18][cH:19][cH:20][cH:21]2)[CH2:22][CH2:23][NH:24][CH2:25][CH2:26][2P:27]->1([c:28]1[cH:29][cH:30][cH:31][cH:32][cH:33]1)[c:34]1[cH:35][cH:36][cH:37][cH:38][cH:39]1", "smiles3D": "C([C:1]#[6N:2]->[Mn+:3]1(<-[3H-:4])(<-[4C-:5]#[O+:6])(<-[5C-:7]#[O+:8])<-[1P:9]([c:10]2[c:11]([H:43])[c:12]([H:44])[c:13]([H:45])[c:14]([H:46])[c:15]2[H:47])([c:16]2[c:17]([H:48])[c:18]([H:49])[c:19]([H:50])[c:20]([H:51])[c:21]2[H:52])[C:22]([H:53])([H:54])[C:23]([H:55])([H:56])[N:24]([H:57])[C:25]([H:58])([H:59])[C:26]([H:60])([H:61])[2P:27]->1([c:28]1[c:29]([H:62])[c:30]([H:63])[c:31]([H:64])[c:32]([H:65])[c:33]1[H:66])[c:34]1[c:35]([H:67])[c:36]([H:68])[c:37]([H:69])[c:38]([H:70])[c:39]1[H:71])([H:40])([H:41])[H:42]", "smiles3Dx": "C([C:1]#[6N:2]->[Mn+:3]1(<-[3H-:4])(<-[4C-:5]#[O+:6])(<-[5C-:7]#[O+:8])<-[1P:9]([c:10]2[c:11]([H:43])[c:12]([H:44])[c:13]([H:45])[c:14]([H:46])[c:15]2[H:47])([c:16]2[c:17]([H:48])[c:18]([H:49])[c:19]([H:50])[c:20]([H:51])[c:21]2[H:52])[C:22]([H:53])([H:54])[C:23]([H:55])([H:56])[N:24]([H:57])[C:25]([H:58])([H:59])[C:26]([H:60])([H:61])[2P:27]->1([c:28]1[c:29]([H:62])[c:30]([H:63])[c:31]([H:64])[c:32]([H:65])[c:33]1[H:66])[c:34]1[c:35]([H:67])[c:36]([H:68])[c:37]([H:69])[c:38]([H:70])[c:39]1[H:71])([H:40])([H:41])[H:42]", "dummies": []}
C      3.2347     3.7347    -0.6137
C      2.2926     2.6316    -0.4305
N      1.4945     1.7097    -0.2810
Mn     0.0000     0.0000     0.0000
H      0.6156    -0.7355    -1.5667
C      1.6308    -1.1345     1.1375
O      2.4890    -1.7333     1.7367
C     -0.6154     0.9686     1.9817
O     -0.9389     1.4775     3.0260
P     -1.6321    -2.0984     0.4571
C     -1.8440    -2.2890     2.2236
C     -0.8446    -2.9198     2.9833
C     -0.9801    -3.0352     4.3697
C     -2.1057    -2.5110     5.0096
C     -3.0956    -1.8661     4.2643
C     -2.9661    -1.7487     2.8771
C     -0.9639    -3.6799    -0.0410
C      0.2524    -3.7496    -0.7334
C      0.7715    -4.9893    -1.1195
C      0.0807    -6.1649    -0.8136
C     -1.1292    -6.1028    -0.1175
C     -1.6511    -4.8653     0.2703
C     -3.3136    -2.0927    -0.1984
C     -3.3823    -2.4570    -1.7007
N     -3.4793    -1.2755    -2.5710
C     -2.1587    -0.7732    -2.9751
C     -2.1049     0.7580    -3.0320
P     -1.7807     1.4476    -1.3983
C     -3.3977     1.7467    -0.6873
C     -3.6902     1.3363     0.6187
C     -4.9379     1.6113     1.1857
C     -5.8963     2.3203     0.4584
C     -5.6053     2.7588    -0.8353
C     -4.3594     2.4811    -1.4055
C     -1.1274     3.0861    -1.7130
C     -0.0953     3.2698    -2.6507
C      0.4466     4.5409    -2.8640
C     -0.0161     5.6332    -2.1275
C     -1.0116     5.4540    -1.1650
C     -1.5581     4.1858    -0.9471
H      3.5673     3.7636    -1.6716
H      2.7350     4.6918    -0.3585
H      4.1126     3.5861     0.0480
H      0.0416    -3.3200     2.5081
H     -0.2091    -3.5267     4.9489
H     -2.2078    -2.5990     6.0835
H     -3.9627    -1.4521     4.7625
H     -3.7417    -1.2333     2.3305
H      0.8062    -2.8571    -0.9705
H      1.7112    -5.0387    -1.6542
H      0.4845    -7.1235    -1.1127
H     -1.6618    -7.0137     0.1233
H     -2.5854    -4.8347     0.8156
H     -3.9095    -2.8388     0.3690
H     -3.7658    -1.1059    -0.0361
H     -4.3124    -3.0454    -1.8538
H     -2.5640    -3.1334    -2.0279
H     -4.0792    -0.5377    -2.1356
H     -1.3526    -1.1571    -2.3242
H     -1.9489    -1.1645    -3.9934
H     -3.0614     1.1497    -3.4308
H     -1.2932     1.0529    -3.7222
H     -2.9790     0.7696     1.1873
H     -5.1620     1.2716     2.1887
H     -6.8612     2.5351     0.8991
H     -6.3416     3.3227    -1.3932
H     -4.1418     2.8641    -2.3935
H      0.3261     2.4351    -3.1920
H      1.2403     4.6753    -3.5875
H      0.4102     6.6147    -2.2894
H     -1.3528     6.2972    -0.5783
H     -2.3017     4.0734    -0.1704
72
{"conf": 25, "E": 355.08, "rms": -1.0, "geom": "OH", "total_charge": 0, "CA_charge": 1, "smiles": "C[C:1]#[6N:2]->[Mn+:3]1(<-[3H-:4])(<-[4C-:5]#[O+:6])(<-[5C-:7]#[O+:8])<-[1P:9]([c:10]2[cH:11][cH:12][cH:13][cH:14][cH:15]2)([c:16]2[cH:17][cH:18][cH:19][cH:20][cH:21]2)[CH2:22][CH2:23][NH:24][CH2:25][CH2:26][2P:27]->1([c:28]1[cH:29][cH:30][cH:31][cH:32][cH:33]1)[c:34]1[cH:35][cH:36][cH:37][cH:38][cH:39]1", "smiles3D": "C([C:1]#[6N:2]->[Mn+:3]1(<-[3H-:4])(<-[4C-:5]#[O+:6])(<-[5C-:7]#[O+:8])<-[1P:9]([c:10]2[c:11]([H:43])[c:12]([H:44])[c:13]([H:45])[c:14]([H:46])[c:15]2[H:47])([c:16]2[c:17]([H:48])[c:18]([H:49])[c:19]([H:50])[c:20]([H:51])[c:21]2[H:52])[C:22]([H:53])([H:54])[C:23]([H:55])([H:56])[N:24]([H:57])[C:25]([H:58])([H:59])[C:26]([H:60])([H:61])[2P:27]->1([c:28]1[c:29]([H:62])[c:30]([H:63])[c:31]([H:64])[c:32]([H:65])[c:33]1[H:66])[c:34]1[c:35]([H:67])[c:36]([H:68])[c:37]([H:69])[c:38]([H:70])[c:39]1[H:71])([H:40])([H:41])[H:42]", "smiles3Dx": "C([C:1]#[6N:2]->[Mn+:3]1(<-[3H-:4])(<-[4C-:5]#[O+:6])(<-[5C-:7]#[O+:8])<-[1P:9]([c:10]2[c:11]([H:43])[c:12]([H:44])[c:13]([H:45])[c:14]([H:46])[c:15]2[H:47])([c:16]2[c:17]([H:48])[c:18]([H:49])[c:19]([H:50])[c:20]([H:51])[c:21]2[H:52])[C:22]([H:53])([H:54])[C:23]([H:55])([H:56])[N:24]([H:57])[C:25]([H:58])([H:59])[C:26]([H:60])([H:61])[2P:27]->1([c:28]1[c:29]([H:62])[c:30]([H:63])[c:31]([H:64])[c:32]([H:65])[c:33]1[H:66])[c:34]1[c:35]([H:67])[c:36]([H:68])[c:37]([H:69])[c:38]([H:70])[c:39]1[H:71])([H:40])([H:41])[H:42]", "dummies": []}
C      0.6865     3.4739     3.5252
C      0.5150     2.4424     2.5045
N      0.3819     1.5725     1.6426
Mn     0.0000     0.0000     0.0000
H      1.0573     0.3926    -1.4422
C     -0.9681     1.9992    -0.5609
O     -1.4767     3.0522    -0.8557
C     -1.4608    -0.4587     1.7089
O     -2.2298    -0.6995     2.6061
P      2.5149     0.4245     1.0267
C      3.7857    -0.4735     0.1141
C      3.8887    -0.2503    -1.2721
C      4.8949    -0.8574    -2.0264
C      5.8289    -1.6851    -1.4079
C      5.7643    -1.8974    -0.0318
C      4.7637    -1.2890     0.7338
C      3.0969     2.0940     0.7278
C      4.2751     2.5549     1.3429
C      4.7494     3.8434     1.0799
C      4.0698     4.6700     0.1822
C      2.9250     4.2022    -0.4673
C      2.4482     2.9141    -0.2070
C      2.7773     0.2123     2.8187
C      1.5733    -0.4185     3.5507
N      1.8226    -1.8129     3.9431
C      1.0648    -2.7536     3.1058
C      1.8180    -3.0166     1.8009
P      0.8675    -2.5342     0.3477
C     -0.4918    -3.6904     0.2710
C     -1.7717    -3.2312    -0.0697
C     -2.8416    -4.1267    -0.1581
C     -2.6347    -5.4894     0.0698
C     -1.3539    -5.9602     0.3701
C     -0.2810    -5.0678     0.4598
C      1.8427    -3.0080    -1.0749
C      2.9537    -3.8678    -0.9679
C      3.6721    -4.2291    -2.1123
C      3.2950    -3.7378    -3.3641
C      2.1937    -2.8870    -3.4766
C      1.4679    -2.5272    -2.3379
H     -0.1803     4.1656     3.5018
H      0.7547     2.9959     4.5239
H      1.6191     4.0394     3.3215
H      3.2155     0.4247    -1.7766
H      4.9541    -0.6784    -3.0922
H      6.6063    -2.1578    -1.9939
H      6.4969    -2.5349     0.4466
H      4.7970    -1.5037     1.7819
H      4.8364     1.9186     2.0146
H      5.6500     4.1973     1.5647
H      4.4397     5.6662    -0.0230
H      2.4125     4.8340    -1.1811
H      1.5866     2.5601    -0.7458
H      2.9480     1.2155     3.2612
H      3.6702    -0.3837     3.0206
H      0.6437    -0.3264     2.9912
H      1.4007     0.1811     4.4741
H      1.4893    -1.9382     4.9284
H      0.0130    -2.4301     2.9533
H      0.9868    -3.7204     3.6529
H      2.0472    -4.0967     1.7469
H      2.7665    -2.4704     1.8057
H     -1.9408    -2.1860    -0.2887
H     -3.8292    -3.7654    -0.4142
H     -3.4630    -6.1823    -0.0027
H     -1.1902    -7.0192     0.5227
H      0.7046    -5.4649     0.6529
H      3.2891    -4.2627    -0.0240
H      4.5289    -4.8849    -2.0269
H      3.8573    -4.0151    -4.2462
H      1.9004    -2.5077    -4.4468
H      0.6095    -1.8757    -2.4417
72
{"conf": 26, "E": 127.13, "rms": -1.0, "geom": "OH", "total_charge": 0, "CA_charge": 1, "smiles": "C[C:1]#[6N:2]->[Mn+:3]1(<-[3H-:4])(<-[4C-:5]#[O+:6])(<-[5C-:7]#[O+:8])<-[1P:9]([c:10]2[cH:11][cH:12][cH:13][cH:14][cH:15]2)([c:16]2[cH:17][cH:18][cH:19][cH:20][cH:21]2)[CH2:22][CH2:23][NH:24][CH2:25][CH2:26][2P:27]->1([c:28]1[cH:29][cH:30][cH:31][cH:32][cH:33]1)[c:34]1[cH:35][cH:36][cH:37][cH:38][cH:39]1", "smiles3D": "C([C:1]#[6N:2]->[Mn+:3]1(<-[3H-:4])(<-[4C-:5]#[O+:6])(<-[5C-:7]#[O+:8])<-[1P:9]([c:10]2[c:11]([H:43])[c:12]([H:44])[c:13]([H:45])[c:14]([H:46])[c:15]2[H:47])([c:16]2[c:17]([H:48])[c:18]([H:49])[c:19]([H:50])[c:20]([H:51])[c:21]2[H:52])[C:22]([H:53])([H:54])[C:23]([H:55])([H:56])[N:24]([H:57])[C:25]([H:58])([H:59])[C:26]([H:60])([H:61])[2P:27]->1([c:28]1[c:29]([H:62])[c:30]([H:63])[c:31]([H:64])[c:32]([H:65])[c:33]1[H:66])[c:34]1[c:35]([H:67])[c:36]([H:68])[c:37]([H:69])[c:38]([H:70])[c:39]1[H:71])([H:40])([H:41])[H:42]", "smiles3Dx": "C([C:1]#[6N:2]->[Mn+:3]1(<-[3H-:4])(<-[4C-:5]#[O+:6])(<-[5C-:7]#[O+:8])<-[1P:9]([c:10]2[c:11]([H:43])[c:12]([H:44])[c:13]([H:45])[c:14]([H:46])[c:15]2[H:47])([c:16]2[c:17]([H:48])[c:18]([H:49])[c:19]([H:50])[c:20]([H:51])[c:21]2[H:52])[C:22]([H:53])([H:54])[C:23]([H:55])([H:56])[N:24]([H:57])[C:25]([H:58])([H:59])[C:26]([H:60])([H:61])[2P:27]->1([c:28]1[c:29]([H:62])[c:30]([H:63])[c:31]([H:64])[c:32]([H:65])[c:33]1[H:66])[c:34]1[c:35]([H:67])[c:36]([H:68])[c:37]([H:69])[c:38]([H:70])[c:39]1[H:71])([H:40])([H:41])[H:42]", "dummies": []}
C     -4.4590     2.2033     0.2034
C     -3.1509     1.5513     0.1609
N     -2.0510     1.0065     0.1154
Mn     0.0000     0.0000     0.0000
H      0.7632     1.6662    -0.1333
C      0.1400     0.1656     2.2798
O      0.2151     0.2523     3.4802
C     -1.0518    -2.0194     0.2298
O     -1.6099    -3.0802     0.3629
P      2.4700    -1.0959    -0.0334
C      3.7071     0.1959     0.0434
C      4.9075     0.1147    -0.6898
C      5.8447     1.1499    -0.6174
C      5.5998     2.2643     0.1880
C      4.4199     2.3423     0.9311
C      3.4795     1.3107     0.8630
C      2.8609    -2.1220     1.3783
C      4.1994    -2.4275     1.6828
C      4.5051    -3.2407     2.7782
C      3.4800    -3.7609     3.5716
C      2.1477    -3.4725     3.2667
C      1.8385    -2.6599     2.1715
C      2.9221    -2.1241    -1.4414
C      1.7966    -3.0903    -1.8180
N      1.1150    -2.5879    -3.0189
C     -0.3365    -2.8016    -3.0104
C     -1.1058    -1.5106    -3.3379
P     -0.3291    -0.0244    -2.6599
C     -1.3805     1.3436    -3.1346
C     -2.5563     1.1524    -3.8871
C     -3.3687     2.2451    -4.2071
C     -3.0200     3.5294    -3.7831
C     -1.8549     3.7261    -3.0394
C     -1.0385     2.6389    -2.7165
C      1.1656     0.2983    -3.5906
C      1.2838    -0.0729    -4.9434
C      2.4556     0.2162    -5.6501
C      3.5026     0.8986    -5.0262
C      3.3739     1.3075    -3.6977
C      2.2061     1.0183    -2.9870
H     -4.4658     2.9667     1.0082
H     -4.6578     2.6923    -0.7726
H     -5.2436     1.4453     0.4043
H      5.1417    -0.7370    -1.3096
H      6.7640     1.0866    -1.1852
H      6.3273     3.0637     0.2418
H      4.2347     3.2018     1.5623
H      2.5769     1.3822     1.4538
H      5.0088    -2.0478     1.0748
H      5.5371    -3.4706     3.0096
H      3.7176    -4.3911     4.4188
H      1.3532    -3.8810     3.8778
H      0.8055    -2.4597     1.9534
H      3.1653    -1.4767    -2.3088
H      3.8258    -2.7138    -1.1779
H      2.2347    -4.0896    -2.0397
H      1.1173    -3.2419    -0.9533
H      1.5320    -3.0367    -3.8687
H     -0.7108    -3.2173    -2.0577
H     -0.6041    -3.5672    -3.7731
H     -1.1957    -1.4141    -4.4360
H     -2.1285    -1.5975    -2.9132
H     -2.8673     0.1794    -4.2319
H     -4.2727     2.0953    -4.7833
H     -3.6526     4.3718    -4.0311
H     -1.5851     4.7212    -2.7104
H     -0.1414     2.8087    -2.1358
H      0.4882    -0.5732    -5.4696
H      2.5485    -0.0815    -6.6866
H      4.4070     1.1231    -5.5765
H      4.1767     1.8534    -3.2193
H      2.1159     1.3605    -1.9681
72
{"conf": 27, "E": 126.7, "rms": -1.0, "geom": "OH", "total_charge": 0, "CA_charge": 1, "smiles": "C[C:1]#[6N:2]->[Mn+:3]1(<-[3H-:4])(<-[4C-:5]#[O+:6])(<-[5C-:7]#[O+:8])<-[1P:9]([c:10]2[cH:11][cH:12][cH:13][cH:14][cH:15]2)([c:16]2[cH:17][cH:18][cH:19][cH:20][cH:21]2)[CH2:22][CH2:23][NH:24][CH2:25][CH2:26][2P:27]->1([c:28]1[cH:29][cH:30][cH:31][cH:32][cH:33]1)[c:34]1[cH:35][cH:36][cH:37][cH:38][cH:39]1", "smiles3D": "C([C:1]#[6N:2]->[Mn+:3]1(<-[3H-:4])(<-[4C-:5]#[O+:6])(<-[5C-:7]#[O+:8])<-[1P:9]([c:10]2[c:11]([H:43])[c:12]([H:44])[c:13]([H:45])[c:14]([H:46])[c:15]2[H:47])([c:16]2[c:17]([H:48])[c:18]([H:49])[c:19]([H:50])[c:20]([H:51])[c:21]2[H:52])[C:22]([H:53])([H:54])[C:23]([H:55])([H:56])[N:24]([H:57])[C:25]([H:58])([H:59])[C:26]([H:60])([H:61])[2P:27]->1([c:28]1[c:29]([H:62])[c:30]([H:63])[c:31]([H:64])[c:32]([H:65])[c:33]1[H:66])[c:34]1[c:35]([H:67])[c:36]([H:68])[c:37]([H:69])[c:38]([H:70])[c:39]1[H:71])([H:40])([H:41])[H:42]", "smiles3Dx": "C([C:1]#[6N:2]->[Mn+:3]1(<-[3H-:4])(<-[4C-:5]#[O+:6])(<-[5C-:7]#[O+:8])<-[1P:9]([c:10]2[c:11]([H:43])[c:12]([H:44])[c:13]([H:45])[c:14]([H:46])[c:15]2[H:47])([c:16]2[c:17]([H:48])[c:18]([H:49])[c:19]([H:50])[c:20]([H:51])[c:21]2[H:52])[C:22]([H:53])([H:54])[C:23]([H:55])([H:56])[N:24]([H:57])[C:25]([H:58])([H:59])[C:26]([H:60])([H:61])[2P:27]->1([c:28]1[c:29]([H:62])[c:30]([H:63])[c:31]([H:64])[c:32]([H:65])[c:33]1[H:66])[c:34]1[c:35]([H:67])[c:36]([H:68])[c:37]([H:69])[c:38]([H:70])[c:39]1[H:71])([H:40])([H:41])[H:42]", "dummies": []}
C     -0.3170    -4.4191    -2.2689
C     -0.2115    -3.1192    -1.6078
N     -0.1293    -2.0281    -1.0497
Mn     0.0000     0.0000     0.0000
H      1.1112    -0.7380     1.2641
C      1.8558     0.4850    -1.2497
O      2.8334     0.7425    -1.9071
C     -1.2580     0.9065    -1.6873
O     -1.9179     1.3856    -2.5757
P      0.2388     2.3966     1.1981
C      0.5373     2.3439     2.9595
C      0.4636     1.1287     3.6499
C      0.6743     1.0889     5.0310
C      0.9666     2.2646     5.7281
C      1.0477     3.4810     5.0439
C      0.8334     3.5233     3.6628
C      1.6933     3.2084     0.5463
C      2.9513     2.9898     1.1344
C      4.0943     3.5848     0.5920
C      3.9944     4.3821    -0.5509
C      2.7524     4.5769    -1.1604
C      1.6060     3.9848    -0.6219
C     -1.0806     3.6101     0.9549
C     -2.1844     3.5386     2.0500
N     -3.4730     2.9853     1.5931
C     -3.3797     1.6231     1.0533
C     -3.1103     0.5691     2.1343
P     -2.1181    -0.7682     1.4640
C     -3.2808    -1.7981     0.5737
C     -3.7688    -1.3766    -0.6718
C     -4.6618    -2.1768    -1.3902
C     -5.0791    -3.4027    -0.8682
C     -4.6087    -3.8272     0.3763
C     -3.7154    -3.0306     1.0995
C     -1.5969    -1.7463     2.8689
C     -2.2277    -1.6286     4.1221
C     -1.7825    -2.3936     5.2047
C     -0.7185    -3.2847     5.0450
C     -0.1016    -3.4195     3.7992
C     -0.5413    -2.6566     2.7138
H      0.3629    -5.1421    -1.7733
H     -1.3621    -4.7849    -2.1971
H     -0.0335    -4.3152    -3.3364
H      0.2405     0.2161     3.1269
H      0.6103     0.1466     5.5601
H      1.1303     2.2331     6.7975
H      1.2740     4.3912     5.5840
H      0.8935     4.4722     3.1449
H      3.0567     2.3533     2.0031
H      5.0596     3.4201     1.0528
H      4.8810     4.8387    -0.9714
H      2.6792     5.1797    -2.0563
H      0.6594     4.1246    -1.1268
H     -0.6278     4.6243     0.9852
H     -1.5296     3.4680    -0.0487
H     -1.8655     3.0432     2.9813
H     -2.3817     4.5826     2.3788
H     -3.8400     3.6070     0.8343
H     -2.6215     1.5845     0.2644
H     -4.3434     1.3705     0.5585
H     -2.5698     1.0176     2.9865
H     -4.0790     0.1637     2.4973
H     -3.4718    -0.4276    -1.0876
H     -5.0324    -1.8444    -2.3512
H     -5.7706    -4.0213    -1.4256
H     -4.9375    -4.7752     0.7822
H     -3.3792    -3.3908     2.0602
H     -3.0621    -0.9621     4.2788
H     -2.2655    -2.2978     6.1685
H     -0.3770    -3.8758     5.8848
H      0.7161    -4.1172     3.6735
H     -0.0622    -2.7819     1.7519
72
{"conf": 28, "E": 122.72, "rms": -1.0, "geom": "OH", "total_charge": 0, "CA_charge": 1, "smiles": "C[C:1]#[6N:2]->[Mn+:3]1(<-[3H-:4])(<-[4C-:5]#[O+:6])(<-[5C-:7]#[O+:8])<-[1P:9]([c:10]2[cH:11][cH:12][cH:13][cH:14][cH:15]2)([c:16]2[cH:17][cH:18][cH:19][cH:20][cH:21]2)[CH2:22][CH2:23][NH:24][CH2:25][CH2:26][2P:27]->1([c:28]1[cH:29][cH:30][cH:31][cH:32][cH:33]1)[c:34]1[cH:35][cH:36][cH:37][cH:38][cH:39]1", "smiles3D": "C([C:1]#[6N:2]->[Mn+:3]1(<-[3H-:4])(<-[4C-:5]#[O+:6])(<-[5C-:7]#[O+:8])<-[1P:9]([c:10]2[c:11]([H:43])[c:12]([H:44])[c:13]([H:45])[c:14]([H:46])[c:15]2[H:47])([c:16]2[c:17]([H:48])[c:18]([H:49])[c:19]([H:50])[c:20]([H:51])[c:21]2[H:52])[C:22]([H:53])([H:54])[C:23]([H:55])([H:56])[N:24]([H:57])[C:25]([H:58])([H:59])[C:26]([H:60])([H:61])[2P:27]->1([c:28]1[c:29]([H:62])[c:30]([H:63])[c:31]([H:64])[c:32]([H:65])[c:33]1[H:66])[c:34]1[c:35]([H:67])[c:36]([H:68])[c:37]([H:69])[c:38]([H:70])[c:39]1[H:71])([H:40])([H:41])[H:42]", "smiles3Dx": "C([C:1]#[6N:2]->[Mn+:3]1(<-[3H-:4])(<-[4C-:5]#[O+:6])(<-[5C-:7]#[O+:8])<-[1P:9]([c:10]2[c:11]([H:43])[c:12]([H:44])[c:13]([H:45])[c:14]([H:46])[c:15]2[H:47])([c:16]2[c:17]([H:48])[c:18]([H:49])[c:19]([H:50])[c:20]([H:51])[c:21]2[H:52])[C:22]([H:53])([H:54])[C:23]([H:55])([H:56])[N:24]([H:57])[C:25]([H:58])([H:59])[C:26]([H:60])([H:61])[2P:27]->1([c:28]1[c:29]([H:62])[c:30]([H:63])[c:31]([H:64])[c:32]([H:65])[c:33]1[H:66])[c:34]1[c:35]([H:67])[c:36]([H:68])[c:37]([H:69])[c:38]([H:70])[c:39]1[H:71])([H:40])([H:41])[H:42]", "dummies": []}
C     -0.0916     4.0374    -2.9109
C     -0.0746     2.8550    -2.0512
N     -0.0539     1.8593    -1.3321
Mn     0.0000     0.0000     0.0000
H      0.8664     0.9777     1.2900
C     -1.9819     0.6922     0.9126
O     -3.0260     1.0564     1.3938
C     -1.1835    -1.1083    -1.6171
O     -1.8061    -1.6910    -2.4697
P     -0.0497    -2.1075     1.6680
C     -1.6589    -2.3159     2.4212
C     -1.8057    -2.5083     3.8087
C     -3.0776    -2.6967     4.3593
C     -4.2056    -2.7094     3.5355
C     -4.0641    -2.5430     2.1562
C     -2.7957    -2.3551     1.6002
C      0.2752    -3.7390     1.0093
C      0.2825    -3.9570    -0.3737
C      0.4702    -5.2431    -0.8882
C      0.6192    -6.3282    -0.0222
C      0.5702    -6.1284     1.3592
C      0.3858    -4.8420     1.8754
C      1.1112    -1.8664     3.0237
C      2.4658    -1.4047     2.4959
N      3.0942    -2.4749     1.7169
C      3.9510    -1.9464     0.6468
C      3.2507    -2.1000    -0.7119
P      2.3346    -0.6235    -1.1993
C      3.5490     0.6879    -1.1465
C      3.2701     1.8836    -0.4708
C      4.2157     2.9132    -0.4429
C      5.4418     2.7571    -1.0946
C      5.7212     1.5731    -1.7817
C      4.7779     0.5419    -1.8128
C      2.0469    -0.8365    -2.9520
C      1.8270    -2.1152    -3.4942
C      1.5549    -2.2631    -4.8576
C      1.4877    -1.1401    -5.6859
C      1.6867     0.1349    -5.1512
C      1.9588     0.2888    -3.7889
H     -0.7360     3.8436    -3.7928
H     -0.4907     4.9025    -2.3426
H      0.9410     4.2610    -3.2497
H     -0.9580    -2.5291     4.4759
H     -3.1881    -2.8399     5.4265
H     -5.1881    -2.8570     3.9649
H     -4.9370    -2.5642     1.5166
H     -2.7013    -2.2424     0.5284
H      0.1863    -3.1369    -1.0586
H      0.5003    -5.3974    -1.9592
H      0.7614    -7.3242    -0.4210
H      0.6620    -6.9723     2.0305
H      0.3033    -4.7228     2.9463
H      0.7115    -1.0850     3.7041
H      1.2400    -2.8073     3.5930
H      3.1174    -1.1310     3.3559
H      2.3263    -0.4890     1.8914
H      3.6751    -3.0550     2.3677
H      4.8796    -2.5598     0.6050
H      4.3004    -0.9087     0.8437
H      4.0198    -2.3068    -1.4854
H      2.5701    -2.9612    -0.6724
H      2.3246     2.0336     0.0217
H      3.9957     3.8348     0.0803
H      6.1719     3.5557    -1.0731
H      6.6671     1.4562    -2.2946
H      5.0050    -0.3603    -2.3646
H      1.8560    -3.0005    -2.8768
H      1.3900    -3.2496    -5.2714
H      1.2747    -1.2574    -6.7405
H      1.6245     1.0053    -5.7914
H      2.0952     1.2863    -3.3923
