# Supplementary material for: MACE: Automated Assessment of Stereochemistry of Transition Metal Complexes and Its Applications in Computational Catalysis
Source: J Chem Theory Comput. 2024 Feb 16;20(5):2313–20. doi: 10.1021/acs.jctc.3c01313 (PMC10938507; doi:10.1021/acs.jctc.3c01313)
Supplement: Supplementary file 3 — ct3c01313_si_003.zip [file ct3c01313_si_003.zip › structures/screening/mace_MeCN/Mn_PNhP_Ph_bic_1.xyz]

72
{"conf": 0, "E": 124.5, "rms": -1.0, "geom": "OH", "total_charge": 0, "CA_charge": 1, "smiles": "C[C:1]#[5N:2]->[Mn+:3]1(<-[3H-:4])(<-[4C-:5]#[O+:6])(<-[6C-:7]#[O+:8])<-[1P:9]([c:10]2[cH:11][cH:12][cH:13][cH:14][cH:15]2)([c:16]2[cH:17][cH:18][cH:19][cH:20][cH:21]2)[CH2:22][CH2:23][NH:24][CH2:25][CH2:26][2P:27]->1([c:28]1[cH:29][cH:30][cH:31][cH:32][cH:33]1)[c:34]1[cH:35][cH:36][cH:37][cH:38][cH:39]1", "smiles3D": "C([C:1]#[5N:2]->[Mn+:3]1(<-[3H-:4])(<-[4C-:5]#[O+:6])(<-[6C-:7]#[O+:8])<-[1P:9]([c:10]2[c:11]([H:43])[c:12]([H:44])[c:13]([H:45])[c:14]([H:46])[c:15]2[H:47])([c:16]2[c:17]([H:48])[c:18]([H:49])[c:19]([H:50])[c:20]([H:51])[c:21]2[H:52])[C:22]([H:53])([H:54])[C:23]([H:55])([H:56])[N:24]([H:57])[C:25]([H:58])([H:59])[C:26]([H:60])([H:61])[2P:27]->1([c:28]1[c:29]([H:62])[c:30]([H:63])[c:31]([H:64])[c:32]([H:65])[c:33]1[H:66])[c:34]1[c:35]([H:67])[c:36]([H:68])[c:37]([H:69])[c:38]([H:70])[c:39]1[H:71])([H:40])([H:41])[H:42]", "smiles3Dx": "C([C:1]#[5N:2]->[Mn+:3]1(<-[3H-:4])(<-[4C-:5]#[O+:6])(<-[6C-:7]#[O+:8])<-[1P:9]([c:10]2[c:11]([H:43])[c:12]([H:44])[c:13]([H:45])[c:14]([H:46])[c:15]2[H:47])([c:16]2[c:17]([H:48])[c:18]([H:49])[c:19]([H:50])[c:20]([H:51])[c:21]2[H:52])[C:22]([H:53])([H:54])[C:23]([H:55])([H:56])[N:24]([H:57])[C:25]([H:58])([H:59])[C:26]([H:60])([H:61])[2P:27]->1([c:28]1[c:29]([H:62])[c:30]([H:63])[c:31]([H:64])[c:32]([H:65])[c:33]1[H:66])[c:34]1[c:35]([H:67])[c:36]([H:68])[c:37]([H:69])[c:38]([H:70])[c:39]1[H:71])([H:40])([H:41])[H:42]", "dummies": []}
C      2.4565    -4.2445    -0.8756
C      1.7399    -2.9959    -0.6220
N      1.1332    -1.9495    -0.4072
Mn     0.0000     0.0000     0.0000
H     -0.8216     1.6150     0.3109
C      0.0780     0.5068    -2.2317
O      0.1176     0.7728    -3.4072
C      2.0247     1.0420     0.2361
O      3.0912     1.5904     0.3624
P     -2.4132    -1.1164    -0.3851
C     -3.7068     0.1188    -0.4006
C     -4.9203    -0.0748     0.2872
C     -5.8982     0.9246     0.2772
C     -5.6779     2.1163    -0.4175
C     -4.4794     2.3105    -1.1079
C     -3.4978     1.3155    -1.1006
C     -2.6279    -1.9983    -1.9231
C     -3.9163    -2.3331    -2.3727
C     -4.0822    -3.0404    -3.5673
C     -2.9657    -3.4244    -4.3145
C     -1.6818    -3.1050    -3.8653
C     -1.5125    -2.3975    -2.6713
C     -2.8617    -2.3118     0.8733
C     -1.7175    -3.3149     1.0605
N     -1.6523    -3.8637     2.4202
C     -1.2328    -2.8894     3.4454
C      0.1481    -2.2185     3.1869
P      0.0187    -0.4965     2.6441
C      1.4682     0.2810     3.3475
C      1.4143     1.6137     3.7919
C      2.5620     2.2345     4.2939
C      3.7736     1.5402     4.3355
C      3.8426     0.2268     3.8642
C      2.6980    -0.3992     3.3618
C     -1.3334     0.2193     3.5686
C     -2.3782     0.8681     2.9001
C     -3.4418     1.4180     3.6211
C     -3.4604     1.3315     5.0160
C     -2.4141     0.6959     5.6908
C     -1.3510     0.1417     4.9713
H      3.5446    -4.0393    -0.9429
H      2.1025    -4.6857    -1.8299
H      2.2639    -4.9550    -0.0456
H     -5.1294    -0.9838     0.8298
H     -6.8290     0.7747     0.8090
H     -6.4367     2.8880    -0.4228
H     -4.3100     3.2329    -1.6480
H     -2.5743     1.4809    -1.6393
H     -4.7921    -2.0562    -1.8013
H     -5.0764    -3.2943    -3.9116
H     -3.0952    -3.9731    -5.2384
H     -0.8167    -3.4083    -4.4409
H     -0.5144    -2.1690    -2.3386
H     -3.7783    -2.8565     0.5622
H     -3.0661    -1.7737     1.8146
H     -1.8730    -4.1516     0.3441
H     -0.7523    -2.8699     0.7894
H     -0.9560    -4.6461     2.4154
H     -1.1418    -3.4510     4.4012
H     -2.0506    -2.1820     3.6574
H      0.7241    -2.2385     4.1369
H      0.7169    -2.7988     2.4326
H      0.4941     2.1807     3.7428
H      2.5140     3.2581     4.6424
H      4.6617     2.0241     4.7209
H      4.7860    -0.3035     3.8795
H      2.7806    -1.4060     2.9739
H     -2.3754     0.9481     1.8271
H     -4.2506     1.9121     3.0980
H     -4.2839     1.7584     5.5736
H     -2.4275     0.6314     6.7711
H     -0.5477    -0.3503     5.5048
72
{"conf": 1, "E": 114.1, "rms": -1.0, "geom": "OH", "total_charge": 0, "CA_charge": 1, "smiles": "C[C:1]#[5N:2]->[Mn+:3]1(<-[3H-:4])(<-[4C-:5]#[O+:6])(<-[6C-:7]#[O+:8])<-[1P:9]([c:10]2[cH:11][cH:12][cH:13][cH:14][cH:15]2)([c:16]2[cH:17][cH:18][cH:19][cH:20][cH:21]2)[CH2:22][CH2:23][NH:24][CH2:25][CH2:26][2P:27]->1([c:28]1[cH:29][cH:30][cH:31][cH:32][cH:33]1)[c:34]1[cH:35][cH:36][cH:37][cH:38][cH:39]1", "smiles3D": "C([C:1]#[5N:2]->[Mn+:3]1(<-[3H-:4])(<-[4C-:5]#[O+:6])(<-[6C-:7]#[O+:8])<-[1P:9]([c:10]2[c:11]([H:43])[c:12]([H:44])[c:13]([H:45])[c:14]([H:46])[c:15]2[H:47])([c:16]2[c:17]([H:48])[c:18]([H:49])[c:19]([H:50])[c:20]([H:51])[c:21]2[H:52])[C:22]([H:53])([H:54])[C:23]([H:55])([H:56])[N:24]([H:57])[C:25]([H:58])([H:59])[C:26]([H:60])([H:61])[2P:27]->1([c:28]1[c:29]([H:62])[c:30]([H:63])[c:31]([H:64])[c:32]([H:65])[c:33]1[H:66])[c:34]1[c:35]([H:67])[c:36]([H:68])[c:37]([H:69])[c:38]([H:70])[c:39]1[H:71])([H:40])([H:41])[H:42]", "smiles3Dx": "C([C:1]#[5N:2]->[Mn+:3]1(<-[3H-:4])(<-[4C-:5]#[O+:6])(<-[6C-:7]#[O+:8])<-[1P:9]([c:10]2[c:11]([H:43])[c:12]([H:44])[c:13]([H:45])[c:14]([H:46])[c:15]2[H:47])([c:16]2[c:17]([H:48])[c:18]([H:49])[c:19]([H:50])[c:20]([H:51])[c:21]2[H:52])[C:22]([H:53])([H:54])[C:23]([H:55])([H:56])[N:24]([H:57])[C:25]([H:58])([H:59])[C:26]([H:60])([H:61])[2P:27]->1([c:28]1[c:29]([H:62])[c:30]([H:63])[c:31]([H:64])[c:32]([H:65])[c:33]1[H:66])[c:34]1[c:35]([H:67])[c:36]([H:68])[c:37]([H:69])[c:38]([H:70])[c:39]1[H:71])([H:40])([H:41])[H:42]", "dummies": []}
C     -4.1498     2.7522    -0.0576
C     -2.9320     1.9439    -0.0417
N     -1.9056     1.2690    -0.0251
Mn     0.0000     0.0000     0.0000
H      1.4963    -1.0676    -0.0337
C     -0.7509    -1.0597    -1.8849
O     -1.1455    -1.6167    -2.8790
C     -1.0706    -1.6034     1.2353
O     -1.6342    -2.4469     1.8872
P      1.2171     1.7721    -1.5981
C      2.9253     2.1312    -1.2113
C      3.6329     1.3003    -0.3327
C      4.9842     1.5420    -0.0679
C      5.6403     2.6063    -0.6908
C      4.9491     3.4217    -1.5905
C      3.5989     3.1801    -1.8609
C      1.2854     1.1642    -3.2787
C      0.2278     1.4114    -4.1714
C      0.2721     0.9013    -5.4726
C      1.3606     0.1303    -5.8873
C      2.4034    -0.1408    -4.9982
C      2.3643     0.3658    -3.6958
C      0.3799     3.3629    -1.7236
C      0.5476     4.1884    -0.4493
N     -0.2195     3.5740     0.6429
C      0.3994     3.8039     1.9502
C      1.5146     2.7873     2.2164
P      0.8737     1.1066     2.2954
C     -0.3180     1.1625     3.6266
C      0.0984     1.4916     4.9277
C     -0.8311     1.5506     5.9702
C     -2.1799     1.2847     5.7209
C     -2.5998     0.9592     4.4286
C     -1.6723     0.8987     3.3840
C      2.1924     0.1126     2.9849
C      3.5180     0.5831     3.0393
C      4.5291    -0.2273     3.5651
C      4.2292    -1.5069     4.0382
C      2.9166    -1.9811     3.9842
C      1.9024    -1.1767     3.4572
H     -4.9123     2.2600    -0.6955
H     -3.9189     3.7581    -0.4645
H     -4.5394     2.8519     0.9764
H      3.1448     0.4679     0.1482
H      5.5237     0.9017     0.6180
H      6.6865     2.7922    -0.4850
H      5.4624     4.2356    -2.0860
H      3.0918     3.8053    -2.5821
H     -0.6383     1.9824    -3.8695
H     -0.5424     1.0977    -6.1578
H      1.3913    -0.2654    -6.8942
H      3.2396    -0.7499    -5.3162
H      3.1724     0.1247    -3.0181
H     -0.7024     3.1903    -1.9000
H      0.7935     3.9294    -2.5834
H      0.1664     5.2169    -0.6405
H      1.6257     4.2980    -0.2076
H     -1.1671     4.0196     0.6569
H      0.8119     4.8363     2.0173
H     -0.3720     3.7249     2.7471
H      2.2736     2.8531     1.4174
H      1.9964     3.0365     3.1851
H      1.1393     1.7025     5.1369
H     -0.5058     1.8036     6.9710
H     -2.8991     1.3312     6.5283
H     -3.6448     0.7538     4.2357
H     -2.0184     0.6447     2.3986
H      3.7910     1.5611     2.6745
H      5.5477     0.1367     3.6026
H      5.0141    -2.1315     4.4445
H      2.6848    -2.9733     4.3494
H      0.8905    -1.5590     3.4219
72
{"conf": 2, "E": 114.1, "rms": -1.0, "geom": "OH", "total_charge": 0, "CA_charge": 1, "smiles": "C[C:1]#[5N:2]->[Mn+:3]1(<-[3H-:4])(<-[4C-:5]#[O+:6])(<-[6C-:7]#[O+:8])<-[1P:9]([c:10]2[cH:11][cH:12][cH:13][cH:14][cH:15]2)([c:16]2[cH:17][cH:18][cH:19][cH:20][cH:21]2)[CH2:22][CH2:23][NH:24][CH2:25][CH2:26][2P:27]->1([c:28]1[cH:29][cH:30][cH:31][cH:32][cH:33]1)[c:34]1[cH:35][cH:36][cH:37][cH:38][cH:39]1", "smiles3D": "C([C:1]#[5N:2]->[Mn+:3]1(<-[3H-:4])(<-[4C-:5]#[O+:6])(<-[6C-:7]#[O+:8])<-[1P:9]([c:10]2[c:11]([H:43])[c:12]([H:44])[c:13]([H:45])[c:14]([H:46])[c:15]2[H:47])([c:16]2[c:17]([H:48])[c:18]([H:49])[c:19]([H:50])[c:20]([H:51])[c:21]2[H:52])[C:22]([H:53])([H:54])[C:23]([H:55])([H:56])[N:24]([H:57])[C:25]([H:58])([H:59])[C:26]([H:60])([H:61])[2P:27]->1([c:28]1[c:29]([H:62])[c:30]([H:63])[c:31]([H:64])[c:32]([H:65])[c:33]1[H:66])[c:34]1[c:35]([H:67])[c:36]([H:68])[c:37]([H:69])[c:38]([H:70])[c:39]1[H:71])([H:40])([H:41])[H:42]", "smiles3Dx": "C([C:1]#[5N:2]->[Mn+:3]1(<-[3H-:4])(<-[4C-:5]#[O+:6])(<-[6C-:7]#[O+:8])<-[1P:9]([c:10]2[c:11]([H:43])[c:12]([H:44])[c:13]([H:45])[c:14]([H:46])[c:15]2[H:47])([c:16]2[c:17]([H:48])[c:18]([H:49])[c:19]([H:50])[c:20]([H:51])[c:21]2[H:52])[C:22]([H:53])([H:54])[C:23]([H:55])([H:56])[N:24]([H:57])[C:25]([H:58])([H:59])[C:26]([H:60])([H:61])[2P:27]->1([c:28]1[c:29]([H:62])[c:30]([H:63])[c:31]([H:64])[c:32]([H:65])[c:33]1[H:66])[c:34]1[c:35]([H:67])[c:36]([H:68])[c:37]([H:69])[c:38]([H:70])[c:39]1[H:71])([H:40])([H:41])[H:42]", "dummies": []}
C     -3.9357    -2.2251     2.0876
C     -2.7802    -1.5729     1.4742
N     -1.8120    -1.0194     0.9589
Mn     0.0000     0.0000     0.0000
H      1.4859     0.7461    -0.7843
C      0.6143    -2.0309    -0.8588
O      0.9370    -3.1004    -1.3129
C      1.2640    -0.4846     1.8468
O      1.9290    -0.7385     2.8201
P     -1.4040     0.4153    -2.2432
C     -1.1643     2.0005    -3.0347
C     -1.9875     2.3965    -4.1029
C     -1.7608     3.6150    -4.7500
C     -0.7001     4.4328    -4.3524
C      0.1413     4.0282    -3.3134
C     -0.0851     2.8125    -2.6612
C     -0.9371    -0.7607    -3.5073
C     -1.5788    -2.0086    -3.5940
C     -1.1829    -2.9370    -4.5617
C     -0.1372    -2.6352    -5.4374
C      0.5219    -1.4074    -5.3410
C      0.1311    -0.4754    -4.3750
C     -3.1842     0.2035    -2.0602
C     -3.8116     1.3627    -1.2881
N     -3.3945     1.3031     0.1195
C     -3.3124     2.6327     0.7282
C     -1.9740     3.3041     0.4026
P     -0.5877     2.3890     1.0973
C      0.8272     3.4779     0.9744
C      0.8135     4.6122     0.1409
C      1.9435     5.4308     0.0514
C      3.0911     5.1273     0.7877
C      3.1127     4.0015     1.6141
C      1.9870     3.1780     1.7054
C     -0.9213     2.3695     2.8533
C     -0.9985     3.5779     3.5663
C     -1.2730     3.5699     4.9370
C     -1.4745     2.3584     5.6031
C     -1.4013     1.1540     4.8986
C     -1.1262     1.1588     3.5277
H     -3.7649    -3.3204     2.1265
H     -4.8420    -2.0121     1.4842
H     -4.0761    -1.8345     3.1165
H     -2.7959     1.7667    -4.4462
H     -2.4020     3.9209    -5.5665
H     -0.5236     5.3741    -4.8565
H      0.9716     4.6552    -3.0152
H      0.5805     2.5103    -1.8688
H     -2.3729    -2.2788    -2.9130
H     -1.6825    -3.8949    -4.6276
H      0.1689    -3.3566    -6.1839
H      1.3411    -1.1801    -6.0108
H      0.6702     0.4599    -4.3046
H     -3.6518     0.1372    -3.0641
H     -3.3826    -0.7417    -1.5131
H     -3.5500     2.3268    -1.7726
H     -4.9196     1.2734    -1.3531
H     -4.1186     0.7576     0.6437
H     -3.4246     2.5455     1.8310
H     -4.1490     3.2802     0.3802
H     -1.8535     3.3769    -0.6923
H     -1.9801     4.3295     0.8282
H     -0.0498     4.8738    -0.4510
H      1.9303     6.3005    -0.5928
H      3.9641     5.7630     0.7161
H      4.0026     3.7657     2.1832
H      2.0199     2.3091     2.3498
H     -0.8469     4.5251     3.0645
H     -1.3305     4.5030     5.4824
H     -1.6876     2.3529     6.6642
H     -1.5580     0.2157     5.4148
H     -1.0732     0.2199     3.0071
72
{"conf": 3, "E": 118.58, "rms": -1.0, "geom": "OH", "total_charge": 0, "CA_charge": 1, "smiles": "C[C:1]#[5N:2]->[Mn+:3]1(<-[3H-:4])(<-[4C-:5]#[O+:6])(<-[6C-:7]#[O+:8])<-[1P:9]([c:10]2[cH:11][cH:12][cH:13][cH:14][cH:15]2)([c:16]2[cH:17][cH:18][cH:19][cH:20][cH:21]2)[CH2:22][CH2:23][NH:24][CH2:25][CH2:26][2P:27]->1([c:28]1[cH:29][cH:30][cH:31][cH:32][cH:33]1)[c:34]1[cH:35][cH:36][cH:37][cH:38][cH:39]1", "smiles3D": "C([C:1]#[5N:2]->[Mn+:3]1(<-[3H-:4])(<-[4C-:5]#[O+:6])(<-[6C-:7]#[O+:8])<-[1P:9]([c:10]2[c:11]([H:43])[c:12]([H:44])[c:13]([H:45])[c:14]([H:46])[c:15]2[H:47])([c:16]2[c:17]([H:48])[c:18]([H:49])[c:19]([H:50])[c:20]([H:51])[c:21]2[H:52])[C:22]([H:53])([H:54])[C:23]([H:55])([H:56])[N:24]([H:57])[C:25]([H:58])([H:59])[C:26]([H:60])([H:61])[2P:27]->1([c:28]1[c:29]([H:62])[c:30]([H:63])[c:31]([H:64])[c:32]([H:65])[c:33]1[H:66])[c:34]1[c:35]([H:67])[c:36]([H:68])[c:37]([H:69])[c:38]([H:70])[c:39]1[H:71])([H:40])([H:41])[H:42]", "smiles3Dx": "C([C:1]#[5N:2]->[Mn+:3]1(<-[3H-:4])(<-[4C-:5]#[O+:6])(<-[6C-:7]#[O+:8])<-[1P:9]([c:10]2[c:11]([H:43])[c:12]([H:44])[c:13]([H:45])[c:14]([H:46])[c:15]2[H:47])([c:16]2[c:17]([H:48])[c:18]([H:49])[c:19]([H:50])[c:20]([H:51])[c:21]2[H:52])[C:22]([H:53])([H:54])[C:23]([H:55])([H:56])[N:24]([H:57])[C:25]([H:58])([H:59])[C:26]([H:60])([H:61])[2P:27]->1([c:28]1[c:29]([H:62])[c:30]([H:63])[c:31]([H:64])[c:32]([H:65])[c:33]1[H:66])[c:34]1[c:35]([H:67])[c:36]([H:68])[c:37]([H:69])[c:38]([H:70])[c:39]1[H:71])([H:40])([H:41])[H:42]", "dummies": []}
C     -4.9474    -0.5542     0.0082
C     -3.4958    -0.3845    -0.0096
N     -2.2754    -0.2452    -0.0132
Mn     0.0000     0.0000     0.0000
H      1.8258     0.1869    -0.0956
C     -0.1682     1.2055    -1.9387
O     -0.2577     1.8423    -2.9588
C      0.1557    -1.8970    -1.2720
O      0.2381    -2.8972    -1.9406
P     -0.1930     2.3129     1.3514
C     -0.7143     3.6167     0.2439
C     -2.0819     3.8052    -0.0173
C     -2.4985     4.7947    -0.9123
C     -1.5546     5.5909    -1.5653
C     -0.1917     5.3927    -1.3310
C      0.2311     4.4044    -0.4364
C     -1.3875     2.4106     2.6795
C     -2.2669     1.3499     2.9226
C     -3.2360     1.4497     3.9250
C     -3.3398     2.6179     4.6837
C     -2.4773     3.6889     4.4363
C     -1.5083     3.5907     3.4332
C      1.3597     2.8989     2.0548
C      1.7594     2.0937     3.3019
N      2.3116     0.7745     2.9473
C      1.9523    -0.2767     3.9063
C      0.4892    -0.7494     3.7784
P      0.1597    -1.5483     2.1963
C     -1.3675    -2.4558     2.4136
C     -1.7081    -3.4580     1.4919
C     -2.9225    -4.1403     1.6065
C     -3.8087    -3.8234     2.6384
C     -3.4807    -2.8247     3.5582
C     -2.2661    -2.1406     3.4499
C      1.3948    -2.8335     2.0914
C      1.3818    -3.9018     3.0031
C      2.3577    -4.9001     2.9285
C      3.3537    -4.8337     1.9503
C      3.3767    -3.7665     1.0480
C      2.4021    -2.7664     1.1196
H     -5.3241    -0.6306    -1.0324
H     -5.4142     0.3186     0.5093
H     -5.2024    -1.4797     0.5645
H     -2.8276     3.1843     0.4626
H     -3.5537     4.9395    -1.1050
H     -1.8788     6.3547    -2.2603
H      0.5388     6.0003    -1.8493
H      1.2918     4.2565    -0.2954
H     -2.1902     0.4390     2.3600
H     -3.9056     0.6204     4.1139
H     -4.0907     2.6950     5.4593
H     -2.5645     4.5983     5.0167
H     -0.8662     4.4394     3.2398
H      2.1621     2.8082     1.2925
H      1.2528     3.9681     2.3327
H      2.5582     2.6592     3.8269
H      0.9134     2.0362     4.0175
H      2.0154     0.4796     1.9974
H      2.6413    -1.1362     3.7703
H      2.1239     0.0879     4.9434
H     -0.1876     0.1098     3.9017
H      0.2858    -1.4763     4.5927
H     -1.0364    -3.7101     0.6818
H     -3.1786    -4.9117     0.8919
H     -4.7507    -4.3493     2.7234
H     -4.1713    -2.5757     4.3535
H     -2.0535    -1.3646     4.1693
H      0.6210    -3.9627     3.7708
H      2.3434    -5.7237     3.6305
H      4.1093    -5.6064     1.8940
H      4.1519    -3.7128     0.2946
H      2.4417    -1.9450     0.4215
72
{"conf": 4, "E": 125.84, "rms": -1.0, "geom": "OH", "total_charge": 0, "CA_charge": 1, "smiles": "C[C:1]#[5N:2]->[Mn+:3]1(<-[3H-:4])(<-[4C-:5]#[O+:6])(<-[6C-:7]#[O+:8])<-[1P:9]([c:10]2[cH:11][cH:12][cH:13][cH:14][cH:15]2)([c:16]2[cH:17][cH:18][cH:19][cH:20][cH:21]2)[CH2:22][CH2:23][NH:24][CH2:25][CH2:26][2P:27]->1([c:28]1[cH:29][cH:30][cH:31][cH:32][cH:33]1)[c:34]1[cH:35][cH:36][cH:37][cH:38][cH:39]1", "smiles3D": "C([C:1]#[5N:2]->[Mn+:3]1(<-[3H-:4])(<-[4C-:5]#[O+:6])(<-[6C-:7]#[O+:8])<-[1P:9]([c:10]2[c:11]([H:43])[c:12]([H:44])[c:13]([H:45])[c:14]([H:46])[c:15]2[H:47])([c:16]2[c:17]([H:48])[c:18]([H:49])[c:19]([H:50])[c:20]([H:51])[c:21]2[H:52])[C:22]([H:53])([H:54])[C:23]([H:55])([H:56])[N:24]([H:57])[C:25]([H:58])([H:59])[C:26]([H:60])([H:61])[2P:27]->1([c:28]1[c:29]([H:62])[c:30]([H:63])[c:31]([H:64])[c:32]([H:65])[c:33]1[H:66])[c:34]1[c:35]([H:67])[c:36]([H:68])[c:37]([H:69])[c:38]([H:70])[c:39]1[H:71])([H:40])([H:41])[H:42]", "smiles3Dx": "C([C:1]#[5N:2]->[Mn+:3]1(<-[3H-:4])(<-[4C-:5]#[O+:6])(<-[6C-:7]#[O+:8])<-[1P:9]([c:10]2[c:11]([H:43])[c:12]([H:44])[c:13]([H:45])[c:14]([H:46])[c:15]2[H:47])([c:16]2[c:17]([H:48])[c:18]([H:49])[c:19]([H:50])[c:20]([H:51])[c:21]2[H:52])[C:22]([H:53])([H:54])[C:23]([H:55])([H:56])[N:24]([H:57])[C:25]([H:58])([H:59])[C:26]([H:60])([H:61])[2P:27]->1([c:28]1[c:29]([H:62])[c:30]([H:63])[c:31]([H:64])[c:32]([H:65])[c:33]1[H:66])[c:34]1[c:35]([H:67])[c:36]([H:68])[c:37]([H:69])[c:38]([H:70])[c:39]1[H:71])([H:40])([H:41])[H:42]", "dummies": []}
C     -0.4270    -4.6838    -1.6271
C     -0.3009    -3.3165    -1.1266
N     -0.1957    -2.1623    -0.7198
Mn     0.0000     0.0000     0.0000
H      0.1586     1.7389     0.5750
C      1.5515    -0.6874     1.5375
O      2.3692    -1.0501     2.3462
C     -1.5998    -0.4075     1.5867
O     -2.4435    -0.6222     2.4210
P      1.9905     0.3335    -1.7675
C      2.2302    -1.1783    -2.6964
C      3.0078    -2.2165    -2.1530
C      3.1117    -3.4430    -2.8154
C      2.4138    -3.6573    -4.0056
C      1.6001    -2.6498    -4.5280
C      1.4963    -1.4194    -3.8721
C      3.5636     0.6804    -0.9922
C      4.7690     0.3990    -1.6596
C      5.9926     0.7253    -1.0670
C      6.0210     1.3605     0.1773
C      4.8251     1.6857     0.8227
C      3.5998     1.3604     0.2333
C      1.8743     1.6652    -2.9703
C      1.4079     2.9766    -2.2987
N      0.2368     3.5827    -2.9570
C     -1.0478     3.1667    -2.3703
C     -1.5948     1.8545    -2.9769
P     -1.9696     0.6629    -1.6884
C     -3.3830     1.3924    -0.8746
C     -4.6538     1.3448    -1.4730
C     -5.7488     1.9445    -0.8436
C     -5.5796     2.6090     0.3741
C     -4.3125     2.6837     0.9589
C     -3.2152     2.0850     0.3327
C     -2.6190    -0.7957    -2.4973
C     -2.2957    -1.0991    -3.8328
C     -2.7470    -2.2899    -4.4109
C     -3.5145    -3.1871    -3.6647
C     -3.8303    -2.8978    -2.3356
C     -3.3795    -1.7110    -1.7514
H     -1.2690    -5.1899    -1.1120
H     -0.6231    -4.6578    -2.7189
H      0.5155    -5.2361    -1.4340
H      3.5184    -2.0899    -1.2073
H      3.7190    -4.2343    -2.3954
H      2.4864    -4.6113    -4.5115
H      1.0336    -2.8287    -5.4328
H      0.8145    -0.6873    -4.2734
H      4.7676    -0.0618    -2.6387
H      6.9188     0.4953    -1.5775
H      6.9688     1.6162     0.6330
H      4.8472     2.2006     1.7744
H      2.6834     1.6558     0.7257
H      1.1951     1.3834    -3.7803
H      2.8798     1.8278    -3.4146
H      2.2417     3.7079    -2.3683
H      1.2370     2.8583    -1.2078
H      0.2518     3.4503    -3.9956
H     -1.7860     3.9714    -2.5762
H     -0.9761     3.1305    -1.2617
H     -0.8678     1.4223    -3.6710
H     -2.5262     2.0746    -3.5418
H     -4.8007     0.8528    -2.4257
H     -6.7277     1.8995    -1.3031
H     -6.4277     3.0748     0.8589
H     -4.1793     3.2117     1.8942
H     -2.2375     2.1735     0.7856
H     -1.6921    -0.4430    -4.4376
H     -2.4944    -2.5209    -5.4377
H     -3.8583    -4.1096    -4.1142
H     -4.4155    -3.5984    -1.7542
H     -3.6127    -1.5127    -0.7127
72
{"conf": 5, "E": 143.01, "rms": -1.0, "geom": "OH", "total_charge": 0, "CA_charge": 1, "smiles": "C[C:1]#[5N:2]->[Mn+:3]1(<-[3H-:4])(<-[4C-:5]#[O+:6])(<-[6C-:7]#[O+:8])<-[1P:9]([c:10]2[cH:11][cH:12][cH:13][cH:14][cH:15]2)([c:16]2[cH:17][cH:18][cH:19][cH:20][cH:21]2)[CH2:22][CH2:23][NH:24][CH2:25][CH2:26][2P:27]->1([c:28]1[cH:29][cH:30][cH:31][cH:32][cH:33]1)[c:34]1[cH:35][cH:36][cH:37][cH:38][cH:39]1", "smiles3D": "C([C:1]#[5N:2]->[Mn+:3]1(<-[3H-:4])(<-[4C-:5]#[O+:6])(<-[6C-:7]#[O+:8])<-[1P:9]([c:10]2[c:11]([H:43])[c:12]([H:44])[c:13]([H:45])[c:14]([H:46])[c:15]2[H:47])([c:16]2[c:17]([H:48])[c:18]([H:49])[c:19]([H:50])[c:20]([H:51])[c:21]2[H:52])[C:22]([H:53])([H:54])[C:23]([H:55])([H:56])[N:24]([H:57])[C:25]([H:58])([H:59])[C:26]([H:60])([H:61])[2P:27]->1([c:28]1[c:29]([H:62])[c:30]([H:63])[c:31]([H:64])[c:32]([H:65])[c:33]1[H:66])[c:34]1[c:35]([H:67])[c:36]([H:68])[c:37]([H:69])[c:38]([H:70])[c:39]1[H:71])([H:40])([H:41])[H:42]", "smiles3Dx": "C([C:1]#[5N:2]->[Mn+:3]1(<-[3H-:4])(<-[4C-:5]#[O+:6])(<-[6C-:7]#[O+:8])<-[1P:9]([c:10]2[c:11]([H:43])[c:12]([H:44])[c:13]([H:45])[c:14]([H:46])[c:15]2[H:47])([c:16]2[c:17]([H:48])[c:18]([H:49])[c:19]([H:50])[c:20]([H:51])[c:21]2[H:52])[C:22]([H:53])([H:54])[C:23]([H:55])([H:56])[N:24]([H:57])[C:25]([H:58])([H:59])[C:26]([H:60])([H:61])[2P:27]->1([c:28]1[c:29]([H:62])[c:30]([H:63])[c:31]([H:64])[c:32]([H:65])[c:33]1[H:66])[c:34]1[c:35]([H:67])[c:36]([H:68])[c:37]([H:69])[c:38]([H:70])[c:39]1[H:71])([H:40])([H:41])[H:42]", "dummies": []}
C     -0.6475     4.9374     0.0669
C     -0.4525     3.4890     0.0414
N     -0.2888     2.2715     0.0250
Mn     0.0000     0.0000     0.0000
H      0.2607    -1.8178    -0.0696
C      1.9740     0.3033    -1.1191
O      3.0148     0.4633    -1.7067
C     -1.0093    -0.1689    -2.0511
O     -1.5409    -0.2588    -3.1298
P      1.4188     0.0931     2.2922
C      3.0536    -0.6042     2.1046
C      3.2630    -1.6498     1.1944
C      4.5326    -2.2178     1.0527
C      5.5976    -1.7551     1.8295
C      5.3922    -0.7292     2.7554
C      4.1242    -0.1579     2.9004
C      1.7052     1.7533     2.9000
C      2.0893     2.7515     1.9932
C      2.3345     4.0545     2.4346
C      2.2273     4.3645     3.7916
C      1.8952     3.3666     4.7107
C      1.6470     2.0611     4.2739
C      0.7100    -0.8766     3.6308
C     -0.1839    -1.9850     3.0422
N     -1.4955    -2.1549     3.6849
C     -2.2946    -0.9484     3.9834
C     -2.2951     0.2247     2.9614
P     -2.4096    -0.2425     1.2198
C     -3.6716     0.8525     0.5608
C     -4.9206     0.9828     1.1999
C     -5.8981     1.8361     0.6789
C     -5.6387     2.5780    -0.4739
C     -4.3962     2.4761    -1.1005
C     -3.4172     1.6224    -0.5836
C     -3.1250    -1.8808     1.0773
C     -4.2533    -2.2654     1.8261
C     -4.8005    -3.5430     1.6719
C     -4.2469    -4.4376     0.7545
C     -3.1536    -4.0503    -0.0219
C     -2.6031    -2.7746     0.1304
H     -1.7044     5.1715    -0.1759
H      0.0197     5.4132    -0.6807
H     -0.4048     5.3239     1.0782
H      2.4483    -2.0317     0.5977
H      4.6895    -3.0204     0.3437
H      6.5795    -2.1970     1.7201
H      6.2152    -0.3799     3.3655
H      3.9897     0.6204     3.6379
H      2.2110     2.5196     0.9434
H      2.6154     4.8218     1.7248
H      2.4211     5.3729     4.1335
H      1.8436     3.6018     5.7660
H      1.4519     1.3106     5.0229
H      1.5289    -1.3403     4.2216
H      0.1285    -0.2270     4.2972
H     -0.3526    -1.8503     1.9682
H      0.3690    -2.9483     3.1074
H     -1.3559    -2.6791     4.5806
H     -3.3362    -1.2644     4.1780
H     -1.9745    -0.5329     4.9644
H     -3.1439     0.8915     3.2099
H     -1.3712     0.8168     3.0896
H     -5.1460     0.4614     2.1140
H     -6.8548     1.9298     1.1767
H     -6.3948     3.2412    -0.8737
H     -4.1877     3.0648    -1.9846
H     -2.4667     1.5926    -1.0742
H     -4.7230    -1.6025     2.5291
H     -5.6599    -3.8372     2.2605
H     -4.6743    -5.4247     0.6344
H     -2.7391    -4.7346    -0.7509
H     -1.7888    -2.4827    -0.5118
72
{"conf": 6, "E": 121.26, "rms": -1.0, "geom": "OH", "total_charge": 0, "CA_charge": 1, "smiles": "C[C:1]#[5N:2]->[Mn+:3]1(<-[3H-:4])(<-[4C-:5]#[O+:6])(<-[6C-:7]#[O+:8])<-[1P:9]([c:10]2[cH:11][cH:12][cH:13][cH:14][cH:15]2)([c:16]2[cH:17][cH:18][cH:19][cH:20][cH:21]2)[CH2:22][CH2:23][NH:24][CH2:25][CH2:26][2P:27]->1([c:28]1[cH:29][cH:30][cH:31][cH:32][cH:33]1)[c:34]1[cH:35][cH:36][cH:37][cH:38][cH:39]1", "smiles3D": "C([C:1]#[5N:2]->[Mn+:3]1(<-[3H-:4])(<-[4C-:5]#[O+:6])(<-[6C-:7]#[O+:8])<-[1P:9]([c:10]2[c:11]([H:43])[c:12]([H:44])[c:13]([H:45])[c:14]([H:46])[c:15]2[H:47])([c:16]2[c:17]([H:48])[c:18]([H:49])[c:19]([H:50])[c:20]([H:51])[c:21]2[H:52])[C:22]([H:53])([H:54])[C:23]([H:55])([H:56])[N:24]([H:57])[C:25]([H:58])([H:59])[C:26]([H:60])([H:61])[2P:27]->1([c:28]1[c:29]([H:62])[c:30]([H:63])[c:31]([H:64])[c:32]([H:65])[c:33]1[H:66])[c:34]1[c:35]([H:67])[c:36]([H:68])[c:37]([H:69])[c:38]([H:70])[c:39]1[H:71])([H:40])([H:41])[H:42]", "smiles3Dx": "C([C:1]#[5N:2]->[Mn+:3]1(<-[3H-:4])(<-[4C-:5]#[O+:6])(<-[6C-:7]#[O+:8])<-[1P:9]([c:10]2[c:11]([H:43])[c:12]([H:44])[c:13]([H:45])[c:14]([H:46])[c:15]2[H:47])([c:16]2[c:17]([H:48])[c:18]([H:49])[c:19]([H:50])[c:20]([H:51])[c:21]2[H:52])[C:22]([H:53])([H:54])[C:23]([H:55])([H:56])[N:24]([H:57])[C:25]([H:58])([H:59])[C:26]([H:60])([H:61])[2P:27]->1([c:28]1[c:29]([H:62])[c:30]([H:63])[c:31]([H:64])[c:32]([H:65])[c:33]1[H:66])[c:34]1[c:35]([H:67])[c:36]([H:68])[c:37]([H:69])[c:38]([H:70])[c:39]1[H:71])([H:40])([H:41])[H:42]", "dummies": []}
C     -4.7512    -1.4492     0.3281
C     -3.3565    -1.0206     0.2431
N     -2.1827    -0.6669     0.1641
Mn     0.0000     0.0000     0.0000
H      1.7411     0.5832    -0.1101
C      0.2027    -0.2772     2.2634
O      0.3071    -0.4223     3.4560
C     -0.6605     2.1434     0.4568
O     -1.0094     3.2726     0.6965
P      0.8733    -2.5393    -0.3132
C     -0.4167    -3.7056    -0.7483
C     -1.5305    -3.8336     0.0968
C     -2.5461    -4.7455    -0.2011
C     -2.4538    -5.5469    -1.3403
C     -1.3477    -5.4335    -2.1855
C     -0.3339    -4.5130    -1.9003
C      1.5522    -3.1638     1.2209
C      2.4608    -2.3714     1.9390
C      3.0409    -2.8501     3.1171
C      2.7392    -4.1350     3.5734
C      1.8694    -4.9484     2.8433
C      1.2863    -4.4745     1.6637
C      2.2663    -2.8075    -1.4215
C      2.0873    -2.0720    -2.7427
N      2.3831    -0.6480    -2.5665
C      2.0343     0.1226    -3.7672
C      1.0703     1.2456    -3.3956
P     -0.4079     0.6110    -2.5850
C     -1.6026     1.9365    -2.7120
C     -1.1877     3.2799    -2.7557
C     -2.1355     4.3064    -2.8152
C     -3.4993     4.0037    -2.8154
C     -3.9191     2.6733    -2.7467
C     -2.9766     1.6429    -2.6874
C     -1.0867    -0.6428    -3.6658
C     -1.0742    -0.4623    -5.0607
C     -1.6877    -1.3987    -5.8980
C     -2.3513    -2.4983    -5.3499
C     -2.4073    -2.6577    -3.9640
C     -1.7761    -1.7340    -3.1255
H     -4.8952    -2.3565    -0.2940
H     -5.0033    -1.6803     1.3834
H     -5.4102    -0.6375    -0.0427
H     -1.6024    -3.2402     0.9992
H     -3.4012    -4.8357     0.4562
H     -3.2397    -6.2548    -1.5693
H     -1.2821    -6.0508    -3.0721
H      0.4869    -4.4453    -2.5944
H      2.7240    -1.3826     1.5844
H      3.7304    -2.2272     3.6720
H      3.1912    -4.5060     4.4841
H      1.6554    -5.9526     3.1859
H      0.6515    -5.1469     1.1065
H      3.1939    -2.4468    -0.9275
H      2.3799    -3.8938    -1.6132
H      1.0548    -2.2224    -3.1180
H      2.7876    -2.5063    -3.4914
H      3.4103    -0.5426    -2.3882
H      2.9504     0.5846    -4.1997
H      1.6005    -0.5036    -4.5778
H      1.5855     1.9435    -2.7021
H      0.7834     1.8009    -4.3127
H     -0.1413     3.5471    -2.7286
H     -1.8121     5.3386    -2.8526
H     -4.2305     4.8004    -2.8584
H     -4.9760     2.4402    -2.7326
H     -3.3241     0.6210    -2.6133
H     -0.6073     0.4038    -5.5073
H     -1.6650    -1.2613    -6.9713
H     -2.8384    -3.2156    -5.9976
H     -2.9526    -3.4896    -3.5394
H     -1.8526    -1.8557    -2.0606
72
{"conf": 7, "E": 126.89, "rms": -1.0, "geom": "OH", "total_charge": 0, "CA_charge": 1, "smiles": "C[C:1]#[5N:2]->[Mn+:3]1(<-[3H-:4])(<-[4C-:5]#[O+:6])(<-[6C-:7]#[O+:8])<-[1P:9]([c:10]2[cH:11][cH:12][cH:13][cH:14][cH:15]2)([c:16]2[cH:17][cH:18][cH:19][cH:20][cH:21]2)[CH2:22][CH2:23][NH:24][CH2:25][CH2:26][2P:27]->1([c:28]1[cH:29][cH:30][cH:31][cH:32][cH:33]1)[c:34]1[cH:35][cH:36][cH:37][cH:38][cH:39]1", "smiles3D": "C([C:1]#[5N:2]->[Mn+:3]1(<-[3H-:4])(<-[4C-:5]#[O+:6])(<-[6C-:7]#[O+:8])<-[1P:9]([c:10]2[c:11]([H:43])[c:12]([H:44])[c:13]([H:45])[c:14]([H:46])[c:15]2[H:47])([c:16]2[c:17]([H:48])[c:18]([H:49])[c:19]([H:50])[c:20]([H:51])[c:21]2[H:52])[C:22]([H:53])([H:54])[C:23]([H:55])([H:56])[N:24]([H:57])[C:25]([H:58])([H:59])[C:26]([H:60])([H:61])[2P:27]->1([c:28]1[c:29]([H:62])[c:30]([H:63])[c:31]([H:64])[c:32]([H:65])[c:33]1[H:66])[c:34]1[c:35]([H:67])[c:36]([H:68])[c:37]([H:69])[c:38]([H:70])[c:39]1[H:71])([H:40])([H:41])[H:42]", "smiles3Dx": "C([C:1]#[5N:2]->[Mn+:3]1(<-[3H-:4])(<-[4C-:5]#[O+:6])(<-[6C-:7]#[O+:8])<-[1P:9]([c:10]2[c:11]([H:43])[c:12]([H:44])[c:13]([H:45])[c:14]([H:46])[c:15]2[H:47])([c:16]2[c:17]([H:48])[c:18]([H:49])[c:19]([H:50])[c:20]([H:51])[c:21]2[H:52])[C:22]([H:53])([H:54])[C:23]([H:55])([H:56])[N:24]([H:57])[C:25]([H:58])([H:59])[C:26]([H:60])([H:61])[2P:27]->1([c:28]1[c:29]([H:62])[c:30]([H:63])[c:31]([H:64])[c:32]([H:65])[c:33]1[H:66])[c:34]1[c:35]([H:67])[c:36]([H:68])[c:37]([H:69])[c:38]([H:70])[c:39]1[H:71])([H:40])([H:41])[H:42]", "dummies": []}
C     -0.0200    -4.4613     2.2092
C     -0.0128    -3.1504     1.5620
N     -0.0038    -2.0509     1.0140
Mn     0.0000     0.0000     0.0000
H     -0.0608     1.6756    -0.7469
C      0.1305     0.9336     2.0861
O      0.1966     1.4233     3.1862
C     -2.2740     0.0772     0.2529
O     -3.4720     0.1174     0.3850
P      2.6977     0.0347    -0.1465
C      3.3630     0.8905    -1.5785
C      2.8888     2.1786    -1.8762
C      3.4348     2.9151    -2.9306
C      4.4671     2.3771    -3.6982
C      4.9704     1.1114    -3.3966
C      4.4388     0.3754    -2.3325
C      3.4178     0.9789     1.1970
C      2.8756     2.2312     1.5285
C      3.4440     3.0050     2.5441
C      4.5710     2.5449     3.2269
C      5.1367     1.3142     2.8885
C      4.5726     0.5350     1.8731
C      3.4645    -1.5964    -0.0319
C      2.7727    -2.6330    -0.9213
N      2.4846    -2.1155    -2.2631
C      1.5740    -3.0067    -2.9880
C      0.1106    -2.8787    -2.5242
P     -0.4410    -1.1659    -2.3936
C      0.1471    -0.3355    -3.8654
C      0.5547     1.0003    -3.8025
C      0.9450     1.6764    -4.9629
C      0.9078     1.0262    -6.1983
C      0.4514    -0.2914    -6.2779
C      0.0519    -0.9645    -5.1198
C     -2.2061    -1.2782    -2.6630
C     -2.9396    -2.3405    -2.1066
C     -4.3252    -2.4065    -2.2806
C     -4.9906    -1.4065    -2.9940
C     -4.2728    -0.3326    -3.5259
C     -2.8870    -0.2608    -3.3547
H      0.8949    -5.0190     1.9215
H     -0.0430    -4.3300     3.3105
H     -0.9164    -5.0285     1.8845
H      2.0898     2.6192    -1.2987
H      3.0519     3.9021    -3.1556
H      4.8849     2.9454    -4.5190
H      5.7855     0.7038    -3.9807
H      4.8951    -0.5745    -2.1276
H      2.0092     2.6132     1.0072
H      3.0119     3.9641     2.7988
H      5.0115     3.1460     4.0118
H      6.0197     0.9661     3.4088
H      5.0599    -0.3953     1.6288
H      4.5343    -1.5357    -0.2988
H      3.3923    -1.9437     1.0210
H      3.4255    -3.5324    -0.9920
H      1.8500    -2.9536    -0.4137
H      3.3841    -2.1234    -2.7965
H      1.8958    -4.0675    -2.8804
H      1.6407    -2.7863    -4.0729
H     -0.0066    -3.3677    -1.5373
H     -0.5368    -3.4114    -3.2525
H      0.5320     1.5312    -2.8693
H      1.2595     2.7102    -4.9074
H      1.2087     1.5507    -7.0958
H      0.3926    -0.7860    -7.2388
H     -0.3393    -1.9693    -5.2077
H     -2.4495    -3.1113    -1.5271
H     -4.8847    -3.2293    -1.8547
H     -6.0637    -1.4580    -3.1249
H     -4.7917     0.4496    -4.0647
H     -2.3581     0.5938    -3.7541
72
{"conf": 8, "E": 490.95, "rms": -1.0, "geom": "OH", "total_charge": 0, "CA_charge": 1, "smiles": "C[C:1]#[5N:2]->[Mn+:3]1(<-[3H-:4])(<-[4C-:5]#[O+:6])(<-[6C-:7]#[O+:8])<-[1P:9]([c:10]2[cH:11][cH:12][cH:13][cH:14][cH:15]2)([c:16]2[cH:17][cH:18][cH:19][cH:20][cH:21]2)[CH2:22][CH2:23][NH:24][CH2:25][CH2:26][2P:27]->1([c:28]1[cH:29][cH:30][cH:31][cH:32][cH:33]1)[c:34]1[cH:35][cH:36][cH:37][cH:38][cH:39]1", "smiles3D": "C([C:1]#[5N:2]->[Mn+:3]1(<-[3H-:4])(<-[4C-:5]#[O+:6])(<-[6C-:7]#[O+:8])<-[1P:9]([c:10]2[c:11]([H:43])[c:12]([H:44])[c:13]([H:45])[c:14]([H:46])[c:15]2[H:47])([c:16]2[c:17]([H:48])[c:18]([H:49])[c:19]([H:50])[c:20]([H:51])[c:21]2[H:52])[C:22]([H:53])([H:54])[C:23]([H:55])([H:56])[N:24]([H:57])[C:25]([H:58])([H:59])[C:26]([H:60])([H:61])[2P:27]->1([c:28]1[c:29]([H:62])[c:30]([H:63])[c:31]([H:64])[c:32]([H:65])[c:33]1[H:66])[c:34]1[c:35]([H:67])[c:36]([H:68])[c:37]([H:69])[c:38]([H:70])[c:39]1[H:71])([H:40])([H:41])[H:42]", "smiles3Dx": "C([C:1]#[5N:2]->[Mn+:3]1(<-[3H-:4])(<-[4C-:5]#[O+:6])(<-[6C-:7]#[O+:8])<-[1P:9]([c:10]2[c:11]([H:43])[c:12]([H:44])[c:13]([H:45])[c:14]([H:46])[c:15]2[H:47])([c:16]2[c:17]([H:48])[c:18]([H:49])[c:19]([H:50])[c:20]([H:51])[c:21]2[H:52])[C:22]([H:53])([H:54])[C:23]([H:55])([H:56])[N:24]([H:57])[C:25]([H:58])([H:59])[C:26]([H:60])([H:61])[2P:27]->1([c:28]1[c:29]([H:62])[c:30]([H:63])[c:31]([H:64])[c:32]([H:65])[c:33]1[H:66])[c:34]1[c:35]([H:67])[c:36]([H:68])[c:37]([H:69])[c:38]([H:70])[c:39]1[H:71])([H:40])([H:41])[H:42]", "dummies": []}
C     -2.6275    -4.0995     1.1551
C     -1.8590    -2.9028     0.8167
N     -1.2212    -1.8906     0.5350
Mn     0.0000     0.0000     0.0000
H      1.4545     1.0585    -0.4041
C      0.4269    -1.1042    -1.9611
O      0.6503    -1.6847    -2.9941
C      1.5990    -1.1416     1.1730
O      2.4412    -1.7433     1.7918
P     -2.1098     1.7341    -1.0326
C     -1.5529     2.5185    -2.5478
C     -2.3692     3.4548    -3.2101
C     -1.9477     4.0333    -4.4111
C     -0.7225     3.6691    -4.9731
C      0.0775     2.7148    -4.3419
C     -0.3405     2.1322    -3.1423
C     -3.5135     0.8351    -1.7005
C     -4.8358     1.1136    -1.3007
C     -5.9010     0.3943    -1.8518
C     -5.6603    -0.6064    -2.7957
C     -4.3520    -0.8939    -3.1898
C     -3.2833    -0.1776    -2.6447
C     -2.8149     3.1896    -0.0717
C     -3.3513     3.0645     1.4876
N     -2.5142     3.6283     2.6533
C     -1.9469     2.9139     3.9107
C     -0.6082     1.9675     3.7153
P     -0.7535     1.4640     2.0305
C     -2.3980     0.6136     2.2618
C     -3.0789    -0.0130     1.2053
C     -4.3111    -0.6600     1.3617
C     -4.8627    -0.8128     2.6205
C     -4.1240    -0.4230     3.7235
C     -2.8817     0.1993     3.5569
C     -0.2894     3.1354     1.3243
C      0.2557     3.2345     0.0256
C      0.7880     4.4121    -0.5073
C      0.8956     5.5466     0.2743
C      0.5113     5.4871     1.6011
C     -0.0125     4.3056     2.1366
H     -3.1955    -3.9191     2.0909
H     -3.3355    -4.3277     0.3321
H     -1.9365    -4.9552     1.2988
H     -3.3399     3.7271    -2.8247
H     -2.5773     4.7571    -4.9123
H     -0.3990     4.1171    -5.9037
H      1.0211     2.4228    -4.7844
H      0.2925     1.3948    -2.6782
H     -5.0646     1.8449    -0.5431
H     -6.9148     0.6049    -1.5365
H     -6.4872    -1.1633    -3.2170
H     -4.1655    -1.6721    -3.9184
H     -2.2752    -0.4106    -2.9621
H     -2.0990     4.0253    -0.1176
H     -3.6856     3.5395    -0.6576
H     -4.0120     2.2273     1.7448
H     -4.2105     3.7717     1.4393
H     -2.9320     4.5361     2.9672
H     -1.6537     3.6944     4.6460
H     -2.7782     2.4421     4.4610
H      0.3256     2.5358     3.8749
H     -0.5820     1.1098     4.4004
H     -2.6244    -0.1969     0.2937
H     -4.7982    -1.1162     0.5094
H     -5.8079    -1.3248     2.7466
H     -4.4901    -0.6488     4.7175
H     -2.3772     0.3019     4.4920
H      0.2089     2.4635    -0.6563
H      1.1223     4.4379    -1.5372
H      1.3090     6.4585    -0.1368
H      0.6492     6.3555     2.2339
H     -0.1760     4.4142     3.1858
72
{"conf": 9, "E": 124.13, "rms": -1.0, "geom": "OH", "total_charge": 0, "CA_charge": 1, "smiles": "C[C:1]#[5N:2]->[Mn+:3]1(<-[3H-:4])(<-[4C-:5]#[O+:6])(<-[6C-:7]#[O+:8])<-[1P:9]([c:10]2[cH:11][cH:12][cH:13][cH:14][cH:15]2)([c:16]2[cH:17][cH:18][cH:19][cH:20][cH:21]2)[CH2:22][CH2:23][NH:24][CH2:25][CH2:26][2P:27]->1([c:28]1[cH:29][cH:30][cH:31][cH:32][cH:33]1)[c:34]1[cH:35][cH:36][cH:37][cH:38][cH:39]1", "smiles3D": "C([C:1]#[5N:2]->[Mn+:3]1(<-[3H-:4])(<-[4C-:5]#[O+:6])(<-[6C-:7]#[O+:8])<-[1P:9]([c:10]2[c:11]([H:43])[c:12]([H:44])[c:13]([H:45])[c:14]([H:46])[c:15]2[H:47])([c:16]2[c:17]([H:48])[c:18]([H:49])[c:19]([H:50])[c:20]([H:51])[c:21]2[H:52])[C:22]([H:53])([H:54])[C:23]([H:55])([H:56])[N:24]([H:57])[C:25]([H:58])([H:59])[C:26]([H:60])([H:61])[2P:27]->1([c:28]1[c:29]([H:62])[c:30]([H:63])[c:31]([H:64])[c:32]([H:65])[c:33]1[H:66])[c:34]1[c:35]([H:67])[c:36]([H:68])[c:37]([H:69])[c:38]([H:70])[c:39]1[H:71])([H:40])([H:41])[H:42]", "smiles3Dx": "C([C:1]#[5N:2]->[Mn+:3]1(<-[3H-:4])(<-[4C-:5]#[O+:6])(<-[6C-:7]#[O+:8])<-[1P:9]([c:10]2[c:11]([H:43])[c:12]([H:44])[c:13]([H:45])[c:14]([H:46])[c:15]2[H:47])([c:16]2[c:17]([H:48])[c:18]([H:49])[c:19]([H:50])[c:20]([H:51])[c:21]2[H:52])[C:22]([H:53])([H:54])[C:23]([H:55])([H:56])[N:24]([H:57])[C:25]([H:58])([H:59])[C:26]([H:60])([H:61])[2P:27]->1([c:28]1[c:29]([H:62])[c:30]([H:63])[c:31]([H:64])[c:32]([H:65])[c:33]1[H:66])[c:34]1[c:35]([H:67])[c:36]([H:68])[c:37]([H:69])[c:38]([H:70])[c:39]1[H:71])([H:40])([H:41])[H:42]", "dummies": []}
C     -3.7880    -3.1599    -0.6782
C     -2.6687    -2.2398    -0.4823
N     -1.7250    -1.4700    -0.3200
Mn     0.0000     0.0000     0.0000
H      1.2988     1.2579     0.3244
C     -0.7635     0.3169     2.1344
O     -1.1646     0.4828     3.2595
C     -1.4262     1.6747    -0.6268
O     -2.1829     2.5575    -0.9472
P      1.6394    -1.8723     1.0137
C      1.8490    -1.6530     2.7765
C      2.8347    -0.7779     3.2641
C      2.9806    -0.5771     4.6398
C      2.1353    -1.2334     5.5374
C      1.1364    -2.0853     5.0602
C      0.9861    -2.2908     3.6853
C      3.3145    -1.8403     0.3854
C      4.1894    -2.9182     0.6107
C      5.5043    -2.8658     0.1375
C      5.9621    -1.7312    -0.5372
C      5.1100    -0.6408    -0.7253
C      3.7947    -0.6917    -0.2557
C      1.0648    -3.5683     0.8265
C      1.1389    -4.0120    -0.6292
N      0.1566    -3.2440    -1.3983
C      0.5462    -3.0465    -2.7908
C      1.5731    -1.9106    -2.9602
P      0.8969    -0.2865    -2.5461
C      2.2362     0.8703    -2.8293
C      3.3492     0.5397    -3.6289
C      4.3766     1.4690    -3.8211
C      4.3031     2.7315    -3.2297
C      3.1969     3.0723    -2.4499
C      2.1664     2.1491    -2.2545
C     -0.2591     0.1669    -3.8456
C     -0.4793    -0.6557    -4.9717
C     -1.3689    -0.2565    -5.9747
C     -2.0166     0.9763    -5.8905
C     -1.7547     1.8263    -4.8162
C     -0.8682     1.4316    -3.8108
H     -4.7236    -2.6871    -0.3154
H     -3.8861    -3.3963    -1.7576
H     -3.6004    -4.0946    -0.1108
H      3.4870    -0.2425     2.5873
H      3.7454     0.0934     5.0100
H      2.2478    -1.0742     6.6021
H      0.4725    -2.5815     5.7563
H      0.1885    -2.9346     3.3448
H      3.8703    -3.7953     1.1538
H      6.1715    -3.7020     0.3019
H      6.9811    -1.6907    -0.8995
H      5.4714     0.2481    -1.2256
H      3.1614     0.1703    -0.3759
H      0.0104    -3.6340     1.1687
H      1.6841    -4.2434     1.4514
H      0.9008    -5.0985    -0.6861
H      2.1721    -3.8973    -1.0161
H     -0.7262    -3.8074    -1.4049
H     -0.3693    -2.8306    -3.3761
H      0.9697    -3.9871    -3.2106
H      1.9111    -1.9089    -4.0133
H      2.4515    -2.1060    -2.3175
H      3.4532    -0.4182    -4.1082
H      5.2331     1.2086    -4.4295
H      5.1009     3.4472    -3.3801
H      3.1359     4.0541    -1.9985
H      1.3129     2.4390    -1.6580
H      0.0361    -1.5869    -5.1239
H     -1.5432    -0.8984    -6.8287
H     -2.6991     1.2847    -6.6719
H     -2.2243     2.8005    -4.7712
H     -0.6284     2.1375    -3.0343
72
{"conf": 10, "E": 123.51, "rms": -1.0, "geom": "OH", "total_charge": 0, "CA_charge": 1, "smiles": "C[C:1]#[5N:2]->[Mn+:3]1(<-[3H-:4])(<-[4C-:5]#[O+:6])(<-[6C-:7]#[O+:8])<-[1P:9]([c:10]2[cH:11][cH:12][cH:13][cH:14][cH:15]2)([c:16]2[cH:17][cH:18][cH:19][cH:20][cH:21]2)[CH2:22][CH2:23][NH:24][CH2:25][CH2:26][2P:27]->1([c:28]1[cH:29][cH:30][cH:31][cH:32][cH:33]1)[c:34]1[cH:35][cH:36][cH:37][cH:38][cH:39]1", "smiles3D": "C([C:1]#[5N:2]->[Mn+:3]1(<-[3H-:4])(<-[4C-:5]#[O+:6])(<-[6C-:7]#[O+:8])<-[1P:9]([c:10]2[c:11]([H:43])[c:12]([H:44])[c:13]([H:45])[c:14]([H:46])[c:15]2[H:47])([c:16]2[c:17]([H:48])[c:18]([H:49])[c:19]([H:50])[c:20]([H:51])[c:21]2[H:52])[C:22]([H:53])([H:54])[C:23]([H:55])([H:56])[N:24]([H:57])[C:25]([H:58])([H:59])[C:26]([H:60])([H:61])[2P:27]->1([c:28]1[c:29]([H:62])[c:30]([H:63])[c:31]([H:64])[c:32]([H:65])[c:33]1[H:66])[c:34]1[c:35]([H:67])[c:36]([H:68])[c:37]([H:69])[c:38]([H:70])[c:39]1[H:71])([H:40])([H:41])[H:42]", "smiles3Dx": "C([C:1]#[5N:2]->[Mn+:3]1(<-[3H-:4])(<-[4C-:5]#[O+:6])(<-[6C-:7]#[O+:8])<-[1P:9]([c:10]2[c:11]([H:43])[c:12]([H:44])[c:13]([H:45])[c:14]([H:46])[c:15]2[H:47])([c:16]2[c:17]([H:48])[c:18]([H:49])[c:19]([H:50])[c:20]([H:51])[c:21]2[H:52])[C:22]([H:53])([H:54])[C:23]([H:55])([H:56])[N:24]([H:57])[C:25]([H:58])([H:59])[C:26]([H:60])([H:61])[2P:27]->1([c:28]1[c:29]([H:62])[c:30]([H:63])[c:31]([H:64])[c:32]([H:65])[c:33]1[H:66])[c:34]1[c:35]([H:67])[c:36]([H:68])[c:37]([H:69])[c:38]([H:70])[c:39]1[H:71])([H:40])([H:41])[H:42]", "dummies": []}
C      0.3031    -4.7361    -1.5152
C      0.2097    -3.3486    -1.0649
N      0.1369    -2.1807    -0.6906
Mn     0.0000     0.0000     0.0000
H     -0.1754     1.7179     0.6241
C      1.1248    -0.5382     1.9202
O      1.7193    -0.8212     2.9304
C     -1.9418    -0.5510     1.0796
O     -2.9651    -0.8416     1.6476
P      2.3836     0.6589    -1.0865
C      3.1836     1.8145     0.0202
C      4.0576     1.3568     1.0226
C      4.6479     2.2631     1.9085
C      4.3585     3.6264     1.8138
C      3.4697     4.0855     0.8388
C      2.8763     3.1841    -0.0498
C      3.5758    -0.6701    -1.2306
C      3.3659    -1.8802    -0.5557
C      4.3072    -2.9101    -0.6416
C      5.4795    -2.7277    -1.3787
C      5.7200    -1.5078    -2.0153
C      4.7803    -0.4761    -1.9317
C      2.4112     1.5247    -2.6717
C      2.2850     0.5854    -3.8859
N      0.8786     0.4369    -4.2778
C      0.3027    -0.8038    -3.7532
C     -1.1869    -0.6248    -3.4837
P     -1.4568     0.5827    -2.1743
C     -1.2173     2.2080    -2.8841
C     -0.6855     3.2405    -2.0977
C     -0.5388     4.5273    -2.6232
C     -0.9565     4.8024    -3.9268
C     -1.5370     3.7945    -4.6997
C     -1.6835     2.5054    -4.1781
C     -3.2106     0.5725    -1.8240
C     -4.1095    -0.2217    -2.5619
C     -5.4767    -0.1888    -2.2680
C     -5.9575     0.6366    -1.2487
C     -5.0726     1.4367    -0.5228
C     -3.7056     1.4088    -0.8119
H      1.3568    -5.0761    -1.4437
H     -0.0373    -4.8052    -2.5688
H     -0.3378    -5.3768    -0.8754
H      4.2797     0.3046     1.1349
H      5.3246     1.9069     2.6745
H      4.8147     4.3257     2.5025
H      3.2348     5.1402     0.7757
H      2.1754     3.5603    -0.7822
H      2.5001    -2.0209     0.0670
H      4.1342    -3.8447    -0.1238
H      6.2094    -3.5244    -1.4412
H      6.6389    -1.3586    -2.5675
H      5.0005     0.4666    -2.4121
H      1.5930     2.2600    -2.6972
H      3.3700     2.0793    -2.7517
H      2.8301     1.0727    -4.7256
H      2.7889    -0.3949    -3.7477
H      0.8174     0.4070    -5.3231
H      0.4443    -1.6288    -4.4871
H      0.8008    -1.1150    -2.8159
H     -1.6965    -0.3106    -4.4133
H     -1.6046    -1.6013    -3.1598
H     -0.3655     3.0552    -1.0872
H     -0.1053     5.3123    -2.0172
H     -0.8458     5.7999    -4.3318
H     -1.8868     4.0157    -5.6998
H     -2.1826     1.7655    -4.7838
H     -3.7821    -0.8620    -3.3658
H     -6.1655    -0.8021    -2.8346
H     -7.0162     0.6596    -1.0248
H     -5.4459     2.0803     0.2633
H     -3.0314     2.0382    -0.2442
72
{"conf": 11, "E": 126.87, "rms": -1.0, "geom": "OH", "total_charge": 0, "CA_charge": 1, "smiles": "C[C:1]#[5N:2]->[Mn+:3]1(<-[3H-:4])(<-[4C-:5]#[O+:6])(<-[6C-:7]#[O+:8])<-[1P:9]([c:10]2[cH:11][cH:12][cH:13][cH:14][cH:15]2)([c:16]2[cH:17][cH:18][cH:19][cH:20][cH:21]2)[CH2:22][CH2:23][NH:24][CH2:25][CH2:26][2P:27]->1([c:28]1[cH:29][cH:30][cH:31][cH:32][cH:33]1)[c:34]1[cH:35][cH:36][cH:37][cH:38][cH:39]1", "smiles3D": "C([C:1]#[5N:2]->[Mn+:3]1(<-[3H-:4])(<-[4C-:5]#[O+:6])(<-[6C-:7]#[O+:8])<-[1P:9]([c:10]2[c:11]([H:43])[c:12]([H:44])[c:13]([H:45])[c:14]([H:46])[c:15]2[H:47])([c:16]2[c:17]([H:48])[c:18]([H:49])[c:19]([H:50])[c:20]([H:51])[c:21]2[H:52])[C:22]([H:53])([H:54])[C:23]([H:55])([H:56])[N:24]([H:57])[C:25]([H:58])([H:59])[C:26]([H:60])([H:61])[2P:27]->1([c:28]1[c:29]([H:62])[c:30]([H:63])[c:31]([H:64])[c:32]([H:65])[c:33]1[H:66])[c:34]1[c:35]([H:67])[c:36]([H:68])[c:37]([H:69])[c:38]([H:70])[c:39]1[H:71])([H:40])([H:41])[H:42]", "smiles3Dx": "C([C:1]#[5N:2]->[Mn+:3]1(<-[3H-:4])(<-[4C-:5]#[O+:6])(<-[6C-:7]#[O+:8])<-[1P:9]([c:10]2[c:11]([H:43])[c:12]([H:44])[c:13]([H:45])[c:14]([H:46])[c:15]2[H:47])([c:16]2[c:17]([H:48])[c:18]([H:49])[c:19]([H:50])[c:20]([H:51])[c:21]2[H:52])[C:22]([H:53])([H:54])[C:23]([H:55])([H:56])[N:24]([H:57])[C:25]([H:58])([H:59])[C:26]([H:60])([H:61])[2P:27]->1([c:28]1[c:29]([H:62])[c:30]([H:63])[c:31]([H:64])[c:32]([H:65])[c:33]1[H:66])[c:34]1[c:35]([H:67])[c:36]([H:68])[c:37]([H:69])[c:38]([H:70])[c:39]1[H:71])([H:40])([H:41])[H:42]", "dummies": []}
C      0.7294    -2.8258    -4.0349
C      0.5215    -2.0014    -2.8457
N      0.3520    -1.3070    -1.8463
Mn     0.0000     0.0000     0.0000
H     -0.3719     1.0194     1.4839
C     -1.8307    -1.2867     0.4799
O     -2.7958    -1.9642     0.7324
C     -1.3845     1.3471    -1.2302
O     -2.1121     2.0574    -1.8784
P      1.4470    -1.6447     1.5485
C      0.4202    -2.3988     2.8081
C     -0.3946    -3.5005     2.4916
C     -1.2138    -4.0765     3.4672
C     -1.2388    -3.5522     4.7610
C     -0.4529    -2.4428     5.0792
C      0.3676    -1.8609     4.1081
C      2.7371    -0.8222     2.4812
C      2.6084     0.5434     2.7719
C      3.5841     1.2033     3.5237
C      4.6875     0.4988     4.0086
C      4.8056    -0.8704     3.7586
C      3.8292    -1.5358     3.0102
C      2.2026    -3.0513     0.6984
C      3.1784    -2.6431    -0.4210
N      3.8837    -1.3934    -0.1163
C      3.7933    -0.3887    -1.1843
C      3.7179     1.0041    -0.5557
P      2.0424     1.6620    -0.6083
C      2.0360     3.0782     0.4865
C      0.8093     3.6323     0.8793
C      0.7737     4.7289     1.7452
C      1.9635     5.2867     2.2179
C      3.1912     4.7538     1.8183
C      3.2332     3.6566     0.9525
C      1.9356     2.3946    -2.2361
C      2.6582     3.5624    -2.5388
C      2.5886     4.1217    -3.8183
C      1.8076     3.5164    -4.8057
C      1.1000     2.3475    -4.5159
C      1.1674     1.7857    -3.2374
H      1.0227    -2.1776    -4.8860
H     -0.2101    -3.3610    -4.2827
H      1.5346    -3.5627    -3.8363
H     -0.4233    -3.9075     1.4917
H     -1.8370    -4.9253     3.2168
H     -1.8755    -3.9985     5.5138
H     -0.4843    -2.0285     6.0786
H      0.9453    -0.9909     4.3832
H      1.7475     1.0958     2.4296
H      3.4805     2.2594     3.7360
H      5.4428     1.0101     4.5911
H      5.6506    -1.4195     4.1534
H      3.9397    -2.5977     2.8646
H      1.3990    -3.6635     0.2431
H      2.7344    -3.6826     1.4357
H      3.9176    -3.4652    -0.5521
H      2.6308    -2.6077    -1.3806
H      4.8921    -1.5978     0.0806
H      4.7031    -0.4526    -1.8229
H      2.9301    -0.5462    -1.8644
H      4.0658     0.9596     0.4964
H      4.3880     1.6878    -1.1194
H     -0.1210     3.2206     0.5136
H     -0.1772     5.1481     2.0476
H      1.9345     6.1361     2.8880
H      4.1126     5.1935     2.1777
H      4.2008     3.2851     0.6520
H      3.2827     4.0392    -1.7965
H      3.1443     5.0223    -4.0456
H      1.7556     3.9495    -5.7962
H      0.5009     1.8742    -5.2831
H      0.6212     0.8809    -3.0403
72
{"conf": 12, "E": 126.9, "rms": -1.0, "geom": "OH", "total_charge": 0, "CA_charge": 1, "smiles": "C[C:1]#[5N:2]->[Mn+:3]1(<-[3H-:4])(<-[4C-:5]#[O+:6])(<-[6C-:7]#[O+:8])<-[1P:9]([c:10]2[cH:11][cH:12][cH:13][cH:14][cH:15]2)([c:16]2[cH:17][cH:18][cH:19][cH:20][cH:21]2)[CH2:22][CH2:23][NH:24][CH2:25][CH2:26][2P:27]->1([c:28]1[cH:29][cH:30][cH:31][cH:32][cH:33]1)[c:34]1[cH:35][cH:36][cH:37][cH:38][cH:39]1", "smiles3D": "C([C:1]#[5N:2]->[Mn+:3]1(<-[3H-:4])(<-[4C-:5]#[O+:6])(<-[6C-:7]#[O+:8])<-[1P:9]([c:10]2[c:11]([H:43])[c:12]([H:44])[c:13]([H:45])[c:14]([H:46])[c:15]2[H:47])([c:16]2[c:17]([H:48])[c:18]([H:49])[c:19]([H:50])[c:20]([H:51])[c:21]2[H:52])[C:22]([H:53])([H:54])[C:23]([H:55])([H:56])[N:24]([H:57])[C:25]([H:58])([H:59])[C:26]([H:60])([H:61])[2P:27]->1([c:28]1[c:29]([H:62])[c:30]([H:63])[c:31]([H:64])[c:32]([H:65])[c:33]1[H:66])[c:34]1[c:35]([H:67])[c:36]([H:68])[c:37]([H:69])[c:38]([H:70])[c:39]1[H:71])([H:40])([H:41])[H:42]", "smiles3Dx": "C([C:1]#[5N:2]->[Mn+:3]1(<-[3H-:4])(<-[4C-:5]#[O+:6])(<-[6C-:7]#[O+:8])<-[1P:9]([c:10]2[c:11]([H:43])[c:12]([H:44])[c:13]([H:45])[c:14]([H:46])[c:15]2[H:47])([c:16]2[c:17]([H:48])[c:18]([H:49])[c:19]([H:50])[c:20]([H:51])[c:21]2[H:52])[C:22]([H:53])([H:54])[C:23]([H:55])([H:56])[N:24]([H:57])[C:25]([H:58])([H:59])[C:26]([H:60])([H:61])[2P:27]->1([c:28]1[c:29]([H:62])[c:30]([H:63])[c:31]([H:64])[c:32]([H:65])[c:33]1[H:66])[c:34]1[c:35]([H:67])[c:36]([H:68])[c:37]([H:69])[c:38]([H:70])[c:39]1[H:71])([H:40])([H:41])[H:42]", "dummies": []}
C      1.3109    -2.9633    -3.7796
C      0.9281    -2.0933    -2.6687
N      0.6063    -1.3579    -1.7387
Mn     0.0000     0.0000     0.0000
H     -0.4988     1.0099     1.4493
C      1.3312    -1.2824     1.3506
O      2.0309    -1.9609     2.0607
C     -1.6872    -1.4660     0.4953
O     -2.5767    -2.2375     0.7553
P      2.0914     1.6554    -0.4312
C      3.4604     1.2861     0.6663
C      4.7941     1.2949     0.2091
C      5.8444     1.0453     1.0983
C      5.5808     0.8039     2.4479
C      4.2655     0.8205     2.9147
C      3.2115     1.0693     2.0313
C      1.7791     3.3805    -0.0412
C      1.2137     3.6999     1.2042
C      1.0286     5.0315     1.5846
C      1.4119     6.0629     0.7281
C      2.0027     5.7633    -0.4997
C      2.2053     4.4324    -0.8796
C      2.7869     1.5487    -2.0945
C      1.7092     1.5565    -3.1819
N      0.6820     2.5762    -2.9442
C     -0.4760     2.3727    -3.8196
C     -1.3846     1.2178    -3.3572
P     -1.7621     1.2796    -1.5940
C     -3.3455     0.4547    -1.4809
C     -3.6039    -0.6881    -2.2575
C     -4.8250    -1.3586    -2.1389
C     -5.7883    -0.9059    -1.2341
C     -5.5282     0.2124    -0.4383
C     -4.3087     0.8867    -0.5520
C     -2.1600     2.9847    -1.2253
C     -1.8008     3.5389     0.0069
C     -2.1738     4.8476     0.3299
C     -2.9292     5.6027    -0.5698
C     -3.3378     5.0388    -1.7805
C     -2.9735     3.7275    -2.0996
H      1.1031    -2.4476    -4.7396
H      0.7260    -3.9046    -3.7305
H      2.3935    -3.1952    -3.7109
H      5.0484     1.5025    -0.8180
H      6.8662     1.0471     0.7412
H      6.3963     0.6131     3.1335
H      4.0619     0.6443     3.9630
H      2.2024     1.0872     2.4181
H      0.9072     2.9211     1.8866
H      0.5815     5.2627     2.5427
H      1.2619     7.0941     1.0205
H      2.3183     6.5655    -1.1544
H      2.6996     4.2689    -1.8185
H      3.3518     0.5956    -2.1771
H      3.4927     2.3801    -2.2680
H      1.2654     0.5501    -3.2268
H      2.1993     1.7319    -4.1664
H      1.0936     3.4981    -3.2170
H     -1.0634     3.3123    -3.8655
H     -0.1470     2.1772    -4.8656
H     -2.3341     1.2662    -3.9310
H     -0.8943     0.2508    -3.5836
H     -2.8623    -1.0730    -2.9446
H     -5.0211    -2.2350    -2.7429
H     -6.7317    -1.4282    -1.1417
H     -6.2692     0.5525     0.2736
H     -4.1218     1.7340     0.0936
H     -1.2714     2.9507     0.7328
H     -1.8927     5.2706     1.2852
H     -3.2186     6.6148    -0.3183
H     -3.9496     5.6122    -2.4649
H     -3.3359     3.2940    -3.0222
72
{"conf": 13, "E": 123.26, "rms": -1.0, "geom": "OH", "total_charge": 0, "CA_charge": 1, "smiles": "C[C:1]#[5N:2]->[Mn+:3]1(<-[3H-:4])(<-[4C-:5]#[O+:6])(<-[6C-:7]#[O+:8])<-[1P:9]([c:10]2[cH:11][cH:12][cH:13][cH:14][cH:15]2)([c:16]2[cH:17][cH:18][cH:19][cH:20][cH:21]2)[CH2:22][CH2:23][NH:24][CH2:25][CH2:26][2P:27]->1([c:28]1[cH:29][cH:30][cH:31][cH:32][cH:33]1)[c:34]1[cH:35][cH:36][cH:37][cH:38][cH:39]1", "smiles3D": "C([C:1]#[5N:2]->[Mn+:3]1(<-[3H-:4])(<-[4C-:5]#[O+:6])(<-[6C-:7]#[O+:8])<-[1P:9]([c:10]2[c:11]([H:43])[c:12]([H:44])[c:13]([H:45])[c:14]([H:46])[c:15]2[H:47])([c:16]2[c:17]([H:48])[c:18]([H:49])[c:19]([H:50])[c:20]([H:51])[c:21]2[H:52])[C:22]([H:53])([H:54])[C:23]([H:55])([H:56])[N:24]([H:57])[C:25]([H:58])([H:59])[C:26]([H:60])([H:61])[2P:27]->1([c:28]1[c:29]([H:62])[c:30]([H:63])[c:31]([H:64])[c:32]([H:65])[c:33]1[H:66])[c:34]1[c:35]([H:67])[c:36]([H:68])[c:37]([H:69])[c:38]([H:70])[c:39]1[H:71])([H:40])([H:41])[H:42]", "smiles3Dx": "C([C:1]#[5N:2]->[Mn+:3]1(<-[3H-:4])(<-[4C-:5]#[O+:6])(<-[6C-:7]#[O+:8])<-[1P:9]([c:10]2[c:11]([H:43])[c:12]([H:44])[c:13]([H:45])[c:14]([H:46])[c:15]2[H:47])([c:16]2[c:17]([H:48])[c:18]([H:49])[c:19]([H:50])[c:20]([H:51])[c:21]2[H:52])[C:22]([H:53])([H:54])[C:23]([H:55])([H:56])[N:24]([H:57])[C:25]([H:58])([H:59])[C:26]([H:60])([H:61])[2P:27]->1([c:28]1[c:29]([H:62])[c:30]([H:63])[c:31]([H:64])[c:32]([H:65])[c:33]1[H:66])[c:34]1[c:35]([H:67])[c:36]([H:68])[c:37]([H:69])[c:38]([H:70])[c:39]1[H:71])([H:40])([H:41])[H:42]", "dummies": []}
C      3.9235     2.4345     1.8684
C      2.7698     1.7183     1.3273
N      1.8006     1.1202     0.8668
Mn     0.0000     0.0000     0.0000
H     -1.4487    -0.9466    -0.6137
C     -1.4088     1.2388     1.3124
O     -2.1509     1.8929     2.0019
C      0.1691    -1.4866     1.7322
O      0.2583    -2.2702     2.6445
P     -0.4052     1.8241    -1.9517
C      0.1655     3.4864    -1.6056
C      0.1658     4.4670    -2.6149
C      0.5816     5.7709    -2.3293
C      0.9702     6.1139    -1.0322
C      0.9238     5.1581    -0.0148
C      0.5081     3.8537    -0.2972
C     -2.1727     2.0246    -2.1420
C     -2.8603     3.0286    -1.4363
C     -4.2473     3.1521    -1.5617
C     -4.9599     2.2675    -2.3748
C     -4.2878     1.2504    -3.0568
C     -2.9011     1.1218    -2.9353
C      0.1421     1.4459    -3.6311
C      1.6312     1.7505    -3.8737
N      2.4497     0.5690    -3.5822
C      3.0594     0.6550    -2.2535
C      3.2717    -0.7401    -1.6823
P      1.6919    -1.5533    -1.3830
C      2.1207    -3.0320    -0.4695
C      2.9440    -2.9418     0.6663
C      3.2606    -4.0880     1.4012
C      2.7463    -5.3292     1.0204
C      1.9029    -5.4246    -0.0887
C      1.5811    -4.2819    -0.8274
C      1.1182    -2.1485    -2.9723
C      2.0044    -2.7769    -3.8673
C      1.5362    -3.2783    -5.0857
C      0.1812    -3.1816    -5.4096
C     -0.7110    -2.5987    -4.5074
C     -0.2472    -2.0992    -3.2871
H      3.7558     3.5272     1.7738
H      4.0547     2.1704     2.9377
H      4.8333     2.1492     1.3014
H     -0.1545     4.2333    -3.6203
H      0.5945     6.5179    -3.1124
H      1.2881     7.1247    -0.8115
H      1.1944     5.4318     0.9968
H      0.4170     3.1522     0.5133
H     -2.3384     3.7111    -0.7801
H     -4.7713     3.9300    -1.0214
H     -6.0339     2.3637    -2.4681
H     -4.8427     0.5565    -3.6749
H     -2.4057     0.3138    -3.4559
H     -0.0485     0.3828    -3.8435
H     -0.4625     2.0490    -4.3412
H      1.9956     2.6556    -3.3431
H      1.7371     1.9889    -4.9561
H      3.2202     0.5055    -4.2892
H      4.0409     1.1765    -2.3191
H      2.4283     1.2357    -1.5531
H      3.8861    -1.3377    -2.3809
H      3.8198    -0.6459    -0.7245
H      3.3229    -1.9879     1.0056
H      3.8971    -4.0119     2.2733
H      2.9903    -6.2149     1.5926
H      1.4910    -6.3846    -0.3721
H      0.9045    -4.3864    -1.6635
H      3.0468    -2.9156    -3.6244
H      2.2227    -3.7547    -5.7736
H     -0.1796    -3.5715    -6.3526
H     -1.7636    -2.5366    -4.7516
H     -0.9544    -1.6586    -2.6068
72
{"conf": 14, "E": 124.5, "rms": -1.0, "geom": "OH", "total_charge": 0, "CA_charge": 1, "smiles": "C[C:1]#[5N:2]->[Mn+:3]1(<-[3H-:4])(<-[4C-:5]#[O+:6])(<-[6C-:7]#[O+:8])<-[1P:9]([c:10]2[cH:11][cH:12][cH:13][cH:14][cH:15]2)([c:16]2[cH:17][cH:18][cH:19][cH:20][cH:21]2)[CH2:22][CH2:23][NH:24][CH2:25][CH2:26][2P:27]->1([c:28]1[cH:29][cH:30][cH:31][cH:32][cH:33]1)[c:34]1[cH:35][cH:36][cH:37][cH:38][cH:39]1", "smiles3D": "C([C:1]#[5N:2]->[Mn+:3]1(<-[3H-:4])(<-[4C-:5]#[O+:6])(<-[6C-:7]#[O+:8])<-[1P:9]([c:10]2[c:11]([H:43])[c:12]([H:44])[c:13]([H:45])[c:14]([H:46])[c:15]2[H:47])([c:16]2[c:17]([H:48])[c:18]([H:49])[c:19]([H:50])[c:20]([H:51])[c:21]2[H:52])[C:22]([H:53])([H:54])[C:23]([H:55])([H:56])[N:24]([H:57])[C:25]([H:58])([H:59])[C:26]([H:60])([H:61])[2P:27]->1([c:28]1[c:29]([H:62])[c:30]([H:63])[c:31]([H:64])[c:32]([H:65])[c:33]1[H:66])[c:34]1[c:35]([H:67])[c:36]([H:68])[c:37]([H:69])[c:38]([H:70])[c:39]1[H:71])([H:40])([H:41])[H:42]", "smiles3Dx": "C([C:1]#[5N:2]->[Mn+:3]1(<-[3H-:4])(<-[4C-:5]#[O+:6])(<-[6C-:7]#[O+:8])<-[1P:9]([c:10]2[c:11]([H:43])[c:12]([H:44])[c:13]([H:45])[c:14]([H:46])[c:15]2[H:47])([c:16]2[c:17]([H:48])[c:18]([H:49])[c:19]([H:50])[c:20]([H:51])[c:21]2[H:52])[C:22]([H:53])([H:54])[C:23]([H:55])([H:56])[N:24]([H:57])[C:25]([H:58])([H:59])[C:26]([H:60])([H:61])[2P:27]->1([c:28]1[c:29]([H:62])[c:30]([H:63])[c:31]([H:64])[c:32]([H:65])[c:33]1[H:66])[c:34]1[c:35]([H:67])[c:36]([H:68])[c:37]([H:69])[c:38]([H:70])[c:39]1[H:71])([H:40])([H:41])[H:42]", "dummies": []}
C      3.6811     1.4135     3.0444
C      2.6050     0.9956     2.1477
N      1.6969     0.6459     1.3978
Mn     0.0000     0.0000     0.0000
H     -1.2917    -0.5314    -1.1955
C      0.7137    -2.1711     0.1432
O      1.0886    -3.3146     0.2202
C      1.4386     0.2836    -1.7581
O      2.1959     0.4349    -2.6843
P     -1.7130    -0.4788     2.0136
C     -1.1198    -1.5663     3.2999
C     -2.0210    -2.1401     4.2125
C     -1.5534    -2.9760     5.2311
C     -0.1859    -3.2372     5.3500
C      0.7157    -2.6589     4.4529
C      0.2512    -1.8228     3.4330
C     -3.2067    -1.2666     1.4240
C     -4.4799    -0.8601     1.8677
C     -5.6279    -1.4792     1.3636
C     -5.5171    -2.5051     0.4220
C     -4.2565    -2.9175    -0.0157
C     -3.1055    -2.3018     0.4838
C     -2.2250     0.9994     2.8891
C     -0.9896     1.8169     3.2836
N     -1.2571     3.2579     3.3648
C     -1.5125     3.8992     2.0611
C     -0.3728     3.7328     1.0135
P     -0.7751     2.5583    -0.3038
C     -2.5075     2.7961    -0.6743
C     -3.3867     1.7069    -0.6609
C     -4.7437     1.8935    -0.9391
C     -5.2266     3.1693    -1.2430
C     -4.3520     4.2595    -1.2704
C     -2.9949     4.0758    -0.9887
C      0.0582     3.2270    -1.7386
C     -0.5156     3.1018    -3.0159
C      0.1620     3.5802    -4.1413
C      1.4233     4.1651    -4.0043
C      2.0147     4.2626    -2.7424
C      1.3414     3.7865    -1.6134
H      3.8207     0.6478     3.8350
H      3.4152     2.3838     3.5119
H      4.6214     1.5258     2.4666
H     -3.0819    -1.9392     4.1448
H     -2.2510    -3.4181     5.9306
H      0.1752    -3.8833     6.1397
H      1.7756    -2.8560     4.5492
H      0.9634    -1.3804     2.7577
H     -4.6056    -0.0758     2.5981
H     -6.6056    -1.1631     1.7040
H     -6.4077    -2.9818     0.0336
H     -4.1709    -3.7140    -0.7435
H     -2.1362    -2.6317     0.1344
H     -2.7842     0.7163     3.8060
H     -2.8878     1.5874     2.2317
H     -0.1546     1.6290     2.5977
H     -0.6448     1.4605     4.2795
H     -0.4159     3.7151     3.7894
H     -1.6114     4.9899     2.2558
H     -2.5143     3.6276     1.6914
H     -0.1861     4.7239     0.5471
H      0.5618     3.4129     1.5169
H     -3.0291     0.7177    -0.4345
H     -5.4200     1.0484    -0.9199
H     -6.2773     3.3128    -1.4592
H     -4.7258     5.2469    -1.5084
H     -2.3276     4.9282    -1.0105
H     -1.4784     2.6266    -3.1500
H     -0.2872     3.4888    -5.1218
H      1.9477     4.5312    -4.8774
H      3.0000     4.6988    -2.6400
H      1.8308     3.8443    -0.6501
72
{"conf": 15, "E": 121.21, "rms": -1.0, "geom": "OH", "total_charge": 0, "CA_charge": 1, "smiles": "C[C:1]#[5N:2]->[Mn+:3]1(<-[3H-:4])(<-[4C-:5]#[O+:6])(<-[6C-:7]#[O+:8])<-[1P:9]([c:10]2[cH:11][cH:12][cH:13][cH:14][cH:15]2)([c:16]2[cH:17][cH:18][cH:19][cH:20][cH:21]2)[CH2:22][CH2:23][NH:24][CH2:25][CH2:26][2P:27]->1([c:28]1[cH:29][cH:30][cH:31][cH:32][cH:33]1)[c:34]1[cH:35][cH:36][cH:37][cH:38][cH:39]1", "smiles3D": "C([C:1]#[5N:2]->[Mn+:3]1(<-[3H-:4])(<-[4C-:5]#[O+:6])(<-[6C-:7]#[O+:8])<-[1P:9]([c:10]2[c:11]([H:43])[c:12]([H:44])[c:13]([H:45])[c:14]([H:46])[c:15]2[H:47])([c:16]2[c:17]([H:48])[c:18]([H:49])[c:19]([H:50])[c:20]([H:51])[c:21]2[H:52])[C:22]([H:53])([H:54])[C:23]([H:55])([H:56])[N:24]([H:57])[C:25]([H:58])([H:59])[C:26]([H:60])([H:61])[2P:27]->1([c:28]1[c:29]([H:62])[c:30]([H:63])[c:31]([H:64])[c:32]([H:65])[c:33]1[H:66])[c:34]1[c:35]([H:67])[c:36]([H:68])[c:37]([H:69])[c:38]([H:70])[c:39]1[H:71])([H:40])([H:41])[H:42]", "smiles3Dx": "C([C:1]#[5N:2]->[Mn+:3]1(<-[3H-:4])(<-[4C-:5]#[O+:6])(<-[6C-:7]#[O+:8])<-[1P:9]([c:10]2[c:11]([H:43])[c:12]([H:44])[c:13]([H:45])[c:14]([H:46])[c:15]2[H:47])([c:16]2[c:17]([H:48])[c:18]([H:49])[c:19]([H:50])[c:20]([H:51])[c:21]2[H:52])[C:22]([H:53])([H:54])[C:23]([H:55])([H:56])[N:24]([H:57])[C:25]([H:58])([H:59])[C:26]([H:60])([H:61])[2P:27]->1([c:28]1[c:29]([H:62])[c:30]([H:63])[c:31]([H:64])[c:32]([H:65])[c:33]1[H:66])[c:34]1[c:35]([H:67])[c:36]([H:68])[c:37]([H:69])[c:38]([H:70])[c:39]1[H:71])([H:40])([H:41])[H:42]", "dummies": []}
C     -3.0754    -2.4484    -3.0559
C     -2.1795    -1.7212    -2.1588
N     -1.4189    -1.1134    -1.4095
Mn     0.0000     0.0000     0.0000
H      1.0532     0.9093     1.1973
C     -1.5336    -0.3076     1.6711
O     -2.3411    -0.4718     2.5514
C     -1.0811     1.9596    -0.4715
O     -1.6570     2.9917    -0.7116
P      1.0644    -2.3503     0.7422
C     -0.1610    -3.3945     1.5211
C     -1.0417    -4.1452     0.7245
C     -2.0290    -4.9369     1.3176
C     -2.1540    -4.9754     2.7082
C     -1.2966    -4.2155     3.5075
C     -0.3070    -3.4211     2.9199
C      1.7296    -3.3915    -0.5535
C      2.5853    -4.4647    -0.2439
C      3.0531    -5.3069    -1.2573
C      2.6478    -5.1057    -2.5785
C      1.7655    -4.0684    -2.8856
C      1.3054    -3.2181    -1.8762
C      2.3787    -2.1574     1.9573
C      3.6019    -1.4997     1.3273
N      3.2381    -0.1476     0.8877
C      4.0213     0.3058    -0.2610
C      3.4531    -0.2304    -1.5890
P      1.8226     0.4528    -1.9587
C      1.3369    -0.2684    -3.5269
C      2.2521    -0.9791    -4.3304
C      1.8428    -1.5165    -5.5551
C      0.5275    -1.3501    -5.9919
C     -0.3811    -0.6366    -5.2092
C      0.0229    -0.0923    -3.9874
C      2.0634     2.1804    -2.3982
C      0.9511     2.9632    -2.7493
C      1.1065     4.3008    -3.1227
C      2.3791     4.8679    -3.1794
C      3.4994     4.0910    -2.8842
C      3.3505     2.7512    -2.5111
H     -3.5583    -3.2793    -2.5016
H     -3.8525    -1.7574    -3.4421
H     -2.4910    -2.8596    -3.9047
H     -0.9738    -4.1151    -0.3550
H     -2.7015    -5.5162     0.6982
H     -2.9206    -5.5871     3.1659
H     -1.4036    -4.2364     4.5844
H      0.3234    -2.8283     3.5652
H      2.8853    -4.6700     0.7723
H      3.7194    -6.1249    -1.0157
H      3.0039    -5.7634    -3.3608
H      1.4299    -3.9295    -3.9047
H      0.6074    -2.4410    -2.1268
H      2.6588    -3.1463     2.3722
H      2.0141    -1.5131     2.7847
H      3.9800    -2.1295     0.4945
H      4.4156    -1.4461     2.0851
H      3.4201     0.5072     1.6853
H      4.0277     1.4145    -0.2649
H      5.0837    -0.0121    -0.1595
H      4.1562     0.0274    -2.4040
H      3.3756    -1.3323    -1.5368
H      3.2745    -1.1433    -4.0344
H      2.5466    -2.0691    -6.1642
H      0.2133    -1.7717    -6.9379
H     -1.4002    -0.5042    -5.5491
H     -0.6973     0.4604    -3.4025
H     -0.0385     2.5415    -2.7705
H      0.2390     4.8938    -3.3824
H      2.4989     5.9028    -3.4728
H      4.4887     4.5245    -2.9568
H      4.2542     2.1944    -2.3396
72
{"conf": 16, "E": 503.62, "rms": -1.0, "geom": "OH", "total_charge": 0, "CA_charge": 1, "smiles": "C[C:1]#[5N:2]->[Mn+:3]1(<-[3H-:4])(<-[4C-:5]#[O+:6])(<-[6C-:7]#[O+:8])<-[1P:9]([c:10]2[cH:11][cH:12][cH:13][cH:14][cH:15]2)([c:16]2[cH:17][cH:18][cH:19][cH:20][cH:21]2)[CH2:22][CH2:23][NH:24][CH2:25][CH2:26][2P:27]->1([c:28]1[cH:29][cH:30][cH:31][cH:32][cH:33]1)[c:34]1[cH:35][cH:36][cH:37][cH:38][cH:39]1", "smiles3D": "C([C:1]#[5N:2]->[Mn+:3]1(<-[3H-:4])(<-[4C-:5]#[O+:6])(<-[6C-:7]#[O+:8])<-[1P:9]([c:10]2[c:11]([H:43])[c:12]([H:44])[c:13]([H:45])[c:14]([H:46])[c:15]2[H:47])([c:16]2[c:17]([H:48])[c:18]([H:49])[c:19]([H:50])[c:20]([H:51])[c:21]2[H:52])[C:22]([H:53])([H:54])[C:23]([H:55])([H:56])[N:24]([H:57])[C:25]([H:58])([H:59])[C:26]([H:60])([H:61])[2P:27]->1([c:28]1[c:29]([H:62])[c:30]([H:63])[c:31]([H:64])[c:32]([H:65])[c:33]1[H:66])[c:34]1[c:35]([H:67])[c:36]([H:68])[c:37]([H:69])[c:38]([H:70])[c:39]1[H:71])([H:40])([H:41])[H:42]", "smiles3Dx": "C([C:1]#[5N:2]->[Mn+:3]1(<-[3H-:4])(<-[4C-:5]#[O+:6])(<-[6C-:7]#[O+:8])<-[1P:9]([c:10]2[c:11]([H:43])[c:12]([H:44])[c:13]([H:45])[c:14]([H:46])[c:15]2[H:47])([c:16]2[c:17]([H:48])[c:18]([H:49])[c:19]([H:50])[c:20]([H:51])[c:21]2[H:52])[C:22]([H:53])([H:54])[C:23]([H:55])([H:56])[N:24]([H:57])[C:25]([H:58])([H:59])[C:26]([H:60])([H:61])[2P:27]->1([c:28]1[c:29]([H:62])[c:30]([H:63])[c:31]([H:64])[c:32]([H:65])[c:33]1[H:66])[c:34]1[c:35]([H:67])[c:36]([H:68])[c:37]([H:69])[c:38]([H:70])[c:39]1[H:71])([H:40])([H:41])[H:42]", "dummies": []}
C      3.0246    -0.0749    -3.9740
C      2.1399    -0.0481    -2.8107
N      1.3928    -0.0153    -1.8350
Mn     0.0000     0.0000     0.0000
H     -0.8048    -0.3794     1.5975
C      1.8461    -0.8311     1.0745
O      2.8180    -1.2669     1.6399
C     -0.6689    -2.0632    -0.7297
O     -1.0217    -3.1501    -1.1146
P      0.1565     2.6771     0.9563
C      1.8280     3.3326     0.9399
C      2.8921     2.5307     0.4916
C      4.2032     3.0135     0.5153
C      4.4715     4.2860     1.0222
C      3.4307     5.0693     1.5247
C      2.1165     4.5922     1.5009
C     -0.1182     2.5825     2.7285
C      0.2634     1.4264     3.4236
C      0.0502     1.3193     4.8005
C     -0.5237     2.3786     5.5042
C     -0.8646     3.5546     4.8347
C     -0.6524     3.6674     3.4573
C     -0.9613     4.0971     0.4444
C     -1.4209     4.4069    -1.1037
N     -2.8395     4.0808    -1.5829
C     -3.3844     3.0877    -2.6343
C     -3.3230     1.4924    -2.3102
P     -1.8673     1.3357    -1.3209
C     -2.7279     1.8148     0.2376
C     -2.7587     0.8129     1.2073
C     -3.2808     1.0300     2.4866
C     -4.0149     2.1847     2.7332
C     -4.3672     2.9897     1.6537
C     -3.8378     2.7199     0.3825
C     -0.6926     2.1740    -2.4768
C      0.6184     2.5467    -2.1164
C      1.4923     3.1756    -3.0105
C      1.1402     3.3099    -4.3458
C     -0.0391     2.7311    -4.7943
C     -0.9066     2.1099    -3.8893
H      2.4335     0.1294    -4.8904
H      3.5018    -1.0731    -4.0540
H      3.8069     0.7033    -3.8593
H      2.7164     1.5330     0.1204
H      5.0131     2.3958     0.1492
H      5.4881     4.6567     1.0450
H      3.6446     6.0420     1.9488
H      1.3503     5.2011     1.9549
H      0.7432     0.6121     2.9126
H      0.3393     0.4170     5.3236
H     -0.6865     2.2956     6.5709
H     -1.2854     4.3856     5.3861
H     -0.8946     4.6110     2.9964
H     -1.8715     4.0478     1.0544
H     -0.4429     5.0136     0.7773
H     -0.6776     4.5051    -1.9015
H     -1.4556     5.5186    -1.0285
H     -3.3699     4.9761    -1.7096
H     -2.9865     3.3547    -3.6293
H     -4.4667     3.3063    -2.7672
H     -3.2648     0.8836    -3.2279
H     -4.2208     1.1794    -1.7370
H     -2.6238    -0.2081     0.8817
H     -3.2154     0.2581     3.2422
H     -4.4519     2.3563     3.7083
H     -5.1316     3.7465     1.7772
H     -4.4564     3.1022    -0.4024
H      1.0594     2.2312    -1.2381
H      2.4764     3.4840    -2.6805
H      1.8227     3.7729    -5.0466
H     -0.2661     2.7270    -5.8529
H     -1.7196     1.5862    -4.3504
72
{"conf": 17, "E": 124.16, "rms": -1.0, "geom": "OH", "total_charge": 0, "CA_charge": 1, "smiles": "C[C:1]#[5N:2]->[Mn+:3]1(<-[3H-:4])(<-[4C-:5]#[O+:6])(<-[6C-:7]#[O+:8])<-[1P:9]([c:10]2[cH:11][cH:12][cH:13][cH:14][cH:15]2)([c:16]2[cH:17][cH:18][cH:19][cH:20][cH:21]2)[CH2:22][CH2:23][NH:24][CH2:25][CH2:26][2P:27]->1([c:28]1[cH:29][cH:30][cH:31][cH:32][cH:33]1)[c:34]1[cH:35][cH:36][cH:37][cH:38][cH:39]1", "smiles3D": "C([C:1]#[5N:2]->[Mn+:3]1(<-[3H-:4])(<-[4C-:5]#[O+:6])(<-[6C-:7]#[O+:8])<-[1P:9]([c:10]2[c:11]([H:43])[c:12]([H:44])[c:13]([H:45])[c:14]([H:46])[c:15]2[H:47])([c:16]2[c:17]([H:48])[c:18]([H:49])[c:19]([H:50])[c:20]([H:51])[c:21]2[H:52])[C:22]([H:53])([H:54])[C:23]([H:55])([H:56])[N:24]([H:57])[C:25]([H:58])([H:59])[C:26]([H:60])([H:61])[2P:27]->1([c:28]1[c:29]([H:62])[c:30]([H:63])[c:31]([H:64])[c:32]([H:65])[c:33]1[H:66])[c:34]1[c:35]([H:67])[c:36]([H:68])[c:37]([H:69])[c:38]([H:70])[c:39]1[H:71])([H:40])([H:41])[H:42]", "smiles3Dx": "C([C:1]#[5N:2]->[Mn+:3]1(<-[3H-:4])(<-[4C-:5]#[O+:6])(<-[6C-:7]#[O+:8])<-[1P:9]([c:10]2[c:11]([H:43])[c:12]([H:44])[c:13]([H:45])[c:14]([H:46])[c:15]2[H:47])([c:16]2[c:17]([H:48])[c:18]([H:49])[c:19]([H:50])[c:20]([H:51])[c:21]2[H:52])[C:22]([H:53])([H:54])[C:23]([H:55])([H:56])[N:24]([H:57])[C:25]([H:58])([H:59])[C:26]([H:60])([H:61])[2P:27]->1([c:28]1[c:29]([H:62])[c:30]([H:63])[c:31]([H:64])[c:32]([H:65])[c:33]1[H:66])[c:34]1[c:35]([H:67])[c:36]([H:68])[c:37]([H:69])[c:38]([H:70])[c:39]1[H:71])([H:40])([H:41])[H:42]", "dummies": []}
C     -2.4220     1.2942     4.1555
C     -1.7123     0.9076     2.9377
N     -1.1095     0.5893     1.9153
Mn     0.0000     0.0000     0.0000
H      0.8224    -0.5824    -1.5309
C     -1.9387    -0.8874    -0.8365
O     -2.9594    -1.3544    -1.2773
C      0.3924    -2.0625     0.9077
O      0.5919    -3.1536     1.3813
P     -0.6435     2.3642    -1.1437
C     -0.0774     3.8342    -0.2932
C      0.1478     5.0366    -0.9909
C      0.5148     6.1945    -0.2984
C      0.6245     6.1741     1.0934
C      0.3590     4.9971     1.7949
C      0.0088     3.8333     1.1046
C     -2.4064     2.6545    -1.2740
C     -2.9138     3.6509    -2.1307
C     -4.2894     3.8957    -2.1905
C     -5.1667     3.1728    -1.3800
C     -4.6674     2.2171    -0.4935
C     -3.2931     1.9696    -0.4306
C     -0.0187     2.4491    -2.8340
C      1.5088     2.5213    -2.8567
N      2.0665     1.3006    -2.2672
C      3.3479     1.5245    -1.5971
C      3.1617     2.0997    -0.1800
P      2.3733     0.9190     0.9354
C      3.5913    -0.3535     1.3000
C      4.9182    -0.2783     0.8216
C      5.8456    -1.2723     1.1507
C      5.4763    -2.3337     1.9770
C      4.1817    -2.3952     2.4916
C      3.2500    -1.4060     2.1659
C      2.2273     1.7677     2.5088
C      2.8792     2.9949     2.7500
C      2.7677     3.6178     3.9973
C      2.0137     3.0280     5.0131
C      1.3786     1.8060     4.7885
C      1.4928     1.1747     3.5472
H     -2.3076     0.4971     4.9184
H     -1.9952     2.2417     4.5443
H     -3.4978     1.4384     3.9263
H      0.0359     5.0996    -2.0619
H      0.6995     7.1129    -0.8406
H      0.8992     7.0735     1.6288
H      0.4184     4.9874     2.8752
H     -0.2076     2.9414     1.6655
H     -2.2659     4.2664    -2.7337
H     -4.6742     4.6574    -2.8563
H     -6.2305     3.3672    -1.4246
H     -5.3443     1.6757     0.1547
H     -2.9322     1.2585     0.2906
H     -0.4249     3.3342    -3.3521
H     -0.3470     1.5398    -3.3808
H      1.8535     3.4373    -2.3354
H      1.8464     2.6181    -3.9133
H      2.2237     0.6153    -3.0443
H      3.8928     0.5598    -1.5500
H      3.9847     2.2153    -2.1948
H      4.1536     2.3833     0.2215
H      2.5389     3.0118    -0.2324
H      5.2750     0.5318     0.2113
H      6.8579    -1.2131     0.7716
H      6.1982    -3.0985     2.2326
H      3.9017    -3.2045     3.1535
H      2.2734    -1.4600     2.6155
H      3.4657     3.4953     1.9979
H      3.2621     4.5644     4.1740
H      1.9253     3.5157     5.9751
H      0.7995     1.3446     5.5780
H      1.0040     0.2233     3.4045
72
{"conf": 18, "E": 124.5, "rms": -1.0, "geom": "OH", "total_charge": 0, "CA_charge": 1, "smiles": "C[C:1]#[5N:2]->[Mn+:3]1(<-[3H-:4])(<-[4C-:5]#[O+:6])(<-[6C-:7]#[O+:8])<-[1P:9]([c:10]2[cH:11][cH:12][cH:13][cH:14][cH:15]2)([c:16]2[cH:17][cH:18][cH:19][cH:20][cH:21]2)[CH2:22][CH2:23][NH:24][CH2:25][CH2:26][2P:27]->1([c:28]1[cH:29][cH:30][cH:31][cH:32][cH:33]1)[c:34]1[cH:35][cH:36][cH:37][cH:38][cH:39]1", "smiles3D": "C([C:1]#[5N:2]->[Mn+:3]1(<-[3H-:4])(<-[4C-:5]#[O+:6])(<-[6C-:7]#[O+:8])<-[1P:9]([c:10]2[c:11]([H:43])[c:12]([H:44])[c:13]([H:45])[c:14]([H:46])[c:15]2[H:47])([c:16]2[c:17]([H:48])[c:18]([H:49])[c:19]([H:50])[c:20]([H:51])[c:21]2[H:52])[C:22]([H:53])([H:54])[C:23]([H:55])([H:56])[N:24]([H:57])[C:25]([H:58])([H:59])[C:26]([H:60])([H:61])[2P:27]->1([c:28]1[c:29]([H:62])[c:30]([H:63])[c:31]([H:64])[c:32]([H:65])[c:33]1[H:66])[c:34]1[c:35]([H:67])[c:36]([H:68])[c:37]([H:69])[c:38]([H:70])[c:39]1[H:71])([H:40])([H:41])[H:42]", "smiles3Dx": "C([C:1]#[5N:2]->[Mn+:3]1(<-[3H-:4])(<-[4C-:5]#[O+:6])(<-[6C-:7]#[O+:8])<-[1P:9]([c:10]2[c:11]([H:43])[c:12]([H:44])[c:13]([H:45])[c:14]([H:46])[c:15]2[H:47])([c:16]2[c:17]([H:48])[c:18]([H:49])[c:19]([H:50])[c:20]([H:51])[c:21]2[H:52])[C:22]([H:53])([H:54])[C:23]([H:55])([H:56])[N:24]([H:57])[C:25]([H:58])([H:59])[C:26]([H:60])([H:61])[2P:27]->1([c:28]1[c:29]([H:62])[c:30]([H:63])[c:31]([H:64])[c:32]([H:65])[c:33]1[H:66])[c:34]1[c:35]([H:67])[c:36]([H:68])[c:37]([H:69])[c:38]([H:70])[c:39]1[H:71])([H:40])([H:41])[H:42]", "dummies": []}
C     -3.8428    -3.1593    -0.2628
C     -2.7140    -2.2341    -0.1799
N     -1.7655    -1.4560    -0.1158
Mn     0.0000     0.0000     0.0000
H      1.4064     1.1679     0.1949
C      1.3329    -1.6854     0.7913
O      2.0352    -2.5734     1.2063
C     -0.6029     0.4444     2.1633
O     -0.9217     0.6800     3.3022
P      0.8503    -0.5576    -2.4868
C      2.4333     0.2057    -2.8199
C      3.4318     0.1606    -1.8367
C      4.6691     0.7720    -2.0577
C      4.9186     1.4312    -3.2635
C      3.9325     1.4757    -4.2519
C      2.6931     0.8650    -4.0369
C      1.1092    -2.2862    -2.8530
C      1.8504    -2.6663    -3.9846
C      2.0362    -4.0200    -4.2810
C      1.4777    -5.0004    -3.4568
C      0.7290    -4.6275    -2.3375
C      0.5417    -3.2747    -2.0382
C     -0.2681     0.0012    -3.7715
C     -1.6899    -0.4808    -3.4607
N     -2.7272     0.4136    -3.9884
C     -2.8050     1.7183    -3.3044
C     -3.0467     1.6405    -1.7683
P     -1.5752     2.0330    -0.7898
C     -0.7417     3.3598    -1.6499
C     -1.4380     4.5330    -1.9857
C     -0.7849     5.5657    -2.6654
C      0.5637     5.4344    -3.0094
C      1.2617     4.2723    -2.6692
C      0.6118     3.2404    -1.9864
C     -2.2355     2.8271     0.6709
C     -3.4124     2.3429     1.2673
C     -3.9011     2.9302     2.4381
C     -3.2097     3.9885     3.0329
C     -2.0213     4.4537     2.4644
C     -1.5276     3.8697     1.2940
H     -3.4835    -4.1493    -0.6114
H     -4.3085    -3.2652     0.7385
H     -4.5914    -2.7638    -0.9798
H      3.2531    -0.3454    -0.8973
H      5.4342     0.7356    -1.2931
H      5.8767     1.9053    -3.4330
H      4.1289     1.9843    -5.1869
H      1.9590     0.9153    -4.8261
H      2.2794    -1.9219    -4.6420
H      2.6099    -4.3089    -5.1521
H      1.6209    -6.0480    -3.6880
H      0.2909    -5.3870    -1.7029
H     -0.0457    -3.0089    -1.1760
H      0.0518    -0.4117    -4.7517
H     -0.2314     1.1029    -3.8170
H     -1.8325    -0.6248    -2.3827
H     -1.8194    -1.4871    -3.9167
H     -3.6510    -0.0662    -3.8730
H     -1.9566     2.3561    -3.6004
H     -3.6771     2.2550    -3.7387
H     -3.8404     2.3727    -1.5068
H     -3.4118     0.6307    -1.4921
H     -2.4833     4.6451    -1.7270
H     -1.3244     6.4668    -2.9267
H      1.0679     6.2335    -3.5373
H      2.3066     4.1709    -2.9333
H      1.1643     2.3545    -1.7263
H     -3.9474     1.5048     0.8405
H     -4.8116     2.5583     2.8899
H     -3.5879     4.4396     3.9411
H     -1.4770     5.2616     2.9363
H     -0.5905     4.2273     0.8882
72
{"conf": 19, "E": 114.1, "rms": -1.0, "geom": "OH", "total_charge": 0, "CA_charge": 1, "smiles": "C[C:1]#[5N:2]->[Mn+:3]1(<-[3H-:4])(<-[4C-:5]#[O+:6])(<-[6C-:7]#[O+:8])<-[1P:9]([c:10]2[cH:11][cH:12][cH:13][cH:14][cH:15]2)([c:16]2[cH:17][cH:18][cH:19][cH:20][cH:21]2)[CH2:22][CH2:23][NH:24][CH2:25][CH2:26][2P:27]->1([c:28]1[cH:29][cH:30][cH:31][cH:32][cH:33]1)[c:34]1[cH:35][cH:36][cH:37][cH:38][cH:39]1", "smiles3D": "C([C:1]#[5N:2]->[Mn+:3]1(<-[3H-:4])(<-[4C-:5]#[O+:6])(<-[6C-:7]#[O+:8])<-[1P:9]([c:10]2[c:11]([H:43])[c:12]([H:44])[c:13]([H:45])[c:14]([H:46])[c:15]2[H:47])([c:16]2[c:17]([H:48])[c:18]([H:49])[c:19]([H:50])[c:20]([H:51])[c:21]2[H:52])[C:22]([H:53])([H:54])[C:23]([H:55])([H:56])[N:24]([H:57])[C:25]([H:58])([H:59])[C:26]([H:60])([H:61])[2P:27]->1([c:28]1[c:29]([H:62])[c:30]([H:63])[c:31]([H:64])[c:32]([H:65])[c:33]1[H:66])[c:34]1[c:35]([H:67])[c:36]([H:68])[c:37]([H:69])[c:38]([H:70])[c:39]1[H:71])([H:40])([H:41])[H:42]", "smiles3Dx": "C([C:1]#[5N:2]->[Mn+:3]1(<-[3H-:4])(<-[4C-:5]#[O+:6])(<-[6C-:7]#[O+:8])<-[1P:9]([c:10]2[c:11]([H:43])[c:12]([H:44])[c:13]([H:45])[c:14]([H:46])[c:15]2[H:47])([c:16]2[c:17]([H:48])[c:18]([H:49])[c:19]([H:50])[c:20]([H:51])[c:21]2[H:52])[C:22]([H:53])([H:54])[C:23]([H:55])([H:56])[N:24]([H:57])[C:25]([H:58])([H:59])[C:26]([H:60])([H:61])[2P:27]->1([c:28]1[c:29]([H:62])[c:30]([H:63])[c:31]([H:64])[c:32]([H:65])[c:33]1[H:66])[c:34]1[c:35]([H:67])[c:36]([H:68])[c:37]([H:69])[c:38]([H:70])[c:39]1[H:71])([H:40])([H:41])[H:42]", "dummies": []}
C     -2.4304     0.8995    -4.2524
C     -1.7178     0.6348    -3.0038
N     -1.1166     0.4180    -1.9546
Mn     0.0000     0.0000     0.0000
H      0.8538    -0.4028     1.5775
C      1.2380    -1.6209    -1.0407
O      1.8909    -2.4734    -1.5894
C     -1.5592    -1.6060     0.4789
O     -2.3816    -2.4508     0.7322
P      1.9457     1.7739    -0.5693
C      2.6714     1.6264    -2.1963
C      2.0701     0.8258    -3.1762
C      2.6366     0.7280    -4.4508
C      3.8060     1.4302    -4.7539
C      4.4104     2.2318    -3.7823
C      3.8459     2.3321    -2.5073
C      3.3448     1.5089     0.5146
C      4.0857     0.3227     0.3980
C      5.1723     0.0821     1.2437
C      5.5236     1.0210     2.2161
C      4.7886     2.2019     2.3441
C      3.7024     2.4493     1.4991
C      1.5417     3.5231    -0.4318
C      0.5770     3.9673    -1.5363
N     -0.7075     3.2730    -1.4219
C     -1.5973     3.9112    -0.4422
C     -2.4953     2.8561     0.2011
P     -1.5599     1.7597     1.2829
C     -2.8026     0.9133     2.2514
C     -2.5209     0.5216     3.5715
C     -3.4770    -0.1717     4.3196
C     -4.7122    -0.4939     3.7523
C     -4.9902    -0.1310     2.4323
C     -4.0382     0.5632     1.6794
C     -0.7397     2.8089     2.4759
C      0.5550     2.4949     2.9097
C      1.1819     3.2787     3.8830
C      0.5133     4.3717     4.4394
C     -0.7889     4.6737     4.0331
C     -1.4204     3.8894     3.0631
H     -3.0412     1.8188    -4.1400
H     -1.6967     1.0409    -5.0725
H     -3.0919     0.0413    -4.4901
H      1.1713     0.2753    -2.9657
H      2.1684     0.1075    -5.2039
H      4.2432     1.3533    -5.7410
H      5.3157     2.7764    -4.0172
H      4.3252     2.9592    -1.7664
H      3.8259    -0.4150    -0.3501
H      5.7409    -0.8336     1.1459
H      6.3638     0.8326     2.8719
H      5.0588     2.9261     3.1018
H      3.1532     3.3679     1.6357
H      1.0885     3.7182     0.5557
H      2.4753     4.1177    -0.5177
H      1.0284     3.7552    -2.5300
H      0.4365     5.0711    -1.4872
H     -1.1777     3.3182    -2.3566
H     -2.2419     4.6599    -0.9557
H     -1.0428     4.4670     0.3428
H     -2.9732     2.2543    -0.5999
H     -3.2904     3.3610     0.7876
H     -1.5633     0.7411     4.0244
H     -3.2573    -0.4655     5.3379
H     -5.4498    -1.0334     4.3321
H     -5.9418    -0.3948     1.9891
H     -4.2698     0.8081     0.6528
H      1.0813     1.6484     2.4989
H      2.1853     3.0363     4.2085
H      0.9997     4.9775     5.1928
H     -1.3129     5.5103     4.4768
H     -2.4382     4.1238     2.7851
72
{"conf": 20, "E": 122.29, "rms": -1.0, "geom": "OH", "total_charge": 0, "CA_charge": 1, "smiles": "C[C:1]#[5N:2]->[Mn+:3]1(<-[3H-:4])(<-[4C-:5]#[O+:6])(<-[6C-:7]#[O+:8])<-[1P:9]([c:10]2[cH:11][cH:12][cH:13][cH:14][cH:15]2)([c:16]2[cH:17][cH:18][cH:19][cH:20][cH:21]2)[CH2:22][CH2:23][NH:24][CH2:25][CH2:26][2P:27]->1([c:28]1[cH:29][cH:30][cH:31][cH:32][cH:33]1)[c:34]1[cH:35][cH:36][cH:37][cH:38][cH:39]1", "smiles3D": "C([C:1]#[5N:2]->[Mn+:3]1(<-[3H-:4])(<-[4C-:5]#[O+:6])(<-[6C-:7]#[O+:8])<-[1P:9]([c:10]2[c:11]([H:43])[c:12]([H:44])[c:13]([H:45])[c:14]([H:46])[c:15]2[H:47])([c:16]2[c:17]([H:48])[c:18]([H:49])[c:19]([H:50])[c:20]([H:51])[c:21]2[H:52])[C:22]([H:53])([H:54])[C:23]([H:55])([H:56])[N:24]([H:57])[C:25]([H:58])([H:59])[C:26]([H:60])([H:61])[2P:27]->1([c:28]1[c:29]([H:62])[c:30]([H:63])[c:31]([H:64])[c:32]([H:65])[c:33]1[H:66])[c:34]1[c:35]([H:67])[c:36]([H:68])[c:37]([H:69])[c:38]([H:70])[c:39]1[H:71])([H:40])([H:41])[H:42]", "smiles3Dx": "C([C:1]#[5N:2]->[Mn+:3]1(<-[3H-:4])(<-[4C-:5]#[O+:6])(<-[6C-:7]#[O+:8])<-[1P:9]([c:10]2[c:11]([H:43])[c:12]([H:44])[c:13]([H:45])[c:14]([H:46])[c:15]2[H:47])([c:16]2[c:17]([H:48])[c:18]([H:49])[c:19]([H:50])[c:20]([H:51])[c:21]2[H:52])[C:22]([H:53])([H:54])[C:23]([H:55])([H:56])[N:24]([H:57])[C:25]([H:58])([H:59])[C:26]([H:60])([H:61])[2P:27]->1([c:28]1[c:29]([H:62])[c:30]([H:63])[c:31]([H:64])[c:32]([H:65])[c:33]1[H:66])[c:34]1[c:35]([H:67])[c:36]([H:68])[c:37]([H:69])[c:38]([H:70])[c:39]1[H:71])([H:40])([H:41])[H:42]", "dummies": []}
C      1.4300    -1.4346    -4.5480
C      1.0196    -1.0205    -3.2076
N      0.6689    -0.6661    -2.0850
Mn     0.0000     0.0000     0.0000
H     -0.4803     0.4960     1.6983
C      2.0276     1.0231     0.2922
O      3.0946     1.5634     0.4455
C      0.9466    -1.8964     0.8629
O      1.4469    -2.8953     1.3171
P     -0.9291     2.3349    -0.9856
C     -0.2420     3.7519    -0.1421
C      0.2193     3.6296     1.1759
C      0.7429     4.7405     1.8444
C      0.7978     5.9816     1.2047
C      0.3224     6.1151    -0.1025
C     -0.2017     5.0067    -0.7743
C     -0.4050     2.5700    -2.6825
C      0.9481     2.3945    -3.0082
C      1.3854     2.5491    -4.3264
C      0.4764     2.8913    -5.3293
C     -0.8696     3.0882    -5.0132
C     -1.3133     2.9351    -3.6959
C     -2.7001     2.6626    -0.9453
C     -3.2988     2.3750     0.4345
N     -3.9275     1.0471     0.4142
C     -3.5594     0.2011     1.5529
C     -3.4127    -1.2499     1.1020
P     -2.2781    -1.3927    -0.2966
C     -1.9459    -3.1463    -0.4521
C     -1.6489    -3.9198     0.6843
C     -1.3579    -5.2813     0.5545
C     -1.3407    -5.8781    -0.7077
C     -1.5995    -5.1111    -1.8454
C     -1.8903    -3.7493    -1.7229
C     -3.2424    -1.0079    -1.7567
C     -2.6624    -0.2802    -2.8032
C     -3.3821    -0.0224    -3.9731
C     -4.6804    -0.5149    -4.1178
C     -5.2510    -1.2838    -3.1011
C     -4.5318    -1.5453    -1.9306
H      1.2057    -0.6214    -5.2687
H      2.5193    -1.6442    -4.5531
H      0.8740    -2.3499    -4.8376
H      0.1707     2.6832     1.6919
H      1.1021     4.6400     2.8604
H      1.2020     6.8408     1.7241
H      0.3559     7.0789    -0.5938
H     -0.5791     5.1345    -1.7803
H      1.6665     2.1330    -2.2439
H      2.4295     2.4020    -4.5702
H      0.8158     3.0092    -6.3502
H     -1.5713     3.3612    -5.7907
H     -2.3586     3.1075    -3.4960
H     -2.8676     3.7330    -1.1921
H     -3.2126     2.0434    -1.7057
H     -4.0779     3.1415     0.6475
H     -2.5349     2.4983     1.2328
H     -4.9696     1.1481     0.3804
H     -2.6149     0.5119     2.0348
H     -4.3469     0.2597     2.3372
H     -4.4065    -1.6469     0.8267
H     -3.0250    -1.8400     1.9533
H     -1.6066    -3.4798     1.6693
H     -1.1328    -5.8716     1.4334
H     -1.1115    -6.9313    -0.8055
H     -1.5660    -5.5703    -2.8250
H     -2.0572    -3.1769    -2.6247
H     -1.6574     0.0903    -2.7193
H     -2.9301     0.5530    -4.7705
H     -5.2364    -0.3177    -5.0252
H     -6.2451    -1.6928    -3.2273
H     -4.9767    -2.1954    -1.1928
72
{"conf": 21, "E": 118.58, "rms": -1.0, "geom": "OH", "total_charge": 0, "CA_charge": 1, "smiles": "C[C:1]#[5N:2]->[Mn+:3]1(<-[3H-:4])(<-[4C-:5]#[O+:6])(<-[6C-:7]#[O+:8])<-[1P:9]([c:10]2[cH:11][cH:12][cH:13][cH:14][cH:15]2)([c:16]2[cH:17][cH:18][cH:19][cH:20][cH:21]2)[CH2:22][CH2:23][NH:24][CH2:25][CH2:26][2P:27]->1([c:28]1[cH:29][cH:30][cH:31][cH:32][cH:33]1)[c:34]1[cH:35][cH:36][cH:37][cH:38][cH:39]1", "smiles3D": "C([C:1]#[5N:2]->[Mn+:3]1(<-[3H-:4])(<-[4C-:5]#[O+:6])(<-[6C-:7]#[O+:8])<-[1P:9]([c:10]2[c:11]([H:43])[c:12]([H:44])[c:13]([H:45])[c:14]([H:46])[c:15]2[H:47])([c:16]2[c:17]([H:48])[c:18]([H:49])[c:19]([H:50])[c:20]([H:51])[c:21]2[H:52])[C:22]([H:53])([H:54])[C:23]([H:55])([H:56])[N:24]([H:57])[C:25]([H:58])([H:59])[C:26]([H:60])([H:61])[2P:27]->1([c:28]1[c:29]([H:62])[c:30]([H:63])[c:31]([H:64])[c:32]([H:65])[c:33]1[H:66])[c:34]1[c:35]([H:67])[c:36]([H:68])[c:37]([H:69])[c:38]([H:70])[c:39]1[H:71])([H:40])([H:41])[H:42]", "smiles3Dx": "C([C:1]#[5N:2]->[Mn+:3]1(<-[3H-:4])(<-[4C-:5]#[O+:6])(<-[6C-:7]#[O+:8])<-[1P:9]([c:10]2[c:11]([H:43])[c:12]([H:44])[c:13]([H:45])[c:14]([H:46])[c:15]2[H:47])([c:16]2[c:17]([H:48])[c:18]([H:49])[c:19]([H:50])[c:20]([H:51])[c:21]2[H:52])[C:22]([H:53])([H:54])[C:23]([H:55])([H:56])[N:24]([H:57])[C:25]([H:58])([H:59])[C:26]([H:60])([H:61])[2P:27]->1([c:28]1[c:29]([H:62])[c:30]([H:63])[c:31]([H:64])[c:32]([H:65])[c:33]1[H:66])[c:34]1[c:35]([H:67])[c:36]([H:68])[c:37]([H:69])[c:38]([H:70])[c:39]1[H:71])([H:40])([H:41])[H:42]", "dummies": []}
C     -1.0785    -0.5503     4.8289
C     -0.7756    -0.3791     3.4093
N     -0.5124    -0.2432     2.2172
Mn     0.0000     0.0000     0.0000
H      0.3649     0.2912    -1.7776
C      0.9208     2.0369     0.4939
O      1.4073     3.1092     0.7540
C     -2.0093     1.0555    -0.2977
O     -3.0688     1.6096    -0.4544
P      2.4133    -1.1124     0.4301
C      3.7723    -0.1977    -0.2804
C      5.0912    -0.4665     0.1211
C      6.1554     0.2408    -0.4461
C      5.9101     1.2128    -1.4198
C      4.6001     1.4757    -1.8300
C      3.5332     0.7703    -1.2648
C      2.7810    -1.1106     2.1816
C      2.7797    -2.3013     2.9319
C      3.0090    -2.2625     4.3106
C      3.2394    -1.0423     4.9502
C      3.2404     0.1434     4.2122
C      3.0094     0.1109     2.8342
C      2.6819    -2.8050    -0.1295
C      2.8196    -2.9037    -1.6630
N      1.5973    -2.5292    -2.3838
C      0.5493    -3.5629    -2.3206
C     -0.8570    -2.9461    -2.2495
P     -1.2254    -2.3127    -0.6027
C     -0.9943    -3.6974     0.5059
C     -0.2906    -3.5374     1.7045
C     -0.1580    -4.6062     2.5955
C     -0.7400    -5.8408     2.2983
C     -1.4594    -6.0050     1.1118
C     -1.5937    -4.9362     0.2204
C     -2.9981    -2.0771    -0.5893
C     -3.7050    -2.1681     0.6216
C     -5.0847    -1.9459     0.6505
C     -5.7657    -1.6151    -0.5234
C     -5.0661    -1.4970    -1.7270
C     -3.6858    -1.7183    -1.7621
H     -1.6636     0.3201     5.1903
H     -1.6683    -1.4792     4.9702
H     -0.1304    -0.6239     5.4007
H      5.2971    -1.2217     0.8689
H      7.1703     0.0337    -0.1325
H      6.7347     1.7591    -1.8589
H      4.4115     2.2245    -2.5884
H      2.5298     0.9793    -1.6012
H      2.5901    -3.2603     2.4745
H      3.0021    -3.1799     4.8849
H      3.4140    -1.0154     6.0180
H      3.4154     1.0890     4.7088
H      3.0054     1.0394     2.2785
H      3.6183    -3.1866     0.3294
H      1.8464    -3.4377     0.2069
H      3.1096    -3.9435    -1.9326
H      3.6526    -2.2578    -2.0109
H      1.2574    -1.6185    -2.0202
H      0.6996    -4.2890    -1.4952
H      0.6103    -4.1568    -3.2572
H     -1.6061    -3.7200    -2.5178
H     -0.9259    -2.1153    -2.9832
H      0.1767    -2.6004     1.9407
H      0.3972    -4.4771     3.5157
H     -0.6376    -6.6680     2.9886
H     -1.9196    -6.9583     0.8863
H     -2.1752    -5.0754    -0.6809
H     -3.1920    -2.4025     1.5456
H     -5.6251    -2.0235     1.5851
H     -6.8335    -1.4405    -0.4987
H     -5.5929    -1.2256    -2.6327
H     -3.1676    -1.5940    -2.7018
72
{"conf": 22, "E": 125.04, "rms": -1.0, "geom": "OH", "total_charge": 0, "CA_charge": 1, "smiles": "C[C:1]#[5N:2]->[Mn+:3]1(<-[3H-:4])(<-[4C-:5]#[O+:6])(<-[6C-:7]#[O+:8])<-[1P:9]([c:10]2[cH:11][cH:12][cH:13][cH:14][cH:15]2)([c:16]2[cH:17][cH:18][cH:19][cH:20][cH:21]2)[CH2:22][CH2:23][NH:24][CH2:25][CH2:26][2P:27]->1([c:28]1[cH:29][cH:30][cH:31][cH:32][cH:33]1)[c:34]1[cH:35][cH:36][cH:37][cH:38][cH:39]1", "smiles3D": "C([C:1]#[5N:2]->[Mn+:3]1(<-[3H-:4])(<-[4C-:5]#[O+:6])(<-[6C-:7]#[O+:8])<-[1P:9]([c:10]2[c:11]([H:43])[c:12]([H:44])[c:13]([H:45])[c:14]([H:46])[c:15]2[H:47])([c:16]2[c:17]([H:48])[c:18]([H:49])[c:19]([H:50])[c:20]([H:51])[c:21]2[H:52])[C:22]([H:53])([H:54])[C:23]([H:55])([H:56])[N:24]([H:57])[C:25]([H:58])([H:59])[C:26]([H:60])([H:61])[2P:27]->1([c:28]1[c:29]([H:62])[c:30]([H:63])[c:31]([H:64])[c:32]([H:65])[c:33]1[H:66])[c:34]1[c:35]([H:67])[c:36]([H:68])[c:37]([H:69])[c:38]([H:70])[c:39]1[H:71])([H:40])([H:41])[H:42]", "smiles3Dx": "C([C:1]#[5N:2]->[Mn+:3]1(<-[3H-:4])(<-[4C-:5]#[O+:6])(<-[6C-:7]#[O+:8])<-[1P:9]([c:10]2[c:11]([H:43])[c:12]([H:44])[c:13]([H:45])[c:14]([H:46])[c:15]2[H:47])([c:16]2[c:17]([H:48])[c:18]([H:49])[c:19]([H:50])[c:20]([H:51])[c:21]2[H:52])[C:22]([H:53])([H:54])[C:23]([H:55])([H:56])[N:24]([H:57])[C:25]([H:58])([H:59])[C:26]([H:60])([H:61])[2P:27]->1([c:28]1[c:29]([H:62])[c:30]([H:63])[c:31]([H:64])[c:32]([H:65])[c:33]1[H:66])[c:34]1[c:35]([H:67])[c:36]([H:68])[c:37]([H:69])[c:38]([H:70])[c:39]1[H:71])([H:40])([H:41])[H:42]", "dummies": []}
C     -2.8664     0.0021     4.0704
C     -2.0329     0.0051     2.8699
N     -1.3249     0.0043     1.8660
Mn     0.0000     0.0000     0.0000
H      1.0025     0.0217    -1.5272
C     -0.8050     2.0585    -0.5988
O     -1.2287     3.1424    -0.9148
C     -1.7107    -0.8898    -1.2352
O     -2.6113    -1.3581    -1.8863
P      1.9786     1.2146     1.3749
C      1.5583     2.8861     1.8620
C      0.2229     3.2260     2.1251
C     -0.1085     4.5146     2.5536
C      0.8938     5.4673     2.7479
C      2.2307     5.1270     2.5301
C      2.5665     3.8389     2.1019
C      2.3855     0.4717     2.9556
C      3.6567    -0.0775     3.2171
C      3.9953    -0.4816     4.5127
C      3.0676    -0.3708     5.5498
C      1.7930     0.1351     5.2925
C      1.4539     0.5551     4.0041
C      3.5117     1.4116     0.4379
C      3.7225     0.2818    -0.5794
N      3.3794    -1.0338    -0.0201
C      3.0223    -1.9975    -1.0713
C      2.1198    -3.1195    -0.5400
P      0.8375    -2.5001     0.5731
C     -0.4700    -3.7166     0.4368
C     -1.7981    -3.3529     0.7050
C     -2.8184    -4.3068     0.6494
C     -2.5175    -5.6374     0.3508
C     -1.1932    -6.0186     0.1242
C     -0.1695    -5.0676     0.1794
C      1.3933    -2.7580     2.2585
C      0.4490    -2.7158     3.2981
C      0.8084    -3.0696     4.6008
C      2.1146    -3.4723     4.8805
C      3.0691    -3.4961     3.8621
C      2.7195    -3.1278     2.5588
H     -2.4285     0.6884     4.8241
H     -2.9083    -1.0255     4.4866
H     -3.8906     0.3398     3.8109
H     -0.5632     2.4953     2.0225
H     -1.1423     4.7707     2.7464
H      0.6363     6.4635     3.0836
H      3.0091     5.8587     2.7041
H      3.6120     3.5945     1.9788
H      4.3989    -0.2095     2.4501
H      4.9759    -0.8951     4.7099
H      3.3309    -0.6931     6.5488
H      1.0698     0.2118     6.0940
H      0.4731     0.9757     3.8371
H      4.3758     1.4591     1.1258
H      3.4650     2.3721    -0.1184
H      3.1215     0.5280    -1.4779
H      4.7858     0.2862    -0.9091
H      4.2247    -1.4004     0.4754
H      2.4926    -1.5193    -1.9198
H      3.9457    -2.4486    -1.4994
H      1.6283    -3.6071    -1.4089
H      2.7355    -3.8808    -0.0267
H     -2.0488    -2.3407     0.9786
H     -3.8415    -4.0160     0.8496
H     -3.3079    -6.3757     0.3120
H     -0.9578    -7.0545    -0.0833
H      0.8490    -5.4001     0.0374
H     -0.5767    -2.4412     3.0995
H      0.0703    -3.0411     5.3918
H      2.3918    -3.7494     5.8892
H      4.0873    -3.7873     4.0858
H      3.4992    -3.1379     1.8182
72
{"conf": 23, "E": 126.8, "rms": -1.0, "geom": "OH", "total_charge": 0, "CA_charge": 1, "smiles": "C[C:1]#[5N:2]->[Mn+:3]1(<-[3H-:4])(<-[4C-:5]#[O+:6])(<-[6C-:7]#[O+:8])<-[1P:9]([c:10]2[cH:11][cH:12][cH:13][cH:14][cH:15]2)([c:16]2[cH:17][cH:18][cH:19][cH:20][cH:21]2)[CH2:22][CH2:23][NH:24][CH2:25][CH2:26][2P:27]->1([c:28]1[cH:29][cH:30][cH:31][cH:32][cH:33]1)[c:34]1[cH:35][cH:36][cH:37][cH:38][cH:39]1", "smiles3D": "C([C:1]#[5N:2]->[Mn+:3]1(<-[3H-:4])(<-[4C-:5]#[O+:6])(<-[6C-:7]#[O+:8])<-[1P:9]([c:10]2[c:11]([H:43])[c:12]([H:44])[c:13]([H:45])[c:14]([H:46])[c:15]2[H:47])([c:16]2[c:17]([H:48])[c:18]([H:49])[c:19]([H:50])[c:20]([H:51])[c:21]2[H:52])[C:22]([H:53])([H:54])[C:23]([H:55])([H:56])[N:24]([H:57])[C:25]([H:58])([H:59])[C:26]([H:60])([H:61])[2P:27]->1([c:28]1[c:29]([H:62])[c:30]([H:63])[c:31]([H:64])[c:32]([H:65])[c:33]1[H:66])[c:34]1[c:35]([H:67])[c:36]([H:68])[c:37]([H:69])[c:38]([H:70])[c:39]1[H:71])([H:40])([H:41])[H:42]", "smiles3Dx": "C([C:1]#[5N:2]->[Mn+:3]1(<-[3H-:4])(<-[4C-:5]#[O+:6])(<-[6C-:7]#[O+:8])<-[1P:9]([c:10]2[c:11]([H:43])[c:12]([H:44])[c:13]([H:45])[c:14]([H:46])[c:15]2[H:47])([c:16]2[c:17]([H:48])[c:18]([H:49])[c:19]([H:50])[c:20]([H:51])[c:21]2[H:52])[C:22]([H:53])([H:54])[C:23]([H:55])([H:56])[N:24]([H:57])[C:25]([H:58])([H:59])[C:26]([H:60])([H:61])[2P:27]->1([c:28]1[c:29]([H:62])[c:30]([H:63])[c:31]([H:64])[c:32]([H:65])[c:33]1[H:66])[c:34]1[c:35]([H:67])[c:36]([H:68])[c:37]([H:69])[c:38]([H:70])[c:39]1[H:71])([H:40])([H:41])[H:42]", "dummies": []}
C      4.1188     2.6871     0.7884
C      2.9150     1.8917     0.5542
N      1.8989     1.2288     0.3611
Mn     0.0000     0.0000     0.0000
H     -1.4604    -1.0548    -0.3482
C      0.4303    -1.2161     1.8948
O      0.6556    -1.8549     2.8925
C      1.2974    -1.5220    -1.1134
O      1.9814    -2.3232    -1.7003
P     -1.4857     1.7051     1.5174
C     -0.5166     2.6286     2.7134
C      0.7062     2.1094     3.1619
C      1.4643     2.7967     4.1141
C      0.9951     3.9978     4.6485
C     -0.2391     4.5064     4.2400
C     -0.9995     3.8229     3.2864
C     -2.6276     0.7973     2.5592
C     -3.3894     1.4599     3.5407
C     -4.2787     0.7442     4.3480
C     -4.4203    -0.6346     4.1832
C     -3.6749    -1.2991     3.2078
C     -2.7849    -0.5870     2.3980
C     -2.5701     2.8860     0.6808
C     -1.8414     4.1388     0.1521
N     -1.3407     3.9188    -1.2070
C      0.1030     3.6722    -1.2092
C      0.4870     2.8251    -2.4122
P     -0.3525     1.2347    -2.3533
C     -2.0423     1.5232    -2.8629
C     -2.3197     2.3070    -3.9971
C     -3.6390     2.4833    -4.4251
C     -4.6861     1.8589    -3.7436
C     -4.4133     1.0450    -2.6419
C     -3.0951     0.8651    -2.2125
C      0.2918     0.2665    -3.7126
C     -0.2250    -1.0192    -3.9346
C      0.2459    -1.7980    -4.9951
C      1.2309    -1.2957    -5.8480
C      1.7428    -0.0121    -5.6439
C      1.2761     0.7723    -4.5839
H      4.1648     3.5126     0.0488
H      4.0868     3.1101     1.8136
H      5.0150     2.0422     0.6810
H      1.0742     1.1679     2.7930
H      2.4124     2.3922     4.4444
H      1.5818     4.5278     5.3876
H     -0.6096     5.4300     4.6656
H     -1.9537     4.2415     3.0025
H     -3.3154     2.5250     3.6873
H     -4.8609     1.2604     5.1004
H     -5.1094    -1.1873     4.8087
H     -3.7868    -2.3679     3.0781
H     -2.2276    -1.1271     1.6573
H     -3.0746     2.3789    -0.1563
H     -3.3520     3.2142     1.3954
H     -1.0497     4.5209     0.8270
H     -2.5992     4.9541     0.1163
H     -1.5237     4.7746    -1.7829
H      0.4218     3.1438    -0.2891
H      0.6561     4.6375    -1.2466
H      1.5839     2.6558    -2.3880
H      0.2258     3.3639    -3.3437
H     -1.5258     2.7644    -4.5695
H     -3.8484     3.0946    -5.2934
H     -5.7067     1.9950    -4.0769
H     -5.2234     0.5505    -2.1216
H     -2.9094     0.2326    -1.3609
H     -0.9916    -1.4202    -3.2830
H     -0.1541    -2.7907    -5.1562
H      1.5945    -1.8992    -6.6697
H      2.5009     0.3778    -6.3110
H      1.6884     1.7624    -4.4717
72
{"conf": 24, "E": 125.04, "rms": -1.0, "geom": "OH", "total_charge": 0, "CA_charge": 1, "smiles": "C[C:1]#[5N:2]->[Mn+:3]1(<-[3H-:4])(<-[4C-:5]#[O+:6])(<-[6C-:7]#[O+:8])<-[1P:9]([c:10]2[cH:11][cH:12][cH:13][cH:14][cH:15]2)([c:16]2[cH:17][cH:18][cH:19][cH:20][cH:21]2)[CH2:22][CH2:23][NH:24][CH2:25][CH2:26][2P:27]->1([c:28]1[cH:29][cH:30][cH:31][cH:32][cH:33]1)[c:34]1[cH:35][cH:36][cH:37][cH:38][cH:39]1", "smiles3D": "C([C:1]#[5N:2]->[Mn+:3]1(<-[3H-:4])(<-[4C-:5]#[O+:6])(<-[6C-:7]#[O+:8])<-[1P:9]([c:10]2[c:11]([H:43])[c:12]([H:44])[c:13]([H:45])[c:14]([H:46])[c:15]2[H:47])([c:16]2[c:17]([H:48])[c:18]([H:49])[c:19]([H:50])[c:20]([H:51])[c:21]2[H:52])[C:22]([H:53])([H:54])[C:23]([H:55])([H:56])[N:24]([H:57])[C:25]([H:58])([H:59])[C:26]([H:60])([H:61])[2P:27]->1([c:28]1[c:29]([H:62])[c:30]([H:63])[c:31]([H:64])[c:32]([H:65])[c:33]1[H:66])[c:34]1[c:35]([H:67])[c:36]([H:68])[c:37]([H:69])[c:38]([H:70])[c:39]1[H:71])([H:40])([H:41])[H:42]", "smiles3Dx": "C([C:1]#[5N:2]->[Mn+:3]1(<-[3H-:4])(<-[4C-:5]#[O+:6])(<-[6C-:7]#[O+:8])<-[1P:9]([c:10]2[c:11]([H:43])[c:12]([H:44])[c:13]([H:45])[c:14]([H:46])[c:15]2[H:47])([c:16]2[c:17]([H:48])[c:18]([H:49])[c:19]([H:50])[c:20]([H:51])[c:21]2[H:52])[C:22]([H:53])([H:54])[C:23]([H:55])([H:56])[N:24]([H:57])[C:25]([H:58])([H:59])[C:26]([H:60])([H:61])[2P:27]->1([c:28]1[c:29]([H:62])[c:30]([H:63])[c:31]([H:64])[c:32]([H:65])[c:33]1[H:66])[c:34]1[c:35]([H:67])[c:36]([H:68])[c:37]([H:69])[c:38]([H:70])[c:39]1[H:71])([H:40])([H:41])[H:42]", "dummies": []}
C     -2.1328     4.4819     0.3854
C     -1.5061     3.1656     0.2827
N     -0.9798     2.0597     0.1866
Mn     0.0000     0.0000     0.0000
H      0.7857    -1.6475    -0.0778
C     -1.3166    -0.8002     1.6942
O     -2.0094    -1.2221     2.5865
C      1.5237     0.5580     1.6159
O      2.3262     0.8511     2.4669
P     -1.8850    -0.7607    -1.7745
C     -3.5146    -0.8871    -1.0420
C     -4.4913    -1.7300    -1.6053
C     -5.7761    -1.7844    -1.0561
C     -6.1053    -0.9823     0.0388
C     -5.1545    -0.1119     0.5760
C     -3.8689    -0.0547     0.0303
C     -2.1840     0.3878    -3.1190
C     -2.7909     1.6225    -2.8342
C     -3.1880     2.4754    -3.8668
C     -2.9860     2.1042    -5.1965
C     -2.3627     0.8910    -5.4938
C     -1.9485     0.0397    -4.4641
C     -1.6054    -2.3975    -2.4882
C     -0.1128    -2.7367    -2.6019
N      0.6768    -1.5930    -3.0812
C      2.0829    -1.6867    -2.6625
C      2.7596    -0.3101    -2.6087
P      1.6936     0.9506    -1.8731
C      0.9273     1.8757    -3.2048
C      0.3601     3.1294    -2.9210
C     -0.1008     3.9518    -3.9518
C      0.0018     3.5331    -5.2788
C      0.5413     2.2799    -5.5738
C      0.9901     1.4450    -4.5451
C      2.8462     2.1546    -1.2174
C      4.0888     2.3730    -1.8419
C      4.9610     3.3501    -1.3522
C      4.5924     4.1334    -0.2563
C      3.3435     3.9520     0.3416
C      2.4689     2.9760    -0.1445
H     -3.1460     4.4431    -0.0649
H     -2.2115     4.7721     1.4531
H     -1.5154     5.2267    -0.1576
H     -4.2784    -2.3344    -2.4756
H     -6.5207    -2.4412    -1.4871
H     -7.1015    -1.0227     0.4597
H     -5.4170     0.5280     1.4086
H     -3.1649     0.6547     0.4343
H     -2.9896     1.9160    -1.8138
H     -3.6619     3.4204    -3.6353
H     -3.2967     2.7638    -5.9962
H     -2.1868     0.6152    -6.5255
H     -1.4493    -0.8697    -4.7477
H     -2.0794    -2.4654    -3.4846
H     -2.0821    -3.1559    -1.8310
H      0.2229    -3.0941    -1.6075
H      0.0102    -3.5980    -3.2965
H      0.6536    -1.6048    -4.1270
H      2.6447    -2.3381    -3.3691
H      2.1952    -2.1509    -1.6619
H      3.6779    -0.4014    -1.9900
H      3.0647    -0.0054    -3.6265
H      0.3021     3.4901    -1.9044
H     -0.5284     4.9190    -3.7215
H     -0.3524     4.1719    -6.0772
H      0.5993     1.9478    -6.6023
H      1.3718     0.4795    -4.8255
H      4.3865     1.8092    -2.7145
H      5.9192     3.5077    -1.8303
H      5.2671     4.8921     0.1186
H      3.0476     4.5759     1.1751
H      1.4938     2.8825     0.3059
72
{"conf": 25, "E": 128.9, "rms": -1.0, "geom": "OH", "total_charge": 0, "CA_charge": 1, "smiles": "C[C:1]#[5N:2]->[Mn+:3]1(<-[3H-:4])(<-[4C-:5]#[O+:6])(<-[6C-:7]#[O+:8])<-[1P:9]([c:10]2[cH:11][cH:12][cH:13][cH:14][cH:15]2)([c:16]2[cH:17][cH:18][cH:19][cH:20][cH:21]2)[CH2:22][CH2:23][NH:24][CH2:25][CH2:26][2P:27]->1([c:28]1[cH:29][cH:30][cH:31][cH:32][cH:33]1)[c:34]1[cH:35][cH:36][cH:37][cH:38][cH:39]1", "smiles3D": "C([C:1]#[5N:2]->[Mn+:3]1(<-[3H-:4])(<-[4C-:5]#[O+:6])(<-[6C-:7]#[O+:8])<-[1P:9]([c:10]2[c:11]([H:43])[c:12]([H:44])[c:13]([H:45])[c:14]([H:46])[c:15]2[H:47])([c:16]2[c:17]([H:48])[c:18]([H:49])[c:19]([H:50])[c:20]([H:51])[c:21]2[H:52])[C:22]([H:53])([H:54])[C:23]([H:55])([H:56])[N:24]([H:57])[C:25]([H:58])([H:59])[C:26]([H:60])([H:61])[2P:27]->1([c:28]1[c:29]([H:62])[c:30]([H:63])[c:31]([H:64])[c:32]([H:65])[c:33]1[H:66])[c:34]1[c:35]([H:67])[c:36]([H:68])[c:37]([H:69])[c:38]([H:70])[c:39]1[H:71])([H:40])([H:41])[H:42]", "smiles3Dx": "C([C:1]#[5N:2]->[Mn+:3]1(<-[3H-:4])(<-[4C-:5]#[O+:6])(<-[6C-:7]#[O+:8])<-[1P:9]([c:10]2[c:11]([H:43])[c:12]([H:44])[c:13]([H:45])[c:14]([H:46])[c:15]2[H:47])([c:16]2[c:17]([H:48])[c:18]([H:49])[c:19]([H:50])[c:20]([H:51])[c:21]2[H:52])[C:22]([H:53])([H:54])[C:23]([H:55])([H:56])[N:24]([H:57])[C:25]([H:58])([H:59])[C:26]([H:60])([H:61])[2P:27]->1([c:28]1[c:29]([H:62])[c:30]([H:63])[c:31]([H:64])[c:32]([H:65])[c:33]1[H:66])[c:34]1[c:35]([H:67])[c:36]([H:68])[c:37]([H:69])[c:38]([H:70])[c:39]1[H:71])([H:40])([H:41])[H:42]", "dummies": []}
C      0.4970    -2.8420    -4.0598
C      0.3543    -2.0055    -2.8696
N      0.2307    -1.2981    -1.8725
Mn     0.0000     0.0000     0.0000
H     -0.1382     0.9342     1.5762
C      2.0670    -0.7239     0.6653
O      3.1564    -1.1050     1.0148
C     -0.9050    -1.8027     1.0834
O     -1.3832    -2.7516     1.6534
P      1.1886     2.1463    -1.1320
C      2.9558     1.8767    -1.2209
C      3.7585     2.0947    -0.0877
C      5.1320     1.8397    -0.1372
C      5.7108     1.3457    -1.3085
C      4.9148     1.0954    -2.4289
C      3.5404     1.3492    -2.3849
C      1.0163     3.6223    -0.1395
C      1.8803     4.7143    -0.3325
C      1.7106     5.8845     0.4138
C      0.6662     5.9807     1.3377
C     -0.2154     4.9101     1.5085
C     -0.0449     3.7379     0.7663
C      0.7211     2.7557    -2.7656
C      0.2632     1.6345    -3.7183
N     -1.1288     1.7841    -4.1820
C     -2.1047     1.0380    -3.3751
C     -2.5711     1.8166    -2.1268
P     -2.4742     0.7855    -0.6629
C     -3.6463    -0.5236    -0.9874
C     -3.2006    -1.8170    -1.2915
C     -4.1213    -2.8327    -1.5662
C     -5.4916    -2.5603    -1.5479
C     -5.9429    -1.2695    -1.2605
C     -5.0248    -0.2515    -0.9860
C     -3.2290     1.7123     0.6682
C     -3.5507     3.0762     0.5287
C     -4.1094     3.7773     1.6019
C     -4.3498     3.1293     2.8159
C     -4.0291     1.7777     2.9614
C     -3.4678     1.0723     1.8935
H      1.4203    -3.4512    -3.9753
H     -0.3830    -3.5119    -4.1475
H      0.5607    -2.1951    -4.9588
H      3.3247     2.4509     0.8378
H      5.7464     2.0167     0.7362
H      6.7739     1.1454    -1.3442
H      5.3618     0.6962    -3.3302
H      2.9448     1.1213    -3.2561
H      2.6796     4.6652    -1.0608
H      2.3833     6.7200     0.2697
H      0.5325     6.8888     1.9111
H     -1.0373     4.9916     2.2082
H     -0.7539     2.9375     0.8835
H     -0.0761     3.5140    -2.6535
H      1.6023     3.2641    -3.2127
H      0.4532     0.6375    -3.3019
H      0.9075     1.6785    -4.6226
H     -1.4091     2.7861    -4.2985
H     -1.7137     0.0286    -3.1326
H     -2.9948     0.8468    -4.0124
H     -3.6233     2.1426    -2.2731
H     -1.9445     2.7088    -1.9732
H     -2.1491    -2.0453    -1.3248
H     -3.7717    -3.8306    -1.7976
H     -6.2030    -3.3474    -1.7619
H     -7.0040    -1.0566    -1.2545
H     -5.3913     0.7456    -0.7782
H     -3.3656     3.6160    -0.3869
H     -4.3518     4.8266     1.4936
H     -4.7813     3.6755     3.6447
H     -4.2124     1.2770     3.9033
H     -3.2185     0.0264     2.0223
72
{"conf": 26, "E": 124.59, "rms": -1.0, "geom": "OH", "total_charge": 0, "CA_charge": 1, "smiles": "C[C:1]#[5N:2]->[Mn+:3]1(<-[3H-:4])(<-[4C-:5]#[O+:6])(<-[6C-:7]#[O+:8])<-[1P:9]([c:10]2[cH:11][cH:12][cH:13][cH:14][cH:15]2)([c:16]2[cH:17][cH:18][cH:19][cH:20][cH:21]2)[CH2:22][CH2:23][NH:24][CH2:25][CH2:26][2P:27]->1([c:28]1[cH:29][cH:30][cH:31][cH:32][cH:33]1)[c:34]1[cH:35][cH:36][cH:37][cH:38][cH:39]1", "smiles3D": "C([C:1]#[5N:2]->[Mn+:3]1(<-[3H-:4])(<-[4C-:5]#[O+:6])(<-[6C-:7]#[O+:8])<-[1P:9]([c:10]2[c:11]([H:43])[c:12]([H:44])[c:13]([H:45])[c:14]([H:46])[c:15]2[H:47])([c:16]2[c:17]([H:48])[c:18]([H:49])[c:19]([H:50])[c:20]([H:51])[c:21]2[H:52])[C:22]([H:53])([H:54])[C:23]([H:55])([H:56])[N:24]([H:57])[C:25]([H:58])([H:59])[C:26]([H:60])([H:61])[2P:27]->1([c:28]1[c:29]([H:62])[c:30]([H:63])[c:31]([H:64])[c:32]([H:65])[c:33]1[H:66])[c:34]1[c:35]([H:67])[c:36]([H:68])[c:37]([H:69])[c:38]([H:70])[c:39]1[H:71])([H:40])([H:41])[H:42]", "smiles3Dx": "C([C:1]#[5N:2]->[Mn+:3]1(<-[3H-:4])(<-[4C-:5]#[O+:6])(<-[6C-:7]#[O+:8])<-[1P:9]([c:10]2[c:11]([H:43])[c:12]([H:44])[c:13]([H:45])[c:14]([H:46])[c:15]2[H:47])([c:16]2[c:17]([H:48])[c:18]([H:49])[c:19]([H:50])[c:20]([H:51])[c:21]2[H:52])[C:22]([H:53])([H:54])[C:23]([H:55])([H:56])[N:24]([H:57])[C:25]([H:58])([H:59])[C:26]([H:60])([H:61])[2P:27]->1([c:28]1[c:29]([H:62])[c:30]([H:63])[c:31]([H:64])[c:32]([H:65])[c:33]1[H:66])[c:34]1[c:35]([H:67])[c:36]([H:68])[c:37]([H:69])[c:38]([H:70])[c:39]1[H:71])([H:40])([H:41])[H:42]", "dummies": []}
C     -1.2650    -0.1648    -4.8124
C     -0.9015    -0.1078    -3.3978
N     -0.5883    -0.0639    -2.2108
Mn     0.0000     0.0000     0.0000
H      0.4110     0.0426     1.7911
C     -2.1886     0.4149     0.5263
O     -3.3418     0.6339     0.8027
C      0.2880     2.2677    -0.1359
O      0.4416     3.4616    -0.2078
P     -0.5559    -2.6165     0.2026
C      0.0978    -3.7038    -1.0574
C     -0.1633    -5.0827    -1.0061
C      0.3271    -5.9274    -2.0065
C      1.0654    -5.3989    -3.0693
C      1.3053    -4.0238    -3.1376
C      0.8141    -3.1778    -2.1396
C     -2.3259    -2.8520     0.0842
C     -2.9248    -3.0980    -1.1640
C     -4.3122    -3.2373    -1.2639
C     -5.1132    -3.1109    -0.1264
C     -4.5292    -2.8321     1.1116
C     -3.1422    -2.6920     1.2177
C     -0.1096    -3.3082     1.8135
C      1.2087    -4.1198     1.8242
N      2.2005    -3.6888     0.8380
C      2.7892    -2.3801     1.1343
C      3.3855    -1.8159    -0.1629
P      2.6089    -0.2600    -0.6159
C      2.9242    -0.0172    -2.3625
C      3.8640    -0.8023    -3.0596
C      4.0764    -0.5938    -4.4260
C      3.3721     0.4048    -5.1023
C      2.4646     1.2087    -4.4099
C      2.2491     1.0054    -3.0441
C      3.6388     0.9638     0.1796
C      4.9159     1.2605    -0.3276
C      5.7220     2.2088     0.3095
C      5.2649     2.8579     1.4592
C      4.0035     2.5542     1.9775
C      3.1945     1.6060     1.3436
H     -0.3426    -0.1858    -5.4286
H     -1.8591    -1.0819    -5.0038
H     -1.8665     0.7292    -5.0760
H     -0.7473    -5.5018    -0.1965
H      0.1311    -6.9908    -1.9602
H      1.4445    -6.0534    -3.8434
H      1.8689    -3.6122    -3.9651
H      0.9987    -2.1195    -2.2129
H     -2.3281    -3.1722    -2.0636
H     -4.7674    -3.4346    -2.2258
H     -6.1875    -3.2152    -0.2068
H     -5.1528    -2.7130     1.9882
H     -2.7164    -2.4383     2.1794
H     -0.9270    -3.9738     2.1606
H     -0.0170    -2.4698     2.5352
H      1.6497    -4.0915     2.8458
H      0.9598    -5.1848     1.6241
H      2.9711    -4.3982     0.8207
H      3.5928    -2.4952     1.8963
H      2.0384    -1.6879     1.5681
H      3.2420    -2.5459    -0.9854
H      4.4754    -1.6516    -0.0230
H      4.4557    -1.5581    -2.5668
H      4.7948    -1.2025    -4.9598
H      3.5391     0.5638    -6.1597
H      1.9287     1.9916    -4.9308
H      1.5537     1.6468    -2.5221
H      5.2965     0.7587    -1.2064
H      6.7032     2.4373    -0.0860
H      5.8905     3.5909     1.9519
H      3.6535     3.0509     2.8732
H      2.2295     1.3768     1.7667
