# Supplementary material for: MACE: Automated Assessment of Stereochemistry of Transition Metal Complexes and Its Applications in Computational Catalysis
Source: J Chem Theory Comput. 2024 Feb 16;20(5):2313–20. doi: 10.1021/acs.jctc.3c01313 (PMC10938507; doi:10.1021/acs.jctc.3c01313)
Supplement: Supplementary file 3 — ct3c01313_si_003.zip [file ct3c01313_si_003.zip › structures/screening/mace_MeCN/Mn_PNhP_Ph_bic_2.xyz]

72
{"conf": 0, "E": 115.09, "rms": -1.0, "geom": "OH", "total_charge": 0, "CA_charge": 1, "smiles": "C[C:1]#[6N:2]->[Mn+:3]1(<-[3C-:4]#[O+:5])(<-[4H-:6])(<-[5C-:7]#[O+:8])<-[1P:9]([c:10]2[cH:11][cH:12][cH:13][cH:14][cH:15]2)([c:16]2[cH:17][cH:18][cH:19][cH:20][cH:21]2)[CH2:22][CH2:23][NH:24][CH2:25][CH2:26][2P:27]->1([c:28]1[cH:29][cH:30][cH:31][cH:32][cH:33]1)[c:34]1[cH:35][cH:36][cH:37][cH:38][cH:39]1", "smiles3D": "C([C:1]#[6N:2]->[Mn+:3]1(<-[3C-:4]#[O+:5])(<-[4H-:6])(<-[5C-:7]#[O+:8])<-[1P:9]([c:10]2[c:11]([H:43])[c:12]([H:44])[c:13]([H:45])[c:14]([H:46])[c:15]2[H:47])([c:16]2[c:17]([H:48])[c:18]([H:49])[c:19]([H:50])[c:20]([H:51])[c:21]2[H:52])[C:22]([H:53])([H:54])[C:23]([H:55])([H:56])[N:24]([H:57])[C:25]([H:58])([H:59])[C:26]([H:60])([H:61])[2P:27]->1([c:28]1[c:29]([H:62])[c:30]([H:63])[c:31]([H:64])[c:32]([H:65])[c:33]1[H:66])[c:34]1[c:35]([H:67])[c:36]([H:68])[c:37]([H:69])[c:38]([H:70])[c:39]1[H:71])([H:40])([H:41])[H:42]", "smiles3Dx": "C([C:1]#[6N:2]->[Mn+:3]1(<-[3C-:4]#[O+:5])(<-[4H-:6])(<-[5C-:7]#[O+:8])<-[1P:9]([c:10]2[c:11]([H:43])[c:12]([H:44])[c:13]([H:45])[c:14]([H:46])[c:15]2[H:47])([c:16]2[c:17]([H:48])[c:18]([H:49])[c:19]([H:50])[c:20]([H:51])[c:21]2[H:52])[C:22]([H:53])([H:54])[C:23]([H:55])([H:56])[N:24]([H:57])[C:25]([H:58])([H:59])[C:26]([H:60])([H:61])[2P:27]->1([c:28]1[c:29]([H:62])[c:30]([H:63])[c:31]([H:64])[c:32]([H:65])[c:33]1[H:66])[c:34]1[c:35]([H:67])[c:36]([H:68])[c:37]([H:69])[c:38]([H:70])[c:39]1[H:71])([H:40])([H:41])[H:42]", "dummies": []}
C     -2.7663    -3.4056     2.3519
C     -1.9388    -2.4122     1.6691
N     -1.2531    -1.5735     1.0900
Mn     0.0000     0.0000     0.0000
C     -0.5860     1.4959     1.6323
O     -0.8943     2.2846     2.4909
H      1.4404    -0.4919     1.0325
C      0.5703    -1.6104    -1.5261
O      0.8714    -2.4613    -2.3258
P      1.5701     1.8427    -1.1805
C      3.2353     1.2837    -1.5073
C      4.1813     2.1661    -2.0556
C      5.4868     1.7318    -2.3035
C      5.8580     0.4200    -1.9974
C      4.9257    -0.4564    -1.4359
C      3.6191    -0.0252    -1.1863
C      1.8345     3.2324    -0.0856
C      2.5294     3.0310     1.1167
C      2.7310     4.0928     2.0028
C      2.2354     5.3625     1.6977
C      1.5364     5.5716     0.5064
C      1.3336     4.5136    -0.3851
C      1.0135     2.5388    -2.7472
C      1.0548     1.5034    -3.8762
N      0.1355     0.3953    -3.6099
C     -1.2481     0.7082    -3.9927
C     -2.2142    -0.0585    -3.0902
P     -2.2036     0.5962    -1.4119
C     -3.6311    -0.1380    -0.6236
C     -4.0594    -1.4317    -0.9710
C     -5.1380    -2.0181    -0.3017
C     -5.7857    -1.3280     0.7258
C     -5.3514    -0.0517     1.0915
C     -4.2735     0.5394     0.4262
C     -2.6635     2.3180    -1.5712
C     -1.9431     3.3124    -0.8996
C     -2.3300     4.6523    -0.9945
C     -3.4500     5.0054    -1.7508
C     -4.1869     4.0173    -2.4084
C     -3.8009     2.6768    -2.3149
H     -3.6385    -2.9013     2.8166
H     -2.1673    -3.9107     3.1371
H     -3.1238    -4.1556     1.6167
H      3.9155     3.1896    -2.2849
H      6.2117     2.4134    -2.7292
H      6.8693     0.0851    -2.1884
H      5.2169    -1.4692    -1.1892
H      2.9222    -0.7115    -0.7353
H      2.9121     2.0500     1.3702
H      3.2686     3.9302     2.9280
H      2.3897     6.1835     2.3859
H      1.1468     6.5546     0.2750
H      0.7763     4.7112    -1.2878
H      1.6733     3.3872    -3.0224
H     -0.0154     2.9181    -2.6345
H      0.8077     1.9969    -4.8435
H      2.0901     1.1113    -3.9800
H      0.4480    -0.4246    -4.1820
H     -1.4707     1.7954    -3.9471
H     -1.4230     0.3969    -5.0473
H     -1.9147    -1.1269    -3.0672
H     -3.2398     0.0156    -3.5072
H     -3.5595    -2.0026    -1.7393
H     -5.4649    -3.0138    -0.5722
H     -6.6169    -1.7865     1.2455
H     -5.8447     0.4765     1.8971
H     -3.9364     1.5188     0.7407
H     -1.0728     3.0622    -0.3230
H     -1.7608     5.4170    -0.4817
H     -3.7496     6.0429    -1.8230
H     -5.0614     4.2892    -2.9852
H     -4.3980     1.9242    -2.8117
72
{"conf": 1, "E": 116.58, "rms": -1.0, "geom": "OH", "total_charge": 0, "CA_charge": 1, "smiles": "C[C:1]#[6N:2]->[Mn+:3]1(<-[3C-:4]#[O+:5])(<-[4H-:6])(<-[5C-:7]#[O+:8])<-[1P:9]([c:10]2[cH:11][cH:12][cH:13][cH:14][cH:15]2)([c:16]2[cH:17][cH:18][cH:19][cH:20][cH:21]2)[CH2:22][CH2:23][NH:24][CH2:25][CH2:26][2P:27]->1([c:28]1[cH:29][cH:30][cH:31][cH:32][cH:33]1)[c:34]1[cH:35][cH:36][cH:37][cH:38][cH:39]1", "smiles3D": "C([C:1]#[6N:2]->[Mn+:3]1(<-[3C-:4]#[O+:5])(<-[4H-:6])(<-[5C-:7]#[O+:8])<-[1P:9]([c:10]2[c:11]([H:43])[c:12]([H:44])[c:13]([H:45])[c:14]([H:46])[c:15]2[H:47])([c:16]2[c:17]([H:48])[c:18]([H:49])[c:19]([H:50])[c:20]([H:51])[c:21]2[H:52])[C:22]([H:53])([H:54])[C:23]([H:55])([H:56])[N:24]([H:57])[C:25]([H:58])([H:59])[C:26]([H:60])([H:61])[2P:27]->1([c:28]1[c:29]([H:62])[c:30]([H:63])[c:31]([H:64])[c:32]([H:65])[c:33]1[H:66])[c:34]1[c:35]([H:67])[c:36]([H:68])[c:37]([H:69])[c:38]([H:70])[c:39]1[H:71])([H:40])([H:41])[H:42]", "smiles3Dx": "C([C:1]#[6N:2]->[Mn+:3]1(<-[3C-:4]#[O+:5])(<-[4H-:6])(<-[5C-:7]#[O+:8])<-[1P:9]([c:10]2[c:11]([H:43])[c:12]([H:44])[c:13]([H:45])[c:14]([H:46])[c:15]2[H:47])([c:16]2[c:17]([H:48])[c:18]([H:49])[c:19]([H:50])[c:20]([H:51])[c:21]2[H:52])[C:22]([H:53])([H:54])[C:23]([H:55])([H:56])[N:24]([H:57])[C:25]([H:58])([H:59])[C:26]([H:60])([H:61])[2P:27]->1([c:28]1[c:29]([H:62])[c:30]([H:63])[c:31]([H:64])[c:32]([H:65])[c:33]1[H:66])[c:34]1[c:35]([H:67])[c:36]([H:68])[c:37]([H:69])[c:38]([H:70])[c:39]1[H:71])([H:40])([H:41])[H:42]", "dummies": []}
C     -4.6757     1.4540    -0.9032
C     -3.3043     1.0183    -0.6441
N     -2.1512     0.6578    -0.4219
Mn     0.0000     0.0000     0.0000
C     -0.6973    -1.0294     1.9240
O     -1.0680    -1.5735     2.9343
H     -0.3566    -1.5695    -0.8911
C      0.6049     0.9193    -2.0087
O      0.9238     1.4046    -3.0656
P      2.4913    -0.9185     0.3913
C      3.8644     0.1710     0.0295
C      3.6447     1.4222    -0.5576
C      4.7227     2.2523    -0.8789
C      6.0301     1.8301    -0.6277
C      6.2604     0.5744    -0.0605
C      5.1834    -0.2570     0.2611
C      2.7830    -2.3261    -0.6723
C      2.4074    -3.6182    -0.2661
C      2.6088    -4.7091    -1.1175
C      3.1672    -4.5174    -2.3837
C      3.5153    -3.2321    -2.8060
C      3.3160    -2.1378    -1.9592
C      2.7984    -1.5360     2.0557
C      2.9077    -0.3913     3.0630
N      1.5859     0.2196     3.2597
C      1.6704     1.6432     3.5925
C      1.8344     2.4966     2.3303
P      0.4043     2.3610     1.2427
C     -0.9554     2.9464     2.2453
C     -0.9334     4.2532     2.7618
C     -1.9948     4.7197     3.5429
C     -3.0838     3.8872     3.8123
C     -3.1119     2.5875     3.3004
C     -2.0511     2.1176     2.5200
C      0.5805     3.6676     0.0322
C     -0.5140     3.9944    -0.7833
C     -0.4004     4.9962    -1.7510
C      0.8077     5.6777    -1.9141
C      1.9037     5.3584    -1.1090
C      1.7954     4.3586    -0.1375
H     -4.7684     2.5350    -0.6717
H     -4.9235     1.2810    -1.9705
H     -5.3737     0.8775    -0.2620
H      2.6470     1.7689    -0.7476
H      4.5439     3.2233    -1.3224
H      6.8642     2.4730    -0.8775
H      7.2738     0.2420     0.1231
H      5.3842    -1.2354     0.6755
H      1.9505    -3.7918     0.6975
H      2.3246    -5.7034    -0.7980
H      3.3197    -5.3631    -3.0417
H      3.9337    -3.0826    -3.7930
H      3.5723    -1.1485    -2.3152
H      3.7417    -2.1201     2.0627
H      1.9647    -2.2033     2.3574
H      3.2764    -0.8022     4.0298
H      3.6716     0.3398     2.7232
H      1.1233    -0.2698     4.0619
H      2.5200     1.8364     4.2860
H      0.7490     1.9551     4.1312
H      1.9575     3.5568     2.6352
H      2.7401     2.1797     1.7876
H     -0.0999     4.9131     2.5584
H     -1.9737     5.7272     3.9378
H     -3.9059     4.2492     4.4160
H     -3.9570     1.9436     3.5071
H     -2.0988     1.1161     2.1344
H     -1.4561     3.4737    -0.6706
H     -1.2490     5.2427    -2.3759
H      0.8953     6.4518    -2.6655
H      2.8406     5.8843    -1.2401
H      2.6677     4.1334     0.4563
72
{"conf": 2, "E": 132.2, "rms": -1.0, "geom": "OH", "total_charge": 0, "CA_charge": 1, "smiles": "C[C:1]#[6N:2]->[Mn+:3]1(<-[3C-:4]#[O+:5])(<-[4H-:6])(<-[5C-:7]#[O+:8])<-[1P:9]([c:10]2[cH:11][cH:12][cH:13][cH:14][cH:15]2)([c:16]2[cH:17][cH:18][cH:19][cH:20][cH:21]2)[CH2:22][CH2:23][NH:24][CH2:25][CH2:26][2P:27]->1([c:28]1[cH:29][cH:30][cH:31][cH:32][cH:33]1)[c:34]1[cH:35][cH:36][cH:37][cH:38][cH:39]1", "smiles3D": "C([C:1]#[6N:2]->[Mn+:3]1(<-[3C-:4]#[O+:5])(<-[4H-:6])(<-[5C-:7]#[O+:8])<-[1P:9]([c:10]2[c:11]([H:43])[c:12]([H:44])[c:13]([H:45])[c:14]([H:46])[c:15]2[H:47])([c:16]2[c:17]([H:48])[c:18]([H:49])[c:19]([H:50])[c:20]([H:51])[c:21]2[H:52])[C:22]([H:53])([H:54])[C:23]([H:55])([H:56])[N:24]([H:57])[C:25]([H:58])([H:59])[C:26]([H:60])([H:61])[2P:27]->1([c:28]1[c:29]([H:62])[c:30]([H:63])[c:31]([H:64])[c:32]([H:65])[c:33]1[H:66])[c:34]1[c:35]([H:67])[c:36]([H:68])[c:37]([H:69])[c:38]([H:70])[c:39]1[H:71])([H:40])([H:41])[H:42]", "smiles3Dx": "C([C:1]#[6N:2]->[Mn+:3]1(<-[3C-:4]#[O+:5])(<-[4H-:6])(<-[5C-:7]#[O+:8])<-[1P:9]([c:10]2[c:11]([H:43])[c:12]([H:44])[c:13]([H:45])[c:14]([H:46])[c:15]2[H:47])([c:16]2[c:17]([H:48])[c:18]([H:49])[c:19]([H:50])[c:20]([H:51])[c:21]2[H:52])[C:22]([H:53])([H:54])[C:23]([H:55])([H:56])[N:24]([H:57])[C:25]([H:58])([H:59])[C:26]([H:60])([H:61])[2P:27]->1([c:28]1[c:29]([H:62])[c:30]([H:63])[c:31]([H:64])[c:32]([H:65])[c:33]1[H:66])[c:34]1[c:35]([H:67])[c:36]([H:68])[c:37]([H:69])[c:38]([H:70])[c:39]1[H:71])([H:40])([H:41])[H:42]", "dummies": []}
C     -0.6609    -4.9167    -0.4149
C     -0.4585    -3.4741    -0.2896
N     -0.2974    -2.2606    -0.1873
Mn     0.0000     0.0000     0.0000
C     -0.3703    -0.1567     2.2555
O     -0.5620    -0.2361     3.4434
H      1.7773    -0.3249     0.3461
C      0.5334     0.0697    -2.2235
O      0.8161     0.0979    -3.3955
P      0.5474     2.6025     0.3604
C     -0.7523     3.5925     1.0990
C     -1.8276     2.9651     1.7411
C     -2.8380     3.7228     2.3388
C     -2.7685     5.1171     2.3220
C     -1.6807     5.7534     1.7196
C     -0.6688     4.9976     1.1190
C      1.9261     2.7618     1.4899
C      3.2132     2.3834     1.0740
C      4.2946     2.4723     1.9555
C      4.0976     2.9212     3.2633
C      2.8163     3.2706     3.6956
C      1.7304     3.1835     2.8189
C      1.1015     3.4891    -1.1129
C      0.0551     3.5032    -2.2418
N     -1.3184     3.4628    -1.7211
C     -2.1386     2.4085    -2.3277
C     -3.1476     1.8784    -1.3018
P     -2.6305     0.3002    -0.5897
C     -3.7053     0.0645     0.8276
C     -4.8996     0.7994     0.9706
C     -5.7140     0.6079     2.0911
C     -5.3600    -0.3271     3.0655
C     -4.1971    -1.0840     2.9145
C     -3.3783    -0.8952     1.7980
C     -3.1992    -0.9553    -1.7421
C     -3.4203    -0.6579    -3.1024
C     -3.8361    -1.6587    -3.9862
C     -4.0300    -2.9633    -3.5304
C     -3.8087    -3.2712    -2.1880
C     -3.3957    -2.2756    -1.2985
H     -1.4132    -5.2492     0.3295
H     -1.0253    -5.1502    -1.4365
H      0.2988    -5.4427    -0.2336
H     -1.8933     1.8936     1.7777
H     -3.6729     3.2277     2.8179
H     -3.5500     5.7038     2.7871
H     -1.6163     6.8338     1.7265
H      0.1758     5.5197     0.6981
H      3.3845     2.0058     0.0751
H      5.2850     2.1850     1.6267
H      4.9356     2.9867     3.9451
H      2.6625     3.6019     4.7145
H      0.7495     3.4358     3.1950
H      2.0216     3.0026    -1.4960
H      1.3551     4.5310    -0.8395
H      0.1997     4.4304    -2.8409
H      0.2797     2.6763    -2.9454
H     -1.7800     4.3906    -1.8745
H     -2.6911     2.8341    -3.1957
H     -1.5346     1.5730    -2.7272
H     -4.1290     1.7402    -1.8032
H     -3.2750     2.6235    -0.4911
H     -5.2234     1.5152     0.2315
H     -6.6250     1.1821     2.2009
H     -5.9940    -0.4748     3.9302
H     -3.9331    -1.8237     3.6592
H     -2.5039    -1.5186     1.6835
H     -3.2846     0.3308    -3.5045
H     -4.0063    -1.4218    -5.0286
H     -4.3491    -3.7358    -4.2181
H     -3.9524    -4.2846    -1.8356
H     -3.2218    -2.5534    -0.2721
72
{"conf": 3, "E": 132.2, "rms": -1.0, "geom": "OH", "total_charge": 0, "CA_charge": 1, "smiles": "C[C:1]#[6N:2]->[Mn+:3]1(<-[3C-:4]#[O+:5])(<-[4H-:6])(<-[5C-:7]#[O+:8])<-[1P:9]([c:10]2[cH:11][cH:12][cH:13][cH:14][cH:15]2)([c:16]2[cH:17][cH:18][cH:19][cH:20][cH:21]2)[CH2:22][CH2:23][NH:24][CH2:25][CH2:26][2P:27]->1([c:28]1[cH:29][cH:30][cH:31][cH:32][cH:33]1)[c:34]1[cH:35][cH:36][cH:37][cH:38][cH:39]1", "smiles3D": "C([C:1]#[6N:2]->[Mn+:3]1(<-[3C-:4]#[O+:5])(<-[4H-:6])(<-[5C-:7]#[O+:8])<-[1P:9]([c:10]2[c:11]([H:43])[c:12]([H:44])[c:13]([H:45])[c:14]([H:46])[c:15]2[H:47])([c:16]2[c:17]([H:48])[c:18]([H:49])[c:19]([H:50])[c:20]([H:51])[c:21]2[H:52])[C:22]([H:53])([H:54])[C:23]([H:55])([H:56])[N:24]([H:57])[C:25]([H:58])([H:59])[C:26]([H:60])([H:61])[2P:27]->1([c:28]1[c:29]([H:62])[c:30]([H:63])[c:31]([H:64])[c:32]([H:65])[c:33]1[H:66])[c:34]1[c:35]([H:67])[c:36]([H:68])[c:37]([H:69])[c:38]([H:70])[c:39]1[H:71])([H:40])([H:41])[H:42]", "smiles3Dx": "C([C:1]#[6N:2]->[Mn+:3]1(<-[3C-:4]#[O+:5])(<-[4H-:6])(<-[5C-:7]#[O+:8])<-[1P:9]([c:10]2[c:11]([H:43])[c:12]([H:44])[c:13]([H:45])[c:14]([H:46])[c:15]2[H:47])([c:16]2[c:17]([H:48])[c:18]([H:49])[c:19]([H:50])[c:20]([H:51])[c:21]2[H:52])[C:22]([H:53])([H:54])[C:23]([H:55])([H:56])[N:24]([H:57])[C:25]([H:58])([H:59])[C:26]([H:60])([H:61])[2P:27]->1([c:28]1[c:29]([H:62])[c:30]([H:63])[c:31]([H:64])[c:32]([H:65])[c:33]1[H:66])[c:34]1[c:35]([H:67])[c:36]([H:68])[c:37]([H:69])[c:38]([H:70])[c:39]1[H:71])([H:40])([H:41])[H:42]", "dummies": []}
C      0.9333    -3.4435    -3.4720
C      0.6664    -2.4350    -2.4475
N      0.4350    -1.5842    -1.5920
Mn     0.0000     0.0000     0.0000
C     -1.5841    -1.3910     0.8883
O     -2.4155    -2.1311     1.3524
H      1.2369    -0.8323     1.0776
C      1.7163     1.2739    -0.8249
O      2.6207     1.9457    -1.2551
P     -0.2846     1.8114     1.9597
C      1.2454     1.9258     2.8805
C      2.1013     3.0337     2.7307
C      3.3082     3.0895     3.4347
C      3.6801     2.0379     4.2752
C      2.8510     0.9215     4.4049
C      1.6429     0.8598     3.7042
C     -0.6221     3.4947     1.4423
C     -0.4087     3.8709     0.1100
C     -0.6480     5.1837    -0.3043
C     -1.0790     6.1396     0.6175
C     -1.2568     5.7857     1.9569
C     -1.0198     4.4720     2.3741
C     -1.5099     1.4010     3.2223
C     -2.9366     1.2633     2.6611
N     -3.1545     2.1253     1.4912
C     -3.7013     1.4073     0.3346
C     -3.1742     2.0317    -0.9630
P     -1.8356     1.0610    -1.6918
C     -1.1153     2.1367    -2.9341
C      0.1437     1.8319    -3.4742
C      0.7256     2.6648    -4.4336
C      0.0487     3.8027    -4.8756
C     -1.2185     4.0996    -4.3705
C     -1.8064     3.2685    -3.4119
C     -2.6432    -0.2079    -2.6745
C     -1.9483    -0.8235    -3.7312
C     -2.5507    -1.8333    -4.4864
C     -3.8526    -2.2424    -4.1971
C     -4.5536    -1.6435    -3.1497
C     -3.9562    -0.6342    -2.3880
H      1.2905    -2.9444    -4.3961
H      1.7090    -4.1471    -3.1061
H     -0.0003    -4.0012    -3.6918
H      1.8583     3.8524     2.0689
H      3.9601     3.9463     3.3220
H      4.6163     2.0826     4.8164
H      3.1483     0.0992     5.0428
H      1.0306    -0.0269     3.7975
H     -0.0641     3.1545    -0.6124
H     -0.4956     5.4597    -1.3398
H     -1.2620     7.1570     0.2970
H     -1.5694     6.5325     2.6753
H     -1.1286     4.2426     3.4223
H     -1.5019     2.1808     4.0074
H     -1.2260     0.4382     3.6940
H     -3.6564     1.5369     3.4652
H     -3.1369     0.1921     2.4573
H     -3.8001     2.9095     1.7476
H     -3.4692     0.3265     0.3531
H     -4.8119     1.4860     0.3518
H     -2.8135     3.0594    -0.7576
H     -4.0080     2.0964    -1.6938
H      0.6694     0.9371    -3.1755
H      1.6990     2.4229    -4.8403
H      0.4999     4.4465    -5.6194
H     -1.7495     4.9730    -4.7266
H     -2.7961     3.5229    -3.0667
H     -0.9370    -0.5430    -3.9750
H     -2.0042    -2.3025    -5.2944
H     -4.3173    -3.0251    -4.7826
H     -5.5631    -1.9634    -2.9252
H     -4.5391    -0.2061    -1.5915
72
{"conf": 4, "E": 134.82, "rms": -1.0, "geom": "OH", "total_charge": 0, "CA_charge": 1, "smiles": "C[C:1]#[6N:2]->[Mn+:3]1(<-[3C-:4]#[O+:5])(<-[4H-:6])(<-[5C-:7]#[O+:8])<-[1P:9]([c:10]2[cH:11][cH:12][cH:13][cH:14][cH:15]2)([c:16]2[cH:17][cH:18][cH:19][cH:20][cH:21]2)[CH2:22][CH2:23][NH:24][CH2:25][CH2:26][2P:27]->1([c:28]1[cH:29][cH:30][cH:31][cH:32][cH:33]1)[c:34]1[cH:35][cH:36][cH:37][cH:38][cH:39]1", "smiles3D": "C([C:1]#[6N:2]->[Mn+:3]1(<-[3C-:4]#[O+:5])(<-[4H-:6])(<-[5C-:7]#[O+:8])<-[1P:9]([c:10]2[c:11]([H:43])[c:12]([H:44])[c:13]([H:45])[c:14]([H:46])[c:15]2[H:47])([c:16]2[c:17]([H:48])[c:18]([H:49])[c:19]([H:50])[c:20]([H:51])[c:21]2[H:52])[C:22]([H:53])([H:54])[C:23]([H:55])([H:56])[N:24]([H:57])[C:25]([H:58])([H:59])[C:26]([H:60])([H:61])[2P:27]->1([c:28]1[c:29]([H:62])[c:30]([H:63])[c:31]([H:64])[c:32]([H:65])[c:33]1[H:66])[c:34]1[c:35]([H:67])[c:36]([H:68])[c:37]([H:69])[c:38]([H:70])[c:39]1[H:71])([H:40])([H:41])[H:42]", "smiles3Dx": "C([C:1]#[6N:2]->[Mn+:3]1(<-[3C-:4]#[O+:5])(<-[4H-:6])(<-[5C-:7]#[O+:8])<-[1P:9]([c:10]2[c:11]([H:43])[c:12]([H:44])[c:13]([H:45])[c:14]([H:46])[c:15]2[H:47])([c:16]2[c:17]([H:48])[c:18]([H:49])[c:19]([H:50])[c:20]([H:51])[c:21]2[H:52])[C:22]([H:53])([H:54])[C:23]([H:55])([H:56])[N:24]([H:57])[C:25]([H:58])([H:59])[C:26]([H:60])([H:61])[2P:27]->1([c:28]1[c:29]([H:62])[c:30]([H:63])[c:31]([H:64])[c:32]([H:65])[c:33]1[H:66])[c:34]1[c:35]([H:67])[c:36]([H:68])[c:37]([H:69])[c:38]([H:70])[c:39]1[H:71])([H:40])([H:41])[H:42]", "dummies": []}
C     -0.1521    -2.9769     3.9874
C     -0.1130    -2.0929     2.8235
N     -0.0764    -1.3557     1.8416
Mn     0.0000     0.0000     0.0000
C     -1.9983    -0.8935    -0.6684
O     -3.0506    -1.3666    -1.0193
H     -0.9454     1.2519     0.9573
C      1.9391     0.9365     0.7969
O      2.9576     1.4288     1.2144
P     -0.0511     1.6733    -2.1127
C     -1.1902     1.1260    -3.3872
C     -0.7456     0.6454    -4.6332
C     -1.6674     0.1986    -5.5855
C     -3.0353     0.2244    -5.3072
C     -3.4860     0.6958    -4.0734
C     -2.5696     1.1417    -3.1177
C     -0.6876     3.2724    -1.6285
C     -0.4484     3.7532    -0.3333
C     -0.9092     5.0180     0.0449
C     -1.5900     5.8197    -0.8750
C     -1.7956     5.3645    -2.1799
C     -1.3353     4.1010    -2.5626
C      1.5169     2.1314    -2.8806
C      2.6452     1.1533    -2.5027
N      3.0520     0.2560    -3.5970
C      3.1061    -1.1443    -3.1610
C      1.6948    -1.7658    -3.0010
P      1.2297    -2.0273    -1.2787
C      2.6686    -2.7311    -0.4813
C      3.0555    -2.3007     0.7947
C      4.1628    -2.8753     1.4261
C      4.8821    -3.8917     0.7922
C      4.4885    -4.3421    -0.4704
C      3.3810    -3.7709    -1.1037
C      0.0922    -3.4056    -1.3522
C      0.0340    -4.3315    -0.2962
C     -0.8896    -5.3803    -0.3301
C     -1.7724    -5.5025    -1.4060
C     -1.7403    -4.5697    -2.4456
C     -0.8187    -3.5189    -2.4173
H     -0.4053    -4.0062     3.6596
H      0.8411    -2.9803     4.4816
H     -0.9205    -2.6154     4.7011
H      0.2945     0.5919    -4.8904
H     -1.3193    -0.1726    -6.5408
H     -3.7452    -0.1234    -6.0464
H     -4.5460     0.7130    -3.8555
H     -2.9377     1.4991    -2.1642
H      0.1165     3.1670     0.3768
H     -0.7275     5.3818     1.0479
H     -1.9432     6.7998    -0.5817
H     -2.3035     5.9951    -2.8982
H     -1.4783     3.7829    -3.5867
H      1.7986     3.1413    -2.5117
H      1.4050     2.1981    -3.9773
H      2.3738     0.5886    -1.5991
H      3.5392     1.7489    -2.2187
H      2.4596     0.3371    -4.4524
H      3.7402    -1.2276    -2.2546
H      3.6460    -1.7176    -3.9455
H      0.9420    -1.1113    -3.4712
H      1.6784    -2.7451    -3.5251
H      2.4984    -1.5416     1.3147
H      4.4583    -2.5379     2.4112
H      5.7378    -4.3366     1.2833
H      5.0383    -5.1378    -0.9562
H      3.0802    -4.1424    -2.0744
H      0.6909    -4.2425     0.5590
H     -0.9264    -6.0940     0.4827
H     -2.4891    -6.3132    -1.4284
H     -2.4370    -4.6550    -3.2695
H     -0.8346    -2.7909    -3.2174
72
{"conf": 5, "E": 125.2, "rms": -1.0, "geom": "OH", "total_charge": 0, "CA_charge": 1, "smiles": "C[C:1]#[6N:2]->[Mn+:3]1(<-[3C-:4]#[O+:5])(<-[4H-:6])(<-[5C-:7]#[O+:8])<-[1P:9]([c:10]2[cH:11][cH:12][cH:13][cH:14][cH:15]2)([c:16]2[cH:17][cH:18][cH:19][cH:20][cH:21]2)[CH2:22][CH2:23][NH:24][CH2:25][CH2:26][2P:27]->1([c:28]1[cH:29][cH:30][cH:31][cH:32][cH:33]1)[c:34]1[cH:35][cH:36][cH:37][cH:38][cH:39]1", "smiles3D": "C([C:1]#[6N:2]->[Mn+:3]1(<-[3C-:4]#[O+:5])(<-[4H-:6])(<-[5C-:7]#[O+:8])<-[1P:9]([c:10]2[c:11]([H:43])[c:12]([H:44])[c:13]([H:45])[c:14]([H:46])[c:15]2[H:47])([c:16]2[c:17]([H:48])[c:18]([H:49])[c:19]([H:50])[c:20]([H:51])[c:21]2[H:52])[C:22]([H:53])([H:54])[C:23]([H:55])([H:56])[N:24]([H:57])[C:25]([H:58])([H:59])[C:26]([H:60])([H:61])[2P:27]->1([c:28]1[c:29]([H:62])[c:30]([H:63])[c:31]([H:64])[c:32]([H:65])[c:33]1[H:66])[c:34]1[c:35]([H:67])[c:36]([H:68])[c:37]([H:69])[c:38]([H:70])[c:39]1[H:71])([H:40])([H:41])[H:42]", "smiles3Dx": "C([C:1]#[6N:2]->[Mn+:3]1(<-[3C-:4]#[O+:5])(<-[4H-:6])(<-[5C-:7]#[O+:8])<-[1P:9]([c:10]2[c:11]([H:43])[c:12]([H:44])[c:13]([H:45])[c:14]([H:46])[c:15]2[H:47])([c:16]2[c:17]([H:48])[c:18]([H:49])[c:19]([H:50])[c:20]([H:51])[c:21]2[H:52])[C:22]([H:53])([H:54])[C:23]([H:55])([H:56])[N:24]([H:57])[C:25]([H:58])([H:59])[C:26]([H:60])([H:61])[2P:27]->1([c:28]1[c:29]([H:62])[c:30]([H:63])[c:31]([H:64])[c:32]([H:65])[c:33]1[H:66])[c:34]1[c:35]([H:67])[c:36]([H:68])[c:37]([H:69])[c:38]([H:70])[c:39]1[H:71])([H:40])([H:41])[H:42]", "dummies": []}
C     -0.4790    -4.9492     0.2548
C     -0.3367    -3.4954     0.1911
N     -0.2180    -2.2743     0.1301
Mn     0.0000     0.0000     0.0000
C     -2.2438     0.1563     0.4313
O     -3.4255     0.2375     0.6574
H      0.2768     0.0320     1.8185
C      2.2688    -0.2586    -0.2286
O      3.4610    -0.3937    -0.3489
P      0.2757     2.6750     0.0233
C      0.3958     3.2132     1.7247
C     -0.7694     3.5150     2.4504
C     -0.6838     3.9023     3.7909
C      0.5605     3.9714     4.4221
C      1.7206     3.6424     3.7167
C      1.6411     3.2548     2.3754
C     -1.0508     3.6837    -0.6311
C     -0.9644     5.0851    -0.5635
C     -2.0106     5.8795    -1.0420
C     -3.1512     5.2821    -1.5841
C     -3.2467     3.8899    -1.6454
C     -2.2026     3.0945    -1.1645
C      1.7754     3.3100    -0.7508
C      1.6793     3.2939    -2.2866
N      1.9409     1.9524    -2.8354
C      1.1172     1.6361    -4.0060
C     -0.3478     1.3088    -3.6490
P     -0.5084    -0.1865    -2.6493
C      0.4208    -1.4304    -3.5372
C      0.1831    -1.6410    -4.9065
C      0.8887    -2.6286    -5.5999
C      1.8244    -3.4207    -4.9301
C      2.0492    -3.2305    -3.5643
C      1.3461    -2.2424    -2.8685
C     -2.1987    -0.7243    -2.8849
C     -3.2114     0.1863    -3.2393
C     -4.5327    -0.2506    -3.3743
C     -4.8553    -1.5914    -3.1514
C     -3.8572    -2.4987    -2.7887
C     -2.5350    -2.0675    -2.6510
H      0.3412    -5.4254    -0.3209
H     -1.4557    -5.2433    -0.1815
H     -0.4304    -5.2799     1.3125
H     -1.7451     3.4464     1.9870
H     -1.5835     4.1421     4.3427
H      0.6246     4.2688     5.4608
H      2.6823     3.6804     4.2119
H      2.5513     2.9809     1.8616
H     -0.0960     5.5649    -0.1319
H     -1.9387     6.9581    -0.9886
H     -3.9604     5.8974    -1.9557
H     -4.1281     3.4260    -2.0692
H     -2.2845     2.0279    -1.2445
H      2.6415     2.6924    -0.4336
H      1.9423     4.3537    -0.4112
H      0.7162     3.7270    -2.6273
H      2.4662     3.9718    -2.6801
H      1.7808     1.2200    -2.1213
H      1.1324     2.4915    -4.7173
H      1.5791     0.7857    -4.5480
H     -0.7878     2.1566    -3.1063
H     -0.9134     1.1698    -4.5937
H     -0.5494    -1.0477    -5.4377
H      0.7062    -2.7833    -6.6554
H      2.3683    -4.1871    -5.4668
H      2.7636    -3.8541    -3.0425
H      1.5167    -2.1338    -1.8133
H     -2.9998     1.2314    -3.4080
H     -5.3085     0.4527    -3.6481
H     -5.8792    -1.9262    -3.2553
H     -4.1086    -3.5362    -2.6099
H     -1.7764    -2.7825    -2.3600
72
{"conf": 6, "E": 125.63, "rms": -1.0, "geom": "OH", "total_charge": 0, "CA_charge": 1, "smiles": "C[C:1]#[6N:2]->[Mn+:3]1(<-[3C-:4]#[O+:5])(<-[4H-:6])(<-[5C-:7]#[O+:8])<-[1P:9]([c:10]2[cH:11][cH:12][cH:13][cH:14][cH:15]2)([c:16]2[cH:17][cH:18][cH:19][cH:20][cH:21]2)[CH2:22][CH2:23][NH:24][CH2:25][CH2:26][2P:27]->1([c:28]1[cH:29][cH:30][cH:31][cH:32][cH:33]1)[c:34]1[cH:35][cH:36][cH:37][cH:38][cH:39]1", "smiles3D": "C([C:1]#[6N:2]->[Mn+:3]1(<-[3C-:4]#[O+:5])(<-[4H-:6])(<-[5C-:7]#[O+:8])<-[1P:9]([c:10]2[c:11]([H:43])[c:12]([H:44])[c:13]([H:45])[c:14]([H:46])[c:15]2[H:47])([c:16]2[c:17]([H:48])[c:18]([H:49])[c:19]([H:50])[c:20]([H:51])[c:21]2[H:52])[C:22]([H:53])([H:54])[C:23]([H:55])([H:56])[N:24]([H:57])[C:25]([H:58])([H:59])[C:26]([H:60])([H:61])[2P:27]->1([c:28]1[c:29]([H:62])[c:30]([H:63])[c:31]([H:64])[c:32]([H:65])[c:33]1[H:66])[c:34]1[c:35]([H:67])[c:36]([H:68])[c:37]([H:69])[c:38]([H:70])[c:39]1[H:71])([H:40])([H:41])[H:42]", "smiles3Dx": "C([C:1]#[6N:2]->[Mn+:3]1(<-[3C-:4]#[O+:5])(<-[4H-:6])(<-[5C-:7]#[O+:8])<-[1P:9]([c:10]2[c:11]([H:43])[c:12]([H:44])[c:13]([H:45])[c:14]([H:46])[c:15]2[H:47])([c:16]2[c:17]([H:48])[c:18]([H:49])[c:19]([H:50])[c:20]([H:51])[c:21]2[H:52])[C:22]([H:53])([H:54])[C:23]([H:55])([H:56])[N:24]([H:57])[C:25]([H:58])([H:59])[C:26]([H:60])([H:61])[2P:27]->1([c:28]1[c:29]([H:62])[c:30]([H:63])[c:31]([H:64])[c:32]([H:65])[c:33]1[H:66])[c:34]1[c:35]([H:67])[c:36]([H:68])[c:37]([H:69])[c:38]([H:70])[c:39]1[H:71])([H:40])([H:41])[H:42]", "dummies": []}
C      1.7911     3.7821     2.6972
C      1.2547     2.6800     1.9001
N      0.8113     1.7481     1.2337
Mn     0.0000     0.0000     0.0000
C     -1.2637    -0.5987     1.8138
O     -1.9290    -0.9149     2.7684
H     -1.3804     1.0822    -0.5534
C      1.2691     0.7546    -1.7534
O      1.9370     1.1512    -2.6757
P     -1.0691    -1.9951    -1.4424
C     -2.4772    -2.7418    -0.6314
C     -3.5654    -1.9313    -0.2768
C     -4.6740    -2.4811     0.3727
C     -4.7044    -3.8451     0.6715
C     -3.6271    -4.6615     0.3185
C     -2.5158    -4.1175    -0.3332
C     -1.7185    -1.5048    -3.0310
C     -1.6261    -0.1714    -3.4516
C     -2.1412     0.2111    -4.6941
C     -2.7584    -0.7340    -5.5181
C     -2.8666    -2.0623    -5.0978
C     -2.3523    -2.4481    -3.8564
C      0.0859    -3.3171    -1.8171
C      1.3224    -2.7425    -2.5210
N      2.5451    -3.5146    -2.2623
C      3.0252    -3.4603    -0.8674
C      3.2958    -2.0289    -0.3167
P      2.0632    -1.4822     0.8907
C      1.6662    -2.9257     1.8707
C      0.3668    -3.4470     1.8751
C      0.0669    -4.5892     2.6227
C      1.0665    -5.2203     3.3678
C      2.3688    -4.7132     3.3595
C      2.6713    -3.5726     2.6098
C      2.9938    -0.4519     2.0194
C      2.6285    -0.3809     3.3751
C      3.3107     0.4757     4.2441
C      4.3439     1.2839     3.7639
C      4.6888     1.2461     2.4106
C      4.0100     0.3912     1.5370
H      1.1481     4.6773     2.5722
H      1.8132     3.4868     3.7664
H      2.8216     4.0145     2.3582
H     -3.5529    -0.8714    -0.4995
H     -5.5089    -1.8489     0.6460
H     -5.5627    -4.2697     1.1760
H     -3.6527    -5.7183     0.5512
H     -1.7040    -4.7811    -0.5871
H     -1.1678     0.5757    -2.8242
H     -2.0655     1.2415    -5.0165
H     -3.1578    -0.4360    -6.4789
H     -3.3522    -2.7922    -5.7324
H     -2.4566    -3.4779    -3.5401
H     -0.3993    -4.0648    -2.4783
H      0.3744    -3.8100    -0.8767
H      1.4819    -1.6892    -2.2572
H      1.1251    -2.7467    -3.6157
H      3.3003    -3.1304    -2.8779
H      2.3916    -4.0875    -0.2195
H      3.9980    -3.9993    -0.8446
H      3.3397    -1.3019    -1.1516
H      4.2885    -2.0347     0.1824
H     -0.4092    -2.9905     1.2882
H     -0.9393    -4.9885     2.6184
H      0.8336    -6.1053     3.9457
H      3.1448    -5.2066     3.9303
H      3.6870    -3.1976     2.6031
H      1.8098    -0.9740     3.7613
H      3.0298     0.5218     5.2883
H      4.8662     1.9514     4.4369
H      5.4739     1.8897     2.0356
H      4.2694     0.4065     0.4869
72
{"conf": 7, "E": 131.41, "rms": -1.0, "geom": "OH", "total_charge": 0, "CA_charge": 1, "smiles": "C[C:1]#[6N:2]->[Mn+:3]1(<-[3C-:4]#[O+:5])(<-[4H-:6])(<-[5C-:7]#[O+:8])<-[1P:9]([c:10]2[cH:11][cH:12][cH:13][cH:14][cH:15]2)([c:16]2[cH:17][cH:18][cH:19][cH:20][cH:21]2)[CH2:22][CH2:23][NH:24][CH2:25][CH2:26][2P:27]->1([c:28]1[cH:29][cH:30][cH:31][cH:32][cH:33]1)[c:34]1[cH:35][cH:36][cH:37][cH:38][cH:39]1", "smiles3D": "C([C:1]#[6N:2]->[Mn+:3]1(<-[3C-:4]#[O+:5])(<-[4H-:6])(<-[5C-:7]#[O+:8])<-[1P:9]([c:10]2[c:11]([H:43])[c:12]([H:44])[c:13]([H:45])[c:14]([H:46])[c:15]2[H:47])([c:16]2[c:17]([H:48])[c:18]([H:49])[c:19]([H:50])[c:20]([H:51])[c:21]2[H:52])[C:22]([H:53])([H:54])[C:23]([H:55])([H:56])[N:24]([H:57])[C:25]([H:58])([H:59])[C:26]([H:60])([H:61])[2P:27]->1([c:28]1[c:29]([H:62])[c:30]([H:63])[c:31]([H:64])[c:32]([H:65])[c:33]1[H:66])[c:34]1[c:35]([H:67])[c:36]([H:68])[c:37]([H:69])[c:38]([H:70])[c:39]1[H:71])([H:40])([H:41])[H:42]", "smiles3Dx": "C([C:1]#[6N:2]->[Mn+:3]1(<-[3C-:4]#[O+:5])(<-[4H-:6])(<-[5C-:7]#[O+:8])<-[1P:9]([c:10]2[c:11]([H:43])[c:12]([H:44])[c:13]([H:45])[c:14]([H:46])[c:15]2[H:47])([c:16]2[c:17]([H:48])[c:18]([H:49])[c:19]([H:50])[c:20]([H:51])[c:21]2[H:52])[C:22]([H:53])([H:54])[C:23]([H:55])([H:56])[N:24]([H:57])[C:25]([H:58])([H:59])[C:26]([H:60])([H:61])[2P:27]->1([c:28]1[c:29]([H:62])[c:30]([H:63])[c:31]([H:64])[c:32]([H:65])[c:33]1[H:66])[c:34]1[c:35]([H:67])[c:36]([H:68])[c:37]([H:69])[c:38]([H:70])[c:39]1[H:71])([H:40])([H:41])[H:42]", "dummies": []}
C      2.1841    -1.2482     4.2960
C      1.5465    -0.8690     3.0362
N      1.0086    -0.5585     1.9764
Mn     0.0000     0.0000     0.0000
C     -1.9665     0.1618     1.1620
O     -3.0009     0.2466     1.7761
H      0.3050     1.7673     0.4052
C      2.0639     0.0025    -1.0042
O      3.1479     0.0040    -1.5326
P     -1.1411     0.8163    -2.3004
C     -1.2059     2.6032    -2.3328
C     -1.5574     3.2950    -1.1647
C     -1.6386     4.6905    -1.1672
C     -1.3823     5.4044    -2.3401
C     -1.0536     4.7229    -3.5145
C     -0.9708     3.3268    -3.5176
C     -2.8379     0.3688    -2.6558
C     -3.5982    -0.3565    -1.7307
C     -4.9353    -0.6649    -1.9973
C     -5.5305    -0.2315    -3.1838
C     -4.7886     0.5129    -4.1033
C     -3.4501     0.8189    -3.8397
C     -0.1877     0.3447    -3.7546
C      0.3218    -1.0954    -3.6381
N     -0.7000    -2.0929    -3.9788
C     -0.5902    -3.2913    -3.1330
C     -1.4017    -3.1799    -1.8181
P     -0.4172    -2.6444    -0.3992
C     -1.3299    -3.2681     1.0080
C     -2.7359    -3.2936     0.9940
C     -3.4428    -3.7331     2.1172
C     -2.7563    -4.1351     3.2655
C     -1.3606    -4.0915     3.2956
C     -0.6483    -3.6536     2.1756
C      1.0459    -3.6774    -0.4064
C      2.2777    -3.1613     0.0190
C      3.4118    -3.9780     0.0546
C      3.3187    -5.3226    -0.3120
C      2.0869    -5.8564    -0.6973
C      0.9505    -5.0429    -0.7321
H      1.6663    -2.1339     4.7184
H      2.1192    -0.4039     5.0126
H      3.2493    -1.4965     4.1105
H     -1.7820     2.7555    -0.2542
H     -1.9067     5.2180    -0.2610
H     -1.4479     6.4848    -2.3414
H     -0.8693     5.2770    -4.4258
H     -0.7388     2.8322    -4.4490
H     -3.1591    -0.7222    -0.8246
H     -5.5087    -1.2431    -1.2842
H     -6.5663    -0.4692    -3.3887
H     -5.2523     0.8586    -5.0181
H     -2.9041     1.4162    -4.5565
H      0.6880     1.0226    -3.8402
H     -0.8075     0.4446    -4.6685
H      1.1679    -1.2220    -4.3468
H      0.7297    -1.2674    -2.6309
H     -1.6701    -1.7054    -3.9515
H     -1.0206    -4.1352    -3.7136
H      0.4725    -3.5705    -2.9736
H     -2.2366    -2.4840    -1.9622
H     -1.8302    -4.1780    -1.5873
H     -3.2939    -2.9693     0.1277
H     -4.5248    -3.7551     2.0998
H     -3.3062    -4.4719     4.1347
H     -0.8298    -4.3903     4.1904
H      0.4310    -3.6089     2.2308
H      2.3629    -2.1448     0.3589
H      4.3604    -3.5714     0.3805
H      4.1968    -5.9545    -0.2806
H      2.0105    -6.9034    -0.9607
H      0.0036    -5.4850    -1.0080
72
{"conf": 8, "E": 127.6, "rms": -1.0, "geom": "OH", "total_charge": 0, "CA_charge": 1, "smiles": "C[C:1]#[6N:2]->[Mn+:3]1(<-[3C-:4]#[O+:5])(<-[4H-:6])(<-[5C-:7]#[O+:8])<-[1P:9]([c:10]2[cH:11][cH:12][cH:13][cH:14][cH:15]2)([c:16]2[cH:17][cH:18][cH:19][cH:20][cH:21]2)[CH2:22][CH2:23][NH:24][CH2:25][CH2:26][2P:27]->1([c:28]1[cH:29][cH:30][cH:31][cH:32][cH:33]1)[c:34]1[cH:35][cH:36][cH:37][cH:38][cH:39]1", "smiles3D": "C([C:1]#[6N:2]->[Mn+:3]1(<-[3C-:4]#[O+:5])(<-[4H-:6])(<-[5C-:7]#[O+:8])<-[1P:9]([c:10]2[c:11]([H:43])[c:12]([H:44])[c:13]([H:45])[c:14]([H:46])[c:15]2[H:47])([c:16]2[c:17]([H:48])[c:18]([H:49])[c:19]([H:50])[c:20]([H:51])[c:21]2[H:52])[C:22]([H:53])([H:54])[C:23]([H:55])([H:56])[N:24]([H:57])[C:25]([H:58])([H:59])[C:26]([H:60])([H:61])[2P:27]->1([c:28]1[c:29]([H:62])[c:30]([H:63])[c:31]([H:64])[c:32]([H:65])[c:33]1[H:66])[c:34]1[c:35]([H:67])[c:36]([H:68])[c:37]([H:69])[c:38]([H:70])[c:39]1[H:71])([H:40])([H:41])[H:42]", "smiles3Dx": "C([C:1]#[6N:2]->[Mn+:3]1(<-[3C-:4]#[O+:5])(<-[4H-:6])(<-[5C-:7]#[O+:8])<-[1P:9]([c:10]2[c:11]([H:43])[c:12]([H:44])[c:13]([H:45])[c:14]([H:46])[c:15]2[H:47])([c:16]2[c:17]([H:48])[c:18]([H:49])[c:19]([H:50])[c:20]([H:51])[c:21]2[H:52])[C:22]([H:53])([H:54])[C:23]([H:55])([H:56])[N:24]([H:57])[C:25]([H:58])([H:59])[C:26]([H:60])([H:61])[2P:27]->1([c:28]1[c:29]([H:62])[c:30]([H:63])[c:31]([H:64])[c:32]([H:65])[c:33]1[H:66])[c:34]1[c:35]([H:67])[c:36]([H:68])[c:37]([H:69])[c:38]([H:70])[c:39]1[H:71])([H:40])([H:41])[H:42]", "dummies": []}
C      1.4428     0.3490     4.7524
C      1.0156     0.2334     3.3588
N      0.6605     0.1462     2.1860
Mn     0.0000     0.0000     0.0000
C      2.1691    -0.4929    -0.5430
O      3.3112    -0.7543    -0.8282
H     -0.2783    -1.7994     0.2628
C     -2.1368     0.3851     0.7378
O     -3.2602     0.5880     1.1264
P     -0.7749    -0.3832    -2.5628
C     -2.4323    -1.0393    -2.7405
C     -3.0616    -1.6468    -1.6446
C     -4.3404    -2.1954    -1.7781
C     -4.9894    -2.1658    -3.0144
C     -4.3513    -1.6059    -4.1235
C     -3.0715    -1.0576    -3.9945
C      0.2473    -1.6765    -3.2599
C     -0.0947    -3.0277    -3.0746
C      0.7259    -4.0385    -3.5841
C      1.9012    -3.7116    -4.2642
C      2.2634    -2.3727    -4.4281
C      1.4464    -1.3573    -3.9221
C     -0.6354     0.9571    -3.7683
C     -1.7532     2.0055    -3.6521
N     -1.3437     3.0862    -2.7449
C     -2.0152     2.9803    -1.4483
C     -1.1429     3.5605    -0.3391
P      0.4074     2.6534    -0.1962
C      1.4671     3.2900    -1.4911
C      2.2210     2.4227    -2.2903
C      3.0910     2.9280    -3.2608
C      3.2370     4.3075    -3.4199
C      2.5191     5.1823    -2.6018
C      1.6461     4.6781    -1.6330
C      1.2162     3.2681     1.2768
C      0.6626     4.3055     2.0524
C      1.3297     4.7572     3.1960
C      2.5515     4.1912     3.5677
C      3.1156     3.1771     2.7913
C      2.4543     2.7216     1.6476
H      0.8139    -0.3072     5.3883
H      2.5055     0.0430     4.8392
H      1.3342     1.4022     5.0842
H     -2.5518    -1.7377    -0.6985
H     -4.8216    -2.6582    -0.9262
H     -5.9779    -2.5943    -3.1175
H     -4.8448    -1.6052    -5.0868
H     -2.5927    -0.6584    -4.8760
H     -0.9854    -3.3093    -2.5308
H      0.4542    -5.0768    -3.4444
H      2.5366    -4.4959    -4.6548
H      3.1824    -2.1210    -4.9416
H      1.7645    -0.3321    -4.0432
H     -0.6661     0.5175    -4.7871
H      0.3350     1.4552    -3.6498
H     -2.7392     1.5676    -3.3847
H     -1.8976     2.4369    -4.6686
H     -1.5997     4.0087    -3.1702
H     -2.2490     1.9289    -1.2082
H     -2.9828     3.5302    -1.4759
H     -0.9423     4.6291    -0.5506
H     -1.6967     3.4805     0.6197
H      2.1164     1.3601    -2.1992
H      3.6518     2.2487    -3.8898
H      3.9130     4.6981    -4.1695
H      2.6474     6.2515    -2.7102
H      1.1349     5.3754    -0.9840
H     -0.2683     4.7836     1.7924
H      0.9002     5.5511     3.7933
H      3.0639     4.5429     4.4538
H      4.0650     2.7426     3.0760
H      2.9054     1.9367     1.0539
72
{"conf": 9, "E": 130.76, "rms": -1.0, "geom": "OH", "total_charge": 0, "CA_charge": 1, "smiles": "C[C:1]#[6N:2]->[Mn+:3]1(<-[3C-:4]#[O+:5])(<-[4H-:6])(<-[5C-:7]#[O+:8])<-[1P:9]([c:10]2[cH:11][cH:12][cH:13][cH:14][cH:15]2)([c:16]2[cH:17][cH:18][cH:19][cH:20][cH:21]2)[CH2:22][CH2:23][NH:24][CH2:25][CH2:26][2P:27]->1([c:28]1[cH:29][cH:30][cH:31][cH:32][cH:33]1)[c:34]1[cH:35][cH:36][cH:37][cH:38][cH:39]1", "smiles3D": "C([C:1]#[6N:2]->[Mn+:3]1(<-[3C-:4]#[O+:5])(<-[4H-:6])(<-[5C-:7]#[O+:8])<-[1P:9]([c:10]2[c:11]([H:43])[c:12]([H:44])[c:13]([H:45])[c:14]([H:46])[c:15]2[H:47])([c:16]2[c:17]([H:48])[c:18]([H:49])[c:19]([H:50])[c:20]([H:51])[c:21]2[H:52])[C:22]([H:53])([H:54])[C:23]([H:55])([H:56])[N:24]([H:57])[C:25]([H:58])([H:59])[C:26]([H:60])([H:61])[2P:27]->1([c:28]1[c:29]([H:62])[c:30]([H:63])[c:31]([H:64])[c:32]([H:65])[c:33]1[H:66])[c:34]1[c:35]([H:67])[c:36]([H:68])[c:37]([H:69])[c:38]([H:70])[c:39]1[H:71])([H:40])([H:41])[H:42]", "smiles3Dx": "C([C:1]#[6N:2]->[Mn+:3]1(<-[3C-:4]#[O+:5])(<-[4H-:6])(<-[5C-:7]#[O+:8])<-[1P:9]([c:10]2[c:11]([H:43])[c:12]([H:44])[c:13]([H:45])[c:14]([H:46])[c:15]2[H:47])([c:16]2[c:17]([H:48])[c:18]([H:49])[c:19]([H:50])[c:20]([H:51])[c:21]2[H:52])[C:22]([H:53])([H:54])[C:23]([H:55])([H:56])[N:24]([H:57])[C:25]([H:58])([H:59])[C:26]([H:60])([H:61])[2P:27]->1([c:28]1[c:29]([H:62])[c:30]([H:63])[c:31]([H:64])[c:32]([H:65])[c:33]1[H:66])[c:34]1[c:35]([H:67])[c:36]([H:68])[c:37]([H:69])[c:38]([H:70])[c:39]1[H:71])([H:40])([H:41])[H:42]", "dummies": []}
C     -2.3552     3.5289    -2.6053
C     -1.6640     2.4897    -1.8435
N     -1.0792     1.6228    -1.1987
Mn     0.0000     0.0000     0.0000
C     -1.7245     0.0533     1.5076
O     -2.6356     0.0815     2.2972
H     -0.9524    -1.2387    -0.9705
C      1.6126    -0.1097    -1.6205
O      2.4607    -0.1757    -2.4754
P      1.2507    -2.0759     1.1613
C      0.1744    -3.3690     1.7653
C     -1.1986    -3.3290     1.4879
C     -2.0389    -4.3486     1.9453
C     -1.5102    -5.4211     2.6683
C     -0.1381    -5.4808     2.9256
C      0.7050    -4.4630     2.4699
C      2.3235    -2.9121     0.0012
C      3.6552    -2.4943    -0.1656
C      4.4779    -3.1264    -1.1029
C      3.9756    -4.1669    -1.8883
C      2.6459    -4.5711    -1.7451
C      1.8183    -3.9416    -0.8105
C      2.3138    -1.6615     2.5498
C      1.4914    -1.3271     3.8020
N      0.3383    -0.4824     3.4549
C      0.4801     0.9187     3.8583
C      1.6267     1.6493     3.1375
P      1.2839     1.9565     1.3879
C      0.3798     3.5120     1.3355
C     -0.2302     4.0580     2.4860
C     -0.9353     5.2634     2.4089
C     -1.0453     5.9381     1.1932
C     -0.4493     5.4094     0.0491
C      0.2581     4.2063     0.1183
C      2.8803     2.4065     0.6948
C      3.0400     2.4993    -0.6971
C      4.2723     2.8557    -1.2517
C      5.3552     3.1477    -0.4222
C      5.2011     3.1026     0.9639
C      3.9702     2.7472     1.5246
H     -1.6085     4.1575    -3.1326
H     -2.9461     4.1624    -1.9122
H     -3.0328     3.0568    -3.3460
H     -1.6206    -2.5261     0.9053
H     -3.0994    -4.3113     1.7320
H     -2.1617    -6.2108     3.0196
H      0.2731    -6.3186     3.4737
H      1.7668    -4.5358     2.6624
H      4.0600    -1.6744     0.4110
H      5.5037    -2.8038    -1.2258
H      4.6137    -4.6531    -2.6149
H      2.2540    -5.3680    -2.3637
H      0.7857    -4.2556    -0.7307
H      2.9813    -2.5201     2.7721
H      2.9405    -0.7969     2.2696
H      1.1335    -2.2804     4.2512
H      2.1463    -0.8561     4.5688
H     -0.4998    -0.8625     3.9555
H      0.6544     0.9747     4.9563
H     -0.4822     1.4338     3.6675
H      1.8002     2.6204     3.6439
H      2.5511     1.0598     3.2330
H     -0.1776     3.5904     3.4519
H     -1.3984     5.6756     3.2963
H     -1.5939     6.8694     1.1375
H     -0.5404     5.9289    -0.8962
H      0.6867     3.8221    -0.7908
H      2.2116     2.3282    -1.3633
H      4.3836     2.9168    -2.3266
H      6.3081     3.4268    -0.8529
H      6.0350     3.3537     1.6067
H      3.8937     2.7654     2.5997
72
{"conf": 10, "E": 116.56, "rms": -1.0, "geom": "OH", "total_charge": 0, "CA_charge": 1, "smiles": "C[C:1]#[6N:2]->[Mn+:3]1(<-[3C-:4]#[O+:5])(<-[4H-:6])(<-[5C-:7]#[O+:8])<-[1P:9]([c:10]2[cH:11][cH:12][cH:13][cH:14][cH:15]2)([c:16]2[cH:17][cH:18][cH:19][cH:20][cH:21]2)[CH2:22][CH2:23][NH:24][CH2:25][CH2:26][2P:27]->1([c:28]1[cH:29][cH:30][cH:31][cH:32][cH:33]1)[c:34]1[cH:35][cH:36][cH:37][cH:38][cH:39]1", "smiles3D": "C([C:1]#[6N:2]->[Mn+:3]1(<-[3C-:4]#[O+:5])(<-[4H-:6])(<-[5C-:7]#[O+:8])<-[1P:9]([c:10]2[c:11]([H:43])[c:12]([H:44])[c:13]([H:45])[c:14]([H:46])[c:15]2[H:47])([c:16]2[c:17]([H:48])[c:18]([H:49])[c:19]([H:50])[c:20]([H:51])[c:21]2[H:52])[C:22]([H:53])([H:54])[C:23]([H:55])([H:56])[N:24]([H:57])[C:25]([H:58])([H:59])[C:26]([H:60])([H:61])[2P:27]->1([c:28]1[c:29]([H:62])[c:30]([H:63])[c:31]([H:64])[c:32]([H:65])[c:33]1[H:66])[c:34]1[c:35]([H:67])[c:36]([H:68])[c:37]([H:69])[c:38]([H:70])[c:39]1[H:71])([H:40])([H:41])[H:42]", "smiles3Dx": "C([C:1]#[6N:2]->[Mn+:3]1(<-[3C-:4]#[O+:5])(<-[4H-:6])(<-[5C-:7]#[O+:8])<-[1P:9]([c:10]2[c:11]([H:43])[c:12]([H:44])[c:13]([H:45])[c:14]([H:46])[c:15]2[H:47])([c:16]2[c:17]([H:48])[c:18]([H:49])[c:19]([H:50])[c:20]([H:51])[c:21]2[H:52])[C:22]([H:53])([H:54])[C:23]([H:55])([H:56])[N:24]([H:57])[C:25]([H:58])([H:59])[C:26]([H:60])([H:61])[2P:27]->1([c:28]1[c:29]([H:62])[c:30]([H:63])[c:31]([H:64])[c:32]([H:65])[c:33]1[H:66])[c:34]1[c:35]([H:67])[c:36]([H:68])[c:37]([H:69])[c:38]([H:70])[c:39]1[H:71])([H:40])([H:41])[H:42]", "dummies": []}
C     -0.8426    -0.8750     4.8286
C     -0.5842    -0.6180     3.4127
N     -0.3744    -0.4015     2.2219
Mn     0.0000     0.0000     0.0000
C     -0.3427     2.2375     0.3519
O     -0.5200     3.4152     0.5410
H      1.7747     0.2762     0.3985
C      0.4775    -2.2256    -0.2541
O      0.7274    -3.3976    -0.3882
P      0.6168     0.4808    -2.5674
C      2.3920     0.4274    -2.7755
C      3.0264    -0.7832    -3.1037
C      4.4171    -0.8364    -3.2354
C      5.1855     0.3106    -3.0223
C      4.5650     1.5106    -2.6663
C      3.1742     1.5698    -2.5334
C      0.0152    -0.6557    -3.8123
C     -0.6532    -1.8282    -3.4420
C     -1.0833    -2.7350    -4.4152
C     -0.8350    -2.4818    -5.7662
C     -0.1507    -1.3240    -6.1441
C      0.2802    -0.4162    -5.1720
C      0.1409     2.1188    -3.1475
C     -1.3719     2.2232    -3.3412
N     -2.0379     2.2152    -2.0315
C     -3.3765     1.6242    -2.0871
C     -3.3082     0.0948    -2.0189
P     -2.6175    -0.4732    -0.4546
C     -3.7424     0.1773     0.7736
C     -3.2868     1.0490     1.7713
C     -4.1736     1.5466     2.7310
C     -5.5209     1.1781     2.6986
C     -5.9829     0.3096     1.7067
C     -5.0984    -0.1908     0.7469
C     -2.9432    -2.2317    -0.3820
C     -3.3458    -2.9561    -1.5202
C     -3.5693    -4.3336    -1.4318
C     -3.3961    -4.9970    -0.2148
C     -2.9970    -4.2844     0.9181
C     -2.7699    -2.9080     0.8354
H     -0.9917    -1.9631     4.9851
H      0.0217    -0.5284     5.4315
H     -1.7559    -0.3280     5.1413
H      2.4528    -1.6889    -3.2516
H      4.9000    -1.7693    -3.4962
H      6.2624     0.2669    -3.1222
H      5.1631     2.3945    -2.4858
H      2.7229     2.5042    -2.2324
H     -0.8634    -2.0347    -2.4101
H     -1.6095    -3.6341    -4.1216
H     -1.1674    -3.1847    -6.5190
H      0.0525    -1.1334    -7.1899
H      0.8306     0.4609    -5.4836
H      0.4623     2.8773    -2.4040
H      0.6480     2.3289    -4.1118
H     -1.5980     3.1771    -3.8690
H     -1.7251     1.4073    -4.0068
H     -2.1397     3.2095    -1.7182
H     -3.9869     2.0040    -1.2387
H     -3.9056     1.9325    -3.0172
H     -2.6921    -0.2830    -2.8513
H     -4.3363    -0.3092    -2.1280
H     -2.2550     1.3440     1.8207
H     -3.8154     2.2175     3.5011
H     -6.2059     1.5642     3.4423
H     -7.0262     0.0226     1.6824
H     -5.4718    -0.8669    -0.0115
H     -3.4790    -2.4825    -2.4804
H     -3.8740    -4.8883    -2.3099
H     -3.5695    -6.0634    -0.1502
H     -2.8615    -4.7989     1.8606
H     -2.4586    -2.3702     1.7216
72
{"conf": 11, "E": 115.09, "rms": -1.0, "geom": "OH", "total_charge": 0, "CA_charge": 1, "smiles": "C[C:1]#[6N:2]->[Mn+:3]1(<-[3C-:4]#[O+:5])(<-[4H-:6])(<-[5C-:7]#[O+:8])<-[1P:9]([c:10]2[cH:11][cH:12][cH:13][cH:14][cH:15]2)([c:16]2[cH:17][cH:18][cH:19][cH:20][cH:21]2)[CH2:22][CH2:23][NH:24][CH2:25][CH2:26][2P:27]->1([c:28]1[cH:29][cH:30][cH:31][cH:32][cH:33]1)[c:34]1[cH:35][cH:36][cH:37][cH:38][cH:39]1", "smiles3D": "C([C:1]#[6N:2]->[Mn+:3]1(<-[3C-:4]#[O+:5])(<-[4H-:6])(<-[5C-:7]#[O+:8])<-[1P:9]([c:10]2[c:11]([H:43])[c:12]([H:44])[c:13]([H:45])[c:14]([H:46])[c:15]2[H:47])([c:16]2[c:17]([H:48])[c:18]([H:49])[c:19]([H:50])[c:20]([H:51])[c:21]2[H:52])[C:22]([H:53])([H:54])[C:23]([H:55])([H:56])[N:24]([H:57])[C:25]([H:58])([H:59])[C:26]([H:60])([H:61])[2P:27]->1([c:28]1[c:29]([H:62])[c:30]([H:63])[c:31]([H:64])[c:32]([H:65])[c:33]1[H:66])[c:34]1[c:35]([H:67])[c:36]([H:68])[c:37]([H:69])[c:38]([H:70])[c:39]1[H:71])([H:40])([H:41])[H:42]", "smiles3Dx": "C([C:1]#[6N:2]->[Mn+:3]1(<-[3C-:4]#[O+:5])(<-[4H-:6])(<-[5C-:7]#[O+:8])<-[1P:9]([c:10]2[c:11]([H:43])[c:12]([H:44])[c:13]([H:45])[c:14]([H:46])[c:15]2[H:47])([c:16]2[c:17]([H:48])[c:18]([H:49])[c:19]([H:50])[c:20]([H:51])[c:21]2[H:52])[C:22]([H:53])([H:54])[C:23]([H:55])([H:56])[N:24]([H:57])[C:25]([H:58])([H:59])[C:26]([H:60])([H:61])[2P:27]->1([c:28]1[c:29]([H:62])[c:30]([H:63])[c:31]([H:64])[c:32]([H:65])[c:33]1[H:66])[c:34]1[c:35]([H:67])[c:36]([H:68])[c:37]([H:69])[c:38]([H:70])[c:39]1[H:71])([H:40])([H:41])[H:42]", "dummies": []}
C     -2.9860    -3.8804     0.8992
C     -2.1066    -2.7385     0.6531
N     -1.3690    -1.7807     0.4349
Mn     0.0000     0.0000     0.0000
C     -1.8754     1.2906    -0.2515
O     -2.8620     1.9710    -0.3847
H     -0.0208     0.4012     1.7948
C      1.7938    -1.3809     0.3507
O      2.7359    -2.1097     0.5393
P      1.5783     2.1480    -0.3860
C      0.6214     3.6553    -0.2728
C      0.4297     4.4932    -1.3878
C     -0.3464     5.6503    -1.2699
C     -0.9354     5.9798    -0.0468
C     -0.7528     5.1503     1.0620
C      0.0199     3.9912     0.9496
C      2.8194     2.3805     0.8780
C      2.9340     1.4675     1.9349
C      3.9012     1.6574     2.9268
C      4.7515     2.7651     2.8741
C      4.6308     3.6887     1.8327
C      3.6652     3.5018     0.8391
C      2.4910     2.2501    -1.9369
C      3.5928     1.1881    -2.0194
N      3.0265    -0.1621    -2.0050
C      2.5607    -0.5905    -3.3309
C      1.3935    -1.5643    -3.1727
P     -0.0869    -0.7237    -2.5833
C     -0.4325     0.5396    -3.8023
C     -0.4718     0.2082    -5.1677
C     -0.7813     1.1837    -6.1203
C     -1.0663     2.4905    -5.7168
C     -1.0477     2.8208    -4.3598
C     -0.7389     1.8465    -3.4061
C     -1.4110    -1.9009    -2.8263
C     -1.1775    -3.2823    -2.7039
C     -2.2352    -4.1878    -2.8336
C     -3.5314    -3.7239    -3.0701
C     -3.7745    -2.3521    -3.1705
C     -2.7213    -1.4421    -3.0413
H     -2.4648    -4.8160     0.6099
H     -3.2502    -3.9196     1.9759
H     -3.9092    -3.7711     0.2937
H      0.8559     4.2649    -2.3525
H     -0.4948     6.2906    -2.1299
H     -1.5363     6.8757     0.0407
H     -1.2130     5.4035     2.0083
H      0.1461     3.3530     1.8155
H      2.2766     0.6173     2.0056
H      3.9882     0.9480     3.7396
H      5.4984     2.9113     3.6436
H      5.2829     4.5518     1.7974
H      3.5760     4.2350     0.0485
H      2.9603     3.2522    -2.0169
H      1.7939     2.1220    -2.7812
H      4.2876     1.3094    -1.1598
H      4.1995     1.3514    -2.9388
H      3.7810    -0.8226    -1.7022
H      3.3871    -1.1094    -3.8671
H      2.2571     0.2616    -3.9753
H      1.1803    -2.0406    -4.1520
H      1.6787    -2.3537    -2.4466
H     -0.2773    -0.8031    -5.4981
H     -0.8067     0.9246    -7.1708
H     -1.3065     3.2450    -6.4546
H     -1.2720     3.8322    -4.0463
H     -0.7184     2.1225    -2.3688
H     -0.1925    -3.6699    -2.4902
H     -2.0514    -5.2502    -2.7390
H     -4.3489    -4.4268    -3.1648
H     -4.7814    -1.9928    -3.3397
H     -2.9339    -0.3822    -3.0977
72
{"conf": 12, "E": 115.09, "rms": -1.0, "geom": "OH", "total_charge": 0, "CA_charge": 1, "smiles": "C[C:1]#[6N:2]->[Mn+:3]1(<-[3C-:4]#[O+:5])(<-[4H-:6])(<-[5C-:7]#[O+:8])<-[1P:9]([c:10]2[cH:11][cH:12][cH:13][cH:14][cH:15]2)([c:16]2[cH:17][cH:18][cH:19][cH:20][cH:21]2)[CH2:22][CH2:23][NH:24][CH2:25][CH2:26][2P:27]->1([c:28]1[cH:29][cH:30][cH:31][cH:32][cH:33]1)[c:34]1[cH:35][cH:36][cH:37][cH:38][cH:39]1", "smiles3D": "C([C:1]#[6N:2]->[Mn+:3]1(<-[3C-:4]#[O+:5])(<-[4H-:6])(<-[5C-:7]#[O+:8])<-[1P:9]([c:10]2[c:11]([H:43])[c:12]([H:44])[c:13]([H:45])[c:14]([H:46])[c:15]2[H:47])([c:16]2[c:17]([H:48])[c:18]([H:49])[c:19]([H:50])[c:20]([H:51])[c:21]2[H:52])[C:22]([H:53])([H:54])[C:23]([H:55])([H:56])[N:24]([H:57])[C:25]([H:58])([H:59])[C:26]([H:60])([H:61])[2P:27]->1([c:28]1[c:29]([H:62])[c:30]([H:63])[c:31]([H:64])[c:32]([H:65])[c:33]1[H:66])[c:34]1[c:35]([H:67])[c:36]([H:68])[c:37]([H:69])[c:38]([H:70])[c:39]1[H:71])([H:40])([H:41])[H:42]", "smiles3Dx": "C([C:1]#[6N:2]->[Mn+:3]1(<-[3C-:4]#[O+:5])(<-[4H-:6])(<-[5C-:7]#[O+:8])<-[1P:9]([c:10]2[c:11]([H:43])[c:12]([H:44])[c:13]([H:45])[c:14]([H:46])[c:15]2[H:47])([c:16]2[c:17]([H:48])[c:18]([H:49])[c:19]([H:50])[c:20]([H:51])[c:21]2[H:52])[C:22]([H:53])([H:54])[C:23]([H:55])([H:56])[N:24]([H:57])[C:25]([H:58])([H:59])[C:26]([H:60])([H:61])[2P:27]->1([c:28]1[c:29]([H:62])[c:30]([H:63])[c:31]([H:64])[c:32]([H:65])[c:33]1[H:66])[c:34]1[c:35]([H:67])[c:36]([H:68])[c:37]([H:69])[c:38]([H:70])[c:39]1[H:71])([H:40])([H:41])[H:42]", "dummies": []}
C     -1.5139     4.3083     1.9822
C     -1.0841     3.0427     1.3893
N     -0.7134     1.9797     0.8978
Mn     0.0000     0.0000     0.0000
C     -0.8838    -1.0653     1.8248
O     -1.3483    -1.6272     2.7853
H     -1.6333    -0.1647    -0.8294
C      0.7752     1.1770    -1.8060
O      1.1791     1.7991    -2.7568
P      0.7062    -2.3613    -1.0861
C      0.1538    -2.5862    -2.7703
C      0.3919    -3.8010    -3.4350
C     -0.0476    -3.9807    -4.7499
C     -0.7345    -2.9552    -5.4046
C     -0.9890    -1.7515    -4.7420
C     -0.5511    -1.5684    -3.4266
C     -0.0997    -3.7093    -0.2295
C      0.6322    -4.6509     0.5186
C     -0.0329    -5.6766     1.1974
C     -1.4253    -5.7715     1.1374
C     -2.1576    -4.8378     0.4006
C     -1.4986    -3.8090    -0.2781
C      2.4603    -2.7734    -1.1290
C      3.2312    -1.8779    -2.1050
N      3.1848    -0.4762    -1.6841
C      4.1883    -0.1640    -0.6574
C      3.6708     0.9613     0.2379
P      2.3212     0.3955     1.2886
C      2.9979    -0.9583     2.2427
C      4.2191    -0.8004     2.9205
C      4.7315    -1.8419     3.7000
C      4.0239    -3.0406     3.8191
C      2.8004    -3.1959     3.1633
C      2.2865    -2.1553     2.3839
C      2.1124     1.6899     2.5048
C      1.6051     1.3764     3.7769
C      1.3790     2.3881     4.7146
C      1.6416     3.7199     4.3854
C      2.1246     4.0430     3.1150
C      2.3531     3.0352     2.1729
H     -1.4412     4.2405     3.0873
H     -2.5637     4.5166     1.6909
H     -0.8581     5.1265     1.6199
H      0.9090    -4.6114    -2.9384
H      0.1408    -4.9166    -5.2599
H     -1.0756    -3.0957    -6.4221
H     -1.5305    -0.9615    -5.2462
H     -0.7749    -0.6401    -2.9285
H      1.7071    -4.6022     0.6011
H      0.5325    -6.3968     1.7747
H     -1.9368    -6.5662     1.6648
H     -3.2367    -4.9091     0.3580
H     -2.0798    -3.0873    -0.8386
H      2.5778    -3.8286    -1.4507
H      2.8865    -2.6665    -0.1180
H      4.2843    -2.2315    -2.1827
H      2.7919    -1.9758    -3.1217
H      3.3900     0.1169    -2.5227
H      5.1296     0.1744    -1.1463
H      4.4576    -1.0458    -0.0382
H      3.3112     1.7941    -0.4016
H      4.5008     1.3327     0.8739
H      4.7702     0.1282     2.8600
H      5.6740    -1.7170     4.2171
H      4.4206    -3.8462     4.4231
H      2.2499    -4.1230     3.2581
H      1.3503    -2.2980     1.8785
H      1.3722     0.3533     4.0427
H      0.9914     2.1401     5.6942
H      1.4608     4.5025     5.1107
H      2.3113     5.0771     2.8559
H      2.6967     3.3194     1.1894
72
{"conf": 13, "E": 129.11, "rms": -1.0, "geom": "OH", "total_charge": 0, "CA_charge": 1, "smiles": "C[C:1]#[6N:2]->[Mn+:3]1(<-[3C-:4]#[O+:5])(<-[4H-:6])(<-[5C-:7]#[O+:8])<-[1P:9]([c:10]2[cH:11][cH:12][cH:13][cH:14][cH:15]2)([c:16]2[cH:17][cH:18][cH:19][cH:20][cH:21]2)[CH2:22][CH2:23][NH:24][CH2:25][CH2:26][2P:27]->1([c:28]1[cH:29][cH:30][cH:31][cH:32][cH:33]1)[c:34]1[cH:35][cH:36][cH:37][cH:38][cH:39]1", "smiles3D": "C([C:1]#[6N:2]->[Mn+:3]1(<-[3C-:4]#[O+:5])(<-[4H-:6])(<-[5C-:7]#[O+:8])<-[1P:9]([c:10]2[c:11]([H:43])[c:12]([H:44])[c:13]([H:45])[c:14]([H:46])[c:15]2[H:47])([c:16]2[c:17]([H:48])[c:18]([H:49])[c:19]([H:50])[c:20]([H:51])[c:21]2[H:52])[C:22]([H:53])([H:54])[C:23]([H:55])([H:56])[N:24]([H:57])[C:25]([H:58])([H:59])[C:26]([H:60])([H:61])[2P:27]->1([c:28]1[c:29]([H:62])[c:30]([H:63])[c:31]([H:64])[c:32]([H:65])[c:33]1[H:66])[c:34]1[c:35]([H:67])[c:36]([H:68])[c:37]([H:69])[c:38]([H:70])[c:39]1[H:71])([H:40])([H:41])[H:42]", "smiles3Dx": "C([C:1]#[6N:2]->[Mn+:3]1(<-[3C-:4]#[O+:5])(<-[4H-:6])(<-[5C-:7]#[O+:8])<-[1P:9]([c:10]2[c:11]([H:43])[c:12]([H:44])[c:13]([H:45])[c:14]([H:46])[c:15]2[H:47])([c:16]2[c:17]([H:48])[c:18]([H:49])[c:19]([H:50])[c:20]([H:51])[c:21]2[H:52])[C:22]([H:53])([H:54])[C:23]([H:55])([H:56])[N:24]([H:57])[C:25]([H:58])([H:59])[C:26]([H:60])([H:61])[2P:27]->1([c:28]1[c:29]([H:62])[c:30]([H:63])[c:31]([H:64])[c:32]([H:65])[c:33]1[H:66])[c:34]1[c:35]([H:67])[c:36]([H:68])[c:37]([H:69])[c:38]([H:70])[c:39]1[H:71])([H:40])([H:41])[H:42]", "dummies": []}
C     -2.5201     4.0643    -1.3872
C     -1.7879     2.8689    -0.9718
N     -1.1679     1.8654    -0.6288
Mn     0.0000     0.0000     0.0000
C      0.7728     1.1632     1.8156
O      1.1803     1.7744     2.7719
H     -1.4509    -0.4946     1.0169
C     -0.9350    -1.1605    -1.7375
O     -1.4374    -1.7636    -2.6531
P      1.2278    -2.2104     0.9020
C      0.5231    -2.6672     2.4822
C     -0.8007    -3.1325     2.5430
C     -1.3764    -3.4655     3.7726
C     -0.6427    -3.3203     4.9521
C      0.6645    -2.8305     4.9050
C      1.2460    -2.4952     3.6784
C      2.9898    -2.0878     1.2139
C      3.7667    -3.2407     1.4387
C      5.1315    -3.1259     1.7208
C      5.7270    -1.8657     1.8055
C      4.9551    -0.7173     1.6221
C      3.5910    -0.8284     1.3392
C      0.9780    -3.6863    -0.1121
C      1.4999    -3.5329    -1.5539
N      2.6834    -2.6676    -1.6232
C      2.5834    -1.5996    -2.6285
C      3.2659    -0.3399    -2.0882
P      2.0607     0.8750    -1.5222
C      2.9860     2.1522    -0.6731
C      4.3926     2.1223    -0.5915
C      5.0776     3.1418     0.0772
C      4.3740     4.2022     0.6523
C      2.9822     4.2515     0.5521
C      2.2919     3.2352    -0.1135
C      1.5727     1.6991    -3.0327
C      2.5095     2.4622    -3.7520
C      2.1326     3.1133    -4.9302
C      0.8215     3.0067    -5.4000
C     -0.1128     2.2460    -4.6930
C      0.2617     1.5918    -3.5153
H     -2.1665     4.9366    -0.8000
H     -2.3419     4.2483    -2.4667
H     -3.6049     3.9137    -1.2110
H     -1.3962    -3.2269     1.6450
H     -2.3951    -3.8291     3.8116
H     -1.0910    -3.5762     5.9034
H      1.2259    -2.7031     5.8216
H      2.2494    -2.0950     3.6829
H      3.3333    -4.2277     1.4262
H      5.7257    -4.0153     1.8861
H      6.7829    -1.7790     2.0263
H      5.4129     0.2603     1.7014
H      3.0166     0.0692     1.2060
H     -0.1081    -3.9060    -0.1572
H      1.4793    -4.5489     0.3654
H      1.7569    -4.5453    -1.9391
H      0.6741    -3.1909    -2.2050
H      3.5336    -3.2483    -1.8167
H      3.1031    -1.9248    -3.5578
H      1.5389    -1.3708    -2.9269
H      3.8781     0.1122    -2.8969
H      3.9379    -0.6149    -1.2540
H      4.9788     1.3371    -1.0407
H      6.1575     3.1123     0.1445
H      4.9079     4.9900     1.1677
H      2.4376     5.0790     0.9882
H      1.2144     3.2942    -0.1920
H      3.5304     2.5557    -3.4053
H      2.8573     3.7009    -5.4789
H      0.5300     3.5120    -6.3116
H     -1.1286     2.1632    -5.0573
H     -0.4765     1.0149    -2.9910
72
{"conf": 14, "E": 131.33, "rms": -1.0, "geom": "OH", "total_charge": 0, "CA_charge": 1, "smiles": "C[C:1]#[6N:2]->[Mn+:3]1(<-[3C-:4]#[O+:5])(<-[4H-:6])(<-[5C-:7]#[O+:8])<-[1P:9]([c:10]2[cH:11][cH:12][cH:13][cH:14][cH:15]2)([c:16]2[cH:17][cH:18][cH:19][cH:20][cH:21]2)[CH2:22][CH2:23][NH:24][CH2:25][CH2:26][2P:27]->1([c:28]1[cH:29][cH:30][cH:31][cH:32][cH:33]1)[c:34]1[cH:35][cH:36][cH:37][cH:38][cH:39]1", "smiles3D": "C([C:1]#[6N:2]->[Mn+:3]1(<-[3C-:4]#[O+:5])(<-[4H-:6])(<-[5C-:7]#[O+:8])<-[1P:9]([c:10]2[c:11]([H:43])[c:12]([H:44])[c:13]([H:45])[c:14]([H:46])[c:15]2[H:47])([c:16]2[c:17]([H:48])[c:18]([H:49])[c:19]([H:50])[c:20]([H:51])[c:21]2[H:52])[C:22]([H:53])([H:54])[C:23]([H:55])([H:56])[N:24]([H:57])[C:25]([H:58])([H:59])[C:26]([H:60])([H:61])[2P:27]->1([c:28]1[c:29]([H:62])[c:30]([H:63])[c:31]([H:64])[c:32]([H:65])[c:33]1[H:66])[c:34]1[c:35]([H:67])[c:36]([H:68])[c:37]([H:69])[c:38]([H:70])[c:39]1[H:71])([H:40])([H:41])[H:42]", "smiles3Dx": "C([C:1]#[6N:2]->[Mn+:3]1(<-[3C-:4]#[O+:5])(<-[4H-:6])(<-[5C-:7]#[O+:8])<-[1P:9]([c:10]2[c:11]([H:43])[c:12]([H:44])[c:13]([H:45])[c:14]([H:46])[c:15]2[H:47])([c:16]2[c:17]([H:48])[c:18]([H:49])[c:19]([H:50])[c:20]([H:51])[c:21]2[H:52])[C:22]([H:53])([H:54])[C:23]([H:55])([H:56])[N:24]([H:57])[C:25]([H:58])([H:59])[C:26]([H:60])([H:61])[2P:27]->1([c:28]1[c:29]([H:62])[c:30]([H:63])[c:31]([H:64])[c:32]([H:65])[c:33]1[H:66])[c:34]1[c:35]([H:67])[c:36]([H:68])[c:37]([H:69])[c:38]([H:70])[c:39]1[H:71])([H:40])([H:41])[H:42]", "dummies": []}
C      1.1746     4.6622     1.2920
C      0.8252     3.2899     0.9279
N      0.5342     2.1391     0.6116
Mn     0.0000     0.0000     0.0000
C      2.2306    -0.4873    -0.1550
O      3.4055    -0.7453    -0.2380
H      0.0829    -0.4732     1.7759
C     -2.2051     0.4903     0.3599
O     -3.3665     0.7461     0.5615
P     -0.5434    -2.5735    -0.5235
C     -0.1089    -3.5085     0.9391
C     -1.0188    -3.6048     2.0058
C     -0.6642    -4.2834     3.1754
C      0.6096    -4.8429     3.3018
C      1.5363    -4.7107     2.2647
C      1.1864    -4.0338     1.0922
C     -2.2475    -3.0122    -0.8524
C     -3.1106    -2.0813    -1.4384
C     -4.4308    -2.4286    -1.7377
C     -4.8911    -3.7203    -1.4702
C     -4.0252    -4.6693    -0.9202
C     -2.7034    -4.3230    -0.6233
C      0.4095    -3.3265    -1.8552
C     -0.3428    -3.2971    -3.1910
N     -0.7513    -1.9311    -3.5553
C      0.2282    -1.2418    -4.4101
C      1.0936    -0.2517    -3.6162
P      0.1228     0.8487    -2.5656
C      1.0782     2.3618    -2.5586
C      0.4318     3.6107    -2.5317
C      1.1803     4.7892    -2.4584
C      2.5742     4.7314    -2.3906
C      3.2225     3.4940    -2.3882
C      2.4794     2.3121    -2.4627
C     -1.3219     1.2949    -3.5335
C     -2.5980     1.3426    -2.9625
C     -3.7042     1.7296    -3.7253
C     -3.5383     2.1069    -5.0592
C     -2.2624     2.1160    -5.6252
C     -1.1572     1.7275    -4.8630
H      2.2017     4.8869     0.9379
H      1.1283     4.7765     2.3944
H      0.4593     5.3634     0.8152
H     -2.0000    -3.1526     1.9379
H     -1.3741    -4.3668     3.9882
H      0.8840    -5.3643     4.2097
H      2.5311    -5.1229     2.3741
H      1.9350    -3.9106     0.3214
H     -2.7504    -1.1046    -1.6996
H     -5.0917    -1.7005    -2.1901
H     -5.9125    -3.9906    -1.7049
H     -4.3753    -5.6763    -0.7334
H     -2.0396    -5.0805    -0.2276
H      0.6200    -4.3855    -1.5970
H      1.3720    -2.7904    -1.9607
H     -1.2412    -3.9477    -3.1126
H      0.2825    -3.7759    -3.9759
H     -1.6472    -2.0036    -4.0931
H     -0.2996    -0.7040    -5.2243
H      0.9039    -1.9475    -4.9408
H      1.6803     0.3578    -4.3356
H      1.8013    -0.8170    -2.9807
H     -0.6475     3.6813    -2.5484
H      0.6782     5.7479    -2.4405
H      3.1512     5.6448    -2.3274
H      4.3017     3.4501    -2.3191
H      3.0011     1.3651    -2.4327
H     -2.7499     1.1185    -1.9346
H     -4.6889     1.7521    -3.2764
H     -4.3946     2.4107    -5.6474
H     -2.1280     2.4316    -6.6517
H     -0.1728     1.7656    -5.3116
72
{"conf": 15, "E": 125.63, "rms": -1.0, "geom": "OH", "total_charge": 0, "CA_charge": 1, "smiles": "C[C:1]#[6N:2]->[Mn+:3]1(<-[3C-:4]#[O+:5])(<-[4H-:6])(<-[5C-:7]#[O+:8])<-[1P:9]([c:10]2[cH:11][cH:12][cH:13][cH:14][cH:15]2)([c:16]2[cH:17][cH:18][cH:19][cH:20][cH:21]2)[CH2:22][CH2:23][NH:24][CH2:25][CH2:26][2P:27]->1([c:28]1[cH:29][cH:30][cH:31][cH:32][cH:33]1)[c:34]1[cH:35][cH:36][cH:37][cH:38][cH:39]1", "smiles3D": "C([C:1]#[6N:2]->[Mn+:3]1(<-[3C-:4]#[O+:5])(<-[4H-:6])(<-[5C-:7]#[O+:8])<-[1P:9]([c:10]2[c:11]([H:43])[c:12]([H:44])[c:13]([H:45])[c:14]([H:46])[c:15]2[H:47])([c:16]2[c:17]([H:48])[c:18]([H:49])[c:19]([H:50])[c:20]([H:51])[c:21]2[H:52])[C:22]([H:53])([H:54])[C:23]([H:55])([H:56])[N:24]([H:57])[C:25]([H:58])([H:59])[C:26]([H:60])([H:61])[2P:27]->1([c:28]1[c:29]([H:62])[c:30]([H:63])[c:31]([H:64])[c:32]([H:65])[c:33]1[H:66])[c:34]1[c:35]([H:67])[c:36]([H:68])[c:37]([H:69])[c:38]([H:70])[c:39]1[H:71])([H:40])([H:41])[H:42]", "smiles3Dx": "C([C:1]#[6N:2]->[Mn+:3]1(<-[3C-:4]#[O+:5])(<-[4H-:6])(<-[5C-:7]#[O+:8])<-[1P:9]([c:10]2[c:11]([H:43])[c:12]([H:44])[c:13]([H:45])[c:14]([H:46])[c:15]2[H:47])([c:16]2[c:17]([H:48])[c:18]([H:49])[c:19]([H:50])[c:20]([H:51])[c:21]2[H:52])[C:22]([H:53])([H:54])[C:23]([H:55])([H:56])[N:24]([H:57])[C:25]([H:58])([H:59])[C:26]([H:60])([H:61])[2P:27]->1([c:28]1[c:29]([H:62])[c:30]([H:63])[c:31]([H:64])[c:32]([H:65])[c:33]1[H:66])[c:34]1[c:35]([H:67])[c:36]([H:68])[c:37]([H:69])[c:38]([H:70])[c:39]1[H:71])([H:40])([H:41])[H:42]", "dummies": []}
C      4.0046     1.8583    -2.3017
C      2.8339     1.2992    -1.6272
N      1.8466     0.8387    -1.0596
Mn     0.0000     0.0000     0.0000
C     -0.9429    -0.3142    -2.0655
O     -1.4392    -0.4791    -3.1520
H      0.7498    -1.6762    -0.1040
C      1.0907     0.3092     1.9899
O      1.6641     0.4720     3.0382
P     -2.0942    -1.0842     1.2810
C     -2.6322    -2.6591     0.6359
C     -3.6861    -3.3523     1.2536
C     -4.1028    -4.5890     0.7520
C     -3.4662    -5.1431    -0.3617
C     -2.4078    -4.4637    -0.9709
C     -1.9881    -3.2268    -0.4714
C     -1.7322    -1.4402     2.9957
C     -0.6545    -2.2841     3.3013
C     -0.3351    -2.5688     4.6318
C     -1.0907    -2.0135     5.6669
C     -2.1684    -1.1747     5.3725
C     -2.4941    -0.8876     4.0431
C     -3.5683    -0.0603     1.2551
C     -3.9453     0.2739    -0.1971
N     -4.6169     1.5714    -0.3544
C     -3.7853     2.7445    -0.0254
C     -2.4783     2.8613    -0.8603
P     -0.9840     2.5036     0.0963
C      0.2543     3.5767    -0.6224
C      1.2895     4.0940     0.1758
C      2.2966     4.8762    -0.3973
C      2.2923     5.1276    -1.7715
C      1.2875     4.5868    -2.5773
C      0.2777     3.8039    -2.0095
C     -1.2610     3.2093     1.7172
C     -1.4879     4.5895     1.8543
C     -1.7258     5.1407     3.1169
C     -1.7489     4.3183     4.2466
C     -1.5385     2.9433     4.1135
C     -1.2974     2.3909     2.8526
H      3.6857     2.3588    -3.2390
H      4.4938     2.5995    -1.6367
H      4.7192     1.0440    -2.5398
H     -4.1808    -2.9437     2.1252
H     -4.9169    -5.1194     1.2289
H     -3.7888    -6.1011    -0.7486
H     -1.9094    -4.8976    -1.8281
H     -1.1597    -2.7262    -0.9458
H     -0.0583    -2.7182     2.5082
H      0.4997    -3.2187     4.8602
H     -0.8415    -2.2331     6.6969
H     -2.7523    -0.7449     6.1762
H     -3.3318    -0.2336     3.8579
H     -4.4095    -0.5995     1.7380
H     -3.3669     0.8611     1.8210
H     -4.6255    -0.5212    -0.5727
H     -3.0703     0.2356    -0.8574
H     -5.4620     1.5830     0.2639
H     -3.6449     2.8391     1.0650
H     -4.3958     3.6398    -0.2752
H     -2.4038     3.9030    -1.2399
H     -2.5254     2.1830    -1.7352
H      1.3303     3.8846     1.2367
H      3.0877     5.2776     0.2226
H      3.0767     5.7276    -2.2142
H      1.2984     4.7632    -3.6450
H     -0.4683     3.3652    -2.6585
H     -1.4844     5.2366     0.9863
H     -1.8965     6.2046     3.2189
H     -1.9365     4.7452     5.2233
H     -1.5687     2.3038     4.9864
H     -1.1633     1.3280     2.7669
72
{"conf": 16, "E": 132.2, "rms": -1.0, "geom": "OH", "total_charge": 0, "CA_charge": 1, "smiles": "C[C:1]#[6N:2]->[Mn+:3]1(<-[3C-:4]#[O+:5])(<-[4H-:6])(<-[5C-:7]#[O+:8])<-[1P:9]([c:10]2[cH:11][cH:12][cH:13][cH:14][cH:15]2)([c:16]2[cH:17][cH:18][cH:19][cH:20][cH:21]2)[CH2:22][CH2:23][NH:24][CH2:25][CH2:26][2P:27]->1([c:28]1[cH:29][cH:30][cH:31][cH:32][cH:33]1)[c:34]1[cH:35][cH:36][cH:37][cH:38][cH:39]1", "smiles3D": "C([C:1]#[6N:2]->[Mn+:3]1(<-[3C-:4]#[O+:5])(<-[4H-:6])(<-[5C-:7]#[O+:8])<-[1P:9]([c:10]2[c:11]([H:43])[c:12]([H:44])[c:13]([H:45])[c:14]([H:46])[c:15]2[H:47])([c:16]2[c:17]([H:48])[c:18]([H:49])[c:19]([H:50])[c:20]([H:51])[c:21]2[H:52])[C:22]([H:53])([H:54])[C:23]([H:55])([H:56])[N:24]([H:57])[C:25]([H:58])([H:59])[C:26]([H:60])([H:61])[2P:27]->1([c:28]1[c:29]([H:62])[c:30]([H:63])[c:31]([H:64])[c:32]([H:65])[c:33]1[H:66])[c:34]1[c:35]([H:67])[c:36]([H:68])[c:37]([H:69])[c:38]([H:70])[c:39]1[H:71])([H:40])([H:41])[H:42]", "smiles3Dx": "C([C:1]#[6N:2]->[Mn+:3]1(<-[3C-:4]#[O+:5])(<-[4H-:6])(<-[5C-:7]#[O+:8])<-[1P:9]([c:10]2[c:11]([H:43])[c:12]([H:44])[c:13]([H:45])[c:14]([H:46])[c:15]2[H:47])([c:16]2[c:17]([H:48])[c:18]([H:49])[c:19]([H:50])[c:20]([H:51])[c:21]2[H:52])[C:22]([H:53])([H:54])[C:23]([H:55])([H:56])[N:24]([H:57])[C:25]([H:58])([H:59])[C:26]([H:60])([H:61])[2P:27]->1([c:28]1[c:29]([H:62])[c:30]([H:63])[c:31]([H:64])[c:32]([H:65])[c:33]1[H:66])[c:34]1[c:35]([H:67])[c:36]([H:68])[c:37]([H:69])[c:38]([H:70])[c:39]1[H:71])([H:40])([H:41])[H:42]", "dummies": []}
C     -2.5898     1.5939     3.9415
C     -1.8360     1.1201     2.7817
N     -1.1958     0.7284     1.8092
Mn     0.0000     0.0000     0.0000
C      1.1781    -1.3825     1.3907
O      1.7928    -2.1105     2.1299
H     -1.2311    -1.3535    -0.1908
C     -1.3278     1.2720    -1.3667
O     -2.0266     1.9384    -2.0891
P      1.1938    -0.9615    -2.2029
C      1.9619     0.2471    -3.2817
C      1.6522     1.6058    -3.1392
C      2.2272     2.5578    -3.9851
C      3.0986     2.1559    -4.9992
C      3.3837     0.8000    -5.1763
C      2.8110    -0.1549    -4.3301
C     -0.0308    -1.7637    -3.2319
C     -0.4943    -1.1570    -4.4150
C     -1.4754    -1.7847    -5.1888
C     -2.0147    -3.0073    -4.7822
C     -1.5823    -3.6001    -3.5939
C     -0.6014    -2.9779    -2.8160
C      2.4210    -2.2561    -1.9169
C      3.6050    -1.7890    -1.0511
N      3.8820    -0.3561    -1.2226
C      3.9558     0.3770     0.0460
C      3.4408     1.8082    -0.1488
P      1.7544     2.0155     0.4664
C      1.2155     3.5918    -0.2000
C     -0.1483     3.9229    -0.1899
C     -0.5875     5.1408    -0.7157
C      0.3329     6.0481    -1.2428
C      1.6957     5.7451    -1.2294
C      2.1410     4.5288    -0.7024
C      1.9227     2.3549     2.2226
C      3.0557     1.9318     2.9473
C      3.1513     2.1833     4.3196
C      2.1223     2.8502     4.9857
C      0.9936     3.2685     4.2807
C      0.8925     3.0230     2.9087
H     -2.9227     2.6370     3.7635
H     -1.9405     1.5627     4.8406
H     -3.4744     0.9434     4.0994
H      0.9736     1.9350    -2.3745
H      1.9937     3.6068    -3.8555
H      3.5420     2.8931    -5.6558
H      4.0417     0.4873    -5.9767
H      3.0214    -1.1955    -4.5197
H     -0.1191    -0.1993    -4.7456
H     -1.8240    -1.3183    -6.1012
H     -2.7761    -3.4893    -5.3817
H     -2.0134    -4.5388    -3.2707
H     -0.3028    -3.4407    -1.8852
H      1.9279    -3.1069    -1.4039
H      2.8033    -2.6196    -2.8896
H      3.4090    -2.0726     0.0026
H      4.5035    -2.3797    -1.3396
H      4.7810    -0.2320    -1.7459
H      5.0169     0.4142     0.3812
H      3.3933    -0.1175     0.8593
H      3.4739     2.0686    -1.2257
H      4.1092     2.5068     0.3977
H     -0.8745     3.2534     0.2467
H     -1.6421     5.3842    -0.7070
H     -0.0083     6.9915    -1.6490
H      2.4099     6.4569    -1.6229
H      3.2040     4.3463    -0.6909
H      3.8756     1.4135     2.4820
H      4.0256     1.8576     4.8685
H      2.1987     3.0405     6.0485
H      0.1922     3.7798     4.7984
H      0.0002     3.3487     2.4000
72
{"conf": 17, "E": 116.56, "rms": -1.0, "geom": "OH", "total_charge": 0, "CA_charge": 1, "smiles": "C[C:1]#[6N:2]->[Mn+:3]1(<-[3C-:4]#[O+:5])(<-[4H-:6])(<-[5C-:7]#[O+:8])<-[1P:9]([c:10]2[cH:11][cH:12][cH:13][cH:14][cH:15]2)([c:16]2[cH:17][cH:18][cH:19][cH:20][cH:21]2)[CH2:22][CH2:23][NH:24][CH2:25][CH2:26][2P:27]->1([c:28]1[cH:29][cH:30][cH:31][cH:32][cH:33]1)[c:34]1[cH:35][cH:36][cH:37][cH:38][cH:39]1", "smiles3D": "C([C:1]#[6N:2]->[Mn+:3]1(<-[3C-:4]#[O+:5])(<-[4H-:6])(<-[5C-:7]#[O+:8])<-[1P:9]([c:10]2[c:11]([H:43])[c:12]([H:44])[c:13]([H:45])[c:14]([H:46])[c:15]2[H:47])([c:16]2[c:17]([H:48])[c:18]([H:49])[c:19]([H:50])[c:20]([H:51])[c:21]2[H:52])[C:22]([H:53])([H:54])[C:23]([H:55])([H:56])[N:24]([H:57])[C:25]([H:58])([H:59])[C:26]([H:60])([H:61])[2P:27]->1([c:28]1[c:29]([H:62])[c:30]([H:63])[c:31]([H:64])[c:32]([H:65])[c:33]1[H:66])[c:34]1[c:35]([H:67])[c:36]([H:68])[c:37]([H:69])[c:38]([H:70])[c:39]1[H:71])([H:40])([H:41])[H:42]", "smiles3Dx": "C([C:1]#[6N:2]->[Mn+:3]1(<-[3C-:4]#[O+:5])(<-[4H-:6])(<-[5C-:7]#[O+:8])<-[1P:9]([c:10]2[c:11]([H:43])[c:12]([H:44])[c:13]([H:45])[c:14]([H:46])[c:15]2[H:47])([c:16]2[c:17]([H:48])[c:18]([H:49])[c:19]([H:50])[c:20]([H:51])[c:21]2[H:52])[C:22]([H:53])([H:54])[C:23]([H:55])([H:56])[N:24]([H:57])[C:25]([H:58])([H:59])[C:26]([H:60])([H:61])[2P:27]->1([c:28]1[c:29]([H:62])[c:30]([H:63])[c:31]([H:64])[c:32]([H:65])[c:33]1[H:66])[c:34]1[c:35]([H:67])[c:36]([H:68])[c:37]([H:69])[c:38]([H:70])[c:39]1[H:71])([H:40])([H:41])[H:42]", "dummies": []}
C      0.6192    -2.6349     4.1792
C      0.4298    -1.8686     2.9484
N      0.2753    -1.2195     1.9170
Mn     0.0000     0.0000     0.0000
C      1.3618    -1.4985    -1.0705
O      2.0800    -2.2865    -1.6338
H     -1.4269    -1.0807    -0.4252
C     -1.4716     1.3746     1.0920
O     -2.2487     2.0943     1.6685
P     -0.4525     1.3121    -2.2971
C      0.9375     1.6389    -3.3762
C      2.2025     1.1152    -3.0858
C      3.2760     1.3360    -3.9536
C      3.0882     2.0711    -5.1263
C      1.8246     2.5806    -5.4348
C      0.7499     2.3605    -4.5681
C     -1.5622     0.3560    -3.3228
C     -1.0463    -0.5756    -4.2401
C     -1.9111    -1.3484    -5.0207
C     -3.2940    -1.2119    -4.8787
C     -3.8147    -0.3097    -3.9476
C     -2.9544     0.4661    -3.1643
C     -1.2794     2.8995    -2.0910
C     -0.3322     3.9494    -1.5100
N     -0.0445     3.6296    -0.1050
C      1.2853     4.0799     0.3113
C      2.3635     3.0713    -0.0992
P      2.1371     1.4823     0.7195
C      2.2510     1.8752     2.4600
C      1.1835     1.6050     3.3263
C      1.2856     1.9101     4.6870
C      2.4536     2.4887     5.1901
C      3.5222     2.7615     4.3327
C      3.4237     2.4561     2.9721
C      3.6450     0.5615     0.4333
C      4.5855     0.9660    -0.5333
C      5.7419     0.2093    -0.7462
C      5.9707    -0.9496    -0.0006
C      5.0419    -1.3564     0.9598
C      3.8831    -0.6056     1.1754
H      0.7817    -1.9368     5.0261
H      1.5035    -3.2958     4.0701
H     -0.2825    -3.2508     4.3742
H      2.3692     0.5578    -2.1841
H      4.2539     0.9372    -3.7163
H      3.9196     2.2408    -5.7981
H      1.6760     3.1399    -6.3493
H     -0.2255     2.7414    -4.8380
H      0.0213    -0.7137    -4.3510
H     -1.5086    -2.0586    -5.7314
H     -3.9620    -1.8129    -5.4820
H     -4.8863    -0.2167    -3.8273
H     -3.3838     1.1372    -2.4344
H     -1.6533     3.2496    -3.0752
H     -2.1434     2.7750    -1.4060
H     -0.8245     4.9461    -1.5726
H      0.5860     4.0156    -2.1313
H     -0.7509     4.1268     0.4874
H      1.5200     5.0760    -0.1281
H      1.3051     4.2118     1.4152
H      3.3559     3.4834     0.1793
H      2.3364     2.9288    -1.1920
H      0.2766     1.1565     2.9652
H      0.4588     1.6965     5.3520
H      2.5309     2.7241     6.2437
H      4.4278     3.2080     4.7225
H      4.2631     2.6690     2.3227
H      4.4395     1.8480    -1.1374
H      6.4605     0.5205    -1.4934
H      6.8666    -1.5331    -0.1684
H      5.2186    -2.2552     1.5364
H      3.1717    -0.9352     1.9216
72
{"conf": 18, "E": 132.2, "rms": -1.0, "geom": "OH", "total_charge": 0, "CA_charge": 1, "smiles": "C[C:1]#[6N:2]->[Mn+:3]1(<-[3C-:4]#[O+:5])(<-[4H-:6])(<-[5C-:7]#[O+:8])<-[1P:9]([c:10]2[cH:11][cH:12][cH:13][cH:14][cH:15]2)([c:16]2[cH:17][cH:18][cH:19][cH:20][cH:21]2)[CH2:22][CH2:23][NH:24][CH2:25][CH2:26][2P:27]->1([c:28]1[cH:29][cH:30][cH:31][cH:32][cH:33]1)[c:34]1[cH:35][cH:36][cH:37][cH:38][cH:39]1", "smiles3D": "C([C:1]#[6N:2]->[Mn+:3]1(<-[3C-:4]#[O+:5])(<-[4H-:6])(<-[5C-:7]#[O+:8])<-[1P:9]([c:10]2[c:11]([H:43])[c:12]([H:44])[c:13]([H:45])[c:14]([H:46])[c:15]2[H:47])([c:16]2[c:17]([H:48])[c:18]([H:49])[c:19]([H:50])[c:20]([H:51])[c:21]2[H:52])[C:22]([H:53])([H:54])[C:23]([H:55])([H:56])[N:24]([H:57])[C:25]([H:58])([H:59])[C:26]([H:60])([H:61])[2P:27]->1([c:28]1[c:29]([H:62])[c:30]([H:63])[c:31]([H:64])[c:32]([H:65])[c:33]1[H:66])[c:34]1[c:35]([H:67])[c:36]([H:68])[c:37]([H:69])[c:38]([H:70])[c:39]1[H:71])([H:40])([H:41])[H:42]", "smiles3Dx": "C([C:1]#[6N:2]->[Mn+:3]1(<-[3C-:4]#[O+:5])(<-[4H-:6])(<-[5C-:7]#[O+:8])<-[1P:9]([c:10]2[c:11]([H:43])[c:12]([H:44])[c:13]([H:45])[c:14]([H:46])[c:15]2[H:47])([c:16]2[c:17]([H:48])[c:18]([H:49])[c:19]([H:50])[c:20]([H:51])[c:21]2[H:52])[C:22]([H:53])([H:54])[C:23]([H:55])([H:56])[N:24]([H:57])[C:25]([H:58])([H:59])[C:26]([H:60])([H:61])[2P:27]->1([c:28]1[c:29]([H:62])[c:30]([H:63])[c:31]([H:64])[c:32]([H:65])[c:33]1[H:66])[c:34]1[c:35]([H:67])[c:36]([H:68])[c:37]([H:69])[c:38]([H:70])[c:39]1[H:71])([H:40])([H:41])[H:42]", "dummies": []}
C      1.5527     4.5677    -1.2283
C      1.1035     3.2254    -0.8616
N      0.7194     2.0982    -0.5602
Mn     0.0000     0.0000     0.0000
C      1.6952    -0.8961    -1.2539
O      2.5881    -1.3709    -1.9109
H      1.1730     0.0433     1.4165
C     -1.5622     0.9504     1.3746
O     -2.3812     1.4589     2.0991
P     -0.6264    -2.4925     0.7729
C      0.7836    -3.2237     1.5970
C      1.1688    -2.7551     2.8639
C      2.2872    -3.2947     3.5061
C      3.0402    -4.2919     2.8824
C      2.6832    -4.7429     1.6096
C      1.5659    -4.2070     0.9617
C     -1.0307    -3.6513    -0.5342
C     -1.5974    -4.9058    -0.2393
C     -1.8854    -5.8066    -1.2696
C     -1.5921    -5.4750    -2.5943
C     -0.9951    -4.2479    -2.8894
C     -0.7046    -3.3466    -1.8620
C     -1.9458    -2.6145     2.0010
C     -3.2901    -2.0521     1.5051
N     -3.4450    -2.1956     0.0509
C     -3.8102    -0.9433    -0.6205
C     -3.1952    -0.9067    -2.0247
P     -1.7178     0.1316    -2.0950
C     -2.3192     1.8044    -2.3554
C     -1.4714     2.7731    -2.9225
C     -1.9128     4.0865    -3.1043
C     -3.2041     4.4506    -2.7224
C     -4.0557     3.5017    -2.1553
C     -3.6199     2.1862    -1.9679
C     -0.9507    -0.2712    -3.6662
C      0.3780     0.1090    -3.9105
C      0.9956    -0.2070    -5.1235
C      0.2873    -0.8921    -6.1119
C     -1.0452    -1.2474    -5.8944
C     -1.6690    -0.9318    -4.6833
H      2.3348     4.9039    -0.5171
H      0.6920     5.2668    -1.1918
H      1.9687     4.5489    -2.2565
H      0.6177    -1.9637     3.3534
H      2.5749    -2.9334     4.4850
H      3.9073    -4.7065     3.3801
H      3.2779    -5.5036     1.1205
H      1.3349    -4.5598    -0.0330
H     -1.8004    -5.2099     0.7753
H     -2.3277    -6.7673    -1.0393
H     -1.8149    -6.1740    -3.3900
H     -0.7538    -3.9952    -3.9140
H     -0.2325    -2.4140    -2.1092
H     -1.6432    -2.0486     2.9057
H     -2.0797    -3.6741     2.2905
H     -4.1101    -2.5986     2.0232
H     -3.3875    -1.0040     1.8531
H     -4.1708    -2.9223    -0.1554
H     -3.5017    -0.0470    -0.0515
H     -4.9189    -0.8890    -0.7070
H     -3.9485    -0.5053    -2.7353
H     -2.9358    -1.9370    -2.3407
H     -0.4634     2.5318    -3.2171
H     -1.2497     4.8240    -3.5378
H     -3.5441     5.4685    -2.8633
H     -5.0568     3.7863    -1.8577
H     -4.3149     1.4940    -1.5259
H      0.9338     0.6726    -3.1758
H      2.0223     0.0870    -5.2998
H      0.7663    -1.1355    -7.0514
H     -1.5985    -1.7636    -6.6683
H     -2.7061    -1.2045    -4.5672
72
{"conf": 19, "E": 116.56, "rms": -1.0, "geom": "OH", "total_charge": 0, "CA_charge": 1, "smiles": "C[C:1]#[6N:2]->[Mn+:3]1(<-[3C-:4]#[O+:5])(<-[4H-:6])(<-[5C-:7]#[O+:8])<-[1P:9]([c:10]2[cH:11][cH:12][cH:13][cH:14][cH:15]2)([c:16]2[cH:17][cH:18][cH:19][cH:20][cH:21]2)[CH2:22][CH2:23][NH:24][CH2:25][CH2:26][2P:27]->1([c:28]1[cH:29][cH:30][cH:31][cH:32][cH:33]1)[c:34]1[cH:35][cH:36][cH:37][cH:38][cH:39]1", "smiles3D": "C([C:1]#[6N:2]->[Mn+:3]1(<-[3C-:4]#[O+:5])(<-[4H-:6])(<-[5C-:7]#[O+:8])<-[1P:9]([c:10]2[c:11]([H:43])[c:12]([H:44])[c:13]([H:45])[c:14]([H:46])[c:15]2[H:47])([c:16]2[c:17]([H:48])[c:18]([H:49])[c:19]([H:50])[c:20]([H:51])[c:21]2[H:52])[C:22]([H:53])([H:54])[C:23]([H:55])([H:56])[N:24]([H:57])[C:25]([H:58])([H:59])[C:26]([H:60])([H:61])[2P:27]->1([c:28]1[c:29]([H:62])[c:30]([H:63])[c:31]([H:64])[c:32]([H:65])[c:33]1[H:66])[c:34]1[c:35]([H:67])[c:36]([H:68])[c:37]([H:69])[c:38]([H:70])[c:39]1[H:71])([H:40])([H:41])[H:42]", "smiles3Dx": "C([C:1]#[6N:2]->[Mn+:3]1(<-[3C-:4]#[O+:5])(<-[4H-:6])(<-[5C-:7]#[O+:8])<-[1P:9]([c:10]2[c:11]([H:43])[c:12]([H:44])[c:13]([H:45])[c:14]([H:46])[c:15]2[H:47])([c:16]2[c:17]([H:48])[c:18]([H:49])[c:19]([H:50])[c:20]([H:51])[c:21]2[H:52])[C:22]([H:53])([H:54])[C:23]([H:55])([H:56])[N:24]([H:57])[C:25]([H:58])([H:59])[C:26]([H:60])([H:61])[2P:27]->1([c:28]1[c:29]([H:62])[c:30]([H:63])[c:31]([H:64])[c:32]([H:65])[c:33]1[H:66])[c:34]1[c:35]([H:67])[c:36]([H:68])[c:37]([H:69])[c:38]([H:70])[c:39]1[H:71])([H:40])([H:41])[H:42]", "dummies": []}
C     -3.7834     3.0196     1.1658
C     -2.6695     2.1399     0.8151
N     -1.7360     1.3958     0.5257
Mn     0.0000     0.0000     0.0000
C     -1.4298    -1.3107    -1.2187
O     -2.1842    -1.9967    -1.8626
H      0.2776     0.9970    -1.5210
C      1.4013     1.4329     1.1086
O      2.1389     2.1866     1.6935
P      2.0729    -1.5274    -0.7571
C      3.3320    -1.9114     0.4555
C      4.4117    -2.7433     0.1108
C      5.4199    -3.0107     1.0419
C      5.3656    -2.4398     2.3157
C      4.3059    -1.5964     2.6568
C      3.2969    -1.3281     1.7271
C      2.9818    -0.7000    -2.0559
C      4.0467     0.1587    -1.7331
C      4.7390     0.8328    -2.7434
C      4.3627     0.6708    -4.0789
C      3.2861    -0.1575    -4.4055
C      2.5901    -0.8345    -3.3991
C      1.6008    -3.1122    -1.4723
C      1.0945    -4.0780    -0.4009
N     -0.2126    -3.6240     0.0935
C     -0.4437    -3.9970     1.4906
C      0.2210    -2.9998     2.4457
P     -0.4855    -1.3500     2.2856
C     -2.2113    -1.5800     2.6924
C     -2.5732    -2.0786     3.9554
C     -3.9206    -2.2564     4.2827
C     -4.9141    -1.9372     3.3540
C     -4.5605    -1.4398     2.0972
C     -3.2136    -1.2625     1.7663
C      0.1196    -0.4169     3.6879
C      1.1884    -0.8808     4.4784
C      1.6502    -0.1143     5.5528
C      1.0531     1.1135     5.8482
C     -0.0075     1.5795     5.0682
C     -0.4719     0.8190     3.9917
H     -4.0947     3.5971     0.2713
H     -4.6357     2.4081     1.5273
H     -3.4641     3.7185     1.9660
H      4.4860    -3.1745    -0.8780
H      6.2472    -3.6547     0.7730
H      6.1469    -2.6463     3.0357
H      4.2657    -1.1503     3.6422
H      2.4851    -0.6866     2.0117
H      4.3411     0.3162    -0.7037
H      5.5635     1.4866    -2.4900
H      4.8982     1.1955    -4.8595
H      2.9856    -0.2694    -5.4392
H      1.7458    -1.4484    -3.6776
H      2.4776    -3.5606    -1.9834
H      0.7973    -2.9505    -2.2205
H      0.9912    -5.0897    -0.8540
H      1.8491    -4.1743     0.4084
H     -0.9522    -4.0850    -0.4875
H     -1.5369    -4.0275     1.6920
H     -0.0583    -5.0218     1.6942
H      1.3029    -2.9579     2.2385
H      0.0737    -3.3568     3.4864
H     -1.8163    -2.3259     4.6887
H     -4.1943    -2.6400     5.2571
H     -5.9572    -2.0737     3.6084
H     -5.3306    -1.1901     1.3788
H     -2.9681    -0.8743     0.7952
H      1.6834    -1.8178     4.2755
H      2.4752    -0.4717     6.1555
H      1.4135     1.7044     6.6802
H     -0.4690     2.5316     5.2963
H     -1.2931     1.1948     3.3951
72
{"conf": 20, "E": 367.98, "rms": -1.0, "geom": "OH", "total_charge": 0, "CA_charge": 1, "smiles": "C[C:1]#[6N:2]->[Mn+:3]1(<-[3C-:4]#[O+:5])(<-[4H-:6])(<-[5C-:7]#[O+:8])<-[1P:9]([c:10]2[cH:11][cH:12][cH:13][cH:14][cH:15]2)([c:16]2[cH:17][cH:18][cH:19][cH:20][cH:21]2)[CH2:22][CH2:23][NH:24][CH2:25][CH2:26][2P:27]->1([c:28]1[cH:29][cH:30][cH:31][cH:32][cH:33]1)[c:34]1[cH:35][cH:36][cH:37][cH:38][cH:39]1", "smiles3D": "C([C:1]#[6N:2]->[Mn+:3]1(<-[3C-:4]#[O+:5])(<-[4H-:6])(<-[5C-:7]#[O+:8])<-[1P:9]([c:10]2[c:11]([H:43])[c:12]([H:44])[c:13]([H:45])[c:14]([H:46])[c:15]2[H:47])([c:16]2[c:17]([H:48])[c:18]([H:49])[c:19]([H:50])[c:20]([H:51])[c:21]2[H:52])[C:22]([H:53])([H:54])[C:23]([H:55])([H:56])[N:24]([H:57])[C:25]([H:58])([H:59])[C:26]([H:60])([H:61])[2P:27]->1([c:28]1[c:29]([H:62])[c:30]([H:63])[c:31]([H:64])[c:32]([H:65])[c:33]1[H:66])[c:34]1[c:35]([H:67])[c:36]([H:68])[c:37]([H:69])[c:38]([H:70])[c:39]1[H:71])([H:40])([H:41])[H:42]", "smiles3Dx": "C([C:1]#[6N:2]->[Mn+:3]1(<-[3C-:4]#[O+:5])(<-[4H-:6])(<-[5C-:7]#[O+:8])<-[1P:9]([c:10]2[c:11]([H:43])[c:12]([H:44])[c:13]([H:45])[c:14]([H:46])[c:15]2[H:47])([c:16]2[c:17]([H:48])[c:18]([H:49])[c:19]([H:50])[c:20]([H:51])[c:21]2[H:52])[C:22]([H:53])([H:54])[C:23]([H:55])([H:56])[N:24]([H:57])[C:25]([H:58])([H:59])[C:26]([H:60])([H:61])[2P:27]->1([c:28]1[c:29]([H:62])[c:30]([H:63])[c:31]([H:64])[c:32]([H:65])[c:33]1[H:66])[c:34]1[c:35]([H:67])[c:36]([H:68])[c:37]([H:69])[c:38]([H:70])[c:39]1[H:71])([H:40])([H:41])[H:42]", "dummies": []}
C     -3.8748     2.8218    -1.3310
C     -2.6783     2.0578    -0.9765
N     -1.6867     1.3968    -0.6720
Mn     0.0000     0.0000     0.0000
C     -1.7152    -1.0900    -1.0598
O     -2.6176    -1.6648    -1.6163
H     -1.0087     0.5025     1.4538
C      1.5708     0.8947     1.4076
O      2.3852     1.3545     2.1696
P      0.7866     2.3495    -1.2296
C      0.9823     3.6675    -0.0284
C      1.8039     4.7791    -0.2967
C      1.9038     5.8201     0.6312
C      1.1691     5.7754     1.8181
C      0.3210     4.6958     2.0731
C      0.2178     3.6523     1.1491
C     -0.2269     3.1293    -2.4967
C     -1.0586     4.2227    -2.1764
C     -1.7664     4.8939    -3.1780
C     -1.6304     4.5071    -4.5116
C     -0.7661     3.4652    -4.8488
C     -0.0508     2.7960    -3.8519
C      2.3843     2.2514    -2.0627
C      3.5665     2.1087    -1.0829
N      4.4049     0.9430    -1.3974
C      3.7894    -0.3328    -0.9897
C      3.1463    -1.0336    -2.1905
P      1.3554    -1.2057    -2.0152
C      1.1595    -2.9641    -1.7423
C      0.1818    -3.7013    -2.4367
C      0.0154    -5.0653    -2.1784
C      0.8041    -5.6988    -1.2150
C      1.7536    -4.9666    -0.4984
C      1.9242    -3.6025    -0.7519
C      0.7274    -0.9709    -3.6752
C     -0.4696    -0.2775    -3.8944
C     -1.0031    -0.1779    -5.1833
C     -0.3460    -0.7737    -6.2618
C      0.8432    -1.4754    -6.0520
C      1.3756    -1.5817    -4.7638
H     -3.9469     2.9035    -2.4350
H     -3.8130     3.8360    -0.8859
H     -4.7733     2.3016    -0.9406
H      2.3558     4.8642    -1.2200
H      2.5434     6.6684     0.4245
H      1.2454     6.5845     2.5329
H     -0.2640     4.6714     2.9834
H     -0.4658     2.8406     1.3514
H     -1.1906     4.5495    -1.1548
H     -2.4225     5.7145    -2.9182
H     -2.1799     5.0274    -5.2854
H     -0.6341     3.1875    -5.8866
H      0.6605     2.0449    -4.1554
H      2.3644     1.4021    -2.7558
H      2.5304     3.1700    -2.6688
H      4.1972     3.0191    -1.1908
H      3.2733     2.1085    -0.0227
H      5.2982     1.0543    -0.8617
H      3.0882    -0.2222    -0.1530
H      4.5886    -1.0036    -0.5994
H      3.3753    -0.4724    -3.1195
H      3.5934    -2.0451    -2.2950
H     -0.4645    -3.2343    -3.1666
H     -0.7325    -5.6302    -2.7199
H      0.6711    -6.7542    -1.0154
H      2.3529    -5.4546     0.2593
H      2.6496    -3.0465    -0.1718
H     -0.9719     0.2286    -3.0883
H     -1.9200     0.3736    -5.3468
H     -0.7584    -0.6925    -7.2591
H      1.3473    -1.9463    -6.8859
H      2.2796    -2.1584    -4.6164
72
{"conf": 21, "E": 133.05, "rms": -1.0, "geom": "OH", "total_charge": 0, "CA_charge": 1, "smiles": "C[C:1]#[6N:2]->[Mn+:3]1(<-[3C-:4]#[O+:5])(<-[4H-:6])(<-[5C-:7]#[O+:8])<-[1P:9]([c:10]2[cH:11][cH:12][cH:13][cH:14][cH:15]2)([c:16]2[cH:17][cH:18][cH:19][cH:20][cH:21]2)[CH2:22][CH2:23][NH:24][CH2:25][CH2:26][2P:27]->1([c:28]1[cH:29][cH:30][cH:31][cH:32][cH:33]1)[c:34]1[cH:35][cH:36][cH:37][cH:38][cH:39]1", "smiles3D": "C([C:1]#[6N:2]->[Mn+:3]1(<-[3C-:4]#[O+:5])(<-[4H-:6])(<-[5C-:7]#[O+:8])<-[1P:9]([c:10]2[c:11]([H:43])[c:12]([H:44])[c:13]([H:45])[c:14]([H:46])[c:15]2[H:47])([c:16]2[c:17]([H:48])[c:18]([H:49])[c:19]([H:50])[c:20]([H:51])[c:21]2[H:52])[C:22]([H:53])([H:54])[C:23]([H:55])([H:56])[N:24]([H:57])[C:25]([H:58])([H:59])[C:26]([H:60])([H:61])[2P:27]->1([c:28]1[c:29]([H:62])[c:30]([H:63])[c:31]([H:64])[c:32]([H:65])[c:33]1[H:66])[c:34]1[c:35]([H:67])[c:36]([H:68])[c:37]([H:69])[c:38]([H:70])[c:39]1[H:71])([H:40])([H:41])[H:42]", "smiles3Dx": "C([C:1]#[6N:2]->[Mn+:3]1(<-[3C-:4]#[O+:5])(<-[4H-:6])(<-[5C-:7]#[O+:8])<-[1P:9]([c:10]2[c:11]([H:43])[c:12]([H:44])[c:13]([H:45])[c:14]([H:46])[c:15]2[H:47])([c:16]2[c:17]([H:48])[c:18]([H:49])[c:19]([H:50])[c:20]([H:51])[c:21]2[H:52])[C:22]([H:53])([H:54])[C:23]([H:55])([H:56])[N:24]([H:57])[C:25]([H:58])([H:59])[C:26]([H:60])([H:61])[2P:27]->1([c:28]1[c:29]([H:62])[c:30]([H:63])[c:31]([H:64])[c:32]([H:65])[c:33]1[H:66])[c:34]1[c:35]([H:67])[c:36]([H:68])[c:37]([H:69])[c:38]([H:70])[c:39]1[H:71])([H:40])([H:41])[H:42]", "dummies": []}
C      3.1547    -1.0364     3.7096
C      2.2189    -0.7309     2.6285
N      1.4397    -0.4762     1.7136
Mn     0.0000     0.0000     0.0000
C     -0.7970    -2.1380     0.1886
O     -1.2170    -3.2639     0.2893
H     -1.1962     0.5601     1.2793
C      0.9118     2.0996    -0.0255
O      1.4003     3.2022    -0.0362
P     -1.9404     0.5685    -1.8299
C     -3.4616     0.8266    -0.9190
C     -3.7440     0.0184     0.1923
C     -4.9330     0.1863     0.9078
C     -5.8576     1.1546     0.5120
C     -5.5982     1.9504    -0.6056
C     -4.4105     1.7868    -1.3256
C     -1.7830     2.0767    -2.7940
C     -1.2850     3.2360    -2.1809
C     -1.1666     4.4280    -2.9008
C     -1.6071     4.4915    -4.2233
C     -2.2135     3.3780    -4.8071
C     -2.3328     2.1850    -4.0871
C     -2.4307    -0.7779    -2.9322
C     -1.4764    -1.0095    -4.1266
N     -0.0725    -1.0940    -3.7380
C      0.2490    -2.3927    -3.1400
C      1.6454    -2.3776    -2.5207
P      1.9566    -0.8339    -1.6450
C      2.4461     0.2996    -2.9399
C      1.6901     1.4460    -3.1948
C      2.0514     2.3205    -4.2230
C      3.1782     2.0513    -5.0043
C      3.9402     0.9056    -4.7585
C      3.5754     0.0286    -3.7320
C      3.4621    -1.1089    -0.7143
C      4.4027    -0.0722    -0.5736
C      5.5527    -0.2621     0.1979
C      5.7625    -1.4754     0.8563
C      4.8141    -2.4955     0.7578
C      3.6610    -2.3115    -0.0116
H      2.7171    -0.7210     4.6789
H      4.1065    -0.4930     3.5373
H      3.3523    -2.1279     3.7286
H     -3.0541    -0.7500     0.5037
H     -5.1401    -0.4392     1.7665
H     -6.7787     1.2823     1.0658
H     -6.3214     2.6925    -0.9184
H     -4.2590     2.4097    -2.1930
H     -1.0378     3.2370    -1.1344
H     -0.7576     5.3095    -2.4242
H     -1.5240     5.4168    -4.7785
H     -2.6216     3.4488    -5.8070
H     -2.9210     1.3956    -4.5235
H     -2.4962    -1.7097    -2.3356
H     -3.4441    -0.5593    -3.3298
H     -1.5793    -0.2148    -4.8860
H     -1.7885    -1.9416    -4.6503
H      0.5021    -1.0015    -4.6094
H      0.2046    -3.1937    -3.9121
H     -0.4782    -2.6573    -2.3521
H      1.7290    -3.2302    -1.8219
H      2.4012    -2.5013    -3.3237
H      0.8168     1.6500    -2.6100
H      1.4557     3.2034    -4.4161
H      3.4590     2.7282    -5.8008
H      4.8122     0.6960    -5.3643
H      4.1761    -0.8541    -3.5539
H      4.2474     0.8892    -1.0449
H      6.2764     0.5368     0.2946
H      6.6501    -1.6179     1.4589
H      4.9628    -3.4235     1.2946
H      2.9215    -3.0972    -0.0156
72
{"conf": 22, "E": 133.32, "rms": -1.0, "geom": "OH", "total_charge": 0, "CA_charge": 1, "smiles": "C[C:1]#[6N:2]->[Mn+:3]1(<-[3C-:4]#[O+:5])(<-[4H-:6])(<-[5C-:7]#[O+:8])<-[1P:9]([c:10]2[cH:11][cH:12][cH:13][cH:14][cH:15]2)([c:16]2[cH:17][cH:18][cH:19][cH:20][cH:21]2)[CH2:22][CH2:23][NH:24][CH2:25][CH2:26][2P:27]->1([c:28]1[cH:29][cH:30][cH:31][cH:32][cH:33]1)[c:34]1[cH:35][cH:36][cH:37][cH:38][cH:39]1", "smiles3D": "C([C:1]#[6N:2]->[Mn+:3]1(<-[3C-:4]#[O+:5])(<-[4H-:6])(<-[5C-:7]#[O+:8])<-[1P:9]([c:10]2[c:11]([H:43])[c:12]([H:44])[c:13]([H:45])[c:14]([H:46])[c:15]2[H:47])([c:16]2[c:17]([H:48])[c:18]([H:49])[c:19]([H:50])[c:20]([H:51])[c:21]2[H:52])[C:22]([H:53])([H:54])[C:23]([H:55])([H:56])[N:24]([H:57])[C:25]([H:58])([H:59])[C:26]([H:60])([H:61])[2P:27]->1([c:28]1[c:29]([H:62])[c:30]([H:63])[c:31]([H:64])[c:32]([H:65])[c:33]1[H:66])[c:34]1[c:35]([H:67])[c:36]([H:68])[c:37]([H:69])[c:38]([H:70])[c:39]1[H:71])([H:40])([H:41])[H:42]", "smiles3Dx": "C([C:1]#[6N:2]->[Mn+:3]1(<-[3C-:4]#[O+:5])(<-[4H-:6])(<-[5C-:7]#[O+:8])<-[1P:9]([c:10]2[c:11]([H:43])[c:12]([H:44])[c:13]([H:45])[c:14]([H:46])[c:15]2[H:47])([c:16]2[c:17]([H:48])[c:18]([H:49])[c:19]([H:50])[c:20]([H:51])[c:21]2[H:52])[C:22]([H:53])([H:54])[C:23]([H:55])([H:56])[N:24]([H:57])[C:25]([H:58])([H:59])[C:26]([H:60])([H:61])[2P:27]->1([c:28]1[c:29]([H:62])[c:30]([H:63])[c:31]([H:64])[c:32]([H:65])[c:33]1[H:66])[c:34]1[c:35]([H:67])[c:36]([H:68])[c:37]([H:69])[c:38]([H:70])[c:39]1[H:71])([H:40])([H:41])[H:42]", "dummies": []}
C      1.3830    -4.7370    -0.6737
C      0.9704    -3.3480    -0.4778
N      0.6307    -2.1793    -0.3092
Mn     0.0000     0.0000     0.0000
C      0.0807     0.2290    -2.2798
O      0.1211     0.3497    -3.4790
H     -1.7407    -0.5753    -0.1435
C     -0.1367    -0.3674     2.2587
O     -0.2074    -0.5601     3.4470
P     -0.9858     2.5022     0.2664
C     -1.7124     2.7536     1.8823
C     -1.5456     3.9604     2.5897
C     -2.1382     4.1238     3.8459
C     -2.9142     3.1007     4.3956
C     -3.1109     1.9153     3.6841
C     -2.5208     1.7463     2.4286
C     -2.3554     2.8609    -0.8252
C     -3.0181     4.0988    -0.7471
C     -4.1021     4.3716    -1.5867
C     -4.5421     3.4079    -2.4972
C     -3.9057     2.1659    -2.5603
C     -2.8214     1.8893    -1.7217
C      0.1619     3.8671     0.0046
C      1.1455     3.5737    -1.1365
N      2.5096     3.6090    -0.5981
C      3.4754     2.8324    -1.3803
C      3.2454     1.3030    -1.3444
P      2.6129     0.6740     0.2354
C      3.6342    -0.7374     0.6691
C      5.0078    -0.7854     0.3487
C      5.7834    -1.8838     0.7339
C      5.2124    -2.9248     1.4675
C      3.8697    -2.8574     1.8402
C      3.0911    -1.7612     1.4593
C      3.0227     1.8434     1.5284
C      2.0378     2.2693     2.4289
C      2.3565     3.1573     3.4599
C      3.6688     3.6101     3.6121
C      4.6638     3.1710     2.7355
C      4.3464     2.2846     1.7018
H      2.4398    -4.8552    -0.3572
H      0.7380    -5.4035    -0.0652
H      1.2855    -5.0041    -1.7460
H     -0.9838     4.7882     2.1861
H     -2.0028     5.0495     4.3904
H     -3.3731     3.2316     5.3670
H     -3.7251     1.1288     4.1031
H     -2.6976     0.8294     1.8809
H     -2.7100     4.8502    -0.0323
H     -4.6053     5.3279    -1.5266
H     -5.3830     3.6191    -3.1451
H     -4.2581     1.4134    -3.2539
H     -2.3688     0.9145    -1.7681
H      0.7255     4.0493     0.9406
H     -0.4080     4.7856    -0.2408
H      1.0380     4.3463    -1.9310
H      0.9203     2.6052    -1.6146
H      2.8309     4.6057    -0.5785
H      3.4676     3.1767    -2.4387
H      4.4954     3.0442    -0.9950
H      4.1903     0.8007    -1.6032
H      2.5178     1.0450    -2.1322
H      5.5115     0.0193    -0.1609
H      6.8342    -1.9198     0.4764
H      5.8161    -3.7718     1.7669
H      3.4333    -3.6500     2.4343
H      2.0696    -1.7138     1.7962
H      1.0205     1.9379     2.3280
H      1.5849     3.4940     4.1403
H      3.9154     4.2973     4.4111
H      5.6823     3.5162     2.8578
H      5.1337     1.9576     1.0398
72
{"conf": 23, "E": 123.27, "rms": -1.0, "geom": "OH", "total_charge": 0, "CA_charge": 1, "smiles": "C[C:1]#[6N:2]->[Mn+:3]1(<-[3C-:4]#[O+:5])(<-[4H-:6])(<-[5C-:7]#[O+:8])<-[1P:9]([c:10]2[cH:11][cH:12][cH:13][cH:14][cH:15]2)([c:16]2[cH:17][cH:18][cH:19][cH:20][cH:21]2)[CH2:22][CH2:23][NH:24][CH2:25][CH2:26][2P:27]->1([c:28]1[cH:29][cH:30][cH:31][cH:32][cH:33]1)[c:34]1[cH:35][cH:36][cH:37][cH:38][cH:39]1", "smiles3D": "C([C:1]#[6N:2]->[Mn+:3]1(<-[3C-:4]#[O+:5])(<-[4H-:6])(<-[5C-:7]#[O+:8])<-[1P:9]([c:10]2[c:11]([H:43])[c:12]([H:44])[c:13]([H:45])[c:14]([H:46])[c:15]2[H:47])([c:16]2[c:17]([H:48])[c:18]([H:49])[c:19]([H:50])[c:20]([H:51])[c:21]2[H:52])[C:22]([H:53])([H:54])[C:23]([H:55])([H:56])[N:24]([H:57])[C:25]([H:58])([H:59])[C:26]([H:60])([H:61])[2P:27]->1([c:28]1[c:29]([H:62])[c:30]([H:63])[c:31]([H:64])[c:32]([H:65])[c:33]1[H:66])[c:34]1[c:35]([H:67])[c:36]([H:68])[c:37]([H:69])[c:38]([H:70])[c:39]1[H:71])([H:40])([H:41])[H:42]", "smiles3Dx": "C([C:1]#[6N:2]->[Mn+:3]1(<-[3C-:4]#[O+:5])(<-[4H-:6])(<-[5C-:7]#[O+:8])<-[1P:9]([c:10]2[c:11]([H:43])[c:12]([H:44])[c:13]([H:45])[c:14]([H:46])[c:15]2[H:47])([c:16]2[c:17]([H:48])[c:18]([H:49])[c:19]([H:50])[c:20]([H:51])[c:21]2[H:52])[C:22]([H:53])([H:54])[C:23]([H:55])([H:56])[N:24]([H:57])[C:25]([H:58])([H:59])[C:26]([H:60])([H:61])[2P:27]->1([c:28]1[c:29]([H:62])[c:30]([H:63])[c:31]([H:64])[c:32]([H:65])[c:33]1[H:66])[c:34]1[c:35]([H:67])[c:36]([H:68])[c:37]([H:69])[c:38]([H:70])[c:39]1[H:71])([H:40])([H:41])[H:42]", "dummies": []}
C      3.1978     3.5948    -1.2812
C      2.2625     2.5324    -0.9143
N      1.4735     1.6451    -0.5992
Mn     0.0000     0.0000     0.0000
C     -1.4564     0.8244    -1.5623
O     -2.2230     1.2588    -2.3855
H      0.7735    -1.0460    -1.2980
C      1.5759    -0.7811     1.4660
O      2.4063    -1.1910     2.2383
P     -1.6433    -2.0817     0.5309
C     -1.2104    -2.9549     2.0371
C      0.0227    -3.6251     2.1048
C      0.3979    -4.3061     3.2656
C     -0.4526    -4.3225     4.3723
C     -1.6763    -3.6523     4.3211
C     -2.0552    -2.9642     3.1640
C     -1.4535    -3.3283    -0.7376
C     -1.6912    -4.6862    -0.4545
C     -1.5761    -5.6451    -1.4655
C     -1.2517    -5.2557    -2.7674
C     -1.0583    -3.9042    -3.0639
C     -1.1711    -2.9419    -2.0557
C     -3.4328    -1.8456     0.5043
C     -3.8344    -0.4040     0.7892
N     -3.4203     0.0128     2.1307
C     -3.6460     1.4495     2.3269
C     -2.6042     2.3180     1.6014
P     -0.9238     1.7213     1.8563
C     -0.8533     1.2499     3.5808
C     -1.1279     2.1999     4.5798
C     -1.0645     1.8408     5.9293
C     -0.7242     0.5345     6.2896
C     -0.4497    -0.4125     5.2999
C     -0.5183    -0.0551     3.9499
C      0.0790     3.2009     1.7866
C      1.2591     3.2886     2.5448
C      2.0753     4.4195     2.4483
C      1.7320     5.4597     1.5811
C      0.5775     5.3656     0.8000
C     -0.2422     4.2366     0.8920
H      2.6294     4.4900    -1.6072
H      3.8226     3.8553    -0.4022
H      3.8485     3.2460    -2.1092
H      0.6942    -3.6238     1.2553
H      1.3489    -4.8210     3.3069
H     -0.1606    -4.8485     5.2719
H     -2.3278    -3.6543     5.1854
H     -2.9904    -2.4372     3.1853
H     -1.9761    -5.0098     0.5375
H     -1.7486    -6.6899    -1.2415
H     -1.1675    -5.9989    -3.5496
H     -0.8332    -3.6005    -4.0781
H     -1.0647    -1.8985    -2.3138
H     -3.8077    -2.1142    -0.5065
H     -3.9173    -2.5199     1.2351
H     -4.9412    -0.3242     0.6947
H     -3.3949     0.2399     0.0109
H     -4.0420    -0.4789     2.8141
H     -3.6055     1.6757     3.4144
H     -4.6669     1.7397     1.9897
H     -2.6827     3.3564     1.9874
H     -2.8227     2.3317     0.5153
H     -1.3915     3.2161     4.3148
H     -1.2774     2.5753     6.6952
H     -0.6725     0.2566     7.3343
H     -0.1827    -1.4231     5.5793
H     -0.3126    -0.7931     3.2014
H      1.5573     2.4817     3.2016
H      2.9800     4.4849     3.0386
H      2.3683     6.3316     1.5034
H      0.3244     6.1626     0.1128
H     -1.1116     4.1707     0.2518
72
{"conf": 24, "E": 129.66, "rms": -1.0, "geom": "OH", "total_charge": 0, "CA_charge": 1, "smiles": "C[C:1]#[6N:2]->[Mn+:3]1(<-[3C-:4]#[O+:5])(<-[4H-:6])(<-[5C-:7]#[O+:8])<-[1P:9]([c:10]2[cH:11][cH:12][cH:13][cH:14][cH:15]2)([c:16]2[cH:17][cH:18][cH:19][cH:20][cH:21]2)[CH2:22][CH2:23][NH:24][CH2:25][CH2:26][2P:27]->1([c:28]1[cH:29][cH:30][cH:31][cH:32][cH:33]1)[c:34]1[cH:35][cH:36][cH:37][cH:38][cH:39]1", "smiles3D": "C([C:1]#[6N:2]->[Mn+:3]1(<-[3C-:4]#[O+:5])(<-[4H-:6])(<-[5C-:7]#[O+:8])<-[1P:9]([c:10]2[c:11]([H:43])[c:12]([H:44])[c:13]([H:45])[c:14]([H:46])[c:15]2[H:47])([c:16]2[c:17]([H:48])[c:18]([H:49])[c:19]([H:50])[c:20]([H:51])[c:21]2[H:52])[C:22]([H:53])([H:54])[C:23]([H:55])([H:56])[N:24]([H:57])[C:25]([H:58])([H:59])[C:26]([H:60])([H:61])[2P:27]->1([c:28]1[c:29]([H:62])[c:30]([H:63])[c:31]([H:64])[c:32]([H:65])[c:33]1[H:66])[c:34]1[c:35]([H:67])[c:36]([H:68])[c:37]([H:69])[c:38]([H:70])[c:39]1[H:71])([H:40])([H:41])[H:42]", "smiles3Dx": "C([C:1]#[6N:2]->[Mn+:3]1(<-[3C-:4]#[O+:5])(<-[4H-:6])(<-[5C-:7]#[O+:8])<-[1P:9]([c:10]2[c:11]([H:43])[c:12]([H:44])[c:13]([H:45])[c:14]([H:46])[c:15]2[H:47])([c:16]2[c:17]([H:48])[c:18]([H:49])[c:19]([H:50])[c:20]([H:51])[c:21]2[H:52])[C:22]([H:53])([H:54])[C:23]([H:55])([H:56])[N:24]([H:57])[C:25]([H:58])([H:59])[C:26]([H:60])([H:61])[2P:27]->1([c:28]1[c:29]([H:62])[c:30]([H:63])[c:31]([H:64])[c:32]([H:65])[c:33]1[H:66])[c:34]1[c:35]([H:67])[c:36]([H:68])[c:37]([H:69])[c:38]([H:70])[c:39]1[H:71])([H:40])([H:41])[H:42]", "dummies": []}
C      1.2668    -3.5368     3.2678
C      0.9011    -2.5010     2.3027
N      0.5887    -1.6280     1.4968
Mn     0.0000     0.0000     0.0000
C      1.5436     1.3870     0.9663
O      2.3558     2.1189     1.4750
H      1.3109    -0.6680    -1.1027
C     -1.5006    -1.4752    -0.9081
O     -2.2892    -2.2524    -1.3860
P     -0.4514     1.8636    -1.9022
C     -0.6301     1.1745    -3.5422
C     -0.9531     2.0011    -4.6336
C     -1.0663     1.4590    -5.9176
C     -0.8369     0.0971    -6.1261
C     -0.4769    -0.7214    -5.0531
C     -0.3621    -0.1829    -3.7678
C      0.9668     2.9405    -2.0954
C      2.2526     2.3804    -2.0600
C      3.3822     3.1865    -2.2247
C      3.2372     4.5582    -2.4402
C      1.9618     5.1237    -2.4990
C      0.8274     4.3222    -2.3346
C     -1.8955     2.9185    -1.6923
C     -1.8108     3.7322    -0.3925
N     -2.8996     3.3242     0.4976
C     -2.5784     3.5170     1.9131
C     -1.5554     2.4935     2.4495
P     -1.8100     0.8176     1.8201
C     -1.6115    -0.2224     3.2639
C     -2.3714    -1.3977     3.4026
C     -2.1720    -2.2396     4.5009
C     -1.1964    -1.9320     5.4521
C     -0.4067    -0.7901     5.2983
C     -0.6017     0.0554     4.2020
C     -3.5524     0.6776     1.4284
C     -4.5154     0.8313     2.4412
C     -5.8765     0.7281     2.1405
C     -6.2858     0.4758     0.8288
C     -5.3338     0.3297    -0.1834
C     -3.9718     0.4306     0.1152
H      1.6810    -3.0607     4.1803
H      2.0287    -4.2076     2.8205
H      0.3654    -4.1253     3.5361
H     -1.0963     3.0645    -4.5090
H     -1.3215     2.0977    -6.7534
H     -0.9213    -0.3202    -7.1211
H     -0.2752    -1.7718    -5.2190
H     -0.0416    -0.8246    -2.9649
H      2.3834     1.3177    -1.9085
H      4.3704     2.7463    -2.1894
H      4.1126     5.1816    -2.5692
H      1.8512     6.1857    -2.6770
H     -0.1349     4.8004    -2.4039
H     -1.9777     3.6137    -2.5481
H     -2.8025     2.2847    -1.6855
H     -1.9131     4.8163    -0.6261
H     -0.8163     3.6149     0.0873
H     -3.7453     3.8992     0.2712
H     -3.5133     3.4248     2.5072
H     -2.1971     4.5484     2.0867
H     -0.5335     2.8232     2.1776
H     -1.6313     2.4813     3.5564
H     -3.1077    -1.6764     2.6605
H     -2.7655    -3.1383     4.6075
H     -1.0389    -2.5889     6.2976
H      0.3674    -0.5677     6.0212
H      0.0501     0.9107     4.0810
H     -4.2132     1.0340     3.4610
H     -6.6138     0.8462     2.9239
H     -7.3399     0.3983     0.5959
H     -5.6512     0.1436    -1.2013
H     -3.2573     0.3396    -0.6824
72
{"conf": 25, "E": 115.09, "rms": -1.0, "geom": "OH", "total_charge": 0, "CA_charge": 1, "smiles": "C[C:1]#[6N:2]->[Mn+:3]1(<-[3C-:4]#[O+:5])(<-[4H-:6])(<-[5C-:7]#[O+:8])<-[1P:9]([c:10]2[cH:11][cH:12][cH:13][cH:14][cH:15]2)([c:16]2[cH:17][cH:18][cH:19][cH:20][cH:21]2)[CH2:22][CH2:23][NH:24][CH2:25][CH2:26][2P:27]->1([c:28]1[cH:29][cH:30][cH:31][cH:32][cH:33]1)[c:34]1[cH:35][cH:36][cH:37][cH:38][cH:39]1", "smiles3D": "C([C:1]#[6N:2]->[Mn+:3]1(<-[3C-:4]#[O+:5])(<-[4H-:6])(<-[5C-:7]#[O+:8])<-[1P:9]([c:10]2[c:11]([H:43])[c:12]([H:44])[c:13]([H:45])[c:14]([H:46])[c:15]2[H:47])([c:16]2[c:17]([H:48])[c:18]([H:49])[c:19]([H:50])[c:20]([H:51])[c:21]2[H:52])[C:22]([H:53])([H:54])[C:23]([H:55])([H:56])[N:24]([H:57])[C:25]([H:58])([H:59])[C:26]([H:60])([H:61])[2P:27]->1([c:28]1[c:29]([H:62])[c:30]([H:63])[c:31]([H:64])[c:32]([H:65])[c:33]1[H:66])[c:34]1[c:35]([H:67])[c:36]([H:68])[c:37]([H:69])[c:38]([H:70])[c:39]1[H:71])([H:40])([H:41])[H:42]", "smiles3Dx": "C([C:1]#[6N:2]->[Mn+:3]1(<-[3C-:4]#[O+:5])(<-[4H-:6])(<-[5C-:7]#[O+:8])<-[1P:9]([c:10]2[c:11]([H:43])[c:12]([H:44])[c:13]([H:45])[c:14]([H:46])[c:15]2[H:47])([c:16]2[c:17]([H:48])[c:18]([H:49])[c:19]([H:50])[c:20]([H:51])[c:21]2[H:52])[C:22]([H:53])([H:54])[C:23]([H:55])([H:56])[N:24]([H:57])[C:25]([H:58])([H:59])[C:26]([H:60])([H:61])[2P:27]->1([c:28]1[c:29]([H:62])[c:30]([H:63])[c:31]([H:64])[c:32]([H:65])[c:33]1[H:66])[c:34]1[c:35]([H:67])[c:36]([H:68])[c:37]([H:69])[c:38]([H:70])[c:39]1[H:71])([H:40])([H:41])[H:42]", "dummies": []}
C      1.4685    -4.6492     1.0050
C      1.0342    -3.2809     0.7277
N      0.6715    -2.1330     0.4834
Mn     0.0000     0.0000     0.0000
C     -2.0521    -0.8483    -0.5616
O     -3.1327    -1.2937    -0.8580
H     -0.5927     0.1619     1.7335
C      2.0688     0.7282     0.6613
O      3.1577     1.1085     1.0134
P     -0.8689     2.5088    -0.4528
C     -2.6525     2.5377    -0.5879
C     -3.2959     2.8651    -1.7966
C     -4.6920     2.8521    -1.8734
C     -5.4544     2.5136    -0.7529
C     -4.8221     2.1835     0.4480
C     -3.4269     2.1925     0.5302
C     -0.5632     3.6430     0.8934
C      0.1085     3.2113     2.0449
C      0.3385     4.0999     3.0999
C     -0.1100     5.4205     3.0147
C     -0.7960     5.8527     1.8767
C     -1.0274     4.9672     0.8200
C     -0.2428     3.3625    -1.9116
C      1.2463     3.6990    -1.7782
N      2.0553     2.4826    -1.6788
C      2.3414     1.8888    -2.9918
C      2.4925     0.3750    -2.8464
P      0.9108    -0.4110    -2.4912
C      1.2009    -2.1584    -2.7370
C      2.4549    -2.7272    -2.4509
C      2.6488    -4.1054    -2.5871
C      1.5937    -4.9259    -2.9932
C      0.3394    -4.3710    -3.2575
C      0.1395    -2.9941    -3.1227
C     -0.1540     0.0246    -3.8615
C      0.2887    -0.1589    -5.1829
C     -0.5551     0.1422    -6.2563
C     -1.8483     0.6146    -6.0190
C     -2.3001     0.7805    -4.7077
C     -1.4578     0.4794    -3.6334
H      2.5666    -4.7228     0.8652
H      1.2080    -4.9164     2.0496
H      0.9612    -5.3453     0.3057
H     -2.7415     3.1174    -2.6874
H     -5.1835     3.1008    -2.8052
H     -6.5348     2.5037    -0.8162
H     -5.4130     1.9170     1.3147
H     -2.9500     1.9262     1.4654
H      0.4460     2.1929     2.1397
H      0.8605     3.7629     3.9861
H      0.0675     6.1064     3.8329
H     -1.1521     6.8729     1.8151
H     -1.5734     5.3148    -0.0470
H     -0.8070     4.3078    -2.0492
H     -0.3979     2.7300    -2.8009
H      1.4037     4.3256    -0.8732
H      1.5680     4.3165    -2.6473
H      2.9699     2.7414    -1.2386
H      1.5602     2.1197    -3.7468
H      3.2942     2.3050    -3.3900
H      2.9072    -0.0424    -3.7872
H      3.2004     0.1614    -2.0188
H      3.2809    -2.1237    -2.1051
H      3.6154    -4.5393    -2.3662
H      1.7454    -5.9929    -3.0927
H     -0.4811    -5.0093    -3.5584
H     -0.8460    -2.5866    -3.3083
H      1.2778    -0.5458    -5.3871
H     -0.2086     0.0027    -7.2721
H     -2.5012     0.8468    -6.8502
H     -3.3032     1.1429    -4.5231
H     -1.8193     0.6244    -2.6330
72
{"conf": 26, "E": 133.2, "rms": -1.0, "geom": "OH", "total_charge": 0, "CA_charge": 1, "smiles": "C[C:1]#[6N:2]->[Mn+:3]1(<-[3C-:4]#[O+:5])(<-[4H-:6])(<-[5C-:7]#[O+:8])<-[1P:9]([c:10]2[cH:11][cH:12][cH:13][cH:14][cH:15]2)([c:16]2[cH:17][cH:18][cH:19][cH:20][cH:21]2)[CH2:22][CH2:23][NH:24][CH2:25][CH2:26][2P:27]->1([c:28]1[cH:29][cH:30][cH:31][cH:32][cH:33]1)[c:34]1[cH:35][cH:36][cH:37][cH:38][cH:39]1", "smiles3D": "C([C:1]#[6N:2]->[Mn+:3]1(<-[3C-:4]#[O+:5])(<-[4H-:6])(<-[5C-:7]#[O+:8])<-[1P:9]([c:10]2[c:11]([H:43])[c:12]([H:44])[c:13]([H:45])[c:14]([H:46])[c:15]2[H:47])([c:16]2[c:17]([H:48])[c:18]([H:49])[c:19]([H:50])[c:20]([H:51])[c:21]2[H:52])[C:22]([H:53])([H:54])[C:23]([H:55])([H:56])[N:24]([H:57])[C:25]([H:58])([H:59])[C:26]([H:60])([H:61])[2P:27]->1([c:28]1[c:29]([H:62])[c:30]([H:63])[c:31]([H:64])[c:32]([H:65])[c:33]1[H:66])[c:34]1[c:35]([H:67])[c:36]([H:68])[c:37]([H:69])[c:38]([H:70])[c:39]1[H:71])([H:40])([H:41])[H:42]", "smiles3Dx": "C([C:1]#[6N:2]->[Mn+:3]1(<-[3C-:4]#[O+:5])(<-[4H-:6])(<-[5C-:7]#[O+:8])<-[1P:9]([c:10]2[c:11]([H:43])[c:12]([H:44])[c:13]([H:45])[c:14]([H:46])[c:15]2[H:47])([c:16]2[c:17]([H:48])[c:18]([H:49])[c:19]([H:50])[c:20]([H:51])[c:21]2[H:52])[C:22]([H:53])([H:54])[C:23]([H:55])([H:56])[N:24]([H:57])[C:25]([H:58])([H:59])[C:26]([H:60])([H:61])[2P:27]->1([c:28]1[c:29]([H:62])[c:30]([H:63])[c:31]([H:64])[c:32]([H:65])[c:33]1[H:66])[c:34]1[c:35]([H:67])[c:36]([H:68])[c:37]([H:69])[c:38]([H:70])[c:39]1[H:71])([H:40])([H:41])[H:42]", "dummies": []}
C     -1.8217    -0.3904    -4.6164
C     -1.2929    -0.2819    -3.2576
N     -0.8416    -0.1849    -2.1192
Mn     0.0000     0.0000     0.0000
C     -1.2410     1.9064     0.2366
O     -1.9041     2.9074     0.3497
H     -1.4786    -0.9118     0.6001
C      1.0462    -2.0167    -0.3054
O      1.5938    -3.0797    -0.4624
P      0.9295     0.0660     2.5344
C      0.4964    -1.3945     3.4731
C     -0.1923    -2.4535     2.8640
C     -0.5181    -3.5989     3.5969
C     -0.1550    -3.6980     4.9418
C      0.5388    -2.6528     5.5549
C      0.8669    -1.5059     4.8257
C      2.7180     0.1050     2.6863
C      3.3510     0.6860     3.8044
C      4.7456     0.6796     3.9068
C      5.5205     0.0809     2.9119
C      4.9016    -0.5207     1.8157
C      3.5084    -0.5160     1.7084
C      0.2547     1.4128     3.5324
C      0.5832     2.8116     2.9752
N      1.9027     2.8559     2.3292
C      1.8752     3.3669     0.9527
C      2.8788     2.5912     0.0862
P      2.0645     1.4227    -1.0266
C      3.3925     0.3963    -1.6621
C      4.7419     0.7869    -1.5417
C      5.7600    -0.0359    -2.0334
C      5.4464    -1.2406    -2.6649
C      4.1119    -1.6188    -2.8196
C      3.0904    -0.8013    -2.3287
C      1.5686     2.3856    -2.4604
C      1.3909     3.7822    -2.3825
C      0.9786     4.5062    -3.5056
C      0.7327     3.8514    -4.7131
C      0.8983     2.4692    -4.8009
C      1.3128     1.7397    -3.6833
H     -1.0827    -0.9117    -5.2589
H     -2.0096     0.6255    -5.0208
H     -2.7704    -0.9651    -4.6000
H     -0.4736    -2.4121     1.8280
H     -1.0500    -4.4123     3.1203
H     -0.4072    -4.5859     5.5070
H      0.8254    -2.7320     6.5957
H      1.4121    -0.7173     5.3229
H      2.7939     1.1546     4.5981
H      5.2264     1.1381     4.7614
H      6.5997     0.0780     2.9937
H      5.5011    -0.9911     1.0469
H      3.0587    -0.9861     0.8543
H     -0.8494     1.2982     3.5705
H      0.6385     1.3369     4.5665
H     -0.2384     3.1467     2.3160
H      0.5630     3.5312     3.8246
H      2.5542     3.4439     2.9015
H      2.1632     4.4426     0.9625
H      0.8705     3.3325     0.4969
H      3.5835     2.0412     0.7416
H      3.4629     3.3154    -0.5205
H      5.0310     1.7177    -1.0803
H      6.7947     0.2640    -1.9284
H      6.2367    -1.8743    -3.0460
H      3.8676    -2.5430    -3.3272
H      2.0655    -1.0984    -2.4927
H      1.5642     4.3349    -1.4762
H      0.8470     5.5786    -3.4383
H      0.4108     4.4147    -5.5794
H      0.7002     1.9599    -5.7353
H      1.4152     0.6724    -3.7854
72
{"conf": 27, "E": 407.3, "rms": -1.0, "geom": "OH", "total_charge": 0, "CA_charge": 1, "smiles": "C[C:1]#[6N:2]->[Mn+:3]1(<-[3C-:4]#[O+:5])(<-[4H-:6])(<-[5C-:7]#[O+:8])<-[1P:9]([c:10]2[cH:11][cH:12][cH:13][cH:14][cH:15]2)([c:16]2[cH:17][cH:18][cH:19][cH:20][cH:21]2)[CH2:22][CH2:23][NH:24][CH2:25][CH2:26][2P:27]->1([c:28]1[cH:29][cH:30][cH:31][cH:32][cH:33]1)[c:34]1[cH:35][cH:36][cH:37][cH:38][cH:39]1", "smiles3D": "C([C:1]#[6N:2]->[Mn+:3]1(<-[3C-:4]#[O+:5])(<-[4H-:6])(<-[5C-:7]#[O+:8])<-[1P:9]([c:10]2[c:11]([H:43])[c:12]([H:44])[c:13]([H:45])[c:14]([H:46])[c:15]2[H:47])([c:16]2[c:17]([H:48])[c:18]([H:49])[c:19]([H:50])[c:20]([H:51])[c:21]2[H:52])[C:22]([H:53])([H:54])[C:23]([H:55])([H:56])[N:24]([H:57])[C:25]([H:58])([H:59])[C:26]([H:60])([H:61])[2P:27]->1([c:28]1[c:29]([H:62])[c:30]([H:63])[c:31]([H:64])[c:32]([H:65])[c:33]1[H:66])[c:34]1[c:35]([H:67])[c:36]([H:68])[c:37]([H:69])[c:38]([H:70])[c:39]1[H:71])([H:40])([H:41])[H:42]", "smiles3Dx": "C([C:1]#[6N:2]->[Mn+:3]1(<-[3C-:4]#[O+:5])(<-[4H-:6])(<-[5C-:7]#[O+:8])<-[1P:9]([c:10]2[c:11]([H:43])[c:12]([H:44])[c:13]([H:45])[c:14]([H:46])[c:15]2[H:47])([c:16]2[c:17]([H:48])[c:18]([H:49])[c:19]([H:50])[c:20]([H:51])[c:21]2[H:52])[C:22]([H:53])([H:54])[C:23]([H:55])([H:56])[N:24]([H:57])[C:25]([H:58])([H:59])[C:26]([H:60])([H:61])[2P:27]->1([c:28]1[c:29]([H:62])[c:30]([H:63])[c:31]([H:64])[c:32]([H:65])[c:33]1[H:66])[c:34]1[c:35]([H:67])[c:36]([H:68])[c:37]([H:69])[c:38]([H:70])[c:39]1[H:71])([H:40])([H:41])[H:42]", "dummies": []}
C     -1.0166     3.2306    -3.6486
C     -0.7152     2.2827    -2.5763
N     -0.4632     1.4861    -1.6759
Mn     0.0000     0.0000     0.0000
C      1.4330    -0.8797    -1.5916
O      2.1822    -1.3308    -2.4221
H      1.4768     1.0210     0.3973
C     -1.0203     1.5949     1.3147
O     -1.5451     2.4394     1.9975
P      0.8041    -1.5363     2.2021
C      2.5858    -1.5751     2.3523
C      3.1856    -2.0704     3.5245
C      4.5780    -2.1009     3.6454
C      5.3813    -1.6361     2.6016
C      4.7920    -1.1371     1.4376
C      3.3994    -1.1048     1.3141
C      0.3514    -0.7349     3.7414
C      0.5893     0.6404     3.8802
C      0.2593     1.3028     5.0653
C     -0.2864     0.5913     6.1349
C     -0.4855    -0.7864     6.0261
C     -0.1590    -1.4543     4.8414
C      0.3849    -3.3060     2.3704
C     -1.1391    -3.6404     2.4221
N     -1.7086    -3.7156     1.0664
C     -3.1347    -3.3908     0.9288
C     -3.4832    -2.6189    -0.4028
P     -2.3571    -1.2479    -0.9092
C     -1.2626    -2.5498    -1.5190
C     -1.5557    -3.1096    -2.7816
C     -0.7713    -4.1381    -3.3132
C      0.3405    -4.5984    -2.6084
C      0.6787    -4.0046    -1.3930
C     -0.1135    -2.9711    -0.8780
C     -2.9804    -0.4368     0.5730
C     -4.0767     0.4344     0.4218
C     -4.6997     1.0037     1.5376
C     -4.2333     0.7109     2.8202
C     -3.1301    -0.1284     2.9784
C     -2.5045    -0.6741     1.8511
H     -0.4455     2.9534    -4.5583
H     -0.7302     4.2536    -3.3290
H     -2.1031     3.2031    -3.8712
H      2.5827    -2.4288     4.3481
H      5.0341    -2.4835     4.5493
H      6.4592    -1.6595     2.6959
H      5.4146    -0.7725     0.6307
H      2.9718    -0.7078     0.4148
H      1.0430     1.2005     3.0731
H      0.4353     2.3667     5.1570
H     -0.5393     1.1042     7.0538
H     -0.8870    -1.3402     6.8649
H     -0.2986    -2.5211     4.8212
H      0.8478    -3.8659     1.5342
H      0.8484    -3.6827     3.3039
H     -1.7033    -2.9789     3.1047
H     -1.2377    -4.6446     2.8920
H     -1.5452    -4.6794     0.6873
H     -3.5517    -2.8825     1.8188
H     -3.7119    -4.3426     0.9080
H     -3.5492    -3.3674    -1.2197
H     -4.5106    -2.2054    -0.2924
H     -2.4134    -2.7632    -3.3452
H     -1.0249    -4.5743    -4.2707
H      0.9545    -5.3906    -3.0168
H      1.5729    -4.3156    -0.8689
H      0.1986    -2.4433    -0.0350
H     -4.4699     0.6483    -0.5644
H     -5.5498     1.6608     1.4074
H     -4.7156     1.1439     3.6868
H     -2.7482    -0.3391     3.9680
H     -1.6539    -1.2490     1.9489
72
{"conf": 28, "E": 367.92, "rms": -1.0, "geom": "OH", "total_charge": 0, "CA_charge": 1, "smiles": "C[C:1]#[6N:2]->[Mn+:3]1(<-[3C-:4]#[O+:5])(<-[4H-:6])(<-[5C-:7]#[O+:8])<-[1P:9]([c:10]2[cH:11][cH:12][cH:13][cH:14][cH:15]2)([c:16]2[cH:17][cH:18][cH:19][cH:20][cH:21]2)[CH2:22][CH2:23][NH:24][CH2:25][CH2:26][2P:27]->1([c:28]1[cH:29][cH:30][cH:31][cH:32][cH:33]1)[c:34]1[cH:35][cH:36][cH:37][cH:38][cH:39]1", "smiles3D": "C([C:1]#[6N:2]->[Mn+:3]1(<-[3C-:4]#[O+:5])(<-[4H-:6])(<-[5C-:7]#[O+:8])<-[1P:9]([c:10]2[c:11]([H:43])[c:12]([H:44])[c:13]([H:45])[c:14]([H:46])[c:15]2[H:47])([c:16]2[c:17]([H:48])[c:18]([H:49])[c:19]([H:50])[c:20]([H:51])[c:21]2[H:52])[C:22]([H:53])([H:54])[C:23]([H:55])([H:56])[N:24]([H:57])[C:25]([H:58])([H:59])[C:26]([H:60])([H:61])[2P:27]->1([c:28]1[c:29]([H:62])[c:30]([H:63])[c:31]([H:64])[c:32]([H:65])[c:33]1[H:66])[c:34]1[c:35]([H:67])[c:36]([H:68])[c:37]([H:69])[c:38]([H:70])[c:39]1[H:71])([H:40])([H:41])[H:42]", "smiles3Dx": "C([C:1]#[6N:2]->[Mn+:3]1(<-[3C-:4]#[O+:5])(<-[4H-:6])(<-[5C-:7]#[O+:8])<-[1P:9]([c:10]2[c:11]([H:43])[c:12]([H:44])[c:13]([H:45])[c:14]([H:46])[c:15]2[H:47])([c:16]2[c:17]([H:48])[c:18]([H:49])[c:19]([H:50])[c:20]([H:51])[c:21]2[H:52])[C:22]([H:53])([H:54])[C:23]([H:55])([H:56])[N:24]([H:57])[C:25]([H:58])([H:59])[C:26]([H:60])([H:61])[2P:27]->1([c:28]1[c:29]([H:62])[c:30]([H:63])[c:31]([H:64])[c:32]([H:65])[c:33]1[H:66])[c:34]1[c:35]([H:67])[c:36]([H:68])[c:37]([H:69])[c:38]([H:70])[c:39]1[H:71])([H:40])([H:41])[H:42]", "dummies": []}
C      4.8826    -1.0058    -0.1218
C      3.4421    -0.7614    -0.0717
N      2.2275    -0.5631    -0.0274
Mn     0.0000     0.0000     0.0000
C      1.2852     1.2845    -1.4026
O      1.9586     1.9599    -2.1406
H      0.7086     0.7165     1.5390
C     -1.4352    -0.9016     1.5330
O     -2.2112    -1.3465     2.3421
P      0.6513    -2.6937     0.2469
C     -0.5896    -3.6368     1.1535
C     -1.6483    -4.2725     0.4767
C     -2.6034    -5.0107     1.1807
C     -2.5153    -5.1303     2.5674
C     -1.4720    -4.5094     3.2541
C     -0.5145    -3.7664     2.5570
C      2.1246    -3.0916     1.2017
C      2.4658    -2.2991     2.3147
C      3.5853    -2.6096     3.0907
C      4.3636    -3.7258     2.7798
C      4.0145    -4.5415     1.7016
C      2.8943    -4.2379     0.9215
C      0.7578    -3.6485    -1.2844
C      2.0035    -3.3477    -2.1269
N      1.6022    -2.7991    -3.4318
C      1.3558    -1.3512    -3.3614
C     -0.0852    -0.9936    -3.7560
P     -1.1551    -0.7428    -2.3164
C     -2.3869    -2.0411    -2.1918
C     -3.4124    -1.8934    -1.2436
C     -4.4394    -2.8360    -1.1516
C     -4.4578    -3.9353    -2.0108
C     -3.4485    -4.0933    -2.9624
C     -2.4170    -3.1531    -3.0617
C     -2.1613     0.6314    -2.8418
C     -2.9084     0.5545    -4.0278
C     -3.7052     1.6332    -4.4238
C     -3.7619     2.7878    -3.6373
C     -3.0235     2.8642    -2.4524
C     -2.2258     1.7873    -2.0533
H      5.3317    -0.4039    -0.9382
H      5.0663    -2.0834    -0.3107
H      5.3390    -0.7188     0.8476
H     -1.7485    -4.2191    -0.5906
H     -3.4128    -5.4932     0.6479
H     -3.2568    -5.7022     3.1101
H     -1.4093    -4.5957     4.3313
H      0.2515    -3.2768     3.1332
H      1.8660    -1.4364     2.5766
H      3.8475    -1.9859     3.9354
H      5.2304    -3.9657     3.3817
H      4.6089    -5.4170     1.4745
H      2.6455    -4.9120     0.1189
H     -0.1319    -3.4377    -1.8868
H      0.7438    -4.7304    -1.0335
H      2.7487    -2.7087    -1.6201
H      2.5295    -4.3121    -2.3066
H      2.3874    -2.9693    -4.1041
H      2.0428    -0.8307    -4.0676
H      1.5966    -0.9465    -2.3748
H     -0.4934    -1.7662    -4.4229
H     -0.0554    -0.0411    -4.3278
H     -3.4247    -1.0372    -0.5815
H     -5.2221    -2.7126    -0.4146
H     -5.2516    -4.6672    -1.9365
H     -3.4605    -4.9524    -3.6207
H     -1.6508    -3.3508    -3.7880
H     -2.8756    -0.3364    -4.6423
H     -4.2797     1.5736    -5.3391
H     -4.3796     3.6218    -3.9445
H     -3.0712     3.7569    -1.8423
H     -1.6640     1.8532    -1.1300
72
{"conf": 29, "E": 145.01, "rms": -1.0, "geom": "OH", "total_charge": 0, "CA_charge": 1, "smiles": "C[C:1]#[6N:2]->[Mn+:3]1(<-[3C-:4]#[O+:5])(<-[4H-:6])(<-[5C-:7]#[O+:8])<-[1P:9]([c:10]2[cH:11][cH:12][cH:13][cH:14][cH:15]2)([c:16]2[cH:17][cH:18][cH:19][cH:20][cH:21]2)[CH2:22][CH2:23][NH:24][CH2:25][CH2:26][2P:27]->1([c:28]1[cH:29][cH:30][cH:31][cH:32][cH:33]1)[c:34]1[cH:35][cH:36][cH:37][cH:38][cH:39]1", "smiles3D": "C([C:1]#[6N:2]->[Mn+:3]1(<-[3C-:4]#[O+:5])(<-[4H-:6])(<-[5C-:7]#[O+:8])<-[1P:9]([c:10]2[c:11]([H:43])[c:12]([H:44])[c:13]([H:45])[c:14]([H:46])[c:15]2[H:47])([c:16]2[c:17]([H:48])[c:18]([H:49])[c:19]([H:50])[c:20]([H:51])[c:21]2[H:52])[C:22]([H:53])([H:54])[C:23]([H:55])([H:56])[N:24]([H:57])[C:25]([H:58])([H:59])[C:26]([H:60])([H:61])[2P:27]->1([c:28]1[c:29]([H:62])[c:30]([H:63])[c:31]([H:64])[c:32]([H:65])[c:33]1[H:66])[c:34]1[c:35]([H:67])[c:36]([H:68])[c:37]([H:69])[c:38]([H:70])[c:39]1[H:71])([H:40])([H:41])[H:42]", "smiles3Dx": "C([C:1]#[6N:2]->[Mn+:3]1(<-[3C-:4]#[O+:5])(<-[4H-:6])(<-[5C-:7]#[O+:8])<-[1P:9]([c:10]2[c:11]([H:43])[c:12]([H:44])[c:13]([H:45])[c:14]([H:46])[c:15]2[H:47])([c:16]2[c:17]([H:48])[c:18]([H:49])[c:19]([H:50])[c:20]([H:51])[c:21]2[H:52])[C:22]([H:53])([H:54])[C:23]([H:55])([H:56])[N:24]([H:57])[C:25]([H:58])([H:59])[C:26]([H:60])([H:61])[2P:27]->1([c:28]1[c:29]([H:62])[c:30]([H:63])[c:31]([H:64])[c:32]([H:65])[c:33]1[H:66])[c:34]1[c:35]([H:67])[c:36]([H:68])[c:37]([H:69])[c:38]([H:70])[c:39]1[H:71])([H:40])([H:41])[H:42]", "dummies": []}
C     -2.0081     4.3552    -1.3327
C     -1.4239     3.0775    -0.9274
N     -0.9300     2.0031    -0.5950
Mn     0.0000     0.0000     0.0000
C      1.5368     1.1372     1.2686
O      2.3431     1.7343     1.9377
H     -1.0867    -0.0340     1.4840
C     -1.6532    -1.0621    -1.1741
O     -2.5252    -1.6202    -1.7926
P      1.0437    -2.3480     0.8207
C      0.0257    -3.7780     0.4645
C      0.6020    -5.0348     0.1984
C     -0.2142    -6.1426    -0.0520
C     -1.6045    -6.0140    -0.0115
C     -2.1820    -4.7815     0.3007
C     -1.3706    -3.6714     0.5510
C      1.2966    -2.3884     2.5943
C      0.4813    -3.1775     3.4291
C      0.6865    -3.1828     4.8124
C      1.6961    -2.3998     5.3758
C      2.5015    -1.6062     4.5570
C      2.3018    -1.5971     3.1737
C      2.6673    -2.7150     0.1343
C      3.4101    -1.4060    -0.1927
N      4.1093    -1.3691    -1.4848
C      3.4099    -1.8680    -2.6852
C      1.8975    -1.5493    -2.8691
P      1.3710     0.0923    -2.3290
C      0.2513     0.6468    -3.6118
C     -0.6347    -0.2570    -4.2246
C     -1.5456     0.1914    -5.1857
C     -1.5942     1.5445    -5.5287
C     -0.7384     2.4542    -4.9036
C      0.1753     2.0116    -3.9429
C      2.7718     1.1941    -2.5096
C      3.5401     1.1678    -3.6868
C      4.6061     2.0565    -3.8543
C      4.8831     3.0086    -2.8708
C      4.0732     3.0929    -1.7359
C      3.0077     2.2032    -1.5678
H     -1.8778     4.4888    -2.4265
H     -1.4986     5.1815    -0.7959
H     -3.0893     4.3628    -1.0850
H      1.6720    -5.1812     0.2037
H      0.2323    -7.1052    -0.2655
H     -2.2335    -6.8742    -0.2008
H     -3.2586    -4.6893     0.3638
H     -1.8315    -2.7406     0.8513
H     -0.3145    -3.7900     3.0349
H      0.0593    -3.7934     5.4491
H      1.8516    -2.4052     6.4469
H      3.2802    -0.9949     4.9946
H      2.9324    -0.9689     2.5644
H      3.2563    -3.2948     0.8770
H      2.5500    -3.3298    -0.7713
H      2.7482    -0.5370    -0.1381
H      4.1613    -1.2243     0.6065
H      5.0039    -1.9049    -1.3888
H      3.5324    -2.9718    -2.7503
H      3.9605    -1.4962    -3.5718
H      1.6623    -1.6599    -3.9476
H      1.2993    -2.2991    -2.3156
H     -0.6396    -1.3043    -3.9543
H     -2.2218    -0.5098    -5.6576
H     -2.3034     1.8899    -6.2697
H     -0.7897     3.5054    -5.1564
H      0.8059     2.7411    -3.4529
H      3.3017     0.4796    -4.4867
H      5.2055     2.0187    -4.7546
H      5.7034     3.7020    -3.0038
H      4.2552     3.8640    -0.9985
H      2.3411     2.3487    -0.7409
72
{"conf": 30, "E": 115.09, "rms": -1.0, "geom": "OH", "total_charge": 0, "CA_charge": 1, "smiles": "C[C:1]#[6N:2]->[Mn+:3]1(<-[3C-:4]#[O+:5])(<-[4H-:6])(<-[5C-:7]#[O+:8])<-[1P:9]([c:10]2[cH:11][cH:12][cH:13][cH:14][cH:15]2)([c:16]2[cH:17][cH:18][cH:19][cH:20][cH:21]2)[CH2:22][CH2:23][NH:24][CH2:25][CH2:26][2P:27]->1([c:28]1[cH:29][cH:30][cH:31][cH:32][cH:33]1)[c:34]1[cH:35][cH:36][cH:37][cH:38][cH:39]1", "smiles3D": "C([C:1]#[6N:2]->[Mn+:3]1(<-[3C-:4]#[O+:5])(<-[4H-:6])(<-[5C-:7]#[O+:8])<-[1P:9]([c:10]2[c:11]([H:43])[c:12]([H:44])[c:13]([H:45])[c:14]([H:46])[c:15]2[H:47])([c:16]2[c:17]([H:48])[c:18]([H:49])[c:19]([H:50])[c:20]([H:51])[c:21]2[H:52])[C:22]([H:53])([H:54])[C:23]([H:55])([H:56])[N:24]([H:57])[C:25]([H:58])([H:59])[C:26]([H:60])([H:61])[2P:27]->1([c:28]1[c:29]([H:62])[c:30]([H:63])[c:31]([H:64])[c:32]([H:65])[c:33]1[H:66])[c:34]1[c:35]([H:67])[c:36]([H:68])[c:37]([H:69])[c:38]([H:70])[c:39]1[H:71])([H:40])([H:41])[H:42]", "smiles3Dx": "C([C:1]#[6N:2]->[Mn+:3]1(<-[3C-:4]#[O+:5])(<-[4H-:6])(<-[5C-:7]#[O+:8])<-[1P:9]([c:10]2[c:11]([H:43])[c:12]([H:44])[c:13]([H:45])[c:14]([H:46])[c:15]2[H:47])([c:16]2[c:17]([H:48])[c:18]([H:49])[c:19]([H:50])[c:20]([H:51])[c:21]2[H:52])[C:22]([H:53])([H:54])[C:23]([H:55])([H:56])[N:24]([H:57])[C:25]([H:58])([H:59])[C:26]([H:60])([H:61])[2P:27]->1([c:28]1[c:29]([H:62])[c:30]([H:63])[c:31]([H:64])[c:32]([H:65])[c:33]1[H:66])[c:34]1[c:35]([H:67])[c:36]([H:68])[c:37]([H:69])[c:38]([H:70])[c:39]1[H:71])([H:40])([H:41])[H:42]", "dummies": []}
C     -4.3203    -1.2680    -2.1235
C     -3.0578    -0.9013    -1.4836
N     -1.9929    -0.5900    -0.9564
Mn     0.0000     0.0000     0.0000
C     -0.7632     2.1575     0.0922
O     -1.1637     3.2939     0.1408
H     -0.7549    -0.2887     1.6521
C      0.6140    -2.2054    -0.0819
O      0.9328    -3.3677    -0.1233
P      2.2786     0.7107     1.2478
C      2.6790    -0.2956     2.6688
C      3.8032     0.0085     3.4549
C      4.1121    -0.7733     4.5719
C      3.2974    -1.8550     4.9162
C      2.1685    -2.1510     4.1477
C      1.8563    -1.3709     3.0299
C      2.1178     2.3435     1.9607
C      2.8804     3.4310     1.4939
C      2.7098     4.6996     2.0567
C      1.7824     4.8942     3.0831
C      1.0196     3.8203     3.5476
C      1.1840     2.5505     2.9874
C      3.7949     0.7372     0.2736
C      4.2340    -0.6734    -0.1337
N      3.2397    -1.3050    -1.0035
C      3.3778    -0.8930    -2.4070
C      2.0106    -0.9339    -3.0887
P      0.9375     0.3816    -2.4860
C     -0.4305     0.4220    -3.6372
C     -1.1267     1.6233    -3.8511
C     -2.2362     1.6534    -4.7008
C     -2.6687     0.4837    -5.3299
C     -1.9962    -0.7198    -5.1049
C     -0.8854    -0.7560    -4.2562
C      1.8112     1.9037    -2.8339
C      2.3329     2.1382    -4.1178
C      2.9810     3.3433    -4.4052
C      3.1009     4.3259    -3.4194
C      2.5673     4.1060    -2.1474
C      1.9186     2.9019    -1.8587
H     -5.0799    -1.4886    -1.3457
H     -4.1654    -2.1654    -2.7571
H     -4.6700    -0.4266    -2.7565
H      4.4367     0.8513     3.2119
H      4.9809    -0.5381     5.1730
H      3.5366    -2.4588     5.7819
H      1.5319    -2.9826     4.4212
H      0.9710    -1.6052     2.4631
H      3.5957     3.3237     0.6931
H      3.2950     5.5344     1.6930
H      1.6524     5.8777     3.5158
H      0.2980     3.9724     4.3398
H      0.5798     1.7289     3.3518
H      4.6049     1.1988     0.8749
H      3.6388     1.3483    -0.6305
H      5.2251    -0.6238    -0.6390
H      4.3779    -1.2931     0.7782
H      3.3868    -2.3412    -0.9583
H      3.8241     0.1182    -2.5156
H      4.0608    -1.5951    -2.9365
H      2.1459    -0.8247    -4.1847
H      1.5351    -1.9156    -2.8841
H     -0.8221     2.5352    -3.3537
H     -2.7665     2.5826    -4.8646
H     -3.5313     0.5076    -5.9831
H     -2.3430    -1.6285    -5.5797
H     -0.4058    -1.7069    -4.0776
H      2.2295     1.3997    -4.9011
H      3.3843     3.5179    -5.3942
H      3.6021     5.2589    -3.6426
H      2.6566     4.8685    -1.3843
H      1.5252     2.7469    -0.8719
