# Supplementary material for: MACE: Automated Assessment of Stereochemistry of Transition Metal Complexes and Its Applications in Computational Catalysis
Source: J Chem Theory Comput. 2024 Feb 16;20(5):2313–20. doi: 10.1021/acs.jctc.3c01313 (PMC10938507; doi:10.1021/acs.jctc.3c01313)
Supplement: Supplementary file 3 — ct3c01313_si_003.zip [file ct3c01313_si_003.zip › structures/screening/mace_MeCN/Mn_PNhP_Ph_bic_3.xyz]

72
{"conf": 0, "E": 135.31, "rms": -1.0, "geom": "OH", "total_charge": 0, "CA_charge": 1, "smiles": "C[C:1]#[5N:2]->[Mn+:3]1(<-[3C-:4]#[O+:5])(<-[4H-:6])(<-[6C-:7]#[O+:8])<-[1P:9]([c:10]2[cH:11][cH:12][cH:13][cH:14][cH:15]2)([c:16]2[cH:17][cH:18][cH:19][cH:20][cH:21]2)[CH2:22][CH2:23][NH:24][CH2:25][CH2:26][2P:27]->1([c:28]1[cH:29][cH:30][cH:31][cH:32][cH:33]1)[c:34]1[cH:35][cH:36][cH:37][cH:38][cH:39]1", "smiles3D": "C([C:1]#[5N:2]->[Mn+:3]1(<-[3C-:4]#[O+:5])(<-[4H-:6])(<-[6C-:7]#[O+:8])<-[1P:9]([c:10]2[c:11]([H:43])[c:12]([H:44])[c:13]([H:45])[c:14]([H:46])[c:15]2[H:47])([c:16]2[c:17]([H:48])[c:18]([H:49])[c:19]([H:50])[c:20]([H:51])[c:21]2[H:52])[C:22]([H:53])([H:54])[C:23]([H:55])([H:56])[N:24]([H:57])[C:25]([H:58])([H:59])[C:26]([H:60])([H:61])[2P:27]->1([c:28]1[c:29]([H:62])[c:30]([H:63])[c:31]([H:64])[c:32]([H:65])[c:33]1[H:66])[c:34]1[c:35]([H:67])[c:36]([H:68])[c:37]([H:69])[c:38]([H:70])[c:39]1[H:71])([H:40])([H:41])[H:42]", "smiles3Dx": "C([C:1]#[5N:2]->[Mn+:3]1(<-[3C-:4]#[O+:5])(<-[4H-:6])(<-[6C-:7]#[O+:8])<-[1P:9]([c:10]2[c:11]([H:43])[c:12]([H:44])[c:13]([H:45])[c:14]([H:46])[c:15]2[H:47])([c:16]2[c:17]([H:48])[c:18]([H:49])[c:19]([H:50])[c:20]([H:51])[c:21]2[H:52])[C:22]([H:53])([H:54])[C:23]([H:55])([H:56])[N:24]([H:57])[C:25]([H:58])([H:59])[C:26]([H:60])([H:61])[2P:27]->1([c:28]1[c:29]([H:62])[c:30]([H:63])[c:31]([H:64])[c:32]([H:65])[c:33]1[H:66])[c:34]1[c:35]([H:67])[c:36]([H:68])[c:37]([H:69])[c:38]([H:70])[c:39]1[H:71])([H:40])([H:41])[H:42]", "dummies": []}
C     -2.4638     0.8309    -4.2474
C     -1.7401     0.5852    -3.0010
N     -1.1364     0.3796    -1.9508
Mn     0.0000     0.0000     0.0000
C      1.3193    -0.3652     1.8346
O      2.0164    -0.5551     2.8001
H      1.2642     1.2028    -0.5830
C      1.1831    -1.5857    -1.1511
O      1.8080    -2.4171    -1.7617
P     -1.1929     2.1331     1.1499
C     -0.1420     3.5498     0.8556
C      0.8516     3.8998     1.7862
C      1.7010     4.9815     1.5349
C      1.5809     5.7056     0.3461
C      0.6189     5.3415    -0.5994
C     -0.2335     4.2609    -0.3530
C     -1.4452     2.1662     2.9218
C     -1.9495     3.3253     3.5366
C     -2.1384     3.3629     4.9212
C     -1.8184     2.2485     5.7008
C     -1.3070     1.0981     5.0954
C     -1.1202     1.0598     3.7104
C     -2.7786     2.6195     0.4374
C     -3.9927     1.9330     1.1174
N     -3.8761     0.4768     1.2781
C     -3.8577    -0.2258    -0.0103
C     -3.4310    -1.6962     0.0949
P     -1.7810    -1.8944     0.8084
C     -1.2859    -3.5490     0.3200
C     -2.2385    -4.5082    -0.0815
C     -1.8362    -5.8062    -0.4122
C     -0.4916    -6.1698    -0.3205
C      0.4523    -5.2405     0.1189
C      0.0561    -3.9418     0.4502
C     -1.9672    -2.0966     2.5872
C     -0.8544    -2.4901     3.3528
C     -0.9707    -2.6939     4.7301
C     -2.2010    -2.5176     5.3623
C     -3.3180    -2.1396     4.6173
C     -3.2112    -1.9376     3.2376
H     -2.3237     1.8879    -4.5536
H     -3.5439     0.6309    -4.0916
H     -2.0734     0.1603    -5.0401
H      0.9794     3.3369     2.7016
H      2.4583     5.2534     2.2588
H      2.2415     6.5407     0.1521
H      0.5390     5.8919    -1.5279
H     -0.9525     3.9801    -1.1109
H     -2.1957     4.1986     2.9461
H     -2.5302     4.2564     5.3897
H     -1.9632     2.2776     6.7730
H     -1.0532     0.2375     5.6998
H     -0.7301     0.1718     3.2591
H     -2.7758     2.3844    -0.6446
H     -2.8956     3.7182     0.5483
H     -4.9080     2.1677     0.5311
H     -4.1529     2.3840     2.1191
H     -3.0158     0.2815     1.8220
H     -3.1980     0.2667    -0.7285
H     -4.8806    -0.1962    -0.4442
H     -4.1756    -2.2598     0.6871
H     -3.4184    -2.1177    -0.9328
H     -3.2930    -4.2847    -0.1266
H     -2.5710    -6.5353    -0.7288
H     -0.1840    -7.1762    -0.5733
H      1.4913    -5.5289     0.2127
H      0.8009    -3.2537     0.8215
H      0.1112    -2.6329     2.8967
H     -0.1040    -2.9874     5.3080
H     -2.2887    -2.6725     6.4299
H     -4.2721    -2.0040     5.1102
H     -4.1085    -1.6478     2.7214
72
{"conf": 1, "E": 140.57, "rms": -1.0, "geom": "OH", "total_charge": 0, "CA_charge": 1, "smiles": "C[C:1]#[5N:2]->[Mn+:3]1(<-[3C-:4]#[O+:5])(<-[4H-:6])(<-[6C-:7]#[O+:8])<-[1P:9]([c:10]2[cH:11][cH:12][cH:13][cH:14][cH:15]2)([c:16]2[cH:17][cH:18][cH:19][cH:20][cH:21]2)[CH2:22][CH2:23][NH:24][CH2:25][CH2:26][2P:27]->1([c:28]1[cH:29][cH:30][cH:31][cH:32][cH:33]1)[c:34]1[cH:35][cH:36][cH:37][cH:38][cH:39]1", "smiles3D": "C([C:1]#[5N:2]->[Mn+:3]1(<-[3C-:4]#[O+:5])(<-[4H-:6])(<-[6C-:7]#[O+:8])<-[1P:9]([c:10]2[c:11]([H:43])[c:12]([H:44])[c:13]([H:45])[c:14]([H:46])[c:15]2[H:47])([c:16]2[c:17]([H:48])[c:18]([H:49])[c:19]([H:50])[c:20]([H:51])[c:21]2[H:52])[C:22]([H:53])([H:54])[C:23]([H:55])([H:56])[N:24]([H:57])[C:25]([H:58])([H:59])[C:26]([H:60])([H:61])[2P:27]->1([c:28]1[c:29]([H:62])[c:30]([H:63])[c:31]([H:64])[c:32]([H:65])[c:33]1[H:66])[c:34]1[c:35]([H:67])[c:36]([H:68])[c:37]([H:69])[c:38]([H:70])[c:39]1[H:71])([H:40])([H:41])[H:42]", "smiles3Dx": "C([C:1]#[5N:2]->[Mn+:3]1(<-[3C-:4]#[O+:5])(<-[4H-:6])(<-[6C-:7]#[O+:8])<-[1P:9]([c:10]2[c:11]([H:43])[c:12]([H:44])[c:13]([H:45])[c:14]([H:46])[c:15]2[H:47])([c:16]2[c:17]([H:48])[c:18]([H:49])[c:19]([H:50])[c:20]([H:51])[c:21]2[H:52])[C:22]([H:53])([H:54])[C:23]([H:55])([H:56])[N:24]([H:57])[C:25]([H:58])([H:59])[C:26]([H:60])([H:61])[2P:27]->1([c:28]1[c:29]([H:62])[c:30]([H:63])[c:31]([H:64])[c:32]([H:65])[c:33]1[H:66])[c:34]1[c:35]([H:67])[c:36]([H:68])[c:37]([H:69])[c:38]([H:70])[c:39]1[H:71])([H:40])([H:41])[H:42]", "dummies": []}
C     -2.4094    -1.4371     4.1177
C     -1.6966    -1.0168     2.9126
N     -1.1023    -0.6639     1.8968
Mn     0.0000     0.0000     0.0000
C      1.2060     0.7115    -1.8155
O      1.8401     1.0847    -2.7709
H      1.5741    -0.3804     0.8700
C      0.1629     2.1174     0.8576
O      0.2473     3.2326     1.3085
P      0.0121    -2.5420    -0.9274
C     -0.3832    -2.7788    -2.6575
C     -0.5745    -1.6682    -3.4901
C     -0.8423    -1.8387    -4.8509
C     -0.8968    -3.1224    -5.3972
C     -0.6794    -4.2360    -4.5827
C     -0.4143    -4.0677    -3.2201
C      1.6643    -3.2311    -0.8081
C      2.7721    -2.3700    -0.8063
C      4.0711    -2.8826    -0.7428
C      4.2783    -4.2620    -0.6997
C      3.1868    -5.1312    -0.7337
C      1.8850    -4.6243    -0.7974
C     -1.0390    -3.6153     0.0891
C     -2.3607    -4.0876    -0.5788
N     -3.1637    -3.0977    -1.3173
C     -3.3435    -1.7801    -0.6795
C     -3.3575    -0.6390    -1.7166
P     -2.3182     0.7283    -1.1844
C     -2.0438     1.7458    -2.6329
C     -2.7697     1.5472    -3.8246
C     -2.5320     2.3628    -4.9353
C     -1.5880     3.3895    -4.8642
C     -0.8875     3.6116    -3.6770
C     -1.1205     2.7993    -2.5638
C     -3.4144     1.7315    -0.1901
C     -3.1619     1.9308     1.1736
C     -4.0283     2.7113     1.9452
C     -5.1523     3.2987     1.3594
C     -5.4109     3.1065     0.0002
C     -4.5468     2.3262    -0.7736
H     -2.8605    -2.4366     3.9493
H     -1.6993    -1.4893     4.9683
H     -3.2097    -0.7037     4.3471
H     -0.5444    -0.6710    -3.0911
H     -1.0075    -0.9742    -5.4812
H     -1.1034    -3.2542    -6.4514
H     -0.7145    -5.2308    -5.0075
H     -0.2490    -4.9459    -2.6174
H      2.6435    -1.3034    -0.8747
H      4.9182    -2.2089    -0.7369
H      5.2848    -4.6575    -0.6538
H      3.3496    -6.2013    -0.7197
H      1.0762    -5.3347    -0.8531
H     -0.4695    -4.5107     0.3896
H     -1.2902    -3.0735     1.0177
H     -2.1433    -4.9459    -1.2479
H     -3.0018    -4.5095     0.2246
H     -2.8873    -3.0738    -2.3218
H     -2.5871    -1.5860     0.0916
H     -4.3155    -1.7858    -0.1417
H     -4.4000    -0.2805    -1.8480
H     -2.9902    -1.0035    -2.6905
H     -3.5319     0.7890    -3.9123
H     -3.0872     2.2037    -5.8507
H     -1.4080     4.0202    -5.7251
H     -0.1662     4.4162    -3.6174
H     -0.5803     2.9964    -1.6492
H     -2.3017     1.4966     1.6471
H     -3.8271     2.8616     2.9980
H     -5.8218     3.9027     1.9580
H     -6.2817     3.5615    -0.4540
H     -4.7660     2.1870    -1.8240
72
{"conf": 2, "E": 118.63, "rms": -1.0, "geom": "OH", "total_charge": 0, "CA_charge": 1, "smiles": "C[C:1]#[5N:2]->[Mn+:3]1(<-[3C-:4]#[O+:5])(<-[4H-:6])(<-[6C-:7]#[O+:8])<-[1P:9]([c:10]2[cH:11][cH:12][cH:13][cH:14][cH:15]2)([c:16]2[cH:17][cH:18][cH:19][cH:20][cH:21]2)[CH2:22][CH2:23][NH:24][CH2:25][CH2:26][2P:27]->1([c:28]1[cH:29][cH:30][cH:31][cH:32][cH:33]1)[c:34]1[cH:35][cH:36][cH:37][cH:38][cH:39]1", "smiles3D": "C([C:1]#[5N:2]->[Mn+:3]1(<-[3C-:4]#[O+:5])(<-[4H-:6])(<-[6C-:7]#[O+:8])<-[1P:9]([c:10]2[c:11]([H:43])[c:12]([H:44])[c:13]([H:45])[c:14]([H:46])[c:15]2[H:47])([c:16]2[c:17]([H:48])[c:18]([H:49])[c:19]([H:50])[c:20]([H:51])[c:21]2[H:52])[C:22]([H:53])([H:54])[C:23]([H:55])([H:56])[N:24]([H:57])[C:25]([H:58])([H:59])[C:26]([H:60])([H:61])[2P:27]->1([c:28]1[c:29]([H:62])[c:30]([H:63])[c:31]([H:64])[c:32]([H:65])[c:33]1[H:66])[c:34]1[c:35]([H:67])[c:36]([H:68])[c:37]([H:69])[c:38]([H:70])[c:39]1[H:71])([H:40])([H:41])[H:42]", "smiles3Dx": "C([C:1]#[5N:2]->[Mn+:3]1(<-[3C-:4]#[O+:5])(<-[4H-:6])(<-[6C-:7]#[O+:8])<-[1P:9]([c:10]2[c:11]([H:43])[c:12]([H:44])[c:13]([H:45])[c:14]([H:46])[c:15]2[H:47])([c:16]2[c:17]([H:48])[c:18]([H:49])[c:19]([H:50])[c:20]([H:51])[c:21]2[H:52])[C:22]([H:53])([H:54])[C:23]([H:55])([H:56])[N:24]([H:57])[C:25]([H:58])([H:59])[C:26]([H:60])([H:61])[2P:27]->1([c:28]1[c:29]([H:62])[c:30]([H:63])[c:31]([H:64])[c:32]([H:65])[c:33]1[H:66])[c:34]1[c:35]([H:67])[c:36]([H:68])[c:37]([H:69])[c:38]([H:70])[c:39]1[H:71])([H:40])([H:41])[H:42]", "dummies": []}
C     -1.3871     0.2977    -4.7745
C     -0.9837     0.2059    -3.3724
N     -0.6451     0.1226    -2.1941
Mn     0.0000     0.0000     0.0000
C      0.7107     0.0599     2.1778
O      1.0857     0.0910     3.3235
H     -0.5089     1.7598     0.1536
C      2.0820     0.7389    -0.6020
O      3.1789     1.1263    -0.9193
P     -2.4948    -0.7231     0.7307
C     -3.3402     0.6357     1.5364
C     -4.7458     0.6778     1.6329
C     -5.3745     1.7403     2.2902
C     -4.6135     2.7555     2.8727
C     -3.2201     2.7027     2.8125
C     -2.5864     1.6434     2.1567
C     -2.6733    -2.0605     1.9086
C     -1.5798    -2.4762     2.6783
C     -1.7282    -3.4844     3.6355
C     -2.9740    -4.0815     3.8360
C     -4.0738    -3.6676     3.0820
C     -3.9290    -2.6571     2.1268
C     -3.5092    -1.1612    -0.6965
C     -3.1240    -2.5332    -1.2585
N     -1.8062    -2.4680    -1.9040
C     -1.0667    -3.7279    -1.7878
C     -0.3478    -3.8258    -0.4380
P      0.8901    -2.5316    -0.2514
C      2.0119    -2.8188    -1.6134
C      2.7568    -4.0090    -1.6704
C      3.6217    -4.2474    -2.7424
C      3.7442    -3.3041    -3.7658
C      2.9998    -2.1226    -3.7184
C      2.1344    -1.8811    -2.6471
C      1.8720    -2.9876     1.1739
C      3.0835    -2.3200     1.4107
C      3.8614    -2.6413     2.5264
C      3.4347    -3.6302     3.4156
C      2.2298    -4.2997     3.1893
C      1.4484    -3.9840     2.0736
H     -0.6758    -0.2789    -5.4009
H     -1.3836     1.3606    -5.0918
H     -2.4075    -0.1214    -4.8923
H     -5.3735    -0.1000     1.2337
H     -6.4544     1.7710     2.3570
H     -5.1031     3.5743     3.3839
H     -2.6294     3.4779     3.2834
H     -1.5094     1.6056     2.1578
H     -0.6089    -2.0472     2.5287
H     -0.8752    -3.8052     4.2195
H     -3.0873    -4.8632     4.5759
H     -5.0408    -4.1274     3.2402
H     -4.7987    -2.3543     1.5641
H     -4.5740    -1.1884    -0.4127
H     -3.3745    -0.3910    -1.4846
H     -3.1669    -3.2976    -0.4547
H     -3.8911    -2.8346    -2.0076
H     -1.9656    -2.2951    -2.9244
H     -1.7482    -4.6001    -1.9114
H     -0.3200    -3.7986    -2.6087
H      0.1519    -4.8153    -0.3751
H     -1.0852    -3.7499     0.3789
H      2.6684    -4.7534    -0.8893
H      4.1952    -5.1645    -2.7810
H      4.4131    -3.4897    -4.5961
H      3.0918    -1.3938    -4.5134
H      1.5686    -0.9674    -2.6346
H      3.4263    -1.5496     0.7321
H      4.7944    -2.1220     2.7026
H      4.0367    -3.8767     4.2805
H      1.8985    -5.0629     3.8816
H      0.5198    -4.5164     1.9389
72
{"conf": 3, "E": 133.1, "rms": -1.0, "geom": "OH", "total_charge": 0, "CA_charge": 1, "smiles": "C[C:1]#[5N:2]->[Mn+:3]1(<-[3C-:4]#[O+:5])(<-[4H-:6])(<-[6C-:7]#[O+:8])<-[1P:9]([c:10]2[cH:11][cH:12][cH:13][cH:14][cH:15]2)([c:16]2[cH:17][cH:18][cH:19][cH:20][cH:21]2)[CH2:22][CH2:23][NH:24][CH2:25][CH2:26][2P:27]->1([c:28]1[cH:29][cH:30][cH:31][cH:32][cH:33]1)[c:34]1[cH:35][cH:36][cH:37][cH:38][cH:39]1", "smiles3D": "C([C:1]#[5N:2]->[Mn+:3]1(<-[3C-:4]#[O+:5])(<-[4H-:6])(<-[6C-:7]#[O+:8])<-[1P:9]([c:10]2[c:11]([H:43])[c:12]([H:44])[c:13]([H:45])[c:14]([H:46])[c:15]2[H:47])([c:16]2[c:17]([H:48])[c:18]([H:49])[c:19]([H:50])[c:20]([H:51])[c:21]2[H:52])[C:22]([H:53])([H:54])[C:23]([H:55])([H:56])[N:24]([H:57])[C:25]([H:58])([H:59])[C:26]([H:60])([H:61])[2P:27]->1([c:28]1[c:29]([H:62])[c:30]([H:63])[c:31]([H:64])[c:32]([H:65])[c:33]1[H:66])[c:34]1[c:35]([H:67])[c:36]([H:68])[c:37]([H:69])[c:38]([H:70])[c:39]1[H:71])([H:40])([H:41])[H:42]", "smiles3Dx": "C([C:1]#[5N:2]->[Mn+:3]1(<-[3C-:4]#[O+:5])(<-[4H-:6])(<-[6C-:7]#[O+:8])<-[1P:9]([c:10]2[c:11]([H:43])[c:12]([H:44])[c:13]([H:45])[c:14]([H:46])[c:15]2[H:47])([c:16]2[c:17]([H:48])[c:18]([H:49])[c:19]([H:50])[c:20]([H:51])[c:21]2[H:52])[C:22]([H:53])([H:54])[C:23]([H:55])([H:56])[N:24]([H:57])[C:25]([H:58])([H:59])[C:26]([H:60])([H:61])[2P:27]->1([c:28]1[c:29]([H:62])[c:30]([H:63])[c:31]([H:64])[c:32]([H:65])[c:33]1[H:66])[c:34]1[c:35]([H:67])[c:36]([H:68])[c:37]([H:69])[c:38]([H:70])[c:39]1[H:71])([H:40])([H:41])[H:42]", "dummies": []}
C      2.1021    -1.0829    -4.3815
C      1.4844    -0.7621    -3.0959
N      0.9673    -0.4968    -2.0136
Mn     0.0000     0.0000     0.0000
C     -0.9482     0.6823     1.9688
O     -1.4419     1.0484     3.0065
H     -1.6138     0.2636    -0.8410
C      0.4462     2.2048    -0.4239
O      0.6817     3.3663    -0.6465
P     -0.7558    -2.6052     0.2607
C     -2.1850    -2.8297    -0.7954
C     -2.2122    -2.2084    -2.0529
C     -3.3050    -2.3832    -2.9066
C     -4.3756    -3.1903    -2.5169
C     -4.3507    -3.8306    -1.2761
C     -3.2597    -3.6600    -0.4179
C     -1.3360    -3.1717     1.8641
C     -2.1195    -2.3170     2.6537
C     -2.6000    -2.7368     3.8971
C     -2.3572    -4.0391     4.3358
C     -1.6783    -4.9351     3.5084
C     -1.1977    -4.5159     2.2638
C      0.3646    -3.8468    -0.4255
C      1.5738    -4.1880     0.4754
N      2.2855    -3.0109     0.9621
C      3.1175    -2.4059    -0.0816
C      3.6613    -1.0532     0.3725
P      2.3943    -0.0950     1.2221
C      2.4129    -0.7467     2.8885
C      1.2691    -1.3431     3.4236
C      1.2858    -1.8804     4.7135
C      2.4531    -1.8209     5.4791
C      3.6035    -1.2268     4.9522
C      3.5872    -0.6934     3.6596
C      3.0784     1.5520     1.3887
C      2.8606     2.2917     2.5655
C      3.3557     3.5937     2.6825
C      4.0463     4.1789     1.6193
C      4.2281     3.4692     0.4305
C      3.7362     2.1660     0.3075
H      1.4135    -1.7209    -4.9728
H      2.3079    -0.1452    -4.9372
H      3.0531    -1.6271    -4.2076
H     -1.3861    -1.5959    -2.3813
H     -3.3190    -1.8966    -3.8733
H     -5.2205    -3.3262    -3.1796
H     -5.1763    -4.4651    -0.9804
H     -3.2731    -4.1871     0.5232
H     -2.4041    -1.3459     2.2902
H     -3.1828    -2.0601     4.5084
H     -2.7366    -4.3675     5.2947
H     -1.5524    -5.9647     3.8175
H     -0.7945    -5.2671     1.6058
H     -0.2098    -4.7791    -0.6098
H      0.7338    -3.4799    -1.4041
H      1.2681    -4.7932     1.3469
H      2.2654    -4.8457    -0.0985
H      2.9267    -3.3255     1.7289
H      3.9714    -3.0753    -0.3312
H      2.5382    -2.2507    -1.0079
H      4.5189    -1.2164     1.0573
H      4.0179    -0.5006    -0.5165
H      0.3756    -1.4050     2.8370
H      0.3956    -2.3456     5.1169
H      2.4670    -2.2363     6.4783
H      4.5081    -1.1812     5.5446
H      4.4859    -0.2354     3.2667
H      2.2996     1.8748     3.3912
H      3.1943     4.1532     3.5948
H      4.4244     5.1890     1.7100
H      4.7381     3.9348    -0.4030
H      3.8455     1.6668    -0.6432
72
{"conf": 4, "E": 126.3, "rms": -1.0, "geom": "OH", "total_charge": 0, "CA_charge": 1, "smiles": "C[C:1]#[5N:2]->[Mn+:3]1(<-[3C-:4]#[O+:5])(<-[4H-:6])(<-[6C-:7]#[O+:8])<-[1P:9]([c:10]2[cH:11][cH:12][cH:13][cH:14][cH:15]2)([c:16]2[cH:17][cH:18][cH:19][cH:20][cH:21]2)[CH2:22][CH2:23][NH:24][CH2:25][CH2:26][2P:27]->1([c:28]1[cH:29][cH:30][cH:31][cH:32][cH:33]1)[c:34]1[cH:35][cH:36][cH:37][cH:38][cH:39]1", "smiles3D": "C([C:1]#[5N:2]->[Mn+:3]1(<-[3C-:4]#[O+:5])(<-[4H-:6])(<-[6C-:7]#[O+:8])<-[1P:9]([c:10]2[c:11]([H:43])[c:12]([H:44])[c:13]([H:45])[c:14]([H:46])[c:15]2[H:47])([c:16]2[c:17]([H:48])[c:18]([H:49])[c:19]([H:50])[c:20]([H:51])[c:21]2[H:52])[C:22]([H:53])([H:54])[C:23]([H:55])([H:56])[N:24]([H:57])[C:25]([H:58])([H:59])[C:26]([H:60])([H:61])[2P:27]->1([c:28]1[c:29]([H:62])[c:30]([H:63])[c:31]([H:64])[c:32]([H:65])[c:33]1[H:66])[c:34]1[c:35]([H:67])[c:36]([H:68])[c:37]([H:69])[c:38]([H:70])[c:39]1[H:71])([H:40])([H:41])[H:42]", "smiles3Dx": "C([C:1]#[5N:2]->[Mn+:3]1(<-[3C-:4]#[O+:5])(<-[4H-:6])(<-[6C-:7]#[O+:8])<-[1P:9]([c:10]2[c:11]([H:43])[c:12]([H:44])[c:13]([H:45])[c:14]([H:46])[c:15]2[H:47])([c:16]2[c:17]([H:48])[c:18]([H:49])[c:19]([H:50])[c:20]([H:51])[c:21]2[H:52])[C:22]([H:53])([H:54])[C:23]([H:55])([H:56])[N:24]([H:57])[C:25]([H:58])([H:59])[C:26]([H:60])([H:61])[2P:27]->1([c:28]1[c:29]([H:62])[c:30]([H:63])[c:31]([H:64])[c:32]([H:65])[c:33]1[H:66])[c:34]1[c:35]([H:67])[c:36]([H:68])[c:37]([H:69])[c:38]([H:70])[c:39]1[H:71])([H:40])([H:41])[H:42]", "dummies": []}
C     -3.0935     0.7932     3.8176
C     -2.1717     0.5486     2.7101
N     -1.4054     0.3504     1.7708
Mn     0.0000     0.0000     0.0000
C      1.4534    -0.3934    -1.7272
O      2.2199    -0.6013    -2.6347
H      0.3059    -1.7042     0.6194
C      1.7479     0.6948     1.3054
O      2.6679     1.0627     1.9927
P     -2.1073    -0.9780    -1.3607
C     -1.9329    -2.7110    -1.7649
C     -0.6741    -3.3245    -1.7066
C     -0.5325    -4.6739    -2.0450
C     -1.6449    -5.4153    -2.4522
C     -2.9002    -4.8066    -2.5275
C     -3.0456    -3.4575    -2.1914
C     -3.5587    -0.8931    -0.3158
C     -3.8755    -1.9593     0.5457
C     -4.9516    -1.8541     1.4320
C     -5.6995    -0.6762     1.4901
C     -5.3641     0.4040     0.6713
C     -4.2918     0.3028    -0.2197
C     -2.6130    -0.2569    -2.9341
C     -1.4096     0.0135    -3.8536
N     -1.3613     1.4255    -4.2784
C     -0.4765     2.2456    -3.4329
C     -1.2454     2.8637    -2.2500
P     -0.3926     2.5626    -0.7000
C     -1.3421     3.3929     0.5702
C     -0.7365     3.6644     1.8077
C     -1.4729     4.2458     2.8433
C     -2.8221     4.5528     2.6554
C     -3.4359     4.2801     1.4308
C     -2.7036     3.7011     0.3895
C      1.0808     3.5657    -0.8425
C      2.3382     2.9686    -1.0037
C      3.4833     3.7608    -1.1327
C      3.3782     5.1538    -1.1111
C      2.1265     5.7569    -0.9658
C      0.9799     4.9677    -0.8368
H     -3.8835     1.4992     3.4879
H     -2.5377     1.2325     4.6712
H     -3.5599    -0.1642     4.1282
H      0.1998    -2.7664    -1.4121
H      0.4412    -5.1439    -1.9960
H     -1.5330    -6.4595    -2.7143
H     -3.7605    -5.3795    -2.8487
H     -4.0246    -3.0004    -2.2589
H     -3.2838    -2.8647     0.5550
H     -5.1950    -2.6807     2.0869
H     -6.5256    -0.5931     2.1844
H     -5.9240     1.3278     0.7396
H     -4.0244     1.1722    -0.7994
H     -3.2952    -0.9694    -3.4437
H     -3.1764     0.6688    -2.7621
H     -1.5382    -0.6222    -4.7592
H     -0.4537    -0.3280    -3.4203
H     -0.9690     1.4474    -5.2495
H     -0.0787     3.0865    -4.0450
H      0.4253     1.6809    -3.1184
H     -1.3348     3.9605    -2.4049
H     -2.2546     2.4418    -2.1931
H      0.3036     3.4145     1.9757
H     -0.9995     4.4499     3.7949
H     -3.3931     4.9975     3.4601
H     -4.4835     4.5128     1.2895
H     -3.2183     3.4991    -0.5351
H      2.4435     1.8988    -1.0342
H      4.4524     3.2941    -1.2527
H      4.2654     5.7654    -1.2122
H      2.0441     6.8360    -0.9564
H      0.0170     5.4519    -0.7352
72
{"conf": 5, "E": 115.41, "rms": -1.0, "geom": "OH", "total_charge": 0, "CA_charge": 1, "smiles": "C[C:1]#[5N:2]->[Mn+:3]1(<-[3C-:4]#[O+:5])(<-[4H-:6])(<-[6C-:7]#[O+:8])<-[1P:9]([c:10]2[cH:11][cH:12][cH:13][cH:14][cH:15]2)([c:16]2[cH:17][cH:18][cH:19][cH:20][cH:21]2)[CH2:22][CH2:23][NH:24][CH2:25][CH2:26][2P:27]->1([c:28]1[cH:29][cH:30][cH:31][cH:32][cH:33]1)[c:34]1[cH:35][cH:36][cH:37][cH:38][cH:39]1", "smiles3D": "C([C:1]#[5N:2]->[Mn+:3]1(<-[3C-:4]#[O+:5])(<-[4H-:6])(<-[6C-:7]#[O+:8])<-[1P:9]([c:10]2[c:11]([H:43])[c:12]([H:44])[c:13]([H:45])[c:14]([H:46])[c:15]2[H:47])([c:16]2[c:17]([H:48])[c:18]([H:49])[c:19]([H:50])[c:20]([H:51])[c:21]2[H:52])[C:22]([H:53])([H:54])[C:23]([H:55])([H:56])[N:24]([H:57])[C:25]([H:58])([H:59])[C:26]([H:60])([H:61])[2P:27]->1([c:28]1[c:29]([H:62])[c:30]([H:63])[c:31]([H:64])[c:32]([H:65])[c:33]1[H:66])[c:34]1[c:35]([H:67])[c:36]([H:68])[c:37]([H:69])[c:38]([H:70])[c:39]1[H:71])([H:40])([H:41])[H:42]", "smiles3Dx": "C([C:1]#[5N:2]->[Mn+:3]1(<-[3C-:4]#[O+:5])(<-[4H-:6])(<-[6C-:7]#[O+:8])<-[1P:9]([c:10]2[c:11]([H:43])[c:12]([H:44])[c:13]([H:45])[c:14]([H:46])[c:15]2[H:47])([c:16]2[c:17]([H:48])[c:18]([H:49])[c:19]([H:50])[c:20]([H:51])[c:21]2[H:52])[C:22]([H:53])([H:54])[C:23]([H:55])([H:56])[N:24]([H:57])[C:25]([H:58])([H:59])[C:26]([H:60])([H:61])[2P:27]->1([c:28]1[c:29]([H:62])[c:30]([H:63])[c:31]([H:64])[c:32]([H:65])[c:33]1[H:66])[c:34]1[c:35]([H:67])[c:36]([H:68])[c:37]([H:69])[c:38]([H:70])[c:39]1[H:71])([H:40])([H:41])[H:42]", "dummies": []}
C      1.1774    -4.5490     1.6455
C      0.8184    -3.2195     1.1557
N      0.5256    -2.0977     0.7497
Mn     0.0000     0.0000     0.0000
C     -0.6274     2.0393    -0.8334
O     -0.9602     3.1108    -1.2755
H     -1.6788    -0.6228    -0.4222
C      0.6864    -0.6389    -2.0889
O      1.0494    -0.9750    -3.1886
P     -0.9816     0.6617     2.4074
C     -0.0544     0.1691     3.8562
C     -0.4986     0.5379     5.1379
C      0.1957     0.1098     6.2735
C      1.3256    -0.7007     6.1390
C      1.7584    -1.0880     4.8688
C      1.0665    -0.6588     3.7325
C     -2.5685    -0.1275     2.6440
C     -3.7512     0.4974     2.2119
C     -4.9835    -0.1441     2.3716
C     -5.0433    -1.4170     2.9443
C     -3.8691    -2.0563     3.3492
C     -2.6344    -1.4200     3.1921
C     -1.3068     2.4210     2.6191
C     -0.0080     3.2129     2.7687
N      0.7070     3.2335     1.4852
C      2.1595     3.3111     1.6545
C      2.7587     1.9265     1.9231
P      2.5184     0.8142     0.5265
C      3.5522    -0.6112     0.8494
C      4.1224    -0.8395     2.1166
C      4.8880    -1.9871     2.3448
C      5.0941    -2.9104     1.3173
C      4.5354    -2.6881     0.0569
C      3.7675    -1.5441    -0.1767
C      3.3779     1.6222    -0.8171
C      4.7617     1.8499    -0.7265
C      5.4403     2.4887    -1.7684
C      4.7434     2.9059    -2.9049
C      3.3672     2.6845    -2.9998
C      2.6855     2.0458    -1.9592
H      0.7319    -5.3201     0.9842
H      0.7927    -4.6776     2.6781
H      2.2820    -4.6544     1.6469
H     -1.3868     1.1413     5.2650
H     -0.1475     0.3994     7.2582
H      1.8613    -1.0338     7.0185
H      2.6300    -1.7211     4.7640
H      1.4180    -0.9577     2.7636
H     -3.7327     1.4705     1.7433
H     -5.8927     0.3433     2.0439
H     -5.9982    -1.9122     3.0644
H     -3.9149    -3.0487     3.7790
H     -1.7351    -1.9419     3.4926
H     -1.9336     2.5732     3.5218
H     -1.8594     2.7991     1.7341
H     -0.2590     4.2541     3.0729
H      0.6022     2.7857     3.5926
H      0.3996     4.0867     0.9611
H      2.6191     3.7396     0.7371
H      2.4232     3.9997     2.4890
H      2.2929     1.4922     2.8233
H      3.8470     2.0435     2.1085
H      3.9749    -0.1586     2.9403
H      5.3181    -2.1632     3.3223
H      5.6851    -3.7988     1.4983
H      4.6939    -3.4045    -0.7386
H      3.3377    -1.3888    -1.1576
H      5.3169     1.5337     0.1474
H      6.5063     2.6606    -1.6943
H      5.2692     3.4006    -3.7113
H      2.8276     3.0083    -3.8805
H      1.6276     1.8868    -2.0570
72
{"conf": 6, "E": 131.49, "rms": -1.0, "geom": "OH", "total_charge": 0, "CA_charge": 1, "smiles": "C[C:1]#[5N:2]->[Mn+:3]1(<-[3C-:4]#[O+:5])(<-[4H-:6])(<-[6C-:7]#[O+:8])<-[1P:9]([c:10]2[cH:11][cH:12][cH:13][cH:14][cH:15]2)([c:16]2[cH:17][cH:18][cH:19][cH:20][cH:21]2)[CH2:22][CH2:23][NH:24][CH2:25][CH2:26][2P:27]->1([c:28]1[cH:29][cH:30][cH:31][cH:32][cH:33]1)[c:34]1[cH:35][cH:36][cH:37][cH:38][cH:39]1", "smiles3D": "C([C:1]#[5N:2]->[Mn+:3]1(<-[3C-:4]#[O+:5])(<-[4H-:6])(<-[6C-:7]#[O+:8])<-[1P:9]([c:10]2[c:11]([H:43])[c:12]([H:44])[c:13]([H:45])[c:14]([H:46])[c:15]2[H:47])([c:16]2[c:17]([H:48])[c:18]([H:49])[c:19]([H:50])[c:20]([H:51])[c:21]2[H:52])[C:22]([H:53])([H:54])[C:23]([H:55])([H:56])[N:24]([H:57])[C:25]([H:58])([H:59])[C:26]([H:60])([H:61])[2P:27]->1([c:28]1[c:29]([H:62])[c:30]([H:63])[c:31]([H:64])[c:32]([H:65])[c:33]1[H:66])[c:34]1[c:35]([H:67])[c:36]([H:68])[c:37]([H:69])[c:38]([H:70])[c:39]1[H:71])([H:40])([H:41])[H:42]", "smiles3Dx": "C([C:1]#[5N:2]->[Mn+:3]1(<-[3C-:4]#[O+:5])(<-[4H-:6])(<-[6C-:7]#[O+:8])<-[1P:9]([c:10]2[c:11]([H:43])[c:12]([H:44])[c:13]([H:45])[c:14]([H:46])[c:15]2[H:47])([c:16]2[c:17]([H:48])[c:18]([H:49])[c:19]([H:50])[c:20]([H:51])[c:21]2[H:52])[C:22]([H:53])([H:54])[C:23]([H:55])([H:56])[N:24]([H:57])[C:25]([H:58])([H:59])[C:26]([H:60])([H:61])[2P:27]->1([c:28]1[c:29]([H:62])[c:30]([H:63])[c:31]([H:64])[c:32]([H:65])[c:33]1[H:66])[c:34]1[c:35]([H:67])[c:36]([H:68])[c:37]([H:69])[c:38]([H:70])[c:39]1[H:71])([H:40])([H:41])[H:42]", "dummies": []}
C      4.0840     0.5980     2.7822
C      2.8885     0.4179     1.9603
N      1.8856     0.2716     1.2660
Mn     0.0000     0.0000     0.0000
C     -1.9163    -0.3906    -1.1936
O     -2.9231    -0.5979    -1.8241
H     -1.0129     0.2136     1.5198
C      0.0838    -2.2394     0.4654
O      0.1282    -3.4194     0.7097
P     -0.1563     2.6775    -0.3242
C     -0.0990     3.4921     1.2740
C      0.9425     4.3780     1.6220
C      0.9675     4.9736     2.8872
C     -0.0309     4.6874     3.8195
C     -1.0543     3.7973     3.4923
C     -1.0856     3.1977     2.2303
C     -1.7312     3.2103    -0.9942
C     -2.9080     2.5506    -0.6076
C     -4.1454     2.9470    -1.1223
C     -4.2212     4.0138    -2.0193
C     -3.0601     4.6918    -2.3955
C     -1.8192     4.3006    -1.8828
C      1.0955     3.4808    -1.3480
C      2.5015     2.9500    -1.0476
N      2.8980     1.9972    -2.0913
C      3.7407     0.9022    -1.5950
C      3.2102    -0.4806    -2.0179
P      1.4141    -0.5283    -2.2201
C      1.0618    -2.1897    -2.7887
C      1.7864    -3.2897    -2.2942
C      1.4786    -4.5851    -2.7214
C      0.4384    -4.7970    -3.6287
C     -0.3053    -3.7143    -4.1024
C     -0.0033    -2.4169    -3.6789
C      1.0367     0.4752    -3.6560
C     -0.1302     1.2507    -3.6813
C     -0.4534     2.0091    -4.8096
C      0.3737     1.9763    -5.9340
C      1.5172     1.1740    -5.9351
C      1.8440     0.4155    -4.8067
H      4.0732    -0.1330     3.6165
H      4.0975     1.6288     3.1922
H      4.9875     0.4362     2.1589
H      1.7482     4.6188     0.9501
H      1.7673     5.6550     3.1473
H     -0.0067     5.1490     4.7981
H     -1.8219     3.5663     4.2196
H     -1.8779     2.4980     2.0129
H     -2.8762     1.7305     0.0948
H     -5.0466     2.4276    -0.8230
H     -5.1801     4.3199    -2.4171
H     -3.1217     5.5254    -3.0832
H     -0.9510     4.8623    -2.1887
H      1.0728     4.5735    -1.1580
H      0.8577     3.3158    -2.4162
H      3.2196     3.8008    -1.0408
H      2.5291     2.5133    -0.0284
H      3.4003     2.5094    -2.8546
H      3.8614     0.9133    -0.4943
H      4.7741     1.0172    -1.9929
H      3.5005    -1.2107    -1.2367
H      3.6936    -0.7814    -2.9675
H      2.5725    -3.1680    -1.5657
H      2.0415    -5.4275    -2.3403
H      0.2008    -5.8012    -3.9551
H     -1.1219    -3.8810    -4.7929
H     -0.6108    -1.5993    -4.0424
H     -0.7863     1.2833    -2.8304
H     -1.3471     2.6199    -4.8118
H      0.1219     2.5620    -6.8087
H      2.1458     1.1317    -6.8152
H      2.7118    -0.2244    -4.8528
72
{"conf": 7, "E": 129.65, "rms": -1.0, "geom": "OH", "total_charge": 0, "CA_charge": 1, "smiles": "C[C:1]#[5N:2]->[Mn+:3]1(<-[3C-:4]#[O+:5])(<-[4H-:6])(<-[6C-:7]#[O+:8])<-[1P:9]([c:10]2[cH:11][cH:12][cH:13][cH:14][cH:15]2)([c:16]2[cH:17][cH:18][cH:19][cH:20][cH:21]2)[CH2:22][CH2:23][NH:24][CH2:25][CH2:26][2P:27]->1([c:28]1[cH:29][cH:30][cH:31][cH:32][cH:33]1)[c:34]1[cH:35][cH:36][cH:37][cH:38][cH:39]1", "smiles3D": "C([C:1]#[5N:2]->[Mn+:3]1(<-[3C-:4]#[O+:5])(<-[4H-:6])(<-[6C-:7]#[O+:8])<-[1P:9]([c:10]2[c:11]([H:43])[c:12]([H:44])[c:13]([H:45])[c:14]([H:46])[c:15]2[H:47])([c:16]2[c:17]([H:48])[c:18]([H:49])[c:19]([H:50])[c:20]([H:51])[c:21]2[H:52])[C:22]([H:53])([H:54])[C:23]([H:55])([H:56])[N:24]([H:57])[C:25]([H:58])([H:59])[C:26]([H:60])([H:61])[2P:27]->1([c:28]1[c:29]([H:62])[c:30]([H:63])[c:31]([H:64])[c:32]([H:65])[c:33]1[H:66])[c:34]1[c:35]([H:67])[c:36]([H:68])[c:37]([H:69])[c:38]([H:70])[c:39]1[H:71])([H:40])([H:41])[H:42]", "smiles3Dx": "C([C:1]#[5N:2]->[Mn+:3]1(<-[3C-:4]#[O+:5])(<-[4H-:6])(<-[6C-:7]#[O+:8])<-[1P:9]([c:10]2[c:11]([H:43])[c:12]([H:44])[c:13]([H:45])[c:14]([H:46])[c:15]2[H:47])([c:16]2[c:17]([H:48])[c:18]([H:49])[c:19]([H:50])[c:20]([H:51])[c:21]2[H:52])[C:22]([H:53])([H:54])[C:23]([H:55])([H:56])[N:24]([H:57])[C:25]([H:58])([H:59])[C:26]([H:60])([H:61])[2P:27]->1([c:28]1[c:29]([H:62])[c:30]([H:63])[c:31]([H:64])[c:32]([H:65])[c:33]1[H:66])[c:34]1[c:35]([H:67])[c:36]([H:68])[c:37]([H:69])[c:38]([H:70])[c:39]1[H:71])([H:40])([H:41])[H:42]", "dummies": []}
C      3.0591     3.8403    -0.8272
C      2.1673     2.7072    -0.5877
N      1.4086     1.7618    -0.3874
Mn     0.0000     0.0000     0.0000
C     -1.2497    -1.8762     0.3918
O     -1.9048    -2.8674     0.5984
H      1.2988    -0.7123     1.0911
C      0.9888    -1.1600    -1.7080
O      1.5111    -1.7749    -2.6044
P     -0.9646     1.1530     2.2337
C     -1.1448     2.9309     2.3083
C     -0.8019     3.7252     1.2146
C     -0.9076     5.1174     1.2886
C     -1.3572     5.7230     2.4645
C     -1.6892     4.9363     3.5703
C     -1.5760     3.5447     3.4973
C      0.1679     0.7925     3.5696
C      0.0760    -0.4234     4.2679
C      0.9892    -0.7214     5.2840
C      2.0108     0.1796     5.5951
C      2.1286     1.3754     4.8821
C      1.2185     1.6782     3.8650
C     -2.5392     0.4920     2.8065
C     -3.7406     1.2490     2.2138
N     -3.6178     1.4719     0.7673
C     -3.9293     0.2501     0.0175
C     -3.5292     0.3322    -1.4628
P     -1.8616     0.9855    -1.7185
C     -1.9685     2.7771    -1.8448
C     -3.1859     3.4727    -1.6865
C     -3.2321     4.8621    -1.8417
C     -2.0820     5.5710    -2.1883
C     -0.8819     4.8908    -2.3907
C     -0.8275     3.5043    -2.2307
C     -1.4772     0.5483    -3.4166
C     -0.1555     0.6552    -3.8796
C      0.1579     0.3659    -5.2105
C     -0.8487    -0.0103    -6.1007
C     -2.1725    -0.0837    -5.6642
C     -2.4925     0.2051    -4.3337
H      2.4534     4.7455    -1.0394
H      3.7121     3.6196    -1.6963
H      3.6839     4.0155     0.0725
H     -0.4418     3.2698     0.3175
H     -0.6333     5.7276     0.4386
H     -1.4394     6.8006     2.5216
H     -2.0278     5.4045     4.4854
H     -1.8226     2.9485     4.3665
H     -0.6908    -1.1472     4.0261
H      0.9097    -1.6553     5.8251
H      2.7181    -0.0543     6.3801
H      2.9307     2.0647     5.1123
H      1.3436     2.5980     3.3086
H     -2.5838     0.5698     3.9135
H     -2.6031    -0.5785     2.5301
H     -4.6765     0.6934     2.4503
H     -3.8338     2.2311     2.7249
H     -4.3548     2.1741     0.5307
H     -3.4364    -0.6265     0.4627
H     -5.0229     0.0457     0.0702
H     -4.2658     0.9489    -2.0094
H     -3.5675    -0.6960    -1.8816
H     -4.1150     2.9845    -1.4702
H     -4.1679     5.3893    -1.7069
H     -2.1233     6.6455    -2.3104
H      0.0089     5.4379    -2.6713
H      0.1125     3.0091    -2.4028
H      0.6393     0.9682    -3.2185
H      1.1818     0.4411    -5.5531
H     -0.6051    -0.2312    -7.1319
H     -2.9551    -0.3546    -6.3613
H     -3.5331     0.1707    -4.0530
72
{"conf": 8, "E": 124.88, "rms": -1.0, "geom": "OH", "total_charge": 0, "CA_charge": 1, "smiles": "C[C:1]#[5N:2]->[Mn+:3]1(<-[3C-:4]#[O+:5])(<-[4H-:6])(<-[6C-:7]#[O+:8])<-[1P:9]([c:10]2[cH:11][cH:12][cH:13][cH:14][cH:15]2)([c:16]2[cH:17][cH:18][cH:19][cH:20][cH:21]2)[CH2:22][CH2:23][NH:24][CH2:25][CH2:26][2P:27]->1([c:28]1[cH:29][cH:30][cH:31][cH:32][cH:33]1)[c:34]1[cH:35][cH:36][cH:37][cH:38][cH:39]1", "smiles3D": "C([C:1]#[5N:2]->[Mn+:3]1(<-[3C-:4]#[O+:5])(<-[4H-:6])(<-[6C-:7]#[O+:8])<-[1P:9]([c:10]2[c:11]([H:43])[c:12]([H:44])[c:13]([H:45])[c:14]([H:46])[c:15]2[H:47])([c:16]2[c:17]([H:48])[c:18]([H:49])[c:19]([H:50])[c:20]([H:51])[c:21]2[H:52])[C:22]([H:53])([H:54])[C:23]([H:55])([H:56])[N:24]([H:57])[C:25]([H:58])([H:59])[C:26]([H:60])([H:61])[2P:27]->1([c:28]1[c:29]([H:62])[c:30]([H:63])[c:31]([H:64])[c:32]([H:65])[c:33]1[H:66])[c:34]1[c:35]([H:67])[c:36]([H:68])[c:37]([H:69])[c:38]([H:70])[c:39]1[H:71])([H:40])([H:41])[H:42]", "smiles3Dx": "C([C:1]#[5N:2]->[Mn+:3]1(<-[3C-:4]#[O+:5])(<-[4H-:6])(<-[6C-:7]#[O+:8])<-[1P:9]([c:10]2[c:11]([H:43])[c:12]([H:44])[c:13]([H:45])[c:14]([H:46])[c:15]2[H:47])([c:16]2[c:17]([H:48])[c:18]([H:49])[c:19]([H:50])[c:20]([H:51])[c:21]2[H:52])[C:22]([H:53])([H:54])[C:23]([H:55])([H:56])[N:24]([H:57])[C:25]([H:58])([H:59])[C:26]([H:60])([H:61])[2P:27]->1([c:28]1[c:29]([H:62])[c:30]([H:63])[c:31]([H:64])[c:32]([H:65])[c:33]1[H:66])[c:34]1[c:35]([H:67])[c:36]([H:68])[c:37]([H:69])[c:38]([H:70])[c:39]1[H:71])([H:40])([H:41])[H:42]", "dummies": []}
C      3.4562    -3.5743     0.2595
C      2.4510    -2.5167     0.1733
N      1.5990    -1.6341     0.1086
Mn     0.0000     0.0000     0.0000
C     -1.5145     1.7086    -0.2037
O     -2.3114     2.6074    -0.3103
H     -0.2918    -0.4511    -1.7591
C      1.6219     1.4540    -0.7048
O      2.4768     2.2202    -1.0740
P     -1.8771    -1.7876     0.6927
C     -3.3020    -1.8358    -0.3807
C     -4.3188    -2.7798    -0.1623
C     -5.4321    -2.8210    -1.0069
C     -5.5332    -1.9268    -2.0760
C     -4.5177    -0.9943    -2.3049
C     -3.4024    -0.9508    -1.4623
C     -1.2552    -3.4631     0.6368
C     -1.3236    -4.3160     1.7551
C     -0.7912    -5.6072     1.6840
C     -0.1950    -6.0579     0.5036
C     -0.1332    -5.2195    -0.6116
C     -0.6628    -3.9279    -0.5463
C     -2.5553    -1.5307     2.3343
C     -3.0863    -0.0965     2.4577
N     -3.0141     0.4297     3.8271
C     -1.6438     0.6492     4.3301
C     -0.7642     1.5948     3.4596
P      0.5289     0.7244     2.5394
C      1.8832     1.8927     2.4906
C      3.2122     1.4341     2.4907
C      4.2703     2.3426     2.3949
C      4.0112     3.7100     2.2736
C      2.6927     4.1704     2.2348
C      1.6305     3.2662     2.3306
C      1.1259    -0.5607     3.6315
C      1.6861    -0.2248     4.8757
C      2.1442    -1.2291     5.7339
C      2.0384    -2.5717     5.3598
C      1.4694    -2.9108     4.1294
C      1.0122    -1.9080     3.2702
H      3.0617    -4.4969    -0.2138
H      4.3787    -3.2522    -0.2656
H      3.6869    -3.7760     1.3258
H     -4.2499    -3.4875     0.6538
H     -6.2150    -3.5482    -0.8345
H     -6.3950    -1.9600    -2.7299
H     -4.5928    -0.3074    -3.1379
H     -2.6230    -0.2339    -1.6641
H     -1.7723    -4.0045     2.6854
H     -0.8386    -6.2589     2.5469
H      0.2182    -7.0569     0.4532
H      0.3293    -5.5686    -1.5256
H     -0.6013    -3.2851    -1.4158
H     -1.7620    -1.7120     3.0756
H     -3.3843    -2.2461     2.5153
H     -4.1503    -0.0970     2.1331
H     -2.5708     0.5834     1.7676
H     -3.5136     1.3501     3.8412
H     -1.7446     1.1350     5.3257
H     -1.1699    -0.3131     4.5827
H     -0.2730     2.3264     4.1364
H     -1.4006     2.1616     2.7514
H      3.4350     0.3768     2.5527
H      5.2919     1.9852     2.4046
H      4.8318     4.4114     2.1953
H      2.4933     5.2279     2.1195
H      0.6184     3.6423     2.2635
H      1.7666     0.8107     5.1814
H      2.5785    -0.9668     6.6899
H      2.3914    -3.3487     6.0253
H      1.3771    -3.9506     3.8430
H      0.5559    -2.1875     2.3384
72
{"conf": 9, "E": 131.6, "rms": -1.0, "geom": "OH", "total_charge": 0, "CA_charge": 1, "smiles": "C[C:1]#[5N:2]->[Mn+:3]1(<-[3C-:4]#[O+:5])(<-[4H-:6])(<-[6C-:7]#[O+:8])<-[1P:9]([c:10]2[cH:11][cH:12][cH:13][cH:14][cH:15]2)([c:16]2[cH:17][cH:18][cH:19][cH:20][cH:21]2)[CH2:22][CH2:23][NH:24][CH2:25][CH2:26][2P:27]->1([c:28]1[cH:29][cH:30][cH:31][cH:32][cH:33]1)[c:34]1[cH:35][cH:36][cH:37][cH:38][cH:39]1", "smiles3D": "C([C:1]#[5N:2]->[Mn+:3]1(<-[3C-:4]#[O+:5])(<-[4H-:6])(<-[6C-:7]#[O+:8])<-[1P:9]([c:10]2[c:11]([H:43])[c:12]([H:44])[c:13]([H:45])[c:14]([H:46])[c:15]2[H:47])([c:16]2[c:17]([H:48])[c:18]([H:49])[c:19]([H:50])[c:20]([H:51])[c:21]2[H:52])[C:22]([H:53])([H:54])[C:23]([H:55])([H:56])[N:24]([H:57])[C:25]([H:58])([H:59])[C:26]([H:60])([H:61])[2P:27]->1([c:28]1[c:29]([H:62])[c:30]([H:63])[c:31]([H:64])[c:32]([H:65])[c:33]1[H:66])[c:34]1[c:35]([H:67])[c:36]([H:68])[c:37]([H:69])[c:38]([H:70])[c:39]1[H:71])([H:40])([H:41])[H:42]", "smiles3Dx": "C([C:1]#[5N:2]->[Mn+:3]1(<-[3C-:4]#[O+:5])(<-[4H-:6])(<-[6C-:7]#[O+:8])<-[1P:9]([c:10]2[c:11]([H:43])[c:12]([H:44])[c:13]([H:45])[c:14]([H:46])[c:15]2[H:47])([c:16]2[c:17]([H:48])[c:18]([H:49])[c:19]([H:50])[c:20]([H:51])[c:21]2[H:52])[C:22]([H:53])([H:54])[C:23]([H:55])([H:56])[N:24]([H:57])[C:25]([H:58])([H:59])[C:26]([H:60])([H:61])[2P:27]->1([c:28]1[c:29]([H:62])[c:30]([H:63])[c:31]([H:64])[c:32]([H:65])[c:33]1[H:66])[c:34]1[c:35]([H:67])[c:36]([H:68])[c:37]([H:69])[c:38]([H:70])[c:39]1[H:71])([H:40])([H:41])[H:42]", "dummies": []}
C     -1.7244    -1.2562    -4.5023
C     -1.2140    -0.8924    -3.1817
N     -0.7875    -0.5815    -2.0721
Mn     0.0000     0.0000     0.0000
C      0.8172     0.4477     2.0949
O      1.2479     0.6839     3.1962
H      1.1753    -1.4073    -0.1323
C     -1.4767    -1.4665     0.9565
O     -2.2552    -2.2374     1.4602
P      1.9027     1.5573    -1.1199
C      2.1396     3.1843    -0.4081
C      3.0465     4.0954    -0.9786
C      3.2430     5.3517    -0.3970
C      2.5481     5.7040     0.7622
C      1.6588     4.7980     1.3437
C      1.4629     3.5409     0.7656
C      3.5214     0.8052    -0.9462
C      4.5995     1.1769    -1.7754
C      5.8585     0.5945    -1.5980
C      6.0610    -0.3463    -0.5868
C      5.0070    -0.6982     0.2578
C      3.7464    -0.1194     0.0849
C      1.6274     1.7250    -2.9040
C      1.0621     3.0969    -3.3455
N      0.1798     3.7373    -2.3670
C     -1.0916     3.0337    -2.1695
C     -1.6387     3.3998    -0.7833
P     -1.8712     1.9403     0.2446
C     -3.5468     1.4349    -0.1242
C     -3.8042     0.1999    -0.7339
C     -5.1168    -0.1837    -1.0255
C     -6.1815     0.6638    -0.7103
C     -5.9344     1.8970    -0.1026
C     -4.6231     2.2835     0.1897
C     -1.9998     2.5302     1.9318
C     -2.1327     3.9018     2.2291
C     -2.2360     4.3252     3.5578
C     -2.2287     3.3911     4.5958
C     -2.1321     2.0287     4.3068
C     -2.0280     1.5997     2.9808
H     -1.3651    -2.2707    -4.7712
H     -2.8336    -1.2484    -4.4838
H     -1.3616    -0.5235    -5.2522
H      3.5925     3.8529    -1.8760
H      3.9345     6.0528    -0.8461
H      2.6996     6.6775     1.2101
H      1.1187     5.0695     2.2417
H      0.7654     2.8647     1.2247
H      4.4972     1.9182    -2.5512
H      6.6810     0.8795    -2.2414
H      7.0373    -0.7930    -0.4499
H      5.1687    -1.4137     1.0536
H      2.9605    -0.3843     0.7714
H      2.5699     1.5431    -3.4484
H      0.9148     0.9407    -3.2145
H      1.9147     3.7785    -3.5512
H      0.5265     2.9749    -4.3137
H     -0.0294     4.7076    -2.7014
H     -1.8182     3.3439    -2.9540
H     -0.9692     1.9409    -2.2719
H     -2.6114     3.9212    -0.9038
H     -0.9334     4.0889    -0.2790
H     -3.0057    -0.4731    -0.9814
H     -5.3084    -1.1397    -1.4956
H     -7.1968     0.3652    -0.9366
H     -6.7590     2.5544     0.1410
H     -4.4530     3.2446     0.6563
H     -2.1827     4.6546     1.4585
H     -2.3318     5.3797     3.7826
H     -2.3112     3.7223     5.6229
H     -2.1426     1.3037     5.1102
H     -1.9726     0.5403     2.7763
72
{"conf": 10, "E": 126.25, "rms": -1.0, "geom": "OH", "total_charge": 0, "CA_charge": 1, "smiles": "C[C:1]#[5N:2]->[Mn+:3]1(<-[3C-:4]#[O+:5])(<-[4H-:6])(<-[6C-:7]#[O+:8])<-[1P:9]([c:10]2[cH:11][cH:12][cH:13][cH:14][cH:15]2)([c:16]2[cH:17][cH:18][cH:19][cH:20][cH:21]2)[CH2:22][CH2:23][NH:24][CH2:25][CH2:26][2P:27]->1([c:28]1[cH:29][cH:30][cH:31][cH:32][cH:33]1)[c:34]1[cH:35][cH:36][cH:37][cH:38][cH:39]1", "smiles3D": "C([C:1]#[5N:2]->[Mn+:3]1(<-[3C-:4]#[O+:5])(<-[4H-:6])(<-[6C-:7]#[O+:8])<-[1P:9]([c:10]2[c:11]([H:43])[c:12]([H:44])[c:13]([H:45])[c:14]([H:46])[c:15]2[H:47])([c:16]2[c:17]([H:48])[c:18]([H:49])[c:19]([H:50])[c:20]([H:51])[c:21]2[H:52])[C:22]([H:53])([H:54])[C:23]([H:55])([H:56])[N:24]([H:57])[C:25]([H:58])([H:59])[C:26]([H:60])([H:61])[2P:27]->1([c:28]1[c:29]([H:62])[c:30]([H:63])[c:31]([H:64])[c:32]([H:65])[c:33]1[H:66])[c:34]1[c:35]([H:67])[c:36]([H:68])[c:37]([H:69])[c:38]([H:70])[c:39]1[H:71])([H:40])([H:41])[H:42]", "smiles3Dx": "C([C:1]#[5N:2]->[Mn+:3]1(<-[3C-:4]#[O+:5])(<-[4H-:6])(<-[6C-:7]#[O+:8])<-[1P:9]([c:10]2[c:11]([H:43])[c:12]([H:44])[c:13]([H:45])[c:14]([H:46])[c:15]2[H:47])([c:16]2[c:17]([H:48])[c:18]([H:49])[c:19]([H:50])[c:20]([H:51])[c:21]2[H:52])[C:22]([H:53])([H:54])[C:23]([H:55])([H:56])[N:24]([H:57])[C:25]([H:58])([H:59])[C:26]([H:60])([H:61])[2P:27]->1([c:28]1[c:29]([H:62])[c:30]([H:63])[c:31]([H:64])[c:32]([H:65])[c:33]1[H:66])[c:34]1[c:35]([H:67])[c:36]([H:68])[c:37]([H:69])[c:38]([H:70])[c:39]1[H:71])([H:40])([H:41])[H:42]", "dummies": []}
C     -1.1241     1.3301    -4.6647
C     -0.7919     0.9513    -3.2926
N     -0.5168     0.6249    -2.1408
Mn     0.0000     0.0000     0.0000
C      0.6016    -0.5453     2.1435
O      0.9173    -0.8329     3.2713
H     -1.1490     1.2856     0.6399
C      1.6360     1.6010     0.0103
O      2.4978     2.4445     0.0149
P     -2.0879    -1.7085     0.0629
C     -3.1019    -1.5586     1.5272
C     -2.7805    -0.6198     2.5172
C     -3.5856    -0.4892     3.6531
C     -4.7255    -1.2834     3.7996
C     -5.0682    -2.2019     2.8045
C     -4.2655    -2.3356     1.6677
C     -3.2505    -1.3556    -1.2500
C     -3.5256    -0.0200    -1.5756
C     -4.4275     0.2876    -2.5980
C     -5.0780    -0.7371    -3.2886
C     -4.8380    -2.0704    -2.9474
C     -3.9357    -2.3838    -1.9259
C     -1.7147    -3.4663    -0.0524
C     -0.4150    -3.8184     0.6811
N      0.5352    -4.3596    -0.2937
C      1.9268    -4.2960     0.1548
C      2.5090    -2.8652     0.2354
P      1.8269    -1.7119    -0.9809
C      1.3624    -2.6701    -2.4179
C      2.3010    -3.5090    -3.0407
C      1.9428    -4.2424    -4.1758
C      0.6513    -4.1352    -4.6997
C     -0.2813    -3.2906    -4.0916
C      0.0752    -2.5555    -2.9578
C      3.2419    -0.7718    -1.5438
C      3.3062    -0.3168    -2.8726
C      4.3877     0.4595    -3.2992
C      5.3991     0.8071    -2.4004
C      5.3240     0.3902    -1.0692
C      4.2448    -0.3865    -0.6369
H     -0.6650     0.6052    -5.3680
H     -0.7336     2.3473    -4.8727
H     -2.2261     1.3220    -4.7925
H     -1.9248     0.0247     2.4128
H     -3.3299     0.2343     4.4164
H     -5.3490    -1.1790     4.6781
H     -5.9599    -2.8061     2.9107
H     -4.5629    -3.0359     0.8988
H     -3.0416     0.7852    -1.0383
H     -4.6239     1.3210    -2.8526
H     -5.7772    -0.4979    -4.0793
H     -5.3579    -2.8626    -3.4705
H     -3.8016    -3.4235    -1.6693
H     -1.6250    -3.7458    -1.1224
H     -2.5463    -4.0500     0.3908
H     -0.6223    -4.5824     1.4642
H      0.0001    -2.9372     1.2042
H      0.2942    -5.3649    -0.4629
H      2.0322    -4.7928     1.1453
H      2.5489    -4.8828    -0.5558
H      2.3200    -2.4595     1.2485
H      3.6074    -2.9331     0.0920
H      3.3072    -3.5932    -2.6499
H      2.6669    -4.8915    -4.6507
H      0.3747    -4.7035    -5.5782
H     -1.2807    -3.2046    -4.4984
H     -0.6568    -1.9112    -2.5013
H      2.5202    -0.5480    -3.5795
H      4.4369     0.7999    -4.3255
H      6.2334     1.4116    -2.7319
H      6.0967     0.6791    -0.3685
H      4.1879    -0.6643     0.4073
72
{"conf": 11, "E": 114.13, "rms": -1.0, "geom": "OH", "total_charge": 0, "CA_charge": 1, "smiles": "C[C:1]#[5N:2]->[Mn+:3]1(<-[3C-:4]#[O+:5])(<-[4H-:6])(<-[6C-:7]#[O+:8])<-[1P:9]([c:10]2[cH:11][cH:12][cH:13][cH:14][cH:15]2)([c:16]2[cH:17][cH:18][cH:19][cH:20][cH:21]2)[CH2:22][CH2:23][NH:24][CH2:25][CH2:26][2P:27]->1([c:28]1[cH:29][cH:30][cH:31][cH:32][cH:33]1)[c:34]1[cH:35][cH:36][cH:37][cH:38][cH:39]1", "smiles3D": "C([C:1]#[5N:2]->[Mn+:3]1(<-[3C-:4]#[O+:5])(<-[4H-:6])(<-[6C-:7]#[O+:8])<-[1P:9]([c:10]2[c:11]([H:43])[c:12]([H:44])[c:13]([H:45])[c:14]([H:46])[c:15]2[H:47])([c:16]2[c:17]([H:48])[c:18]([H:49])[c:19]([H:50])[c:20]([H:51])[c:21]2[H:52])[C:22]([H:53])([H:54])[C:23]([H:55])([H:56])[N:24]([H:57])[C:25]([H:58])([H:59])[C:26]([H:60])([H:61])[2P:27]->1([c:28]1[c:29]([H:62])[c:30]([H:63])[c:31]([H:64])[c:32]([H:65])[c:33]1[H:66])[c:34]1[c:35]([H:67])[c:36]([H:68])[c:37]([H:69])[c:38]([H:70])[c:39]1[H:71])([H:40])([H:41])[H:42]", "smiles3Dx": "C([C:1]#[5N:2]->[Mn+:3]1(<-[3C-:4]#[O+:5])(<-[4H-:6])(<-[6C-:7]#[O+:8])<-[1P:9]([c:10]2[c:11]([H:43])[c:12]([H:44])[c:13]([H:45])[c:14]([H:46])[c:15]2[H:47])([c:16]2[c:17]([H:48])[c:18]([H:49])[c:19]([H:50])[c:20]([H:51])[c:21]2[H:52])[C:22]([H:53])([H:54])[C:23]([H:55])([H:56])[N:24]([H:57])[C:25]([H:58])([H:59])[C:26]([H:60])([H:61])[2P:27]->1([c:28]1[c:29]([H:62])[c:30]([H:63])[c:31]([H:64])[c:32]([H:65])[c:33]1[H:66])[c:34]1[c:35]([H:67])[c:36]([H:68])[c:37]([H:69])[c:38]([H:70])[c:39]1[H:71])([H:40])([H:41])[H:42]", "dummies": []}
C     -1.4832     4.7055    -0.6672
C     -1.0402     3.3284    -0.4581
N     -0.6727     2.1681    -0.2922
Mn     0.0000     0.0000     0.0000
C      0.7038    -2.1385     0.4230
O      1.0742    -3.2634     0.6507
H     -1.2469    -0.1616     1.3424
C      1.4994     0.7335     1.5664
O      2.2908     1.1206     2.3899
P     -1.8838    -0.8258    -1.7359
C     -3.0413     0.5002    -2.0553
C     -3.1732     1.0746    -3.3340
C     -4.0531     2.1426    -3.5351
C     -4.8048     2.6442    -2.4699
C     -4.6779     2.0794    -1.1990
C     -3.7988     1.0130    -0.9914
C     -2.9399    -2.1243    -1.1121
C     -2.7147    -2.6719     0.1579
C     -3.5478    -3.6837     0.6454
C     -4.6151    -4.1468    -0.1286
C     -4.8548    -3.5938    -1.3892
C     -4.0237    -2.5824    -1.8798
C     -1.3406    -1.4206    -3.3480
C     -0.5780    -2.7452    -3.2371
N      0.6540    -2.5826    -2.4625
C      1.7602    -2.0500    -3.2695
C      2.6960    -1.2321    -2.3794
P      1.9211     0.3059    -1.8503
C      1.4916     1.1674    -3.3582
C      0.2396     1.7772    -3.4945
C     -0.0760     2.4947    -4.6518
C      0.8651     2.6183    -5.6765
C      2.1251     2.0301    -5.5407
C      2.4426     1.3135    -4.3829
C      3.2570     1.2922    -1.1868
C      3.1729     2.6942    -1.2226
C      4.1922     3.4757    -0.6713
C      5.2933     2.8653    -0.0662
C      5.3725     1.4719    -0.0037
C      4.3559     0.6848    -0.5537
H     -1.5227     5.2338     0.3074
H     -0.7708     5.2232    -1.3420
H     -2.4924     4.7010    -1.1283
H     -2.5963     0.7283    -4.1775
H     -4.1473     2.5864    -4.5178
H     -5.4824     3.4730    -2.6286
H     -5.2565     2.4718    -0.3728
H     -3.7014     0.5929     0.0020
H     -1.9083    -2.3177     0.7781
H     -3.3685    -4.1058     1.6258
H     -5.2598    -4.9289     0.2509
H     -5.6869    -3.9464    -1.9848
H     -4.2321    -2.1558    -2.8522
H     -2.2282    -1.5784    -3.9946
H     -0.6940    -0.6622    -3.8197
H     -0.3542    -3.1330    -4.2567
H     -1.2274    -3.5039    -2.7480
H      0.9395    -3.5282    -2.1136
H      2.3375    -2.8921    -3.7136
H      1.4098    -1.4292    -4.1211
H      3.6249    -1.0019    -2.9409
H      2.9599    -1.8339    -1.4848
H     -0.4990     1.6842    -2.7212
H     -1.0502     2.9551    -4.7536
H      0.6206     3.1747    -6.5721
H      2.8589     2.1365    -6.3291
H      3.4323     0.8888    -4.2857
H      2.3177     3.1859    -1.6685
H      4.1248     4.5554    -0.7071
H      6.0803     3.4719     0.3628
H      6.2191     1.0008     0.4789
H      4.4322    -0.3890    -0.4669
72
{"conf": 12, "E": 126.24, "rms": -1.0, "geom": "OH", "total_charge": 0, "CA_charge": 1, "smiles": "C[C:1]#[5N:2]->[Mn+:3]1(<-[3C-:4]#[O+:5])(<-[4H-:6])(<-[6C-:7]#[O+:8])<-[1P:9]([c:10]2[cH:11][cH:12][cH:13][cH:14][cH:15]2)([c:16]2[cH:17][cH:18][cH:19][cH:20][cH:21]2)[CH2:22][CH2:23][NH:24][CH2:25][CH2:26][2P:27]->1([c:28]1[cH:29][cH:30][cH:31][cH:32][cH:33]1)[c:34]1[cH:35][cH:36][cH:37][cH:38][cH:39]1", "smiles3D": "C([C:1]#[5N:2]->[Mn+:3]1(<-[3C-:4]#[O+:5])(<-[4H-:6])(<-[6C-:7]#[O+:8])<-[1P:9]([c:10]2[c:11]([H:43])[c:12]([H:44])[c:13]([H:45])[c:14]([H:46])[c:15]2[H:47])([c:16]2[c:17]([H:48])[c:18]([H:49])[c:19]([H:50])[c:20]([H:51])[c:21]2[H:52])[C:22]([H:53])([H:54])[C:23]([H:55])([H:56])[N:24]([H:57])[C:25]([H:58])([H:59])[C:26]([H:60])([H:61])[2P:27]->1([c:28]1[c:29]([H:62])[c:30]([H:63])[c:31]([H:64])[c:32]([H:65])[c:33]1[H:66])[c:34]1[c:35]([H:67])[c:36]([H:68])[c:37]([H:69])[c:38]([H:70])[c:39]1[H:71])([H:40])([H:41])[H:42]", "smiles3Dx": "C([C:1]#[5N:2]->[Mn+:3]1(<-[3C-:4]#[O+:5])(<-[4H-:6])(<-[6C-:7]#[O+:8])<-[1P:9]([c:10]2[c:11]([H:43])[c:12]([H:44])[c:13]([H:45])[c:14]([H:46])[c:15]2[H:47])([c:16]2[c:17]([H:48])[c:18]([H:49])[c:19]([H:50])[c:20]([H:51])[c:21]2[H:52])[C:22]([H:53])([H:54])[C:23]([H:55])([H:56])[N:24]([H:57])[C:25]([H:58])([H:59])[C:26]([H:60])([H:61])[2P:27]->1([c:28]1[c:29]([H:62])[c:30]([H:63])[c:31]([H:64])[c:32]([H:65])[c:33]1[H:66])[c:34]1[c:35]([H:67])[c:36]([H:68])[c:37]([H:69])[c:38]([H:70])[c:39]1[H:71])([H:40])([H:41])[H:42]", "dummies": []}
C     -2.7196     1.5530     3.8738
C     -1.9253     1.0997     2.7333
N     -1.2550     0.7153     1.7782
Mn     0.0000     0.0000     0.0000
C      1.1781    -0.6089    -1.8672
O      1.7990    -0.9303    -2.8497
H     -0.4504     1.5616    -0.8621
C     -1.8564    -0.9763    -0.9185
O     -2.8337    -1.4920    -1.4013
P      2.1466     1.2797     0.9928
C      2.1345     2.9224     0.2848
C      2.7563     3.1643    -0.9526
C      2.7040     4.4367    -1.5295
C      2.0105     5.4678    -0.8911
C      1.3560     5.2247     0.3191
C      1.4056     3.9542     0.9008
C      3.7602     0.6432     0.5538
C      3.8938    -0.6349    -0.0010
C      5.1582    -1.1374    -0.3205
C      6.2983    -0.3650    -0.0840
C      6.1746     0.9084     0.4787
C      4.9107     1.4112     0.8017
C      2.2002     1.5761     2.7772
C      2.9840     0.4829     3.5572
N      2.1353    -0.4245     4.3521
C      1.1226    -1.1554     3.5784
C      1.7111    -2.1622     2.5773
P      0.6014    -2.3393     1.1795
C      1.3664    -3.4939     0.0466
C      0.6793    -3.8584    -1.1206
C      1.2556    -4.7476    -2.0318
C      2.5214    -5.2825    -1.7824
C      3.2105    -4.9321    -0.6190
C      2.6383    -4.0445     0.2976
C     -0.7795    -3.2558     1.8456
C     -0.6058    -4.5874     2.2584
C     -1.6801    -5.3034     2.7947
C     -2.9307    -4.6944     2.9269
C     -3.1071    -3.3680     2.5244
C     -2.0346    -2.6495     1.9871
H     -3.3832     0.7304     4.2111
H     -2.0418     1.8450     4.7021
H     -3.3345     2.4259     3.5728
H      3.2745     2.3730    -1.4783
H      3.1938     4.6209    -2.4770
H      1.9682     6.4513    -1.3412
H      0.8017     6.0190     0.8022
H      0.8654     3.7810     1.8221
H      3.0303    -1.2519    -0.1683
H      5.2538    -2.1282    -0.7458
H      7.2772    -0.7550    -0.3309
H      7.0581     1.5040     0.6682
H      4.8300     2.3949     1.2468
H      1.1658     1.6523     3.1682
H      2.7034     2.5517     2.9502
H      3.6319     1.0212     4.2832
H      3.7102    -0.0833     2.9488
H      2.7542    -1.1215     4.8293
H      0.4696    -1.7084     4.2881
H      0.4598    -0.4382     3.0774
H      1.8432    -3.1452     3.0773
H      2.6884    -1.8132     2.2115
H     -0.3026    -3.4525    -1.3269
H      0.7207    -5.0213    -2.9320
H      2.9674    -5.9699    -2.4895
H      4.1906    -5.3493    -0.4267
H      3.2027    -3.8012     1.1841
H      0.3582    -5.0717     2.1694
H     -1.5425    -6.3296     3.1099
H     -3.7617    -5.2490     3.3431
H     -4.0751    -2.8954     2.6300
H     -2.1924    -1.6288     1.6868
72
{"conf": 13, "E": 130.67, "rms": -1.0, "geom": "OH", "total_charge": 0, "CA_charge": 1, "smiles": "C[C:1]#[5N:2]->[Mn+:3]1(<-[3C-:4]#[O+:5])(<-[4H-:6])(<-[6C-:7]#[O+:8])<-[1P:9]([c:10]2[cH:11][cH:12][cH:13][cH:14][cH:15]2)([c:16]2[cH:17][cH:18][cH:19][cH:20][cH:21]2)[CH2:22][CH2:23][NH:24][CH2:25][CH2:26][2P:27]->1([c:28]1[cH:29][cH:30][cH:31][cH:32][cH:33]1)[c:34]1[cH:35][cH:36][cH:37][cH:38][cH:39]1", "smiles3D": "C([C:1]#[5N:2]->[Mn+:3]1(<-[3C-:4]#[O+:5])(<-[4H-:6])(<-[6C-:7]#[O+:8])<-[1P:9]([c:10]2[c:11]([H:43])[c:12]([H:44])[c:13]([H:45])[c:14]([H:46])[c:15]2[H:47])([c:16]2[c:17]([H:48])[c:18]([H:49])[c:19]([H:50])[c:20]([H:51])[c:21]2[H:52])[C:22]([H:53])([H:54])[C:23]([H:55])([H:56])[N:24]([H:57])[C:25]([H:58])([H:59])[C:26]([H:60])([H:61])[2P:27]->1([c:28]1[c:29]([H:62])[c:30]([H:63])[c:31]([H:64])[c:32]([H:65])[c:33]1[H:66])[c:34]1[c:35]([H:67])[c:36]([H:68])[c:37]([H:69])[c:38]([H:70])[c:39]1[H:71])([H:40])([H:41])[H:42]", "smiles3Dx": "C([C:1]#[5N:2]->[Mn+:3]1(<-[3C-:4]#[O+:5])(<-[4H-:6])(<-[6C-:7]#[O+:8])<-[1P:9]([c:10]2[c:11]([H:43])[c:12]([H:44])[c:13]([H:45])[c:14]([H:46])[c:15]2[H:47])([c:16]2[c:17]([H:48])[c:18]([H:49])[c:19]([H:50])[c:20]([H:51])[c:21]2[H:52])[C:22]([H:53])([H:54])[C:23]([H:55])([H:56])[N:24]([H:57])[C:25]([H:58])([H:59])[C:26]([H:60])([H:61])[2P:27]->1([c:28]1[c:29]([H:62])[c:30]([H:63])[c:31]([H:64])[c:32]([H:65])[c:33]1[H:66])[c:34]1[c:35]([H:67])[c:36]([H:68])[c:37]([H:69])[c:38]([H:70])[c:39]1[H:71])([H:40])([H:41])[H:42]", "dummies": []}
C      2.5679     3.7486    -2.0390
C      1.8043     2.6531    -1.4446
N      1.1672     1.7331    -0.9375
Mn     0.0000     0.0000     0.0000
C     -1.2279    -1.7647     0.7820
O     -1.8822    -2.6915     1.1911
H     -0.3096    -0.6215    -1.7035
C     -1.9306     1.2156    -0.1800
O     -2.9480     1.8556    -0.2764
P      2.2787    -1.4132    -0.0498
C      2.8487    -1.5461    -1.7408
C      3.9219    -0.7625    -2.2063
C      4.3286    -0.8494    -3.5412
C      3.6601    -1.6997    -4.4248
C      2.5744    -2.4563    -3.9784
C      2.1625    -2.3736    -2.6450
C      3.6649    -0.6933     0.8299
C      4.8279    -1.4427     1.0890
C      5.9096    -0.8540     1.7519
C      5.8504     0.4868     2.1392
C      4.7150     1.2459     1.8499
C      3.6332     0.6606     1.1872
C      2.1458    -3.1302     0.4963
C      1.6738    -3.2667     1.9547
N      2.1091    -2.1334     2.7826
C      1.0153    -1.5099     3.5359
C      1.2716    -0.0045     3.6761
P      0.2806     0.9654     2.5177
C     -1.3063     1.2045     3.3243
C     -2.1270     2.2834     2.9485
C     -3.3727     2.4733     3.5530
C     -3.8170     1.5879     4.5354
C     -3.0171     0.5086     4.9130
C     -1.7698     0.3118     4.3120
C      1.0056     2.6052     2.5585
C      0.7128     3.5197     1.5359
C      1.2857     4.7942     1.5374
C      2.1432     5.1743     2.5711
C      2.4150     4.2857     3.6133
C      1.8436     3.0094     3.6168
H      3.0719     4.3239    -1.2353
H      3.3293     3.3344    -2.7314
H      1.8814     4.4171    -2.5979
H      4.4435    -0.0736    -1.5576
H      5.1583    -0.2499    -3.8931
H      3.9753    -1.7625    -5.4583
H      2.0452    -3.1007    -4.6685
H      1.2995    -2.9443    -2.3304
H      4.9233    -2.4682     0.7694
H      6.7992    -1.4356     1.9564
H      6.6893     0.9406     2.6505
H      4.6735     2.2894     2.1349
H      2.7751     1.2655     0.9588
H      3.1277    -3.6278     0.3835
H      1.4191    -3.6561    -0.1556
H      0.5752    -3.4151     1.9604
H      2.0889    -4.2129     2.3694
H      2.8516    -2.4504     3.4503
H      0.9675    -1.9671     4.5500
H      0.0249    -1.6813     3.0746
H      1.0184     0.3071     4.7116
H      2.3467     0.2047     3.5047
H     -1.8211     2.9788     2.1834
H     -3.9960     3.3068     3.2557
H     -4.7824     1.7362     5.0018
H     -3.3646    -0.1791     5.6732
H     -1.1918    -0.5352     4.6380
H      0.0253     3.2582     0.7451
H      1.0598     5.4891     0.7389
H      2.5863     6.1617     2.5717
H      3.0668     4.5878     4.4230
H      2.0635     2.3618     4.4512
72
{"conf": 14, "E": 128.08, "rms": -1.0, "geom": "OH", "total_charge": 0, "CA_charge": 1, "smiles": "C[C:1]#[5N:2]->[Mn+:3]1(<-[3C-:4]#[O+:5])(<-[4H-:6])(<-[6C-:7]#[O+:8])<-[1P:9]([c:10]2[cH:11][cH:12][cH:13][cH:14][cH:15]2)([c:16]2[cH:17][cH:18][cH:19][cH:20][cH:21]2)[CH2:22][CH2:23][NH:24][CH2:25][CH2:26][2P:27]->1([c:28]1[cH:29][cH:30][cH:31][cH:32][cH:33]1)[c:34]1[cH:35][cH:36][cH:37][cH:38][cH:39]1", "smiles3D": "C([C:1]#[5N:2]->[Mn+:3]1(<-[3C-:4]#[O+:5])(<-[4H-:6])(<-[6C-:7]#[O+:8])<-[1P:9]([c:10]2[c:11]([H:43])[c:12]([H:44])[c:13]([H:45])[c:14]([H:46])[c:15]2[H:47])([c:16]2[c:17]([H:48])[c:18]([H:49])[c:19]([H:50])[c:20]([H:51])[c:21]2[H:52])[C:22]([H:53])([H:54])[C:23]([H:55])([H:56])[N:24]([H:57])[C:25]([H:58])([H:59])[C:26]([H:60])([H:61])[2P:27]->1([c:28]1[c:29]([H:62])[c:30]([H:63])[c:31]([H:64])[c:32]([H:65])[c:33]1[H:66])[c:34]1[c:35]([H:67])[c:36]([H:68])[c:37]([H:69])[c:38]([H:70])[c:39]1[H:71])([H:40])([H:41])[H:42]", "smiles3Dx": "C([C:1]#[5N:2]->[Mn+:3]1(<-[3C-:4]#[O+:5])(<-[4H-:6])(<-[6C-:7]#[O+:8])<-[1P:9]([c:10]2[c:11]([H:43])[c:12]([H:44])[c:13]([H:45])[c:14]([H:46])[c:15]2[H:47])([c:16]2[c:17]([H:48])[c:18]([H:49])[c:19]([H:50])[c:20]([H:51])[c:21]2[H:52])[C:22]([H:53])([H:54])[C:23]([H:55])([H:56])[N:24]([H:57])[C:25]([H:58])([H:59])[C:26]([H:60])([H:61])[2P:27]->1([c:28]1[c:29]([H:62])[c:30]([H:63])[c:31]([H:64])[c:32]([H:65])[c:33]1[H:66])[c:34]1[c:35]([H:67])[c:36]([H:68])[c:37]([H:69])[c:38]([H:70])[c:39]1[H:71])([H:40])([H:41])[H:42]", "dummies": []}
C      3.8765    -2.8826     1.2133
C      2.7375    -2.0418     0.8503
N      1.7819    -1.3291     0.5529
Mn     0.0000     0.0000     0.0000
C     -1.7638     1.2597    -0.7336
O     -2.6861     1.9243    -1.1365
H     -0.5873    -1.3132    -1.1447
C      1.2598     0.8272    -1.7239
O      1.9241     1.2640    -2.6306
P     -1.4757    -1.1214     1.9598
C     -0.8039    -0.9848     3.6176
C      0.5863    -0.9729     3.7990
C      1.1365    -0.9217     5.0826
C      0.3021    -0.8943     6.2005
C     -1.0836    -0.9316     6.0359
C     -1.6387    -0.9892     4.7537
C     -1.6183    -2.8926     1.7591
C     -0.8361    -3.5593     0.8052
C     -0.9249    -4.9477     0.6646
C     -1.7860    -5.6815     1.4836
C     -2.5520    -5.0287     2.4520
C     -2.4655    -3.6407     2.5966
C     -3.1927    -0.5544     1.9990
C     -3.3362     0.9636     2.2390
N     -2.3127     1.4854     3.1549
C     -1.5360     2.6135     2.6163
C     -0.0610     2.4409     3.0015
P      0.9431     1.9788     1.5792
C      1.2297     3.5412     0.7574
C      0.6331     3.8191    -0.4798
C      0.8536     5.0482    -1.1093
C      1.6652     6.0106    -0.5039
C      2.2547     5.7465     0.7345
C      2.0365     4.5187     1.3664
C      2.5654     1.5644     2.2147
C      2.8799     1.6794     3.5835
C      4.1568     1.3381     4.0402
C      5.1310     0.8982     3.1414
C      4.8349     0.8106     1.7799
C      3.5607     1.1502     1.3175
H      3.5410    -3.9350     1.3159
H      4.6523    -2.8146     0.4234
H      4.2991    -2.5321     2.1775
H      1.2495    -0.9906     2.9548
H      2.2112    -0.9026     5.2096
H      0.7290    -0.8523     7.1941
H     -1.7298    -0.9227     6.9042
H     -2.7118    -1.0324     4.6759
H     -0.1450    -3.0215     0.1803
H     -0.3198    -5.4557    -0.0752
H     -1.8517    -6.7564     1.3750
H     -3.2080    -5.5995     3.0965
H     -3.0497    -3.1658     3.3711
H     -3.6624    -0.8023     1.0236
H     -3.7461    -1.0954     2.7870
H     -4.3450     1.1423     2.6750
H     -3.3668     1.4952     1.2729
H     -2.7619     1.7748     4.0560
H     -1.6396     2.7369     1.5193
H     -1.9158     3.5617     3.0596
H      0.0279     1.6653     3.7854
H      0.3193     3.4006     3.4120
H      0.0004     3.0993    -0.9642
H      0.3930     5.2551    -2.0666
H      1.8339     6.9616    -0.9922
H      2.8786     6.4943     1.2067
H      2.4939     4.3377     2.3302
H      2.1663     2.0334     4.3100
H      4.3923     1.4181     5.0936
H      6.1178     0.6339     3.4989
H      5.5926     0.4788     1.0819
H      3.3497     1.0840     0.2584
72
{"conf": 15, "E": 128.03, "rms": -1.0, "geom": "OH", "total_charge": 0, "CA_charge": 1, "smiles": "C[C:1]#[5N:2]->[Mn+:3]1(<-[3C-:4]#[O+:5])(<-[4H-:6])(<-[6C-:7]#[O+:8])<-[1P:9]([c:10]2[cH:11][cH:12][cH:13][cH:14][cH:15]2)([c:16]2[cH:17][cH:18][cH:19][cH:20][cH:21]2)[CH2:22][CH2:23][NH:24][CH2:25][CH2:26][2P:27]->1([c:28]1[cH:29][cH:30][cH:31][cH:32][cH:33]1)[c:34]1[cH:35][cH:36][cH:37][cH:38][cH:39]1", "smiles3D": "C([C:1]#[5N:2]->[Mn+:3]1(<-[3C-:4]#[O+:5])(<-[4H-:6])(<-[6C-:7]#[O+:8])<-[1P:9]([c:10]2[c:11]([H:43])[c:12]([H:44])[c:13]([H:45])[c:14]([H:46])[c:15]2[H:47])([c:16]2[c:17]([H:48])[c:18]([H:49])[c:19]([H:50])[c:20]([H:51])[c:21]2[H:52])[C:22]([H:53])([H:54])[C:23]([H:55])([H:56])[N:24]([H:57])[C:25]([H:58])([H:59])[C:26]([H:60])([H:61])[2P:27]->1([c:28]1[c:29]([H:62])[c:30]([H:63])[c:31]([H:64])[c:32]([H:65])[c:33]1[H:66])[c:34]1[c:35]([H:67])[c:36]([H:68])[c:37]([H:69])[c:38]([H:70])[c:39]1[H:71])([H:40])([H:41])[H:42]", "smiles3Dx": "C([C:1]#[5N:2]->[Mn+:3]1(<-[3C-:4]#[O+:5])(<-[4H-:6])(<-[6C-:7]#[O+:8])<-[1P:9]([c:10]2[c:11]([H:43])[c:12]([H:44])[c:13]([H:45])[c:14]([H:46])[c:15]2[H:47])([c:16]2[c:17]([H:48])[c:18]([H:49])[c:19]([H:50])[c:20]([H:51])[c:21]2[H:52])[C:22]([H:53])([H:54])[C:23]([H:55])([H:56])[N:24]([H:57])[C:25]([H:58])([H:59])[C:26]([H:60])([H:61])[2P:27]->1([c:28]1[c:29]([H:62])[c:30]([H:63])[c:31]([H:64])[c:32]([H:65])[c:33]1[H:66])[c:34]1[c:35]([H:67])[c:36]([H:68])[c:37]([H:69])[c:38]([H:70])[c:39]1[H:71])([H:40])([H:41])[H:42]", "dummies": []}
C      0.8718    -3.6105    -3.3187
C      0.6208    -2.5522    -2.3422
N      0.4062    -1.6668    -1.5174
Mn     0.0000     0.0000     0.0000
C     -0.3593     1.8055     1.3619
O     -0.5497     2.7568     2.0781
H     -0.7666     0.9706    -1.3612
C      2.0188     0.9109    -0.5777
O      3.0824     1.3903    -0.8827
P     -2.4314    -0.9617     0.5748
C     -3.4636    -1.2558    -0.8519
C     -2.9436    -1.1060    -2.1444
C     -3.7525    -1.3461    -3.2594
C     -5.0845    -1.7333    -3.0887
C     -5.6099    -1.8800    -1.8020
C     -4.8034    -1.6421    -0.6850
C     -3.3997     0.1760     1.5583
C     -3.7775    -0.1288     2.8799
C     -4.5152     0.7939     3.6281
C     -4.8824     2.0197     3.0677
C     -4.5102     2.3279     1.7572
C     -3.7704     1.4109     1.0053
C     -2.4322    -2.5313     1.4439
C     -1.8516    -3.6481     0.5553
N     -0.8362    -4.4332     1.2739
C      0.5182    -3.8614     1.1503
C      0.8945    -3.0462     2.3938
P      1.2310    -1.3104     2.0279
C      0.9445    -0.5654     3.6289
C      1.9000    -0.6774     4.6560
C      1.6341    -0.1497     5.9236
C      0.4035     0.4585     6.1855
C     -0.5695     0.5222     5.1853
C     -0.3038    -0.0032     3.9179
C      3.0028    -1.2116     1.7891
C      3.7041    -2.2656     1.1782
C      5.0785    -2.1544     0.9457
C      5.7577    -0.9855     1.2978
C      5.0612     0.0807     1.8715
C      3.6872    -0.0251     2.1052
H      0.0410    -3.6392    -4.0534
H      0.9365    -4.5864    -2.7950
H      1.8267    -3.4086    -3.8458
H     -1.9197    -0.8057    -2.2969
H     -3.3466    -1.2315    -4.2562
H     -5.7094    -1.9183    -3.9528
H     -6.6420    -2.1780    -1.6701
H     -5.2250    -1.7574     0.3053
H     -3.4972    -1.0580     3.3523
H     -4.7987     0.5597     4.6461
H     -5.4526     2.7319     3.6500
H     -4.7922     3.2790     1.3245
H     -3.4827     1.6655    -0.0073
H     -1.8365    -2.4267     2.3664
H     -3.4746    -2.7939     1.7240
H     -2.6926    -4.3229     0.2774
H     -1.4600    -3.2761    -0.4153
H     -0.8184    -5.3863     0.8394
H      1.2465    -4.7006     1.0709
H      0.6588    -3.2918     0.2249
H      1.8034    -3.4906     2.8535
H      0.0802    -3.1070     3.1429
H      2.8420    -1.1826     4.4905
H      2.3770    -0.2250     6.7071
H      0.1968     0.8615     7.1685
H     -1.5344     0.9659     5.3948
H     -1.0770     0.0106     3.1699
H      3.2002    -3.1681     0.8665
H      5.6159    -2.9720     0.4827
H      6.8208    -0.9008     1.1135
H      5.5841     0.9934     2.1261
H      3.1586     0.8218     2.5242
72
{"conf": 16, "E": 127.26, "rms": -1.0, "geom": "OH", "total_charge": 0, "CA_charge": 1, "smiles": "C[C:1]#[5N:2]->[Mn+:3]1(<-[3C-:4]#[O+:5])(<-[4H-:6])(<-[6C-:7]#[O+:8])<-[1P:9]([c:10]2[cH:11][cH:12][cH:13][cH:14][cH:15]2)([c:16]2[cH:17][cH:18][cH:19][cH:20][cH:21]2)[CH2:22][CH2:23][NH:24][CH2:25][CH2:26][2P:27]->1([c:28]1[cH:29][cH:30][cH:31][cH:32][cH:33]1)[c:34]1[cH:35][cH:36][cH:37][cH:38][cH:39]1", "smiles3D": "C([C:1]#[5N:2]->[Mn+:3]1(<-[3C-:4]#[O+:5])(<-[4H-:6])(<-[6C-:7]#[O+:8])<-[1P:9]([c:10]2[c:11]([H:43])[c:12]([H:44])[c:13]([H:45])[c:14]([H:46])[c:15]2[H:47])([c:16]2[c:17]([H:48])[c:18]([H:49])[c:19]([H:50])[c:20]([H:51])[c:21]2[H:52])[C:22]([H:53])([H:54])[C:23]([H:55])([H:56])[N:24]([H:57])[C:25]([H:58])([H:59])[C:26]([H:60])([H:61])[2P:27]->1([c:28]1[c:29]([H:62])[c:30]([H:63])[c:31]([H:64])[c:32]([H:65])[c:33]1[H:66])[c:34]1[c:35]([H:67])[c:36]([H:68])[c:37]([H:69])[c:38]([H:70])[c:39]1[H:71])([H:40])([H:41])[H:42]", "smiles3Dx": "C([C:1]#[5N:2]->[Mn+:3]1(<-[3C-:4]#[O+:5])(<-[4H-:6])(<-[6C-:7]#[O+:8])<-[1P:9]([c:10]2[c:11]([H:43])[c:12]([H:44])[c:13]([H:45])[c:14]([H:46])[c:15]2[H:47])([c:16]2[c:17]([H:48])[c:18]([H:49])[c:19]([H:50])[c:20]([H:51])[c:21]2[H:52])[C:22]([H:53])([H:54])[C:23]([H:55])([H:56])[N:24]([H:57])[C:25]([H:58])([H:59])[C:26]([H:60])([H:61])[2P:27]->1([c:28]1[c:29]([H:62])[c:30]([H:63])[c:31]([H:64])[c:32]([H:65])[c:33]1[H:66])[c:34]1[c:35]([H:67])[c:36]([H:68])[c:37]([H:69])[c:38]([H:70])[c:39]1[H:71])([H:40])([H:41])[H:42]", "dummies": []}
C     -1.0244    -4.3610    -2.1720
C     -0.7350    -3.0795    -1.5310
N     -0.4837    -2.0038    -0.9939
Mn     0.0000     0.0000     0.0000
C      0.3762     2.0200     1.0134
O      0.5742     3.0818     1.5496
H     -1.7572     0.1163     0.5324
C     -0.5958     1.0706    -1.9337
O     -0.9070     1.6342    -2.9533
P      0.4769    -1.2012     2.3503
C     -0.9344    -0.9083     3.4096
C     -2.0910    -1.6945     3.2743
C     -3.2139    -1.4373     4.0665
C     -3.2002    -0.3800     4.9796
C     -2.0683     0.4312     5.0918
C     -0.9427     0.1787     4.3018
C      1.8708    -0.6169     3.3073
C      2.0937    -1.1096     4.6036
C      3.1836    -0.6527     5.3505
C      4.0527     0.2993     4.8102
C      3.8303     0.7980     3.5237
C      2.7400     0.3448     2.7760
C      0.6046    -3.0024     2.2682
C      2.0565    -3.5309     2.3279
N      3.0418    -2.6478     1.6988
C      2.8927    -2.5731     0.2442
C      3.6290    -1.3297    -0.2715
P      2.5002    -0.1321    -1.0047
C      3.3870     1.4250    -0.9596
C      4.7930     1.4585    -0.8861
C      5.4668     2.6835    -0.8570
C      4.7505     3.8804    -0.9252
C      3.3594     3.8545    -1.0415
C      2.6813     2.6326    -1.0697
C      2.4604    -0.5728    -2.7409
C      2.5319     0.4182    -3.7382
C      2.4586     0.0651    -5.0891
C      2.2998    -1.2724    -5.4576
C      2.2080    -2.2601    -4.4752
C      2.2825    -1.9138    -3.1231
H     -2.0708    -4.3627    -2.5401
H     -0.8883    -5.1803    -1.4365
H     -0.3308    -4.5106    -3.0251
H     -2.1331    -2.4990     2.5514
H     -4.0989    -2.0523     3.9655
H     -4.0717    -0.1805     5.5897
H     -2.0665     1.2627     5.7847
H     -0.0908     0.8402     4.3845
H      1.4262    -1.8456     5.0338
H      3.3544    -1.0366     6.3479
H      4.8970     0.6514     5.3885
H      4.5031     1.5353     3.1048
H      2.5868     0.7371     1.7847
H      0.1349    -3.3459     1.3247
H      0.0395    -3.4440     3.1156
H      2.0990    -4.5431     1.8665
H      2.3354    -3.6614     3.3960
H      3.9958    -3.0246     1.9113
H      3.3307    -3.4855    -0.2204
H      1.8277    -2.5475    -0.0472
H      4.1743    -0.8456     0.5665
H      4.3703    -1.6411    -1.0385
H      5.3818     0.5534    -0.8664
H      6.5469     2.7044    -0.7908
H      5.2748     4.8271    -0.9066
H      2.8065     4.7813    -1.1230
H      1.6123     2.6334    -1.2161
H      2.6332     1.4637    -3.4910
H      2.5178     0.8311    -5.8515
H      2.2400    -1.5423    -6.5040
H      2.0730    -3.2953    -4.7609
H      2.1918    -2.6973    -2.3870
72
{"conf": 17, "E": 129.88, "rms": -1.0, "geom": "OH", "total_charge": 0, "CA_charge": 1, "smiles": "C[C:1]#[5N:2]->[Mn+:3]1(<-[3C-:4]#[O+:5])(<-[4H-:6])(<-[6C-:7]#[O+:8])<-[1P:9]([c:10]2[cH:11][cH:12][cH:13][cH:14][cH:15]2)([c:16]2[cH:17][cH:18][cH:19][cH:20][cH:21]2)[CH2:22][CH2:23][NH:24][CH2:25][CH2:26][2P:27]->1([c:28]1[cH:29][cH:30][cH:31][cH:32][cH:33]1)[c:34]1[cH:35][cH:36][cH:37][cH:38][cH:39]1", "smiles3D": "C([C:1]#[5N:2]->[Mn+:3]1(<-[3C-:4]#[O+:5])(<-[4H-:6])(<-[6C-:7]#[O+:8])<-[1P:9]([c:10]2[c:11]([H:43])[c:12]([H:44])[c:13]([H:45])[c:14]([H:46])[c:15]2[H:47])([c:16]2[c:17]([H:48])[c:18]([H:49])[c:19]([H:50])[c:20]([H:51])[c:21]2[H:52])[C:22]([H:53])([H:54])[C:23]([H:55])([H:56])[N:24]([H:57])[C:25]([H:58])([H:59])[C:26]([H:60])([H:61])[2P:27]->1([c:28]1[c:29]([H:62])[c:30]([H:63])[c:31]([H:64])[c:32]([H:65])[c:33]1[H:66])[c:34]1[c:35]([H:67])[c:36]([H:68])[c:37]([H:69])[c:38]([H:70])[c:39]1[H:71])([H:40])([H:41])[H:42]", "smiles3Dx": "C([C:1]#[5N:2]->[Mn+:3]1(<-[3C-:4]#[O+:5])(<-[4H-:6])(<-[6C-:7]#[O+:8])<-[1P:9]([c:10]2[c:11]([H:43])[c:12]([H:44])[c:13]([H:45])[c:14]([H:46])[c:15]2[H:47])([c:16]2[c:17]([H:48])[c:18]([H:49])[c:19]([H:50])[c:20]([H:51])[c:21]2[H:52])[C:22]([H:53])([H:54])[C:23]([H:55])([H:56])[N:24]([H:57])[C:25]([H:58])([H:59])[C:26]([H:60])([H:61])[2P:27]->1([c:28]1[c:29]([H:62])[c:30]([H:63])[c:31]([H:64])[c:32]([H:65])[c:33]1[H:66])[c:34]1[c:35]([H:67])[c:36]([H:68])[c:37]([H:69])[c:38]([H:70])[c:39]1[H:71])([H:40])([H:41])[H:42]", "dummies": []}
C     -2.2011     3.8596    -2.2589
C     -1.5508     2.7269    -1.6025
N     -1.0096     1.7746    -1.0458
Mn     0.0000     0.0000     0.0000
C      1.1123    -1.8126     0.8493
O      1.6974    -2.7683     1.2948
H      1.4577     0.3116    -1.0765
C     -0.8141    -1.3827    -1.6333
O     -1.2445    -2.1113    -2.4924
P      1.0940     1.6788     1.7990
C      2.7187     2.1802     1.2457
C      3.5652     1.2282     0.6598
C      4.8489     1.5879     0.2391
C      5.3009     2.8981     0.4126
C      4.4728     3.8482     1.0154
C      3.1876     3.4938     1.4380
C      1.4162     1.1076     3.4648
C      1.9955     1.9771     4.4068
C      2.2953     1.5243     5.6952
C      2.0341     0.1991     6.0497
C      1.4791    -0.6755     5.1134
C      1.1824    -0.2252     3.8237
C      0.1523     3.2052     1.9660
C     -1.3523     2.9199     2.0009
N     -1.8219     2.5005     3.3274
C     -2.8772     1.4805     3.2322
C     -2.3178     0.0375     3.1600
P     -2.1868    -0.6050     1.4754
C     -3.7680    -0.2570     0.7108
C     -4.9616    -0.4601     1.4267
C     -6.1967    -0.2088     0.8220
C     -6.2513     0.2248    -0.5047
C     -5.0710     0.3924    -1.2327
C     -3.8344     0.1413    -0.6309
C     -2.2350    -2.3804     1.6927
C     -1.6300    -2.9809     2.8112
C     -1.6325    -4.3720     2.9502
C     -2.2240    -5.1738     1.9712
C     -2.8076    -4.5863     0.8463
C     -2.8075    -3.1960     0.7014
H     -3.2514     3.5935    -2.4976
H     -2.1868     4.7368    -1.5798
H     -1.6589     4.1061    -3.1948
H      3.2386     0.2040     0.5390
H      5.4956     0.8488    -0.2158
H      6.2958     3.1749     0.0887
H      4.8297     4.8596     1.1614
H      2.5834     4.2472     1.9213
H      2.2305     3.0005     4.1497
H      2.7365     2.1997     6.4167
H      2.2653    -0.1507     7.0475
H      1.2753    -1.7028     5.3870
H      0.7341    -0.9098     3.1321
H      0.4493     3.7413     2.8897
H      0.3686     3.8535     1.0903
H     -1.8899     3.8536     1.7301
H     -1.6081     2.1760     1.2304
H     -1.0460     2.1744     3.9473
H     -3.4796     1.5529     4.1630
H     -3.5894     1.7200     2.4149
H     -2.9958    -0.6283     3.7345
H     -1.3316     0.0031     3.6380
H     -4.9435    -0.8144     2.4481
H     -7.1121    -0.3562     1.3804
H     -7.2081     0.4165    -0.9729
H     -5.1143     0.7057    -2.2678
H     -2.9434     0.2303    -1.2249
H     -1.1497    -2.3869     3.5752
H     -1.1697    -4.8291     3.8153
H     -2.2226    -6.2507     2.0801
H     -3.2546    -5.2091     0.0823
H     -3.2469    -2.7644    -0.1881
72
{"conf": 18, "E": 125.4, "rms": -1.0, "geom": "OH", "total_charge": 0, "CA_charge": 1, "smiles": "C[C:1]#[5N:2]->[Mn+:3]1(<-[3C-:4]#[O+:5])(<-[4H-:6])(<-[6C-:7]#[O+:8])<-[1P:9]([c:10]2[cH:11][cH:12][cH:13][cH:14][cH:15]2)([c:16]2[cH:17][cH:18][cH:19][cH:20][cH:21]2)[CH2:22][CH2:23][NH:24][CH2:25][CH2:26][2P:27]->1([c:28]1[cH:29][cH:30][cH:31][cH:32][cH:33]1)[c:34]1[cH:35][cH:36][cH:37][cH:38][cH:39]1", "smiles3D": "C([C:1]#[5N:2]->[Mn+:3]1(<-[3C-:4]#[O+:5])(<-[4H-:6])(<-[6C-:7]#[O+:8])<-[1P:9]([c:10]2[c:11]([H:43])[c:12]([H:44])[c:13]([H:45])[c:14]([H:46])[c:15]2[H:47])([c:16]2[c:17]([H:48])[c:18]([H:49])[c:19]([H:50])[c:20]([H:51])[c:21]2[H:52])[C:22]([H:53])([H:54])[C:23]([H:55])([H:56])[N:24]([H:57])[C:25]([H:58])([H:59])[C:26]([H:60])([H:61])[2P:27]->1([c:28]1[c:29]([H:62])[c:30]([H:63])[c:31]([H:64])[c:32]([H:65])[c:33]1[H:66])[c:34]1[c:35]([H:67])[c:36]([H:68])[c:37]([H:69])[c:38]([H:70])[c:39]1[H:71])([H:40])([H:41])[H:42]", "smiles3Dx": "C([C:1]#[5N:2]->[Mn+:3]1(<-[3C-:4]#[O+:5])(<-[4H-:6])(<-[6C-:7]#[O+:8])<-[1P:9]([c:10]2[c:11]([H:43])[c:12]([H:44])[c:13]([H:45])[c:14]([H:46])[c:15]2[H:47])([c:16]2[c:17]([H:48])[c:18]([H:49])[c:19]([H:50])[c:20]([H:51])[c:21]2[H:52])[C:22]([H:53])([H:54])[C:23]([H:55])([H:56])[N:24]([H:57])[C:25]([H:58])([H:59])[C:26]([H:60])([H:61])[2P:27]->1([c:28]1[c:29]([H:62])[c:30]([H:63])[c:31]([H:64])[c:32]([H:65])[c:33]1[H:66])[c:34]1[c:35]([H:67])[c:36]([H:68])[c:37]([H:69])[c:38]([H:70])[c:39]1[H:71])([H:40])([H:41])[H:42]", "dummies": []}
C      3.6099    -3.1224    -1.4168
C      2.5515    -2.2093    -0.9899
N      1.6629    -1.4357    -0.6415
Mn     0.0000     0.0000     0.0000
C     -1.6669     1.3487     0.7998
O     -2.5454     2.0578     1.2237
H      0.9517     0.4001     1.5177
C     -0.9289    -1.7262     1.1826
O     -1.4186    -2.6362     1.8041
P      1.2254     2.0829    -1.2252
C      2.4060     2.8393    -0.1094
C      3.1006     2.0425     0.8144
C      4.0488     2.6122     1.6691
C      4.3295     3.9778     1.5930
C      3.6770     4.7720     0.6477
C      2.7289     4.2069    -0.2109
C      2.2875     1.6573    -2.6096
C      2.0916     2.1862    -3.9014
C      2.9588     1.8418    -4.9436
C      4.0346     0.9841    -4.7106
C      4.2498     0.4700    -3.4320
C      3.3879     0.8104    -2.3868
C      0.1603     3.4602    -1.7141
C     -1.2117     3.0050    -2.2196
N     -1.1148     2.0006    -3.2831
C     -2.4268     1.4051    -3.5667
C     -2.8626     0.3789    -2.5059
P     -1.5403    -0.7667    -2.0757
C     -0.7583    -1.1854    -3.6291
C     -1.5293    -1.6927    -4.6894
C     -0.9190    -2.0509    -5.8950
C      0.4638    -1.9184    -6.0445
C      1.2352    -1.4296    -4.9874
C      0.6233    -1.0639    -3.7848
C     -2.3971    -2.2714    -1.6275
C     -3.6188    -2.2152    -0.9346
C     -4.2603    -3.3945    -0.5440
C     -3.6796    -4.6343    -0.8231
C     -2.4501    -4.6970    -1.4836
C     -1.8040    -3.5211    -1.8762
H      4.5780    -2.5808    -1.4353
H      3.3801    -3.5017    -2.4338
H      3.6733    -3.9735    -0.7082
H      2.9466     0.9747     0.8505
H      4.5775     1.9911     2.3805
H      5.0669     4.4166     2.2526
H      3.9143     5.8253     0.5723
H      2.2731     4.8439    -0.9543
H      1.3015     2.8706    -4.1357
H      2.7991     2.2470    -5.9346
H      4.7026     0.7203    -5.5202
H      5.0865    -0.1917    -3.2489
H      3.5842     0.4078    -1.4046
H      0.6580     4.0675    -2.4927
H     -0.0024     4.1082    -0.8267
H     -1.7899     2.6271    -1.3645
H     -1.7575     3.9000    -2.5960
H     -0.8414     2.5057    -4.1568
H     -2.3888     0.9026    -4.5570
H     -3.2078     2.1942    -3.6553
H     -3.1926     0.9089    -1.5909
H     -3.7242    -0.1961    -2.9063
H     -2.6001    -1.8119    -4.5829
H     -1.5169    -2.4365    -6.7106
H      0.9378    -2.2004    -6.9757
H      2.3075    -1.3407    -5.0981
H      1.2243    -0.6988    -2.9790
H     -4.0719    -1.2665    -0.6803
H     -5.2038    -3.3469    -0.0160
H     -4.1764    -5.5457    -0.5168
H     -1.9930    -5.6574    -1.6841
H     -0.8400    -3.5910    -2.3633
72
{"conf": 19, "E": 122.94, "rms": -1.0, "geom": "OH", "total_charge": 0, "CA_charge": 1, "smiles": "C[C:1]#[5N:2]->[Mn+:3]1(<-[3C-:4]#[O+:5])(<-[4H-:6])(<-[6C-:7]#[O+:8])<-[1P:9]([c:10]2[cH:11][cH:12][cH:13][cH:14][cH:15]2)([c:16]2[cH:17][cH:18][cH:19][cH:20][cH:21]2)[CH2:22][CH2:23][NH:24][CH2:25][CH2:26][2P:27]->1([c:28]1[cH:29][cH:30][cH:31][cH:32][cH:33]1)[c:34]1[cH:35][cH:36][cH:37][cH:38][cH:39]1", "smiles3D": "C([C:1]#[5N:2]->[Mn+:3]1(<-[3C-:4]#[O+:5])(<-[4H-:6])(<-[6C-:7]#[O+:8])<-[1P:9]([c:10]2[c:11]([H:43])[c:12]([H:44])[c:13]([H:45])[c:14]([H:46])[c:15]2[H:47])([c:16]2[c:17]([H:48])[c:18]([H:49])[c:19]([H:50])[c:20]([H:51])[c:21]2[H:52])[C:22]([H:53])([H:54])[C:23]([H:55])([H:56])[N:24]([H:57])[C:25]([H:58])([H:59])[C:26]([H:60])([H:61])[2P:27]->1([c:28]1[c:29]([H:62])[c:30]([H:63])[c:31]([H:64])[c:32]([H:65])[c:33]1[H:66])[c:34]1[c:35]([H:67])[c:36]([H:68])[c:37]([H:69])[c:38]([H:70])[c:39]1[H:71])([H:40])([H:41])[H:42]", "smiles3Dx": "C([C:1]#[5N:2]->[Mn+:3]1(<-[3C-:4]#[O+:5])(<-[4H-:6])(<-[6C-:7]#[O+:8])<-[1P:9]([c:10]2[c:11]([H:43])[c:12]([H:44])[c:13]([H:45])[c:14]([H:46])[c:15]2[H:47])([c:16]2[c:17]([H:48])[c:18]([H:49])[c:19]([H:50])[c:20]([H:51])[c:21]2[H:52])[C:22]([H:53])([H:54])[C:23]([H:55])([H:56])[N:24]([H:57])[C:25]([H:58])([H:59])[C:26]([H:60])([H:61])[2P:27]->1([c:28]1[c:29]([H:62])[c:30]([H:63])[c:31]([H:64])[c:32]([H:65])[c:33]1[H:66])[c:34]1[c:35]([H:67])[c:36]([H:68])[c:37]([H:69])[c:38]([H:70])[c:39]1[H:71])([H:40])([H:41])[H:42]", "dummies": []}
C      0.2111     4.5467    -2.0319
C      0.1508     3.2108    -1.4412
N      0.0989     2.0904    -0.9400
Mn     0.0000     0.0000     0.0000
C     -0.0038    -2.1595     0.7632
O     -0.0054    -3.2961     1.1660
H      1.8296    -0.1154    -0.1517
C     -0.1664    -0.8381    -2.1238
O     -0.2564    -1.2797    -3.2423
P      0.3645     0.9130     2.5132
C      1.0099    -0.3974     3.5454
C      0.1989    -1.0476     4.4940
C      0.7177    -2.0959     5.2601
C      2.0407    -2.5078     5.0823
C      2.8472    -1.8758     4.1330
C      2.3333    -0.8286     3.3628
C      1.6182     2.1782     2.6520
C      2.3408     2.5810     1.5215
C      3.3308     3.5622     1.6320
C      3.6150     4.1338     2.8752
C      2.9162     3.7174     4.0114
C      1.9252     2.7371     3.9041
C     -1.0624     1.5700     3.4041
C     -1.4563     2.9875     2.9389
N     -1.9010     3.0341     1.5430
C     -3.2610     2.5043     1.3495
C     -3.3949     1.7678     0.0057
P     -2.6884     0.1102     0.0765
C     -3.5324    -0.6996     1.4313
C     -4.9373    -0.7098     1.4765
C     -5.6040    -1.3716     2.5120
C     -4.8750    -2.0335     3.5031
C     -3.4789    -2.0362     3.4572
C     -2.8110    -1.3771     2.4211
C     -3.3505    -0.7175    -1.3642
C     -3.5622    -2.1064    -1.3386
C     -4.0396    -2.7674    -2.4740
C     -4.2914    -2.0520    -3.6470
C     -4.0571    -0.6755    -3.6895
C     -3.5800    -0.0087    -2.5567
H      0.3941     4.4610    -3.1226
H     -0.7512     5.0705    -1.8575
H      1.0356     5.1209    -1.5614
H     -0.8320    -0.7658     4.6470
H      0.0912    -2.5931     5.9894
H      2.4390    -3.3204     5.6759
H      3.8696    -2.2009     3.9898
H      2.9671    -0.3586     2.6212
H      2.1575     2.1298     0.5602
H      3.8830     3.8739     0.7549
H      4.3832     4.8916     2.9596
H      3.1454     4.1512     4.9761
H      1.4041     2.4160     4.7961
H     -1.9175     0.8923     3.2702
H     -0.8197     1.6136     4.4861
H     -0.6002     3.6819     3.0632
H     -2.2604     3.3755     3.6028
H     -1.2182     2.5044     0.9736
H     -3.9562     3.3702     1.3311
H     -3.6039     1.8616     2.1865
H     -2.8765     2.3530    -0.7827
H     -4.4704     1.6917    -0.2586
H     -5.5185    -0.2178     0.7081
H     -6.6858    -1.3751     2.5433
H     -5.3915    -2.5448     4.3051
H     -2.9132    -2.5459     4.2264
H     -1.7378    -1.3703     2.4178
H     -3.3519    -2.6824    -0.4466
H     -4.2073    -3.8363    -2.4465
H     -4.6579    -2.5660    -4.5262
H     -4.2372    -0.1254    -4.6041
H     -3.3814     1.0509    -2.6270
72
{"conf": 20, "E": 133.34, "rms": -1.0, "geom": "OH", "total_charge": 0, "CA_charge": 1, "smiles": "C[C:1]#[5N:2]->[Mn+:3]1(<-[3C-:4]#[O+:5])(<-[4H-:6])(<-[6C-:7]#[O+:8])<-[1P:9]([c:10]2[cH:11][cH:12][cH:13][cH:14][cH:15]2)([c:16]2[cH:17][cH:18][cH:19][cH:20][cH:21]2)[CH2:22][CH2:23][NH:24][CH2:25][CH2:26][2P:27]->1([c:28]1[cH:29][cH:30][cH:31][cH:32][cH:33]1)[c:34]1[cH:35][cH:36][cH:37][cH:38][cH:39]1", "smiles3D": "C([C:1]#[5N:2]->[Mn+:3]1(<-[3C-:4]#[O+:5])(<-[4H-:6])(<-[6C-:7]#[O+:8])<-[1P:9]([c:10]2[c:11]([H:43])[c:12]([H:44])[c:13]([H:45])[c:14]([H:46])[c:15]2[H:47])([c:16]2[c:17]([H:48])[c:18]([H:49])[c:19]([H:50])[c:20]([H:51])[c:21]2[H:52])[C:22]([H:53])([H:54])[C:23]([H:55])([H:56])[N:24]([H:57])[C:25]([H:58])([H:59])[C:26]([H:60])([H:61])[2P:27]->1([c:28]1[c:29]([H:62])[c:30]([H:63])[c:31]([H:64])[c:32]([H:65])[c:33]1[H:66])[c:34]1[c:35]([H:67])[c:36]([H:68])[c:37]([H:69])[c:38]([H:70])[c:39]1[H:71])([H:40])([H:41])[H:42]", "smiles3Dx": "C([C:1]#[5N:2]->[Mn+:3]1(<-[3C-:4]#[O+:5])(<-[4H-:6])(<-[6C-:7]#[O+:8])<-[1P:9]([c:10]2[c:11]([H:43])[c:12]([H:44])[c:13]([H:45])[c:14]([H:46])[c:15]2[H:47])([c:16]2[c:17]([H:48])[c:18]([H:49])[c:19]([H:50])[c:20]([H:51])[c:21]2[H:52])[C:22]([H:53])([H:54])[C:23]([H:55])([H:56])[N:24]([H:57])[C:25]([H:58])([H:59])[C:26]([H:60])([H:61])[2P:27]->1([c:28]1[c:29]([H:62])[c:30]([H:63])[c:31]([H:64])[c:32]([H:65])[c:33]1[H:66])[c:34]1[c:35]([H:67])[c:36]([H:68])[c:37]([H:69])[c:38]([H:70])[c:39]1[H:71])([H:40])([H:41])[H:42]", "dummies": []}
C      2.4674     0.1104     4.3214
C      1.7383     0.0775     3.0548
N      1.1302     0.0525     1.9878
Mn     0.0000     0.0000     0.0000
C     -1.2869    -0.0988    -1.8899
O     -1.9733    -0.1470    -2.8805
H     -1.5669    -0.0290     0.9637
C     -0.0291    -2.2873     0.0958
O     -0.0429    -3.4921     0.1455
P     -0.2745     2.6749     0.0186
C     -1.8790     3.0936     0.6935
C     -2.1013     3.0254     2.0799
C     -3.3663     3.3055     2.6057
C     -4.4253     3.6252     1.7531
C     -4.2263     3.6456     0.3709
C     -2.9640     3.3655    -0.1606
C     -0.2193     3.5013    -1.5670
C     -0.5283     4.8691    -1.6696
C     -0.4529     5.5148    -2.9079
C     -0.0601     4.8036    -4.0454
C      0.2581     3.4468    -3.9442
C      0.1781     2.8021    -2.7069
C      0.9062     3.5947     1.0210
C      2.3329     3.1072     0.7822
N      2.5718     2.8626    -0.6448
C      3.8305     2.1592    -0.8776
C      3.7654     0.6640    -0.5023
P      2.3969    -0.2267    -1.2786
C      2.9313    -1.9260    -1.0797
C      2.8978    -2.8367    -2.1542
C      3.2906    -4.1651    -1.9627
C      3.7060    -4.6008    -0.7027
C      3.7236    -3.7104     0.3724
C      3.3332    -2.3812     0.1883
C      2.5252     0.0454    -3.0517
C      3.7669     0.3459    -3.6469
C      3.8668     0.5106    -5.0319
C      2.7476     0.3184    -5.8430
C      1.5379    -0.0799    -5.2732
C      1.4369    -0.2436    -3.8889
H      2.9231     1.1126     4.4582
H      1.7672    -0.0957     5.1568
H      3.2654    -0.6602     4.3077
H     -1.3142     2.7321     2.7595
H     -3.5290     3.2608     3.6748
H     -5.4046     3.8374     2.1622
H     -5.0541     3.8668    -0.2904
H     -2.8492     3.3494    -1.2358
H     -0.8340     5.4336    -0.7981
H     -0.6967     6.5665    -2.9851
H      0.0014     5.3043    -5.0030
H      0.5716     2.8963    -4.8218
H      0.4417     1.7679    -2.6270
H      0.8431     4.6723     0.7646
H      0.6634     3.4721     2.0939
H      3.0480     3.8683     1.1676
H      2.4761     2.1899     1.3777
H      2.6399     3.7958    -1.1162
H      4.6510     2.6371    -0.2960
H      4.1115     2.2839    -1.9403
H      4.7200     0.1833    -0.8016
H      3.6725     0.5686     0.5956
H      2.5670    -2.5468    -3.1388
H      3.2671    -4.8599    -2.7923
H      4.0065    -5.6304    -0.5578
H      4.0338    -4.0518     1.3515
H      3.3342    -1.7162     1.0410
H      4.6713     0.4247    -3.0643
H      4.8192     0.7657    -5.4786
H      2.8281     0.4384    -6.9156
H      0.6847    -0.2872    -5.9060
H      0.5307    -0.6483    -3.4868
72
{"conf": 21, "E": 135.59, "rms": -1.0, "geom": "OH", "total_charge": 0, "CA_charge": 1, "smiles": "C[C:1]#[5N:2]->[Mn+:3]1(<-[3C-:4]#[O+:5])(<-[4H-:6])(<-[6C-:7]#[O+:8])<-[1P:9]([c:10]2[cH:11][cH:12][cH:13][cH:14][cH:15]2)([c:16]2[cH:17][cH:18][cH:19][cH:20][cH:21]2)[CH2:22][CH2:23][NH:24][CH2:25][CH2:26][2P:27]->1([c:28]1[cH:29][cH:30][cH:31][cH:32][cH:33]1)[c:34]1[cH:35][cH:36][cH:37][cH:38][cH:39]1", "smiles3D": "C([C:1]#[5N:2]->[Mn+:3]1(<-[3C-:4]#[O+:5])(<-[4H-:6])(<-[6C-:7]#[O+:8])<-[1P:9]([c:10]2[c:11]([H:43])[c:12]([H:44])[c:13]([H:45])[c:14]([H:46])[c:15]2[H:47])([c:16]2[c:17]([H:48])[c:18]([H:49])[c:19]([H:50])[c:20]([H:51])[c:21]2[H:52])[C:22]([H:53])([H:54])[C:23]([H:55])([H:56])[N:24]([H:57])[C:25]([H:58])([H:59])[C:26]([H:60])([H:61])[2P:27]->1([c:28]1[c:29]([H:62])[c:30]([H:63])[c:31]([H:64])[c:32]([H:65])[c:33]1[H:66])[c:34]1[c:35]([H:67])[c:36]([H:68])[c:37]([H:69])[c:38]([H:70])[c:39]1[H:71])([H:40])([H:41])[H:42]", "smiles3Dx": "C([C:1]#[5N:2]->[Mn+:3]1(<-[3C-:4]#[O+:5])(<-[4H-:6])(<-[6C-:7]#[O+:8])<-[1P:9]([c:10]2[c:11]([H:43])[c:12]([H:44])[c:13]([H:45])[c:14]([H:46])[c:15]2[H:47])([c:16]2[c:17]([H:48])[c:18]([H:49])[c:19]([H:50])[c:20]([H:51])[c:21]2[H:52])[C:22]([H:53])([H:54])[C:23]([H:55])([H:56])[N:24]([H:57])[C:25]([H:58])([H:59])[C:26]([H:60])([H:61])[2P:27]->1([c:28]1[c:29]([H:62])[c:30]([H:63])[c:31]([H:64])[c:32]([H:65])[c:33]1[H:66])[c:34]1[c:35]([H:67])[c:36]([H:68])[c:37]([H:69])[c:38]([H:70])[c:39]1[H:71])([H:40])([H:41])[H:42]", "dummies": []}
C      3.3555     3.2998     1.6253
C      2.3620     2.3383     1.1513
N      1.5321     1.5272     0.7480
Mn     0.0000     0.0000     0.0000
C     -1.5781    -1.5062    -0.7035
O     -2.4080    -2.2983    -1.0752
H     -1.3172     1.2764     0.1163
C     -0.4674    -0.5132     2.1820
O     -0.7118    -0.7847     3.3313
P      0.3459     0.8283    -2.5441
C     -1.2343     1.2171    -3.3011
C     -1.6724     0.5929    -4.4874
C     -2.9184     0.9161    -5.0349
C     -3.7400     1.8551    -4.4096
C     -3.3191     2.4732    -3.2318
C     -2.0758     2.1549    -2.6789
C      1.2273     2.3843    -2.6419
C      2.1076     2.6634    -3.7057
C      2.7749     3.8914    -3.7618
C      2.5615     4.8531    -2.7719
C      1.6706     4.5939    -1.7288
C      0.9996     3.3694    -1.6689
C      1.2126    -0.2877    -3.6600
C      0.7155    -1.7393    -3.4932
N      1.8046    -2.7273    -3.5582
C      2.1428    -3.2737    -2.2375
C      2.8992    -2.2614    -1.3440
P      1.9705    -1.8425     0.1394
C      1.5391    -3.4265     0.8544
C      2.5324    -4.4021     1.0503
C      2.2040    -5.6397     1.6112
C      0.8861    -5.9102     1.9862
C     -0.1034    -4.9408     1.8055
C      0.2216    -3.7018     1.2446
C      3.2183    -1.2219     1.2610
C      4.2931    -0.4537     0.7792
C      5.2310     0.0792     1.6687
C      5.0956    -0.1351     3.0423
C      4.0172    -0.8769     3.5305
C      3.0761    -1.4119     2.6460
H      2.9019     4.3114     1.6636
H      3.6990     3.0062     2.6385
H      4.2201     3.3077     0.9301
H     -1.0868    -0.1401    -5.0096
H     -3.2486     0.4351    -5.9467
H     -4.7035     2.1018    -4.8365
H     -3.9575     3.1990    -2.7448
H     -1.7779     2.6454    -1.7647
H      2.2865     1.9557    -4.5000
H      3.4557     4.0993    -4.5772
H      3.0796     5.8022    -2.8182
H      1.4971     5.3430    -0.9671
H      0.3031     3.1954    -0.8608
H      2.2927    -0.2224    -3.4502
H      1.0546     0.0346    -4.7084
H      0.0079    -1.9767    -4.3130
H      0.1307    -1.8582    -2.5635
H      2.6592    -2.3581    -4.0374
H      2.8021    -4.1544    -2.3965
H      1.2287    -3.6847    -1.7570
H      3.8674    -2.7120    -1.0392
H      3.1182    -1.3418    -1.9003
H      3.5611    -4.2064     0.7787
H      2.9724    -6.3876     1.7583
H      0.6327    -6.8681     2.4217
H     -1.1230    -5.1478     2.1042
H     -0.5550    -2.9689     1.1323
H      4.4027    -0.2435    -0.2753
H      6.0565     0.6700     1.2933
H      5.8200     0.2830     3.7291
H      3.9054    -1.0301     4.5961
H      2.2353    -1.9628     3.0469
72
{"conf": 22, "E": 114.63, "rms": -1.0, "geom": "OH", "total_charge": 0, "CA_charge": 1, "smiles": "C[C:1]#[5N:2]->[Mn+:3]1(<-[3C-:4]#[O+:5])(<-[4H-:6])(<-[6C-:7]#[O+:8])<-[1P:9]([c:10]2[cH:11][cH:12][cH:13][cH:14][cH:15]2)([c:16]2[cH:17][cH:18][cH:19][cH:20][cH:21]2)[CH2:22][CH2:23][NH:24][CH2:25][CH2:26][2P:27]->1([c:28]1[cH:29][cH:30][cH:31][cH:32][cH:33]1)[c:34]1[cH:35][cH:36][cH:37][cH:38][cH:39]1", "smiles3D": "C([C:1]#[5N:2]->[Mn+:3]1(<-[3C-:4]#[O+:5])(<-[4H-:6])(<-[6C-:7]#[O+:8])<-[1P:9]([c:10]2[c:11]([H:43])[c:12]([H:44])[c:13]([H:45])[c:14]([H:46])[c:15]2[H:47])([c:16]2[c:17]([H:48])[c:18]([H:49])[c:19]([H:50])[c:20]([H:51])[c:21]2[H:52])[C:22]([H:53])([H:54])[C:23]([H:55])([H:56])[N:24]([H:57])[C:25]([H:58])([H:59])[C:26]([H:60])([H:61])[2P:27]->1([c:28]1[c:29]([H:62])[c:30]([H:63])[c:31]([H:64])[c:32]([H:65])[c:33]1[H:66])[c:34]1[c:35]([H:67])[c:36]([H:68])[c:37]([H:69])[c:38]([H:70])[c:39]1[H:71])([H:40])([H:41])[H:42]", "smiles3Dx": "C([C:1]#[5N:2]->[Mn+:3]1(<-[3C-:4]#[O+:5])(<-[4H-:6])(<-[6C-:7]#[O+:8])<-[1P:9]([c:10]2[c:11]([H:43])[c:12]([H:44])[c:13]([H:45])[c:14]([H:46])[c:15]2[H:47])([c:16]2[c:17]([H:48])[c:18]([H:49])[c:19]([H:50])[c:20]([H:51])[c:21]2[H:52])[C:22]([H:53])([H:54])[C:23]([H:55])([H:56])[N:24]([H:57])[C:25]([H:58])([H:59])[C:26]([H:60])([H:61])[2P:27]->1([c:28]1[c:29]([H:62])[c:30]([H:63])[c:31]([H:64])[c:32]([H:65])[c:33]1[H:66])[c:34]1[c:35]([H:67])[c:36]([H:68])[c:37]([H:69])[c:38]([H:70])[c:39]1[H:71])([H:40])([H:41])[H:42]", "dummies": []}
C     -2.7420     2.1332    -3.5682
C     -1.9396     1.5059    -2.5196
N     -1.2675     0.9826    -1.6344
Mn     0.0000     0.0000     0.0000
C      1.3304    -1.0686     1.5278
O      2.0304    -1.6303     2.3331
H      1.5223     0.5493    -0.8742
C      0.0344    -1.9049    -1.2689
O      0.0508    -2.9092    -1.9360
P      0.1041     2.2775     1.4301
C      0.5808     3.7070     0.4714
C      0.7764     4.9471     1.1019
C      1.1487     6.0658     0.3507
C      1.3341     5.9521    -1.0297
C      1.1537     4.7175    -1.6591
C      0.7826     3.5962    -0.9106
C      1.3924     2.1866     2.6678
C      1.0948     2.1900     4.0437
C      2.1250     2.0909     4.9839
C      3.4530     1.9872     4.5630
C      3.7545     1.9786     3.1992
C      2.7288     2.0750     2.2547
C     -1.3885     2.7980     2.2952
C     -2.4880     3.2329     1.3201
N     -2.9100     2.1198     0.4670
C     -3.8895     1.2468     1.1285
C     -3.7407    -0.1810     0.6035
P     -2.2156    -0.9400     1.1893
C     -2.4077    -2.6828     0.8371
C     -1.7656    -3.6345     1.6471
C     -1.8784    -4.9974     1.3576
C     -2.6171    -5.4193     0.2497
C     -3.2372    -4.4782    -0.5758
C     -3.1284    -3.1135    -0.2908
C     -2.3061    -0.8714     2.9751
C     -3.4655    -1.3089     3.6388
C     -3.5238    -1.2983     5.0356
C     -2.4227    -0.8660     5.7788
C     -1.2605    -0.4500     5.1253
C     -1.2005    -0.4600     3.7286
H     -3.8111     2.1185    -3.2724
H     -2.4111     3.1830    -3.7072
H     -2.6121     1.5745    -4.5177
H      0.6465     5.0499     2.1713
H      1.2957     7.0204     0.8391
H      1.6228     6.8187    -1.6103
H      1.3052     4.6282    -2.7271
H      0.6637     2.6503    -1.4125
H      0.0807     2.2539     4.4071
H      1.8926     2.0903     6.0411
H      4.2478     1.9098     5.2935
H      4.7831     1.8938     2.8734
H      2.9765     2.0589     1.2005
H     -1.1442     3.6553     2.9560
H     -1.7587     1.9686     2.9199
H     -3.3521     3.6416     1.8915
H     -2.1108     4.0650     0.6862
H     -3.3727     2.5293    -0.3785
H     -3.7940     1.2556     2.2349
H     -4.9200     1.6027     0.9020
H     -3.7336    -0.1581    -0.5063
H     -4.6066    -0.7866     0.9422
H     -1.1716    -3.3268     2.4981
H     -1.3869    -5.7264     1.9888
H     -2.7009    -6.4748     0.0252
H     -3.7965    -4.8060    -1.4425
H     -3.5964    -2.4081    -0.9618
H     -4.3195    -1.6705     3.0824
H     -4.4202    -1.6321     5.5419
H     -2.4680    -0.8589     6.8601
H     -0.4056    -0.1191     5.7007
H     -0.3024    -0.1258     3.2449
72
{"conf": 23, "E": 137.16, "rms": -1.0, "geom": "OH", "total_charge": 0, "CA_charge": 1, "smiles": "C[C:1]#[5N:2]->[Mn+:3]1(<-[3C-:4]#[O+:5])(<-[4H-:6])(<-[6C-:7]#[O+:8])<-[1P:9]([c:10]2[cH:11][cH:12][cH:13][cH:14][cH:15]2)([c:16]2[cH:17][cH:18][cH:19][cH:20][cH:21]2)[CH2:22][CH2:23][NH:24][CH2:25][CH2:26][2P:27]->1([c:28]1[cH:29][cH:30][cH:31][cH:32][cH:33]1)[c:34]1[cH:35][cH:36][cH:37][cH:38][cH:39]1", "smiles3D": "C([C:1]#[5N:2]->[Mn+:3]1(<-[3C-:4]#[O+:5])(<-[4H-:6])(<-[6C-:7]#[O+:8])<-[1P:9]([c:10]2[c:11]([H:43])[c:12]([H:44])[c:13]([H:45])[c:14]([H:46])[c:15]2[H:47])([c:16]2[c:17]([H:48])[c:18]([H:49])[c:19]([H:50])[c:20]([H:51])[c:21]2[H:52])[C:22]([H:53])([H:54])[C:23]([H:55])([H:56])[N:24]([H:57])[C:25]([H:58])([H:59])[C:26]([H:60])([H:61])[2P:27]->1([c:28]1[c:29]([H:62])[c:30]([H:63])[c:31]([H:64])[c:32]([H:65])[c:33]1[H:66])[c:34]1[c:35]([H:67])[c:36]([H:68])[c:37]([H:69])[c:38]([H:70])[c:39]1[H:71])([H:40])([H:41])[H:42]", "smiles3Dx": "C([C:1]#[5N:2]->[Mn+:3]1(<-[3C-:4]#[O+:5])(<-[4H-:6])(<-[6C-:7]#[O+:8])<-[1P:9]([c:10]2[c:11]([H:43])[c:12]([H:44])[c:13]([H:45])[c:14]([H:46])[c:15]2[H:47])([c:16]2[c:17]([H:48])[c:18]([H:49])[c:19]([H:50])[c:20]([H:51])[c:21]2[H:52])[C:22]([H:53])([H:54])[C:23]([H:55])([H:56])[N:24]([H:57])[C:25]([H:58])([H:59])[C:26]([H:60])([H:61])[2P:27]->1([c:28]1[c:29]([H:62])[c:30]([H:63])[c:31]([H:64])[c:32]([H:65])[c:33]1[H:66])[c:34]1[c:35]([H:67])[c:36]([H:68])[c:37]([H:69])[c:38]([H:70])[c:39]1[H:71])([H:40])([H:41])[H:42]", "dummies": []}
C     -0.1350     0.6363    -4.9334
C     -0.0873     0.4519    -3.4842
N     -0.0517     0.2953    -2.2666
Mn     0.0000     0.0000     0.0000
C      0.2116    -0.2299     2.2661
O      0.3323    -0.3475     3.4604
H      0.8076     1.6451     0.1614
C      2.0948    -0.9003    -0.2022
O      3.1985    -1.3742    -0.3092
P     -2.3391     1.3373     0.1096
C     -3.1207     1.6754     1.6871
C     -4.0366     2.7377     1.8015
C     -4.6770     2.9907     3.0180
C     -4.4270     2.1738     4.1228
C     -3.5469     1.0956     4.0066
C     -2.9042     0.8427     2.7910
C     -1.9848     2.9650    -0.5450
C     -1.4646     3.9619     0.2981
C     -1.1291     5.2170    -0.2181
C     -1.2821     5.4772    -1.5821
C     -1.7585     4.4781    -2.4345
C     -2.0977     3.2218    -1.9232
C     -3.6662     0.7230    -0.9432
C     -4.5911    -0.2740    -0.2175
N     -3.9037    -1.4480     0.3413
C     -3.7608    -2.5831    -0.5840
C     -2.4690    -2.5672    -1.4269
P     -0.9759    -2.4854    -0.4215
C      0.2432    -3.3509    -1.4068
C      0.2498    -3.2171    -2.8064
C      1.2379    -3.8466    -3.5691
C      2.2372    -4.5950    -2.9422
C      2.2582    -4.7044    -1.5497
C      1.2736    -4.0756    -0.7820
C     -1.2863    -3.5996     0.9490
C     -1.4027    -4.9823     0.7130
C     -1.6750    -5.8590     1.7670
C     -1.8552    -5.3630     3.0599
C     -1.7763    -3.9888     3.2956
C     -1.5019    -3.1111     2.2424
H      0.8391     1.0309    -5.2882
H     -0.3404    -0.3383    -5.4222
H     -0.9409     1.3554    -5.1870
H     -4.2635     3.3669     0.9505
H     -5.3732     3.8151     3.1016
H     -4.9262     2.3668     5.0634
H     -3.3715     0.4474     4.8556
H     -2.2734    -0.0163     2.7141
H     -1.3125     3.7700     1.3526
H     -0.7408     5.9850     0.4382
H     -1.0175     6.4480    -1.9808
H     -1.8550     4.6737    -3.4947
H     -2.4303     2.4562    -2.6106
H     -4.2832     1.5850    -1.2745
H     -3.2306     0.2491    -1.8370
H     -5.1137     0.2490     0.6100
H     -5.3992    -0.5832    -0.9154
H     -3.0109    -1.1984     0.8094
H     -4.6317    -2.6475    -1.2718
H     -3.7970    -3.5200     0.0093
H     -2.4400    -3.4997    -2.0294
H     -2.4840    -1.7116    -2.1205
H     -0.4956    -2.6196    -3.3134
H      1.2341    -3.7463    -4.6468
H      3.0030    -5.0788    -3.5346
H      3.0443    -5.2677    -1.0639
H      1.3274    -4.1455     0.2967
H     -1.2905    -5.3837    -0.2860
H     -1.7541    -6.9221     1.5797
H     -2.0705    -6.0412     3.8754
H     -1.9401    -3.6013     4.2929
H     -1.4955    -2.0622     2.4396
72
{"conf": 24, "E": 506.08, "rms": -1.0, "geom": "OH", "total_charge": 0, "CA_charge": 1, "smiles": "C[C:1]#[5N:2]->[Mn+:3]1(<-[3C-:4]#[O+:5])(<-[4H-:6])(<-[6C-:7]#[O+:8])<-[1P:9]([c:10]2[cH:11][cH:12][cH:13][cH:14][cH:15]2)([c:16]2[cH:17][cH:18][cH:19][cH:20][cH:21]2)[CH2:22][CH2:23][NH:24][CH2:25][CH2:26][2P:27]->1([c:28]1[cH:29][cH:30][cH:31][cH:32][cH:33]1)[c:34]1[cH:35][cH:36][cH:37][cH:38][cH:39]1", "smiles3D": "C([C:1]#[5N:2]->[Mn+:3]1(<-[3C-:4]#[O+:5])(<-[4H-:6])(<-[6C-:7]#[O+:8])<-[1P:9]([c:10]2[c:11]([H:43])[c:12]([H:44])[c:13]([H:45])[c:14]([H:46])[c:15]2[H:47])([c:16]2[c:17]([H:48])[c:18]([H:49])[c:19]([H:50])[c:20]([H:51])[c:21]2[H:52])[C:22]([H:53])([H:54])[C:23]([H:55])([H:56])[N:24]([H:57])[C:25]([H:58])([H:59])[C:26]([H:60])([H:61])[2P:27]->1([c:28]1[c:29]([H:62])[c:30]([H:63])[c:31]([H:64])[c:32]([H:65])[c:33]1[H:66])[c:34]1[c:35]([H:67])[c:36]([H:68])[c:37]([H:69])[c:38]([H:70])[c:39]1[H:71])([H:40])([H:41])[H:42]", "smiles3Dx": "C([C:1]#[5N:2]->[Mn+:3]1(<-[3C-:4]#[O+:5])(<-[4H-:6])(<-[6C-:7]#[O+:8])<-[1P:9]([c:10]2[c:11]([H:43])[c:12]([H:44])[c:13]([H:45])[c:14]([H:46])[c:15]2[H:47])([c:16]2[c:17]([H:48])[c:18]([H:49])[c:19]([H:50])[c:20]([H:51])[c:21]2[H:52])[C:22]([H:53])([H:54])[C:23]([H:55])([H:56])[N:24]([H:57])[C:25]([H:58])([H:59])[C:26]([H:60])([H:61])[2P:27]->1([c:28]1[c:29]([H:62])[c:30]([H:63])[c:31]([H:64])[c:32]([H:65])[c:33]1[H:66])[c:34]1[c:35]([H:67])[c:36]([H:68])[c:37]([H:69])[c:38]([H:70])[c:39]1[H:71])([H:40])([H:41])[H:42]", "dummies": []}
C      3.7668     1.9216    -2.6702
C      2.6652     1.3614    -1.8893
N      1.7366     0.9007    -1.2287
Mn     0.0000     0.0000     0.0000
C     -1.2532    -1.7031     0.9670
O     -1.9024    -2.5881     1.4668
H      1.3285    -1.2100     0.3933
C     -0.5466    -0.9857    -1.9940
O     -0.8354    -1.5034    -3.0440
P      0.3576     1.4245     2.1758
C      1.2511     2.8228     1.3160
C      2.5111     3.3399     1.7943
C      3.1626     4.4096     1.1703
C      2.6950     4.9051    -0.0336
C      1.6377     4.2637    -0.6522
C      0.9813     3.2054    -0.0105
C     -1.3624     1.3028     2.9058
C     -1.6669     1.4871     4.3135
C     -2.9325     1.2204     4.8484
C     -3.9205     0.6530     4.0637
C     -3.6271     0.3160     2.7556
C     -2.3646     0.5945     2.2241
C      1.1476     1.6977     3.7298
C      0.7087     3.2520     4.0696
N     -0.6388     3.7645     3.4866
C     -0.9975     4.2064     2.0520
C     -2.2022     3.4564     1.1910
P     -1.8807     2.2276    -0.2020
C     -1.6565     3.2015    -1.6941
C     -1.4605     4.5961    -1.6499
C     -1.2922     5.3187    -2.8353
C     -1.3111     4.6622    -4.0678
C     -1.4940     3.2790    -4.1187
C     -1.6641     2.5513    -2.9381
C     -3.5265     1.5966    -0.5416
C     -4.6387     2.4594    -0.5553
C     -5.9118     1.9633    -0.8521
C     -6.0844     0.6120    -1.1587
C     -4.9812    -0.2433    -1.1832
C     -3.7068     0.2486    -0.8888
H      4.4136     2.5329    -2.0077
H      3.3570     2.5620    -3.4781
H      4.3624     1.0981    -3.1146
H      3.0671     2.9934     2.6364
H      4.0640     4.8250     1.6039
H      3.2157     5.7113    -0.5340
H      1.3813     4.5268    -1.6703
H      0.4352     2.6143    -0.6544
H     -1.0082     1.8472     5.0734
H     -3.1356     1.4283     5.8919
H     -4.8958     0.4368     4.4802
H     -4.3749    -0.1763     2.1465
H     -2.2281     0.2923     1.2461
H      0.7721     0.9886     4.4889
H      2.2330     1.5561     3.6747
H      1.4931     4.0043     3.8797
H      0.6476     3.3087     5.1781
H     -1.0315     4.4575     4.1670
H     -1.4999     5.1857     2.2230
H     -0.1834     4.6964     1.5051
H     -2.7869     4.2756     0.7310
H     -2.8952     2.9974     1.9139
H     -1.3912     5.1360    -0.7195
H     -1.1336     6.3887    -2.7971
H     -1.1769     5.2246    -4.9827
H     -1.5039     2.7698    -5.0737
H     -1.8059     1.4800    -2.9952
H     -4.5361     3.5157    -0.3611
H     -6.7644     2.6300    -0.8543
H     -7.0706     0.2306    -1.3896
H     -5.1125    -1.2878    -1.4345
H     -2.8700    -0.4272    -0.9223
72
{"conf": 25, "E": 132.19, "rms": -1.0, "geom": "OH", "total_charge": 0, "CA_charge": 1, "smiles": "C[C:1]#[5N:2]->[Mn+:3]1(<-[3C-:4]#[O+:5])(<-[4H-:6])(<-[6C-:7]#[O+:8])<-[1P:9]([c:10]2[cH:11][cH:12][cH:13][cH:14][cH:15]2)([c:16]2[cH:17][cH:18][cH:19][cH:20][cH:21]2)[CH2:22][CH2:23][NH:24][CH2:25][CH2:26][2P:27]->1([c:28]1[cH:29][cH:30][cH:31][cH:32][cH:33]1)[c:34]1[cH:35][cH:36][cH:37][cH:38][cH:39]1", "smiles3D": "C([C:1]#[5N:2]->[Mn+:3]1(<-[3C-:4]#[O+:5])(<-[4H-:6])(<-[6C-:7]#[O+:8])<-[1P:9]([c:10]2[c:11]([H:43])[c:12]([H:44])[c:13]([H:45])[c:14]([H:46])[c:15]2[H:47])([c:16]2[c:17]([H:48])[c:18]([H:49])[c:19]([H:50])[c:20]([H:51])[c:21]2[H:52])[C:22]([H:53])([H:54])[C:23]([H:55])([H:56])[N:24]([H:57])[C:25]([H:58])([H:59])[C:26]([H:60])([H:61])[2P:27]->1([c:28]1[c:29]([H:62])[c:30]([H:63])[c:31]([H:64])[c:32]([H:65])[c:33]1[H:66])[c:34]1[c:35]([H:67])[c:36]([H:68])[c:37]([H:69])[c:38]([H:70])[c:39]1[H:71])([H:40])([H:41])[H:42]", "smiles3Dx": "C([C:1]#[5N:2]->[Mn+:3]1(<-[3C-:4]#[O+:5])(<-[4H-:6])(<-[6C-:7]#[O+:8])<-[1P:9]([c:10]2[c:11]([H:43])[c:12]([H:44])[c:13]([H:45])[c:14]([H:46])[c:15]2[H:47])([c:16]2[c:17]([H:48])[c:18]([H:49])[c:19]([H:50])[c:20]([H:51])[c:21]2[H:52])[C:22]([H:53])([H:54])[C:23]([H:55])([H:56])[N:24]([H:57])[C:25]([H:58])([H:59])[C:26]([H:60])([H:61])[2P:27]->1([c:28]1[c:29]([H:62])[c:30]([H:63])[c:31]([H:64])[c:32]([H:65])[c:33]1[H:66])[c:34]1[c:35]([H:67])[c:36]([H:68])[c:37]([H:69])[c:38]([H:70])[c:39]1[H:71])([H:40])([H:41])[H:42]", "dummies": []}
C      0.8023    -4.5347     1.8961
C      0.5737    -3.1980     1.3507
N      0.3865    -2.0774     0.8825
Mn     0.0000     0.0000     0.0000
C     -0.5434     2.0835    -0.7789
O     -0.8295     3.1810    -1.1883
H      0.9034     0.7517     1.4139
C     -1.8761     0.0910     1.3084
O     -2.8648     0.1379     1.9973
P      2.3653     0.1060    -1.3511
C      3.3020    -1.4196    -1.4890
C      3.3379    -2.2985    -0.3975
C      4.0625    -3.4912    -0.4665
C      4.8142    -3.7854    -1.6051
C      4.8804    -2.8629    -2.6511
C      4.1542    -1.6694    -2.5826
C      3.4648     1.1657    -0.4142
C      2.9457     2.2909     0.2433
C      3.7884     3.1438     0.9618
C      5.1600     2.8892     1.0178
C      5.6922     1.7864     0.3466
C      4.8539     0.9300    -0.3741
C      2.3701     0.9480    -2.9511
C      1.8132     0.1080    -4.1233
N      0.5281    -0.5168    -3.8312
C     -0.5733     0.4484    -3.8846
C     -1.8627    -0.1688    -3.3468
P     -1.5481    -1.1533    -1.8712
C     -3.1639    -1.5336    -1.1984
C     -4.1581    -0.5416    -1.1190
C     -5.4010    -0.8344    -0.5491
C     -5.6539    -2.1064    -0.0311
C     -4.6576    -3.0842    -0.0653
C     -3.4128    -2.7976    -0.6328
C     -0.9665    -2.7183    -2.5142
C     -1.7761    -3.4791    -3.3753
C     -1.3094    -4.6946    -3.8860
C     -0.0336    -5.1536    -3.5455
C      0.7757    -4.3971    -2.6940
C      0.3076    -3.1843    -2.1820
H      0.6643    -5.2877     1.0931
H      1.8375    -4.6001     2.2896
H      0.0799    -4.7288     2.7153
H      2.8458    -2.0389     0.5240
H      4.0606    -4.1746     0.3728
H      5.3831    -4.7047    -1.6561
H      5.5203    -3.0580    -3.5020
H      4.3332    -0.9308    -3.3452
H      1.8934     2.5210     0.1945
H      3.3781     4.0068     1.4702
H      5.8117     3.5516     1.5728
H      6.7576     1.5980     0.3794
H      5.3074     0.1020    -0.8960
H      1.7740     1.8777    -2.8568
H      3.4137     1.2394    -3.1941
H      1.7262     0.7667    -5.0171
H      2.5221    -0.6823    -4.4259
H      0.3507    -1.2335    -4.5748
H     -0.3429     1.3467    -3.2849
H     -0.7417     0.7838    -4.9329
H     -2.3117    -0.8147    -4.1294
H     -2.5715     0.6465    -3.1106
H     -3.9778     0.4665    -1.4595
H     -6.1643    -0.0689    -0.4955
H     -6.6154    -2.3286     0.4134
H     -4.8461    -4.0622     0.3583
H     -2.6471    -3.5618    -0.6152
H     -2.7678    -3.1395    -3.6449
H     -1.9364    -5.2802    -4.5458
H      0.3278    -6.0933    -3.9425
H      1.7660    -4.7476    -2.4332
H      0.9382    -2.6024    -1.5411
72
{"conf": 26, "E": 125.18, "rms": -1.0, "geom": "OH", "total_charge": 0, "CA_charge": 1, "smiles": "C[C:1]#[5N:2]->[Mn+:3]1(<-[3C-:4]#[O+:5])(<-[4H-:6])(<-[6C-:7]#[O+:8])<-[1P:9]([c:10]2[cH:11][cH:12][cH:13][cH:14][cH:15]2)([c:16]2[cH:17][cH:18][cH:19][cH:20][cH:21]2)[CH2:22][CH2:23][NH:24][CH2:25][CH2:26][2P:27]->1([c:28]1[cH:29][cH:30][cH:31][cH:32][cH:33]1)[c:34]1[cH:35][cH:36][cH:37][cH:38][cH:39]1", "smiles3D": "C([C:1]#[5N:2]->[Mn+:3]1(<-[3C-:4]#[O+:5])(<-[4H-:6])(<-[6C-:7]#[O+:8])<-[1P:9]([c:10]2[c:11]([H:43])[c:12]([H:44])[c:13]([H:45])[c:14]([H:46])[c:15]2[H:47])([c:16]2[c:17]([H:48])[c:18]([H:49])[c:19]([H:50])[c:20]([H:51])[c:21]2[H:52])[C:22]([H:53])([H:54])[C:23]([H:55])([H:56])[N:24]([H:57])[C:25]([H:58])([H:59])[C:26]([H:60])([H:61])[2P:27]->1([c:28]1[c:29]([H:62])[c:30]([H:63])[c:31]([H:64])[c:32]([H:65])[c:33]1[H:66])[c:34]1[c:35]([H:67])[c:36]([H:68])[c:37]([H:69])[c:38]([H:70])[c:39]1[H:71])([H:40])([H:41])[H:42]", "smiles3Dx": "C([C:1]#[5N:2]->[Mn+:3]1(<-[3C-:4]#[O+:5])(<-[4H-:6])(<-[6C-:7]#[O+:8])<-[1P:9]([c:10]2[c:11]([H:43])[c:12]([H:44])[c:13]([H:45])[c:14]([H:46])[c:15]2[H:47])([c:16]2[c:17]([H:48])[c:18]([H:49])[c:19]([H:50])[c:20]([H:51])[c:21]2[H:52])[C:22]([H:53])([H:54])[C:23]([H:55])([H:56])[N:24]([H:57])[C:25]([H:58])([H:59])[C:26]([H:60])([H:61])[2P:27]->1([c:28]1[c:29]([H:62])[c:30]([H:63])[c:31]([H:64])[c:32]([H:65])[c:33]1[H:66])[c:34]1[c:35]([H:67])[c:36]([H:68])[c:37]([H:69])[c:38]([H:70])[c:39]1[H:71])([H:40])([H:41])[H:42]", "dummies": []}
C     -2.5342    -4.1157    -1.1953
C     -1.8022    -2.9004    -0.8440
N     -1.1753    -1.8852    -0.5511
Mn     0.0000     0.0000     0.0000
C      1.0546     1.9506     0.5695
O      1.6101     2.9780     0.8694
H     -1.3835     0.4804     1.1135
C     -1.1307     1.0921    -1.6644
O     -1.7285     1.6659    -2.5405
P      1.0164    -1.2646     2.1467
C      1.2642    -3.0337     2.0567
C      1.5721    -3.7610     3.2193
C      1.7471    -5.1466     3.1566
C      1.6125    -5.8136     1.9362
C      1.3076    -5.0938     0.7782
C      1.1403    -3.7072     0.8395
C     -0.1550    -1.0716     3.4842
C     -0.1081     0.0637     4.3111
C     -1.0547     0.2336     5.3262
C     -2.0658    -0.7133     5.5079
C     -2.1405    -1.8258     4.6660
C     -1.1970    -2.0003     3.6493
C      2.5549    -0.6049     2.8106
C      3.7883    -1.2960     2.2056
N      3.6970    -1.4343     0.7477
C      3.9249    -0.1475     0.0879
C      3.6700    -0.2393    -1.4088
P      1.9431    -0.6003    -1.7945
C      1.7426     0.3675    -3.2888
C      2.0021    -0.1870    -4.5577
C      1.8966     0.6045    -5.7057
C      1.5683     1.9578    -5.5976
C      1.3652     2.5274    -4.3389
C      1.4692     1.7400    -3.1887
C      1.8329    -2.3009    -2.3558
C      2.8286    -3.2527    -2.0598
C      2.6886    -4.5745    -2.4952
C      1.5525    -4.9649    -3.2069
C      0.5501    -4.0344    -3.4844
C      0.6872    -2.7108    -3.0589
H     -3.4294    -4.2094    -0.5469
H     -2.8479    -4.0632    -2.2581
H     -1.8752    -4.9962    -1.0482
H      1.6753    -3.2570     4.1720
H      1.9837    -5.7032     4.0541
H      1.7439    -6.8867     1.8878
H      1.1996    -5.6108    -0.1660
H      0.9160    -3.1645    -0.0567
H      0.6481     0.8244     4.1704
H     -1.0095     1.1049     5.9668
H     -2.7991    -0.5783     6.2925
H     -2.9351    -2.5492     4.7958
H     -1.2883    -2.8549     2.9914
H      2.5701    -0.7574     3.9106
H      2.6002     0.4835     2.6081
H      4.7053    -0.7337     2.4939
H      3.8910    -2.3061     2.6578
H      4.4731    -2.0753     0.4600
H      3.2770     0.6422     0.5015
H      4.9797     0.1742     0.2439
H      3.9338     0.7404    -1.8615
H      4.3310    -1.0045    -1.8553
H      2.3062    -1.2169    -4.6754
H      2.0838     0.1711    -6.6797
H      1.4918     2.5692    -6.4873
H      1.1384     3.5822    -4.2531
H      1.3472     2.2061    -2.2210
H      3.6977    -3.0149    -1.4753
H      3.4551    -5.3028    -2.2636
H      1.4443    -5.9909    -3.5337
H     -0.3359    -4.3390    -4.0262
H     -0.1017    -2.0025    -3.2797
