# Supplementary material for: MACE: Automated Assessment of Stereochemistry of Transition Metal Complexes and Its Applications in Computational Catalysis
Source: J Chem Theory Comput. 2024 Feb 16;20(5):2313–20. doi: 10.1021/acs.jctc.3c01313 (PMC10938507; doi:10.1021/acs.jctc.3c01313)
Supplement: Supplementary file 3 — ct3c01313_si_003.zip [file ct3c01313_si_003.zip › structures/screening/mace_MeCN/Mn_PNhP_Ph_bi_0.xyz]

72
{"conf": 0, "E": 131.53, "rms": -1.0, "geom": "OH", "total_charge": 0, "CA_charge": 1, "smiles": "C[C:1]#[6N:2]->[Mn+:3]1(<-[3H-:4])(<-[4C-:5]#[O+:6])(<-[5C-:7]#[O+:8])<-[1N@H:9]([CH2:10][CH2:11][P:12]([c:13]2[cH:14][cH:15][cH:16][cH:17][cH:18]2)[c:19]2[cH:20][cH:21][cH:22][cH:23][cH:24]2)[CH2:25][CH2:26][2P:27]->1([c:28]1[cH:29][cH:30][cH:31][cH:32][cH:33]1)[c:34]1[cH:35][cH:36][cH:37][cH:38][cH:39]1", "smiles3D": "C([C:1]#[6N:2]->[Mn+:3]1(<-[3H-:4])(<-[4C-:5]#[O+:6])(<-[5C-:7]#[O+:8])<-[1N@@:9]([C:10]([C:11]([P:12]([c:13]2[c:14]([H:48])[c:15]([H:49])[c:16]([H:50])[c:17]([H:51])[c:18]2[H:52])[c:19]2[c:20]([H:53])[c:21]([H:54])[c:22]([H:55])[c:23]([H:56])[c:24]2[H:57])([H:46])[H:47])([H:44])[H:45])([H:43])[C:25]([H:58])([H:59])[C:26]([H:60])([H:61])[2P:27]->1([c:28]1[c:29]([H:62])[c:30]([H:63])[c:31]([H:64])[c:32]([H:65])[c:33]1[H:66])[c:34]1[c:35]([H:67])[c:36]([H:68])[c:37]([H:69])[c:38]([H:70])[c:39]1[H:71])([H:40])([H:41])[H:42]", "smiles3Dx": "C([C:1]#[6N:2]->[Mn+:3]1(<-[3H-:4])(<-[4C-:5]#[O+:6])(<-[5C-:7]#[O+:8])<-[1N@@:9]([C:10]([C:11]([P:12]([c:13]2[c:14]([H:48])[c:15]([H:49])[c:16]([H:50])[c:17]([H:51])[c:18]2[H:52])[c:19]2[c:20]([H:53])[c:21]([H:54])[c:22]([H:55])[c:23]([H:56])[c:24]2[H:57])([H:46])[H:47])([H:44])[H:45])([H:43])[C:25]([H:58])([H:59])[C:26]([H:60])([H:61])[2P:27]->1([c:28]1[c:29]([H:62])[c:30]([H:63])[c:31]([H:64])[c:32]([H:65])[c:33]1[H:66])[c:34]1[c:35]([H:67])[c:36]([H:68])[c:37]([H:69])[c:38]([H:70])[c:39]1[H:71])([H:40])([H:41])[H:42]", "dummies": []}
C     -4.7385     0.7859     1.3145
C     -3.3424     0.5634     0.9258
N     -2.1740     0.3729     0.5972
Mn     0.0000     0.0000     0.0000
H     -0.1488     1.2788    -1.3077
C      0.7465     1.5933     1.4664
O      1.1381     2.4351     2.2380
C      0.1645    -1.5661     1.6653
O      0.2557    -2.3880     2.5431
N      2.1049    -0.6279    -0.7792
C      2.9011     0.5182    -1.0273
C      2.6633     1.2116    -2.3845
P      3.3700     2.9458    -2.4172
C      1.9343     4.0076    -1.9251
C      2.1529     5.0394    -0.9983
C      1.1207     5.9281    -0.6752
C     -0.1309     5.8011    -1.2860
C     -0.3559     4.7735    -2.2088
C      0.6731     3.8845    -2.5368
C      3.4022     3.3419    -4.2267
C      2.5470     2.7116    -5.1489
C      2.5708     3.0745    -6.4986
C      3.4419     4.0774    -6.9370
C      4.2882     4.7179    -6.0251
C      4.2624     4.3561    -4.6748
C      2.0384    -1.5755    -1.8707
C      0.9619    -2.6718    -1.7294
P     -0.6419    -1.8831    -1.6650
C     -1.0026    -1.3472    -3.3290
C     -1.5007    -0.0563    -3.5474
C     -1.7277     0.3997    -4.8492
C     -1.4696    -0.4387    -5.9396
C     -1.0173    -1.7462    -5.7240
C     -0.7988    -2.2050    -4.4210
C     -1.8508    -3.1253    -1.2214
C     -1.5450    -4.1270    -0.2848
C     -2.4748    -5.1257     0.0076
C     -3.7167    -5.1369    -0.6355
C     -4.0442    -4.1237    -1.5414
C     -3.1157    -3.1206    -1.8345
H     -4.7996     1.6595     1.9936
H     -5.1253    -0.1165     1.8331
H     -5.3504     0.9852     0.4091
H      2.4884    -1.0710    -0.0733
H      2.7006     1.2502    -0.2194
H      3.9790     0.2295    -0.9688
H      3.1976     0.6388    -3.1722
H      1.5826     1.2230    -2.6217
H      3.1227     5.1582    -0.5304
H      1.2988     6.7360     0.0336
H     -0.9244     6.4991    -1.0452
H     -1.3260     4.6849    -2.6886
H      0.4822     3.1195    -3.2679
H      1.8593     1.9377    -4.8398
H      1.9084     2.5861    -7.2040
H      3.4583     4.3585    -7.9853
H      4.9514     5.5019    -6.3680
H      4.9160     4.8695    -3.9733
H      1.8350    -1.0631    -2.8261
H      3.0330    -2.0789    -1.9622
H      1.0116    -3.3641    -2.5912
H      1.1413    -3.2348    -0.7958
H     -1.7355     0.5918    -2.7177
H     -2.0946     1.4045    -5.0127
H     -1.6436    -0.0809    -6.9493
H     -0.8483    -2.4040    -6.5678
H     -0.4608    -3.2239    -4.2816
H     -0.5987    -4.1406     0.2270
H     -2.2260    -5.9103     0.7125
H     -4.4307    -5.9180    -0.4200
H     -5.0095    -4.1298    -2.0322
H     -3.3902    -2.3511    -2.5431
72
{"conf": 1, "E": 143.27, "rms": -1.0, "geom": "OH", "total_charge": 0, "CA_charge": 1, "smiles": "C[C:1]#[6N:2]->[Mn+:3]1(<-[3H-:4])(<-[4C-:5]#[O+:6])(<-[5C-:7]#[O+:8])<-[1N@H:9]([CH2:10][CH2:11][P:12]([c:13]2[cH:14][cH:15][cH:16][cH:17][cH:18]2)[c:19]2[cH:20][cH:21][cH:22][cH:23][cH:24]2)[CH2:25][CH2:26][2P:27]->1([c:28]1[cH:29][cH:30][cH:31][cH:32][cH:33]1)[c:34]1[cH:35][cH:36][cH:37][cH:38][cH:39]1", "smiles3D": "C([C:1]#[6N:2]->[Mn+:3]1(<-[3H-:4])(<-[4C-:5]#[O+:6])(<-[5C-:7]#[O+:8])<-[1N@@:9]([C:10]([C:11]([P:12]([c:13]2[c:14]([H:48])[c:15]([H:49])[c:16]([H:50])[c:17]([H:51])[c:18]2[H:52])[c:19]2[c:20]([H:53])[c:21]([H:54])[c:22]([H:55])[c:23]([H:56])[c:24]2[H:57])([H:46])[H:47])([H:44])[H:45])([H:43])[C:25]([H:58])([H:59])[C:26]([H:60])([H:61])[2P:27]->1([c:28]1[c:29]([H:62])[c:30]([H:63])[c:31]([H:64])[c:32]([H:65])[c:33]1[H:66])[c:34]1[c:35]([H:67])[c:36]([H:68])[c:37]([H:69])[c:38]([H:70])[c:39]1[H:71])([H:40])([H:41])[H:42]", "smiles3Dx": "C([C:1]#[6N:2]->[Mn+:3]1(<-[3H-:4])(<-[4C-:5]#[O+:6])(<-[5C-:7]#[O+:8])<-[1N@@:9]([C:10]([C:11]([P:12]([c:13]2[c:14]([H:48])[c:15]([H:49])[c:16]([H:50])[c:17]([H:51])[c:18]2[H:52])[c:19]2[c:20]([H:53])[c:21]([H:54])[c:22]([H:55])[c:23]([H:56])[c:24]2[H:57])([H:46])[H:47])([H:44])[H:45])([H:43])[C:25]([H:58])([H:59])[C:26]([H:60])([H:61])[2P:27]->1([c:28]1[c:29]([H:62])[c:30]([H:63])[c:31]([H:64])[c:32]([H:65])[c:33]1[H:66])[c:34]1[c:35]([H:67])[c:36]([H:68])[c:37]([H:69])[c:38]([H:70])[c:39]1[H:71])([H:40])([H:41])[H:42]", "dummies": []}
C     -0.2344     2.4694     4.3171
C     -0.1815     1.7501     3.0426
N     -0.1281     1.1398     1.9768
Mn     0.0000     0.0000     0.0000
H      0.8438    -1.3792     0.8766
C     -2.0086    -1.0413     0.3404
O     -3.0675    -1.5904     0.5227
C     -1.0772     1.7254    -1.0494
O     -1.6479     2.6304    -1.6040
N      0.3904    -1.0165    -2.0344
C      0.8989    -2.2920    -1.7550
C      1.3379    -3.1539    -2.9569
P     -0.0258    -3.6734    -4.1589
C      0.0540    -2.6589    -5.7111
C      1.2696    -2.1148    -6.1644
C      1.3265    -1.4135    -7.3749
C      0.1812    -1.2887    -8.1637
C     -1.0196    -1.8764    -7.7521
C     -1.0773    -2.5767    -6.5421
C     -1.6701    -3.3731    -3.3613
C     -2.4083    -2.2021    -3.6026
C     -3.6562    -2.0179    -2.9978
C     -4.1782    -3.0028    -2.1555
C     -3.4394    -4.1608    -1.8961
C     -2.1885    -4.3442    -2.4936
C      1.2037    -0.1547    -2.8357
C      2.5751     0.2800    -2.2324
P      2.3147     1.0166    -0.6221
C      2.4168     2.7915    -0.8137
C      1.8402     3.4248    -1.9272
C      1.8973     4.8159    -2.0524
C      2.5193     5.5851    -1.0632
C      3.0848     4.9652     0.0539
C      3.0279     3.5735     0.1842
C      3.7105     0.5201     0.3702
C      5.0099     0.5743    -0.1602
C      6.1033     0.1939     0.6252
C      5.9025    -0.2254     1.9434
C      4.6071    -0.2690     2.4770
C      3.5122     0.1055     1.6948
H      0.7566     2.4039     4.8127
H     -1.0081     2.0139     4.9734
H     -0.4843     3.5312     4.1263
H     -0.4125    -1.1048    -2.4431
H      1.7757    -2.1686    -1.0832
H      0.1226    -2.8521    -1.1892
H      1.7365    -4.0996    -2.5342
H      2.1918    -2.6874    -3.4788
H      2.1839    -2.2360    -5.6052
H      2.2636    -0.9835    -7.7066
H      0.2252    -0.7553    -9.1060
H     -1.9014    -1.8002    -8.3819
H     -2.0082    -3.0505    -6.2559
H     -2.0193    -1.4202    -4.2424
H     -4.2166    -1.1087    -3.1832
H     -5.1525    -2.8676    -1.6986
H     -3.8378    -4.9187    -1.2328
H     -1.6279    -5.2467    -2.2868
H      1.3905    -0.6312    -3.8176
H      0.6104     0.7614    -3.0311
H      3.2285    -0.6072    -2.1339
H      3.0637     1.0147    -2.9008
H      1.3425     2.8579    -2.6962
H      1.4529     5.3005    -2.9130
H      2.5632     6.6621    -1.1672
H      3.5666     5.5630     0.8176
H      3.4557     3.1152     1.0679
H      5.1778     0.9028    -1.1784
H      7.1073     0.2298     0.2163
H      6.7516    -0.5091     2.5557
H      4.4553    -0.5909     3.4968
H      2.5153     0.0755     2.1233
72
{"conf": 2, "E": 119.39, "rms": -1.0, "geom": "OH", "total_charge": 0, "CA_charge": 1, "smiles": "C[C:1]#[6N:2]->[Mn+:3]1(<-[3H-:4])(<-[4C-:5]#[O+:6])(<-[5C-:7]#[O+:8])<-[1N@H:9]([CH2:10][CH2:11][P:12]([c:13]2[cH:14][cH:15][cH:16][cH:17][cH:18]2)[c:19]2[cH:20][cH:21][cH:22][cH:23][cH:24]2)[CH2:25][CH2:26][2P:27]->1([c:28]1[cH:29][cH:30][cH:31][cH:32][cH:33]1)[c:34]1[cH:35][cH:36][cH:37][cH:38][cH:39]1", "smiles3D": "C([C:1]#[6N:2]->[Mn+:3]1(<-[3H-:4])(<-[4C-:5]#[O+:6])(<-[5C-:7]#[O+:8])<-[1N@@:9]([C:10]([C:11]([P:12]([c:13]2[c:14]([H:48])[c:15]([H:49])[c:16]([H:50])[c:17]([H:51])[c:18]2[H:52])[c:19]2[c:20]([H:53])[c:21]([H:54])[c:22]([H:55])[c:23]([H:56])[c:24]2[H:57])([H:46])[H:47])([H:44])[H:45])([H:43])[C:25]([H:58])([H:59])[C:26]([H:60])([H:61])[2P:27]->1([c:28]1[c:29]([H:62])[c:30]([H:63])[c:31]([H:64])[c:32]([H:65])[c:33]1[H:66])[c:34]1[c:35]([H:67])[c:36]([H:68])[c:37]([H:69])[c:38]([H:70])[c:39]1[H:71])([H:40])([H:41])[H:42]", "smiles3Dx": "C([C:1]#[6N:2]->[Mn+:3]1(<-[3H-:4])(<-[4C-:5]#[O+:6])(<-[5C-:7]#[O+:8])<-[1N@@:9]([C:10]([C:11]([P:12]([c:13]2[c:14]([H:48])[c:15]([H:49])[c:16]([H:50])[c:17]([H:51])[c:18]2[H:52])[c:19]2[c:20]([H:53])[c:21]([H:54])[c:22]([H:55])[c:23]([H:56])[c:24]2[H:57])([H:46])[H:47])([H:44])[H:45])([H:43])[C:25]([H:58])([H:59])[C:26]([H:60])([H:61])[2P:27]->1([c:28]1[c:29]([H:62])[c:30]([H:63])[c:31]([H:64])[c:32]([H:65])[c:33]1[H:66])[c:34]1[c:35]([H:67])[c:36]([H:68])[c:37]([H:69])[c:38]([H:70])[c:39]1[H:71])([H:40])([H:41])[H:42]", "dummies": []}
C     -4.6707    -1.2041     1.2328
C     -3.2982    -0.8493     0.8752
N     -2.1451    -0.5520     0.5731
Mn     0.0000     0.0000     0.0000
H     -0.3544     1.7694     0.3556
C      0.6976    -0.2907     2.1657
O      1.0647    -0.4428     3.3042
C      0.4571    -2.2017    -0.4292
O      0.6983    -3.3605    -0.6588
N      2.0544     0.5905    -0.8903
C      2.8646     1.1039     0.1353
C      4.3447     1.3253    -0.2342
P      5.1787    -0.2772    -0.7378
C      6.9884     0.1065    -0.7624
C      7.8939    -0.9617    -0.8173
C      9.2693    -0.7183    -0.8768
C      9.7485     0.5940    -0.8842
C      8.8525     1.6653    -0.8370
C      7.4765     1.4251    -0.7792
C      4.8392    -0.3375    -2.5510
C      5.2330     0.7057    -3.4046
C      4.9431     0.6442    -4.7711
C      4.2610    -0.4591    -5.2932
C      3.8738    -1.5045    -4.4485
C      4.1622    -1.4445    -3.0812
C      1.8144     1.4954    -1.9711
C      0.9780     0.8988    -3.1362
P     -0.6103     0.3665    -2.5072
C     -1.7765     1.6619    -2.8776
C     -1.9521     2.1077    -4.1980
C     -2.8907     3.1053    -4.4815
C     -3.6588     3.6583    -3.4533
C     -3.4902     3.2125    -2.1391
C     -2.5550     2.2131    -1.8512
C     -1.1075    -1.0594    -3.4563
C     -0.7520    -1.1814    -4.8103
C     -1.1741    -2.2906    -5.5487
C     -1.9550    -3.2788    -4.9431
C     -2.3162    -3.1576    -3.5989
C     -1.8974    -2.0495    -2.8570
H     -4.7797    -1.1948     2.3365
H     -4.9043    -2.2176     0.8451
H     -5.3693    -0.4677     0.7863
H      2.4291    -0.1719    -1.2194
H      2.8352     0.3896     0.9804
H      2.4359     2.0682     0.4889
H      4.8622     1.7035     0.6718
H      4.4563     2.0995    -1.0160
H      7.5321    -1.9833    -0.8185
H      9.9633    -1.5469    -0.9216
H     10.8128     0.7801    -0.9318
H      9.2240     2.6830    -0.8490
H      6.8052     2.2705    -0.7599
H      5.7543     1.5696    -3.0168
H      5.2454     1.4544    -5.4237
H      4.0326    -0.5035    -6.3511
H      3.3451    -2.3581    -4.8511
H      3.8510    -2.2549    -2.4330
H      2.7787     1.8408    -2.3973
H      1.2753     2.3848    -1.5749
H      1.5178     0.0303    -3.5644
H      0.8360     1.6673    -3.9226
H     -1.3715     1.6866    -5.0077
H     -3.0268     3.4470    -5.4992
H     -4.3873     4.4274    -3.6771
H     -4.0897     3.6348    -1.3443
H     -2.4504     1.8650    -0.8338
H     -0.1583    -0.4229    -5.3007
H     -0.9003    -2.3828    -6.5922
H     -2.2864    -4.1350    -5.5173
H     -2.9256    -3.9206    -3.1331
H     -2.1949    -1.9634    -1.8209
72
{"conf": 3, "E": 252.36, "rms": -1.0, "geom": "OH", "total_charge": 0, "CA_charge": 1, "smiles": "C[C:1]#[6N:2]->[Mn+:3]1(<-[3H-:4])(<-[4C-:5]#[O+:6])(<-[5C-:7]#[O+:8])<-[1N@H:9]([CH2:10][CH2:11][P:12]([c:13]2[cH:14][cH:15][cH:16][cH:17][cH:18]2)[c:19]2[cH:20][cH:21][cH:22][cH:23][cH:24]2)[CH2:25][CH2:26][2P:27]->1([c:28]1[cH:29][cH:30][cH:31][cH:32][cH:33]1)[c:34]1[cH:35][cH:36][cH:37][cH:38][cH:39]1", "smiles3D": "C([C:1]#[6N:2]->[Mn+:3]1(<-[3H-:4])(<-[4C-:5]#[O+:6])(<-[5C-:7]#[O+:8])<-[1N@@:9]([C:10]([C:11]([P:12]([c:13]2[c:14]([H:48])[c:15]([H:49])[c:16]([H:50])[c:17]([H:51])[c:18]2[H:52])[c:19]2[c:20]([H:53])[c:21]([H:54])[c:22]([H:55])[c:23]([H:56])[c:24]2[H:57])([H:46])[H:47])([H:44])[H:45])([H:43])[C:25]([H:58])([H:59])[C:26]([H:60])([H:61])[2P:27]->1([c:28]1[c:29]([H:62])[c:30]([H:63])[c:31]([H:64])[c:32]([H:65])[c:33]1[H:66])[c:34]1[c:35]([H:67])[c:36]([H:68])[c:37]([H:69])[c:38]([H:70])[c:39]1[H:71])([H:40])([H:41])[H:42]", "smiles3Dx": "C([C:1]#[6N:2]->[Mn+:3]1(<-[3H-:4])(<-[4C-:5]#[O+:6])(<-[5C-:7]#[O+:8])<-[1N@@:9]([C:10]([C:11]([P:12]([c:13]2[c:14]([H:48])[c:15]([H:49])[c:16]([H:50])[c:17]([H:51])[c:18]2[H:52])[c:19]2[c:20]([H:53])[c:21]([H:54])[c:22]([H:55])[c:23]([H:56])[c:24]2[H:57])([H:46])[H:47])([H:44])[H:45])([H:43])[C:25]([H:58])([H:59])[C:26]([H:60])([H:61])[2P:27]->1([c:28]1[c:29]([H:62])[c:30]([H:63])[c:31]([H:64])[c:32]([H:65])[c:33]1[H:66])[c:34]1[c:35]([H:67])[c:36]([H:68])[c:37]([H:69])[c:38]([H:70])[c:39]1[H:71])([H:40])([H:41])[H:42]", "dummies": []}
C      2.6312     3.8859     0.2809
C      1.4343     3.0399     0.1603
N      0.7018     2.0779    -0.0179
Mn     0.0000     0.0000     0.0000
H     -1.3872     0.4836     1.0729
C     -1.4669     0.1645    -1.7270
O     -2.1180     0.1204    -2.7121
C      1.5312    -0.3150    -1.6874
O      2.1420    -0.5964    -2.6891
N     -0.0817    -2.2618     0.0715
C     -1.0623    -2.7396     1.0217
C     -2.4363    -1.9706     0.9935
P     -3.9798    -2.9641     1.3788
C     -3.3852    -4.5892     2.0091
C     -3.8311    -5.6995     1.3010
C     -3.1315    -6.9038     1.3762
C     -2.0354    -6.9950     2.2085
C     -1.6625    -5.9318     3.0355
C     -2.3813    -4.7235     2.9669
C     -4.8221    -1.9763     2.6984
C     -5.4997    -0.8349     2.2772
C     -5.8525     0.1538     3.2184
C     -5.4772     0.0129     4.5365
C     -4.9134    -1.1820     4.9776
C     -4.5671    -2.1821     4.0414
C      1.2752    -2.7784     0.3570
C      2.4140    -1.8848     1.0453
P      1.6690    -0.4922     1.8906
C      2.8462     0.7830     2.3584
C      2.4044     1.6610     3.4162
C      3.3298     2.6351     3.8357
C      4.5219     2.8261     3.2277
C      4.9225     1.9781     2.2018
C      4.0689     0.9477     1.7697
C      0.8915    -1.0565     3.3935
C     -0.3109    -0.4167     3.7593
C     -0.9693    -0.8245     4.9139
C     -0.4922    -1.9284     5.6701
C      0.7248    -2.4899     5.3481
C      1.3656    -2.1754     4.1399
H      3.5531     3.3193    -0.0818
H      2.6257     4.7707    -0.3827
H      2.9735     4.3089     1.2514
H     -0.3598    -2.5642    -0.7849
H     -0.7251    -2.7342     2.0572
H     -1.2874    -3.7938     0.7595
H     -2.3070    -1.1850     1.7801
H     -2.5263    -1.5319     0.0368
H     -4.6559    -5.5899     0.6356
H     -3.4089    -7.7046     0.7061
H     -1.3946    -7.8659     2.1383
H     -0.8084    -6.0266     3.6718
H     -2.0679    -3.8868     3.5787
H     -5.7195    -0.6822     1.2353
H     -6.3374     1.0522     2.8771
H     -5.6925     0.8059     5.2499
H     -4.7002    -1.3320     6.0064
H     -4.1330    -3.1053     4.3808
H      1.7603    -3.1148    -0.5894
H      1.1930    -3.6557     1.0027
H      2.9112    -2.4493     1.8253
H      3.1364    -1.5547     0.2508
H      1.4497     1.5665     3.8775
H      3.0512     3.2421     4.6581
H      5.1859     3.6335     3.5395
H      5.7565     2.2550     1.6266
H      4.3720     0.3345     0.8922
H     -0.6304     0.5327     3.2758
H     -1.8678    -0.3978     5.2166
H     -1.0046    -2.1924     6.6137
H      1.0896    -3.3267     5.9391
H      2.2961    -2.6335     3.8552
72
{"conf": 4, "E": 233.87, "rms": -1.0, "geom": "OH", "total_charge": 0, "CA_charge": 1, "smiles": "C[C:1]#[6N:2]->[Mn+:3]1(<-[3H-:4])(<-[4C-:5]#[O+:6])(<-[5C-:7]#[O+:8])<-[1N@H:9]([CH2:10][CH2:11][P:12]([c:13]2[cH:14][cH:15][cH:16][cH:17][cH:18]2)[c:19]2[cH:20][cH:21][cH:22][cH:23][cH:24]2)[CH2:25][CH2:26][2P:27]->1([c:28]1[cH:29][cH:30][cH:31][cH:32][cH:33]1)[c:34]1[cH:35][cH:36][cH:37][cH:38][cH:39]1", "smiles3D": "C([C:1]#[6N:2]->[Mn+:3]1(<-[3H-:4])(<-[4C-:5]#[O+:6])(<-[5C-:7]#[O+:8])<-[1N@@:9]([C:10]([C:11]([P:12]([c:13]2[c:14]([H:48])[c:15]([H:49])[c:16]([H:50])[c:17]([H:51])[c:18]2[H:52])[c:19]2[c:20]([H:53])[c:21]([H:54])[c:22]([H:55])[c:23]([H:56])[c:24]2[H:57])([H:46])[H:47])([H:44])[H:45])([H:43])[C:25]([H:58])([H:59])[C:26]([H:60])([H:61])[2P:27]->1([c:28]1[c:29]([H:62])[c:30]([H:63])[c:31]([H:64])[c:32]([H:65])[c:33]1[H:66])[c:34]1[c:35]([H:67])[c:36]([H:68])[c:37]([H:69])[c:38]([H:70])[c:39]1[H:71])([H:40])([H:41])[H:42]", "smiles3Dx": "C([C:1]#[6N:2]->[Mn+:3]1(<-[3H-:4])(<-[4C-:5]#[O+:6])(<-[5C-:7]#[O+:8])<-[1N@@:9]([C:10]([C:11]([P:12]([c:13]2[c:14]([H:48])[c:15]([H:49])[c:16]([H:50])[c:17]([H:51])[c:18]2[H:52])[c:19]2[c:20]([H:53])[c:21]([H:54])[c:22]([H:55])[c:23]([H:56])[c:24]2[H:57])([H:46])[H:47])([H:44])[H:45])([H:43])[C:25]([H:58])([H:59])[C:26]([H:60])([H:61])[2P:27]->1([c:28]1[c:29]([H:62])[c:30]([H:63])[c:31]([H:64])[c:32]([H:65])[c:33]1[H:66])[c:34]1[c:35]([H:67])[c:36]([H:68])[c:37]([H:69])[c:38]([H:70])[c:39]1[H:71])([H:40])([H:41])[H:42]", "dummies": []}
C     -1.2765     0.6351    -4.5764
C     -1.3420     0.3890    -3.1316
N     -1.0567     0.1771    -1.9514
Mn     0.0000     0.0000     0.0000
H     -1.2041     1.1635     0.6617
C     -1.1901    -1.6300     1.0012
O     -1.7029    -2.5455     1.6021
C      1.1981    -1.5420    -1.0479
O      1.8943    -2.3798    -1.5202
N      1.6390     0.4097     1.5149
C      1.6494    -0.6458     2.4185
C      2.4879    -1.8203     1.8682
P      4.1418    -2.2852     2.7036
C      5.0419    -3.0675     1.2581
C      5.1736    -2.4359     0.0309
C      5.6556    -3.1532    -1.0913
C      6.0265    -4.4766    -0.9515
C      5.9245    -5.1054     0.2732
C      5.4872    -4.3731     1.4098
C      4.8759    -0.6498     3.1322
C      4.4846    -0.0686     4.3073
C      4.7365     1.2814     4.5703
C      5.4980     2.0198     3.6427
C      5.9834     1.4246     2.5171
C      5.6897     0.0807     2.2236
C      1.3682     1.7376     1.9917
C      1.4951     2.8252     0.8557
P      1.4321     2.0390    -0.7396
C      0.7530     3.0884    -2.0382
C     -0.5611     3.6605    -1.8300
C     -1.1835     4.3501    -2.9142
C     -0.5981     4.4549    -4.1402
C      0.6523     3.9178    -4.3384
C      1.3036     3.2089    -3.2925
C      3.1312     1.6463    -1.2711
C      3.3358     0.5596    -2.1241
C      4.5777     0.2392    -2.5630
C      5.7333     0.9445    -2.0816
C      5.5166     2.0178    -1.2571
C      4.2525     2.3724    -0.8171
H     -1.7764    -0.0717    -5.2463
H     -0.2176     0.6090    -4.9832
H     -1.6238     1.6160    -4.9465
H      2.4901     0.3830     1.0894
H      0.6474    -1.0581     2.6684
H      2.1341    -0.2984     3.3410
H      1.8562    -2.7296     1.7654
H      2.7604    -1.5159     0.8380
H      4.8486    -1.4403    -0.1331
H      5.7194    -2.6663    -2.0350
H      6.3468    -5.0543    -1.8436
H      6.2298    -6.1300     0.3828
H      5.4052    -4.8926     2.3346
H      3.8913    -0.6240     5.0332
H      4.3590     1.7472     5.4306
H      5.6442     3.0750     3.8156
H      6.6049     1.9828     1.8087
H      6.1016    -0.3570     1.3619
H      2.1437     1.9579     2.7865
H      0.3464     1.8545     2.4816
H      2.4100     3.3886     0.9195
H      0.5983     3.5335     0.9625
H     -1.0410     3.5713    -0.8619
H     -2.1697     4.7117    -2.7130
H     -1.0911     4.9491    -4.9080
H      1.1026     3.9415    -5.2632
H      2.2566     2.6933    -3.5410
H      2.4783     0.0567    -2.6254
H      4.7637    -0.5799    -3.2240
H      6.7174     0.6514    -2.3891
H      6.3558     2.5529    -0.8763
H      4.1255     3.2525    -0.2639
72
{"conf": 5, "E": 268.62, "rms": -1.0, "geom": "OH", "total_charge": 0, "CA_charge": 1, "smiles": "C[C:1]#[6N:2]->[Mn+:3]1(<-[3H-:4])(<-[4C-:5]#[O+:6])(<-[5C-:7]#[O+:8])<-[1N@H:9]([CH2:10][CH2:11][P:12]([c:13]2[cH:14][cH:15][cH:16][cH:17][cH:18]2)[c:19]2[cH:20][cH:21][cH:22][cH:23][cH:24]2)[CH2:25][CH2:26][2P:27]->1([c:28]1[cH:29][cH:30][cH:31][cH:32][cH:33]1)[c:34]1[cH:35][cH:36][cH:37][cH:38][cH:39]1", "smiles3D": "C([C:1]#[6N:2]->[Mn+:3]1(<-[3H-:4])(<-[4C-:5]#[O+:6])(<-[5C-:7]#[O+:8])<-[1N@@:9]([C:10]([C:11]([P:12]([c:13]2[c:14]([H:48])[c:15]([H:49])[c:16]([H:50])[c:17]([H:51])[c:18]2[H:52])[c:19]2[c:20]([H:53])[c:21]([H:54])[c:22]([H:55])[c:23]([H:56])[c:24]2[H:57])([H:46])[H:47])([H:44])[H:45])([H:43])[C:25]([H:58])([H:59])[C:26]([H:60])([H:61])[2P:27]->1([c:28]1[c:29]([H:62])[c:30]([H:63])[c:31]([H:64])[c:32]([H:65])[c:33]1[H:66])[c:34]1[c:35]([H:67])[c:36]([H:68])[c:37]([H:69])[c:38]([H:70])[c:39]1[H:71])([H:40])([H:41])[H:42]", "smiles3Dx": "C([C:1]#[6N:2]->[Mn+:3]1(<-[3H-:4])(<-[4C-:5]#[O+:6])(<-[5C-:7]#[O+:8])<-[1N@@:9]([C:10]([C:11]([P:12]([c:13]2[c:14]([H:48])[c:15]([H:49])[c:16]([H:50])[c:17]([H:51])[c:18]2[H:52])[c:19]2[c:20]([H:53])[c:21]([H:54])[c:22]([H:55])[c:23]([H:56])[c:24]2[H:57])([H:46])[H:47])([H:44])[H:45])([H:43])[C:25]([H:58])([H:59])[C:26]([H:60])([H:61])[2P:27]->1([c:28]1[c:29]([H:62])[c:30]([H:63])[c:31]([H:64])[c:32]([H:65])[c:33]1[H:66])[c:34]1[c:35]([H:67])[c:36]([H:68])[c:37]([H:69])[c:38]([H:70])[c:39]1[H:71])([H:40])([H:41])[H:42]", "dummies": []}
C      3.4750     1.3695     2.7702
C      2.5070     0.4858     2.2116
N      1.6688    -0.0084     1.5097
Mn     0.0000     0.0000     0.0000
H      1.1033     1.2321    -0.8507
C      0.5410    -1.7176    -1.5013
O      0.5736    -2.5841    -2.3404
C     -1.4762    -1.4788     0.9319
O     -2.4784    -2.0289     1.2998
N     -1.7655     0.8792    -1.1088
C     -1.7701     0.4308    -2.4681
C     -0.5696     0.7073    -3.3442
P     -0.6903     1.8978    -4.8678
C     -2.3508     2.7091    -4.5472
C     -3.5255     1.9815    -4.8473
C     -4.7026     2.3343    -4.1829
C     -4.8138     3.6079    -3.6031
C     -3.7319     4.4810    -3.6791
C     -2.5065     4.0596    -4.1692
C      0.6764     3.1570    -4.6037
C      0.5477     4.4134    -5.2038
C      1.4840     5.4090    -4.9585
C      2.6200     5.1360    -4.1904
C      2.7992     3.8594    -3.6496
C      1.8670     2.8568    -3.9067
C     -1.8420     2.2911    -0.9766
C     -2.2009     2.6429     0.5595
P     -0.8975     1.9950     1.5207
C      0.1565     3.4650     1.8030
C     -0.2805     4.5418     2.6580
C      0.6073     5.6286     2.8686
C      1.8307     5.7259     2.1960
C      2.1145     4.7773     1.1760
C      1.3085     3.6715     1.0396
C     -1.5599     1.5605     3.1141
C     -2.7245     0.7365     3.1627
C     -3.2500     0.3624     4.4008
C     -2.7510     0.9346     5.5883
C     -1.4255     1.4406     5.5409
C     -0.8253     1.7304     4.3099
H      3.8132     1.9014     1.8474
H      2.9184     2.1473     3.3875
H      4.4055     0.9479     3.3064
H     -2.5770     0.5520    -0.6775
H     -1.7736    -0.6651    -2.4549
H     -2.6482     0.7999    -2.9837
H     -0.1963    -0.2925    -3.7521
H      0.2511     0.9981    -2.7187
H     -3.4326     0.9366    -5.1832
H     -5.5273     1.6431    -4.1006
H     -5.7215     3.9083    -3.1004
H     -3.8517     5.4945    -3.3511
H     -1.6614     4.7146    -4.0065
H     -0.2757     4.6157    -5.8693
H      1.3930     6.3757    -5.4330
H      3.3485     5.9225    -3.9993
H      3.7371     3.6284    -3.1495
H      2.0721     1.8839    -3.4931
H     -0.8769     2.8141    -1.1424
H     -2.6183     2.7504    -1.7085
H     -2.3451     3.7309     0.6814
H     -3.2052     2.2079     0.8189
H     -1.1886     4.5804     3.2142
H      0.4363     6.3672     3.6907
H      2.4875     6.5654     2.2486
H      2.9221     4.8791     0.4875
H      1.6544     2.9034     0.4077
H     -3.2175     0.3919     2.2954
H     -4.2113    -0.1677     4.4433
H     -3.2208     0.6757     6.5556
H     -0.9789     1.7625     6.4759
H      0.1514     2.1479     4.3218
72
{"conf": 6, "E": 124.91, "rms": -1.0, "geom": "OH", "total_charge": 0, "CA_charge": 1, "smiles": "C[C:1]#[6N:2]->[Mn+:3]1(<-[3H-:4])(<-[4C-:5]#[O+:6])(<-[5C-:7]#[O+:8])<-[1N@H:9]([CH2:10][CH2:11][P:12]([c:13]2[cH:14][cH:15][cH:16][cH:17][cH:18]2)[c:19]2[cH:20][cH:21][cH:22][cH:23][cH:24]2)[CH2:25][CH2:26][2P:27]->1([c:28]1[cH:29][cH:30][cH:31][cH:32][cH:33]1)[c:34]1[cH:35][cH:36][cH:37][cH:38][cH:39]1", "smiles3D": "C([C:1]#[6N:2]->[Mn+:3]1(<-[3H-:4])(<-[4C-:5]#[O+:6])(<-[5C-:7]#[O+:8])<-[1N@@:9]([C:10]([C:11]([P:12]([c:13]2[c:14]([H:48])[c:15]([H:49])[c:16]([H:50])[c:17]([H:51])[c:18]2[H:52])[c:19]2[c:20]([H:53])[c:21]([H:54])[c:22]([H:55])[c:23]([H:56])[c:24]2[H:57])([H:46])[H:47])([H:44])[H:45])([H:43])[C:25]([H:58])([H:59])[C:26]([H:60])([H:61])[2P:27]->1([c:28]1[c:29]([H:62])[c:30]([H:63])[c:31]([H:64])[c:32]([H:65])[c:33]1[H:66])[c:34]1[c:35]([H:67])[c:36]([H:68])[c:37]([H:69])[c:38]([H:70])[c:39]1[H:71])([H:40])([H:41])[H:42]", "smiles3Dx": "C([C:1]#[6N:2]->[Mn+:3]1(<-[3H-:4])(<-[4C-:5]#[O+:6])(<-[5C-:7]#[O+:8])<-[1N@@:9]([C:10]([C:11]([P:12]([c:13]2[c:14]([H:48])[c:15]([H:49])[c:16]([H:50])[c:17]([H:51])[c:18]2[H:52])[c:19]2[c:20]([H:53])[c:21]([H:54])[c:22]([H:55])[c:23]([H:56])[c:24]2[H:57])([H:46])[H:47])([H:44])[H:45])([H:43])[C:25]([H:58])([H:59])[C:26]([H:60])([H:61])[2P:27]->1([c:28]1[c:29]([H:62])[c:30]([H:63])[c:31]([H:64])[c:32]([H:65])[c:33]1[H:66])[c:34]1[c:35]([H:67])[c:36]([H:68])[c:37]([H:69])[c:38]([H:70])[c:39]1[H:71])([H:40])([H:41])[H:42]", "dummies": []}
C      4.0580     2.5966    -1.2677
C      2.8688     1.8336    -0.8868
N      1.8697     1.1927    -0.5680
Mn     0.0000     0.0000     0.0000
H      0.9174    -1.5739    -0.2554
C      0.6010    -0.0250     2.2138
O      0.9132    -0.0388     3.3780
C     -1.1342     1.9554     0.3574
O     -1.7327     2.9844     0.5479
N     -1.9750    -1.1824     0.2039
C     -1.9712    -1.9041     1.4131
C     -2.5540    -1.0936     2.5817
P     -4.3905    -0.7933     2.3629
C     -5.1256    -2.2954     3.1625
C     -5.6751    -2.2706     4.4598
C     -6.2440    -3.4263     5.0064
C     -6.2723    -4.6132     4.2672
C     -5.7391    -4.6420     2.9761
C     -5.1778    -3.4864     2.4241
C     -4.6769     0.5904     3.5530
C     -5.5782     1.6027     3.2021
C     -5.8292     2.6601     4.0818
C     -5.1780     2.7097     5.3174
C     -4.2684     1.7065     5.6730
C     -4.0155     0.6494     4.7937
C     -2.1068    -2.0028    -0.9555
C     -2.2391    -1.2185    -2.2940
P     -0.8537    -0.0949    -2.4628
C     -1.4964     1.4259    -3.1519
C     -2.6437     2.0169    -2.5945
C     -3.1448     3.2147    -3.1156
C     -2.5008     3.8353    -4.1892
C     -1.3443     3.2681    -4.7321
C     -0.8348     2.0728    -4.2102
C      0.2233    -0.8392    -3.6756
C     -0.2492    -1.1170    -4.9681
C      0.6035    -1.6869    -5.9178
C      1.9267    -1.9866    -5.5818
C      2.3997    -1.7153    -4.2944
C      1.5499    -1.1439    -3.3417
H      4.4702     3.1103    -0.3740
H      4.8184     1.9036    -1.6846
H      3.7859     3.3519    -2.0372
H     -2.6593    -0.5784     0.1951
H     -0.9181    -2.1617     1.6496
H     -2.5445    -2.8543     1.3279
H     -2.0499    -0.1073     2.6229
H     -2.3718    -1.6340     3.5344
H     -5.6899    -1.3662     5.0508
H     -6.6671    -3.4004     6.0031
H     -6.7100    -5.5086     4.6928
H     -5.7695    -5.5558     2.3968
H     -4.7989    -3.5158     1.4121
H     -6.0840     1.5741     2.2474
H     -6.5282     3.4416     3.8054
H     -5.3743     3.5267     5.9993
H     -3.7669     1.7462     6.6334
H     -3.3247    -0.1279     5.0913
H     -1.2115    -2.6608    -1.0211
H     -3.0082    -2.6514    -0.8529
H     -2.2471    -1.9353    -3.1404
H     -3.1895    -0.6516    -2.2929
H     -3.1406     1.5717    -1.7438
H     -4.0321     3.6624    -2.6869
H     -2.8927     4.7628    -4.5908
H     -0.8398     3.7581    -5.5543
H      0.0735     1.6681    -4.6350
H     -1.2742    -0.8879    -5.2417
H      0.2426    -1.8988    -6.9139
H      2.5879    -2.4293    -6.3172
H      3.4224    -1.9512    -4.0337
H      1.9294    -0.9334    -2.3530
72
{"conf": 7, "E": 127.86, "rms": -1.0, "geom": "OH", "total_charge": 0, "CA_charge": 1, "smiles": "C[C:1]#[6N:2]->[Mn+:3]1(<-[3H-:4])(<-[4C-:5]#[O+:6])(<-[5C-:7]#[O+:8])<-[1N@H:9]([CH2:10][CH2:11][P:12]([c:13]2[cH:14][cH:15][cH:16][cH:17][cH:18]2)[c:19]2[cH:20][cH:21][cH:22][cH:23][cH:24]2)[CH2:25][CH2:26][2P:27]->1([c:28]1[cH:29][cH:30][cH:31][cH:32][cH:33]1)[c:34]1[cH:35][cH:36][cH:37][cH:38][cH:39]1", "smiles3D": "C([C:1]#[6N:2]->[Mn+:3]1(<-[3H-:4])(<-[4C-:5]#[O+:6])(<-[5C-:7]#[O+:8])<-[1N@@:9]([C:10]([C:11]([P:12]([c:13]2[c:14]([H:48])[c:15]([H:49])[c:16]([H:50])[c:17]([H:51])[c:18]2[H:52])[c:19]2[c:20]([H:53])[c:21]([H:54])[c:22]([H:55])[c:23]([H:56])[c:24]2[H:57])([H:46])[H:47])([H:44])[H:45])([H:43])[C:25]([H:58])([H:59])[C:26]([H:60])([H:61])[2P:27]->1([c:28]1[c:29]([H:62])[c:30]([H:63])[c:31]([H:64])[c:32]([H:65])[c:33]1[H:66])[c:34]1[c:35]([H:67])[c:36]([H:68])[c:37]([H:69])[c:38]([H:70])[c:39]1[H:71])([H:40])([H:41])[H:42]", "smiles3Dx": "C([C:1]#[6N:2]->[Mn+:3]1(<-[3H-:4])(<-[4C-:5]#[O+:6])(<-[5C-:7]#[O+:8])<-[1N@@:9]([C:10]([C:11]([P:12]([c:13]2[c:14]([H:48])[c:15]([H:49])[c:16]([H:50])[c:17]([H:51])[c:18]2[H:52])[c:19]2[c:20]([H:53])[c:21]([H:54])[c:22]([H:55])[c:23]([H:56])[c:24]2[H:57])([H:46])[H:47])([H:44])[H:45])([H:43])[C:25]([H:58])([H:59])[C:26]([H:60])([H:61])[2P:27]->1([c:28]1[c:29]([H:62])[c:30]([H:63])[c:31]([H:64])[c:32]([H:65])[c:33]1[H:66])[c:34]1[c:35]([H:67])[c:36]([H:68])[c:37]([H:69])[c:38]([H:70])[c:39]1[H:71])([H:40])([H:41])[H:42]", "dummies": []}
C      2.3635    -4.3183     0.7594
C      1.6630    -3.0478     0.5552
N      1.0795    -1.9820     0.3698
Mn     0.0000     0.0000     0.0000
H     -1.2298    -0.4355     1.2997
C      1.2548     1.0883     1.5722
O      1.9169     1.6648     2.3987
C      1.5630     0.5388    -1.5900
O      2.3812     0.8267    -2.4297
N     -1.2107     1.8689    -0.5850
C     -2.2392     2.0199     0.3575
C     -3.0659     3.3092     0.1869
P     -4.6482     2.9679    -0.7579
C     -5.2402     4.6344    -1.2909
C     -5.3063     5.7267    -0.4091
C     -5.7555     6.9711    -0.8646
C     -6.1085     7.1378    -2.2073
C     -6.0148     6.0649    -3.0924
C     -5.5891     4.8172    -2.6336
C     -5.8556     2.4131     0.5254
C     -5.9939     3.0678     1.7626
C     -6.9135     2.5980     2.7060
C     -7.6941     1.4713     2.4289
C     -7.5552     0.8149     1.2033
C     -6.6419     1.2856     0.2549
C     -1.6075     1.7458    -1.9593
C     -2.4489     0.4928    -2.3477
P     -1.6038    -0.9919    -1.8060
C     -2.8647    -2.1065    -1.2167
C     -4.1143    -2.1849    -1.8587
C     -5.1028    -3.0410    -1.3655
C     -4.8458    -3.8335    -0.2424
C     -3.5995    -3.7716     0.3873
C     -2.6104    -2.9061    -0.0950
C     -0.8872    -1.7541    -3.2489
C     -1.6511    -1.9684    -4.4048
C     -1.0904    -2.6059    -5.5165
C      0.2343    -3.0434    -5.4728
C      0.9983    -2.8425    -4.3225
C      0.4386    -2.1986    -3.2127
H      3.0323    -4.2350     1.6393
H      1.6253    -5.1295     0.9333
H      2.9621    -4.5496    -0.1441
H     -0.6402     2.5847    -0.5129
H     -2.9142     1.1384     0.3262
H     -1.7598     2.0415     1.3633
H     -2.4690     4.0619    -0.3620
H     -3.2962     3.7394     1.1809
H     -4.9932     5.6311     0.6222
H     -5.8073     7.8140    -0.1821
H     -6.4384     8.1030    -2.5602
H     -6.2942     6.1954    -4.1349
H     -5.5419     3.9818    -3.3244
H     -5.3897     3.9211     2.0215
H     -7.0161     3.1003     3.6578
H     -8.4073     1.1062     3.1632
H     -8.1508    -0.0598     0.9865
H     -6.5406     0.7676    -0.6897
H     -2.1767     2.6515    -2.2600
H     -0.6783     1.7284    -2.5701
H     -2.5815     0.4727    -3.4455
H     -3.4431     0.5483    -1.8648
H     -4.3339    -1.5762    -2.7258
H     -6.0685    -3.0880    -1.8530
H     -5.6133    -4.4958     0.1386
H     -3.4035    -4.3826     1.2565
H     -1.6521    -2.8615     0.4091
H     -2.6757    -1.6530    -4.4548
H     -1.6906    -2.7675    -6.4064
H      0.6620    -3.5489    -6.3240
H      2.0248    -3.1813    -4.2931
H      1.0441    -2.0655    -2.3294
72
{"conf": 8, "E": 272.76, "rms": -1.0, "geom": "OH", "total_charge": 0, "CA_charge": 1, "smiles": "C[C:1]#[6N:2]->[Mn+:3]1(<-[3H-:4])(<-[4C-:5]#[O+:6])(<-[5C-:7]#[O+:8])<-[1N@H:9]([CH2:10][CH2:11][P:12]([c:13]2[cH:14][cH:15][cH:16][cH:17][cH:18]2)[c:19]2[cH:20][cH:21][cH:22][cH:23][cH:24]2)[CH2:25][CH2:26][2P:27]->1([c:28]1[cH:29][cH:30][cH:31][cH:32][cH:33]1)[c:34]1[cH:35][cH:36][cH:37][cH:38][cH:39]1", "smiles3D": "C([C:1]#[6N:2]->[Mn+:3]1(<-[3H-:4])(<-[4C-:5]#[O+:6])(<-[5C-:7]#[O+:8])<-[1N@@:9]([C:10]([C:11]([P:12]([c:13]2[c:14]([H:48])[c:15]([H:49])[c:16]([H:50])[c:17]([H:51])[c:18]2[H:52])[c:19]2[c:20]([H:53])[c:21]([H:54])[c:22]([H:55])[c:23]([H:56])[c:24]2[H:57])([H:46])[H:47])([H:44])[H:45])([H:43])[C:25]([H:58])([H:59])[C:26]([H:60])([H:61])[2P:27]->1([c:28]1[c:29]([H:62])[c:30]([H:63])[c:31]([H:64])[c:32]([H:65])[c:33]1[H:66])[c:34]1[c:35]([H:67])[c:36]([H:68])[c:37]([H:69])[c:38]([H:70])[c:39]1[H:71])([H:40])([H:41])[H:42]", "smiles3Dx": "C([C:1]#[6N:2]->[Mn+:3]1(<-[3H-:4])(<-[4C-:5]#[O+:6])(<-[5C-:7]#[O+:8])<-[1N@@:9]([C:10]([C:11]([P:12]([c:13]2[c:14]([H:48])[c:15]([H:49])[c:16]([H:50])[c:17]([H:51])[c:18]2[H:52])[c:19]2[c:20]([H:53])[c:21]([H:54])[c:22]([H:55])[c:23]([H:56])[c:24]2[H:57])([H:46])[H:47])([H:44])[H:45])([H:43])[C:25]([H:58])([H:59])[C:26]([H:60])([H:61])[2P:27]->1([c:28]1[c:29]([H:62])[c:30]([H:63])[c:31]([H:64])[c:32]([H:65])[c:33]1[H:66])[c:34]1[c:35]([H:67])[c:36]([H:68])[c:37]([H:69])[c:38]([H:70])[c:39]1[H:71])([H:40])([H:41])[H:42]", "dummies": []}
C      3.2183    -0.2017    -3.5076
C      2.5319    -0.4435    -2.1511
N      1.7503    -0.3940    -1.2026
Mn     0.0000     0.0000     0.0000
H     -0.1483    -1.7759     0.2999
C      0.8395     0.2963     2.0572
O      1.1739     0.6283     3.1550
C      0.3899     2.1213    -0.2799
O      0.4581     3.3013    -0.3297
N     -2.2731     0.3731     0.3363
C     -2.4291     0.9071     1.6351
C     -2.0430     2.3709     1.6270
P     -3.2105     3.5715     2.5538
C     -4.7120     2.7319     3.1688
C     -5.8958     3.0446     2.5171
C     -7.1284     2.7784     3.1720
C     -7.1352     2.1637     4.4057
C     -5.9490     1.7539     4.9988
C     -4.7072     2.0406     4.3602
C     -2.1753     4.1329     3.9525
C     -1.4146     3.2341     4.6929
C     -0.3262     3.6900     5.4539
C     -0.0077     5.0455     5.4708
C     -0.8098     5.9461     4.7881
C     -1.9266     5.4977     4.0645
C     -2.8703    -0.9396     0.1192
C     -2.7064    -1.4541    -1.3719
P     -1.4164    -0.4351    -2.2155
C     -2.1533     1.0309    -2.9060
C     -1.4034     2.1543    -2.9924
C     -1.9400     3.3646    -3.5143
C     -3.2539     3.3807    -3.8781
C     -4.0088     2.2176    -3.9476
C     -3.4564     1.0201    -3.4282
C     -0.5855    -1.3768    -3.4859
C     -0.0852    -2.6438    -3.2909
C      0.8167    -3.2644    -4.2147
C      1.1922    -2.5968    -5.3484
C      0.6992    -1.3222    -5.6152
C     -0.2003    -0.7152    -4.7149
H      3.4187    -1.0555    -4.1484
H      4.1237     0.3558    -3.4139
H      2.5640     0.4589    -4.0769
H     -2.5818     1.0225    -0.3693
H     -3.4517     0.7657     1.9694
H     -1.7715     0.4391     2.4869
H     -2.0923     2.7655     0.5536
H     -1.0568     2.5430     1.9505
H     -5.9184     3.5102     1.5568
H     -8.0335     3.0554     2.6853
H     -8.0771     2.0581     4.9483
H     -5.9471     1.2601     5.9373
H     -3.8096     1.6939     4.8174
H     -1.6046     2.1787     4.6404
H      0.2721     2.9869     5.9871
H      0.9041     5.3850     5.9578
H     -0.5704     7.0001     4.7926
H     -2.5284     6.2174     3.5462
H     -2.5331    -1.7564     0.7999
H     -3.9844    -0.7803     0.3391
H     -2.4316    -2.4717    -1.3330
H     -3.6339    -1.2960    -1.9827
H     -0.3136     2.1213    -2.8734
H     -1.3648     4.2776    -3.3699
H     -3.6920     4.3470    -4.2394
H     -5.0138     2.2458    -4.3807
H     -4.1035     0.1763    -3.4250
H     -0.3391    -3.1881    -2.3814
H      1.1733    -4.2326    -4.0059
H      1.9483    -3.0353    -6.0032
H      1.0693    -0.7805    -6.4281
H     -0.5341     0.2814    -4.9592
72
{"conf": 9, "E": 137.76, "rms": -1.0, "geom": "OH", "total_charge": 0, "CA_charge": 1, "smiles": "C[C:1]#[6N:2]->[Mn+:3]1(<-[3H-:4])(<-[4C-:5]#[O+:6])(<-[5C-:7]#[O+:8])<-[1N@H:9]([CH2:10][CH2:11][P:12]([c:13]2[cH:14][cH:15][cH:16][cH:17][cH:18]2)[c:19]2[cH:20][cH:21][cH:22][cH:23][cH:24]2)[CH2:25][CH2:26][2P:27]->1([c:28]1[cH:29][cH:30][cH:31][cH:32][cH:33]1)[c:34]1[cH:35][cH:36][cH:37][cH:38][cH:39]1", "smiles3D": "C([C:1]#[6N:2]->[Mn+:3]1(<-[3H-:4])(<-[4C-:5]#[O+:6])(<-[5C-:7]#[O+:8])<-[1N@@:9]([C:10]([C:11]([P:12]([c:13]2[c:14]([H:48])[c:15]([H:49])[c:16]([H:50])[c:17]([H:51])[c:18]2[H:52])[c:19]2[c:20]([H:53])[c:21]([H:54])[c:22]([H:55])[c:23]([H:56])[c:24]2[H:57])([H:46])[H:47])([H:44])[H:45])([H:43])[C:25]([H:58])([H:59])[C:26]([H:60])([H:61])[2P:27]->1([c:28]1[c:29]([H:62])[c:30]([H:63])[c:31]([H:64])[c:32]([H:65])[c:33]1[H:66])[c:34]1[c:35]([H:67])[c:36]([H:68])[c:37]([H:69])[c:38]([H:70])[c:39]1[H:71])([H:40])([H:41])[H:42]", "smiles3Dx": "C([C:1]#[6N:2]->[Mn+:3]1(<-[3H-:4])(<-[4C-:5]#[O+:6])(<-[5C-:7]#[O+:8])<-[1N@@:9]([C:10]([C:11]([P:12]([c:13]2[c:14]([H:48])[c:15]([H:49])[c:16]([H:50])[c:17]([H:51])[c:18]2[H:52])[c:19]2[c:20]([H:53])[c:21]([H:54])[c:22]([H:55])[c:23]([H:56])[c:24]2[H:57])([H:46])[H:47])([H:44])[H:45])([H:43])[C:25]([H:58])([H:59])[C:26]([H:60])([H:61])[2P:27]->1([c:28]1[c:29]([H:62])[c:30]([H:63])[c:31]([H:64])[c:32]([H:65])[c:33]1[H:66])[c:34]1[c:35]([H:67])[c:36]([H:68])[c:37]([H:69])[c:38]([H:70])[c:39]1[H:71])([H:40])([H:41])[H:42]", "dummies": []}
C     -1.9865    -1.4164    -4.3316
C     -1.3880    -0.9779    -3.0742
N     -0.8948    -0.6275    -2.0063
Mn     0.0000     0.0000     0.0000
H     -1.4640     1.0729     0.2980
C     -0.9943    -1.7940     1.0331
O     -1.5220    -2.7332     1.5764
C      1.8071    -1.3493    -0.4025
O      2.7599    -2.0571    -0.6136
N      1.0579     0.8669     1.8974
C      0.1035     1.4122     2.7872
C     -0.9962     0.4409     3.2102
P     -2.0094     1.1876     4.6050
C     -3.5973     0.2415     4.6724
C     -4.2550     0.1471     5.9056
C     -5.4960    -0.4908     6.0025
C     -6.0951    -1.0337     4.8644
C     -5.4527    -0.9378     3.6280
C     -4.2111    -0.3014     3.5283
C     -2.5760     2.7979     3.9035
C     -2.4014     3.9609     4.6643
C     -2.7833     5.2024     4.1483
C     -3.3434     5.2891     2.8712
C     -3.5300     4.1300     2.1118
C     -3.1498     2.8868     2.6234
C      2.0839     1.8742     1.6000
C      2.6634     1.9191     0.1629
P      1.3212     1.9717    -1.0165
C      1.9778     1.8325    -2.6714
C      1.1138     1.9826    -3.7650
C      1.6059     1.8888    -5.0714
C      2.9642     1.6422    -5.2907
C      3.8309     1.4883    -4.2052
C      3.3437     1.5852    -2.8964
C      0.5386     3.5719    -0.8882
C      1.2935     4.7352    -0.6573
C      0.6470     5.9683    -0.5029
C     -0.7442     6.0474    -0.5982
C     -1.4939     4.8997    -0.8659
C     -0.8523     3.6657    -1.0204
H     -1.2939    -1.2005    -5.1713
H     -2.1774    -2.5084    -4.2870
H     -2.9450    -0.8813    -4.4954
H      1.4643     0.1578     2.3110
H     -0.3827     2.2871     2.2934
H      0.6312     1.7687     3.7053
H     -0.5467    -0.5133     3.5583
H     -1.6497     0.2606     2.3488
H     -3.8103     0.5792     6.7904
H     -5.9969    -0.5562     6.9596
H     -7.0628    -1.5163     4.9367
H     -5.9183    -1.3547     2.7447
H     -3.7570    -0.2348     2.5541
H     -1.9599     3.9048     5.6523
H     -2.6383     6.0995     4.7363
H     -3.6310     6.2521     2.4694
H     -3.9589     4.1970     1.1205
H     -3.2922     2.0040     2.0156
H      2.9400     1.7045     2.2973
H      1.6961     2.9016     1.8134
H      3.2625     0.9996    -0.0066
H      3.3172     2.8061     0.0442
H      0.0629     2.1824    -3.6071
H      0.9334     2.0132    -5.9127
H      3.3444     1.5706    -6.3008
H      4.8835     1.2952    -4.3783
H      4.0457     1.4646    -2.0829
H      2.3701     4.7040    -0.5911
H      1.2264     6.8632    -0.3141
H     -1.2442     7.0012    -0.4833
H     -2.5708     4.9619    -0.9612
H     -1.4422     2.7872    -1.2486
72
{"conf": 10, "E": 134.14, "rms": -1.0, "geom": "OH", "total_charge": 0, "CA_charge": 1, "smiles": "C[C:1]#[6N:2]->[Mn+:3]1(<-[3H-:4])(<-[4C-:5]#[O+:6])(<-[5C-:7]#[O+:8])<-[1N@H:9]([CH2:10][CH2:11][P:12]([c:13]2[cH:14][cH:15][cH:16][cH:17][cH:18]2)[c:19]2[cH:20][cH:21][cH:22][cH:23][cH:24]2)[CH2:25][CH2:26][2P:27]->1([c:28]1[cH:29][cH:30][cH:31][cH:32][cH:33]1)[c:34]1[cH:35][cH:36][cH:37][cH:38][cH:39]1", "smiles3D": "C([C:1]#[6N:2]->[Mn+:3]1(<-[3H-:4])(<-[4C-:5]#[O+:6])(<-[5C-:7]#[O+:8])<-[1N@@:9]([C:10]([C:11]([P:12]([c:13]2[c:14]([H:48])[c:15]([H:49])[c:16]([H:50])[c:17]([H:51])[c:18]2[H:52])[c:19]2[c:20]([H:53])[c:21]([H:54])[c:22]([H:55])[c:23]([H:56])[c:24]2[H:57])([H:46])[H:47])([H:44])[H:45])([H:43])[C:25]([H:58])([H:59])[C:26]([H:60])([H:61])[2P:27]->1([c:28]1[c:29]([H:62])[c:30]([H:63])[c:31]([H:64])[c:32]([H:65])[c:33]1[H:66])[c:34]1[c:35]([H:67])[c:36]([H:68])[c:37]([H:69])[c:38]([H:70])[c:39]1[H:71])([H:40])([H:41])[H:42]", "smiles3Dx": "C([C:1]#[6N:2]->[Mn+:3]1(<-[3H-:4])(<-[4C-:5]#[O+:6])(<-[5C-:7]#[O+:8])<-[1N@@:9]([C:10]([C:11]([P:12]([c:13]2[c:14]([H:48])[c:15]([H:49])[c:16]([H:50])[c:17]([H:51])[c:18]2[H:52])[c:19]2[c:20]([H:53])[c:21]([H:54])[c:22]([H:55])[c:23]([H:56])[c:24]2[H:57])([H:46])[H:47])([H:44])[H:45])([H:43])[C:25]([H:58])([H:59])[C:26]([H:60])([H:61])[2P:27]->1([c:28]1[c:29]([H:62])[c:30]([H:63])[c:31]([H:64])[c:32]([H:65])[c:33]1[H:66])[c:34]1[c:35]([H:67])[c:36]([H:68])[c:37]([H:69])[c:38]([H:70])[c:39]1[H:71])([H:40])([H:41])[H:42]", "dummies": []}
C      2.7751    -3.1045     2.7276
C      1.9736    -2.2084     1.8977
N      1.2869    -1.4484     1.2169
Mn     0.0000     0.0000     0.0000
H     -1.4666    -0.4791     0.9980
C      0.4192     1.7181     1.4543
O      0.6560     2.6232     2.2138
C      1.8295     0.6314    -1.2344
O      2.7821     0.9689    -1.8942
N     -1.3249     1.2857    -1.3780
C     -2.5494     1.5329    -0.7348
C     -3.2105     2.8509    -1.1901
P     -5.0841     2.7782    -1.3574
C     -5.7564     2.6412     0.3613
C     -5.3002     1.6817     1.2803
C     -5.8545     1.6188     2.5629
C     -6.8717     2.5000     2.9374
C     -7.3338     3.4502     2.0240
C     -6.7819     3.5198     0.7413
C     -5.4075     1.1917    -2.2477
C     -6.0857     0.1160    -1.6470
C     -6.2828    -1.0750    -2.3489
C     -5.8152    -1.1934    -3.6575
C     -5.1739    -0.1154    -4.2768
C     -4.9753     1.0749    -3.5728
C     -1.4116     0.6884    -2.6831
C     -1.8182    -0.8171    -2.7522
P     -0.6753    -1.7891    -1.7659
C      0.5873    -2.3905    -2.8816
C      1.9341    -2.3691    -2.4884
C      2.9232    -2.8574    -3.3435
C      2.5789    -3.3766    -4.5948
C      1.2361    -3.4384    -4.9785
C      0.2408    -2.9527    -4.1238
C     -1.5905    -3.2052    -1.1726
C     -1.1185    -4.5122    -1.4055
C     -1.8218    -5.6143    -0.9034
C     -2.9948    -5.4210    -0.1694
C     -3.4604    -4.1286     0.0741
C     -2.7633    -3.0230    -0.4245
H      3.5386    -2.5084     3.2664
H      3.2742    -3.8682     2.0952
H      2.1138    -3.6147     3.4608
H     -0.8783     2.0809    -1.4734
H     -2.3412     1.6083     0.3514
H     -3.2447     0.6887    -0.9027
H     -2.8042     3.1505    -2.1769
H     -2.9480     3.6643    -0.4819
H     -4.5411     0.9643     1.0088
H     -5.5040     0.8744     3.2684
H     -7.3003     2.4460     3.9279
H     -8.1225     4.1318     2.3093
H     -7.1493     4.2630     0.0402
H     -6.4558     0.1927    -0.6382
H     -6.7852    -1.9004    -1.8787
H     -5.9653    -2.1130    -4.2059
H     -4.8184    -0.2073    -5.2989
H     -4.4688     1.8947    -4.0572
H     -0.4102     0.7937    -3.1656
H     -2.1297     1.2609    -3.3035
H     -2.8453    -0.9473    -2.3596
H     -1.7965    -1.1559    -3.8048
H      2.2103    -2.0083    -1.5121
H      3.9622    -2.8326    -3.0380
H      3.3470    -3.7681    -5.2492
H      0.9630    -3.8770    -5.9340
H     -0.7990    -3.0517    -4.4229
H     -0.1952    -4.6997    -1.9502
H     -1.4580    -6.6232    -1.0872
H     -3.5314    -6.2731     0.2189
H     -4.3634    -3.9854     0.6491
H     -3.1275    -2.0302    -0.2193
72
{"conf": 11, "E": 126.25, "rms": -1.0, "geom": "OH", "total_charge": 0, "CA_charge": 1, "smiles": "C[C:1]#[6N:2]->[Mn+:3]1(<-[3H-:4])(<-[4C-:5]#[O+:6])(<-[5C-:7]#[O+:8])<-[1N@H:9]([CH2:10][CH2:11][P:12]([c:13]2[cH:14][cH:15][cH:16][cH:17][cH:18]2)[c:19]2[cH:20][cH:21][cH:22][cH:23][cH:24]2)[CH2:25][CH2:26][2P:27]->1([c:28]1[cH:29][cH:30][cH:31][cH:32][cH:33]1)[c:34]1[cH:35][cH:36][cH:37][cH:38][cH:39]1", "smiles3D": "C([C:1]#[6N:2]->[Mn+:3]1(<-[3H-:4])(<-[4C-:5]#[O+:6])(<-[5C-:7]#[O+:8])<-[1N@@:9]([C:10]([C:11]([P:12]([c:13]2[c:14]([H:48])[c:15]([H:49])[c:16]([H:50])[c:17]([H:51])[c:18]2[H:52])[c:19]2[c:20]([H:53])[c:21]([H:54])[c:22]([H:55])[c:23]([H:56])[c:24]2[H:57])([H:46])[H:47])([H:44])[H:45])([H:43])[C:25]([H:58])([H:59])[C:26]([H:60])([H:61])[2P:27]->1([c:28]1[c:29]([H:62])[c:30]([H:63])[c:31]([H:64])[c:32]([H:65])[c:33]1[H:66])[c:34]1[c:35]([H:67])[c:36]([H:68])[c:37]([H:69])[c:38]([H:70])[c:39]1[H:71])([H:40])([H:41])[H:42]", "smiles3Dx": "C([C:1]#[6N:2]->[Mn+:3]1(<-[3H-:4])(<-[4C-:5]#[O+:6])(<-[5C-:7]#[O+:8])<-[1N@@:9]([C:10]([C:11]([P:12]([c:13]2[c:14]([H:48])[c:15]([H:49])[c:16]([H:50])[c:17]([H:51])[c:18]2[H:52])[c:19]2[c:20]([H:53])[c:21]([H:54])[c:22]([H:55])[c:23]([H:56])[c:24]2[H:57])([H:46])[H:47])([H:44])[H:45])([H:43])[C:25]([H:58])([H:59])[C:26]([H:60])([H:61])[2P:27]->1([c:28]1[c:29]([H:62])[c:30]([H:63])[c:31]([H:64])[c:32]([H:65])[c:33]1[H:66])[c:34]1[c:35]([H:67])[c:36]([H:68])[c:37]([H:69])[c:38]([H:70])[c:39]1[H:71])([H:40])([H:41])[H:42]", "dummies": []}
C      4.1216    -2.4485     1.3438
C      2.9086    -1.7275     0.9592
N      1.8911    -1.1229     0.6304
Mn     0.0000     0.0000     0.0000
H     -0.6061    -1.5456    -0.7949
C     -1.0789    -0.5595     1.9414
O     -1.6486    -0.8547     2.9620
C      0.7784     1.8868     1.0368
O      1.1887     2.8809     1.5820
N     -1.7659     1.1929    -0.8919
C     -2.5768     0.3260    -1.6437
C     -3.4462    -0.5723    -0.7526
P     -4.3276    -1.9509    -1.6870
C     -3.4516    -2.1233    -3.3041
C     -2.5123    -3.1539    -3.4608
C     -1.7916    -3.2759    -4.6522
C     -1.9968    -2.3582    -5.6896
C     -2.9227    -1.3219    -5.5363
C     -3.6498    -1.2033    -4.3482
C     -5.9991    -1.3210    -2.1599
C     -6.2760     0.0505    -2.2984
C     -7.5542     0.4727    -2.6801
C     -8.5612    -0.4676    -2.9220
C     -8.2907    -1.8337    -2.7858
C     -7.0126    -2.2573    -2.4126
C     -1.2354     2.2740    -1.6684
C     -0.3073     1.8812    -2.8597
P      1.0003     0.8026    -2.2734
C      2.5058     1.7609    -2.2345
C      3.3489     1.6931    -1.1175
C      4.5326     2.4372    -1.0828
C      4.8879     3.2418    -2.1688
C      4.0614     3.2982    -3.2931
C      2.8767     2.5567    -3.3324
C      1.2278    -0.4572    -3.5133
C      1.4649    -1.7811    -3.1197
C      1.6571    -2.7776    -4.0805
C      1.6169    -2.4549    -5.4392
C      1.3802    -1.1363    -5.8379
C      1.1841    -0.1374    -4.8799
H      3.9829    -2.9027     2.3488
H      4.9749    -1.7409     1.3721
H      4.3308    -3.2433     0.5992
H     -2.2512     1.5488    -0.1989
H     -1.9093    -0.3143    -2.2531
H     -3.2384     0.9009    -2.3266
H     -2.7937    -1.0617    -0.0111
H     -4.1874     0.0414    -0.1979
H     -2.3356    -3.8585    -2.6577
H     -1.0710    -4.0761    -4.7685
H     -1.4330    -2.4494    -6.6087
H     -3.0761    -0.6105    -6.3386
H     -4.3499    -0.3867    -4.2428
H     -5.5168     0.7934    -2.1156
H     -7.7662     1.5294    -2.7870
H     -9.5495    -0.1386    -3.2152
H     -9.0695    -2.5643    -2.9707
H     -6.8121    -3.3179    -2.3145
H     -0.6538     2.9294    -0.9855
H     -2.0788     2.8781    -2.0707
H     -0.9034     1.3605    -3.6349
H      0.1287     2.7995    -3.2983
H      3.0997     1.0635    -0.2744
H      5.1785     2.3837    -0.2159
H      5.8050     3.8168    -2.1425
H      4.3433     3.9133    -4.1375
H      2.2613     2.6090    -4.2192
H      1.5018    -2.0438    -2.0707
H      1.8382    -3.7998    -3.7730
H      1.7638    -3.2259    -6.1846
H      1.3460    -0.8912    -6.8927
H      0.9979     0.8763    -5.2094
72
{"conf": 12, "E": 122.14, "rms": -1.0, "geom": "OH", "total_charge": 0, "CA_charge": 1, "smiles": "C[C:1]#[6N:2]->[Mn+:3]1(<-[3H-:4])(<-[4C-:5]#[O+:6])(<-[5C-:7]#[O+:8])<-[1N@H:9]([CH2:10][CH2:11][P:12]([c:13]2[cH:14][cH:15][cH:16][cH:17][cH:18]2)[c:19]2[cH:20][cH:21][cH:22][cH:23][cH:24]2)[CH2:25][CH2:26][2P:27]->1([c:28]1[cH:29][cH:30][cH:31][cH:32][cH:33]1)[c:34]1[cH:35][cH:36][cH:37][cH:38][cH:39]1", "smiles3D": "C([C:1]#[6N:2]->[Mn+:3]1(<-[3H-:4])(<-[4C-:5]#[O+:6])(<-[5C-:7]#[O+:8])<-[1N@@:9]([C:10]([C:11]([P:12]([c:13]2[c:14]([H:48])[c:15]([H:49])[c:16]([H:50])[c:17]([H:51])[c:18]2[H:52])[c:19]2[c:20]([H:53])[c:21]([H:54])[c:22]([H:55])[c:23]([H:56])[c:24]2[H:57])([H:46])[H:47])([H:44])[H:45])([H:43])[C:25]([H:58])([H:59])[C:26]([H:60])([H:61])[2P:27]->1([c:28]1[c:29]([H:62])[c:30]([H:63])[c:31]([H:64])[c:32]([H:65])[c:33]1[H:66])[c:34]1[c:35]([H:67])[c:36]([H:68])[c:37]([H:69])[c:38]([H:70])[c:39]1[H:71])([H:40])([H:41])[H:42]", "smiles3Dx": "C([C:1]#[6N:2]->[Mn+:3]1(<-[3H-:4])(<-[4C-:5]#[O+:6])(<-[5C-:7]#[O+:8])<-[1N@@:9]([C:10]([C:11]([P:12]([c:13]2[c:14]([H:48])[c:15]([H:49])[c:16]([H:50])[c:17]([H:51])[c:18]2[H:52])[c:19]2[c:20]([H:53])[c:21]([H:54])[c:22]([H:55])[c:23]([H:56])[c:24]2[H:57])([H:46])[H:47])([H:44])[H:45])([H:43])[C:25]([H:58])([H:59])[C:26]([H:60])([H:61])[2P:27]->1([c:28]1[c:29]([H:62])[c:30]([H:63])[c:31]([H:64])[c:32]([H:65])[c:33]1[H:66])[c:34]1[c:35]([H:67])[c:36]([H:68])[c:37]([H:69])[c:38]([H:70])[c:39]1[H:71])([H:40])([H:41])[H:42]", "dummies": []}
C     -0.4085    -4.9277    -0.5822
C     -0.2823    -3.4800    -0.4153
N     -0.1808    -2.2640    -0.2732
Mn     0.0000     0.0000     0.0000
H      1.4692    -0.2470     1.0786
C      1.3685     0.1623    -1.8327
O      2.0885     0.2483    -2.7963
C     -1.8197     0.3142    -1.3522
O     -2.7802     0.4778    -2.0621
N     -0.0010     2.2513     0.5290
C      1.2036     2.8301     0.0738
C      1.0650     3.4983    -1.3027
P     -0.0045     5.0311    -1.1789
C     -0.0347     5.7600    -2.8775
C      1.0083     5.5664    -3.8006
C      0.9551     6.1729    -5.0595
C     -0.1381     6.9711    -5.4075
C     -1.1765     7.1691    -4.4939
C     -1.1236     6.5683    -3.2329
C      1.0877     6.2048    -0.2683
C      0.6256     6.7677     0.9286
C      1.4395     7.6411     1.6558
C      2.7197     7.9558     1.1909
C      3.1870     7.3950    -0.0009
C      2.3749     6.5213    -0.7299
C     -0.1896     2.3828     1.9374
C     -1.5117     1.7748     2.4793
P     -1.5562     0.0275     2.0922
C     -0.9885    -0.8411     3.5421
C      0.0594    -1.7646     3.4334
C      0.5127    -2.4484     4.5656
C     -0.0794    -2.2135     5.8096
C     -1.1312    -1.2991     5.9212
C     -1.5914    -0.6181     4.7904
C     -3.2685    -0.4183     1.8599
C     -4.2821     0.2170     2.5965
C     -5.6177    -0.1556     2.4158
C     -5.9476    -1.1653     1.5073
C     -4.9407    -1.8075     0.7809
C     -3.6040    -1.4376     0.9588
H     -1.3123    -5.1514    -1.1860
H     -0.5009    -5.4082     0.4135
H      0.4897    -5.3209    -1.1015
H     -0.7205     2.6312     0.1122
H      1.9591     2.0219    -0.0003
H      1.5913     3.5915     0.7914
H      0.5930     2.7951    -2.0178
H      2.0775     3.7579    -1.6690
H      1.8634     4.9544    -3.5600
H      1.7595     6.0206    -5.7675
H     -0.1786     7.4388    -6.3821
H     -2.0224     7.7892    -4.7627
H     -1.9318     6.7324    -2.5310
H     -0.3618     6.5236     1.3000
H      1.0787     8.0735     2.5799
H      3.3504     8.6302     1.7556
H      4.1803     7.6332    -0.3571
H      2.7575     6.0906    -1.6435
H     -0.1793     3.4651     2.2061
H      0.6623     1.8876     2.4575
H     -2.3721     2.2847     1.9978
H     -1.5651     1.9224     3.5776
H      0.5261    -1.9578     2.4759
H      1.3243    -3.1591     4.4783
H      0.2770    -2.7383     6.6860
H     -1.5896    -1.1184     6.8843
H     -2.4096     0.0816     4.8949
H     -4.0467     0.9945     3.3112
H     -6.3973     0.3377     2.9819
H     -6.9820    -1.4535     1.3693
H     -5.1952    -2.5941     0.0829
H     -2.8340    -1.9491     0.3971
72
{"conf": 13, "E": 127.78, "rms": -1.0, "geom": "OH", "total_charge": 0, "CA_charge": 1, "smiles": "C[C:1]#[6N:2]->[Mn+:3]1(<-[3H-:4])(<-[4C-:5]#[O+:6])(<-[5C-:7]#[O+:8])<-[1N@H:9]([CH2:10][CH2:11][P:12]([c:13]2[cH:14][cH:15][cH:16][cH:17][cH:18]2)[c:19]2[cH:20][cH:21][cH:22][cH:23][cH:24]2)[CH2:25][CH2:26][2P:27]->1([c:28]1[cH:29][cH:30][cH:31][cH:32][cH:33]1)[c:34]1[cH:35][cH:36][cH:37][cH:38][cH:39]1", "smiles3D": "C([C:1]#[6N:2]->[Mn+:3]1(<-[3H-:4])(<-[4C-:5]#[O+:6])(<-[5C-:7]#[O+:8])<-[1N@@:9]([C:10]([C:11]([P:12]([c:13]2[c:14]([H:48])[c:15]([H:49])[c:16]([H:50])[c:17]([H:51])[c:18]2[H:52])[c:19]2[c:20]([H:53])[c:21]([H:54])[c:22]([H:55])[c:23]([H:56])[c:24]2[H:57])([H:46])[H:47])([H:44])[H:45])([H:43])[C:25]([H:58])([H:59])[C:26]([H:60])([H:61])[2P:27]->1([c:28]1[c:29]([H:62])[c:30]([H:63])[c:31]([H:64])[c:32]([H:65])[c:33]1[H:66])[c:34]1[c:35]([H:67])[c:36]([H:68])[c:37]([H:69])[c:38]([H:70])[c:39]1[H:71])([H:40])([H:41])[H:42]", "smiles3Dx": "C([C:1]#[6N:2]->[Mn+:3]1(<-[3H-:4])(<-[4C-:5]#[O+:6])(<-[5C-:7]#[O+:8])<-[1N@@:9]([C:10]([C:11]([P:12]([c:13]2[c:14]([H:48])[c:15]([H:49])[c:16]([H:50])[c:17]([H:51])[c:18]2[H:52])[c:19]2[c:20]([H:53])[c:21]([H:54])[c:22]([H:55])[c:23]([H:56])[c:24]2[H:57])([H:46])[H:47])([H:44])[H:45])([H:43])[C:25]([H:58])([H:59])[C:26]([H:60])([H:61])[2P:27]->1([c:28]1[c:29]([H:62])[c:30]([H:63])[c:31]([H:64])[c:32]([H:65])[c:33]1[H:66])[c:34]1[c:35]([H:67])[c:36]([H:68])[c:37]([H:69])[c:38]([H:70])[c:39]1[H:71])([H:40])([H:41])[H:42]", "dummies": []}
C      3.9314    -3.0524    -0.1305
C      2.7626    -2.1730    -0.0824
N      1.7896    -1.4244    -0.0447
Mn     0.0000     0.0000     0.0000
H     -0.9298    -1.1012    -1.1397
C     -0.9274    -1.1059     1.7807
O     -1.4120    -1.6855     2.7194
C      1.1451     1.3632     1.4373
O      1.7506     2.0786     2.1941
N     -1.6191     1.6355    -0.2130
C     -2.8041     1.2724     0.4484
C     -2.7517     1.5400     1.9694
P     -3.2385     3.2840     2.4936
C     -2.0901     4.3729     1.5353
C     -2.4274     4.8567     0.2591
C     -1.5088     5.6257    -0.4663
C     -0.2433     5.8885     0.0625
C      0.1052     5.3959     1.3243
C     -0.8176     4.6407     2.0574
C     -4.9335     3.6401     1.8379
C     -5.8491     2.6071     1.5846
C     -7.1459     2.9062     1.1527
C     -7.5459     4.2361     0.9935
C     -6.6543     5.2694     1.2866
C     -5.3591     4.9735     1.7210
C     -1.7884     1.8864    -1.6039
C     -0.5266     2.4796    -2.2977
P      0.8576     1.3698    -2.0498
C      1.0900     0.4840    -3.5792
C      1.1320    -0.9164    -3.5735
C      1.3158    -1.6178    -4.7675
C      1.4440    -0.9247    -5.9729
C      1.4152     0.4726    -5.9822
C      1.2458     1.1765    -4.7874
C      2.3109     2.3768    -1.8088
C      2.4314     3.6325    -2.4302
C      3.5542     4.4301    -2.1874
C      4.5700     3.9735    -1.3433
C      4.4674     2.7138    -0.7442
C      3.3449     1.9138    -0.9828
H      4.5011    -2.9700     0.8211
H      4.5794    -2.7530    -0.9811
H      3.6014    -4.1029    -0.2652
H     -1.2845     2.3871     0.1605
H     -3.6811     1.8103     0.0251
H     -2.9571     0.1843     0.2871
H     -1.7283     1.3581     2.3389
H     -3.4276     0.8255     2.4844
H     -3.3843     4.6196    -0.1881
H     -1.7708     5.9926    -1.4526
H      0.4711     6.4656    -0.5071
H      1.0954     5.5876     1.7290
H     -0.5311     4.2445     3.0239
H     -5.5683     1.5720     1.7189
H     -7.8410     2.1054     0.9410
H     -8.5490     4.4641     0.6555
H     -6.9674     6.3000     1.1831
H     -4.6872     5.7867     1.9637
H     -2.6293     2.6014    -1.7567
H     -2.0498     0.9287    -2.1099
H     -0.7220     2.6052    -3.3848
H     -0.2961     3.4672    -1.8499
H      1.0232    -1.4642    -2.6495
H      1.3483    -2.6996    -4.7601
H      1.5738    -1.4662    -6.8998
H      1.5275     1.0112    -6.9134
H      1.2295     2.2573    -4.8102
H      1.6662     3.9992    -3.0995
H      3.6334     5.4022    -2.6534
H      5.4378     4.5944    -1.1536
H      5.2571     2.3603    -0.0921
H      3.2806     0.9414    -0.5140
72
{"conf": 14, "E": 141.34, "rms": -1.0, "geom": "OH", "total_charge": 0, "CA_charge": 1, "smiles": "C[C:1]#[6N:2]->[Mn+:3]1(<-[3H-:4])(<-[4C-:5]#[O+:6])(<-[5C-:7]#[O+:8])<-[1N@H:9]([CH2:10][CH2:11][P:12]([c:13]2[cH:14][cH:15][cH:16][cH:17][cH:18]2)[c:19]2[cH:20][cH:21][cH:22][cH:23][cH:24]2)[CH2:25][CH2:26][2P:27]->1([c:28]1[cH:29][cH:30][cH:31][cH:32][cH:33]1)[c:34]1[cH:35][cH:36][cH:37][cH:38][cH:39]1", "smiles3D": "C([C:1]#[6N:2]->[Mn+:3]1(<-[3H-:4])(<-[4C-:5]#[O+:6])(<-[5C-:7]#[O+:8])<-[1N@@:9]([C:10]([C:11]([P:12]([c:13]2[c:14]([H:48])[c:15]([H:49])[c:16]([H:50])[c:17]([H:51])[c:18]2[H:52])[c:19]2[c:20]([H:53])[c:21]([H:54])[c:22]([H:55])[c:23]([H:56])[c:24]2[H:57])([H:46])[H:47])([H:44])[H:45])([H:43])[C:25]([H:58])([H:59])[C:26]([H:60])([H:61])[2P:27]->1([c:28]1[c:29]([H:62])[c:30]([H:63])[c:31]([H:64])[c:32]([H:65])[c:33]1[H:66])[c:34]1[c:35]([H:67])[c:36]([H:68])[c:37]([H:69])[c:38]([H:70])[c:39]1[H:71])([H:40])([H:41])[H:42]", "smiles3Dx": "C([C:1]#[6N:2]->[Mn+:3]1(<-[3H-:4])(<-[4C-:5]#[O+:6])(<-[5C-:7]#[O+:8])<-[1N@@:9]([C:10]([C:11]([P:12]([c:13]2[c:14]([H:48])[c:15]([H:49])[c:16]([H:50])[c:17]([H:51])[c:18]2[H:52])[c:19]2[c:20]([H:53])[c:21]([H:54])[c:22]([H:55])[c:23]([H:56])[c:24]2[H:57])([H:46])[H:47])([H:44])[H:45])([H:43])[C:25]([H:58])([H:59])[C:26]([H:60])([H:61])[2P:27]->1([c:28]1[c:29]([H:62])[c:30]([H:63])[c:31]([H:64])[c:32]([H:65])[c:33]1[H:66])[c:34]1[c:35]([H:67])[c:36]([H:68])[c:37]([H:69])[c:38]([H:70])[c:39]1[H:71])([H:40])([H:41])[H:42]", "dummies": []}
C     -1.3616    -3.9889    -2.6716
C     -0.9501    -2.8028    -1.9051
N     -0.6072    -1.8194    -1.2522
Mn     0.0000     0.0000     0.0000
H     -1.6985     0.6773    -0.2696
C     -0.7172    -0.9876     1.9376
O     -1.1083    -1.5088     2.9520
C      2.0715    -0.9330     0.3030
O      3.1603    -1.4264     0.4784
N      0.7127     1.9279     1.0617
C     -0.3734     2.8194     1.2103
C     -0.5021     3.4804     2.6067
P      0.2257     5.2089     2.7901
C     -0.1349     6.0511     1.1801
C      0.8145     6.1029     0.1421
C      0.4865     6.6917    -1.0827
C     -0.7821     7.2408    -1.2767
C     -1.7342     7.1850    -0.2524
C     -1.4151     6.5862     0.9701
C      2.0646     5.0928     2.9569
C      2.8425     6.2385     2.7346
C      4.2299     6.1990     2.9146
C      4.8436     5.0209     3.3515
C      4.0690     3.8833     3.6167
C      2.6842     3.9269     3.4368
C      1.8441     2.4478     0.3536
C      1.6711     2.7801    -1.1646
P      0.8485     1.4282    -2.0093
C     -0.4442     2.1457    -3.0078
C     -1.6389     1.4433    -3.1898
C     -2.6889     2.0054    -3.9302
C     -2.5453     3.2811    -4.4767
C     -1.3458     3.9755    -4.3197
C     -0.2892     3.4070    -3.6029
C      2.0151     0.7225    -3.1615
C      2.7040     1.5511    -4.0687
C      3.5118     0.9851    -5.0600
C      3.6174    -0.4111    -5.1682
C      2.9533    -1.2382    -4.2646
C      2.1466    -0.6749    -3.2608
H     -2.3486    -3.8061    -3.1460
H     -1.4067    -4.8648    -1.9922
H     -0.6220    -4.2002    -3.4731
H      0.9969     1.6624     1.8916
H     -0.3623     3.6030     0.4245
H     -1.2887     2.2178     1.0633
H     -1.5881     3.5932     2.7921
H     -0.1430     2.8208     3.4170
H      1.7955     5.6705     0.2527
H      1.2149     6.7102    -1.8857
H     -1.0267     7.7052    -2.2228
H     -2.7254     7.5904    -0.4105
H     -2.1656     6.5373     1.7514
H      2.3746     7.1630     2.4150
H      4.8293     7.0765     2.7017
H      5.9176     4.9772     3.4635
H      4.5338     2.9674     3.9642
H      2.1038     3.0625     3.6912
H      2.1799     3.3659     0.8591
H      2.6654     1.7111     0.4497
H      1.0768     3.7065    -1.2662
H      2.6719     2.9476    -1.6181
H     -1.7539     0.4661    -2.7401
H     -3.6156     1.4673    -4.0568
H     -3.3551     3.7263    -5.0390
H     -1.2480     4.9575    -4.7504
H      0.6350     3.9575    -3.5108
H      2.6219     2.6279    -4.0310
H      4.0266     1.6322    -5.7576
H      4.2179    -0.8573    -5.9485
H      3.0520    -2.3142    -4.3642
H      1.6284    -1.3270    -2.5723
72
{"conf": 15, "E": 143.6, "rms": -1.0, "geom": "OH", "total_charge": 0, "CA_charge": 1, "smiles": "C[C:1]#[6N:2]->[Mn+:3]1(<-[3H-:4])(<-[4C-:5]#[O+:6])(<-[5C-:7]#[O+:8])<-[1N@H:9]([CH2:10][CH2:11][P:12]([c:13]2[cH:14][cH:15][cH:16][cH:17][cH:18]2)[c:19]2[cH:20][cH:21][cH:22][cH:23][cH:24]2)[CH2:25][CH2:26][2P:27]->1([c:28]1[cH:29][cH:30][cH:31][cH:32][cH:33]1)[c:34]1[cH:35][cH:36][cH:37][cH:38][cH:39]1", "smiles3D": "C([C:1]#[6N:2]->[Mn+:3]1(<-[3H-:4])(<-[4C-:5]#[O+:6])(<-[5C-:7]#[O+:8])<-[1N@@:9]([C:10]([C:11]([P:12]([c:13]2[c:14]([H:48])[c:15]([H:49])[c:16]([H:50])[c:17]([H:51])[c:18]2[H:52])[c:19]2[c:20]([H:53])[c:21]([H:54])[c:22]([H:55])[c:23]([H:56])[c:24]2[H:57])([H:46])[H:47])([H:44])[H:45])([H:43])[C:25]([H:58])([H:59])[C:26]([H:60])([H:61])[2P:27]->1([c:28]1[c:29]([H:62])[c:30]([H:63])[c:31]([H:64])[c:32]([H:65])[c:33]1[H:66])[c:34]1[c:35]([H:67])[c:36]([H:68])[c:37]([H:69])[c:38]([H:70])[c:39]1[H:71])([H:40])([H:41])[H:42]", "smiles3Dx": "C([C:1]#[6N:2]->[Mn+:3]1(<-[3H-:4])(<-[4C-:5]#[O+:6])(<-[5C-:7]#[O+:8])<-[1N@@:9]([C:10]([C:11]([P:12]([c:13]2[c:14]([H:48])[c:15]([H:49])[c:16]([H:50])[c:17]([H:51])[c:18]2[H:52])[c:19]2[c:20]([H:53])[c:21]([H:54])[c:22]([H:55])[c:23]([H:56])[c:24]2[H:57])([H:46])[H:47])([H:44])[H:45])([H:43])[C:25]([H:58])([H:59])[C:26]([H:60])([H:61])[2P:27]->1([c:28]1[c:29]([H:62])[c:30]([H:63])[c:31]([H:64])[c:32]([H:65])[c:33]1[H:66])[c:34]1[c:35]([H:67])[c:36]([H:68])[c:37]([H:69])[c:38]([H:70])[c:39]1[H:71])([H:40])([H:41])[H:42]", "dummies": []}
C      2.9866     0.6617    -3.9308
C      2.1189     0.4545    -2.7718
N      1.3844     0.2916    -1.8007
Mn     0.0000     0.0000     0.0000
H      1.3483    -0.8647     0.9088
C      0.6778     2.0053     0.8822
O      1.0339     3.0602     1.3420
C     -1.6746     1.0965    -1.1153
O     -2.5567     1.6768    -1.7017
N     -1.5224    -0.6016     1.6427
C     -1.3070     0.0910     2.8592
C     -2.6159     0.5193     3.5817
P     -2.8600    -0.1412     5.3287
C     -1.2306     0.0691     6.1819
C     -0.2087    -0.8917     6.0912
C      1.0132    -0.6792     6.7385
C      1.2288     0.4962     7.4653
C      0.2166     1.4545     7.5582
C     -1.0072     1.2429     6.9151
C     -3.2455    -1.9476     5.2205
C     -4.0865    -2.4312     4.2073
C     -4.4121    -3.7904     4.1470
C     -3.9565    -4.6632     5.1351
C     -3.1865    -4.1754     6.1923
C     -2.8470    -2.8187     6.2457
C     -1.4453    -2.0161     1.7719
C     -1.8797    -2.8055     0.5045
P     -0.8710    -2.2956    -0.8864
C      0.3365    -3.5874    -1.1494
C      0.4852    -4.1803    -2.4167
C      1.4366    -5.1848    -2.6147
C      2.2516    -5.5962    -1.5590
C      2.1211    -4.9997    -0.3023
C      1.1713    -3.9949    -0.0982
C     -1.9532    -2.2754    -2.3066
C     -1.7312    -1.3501    -3.3361
C     -2.5602    -1.3419    -4.4639
C     -3.6049    -2.2659    -4.5734
C     -3.8156    -3.2051    -3.5604
C     -2.9852    -3.2188    -2.4344
H      2.4813     1.3348    -4.6493
H      3.1921    -0.3144    -4.4214
H      3.9379     1.1254    -3.6046
H     -2.3432    -0.3892     1.3067
H     -0.6842    -0.5151     3.5457
H     -0.7419     1.0059     2.6277
H     -3.5086     0.2621     2.9864
H     -2.6179     1.6269     3.6623
H     -0.3530    -1.8058     5.5242
H      1.7974    -1.4214     6.6689
H      2.1754     0.6576     7.9654
H      0.3784     2.3579     8.1330
H     -1.7822     1.9925     6.9888
H     -4.4682    -1.7703     3.4436
H     -5.0295    -4.1635     3.3419
H     -4.2168    -5.7155     5.0933
H     -2.8599    -4.8465     6.9751
H     -2.2810    -2.4521     7.0914
H     -2.0788    -2.3481     2.6132
H     -0.3968    -2.2816     2.0104
H     -2.9473    -2.5853     0.2910
H     -1.7583    -3.8952     0.6795
H     -0.1222    -3.8787    -3.2573
H      1.5440    -5.6415    -3.5892
H      2.9853    -6.3763    -1.7166
H      2.7522    -5.3215     0.5130
H      1.0956    -3.5460     0.8778
H     -0.9160    -0.6397    -3.2756
H     -2.3886    -0.6216    -5.2538
H     -4.2489    -2.2534    -5.4407
H     -4.6148    -3.9282    -3.6500
H     -3.1484    -3.9703    -1.6721
72
{"conf": 16, "E": 135.14, "rms": -1.0, "geom": "OH", "total_charge": 0, "CA_charge": 1, "smiles": "C[C:1]#[6N:2]->[Mn+:3]1(<-[3H-:4])(<-[4C-:5]#[O+:6])(<-[5C-:7]#[O+:8])<-[1N@H:9]([CH2:10][CH2:11][P:12]([c:13]2[cH:14][cH:15][cH:16][cH:17][cH:18]2)[c:19]2[cH:20][cH:21][cH:22][cH:23][cH:24]2)[CH2:25][CH2:26][2P:27]->1([c:28]1[cH:29][cH:30][cH:31][cH:32][cH:33]1)[c:34]1[cH:35][cH:36][cH:37][cH:38][cH:39]1", "smiles3D": "C([C:1]#[6N:2]->[Mn+:3]1(<-[3H-:4])(<-[4C-:5]#[O+:6])(<-[5C-:7]#[O+:8])<-[1N@@:9]([C:10]([C:11]([P:12]([c:13]2[c:14]([H:48])[c:15]([H:49])[c:16]([H:50])[c:17]([H:51])[c:18]2[H:52])[c:19]2[c:20]([H:53])[c:21]([H:54])[c:22]([H:55])[c:23]([H:56])[c:24]2[H:57])([H:46])[H:47])([H:44])[H:45])([H:43])[C:25]([H:58])([H:59])[C:26]([H:60])([H:61])[2P:27]->1([c:28]1[c:29]([H:62])[c:30]([H:63])[c:31]([H:64])[c:32]([H:65])[c:33]1[H:66])[c:34]1[c:35]([H:67])[c:36]([H:68])[c:37]([H:69])[c:38]([H:70])[c:39]1[H:71])([H:40])([H:41])[H:42]", "smiles3Dx": "C([C:1]#[6N:2]->[Mn+:3]1(<-[3H-:4])(<-[4C-:5]#[O+:6])(<-[5C-:7]#[O+:8])<-[1N@@:9]([C:10]([C:11]([P:12]([c:13]2[c:14]([H:48])[c:15]([H:49])[c:16]([H:50])[c:17]([H:51])[c:18]2[H:52])[c:19]2[c:20]([H:53])[c:21]([H:54])[c:22]([H:55])[c:23]([H:56])[c:24]2[H:57])([H:46])[H:47])([H:44])[H:45])([H:43])[C:25]([H:58])([H:59])[C:26]([H:60])([H:61])[2P:27]->1([c:28]1[c:29]([H:62])[c:30]([H:63])[c:31]([H:64])[c:32]([H:65])[c:33]1[H:66])[c:34]1[c:35]([H:67])[c:36]([H:68])[c:37]([H:69])[c:38]([H:70])[c:39]1[H:71])([H:40])([H:41])[H:42]", "dummies": []}
C      1.6289     3.3812     3.2719
C      1.1625     2.3792     2.3185
N      0.7632     1.5399     1.5157
Mn     0.0000     0.0000     0.0000
H     -0.3383    -1.2010     1.3572
C     -2.1425     0.7943     0.2025
O     -3.2680     1.2116     0.3153
C      0.3889     1.5150    -1.6803
O      0.5903     2.3159    -2.5623
N     -0.4461    -1.6076    -1.5988
C     -1.8311    -1.8306    -1.7100
C     -2.2224    -2.6587    -2.9673
P     -3.2915    -1.7471    -4.2184
C     -4.7911    -1.2320    -3.2666
C     -5.9328    -2.0454    -3.3310
C     -7.0981    -1.6846    -2.6436
C     -7.1340    -0.5100    -1.8890
C     -5.9933     0.2956    -1.8151
C     -4.8237    -0.0619    -2.4933
C     -2.3818    -0.2085    -4.6956
C     -0.9910    -0.2422    -4.8860
C     -0.3102     0.8967    -5.3299
C     -1.0118     2.0664    -5.6225
C     -2.4022     2.0842    -5.5002
C     -3.0880     0.9481    -5.0586
C      0.3334    -2.7430    -1.2491
C      1.8595    -2.5014    -1.4008
P      2.3418    -1.1141    -0.3672
C      3.2042    -1.7747     1.0465
C      2.9924    -1.2164     2.3166
C      3.7692    -1.6265     3.4094
C      4.7563    -2.6019     3.2387
C      4.9639    -3.1756     1.9747
C      4.2074    -2.7459     0.8784
C      3.5490    -0.1594    -1.2727
C      3.6115     1.2280    -1.0920
C      4.5462     1.9840    -1.7997
C      5.4330     1.3582    -2.6760
C      5.3962    -0.0261    -2.8398
C      4.4622    -0.7897    -2.1341
H      2.4102     2.9348     3.9225
H      2.0501     4.2478     2.7147
H      0.7753     3.7152     3.9028
H     -0.1413    -1.2788    -2.3961
H     -2.2056    -2.3530    -0.8006
H     -2.3224    -0.8458    -1.7640
H     -1.3161    -3.0025    -3.5063
H     -2.7676    -3.5761    -2.6542
H     -5.9267    -2.9631    -3.9156
H     -7.9782    -2.3096    -2.6990
H     -8.0415    -0.2178    -1.3677
H     -6.0103     1.1975    -1.2301
H     -3.9611     0.5892    -2.4365
H     -0.4354    -1.1567    -4.7127
H      0.7615     0.8653    -5.4601
H     -0.4813     2.9457    -5.9713
H     -2.9501     2.9757    -5.7560
H     -4.1680     0.9719    -5.0098
H      0.0639    -3.6166    -1.8826
H      0.1214    -3.0027    -0.1905
H      2.0799    -2.2735    -2.4637
H      2.4100    -3.4169    -1.1015
H      2.2525    -0.4493     2.4531
H      3.6212    -1.1687     4.3798
H      5.3727    -2.9059     4.0775
H      5.7359    -3.9246     1.8280
H      4.4368    -3.1515    -0.1007
H      2.9484     1.7290    -0.3982
H      4.5994     3.0550    -1.6585
H      6.1668     1.9458    -3.2162
H      6.0989    -0.5074    -3.5120
H      4.4534    -1.8669    -2.2695
72
{"conf": 17, "E": 301.21, "rms": -1.0, "geom": "OH", "total_charge": 0, "CA_charge": 1, "smiles": "C[C:1]#[6N:2]->[Mn+:3]1(<-[3H-:4])(<-[4C-:5]#[O+:6])(<-[5C-:7]#[O+:8])<-[1N@H:9]([CH2:10][CH2:11][P:12]([c:13]2[cH:14][cH:15][cH:16][cH:17][cH:18]2)[c:19]2[cH:20][cH:21][cH:22][cH:23][cH:24]2)[CH2:25][CH2:26][2P:27]->1([c:28]1[cH:29][cH:30][cH:31][cH:32][cH:33]1)[c:34]1[cH:35][cH:36][cH:37][cH:38][cH:39]1", "smiles3D": "C([C:1]#[6N:2]->[Mn+:3]1(<-[3H-:4])(<-[4C-:5]#[O+:6])(<-[5C-:7]#[O+:8])<-[1N@@:9]([C:10]([C:11]([P:12]([c:13]2[c:14]([H:48])[c:15]([H:49])[c:16]([H:50])[c:17]([H:51])[c:18]2[H:52])[c:19]2[c:20]([H:53])[c:21]([H:54])[c:22]([H:55])[c:23]([H:56])[c:24]2[H:57])([H:46])[H:47])([H:44])[H:45])([H:43])[C:25]([H:58])([H:59])[C:26]([H:60])([H:61])[2P:27]->1([c:28]1[c:29]([H:62])[c:30]([H:63])[c:31]([H:64])[c:32]([H:65])[c:33]1[H:66])[c:34]1[c:35]([H:67])[c:36]([H:68])[c:37]([H:69])[c:38]([H:70])[c:39]1[H:71])([H:40])([H:41])[H:42]", "smiles3Dx": "C([C:1]#[6N:2]->[Mn+:3]1(<-[3H-:4])(<-[4C-:5]#[O+:6])(<-[5C-:7]#[O+:8])<-[1N@@:9]([C:10]([C:11]([P:12]([c:13]2[c:14]([H:48])[c:15]([H:49])[c:16]([H:50])[c:17]([H:51])[c:18]2[H:52])[c:19]2[c:20]([H:53])[c:21]([H:54])[c:22]([H:55])[c:23]([H:56])[c:24]2[H:57])([H:46])[H:47])([H:44])[H:45])([H:43])[C:25]([H:58])([H:59])[C:26]([H:60])([H:61])[2P:27]->1([c:28]1[c:29]([H:62])[c:30]([H:63])[c:31]([H:64])[c:32]([H:65])[c:33]1[H:66])[c:34]1[c:35]([H:67])[c:36]([H:68])[c:37]([H:69])[c:38]([H:70])[c:39]1[H:71])([H:40])([H:41])[H:42]", "dummies": []}
C      2.8057     0.4354     3.6048
C      1.5210     0.0741     2.9307
N      0.7312    -0.1175     2.0058
Mn     0.0000     0.0000     0.0000
H     -0.9619    -1.5664     0.2316
C     -1.9481     1.1633     0.2679
O     -2.9393     1.8891     0.2833
C      1.1529     1.8408     0.2118
O      1.8735     2.7146     0.5880
N      0.0914    -0.2307    -2.3443
C     -0.9254     0.6642    -2.9287
C     -0.2538     1.7564    -3.7354
P     -0.6387     3.5796    -3.4310
C      0.7757     4.5708    -2.7359
C      1.9962     3.9857    -2.3690
C      2.9270     4.7091    -1.6157
C      2.6801     6.0407    -1.2880
C      1.5703     6.6836    -1.8201
C      0.6201     5.9631    -2.5427
C     -2.1451     3.8518    -2.3723
C     -3.3880     3.4316    -2.8396
C     -4.5310     3.6024    -2.0404
C     -4.4552     4.2597    -0.8144
C     -3.2536     4.8016    -0.4029
C     -2.0861     4.5802    -1.1634
C     -0.1439    -1.6677    -2.5117
C      1.1239    -2.5049    -1.9286
P      2.0848    -1.4698    -0.7893
C      3.4070    -0.5756    -1.6362
C      3.9192    -1.0492    -2.8244
C      4.8223    -0.2920    -3.5710
C      5.1427     0.9914    -3.1525
C      4.7984     1.3920    -1.8782
C      3.9113     0.5948    -1.1087
C      2.8424    -2.5960     0.3495
C      4.0656    -3.2710     0.0042
C      4.7742    -4.0075     0.9566
C      4.3083    -4.0888     2.2634
C      3.0453    -3.5566     2.5953
C      2.3015    -2.8411     1.6233
H      3.4942     0.8292     2.8146
H      3.3731    -0.4075     4.0459
H      2.7122     1.2296     4.3259
H      1.0306     0.0173    -2.6273
H     -1.6579     0.1169    -3.5339
H     -1.5753     1.1836    -2.1377
H      0.8551     1.6829    -3.6842
H     -0.3610     1.5584    -4.8586
H      2.2387     2.9616    -2.6118
H      3.8168     4.2400    -1.2475
H      3.3966     6.5769    -0.7084
H      1.4306     7.7321    -1.6393
H     -0.2748     6.4619    -2.8562
H     -3.4955     2.9748    -3.8062
H     -5.4624     3.1790    -2.3610
H     -5.3466     4.3470    -0.1998
H     -3.2055     5.3440     0.5152
H     -1.1478     4.9316    -0.7634
H     -0.1972    -1.8611    -3.6465
H     -1.0385    -2.1201    -2.0451
H      0.7371    -3.3434    -1.4292
H      1.8411    -2.7902    -2.7247
H      3.7177    -2.0567    -3.2074
H      5.1921    -0.6326    -4.5461
H      5.7638     1.6552    -3.7810
H      5.1125     2.3710    -1.5195
H      3.7403     0.9213    -0.1008
H      4.5200    -3.1472    -0.9624
H      5.6893    -4.4872     0.7295
H      4.8384    -4.6189     3.0455
H      2.6466    -3.6221     3.5585
H      1.2870    -2.5243     1.8583
72
{"conf": 18, "E": 123.08, "rms": -1.0, "geom": "OH", "total_charge": 0, "CA_charge": 1, "smiles": "C[C:1]#[6N:2]->[Mn+:3]1(<-[3H-:4])(<-[4C-:5]#[O+:6])(<-[5C-:7]#[O+:8])<-[1N@H:9]([CH2:10][CH2:11][P:12]([c:13]2[cH:14][cH:15][cH:16][cH:17][cH:18]2)[c:19]2[cH:20][cH:21][cH:22][cH:23][cH:24]2)[CH2:25][CH2:26][2P:27]->1([c:28]1[cH:29][cH:30][cH:31][cH:32][cH:33]1)[c:34]1[cH:35][cH:36][cH:37][cH:38][cH:39]1", "smiles3D": "C([C:1]#[6N:2]->[Mn+:3]1(<-[3H-:4])(<-[4C-:5]#[O+:6])(<-[5C-:7]#[O+:8])<-[1N@@:9]([C:10]([C:11]([P:12]([c:13]2[c:14]([H:48])[c:15]([H:49])[c:16]([H:50])[c:17]([H:51])[c:18]2[H:52])[c:19]2[c:20]([H:53])[c:21]([H:54])[c:22]([H:55])[c:23]([H:56])[c:24]2[H:57])([H:46])[H:47])([H:44])[H:45])([H:43])[C:25]([H:58])([H:59])[C:26]([H:60])([H:61])[2P:27]->1([c:28]1[c:29]([H:62])[c:30]([H:63])[c:31]([H:64])[c:32]([H:65])[c:33]1[H:66])[c:34]1[c:35]([H:67])[c:36]([H:68])[c:37]([H:69])[c:38]([H:70])[c:39]1[H:71])([H:40])([H:41])[H:42]", "smiles3Dx": "C([C:1]#[6N:2]->[Mn+:3]1(<-[3H-:4])(<-[4C-:5]#[O+:6])(<-[5C-:7]#[O+:8])<-[1N@@:9]([C:10]([C:11]([P:12]([c:13]2[c:14]([H:48])[c:15]([H:49])[c:16]([H:50])[c:17]([H:51])[c:18]2[H:52])[c:19]2[c:20]([H:53])[c:21]([H:54])[c:22]([H:55])[c:23]([H:56])[c:24]2[H:57])([H:46])[H:47])([H:44])[H:45])([H:43])[C:25]([H:58])([H:59])[C:26]([H:60])([H:61])[2P:27]->1([c:28]1[c:29]([H:62])[c:30]([H:63])[c:31]([H:64])[c:32]([H:65])[c:33]1[H:66])[c:34]1[c:35]([H:67])[c:36]([H:68])[c:37]([H:69])[c:38]([H:70])[c:39]1[H:71])([H:40])([H:41])[H:42]", "dummies": []}
C      4.7772     0.6556     1.2367
C      3.3717     0.4623     0.8817
N      2.1925     0.2999     0.5790
Mn     0.0000     0.0000     0.0000
H      0.3049    -1.7957    -0.2575
C     -0.5766    -0.4312     2.1768
O     -0.8808    -0.6576     3.3218
C     -0.3857     2.2288     0.3489
O     -0.5888     3.4032     0.5324
N     -2.1086    -0.2214    -0.9218
C     -2.9261    -0.9695    -0.0544
C     -3.6273    -0.0864     0.9891
P     -4.9864     0.9359     0.2049
C     -5.6294     1.8016     1.6989
C     -6.1983     1.0888     2.7660
C     -6.6630     1.7689     3.8963
C     -6.5581     3.1621     3.9672
C     -5.9851     3.8749     2.9097
C     -5.5195     3.1961     1.7785
C     -6.4006    -0.2051    -0.1539
C     -6.4478    -1.5312     0.3132
C     -7.5579    -2.3365     0.0354
C     -8.6275    -1.8261    -0.7029
C     -8.5897    -0.5085    -1.1645
C     -7.4816     0.2994    -0.8900
C     -1.9575    -0.8082    -2.2133
C     -1.1448     0.0473    -3.2290
P      0.4593     0.4381    -2.5279
C      1.6200    -0.6445    -3.3435
C      1.7374    -0.6342    -4.7432
C      2.6386    -1.4937    -5.3769
C      3.4249    -2.3662    -4.6179
C      3.3158    -2.3748    -3.2234
C      2.4178    -1.5139    -2.5863
C      0.8538     2.1175    -3.0002
C      2.1483     2.4466    -3.4390
C      2.4606     3.7673    -3.7798
C      1.4900     4.7685    -3.6734
C      0.2102     4.4541    -3.2081
C     -0.1060     3.1360    -2.8644
H      5.4160     0.0654     0.5478
H      5.0346     1.7310     1.1508
H      4.9453     0.3171     2.2797
H     -2.4523     0.6185    -1.0362
H     -3.7034    -1.5367    -0.6154
H     -2.2812    -1.7021     0.4757
H     -2.8917     0.6193     1.4222
H     -4.0269    -0.7041     1.8178
H     -6.2811     0.0117     2.7279
H     -7.1020     1.2160     4.7178
H     -6.9175     3.6881     4.8420
H     -5.9011     4.9532     2.9670
H     -5.0733     3.7545     0.9656
H     -5.6427    -1.9538     0.8937
H     -7.5897    -3.3575     0.3941
H     -9.4861    -2.4508    -0.9155
H     -9.4212    -0.1118    -1.7330
H     -7.4676     1.3231    -1.2463
H     -1.4458    -1.7895    -2.0942
H     -2.9637    -0.9918    -2.6565
H     -1.7009     0.9778    -3.4504
H     -1.0142    -0.5270    -4.1687
H      1.1341     0.0368    -5.3414
H      2.7268    -1.4869    -6.4560
H      4.1194    -3.0362    -5.1085
H      3.9281    -3.0496    -2.6371
H      2.3454    -1.5285    -1.5074
H      2.9248     1.6954    -3.5072
H      3.4581     4.0159    -4.1199
H      1.7329     5.7902    -3.9340
H     -0.5331     5.2338    -3.1060
H     -1.0919     2.9236    -2.4738
72
{"conf": 19, "E": 221.25, "rms": -1.0, "geom": "OH", "total_charge": 0, "CA_charge": 1, "smiles": "C[C:1]#[6N:2]->[Mn+:3]1(<-[3H-:4])(<-[4C-:5]#[O+:6])(<-[5C-:7]#[O+:8])<-[1N@H:9]([CH2:10][CH2:11][P:12]([c:13]2[cH:14][cH:15][cH:16][cH:17][cH:18]2)[c:19]2[cH:20][cH:21][cH:22][cH:23][cH:24]2)[CH2:25][CH2:26][2P:27]->1([c:28]1[cH:29][cH:30][cH:31][cH:32][cH:33]1)[c:34]1[cH:35][cH:36][cH:37][cH:38][cH:39]1", "smiles3D": "C([C:1]#[6N:2]->[Mn+:3]1(<-[3H-:4])(<-[4C-:5]#[O+:6])(<-[5C-:7]#[O+:8])<-[1N@@:9]([C:10]([C:11]([P:12]([c:13]2[c:14]([H:48])[c:15]([H:49])[c:16]([H:50])[c:17]([H:51])[c:18]2[H:52])[c:19]2[c:20]([H:53])[c:21]([H:54])[c:22]([H:55])[c:23]([H:56])[c:24]2[H:57])([H:46])[H:47])([H:44])[H:45])([H:43])[C:25]([H:58])([H:59])[C:26]([H:60])([H:61])[2P:27]->1([c:28]1[c:29]([H:62])[c:30]([H:63])[c:31]([H:64])[c:32]([H:65])[c:33]1[H:66])[c:34]1[c:35]([H:67])[c:36]([H:68])[c:37]([H:69])[c:38]([H:70])[c:39]1[H:71])([H:40])([H:41])[H:42]", "smiles3Dx": "C([C:1]#[6N:2]->[Mn+:3]1(<-[3H-:4])(<-[4C-:5]#[O+:6])(<-[5C-:7]#[O+:8])<-[1N@@:9]([C:10]([C:11]([P:12]([c:13]2[c:14]([H:48])[c:15]([H:49])[c:16]([H:50])[c:17]([H:51])[c:18]2[H:52])[c:19]2[c:20]([H:53])[c:21]([H:54])[c:22]([H:55])[c:23]([H:56])[c:24]2[H:57])([H:46])[H:47])([H:44])[H:45])([H:43])[C:25]([H:58])([H:59])[C:26]([H:60])([H:61])[2P:27]->1([c:28]1[c:29]([H:62])[c:30]([H:63])[c:31]([H:64])[c:32]([H:65])[c:33]1[H:66])[c:34]1[c:35]([H:67])[c:36]([H:68])[c:37]([H:69])[c:38]([H:70])[c:39]1[H:71])([H:40])([H:41])[H:42]", "dummies": []}
C      0.5832    -1.6840     4.3280
C      0.6012    -1.5358     2.9251
N      0.3226    -1.1992     1.8280
Mn     0.0000     0.0000     0.0000
H      1.5436    -0.7456    -0.8414
C     -1.5441    -1.4342    -1.0428
O     -2.3994    -2.0808    -1.5242
C     -1.8735     0.9042     1.1207
O     -2.9411     1.3380     1.4636
N     -0.2225     1.7048    -1.5247
C     -0.2109     1.2410    -2.8299
C      1.1692     0.7999    -3.3350
P      1.2093    -0.1303    -4.9956
C      3.0330    -0.4081    -5.0396
C      3.7345     0.3764    -5.9605
C      5.0965     0.6385    -5.7644
C      5.7592     0.0883    -4.6565
C      5.1120    -0.8500    -3.8384
C      3.7355    -1.0689    -4.0013
C      0.3228    -1.7355    -4.7447
C     -1.0709    -1.7182    -4.7808
C     -1.8120    -2.8479    -4.3986
C     -1.1306    -4.0053    -4.0011
C      0.2528    -4.0862    -4.1452
C      0.9943    -2.9570    -4.5482
C      0.6235     2.8097    -1.2416
C      0.6670     3.1663     0.3106
P      1.4511     1.8043     1.1158
C      3.1495     1.6860     0.7184
C      3.7607     0.4402     0.5873
C      5.0543     0.3105     0.1053
C      5.7959     1.4962    -0.0812
C      5.2310     2.7524     0.1008
C      3.8942     2.8872     0.4305
C      1.3233     1.9727     2.9330
C      2.3465     1.3476     3.7156
C      2.2751     1.4528     5.1173
C      1.2452     2.2037     5.7072
C      0.1738     2.6924     4.9433
C      0.2064     2.5385     3.5286
H      1.6352    -1.9298     4.5966
H      0.2800    -0.6519     4.6129
H     -0.2874    -2.4461     4.5521
H     -1.0258     2.0455    -1.4385
H     -0.8719     0.3522    -2.7620
H     -0.6409     1.9700    -3.5561
H      1.7448     0.2673    -2.5821
H      1.7642     1.6968    -3.4503
H      3.2010     0.9031    -6.7474
H      5.6088     1.3689    -6.3923
H      6.7646     0.4269    -4.3983
H      5.6570    -1.3255    -3.0166
H      3.2341    -1.6909    -3.2643
H     -1.6102    -0.8247    -5.0911
H     -2.8944    -2.8157    -4.3788
H     -1.6880    -4.8444    -3.5812
H      0.7695    -5.0281    -3.9268
H      2.0599    -3.0623    -4.7194
H      1.6617     2.4675    -1.4791
H      0.4305     3.7437    -1.8343
H      1.2255     4.1720     0.4146
H     -0.3194     3.2766     0.7288
H      3.1666    -0.4757     0.7683
H      5.4991    -0.6428    -0.0784
H      6.8354     1.4220    -0.3541
H      5.8241     3.6665    -0.0205
H      3.4165     3.8446     0.4458
H      3.1397     0.8180     3.2583
H      3.0326     0.9350     5.7207
H      1.2621     2.3506     6.7840
H     -0.6888     3.1412     5.4303
H     -0.6536     2.8641     2.9557
72
{"conf": 20, "E": 254.11, "rms": -1.0, "geom": "OH", "total_charge": 0, "CA_charge": 1, "smiles": "C[C:1]#[6N:2]->[Mn+:3]1(<-[3H-:4])(<-[4C-:5]#[O+:6])(<-[5C-:7]#[O+:8])<-[1N@H:9]([CH2:10][CH2:11][P:12]([c:13]2[cH:14][cH:15][cH:16][cH:17][cH:18]2)[c:19]2[cH:20][cH:21][cH:22][cH:23][cH:24]2)[CH2:25][CH2:26][2P:27]->1([c:28]1[cH:29][cH:30][cH:31][cH:32][cH:33]1)[c:34]1[cH:35][cH:36][cH:37][cH:38][cH:39]1", "smiles3D": "C([C:1]#[6N:2]->[Mn+:3]1(<-[3H-:4])(<-[4C-:5]#[O+:6])(<-[5C-:7]#[O+:8])<-[1N@@:9]([C:10]([C:11]([P:12]([c:13]2[c:14]([H:48])[c:15]([H:49])[c:16]([H:50])[c:17]([H:51])[c:18]2[H:52])[c:19]2[c:20]([H:53])[c:21]([H:54])[c:22]([H:55])[c:23]([H:56])[c:24]2[H:57])([H:46])[H:47])([H:44])[H:45])([H:43])[C:25]([H:58])([H:59])[C:26]([H:60])([H:61])[2P:27]->1([c:28]1[c:29]([H:62])[c:30]([H:63])[c:31]([H:64])[c:32]([H:65])[c:33]1[H:66])[c:34]1[c:35]([H:67])[c:36]([H:68])[c:37]([H:69])[c:38]([H:70])[c:39]1[H:71])([H:40])([H:41])[H:42]", "smiles3Dx": "C([C:1]#[6N:2]->[Mn+:3]1(<-[3H-:4])(<-[4C-:5]#[O+:6])(<-[5C-:7]#[O+:8])<-[1N@@:9]([C:10]([C:11]([P:12]([c:13]2[c:14]([H:48])[c:15]([H:49])[c:16]([H:50])[c:17]([H:51])[c:18]2[H:52])[c:19]2[c:20]([H:53])[c:21]([H:54])[c:22]([H:55])[c:23]([H:56])[c:24]2[H:57])([H:46])[H:47])([H:44])[H:45])([H:43])[C:25]([H:58])([H:59])[C:26]([H:60])([H:61])[2P:27]->1([c:28]1[c:29]([H:62])[c:30]([H:63])[c:31]([H:64])[c:32]([H:65])[c:33]1[H:66])[c:34]1[c:35]([H:67])[c:36]([H:68])[c:37]([H:69])[c:38]([H:70])[c:39]1[H:71])([H:40])([H:41])[H:42]", "dummies": []}
C      3.6960     2.7770    -0.6493
C      2.3295     2.3126    -0.2917
N      1.3173     1.6850    -0.1695
Mn     0.0000     0.0000     0.0000
H     -0.8185     0.7657     1.3985
C     -1.5186     0.5319    -1.6300
O     -2.2093     0.5545    -2.5527
C      0.9640    -0.9676    -1.6783
O      1.4083    -1.7037    -2.5438
N     -0.9028    -2.0515     0.4546
C     -2.1195    -2.1378     1.3535
C     -2.9116    -0.8704     1.3119
P     -4.7837    -1.1419     1.1113
C     -4.8713    -1.6904    -0.6366
C     -4.5473    -3.0108    -0.9207
C     -4.0654    -3.3560    -2.1900
C     -3.9223    -2.3706    -3.1607
C     -4.4967    -1.1276    -2.9636
C     -4.9388    -0.7627    -1.6807
C     -5.4128     0.6103     1.1810
C     -6.4748     0.8863     2.0433
C     -6.7498     2.2140     2.4104
C     -5.9936     3.2508     1.8900
C     -5.0849     2.9962     0.8747
C     -4.7681     1.6709     0.5320
C      0.1367    -2.9113     0.9423
C      0.9463    -2.5378     2.2052
P      1.6643    -0.9498     1.7909
C      1.6479     0.0047     3.2990
C      2.0862    -0.5660     4.5427
C      2.2340     0.2920     5.6931
C      2.0402     1.6703     5.5819
C      1.6234     2.2038     4.3522
C      1.3740     1.3470     3.2405
C      3.3878    -1.2276     1.2948
C      3.8398    -2.4588     0.8533
C      4.9839    -2.5716     0.0139
C      5.5915    -1.4045    -0.4485
C      5.3571    -0.2339     0.2564
C      4.2487    -0.1365     1.1504
H      4.0805     1.9172    -1.1676
H      3.7294     3.5900    -1.3819
H      4.3825     2.9610     0.2087
H     -1.2038    -2.3342    -0.5278
H     -2.6425    -2.9550     0.8574
H     -1.9585    -2.4368     2.4284
H     -2.6188    -0.1544     0.5270
H     -2.7608    -0.3845     2.2457
H     -4.5415    -3.7649    -0.1512
H     -3.7330    -4.3547    -2.3680
H     -3.4539    -2.6203    -4.1017
H     -4.4240    -0.3626    -3.7203
H     -5.3556     0.2134    -1.5502
H     -7.0360     0.0951     2.5229
H     -7.5023     2.4045     3.1480
H     -6.1653     4.2701     2.2299
H     -4.5579     3.7980     0.4002
H     -4.0515     1.5030    -0.2494
H      0.8792    -2.9402     0.0618
H     -0.2905    -3.9402     1.0678
H      1.7115    -3.2859     2.4540
H      0.2337    -2.4605     3.0237
H      2.1921    -1.6176     4.7336
H      2.5432    -0.1103     6.6620
H      2.3024     2.3721     6.3982
H      1.3878     3.2430     4.2697
H      1.0080     1.7927     2.3638
H      3.3263    -3.3931     1.0080
H      5.2363    -3.5177    -0.4441
H      6.4206    -1.4668    -1.1394
H      5.8981     0.6744    -0.0088
H      4.0475     0.7975     1.5791
72
{"conf": 21, "E": 135.36, "rms": -1.0, "geom": "OH", "total_charge": 0, "CA_charge": 1, "smiles": "C[C:1]#[6N:2]->[Mn+:3]1(<-[3H-:4])(<-[4C-:5]#[O+:6])(<-[5C-:7]#[O+:8])<-[1N@H:9]([CH2:10][CH2:11][P:12]([c:13]2[cH:14][cH:15][cH:16][cH:17][cH:18]2)[c:19]2[cH:20][cH:21][cH:22][cH:23][cH:24]2)[CH2:25][CH2:26][2P:27]->1([c:28]1[cH:29][cH:30][cH:31][cH:32][cH:33]1)[c:34]1[cH:35][cH:36][cH:37][cH:38][cH:39]1", "smiles3D": "C([C:1]#[6N:2]->[Mn+:3]1(<-[3H-:4])(<-[4C-:5]#[O+:6])(<-[5C-:7]#[O+:8])<-[1N@@:9]([C:10]([C:11]([P:12]([c:13]2[c:14]([H:48])[c:15]([H:49])[c:16]([H:50])[c:17]([H:51])[c:18]2[H:52])[c:19]2[c:20]([H:53])[c:21]([H:54])[c:22]([H:55])[c:23]([H:56])[c:24]2[H:57])([H:46])[H:47])([H:44])[H:45])([H:43])[C:25]([H:58])([H:59])[C:26]([H:60])([H:61])[2P:27]->1([c:28]1[c:29]([H:62])[c:30]([H:63])[c:31]([H:64])[c:32]([H:65])[c:33]1[H:66])[c:34]1[c:35]([H:67])[c:36]([H:68])[c:37]([H:69])[c:38]([H:70])[c:39]1[H:71])([H:40])([H:41])[H:42]", "smiles3Dx": "C([C:1]#[6N:2]->[Mn+:3]1(<-[3H-:4])(<-[4C-:5]#[O+:6])(<-[5C-:7]#[O+:8])<-[1N@@:9]([C:10]([C:11]([P:12]([c:13]2[c:14]([H:48])[c:15]([H:49])[c:16]([H:50])[c:17]([H:51])[c:18]2[H:52])[c:19]2[c:20]([H:53])[c:21]([H:54])[c:22]([H:55])[c:23]([H:56])[c:24]2[H:57])([H:46])[H:47])([H:44])[H:45])([H:43])[C:25]([H:58])([H:59])[C:26]([H:60])([H:61])[2P:27]->1([c:28]1[c:29]([H:62])[c:30]([H:63])[c:31]([H:64])[c:32]([H:65])[c:33]1[H:66])[c:34]1[c:35]([H:67])[c:36]([H:68])[c:37]([H:69])[c:38]([H:70])[c:39]1[H:71])([H:40])([H:41])[H:42]", "dummies": []}
C     -1.9429    -2.8798    -3.5655
C     -1.3806    -2.0393    -2.5091
N     -0.9011    -1.3317    -1.6268
Mn     0.0000     0.0000     0.0000
H      1.1780     0.6900    -1.2309
C     -1.5526     1.6263    -0.4609
O     -2.3687     2.4810    -0.7021
C     -1.4919    -0.8477     1.5156
O     -2.2767    -1.2901     2.3168
N      1.1242     1.1275     1.7111
C      1.8052     2.2556     1.1990
C      0.9111     3.2828     0.5137
P      1.8661     4.8632     0.1981
C      3.2457     4.3809    -0.9386
C      4.4696     5.0531    -0.8226
C      5.5421     4.7212    -1.6579
C      5.3981     3.7140    -2.6146
C      4.1802     3.0409    -2.7409
C      3.1056     3.3725    -1.9101
C      0.7482     5.8185    -0.9169
C      0.4671     7.1551    -0.6029
C     -0.3663     7.9153    -1.4304
C     -0.9198     7.3448    -2.5796
C     -0.6490     6.0115    -2.8962
C      0.1818     5.2488    -2.0691
C      2.0698     0.2803     2.4343
C      1.8080    -1.2448     2.4511
P      1.6668    -1.8289     0.7694
C      1.1210    -3.5270     0.8008
C      1.1211    -4.2729     1.9936
C      0.7033    -5.6080     1.9820
C      0.2923    -6.2070     0.7877
C      0.3033    -5.4734    -0.4016
C      0.7252    -4.1397    -0.3960
C      3.3145    -1.8225     0.0855
C      3.5467    -1.2533    -1.1751
C      4.8426    -1.2105    -1.6978
C      5.9100    -1.7524    -0.9731
C      5.6782    -2.3552     0.2664
C      4.3825    -2.3970     0.7945
H     -1.3006    -3.7727    -3.7054
H     -2.9631    -3.2044    -3.2736
H     -1.9879    -2.3030    -4.5105
H      0.4844     1.4150     2.3020
H      2.5586     1.9084     0.4576
H      2.3429     2.7673     2.0354
H      0.5758     2.8829    -0.4522
H      0.0338     3.5114     1.1526
H      4.5944     5.8358    -0.0845
H      6.4865     5.2440    -1.5608
H      6.2306     3.4550    -3.2581
H      4.0704     2.2571    -3.4802
H      2.1806     2.8299    -2.0283
H      0.8948     7.6082     0.2822
H     -0.5778     8.9482    -1.1842
H     -1.5616     7.9344    -3.2225
H     -1.0788     5.5689    -3.7854
H      0.3739     4.2205    -2.3361
H      2.0983     0.6272     3.4933
H      3.0983     0.4164     2.0229
H      0.8626    -1.4492     2.9935
H      2.6440    -1.7610     2.9659
H      1.4439    -3.8449     2.9312
H      0.7058    -6.1808     2.9006
H     -0.0261    -7.2419     0.7820
H     -0.0054    -5.9431    -1.3283
H      0.7476    -3.5865    -1.3253
H      2.7304    -0.8507    -1.7579
H      5.0217    -0.7588    -2.6661
H      6.9125    -1.7183    -1.3815
H      6.5020    -2.7874     0.8198
H      4.2208    -2.8775     1.7500
72
{"conf": 22, "E": 144.03, "rms": -1.0, "geom": "OH", "total_charge": 0, "CA_charge": 1, "smiles": "C[C:1]#[6N:2]->[Mn+:3]1(<-[3H-:4])(<-[4C-:5]#[O+:6])(<-[5C-:7]#[O+:8])<-[1N@H:9]([CH2:10][CH2:11][P:12]([c:13]2[cH:14][cH:15][cH:16][cH:17][cH:18]2)[c:19]2[cH:20][cH:21][cH:22][cH:23][cH:24]2)[CH2:25][CH2:26][2P:27]->1([c:28]1[cH:29][cH:30][cH:31][cH:32][cH:33]1)[c:34]1[cH:35][cH:36][cH:37][cH:38][cH:39]1", "smiles3D": "C([C:1]#[6N:2]->[Mn+:3]1(<-[3H-:4])(<-[4C-:5]#[O+:6])(<-[5C-:7]#[O+:8])<-[1N@@:9]([C:10]([C:11]([P:12]([c:13]2[c:14]([H:48])[c:15]([H:49])[c:16]([H:50])[c:17]([H:51])[c:18]2[H:52])[c:19]2[c:20]([H:53])[c:21]([H:54])[c:22]([H:55])[c:23]([H:56])[c:24]2[H:57])([H:46])[H:47])([H:44])[H:45])([H:43])[C:25]([H:58])([H:59])[C:26]([H:60])([H:61])[2P:27]->1([c:28]1[c:29]([H:62])[c:30]([H:63])[c:31]([H:64])[c:32]([H:65])[c:33]1[H:66])[c:34]1[c:35]([H:67])[c:36]([H:68])[c:37]([H:69])[c:38]([H:70])[c:39]1[H:71])([H:40])([H:41])[H:42]", "smiles3Dx": "C([C:1]#[6N:2]->[Mn+:3]1(<-[3H-:4])(<-[4C-:5]#[O+:6])(<-[5C-:7]#[O+:8])<-[1N@@:9]([C:10]([C:11]([P:12]([c:13]2[c:14]([H:48])[c:15]([H:49])[c:16]([H:50])[c:17]([H:51])[c:18]2[H:52])[c:19]2[c:20]([H:53])[c:21]([H:54])[c:22]([H:55])[c:23]([H:56])[c:24]2[H:57])([H:46])[H:47])([H:44])[H:45])([H:43])[C:25]([H:58])([H:59])[C:26]([H:60])([H:61])[2P:27]->1([c:28]1[c:29]([H:62])[c:30]([H:63])[c:31]([H:64])[c:32]([H:65])[c:33]1[H:66])[c:34]1[c:35]([H:67])[c:36]([H:68])[c:37]([H:69])[c:38]([H:70])[c:39]1[H:71])([H:40])([H:41])[H:42]", "dummies": []}
C     -4.3629     1.5501    -1.8153
C     -3.0563     1.1659    -1.2992
N     -1.9756     0.7947    -0.8587
Mn     0.0000     0.0000     0.0000
H     -0.9412    -0.8966     1.3044
C     -0.1206    -1.8563    -1.3482
O     -0.1894    -2.8255    -2.0639
C      1.1821     1.0765    -1.6312
O      1.7953     1.6491    -2.4940
N      1.9619    -0.5310     1.0818
C      2.2513    -1.8615     0.8010
C      3.6182    -2.3964     1.2870
P      5.1643    -1.4871     0.6910
C      4.8782    -0.6557    -0.9412
C      5.5128     0.5654    -1.2294
C      5.3734     1.1634    -2.4886
C      4.6452     0.5157    -3.4903
C      4.0616    -0.7324    -3.2361
C      4.2074    -1.3242    -1.9755
C      5.4834    -0.2197     2.0017
C      6.2324    -0.6165     3.1234
C      6.4628     0.2715     4.1743
C      5.9984     1.5878     4.0895
C      5.2673     2.0027     2.9743
C      5.0149     1.1073     1.9334
C      1.7516    -0.2128     2.4590
C      1.5573     1.3081     2.7506
P      0.3418     2.0050     1.6345
C      1.0513     3.5009     0.9444
C      0.6567     3.9222    -0.3303
C      1.2761     5.0248    -0.9283
C      2.2647     5.7431    -0.2448
C      2.6299     5.3534     1.0477
C      2.0192     4.2462     1.6483
C     -1.0392     2.5101     2.6528
C     -2.2383     1.7912     2.6011
C     -3.3290     2.2064     3.3758
C     -3.2375     3.3497     4.1771
C     -2.0425     4.0751     4.2171
C     -0.9454     3.6551     3.4579
H     -4.4689     1.2059    -2.8645
H     -4.4833     2.6482    -1.7675
H     -5.1473     1.0582    -1.2025
H      2.6266    -0.0017     0.7404
H      1.4428    -2.4943     1.2416
H      2.2040    -1.9804    -0.2926
H      3.7036    -3.4423     0.9291
H      3.6408    -2.4782     2.3870
H      6.1422     1.0556    -0.5010
H      5.8384     2.1228    -2.7093
H      4.5218     0.9703    -4.4627
H      3.5329    -1.2619    -4.0226
H      3.8297    -2.3188    -1.8058
H      6.5963    -1.6379     3.2157
H      7.0459    -0.0373     5.0434
H      6.1740     2.2786     4.8969
H      4.8925     3.0183     2.9224
H      4.4147     1.4337     1.1002
H      2.6141    -0.5568     3.0623
H      0.8562    -0.7596     2.8164
H      2.5244     1.8166     2.6111
H      1.2132     1.4529     3.7969
H     -0.1192     3.3889    -0.8752
H      0.9688     5.3304    -1.9226
H      2.7347     6.6188    -0.7007
H      3.3786     5.9200     1.5894
H      2.2998     3.9831     2.6619
H     -2.3161     0.9016     1.9863
H     -4.2553     1.6496     3.3404
H     -4.0995     3.6601     4.7543
H     -1.9665     4.9592     4.8377
H     -0.0216     4.2171     3.5115
72
{"conf": 23, "E": 159.69, "rms": -1.0, "geom": "OH", "total_charge": 0, "CA_charge": 1, "smiles": "C[C:1]#[6N:2]->[Mn+:3]1(<-[3H-:4])(<-[4C-:5]#[O+:6])(<-[5C-:7]#[O+:8])<-[1N@H:9]([CH2:10][CH2:11][P:12]([c:13]2[cH:14][cH:15][cH:16][cH:17][cH:18]2)[c:19]2[cH:20][cH:21][cH:22][cH:23][cH:24]2)[CH2:25][CH2:26][2P:27]->1([c:28]1[cH:29][cH:30][cH:31][cH:32][cH:33]1)[c:34]1[cH:35][cH:36][cH:37][cH:38][cH:39]1", "smiles3D": "C([C:1]#[6N:2]->[Mn+:3]1(<-[3H-:4])(<-[4C-:5]#[O+:6])(<-[5C-:7]#[O+:8])<-[1N@@:9]([C:10]([C:11]([P:12]([c:13]2[c:14]([H:48])[c:15]([H:49])[c:16]([H:50])[c:17]([H:51])[c:18]2[H:52])[c:19]2[c:20]([H:53])[c:21]([H:54])[c:22]([H:55])[c:23]([H:56])[c:24]2[H:57])([H:46])[H:47])([H:44])[H:45])([H:43])[C:25]([H:58])([H:59])[C:26]([H:60])([H:61])[2P:27]->1([c:28]1[c:29]([H:62])[c:30]([H:63])[c:31]([H:64])[c:32]([H:65])[c:33]1[H:66])[c:34]1[c:35]([H:67])[c:36]([H:68])[c:37]([H:69])[c:38]([H:70])[c:39]1[H:71])([H:40])([H:41])[H:42]", "smiles3Dx": "C([C:1]#[6N:2]->[Mn+:3]1(<-[3H-:4])(<-[4C-:5]#[O+:6])(<-[5C-:7]#[O+:8])<-[1N@@:9]([C:10]([C:11]([P:12]([c:13]2[c:14]([H:48])[c:15]([H:49])[c:16]([H:50])[c:17]([H:51])[c:18]2[H:52])[c:19]2[c:20]([H:53])[c:21]([H:54])[c:22]([H:55])[c:23]([H:56])[c:24]2[H:57])([H:46])[H:47])([H:44])[H:45])([H:43])[C:25]([H:58])([H:59])[C:26]([H:60])([H:61])[2P:27]->1([c:28]1[c:29]([H:62])[c:30]([H:63])[c:31]([H:64])[c:32]([H:65])[c:33]1[H:66])[c:34]1[c:35]([H:67])[c:36]([H:68])[c:37]([H:69])[c:38]([H:70])[c:39]1[H:71])([H:40])([H:41])[H:42]", "dummies": []}
C      4.1008     0.0622    -2.8318
C      2.8955     0.0321    -2.0094
N      1.8857     0.0168    -1.3054
Mn     0.0000     0.0000     0.0000
H     -0.2664    -1.7739    -0.4099
C      1.2363    -0.6068     1.8339
O      1.8919    -0.9148     2.8003
C      0.3384     2.2054     0.5154
O      0.5255     3.3657     0.7826
N     -2.0454     0.0456     1.0929
C     -2.1080    -1.0947     1.9124
C     -3.2669    -1.1155     2.9473
P     -4.8953    -1.9373     2.4516
C     -4.7568    -3.2683     1.1710
C     -3.6474    -4.1322     1.1637
C     -3.5543    -5.1537     0.2087
C     -4.5901    -5.3573    -0.7035
C     -5.7389    -4.5664    -0.6376
C     -5.8335    -3.5449     0.3092
C     -6.0896    -0.6006     1.9840
C     -6.6027     0.2109     3.0058
C     -7.4438     1.2838     2.7003
C     -7.7726     1.5622     1.3709
C     -7.2607     0.7594     0.3442
C     -6.4194    -0.3169     0.6482
C     -3.1425     0.1182     0.1697
C     -3.0174     1.0939    -1.0181
P     -1.5470     0.7130    -1.9622
C     -1.1754     2.1845    -2.8981
C      0.1097     2.7430    -2.8566
C      0.3858     3.9191    -3.5586
C     -0.6140     4.5298    -4.3213
C     -1.8968     3.9770    -4.3714
C     -2.1786     2.8087    -3.6613
C     -1.9438    -0.5859    -3.1228
C     -3.1558    -0.5872    -3.8333
C     -3.4371    -1.6208    -4.7343
C     -2.5094    -2.6489    -4.9384
C     -1.2993    -2.6448    -4.2404
C     -1.0169    -1.6159    -3.3368
H      4.8241     0.7979    -2.4163
H      4.5610    -0.9484    -2.8473
H      3.8241     0.3560    -3.8665
H     -2.0484     0.7987     1.6197
H     -1.1591    -1.1383     2.4805
H     -2.1529    -1.9994     1.2822
H     -3.4811    -0.0879     3.3034
H     -2.9125    -1.6849     3.8368
H     -2.8625    -4.0287     1.8973
H     -2.6809    -5.7954     0.1889
H     -4.5186    -6.1465    -1.4402
H     -6.5666    -4.7514    -1.3136
H     -6.7551    -2.9859     0.3850
H     -6.3456     0.0165     4.0382
H     -7.8247     1.9163     3.4936
H     -8.4069     2.4051     1.1293
H     -7.4968     0.9868    -0.6865
H     -5.9871    -0.8782    -0.1646
H     -3.3628    -0.8919    -0.2425
H     -4.0197     0.4502     0.7542
H     -2.9386     2.1339    -0.6318
H     -3.9157     1.0191    -1.6611
H      0.8938     2.2808    -2.2756
H      1.3750     4.3519    -3.5137
H     -0.3971     5.4444    -4.8601
H     -2.6688     4.4514    -4.9583
H     -3.1830     2.4084    -3.6934
H     -3.8891     0.1950    -3.7142
H     -4.3734    -1.6232    -5.2845
H     -2.7314    -3.4474    -5.6397
H     -0.5839    -3.4382    -4.4021
H     -0.0747    -1.6223    -2.8128
72
{"conf": 24, "E": 127.27, "rms": -1.0, "geom": "OH", "total_charge": 0, "CA_charge": 1, "smiles": "C[C:1]#[6N:2]->[Mn+:3]1(<-[3H-:4])(<-[4C-:5]#[O+:6])(<-[5C-:7]#[O+:8])<-[1N@H:9]([CH2:10][CH2:11][P:12]([c:13]2[cH:14][cH:15][cH:16][cH:17][cH:18]2)[c:19]2[cH:20][cH:21][cH:22][cH:23][cH:24]2)[CH2:25][CH2:26][2P:27]->1([c:28]1[cH:29][cH:30][cH:31][cH:32][cH:33]1)[c:34]1[cH:35][cH:36][cH:37][cH:38][cH:39]1", "smiles3D": "C([C:1]#[6N:2]->[Mn+:3]1(<-[3H-:4])(<-[4C-:5]#[O+:6])(<-[5C-:7]#[O+:8])<-[1N@@:9]([C:10]([C:11]([P:12]([c:13]2[c:14]([H:48])[c:15]([H:49])[c:16]([H:50])[c:17]([H:51])[c:18]2[H:52])[c:19]2[c:20]([H:53])[c:21]([H:54])[c:22]([H:55])[c:23]([H:56])[c:24]2[H:57])([H:46])[H:47])([H:44])[H:45])([H:43])[C:25]([H:58])([H:59])[C:26]([H:60])([H:61])[2P:27]->1([c:28]1[c:29]([H:62])[c:30]([H:63])[c:31]([H:64])[c:32]([H:65])[c:33]1[H:66])[c:34]1[c:35]([H:67])[c:36]([H:68])[c:37]([H:69])[c:38]([H:70])[c:39]1[H:71])([H:40])([H:41])[H:42]", "smiles3Dx": "C([C:1]#[6N:2]->[Mn+:3]1(<-[3H-:4])(<-[4C-:5]#[O+:6])(<-[5C-:7]#[O+:8])<-[1N@@:9]([C:10]([C:11]([P:12]([c:13]2[c:14]([H:48])[c:15]([H:49])[c:16]([H:50])[c:17]([H:51])[c:18]2[H:52])[c:19]2[c:20]([H:53])[c:21]([H:54])[c:22]([H:55])[c:23]([H:56])[c:24]2[H:57])([H:46])[H:47])([H:44])[H:45])([H:43])[C:25]([H:58])([H:59])[C:26]([H:60])([H:61])[2P:27]->1([c:28]1[c:29]([H:62])[c:30]([H:63])[c:31]([H:64])[c:32]([H:65])[c:33]1[H:66])[c:34]1[c:35]([H:67])[c:36]([H:68])[c:37]([H:69])[c:38]([H:70])[c:39]1[H:71])([H:40])([H:41])[H:42]", "dummies": []}
C      2.5377     1.0845    -4.1366
C      1.7824     0.7706    -2.9245
N      1.1547     0.5054    -1.9043
Mn     0.0000     0.0000     0.0000
H     -0.3368    -1.6699    -0.7006
C      1.8728    -0.8104     1.0436
O      2.8589    -1.2344     1.5971
C      0.4626     2.0918     0.8221
O      0.7034     3.1952     1.2454
N     -1.3678    -0.4218     1.8012
C     -1.7782    -1.7624     1.7234
C     -2.2067    -2.3587     3.0831
P     -3.4855    -3.7298     2.9499
C     -4.9389    -2.8258     2.2360
C     -5.1371    -2.6953     0.8497
C     -6.2314    -1.9748     0.3588
C     -7.1187    -1.3543     1.2428
C     -6.9174    -1.4672     2.6193
C     -5.8342    -2.2022     3.1145
C     -2.9148    -4.8841     1.6152
C     -3.8567    -5.6561     0.9150
C     -3.4403    -6.5402    -0.0889
C     -2.0825    -6.6748    -0.3867
C     -1.1326    -5.9667     0.3593
C     -1.5460    -5.0918     1.3711
C     -2.4228     0.5528     1.8294
C     -3.3208     0.6944     0.5621
P     -2.3018     0.8270    -0.9054
C     -2.4364     2.5044    -1.4979
C     -1.2925     3.1857    -1.9301
C     -1.4039     4.4603    -2.4903
C     -2.6585     5.0612    -2.6194
C     -3.8055     4.3864    -2.2010
C     -3.6966     3.1051    -1.6529
C     -3.0499    -0.2093    -2.1518
C     -4.4460    -0.2622    -2.3011
C     -5.0121    -1.0772    -3.2854
C     -4.1934    -1.8389    -4.1236
C     -2.8037    -1.7866    -3.9774
C     -2.2340    -0.9696    -2.9993
H      2.1345     2.0054    -4.5996
H      3.6023     1.2454    -3.8735
H      2.4524     0.2424    -4.8519
H     -0.8484    -0.3132     2.5539
H     -0.9162    -2.3451     1.3489
H     -2.5992    -1.8715     0.9940
H     -2.6390    -1.5675     3.7339
H     -1.3105    -2.7579     3.6004
H     -4.4435    -3.1281     0.1415
H     -6.3829    -1.8882    -0.7082
H     -7.9584    -0.7844     0.8597
H     -7.5960    -0.9774     3.3064
H     -5.6825    -2.2727     4.1840
H     -4.9165    -5.5595     1.1382
H     -4.1792    -7.1064    -0.6423
H     -1.7615    -7.3535    -1.1671
H     -0.0780    -6.0976     0.1546
H     -0.7984    -4.5808     1.9636
H     -1.9518     1.5424     2.0084
H     -3.0878     0.3465     2.6962
H     -3.9493     1.6055     0.6648
H     -3.9820    -0.1873     0.4781
H     -0.3219     2.7230    -1.8560
H     -0.5147     4.9777    -2.8353
H     -2.7388     6.0470    -3.0569
H     -4.7748     4.8486    -2.3319
H     -4.5948     2.5669    -1.3919
H     -5.1008     0.3138    -1.6643
H     -6.0868    -1.1117    -3.4047
H     -4.6372    -2.4697    -4.8828
H     -2.1680    -2.3791    -4.6232
H     -1.1573    -0.9207    -2.9057
72
{"conf": 25, "E": 140.46, "rms": -1.0, "geom": "OH", "total_charge": 0, "CA_charge": 1, "smiles": "C[C:1]#[6N:2]->[Mn+:3]1(<-[3H-:4])(<-[4C-:5]#[O+:6])(<-[5C-:7]#[O+:8])<-[1N@H:9]([CH2:10][CH2:11][P:12]([c:13]2[cH:14][cH:15][cH:16][cH:17][cH:18]2)[c:19]2[cH:20][cH:21][cH:22][cH:23][cH:24]2)[CH2:25][CH2:26][2P:27]->1([c:28]1[cH:29][cH:30][cH:31][cH:32][cH:33]1)[c:34]1[cH:35][cH:36][cH:37][cH:38][cH:39]1", "smiles3D": "C([C:1]#[6N:2]->[Mn+:3]1(<-[3H-:4])(<-[4C-:5]#[O+:6])(<-[5C-:7]#[O+:8])<-[1N@@:9]([C:10]([C:11]([P:12]([c:13]2[c:14]([H:48])[c:15]([H:49])[c:16]([H:50])[c:17]([H:51])[c:18]2[H:52])[c:19]2[c:20]([H:53])[c:21]([H:54])[c:22]([H:55])[c:23]([H:56])[c:24]2[H:57])([H:46])[H:47])([H:44])[H:45])([H:43])[C:25]([H:58])([H:59])[C:26]([H:60])([H:61])[2P:27]->1([c:28]1[c:29]([H:62])[c:30]([H:63])[c:31]([H:64])[c:32]([H:65])[c:33]1[H:66])[c:34]1[c:35]([H:67])[c:36]([H:68])[c:37]([H:69])[c:38]([H:70])[c:39]1[H:71])([H:40])([H:41])[H:42]", "smiles3Dx": "C([C:1]#[6N:2]->[Mn+:3]1(<-[3H-:4])(<-[4C-:5]#[O+:6])(<-[5C-:7]#[O+:8])<-[1N@@:9]([C:10]([C:11]([P:12]([c:13]2[c:14]([H:48])[c:15]([H:49])[c:16]([H:50])[c:17]([H:51])[c:18]2[H:52])[c:19]2[c:20]([H:53])[c:21]([H:54])[c:22]([H:55])[c:23]([H:56])[c:24]2[H:57])([H:46])[H:47])([H:44])[H:45])([H:43])[C:25]([H:58])([H:59])[C:26]([H:60])([H:61])[2P:27]->1([c:28]1[c:29]([H:62])[c:30]([H:63])[c:31]([H:64])[c:32]([H:65])[c:33]1[H:66])[c:34]1[c:35]([H:67])[c:36]([H:68])[c:37]([H:69])[c:38]([H:70])[c:39]1[H:71])([H:40])([H:41])[H:42]", "dummies": []}
C      0.9871     3.5941     3.3004
C      0.7006     2.5268     2.3439
N      0.4579     1.6370     1.5324
Mn     0.0000     0.0000     0.0000
H      1.7620    -0.5252     0.0406
C     -0.4764    -1.5092     1.6561
O     -0.7278    -2.3028     2.5276
C     -2.1989     0.6337     0.0111
O     -3.3574     0.9702     0.0240
N     -0.3765    -1.4301    -1.7835
C     -0.2107    -2.7623    -1.3655
C     -1.5230    -3.4257    -0.8902
P     -2.6575    -4.0489    -2.2683
C     -1.5562    -5.0737    -3.3475
C     -1.4542    -6.4455    -3.0828
C     -0.5794    -7.2473    -3.8208
C      0.1997    -6.6795    -4.8323
C      0.1167    -5.3103    -5.0945
C     -0.7508    -4.5102    -4.3486
C     -3.2698    -2.5662    -3.1939
C     -3.3547    -2.5591    -4.5972
C     -3.8109    -1.4186    -5.2648
C     -4.2423    -0.3018    -4.5435
C     -4.2464    -0.3395    -3.1472
C     -3.7789    -1.4708    -2.4735
C      0.4948    -1.0463    -2.8465
C      0.2457     0.3933    -3.3640
P      0.5577     1.5461    -2.0312
C      2.2761     2.0564    -2.0718
C      2.7358     2.9661    -1.1046
C      4.0801     3.3490    -1.0690
C      4.9810     2.8118    -1.9891
C      4.5440     1.8807    -2.9344
C      3.2026     1.4879    -2.9694
C     -0.4726     2.9671    -2.3916
C     -1.8651     2.8123    -2.4725
C     -2.6813     3.9000    -2.7904
C     -2.1112     5.1467    -3.0559
C     -0.7244     5.3063    -3.0103
C      0.0947     4.2213    -2.6861
H      2.0831     3.6591     3.4554
H      0.6097     4.5591     2.8995
H      0.4884     3.3638     4.2654
H     -1.2254    -1.2964    -2.0630
H      0.5022    -2.7514    -0.5165
H      0.2340    -3.3898    -2.1648
H     -2.0884    -2.7177    -0.2521
H     -1.2561    -4.3039    -0.2579
H     -2.0430    -6.8911    -2.2949
H     -0.5110    -8.3077    -3.6142
H      0.8826    -7.2972    -5.3973
H      0.7333    -4.8640    -5.8650
H     -0.7917    -3.4560    -4.5575
H     -3.0788    -3.4314    -5.1775
H     -3.8538    -1.4110    -6.3462
H     -4.5948     0.5822    -5.0635
H     -4.6079     0.5134    -2.5860
H     -3.7962    -1.4867    -1.3898
H      0.3712    -1.7403    -3.7060
H      1.5467    -1.1189    -2.4900
H     -0.8139     0.4775    -3.6834
H      0.8923     0.6099    -4.2318
H      2.0513     3.3801    -0.3739
H      4.4227     4.0565    -0.3215
H      6.0212     3.1053    -1.9601
H      5.2484     1.4435    -3.6287
H      2.9349     0.7289    -3.6841
H     -2.3191     1.8433    -2.3321
H     -3.7552     3.7693    -2.8629
H     -2.7414     5.9855    -3.3177
H     -0.2795     6.2685    -3.2379
H      1.1628     4.3752    -2.6903
72
{"conf": 26, "E": 282.33, "rms": -1.0, "geom": "OH", "total_charge": 0, "CA_charge": 1, "smiles": "C[C:1]#[6N:2]->[Mn+:3]1(<-[3H-:4])(<-[4C-:5]#[O+:6])(<-[5C-:7]#[O+:8])<-[1N@H:9]([CH2:10][CH2:11][P:12]([c:13]2[cH:14][cH:15][cH:16][cH:17][cH:18]2)[c:19]2[cH:20][cH:21][cH:22][cH:23][cH:24]2)[CH2:25][CH2:26][2P:27]->1([c:28]1[cH:29][cH:30][cH:31][cH:32][cH:33]1)[c:34]1[cH:35][cH:36][cH:37][cH:38][cH:39]1", "smiles3D": "C([C:1]#[6N:2]->[Mn+:3]1(<-[3H-:4])(<-[4C-:5]#[O+:6])(<-[5C-:7]#[O+:8])<-[1N@@:9]([C:10]([C:11]([P:12]([c:13]2[c:14]([H:48])[c:15]([H:49])[c:16]([H:50])[c:17]([H:51])[c:18]2[H:52])[c:19]2[c:20]([H:53])[c:21]([H:54])[c:22]([H:55])[c:23]([H:56])[c:24]2[H:57])([H:46])[H:47])([H:44])[H:45])([H:43])[C:25]([H:58])([H:59])[C:26]([H:60])([H:61])[2P:27]->1([c:28]1[c:29]([H:62])[c:30]([H:63])[c:31]([H:64])[c:32]([H:65])[c:33]1[H:66])[c:34]1[c:35]([H:67])[c:36]([H:68])[c:37]([H:69])[c:38]([H:70])[c:39]1[H:71])([H:40])([H:41])[H:42]", "smiles3Dx": "C([C:1]#[6N:2]->[Mn+:3]1(<-[3H-:4])(<-[4C-:5]#[O+:6])(<-[5C-:7]#[O+:8])<-[1N@@:9]([C:10]([C:11]([P:12]([c:13]2[c:14]([H:48])[c:15]([H:49])[c:16]([H:50])[c:17]([H:51])[c:18]2[H:52])[c:19]2[c:20]([H:53])[c:21]([H:54])[c:22]([H:55])[c:23]([H:56])[c:24]2[H:57])([H:46])[H:47])([H:44])[H:45])([H:43])[C:25]([H:58])([H:59])[C:26]([H:60])([H:61])[2P:27]->1([c:28]1[c:29]([H:62])[c:30]([H:63])[c:31]([H:64])[c:32]([H:65])[c:33]1[H:66])[c:34]1[c:35]([H:67])[c:36]([H:68])[c:37]([H:69])[c:38]([H:70])[c:39]1[H:71])([H:40])([H:41])[H:42]", "dummies": []}
C      3.3588     3.0687     1.3877
C      1.9086     2.5248     1.1221
N      0.9852     1.7708     0.8550
Mn     0.0000     0.0000     0.0000
H      1.2402    -0.8278     1.0218
C     -1.6324    -0.4096     1.5897
O     -2.5483    -0.7048     2.2521
C     -1.6350     0.9583    -1.0797
O     -2.5661     1.2554    -1.8269
N     -0.3392    -1.8942    -1.2607
C     -0.5486    -3.0019    -0.3368
C      0.6591    -3.6374     0.3964
P      1.3387    -4.9802    -0.6740
C      0.6367    -6.6069    -0.3594
C      1.4642    -7.6373     0.0591
C      1.0794    -8.9580    -0.1607
C     -0.1765    -9.2431    -0.6915
C     -1.0540    -8.2051    -0.9919
C     -0.6381    -6.8854    -0.8423
C      3.1584    -4.9321    -0.9530
C      3.6216    -5.2825    -2.2225
C      4.8961    -4.9239    -2.6499
C      5.7683    -4.3265    -1.7586
C      5.3129    -3.9653    -0.4857
C      3.9893    -4.2052    -0.1064
C      0.7619    -2.0870    -2.2501
C      0.9929    -0.8282    -3.0532
P      1.7450     0.3374    -1.9832
C      3.4057    -0.2856    -1.6505
C      3.9767    -0.1460    -0.3958
C      5.3504    -0.4046    -0.1858
C      6.1640    -0.8491    -1.2442
C      5.5603    -1.1690    -2.4650
C      4.1934    -0.8703    -2.6700
C      1.8117     1.9581    -2.6918
C      0.6629     2.5464    -3.1996
C      0.6696     3.8910    -3.6403
C      1.8300     4.6432    -3.7020
C      2.9570     4.0887    -3.1316
C      2.9381     2.7780    -2.6044
H      3.8860     3.2932     0.4713
H      3.4489     3.8767     2.0950
H      3.8824     2.2282     1.8517
H     -1.2502    -1.6813    -1.7997
H     -1.0622    -3.7760    -0.9233
H     -1.2419    -2.6726     0.4519
H      0.3665    -3.9755     1.3519
H      1.4480    -2.8958     0.4462
H      2.4326    -7.4121     0.4834
H      1.7675    -9.7428     0.0787
H     -0.4312   -10.2442    -0.9517
H     -2.0390    -8.4048    -1.3843
H     -1.3030    -6.0898    -1.1354
H      2.9663    -5.8281    -2.8876
H      5.2012    -5.1781    -3.6470
H      6.7173    -3.9667    -2.1013
H      5.9758    -3.4569     0.2030
H      3.6620    -3.9206     0.8834
H      0.3469    -2.8525    -2.8863
H      1.7372    -2.3994    -1.8446
H      1.6402    -0.9547    -3.8877
H     -0.0394    -0.4307    -3.3963
H      3.4069     0.2345     0.4103
H      5.7554    -0.2953     0.8313
H      7.2176    -0.9600    -1.0807
H      6.1675    -1.6194    -3.2525
H      3.7706    -1.1711    -3.6319
H     -0.2743     1.9869    -3.2899
H     -0.2618     4.3295    -3.9888
H      1.8160     5.6475    -4.0439
H      3.8789     4.6592    -3.1400
H      3.8748     2.4387    -2.1054
72
{"conf": 27, "E": 117.87, "rms": -1.0, "geom": "OH", "total_charge": 0, "CA_charge": 1, "smiles": "C[C:1]#[6N:2]->[Mn+:3]1(<-[3H-:4])(<-[4C-:5]#[O+:6])(<-[5C-:7]#[O+:8])<-[1N@H:9]([CH2:10][CH2:11][P:12]([c:13]2[cH:14][cH:15][cH:16][cH:17][cH:18]2)[c:19]2[cH:20][cH:21][cH:22][cH:23][cH:24]2)[CH2:25][CH2:26][2P:27]->1([c:28]1[cH:29][cH:30][cH:31][cH:32][cH:33]1)[c:34]1[cH:35][cH:36][cH:37][cH:38][cH:39]1", "smiles3D": "C([C:1]#[6N:2]->[Mn+:3]1(<-[3H-:4])(<-[4C-:5]#[O+:6])(<-[5C-:7]#[O+:8])<-[1N@@:9]([C:10]([C:11]([P:12]([c:13]2[c:14]([H:48])[c:15]([H:49])[c:16]([H:50])[c:17]([H:51])[c:18]2[H:52])[c:19]2[c:20]([H:53])[c:21]([H:54])[c:22]([H:55])[c:23]([H:56])[c:24]2[H:57])([H:46])[H:47])([H:44])[H:45])([H:43])[C:25]([H:58])([H:59])[C:26]([H:60])([H:61])[2P:27]->1([c:28]1[c:29]([H:62])[c:30]([H:63])[c:31]([H:64])[c:32]([H:65])[c:33]1[H:66])[c:34]1[c:35]([H:67])[c:36]([H:68])[c:37]([H:69])[c:38]([H:70])[c:39]1[H:71])([H:40])([H:41])[H:42]", "smiles3Dx": "C([C:1]#[6N:2]->[Mn+:3]1(<-[3H-:4])(<-[4C-:5]#[O+:6])(<-[5C-:7]#[O+:8])<-[1N@@:9]([C:10]([C:11]([P:12]([c:13]2[c:14]([H:48])[c:15]([H:49])[c:16]([H:50])[c:17]([H:51])[c:18]2[H:52])[c:19]2[c:20]([H:53])[c:21]([H:54])[c:22]([H:55])[c:23]([H:56])[c:24]2[H:57])([H:46])[H:47])([H:44])[H:45])([H:43])[C:25]([H:58])([H:59])[C:26]([H:60])([H:61])[2P:27]->1([c:28]1[c:29]([H:62])[c:30]([H:63])[c:31]([H:64])[c:32]([H:65])[c:33]1[H:66])[c:34]1[c:35]([H:67])[c:36]([H:68])[c:37]([H:69])[c:38]([H:70])[c:39]1[H:71])([H:40])([H:41])[H:42]", "dummies": []}
C      2.7441     4.1509     0.1668
C      1.9275     2.9390     0.1178
N      1.2488     1.9166     0.0765
Mn     0.0000     0.0000     0.0000
H     -0.5100     0.2570     1.7485
C     -1.8487     1.1584    -0.7067
O     -2.8212     1.7676    -1.0780
C      0.6142    -0.3109    -2.1839
O      0.9425    -0.4660    -3.3348
N     -0.9798    -2.0906     0.0177
C     -2.3754    -1.9567     0.1443
C     -3.0890    -1.8653    -1.2171
P     -3.4672    -3.5726    -1.9070
C     -1.7945    -4.1092    -2.4686
C     -1.1676    -5.1814    -1.8199
C      0.1304    -5.5594    -2.1790
C      0.8075    -4.8655    -3.1851
C      0.1869    -3.7959    -3.8360
C     -1.1093    -3.4130    -3.4774
C     -4.2622    -3.2709    -3.5512
C     -4.5263    -4.3742    -4.3765
C     -5.1191    -4.1942    -5.6296
C     -5.4570    -2.9114    -6.0661
C     -5.1989    -1.8063    -5.2505
C     -4.6075    -1.9822    -3.9949
C     -0.3791    -2.8540     1.0606
C      1.1461    -3.0914     0.8809
P      1.9791    -1.5094     0.7805
C      3.3536    -1.7069    -0.3402
C      4.0271    -2.9360    -0.4439
C      5.1008    -3.0742    -1.3291
C      5.5122    -1.9867    -2.1057
C      4.8532    -0.7593    -1.9963
C      3.7809    -0.6169    -1.1112
C      2.6691    -1.1833     2.3914
C      3.5400    -2.1049     2.9927
C      4.0812    -1.8372     4.2530
C      3.7618    -0.6481     4.9146
C      2.8980     0.2753     4.3168
C      2.3549     0.0102     3.0559
H      2.4969     4.7278     1.0808
H      2.5402     4.7711    -0.7293
H      3.8173     3.8705     0.1861
H     -0.7707    -2.4885    -0.7712
H     -2.5716    -1.0228     0.7106
H     -2.8194    -2.8033     0.7185
H     -2.4686    -1.2882    -1.9334
H     -4.0540    -1.3354    -1.0702
H     -1.6773    -5.7142    -1.0267
H      0.6146    -6.3835    -1.6717
H      1.8139    -5.1572    -3.4587
H      0.7133    -3.2541    -4.6098
H     -1.5676    -2.5680    -3.9756
H     -4.2672    -5.3726    -4.0501
H     -5.3180    -5.0505    -6.2613
H     -5.9190    -2.7731    -7.0349
H     -5.4606    -0.8121    -5.5884
H     -4.4247    -1.1086    -3.3859
H     -0.5433    -2.3257     2.0262
H     -0.8729    -3.8518     1.1199
H      1.3165    -3.6611    -0.0557
H      1.5368    -3.6733     1.7407
H      3.7290    -3.7891     0.1504
H      5.6131    -4.0242    -1.4134
H      6.3452    -2.0912    -2.7895
H      5.1769     0.0823    -2.5955
H      3.2862     0.3416    -1.0296
H      3.8002    -3.0278     2.4936
H      4.7524    -2.5506     4.7147
H      4.1836    -0.4434     5.8915
H      2.6515     1.1969     4.8283
H      1.6997     0.7383     2.5960
72
{"conf": 28, "E": 126.97, "rms": -1.0, "geom": "OH", "total_charge": 0, "CA_charge": 1, "smiles": "C[C:1]#[6N:2]->[Mn+:3]1(<-[3H-:4])(<-[4C-:5]#[O+:6])(<-[5C-:7]#[O+:8])<-[1N@H:9]([CH2:10][CH2:11][P:12]([c:13]2[cH:14][cH:15][cH:16][cH:17][cH:18]2)[c:19]2[cH:20][cH:21][cH:22][cH:23][cH:24]2)[CH2:25][CH2:26][2P:27]->1([c:28]1[cH:29][cH:30][cH:31][cH:32][cH:33]1)[c:34]1[cH:35][cH:36][cH:37][cH:38][cH:39]1", "smiles3D": "C([C:1]#[6N:2]->[Mn+:3]1(<-[3H-:4])(<-[4C-:5]#[O+:6])(<-[5C-:7]#[O+:8])<-[1N@@:9]([C:10]([C:11]([P:12]([c:13]2[c:14]([H:48])[c:15]([H:49])[c:16]([H:50])[c:17]([H:51])[c:18]2[H:52])[c:19]2[c:20]([H:53])[c:21]([H:54])[c:22]([H:55])[c:23]([H:56])[c:24]2[H:57])([H:46])[H:47])([H:44])[H:45])([H:43])[C:25]([H:58])([H:59])[C:26]([H:60])([H:61])[2P:27]->1([c:28]1[c:29]([H:62])[c:30]([H:63])[c:31]([H:64])[c:32]([H:65])[c:33]1[H:66])[c:34]1[c:35]([H:67])[c:36]([H:68])[c:37]([H:69])[c:38]([H:70])[c:39]1[H:71])([H:40])([H:41])[H:42]", "smiles3Dx": "C([C:1]#[6N:2]->[Mn+:3]1(<-[3H-:4])(<-[4C-:5]#[O+:6])(<-[5C-:7]#[O+:8])<-[1N@@:9]([C:10]([C:11]([P:12]([c:13]2[c:14]([H:48])[c:15]([H:49])[c:16]([H:50])[c:17]([H:51])[c:18]2[H:52])[c:19]2[c:20]([H:53])[c:21]([H:54])[c:22]([H:55])[c:23]([H:56])[c:24]2[H:57])([H:46])[H:47])([H:44])[H:45])([H:43])[C:25]([H:58])([H:59])[C:26]([H:60])([H:61])[2P:27]->1([c:28]1[c:29]([H:62])[c:30]([H:63])[c:31]([H:64])[c:32]([H:65])[c:33]1[H:66])[c:34]1[c:35]([H:67])[c:36]([H:68])[c:37]([H:69])[c:38]([H:70])[c:39]1[H:71])([H:40])([H:41])[H:42]", "dummies": []}
C     -3.8490     0.6043    -3.1024
C     -2.7234     0.4350    -2.1831
N     -1.7770     0.2870    -1.4133
Mn     0.0000     0.0000     0.0000
H     -1.0093     0.6874     1.3795
C     -0.6576    -2.1260     0.5542
O     -1.0041    -3.2435     0.8446
C      1.2018    -0.8504    -1.7599
O      1.8368    -1.3002    -2.6823
N      1.8963    -0.0431     1.3161
C      1.5871     0.3522     2.6256
C      0.7271    -0.6855     3.3668
P      0.6904    -0.4423     5.2320
C      2.3822    -1.0306     5.6970
C      3.5229    -0.2147     5.5815
C      4.7886    -0.7255     5.8944
C      4.9257    -2.0527     6.3155
C      3.7961    -2.8701     6.4153
C      2.5275    -2.3655     6.1029
C      0.6600     1.3833     5.5505
C     -0.1621     2.2240     4.7817
C     -0.2088     3.5986     5.0391
C      0.5210     4.1328     6.1053
C      1.2798     3.2905     6.9219
C      1.3376     1.9188     6.6578
C      2.9003     0.7811     0.7006
C      2.5291     2.2768     0.4554
P      0.9750     2.3770    -0.4333
C      0.0843     3.7367     0.3043
C      0.7388     4.9478     0.5761
C      0.0467     5.9897     1.2006
C     -1.2985     5.8318     1.5443
C     -1.9613     4.6368     1.2503
C     -1.2728     3.5916     0.6281
C      1.3484     2.8328    -2.1193
C      0.5336     3.7547    -2.8008
C      0.8153     4.0976    -4.1296
C      1.8967     3.5068    -4.7892
C      2.6976     2.5726    -4.1217
C      2.4237     2.2334    -2.7934
H     -4.3320    -0.3794    -3.2758
H     -4.5866     1.3066    -2.6593
H     -3.4847     1.0068    -4.0708
H      2.2085    -0.9089     1.3266
H      2.5213     0.5120     3.1981
H      1.0324     1.3093     2.5796
H     -0.3168    -0.6530     3.0047
H      1.1154    -1.7057     3.1614
H      3.4403     0.8193     5.2709
H      5.6617    -0.0870     5.8218
H      5.9053    -2.4568     6.5450
H      3.9042    -3.9011     6.7222
H      1.6583    -3.0173     6.1692
H     -0.7681     1.8167     3.9844
H     -0.8158     4.2466     4.4200
H      0.4968     5.1974     6.3025
H      1.8263     3.7000     7.7605
H      1.9103     1.2794     7.3192
H      3.8244     0.7560     1.3244
H      3.1494     0.3253    -0.2787
H      2.4303     2.7921     1.4338
H      3.3347     2.7728    -0.1326
H      1.7784     5.0889     0.3121
H      0.5520     6.9214     1.4162
H     -1.8258     6.6411     2.0310
H     -3.0094     4.5174     1.5027
H     -1.8009     2.6745     0.4118
H     -0.3238     4.1939    -2.3169
H      0.1864     4.8106    -4.6540
H      2.1163     3.7737    -5.8190
H      3.5356     2.1228    -4.6339
H      3.0540     1.5105    -2.3016
72
{"conf": 29, "E": 304.46, "rms": -1.0, "geom": "OH", "total_charge": 0, "CA_charge": 1, "smiles": "C[C:1]#[6N:2]->[Mn+:3]1(<-[3H-:4])(<-[4C-:5]#[O+:6])(<-[5C-:7]#[O+:8])<-[1N@H:9]([CH2:10][CH2:11][P:12]([c:13]2[cH:14][cH:15][cH:16][cH:17][cH:18]2)[c:19]2[cH:20][cH:21][cH:22][cH:23][cH:24]2)[CH2:25][CH2:26][2P:27]->1([c:28]1[cH:29][cH:30][cH:31][cH:32][cH:33]1)[c:34]1[cH:35][cH:36][cH:37][cH:38][cH:39]1", "smiles3D": "C([C:1]#[6N:2]->[Mn+:3]1(<-[3H-:4])(<-[4C-:5]#[O+:6])(<-[5C-:7]#[O+:8])<-[1N@@:9]([C:10]([C:11]([P:12]([c:13]2[c:14]([H:48])[c:15]([H:49])[c:16]([H:50])[c:17]([H:51])[c:18]2[H:52])[c:19]2[c:20]([H:53])[c:21]([H:54])[c:22]([H:55])[c:23]([H:56])[c:24]2[H:57])([H:46])[H:47])([H:44])[H:45])([H:43])[C:25]([H:58])([H:59])[C:26]([H:60])([H:61])[2P:27]->1([c:28]1[c:29]([H:62])[c:30]([H:63])[c:31]([H:64])[c:32]([H:65])[c:33]1[H:66])[c:34]1[c:35]([H:67])[c:36]([H:68])[c:37]([H:69])[c:38]([H:70])[c:39]1[H:71])([H:40])([H:41])[H:42]", "smiles3Dx": "C([C:1]#[6N:2]->[Mn+:3]1(<-[3H-:4])(<-[4C-:5]#[O+:6])(<-[5C-:7]#[O+:8])<-[1N@@:9]([C:10]([C:11]([P:12]([c:13]2[c:14]([H:48])[c:15]([H:49])[c:16]([H:50])[c:17]([H:51])[c:18]2[H:52])[c:19]2[c:20]([H:53])[c:21]([H:54])[c:22]([H:55])[c:23]([H:56])[c:24]2[H:57])([H:46])[H:47])([H:44])[H:45])([H:43])[C:25]([H:58])([H:59])[C:26]([H:60])([H:61])[2P:27]->1([c:28]1[c:29]([H:62])[c:30]([H:63])[c:31]([H:64])[c:32]([H:65])[c:33]1[H:66])[c:34]1[c:35]([H:67])[c:36]([H:68])[c:37]([H:69])[c:38]([H:70])[c:39]1[H:71])([H:40])([H:41])[H:42]", "dummies": []}
C      3.2335    -0.2067     3.4265
C      1.8646     0.0545     2.7767
N      0.9840     0.1341     1.9255
Mn     0.0000     0.0000     0.0000
H      1.1967    -1.3105    -0.2296
C     -1.6366    -1.4500     0.4882
O     -2.5853    -2.1291     0.6973
C     -1.5739     1.5000     0.2290
O     -2.4894     2.3218     0.0997
N     -0.1322     0.1880    -2.2970
C     -1.3781    -0.5061    -2.6713
C     -1.4124    -1.9322    -3.2873
P     -0.4060    -3.1230    -2.4189
C      0.4018    -4.2262    -3.6350
C      1.7792    -4.3766    -3.5929
C      2.3786    -5.4575    -4.2584
C      1.5904    -6.3101    -5.0357
C      0.2526    -6.0321    -5.2402
C     -0.3555    -4.9780    -4.5333
C     -1.2682    -4.2486    -1.2403
C     -2.6551    -4.3348    -1.1783
C     -3.2615    -4.7600     0.0276
C     -2.4726    -5.1262     1.1109
C     -1.1020    -5.2123     0.9826
C     -0.4940    -4.8021    -0.2186
C      1.1467    -0.2851    -2.8573
C      2.3869     0.5816    -2.3078
P      1.8808     1.6156    -0.9457
C      1.1596     3.1873    -1.5312
C      1.5657     3.6990    -2.7396
C      1.1308     4.9660    -3.1559
C      0.3253     5.7114    -2.3222
C     -0.0483     5.2182    -1.0891
C      0.3998     3.9336    -0.6997
C      3.2371     1.9922     0.2194
C      4.3808     1.1931     0.3018
C      5.3956     1.4533     1.2766
C      5.2849     2.5510     2.1256
C      4.1580     3.3431     2.0489
C      3.1451     3.0746     1.0970
H      3.1871    -0.9978     4.1484
H      3.8346     0.5994     3.7703
H      3.8028    -0.6667     2.5926
H     -0.2163     1.2144    -2.4271
H     -1.8508     0.1665    -3.3361
H     -2.0432    -0.6261    -1.7926
H     -1.0086    -1.7906    -4.3854
H     -2.4625    -2.2228    -3.4032
H      2.3797    -3.7849    -2.9349
H      3.4243    -5.6205    -4.1700
H      2.0467    -7.1634    -5.5205
H     -0.3653    -6.6756    -5.8322
H     -1.3934    -4.7763    -4.6587
H     -3.2822    -3.9327    -1.9533
H     -4.3189    -4.7178     0.1248
H     -2.9268    -5.2809     2.0850
H     -0.4749    -5.5149     1.7865
H      0.5675    -4.8677    -0.3319
H      1.4743    -1.3435    -2.7593
H      1.0212    -0.0945    -3.9667
H      3.1206    -0.1001    -1.9882
H      2.7940     1.2812    -3.0747
H      2.1635     3.1810    -3.4860
H      1.3789     5.3598    -4.1377
H     -0.0130     6.7474    -2.6146
H     -0.7423     5.7362    -0.4530
H      0.1610     3.5999     0.3004
H      4.4953     0.2688    -0.2649
H      6.2137     0.8023     1.3833
H      6.0406     2.7508     2.8729
H      4.0144     4.1414     2.7465
H      2.2789     3.6992     1.1534
72
{"conf": 30, "E": 123.66, "rms": -1.0, "geom": "OH", "total_charge": 0, "CA_charge": 1, "smiles": "C[C:1]#[6N:2]->[Mn+:3]1(<-[3H-:4])(<-[4C-:5]#[O+:6])(<-[5C-:7]#[O+:8])<-[1N@H:9]([CH2:10][CH2:11][P:12]([c:13]2[cH:14][cH:15][cH:16][cH:17][cH:18]2)[c:19]2[cH:20][cH:21][cH:22][cH:23][cH:24]2)[CH2:25][CH2:26][2P:27]->1([c:28]1[cH:29][cH:30][cH:31][cH:32][cH:33]1)[c:34]1[cH:35][cH:36][cH:37][cH:38][cH:39]1", "smiles3D": "C([C:1]#[6N:2]->[Mn+:3]1(<-[3H-:4])(<-[4C-:5]#[O+:6])(<-[5C-:7]#[O+:8])<-[1N@@:9]([C:10]([C:11]([P:12]([c:13]2[c:14]([H:48])[c:15]([H:49])[c:16]([H:50])[c:17]([H:51])[c:18]2[H:52])[c:19]2[c:20]([H:53])[c:21]([H:54])[c:22]([H:55])[c:23]([H:56])[c:24]2[H:57])([H:46])[H:47])([H:44])[H:45])([H:43])[C:25]([H:58])([H:59])[C:26]([H:60])([H:61])[2P:27]->1([c:28]1[c:29]([H:62])[c:30]([H:63])[c:31]([H:64])[c:32]([H:65])[c:33]1[H:66])[c:34]1[c:35]([H:67])[c:36]([H:68])[c:37]([H:69])[c:38]([H:70])[c:39]1[H:71])([H:40])([H:41])[H:42]", "smiles3Dx": "C([C:1]#[6N:2]->[Mn+:3]1(<-[3H-:4])(<-[4C-:5]#[O+:6])(<-[5C-:7]#[O+:8])<-[1N@@:9]([C:10]([C:11]([P:12]([c:13]2[c:14]([H:48])[c:15]([H:49])[c:16]([H:50])[c:17]([H:51])[c:18]2[H:52])[c:19]2[c:20]([H:53])[c:21]([H:54])[c:22]([H:55])[c:23]([H:56])[c:24]2[H:57])([H:46])[H:47])([H:44])[H:45])([H:43])[C:25]([H:58])([H:59])[C:26]([H:60])([H:61])[2P:27]->1([c:28]1[c:29]([H:62])[c:30]([H:63])[c:31]([H:64])[c:32]([H:65])[c:33]1[H:66])[c:34]1[c:35]([H:67])[c:36]([H:68])[c:37]([H:69])[c:38]([H:70])[c:39]1[H:71])([H:40])([H:41])[H:42]", "dummies": []}
C      3.7331     2.8300     1.6844
C      2.6319     2.0033     1.1935
N      1.7091     1.3067     0.7794
Mn     0.0000     0.0000     0.0000
H      0.1322    -1.0714     1.4893
C     -1.5566     1.2921     1.0792
O     -2.3763     1.9711     1.6465
C     -0.1805     1.3481    -1.8398
O     -0.2744     2.0584    -2.8095
N     -1.4878    -1.5004    -0.9475
C     -2.6498    -1.5587    -0.1500
C     -3.7283    -0.5799    -0.6411
P     -5.0755    -0.3443     0.6367
C     -6.2394     0.7067    -0.3304
C     -6.4204     2.0431     0.0493
C     -7.2666     2.8758    -0.6891
C     -7.9344     2.3776    -1.8124
C     -7.7504     1.0482    -2.2022
C     -6.9016     0.2146    -1.4677
C     -6.0092    -1.9398     0.7473
C     -6.8606    -2.1309     1.8443
C     -7.6254    -3.2960     1.9513
C     -7.5475    -4.2780     0.9601
C     -6.7057    -4.0940    -0.1400
C     -5.9397    -2.9295    -0.2500
C     -0.8279    -2.7600    -1.0838
C      0.4382    -2.7355    -1.9847
P      1.6201    -1.5835    -1.2869
C      2.5735    -0.8859    -2.6301
C      3.9636    -0.7223    -2.4982
C      4.7065    -0.1402    -3.5301
C      4.0681     0.2976    -4.6928
C      2.6832     0.1619    -4.8214
C      1.9346    -0.4211    -3.7927
C      2.7331    -2.5662    -0.2959
C      3.3941    -3.6727    -0.8538
C      4.2798    -4.4253    -0.0765
C      4.5164    -4.0728     1.2559
C      3.8716    -2.9618     1.8089
C      2.9851    -2.2068     1.0345
H      4.6608     2.5742     1.1329
H      3.8839     2.6411     2.7674
H      3.4920     3.9003     1.5255
H     -1.6925    -1.1996    -1.7888
H     -3.0863    -2.5846    -0.1394
H     -2.3642    -1.2934     0.8893
H     -4.1513    -0.9299    -1.6043
H     -3.2621     0.4069    -0.8348
H     -5.9013     2.4401     0.9125
H     -7.4019     3.9077    -0.3921
H     -8.5891     3.0221    -2.3849
H     -8.2605     0.6648    -3.0770
H     -6.7590    -0.8046    -1.7954
H     -6.9382    -1.3712     2.6126
H     -8.2853    -3.4342     2.7978
H     -8.1475    -5.1749     1.0365
H     -6.6525    -4.8511    -0.9122
H     -5.3135    -2.8077    -1.1203
H     -0.5290    -3.1142    -0.0716
H     -1.5381    -3.5028    -1.5155
H      0.8776    -3.7527    -2.0316
H      0.1536    -2.4165    -3.0051
H      4.4792    -1.0282    -1.5977
H      5.7775    -0.0217    -3.4249
H      4.6455     0.7529    -5.4881
H      2.1874     0.5163    -5.7161
H      0.8616    -0.4843    -3.9037
H      3.2394    -3.9437    -1.8907
H      4.7884    -5.2774    -0.5087
H      5.2036    -4.6553     1.8559
H      4.0635    -2.6824     2.8366
H      2.5067    -1.3398     1.4694
72
{"conf": 31, "E": 123.27, "rms": -1.0, "geom": "OH", "total_charge": 0, "CA_charge": 1, "smiles": "C[C:1]#[6N:2]->[Mn+:3]1(<-[3H-:4])(<-[4C-:5]#[O+:6])(<-[5C-:7]#[O+:8])<-[1N@H:9]([CH2:10][CH2:11][P:12]([c:13]2[cH:14][cH:15][cH:16][cH:17][cH:18]2)[c:19]2[cH:20][cH:21][cH:22][cH:23][cH:24]2)[CH2:25][CH2:26][2P:27]->1([c:28]1[cH:29][cH:30][cH:31][cH:32][cH:33]1)[c:34]1[cH:35][cH:36][cH:37][cH:38][cH:39]1", "smiles3D": "C([C:1]#[6N:2]->[Mn+:3]1(<-[3H-:4])(<-[4C-:5]#[O+:6])(<-[5C-:7]#[O+:8])<-[1N@@:9]([C:10]([C:11]([P:12]([c:13]2[c:14]([H:48])[c:15]([H:49])[c:16]([H:50])[c:17]([H:51])[c:18]2[H:52])[c:19]2[c:20]([H:53])[c:21]([H:54])[c:22]([H:55])[c:23]([H:56])[c:24]2[H:57])([H:46])[H:47])([H:44])[H:45])([H:43])[C:25]([H:58])([H:59])[C:26]([H:60])([H:61])[2P:27]->1([c:28]1[c:29]([H:62])[c:30]([H:63])[c:31]([H:64])[c:32]([H:65])[c:33]1[H:66])[c:34]1[c:35]([H:67])[c:36]([H:68])[c:37]([H:69])[c:38]([H:70])[c:39]1[H:71])([H:40])([H:41])[H:42]", "smiles3Dx": "C([C:1]#[6N:2]->[Mn+:3]1(<-[3H-:4])(<-[4C-:5]#[O+:6])(<-[5C-:7]#[O+:8])<-[1N@@:9]([C:10]([C:11]([P:12]([c:13]2[c:14]([H:48])[c:15]([H:49])[c:16]([H:50])[c:17]([H:51])[c:18]2[H:52])[c:19]2[c:20]([H:53])[c:21]([H:54])[c:22]([H:55])[c:23]([H:56])[c:24]2[H:57])([H:46])[H:47])([H:44])[H:45])([H:43])[C:25]([H:58])([H:59])[C:26]([H:60])([H:61])[2P:27]->1([c:28]1[c:29]([H:62])[c:30]([H:63])[c:31]([H:64])[c:32]([H:65])[c:33]1[H:66])[c:34]1[c:35]([H:67])[c:36]([H:68])[c:37]([H:69])[c:38]([H:70])[c:39]1[H:71])([H:40])([H:41])[H:42]", "dummies": []}
C     -2.2394    -1.2914    -4.2584
C     -1.5884    -0.9170    -3.0029
N     -1.0367    -0.5998    -1.9518
Mn     0.0000     0.0000     0.0000
H     -1.5685     0.7708     0.5778
C     -0.5597    -1.9747     1.0192
O     -0.8506    -3.0168     1.5535
C      1.9314    -0.9727    -0.7584
O      2.9498    -1.4798    -1.1589
N      1.1418     0.8555     1.8199
C      0.2542     1.4883     2.7123
C     -0.7029     0.5167     3.4162
P      0.2159    -0.7412     4.4603
C     -1.1222    -1.7807     5.1939
C     -2.3525    -1.2357     5.6019
C     -3.3398    -2.0600     6.1520
C     -3.1010    -3.4272     6.3143
C     -1.8727    -3.9731     5.9274
C     -0.8863    -3.1508     5.3710
C      0.8237     0.1756     5.9407
C      0.0539     1.1594     6.5846
C      0.5454     1.7973     7.7297
C      1.7967     1.4465     8.2464
C      2.5603     0.4610     7.6167
C      2.0748    -0.1722     6.4682
C      2.1851     1.7238     1.3561
C      1.7517     2.9159     0.4390
P      0.7789     2.2991    -0.9334
C     -0.4956     3.5135    -1.2184
C     -0.1809     4.8815    -1.2573
C     -1.1870     5.8232    -1.4964
C     -2.5044     5.4054    -1.7108
C     -2.8175     4.0415    -1.6869
C     -1.8148     3.0973    -1.4402
C      1.8205     2.2898    -2.3837
C      1.2762     2.5867    -3.6434
C      2.0917     2.5818    -4.7816
C      3.4485     2.2689    -4.6730
C      3.9898     1.9457    -3.4246
C      3.1816     1.9528    -2.2846
H     -1.5540    -1.0729    -5.1088
H     -3.1771    -0.7096    -4.3733
H     -2.4728    -2.3760    -4.2410
H      1.5430     0.1529     2.2400
H      0.8237     2.0408     3.4959
H     -0.3576     2.2207     2.1433
H     -1.4008     1.1088     4.0359
H     -1.3103    -0.0262     2.6718
H     -2.5600    -0.1846     5.4897
H     -4.2890    -1.6374     6.4509
H     -3.8635    -4.0631     6.7407
H     -1.6835    -5.0309     6.0570
H      0.0610    -3.5830     5.0714
H     -0.9251     1.4305     6.2196
H     -0.0472     2.5567     8.2242
H      2.1743     1.9383     9.1336
H      3.5292     0.1865     8.0155
H      2.6754    -0.9358     5.9908
H      2.7235     2.1464     2.2347
H      2.9159     1.1001     0.7934
H      1.1463     3.6362     1.0299
H      2.6546     3.4382     0.0563
H      0.8366     5.2179    -1.1067
H     -0.9486     6.8798    -1.5161
H     -3.2802     6.1390    -1.9025
H     -3.8351     3.7168    -1.8676
H     -2.0707     2.0464    -1.4306
H      0.2234     2.8179    -3.7490
H      1.6675     2.8234    -5.7465
H      4.0814     2.2668    -5.5536
H      5.0381     1.6927    -3.3380
H      3.6232     1.6971    -1.3304
72
{"conf": 32, "E": 128.55, "rms": -1.0, "geom": "OH", "total_charge": 0, "CA_charge": 1, "smiles": "C[C:1]#[6N:2]->[Mn+:3]1(<-[3H-:4])(<-[4C-:5]#[O+:6])(<-[5C-:7]#[O+:8])<-[1N@H:9]([CH2:10][CH2:11][P:12]([c:13]2[cH:14][cH:15][cH:16][cH:17][cH:18]2)[c:19]2[cH:20][cH:21][cH:22][cH:23][cH:24]2)[CH2:25][CH2:26][2P:27]->1([c:28]1[cH:29][cH:30][cH:31][cH:32][cH:33]1)[c:34]1[cH:35][cH:36][cH:37][cH:38][cH:39]1", "smiles3D": "C([C:1]#[6N:2]->[Mn+:3]1(<-[3H-:4])(<-[4C-:5]#[O+:6])(<-[5C-:7]#[O+:8])<-[1N@@:9]([C:10]([C:11]([P:12]([c:13]2[c:14]([H:48])[c:15]([H:49])[c:16]([H:50])[c:17]([H:51])[c:18]2[H:52])[c:19]2[c:20]([H:53])[c:21]([H:54])[c:22]([H:55])[c:23]([H:56])[c:24]2[H:57])([H:46])[H:47])([H:44])[H:45])([H:43])[C:25]([H:58])([H:59])[C:26]([H:60])([H:61])[2P:27]->1([c:28]1[c:29]([H:62])[c:30]([H:63])[c:31]([H:64])[c:32]([H:65])[c:33]1[H:66])[c:34]1[c:35]([H:67])[c:36]([H:68])[c:37]([H:69])[c:38]([H:70])[c:39]1[H:71])([H:40])([H:41])[H:42]", "smiles3Dx": "C([C:1]#[6N:2]->[Mn+:3]1(<-[3H-:4])(<-[4C-:5]#[O+:6])(<-[5C-:7]#[O+:8])<-[1N@@:9]([C:10]([C:11]([P:12]([c:13]2[c:14]([H:48])[c:15]([H:49])[c:16]([H:50])[c:17]([H:51])[c:18]2[H:52])[c:19]2[c:20]([H:53])[c:21]([H:54])[c:22]([H:55])[c:23]([H:56])[c:24]2[H:57])([H:46])[H:47])([H:44])[H:45])([H:43])[C:25]([H:58])([H:59])[C:26]([H:60])([H:61])[2P:27]->1([c:28]1[c:29]([H:62])[c:30]([H:63])[c:31]([H:64])[c:32]([H:65])[c:33]1[H:66])[c:34]1[c:35]([H:67])[c:36]([H:68])[c:37]([H:69])[c:38]([H:70])[c:39]1[H:71])([H:40])([H:41])[H:42]", "dummies": []}
C     -4.1933     2.0007     1.7751
C     -2.9601     1.4071     1.2607
N     -1.9244     0.9132     0.8248
Mn     0.0000     0.0000     0.0000
H     -0.9866    -0.8991    -1.2637
C      0.3011     1.7249    -1.4727
O      0.4609     2.6313    -2.2532
C      1.2321     1.1565     1.5494
O      1.8905     1.7539     2.3642
N      1.9069    -1.1115    -0.6595
C      1.6172    -1.7759    -1.8628
C      2.8366    -2.3955    -2.5684
P      3.0340    -4.2131    -2.1160
C      3.2848    -5.0723    -3.7317
C      4.0035    -4.4928    -4.7971
C      4.1717    -5.1976    -5.9973
C      3.6226    -6.4730    -6.1441
C      2.9126    -7.0539    -5.0877
C      2.7478    -6.3540    -3.8873
C      4.7375    -4.3134    -1.4145
C      5.8262    -3.6170    -1.9585
C      7.0918    -3.7297    -1.3751
C      7.2862    -4.5622    -0.2684
C      6.2100    -5.2741     0.2672
C      4.9380    -5.1496    -0.3061
C      2.3621    -1.9295     0.4277
C      1.3548    -2.9611     1.0161
P     -0.1285    -2.1024     1.5468
C     -1.4964    -3.2299     1.2930
C     -1.7026    -3.7996     0.0251
C     -2.7712    -4.6734    -0.1844
C     -3.6496    -4.9768     0.8611
C     -3.4719    -4.3818     2.1144
C     -2.4065    -3.4998     2.3310
C      0.0427    -1.8499     3.3049
C      0.4156    -2.9139     4.1434
C      0.5267    -2.7199     5.5215
C      0.2407    -1.4708     6.0776
C     -0.1583    -0.4147     5.2531
C     -0.2760    -0.6121     3.8736
H     -4.3287     1.7103     2.8301
H     -4.1407     3.1056     1.7060
H     -5.0567     1.6332     1.1879
H      2.5441    -0.4656    -0.8273
H      0.8530    -2.5657    -1.6934
H      1.1768    -1.0130    -2.5446
H      3.7429    -1.8063    -2.3204
H      2.6819    -2.3041    -3.6650
H      4.4501    -3.5138    -4.6962
H      4.7114    -4.7359    -6.8170
H      3.7443    -7.0073    -7.0793
H      2.4973    -8.0504    -5.2067
H      2.2023    -6.8210    -3.0801
H      5.7000    -2.9830    -2.8111
H      7.9231    -3.1775    -1.7873
H      8.2711    -4.6531     0.1747
H      6.3632    -5.9286     1.1214
H      4.1063    -5.7060     0.1280
H      2.6499    -1.2528     1.2514
H      3.2808    -2.4691     0.1285
H      1.8291    -3.4816     1.8725
H      1.0996    -3.7119     0.2493
H     -1.0445    -3.5676    -0.8053
H     -2.9225    -5.1212    -1.1538
H     -4.4755    -5.6557     0.7023
H     -4.1592    -4.5988     2.9238
H     -2.2998    -3.0413     3.3081
H      0.5922    -3.9035     3.7437
H      0.8161    -3.5399     6.1686
H      0.3203    -1.3177     7.1466
H     -0.4089     0.5496     5.6842
H     -0.6222     0.1994     3.2530
72
{"conf": 33, "E": 116.79, "rms": -1.0, "geom": "OH", "total_charge": 0, "CA_charge": 1, "smiles": "C[C:1]#[6N:2]->[Mn+:3]1(<-[3H-:4])(<-[4C-:5]#[O+:6])(<-[5C-:7]#[O+:8])<-[1N@H:9]([CH2:10][CH2:11][P:12]([c:13]2[cH:14][cH:15][cH:16][cH:17][cH:18]2)[c:19]2[cH:20][cH:21][cH:22][cH:23][cH:24]2)[CH2:25][CH2:26][2P:27]->1([c:28]1[cH:29][cH:30][cH:31][cH:32][cH:33]1)[c:34]1[cH:35][cH:36][cH:37][cH:38][cH:39]1", "smiles3D": "C([C:1]#[6N:2]->[Mn+:3]1(<-[3H-:4])(<-[4C-:5]#[O+:6])(<-[5C-:7]#[O+:8])<-[1N@@:9]([C:10]([C:11]([P:12]([c:13]2[c:14]([H:48])[c:15]([H:49])[c:16]([H:50])[c:17]([H:51])[c:18]2[H:52])[c:19]2[c:20]([H:53])[c:21]([H:54])[c:22]([H:55])[c:23]([H:56])[c:24]2[H:57])([H:46])[H:47])([H:44])[H:45])([H:43])[C:25]([H:58])([H:59])[C:26]([H:60])([H:61])[2P:27]->1([c:28]1[c:29]([H:62])[c:30]([H:63])[c:31]([H:64])[c:32]([H:65])[c:33]1[H:66])[c:34]1[c:35]([H:67])[c:36]([H:68])[c:37]([H:69])[c:38]([H:70])[c:39]1[H:71])([H:40])([H:41])[H:42]", "smiles3Dx": "C([C:1]#[6N:2]->[Mn+:3]1(<-[3H-:4])(<-[4C-:5]#[O+:6])(<-[5C-:7]#[O+:8])<-[1N@@:9]([C:10]([C:11]([P:12]([c:13]2[c:14]([H:48])[c:15]([H:49])[c:16]([H:50])[c:17]([H:51])[c:18]2[H:52])[c:19]2[c:20]([H:53])[c:21]([H:54])[c:22]([H:55])[c:23]([H:56])[c:24]2[H:57])([H:46])[H:47])([H:44])[H:45])([H:43])[C:25]([H:58])([H:59])[C:26]([H:60])([H:61])[2P:27]->1([c:28]1[c:29]([H:62])[c:30]([H:63])[c:31]([H:64])[c:32]([H:65])[c:33]1[H:66])[c:34]1[c:35]([H:67])[c:36]([H:68])[c:37]([H:69])[c:38]([H:70])[c:39]1[H:71])([H:40])([H:41])[H:42]", "dummies": []}
C      3.1202    -3.6942    -1.1756
C      2.2202    -2.5954    -0.8353
N      1.4509    -1.6826    -0.5471
Mn     0.0000     0.0000     0.0000
H     -0.3247    -0.8356     1.6072
C      1.6740     1.2345     0.9677
O      2.5509     1.8830     1.4794
C      0.4436     1.0571    -1.9829
O      0.6667     1.6173    -3.0297
N     -1.6803     1.5359     0.4020
C     -2.1798     1.3819     1.7062
C     -1.2050     1.9097     2.7629
P     -1.9361     1.7610     4.4888
C     -0.4603     2.1916     5.5310
C     -0.1882     1.4856     6.7171
C      0.9080     1.8393     7.5105
C      1.7185     2.9153     7.1494
C      1.4293     3.6510     5.9984
C      0.3403     3.2978     5.1962
C     -1.9640    -0.0886     4.6211
C     -0.7906    -0.8516     4.4975
C     -0.8466    -2.2429     4.5769
C     -2.0703    -2.8827     4.7797
C     -3.2430    -2.1322     4.9036
C     -3.1925    -0.7368     4.8142
C     -2.6835     1.4018    -0.6150
C     -3.3368    -0.0057    -0.7718
P     -2.0530    -1.2307    -1.0391
C     -2.0210    -1.5456    -2.7979
C     -0.7996    -1.5703    -3.4820
C     -0.7652    -1.8129    -4.8582
C     -1.9516    -2.0614    -5.5541
C     -3.1704    -2.0858    -4.8706
C     -3.2065    -1.8349    -3.4934
C     -2.5763    -2.7473    -0.2461
C     -3.1032    -2.7304     1.0590
C     -3.5090    -3.9206     1.6710
C     -3.3646    -5.1390     1.0036
C     -2.8080    -5.1678    -0.2775
C     -2.4103    -3.9811    -0.9004
H      4.1683    -3.3888    -0.9833
H      2.8694    -4.5785    -0.5543
H      2.9913    -3.9516    -2.2459
H     -1.3136     2.3734     0.3189
H     -3.1444     1.9276     1.8224
H     -2.3566     0.3073     1.8981
H     -1.0027     2.9787     2.5491
H     -0.2500     1.3524     2.7202
H     -0.8225     0.6612     7.0199
H      1.1197     1.2774     8.4086
H      2.5573     3.1897     7.7657
H      2.0431     4.4974     5.7245
H      0.1149     3.8980     4.3206
H      0.1584    -0.3664     4.3435
H      0.0555    -2.8237     4.4904
H     -2.1183    -3.9589     4.8367
H     -4.1961    -2.6296     5.0523
H     -4.1097    -0.1601     4.9039
H     -2.2128     1.6672    -1.5874
H     -3.4965     2.1413    -0.4275
H     -4.0273     0.0097    -1.6379
H     -3.9152    -0.2497     0.1385
H      0.1309    -1.4156    -2.9518
H      0.1805    -1.8239    -5.3805
H     -1.9257    -2.2474    -6.6192
H     -4.0888    -2.2987    -5.4064
H     -4.1545    -1.8816    -2.9739
H     -3.2036    -1.8096     1.6100
H     -3.9367    -3.9025     2.6639
H     -3.6750    -6.0604     1.4839
H     -2.6849    -6.1175    -0.7857
H     -1.9677    -4.0417    -1.8849
72
{"conf": 34, "E": 241.73, "rms": -1.0, "geom": "OH", "total_charge": 0, "CA_charge": 1, "smiles": "C[C:1]#[6N:2]->[Mn+:3]1(<-[3H-:4])(<-[4C-:5]#[O+:6])(<-[5C-:7]#[O+:8])<-[1N@H:9]([CH2:10][CH2:11][P:12]([c:13]2[cH:14][cH:15][cH:16][cH:17][cH:18]2)[c:19]2[cH:20][cH:21][cH:22][cH:23][cH:24]2)[CH2:25][CH2:26][2P:27]->1([c:28]1[cH:29][cH:30][cH:31][cH:32][cH:33]1)[c:34]1[cH:35][cH:36][cH:37][cH:38][cH:39]1", "smiles3D": "C([C:1]#[6N:2]->[Mn+:3]1(<-[3H-:4])(<-[4C-:5]#[O+:6])(<-[5C-:7]#[O+:8])<-[1N@@:9]([C:10]([C:11]([P:12]([c:13]2[c:14]([H:48])[c:15]([H:49])[c:16]([H:50])[c:17]([H:51])[c:18]2[H:52])[c:19]2[c:20]([H:53])[c:21]([H:54])[c:22]([H:55])[c:23]([H:56])[c:24]2[H:57])([H:46])[H:47])([H:44])[H:45])([H:43])[C:25]([H:58])([H:59])[C:26]([H:60])([H:61])[2P:27]->1([c:28]1[c:29]([H:62])[c:30]([H:63])[c:31]([H:64])[c:32]([H:65])[c:33]1[H:66])[c:34]1[c:35]([H:67])[c:36]([H:68])[c:37]([H:69])[c:38]([H:70])[c:39]1[H:71])([H:40])([H:41])[H:42]", "smiles3Dx": "C([C:1]#[6N:2]->[Mn+:3]1(<-[3H-:4])(<-[4C-:5]#[O+:6])(<-[5C-:7]#[O+:8])<-[1N@@:9]([C:10]([C:11]([P:12]([c:13]2[c:14]([H:48])[c:15]([H:49])[c:16]([H:50])[c:17]([H:51])[c:18]2[H:52])[c:19]2[c:20]([H:53])[c:21]([H:54])[c:22]([H:55])[c:23]([H:56])[c:24]2[H:57])([H:46])[H:47])([H:44])[H:45])([H:43])[C:25]([H:58])([H:59])[C:26]([H:60])([H:61])[2P:27]->1([c:28]1[c:29]([H:62])[c:30]([H:63])[c:31]([H:64])[c:32]([H:65])[c:33]1[H:66])[c:34]1[c:35]([H:67])[c:36]([H:68])[c:37]([H:69])[c:38]([H:70])[c:39]1[H:71])([H:40])([H:41])[H:42]", "dummies": []}
C      3.8903     0.7573    -2.3648
C      2.4280     0.5145    -2.2656
N      1.3227     0.3156    -1.7718
Mn     0.0000     0.0000     0.0000
H     -1.4294     0.6744    -0.9153
C     -0.7662    -2.0498    -0.4854
O     -1.2132    -3.1476    -0.5851
C      1.9814    -0.8210     0.6289
O      3.1404    -1.0668     0.7169
N     -0.8434    -0.0321     2.1011
C     -2.0302     0.8362     2.0452
C     -3.2749     0.0580     2.4867
P     -3.5575     0.1606     4.3563
C     -2.2083    -0.8645     5.0804
C     -1.4391    -0.2755     6.1057
C     -0.3413    -0.9242     6.6132
C      0.0222    -2.1826     6.1356
C     -0.8069    -2.8299     5.1895
C     -1.9001    -2.1693     4.6603
C     -4.9713    -1.0202     4.5870
C     -5.1671    -1.5333     5.8592
C     -6.1777    -2.4943     6.0773
C     -7.0427    -2.8251     5.0467
C     -6.8966    -2.2589     3.7872
C     -5.8860    -1.2920     3.5730
C      0.1951     0.4189     3.0308
C      1.2268     1.5711     2.5943
P      0.8224     2.2110     0.9601
C      2.2071     3.0842     0.2590
C      2.0686     3.4606    -1.1192
C      2.9715     4.3881    -1.6530
C      3.9941     4.9086    -0.8738
C      4.1178     4.5497     0.4653
C      3.2846     3.5806     1.0344
C     -0.4330     3.4746     1.1314
C     -0.5883     4.2831     2.3174
C     -1.6599     5.1781     2.3290
C     -2.5476     5.3031     1.2834
C     -2.3128     4.5912     0.0728
C     -1.2825     3.6681     0.0282
H      4.2161     1.3590    -3.1871
H      4.2690     1.2666    -1.4620
H      4.4066    -0.1714    -2.4313
H     -1.0704    -0.9093     2.3080
H     -1.9118     1.6799     2.7426
H     -2.2429     1.2361     0.9839
H     -4.1782     0.5723     1.9892
H     -3.2493    -0.9588     2.1376
H     -1.7296     0.6914     6.4790
H      0.2639    -0.4393     7.3804
H      0.8883    -2.6738     6.5291
H     -0.5519    -3.8239     4.8710
H     -2.5266    -2.6618     3.9113
H     -4.4607    -1.3341     6.6375
H     -6.2577    -2.9651     7.0401
H     -7.8368    -3.5755     5.2233
H     -7.6233    -2.4616     3.0224
H     -5.8375    -0.8106     2.6197
H     -0.3027     0.8101     3.9595
H      0.8338    -0.4216     3.3684
H      1.1803     2.4058     3.3313
H      2.2577     1.1438     2.6243
H      1.2178     3.1526    -1.6838
H      2.8361     4.7225    -2.6335
H      4.6272     5.7112    -1.2785
H      4.8970     4.9447     1.0415
H      3.4123     3.2445     2.0178
H      0.1039     4.1899     3.0701
H     -1.8243     5.7081     3.2232
H     -3.3813     5.9487     1.3443
H     -2.9364     4.7212    -0.7251
H     -1.0494     3.1694    -0.9417
72
{"conf": 35, "E": 287.77, "rms": -1.0, "geom": "OH", "total_charge": 0, "CA_charge": 1, "smiles": "C[C:1]#[6N:2]->[Mn+:3]1(<-[3H-:4])(<-[4C-:5]#[O+:6])(<-[5C-:7]#[O+:8])<-[1N@H:9]([CH2:10][CH2:11][P:12]([c:13]2[cH:14][cH:15][cH:16][cH:17][cH:18]2)[c:19]2[cH:20][cH:21][cH:22][cH:23][cH:24]2)[CH2:25][CH2:26][2P:27]->1([c:28]1[cH:29][cH:30][cH:31][cH:32][cH:33]1)[c:34]1[cH:35][cH:36][cH:37][cH:38][cH:39]1", "smiles3D": "C([C:1]#[6N:2]->[Mn+:3]1(<-[3H-:4])(<-[4C-:5]#[O+:6])(<-[5C-:7]#[O+:8])<-[1N@@:9]([C:10]([C:11]([P:12]([c:13]2[c:14]([H:48])[c:15]([H:49])[c:16]([H:50])[c:17]([H:51])[c:18]2[H:52])[c:19]2[c:20]([H:53])[c:21]([H:54])[c:22]([H:55])[c:23]([H:56])[c:24]2[H:57])([H:46])[H:47])([H:44])[H:45])([H:43])[C:25]([H:58])([H:59])[C:26]([H:60])([H:61])[2P:27]->1([c:28]1[c:29]([H:62])[c:30]([H:63])[c:31]([H:64])[c:32]([H:65])[c:33]1[H:66])[c:34]1[c:35]([H:67])[c:36]([H:68])[c:37]([H:69])[c:38]([H:70])[c:39]1[H:71])([H:40])([H:41])[H:42]", "smiles3Dx": "C([C:1]#[6N:2]->[Mn+:3]1(<-[3H-:4])(<-[4C-:5]#[O+:6])(<-[5C-:7]#[O+:8])<-[1N@@:9]([C:10]([C:11]([P:12]([c:13]2[c:14]([H:48])[c:15]([H:49])[c:16]([H:50])[c:17]([H:51])[c:18]2[H:52])[c:19]2[c:20]([H:53])[c:21]([H:54])[c:22]([H:55])[c:23]([H:56])[c:24]2[H:57])([H:46])[H:47])([H:44])[H:45])([H:43])[C:25]([H:58])([H:59])[C:26]([H:60])([H:61])[2P:27]->1([c:28]1[c:29]([H:62])[c:30]([H:63])[c:31]([H:64])[c:32]([H:65])[c:33]1[H:66])[c:34]1[c:35]([H:67])[c:36]([H:68])[c:37]([H:69])[c:38]([H:70])[c:39]1[H:71])([H:40])([H:41])[H:42]", "dummies": []}
C     -1.2921    -4.3500    -1.4565
C     -0.8420    -3.2610    -0.6735
N     -0.4756    -2.2272    -0.1819
Mn     0.0000     0.0000     0.0000
H     -1.1709     0.2193     1.4005
C      1.8541     0.0718     1.4049
O      2.8607     0.2500     2.0330
C      1.5370    -0.2847    -1.6329
O      2.4087    -0.2968    -2.4824
N     -0.2116     2.2160    -0.6780
C      0.9941     2.9338    -0.2858
C      2.0069     2.8473    -1.5241
P      2.2131     4.5035    -2.2948
C      3.8267     5.3350    -2.0057
C      3.8588     6.5381    -1.2862
C      5.0535     7.0455    -0.7868
C      6.2712     6.4264    -1.1632
C      6.2612     5.3113    -1.9934
C      5.0595     4.7365    -2.4084
C      1.3985     4.6763    -3.9066
C      0.1963     5.3884    -3.9807
C     -0.4312     5.5821    -5.2062
C      0.1419     5.0443    -6.3793
C      1.3130     4.2902    -6.2976
C      1.9399     4.0803    -5.0715
C     -1.4105     2.7193    -0.0322
C     -2.6201     1.9430    -0.7493
P     -2.1299     0.4370    -1.5350
C     -3.5273    -0.6671    -1.3984
C     -3.6139    -1.5539    -0.2801
C     -4.6255    -2.5477    -0.2752
C     -5.6074    -2.6111    -1.3230
C     -5.5943    -1.5976    -2.3222
C     -4.5991    -0.5900    -2.3007
C     -1.7310     0.6361    -3.2499
C     -0.9455    -0.3103    -3.9398
C     -0.6136    -0.1119    -5.2821
C     -1.1416     1.0032    -6.0229
C     -2.0663     1.8261    -5.3594
C     -2.3873     1.6173    -4.0290
H     -1.1128    -3.9250    -2.4609
H     -0.7080    -5.3142    -1.3632
H     -2.4246    -4.4499    -1.3707
H     -0.3174     2.1854    -1.6711
H      1.5066     2.4758     0.5994
H      0.8319     4.0249     0.0056
H      1.6455     2.1884    -2.4025
H      2.9544     2.4833    -1.2453
H      2.9374     7.0086    -0.9930
H      5.0724     7.9217    -0.1608
H      7.2097     6.8169    -0.7868
H      7.2025     4.8452    -2.2879
H      5.0445     3.8444    -2.9647
H     -0.2409     5.7933    -3.0869
H     -1.3707     6.1129    -5.2604
H     -0.3242     5.2370    -7.3421
H      1.7138     3.8232    -7.1916
H      2.8179     3.4758    -5.0051
H     -1.4574     2.5032     1.0571
H     -1.4750     3.7979    -0.1549
H     -3.1270     2.5996    -1.5581
H     -3.3754     1.7768    -0.0231
H     -2.9336    -1.5050     0.4836
H     -4.6193    -3.3011     0.5222
H     -6.3549    -3.3719    -1.2675
H     -6.4628    -1.5286    -2.9863
H     -4.5855     0.0156    -3.2030
H     -0.5277    -1.0710    -3.3935
H      0.1506    -0.7348    -5.7376
H     -0.9046     1.0853    -7.0351
H     -2.5723     2.6097    -5.9751
H     -3.1439     2.3391    -3.6390
72
{"conf": 36, "E": 224.76, "rms": -1.0, "geom": "OH", "total_charge": 0, "CA_charge": 1, "smiles": "C[C:1]#[6N:2]->[Mn+:3]1(<-[3H-:4])(<-[4C-:5]#[O+:6])(<-[5C-:7]#[O+:8])<-[1N@H:9]([CH2:10][CH2:11][P:12]([c:13]2[cH:14][cH:15][cH:16][cH:17][cH:18]2)[c:19]2[cH:20][cH:21][cH:22][cH:23][cH:24]2)[CH2:25][CH2:26][2P:27]->1([c:28]1[cH:29][cH:30][cH:31][cH:32][cH:33]1)[c:34]1[cH:35][cH:36][cH:37][cH:38][cH:39]1", "smiles3D": "C([C:1]#[6N:2]->[Mn+:3]1(<-[3H-:4])(<-[4C-:5]#[O+:6])(<-[5C-:7]#[O+:8])<-[1N@@:9]([C:10]([C:11]([P:12]([c:13]2[c:14]([H:48])[c:15]([H:49])[c:16]([H:50])[c:17]([H:51])[c:18]2[H:52])[c:19]2[c:20]([H:53])[c:21]([H:54])[c:22]([H:55])[c:23]([H:56])[c:24]2[H:57])([H:46])[H:47])([H:44])[H:45])([H:43])[C:25]([H:58])([H:59])[C:26]([H:60])([H:61])[2P:27]->1([c:28]1[c:29]([H:62])[c:30]([H:63])[c:31]([H:64])[c:32]([H:65])[c:33]1[H:66])[c:34]1[c:35]([H:67])[c:36]([H:68])[c:37]([H:69])[c:38]([H:70])[c:39]1[H:71])([H:40])([H:41])[H:42]", "smiles3Dx": "C([C:1]#[6N:2]->[Mn+:3]1(<-[3H-:4])(<-[4C-:5]#[O+:6])(<-[5C-:7]#[O+:8])<-[1N@@:9]([C:10]([C:11]([P:12]([c:13]2[c:14]([H:48])[c:15]([H:49])[c:16]([H:50])[c:17]([H:51])[c:18]2[H:52])[c:19]2[c:20]([H:53])[c:21]([H:54])[c:22]([H:55])[c:23]([H:56])[c:24]2[H:57])([H:46])[H:47])([H:44])[H:45])([H:43])[C:25]([H:58])([H:59])[C:26]([H:60])([H:61])[2P:27]->1([c:28]1[c:29]([H:62])[c:30]([H:63])[c:31]([H:64])[c:32]([H:65])[c:33]1[H:66])[c:34]1[c:35]([H:67])[c:36]([H:68])[c:37]([H:69])[c:38]([H:70])[c:39]1[H:71])([H:40])([H:41])[H:42]", "dummies": []}
C      3.4700     1.0772     2.8636
C      2.8353     0.8298     1.6104
N      1.9876     0.5470     0.7572
Mn     0.0000     0.0000     0.0000
H      0.2070     0.5352    -1.6490
C      0.7091    -2.1167    -0.5551
O      1.0595    -3.2468    -0.8169
C     -0.1831    -0.7346     2.1453
O     -0.3835    -1.1361     3.2709
N     -2.2653    -0.2793    -0.2562
C     -2.4816     0.0414    -1.6142
C     -3.9092    -0.3197    -2.0413
P     -4.0846    -1.5596    -3.4004
C     -2.6900    -2.7831    -3.2149
C     -2.8446    -3.8670    -2.3408
C     -1.7938    -4.7725    -2.1452
C     -0.6059    -4.6107    -2.8457
C     -0.4268    -3.5143    -3.6809
C     -1.4574    -2.5924    -3.8507
C     -3.7838    -0.6717    -4.9910
C     -3.2445    -1.3681    -6.0814
C     -2.8257    -0.6681    -7.2111
C     -3.0416     0.7031    -7.2928
C     -3.7225     1.3663    -6.2734
C     -4.1118     0.6717    -5.1352
C     -3.0748     0.6261     0.6500
C     -2.3597     1.6071     1.6073
P     -0.8812     2.2710     0.8295
C      0.1646     3.1581     1.8883
C      1.2674     3.8532     1.3282
C      2.2220     4.4664     2.1095
C      2.1146     4.4570     3.4911
C      1.0145     3.8041     4.0806
C      0.0598     3.1647     3.2923
C     -1.3642     3.3012    -0.5263
C     -0.5687     3.3699    -1.6424
C     -0.8692     4.1953    -2.7161
C     -1.9299     5.1288    -2.5773
C     -2.6924     5.1202    -1.4148
C     -2.4371     4.2075    -0.3767
H      3.6262     0.1114     3.3810
H      2.7193     1.5870     3.5279
H      4.3796     1.6502     2.9263
H     -2.4629    -1.1884    -0.0767
H     -1.7452    -0.5667    -2.1706
H     -2.2616     1.1213    -1.9077
H     -4.5016    -0.7274    -1.1901
H     -4.4433     0.6461    -2.3328
H     -3.7862    -4.0518    -1.8571
H     -1.9036    -5.5849    -1.4438
H      0.2309    -5.2756    -2.6610
H      0.4828    -3.4009    -4.2420
H     -1.2739    -1.7268    -4.4533
H     -3.0745    -2.4231    -6.0274
H     -2.3192    -1.1959    -8.0001
H     -2.7004     1.2518    -8.1630
H     -3.9235     2.4154    -6.3503
H     -4.6583     1.1962    -4.3738
H     -3.8423     1.2562     0.0722
H     -3.6524    -0.0368     1.3143
H     -2.1113     1.0839     2.5432
H     -3.0188     2.4957     1.8842
H      1.4022     3.8738     0.2667
H      3.0930     4.9177     1.6438
H      2.9093     4.9372     4.1214
H      0.9646     3.7830     5.1665
H     -0.7320     2.6329     3.7849
H      0.3251     2.7571    -1.6999
H     -0.2849     4.1459    -3.5962
H     -2.0578     5.8781    -3.3638
H     -3.4872     5.8962    -1.2924
H     -3.1060     4.2032     0.4571
72
{"conf": 37, "E": 257.91, "rms": -1.0, "geom": "OH", "total_charge": 0, "CA_charge": 1, "smiles": "C[C:1]#[6N:2]->[Mn+:3]1(<-[3H-:4])(<-[4C-:5]#[O+:6])(<-[5C-:7]#[O+:8])<-[1N@H:9]([CH2:10][CH2:11][P:12]([c:13]2[cH:14][cH:15][cH:16][cH:17][cH:18]2)[c:19]2[cH:20][cH:21][cH:22][cH:23][cH:24]2)[CH2:25][CH2:26][2P:27]->1([c:28]1[cH:29][cH:30][cH:31][cH:32][cH:33]1)[c:34]1[cH:35][cH:36][cH:37][cH:38][cH:39]1", "smiles3D": "C([C:1]#[6N:2]->[Mn+:3]1(<-[3H-:4])(<-[4C-:5]#[O+:6])(<-[5C-:7]#[O+:8])<-[1N@@:9]([C:10]([C:11]([P:12]([c:13]2[c:14]([H:48])[c:15]([H:49])[c:16]([H:50])[c:17]([H:51])[c:18]2[H:52])[c:19]2[c:20]([H:53])[c:21]([H:54])[c:22]([H:55])[c:23]([H:56])[c:24]2[H:57])([H:46])[H:47])([H:44])[H:45])([H:43])[C:25]([H:58])([H:59])[C:26]([H:60])([H:61])[2P:27]->1([c:28]1[c:29]([H:62])[c:30]([H:63])[c:31]([H:64])[c:32]([H:65])[c:33]1[H:66])[c:34]1[c:35]([H:67])[c:36]([H:68])[c:37]([H:69])[c:38]([H:70])[c:39]1[H:71])([H:40])([H:41])[H:42]", "smiles3Dx": "C([C:1]#[6N:2]->[Mn+:3]1(<-[3H-:4])(<-[4C-:5]#[O+:6])(<-[5C-:7]#[O+:8])<-[1N@@:9]([C:10]([C:11]([P:12]([c:13]2[c:14]([H:48])[c:15]([H:49])[c:16]([H:50])[c:17]([H:51])[c:18]2[H:52])[c:19]2[c:20]([H:53])[c:21]([H:54])[c:22]([H:55])[c:23]([H:56])[c:24]2[H:57])([H:46])[H:47])([H:44])[H:45])([H:43])[C:25]([H:58])([H:59])[C:26]([H:60])([H:61])[2P:27]->1([c:28]1[c:29]([H:62])[c:30]([H:63])[c:31]([H:64])[c:32]([H:65])[c:33]1[H:66])[c:34]1[c:35]([H:67])[c:36]([H:68])[c:37]([H:69])[c:38]([H:70])[c:39]1[H:71])([H:40])([H:41])[H:42]", "dummies": []}
C      3.5664    -2.7030     1.4815
C      2.4614    -1.7649     1.4706
N      1.5101    -1.1473     1.1298
Mn     0.0000     0.0000     0.0000
H      0.7330    -0.8496    -1.5121
C     -1.7340    -1.5984     0.1368
O     -2.6972    -2.3015     0.1850
C     -1.1535     0.9731     1.7005
O     -1.8839     1.7514     2.3350
N     -0.8838     1.5600    -1.4197
C     -2.2395     1.1736    -1.7174
C     -2.6661     0.6323    -3.0056
P     -2.3735    -1.2362    -3.0952
C     -0.9794    -1.6509    -4.2413
C     -0.1713    -2.7154    -3.9012
C      0.9973    -2.9710    -4.5759
C      1.3274    -2.1759    -5.7002
C      0.4898    -1.1225    -6.0785
C     -0.6744    -0.8541    -5.3706
C     -3.9162    -1.8976    -3.8529
C     -4.1896    -1.7159    -5.2180
C     -5.5015    -1.7500    -5.6697
C     -6.5635    -1.9637    -4.7704
C     -6.2698    -2.2258    -3.4199
C     -4.9585    -2.2222    -2.9885
C     -0.0570     1.7967    -2.5719
C      1.3084     2.4587    -2.0404
P      1.7690     1.8870    -0.4348
C      3.4966     1.4055    -0.6126
C      3.8022     0.1144    -1.0815
C      5.1323    -0.2783    -1.2722
C      6.1779     0.6742    -1.1732
C      5.8355     1.9751    -0.8185
C      4.5346     2.3456    -0.5204
C      1.6530     3.1829     0.7864
C      1.5777     2.8526     2.1303
C      1.3203     3.8208     3.0946
C      1.2209     5.2194     2.7363
C      1.4660     5.5366     1.3788
C      1.7218     4.5524     0.4472
H      4.5572    -2.1641     1.5319
H      3.4264    -3.5809     2.1690
H      3.4252    -3.1131     0.4162
H     -0.8577     2.4122    -0.8635
H     -2.6510     0.5036    -0.9600
H     -2.8975     2.1304    -1.6250
H     -2.1794     1.0938    -3.8662
H     -3.7954     0.7813    -3.1986
H     -0.4064    -3.3216    -3.0308
H      1.6323    -3.8106    -4.3213
H      2.2496    -2.3783    -6.2351
H      0.7641    -0.5202    -6.9351
H     -1.3033    -0.0497    -5.6602
H     -3.4152    -1.5426    -5.9300
H     -5.7316    -1.5994    -6.7261
H     -7.6011    -1.8319    -5.0925
H     -7.0849    -2.4352    -2.7368
H     -4.7646    -2.4093    -1.9443
H     -0.5801     2.4005    -3.3134
H      0.2358     0.8827    -3.0739
H      2.0281     2.1925    -2.7859
H      1.2649     3.6133    -2.0477
H      3.0400    -0.6097    -1.1443
H      5.3224    -1.2748    -1.6076
H      7.1753     0.3667    -1.3997
H      6.6585     2.7259    -0.7447
H      4.3826     3.4104    -0.2440
H      1.5984     1.8278     2.4294
H      1.0658     3.5276     4.1389
H      1.0979     5.9442     3.5006
H      1.5617     6.5860     1.1432
H      1.7658     4.9327    -0.6049
72
{"conf": 38, "E": 148.08, "rms": -1.0, "geom": "OH", "total_charge": 0, "CA_charge": 1, "smiles": "C[C:1]#[6N:2]->[Mn+:3]1(<-[3H-:4])(<-[4C-:5]#[O+:6])(<-[5C-:7]#[O+:8])<-[1N@H:9]([CH2:10][CH2:11][P:12]([c:13]2[cH:14][cH:15][cH:16][cH:17][cH:18]2)[c:19]2[cH:20][cH:21][cH:22][cH:23][cH:24]2)[CH2:25][CH2:26][2P:27]->1([c:28]1[cH:29][cH:30][cH:31][cH:32][cH:33]1)[c:34]1[cH:35][cH:36][cH:37][cH:38][cH:39]1", "smiles3D": "C([C:1]#[6N:2]->[Mn+:3]1(<-[3H-:4])(<-[4C-:5]#[O+:6])(<-[5C-:7]#[O+:8])<-[1N@@:9]([C:10]([C:11]([P:12]([c:13]2[c:14]([H:48])[c:15]([H:49])[c:16]([H:50])[c:17]([H:51])[c:18]2[H:52])[c:19]2[c:20]([H:53])[c:21]([H:54])[c:22]([H:55])[c:23]([H:56])[c:24]2[H:57])([H:46])[H:47])([H:44])[H:45])([H:43])[C:25]([H:58])([H:59])[C:26]([H:60])([H:61])[2P:27]->1([c:28]1[c:29]([H:62])[c:30]([H:63])[c:31]([H:64])[c:32]([H:65])[c:33]1[H:66])[c:34]1[c:35]([H:67])[c:36]([H:68])[c:37]([H:69])[c:38]([H:70])[c:39]1[H:71])([H:40])([H:41])[H:42]", "smiles3Dx": "C([C:1]#[6N:2]->[Mn+:3]1(<-[3H-:4])(<-[4C-:5]#[O+:6])(<-[5C-:7]#[O+:8])<-[1N@@:9]([C:10]([C:11]([P:12]([c:13]2[c:14]([H:48])[c:15]([H:49])[c:16]([H:50])[c:17]([H:51])[c:18]2[H:52])[c:19]2[c:20]([H:53])[c:21]([H:54])[c:22]([H:55])[c:23]([H:56])[c:24]2[H:57])([H:46])[H:47])([H:44])[H:45])([H:43])[C:25]([H:58])([H:59])[C:26]([H:60])([H:61])[2P:27]->1([c:28]1[c:29]([H:62])[c:30]([H:63])[c:31]([H:64])[c:32]([H:65])[c:33]1[H:66])[c:34]1[c:35]([H:67])[c:36]([H:68])[c:37]([H:69])[c:38]([H:70])[c:39]1[H:71])([H:40])([H:41])[H:42]", "dummies": []}
C     -2.2277     4.2074     1.4519
C     -1.5747     2.9754     1.0226
N     -1.0209     1.9414     0.6611
Mn     0.0000     0.0000     0.0000
H      0.3648     0.7866    -1.6188
C      2.0393     0.7026     0.7724
O      3.1126     1.0808     1.1748
C     -0.4462    -0.9200     2.0411
O     -0.6907    -1.3993     3.1229
N      0.7630    -2.0523    -0.7417
C      1.6591    -1.7185    -1.7747
C      2.6005    -2.8666    -2.1663
P      3.4722    -2.6555    -3.8278
C      4.9610    -1.5831    -3.5752
C      4.9193    -0.3821    -2.8454
C      6.0577     0.4200    -2.7281
C      7.2642     0.0145    -3.3340
C      7.3088    -1.1780    -4.0571
C      6.1646    -1.9646    -4.1882
C      2.3428    -1.7340    -4.9902
C      1.7120    -2.4479    -6.0224
C      0.8761    -1.7869    -6.9315
C      0.6725    -0.4098    -6.8182
C      1.2672     0.2984    -5.7765
C      2.1037    -0.3558    -4.8671
C     -0.2848    -2.9895    -1.1570
C     -1.7145    -2.7356    -0.6192
P     -2.1673    -1.0406    -0.9615
C     -2.3832    -0.8792    -2.7262
C     -2.9058    -1.9368    -3.4919
C     -2.9594    -1.8318    -4.8862
C     -2.5313    -0.6651    -5.5254
C     -2.0671     0.4129    -4.7644
C     -2.0102     0.3076    -3.3706
C     -3.7309    -0.6901    -0.1806
C     -4.1741     0.6399    -0.1140
C     -5.4180     0.9322     0.4616
C     -6.2271    -0.0990     0.9285
C     -5.7877    -1.4198     0.8570
C     -4.5443    -1.7247     0.2986
H     -1.6743     4.6351     2.3043
H     -3.2956     4.0004     1.7150
H     -2.2091     4.9348     0.6248
H      1.2354    -2.4373    -0.0443
H      2.2554    -0.8533    -1.4194
H      1.0798    -1.3872    -2.6701
H      2.0114    -3.8066    -2.2267
H      3.3545    -2.9977    -1.3701
H      4.0156    -0.0642    -2.3383
H      6.0142     1.3359    -2.1446
H      8.1420     0.6329    -3.2244
H      8.2377    -1.4896    -4.5072
H      6.2202    -2.9006    -4.7401
H      1.8685    -3.5227    -6.1183
H      0.3949    -2.3398    -7.7298
H      0.0270     0.1029    -7.5220
H      1.0905     1.3577    -5.6757
H      2.5480     0.2142    -4.0686
H      0.0214    -4.0076    -0.8076
H     -0.3516    -3.0274    -2.2740
H     -2.4295    -3.4372    -1.0954
H     -1.7208    -2.8998     0.4791
H     -3.2607    -2.8529    -3.0379
H     -3.3188    -2.6682    -5.4849
H     -2.5611    -0.5935    -6.6057
H     -1.7697     1.3344    -5.2509
H     -1.6406     1.1390    -2.7954
H     -3.5632     1.4521    -0.5007
H     -5.7511     1.9671     0.5105
H     -7.1841     0.1307     1.3614
H     -6.4141    -2.2164     1.2255
H     -4.2397    -2.7573     0.2518
72
{"conf": 39, "E": 123.09, "rms": -1.0, "geom": "OH", "total_charge": 0, "CA_charge": 1, "smiles": "C[C:1]#[6N:2]->[Mn+:3]1(<-[3H-:4])(<-[4C-:5]#[O+:6])(<-[5C-:7]#[O+:8])<-[1N@H:9]([CH2:10][CH2:11][P:12]([c:13]2[cH:14][cH:15][cH:16][cH:17][cH:18]2)[c:19]2[cH:20][cH:21][cH:22][cH:23][cH:24]2)[CH2:25][CH2:26][2P:27]->1([c:28]1[cH:29][cH:30][cH:31][cH:32][cH:33]1)[c:34]1[cH:35][cH:36][cH:37][cH:38][cH:39]1", "smiles3D": "C([C:1]#[6N:2]->[Mn+:3]1(<-[3H-:4])(<-[4C-:5]#[O+:6])(<-[5C-:7]#[O+:8])<-[1N@@:9]([C:10]([C:11]([P:12]([c:13]2[c:14]([H:48])[c:15]([H:49])[c:16]([H:50])[c:17]([H:51])[c:18]2[H:52])[c:19]2[c:20]([H:53])[c:21]([H:54])[c:22]([H:55])[c:23]([H:56])[c:24]2[H:57])([H:46])[H:47])([H:44])[H:45])([H:43])[C:25]([H:58])([H:59])[C:26]([H:60])([H:61])[2P:27]->1([c:28]1[c:29]([H:62])[c:30]([H:63])[c:31]([H:64])[c:32]([H:65])[c:33]1[H:66])[c:34]1[c:35]([H:67])[c:36]([H:68])[c:37]([H:69])[c:38]([H:70])[c:39]1[H:71])([H:40])([H:41])[H:42]", "smiles3Dx": "C([C:1]#[6N:2]->[Mn+:3]1(<-[3H-:4])(<-[4C-:5]#[O+:6])(<-[5C-:7]#[O+:8])<-[1N@@:9]([C:10]([C:11]([P:12]([c:13]2[c:14]([H:48])[c:15]([H:49])[c:16]([H:50])[c:17]([H:51])[c:18]2[H:52])[c:19]2[c:20]([H:53])[c:21]([H:54])[c:22]([H:55])[c:23]([H:56])[c:24]2[H:57])([H:46])[H:47])([H:44])[H:45])([H:43])[C:25]([H:58])([H:59])[C:26]([H:60])([H:61])[2P:27]->1([c:28]1[c:29]([H:62])[c:30]([H:63])[c:31]([H:64])[c:32]([H:65])[c:33]1[H:66])[c:34]1[c:35]([H:67])[c:36]([H:68])[c:37]([H:69])[c:38]([H:70])[c:39]1[H:71])([H:40])([H:41])[H:42]", "dummies": []}
C      1.1461     2.7145     4.0123
C      0.8179     1.9118     2.8325
N      0.5355     1.2433     1.8420
Mn     0.0000     0.0000     0.0000
H     -1.6535     0.8060    -0.0341
C      0.7885     1.5938    -1.4441
O      1.2084     2.4338    -2.2017
C      2.0835    -0.9537     0.0739
O      3.1807    -1.4541     0.1101
N     -0.6439    -1.4526    -1.6712
C     -1.9460    -1.0763    -2.0563
C     -2.6068    -1.9731    -3.1162
P     -1.5865    -2.0212    -4.6886
C     -2.3277    -0.6262    -5.6496
C     -1.4884     0.3821    -6.1416
C     -2.0164     1.4463    -6.8817
C     -3.3910     1.5020    -7.1335
C     -4.2371     0.5000    -6.6492
C     -3.7069    -0.5593    -5.9088
C     -2.2564    -3.4658    -5.6331
C     -3.5231    -4.0238    -5.3653
C     -3.9919    -5.1018    -6.1242
C     -3.2076    -5.6207    -7.1604
C     -1.9526    -5.0701    -7.4326
C     -1.4838    -3.9909    -6.6782
C     -0.4849    -2.7903    -1.1805
C     -1.3128    -3.1678     0.0869
P     -0.9850    -1.9769     1.3873
C      0.0733    -2.7701     2.5892
C      1.1059    -3.6285     2.1773
C      1.9282    -4.2479     3.1261
C      1.7283    -4.0127     4.4891
C      0.7211    -3.1386     4.9058
C     -0.0996    -2.5090     3.9608
C     -2.5481    -1.6796     2.1901
C     -2.8847    -0.3820     2.5956
C     -4.0850    -0.1449     3.2688
C     -4.9587    -1.2040     3.5318
C     -4.6255    -2.5016     3.1335
C     -3.4195    -2.7441     2.4703
H      0.2729     2.7452     4.6951
H      1.4101     3.7459     3.6984
H      2.0084     2.2618     4.5444
H     -0.0704    -1.3304    -2.3752
H     -1.9017    -0.0399    -2.4597
H     -2.5958    -1.0564    -1.1517
H     -2.7432    -2.9976    -2.7239
H     -3.6210    -1.5807    -3.3267
H     -0.4261     0.3423    -5.9487
H     -1.3627     2.2236    -7.2640
H     -3.7995     2.3220    -7.7034
H     -5.3024     0.5461    -6.8482
H     -4.3757    -1.3291    -5.5551
H     -4.1493    -3.6356    -4.5780
H     -4.9572    -5.5353    -5.9071
H     -3.5670    -6.4559    -7.7444
H     -1.3441    -5.4730    -8.2331
H     -0.5151    -3.5675    -6.9063
H      0.5881    -2.9272    -0.9341
H     -0.7225    -3.5152    -1.9888
H     -2.3931    -3.1633    -0.1621
H     -1.0246    -4.1817     0.4287
H      1.2852    -3.8247     1.1304
H      2.7142    -4.9215     2.8051
H      2.3689    -4.4881     5.2211
H      0.5762    -2.9445     5.9613
H     -0.8688    -1.8296     4.3070
H     -2.2122     0.4433     2.4025
H     -4.3414     0.8574     3.5853
H     -5.8901    -1.0196     4.0500
H     -5.2983    -3.3232     3.3446
H     -3.1612    -3.7586     2.1877
72
{"conf": 40, "E": 140.81, "rms": -1.0, "geom": "OH", "total_charge": 0, "CA_charge": 1, "smiles": "C[C:1]#[6N:2]->[Mn+:3]1(<-[3H-:4])(<-[4C-:5]#[O+:6])(<-[5C-:7]#[O+:8])<-[1N@H:9]([CH2:10][CH2:11][P:12]([c:13]2[cH:14][cH:15][cH:16][cH:17][cH:18]2)[c:19]2[cH:20][cH:21][cH:22][cH:23][cH:24]2)[CH2:25][CH2:26][2P:27]->1([c:28]1[cH:29][cH:30][cH:31][cH:32][cH:33]1)[c:34]1[cH:35][cH:36][cH:37][cH:38][cH:39]1", "smiles3D": "C([C:1]#[6N:2]->[Mn+:3]1(<-[3H-:4])(<-[4C-:5]#[O+:6])(<-[5C-:7]#[O+:8])<-[1N@@:9]([C:10]([C:11]([P:12]([c:13]2[c:14]([H:48])[c:15]([H:49])[c:16]([H:50])[c:17]([H:51])[c:18]2[H:52])[c:19]2[c:20]([H:53])[c:21]([H:54])[c:22]([H:55])[c:23]([H:56])[c:24]2[H:57])([H:46])[H:47])([H:44])[H:45])([H:43])[C:25]([H:58])([H:59])[C:26]([H:60])([H:61])[2P:27]->1([c:28]1[c:29]([H:62])[c:30]([H:63])[c:31]([H:64])[c:32]([H:65])[c:33]1[H:66])[c:34]1[c:35]([H:67])[c:36]([H:68])[c:37]([H:69])[c:38]([H:70])[c:39]1[H:71])([H:40])([H:41])[H:42]", "smiles3Dx": "C([C:1]#[6N:2]->[Mn+:3]1(<-[3H-:4])(<-[4C-:5]#[O+:6])(<-[5C-:7]#[O+:8])<-[1N@@:9]([C:10]([C:11]([P:12]([c:13]2[c:14]([H:48])[c:15]([H:49])[c:16]([H:50])[c:17]([H:51])[c:18]2[H:52])[c:19]2[c:20]([H:53])[c:21]([H:54])[c:22]([H:55])[c:23]([H:56])[c:24]2[H:57])([H:46])[H:47])([H:44])[H:45])([H:43])[C:25]([H:58])([H:59])[C:26]([H:60])([H:61])[2P:27]->1([c:28]1[c:29]([H:62])[c:30]([H:63])[c:31]([H:64])[c:32]([H:65])[c:33]1[H:66])[c:34]1[c:35]([H:67])[c:36]([H:68])[c:37]([H:69])[c:38]([H:70])[c:39]1[H:71])([H:40])([H:41])[H:42]", "dummies": []}
C     -3.2900     3.7372     0.1652
C     -2.3170     2.6449     0.1573
N     -1.5039     1.7227     0.1238
Mn     0.0000     0.0000     0.0000
H     -1.2587    -0.9473    -0.9392
C      0.8553     0.8223    -1.9565
O      1.3026     1.2542    -2.9917
C      1.5267     1.2475     1.1599
O      2.3277     1.9162     1.7698
N      1.4306    -1.8253     0.0741
C      1.5189    -2.4764    -1.1761
C      0.2253    -3.1520    -1.6564
P     -0.4415    -2.3576    -3.2174
C      0.6035    -3.0587    -4.5698
C      1.2083    -2.1676    -5.4712
C      1.9921    -2.6485    -6.5256
C      2.1861    -4.0257    -6.6759
C      1.5852    -4.9196    -5.7847
C      0.8053    -4.4407    -4.7270
C     -2.0730    -3.1856    -3.4480
C     -3.1278    -2.4263    -3.9707
C     -4.4031    -2.9908    -4.1101
C     -4.6192    -4.3193    -3.7453
C     -3.5677    -5.0859    -3.2368
C     -2.2964    -4.5227    -3.0887
C      1.2326    -2.6890     1.2394
C     -0.1893    -2.7681     1.8870
P     -0.8158    -1.1187     2.1943
C     -0.1076    -0.4917     3.7147
C      0.3939    -1.3462     4.7131
C      0.9101    -0.8126     5.9003
C      0.9190     0.5684     6.1093
C      0.4076     1.4215     5.1284
C     -0.1090     0.8941     3.9405
C     -2.5818    -1.2873     2.4295
C     -3.1843    -0.9321     3.6520
C     -4.5699    -1.0528     3.8108
C     -5.3613    -1.5089     2.7554
C     -4.7694    -1.8586     1.5394
C     -3.3838    -1.7363     1.3715
H     -2.7760     4.6920     0.4151
H     -3.7619     3.8243    -0.8329
H     -4.0699     3.5292     0.9240
H      2.2603    -1.4401     0.1945
H      1.8337    -1.7231    -1.9272
H      2.3236    -3.2476    -1.1262
H      0.4173    -4.2343    -1.8271
H     -0.5591    -3.0844    -0.8926
H      1.0650    -1.0971    -5.3616
H      2.4615    -1.9595    -7.2103
H      2.8022    -4.4007    -7.4838
H      1.7392    -5.9844    -5.8988
H      0.3499    -5.1431    -4.0469
H     -2.9744    -1.3884    -4.2420
H     -5.2194    -2.3921    -4.4896
H     -5.6003    -4.7592    -3.8565
H     -3.7353    -6.1222    -2.9558
H     -1.5056    -5.1268    -2.6781
H      1.5310    -3.7255     0.9770
H      1.9290    -2.3449     2.0394
H     -0.8841    -3.2867     1.2039
H     -0.1424    -3.3480     2.8221
H      0.3822    -2.4138     4.6236
H      1.3007    -1.4731     6.6643
H      1.3095     0.9746     7.0349
H      0.3935     2.4906     5.2973
H     -0.5153     1.5699     3.1975
H     -2.5994    -0.5838     4.4918
H     -5.0294    -0.8044     4.7590
H     -6.4307    -1.6121     2.8854
H     -5.3795    -2.2189     0.7252
H     -2.9432    -2.0105     0.4236
72
{"conf": 41, "E": 243.54, "rms": -1.0, "geom": "OH", "total_charge": 0, "CA_charge": 1, "smiles": "C[C:1]#[6N:2]->[Mn+:3]1(<-[3H-:4])(<-[4C-:5]#[O+:6])(<-[5C-:7]#[O+:8])<-[1N@H:9]([CH2:10][CH2:11][P:12]([c:13]2[cH:14][cH:15][cH:16][cH:17][cH:18]2)[c:19]2[cH:20][cH:21][cH:22][cH:23][cH:24]2)[CH2:25][CH2:26][2P:27]->1([c:28]1[cH:29][cH:30][cH:31][cH:32][cH:33]1)[c:34]1[cH:35][cH:36][cH:37][cH:38][cH:39]1", "smiles3D": "C([C:1]#[6N:2]->[Mn+:3]1(<-[3H-:4])(<-[4C-:5]#[O+:6])(<-[5C-:7]#[O+:8])<-[1N@@:9]([C:10]([C:11]([P:12]([c:13]2[c:14]([H:48])[c:15]([H:49])[c:16]([H:50])[c:17]([H:51])[c:18]2[H:52])[c:19]2[c:20]([H:53])[c:21]([H:54])[c:22]([H:55])[c:23]([H:56])[c:24]2[H:57])([H:46])[H:47])([H:44])[H:45])([H:43])[C:25]([H:58])([H:59])[C:26]([H:60])([H:61])[2P:27]->1([c:28]1[c:29]([H:62])[c:30]([H:63])[c:31]([H:64])[c:32]([H:65])[c:33]1[H:66])[c:34]1[c:35]([H:67])[c:36]([H:68])[c:37]([H:69])[c:38]([H:70])[c:39]1[H:71])([H:40])([H:41])[H:42]", "smiles3Dx": "C([C:1]#[6N:2]->[Mn+:3]1(<-[3H-:4])(<-[4C-:5]#[O+:6])(<-[5C-:7]#[O+:8])<-[1N@@:9]([C:10]([C:11]([P:12]([c:13]2[c:14]([H:48])[c:15]([H:49])[c:16]([H:50])[c:17]([H:51])[c:18]2[H:52])[c:19]2[c:20]([H:53])[c:21]([H:54])[c:22]([H:55])[c:23]([H:56])[c:24]2[H:57])([H:46])[H:47])([H:44])[H:45])([H:43])[C:25]([H:58])([H:59])[C:26]([H:60])([H:61])[2P:27]->1([c:28]1[c:29]([H:62])[c:30]([H:63])[c:31]([H:64])[c:32]([H:65])[c:33]1[H:66])[c:34]1[c:35]([H:67])[c:36]([H:68])[c:37]([H:69])[c:38]([H:70])[c:39]1[H:71])([H:40])([H:41])[H:42]", "dummies": []}
C     -2.5427     3.3990    -1.8718
C     -1.3071     2.6090    -1.6773
N     -0.5071     1.8131    -1.1482
Mn     0.0000     0.0000     0.0000
H     -0.3588    -0.9449    -1.5185
C      2.1857    -0.2462    -0.5909
O      3.3471    -0.5229    -0.8556
C      0.8392     1.2784     1.6667
O      1.3677     1.7610     2.5878
N      0.0028    -1.7737     1.4905
C     -0.2452    -3.0756     0.9024
C     -1.0724    -3.1843    -0.3666
P     -2.1039    -4.7288    -0.4952
C     -1.3421    -6.2968     0.0529
C     -1.0214    -6.5480     1.3878
C     -0.6043    -7.8284     1.7769
C     -0.4840    -8.8427     0.8319
C     -0.7823    -8.5808    -0.4978
C     -1.1473    -7.2893    -0.9029
C     -3.8048    -4.5473     0.1666
C     -4.8392    -4.1772    -0.6999
C     -6.1384    -3.9680    -0.2151
C     -6.3840    -4.0107     1.1507
C     -5.3549    -4.3740     2.0282
C     -4.0857    -4.7201     1.5224
C     -0.9668    -1.3718     2.4646
C     -2.4245    -1.2321     1.9911
P     -2.4807     0.1019     0.8031
C     -3.0139     1.5463     1.8174
C     -2.1440     2.6345     1.9003
C     -2.3295     3.5407     2.9781
C     -3.4461     3.4495     3.8184
C     -4.3427     2.4138     3.6331
C     -4.1387     1.4538     2.6091
C     -3.7387    -0.2446    -0.3858
C     -3.4639    -0.0510    -1.7558
C     -4.4876    -0.1028    -2.6902
C     -5.7947    -0.4356    -2.2882
C     -6.0308    -0.7653    -0.9779
C     -5.0214    -0.6838    -0.0212
H     -2.8632     3.5352    -2.8855
H     -3.3846     2.9494    -1.3420
H     -2.4862     4.4354    -1.4391
H      0.8406    -1.7574     1.8764
H      0.7484    -3.5683     0.6820
H     -0.7183    -3.7138     1.6709
H     -1.7405    -2.3396    -0.4228
H     -0.3650    -3.1921    -1.2192
H     -1.1521    -5.8156     2.1602
H     -0.3060    -8.0084     2.8046
H     -0.1657    -9.8194     1.1276
H     -0.7460    -9.3604    -1.2341
H     -1.4309    -7.1033    -1.9279
H     -4.6459    -4.0596    -1.7426
H     -6.9529    -3.7731    -0.9208
H     -7.3527    -3.7581     1.5204
H     -5.5403    -4.4079     3.0899
H     -3.3368    -5.0916     2.2091
H     -0.7130    -0.3990     2.9256
H     -0.9818    -2.1130     3.2549
H     -3.0943    -0.9340     2.8151
H     -2.8221    -2.1743     1.5024
H     -1.3381     2.7811     1.2508
H     -1.6385     4.3415     3.1297
H     -3.5789     4.1323     4.6459
H     -5.2003     2.3209     4.2785
H     -4.7736     0.5944     2.5573
H     -2.4483     0.1598    -2.0903
H     -4.2973     0.0974    -3.7149
H     -6.5903    -0.4288    -2.9951
H     -7.0276    -1.0861    -0.6751
H     -5.2157    -0.9437     1.0157
72
{"conf": 42, "E": 135.78, "rms": -1.0, "geom": "OH", "total_charge": 0, "CA_charge": 1, "smiles": "C[C:1]#[6N:2]->[Mn+:3]1(<-[3H-:4])(<-[4C-:5]#[O+:6])(<-[5C-:7]#[O+:8])<-[1N@H:9]([CH2:10][CH2:11][P:12]([c:13]2[cH:14][cH:15][cH:16][cH:17][cH:18]2)[c:19]2[cH:20][cH:21][cH:22][cH:23][cH:24]2)[CH2:25][CH2:26][2P:27]->1([c:28]1[cH:29][cH:30][cH:31][cH:32][cH:33]1)[c:34]1[cH:35][cH:36][cH:37][cH:38][cH:39]1", "smiles3D": "C([C:1]#[6N:2]->[Mn+:3]1(<-[3H-:4])(<-[4C-:5]#[O+:6])(<-[5C-:7]#[O+:8])<-[1N@@:9]([C:10]([C:11]([P:12]([c:13]2[c:14]([H:48])[c:15]([H:49])[c:16]([H:50])[c:17]([H:51])[c:18]2[H:52])[c:19]2[c:20]([H:53])[c:21]([H:54])[c:22]([H:55])[c:23]([H:56])[c:24]2[H:57])([H:46])[H:47])([H:44])[H:45])([H:43])[C:25]([H:58])([H:59])[C:26]([H:60])([H:61])[2P:27]->1([c:28]1[c:29]([H:62])[c:30]([H:63])[c:31]([H:64])[c:32]([H:65])[c:33]1[H:66])[c:34]1[c:35]([H:67])[c:36]([H:68])[c:37]([H:69])[c:38]([H:70])[c:39]1[H:71])([H:40])([H:41])[H:42]", "smiles3Dx": "C([C:1]#[6N:2]->[Mn+:3]1(<-[3H-:4])(<-[4C-:5]#[O+:6])(<-[5C-:7]#[O+:8])<-[1N@@:9]([C:10]([C:11]([P:12]([c:13]2[c:14]([H:48])[c:15]([H:49])[c:16]([H:50])[c:17]([H:51])[c:18]2[H:52])[c:19]2[c:20]([H:53])[c:21]([H:54])[c:22]([H:55])[c:23]([H:56])[c:24]2[H:57])([H:46])[H:47])([H:44])[H:45])([H:43])[C:25]([H:58])([H:59])[C:26]([H:60])([H:61])[2P:27]->1([c:28]1[c:29]([H:62])[c:30]([H:63])[c:31]([H:64])[c:32]([H:65])[c:33]1[H:66])[c:34]1[c:35]([H:67])[c:36]([H:68])[c:37]([H:69])[c:38]([H:70])[c:39]1[H:71])([H:40])([H:41])[H:42]", "dummies": []}
C      0.0002    -2.9917     3.9821
C      0.0054    -2.1114     2.8099
N      0.0022    -1.3740     1.8261
Mn     0.0000     0.0000     0.0000
H      1.8200     0.1728     0.1762
C      0.2949    -1.7672    -1.4212
O      0.4489    -2.6977    -2.1726
C     -2.2613    -0.2973    -0.1667
O     -3.4525    -0.4588    -0.2546
N     -0.0428     1.6091    -1.6762
C      0.9043     1.3401    -2.6892
C      2.3708     1.3530    -2.2186
P      3.5373     1.7985    -3.6294
C      5.1535     2.0491    -2.7572
C      5.5192     1.2425    -1.6677
C      6.7606     1.4179    -1.0471
C      7.6467     2.3909    -1.5154
C      7.2979     3.1832    -2.6109
C      6.0641     3.0029    -3.2399
C      3.0368     3.5564    -3.8987
C      2.6076     3.9592    -5.1689
C      2.2342     5.2852    -5.3985
C      2.2828     6.2125    -4.3549
C      2.7026     5.8181    -3.0820
C      3.0831     4.4937    -2.8556
C     -0.0692     2.9887    -1.1934
C      0.4564     3.2967     0.2447
P     -0.2489     2.1533     1.4222
C     -1.8752     2.7960     1.8139
C     -2.1181     3.4225     3.0505
C     -3.3973     3.8909     3.3637
C     -4.4412     3.7617     2.4415
C     -4.1983     3.1668     1.2007
C     -2.9215     2.6947     0.8827
C      0.7278     2.1890     2.9229
C      0.3576     1.3581     3.9931
C      1.0581     1.4054     5.2007
C      2.1500     2.2653     5.3472
C      2.5384     3.0880     4.2808
C      1.8258     3.0618     3.0756
H     -0.6878    -2.5746     4.7514
H      1.0321    -3.0671     4.3982
H     -0.3516    -4.0034     3.6784
H     -0.8563     1.4730    -2.0780
H      0.7739     2.0823    -3.5060
H      0.6864     0.3411    -3.1218
H      2.5170     2.0594    -1.3781
H      2.6340     0.3282    -1.8844
H      4.8641     0.4605    -1.3032
H      7.0383     0.8022    -0.2018
H      8.6043     2.5299    -1.0331
H      7.9900     3.9253    -2.9852
H      5.8162     3.6049    -4.1050
H      2.5662     3.2417    -5.9742
H      1.9020     5.5900    -6.3847
H      1.9984     7.2371    -4.5368
H      2.7338     6.5432    -2.2777
H      3.4110     4.2064    -1.8698
H      0.5152     3.6341    -1.8899
H     -1.1274     3.3489    -1.2351
H      0.1909     4.3348     0.5273
H      1.5506     3.1932     0.2516
H     -1.3312     3.5633     3.7787
H     -3.5789     4.3597     4.3217
H     -5.4341     4.1116     2.6960
H     -5.0009     3.0798     0.4815
H     -2.7607     2.2636    -0.0907
H     -0.4932     0.6968     3.9035
H      0.7527     0.7739     6.0264
H      2.6915     2.3023     6.2846
H      3.3834     3.7573     4.3996
H      2.1375     3.7398     2.2950
