# Supplementary material for: MACE: Automated Assessment of Stereochemistry of Transition Metal Complexes and Its Applications in Computational Catalysis
Source: J Chem Theory Comput. 2024 Feb 16;20(5):2313–20. doi: 10.1021/acs.jctc.3c01313 (PMC10938507; doi:10.1021/acs.jctc.3c01313)
Supplement: Supplementary file 3 — ct3c01313_si_003.zip [file ct3c01313_si_003.zip › structures/screening/mace_MeCN/Mn_PNhP_Ph_bi_1.xyz]

72
{"conf": 0, "E": 290.59, "rms": -1.0, "geom": "OH", "total_charge": 0, "CA_charge": 1, "smiles": "C[C:1]#[6N:2]->[Mn+:3]1(<-[3C-:4]#[O+:5])(<-[4C-:6]#[O+:7])(<-[5H-:8])<-[1N@H:9]([CH2:10][CH2:11][P:12]([c:13]2[cH:14][cH:15][cH:16][cH:17][cH:18]2)[c:19]2[cH:20][cH:21][cH:22][cH:23][cH:24]2)[CH2:25][CH2:26][2P:27]->1([c:28]1[cH:29][cH:30][cH:31][cH:32][cH:33]1)[c:34]1[cH:35][cH:36][cH:37][cH:38][cH:39]1", "smiles3D": "C([C:1]#[6N:2]->[Mn+:3]1(<-[3C-:4]#[O+:5])(<-[4C-:6]#[O+:7])(<-[5H-:8])<-[1N@@:9]([C:10]([C:11]([P:12]([c:13]2[c:14]([H:48])[c:15]([H:49])[c:16]([H:50])[c:17]([H:51])[c:18]2[H:52])[c:19]2[c:20]([H:53])[c:21]([H:54])[c:22]([H:55])[c:23]([H:56])[c:24]2[H:57])([H:46])[H:47])([H:44])[H:45])([H:43])[C:25]([H:58])([H:59])[C:26]([H:60])([H:61])[2P:27]->1([c:28]1[c:29]([H:62])[c:30]([H:63])[c:31]([H:64])[c:32]([H:65])[c:33]1[H:66])[c:34]1[c:35]([H:67])[c:36]([H:68])[c:37]([H:69])[c:38]([H:70])[c:39]1[H:71])([H:40])([H:41])[H:42]", "smiles3Dx": "C([C:1]#[6N:2]->[Mn+:3]1(<-[3C-:4]#[O+:5])(<-[4C-:6]#[O+:7])(<-[5H-:8])<-[1N@@:9]([C:10]([C:11]([P:12]([c:13]2[c:14]([H:48])[c:15]([H:49])[c:16]([H:50])[c:17]([H:51])[c:18]2[H:52])[c:19]2[c:20]([H:53])[c:21]([H:54])[c:22]([H:55])[c:23]([H:56])[c:24]2[H:57])([H:46])[H:47])([H:44])[H:45])([H:43])[C:25]([H:58])([H:59])[C:26]([H:60])([H:61])[2P:27]->1([c:28]1[c:29]([H:62])[c:30]([H:63])[c:31]([H:64])[c:32]([H:65])[c:33]1[H:66])[c:34]1[c:35]([H:67])[c:36]([H:68])[c:37]([H:69])[c:38]([H:70])[c:39]1[H:71])([H:40])([H:41])[H:42]", "dummies": []}
C      3.8692     2.6491    -0.1233
C      2.8616     1.6839     0.3613
N      2.0010     0.8714     0.4821
Mn     0.0000     0.0000     0.0000
C      0.7828    -1.3701    -1.5753
O      0.9618    -2.1426    -2.4335
C     -0.2066    -1.9481     1.2724
O     -0.5268    -3.0080     1.7353
H     -0.7160     1.0639     1.3467
N     -2.1144    -0.0580    -1.0115
C     -2.0125    -0.3073    -2.4370
C     -3.4431    -0.5713    -2.9894
P     -3.3481    -1.7099    -4.4554
C     -5.0213    -2.3123    -4.8325
C     -5.9412    -1.6046    -5.6280
C     -6.9457    -2.2952    -6.2827
C     -7.1305    -3.6635    -6.0534
C     -6.3611    -4.2980    -5.0676
C     -5.3075    -3.6265    -4.4853
C     -2.4937    -1.0754    -5.9635
C     -3.1631    -0.6736    -7.1402
C     -2.4622    -0.1539    -8.2197
C     -1.0657    -0.0857    -8.1883
C     -0.3965    -0.5239    -7.0469
C     -1.0943    -1.0313    -5.9595
C     -2.7153     1.1575    -0.7936
C     -2.1196     2.4586    -1.4643
P     -0.3634     2.2316    -1.4425
C      0.2032     3.7984    -0.7845
C      0.4579     3.9475     0.6061
C      1.0701     5.0728     1.0813
C      1.3814     6.1662     0.2122
C      0.7945     6.1572    -1.0753
C      0.1222     5.0246    -1.5457
C      0.3060     2.1727    -3.1048
C     -0.3043     2.8430    -4.2174
C      0.1305     2.6188    -5.5201
C      1.3464     1.9854    -5.7894
C      2.0693     1.4705    -4.6586
C      1.5410     1.5342    -3.3991
H      3.4351     2.8938    -1.0979
H      4.9000     2.2347    -0.3565
H      3.8879     3.6368     0.4757
H     -2.6146    -0.8428    -0.5649
H     -1.5038    -1.3113    -2.4772
H     -1.5109     0.4615    -3.1087
H     -3.9345     0.3824    -3.2864
H     -4.0739    -1.0874    -2.2483
H     -5.8209    -0.5489    -5.8012
H     -7.4850    -1.8052    -7.0846
H     -7.8516    -4.2049    -6.6115
H     -6.5502    -5.3351    -4.8206
H     -4.6319    -4.1559    -3.8285
H     -4.2259    -0.7407    -7.2442
H     -2.9917     0.0926    -9.1301
H     -0.5263     0.3191    -9.0273
H      0.6873    -0.5700    -7.0649
H     -0.5545    -1.4113    -5.1014
H     -3.8414     1.1345    -0.9758
H     -2.6338     1.3580     0.2922
H     -2.5372     2.5415    -2.5321
H     -2.5090     3.3302    -0.9361
H      0.4007     3.0853     1.2245
H      1.3749     5.0979     2.1172
H      1.7841     7.0695     0.6284
H      0.9133     7.0324    -1.7173
H     -0.2134     5.0693    -2.5667
H     -1.2880     3.2988    -4.1453
H     -0.3298     3.1616    -6.3641
H      1.7827     1.9362    -6.7606
H      2.9442     0.8429    -4.8672
H      2.0941     1.1171    -2.5863
72
{"conf": 1, "E": 260.21, "rms": -1.0, "geom": "OH", "total_charge": 0, "CA_charge": 1, "smiles": "C[C:1]#[6N:2]->[Mn+:3]1(<-[3C-:4]#[O+:5])(<-[4C-:6]#[O+:7])(<-[5H-:8])<-[1N@H:9]([CH2:10][CH2:11][P:12]([c:13]2[cH:14][cH:15][cH:16][cH:17][cH:18]2)[c:19]2[cH:20][cH:21][cH:22][cH:23][cH:24]2)[CH2:25][CH2:26][2P:27]->1([c:28]1[cH:29][cH:30][cH:31][cH:32][cH:33]1)[c:34]1[cH:35][cH:36][cH:37][cH:38][cH:39]1", "smiles3D": "C([C:1]#[6N:2]->[Mn+:3]1(<-[3C-:4]#[O+:5])(<-[4C-:6]#[O+:7])(<-[5H-:8])<-[1N@@:9]([C:10]([C:11]([P:12]([c:13]2[c:14]([H:48])[c:15]([H:49])[c:16]([H:50])[c:17]([H:51])[c:18]2[H:52])[c:19]2[c:20]([H:53])[c:21]([H:54])[c:22]([H:55])[c:23]([H:56])[c:24]2[H:57])([H:46])[H:47])([H:44])[H:45])([H:43])[C:25]([H:58])([H:59])[C:26]([H:60])([H:61])[2P:27]->1([c:28]1[c:29]([H:62])[c:30]([H:63])[c:31]([H:64])[c:32]([H:65])[c:33]1[H:66])[c:34]1[c:35]([H:67])[c:36]([H:68])[c:37]([H:69])[c:38]([H:70])[c:39]1[H:71])([H:40])([H:41])[H:42]", "smiles3Dx": "C([C:1]#[6N:2]->[Mn+:3]1(<-[3C-:4]#[O+:5])(<-[4C-:6]#[O+:7])(<-[5H-:8])<-[1N@@:9]([C:10]([C:11]([P:12]([c:13]2[c:14]([H:48])[c:15]([H:49])[c:16]([H:50])[c:17]([H:51])[c:18]2[H:52])[c:19]2[c:20]([H:53])[c:21]([H:54])[c:22]([H:55])[c:23]([H:56])[c:24]2[H:57])([H:46])[H:47])([H:44])[H:45])([H:43])[C:25]([H:58])([H:59])[C:26]([H:60])([H:61])[2P:27]->1([c:28]1[c:29]([H:62])[c:30]([H:63])[c:31]([H:64])[c:32]([H:65])[c:33]1[H:66])[c:34]1[c:35]([H:67])[c:36]([H:68])[c:37]([H:69])[c:38]([H:70])[c:39]1[H:71])([H:40])([H:41])[H:42]", "dummies": []}
C     -3.9218    -2.5667     0.4504
C     -2.8958    -1.7440    -0.2210
N     -1.8349    -1.1449    -0.4593
Mn     0.0000     0.0000     0.0000
C      1.0312    -2.0186    -0.1314
O      1.7115    -2.9685    -0.4267
C      0.8750     0.2738    -2.0432
O      1.4700     0.3439    -3.0780
H     -0.8900     1.5435    -0.4207
N      1.7695     0.8913     1.1284
C      2.3944    -0.1361     2.0121
C      3.9047    -0.0302     2.0823
P      4.8132    -1.6868     1.9545
C      5.0640    -2.0765     0.1795
C      5.1635    -1.0602    -0.7825
C      5.0774    -1.3872    -2.1363
C      4.8182    -2.7097    -2.5162
C      4.9145    -3.7334    -1.5728
C      5.1092    -3.4122    -0.2336
C      3.9940    -3.1070     2.8470
C      4.3937    -3.3697     4.1667
C      4.0771    -4.6062     4.7622
C      3.2702    -5.5169     4.0973
C      2.8726    -5.2639     2.7951
C      3.2432    -4.0714     2.1613
C      1.1334     1.9671     1.8029
C      0.0802     1.5640     2.9068
P     -0.7894     0.0444     2.4723
C     -2.4980     0.3663     2.8469
C     -2.9563     0.2789     4.1844
C     -4.3210     0.5404     4.4513
C     -5.2153     0.7393     3.4324
C     -4.7456     0.8454     2.1099
C     -3.3725     0.7095     1.8299
C     -0.2464    -1.3357     3.5235
C     -0.3411    -2.6184     2.9693
C      0.1161    -3.7086     3.7469
C      0.5828    -3.4949     5.0399
C      0.6486    -2.2233     5.5587
C      0.2357    -1.1089     4.7898
H     -4.4892    -3.2691    -0.1743
H     -4.6989    -2.0740     1.0628
H     -3.4391    -3.2777     1.1909
H      2.3625     1.1910     0.4894
H      2.1138    -1.2093     1.7875
H      2.0692     0.0516     3.0368
H      4.2250     0.6509     1.2918
H      4.2336     0.4921     3.0162
H      5.3201    -0.0219    -0.5050
H      5.1170    -0.6083    -2.8856
H      4.6230    -2.9411    -3.5529
H      4.7540    -4.7697    -1.8656
H      5.2244    -4.2031     0.4831
H      5.0831    -2.7099     4.6839
H      4.4094    -4.8317     5.7639
H      2.9570    -6.4393     4.5806
H      2.2280    -5.9649     2.2971
H      3.0170    -3.9825     1.1280
H      0.6016     2.6689     1.1012
H      1.9104     2.5821     2.3276
H     -0.6950     2.3597     2.9652
H      0.5803     1.4372     3.8588
H     -2.2335     0.2197     4.9597
H     -4.6756     0.4627     5.4707
H     -6.2694     0.7155     3.6209
H     -5.4392     1.0164     1.3339
H     -3.0414     0.9191     0.8123
H     -0.8128    -2.8202     2.0327
H     -0.0175    -4.6879     3.4077
H      1.0061    -4.3168     5.6022
H      1.1157    -2.0535     6.5051
H      0.2287    -0.1372     5.2424
72
{"conf": 2, "E": 121.35, "rms": -1.0, "geom": "OH", "total_charge": 0, "CA_charge": 1, "smiles": "C[C:1]#[6N:2]->[Mn+:3]1(<-[3C-:4]#[O+:5])(<-[4C-:6]#[O+:7])(<-[5H-:8])<-[1N@H:9]([CH2:10][CH2:11][P:12]([c:13]2[cH:14][cH:15][cH:16][cH:17][cH:18]2)[c:19]2[cH:20][cH:21][cH:22][cH:23][cH:24]2)[CH2:25][CH2:26][2P:27]->1([c:28]1[cH:29][cH:30][cH:31][cH:32][cH:33]1)[c:34]1[cH:35][cH:36][cH:37][cH:38][cH:39]1", "smiles3D": "C([C:1]#[6N:2]->[Mn+:3]1(<-[3C-:4]#[O+:5])(<-[4C-:6]#[O+:7])(<-[5H-:8])<-[1N@@:9]([C:10]([C:11]([P:12]([c:13]2[c:14]([H:48])[c:15]([H:49])[c:16]([H:50])[c:17]([H:51])[c:18]2[H:52])[c:19]2[c:20]([H:53])[c:21]([H:54])[c:22]([H:55])[c:23]([H:56])[c:24]2[H:57])([H:46])[H:47])([H:44])[H:45])([H:43])[C:25]([H:58])([H:59])[C:26]([H:60])([H:61])[2P:27]->1([c:28]1[c:29]([H:62])[c:30]([H:63])[c:31]([H:64])[c:32]([H:65])[c:33]1[H:66])[c:34]1[c:35]([H:67])[c:36]([H:68])[c:37]([H:69])[c:38]([H:70])[c:39]1[H:71])([H:40])([H:41])[H:42]", "smiles3Dx": "C([C:1]#[6N:2]->[Mn+:3]1(<-[3C-:4]#[O+:5])(<-[4C-:6]#[O+:7])(<-[5H-:8])<-[1N@@:9]([C:10]([C:11]([P:12]([c:13]2[c:14]([H:48])[c:15]([H:49])[c:16]([H:50])[c:17]([H:51])[c:18]2[H:52])[c:19]2[c:20]([H:53])[c:21]([H:54])[c:22]([H:55])[c:23]([H:56])[c:24]2[H:57])([H:46])[H:47])([H:44])[H:45])([H:43])[C:25]([H:58])([H:59])[C:26]([H:60])([H:61])[2P:27]->1([c:28]1[c:29]([H:62])[c:30]([H:63])[c:31]([H:64])[c:32]([H:65])[c:33]1[H:66])[c:34]1[c:35]([H:67])[c:36]([H:68])[c:37]([H:69])[c:38]([H:70])[c:39]1[H:71])([H:40])([H:41])[H:42]", "dummies": []}
C      2.3733    -1.7451    -4.0141
C      1.6733    -1.2465    -2.8311
N      1.0866    -0.8195    -1.8396
Mn     0.0000     0.0000     0.0000
C     -1.6190     0.8946    -1.3583
O     -2.4701     1.3715    -2.0685
C     -1.2412    -1.9173     0.1965
O     -1.8970    -2.9245     0.2986
H      1.2921    -0.7395     1.0824
N     -0.8853     1.0902     1.8387
C     -2.1520     0.5536     2.1439
C     -2.0640    -0.6400     3.1121
P     -2.0491    -0.0597     4.8962
C     -0.3198     0.5510     5.1047
C     -0.1124     1.8989     5.4285
C      1.1871     2.4045     5.5372
C      2.2846     1.5665     5.3234
C      2.0853     0.2207     4.9962
C      0.7861    -0.2874     4.8864
C     -2.0103    -1.6049     5.9154
C     -2.3657    -1.5151     7.2687
C     -2.3543    -2.6534     8.0803
C     -1.9731    -3.8882     7.5478
C     -1.6036    -3.9852     6.2029
C     -1.6167    -2.8489     5.3871
C     -0.9017     2.4914     1.5765
C      0.4984     3.1189     1.3280
P      1.3147     2.2539    -0.0133
C      3.0428     2.1531     0.4149
C      3.7566     0.9772     0.1442
C      5.1127     0.8871     0.4752
C      5.7611     1.9717     1.0731
C      5.0545     3.1483     1.3413
C      3.6970     3.2409     1.0144
C      1.2078     3.2807    -1.4712
C      1.5138     4.6511    -1.4099
C      1.4347     5.4397    -2.5618
C      1.0699     4.8640    -3.7831
C      0.7893     3.4974    -3.8549
C      0.8638     2.7061    -2.7034
H      3.0017    -0.9349    -4.4397
H      3.0196    -2.5999    -3.7267
H      1.6302    -2.0782    -4.7677
H     -0.3102     0.9523     2.5310
H     -2.8275     1.3220     2.5888
H     -2.6099     0.2067     1.1949
H     -2.9527    -1.2880     2.9705
H     -1.1532    -1.2264     2.8837
H     -0.9572     2.5574     5.5879
H      1.3420     3.4465     5.7881
H      3.2893     1.9603     5.4080
H      2.9366    -0.4273     4.8273
H      0.6480    -1.3267     4.6198
H     -2.6574    -0.5623     7.6929
H     -2.6376    -2.5789     9.1223
H     -1.9656    -4.7686     8.1788
H     -1.3066    -4.9427     5.7930
H     -1.3264    -2.9512     4.3528
H     -1.3586     3.0214     2.4448
H     -1.5355     2.6817     0.6840
H      0.3804     4.1904     1.0751
H      1.1062     3.0257     2.2524
H      3.2679     0.1324    -0.3231
H      5.6600    -0.0235     0.2666
H      6.8115     1.9008     1.3272
H      5.5580     3.9871     1.8051
H      3.1648     4.1561     1.2356
H      1.8059     5.1189    -0.4792
H      1.6569     6.4975    -2.5098
H      1.0052     5.4761    -4.6720
H      0.5092     3.0513    -4.8014
H      0.6539     1.6510    -2.7796
72
{"conf": 3, "E": 142.86, "rms": -1.0, "geom": "OH", "total_charge": 0, "CA_charge": 1, "smiles": "C[C:1]#[6N:2]->[Mn+:3]1(<-[3C-:4]#[O+:5])(<-[4C-:6]#[O+:7])(<-[5H-:8])<-[1N@H:9]([CH2:10][CH2:11][P:12]([c:13]2[cH:14][cH:15][cH:16][cH:17][cH:18]2)[c:19]2[cH:20][cH:21][cH:22][cH:23][cH:24]2)[CH2:25][CH2:26][2P:27]->1([c:28]1[cH:29][cH:30][cH:31][cH:32][cH:33]1)[c:34]1[cH:35][cH:36][cH:37][cH:38][cH:39]1", "smiles3D": "C([C:1]#[6N:2]->[Mn+:3]1(<-[3C-:4]#[O+:5])(<-[4C-:6]#[O+:7])(<-[5H-:8])<-[1N@@:9]([C:10]([C:11]([P:12]([c:13]2[c:14]([H:48])[c:15]([H:49])[c:16]([H:50])[c:17]([H:51])[c:18]2[H:52])[c:19]2[c:20]([H:53])[c:21]([H:54])[c:22]([H:55])[c:23]([H:56])[c:24]2[H:57])([H:46])[H:47])([H:44])[H:45])([H:43])[C:25]([H:58])([H:59])[C:26]([H:60])([H:61])[2P:27]->1([c:28]1[c:29]([H:62])[c:30]([H:63])[c:31]([H:64])[c:32]([H:65])[c:33]1[H:66])[c:34]1[c:35]([H:67])[c:36]([H:68])[c:37]([H:69])[c:38]([H:70])[c:39]1[H:71])([H:40])([H:41])[H:42]", "smiles3Dx": "C([C:1]#[6N:2]->[Mn+:3]1(<-[3C-:4]#[O+:5])(<-[4C-:6]#[O+:7])(<-[5H-:8])<-[1N@@:9]([C:10]([C:11]([P:12]([c:13]2[c:14]([H:48])[c:15]([H:49])[c:16]([H:50])[c:17]([H:51])[c:18]2[H:52])[c:19]2[c:20]([H:53])[c:21]([H:54])[c:22]([H:55])[c:23]([H:56])[c:24]2[H:57])([H:46])[H:47])([H:44])[H:45])([H:43])[C:25]([H:58])([H:59])[C:26]([H:60])([H:61])[2P:27]->1([c:28]1[c:29]([H:62])[c:30]([H:63])[c:31]([H:64])[c:32]([H:65])[c:33]1[H:66])[c:34]1[c:35]([H:67])[c:36]([H:68])[c:37]([H:69])[c:38]([H:70])[c:39]1[H:71])([H:40])([H:41])[H:42]", "dummies": []}
C      2.2025     1.1160    -4.3249
C      1.5575     0.7880    -3.0514
N      1.0153     0.5132    -1.9846
Mn     0.0000     0.0000     0.0000
C      1.4053    -1.7932     0.2427
O      2.1309    -2.7483     0.3820
C      1.4504     1.3430     1.1629
O      2.2060     2.0534     1.7778
H     -1.1198     1.4381    -0.2181
N     -1.2223    -0.6489     1.8688
C     -0.3463    -0.8115     2.9641
C     -0.4750     0.2520     4.0767
P     -2.0632     0.2082     5.0971
C     -2.6532    -1.5434     5.2709
C     -4.0169    -1.8360     5.3674
C     -4.4573    -3.1552     5.5341
C     -3.5096    -4.1782     5.7361
C     -2.1482    -3.8800     5.7527
C     -1.7154    -2.5636     5.5657
C     -3.2785     1.1841     4.0778
C     -4.1481     0.5894     3.1323
C     -5.0064     1.3900     2.3652
C     -4.9819     2.7807     2.5109
C     -4.1154     3.3787     3.4382
C     -3.2646     2.5806     4.2044
C     -1.9623    -1.8300     1.5592
C     -2.8547    -1.6985     0.3072
P     -1.7984    -1.5139    -1.1279
C     -1.2566    -3.1325    -1.6595
C     -2.0675    -4.2710    -1.4959
C     -1.5979    -5.5263    -1.8801
C     -0.3245    -5.6532    -2.4401
C      0.4568    -4.5197    -2.6625
C     -0.0047    -3.2655    -2.2712
C     -2.8110    -0.8264    -2.4205
C     -3.9430    -1.5197    -2.8827
C     -4.7100    -0.9932    -3.9257
C     -4.3502     0.2276    -4.5099
C     -3.2099     0.9139    -4.0608
C     -2.4547     0.4013    -3.0056
H      2.3349     2.2121    -4.4141
H      3.1897     0.6207    -4.3604
H      1.5802     0.7489    -5.1647
H     -1.8140     0.0223     2.0413
H     -0.4448    -1.8112     3.4313
H      0.6770    -0.7420     2.5552
H      0.3627     0.1001     4.7869
H     -0.3615     1.2633     3.6262
H     -4.7617    -1.0444     5.2558
H     -5.5186    -3.3731     5.5751
H     -3.8551    -5.1881     5.8833
H     -1.4267    -4.6715     5.9532
H     -0.6589    -2.3390     5.6460
H     -4.1673    -0.4935     3.0073
H     -5.6688     0.9197     1.6450
H     -5.6477     3.3883     1.9046
H     -4.1177     4.4553     3.5542
H     -2.5987     3.0491     4.9075
H     -1.2585    -2.6771     1.4045
H     -2.6148    -2.0835     2.4187
H     -3.5029    -2.5842     0.2194
H     -3.4929    -0.7870     0.4082
H     -3.0605    -4.2179    -1.0852
H     -2.2140    -6.4032    -1.7287
H      0.0431    -6.6224    -2.7269
H      1.4332    -4.6126    -3.1120
H      0.6059    -2.3927    -2.4440
H     -4.2279    -2.4583    -2.4282
H     -5.5815    -1.5273    -4.2870
H     -4.9368     0.6304    -5.3262
H     -2.9427     1.8613    -4.5088
H     -1.5774     0.9488    -2.6641
72
{"conf": 4, "E": 121.73, "rms": -1.0, "geom": "OH", "total_charge": 0, "CA_charge": 1, "smiles": "C[C:1]#[6N:2]->[Mn+:3]1(<-[3C-:4]#[O+:5])(<-[4C-:6]#[O+:7])(<-[5H-:8])<-[1N@H:9]([CH2:10][CH2:11][P:12]([c:13]2[cH:14][cH:15][cH:16][cH:17][cH:18]2)[c:19]2[cH:20][cH:21][cH:22][cH:23][cH:24]2)[CH2:25][CH2:26][2P:27]->1([c:28]1[cH:29][cH:30][cH:31][cH:32][cH:33]1)[c:34]1[cH:35][cH:36][cH:37][cH:38][cH:39]1", "smiles3D": "C([C:1]#[6N:2]->[Mn+:3]1(<-[3C-:4]#[O+:5])(<-[4C-:6]#[O+:7])(<-[5H-:8])<-[1N@@:9]([C:10]([C:11]([P:12]([c:13]2[c:14]([H:48])[c:15]([H:49])[c:16]([H:50])[c:17]([H:51])[c:18]2[H:52])[c:19]2[c:20]([H:53])[c:21]([H:54])[c:22]([H:55])[c:23]([H:56])[c:24]2[H:57])([H:46])[H:47])([H:44])[H:45])([H:43])[C:25]([H:58])([H:59])[C:26]([H:60])([H:61])[2P:27]->1([c:28]1[c:29]([H:62])[c:30]([H:63])[c:31]([H:64])[c:32]([H:65])[c:33]1[H:66])[c:34]1[c:35]([H:67])[c:36]([H:68])[c:37]([H:69])[c:38]([H:70])[c:39]1[H:71])([H:40])([H:41])[H:42]", "smiles3Dx": "C([C:1]#[6N:2]->[Mn+:3]1(<-[3C-:4]#[O+:5])(<-[4C-:6]#[O+:7])(<-[5H-:8])<-[1N@@:9]([C:10]([C:11]([P:12]([c:13]2[c:14]([H:48])[c:15]([H:49])[c:16]([H:50])[c:17]([H:51])[c:18]2[H:52])[c:19]2[c:20]([H:53])[c:21]([H:54])[c:22]([H:55])[c:23]([H:56])[c:24]2[H:57])([H:46])[H:47])([H:44])[H:45])([H:43])[C:25]([H:58])([H:59])[C:26]([H:60])([H:61])[2P:27]->1([c:28]1[c:29]([H:62])[c:30]([H:63])[c:31]([H:64])[c:32]([H:65])[c:33]1[H:66])[c:34]1[c:35]([H:67])[c:36]([H:68])[c:37]([H:69])[c:38]([H:70])[c:39]1[H:71])([H:40])([H:41])[H:42]", "dummies": []}
C     -3.5406     2.6302    -2.3081
C     -2.5055     1.8533    -1.6280
N     -1.6335     1.2033    -1.0573
Mn     0.0000     0.0000     0.0000
C      0.1418     1.6659     1.5728
O      0.2167     2.5403     2.4001
C     -1.5211    -1.1005     1.3088
O     -2.3224    -1.6802     1.9989
H     -0.1646    -1.3122    -1.2792
N      1.8181    -1.1412     0.8556
C      2.1963    -0.5663     2.0790
C      3.2677    -1.3622     2.8518
P      4.9903    -0.6784     2.5545
C      5.2462     0.5084     3.9549
C      4.1834     1.2639     4.4776
C      4.4138     2.1945     5.4972
C      5.7066     2.3884     5.9897
C      6.7729     1.6597     5.4562
C      6.5456     0.7302     4.4385
C      5.9586    -2.1258     3.1586
C      5.7978    -2.6137     4.4652
C      6.5276    -3.7276     4.8914
C      7.4176    -4.3587     4.0172
C      7.5786    -3.8770     2.7156
C      6.8493    -2.7641     2.2862
C      2.8278    -1.1977    -0.1601
C      3.3358     0.1639    -0.7229
P      1.9423     1.0977    -1.3519
C      1.9303     0.8750    -3.1200
C      3.0604     1.1978    -3.8873
C      3.0360     1.0305    -5.2757
C      1.8826     0.5486    -5.9027
C      0.7535     0.2340    -5.1418
C      0.7750     0.3998    -3.7541
C      2.2790     2.8249    -1.0579
C      3.5967     3.3137    -1.0645
C      3.8399     4.6731    -0.8463
C      2.7735     5.5504    -0.6303
C      1.4608     5.0703    -0.6381
C      1.2131     3.7127    -0.8569
H     -4.5034     2.5144    -1.7700
H     -3.2491     3.7006    -2.3192
H     -3.6504     2.2671    -3.3511
H      1.5318    -1.9977     1.0173
H      1.2838    -0.5144     2.7137
H      2.5514     0.4712     1.9140
H      3.2343    -2.4260     2.5376
H      3.0493    -1.3347     3.9409
H      3.1780     1.1433     4.1032
H      3.5909     2.7692     5.9018
H      5.8837     3.1121     6.7748
H      7.7783     1.8185     5.8248
H      7.3841     0.1858     4.0252
H      5.1126    -2.1343     5.1519
H      6.4041    -4.1040     5.8986
H      7.9821    -5.2199     4.3495
H      8.2675    -4.3668     2.0387
H      6.9774    -2.4029     1.2746
H      3.7038    -1.7673     0.2183
H      2.4025    -1.7752    -1.0121
H      3.8382     0.7354     0.0811
H      4.0613    -0.0244    -1.5410
H      3.9570     1.5781    -3.4178
H      3.9097     1.2768    -5.8663
H      1.8624     0.4230    -6.9773
H     -0.1404    -0.1351    -5.6272
H     -0.1111     0.1627    -3.1812
H      4.4365     2.6550    -1.2418
H      4.8562     5.0473    -0.8488
H      2.9638     6.6018    -0.4623
H      0.6353     5.7518    -0.4771
H      0.1919     3.3566    -0.8710
72
{"conf": 5, "E": 123.68, "rms": -1.0, "geom": "OH", "total_charge": 0, "CA_charge": 1, "smiles": "C[C:1]#[6N:2]->[Mn+:3]1(<-[3C-:4]#[O+:5])(<-[4C-:6]#[O+:7])(<-[5H-:8])<-[1N@H:9]([CH2:10][CH2:11][P:12]([c:13]2[cH:14][cH:15][cH:16][cH:17][cH:18]2)[c:19]2[cH:20][cH:21][cH:22][cH:23][cH:24]2)[CH2:25][CH2:26][2P:27]->1([c:28]1[cH:29][cH:30][cH:31][cH:32][cH:33]1)[c:34]1[cH:35][cH:36][cH:37][cH:38][cH:39]1", "smiles3D": "C([C:1]#[6N:2]->[Mn+:3]1(<-[3C-:4]#[O+:5])(<-[4C-:6]#[O+:7])(<-[5H-:8])<-[1N@@:9]([C:10]([C:11]([P:12]([c:13]2[c:14]([H:48])[c:15]([H:49])[c:16]([H:50])[c:17]([H:51])[c:18]2[H:52])[c:19]2[c:20]([H:53])[c:21]([H:54])[c:22]([H:55])[c:23]([H:56])[c:24]2[H:57])([H:46])[H:47])([H:44])[H:45])([H:43])[C:25]([H:58])([H:59])[C:26]([H:60])([H:61])[2P:27]->1([c:28]1[c:29]([H:62])[c:30]([H:63])[c:31]([H:64])[c:32]([H:65])[c:33]1[H:66])[c:34]1[c:35]([H:67])[c:36]([H:68])[c:37]([H:69])[c:38]([H:70])[c:39]1[H:71])([H:40])([H:41])[H:42]", "smiles3Dx": "C([C:1]#[6N:2]->[Mn+:3]1(<-[3C-:4]#[O+:5])(<-[4C-:6]#[O+:7])(<-[5H-:8])<-[1N@@:9]([C:10]([C:11]([P:12]([c:13]2[c:14]([H:48])[c:15]([H:49])[c:16]([H:50])[c:17]([H:51])[c:18]2[H:52])[c:19]2[c:20]([H:53])[c:21]([H:54])[c:22]([H:55])[c:23]([H:56])[c:24]2[H:57])([H:46])[H:47])([H:44])[H:45])([H:43])[C:25]([H:58])([H:59])[C:26]([H:60])([H:61])[2P:27]->1([c:28]1[c:29]([H:62])[c:30]([H:63])[c:31]([H:64])[c:32]([H:65])[c:33]1[H:66])[c:34]1[c:35]([H:67])[c:36]([H:68])[c:37]([H:69])[c:38]([H:70])[c:39]1[H:71])([H:40])([H:41])[H:42]", "dummies": []}
C      0.2697     4.8858     0.9234
C      0.1823     3.4523     0.6456
N      0.1132     2.2474     0.4172
Mn     0.0000     0.0000     0.0000
C     -1.1022    -0.3087     1.9861
O     -1.6819    -0.4708     3.0305
C     -2.0162     0.2637    -1.0536
O     -3.0773     0.4104    -1.6067
H      0.8659     0.2635    -1.6022
N      0.1987    -2.2933    -0.2924
C     -1.0730    -2.8907    -0.4515
C     -1.5726    -2.8930    -1.9180
P     -2.3088    -4.5506    -2.4039
C     -3.3205    -4.1039    -3.8902
C     -4.5405    -4.7562    -4.1311
C     -5.2835    -4.4645    -5.2788
C     -4.8013    -3.5402    -6.2076
C     -3.5752    -2.9062    -5.9898
C     -2.8313    -3.1938    -4.8410
C     -3.6198    -4.6978    -1.1096
C     -4.5947    -3.7013    -0.9375
C     -5.5650    -3.8342     0.0616
C     -5.5659    -4.9605     0.8906
C     -4.5954    -5.9531     0.7227
C     -3.6243    -5.8222    -0.2744
C      0.9307    -2.8212     0.8173
C      2.3690    -2.2567     0.9839
P      2.2952    -0.4737     1.1458
C      3.7399     0.1803     0.3316
C      4.9891    -0.4453     0.4773
C      6.1182     0.0922    -0.1484
C      6.0065     1.2529    -0.9206
C      4.7646     1.8783    -1.0664
C      3.6338     1.3445    -0.4410
C      2.4626    -0.0733     2.8783
C      3.4537    -0.6840     3.6669
C      3.5833    -0.3458     5.0180
C      2.7359     0.6094     5.5865
C      1.7670     1.2380     4.8004
C      1.6360     0.9047     3.4490
H      1.3139     5.1452     1.1934
H     -0.0339     5.4566     0.0223
H     -0.4036     5.1407     1.7668
H      0.7054    -2.4333    -1.0400
H     -1.0529    -3.9433    -0.0844
H     -1.8005    -2.3279     0.1700
H     -0.7442    -2.6695    -2.6190
H     -2.3490    -2.1196    -2.0586
H     -4.9149    -5.4931    -3.4332
H     -6.2277    -4.9647    -5.4542
H     -5.3727    -3.3198    -7.0992
H     -3.1972    -2.1959    -6.7145
H     -1.8730    -2.7122    -4.7027
H     -4.6083    -2.8280    -1.5772
H     -6.3162    -3.0660     0.1919
H     -6.3175    -5.0645     1.6632
H     -4.5949    -6.8234     1.3655
H     -2.8742    -6.5938    -0.3966
H      1.0174    -3.9272     0.7069
H      0.3633    -2.6126     1.7501
H      2.8366    -2.7044     1.8822
H      2.9696    -2.5218     0.0895
H      5.0943    -1.3447     1.0692
H      7.0802    -0.3907    -0.0345
H      6.8816     1.6682    -1.4027
H      4.6785     2.7797    -1.6597
H      2.6797     1.8415    -0.5568
H      4.1290    -1.4175     3.2499
H      4.3418    -0.8230     5.6249
H      2.8369     0.8692     6.6317
H      1.1209     1.9895     5.2368
H      0.8926     1.4123     2.8537
72
{"conf": 6, "E": 288.35, "rms": -1.0, "geom": "OH", "total_charge": 0, "CA_charge": 1, "smiles": "C[C:1]#[6N:2]->[Mn+:3]1(<-[3C-:4]#[O+:5])(<-[4C-:6]#[O+:7])(<-[5H-:8])<-[1N@H:9]([CH2:10][CH2:11][P:12]([c:13]2[cH:14][cH:15][cH:16][cH:17][cH:18]2)[c:19]2[cH:20][cH:21][cH:22][cH:23][cH:24]2)[CH2:25][CH2:26][2P:27]->1([c:28]1[cH:29][cH:30][cH:31][cH:32][cH:33]1)[c:34]1[cH:35][cH:36][cH:37][cH:38][cH:39]1", "smiles3D": "C([C:1]#[6N:2]->[Mn+:3]1(<-[3C-:4]#[O+:5])(<-[4C-:6]#[O+:7])(<-[5H-:8])<-[1N@@:9]([C:10]([C:11]([P:12]([c:13]2[c:14]([H:48])[c:15]([H:49])[c:16]([H:50])[c:17]([H:51])[c:18]2[H:52])[c:19]2[c:20]([H:53])[c:21]([H:54])[c:22]([H:55])[c:23]([H:56])[c:24]2[H:57])([H:46])[H:47])([H:44])[H:45])([H:43])[C:25]([H:58])([H:59])[C:26]([H:60])([H:61])[2P:27]->1([c:28]1[c:29]([H:62])[c:30]([H:63])[c:31]([H:64])[c:32]([H:65])[c:33]1[H:66])[c:34]1[c:35]([H:67])[c:36]([H:68])[c:37]([H:69])[c:38]([H:70])[c:39]1[H:71])([H:40])([H:41])[H:42]", "smiles3Dx": "C([C:1]#[6N:2]->[Mn+:3]1(<-[3C-:4]#[O+:5])(<-[4C-:6]#[O+:7])(<-[5H-:8])<-[1N@@:9]([C:10]([C:11]([P:12]([c:13]2[c:14]([H:48])[c:15]([H:49])[c:16]([H:50])[c:17]([H:51])[c:18]2[H:52])[c:19]2[c:20]([H:53])[c:21]([H:54])[c:22]([H:55])[c:23]([H:56])[c:24]2[H:57])([H:46])[H:47])([H:44])[H:45])([H:43])[C:25]([H:58])([H:59])[C:26]([H:60])([H:61])[2P:27]->1([c:28]1[c:29]([H:62])[c:30]([H:63])[c:31]([H:64])[c:32]([H:65])[c:33]1[H:66])[c:34]1[c:35]([H:67])[c:36]([H:68])[c:37]([H:69])[c:38]([H:70])[c:39]1[H:71])([H:40])([H:41])[H:42]", "dummies": []}
C     -1.2894     3.7339     2.3827
C     -0.3039     2.7688     1.9317
N      0.1711     1.7913     1.3043
Mn     0.0000     0.0000     0.0000
C     -1.9269     1.1805    -0.3364
O     -2.9829     1.7414    -0.3149
C      1.0851     0.6599    -1.9722
O      1.6046     0.8297    -3.0197
H      1.5270    -0.8566     0.6239
N     -0.7650    -2.1039    -0.6459
C     -0.1121    -2.3472    -1.8573
C     -0.6709    -1.7620    -3.1441
P     -1.8021    -2.8862    -4.1476
C     -1.5082    -4.6802    -3.8418
C     -0.1873    -5.1766    -3.8652
C      0.0648    -6.5456    -3.9054
C     -1.0001    -7.4495    -3.9537
C     -2.3159    -6.9764    -3.9350
C     -2.5654    -5.6059    -3.9209
C     -3.4820    -2.2973    -3.7480
C     -3.7866    -1.0286    -4.2278
C     -4.9254    -0.3650    -3.8227
C     -5.8054    -0.9758    -2.9126
C     -5.5740    -2.3036    -2.5244
C     -4.4025    -2.9524    -2.8986
C     -2.1957    -2.0941    -0.5979
C     -2.7055    -1.7426     0.8919
P     -1.4005    -1.0890     1.8730
C     -2.0183    -0.1171     3.2674
C     -1.1264     0.6255     4.0204
C     -1.5122     1.5846     4.9317
C     -2.9140     1.7481     5.2592
C     -3.8082     0.8250     4.6686
C     -3.4227    -0.0860     3.6500
C     -0.5875    -2.4158     2.6966
C      0.7616    -2.2720     3.0338
C      1.5318    -3.3451     3.3809
C      0.9193    -4.6210     3.7027
C     -0.4986    -4.6723     3.6030
C     -1.2584    -3.5937     3.1439
H     -2.2042     3.1106     2.6232
H     -1.5725     4.3324     1.4793
H     -0.9515     4.3128     3.2716
H     -0.4531    -2.7235     0.0225
H      0.0205    -3.4325    -2.0325
H      0.8887    -1.8945    -1.7514
H      0.1956    -1.4553    -3.8276
H     -1.1829    -0.7846    -2.8984
H      0.6531    -4.4980    -3.8722
H      1.0793    -6.8975    -4.0471
H     -0.8044    -8.5193    -4.0757
H     -3.1443    -7.6591    -4.0753
H     -3.5794    -5.2658    -4.0440
H     -3.1098    -0.5516    -4.9354
H     -5.0718     0.6708    -4.1237
H     -6.6333    -0.4175    -2.4826
H     -6.2665    -2.7913    -1.8421
H     -4.2017    -3.9218    -2.4805
H     -2.5230    -3.1281    -0.8782
H     -2.6448    -1.3815    -1.2537
H     -3.2307    -2.6539     1.3854
H     -3.4890    -1.0066     0.7856
H     -0.0917     0.5052     3.8504
H     -0.7795     2.2459     5.3729
H     -3.1982     2.4825     5.9640
H     -4.8581     0.8508     5.0076
H     -4.1674    -0.6457     3.1872
H      1.2271    -1.3355     2.8316
H      2.6164    -3.2324     3.4062
H      1.5101    -5.4143     3.9677
H     -1.0026    -5.5658     3.9923
H     -2.3187    -3.7494     3.0523
72
{"conf": 7, "E": 127.95, "rms": -1.0, "geom": "OH", "total_charge": 0, "CA_charge": 1, "smiles": "C[C:1]#[6N:2]->[Mn+:3]1(<-[3C-:4]#[O+:5])(<-[4C-:6]#[O+:7])(<-[5H-:8])<-[1N@H:9]([CH2:10][CH2:11][P:12]([c:13]2[cH:14][cH:15][cH:16][cH:17][cH:18]2)[c:19]2[cH:20][cH:21][cH:22][cH:23][cH:24]2)[CH2:25][CH2:26][2P:27]->1([c:28]1[cH:29][cH:30][cH:31][cH:32][cH:33]1)[c:34]1[cH:35][cH:36][cH:37][cH:38][cH:39]1", "smiles3D": "C([C:1]#[6N:2]->[Mn+:3]1(<-[3C-:4]#[O+:5])(<-[4C-:6]#[O+:7])(<-[5H-:8])<-[1N@@:9]([C:10]([C:11]([P:12]([c:13]2[c:14]([H:48])[c:15]([H:49])[c:16]([H:50])[c:17]([H:51])[c:18]2[H:52])[c:19]2[c:20]([H:53])[c:21]([H:54])[c:22]([H:55])[c:23]([H:56])[c:24]2[H:57])([H:46])[H:47])([H:44])[H:45])([H:43])[C:25]([H:58])([H:59])[C:26]([H:60])([H:61])[2P:27]->1([c:28]1[c:29]([H:62])[c:30]([H:63])[c:31]([H:64])[c:32]([H:65])[c:33]1[H:66])[c:34]1[c:35]([H:67])[c:36]([H:68])[c:37]([H:69])[c:38]([H:70])[c:39]1[H:71])([H:40])([H:41])[H:42]", "smiles3Dx": "C([C:1]#[6N:2]->[Mn+:3]1(<-[3C-:4]#[O+:5])(<-[4C-:6]#[O+:7])(<-[5H-:8])<-[1N@@:9]([C:10]([C:11]([P:12]([c:13]2[c:14]([H:48])[c:15]([H:49])[c:16]([H:50])[c:17]([H:51])[c:18]2[H:52])[c:19]2[c:20]([H:53])[c:21]([H:54])[c:22]([H:55])[c:23]([H:56])[c:24]2[H:57])([H:46])[H:47])([H:44])[H:45])([H:43])[C:25]([H:58])([H:59])[C:26]([H:60])([H:61])[2P:27]->1([c:28]1[c:29]([H:62])[c:30]([H:63])[c:31]([H:64])[c:32]([H:65])[c:33]1[H:66])[c:34]1[c:35]([H:67])[c:36]([H:68])[c:37]([H:69])[c:38]([H:70])[c:39]1[H:71])([H:40])([H:41])[H:42]", "dummies": []}
C     -4.7095     1.4342     0.7145
C     -3.3198     1.0259     0.5115
N     -2.1580     0.6747     0.3387
Mn     0.0000     0.0000     0.0000
C      0.3385     0.0737     2.2725
O      0.5143     0.1147     3.4656
C     -0.5826    -2.2093     0.1199
O     -0.8887    -3.3736     0.1883
H     -0.3275    -0.0168    -1.8060
N      2.2142    -0.4434    -0.5113
C      3.0045    -0.7332     0.6159
C      2.6641    -2.0849     1.2707
P      4.0543    -2.7509     2.3604
C      3.2520    -3.0766     4.0000
C      3.9958    -2.9223     5.1820
C      3.4111    -3.1643     6.4275
C      2.0808    -3.5838     6.5019
C      1.3411    -3.7836     5.3350
C      1.9326    -3.5537     4.0868
C      5.0547    -1.2360     2.7394
C      6.3347    -1.1111     2.1857
C      7.0845     0.0492     2.4006
C      6.5597     1.0879     3.1690
C      5.2749     0.9790     3.7114
C      4.5209    -0.1787     3.4993
C      2.7121     0.6622    -1.2794
C      2.6508     2.0589    -0.5979
P      0.9509     2.4243    -0.1598
C      0.9712     3.3743     1.3524
C     -0.1419     3.3345     2.2066
C     -0.1462     4.0708     3.3964
C      0.9516     4.8704     3.7277
C      2.0540     4.9324     2.8702
C      2.0647     4.1964     1.6804
C      0.3161     3.4934    -1.4344
C     -0.8346     3.1239    -2.1457
C     -1.3436     3.9630    -3.1393
C     -0.7174     5.1784    -3.4143
C      0.4219     5.5593    -2.6975
C      0.9359     4.7227    -1.7040
H     -5.2241     1.4397    -0.2676
H     -4.7474     2.4477     1.1592
H     -5.2127     0.7126     1.3896
H      2.2166    -1.1748    -1.0638
H      4.0709    -0.7624     0.3068
H      2.8768     0.0774     1.3700
H      2.4802    -2.8375     0.4816
H      1.7447    -1.9859     1.8662
H      5.0303    -2.6112     5.1348
H      3.9893    -3.0334     7.3334
H      1.6246    -3.7620     7.4678
H      0.3183    -4.1274     5.3941
H      1.3529    -3.7577     3.1931
H      6.7493    -1.9168     1.5908
H      8.0811     0.1302     1.9770
H      7.1389     1.9830     3.3234
H      4.8589     1.7930     4.2927
H      3.5218    -0.2475     3.9164
H      2.1118     0.7216    -2.2148
H      3.7673     0.4639    -1.5721
H      3.0283     2.8284    -1.3022
H      3.2913     2.0530     0.3109
H     -0.9999     2.7179     1.9575
H     -1.0040     4.0146     4.0536
H      0.9505     5.4285     4.6593
H      2.8915     5.5618     3.1305
H      2.9083     4.2955     1.0157
H     -1.3304     2.1873    -1.9362
H     -2.2201     3.6729    -3.7019
H     -1.1158     5.8292    -4.1773
H      0.8878     6.5203    -2.8953
H      1.8031     5.0379    -1.1446
72
{"conf": 8, "E": 292.13, "rms": -1.0, "geom": "OH", "total_charge": 0, "CA_charge": 1, "smiles": "C[C:1]#[6N:2]->[Mn+:3]1(<-[3C-:4]#[O+:5])(<-[4C-:6]#[O+:7])(<-[5H-:8])<-[1N@H:9]([CH2:10][CH2:11][P:12]([c:13]2[cH:14][cH:15][cH:16][cH:17][cH:18]2)[c:19]2[cH:20][cH:21][cH:22][cH:23][cH:24]2)[CH2:25][CH2:26][2P:27]->1([c:28]1[cH:29][cH:30][cH:31][cH:32][cH:33]1)[c:34]1[cH:35][cH:36][cH:37][cH:38][cH:39]1", "smiles3D": "C([C:1]#[6N:2]->[Mn+:3]1(<-[3C-:4]#[O+:5])(<-[4C-:6]#[O+:7])(<-[5H-:8])<-[1N@@:9]([C:10]([C:11]([P:12]([c:13]2[c:14]([H:48])[c:15]([H:49])[c:16]([H:50])[c:17]([H:51])[c:18]2[H:52])[c:19]2[c:20]([H:53])[c:21]([H:54])[c:22]([H:55])[c:23]([H:56])[c:24]2[H:57])([H:46])[H:47])([H:44])[H:45])([H:43])[C:25]([H:58])([H:59])[C:26]([H:60])([H:61])[2P:27]->1([c:28]1[c:29]([H:62])[c:30]([H:63])[c:31]([H:64])[c:32]([H:65])[c:33]1[H:66])[c:34]1[c:35]([H:67])[c:36]([H:68])[c:37]([H:69])[c:38]([H:70])[c:39]1[H:71])([H:40])([H:41])[H:42]", "smiles3Dx": "C([C:1]#[6N:2]->[Mn+:3]1(<-[3C-:4]#[O+:5])(<-[4C-:6]#[O+:7])(<-[5H-:8])<-[1N@@:9]([C:10]([C:11]([P:12]([c:13]2[c:14]([H:48])[c:15]([H:49])[c:16]([H:50])[c:17]([H:51])[c:18]2[H:52])[c:19]2[c:20]([H:53])[c:21]([H:54])[c:22]([H:55])[c:23]([H:56])[c:24]2[H:57])([H:46])[H:47])([H:44])[H:45])([H:43])[C:25]([H:58])([H:59])[C:26]([H:60])([H:61])[2P:27]->1([c:28]1[c:29]([H:62])[c:30]([H:63])[c:31]([H:64])[c:32]([H:65])[c:33]1[H:66])[c:34]1[c:35]([H:67])[c:36]([H:68])[c:37]([H:69])[c:38]([H:70])[c:39]1[H:71])([H:40])([H:41])[H:42]", "dummies": []}
C      2.7899     0.0086     3.7829
C      2.1899    -0.4320     2.5150
N      1.6125    -0.4937     1.4762
Mn     0.0000     0.0000     0.0000
C      1.1288     1.8084    -0.5995
O      1.5625     2.7759    -1.1180
C      0.7056    -0.7590    -2.1075
O      0.9061    -0.9449    -3.2656
H     -0.8952    -1.5674     0.4413
N     -2.0438     0.9998    -0.6759
C     -2.1034     2.4323    -0.4256
C     -2.7208     3.1637    -1.6665
P     -2.0310     4.8864    -1.9295
C     -2.7801     6.2393    -0.9251
C     -3.6261     5.9925     0.1650
C     -3.8722     6.9969     1.0989
C     -3.3423     8.2798     0.9294
C     -2.5439     8.5482    -0.1815
C     -2.1911     7.5167    -1.0420
C     -0.2307     5.0741    -1.5400
C      0.6949     5.0652    -2.5793
C      2.0440     5.3447    -2.3489
C      2.4865     5.5951    -1.0360
C      1.5659     5.6052     0.0031
C      0.2018     5.4911    -0.2575
C     -3.0139     0.2922     0.0465
C     -3.0298     0.5063     1.6361
P     -1.3647     0.8436     2.1192
C     -1.2270    -0.0607     3.6421
C     -0.7380    -1.4036     3.6246
C     -0.5452    -2.1006     4.7882
C     -1.1901    -1.6717     5.9910
C     -1.7769    -0.3882     6.0253
C     -1.9550     0.3237     4.8346
C     -1.1494     2.5791     2.5596
C      0.1424     3.1396     2.7087
C      0.3570     4.4213     3.1542
C     -0.7561     5.2430     3.5672
C     -2.0328     4.7395     3.3437
C     -2.2109     3.3866     3.0864
H      3.8264    -0.3843     4.0981
H      2.0028    -0.1319     4.5843
H      2.8512     1.0999     3.6466
H     -2.1344     0.7958    -1.6694
H     -1.1336     2.7887    -0.2836
H     -2.7179     2.7648     0.5150
H     -2.5969     2.6143    -2.6298
H     -3.7977     3.2739    -1.5049
H     -4.0577     5.0211     0.3119
H     -4.5582     6.8212     1.9132
H     -3.4670     9.0212     1.6867
H     -2.0957     9.5246    -0.3087
H     -1.5989     7.7480    -1.9258
H      0.3828     4.8257    -3.5923
H      2.7503     5.3542    -3.1537
H      3.5339     5.6913    -0.8436
H      1.9051     5.8527     1.0068
H     -0.5025     5.6041     0.5572
H     -2.8017    -0.7621    -0.1136
H     -4.0524     0.4971    -0.3560
H     -3.7844     1.3281     1.9334
H     -3.4556    -0.4277     2.0650
H     -0.3396    -1.7540     2.7055
H     -0.1006    -3.0887     4.7352
H     -1.0551    -2.2564     6.9029
H     -2.3501    -0.1032     6.9208
H     -2.4168     1.2946     4.9519
H      0.9565     2.5781     2.3435
H      1.3614     4.8557     3.2110
H     -0.5669     6.2150     3.9558
H     -2.8828     5.3618     3.7259
H     -3.2512     3.0805     3.0128
72
{"conf": 9, "E": 120.66, "rms": -1.0, "geom": "OH", "total_charge": 0, "CA_charge": 1, "smiles": "C[C:1]#[6N:2]->[Mn+:3]1(<-[3C-:4]#[O+:5])(<-[4C-:6]#[O+:7])(<-[5H-:8])<-[1N@H:9]([CH2:10][CH2:11][P:12]([c:13]2[cH:14][cH:15][cH:16][cH:17][cH:18]2)[c:19]2[cH:20][cH:21][cH:22][cH:23][cH:24]2)[CH2:25][CH2:26][2P:27]->1([c:28]1[cH:29][cH:30][cH:31][cH:32][cH:33]1)[c:34]1[cH:35][cH:36][cH:37][cH:38][cH:39]1", "smiles3D": "C([C:1]#[6N:2]->[Mn+:3]1(<-[3C-:4]#[O+:5])(<-[4C-:6]#[O+:7])(<-[5H-:8])<-[1N@@:9]([C:10]([C:11]([P:12]([c:13]2[c:14]([H:48])[c:15]([H:49])[c:16]([H:50])[c:17]([H:51])[c:18]2[H:52])[c:19]2[c:20]([H:53])[c:21]([H:54])[c:22]([H:55])[c:23]([H:56])[c:24]2[H:57])([H:46])[H:47])([H:44])[H:45])([H:43])[C:25]([H:58])([H:59])[C:26]([H:60])([H:61])[2P:27]->1([c:28]1[c:29]([H:62])[c:30]([H:63])[c:31]([H:64])[c:32]([H:65])[c:33]1[H:66])[c:34]1[c:35]([H:67])[c:36]([H:68])[c:37]([H:69])[c:38]([H:70])[c:39]1[H:71])([H:40])([H:41])[H:42]", "smiles3Dx": "C([C:1]#[6N:2]->[Mn+:3]1(<-[3C-:4]#[O+:5])(<-[4C-:6]#[O+:7])(<-[5H-:8])<-[1N@@:9]([C:10]([C:11]([P:12]([c:13]2[c:14]([H:48])[c:15]([H:49])[c:16]([H:50])[c:17]([H:51])[c:18]2[H:52])[c:19]2[c:20]([H:53])[c:21]([H:54])[c:22]([H:55])[c:23]([H:56])[c:24]2[H:57])([H:46])[H:47])([H:44])[H:45])([H:43])[C:25]([H:58])([H:59])[C:26]([H:60])([H:61])[2P:27]->1([c:28]1[c:29]([H:62])[c:30]([H:63])[c:31]([H:64])[c:32]([H:65])[c:33]1[H:66])[c:34]1[c:35]([H:67])[c:36]([H:68])[c:37]([H:69])[c:38]([H:70])[c:39]1[H:71])([H:40])([H:41])[H:42]", "dummies": []}
C      0.8454    -3.2702     3.6576
C      0.5931    -2.3149     2.5788
N      0.3827    -1.5097     1.6754
Mn     0.0000     0.0000     0.0000
C      2.1451    -0.2950    -0.7531
O      3.2733    -0.4480    -1.1493
C     -0.6980    -1.6614    -1.4177
O     -1.0644    -2.5341    -2.1650
H     -1.7288     0.2079     0.5931
N     -0.3042     1.7632    -1.4698
C     -0.2643     1.2579    -2.7775
C     -0.5576     2.3002    -3.8698
P     -0.9892     1.4637    -5.4926
C      0.5702     0.5129    -5.7699
C      0.5044    -0.8797    -5.9106
C      1.6733    -1.6226    -6.1038
C      2.9130    -0.9777    -6.1512
C      2.9851     0.4113    -6.0070
C      1.8174     1.1565    -5.8169
C     -0.7826     2.8440    -6.7090
C     -0.3088     2.5725    -8.0035
C     -0.1863     3.6017    -8.9422
C     -0.5597     4.9047    -8.6040
C     -1.0653     5.1770    -7.3295
C     -1.1877     4.1495    -6.3877
C      0.6744     2.7657    -1.1799
C      0.6065     3.3562     0.2574
P      0.7282     2.0318     1.4607
C      2.3987     2.0691     2.0931
C      2.9686     3.2779     2.5276
C      4.2754     3.2991     3.0252
C      5.0122     2.1142     3.1104
C      4.4387     0.9047     2.7060
C      3.1330     0.8803     2.2067
C     -0.3764     2.4615     2.7980
C     -1.7265     2.7273     2.5246
C     -2.6063     3.0429     3.5640
C     -2.1479     3.0814     4.8833
C     -0.8097     2.7920     5.1661
C      0.0738     2.4742     4.1304
H      1.8529    -3.0862     4.0855
H      0.7959    -4.3040     3.2570
H      0.0785    -3.1430     4.4495
H     -1.1369     2.1115    -1.3108
H     -1.0292     0.4578    -2.8520
H      0.7329     0.8040    -2.9656
H     -1.4159     2.9270    -3.5522
H      0.3261     2.9524    -4.0247
H     -0.4515    -1.3872    -5.8722
H      1.6182    -2.6979    -6.2156
H      3.8175    -1.5535    -6.3008
H      3.9452     0.9109    -6.0479
H      1.8866     2.2313    -5.7130
H     -0.0307     1.5656    -8.2858
H      0.1958     3.3882    -9.9326
H     -0.4672     5.7003    -9.3314
H     -1.3697     6.1832    -7.0721
H     -1.6013     4.3775    -5.4149
H      0.5577     3.6135    -1.8881
H      1.6860     2.3306    -1.3303
H     -0.3555     3.8925     0.3864
H      1.4403     4.0736     0.3957
H      2.4029     4.2002     2.4974
H      4.7149     4.2350     3.3498
H      6.0246     2.1327     3.4936
H      5.0052    -0.0141     2.7855
H      2.6972    -0.0655     1.9196
H     -2.1021     2.6882     1.5096
H     -3.6456     3.2541     3.3470
H     -2.8308     3.3269     5.6872
H     -0.4584     2.8096     6.1897
H      1.0965     2.2330     4.3826
72
{"conf": 10, "E": 136.32, "rms": -1.0, "geom": "OH", "total_charge": 0, "CA_charge": 1, "smiles": "C[C:1]#[6N:2]->[Mn+:3]1(<-[3C-:4]#[O+:5])(<-[4C-:6]#[O+:7])(<-[5H-:8])<-[1N@H:9]([CH2:10][CH2:11][P:12]([c:13]2[cH:14][cH:15][cH:16][cH:17][cH:18]2)[c:19]2[cH:20][cH:21][cH:22][cH:23][cH:24]2)[CH2:25][CH2:26][2P:27]->1([c:28]1[cH:29][cH:30][cH:31][cH:32][cH:33]1)[c:34]1[cH:35][cH:36][cH:37][cH:38][cH:39]1", "smiles3D": "C([C:1]#[6N:2]->[Mn+:3]1(<-[3C-:4]#[O+:5])(<-[4C-:6]#[O+:7])(<-[5H-:8])<-[1N@@:9]([C:10]([C:11]([P:12]([c:13]2[c:14]([H:48])[c:15]([H:49])[c:16]([H:50])[c:17]([H:51])[c:18]2[H:52])[c:19]2[c:20]([H:53])[c:21]([H:54])[c:22]([H:55])[c:23]([H:56])[c:24]2[H:57])([H:46])[H:47])([H:44])[H:45])([H:43])[C:25]([H:58])([H:59])[C:26]([H:60])([H:61])[2P:27]->1([c:28]1[c:29]([H:62])[c:30]([H:63])[c:31]([H:64])[c:32]([H:65])[c:33]1[H:66])[c:34]1[c:35]([H:67])[c:36]([H:68])[c:37]([H:69])[c:38]([H:70])[c:39]1[H:71])([H:40])([H:41])[H:42]", "smiles3Dx": "C([C:1]#[6N:2]->[Mn+:3]1(<-[3C-:4]#[O+:5])(<-[4C-:6]#[O+:7])(<-[5H-:8])<-[1N@@:9]([C:10]([C:11]([P:12]([c:13]2[c:14]([H:48])[c:15]([H:49])[c:16]([H:50])[c:17]([H:51])[c:18]2[H:52])[c:19]2[c:20]([H:53])[c:21]([H:54])[c:22]([H:55])[c:23]([H:56])[c:24]2[H:57])([H:46])[H:47])([H:44])[H:45])([H:43])[C:25]([H:58])([H:59])[C:26]([H:60])([H:61])[2P:27]->1([c:28]1[c:29]([H:62])[c:30]([H:63])[c:31]([H:64])[c:32]([H:65])[c:33]1[H:66])[c:34]1[c:35]([H:67])[c:36]([H:68])[c:37]([H:69])[c:38]([H:70])[c:39]1[H:71])([H:40])([H:41])[H:42]", "dummies": []}
C      1.5731    -4.3819     1.7645
C      1.0956    -3.1071     1.2376
N      0.6988    -2.0283     0.8016
Mn     0.0000     0.0000     0.0000
C     -1.3595    -1.0940    -1.4890
O     -2.0819    -1.6484    -2.2756
C     -1.7363     0.0900     1.4877
O     -2.6540     0.1156     2.2684
H      1.0855     0.8308     1.2306
N     -0.4141     2.0777    -0.9416
C     -1.3974     1.9376    -1.9402
C     -1.8503     3.2331    -2.6551
P     -3.3178     4.1038    -1.8711
C     -4.7815     2.9754    -1.9733
C     -4.7742     1.8127    -2.7592
C     -5.9129     1.0031    -2.8315
C     -7.0710     1.3611    -2.1349
C     -7.0964     2.5285    -1.3669
C     -5.9557     3.3371    -1.2946
C     -2.8862     4.1801    -0.0763
C     -3.3637     3.2318     0.8428
C     -3.0208     3.3353     2.1965
C     -2.1780     4.3590     2.6304
C     -1.6747     5.2899     1.7123
C     -2.0303     5.2003     0.3632
C      0.8618     2.5972    -1.3444
C      1.6490     1.7788    -2.4135
P      1.8893     0.1130    -1.7923
C      3.5735     0.0698    -1.2037
C      3.8395    -0.2248     0.1405
C      5.1598    -0.2564     0.6010
C      6.2162     0.0071    -0.2788
C      5.9535     0.2915    -1.6243
C      4.6346     0.3243    -2.0866
C      1.7885    -1.0504    -3.1487
C      2.5264    -2.2463    -3.0854
C      2.4057    -3.2078    -4.0944
C      1.5436    -2.9865    -5.1711
C      0.7894    -1.8069    -5.2336
C      0.8942    -0.8524    -4.2155
H      2.5614    -4.6165     1.3238
H      0.8535    -5.1813     1.5147
H      1.6721    -4.3051     2.8671
H     -0.7442     2.6083    -0.2783
H     -1.0226     1.2329    -2.7080
H     -2.2853     1.4686    -1.4654
H     -2.1355     2.9865    -3.6978
H     -1.0379     3.9689    -2.7430
H     -3.9019     1.5221    -3.3232
H     -5.9034     0.1064    -3.4379
H     -7.9506     0.7336    -2.1881
H     -7.9941     2.8111    -0.8334
H     -5.9885     4.2494    -0.7090
H     -3.9933     2.4137     0.5221
H     -3.4067     2.6143     2.9061
H     -1.9108     4.4308     3.6754
H     -1.0162     6.0780     2.0516
H     -1.6366     5.9260    -0.3389
H      0.7562     3.6415    -1.7099
H      1.4953     2.6338    -0.4263
H      1.0869     1.7674    -3.3643
H      2.6354     2.2577    -2.5829
H      3.0337    -0.4457     0.8278
H      5.3648    -0.4875     1.6377
H      7.2378    -0.0139     0.0816
H      6.7725     0.4810    -2.3030
H      4.4445     0.5381    -3.1294
H      3.1908    -2.4431    -2.2504
H      2.9729    -4.1294    -4.0337
H      1.4526    -3.7301    -5.9508
H      0.1125    -1.6493    -6.0637
H      0.2493     0.0111    -4.2711
72
{"conf": 11, "E": 132.7, "rms": -1.0, "geom": "OH", "total_charge": 0, "CA_charge": 1, "smiles": "C[C:1]#[6N:2]->[Mn+:3]1(<-[3C-:4]#[O+:5])(<-[4C-:6]#[O+:7])(<-[5H-:8])<-[1N@H:9]([CH2:10][CH2:11][P:12]([c:13]2[cH:14][cH:15][cH:16][cH:17][cH:18]2)[c:19]2[cH:20][cH:21][cH:22][cH:23][cH:24]2)[CH2:25][CH2:26][2P:27]->1([c:28]1[cH:29][cH:30][cH:31][cH:32][cH:33]1)[c:34]1[cH:35][cH:36][cH:37][cH:38][cH:39]1", "smiles3D": "C([C:1]#[6N:2]->[Mn+:3]1(<-[3C-:4]#[O+:5])(<-[4C-:6]#[O+:7])(<-[5H-:8])<-[1N@@:9]([C:10]([C:11]([P:12]([c:13]2[c:14]([H:48])[c:15]([H:49])[c:16]([H:50])[c:17]([H:51])[c:18]2[H:52])[c:19]2[c:20]([H:53])[c:21]([H:54])[c:22]([H:55])[c:23]([H:56])[c:24]2[H:57])([H:46])[H:47])([H:44])[H:45])([H:43])[C:25]([H:58])([H:59])[C:26]([H:60])([H:61])[2P:27]->1([c:28]1[c:29]([H:62])[c:30]([H:63])[c:31]([H:64])[c:32]([H:65])[c:33]1[H:66])[c:34]1[c:35]([H:67])[c:36]([H:68])[c:37]([H:69])[c:38]([H:70])[c:39]1[H:71])([H:40])([H:41])[H:42]", "smiles3Dx": "C([C:1]#[6N:2]->[Mn+:3]1(<-[3C-:4]#[O+:5])(<-[4C-:6]#[O+:7])(<-[5H-:8])<-[1N@@:9]([C:10]([C:11]([P:12]([c:13]2[c:14]([H:48])[c:15]([H:49])[c:16]([H:50])[c:17]([H:51])[c:18]2[H:52])[c:19]2[c:20]([H:53])[c:21]([H:54])[c:22]([H:55])[c:23]([H:56])[c:24]2[H:57])([H:46])[H:47])([H:44])[H:45])([H:43])[C:25]([H:58])([H:59])[C:26]([H:60])([H:61])[2P:27]->1([c:28]1[c:29]([H:62])[c:30]([H:63])[c:31]([H:64])[c:32]([H:65])[c:33]1[H:66])[c:34]1[c:35]([H:67])[c:36]([H:68])[c:37]([H:69])[c:38]([H:70])[c:39]1[H:71])([H:40])([H:41])[H:42]", "dummies": []}
C     -4.0102    -1.7486    -2.3816
C     -2.8326    -1.2273    -1.6875
N     -1.8423    -0.7969    -1.1023
Mn     0.0000     0.0000     0.0000
C      1.3210    -0.8566    -1.6623
O      2.0041    -1.3089    -2.5450
C     -0.0492     2.0049    -1.1081
O     -0.0779     3.0602    -1.6909
H     -1.1213     0.7098     1.2720
N      1.8023     0.5617     1.3338
C      3.0067     0.1865     0.7050
C      4.2673     0.6238     1.4722
P      5.8725     0.2342     0.5696
C      6.6093    -1.2138     1.4582
C      8.0034    -1.3593     1.4729
C      8.5931    -2.4616     2.1030
C      7.7924    -3.4253     2.7231
C      6.4008    -3.2913     2.7060
C      5.8093    -2.1927     2.0715
C      5.4422    -0.4511    -1.0930
C      5.4685     0.4068    -2.1983
C      5.2181    -0.0898    -3.4814
C      4.9429    -1.4454    -3.6696
C      4.9043    -2.3079    -2.5723
C      5.1383    -1.8105    -1.2848
C      1.5478    -0.0123     2.6216
C      1.4560    -1.5670     2.6832
P      0.2826    -2.1520     1.4568
C      1.0227    -3.5858     0.6837
C      1.8396    -4.4520     1.4235
C      2.4215    -5.5637     0.8067
C      2.1673    -5.8318    -0.5408
C      1.3193    -4.9977    -1.2691
C      0.7410    -3.8809    -0.6558
C     -1.1565    -2.7104     2.3563
C     -1.7097    -3.9761     2.1055
C     -2.8514    -4.3869     2.7965
C     -3.4494    -3.5420     3.7379
C     -2.9134    -2.2746     3.9770
C     -1.7724    -1.8582     3.2863
H     -4.8625    -1.7900    -1.6745
H     -4.2651    -1.0898    -3.2398
H     -3.7970    -2.7688    -2.7537
H      1.7912     1.4716     1.4162
H      3.0308    -0.9109     0.5564
H      3.0295     0.6726    -0.2940
H      4.2245     1.7228     1.6273
H      4.3125     0.1576     2.4714
H      8.6335    -0.6264     0.9828
H      9.6697    -2.5736     2.1017
H      8.2517    -4.2795     3.2080
H      5.7773    -4.0397     3.1806
H      4.7343    -2.1220     2.0525
H      5.6915     1.4582    -2.0659
H      5.2367     0.5791    -4.3306
H      4.7470    -1.8239    -4.6636
H      4.6729    -3.3552    -2.7224
H      5.0917    -2.4940    -0.4533
H      2.3126     0.3313     3.3502
H      0.5775     0.3968     2.9686
H      1.1219    -1.8732     3.6956
H      2.4523    -1.9983     2.4869
H      2.0352    -4.2703     2.4748
H      3.0586    -6.2259     1.3763
H      2.6185    -6.6925    -1.0162
H      1.0980    -5.2203    -2.3069
H      0.0674    -3.2596    -1.2265
H     -1.2750    -4.6447     1.3716
H     -3.2696    -5.3678     2.6101
H     -4.3288    -3.8722     4.2853
H     -3.3823    -1.6104     4.6956
H     -1.3724    -0.8754     3.4862
72
{"conf": 12, "E": 145.15, "rms": -1.0, "geom": "OH", "total_charge": 0, "CA_charge": 1, "smiles": "C[C:1]#[6N:2]->[Mn+:3]1(<-[3C-:4]#[O+:5])(<-[4C-:6]#[O+:7])(<-[5H-:8])<-[1N@H:9]([CH2:10][CH2:11][P:12]([c:13]2[cH:14][cH:15][cH:16][cH:17][cH:18]2)[c:19]2[cH:20][cH:21][cH:22][cH:23][cH:24]2)[CH2:25][CH2:26][2P:27]->1([c:28]1[cH:29][cH:30][cH:31][cH:32][cH:33]1)[c:34]1[cH:35][cH:36][cH:37][cH:38][cH:39]1", "smiles3D": "C([C:1]#[6N:2]->[Mn+:3]1(<-[3C-:4]#[O+:5])(<-[4C-:6]#[O+:7])(<-[5H-:8])<-[1N@@:9]([C:10]([C:11]([P:12]([c:13]2[c:14]([H:48])[c:15]([H:49])[c:16]([H:50])[c:17]([H:51])[c:18]2[H:52])[c:19]2[c:20]([H:53])[c:21]([H:54])[c:22]([H:55])[c:23]([H:56])[c:24]2[H:57])([H:46])[H:47])([H:44])[H:45])([H:43])[C:25]([H:58])([H:59])[C:26]([H:60])([H:61])[2P:27]->1([c:28]1[c:29]([H:62])[c:30]([H:63])[c:31]([H:64])[c:32]([H:65])[c:33]1[H:66])[c:34]1[c:35]([H:67])[c:36]([H:68])[c:37]([H:69])[c:38]([H:70])[c:39]1[H:71])([H:40])([H:41])[H:42]", "smiles3Dx": "C([C:1]#[6N:2]->[Mn+:3]1(<-[3C-:4]#[O+:5])(<-[4C-:6]#[O+:7])(<-[5H-:8])<-[1N@@:9]([C:10]([C:11]([P:12]([c:13]2[c:14]([H:48])[c:15]([H:49])[c:16]([H:50])[c:17]([H:51])[c:18]2[H:52])[c:19]2[c:20]([H:53])[c:21]([H:54])[c:22]([H:55])[c:23]([H:56])[c:24]2[H:57])([H:46])[H:47])([H:44])[H:45])([H:43])[C:25]([H:58])([H:59])[C:26]([H:60])([H:61])[2P:27]->1([c:28]1[c:29]([H:62])[c:30]([H:63])[c:31]([H:64])[c:32]([H:65])[c:33]1[H:66])[c:34]1[c:35]([H:67])[c:36]([H:68])[c:37]([H:69])[c:38]([H:70])[c:39]1[H:71])([H:40])([H:41])[H:42]", "dummies": []}
C     -2.7556    -2.2850    -3.4589
C     -1.9461    -1.6144    -2.4427
N     -1.2656    -1.0519    -1.5882
Mn     0.0000     0.0000     0.0000
C     -0.0596     1.8969    -1.2928
O     -0.0895     2.8920    -1.9715
C     -1.8553     0.7348     1.1166
O     -2.8403     1.1186     1.6967
H     -0.0226    -1.5432     1.0011
N      1.5146     0.9000     1.5022
C      1.7748     2.2330     1.1423
C      2.8121     2.9970     1.9920
P      2.3005     3.4048     3.7585
C      0.4692     3.1828     3.8922
C     -0.0959     2.0062     4.4098
C     -1.4808     1.8943     4.5470
C     -2.3115     2.9445     4.1475
C     -1.7569     4.1025     3.5963
C     -0.3701     4.2228     3.4760
C      3.0916     2.2430     4.9710
C      4.3045     1.5939     4.6811
C      4.9258     0.7931     5.6455
C      4.3655     0.6630     6.9180
C      3.1902     1.3479     7.2333
C      2.5653     2.1468     6.2707
C      2.6370     0.0156     1.5396
C      3.4095    -0.1927     0.2016
P      2.2659    -0.7235    -1.0736
C      2.5333    -2.4777    -1.2950
C      2.2870    -3.3603    -0.2329
C      2.4618    -4.7370    -0.4051
C      2.8764    -5.2425    -1.6400
C      3.1167    -4.3707    -2.7049
C      2.9444    -2.9935    -2.5380
C      2.7533     0.0984    -2.5807
C      4.1040     0.3911    -2.8328
C      4.4703     1.0295    -4.0226
C      3.4984     1.3545    -4.9738
C      2.1577     1.0340    -4.7416
C      1.7872     0.4012    -3.5506
H     -3.7394    -1.7782    -3.5424
H     -2.9096    -3.3453    -3.1682
H     -2.2320    -2.2441    -4.4368
H      1.1175     0.8888     2.3226
H      0.8161     2.7933     1.1785
H      2.1281     2.2432     0.0907
H      2.9603     3.9788     1.4942
H      3.8026     2.5091     1.9488
H      0.5265     1.1744     4.7054
H     -1.9130     0.9872     4.9537
H     -3.3851     2.8558     4.2493
H     -2.3989     4.9124     3.2799
H      0.0544     5.1317     3.0678
H      4.7949     1.7165     3.7268
H      5.8500     0.2844     5.4099
H      4.8529     0.0484     7.6645
H      2.7701     1.2697     8.2282
H      1.6759     2.6988     6.5427
H      2.2540    -0.9743     1.8675
H      3.3574     0.3573     2.3108
H      3.8924     0.7594    -0.0961
H      4.1934    -0.9669     0.3450
H      1.9540    -2.9897     0.7260
H      2.2722    -5.4122     0.4186
H      3.0095    -6.3088    -1.7730
H      3.4367    -4.7619    -3.6617
H      3.1247    -2.3478    -3.3852
H      4.8773     0.1173    -2.1264
H      5.5100     1.2660    -4.2116
H      3.7858     1.8474    -5.8927
H      1.4051     1.2727    -5.4845
H      0.7506     0.1397    -3.3891
72
{"conf": 13, "E": 123.15, "rms": -1.0, "geom": "OH", "total_charge": 0, "CA_charge": 1, "smiles": "C[C:1]#[6N:2]->[Mn+:3]1(<-[3C-:4]#[O+:5])(<-[4C-:6]#[O+:7])(<-[5H-:8])<-[1N@H:9]([CH2:10][CH2:11][P:12]([c:13]2[cH:14][cH:15][cH:16][cH:17][cH:18]2)[c:19]2[cH:20][cH:21][cH:22][cH:23][cH:24]2)[CH2:25][CH2:26][2P:27]->1([c:28]1[cH:29][cH:30][cH:31][cH:32][cH:33]1)[c:34]1[cH:35][cH:36][cH:37][cH:38][cH:39]1", "smiles3D": "C([C:1]#[6N:2]->[Mn+:3]1(<-[3C-:4]#[O+:5])(<-[4C-:6]#[O+:7])(<-[5H-:8])<-[1N@@:9]([C:10]([C:11]([P:12]([c:13]2[c:14]([H:48])[c:15]([H:49])[c:16]([H:50])[c:17]([H:51])[c:18]2[H:52])[c:19]2[c:20]([H:53])[c:21]([H:54])[c:22]([H:55])[c:23]([H:56])[c:24]2[H:57])([H:46])[H:47])([H:44])[H:45])([H:43])[C:25]([H:58])([H:59])[C:26]([H:60])([H:61])[2P:27]->1([c:28]1[c:29]([H:62])[c:30]([H:63])[c:31]([H:64])[c:32]([H:65])[c:33]1[H:66])[c:34]1[c:35]([H:67])[c:36]([H:68])[c:37]([H:69])[c:38]([H:70])[c:39]1[H:71])([H:40])([H:41])[H:42]", "smiles3Dx": "C([C:1]#[6N:2]->[Mn+:3]1(<-[3C-:4]#[O+:5])(<-[4C-:6]#[O+:7])(<-[5H-:8])<-[1N@@:9]([C:10]([C:11]([P:12]([c:13]2[c:14]([H:48])[c:15]([H:49])[c:16]([H:50])[c:17]([H:51])[c:18]2[H:52])[c:19]2[c:20]([H:53])[c:21]([H:54])[c:22]([H:55])[c:23]([H:56])[c:24]2[H:57])([H:46])[H:47])([H:44])[H:45])([H:43])[C:25]([H:58])([H:59])[C:26]([H:60])([H:61])[2P:27]->1([c:28]1[c:29]([H:62])[c:30]([H:63])[c:31]([H:64])[c:32]([H:65])[c:33]1[H:66])[c:34]1[c:35]([H:67])[c:36]([H:68])[c:37]([H:69])[c:38]([H:70])[c:39]1[H:71])([H:40])([H:41])[H:42]", "dummies": []}
C     -2.8225     1.3777    -3.8630
C     -1.9904     0.9771    -2.7291
N     -1.2927     0.6387    -1.7762
Mn     0.0000     0.0000     0.0000
C      0.9180    -1.6196    -1.3414
O      1.4014    -2.4709    -2.0455
C      1.6705     1.4558    -0.5809
O      2.5508     2.2205    -0.8880
H     -0.7721     1.3288     1.0104
N      1.0449    -0.7618     1.9282
C      1.9590    -1.8002     1.6735
C      3.2466    -1.2900     1.0192
P      4.3433    -2.7309     0.5519
C      5.0840    -3.1459     2.1892
C      5.8865    -2.2275     2.8842
C      6.3956    -2.5538     4.1443
C      6.1042    -3.7946     4.7167
C      5.3021    -4.7103     4.0301
C      4.7926    -4.3868     2.7703
C      5.7828    -1.9732    -0.3318
C      6.0618    -0.5961    -0.2749
C      7.1626    -0.0729    -0.9629
C      7.9897    -0.9166    -1.7084
C      7.7202    -2.2860    -1.7629
C      6.6226    -2.8130    -1.0756
C      0.0228    -1.1218     2.8647
C     -0.9838    -2.2222     2.4062
P     -1.7684    -1.7002     0.8809
C     -3.3528    -1.0355     1.3620
C     -4.2624    -1.8237     2.0835
C     -5.5117    -1.3055     2.4364
C     -5.8566    -0.0006     2.0717
C     -4.9547     0.7852     1.3493
C     -3.7066     0.2682     0.9890
C     -2.0793    -3.1592    -0.1075
C     -3.2974    -3.3006    -0.7956
C     -3.5254    -4.4202    -1.6007
C     -2.5379    -5.3977    -1.7391
C     -1.3171    -5.2543    -1.0764
C     -1.0837    -4.1378    -0.2681
H     -2.2358     1.2902    -4.8002
H     -3.7121     0.7181    -3.9206
H     -3.1495     2.4291    -3.7280
H      1.5010    -0.0496     2.2844
H      2.2347    -2.3124     2.6253
H      1.4866    -2.5432     1.0046
H      3.0056    -0.7244     0.1019
H      3.7727    -0.6168     1.7276
H      6.1087    -1.2579     2.4615
H      7.0125    -1.8429     4.6780
H      6.4950    -4.0444     5.6940
H      5.0731    -5.6688     4.4763
H      4.1632    -5.0982     2.2507
H      5.4422     0.0800     0.2946
H      7.3735     0.9877    -0.9180
H      8.8390    -0.5089    -2.2409
H      8.3629    -2.9402    -2.3378
H      6.4257    -3.8768    -1.1244
H      0.4970    -1.4567     3.8166
H     -0.5615    -0.2003     3.0905
H     -1.7528    -2.3641     3.1931
H     -0.4469    -3.1766     2.2547
H     -4.0128    -2.8406     2.3588
H     -6.2143    -1.9169     2.9894
H     -6.8255     0.3992     2.3443
H     -5.2252     1.7930     1.0613
H     -3.0259     0.8826     0.4162
H     -4.0661    -2.5424    -0.7310
H     -4.4651    -4.5249    -2.1262
H     -2.7146    -6.2608    -2.3668
H     -0.5464    -6.0050    -1.1961
H     -0.1185    -4.0385     0.2053
72
{"conf": 14, "E": 123.28, "rms": -1.0, "geom": "OH", "total_charge": 0, "CA_charge": 1, "smiles": "C[C:1]#[6N:2]->[Mn+:3]1(<-[3C-:4]#[O+:5])(<-[4C-:6]#[O+:7])(<-[5H-:8])<-[1N@H:9]([CH2:10][CH2:11][P:12]([c:13]2[cH:14][cH:15][cH:16][cH:17][cH:18]2)[c:19]2[cH:20][cH:21][cH:22][cH:23][cH:24]2)[CH2:25][CH2:26][2P:27]->1([c:28]1[cH:29][cH:30][cH:31][cH:32][cH:33]1)[c:34]1[cH:35][cH:36][cH:37][cH:38][cH:39]1", "smiles3D": "C([C:1]#[6N:2]->[Mn+:3]1(<-[3C-:4]#[O+:5])(<-[4C-:6]#[O+:7])(<-[5H-:8])<-[1N@@:9]([C:10]([C:11]([P:12]([c:13]2[c:14]([H:48])[c:15]([H:49])[c:16]([H:50])[c:17]([H:51])[c:18]2[H:52])[c:19]2[c:20]([H:53])[c:21]([H:54])[c:22]([H:55])[c:23]([H:56])[c:24]2[H:57])([H:46])[H:47])([H:44])[H:45])([H:43])[C:25]([H:58])([H:59])[C:26]([H:60])([H:61])[2P:27]->1([c:28]1[c:29]([H:62])[c:30]([H:63])[c:31]([H:64])[c:32]([H:65])[c:33]1[H:66])[c:34]1[c:35]([H:67])[c:36]([H:68])[c:37]([H:69])[c:38]([H:70])[c:39]1[H:71])([H:40])([H:41])[H:42]", "smiles3Dx": "C([C:1]#[6N:2]->[Mn+:3]1(<-[3C-:4]#[O+:5])(<-[4C-:6]#[O+:7])(<-[5H-:8])<-[1N@@:9]([C:10]([C:11]([P:12]([c:13]2[c:14]([H:48])[c:15]([H:49])[c:16]([H:50])[c:17]([H:51])[c:18]2[H:52])[c:19]2[c:20]([H:53])[c:21]([H:54])[c:22]([H:55])[c:23]([H:56])[c:24]2[H:57])([H:46])[H:47])([H:44])[H:45])([H:43])[C:25]([H:58])([H:59])[C:26]([H:60])([H:61])[2P:27]->1([c:28]1[c:29]([H:62])[c:30]([H:63])[c:31]([H:64])[c:32]([H:65])[c:33]1[H:66])[c:34]1[c:35]([H:67])[c:36]([H:68])[c:37]([H:69])[c:38]([H:70])[c:39]1[H:71])([H:40])([H:41])[H:42]", "dummies": []}
C      2.7636     3.1312    -2.7062
C      1.9485     2.2161    -1.9084
N      1.2649     1.4458    -1.2399
Mn     0.0000     0.0000     0.0000
C      1.4051     0.3647     1.7743
O      2.1463     0.5559     2.7062
C     -1.3844     1.6892     0.6904
O     -2.1115     2.5838     1.0428
H     -1.0944    -0.2717    -1.4542
N     -1.0930    -1.7267     1.0891
C     -1.9502    -1.2951     2.1261
C     -1.2693    -0.6010     3.3188
P     -2.4455    -0.5018     4.7739
C     -1.5631     0.5378     6.0287
C     -2.2958     1.0353     7.1176
C     -1.6734     1.8265     8.0860
C     -0.3112     2.1228     7.9791
C      0.4285     1.6239     6.9037
C     -0.1898     0.8287     5.9338
C     -3.6604     0.7300     4.1357
C     -4.9745     0.3221     3.8790
C     -5.9155     1.2400     3.4021
C     -5.5452     2.5683     3.1759
C     -4.2343     2.9801     3.4249
C     -3.2895     2.0632     3.8978
C     -0.1422    -2.7321     1.4497
C      0.6163    -3.3664     0.2449
P      1.4280    -2.0678    -0.6879
C      3.1569    -2.0483    -0.2331
C      4.1161    -1.6198    -1.1647
C      5.4671    -1.5627    -0.8079
C      5.8669    -1.9197     0.4825
C      4.9155    -2.3321     1.4189
C      3.5635    -2.3894     1.0682
C      1.3563    -2.5773    -2.3931
C      0.9396    -1.6704    -3.3774
C      0.9033    -2.0628    -4.7199
C      1.2845    -3.3576    -5.0824
C      1.7079    -4.2619    -4.1043
C      1.7453    -3.8732    -2.7613
H      3.7430     2.6594    -2.9278
H      2.9279     4.0703    -2.1392
H      2.2404     3.3562    -3.6588
H     -1.6365    -2.1034     0.4531
H     -2.5141    -2.1790     2.5075
H     -2.6886    -0.5866     1.6878
H     -0.9490     0.4204     3.0416
H     -0.3972    -1.1807     3.6683
H     -3.3516     0.8129     7.2107
H     -2.2453     2.2129     8.9208
H      0.1691     2.7317     8.7334
H      1.4841     1.8521     6.8231
H      0.4105     0.4512     5.1194
H     -5.2716    -0.7048     4.0509
H     -6.9315     0.9213     3.2095
H     -6.2739     3.2777     2.8066
H     -3.9510     4.0088     3.2441
H     -2.2750     2.3929     4.0773
H      0.6114    -2.2844     2.1238
H     -0.6594    -3.5506     2.0028
H     -0.1114    -3.8883    -0.4103
H      1.3658    -4.0971     0.6127
H      3.8246    -1.3190    -2.1632
H      6.2050    -1.2353    -1.5297
H      6.9134    -1.8670     0.7578
H      5.2245    -2.6028     2.4210
H      2.8499    -2.6903     1.8195
H      0.6520    -0.6612    -3.1109
H      0.5831    -1.3600    -5.4787
H      1.2534    -3.6624    -6.1211
H      2.0108    -5.2623    -4.3871
H      2.0822    -4.5792    -2.0130
72
{"conf": 15, "E": 124.46, "rms": -1.0, "geom": "OH", "total_charge": 0, "CA_charge": 1, "smiles": "C[C:1]#[6N:2]->[Mn+:3]1(<-[3C-:4]#[O+:5])(<-[4C-:6]#[O+:7])(<-[5H-:8])<-[1N@H:9]([CH2:10][CH2:11][P:12]([c:13]2[cH:14][cH:15][cH:16][cH:17][cH:18]2)[c:19]2[cH:20][cH:21][cH:22][cH:23][cH:24]2)[CH2:25][CH2:26][2P:27]->1([c:28]1[cH:29][cH:30][cH:31][cH:32][cH:33]1)[c:34]1[cH:35][cH:36][cH:37][cH:38][cH:39]1", "smiles3D": "C([C:1]#[6N:2]->[Mn+:3]1(<-[3C-:4]#[O+:5])(<-[4C-:6]#[O+:7])(<-[5H-:8])<-[1N@@:9]([C:10]([C:11]([P:12]([c:13]2[c:14]([H:48])[c:15]([H:49])[c:16]([H:50])[c:17]([H:51])[c:18]2[H:52])[c:19]2[c:20]([H:53])[c:21]([H:54])[c:22]([H:55])[c:23]([H:56])[c:24]2[H:57])([H:46])[H:47])([H:44])[H:45])([H:43])[C:25]([H:58])([H:59])[C:26]([H:60])([H:61])[2P:27]->1([c:28]1[c:29]([H:62])[c:30]([H:63])[c:31]([H:64])[c:32]([H:65])[c:33]1[H:66])[c:34]1[c:35]([H:67])[c:36]([H:68])[c:37]([H:69])[c:38]([H:70])[c:39]1[H:71])([H:40])([H:41])[H:42]", "smiles3Dx": "C([C:1]#[6N:2]->[Mn+:3]1(<-[3C-:4]#[O+:5])(<-[4C-:6]#[O+:7])(<-[5H-:8])<-[1N@@:9]([C:10]([C:11]([P:12]([c:13]2[c:14]([H:48])[c:15]([H:49])[c:16]([H:50])[c:17]([H:51])[c:18]2[H:52])[c:19]2[c:20]([H:53])[c:21]([H:54])[c:22]([H:55])[c:23]([H:56])[c:24]2[H:57])([H:46])[H:47])([H:44])[H:45])([H:43])[C:25]([H:58])([H:59])[C:26]([H:60])([H:61])[2P:27]->1([c:28]1[c:29]([H:62])[c:30]([H:63])[c:31]([H:64])[c:32]([H:65])[c:33]1[H:66])[c:34]1[c:35]([H:67])[c:36]([H:68])[c:37]([H:69])[c:38]([H:70])[c:39]1[H:71])([H:40])([H:41])[H:42]", "dummies": []}
C     -0.8625     2.4368    -4.2553
C     -0.6047     1.7244    -3.0045
N     -0.3905     1.1241    -1.9542
Mn     0.0000     0.0000     0.0000
C     -0.0487    -1.9887    -1.1373
O     -0.0756    -3.0366    -1.7334
C      2.2645     0.1404    -0.3428
O      3.4548     0.2133    -0.5231
H      0.0626     1.5988     0.9074
N      0.0614    -1.1400     2.0201
C      1.2465    -1.9160     2.1124
C      2.1734    -1.4688     3.2532
P      2.7106     0.3148     3.0075
C      4.5415     0.2350     3.2714
C      5.1980     1.2051     4.0477
C      6.5875     1.1679     4.1961
C      7.3343     0.1799     3.5485
C      6.6942    -0.7587     2.7358
C      5.3051    -0.7223     2.5841
C      2.1002     1.0273     4.5968
C      2.5208     0.5129     5.8340
C      2.0315     1.0597     7.0245
C      1.1150     2.1145     6.9847
C      0.6873     2.6233     5.7544
C      1.1791     2.0818     4.5630
C     -1.1334    -1.9127     2.1468
C     -2.4527    -1.0951     2.1102
P     -2.5404    -0.1831     0.5708
C     -3.3896     1.3428     0.9299
C     -4.5237     1.3530     1.7572
C     -5.1911     2.5536     2.0162
C     -4.7280     3.7478     1.4564
C     -3.5975     3.7416     0.6335
C     -2.9287     2.5423     0.3710
C     -3.5837    -1.0976    -0.5541
C     -4.8046    -1.6454    -0.1226
C     -5.6099    -2.3554    -1.0182
C     -5.2138    -2.5067    -2.3493
C     -4.0143    -1.9408    -2.7895
C     -3.2063    -1.2306    -1.8974
H      0.0748     2.4971    -4.8457
H     -1.6324     1.8917    -4.8392
H     -1.2249     3.4612    -4.0294
H      0.0425    -0.5060     2.6782
H      1.0146    -2.9965     2.2680
H      1.7946    -1.8332     1.1585
H      3.0544    -2.1409     3.2960
H      1.6269    -1.5810     4.2126
H      4.6416     1.9942     4.5346
H      7.0872     1.9089     4.8072
H      8.4105     0.1542     3.6613
H      7.2755    -1.5077     2.2137
H      4.8293    -1.4348     1.9232
H      3.2264    -0.3071     5.8741
H      2.3615     0.6669     7.9774
H      0.7365     2.5373     7.9074
H     -0.0236     3.4387     5.7241
H      0.8404     2.4800     3.6154
H     -1.1026    -2.4668     3.1148
H     -1.1647    -2.6596     1.3227
H     -3.3148    -1.7823     2.2000
H     -2.4631    -0.3830     2.9612
H     -4.8945     0.4391     2.2016
H     -6.0656     2.5602     2.6542
H     -5.2447     4.6764     1.6601
H     -3.2402     4.6660     0.1976
H     -2.0571     2.5507    -0.2688
H     -5.1450    -1.5260     0.8956
H     -6.5460    -2.7811    -0.6823
H     -5.8390    -3.0565    -3.0407
H     -3.7134    -2.0470    -3.8237
H     -2.2901    -0.7881    -2.2581
72
{"conf": 16, "E": 119.71, "rms": -1.0, "geom": "OH", "total_charge": 0, "CA_charge": 1, "smiles": "C[C:1]#[6N:2]->[Mn+:3]1(<-[3C-:4]#[O+:5])(<-[4C-:6]#[O+:7])(<-[5H-:8])<-[1N@H:9]([CH2:10][CH2:11][P:12]([c:13]2[cH:14][cH:15][cH:16][cH:17][cH:18]2)[c:19]2[cH:20][cH:21][cH:22][cH:23][cH:24]2)[CH2:25][CH2:26][2P:27]->1([c:28]1[cH:29][cH:30][cH:31][cH:32][cH:33]1)[c:34]1[cH:35][cH:36][cH:37][cH:38][cH:39]1", "smiles3D": "C([C:1]#[6N:2]->[Mn+:3]1(<-[3C-:4]#[O+:5])(<-[4C-:6]#[O+:7])(<-[5H-:8])<-[1N@@:9]([C:10]([C:11]([P:12]([c:13]2[c:14]([H:48])[c:15]([H:49])[c:16]([H:50])[c:17]([H:51])[c:18]2[H:52])[c:19]2[c:20]([H:53])[c:21]([H:54])[c:22]([H:55])[c:23]([H:56])[c:24]2[H:57])([H:46])[H:47])([H:44])[H:45])([H:43])[C:25]([H:58])([H:59])[C:26]([H:60])([H:61])[2P:27]->1([c:28]1[c:29]([H:62])[c:30]([H:63])[c:31]([H:64])[c:32]([H:65])[c:33]1[H:66])[c:34]1[c:35]([H:67])[c:36]([H:68])[c:37]([H:69])[c:38]([H:70])[c:39]1[H:71])([H:40])([H:41])[H:42]", "smiles3Dx": "C([C:1]#[6N:2]->[Mn+:3]1(<-[3C-:4]#[O+:5])(<-[4C-:6]#[O+:7])(<-[5H-:8])<-[1N@@:9]([C:10]([C:11]([P:12]([c:13]2[c:14]([H:48])[c:15]([H:49])[c:16]([H:50])[c:17]([H:51])[c:18]2[H:52])[c:19]2[c:20]([H:53])[c:21]([H:54])[c:22]([H:55])[c:23]([H:56])[c:24]2[H:57])([H:46])[H:47])([H:44])[H:45])([H:43])[C:25]([H:58])([H:59])[C:26]([H:60])([H:61])[2P:27]->1([c:28]1[c:29]([H:62])[c:30]([H:63])[c:31]([H:64])[c:32]([H:65])[c:33]1[H:66])[c:34]1[c:35]([H:67])[c:36]([H:68])[c:37]([H:69])[c:38]([H:70])[c:39]1[H:71])([H:40])([H:41])[H:42]", "dummies": []}
C     -0.3937    -4.6556     1.7198
C     -0.2840    -3.2871     1.2163
N     -0.1886    -2.1382     0.7922
Mn     0.0000     0.0000     0.0000
C      0.1947    -0.8781    -2.1074
O      0.3039    -1.3511    -3.2107
C     -2.2653     0.1980    -0.2682
O     -3.4581     0.3049    -0.4114
H     -0.1554     0.6211     1.7243
N      0.4490     2.1790    -0.6573
C      0.4553     2.3448    -2.0560
C     -0.9563     2.2695    -2.6637
P     -1.0137     3.1010    -4.3444
C      0.2535     2.0935    -5.2324
C      0.0594     0.7249    -5.4768
C      1.0540    -0.0223    -6.1168
C      2.2489     0.5907    -6.5067
C      2.4498     1.9518    -6.2565
C      1.4556     2.7012    -5.6192
C     -2.5947     2.4506    -5.0561
C     -3.7238     2.2632    -4.2425
C     -4.9258     1.8133    -4.7973
C     -5.0154     1.5667    -6.1695
C     -3.9069     1.7836    -6.9908
C     -2.7045     2.2370    -6.4396
C      1.6668     2.5903    -0.0244
C      2.9243     1.7216    -0.3178
P      2.6002     0.0339     0.1867
C      3.5148    -1.0414    -0.9046
C      4.7203    -0.6188    -1.4906
C      5.4273    -1.4794    -2.3367
C      4.9436    -2.7659    -2.5911
C      3.7553    -3.1967    -1.9946
C      3.0446    -2.3387    -1.1503
C      3.3082    -0.1666     1.8100
C      2.5120    -0.6298     2.8657
C      3.0641    -0.7986     4.1392
C      4.4141    -0.5109     4.3612
C      5.2149    -0.0592     3.3081
C      4.6659     0.1110     2.0336
H     -1.4622    -4.9060     1.8803
H      0.0440    -5.3569     0.9802
H      0.1551    -4.7409     2.6802
H     -0.2181     2.7006    -0.3066
H      0.8915     3.3394    -2.3112
H      1.0875     1.5593    -2.5179
H     -1.2849     1.2171    -2.7588
H     -1.6702     2.8010    -2.0029
H     -0.8566     0.2362    -5.1697
H      0.9010    -1.0775    -6.3042
H      3.0198     0.0109    -6.9985
H      3.3772     2.4252    -6.5536
H      1.6233     3.7530    -5.4220
H     -3.6828     2.4682    -3.1822
H     -5.7901     1.6609    -4.1640
H     -5.9461     1.2174    -6.5972
H     -3.9813     1.6064    -8.0560
H     -1.8594     2.4172    -7.0915
H      1.8956     3.6432    -0.3111
H      1.4941     2.5758     1.0767
H      3.7909     2.1241     0.2461
H      3.1496     1.7525    -1.4029
H      5.1210     0.3670    -1.2970
H      6.3529    -1.1505    -2.7912
H      5.4930    -3.4315    -3.2444
H      3.3866    -4.1967    -2.1828
H      2.1317    -2.6883    -0.6863
H      1.4694    -0.8669     2.7052
H      2.4467    -1.1581     4.9527
H      4.8408    -0.6455     5.3467
H      6.2613     0.1572     3.4795
H      5.3002     0.4561     1.2281
72
{"conf": 17, "E": 928.15, "rms": -1.0, "geom": "OH", "total_charge": 0, "CA_charge": 1, "smiles": "C[C:1]#[6N:2]->[Mn+:3]1(<-[3C-:4]#[O+:5])(<-[4C-:6]#[O+:7])(<-[5H-:8])<-[1N@H:9]([CH2:10][CH2:11][P:12]([c:13]2[cH:14][cH:15][cH:16][cH:17][cH:18]2)[c:19]2[cH:20][cH:21][cH:22][cH:23][cH:24]2)[CH2:25][CH2:26][2P:27]->1([c:28]1[cH:29][cH:30][cH:31][cH:32][cH:33]1)[c:34]1[cH:35][cH:36][cH:37][cH:38][cH:39]1", "smiles3D": "C([C:1]#[6N:2]->[Mn+:3]1(<-[3C-:4]#[O+:5])(<-[4C-:6]#[O+:7])(<-[5H-:8])<-[1N@@:9]([C:10]([C:11]([P:12]([c:13]2[c:14]([H:48])[c:15]([H:49])[c:16]([H:50])[c:17]([H:51])[c:18]2[H:52])[c:19]2[c:20]([H:53])[c:21]([H:54])[c:22]([H:55])[c:23]([H:56])[c:24]2[H:57])([H:46])[H:47])([H:44])[H:45])([H:43])[C:25]([H:58])([H:59])[C:26]([H:60])([H:61])[2P:27]->1([c:28]1[c:29]([H:62])[c:30]([H:63])[c:31]([H:64])[c:32]([H:65])[c:33]1[H:66])[c:34]1[c:35]([H:67])[c:36]([H:68])[c:37]([H:69])[c:38]([H:70])[c:39]1[H:71])([H:40])([H:41])[H:42]", "smiles3Dx": "C([C:1]#[6N:2]->[Mn+:3]1(<-[3C-:4]#[O+:5])(<-[4C-:6]#[O+:7])(<-[5H-:8])<-[1N@@:9]([C:10]([C:11]([P:12]([c:13]2[c:14]([H:48])[c:15]([H:49])[c:16]([H:50])[c:17]([H:51])[c:18]2[H:52])[c:19]2[c:20]([H:53])[c:21]([H:54])[c:22]([H:55])[c:23]([H:56])[c:24]2[H:57])([H:46])[H:47])([H:44])[H:45])([H:43])[C:25]([H:58])([H:59])[C:26]([H:60])([H:61])[2P:27]->1([c:28]1[c:29]([H:62])[c:30]([H:63])[c:31]([H:64])[c:32]([H:65])[c:33]1[H:66])[c:34]1[c:35]([H:67])[c:36]([H:68])[c:37]([H:69])[c:38]([H:70])[c:39]1[H:71])([H:40])([H:41])[H:42]", "dummies": []}
C     -3.0399    -3.2730    -2.0300
C     -2.2825    -2.4129    -1.0898
N     -1.5783    -1.6186    -0.4831
Mn     0.0000     0.0000     0.0000
C      1.4033    -1.1814    -1.5104
O      2.1985    -1.7409    -2.2209
C     -0.2389     0.9074    -2.0635
O     -0.3880     1.3383    -3.2001
H     -1.2761     1.2027     0.7127
N      2.0303     0.5317     0.6590
C      1.7294    -1.1403     1.0813
C      2.1658    -2.6056     0.7664
P      0.6866    -3.8677     1.1433
C     -0.7350    -3.8653     2.4079
C     -2.0840    -3.7579     1.9728
C     -3.1706    -3.8314     2.8422
C     -2.9798    -4.1470     4.1779
C     -1.6719    -4.3903     4.6321
C     -0.5775    -4.2388     3.7628
C      1.1887    -5.6363     0.9841
C      0.1963    -6.6407     0.7830
C      0.5035    -7.7701     0.0524
C      1.8145    -7.9455    -0.4747
C      2.8148    -7.0396    -0.0826
C      2.5091    -5.9234     0.6705
C      1.2688     2.0401     0.6904
C      0.8463     2.4014     2.1356
P      1.1452     0.8128     2.6178
C      3.0053     0.7783     2.5048
C      3.7568     0.1434     3.4961
C      5.2418     0.2382     3.5153
C      5.9246     0.7988     2.4208
C      5.2423     1.3927     1.4004
C      3.8873     1.6163     1.6107
C      0.4807     0.3632     4.2202
C      1.0775     0.6393     5.4403
C      0.4189     0.1988     6.5957
C     -0.7524    -0.5422     6.5390
C     -1.3032    -0.8942     5.2636
C     -0.6603    -0.4598     4.1163
H     -2.7055    -4.3277    -1.9725
H     -4.1113    -3.1675    -1.7858
H     -2.8462    -2.9032    -3.0695
H      2.7079     0.6514     0.0663
H      0.6340    -1.1606     0.9014
H      1.8854    -1.2565     2.1827
H      2.7525    -2.7761    -0.2110
H      2.8027    -2.9958     1.6483
H     -2.2906    -3.7012     0.9286
H     -4.1900    -3.6994     2.4552
H     -3.8363    -4.2921     4.8358
H     -1.5339    -4.7321     5.6523
H      0.4170    -4.4856     4.1360
H     -0.8263    -6.4622     1.1030
H     -0.2633    -8.5108    -0.1745
H      2.0486    -8.7750    -1.1171
H      3.8403    -7.1952    -0.4212
H      3.2836    -5.1996     0.9024
H      1.8733     3.0067     0.3007
H      0.4042     1.9770    -0.0006
H      1.4976     3.1339     2.6627
H     -0.2634     2.6611     2.1845
H      3.3322    -0.3359     4.3530
H      5.8595     0.0480     4.3701
H      6.9390     1.1269     2.4874
H      5.7505     1.7843     0.5249
H      3.6363     2.3077     0.8351
H      2.0076     1.1901     5.5328
H      0.8037     0.4877     7.6044
H     -1.2401    -0.8803     7.4107
H     -2.1705    -1.4950     5.2277
H     -1.0844    -0.7865     3.1905
72
{"conf": 18, "E": 122.52, "rms": -1.0, "geom": "OH", "total_charge": 0, "CA_charge": 1, "smiles": "C[C:1]#[6N:2]->[Mn+:3]1(<-[3C-:4]#[O+:5])(<-[4C-:6]#[O+:7])(<-[5H-:8])<-[1N@H:9]([CH2:10][CH2:11][P:12]([c:13]2[cH:14][cH:15][cH:16][cH:17][cH:18]2)[c:19]2[cH:20][cH:21][cH:22][cH:23][cH:24]2)[CH2:25][CH2:26][2P:27]->1([c:28]1[cH:29][cH:30][cH:31][cH:32][cH:33]1)[c:34]1[cH:35][cH:36][cH:37][cH:38][cH:39]1", "smiles3D": "C([C:1]#[6N:2]->[Mn+:3]1(<-[3C-:4]#[O+:5])(<-[4C-:6]#[O+:7])(<-[5H-:8])<-[1N@@:9]([C:10]([C:11]([P:12]([c:13]2[c:14]([H:48])[c:15]([H:49])[c:16]([H:50])[c:17]([H:51])[c:18]2[H:52])[c:19]2[c:20]([H:53])[c:21]([H:54])[c:22]([H:55])[c:23]([H:56])[c:24]2[H:57])([H:46])[H:47])([H:44])[H:45])([H:43])[C:25]([H:58])([H:59])[C:26]([H:60])([H:61])[2P:27]->1([c:28]1[c:29]([H:62])[c:30]([H:63])[c:31]([H:64])[c:32]([H:65])[c:33]1[H:66])[c:34]1[c:35]([H:67])[c:36]([H:68])[c:37]([H:69])[c:38]([H:70])[c:39]1[H:71])([H:40])([H:41])[H:42]", "smiles3Dx": "C([C:1]#[6N:2]->[Mn+:3]1(<-[3C-:4]#[O+:5])(<-[4C-:6]#[O+:7])(<-[5H-:8])<-[1N@@:9]([C:10]([C:11]([P:12]([c:13]2[c:14]([H:48])[c:15]([H:49])[c:16]([H:50])[c:17]([H:51])[c:18]2[H:52])[c:19]2[c:20]([H:53])[c:21]([H:54])[c:22]([H:55])[c:23]([H:56])[c:24]2[H:57])([H:46])[H:47])([H:44])[H:45])([H:43])[C:25]([H:58])([H:59])[C:26]([H:60])([H:61])[2P:27]->1([c:28]1[c:29]([H:62])[c:30]([H:63])[c:31]([H:64])[c:32]([H:65])[c:33]1[H:66])[c:34]1[c:35]([H:67])[c:36]([H:68])[c:37]([H:69])[c:38]([H:70])[c:39]1[H:71])([H:40])([H:41])[H:42]", "dummies": []}
C      0.9972    -4.1846    -2.5040
C      0.7116    -2.9519    -1.7729
N      0.4682    -1.9185    -1.1568
Mn     0.0000     0.0000     0.0000
C      1.5708    -0.6076     1.5562
O      2.3953    -0.9265     2.3768
C      1.5604     1.1892    -1.1849
O      2.3798     1.8162    -1.8093
H     -1.2609     0.4383    -1.2653
N     -0.7642     1.7621     1.2968
C      0.1387     2.8443     1.3701
C      1.5128     2.5274     1.9926
P      2.3313     4.0889     2.6383
C      3.8198     3.4239     3.5193
C      4.2883     4.0682     4.6780
C      5.4310     3.6002     5.3354
C      6.1294     2.5026     4.8283
C      5.6934     1.8802     3.6550
C      4.5489     2.3428     2.9955
C      1.2035     4.3963     4.0719
C      0.4268     5.5632     4.0882
C     -0.4850     5.7875     5.1250
C     -0.6261     4.8447     6.1486
C      0.1432     3.6772     6.1356
C      1.0532     3.4499     5.0992
C     -1.2321     1.2687     2.5554
C     -2.3852     0.2278     2.4491
P     -1.8391    -1.1497     1.4403
C     -3.2948    -1.7352     0.5969
C     -3.2745    -1.9169    -0.7922
C     -4.4141    -2.3808    -1.4542
C     -5.5760    -2.6650    -0.7303
C     -5.5987    -2.4897     0.6565
C     -4.4590    -2.0296     1.3215
C     -1.3047    -2.4692     2.5213
C     -1.2999    -3.7914     2.0462
C     -0.8315    -4.8300     2.8580
C     -0.3574    -4.5567     4.1434
C     -0.3466    -3.2403     4.6180
C     -0.8083    -2.1974     3.8089
H      0.2448    -4.3173    -3.3059
H      2.0107    -4.1258    -2.9525
H      0.9474    -5.0507    -1.8085
H     -1.5039     2.0804     0.8592
H     -0.3428     3.6596     1.9548
H      0.3085     3.2279     0.3379
H      2.1653     2.0890     1.2175
H      1.4452     1.8116     2.8259
H      3.7679     4.9287     5.0756
H      5.7764     4.0882     6.2357
H      7.0130     2.1387     5.3368
H      6.2446     1.0404     3.2512
H      4.2487     1.8587     2.0762
H      0.5183     6.2924     3.2907
H     -1.0863     6.6889     5.1330
H     -1.3321     5.0189     6.9503
H      0.0309     2.9459     6.9243
H      1.6327     2.5367     5.0963
H     -0.3930     0.7879     3.0924
H     -1.5936     2.1224     3.1730
H     -2.6683    -0.1274     3.4617
H     -3.2683     0.7050     1.9719
H     -2.3763    -1.7138    -1.3600
H     -4.3959    -2.5180    -2.5284
H     -6.4601    -3.0191    -1.2444
H     -6.4985    -2.7135     1.2162
H     -4.4844    -1.9022     2.3967
H     -1.6457    -4.0191     1.0452
H     -0.8276    -5.8481     2.4873
H      0.0048    -5.3624     4.7710
H      0.0293    -3.0273     5.6102
H     -0.7618    -1.1922     4.1965
72
{"conf": 19, "E": 121.45, "rms": -1.0, "geom": "OH", "total_charge": 0, "CA_charge": 1, "smiles": "C[C:1]#[6N:2]->[Mn+:3]1(<-[3C-:4]#[O+:5])(<-[4C-:6]#[O+:7])(<-[5H-:8])<-[1N@H:9]([CH2:10][CH2:11][P:12]([c:13]2[cH:14][cH:15][cH:16][cH:17][cH:18]2)[c:19]2[cH:20][cH:21][cH:22][cH:23][cH:24]2)[CH2:25][CH2:26][2P:27]->1([c:28]1[cH:29][cH:30][cH:31][cH:32][cH:33]1)[c:34]1[cH:35][cH:36][cH:37][cH:38][cH:39]1", "smiles3D": "C([C:1]#[6N:2]->[Mn+:3]1(<-[3C-:4]#[O+:5])(<-[4C-:6]#[O+:7])(<-[5H-:8])<-[1N@@:9]([C:10]([C:11]([P:12]([c:13]2[c:14]([H:48])[c:15]([H:49])[c:16]([H:50])[c:17]([H:51])[c:18]2[H:52])[c:19]2[c:20]([H:53])[c:21]([H:54])[c:22]([H:55])[c:23]([H:56])[c:24]2[H:57])([H:46])[H:47])([H:44])[H:45])([H:43])[C:25]([H:58])([H:59])[C:26]([H:60])([H:61])[2P:27]->1([c:28]1[c:29]([H:62])[c:30]([H:63])[c:31]([H:64])[c:32]([H:65])[c:33]1[H:66])[c:34]1[c:35]([H:67])[c:36]([H:68])[c:37]([H:69])[c:38]([H:70])[c:39]1[H:71])([H:40])([H:41])[H:42]", "smiles3Dx": "C([C:1]#[6N:2]->[Mn+:3]1(<-[3C-:4]#[O+:5])(<-[4C-:6]#[O+:7])(<-[5H-:8])<-[1N@@:9]([C:10]([C:11]([P:12]([c:13]2[c:14]([H:48])[c:15]([H:49])[c:16]([H:50])[c:17]([H:51])[c:18]2[H:52])[c:19]2[c:20]([H:53])[c:21]([H:54])[c:22]([H:55])[c:23]([H:56])[c:24]2[H:57])([H:46])[H:47])([H:44])[H:45])([H:43])[C:25]([H:58])([H:59])[C:26]([H:60])([H:61])[2P:27]->1([c:28]1[c:29]([H:62])[c:30]([H:63])[c:31]([H:64])[c:32]([H:65])[c:33]1[H:66])[c:34]1[c:35]([H:67])[c:36]([H:68])[c:37]([H:69])[c:38]([H:70])[c:39]1[H:71])([H:40])([H:41])[H:42]", "dummies": []}
C      1.3906    -2.7311     3.9249
C      1.0114    -1.9338     2.7603
N      0.6710    -1.2628     1.7893
Mn     0.0000     0.0000     0.0000
C      1.7702    -0.7757    -1.2293
O      2.7039    -1.1801    -1.8778
C     -1.2811    -1.7317    -0.7912
O     -1.9521    -2.6440    -1.2033
H     -1.4292     0.5997     0.9924
N     -0.5386     1.5548    -1.6268
C     -1.1280     0.9437    -2.7432
C     -1.9601     1.8966    -3.6329
P     -3.4979     2.5285    -2.7553
C     -4.4027     3.5464    -4.0092
C     -5.5303     4.2668    -3.5874
C     -6.2355     5.0687    -4.4874
C     -5.8243     5.1546    -5.8198
C     -4.7042     4.4394    -6.2512
C     -3.9921     3.6385    -5.3517
C     -2.8256     3.9137    -1.7314
C     -2.1179     4.9770    -2.3171
C     -1.5790     5.9870    -1.5151
C     -1.7352     5.9384    -0.1257
C     -2.4415     4.8849     0.4616
C     -2.9920     3.8786    -0.3389
C      0.6243     2.3311    -1.9098
C      1.1396     3.1694    -0.7055
P      1.3704     2.1038     0.7186
C      3.1276     1.9324     0.9770
C      3.6683     0.6687     1.2533
C      5.0273     0.5328     1.5540
C      5.8543     1.6591     1.5606
C      5.3262     2.9213     1.2687
C      3.9628     3.0611     0.9916
C      0.7365     2.9918     2.1292
C      0.8776     4.3862     2.2272
C      0.3244     5.0701     3.3132
C     -0.3572     4.3685     4.3129
C     -0.4840     2.9789     4.2301
C      0.0618     2.2911     3.1403
H      1.1101    -3.7911     3.7554
H      2.4853    -2.6617     4.0832
H      0.8649    -2.3489     4.8241
H     -1.1455     2.0985    -1.2409
H     -0.3373     0.4700    -3.3680
H     -1.8045     0.1453    -2.3834
H     -1.3522     2.7377    -4.0081
H     -2.2939     1.3074    -4.5135
H     -5.8559     4.2117    -2.5568
H     -7.1003     5.6254    -4.1510
H     -6.3781     5.7712    -6.5178
H     -4.3863     4.5097    -7.2840
H     -3.1275     3.1033    -5.7133
H     -1.9730     5.0182    -3.3885
H     -1.0305     6.8031    -1.9687
H     -1.3089     6.7161     0.4949
H     -2.5625     4.8487     1.5346
H     -3.5339     3.0650     0.1246
H      1.4380     1.6513    -2.2374
H      0.4143     3.0370    -2.7428
H      2.1014     3.6510    -0.9789
H      0.3941     3.9532    -0.4663
H      3.0366    -0.2082     1.2767
H      5.4352    -0.4428     1.7988
H      6.9063     1.5532     1.7926
H      5.9693     3.7941     1.2852
H      3.5636     4.0509     0.8181
H      1.4011     4.9470     1.4664
H      0.4237     6.1451     3.3823
H     -0.7749     4.9029     5.1555
H     -1.0059     2.4376     5.0098
H     -0.0501     1.2160     3.0814
72
{"conf": 20, "E": 157.53, "rms": -1.0, "geom": "OH", "total_charge": 0, "CA_charge": 1, "smiles": "C[C:1]#[6N:2]->[Mn+:3]1(<-[3C-:4]#[O+:5])(<-[4C-:6]#[O+:7])(<-[5H-:8])<-[1N@H:9]([CH2:10][CH2:11][P:12]([c:13]2[cH:14][cH:15][cH:16][cH:17][cH:18]2)[c:19]2[cH:20][cH:21][cH:22][cH:23][cH:24]2)[CH2:25][CH2:26][2P:27]->1([c:28]1[cH:29][cH:30][cH:31][cH:32][cH:33]1)[c:34]1[cH:35][cH:36][cH:37][cH:38][cH:39]1", "smiles3D": "C([C:1]#[6N:2]->[Mn+:3]1(<-[3C-:4]#[O+:5])(<-[4C-:6]#[O+:7])(<-[5H-:8])<-[1N@@:9]([C:10]([C:11]([P:12]([c:13]2[c:14]([H:48])[c:15]([H:49])[c:16]([H:50])[c:17]([H:51])[c:18]2[H:52])[c:19]2[c:20]([H:53])[c:21]([H:54])[c:22]([H:55])[c:23]([H:56])[c:24]2[H:57])([H:46])[H:47])([H:44])[H:45])([H:43])[C:25]([H:58])([H:59])[C:26]([H:60])([H:61])[2P:27]->1([c:28]1[c:29]([H:62])[c:30]([H:63])[c:31]([H:64])[c:32]([H:65])[c:33]1[H:66])[c:34]1[c:35]([H:67])[c:36]([H:68])[c:37]([H:69])[c:38]([H:70])[c:39]1[H:71])([H:40])([H:41])[H:42]", "smiles3Dx": "C([C:1]#[6N:2]->[Mn+:3]1(<-[3C-:4]#[O+:5])(<-[4C-:6]#[O+:7])(<-[5H-:8])<-[1N@@:9]([C:10]([C:11]([P:12]([c:13]2[c:14]([H:48])[c:15]([H:49])[c:16]([H:50])[c:17]([H:51])[c:18]2[H:52])[c:19]2[c:20]([H:53])[c:21]([H:54])[c:22]([H:55])[c:23]([H:56])[c:24]2[H:57])([H:46])[H:47])([H:44])[H:45])([H:43])[C:25]([H:58])([H:59])[C:26]([H:60])([H:61])[2P:27]->1([c:28]1[c:29]([H:62])[c:30]([H:63])[c:31]([H:64])[c:32]([H:65])[c:33]1[H:66])[c:34]1[c:35]([H:67])[c:36]([H:68])[c:37]([H:69])[c:38]([H:70])[c:39]1[H:71])([H:40])([H:41])[H:42]", "dummies": []}
C     -0.3877    -3.1977     3.7990
C     -0.2801    -2.2537     2.6840
N     -0.1874    -1.4666     1.7464
Mn     0.0000     0.0000     0.0000
C     -2.2671     0.2500     0.1041
O     -3.4662     0.3463     0.1888
C      0.2817     1.7965     1.3850
O      0.4241     2.7433     2.1157
H      1.8137    -0.2936     0.0312
N      0.3582     1.1922    -1.9664
C     -0.8656     1.7388    -2.4458
C     -1.3029     3.0169    -1.7094
P     -2.6215     3.8877    -2.7132
C     -2.7527     5.5774    -1.9774
C     -3.4305     5.8326    -0.7748
C     -3.4915     7.1340    -0.2613
C     -2.8589     8.1822    -0.9314
C     -2.1717     7.9323    -2.1207
C     -2.1131     6.6341    -2.6380
C     -4.2087     2.9997    -2.3693
C     -5.0436     2.6624    -3.4455
C     -6.2415     1.9786    -3.2247
C     -6.6295     1.6535    -1.9243
C     -5.8072     1.9857    -0.8477
C     -4.5997     2.6503    -1.0701
C      1.0806     0.3787    -2.9604
C      1.1358    -1.1803    -2.7915
P     -0.2767    -1.7700    -1.8704
C     -1.7201    -1.6574    -2.9257
C     -1.6081    -1.4173    -4.3106
C     -2.7522    -1.2189    -5.0846
C     -4.0157    -1.2668    -4.4937
C     -4.1387    -1.5367    -3.1273
C     -2.9974    -1.7481    -2.3513
C     -0.0397    -3.4950    -1.4744
C     -0.7758    -4.0621    -0.4219
C     -0.6549    -5.4229    -0.1343
C      0.1935    -6.2290    -0.8983
C      0.9194    -5.6739    -1.9548
C      0.8059    -4.3075    -2.2461
H      0.6249    -3.5500     4.0869
H     -1.0078    -4.0636     3.4886
H     -0.8698    -2.7045     4.6658
H      0.9072     1.8893    -1.7352
H     -1.6607     0.9801    -2.3454
H     -0.7696     1.9938    -3.5262
H     -0.4351     3.7132    -1.6318
H     -1.6592     2.8005    -0.6849
H     -3.9240     5.0506    -0.2286
H     -4.0214     7.3223     0.6622
H     -2.9008     9.1853    -0.5301
H     -1.6744     8.7425    -2.6398
H     -1.5700     6.4528    -3.5598
H     -4.7570     2.9205    -4.4609
H     -6.8810     1.7152    -4.0601
H     -7.5606     1.1266    -1.7507
H     -6.0980     1.7173     0.1608
H     -3.9617     2.8586    -0.2239
H      0.6772     0.5758    -3.9774
H      2.1361     0.7332    -2.9742
H      2.0529    -1.4473    -2.2248
H      1.1896    -1.6748    -3.7820
H     -0.6534    -1.3624    -4.8099
H     -2.6570    -1.0212    -6.1432
H     -4.8992    -1.0998    -5.0974
H     -5.1196    -1.5794    -2.6736
H     -3.1104    -1.9624    -1.2949
H     -1.4592    -3.4554     0.1594
H     -1.2316    -5.8574     0.6752
H      0.2800    -7.2822    -0.6778
H      1.5676    -6.2975    -2.5523
H      1.3629    -3.9070    -3.0811
72
{"conf": 21, "E": 125.04, "rms": -1.0, "geom": "OH", "total_charge": 0, "CA_charge": 1, "smiles": "C[C:1]#[6N:2]->[Mn+:3]1(<-[3C-:4]#[O+:5])(<-[4C-:6]#[O+:7])(<-[5H-:8])<-[1N@H:9]([CH2:10][CH2:11][P:12]([c:13]2[cH:14][cH:15][cH:16][cH:17][cH:18]2)[c:19]2[cH:20][cH:21][cH:22][cH:23][cH:24]2)[CH2:25][CH2:26][2P:27]->1([c:28]1[cH:29][cH:30][cH:31][cH:32][cH:33]1)[c:34]1[cH:35][cH:36][cH:37][cH:38][cH:39]1", "smiles3D": "C([C:1]#[6N:2]->[Mn+:3]1(<-[3C-:4]#[O+:5])(<-[4C-:6]#[O+:7])(<-[5H-:8])<-[1N@@:9]([C:10]([C:11]([P:12]([c:13]2[c:14]([H:48])[c:15]([H:49])[c:16]([H:50])[c:17]([H:51])[c:18]2[H:52])[c:19]2[c:20]([H:53])[c:21]([H:54])[c:22]([H:55])[c:23]([H:56])[c:24]2[H:57])([H:46])[H:47])([H:44])[H:45])([H:43])[C:25]([H:58])([H:59])[C:26]([H:60])([H:61])[2P:27]->1([c:28]1[c:29]([H:62])[c:30]([H:63])[c:31]([H:64])[c:32]([H:65])[c:33]1[H:66])[c:34]1[c:35]([H:67])[c:36]([H:68])[c:37]([H:69])[c:38]([H:70])[c:39]1[H:71])([H:40])([H:41])[H:42]", "smiles3Dx": "C([C:1]#[6N:2]->[Mn+:3]1(<-[3C-:4]#[O+:5])(<-[4C-:6]#[O+:7])(<-[5H-:8])<-[1N@@:9]([C:10]([C:11]([P:12]([c:13]2[c:14]([H:48])[c:15]([H:49])[c:16]([H:50])[c:17]([H:51])[c:18]2[H:52])[c:19]2[c:20]([H:53])[c:21]([H:54])[c:22]([H:55])[c:23]([H:56])[c:24]2[H:57])([H:46])[H:47])([H:44])[H:45])([H:43])[C:25]([H:58])([H:59])[C:26]([H:60])([H:61])[2P:27]->1([c:28]1[c:29]([H:62])[c:30]([H:63])[c:31]([H:64])[c:32]([H:65])[c:33]1[H:66])[c:34]1[c:35]([H:67])[c:36]([H:68])[c:37]([H:69])[c:38]([H:70])[c:39]1[H:71])([H:40])([H:41])[H:42]", "dummies": []}
C      1.3073     4.5475     1.5482
C      0.9254     3.2137     1.0860
N      0.6034     2.0922     0.7021
Mn     0.0000     0.0000     0.0000
C     -2.2088     0.5456     0.2808
O     -3.3707     0.8304     0.4310
C     -0.1225     0.7046    -2.1788
O     -0.1877     1.0750    -3.3246
H      1.7743    -0.4181    -0.2455
N     -0.5581    -2.2137    -0.3876
C     -1.2996    -2.3066    -1.5828
C     -0.4032    -2.5731    -2.8014
P     -1.3544    -2.3100    -4.3932
C     -2.6612    -3.6172    -4.4411
C     -3.8149    -3.3745    -5.1996
C     -4.8225    -4.3404    -5.2839
C     -4.6788    -5.5604    -4.6183
C     -3.5273    -5.8162    -3.8711
C     -2.5171    -4.8526    -3.7861
C     -0.1760    -2.9230    -5.6714
C      0.3988    -4.2018    -5.5912
C      1.2699    -4.6445    -6.5924
C      1.5697    -3.8159    -7.6773
C      0.9995    -2.5423    -7.7615
C      0.1290    -2.0971    -6.7614
C     -1.2539    -2.7109     0.7554
C     -0.4468    -2.6761     2.0847
P      0.1120    -1.0023     2.4048
C      1.7471    -1.1407     3.1132
C      2.7467    -1.8408     2.4199
C      4.0382    -1.9321     2.9470
C      4.3439    -1.3126     4.1614
C      3.3604    -0.5929     4.8457
C      2.0671    -0.4983     4.3226
C     -0.9735    -0.3289     3.6528
C     -1.2652    -1.0624     4.8152
C     -2.1183    -0.5280     5.7863
C     -2.6706     0.7441     5.6102
C     -2.3561     1.4906     4.4711
C     -1.5040     0.9593     3.4980
H      1.2450     5.2640     0.7034
H      2.3468     4.5210     1.9356
H      0.6195     4.8683     2.3579
H      0.2231    -2.6867    -0.4629
H     -1.8324    -1.3456    -1.7311
H     -2.0605    -3.1191    -1.5268
H      0.0104    -3.5991    -2.7444
H      0.4550    -1.8731    -2.7879
H     -3.9333    -2.4350    -5.7247
H     -5.7117    -4.1447    -5.8688
H     -5.4599    -6.3076    -4.6833
H     -3.4153    -6.7627    -3.3575
H     -1.6374    -5.0777    -3.2018
H      0.1763    -4.8588    -4.7634
H      1.7101    -5.6306    -6.5278
H      2.2404    -4.1603    -8.4533
H      1.2298    -1.9009    -8.6023
H     -0.3114    -1.1110    -6.8381
H     -2.1813    -2.1141     0.8947
H     -1.5503    -3.7696     0.5693
H      0.4269    -3.3529     1.9995
H     -1.0943    -3.0257     2.9125
H      2.5306    -2.3104     1.4686
H      4.8035    -2.4791     2.4112
H      5.3448    -1.3833     4.5676
H      3.6025    -0.1015     5.7792
H      1.3337     0.0828     4.8624
H     -0.8259    -2.0371     4.9813
H     -2.3486    -1.0983     6.6778
H     -3.3334     1.1551     6.3604
H     -2.7695     2.4830     4.3437
H     -1.2544     1.5583     2.6338
72
{"conf": 22, "E": 119.52, "rms": -1.0, "geom": "OH", "total_charge": 0, "CA_charge": 1, "smiles": "C[C:1]#[6N:2]->[Mn+:3]1(<-[3C-:4]#[O+:5])(<-[4C-:6]#[O+:7])(<-[5H-:8])<-[1N@H:9]([CH2:10][CH2:11][P:12]([c:13]2[cH:14][cH:15][cH:16][cH:17][cH:18]2)[c:19]2[cH:20][cH:21][cH:22][cH:23][cH:24]2)[CH2:25][CH2:26][2P:27]->1([c:28]1[cH:29][cH:30][cH:31][cH:32][cH:33]1)[c:34]1[cH:35][cH:36][cH:37][cH:38][cH:39]1", "smiles3D": "C([C:1]#[6N:2]->[Mn+:3]1(<-[3C-:4]#[O+:5])(<-[4C-:6]#[O+:7])(<-[5H-:8])<-[1N@@:9]([C:10]([C:11]([P:12]([c:13]2[c:14]([H:48])[c:15]([H:49])[c:16]([H:50])[c:17]([H:51])[c:18]2[H:52])[c:19]2[c:20]([H:53])[c:21]([H:54])[c:22]([H:55])[c:23]([H:56])[c:24]2[H:57])([H:46])[H:47])([H:44])[H:45])([H:43])[C:25]([H:58])([H:59])[C:26]([H:60])([H:61])[2P:27]->1([c:28]1[c:29]([H:62])[c:30]([H:63])[c:31]([H:64])[c:32]([H:65])[c:33]1[H:66])[c:34]1[c:35]([H:67])[c:36]([H:68])[c:37]([H:69])[c:38]([H:70])[c:39]1[H:71])([H:40])([H:41])[H:42]", "smiles3Dx": "C([C:1]#[6N:2]->[Mn+:3]1(<-[3C-:4]#[O+:5])(<-[4C-:6]#[O+:7])(<-[5H-:8])<-[1N@@:9]([C:10]([C:11]([P:12]([c:13]2[c:14]([H:48])[c:15]([H:49])[c:16]([H:50])[c:17]([H:51])[c:18]2[H:52])[c:19]2[c:20]([H:53])[c:21]([H:54])[c:22]([H:55])[c:23]([H:56])[c:24]2[H:57])([H:46])[H:47])([H:44])[H:45])([H:43])[C:25]([H:58])([H:59])[C:26]([H:60])([H:61])[2P:27]->1([c:28]1[c:29]([H:62])[c:30]([H:63])[c:31]([H:64])[c:32]([H:65])[c:33]1[H:66])[c:34]1[c:35]([H:67])[c:36]([H:68])[c:37]([H:69])[c:38]([H:70])[c:39]1[H:71])([H:40])([H:41])[H:42]", "dummies": []}
C      0.9006     4.8715     0.5028
C      0.6340     3.4415     0.3518
N      0.4116     2.2398     0.2268
Mn     0.0000     0.0000     0.0000
C     -1.9712     0.4937    -1.0587
O     -3.0056     0.7549    -1.6187
C      1.0762    -0.0593    -2.0236
O      1.6438    -0.0902    -3.0876
H      1.5905    -0.3724     0.8465
N     -0.5422    -2.2489     0.0855
C     -0.5820    -2.7703    -1.2233
C      0.7941    -3.2798    -1.6997
P      0.9772    -5.1338    -1.4590
C      2.7909    -5.4208    -1.7024
C      3.5427    -4.6252    -2.5819
C      4.9026    -4.8870    -2.7831
C      5.5156    -5.9563    -2.1247
C      4.7672    -6.7708    -1.2709
C      3.4077    -6.5111    -1.0678
C      0.8477    -5.2453     0.3795
C     -0.2517    -5.9043     0.9435
C     -0.4069    -5.9533     2.3319
C      0.5365    -5.3410     3.1648
C      1.6373    -4.6830     2.6073
C      1.7959    -4.6357     1.2185
C     -1.7664    -2.4056     0.8028
C     -1.7349    -1.8819     2.2693
P     -1.2445    -0.1593     2.2777
C     -2.7122     0.8392     2.4893
C     -2.6285     2.0665     3.1682
C     -3.7657     2.8637     3.3231
C     -4.9901     2.4493     2.7913
C     -5.0773     1.2391     2.0988
C     -3.9421     0.4380     1.9396
C     -0.2591     0.0622     3.7465
C      0.9293     0.8005     3.6843
C      1.6817     1.0154     4.8427
C      1.2491     0.4947     6.0667
C      0.0611    -0.2392     6.1330
C     -0.6960    -0.4524     4.9765
H     -0.0310     5.3919     0.8052
H      1.6761     5.0214     1.2811
H      1.2596     5.2839    -0.4630
H      0.1093    -2.6617     0.5690
H     -1.3219    -3.6004    -1.3119
H     -0.9080    -1.9528    -1.8987
H      1.6077    -2.7428    -1.1695
H      0.8907    -3.0699    -2.7854
H      3.0856    -3.8073    -3.1194
H      5.4787    -4.2646    -3.4563
H      6.5667    -6.1590    -2.2836
H      5.2387    -7.6071    -0.7711
H      2.8359    -7.1595    -0.4173
H     -0.9958    -6.3683     0.3072
H     -1.2602    -6.4637     2.7606
H      0.4140    -5.3763     4.2409
H      2.3643    -4.2043     3.2512
H      2.6424    -4.1075     0.7990
H     -2.0343    -3.4876     0.8372
H     -2.5684    -1.8705     0.2520
H     -2.7365    -1.9957     2.7319
H     -0.9982    -2.4755     2.8491
H     -1.6866     2.4125     3.5734
H     -3.6975     3.8047     3.8531
H     -5.8693     3.0692     2.9110
H     -6.0244     0.9220     1.6802
H     -4.0359    -0.4851     1.3884
H      1.2669     1.2209     2.7463
H      2.5954     1.5921     4.7924
H      1.8303     0.6650     6.9633
H     -0.2762    -0.6370     7.0817
H     -1.6230    -1.0079     5.0419
72
{"conf": 23, "E": 146.53, "rms": -1.0, "geom": "OH", "total_charge": 0, "CA_charge": 1, "smiles": "C[C:1]#[6N:2]->[Mn+:3]1(<-[3C-:4]#[O+:5])(<-[4C-:6]#[O+:7])(<-[5H-:8])<-[1N@H:9]([CH2:10][CH2:11][P:12]([c:13]2[cH:14][cH:15][cH:16][cH:17][cH:18]2)[c:19]2[cH:20][cH:21][cH:22][cH:23][cH:24]2)[CH2:25][CH2:26][2P:27]->1([c:28]1[cH:29][cH:30][cH:31][cH:32][cH:33]1)[c:34]1[cH:35][cH:36][cH:37][cH:38][cH:39]1", "smiles3D": "C([C:1]#[6N:2]->[Mn+:3]1(<-[3C-:4]#[O+:5])(<-[4C-:6]#[O+:7])(<-[5H-:8])<-[1N@@:9]([C:10]([C:11]([P:12]([c:13]2[c:14]([H:48])[c:15]([H:49])[c:16]([H:50])[c:17]([H:51])[c:18]2[H:52])[c:19]2[c:20]([H:53])[c:21]([H:54])[c:22]([H:55])[c:23]([H:56])[c:24]2[H:57])([H:46])[H:47])([H:44])[H:45])([H:43])[C:25]([H:58])([H:59])[C:26]([H:60])([H:61])[2P:27]->1([c:28]1[c:29]([H:62])[c:30]([H:63])[c:31]([H:64])[c:32]([H:65])[c:33]1[H:66])[c:34]1[c:35]([H:67])[c:36]([H:68])[c:37]([H:69])[c:38]([H:70])[c:39]1[H:71])([H:40])([H:41])[H:42]", "smiles3Dx": "C([C:1]#[6N:2]->[Mn+:3]1(<-[3C-:4]#[O+:5])(<-[4C-:6]#[O+:7])(<-[5H-:8])<-[1N@@:9]([C:10]([C:11]([P:12]([c:13]2[c:14]([H:48])[c:15]([H:49])[c:16]([H:50])[c:17]([H:51])[c:18]2[H:52])[c:19]2[c:20]([H:53])[c:21]([H:54])[c:22]([H:55])[c:23]([H:56])[c:24]2[H:57])([H:46])[H:47])([H:44])[H:45])([H:43])[C:25]([H:58])([H:59])[C:26]([H:60])([H:61])[2P:27]->1([c:28]1[c:29]([H:62])[c:30]([H:63])[c:31]([H:64])[c:32]([H:65])[c:33]1[H:66])[c:34]1[c:35]([H:67])[c:36]([H:68])[c:37]([H:69])[c:38]([H:70])[c:39]1[H:71])([H:40])([H:41])[H:42]", "dummies": []}
C     -3.6289    -1.7461     2.9378
C     -2.5673    -1.2317     2.0670
N     -1.6763    -0.8036     1.3376
Mn     0.0000     0.0000     0.0000
C     -1.3996    -0.2514    -1.8044
O     -2.1369    -0.3856    -2.7475
C     -0.7154     2.1614     0.2165
O     -1.0916     3.3017     0.3314
H      1.0485     0.2194     1.4948
N      1.8257     0.5544    -1.3020
C      1.4429     0.4944    -2.6499
C      2.5382     0.7246    -3.7112
P      3.2896     2.4477    -3.7902
C      2.1124     3.7457    -3.2091
C      2.5751     4.8450    -2.4634
C      1.7065     5.8852    -2.1218
C      0.3735     5.8535    -2.5525
C     -0.0816     4.7899    -3.3347
C      0.7904     3.7520    -3.6796
C      4.7937     2.4260    -2.7217
C      6.0377     2.1987    -3.3312
C      7.2035     2.1701    -2.5627
C      7.1338     2.3514    -1.1795
C      5.9012     2.5617    -0.5633
C      4.7307     2.6057    -1.3289
C      2.8859    -0.3153    -0.9008
C      2.6615    -1.8405    -1.1404
P      1.0928    -2.3403    -0.4208
C      0.2956    -3.4259    -1.5956
C      1.0495    -4.2225    -2.4762
C      0.4032    -5.0420    -3.4105
C     -0.9899    -5.0902    -3.4547
C     -1.7421    -4.3299    -2.5541
C     -1.1025    -3.5056    -1.6225
C      1.4865    -3.3366     1.0055
C      1.0727    -2.9313     2.2808
C      1.3413    -3.7350     3.3927
C      2.0247    -4.9438     3.2340
C      2.4448    -5.3503     1.9640
C      2.1823    -4.5469     0.8522
H     -3.4435    -2.8119     3.1604
H     -4.6078    -1.6452     2.4216
H     -3.6477    -1.1665     3.8841
H      2.0507     1.4144    -1.1001
H      0.6367     1.2387    -2.8072
H      1.0015    -0.5077    -2.8343
H      2.0761     0.5467    -4.7040
H      3.3491    -0.0264    -3.6173
H      3.6111     4.9206    -2.1697
H      2.0675     6.7284    -1.5539
H     -0.2937     6.6664    -2.3023
H     -1.1004     4.7812    -3.6922
H      0.4400     2.9669    -4.3365
H      6.1031     2.0641    -4.4046
H      8.1626     2.0092    -3.0399
H      8.0399     2.3235    -0.5859
H      5.8475     2.6959     0.5067
H      3.7904     2.7921    -0.8390
H      3.0356    -0.1671     0.1898
H      3.8287    -0.0164    -1.4084
H      3.4886    -2.4153    -0.6702
H      2.6596    -2.0397    -2.2292
H      2.1318    -4.2192    -2.4542
H      0.9914    -5.6359    -4.1017
H     -1.4860    -5.7306    -4.1700
H     -2.8246    -4.3767    -2.5809
H     -1.7003    -2.9295    -0.9282
H      0.5345    -2.0043     2.4126
H      1.0129    -3.4192     4.3747
H      2.2255    -5.5662     4.0978
H      2.9737    -6.2861     1.8422
H      2.5168    -4.8759    -0.1206
72
{"conf": 24, "E": 131.55, "rms": -1.0, "geom": "OH", "total_charge": 0, "CA_charge": 1, "smiles": "C[C:1]#[6N:2]->[Mn+:3]1(<-[3C-:4]#[O+:5])(<-[4C-:6]#[O+:7])(<-[5H-:8])<-[1N@H:9]([CH2:10][CH2:11][P:12]([c:13]2[cH:14][cH:15][cH:16][cH:17][cH:18]2)[c:19]2[cH:20][cH:21][cH:22][cH:23][cH:24]2)[CH2:25][CH2:26][2P:27]->1([c:28]1[cH:29][cH:30][cH:31][cH:32][cH:33]1)[c:34]1[cH:35][cH:36][cH:37][cH:38][cH:39]1", "smiles3D": "C([C:1]#[6N:2]->[Mn+:3]1(<-[3C-:4]#[O+:5])(<-[4C-:6]#[O+:7])(<-[5H-:8])<-[1N@@:9]([C:10]([C:11]([P:12]([c:13]2[c:14]([H:48])[c:15]([H:49])[c:16]([H:50])[c:17]([H:51])[c:18]2[H:52])[c:19]2[c:20]([H:53])[c:21]([H:54])[c:22]([H:55])[c:23]([H:56])[c:24]2[H:57])([H:46])[H:47])([H:44])[H:45])([H:43])[C:25]([H:58])([H:59])[C:26]([H:60])([H:61])[2P:27]->1([c:28]1[c:29]([H:62])[c:30]([H:63])[c:31]([H:64])[c:32]([H:65])[c:33]1[H:66])[c:34]1[c:35]([H:67])[c:36]([H:68])[c:37]([H:69])[c:38]([H:70])[c:39]1[H:71])([H:40])([H:41])[H:42]", "smiles3Dx": "C([C:1]#[6N:2]->[Mn+:3]1(<-[3C-:4]#[O+:5])(<-[4C-:6]#[O+:7])(<-[5H-:8])<-[1N@@:9]([C:10]([C:11]([P:12]([c:13]2[c:14]([H:48])[c:15]([H:49])[c:16]([H:50])[c:17]([H:51])[c:18]2[H:52])[c:19]2[c:20]([H:53])[c:21]([H:54])[c:22]([H:55])[c:23]([H:56])[c:24]2[H:57])([H:46])[H:47])([H:44])[H:45])([H:43])[C:25]([H:58])([H:59])[C:26]([H:60])([H:61])[2P:27]->1([c:28]1[c:29]([H:62])[c:30]([H:63])[c:31]([H:64])[c:32]([H:65])[c:33]1[H:66])[c:34]1[c:35]([H:67])[c:36]([H:68])[c:37]([H:69])[c:38]([H:70])[c:39]1[H:71])([H:40])([H:41])[H:42]", "dummies": []}
C      3.2414     0.3009    -3.7683
C      2.2783     0.2053    -2.6699
N      1.4782     0.1289    -1.7415
Mn     0.0000     0.0000     0.0000
C      0.3551    -2.2685     0.0316
O      0.5510    -3.4571     0.0515
C      1.6611     0.2489     1.5573
O      2.5407     0.3766     2.3711
H     -0.1715     1.8330    -0.0639
N     -1.7210    -0.0418     1.5591
C     -1.9445    -1.3291     2.0816
C     -0.9332    -1.7163     3.1790
P     -1.3983    -3.2928     4.1071
C     -1.5362    -4.5215     2.7314
C     -2.6413    -4.5475     1.8647
C     -2.7015    -5.4840     0.8282
C     -1.6485    -6.3774     0.6410
C     -0.5514    -6.3679     1.5047
C     -0.4997    -5.4451     2.5491
C     -3.1399    -3.0203     4.6814
C     -4.0261    -4.1011     4.7802
C     -5.3349    -3.9075     5.2489
C     -5.7564    -2.6328     5.6335
C     -4.8688    -1.5538     5.5725
C     -3.5598    -1.7526     5.1251
C     -2.8847     0.5291     0.9501
C     -3.3970    -0.1934    -0.3314
P     -2.0894    -0.1970    -1.5560
C     -2.2842     1.2250    -2.6291
C     -3.1314     2.2945    -2.2871
C     -3.2095     3.4194    -3.1151
C     -2.4174     3.5055    -4.2624
C     -1.5299     2.4750    -4.5754
C     -1.4542     1.3447    -3.7555
C     -2.3646    -1.6794    -2.5214
C     -2.1672    -2.9367    -1.9339
C     -2.3497    -4.1037    -2.6820
C     -2.7785    -4.0261    -4.0091
C     -3.0495    -2.7771    -4.5821
C     -2.8536    -1.6087    -3.8394
H      4.2660     0.3694    -3.3544
H      3.0370     1.2113    -4.3585
H      3.1564    -0.5913    -4.4256
H     -1.4799     0.5160     2.2403
H     -1.8768    -2.0512     1.2526
H     -2.9668    -1.3906     2.5122
H      0.0688    -1.8537     2.7237
H     -0.8613    -0.8868     3.9144
H     -3.4519    -3.8420     1.9779
H     -3.5470    -5.4860     0.1516
H     -1.6915    -7.0969    -0.1632
H      0.2623    -7.0688     1.3653
H      0.3654    -5.4179     3.1972
H     -3.7072    -5.0949     4.5072
H     -6.0176    -4.7493     5.3067
H     -6.7656    -2.4853     5.9939
H     -5.1916    -0.5696     5.8951
H     -2.8844    -0.9065     5.1070
H     -3.7183     0.5628     1.6957
H     -2.6334     1.5757     0.6756
H     -4.2984     0.3143    -0.7278
H     -3.6648    -1.2356    -0.0759
H     -3.7211     2.2965    -1.3904
H     -3.8692     4.2380    -2.8582
H     -2.4856     4.3753    -4.9016
H     -0.9038     2.5483    -5.4590
H     -0.7550     0.5586    -4.0031
H     -1.9097    -3.0304    -0.8946
H     -2.1802    -5.0697    -2.2275
H     -2.9266    -4.9316    -4.5863
H     -3.4110    -2.7142    -5.5998
H     -3.0994    -0.6650    -4.3001
72
{"conf": 25, "E": 119.87, "rms": -1.0, "geom": "OH", "total_charge": 0, "CA_charge": 1, "smiles": "C[C:1]#[6N:2]->[Mn+:3]1(<-[3C-:4]#[O+:5])(<-[4C-:6]#[O+:7])(<-[5H-:8])<-[1N@H:9]([CH2:10][CH2:11][P:12]([c:13]2[cH:14][cH:15][cH:16][cH:17][cH:18]2)[c:19]2[cH:20][cH:21][cH:22][cH:23][cH:24]2)[CH2:25][CH2:26][2P:27]->1([c:28]1[cH:29][cH:30][cH:31][cH:32][cH:33]1)[c:34]1[cH:35][cH:36][cH:37][cH:38][cH:39]1", "smiles3D": "C([C:1]#[6N:2]->[Mn+:3]1(<-[3C-:4]#[O+:5])(<-[4C-:6]#[O+:7])(<-[5H-:8])<-[1N@@:9]([C:10]([C:11]([P:12]([c:13]2[c:14]([H:48])[c:15]([H:49])[c:16]([H:50])[c:17]([H:51])[c:18]2[H:52])[c:19]2[c:20]([H:53])[c:21]([H:54])[c:22]([H:55])[c:23]([H:56])[c:24]2[H:57])([H:46])[H:47])([H:44])[H:45])([H:43])[C:25]([H:58])([H:59])[C:26]([H:60])([H:61])[2P:27]->1([c:28]1[c:29]([H:62])[c:30]([H:63])[c:31]([H:64])[c:32]([H:65])[c:33]1[H:66])[c:34]1[c:35]([H:67])[c:36]([H:68])[c:37]([H:69])[c:38]([H:70])[c:39]1[H:71])([H:40])([H:41])[H:42]", "smiles3Dx": "C([C:1]#[6N:2]->[Mn+:3]1(<-[3C-:4]#[O+:5])(<-[4C-:6]#[O+:7])(<-[5H-:8])<-[1N@@:9]([C:10]([C:11]([P:12]([c:13]2[c:14]([H:48])[c:15]([H:49])[c:16]([H:50])[c:17]([H:51])[c:18]2[H:52])[c:19]2[c:20]([H:53])[c:21]([H:54])[c:22]([H:55])[c:23]([H:56])[c:24]2[H:57])([H:46])[H:47])([H:44])[H:45])([H:43])[C:25]([H:58])([H:59])[C:26]([H:60])([H:61])[2P:27]->1([c:28]1[c:29]([H:62])[c:30]([H:63])[c:31]([H:64])[c:32]([H:65])[c:33]1[H:66])[c:34]1[c:35]([H:67])[c:36]([H:68])[c:37]([H:69])[c:38]([H:70])[c:39]1[H:71])([H:40])([H:41])[H:42]", "dummies": []}
C     -0.3164     3.3859    -3.6353
C     -0.2292     2.3953    -2.5634
N     -0.1533     1.5600    -1.6662
Mn     0.0000     0.0000     0.0000
C     -0.9783     1.4778     1.4513
O     -1.4921     2.2570     2.2147
C     -2.0732    -0.8409    -0.5000
O     -3.1637    -1.2841    -0.7619
H      0.7632    -1.1809    -1.1852
N      0.5250    -1.4575     1.7160
C     -0.6245    -2.1199     2.1754
C     -0.9671    -3.3606     1.3282
P      0.2288    -4.7760     1.6550
C     -0.5039    -6.2338     0.7848
C     -1.5340    -6.1050    -0.1609
C     -2.0298    -7.2359    -0.8172
C     -1.5006    -8.4984    -0.5398
C     -0.4695    -8.6313     0.3916
C      0.0294    -7.5032     1.0486
C      1.6161    -4.3819     0.5001
C      2.8897    -4.1258     1.0267
C      3.9332    -3.7289     0.1847
C      3.7120    -3.5942    -1.1880
C      2.4468    -3.8529    -1.7200
C      1.3998    -4.2438    -0.8801
C      1.2431    -0.7448     2.7190
C      2.6075    -0.1717     2.2330
P      2.3530     0.8139     0.7571
C      3.7251     0.4258    -0.3126
C      3.4966     0.1147    -1.6597
C      4.5674    -0.2356    -2.4885
C      5.8679    -0.2710    -1.9762
C      6.1009     0.0577    -0.6380
C      5.0333     0.4113     0.1927
C      2.5109     2.5341     1.2117
C      3.0076     3.4606     0.2813
C      3.0974     4.8146     0.6166
C      2.6854     5.2523     1.8780
C      2.1669     4.3397     2.7993
C      2.0687     2.9858     2.4661
H      0.4408     3.1549    -4.4137
H     -0.1242     4.3968    -3.2224
H     -1.3298     3.3545    -4.0852
H      1.1004    -2.0615     1.3691
H     -1.4734    -1.4070     2.1231
H     -0.5090    -2.4438     3.2350
H     -1.9922    -3.6965     1.5959
H     -0.9453    -3.0972     0.2539
H     -1.9531    -5.1406    -0.4052
H     -2.8231    -7.1325    -1.5450
H     -1.8829    -9.3725    -1.0499
H     -0.0552    -9.6085     0.6031
H      0.8337    -7.6182     1.7622
H      3.0653    -4.2078     2.0918
H      4.9106    -3.5165     0.5974
H      4.5188    -3.2838    -1.8387
H      2.2736    -3.7398    -2.7823
H      0.4218    -4.4177    -1.3065
H      0.6134     0.0928     3.0825
H      1.4493    -1.4216     3.5805
H      3.0631     0.4476     3.0323
H      3.2897    -1.0157     1.9974
H      2.4965     0.1424    -2.0689
H      4.3877    -0.4865    -3.5256
H      6.6945    -0.5501    -2.6157
H      7.1082     0.0315    -0.2427
H      5.2262     0.6599     1.2284
H      3.3138     3.1428    -0.7071
H      3.4781     5.5260    -0.1055
H      2.7545     6.3004     2.1370
H      1.8264     4.6850     3.7665
H      1.6350     2.3054     3.1835
72
{"conf": 26, "E": 124.07, "rms": -1.0, "geom": "OH", "total_charge": 0, "CA_charge": 1, "smiles": "C[C:1]#[6N:2]->[Mn+:3]1(<-[3C-:4]#[O+:5])(<-[4C-:6]#[O+:7])(<-[5H-:8])<-[1N@H:9]([CH2:10][CH2:11][P:12]([c:13]2[cH:14][cH:15][cH:16][cH:17][cH:18]2)[c:19]2[cH:20][cH:21][cH:22][cH:23][cH:24]2)[CH2:25][CH2:26][2P:27]->1([c:28]1[cH:29][cH:30][cH:31][cH:32][cH:33]1)[c:34]1[cH:35][cH:36][cH:37][cH:38][cH:39]1", "smiles3D": "C([C:1]#[6N:2]->[Mn+:3]1(<-[3C-:4]#[O+:5])(<-[4C-:6]#[O+:7])(<-[5H-:8])<-[1N@@:9]([C:10]([C:11]([P:12]([c:13]2[c:14]([H:48])[c:15]([H:49])[c:16]([H:50])[c:17]([H:51])[c:18]2[H:52])[c:19]2[c:20]([H:53])[c:21]([H:54])[c:22]([H:55])[c:23]([H:56])[c:24]2[H:57])([H:46])[H:47])([H:44])[H:45])([H:43])[C:25]([H:58])([H:59])[C:26]([H:60])([H:61])[2P:27]->1([c:28]1[c:29]([H:62])[c:30]([H:63])[c:31]([H:64])[c:32]([H:65])[c:33]1[H:66])[c:34]1[c:35]([H:67])[c:36]([H:68])[c:37]([H:69])[c:38]([H:70])[c:39]1[H:71])([H:40])([H:41])[H:42]", "smiles3Dx": "C([C:1]#[6N:2]->[Mn+:3]1(<-[3C-:4]#[O+:5])(<-[4C-:6]#[O+:7])(<-[5H-:8])<-[1N@@:9]([C:10]([C:11]([P:12]([c:13]2[c:14]([H:48])[c:15]([H:49])[c:16]([H:50])[c:17]([H:51])[c:18]2[H:52])[c:19]2[c:20]([H:53])[c:21]([H:54])[c:22]([H:55])[c:23]([H:56])[c:24]2[H:57])([H:46])[H:47])([H:44])[H:45])([H:43])[C:25]([H:58])([H:59])[C:26]([H:60])([H:61])[2P:27]->1([c:28]1[c:29]([H:62])[c:30]([H:63])[c:31]([H:64])[c:32]([H:65])[c:33]1[H:66])[c:34]1[c:35]([H:67])[c:36]([H:68])[c:37]([H:69])[c:38]([H:70])[c:39]1[H:71])([H:40])([H:41])[H:42]", "dummies": []}
C     -4.2524    -1.5870    -2.0494
C     -3.0011    -1.1228    -1.4496
N     -1.9514    -0.7324    -0.9456
Mn     0.0000     0.0000     0.0000
C     -0.1073    -1.7157     1.5130
O     -0.1627    -2.6181     2.3118
C      1.2288    -1.3023    -1.4360
O      1.8750    -1.9861    -2.1909
H      0.0759     1.3653    -1.2250
N      1.7754     0.9532     1.1572
C      2.8897     0.0770     1.1348
C      4.1323     0.6566     0.4355
P      3.7554     1.1994    -1.3217
C      5.4024     1.2361    -2.1687
C      6.6126     1.3272    -1.4560
C      7.8312     1.3895    -2.1444
C      7.8514     1.3698    -3.5442
C      6.6519     1.2863    -4.2582
C      5.4321     1.2234    -3.5723
C      3.4643     3.0162    -1.1163
C      2.2698     3.5715    -1.5933
C      2.0025     4.9327    -1.4134
C      2.9377     5.7524    -0.7720
C      4.1424     5.2093    -0.3130
C      4.4055     3.8472    -0.4809
C      1.3471     1.2937     2.4776
C      0.1386     2.2713     2.5546
P     -1.2444     1.5778     1.6527
C     -2.3609     0.8277     2.8300
C     -1.8787     0.2548     4.0199
C     -2.7654    -0.3445     4.9212
C     -4.1328    -0.3889     4.6364
C     -4.6154     0.1570     3.4448
C     -3.7339     0.7599     2.5413
C     -2.1003     2.9750     0.9521
C     -2.4671     4.0572     1.7661
C     -3.1210     5.1609     1.2096
C     -3.4045     5.1911    -0.1598
C     -3.0456     4.1114    -0.9721
C     -2.4045     2.9988    -0.4155
H     -4.0270    -2.3136    -2.8581
H     -4.8036    -0.7218    -2.4721
H     -4.8752    -2.0784    -1.2727
H      1.9757     1.7331     0.7341
H      3.1905    -0.2219     2.1658
H      2.5918    -0.8435     0.6071
H      4.9066    -0.1381     0.4039
H      4.5238     1.5067     1.0312
H      6.6223     1.3528    -0.3752
H      8.7608     1.4553    -1.5927
H      8.7961     1.4163    -4.0759
H      6.6652     1.2739    -5.3428
H      4.5086     1.1667    -4.1365
H      1.5456     2.9496    -2.1027
H      1.0715     5.3507    -1.7718
H      2.7267     6.8048    -0.6292
H      4.8710     5.8408     0.1782
H      5.3364     3.4459    -0.1067
H      1.0738     0.3566     3.0092
H      2.2002     1.7630     3.0225
H     -0.1455     2.4385     3.6157
H      0.4271     3.2432     2.0987
H     -0.8282     0.2628     4.2632
H     -2.3930    -0.7767     5.8407
H     -4.8168    -0.8547     5.3353
H     -5.6736     0.1125     3.2188
H     -4.1233     1.1707     1.6172
H     -2.2332     4.0573     2.8209
H     -3.3953     6.0012     1.8353
H     -3.9005     6.0533    -0.5911
H     -3.2631     4.1371    -2.0321
H     -2.1476     2.1635    -1.0518
72
{"conf": 27, "E": 133.34, "rms": -1.0, "geom": "OH", "total_charge": 0, "CA_charge": 1, "smiles": "C[C:1]#[6N:2]->[Mn+:3]1(<-[3C-:4]#[O+:5])(<-[4C-:6]#[O+:7])(<-[5H-:8])<-[1N@H:9]([CH2:10][CH2:11][P:12]([c:13]2[cH:14][cH:15][cH:16][cH:17][cH:18]2)[c:19]2[cH:20][cH:21][cH:22][cH:23][cH:24]2)[CH2:25][CH2:26][2P:27]->1([c:28]1[cH:29][cH:30][cH:31][cH:32][cH:33]1)[c:34]1[cH:35][cH:36][cH:37][cH:38][cH:39]1", "smiles3D": "C([C:1]#[6N:2]->[Mn+:3]1(<-[3C-:4]#[O+:5])(<-[4C-:6]#[O+:7])(<-[5H-:8])<-[1N@@:9]([C:10]([C:11]([P:12]([c:13]2[c:14]([H:48])[c:15]([H:49])[c:16]([H:50])[c:17]([H:51])[c:18]2[H:52])[c:19]2[c:20]([H:53])[c:21]([H:54])[c:22]([H:55])[c:23]([H:56])[c:24]2[H:57])([H:46])[H:47])([H:44])[H:45])([H:43])[C:25]([H:58])([H:59])[C:26]([H:60])([H:61])[2P:27]->1([c:28]1[c:29]([H:62])[c:30]([H:63])[c:31]([H:64])[c:32]([H:65])[c:33]1[H:66])[c:34]1[c:35]([H:67])[c:36]([H:68])[c:37]([H:69])[c:38]([H:70])[c:39]1[H:71])([H:40])([H:41])[H:42]", "smiles3Dx": "C([C:1]#[6N:2]->[Mn+:3]1(<-[3C-:4]#[O+:5])(<-[4C-:6]#[O+:7])(<-[5H-:8])<-[1N@@:9]([C:10]([C:11]([P:12]([c:13]2[c:14]([H:48])[c:15]([H:49])[c:16]([H:50])[c:17]([H:51])[c:18]2[H:52])[c:19]2[c:20]([H:53])[c:21]([H:54])[c:22]([H:55])[c:23]([H:56])[c:24]2[H:57])([H:46])[H:47])([H:44])[H:45])([H:43])[C:25]([H:58])([H:59])[C:26]([H:60])([H:61])[2P:27]->1([c:28]1[c:29]([H:62])[c:30]([H:63])[c:31]([H:64])[c:32]([H:65])[c:33]1[H:66])[c:34]1[c:35]([H:67])[c:36]([H:68])[c:37]([H:69])[c:38]([H:70])[c:39]1[H:71])([H:40])([H:41])[H:42]", "dummies": []}
C      1.1691    -0.7591     4.7759
C      0.8276    -0.5400     3.3730
N      0.5382    -0.3542     2.1943
Mn     0.0000     0.0000     0.0000
C      1.5944    -1.5247    -0.6250
O      2.4372    -2.3216    -0.9573
C     -1.5591    -1.6804     0.0802
O     -2.3707    -2.5728     0.1262
H     -1.2815     1.2156     0.5136
N     -0.3206     0.6408    -2.2117
C     -0.8875    -0.4401    -2.9280
C     -2.3858    -0.2732    -3.2585
P     -3.3455     0.5683    -1.8832
C     -4.3647     1.7643    -2.8540
C     -5.5214     1.3703    -3.5447
C     -6.2078     2.2910    -4.3411
C     -5.7412     3.6039    -4.4593
C     -4.5825     3.9976    -3.7833
C     -3.8959     3.0799    -2.9851
C     -4.5537    -0.6459    -1.1853
C     -4.9057    -0.5170     0.1655
C     -5.7942    -1.4211     0.7563
C     -6.3485    -2.4533    -0.0040
C     -6.0204    -2.5774    -1.3572
C     -5.1240    -1.6774    -1.9496
C      0.9217     1.1008    -2.7412
C      1.5414     2.3152    -1.9888
P      1.7456     1.9078    -0.2571
C      1.4305     3.4109     0.6459
C      0.5728     3.3899     1.7511
C      0.3416     4.5571     2.4803
C      0.9679     5.7498     2.1084
C      1.8300     5.7736     1.0092
C      2.0643     4.6067     0.2771
C      3.4584     1.4861     0.0180
C      4.1988     0.8052    -0.9651
C      5.5226     0.4318    -0.7131
C      6.1119     0.7236     0.5194
C      5.3779     1.3925     1.5060
C      4.0536     1.7660     1.2592
H      2.2326    -1.0577     4.8547
H      1.0035     0.1767     5.3465
H      0.5311    -1.5651     5.1894
H     -0.8795     1.3563    -2.2145
H     -0.3477    -0.6159    -3.8912
H     -0.7629    -1.3499    -2.3118
H     -2.8147    -1.2658    -3.4961
H     -2.4687     0.3501    -4.1764
H     -5.8908     0.3586    -3.4807
H     -7.0977     1.9908    -4.8742
H     -6.2730     4.3095    -5.0822
H     -4.2174     5.0143    -3.8783
H     -2.9848     3.3845    -2.4755
H     -4.4687     0.2697     0.7697
H     -6.0459    -1.3210     1.8032
H     -7.0309    -3.1596     0.4534
H     -6.4683    -3.3667    -1.9487
H     -4.8999    -1.7849    -3.0017
H      0.7764     1.3997    -3.8041
H      1.6468     0.2618    -2.7201
H      2.5226     2.5767    -2.4380
H      0.8571     3.1830    -2.0835
H      0.1005     2.4683     2.0572
H     -0.3181     4.5421     3.3396
H      0.7872     6.6516     2.6790
H      2.3218     6.6953     0.7277
H      2.7444     4.6321    -0.5641
H      3.7646     0.5471    -1.9197
H      6.0916    -0.0925    -1.4701
H      7.1355     0.4193     0.7118
H      5.8282     1.6143     2.4651
H      3.4949     2.2589     2.0454
72
{"conf": 28, "E": 126.67, "rms": -1.0, "geom": "OH", "total_charge": 0, "CA_charge": 1, "smiles": "C[C:1]#[6N:2]->[Mn+:3]1(<-[3C-:4]#[O+:5])(<-[4C-:6]#[O+:7])(<-[5H-:8])<-[1N@H:9]([CH2:10][CH2:11][P:12]([c:13]2[cH:14][cH:15][cH:16][cH:17][cH:18]2)[c:19]2[cH:20][cH:21][cH:22][cH:23][cH:24]2)[CH2:25][CH2:26][2P:27]->1([c:28]1[cH:29][cH:30][cH:31][cH:32][cH:33]1)[c:34]1[cH:35][cH:36][cH:37][cH:38][cH:39]1", "smiles3D": "C([C:1]#[6N:2]->[Mn+:3]1(<-[3C-:4]#[O+:5])(<-[4C-:6]#[O+:7])(<-[5H-:8])<-[1N@@:9]([C:10]([C:11]([P:12]([c:13]2[c:14]([H:48])[c:15]([H:49])[c:16]([H:50])[c:17]([H:51])[c:18]2[H:52])[c:19]2[c:20]([H:53])[c:21]([H:54])[c:22]([H:55])[c:23]([H:56])[c:24]2[H:57])([H:46])[H:47])([H:44])[H:45])([H:43])[C:25]([H:58])([H:59])[C:26]([H:60])([H:61])[2P:27]->1([c:28]1[c:29]([H:62])[c:30]([H:63])[c:31]([H:64])[c:32]([H:65])[c:33]1[H:66])[c:34]1[c:35]([H:67])[c:36]([H:68])[c:37]([H:69])[c:38]([H:70])[c:39]1[H:71])([H:40])([H:41])[H:42]", "smiles3Dx": "C([C:1]#[6N:2]->[Mn+:3]1(<-[3C-:4]#[O+:5])(<-[4C-:6]#[O+:7])(<-[5H-:8])<-[1N@@:9]([C:10]([C:11]([P:12]([c:13]2[c:14]([H:48])[c:15]([H:49])[c:16]([H:50])[c:17]([H:51])[c:18]2[H:52])[c:19]2[c:20]([H:53])[c:21]([H:54])[c:22]([H:55])[c:23]([H:56])[c:24]2[H:57])([H:46])[H:47])([H:44])[H:45])([H:43])[C:25]([H:58])([H:59])[C:26]([H:60])([H:61])[2P:27]->1([c:28]1[c:29]([H:62])[c:30]([H:63])[c:31]([H:64])[c:32]([H:65])[c:33]1[H:66])[c:34]1[c:35]([H:67])[c:36]([H:68])[c:37]([H:69])[c:38]([H:70])[c:39]1[H:71])([H:40])([H:41])[H:42]", "dummies": []}
C     -1.1417    -4.8226     0.4364
C     -0.8015    -3.4044     0.3343
N     -0.5161    -2.2151     0.2317
Mn     0.0000     0.0000     0.0000
C      1.6464    -0.2865     1.5709
O      2.5022    -0.4446     2.4042
C      1.5171    -0.4240    -1.6589
O      2.3162    -0.6364    -2.5371
H     -1.3487     0.1443    -1.2472
N      0.2421     2.2939    -0.1352
C      1.3628     2.7182     0.6040
C      1.8995     4.0975     0.1701
P      3.0925     4.8578     1.4089
C      4.2731     3.4591     1.6861
C      5.4319     3.3943     0.8974
C      6.3400     2.3469     1.0691
C      6.1014     1.3565     2.0264
C      4.9460     1.4153     2.8130
C      4.0204     2.4444     2.6247
C      2.1478     4.9954     2.9985
C      2.8421     4.9979     4.2193
C      2.1462     5.1192     5.4255
C      0.7588     5.2774     5.4223
C      0.0686     5.3280     4.2087
C      0.7601     5.2097     2.9992
C     -1.0156     2.8888     0.2228
C     -1.6001     2.5674     1.6373
P     -1.5950     0.7927     1.8983
C     -3.3074     0.2998     1.7927
C     -4.2416     0.8011     2.7118
C     -5.5824     0.4206     2.6236
C     -5.9969    -0.4622     1.6246
C     -5.0700    -0.9683     0.7118
C     -3.7262    -0.5886     0.7918
C     -1.0632     0.4656     3.5765
C     -1.5622    -0.6596     4.2588
C     -1.1067    -0.9662     5.5451
C     -0.1494    -0.1568     6.1591
C      0.3693     0.9488     5.4867
C     -0.0666     1.2476     4.1934
H     -0.6521    -5.2621     1.3299
H     -0.7864    -5.3482    -0.4753
H     -2.2431    -4.9320     0.5255
H      0.3990     2.4777    -1.0206
H      2.1694     1.9716     0.4445
H      1.1235     2.7437     1.6825
H      2.4376     3.9716    -0.7954
H      1.0864     4.8245    -0.0129
H      5.6298     4.1568     0.1522
H      7.2324     2.3019     0.4598
H      6.8103     0.5475     2.1605
H      4.7558     0.6465     3.5484
H      3.1159     2.4504     3.2155
H      3.9215     4.8929     4.2332
H      2.6848     5.1004     6.3603
H      0.2238     5.3702     6.3574
H     -1.0036     5.4689     4.2066
H      0.2101     5.2794     2.0737
H     -0.9420     3.9902     0.1229
H     -1.7633     2.5417    -0.5264
H     -1.0016     3.0754     2.4124
H     -2.6460     2.9421     1.6864
H     -3.9329     1.4958     3.4882
H     -6.3048     0.8071     3.3290
H     -7.0297    -0.7617     1.5605
H     -5.3888    -1.6518    -0.0658
H     -3.0112    -0.9801     0.0809
H     -2.2820    -1.3164     3.7919
H     -1.4861    -1.8464     6.0577
H      0.1967    -0.3954     7.1551
H      1.1269     1.5550     5.9596
H      0.4046     2.0696     3.6890
72
{"conf": 29, "E": 127.69, "rms": -1.0, "geom": "OH", "total_charge": 0, "CA_charge": 1, "smiles": "C[C:1]#[6N:2]->[Mn+:3]1(<-[3C-:4]#[O+:5])(<-[4C-:6]#[O+:7])(<-[5H-:8])<-[1N@H:9]([CH2:10][CH2:11][P:12]([c:13]2[cH:14][cH:15][cH:16][cH:17][cH:18]2)[c:19]2[cH:20][cH:21][cH:22][cH:23][cH:24]2)[CH2:25][CH2:26][2P:27]->1([c:28]1[cH:29][cH:30][cH:31][cH:32][cH:33]1)[c:34]1[cH:35][cH:36][cH:37][cH:38][cH:39]1", "smiles3D": "C([C:1]#[6N:2]->[Mn+:3]1(<-[3C-:4]#[O+:5])(<-[4C-:6]#[O+:7])(<-[5H-:8])<-[1N@@:9]([C:10]([C:11]([P:12]([c:13]2[c:14]([H:48])[c:15]([H:49])[c:16]([H:50])[c:17]([H:51])[c:18]2[H:52])[c:19]2[c:20]([H:53])[c:21]([H:54])[c:22]([H:55])[c:23]([H:56])[c:24]2[H:57])([H:46])[H:47])([H:44])[H:45])([H:43])[C:25]([H:58])([H:59])[C:26]([H:60])([H:61])[2P:27]->1([c:28]1[c:29]([H:62])[c:30]([H:63])[c:31]([H:64])[c:32]([H:65])[c:33]1[H:66])[c:34]1[c:35]([H:67])[c:36]([H:68])[c:37]([H:69])[c:38]([H:70])[c:39]1[H:71])([H:40])([H:41])[H:42]", "smiles3Dx": "C([C:1]#[6N:2]->[Mn+:3]1(<-[3C-:4]#[O+:5])(<-[4C-:6]#[O+:7])(<-[5H-:8])<-[1N@@:9]([C:10]([C:11]([P:12]([c:13]2[c:14]([H:48])[c:15]([H:49])[c:16]([H:50])[c:17]([H:51])[c:18]2[H:52])[c:19]2[c:20]([H:53])[c:21]([H:54])[c:22]([H:55])[c:23]([H:56])[c:24]2[H:57])([H:46])[H:47])([H:44])[H:45])([H:43])[C:25]([H:58])([H:59])[C:26]([H:60])([H:61])[2P:27]->1([c:28]1[c:29]([H:62])[c:30]([H:63])[c:31]([H:64])[c:32]([H:65])[c:33]1[H:66])[c:34]1[c:35]([H:67])[c:36]([H:68])[c:37]([H:69])[c:38]([H:70])[c:39]1[H:71])([H:40])([H:41])[H:42]", "dummies": []}
C     -4.3375    -2.4322    -0.2392
C     -3.0683    -1.7096    -0.1671
N     -1.9991    -1.1078    -0.1065
Mn     0.0000     0.0000     0.0000
C     -1.1128     1.9475     0.4628
O     -1.7006     2.9730     0.7027
C      0.1578    -0.4386     2.2479
O      0.2370    -0.6665     3.4291
H      0.8787    -1.5740    -0.3650
N      2.0028     1.1493    -0.2543
C      2.4141     1.6982     0.9854
C      3.6737     1.0297     1.5647
P      3.4382    -0.8259     1.7189
C      4.9069    -1.5447     0.8649
C      6.1929    -1.0020     1.0185
C      7.2859    -1.5987     0.3814
C      7.1041    -2.7414    -0.4035
C      5.8275    -3.2873    -0.5549
C      4.7322    -2.6921     0.0789
C      3.8259    -1.2237     3.4796
C      3.0921    -2.2367     4.1108
C      3.3678    -2.5857     5.4364
C      4.3850    -1.9306     6.1360
C      5.1302    -0.9305     5.5092
C      4.8557    -0.5767     4.1847
C      1.8523     2.1231    -1.2905
C      1.4603     1.5526    -2.6876
P     -0.0338     0.5776    -2.5380
C     -1.4007     1.5631    -3.1313
C     -1.4450     2.9483    -2.8953
C     -2.5411     3.7011    -3.3308
C     -3.6021     3.0767    -3.9916
C     -3.5707     1.6984    -4.2146
C     -2.4788     0.9405    -3.7820
C      0.1538    -0.7797    -3.6786
C     -0.1477    -2.0847    -3.2681
C     -0.0459    -3.1454    -4.1731
C      0.3565    -2.9063    -5.4907
C      0.6541    -1.6039    -5.9051
C      0.5490    -0.5412    -5.0031
H     -5.0800    -1.8265    -0.7987
H     -4.1806    -3.4007    -0.7568
H     -4.7107    -2.6188     0.7885
H      2.6174     0.5423    -0.5511
H      1.5863     1.5771     1.7056
H      2.6211     2.7918     0.8983
H      4.5271     1.2488     0.8902
H      3.8869     1.4782     2.5558
H      6.3556    -0.1193     1.6225
H      8.2761    -1.1799     0.4998
H      7.9518    -3.2045    -0.8925
H      5.6847    -4.1739    -1.1589
H      3.7480    -3.1277    -0.0394
H      2.3076    -2.7569     3.5748
H      2.7959    -3.3685     5.9186
H      4.5998    -2.2022     7.1618
H      5.9203    -0.4270     6.0509
H      5.4447     0.2014     3.7256
H      1.0763     2.8529    -0.9758
H      2.8154     2.6736    -1.4090
H      2.2840     0.9091    -3.0601
H      1.2974     2.3848    -3.4018
H     -0.6457     3.4526    -2.3728
H     -2.5745     4.7667    -3.1459
H     -4.4533     3.6582    -4.3224
H     -4.3970     1.2144    -4.7201
H     -2.4836    -0.1301    -3.9480
H     -0.4755    -2.2810    -2.2574
H     -0.2847    -4.1517    -3.8547
H      0.4316    -3.7285    -6.1916
H      0.9584    -1.4165    -6.9266
H      0.7658     0.4632    -5.3396
72
{"conf": 30, "E": 134.93, "rms": -1.0, "geom": "OH", "total_charge": 0, "CA_charge": 1, "smiles": "C[C:1]#[6N:2]->[Mn+:3]1(<-[3C-:4]#[O+:5])(<-[4C-:6]#[O+:7])(<-[5H-:8])<-[1N@H:9]([CH2:10][CH2:11][P:12]([c:13]2[cH:14][cH:15][cH:16][cH:17][cH:18]2)[c:19]2[cH:20][cH:21][cH:22][cH:23][cH:24]2)[CH2:25][CH2:26][2P:27]->1([c:28]1[cH:29][cH:30][cH:31][cH:32][cH:33]1)[c:34]1[cH:35][cH:36][cH:37][cH:38][cH:39]1", "smiles3D": "C([C:1]#[6N:2]->[Mn+:3]1(<-[3C-:4]#[O+:5])(<-[4C-:6]#[O+:7])(<-[5H-:8])<-[1N@@:9]([C:10]([C:11]([P:12]([c:13]2[c:14]([H:48])[c:15]([H:49])[c:16]([H:50])[c:17]([H:51])[c:18]2[H:52])[c:19]2[c:20]([H:53])[c:21]([H:54])[c:22]([H:55])[c:23]([H:56])[c:24]2[H:57])([H:46])[H:47])([H:44])[H:45])([H:43])[C:25]([H:58])([H:59])[C:26]([H:60])([H:61])[2P:27]->1([c:28]1[c:29]([H:62])[c:30]([H:63])[c:31]([H:64])[c:32]([H:65])[c:33]1[H:66])[c:34]1[c:35]([H:67])[c:36]([H:68])[c:37]([H:69])[c:38]([H:70])[c:39]1[H:71])([H:40])([H:41])[H:42]", "smiles3Dx": "C([C:1]#[6N:2]->[Mn+:3]1(<-[3C-:4]#[O+:5])(<-[4C-:6]#[O+:7])(<-[5H-:8])<-[1N@@:9]([C:10]([C:11]([P:12]([c:13]2[c:14]([H:48])[c:15]([H:49])[c:16]([H:50])[c:17]([H:51])[c:18]2[H:52])[c:19]2[c:20]([H:53])[c:21]([H:54])[c:22]([H:55])[c:23]([H:56])[c:24]2[H:57])([H:46])[H:47])([H:44])[H:45])([H:43])[C:25]([H:58])([H:59])[C:26]([H:60])([H:61])[2P:27]->1([c:28]1[c:29]([H:62])[c:30]([H:63])[c:31]([H:64])[c:32]([H:65])[c:33]1[H:66])[c:34]1[c:35]([H:67])[c:36]([H:68])[c:37]([H:69])[c:38]([H:70])[c:39]1[H:71])([H:40])([H:41])[H:42]", "dummies": []}
C      4.4107     1.5933     1.6750
C      3.1090     1.1478     1.1780
N      2.0179     0.7629     0.7628
Mn     0.0000     0.0000     0.0000
C     -0.2512    -1.1394     1.9706
O     -0.3875    -1.7304     3.0138
C     -1.1171     1.7626     0.9386
O     -1.7015     2.6891     1.4451
H      0.2005     0.9932    -1.5187
N     -1.8184    -1.0910    -0.9410
C     -3.0275    -0.5856    -0.4347
C     -4.2398    -0.8845    -1.3558
P     -4.8297     0.5856    -2.3696
C     -3.2694     1.2545    -3.0961
C     -2.5363     2.2714    -2.4601
C     -1.3590     2.7536    -3.0454
C     -0.9019     2.2149    -4.2515
C     -1.6158     1.1845    -4.8690
C     -2.7919     0.6981    -4.2911
C     -5.4183     1.8731    -1.1709
C     -5.7761     1.5468     0.1495
C     -6.3280     2.5167     0.9930
C     -6.5473     3.8126     0.5190
C     -6.2141     4.1451    -0.7985
C     -5.6518     3.1775    -1.6360
C     -1.6382    -2.4962    -0.7472
C     -0.3957    -3.1031    -1.4674
P      1.0637    -2.1162    -1.1151
C      2.1203    -3.0790    -0.0376
C      3.5209    -2.9810    -0.1498
C      4.3523    -3.7056     0.7153
C      3.7843    -4.4941     1.7289
C      2.3957    -4.5578     1.8767
C      1.5644    -3.8548     0.9986
C      1.8737    -1.9851    -2.7022
C      1.7236    -0.8335    -3.4876
C      2.2752    -0.7706    -4.7735
C      2.9735    -1.8649    -5.2910
C      3.1209    -3.0230    -4.5207
C      2.5528    -3.0928    -3.2390
H      4.8245     0.8358     2.3797
H      4.2858     2.5582     2.2053
H      5.1118     1.7234     0.8219
H     -1.7813    -0.9219    -1.8347
H     -2.9227     0.5107    -0.3124
H     -3.2232    -1.0215     0.5788
H     -5.0989    -1.2662    -0.7519
H     -3.9720    -1.6764    -2.0860
H     -2.8625     2.6851    -1.5175
H     -0.8053     3.5470    -2.5702
H      0.0147     2.5789    -4.6932
H     -1.2597     0.7589    -5.7921
H     -3.3430    -0.0988    -4.7827
H     -5.6158     0.5568     0.5513
H     -6.5910     2.2637     2.0148
H     -6.9807     4.5563     1.1663
H     -6.3770     5.1504    -1.1624
H     -5.4171     3.4369    -2.6562
H     -1.5454    -2.7004     0.3425
H     -2.5334    -3.0427    -1.1203
H     -0.5815    -3.1110    -2.5687
H     -0.2406    -4.1522    -1.1180
H      3.9749    -2.3471    -0.9045
H      5.4386    -3.6435     0.6067
H      4.4269    -5.0478     2.4072
H      1.9670    -5.1617     2.6702
H      0.4891    -3.9051     1.1360
H      1.1573     0.0047    -3.1300
H      2.1382     0.1182    -5.3818
H      3.3856    -1.8116    -6.2940
H      3.6479    -3.8752    -4.9302
H      2.6513    -4.0111    -2.6680
72
{"conf": 31, "E": 318.66, "rms": -1.0, "geom": "OH", "total_charge": 0, "CA_charge": 1, "smiles": "C[C:1]#[6N:2]->[Mn+:3]1(<-[3C-:4]#[O+:5])(<-[4C-:6]#[O+:7])(<-[5H-:8])<-[1N@H:9]([CH2:10][CH2:11][P:12]([c:13]2[cH:14][cH:15][cH:16][cH:17][cH:18]2)[c:19]2[cH:20][cH:21][cH:22][cH:23][cH:24]2)[CH2:25][CH2:26][2P:27]->1([c:28]1[cH:29][cH:30][cH:31][cH:32][cH:33]1)[c:34]1[cH:35][cH:36][cH:37][cH:38][cH:39]1", "smiles3D": "C([C:1]#[6N:2]->[Mn+:3]1(<-[3C-:4]#[O+:5])(<-[4C-:6]#[O+:7])(<-[5H-:8])<-[1N@@:9]([C:10]([C:11]([P:12]([c:13]2[c:14]([H:48])[c:15]([H:49])[c:16]([H:50])[c:17]([H:51])[c:18]2[H:52])[c:19]2[c:20]([H:53])[c:21]([H:54])[c:22]([H:55])[c:23]([H:56])[c:24]2[H:57])([H:46])[H:47])([H:44])[H:45])([H:43])[C:25]([H:58])([H:59])[C:26]([H:60])([H:61])[2P:27]->1([c:28]1[c:29]([H:62])[c:30]([H:63])[c:31]([H:64])[c:32]([H:65])[c:33]1[H:66])[c:34]1[c:35]([H:67])[c:36]([H:68])[c:37]([H:69])[c:38]([H:70])[c:39]1[H:71])([H:40])([H:41])[H:42]", "smiles3Dx": "C([C:1]#[6N:2]->[Mn+:3]1(<-[3C-:4]#[O+:5])(<-[4C-:6]#[O+:7])(<-[5H-:8])<-[1N@@:9]([C:10]([C:11]([P:12]([c:13]2[c:14]([H:48])[c:15]([H:49])[c:16]([H:50])[c:17]([H:51])[c:18]2[H:52])[c:19]2[c:20]([H:53])[c:21]([H:54])[c:22]([H:55])[c:23]([H:56])[c:24]2[H:57])([H:46])[H:47])([H:44])[H:45])([H:43])[C:25]([H:58])([H:59])[C:26]([H:60])([H:61])[2P:27]->1([c:28]1[c:29]([H:62])[c:30]([H:63])[c:31]([H:64])[c:32]([H:65])[c:33]1[H:66])[c:34]1[c:35]([H:67])[c:36]([H:68])[c:37]([H:69])[c:38]([H:70])[c:39]1[H:71])([H:40])([H:41])[H:42]", "dummies": []}
C     -0.6892    -3.3795     3.1951
C      0.0566    -2.5392     2.2879
N      0.3694    -1.7228     1.4297
Mn     0.0000     0.0000     0.0000
C      1.5747     1.4455     0.7657
O      2.2850     2.3365     1.1282
C      1.4665    -0.3354    -1.8136
O      2.1441    -0.3358    -2.8219
H     -1.2538    -1.0505    -0.7805
N     -1.3990     1.6893    -0.7265
C     -1.0411     1.8426    -2.1553
C     -2.3684     1.9811    -3.0173
P     -3.3281     3.4487    -2.4991
C     -2.5685     5.0919    -2.6492
C     -1.5656     5.3115    -3.6312
C     -0.7105     6.3616    -3.5113
C     -0.7651     7.2294    -2.4328
C     -1.8397     7.1117    -1.5091
C     -2.7421     6.0756    -1.6483
C     -5.1212     3.3830    -2.3811
C     -5.8891     3.8270    -3.4691
C     -7.1739     4.2551    -3.2748
C     -7.7803     4.1522    -2.0099
C     -7.0734     3.5461    -0.9638
C     -5.7744     3.1321    -1.1437
C     -1.1466     2.8561     0.0510
C     -1.6090     2.5450     1.5179
P     -1.7354     0.8486     1.8210
C     -1.3838     0.6787     3.5933
C     -2.3381     1.1104     4.5757
C     -2.0394     1.0294     5.9397
C     -0.7939     0.5623     6.3815
C      0.2012     0.2099     5.4174
C     -0.0915     0.2960     4.0413
C     -3.4231     0.3343     1.5437
C     -3.6758    -0.9611     1.0031
C     -4.9418    -1.3334     0.6204
C     -6.0579    -0.6435     1.1141
C     -5.8225     0.5560     1.8011
C     -4.5481     1.0493     1.9857
H     -1.7029    -2.9631     2.9809
H     -0.5694    -3.2033     4.3308
H     -0.7525    -4.4496     2.8670
H     -2.3159     1.3871    -0.5857
H     -0.3322     2.6771    -2.4682
H     -0.6009     0.9164    -2.4607
H     -3.0161     1.1179    -2.8709
H     -2.1493     2.0681    -4.1210
H     -1.4582     4.5772    -4.4342
H      0.0887     6.4850    -4.2661
H      0.0028     7.9749    -2.2763
H     -1.9310     7.8123    -0.7224
H     -3.5527     5.9728    -0.9463
H     -5.3846     3.9641    -4.4307
H     -7.7195     4.6789    -4.1011
H     -8.7457     4.5893    -1.8436
H     -7.5618     3.3830    -0.0166
H     -5.2059     2.7047    -0.3242
H     -1.7366     3.7202    -0.3635
H     -0.0769     3.1632     0.0731
H     -2.6116     3.0601     1.7718
H     -0.8773     3.0048     2.1722
H     -3.3378     1.3983     4.3512
H     -2.7495     1.4440     6.7128
H     -0.5341     0.5153     7.4717
H      1.1321    -0.1583     5.7511
H      0.6616     0.1430     3.3495
H     -2.8685    -1.6501     0.8747
H     -5.0638    -2.1943    -0.0371
H     -7.0221    -1.0378     0.9832
H     -6.7159     1.0994     2.2166
H     -4.4595     2.1159     2.3217
72
{"conf": 32, "E": 298.53, "rms": -1.0, "geom": "OH", "total_charge": 0, "CA_charge": 1, "smiles": "C[C:1]#[6N:2]->[Mn+:3]1(<-[3C-:4]#[O+:5])(<-[4C-:6]#[O+:7])(<-[5H-:8])<-[1N@H:9]([CH2:10][CH2:11][P:12]([c:13]2[cH:14][cH:15][cH:16][cH:17][cH:18]2)[c:19]2[cH:20][cH:21][cH:22][cH:23][cH:24]2)[CH2:25][CH2:26][2P:27]->1([c:28]1[cH:29][cH:30][cH:31][cH:32][cH:33]1)[c:34]1[cH:35][cH:36][cH:37][cH:38][cH:39]1", "smiles3D": "C([C:1]#[6N:2]->[Mn+:3]1(<-[3C-:4]#[O+:5])(<-[4C-:6]#[O+:7])(<-[5H-:8])<-[1N@@:9]([C:10]([C:11]([P:12]([c:13]2[c:14]([H:48])[c:15]([H:49])[c:16]([H:50])[c:17]([H:51])[c:18]2[H:52])[c:19]2[c:20]([H:53])[c:21]([H:54])[c:22]([H:55])[c:23]([H:56])[c:24]2[H:57])([H:46])[H:47])([H:44])[H:45])([H:43])[C:25]([H:58])([H:59])[C:26]([H:60])([H:61])[2P:27]->1([c:28]1[c:29]([H:62])[c:30]([H:63])[c:31]([H:64])[c:32]([H:65])[c:33]1[H:66])[c:34]1[c:35]([H:67])[c:36]([H:68])[c:37]([H:69])[c:38]([H:70])[c:39]1[H:71])([H:40])([H:41])[H:42]", "smiles3Dx": "C([C:1]#[6N:2]->[Mn+:3]1(<-[3C-:4]#[O+:5])(<-[4C-:6]#[O+:7])(<-[5H-:8])<-[1N@@:9]([C:10]([C:11]([P:12]([c:13]2[c:14]([H:48])[c:15]([H:49])[c:16]([H:50])[c:17]([H:51])[c:18]2[H:52])[c:19]2[c:20]([H:53])[c:21]([H:54])[c:22]([H:55])[c:23]([H:56])[c:24]2[H:57])([H:46])[H:47])([H:44])[H:45])([H:43])[C:25]([H:58])([H:59])[C:26]([H:60])([H:61])[2P:27]->1([c:28]1[c:29]([H:62])[c:30]([H:63])[c:31]([H:64])[c:32]([H:65])[c:33]1[H:66])[c:34]1[c:35]([H:67])[c:36]([H:68])[c:37]([H:69])[c:38]([H:70])[c:39]1[H:71])([H:40])([H:41])[H:42]", "dummies": []}
C     -4.0317     1.1411     2.0094
C     -2.6012     1.1592     1.8383
N     -1.4699     0.9288     1.3497
Mn     0.0000     0.0000     0.0000
C     -2.0100    -0.7742    -0.5470
O     -3.1041    -1.3033    -0.7022
C      0.0669     1.5887    -1.6801
O      0.2260     2.2067    -2.6746
H      1.4870     0.5728     0.8991
N      1.4605    -1.5030    -1.0022
C      1.3625    -1.3036    -2.4551
C      0.0766    -1.4966    -3.2219
P     -0.4657    -3.2976    -3.1658
C     -0.0015    -4.1858    -4.6547
C     -0.3457    -3.6527    -5.9130
C     -0.5255    -4.4888    -7.0030
C     -0.5747    -5.8835    -6.8366
C     -0.1584    -6.4138    -5.6004
C      0.0759    -5.5751    -4.5256
C     -2.2695    -3.5100    -3.0169
C     -2.7166    -4.4709    -2.1171
C     -4.0772    -4.7116    -1.9667
C     -5.0066    -3.8357    -2.5551
C     -4.5571    -2.8912    -3.4652
C     -3.1953    -2.6285    -3.6027
C      1.1142    -2.7757    -0.5291
C      1.3735    -2.9071     1.0516
P      0.1130    -1.9011     1.7594
C     -1.3484    -2.9436     2.0963
C     -1.4905    -4.2794     1.5158
C     -2.7728    -4.8756     1.3521
C     -3.9235    -4.1334     1.5546
C     -3.8285    -2.9348     2.2966
C     -2.5577    -2.3556     2.5400
C      0.6812    -1.4646     3.3452
C      1.2232    -2.4066     4.2774
C      1.2983    -2.1190     5.6804
C      0.5617    -1.0057     6.2203
C      0.2952     0.0310     5.2802
C      0.3366    -0.1884     3.9226
H     -4.4662     1.5876     1.1025
H     -4.3323     0.0500     1.9717
H     -4.3898     1.5797     2.9634
H      2.4319    -1.3371    -0.6233
H      1.6137    -0.2155    -2.6689
H      2.1188    -1.9426    -2.9884
H     -0.7559    -0.8632    -2.8452
H      0.2447    -1.2246    -4.3319
H     -0.3717    -2.5768    -6.0687
H     -0.8102    -4.0466    -7.9571
H     -0.8911    -6.5320    -7.6352
H     -0.1255    -7.4885    -5.4448
H      0.3330    -6.0254    -3.5655
H     -2.0084    -5.2113    -1.7304
H     -4.4245    -5.4970    -1.3057
H     -6.0496    -3.9512    -2.3746
H     -5.2616    -2.2156    -3.9271
H     -2.8539    -1.8752    -4.2944
H      0.0585    -3.0003    -0.6398
H      1.7205    -3.5193    -1.1064
H      2.4302    -2.5846     1.2822
H      1.3121    -4.0146     1.3885
H     -0.6716    -4.8382     1.1730
H     -2.8463    -5.8635     0.8638
H     -4.8901    -4.5312     1.3445
H     -4.7207    -2.4031     2.5497
H     -2.5283    -1.4443     3.0509
H      1.6601    -3.3515     4.0190
H      1.6015    -2.9100     6.3996
H      0.5074    -0.8050     7.2842
H     -0.1277     0.9731     5.6484
H      0.0794     0.5559     3.2557
72
{"conf": 33, "E": 136.54, "rms": -1.0, "geom": "OH", "total_charge": 0, "CA_charge": 1, "smiles": "C[C:1]#[6N:2]->[Mn+:3]1(<-[3C-:4]#[O+:5])(<-[4C-:6]#[O+:7])(<-[5H-:8])<-[1N@H:9]([CH2:10][CH2:11][P:12]([c:13]2[cH:14][cH:15][cH:16][cH:17][cH:18]2)[c:19]2[cH:20][cH:21][cH:22][cH:23][cH:24]2)[CH2:25][CH2:26][2P:27]->1([c:28]1[cH:29][cH:30][cH:31][cH:32][cH:33]1)[c:34]1[cH:35][cH:36][cH:37][cH:38][cH:39]1", "smiles3D": "C([C:1]#[6N:2]->[Mn+:3]1(<-[3C-:4]#[O+:5])(<-[4C-:6]#[O+:7])(<-[5H-:8])<-[1N@@:9]([C:10]([C:11]([P:12]([c:13]2[c:14]([H:48])[c:15]([H:49])[c:16]([H:50])[c:17]([H:51])[c:18]2[H:52])[c:19]2[c:20]([H:53])[c:21]([H:54])[c:22]([H:55])[c:23]([H:56])[c:24]2[H:57])([H:46])[H:47])([H:44])[H:45])([H:43])[C:25]([H:58])([H:59])[C:26]([H:60])([H:61])[2P:27]->1([c:28]1[c:29]([H:62])[c:30]([H:63])[c:31]([H:64])[c:32]([H:65])[c:33]1[H:66])[c:34]1[c:35]([H:67])[c:36]([H:68])[c:37]([H:69])[c:38]([H:70])[c:39]1[H:71])([H:40])([H:41])[H:42]", "smiles3Dx": "C([C:1]#[6N:2]->[Mn+:3]1(<-[3C-:4]#[O+:5])(<-[4C-:6]#[O+:7])(<-[5H-:8])<-[1N@@:9]([C:10]([C:11]([P:12]([c:13]2[c:14]([H:48])[c:15]([H:49])[c:16]([H:50])[c:17]([H:51])[c:18]2[H:52])[c:19]2[c:20]([H:53])[c:21]([H:54])[c:22]([H:55])[c:23]([H:56])[c:24]2[H:57])([H:46])[H:47])([H:44])[H:45])([H:43])[C:25]([H:58])([H:59])[C:26]([H:60])([H:61])[2P:27]->1([c:28]1[c:29]([H:62])[c:30]([H:63])[c:31]([H:64])[c:32]([H:65])[c:33]1[H:66])[c:34]1[c:35]([H:67])[c:36]([H:68])[c:37]([H:69])[c:38]([H:70])[c:39]1[H:71])([H:40])([H:41])[H:42]", "dummies": []}
C      3.2841     3.7412     0.1096
C      2.3232     2.6380     0.0625
N      1.5133     1.7151     0.0358
Mn     0.0000     0.0000     0.0000
C      0.9134    -0.8088     1.9402
O      1.3887    -1.2375     2.9632
C     -1.4995     1.2193     1.2333
O     -2.2864     1.8580     1.8873
H     -0.7211     0.6955    -1.5391
N     -1.2993    -1.8992    -0.2624
C     -2.3696    -1.8831     0.6570
C     -3.6394    -1.1920     0.0712
P     -5.2552    -2.1419     0.2838
C     -4.8192    -3.9391     0.2808
C     -4.0198    -4.4575    -0.7527
C     -3.6627    -5.8107    -0.7590
C     -4.1193    -6.6582     0.2541
C     -4.9509    -6.1602     1.2630
C     -5.3095    -4.8079     1.2712
C     -5.7185    -1.7505     2.0251
C     -6.9670    -1.1581     2.2700
C     -7.3598    -0.8487     3.5758
C     -6.5054    -1.1226     4.6463
C     -5.2555    -1.7069     4.4080
C     -4.8609    -2.0201     3.1016
C     -0.4419    -3.0393    -0.1711
C      0.6305    -3.1268    -1.3027
P      1.5042    -1.5638    -1.4389
C      3.1874    -1.9076    -0.9556
C      3.8996    -2.9385    -1.5927
C      5.2308    -3.1997    -1.2404
C      5.8553    -2.4246    -0.2585
C      5.1493    -1.3950     0.3759
C      3.8200    -1.1323     0.0273
C      1.5249    -1.1493    -3.1779
C      2.7003    -0.6664    -3.7844
C      2.6937    -0.2829    -5.1302
C      1.5091    -0.3602    -5.8693
C      0.3326    -0.8154    -5.2653
C      0.3361    -1.1973    -3.9226
H      2.7375     4.7061     0.0780
H      3.9683     3.6767    -0.7605
H      3.8792     3.6858     1.0457
H     -1.6229    -1.8914    -1.1143
H     -2.6221    -2.9119     0.9732
H     -2.0472    -1.3252     1.5566
H     -3.7624    -0.1877     0.5302
H     -3.5200    -1.0235    -1.0160
H     -3.6572    -3.8093    -1.5389
H     -3.0251    -6.1997    -1.5454
H     -3.8332    -7.7021     0.2554
H     -5.3155    -6.8234     2.0371
H     -5.9641    -4.4485     2.0533
H     -7.6395    -0.9484     1.4445
H     -8.3306    -0.4016     3.7551
H     -6.8078    -0.8791     5.6554
H     -4.5991    -1.9255     5.2435
H     -3.8991    -2.4948     2.9463
H     -1.0524    -3.9730    -0.2158
H      0.0808    -3.0176     0.8069
H      0.1277    -3.3680    -2.2626
H      1.3525    -3.9371    -1.0606
H      3.4345    -3.5356    -2.3657
H      5.7779    -3.9964    -1.7353
H      6.8861    -2.6163     0.0043
H      5.6384    -0.7872     1.1248
H      3.2944    -0.3188     0.5177
H      3.6203    -0.5629    -3.2221
H      3.6006     0.0854    -5.5944
H      1.4958    -0.0473    -6.9033
H     -0.5898    -0.8520    -5.8321
H     -0.5926    -1.5036    -3.4596
72
{"conf": 34, "E": 127.62, "rms": -1.0, "geom": "OH", "total_charge": 0, "CA_charge": 1, "smiles": "C[C:1]#[6N:2]->[Mn+:3]1(<-[3C-:4]#[O+:5])(<-[4C-:6]#[O+:7])(<-[5H-:8])<-[1N@H:9]([CH2:10][CH2:11][P:12]([c:13]2[cH:14][cH:15][cH:16][cH:17][cH:18]2)[c:19]2[cH:20][cH:21][cH:22][cH:23][cH:24]2)[CH2:25][CH2:26][2P:27]->1([c:28]1[cH:29][cH:30][cH:31][cH:32][cH:33]1)[c:34]1[cH:35][cH:36][cH:37][cH:38][cH:39]1", "smiles3D": "C([C:1]#[6N:2]->[Mn+:3]1(<-[3C-:4]#[O+:5])(<-[4C-:6]#[O+:7])(<-[5H-:8])<-[1N@@:9]([C:10]([C:11]([P:12]([c:13]2[c:14]([H:48])[c:15]([H:49])[c:16]([H:50])[c:17]([H:51])[c:18]2[H:52])[c:19]2[c:20]([H:53])[c:21]([H:54])[c:22]([H:55])[c:23]([H:56])[c:24]2[H:57])([H:46])[H:47])([H:44])[H:45])([H:43])[C:25]([H:58])([H:59])[C:26]([H:60])([H:61])[2P:27]->1([c:28]1[c:29]([H:62])[c:30]([H:63])[c:31]([H:64])[c:32]([H:65])[c:33]1[H:66])[c:34]1[c:35]([H:67])[c:36]([H:68])[c:37]([H:69])[c:38]([H:70])[c:39]1[H:71])([H:40])([H:41])[H:42]", "smiles3Dx": "C([C:1]#[6N:2]->[Mn+:3]1(<-[3C-:4]#[O+:5])(<-[4C-:6]#[O+:7])(<-[5H-:8])<-[1N@@:9]([C:10]([C:11]([P:12]([c:13]2[c:14]([H:48])[c:15]([H:49])[c:16]([H:50])[c:17]([H:51])[c:18]2[H:52])[c:19]2[c:20]([H:53])[c:21]([H:54])[c:22]([H:55])[c:23]([H:56])[c:24]2[H:57])([H:46])[H:47])([H:44])[H:45])([H:43])[C:25]([H:58])([H:59])[C:26]([H:60])([H:61])[2P:27]->1([c:28]1[c:29]([H:62])[c:30]([H:63])[c:31]([H:64])[c:32]([H:65])[c:33]1[H:66])[c:34]1[c:35]([H:67])[c:36]([H:68])[c:37]([H:69])[c:38]([H:70])[c:39]1[H:71])([H:40])([H:41])[H:42]", "dummies": []}
C      0.5623     4.9325     0.3897
C      0.3902     3.4863     0.2589
N      0.2522     2.2695     0.1621
Mn     0.0000     0.0000     0.0000
C     -1.2828     0.2987    -1.8829
O     -1.9519     0.4494    -2.8756
C      1.8721    -0.1639    -1.3125
O      2.8536    -0.2577    -2.0112
H      1.0516    -0.2166     1.4952
N     -0.4943    -2.2670     0.0301
C      0.0397    -2.8325    -1.1414
C     -0.2484    -4.3328    -1.3505
P     -1.8212    -4.6047    -2.3392
C     -1.8023    -6.4326    -2.5949
C     -2.8730    -7.1962    -2.1077
C     -2.9081    -8.5789    -2.3229
C     -1.8753    -9.2024    -3.0274
C     -0.7926    -8.4505    -3.5013
C     -0.7571    -7.0677    -3.2874
C     -1.4713    -3.9943    -4.0513
C     -0.1642    -3.8263    -4.5466
C      0.0384    -3.3714    -5.8534
C     -1.0525    -3.0856    -6.6744
C     -2.3532    -3.2722    -6.1977
C     -2.5626    -3.7327    -4.8961
C     -1.9050    -2.4331     0.2011
C     -2.5069    -1.7776     1.4770
P     -2.1204    -0.0312     1.5100
C     -3.5779     0.8455     0.9554
C     -4.1947     0.4947    -0.2571
C     -5.3096     1.2036    -0.7157
C     -5.8196     2.2642     0.0378
C     -5.2104     2.6277     1.2453
C     -4.0912     1.9243     1.7027
C     -1.8682     0.3965     3.2274
C     -2.5908    -0.2482     4.2452
C     -2.3891     0.1094     5.5822
C     -1.4973     1.1404     5.9042
C     -0.8105     1.8164     4.8892
C     -0.9800     1.4335     3.5553
H     -0.2049     5.3341     1.0846
H      1.5685     5.1556     0.7936
H      0.4453     5.4080    -0.6065
H     -0.0701    -2.6350     0.7529
H     -0.3367    -2.2653    -2.0141
H      1.1438    -2.7013    -1.1057
H      0.6008    -4.8166    -1.8734
H     -0.3372    -4.8349    -0.3674
H     -3.6822    -6.7206    -1.5680
H     -3.7347    -9.1676    -1.9422
H     -1.9110   -10.2676    -3.2069
H      0.0076    -8.9371    -4.0466
H      0.0764    -6.4973    -3.6710
H      0.7016    -4.0419    -3.9419
H      1.0436    -3.2421    -6.2272
H     -0.8930    -2.7401    -7.6926
H     -3.1990    -3.0676    -6.8425
H     -3.5777    -3.8732    -4.5373
H     -2.4114    -2.0115    -0.6850
H     -2.1413    -3.5182     0.2485
H     -2.0664    -2.2703     2.3703
H     -3.6105    -1.9155     1.4841
H     -3.8259    -0.3189    -0.8581
H     -5.7732     0.9291    -1.6587
H     -6.6815     2.8146    -0.3170
H     -5.6068     3.4588     1.8191
H     -3.6326     2.2331     2.6285
H     -3.3066    -1.0167     4.0099
H     -2.9193    -0.4050     6.3671
H     -1.3478     1.4211     6.9354
H     -0.1576     2.6398     5.1333
H     -0.4501     1.9653     2.7818
72
{"conf": 35, "E": 125.74, "rms": -1.0, "geom": "OH", "total_charge": 0, "CA_charge": 1, "smiles": "C[C:1]#[6N:2]->[Mn+:3]1(<-[3C-:4]#[O+:5])(<-[4C-:6]#[O+:7])(<-[5H-:8])<-[1N@H:9]([CH2:10][CH2:11][P:12]([c:13]2[cH:14][cH:15][cH:16][cH:17][cH:18]2)[c:19]2[cH:20][cH:21][cH:22][cH:23][cH:24]2)[CH2:25][CH2:26][2P:27]->1([c:28]1[cH:29][cH:30][cH:31][cH:32][cH:33]1)[c:34]1[cH:35][cH:36][cH:37][cH:38][cH:39]1", "smiles3D": "C([C:1]#[6N:2]->[Mn+:3]1(<-[3C-:4]#[O+:5])(<-[4C-:6]#[O+:7])(<-[5H-:8])<-[1N@@:9]([C:10]([C:11]([P:12]([c:13]2[c:14]([H:48])[c:15]([H:49])[c:16]([H:50])[c:17]([H:51])[c:18]2[H:52])[c:19]2[c:20]([H:53])[c:21]([H:54])[c:22]([H:55])[c:23]([H:56])[c:24]2[H:57])([H:46])[H:47])([H:44])[H:45])([H:43])[C:25]([H:58])([H:59])[C:26]([H:60])([H:61])[2P:27]->1([c:28]1[c:29]([H:62])[c:30]([H:63])[c:31]([H:64])[c:32]([H:65])[c:33]1[H:66])[c:34]1[c:35]([H:67])[c:36]([H:68])[c:37]([H:69])[c:38]([H:70])[c:39]1[H:71])([H:40])([H:41])[H:42]", "smiles3Dx": "C([C:1]#[6N:2]->[Mn+:3]1(<-[3C-:4]#[O+:5])(<-[4C-:6]#[O+:7])(<-[5H-:8])<-[1N@@:9]([C:10]([C:11]([P:12]([c:13]2[c:14]([H:48])[c:15]([H:49])[c:16]([H:50])[c:17]([H:51])[c:18]2[H:52])[c:19]2[c:20]([H:53])[c:21]([H:54])[c:22]([H:55])[c:23]([H:56])[c:24]2[H:57])([H:46])[H:47])([H:44])[H:45])([H:43])[C:25]([H:58])([H:59])[C:26]([H:60])([H:61])[2P:27]->1([c:28]1[c:29]([H:62])[c:30]([H:63])[c:31]([H:64])[c:32]([H:65])[c:33]1[H:66])[c:34]1[c:35]([H:67])[c:36]([H:68])[c:37]([H:69])[c:38]([H:70])[c:39]1[H:71])([H:40])([H:41])[H:42]", "dummies": []}
C     -4.3524    -0.2242     2.4079
C     -3.0730    -0.1596     1.6991
N     -2.0000    -0.1074     1.1029
Mn     0.0000     0.0000     0.0000
C      0.2810    -2.2395     0.4124
O      0.4221    -3.4167     0.6312
C     -0.9531    -0.5208    -2.0130
O     -1.4563    -0.7928    -3.0749
H     -0.3089     1.7830    -0.3287
N      2.1277     0.2510    -0.8662
C      2.7837    -0.9886    -0.8519
C      4.2263    -0.9460    -1.3811
P      4.8002    -2.5848    -2.1087
C      5.0725    -3.7095    -0.6503
C      6.2811    -4.4195    -0.5013
C      6.4652    -5.2895     0.5790
C      5.4319    -5.4920     1.4943
C      4.2054    -4.8511     1.3165
C      4.0198    -3.9863     0.2347
C      6.5235    -2.0394    -2.5030
C      6.9650    -2.0752    -3.8357
C      8.2647    -1.6682    -4.1587
C      9.1297    -1.2229    -3.1534
C      8.6971    -1.1809    -1.8253
C      7.3975    -1.5819    -1.5005
C      2.7583     1.3073    -0.1324
C      2.9346     1.0837     1.4024
P      1.3563     0.6533     2.1343
C      1.7006    -0.6175     3.3417
C      0.7590    -1.6293     3.5789
C      1.0247    -2.6258     4.5252
C      2.2188    -2.6054     5.2515
C      3.1424    -1.5764     5.0451
C      2.8835    -0.5788     4.1001
C      0.7885     2.0848     3.0395
C      0.8774     3.3639     2.4704
C      0.4001     4.4794     3.1675
C     -0.1759     4.3235     4.4299
C     -0.2848     3.0511     4.9959
C      0.1891     1.9331     4.3018
H     -4.5336     0.7348     2.9363
H     -5.1681    -0.4076     1.6797
H     -4.3240    -1.0516     3.1471
H      2.0352     0.5209    -1.7370
H      2.1963    -1.6925    -1.4802
H      2.7923    -1.3728     0.1867
H      4.2827    -0.1941    -2.1941
H      4.9045    -0.6272    -0.5664
H      7.0828    -4.3146    -1.2204
H      7.4027    -5.8216     0.6895
H      5.5728    -6.1669     2.3252
H      3.3933    -5.0418     2.0065
H      3.0455    -3.5621     0.0769
H      6.3017    -2.4134    -4.6247
H      8.6010    -1.6947    -5.1899
H     10.1354    -0.9174    -3.4020
H      9.3684    -0.8419    -1.0463
H      7.0785    -1.5525    -0.4684
H      2.1366     2.2165    -0.2744
H      3.7580     1.5205    -0.5714
H      3.6586     0.2658     1.5726
H      3.3218     2.0111     1.8739
H     -0.1855    -1.6429     3.0480
H      0.3029    -3.4128     4.6990
H      2.4267    -3.3776     5.9839
H      4.0572    -1.5436     5.6226
H      3.6003     0.2244     3.9737
H      1.3057     3.5030     1.4899
H      0.4768     5.4659     2.7254
H     -0.5436     5.1900     4.9653
H     -0.7436     2.9339     5.9713
H      0.0727     0.9574     4.7553
72
{"conf": 36, "E": 166.75, "rms": -1.0, "geom": "OH", "total_charge": 0, "CA_charge": 1, "smiles": "C[C:1]#[6N:2]->[Mn+:3]1(<-[3C-:4]#[O+:5])(<-[4C-:6]#[O+:7])(<-[5H-:8])<-[1N@H:9]([CH2:10][CH2:11][P:12]([c:13]2[cH:14][cH:15][cH:16][cH:17][cH:18]2)[c:19]2[cH:20][cH:21][cH:22][cH:23][cH:24]2)[CH2:25][CH2:26][2P:27]->1([c:28]1[cH:29][cH:30][cH:31][cH:32][cH:33]1)[c:34]1[cH:35][cH:36][cH:37][cH:38][cH:39]1", "smiles3D": "C([C:1]#[6N:2]->[Mn+:3]1(<-[3C-:4]#[O+:5])(<-[4C-:6]#[O+:7])(<-[5H-:8])<-[1N@@:9]([C:10]([C:11]([P:12]([c:13]2[c:14]([H:48])[c:15]([H:49])[c:16]([H:50])[c:17]([H:51])[c:18]2[H:52])[c:19]2[c:20]([H:53])[c:21]([H:54])[c:22]([H:55])[c:23]([H:56])[c:24]2[H:57])([H:46])[H:47])([H:44])[H:45])([H:43])[C:25]([H:58])([H:59])[C:26]([H:60])([H:61])[2P:27]->1([c:28]1[c:29]([H:62])[c:30]([H:63])[c:31]([H:64])[c:32]([H:65])[c:33]1[H:66])[c:34]1[c:35]([H:67])[c:36]([H:68])[c:37]([H:69])[c:38]([H:70])[c:39]1[H:71])([H:40])([H:41])[H:42]", "smiles3Dx": "C([C:1]#[6N:2]->[Mn+:3]1(<-[3C-:4]#[O+:5])(<-[4C-:6]#[O+:7])(<-[5H-:8])<-[1N@@:9]([C:10]([C:11]([P:12]([c:13]2[c:14]([H:48])[c:15]([H:49])[c:16]([H:50])[c:17]([H:51])[c:18]2[H:52])[c:19]2[c:20]([H:53])[c:21]([H:54])[c:22]([H:55])[c:23]([H:56])[c:24]2[H:57])([H:46])[H:47])([H:44])[H:45])([H:43])[C:25]([H:58])([H:59])[C:26]([H:60])([H:61])[2P:27]->1([c:28]1[c:29]([H:62])[c:30]([H:63])[c:31]([H:64])[c:32]([H:65])[c:33]1[H:66])[c:34]1[c:35]([H:67])[c:36]([H:68])[c:37]([H:69])[c:38]([H:70])[c:39]1[H:71])([H:40])([H:41])[H:42]", "dummies": []}
C      1.8610     4.4544    -1.2059
C      1.3078     3.1430    -0.8641
N      0.8455     2.0440    -0.5677
Mn     0.0000     0.0000     0.0000
C      1.5370    -0.9609    -1.4053
O      2.3445    -1.4538    -2.1512
C      1.4654    -0.2108     1.7459
O      2.2360    -0.3245     2.6691
H     -1.2052     0.8145     1.1194
N     -1.0479    -2.0067     0.4577
C     -0.2239    -3.0720     0.0726
C     -0.6260    -4.4210     0.7095
P     -1.1584    -5.7414    -0.5189
C     -2.9507    -6.1809    -0.3843
C     -3.2928    -7.3158     0.3668
C     -4.6304    -7.7030     0.4849
C     -5.6324    -6.9545    -0.1397
C     -5.3009    -5.8028    -0.8626
C     -3.9646    -5.4074    -0.9740
C     -0.4912    -5.5626    -2.2265
C     -1.2522    -5.0307    -3.2800
C     -0.7049    -4.9322    -4.5614
C      0.6020    -5.3762    -4.8023
C      1.3647    -5.9040    -3.7546
C      0.8275    -5.9809    -2.4664
C     -2.3599    -2.0071    -0.1234
C     -2.4693    -1.6608    -1.6437
P     -1.7627    -0.0378    -1.9200
C     -1.1419     0.0286    -3.5940
C     -0.4068    -1.0457    -4.1326
C      0.1560    -0.9499    -5.4125
C      0.0028     0.2256    -6.1585
C     -0.7193     1.3062    -5.6262
C     -1.2764     1.2109    -4.3438
C     -3.1386     1.0930    -1.7926
C     -4.2934     0.8913    -2.5652
C     -5.4161     1.6965    -2.3585
C     -5.3783     2.7307    -1.4163
C     -4.2076     2.9658    -0.6836
C     -3.0901     2.1524    -0.8758
H      2.4967     4.3559    -2.1107
H      2.4550     4.8431    -0.3535
H      1.0361     5.1702    -1.4229
H     -1.1453    -2.0288     1.3701
H      0.8001    -2.8184     0.4179
H     -0.1979    -3.1669    -1.0292
H     -1.4350    -4.2761     1.4549
H      0.2464    -4.8292     1.2673
H     -2.5223    -7.8964     0.8574
H     -4.8969    -8.5859     1.0524
H     -6.6692    -7.2604    -0.0576
H     -6.0810    -5.2192    -1.3312
H     -3.7338    -4.4988    -1.5088
H     -2.2648    -4.7159    -3.1326
H     -1.2957    -4.5247    -5.3788
H      1.0205    -5.3076    -5.8018
H      2.3822    -6.2335    -3.9427
H      1.4351    -6.3671    -1.6637
H     -2.8254    -3.0000     0.0437
H     -2.9687    -1.2583     0.4410
H     -1.9382    -2.4154    -2.2334
H     -3.5332    -1.6632    -1.9460
H     -0.2442    -1.9495    -3.5670
H      0.7358    -1.7833    -5.8061
H      0.4626     0.3041    -7.1354
H     -0.8230     2.2243    -6.1866
H     -1.8096     2.0627    -3.9450
H     -4.3374     0.0951    -3.2961
H     -6.3134     1.5208    -2.9486
H     -6.2528     3.3558    -1.2619
H     -4.1725     3.7667     0.0409
H     -2.1909     2.3432    -0.3104
72
{"conf": 37, "E": 292.43, "rms": -1.0, "geom": "OH", "total_charge": 0, "CA_charge": 1, "smiles": "C[C:1]#[6N:2]->[Mn+:3]1(<-[3C-:4]#[O+:5])(<-[4C-:6]#[O+:7])(<-[5H-:8])<-[1N@H:9]([CH2:10][CH2:11][P:12]([c:13]2[cH:14][cH:15][cH:16][cH:17][cH:18]2)[c:19]2[cH:20][cH:21][cH:22][cH:23][cH:24]2)[CH2:25][CH2:26][2P:27]->1([c:28]1[cH:29][cH:30][cH:31][cH:32][cH:33]1)[c:34]1[cH:35][cH:36][cH:37][cH:38][cH:39]1", "smiles3D": "C([C:1]#[6N:2]->[Mn+:3]1(<-[3C-:4]#[O+:5])(<-[4C-:6]#[O+:7])(<-[5H-:8])<-[1N@@:9]([C:10]([C:11]([P:12]([c:13]2[c:14]([H:48])[c:15]([H:49])[c:16]([H:50])[c:17]([H:51])[c:18]2[H:52])[c:19]2[c:20]([H:53])[c:21]([H:54])[c:22]([H:55])[c:23]([H:56])[c:24]2[H:57])([H:46])[H:47])([H:44])[H:45])([H:43])[C:25]([H:58])([H:59])[C:26]([H:60])([H:61])[2P:27]->1([c:28]1[c:29]([H:62])[c:30]([H:63])[c:31]([H:64])[c:32]([H:65])[c:33]1[H:66])[c:34]1[c:35]([H:67])[c:36]([H:68])[c:37]([H:69])[c:38]([H:70])[c:39]1[H:71])([H:40])([H:41])[H:42]", "smiles3Dx": "C([C:1]#[6N:2]->[Mn+:3]1(<-[3C-:4]#[O+:5])(<-[4C-:6]#[O+:7])(<-[5H-:8])<-[1N@@:9]([C:10]([C:11]([P:12]([c:13]2[c:14]([H:48])[c:15]([H:49])[c:16]([H:50])[c:17]([H:51])[c:18]2[H:52])[c:19]2[c:20]([H:53])[c:21]([H:54])[c:22]([H:55])[c:23]([H:56])[c:24]2[H:57])([H:46])[H:47])([H:44])[H:45])([H:43])[C:25]([H:58])([H:59])[C:26]([H:60])([H:61])[2P:27]->1([c:28]1[c:29]([H:62])[c:30]([H:63])[c:31]([H:64])[c:32]([H:65])[c:33]1[H:66])[c:34]1[c:35]([H:67])[c:36]([H:68])[c:37]([H:69])[c:38]([H:70])[c:39]1[H:71])([H:40])([H:41])[H:42]", "dummies": []}
C      3.9491    -1.0445    -2.2310
C      2.7683    -1.3662    -1.4218
N      1.6526    -1.2676    -0.9257
Mn     0.0000     0.0000     0.0000
C      1.0460     1.4611    -1.4588
O      1.8018     2.1791    -2.0185
C     -1.9015    -0.3680    -1.3176
O     -2.9669    -0.4573    -1.8872
H     -0.5771    -1.2557     1.2477
N     -0.8284     1.5728     1.4750
C     -2.2756     1.5702     1.1964
C     -3.0659     2.3955     2.2585
P     -3.7755     3.9927     1.5050
C     -3.4294     4.2233    -0.3126
C     -4.5093     3.9700    -1.1538
C     -4.4726     4.3207    -2.4877
C     -3.2918     4.8235    -3.0725
C     -2.1637     4.9979    -2.2512
C     -2.2699     4.8291    -0.8694
C     -3.1704     5.4588     2.4145
C     -3.3681     6.7144     1.8519
C     -3.0905     7.8540     2.5821
C     -2.5651     7.7511     3.8710
C     -2.3710     6.4991     4.4425
C     -2.6292     5.3497     3.7187
C     -0.2234     2.8092     1.2476
C      1.3363     2.6679     1.6276
P      1.7690     0.9316     1.6847
C      3.5052     0.6913     1.2941
C      4.0337    -0.5996     1.3816
C      5.2861    -0.9326     0.9276
C      6.1665     0.0678     0.4067
C      5.6677     1.3867     0.3635
C      4.3595     1.7373     0.7425
C      1.6372     0.3959     3.3726
C      2.1039     1.1537     4.4930
C      1.8147     0.6920     5.8072
C      1.2917    -0.6018     6.0141
C      0.9443    -1.3598     4.8928
C      1.2167    -0.9237     3.6100
H      3.5398    -0.7571    -3.2458
H      4.3424    -0.0928    -1.7754
H      4.6930    -1.8751    -2.2341
H     -0.6240     1.2560     2.3677
H     -2.5281     0.5047     1.3543
H     -2.5421     1.8424     0.1786
H     -3.8848     1.8259     2.6910
H     -2.4692     2.6612     3.1135
H     -5.3816     3.4874    -0.7504
H     -5.3639     4.1849    -3.1019
H     -3.2869     5.1022    -4.1060
H     -1.2659     5.4557    -2.6948
H     -1.4239     5.0772    -0.2357
H     -3.7829     6.7870     0.8457
H     -3.3797     8.8070     2.1868
H     -2.4477     8.6387     4.4724
H     -2.0625     6.3982     5.4734
H     -2.4780     4.4029     4.2100
H     -0.7003     3.5808     1.8958
H     -0.2437     3.1485     0.2155
H      1.5560     3.1774     2.6455
H      1.9085     3.2066     0.9058
H      3.4118    -1.3721     1.7577
H      5.5976    -1.9910     0.8897
H      7.1377    -0.1779     0.0678
H      6.3549     2.1728    -0.0096
H      4.0495     2.7039     0.5794
H      2.4749     2.1685     4.4488
H      2.2060     1.2518     6.6865
H      1.1293    -0.9904     6.9805
H      0.5135    -2.3614     4.9821
H      1.0601    -1.5565     2.8093
72
{"conf": 38, "E": 188.94, "rms": -1.0, "geom": "OH", "total_charge": 0, "CA_charge": 1, "smiles": "C[C:1]#[6N:2]->[Mn+:3]1(<-[3C-:4]#[O+:5])(<-[4C-:6]#[O+:7])(<-[5H-:8])<-[1N@H:9]([CH2:10][CH2:11][P:12]([c:13]2[cH:14][cH:15][cH:16][cH:17][cH:18]2)[c:19]2[cH:20][cH:21][cH:22][cH:23][cH:24]2)[CH2:25][CH2:26][2P:27]->1([c:28]1[cH:29][cH:30][cH:31][cH:32][cH:33]1)[c:34]1[cH:35][cH:36][cH:37][cH:38][cH:39]1", "smiles3D": "C([C:1]#[6N:2]->[Mn+:3]1(<-[3C-:4]#[O+:5])(<-[4C-:6]#[O+:7])(<-[5H-:8])<-[1N@@:9]([C:10]([C:11]([P:12]([c:13]2[c:14]([H:48])[c:15]([H:49])[c:16]([H:50])[c:17]([H:51])[c:18]2[H:52])[c:19]2[c:20]([H:53])[c:21]([H:54])[c:22]([H:55])[c:23]([H:56])[c:24]2[H:57])([H:46])[H:47])([H:44])[H:45])([H:43])[C:25]([H:58])([H:59])[C:26]([H:60])([H:61])[2P:27]->1([c:28]1[c:29]([H:62])[c:30]([H:63])[c:31]([H:64])[c:32]([H:65])[c:33]1[H:66])[c:34]1[c:35]([H:67])[c:36]([H:68])[c:37]([H:69])[c:38]([H:70])[c:39]1[H:71])([H:40])([H:41])[H:42]", "smiles3Dx": "C([C:1]#[6N:2]->[Mn+:3]1(<-[3C-:4]#[O+:5])(<-[4C-:6]#[O+:7])(<-[5H-:8])<-[1N@@:9]([C:10]([C:11]([P:12]([c:13]2[c:14]([H:48])[c:15]([H:49])[c:16]([H:50])[c:17]([H:51])[c:18]2[H:52])[c:19]2[c:20]([H:53])[c:21]([H:54])[c:22]([H:55])[c:23]([H:56])[c:24]2[H:57])([H:46])[H:47])([H:44])[H:45])([H:43])[C:25]([H:58])([H:59])[C:26]([H:60])([H:61])[2P:27]->1([c:28]1[c:29]([H:62])[c:30]([H:63])[c:31]([H:64])[c:32]([H:65])[c:33]1[H:66])[c:34]1[c:35]([H:67])[c:36]([H:68])[c:37]([H:69])[c:38]([H:70])[c:39]1[H:71])([H:40])([H:41])[H:42]", "dummies": []}
C     -3.8390    -2.3756     2.1581
C     -2.7951    -1.7259     1.4262
N     -1.8009    -1.1932     0.8475
Mn     0.0000     0.0000     0.0000
C      1.0673    -1.9640    -0.5808
O      1.5812    -2.9981    -0.8965
C     -0.9021     0.1677    -2.0867
O     -1.2831     0.2066    -3.2259
H     -0.8369     1.5816     0.4246
N      1.9218     1.2448    -0.4370
C      3.0636     0.3887    -0.6506
C      4.2768     1.1906    -1.2766
P      5.9177     1.1166    -0.3296
C      6.4256    -0.5707     0.1604
C      6.0298    -1.1460     1.4187
C      6.7586    -2.2633     1.9159
C      7.7626    -2.8412     1.1758
C      8.1163    -2.3108    -0.0717
C      7.4643    -1.1923    -0.5882
C      5.9879     2.2802     1.1168
C      5.4377     3.5475     0.9879
C      5.6241     4.4800     2.0137
C      6.3929     4.1472     3.1412
C      7.0077     2.9158     3.2167
C      6.8040     1.9727     2.2026
C      2.0227     2.1098     0.7229
C      2.2899     1.3874     2.1066
P      1.1027     0.0649     2.3604
C      2.0223    -1.3820     2.8669
C      3.1019    -1.2905     3.7586
C      3.8034    -2.4350     4.1119
C      3.4942    -3.6623     3.5090
C      2.3714    -3.7854     2.6878
C      1.6232    -2.6313     2.3814
C      0.0479     0.4661     3.7491
C     -0.5577    -0.5630     4.5009
C     -1.5031    -0.2533     5.4647
C     -1.8546     1.0802     5.7076
C     -1.3407     2.1024     4.9098
C     -0.4215     1.7887     3.8818
H     -4.5759    -2.6413     1.3570
H     -4.2417    -1.6566     2.9176
H     -3.3997    -3.2921     2.6129
H      1.7154     1.8196    -1.2075
H      2.7855    -0.3964    -1.3695
H      3.4033    -0.1306     0.2901
H      4.4844     0.7937    -2.2985
H      4.0189     2.2522    -1.4500
H      5.2664    -0.6599     2.0048
H      6.4849    -2.6643     2.9077
H      8.3327    -3.6677     1.5828
H      8.9580    -2.7589    -0.6472
H      7.7951    -0.7460    -1.5248
H      4.8714     3.8489     0.1155
H      5.1696     5.5057     1.9433
H      6.5492     4.8865     3.9374
H      7.6413     2.6569     4.0573
H      7.3568     1.0159     2.2385
H      2.8534     2.8640     0.5504
H      1.0796     2.6752     0.8023
H      2.2013     2.1625     2.8959
H      3.2930     0.9819     2.1443
H      3.2774    -0.3415     4.2370
H      4.6294    -2.3795     4.8368
H      4.0453    -4.5547     3.7516
H      2.0935    -4.7541     2.2229
H      0.6644    -2.7554     1.8657
H     -0.2725    -1.5792     4.3035
H     -1.9193    -1.1048     6.0538
H     -2.6149     1.2763     6.4310
H     -1.6744     3.1156     5.0902
H     -0.0975     2.5882     3.2441
72
{"conf": 39, "E": 250.14, "rms": -1.0, "geom": "OH", "total_charge": 0, "CA_charge": 1, "smiles": "C[C:1]#[6N:2]->[Mn+:3]1(<-[3C-:4]#[O+:5])(<-[4C-:6]#[O+:7])(<-[5H-:8])<-[1N@H:9]([CH2:10][CH2:11][P:12]([c:13]2[cH:14][cH:15][cH:16][cH:17][cH:18]2)[c:19]2[cH:20][cH:21][cH:22][cH:23][cH:24]2)[CH2:25][CH2:26][2P:27]->1([c:28]1[cH:29][cH:30][cH:31][cH:32][cH:33]1)[c:34]1[cH:35][cH:36][cH:37][cH:38][cH:39]1", "smiles3D": "C([C:1]#[6N:2]->[Mn+:3]1(<-[3C-:4]#[O+:5])(<-[4C-:6]#[O+:7])(<-[5H-:8])<-[1N@@:9]([C:10]([C:11]([P:12]([c:13]2[c:14]([H:48])[c:15]([H:49])[c:16]([H:50])[c:17]([H:51])[c:18]2[H:52])[c:19]2[c:20]([H:53])[c:21]([H:54])[c:22]([H:55])[c:23]([H:56])[c:24]2[H:57])([H:46])[H:47])([H:44])[H:45])([H:43])[C:25]([H:58])([H:59])[C:26]([H:60])([H:61])[2P:27]->1([c:28]1[c:29]([H:62])[c:30]([H:63])[c:31]([H:64])[c:32]([H:65])[c:33]1[H:66])[c:34]1[c:35]([H:67])[c:36]([H:68])[c:37]([H:69])[c:38]([H:70])[c:39]1[H:71])([H:40])([H:41])[H:42]", "smiles3Dx": "C([C:1]#[6N:2]->[Mn+:3]1(<-[3C-:4]#[O+:5])(<-[4C-:6]#[O+:7])(<-[5H-:8])<-[1N@@:9]([C:10]([C:11]([P:12]([c:13]2[c:14]([H:48])[c:15]([H:49])[c:16]([H:50])[c:17]([H:51])[c:18]2[H:52])[c:19]2[c:20]([H:53])[c:21]([H:54])[c:22]([H:55])[c:23]([H:56])[c:24]2[H:57])([H:46])[H:47])([H:44])[H:45])([H:43])[C:25]([H:58])([H:59])[C:26]([H:60])([H:61])[2P:27]->1([c:28]1[c:29]([H:62])[c:30]([H:63])[c:31]([H:64])[c:32]([H:65])[c:33]1[H:66])[c:34]1[c:35]([H:67])[c:36]([H:68])[c:37]([H:69])[c:38]([H:70])[c:39]1[H:71])([H:40])([H:41])[H:42]", "dummies": []}
C      1.9994     4.1698     0.0423
C      1.2990     2.9945     0.5974
N      0.7602     1.9077     0.7035
Mn     0.0000     0.0000     0.0000
C      1.5694     0.5005    -1.4821
O      2.2424     1.0495    -2.2782
C      1.3932    -1.3840     1.1563
O      2.0465    -2.2344     1.7071
H     -1.1758     0.0578     1.3024
N     -1.1664    -1.5627    -1.1567
C     -0.8898    -2.8602    -0.5520
C     -1.5455    -2.8804     0.8789
P     -3.3936    -2.6794     0.8489
C     -3.8993    -1.6063     2.2898
C     -5.1868    -1.0364     2.3246
C     -5.4886    -0.0443     3.2752
C     -4.5191     0.3465     4.2027
C     -3.3567    -0.3908     4.3200
C     -3.0678    -1.3836     3.3896
C     -4.0605    -4.2887     1.4117
C     -5.2748    -4.7334     0.8776
C     -6.0344    -5.6803     1.5609
C     -5.5782    -6.2141     2.7661
C     -4.3208    -5.8521     3.2378
C     -3.5481    -4.9298     2.5438
C     -0.7846    -1.4264    -2.5181
C     -1.1738     0.0008    -3.1020
P     -1.5095     1.1572    -1.7183
C     -3.2057     1.1024    -1.2646
C     -3.5436     1.4133     0.0824
C     -4.8403     1.5963     0.4488
C     -5.9297     1.3214    -0.4560
C     -5.5687     1.0480    -1.7679
C     -4.2582     0.9166    -2.1957
C     -1.0567     2.8344    -2.0838
C     -1.5539     3.8594    -1.1924
C     -1.2497     5.1934    -1.4549
C     -0.5455     5.6054    -2.5602
C     -0.0221     4.5959    -3.4118
C     -0.2930     3.2402    -3.1838
H      3.0048     3.8638    -0.2610
H      1.5692     4.6151    -0.8993
H      2.1823     5.0183     0.6892
H     -2.1085    -1.3691    -1.0710
H     -1.3770    -3.6751    -1.1654
H      0.1498    -3.0921    -0.4257
H     -1.0867    -2.0225     1.3836
H     -1.1982    -3.7576     1.4689
H     -5.8916    -1.2259     1.5395
H     -6.4031     0.5321     3.1960
H     -4.7244     1.1499     4.8903
H     -2.6446    -0.1595     5.1022
H     -2.1688    -1.9557     3.5058
H     -5.6783    -4.2818    -0.0091
H     -6.9831    -5.9988     1.1632
H     -6.2173    -6.8601     3.3582
H     -3.9492    -6.2687     4.1619
H     -2.6039    -4.6176     2.9508
H     -1.2668    -2.2189    -3.1445
H      0.3385    -1.5441    -2.6740
H     -0.3615     0.3640    -3.7208
H     -2.1151    -0.0759    -3.6584
H     -2.7620     1.6944     0.7721
H     -5.0841     1.8539     1.4402
H     -6.9302     1.4456    -0.1305
H     -6.3728     0.8574    -2.4739
H     -4.0467     0.7374    -3.2129
H     -2.0899     3.6176    -0.3274
H     -1.6194     5.9416    -0.7697
H     -0.2817     6.6319    -2.7153
H      0.6094     4.9064    -4.2120
H      0.0869     2.5174    -3.8787
