# Supplementary material for: MACE: Automated Assessment of Stereochemistry of Transition Metal Complexes and Its Applications in Computational Catalysis
Source: J Chem Theory Comput. 2024 Feb 16;20(5):2313–20. doi: 10.1021/acs.jctc.3c01313 (PMC10938507; doi:10.1021/acs.jctc.3c01313)
Supplement: Supplementary file 3 — ct3c01313_si_003.zip [file ct3c01313_si_003.zip › structures/screening/mace_MeCN/Mn_PNhP_Ph_bi_10.xyz]

72
{"conf": 0, "E": 578.42, "rms": -1.0, "geom": "OH", "total_charge": 0, "CA_charge": 1, "smiles": "C[C:1]#[4N:2]->[Mn+:3]1(<-[3C-:4]#[O+:5])(<-[5C-:6]#[O+:7])(<-[6H-:8])<-[1N@H:9]([CH2:10][CH2:11][P:12]([c:13]2[cH:14][cH:15][cH:16][cH:17][cH:18]2)[c:19]2[cH:20][cH:21][cH:22][cH:23][cH:24]2)[CH2:25][CH2:26][2P:27]->1([c:28]1[cH:29][cH:30][cH:31][cH:32][cH:33]1)[c:34]1[cH:35][cH:36][cH:37][cH:38][cH:39]1", "smiles3D": "C([C:1]#[4N:2]->[Mn+:3]1(<-[3C-:4]#[O+:5])(<-[5C-:6]#[O+:7])(<-[6H-:8])<-[1N@@:9]([C:10]([C:11]([P:12]([c:13]2[c:14]([H:48])[c:15]([H:49])[c:16]([H:50])[c:17]([H:51])[c:18]2[H:52])[c:19]2[c:20]([H:53])[c:21]([H:54])[c:22]([H:55])[c:23]([H:56])[c:24]2[H:57])([H:46])[H:47])([H:44])[H:45])([H:43])[C:25]([H:58])([H:59])[C:26]([H:60])([H:61])[2P:27]->1([c:28]1[c:29]([H:62])[c:30]([H:63])[c:31]([H:64])[c:32]([H:65])[c:33]1[H:66])[c:34]1[c:35]([H:67])[c:36]([H:68])[c:37]([H:69])[c:38]([H:70])[c:39]1[H:71])([H:40])([H:41])[H:42]", "smiles3Dx": "C([C:1]#[4N:2]->[Mn+:3]1(<-[3C-:4]#[O+:5])(<-[5C-:6]#[O+:7])(<-[6H-:8])<-[1N@@:9]([C:10]([C:11]([P:12]([c:13]2[c:14]([H:48])[c:15]([H:49])[c:16]([H:50])[c:17]([H:51])[c:18]2[H:52])[c:19]2[c:20]([H:53])[c:21]([H:54])[c:22]([H:55])[c:23]([H:56])[c:24]2[H:57])([H:46])[H:47])([H:44])[H:45])([H:43])[C:25]([H:58])([H:59])[C:26]([H:60])([H:61])[2P:27]->1([c:28]1[c:29]([H:62])[c:30]([H:63])[c:31]([H:64])[c:32]([H:65])[c:33]1[H:66])[c:34]1[c:35]([H:67])[c:36]([H:68])[c:37]([H:69])[c:38]([H:70])[c:39]1[H:71])([H:40])([H:41])[H:42]", "dummies": []}
C     -1.0612     0.6013    -4.8338
C     -0.9179     0.8068    -3.3229
N     -0.6235     0.6969    -2.1465
Mn     0.0000     0.0000     0.0000
C     -0.6839     2.3542     0.2948
O     -1.0926     3.3689     0.8262
C     -0.1971    -2.1796     0.9879
O     -0.1980    -3.1937     1.7127
H     -1.3337    -0.7805    -0.9967
N      2.1644     0.6632     0.7592
C      2.8086     1.8974     0.2537
C      3.4493     2.6342     1.5622
P      5.3195     2.5073     1.6981
C      5.7653     1.1111     2.8490
C      4.9809     0.9242     4.0009
C      4.9962    -0.2596     4.6974
C      5.7878    -1.3303     4.2573
C      6.6712    -1.1251     3.1818
C      6.6818     0.0829     2.4986
C      6.2444     2.4836     0.0956
C      6.6789     1.3358    -0.6401
C      7.3077     1.4816    -1.8855
C      7.5982     2.7644    -2.3851
C      7.1779     3.8834    -1.6489
C      6.5298     3.7329    -0.4386
C      2.9781    -0.3921     0.7450
C      3.3355    -0.9912    -0.6502
P      2.1086    -0.3915    -1.7558
C      2.0258    -1.6769    -3.0248
C      0.7995    -2.4327    -3.1695
C      0.7267    -3.6237    -3.8711
C      1.8493    -4.1657    -4.5341
C      3.0363    -3.3695    -4.5534
C      3.1754    -2.2184    -3.7271
C      2.9714     0.9529    -2.6732
C      4.2854     0.8490    -3.2369
C      4.8410     1.8873    -4.0115
C      3.9991     2.8247    -4.6458
C      2.7161     2.9897    -4.0741
C      2.2145     2.0698    -3.1517
H     -1.9652     0.0208    -5.0365
H     -0.8396     1.4630    -5.5201
H     -0.2129    -0.0686    -4.9186
H      1.9513     0.8013     1.5930
H      1.9913     2.4900    -0.1849
H      3.6409     1.7867    -0.5497
H      3.0881     2.2728     2.4792
H      3.2142     3.6495     1.4932
H      4.3232     1.7058     4.3149
H      4.4071    -0.3498     5.6008
H      5.6759    -2.3127     4.6975
H      7.3246    -1.9163     2.8665
H      7.4506     0.2511     1.7561
H      6.4893     0.3294    -0.2998
H      7.7088     0.6159    -2.4076
H      8.1172     2.8997    -3.3191
H      7.3718     4.8926    -2.0338
H      6.1689     4.5899     0.0788
H      2.4613    -1.2120     1.2269
H      3.9691    -0.1558     1.2364
H      3.3949    -2.1521    -0.5998
H      4.4370    -0.7351    -0.9949
H     -0.0584    -2.0447    -2.6915
H     -0.1685    -4.2151    -3.7530
H      1.7506    -5.1367    -5.0928
H      3.8690    -3.7542    -5.1750
H      4.1131    -1.7389    -3.8090
H      5.0364     0.1756    -2.8569
H      5.8967     1.8115    -4.4165
H      4.3555     3.5731    -5.3411
H      2.0435     3.7554    -4.4690
H      1.2733     2.2286    -2.7286
72
{"conf": 1, "E": 121.73, "rms": -1.0, "geom": "OH", "total_charge": 0, "CA_charge": 1, "smiles": "C[C:1]#[4N:2]->[Mn+:3]1(<-[3C-:4]#[O+:5])(<-[5C-:6]#[O+:7])(<-[6H-:8])<-[1N@H:9]([CH2:10][CH2:11][P:12]([c:13]2[cH:14][cH:15][cH:16][cH:17][cH:18]2)[c:19]2[cH:20][cH:21][cH:22][cH:23][cH:24]2)[CH2:25][CH2:26][2P:27]->1([c:28]1[cH:29][cH:30][cH:31][cH:32][cH:33]1)[c:34]1[cH:35][cH:36][cH:37][cH:38][cH:39]1", "smiles3D": "C([C:1]#[4N:2]->[Mn+:3]1(<-[3C-:4]#[O+:5])(<-[5C-:6]#[O+:7])(<-[6H-:8])<-[1N@@:9]([C:10]([C:11]([P:12]([c:13]2[c:14]([H:48])[c:15]([H:49])[c:16]([H:50])[c:17]([H:51])[c:18]2[H:52])[c:19]2[c:20]([H:53])[c:21]([H:54])[c:22]([H:55])[c:23]([H:56])[c:24]2[H:57])([H:46])[H:47])([H:44])[H:45])([H:43])[C:25]([H:58])([H:59])[C:26]([H:60])([H:61])[2P:27]->1([c:28]1[c:29]([H:62])[c:30]([H:63])[c:31]([H:64])[c:32]([H:65])[c:33]1[H:66])[c:34]1[c:35]([H:67])[c:36]([H:68])[c:37]([H:69])[c:38]([H:70])[c:39]1[H:71])([H:40])([H:41])[H:42]", "smiles3Dx": "C([C:1]#[4N:2]->[Mn+:3]1(<-[3C-:4]#[O+:5])(<-[5C-:6]#[O+:7])(<-[6H-:8])<-[1N@@:9]([C:10]([C:11]([P:12]([c:13]2[c:14]([H:48])[c:15]([H:49])[c:16]([H:50])[c:17]([H:51])[c:18]2[H:52])[c:19]2[c:20]([H:53])[c:21]([H:54])[c:22]([H:55])[c:23]([H:56])[c:24]2[H:57])([H:46])[H:47])([H:44])[H:45])([H:43])[C:25]([H:58])([H:59])[C:26]([H:60])([H:61])[2P:27]->1([c:28]1[c:29]([H:62])[c:30]([H:63])[c:31]([H:64])[c:32]([H:65])[c:33]1[H:66])[c:34]1[c:35]([H:67])[c:36]([H:68])[c:37]([H:69])[c:38]([H:70])[c:39]1[H:71])([H:40])([H:41])[H:42]", "dummies": []}
C     -4.2245     1.9776    -1.7506
C     -2.9839     1.4007    -1.2343
N     -1.9421     0.9135    -0.8022
Mn     0.0000     0.0000     0.0000
C     -1.1690    -0.8766     1.7665
O     -1.7826    -1.3413     2.6952
C      1.1325     0.8946    -1.7780
O      1.7309     1.3639    -2.7139
H      0.3619     1.5083     0.9896
N     -0.1808    -2.0036    -1.1442
C     -1.5404    -2.2341    -1.4028
C     -1.8211    -3.4569    -2.3012
P     -2.3083    -4.9613    -1.2892
C     -4.1575    -4.8703    -1.2075
C     -4.8366    -3.6405    -1.2324
C     -6.2312    -3.6038    -1.1314
C     -6.9564    -4.7903    -0.9865
C     -6.2867    -6.0153    -0.9348
C     -4.8926    -6.0550    -1.0361
C     -2.0963    -6.2304    -2.6105
C     -2.8632    -6.1917    -3.7865
C     -2.6624    -7.1477    -4.7869
C     -1.6892    -8.1375    -4.6235
C     -0.9170    -8.1735    -3.4585
C     -1.1178    -7.2202    -2.4548
C      0.4699    -3.0236    -0.3820
C      1.9789    -2.7694    -0.1108
P      2.1739    -1.2200     0.7681
C      3.7264    -0.5105     0.2542
C      4.8286    -1.3306    -0.0386
C      6.0460    -0.7566    -0.4195
C      6.1708     0.6336    -0.5011
C      5.0801     1.4526    -0.1953
C      3.8617     0.8827     0.1866
C      2.3493    -1.5953     2.5037
C      3.2226    -2.6084     2.9337
C      3.3737    -2.8712     4.2988
C      2.6705    -2.1148     5.2401
C      1.8261    -1.0840     4.8180
C      1.6740    -0.8171     3.4537
H     -4.0611     2.3363    -2.7875
H     -4.5324     2.8283    -1.1085
H     -5.0210     1.2050    -1.7477
H      0.2617    -1.9041    -1.9407
H     -2.0872    -2.3423    -0.4408
H     -1.9371    -1.3368    -1.9206
H     -0.9157    -3.6911    -2.8985
H     -2.6339    -3.2237    -3.0214
H     -4.3012    -2.7071    -1.3267
H     -6.7494    -2.6535    -1.1583
H     -8.0354    -4.7588    -0.9053
H     -6.8470    -6.9313    -0.8086
H     -4.3853    -7.0106    -0.9822
H     -3.6138    -5.4250    -3.9289
H     -3.2575    -7.1185    -5.6905
H     -1.5325    -8.8745    -5.4000
H     -0.1599    -8.9370    -3.3354
H     -0.5112    -7.2515    -1.5584
H     -0.0484    -3.1268     0.5961
H      0.3893    -3.9939    -0.9176
H      2.5173    -2.7143    -1.0796
H      2.3905    -3.6052     0.4880
H      4.7545    -2.4078     0.0289
H      6.8940    -1.3896    -0.6481
H      7.1138     1.0762    -0.7949
H      5.1796     2.5285    -0.2520
H      3.0268     1.5278     0.4310
H      3.7995    -3.1861     2.2253
H      4.0420    -3.6566     4.6272
H      2.7906    -2.3180     6.2961
H      1.2968    -0.4854     5.5484
H      1.0426     0.0039     3.1429
72
{"conf": 2, "E": 303.6, "rms": -1.0, "geom": "OH", "total_charge": 0, "CA_charge": 1, "smiles": "C[C:1]#[4N:2]->[Mn+:3]1(<-[3C-:4]#[O+:5])(<-[5C-:6]#[O+:7])(<-[6H-:8])<-[1N@H:9]([CH2:10][CH2:11][P:12]([c:13]2[cH:14][cH:15][cH:16][cH:17][cH:18]2)[c:19]2[cH:20][cH:21][cH:22][cH:23][cH:24]2)[CH2:25][CH2:26][2P:27]->1([c:28]1[cH:29][cH:30][cH:31][cH:32][cH:33]1)[c:34]1[cH:35][cH:36][cH:37][cH:38][cH:39]1", "smiles3D": "C([C:1]#[4N:2]->[Mn+:3]1(<-[3C-:4]#[O+:5])(<-[5C-:6]#[O+:7])(<-[6H-:8])<-[1N@@:9]([C:10]([C:11]([P:12]([c:13]2[c:14]([H:48])[c:15]([H:49])[c:16]([H:50])[c:17]([H:51])[c:18]2[H:52])[c:19]2[c:20]([H:53])[c:21]([H:54])[c:22]([H:55])[c:23]([H:56])[c:24]2[H:57])([H:46])[H:47])([H:44])[H:45])([H:43])[C:25]([H:58])([H:59])[C:26]([H:60])([H:61])[2P:27]->1([c:28]1[c:29]([H:62])[c:30]([H:63])[c:31]([H:64])[c:32]([H:65])[c:33]1[H:66])[c:34]1[c:35]([H:67])[c:36]([H:68])[c:37]([H:69])[c:38]([H:70])[c:39]1[H:71])([H:40])([H:41])[H:42]", "smiles3Dx": "C([C:1]#[4N:2]->[Mn+:3]1(<-[3C-:4]#[O+:5])(<-[5C-:6]#[O+:7])(<-[6H-:8])<-[1N@@:9]([C:10]([C:11]([P:12]([c:13]2[c:14]([H:48])[c:15]([H:49])[c:16]([H:50])[c:17]([H:51])[c:18]2[H:52])[c:19]2[c:20]([H:53])[c:21]([H:54])[c:22]([H:55])[c:23]([H:56])[c:24]2[H:57])([H:46])[H:47])([H:44])[H:45])([H:43])[C:25]([H:58])([H:59])[C:26]([H:60])([H:61])[2P:27]->1([c:28]1[c:29]([H:62])[c:30]([H:63])[c:31]([H:64])[c:32]([H:65])[c:33]1[H:66])[c:34]1[c:35]([H:67])[c:36]([H:68])[c:37]([H:69])[c:38]([H:70])[c:39]1[H:71])([H:40])([H:41])[H:42]", "dummies": []}
C      1.7665    -0.6487    -4.0869
C      1.6390    -0.8702    -2.6850
N      1.3591    -0.6686    -1.5617
Mn     0.0000     0.0000     0.0000
C     -0.0735     2.0669    -1.4682
O     -0.2574     2.9574    -2.2769
C      0.0753    -2.1198     1.3257
O     -0.0336    -3.1145     1.9904
H      1.1317     0.8656     1.0908
N     -1.9394    -0.7836    -1.1074
C     -1.7290    -1.7055    -2.1863
C     -1.2201    -3.1197    -1.7196
P     -2.3260    -3.9912    -0.5273
C     -1.3000    -5.2412     0.3782
C     -1.6206    -5.5442     1.7342
C     -0.6210    -5.9713     2.6036
C      0.7082    -6.0611     2.1489
C      0.9653    -6.0050     0.7660
C     -0.0252    -5.5916    -0.1076
C     -3.5580    -5.0999    -1.3269
C     -4.7534    -5.3100    -0.5982
C     -5.4806    -6.4672    -0.7506
C     -5.0617    -7.4524    -1.6698
C     -4.0001    -7.1575    -2.5539
C     -3.2494    -6.0023    -2.3836
C     -2.7416     0.3113    -1.5261
C     -3.0454     1.3570    -0.3195
P     -2.1467     0.7929     1.0829
C     -1.7750     2.0842     2.2730
C     -0.8271     1.7763     3.2461
C     -0.7364     2.5396     4.4210
C     -1.6071     3.5918     4.5997
C     -2.4286     4.0570     3.5425
C     -2.5448     3.2510     2.3558
C     -3.0581    -0.4488     1.9305
C     -4.4630    -0.6432     1.7225
C     -5.1292    -1.6960     2.3779
C     -4.3707    -2.6537     3.1020
C     -3.0142    -2.4720     3.2885
C     -2.4100    -1.2972     2.8636
H      2.8240    -0.3089    -4.3301
H      1.2820    -1.5421    -4.5524
H      1.0652     0.2246    -4.1301
H     -2.4240    -1.2081    -0.4768
H     -1.0715    -1.2990    -2.9418
H     -2.7392    -1.9299    -2.7146
H     -1.0225    -3.7886    -2.5608
H     -0.1980    -2.9704    -1.2219
H     -2.5979    -5.2792     2.1408
H     -0.8302    -6.0534     3.6707
H      1.5120    -6.2080     2.8489
H      1.9624    -6.2363     0.3866
H      0.2047    -5.5541    -1.1746
H     -5.0548    -4.5897     0.1622
H     -6.3496    -6.6564    -0.1153
H     -5.5103    -8.4330    -1.6476
H     -3.6966    -7.9016    -3.2989
H     -2.3794    -5.8400    -3.0151
H     -2.2278     0.8549    -2.3452
H     -3.7331    -0.0651    -1.9394
H     -4.1487     1.4585    -0.1629
H     -2.6782     2.3415    -0.6349
H     -0.1543     0.9730     3.1006
H     -0.0113     2.2343     5.1941
H     -1.5573     4.1782     5.5243
H     -3.0946     4.9158     3.6540
H     -3.2646     3.5144     1.6195
H     -5.0619     0.0260     1.1253
H     -6.1951    -1.6987     2.4227
H     -4.8526    -3.5183     3.4763
H     -2.4135    -3.2218     3.8092
H     -1.3986    -1.0947     3.1460
72
{"conf": 3, "E": 317.85, "rms": -1.0, "geom": "OH", "total_charge": 0, "CA_charge": 1, "smiles": "C[C:1]#[4N:2]->[Mn+:3]1(<-[3C-:4]#[O+:5])(<-[5C-:6]#[O+:7])(<-[6H-:8])<-[1N@H:9]([CH2:10][CH2:11][P:12]([c:13]2[cH:14][cH:15][cH:16][cH:17][cH:18]2)[c:19]2[cH:20][cH:21][cH:22][cH:23][cH:24]2)[CH2:25][CH2:26][2P:27]->1([c:28]1[cH:29][cH:30][cH:31][cH:32][cH:33]1)[c:34]1[cH:35][cH:36][cH:37][cH:38][cH:39]1", "smiles3D": "C([C:1]#[4N:2]->[Mn+:3]1(<-[3C-:4]#[O+:5])(<-[5C-:6]#[O+:7])(<-[6H-:8])<-[1N@@:9]([C:10]([C:11]([P:12]([c:13]2[c:14]([H:48])[c:15]([H:49])[c:16]([H:50])[c:17]([H:51])[c:18]2[H:52])[c:19]2[c:20]([H:53])[c:21]([H:54])[c:22]([H:55])[c:23]([H:56])[c:24]2[H:57])([H:46])[H:47])([H:44])[H:45])([H:43])[C:25]([H:58])([H:59])[C:26]([H:60])([H:61])[2P:27]->1([c:28]1[c:29]([H:62])[c:30]([H:63])[c:31]([H:64])[c:32]([H:65])[c:33]1[H:66])[c:34]1[c:35]([H:67])[c:36]([H:68])[c:37]([H:69])[c:38]([H:70])[c:39]1[H:71])([H:40])([H:41])[H:42]", "smiles3Dx": "C([C:1]#[4N:2]->[Mn+:3]1(<-[3C-:4]#[O+:5])(<-[5C-:6]#[O+:7])(<-[6H-:8])<-[1N@@:9]([C:10]([C:11]([P:12]([c:13]2[c:14]([H:48])[c:15]([H:49])[c:16]([H:50])[c:17]([H:51])[c:18]2[H:52])[c:19]2[c:20]([H:53])[c:21]([H:54])[c:22]([H:55])[c:23]([H:56])[c:24]2[H:57])([H:46])[H:47])([H:44])[H:45])([H:43])[C:25]([H:58])([H:59])[C:26]([H:60])([H:61])[2P:27]->1([c:28]1[c:29]([H:62])[c:30]([H:63])[c:31]([H:64])[c:32]([H:65])[c:33]1[H:66])[c:34]1[c:35]([H:67])[c:36]([H:68])[c:37]([H:69])[c:38]([H:70])[c:39]1[H:71])([H:40])([H:41])[H:42]", "dummies": []}
C      1.9753    -0.2603     4.0135
C      1.6138     0.4278     2.8103
N      1.1335     0.5127     1.7109
Mn     0.0000     0.0000     0.0000
C      0.8822     1.6170    -1.4144
O      1.3133     2.4277    -2.2018
C     -0.8289    -1.5939     1.4086
O     -1.2343    -2.5526     2.0913
H     -1.3644     1.0761     0.3878
N      1.3062    -1.6513    -0.9020
C      2.4392    -2.0075    -0.0336
C      3.8837    -1.6729    -0.3883
P      4.2706     0.0468    -0.1077
C      5.1448     0.4423     1.4705
C      5.0507    -0.4726     2.5234
C      5.0774    -0.0110     3.8526
C      5.1713     1.3490     4.1138
C      5.4023     2.2431     3.0794
C      5.4084     1.7869     1.7533
C      4.8162     1.0359    -1.5465
C      4.3272     2.3398    -1.6815
C      4.4325     2.9884    -2.9103
C      5.2032     2.4212    -3.9129
C      5.8268     1.1863    -3.7280
C      5.5554     0.4534    -2.5669
C      1.6363    -1.2331    -2.2311
C      0.3230    -0.9674    -3.0992
P     -1.1610    -1.0353    -2.0373
C     -1.7543    -2.6999    -1.8081
C     -1.6094    -3.6354    -2.8270
C     -2.2082    -4.8818    -2.7430
C     -2.9690    -5.2227    -1.6321
C     -3.1536    -4.2505    -0.6051
C     -2.6279    -2.9758    -0.7857
C     -2.4505     0.0316    -2.5582
C     -3.3596     0.4887    -1.6164
C     -4.0304     1.6960    -1.8000
C     -3.9034     2.4044    -3.0293
C     -3.2002     1.7639    -4.0659
C     -2.4422     0.6137    -3.8335
H      2.4518     0.3825     4.7409
H      2.5604    -1.1748     3.7715
H      1.0098    -0.6064     4.4019
H      0.6366    -2.4130    -0.9387
H      2.3773    -3.0658     0.0994
H      2.3743    -1.5813     1.0133
H      4.6555    -2.3618     0.1679
H      4.1252    -1.9487    -1.4789
H      4.8829    -1.5250     2.3424
H      4.9172    -0.7143     4.6431
H      5.0094     1.7271     5.1198
H      5.5295     3.2779     3.2549
H      5.5137     2.4910     0.9579
H      3.7543     2.7674    -0.8965
H      3.9822     3.9478    -3.0359
H      5.2782     2.9063    -4.8704
H      6.4337     0.7528    -4.4989
H      6.0096    -0.5226    -2.4297
H      2.2976    -0.3215    -2.3653
H      2.2022    -2.1220    -2.6463
H      0.3927    -0.0078    -3.5112
H      0.1703    -1.7410    -3.9105
H     -0.9324    -3.5168    -3.6778
H     -2.1826    -5.5859    -3.6061
H     -3.4389    -6.2017    -1.5030
H     -3.6272    -4.5107     0.3323
H     -2.8778    -2.2255    -0.0597
H     -3.3511     0.0821    -0.6250
H     -4.6159     2.1022    -1.0083
H     -4.4187     3.3691    -3.1431
H     -3.0954     2.3036    -5.0034
H     -1.8636     0.2062    -4.6512
72
{"conf": 4, "E": 123.27, "rms": -1.0, "geom": "OH", "total_charge": 0, "CA_charge": 1, "smiles": "C[C:1]#[4N:2]->[Mn+:3]1(<-[3C-:4]#[O+:5])(<-[5C-:6]#[O+:7])(<-[6H-:8])<-[1N@H:9]([CH2:10][CH2:11][P:12]([c:13]2[cH:14][cH:15][cH:16][cH:17][cH:18]2)[c:19]2[cH:20][cH:21][cH:22][cH:23][cH:24]2)[CH2:25][CH2:26][2P:27]->1([c:28]1[cH:29][cH:30][cH:31][cH:32][cH:33]1)[c:34]1[cH:35][cH:36][cH:37][cH:38][cH:39]1", "smiles3D": "C([C:1]#[4N:2]->[Mn+:3]1(<-[3C-:4]#[O+:5])(<-[5C-:6]#[O+:7])(<-[6H-:8])<-[1N@@:9]([C:10]([C:11]([P:12]([c:13]2[c:14]([H:48])[c:15]([H:49])[c:16]([H:50])[c:17]([H:51])[c:18]2[H:52])[c:19]2[c:20]([H:53])[c:21]([H:54])[c:22]([H:55])[c:23]([H:56])[c:24]2[H:57])([H:46])[H:47])([H:44])[H:45])([H:43])[C:25]([H:58])([H:59])[C:26]([H:60])([H:61])[2P:27]->1([c:28]1[c:29]([H:62])[c:30]([H:63])[c:31]([H:64])[c:32]([H:65])[c:33]1[H:66])[c:34]1[c:35]([H:67])[c:36]([H:68])[c:37]([H:69])[c:38]([H:70])[c:39]1[H:71])([H:40])([H:41])[H:42]", "smiles3Dx": "C([C:1]#[4N:2]->[Mn+:3]1(<-[3C-:4]#[O+:5])(<-[5C-:6]#[O+:7])(<-[6H-:8])<-[1N@@:9]([C:10]([C:11]([P:12]([c:13]2[c:14]([H:48])[c:15]([H:49])[c:16]([H:50])[c:17]([H:51])[c:18]2[H:52])[c:19]2[c:20]([H:53])[c:21]([H:54])[c:22]([H:55])[c:23]([H:56])[c:24]2[H:57])([H:46])[H:47])([H:44])[H:45])([H:43])[C:25]([H:58])([H:59])[C:26]([H:60])([H:61])[2P:27]->1([c:28]1[c:29]([H:62])[c:30]([H:63])[c:31]([H:64])[c:32]([H:65])[c:33]1[H:66])[c:34]1[c:35]([H:67])[c:36]([H:68])[c:37]([H:69])[c:38]([H:70])[c:39]1[H:71])([H:40])([H:41])[H:42]", "dummies": []}
C     -2.4583    -1.9208    -3.8850
C     -1.7227    -1.4106    -2.7262
N     -1.1138    -0.9463    -1.7652
Mn     0.0000     0.0000     0.0000
C     -1.6734    -0.6426     1.4284
O     -2.5516    -0.9772     2.1841
C      1.6384     0.6701    -1.4519
O      2.5040     1.0252    -2.2128
H     -0.8682     1.6003    -0.2616
N      1.3008    -1.8344     0.5513
C      0.8237    -3.0573     0.0343
C     -0.5771    -3.4841     0.5047
P     -0.7856    -5.3483     0.4187
C     -2.6257    -5.5546     0.4085
C     -3.1923    -6.6744    -0.2205
C     -4.5785    -6.8548    -0.2246
C     -5.4063    -5.9288     0.4128
C     -4.8478    -4.8314     1.0723
C     -3.4620    -4.6494     1.0813
C     -0.3862    -5.6321    -1.3600
C     -1.1772    -5.0811    -2.3775
C     -0.8392    -5.2861    -3.7183
C      0.2922    -6.0393    -4.0470
C      1.0892    -6.5803    -3.0335
C      0.7518    -6.3755    -1.6926
C      1.5568    -1.8159     1.9580
C      2.3389    -0.5623     2.4440
P      1.4179     0.9142     1.9998
C      2.6105     2.1858     1.6283
C      3.8252     2.2556     2.3278
C      4.7516     3.2605     2.0260
C      4.4621     4.2046     1.0367
C      3.2457     4.1500     0.3519
C      2.3154     3.1493     0.6554
C      0.5452     1.4704     3.4538
C      1.2008     1.5603     4.6926
C      0.5071     2.0045     5.8215
C     -0.8354     2.3771     5.7161
C     -1.4825     2.3145     4.4801
C     -0.7911     1.8772     3.3484
H     -3.2832    -1.2189    -4.1316
H     -1.7716    -1.9918    -4.7516
H     -2.8886    -2.9143    -3.6614
H      2.1091    -1.6874     0.1417
H      0.8035    -2.9769    -1.0765
H      1.5498    -3.8610     0.3017
H     -1.3466    -2.9995    -0.1262
H     -0.7536    -3.2076     1.5571
H     -2.5612    -7.4026    -0.7149
H     -5.0129    -7.7113    -0.7222
H     -6.4794    -6.0681     0.4073
H     -5.4904    -4.1252     1.5805
H     -3.0511    -3.8062     1.6177
H     -2.0538    -4.4999    -2.1289
H     -1.4546    -4.8662    -4.5025
H      0.5560    -6.1968    -5.0835
H      1.9696    -7.1564    -3.2859
H      1.3778    -6.7928    -0.9146
H      2.1429    -2.7203     2.2408
H      0.5955    -1.8436     2.5078
H      2.4729    -0.6141     3.5425
H      3.3358    -0.5405     1.9534
H      4.0615     1.5400     3.1028
H      5.6897     3.3098     2.5640
H      5.1803     4.9812     0.8027
H      3.0184     4.8851    -0.4086
H      1.3724     3.1212     0.1277
H      2.2441     1.2962     4.7928
H      1.0103     2.0674     6.7765
H     -1.3712     2.7171     6.5916
H     -2.5196     2.6102     4.3980
H     -1.2946     1.8653     2.3921
72
{"conf": 5, "E": 366.37, "rms": -1.0, "geom": "OH", "total_charge": 0, "CA_charge": 1, "smiles": "C[C:1]#[4N:2]->[Mn+:3]1(<-[3C-:4]#[O+:5])(<-[5C-:6]#[O+:7])(<-[6H-:8])<-[1N@H:9]([CH2:10][CH2:11][P:12]([c:13]2[cH:14][cH:15][cH:16][cH:17][cH:18]2)[c:19]2[cH:20][cH:21][cH:22][cH:23][cH:24]2)[CH2:25][CH2:26][2P:27]->1([c:28]1[cH:29][cH:30][cH:31][cH:32][cH:33]1)[c:34]1[cH:35][cH:36][cH:37][cH:38][cH:39]1", "smiles3D": "C([C:1]#[4N:2]->[Mn+:3]1(<-[3C-:4]#[O+:5])(<-[5C-:6]#[O+:7])(<-[6H-:8])<-[1N@@:9]([C:10]([C:11]([P:12]([c:13]2[c:14]([H:48])[c:15]([H:49])[c:16]([H:50])[c:17]([H:51])[c:18]2[H:52])[c:19]2[c:20]([H:53])[c:21]([H:54])[c:22]([H:55])[c:23]([H:56])[c:24]2[H:57])([H:46])[H:47])([H:44])[H:45])([H:43])[C:25]([H:58])([H:59])[C:26]([H:60])([H:61])[2P:27]->1([c:28]1[c:29]([H:62])[c:30]([H:63])[c:31]([H:64])[c:32]([H:65])[c:33]1[H:66])[c:34]1[c:35]([H:67])[c:36]([H:68])[c:37]([H:69])[c:38]([H:70])[c:39]1[H:71])([H:40])([H:41])[H:42]", "smiles3Dx": "C([C:1]#[4N:2]->[Mn+:3]1(<-[3C-:4]#[O+:5])(<-[5C-:6]#[O+:7])(<-[6H-:8])<-[1N@@:9]([C:10]([C:11]([P:12]([c:13]2[c:14]([H:48])[c:15]([H:49])[c:16]([H:50])[c:17]([H:51])[c:18]2[H:52])[c:19]2[c:20]([H:53])[c:21]([H:54])[c:22]([H:55])[c:23]([H:56])[c:24]2[H:57])([H:46])[H:47])([H:44])[H:45])([H:43])[C:25]([H:58])([H:59])[C:26]([H:60])([H:61])[2P:27]->1([c:28]1[c:29]([H:62])[c:30]([H:63])[c:31]([H:64])[c:32]([H:65])[c:33]1[H:66])[c:34]1[c:35]([H:67])[c:36]([H:68])[c:37]([H:69])[c:38]([H:70])[c:39]1[H:71])([H:40])([H:41])[H:42]", "dummies": []}
C     -1.4861    -0.8006     4.0793
C     -1.6725    -0.3982     2.7423
N     -1.4087     0.0346     1.6526
Mn     0.0000     0.0000     0.0000
C      1.7328     0.1596     1.7543
O      2.5068    -0.0012     2.6562
C     -1.7090     0.0824    -1.9060
O     -2.3928     0.1544    -2.8900
H      0.1682     1.8946    -0.2753
N      0.3126    -2.3361     0.0725
C     -0.4594    -3.1639     0.9511
C     -2.0303    -3.2541     0.8381
P     -2.9363    -2.3297    -0.4963
C     -4.5538    -1.7115     0.1495
C     -5.0252    -2.0728     1.4506
C     -5.7018    -1.1311     2.2119
C     -5.9872     0.1356     1.6664
C     -5.8392     0.3405     0.2754
C     -5.1294    -0.5868    -0.4800
C     -3.3401    -3.3082    -2.0054
C     -3.5506    -2.5869    -3.1936
C     -3.7210    -3.2248    -4.4144
C     -3.7048    -4.6320    -4.4738
C     -3.6000    -5.3841    -3.2803
C     -3.4049    -4.7204    -2.0544
C      1.7336    -2.6183     0.1875
C      2.6797    -1.7033    -0.6546
P      1.7240    -0.6827    -1.7504
C      1.1639    -1.6461    -3.1757
C      1.4590    -2.9737    -3.2729
C      0.7231    -3.7732    -4.1137
C     -0.3067    -3.2706    -4.8907
C     -0.5646    -1.8550    -4.8693
C      0.2005    -1.0487    -4.0448
C      2.5427     0.7790    -2.3554
C      1.6678     1.8155    -2.8060
C      2.1798     2.7759    -3.6769
C      3.5768     2.7246    -4.0541
C      4.3891     1.7465    -3.4652
C      3.8857     0.8061    -2.5959
H     -0.4028    -1.0405     3.9489
H     -1.6094     0.1762     4.7153
H     -2.1356    -1.7072     4.0877
H      0.1135    -2.6410    -0.7376
H     -0.0492    -4.2270     0.8925
H     -0.2484    -2.7046     1.8853
H     -2.3260    -4.3806     0.7283
H     -2.4320    -2.9896     1.7775
H     -4.7107    -2.9807     1.9606
H     -5.9587    -1.3374     3.2618
H     -6.3620     0.9383     2.2865
H     -6.1424     1.2913    -0.1649
H     -4.8511    -0.3469    -1.5156
H     -3.6494    -1.5319    -3.1513
H     -3.9533    -2.6278    -5.3075
H     -3.8455    -5.1366    -5.4076
H     -3.7029    -6.4817    -3.3177
H     -3.2767    -5.3220    -1.1488
H      1.9265    -3.7032    -0.0398
H      1.8551    -2.4159     1.1841
H      3.2888    -1.0649    -0.0761
H      3.4120    -2.3769    -1.2797
H      2.3864    -3.3998    -2.7941
H      1.0774    -4.8095    -4.3183
H     -0.9512    -3.8818    -5.4792
H     -1.3693    -1.4310    -5.4615
H      0.0109     0.0196    -4.0448
H      0.6138     1.8044    -2.5813
H      1.5455     3.5949    -3.9902
H      3.9389     3.3956    -4.7183
H      5.4460     1.6401    -3.7610
H      4.5109     0.0404    -2.1271
72
{"conf": 6, "E": 125.32, "rms": -1.0, "geom": "OH", "total_charge": 0, "CA_charge": 1, "smiles": "C[C:1]#[4N:2]->[Mn+:3]1(<-[3C-:4]#[O+:5])(<-[5C-:6]#[O+:7])(<-[6H-:8])<-[1N@H:9]([CH2:10][CH2:11][P:12]([c:13]2[cH:14][cH:15][cH:16][cH:17][cH:18]2)[c:19]2[cH:20][cH:21][cH:22][cH:23][cH:24]2)[CH2:25][CH2:26][2P:27]->1([c:28]1[cH:29][cH:30][cH:31][cH:32][cH:33]1)[c:34]1[cH:35][cH:36][cH:37][cH:38][cH:39]1", "smiles3D": "C([C:1]#[4N:2]->[Mn+:3]1(<-[3C-:4]#[O+:5])(<-[5C-:6]#[O+:7])(<-[6H-:8])<-[1N@@:9]([C:10]([C:11]([P:12]([c:13]2[c:14]([H:48])[c:15]([H:49])[c:16]([H:50])[c:17]([H:51])[c:18]2[H:52])[c:19]2[c:20]([H:53])[c:21]([H:54])[c:22]([H:55])[c:23]([H:56])[c:24]2[H:57])([H:46])[H:47])([H:44])[H:45])([H:43])[C:25]([H:58])([H:59])[C:26]([H:60])([H:61])[2P:27]->1([c:28]1[c:29]([H:62])[c:30]([H:63])[c:31]([H:64])[c:32]([H:65])[c:33]1[H:66])[c:34]1[c:35]([H:67])[c:36]([H:68])[c:37]([H:69])[c:38]([H:70])[c:39]1[H:71])([H:40])([H:41])[H:42]", "smiles3Dx": "C([C:1]#[4N:2]->[Mn+:3]1(<-[3C-:4]#[O+:5])(<-[5C-:6]#[O+:7])(<-[6H-:8])<-[1N@@:9]([C:10]([C:11]([P:12]([c:13]2[c:14]([H:48])[c:15]([H:49])[c:16]([H:50])[c:17]([H:51])[c:18]2[H:52])[c:19]2[c:20]([H:53])[c:21]([H:54])[c:22]([H:55])[c:23]([H:56])[c:24]2[H:57])([H:46])[H:47])([H:44])[H:45])([H:43])[C:25]([H:58])([H:59])[C:26]([H:60])([H:61])[2P:27]->1([c:28]1[c:29]([H:62])[c:30]([H:63])[c:31]([H:64])[c:32]([H:65])[c:33]1[H:66])[c:34]1[c:35]([H:67])[c:36]([H:68])[c:37]([H:69])[c:38]([H:70])[c:39]1[H:71])([H:40])([H:41])[H:42]", "dummies": []}
C      0.3437    -4.0656     2.8534
C      0.2380    -2.8562     2.0395
N      0.1514    -1.8504     1.3404
Mn     0.0000     0.0000     0.0000
C     -0.6730     1.2964     1.7689
O     -1.0259     1.9803     2.6978
C      0.6180    -1.3051    -1.7772
O      0.9444    -1.9910    -2.7147
H     -1.7663    -0.3388    -0.3881
N      2.2080     0.6417     0.2483
C      2.8297     0.0954     1.3960
C      2.2340     0.5271     2.7450
P      3.4170     0.1254     4.1425
C      2.7576    -1.4321     4.8842
C      1.4141    -1.5511     5.2801
C      0.9771    -2.7022     5.9422
C      1.8735    -3.7398     6.2102
C      3.2092    -3.6312     5.8113
C      3.6506    -2.4788     5.1532
C      2.9529     1.3224     5.4718
C      1.6567     1.8553     5.5806
C      1.3421     2.7309     6.6260
C      2.3132     3.0716     7.5713
C      3.5999     2.5367     7.4740
C      3.9179     1.6631     6.4292
C      2.2962     2.0596     0.1052
C      1.8257     2.5875    -1.2790
P      0.1163     2.1085    -1.5398
C     -0.1001     1.8411    -3.2891
C      0.5923     2.6244    -4.2264
C      0.3830     2.4255    -5.5950
C     -0.5245     1.4569    -6.0318
C     -1.2299     0.6890    -5.1010
C     -1.0205     0.8830    -3.7323
C     -0.9082     3.5103    -1.1290
C     -0.5899     4.7935    -1.6034
C     -1.4203     5.8778    -1.3044
C     -2.5825     5.6838    -0.5520
C     -2.9201     4.4028    -0.1072
C     -2.0935     3.3164    -0.4062
H      1.3445    -4.0972     3.3331
H     -0.4500    -4.0634     3.6299
H      0.2192    -4.9578     2.2043
H      2.6475     0.2824    -0.4728
H      2.7656    -1.0149     1.3312
H      3.9104     0.3755     1.3788
H      1.2749     0.0091     2.9175
H      2.0760     1.6191     2.7685
H      0.7030    -0.7594     5.0893
H     -0.0580    -2.7863     6.2497
H      1.5332    -4.6294     6.7242
H      3.9040    -4.4344     6.0266
H      4.6934    -2.3958     4.8682
H      0.8850     1.5994     4.8680
H      0.3421     3.1413     6.7090
H      2.0659     3.7450     8.3821
H      4.3526     2.7990     8.2089
H      4.9189     1.2518     6.3646
H      1.6683     2.5445     0.8772
H      3.3507     2.3842     0.2606
H      1.9231     3.6900    -1.3014
H      2.4600     2.1457    -2.0764
H      1.2869     3.3899    -3.9072
H      0.9212     3.0276    -6.3204
H     -0.6889     1.3112    -7.0924
H     -1.9433    -0.0478    -5.4407
H     -1.5834     0.2928    -3.0196
H      0.2862     4.9609    -2.2150
H     -1.1667     6.8679    -1.6585
H     -3.2222     6.5228    -0.3193
H     -3.8248     4.2493     0.4657
H     -2.3858     2.3231    -0.0877
72
{"conf": 7, "E": 126.3, "rms": -1.0, "geom": "OH", "total_charge": 0, "CA_charge": 1, "smiles": "C[C:1]#[4N:2]->[Mn+:3]1(<-[3C-:4]#[O+:5])(<-[5C-:6]#[O+:7])(<-[6H-:8])<-[1N@H:9]([CH2:10][CH2:11][P:12]([c:13]2[cH:14][cH:15][cH:16][cH:17][cH:18]2)[c:19]2[cH:20][cH:21][cH:22][cH:23][cH:24]2)[CH2:25][CH2:26][2P:27]->1([c:28]1[cH:29][cH:30][cH:31][cH:32][cH:33]1)[c:34]1[cH:35][cH:36][cH:37][cH:38][cH:39]1", "smiles3D": "C([C:1]#[4N:2]->[Mn+:3]1(<-[3C-:4]#[O+:5])(<-[5C-:6]#[O+:7])(<-[6H-:8])<-[1N@@:9]([C:10]([C:11]([P:12]([c:13]2[c:14]([H:48])[c:15]([H:49])[c:16]([H:50])[c:17]([H:51])[c:18]2[H:52])[c:19]2[c:20]([H:53])[c:21]([H:54])[c:22]([H:55])[c:23]([H:56])[c:24]2[H:57])([H:46])[H:47])([H:44])[H:45])([H:43])[C:25]([H:58])([H:59])[C:26]([H:60])([H:61])[2P:27]->1([c:28]1[c:29]([H:62])[c:30]([H:63])[c:31]([H:64])[c:32]([H:65])[c:33]1[H:66])[c:34]1[c:35]([H:67])[c:36]([H:68])[c:37]([H:69])[c:38]([H:70])[c:39]1[H:71])([H:40])([H:41])[H:42]", "smiles3Dx": "C([C:1]#[4N:2]->[Mn+:3]1(<-[3C-:4]#[O+:5])(<-[5C-:6]#[O+:7])(<-[6H-:8])<-[1N@@:9]([C:10]([C:11]([P:12]([c:13]2[c:14]([H:48])[c:15]([H:49])[c:16]([H:50])[c:17]([H:51])[c:18]2[H:52])[c:19]2[c:20]([H:53])[c:21]([H:54])[c:22]([H:55])[c:23]([H:56])[c:24]2[H:57])([H:46])[H:47])([H:44])[H:45])([H:43])[C:25]([H:58])([H:59])[C:26]([H:60])([H:61])[2P:27]->1([c:28]1[c:29]([H:62])[c:30]([H:63])[c:31]([H:64])[c:32]([H:65])[c:33]1[H:66])[c:34]1[c:35]([H:67])[c:36]([H:68])[c:37]([H:69])[c:38]([H:70])[c:39]1[H:71])([H:40])([H:41])[H:42]", "dummies": []}
C     -0.0785    -2.5763     4.2655
C     -0.0547    -1.8337     3.0059
N     -0.0365    -1.2022     1.9517
Mn     0.0000     0.0000     0.0000
C     -1.9313    -1.0469    -0.6567
O     -2.9482    -1.5969    -0.9994
C      1.9354     0.9926     0.7093
O      2.9570     1.5097     1.0839
H      0.9867    -1.3094    -0.8411
N     -1.2160     1.8242     0.7540
C     -1.9572     1.4661     1.8973
C     -2.3425     2.6565     2.7959
P     -0.8277     3.3626     3.6513
C     -0.4734     2.2554     5.0882
C      0.8638     2.0977     5.4905
C      1.1746     1.3376     6.6215
C      0.1542     0.7184     7.3510
C     -1.1798     0.8797     6.9620
C     -1.4964     1.6516     5.8408
C     -1.4593     4.8575     4.5234
C     -0.6342     5.9862     4.5964
C     -1.0710     7.1337     5.2641
C     -2.3320     7.1569     5.8693
C     -3.1557     6.0285     5.8075
C     -2.7176     4.8759     5.1469
C     -2.0072     2.3138    -0.3308
C     -1.1958     2.8262    -1.5570
P     -0.0456     1.5604    -2.0955
C      1.4768     2.4070    -2.4993
C      2.0507     3.2965    -1.5767
C      3.2619     3.9342    -1.8653
C      3.9077     3.6929    -3.0794
C      3.3497     2.8038    -4.0006
C      2.1455     2.1515    -3.7105
C     -0.7062     0.8965    -3.6150
C     -0.8000    -0.4903    -3.7918
C     -1.2779    -1.0137    -4.9959
C     -1.6434    -0.1558    -6.0379
C     -1.5320     1.2266    -5.8738
C     -1.0611     1.7525    -4.6671
H      0.8433    -3.1871     4.3511
H     -0.9695    -3.2370     4.2846
H     -0.1298    -1.8609     5.1114
H     -0.6115     2.4694     0.9779
H     -1.3440     0.7741     2.5003
H     -2.8878     0.9279     1.5986
H     -2.8161     3.4606     2.1989
H     -3.0944     2.3176     3.5329
H      1.6594     2.5853     4.9385
H      2.2050     1.2247     6.9365
H      0.3953     0.1301     8.2245
H     -1.9667     0.4150     7.5407
H     -2.5367     1.7803     5.5836
H      0.3495     5.9756     4.1444
H     -0.4317     8.0055     5.3151
H     -2.6626     8.0455     6.3915
H     -4.1299     6.0467     6.2806
H     -3.3610     4.0073     5.1308
H     -2.6787     1.4989    -0.6746
H     -2.6438     3.1509     0.0242
H     -1.8972     3.0709    -2.3810
H     -0.6408     3.7435    -1.2693
H      1.5759     3.4812    -0.6220
H      3.7044     4.6075    -1.1431
H      4.8450     4.1878    -3.3044
H      3.8549     2.6118    -4.9375
H      1.7548     1.4426    -4.4262
H     -0.4907    -1.1665    -3.0049
H     -1.3639    -2.0854    -5.1248
H     -1.9981    -0.5662    -6.9763
H     -1.7986     1.8916    -6.6873
H     -0.9577     2.8247    -4.5639
72
{"conf": 8, "E": 120.68, "rms": -1.0, "geom": "OH", "total_charge": 0, "CA_charge": 1, "smiles": "C[C:1]#[4N:2]->[Mn+:3]1(<-[3C-:4]#[O+:5])(<-[5C-:6]#[O+:7])(<-[6H-:8])<-[1N@H:9]([CH2:10][CH2:11][P:12]([c:13]2[cH:14][cH:15][cH:16][cH:17][cH:18]2)[c:19]2[cH:20][cH:21][cH:22][cH:23][cH:24]2)[CH2:25][CH2:26][2P:27]->1([c:28]1[cH:29][cH:30][cH:31][cH:32][cH:33]1)[c:34]1[cH:35][cH:36][cH:37][cH:38][cH:39]1", "smiles3D": "C([C:1]#[4N:2]->[Mn+:3]1(<-[3C-:4]#[O+:5])(<-[5C-:6]#[O+:7])(<-[6H-:8])<-[1N@@:9]([C:10]([C:11]([P:12]([c:13]2[c:14]([H:48])[c:15]([H:49])[c:16]([H:50])[c:17]([H:51])[c:18]2[H:52])[c:19]2[c:20]([H:53])[c:21]([H:54])[c:22]([H:55])[c:23]([H:56])[c:24]2[H:57])([H:46])[H:47])([H:44])[H:45])([H:43])[C:25]([H:58])([H:59])[C:26]([H:60])([H:61])[2P:27]->1([c:28]1[c:29]([H:62])[c:30]([H:63])[c:31]([H:64])[c:32]([H:65])[c:33]1[H:66])[c:34]1[c:35]([H:67])[c:36]([H:68])[c:37]([H:69])[c:38]([H:70])[c:39]1[H:71])([H:40])([H:41])[H:42]", "smiles3Dx": "C([C:1]#[4N:2]->[Mn+:3]1(<-[3C-:4]#[O+:5])(<-[5C-:6]#[O+:7])(<-[6H-:8])<-[1N@@:9]([C:10]([C:11]([P:12]([c:13]2[c:14]([H:48])[c:15]([H:49])[c:16]([H:50])[c:17]([H:51])[c:18]2[H:52])[c:19]2[c:20]([H:53])[c:21]([H:54])[c:22]([H:55])[c:23]([H:56])[c:24]2[H:57])([H:46])[H:47])([H:44])[H:45])([H:43])[C:25]([H:58])([H:59])[C:26]([H:60])([H:61])[2P:27]->1([c:28]1[c:29]([H:62])[c:30]([H:63])[c:31]([H:64])[c:32]([H:65])[c:33]1[H:66])[c:34]1[c:35]([H:67])[c:36]([H:68])[c:37]([H:69])[c:38]([H:70])[c:39]1[H:71])([H:40])([H:41])[H:42]", "dummies": []}
C      1.8140    -1.4232    -4.4141
C      1.2834    -1.0050    -3.1164
N      0.8364    -0.6540    -2.0273
Mn     0.0000     0.0000     0.0000
C     -0.7700     1.9339    -0.9690
O     -1.1769     2.9485    -1.4775
C      0.8704    -1.8976     0.9434
O      1.3309    -2.8928     1.4433
H      1.5442     0.8935     0.4442
N     -2.0157    -1.0993    -0.2892
C     -2.8558    -0.2939    -1.0705
C     -4.1924    -0.9496    -1.4788
P     -5.6225    -0.4090    -0.3818
C     -7.0846    -0.9331    -1.3880
C     -8.2272    -0.1196    -1.4566
C     -9.3467    -0.5345    -2.1835
C     -9.3463    -1.7794    -2.8196
C     -8.2287    -2.6119    -2.7231
C     -7.1051    -2.1959    -2.0020
C     -5.5931     1.4123    -0.6913
C     -5.6719     1.9323    -1.9945
C     -5.6220     3.3142    -2.2025
C     -5.4877     4.1819    -1.1146
C     -5.4048     3.6684     0.1834
C     -5.4603     2.2881     0.3953
C     -2.5206    -1.4779     0.9979
C     -2.7400    -0.3359     2.0337
P     -1.2257     0.6055     2.2256
C     -0.4594     0.0893     3.7505
C     -1.2124    -0.0227     4.9312
C     -0.5919    -0.4078     6.1244
C      0.7822    -0.6609     6.1499
C      1.5397    -0.5199     4.9840
C      0.9221    -0.1383     3.7890
C     -1.6950     2.3098     2.4591
C     -2.8812     2.6437     3.1341
C     -3.2325     3.9855     3.3121
C     -2.3977     4.9987     2.8328
C     -1.2054     4.6702     2.1816
C     -0.8508     3.3294     2.0011
H      0.9925    -1.4431    -5.1598
H      2.2571    -2.4361    -4.3245
H      2.5956    -0.7071    -4.7426
H     -1.8323    -1.8652    -0.7593
H     -2.2982    -0.0481    -2.0015
H     -3.0555     0.6563    -0.5391
H     -4.4264    -0.6698    -2.5276
H     -4.0915    -2.0539    -1.4489
H     -8.2542     0.8359    -0.9483
H    -10.2186     0.1044    -2.2437
H    -10.2154    -2.1027    -3.3770
H     -8.2357    -3.5848    -3.1989
H     -6.2581    -2.8618    -1.9197
H     -5.7806     1.2741    -2.8462
H     -5.6916     3.7144    -3.2065
H     -5.4494     5.2512    -1.2770
H     -5.2974     4.3384     1.0257
H     -5.3946     1.9039     1.4053
H     -3.4830    -2.0204     0.8711
H     -1.7965    -2.1975     1.4400
H     -3.0377    -0.7785     3.0044
H     -3.5480     0.3307     1.6808
H     -2.2711     0.1959     4.9397
H     -1.1762    -0.5003     7.0306
H      1.2617    -0.9572     7.0749
H      2.6061    -0.7024     5.0071
H      1.5247    -0.0096     2.8995
H     -3.5350     1.8758     3.5259
H     -4.1517     4.2400     3.8236
H     -2.6714     6.0372     2.9726
H     -0.5525     5.4548     1.8211
H      0.0834     3.0885     1.5091
72
{"conf": 9, "E": 122.93, "rms": -1.0, "geom": "OH", "total_charge": 0, "CA_charge": 1, "smiles": "C[C:1]#[4N:2]->[Mn+:3]1(<-[3C-:4]#[O+:5])(<-[5C-:6]#[O+:7])(<-[6H-:8])<-[1N@H:9]([CH2:10][CH2:11][P:12]([c:13]2[cH:14][cH:15][cH:16][cH:17][cH:18]2)[c:19]2[cH:20][cH:21][cH:22][cH:23][cH:24]2)[CH2:25][CH2:26][2P:27]->1([c:28]1[cH:29][cH:30][cH:31][cH:32][cH:33]1)[c:34]1[cH:35][cH:36][cH:37][cH:38][cH:39]1", "smiles3D": "C([C:1]#[4N:2]->[Mn+:3]1(<-[3C-:4]#[O+:5])(<-[5C-:6]#[O+:7])(<-[6H-:8])<-[1N@@:9]([C:10]([C:11]([P:12]([c:13]2[c:14]([H:48])[c:15]([H:49])[c:16]([H:50])[c:17]([H:51])[c:18]2[H:52])[c:19]2[c:20]([H:53])[c:21]([H:54])[c:22]([H:55])[c:23]([H:56])[c:24]2[H:57])([H:46])[H:47])([H:44])[H:45])([H:43])[C:25]([H:58])([H:59])[C:26]([H:60])([H:61])[2P:27]->1([c:28]1[c:29]([H:62])[c:30]([H:63])[c:31]([H:64])[c:32]([H:65])[c:33]1[H:66])[c:34]1[c:35]([H:67])[c:36]([H:68])[c:37]([H:69])[c:38]([H:70])[c:39]1[H:71])([H:40])([H:41])[H:42]", "smiles3Dx": "C([C:1]#[4N:2]->[Mn+:3]1(<-[3C-:4]#[O+:5])(<-[5C-:6]#[O+:7])(<-[6H-:8])<-[1N@@:9]([C:10]([C:11]([P:12]([c:13]2[c:14]([H:48])[c:15]([H:49])[c:16]([H:50])[c:17]([H:51])[c:18]2[H:52])[c:19]2[c:20]([H:53])[c:21]([H:54])[c:22]([H:55])[c:23]([H:56])[c:24]2[H:57])([H:46])[H:47])([H:44])[H:45])([H:43])[C:25]([H:58])([H:59])[C:26]([H:60])([H:61])[2P:27]->1([c:28]1[c:29]([H:62])[c:30]([H:63])[c:31]([H:64])[c:32]([H:65])[c:33]1[H:66])[c:34]1[c:35]([H:67])[c:36]([H:68])[c:37]([H:69])[c:38]([H:70])[c:39]1[H:71])([H:40])([H:41])[H:42]", "dummies": []}
C     -1.6381    -1.6565    -4.4061
C     -1.1595    -1.1643    -3.1144
N     -0.7563    -0.7532    -2.0289
Mn     0.0000     0.0000     0.0000
C      1.9404     0.7091    -0.9911
O      2.9629     1.0816    -1.5101
C     -1.9517    -0.7453     0.9371
O     -2.9813    -1.1380     1.4280
H      0.7811    -1.6275     0.3518
N     -0.8604     2.1480    -0.1115
C     -1.1020     2.5197    -1.4602
C     -2.5600     2.9384    -1.7080
P     -3.7070     1.4811    -1.4224
C     -4.3983     1.1482    -3.1069
C     -5.7321     0.7307    -3.2477
C     -6.2437     0.4221    -4.5117
C     -5.4225     0.5076    -5.6398
C     -4.0838     0.8847    -5.5028
C     -3.5695     1.1960    -4.2399
C     -5.0853     2.3986    -0.6093
C     -5.7907     3.4068    -1.2884
C     -6.7973     4.1196    -0.6314
C     -7.0891     3.8438     0.7090
C     -6.3763     2.8526     1.3926
C     -5.3729     2.1345     0.7370
C      0.0265     3.0341     0.5733
C      0.2442     2.7345     2.0836
P      0.7137     1.0158     2.2976
C      2.4536     1.0140     2.7004
C      2.9458     1.8466     3.7201
C      4.3064     1.8339     4.0390
C      5.1786     0.9848     3.3519
C      4.6880     0.1356     2.3541
C      3.3267     0.1437     2.0319
C     -0.1687     0.4194     3.7347
C      0.4866    -0.3592     4.7042
C     -0.2223    -0.8504     5.8059
C     -1.5866    -0.5755     5.9428
C     -2.2492     0.1766     4.9696
C     -1.5458     0.6668     3.8654
H     -2.7308    -1.8382    -4.3502
H     -1.4301    -0.8999    -5.1892
H     -1.1170    -2.6025    -4.6599
H     -1.6428     2.1321     0.3608
H     -0.4447     3.3645    -1.7733
H     -0.8662     1.6624    -2.1100
H     -2.8087     3.7579    -1.0007
H     -2.6791     3.3427    -2.7347
H     -6.3769     0.6447    -2.3791
H     -7.2749     0.1127    -4.6151
H     -5.8192     0.2693    -6.6182
H     -3.4405     0.9311    -6.3732
H     -2.5245     1.4596    -4.1478
H     -5.5562     3.6425    -2.3185
H     -7.3418     4.8943    -1.1566
H     -7.8617     4.4049     1.2197
H     -6.5972     2.6441     2.4329
H     -4.8153     1.3765     1.2764
H     -0.3700     4.0742     0.4872
H      1.0167     3.0030     0.0703
H      1.0455     3.3954     2.4713
H     -0.6918     2.9456     2.6370
H      2.2802     2.4938     4.2772
H      4.6838     2.4767     4.8226
H      6.2327     0.9746     3.6005
H      5.3634    -0.5266     1.8295
H      2.9577    -0.5324     1.2725
H      1.5380    -0.5984     4.6150
H      0.2851    -1.4446     6.5527
H     -2.1313    -0.9580     6.7973
H     -3.3089     0.3718     5.0644
H     -2.0863     1.2189     3.1080
72
{"conf": 10, "E": 146.14, "rms": -1.0, "geom": "OH", "total_charge": 0, "CA_charge": 1, "smiles": "C[C:1]#[4N:2]->[Mn+:3]1(<-[3C-:4]#[O+:5])(<-[5C-:6]#[O+:7])(<-[6H-:8])<-[1N@H:9]([CH2:10][CH2:11][P:12]([c:13]2[cH:14][cH:15][cH:16][cH:17][cH:18]2)[c:19]2[cH:20][cH:21][cH:22][cH:23][cH:24]2)[CH2:25][CH2:26][2P:27]->1([c:28]1[cH:29][cH:30][cH:31][cH:32][cH:33]1)[c:34]1[cH:35][cH:36][cH:37][cH:38][cH:39]1", "smiles3D": "C([C:1]#[4N:2]->[Mn+:3]1(<-[3C-:4]#[O+:5])(<-[5C-:6]#[O+:7])(<-[6H-:8])<-[1N@@:9]([C:10]([C:11]([P:12]([c:13]2[c:14]([H:48])[c:15]([H:49])[c:16]([H:50])[c:17]([H:51])[c:18]2[H:52])[c:19]2[c:20]([H:53])[c:21]([H:54])[c:22]([H:55])[c:23]([H:56])[c:24]2[H:57])([H:46])[H:47])([H:44])[H:45])([H:43])[C:25]([H:58])([H:59])[C:26]([H:60])([H:61])[2P:27]->1([c:28]1[c:29]([H:62])[c:30]([H:63])[c:31]([H:64])[c:32]([H:65])[c:33]1[H:66])[c:34]1[c:35]([H:67])[c:36]([H:68])[c:37]([H:69])[c:38]([H:70])[c:39]1[H:71])([H:40])([H:41])[H:42]", "smiles3Dx": "C([C:1]#[4N:2]->[Mn+:3]1(<-[3C-:4]#[O+:5])(<-[5C-:6]#[O+:7])(<-[6H-:8])<-[1N@@:9]([C:10]([C:11]([P:12]([c:13]2[c:14]([H:48])[c:15]([H:49])[c:16]([H:50])[c:17]([H:51])[c:18]2[H:52])[c:19]2[c:20]([H:53])[c:21]([H:54])[c:22]([H:55])[c:23]([H:56])[c:24]2[H:57])([H:46])[H:47])([H:44])[H:45])([H:43])[C:25]([H:58])([H:59])[C:26]([H:60])([H:61])[2P:27]->1([c:28]1[c:29]([H:62])[c:30]([H:63])[c:31]([H:64])[c:32]([H:65])[c:33]1[H:66])[c:34]1[c:35]([H:67])[c:36]([H:68])[c:37]([H:69])[c:38]([H:70])[c:39]1[H:71])([H:40])([H:41])[H:42]", "dummies": []}
C     -1.3582     4.6976    -0.9265
C     -0.9221     3.3394    -0.6120
N     -0.5785     2.1855    -0.3737
Mn     0.0000     0.0000     0.0000
C      1.2473     0.0357    -1.9209
O      1.9025     0.0520    -2.9323
C     -1.2817     0.0265     1.8973
O     -1.9564     0.0438     2.8974
H     -1.4465    -0.5877    -0.9672
N      1.8614     0.3590     1.3139
C      2.2633     1.7039     1.3609
C      2.8100     2.2894     0.0489
P      3.6036     3.9819     0.2706
C      2.3413     5.3299     0.4107
C      1.2614     5.2700     1.3088
C      0.3783     6.3507     1.4242
C      0.5612     7.4900     0.6358
C      1.6344     7.5588    -0.2577
C      2.5220     6.4827    -0.3675
C      4.6229     3.9681     1.8139
C      5.9735     3.6026     1.7324
C      6.7665     3.5717     2.8874
C      6.2161     3.9059     4.1297
C      4.8660     4.2512     4.2181
C      4.0718     4.2829     3.0675
C      2.8585    -0.5979     0.9652
C      2.4536    -2.0758     1.2621
P      0.8451    -2.4182     0.5332
C     -0.0889    -3.3445     1.7422
C     -1.4866    -3.2184     1.7893
C     -2.2309    -3.9530     2.7200
C     -1.5864    -4.8359     3.5937
C     -0.1994    -4.9919     3.5282
C      0.5497    -4.2555     2.6019
C      1.0948    -3.5335    -0.8387
C      1.7306    -4.7693    -0.6412
C      1.8016    -5.6990    -1.6848
C      1.2314    -5.4063    -2.9264
C      0.6039    -4.1755    -3.1311
C      0.5303    -3.2443    -2.0876
H     -2.0100     4.6623    -1.8191
H     -0.4788     5.3323    -1.1480
H     -1.9322     5.1128    -0.0706
H      1.5930     0.1517     2.1658
H      3.0421     1.8080     2.1488
H      1.3794     2.2929     1.6661
H      3.6049     1.6285    -0.3588
H      2.0048     2.3809    -0.7027
H      1.1049     4.4143     1.9432
H     -0.4522     6.3011     2.1248
H     -0.1235     8.3224     0.7217
H      1.7751     8.4442    -0.8749
H      3.3559     6.5470    -1.0607
H      6.4097     3.3460     0.7758
H      7.8099     3.2944     2.8168
H      6.8329     3.8890     5.0212
H      4.4287     4.4948     5.1755
H      3.0340     4.5518     3.1717
H      3.0733    -0.5142    -0.1177
H      3.7933    -0.3780     1.5226
H      2.4015    -2.2186     2.3647
H      3.2204    -2.7619     0.8374
H     -1.9980    -2.5466     1.1069
H     -3.3018    -3.8313     2.7691
H     -2.1631    -5.4012     4.3144
H      0.3004    -5.6901     4.1899
H      1.6220    -4.4164     2.5667
H      2.1420    -5.0319     0.3253
H      2.2820    -6.6517    -1.5254
H      1.2641    -6.1351    -3.7284
H      0.1516    -3.9530    -4.0891
H     -0.0148    -2.3272    -2.2479
72
{"conf": 11, "E": 153.33, "rms": -1.0, "geom": "OH", "total_charge": 0, "CA_charge": 1, "smiles": "C[C:1]#[4N:2]->[Mn+:3]1(<-[3C-:4]#[O+:5])(<-[5C-:6]#[O+:7])(<-[6H-:8])<-[1N@H:9]([CH2:10][CH2:11][P:12]([c:13]2[cH:14][cH:15][cH:16][cH:17][cH:18]2)[c:19]2[cH:20][cH:21][cH:22][cH:23][cH:24]2)[CH2:25][CH2:26][2P:27]->1([c:28]1[cH:29][cH:30][cH:31][cH:32][cH:33]1)[c:34]1[cH:35][cH:36][cH:37][cH:38][cH:39]1", "smiles3D": "C([C:1]#[4N:2]->[Mn+:3]1(<-[3C-:4]#[O+:5])(<-[5C-:6]#[O+:7])(<-[6H-:8])<-[1N@@:9]([C:10]([C:11]([P:12]([c:13]2[c:14]([H:48])[c:15]([H:49])[c:16]([H:50])[c:17]([H:51])[c:18]2[H:52])[c:19]2[c:20]([H:53])[c:21]([H:54])[c:22]([H:55])[c:23]([H:56])[c:24]2[H:57])([H:46])[H:47])([H:44])[H:45])([H:43])[C:25]([H:58])([H:59])[C:26]([H:60])([H:61])[2P:27]->1([c:28]1[c:29]([H:62])[c:30]([H:63])[c:31]([H:64])[c:32]([H:65])[c:33]1[H:66])[c:34]1[c:35]([H:67])[c:36]([H:68])[c:37]([H:69])[c:38]([H:70])[c:39]1[H:71])([H:40])([H:41])[H:42]", "smiles3Dx": "C([C:1]#[4N:2]->[Mn+:3]1(<-[3C-:4]#[O+:5])(<-[5C-:6]#[O+:7])(<-[6H-:8])<-[1N@@:9]([C:10]([C:11]([P:12]([c:13]2[c:14]([H:48])[c:15]([H:49])[c:16]([H:50])[c:17]([H:51])[c:18]2[H:52])[c:19]2[c:20]([H:53])[c:21]([H:54])[c:22]([H:55])[c:23]([H:56])[c:24]2[H:57])([H:46])[H:47])([H:44])[H:45])([H:43])[C:25]([H:58])([H:59])[C:26]([H:60])([H:61])[2P:27]->1([c:28]1[c:29]([H:62])[c:30]([H:63])[c:31]([H:64])[c:32]([H:65])[c:33]1[H:66])[c:34]1[c:35]([H:67])[c:36]([H:68])[c:37]([H:69])[c:38]([H:70])[c:39]1[H:71])([H:40])([H:41])[H:42]", "dummies": []}
C      1.4210    -4.3662     1.9324
C      1.0308    -3.0779     1.3523
N      0.6831    -2.0017     0.8719
Mn     0.0000     0.0000     0.0000
C     -0.1874    -0.9104    -2.1071
O     -0.2943    -1.3849    -3.2123
C      0.2851     0.9979     2.0472
O      0.4368     1.5219     3.1247
H      1.7175     0.5012    -0.4360
N     -2.2273    -0.3875     0.5637
C     -2.6456    -1.6367     0.0124
C     -3.9914    -1.7234    -0.7326
P     -5.4505    -2.2631     0.3360
C     -5.0174    -1.8183     2.0853
C     -5.1774    -0.5210     2.5995
C     -4.7978    -0.2332     3.9131
C     -4.2731    -1.2388     4.7298
C     -4.1221    -2.5336     4.2311
C     -4.4913    -2.8220     2.9136
C     -6.8269    -1.1411    -0.1908
C     -6.9629    -0.7857    -1.5437
C     -8.0233     0.0237    -1.9607
C     -8.9775     0.4564    -1.0363
C     -8.8821     0.0601     0.3005
C     -7.8228    -0.7496     0.7200
C     -3.0203     0.8066     0.3550
C     -2.7584     1.6132    -0.9400
P     -1.0603     2.1712    -0.9496
C     -0.8912     3.6360     0.0599
C      0.3973     4.1399     0.3032
C      0.5801     5.2408     1.1485
C     -0.5198     5.8487     1.7565
C     -1.8054     5.3595     1.5152
C     -1.9981     4.2580     0.6742
C     -0.6847     2.6506    -2.6247
C      0.6037     2.4483    -3.1341
C      0.9051     2.8226    -4.4487
C     -0.0805     3.3971    -5.2586
C     -1.3623     3.6070    -4.7501
C     -1.6653     3.2455    -3.4349
H      2.0629    -4.1843     2.8182
H      1.9882    -4.9586     1.1857
H      0.5112    -4.9238     2.2389
H     -2.2130    -0.5044     1.4740
H     -2.6514    -2.4099     0.8195
H     -1.8665    -1.9421    -0.6927
H     -4.2108    -0.8065    -1.3055
H     -3.8963    -2.5131    -1.5099
H     -5.6050     0.2676     1.9993
H     -4.9189     0.7685     4.3032
H     -3.9837    -1.0150     5.7482
H     -3.7197    -3.3135     4.8626
H     -4.3635    -3.8307     2.5356
H     -6.2559    -1.1415    -2.2835
H     -8.1080     0.3081    -3.0001
H     -9.8012     1.0833    -1.3608
H     -9.6341     0.3733     1.0109
H     -7.7826    -1.0718     1.7506
H     -2.8336     1.4886     1.2132
H     -4.0964     0.5564     0.3801
H     -3.4511     2.4720    -0.9971
H     -2.9295     0.9604    -1.8225
H      1.2625     3.6702    -0.1444
H      1.5778     5.6119     1.3425
H     -0.3753     6.6959     2.4153
H     -2.6572     5.8305     1.9889
H     -3.0051     3.9048     0.5381
H      1.3754     2.0089    -2.5151
H      1.9069     2.6741    -4.8358
H      0.1568     3.6801    -6.2789
H     -2.1254     4.0453    -5.3832
H     -2.6686     3.4211    -3.0623
72
{"conf": 12, "E": 119.55, "rms": -1.0, "geom": "OH", "total_charge": 0, "CA_charge": 1, "smiles": "C[C:1]#[4N:2]->[Mn+:3]1(<-[3C-:4]#[O+:5])(<-[5C-:6]#[O+:7])(<-[6H-:8])<-[1N@H:9]([CH2:10][CH2:11][P:12]([c:13]2[cH:14][cH:15][cH:16][cH:17][cH:18]2)[c:19]2[cH:20][cH:21][cH:22][cH:23][cH:24]2)[CH2:25][CH2:26][2P:27]->1([c:28]1[cH:29][cH:30][cH:31][cH:32][cH:33]1)[c:34]1[cH:35][cH:36][cH:37][cH:38][cH:39]1", "smiles3D": "C([C:1]#[4N:2]->[Mn+:3]1(<-[3C-:4]#[O+:5])(<-[5C-:6]#[O+:7])(<-[6H-:8])<-[1N@@:9]([C:10]([C:11]([P:12]([c:13]2[c:14]([H:48])[c:15]([H:49])[c:16]([H:50])[c:17]([H:51])[c:18]2[H:52])[c:19]2[c:20]([H:53])[c:21]([H:54])[c:22]([H:55])[c:23]([H:56])[c:24]2[H:57])([H:46])[H:47])([H:44])[H:45])([H:43])[C:25]([H:58])([H:59])[C:26]([H:60])([H:61])[2P:27]->1([c:28]1[c:29]([H:62])[c:30]([H:63])[c:31]([H:64])[c:32]([H:65])[c:33]1[H:66])[c:34]1[c:35]([H:67])[c:36]([H:68])[c:37]([H:69])[c:38]([H:70])[c:39]1[H:71])([H:40])([H:41])[H:42]", "smiles3Dx": "C([C:1]#[4N:2]->[Mn+:3]1(<-[3C-:4]#[O+:5])(<-[5C-:6]#[O+:7])(<-[6H-:8])<-[1N@@:9]([C:10]([C:11]([P:12]([c:13]2[c:14]([H:48])[c:15]([H:49])[c:16]([H:50])[c:17]([H:51])[c:18]2[H:52])[c:19]2[c:20]([H:53])[c:21]([H:54])[c:22]([H:55])[c:23]([H:56])[c:24]2[H:57])([H:46])[H:47])([H:44])[H:45])([H:43])[C:25]([H:58])([H:59])[C:26]([H:60])([H:61])[2P:27]->1([c:28]1[c:29]([H:62])[c:30]([H:63])[c:31]([H:64])[c:32]([H:65])[c:33]1[H:66])[c:34]1[c:35]([H:67])[c:36]([H:68])[c:37]([H:69])[c:38]([H:70])[c:39]1[H:71])([H:40])([H:41])[H:42]", "dummies": []}
C      3.8616     3.1432     0.1337
C      2.7319     2.2168     0.0901
N      1.7798     1.4408     0.0561
Mn     0.0000     0.0000     0.0000
C      1.2062    -1.5297     1.2115
O      1.8398    -2.3359     1.8472
C     -1.1681     1.5415    -1.2267
O     -1.7818     2.3495    -1.8783
H      0.5950    -0.7769    -1.5583
N     -0.9967     0.7892     1.9283
C     -0.0135     1.3758     2.7512
C      0.1037     2.8965     2.5639
P     -1.3388     3.7787     3.3797
C     -2.5477     3.8814     1.9915
C     -3.7429     3.1533     2.0753
C     -4.6457     3.1631     1.0096
C     -4.3664     3.9054    -0.1408
C     -3.1808     4.6428    -0.2257
C     -2.2660     4.6205     0.8302
C     -0.8047     5.5454     3.5030
C     -1.5463     6.4113     4.3222
C     -1.1871     7.7600     4.4378
C     -0.0872     8.2527     3.7294
C      0.6474     7.4012     2.8992
C      0.2906     6.0520     2.7804
C     -1.7009    -0.2818     2.5530
C     -2.8270    -0.9114     1.6874
P     -2.1343    -1.4955     0.1404
C     -1.9020    -3.2586     0.2787
C     -0.7211    -3.8429    -0.2015
C     -0.5433    -5.2285    -0.1342
C     -1.5525    -6.0386     0.3956
C     -2.7432    -5.4638     0.8504
C     -2.9243    -4.0785     0.7847
C     -3.3779    -1.2584    -1.1144
C     -4.7434    -1.3939    -0.8080
C     -5.7040    -1.2346    -1.8113
C     -5.3097    -0.9497    -3.1221
C     -3.9530    -0.8333    -3.4339
C     -2.9877    -0.9909    -2.4339
H      4.5016     2.9030     1.0069
H      4.4523     3.0463    -0.7992
H      3.4835     4.1809     0.2275
H     -1.6100     1.4098     1.6746
H     -0.2066     1.1738     3.8306
H      0.9604     0.9153     2.4909
H      1.0414     3.2304     3.0544
H      0.1514     3.1472     1.4852
H     -3.9601     2.5629     2.9560
H     -5.5596     2.5828     1.0705
H     -5.0677     3.9132    -0.9652
H     -2.9645     5.2212    -1.1171
H     -1.3403     5.1704     0.7313
H     -2.4000     6.0389     4.8742
H     -1.7603     8.4223     5.0781
H      0.1969     9.2922     3.8246
H      1.4935     7.7877     2.3435
H      0.8630     5.4217     2.1157
H     -0.9754    -1.0819     2.8199
H     -2.1673     0.0896     3.4959
H     -3.2900    -1.7524     2.2423
H     -3.5982    -0.1397     1.4800
H      0.0561    -3.2303    -0.6411
H      0.3734    -5.6732    -0.4989
H     -1.4134    -7.1111     0.4487
H     -3.5303    -6.0915     1.2479
H     -3.8670    -3.6586     1.1089
H     -5.0679    -1.6286     0.1964
H     -6.7544    -1.3429    -1.5739
H     -6.0558    -0.8359    -3.8989
H     -3.6486    -0.6273    -4.4519
H     -1.9380    -0.9155    -2.6918
72
{"conf": 13, "E": 129.35, "rms": -1.0, "geom": "OH", "total_charge": 0, "CA_charge": 1, "smiles": "C[C:1]#[4N:2]->[Mn+:3]1(<-[3C-:4]#[O+:5])(<-[5C-:6]#[O+:7])(<-[6H-:8])<-[1N@H:9]([CH2:10][CH2:11][P:12]([c:13]2[cH:14][cH:15][cH:16][cH:17][cH:18]2)[c:19]2[cH:20][cH:21][cH:22][cH:23][cH:24]2)[CH2:25][CH2:26][2P:27]->1([c:28]1[cH:29][cH:30][cH:31][cH:32][cH:33]1)[c:34]1[cH:35][cH:36][cH:37][cH:38][cH:39]1", "smiles3D": "C([C:1]#[4N:2]->[Mn+:3]1(<-[3C-:4]#[O+:5])(<-[5C-:6]#[O+:7])(<-[6H-:8])<-[1N@@:9]([C:10]([C:11]([P:12]([c:13]2[c:14]([H:48])[c:15]([H:49])[c:16]([H:50])[c:17]([H:51])[c:18]2[H:52])[c:19]2[c:20]([H:53])[c:21]([H:54])[c:22]([H:55])[c:23]([H:56])[c:24]2[H:57])([H:46])[H:47])([H:44])[H:45])([H:43])[C:25]([H:58])([H:59])[C:26]([H:60])([H:61])[2P:27]->1([c:28]1[c:29]([H:62])[c:30]([H:63])[c:31]([H:64])[c:32]([H:65])[c:33]1[H:66])[c:34]1[c:35]([H:67])[c:36]([H:68])[c:37]([H:69])[c:38]([H:70])[c:39]1[H:71])([H:40])([H:41])[H:42]", "smiles3Dx": "C([C:1]#[4N:2]->[Mn+:3]1(<-[3C-:4]#[O+:5])(<-[5C-:6]#[O+:7])(<-[6H-:8])<-[1N@@:9]([C:10]([C:11]([P:12]([c:13]2[c:14]([H:48])[c:15]([H:49])[c:16]([H:50])[c:17]([H:51])[c:18]2[H:52])[c:19]2[c:20]([H:53])[c:21]([H:54])[c:22]([H:55])[c:23]([H:56])[c:24]2[H:57])([H:46])[H:47])([H:44])[H:45])([H:43])[C:25]([H:58])([H:59])[C:26]([H:60])([H:61])[2P:27]->1([c:28]1[c:29]([H:62])[c:30]([H:63])[c:31]([H:64])[c:32]([H:65])[c:33]1[H:66])[c:34]1[c:35]([H:67])[c:36]([H:68])[c:37]([H:69])[c:38]([H:70])[c:39]1[H:71])([H:40])([H:41])[H:42]", "dummies": []}
C     -3.1337    -2.8905    -2.5746
C     -2.2141    -2.0475    -1.8126
N     -1.4413    -1.3360    -1.1755
Mn     0.0000     0.0000     0.0000
C     -0.0639     1.5259    -1.7094
O     -0.0968     2.3286    -2.6076
C      0.1130    -1.6253     1.6113
O      0.1736    -2.4803     2.4590
H      1.4678    -0.7540    -0.8135
N     -1.6570     1.0476     1.2559
C     -2.2507     2.1250     0.5686
C     -3.3020     1.6509    -0.4500
P     -3.4115     2.7921    -1.9267
C     -4.9606     2.1757    -2.7188
C     -4.8536     1.2546    -3.7692
C     -6.0039     0.7350    -4.3734
C     -7.2676     1.1243    -3.9227
C     -7.3819     2.0268    -2.8625
C     -6.2335     2.5458    -2.2549
C     -3.8468     4.4581    -1.2526
C     -3.4421     5.5917    -1.9727
C     -3.7360     6.8741    -1.4983
C     -4.4449     7.0323    -0.3038
C     -4.8595     5.9071     0.4167
C     -4.5622     4.6226    -0.0534
C     -1.0905     1.4212     2.5186
C      0.1463     2.3670     2.4776
P      1.4302     1.6322     1.4613
C      2.6012     0.8811     2.5815
C      3.1031    -0.3976     2.3063
C      4.0745    -0.9665     3.1362
C      4.5526    -0.2591     4.2420
C      4.0669     1.0223     4.5139
C      3.0951     1.5956     3.6870
C      2.2748     2.9824     0.6432
C      1.5457     3.9371    -0.0838
C      2.2019     4.9919    -0.7251
C      3.5913     5.1022    -0.6466
C      4.3270     4.1525     0.0657
C      3.6762     3.0913     0.7024
H     -4.1456    -2.8383    -2.1218
H     -2.7743    -3.9398    -2.5539
H     -3.1767    -2.5339    -3.6245
H     -2.3006     0.4165     1.4283
H     -1.4620     2.6914     0.0467
H     -2.7524     2.8165     1.2849
H     -4.2937     1.5613     0.0413
H     -3.0282     0.6477    -0.8240
H     -3.8788     0.9390    -4.1196
H     -5.9143     0.0265    -5.1866
H     -8.1577     0.7237    -4.3900
H     -8.3608     2.3190    -2.5039
H     -6.3497     3.2269    -1.4274
H     -2.8908     5.4820    -2.8985
H     -3.4104     7.7448    -2.0555
H     -4.6706     8.0262     0.0641
H     -5.4134     6.0303     1.3389
H     -4.9027     3.7674     0.5147
H     -0.7848     0.4883     3.0421
H     -1.8760     1.9063     3.1441
H     -0.1511     3.3485     2.0583
H      0.5197     2.5172     3.5099
H      2.7733    -0.9427     1.4314
H      4.4578    -1.9536     2.9188
H      5.3090    -0.6985     4.8817
H      4.4522     1.5768     5.3599
H      2.7596     2.6040     3.8946
H      0.4749     3.8733    -0.1719
H      1.6330     5.7240    -1.2850
H      4.0967     5.9212    -1.1408
H      5.4053     4.2329     0.1197
H      4.2800     2.3583     1.2201
72
{"conf": 14, "E": 130.36, "rms": -1.0, "geom": "OH", "total_charge": 0, "CA_charge": 1, "smiles": "C[C:1]#[4N:2]->[Mn+:3]1(<-[3C-:4]#[O+:5])(<-[5C-:6]#[O+:7])(<-[6H-:8])<-[1N@H:9]([CH2:10][CH2:11][P:12]([c:13]2[cH:14][cH:15][cH:16][cH:17][cH:18]2)[c:19]2[cH:20][cH:21][cH:22][cH:23][cH:24]2)[CH2:25][CH2:26][2P:27]->1([c:28]1[cH:29][cH:30][cH:31][cH:32][cH:33]1)[c:34]1[cH:35][cH:36][cH:37][cH:38][cH:39]1", "smiles3D": "C([C:1]#[4N:2]->[Mn+:3]1(<-[3C-:4]#[O+:5])(<-[5C-:6]#[O+:7])(<-[6H-:8])<-[1N@@:9]([C:10]([C:11]([P:12]([c:13]2[c:14]([H:48])[c:15]([H:49])[c:16]([H:50])[c:17]([H:51])[c:18]2[H:52])[c:19]2[c:20]([H:53])[c:21]([H:54])[c:22]([H:55])[c:23]([H:56])[c:24]2[H:57])([H:46])[H:47])([H:44])[H:45])([H:43])[C:25]([H:58])([H:59])[C:26]([H:60])([H:61])[2P:27]->1([c:28]1[c:29]([H:62])[c:30]([H:63])[c:31]([H:64])[c:32]([H:65])[c:33]1[H:66])[c:34]1[c:35]([H:67])[c:36]([H:68])[c:37]([H:69])[c:38]([H:70])[c:39]1[H:71])([H:40])([H:41])[H:42]", "smiles3Dx": "C([C:1]#[4N:2]->[Mn+:3]1(<-[3C-:4]#[O+:5])(<-[5C-:6]#[O+:7])(<-[6H-:8])<-[1N@@:9]([C:10]([C:11]([P:12]([c:13]2[c:14]([H:48])[c:15]([H:49])[c:16]([H:50])[c:17]([H:51])[c:18]2[H:52])[c:19]2[c:20]([H:53])[c:21]([H:54])[c:22]([H:55])[c:23]([H:56])[c:24]2[H:57])([H:46])[H:47])([H:44])[H:45])([H:43])[C:25]([H:58])([H:59])[C:26]([H:60])([H:61])[2P:27]->1([c:28]1[c:29]([H:62])[c:30]([H:63])[c:31]([H:64])[c:32]([H:65])[c:33]1[H:66])[c:34]1[c:35]([H:67])[c:36]([H:68])[c:37]([H:69])[c:38]([H:70])[c:39]1[H:71])([H:40])([H:41])[H:42]", "dummies": []}
C     -2.4476     3.1360     2.9935
C     -1.7306     2.2231     2.1042
N     -1.1246     1.4534     1.3638
Mn     0.0000     0.0000     0.0000
C     -0.6899    -1.7369     1.3289
O     -1.0516    -2.6516     2.0265
C      0.7842     1.7723    -1.2190
O      1.1965     2.7060    -1.8601
H      1.5220     0.0872     1.0332
N     -1.7375    -0.1749    -1.5478
C     -2.8132    -0.9820    -1.0942
C     -3.9597    -0.1646    -0.4772
P     -4.8517     0.8073    -1.8134
C     -6.3645     1.4599    -0.9815
C     -6.7225     2.7990    -1.1949
C     -7.8793     3.3240    -0.6113
C     -8.6874     2.5112     0.1860
C     -8.3410     1.1737     0.3975
C     -7.1843     0.6452    -0.1853
C     -5.5635    -0.4670    -2.9519
C     -5.6482    -0.1700    -4.3187
C     -6.1937    -1.0985    -5.2109
C     -6.6581    -2.3305    -4.7418
C     -6.5733    -2.6367    -3.3816
C     -6.0315    -1.7095    -2.4870
C     -1.1852    -0.5937    -2.8021
C     -0.3822    -1.9220    -2.7689
P      1.0226    -1.7246    -1.6754
C      1.4301    -3.3408    -1.0434
C      1.9882    -3.4636     0.2371
C      2.3275    -4.7261     0.7338
C      2.1207    -5.8677    -0.0487
C      1.5755    -5.7484    -1.3310
C      1.2368    -4.4887    -1.8320
C      2.4099    -1.2106    -2.6723
C      2.7103    -1.8687    -3.8766
C      3.8165    -1.4735    -4.6362
C      4.6371    -0.4361    -4.1888
C      4.3676     0.1914    -2.9700
C      3.2656    -0.2015    -2.2057
H     -1.7568     3.4993     3.7810
H     -3.2993     2.6019     3.4654
H     -2.8322     3.9972     2.4096
H     -2.0390     0.6802    -1.6741
H     -2.4396    -1.6784    -0.3364
H     -3.2348    -1.5963    -1.9230
H     -3.5498     0.5448     0.2695
H     -4.6565    -0.8457     0.0475
H     -6.1049     3.4340    -1.8175
H     -8.1527     4.3576    -0.7835
H     -9.5880     2.9117     0.6321
H     -8.9779     0.5449     1.0075
H     -6.9410    -0.3929    -0.0156
H     -5.2921     0.7828    -4.6930
H     -6.2581    -0.8601    -6.2643
H     -7.0801    -3.0507    -5.4323
H     -6.9285    -3.5940    -3.0207
H     -5.9735    -1.9731    -1.4428
H     -2.0041    -0.6929    -3.5527
H     -0.5015     0.2077    -3.1612
H     -0.0425    -2.1738    -3.7902
H     -1.0307    -2.7353    -2.3892
H      2.1585    -2.5851     0.8478
H      2.7490    -4.8202     1.7256
H      2.3864    -6.8440     0.3385
H      1.4258    -6.6310    -1.9402
H      0.8347    -4.4163    -2.8351
H      2.1088    -2.6948    -4.2250
H      4.0397    -1.9783    -5.5685
H      5.4981    -0.1330    -4.7721
H      5.0226     0.9725    -2.6123
H      3.0945     0.2681    -1.2432
72
{"conf": 15, "E": 135.62, "rms": -1.0, "geom": "OH", "total_charge": 0, "CA_charge": 1, "smiles": "C[C:1]#[4N:2]->[Mn+:3]1(<-[3C-:4]#[O+:5])(<-[5C-:6]#[O+:7])(<-[6H-:8])<-[1N@H:9]([CH2:10][CH2:11][P:12]([c:13]2[cH:14][cH:15][cH:16][cH:17][cH:18]2)[c:19]2[cH:20][cH:21][cH:22][cH:23][cH:24]2)[CH2:25][CH2:26][2P:27]->1([c:28]1[cH:29][cH:30][cH:31][cH:32][cH:33]1)[c:34]1[cH:35][cH:36][cH:37][cH:38][cH:39]1", "smiles3D": "C([C:1]#[4N:2]->[Mn+:3]1(<-[3C-:4]#[O+:5])(<-[5C-:6]#[O+:7])(<-[6H-:8])<-[1N@@:9]([C:10]([C:11]([P:12]([c:13]2[c:14]([H:48])[c:15]([H:49])[c:16]([H:50])[c:17]([H:51])[c:18]2[H:52])[c:19]2[c:20]([H:53])[c:21]([H:54])[c:22]([H:55])[c:23]([H:56])[c:24]2[H:57])([H:46])[H:47])([H:44])[H:45])([H:43])[C:25]([H:58])([H:59])[C:26]([H:60])([H:61])[2P:27]->1([c:28]1[c:29]([H:62])[c:30]([H:63])[c:31]([H:64])[c:32]([H:65])[c:33]1[H:66])[c:34]1[c:35]([H:67])[c:36]([H:68])[c:37]([H:69])[c:38]([H:70])[c:39]1[H:71])([H:40])([H:41])[H:42]", "smiles3Dx": "C([C:1]#[4N:2]->[Mn+:3]1(<-[3C-:4]#[O+:5])(<-[5C-:6]#[O+:7])(<-[6H-:8])<-[1N@@:9]([C:10]([C:11]([P:12]([c:13]2[c:14]([H:48])[c:15]([H:49])[c:16]([H:50])[c:17]([H:51])[c:18]2[H:52])[c:19]2[c:20]([H:53])[c:21]([H:54])[c:22]([H:55])[c:23]([H:56])[c:24]2[H:57])([H:46])[H:47])([H:44])[H:45])([H:43])[C:25]([H:58])([H:59])[C:26]([H:60])([H:61])[2P:27]->1([c:28]1[c:29]([H:62])[c:30]([H:63])[c:31]([H:64])[c:32]([H:65])[c:33]1[H:66])[c:34]1[c:35]([H:67])[c:36]([H:68])[c:37]([H:69])[c:38]([H:70])[c:39]1[H:71])([H:40])([H:41])[H:42]", "dummies": []}
C     -0.3957     4.6408     1.7593
C     -0.2810     3.2757     1.2478
N     -0.1863     2.1296     0.8151
Mn     0.0000     0.0000     0.0000
C     -0.4095     0.7959    -2.1084
O     -0.6380     1.2138    -3.2143
C      0.2848    -0.7738     2.1353
O      0.4292    -1.1807     3.2603
H     -1.8076    -0.3074     0.1593
N      2.3067     0.0936    -0.1585
C      2.8024     1.0788    -1.0474
C      2.6267     0.8195    -2.5549
P      4.2095     1.1042    -3.5205
C      5.2263    -0.3473    -3.0134
C      4.8940    -1.6478    -3.4218
C      5.6611    -2.7357    -2.9944
C      6.7627    -2.5292    -2.1608
C      7.0977    -1.2341    -1.7535
C      6.3307    -0.1464    -2.1785
C      3.8101     0.6349    -5.2654
C      2.5227     0.2312    -5.6650
C      2.2888    -0.1593    -6.9872
C      3.3280    -0.1374    -7.9210
C      4.6091     0.2681    -7.5298
C      4.8500     0.6506    -6.2059
C      2.9086    -1.2232    -0.2057
C      2.2862    -2.3330    -1.1151
P      0.4993    -2.3594    -0.9738
C     -0.1682    -2.6848    -2.5966
C      0.5476    -3.4483    -3.5332
C     -0.0041    -3.7036    -4.7929
C     -1.2817    -3.2291    -5.1115
C     -2.0093    -2.4986    -4.1712
C     -1.4584    -2.2284    -2.9144
C      0.0508    -3.7716     0.0177
C     -0.9504    -3.6449     0.9892
C     -1.3529    -4.7563     1.7335
C     -0.7706    -6.0060     1.4989
C      0.2049    -6.1442     0.5083
C      0.6139    -5.0338    -0.2372
H     -1.0505     5.2311     1.0826
H     -0.8332     4.6209     2.7804
H      0.6120     5.1074     1.7984
H      2.5453     0.4197     0.6683
H      3.8881     1.2234    -0.8337
H      2.2833     2.0346    -0.8062
H      1.9152     1.5672    -2.9578
H      2.2102    -0.1735    -2.7617
H      4.0445    -1.8242    -4.0668
H      5.3973    -3.7378    -3.3072
H      7.3556    -3.3707    -1.8291
H      7.9544    -1.0744    -1.1119
H      6.5884     0.8518    -1.8544
H      1.6926     0.2153    -4.9736
H      1.2983    -0.4782    -7.2883
H      3.1467    -0.4402    -8.9417
H      5.4153     0.2861    -8.2530
H      5.8486     0.9562    -5.9137
H      2.9004    -1.6298     0.8378
H      3.9770    -1.1138    -0.4968
H      2.5696    -2.1603    -2.1639
H      2.6970    -3.3129    -0.8046
H      1.5186    -3.8571    -3.2922
H      0.5460    -4.2873    -5.5153
H     -1.7111    -3.4454    -6.0845
H     -3.0057    -2.1499    -4.4090
H     -2.0420    -1.6604    -2.1911
H     -1.4373    -2.6920     1.1500
H     -2.1224    -4.6511     2.4839
H     -1.0860    -6.8683     2.0721
H      0.6355    -7.1157     0.3033
H      1.3543    -5.1698    -1.0169
72
{"conf": 16, "E": 123.3, "rms": -1.0, "geom": "OH", "total_charge": 0, "CA_charge": 1, "smiles": "C[C:1]#[4N:2]->[Mn+:3]1(<-[3C-:4]#[O+:5])(<-[5C-:6]#[O+:7])(<-[6H-:8])<-[1N@H:9]([CH2:10][CH2:11][P:12]([c:13]2[cH:14][cH:15][cH:16][cH:17][cH:18]2)[c:19]2[cH:20][cH:21][cH:22][cH:23][cH:24]2)[CH2:25][CH2:26][2P:27]->1([c:28]1[cH:29][cH:30][cH:31][cH:32][cH:33]1)[c:34]1[cH:35][cH:36][cH:37][cH:38][cH:39]1", "smiles3D": "C([C:1]#[4N:2]->[Mn+:3]1(<-[3C-:4]#[O+:5])(<-[5C-:6]#[O+:7])(<-[6H-:8])<-[1N@@:9]([C:10]([C:11]([P:12]([c:13]2[c:14]([H:48])[c:15]([H:49])[c:16]([H:50])[c:17]([H:51])[c:18]2[H:52])[c:19]2[c:20]([H:53])[c:21]([H:54])[c:22]([H:55])[c:23]([H:56])[c:24]2[H:57])([H:46])[H:47])([H:44])[H:45])([H:43])[C:25]([H:58])([H:59])[C:26]([H:60])([H:61])[2P:27]->1([c:28]1[c:29]([H:62])[c:30]([H:63])[c:31]([H:64])[c:32]([H:65])[c:33]1[H:66])[c:34]1[c:35]([H:67])[c:36]([H:68])[c:37]([H:69])[c:38]([H:70])[c:39]1[H:71])([H:40])([H:41])[H:42]", "smiles3Dx": "C([C:1]#[4N:2]->[Mn+:3]1(<-[3C-:4]#[O+:5])(<-[5C-:6]#[O+:7])(<-[6H-:8])<-[1N@@:9]([C:10]([C:11]([P:12]([c:13]2[c:14]([H:48])[c:15]([H:49])[c:16]([H:50])[c:17]([H:51])[c:18]2[H:52])[c:19]2[c:20]([H:53])[c:21]([H:54])[c:22]([H:55])[c:23]([H:56])[c:24]2[H:57])([H:46])[H:47])([H:44])[H:45])([H:43])[C:25]([H:58])([H:59])[C:26]([H:60])([H:61])[2P:27]->1([c:28]1[c:29]([H:62])[c:30]([H:63])[c:31]([H:64])[c:32]([H:65])[c:33]1[H:66])[c:34]1[c:35]([H:67])[c:36]([H:68])[c:37]([H:69])[c:38]([H:70])[c:39]1[H:71])([H:40])([H:41])[H:42]", "dummies": []}
C      1.3414     3.9307     2.7580
C      0.9359     2.7842     1.9438
N      0.6041     1.8147     1.2653
Mn     0.0000     0.0000     0.0000
C      1.6099    -1.2410     1.0601
O      2.4476    -1.8995     1.6260
C     -1.5976     1.2800    -1.0275
O     -2.4361     1.9557    -1.5709
H      1.2060     0.4532    -1.3116
N     -1.6034    -0.8196     1.4514
C     -1.3262    -0.3542     2.7432
C     -2.4908    -0.5668     3.7343
P     -2.4880     0.6368     5.1802
C     -2.3827     2.3291     4.4335
C     -2.9988     2.6114     3.2025
C     -2.9459     3.9029     2.6665
C     -2.3207     4.9297     3.3770
C     -1.7470     4.6675     4.6244
C     -1.7815     3.3733     5.1534
C     -0.8193     0.3542     5.9259
C      0.3501     0.8484     5.3254
C      1.5973     0.6044     5.9088
C      1.6848    -0.1348     7.0925
C      0.5245    -0.6354     7.6923
C     -0.7240    -0.3955     7.1070
C     -1.6432    -2.2422     1.3342
C     -2.0048    -2.7674    -0.0822
P     -0.8385    -2.1155    -1.2789
C      0.3709    -3.3810    -1.6276
C     -0.0154    -4.7183    -1.8212
C      0.9473    -5.6890    -2.1161
C      2.2926    -5.3297    -2.2381
C      2.6753    -3.9945    -2.0841
C      1.7167    -3.0242    -1.7825
C     -1.7367    -1.8551    -2.7967
C     -1.4058    -0.7740    -3.6249
C     -2.1086    -0.5586    -4.8150
C     -3.1325    -1.4335    -5.1918
C     -3.4465    -2.5305    -4.3840
C     -2.7469    -2.7466    -3.1916
H      0.9876     3.7898     3.7992
H      2.4482     4.0106     2.7534
H      0.9009     4.8622     2.3424
H     -2.4083    -0.4819     1.1777
H     -1.1227     0.7246     2.6622
H     -0.4135    -0.8529     3.1395
H     -2.4368    -1.5963     4.1485
H     -3.4615    -0.4683     3.2054
H     -3.5123     1.8362     2.6505
H     -3.4085     4.1101     1.7091
H     -2.2935     5.9304     2.9708
H     -1.2800     5.4679     5.1845
H     -1.3456     3.1873     6.1280
H      0.3010     1.4256     4.4133
H      2.4957     0.9885     5.4428
H      2.6505    -0.3225     7.5427
H      0.5934    -1.2119     8.6073
H     -1.6166    -0.7920     7.5748
H     -0.6476    -2.6524     1.6110
H     -2.3918    -2.6524     2.0467
H     -1.9779    -3.8742    -0.0817
H     -3.0301    -2.4280    -0.3428
H     -1.0533    -5.0146    -1.7735
H      0.6501    -6.7206    -2.2582
H      3.0371    -6.0809    -2.4725
H      3.7136    -3.7124    -2.1998
H      2.0229    -1.9927    -1.6841
H     -0.6048    -0.0998    -3.3515
H     -1.8590     0.2848    -5.4463
H     -3.6780    -1.2640    -6.1113
H     -4.2355    -3.2106    -4.6806
H     -2.9991    -3.6049    -2.5822
72
{"conf": 17, "E": 335.09, "rms": -1.0, "geom": "OH", "total_charge": 0, "CA_charge": 1, "smiles": "C[C:1]#[4N:2]->[Mn+:3]1(<-[3C-:4]#[O+:5])(<-[5C-:6]#[O+:7])(<-[6H-:8])<-[1N@H:9]([CH2:10][CH2:11][P:12]([c:13]2[cH:14][cH:15][cH:16][cH:17][cH:18]2)[c:19]2[cH:20][cH:21][cH:22][cH:23][cH:24]2)[CH2:25][CH2:26][2P:27]->1([c:28]1[cH:29][cH:30][cH:31][cH:32][cH:33]1)[c:34]1[cH:35][cH:36][cH:37][cH:38][cH:39]1", "smiles3D": "C([C:1]#[4N:2]->[Mn+:3]1(<-[3C-:4]#[O+:5])(<-[5C-:6]#[O+:7])(<-[6H-:8])<-[1N@@:9]([C:10]([C:11]([P:12]([c:13]2[c:14]([H:48])[c:15]([H:49])[c:16]([H:50])[c:17]([H:51])[c:18]2[H:52])[c:19]2[c:20]([H:53])[c:21]([H:54])[c:22]([H:55])[c:23]([H:56])[c:24]2[H:57])([H:46])[H:47])([H:44])[H:45])([H:43])[C:25]([H:58])([H:59])[C:26]([H:60])([H:61])[2P:27]->1([c:28]1[c:29]([H:62])[c:30]([H:63])[c:31]([H:64])[c:32]([H:65])[c:33]1[H:66])[c:34]1[c:35]([H:67])[c:36]([H:68])[c:37]([H:69])[c:38]([H:70])[c:39]1[H:71])([H:40])([H:41])[H:42]", "smiles3Dx": "C([C:1]#[4N:2]->[Mn+:3]1(<-[3C-:4]#[O+:5])(<-[5C-:6]#[O+:7])(<-[6H-:8])<-[1N@@:9]([C:10]([C:11]([P:12]([c:13]2[c:14]([H:48])[c:15]([H:49])[c:16]([H:50])[c:17]([H:51])[c:18]2[H:52])[c:19]2[c:20]([H:53])[c:21]([H:54])[c:22]([H:55])[c:23]([H:56])[c:24]2[H:57])([H:46])[H:47])([H:44])[H:45])([H:43])[C:25]([H:58])([H:59])[C:26]([H:60])([H:61])[2P:27]->1([c:28]1[c:29]([H:62])[c:30]([H:63])[c:31]([H:64])[c:32]([H:65])[c:33]1[H:66])[c:34]1[c:35]([H:67])[c:36]([H:68])[c:37]([H:69])[c:38]([H:70])[c:39]1[H:71])([H:40])([H:41])[H:42]", "dummies": []}
C      2.4076     3.2449    -2.1636
C      2.0574     2.3169    -1.1687
N      1.4432     1.5931    -0.4447
Mn     0.0000     0.0000     0.0000
C     -1.6169     1.5137    -1.1232
O     -2.2937     2.1779    -1.9085
C      1.8088    -1.5780     0.9464
O      2.6501    -2.3750     1.2968
H     -0.5828     0.6041     1.6732
N      0.3417    -1.1048    -2.0912
C      1.6168    -0.8452    -2.6184
C      1.8960    -1.5476    -4.0092
P      1.5106    -0.3817    -5.3638
C      3.0050     0.3098    -6.1403
C      3.7650     1.2267    -5.3906
C      4.4280     2.2621    -6.0924
C      4.3197     2.3198    -7.4755
C      3.7843     1.2547    -8.2145
C      3.1190     0.2228    -7.5165
C      0.1889    -0.9088    -6.5154
C     -0.5858     0.0874    -7.1067
C     -1.9219    -0.2127    -7.4731
C     -2.4105    -1.4948    -7.2336
C     -1.5704    -2.5340    -6.8488
C     -0.2295    -2.2380    -6.4905
C     -0.8223    -1.0675    -2.8384
C     -2.0800    -1.6100    -2.1195
P     -1.6564    -1.8717    -0.3770
C     -3.0406    -1.7264     0.7267
C     -4.3771    -1.8247     0.2939
C     -5.4389    -1.4942     1.1347
C     -5.1258    -0.8837     2.3676
C     -3.8318    -0.6857     2.7880
C     -2.8054    -1.1715     1.9878
C     -1.0054    -3.5392    -0.1423
C     -0.3085    -3.8093     1.0251
C      0.3466    -5.0307     1.2073
C      0.0122    -6.0481     0.3587
C     -0.8212    -5.8648    -0.7663
C     -1.2490    -4.5754    -1.0879
H      1.5114     3.0973    -2.8125
H      3.3287     2.8339    -2.5923
H      2.3665     4.3293    -1.6854
H      0.4179    -1.9267    -1.8183
H      1.6869     0.2404    -2.7409
H      2.3526    -1.2084    -1.9170
H      1.2545    -2.4767    -4.0736
H      2.9572    -1.9658    -4.1260
H      3.7626     1.2282    -4.3089
H      4.9376     3.0257    -5.5136
H      4.7161     3.1806    -8.0052
H      3.8214     1.2337    -9.2893
H      2.5781    -0.5262    -8.0943
H     -0.2759     1.1265    -7.1556
H     -2.5652     0.5677    -7.8600
H     -3.4785    -1.6913    -7.3332
H     -1.9165    -3.5567    -6.7361
H      0.3892    -3.0318    -6.1008
H     -0.6987    -1.5877    -3.7946
H     -0.8984     0.0144    -3.0344
H     -2.4767    -2.4932    -2.6067
H     -2.8951    -0.8266    -2.1271
H     -4.5874    -2.2104    -0.7225
H     -6.4589    -1.7181     0.8216
H     -5.9402    -0.4871     2.9487
H     -3.5598    -0.1334     3.7099
H     -1.7758    -1.0959     2.3458
H     -0.1427    -3.0106     1.7639
H      1.0383    -5.1502     2.0242
H      0.4559    -7.0469     0.5313
H     -1.2147    -6.6794    -1.3229
H     -1.8809    -4.4411    -1.9534
72
{"conf": 18, "E": 125.55, "rms": -1.0, "geom": "OH", "total_charge": 0, "CA_charge": 1, "smiles": "C[C:1]#[4N:2]->[Mn+:3]1(<-[3C-:4]#[O+:5])(<-[5C-:6]#[O+:7])(<-[6H-:8])<-[1N@H:9]([CH2:10][CH2:11][P:12]([c:13]2[cH:14][cH:15][cH:16][cH:17][cH:18]2)[c:19]2[cH:20][cH:21][cH:22][cH:23][cH:24]2)[CH2:25][CH2:26][2P:27]->1([c:28]1[cH:29][cH:30][cH:31][cH:32][cH:33]1)[c:34]1[cH:35][cH:36][cH:37][cH:38][cH:39]1", "smiles3D": "C([C:1]#[4N:2]->[Mn+:3]1(<-[3C-:4]#[O+:5])(<-[5C-:6]#[O+:7])(<-[6H-:8])<-[1N@@:9]([C:10]([C:11]([P:12]([c:13]2[c:14]([H:48])[c:15]([H:49])[c:16]([H:50])[c:17]([H:51])[c:18]2[H:52])[c:19]2[c:20]([H:53])[c:21]([H:54])[c:22]([H:55])[c:23]([H:56])[c:24]2[H:57])([H:46])[H:47])([H:44])[H:45])([H:43])[C:25]([H:58])([H:59])[C:26]([H:60])([H:61])[2P:27]->1([c:28]1[c:29]([H:62])[c:30]([H:63])[c:31]([H:64])[c:32]([H:65])[c:33]1[H:66])[c:34]1[c:35]([H:67])[c:36]([H:68])[c:37]([H:69])[c:38]([H:70])[c:39]1[H:71])([H:40])([H:41])[H:42]", "smiles3Dx": "C([C:1]#[4N:2]->[Mn+:3]1(<-[3C-:4]#[O+:5])(<-[5C-:6]#[O+:7])(<-[6H-:8])<-[1N@@:9]([C:10]([C:11]([P:12]([c:13]2[c:14]([H:48])[c:15]([H:49])[c:16]([H:50])[c:17]([H:51])[c:18]2[H:52])[c:19]2[c:20]([H:53])[c:21]([H:54])[c:22]([H:55])[c:23]([H:56])[c:24]2[H:57])([H:46])[H:47])([H:44])[H:45])([H:43])[C:25]([H:58])([H:59])[C:26]([H:60])([H:61])[2P:27]->1([c:28]1[c:29]([H:62])[c:30]([H:63])[c:31]([H:64])[c:32]([H:65])[c:33]1[H:66])[c:34]1[c:35]([H:67])[c:36]([H:68])[c:37]([H:69])[c:38]([H:70])[c:39]1[H:71])([H:40])([H:41])[H:42]", "dummies": []}
C      1.2035     1.0409     4.7187
C      0.8586     0.7137     3.3360
N      0.5645     0.4542     2.1719
Mn     0.0000     0.0000     0.0000
C     -2.0946     0.8406     0.3982
O     -3.2007     1.2737     0.6074
C      2.0627    -0.9485    -0.3068
O      3.1474    -1.4500    -0.4685
H     -0.6566    -1.6604     0.4441
N      0.8578     1.9866    -0.8591
C     -0.0332     3.0687    -0.7022
C      0.0169     3.6461     0.7229
P     -1.6694     4.1451     1.3688
C     -1.8176     5.8953     0.7830
C     -1.7525     6.1708    -0.5926
C     -1.9528     7.4707    -1.0666
C     -2.2330     8.5038    -0.1729
C     -2.3341     8.2340     1.1940
C     -2.1430     6.9336     1.6703
C     -1.2049     4.3031     3.1492
C     -0.1430     5.1285     3.5573
C      0.2336     5.1731     4.9022
C     -0.4408     4.3910     5.8429
C     -1.4943     3.5647     5.4404
C     -1.8755     3.5180     4.0958
C      1.2507     1.7574    -2.2177
C      0.1426     1.2542    -3.1854
P     -0.5758    -0.2586    -2.5359
C      0.2073    -1.6113    -3.4010
C      0.3333    -1.5892    -4.8001
C      0.9204    -2.6687    -5.4678
C      1.3632    -3.7812    -4.7464
C      1.2001    -3.8250    -3.3587
C      0.6183    -2.7459    -2.6881
C     -2.3029    -0.2611    -3.0033
C     -3.1006     0.8739    -2.7742
C     -4.4552     0.8654    -3.1192
C     -5.0268    -0.2757    -3.6910
C     -4.2464    -1.4145    -3.9066
C     -2.8932    -1.4144    -3.5526
H      1.9517     0.3149     5.1003
H      0.2916     0.9986     5.3468
H      1.6305     2.0635     4.7543
H      1.6268     2.1663    -0.3914
H      0.2182     3.8890    -1.4151
H     -1.0567     2.7250    -0.9255
H      0.7076     4.5167     0.7515
H      0.4278     2.8795     1.4056
H     -1.5817     5.3782    -1.3043
H     -1.9031     7.6738    -2.1298
H     -2.3933     9.5107    -0.5389
H     -2.5738     9.0316     1.8821
H     -2.2744     6.7438     2.7247
H      0.3920     5.7321     2.8365
H      1.0447     5.8141     5.2139
H     -0.1430     4.4199     6.8826
H     -2.0082     2.9515     6.1691
H     -2.6798     2.8602     3.7878
H      2.0625     0.9978    -2.2120
H      1.6818     2.6962    -2.6378
H      0.5906     1.0666    -4.1801
H     -0.6382     2.0320    -3.2879
H     -0.0381    -0.7560    -5.3838
H      1.0322    -2.6423    -6.5422
H      1.8167    -4.6144    -5.2666
H      1.5274    -4.6914    -2.8003
H      0.4824    -2.8066    -1.6156
H     -2.6914     1.7603    -2.3143
H     -5.0638     1.7428    -2.9390
H     -6.0758    -0.2796    -3.9613
H     -4.6932    -2.3003    -4.3411
H     -2.3206    -2.3202    -3.7059
72
{"conf": 19, "E": 138.49, "rms": -1.0, "geom": "OH", "total_charge": 0, "CA_charge": 1, "smiles": "C[C:1]#[4N:2]->[Mn+:3]1(<-[3C-:4]#[O+:5])(<-[5C-:6]#[O+:7])(<-[6H-:8])<-[1N@H:9]([CH2:10][CH2:11][P:12]([c:13]2[cH:14][cH:15][cH:16][cH:17][cH:18]2)[c:19]2[cH:20][cH:21][cH:22][cH:23][cH:24]2)[CH2:25][CH2:26][2P:27]->1([c:28]1[cH:29][cH:30][cH:31][cH:32][cH:33]1)[c:34]1[cH:35][cH:36][cH:37][cH:38][cH:39]1", "smiles3D": "C([C:1]#[4N:2]->[Mn+:3]1(<-[3C-:4]#[O+:5])(<-[5C-:6]#[O+:7])(<-[6H-:8])<-[1N@@:9]([C:10]([C:11]([P:12]([c:13]2[c:14]([H:48])[c:15]([H:49])[c:16]([H:50])[c:17]([H:51])[c:18]2[H:52])[c:19]2[c:20]([H:53])[c:21]([H:54])[c:22]([H:55])[c:23]([H:56])[c:24]2[H:57])([H:46])[H:47])([H:44])[H:45])([H:43])[C:25]([H:58])([H:59])[C:26]([H:60])([H:61])[2P:27]->1([c:28]1[c:29]([H:62])[c:30]([H:63])[c:31]([H:64])[c:32]([H:65])[c:33]1[H:66])[c:34]1[c:35]([H:67])[c:36]([H:68])[c:37]([H:69])[c:38]([H:70])[c:39]1[H:71])([H:40])([H:41])[H:42]", "smiles3Dx": "C([C:1]#[4N:2]->[Mn+:3]1(<-[3C-:4]#[O+:5])(<-[5C-:6]#[O+:7])(<-[6H-:8])<-[1N@@:9]([C:10]([C:11]([P:12]([c:13]2[c:14]([H:48])[c:15]([H:49])[c:16]([H:50])[c:17]([H:51])[c:18]2[H:52])[c:19]2[c:20]([H:53])[c:21]([H:54])[c:22]([H:55])[c:23]([H:56])[c:24]2[H:57])([H:46])[H:47])([H:44])[H:45])([H:43])[C:25]([H:58])([H:59])[C:26]([H:60])([H:61])[2P:27]->1([c:28]1[c:29]([H:62])[c:30]([H:63])[c:31]([H:64])[c:32]([H:65])[c:33]1[H:66])[c:34]1[c:35]([H:67])[c:36]([H:68])[c:37]([H:69])[c:38]([H:70])[c:39]1[H:71])([H:40])([H:41])[H:42]", "dummies": []}
C      2.3268    -0.2868     4.3948
C      1.6441    -0.1870     3.1058
N      1.0692    -0.1127     2.0229
Mn     0.0000     0.0000     0.0000
C      1.7945    -0.9534    -1.0609
O      2.7375    -1.4548    -1.6211
C     -1.7770     1.0562     0.9826
O     -2.7142     1.6128     1.4988
H      0.7248     1.6480    -0.3695
N     -1.1336    -2.0129     0.2447
C     -0.5048    -2.8724     1.1691
C      0.9083    -3.3055     0.7627
P      1.4651    -4.7977     1.7512
C      0.3059    -6.0657     1.0699
C     -0.5416    -6.7549     1.9473
C     -1.4527    -7.6936     1.4525
C     -1.5233    -7.9453     0.0794
C     -0.6815    -7.2614    -0.8010
C      0.2344    -6.3258    -0.3088
C      3.0443    -5.2582     0.9002
C      3.9525    -4.2680     0.4933
C      5.1675    -4.6250    -0.0989
C      5.4950    -5.9719    -0.2688
C      4.6128    -6.9635     0.1650
C      3.3985    -6.6099     0.7587
C     -1.5903    -2.6500    -0.9924
C     -1.2978    -1.9686    -2.3710
P     -1.2787    -0.1842    -2.2346
C     -2.9515     0.4470    -2.2694
C     -4.0663    -0.4070    -2.3664
C     -5.3590     0.1271    -2.3822
C     -5.5507     1.5083    -2.2944
C     -4.4493     2.3607    -2.1890
C     -3.1549     1.8331    -2.1787
C     -0.4707     0.4298    -3.7011
C     -0.6900    -0.1829    -4.9461
C     -0.0475     0.3035    -6.0887
C      0.8024     1.4096    -5.9968
C      1.0072     2.0342    -4.7625
C      0.3716     1.5473    -3.6170
H      3.0573     0.5410     4.4928
H      1.5804    -0.2218     5.2137
H      2.8578    -1.2593     4.4564
H     -1.9027    -1.7500     0.6713
H     -0.4409    -2.3556     2.1556
H     -1.1391    -3.7795     1.3030
H      0.9597    -3.5360    -0.3177
H      1.6039    -2.4810     0.9854
H     -0.5005    -6.5604     3.0116
H     -2.1073    -8.2225     2.1324
H     -2.2343    -8.6664    -0.3019
H     -0.7386    -7.4566    -1.8642
H      0.8837    -5.8088    -1.0011
H      3.7350    -3.2209     0.6435
H      5.8596    -3.8561    -0.4162
H      6.4369    -6.2474    -0.7244
H      4.8733    -8.0065     0.0495
H      2.7375    -7.3908     1.1097
H     -2.6980    -2.7761    -0.9211
H     -1.1690    -3.6789    -1.0525
H     -0.2984    -2.3002    -2.7239
H     -2.0529    -2.2871    -3.1170
H     -3.9669    -1.4770    -2.4261
H     -6.2145    -0.5309    -2.4621
H     -6.5530     1.9174    -2.3033
H     -4.5982     3.4310    -2.1135
H     -2.3110     2.5062    -2.0929
H     -1.3534    -1.0328    -5.0387
H     -0.2115    -0.1726    -7.0469
H      1.2966     1.7871    -6.8821
H      1.6577     2.8972    -4.6937
H      0.5332     2.0440    -2.6705
72
{"conf": 20, "E": 244.57, "rms": -1.0, "geom": "OH", "total_charge": 0, "CA_charge": 1, "smiles": "C[C:1]#[4N:2]->[Mn+:3]1(<-[3C-:4]#[O+:5])(<-[5C-:6]#[O+:7])(<-[6H-:8])<-[1N@H:9]([CH2:10][CH2:11][P:12]([c:13]2[cH:14][cH:15][cH:16][cH:17][cH:18]2)[c:19]2[cH:20][cH:21][cH:22][cH:23][cH:24]2)[CH2:25][CH2:26][2P:27]->1([c:28]1[cH:29][cH:30][cH:31][cH:32][cH:33]1)[c:34]1[cH:35][cH:36][cH:37][cH:38][cH:39]1", "smiles3D": "C([C:1]#[4N:2]->[Mn+:3]1(<-[3C-:4]#[O+:5])(<-[5C-:6]#[O+:7])(<-[6H-:8])<-[1N@@:9]([C:10]([C:11]([P:12]([c:13]2[c:14]([H:48])[c:15]([H:49])[c:16]([H:50])[c:17]([H:51])[c:18]2[H:52])[c:19]2[c:20]([H:53])[c:21]([H:54])[c:22]([H:55])[c:23]([H:56])[c:24]2[H:57])([H:46])[H:47])([H:44])[H:45])([H:43])[C:25]([H:58])([H:59])[C:26]([H:60])([H:61])[2P:27]->1([c:28]1[c:29]([H:62])[c:30]([H:63])[c:31]([H:64])[c:32]([H:65])[c:33]1[H:66])[c:34]1[c:35]([H:67])[c:36]([H:68])[c:37]([H:69])[c:38]([H:70])[c:39]1[H:71])([H:40])([H:41])[H:42]", "smiles3Dx": "C([C:1]#[4N:2]->[Mn+:3]1(<-[3C-:4]#[O+:5])(<-[5C-:6]#[O+:7])(<-[6H-:8])<-[1N@@:9]([C:10]([C:11]([P:12]([c:13]2[c:14]([H:48])[c:15]([H:49])[c:16]([H:50])[c:17]([H:51])[c:18]2[H:52])[c:19]2[c:20]([H:53])[c:21]([H:54])[c:22]([H:55])[c:23]([H:56])[c:24]2[H:57])([H:46])[H:47])([H:44])[H:45])([H:43])[C:25]([H:58])([H:59])[C:26]([H:60])([H:61])[2P:27]->1([c:28]1[c:29]([H:62])[c:30]([H:63])[c:31]([H:64])[c:32]([H:65])[c:33]1[H:66])[c:34]1[c:35]([H:67])[c:36]([H:68])[c:37]([H:69])[c:38]([H:70])[c:39]1[H:71])([H:40])([H:41])[H:42]", "dummies": []}
C     -1.6030    -2.6843    -3.5529
C     -0.6940    -1.9890    -2.6764
N     -0.2232    -1.2972    -1.7977
Mn     0.0000     0.0000     0.0000
C      0.9082     1.6568    -1.1429
O      1.4007     2.5639    -1.7152
C     -0.6001    -1.7375     1.1596
O     -1.0017    -2.7120     1.7336
H      1.7026    -0.5085     0.4275
N     -2.3017     0.4847    -0.1938
C     -2.6742     1.4499    -1.2156
C     -1.6704     1.7544    -2.3122
P     -2.3820     1.9188    -4.0598
C     -4.2156     2.0611    -4.0791
C     -4.9297     1.1680    -4.8821
C     -6.3066     1.2612    -4.9763
C     -6.9933     2.2857    -4.3255
C     -6.2771     3.1940    -3.5264
C     -4.9055     3.0628    -3.3818
C     -1.6177     3.5030    -4.6758
C     -1.8044     4.7324    -3.9911
C     -0.9529     5.8091    -4.2577
C      0.0708     5.6881    -5.2064
C      0.1804     4.5068    -5.9519
C     -0.6679     3.4319    -5.7018
C     -2.9289     0.6322     1.1457
C     -2.0013     0.8032     2.4088
P     -0.4984     1.5787     1.9836
C     -0.8603     3.2852     1.5091
C      0.0903     4.0183     0.8550
C     -0.2975     5.1697     0.1844
C     -1.6117     5.6290     0.2652
C     -2.5439     4.9843     1.1099
C     -2.1371     3.7979     1.7687
C      0.7364     1.5163     3.2162
C      2.0604     1.7968     2.8474
C      3.0256     1.8972     3.8144
C      2.7081     1.6575     5.1636
C      1.3826     1.2987     5.5116
C      0.4203     1.2317     4.5314
H     -2.2438    -3.3985    -2.9833
H     -2.2587    -1.9179    -3.9941
H     -1.0672    -3.2015    -4.3500
H     -2.5748    -0.3419    -0.5587
H     -3.6402     1.1031    -1.6609
H     -2.9234     2.4318    -0.6958
H     -0.9822     0.8810    -2.3824
H     -1.1785     2.6502    -2.0872
H     -4.3832     0.4014    -5.4350
H     -6.8429     0.5380    -5.5920
H     -8.0690     2.3582    -4.4213
H     -6.8124     3.9906    -3.0268
H     -4.3750     3.7281    -2.7077
H     -2.5424     4.8252    -3.2133
H     -1.0635     6.7245    -3.7032
H      0.7662     6.4930    -5.3560
H      0.9569     4.4255    -6.6949
H     -0.5476     2.5157    -6.2683
H     -3.6188     1.5019     1.0969
H     -3.5272    -0.2876     1.2715
H     -1.7852    -0.2364     2.8138
H     -2.5364     1.3948     3.1490
H      1.1222     3.7204     0.7784
H      0.4172     5.7187    -0.4609
H     -1.9440     6.4741    -0.3298
H     -3.5329     5.3466     1.1943
H     -2.8691     3.3332     2.3723
H      2.3267     1.9632     1.7893
H      4.0511     2.1732     3.5389
H      3.4672     1.7379     5.9194
H      1.1646     1.0342     6.5143
H     -0.6246     0.9858     4.7996
72
{"conf": 21, "E": 124.2, "rms": -1.0, "geom": "OH", "total_charge": 0, "CA_charge": 1, "smiles": "C[C:1]#[4N:2]->[Mn+:3]1(<-[3C-:4]#[O+:5])(<-[5C-:6]#[O+:7])(<-[6H-:8])<-[1N@H:9]([CH2:10][CH2:11][P:12]([c:13]2[cH:14][cH:15][cH:16][cH:17][cH:18]2)[c:19]2[cH:20][cH:21][cH:22][cH:23][cH:24]2)[CH2:25][CH2:26][2P:27]->1([c:28]1[cH:29][cH:30][cH:31][cH:32][cH:33]1)[c:34]1[cH:35][cH:36][cH:37][cH:38][cH:39]1", "smiles3D": "C([C:1]#[4N:2]->[Mn+:3]1(<-[3C-:4]#[O+:5])(<-[5C-:6]#[O+:7])(<-[6H-:8])<-[1N@@:9]([C:10]([C:11]([P:12]([c:13]2[c:14]([H:48])[c:15]([H:49])[c:16]([H:50])[c:17]([H:51])[c:18]2[H:52])[c:19]2[c:20]([H:53])[c:21]([H:54])[c:22]([H:55])[c:23]([H:56])[c:24]2[H:57])([H:46])[H:47])([H:44])[H:45])([H:43])[C:25]([H:58])([H:59])[C:26]([H:60])([H:61])[2P:27]->1([c:28]1[c:29]([H:62])[c:30]([H:63])[c:31]([H:64])[c:32]([H:65])[c:33]1[H:66])[c:34]1[c:35]([H:67])[c:36]([H:68])[c:37]([H:69])[c:38]([H:70])[c:39]1[H:71])([H:40])([H:41])[H:42]", "smiles3Dx": "C([C:1]#[4N:2]->[Mn+:3]1(<-[3C-:4]#[O+:5])(<-[5C-:6]#[O+:7])(<-[6H-:8])<-[1N@@:9]([C:10]([C:11]([P:12]([c:13]2[c:14]([H:48])[c:15]([H:49])[c:16]([H:50])[c:17]([H:51])[c:18]2[H:52])[c:19]2[c:20]([H:53])[c:21]([H:54])[c:22]([H:55])[c:23]([H:56])[c:24]2[H:57])([H:46])[H:47])([H:44])[H:45])([H:43])[C:25]([H:58])([H:59])[C:26]([H:60])([H:61])[2P:27]->1([c:28]1[c:29]([H:62])[c:30]([H:63])[c:31]([H:64])[c:32]([H:65])[c:33]1[H:66])[c:34]1[c:35]([H:67])[c:36]([H:68])[c:37]([H:69])[c:38]([H:70])[c:39]1[H:71])([H:40])([H:41])[H:42]", "dummies": []}
C     -2.3880     0.4966    -4.3518
C     -1.6983     0.3355    -3.0713
N     -1.1077     0.2125    -2.0013
Mn     0.0000     0.0000     0.0000
C     -1.5436    -1.5483     0.6899
O     -2.3550    -2.3624     1.0531
C      1.4976     1.5731    -0.7289
O      2.2813     2.4045    -1.1166
H     -1.0178     1.3348     0.7534
N      1.4527    -1.6973    -0.6180
C      0.9552    -2.4050    -1.7458
C      1.8878    -2.3209    -2.9646
P      1.7879    -0.6163    -3.7550
C      1.1460    -1.0384    -5.4404
C      1.7275    -0.4935    -6.5988
C      1.2262    -0.8203    -7.8616
C      0.1250    -1.6747    -7.9781
C     -0.4732    -2.2063    -6.8336
C      0.0277    -1.8778    -5.5696
C      3.5707    -0.3041    -4.1153
C      4.0966     0.9663    -3.8567
C      5.4334     1.2465    -4.1465
C      6.2497     0.2624    -4.7107
C      5.7289    -1.0060    -4.9833
C      4.3899    -1.2884    -4.6915
C      1.6806    -2.5392     0.5149
C      2.3273    -1.8549     1.7518
P      1.4276    -0.3561     2.1610
C      2.6689     0.8899     2.4982
C      2.5839     1.6966     3.6452
C      3.5554     2.6772     3.8863
C      4.6039     2.8692     2.9825
C      4.6758     2.0901     1.8248
C      3.7133     1.1037     1.5804
C      0.5575    -0.6810     3.6862
C      1.2358    -1.2217     4.7913
C      0.5481    -1.4531     5.9852
C     -0.8076    -1.1389     6.0857
C     -1.4813    -0.5854     4.9957
C     -0.7979    -0.3513     3.8018
H     -1.8172     1.2094    -4.9893
H     -2.4514    -0.4904    -4.8596
H     -3.4150     0.8867    -4.1729
H      2.2457    -1.2893    -0.8200
H      0.7938    -3.4841    -1.5128
H     -0.0224    -1.9839    -2.0205
H      2.9236    -2.5246    -2.6286
H      1.6167    -3.1049    -3.7048
H      2.5613     0.1892    -6.5288
H      1.6890    -0.4086    -8.7501
H     -0.2584    -1.9354    -8.9558
H     -1.3380    -2.8570    -6.9211
H     -0.4602    -2.2758    -4.6924
H      3.4693     1.7411    -3.4336
H      5.8304     2.2319    -3.9490
H      7.2832     0.4838    -4.9457
H      6.3607    -1.7695    -5.4234
H      3.9935    -2.2692    -4.9205
H      2.3481    -3.3780     0.2088
H      0.7110    -2.9777     0.8305
H      2.2957    -2.5566     2.6154
H      3.3876    -1.6103     1.5208
H      1.7727     1.5861     4.3516
H      3.4844     3.2927     4.7726
H      5.3511     3.6354     3.1706
H      5.4764     2.2466     1.1140
H      3.7832     0.5156     0.6682
H      2.2965    -1.4477     4.7338
H      1.0732    -1.8718     6.8347
H     -1.3330    -1.3179     7.0123
H     -2.5330    -0.3386     5.0802
H     -1.3255     0.0906     2.9705
72
{"conf": 22, "E": 318.31, "rms": -1.0, "geom": "OH", "total_charge": 0, "CA_charge": 1, "smiles": "C[C:1]#[4N:2]->[Mn+:3]1(<-[3C-:4]#[O+:5])(<-[5C-:6]#[O+:7])(<-[6H-:8])<-[1N@H:9]([CH2:10][CH2:11][P:12]([c:13]2[cH:14][cH:15][cH:16][cH:17][cH:18]2)[c:19]2[cH:20][cH:21][cH:22][cH:23][cH:24]2)[CH2:25][CH2:26][2P:27]->1([c:28]1[cH:29][cH:30][cH:31][cH:32][cH:33]1)[c:34]1[cH:35][cH:36][cH:37][cH:38][cH:39]1", "smiles3D": "C([C:1]#[4N:2]->[Mn+:3]1(<-[3C-:4]#[O+:5])(<-[5C-:6]#[O+:7])(<-[6H-:8])<-[1N@@:9]([C:10]([C:11]([P:12]([c:13]2[c:14]([H:48])[c:15]([H:49])[c:16]([H:50])[c:17]([H:51])[c:18]2[H:52])[c:19]2[c:20]([H:53])[c:21]([H:54])[c:22]([H:55])[c:23]([H:56])[c:24]2[H:57])([H:46])[H:47])([H:44])[H:45])([H:43])[C:25]([H:58])([H:59])[C:26]([H:60])([H:61])[2P:27]->1([c:28]1[c:29]([H:62])[c:30]([H:63])[c:31]([H:64])[c:32]([H:65])[c:33]1[H:66])[c:34]1[c:35]([H:67])[c:36]([H:68])[c:37]([H:69])[c:38]([H:70])[c:39]1[H:71])([H:40])([H:41])[H:42]", "smiles3Dx": "C([C:1]#[4N:2]->[Mn+:3]1(<-[3C-:4]#[O+:5])(<-[5C-:6]#[O+:7])(<-[6H-:8])<-[1N@@:9]([C:10]([C:11]([P:12]([c:13]2[c:14]([H:48])[c:15]([H:49])[c:16]([H:50])[c:17]([H:51])[c:18]2[H:52])[c:19]2[c:20]([H:53])[c:21]([H:54])[c:22]([H:55])[c:23]([H:56])[c:24]2[H:57])([H:46])[H:47])([H:44])[H:45])([H:43])[C:25]([H:58])([H:59])[C:26]([H:60])([H:61])[2P:27]->1([c:28]1[c:29]([H:62])[c:30]([H:63])[c:31]([H:64])[c:32]([H:65])[c:33]1[H:66])[c:34]1[c:35]([H:67])[c:36]([H:68])[c:37]([H:69])[c:38]([H:70])[c:39]1[H:71])([H:40])([H:41])[H:42]", "dummies": []}
C      0.7742     4.0255     2.0552
C     -0.1271     3.0091     1.4011
N     -0.3657     1.9680     0.8534
Mn     0.0000     0.0000     0.0000
C     -1.7959    -0.0984    -1.1840
O     -2.8087    -0.4063    -1.7305
C      1.5916     0.0553     1.5268
O      2.4764     0.2825     2.2528
H     -0.8788    -0.8691     1.3722
N      1.6879     0.8987    -1.3551
C      1.2340     1.6272    -2.5270
C     -0.1265     2.3379    -2.4944
P     -0.0610     4.0816    -3.1476
C     -1.6709     4.9854    -3.1154
C     -1.9711     5.8702    -4.1630
C     -2.8791     6.8922    -4.0015
C     -3.5725     7.0300    -2.7959
C     -3.4282     6.0298    -1.8274
C     -2.4931     5.0084    -1.9725
C      1.2069     5.1366    -2.3042
C      0.9726     5.7274    -1.0454
C      2.0457     6.3597    -0.3988
C      3.3304     6.3050    -0.9242
C      3.5306     5.8312    -2.2195
C      2.4691     5.2379    -2.8867
C      2.7528    -0.0432    -1.6511
C      2.6835    -1.5083    -0.9270
P      1.0513    -2.0115    -1.1056
C      0.5088    -3.4359    -0.2070
C      1.2862    -4.0188     0.8207
C      0.6591    -4.8012     1.7547
C     -0.6918    -5.0241     1.7278
C     -1.4453    -4.4928     0.6718
C     -0.8286    -3.8154    -0.3142
C      0.7822    -2.2404    -2.8890
C     -0.1791    -1.4528    -3.5307
C     -0.4774    -1.7753    -4.8504
C      0.3048    -2.6874    -5.5912
C      1.3775    -3.2944    -4.9513
C      1.6202    -3.0494    -3.5928
H      1.8000     3.7576     1.7909
H      0.7330     4.0028     3.1259
H      0.6618     5.0423     1.7609
H      1.9777     1.5685    -0.7729
H      1.9912     2.4471    -2.6782
H      1.2880     1.0244    -3.4949
H     -0.5598     2.3220    -1.4605
H     -0.8167     1.7982    -3.1289
H     -1.4180     5.7973    -5.0834
H     -3.0028     7.6341    -4.7774
H     -4.1869     7.8878    -2.6249
H     -4.0043     6.1117    -0.9218
H     -2.3506     4.2794    -1.1837
H      0.0028     5.6892    -0.5896
H      1.9027     6.7791     0.5943
H      4.1537     6.7519    -0.3979
H      4.5181     5.8106    -2.6431
H      2.6248     4.8420    -3.8800
H      3.6654     0.3982    -1.2483
H      2.8812    -0.2670    -2.7310
H      3.0228    -1.3602     0.1271
H      3.3550    -2.2113    -1.4712
H      2.3363    -3.7541     0.8810
H      1.2242    -5.1884     2.5829
H     -1.2356    -5.4683     2.5761
H     -2.5079    -4.5921     0.6810
H     -1.4354    -3.3782    -1.1389
H     -0.6132    -0.6066    -3.0869
H     -1.2973    -1.2471    -5.3461
H      0.0699    -2.9158    -6.6122
H      2.0800    -3.9177    -5.5017
H      2.3865    -3.5637    -3.0752
72
{"conf": 23, "E": 132.56, "rms": -1.0, "geom": "OH", "total_charge": 0, "CA_charge": 1, "smiles": "C[C:1]#[4N:2]->[Mn+:3]1(<-[3C-:4]#[O+:5])(<-[5C-:6]#[O+:7])(<-[6H-:8])<-[1N@H:9]([CH2:10][CH2:11][P:12]([c:13]2[cH:14][cH:15][cH:16][cH:17][cH:18]2)[c:19]2[cH:20][cH:21][cH:22][cH:23][cH:24]2)[CH2:25][CH2:26][2P:27]->1([c:28]1[cH:29][cH:30][cH:31][cH:32][cH:33]1)[c:34]1[cH:35][cH:36][cH:37][cH:38][cH:39]1", "smiles3D": "C([C:1]#[4N:2]->[Mn+:3]1(<-[3C-:4]#[O+:5])(<-[5C-:6]#[O+:7])(<-[6H-:8])<-[1N@@:9]([C:10]([C:11]([P:12]([c:13]2[c:14]([H:48])[c:15]([H:49])[c:16]([H:50])[c:17]([H:51])[c:18]2[H:52])[c:19]2[c:20]([H:53])[c:21]([H:54])[c:22]([H:55])[c:23]([H:56])[c:24]2[H:57])([H:46])[H:47])([H:44])[H:45])([H:43])[C:25]([H:58])([H:59])[C:26]([H:60])([H:61])[2P:27]->1([c:28]1[c:29]([H:62])[c:30]([H:63])[c:31]([H:64])[c:32]([H:65])[c:33]1[H:66])[c:34]1[c:35]([H:67])[c:36]([H:68])[c:37]([H:69])[c:38]([H:70])[c:39]1[H:71])([H:40])([H:41])[H:42]", "smiles3Dx": "C([C:1]#[4N:2]->[Mn+:3]1(<-[3C-:4]#[O+:5])(<-[5C-:6]#[O+:7])(<-[6H-:8])<-[1N@@:9]([C:10]([C:11]([P:12]([c:13]2[c:14]([H:48])[c:15]([H:49])[c:16]([H:50])[c:17]([H:51])[c:18]2[H:52])[c:19]2[c:20]([H:53])[c:21]([H:54])[c:22]([H:55])[c:23]([H:56])[c:24]2[H:57])([H:46])[H:47])([H:44])[H:45])([H:43])[C:25]([H:58])([H:59])[C:26]([H:60])([H:61])[2P:27]->1([c:28]1[c:29]([H:62])[c:30]([H:63])[c:31]([H:64])[c:32]([H:65])[c:33]1[H:66])[c:34]1[c:35]([H:67])[c:36]([H:68])[c:37]([H:69])[c:38]([H:70])[c:39]1[H:71])([H:40])([H:41])[H:42]", "dummies": []}
C      1.6018     0.5196    -4.6926
C      1.0907     0.4017    -3.3253
N      0.6933     0.2854    -2.1664
Mn     0.0000     0.0000     0.0000
C     -0.6065    -2.1478    -0.5075
O     -0.9279    -3.2807    -0.7737
C      0.5992     2.1548     0.4856
O      0.9153     3.2916     0.7394
H     -1.7009     0.5655    -0.4101
N      2.0516    -0.7036     0.8123
C      2.8146    -1.2149    -0.2621
C      3.7240    -0.1455    -0.9293
P      5.5438    -0.6114    -1.0048
C      5.6787    -2.1235    -2.0704
C      6.9201    -2.7678    -2.1727
C      7.0765    -3.8783    -3.0094
C      5.9957    -4.3480    -3.7572
C      4.7597    -3.7041    -3.6730
C      4.6003    -2.5910    -2.8408
C      5.8850    -1.1841     0.7244
C      5.9057    -2.5469     1.0682
C      6.1557    -2.9314     2.3881
C      6.3675    -1.9659     3.3765
C      6.3327    -0.6098     3.0446
C      6.0897    -0.2217     1.7218
C      1.8336    -1.6422     1.8668
C      1.0174    -1.0888     3.0733
P     -0.5626    -0.4643     2.5032
C     -0.9436     0.9397     3.5373
C     -1.5926     2.0543     2.9914
C     -1.9337     3.1366     3.8079
C     -1.6391     3.1035     5.1751
C     -1.0073     1.9881     5.7270
C     -0.6654     0.9040     4.9136
C     -1.8046    -1.7017     2.8514
C     -3.1131    -1.3059     3.1778
C     -4.1064    -2.2665     3.3998
C     -3.8018    -3.6262     3.2892
C     -2.5064    -4.0279     2.9568
C     -1.5081    -3.0710     2.7377
H      2.1679     1.4665    -4.7845
H      0.7545     0.5217    -5.4090
H      2.2830    -0.3339    -4.9075
H      2.4688     0.0201     1.1834
H      3.4377    -2.0723     0.0647
H      2.1031    -1.5941    -1.0235
H      3.6530     0.8211    -0.3927
H      3.3913     0.0560    -1.9653
H      7.7656    -2.4089    -1.6003
H      8.0368    -4.3712    -3.0866
H      6.1175    -5.2049    -4.4076
H      3.9285    -4.0552    -4.2654
H      3.6402    -2.0985    -2.8215
H      5.7169    -3.3135     0.3296
H      6.1731    -3.9800     2.6493
H      6.5515    -2.2691     4.4016
H      6.4979     0.1401     3.8078
H      6.0638     0.8306     1.4736
H      1.3036    -2.5236     1.4516
H      2.8196    -1.9866     2.2567
H      0.8598    -1.8934     3.8212
H      1.5897    -0.2599     3.5434
H     -1.8456     2.0793     1.9376
H     -2.4388     3.9966     3.3853
H     -1.9112     3.9385     5.8094
H     -0.7913     1.9573     6.7876
H     -0.1982     0.0367     5.3605
H     -3.3748    -0.2587     3.2461
H     -5.1129    -1.9566     3.6532
H     -4.5709    -4.3661     3.4597
H     -2.2748    -5.0832     2.8612
H     -0.5210    -3.4110     2.4667
72
{"conf": 24, "E": 122.41, "rms": -1.0, "geom": "OH", "total_charge": 0, "CA_charge": 1, "smiles": "C[C:1]#[4N:2]->[Mn+:3]1(<-[3C-:4]#[O+:5])(<-[5C-:6]#[O+:7])(<-[6H-:8])<-[1N@H:9]([CH2:10][CH2:11][P:12]([c:13]2[cH:14][cH:15][cH:16][cH:17][cH:18]2)[c:19]2[cH:20][cH:21][cH:22][cH:23][cH:24]2)[CH2:25][CH2:26][2P:27]->1([c:28]1[cH:29][cH:30][cH:31][cH:32][cH:33]1)[c:34]1[cH:35][cH:36][cH:37][cH:38][cH:39]1", "smiles3D": "C([C:1]#[4N:2]->[Mn+:3]1(<-[3C-:4]#[O+:5])(<-[5C-:6]#[O+:7])(<-[6H-:8])<-[1N@@:9]([C:10]([C:11]([P:12]([c:13]2[c:14]([H:48])[c:15]([H:49])[c:16]([H:50])[c:17]([H:51])[c:18]2[H:52])[c:19]2[c:20]([H:53])[c:21]([H:54])[c:22]([H:55])[c:23]([H:56])[c:24]2[H:57])([H:46])[H:47])([H:44])[H:45])([H:43])[C:25]([H:58])([H:59])[C:26]([H:60])([H:61])[2P:27]->1([c:28]1[c:29]([H:62])[c:30]([H:63])[c:31]([H:64])[c:32]([H:65])[c:33]1[H:66])[c:34]1[c:35]([H:67])[c:36]([H:68])[c:37]([H:69])[c:38]([H:70])[c:39]1[H:71])([H:40])([H:41])[H:42]", "smiles3Dx": "C([C:1]#[4N:2]->[Mn+:3]1(<-[3C-:4]#[O+:5])(<-[5C-:6]#[O+:7])(<-[6H-:8])<-[1N@@:9]([C:10]([C:11]([P:12]([c:13]2[c:14]([H:48])[c:15]([H:49])[c:16]([H:50])[c:17]([H:51])[c:18]2[H:52])[c:19]2[c:20]([H:53])[c:21]([H:54])[c:22]([H:55])[c:23]([H:56])[c:24]2[H:57])([H:46])[H:47])([H:44])[H:45])([H:43])[C:25]([H:58])([H:59])[C:26]([H:60])([H:61])[2P:27]->1([c:28]1[c:29]([H:62])[c:30]([H:63])[c:31]([H:64])[c:32]([H:65])[c:33]1[H:66])[c:34]1[c:35]([H:67])[c:36]([H:68])[c:37]([H:69])[c:38]([H:70])[c:39]1[H:71])([H:40])([H:41])[H:42]", "dummies": []}
C      4.7561    -1.4008     0.5348
C      3.3609    -0.9864     0.3722
N      2.1884    -0.6421     0.2391
Mn     0.0000     0.0000     0.0000
C      0.2407    -0.1817    -2.2729
O      0.3680    -0.2770    -3.4684
C     -0.1782     0.2052     2.2741
O     -0.2699     0.3135     3.4718
H      0.4711     1.7755    -0.1055
N     -0.9424    -2.1121     0.1264
C      0.0454    -3.0898    -0.0859
C      0.8186    -3.4105     1.1981
P      2.2004    -4.6170     0.8200
C      1.4122    -6.2236     1.2742
C      0.9065    -6.4512     2.5645
C      0.3271    -7.6832     2.8875
C      0.2510    -8.6934     1.9243
C      0.7521    -8.4730     0.6391
C      1.3284    -7.2394     0.3132
C      3.4006    -4.4412     2.2124
C      3.0637    -3.8217     3.4272
C      4.0067    -3.7321     4.4562
C      5.2831    -4.2696     4.2881
C      5.6193    -4.8985     3.0875
C      4.6795    -4.9881     2.0559
C     -2.0242    -2.1779    -0.8034
C     -3.1951    -1.1820    -0.5404
P     -2.5482     0.4747    -0.2871
C     -3.3958     1.1396     1.1406
C     -3.4598     0.3911     2.3274
C     -4.0742     0.9203     3.4657
C     -4.6141     2.2106     3.4336
C     -4.5433     2.9676     2.2617
C     -3.9268     2.4415     1.1196
C     -3.0433     1.4373    -1.7068
C     -4.3764     1.4147    -2.1512
C     -4.7554     2.1763    -3.2609
C     -3.8110     2.9635    -3.9276
C     -2.4897     3.0065    -3.4734
C     -2.1069     2.2528    -2.3616
H      4.8405    -2.4905     0.3420
H      5.0900    -1.1793     1.5717
H      5.3935    -0.8503    -0.1900
H     -1.2970    -2.2087     0.9657
H      0.7579    -2.7084    -0.8480
H     -0.4030    -4.0364    -0.4666
H      1.2316    -2.4773     1.6233
H      0.1258    -3.8414     1.9490
H      0.9611    -5.6836     3.3233
H     -0.0605    -7.8530     3.8852
H     -0.1904    -9.6493     2.1760
H      0.6911    -9.2565    -0.1081
H      1.7089    -7.0787    -0.6884
H      2.0800    -3.4084     3.5921
H      3.7444    -3.2439     5.3829
H      6.0100    -4.2029     5.0866
H      6.6067    -5.3214     2.9581
H      4.9494    -5.4861     1.1348
H     -1.6273    -1.9865    -1.8234
H     -2.4530    -3.2068    -0.7937
H     -3.8766    -1.1891    -1.4168
H     -3.7604    -1.5099     0.3568
H     -3.0460    -0.6087     2.3705
H     -4.1309     0.3309     4.3730
H     -5.0907     2.6200     4.3174
H     -4.9570     3.9679     2.2386
H     -3.8641     3.0589     0.2332
H     -5.1225     0.8201    -1.6372
H     -5.7843     2.1585    -3.6028
H     -4.1053     3.5456    -4.7885
H     -1.7630     3.6231    -3.9824
H     -1.0838     2.3046    -2.0163
72
{"conf": 25, "E": 287.22, "rms": -1.0, "geom": "OH", "total_charge": 0, "CA_charge": 1, "smiles": "C[C:1]#[4N:2]->[Mn+:3]1(<-[3C-:4]#[O+:5])(<-[5C-:6]#[O+:7])(<-[6H-:8])<-[1N@H:9]([CH2:10][CH2:11][P:12]([c:13]2[cH:14][cH:15][cH:16][cH:17][cH:18]2)[c:19]2[cH:20][cH:21][cH:22][cH:23][cH:24]2)[CH2:25][CH2:26][2P:27]->1([c:28]1[cH:29][cH:30][cH:31][cH:32][cH:33]1)[c:34]1[cH:35][cH:36][cH:37][cH:38][cH:39]1", "smiles3D": "C([C:1]#[4N:2]->[Mn+:3]1(<-[3C-:4]#[O+:5])(<-[5C-:6]#[O+:7])(<-[6H-:8])<-[1N@@:9]([C:10]([C:11]([P:12]([c:13]2[c:14]([H:48])[c:15]([H:49])[c:16]([H:50])[c:17]([H:51])[c:18]2[H:52])[c:19]2[c:20]([H:53])[c:21]([H:54])[c:22]([H:55])[c:23]([H:56])[c:24]2[H:57])([H:46])[H:47])([H:44])[H:45])([H:43])[C:25]([H:58])([H:59])[C:26]([H:60])([H:61])[2P:27]->1([c:28]1[c:29]([H:62])[c:30]([H:63])[c:31]([H:64])[c:32]([H:65])[c:33]1[H:66])[c:34]1[c:35]([H:67])[c:36]([H:68])[c:37]([H:69])[c:38]([H:70])[c:39]1[H:71])([H:40])([H:41])[H:42]", "smiles3Dx": "C([C:1]#[4N:2]->[Mn+:3]1(<-[3C-:4]#[O+:5])(<-[5C-:6]#[O+:7])(<-[6H-:8])<-[1N@@:9]([C:10]([C:11]([P:12]([c:13]2[c:14]([H:48])[c:15]([H:49])[c:16]([H:50])[c:17]([H:51])[c:18]2[H:52])[c:19]2[c:20]([H:53])[c:21]([H:54])[c:22]([H:55])[c:23]([H:56])[c:24]2[H:57])([H:46])[H:47])([H:44])[H:45])([H:43])[C:25]([H:58])([H:59])[C:26]([H:60])([H:61])[2P:27]->1([c:28]1[c:29]([H:62])[c:30]([H:63])[c:31]([H:64])[c:32]([H:65])[c:33]1[H:66])[c:34]1[c:35]([H:67])[c:36]([H:68])[c:37]([H:69])[c:38]([H:70])[c:39]1[H:71])([H:40])([H:41])[H:42]", "dummies": []}
C     -0.7342     3.7835     2.2925
C     -0.2848     2.4177     2.1832
N     -0.0229     1.3982     1.6090
Mn     0.0000     0.0000     0.0000
C     -2.2693     0.4824    -0.0870
O     -3.4256     0.7446    -0.1960
C      2.2753    -0.2395     0.1397
O      3.5018    -0.3305     0.0831
H     -0.3131    -1.4965     0.9309
N      0.3964     1.5413    -1.6680
C      0.7922     2.7962    -1.0827
C      1.7095     3.6344    -1.9988
P      2.6332     2.6918    -3.3340
C      4.3521     3.2624    -3.5970
C      4.8265     3.4270    -4.9127
C      6.1568     3.0770    -5.2323
C      7.0228     2.6376    -4.2391
C      6.6075     2.6768    -2.9052
C      5.2748     3.0153    -2.5858
C      1.7550     2.8398    -4.9563
C      0.7581     3.7893    -5.1731
C     -0.2254     3.5226    -6.1420
C     -0.1149     2.4004    -6.9606
C      1.0531     1.6482    -6.9396
C      2.0255     1.9050    -5.9576
C     -0.8094     1.6113    -2.4574
C     -1.2101     0.2078    -3.0788
P     -0.2209    -1.1072    -2.3124
C     -1.1736    -2.6272    -2.2963
C     -2.4472    -2.6503    -1.8334
C     -3.1620    -3.8677    -1.7825
C     -2.5479    -5.0434    -2.3128
C     -1.1786    -5.0175    -2.5136
C     -0.4504    -3.8179    -2.4973
C      1.3440    -1.3073    -3.0908
C      2.3606    -1.9488    -2.4145
C      3.6337    -2.0844    -2.9728
C      3.8371    -1.6838    -4.3039
C      2.7489    -1.2904    -5.0664
C      1.5038    -1.0574    -4.4576
H     -1.4365     3.8785     1.4446
H      0.0746     4.5251     2.1128
H     -1.2917     3.9251     3.2004
H      1.1155     1.0825    -2.1833
H      1.3824     2.5428    -0.1575
H     -0.0492     3.4807    -0.6571
H      1.2022     4.5149    -2.4597
H      2.4948     4.1140    -1.4073
H      4.1850     3.6931    -5.7237
H      6.4673     3.0861    -6.2638
H      8.0106     2.2587    -4.4965
H      7.2850     2.3983    -2.1275
H      4.9625     2.8785    -1.5704
H      0.6130     4.6325    -4.5179
H     -1.0649     4.1795    -6.2198
H     -0.8937     2.1756    -7.6829
H      1.1923     0.8299    -7.6181
H      2.8826     1.2600    -5.8940
H     -0.5146     2.3110    -3.2941
H     -1.7562     2.0602    -1.9991
H     -0.9998     0.1681    -4.1924
H     -2.2404     0.0593    -2.9031
H     -2.9201    -1.7864    -1.4111
H     -4.2030    -3.8508    -1.5533
H     -3.1342    -5.9624    -2.4129
H     -0.6472    -5.9437    -2.7647
H      0.5806    -3.9085    -2.6785
H      2.2012    -2.3054    -1.4196
H      4.4621    -2.3479    -2.3290
H      4.8225    -1.8519    -4.7433
H      2.9052    -1.0984    -6.1526
H      0.7429    -0.6187    -5.0977
72
{"conf": 26, "E": 122.86, "rms": -1.0, "geom": "OH", "total_charge": 0, "CA_charge": 1, "smiles": "C[C:1]#[4N:2]->[Mn+:3]1(<-[3C-:4]#[O+:5])(<-[5C-:6]#[O+:7])(<-[6H-:8])<-[1N@H:9]([CH2:10][CH2:11][P:12]([c:13]2[cH:14][cH:15][cH:16][cH:17][cH:18]2)[c:19]2[cH:20][cH:21][cH:22][cH:23][cH:24]2)[CH2:25][CH2:26][2P:27]->1([c:28]1[cH:29][cH:30][cH:31][cH:32][cH:33]1)[c:34]1[cH:35][cH:36][cH:37][cH:38][cH:39]1", "smiles3D": "C([C:1]#[4N:2]->[Mn+:3]1(<-[3C-:4]#[O+:5])(<-[5C-:6]#[O+:7])(<-[6H-:8])<-[1N@@:9]([C:10]([C:11]([P:12]([c:13]2[c:14]([H:48])[c:15]([H:49])[c:16]([H:50])[c:17]([H:51])[c:18]2[H:52])[c:19]2[c:20]([H:53])[c:21]([H:54])[c:22]([H:55])[c:23]([H:56])[c:24]2[H:57])([H:46])[H:47])([H:44])[H:45])([H:43])[C:25]([H:58])([H:59])[C:26]([H:60])([H:61])[2P:27]->1([c:28]1[c:29]([H:62])[c:30]([H:63])[c:31]([H:64])[c:32]([H:65])[c:33]1[H:66])[c:34]1[c:35]([H:67])[c:36]([H:68])[c:37]([H:69])[c:38]([H:70])[c:39]1[H:71])([H:40])([H:41])[H:42]", "smiles3Dx": "C([C:1]#[4N:2]->[Mn+:3]1(<-[3C-:4]#[O+:5])(<-[5C-:6]#[O+:7])(<-[6H-:8])<-[1N@@:9]([C:10]([C:11]([P:12]([c:13]2[c:14]([H:48])[c:15]([H:49])[c:16]([H:50])[c:17]([H:51])[c:18]2[H:52])[c:19]2[c:20]([H:53])[c:21]([H:54])[c:22]([H:55])[c:23]([H:56])[c:24]2[H:57])([H:46])[H:47])([H:44])[H:45])([H:43])[C:25]([H:58])([H:59])[C:26]([H:60])([H:61])[2P:27]->1([c:28]1[c:29]([H:62])[c:30]([H:63])[c:31]([H:64])[c:32]([H:65])[c:33]1[H:66])[c:34]1[c:35]([H:67])[c:36]([H:68])[c:37]([H:69])[c:38]([H:70])[c:39]1[H:71])([H:40])([H:41])[H:42]", "dummies": []}
C     -0.1206    -2.0679     4.5301
C     -0.0793    -1.4558     3.2027
N     -0.0467    -0.9428     2.0869
Mn     0.0000     0.0000     0.0000
C     -2.2844     0.2160     0.0639
O     -3.4846     0.3301     0.1004
C      2.2648    -0.3411    -0.0609
O      3.4567    -0.5203    -0.0921
H     -0.2291    -1.6370    -0.8080
N      0.3663     2.1794     0.7334
C     -0.8345     2.8419     1.0564
C     -1.4364     2.3606     2.3868
P     -0.8894     3.4442     3.8173
C      0.8405     2.8555     4.0642
C      1.9064     3.6959     3.7185
C      3.2260     3.2542     3.8620
C      3.4849     1.9684     4.3459
C      2.4252     1.1232     4.6846
C      1.1063     1.5633     4.5427
C     -1.7041     2.7270     5.3172
C     -2.4715     1.5493     5.2702
C     -3.0293     1.0271     6.4414
C     -2.8278     1.6738     7.6637
C     -2.0663     2.8435     7.7170
C     -1.5045     3.3668     6.5486
C      1.1291     2.8704    -0.2635
C      0.4966     2.9408    -1.6896
P      0.1405     1.2813    -2.2674
C      1.4433     0.7938    -3.3900
C      2.7510     1.2887    -3.2397
C      3.7616     0.8779    -4.1137
C      3.4824    -0.0404    -5.1287
C      2.1919    -0.5593    -5.2659
C      1.1762    -0.1477    -4.3983
C     -1.3474     1.4022    -3.2433
C     -1.5538     2.4995    -4.0944
C     -2.7134     2.5752    -4.8728
C     -3.6615     1.5495    -4.8177
C     -3.4438     0.4398    -3.9955
C     -2.2859     0.3614    -3.2165
H     -0.6366    -3.0477     4.4683
H      0.9148    -2.2138     4.8996
H     -0.6725    -1.4043     5.2277
H      0.8850     2.1250     1.4821
H     -0.6725     3.9440     1.1196
H     -1.5665     2.6548     0.2466
H     -1.1465     1.3112     2.5701
H     -2.5431     2.4183     2.3217
H      1.7142     4.6890     3.3322
H      4.0469     3.9075     3.5965
H      4.5057     1.6265     4.4565
H      2.6244     0.1267     5.0569
H      0.2977     0.8977     4.8032
H     -2.6402     1.0245     4.3439
H     -3.6150     0.1184     6.4028
H     -3.2583     1.2676     8.5701
H     -1.9068     3.3431     8.6644
H     -0.9066     4.2684     6.6047
H      1.3283     3.9127     0.0805
H      2.1117     2.3597    -0.3471
H     -0.4446     3.5270    -1.6452
H      1.1979     3.4440    -2.3873
H      3.0050     1.9807    -2.4511
H      4.7647     1.2683    -4.0008
H      4.2679    -0.3594    -5.8011
H      1.9796    -1.2804    -6.0458
H      0.1865    -0.5692    -4.5139
H     -0.8173     3.2878    -4.1664
H     -2.8733     3.4254    -5.5233
H     -4.5574     1.6066    -5.4218
H     -4.1670    -0.3654    -3.9715
H     -2.1137    -0.5174    -2.6082
72
{"conf": 27, "E": 277.47, "rms": -1.0, "geom": "OH", "total_charge": 0, "CA_charge": 1, "smiles": "C[C:1]#[4N:2]->[Mn+:3]1(<-[3C-:4]#[O+:5])(<-[5C-:6]#[O+:7])(<-[6H-:8])<-[1N@H:9]([CH2:10][CH2:11][P:12]([c:13]2[cH:14][cH:15][cH:16][cH:17][cH:18]2)[c:19]2[cH:20][cH:21][cH:22][cH:23][cH:24]2)[CH2:25][CH2:26][2P:27]->1([c:28]1[cH:29][cH:30][cH:31][cH:32][cH:33]1)[c:34]1[cH:35][cH:36][cH:37][cH:38][cH:39]1", "smiles3D": "C([C:1]#[4N:2]->[Mn+:3]1(<-[3C-:4]#[O+:5])(<-[5C-:6]#[O+:7])(<-[6H-:8])<-[1N@@:9]([C:10]([C:11]([P:12]([c:13]2[c:14]([H:48])[c:15]([H:49])[c:16]([H:50])[c:17]([H:51])[c:18]2[H:52])[c:19]2[c:20]([H:53])[c:21]([H:54])[c:22]([H:55])[c:23]([H:56])[c:24]2[H:57])([H:46])[H:47])([H:44])[H:45])([H:43])[C:25]([H:58])([H:59])[C:26]([H:60])([H:61])[2P:27]->1([c:28]1[c:29]([H:62])[c:30]([H:63])[c:31]([H:64])[c:32]([H:65])[c:33]1[H:66])[c:34]1[c:35]([H:67])[c:36]([H:68])[c:37]([H:69])[c:38]([H:70])[c:39]1[H:71])([H:40])([H:41])[H:42]", "smiles3Dx": "C([C:1]#[4N:2]->[Mn+:3]1(<-[3C-:4]#[O+:5])(<-[5C-:6]#[O+:7])(<-[6H-:8])<-[1N@@:9]([C:10]([C:11]([P:12]([c:13]2[c:14]([H:48])[c:15]([H:49])[c:16]([H:50])[c:17]([H:51])[c:18]2[H:52])[c:19]2[c:20]([H:53])[c:21]([H:54])[c:22]([H:55])[c:23]([H:56])[c:24]2[H:57])([H:46])[H:47])([H:44])[H:45])([H:43])[C:25]([H:58])([H:59])[C:26]([H:60])([H:61])[2P:27]->1([c:28]1[c:29]([H:62])[c:30]([H:63])[c:31]([H:64])[c:32]([H:65])[c:33]1[H:66])[c:34]1[c:35]([H:67])[c:36]([H:68])[c:37]([H:69])[c:38]([H:70])[c:39]1[H:71])([H:40])([H:41])[H:42]", "dummies": []}
C      4.4465     0.4824    -0.5188
C      3.1906    -0.2195    -0.6135
N      1.9900    -0.4352    -0.5044
Mn     0.0000     0.0000     0.0000
C      0.0613    -1.4191     1.7207
O      0.0850    -2.1680     2.6885
C     -0.0007     1.3655    -1.7788
O      0.0209     2.1730    -2.6806
H     -0.7035    -1.2548    -1.0636
N      0.6865     1.7336     1.2257
C      0.6178     1.4815     2.6647
C      0.5276     2.6873     3.5367
P      0.8133     2.5849     5.4318
C     -0.5857     3.5556     6.1299
C     -1.6465     2.9307     6.7533
C     -2.8766     3.6291     6.8787
C     -3.0012     4.9169     6.3767
C     -1.8906     5.5816     5.8885
C     -0.6588     4.8979     5.7763
C      0.9903     0.9998     6.3162
C      0.4525    -0.1919     5.8857
C      0.7653    -1.3696     6.5976
C      1.4758    -1.2901     7.8074
C      1.8616    -0.0666     8.3075
C      1.6654     1.0831     7.5379
C     -0.1207     2.8880     0.7732
C     -1.6773     2.8372     0.7020
P     -2.1861     1.1012     0.7633
C     -3.5343     0.7752    -0.2878
C     -4.5177     1.7219    -0.5275
C     -5.7686     1.3135    -1.0034
C     -6.0438    -0.0519    -1.2189
C     -5.0010    -0.9766    -1.1375
C     -3.7439    -0.5679    -0.5981
C     -2.7057     0.6580     2.4078
C     -3.1743     1.5990     3.3388
C     -3.6065     1.2039     4.6128
C     -3.5763    -0.1548     4.9846
C     -3.1635    -1.1080     4.0526
C     -2.7890    -0.6932     2.7393
H      4.7122     0.6720     0.5484
H      5.2913     0.0220    -1.0363
H      4.2922     1.4727    -0.9757
H      1.6261     1.9086     0.9046
H      1.5753     0.9280     2.8385
H     -0.1891     0.7239     3.0297
H      1.3069     3.4893     3.2775
H     -0.4544     3.1783     3.4835
H     -1.6035     1.9146     7.0956
H     -3.7189     3.1358     7.2935
H     -3.9802     5.4217     6.3679
H     -1.9442     6.5848     5.5333
H      0.1733     5.3995     5.3414
H     -0.1766    -0.2597     5.0037
H      0.4518    -2.3086     6.2294
H      1.6759    -2.2028     8.3601
H      2.3099     0.0243     9.2937
H      2.0573     2.0093     7.8943
H      0.1656     3.7384     1.4292
H      0.2388     3.1700    -0.2022
H     -1.9189     3.3018    -0.3060
H     -2.1358     3.4020     1.4934
H     -4.3615     2.7638    -0.3155
H     -6.5427     2.0101    -1.0900
H     -7.0132    -0.3796    -1.5222
H     -5.1526    -2.0106    -1.3035
H     -3.0322    -1.3195    -0.4002
H     -3.0933     2.6616     3.2061
H     -4.0454     1.9094     5.2781
H     -3.9417    -0.4723     5.9508
H     -3.0689    -2.1246     4.3253
H     -2.5059    -1.4560     2.0532
72
{"conf": 28, "E": 288.24, "rms": -1.0, "geom": "OH", "total_charge": 0, "CA_charge": 1, "smiles": "C[C:1]#[4N:2]->[Mn+:3]1(<-[3C-:4]#[O+:5])(<-[5C-:6]#[O+:7])(<-[6H-:8])<-[1N@H:9]([CH2:10][CH2:11][P:12]([c:13]2[cH:14][cH:15][cH:16][cH:17][cH:18]2)[c:19]2[cH:20][cH:21][cH:22][cH:23][cH:24]2)[CH2:25][CH2:26][2P:27]->1([c:28]1[cH:29][cH:30][cH:31][cH:32][cH:33]1)[c:34]1[cH:35][cH:36][cH:37][cH:38][cH:39]1", "smiles3D": "C([C:1]#[4N:2]->[Mn+:3]1(<-[3C-:4]#[O+:5])(<-[5C-:6]#[O+:7])(<-[6H-:8])<-[1N@@:9]([C:10]([C:11]([P:12]([c:13]2[c:14]([H:48])[c:15]([H:49])[c:16]([H:50])[c:17]([H:51])[c:18]2[H:52])[c:19]2[c:20]([H:53])[c:21]([H:54])[c:22]([H:55])[c:23]([H:56])[c:24]2[H:57])([H:46])[H:47])([H:44])[H:45])([H:43])[C:25]([H:58])([H:59])[C:26]([H:60])([H:61])[2P:27]->1([c:28]1[c:29]([H:62])[c:30]([H:63])[c:31]([H:64])[c:32]([H:65])[c:33]1[H:66])[c:34]1[c:35]([H:67])[c:36]([H:68])[c:37]([H:69])[c:38]([H:70])[c:39]1[H:71])([H:40])([H:41])[H:42]", "smiles3Dx": "C([C:1]#[4N:2]->[Mn+:3]1(<-[3C-:4]#[O+:5])(<-[5C-:6]#[O+:7])(<-[6H-:8])<-[1N@@:9]([C:10]([C:11]([P:12]([c:13]2[c:14]([H:48])[c:15]([H:49])[c:16]([H:50])[c:17]([H:51])[c:18]2[H:52])[c:19]2[c:20]([H:53])[c:21]([H:54])[c:22]([H:55])[c:23]([H:56])[c:24]2[H:57])([H:46])[H:47])([H:44])[H:45])([H:43])[C:25]([H:58])([H:59])[C:26]([H:60])([H:61])[2P:27]->1([c:28]1[c:29]([H:62])[c:30]([H:63])[c:31]([H:64])[c:32]([H:65])[c:33]1[H:66])[c:34]1[c:35]([H:67])[c:36]([H:68])[c:37]([H:69])[c:38]([H:70])[c:39]1[H:71])([H:40])([H:41])[H:42]", "dummies": []}
C      4.1567     1.7568    -0.6864
C      3.2160     0.7130    -0.5096
N      2.1377     0.2017    -0.3339
Mn     0.0000     0.0000     0.0000
C      0.1621    -1.6751     1.3291
O      0.2661    -2.5687     2.1132
C     -0.1857     1.6704    -1.3417
O     -0.2548     2.6111    -2.1086
H     -0.1902    -1.1579    -1.4259
N     -0.1667     1.6232     1.6463
C      1.0878     2.3255     1.6313
C      0.9176     3.6577     2.3687
P     -0.7765     4.0462     3.1648
C     -0.7208     3.8108     4.9867
C      0.3963     3.2248     5.6232
C      0.3563     2.8995     6.9783
C     -0.7682     3.2016     7.7374
C     -1.8763     3.7711     7.1112
C     -1.8803     4.0119     5.7417
C     -1.5900     5.5929     2.6034
C     -2.2670     6.4080     3.5120
C     -3.2719     7.2623     3.0967
C     -3.5377     7.3997     1.7270
C     -2.7445     6.7023     0.8101
C     -1.7874     5.7953     1.2356
C     -0.5908     0.8805     2.7640
C     -2.0454     0.2306     2.5096
P     -2.4217     0.1449     0.7927
C     -3.5007    -1.2390     0.4946
C     -4.7540    -1.3967     1.1410
C     -5.4545    -2.6036     0.9915
C     -4.9234    -3.6434     0.2753
C     -3.6942    -3.4840    -0.3585
C     -3.0266    -2.2804    -0.3313
C     -3.3331     1.6678     0.2756
C     -3.1994     2.0512    -1.0853
C     -3.7392     3.2347    -1.5149
C     -4.4079     4.0487    -0.6062
C     -4.5695     3.6513     0.7193
C     -3.9708     2.4894     1.2034
H      4.6803     2.0440     0.2211
H      4.9063     1.5775    -1.5086
H      3.6061     2.6786    -1.0029
H     -0.8397     2.2068     1.2928
H      1.3366     2.5581     0.5593
H      1.8706     1.7630     2.0431
H      1.7003     3.8367     3.0856
H      1.0766     4.5542     1.5928
H      1.2847     2.9637     5.0576
H      1.1969     2.4088     7.4399
H     -0.7863     2.9947     8.7943
H     -2.7446     4.0183     7.6997
H     -2.7960     4.3403     5.2767
H     -2.0877     6.3204     4.5678
H     -3.8830     7.7876     3.8188
H     -4.3471     8.0347     1.3892
H     -2.9573     6.8140    -0.2531
H     -1.2987     5.1558     0.5192
H      0.1175     0.0095     3.0236
H     -0.6223     1.4811     3.5443
H     -2.0383    -0.8274     2.9574
H     -2.7339     0.8406     3.0510
H     -5.0671    -0.5592     1.7947
H     -6.4299    -2.6229     1.4207
H     -5.4484    -4.5534     0.1981
H     -3.2543    -4.3043    -0.9062
H     -2.1080    -2.1055    -0.9281
H     -2.7520     1.3700    -1.8173
H     -3.6525     3.5389    -2.5266
H     -4.8557     5.0084    -0.9379
H     -5.0407     4.3098     1.4157
H     -4.0363     2.2320     2.1868
72
{"conf": 29, "E": 134.97, "rms": -1.0, "geom": "OH", "total_charge": 0, "CA_charge": 1, "smiles": "C[C:1]#[4N:2]->[Mn+:3]1(<-[3C-:4]#[O+:5])(<-[5C-:6]#[O+:7])(<-[6H-:8])<-[1N@H:9]([CH2:10][CH2:11][P:12]([c:13]2[cH:14][cH:15][cH:16][cH:17][cH:18]2)[c:19]2[cH:20][cH:21][cH:22][cH:23][cH:24]2)[CH2:25][CH2:26][2P:27]->1([c:28]1[cH:29][cH:30][cH:31][cH:32][cH:33]1)[c:34]1[cH:35][cH:36][cH:37][cH:38][cH:39]1", "smiles3D": "C([C:1]#[4N:2]->[Mn+:3]1(<-[3C-:4]#[O+:5])(<-[5C-:6]#[O+:7])(<-[6H-:8])<-[1N@@:9]([C:10]([C:11]([P:12]([c:13]2[c:14]([H:48])[c:15]([H:49])[c:16]([H:50])[c:17]([H:51])[c:18]2[H:52])[c:19]2[c:20]([H:53])[c:21]([H:54])[c:22]([H:55])[c:23]([H:56])[c:24]2[H:57])([H:46])[H:47])([H:44])[H:45])([H:43])[C:25]([H:58])([H:59])[C:26]([H:60])([H:61])[2P:27]->1([c:28]1[c:29]([H:62])[c:30]([H:63])[c:31]([H:64])[c:32]([H:65])[c:33]1[H:66])[c:34]1[c:35]([H:67])[c:36]([H:68])[c:37]([H:69])[c:38]([H:70])[c:39]1[H:71])([H:40])([H:41])[H:42]", "smiles3Dx": "C([C:1]#[4N:2]->[Mn+:3]1(<-[3C-:4]#[O+:5])(<-[5C-:6]#[O+:7])(<-[6H-:8])<-[1N@@:9]([C:10]([C:11]([P:12]([c:13]2[c:14]([H:48])[c:15]([H:49])[c:16]([H:50])[c:17]([H:51])[c:18]2[H:52])[c:19]2[c:20]([H:53])[c:21]([H:54])[c:22]([H:55])[c:23]([H:56])[c:24]2[H:57])([H:46])[H:47])([H:44])[H:45])([H:43])[C:25]([H:58])([H:59])[C:26]([H:60])([H:61])[2P:27]->1([c:28]1[c:29]([H:62])[c:30]([H:63])[c:31]([H:64])[c:32]([H:65])[c:33]1[H:66])[c:34]1[c:35]([H:67])[c:36]([H:68])[c:37]([H:69])[c:38]([H:70])[c:39]1[H:71])([H:40])([H:41])[H:42]", "dummies": []}
C      1.4131    -3.3779     3.3745
C      1.0113    -2.3799     2.3836
N      0.6632    -1.5443     1.5534
Mn     0.0000     0.0000     0.0000
C     -0.9476    -1.6920    -1.2284
O     -1.4407    -2.5848    -1.8739
C      0.9967     1.6425     1.2432
O      1.5272     2.5039     1.8981
H      1.5641    -0.2079    -0.9476
N     -2.0300     0.5244     0.9824
C     -2.4044    -0.4426     1.9300
C     -3.4709     0.0288     2.9547
P     -2.8813     1.2406     4.2838
C     -2.1792     2.7649     3.4988
C     -2.9087     3.4171     2.4932
C     -2.4006     4.5668     1.8780
C     -1.1726     5.0874     2.2823
C     -0.4769     4.4939     3.3398
C     -0.9800     3.3384     3.9512
C     -1.5359     0.3567     5.1872
C     -1.8208    -0.2028     6.4419
C     -0.8299    -0.8930     7.1513
C      0.4515    -1.0285     6.6123
C      0.7450    -0.4699     5.3647
C     -0.2472     0.2104     4.6465
C     -2.9790     0.7415    -0.0665
C     -2.6488     1.9594    -0.9778
P     -0.9903     1.7826    -1.6414
C     -0.2636     3.4122    -1.6370
C     -1.0532     4.5473    -1.8852
C     -0.4766     5.8209    -1.8491
C      0.8893     5.9676    -1.5853
C      1.6828     4.8347    -1.3686
C      1.1081     3.5618    -1.4062
C     -1.1333     1.3152    -3.3559
C     -0.2457     0.3635    -3.8865
C     -0.3000     0.0323    -5.2476
C     -1.2338     0.6576    -6.0853
C     -2.1160     1.6118    -5.5599
C     -2.0540     1.9563    -4.2060
H      1.2298    -4.3999     2.9762
H      2.4939    -3.2598     3.6021
H      0.8171    -3.2362     4.3014
H     -1.8948     1.3067     1.4098
H     -2.7986    -1.3410     1.3981
H     -1.5053    -0.7527     2.4860
H     -3.8418    -0.8762     3.4892
H     -4.3537     0.4693     2.4491
H     -3.8602     3.0179     2.1717
H     -2.9594     5.0529     1.0857
H     -0.7779     5.9723     1.7998
H      0.4606     4.9196     3.6775
H     -0.4262     2.9029     4.7716
H     -2.8123    -0.1077     6.8714
H     -1.0524    -1.3253     8.1196
H      1.2167    -1.5609     7.1665
H      1.7386    -0.5768     4.9515
H     -0.0008     0.6316     3.6819
H     -3.9911     0.9031     0.3585
H     -3.0194    -0.1677    -0.7013
H     -2.7058     2.8856    -0.3755
H     -3.3894     2.0142    -1.8010
H     -2.1101     4.4542    -2.0982
H     -1.0930     6.6904    -2.0266
H      1.3385     6.9549    -1.5573
H      2.7502     4.9381    -1.1802
H      1.7377     2.6993    -1.2493
H      0.4935    -0.1082    -3.2505
H      0.3965    -0.6923    -5.6613
H     -1.2703     0.4080    -7.1399
H     -2.8356     2.0985    -6.2069
H     -2.7168     2.7260    -3.8416
72
{"conf": 30, "E": 128.94, "rms": -1.0, "geom": "OH", "total_charge": 0, "CA_charge": 1, "smiles": "C[C:1]#[4N:2]->[Mn+:3]1(<-[3C-:4]#[O+:5])(<-[5C-:6]#[O+:7])(<-[6H-:8])<-[1N@H:9]([CH2:10][CH2:11][P:12]([c:13]2[cH:14][cH:15][cH:16][cH:17][cH:18]2)[c:19]2[cH:20][cH:21][cH:22][cH:23][cH:24]2)[CH2:25][CH2:26][2P:27]->1([c:28]1[cH:29][cH:30][cH:31][cH:32][cH:33]1)[c:34]1[cH:35][cH:36][cH:37][cH:38][cH:39]1", "smiles3D": "C([C:1]#[4N:2]->[Mn+:3]1(<-[3C-:4]#[O+:5])(<-[5C-:6]#[O+:7])(<-[6H-:8])<-[1N@@:9]([C:10]([C:11]([P:12]([c:13]2[c:14]([H:48])[c:15]([H:49])[c:16]([H:50])[c:17]([H:51])[c:18]2[H:52])[c:19]2[c:20]([H:53])[c:21]([H:54])[c:22]([H:55])[c:23]([H:56])[c:24]2[H:57])([H:46])[H:47])([H:44])[H:45])([H:43])[C:25]([H:58])([H:59])[C:26]([H:60])([H:61])[2P:27]->1([c:28]1[c:29]([H:62])[c:30]([H:63])[c:31]([H:64])[c:32]([H:65])[c:33]1[H:66])[c:34]1[c:35]([H:67])[c:36]([H:68])[c:37]([H:69])[c:38]([H:70])[c:39]1[H:71])([H:40])([H:41])[H:42]", "smiles3Dx": "C([C:1]#[4N:2]->[Mn+:3]1(<-[3C-:4]#[O+:5])(<-[5C-:6]#[O+:7])(<-[6H-:8])<-[1N@@:9]([C:10]([C:11]([P:12]([c:13]2[c:14]([H:48])[c:15]([H:49])[c:16]([H:50])[c:17]([H:51])[c:18]2[H:52])[c:19]2[c:20]([H:53])[c:21]([H:54])[c:22]([H:55])[c:23]([H:56])[c:24]2[H:57])([H:46])[H:47])([H:44])[H:45])([H:43])[C:25]([H:58])([H:59])[C:26]([H:60])([H:61])[2P:27]->1([c:28]1[c:29]([H:62])[c:30]([H:63])[c:31]([H:64])[c:32]([H:65])[c:33]1[H:66])[c:34]1[c:35]([H:67])[c:36]([H:68])[c:37]([H:69])[c:38]([H:70])[c:39]1[H:71])([H:40])([H:41])[H:42]", "dummies": []}
C     -3.9163     1.5316    -2.6659
C     -2.7675     1.0896    -1.8766
N     -1.8006     0.7136    -1.2182
Mn     0.0000     0.0000     0.0000
C     -1.0328     0.7189     1.9202
O     -1.5752     1.0953     2.9282
C      1.0321    -0.6110    -1.9547
O      1.5760    -0.9342    -2.9803
H      0.8305     1.6396    -0.1011
N     -0.8065    -2.1576     0.2152
C     -1.7091    -2.2019     1.2947
C     -2.5023    -3.5086     1.4483
P     -3.5758    -3.8125    -0.0622
C     -3.0512    -5.4500    -0.7426
C     -2.5991    -6.5029     0.0762
C     -2.2616    -7.7379    -0.4877
C     -2.4003    -7.9431    -1.8655
C     -2.8673    -6.9074    -2.6814
C     -3.1988    -5.6688    -2.1222
C     -5.2120    -4.2646     0.6596
C     -6.3717    -3.7119     0.1006
C     -7.6287    -4.0530     0.6068
C     -7.7344    -4.9555     1.6659
C     -6.5808    -5.5084     2.2302
C     -5.3215    -5.1693     1.7269
C      0.3105    -3.0544     0.2910
C      1.3396    -2.8165     1.4383
P      1.9060    -1.1125     1.3987
C      2.0975    -0.5883     3.0913
C      2.5355    -1.4887     4.0772
C      2.6764    -1.0629     5.4017
C      2.3954     0.2630     5.7468
C      1.9930     1.1691     4.7614
C      1.8546     0.7479     3.4362
C      3.5454    -1.1005     0.6931
C      4.5238    -2.0123     1.1273
C      5.8215    -1.9453     0.6075
C      6.1508    -0.9639    -0.3330
C      5.1876    -0.0394    -0.7461
C      3.8917    -0.1021    -0.2286
H     -3.5644     2.0884    -3.5577
H     -4.5606     2.1881    -2.0475
H     -4.4988     0.6481    -2.9886
H     -1.2615    -2.3369    -0.5580
H     -2.4398    -1.3793     1.1528
H     -1.1609    -2.0091     2.2417
H     -3.1633    -3.4004     2.3329
H     -1.8245    -4.3514     1.6598
H     -2.5047    -6.3882     1.1429
H     -1.9026    -8.5386     0.1427
H     -2.1473    -8.9036    -2.2984
H     -2.9875    -7.0682    -3.7433
H     -3.5779    -4.8809    -2.7592
H     -6.2975    -3.0114    -0.7225
H     -8.5219    -3.6147     0.1790
H     -8.7108    -5.2273     2.0524
H     -6.6652    -6.2121     3.0497
H     -4.4409    -5.6113     2.1753
H     -0.0586    -4.1001     0.3696
H      0.8596    -2.9777    -0.6722
H      0.8604    -3.0285     2.4159
H      2.1988    -3.5070     1.3046
H      2.7679    -2.5164     3.8264
H      2.9988    -1.7616     6.1613
H      2.4989     0.5892     6.7736
H      1.7927     2.2010     5.0249
H      1.5667     1.4662     2.6807
H      4.3016    -2.7540     1.8833
H      6.5750    -2.6487     0.9404
H      7.1570    -0.9134    -0.7316
H      5.4481     0.7297    -1.4601
H      3.1683     0.6431    -0.5307
72
{"conf": 31, "E": 295.03, "rms": -1.0, "geom": "OH", "total_charge": 0, "CA_charge": 1, "smiles": "C[C:1]#[4N:2]->[Mn+:3]1(<-[3C-:4]#[O+:5])(<-[5C-:6]#[O+:7])(<-[6H-:8])<-[1N@H:9]([CH2:10][CH2:11][P:12]([c:13]2[cH:14][cH:15][cH:16][cH:17][cH:18]2)[c:19]2[cH:20][cH:21][cH:22][cH:23][cH:24]2)[CH2:25][CH2:26][2P:27]->1([c:28]1[cH:29][cH:30][cH:31][cH:32][cH:33]1)[c:34]1[cH:35][cH:36][cH:37][cH:38][cH:39]1", "smiles3D": "C([C:1]#[4N:2]->[Mn+:3]1(<-[3C-:4]#[O+:5])(<-[5C-:6]#[O+:7])(<-[6H-:8])<-[1N@@:9]([C:10]([C:11]([P:12]([c:13]2[c:14]([H:48])[c:15]([H:49])[c:16]([H:50])[c:17]([H:51])[c:18]2[H:52])[c:19]2[c:20]([H:53])[c:21]([H:54])[c:22]([H:55])[c:23]([H:56])[c:24]2[H:57])([H:46])[H:47])([H:44])[H:45])([H:43])[C:25]([H:58])([H:59])[C:26]([H:60])([H:61])[2P:27]->1([c:28]1[c:29]([H:62])[c:30]([H:63])[c:31]([H:64])[c:32]([H:65])[c:33]1[H:66])[c:34]1[c:35]([H:67])[c:36]([H:68])[c:37]([H:69])[c:38]([H:70])[c:39]1[H:71])([H:40])([H:41])[H:42]", "smiles3Dx": "C([C:1]#[4N:2]->[Mn+:3]1(<-[3C-:4]#[O+:5])(<-[5C-:6]#[O+:7])(<-[6H-:8])<-[1N@@:9]([C:10]([C:11]([P:12]([c:13]2[c:14]([H:48])[c:15]([H:49])[c:16]([H:50])[c:17]([H:51])[c:18]2[H:52])[c:19]2[c:20]([H:53])[c:21]([H:54])[c:22]([H:55])[c:23]([H:56])[c:24]2[H:57])([H:46])[H:47])([H:44])[H:45])([H:43])[C:25]([H:58])([H:59])[C:26]([H:60])([H:61])[2P:27]->1([c:28]1[c:29]([H:62])[c:30]([H:63])[c:31]([H:64])[c:32]([H:65])[c:33]1[H:66])[c:34]1[c:35]([H:67])[c:36]([H:68])[c:37]([H:69])[c:38]([H:70])[c:39]1[H:71])([H:40])([H:41])[H:42]", "dummies": []}
C      3.4578     0.6551    -2.8453
C      2.2139     0.9960    -2.1870
N      1.2886     0.8948    -1.4596
Mn     0.0000     0.0000     0.0000
C      0.3877    -1.9477    -1.3663
O      0.7008    -2.9979    -1.9257
C     -0.0772     1.9838     1.2958
O     -0.0508     2.8675     2.0841
H     -1.5853     0.2329    -0.7767
N      1.6579    -0.6917     1.4077
C      2.9257     0.0392     1.2003
C      4.0443    -0.3527     2.2294
P      3.3385    -0.7778     3.8740
C      4.1458    -2.3492     4.3356
C      3.3411    -3.4814     4.6088
C      3.8183    -4.7644     4.3662
C      5.1172    -4.9520     3.8733
C      5.9835    -3.8446     3.8106
C      5.4866    -2.5598     3.9867
C      3.6563     0.4608     5.1472
C      3.2653     1.8009     4.9278
C      3.0456     2.6475     5.9905
C      3.1311     2.1753     7.3035
C      3.6770     0.8904     7.5362
C      3.9279     0.0529     6.4648
C      1.8302    -2.1242     1.2851
C      0.4523    -2.8224     1.7131
P     -0.8545    -1.6406     1.7967
C     -0.8993    -0.8299     3.4162
C     -0.4308    -1.4766     4.5446
C     -0.5606    -0.8542     5.8065
C     -1.1154     0.4334     5.9391
C     -1.6464     1.0298     4.7586
C     -1.5990     0.3819     3.5372
C     -2.3753    -2.3390     1.4379
C     -3.5423    -1.8330     1.9793
C     -4.7969    -2.3065     1.6387
C     -4.9316    -3.3237     0.6656
C     -3.7669    -3.6406    -0.0961
C     -2.5009    -3.1880     0.2656
H      3.4761    -0.4401    -2.6569
H      4.3438     1.1026    -2.2976
H      3.3677     0.8335    -3.8979
H      1.3354    -0.5136     2.2747
H      2.6259     1.0844     1.4225
H      3.3674     0.0753     0.1592
H      4.6010    -1.2671     1.8214
H      4.8439     0.3958     2.3142
H      2.3005    -3.3634     4.8844
H      3.1519    -5.6110     4.4601
H      5.4712    -5.9459     3.6085
H      7.0082    -3.9799     3.4760
H      6.1406    -1.7107     3.8348
H      3.0325     2.1215     3.9317
H      2.6032     3.6336     5.8020
H      2.9144     2.8397     8.1320
H      3.7942     0.5391     8.5559
H      4.2142    -0.9602     6.6706
H      2.6334    -2.4399     1.9852
H      2.1234    -2.5423     0.2738
H      0.2563    -3.5952     0.9955
H      0.5748    -3.3575     2.7364
H      0.0616    -2.4460     4.5791
H     -0.2481    -1.3679     6.7394
H     -1.2946     0.9059     6.8671
H     -1.9914     2.0626     4.7838
H     -1.9624     0.8463     2.6705
H     -3.5747    -1.0689     2.7295
H     -5.7001    -1.9073     2.1236
H     -5.8925    -3.7879     0.4634
H     -3.8356    -4.4017    -0.8932
H     -1.6985    -3.3937    -0.3302
72
{"conf": 32, "E": 190.19, "rms": -1.0, "geom": "OH", "total_charge": 0, "CA_charge": 1, "smiles": "C[C:1]#[4N:2]->[Mn+:3]1(<-[3C-:4]#[O+:5])(<-[5C-:6]#[O+:7])(<-[6H-:8])<-[1N@H:9]([CH2:10][CH2:11][P:12]([c:13]2[cH:14][cH:15][cH:16][cH:17][cH:18]2)[c:19]2[cH:20][cH:21][cH:22][cH:23][cH:24]2)[CH2:25][CH2:26][2P:27]->1([c:28]1[cH:29][cH:30][cH:31][cH:32][cH:33]1)[c:34]1[cH:35][cH:36][cH:37][cH:38][cH:39]1", "smiles3D": "C([C:1]#[4N:2]->[Mn+:3]1(<-[3C-:4]#[O+:5])(<-[5C-:6]#[O+:7])(<-[6H-:8])<-[1N@@:9]([C:10]([C:11]([P:12]([c:13]2[c:14]([H:48])[c:15]([H:49])[c:16]([H:50])[c:17]([H:51])[c:18]2[H:52])[c:19]2[c:20]([H:53])[c:21]([H:54])[c:22]([H:55])[c:23]([H:56])[c:24]2[H:57])([H:46])[H:47])([H:44])[H:45])([H:43])[C:25]([H:58])([H:59])[C:26]([H:60])([H:61])[2P:27]->1([c:28]1[c:29]([H:62])[c:30]([H:63])[c:31]([H:64])[c:32]([H:65])[c:33]1[H:66])[c:34]1[c:35]([H:67])[c:36]([H:68])[c:37]([H:69])[c:38]([H:70])[c:39]1[H:71])([H:40])([H:41])[H:42]", "smiles3Dx": "C([C:1]#[4N:2]->[Mn+:3]1(<-[3C-:4]#[O+:5])(<-[5C-:6]#[O+:7])(<-[6H-:8])<-[1N@@:9]([C:10]([C:11]([P:12]([c:13]2[c:14]([H:48])[c:15]([H:49])[c:16]([H:50])[c:17]([H:51])[c:18]2[H:52])[c:19]2[c:20]([H:53])[c:21]([H:54])[c:22]([H:55])[c:23]([H:56])[c:24]2[H:57])([H:46])[H:47])([H:44])[H:45])([H:43])[C:25]([H:58])([H:59])[C:26]([H:60])([H:61])[2P:27]->1([c:28]1[c:29]([H:62])[c:30]([H:63])[c:31]([H:64])[c:32]([H:65])[c:33]1[H:66])[c:34]1[c:35]([H:67])[c:36]([H:68])[c:37]([H:69])[c:38]([H:70])[c:39]1[H:71])([H:40])([H:41])[H:42]", "dummies": []}
C     -2.3845    -4.2983     0.8395
C     -1.7031    -3.0131     0.6454
N     -1.1333    -1.9410     0.4438
Mn     0.0000     0.0000     0.0000
C      0.6420    -0.9600    -1.9687
O      0.9863    -1.4659    -3.0021
C     -0.5739     0.8644     2.0267
O     -0.8713     1.3102     3.1051
H      1.5948    -0.5891     0.7315
N     -1.7388     1.1505    -0.9711
C     -2.9739     0.5343    -0.7024
C     -3.4635    -0.5271    -1.6875
P     -4.6281     0.1125    -3.0271
C     -3.6689     0.1730    -4.5874
C     -3.4556     1.3757    -5.2724
C     -2.7329     1.3718    -6.4728
C     -2.2347     0.1728    -6.9891
C     -2.4381    -1.0312    -6.2944
C     -3.1489    -1.0249    -5.0959
C     -5.5938     1.6733    -2.7124
C     -4.9912     2.8777    -2.3039
C     -5.7607     4.0366    -2.1305
C     -7.1283     4.0095    -2.3885
C     -7.7357     2.8336    -2.8289
C     -6.9772     1.6634    -2.9828
C     -1.3581     1.4790    -2.3104
C     -0.0055     2.2882    -2.4516
P      0.9108     2.2722    -0.8964
C      2.6524     2.4284    -1.2976
C      3.4619     3.3751    -0.6405
C      4.8314     3.4454    -0.9103
C      5.4027     2.5833    -1.8523
C      4.6077     1.6523    -2.5295
C      3.2371     1.5672    -2.2430
C      0.4317     3.7106     0.0795
C     -0.2786     4.7968    -0.4857
C     -0.6907     5.8576     0.3244
C     -0.3803     5.8666     1.6858
C      0.3467     4.8140     2.2430
C      0.7496     3.7371     1.4405
H     -2.6404    -4.7378    -0.1561
H     -3.3179    -4.1405     1.4208
H     -1.7231    -5.0037     1.3783
H     -1.7726     1.9416    -0.5284
H     -2.8366     0.0380     0.2866
H     -3.7798     1.2923    -0.5676
H     -2.6120    -1.0796    -2.1459
H     -4.0413    -1.2792    -1.1149
H     -3.8432     2.3093    -4.8865
H     -2.5531     2.3026    -7.0021
H     -1.6941     0.1674    -7.9271
H     -2.0418    -1.9576    -6.6957
H     -3.3074    -1.9583    -4.5711
H     -3.9398     2.9369    -2.1008
H     -5.2933     4.9462    -1.7815
H     -7.7212     4.9014    -2.2477
H     -8.7966     2.8190    -3.0478
H     -7.4565     0.7554    -3.3264
H     -1.2625     0.5480    -2.8940
H     -2.1478     2.0854    -2.7736
H      0.6174     1.8074    -3.2333
H     -0.2115     3.3128    -2.7791
H      3.0403     4.0624     0.0860
H      5.4552     4.1643    -0.3888
H      6.4603     2.6290    -2.0491
H      5.0564     0.9909    -3.2618
H      2.6492     0.8270    -2.7594
H     -0.5574     4.8602    -1.5178
H     -1.2605     6.6781    -0.0964
H     -0.6967     6.6903     2.3122
H      0.6091     4.8326     3.3057
H      1.3331     2.9363     1.8880
72
{"conf": 33, "E": 266.97, "rms": -1.0, "geom": "OH", "total_charge": 0, "CA_charge": 1, "smiles": "C[C:1]#[4N:2]->[Mn+:3]1(<-[3C-:4]#[O+:5])(<-[5C-:6]#[O+:7])(<-[6H-:8])<-[1N@H:9]([CH2:10][CH2:11][P:12]([c:13]2[cH:14][cH:15][cH:16][cH:17][cH:18]2)[c:19]2[cH:20][cH:21][cH:22][cH:23][cH:24]2)[CH2:25][CH2:26][2P:27]->1([c:28]1[cH:29][cH:30][cH:31][cH:32][cH:33]1)[c:34]1[cH:35][cH:36][cH:37][cH:38][cH:39]1", "smiles3D": "C([C:1]#[4N:2]->[Mn+:3]1(<-[3C-:4]#[O+:5])(<-[5C-:6]#[O+:7])(<-[6H-:8])<-[1N@@:9]([C:10]([C:11]([P:12]([c:13]2[c:14]([H:48])[c:15]([H:49])[c:16]([H:50])[c:17]([H:51])[c:18]2[H:52])[c:19]2[c:20]([H:53])[c:21]([H:54])[c:22]([H:55])[c:23]([H:56])[c:24]2[H:57])([H:46])[H:47])([H:44])[H:45])([H:43])[C:25]([H:58])([H:59])[C:26]([H:60])([H:61])[2P:27]->1([c:28]1[c:29]([H:62])[c:30]([H:63])[c:31]([H:64])[c:32]([H:65])[c:33]1[H:66])[c:34]1[c:35]([H:67])[c:36]([H:68])[c:37]([H:69])[c:38]([H:70])[c:39]1[H:71])([H:40])([H:41])[H:42]", "smiles3Dx": "C([C:1]#[4N:2]->[Mn+:3]1(<-[3C-:4]#[O+:5])(<-[5C-:6]#[O+:7])(<-[6H-:8])<-[1N@@:9]([C:10]([C:11]([P:12]([c:13]2[c:14]([H:48])[c:15]([H:49])[c:16]([H:50])[c:17]([H:51])[c:18]2[H:52])[c:19]2[c:20]([H:53])[c:21]([H:54])[c:22]([H:55])[c:23]([H:56])[c:24]2[H:57])([H:46])[H:47])([H:44])[H:45])([H:43])[C:25]([H:58])([H:59])[C:26]([H:60])([H:61])[2P:27]->1([c:28]1[c:29]([H:62])[c:30]([H:63])[c:31]([H:64])[c:32]([H:65])[c:33]1[H:66])[c:34]1[c:35]([H:67])[c:36]([H:68])[c:37]([H:69])[c:38]([H:70])[c:39]1[H:71])([H:40])([H:41])[H:42]", "dummies": []}
C      2.6037    -3.5663    -1.2111
C      1.4407    -2.8376    -0.8395
N      0.7065    -1.9264    -0.5341
Mn     0.0000     0.0000     0.0000
C      0.5884    -0.4657     2.1414
O      0.8986    -0.6886     3.3019
C     -0.5895     0.3524    -2.1810
O     -0.8267     0.6108    -3.3485
H     -1.7152    -0.4707     0.3840
N      2.0061     1.2115    -0.4315
C      2.9399     0.4614    -1.1602
C      2.5456     0.1388    -2.5912
P      4.0634    -0.0398    -3.7990
C      3.3825    -0.7491    -5.3653
C      3.7814    -0.2448    -6.5948
C      3.0745    -0.5721    -7.7725
C      1.9371    -1.3847    -7.6692
C      1.5937    -1.9846    -6.4736
C      2.3566    -1.7187    -5.3172
C      5.3905    -1.1827    -3.2167
C      6.1666    -0.7996    -2.1355
C      7.4232    -1.4067    -1.9051
C      7.9057    -2.3498    -2.8184
C      7.1145    -2.7878    -3.8567
C      5.8256    -2.2187    -4.0525
C      2.3876     1.6618     0.8961
C      1.3564     2.5332     1.6097
P     -0.1863     2.5025     0.6653
C     -0.1993     3.5878    -0.7379
C      0.7277     4.7073    -0.7799
C      0.8026     5.4653    -1.9246
C      0.1196     5.1120    -3.0467
C     -0.7525     4.0106    -3.0172
C     -0.9324     3.3288    -1.8100
C     -1.6970     2.7811     1.5842
C     -1.6752     3.4523     2.7796
C     -2.8956     3.7095     3.4348
C     -4.1062     3.2636     2.8765
C     -4.0847     2.5326     1.6905
C     -2.8544     2.3425     1.0119
H      2.3738    -4.5783    -1.6112
H      3.1267    -2.9842    -1.9922
H      3.2661    -3.6398    -0.3441
H      1.7360     1.8930    -1.0271
H      3.2454    -0.5316    -0.6352
H      3.8142     1.0827    -1.0865
H      1.9944     1.0734    -3.0347
H      1.9502    -0.6637    -2.6441
H      4.5959     0.4594    -6.6799
H      3.3687    -0.1661    -8.7209
H      1.3186    -1.5328    -8.5436
H      0.7293    -2.6226    -6.3917
H      2.1591    -2.2450    -4.4185
H      5.8933     0.0229    -1.5093
H      8.0291    -1.0798    -1.0857
H      8.9164    -2.7232    -2.6999
H      7.5012    -3.4733    -4.5926
H      5.2381    -2.5865    -4.8699
H      3.2847     2.2598     0.6497
H      2.6924     0.8264     1.5865
H      1.6535     3.6313     1.6623
H      1.1765     2.1638     2.6110
H      1.3974     4.9480     0.0499
H      1.3274     6.4354    -1.8843
H      0.1392     5.7212    -3.9778
H     -1.3145     3.7068    -3.8889
H     -1.6757     2.5622    -1.7624
H     -0.7508     3.8024     3.2509
H     -2.9020     4.1667     4.3973
H     -5.0574     3.4914     3.3265
H     -4.9760     2.1956     1.2065
H     -2.8540     1.7057     0.1451
72
{"conf": 34, "E": 228.15, "rms": -1.0, "geom": "OH", "total_charge": 0, "CA_charge": 1, "smiles": "C[C:1]#[4N:2]->[Mn+:3]1(<-[3C-:4]#[O+:5])(<-[5C-:6]#[O+:7])(<-[6H-:8])<-[1N@H:9]([CH2:10][CH2:11][P:12]([c:13]2[cH:14][cH:15][cH:16][cH:17][cH:18]2)[c:19]2[cH:20][cH:21][cH:22][cH:23][cH:24]2)[CH2:25][CH2:26][2P:27]->1([c:28]1[cH:29][cH:30][cH:31][cH:32][cH:33]1)[c:34]1[cH:35][cH:36][cH:37][cH:38][cH:39]1", "smiles3D": "C([C:1]#[4N:2]->[Mn+:3]1(<-[3C-:4]#[O+:5])(<-[5C-:6]#[O+:7])(<-[6H-:8])<-[1N@@:9]([C:10]([C:11]([P:12]([c:13]2[c:14]([H:48])[c:15]([H:49])[c:16]([H:50])[c:17]([H:51])[c:18]2[H:52])[c:19]2[c:20]([H:53])[c:21]([H:54])[c:22]([H:55])[c:23]([H:56])[c:24]2[H:57])([H:46])[H:47])([H:44])[H:45])([H:43])[C:25]([H:58])([H:59])[C:26]([H:60])([H:61])[2P:27]->1([c:28]1[c:29]([H:62])[c:30]([H:63])[c:31]([H:64])[c:32]([H:65])[c:33]1[H:66])[c:34]1[c:35]([H:67])[c:36]([H:68])[c:37]([H:69])[c:38]([H:70])[c:39]1[H:71])([H:40])([H:41])[H:42]", "smiles3Dx": "C([C:1]#[4N:2]->[Mn+:3]1(<-[3C-:4]#[O+:5])(<-[5C-:6]#[O+:7])(<-[6H-:8])<-[1N@@:9]([C:10]([C:11]([P:12]([c:13]2[c:14]([H:48])[c:15]([H:49])[c:16]([H:50])[c:17]([H:51])[c:18]2[H:52])[c:19]2[c:20]([H:53])[c:21]([H:54])[c:22]([H:55])[c:23]([H:56])[c:24]2[H:57])([H:46])[H:47])([H:44])[H:45])([H:43])[C:25]([H:58])([H:59])[C:26]([H:60])([H:61])[2P:27]->1([c:28]1[c:29]([H:62])[c:30]([H:63])[c:31]([H:64])[c:32]([H:65])[c:33]1[H:66])[c:34]1[c:35]([H:67])[c:36]([H:68])[c:37]([H:69])[c:38]([H:70])[c:39]1[H:71])([H:40])([H:41])[H:42]", "dummies": []}
C      3.5949     2.9895    -0.2861
C      2.8458     1.7779    -0.5057
N      1.9529     0.9488    -0.4782
Mn     0.0000     0.0000     0.0000
C      0.6723     0.6329     2.1736
O      1.0026     0.9803     3.2745
C     -0.5274    -0.5513    -2.1674
O     -0.8635    -0.8215    -3.3150
H      0.6502    -1.6477     0.3223
N     -1.2763     1.9359    -0.2436
C     -0.6177     2.9564    -0.9799
C     -1.1648     3.1099    -2.4511
P     -2.9611     3.6630    -2.6819
C     -3.9982     2.3755    -3.5512
C     -3.4284     1.2777    -4.2188
C     -4.2250     0.3642    -4.9120
C     -5.6256     0.5042    -4.9121
C     -6.1994     1.5967    -4.2593
C     -5.3988     2.5478    -3.6323
C     -3.7803     4.1872    -1.1047
C     -3.3614     5.3782    -0.4909
C     -3.8539     5.7349     0.7685
C     -4.7755     4.9176     1.4285
C     -5.2701     3.7761     0.7719
C     -4.7855     3.4300    -0.4902
C     -1.6959     2.3219     1.0919
C     -2.4629     1.2002     1.8537
P     -2.3319    -0.3630     1.0411
C     -3.6696    -0.5299    -0.2037
C     -3.4745    -1.3685    -1.2711
C     -4.5162    -1.5869    -2.1674
C     -5.7632    -0.9710    -1.9731
C     -5.9378    -0.1516    -0.8853
C     -4.8912     0.0891     0.0299
C     -2.4819    -1.7186     2.1748
C     -1.7630    -1.7063     3.3778
C     -1.8029    -2.8264     4.2139
C     -2.5540    -3.9614     3.8538
C     -3.1634    -4.0101     2.6237
C     -3.1232    -2.9009     1.7652
H      3.9692     3.3964    -1.2267
H      4.3503     2.7869     0.4815
H      2.8421     3.6710     0.1575
H     -2.0466     1.6651    -0.6940
H      0.4458     2.7191    -1.0563
H     -0.6574     3.9726    -0.4693
H     -0.9604     2.1888    -2.9819
H     -0.5549     3.8879    -2.9407
H     -2.3683     1.1317    -4.2426
H     -3.7701    -0.4557    -5.4551
H     -6.2356    -0.2163    -5.4261
H     -7.2767     1.7066    -4.2605
H     -5.8668     3.4147    -3.1742
H     -2.6120     5.9951    -0.9594
H     -3.5166     6.6502     1.2433
H     -5.1137     5.1606     2.4228
H     -6.0066     3.1506     1.2742
H     -5.2111     2.5672    -0.9738
H     -0.8045     2.6658     1.6822
H     -2.3489     3.2343     0.9624
H     -3.5415     1.4960     1.9824
H     -2.0250     1.1349     2.8610
H     -2.5642    -1.9340    -1.3930
H     -4.3432    -2.2005    -3.0546
H     -6.5689    -1.1775    -2.6604
H     -6.9216     0.3109    -0.6923
H     -5.0978     0.7609     0.8364
H     -1.1530    -0.8738     3.6569
H     -1.2845    -2.8062     5.1748
H     -2.5756    -4.8238     4.5148
H     -3.6947    -4.9041     2.2921
H     -3.5820    -3.0054     0.7960
72
{"conf": 35, "E": 124.39, "rms": -1.0, "geom": "OH", "total_charge": 0, "CA_charge": 1, "smiles": "C[C:1]#[4N:2]->[Mn+:3]1(<-[3C-:4]#[O+:5])(<-[5C-:6]#[O+:7])(<-[6H-:8])<-[1N@H:9]([CH2:10][CH2:11][P:12]([c:13]2[cH:14][cH:15][cH:16][cH:17][cH:18]2)[c:19]2[cH:20][cH:21][cH:22][cH:23][cH:24]2)[CH2:25][CH2:26][2P:27]->1([c:28]1[cH:29][cH:30][cH:31][cH:32][cH:33]1)[c:34]1[cH:35][cH:36][cH:37][cH:38][cH:39]1", "smiles3D": "C([C:1]#[4N:2]->[Mn+:3]1(<-[3C-:4]#[O+:5])(<-[5C-:6]#[O+:7])(<-[6H-:8])<-[1N@@:9]([C:10]([C:11]([P:12]([c:13]2[c:14]([H:48])[c:15]([H:49])[c:16]([H:50])[c:17]([H:51])[c:18]2[H:52])[c:19]2[c:20]([H:53])[c:21]([H:54])[c:22]([H:55])[c:23]([H:56])[c:24]2[H:57])([H:46])[H:47])([H:44])[H:45])([H:43])[C:25]([H:58])([H:59])[C:26]([H:60])([H:61])[2P:27]->1([c:28]1[c:29]([H:62])[c:30]([H:63])[c:31]([H:64])[c:32]([H:65])[c:33]1[H:66])[c:34]1[c:35]([H:67])[c:36]([H:68])[c:37]([H:69])[c:38]([H:70])[c:39]1[H:71])([H:40])([H:41])[H:42]", "smiles3Dx": "C([C:1]#[4N:2]->[Mn+:3]1(<-[3C-:4]#[O+:5])(<-[5C-:6]#[O+:7])(<-[6H-:8])<-[1N@@:9]([C:10]([C:11]([P:12]([c:13]2[c:14]([H:48])[c:15]([H:49])[c:16]([H:50])[c:17]([H:51])[c:18]2[H:52])[c:19]2[c:20]([H:53])[c:21]([H:54])[c:22]([H:55])[c:23]([H:56])[c:24]2[H:57])([H:46])[H:47])([H:44])[H:45])([H:43])[C:25]([H:58])([H:59])[C:26]([H:60])([H:61])[2P:27]->1([c:28]1[c:29]([H:62])[c:30]([H:63])[c:31]([H:64])[c:32]([H:65])[c:33]1[H:66])[c:34]1[c:35]([H:67])[c:36]([H:68])[c:37]([H:69])[c:38]([H:70])[c:39]1[H:71])([H:40])([H:41])[H:42]", "dummies": []}
C      3.8674     2.8145    -1.3887
C      2.7331     1.9858    -0.9851
N      1.7797     1.2914    -0.6426
Mn     0.0000     0.0000     0.0000
C     -0.5525     1.5508     1.5945
O     -0.8432     2.3682     2.4327
C      0.5721    -1.5441    -1.5911
O      0.8730    -2.3583    -2.4285
H      1.0379    -0.8857     1.2337
N     -1.5249     0.9261    -1.4895
C     -1.2297     2.2944    -1.6230
C     -1.9118     2.9937    -2.8179
P     -3.6057     3.6984    -2.4024
C     -3.8977     4.8810    -3.7957
C     -3.4894     4.5666    -5.1022
C     -3.7428     5.4542    -6.1529
C     -4.4266     6.6481    -5.9122
C     -4.8698     6.9502    -4.6215
C     -4.6180     6.0649    -3.5697
C     -3.1671     4.8598    -1.0363
C     -2.2176     5.8782    -1.2185
C     -1.8922     6.7307    -0.1584
C     -2.5096     6.5665     1.0856
C     -3.4528     5.5518     1.2713
C     -3.7795     4.6991     0.2129
C     -2.8657     0.6546    -1.0582
C     -3.1625    -0.8363    -0.7577
P     -2.1249    -1.3731     0.5968
C     -2.8833    -0.9645     2.1654
C     -4.2393    -0.5982     2.2722
C     -4.7804    -0.2733     3.5196
C     -3.9826    -0.3149     4.6655
C     -2.6400    -0.6859     4.5676
C     -2.0938    -1.0110     3.3231
C     -2.0543    -3.1506     0.5096
C     -3.2388    -3.8983     0.4515
C     -3.1833    -5.2947     0.3930
C     -1.9479    -5.9467     0.3943
C     -0.7656    -5.2041     0.4656
C     -0.8174    -3.8079     0.5318
H      3.6593     3.8747    -1.1330
H      4.7797     2.4770    -0.8543
H      4.0219     2.7211    -2.4818
H     -1.3908     0.5124    -2.2973
H     -0.1356     2.3782    -1.7694
H     -1.4835     2.8285    -0.6838
H     -1.2623     3.8258    -3.1622
H     -2.0102     2.2742    -3.6554
H     -2.9786     3.6386    -5.3155
H     -3.4141     5.2122    -7.1551
H     -4.6217     7.3343    -6.7258
H     -5.4126     7.8683    -4.4375
H     -4.9819     6.3061    -2.5793
H     -1.7346     6.0144    -2.1771
H     -1.1617     7.5165    -0.3007
H     -2.2557     7.2257     1.9058
H     -3.9292     5.4235     2.2348
H     -4.5057     3.9106     0.3666
H     -3.5708     0.9770    -1.8538
H     -3.0845     1.2463    -0.1399
H     -2.9187    -1.4391    -1.6571
H     -4.2298    -0.9740    -0.5194
H     -4.8978    -0.5541     1.4230
H     -5.8217     0.0113     3.5992
H     -4.4056    -0.0624     5.6278
H     -2.0232    -0.7226     5.4566
H     -1.0496    -1.2962     3.2619
H     -4.2024    -3.4035     0.4554
H     -4.0991    -5.8699     0.3471
H     -1.9054    -7.0273     0.3434
H      0.1910    -5.7113     0.4706
H      0.1041    -3.2455     0.6051
72
{"conf": 36, "E": 127.94, "rms": -1.0, "geom": "OH", "total_charge": 0, "CA_charge": 1, "smiles": "C[C:1]#[4N:2]->[Mn+:3]1(<-[3C-:4]#[O+:5])(<-[5C-:6]#[O+:7])(<-[6H-:8])<-[1N@H:9]([CH2:10][CH2:11][P:12]([c:13]2[cH:14][cH:15][cH:16][cH:17][cH:18]2)[c:19]2[cH:20][cH:21][cH:22][cH:23][cH:24]2)[CH2:25][CH2:26][2P:27]->1([c:28]1[cH:29][cH:30][cH:31][cH:32][cH:33]1)[c:34]1[cH:35][cH:36][cH:37][cH:38][cH:39]1", "smiles3D": "C([C:1]#[4N:2]->[Mn+:3]1(<-[3C-:4]#[O+:5])(<-[5C-:6]#[O+:7])(<-[6H-:8])<-[1N@@:9]([C:10]([C:11]([P:12]([c:13]2[c:14]([H:48])[c:15]([H:49])[c:16]([H:50])[c:17]([H:51])[c:18]2[H:52])[c:19]2[c:20]([H:53])[c:21]([H:54])[c:22]([H:55])[c:23]([H:56])[c:24]2[H:57])([H:46])[H:47])([H:44])[H:45])([H:43])[C:25]([H:58])([H:59])[C:26]([H:60])([H:61])[2P:27]->1([c:28]1[c:29]([H:62])[c:30]([H:63])[c:31]([H:64])[c:32]([H:65])[c:33]1[H:66])[c:34]1[c:35]([H:67])[c:36]([H:68])[c:37]([H:69])[c:38]([H:70])[c:39]1[H:71])([H:40])([H:41])[H:42]", "smiles3Dx": "C([C:1]#[4N:2]->[Mn+:3]1(<-[3C-:4]#[O+:5])(<-[5C-:6]#[O+:7])(<-[6H-:8])<-[1N@@:9]([C:10]([C:11]([P:12]([c:13]2[c:14]([H:48])[c:15]([H:49])[c:16]([H:50])[c:17]([H:51])[c:18]2[H:52])[c:19]2[c:20]([H:53])[c:21]([H:54])[c:22]([H:55])[c:23]([H:56])[c:24]2[H:57])([H:46])[H:47])([H:44])[H:45])([H:43])[C:25]([H:58])([H:59])[C:26]([H:60])([H:61])[2P:27]->1([c:28]1[c:29]([H:62])[c:30]([H:63])[c:31]([H:64])[c:32]([H:65])[c:33]1[H:66])[c:34]1[c:35]([H:67])[c:36]([H:68])[c:37]([H:69])[c:38]([H:70])[c:39]1[H:71])([H:40])([H:41])[H:42]", "dummies": []}
C     -0.5438    -3.7803     3.2036
C     -0.3813    -2.6732     2.2627
N     -0.2468    -1.7431     1.4716
Mn     0.0000     0.0000     0.0000
C     -0.4792    -1.4243    -1.7300
O     -0.7350    -2.1721    -2.6408
C      0.5013     1.3523     1.7771
O      0.7676     2.0582     2.7182
H      1.7889    -0.3743    -0.2077
N     -2.2047     0.7229     0.0497
C     -3.0261    -0.3546     0.4169
C     -4.4201     0.0657     0.9089
P     -5.3726    -1.4292     1.5120
C     -4.5319    -2.0162     3.0556
C     -4.7962    -3.3210     3.4958
C     -4.1942    -3.8113     4.6586
C     -3.3180    -3.0031     5.3883
C     -3.0581    -1.6967     4.9651
C     -3.6658    -1.1997     3.8069
C     -6.8832    -0.6243     2.1928
C     -6.8129     0.2866     3.2588
C     -7.9782     0.8911     3.7448
C     -9.2158     0.5986     3.1627
C     -9.2886    -0.3038     2.0971
C     -8.1257    -0.9121     1.6124
C     -2.5341     1.3056    -1.2178
C     -1.6466     2.5146    -1.6234
P      0.0646     1.9898    -1.6917
C      0.4709     1.4661    -3.3568
C      1.7910     1.0769    -3.6384
C      2.1414     0.6183    -4.9105
C      1.1660     0.5074    -5.9050
C     -0.1612     0.8422    -5.6220
C     -0.5156     1.3085    -4.3508
C      1.0187     3.4589    -1.3111
C      1.8575     4.0555    -2.2738
C      2.5997     5.1964    -1.9515
C      2.4897     5.7692    -0.6829
C      1.6214     5.2143     0.2593
C      0.8795     4.0725    -0.0574
H      0.1894    -4.5788     2.9658
H     -1.5725    -4.1881     3.1202
H     -0.3734    -3.4134     4.2375
H     -2.2580     1.3745     0.6926
H     -3.1393    -1.0590    -0.4376
H     -2.5227    -0.8920     1.2384
H     -5.0019     0.5057     0.0752
H     -4.3397     0.8297     1.7080
H     -5.4641    -3.9630     2.9344
H     -4.3921    -4.8237     4.9832
H     -2.8442    -3.3902     6.2805
H     -2.3801    -1.0702     5.5310
H     -3.4536    -0.1853     3.5084
H     -5.8627     0.5297     3.7134
H     -7.9221     1.5916     4.5699
H    -10.1163     1.0675     3.5367
H    -10.2450    -0.5314     1.6449
H     -8.1923    -1.6068     0.7839
H     -2.4429     0.5275    -2.0074
H     -3.5890     1.6559    -1.2010
H     -1.9684     2.9183    -2.6010
H     -1.7551     3.3117    -0.8589
H      2.5572     1.1460    -2.8738
H      3.1696     0.3484    -5.1194
H      1.4377     0.1478    -6.8906
H     -0.9191     0.7334    -6.3870
H     -1.5560     1.5143    -4.1667
H      1.9425     3.6650    -3.2752
H      3.2551     5.6416    -2.6886
H      3.0628     6.6521    -0.4358
H      1.5156     5.6746     1.2327
H      0.1761     3.6901     0.6656
72
{"conf": 37, "E": 119.55, "rms": -1.0, "geom": "OH", "total_charge": 0, "CA_charge": 1, "smiles": "C[C:1]#[4N:2]->[Mn+:3]1(<-[3C-:4]#[O+:5])(<-[5C-:6]#[O+:7])(<-[6H-:8])<-[1N@H:9]([CH2:10][CH2:11][P:12]([c:13]2[cH:14][cH:15][cH:16][cH:17][cH:18]2)[c:19]2[cH:20][cH:21][cH:22][cH:23][cH:24]2)[CH2:25][CH2:26][2P:27]->1([c:28]1[cH:29][cH:30][cH:31][cH:32][cH:33]1)[c:34]1[cH:35][cH:36][cH:37][cH:38][cH:39]1", "smiles3D": "C([C:1]#[4N:2]->[Mn+:3]1(<-[3C-:4]#[O+:5])(<-[5C-:6]#[O+:7])(<-[6H-:8])<-[1N@@:9]([C:10]([C:11]([P:12]([c:13]2[c:14]([H:48])[c:15]([H:49])[c:16]([H:50])[c:17]([H:51])[c:18]2[H:52])[c:19]2[c:20]([H:53])[c:21]([H:54])[c:22]([H:55])[c:23]([H:56])[c:24]2[H:57])([H:46])[H:47])([H:44])[H:45])([H:43])[C:25]([H:58])([H:59])[C:26]([H:60])([H:61])[2P:27]->1([c:28]1[c:29]([H:62])[c:30]([H:63])[c:31]([H:64])[c:32]([H:65])[c:33]1[H:66])[c:34]1[c:35]([H:67])[c:36]([H:68])[c:37]([H:69])[c:38]([H:70])[c:39]1[H:71])([H:40])([H:41])[H:42]", "smiles3Dx": "C([C:1]#[4N:2]->[Mn+:3]1(<-[3C-:4]#[O+:5])(<-[5C-:6]#[O+:7])(<-[6H-:8])<-[1N@@:9]([C:10]([C:11]([P:12]([c:13]2[c:14]([H:48])[c:15]([H:49])[c:16]([H:50])[c:17]([H:51])[c:18]2[H:52])[c:19]2[c:20]([H:53])[c:21]([H:54])[c:22]([H:55])[c:23]([H:56])[c:24]2[H:57])([H:46])[H:47])([H:44])[H:45])([H:43])[C:25]([H:58])([H:59])[C:26]([H:60])([H:61])[2P:27]->1([c:28]1[c:29]([H:62])[c:30]([H:63])[c:31]([H:64])[c:32]([H:65])[c:33]1[H:66])[c:34]1[c:35]([H:67])[c:36]([H:68])[c:37]([H:69])[c:38]([H:70])[c:39]1[H:71])([H:40])([H:41])[H:42]", "dummies": []}
C      0.5168    -0.0758     4.9541
C      0.3729    -0.0436     3.4993
N      0.2469    -0.0235     2.2775
Mn     0.0000     0.0000     0.0000
C      2.2548    -0.3515    -0.2242
O      3.4405    -0.5356    -0.3426
C     -2.2377     0.3906     0.2800
O     -3.4157     0.5999     0.4292
H      0.2904     1.8148    -0.0782
N     -0.4157    -2.2609    -0.2348
C      0.0747    -2.9345     0.8976
C     -0.9485    -2.9735     2.0446
P     -2.1111    -4.4324     1.8617
C     -3.1123    -4.4429     3.4176
C     -3.8858    -5.5769     3.7046
C     -4.6722    -5.6234     4.8598
C     -4.6966    -4.5334     5.7327
C     -3.9372    -3.3946     5.4494
C     -3.1486    -3.3454     4.2958
C     -3.3459    -3.7938     0.6499
C     -3.4328    -4.3962    -0.6122
C     -4.3457    -3.9209    -1.5585
C     -5.1757    -2.8406    -1.2479
C     -5.0845    -2.2272     0.0046
C     -4.1691    -2.6972     0.9514
C      0.1581    -2.7072    -1.4621
C     -0.4150    -2.0333    -2.7433
P     -0.3415    -0.2477    -2.5751
C      0.9802     0.3075    -3.6385
C      1.9227     1.2265    -3.1582
C      2.9498     1.6795    -3.9918
C      3.0299     1.2296    -5.3129
C      2.0763     0.3340    -5.8051
C      1.0484    -0.1219    -4.9740
C     -1.8710     0.3944    -3.2420
C     -3.0989    -0.1578    -2.8418
C     -4.2996     0.3643    -3.3307
C     -4.2845     1.4480    -4.2120
C     -3.0683     2.0166    -4.5991
C     -1.8641     1.5001    -4.1102
H      0.9037     0.9009     5.3097
H     -0.4711    -0.2747     5.4180
H      1.2256    -0.8805     5.2370
H     -1.3186    -2.3684    -0.2994
H      0.9763    -2.3910     1.2485
H      0.3762    -3.9804     0.6547
H     -0.4035    -3.0869     3.0057
H     -1.5219    -2.0252     2.0648
H     -3.8778    -6.4254     3.0330
H     -5.2620    -6.5036     5.0784
H     -5.3059    -4.5687     6.6263
H     -3.9612    -2.5478     6.1236
H     -2.5811    -2.4485     4.0979
H     -2.7914    -5.2317    -0.8632
H     -4.4108    -4.3904    -2.5316
H     -5.8826    -2.4739    -1.9805
H     -5.7207    -1.3840     0.2407
H     -4.1013    -2.2025     1.9095
H      1.2532    -2.5227    -1.4313
H     -0.0027    -3.8063    -1.5606
H     -1.4642    -2.3571    -2.8870
H      0.1823    -2.3553    -3.6198
H      1.8578     1.6025    -2.1464
H      3.6800     2.3842    -3.6159
H      3.8243     1.5823    -5.9576
H      2.1300    -0.0018    -6.8326
H      0.3030    -0.7950    -5.3775
H     -3.1329    -0.9795    -2.1403
H     -5.2424    -0.0658    -3.0187
H     -5.2152     1.8529    -4.5877
H     -3.0588     2.8648    -5.2713
H     -0.9387     1.9742    -4.4068
72
{"conf": 38, "E": 318.29, "rms": -1.0, "geom": "OH", "total_charge": 0, "CA_charge": 1, "smiles": "C[C:1]#[4N:2]->[Mn+:3]1(<-[3C-:4]#[O+:5])(<-[5C-:6]#[O+:7])(<-[6H-:8])<-[1N@H:9]([CH2:10][CH2:11][P:12]([c:13]2[cH:14][cH:15][cH:16][cH:17][cH:18]2)[c:19]2[cH:20][cH:21][cH:22][cH:23][cH:24]2)[CH2:25][CH2:26][2P:27]->1([c:28]1[cH:29][cH:30][cH:31][cH:32][cH:33]1)[c:34]1[cH:35][cH:36][cH:37][cH:38][cH:39]1", "smiles3D": "C([C:1]#[4N:2]->[Mn+:3]1(<-[3C-:4]#[O+:5])(<-[5C-:6]#[O+:7])(<-[6H-:8])<-[1N@@:9]([C:10]([C:11]([P:12]([c:13]2[c:14]([H:48])[c:15]([H:49])[c:16]([H:50])[c:17]([H:51])[c:18]2[H:52])[c:19]2[c:20]([H:53])[c:21]([H:54])[c:22]([H:55])[c:23]([H:56])[c:24]2[H:57])([H:46])[H:47])([H:44])[H:45])([H:43])[C:25]([H:58])([H:59])[C:26]([H:60])([H:61])[2P:27]->1([c:28]1[c:29]([H:62])[c:30]([H:63])[c:31]([H:64])[c:32]([H:65])[c:33]1[H:66])[c:34]1[c:35]([H:67])[c:36]([H:68])[c:37]([H:69])[c:38]([H:70])[c:39]1[H:71])([H:40])([H:41])[H:42]", "smiles3Dx": "C([C:1]#[4N:2]->[Mn+:3]1(<-[3C-:4]#[O+:5])(<-[5C-:6]#[O+:7])(<-[6H-:8])<-[1N@@:9]([C:10]([C:11]([P:12]([c:13]2[c:14]([H:48])[c:15]([H:49])[c:16]([H:50])[c:17]([H:51])[c:18]2[H:52])[c:19]2[c:20]([H:53])[c:21]([H:54])[c:22]([H:55])[c:23]([H:56])[c:24]2[H:57])([H:46])[H:47])([H:44])[H:45])([H:43])[C:25]([H:58])([H:59])[C:26]([H:60])([H:61])[2P:27]->1([c:28]1[c:29]([H:62])[c:30]([H:63])[c:31]([H:64])[c:32]([H:65])[c:33]1[H:66])[c:34]1[c:35]([H:67])[c:36]([H:68])[c:37]([H:69])[c:38]([H:70])[c:39]1[H:71])([H:40])([H:41])[H:42]", "dummies": []}
C      2.4773    -0.8514    -3.6297
C      2.2423    -0.7571    -2.2344
N      1.6819    -0.6616    -1.2018
Mn     0.0000     0.0000     0.0000
C      1.4911     1.0798     1.7335
O      2.0884     1.7951     2.4957
C     -1.3306    -0.9492    -1.8852
O     -1.9975    -1.2525    -2.8723
H     -0.2355    -1.4373     1.0509
N     -0.2617     2.0517    -1.0699
C      0.5714     2.1788    -2.2759
C      0.4824     3.6148    -3.0700
P      2.1112     4.6847    -3.0545
C      3.4459     3.4143    -2.8638
C      3.7456     2.7638    -1.6441
C      4.6665     1.7271    -1.6011
C      5.3595     1.3595    -2.7742
C      5.1513     2.0802    -3.9523
C      4.1955     3.0891    -4.0118
C      2.1847     5.6663    -1.4828
C      1.0643     6.4123    -1.0337
C      0.9582     6.7516     0.3111
C      1.9698     6.3823     1.2168
C      3.1756     5.8360     0.7105
C      3.3014     5.5797    -0.6358
C     -0.1045     3.1180    -0.1496
C     -1.1484     2.8952     1.0810
P     -1.9317     1.3435     0.8554
C     -2.4895     0.5645     2.3842
C     -2.8765    -0.7712     2.2665
C     -3.4670    -1.4097     3.3682
C     -3.4538    -0.7817     4.5911
C     -2.8250     0.4858     4.7678
C     -2.4140     1.2117     3.5939
C     -3.3695     1.4904    -0.1897
C     -4.0238     2.7253    -0.3870
C     -5.1809     2.7914    -1.2114
C     -5.6063     1.6261    -1.9068
C     -4.9193     0.4400    -1.7555
C     -3.9181     0.3130    -0.7811
H      3.0224     0.0898    -3.9185
H      1.4052    -0.7406    -3.9161
H      2.8702    -1.8822    -3.8723
H     -1.1257     2.0968    -1.3411
H      1.6151     1.8884    -2.1174
H      0.0703     1.4473    -2.9508
H      0.2097     3.4377    -4.0820
H     -0.3362     4.2091    -2.7398
H      3.2127     2.9959    -0.7042
H      4.9434     1.2614    -0.6715
H      6.0679     0.5513    -2.7453
H      5.6464     1.7563    -4.8727
H      3.9407     3.5387    -4.9595
H      0.2497     6.6484    -1.7149
H      0.1115     7.3494     0.6581
H      1.8541     6.5419     2.2768
H      3.9942     5.5815     1.3783
H      4.2541     5.2002    -1.0019
H      0.9378     3.1073     0.2483
H     -0.2919     4.0905    -0.6279
H     -0.5453     2.8866     1.9866
H     -1.8348     3.7825     1.1460
H     -2.6936    -1.3189     1.3953
H     -3.8809    -2.4283     3.2175
H     -3.8317    -1.3300     5.4671
H     -2.7042     0.9502     5.7530
H     -2.0983     2.2175     3.7155
H     -3.7010     3.6598     0.0473
H     -5.7986     3.6653    -1.1674
H     -6.4368     1.6800    -2.5614
H     -5.1635    -0.4380    -2.3754
H     -3.4635    -0.6187    -0.6135
72
{"conf": 39, "E": 133.91, "rms": -1.0, "geom": "OH", "total_charge": 0, "CA_charge": 1, "smiles": "C[C:1]#[4N:2]->[Mn+:3]1(<-[3C-:4]#[O+:5])(<-[5C-:6]#[O+:7])(<-[6H-:8])<-[1N@H:9]([CH2:10][CH2:11][P:12]([c:13]2[cH:14][cH:15][cH:16][cH:17][cH:18]2)[c:19]2[cH:20][cH:21][cH:22][cH:23][cH:24]2)[CH2:25][CH2:26][2P:27]->1([c:28]1[cH:29][cH:30][cH:31][cH:32][cH:33]1)[c:34]1[cH:35][cH:36][cH:37][cH:38][cH:39]1", "smiles3D": "C([C:1]#[4N:2]->[Mn+:3]1(<-[3C-:4]#[O+:5])(<-[5C-:6]#[O+:7])(<-[6H-:8])<-[1N@@:9]([C:10]([C:11]([P:12]([c:13]2[c:14]([H:48])[c:15]([H:49])[c:16]([H:50])[c:17]([H:51])[c:18]2[H:52])[c:19]2[c:20]([H:53])[c:21]([H:54])[c:22]([H:55])[c:23]([H:56])[c:24]2[H:57])([H:46])[H:47])([H:44])[H:45])([H:43])[C:25]([H:58])([H:59])[C:26]([H:60])([H:61])[2P:27]->1([c:28]1[c:29]([H:62])[c:30]([H:63])[c:31]([H:64])[c:32]([H:65])[c:33]1[H:66])[c:34]1[c:35]([H:67])[c:36]([H:68])[c:37]([H:69])[c:38]([H:70])[c:39]1[H:71])([H:40])([H:41])[H:42]", "smiles3Dx": "C([C:1]#[4N:2]->[Mn+:3]1(<-[3C-:4]#[O+:5])(<-[5C-:6]#[O+:7])(<-[6H-:8])<-[1N@@:9]([C:10]([C:11]([P:12]([c:13]2[c:14]([H:48])[c:15]([H:49])[c:16]([H:50])[c:17]([H:51])[c:18]2[H:52])[c:19]2[c:20]([H:53])[c:21]([H:54])[c:22]([H:55])[c:23]([H:56])[c:24]2[H:57])([H:46])[H:47])([H:44])[H:45])([H:43])[C:25]([H:58])([H:59])[C:26]([H:60])([H:61])[2P:27]->1([c:28]1[c:29]([H:62])[c:30]([H:63])[c:31]([H:64])[c:32]([H:65])[c:33]1[H:66])[c:34]1[c:35]([H:67])[c:36]([H:68])[c:37]([H:69])[c:38]([H:70])[c:39]1[H:71])([H:40])([H:41])[H:42]", "dummies": []}
C      1.6539    -3.2434    -3.3949
C      1.1559    -2.2786    -2.4109
N      0.7398    -1.4787    -1.5779
Mn     0.0000     0.0000     0.0000
C     -1.9733     0.2678    -1.1488
O     -3.0016     0.4106    -1.7583
C      1.9993    -0.1898     1.0888
O      3.0541    -0.2932     1.6681
H      0.6766     1.4411    -0.9127
N     -0.8582    -1.6619     1.3622
C     -2.0691    -2.1585     0.8498
C     -2.3454    -3.6338     1.2270
P     -4.1654    -4.0328     1.5085
C     -4.9890    -3.0721     0.1496
C     -5.3767    -1.7271     0.3046
C     -5.9424    -1.0262    -0.7669
C     -6.0962    -1.6528    -2.0065
C     -5.7008    -2.9828    -2.1759
C     -5.1481    -3.6877    -1.1014
C     -4.6097    -3.2186     3.1118
C     -5.9110    -2.7390     3.3322
C     -6.2505    -2.1637     4.5625
C     -5.3104    -2.1084     5.5953
C     -4.0431    -2.6630     5.4124
C     -3.7030    -3.2350     4.1842
C     -0.9274    -1.1857     2.7160
C     -1.6682     0.1726     2.9643
P     -0.9194     1.4489     1.9529
C      0.2883     2.3181     2.9394
C      0.8858     1.7135     4.0616
C      1.8846     2.3855     4.7738
C      2.3000     3.6598     4.3736
C      1.7035     4.2718     3.2688
C      0.7022     3.6037     2.5509
C     -2.2075     2.6249     1.5770
C     -2.2501     3.2344     0.3166
C     -3.2431     4.1698     0.0163
C     -4.1830     4.5185     0.9890
C     -4.1316     3.9296     2.2556
C     -3.1441     2.9862     2.5529
H      2.4654    -3.8427    -2.9372
H      2.0468    -2.7068    -4.2835
H      0.8260    -3.9182    -3.7023
H     -0.2382    -2.3363     1.3356
H     -2.9063    -1.5290     1.2000
H     -2.0209    -2.0900    -0.2578
H     -1.9921    -4.2764     0.3853
H     -1.7506    -3.9500     2.1036
H     -5.2279    -1.2072     1.2368
H     -6.2452     0.0069    -0.6386
H     -6.5204    -1.1009    -2.8380
H     -5.8080    -3.4601    -3.1474
H     -4.8339    -4.7107    -1.2531
H     -6.6617    -2.8034     2.5552
H     -7.2474    -1.7805     4.7207
H     -5.5740    -1.6616     6.5449
H     -3.3321    -2.6702     6.2295
H     -2.7400    -3.7062     4.0845
H      0.1182    -1.0745     3.0746
H     -1.4048    -1.9603     3.3478
H     -2.7384     0.0666     2.6938
H     -1.5981     0.4454     4.0398
H      0.6188     0.7192     4.3858
H      2.3430     1.9146     5.6362
H      3.0765     4.1740     4.9265
H      2.0246     5.2539     2.9600
H      0.2716     4.0835     1.6801
H     -1.5155     2.9814    -0.4384
H     -3.2740     4.6378    -0.9581
H     -4.9484     5.2486     0.7650
H     -4.8553     4.2075     3.0102
H     -3.1060     2.5553     3.5439
72
{"conf": 40, "E": 310.37, "rms": -1.0, "geom": "OH", "total_charge": 0, "CA_charge": 1, "smiles": "C[C:1]#[4N:2]->[Mn+:3]1(<-[3C-:4]#[O+:5])(<-[5C-:6]#[O+:7])(<-[6H-:8])<-[1N@H:9]([CH2:10][CH2:11][P:12]([c:13]2[cH:14][cH:15][cH:16][cH:17][cH:18]2)[c:19]2[cH:20][cH:21][cH:22][cH:23][cH:24]2)[CH2:25][CH2:26][2P:27]->1([c:28]1[cH:29][cH:30][cH:31][cH:32][cH:33]1)[c:34]1[cH:35][cH:36][cH:37][cH:38][cH:39]1", "smiles3D": "C([C:1]#[4N:2]->[Mn+:3]1(<-[3C-:4]#[O+:5])(<-[5C-:6]#[O+:7])(<-[6H-:8])<-[1N@@:9]([C:10]([C:11]([P:12]([c:13]2[c:14]([H:48])[c:15]([H:49])[c:16]([H:50])[c:17]([H:51])[c:18]2[H:52])[c:19]2[c:20]([H:53])[c:21]([H:54])[c:22]([H:55])[c:23]([H:56])[c:24]2[H:57])([H:46])[H:47])([H:44])[H:45])([H:43])[C:25]([H:58])([H:59])[C:26]([H:60])([H:61])[2P:27]->1([c:28]1[c:29]([H:62])[c:30]([H:63])[c:31]([H:64])[c:32]([H:65])[c:33]1[H:66])[c:34]1[c:35]([H:67])[c:36]([H:68])[c:37]([H:69])[c:38]([H:70])[c:39]1[H:71])([H:40])([H:41])[H:42]", "smiles3Dx": "C([C:1]#[4N:2]->[Mn+:3]1(<-[3C-:4]#[O+:5])(<-[5C-:6]#[O+:7])(<-[6H-:8])<-[1N@@:9]([C:10]([C:11]([P:12]([c:13]2[c:14]([H:48])[c:15]([H:49])[c:16]([H:50])[c:17]([H:51])[c:18]2[H:52])[c:19]2[c:20]([H:53])[c:21]([H:54])[c:22]([H:55])[c:23]([H:56])[c:24]2[H:57])([H:46])[H:47])([H:44])[H:45])([H:43])[C:25]([H:58])([H:59])[C:26]([H:60])([H:61])[2P:27]->1([c:28]1[c:29]([H:62])[c:30]([H:63])[c:31]([H:64])[c:32]([H:65])[c:33]1[H:66])[c:34]1[c:35]([H:67])[c:36]([H:68])[c:37]([H:69])[c:38]([H:70])[c:39]1[H:71])([H:40])([H:41])[H:42]", "dummies": []}
C     -3.6233     2.4388     0.7235
C     -2.6823     1.8111    -0.1709
N     -1.7252     1.1855    -0.4938
Mn     0.0000     0.0000     0.0000
C      1.4859     1.2131    -1.3185
O      2.3630     1.8955    -1.8739
C     -1.5944    -1.1528     1.3596
O     -2.3060    -1.6415     2.1347
H     -0.2222    -1.1787    -1.2026
N      0.5396     1.3888     1.8022
C      0.3902     2.7428     1.4131
C      1.5495     3.7251     1.2328
P      2.1661     4.5543     2.7601
C      3.9834     4.3472     2.7262
C      4.6715     4.0568     3.9270
C      5.8884     3.3722     3.8826
C      6.4624     3.0399     2.6461
C      5.8946     3.5628     1.4778
C      4.6470     4.1643     1.5175
C      1.7031     6.3217     2.7757
C      0.3573     6.6221     3.0289
C     -0.0013     7.8190     3.6302
C      0.9784     8.6936     4.0953
C      2.3219     8.4409     3.7825
C      2.6754     7.2841     3.0879
C      1.7935     1.1248     2.4677
C      2.7851     0.1694     1.6997
P      1.8614    -1.2236     1.0934
C      1.4685    -2.3172     2.4623
C      0.8086    -1.8022     3.5945
C      0.7708    -2.5038     4.7902
C      1.4205    -3.7336     4.9303
C      1.8694    -4.3592     3.7432
C      1.9324    -3.6391     2.5240
C      2.7180    -2.1222    -0.1784
C      2.1376    -3.2916    -0.7115
C      2.5869    -3.8900    -1.8770
C      3.6321    -3.2879    -2.6227
C      4.1584    -2.0750    -2.1853
C      3.6857    -1.4653    -1.0337
H     -3.3426     3.5321     0.9059
H     -3.3454     1.9154     1.6781
H     -4.6837     2.2057     0.4977
H     -0.1505     1.1780     2.3645
H     -0.2111     2.8527     0.5206
H     -0.1948     3.2269     2.2909
H      2.3391     3.0886     0.7887
H      1.3208     4.5344     0.4236
H      4.2153     4.2119     4.8901
H      6.3464     3.0170     4.7963
H      7.3720     2.4437     2.6094
H      6.3375     3.3244     0.5149
H      4.1909     4.5037     0.6042
H     -0.4148     5.9427     2.7063
H     -1.0349     7.9906     3.8784
H      0.7236     9.5114     4.7488
H      3.0721     9.1820     4.0211
H      3.7125     7.0971     2.9050
H      2.4916     1.9472     2.8233
H      1.5596     0.5956     3.4202
H      3.6808    -0.1227     2.3396
H      3.1724     0.7548     0.8495
H      0.1973    -0.9686     3.4988
H      0.3780    -1.9932     5.6704
H      1.4266    -4.2137     5.8605
H      2.1787    -5.4050     3.7968
H      2.3762    -4.1589     1.7396
H      1.2497    -3.6811    -0.2832
H      2.1869    -4.8154    -2.2215
H      4.0156    -3.7798    -3.5239
H      4.8225    -1.5174    -2.8610
H      3.9853    -0.4890    -0.8151
72
{"conf": 41, "E": 120.33, "rms": -1.0, "geom": "OH", "total_charge": 0, "CA_charge": 1, "smiles": "C[C:1]#[4N:2]->[Mn+:3]1(<-[3C-:4]#[O+:5])(<-[5C-:6]#[O+:7])(<-[6H-:8])<-[1N@H:9]([CH2:10][CH2:11][P:12]([c:13]2[cH:14][cH:15][cH:16][cH:17][cH:18]2)[c:19]2[cH:20][cH:21][cH:22][cH:23][cH:24]2)[CH2:25][CH2:26][2P:27]->1([c:28]1[cH:29][cH:30][cH:31][cH:32][cH:33]1)[c:34]1[cH:35][cH:36][cH:37][cH:38][cH:39]1", "smiles3D": "C([C:1]#[4N:2]->[Mn+:3]1(<-[3C-:4]#[O+:5])(<-[5C-:6]#[O+:7])(<-[6H-:8])<-[1N@@:9]([C:10]([C:11]([P:12]([c:13]2[c:14]([H:48])[c:15]([H:49])[c:16]([H:50])[c:17]([H:51])[c:18]2[H:52])[c:19]2[c:20]([H:53])[c:21]([H:54])[c:22]([H:55])[c:23]([H:56])[c:24]2[H:57])([H:46])[H:47])([H:44])[H:45])([H:43])[C:25]([H:58])([H:59])[C:26]([H:60])([H:61])[2P:27]->1([c:28]1[c:29]([H:62])[c:30]([H:63])[c:31]([H:64])[c:32]([H:65])[c:33]1[H:66])[c:34]1[c:35]([H:67])[c:36]([H:68])[c:37]([H:69])[c:38]([H:70])[c:39]1[H:71])([H:40])([H:41])[H:42]", "smiles3Dx": "C([C:1]#[4N:2]->[Mn+:3]1(<-[3C-:4]#[O+:5])(<-[5C-:6]#[O+:7])(<-[6H-:8])<-[1N@@:9]([C:10]([C:11]([P:12]([c:13]2[c:14]([H:48])[c:15]([H:49])[c:16]([H:50])[c:17]([H:51])[c:18]2[H:52])[c:19]2[c:20]([H:53])[c:21]([H:54])[c:22]([H:55])[c:23]([H:56])[c:24]2[H:57])([H:46])[H:47])([H:44])[H:45])([H:43])[C:25]([H:58])([H:59])[C:26]([H:60])([H:61])[2P:27]->1([c:28]1[c:29]([H:62])[c:30]([H:63])[c:31]([H:64])[c:32]([H:65])[c:33]1[H:66])[c:34]1[c:35]([H:67])[c:36]([H:68])[c:37]([H:69])[c:38]([H:70])[c:39]1[H:71])([H:40])([H:41])[H:42]", "dummies": []}
C      3.5451    -1.6009    -3.1146
C      2.5061    -1.1290    -2.1986
N      1.6325    -0.7321    -1.4301
Mn     0.0000     0.0000     0.0000
C     -1.5239    -1.3195    -1.0901
O     -2.3263    -2.0142    -1.6622
C      1.5546     1.2949     1.0746
O      2.3718     1.9767     1.6428
H     -0.4048     1.4014    -1.1178
N      0.2962    -1.6445     1.6063
C      0.8019    -2.7901     0.9687
C      1.2894    -3.9285     1.8968
P      2.9757    -3.5767     2.6483
C      2.5462    -2.2950     3.9045
C      3.2091    -1.0601     3.8737
C      2.8803    -0.0618     4.7961
C      1.8878    -0.2935     5.7544
C      1.2265    -1.5252     5.7928
C      1.5535    -2.5252     4.8714
C      3.2475    -5.0379     3.7566
C      3.9754    -4.8861     4.9495
C      4.1988    -5.9851     5.7884
C      3.7226    -7.2485     5.4295
C      3.0390    -7.4176     4.2229
C      2.8153    -6.3205     3.3810
C     -0.9418    -1.8349     2.2995
C     -1.4944    -0.5625     2.9942
P     -1.7860     0.7053     1.7631
C     -1.5683     2.2818     2.5661
C     -1.9688     2.4652     3.9020
C     -1.8070     3.7114     4.5179
C     -1.2516     4.7762     3.8014
C     -0.8624     4.6001     2.4685
C     -1.0241     3.3572     1.8498
C     -3.5024     0.6200     1.2825
C     -4.5170     0.4931     2.2481
C     -5.8580     0.4347     1.8522
C     -6.1928     0.5211     0.4990
C     -5.1927     0.6942    -0.4602
C     -3.8512     0.7513    -0.0693
H      3.2275    -1.4156    -4.1623
H      3.7159    -2.6855    -2.9657
H      4.4854    -1.0479    -2.9118
H      0.9144    -1.3300     2.1931
H      1.6594    -2.4750     0.3387
H      0.0176    -3.1976     0.2918
H      1.3919    -4.8297     1.2559
H      0.5634    -4.1908     2.6862
H      3.9702    -0.8665     3.1276
H      3.3863     0.8963     4.7616
H      1.6307     0.4817     6.4655
H      0.4555    -1.7009     6.5298
H      1.0330    -3.4731     4.9124
H      4.3671    -3.9168     5.2333
H      4.7439    -5.8573     6.7157
H      3.8910    -8.0969     6.0799
H      2.6893    -8.3994     3.9355
H      2.3149    -6.4837     2.4396
H     -1.7051    -2.1988     1.5779
H     -0.8187    -2.6093     3.0858
H     -2.4339    -0.8089     3.5244
H     -0.7459    -0.1981     3.7257
H     -2.3990     1.6478     4.4665
H     -2.1008     3.8482     5.5486
H     -1.1267     5.7413     4.2771
H     -0.4391     5.4266     1.9163
H     -0.7273     3.2320     0.8173
H     -4.2836     0.4525     3.3032
H     -6.6356     0.3212     2.5970
H     -7.2313     0.4647     0.1943
H     -5.4567     0.7832    -1.5068
H     -3.0894     0.9107    -0.8216
72
{"conf": 42, "E": 129.3, "rms": -1.0, "geom": "OH", "total_charge": 0, "CA_charge": 1, "smiles": "C[C:1]#[4N:2]->[Mn+:3]1(<-[3C-:4]#[O+:5])(<-[5C-:6]#[O+:7])(<-[6H-:8])<-[1N@H:9]([CH2:10][CH2:11][P:12]([c:13]2[cH:14][cH:15][cH:16][cH:17][cH:18]2)[c:19]2[cH:20][cH:21][cH:22][cH:23][cH:24]2)[CH2:25][CH2:26][2P:27]->1([c:28]1[cH:29][cH:30][cH:31][cH:32][cH:33]1)[c:34]1[cH:35][cH:36][cH:37][cH:38][cH:39]1", "smiles3D": "C([C:1]#[4N:2]->[Mn+:3]1(<-[3C-:4]#[O+:5])(<-[5C-:6]#[O+:7])(<-[6H-:8])<-[1N@@:9]([C:10]([C:11]([P:12]([c:13]2[c:14]([H:48])[c:15]([H:49])[c:16]([H:50])[c:17]([H:51])[c:18]2[H:52])[c:19]2[c:20]([H:53])[c:21]([H:54])[c:22]([H:55])[c:23]([H:56])[c:24]2[H:57])([H:46])[H:47])([H:44])[H:45])([H:43])[C:25]([H:58])([H:59])[C:26]([H:60])([H:61])[2P:27]->1([c:28]1[c:29]([H:62])[c:30]([H:63])[c:31]([H:64])[c:32]([H:65])[c:33]1[H:66])[c:34]1[c:35]([H:67])[c:36]([H:68])[c:37]([H:69])[c:38]([H:70])[c:39]1[H:71])([H:40])([H:41])[H:42]", "smiles3Dx": "C([C:1]#[4N:2]->[Mn+:3]1(<-[3C-:4]#[O+:5])(<-[5C-:6]#[O+:7])(<-[6H-:8])<-[1N@@:9]([C:10]([C:11]([P:12]([c:13]2[c:14]([H:48])[c:15]([H:49])[c:16]([H:50])[c:17]([H:51])[c:18]2[H:52])[c:19]2[c:20]([H:53])[c:21]([H:54])[c:22]([H:55])[c:23]([H:56])[c:24]2[H:57])([H:46])[H:47])([H:44])[H:45])([H:43])[C:25]([H:58])([H:59])[C:26]([H:60])([H:61])[2P:27]->1([c:28]1[c:29]([H:62])[c:30]([H:63])[c:31]([H:64])[c:32]([H:65])[c:33]1[H:66])[c:34]1[c:35]([H:67])[c:36]([H:68])[c:37]([H:69])[c:38]([H:70])[c:39]1[H:71])([H:40])([H:41])[H:42]", "dummies": []}
C      3.3528     2.7926    -2.3919
C      2.3759     1.9802    -1.6730
N      1.5484     1.2906    -1.0850
Mn     0.0000     0.0000     0.0000
C      0.8033    -1.8483    -1.0920
O      1.2248    -2.8213    -1.6655
C     -0.8355     1.8734     1.0154
O     -1.2736     2.8640     1.5458
H     -1.2369     0.2062    -1.3474
N      1.3481    -0.3637     1.8501
C      2.3173    -1.3200     1.5279
C      3.3983    -1.5289     2.6114
P      5.1297    -1.7794     1.9176
C      4.8067    -2.9361     0.5032
C      4.7235    -4.3104     0.7649
C      4.4507    -5.2123    -0.2679
C      4.2617    -4.7444    -1.5718
C      4.3321    -3.3776    -1.8426
C      4.5928    -2.4737    -0.8112
C      5.5938    -0.1730     1.1151
C      6.6696    -0.1505     0.2146
C      7.0811     1.0508    -0.3695
C      6.4414     2.2487    -0.0313
C      5.3960     2.2443     0.8931
C      4.9830     1.0426     1.4780
C      0.5312    -0.6564     2.9968
C     -0.5186    -1.8015     2.8617
P     -1.5618    -1.5154     1.4304
C     -1.9441    -3.1312     0.7755
C     -2.2091    -4.2063     1.6411
C     -2.5385    -5.4622     1.1197
C     -2.6235    -5.6496    -0.2641
C     -2.3855    -4.5753    -1.1299
C     -2.0529    -3.3168    -0.6114
C     -3.0999    -0.8131     2.0148
C     -3.0976     0.2212     2.9671
C     -4.2976     0.8061     3.3768
C     -5.5092     0.3629     2.8419
C     -5.5220    -0.6487     1.8814
C     -4.3231    -1.2340     1.4661
H      3.5100     3.7482    -1.8491
H      4.3120     2.2393    -2.4527
H      2.9748     3.0024    -3.4172
H      1.7828     0.4289     2.0073
H      1.8298    -2.2979     1.3175
H      2.8039    -0.9684     0.5998
H      3.1345    -2.4286     3.2081
H      3.4218    -0.6776     3.3171
H      4.8648    -4.6824     1.7760
H      4.3881    -6.2736    -0.0548
H      4.0551    -5.4472    -2.3675
H      4.1794    -3.0193    -2.8470
H      4.6092    -1.4202    -1.0417
H      7.1863    -1.0667    -0.0373
H      7.8995     1.0593    -1.0778
H      6.7561     3.1763    -0.4845
H      4.9123     3.1713     1.1667
H      4.1876     1.0804     2.2103
H     -0.0154     0.2754     3.2499
H      1.1799    -0.8924     3.8687
H      0.0122    -2.7700     2.7528
H     -1.1476    -1.8388     3.7767
H     -2.1664    -4.0805     2.7149
H     -2.7384    -6.2921     1.7902
H     -2.8829    -6.6214    -0.6638
H     -2.4533    -4.7201    -2.2021
H     -1.9037    -2.4860    -1.2887
H     -2.1800     0.5873     3.3927
H     -4.2859     1.6107     4.1034
H     -6.4359     0.8171     3.1576
H     -6.4608    -0.9844     1.4588
H     -4.3588    -2.0066     0.7117
72
{"conf": 43, "E": 124.36, "rms": -1.0, "geom": "OH", "total_charge": 0, "CA_charge": 1, "smiles": "C[C:1]#[4N:2]->[Mn+:3]1(<-[3C-:4]#[O+:5])(<-[5C-:6]#[O+:7])(<-[6H-:8])<-[1N@H:9]([CH2:10][CH2:11][P:12]([c:13]2[cH:14][cH:15][cH:16][cH:17][cH:18]2)[c:19]2[cH:20][cH:21][cH:22][cH:23][cH:24]2)[CH2:25][CH2:26][2P:27]->1([c:28]1[cH:29][cH:30][cH:31][cH:32][cH:33]1)[c:34]1[cH:35][cH:36][cH:37][cH:38][cH:39]1", "smiles3D": "C([C:1]#[4N:2]->[Mn+:3]1(<-[3C-:4]#[O+:5])(<-[5C-:6]#[O+:7])(<-[6H-:8])<-[1N@@:9]([C:10]([C:11]([P:12]([c:13]2[c:14]([H:48])[c:15]([H:49])[c:16]([H:50])[c:17]([H:51])[c:18]2[H:52])[c:19]2[c:20]([H:53])[c:21]([H:54])[c:22]([H:55])[c:23]([H:56])[c:24]2[H:57])([H:46])[H:47])([H:44])[H:45])([H:43])[C:25]([H:58])([H:59])[C:26]([H:60])([H:61])[2P:27]->1([c:28]1[c:29]([H:62])[c:30]([H:63])[c:31]([H:64])[c:32]([H:65])[c:33]1[H:66])[c:34]1[c:35]([H:67])[c:36]([H:68])[c:37]([H:69])[c:38]([H:70])[c:39]1[H:71])([H:40])([H:41])[H:42]", "smiles3Dx": "C([C:1]#[4N:2]->[Mn+:3]1(<-[3C-:4]#[O+:5])(<-[5C-:6]#[O+:7])(<-[6H-:8])<-[1N@@:9]([C:10]([C:11]([P:12]([c:13]2[c:14]([H:48])[c:15]([H:49])[c:16]([H:50])[c:17]([H:51])[c:18]2[H:52])[c:19]2[c:20]([H:53])[c:21]([H:54])[c:22]([H:55])[c:23]([H:56])[c:24]2[H:57])([H:46])[H:47])([H:44])[H:45])([H:43])[C:25]([H:58])([H:59])[C:26]([H:60])([H:61])[2P:27]->1([c:28]1[c:29]([H:62])[c:30]([H:63])[c:31]([H:64])[c:32]([H:65])[c:33]1[H:66])[c:34]1[c:35]([H:67])[c:36]([H:68])[c:37]([H:69])[c:38]([H:70])[c:39]1[H:71])([H:40])([H:41])[H:42]", "dummies": []}
C      1.9299    -2.2932     3.9783
C      1.3688    -1.6185     2.8079
N      0.8941    -1.0528     1.8259
Mn     0.0000     0.0000     0.0000
C      0.4630    -1.8368    -1.2931
O      0.7065    -2.8029    -1.9732
C     -0.3650     1.8551     1.2943
O     -0.5589     2.8309     1.9755
H      1.6325     0.6929    -0.4883
N     -2.1826    -0.6594     0.4480
C     -2.4444    -1.9832     0.0454
C     -1.6959    -3.0186     0.9110
P     -2.8289    -4.4186     1.4284
C     -3.6535    -3.6275     2.8780
C     -2.9259    -3.2567     4.0216
C     -3.5730    -2.6415     5.0971
C     -4.9455    -2.3849     5.0343
C     -5.6710    -2.7399     3.8935
C     -5.0263    -3.3566     2.8166
C     -1.7338    -5.6419     2.2842
C     -2.2712    -6.8908     2.6251
C     -1.4900    -7.8389     3.2920
C     -0.1660    -7.5446     3.6272
C      0.3770    -6.3004     3.2960
C     -0.4008    -5.3510     2.6265
C     -3.0761     0.3012    -0.1323
C     -2.9305     0.5522    -1.6617
P     -1.2541     1.0762    -2.0206
C     -1.2603     2.8564    -2.1465
C     -2.2232     3.5152    -2.9285
C     -2.1990     4.9083    -3.0448
C     -1.2065     5.6477    -2.3960
C     -0.2270     4.9936    -1.6438
C     -0.2471     3.6008    -1.5276
C     -0.8440     0.4688    -3.6464
C      0.4873     0.1574    -3.9529
C      0.8275    -0.2914    -5.2320
C     -0.1582    -0.4192    -6.2141
C     -1.4845    -0.0906    -5.9205
C     -1.8290     0.3559    -4.6408
H      1.3587    -2.0004     4.8827
H      2.9928    -2.0003     4.0980
H      1.8638    -3.3914     3.8406
H     -2.2959    -0.6069     1.3573
H     -3.5400    -2.1809     0.1148
H     -2.1389    -2.1130    -1.0140
H     -1.2835    -2.5335     1.8158
H     -0.8558    -3.4571     0.3356
H     -1.8620    -3.4386     4.0839
H     -3.0115    -2.3633     5.9795
H     -5.4457    -1.9100     5.8684
H     -6.7328    -2.5361     3.8432
H     -5.5964    -3.6245     1.9361
H     -3.2968    -7.1285     2.3740
H     -1.9111    -8.8007     3.5518
H      0.4367    -8.2785     4.1466
H      1.4025    -6.0730     3.5580
H      0.0445    -4.3979     2.3870
H     -4.1293    -0.0052     0.0715
H     -2.9110     1.2727     0.3854
H     -3.6498     1.3359    -1.9735
H     -3.1535    -0.3841    -2.2126
H     -2.9842     2.9607    -3.4595
H     -2.9476     5.4141    -3.6409
H     -1.1873     6.7258    -2.4877
H      0.5525     5.5654    -1.1567
H      0.5357     3.1049    -0.9700
H      1.2620     0.2669    -3.2047
H      1.8559    -0.5363    -5.4636
H      0.1072    -0.7635    -7.2048
H     -2.2443    -0.1777    -6.6861
H     -2.8577     0.6229    -4.4383
72
{"conf": 44, "E": 306.83, "rms": -1.0, "geom": "OH", "total_charge": 0, "CA_charge": 1, "smiles": "C[C:1]#[4N:2]->[Mn+:3]1(<-[3C-:4]#[O+:5])(<-[5C-:6]#[O+:7])(<-[6H-:8])<-[1N@H:9]([CH2:10][CH2:11][P:12]([c:13]2[cH:14][cH:15][cH:16][cH:17][cH:18]2)[c:19]2[cH:20][cH:21][cH:22][cH:23][cH:24]2)[CH2:25][CH2:26][2P:27]->1([c:28]1[cH:29][cH:30][cH:31][cH:32][cH:33]1)[c:34]1[cH:35][cH:36][cH:37][cH:38][cH:39]1", "smiles3D": "C([C:1]#[4N:2]->[Mn+:3]1(<-[3C-:4]#[O+:5])(<-[5C-:6]#[O+:7])(<-[6H-:8])<-[1N@@:9]([C:10]([C:11]([P:12]([c:13]2[c:14]([H:48])[c:15]([H:49])[c:16]([H:50])[c:17]([H:51])[c:18]2[H:52])[c:19]2[c:20]([H:53])[c:21]([H:54])[c:22]([H:55])[c:23]([H:56])[c:24]2[H:57])([H:46])[H:47])([H:44])[H:45])([H:43])[C:25]([H:58])([H:59])[C:26]([H:60])([H:61])[2P:27]->1([c:28]1[c:29]([H:62])[c:30]([H:63])[c:31]([H:64])[c:32]([H:65])[c:33]1[H:66])[c:34]1[c:35]([H:67])[c:36]([H:68])[c:37]([H:69])[c:38]([H:70])[c:39]1[H:71])([H:40])([H:41])[H:42]", "smiles3Dx": "C([C:1]#[4N:2]->[Mn+:3]1(<-[3C-:4]#[O+:5])(<-[5C-:6]#[O+:7])(<-[6H-:8])<-[1N@@:9]([C:10]([C:11]([P:12]([c:13]2[c:14]([H:48])[c:15]([H:49])[c:16]([H:50])[c:17]([H:51])[c:18]2[H:52])[c:19]2[c:20]([H:53])[c:21]([H:54])[c:22]([H:55])[c:23]([H:56])[c:24]2[H:57])([H:46])[H:47])([H:44])[H:45])([H:43])[C:25]([H:58])([H:59])[C:26]([H:60])([H:61])[2P:27]->1([c:28]1[c:29]([H:62])[c:30]([H:63])[c:31]([H:64])[c:32]([H:65])[c:33]1[H:66])[c:34]1[c:35]([H:67])[c:36]([H:68])[c:37]([H:69])[c:38]([H:70])[c:39]1[H:71])([H:40])([H:41])[H:42]", "dummies": []}
C     -0.8975     1.7472     4.0871
C     -1.2131     1.0261     2.8716
N     -1.0425     0.5344     1.8079
Mn     0.0000     0.0000     0.0000
C      0.6650     2.3068     0.1258
O      1.1712     3.4286     0.2469
C     -0.6748    -2.2774     0.1677
O     -0.8151    -3.4503     0.2544
H     -1.2064     0.4249    -1.2033
N      1.9317    -0.6262     1.0286
C      1.7689    -0.9486     2.4719
C      3.1452    -1.3175     3.1347
P      3.2294    -2.6970     4.3536
C      2.7132    -2.2052     6.0187
C      2.9888    -3.0755     7.0883
C      2.2744    -2.9548     8.2809
C      1.2191    -2.0333     8.3711
C      1.0543    -1.0844     7.3593
C      1.8199    -1.1443     6.1986
C      2.4345    -4.2555     3.7600
C      1.0506    -4.5299     3.9145
C      0.5422    -5.7836     3.5481
C      1.3970    -6.8064     3.1344
C      2.7594    -6.5285     2.9475
C      3.2454    -5.2526     3.2127
C      2.9372     0.3932     0.8365
C      3.2067     0.5534    -0.7326
P      1.9464    -0.2761    -1.6888
C      1.6654     0.4324    -3.2319
C      0.9938    -0.2922    -4.2166
C      0.1560     0.3019    -5.1426
C      0.1493     1.7053    -5.2968
C      0.9816     2.4612    -4.4276
C      1.6496     1.8712    -3.3638
C      2.3480    -2.0275    -1.8660
C      1.3344    -2.9252    -2.2362
C      1.6107    -4.2687    -2.4174
C      2.9420    -4.7621    -2.2846
C      3.9550    -3.8314    -1.9986
C      3.6645    -2.4687    -1.8252
H      0.0621     2.2213     3.7789
H     -0.6566     1.0434     4.9364
H     -1.6219     2.5303     4.2566
H      2.2147    -1.4066     0.5699
H      1.2352    -0.2057     3.1190
H      1.1144    -1.8430     2.4582
H      3.6043    -0.3893     3.6525
H      3.8566    -1.7089     2.4076
H      3.7492    -3.8550     6.9867
H      2.5293    -3.5858     9.1107
H      0.5677    -2.0349     9.2369
H      0.3243    -0.3069     7.4649
H      1.7254    -0.3699     5.4375
H      0.3849    -3.7883     4.3221
H     -0.5247    -5.9894     3.6260
H      1.0180    -7.7983     2.9603
H      3.4324    -7.3280     2.6636
H      4.2832    -5.0386     3.0066
H      2.7100     1.4312     1.2513
H      3.8922     0.0740     1.3387
H      3.2234     1.6107    -0.9312
H      4.2524     0.1544    -1.0095
H      0.8464    -1.3430    -4.1672
H     -0.4980    -0.2992    -5.7984
H     -0.4536     2.1726    -6.0575
H      1.0363     3.5489    -4.5734
H      2.0874     2.4780    -2.6550
H      0.3432    -2.5978    -2.2286
H      0.7808    -4.9733    -2.5297
H      3.1288    -5.7737    -2.5155
H      5.0002    -4.1926    -1.9773
H      4.5254    -1.8494    -1.6161
72
{"conf": 45, "E": 340.47, "rms": -1.0, "geom": "OH", "total_charge": 0, "CA_charge": 1, "smiles": "C[C:1]#[4N:2]->[Mn+:3]1(<-[3C-:4]#[O+:5])(<-[5C-:6]#[O+:7])(<-[6H-:8])<-[1N@H:9]([CH2:10][CH2:11][P:12]([c:13]2[cH:14][cH:15][cH:16][cH:17][cH:18]2)[c:19]2[cH:20][cH:21][cH:22][cH:23][cH:24]2)[CH2:25][CH2:26][2P:27]->1([c:28]1[cH:29][cH:30][cH:31][cH:32][cH:33]1)[c:34]1[cH:35][cH:36][cH:37][cH:38][cH:39]1", "smiles3D": "C([C:1]#[4N:2]->[Mn+:3]1(<-[3C-:4]#[O+:5])(<-[5C-:6]#[O+:7])(<-[6H-:8])<-[1N@@:9]([C:10]([C:11]([P:12]([c:13]2[c:14]([H:48])[c:15]([H:49])[c:16]([H:50])[c:17]([H:51])[c:18]2[H:52])[c:19]2[c:20]([H:53])[c:21]([H:54])[c:22]([H:55])[c:23]([H:56])[c:24]2[H:57])([H:46])[H:47])([H:44])[H:45])([H:43])[C:25]([H:58])([H:59])[C:26]([H:60])([H:61])[2P:27]->1([c:28]1[c:29]([H:62])[c:30]([H:63])[c:31]([H:64])[c:32]([H:65])[c:33]1[H:66])[c:34]1[c:35]([H:67])[c:36]([H:68])[c:37]([H:69])[c:38]([H:70])[c:39]1[H:71])([H:40])([H:41])[H:42]", "smiles3Dx": "C([C:1]#[4N:2]->[Mn+:3]1(<-[3C-:4]#[O+:5])(<-[5C-:6]#[O+:7])(<-[6H-:8])<-[1N@@:9]([C:10]([C:11]([P:12]([c:13]2[c:14]([H:48])[c:15]([H:49])[c:16]([H:50])[c:17]([H:51])[c:18]2[H:52])[c:19]2[c:20]([H:53])[c:21]([H:54])[c:22]([H:55])[c:23]([H:56])[c:24]2[H:57])([H:46])[H:47])([H:44])[H:45])([H:43])[C:25]([H:58])([H:59])[C:26]([H:60])([H:61])[2P:27]->1([c:28]1[c:29]([H:62])[c:30]([H:63])[c:31]([H:64])[c:32]([H:65])[c:33]1[H:66])[c:34]1[c:35]([H:67])[c:36]([H:68])[c:37]([H:69])[c:38]([H:70])[c:39]1[H:71])([H:40])([H:41])[H:42]", "dummies": []}
C      3.7310    -0.9946    -2.2464
C      2.3245    -0.9157    -2.1102
N      1.2804    -0.8597    -1.5629
Mn     0.0000     0.0000     0.0000
C      1.9460    -0.7257     1.5052
O      2.9891    -0.8279     2.1104
C     -1.8396     0.8186    -1.6434
O     -2.6676     1.3354    -2.3715
H     -0.9325    -1.5337     0.5234
N      1.0202     2.1559    -0.1676
C      1.6539     2.4960    -1.3875
C      0.7123     2.9548    -2.5548
P      1.5944     3.8269    -3.9969
C      3.2881     3.1153    -4.1877
C      4.3819     3.5303    -3.4119
C      5.5591     2.7420    -3.3767
C      5.6388     1.6014    -4.1884
C      4.5640     1.2050    -4.9856
C      3.3570     1.9413    -4.9554
C      1.7158     5.6490    -3.6917
C      1.7030     6.2044    -2.3957
C      1.4941     7.6017    -2.2569
C      1.3368     8.3959    -3.3949
C      1.3683     7.8379    -4.6875
C      1.5988     6.4498    -4.8233
C      1.6483     2.4790     1.0030
C      0.7888     2.3143     2.3411
P     -0.8016     1.5253     1.8586
C     -1.5854     0.5850     3.0988
C     -1.1312     0.6049     4.4663
C     -1.3805    -0.4755     5.3202
C     -2.0846    -1.5770     4.8007
C     -2.6129    -1.6193     3.5247
C     -2.3264    -0.5393     2.7002
C     -1.9888     2.7567     1.3889
C     -3.1626     2.3663     0.7328
C     -3.9998     3.3112     0.1212
C     -3.6714     4.6414     0.2280
C     -2.5133     5.0996     0.9110
C     -1.6877     4.1585     1.5293
H      3.9075    -0.1703    -2.9440
H      3.9441    -0.6707    -1.1909
H      4.0357    -2.1120    -2.4350
H      0.3160     2.6907    -0.1650
H      2.1958     1.5868    -1.6399
H      2.4055     3.3293    -1.2202
H      0.1864     2.0477    -3.0159
H     -0.1534     3.6091    -2.2455
H      4.3456     4.4072    -2.7815
H      6.3678     2.9765    -2.6848
H      6.5560     0.9977    -4.1723
H      4.6421     0.3313    -5.6340
H      2.5086     1.5978    -5.5496
H      1.7712     5.6079    -1.4993
H      1.4713     8.0563    -1.2631
H      1.1151     9.4695    -3.2913
H      1.1915     8.4372    -5.5835
H      1.5737     6.0020    -5.8206
H      2.4799     1.7923     0.9665
H      2.0615     3.5288     0.9712
H      0.6661     3.2389     2.8710
H      1.2802     1.5756     3.0104
H     -0.5306     1.4526     4.7830
H     -1.0547    -0.3699     6.3544
H     -2.1327    -2.4618     5.4259
H     -3.1345    -2.5115     3.1143
H     -2.6276    -0.6193     1.6332
H     -3.3032     1.2804     0.5059
H     -4.8213     2.9446    -0.5101
H     -4.3081     5.3957    -0.2488
H     -2.3922     6.1299     1.2039
H     -0.9359     4.4913     2.2150
72
{"conf": 46, "E": 390.16, "rms": -1.0, "geom": "OH", "total_charge": 0, "CA_charge": 1, "smiles": "C[C:1]#[4N:2]->[Mn+:3]1(<-[3C-:4]#[O+:5])(<-[5C-:6]#[O+:7])(<-[6H-:8])<-[1N@H:9]([CH2:10][CH2:11][P:12]([c:13]2[cH:14][cH:15][cH:16][cH:17][cH:18]2)[c:19]2[cH:20][cH:21][cH:22][cH:23][cH:24]2)[CH2:25][CH2:26][2P:27]->1([c:28]1[cH:29][cH:30][cH:31][cH:32][cH:33]1)[c:34]1[cH:35][cH:36][cH:37][cH:38][cH:39]1", "smiles3D": "C([C:1]#[4N:2]->[Mn+:3]1(<-[3C-:4]#[O+:5])(<-[5C-:6]#[O+:7])(<-[6H-:8])<-[1N@@:9]([C:10]([C:11]([P:12]([c:13]2[c:14]([H:48])[c:15]([H:49])[c:16]([H:50])[c:17]([H:51])[c:18]2[H:52])[c:19]2[c:20]([H:53])[c:21]([H:54])[c:22]([H:55])[c:23]([H:56])[c:24]2[H:57])([H:46])[H:47])([H:44])[H:45])([H:43])[C:25]([H:58])([H:59])[C:26]([H:60])([H:61])[2P:27]->1([c:28]1[c:29]([H:62])[c:30]([H:63])[c:31]([H:64])[c:32]([H:65])[c:33]1[H:66])[c:34]1[c:35]([H:67])[c:36]([H:68])[c:37]([H:69])[c:38]([H:70])[c:39]1[H:71])([H:40])([H:41])[H:42]", "smiles3Dx": "C([C:1]#[4N:2]->[Mn+:3]1(<-[3C-:4]#[O+:5])(<-[5C-:6]#[O+:7])(<-[6H-:8])<-[1N@@:9]([C:10]([C:11]([P:12]([c:13]2[c:14]([H:48])[c:15]([H:49])[c:16]([H:50])[c:17]([H:51])[c:18]2[H:52])[c:19]2[c:20]([H:53])[c:21]([H:54])[c:22]([H:55])[c:23]([H:56])[c:24]2[H:57])([H:46])[H:47])([H:44])[H:45])([H:43])[C:25]([H:58])([H:59])[C:26]([H:60])([H:61])[2P:27]->1([c:28]1[c:29]([H:62])[c:30]([H:63])[c:31]([H:64])[c:32]([H:65])[c:33]1[H:66])[c:34]1[c:35]([H:67])[c:36]([H:68])[c:37]([H:69])[c:38]([H:70])[c:39]1[H:71])([H:40])([H:41])[H:42]", "dummies": []}
C      3.1849     2.6416    -1.8439
C      2.5446     1.9861    -0.8036
N      1.6654     1.4485    -0.1449
Mn     0.0000     0.0000     0.0000
C     -1.5589     1.6835    -1.0911
O     -2.1742     2.3870    -1.8585
C      1.7155    -1.9426     0.6933
O      2.5728    -2.8544     0.7790
H     -0.5869     0.3012     1.9043
N      0.4472    -0.7203    -2.2954
C      0.2778     0.2003    -3.2765
C      1.1877     0.2315    -4.5430
P      0.8815     1.6613    -5.9252
C     -0.8062     2.4150    -5.6006
C     -1.8896     1.7679    -6.2181
C     -3.1857     1.9071    -5.7023
C     -3.4213     2.7818    -4.6219
C     -2.3922     3.6447    -4.1828
C     -1.0772     3.4074    -4.6131
C      2.1246     2.9770    -5.6225
C      3.4172     2.6229    -5.1973
C      4.2928     3.6148    -4.7171
C      3.8493     4.9547    -4.6417
C      2.6645     5.3449    -5.2953
C      1.8054     4.3468    -5.7953
C      0.0680    -2.0669    -2.4635
C     -1.4589    -2.2082    -2.1866
P     -1.7185    -1.8465    -0.4963
C     -1.5135    -3.2093     0.5292
C     -1.0165    -2.9891     1.8169
C     -0.8350    -4.0802     2.6495
C     -1.4128    -5.3415     2.2819
C     -1.7696    -5.5379     0.9409
C     -1.6179    -4.5198     0.0110
C     -3.3188    -1.1190    -0.2690
C     -4.3798    -1.3264    -1.2009
C     -5.5685    -0.5755    -1.1291
C     -5.6663     0.5111    -0.2581
C     -4.5676     0.8150     0.6259
C     -3.4643    -0.0369     0.6544
H      4.1976     2.1730    -1.6800
H      2.8389     3.7470    -1.6379
H      2.5572     2.1524    -2.5988
H      1.3316    -0.7349    -2.1951
H     -0.6601     0.0754    -3.5602
H      0.4435     1.1714    -2.7475
H      1.0116    -0.7221    -5.1098
H      2.3075     0.2928    -4.2493
H     -1.7003     1.0763    -7.0474
H     -4.0222     1.3511    -6.1449
H     -4.3673     2.7434    -4.0960
H     -2.6151     4.4251    -3.4232
H     -0.3117     4.0413    -4.1713
H      3.7909     1.5986    -5.2896
H      5.3083     3.3529    -4.4190
H      4.4105     5.6671    -4.0661
H      2.3647     6.4109    -5.3373
H      0.8580     4.6460    -6.2361
H      0.7175    -2.5731    -1.6676
H      0.4697    -2.4609    -3.4500
H     -1.7395    -3.1580    -2.5656
H     -1.9291    -1.4091    -2.7617
H     -0.8051    -1.9809     2.1754
H     -0.3320    -3.9672     3.5881
H     -1.4242    -6.1397     2.9559
H     -2.0559    -6.5220     0.5732
H     -1.7580    -4.7061    -1.0414
H     -4.2563    -2.0966    -1.9611
H     -6.4066    -0.9002    -1.7909
H     -6.4195     1.1487    -0.3588
H     -4.5476     1.7428     1.2277
H     -2.6545     0.2050     1.3215
