# Supplementary material for: MACE: Automated Assessment of Stereochemistry of Transition Metal Complexes and Its Applications in Computational Catalysis
Source: J Chem Theory Comput. 2024 Feb 16;20(5):2313–20. doi: 10.1021/acs.jctc.3c01313 (PMC10938507; doi:10.1021/acs.jctc.3c01313)
Supplement: Supplementary file 3 — ct3c01313_si_003.zip [file ct3c01313_si_003.zip › structures/screening/mace_MeCN/Mn_PNhP_Ph_bi_11.xyz]

72
{"conf": 0, "E": 270.51, "rms": -1.0, "geom": "OH", "total_charge": 0, "CA_charge": 1, "smiles": "C[C:1]#[3N:2]->[Mn+:3]1(<-[4C-:4]#[O+:5])(<-[5C-:6]#[O+:7])(<-[6H-:8])<-[1N@H:9]([CH2:10][CH2:11][P:12]([c:13]2[cH:14][cH:15][cH:16][cH:17][cH:18]2)[c:19]2[cH:20][cH:21][cH:22][cH:23][cH:24]2)[CH2:25][CH2:26][2P:27]->1([c:28]1[cH:29][cH:30][cH:31][cH:32][cH:33]1)[c:34]1[cH:35][cH:36][cH:37][cH:38][cH:39]1", "smiles3D": "C([C:1]#[3N:2]->[Mn+:3]1(<-[4C-:4]#[O+:5])(<-[5C-:6]#[O+:7])(<-[6H-:8])<-[1N@@:9]([C:10]([C:11]([P:12]([c:13]2[c:14]([H:48])[c:15]([H:49])[c:16]([H:50])[c:17]([H:51])[c:18]2[H:52])[c:19]2[c:20]([H:53])[c:21]([H:54])[c:22]([H:55])[c:23]([H:56])[c:24]2[H:57])([H:46])[H:47])([H:44])[H:45])([H:43])[C:25]([H:58])([H:59])[C:26]([H:60])([H:61])[2P:27]->1([c:28]1[c:29]([H:62])[c:30]([H:63])[c:31]([H:64])[c:32]([H:65])[c:33]1[H:66])[c:34]1[c:35]([H:67])[c:36]([H:68])[c:37]([H:69])[c:38]([H:70])[c:39]1[H:71])([H:40])([H:41])[H:42]", "smiles3Dx": "C([C:1]#[3N:2]->[Mn+:3]1(<-[4C-:4]#[O+:5])(<-[5C-:6]#[O+:7])(<-[6H-:8])<-[1N@@:9]([C:10]([C:11]([P:12]([c:13]2[c:14]([H:48])[c:15]([H:49])[c:16]([H:50])[c:17]([H:51])[c:18]2[H:52])[c:19]2[c:20]([H:53])[c:21]([H:54])[c:22]([H:55])[c:23]([H:56])[c:24]2[H:57])([H:46])[H:47])([H:44])[H:45])([H:43])[C:25]([H:58])([H:59])[C:26]([H:60])([H:61])[2P:27]->1([c:28]1[c:29]([H:62])[c:30]([H:63])[c:31]([H:64])[c:32]([H:65])[c:33]1[H:66])[c:34]1[c:35]([H:67])[c:36]([H:68])[c:37]([H:69])[c:38]([H:70])[c:39]1[H:71])([H:40])([H:41])[H:42]", "dummies": []}
C      4.5682     0.4612    -0.9819
C      3.1053     0.4252    -1.1711
N      1.8718     0.3121    -1.1116
Mn     0.0000     0.0000     0.0000
C     -1.1426    -0.8755    -1.7406
O     -1.7996    -1.3355    -2.6502
C     -1.6225    -0.5736     1.3432
O     -2.5814    -0.8278     2.0237
H      0.6674    -1.6896     0.3448
N     -1.0750     1.9566    -0.1774
C     -0.9109     2.4669    -1.4925
C     -1.7975     3.7003    -1.6511
P     -1.2969     4.8819    -2.9883
C     -0.9886     6.5260    -2.2521
C     -1.6345     7.6201    -2.8237
C     -1.7428     8.8225    -2.1166
C     -1.1677     8.9321    -0.8589
C     -0.3987     7.8856    -0.3449
C     -0.2989     6.6735    -1.0513
C      0.0129     4.4337    -4.1800
C      1.3390     4.2916    -3.7923
C      2.3501     4.3094    -4.7674
C      2.0348     4.5431    -6.1074
C      0.7088     4.6613    -6.4904
C     -0.3056     4.5639    -5.5317
C     -0.7645     2.8254     0.9645
C     -0.1285     2.2223     2.2296
P      1.2844     1.2727     1.8333
C      2.5858     2.4961     1.3527
C      2.4064     3.2471     0.2134
C      3.1181     4.4302     0.0484
C      4.1772     4.7346     0.9040
C      4.4352     3.8991     1.9750
C      3.6861     2.7309     2.2028
C      1.8215     0.2274     3.1580
C      0.9184    -0.2555     4.0981
C      1.3826    -1.0563     5.1392
C      2.7410    -1.3954     5.2104
C      3.5970    -1.0202     4.2012
C      3.1416    -0.2948     3.1016
H      5.2661     0.3335    -1.8093
H      4.8067    -0.3918    -0.3726
H      4.9697     1.2872    -0.4055
H     -1.9748     1.7101    -0.1171
H      0.1250     2.7020    -1.7649
H     -1.3000     1.6728    -2.2441
H     -2.8309     3.3910    -1.8273
H     -1.8216     4.3048    -0.6998
H     -2.0926     7.5409    -3.7911
H     -2.3173     9.6431    -2.5332
H     -1.3214     9.8378    -0.2766
H      0.0517     7.9881     0.6267
H      0.2402     5.8444    -0.6211
H      1.6119     4.2617    -2.7512
H      3.3705     4.1550    -4.4844
H      2.8129     4.6085    -6.8582
H      0.4547     4.8506    -7.5220
H     -1.3248     4.6935    -5.8416
H     -0.0872     3.6515     0.6052
H     -1.7012     3.2771     1.2948
H     -0.9423     1.5912     2.6934
H      0.2091     2.9952     2.9011
H      1.6325     3.0389    -0.5231
H      2.9380     5.0747    -0.7592
H      4.7044     5.7047     0.8121
H      5.2933     4.1073     2.6017
H      3.9317     2.0777     2.9914
H     -0.1345    -0.0373     4.0197
H      0.7129    -1.4217     5.8556
H      3.1172    -1.8804     6.1054
H      4.6276    -1.3165     4.2288
H      3.7645    -0.1577     2.2410
72
{"conf": 1, "E": 115.3, "rms": -1.0, "geom": "OH", "total_charge": 0, "CA_charge": 1, "smiles": "C[C:1]#[3N:2]->[Mn+:3]1(<-[4C-:4]#[O+:5])(<-[5C-:6]#[O+:7])(<-[6H-:8])<-[1N@H:9]([CH2:10][CH2:11][P:12]([c:13]2[cH:14][cH:15][cH:16][cH:17][cH:18]2)[c:19]2[cH:20][cH:21][cH:22][cH:23][cH:24]2)[CH2:25][CH2:26][2P:27]->1([c:28]1[cH:29][cH:30][cH:31][cH:32][cH:33]1)[c:34]1[cH:35][cH:36][cH:37][cH:38][cH:39]1", "smiles3D": "C([C:1]#[3N:2]->[Mn+:3]1(<-[4C-:4]#[O+:5])(<-[5C-:6]#[O+:7])(<-[6H-:8])<-[1N@@:9]([C:10]([C:11]([P:12]([c:13]2[c:14]([H:48])[c:15]([H:49])[c:16]([H:50])[c:17]([H:51])[c:18]2[H:52])[c:19]2[c:20]([H:53])[c:21]([H:54])[c:22]([H:55])[c:23]([H:56])[c:24]2[H:57])([H:46])[H:47])([H:44])[H:45])([H:43])[C:25]([H:58])([H:59])[C:26]([H:60])([H:61])[2P:27]->1([c:28]1[c:29]([H:62])[c:30]([H:63])[c:31]([H:64])[c:32]([H:65])[c:33]1[H:66])[c:34]1[c:35]([H:67])[c:36]([H:68])[c:37]([H:69])[c:38]([H:70])[c:39]1[H:71])([H:40])([H:41])[H:42]", "smiles3Dx": "C([C:1]#[3N:2]->[Mn+:3]1(<-[4C-:4]#[O+:5])(<-[5C-:6]#[O+:7])(<-[6H-:8])<-[1N@@:9]([C:10]([C:11]([P:12]([c:13]2[c:14]([H:48])[c:15]([H:49])[c:16]([H:50])[c:17]([H:51])[c:18]2[H:52])[c:19]2[c:20]([H:53])[c:21]([H:54])[c:22]([H:55])[c:23]([H:56])[c:24]2[H:57])([H:46])[H:47])([H:44])[H:45])([H:43])[C:25]([H:58])([H:59])[C:26]([H:60])([H:61])[2P:27]->1([c:28]1[c:29]([H:62])[c:30]([H:63])[c:31]([H:64])[c:32]([H:65])[c:33]1[H:66])[c:34]1[c:35]([H:67])[c:36]([H:68])[c:37]([H:69])[c:38]([H:70])[c:39]1[H:71])([H:40])([H:41])[H:42]", "dummies": []}
C      0.7961     0.6233    -4.8815
C      0.5504     0.4441    -3.4510
N      0.3528     0.2912    -2.2478
Mn     0.0000     0.0000     0.0000
C     -1.7046    -1.4514    -0.4761
O     -2.6041    -2.2142    -0.7284
C     -0.3142    -0.3907     2.2351
O     -0.4785    -0.5943     3.4123
H      1.2618    -1.3386    -0.0203
N     -1.3800     1.8522     0.1210
C     -1.5557     2.3472    -1.1794
C     -2.5854     3.4825    -1.3053
P     -2.7155     4.0431    -3.0900
C     -1.0046     4.7166    -3.2934
C     -0.5237     5.7485    -2.4703
C      0.7983     6.1871    -2.5945
C      1.6460     5.5971    -3.5353
C      1.1739     4.5661    -4.3515
C     -0.1490     4.1288    -4.2327
C     -3.6916     5.6102    -2.9492
C     -3.4496     6.6639    -3.8454
C     -4.2075     7.8369    -3.7779
C     -5.2278     7.9573    -2.8310
C     -5.4974     6.9006    -1.9576
C     -4.7405     5.7263    -2.0223
C     -0.8203     2.7667     1.0747
C      0.6258     3.2825     0.7922
P      1.7226     1.8849     0.5471
C      2.8473     2.3619    -0.7539
C      3.3387     3.6755    -0.8269
C      4.2226     4.0362    -1.8485
C      4.6234     3.0898    -2.7956
C      4.1584     1.7743    -2.7092
C      3.2829     1.4077    -1.6827
C      2.6985     1.7013     2.0334
C      2.1207     1.9061     3.2973
C      2.8859     1.7407     4.4560
C      4.2267     1.3608     4.3627
C      4.8030     1.1370     3.1100
C      4.0423     1.3007     1.9483
H      1.1983    -0.3184    -5.3080
H      1.5342     1.4389    -5.0289
H     -0.1540     0.8827    -5.3914
H     -2.1919     1.5652     0.4371
H     -1.8994     1.5016    -1.8149
H     -0.5798     2.6944    -1.5737
H     -2.3016     4.3564    -0.6897
H     -3.5716     3.1070    -0.9643
H     -1.1646     6.2070    -1.7286
H      1.1668     6.9804    -1.9565
H      2.6691     5.9371    -3.6304
H      1.8337     4.1047    -5.0749
H     -0.5060     3.3276    -4.8656
H     -2.6737     6.5785    -4.5957
H     -4.0081     8.6499    -4.4642
H     -5.8164     8.8643    -2.7817
H     -6.2984     6.9880    -1.2350
H     -4.9824     4.9131    -1.3531
H     -1.4877     3.6459     1.1870
H     -0.8083     2.2467     2.0549
H      0.6203     3.9188    -0.1155
H      0.9780     3.8897     1.6522
H      3.0476     4.4174    -0.0947
H      4.5954     5.0508    -1.9072
H      5.3027     3.3723    -3.5891
H      4.4812     1.0375    -3.4338
H      2.9531     0.3793    -1.6085
H      1.0828     2.1878     3.3974
H      2.4376     1.9045     5.4272
H      4.8171     1.2331     5.2607
H      5.8396     0.8335     3.0391
H      4.5054     1.1073     0.9905
72
{"conf": 2, "E": 687.33, "rms": -1.0, "geom": "OH", "total_charge": 0, "CA_charge": 1, "smiles": "C[C:1]#[3N:2]->[Mn+:3]1(<-[4C-:4]#[O+:5])(<-[5C-:6]#[O+:7])(<-[6H-:8])<-[1N@H:9]([CH2:10][CH2:11][P:12]([c:13]2[cH:14][cH:15][cH:16][cH:17][cH:18]2)[c:19]2[cH:20][cH:21][cH:22][cH:23][cH:24]2)[CH2:25][CH2:26][2P:27]->1([c:28]1[cH:29][cH:30][cH:31][cH:32][cH:33]1)[c:34]1[cH:35][cH:36][cH:37][cH:38][cH:39]1", "smiles3D": "C([C:1]#[3N:2]->[Mn+:3]1(<-[4C-:4]#[O+:5])(<-[5C-:6]#[O+:7])(<-[6H-:8])<-[1N@@:9]([C:10]([C:11]([P:12]([c:13]2[c:14]([H:48])[c:15]([H:49])[c:16]([H:50])[c:17]([H:51])[c:18]2[H:52])[c:19]2[c:20]([H:53])[c:21]([H:54])[c:22]([H:55])[c:23]([H:56])[c:24]2[H:57])([H:46])[H:47])([H:44])[H:45])([H:43])[C:25]([H:58])([H:59])[C:26]([H:60])([H:61])[2P:27]->1([c:28]1[c:29]([H:62])[c:30]([H:63])[c:31]([H:64])[c:32]([H:65])[c:33]1[H:66])[c:34]1[c:35]([H:67])[c:36]([H:68])[c:37]([H:69])[c:38]([H:70])[c:39]1[H:71])([H:40])([H:41])[H:42]", "smiles3Dx": "C([C:1]#[3N:2]->[Mn+:3]1(<-[4C-:4]#[O+:5])(<-[5C-:6]#[O+:7])(<-[6H-:8])<-[1N@@:9]([C:10]([C:11]([P:12]([c:13]2[c:14]([H:48])[c:15]([H:49])[c:16]([H:50])[c:17]([H:51])[c:18]2[H:52])[c:19]2[c:20]([H:53])[c:21]([H:54])[c:22]([H:55])[c:23]([H:56])[c:24]2[H:57])([H:46])[H:47])([H:44])[H:45])([H:43])[C:25]([H:58])([H:59])[C:26]([H:60])([H:61])[2P:27]->1([c:28]1[c:29]([H:62])[c:30]([H:63])[c:31]([H:64])[c:32]([H:65])[c:33]1[H:66])[c:34]1[c:35]([H:67])[c:36]([H:68])[c:37]([H:69])[c:38]([H:70])[c:39]1[H:71])([H:40])([H:41])[H:42]", "dummies": []}
C     -1.1088    -3.5293    -3.1537
C     -0.9523    -2.7174    -2.0302
N     -0.7269    -1.8799    -1.1673
Mn     0.0000     0.0000     0.0000
C      1.9829    -0.8276     0.5250
O      3.1190    -1.1524     0.7819
C      0.9828     2.1258    -0.6824
O      1.2546     3.1747    -1.1980
H      0.3457     0.2505    -1.8151
N     -1.2886    -0.3047     2.2403
C     -2.7273    -0.4492     2.4799
C     -3.4710    -1.7657     2.3741
P     -5.3036    -1.4281     2.7593
C     -6.2352    -0.2600     1.7600
C     -7.1424    -0.7154     0.7433
C     -7.8841     0.2106    -0.0701
C     -7.7880     1.6040     0.2040
C     -6.9474     2.0852     1.2230
C     -6.2307     1.1894     1.9999
C     -5.8383    -1.6087     4.5363
C     -5.9130    -2.8831     5.1161
C     -6.2899    -3.0311     6.4083
C     -6.5052    -1.9686     7.2050
C     -6.4268    -0.6846     6.7142
C     -6.0960    -0.5014     5.3952
C     -1.0450     0.9793     2.7221
C     -0.7733     1.3973     1.2875
P     -2.0099     1.6653    -0.0810
C     -2.5609     3.2515     0.5135
C     -2.5320     4.3550    -0.3503
C     -3.2073     5.5249    -0.0094
C     -3.7636     5.7336     1.3053
C     -3.7276     4.5984     2.1929
C     -3.2708     3.3655     1.7024
C     -3.5144     0.6985    -0.2890
C     -3.3790    -0.6540    -0.4281
C     -4.1441    -1.4577    -1.2559
C     -5.1221    -0.8209    -1.9918
C     -5.2757     0.5473    -1.9299
C     -4.5297     1.2475    -1.0130
H     -1.0118    -4.6891    -2.8922
H     -2.1143    -3.3334    -3.5869
H     -0.3709    -3.1502    -3.9416
H     -0.8638    -1.0331     2.6970
H     -3.2789     0.3226     2.0306
H     -2.7427    -0.2754     3.5654
H     -3.0711    -2.4689     3.0899
H     -3.3839    -2.2620     1.4515
H     -7.2169    -1.7578     0.5292
H     -8.5405    -0.1121    -0.8121
H     -8.3787     2.2868    -0.3699
H     -6.8896     3.1058     1.4528
H     -5.5770     1.5184     2.7815
H     -5.5866    -3.7426     4.4627
H     -6.2762    -4.0682     6.8275
H     -6.7249    -2.1244     8.2849
H     -6.6728     0.1524     7.3257
H     -6.1031     0.5138     4.9609
H     -1.9684     1.5779     3.1224
H     -0.1514     1.1485     3.4371
H     -0.3720     0.4813     0.8022
H      0.0415     2.2407     1.3221
H     -2.1345     4.1916    -1.3704
H     -3.3845     6.3072    -0.7083
H     -4.1809     6.6496     1.6211
H     -4.1442     4.6528     3.1890
H     -3.5447     2.5556     2.2615
H     -2.4546    -1.1340     0.0030
H     -3.9565    -2.4883    -1.3263
H     -5.6626    -1.4413    -2.6802
H     -5.9376     1.0111    -2.6504
H     -4.5759     2.3632    -1.1359
72
{"conf": 3, "E": 124.78, "rms": -1.0, "geom": "OH", "total_charge": 0, "CA_charge": 1, "smiles": "C[C:1]#[3N:2]->[Mn+:3]1(<-[4C-:4]#[O+:5])(<-[5C-:6]#[O+:7])(<-[6H-:8])<-[1N@H:9]([CH2:10][CH2:11][P:12]([c:13]2[cH:14][cH:15][cH:16][cH:17][cH:18]2)[c:19]2[cH:20][cH:21][cH:22][cH:23][cH:24]2)[CH2:25][CH2:26][2P:27]->1([c:28]1[cH:29][cH:30][cH:31][cH:32][cH:33]1)[c:34]1[cH:35][cH:36][cH:37][cH:38][cH:39]1", "smiles3D": "C([C:1]#[3N:2]->[Mn+:3]1(<-[4C-:4]#[O+:5])(<-[5C-:6]#[O+:7])(<-[6H-:8])<-[1N@@:9]([C:10]([C:11]([P:12]([c:13]2[c:14]([H:48])[c:15]([H:49])[c:16]([H:50])[c:17]([H:51])[c:18]2[H:52])[c:19]2[c:20]([H:53])[c:21]([H:54])[c:22]([H:55])[c:23]([H:56])[c:24]2[H:57])([H:46])[H:47])([H:44])[H:45])([H:43])[C:25]([H:58])([H:59])[C:26]([H:60])([H:61])[2P:27]->1([c:28]1[c:29]([H:62])[c:30]([H:63])[c:31]([H:64])[c:32]([H:65])[c:33]1[H:66])[c:34]1[c:35]([H:67])[c:36]([H:68])[c:37]([H:69])[c:38]([H:70])[c:39]1[H:71])([H:40])([H:41])[H:42]", "smiles3Dx": "C([C:1]#[3N:2]->[Mn+:3]1(<-[4C-:4]#[O+:5])(<-[5C-:6]#[O+:7])(<-[6H-:8])<-[1N@@:9]([C:10]([C:11]([P:12]([c:13]2[c:14]([H:48])[c:15]([H:49])[c:16]([H:50])[c:17]([H:51])[c:18]2[H:52])[c:19]2[c:20]([H:53])[c:21]([H:54])[c:22]([H:55])[c:23]([H:56])[c:24]2[H:57])([H:46])[H:47])([H:44])[H:45])([H:43])[C:25]([H:58])([H:59])[C:26]([H:60])([H:61])[2P:27]->1([c:28]1[c:29]([H:62])[c:30]([H:63])[c:31]([H:64])[c:32]([H:65])[c:33]1[H:66])[c:34]1[c:35]([H:67])[c:36]([H:68])[c:37]([H:69])[c:38]([H:70])[c:39]1[H:71])([H:40])([H:41])[H:42]", "dummies": []}
C     -2.6836     2.8777     3.0634
C     -1.8948     2.0316     2.1683
N     -1.2316     1.3229     1.4149
Mn     0.0000     0.0000     0.0000
C      0.1425    -1.6112     1.6186
O      0.2183    -2.4575     2.4739
C      1.1444    -1.3612    -1.4438
O      1.7470    -2.0779    -2.2034
H     -1.5807    -0.6824    -0.6494
N      2.0358     0.9615     0.5636
C      1.9507     1.6720     1.7849
C      3.0430     1.3043     2.8079
P      4.7611     1.7459     2.2050
C      4.6967     3.5869     2.3116
C      4.4084     4.2354     3.5243
C      4.3465     5.6325     3.5784
C      4.5659     6.3866     2.4208
C      4.8616     5.7452     1.2135
C      4.9314     4.3493     1.1592
C      5.8816     1.3900     3.6352
C      5.4175     0.8015     4.8268
C      6.2999     0.5637     5.8858
C      7.6524     0.8928     5.7570
C      8.1222     1.4679     4.5728
C      7.2411     1.7171     3.5161
C      2.5242     1.7155    -0.5575
C      1.5656     2.7779    -1.1705
P      0.0475     1.9823    -1.6899
C      0.1904     1.6072    -3.4285
C      0.6609     2.5738    -4.3341
C      0.7346     2.2786    -5.6990
C      0.3259     1.0275    -6.1677
C     -0.1717     0.0744    -5.2746
C     -0.2500     0.3664    -3.9089
C     -1.2576     3.1886    -1.5451
C     -2.5477     2.7724    -1.1897
C     -3.5829     3.7056    -1.0840
C     -3.3369     5.0555    -1.3454
C     -2.0555     5.4743    -1.7156
C     -1.0160     4.5446    -1.8175
H     -3.7095     2.4651     3.1506
H     -2.7308     3.9072     2.6491
H     -2.2066     2.9000     4.0655
H      2.6079     0.2543     0.6761
H      0.9844     1.4236     2.2452
H      1.9766     2.7716     1.6193
H      3.0005     0.2122     3.0019
H      2.8304     1.8328     3.7586
H      4.2399     3.6606     4.4267
H      4.1236     6.1314     4.5136
H      4.5112     7.4668     2.4593
H      5.0369     6.3306     0.3203
H      5.1674     3.8639     0.2205
H      4.3838     0.5206     4.9523
H      5.9381     0.1175     6.8054
H      8.3326     0.7039     6.5768
H      9.1701     1.7185     4.4704
H      7.6186     2.1668     2.6058
H      3.4629     2.2312    -0.2676
H      2.7820     0.9911    -1.3642
H      2.0602     3.2578    -2.0373
H      1.3357     3.5530    -0.4122
H      0.9512     3.5607    -4.0006
H      1.1006     3.0237    -6.3940
H      0.3762     0.8040    -7.2271
H     -0.5065    -0.8869    -5.6418
H     -0.6692    -0.3680    -3.2329
H     -2.7516     1.7263    -0.9966
H     -4.5767     3.3807    -0.8026
H     -4.1387     5.7763    -1.2633
H     -1.8679     6.5184    -1.9260
H     -0.0328     4.8864    -2.1114
72
{"conf": 4, "E": 298.36, "rms": -1.0, "geom": "OH", "total_charge": 0, "CA_charge": 1, "smiles": "C[C:1]#[3N:2]->[Mn+:3]1(<-[4C-:4]#[O+:5])(<-[5C-:6]#[O+:7])(<-[6H-:8])<-[1N@H:9]([CH2:10][CH2:11][P:12]([c:13]2[cH:14][cH:15][cH:16][cH:17][cH:18]2)[c:19]2[cH:20][cH:21][cH:22][cH:23][cH:24]2)[CH2:25][CH2:26][2P:27]->1([c:28]1[cH:29][cH:30][cH:31][cH:32][cH:33]1)[c:34]1[cH:35][cH:36][cH:37][cH:38][cH:39]1", "smiles3D": "C([C:1]#[3N:2]->[Mn+:3]1(<-[4C-:4]#[O+:5])(<-[5C-:6]#[O+:7])(<-[6H-:8])<-[1N@@:9]([C:10]([C:11]([P:12]([c:13]2[c:14]([H:48])[c:15]([H:49])[c:16]([H:50])[c:17]([H:51])[c:18]2[H:52])[c:19]2[c:20]([H:53])[c:21]([H:54])[c:22]([H:55])[c:23]([H:56])[c:24]2[H:57])([H:46])[H:47])([H:44])[H:45])([H:43])[C:25]([H:58])([H:59])[C:26]([H:60])([H:61])[2P:27]->1([c:28]1[c:29]([H:62])[c:30]([H:63])[c:31]([H:64])[c:32]([H:65])[c:33]1[H:66])[c:34]1[c:35]([H:67])[c:36]([H:68])[c:37]([H:69])[c:38]([H:70])[c:39]1[H:71])([H:40])([H:41])[H:42]", "smiles3Dx": "C([C:1]#[3N:2]->[Mn+:3]1(<-[4C-:4]#[O+:5])(<-[5C-:6]#[O+:7])(<-[6H-:8])<-[1N@@:9]([C:10]([C:11]([P:12]([c:13]2[c:14]([H:48])[c:15]([H:49])[c:16]([H:50])[c:17]([H:51])[c:18]2[H:52])[c:19]2[c:20]([H:53])[c:21]([H:54])[c:22]([H:55])[c:23]([H:56])[c:24]2[H:57])([H:46])[H:47])([H:44])[H:45])([H:43])[C:25]([H:58])([H:59])[C:26]([H:60])([H:61])[2P:27]->1([c:28]1[c:29]([H:62])[c:30]([H:63])[c:31]([H:64])[c:32]([H:65])[c:33]1[H:66])[c:34]1[c:35]([H:67])[c:36]([H:68])[c:37]([H:69])[c:38]([H:70])[c:39]1[H:71])([H:40])([H:41])[H:42]", "dummies": []}
C     -2.5802    -3.5195    -1.2156
C     -2.3562    -2.1102    -1.1962
N     -1.7292    -1.0912    -0.9080
Mn     0.0000     0.0000     0.0000
C     -1.2032     1.1050     1.5069
O     -1.8147     1.8132     2.3216
C      1.8636     0.5620     1.0681
O      2.9180     0.8375     1.6800
H      0.0234    -1.6273     0.8557
N      0.3912     1.8373    -1.3177
C     -0.5592     2.0049    -2.4294
C     -0.7500     3.5703    -2.5305
P     -0.4503     4.2771    -4.3011
C     -1.7967     3.8287    -5.4744
C     -1.4944     3.5902    -6.8245
C     -2.4963     3.1011    -7.6737
C     -3.8190     3.1158    -7.2458
C     -4.1510     3.6041    -5.9831
C     -3.1258     3.8117    -5.0466
C      1.1720     3.6352    -4.8787
C      1.3082     2.5650    -5.7790
C      2.5647     2.1091    -6.1608
C      3.7242     2.6464    -5.5883
C      3.6008     3.7774    -4.7698
C      2.3442     4.3025    -4.4729
C      1.7426     1.7752    -1.7582
C      2.4244     0.3919    -2.1954
P      1.2080    -0.8307    -2.1857
C      0.4409    -0.7537    -3.8053
C     -0.9529    -0.9730    -4.0043
C     -1.4626    -1.3226    -5.2621
C     -0.6178    -1.4050    -6.4000
C      0.6915    -0.9493    -6.2498
C      1.2605    -0.7941    -4.9723
C      1.9133    -2.4530    -2.0123
C      3.1534    -2.8036    -2.6253
C      3.4764    -4.1757    -2.7899
C      2.6147    -5.1821    -2.3279
C      1.4608    -4.8193    -1.6054
C      1.1586    -3.4795    -1.3888
H     -1.9530    -3.8172    -0.3279
H     -3.6140    -3.9066    -1.0069
H     -2.0289    -4.0217    -2.0920
H      0.2721     2.4858    -0.6779
H     -0.2283     1.6127    -3.4195
H     -1.4940     1.5678    -2.0884
H     -0.1460     4.1871    -1.8911
H     -1.7887     3.8277    -2.3028
H     -0.5280     3.8332    -7.2276
H     -2.2328     2.7686    -8.6579
H     -4.5977     2.8158    -7.9366
H     -5.1825     3.7804    -5.7097
H     -3.3783     4.1038    -4.0373
H      0.4566     2.0688    -6.2057
H      2.6646     1.2276    -6.7988
H      4.6986     2.2255    -5.8036
H      4.4931     4.2743    -4.4207
H      2.2860     5.0903    -3.7424
H      2.3549     2.1252    -0.8871
H      1.8918     2.5288    -2.5708
H      3.2559     0.2075    -1.5213
H      2.8815     0.5576    -3.2260
H     -1.6471    -0.6622    -3.2889
H     -2.4774    -1.6550    -5.3140
H     -1.0173    -1.7318    -7.3377
H      1.3055    -0.8178    -7.1642
H      2.3186    -0.5843    -4.9602
H      3.8241    -2.0735    -3.0248
H      4.4315    -4.4807    -3.2145
H      2.7912    -6.2453    -2.5019
H      0.8019    -5.5655    -1.1854
H      0.3389    -3.2134    -0.7668
72
{"conf": 5, "E": 237.74, "rms": -1.0, "geom": "OH", "total_charge": 0, "CA_charge": 1, "smiles": "C[C:1]#[3N:2]->[Mn+:3]1(<-[4C-:4]#[O+:5])(<-[5C-:6]#[O+:7])(<-[6H-:8])<-[1N@H:9]([CH2:10][CH2:11][P:12]([c:13]2[cH:14][cH:15][cH:16][cH:17][cH:18]2)[c:19]2[cH:20][cH:21][cH:22][cH:23][cH:24]2)[CH2:25][CH2:26][2P:27]->1([c:28]1[cH:29][cH:30][cH:31][cH:32][cH:33]1)[c:34]1[cH:35][cH:36][cH:37][cH:38][cH:39]1", "smiles3D": "C([C:1]#[3N:2]->[Mn+:3]1(<-[4C-:4]#[O+:5])(<-[5C-:6]#[O+:7])(<-[6H-:8])<-[1N@@:9]([C:10]([C:11]([P:12]([c:13]2[c:14]([H:48])[c:15]([H:49])[c:16]([H:50])[c:17]([H:51])[c:18]2[H:52])[c:19]2[c:20]([H:53])[c:21]([H:54])[c:22]([H:55])[c:23]([H:56])[c:24]2[H:57])([H:46])[H:47])([H:44])[H:45])([H:43])[C:25]([H:58])([H:59])[C:26]([H:60])([H:61])[2P:27]->1([c:28]1[c:29]([H:62])[c:30]([H:63])[c:31]([H:64])[c:32]([H:65])[c:33]1[H:66])[c:34]1[c:35]([H:67])[c:36]([H:68])[c:37]([H:69])[c:38]([H:70])[c:39]1[H:71])([H:40])([H:41])[H:42]", "smiles3Dx": "C([C:1]#[3N:2]->[Mn+:3]1(<-[4C-:4]#[O+:5])(<-[5C-:6]#[O+:7])(<-[6H-:8])<-[1N@@:9]([C:10]([C:11]([P:12]([c:13]2[c:14]([H:48])[c:15]([H:49])[c:16]([H:50])[c:17]([H:51])[c:18]2[H:52])[c:19]2[c:20]([H:53])[c:21]([H:54])[c:22]([H:55])[c:23]([H:56])[c:24]2[H:57])([H:46])[H:47])([H:44])[H:45])([H:43])[C:25]([H:58])([H:59])[C:26]([H:60])([H:61])[2P:27]->1([c:28]1[c:29]([H:62])[c:30]([H:63])[c:31]([H:64])[c:32]([H:65])[c:33]1[H:66])[c:34]1[c:35]([H:67])[c:36]([H:68])[c:37]([H:69])[c:38]([H:70])[c:39]1[H:71])([H:40])([H:41])[H:42]", "dummies": []}
C     -0.5504     2.1591     4.2955
C     -0.5012     1.7928     2.8450
N     -0.3752     1.2742     1.7405
Mn     0.0000     0.0000     0.0000
C     -2.1159    -0.1162    -0.6734
O     -3.2890    -0.3298    -0.9823
C      0.5179    -1.2535    -1.8080
O      0.8506    -1.9622    -2.6999
H      0.4107     1.4455    -0.8969
N     -0.2022    -1.8853     1.3476
C     -1.4895    -2.0584     1.8890
C     -2.1421    -1.0251     2.8482
P     -3.6585    -1.6607     3.8663
C     -4.1141    -3.1921     2.9812
C     -4.4959    -3.1753     1.6302
C     -4.3868    -4.3305     0.8612
C     -3.8363    -5.4810     1.4147
C     -3.5033    -5.5139     2.7677
C     -3.6877    -4.3859     3.5635
C     -4.9910    -0.4161     3.4542
C     -6.1618    -0.7927     2.7863
C     -6.8350     0.1324     1.9881
C     -6.4054     1.4542     1.9334
C     -5.4295     1.8824     2.8315
C     -4.7228     0.9520     3.6028
C      0.8947    -2.0744     2.3975
C      1.8401    -0.9132     2.7469
P      2.3600    -0.2031     1.1927
C      3.0477     1.3928     1.4299
C      3.5863     2.0603     0.3424
C      3.5746     3.4698     0.2819
C      3.1591     4.2369     1.3669
C      2.8874     3.5631     2.5693
C      2.7900     2.1469     2.6012
C      3.5275    -1.3430     0.5037
C      3.1099    -2.2390    -0.4380
C      4.0253    -2.8262    -1.2995
C      5.4142    -2.6596    -1.0844
C      5.8359    -1.9692     0.0616
C      4.8825    -1.3054     0.8420
H      0.1887     2.9398     4.6188
H     -1.5104     2.5527     4.6774
H     -0.3305     1.2978     4.9880
H     -0.1185    -2.4798     0.6347
H     -2.2085    -2.0958     1.0241
H     -1.4814    -3.0305     2.3961
H     -2.4319    -0.1644     2.2855
H     -1.3705    -0.7567     3.5970
H     -4.8434    -2.2699     1.1729
H     -4.6597    -4.2955    -0.1708
H     -3.6074    -6.3234     0.7880
H     -3.1042    -6.4059     3.2013
H     -3.3940    -4.4199     4.6033
H     -6.5155    -1.8063     2.8362
H     -7.6333    -0.2063     1.3698
H     -6.8284     2.1368     1.2004
H     -5.1764     2.9158     2.8906
H     -3.9453     1.2922     4.2693
H      0.4991    -2.4828     3.3279
H      1.5178    -2.8879     1.9370
H      2.7116    -1.3470     3.2798
H      1.2745    -0.2712     3.3788
H      3.7542     1.5473    -0.5799
H      3.8150     3.9755    -0.6389
H      3.1012     5.3020     1.3076
H      2.5180     4.1422     3.4041
H      2.5302     1.7081     3.5223
H      2.0852    -2.5055    -0.4827
H      3.6589    -3.3765    -2.1569
H      6.0913    -3.0761    -1.8021
H      6.9033    -2.0461     0.3489
H      5.2604    -0.7254     1.6740
72
{"conf": 6, "E": 118.23, "rms": -1.0, "geom": "OH", "total_charge": 0, "CA_charge": 1, "smiles": "C[C:1]#[3N:2]->[Mn+:3]1(<-[4C-:4]#[O+:5])(<-[5C-:6]#[O+:7])(<-[6H-:8])<-[1N@H:9]([CH2:10][CH2:11][P:12]([c:13]2[cH:14][cH:15][cH:16][cH:17][cH:18]2)[c:19]2[cH:20][cH:21][cH:22][cH:23][cH:24]2)[CH2:25][CH2:26][2P:27]->1([c:28]1[cH:29][cH:30][cH:31][cH:32][cH:33]1)[c:34]1[cH:35][cH:36][cH:37][cH:38][cH:39]1", "smiles3D": "C([C:1]#[3N:2]->[Mn+:3]1(<-[4C-:4]#[O+:5])(<-[5C-:6]#[O+:7])(<-[6H-:8])<-[1N@@:9]([C:10]([C:11]([P:12]([c:13]2[c:14]([H:48])[c:15]([H:49])[c:16]([H:50])[c:17]([H:51])[c:18]2[H:52])[c:19]2[c:20]([H:53])[c:21]([H:54])[c:22]([H:55])[c:23]([H:56])[c:24]2[H:57])([H:46])[H:47])([H:44])[H:45])([H:43])[C:25]([H:58])([H:59])[C:26]([H:60])([H:61])[2P:27]->1([c:28]1[c:29]([H:62])[c:30]([H:63])[c:31]([H:64])[c:32]([H:65])[c:33]1[H:66])[c:34]1[c:35]([H:67])[c:36]([H:68])[c:37]([H:69])[c:38]([H:70])[c:39]1[H:71])([H:40])([H:41])[H:42]", "smiles3Dx": "C([C:1]#[3N:2]->[Mn+:3]1(<-[4C-:4]#[O+:5])(<-[5C-:6]#[O+:7])(<-[6H-:8])<-[1N@@:9]([C:10]([C:11]([P:12]([c:13]2[c:14]([H:48])[c:15]([H:49])[c:16]([H:50])[c:17]([H:51])[c:18]2[H:52])[c:19]2[c:20]([H:53])[c:21]([H:54])[c:22]([H:55])[c:23]([H:56])[c:24]2[H:57])([H:46])[H:47])([H:44])[H:45])([H:43])[C:25]([H:58])([H:59])[C:26]([H:60])([H:61])[2P:27]->1([c:28]1[c:29]([H:62])[c:30]([H:63])[c:31]([H:64])[c:32]([H:65])[c:33]1[H:66])[c:34]1[c:35]([H:67])[c:36]([H:68])[c:37]([H:69])[c:38]([H:70])[c:39]1[H:71])([H:40])([H:41])[H:42]", "dummies": []}
C     -1.6291     3.0340     3.5968
C     -1.1486     2.1310     2.5524
N     -0.7464     1.3804     1.6667
Mn     0.0000     0.0000     0.0000
C      1.3116    -1.1160     1.5134
O      2.0015    -1.7025     2.3098
C      0.7576    -1.3834    -1.6604
O      1.1583    -2.1094    -2.5359
H     -1.4113    -1.1375     0.3139
N      1.5824     1.5624    -0.6382
C      2.5522     1.6919     0.3732
C      3.6786     0.6461     0.2438
P      5.1543     1.3111    -0.7113
C      6.1815    -0.1935    -1.0449
C      7.1093    -0.1631    -2.0978
C      7.8989    -1.2821    -2.3770
C      7.7770    -2.4354    -1.5977
C      6.8754    -2.4652    -0.5305
C      6.0876    -1.3460    -0.2456
C      4.3783     1.5584    -2.3689
C      4.1539     2.8629    -2.8267
C      3.4691     3.0792    -4.0259
C      3.0088     1.9928    -4.7757
C      3.2325     0.6886    -4.3267
C      3.9144     0.4693    -3.1265
C      0.9201     2.7832    -0.9592
C     -0.1078     2.6735    -2.1254
P     -1.3300     1.4252    -1.7267
C     -1.7727     0.6462    -3.2693
C     -1.9112     1.4106    -4.4386
C     -2.2738     0.7930    -5.6398
C     -2.5114    -0.5843    -5.6758
C     -2.3951    -1.3447    -4.5083
C     -2.0332    -0.7305    -3.3056
C     -2.7980     2.2550    -1.1331
C     -4.0553     1.6561    -1.3112
C     -5.2084     2.2777    -0.8235
C     -5.1143     3.4945    -0.1449
C     -3.8653     4.0874     0.0545
C     -2.7085     3.4699    -0.4316
H     -0.7852     3.3102     4.2623
H     -2.0454     3.9484     3.1267
H     -2.4199     2.5296     4.1886
H      1.9667     1.2553    -1.4023
H      2.0417     1.5444     1.3484
H      3.0076     2.7102     0.3745
H      3.2908    -0.2675    -0.2511
H      4.0298     0.3768     1.2622
H      7.2139     0.7251    -2.7082
H      8.6062    -1.2549    -3.1966
H      8.3847    -3.3032    -1.8172
H      6.7903    -3.3552     0.0803
H      5.4108    -1.3915     0.5945
H      4.4874     3.7103    -2.2418
H      3.2861     4.0888    -4.3683
H      2.4700     2.1615    -5.6984
H      2.8670    -0.1521    -4.9021
H      4.0514    -0.5449    -2.7753
H      0.3930     3.1473    -0.0517
H      1.6782     3.5481    -1.2484
H      0.4276     2.3806    -3.0527
H     -0.6023     3.6536    -2.2864
H     -1.7441     2.4802    -4.4241
H     -2.3725     1.3823    -6.5421
H     -2.7906    -1.0602    -6.6063
H     -2.5901    -2.4090    -4.5345
H     -1.9660    -1.3258    -2.4041
H     -4.1478     0.7062    -1.8203
H     -6.1754     1.8133    -0.9678
H     -6.0080     3.9737     0.2333
H     -3.7930     5.0250     0.5900
H     -1.7576     3.9451    -0.2481
72
{"conf": 7, "E": 296.04, "rms": -1.0, "geom": "OH", "total_charge": 0, "CA_charge": 1, "smiles": "C[C:1]#[3N:2]->[Mn+:3]1(<-[4C-:4]#[O+:5])(<-[5C-:6]#[O+:7])(<-[6H-:8])<-[1N@H:9]([CH2:10][CH2:11][P:12]([c:13]2[cH:14][cH:15][cH:16][cH:17][cH:18]2)[c:19]2[cH:20][cH:21][cH:22][cH:23][cH:24]2)[CH2:25][CH2:26][2P:27]->1([c:28]1[cH:29][cH:30][cH:31][cH:32][cH:33]1)[c:34]1[cH:35][cH:36][cH:37][cH:38][cH:39]1", "smiles3D": "C([C:1]#[3N:2]->[Mn+:3]1(<-[4C-:4]#[O+:5])(<-[5C-:6]#[O+:7])(<-[6H-:8])<-[1N@@:9]([C:10]([C:11]([P:12]([c:13]2[c:14]([H:48])[c:15]([H:49])[c:16]([H:50])[c:17]([H:51])[c:18]2[H:52])[c:19]2[c:20]([H:53])[c:21]([H:54])[c:22]([H:55])[c:23]([H:56])[c:24]2[H:57])([H:46])[H:47])([H:44])[H:45])([H:43])[C:25]([H:58])([H:59])[C:26]([H:60])([H:61])[2P:27]->1([c:28]1[c:29]([H:62])[c:30]([H:63])[c:31]([H:64])[c:32]([H:65])[c:33]1[H:66])[c:34]1[c:35]([H:67])[c:36]([H:68])[c:37]([H:69])[c:38]([H:70])[c:39]1[H:71])([H:40])([H:41])[H:42]", "smiles3Dx": "C([C:1]#[3N:2]->[Mn+:3]1(<-[4C-:4]#[O+:5])(<-[5C-:6]#[O+:7])(<-[6H-:8])<-[1N@@:9]([C:10]([C:11]([P:12]([c:13]2[c:14]([H:48])[c:15]([H:49])[c:16]([H:50])[c:17]([H:51])[c:18]2[H:52])[c:19]2[c:20]([H:53])[c:21]([H:54])[c:22]([H:55])[c:23]([H:56])[c:24]2[H:57])([H:46])[H:47])([H:44])[H:45])([H:43])[C:25]([H:58])([H:59])[C:26]([H:60])([H:61])[2P:27]->1([c:28]1[c:29]([H:62])[c:30]([H:63])[c:31]([H:64])[c:32]([H:65])[c:33]1[H:66])[c:34]1[c:35]([H:67])[c:36]([H:68])[c:37]([H:69])[c:38]([H:70])[c:39]1[H:71])([H:40])([H:41])[H:42]", "dummies": []}
C      3.1016     1.7389    -3.3792
C      1.9184     1.4316    -2.6137
N      1.0813     0.9186    -1.9280
Mn     0.0000     0.0000     0.0000
C     -1.7722     1.6873     0.0298
O     -2.4875     2.6436     0.2522
C     -0.6608    -1.0979     2.1772
O     -0.7610    -1.4532     3.3265
H     -0.7542    -1.3236    -1.1095
N      1.4522     1.4842     1.2298
C      1.6744     2.7341     0.7333
C      2.5757     3.7318     1.5384
P      4.2927     3.7883     0.7434
C      5.4921     3.1625     1.9826
C      6.2713     2.0960     1.5514
C      6.7911     1.1890     2.4993
C      6.6015     1.4481     3.8571
C      6.0514     2.6529     4.2976
C      5.4566     3.5292     3.3419
C      4.7645     5.4808     0.2254
C      4.2473     5.9370    -1.0052
C      4.3760     7.2755    -1.3665
C      4.9972     8.1986    -0.5078
C      5.6038     7.7332     0.6885
C      5.4702     6.3844     1.0436
C      2.5494     0.7937     1.7997
C      3.3483     0.1133     0.7397
P      2.3333    -1.2291     0.1096
C      2.4085    -2.5771     1.1966
C      1.4014    -3.5816     1.1289
C      1.2487    -4.5382     2.1056
C      1.9387    -4.3681     3.2950
C      2.9275    -3.3874     3.4673
C      3.1989    -2.5670     2.3961
C      2.9563    -1.8218    -1.4631
C      4.3207    -1.7129    -1.8014
C      4.7825    -2.2706    -3.0302
C      3.8148    -2.6709    -3.9687
C      2.4728    -2.6467    -3.7017
C      2.0544    -2.2862    -2.3824
H      3.6653     1.9305    -2.4782
H      2.7902     2.5856    -4.1020
H      3.3125     0.6242    -3.7314
H      0.9033     1.6554     1.8805
H      0.7021     3.1970     0.5759
H      2.1287     2.5602    -0.2357
H      2.6094     3.4124     2.6284
H      2.0938     4.7596     1.6636
H      6.3749     1.8543     0.5013
H      7.2587     0.2793     2.1608
H      6.9160     0.7100     4.5920
H      5.9712     2.8914     5.3653
H      4.8840     4.3887     3.6902
H      3.7538     5.2322    -1.6703
H      4.0730     7.5826    -2.3682
H      5.0880     9.2502    -0.7764
H      6.2288     8.4014     1.2899
H      5.9637     6.0161     1.9518
H      3.1716     1.4556     2.4173
H      1.9661     0.0675     2.4620
H      4.3146    -0.1955     1.1345
H      3.5095     0.7643    -0.1177
H      0.6750    -3.4909     0.2698
H      0.4782    -5.3202     1.9800
H      1.7828    -5.0798     4.1171
H      3.5577    -3.3543     4.3402
H      4.0203    -1.8275     2.5095
H      5.0679    -1.2860    -1.1220
H      5.8784    -2.3727    -3.1875
H      4.1804    -2.9955    -4.9394
H      1.6905    -2.8681    -4.4542
H      1.0005    -2.3507    -2.1682
72
{"conf": 8, "E": 132.53, "rms": -1.0, "geom": "OH", "total_charge": 0, "CA_charge": 1, "smiles": "C[C:1]#[3N:2]->[Mn+:3]1(<-[4C-:4]#[O+:5])(<-[5C-:6]#[O+:7])(<-[6H-:8])<-[1N@H:9]([CH2:10][CH2:11][P:12]([c:13]2[cH:14][cH:15][cH:16][cH:17][cH:18]2)[c:19]2[cH:20][cH:21][cH:22][cH:23][cH:24]2)[CH2:25][CH2:26][2P:27]->1([c:28]1[cH:29][cH:30][cH:31][cH:32][cH:33]1)[c:34]1[cH:35][cH:36][cH:37][cH:38][cH:39]1", "smiles3D": "C([C:1]#[3N:2]->[Mn+:3]1(<-[4C-:4]#[O+:5])(<-[5C-:6]#[O+:7])(<-[6H-:8])<-[1N@@:9]([C:10]([C:11]([P:12]([c:13]2[c:14]([H:48])[c:15]([H:49])[c:16]([H:50])[c:17]([H:51])[c:18]2[H:52])[c:19]2[c:20]([H:53])[c:21]([H:54])[c:22]([H:55])[c:23]([H:56])[c:24]2[H:57])([H:46])[H:47])([H:44])[H:45])([H:43])[C:25]([H:58])([H:59])[C:26]([H:60])([H:61])[2P:27]->1([c:28]1[c:29]([H:62])[c:30]([H:63])[c:31]([H:64])[c:32]([H:65])[c:33]1[H:66])[c:34]1[c:35]([H:67])[c:36]([H:68])[c:37]([H:69])[c:38]([H:70])[c:39]1[H:71])([H:40])([H:41])[H:42]", "smiles3Dx": "C([C:1]#[3N:2]->[Mn+:3]1(<-[4C-:4]#[O+:5])(<-[5C-:6]#[O+:7])(<-[6H-:8])<-[1N@@:9]([C:10]([C:11]([P:12]([c:13]2[c:14]([H:48])[c:15]([H:49])[c:16]([H:50])[c:17]([H:51])[c:18]2[H:52])[c:19]2[c:20]([H:53])[c:21]([H:54])[c:22]([H:55])[c:23]([H:56])[c:24]2[H:57])([H:46])[H:47])([H:44])[H:45])([H:43])[C:25]([H:58])([H:59])[C:26]([H:60])([H:61])[2P:27]->1([c:28]1[c:29]([H:62])[c:30]([H:63])[c:31]([H:64])[c:32]([H:65])[c:33]1[H:66])[c:34]1[c:35]([H:67])[c:36]([H:68])[c:37]([H:69])[c:38]([H:70])[c:39]1[H:71])([H:40])([H:41])[H:42]", "dummies": []}
C      2.6636     4.2182    -0.0177
C      1.8824     2.9805    -0.0135
N      1.2237     1.9409    -0.0058
Mn     0.0000     0.0000     0.0000
C     -0.6329     0.3884     2.1688
O     -0.9733     0.5889     3.3096
C     -1.2561    -1.9118     0.0066
O     -1.9190    -2.9156     0.0163
H     -1.4513     0.9338    -0.6316
N      1.8779    -1.2778     0.4656
C      2.3208    -1.1459     1.7997
C      2.9191     0.2266     2.1720
P      3.6088     0.2981     3.9106
C      2.5873    -0.9074     4.8731
C      2.9727    -2.2501     5.0244
C      2.1561    -3.1418     5.7250
C      0.9411    -2.6990     6.2701
C      0.5482    -1.3668     6.1112
C      1.3715    -0.4746     5.4180
C      5.2989    -0.4421     3.9022
C      6.0840    -0.2979     5.0558
C      7.3560    -0.8722     5.1171
C      7.8490    -1.5959     4.0284
C      7.0776    -1.7274     2.8654
C      5.8040    -1.1572     2.8018
C      2.8568    -1.0363    -0.5475
C      2.4017    -1.4473    -1.9752
P      0.8907    -0.5674    -2.3923
C      1.3391     0.7977    -3.4474
C      0.7844     2.0622    -3.2102
C      1.0858     3.1359    -4.0584
C      1.9258     2.9483    -5.1579
C      2.4670     1.6853    -5.4126
C      2.1698     0.6078    -4.5633
C     -0.1044    -1.6536    -3.3966
C      0.5016    -2.5781    -4.2672
C     -0.2873    -3.3874    -5.0875
C     -1.6776    -3.2769    -5.0468
C     -2.2860    -2.3486    -4.1928
C     -1.5002    -1.5338    -3.3692
H      2.8263     4.5511    -1.0632
H      3.6493     4.0424     0.4651
H      2.1066     4.9989     0.5329
H      1.6106    -2.1549     0.3717
H      1.4419    -1.3236     2.4548
H      3.0743    -1.9434     2.0128
H      2.1122     0.9845     2.1170
H      3.7313     0.5223     1.4853
H      3.9020    -2.6121     4.6088
H      2.4543    -4.1768     5.8474
H      0.3022    -3.3896     6.8043
H     -0.3962    -1.0230     6.5257
H      1.0660     0.5561     5.3100
H      5.6998     0.2437     5.9133
H      7.9582    -0.7627     6.0108
H      8.8259    -2.0499     4.0779
H      7.4591    -2.2939     2.0304
H      5.2268    -1.2767     1.8957
H      3.0897     0.0521    -0.5610
H      3.7929    -1.6050    -0.3085
H      3.2006    -1.2117    -2.7126
H      2.2107    -2.5328    -1.9884
H      0.1033     2.2185    -2.3820
H      0.6591     4.1193    -3.8700
H      2.1356     3.7752    -5.8194
H      3.1006     1.5339    -6.2760
H      2.5761    -0.3687    -4.7894
H      1.5741    -2.6640    -4.3282
H      0.1808    -4.0963    -5.7554
H     -2.2849    -3.9011    -5.6875
H     -3.3631    -2.2605    -4.1703
H     -1.9832    -0.7959    -2.7406
72
{"conf": 9, "E": 311.98, "rms": -1.0, "geom": "OH", "total_charge": 0, "CA_charge": 1, "smiles": "C[C:1]#[3N:2]->[Mn+:3]1(<-[4C-:4]#[O+:5])(<-[5C-:6]#[O+:7])(<-[6H-:8])<-[1N@H:9]([CH2:10][CH2:11][P:12]([c:13]2[cH:14][cH:15][cH:16][cH:17][cH:18]2)[c:19]2[cH:20][cH:21][cH:22][cH:23][cH:24]2)[CH2:25][CH2:26][2P:27]->1([c:28]1[cH:29][cH:30][cH:31][cH:32][cH:33]1)[c:34]1[cH:35][cH:36][cH:37][cH:38][cH:39]1", "smiles3D": "C([C:1]#[3N:2]->[Mn+:3]1(<-[4C-:4]#[O+:5])(<-[5C-:6]#[O+:7])(<-[6H-:8])<-[1N@@:9]([C:10]([C:11]([P:12]([c:13]2[c:14]([H:48])[c:15]([H:49])[c:16]([H:50])[c:17]([H:51])[c:18]2[H:52])[c:19]2[c:20]([H:53])[c:21]([H:54])[c:22]([H:55])[c:23]([H:56])[c:24]2[H:57])([H:46])[H:47])([H:44])[H:45])([H:43])[C:25]([H:58])([H:59])[C:26]([H:60])([H:61])[2P:27]->1([c:28]1[c:29]([H:62])[c:30]([H:63])[c:31]([H:64])[c:32]([H:65])[c:33]1[H:66])[c:34]1[c:35]([H:67])[c:36]([H:68])[c:37]([H:69])[c:38]([H:70])[c:39]1[H:71])([H:40])([H:41])[H:42]", "smiles3Dx": "C([C:1]#[3N:2]->[Mn+:3]1(<-[4C-:4]#[O+:5])(<-[5C-:6]#[O+:7])(<-[6H-:8])<-[1N@@:9]([C:10]([C:11]([P:12]([c:13]2[c:14]([H:48])[c:15]([H:49])[c:16]([H:50])[c:17]([H:51])[c:18]2[H:52])[c:19]2[c:20]([H:53])[c:21]([H:54])[c:22]([H:55])[c:23]([H:56])[c:24]2[H:57])([H:46])[H:47])([H:44])[H:45])([H:43])[C:25]([H:58])([H:59])[C:26]([H:60])([H:61])[2P:27]->1([c:28]1[c:29]([H:62])[c:30]([H:63])[c:31]([H:64])[c:32]([H:65])[c:33]1[H:66])[c:34]1[c:35]([H:67])[c:36]([H:68])[c:37]([H:69])[c:38]([H:70])[c:39]1[H:71])([H:40])([H:41])[H:42]", "dummies": []}
C      0.9385    -2.2314     4.0437
C      0.4046    -1.2106     3.2334
N     -0.0081    -0.6785     2.2157
Mn     0.0000     0.0000     0.0000
C      0.0845    -2.3611    -0.4770
O      0.2994    -3.4971    -0.7217
C     -0.0271     0.5927    -2.4370
O      0.2579     0.8406    -3.5855
H     -1.8034     0.3995     0.1830
N      2.3640     0.1127     0.0621
C      3.0897     0.0943     1.2814
C      4.0529    -1.1492     1.5419
P      5.1035    -0.9745     3.1452
C      6.2352    -2.4406     3.1060
C      7.3033    -2.4866     4.0117
C      8.0349    -3.6864     4.1650
C      7.5860    -4.8454     3.5151
C      6.4713    -4.8216     2.6937
C      5.7798    -3.6158     2.4897
C      4.3051    -1.5288     4.7517
C      3.8342    -2.8449     4.9218
C      3.0454    -3.1724     6.0546
C      2.7955    -2.2051     7.0373
C      3.4686    -0.9813     6.9824
C      4.2505    -0.6551     5.8454
C      2.8335     1.1211    -0.7772
C      2.1733     2.5230    -0.5233
P      0.8631     2.3269     0.6988
C     -0.5877     3.4088     0.5197
C     -1.6933     3.0851     1.2379
C     -2.8615     3.8467     1.1953
C     -2.9370     4.7797     0.1628
C     -1.9074     4.9485    -0.7636
C     -0.6548     4.3123    -0.5558
C      1.4410     2.6164     2.3823
C      0.7615     2.0916     3.4759
C      1.3526     2.0623     4.7458
C      2.3896     2.9179     4.9689
C      3.0611     3.5719     3.9373
C      2.6726     3.3216     2.6057
H      1.3807    -1.5794     4.8150
H      0.0586    -3.0327     4.1807
H      1.6512    -2.5584     3.2482
H      2.5539    -0.6340    -0.2899
H      2.3138     0.0724     1.9871
H      3.7045     0.9861     1.4004
H      3.4370    -2.0899     1.6173
H      4.8153    -1.2434     0.7044
H      7.6017    -1.5836     4.5414
H      8.8423    -3.7108     4.8901
H      8.0865    -5.7818     3.7315
H      6.0248    -5.7490     2.3477
H      4.8917    -3.6877     1.8756
H      3.9971    -3.6390     4.2014
H      2.7159    -4.2074     6.2015
H      2.1735    -2.4566     7.9178
H      3.4453    -0.3078     7.8351
H      4.7155     0.3138     5.8082
H      3.9426     1.1695    -0.7821
H      2.5041     0.7188    -1.7645
H      1.7275     2.8660    -1.4434
H      2.9464     3.2386    -0.2098
H     -1.7228     2.1573     1.8409
H     -3.7130     3.6263     1.8554
H     -3.8522     5.3428     0.0699
H     -1.9921     5.5657    -1.6502
H      0.1641     4.4961    -1.2187
H     -0.2012     1.5566     3.3302
H      0.8755     1.4968     5.5496
H      2.7667     3.0703     5.9825
H      3.8149     4.3179     4.0919
H      3.3134     3.6710     1.8322
72
{"conf": 10, "E": 260.08, "rms": -1.0, "geom": "OH", "total_charge": 0, "CA_charge": 1, "smiles": "C[C:1]#[3N:2]->[Mn+:3]1(<-[4C-:4]#[O+:5])(<-[5C-:6]#[O+:7])(<-[6H-:8])<-[1N@H:9]([CH2:10][CH2:11][P:12]([c:13]2[cH:14][cH:15][cH:16][cH:17][cH:18]2)[c:19]2[cH:20][cH:21][cH:22][cH:23][cH:24]2)[CH2:25][CH2:26][2P:27]->1([c:28]1[cH:29][cH:30][cH:31][cH:32][cH:33]1)[c:34]1[cH:35][cH:36][cH:37][cH:38][cH:39]1", "smiles3D": "C([C:1]#[3N:2]->[Mn+:3]1(<-[4C-:4]#[O+:5])(<-[5C-:6]#[O+:7])(<-[6H-:8])<-[1N@@:9]([C:10]([C:11]([P:12]([c:13]2[c:14]([H:48])[c:15]([H:49])[c:16]([H:50])[c:17]([H:51])[c:18]2[H:52])[c:19]2[c:20]([H:53])[c:21]([H:54])[c:22]([H:55])[c:23]([H:56])[c:24]2[H:57])([H:46])[H:47])([H:44])[H:45])([H:43])[C:25]([H:58])([H:59])[C:26]([H:60])([H:61])[2P:27]->1([c:28]1[c:29]([H:62])[c:30]([H:63])[c:31]([H:64])[c:32]([H:65])[c:33]1[H:66])[c:34]1[c:35]([H:67])[c:36]([H:68])[c:37]([H:69])[c:38]([H:70])[c:39]1[H:71])([H:40])([H:41])[H:42]", "smiles3Dx": "C([C:1]#[3N:2]->[Mn+:3]1(<-[4C-:4]#[O+:5])(<-[5C-:6]#[O+:7])(<-[6H-:8])<-[1N@@:9]([C:10]([C:11]([P:12]([c:13]2[c:14]([H:48])[c:15]([H:49])[c:16]([H:50])[c:17]([H:51])[c:18]2[H:52])[c:19]2[c:20]([H:53])[c:21]([H:54])[c:22]([H:55])[c:23]([H:56])[c:24]2[H:57])([H:46])[H:47])([H:44])[H:45])([H:43])[C:25]([H:58])([H:59])[C:26]([H:60])([H:61])[2P:27]->1([c:28]1[c:29]([H:62])[c:30]([H:63])[c:31]([H:64])[c:32]([H:65])[c:33]1[H:66])[c:34]1[c:35]([H:67])[c:36]([H:68])[c:37]([H:69])[c:38]([H:70])[c:39]1[H:71])([H:40])([H:41])[H:42]", "dummies": []}
C      2.9917     2.3123    -2.7091
C      1.7972     1.9682    -1.9550
N      0.9325     1.4700    -1.2688
Mn     0.0000     0.0000     0.0000
C      1.9312     0.1688     1.0524
O      3.0630     0.3720     1.5293
C     -0.8012    -1.4436     1.4744
O     -1.2094    -2.2704     2.2592
H     -0.7654     1.3257     0.9523
N      0.5647    -1.7344    -1.3726
C      1.8086    -2.2737    -0.8690
C      2.4165    -3.1613    -1.9567
P      3.8301    -4.2023    -1.3978
C      4.9908    -3.2679    -0.3544
C      5.4544    -3.7784     0.8666
C      6.1371    -2.9299     1.7403
C      6.4310    -1.6288     1.3630
C      6.1681    -1.2033     0.0624
C      5.4587    -2.0381    -0.8047
C      3.2459    -5.7528    -0.5539
C      3.3269    -6.9438    -1.2554
C      3.0365    -8.1655    -0.5955
C      2.6049    -8.1141     0.7165
C      2.4219    -6.9194     1.3901
C      2.7651    -5.7029     0.7406
C      0.5308    -1.1861    -2.7574
C     -0.8394    -0.4975    -3.1489
P     -1.8769    -0.2917    -1.7223
C     -2.9828     1.0512    -1.8756
C     -3.7585     1.4106    -0.7309
C     -4.7025     2.3922    -0.8283
C     -4.9281     3.0784    -1.9857
C     -4.1644     2.7993    -3.1013
C     -3.2116     1.7937    -3.0694
C     -2.8542    -1.8278    -1.4691
C     -3.3095    -2.0659    -0.1264
C     -3.9340    -3.2316     0.1546
C     -4.1470    -4.2245    -0.8032
C     -3.7421    -3.9620    -2.1086
C     -3.0442    -2.8060    -2.4404
H      3.6868     2.8529    -2.0465
H      3.5357     1.4184    -2.9626
H      3.0327     2.9090    -3.6258
H     -0.1239    -2.3497    -1.2126
H      2.5337    -1.5195    -0.6034
H      1.5450    -2.8717     0.0478
H      1.6534    -3.9018    -2.3321
H      2.7692    -2.5892    -2.8188
H      5.2384    -4.7810     1.1737
H      6.3967    -3.2772     2.7211
H      6.9163    -0.9559     2.0618
H      6.4541    -0.2263    -0.2478
H      5.2460    -1.6881    -1.8060
H      3.6145    -6.9860    -2.2877
H      3.1632    -9.0925    -1.1172
H      2.4048    -9.0544     1.2393
H      2.0885    -6.8912     2.4048
H      2.6757    -4.7721     1.2603
H      0.6548    -1.9891    -3.3293
H      1.3861    -0.4235    -2.9306
H     -0.6138     0.5133    -3.6001
H     -1.3243    -1.1381    -3.8468
H     -3.5168     0.9235     0.2231
H     -5.2764     2.5875     0.0560
H     -5.7503     3.7696    -2.0491
H     -4.2804     3.3777    -3.9801
H     -2.5766     1.5992    -3.9485
H     -3.2230    -1.2848     0.6097
H     -4.1840    -3.4379     1.1814
H     -4.6468    -5.1484    -0.5410
H     -3.9334    -4.7090    -2.8566
H     -2.6696    -2.6959    -3.4139
72
{"conf": 11, "E": 122.23, "rms": -1.0, "geom": "OH", "total_charge": 0, "CA_charge": 1, "smiles": "C[C:1]#[3N:2]->[Mn+:3]1(<-[4C-:4]#[O+:5])(<-[5C-:6]#[O+:7])(<-[6H-:8])<-[1N@H:9]([CH2:10][CH2:11][P:12]([c:13]2[cH:14][cH:15][cH:16][cH:17][cH:18]2)[c:19]2[cH:20][cH:21][cH:22][cH:23][cH:24]2)[CH2:25][CH2:26][2P:27]->1([c:28]1[cH:29][cH:30][cH:31][cH:32][cH:33]1)[c:34]1[cH:35][cH:36][cH:37][cH:38][cH:39]1", "smiles3D": "C([C:1]#[3N:2]->[Mn+:3]1(<-[4C-:4]#[O+:5])(<-[5C-:6]#[O+:7])(<-[6H-:8])<-[1N@@:9]([C:10]([C:11]([P:12]([c:13]2[c:14]([H:48])[c:15]([H:49])[c:16]([H:50])[c:17]([H:51])[c:18]2[H:52])[c:19]2[c:20]([H:53])[c:21]([H:54])[c:22]([H:55])[c:23]([H:56])[c:24]2[H:57])([H:46])[H:47])([H:44])[H:45])([H:43])[C:25]([H:58])([H:59])[C:26]([H:60])([H:61])[2P:27]->1([c:28]1[c:29]([H:62])[c:30]([H:63])[c:31]([H:64])[c:32]([H:65])[c:33]1[H:66])[c:34]1[c:35]([H:67])[c:36]([H:68])[c:37]([H:69])[c:38]([H:70])[c:39]1[H:71])([H:40])([H:41])[H:42]", "smiles3Dx": "C([C:1]#[3N:2]->[Mn+:3]1(<-[4C-:4]#[O+:5])(<-[5C-:6]#[O+:7])(<-[6H-:8])<-[1N@@:9]([C:10]([C:11]([P:12]([c:13]2[c:14]([H:48])[c:15]([H:49])[c:16]([H:50])[c:17]([H:51])[c:18]2[H:52])[c:19]2[c:20]([H:53])[c:21]([H:54])[c:22]([H:55])[c:23]([H:56])[c:24]2[H:57])([H:46])[H:47])([H:44])[H:45])([H:43])[C:25]([H:58])([H:59])[C:26]([H:60])([H:61])[2P:27]->1([c:28]1[c:29]([H:62])[c:30]([H:63])[c:31]([H:64])[c:32]([H:65])[c:33]1[H:66])[c:34]1[c:35]([H:67])[c:36]([H:68])[c:37]([H:69])[c:38]([H:70])[c:39]1[H:71])([H:40])([H:41])[H:42]", "dummies": []}
C     -2.2498    -3.2027     3.0823
C     -1.5768    -2.2669     2.1829
N     -1.0182    -1.4779     1.4240
Mn     0.0000     0.0000     0.0000
C      2.0592    -0.8351     0.5521
O      3.1461    -1.2734     0.8318
C      1.0103     1.4543    -1.4490
O      1.5410     2.2222    -2.2126
H     -0.1848    -1.2159    -1.3684
N     -0.0456     1.6776     1.5919
C      0.8947     1.4952     2.6281
C      0.6346     0.3056     3.5638
P      1.8409     0.3409     4.9942
C      1.2888    -1.0035     6.1423
C      0.2239    -1.8694     5.8331
C     -0.1330    -2.8895     6.7196
C      0.5713    -3.0575     7.9146
C      1.6337    -2.2043     8.2255
C      1.9907    -1.1819     7.3430
C      3.3268    -0.4302     4.2133
C      4.3682     0.3975     3.7713
C      5.5085    -0.1570     3.1823
C      5.6160    -1.5437     3.0347
C      4.5757    -2.3744     3.4618
C      3.4275    -1.8214     4.0376
C     -1.3964     1.8739     2.0037
C     -2.3469     2.3402     0.8636
P     -2.3100     1.1336    -0.4633
C     -2.4932     2.0248    -1.9972
C     -3.3137     3.1614    -2.0709
C     -3.4746     3.8296    -3.2877
C     -2.8227     3.3658    -4.4352
C     -2.0185     2.2242    -4.3680
C     -1.8605     1.5500    -3.1537
C     -3.7660     0.1140    -0.3031
C     -5.0317     0.6937    -0.1104
C     -6.1616    -0.1203     0.0199
C     -6.0365    -1.5099    -0.0527
C     -4.7850    -2.0888    -0.2845
C     -3.6543    -1.2781    -0.4177
H     -3.0017    -3.7849     2.5115
H     -2.7535    -2.6339     3.8899
H     -1.5054    -3.8977     3.5236
H      0.2079     2.4405     1.1512
H      0.9250     2.4254     3.2442
H      1.8971     1.3625     2.1641
H      0.7526    -0.6487     3.0176
H     -0.3808     0.3762     3.9992
H     -0.3283    -1.7742     4.9124
H     -0.9535    -3.5526     6.4776
H      0.2959    -3.8496     8.5980
H      2.1829    -2.3345     9.1489
H      2.8209    -0.5318     7.5916
H      4.2996     1.4723     3.8849
H      6.3105     0.4894     2.8488
H      6.5038    -1.9753     2.5880
H      4.6588    -3.4461     3.3425
H      2.6287    -2.4808     4.3480
H     -1.7949     0.9184     2.4033
H     -1.4296     2.6350     2.8177
H     -3.3758     2.4388     1.2594
H     -2.0043     3.3245     0.4826
H     -3.8349     3.5301    -1.1977
H     -4.1044     4.7079    -3.3417
H     -2.9510     3.8851    -5.3760
H     -1.5206     1.8571    -5.2572
H     -1.2500     0.6570    -3.1164
H     -5.1511     1.7678    -0.0659
H     -7.1353     0.3265     0.1742
H     -6.9143    -2.1364     0.0478
H     -4.6899    -3.1634    -0.3546
H     -2.6952    -1.7370    -0.6162
72
{"conf": 12, "E": 125.96, "rms": -1.0, "geom": "OH", "total_charge": 0, "CA_charge": 1, "smiles": "C[C:1]#[3N:2]->[Mn+:3]1(<-[4C-:4]#[O+:5])(<-[5C-:6]#[O+:7])(<-[6H-:8])<-[1N@H:9]([CH2:10][CH2:11][P:12]([c:13]2[cH:14][cH:15][cH:16][cH:17][cH:18]2)[c:19]2[cH:20][cH:21][cH:22][cH:23][cH:24]2)[CH2:25][CH2:26][2P:27]->1([c:28]1[cH:29][cH:30][cH:31][cH:32][cH:33]1)[c:34]1[cH:35][cH:36][cH:37][cH:38][cH:39]1", "smiles3D": "C([C:1]#[3N:2]->[Mn+:3]1(<-[4C-:4]#[O+:5])(<-[5C-:6]#[O+:7])(<-[6H-:8])<-[1N@@:9]([C:10]([C:11]([P:12]([c:13]2[c:14]([H:48])[c:15]([H:49])[c:16]([H:50])[c:17]([H:51])[c:18]2[H:52])[c:19]2[c:20]([H:53])[c:21]([H:54])[c:22]([H:55])[c:23]([H:56])[c:24]2[H:57])([H:46])[H:47])([H:44])[H:45])([H:43])[C:25]([H:58])([H:59])[C:26]([H:60])([H:61])[2P:27]->1([c:28]1[c:29]([H:62])[c:30]([H:63])[c:31]([H:64])[c:32]([H:65])[c:33]1[H:66])[c:34]1[c:35]([H:67])[c:36]([H:68])[c:37]([H:69])[c:38]([H:70])[c:39]1[H:71])([H:40])([H:41])[H:42]", "smiles3Dx": "C([C:1]#[3N:2]->[Mn+:3]1(<-[4C-:4]#[O+:5])(<-[5C-:6]#[O+:7])(<-[6H-:8])<-[1N@@:9]([C:10]([C:11]([P:12]([c:13]2[c:14]([H:48])[c:15]([H:49])[c:16]([H:50])[c:17]([H:51])[c:18]2[H:52])[c:19]2[c:20]([H:53])[c:21]([H:54])[c:22]([H:55])[c:23]([H:56])[c:24]2[H:57])([H:46])[H:47])([H:44])[H:45])([H:43])[C:25]([H:58])([H:59])[C:26]([H:60])([H:61])[2P:27]->1([c:28]1[c:29]([H:62])[c:30]([H:63])[c:31]([H:64])[c:32]([H:65])[c:33]1[H:66])[c:34]1[c:35]([H:67])[c:36]([H:68])[c:37]([H:69])[c:38]([H:70])[c:39]1[H:71])([H:40])([H:41])[H:42]", "dummies": []}
C     -2.6185    -0.8959     4.1427
C     -1.8574    -0.6309     2.9235
N     -1.2135    -0.4111     1.9011
Mn     0.0000     0.0000     0.0000
C     -1.6273     1.4502    -0.7108
O     -2.4839     2.2131    -1.0840
C      1.2124     0.4811    -1.8808
O      1.8572     0.7437    -2.8658
H      0.8873     1.3462     0.8813
N     -0.8483    -1.9124    -0.9880
C     -2.2007    -1.7096    -1.3176
C     -2.3651    -1.0969    -2.7164
P     -2.1169    -2.4155    -4.0331
C     -3.8503    -2.7292    -4.5927
C     -4.2949    -4.0530    -4.7006
C     -5.5957    -4.3282    -5.1317
C     -6.4648    -3.2797    -5.4511
C     -6.0264    -1.9575    -5.3503
C     -4.7236    -1.6788    -4.9239
C     -1.3319    -1.4398    -5.3965
C     -0.0635    -0.8859    -5.1758
C      0.5841    -0.1676    -6.1853
C     -0.0277    -0.0070    -7.4297
C     -1.2782    -0.5829    -7.6716
C     -1.9244    -1.3075    -6.6638
C     -0.6307    -3.0045    -0.0993
C      0.8651    -3.3298     0.1993
P      1.7334    -1.8304     0.6652
C      2.1295    -2.0048     2.3961
C      2.8376    -3.1278     2.8516
C      3.1790    -3.2409     4.2043
C      2.8213    -2.2319     5.1058
C      2.1202    -1.1110     4.6552
C      1.7744    -0.9959     3.3030
C      3.2713    -1.8303    -0.2481
C      4.4844    -1.5212     0.3902
C      5.6747    -1.5010    -0.3438
C      5.6605    -1.7684    -1.7146
C      4.4549    -2.0544    -2.3600
C      3.2627    -2.0767    -1.6325
H     -2.0582    -1.6133     4.7801
H     -2.7636     0.0516     4.6990
H     -3.6059    -1.3216     3.8810
H     -0.3592    -2.0715    -1.7416
H     -2.7788    -2.6616    -1.2805
H     -2.6352    -1.0162    -0.5700
H     -1.6107    -0.2972    -2.8449
H     -3.3689    -0.6349    -2.7976
H     -3.6308    -4.8737    -4.4602
H     -5.9333    -5.3524    -5.2119
H     -7.4731    -3.4944    -5.7826
H     -6.6966    -1.1471    -5.6031
H     -4.3953    -0.6503    -4.8739
H      0.4313    -1.0295    -4.2255
H      1.5620     0.2581    -6.0028
H      0.4736     0.5472    -8.2130
H     -1.7431    -0.4777    -8.6427
H     -2.8693    -1.7742    -6.8908
H     -1.1388    -2.7800     0.8608
H     -1.0938    -3.9234    -0.5281
H      1.3296    -3.7734    -0.7046
H      0.9220    -4.0638     1.0289
H      3.1440    -3.9045     2.1592
H      3.7342    -4.1055     4.5494
H      3.1004    -2.3158     6.1499
H      1.8609    -0.3202     5.3474
H      1.2598    -0.1071     2.9644
H      4.5208    -1.2768     1.4458
H      6.6105    -1.2590     0.1457
H      6.5821    -1.7472    -2.2813
H      4.4394    -2.2530    -3.4281
H      2.3364    -2.2741    -2.1566
72
{"conf": 13, "E": 121.92, "rms": -1.0, "geom": "OH", "total_charge": 0, "CA_charge": 1, "smiles": "C[C:1]#[3N:2]->[Mn+:3]1(<-[4C-:4]#[O+:5])(<-[5C-:6]#[O+:7])(<-[6H-:8])<-[1N@H:9]([CH2:10][CH2:11][P:12]([c:13]2[cH:14][cH:15][cH:16][cH:17][cH:18]2)[c:19]2[cH:20][cH:21][cH:22][cH:23][cH:24]2)[CH2:25][CH2:26][2P:27]->1([c:28]1[cH:29][cH:30][cH:31][cH:32][cH:33]1)[c:34]1[cH:35][cH:36][cH:37][cH:38][cH:39]1", "smiles3D": "C([C:1]#[3N:2]->[Mn+:3]1(<-[4C-:4]#[O+:5])(<-[5C-:6]#[O+:7])(<-[6H-:8])<-[1N@@:9]([C:10]([C:11]([P:12]([c:13]2[c:14]([H:48])[c:15]([H:49])[c:16]([H:50])[c:17]([H:51])[c:18]2[H:52])[c:19]2[c:20]([H:53])[c:21]([H:54])[c:22]([H:55])[c:23]([H:56])[c:24]2[H:57])([H:46])[H:47])([H:44])[H:45])([H:43])[C:25]([H:58])([H:59])[C:26]([H:60])([H:61])[2P:27]->1([c:28]1[c:29]([H:62])[c:30]([H:63])[c:31]([H:64])[c:32]([H:65])[c:33]1[H:66])[c:34]1[c:35]([H:67])[c:36]([H:68])[c:37]([H:69])[c:38]([H:70])[c:39]1[H:71])([H:40])([H:41])[H:42]", "smiles3Dx": "C([C:1]#[3N:2]->[Mn+:3]1(<-[4C-:4]#[O+:5])(<-[5C-:6]#[O+:7])(<-[6H-:8])<-[1N@@:9]([C:10]([C:11]([P:12]([c:13]2[c:14]([H:48])[c:15]([H:49])[c:16]([H:50])[c:17]([H:51])[c:18]2[H:52])[c:19]2[c:20]([H:53])[c:21]([H:54])[c:22]([H:55])[c:23]([H:56])[c:24]2[H:57])([H:46])[H:47])([H:44])[H:45])([H:43])[C:25]([H:58])([H:59])[C:26]([H:60])([H:61])[2P:27]->1([c:28]1[c:29]([H:62])[c:30]([H:63])[c:31]([H:64])[c:32]([H:65])[c:33]1[H:66])[c:34]1[c:35]([H:67])[c:36]([H:68])[c:37]([H:69])[c:38]([H:70])[c:39]1[H:71])([H:40])([H:41])[H:42]", "dummies": []}
C      3.0760     3.7098     1.2601
C      2.1628     2.6306     0.8949
N      1.4029     1.7167     0.5824
Mn     0.0000     0.0000     0.0000
C     -1.8106     1.3036     0.5074
O     -2.7647     1.9906     0.7763
C     -1.4079    -1.6936    -0.6331
O     -2.1444    -2.5914    -0.9652
H      0.0451     0.5906    -1.7415
N      0.1181    -0.9275     2.1104
C      0.6896     0.0004     2.9914
C      0.4243    -0.2583     4.4924
P     -1.2763     0.3273     5.0393
C     -1.3228    -0.1542     6.8291
C     -2.5450    -0.5208     7.4176
C     -2.6053    -0.8569     8.7755
C     -1.4517    -0.8134     9.5621
C     -0.2378    -0.4172     8.9934
C     -0.1750    -0.0736     7.6376
C     -2.3427    -0.9978     4.3201
C     -2.1221    -2.3532     4.6176
C     -2.9090    -3.3382     4.0190
C     -3.9159    -2.9766     3.1231
C     -4.1416    -1.6287     2.8276
C     -3.3599    -0.6392     3.4297
C      0.7550    -2.2108     2.0370
C      2.1475    -2.2855     1.3386
P      2.0522    -1.5651    -0.2952
C      1.9190    -2.8972    -1.4808
C      2.5170    -2.7722    -2.7471
C      2.4036    -3.8020    -3.6830
C      1.6772    -4.9550    -3.3736
C      1.0710    -5.0830    -2.1210
C      1.1842    -4.0562    -1.1805
C      3.6263    -0.7790    -0.5895
C      3.6785     0.4398    -1.2781
C      4.9088     1.0530    -1.5326
C      6.0912     0.4460    -1.1107
C      6.0487    -0.7822    -0.4437
C      4.8190    -1.3998    -0.1861
H      3.1426     4.4385     0.4259
H      4.0825     3.2845     1.4597
H      2.7000     4.2223     2.1705
H     -0.7428    -1.0646     2.3612
H      0.2809     1.0020     2.7372
H      1.7875     0.0329     2.8286
H      1.1730     0.3380     5.0513
H      0.5791    -1.3175     4.7675
H     -3.4519    -0.5519     6.8238
H     -3.5519    -1.1414     9.2178
H     -1.5007    -1.0769    10.6121
H      0.6537    -0.3698     9.6076
H      0.7666     0.2614     7.2329
H     -1.3454    -2.6466     5.3126
H     -2.7382    -4.3834     4.2452
H     -4.5233    -3.7401     2.6596
H     -4.9238    -1.3490     2.1362
H     -3.5449     0.4040     3.2007
H      0.8625    -2.6281     3.0600
H      0.0624    -2.8830     1.4838
H      2.8946    -1.7342     1.9432
H      2.4641    -3.3478     1.2597
H      3.0712    -1.8839    -3.0131
H      2.8812    -3.7071    -4.6470
H      1.5874    -5.7463    -4.1046
H      0.5013    -5.9722    -1.8816
H      0.6902    -4.1757    -0.2280
H      2.7729     0.9139    -1.6217
H      4.9441     1.9940    -2.0661
H      7.0470     0.9176    -1.3054
H      6.9718    -1.2542    -0.1252
H      4.8061    -2.3588     0.3139
72
{"conf": 14, "E": 137.19, "rms": -1.0, "geom": "OH", "total_charge": 0, "CA_charge": 1, "smiles": "C[C:1]#[3N:2]->[Mn+:3]1(<-[4C-:4]#[O+:5])(<-[5C-:6]#[O+:7])(<-[6H-:8])<-[1N@H:9]([CH2:10][CH2:11][P:12]([c:13]2[cH:14][cH:15][cH:16][cH:17][cH:18]2)[c:19]2[cH:20][cH:21][cH:22][cH:23][cH:24]2)[CH2:25][CH2:26][2P:27]->1([c:28]1[cH:29][cH:30][cH:31][cH:32][cH:33]1)[c:34]1[cH:35][cH:36][cH:37][cH:38][cH:39]1", "smiles3D": "C([C:1]#[3N:2]->[Mn+:3]1(<-[4C-:4]#[O+:5])(<-[5C-:6]#[O+:7])(<-[6H-:8])<-[1N@@:9]([C:10]([C:11]([P:12]([c:13]2[c:14]([H:48])[c:15]([H:49])[c:16]([H:50])[c:17]([H:51])[c:18]2[H:52])[c:19]2[c:20]([H:53])[c:21]([H:54])[c:22]([H:55])[c:23]([H:56])[c:24]2[H:57])([H:46])[H:47])([H:44])[H:45])([H:43])[C:25]([H:58])([H:59])[C:26]([H:60])([H:61])[2P:27]->1([c:28]1[c:29]([H:62])[c:30]([H:63])[c:31]([H:64])[c:32]([H:65])[c:33]1[H:66])[c:34]1[c:35]([H:67])[c:36]([H:68])[c:37]([H:69])[c:38]([H:70])[c:39]1[H:71])([H:40])([H:41])[H:42]", "smiles3Dx": "C([C:1]#[3N:2]->[Mn+:3]1(<-[4C-:4]#[O+:5])(<-[5C-:6]#[O+:7])(<-[6H-:8])<-[1N@@:9]([C:10]([C:11]([P:12]([c:13]2[c:14]([H:48])[c:15]([H:49])[c:16]([H:50])[c:17]([H:51])[c:18]2[H:52])[c:19]2[c:20]([H:53])[c:21]([H:54])[c:22]([H:55])[c:23]([H:56])[c:24]2[H:57])([H:46])[H:47])([H:44])[H:45])([H:43])[C:25]([H:58])([H:59])[C:26]([H:60])([H:61])[2P:27]->1([c:28]1[c:29]([H:62])[c:30]([H:63])[c:31]([H:64])[c:32]([H:65])[c:33]1[H:66])[c:34]1[c:35]([H:67])[c:36]([H:68])[c:37]([H:69])[c:38]([H:70])[c:39]1[H:71])([H:40])([H:41])[H:42]", "dummies": []}
C      1.5140     4.0981     2.3826
C      1.0477     2.8970     1.6947
N      0.6704     1.8869     1.1086
Mn     0.0000     0.0000     0.0000
C     -0.0731    -1.1379     1.9923
O     -0.1135    -1.7319     3.0402
C     -0.6595    -1.9151    -1.0639
O     -1.0072    -2.9241    -1.6227
H     -1.7581     0.5228     0.1752
N      2.1914    -0.5125    -0.5225
C      2.9072    -0.8522     0.6387
C      2.9741    -2.3738     0.9039
P      4.1100    -3.3489    -0.2481
C      5.5858    -2.3116    -0.6795
C      6.1454    -2.3467    -1.9643
C      7.2756    -1.5796    -2.2680
C      7.8862    -0.8086    -1.2777
C      7.3922    -0.8412     0.0261
C      6.2578    -1.6038     0.3295
C      3.0996    -3.6793    -1.7679
C      3.0459    -2.7817    -2.8485
C      2.2247    -3.0491    -3.9488
C      1.4512    -4.2114    -3.9808
C      1.4945    -5.1085    -2.9091
C      2.3119    -4.8401    -1.8046
C      2.7624     0.5756    -1.2486
C      2.0497     0.9318    -2.5847
P      0.3063     1.2243    -2.2911
C      0.0711     2.9970    -2.3337
C      0.9530     3.8450    -1.6451
C      0.7727     5.2306    -1.6852
C     -0.2861     5.7814    -2.4145
C     -1.1730     4.9444    -3.0972
C     -1.0070     3.5563    -3.0484
C     -0.5338     0.5498    -3.7151
C      0.0091     0.7019    -5.0019
C     -0.6371     0.1391    -6.1057
C     -1.8250    -0.5730    -5.9331
C     -2.3873    -0.6951    -4.6602
C     -1.7508    -0.1228    -3.5563
H      2.1274     3.8067     3.2628
H      2.1339     4.6998     1.6866
H      0.6456     4.6987     2.7208
H      2.1598    -1.2213    -1.0763
H      2.3875    -0.3700     1.4929
H      3.9421    -0.4517     0.6126
H      1.9542    -2.8057     0.8337
H      3.3394    -2.5315     1.9406
H      5.7259    -2.9790    -2.7328
H      7.6866    -1.5941    -3.2674
H      8.7633    -0.2177    -1.5146
H      7.8889    -0.2757     0.8024
H      5.8985    -1.6355     1.3490
H      3.6154    -1.8637    -2.8371
H      2.1808    -2.3519    -4.7740
H      0.8156    -4.4130    -4.8359
H      0.8925    -6.0099    -2.9350
H      2.3280    -5.5360    -0.9768
H      2.7533     1.4701    -0.5906
H      3.8259     0.3376    -1.4891
H      2.5125     1.8393    -3.0258
H      2.1658     0.0880    -3.2910
H      1.7843     3.4473    -1.0829
H      1.4535     5.8805    -1.1504
H     -0.4177     6.8555    -2.4423
H     -1.9988     5.3750    -3.6603
H     -1.7244     2.9290    -3.5663
H      0.9259     1.2498    -5.1568
H     -0.2132     0.2491    -7.0943
H     -2.3149    -1.0105    -6.7883
H     -3.3147    -1.2336    -4.5241
H     -2.2080    -0.2123    -2.5809
72
{"conf": 15, "E": 126.75, "rms": -1.0, "geom": "OH", "total_charge": 0, "CA_charge": 1, "smiles": "C[C:1]#[3N:2]->[Mn+:3]1(<-[4C-:4]#[O+:5])(<-[5C-:6]#[O+:7])(<-[6H-:8])<-[1N@H:9]([CH2:10][CH2:11][P:12]([c:13]2[cH:14][cH:15][cH:16][cH:17][cH:18]2)[c:19]2[cH:20][cH:21][cH:22][cH:23][cH:24]2)[CH2:25][CH2:26][2P:27]->1([c:28]1[cH:29][cH:30][cH:31][cH:32][cH:33]1)[c:34]1[cH:35][cH:36][cH:37][cH:38][cH:39]1", "smiles3D": "C([C:1]#[3N:2]->[Mn+:3]1(<-[4C-:4]#[O+:5])(<-[5C-:6]#[O+:7])(<-[6H-:8])<-[1N@@:9]([C:10]([C:11]([P:12]([c:13]2[c:14]([H:48])[c:15]([H:49])[c:16]([H:50])[c:17]([H:51])[c:18]2[H:52])[c:19]2[c:20]([H:53])[c:21]([H:54])[c:22]([H:55])[c:23]([H:56])[c:24]2[H:57])([H:46])[H:47])([H:44])[H:45])([H:43])[C:25]([H:58])([H:59])[C:26]([H:60])([H:61])[2P:27]->1([c:28]1[c:29]([H:62])[c:30]([H:63])[c:31]([H:64])[c:32]([H:65])[c:33]1[H:66])[c:34]1[c:35]([H:67])[c:36]([H:68])[c:37]([H:69])[c:38]([H:70])[c:39]1[H:71])([H:40])([H:41])[H:42]", "smiles3Dx": "C([C:1]#[3N:2]->[Mn+:3]1(<-[4C-:4]#[O+:5])(<-[5C-:6]#[O+:7])(<-[6H-:8])<-[1N@@:9]([C:10]([C:11]([P:12]([c:13]2[c:14]([H:48])[c:15]([H:49])[c:16]([H:50])[c:17]([H:51])[c:18]2[H:52])[c:19]2[c:20]([H:53])[c:21]([H:54])[c:22]([H:55])[c:23]([H:56])[c:24]2[H:57])([H:46])[H:47])([H:44])[H:45])([H:43])[C:25]([H:58])([H:59])[C:26]([H:60])([H:61])[2P:27]->1([c:28]1[c:29]([H:62])[c:30]([H:63])[c:31]([H:64])[c:32]([H:65])[c:33]1[H:66])[c:34]1[c:35]([H:67])[c:36]([H:68])[c:37]([H:69])[c:38]([H:70])[c:39]1[H:71])([H:40])([H:41])[H:42]", "dummies": []}
C      2.7916     4.0587    -0.7715
C      1.9718     2.8678    -0.5547
N      1.2856     1.8667    -0.3670
Mn     0.0000     0.0000     0.0000
C      1.5422    -1.2750    -1.1112
O      2.3598    -1.9462    -1.6887
C     -1.1780    -1.9131     0.4575
O     -1.8007    -2.9205     0.6940
H      0.8741    -0.2018     1.6059
N     -1.3725     0.3043    -1.8532
C     -0.9358     1.3472    -2.7200
C     -0.5893     0.8668    -4.1452
P      1.1824     0.2668    -4.2483
C      2.2477     1.7838    -4.2721
C      1.7188     3.0885    -4.2587
C      2.5700     4.1933    -4.3474
C      3.9532     4.0107    -4.4341
C      4.4864     2.7196    -4.4357
C      3.6374     1.6115    -4.3549
C      1.2485    -0.1743    -6.0373
C      1.0137     0.7877    -7.0327
C      1.0487     0.4215    -8.3828
C      1.3114    -0.9045    -8.7426
C      1.5421    -1.8672    -7.7544
C      1.5108    -1.5032    -6.4033
C     -2.7218     0.4598    -1.3875
C     -2.9878     1.6348    -0.3951
P     -1.8898     1.4913     1.0147
C     -1.4183     3.1427     1.5015
C     -0.1760     3.3499     2.1175
C      0.2168     4.6353     2.4995
C     -0.6361     5.7214     2.2790
C     -1.8860     5.5182     1.6854
C     -2.2836     4.2316     1.3045
C     -2.8488     0.8326     2.3664
C     -2.3457    -0.2303     3.1299
C     -3.0724    -0.7125     4.2230
C     -4.2962    -0.1332     4.5681
C     -4.7945     0.9363     3.8179
C     -4.0644     1.4310     2.7308
H      2.1610     4.8749    -1.1826
H      3.6009     3.8156    -1.4878
H      3.2397     4.3822     0.1919
H     -1.3396    -0.4938    -2.3018
H     -1.7104     2.1411    -2.8155
H     -0.0485     1.8162    -2.2852
H     -1.2679     0.0400    -4.4435
H     -0.7547     1.6848    -4.8768
H      0.6589     3.2699    -4.1849
H      2.1572     5.1935    -4.3445
H      4.6108     4.8669    -4.4933
H      5.5571     2.5765    -4.5061
H      4.0617     0.6166    -4.3751
H      0.8056     1.8167    -6.7657
H      0.8646     1.1642    -9.1492
H      1.3341    -1.1860    -9.7881
H      1.7358    -2.8943    -8.0347
H      1.6670    -2.2563    -5.6422
H     -3.0185    -0.4858    -0.8827
H     -3.3926     0.5911    -2.2683
H     -2.8118     2.6001    -0.9088
H     -4.0436     1.5925    -0.0566
H      0.4886     2.5163     2.2971
H      1.1830     4.7915     2.9606
H     -0.3281     6.7180     2.5688
H     -2.5491     6.3580     1.5257
H     -3.2629     4.0976     0.8657
H     -1.3904    -0.6725     2.8966
H     -2.6857    -1.5376     4.8047
H     -4.8557    -0.5065     5.4166
H     -5.7338     1.3966     4.0916
H     -4.4480     2.2853     2.1889
72
{"conf": 16, "E": 124.28, "rms": -1.0, "geom": "OH", "total_charge": 0, "CA_charge": 1, "smiles": "C[C:1]#[3N:2]->[Mn+:3]1(<-[4C-:4]#[O+:5])(<-[5C-:6]#[O+:7])(<-[6H-:8])<-[1N@H:9]([CH2:10][CH2:11][P:12]([c:13]2[cH:14][cH:15][cH:16][cH:17][cH:18]2)[c:19]2[cH:20][cH:21][cH:22][cH:23][cH:24]2)[CH2:25][CH2:26][2P:27]->1([c:28]1[cH:29][cH:30][cH:31][cH:32][cH:33]1)[c:34]1[cH:35][cH:36][cH:37][cH:38][cH:39]1", "smiles3D": "C([C:1]#[3N:2]->[Mn+:3]1(<-[4C-:4]#[O+:5])(<-[5C-:6]#[O+:7])(<-[6H-:8])<-[1N@@:9]([C:10]([C:11]([P:12]([c:13]2[c:14]([H:48])[c:15]([H:49])[c:16]([H:50])[c:17]([H:51])[c:18]2[H:52])[c:19]2[c:20]([H:53])[c:21]([H:54])[c:22]([H:55])[c:23]([H:56])[c:24]2[H:57])([H:46])[H:47])([H:44])[H:45])([H:43])[C:25]([H:58])([H:59])[C:26]([H:60])([H:61])[2P:27]->1([c:28]1[c:29]([H:62])[c:30]([H:63])[c:31]([H:64])[c:32]([H:65])[c:33]1[H:66])[c:34]1[c:35]([H:67])[c:36]([H:68])[c:37]([H:69])[c:38]([H:70])[c:39]1[H:71])([H:40])([H:41])[H:42]", "smiles3Dx": "C([C:1]#[3N:2]->[Mn+:3]1(<-[4C-:4]#[O+:5])(<-[5C-:6]#[O+:7])(<-[6H-:8])<-[1N@@:9]([C:10]([C:11]([P:12]([c:13]2[c:14]([H:48])[c:15]([H:49])[c:16]([H:50])[c:17]([H:51])[c:18]2[H:52])[c:19]2[c:20]([H:53])[c:21]([H:54])[c:22]([H:55])[c:23]([H:56])[c:24]2[H:57])([H:46])[H:47])([H:44])[H:45])([H:43])[C:25]([H:58])([H:59])[C:26]([H:60])([H:61])[2P:27]->1([c:28]1[c:29]([H:62])[c:30]([H:63])[c:31]([H:64])[c:32]([H:65])[c:33]1[H:66])[c:34]1[c:35]([H:67])[c:36]([H:68])[c:37]([H:69])[c:38]([H:70])[c:39]1[H:71])([H:40])([H:41])[H:42]", "dummies": []}
C      0.0261    -4.9792     0.2276
C      0.0064    -3.5177     0.0952
N     -0.0005    -2.2897     0.0264
Mn     0.0000     0.0000     0.0000
C     -2.2737    -0.0130     0.2690
O     -3.4706    -0.0061     0.4076
C     -0.0208     2.2908     0.1470
O     -0.0336     3.4943     0.2410
H      0.2956    -0.0644     1.8119
N     -0.1056     0.1789    -2.3046
C     -0.2385    -1.0722    -2.9347
C     -1.6492    -1.6671    -2.8365
P     -1.9908    -2.7667    -4.3163
C     -0.7362    -4.0922    -4.0498
C     -0.9640    -5.1412    -3.1434
C      0.0079    -6.1330    -2.9601
C      1.2191    -6.0767    -3.6569
C      1.4559    -5.0215    -4.5512
C      0.4806    -4.0341    -4.7443
C     -3.5827    -3.6499    -3.9786
C     -4.1028    -4.4735    -4.9852
C     -5.2992    -5.1649    -4.7853
C     -5.9733    -5.0595    -3.5632
C     -5.4609    -4.2433    -2.5513
C     -4.2709    -3.5325    -2.7557
C      1.0612     0.8994    -2.7320
C      2.4294     0.2439    -2.3916
P      2.5391    -0.0118    -0.6202
C      3.5752     1.2767     0.0523
C      4.8322     1.5536    -0.5149
C      5.6717     2.5085     0.0718
C      5.2680     3.1837     1.2264
C      4.0235     2.9062     1.7963
C      3.1754     1.9523     1.2177
C      3.4163    -1.5461    -0.3708
C      4.4085    -1.9590    -1.2695
C      5.0758    -3.1729    -1.0724
C      4.7545    -3.9790     0.0233
C      3.7737    -3.5620     0.9312
C      3.1185    -2.3411     0.7421
H      0.0929    -5.2396     1.3044
H      0.9096    -5.3899    -0.3044
H     -0.9126    -5.4061    -0.1905
H     -0.8375     0.6965    -2.4994
H      0.4775    -1.7836    -2.4731
H      0.0108    -0.9654    -4.0152
H     -2.4062    -0.8574    -2.8284
H     -1.7367    -2.2548    -1.9089
H     -1.8774    -5.1929    -2.5691
H     -0.1592    -6.9407    -2.2609
H      1.9814    -6.8426    -3.4932
H      2.3933    -4.9701    -5.0939
H      0.6764    -3.2235    -5.4316
H     -3.5777    -4.5677    -5.9259
H     -5.6943    -5.8000    -5.5687
H     -6.8899    -5.6225    -3.3957
H     -5.9847    -4.1759    -1.6044
H     -3.9078    -2.8919    -1.9624
H      1.0448     1.8958    -2.2480
H      1.0106     1.0696    -3.8341
H      2.5073    -0.7308    -2.9090
H      3.2494     0.9046    -2.7351
H      5.1801     1.0204    -1.3879
H      6.6380     2.7172    -0.3590
H      5.9289     3.9066     1.6829
H      3.7278     3.4109     2.7015
H      2.2332     1.7213     1.7091
H      4.6835    -1.3522    -2.1156
H      5.8444    -3.4795    -1.7752
H      5.2690    -4.9209     0.1696
H      3.5191    -4.1875     1.7772
H      2.3648    -2.0253     1.4525
72
{"conf": 17, "E": 121.53, "rms": -1.0, "geom": "OH", "total_charge": 0, "CA_charge": 1, "smiles": "C[C:1]#[3N:2]->[Mn+:3]1(<-[4C-:4]#[O+:5])(<-[5C-:6]#[O+:7])(<-[6H-:8])<-[1N@H:9]([CH2:10][CH2:11][P:12]([c:13]2[cH:14][cH:15][cH:16][cH:17][cH:18]2)[c:19]2[cH:20][cH:21][cH:22][cH:23][cH:24]2)[CH2:25][CH2:26][2P:27]->1([c:28]1[cH:29][cH:30][cH:31][cH:32][cH:33]1)[c:34]1[cH:35][cH:36][cH:37][cH:38][cH:39]1", "smiles3D": "C([C:1]#[3N:2]->[Mn+:3]1(<-[4C-:4]#[O+:5])(<-[5C-:6]#[O+:7])(<-[6H-:8])<-[1N@@:9]([C:10]([C:11]([P:12]([c:13]2[c:14]([H:48])[c:15]([H:49])[c:16]([H:50])[c:17]([H:51])[c:18]2[H:52])[c:19]2[c:20]([H:53])[c:21]([H:54])[c:22]([H:55])[c:23]([H:56])[c:24]2[H:57])([H:46])[H:47])([H:44])[H:45])([H:43])[C:25]([H:58])([H:59])[C:26]([H:60])([H:61])[2P:27]->1([c:28]1[c:29]([H:62])[c:30]([H:63])[c:31]([H:64])[c:32]([H:65])[c:33]1[H:66])[c:34]1[c:35]([H:67])[c:36]([H:68])[c:37]([H:69])[c:38]([H:70])[c:39]1[H:71])([H:40])([H:41])[H:42]", "smiles3Dx": "C([C:1]#[3N:2]->[Mn+:3]1(<-[4C-:4]#[O+:5])(<-[5C-:6]#[O+:7])(<-[6H-:8])<-[1N@@:9]([C:10]([C:11]([P:12]([c:13]2[c:14]([H:48])[c:15]([H:49])[c:16]([H:50])[c:17]([H:51])[c:18]2[H:52])[c:19]2[c:20]([H:53])[c:21]([H:54])[c:22]([H:55])[c:23]([H:56])[c:24]2[H:57])([H:46])[H:47])([H:44])[H:45])([H:43])[C:25]([H:58])([H:59])[C:26]([H:60])([H:61])[2P:27]->1([c:28]1[c:29]([H:62])[c:30]([H:63])[c:31]([H:64])[c:32]([H:65])[c:33]1[H:66])[c:34]1[c:35]([H:67])[c:36]([H:68])[c:37]([H:69])[c:38]([H:70])[c:39]1[H:71])([H:40])([H:41])[H:42]", "dummies": []}
C      2.5962     3.4167    -2.5271
C      1.8334     2.4217    -1.7756
N      1.1929     1.5807    -1.1501
Mn     0.0000     0.0000     0.0000
C      0.2923     1.2056     1.9286
O      0.4477     1.8396     2.9423
C     -1.1994    -1.5525     1.1797
O     -1.8311    -2.3694     1.8022
H     -1.5578     0.8987    -0.3874
N      1.9042    -1.2953     0.2037
C      2.7787    -0.6281     1.0729
C      4.1195    -1.3426     1.3071
P      4.9634    -0.6705     2.8389
C      3.9376    -1.5013     4.1301
C      3.9165    -2.9003     4.2551
C      3.1131    -3.5076     5.2248
C      2.3232    -2.7231     6.0688
C      2.3359    -1.3307     5.9445
C      3.1397    -0.7205     4.9762
C      6.5235    -1.6567     2.9991
C      7.0330    -2.4338     1.9437
C      8.2299    -3.1404     2.1054
C      8.9290    -3.0722     3.3133
C      8.4335    -2.2938     4.3622
C      7.2385    -1.5853     4.2039
C      2.4126    -1.5507    -1.1087
C      1.4482    -2.3302    -2.0500
P     -0.1273    -1.4786    -2.1424
C     -1.4023    -2.7312    -2.1846
C     -1.3839    -3.7899    -1.2609
C     -2.3993    -4.7501    -1.2700
C     -3.4453    -4.6542    -2.1909
C     -3.4828    -3.5928    -3.0982
C     -2.4703    -2.6292    -3.0926
C     -0.1517    -0.6377    -3.7178
C     -0.5342     0.7082    -3.7837
C     -0.5618     1.3703    -5.0141
C     -0.2281     0.6853    -6.1855
C      0.1262    -0.6655    -6.1295
C      0.1582    -1.3294    -4.9001
H      3.5610     2.9747    -2.8531
H      2.0139     3.7334    -3.4167
H      2.7919     4.2964    -1.8811
H      1.6602    -2.0926     0.5823
H      2.9766     0.3930     0.6797
H      2.2621    -0.5276     2.0504
H      3.9561    -2.4348     1.4117
H      4.7792    -1.1470     0.4380
H      4.5201    -3.5205     3.6071
H      3.1038    -4.5852     5.3226
H      1.7013    -3.1928     6.8191
H      1.7214    -0.7243     6.5972
H      3.1414     0.3590     4.8848
H      6.5178    -2.5056     0.9982
H      8.6180    -3.7404     1.2925
H      9.8568    -3.6176     3.4341
H      8.9767    -2.2369     5.2969
H      6.8646    -0.9844     5.0231
H      3.3488    -2.1442    -1.0352
H      2.6587    -0.5785    -1.5869
H      1.8999    -2.3971    -3.0591
H      1.3028    -3.3531    -1.6546
H     -0.5996    -3.8693    -0.5202
H     -2.3809    -5.5640    -0.5557
H     -4.2321    -5.3974    -2.1954
H     -4.3008    -3.5138    -3.8040
H     -2.5357    -1.8049    -3.7894
H     -0.8202     1.2429    -2.8883
H     -0.8465     2.4135    -5.0596
H     -0.2513     1.1987    -7.1362
H      0.3697    -1.1994    -7.0394
H      0.4094    -2.3818    -4.8750
72
{"conf": 18, "E": 304.44, "rms": -1.0, "geom": "OH", "total_charge": 0, "CA_charge": 1, "smiles": "C[C:1]#[3N:2]->[Mn+:3]1(<-[4C-:4]#[O+:5])(<-[5C-:6]#[O+:7])(<-[6H-:8])<-[1N@H:9]([CH2:10][CH2:11][P:12]([c:13]2[cH:14][cH:15][cH:16][cH:17][cH:18]2)[c:19]2[cH:20][cH:21][cH:22][cH:23][cH:24]2)[CH2:25][CH2:26][2P:27]->1([c:28]1[cH:29][cH:30][cH:31][cH:32][cH:33]1)[c:34]1[cH:35][cH:36][cH:37][cH:38][cH:39]1", "smiles3D": "C([C:1]#[3N:2]->[Mn+:3]1(<-[4C-:4]#[O+:5])(<-[5C-:6]#[O+:7])(<-[6H-:8])<-[1N@@:9]([C:10]([C:11]([P:12]([c:13]2[c:14]([H:48])[c:15]([H:49])[c:16]([H:50])[c:17]([H:51])[c:18]2[H:52])[c:19]2[c:20]([H:53])[c:21]([H:54])[c:22]([H:55])[c:23]([H:56])[c:24]2[H:57])([H:46])[H:47])([H:44])[H:45])([H:43])[C:25]([H:58])([H:59])[C:26]([H:60])([H:61])[2P:27]->1([c:28]1[c:29]([H:62])[c:30]([H:63])[c:31]([H:64])[c:32]([H:65])[c:33]1[H:66])[c:34]1[c:35]([H:67])[c:36]([H:68])[c:37]([H:69])[c:38]([H:70])[c:39]1[H:71])([H:40])([H:41])[H:42]", "smiles3Dx": "C([C:1]#[3N:2]->[Mn+:3]1(<-[4C-:4]#[O+:5])(<-[5C-:6]#[O+:7])(<-[6H-:8])<-[1N@@:9]([C:10]([C:11]([P:12]([c:13]2[c:14]([H:48])[c:15]([H:49])[c:16]([H:50])[c:17]([H:51])[c:18]2[H:52])[c:19]2[c:20]([H:53])[c:21]([H:54])[c:22]([H:55])[c:23]([H:56])[c:24]2[H:57])([H:46])[H:47])([H:44])[H:45])([H:43])[C:25]([H:58])([H:59])[C:26]([H:60])([H:61])[2P:27]->1([c:28]1[c:29]([H:62])[c:30]([H:63])[c:31]([H:64])[c:32]([H:65])[c:33]1[H:66])[c:34]1[c:35]([H:67])[c:36]([H:68])[c:37]([H:69])[c:38]([H:70])[c:39]1[H:71])([H:40])([H:41])[H:42]", "dummies": []}
C     -3.3624     1.6399     2.5525
C     -2.7844     0.7494     1.6201
N     -1.9134     0.3152     0.9037
Mn     0.0000     0.0000     0.0000
C      0.6190     0.7389     2.0329
O      0.7358     1.2045     3.1802
C      2.0327    -0.6716    -0.7651
O      3.0248    -1.1946    -1.1882
H     -0.2476    -1.7026     0.4505
N     -0.3634     2.1315    -1.0494
C      0.0401     3.2224    -0.1746
C      1.2496     3.8938    -0.7633
P      2.5757     4.2782     0.4471
C      3.8866     5.3174    -0.2963
C      4.9595     4.7594    -0.9938
C      6.2014     5.4168    -1.0105
C      6.3598     6.6482    -0.3887
C      5.2335     7.2782     0.1324
C      3.9949     6.6241     0.1560
C      3.3957     2.7509     1.0925
C      3.5452     2.6180     2.4770
C      4.3559     1.6185     3.0276
C      5.0076     0.7155     2.2028
C      4.8565     0.8082     0.8294
C      4.0814     1.8364     0.2698
C     -1.8346     2.2245    -1.3428
C     -2.3928     0.9953    -2.1945
P     -1.0223    -0.1639    -2.4043
C     -0.0858     0.4181    -3.7863
C      1.3159     0.5064    -3.7204
C      2.0670     0.7716    -4.8627
C      1.4589     1.1512    -6.0412
C      0.0720     1.1825    -6.1261
C     -0.6670     0.8291    -5.0010
C     -1.5463    -1.8511    -2.7119
C     -2.6984    -2.3790    -2.1486
C     -2.9641    -3.7763    -2.2497
C     -2.1245    -4.5937    -2.9746
C     -0.9268    -4.0767    -3.4537
C     -0.6262    -2.7043    -3.2969
H     -3.2502     2.7367     2.2252
H     -4.3612     1.5620     3.0217
H     -2.6718     1.5960     3.4391
H      0.1601     2.1036    -1.9226
H     -0.7859     3.9647    -0.0483
H      0.3038     2.8810     0.8769
H      1.6886     3.3819    -1.5979
H      0.9524     4.9228    -1.2450
H      4.8842     3.8038    -1.4893
H      7.0452     4.9548    -1.4835
H      7.3301     7.0915    -0.2699
H      5.3119     8.2565     0.5703
H      3.1471     7.1125     0.6012
H      3.0715     3.3212     3.1270
H      4.4567     1.5483     4.0880
H      5.6436    -0.0339     2.6279
H      5.3677     0.1190     0.1876
H      3.9629     1.8680    -0.8020
H     -1.9538     3.1302    -1.9843
H     -2.5807     2.3848    -0.4797
H     -3.2052     0.5336    -1.6336
H     -2.6744     1.2885    -3.1923
H      1.8016     0.3867    -2.7663
H      3.1481     0.7670    -4.7588
H      2.1010     1.4029    -6.9196
H     -0.3925     1.6065    -7.0033
H     -1.7515     0.7842    -5.1196
H     -3.3473    -1.7903    -1.4967
H     -3.8260    -4.1763    -1.7789
H     -2.3623    -5.6444    -3.1290
H     -0.2312    -4.7088    -3.9365
H      0.3660    -2.3895    -3.5437
72
{"conf": 19, "E": 170.42, "rms": -1.0, "geom": "OH", "total_charge": 0, "CA_charge": 1, "smiles": "C[C:1]#[3N:2]->[Mn+:3]1(<-[4C-:4]#[O+:5])(<-[5C-:6]#[O+:7])(<-[6H-:8])<-[1N@H:9]([CH2:10][CH2:11][P:12]([c:13]2[cH:14][cH:15][cH:16][cH:17][cH:18]2)[c:19]2[cH:20][cH:21][cH:22][cH:23][cH:24]2)[CH2:25][CH2:26][2P:27]->1([c:28]1[cH:29][cH:30][cH:31][cH:32][cH:33]1)[c:34]1[cH:35][cH:36][cH:37][cH:38][cH:39]1", "smiles3D": "C([C:1]#[3N:2]->[Mn+:3]1(<-[4C-:4]#[O+:5])(<-[5C-:6]#[O+:7])(<-[6H-:8])<-[1N@@:9]([C:10]([C:11]([P:12]([c:13]2[c:14]([H:48])[c:15]([H:49])[c:16]([H:50])[c:17]([H:51])[c:18]2[H:52])[c:19]2[c:20]([H:53])[c:21]([H:54])[c:22]([H:55])[c:23]([H:56])[c:24]2[H:57])([H:46])[H:47])([H:44])[H:45])([H:43])[C:25]([H:58])([H:59])[C:26]([H:60])([H:61])[2P:27]->1([c:28]1[c:29]([H:62])[c:30]([H:63])[c:31]([H:64])[c:32]([H:65])[c:33]1[H:66])[c:34]1[c:35]([H:67])[c:36]([H:68])[c:37]([H:69])[c:38]([H:70])[c:39]1[H:71])([H:40])([H:41])[H:42]", "smiles3Dx": "C([C:1]#[3N:2]->[Mn+:3]1(<-[4C-:4]#[O+:5])(<-[5C-:6]#[O+:7])(<-[6H-:8])<-[1N@@:9]([C:10]([C:11]([P:12]([c:13]2[c:14]([H:48])[c:15]([H:49])[c:16]([H:50])[c:17]([H:51])[c:18]2[H:52])[c:19]2[c:20]([H:53])[c:21]([H:54])[c:22]([H:55])[c:23]([H:56])[c:24]2[H:57])([H:46])[H:47])([H:44])[H:45])([H:43])[C:25]([H:58])([H:59])[C:26]([H:60])([H:61])[2P:27]->1([c:28]1[c:29]([H:62])[c:30]([H:63])[c:31]([H:64])[c:32]([H:65])[c:33]1[H:66])[c:34]1[c:35]([H:67])[c:36]([H:68])[c:37]([H:69])[c:38]([H:70])[c:39]1[H:71])([H:40])([H:41])[H:42]", "dummies": []}
C      0.6795    -2.2926    -4.3711
C      0.4410    -1.5846    -3.1133
N      0.2688    -1.0131    -2.0427
Mn     0.0000     0.0000     0.0000
C     -1.0778     1.7679    -0.9877
O     -1.6504     2.6927    -1.5077
C     -0.2869     0.9940     2.0467
O     -0.4267     1.5180     3.1233
H     -1.5664    -0.9360     0.2385
N      2.1525     0.8154    -0.0602
C      2.2361     2.1556    -0.4975
C      2.1131     2.3900    -2.0064
P      2.1526     4.2164    -2.4654
C      0.4530     4.9302    -2.4268
C     -0.1292     5.4101    -1.2442
C     -1.4063     5.9803    -1.2646
C     -2.1118     6.0715    -2.4650
C     -1.5475     5.5822    -3.6458
C     -0.2691     5.0091    -3.6292
C      3.2473     5.2460    -1.3761
C      3.0855     5.3108     0.0175
C      3.8696     6.1774     0.7778
C      4.8182     6.9954     0.1574
C      4.9892     6.9374    -1.2266
C      4.2092     6.0631    -1.9976
C      3.0130    -0.1329    -0.6824
C      2.9574    -1.6111    -0.1243
P      1.5554    -1.8314     0.9839
C      2.0542    -1.5608     2.6827
C      1.0583    -1.4436     3.6647
C      1.3975    -1.1864     4.9990
C      2.7400    -1.0627     5.3628
C      3.7462    -1.1962     4.3997
C      3.4074    -1.4463     3.0629
C      1.0052    -3.5242     0.8823
C      1.8961    -4.5509     0.5162
C      1.4677    -5.8849     0.5288
C      0.1648    -6.1987     0.9291
C     -0.7179    -5.1816     1.3026
C     -0.3005    -3.8454     1.2763
H      1.5092    -3.0164    -4.2293
H      0.9690    -1.5758    -5.1666
H     -0.2371    -2.8358    -4.6791
H      2.4127     0.8361     0.8209
H      1.4163     2.7111     0.0032
H      3.2126     2.5722    -0.1602
H      2.9761     1.9187    -2.5205
H      1.1910     1.9304    -2.3951
H      0.3902     5.3575    -0.2982
H     -1.8488     6.3536    -0.3433
H     -3.1018     6.5047    -2.4800
H     -2.0930     5.6556    -4.5792
H      0.1668     4.6461    -4.5512
H      2.3476     4.7140     0.5260
H      3.7334     6.2320     1.8555
H      5.4202     7.6740     0.7480
H      5.7127     7.5811    -1.7146
H      4.3339     6.0372    -3.0677
H      4.0654     0.2269    -0.5917
H      2.7667    -0.1842    -1.7661
H      3.9090    -1.8622     0.3765
H      2.8362    -2.3044    -0.9876
H      0.0148    -1.5449     3.3988
H      0.6165    -1.0760     5.7405
H      3.0018    -0.8747     6.3976
H      4.7879    -1.0969     4.6900
H      4.2244    -1.5340     2.3705
H      2.9181    -4.3357     0.2386
H      2.1515    -6.6750     0.2365
H     -0.1577    -7.2302     0.9613
H     -1.7252    -5.4256     1.6253
H     -0.9844    -3.0671     1.5968
72
{"conf": 20, "E": 341.59, "rms": -1.0, "geom": "OH", "total_charge": 0, "CA_charge": 1, "smiles": "C[C:1]#[3N:2]->[Mn+:3]1(<-[4C-:4]#[O+:5])(<-[5C-:6]#[O+:7])(<-[6H-:8])<-[1N@H:9]([CH2:10][CH2:11][P:12]([c:13]2[cH:14][cH:15][cH:16][cH:17][cH:18]2)[c:19]2[cH:20][cH:21][cH:22][cH:23][cH:24]2)[CH2:25][CH2:26][2P:27]->1([c:28]1[cH:29][cH:30][cH:31][cH:32][cH:33]1)[c:34]1[cH:35][cH:36][cH:37][cH:38][cH:39]1", "smiles3D": "C([C:1]#[3N:2]->[Mn+:3]1(<-[4C-:4]#[O+:5])(<-[5C-:6]#[O+:7])(<-[6H-:8])<-[1N@@:9]([C:10]([C:11]([P:12]([c:13]2[c:14]([H:48])[c:15]([H:49])[c:16]([H:50])[c:17]([H:51])[c:18]2[H:52])[c:19]2[c:20]([H:53])[c:21]([H:54])[c:22]([H:55])[c:23]([H:56])[c:24]2[H:57])([H:46])[H:47])([H:44])[H:45])([H:43])[C:25]([H:58])([H:59])[C:26]([H:60])([H:61])[2P:27]->1([c:28]1[c:29]([H:62])[c:30]([H:63])[c:31]([H:64])[c:32]([H:65])[c:33]1[H:66])[c:34]1[c:35]([H:67])[c:36]([H:68])[c:37]([H:69])[c:38]([H:70])[c:39]1[H:71])([H:40])([H:41])[H:42]", "smiles3Dx": "C([C:1]#[3N:2]->[Mn+:3]1(<-[4C-:4]#[O+:5])(<-[5C-:6]#[O+:7])(<-[6H-:8])<-[1N@@:9]([C:10]([C:11]([P:12]([c:13]2[c:14]([H:48])[c:15]([H:49])[c:16]([H:50])[c:17]([H:51])[c:18]2[H:52])[c:19]2[c:20]([H:53])[c:21]([H:54])[c:22]([H:55])[c:23]([H:56])[c:24]2[H:57])([H:46])[H:47])([H:44])[H:45])([H:43])[C:25]([H:58])([H:59])[C:26]([H:60])([H:61])[2P:27]->1([c:28]1[c:29]([H:62])[c:30]([H:63])[c:31]([H:64])[c:32]([H:65])[c:33]1[H:66])[c:34]1[c:35]([H:67])[c:36]([H:68])[c:37]([H:69])[c:38]([H:70])[c:39]1[H:71])([H:40])([H:41])[H:42]", "dummies": []}
C      3.1773     2.2045    -2.4993
C      2.3975     1.1388    -2.1022
N      1.5082     0.5129    -1.5738
Mn     0.0000     0.0000     0.0000
C     -0.7886     2.1359    -0.2589
O     -1.0817     3.3046    -0.2372
C     -1.6697    -0.4822     1.6781
O     -2.3761    -0.5364     2.6724
H     -0.9250    -1.0282    -1.2756
N      1.5033     0.7526     1.7382
C      2.8500     1.0642     1.4844
C      3.2817     2.4750     1.6057
P      5.2308     2.7459     1.6295
C      5.9966     2.1427     3.1567
C      6.6168     0.8823     3.2936
C      7.0866     0.4739     4.5417
C      6.7030     1.1907     5.6884
C      6.0756     2.4481     5.5506
C      5.7853     2.9418     4.2876
C      6.1909     2.5163     0.0812
C      5.7692     3.1901    -1.0560
C      6.3040     2.8602    -2.3077
C      7.2412     1.8125    -2.4171
C      7.8421     1.3153    -1.2547
C      7.3239     1.6790    -0.0024
C      1.2767    -0.0744     2.9021
C      1.3573    -1.6756     2.5990
P      1.5279    -1.9315     0.8285
C      0.7561    -3.3853     0.2518
C      0.6164    -3.4637    -1.1714
C      0.5983    -4.7004    -1.8061
C      0.6674    -5.8957    -1.0015
C      0.7410    -5.7671     0.3848
C      0.7449    -4.5311     1.0113
C      3.2534    -1.9746     0.3627
C      4.2628    -2.0461     1.3093
C      5.5653    -1.9081     0.9469
C      5.9504    -1.5855    -0.3562
C      4.8983    -1.3193    -1.3027
C      3.6047    -1.6656    -0.9702
H      4.1225     1.6534    -2.4469
H      2.9429     2.8392    -1.6045
H      2.6282     2.5604    -3.4649
H      1.1281     1.4879     1.8887
H      2.9422     0.7600     0.4183
H      3.4576     0.4074     2.0747
H      2.9149     3.1736     0.8210
H      2.9836     2.8960     2.6648
H      6.7359     0.2150     2.4426
H      7.6959    -0.4335     4.6422
H      6.8184     0.7479     6.6559
H      5.8024     3.0291     6.4331
H      5.3125     3.9287     4.1717
H      5.0403     3.9939    -0.9684
H      6.0385     3.4394    -3.1781
H      7.5021     1.4199    -3.3902
H      8.7153     0.6425    -1.3196
H      7.8160     1.3294     0.8853
H      0.2768     0.2458     3.2526
H      2.0047     0.2329     3.6774
H      2.1250    -2.0316     3.1896
H      0.3811    -2.0504     2.8784
H      0.6441    -2.5785    -1.7780
H      0.5018    -4.7508    -2.8728
H      0.6537    -6.8058    -1.4657
H      0.8723    -6.6591     1.0202
H      0.8572    -4.4373     2.0943
H      4.0473    -2.2902     2.3673
H      6.3662    -2.1878     1.6859
H      6.9414    -1.4209    -0.6271
H      5.1511    -0.8871    -2.2609
H      2.8495    -1.6595    -1.7600
72
{"conf": 21, "E": 122.25, "rms": -1.0, "geom": "OH", "total_charge": 0, "CA_charge": 1, "smiles": "C[C:1]#[3N:2]->[Mn+:3]1(<-[4C-:4]#[O+:5])(<-[5C-:6]#[O+:7])(<-[6H-:8])<-[1N@H:9]([CH2:10][CH2:11][P:12]([c:13]2[cH:14][cH:15][cH:16][cH:17][cH:18]2)[c:19]2[cH:20][cH:21][cH:22][cH:23][cH:24]2)[CH2:25][CH2:26][2P:27]->1([c:28]1[cH:29][cH:30][cH:31][cH:32][cH:33]1)[c:34]1[cH:35][cH:36][cH:37][cH:38][cH:39]1", "smiles3D": "C([C:1]#[3N:2]->[Mn+:3]1(<-[4C-:4]#[O+:5])(<-[5C-:6]#[O+:7])(<-[6H-:8])<-[1N@@:9]([C:10]([C:11]([P:12]([c:13]2[c:14]([H:48])[c:15]([H:49])[c:16]([H:50])[c:17]([H:51])[c:18]2[H:52])[c:19]2[c:20]([H:53])[c:21]([H:54])[c:22]([H:55])[c:23]([H:56])[c:24]2[H:57])([H:46])[H:47])([H:44])[H:45])([H:43])[C:25]([H:58])([H:59])[C:26]([H:60])([H:61])[2P:27]->1([c:28]1[c:29]([H:62])[c:30]([H:63])[c:31]([H:64])[c:32]([H:65])[c:33]1[H:66])[c:34]1[c:35]([H:67])[c:36]([H:68])[c:37]([H:69])[c:38]([H:70])[c:39]1[H:71])([H:40])([H:41])[H:42]", "smiles3Dx": "C([C:1]#[3N:2]->[Mn+:3]1(<-[4C-:4]#[O+:5])(<-[5C-:6]#[O+:7])(<-[6H-:8])<-[1N@@:9]([C:10]([C:11]([P:12]([c:13]2[c:14]([H:48])[c:15]([H:49])[c:16]([H:50])[c:17]([H:51])[c:18]2[H:52])[c:19]2[c:20]([H:53])[c:21]([H:54])[c:22]([H:55])[c:23]([H:56])[c:24]2[H:57])([H:46])[H:47])([H:44])[H:45])([H:43])[C:25]([H:58])([H:59])[C:26]([H:60])([H:61])[2P:27]->1([c:28]1[c:29]([H:62])[c:30]([H:63])[c:31]([H:64])[c:32]([H:65])[c:33]1[H:66])[c:34]1[c:35]([H:67])[c:36]([H:68])[c:37]([H:69])[c:38]([H:70])[c:39]1[H:71])([H:40])([H:41])[H:42]", "dummies": []}
C     -3.0988    -2.9427    -2.5607
C     -2.1965    -2.0726    -1.8069
N     -1.4337    -1.3465    -1.1742
Mn     0.0000     0.0000     0.0000
C     -1.7684     1.3230     0.6166
O     -2.6984     2.0194     0.9402
C      1.4104     1.3684     1.1755
O      2.1542     2.0890     1.7937
H     -0.2185    -1.0604     1.4879
N      0.5332     1.1453    -1.9386
C     -0.6151     1.8114    -2.4132
C     -0.7187     3.2487    -1.8787
P      0.5013     4.3716    -2.7524
C      0.0726     6.0130    -2.0336
C     -1.2321     6.5267    -2.1053
C     -1.5255     7.7759    -1.5489
C     -0.5203     8.5164    -0.9196
C      0.7800     8.0090    -0.8472
C      1.0761     6.7602    -1.4026
C     -0.1046     4.5708    -4.4889
C      0.8020     5.0217    -5.4584
C      0.3880     5.2126    -6.7804
C     -0.9376     4.9616    -7.1414
C     -1.8507     4.5224    -6.1795
C     -1.4398     4.3297    -4.8570
C      1.0826     0.2186    -2.8738
C      2.3761    -0.4981    -2.3934
P      2.0362    -1.3781    -0.8705
C      3.5261    -1.3398     0.1079
C      4.7871    -1.4106    -0.5044
C      5.9468    -1.3853     0.2774
C      5.8522    -1.2954     1.6693
C      4.5980    -1.2412     2.2828
C      3.4363    -1.2702     1.5048
C      1.7498    -3.0889    -1.2873
C      2.6277    -3.7751    -2.1430
C      2.3960    -5.1202    -2.4506
C      1.3017    -5.7889    -1.8946
C      0.4446    -5.1170    -1.0189
C      0.6734    -3.7733    -0.7074
H     -2.6788    -3.9692    -2.5918
H     -3.2076    -2.5564    -3.5947
H     -4.0916    -2.9628    -2.0662
H      1.1887     1.7497    -1.7311
H     -1.5036     1.2424    -2.0719
H     -0.6389     1.8468    -3.5273
H     -0.4728     3.2555    -0.7980
H     -1.7549     3.6249    -1.9861
H     -2.0214     5.9666    -2.5875
H     -2.5321     8.1699    -1.6046
H     -0.7487     9.4826    -0.4881
H      1.5584     8.5828    -0.3604
H      2.0864     6.3757    -1.3422
H      1.8311     5.2253    -5.1891
H      1.0947     5.5577    -7.5238
H     -1.2581     5.1107    -8.1646
H     -2.8789     4.3334    -6.4588
H     -2.1697     3.9945    -4.1378
H      1.3252     0.7563    -3.8204
H      0.3163    -0.5551    -3.1021
H      2.7183    -1.2039    -3.1752
H      3.1663     0.2599    -2.2138
H      4.8800    -1.4850    -1.5797
H      6.9183    -1.4343    -0.1964
H      6.7511    -1.2736     2.2721
H      4.5255    -1.1799     3.3612
H      2.4704    -1.2387     1.9920
H      3.4923    -3.2840    -2.5656
H      3.0689    -5.6458    -3.1159
H      1.1252    -6.8298    -2.1328
H     -0.3939    -5.6393    -0.5762
H      0.0182    -3.2734    -0.0064
72
{"conf": 22, "E": 123.21, "rms": -1.0, "geom": "OH", "total_charge": 0, "CA_charge": 1, "smiles": "C[C:1]#[3N:2]->[Mn+:3]1(<-[4C-:4]#[O+:5])(<-[5C-:6]#[O+:7])(<-[6H-:8])<-[1N@H:9]([CH2:10][CH2:11][P:12]([c:13]2[cH:14][cH:15][cH:16][cH:17][cH:18]2)[c:19]2[cH:20][cH:21][cH:22][cH:23][cH:24]2)[CH2:25][CH2:26][2P:27]->1([c:28]1[cH:29][cH:30][cH:31][cH:32][cH:33]1)[c:34]1[cH:35][cH:36][cH:37][cH:38][cH:39]1", "smiles3D": "C([C:1]#[3N:2]->[Mn+:3]1(<-[4C-:4]#[O+:5])(<-[5C-:6]#[O+:7])(<-[6H-:8])<-[1N@@:9]([C:10]([C:11]([P:12]([c:13]2[c:14]([H:48])[c:15]([H:49])[c:16]([H:50])[c:17]([H:51])[c:18]2[H:52])[c:19]2[c:20]([H:53])[c:21]([H:54])[c:22]([H:55])[c:23]([H:56])[c:24]2[H:57])([H:46])[H:47])([H:44])[H:45])([H:43])[C:25]([H:58])([H:59])[C:26]([H:60])([H:61])[2P:27]->1([c:28]1[c:29]([H:62])[c:30]([H:63])[c:31]([H:64])[c:32]([H:65])[c:33]1[H:66])[c:34]1[c:35]([H:67])[c:36]([H:68])[c:37]([H:69])[c:38]([H:70])[c:39]1[H:71])([H:40])([H:41])[H:42]", "smiles3Dx": "C([C:1]#[3N:2]->[Mn+:3]1(<-[4C-:4]#[O+:5])(<-[5C-:6]#[O+:7])(<-[6H-:8])<-[1N@@:9]([C:10]([C:11]([P:12]([c:13]2[c:14]([H:48])[c:15]([H:49])[c:16]([H:50])[c:17]([H:51])[c:18]2[H:52])[c:19]2[c:20]([H:53])[c:21]([H:54])[c:22]([H:55])[c:23]([H:56])[c:24]2[H:57])([H:46])[H:47])([H:44])[H:45])([H:43])[C:25]([H:58])([H:59])[C:26]([H:60])([H:61])[2P:27]->1([c:28]1[c:29]([H:62])[c:30]([H:63])[c:31]([H:64])[c:32]([H:65])[c:33]1[H:66])[c:34]1[c:35]([H:67])[c:36]([H:68])[c:37]([H:69])[c:38]([H:70])[c:39]1[H:71])([H:40])([H:41])[H:42]", "dummies": []}
C     -4.7170     1.3123     0.9256
C     -3.3429     0.9134     0.6276
N     -2.1816     0.5866     0.3969
Mn     0.0000     0.0000     0.0000
C     -0.3882    -2.1559     0.6742
O     -0.5917    -3.2902     1.0301
C      2.1694    -0.5628    -0.4656
O      3.3111    -0.8607    -0.7116
H     -0.4591    -0.3990    -1.7351
N      0.7110     0.8015     2.0553
C      0.4187    -0.0544     3.1413
C     -1.0652    -0.3777     3.3728
P     -1.9992     0.9691     4.2889
C     -3.6366     0.1896     4.6643
C     -4.3788     0.6548     5.7613
C     -5.6449     0.1288     6.0323
C     -6.1848    -0.8564     5.2017
C     -5.4626    -1.3110     4.0950
C     -4.1968    -0.7858     3.8203
C     -1.1989     0.8686     5.9492
C     -1.1810    -0.3307     6.6793
C     -0.5791    -0.3759     7.9407
C      0.0041     0.7747     8.4806
C     -0.0143     1.9707     7.7580
C     -0.6117     2.0173     6.4941
C      0.2803     2.1512     2.1860
C      0.8844     3.1147     1.1180
P      0.4786     2.5092    -0.5214
C     -0.8926     3.4771    -1.1392
C     -1.8721     3.9801    -0.2640
C     -2.9546     4.7086    -0.7643
C     -3.0744     4.9316    -2.1389
C     -2.1150     4.4189    -3.0172
C     -1.0302     3.6887    -2.5215
C      1.8787     2.8866    -1.5594
C      2.2548     1.9952    -2.5738
C      3.3412     2.2916    -3.4011
C      4.0454     3.4863    -3.2310
C      3.6608     4.3889    -2.2347
C      2.5748     4.0965    -1.4056
H     -5.1421     1.8617     0.0631
H     -5.3283     0.4105     1.1336
H     -4.7202     1.9708     1.8174
H      1.6261     0.8288     1.9999
H      0.8411     0.3765     4.0781
H      0.9444    -1.0175     2.9495
H     -1.5470    -0.5705     2.4087
H     -1.1369    -1.3160     3.9607
H     -3.9793     1.4297     6.4032
H     -6.2117     0.4911     6.8804
H     -7.1672    -1.2623     5.4094
H     -5.8910    -2.0623     3.4437
H     -3.6743    -1.1355     2.9432
H     -1.6433    -1.2239     6.2819
H     -0.5692    -1.3031     8.5009
H      0.4633     0.7417     9.4605
H      0.4304     2.8634     8.1780
H     -0.6248     2.9494     5.9437
H      0.5509     2.5379     3.1962
H     -0.8223     2.1762     2.0877
H      1.9861     3.1444     1.2387
H      0.4772     4.1363     1.2584
H     -1.8173     3.8076     0.7994
H     -3.7044     5.0948    -0.0856
H     -3.9151     5.4950    -2.5234
H     -2.2137     4.5831    -4.0828
H     -0.3056     3.2884    -3.2201
H      1.7047     1.0755    -2.7293
H      3.6318     1.5999    -4.1806
H      4.8853     3.7172    -3.8732
H      4.1985     5.3204    -2.1140
H      2.2777     4.8139    -0.6529
72
{"conf": 23, "E": 119.96, "rms": -1.0, "geom": "OH", "total_charge": 0, "CA_charge": 1, "smiles": "C[C:1]#[3N:2]->[Mn+:3]1(<-[4C-:4]#[O+:5])(<-[5C-:6]#[O+:7])(<-[6H-:8])<-[1N@H:9]([CH2:10][CH2:11][P:12]([c:13]2[cH:14][cH:15][cH:16][cH:17][cH:18]2)[c:19]2[cH:20][cH:21][cH:22][cH:23][cH:24]2)[CH2:25][CH2:26][2P:27]->1([c:28]1[cH:29][cH:30][cH:31][cH:32][cH:33]1)[c:34]1[cH:35][cH:36][cH:37][cH:38][cH:39]1", "smiles3D": "C([C:1]#[3N:2]->[Mn+:3]1(<-[4C-:4]#[O+:5])(<-[5C-:6]#[O+:7])(<-[6H-:8])<-[1N@@:9]([C:10]([C:11]([P:12]([c:13]2[c:14]([H:48])[c:15]([H:49])[c:16]([H:50])[c:17]([H:51])[c:18]2[H:52])[c:19]2[c:20]([H:53])[c:21]([H:54])[c:22]([H:55])[c:23]([H:56])[c:24]2[H:57])([H:46])[H:47])([H:44])[H:45])([H:43])[C:25]([H:58])([H:59])[C:26]([H:60])([H:61])[2P:27]->1([c:28]1[c:29]([H:62])[c:30]([H:63])[c:31]([H:64])[c:32]([H:65])[c:33]1[H:66])[c:34]1[c:35]([H:67])[c:36]([H:68])[c:37]([H:69])[c:38]([H:70])[c:39]1[H:71])([H:40])([H:41])[H:42]", "smiles3Dx": "C([C:1]#[3N:2]->[Mn+:3]1(<-[4C-:4]#[O+:5])(<-[5C-:6]#[O+:7])(<-[6H-:8])<-[1N@@:9]([C:10]([C:11]([P:12]([c:13]2[c:14]([H:48])[c:15]([H:49])[c:16]([H:50])[c:17]([H:51])[c:18]2[H:52])[c:19]2[c:20]([H:53])[c:21]([H:54])[c:22]([H:55])[c:23]([H:56])[c:24]2[H:57])([H:46])[H:47])([H:44])[H:45])([H:43])[C:25]([H:58])([H:59])[C:26]([H:60])([H:61])[2P:27]->1([c:28]1[c:29]([H:62])[c:30]([H:63])[c:31]([H:64])[c:32]([H:65])[c:33]1[H:66])[c:34]1[c:35]([H:67])[c:36]([H:68])[c:37]([H:69])[c:38]([H:70])[c:39]1[H:71])([H:40])([H:41])[H:42]", "dummies": []}
C      2.4937     2.7662    -3.3060
C      1.7584     1.9515    -2.3405
N      1.1436     1.2666    -1.5263
Mn     0.0000     0.0000     0.0000
C     -1.8738     0.1182    -1.3194
O     -2.8579     0.1804    -2.0136
C     -1.1757    -1.2477     1.5146
O     -1.7916    -1.9077     2.3134
H      0.5435    -1.5372    -0.8561
N     -0.4121     1.9102     1.2551
C     -1.1563     2.8125     0.4699
C     -1.7545     4.0292     1.2139
P     -3.3981     3.6393     2.0367
C     -2.8479     2.5301     3.4056
C     -1.8545     2.9304     4.3159
C     -1.4153     2.0488     5.3084
C     -1.9703     0.7686     5.4029
C     -2.9692     0.3727     4.5081
C     -3.4051     1.2487     3.5091
C     -3.7403     5.1854     3.0002
C     -4.4595     5.1082     4.2025
C     -4.7276     6.2666     4.9417
C     -4.3086     7.5131     4.4707
C     -3.6262     7.6035     3.2563
C     -3.3560     6.4470     2.5151
C      0.8432     2.4222     1.7158
C      1.6757     1.4347     2.5773
P      2.0536    -0.0192     1.6056
C      2.2003    -1.3867     2.7391
C      1.8020    -2.6673     2.3346
C      1.9361    -3.7521     3.2059
C      2.4722    -3.5635     4.4826
C      2.8814    -2.2898     4.8863
C      2.7501    -1.2018     4.0177
C      3.6675     0.2184     0.8829
C      3.8729    -0.0885    -0.4684
C      5.1262     0.1161    -1.0526
C      6.1880     0.5999    -0.2832
C      6.0003     0.8676     1.0760
C      4.7451     0.6737     1.6620
H      3.1944     3.4370    -2.7653
H      3.0664     2.1080    -3.9862
H      1.7784     3.3729    -3.8998
H     -0.9054     1.6580     1.9755
H     -1.9932     2.2558     0.0092
H     -0.5081     3.1863    -0.3546
H     -1.9420     4.8111     0.4488
H     -1.0635     4.4669     1.9513
H     -1.4134     3.9167     4.2522
H     -0.6418     2.3559     6.0014
H     -1.6291     0.0846     6.1695
H     -3.4000    -0.6169     4.5834
H     -4.1696     0.9272     2.8114
H     -4.8072     4.1536     4.5770
H     -5.2704     6.1988     5.8773
H     -4.5160     8.4072     5.0440
H     -3.3112     8.5686     2.8819
H     -2.8450     6.5493     1.5697
H      1.4561     2.7165     0.8347
H      0.6742     3.3264     2.3318
H      1.0843     1.1399     3.4699
H      2.6107     1.9297     2.9060
H      1.3905    -2.8268     1.3466
H      1.6235    -4.7392     2.8926
H      2.5756    -4.4052     5.1556
H      3.3041    -2.1474     5.8725
H      3.0816    -0.2246     4.3433
H      3.0660    -0.4882    -1.0685
H      5.2746    -0.1007    -2.1016
H      7.1576     0.7585    -0.7371
H      6.8274     1.2292     1.6748
H      4.6244     0.8747     2.7173
72
{"conf": 24, "E": 136.85, "rms": -1.0, "geom": "OH", "total_charge": 0, "CA_charge": 1, "smiles": "C[C:1]#[3N:2]->[Mn+:3]1(<-[4C-:4]#[O+:5])(<-[5C-:6]#[O+:7])(<-[6H-:8])<-[1N@H:9]([CH2:10][CH2:11][P:12]([c:13]2[cH:14][cH:15][cH:16][cH:17][cH:18]2)[c:19]2[cH:20][cH:21][cH:22][cH:23][cH:24]2)[CH2:25][CH2:26][2P:27]->1([c:28]1[cH:29][cH:30][cH:31][cH:32][cH:33]1)[c:34]1[cH:35][cH:36][cH:37][cH:38][cH:39]1", "smiles3D": "C([C:1]#[3N:2]->[Mn+:3]1(<-[4C-:4]#[O+:5])(<-[5C-:6]#[O+:7])(<-[6H-:8])<-[1N@@:9]([C:10]([C:11]([P:12]([c:13]2[c:14]([H:48])[c:15]([H:49])[c:16]([H:50])[c:17]([H:51])[c:18]2[H:52])[c:19]2[c:20]([H:53])[c:21]([H:54])[c:22]([H:55])[c:23]([H:56])[c:24]2[H:57])([H:46])[H:47])([H:44])[H:45])([H:43])[C:25]([H:58])([H:59])[C:26]([H:60])([H:61])[2P:27]->1([c:28]1[c:29]([H:62])[c:30]([H:63])[c:31]([H:64])[c:32]([H:65])[c:33]1[H:66])[c:34]1[c:35]([H:67])[c:36]([H:68])[c:37]([H:69])[c:38]([H:70])[c:39]1[H:71])([H:40])([H:41])[H:42]", "smiles3Dx": "C([C:1]#[3N:2]->[Mn+:3]1(<-[4C-:4]#[O+:5])(<-[5C-:6]#[O+:7])(<-[6H-:8])<-[1N@@:9]([C:10]([C:11]([P:12]([c:13]2[c:14]([H:48])[c:15]([H:49])[c:16]([H:50])[c:17]([H:51])[c:18]2[H:52])[c:19]2[c:20]([H:53])[c:21]([H:54])[c:22]([H:55])[c:23]([H:56])[c:24]2[H:57])([H:46])[H:47])([H:44])[H:45])([H:43])[C:25]([H:58])([H:59])[C:26]([H:60])([H:61])[2P:27]->1([c:28]1[c:29]([H:62])[c:30]([H:63])[c:31]([H:64])[c:32]([H:65])[c:33]1[H:66])[c:34]1[c:35]([H:67])[c:36]([H:68])[c:37]([H:69])[c:38]([H:70])[c:39]1[H:71])([H:40])([H:41])[H:42]", "dummies": []}
C      0.0972     4.1349     2.7716
C      0.0765     2.9280     1.9560
N      0.0579     1.9110     1.2696
Mn     0.0000     0.0000     0.0000
C      1.3340     1.0324    -1.5548
O      2.0315     1.5759    -2.3719
C     -0.0124    -1.8973    -1.2893
O     -0.0217    -2.9018    -1.9600
H      1.4647    -0.6413     0.9140
N     -2.0449     0.6039    -0.9095
C     -1.9025     1.6744    -1.8049
C     -1.5375     1.1970    -3.2213
P     -2.9761     0.5283    -4.2498
C     -4.5227     0.7353    -3.2490
C     -5.2827     1.9003    -3.4279
C     -6.4385     2.1133    -2.6712
C     -6.8381     1.1747    -1.7186
C     -6.0827     0.0149    -1.5246
C     -4.9278    -0.2059    -2.2840
C     -2.6575    -1.2931    -4.4628
C     -1.3685    -1.7496    -4.7596
C     -1.1261    -3.1132    -4.9603
C     -2.1689    -4.0337    -4.8939
C     -3.4689    -3.5806    -4.6496
C     -3.7206    -2.2157    -4.4695
C     -2.9293     0.8691     0.1780
C     -3.2489    -0.3821     1.0457
P     -1.7161    -1.0682     1.6642
C     -1.8831    -2.8395     1.6119
C     -0.7475    -3.6350     1.3993
C     -0.8719    -5.0280     1.3452
C     -2.1193    -5.6380     1.5162
C     -3.2470    -4.8442     1.7519
C     -3.1292    -3.4476     1.8128
C     -1.5977    -0.6342     3.3895
C     -0.3880    -0.1454     3.8987
C     -0.2353     0.0629     5.2761
C     -1.2767    -0.2341     6.1547
C     -2.4934    -0.7087     5.6489
C     -2.6472    -0.9263     4.2731
H     -0.0581     3.8673     3.8380
H      1.0866     4.6205     2.6539
H     -0.7078     4.8302     2.4475
H     -2.3662    -0.1252    -1.3599
H     -2.8224     2.3003    -1.8660
H     -1.0754     2.3170    -1.4252
H     -1.1152     2.0581    -3.7851
H     -0.7512     0.4313    -3.1345
H     -4.9800     2.6307    -4.1606
H     -7.0157     3.0130    -2.8199
H     -7.7291     1.3503    -1.1284
H     -6.3832    -0.7008    -0.7722
H     -4.3350    -1.0795    -2.0761
H     -0.5443    -1.0593    -4.8424
H     -0.1196    -3.4455    -5.1690
H     -1.9816    -5.0912    -5.0362
H     -4.2877    -4.2861    -4.6101
H     -4.7428    -1.8877    -4.3524
H     -3.8821     1.2705    -0.2140
H     -2.4805     1.6451     0.8310
H     -3.9039    -0.0948     1.8927
H     -3.7660    -1.1380     0.4199
H      0.2305    -3.1802     1.2617
H     -0.0021    -5.6347     1.1557
H     -2.2093    -6.7198     1.4613
H     -4.2163    -5.3179     1.9029
H     -4.0133    -2.8517     2.0182
H      0.4491     0.0371     3.2438
H      0.7075     0.4116     5.6648
H     -1.1479    -0.1109     7.2222
H     -3.2981    -0.9553     6.3242
H     -3.5724    -1.3535     3.9157
72
{"conf": 25, "E": 349.52, "rms": -1.0, "geom": "OH", "total_charge": 0, "CA_charge": 1, "smiles": "C[C:1]#[3N:2]->[Mn+:3]1(<-[4C-:4]#[O+:5])(<-[5C-:6]#[O+:7])(<-[6H-:8])<-[1N@H:9]([CH2:10][CH2:11][P:12]([c:13]2[cH:14][cH:15][cH:16][cH:17][cH:18]2)[c:19]2[cH:20][cH:21][cH:22][cH:23][cH:24]2)[CH2:25][CH2:26][2P:27]->1([c:28]1[cH:29][cH:30][cH:31][cH:32][cH:33]1)[c:34]1[cH:35][cH:36][cH:37][cH:38][cH:39]1", "smiles3D": "C([C:1]#[3N:2]->[Mn+:3]1(<-[4C-:4]#[O+:5])(<-[5C-:6]#[O+:7])(<-[6H-:8])<-[1N@@:9]([C:10]([C:11]([P:12]([c:13]2[c:14]([H:48])[c:15]([H:49])[c:16]([H:50])[c:17]([H:51])[c:18]2[H:52])[c:19]2[c:20]([H:53])[c:21]([H:54])[c:22]([H:55])[c:23]([H:56])[c:24]2[H:57])([H:46])[H:47])([H:44])[H:45])([H:43])[C:25]([H:58])([H:59])[C:26]([H:60])([H:61])[2P:27]->1([c:28]1[c:29]([H:62])[c:30]([H:63])[c:31]([H:64])[c:32]([H:65])[c:33]1[H:66])[c:34]1[c:35]([H:67])[c:36]([H:68])[c:37]([H:69])[c:38]([H:70])[c:39]1[H:71])([H:40])([H:41])[H:42]", "smiles3Dx": "C([C:1]#[3N:2]->[Mn+:3]1(<-[4C-:4]#[O+:5])(<-[5C-:6]#[O+:7])(<-[6H-:8])<-[1N@@:9]([C:10]([C:11]([P:12]([c:13]2[c:14]([H:48])[c:15]([H:49])[c:16]([H:50])[c:17]([H:51])[c:18]2[H:52])[c:19]2[c:20]([H:53])[c:21]([H:54])[c:22]([H:55])[c:23]([H:56])[c:24]2[H:57])([H:46])[H:47])([H:44])[H:45])([H:43])[C:25]([H:58])([H:59])[C:26]([H:60])([H:61])[2P:27]->1([c:28]1[c:29]([H:62])[c:30]([H:63])[c:31]([H:64])[c:32]([H:65])[c:33]1[H:66])[c:34]1[c:35]([H:67])[c:36]([H:68])[c:37]([H:69])[c:38]([H:70])[c:39]1[H:71])([H:40])([H:41])[H:42]", "dummies": []}
C     -1.1979    -1.8493     4.2285
C     -0.3100    -1.4054     3.2108
N      0.0184    -1.1142     2.0858
Mn     0.0000     0.0000     0.0000
C      1.9880    -1.1126    -0.8088
O      3.0864    -1.3574    -1.1687
C     -0.3914     1.3514    -2.1355
O     -0.4889     2.0822    -3.1051
H     -1.3712    -1.2428    -0.3425
N      1.1523     1.7946     0.9709
C      2.3595     2.1316     0.2947
C      3.6666     1.8369     1.0636
P      5.2016     2.3659     0.1174
C      4.9660     2.2882    -1.7061
C      3.9615     3.0061    -2.3859
C      3.3710     2.3911    -3.5375
C      3.8963     1.1874    -4.0309
C      5.1237     0.7142    -3.5588
C      5.6435     1.2626    -2.3593
C      5.7616     4.0299     0.7232
C      5.2727     5.2396     0.1875
C      5.2094     6.3819     1.0578
C      5.7564     6.3112     2.3380
C      6.5635     5.2237     2.7111
C      6.5070     4.0477     1.8984
C      0.9194     1.9314     2.3027
C     -0.6210     2.0015     2.7923
P     -1.6685     1.5765     1.3544
C     -3.1715     0.7456     1.8041
C     -3.8975     0.0975     0.7968
C     -5.2056    -0.3414     0.9837
C     -5.6330    -0.4750     2.2919
C     -4.8449    -0.0888     3.3975
C     -3.6810     0.6785     3.1454
C     -2.2198     3.0487     0.5334
C     -2.5716     2.9700    -0.8186
C     -2.4427     4.0823    -1.6537
C     -2.2283     5.3000    -1.0733
C     -2.1052     5.4878     0.3077
C     -1.9975     4.3600     1.1232
H     -1.0032    -0.9954     4.8702
H     -0.9628    -2.9827     4.4566
H     -2.1316    -1.6836     3.5873
H      0.6266     2.4614     0.6821
H      2.3221     3.2133    -0.0407
H      2.2193     1.5030    -0.5825
H      3.6096     2.3469     2.0436
H      3.6745     0.7577     1.2273
H      3.4867     3.9015    -1.9874
H      2.4685     2.8312    -3.9809
H      3.4322     0.6950    -4.9069
H      5.6284    -0.1201    -4.0382
H      6.4796     0.7643    -1.8952
H      4.8690     5.3344    -0.8112
H      4.7493     7.3048     0.6794
H      5.6307     7.1543     3.0441
H      7.1239     5.2237     3.6502
H      6.9385     3.1465     2.3118
H      1.4610     2.8346     2.7495
H      1.3692     1.0389     2.6173
H     -0.7863     1.2104     3.5494
H     -0.8872     2.9586     3.2520
H     -3.4557     0.0305    -0.2103
H     -5.7657    -0.7194     0.1202
H     -6.5511    -1.0104     2.4851
H     -5.1087    -0.2357     4.4393
H     -3.1399     1.1852     3.9447
H     -2.7678     1.9669    -1.2793
H     -2.5103     3.9526    -2.7293
H     -2.1396     6.1873    -1.6858
H     -2.1729     6.4288     0.7906
H     -1.8695     4.4719     2.1890
72
{"conf": 26, "E": 398.83, "rms": -1.0, "geom": "OH", "total_charge": 0, "CA_charge": 1, "smiles": "C[C:1]#[3N:2]->[Mn+:3]1(<-[4C-:4]#[O+:5])(<-[5C-:6]#[O+:7])(<-[6H-:8])<-[1N@H:9]([CH2:10][CH2:11][P:12]([c:13]2[cH:14][cH:15][cH:16][cH:17][cH:18]2)[c:19]2[cH:20][cH:21][cH:22][cH:23][cH:24]2)[CH2:25][CH2:26][2P:27]->1([c:28]1[cH:29][cH:30][cH:31][cH:32][cH:33]1)[c:34]1[cH:35][cH:36][cH:37][cH:38][cH:39]1", "smiles3D": "C([C:1]#[3N:2]->[Mn+:3]1(<-[4C-:4]#[O+:5])(<-[5C-:6]#[O+:7])(<-[6H-:8])<-[1N@@:9]([C:10]([C:11]([P:12]([c:13]2[c:14]([H:48])[c:15]([H:49])[c:16]([H:50])[c:17]([H:51])[c:18]2[H:52])[c:19]2[c:20]([H:53])[c:21]([H:54])[c:22]([H:55])[c:23]([H:56])[c:24]2[H:57])([H:46])[H:47])([H:44])[H:45])([H:43])[C:25]([H:58])([H:59])[C:26]([H:60])([H:61])[2P:27]->1([c:28]1[c:29]([H:62])[c:30]([H:63])[c:31]([H:64])[c:32]([H:65])[c:33]1[H:66])[c:34]1[c:35]([H:67])[c:36]([H:68])[c:37]([H:69])[c:38]([H:70])[c:39]1[H:71])([H:40])([H:41])[H:42]", "smiles3Dx": "C([C:1]#[3N:2]->[Mn+:3]1(<-[4C-:4]#[O+:5])(<-[5C-:6]#[O+:7])(<-[6H-:8])<-[1N@@:9]([C:10]([C:11]([P:12]([c:13]2[c:14]([H:48])[c:15]([H:49])[c:16]([H:50])[c:17]([H:51])[c:18]2[H:52])[c:19]2[c:20]([H:53])[c:21]([H:54])[c:22]([H:55])[c:23]([H:56])[c:24]2[H:57])([H:46])[H:47])([H:44])[H:45])([H:43])[C:25]([H:58])([H:59])[C:26]([H:60])([H:61])[2P:27]->1([c:28]1[c:29]([H:62])[c:30]([H:63])[c:31]([H:64])[c:32]([H:65])[c:33]1[H:66])[c:34]1[c:35]([H:67])[c:36]([H:68])[c:37]([H:69])[c:38]([H:70])[c:39]1[H:71])([H:40])([H:41])[H:42]", "dummies": []}
C     -3.6913     2.9082    -0.2438
C     -3.1192     1.6620     0.1173
N     -2.2379     0.8415     0.0135
Mn     0.0000     0.0000     0.0000
C     -0.3833    -1.7679    -1.6401
O     -0.3124    -2.8330    -2.1677
C      2.4314    -0.7026     0.1139
O      3.3745    -1.4889     0.2860
H      0.3017     1.5980    -0.9287
N     -0.3945    -1.4759     1.7450
C     -1.6908    -1.7679     2.1402
C     -2.6121    -2.3123     0.9769
P     -4.1540    -3.2569     1.5283
C     -5.4909    -2.3914     2.4272
C     -6.5996    -3.1124     2.8741
C     -7.7570    -2.4363     3.2993
C     -7.7812    -1.0294     3.3047
C     -6.6639    -0.2953     2.8456
C     -5.5241    -0.9924     2.3817
C     -3.9096    -5.0095     2.0259
C     -3.6730    -5.3462     3.3653
C     -2.9118    -6.4905     3.6677
C     -2.4016    -7.2625     2.6169
C     -2.8136    -7.0343     1.2939
C     -3.5866    -5.8916     0.9897
C      0.6086    -1.4057     2.8376
C      1.1663    -0.0118     3.1284
P      0.1021     1.2575     2.3355
C      0.8601     2.8568     2.1635
C      0.2990     3.7095     1.1947
C      0.8680     4.9491     0.8916
C      2.1641     5.1667     1.3341
C      2.8461     4.2589     2.1892
C      2.1056     3.1711     2.7107
C     -1.2708     1.4490     3.4421
C     -2.2912     2.4016     3.0859
C     -3.5259     2.3947     3.7410
C     -3.6922     1.5895     4.8325
C     -2.7255     0.6246     5.2312
C     -1.5099     0.6092     4.5512
H     -2.7122     3.3895    -0.6472
H     -4.4142     2.6281    -1.1427
H     -3.9572     3.2244     0.7656
H     -0.1886    -2.1957     1.3766
H     -2.0071    -0.7277     2.4082
H     -1.7978    -2.4304     3.0534
H     -3.0350    -1.4894     0.3755
H     -2.0872    -3.0350     0.2621
H     -6.6010    -4.2017     2.8562
H     -8.6754    -3.0090     3.4488
H     -8.7135    -0.5051     3.5126
H     -6.7017     0.7908     2.6933
H     -4.6793    -0.4340     1.9784
H     -4.0035    -4.7206     4.1810
H     -2.7350    -6.7685     4.7072
H     -1.7090    -8.0818     2.8298
H     -2.5333    -7.7242     0.4941
H     -3.8303    -5.6747    -0.0609
H      1.4053    -2.0833     2.4471
H      0.1849    -1.9094     3.7731
H      2.1382     0.1425     2.6121
H      1.3421     0.1910     4.1942
H     -0.5986     3.4158     0.6536
H      0.3277     5.6500     0.2095
H      2.6864     6.0291     0.9438
H      3.8796     4.4129     2.5259
H      2.5767     2.5008     3.4554
H     -2.1661     3.0141     2.1731
H     -4.3450     2.9868     3.2890
H     -4.6589     1.6093     5.3508
H     -2.7866     0.1414     6.2109
H     -0.7101    -0.0320     4.9414
72
{"conf": 27, "E": 132.2, "rms": -1.0, "geom": "OH", "total_charge": 0, "CA_charge": 1, "smiles": "C[C:1]#[3N:2]->[Mn+:3]1(<-[4C-:4]#[O+:5])(<-[5C-:6]#[O+:7])(<-[6H-:8])<-[1N@H:9]([CH2:10][CH2:11][P:12]([c:13]2[cH:14][cH:15][cH:16][cH:17][cH:18]2)[c:19]2[cH:20][cH:21][cH:22][cH:23][cH:24]2)[CH2:25][CH2:26][2P:27]->1([c:28]1[cH:29][cH:30][cH:31][cH:32][cH:33]1)[c:34]1[cH:35][cH:36][cH:37][cH:38][cH:39]1", "smiles3D": "C([C:1]#[3N:2]->[Mn+:3]1(<-[4C-:4]#[O+:5])(<-[5C-:6]#[O+:7])(<-[6H-:8])<-[1N@@:9]([C:10]([C:11]([P:12]([c:13]2[c:14]([H:48])[c:15]([H:49])[c:16]([H:50])[c:17]([H:51])[c:18]2[H:52])[c:19]2[c:20]([H:53])[c:21]([H:54])[c:22]([H:55])[c:23]([H:56])[c:24]2[H:57])([H:46])[H:47])([H:44])[H:45])([H:43])[C:25]([H:58])([H:59])[C:26]([H:60])([H:61])[2P:27]->1([c:28]1[c:29]([H:62])[c:30]([H:63])[c:31]([H:64])[c:32]([H:65])[c:33]1[H:66])[c:34]1[c:35]([H:67])[c:36]([H:68])[c:37]([H:69])[c:38]([H:70])[c:39]1[H:71])([H:40])([H:41])[H:42]", "smiles3Dx": "C([C:1]#[3N:2]->[Mn+:3]1(<-[4C-:4]#[O+:5])(<-[5C-:6]#[O+:7])(<-[6H-:8])<-[1N@@:9]([C:10]([C:11]([P:12]([c:13]2[c:14]([H:48])[c:15]([H:49])[c:16]([H:50])[c:17]([H:51])[c:18]2[H:52])[c:19]2[c:20]([H:53])[c:21]([H:54])[c:22]([H:55])[c:23]([H:56])[c:24]2[H:57])([H:46])[H:47])([H:44])[H:45])([H:43])[C:25]([H:58])([H:59])[C:26]([H:60])([H:61])[2P:27]->1([c:28]1[c:29]([H:62])[c:30]([H:63])[c:31]([H:64])[c:32]([H:65])[c:33]1[H:66])[c:34]1[c:35]([H:67])[c:36]([H:68])[c:37]([H:69])[c:38]([H:70])[c:39]1[H:71])([H:40])([H:41])[H:42]", "dummies": []}
C     -4.0416     2.1737    -1.9480
C     -2.8533     1.5340    -1.3764
N     -1.8553     0.9995    -0.8973
Mn     0.0000     0.0000     0.0000
C     -1.2149    -1.9050     0.4038
O     -1.8584    -2.9007     0.6196
C      1.8587    -1.0305     0.8579
O      2.8332    -1.5775     1.3072
H      0.4655    -0.5799    -1.6782
N     -0.4163     0.9436     2.0837
C     -1.8137     1.0254     2.1851
C     -2.3354     1.2114     3.6232
P     -4.1531     1.7132     3.7021
C     -4.0905     3.4510     3.0580
C     -4.0704     4.5034     3.9820
C     -3.9980     5.8316     3.5488
C     -3.9294     6.1161     2.1827
C     -3.9384     5.0729     1.2484
C     -4.0204     3.7460     1.6845
C     -5.0200     0.7071     2.4061
C     -4.7247    -0.6592     2.2636
C     -5.3852    -1.4330     1.3036
C     -6.3916    -0.8564     0.5204
C     -6.7402     0.4833     0.7025
C     -6.0708     1.2593     1.6536
C      0.2500     2.2237     2.2974
C      1.5915     2.4511     1.5532
P      1.3428     2.2038    -0.1997
C      2.9606     2.1769    -0.9450
C      3.4011     1.0222    -1.6103
C      4.6727     0.9942    -2.1923
C      5.5012     2.1230    -2.1181
C      5.0605     3.2784    -1.4615
C      3.7927     3.3069    -0.8735
C      0.4515     3.5994    -0.8807
C     -0.1562     3.4642    -2.1374
C     -0.9582     4.4933    -2.6506
C     -1.1446     5.6729    -1.9164
C     -0.5236     5.8213    -0.6740
C      0.2710     4.7923    -0.1536
H     -4.0808     3.2334    -1.6208
H     -4.9588     1.6417    -1.6053
H     -3.9748     2.1400    -3.0553
H     -0.1064     0.3440     2.7077
H     -2.2316     0.0900     1.7741
H     -2.1728     1.8551     1.5531
H     -2.1934     0.2639     4.1857
H     -1.7486     1.9979     4.1390
H     -4.1131     4.2882     5.0388
H     -3.9920     6.6364     4.2760
H     -3.8721     7.1385     1.8460
H     -3.8803     5.2969     0.1889
H     -4.0366     2.9597     0.9489
H     -3.9770    -1.1246     2.8889
H     -5.1410    -2.4805     1.1945
H     -6.9060    -1.4457    -0.2286
H     -7.5279     0.9194     0.1030
H     -6.3821     2.2863     1.8072
H      0.4614     2.3196     3.3916
H     -0.4315     3.0642     2.0165
H      1.9801     3.4692     1.7545
H      2.3306     1.7078     1.9177
H      2.7689     0.1443    -1.6741
H      5.0212     0.0986    -2.6921
H      6.4838     2.1063    -2.5647
H      5.7043     4.1462    -1.3981
H      3.4534     4.2049    -0.3760
H     -0.0348     2.5392    -2.7039
H     -1.4362     4.3739    -3.6165
H     -1.7623     6.4721    -2.3118
H     -0.6602     6.7293    -0.1047
H      0.7259     4.9543     0.8091
72
{"conf": 28, "E": 130.51, "rms": -1.0, "geom": "OH", "total_charge": 0, "CA_charge": 1, "smiles": "C[C:1]#[3N:2]->[Mn+:3]1(<-[4C-:4]#[O+:5])(<-[5C-:6]#[O+:7])(<-[6H-:8])<-[1N@H:9]([CH2:10][CH2:11][P:12]([c:13]2[cH:14][cH:15][cH:16][cH:17][cH:18]2)[c:19]2[cH:20][cH:21][cH:22][cH:23][cH:24]2)[CH2:25][CH2:26][2P:27]->1([c:28]1[cH:29][cH:30][cH:31][cH:32][cH:33]1)[c:34]1[cH:35][cH:36][cH:37][cH:38][cH:39]1", "smiles3D": "C([C:1]#[3N:2]->[Mn+:3]1(<-[4C-:4]#[O+:5])(<-[5C-:6]#[O+:7])(<-[6H-:8])<-[1N@@:9]([C:10]([C:11]([P:12]([c:13]2[c:14]([H:48])[c:15]([H:49])[c:16]([H:50])[c:17]([H:51])[c:18]2[H:52])[c:19]2[c:20]([H:53])[c:21]([H:54])[c:22]([H:55])[c:23]([H:56])[c:24]2[H:57])([H:46])[H:47])([H:44])[H:45])([H:43])[C:25]([H:58])([H:59])[C:26]([H:60])([H:61])[2P:27]->1([c:28]1[c:29]([H:62])[c:30]([H:63])[c:31]([H:64])[c:32]([H:65])[c:33]1[H:66])[c:34]1[c:35]([H:67])[c:36]([H:68])[c:37]([H:69])[c:38]([H:70])[c:39]1[H:71])([H:40])([H:41])[H:42]", "smiles3Dx": "C([C:1]#[3N:2]->[Mn+:3]1(<-[4C-:4]#[O+:5])(<-[5C-:6]#[O+:7])(<-[6H-:8])<-[1N@@:9]([C:10]([C:11]([P:12]([c:13]2[c:14]([H:48])[c:15]([H:49])[c:16]([H:50])[c:17]([H:51])[c:18]2[H:52])[c:19]2[c:20]([H:53])[c:21]([H:54])[c:22]([H:55])[c:23]([H:56])[c:24]2[H:57])([H:46])[H:47])([H:44])[H:45])([H:43])[C:25]([H:58])([H:59])[C:26]([H:60])([H:61])[2P:27]->1([c:28]1[c:29]([H:62])[c:30]([H:63])[c:31]([H:64])[c:32]([H:65])[c:33]1[H:66])[c:34]1[c:35]([H:67])[c:36]([H:68])[c:37]([H:69])[c:38]([H:70])[c:39]1[H:71])([H:40])([H:41])[H:42]", "dummies": []}
C      4.2920     1.6758    -1.8820
C      3.0338     1.1801    -1.3363
N      1.9769     0.7624    -0.8747
Mn     0.0000     0.0000     0.0000
C      1.0208    -0.2242     2.0408
O      1.5542    -0.3438     3.1150
C     -1.9681    -0.7217     0.9208
O     -3.0066    -1.1009     1.4036
H     -0.4787     1.7360     0.3759
N      0.3928    -2.1326    -0.7966
C      1.3738    -2.7727    -0.0275
C      1.3773    -4.3130    -0.2172
P      1.3782    -5.2885     1.3914
C     -0.2073    -4.7172     2.1684
C     -1.3887    -5.4091     1.8552
C     -2.6158    -4.9954     2.3846
C     -2.6736    -3.8860     3.2357
C     -1.5040    -3.1799     3.5411
C     -0.2765    -3.5830     3.0017
C      2.7636    -4.5685     2.3931
C      2.7100    -4.6039     3.7961
C      3.7886    -4.1392     4.5581
C      4.9453    -3.6808     3.9207
C      5.0254    -3.6926     2.5275
C      3.9415    -4.1388     1.7630
C      0.7120    -2.0389    -2.1865
C     -0.4405    -1.4883    -3.0830
P     -1.1012     0.0160    -2.3615
C     -0.6678     1.3431    -3.4751
C     -0.0261     2.4881    -2.9847
C      0.3208     3.5262    -3.8572
C      0.0346     3.4239    -5.2200
C     -0.6110     2.2856    -5.7116
C     -0.9696     1.2467    -4.8437
C     -2.8825    -0.1318    -2.3789
C     -3.6840     0.9886    -2.6654
C     -5.0778     0.8938    -2.5896
C     -5.6768    -0.3137    -2.2161
C     -4.8870    -1.4279    -1.9177
C     -3.4947    -1.3310    -1.9750
H      4.1386     1.9930    -2.9335
H      5.0629     0.8738    -1.8425
H      4.6285     2.5463    -1.2832
H     -0.4001    -2.5833    -0.7052
H      2.3791    -2.3670    -0.2854
H      1.1769    -2.5420     1.0303
H      2.2540    -4.6177    -0.8266
H      0.4812    -4.6294    -0.7879
H     -1.3566    -6.2637     1.1898
H     -3.5204    -5.5387     2.1367
H     -3.6250    -3.5616     3.6430
H     -1.5500    -2.3148     4.1922
H      0.6122    -3.0197     3.2525
H      1.8367    -4.9985     4.3017
H      3.7301    -4.1500     5.6391
H      5.7830    -3.3204     4.5100
H      5.9280    -3.3550     2.0346
H      4.0411    -4.1795     0.6850
H      1.0047    -3.0465    -2.5769
H      1.5903    -1.3639    -2.3034
H     -0.0407    -1.2709    -4.0978
H     -1.2354    -2.2552    -3.1688
H      0.1970     2.5837    -1.9303
H      0.8145     4.4090    -3.4777
H      0.3031     4.2259    -5.8946
H     -0.8371     2.2056    -6.7649
H     -1.4843     0.3740    -5.2389
H     -3.2379     1.9407    -2.9215
H     -5.6900     1.7606    -2.8003
H     -6.7511    -0.3899    -2.1489
H     -5.3497    -2.3616    -1.6098
H     -2.9016    -2.1859    -1.6756
72
{"conf": 29, "E": 132.62, "rms": -1.0, "geom": "OH", "total_charge": 0, "CA_charge": 1, "smiles": "C[C:1]#[3N:2]->[Mn+:3]1(<-[4C-:4]#[O+:5])(<-[5C-:6]#[O+:7])(<-[6H-:8])<-[1N@H:9]([CH2:10][CH2:11][P:12]([c:13]2[cH:14][cH:15][cH:16][cH:17][cH:18]2)[c:19]2[cH:20][cH:21][cH:22][cH:23][cH:24]2)[CH2:25][CH2:26][2P:27]->1([c:28]1[cH:29][cH:30][cH:31][cH:32][cH:33]1)[c:34]1[cH:35][cH:36][cH:37][cH:38][cH:39]1", "smiles3D": "C([C:1]#[3N:2]->[Mn+:3]1(<-[4C-:4]#[O+:5])(<-[5C-:6]#[O+:7])(<-[6H-:8])<-[1N@@:9]([C:10]([C:11]([P:12]([c:13]2[c:14]([H:48])[c:15]([H:49])[c:16]([H:50])[c:17]([H:51])[c:18]2[H:52])[c:19]2[c:20]([H:53])[c:21]([H:54])[c:22]([H:55])[c:23]([H:56])[c:24]2[H:57])([H:46])[H:47])([H:44])[H:45])([H:43])[C:25]([H:58])([H:59])[C:26]([H:60])([H:61])[2P:27]->1([c:28]1[c:29]([H:62])[c:30]([H:63])[c:31]([H:64])[c:32]([H:65])[c:33]1[H:66])[c:34]1[c:35]([H:67])[c:36]([H:68])[c:37]([H:69])[c:38]([H:70])[c:39]1[H:71])([H:40])([H:41])[H:42]", "smiles3Dx": "C([C:1]#[3N:2]->[Mn+:3]1(<-[4C-:4]#[O+:5])(<-[5C-:6]#[O+:7])(<-[6H-:8])<-[1N@@:9]([C:10]([C:11]([P:12]([c:13]2[c:14]([H:48])[c:15]([H:49])[c:16]([H:50])[c:17]([H:51])[c:18]2[H:52])[c:19]2[c:20]([H:53])[c:21]([H:54])[c:22]([H:55])[c:23]([H:56])[c:24]2[H:57])([H:46])[H:47])([H:44])[H:45])([H:43])[C:25]([H:58])([H:59])[C:26]([H:60])([H:61])[2P:27]->1([c:28]1[c:29]([H:62])[c:30]([H:63])[c:31]([H:64])[c:32]([H:65])[c:33]1[H:66])[c:34]1[c:35]([H:67])[c:36]([H:68])[c:37]([H:69])[c:38]([H:70])[c:39]1[H:71])([H:40])([H:41])[H:42]", "dummies": []}
C      3.9294    -2.4746     1.7944
C      2.7706    -1.7496     1.2781
N      1.7994    -1.1396     0.8389
Mn     0.0000     0.0000     0.0000
C     -1.2173    -1.9384    -0.1498
O     -1.8544    -2.9588    -0.2325
C     -1.7884     1.1479    -0.8496
O     -2.7255     1.7594    -1.3008
H     -0.6170     0.2943     1.7065
N      0.9283    -0.1165    -2.1261
C      1.2735    -1.4668    -2.3943
C      0.7292    -1.9973    -3.7444
P      1.9965    -2.9497    -4.7593
C      3.1593    -1.5604    -5.1459
C      2.8848    -0.7605    -6.2641
C      3.6926     0.3405    -6.5668
C      4.7662     0.6648    -5.7344
C      5.0516    -0.1222    -4.6172
C      4.2498    -1.2295    -4.3219
C      2.8927    -4.0542    -3.5708
C      4.2079    -4.4580    -3.8526
C      4.8901    -5.3084    -2.9747
C      4.2532    -5.7986    -1.8319
C      2.9215    -5.4518    -1.5815
C      2.2361    -4.5951    -2.4503
C      2.0466     0.7790    -2.2465
C      1.7703     2.2296    -1.7805
P      1.3742     2.2035    -0.0354
C      2.8691     2.1787     0.9473
C      2.7706     1.8303     2.3030
C      3.9170     1.7511     3.1001
C      5.1708     2.0136     2.5474
C      5.2814     2.3676     1.2006
C      4.1371     2.4553     0.3984
C      0.5353     3.7323     0.3262
C      1.0256     4.9473    -0.1835
C      0.3630     6.1454     0.1087
C     -0.7756     6.1343     0.9231
C     -1.2531     4.9260     1.4456
C     -0.6003     3.7260     1.1473
H      4.0974    -2.1948     2.8556
H      3.7427    -3.5660     1.7148
H      4.8252    -2.2142     1.1963
H      0.2755     0.1723    -2.6968
H      0.8512    -2.0828    -1.5821
H      2.3724    -1.6148    -2.3642
H      0.3589    -1.1666    -4.3826
H     -0.1369    -2.6655    -3.5555
H      2.0433    -0.9917    -6.9015
H      3.4646     0.9607    -7.4249
H      5.3845     1.5187    -5.9690
H      5.8822     0.1386    -3.9717
H      4.4612    -1.7916    -3.4256
H      4.7132    -4.0956    -4.7420
H      5.9095    -5.5963    -3.1896
H      4.7839    -6.4597    -1.1513
H      2.4216    -5.8441    -0.7081
H      1.1965    -4.3653    -2.2517
H      2.8956     0.3853    -1.6412
H      2.3733     0.8119    -3.3143
H      2.6483     2.8693    -1.9684
H      0.9019     2.6336    -2.3456
H      1.8052     1.6181     2.7438
H      3.8308     1.4796     4.1457
H      6.0618     1.9545     3.1653
H      6.2583     2.5820     0.7806
H      4.2738     2.7085    -0.6373
H      1.9035     4.9615    -0.8099
H      0.7244     7.0781    -0.2976
H     -1.2916     7.0605     1.1504
H     -2.1267     4.9203     2.0796
H     -0.9686     2.7975     1.5601
72
{"conf": 30, "E": 435.8, "rms": -1.0, "geom": "OH", "total_charge": 0, "CA_charge": 1, "smiles": "C[C:1]#[3N:2]->[Mn+:3]1(<-[4C-:4]#[O+:5])(<-[5C-:6]#[O+:7])(<-[6H-:8])<-[1N@H:9]([CH2:10][CH2:11][P:12]([c:13]2[cH:14][cH:15][cH:16][cH:17][cH:18]2)[c:19]2[cH:20][cH:21][cH:22][cH:23][cH:24]2)[CH2:25][CH2:26][2P:27]->1([c:28]1[cH:29][cH:30][cH:31][cH:32][cH:33]1)[c:34]1[cH:35][cH:36][cH:37][cH:38][cH:39]1", "smiles3D": "C([C:1]#[3N:2]->[Mn+:3]1(<-[4C-:4]#[O+:5])(<-[5C-:6]#[O+:7])(<-[6H-:8])<-[1N@@:9]([C:10]([C:11]([P:12]([c:13]2[c:14]([H:48])[c:15]([H:49])[c:16]([H:50])[c:17]([H:51])[c:18]2[H:52])[c:19]2[c:20]([H:53])[c:21]([H:54])[c:22]([H:55])[c:23]([H:56])[c:24]2[H:57])([H:46])[H:47])([H:44])[H:45])([H:43])[C:25]([H:58])([H:59])[C:26]([H:60])([H:61])[2P:27]->1([c:28]1[c:29]([H:62])[c:30]([H:63])[c:31]([H:64])[c:32]([H:65])[c:33]1[H:66])[c:34]1[c:35]([H:67])[c:36]([H:68])[c:37]([H:69])[c:38]([H:70])[c:39]1[H:71])([H:40])([H:41])[H:42]", "smiles3Dx": "C([C:1]#[3N:2]->[Mn+:3]1(<-[4C-:4]#[O+:5])(<-[5C-:6]#[O+:7])(<-[6H-:8])<-[1N@@:9]([C:10]([C:11]([P:12]([c:13]2[c:14]([H:48])[c:15]([H:49])[c:16]([H:50])[c:17]([H:51])[c:18]2[H:52])[c:19]2[c:20]([H:53])[c:21]([H:54])[c:22]([H:55])[c:23]([H:56])[c:24]2[H:57])([H:46])[H:47])([H:44])[H:45])([H:43])[C:25]([H:58])([H:59])[C:26]([H:60])([H:61])[2P:27]->1([c:28]1[c:29]([H:62])[c:30]([H:63])[c:31]([H:64])[c:32]([H:65])[c:33]1[H:66])[c:34]1[c:35]([H:67])[c:36]([H:68])[c:37]([H:69])[c:38]([H:70])[c:39]1[H:71])([H:40])([H:41])[H:42]", "dummies": []}
C      2.4886    -1.4744    -4.0412
C      1.7365    -1.1276    -2.8258
N      1.1681    -0.7639    -1.8180
Mn     0.0000     0.0000     0.0000
C      0.8744    -0.3386     2.1342
O      1.2086    -0.4414     3.3270
C      2.1818     0.6053    -0.4016
O      3.2190     1.0309    -0.7899
H     -0.1124    -1.7541    -0.2642
N     -0.4351     2.2959    -0.1617
C      0.2452     2.9568     0.9091
C     -0.2435     4.3647     1.1913
P      0.6994     5.2705     2.4991
C      0.6173     4.0821     3.9028
C      1.7114     3.8929     4.7647
C      1.7655     2.7533     5.5790
C      0.7009     1.8633     5.6114
C     -0.4944     2.1808     4.9440
C     -0.5229     3.2729     4.0684
C      2.3590     5.2160     1.6781
C      2.5518     6.0447     0.5677
C      3.6747     5.8748    -0.2721
C      4.6095     4.8799     0.0260
C      4.4455     4.0732     1.1421
C      3.3150     4.2270     1.9747
C     -1.8410     2.0997     0.0209
C     -2.5078     1.5747    -1.2902
P     -1.1956     0.8190    -2.2810
C     -2.0441    -0.3313    -3.3164
C     -1.7870    -1.6829    -3.2380
C     -2.4542    -2.6001    -4.0985
C     -3.4110    -2.1465    -5.0042
C     -3.7297    -0.7723    -5.0425
C     -3.0689     0.1364    -4.1842
C     -0.5077     2.1718    -3.2849
C      0.8577     2.2195    -3.5939
C      1.3951     3.2803    -4.4053
C      0.5468     4.2619    -4.8772
C     -0.8188     4.2434    -4.5956
C     -1.3502     3.1762    -3.8359
H      2.6573    -2.5359    -4.2195
H      2.0680    -1.0218    -4.9637
H      3.4668    -1.0384    -3.8329
H     -0.2206     2.7080    -1.0244
H      1.3476     2.9973     0.6156
H      0.2682     2.3232     1.8767
H     -0.2218     4.9868     0.2649
H     -1.2712     4.3790     1.5544
H      2.5769     4.5264     4.7073
H      2.6609     2.5499     6.1143
H      0.7688     0.9735     6.2220
H     -1.3560     1.5398     5.0432
H     -1.4532     3.5107     3.5851
H      1.8512     6.8255     0.3316
H      3.7835     6.4895    -1.1407
H      5.4379     4.6904    -0.6451
H      5.1802     3.3361     1.3899
H      3.1995     3.5215     2.7638
H     -1.9239     1.2709     0.7576
H     -2.4041     2.9779     0.4225
H     -3.0731     2.3249    -1.8923
H     -3.1971     0.7806    -1.0029
H     -1.1608    -2.0692    -2.4681
H     -2.1793    -3.6285    -4.0400
H     -3.9512    -2.8902    -5.6299
H     -4.5742    -0.4285    -5.6657
H     -3.2968     1.1925    -4.3749
H      1.5097     1.4735    -3.2593
H      2.4463     3.3119    -4.5687
H      0.9561     5.0886    -5.5049
H     -1.4655     5.0108    -4.9771
H     -2.3874     3.2851    -3.6022
72
{"conf": 31, "E": 127.07, "rms": -1.0, "geom": "OH", "total_charge": 0, "CA_charge": 1, "smiles": "C[C:1]#[3N:2]->[Mn+:3]1(<-[4C-:4]#[O+:5])(<-[5C-:6]#[O+:7])(<-[6H-:8])<-[1N@H:9]([CH2:10][CH2:11][P:12]([c:13]2[cH:14][cH:15][cH:16][cH:17][cH:18]2)[c:19]2[cH:20][cH:21][cH:22][cH:23][cH:24]2)[CH2:25][CH2:26][2P:27]->1([c:28]1[cH:29][cH:30][cH:31][cH:32][cH:33]1)[c:34]1[cH:35][cH:36][cH:37][cH:38][cH:39]1", "smiles3D": "C([C:1]#[3N:2]->[Mn+:3]1(<-[4C-:4]#[O+:5])(<-[5C-:6]#[O+:7])(<-[6H-:8])<-[1N@@:9]([C:10]([C:11]([P:12]([c:13]2[c:14]([H:48])[c:15]([H:49])[c:16]([H:50])[c:17]([H:51])[c:18]2[H:52])[c:19]2[c:20]([H:53])[c:21]([H:54])[c:22]([H:55])[c:23]([H:56])[c:24]2[H:57])([H:46])[H:47])([H:44])[H:45])([H:43])[C:25]([H:58])([H:59])[C:26]([H:60])([H:61])[2P:27]->1([c:28]1[c:29]([H:62])[c:30]([H:63])[c:31]([H:64])[c:32]([H:65])[c:33]1[H:66])[c:34]1[c:35]([H:67])[c:36]([H:68])[c:37]([H:69])[c:38]([H:70])[c:39]1[H:71])([H:40])([H:41])[H:42]", "smiles3Dx": "C([C:1]#[3N:2]->[Mn+:3]1(<-[4C-:4]#[O+:5])(<-[5C-:6]#[O+:7])(<-[6H-:8])<-[1N@@:9]([C:10]([C:11]([P:12]([c:13]2[c:14]([H:48])[c:15]([H:49])[c:16]([H:50])[c:17]([H:51])[c:18]2[H:52])[c:19]2[c:20]([H:53])[c:21]([H:54])[c:22]([H:55])[c:23]([H:56])[c:24]2[H:57])([H:46])[H:47])([H:44])[H:45])([H:43])[C:25]([H:58])([H:59])[C:26]([H:60])([H:61])[2P:27]->1([c:28]1[c:29]([H:62])[c:30]([H:63])[c:31]([H:64])[c:32]([H:65])[c:33]1[H:66])[c:34]1[c:35]([H:67])[c:36]([H:68])[c:37]([H:69])[c:38]([H:70])[c:39]1[H:71])([H:40])([H:41])[H:42]", "dummies": []}
C     -0.9745     4.1306    -2.6038
C     -0.6630     2.9356    -1.8203
N     -0.4124     1.9224    -1.1714
Mn     0.0000     0.0000     0.0000
C     -1.2593     0.7952     1.7416
O     -1.9212     1.2147     2.6603
C      0.2819    -1.9625     1.1475
O      0.4245    -2.9990     1.7501
H     -1.4690    -0.7372    -0.8239
N      2.0199     0.7198     0.8839
C      2.2569     2.0850     0.6589
C      1.3184     2.9941     1.4741
P      2.1622     4.6156     1.9190
C      0.7982     5.8057     2.2867
C      0.9812     6.7241     3.3303
C     -0.0113     7.6629     3.6273
C     -1.1929     7.6930     2.8800
C     -1.3818     6.7841     1.8351
C     -0.3900     5.8443     1.5356
C      2.8441     5.2537     0.3304
C      2.0825     5.2609    -0.8445
C      2.6328     5.7379    -2.0374
C      3.9507     6.2073    -2.0625
C      4.7153     6.1996    -0.8941
C      4.1625     5.7289     0.2998
C      3.0634    -0.1361     0.3906
C      3.2197    -0.2315    -1.1556
P      1.6585    -0.7482    -1.8778
C      1.5082     0.0659    -3.4656
C      1.7688     1.4392    -3.5868
C      1.6075     2.0867    -4.8140
C      1.1809     1.3683    -5.9305
C      0.9047     0.0017    -5.8210
C      1.0541    -0.6459    -4.5901
C      1.8017    -2.4988    -2.1960
C      0.7625    -3.3621    -1.8235
C      0.8619    -4.7299    -2.0794
C      1.9968    -5.2451    -2.7156
C      3.0214    -4.3849    -3.1195
C      2.9194    -3.0131    -2.8754
H     -1.8254     3.9189    -3.2843
H     -0.0867     4.4213    -3.2033
H     -1.2507     4.9612    -1.9194
H      1.9737     0.5809     1.7889
H      2.1199     2.3072    -0.4162
H      3.3081     2.3253     0.9364
H      0.3879     3.1777     0.9068
H      1.0364     2.5004     2.4279
H      1.8900     6.7073     3.9187
H      0.1333     8.3640     4.4396
H     -1.9617     8.4195     3.1148
H     -2.2992     6.8051     1.2587
H     -0.5647     5.1567     0.7247
H      1.0744     4.8891    -0.8409
H      2.0405     5.7405    -2.9428
H      4.3789     6.5757    -2.9866
H      5.7370     6.5597    -0.9112
H      4.7634     5.7286     1.1993
H      4.0398     0.1874     0.8185
H      2.8628    -1.1619     0.7724
H      4.0081    -0.9719    -1.3933
H      3.5241     0.7526    -1.5577
H      2.0758     2.0242    -2.7309
H      1.8047     3.1452    -4.8971
H      1.0486     1.8697    -6.8813
H      0.5584    -0.5504    -6.6846
H      0.8037    -1.6976    -4.5273
H     -0.1333    -2.9767    -1.3554
H      0.0546    -5.3877    -1.7863
H      2.0767    -6.3063    -2.9079
H      3.8916    -4.7797    -3.6290
H      3.7111    -2.3567    -3.2164
72
{"conf": 32, "E": 118.41, "rms": -1.0, "geom": "OH", "total_charge": 0, "CA_charge": 1, "smiles": "C[C:1]#[3N:2]->[Mn+:3]1(<-[4C-:4]#[O+:5])(<-[5C-:6]#[O+:7])(<-[6H-:8])<-[1N@H:9]([CH2:10][CH2:11][P:12]([c:13]2[cH:14][cH:15][cH:16][cH:17][cH:18]2)[c:19]2[cH:20][cH:21][cH:22][cH:23][cH:24]2)[CH2:25][CH2:26][2P:27]->1([c:28]1[cH:29][cH:30][cH:31][cH:32][cH:33]1)[c:34]1[cH:35][cH:36][cH:37][cH:38][cH:39]1", "smiles3D": "C([C:1]#[3N:2]->[Mn+:3]1(<-[4C-:4]#[O+:5])(<-[5C-:6]#[O+:7])(<-[6H-:8])<-[1N@@:9]([C:10]([C:11]([P:12]([c:13]2[c:14]([H:48])[c:15]([H:49])[c:16]([H:50])[c:17]([H:51])[c:18]2[H:52])[c:19]2[c:20]([H:53])[c:21]([H:54])[c:22]([H:55])[c:23]([H:56])[c:24]2[H:57])([H:46])[H:47])([H:44])[H:45])([H:43])[C:25]([H:58])([H:59])[C:26]([H:60])([H:61])[2P:27]->1([c:28]1[c:29]([H:62])[c:30]([H:63])[c:31]([H:64])[c:32]([H:65])[c:33]1[H:66])[c:34]1[c:35]([H:67])[c:36]([H:68])[c:37]([H:69])[c:38]([H:70])[c:39]1[H:71])([H:40])([H:41])[H:42]", "smiles3Dx": "C([C:1]#[3N:2]->[Mn+:3]1(<-[4C-:4]#[O+:5])(<-[5C-:6]#[O+:7])(<-[6H-:8])<-[1N@@:9]([C:10]([C:11]([P:12]([c:13]2[c:14]([H:48])[c:15]([H:49])[c:16]([H:50])[c:17]([H:51])[c:18]2[H:52])[c:19]2[c:20]([H:53])[c:21]([H:54])[c:22]([H:55])[c:23]([H:56])[c:24]2[H:57])([H:46])[H:47])([H:44])[H:45])([H:43])[C:25]([H:58])([H:59])[C:26]([H:60])([H:61])[2P:27]->1([c:28]1[c:29]([H:62])[c:30]([H:63])[c:31]([H:64])[c:32]([H:65])[c:33]1[H:66])[c:34]1[c:35]([H:67])[c:36]([H:68])[c:37]([H:69])[c:38]([H:70])[c:39]1[H:71])([H:40])([H:41])[H:42]", "dummies": []}
C      1.9643     2.0684    -4.0879
C      1.4005     1.4611    -2.8823
N      0.9167     0.9525    -1.8739
Mn     0.0000     0.0000     0.0000
C      1.1157    -1.9454    -0.4578
O      1.7034    -2.9707    -0.6991
C     -0.8461    -0.9623     1.9001
O     -1.2933    -1.4665     2.9006
H      1.4036     0.6676     0.9841
N     -1.9170    -0.6386    -1.1257
C     -1.7262    -0.4364    -2.5001
C     -2.7203    -1.1994    -3.3987
P     -2.8172    -0.4243    -5.1062
C     -3.5232     1.2209    -4.6367
C     -2.8069     2.3839    -4.9515
C     -3.2872     3.6357    -4.5542
C     -4.4807     3.7318    -3.8327
C     -5.1997     2.5754    -3.5140
C     -4.7241     1.3223    -3.9139
C     -4.2990    -1.2858    -5.8097
C     -4.4367    -2.6783    -5.6778
C     -5.5371    -3.3351    -6.2359
C     -6.4977    -2.6095    -6.9471
C     -6.3472    -1.2307    -7.1180
C     -5.2455    -0.5723    -6.5642
C     -3.0424     0.0391    -0.5363
C     -2.9980     1.5972    -0.4734
P     -1.4832     2.1249     0.3299
C     -0.9494     3.6260    -0.4860
C     -0.5231     4.7338     0.2680
C     -0.0910     5.8981    -0.3741
C     -0.0631     5.9603    -1.7691
C     -0.4598     4.8549    -2.5254
C     -0.8989     3.6912    -1.8882
C     -1.9249     2.5670     2.0025
C     -3.0185     3.4147     2.2510
C     -3.3435     3.7738     3.5616
C     -2.5678     3.3088     4.6277
C     -1.4600     2.4928     4.3821
C     -1.1322     2.1304     3.0723
H      1.9664     3.1730    -3.9786
H      1.3463     1.7847    -4.9650
H      3.0032     1.7075    -4.2349
H     -2.0185    -1.5382    -0.9791
H     -1.7778     0.6433    -2.7247
H     -0.7030    -0.7866    -2.7530
H     -2.3716    -2.2484    -3.4954
H     -3.7344    -1.2321    -2.9636
H     -1.8708     2.3188    -5.4925
H     -2.7284     4.5308    -4.7965
H     -4.8457     4.7003    -3.5169
H     -6.1213     2.6505    -2.9495
H     -5.2880     0.4353    -3.6566
H     -3.6942    -3.2578    -5.1474
H     -5.6428    -4.4081    -6.1216
H     -7.3502    -3.1175    -7.3757
H     -7.0830    -0.6727    -7.6824
H     -5.1357     0.4926    -6.7220
H     -3.9717    -0.2515    -1.0670
H     -3.1360    -0.3322     0.5087
H     -3.0515     2.0131    -1.4950
H     -3.8747     1.9573     0.1004
H     -0.5127     4.7051     1.3488
H      0.2311     6.7508     0.2104
H      0.2768     6.8602    -2.2634
H     -0.4191     4.8969    -3.6065
H     -1.1773     2.8448    -2.4943
H     -3.6098     3.8114     1.4360
H     -4.1909     4.4204     3.7508
H     -2.8205     3.5879     5.6421
H     -0.8514     2.1454     5.2068
H     -0.2531     1.5251     2.8956
72
{"conf": 33, "E": 132.5, "rms": -1.0, "geom": "OH", "total_charge": 0, "CA_charge": 1, "smiles": "C[C:1]#[3N:2]->[Mn+:3]1(<-[4C-:4]#[O+:5])(<-[5C-:6]#[O+:7])(<-[6H-:8])<-[1N@H:9]([CH2:10][CH2:11][P:12]([c:13]2[cH:14][cH:15][cH:16][cH:17][cH:18]2)[c:19]2[cH:20][cH:21][cH:22][cH:23][cH:24]2)[CH2:25][CH2:26][2P:27]->1([c:28]1[cH:29][cH:30][cH:31][cH:32][cH:33]1)[c:34]1[cH:35][cH:36][cH:37][cH:38][cH:39]1", "smiles3D": "C([C:1]#[3N:2]->[Mn+:3]1(<-[4C-:4]#[O+:5])(<-[5C-:6]#[O+:7])(<-[6H-:8])<-[1N@@:9]([C:10]([C:11]([P:12]([c:13]2[c:14]([H:48])[c:15]([H:49])[c:16]([H:50])[c:17]([H:51])[c:18]2[H:52])[c:19]2[c:20]([H:53])[c:21]([H:54])[c:22]([H:55])[c:23]([H:56])[c:24]2[H:57])([H:46])[H:47])([H:44])[H:45])([H:43])[C:25]([H:58])([H:59])[C:26]([H:60])([H:61])[2P:27]->1([c:28]1[c:29]([H:62])[c:30]([H:63])[c:31]([H:64])[c:32]([H:65])[c:33]1[H:66])[c:34]1[c:35]([H:67])[c:36]([H:68])[c:37]([H:69])[c:38]([H:70])[c:39]1[H:71])([H:40])([H:41])[H:42]", "smiles3Dx": "C([C:1]#[3N:2]->[Mn+:3]1(<-[4C-:4]#[O+:5])(<-[5C-:6]#[O+:7])(<-[6H-:8])<-[1N@@:9]([C:10]([C:11]([P:12]([c:13]2[c:14]([H:48])[c:15]([H:49])[c:16]([H:50])[c:17]([H:51])[c:18]2[H:52])[c:19]2[c:20]([H:53])[c:21]([H:54])[c:22]([H:55])[c:23]([H:56])[c:24]2[H:57])([H:46])[H:47])([H:44])[H:45])([H:43])[C:25]([H:58])([H:59])[C:26]([H:60])([H:61])[2P:27]->1([c:28]1[c:29]([H:62])[c:30]([H:63])[c:31]([H:64])[c:32]([H:65])[c:33]1[H:66])[c:34]1[c:35]([H:67])[c:36]([H:68])[c:37]([H:69])[c:38]([H:70])[c:39]1[H:71])([H:40])([H:41])[H:42]", "dummies": []}
C     -1.6288    -2.7540     3.8180
C     -1.1623    -1.9510     2.6882
N     -0.7619    -1.2724     1.7445
Mn     0.0000     0.0000     0.0000
C     -2.1347     0.0690    -0.8210
O     -3.2598     0.1083    -1.2503
C      0.7279     1.3021    -1.7350
O      1.1130     1.9885    -2.6489
H     -0.2980     1.5156     1.0012
N      0.7319    -1.8888    -1.1245
C     -0.3466    -2.6119    -1.6742
C     -0.7948    -2.0717    -3.0493
P     -1.8113    -3.3064    -4.0371
C     -2.5793    -4.3949    -2.7516
C     -3.7827    -3.9934    -2.1551
C     -4.3699    -4.7803    -1.1607
C     -3.7546    -5.9672    -0.7510
C     -2.5497    -6.3655    -1.3306
C     -1.9597    -5.5830    -2.3263
C     -0.6064    -4.4168    -4.9006
C      0.7745    -4.3785    -4.6420
C      1.6435    -5.2314    -5.3331
C      1.1376    -6.1310    -6.2761
C     -0.2348    -6.1855    -6.5263
C     -1.1052    -5.3333    -5.8387
C      1.5221    -2.6561    -0.2146
C      2.8156    -1.9613     0.3037
P      2.4372    -0.3013     0.8682
C      2.6820    -0.3140     2.6353
C      1.6921     0.1963     3.4824
C      1.8987     0.2359     4.8648
C      3.1019    -0.2187     5.4063
C      4.0982    -0.7202     4.5628
C      3.8909    -0.7707     3.1818
C      3.6865     0.7644     0.1612
C      3.9833     0.6798    -1.2092
C      4.9664     1.5027    -1.7682
C      5.6510     2.4208    -0.9703
C      5.3304     2.5396     0.3861
C      4.3393     1.7277     0.9493
H     -2.5174    -3.3458     3.5124
H     -0.8186    -3.4421     4.1407
H     -1.9018    -2.0851     4.6584
H      1.2843    -1.6103    -1.7955
H     -0.0679    -3.6813    -1.8019
H     -1.2000    -2.5577    -0.9657
H      0.0743    -1.7580    -3.6588
H     -1.4115    -1.1712    -2.9152
H     -4.2615    -3.0689    -2.4601
H     -5.2978    -4.4665    -0.7002
H     -4.2085    -6.5714     0.0247
H     -2.0686    -7.2798    -1.0062
H     -1.0190    -5.9037    -2.7525
H      1.1910    -3.7069    -3.9082
H      2.7098    -5.1965    -5.1363
H      1.8147    -6.7808    -6.8153
H     -0.6230    -6.8783    -7.2676
H     -2.1693    -5.3806    -6.0440
H      0.8934    -2.9122     0.6634
H      1.8318    -3.6096    -0.7023
H      3.2284    -2.5543     1.1432
H      3.5666    -1.9250    -0.5105
H      0.7663     0.5768     3.0762
H      1.1253     0.6237     5.5136
H      3.2663    -0.1810     6.4787
H      5.0330    -1.0660     4.9786
H      4.6826    -1.1396     2.5422
H      3.4419    -0.0075    -1.8481
H      5.1916     1.4317    -2.8247
H      6.4164     3.0507    -1.4084
H      5.8508     3.2646     1.0021
H      4.0964     1.8516     1.9962
72
{"conf": 34, "E": 126.74, "rms": -1.0, "geom": "OH", "total_charge": 0, "CA_charge": 1, "smiles": "C[C:1]#[3N:2]->[Mn+:3]1(<-[4C-:4]#[O+:5])(<-[5C-:6]#[O+:7])(<-[6H-:8])<-[1N@H:9]([CH2:10][CH2:11][P:12]([c:13]2[cH:14][cH:15][cH:16][cH:17][cH:18]2)[c:19]2[cH:20][cH:21][cH:22][cH:23][cH:24]2)[CH2:25][CH2:26][2P:27]->1([c:28]1[cH:29][cH:30][cH:31][cH:32][cH:33]1)[c:34]1[cH:35][cH:36][cH:37][cH:38][cH:39]1", "smiles3D": "C([C:1]#[3N:2]->[Mn+:3]1(<-[4C-:4]#[O+:5])(<-[5C-:6]#[O+:7])(<-[6H-:8])<-[1N@@:9]([C:10]([C:11]([P:12]([c:13]2[c:14]([H:48])[c:15]([H:49])[c:16]([H:50])[c:17]([H:51])[c:18]2[H:52])[c:19]2[c:20]([H:53])[c:21]([H:54])[c:22]([H:55])[c:23]([H:56])[c:24]2[H:57])([H:46])[H:47])([H:44])[H:45])([H:43])[C:25]([H:58])([H:59])[C:26]([H:60])([H:61])[2P:27]->1([c:28]1[c:29]([H:62])[c:30]([H:63])[c:31]([H:64])[c:32]([H:65])[c:33]1[H:66])[c:34]1[c:35]([H:67])[c:36]([H:68])[c:37]([H:69])[c:38]([H:70])[c:39]1[H:71])([H:40])([H:41])[H:42]", "smiles3Dx": "C([C:1]#[3N:2]->[Mn+:3]1(<-[4C-:4]#[O+:5])(<-[5C-:6]#[O+:7])(<-[6H-:8])<-[1N@@:9]([C:10]([C:11]([P:12]([c:13]2[c:14]([H:48])[c:15]([H:49])[c:16]([H:50])[c:17]([H:51])[c:18]2[H:52])[c:19]2[c:20]([H:53])[c:21]([H:54])[c:22]([H:55])[c:23]([H:56])[c:24]2[H:57])([H:46])[H:47])([H:44])[H:45])([H:43])[C:25]([H:58])([H:59])[C:26]([H:60])([H:61])[2P:27]->1([c:28]1[c:29]([H:62])[c:30]([H:63])[c:31]([H:64])[c:32]([H:65])[c:33]1[H:66])[c:34]1[c:35]([H:67])[c:36]([H:68])[c:37]([H:69])[c:38]([H:70])[c:39]1[H:71])([H:40])([H:41])[H:42]", "dummies": []}
C      1.6635     4.3280     1.8189
C      1.1958     3.0490     1.2869
N      0.7903     1.9793     0.8380
Mn     0.0000     0.0000     0.0000
C      0.0494     0.9079    -2.1064
O      0.0733     1.3895    -3.2120
C     -0.8081    -1.9443    -0.8982
O     -1.2378    -2.9657    -1.3703
H      1.7207    -0.6194    -0.1959
N     -2.1473     0.6555     0.5751
C     -2.5119     1.7736    -0.1944
C     -4.0319     2.0219    -0.2452
P     -4.5361     3.2989    -1.5292
C     -3.6093     4.8013    -0.9731
C     -2.2338     4.9617    -1.2164
C     -1.5701     6.1087    -0.7673
C     -2.2707     7.0962    -0.0660
C     -3.6359     6.9331     0.1913
C     -4.3007     5.7874    -0.2546
C     -3.7270     2.7834    -3.1142
C     -3.6496     1.4256    -3.4627
C     -3.0885     1.0439    -4.6851
C     -2.6320     2.0142    -5.5815
C     -2.7498     3.3696    -5.2623
C     -3.3102     3.7534    -4.0406
C     -2.1861     0.8952     1.9856
C     -1.8359    -0.3250     2.8823
P     -0.2335    -0.9783     2.4099
C      0.9385    -0.3848     3.6189
C      2.1566     0.1634     3.1939
C      3.0845     0.6257     4.1312
C      2.8066     0.5325     5.4975
C      1.5979    -0.0235     5.9288
C      0.6691    -0.4919     4.9945
C     -0.3415    -2.7568     2.5832
C     -1.3843    -3.4621     1.9600
C     -1.4750    -4.8520     2.0910
C     -0.5237    -5.5474     2.8405
C      0.5253    -4.8559     3.4508
C      0.6228    -3.4667     3.3210
H      1.5263     4.3415     2.9208
H      1.0753     5.1514     1.3632
H      2.7372     4.4578     1.5751
H     -2.7031    -0.0446     0.3796
H     -2.1588     1.6019    -1.2202
H     -2.0062     2.6815     0.1985
H     -4.3914     2.3826     0.7400
H     -4.5555     1.0718    -0.4747
H     -1.6735     4.2037    -1.7507
H     -0.5114     6.2322    -0.9571
H     -1.7546     7.9838     0.2806
H     -4.1790     7.6936     0.7383
H     -5.3558     5.6679    -0.0453
H     -4.0174     0.6614    -2.7916
H     -3.0126    -0.0048    -4.9409
H     -2.1990     1.7162    -6.5276
H     -2.4146     4.1223    -5.9643
H     -3.4160     4.8065    -3.8188
H     -3.2045     1.2363     2.2720
H     -1.4717     1.7134     2.2264
H     -2.6134    -1.1069     2.7591
H     -1.8160    -0.0010     3.9432
H      2.3895     0.2336     2.1422
H      4.0208     1.0545     3.7973
H      3.5280     0.8873     6.2213
H      1.3917    -0.1065     6.9875
H     -0.2464    -0.9488     5.3471
H     -2.1333    -2.9407     1.3780
H     -2.2835    -5.3903     1.6132
H     -0.5946    -6.6234     2.9392
H      1.2671    -5.3983     4.0243
H      1.4541    -2.9641     3.7924
72
{"conf": 35, "E": 124.93, "rms": -1.0, "geom": "OH", "total_charge": 0, "CA_charge": 1, "smiles": "C[C:1]#[3N:2]->[Mn+:3]1(<-[4C-:4]#[O+:5])(<-[5C-:6]#[O+:7])(<-[6H-:8])<-[1N@H:9]([CH2:10][CH2:11][P:12]([c:13]2[cH:14][cH:15][cH:16][cH:17][cH:18]2)[c:19]2[cH:20][cH:21][cH:22][cH:23][cH:24]2)[CH2:25][CH2:26][2P:27]->1([c:28]1[cH:29][cH:30][cH:31][cH:32][cH:33]1)[c:34]1[cH:35][cH:36][cH:37][cH:38][cH:39]1", "smiles3D": "C([C:1]#[3N:2]->[Mn+:3]1(<-[4C-:4]#[O+:5])(<-[5C-:6]#[O+:7])(<-[6H-:8])<-[1N@@:9]([C:10]([C:11]([P:12]([c:13]2[c:14]([H:48])[c:15]([H:49])[c:16]([H:50])[c:17]([H:51])[c:18]2[H:52])[c:19]2[c:20]([H:53])[c:21]([H:54])[c:22]([H:55])[c:23]([H:56])[c:24]2[H:57])([H:46])[H:47])([H:44])[H:45])([H:43])[C:25]([H:58])([H:59])[C:26]([H:60])([H:61])[2P:27]->1([c:28]1[c:29]([H:62])[c:30]([H:63])[c:31]([H:64])[c:32]([H:65])[c:33]1[H:66])[c:34]1[c:35]([H:67])[c:36]([H:68])[c:37]([H:69])[c:38]([H:70])[c:39]1[H:71])([H:40])([H:41])[H:42]", "smiles3Dx": "C([C:1]#[3N:2]->[Mn+:3]1(<-[4C-:4]#[O+:5])(<-[5C-:6]#[O+:7])(<-[6H-:8])<-[1N@@:9]([C:10]([C:11]([P:12]([c:13]2[c:14]([H:48])[c:15]([H:49])[c:16]([H:50])[c:17]([H:51])[c:18]2[H:52])[c:19]2[c:20]([H:53])[c:21]([H:54])[c:22]([H:55])[c:23]([H:56])[c:24]2[H:57])([H:46])[H:47])([H:44])[H:45])([H:43])[C:25]([H:58])([H:59])[C:26]([H:60])([H:61])[2P:27]->1([c:28]1[c:29]([H:62])[c:30]([H:63])[c:31]([H:64])[c:32]([H:65])[c:33]1[H:66])[c:34]1[c:35]([H:67])[c:36]([H:68])[c:37]([H:69])[c:38]([H:70])[c:39]1[H:71])([H:40])([H:41])[H:42]", "dummies": []}
C      1.0513    -4.8454    -0.4703
C      0.7132    -3.4279    -0.3640
N      0.4485    -2.2330    -0.2554
Mn     0.0000     0.0000     0.0000
C     -1.9159    -0.5061     1.1472
O     -2.9243    -0.7723     1.7520
C     -0.3845     2.2285     0.3666
O     -0.5842     3.4020     0.5594
H      1.0182    -0.0326     1.5313
N     -1.0610     0.1869    -2.0553
C     -1.2578    -1.0645    -2.6685
C     -2.3685    -1.8884    -1.9920
P     -3.0689    -3.2421    -3.0960
C     -1.5596    -4.1528    -3.6553
C     -0.6894    -3.6234    -4.6226
C      0.4534    -4.3322    -5.0052
C      0.7293    -5.5750    -4.4312
C     -0.1388    -6.1120    -3.4766
C     -1.2780    -5.4011    -3.0883
C     -3.6720    -2.3945    -4.6284
C     -4.1919    -1.0902    -4.5765
C     -4.6849    -0.4815    -5.7343
C     -4.6826    -1.1767    -6.9465
C     -4.2038    -2.4887    -6.9973
C     -3.7101    -3.1005    -5.8417
C     -0.3204     1.1068    -2.8703
C      1.1818     0.7628    -3.1172
P      2.0177     0.5828    -1.5413
C      2.8985     2.0989    -1.1938
C      4.0495     2.0651    -0.3892
C      4.7301     3.2471    -0.0820
C      4.2625     4.4710    -0.5657
C      3.1102     4.5146    -1.3517
C      2.4232     3.3361    -1.6624
C      3.2540    -0.6828    -1.7738
C      3.9795    -0.7621    -2.9736
C      4.9493    -1.7575    -3.1411
C      5.2094    -2.6643    -2.1089
C      4.5068    -2.5711    -0.9042
C      3.5384    -1.5760    -0.7329
H      1.5619    -5.1695     0.4598
H      1.7325    -5.0023    -1.3338
H      0.1237    -5.4392    -0.6039
H     -1.8788     0.5690    -1.8984
H     -1.5333    -0.9132    -3.7342
H     -0.3114    -1.6408    -2.6311
H     -3.2042    -1.2282    -1.6866
H     -1.9805    -2.3643    -1.0714
H     -0.8912    -2.6715    -5.0907
H      1.1233    -3.9197    -5.7477
H      1.6170    -6.1207    -4.7241
H      0.0753    -7.0747    -3.0321
H     -1.9383    -5.8203    -2.3410
H     -4.2150    -0.5377    -3.6483
H     -5.0687     0.5289    -5.6914
H     -5.0645    -0.7043    -7.8424
H     -4.2166    -3.0316    -7.9335
H     -3.3604    -4.1263    -5.8921
H     -0.8212     1.2063    -3.8617
H     -0.3685     2.1018    -2.3783
H      1.2517    -0.1886    -3.6842
H      1.6602     1.5700    -3.7103
H      4.4173     1.1297     0.0113
H      5.6174     3.2142     0.5350
H      4.7895     5.3848    -0.3269
H      2.7432     5.4635    -1.7173
H      1.5262     3.4040    -2.2588
H      3.8005    -0.0595    -3.7773
H      5.5060    -1.8214    -4.0680
H      5.9622    -3.4311    -2.2384
H      4.7165    -3.2635    -0.0982
H      3.0199    -1.4966     0.2143
72
{"conf": 36, "E": 122.32, "rms": -1.0, "geom": "OH", "total_charge": 0, "CA_charge": 1, "smiles": "C[C:1]#[3N:2]->[Mn+:3]1(<-[4C-:4]#[O+:5])(<-[5C-:6]#[O+:7])(<-[6H-:8])<-[1N@H:9]([CH2:10][CH2:11][P:12]([c:13]2[cH:14][cH:15][cH:16][cH:17][cH:18]2)[c:19]2[cH:20][cH:21][cH:22][cH:23][cH:24]2)[CH2:25][CH2:26][2P:27]->1([c:28]1[cH:29][cH:30][cH:31][cH:32][cH:33]1)[c:34]1[cH:35][cH:36][cH:37][cH:38][cH:39]1", "smiles3D": "C([C:1]#[3N:2]->[Mn+:3]1(<-[4C-:4]#[O+:5])(<-[5C-:6]#[O+:7])(<-[6H-:8])<-[1N@@:9]([C:10]([C:11]([P:12]([c:13]2[c:14]([H:48])[c:15]([H:49])[c:16]([H:50])[c:17]([H:51])[c:18]2[H:52])[c:19]2[c:20]([H:53])[c:21]([H:54])[c:22]([H:55])[c:23]([H:56])[c:24]2[H:57])([H:46])[H:47])([H:44])[H:45])([H:43])[C:25]([H:58])([H:59])[C:26]([H:60])([H:61])[2P:27]->1([c:28]1[c:29]([H:62])[c:30]([H:63])[c:31]([H:64])[c:32]([H:65])[c:33]1[H:66])[c:34]1[c:35]([H:67])[c:36]([H:68])[c:37]([H:69])[c:38]([H:70])[c:39]1[H:71])([H:40])([H:41])[H:42]", "smiles3Dx": "C([C:1]#[3N:2]->[Mn+:3]1(<-[4C-:4]#[O+:5])(<-[5C-:6]#[O+:7])(<-[6H-:8])<-[1N@@:9]([C:10]([C:11]([P:12]([c:13]2[c:14]([H:48])[c:15]([H:49])[c:16]([H:50])[c:17]([H:51])[c:18]2[H:52])[c:19]2[c:20]([H:53])[c:21]([H:54])[c:22]([H:55])[c:23]([H:56])[c:24]2[H:57])([H:46])[H:47])([H:44])[H:45])([H:43])[C:25]([H:58])([H:59])[C:26]([H:60])([H:61])[2P:27]->1([c:28]1[c:29]([H:62])[c:30]([H:63])[c:31]([H:64])[c:32]([H:65])[c:33]1[H:66])[c:34]1[c:35]([H:67])[c:36]([H:68])[c:37]([H:69])[c:38]([H:70])[c:39]1[H:71])([H:40])([H:41])[H:42]", "dummies": []}
C     -2.2823     2.9178    -3.3324
C     -1.6065     2.0737    -2.3484
N     -1.0426     1.3546    -1.5269
Mn     0.0000     0.0000     0.0000
C      1.9718     0.1889    -1.1511
O      3.0099     0.2879    -1.7568
C      1.1046    -1.2863     1.5425
O      1.6862    -1.9631     2.3537
H      0.3811     1.4938     1.0049
N     -0.7108    -1.9405    -1.0627
C     -1.4070    -1.6644    -2.2560
C     -0.4871    -1.1671    -3.3847
P     -0.1414    -2.4905    -4.6685
C      0.7489    -3.7224    -3.6217
C      1.9713    -3.4094    -3.0044
C      2.6131    -4.3565    -2.1998
C      2.0368    -5.6160    -2.0054
C      0.8171    -5.9289    -2.6137
C      0.1726    -4.9833    -3.4180
C      1.2709    -1.7703    -5.6279
C      2.1724    -2.6298    -6.2748
C      3.2344    -2.1098    -7.0209
C      3.3913    -0.7269    -7.1448
C      2.4803     0.1357    -6.5327
C      1.4175    -0.3815    -5.7843
C     -1.4864    -2.7022    -0.1274
C     -2.7488    -2.0042     0.4724
P     -2.2766    -0.4330     1.2024
C     -2.2171    -0.6933     2.9680
C     -3.2931    -1.3035     3.6347
C     -3.2615    -1.4538     5.0242
C     -2.1695    -0.9775     5.7559
C     -1.1122    -0.3414     5.1001
C     -1.1386    -0.1925     3.7106
C     -3.5995     0.7365     0.9025
C     -4.2040     0.8281    -0.3633
C     -5.2122     1.7698    -0.5970
C     -5.6168     2.6339     0.4244
C     -5.0084     2.5641     1.6791
C     -3.9983     1.6259     1.9177
H     -1.8658     3.9444    -3.2874
H     -2.1257     2.4980    -4.3474
H     -3.3690     2.9469    -3.1107
H      0.0364    -2.4288    -1.2609
H     -2.1553    -0.8797    -2.0478
H     -1.9518    -2.5715    -2.6090
H      0.4645    -0.8009    -2.9679
H     -0.9897    -0.3248    -3.9045
H      2.4228    -2.4349    -3.1401
H      3.5556    -4.1143    -1.7264
H      2.5350    -6.3485    -1.3839
H      0.3713    -6.9047    -2.4609
H     -0.7746    -5.2307    -3.8817
H      2.0571    -3.7032    -6.1966
H      3.9307    -2.7800    -7.5071
H      4.2097    -0.3227    -7.7252
H      2.5963     1.2062    -6.6425
H      0.7153     0.3057    -5.3361
H     -1.8123    -3.6529    -0.6115
H     -0.8188    -2.9777     0.7187
H     -3.1887    -2.6625     1.2472
H     -3.4979    -1.8460    -0.3253
H     -4.1639    -1.6433     3.0883
H     -4.0892    -1.9254     5.5373
H     -2.1523    -1.0847     6.8317
H     -0.2789     0.0481     5.6706
H     -0.3313     0.3353     3.2211
H     -3.8975     0.1960    -1.1787
H     -5.6734     1.8359    -1.5741
H     -6.3973     3.3603     0.2416
H     -5.3158     3.2411     2.4660
H     -3.5272     1.6126     2.8909
72
{"conf": 37, "E": 117.75, "rms": -1.0, "geom": "OH", "total_charge": 0, "CA_charge": 1, "smiles": "C[C:1]#[3N:2]->[Mn+:3]1(<-[4C-:4]#[O+:5])(<-[5C-:6]#[O+:7])(<-[6H-:8])<-[1N@H:9]([CH2:10][CH2:11][P:12]([c:13]2[cH:14][cH:15][cH:16][cH:17][cH:18]2)[c:19]2[cH:20][cH:21][cH:22][cH:23][cH:24]2)[CH2:25][CH2:26][2P:27]->1([c:28]1[cH:29][cH:30][cH:31][cH:32][cH:33]1)[c:34]1[cH:35][cH:36][cH:37][cH:38][cH:39]1", "smiles3D": "C([C:1]#[3N:2]->[Mn+:3]1(<-[4C-:4]#[O+:5])(<-[5C-:6]#[O+:7])(<-[6H-:8])<-[1N@@:9]([C:10]([C:11]([P:12]([c:13]2[c:14]([H:48])[c:15]([H:49])[c:16]([H:50])[c:17]([H:51])[c:18]2[H:52])[c:19]2[c:20]([H:53])[c:21]([H:54])[c:22]([H:55])[c:23]([H:56])[c:24]2[H:57])([H:46])[H:47])([H:44])[H:45])([H:43])[C:25]([H:58])([H:59])[C:26]([H:60])([H:61])[2P:27]->1([c:28]1[c:29]([H:62])[c:30]([H:63])[c:31]([H:64])[c:32]([H:65])[c:33]1[H:66])[c:34]1[c:35]([H:67])[c:36]([H:68])[c:37]([H:69])[c:38]([H:70])[c:39]1[H:71])([H:40])([H:41])[H:42]", "smiles3Dx": "C([C:1]#[3N:2]->[Mn+:3]1(<-[4C-:4]#[O+:5])(<-[5C-:6]#[O+:7])(<-[6H-:8])<-[1N@@:9]([C:10]([C:11]([P:12]([c:13]2[c:14]([H:48])[c:15]([H:49])[c:16]([H:50])[c:17]([H:51])[c:18]2[H:52])[c:19]2[c:20]([H:53])[c:21]([H:54])[c:22]([H:55])[c:23]([H:56])[c:24]2[H:57])([H:46])[H:47])([H:44])[H:45])([H:43])[C:25]([H:58])([H:59])[C:26]([H:60])([H:61])[2P:27]->1([c:28]1[c:29]([H:62])[c:30]([H:63])[c:31]([H:64])[c:32]([H:65])[c:33]1[H:66])[c:34]1[c:35]([H:67])[c:36]([H:68])[c:37]([H:69])[c:38]([H:70])[c:39]1[H:71])([H:40])([H:41])[H:42]", "dummies": []}
C     -4.0294     1.9384     2.1996
C     -2.8468     1.3828     1.5450
N     -1.8529     0.9080     1.0014
Mn     0.0000     0.0000     0.0000
C     -0.5845     1.0013    -1.9735
O     -0.8906     1.5276    -3.0139
C      1.8858    -0.8362    -0.9946
O      2.8788    -1.2782    -1.5172
H      0.9712     1.4626     0.5508
N     -1.1209    -1.9679    -0.4699
C     -2.4699    -1.7866    -0.1365
C     -3.3966    -2.9562    -0.5266
P     -3.7906    -4.0695     0.9376
C     -5.2154    -5.0500     0.2798
C     -6.3261    -5.3304     1.0939
C     -7.3788    -6.1120     0.6065
C     -7.3178    -6.6424    -0.6853
C     -6.1986    -6.4006    -1.4867
C     -5.1462    -5.6160    -1.0034
C     -4.6298    -2.8429     2.0384
C     -5.7391    -2.1045     1.5963
C     -6.3162    -1.1404     2.4285
C     -5.7840    -0.9021     3.6987
C     -4.6765    -1.6302     4.1403
C     -4.1026    -2.6004     3.3138
C     -0.4502    -3.0524     0.1876
C     -0.2741    -2.9457     1.7346
P      0.5014    -1.3832     2.1511
C     -0.2699    -0.8349     3.6641
C     -0.4941     0.5314     3.8753
C     -1.0985     0.9692     5.0567
C     -1.4680     0.0457     6.0387
C     -1.2230    -1.3161     5.8442
C     -0.6176    -1.7573     4.6640
C      2.2163    -1.7128     2.5350
C      2.9302    -2.7019     1.8374
C      4.2759    -2.9396     2.1350
C      4.9202    -2.1859     3.1195
C      4.2235    -1.1859     3.8008
C      2.8769    -0.9462     3.5094
H     -4.0451     1.6217     3.2622
H     -4.9425     1.5685     1.6895
H     -3.9965     3.0453     2.1449
H     -1.0603    -2.0984    -1.3765
H     -2.5550    -1.5875     0.9499
H     -2.8216    -0.8773    -0.6736
H     -2.9250    -3.5504    -1.3348
H     -4.3478    -2.5518    -0.9306
H     -6.3804    -4.9473     2.1052
H     -8.2385    -6.3129     1.2333
H     -8.1307    -7.2505    -1.0604
H     -6.1429    -6.8274    -2.4801
H     -4.2777    -5.4605    -1.6286
H     -6.1566    -2.2736     0.6126
H     -7.1715    -0.5729     2.0852
H     -6.2262    -0.1498     4.3383
H     -4.2611    -1.4418     5.1218
H     -3.2438    -3.1569     3.6662
H     -0.9820    -4.0030    -0.0336
H      0.5610    -3.1328    -0.2645
H      0.3547    -3.7866     2.0955
H     -1.2657    -3.0074     2.2215
H     -0.1917     1.2572     3.1319
H     -1.2746     2.0250     5.2135
H     -1.9338     0.3867     6.9542
H     -1.4992    -2.0302     6.6087
H     -0.4219    -2.8139     4.5351
H      2.4614    -3.2903     1.0628
H      4.8198    -3.7090     1.6022
H      5.9625    -2.3695     3.3467
H      4.7278    -0.5943     4.5534
H      2.3608    -0.1579     4.0399
72
{"conf": 38, "E": 126.77, "rms": -1.0, "geom": "OH", "total_charge": 0, "CA_charge": 1, "smiles": "C[C:1]#[3N:2]->[Mn+:3]1(<-[4C-:4]#[O+:5])(<-[5C-:6]#[O+:7])(<-[6H-:8])<-[1N@H:9]([CH2:10][CH2:11][P:12]([c:13]2[cH:14][cH:15][cH:16][cH:17][cH:18]2)[c:19]2[cH:20][cH:21][cH:22][cH:23][cH:24]2)[CH2:25][CH2:26][2P:27]->1([c:28]1[cH:29][cH:30][cH:31][cH:32][cH:33]1)[c:34]1[cH:35][cH:36][cH:37][cH:38][cH:39]1", "smiles3D": "C([C:1]#[3N:2]->[Mn+:3]1(<-[4C-:4]#[O+:5])(<-[5C-:6]#[O+:7])(<-[6H-:8])<-[1N@@:9]([C:10]([C:11]([P:12]([c:13]2[c:14]([H:48])[c:15]([H:49])[c:16]([H:50])[c:17]([H:51])[c:18]2[H:52])[c:19]2[c:20]([H:53])[c:21]([H:54])[c:22]([H:55])[c:23]([H:56])[c:24]2[H:57])([H:46])[H:47])([H:44])[H:45])([H:43])[C:25]([H:58])([H:59])[C:26]([H:60])([H:61])[2P:27]->1([c:28]1[c:29]([H:62])[c:30]([H:63])[c:31]([H:64])[c:32]([H:65])[c:33]1[H:66])[c:34]1[c:35]([H:67])[c:36]([H:68])[c:37]([H:69])[c:38]([H:70])[c:39]1[H:71])([H:40])([H:41])[H:42]", "smiles3Dx": "C([C:1]#[3N:2]->[Mn+:3]1(<-[4C-:4]#[O+:5])(<-[5C-:6]#[O+:7])(<-[6H-:8])<-[1N@@:9]([C:10]([C:11]([P:12]([c:13]2[c:14]([H:48])[c:15]([H:49])[c:16]([H:50])[c:17]([H:51])[c:18]2[H:52])[c:19]2[c:20]([H:53])[c:21]([H:54])[c:22]([H:55])[c:23]([H:56])[c:24]2[H:57])([H:46])[H:47])([H:44])[H:45])([H:43])[C:25]([H:58])([H:59])[C:26]([H:60])([H:61])[2P:27]->1([c:28]1[c:29]([H:62])[c:30]([H:63])[c:31]([H:64])[c:32]([H:65])[c:33]1[H:66])[c:34]1[c:35]([H:67])[c:36]([H:68])[c:37]([H:69])[c:38]([H:70])[c:39]1[H:71])([H:40])([H:41])[H:42]", "dummies": []}
C     -1.6454    -1.6331    -4.4197
C     -1.1752    -1.1608    -3.1161
N     -0.7685    -0.7637    -2.0250
Mn     0.0000     0.0000     0.0000
C     -0.3235     2.1481    -0.7192
O     -0.4961     3.2771    -1.1047
C      0.6310     0.8103     2.0503
O      0.9638     1.2343     3.1280
H     -1.7219    -0.1378     0.6279
N      2.2468    -0.0517    -0.5811
C      2.4474    -0.3127    -1.9608
C      3.3844     0.7012    -2.6416
P      2.4861     2.3222    -2.9253
C      1.3979     2.0797    -4.4085
C      0.6206     3.1639    -4.8385
C     -0.1943     3.0500    -5.9673
C     -0.2423     1.8481    -6.6766
C      0.5298     0.7631    -6.2587
C      1.3483     0.8739    -5.1324
C      3.8163     3.3301    -3.6985
C      4.5078     2.8753    -4.8327
C      5.4888     3.6775    -5.4238
C      5.7809     4.9356    -4.8854
C      5.0880     5.3952    -3.7607
C      4.1108     4.5925    -3.1642
C      2.9377    -0.9518     0.2974
C      2.4171    -2.4225     0.3735
P      0.6485    -2.4313     0.6751
C      0.4381    -2.9092     2.3829
C     -0.3800    -2.1476     3.2272
C     -0.5378    -2.5135     4.5691
C      0.1104    -3.6501     5.0644
C      0.8856    -4.4416     4.2122
C      1.0478    -4.0750     2.8736
C     -0.0368    -3.7342    -0.3375
C      0.2984    -3.8154    -1.7001
C     -0.2901    -4.7872    -2.5158
C     -1.2134    -5.6880    -1.9774
C     -1.5652    -5.6028    -0.6271
C     -0.9909    -4.6220     0.1899
H     -0.8718    -2.2907    -4.8749
H     -1.8352    -0.7622    -5.0796
H     -2.5849    -2.2058    -4.2884
H      2.5552     0.7894    -0.3879
H      2.8652    -1.3296    -2.1239
H      1.4755    -0.2704    -2.4670
H      3.7674     0.2900    -3.5968
H      4.2654     0.8823    -1.9876
H      0.6513     4.1028    -4.3001
H     -0.7881     3.8933    -6.2936
H     -0.8749     1.7617    -7.5514
H      0.4962    -0.1651    -6.8121
H      1.9317     0.0148    -4.8430
H      4.2845     1.9093    -5.2668
H      6.0226     3.3285    -6.3001
H      6.5375     5.5577    -5.3474
H      5.3075     6.3729    -3.3539
H      3.5739     4.9561    -2.2965
H      4.0125    -0.9801     0.0049
H      2.8882    -0.5274     1.3249
H      2.9400    -2.9444     1.2019
H      2.6410    -2.9505    -0.5741
H     -0.9065    -1.2819     2.8477
H     -1.1670    -1.9202     5.2205
H     -0.0205    -3.9355     6.0996
H      1.3581    -5.3415     4.5864
H      1.6320    -4.7039     2.2173
H      0.9970    -3.1214    -2.1423
H     -0.0455    -4.8319    -3.5680
H     -1.6719    -6.4371    -2.6110
H     -2.3025    -6.2827    -0.2179
H     -1.3076    -4.5564     1.2227
72
{"conf": 39, "E": 119.09, "rms": -1.0, "geom": "OH", "total_charge": 0, "CA_charge": 1, "smiles": "C[C:1]#[3N:2]->[Mn+:3]1(<-[4C-:4]#[O+:5])(<-[5C-:6]#[O+:7])(<-[6H-:8])<-[1N@H:9]([CH2:10][CH2:11][P:12]([c:13]2[cH:14][cH:15][cH:16][cH:17][cH:18]2)[c:19]2[cH:20][cH:21][cH:22][cH:23][cH:24]2)[CH2:25][CH2:26][2P:27]->1([c:28]1[cH:29][cH:30][cH:31][cH:32][cH:33]1)[c:34]1[cH:35][cH:36][cH:37][cH:38][cH:39]1", "smiles3D": "C([C:1]#[3N:2]->[Mn+:3]1(<-[4C-:4]#[O+:5])(<-[5C-:6]#[O+:7])(<-[6H-:8])<-[1N@@:9]([C:10]([C:11]([P:12]([c:13]2[c:14]([H:48])[c:15]([H:49])[c:16]([H:50])[c:17]([H:51])[c:18]2[H:52])[c:19]2[c:20]([H:53])[c:21]([H:54])[c:22]([H:55])[c:23]([H:56])[c:24]2[H:57])([H:46])[H:47])([H:44])[H:45])([H:43])[C:25]([H:58])([H:59])[C:26]([H:60])([H:61])[2P:27]->1([c:28]1[c:29]([H:62])[c:30]([H:63])[c:31]([H:64])[c:32]([H:65])[c:33]1[H:66])[c:34]1[c:35]([H:67])[c:36]([H:68])[c:37]([H:69])[c:38]([H:70])[c:39]1[H:71])([H:40])([H:41])[H:42]", "smiles3Dx": "C([C:1]#[3N:2]->[Mn+:3]1(<-[4C-:4]#[O+:5])(<-[5C-:6]#[O+:7])(<-[6H-:8])<-[1N@@:9]([C:10]([C:11]([P:12]([c:13]2[c:14]([H:48])[c:15]([H:49])[c:16]([H:50])[c:17]([H:51])[c:18]2[H:52])[c:19]2[c:20]([H:53])[c:21]([H:54])[c:22]([H:55])[c:23]([H:56])[c:24]2[H:57])([H:46])[H:47])([H:44])[H:45])([H:43])[C:25]([H:58])([H:59])[C:26]([H:60])([H:61])[2P:27]->1([c:28]1[c:29]([H:62])[c:30]([H:63])[c:31]([H:64])[c:32]([H:65])[c:33]1[H:66])[c:34]1[c:35]([H:67])[c:36]([H:68])[c:37]([H:69])[c:38]([H:70])[c:39]1[H:71])([H:40])([H:41])[H:42]", "dummies": []}
C      2.5816    -2.7462     3.2558
C      1.8275    -1.9445     2.2933
N      1.1899    -1.2694     1.4894
Mn     0.0000     0.0000     0.0000
C      1.4016    -0.6850    -1.6793
O      2.1400    -1.0450    -2.5623
C     -1.1641     1.2697    -1.5072
O     -1.7789     1.9399    -2.2986
H     -1.1306    -1.4167    -0.3130
N      1.2203     1.8687     0.6212
C      2.5610     1.6453     0.2684
C      3.5125     2.8305     0.5403
P      4.3910     2.6799     2.1959
C      5.3580     1.1339     1.9006
C      6.2570     1.0279     0.8265
C      6.9591    -0.1626     0.6144
C      6.7653    -1.2520     1.4694
C      5.8692    -1.1512     2.5376
C      5.1653     0.0381     2.7519
C      5.7160     3.9649     2.0570
C      5.4460     5.2104     1.4672
C      6.4404     6.1920     1.4054
C      7.7022     5.9468     1.9530
C      7.9672     4.7238     2.5742
C      6.9748     3.7408     2.6382
C      0.9943     2.1119     2.0127
C     -0.4895     2.3607     2.4012
P     -1.4746     0.9406     1.9318
C     -3.0984     1.5384     1.5016
C     -3.6612     2.6361     2.1738
C     -4.9447     3.0790     1.8382
C     -5.6740     2.4247     0.8411
C     -5.1228     1.3226     0.1807
C     -3.8391     0.8774     0.5126
C     -1.6817    -0.0766     3.3822
C     -1.5121    -1.4646     3.2862
C     -1.6868    -2.2740     4.4129
C     -2.0530    -1.7033     5.6351
C     -2.2551    -0.3236     5.7288
C     -2.0788     0.4896     4.6049
H      3.4119    -3.2650     2.7342
H      2.9944    -2.0841     4.0443
H      1.9083    -3.4959     3.7194
H      0.9003     2.5810     0.1413
H      2.5854     1.4419    -0.8220
H      2.9318     0.7385     0.7903
H      4.2773     2.8783    -0.2635
H      2.9351     3.7762     0.5056
H      6.4191     1.8639     0.1584
H      7.6535    -0.2403    -0.2125
H      7.3090    -2.1736     1.3041
H      5.7199    -1.9949     3.1992
H      4.4684     0.1055     3.5783
H      4.4693     5.4306     1.0606
H      6.2297     7.1465     0.9409
H      8.4706     6.7077     1.9052
H      8.9396     4.5390     3.0123
H      7.1908     2.8062     3.1411
H      1.5701     3.0078     2.3286
H      1.3671     1.2394     2.5944
H     -0.8594     3.2603     1.8667
H     -0.5601     2.5308     3.4939
H     -3.1167     3.1479     2.9562
H     -5.3767     3.9273     2.3539
H     -6.6677     2.7674     0.5839
H     -5.6921     0.8123    -0.5857
H     -3.4259     0.0160     0.0026
H     -1.2568    -1.9231     2.3400
H     -1.5463    -3.3445     4.3367
H     -2.1924    -2.3309     6.5057
H     -2.5550     0.1150     6.6717
H     -2.2636     1.5512     4.6943
72
{"conf": 40, "E": 331.71, "rms": -1.0, "geom": "OH", "total_charge": 0, "CA_charge": 1, "smiles": "C[C:1]#[3N:2]->[Mn+:3]1(<-[4C-:4]#[O+:5])(<-[5C-:6]#[O+:7])(<-[6H-:8])<-[1N@H:9]([CH2:10][CH2:11][P:12]([c:13]2[cH:14][cH:15][cH:16][cH:17][cH:18]2)[c:19]2[cH:20][cH:21][cH:22][cH:23][cH:24]2)[CH2:25][CH2:26][2P:27]->1([c:28]1[cH:29][cH:30][cH:31][cH:32][cH:33]1)[c:34]1[cH:35][cH:36][cH:37][cH:38][cH:39]1", "smiles3D": "C([C:1]#[3N:2]->[Mn+:3]1(<-[4C-:4]#[O+:5])(<-[5C-:6]#[O+:7])(<-[6H-:8])<-[1N@@:9]([C:10]([C:11]([P:12]([c:13]2[c:14]([H:48])[c:15]([H:49])[c:16]([H:50])[c:17]([H:51])[c:18]2[H:52])[c:19]2[c:20]([H:53])[c:21]([H:54])[c:22]([H:55])[c:23]([H:56])[c:24]2[H:57])([H:46])[H:47])([H:44])[H:45])([H:43])[C:25]([H:58])([H:59])[C:26]([H:60])([H:61])[2P:27]->1([c:28]1[c:29]([H:62])[c:30]([H:63])[c:31]([H:64])[c:32]([H:65])[c:33]1[H:66])[c:34]1[c:35]([H:67])[c:36]([H:68])[c:37]([H:69])[c:38]([H:70])[c:39]1[H:71])([H:40])([H:41])[H:42]", "smiles3Dx": "C([C:1]#[3N:2]->[Mn+:3]1(<-[4C-:4]#[O+:5])(<-[5C-:6]#[O+:7])(<-[6H-:8])<-[1N@@:9]([C:10]([C:11]([P:12]([c:13]2[c:14]([H:48])[c:15]([H:49])[c:16]([H:50])[c:17]([H:51])[c:18]2[H:52])[c:19]2[c:20]([H:53])[c:21]([H:54])[c:22]([H:55])[c:23]([H:56])[c:24]2[H:57])([H:46])[H:47])([H:44])[H:45])([H:43])[C:25]([H:58])([H:59])[C:26]([H:60])([H:61])[2P:27]->1([c:28]1[c:29]([H:62])[c:30]([H:63])[c:31]([H:64])[c:32]([H:65])[c:33]1[H:66])[c:34]1[c:35]([H:67])[c:36]([H:68])[c:37]([H:69])[c:38]([H:70])[c:39]1[H:71])([H:40])([H:41])[H:42]", "dummies": []}
C      0.6445     0.3416    -4.7293
C      0.0707     0.4918    -3.4451
N     -0.0114     0.6100    -2.2475
Mn     0.0000     0.0000     0.0000
C      2.0230    -1.2276    -0.5204
O      2.8496    -2.0717    -0.8417
C      0.0136    -0.8396     2.4177
O     -0.1192    -1.5007     3.4537
H      0.5221     1.7584     0.4332
N     -1.3558    -1.8560    -0.6252
C     -1.1991    -2.4403    -1.8868
C     -2.2981    -2.1681    -3.0333
P     -2.2546    -3.4303    -4.3983
C     -4.0197    -3.6406    -4.9646
C     -4.6655    -2.6716    -5.7642
C     -6.0510    -2.7507    -6.0031
C     -6.7810    -3.8542    -5.5026
C     -6.1072    -4.8956    -4.8590
C     -4.7408    -4.7871    -4.5766
C     -1.4187    -2.6172    -5.8159
C     -1.6333    -1.2466    -6.0821
C     -0.8185    -0.6000    -7.0251
C      0.2442    -1.2912    -7.6328
C      0.4060    -2.6732    -7.4181
C     -0.4587    -3.3405    -6.5461
C     -2.6645    -2.0507     0.1064
C     -3.0530    -0.8427     0.9550
P     -2.5394     0.6851     0.0697
C     -3.5893     0.8130    -1.3390
C     -3.0536     1.4458    -2.5026
C     -3.6968     1.2869    -3.7219
C     -4.8808     0.5979    -3.8111
C     -5.4988     0.0751    -2.6550
C     -4.8434     0.1781    -1.4465
C     -2.6986     2.1949     0.9693
C     -2.0511     3.2726     0.3932
C     -2.4524     4.5876     0.6244
C     -3.4515     4.7871     1.5781
C     -4.0529     3.7125     2.2652
C     -3.6819     2.3957     1.9527
H      0.5714    -0.7200    -4.7100
H      1.7606     0.6685    -4.5767
H     -0.0168     0.9887    -5.3872
H     -0.9025    -2.3809    -0.1277
H     -1.0181    -3.5527    -1.7666
H     -0.2588    -1.9590    -2.1904
H     -3.3165    -2.2187    -2.6772
H     -2.1163    -1.1523    -3.2661
H     -4.1401    -1.8094    -6.1829
H     -6.5491    -1.9512    -6.5726
H     -7.8390    -3.9455    -5.7370
H     -6.6261    -5.8184    -4.6127
H     -4.2489    -5.5858    -4.0534
H     -2.4365    -0.6419    -5.6400
H     -1.0056     0.4528    -7.2741
H      0.9306    -0.7522    -8.2807
H      1.2387    -3.2073    -7.8702
H     -0.2566    -4.3764    -6.3269
H     -3.3948    -2.3199    -0.6291
H     -2.5523    -2.9787     0.7505
H     -2.4321    -0.7800     1.8645
H     -4.1289    -0.8388     1.2195
H     -2.1396     2.0532    -2.4454
H     -3.3027     1.8228    -4.5959
H     -5.4602     0.5921    -4.7216
H     -6.5165    -0.2806    -2.6336
H     -5.2483    -0.3074    -0.5188
H     -1.2646     3.0783    -0.3526
H     -1.8892     5.4109     0.1426
H     -3.7863     5.7876     1.8230
H     -4.9249     3.8134     2.9242
H     -4.2465     1.5463     2.3282
72
{"conf": 41, "E": 119.87, "rms": -1.0, "geom": "OH", "total_charge": 0, "CA_charge": 1, "smiles": "C[C:1]#[3N:2]->[Mn+:3]1(<-[4C-:4]#[O+:5])(<-[5C-:6]#[O+:7])(<-[6H-:8])<-[1N@H:9]([CH2:10][CH2:11][P:12]([c:13]2[cH:14][cH:15][cH:16][cH:17][cH:18]2)[c:19]2[cH:20][cH:21][cH:22][cH:23][cH:24]2)[CH2:25][CH2:26][2P:27]->1([c:28]1[cH:29][cH:30][cH:31][cH:32][cH:33]1)[c:34]1[cH:35][cH:36][cH:37][cH:38][cH:39]1", "smiles3D": "C([C:1]#[3N:2]->[Mn+:3]1(<-[4C-:4]#[O+:5])(<-[5C-:6]#[O+:7])(<-[6H-:8])<-[1N@@:9]([C:10]([C:11]([P:12]([c:13]2[c:14]([H:48])[c:15]([H:49])[c:16]([H:50])[c:17]([H:51])[c:18]2[H:52])[c:19]2[c:20]([H:53])[c:21]([H:54])[c:22]([H:55])[c:23]([H:56])[c:24]2[H:57])([H:46])[H:47])([H:44])[H:45])([H:43])[C:25]([H:58])([H:59])[C:26]([H:60])([H:61])[2P:27]->1([c:28]1[c:29]([H:62])[c:30]([H:63])[c:31]([H:64])[c:32]([H:65])[c:33]1[H:66])[c:34]1[c:35]([H:67])[c:36]([H:68])[c:37]([H:69])[c:38]([H:70])[c:39]1[H:71])([H:40])([H:41])[H:42]", "smiles3Dx": "C([C:1]#[3N:2]->[Mn+:3]1(<-[4C-:4]#[O+:5])(<-[5C-:6]#[O+:7])(<-[6H-:8])<-[1N@@:9]([C:10]([C:11]([P:12]([c:13]2[c:14]([H:48])[c:15]([H:49])[c:16]([H:50])[c:17]([H:51])[c:18]2[H:52])[c:19]2[c:20]([H:53])[c:21]([H:54])[c:22]([H:55])[c:23]([H:56])[c:24]2[H:57])([H:46])[H:47])([H:44])[H:45])([H:43])[C:25]([H:58])([H:59])[C:26]([H:60])([H:61])[2P:27]->1([c:28]1[c:29]([H:62])[c:30]([H:63])[c:31]([H:64])[c:32]([H:65])[c:33]1[H:66])[c:34]1[c:35]([H:67])[c:36]([H:68])[c:37]([H:69])[c:38]([H:70])[c:39]1[H:71])([H:40])([H:41])[H:42]", "dummies": []}
C     -3.9815    -2.3948     1.8057
C     -2.8173    -1.6816     1.2825
N     -1.8360    -1.0896     0.8395
Mn     0.0000     0.0000     0.0000
C     -0.5712     1.8557     1.2122
O     -0.8740     2.8339     1.8498
C      1.8692     1.0956    -0.7487
O      2.8528     1.6702    -1.1439
H      0.9952    -0.7006     1.3793
N     -1.1402     0.6702    -1.8940
C     -2.4745     0.2673    -1.7472
C     -3.4177     0.6971    -2.8802
P     -5.1681     0.1726    -2.4630
C     -5.0778    -1.6712    -2.3979
C     -5.7609    -2.3409    -1.3751
C     -5.6844    -3.7332    -1.2691
C     -4.9277    -4.4638    -2.1878
C     -4.2561    -3.8042    -3.2197
C     -4.3326    -2.4127    -3.3297
C     -6.1513     0.4613    -3.9991
C     -5.6367     0.2031    -5.2807
C     -6.4335     0.4077    -6.4121
C     -7.7483     0.8603    -6.2726
C     -8.2691     1.1076    -5.0005
C     -7.4746     0.9061    -3.8676
C     -0.4430     0.1581    -3.0376
C     -0.2899    -1.3899    -3.1287
P      0.4475    -2.0072    -1.6139
C      2.1451    -2.4176    -1.9734
C      2.4688    -3.2059    -3.0900
C      3.8018    -3.5406    -3.3484
C      4.8138    -3.1003    -2.4904
C      4.4927    -2.3357    -1.3656
C      3.1609    -2.0015    -1.1024
C     -0.3657    -3.5463    -1.2222
C     -0.5267    -3.9224     0.1181
C     -1.1840    -5.1137     0.4412
C     -1.6655    -5.9445    -0.5740
C     -1.4810    -5.5898    -1.9133
C     -0.8282    -4.3969    -2.2405
H     -4.9004    -1.8189     1.5751
H     -4.0438    -3.3966     1.3323
H     -3.8818    -2.5099     2.9053
H     -1.1107     1.5869    -1.9222
H     -2.8524     0.7072    -0.7968
H     -2.5114    -0.8369    -1.6502
H     -3.3878     1.8004    -2.9947
H     -3.1076     0.2334    -3.8313
H     -6.3410    -1.7821    -0.6529
H     -6.2052    -4.2447    -0.4702
H     -4.8615    -5.5403    -2.1013
H     -3.6722    -4.3711    -3.9327
H     -3.7980    -1.9265    -4.1309
H     -4.6298    -0.1564    -5.4196
H     -6.0333     0.2107    -7.3979
H     -8.3640     1.0129    -7.1496
H     -9.2896     1.4514    -4.8919
H     -7.8915     1.0937    -2.8861
H      0.5780     0.5955    -3.0252
H     -0.9363     0.5165    -3.9660
H      0.3560    -1.6420    -3.9945
H     -1.2863    -1.8503    -3.2774
H      1.6970    -3.5697    -3.7550
H      4.0503    -4.1455    -4.2113
H      5.8452    -3.3617    -2.6904
H      5.2756    -2.0087    -0.6938
H      2.9239    -1.4287    -0.2161
H     -0.1467    -3.2945     0.9140
H     -1.3178    -5.3929     1.4787
H     -2.1746    -6.8661    -0.3235
H     -1.8483    -6.2369    -2.6992
H     -0.6911    -4.1462    -3.2837
72
{"conf": 42, "E": 606.1, "rms": -1.0, "geom": "OH", "total_charge": 0, "CA_charge": 1, "smiles": "C[C:1]#[3N:2]->[Mn+:3]1(<-[4C-:4]#[O+:5])(<-[5C-:6]#[O+:7])(<-[6H-:8])<-[1N@H:9]([CH2:10][CH2:11][P:12]([c:13]2[cH:14][cH:15][cH:16][cH:17][cH:18]2)[c:19]2[cH:20][cH:21][cH:22][cH:23][cH:24]2)[CH2:25][CH2:26][2P:27]->1([c:28]1[cH:29][cH:30][cH:31][cH:32][cH:33]1)[c:34]1[cH:35][cH:36][cH:37][cH:38][cH:39]1", "smiles3D": "C([C:1]#[3N:2]->[Mn+:3]1(<-[4C-:4]#[O+:5])(<-[5C-:6]#[O+:7])(<-[6H-:8])<-[1N@@:9]([C:10]([C:11]([P:12]([c:13]2[c:14]([H:48])[c:15]([H:49])[c:16]([H:50])[c:17]([H:51])[c:18]2[H:52])[c:19]2[c:20]([H:53])[c:21]([H:54])[c:22]([H:55])[c:23]([H:56])[c:24]2[H:57])([H:46])[H:47])([H:44])[H:45])([H:43])[C:25]([H:58])([H:59])[C:26]([H:60])([H:61])[2P:27]->1([c:28]1[c:29]([H:62])[c:30]([H:63])[c:31]([H:64])[c:32]([H:65])[c:33]1[H:66])[c:34]1[c:35]([H:67])[c:36]([H:68])[c:37]([H:69])[c:38]([H:70])[c:39]1[H:71])([H:40])([H:41])[H:42]", "smiles3Dx": "C([C:1]#[3N:2]->[Mn+:3]1(<-[4C-:4]#[O+:5])(<-[5C-:6]#[O+:7])(<-[6H-:8])<-[1N@@:9]([C:10]([C:11]([P:12]([c:13]2[c:14]([H:48])[c:15]([H:49])[c:16]([H:50])[c:17]([H:51])[c:18]2[H:52])[c:19]2[c:20]([H:53])[c:21]([H:54])[c:22]([H:55])[c:23]([H:56])[c:24]2[H:57])([H:46])[H:47])([H:44])[H:45])([H:43])[C:25]([H:58])([H:59])[C:26]([H:60])([H:61])[2P:27]->1([c:28]1[c:29]([H:62])[c:30]([H:63])[c:31]([H:64])[c:32]([H:65])[c:33]1[H:66])[c:34]1[c:35]([H:67])[c:36]([H:68])[c:37]([H:69])[c:38]([H:70])[c:39]1[H:71])([H:40])([H:41])[H:42]", "dummies": []}
C      2.0750    -2.9727     2.3098
C      2.2768    -1.8072     1.5216
N      1.8014    -0.9504     0.8291
Mn     0.0000     0.0000     0.0000
C      1.4137     1.3562     1.0229
O      2.1960     2.2381     1.3329
C     -1.8008    -1.2287     0.5566
O     -2.6586    -2.0634     0.7276
H     -0.7883     0.9906     1.2750
N      0.7695    -1.0230    -2.0222
C      1.1554    -2.3645    -1.8636
C      1.6831    -2.9517    -3.1946
P      0.8086    -4.5680    -3.7307
C      1.9040    -5.9684    -3.3302
C      1.3191    -7.2322    -3.2465
C      2.0169    -8.2996    -2.6804
C      3.3135    -8.1043    -2.2157
C      3.9423    -6.8687    -2.4043
C      3.2468    -5.8098    -2.9866
C      0.9019    -4.3878    -5.5515
C      1.7944    -3.4843    -6.1592
C      1.4531    -2.8645    -7.3534
C      0.2552    -3.1785    -8.0088
C     -0.5089    -4.2340    -7.4989
C     -0.1605    -4.8647    -6.3172
C      1.8530    -0.0860    -2.4976
C      1.2315     1.2861    -2.8651
P     -0.3431     1.4170    -2.0512
C     -0.8722     3.0585    -1.6148
C      0.0157     4.1596    -1.5958
C     -0.4939     5.4395    -1.4143
C     -1.8214     5.6090    -1.1809
C     -2.6383     4.5415    -0.9007
C     -2.1393     3.2778    -1.1009
C     -1.7044     0.7874    -3.0891
C     -2.7529     0.1187    -2.4557
C     -3.8077    -0.4125    -3.1915
C     -3.7983    -0.3407    -4.5399
C     -2.7293     0.2775    -5.2362
C     -1.6826     0.8309    -4.4988
H      2.0418    -2.7546     3.3913
H      1.0110    -3.2881     2.0834
H      2.6623    -3.8831     2.0588
H      0.0796    -1.0300    -2.7015
H      1.8908    -2.5644    -1.0949
H      0.1853    -2.8696    -1.5429
H      2.7138    -3.0259    -3.2393
H      1.3063    -2.2325    -3.9783
H      0.3000    -7.4020    -3.5796
H      1.5419    -9.2645    -2.5626
H      3.8428    -8.8852    -1.7187
H      4.9634    -6.7179    -2.1040
H      3.7452    -4.8797    -3.0991
H      2.6792    -3.1716    -5.6403
H      2.0617    -2.0587    -7.7147
H     -0.0594    -2.6201    -8.8681
H     -1.3920    -4.5393    -8.0464
H     -0.8226    -5.6305    -5.9224
H      2.3072    -0.5202    -3.3963
H      2.6984     0.0928    -1.7670
H      1.0823     1.4088    -3.9471
H      1.9423     2.0949    -2.4946
H      1.1063     4.0146    -1.7457
H      0.1499     6.2584    -1.5457
H     -2.2668     6.6361    -1.1743
H     -3.6550     4.6573    -0.6520
H     -2.7944     2.4046    -0.8746
H     -2.7903     0.0800    -1.3746
H     -4.5942    -0.9474    -2.6605
H     -4.6416    -0.7724    -5.1426
H     -2.7288     0.3205    -6.2760
H     -0.8468     1.2837    -5.0182
