# Supplementary material for: MACE: Automated Assessment of Stereochemistry of Transition Metal Complexes and Its Applications in Computational Catalysis
Source: J Chem Theory Comput. 2024 Feb 16;20(5):2313–20. doi: 10.1021/acs.jctc.3c01313 (PMC10938507; doi:10.1021/acs.jctc.3c01313)
Supplement: Supplementary file 3 — ct3c01313_si_003.zip [file ct3c01313_si_003.zip › structures/screening/mace_MeCN/Mn_PNhP_Ph_bi_2.xyz]

72
{"conf": 0, "E": 126.01, "rms": -1.0, "geom": "OH", "total_charge": 0, "CA_charge": 1, "smiles": "C[C:1]#[5N:2]->[Mn+:3]1(<-[3H-:4])(<-[4C-:5]#[O+:6])(<-[6C-:7]#[O+:8])<-[1N@H:9]([CH2:10][CH2:11][P:12]([c:13]2[cH:14][cH:15][cH:16][cH:17][cH:18]2)[c:19]2[cH:20][cH:21][cH:22][cH:23][cH:24]2)[CH2:25][CH2:26][2P:27]->1([c:28]1[cH:29][cH:30][cH:31][cH:32][cH:33]1)[c:34]1[cH:35][cH:36][cH:37][cH:38][cH:39]1", "smiles3D": "C([C:1]#[5N:2]->[Mn+:3]1(<-[3H-:4])(<-[4C-:5]#[O+:6])(<-[6C-:7]#[O+:8])<-[1N@@:9]([C:10]([C:11]([P:12]([c:13]2[c:14]([H:48])[c:15]([H:49])[c:16]([H:50])[c:17]([H:51])[c:18]2[H:52])[c:19]2[c:20]([H:53])[c:21]([H:54])[c:22]([H:55])[c:23]([H:56])[c:24]2[H:57])([H:46])[H:47])([H:44])[H:45])([H:43])[C:25]([H:58])([H:59])[C:26]([H:60])([H:61])[2P:27]->1([c:28]1[c:29]([H:62])[c:30]([H:63])[c:31]([H:64])[c:32]([H:65])[c:33]1[H:66])[c:34]1[c:35]([H:67])[c:36]([H:68])[c:37]([H:69])[c:38]([H:70])[c:39]1[H:71])([H:40])([H:41])[H:42]", "smiles3Dx": "C([C:1]#[5N:2]->[Mn+:3]1(<-[3H-:4])(<-[4C-:5]#[O+:6])(<-[6C-:7]#[O+:8])<-[1N@@:9]([C:10]([C:11]([P:12]([c:13]2[c:14]([H:48])[c:15]([H:49])[c:16]([H:50])[c:17]([H:51])[c:18]2[H:52])[c:19]2[c:20]([H:53])[c:21]([H:54])[c:22]([H:55])[c:23]([H:56])[c:24]2[H:57])([H:46])[H:47])([H:44])[H:45])([H:43])[C:25]([H:58])([H:59])[C:26]([H:60])([H:61])[2P:27]->1([c:28]1[c:29]([H:62])[c:30]([H:63])[c:31]([H:64])[c:32]([H:65])[c:33]1[H:66])[c:34]1[c:35]([H:67])[c:36]([H:68])[c:37]([H:69])[c:38]([H:70])[c:39]1[H:71])([H:40])([H:41])[H:42]", "dummies": []}
C     -4.3555     1.7258    -1.6874
C     -3.0805     1.2178    -1.1839
N     -2.0053     0.7952    -0.7669
Mn     0.0000     0.0000     0.0000
H      1.5902    -0.6357     0.6555
C     -0.9927    -0.4826     2.0058
O     -1.5151    -0.7368     3.0630
C      0.5774     2.1021     0.6984
O      0.8837     3.2091     1.0650
N     -0.5184    -2.0460    -0.9387
C      0.0534    -3.1080    -0.2071
C      1.5260    -3.4018    -0.5016
P      2.2514    -4.5172     0.8135
C      2.4840    -3.2781     2.1626
C      1.6434    -3.3275     3.2820
C      1.7564    -2.3658     4.2912
C      2.7067    -1.3464     4.1840
C      3.5442    -1.2871     3.0664
C      3.4334    -2.2477     2.0566
C      4.0083    -4.7909     0.2962
C      4.5860    -4.1230    -0.7994
C      5.9279    -4.3409    -1.1268
C      6.7016    -5.2219    -0.3665
C      6.1349    -5.8860     0.7245
C      4.7943    -5.6698     1.0553
C     -0.3401    -2.0515    -2.3720
C      0.9277    -1.3626    -2.9768
P      1.0813     0.3105    -2.3527
C      0.2214     1.3933    -3.4881
C      0.3248     1.2181    -4.8804
C     -0.3479     2.0842    -5.7479
C     -1.1038     3.1425    -5.2367
C     -1.1741     3.3470    -3.8564
C     -0.5045     2.4817    -2.9856
C      2.8220     0.7224    -2.4141
C      3.2953     1.7515    -3.2500
C      4.6574     2.0670    -3.2744
C      5.5558     1.3654    -2.4663
C      5.0921     0.3518    -1.6249
C      3.7305     0.0367    -1.5929
H     -4.1813     2.2795    -2.6325
H     -4.8035     2.4057    -0.9343
H     -5.0430     0.8761    -1.8774
H     -1.4230    -2.1245    -0.8021
H     -0.5317    -4.0412    -0.3931
H     -0.0439    -2.8528     0.8700
H      2.0904    -2.4607    -0.5193
H      1.6150    -3.9167    -1.4802
H      0.8949    -4.1053     3.3664
H      1.1010    -2.4039     5.1518
H      2.7874    -0.5984     4.9622
H      4.2726    -0.4910     2.9780
H      4.0747    -2.1730     1.1895
H      4.0185    -3.4290    -1.4016
H      6.3683    -3.8233    -1.9699
H      7.7396    -5.3896    -0.6221
H      6.7348    -6.5660     1.3160
H      4.3677    -6.1869     1.9057
H     -0.3560    -3.1077    -2.7280
H     -1.2276    -1.5432    -2.8202
H      0.8369    -1.3499    -4.0776
H      1.8328    -1.9362    -2.7094
H      0.9477     0.4462    -5.3069
H     -0.2722     1.9427    -6.8189
H     -1.6203     3.8141    -5.9099
H     -1.7401     4.1806    -3.4601
H     -0.5424     2.6741    -1.9226
H      2.6304     2.3209    -3.8814
H      5.0164     2.8598    -3.9191
H      6.6087     1.6122    -2.4842
H      5.7876    -0.1880    -0.9941
H      3.3962    -0.7363    -0.9237
72
{"conf": 1, "E": 134.35, "rms": -1.0, "geom": "OH", "total_charge": 0, "CA_charge": 1, "smiles": "C[C:1]#[5N:2]->[Mn+:3]1(<-[3H-:4])(<-[4C-:5]#[O+:6])(<-[6C-:7]#[O+:8])<-[1N@H:9]([CH2:10][CH2:11][P:12]([c:13]2[cH:14][cH:15][cH:16][cH:17][cH:18]2)[c:19]2[cH:20][cH:21][cH:22][cH:23][cH:24]2)[CH2:25][CH2:26][2P:27]->1([c:28]1[cH:29][cH:30][cH:31][cH:32][cH:33]1)[c:34]1[cH:35][cH:36][cH:37][cH:38][cH:39]1", "smiles3D": "C([C:1]#[5N:2]->[Mn+:3]1(<-[3H-:4])(<-[4C-:5]#[O+:6])(<-[6C-:7]#[O+:8])<-[1N@@:9]([C:10]([C:11]([P:12]([c:13]2[c:14]([H:48])[c:15]([H:49])[c:16]([H:50])[c:17]([H:51])[c:18]2[H:52])[c:19]2[c:20]([H:53])[c:21]([H:54])[c:22]([H:55])[c:23]([H:56])[c:24]2[H:57])([H:46])[H:47])([H:44])[H:45])([H:43])[C:25]([H:58])([H:59])[C:26]([H:60])([H:61])[2P:27]->1([c:28]1[c:29]([H:62])[c:30]([H:63])[c:31]([H:64])[c:32]([H:65])[c:33]1[H:66])[c:34]1[c:35]([H:67])[c:36]([H:68])[c:37]([H:69])[c:38]([H:70])[c:39]1[H:71])([H:40])([H:41])[H:42]", "smiles3Dx": "C([C:1]#[5N:2]->[Mn+:3]1(<-[3H-:4])(<-[4C-:5]#[O+:6])(<-[6C-:7]#[O+:8])<-[1N@@:9]([C:10]([C:11]([P:12]([c:13]2[c:14]([H:48])[c:15]([H:49])[c:16]([H:50])[c:17]([H:51])[c:18]2[H:52])[c:19]2[c:20]([H:53])[c:21]([H:54])[c:22]([H:55])[c:23]([H:56])[c:24]2[H:57])([H:46])[H:47])([H:44])[H:45])([H:43])[C:25]([H:58])([H:59])[C:26]([H:60])([H:61])[2P:27]->1([c:28]1[c:29]([H:62])[c:30]([H:63])[c:31]([H:64])[c:32]([H:65])[c:33]1[H:66])[c:34]1[c:35]([H:67])[c:36]([H:68])[c:37]([H:69])[c:38]([H:70])[c:39]1[H:71])([H:40])([H:41])[H:42]", "dummies": []}
C     -1.2865    -1.4995    -4.5654
C     -0.9237    -1.0968    -3.2097
N     -0.6072    -0.7332    -2.0800
Mn     0.0000     0.0000     0.0000
H      0.4835     0.6070     1.6684
C     -0.9936    -1.8440     0.9383
O     -1.5155    -2.8085     1.4374
C     -1.9478     1.1891     0.1302
O     -2.9729     1.8226     0.1923
N      2.0895    -0.9713    -0.2481
C      2.4012    -1.4877     1.0224
C      3.6779    -2.3520     1.1002
P      4.3841    -2.4825     2.8392
C      2.9459    -2.7158     3.9786
C      2.9550    -2.1448     5.2636
C      1.8885    -2.3629     6.1376
C      0.8344    -3.1986     5.7594
C      0.8505    -3.8216     4.5095
C      1.9089    -3.5917     3.6243
C      5.0204    -0.7628     3.1199
C      4.1870     0.3043     3.4972
C      4.7065     1.5962     3.6376
C      6.0645     1.8303     3.4177
C      6.9007     0.7763     3.0387
C      6.3808    -0.5131     2.8843
C      3.0683    -0.0226    -0.7434
C      2.5801     0.9469    -1.8444
P      1.2480     1.9380    -1.1843
C      2.0123     3.2099    -0.1936
C      1.6050     3.4115     1.1318
C      2.2187     4.3947     1.9148
C      3.2283     5.1931     1.3688
C      3.6144     5.0200     0.0352
C      3.0040     4.0366    -0.7472
C      0.4043     2.7616    -2.5265
C     -0.7084     3.5660    -2.2349
C     -1.4183     4.1893    -3.2634
C     -1.0217     4.0143    -4.5917
C      0.0935     3.2251    -4.8933
C      0.8101     2.6001    -3.8662
H     -1.3208    -2.6024    -4.6344
H     -0.5273    -1.1093    -5.2745
H     -2.2786    -1.0750    -4.8266
H      2.0073    -1.6673    -0.8452
H      2.4908    -0.6394     1.7250
H      1.5419    -2.1070     1.3521
H      4.4848    -1.9504     0.4586
H      3.4429    -3.3748     0.7401
H      3.7801    -1.5240     5.5848
H      1.8888    -1.8978     7.1156
H      0.0120    -3.3754     6.4396
H      0.0451    -4.4864     4.2252
H      1.9294    -4.1084     2.6740
H      3.1354     0.1431     3.7116
H      4.0572     2.4129     3.9354
H      6.4692     2.8287     3.5325
H      7.9550     0.9594     2.8563
H      7.0395    -1.3193     2.5811
H      3.9235    -0.5925    -1.1686
H      3.4594     0.5965     0.1012
H      3.4182     1.5957    -2.1744
H      2.2096     0.3548    -2.7061
H      0.8042     2.8242     1.5540
H      1.9048     4.5455     2.9403
H      3.7076     5.9520     1.9728
H      4.3849     5.6493    -0.3974
H      3.3073     3.9238    -1.7820
H     -1.0257     3.7073    -1.2088
H     -2.2760     4.8056    -3.0297
H     -1.5753     4.4926    -5.3905
H      0.4003     3.0996    -5.9243
H      1.6692     2.0015    -4.1331
72
{"conf": 2, "E": 136.89, "rms": -1.0, "geom": "OH", "total_charge": 0, "CA_charge": 1, "smiles": "C[C:1]#[5N:2]->[Mn+:3]1(<-[3H-:4])(<-[4C-:5]#[O+:6])(<-[6C-:7]#[O+:8])<-[1N@H:9]([CH2:10][CH2:11][P:12]([c:13]2[cH:14][cH:15][cH:16][cH:17][cH:18]2)[c:19]2[cH:20][cH:21][cH:22][cH:23][cH:24]2)[CH2:25][CH2:26][2P:27]->1([c:28]1[cH:29][cH:30][cH:31][cH:32][cH:33]1)[c:34]1[cH:35][cH:36][cH:37][cH:38][cH:39]1", "smiles3D": "C([C:1]#[5N:2]->[Mn+:3]1(<-[3H-:4])(<-[4C-:5]#[O+:6])(<-[6C-:7]#[O+:8])<-[1N@@:9]([C:10]([C:11]([P:12]([c:13]2[c:14]([H:48])[c:15]([H:49])[c:16]([H:50])[c:17]([H:51])[c:18]2[H:52])[c:19]2[c:20]([H:53])[c:21]([H:54])[c:22]([H:55])[c:23]([H:56])[c:24]2[H:57])([H:46])[H:47])([H:44])[H:45])([H:43])[C:25]([H:58])([H:59])[C:26]([H:60])([H:61])[2P:27]->1([c:28]1[c:29]([H:62])[c:30]([H:63])[c:31]([H:64])[c:32]([H:65])[c:33]1[H:66])[c:34]1[c:35]([H:67])[c:36]([H:68])[c:37]([H:69])[c:38]([H:70])[c:39]1[H:71])([H:40])([H:41])[H:42]", "smiles3Dx": "C([C:1]#[5N:2]->[Mn+:3]1(<-[3H-:4])(<-[4C-:5]#[O+:6])(<-[6C-:7]#[O+:8])<-[1N@@:9]([C:10]([C:11]([P:12]([c:13]2[c:14]([H:48])[c:15]([H:49])[c:16]([H:50])[c:17]([H:51])[c:18]2[H:52])[c:19]2[c:20]([H:53])[c:21]([H:54])[c:22]([H:55])[c:23]([H:56])[c:24]2[H:57])([H:46])[H:47])([H:44])[H:45])([H:43])[C:25]([H:58])([H:59])[C:26]([H:60])([H:61])[2P:27]->1([c:28]1[c:29]([H:62])[c:30]([H:63])[c:31]([H:64])[c:32]([H:65])[c:33]1[H:66])[c:34]1[c:35]([H:67])[c:36]([H:68])[c:37]([H:69])[c:38]([H:70])[c:39]1[H:71])([H:40])([H:41])[H:42]", "dummies": []}
C      4.3781    -0.7806    -2.2367
C      3.0852    -0.5485    -1.5931
N      2.0023    -0.3567    -1.0457
Mn     0.0000     0.0000     0.0000
H     -1.6056     0.2861     0.8495
C     -1.0734    -0.3234    -1.9965
O     -1.6320    -0.4838    -3.0524
C      0.1720     2.2424    -0.4240
O      0.2629     3.4241    -0.6469
N     -0.0476    -2.2142     0.6808
C     -1.2260    -2.8429     0.1996
C     -0.9710    -3.7203    -1.0423
P     -2.3621    -4.9184    -1.4636
C     -3.5339    -4.0971    -2.6293
C     -4.1614    -4.8821    -3.6056
C     -5.0882    -4.3129    -4.4830
C     -5.3976    -2.9548    -4.3875
C     -4.7817    -2.1669    -3.4116
C     -3.8537    -2.7352    -2.5329
C     -3.3333    -5.2415     0.0717
C     -3.0740    -6.4066     0.8047
C     -3.7571    -6.6535     1.9999
C     -4.6965    -5.7340     2.4738
C     -4.9558    -4.5675     1.7493
C     -4.2799    -4.3214     0.5494
C      0.0609    -2.2586     2.1076
C      1.3223    -1.5728     2.6891
P      1.2920     0.1635     2.2587
C      2.9795     0.7447     2.2124
C      3.2803     1.9327     1.5290
C      4.5897     2.4202     1.5030
C      5.6070     1.7252     2.1620
C      5.3135     0.5495     2.8599
C      4.0020     0.0641     2.8987
C      0.4987     1.0192     3.6056
C     -0.5676     1.8906     3.3463
C     -1.1630     2.6005     4.3926
C     -0.6968     2.4423     5.7013
C      0.3725     1.5811     5.9622
C      0.9739     0.8736     4.9191
H      4.3067    -1.6671    -2.8989
H      5.1489    -0.9625    -1.4598
H      4.6579     0.1096    -2.8356
H      0.6960    -2.6184     0.3345
H     -1.6779    -3.4824     0.9875
H     -1.9538    -2.0537    -0.0586
H     -0.0787    -4.3504    -0.8444
H     -0.7430    -3.0878    -1.9240
H     -3.9346    -5.9376    -3.6853
H     -5.5703    -4.9266    -5.2331
H     -6.1215    -2.5178    -5.0607
H     -5.0270    -1.1157    -3.3330
H     -3.4033    -2.1148    -1.7772
H     -2.3383    -7.1199     0.4536
H     -3.5533    -7.5541     2.5625
H     -5.2193    -5.9225     3.4027
H     -5.6781    -3.8522     2.1184
H     -4.4804    -3.4051     0.0161
H      0.0754    -3.3266     2.4350
H     -0.8382    -1.7711     2.5520
H      2.2252    -2.0479     2.2520
H      1.3389    -1.6940     3.7922
H      2.5018     2.4872     1.0255
H      4.8135     3.3384     0.9747
H      6.6213     2.1027     2.1408
H      6.1028     0.0205     3.3800
H      3.7988    -0.8332     3.4686
H     -0.9269     2.0355     2.3373
H     -1.9843     3.2760     4.1890
H     -1.1592     2.9911     6.5112
H      0.7394     1.4667     6.9722
H      1.8132     0.2265     5.1344
72
{"conf": 3, "E": 250.77, "rms": -1.0, "geom": "OH", "total_charge": 0, "CA_charge": 1, "smiles": "C[C:1]#[5N:2]->[Mn+:3]1(<-[3H-:4])(<-[4C-:5]#[O+:6])(<-[6C-:7]#[O+:8])<-[1N@H:9]([CH2:10][CH2:11][P:12]([c:13]2[cH:14][cH:15][cH:16][cH:17][cH:18]2)[c:19]2[cH:20][cH:21][cH:22][cH:23][cH:24]2)[CH2:25][CH2:26][2P:27]->1([c:28]1[cH:29][cH:30][cH:31][cH:32][cH:33]1)[c:34]1[cH:35][cH:36][cH:37][cH:38][cH:39]1", "smiles3D": "C([C:1]#[5N:2]->[Mn+:3]1(<-[3H-:4])(<-[4C-:5]#[O+:6])(<-[6C-:7]#[O+:8])<-[1N@@:9]([C:10]([C:11]([P:12]([c:13]2[c:14]([H:48])[c:15]([H:49])[c:16]([H:50])[c:17]([H:51])[c:18]2[H:52])[c:19]2[c:20]([H:53])[c:21]([H:54])[c:22]([H:55])[c:23]([H:56])[c:24]2[H:57])([H:46])[H:47])([H:44])[H:45])([H:43])[C:25]([H:58])([H:59])[C:26]([H:60])([H:61])[2P:27]->1([c:28]1[c:29]([H:62])[c:30]([H:63])[c:31]([H:64])[c:32]([H:65])[c:33]1[H:66])[c:34]1[c:35]([H:67])[c:36]([H:68])[c:37]([H:69])[c:38]([H:70])[c:39]1[H:71])([H:40])([H:41])[H:42]", "smiles3Dx": "C([C:1]#[5N:2]->[Mn+:3]1(<-[3H-:4])(<-[4C-:5]#[O+:6])(<-[6C-:7]#[O+:8])<-[1N@@:9]([C:10]([C:11]([P:12]([c:13]2[c:14]([H:48])[c:15]([H:49])[c:16]([H:50])[c:17]([H:51])[c:18]2[H:52])[c:19]2[c:20]([H:53])[c:21]([H:54])[c:22]([H:55])[c:23]([H:56])[c:24]2[H:57])([H:46])[H:47])([H:44])[H:45])([H:43])[C:25]([H:58])([H:59])[C:26]([H:60])([H:61])[2P:27]->1([c:28]1[c:29]([H:62])[c:30]([H:63])[c:31]([H:64])[c:32]([H:65])[c:33]1[H:66])[c:34]1[c:35]([H:67])[c:36]([H:68])[c:37]([H:69])[c:38]([H:70])[c:39]1[H:71])([H:40])([H:41])[H:42]", "dummies": []}
C     -3.6108     2.7275     0.5188
C     -2.5164     1.9706     0.9573
N     -1.5918     1.2123     0.8823
Mn     0.0000     0.0000     0.0000
H      1.1733    -1.0443    -0.9049
C     -1.6230    -0.4620    -1.4505
O     -2.5339    -0.5195    -2.2865
C     -0.1897    -1.6311     1.5755
O     -0.3226    -2.4533     2.4324
N      0.4948     2.1126    -1.0046
C      1.4856     2.0364    -2.0372
C      1.2022     0.9636    -3.0663
P      2.2046     1.2340    -4.5890
C      1.3101     0.5428    -6.0432
C      0.6069    -0.6752    -5.9906
C      0.1242    -1.2369    -7.1770
C      0.2470    -0.5592    -8.3769
C      0.9098     0.6778    -8.4205
C      1.4899     1.1879    -7.2580
C      3.5988     0.0294    -4.3849
C      3.3941    -1.3493    -4.0911
C      4.4797    -2.2132    -3.9921
C      5.7769    -1.7305    -4.1744
C      5.9901    -0.3666    -4.4431
C      4.9106     0.4977    -4.5573
C      0.8966     3.1682     0.0563
C      1.3640     2.7337     1.4898
P      1.9427     1.0663     1.3681
C      2.2429     0.3265     2.9809
C      2.3530     1.0649     4.1412
C      2.9329     0.4928     5.3095
C      3.3419    -0.8484     5.3090
C      3.1004    -1.5977     4.1851
C      2.5910    -1.0164     3.0099
C      3.4477     1.0296     0.5323
C      4.3889     2.1213     0.6193
C      5.5779     2.0720    -0.1218
C      5.8300     1.0374    -1.0101
C      4.9579    -0.0684    -0.9922
C      3.8911    -0.0885    -0.1341
H     -3.5724     2.5996    -0.6584
H     -3.5320     3.8343     0.6923
H     -4.5927     2.3071     0.8053
H     -0.4202     2.3054    -1.3831
H      1.4350     3.0391    -2.4817
H      2.5329     1.8900    -1.6949
H      0.0434     0.9646    -3.3530
H      1.4006     0.0072    -2.7191
H      0.4740    -1.1885    -5.0647
H     -0.3678    -2.1916    -7.1502
H     -0.1356    -0.9736    -9.2879
H      1.0196     1.2003    -9.3488
H      2.0494     2.1166    -7.3190
H      2.3943    -1.7257    -3.9932
H      4.3164    -3.2434    -3.7172
H      6.6155    -2.3884    -4.0730
H      6.9965     0.0005    -4.5788
H      5.0881     1.5528    -4.7765
H     -0.0608     3.7353     0.1997
H      1.6303     3.8167    -0.3739
H      2.1413     3.4013     1.8151
H      0.4678     2.8121     2.1564
H      2.0126     2.1081     4.2096
H      3.1359     1.1121     6.1662
H      3.7982    -1.2838     6.1787
H      3.3740    -2.6676     4.1513
H      2.5647    -1.6147     2.1048
H      4.2148     3.0109     1.2248
H      6.2791     2.9210    -0.1193
H      6.7673     0.9493    -1.5638
H      5.1584    -0.9348    -1.6214
H      3.2343    -0.9742    -0.1424
72
{"conf": 4, "E": 127.67, "rms": -1.0, "geom": "OH", "total_charge": 0, "CA_charge": 1, "smiles": "C[C:1]#[5N:2]->[Mn+:3]1(<-[3H-:4])(<-[4C-:5]#[O+:6])(<-[6C-:7]#[O+:8])<-[1N@H:9]([CH2:10][CH2:11][P:12]([c:13]2[cH:14][cH:15][cH:16][cH:17][cH:18]2)[c:19]2[cH:20][cH:21][cH:22][cH:23][cH:24]2)[CH2:25][CH2:26][2P:27]->1([c:28]1[cH:29][cH:30][cH:31][cH:32][cH:33]1)[c:34]1[cH:35][cH:36][cH:37][cH:38][cH:39]1", "smiles3D": "C([C:1]#[5N:2]->[Mn+:3]1(<-[3H-:4])(<-[4C-:5]#[O+:6])(<-[6C-:7]#[O+:8])<-[1N@@:9]([C:10]([C:11]([P:12]([c:13]2[c:14]([H:48])[c:15]([H:49])[c:16]([H:50])[c:17]([H:51])[c:18]2[H:52])[c:19]2[c:20]([H:53])[c:21]([H:54])[c:22]([H:55])[c:23]([H:56])[c:24]2[H:57])([H:46])[H:47])([H:44])[H:45])([H:43])[C:25]([H:58])([H:59])[C:26]([H:60])([H:61])[2P:27]->1([c:28]1[c:29]([H:62])[c:30]([H:63])[c:31]([H:64])[c:32]([H:65])[c:33]1[H:66])[c:34]1[c:35]([H:67])[c:36]([H:68])[c:37]([H:69])[c:38]([H:70])[c:39]1[H:71])([H:40])([H:41])[H:42]", "smiles3Dx": "C([C:1]#[5N:2]->[Mn+:3]1(<-[3H-:4])(<-[4C-:5]#[O+:6])(<-[6C-:7]#[O+:8])<-[1N@@:9]([C:10]([C:11]([P:12]([c:13]2[c:14]([H:48])[c:15]([H:49])[c:16]([H:50])[c:17]([H:51])[c:18]2[H:52])[c:19]2[c:20]([H:53])[c:21]([H:54])[c:22]([H:55])[c:23]([H:56])[c:24]2[H:57])([H:46])[H:47])([H:44])[H:45])([H:43])[C:25]([H:58])([H:59])[C:26]([H:60])([H:61])[2P:27]->1([c:28]1[c:29]([H:62])[c:30]([H:63])[c:31]([H:64])[c:32]([H:65])[c:33]1[H:66])[c:34]1[c:35]([H:67])[c:36]([H:68])[c:37]([H:69])[c:38]([H:70])[c:39]1[H:71])([H:40])([H:41])[H:42]", "dummies": []}
C      4.7170     0.7330     1.4169
C      3.3247     0.5497     1.0234
N      2.1594     0.3762     0.6734
Mn     0.0000     0.0000     0.0000
H     -1.7211    -0.3445    -0.5618
C      0.7099    -0.2021    -2.1664
O      1.0886    -0.3007    -3.3071
C     -0.3380     2.2491    -0.2608
O     -0.5179     3.4336    -0.3935
N      0.2878    -2.1943     0.6463
C      0.5989    -3.0301    -0.4412
C      2.0849    -2.9612    -0.8544
P      3.2448    -3.3429     0.5726
C      2.9990    -5.1557     0.8335
C      3.5306    -6.1146    -0.0433
C      3.3454    -7.4787     0.2141
C      2.6092    -7.8861     1.3291
C      2.0507    -6.9352     2.1868
C      2.2412    -5.5724     1.9361
C      4.9636    -3.2193    -0.1056
C      5.2417    -3.3833    -1.4736
C      6.5606    -3.3149    -1.9329
C      7.6088    -3.0804    -1.0324
C      7.3369    -2.9090     0.3283
C      6.0185    -2.9809     0.7917
C     -0.8770    -2.5592     1.3710
C     -1.0059    -1.8116     2.7332
P     -0.8591    -0.0419     2.4607
C      0.2550     0.6091     3.6956
C      0.4284    -0.0406     4.9396
C      1.3749     0.4385     5.8485
C      2.1374     1.5739     5.5434
C      1.9288     2.2508     4.3328
C      0.9925     1.7688     3.4144
C     -2.4676     0.6594     2.7909
C     -3.1937     1.2697     1.7581
C     -4.4519     1.8172     2.0098
C     -5.0004     1.7470     3.2948
C     -4.2897     1.1390     4.3347
C     -3.0273     0.5862     4.0816
H      4.8756     1.7900     1.7250
H      4.9471     0.0610     2.2696
H      5.3808     0.4821     0.5619
H      0.9796    -2.2022     1.2385
H      0.3707    -4.0931    -0.1919
H     -0.0254    -2.7346    -1.3077
H      2.3401    -1.9459    -1.2147
H      2.2531    -3.6833    -1.6833
H      4.1019    -5.8150    -0.9120
H      3.7748    -8.2201    -0.4484
H      2.4650    -8.9354     1.5241
H      1.4724    -7.2485     3.0506
H      1.8044    -4.8356     2.6056
H      4.4511    -3.5771    -2.1822
H      6.7735    -3.4406    -2.9920
H      8.6261    -3.0323    -1.3936
H      8.1511    -2.7238     1.0236
H      5.8162    -2.8602     1.8507
H     -0.8679    -3.6549     1.5855
H     -1.7679    -2.3239     0.7510
H     -0.1937    -2.1566     3.4030
H     -1.9854    -2.0428     3.2015
H     -0.1874    -0.8726     5.2322
H      1.5125    -0.0597     6.7982
H      2.8738     1.9397     6.2458
H      2.5108     3.1342     4.0942
H      0.8571     2.2869     2.4711
H     -2.7769     1.3285     0.7627
H     -5.0106     2.2857     1.2050
H     -5.9851     2.1508     3.4804
H     -4.7205     1.0848     5.3277
H     -2.4918     0.1034     4.8887
72
{"conf": 5, "E": 116.52, "rms": -1.0, "geom": "OH", "total_charge": 0, "CA_charge": 1, "smiles": "C[C:1]#[5N:2]->[Mn+:3]1(<-[3H-:4])(<-[4C-:5]#[O+:6])(<-[6C-:7]#[O+:8])<-[1N@H:9]([CH2:10][CH2:11][P:12]([c:13]2[cH:14][cH:15][cH:16][cH:17][cH:18]2)[c:19]2[cH:20][cH:21][cH:22][cH:23][cH:24]2)[CH2:25][CH2:26][2P:27]->1([c:28]1[cH:29][cH:30][cH:31][cH:32][cH:33]1)[c:34]1[cH:35][cH:36][cH:37][cH:38][cH:39]1", "smiles3D": "C([C:1]#[5N:2]->[Mn+:3]1(<-[3H-:4])(<-[4C-:5]#[O+:6])(<-[6C-:7]#[O+:8])<-[1N@@:9]([C:10]([C:11]([P:12]([c:13]2[c:14]([H:48])[c:15]([H:49])[c:16]([H:50])[c:17]([H:51])[c:18]2[H:52])[c:19]2[c:20]([H:53])[c:21]([H:54])[c:22]([H:55])[c:23]([H:56])[c:24]2[H:57])([H:46])[H:47])([H:44])[H:45])([H:43])[C:25]([H:58])([H:59])[C:26]([H:60])([H:61])[2P:27]->1([c:28]1[c:29]([H:62])[c:30]([H:63])[c:31]([H:64])[c:32]([H:65])[c:33]1[H:66])[c:34]1[c:35]([H:67])[c:36]([H:68])[c:37]([H:69])[c:38]([H:70])[c:39]1[H:71])([H:40])([H:41])[H:42]", "smiles3Dx": "C([C:1]#[5N:2]->[Mn+:3]1(<-[3H-:4])(<-[4C-:5]#[O+:6])(<-[6C-:7]#[O+:8])<-[1N@@:9]([C:10]([C:11]([P:12]([c:13]2[c:14]([H:48])[c:15]([H:49])[c:16]([H:50])[c:17]([H:51])[c:18]2[H:52])[c:19]2[c:20]([H:53])[c:21]([H:54])[c:22]([H:55])[c:23]([H:56])[c:24]2[H:57])([H:46])[H:47])([H:44])[H:45])([H:43])[C:25]([H:58])([H:59])[C:26]([H:60])([H:61])[2P:27]->1([c:28]1[c:29]([H:62])[c:30]([H:63])[c:31]([H:64])[c:32]([H:65])[c:33]1[H:66])[c:34]1[c:35]([H:67])[c:36]([H:68])[c:37]([H:69])[c:38]([H:70])[c:39]1[H:71])([H:40])([H:41])[H:42]", "dummies": []}
C     -3.2285     3.0143     2.2970
C     -2.2807     2.1324     1.6176
N     -1.4850     1.3881     1.0514
Mn     0.0000     0.0000     0.0000
H      1.1873    -1.1065    -0.8668
C     -0.9307     0.5711    -2.0163
O     -1.4263     0.8714    -3.0733
C     -1.4660    -1.7416     0.2429
O     -2.2365    -2.6609     0.3685
N      1.5921     1.6710     0.0605
C      1.8437     2.1196    -1.2476
C      0.8690     3.2306    -1.6868
P      1.5666     4.9398    -1.3454
C      0.1442     6.0743    -1.6930
C     -0.8487     5.7422    -2.6301
C     -1.8906     6.6365    -2.8991
C     -1.9397     7.8727    -2.2493
C     -0.9398     8.2213    -1.3382
C      0.1021     7.3299    -1.0664
C      1.5570     4.9293     0.5004
C      2.7772     4.8819     1.1875
C      2.7965     4.7961     2.5836
C      1.5967     4.7647     3.2991
C      0.3764     4.8095     2.6201
C      0.3532     4.8824     1.2236
C      2.7475     1.1631     0.7231
C      2.5152     0.7381     2.2018
P      1.1991    -0.4766     2.2649
C      2.0077    -2.0564     2.4471
C      1.7390    -3.0879     1.5376
C      2.3676    -4.3287     1.6795
C      3.2629    -4.5455     2.7317
C      3.5285    -3.5218     3.6455
C      2.9013    -2.2794     3.5068
C      0.2592    -0.1657     3.7535
C     -0.1749     1.1362     4.0540
C     -0.9705     1.3726     5.1786
C     -1.3484     0.3113     6.0040
C     -0.9247    -0.9879     5.7107
C     -0.1355    -1.2310     4.5818
H     -4.0700     2.4123     2.6967
H     -2.7230     3.5361     3.1356
H     -3.6202     3.7617     1.5775
H      1.2576     2.3465     0.5683
H      2.8874     2.4982    -1.3575
H      1.7225     1.2494    -1.9274
H     -0.1066     3.1104    -1.1727
H      0.7087     3.1395    -2.7811
H     -0.8232     4.8024    -3.1628
H     -2.6571     6.3728    -3.6162
H     -2.7435     8.5651    -2.4632
H     -0.9683     9.1847    -0.8463
H      0.8765     7.6179    -0.3669
H      3.7118     4.8955     0.6411
H      3.7414     4.7532     3.1099
H      1.6120     4.6933     4.3806
H     -0.5508     4.7758     3.1763
H     -0.5997     4.8884     0.7119
H      3.5481     1.9403     0.7171
H      3.1180     0.2787     0.1565
H      2.2420     1.6287     2.8001
H      3.4503     0.3024     2.6100
H      1.0469    -2.9359     0.7214
H      2.1578    -5.1237     0.9756
H      3.7469    -5.5077     2.8411
H      4.2124    -3.6929     4.4653
H      3.1039    -1.4985     4.2287
H      0.0838     1.9704     3.4182
H     -1.3075     2.3773     5.4002
H     -1.9689     0.4947     6.8720
H     -1.2241    -1.8095     6.3484
H      0.1424    -2.2505     4.3545
72
{"conf": 6, "E": 277.81, "rms": -1.0, "geom": "OH", "total_charge": 0, "CA_charge": 1, "smiles": "C[C:1]#[5N:2]->[Mn+:3]1(<-[3H-:4])(<-[4C-:5]#[O+:6])(<-[6C-:7]#[O+:8])<-[1N@H:9]([CH2:10][CH2:11][P:12]([c:13]2[cH:14][cH:15][cH:16][cH:17][cH:18]2)[c:19]2[cH:20][cH:21][cH:22][cH:23][cH:24]2)[CH2:25][CH2:26][2P:27]->1([c:28]1[cH:29][cH:30][cH:31][cH:32][cH:33]1)[c:34]1[cH:35][cH:36][cH:37][cH:38][cH:39]1", "smiles3D": "C([C:1]#[5N:2]->[Mn+:3]1(<-[3H-:4])(<-[4C-:5]#[O+:6])(<-[6C-:7]#[O+:8])<-[1N@@:9]([C:10]([C:11]([P:12]([c:13]2[c:14]([H:48])[c:15]([H:49])[c:16]([H:50])[c:17]([H:51])[c:18]2[H:52])[c:19]2[c:20]([H:53])[c:21]([H:54])[c:22]([H:55])[c:23]([H:56])[c:24]2[H:57])([H:46])[H:47])([H:44])[H:45])([H:43])[C:25]([H:58])([H:59])[C:26]([H:60])([H:61])[2P:27]->1([c:28]1[c:29]([H:62])[c:30]([H:63])[c:31]([H:64])[c:32]([H:65])[c:33]1[H:66])[c:34]1[c:35]([H:67])[c:36]([H:68])[c:37]([H:69])[c:38]([H:70])[c:39]1[H:71])([H:40])([H:41])[H:42]", "smiles3Dx": "C([C:1]#[5N:2]->[Mn+:3]1(<-[3H-:4])(<-[4C-:5]#[O+:6])(<-[6C-:7]#[O+:8])<-[1N@@:9]([C:10]([C:11]([P:12]([c:13]2[c:14]([H:48])[c:15]([H:49])[c:16]([H:50])[c:17]([H:51])[c:18]2[H:52])[c:19]2[c:20]([H:53])[c:21]([H:54])[c:22]([H:55])[c:23]([H:56])[c:24]2[H:57])([H:46])[H:47])([H:44])[H:45])([H:43])[C:25]([H:58])([H:59])[C:26]([H:60])([H:61])[2P:27]->1([c:28]1[c:29]([H:62])[c:30]([H:63])[c:31]([H:64])[c:32]([H:65])[c:33]1[H:66])[c:34]1[c:35]([H:67])[c:36]([H:68])[c:37]([H:69])[c:38]([H:70])[c:39]1[H:71])([H:40])([H:41])[H:42]", "dummies": []}
C     -2.3432    -1.5033    -3.5628
C     -1.4390    -0.6160    -2.9332
N     -0.8292    -0.1945    -1.9889
Mn     0.0000     0.0000     0.0000
H      0.6512    -0.0913     1.7156
C     -1.2816    -1.9068     0.2009
O     -1.9111    -2.9024     0.2305
C     -1.3508     1.8323     0.4756
O     -1.9435     2.8603     0.6025
N      1.8859    -1.0875    -0.9740
C      1.5856    -2.4108    -1.4827
C      2.7971    -3.1557    -2.0187
P      3.8274    -1.9571    -3.1205
C      4.0656    -2.6382    -4.8078
C      3.2699    -2.1571    -5.8542
C      3.3820    -2.6952    -7.1452
C      4.3065    -3.7145    -7.4089
C      5.1629    -4.1434    -6.3782
C      5.0433    -3.5962    -5.0904
C      5.5174    -1.8672    -2.3996
C      6.1296    -2.9639    -1.7874
C      7.3291    -2.7927    -1.0780
C      7.9218    -1.5276    -0.9927
C      7.3219    -0.4467    -1.6373
C      6.1412    -0.6244    -2.3637
C      2.8822    -1.0174     0.0502
C      3.3116     0.4694     0.2136
P      2.0334     1.5842    -0.4273
C      2.3960     1.9820    -2.2058
C      1.3361     2.3194    -3.0264
C      1.6055     2.8006    -4.3322
C      2.9043     2.9411    -4.7634
C      3.9413     2.6248    -3.9208
C      3.6898     2.2029    -2.5931
C      2.0975     3.0458     0.4967
C      1.2227     3.2311     1.5883
C      1.0985     4.4499     2.1968
C      1.9626     5.5126     1.8142
C      3.0243     5.2522     0.9159
C      3.1089     4.0287     0.2845
H     -3.0509    -1.1013    -4.3090
H     -3.0341    -1.7958    -2.6694
H     -1.8835    -2.4727    -3.9139
H      2.1375    -0.4936    -1.7421
H      0.8474    -2.2516    -2.3341
H      1.0176    -3.1470    -0.7858
H      3.4494    -3.5738    -1.2579
H      2.4875    -4.0080    -2.6658
H      2.5475    -1.3891    -5.6791
H      2.7793    -2.2938    -7.9564
H      4.3706    -4.1547    -8.3917
H      5.9201    -4.8872    -6.5885
H      5.7313    -3.9313    -4.3422
H      5.6704    -3.9297    -1.7941
H      7.8135    -3.6461    -0.6421
H      8.8165    -1.3896    -0.4062
H      7.7596     0.5352    -1.5607
H      5.7383     0.2059    -2.9199
H      2.5879    -1.4061     1.0496
H      3.7650    -1.6400    -0.2738
H      4.3007     0.7213    -0.3115
H      3.4473     0.6637     1.2507
H      0.3217     2.3115    -2.6873
H      0.7664     2.9527    -5.0090
H      3.1010     3.3130    -5.7882
H      4.9920     2.7932    -4.2640
H      4.5753     1.9496    -2.0213
H      0.5932     2.4180     1.9073
H      0.3335     4.6206     2.9158
H      1.8571     6.4857     2.3376
H      3.7474     6.0572     0.7518
H      3.8732     3.9236    -0.4742
72
{"conf": 7, "E": 311.94, "rms": -1.0, "geom": "OH", "total_charge": 0, "CA_charge": 1, "smiles": "C[C:1]#[5N:2]->[Mn+:3]1(<-[3H-:4])(<-[4C-:5]#[O+:6])(<-[6C-:7]#[O+:8])<-[1N@H:9]([CH2:10][CH2:11][P:12]([c:13]2[cH:14][cH:15][cH:16][cH:17][cH:18]2)[c:19]2[cH:20][cH:21][cH:22][cH:23][cH:24]2)[CH2:25][CH2:26][2P:27]->1([c:28]1[cH:29][cH:30][cH:31][cH:32][cH:33]1)[c:34]1[cH:35][cH:36][cH:37][cH:38][cH:39]1", "smiles3D": "C([C:1]#[5N:2]->[Mn+:3]1(<-[3H-:4])(<-[4C-:5]#[O+:6])(<-[6C-:7]#[O+:8])<-[1N@@:9]([C:10]([C:11]([P:12]([c:13]2[c:14]([H:48])[c:15]([H:49])[c:16]([H:50])[c:17]([H:51])[c:18]2[H:52])[c:19]2[c:20]([H:53])[c:21]([H:54])[c:22]([H:55])[c:23]([H:56])[c:24]2[H:57])([H:46])[H:47])([H:44])[H:45])([H:43])[C:25]([H:58])([H:59])[C:26]([H:60])([H:61])[2P:27]->1([c:28]1[c:29]([H:62])[c:30]([H:63])[c:31]([H:64])[c:32]([H:65])[c:33]1[H:66])[c:34]1[c:35]([H:67])[c:36]([H:68])[c:37]([H:69])[c:38]([H:70])[c:39]1[H:71])([H:40])([H:41])[H:42]", "smiles3Dx": "C([C:1]#[5N:2]->[Mn+:3]1(<-[3H-:4])(<-[4C-:5]#[O+:6])(<-[6C-:7]#[O+:8])<-[1N@@:9]([C:10]([C:11]([P:12]([c:13]2[c:14]([H:48])[c:15]([H:49])[c:16]([H:50])[c:17]([H:51])[c:18]2[H:52])[c:19]2[c:20]([H:53])[c:21]([H:54])[c:22]([H:55])[c:23]([H:56])[c:24]2[H:57])([H:46])[H:47])([H:44])[H:45])([H:43])[C:25]([H:58])([H:59])[C:26]([H:60])([H:61])[2P:27]->1([c:28]1[c:29]([H:62])[c:30]([H:63])[c:31]([H:64])[c:32]([H:65])[c:33]1[H:66])[c:34]1[c:35]([H:67])[c:36]([H:68])[c:37]([H:69])[c:38]([H:70])[c:39]1[H:71])([H:40])([H:41])[H:42]", "dummies": []}
C      1.7641    -0.3405     4.6583
C      1.2598    -0.2319     3.2892
N      0.8311    -0.1390     2.1397
Mn     0.0000     0.0000     0.0000
H      0.8518     1.1552     1.1465
C      1.2885    -1.8966     0.0085
O      1.9658    -2.8943     0.0135
C      1.6745     0.9650    -1.2279
O      2.5547     1.4734    -1.8767
N     -1.8230    -0.7457     1.2240
C     -1.8126    -2.1502     1.2414
C     -2.7245    -2.7973     2.3030
P     -2.1797    -2.3595     4.0456
C     -3.0136    -0.7441     4.3690
C     -2.2551     0.3149     4.8862
C     -2.8488     1.5584     5.1228
C     -4.2043     1.7519     4.8415
C     -4.9711     0.6958     4.3394
C     -4.3817    -0.5524     4.1108
C     -3.1707    -3.4629     5.1474
C     -4.3895    -4.0312     4.7386
C     -5.1212    -4.8331     5.6198
C     -4.6459    -5.0682     6.9136
C     -3.4403    -4.4972     7.3295
C     -2.7068    -3.6943     6.4503
C     -2.9966    -0.1665     0.6633
C     -3.0599     1.3753     0.8031
P     -1.5810     2.0785     0.0819
C     -2.0899     2.7789    -1.4777
C     -1.4743     2.3595    -2.6638
C     -1.8674     2.9051    -3.8894
C     -2.8791     3.8699    -3.9338
C     -3.5029     4.2859    -2.7531
C     -3.1146     3.7377    -1.5270
C     -1.0740     3.4092     1.1615
C     -0.7913     4.6883     0.6512
C     -0.3779     5.7109     1.5120
C     -0.2295     5.4602     2.8792
C     -0.4694     4.1805     3.3845
C     -0.8777     3.1549     2.5276
H      2.8599    -0.5285     4.6359
H      1.2528    -1.1835     5.1738
H      1.5602     0.6069     5.2027
H     -1.7214    -0.4325     2.0713
H     -2.1050    -2.5328     0.2379
H     -0.7754    -2.4805     1.4413
H     -2.6423    -3.8994     2.1948
H     -3.7845    -2.5373     2.1292
H     -1.2025     0.1800     5.0973
H     -2.2557     2.3749     5.5138
H     -4.6594     2.7185     5.0139
H     -6.0221     0.8459     4.1268
H     -4.9931    -1.3576     3.7291
H     -4.7825    -3.8643     3.7477
H     -6.0563    -5.2741     5.3013
H     -5.2138    -5.6894     7.5941
H     -3.0742    -4.6739     8.3330
H     -1.7773    -3.2514     6.7844
H     -3.9034    -0.5864     1.1473
H     -3.0309    -0.4222    -0.4199
H     -3.1246     1.6468     1.8760
H     -3.9585     1.7577     0.2758
H     -0.6948     1.6098    -2.6430
H     -1.3892     2.5819    -4.8044
H     -3.1816     4.2927    -4.8826
H     -4.2848     5.0317    -2.7883
H     -3.6005     4.0722    -0.6184
H     -0.8764     4.9039    -0.4042
H     -0.1715     6.6986     1.1195
H      0.0896     6.2526     3.5430
H     -0.3285     3.9793     4.4392
H     -1.0305     2.1618     2.9287
72
{"conf": 8, "E": 166.47, "rms": -1.0, "geom": "OH", "total_charge": 0, "CA_charge": 1, "smiles": "C[C:1]#[5N:2]->[Mn+:3]1(<-[3H-:4])(<-[4C-:5]#[O+:6])(<-[6C-:7]#[O+:8])<-[1N@H:9]([CH2:10][CH2:11][P:12]([c:13]2[cH:14][cH:15][cH:16][cH:17][cH:18]2)[c:19]2[cH:20][cH:21][cH:22][cH:23][cH:24]2)[CH2:25][CH2:26][2P:27]->1([c:28]1[cH:29][cH:30][cH:31][cH:32][cH:33]1)[c:34]1[cH:35][cH:36][cH:37][cH:38][cH:39]1", "smiles3D": "C([C:1]#[5N:2]->[Mn+:3]1(<-[3H-:4])(<-[4C-:5]#[O+:6])(<-[6C-:7]#[O+:8])<-[1N@@:9]([C:10]([C:11]([P:12]([c:13]2[c:14]([H:48])[c:15]([H:49])[c:16]([H:50])[c:17]([H:51])[c:18]2[H:52])[c:19]2[c:20]([H:53])[c:21]([H:54])[c:22]([H:55])[c:23]([H:56])[c:24]2[H:57])([H:46])[H:47])([H:44])[H:45])([H:43])[C:25]([H:58])([H:59])[C:26]([H:60])([H:61])[2P:27]->1([c:28]1[c:29]([H:62])[c:30]([H:63])[c:31]([H:64])[c:32]([H:65])[c:33]1[H:66])[c:34]1[c:35]([H:67])[c:36]([H:68])[c:37]([H:69])[c:38]([H:70])[c:39]1[H:71])([H:40])([H:41])[H:42]", "smiles3Dx": "C([C:1]#[5N:2]->[Mn+:3]1(<-[3H-:4])(<-[4C-:5]#[O+:6])(<-[6C-:7]#[O+:8])<-[1N@@:9]([C:10]([C:11]([P:12]([c:13]2[c:14]([H:48])[c:15]([H:49])[c:16]([H:50])[c:17]([H:51])[c:18]2[H:52])[c:19]2[c:20]([H:53])[c:21]([H:54])[c:22]([H:55])[c:23]([H:56])[c:24]2[H:57])([H:46])[H:47])([H:44])[H:45])([H:43])[C:25]([H:58])([H:59])[C:26]([H:60])([H:61])[2P:27]->1([c:28]1[c:29]([H:62])[c:30]([H:63])[c:31]([H:64])[c:32]([H:65])[c:33]1[H:66])[c:34]1[c:35]([H:67])[c:36]([H:68])[c:37]([H:69])[c:38]([H:70])[c:39]1[H:71])([H:40])([H:41])[H:42]", "dummies": []}
C     -0.1328    -4.6447    -1.8082
C     -0.0868    -3.2797    -1.2748
N     -0.0667    -2.1291    -0.8373
Mn     0.0000     0.0000     0.0000
H      0.1164     1.6756     0.7553
C      1.5628    -0.6845     1.5293
O      2.3820    -1.0290     2.3445
C     -1.7022    -0.5030     1.4367
O     -2.5890    -0.7739     2.2027
N      1.4108     0.5942    -1.7077
C      2.7367     0.2316    -1.4022
C      3.5775    -0.2189    -2.6260
P      4.8905     0.9740    -3.2680
C      5.2079     2.2145    -1.9370
C      4.4870     3.4150    -1.8625
C      4.6924     4.2905    -0.7981
C      5.6140     3.9739     0.2045
C      6.3292     2.7751     0.1408
C      6.1294     1.8942    -0.9270
C      4.2877     1.8917    -4.7643
C      4.9175     3.0972    -5.1308
C      4.5923     3.7279    -6.3328
C      3.6561     3.1519    -7.1969
C      3.0542     1.9397    -6.8590
C      3.3714     1.3066    -5.6557
C      1.1793     1.9575    -1.9771
C     -0.2919     2.3505    -2.3951
P     -1.4698     1.0906    -1.8688
C     -2.9947     1.8844    -1.3827
C     -3.9308     1.1554    -0.6393
C     -5.1678     1.7145    -0.3122
C     -5.4792     3.0085    -0.7350
C     -4.5577     3.7384    -1.4930
C     -3.3265     3.1745    -1.8385
C     -1.8635     0.1623    -3.3441
C     -2.1021     0.8309    -4.5599
C     -2.2712     0.0947    -5.7390
C     -2.2346    -1.3019    -5.7029
C     -2.1054    -1.9678    -4.4798
C     -1.9534    -1.2307    -3.2979
H     -1.1267    -5.0814    -1.5891
H      0.0087    -4.6042    -2.9027
H      0.6738    -5.2574    -1.3573
H      1.1347     0.1152    -2.4330
H      2.6685    -0.6354    -0.7188
H      3.2542     1.0424    -0.8571
H      4.1381    -1.1350    -2.3240
H      2.9197    -0.5516    -3.4527
H      3.7558     3.6665    -2.6216
H      4.1285     5.2153    -0.7378
H      5.7697     4.6520     1.0349
H      7.0380     2.5235     0.9186
H      6.6803     0.9666    -0.9664
H      5.6782     3.5336    -4.4985
H      5.0790     4.6543    -6.6107
H      3.4151     3.6341    -8.1361
H      2.3553     1.4758    -7.5451
H      2.9255     0.3456    -5.4484
H      1.8638     2.2797    -2.7928
H      1.4458     2.5377    -1.0601
H     -0.5457     3.3158    -1.9008
H     -0.3298     2.4805    -3.4982
H     -3.7189     0.1375    -0.3398
H     -5.8909     1.1436     0.2559
H     -6.4401     3.4407    -0.4885
H     -4.8135     4.7362    -1.8281
H     -2.6623     3.7390    -2.4733
H     -2.1551     1.9093    -4.6023
H     -2.4294     0.6066    -6.6749
H     -2.3461    -1.8672    -6.6156
H     -2.1223    -3.0446    -4.4437
H     -1.9331    -1.7466    -2.3565
72
{"conf": 9, "E": 120.16, "rms": -1.0, "geom": "OH", "total_charge": 0, "CA_charge": 1, "smiles": "C[C:1]#[5N:2]->[Mn+:3]1(<-[3H-:4])(<-[4C-:5]#[O+:6])(<-[6C-:7]#[O+:8])<-[1N@H:9]([CH2:10][CH2:11][P:12]([c:13]2[cH:14][cH:15][cH:16][cH:17][cH:18]2)[c:19]2[cH:20][cH:21][cH:22][cH:23][cH:24]2)[CH2:25][CH2:26][2P:27]->1([c:28]1[cH:29][cH:30][cH:31][cH:32][cH:33]1)[c:34]1[cH:35][cH:36][cH:37][cH:38][cH:39]1", "smiles3D": "C([C:1]#[5N:2]->[Mn+:3]1(<-[3H-:4])(<-[4C-:5]#[O+:6])(<-[6C-:7]#[O+:8])<-[1N@@:9]([C:10]([C:11]([P:12]([c:13]2[c:14]([H:48])[c:15]([H:49])[c:16]([H:50])[c:17]([H:51])[c:18]2[H:52])[c:19]2[c:20]([H:53])[c:21]([H:54])[c:22]([H:55])[c:23]([H:56])[c:24]2[H:57])([H:46])[H:47])([H:44])[H:45])([H:43])[C:25]([H:58])([H:59])[C:26]([H:60])([H:61])[2P:27]->1([c:28]1[c:29]([H:62])[c:30]([H:63])[c:31]([H:64])[c:32]([H:65])[c:33]1[H:66])[c:34]1[c:35]([H:67])[c:36]([H:68])[c:37]([H:69])[c:38]([H:70])[c:39]1[H:71])([H:40])([H:41])[H:42]", "smiles3Dx": "C([C:1]#[5N:2]->[Mn+:3]1(<-[3H-:4])(<-[4C-:5]#[O+:6])(<-[6C-:7]#[O+:8])<-[1N@@:9]([C:10]([C:11]([P:12]([c:13]2[c:14]([H:48])[c:15]([H:49])[c:16]([H:50])[c:17]([H:51])[c:18]2[H:52])[c:19]2[c:20]([H:53])[c:21]([H:54])[c:22]([H:55])[c:23]([H:56])[c:24]2[H:57])([H:46])[H:47])([H:44])[H:45])([H:43])[C:25]([H:58])([H:59])[C:26]([H:60])([H:61])[2P:27]->1([c:28]1[c:29]([H:62])[c:30]([H:63])[c:31]([H:64])[c:32]([H:65])[c:33]1[H:66])[c:34]1[c:35]([H:67])[c:36]([H:68])[c:37]([H:69])[c:38]([H:70])[c:39]1[H:71])([H:40])([H:41])[H:42]", "dummies": []}
C      2.6729     3.6717    -2.0364
C      1.8851     2.5920    -1.4473
N      1.2265     1.6840    -0.9466
Mn     0.0000     0.0000     0.0000
H     -1.0102    -1.3269     0.7751
C     -1.3069    -0.0620    -1.8779
O     -1.9953    -0.0994    -2.8658
C     -1.3373     1.5698     0.9907
O     -2.0406     2.3957     1.5163
N      1.5289    -1.5580    -0.7587
C      1.1099    -2.8527    -0.4089
C     -0.0917    -3.3136    -1.2377
P     -0.6803    -4.9900    -0.6299
C     -2.5094    -4.9228    -0.9293
C     -3.1860    -6.0258    -1.4793
C     -4.5741    -5.9874    -1.6564
C     -5.3003    -4.8630    -1.2569
C     -4.6429    -3.7894    -0.6543
C     -3.2562    -3.8233    -0.4784
C     -0.0896    -6.0348    -2.0350
C      0.7872    -7.0940    -1.7772
C      1.2354    -7.9052    -2.8239
C      0.8134    -7.6612    -4.1334
C     -0.0599    -6.6038    -4.3985
C     -0.5086    -5.7900    -3.3534
C      2.8176    -1.2190    -0.2371
C      2.9476    -1.1571     1.3198
P      1.6745    -0.0885     1.9902
C      1.1144    -0.8787     3.4844
C     -0.2575    -0.9914     3.7443
C     -0.6997    -1.5982     4.9236
C      0.2285    -2.0941     5.8446
C      1.5989    -1.9746     5.5906
C      2.0433    -1.3644     4.4171
C      2.4479     1.4464     2.4710
C      1.9938     2.1385     3.6070
C      2.5670     3.3645     3.9606
C      3.5841     3.9140     3.1752
C      4.0252     3.2404     2.0324
C      3.4568     2.0129     1.6772
H      3.5003     3.9380    -1.3493
H      3.0904     3.3390    -3.0090
H      2.0227     4.5544    -2.1971
H      1.5676    -1.4855    -1.6712
H      0.8235    -2.8608     0.6647
H      1.9395    -3.5826    -0.5618
H     -0.8997    -2.5729    -1.1426
H      0.1963    -3.3661    -2.3068
H     -2.6473    -6.9197    -1.7644
H     -5.0882    -6.8369    -2.0908
H     -6.3745    -4.8369    -1.3857
H     -5.2098    -2.9371    -0.3114
H     -2.7750    -3.0023     0.0305
H      1.1153    -7.2971    -0.7660
H      1.9016    -8.7321    -2.6169
H      1.1589    -8.2963    -4.9408
H     -0.3945    -6.4188    -5.4126
H     -1.1879    -4.9780    -3.5716
H      3.0896    -0.2201    -0.6460
H      3.5688    -1.9501    -0.6191
H      2.8346    -2.1787     1.7411
H      3.9508    -0.7678     1.5951
H     -0.9822    -0.5976     3.0447
H     -1.7609    -1.6767     5.1274
H     -0.1088    -2.5653     6.7576
H      2.3178    -2.3512     6.3038
H      3.1066    -1.2671     4.2356
H      1.1897     1.7453     4.2132
H      2.2123     3.8957     4.8345
H      4.0205     4.8685     3.4426
H      4.7979     3.6768     1.4132
H      3.7959     1.5222     0.7770
72
{"conf": 10, "E": 120.09, "rms": -1.0, "geom": "OH", "total_charge": 0, "CA_charge": 1, "smiles": "C[C:1]#[5N:2]->[Mn+:3]1(<-[3H-:4])(<-[4C-:5]#[O+:6])(<-[6C-:7]#[O+:8])<-[1N@H:9]([CH2:10][CH2:11][P:12]([c:13]2[cH:14][cH:15][cH:16][cH:17][cH:18]2)[c:19]2[cH:20][cH:21][cH:22][cH:23][cH:24]2)[CH2:25][CH2:26][2P:27]->1([c:28]1[cH:29][cH:30][cH:31][cH:32][cH:33]1)[c:34]1[cH:35][cH:36][cH:37][cH:38][cH:39]1", "smiles3D": "C([C:1]#[5N:2]->[Mn+:3]1(<-[3H-:4])(<-[4C-:5]#[O+:6])(<-[6C-:7]#[O+:8])<-[1N@@:9]([C:10]([C:11]([P:12]([c:13]2[c:14]([H:48])[c:15]([H:49])[c:16]([H:50])[c:17]([H:51])[c:18]2[H:52])[c:19]2[c:20]([H:53])[c:21]([H:54])[c:22]([H:55])[c:23]([H:56])[c:24]2[H:57])([H:46])[H:47])([H:44])[H:45])([H:43])[C:25]([H:58])([H:59])[C:26]([H:60])([H:61])[2P:27]->1([c:28]1[c:29]([H:62])[c:30]([H:63])[c:31]([H:64])[c:32]([H:65])[c:33]1[H:66])[c:34]1[c:35]([H:67])[c:36]([H:68])[c:37]([H:69])[c:38]([H:70])[c:39]1[H:71])([H:40])([H:41])[H:42]", "smiles3Dx": "C([C:1]#[5N:2]->[Mn+:3]1(<-[3H-:4])(<-[4C-:5]#[O+:6])(<-[6C-:7]#[O+:8])<-[1N@@:9]([C:10]([C:11]([P:12]([c:13]2[c:14]([H:48])[c:15]([H:49])[c:16]([H:50])[c:17]([H:51])[c:18]2[H:52])[c:19]2[c:20]([H:53])[c:21]([H:54])[c:22]([H:55])[c:23]([H:56])[c:24]2[H:57])([H:46])[H:47])([H:44])[H:45])([H:43])[C:25]([H:58])([H:59])[C:26]([H:60])([H:61])[2P:27]->1([c:28]1[c:29]([H:62])[c:30]([H:63])[c:31]([H:64])[c:32]([H:65])[c:33]1[H:66])[c:34]1[c:35]([H:67])[c:36]([H:68])[c:37]([H:69])[c:38]([H:70])[c:39]1[H:71])([H:40])([H:41])[H:42]", "dummies": []}
C      3.7643     1.9844    -2.5788
C      2.6484     1.4063    -1.8338
N      1.7181     0.9177    -1.1989
Mn     0.0000     0.0000     0.0000
H     -1.4001    -0.7152     0.9514
C     -1.1764    -0.3051    -1.9397
O     -1.7954    -0.4664    -2.9619
C     -0.8715     2.0916     0.3205
O     -1.3301     3.1938     0.4911
N      1.0442    -2.0492    -0.1128
C      0.1384    -3.0867     0.1860
C     -0.1946    -3.2663     1.6726
P     -1.7639    -4.2608     1.9036
C     -1.1898    -5.8663     1.1905
C     -0.0828    -6.5509     1.7203
C      0.3429    -7.7510     1.1426
C     -0.3246    -8.2671     0.0272
C     -1.4193    -7.5829    -0.5113
C     -1.8511    -6.3855     0.0692
C     -1.7044    -4.6007     3.7239
C     -2.0790    -5.8596     4.2259
C     -2.0620    -6.1025     5.6029
C     -1.7071    -5.0811     6.4899
C     -1.3728    -3.8153     6.0024
C     -1.3809    -3.5714     4.6263
C      2.3066    -2.0505     0.5857
C      2.3928    -1.4442     2.0309
P      1.4782     0.0938     2.1356
C      2.6769     1.4162     2.2276
C      3.8245     1.3895     1.4186
C      4.7505     2.4355     1.4774
C      4.5373     3.5120     2.3410
C      3.3884     3.5540     3.1353
C      2.4537     2.5153     3.0719
C      0.6380     0.0425     3.7075
C     -0.7200     0.3760     3.7886
C     -1.3765     0.3492     5.0241
C     -0.6755    -0.0023     6.1844
C      0.6841    -0.3239     6.1082
C      1.3413    -0.2983     4.8744
H      3.5761     3.0648    -2.7398
H      4.6999     1.8470    -1.9992
H      3.8627     1.4727    -3.5585
H      1.2475    -2.1510    -1.0031
H      0.5436    -4.0511    -0.2036
H     -0.8054    -2.8647    -0.3602
H     -0.3348    -2.2781     2.1433
H      0.6339    -3.7991     2.1770
H      0.4466    -6.1627     2.5795
H      1.1922    -8.2795     1.5563
H      0.0087    -9.1948    -0.4218
H     -1.9318    -7.9793    -1.3803
H     -2.6964    -5.8594    -0.3579
H     -2.3827    -6.6534     3.5556
H     -2.3364    -7.0804     5.9823
H     -1.7024    -5.2649     7.5565
H     -1.1158    -3.0212     6.6929
H     -1.1419    -2.5780     4.2743
H      2.6756    -3.1002     0.6365
H      3.0269    -1.4837    -0.0479
H      1.9879    -2.1633     2.7657
H      3.4569    -1.2570     2.2819
H      4.0008     0.5697     0.7379
H      5.6340     2.4139     0.8522
H      5.2584     4.3187     2.3896
H      3.2197     4.3965     3.7938
H      1.5617     2.5726     3.6813
H     -1.2679     0.6612     2.9006
H     -2.4276     0.6044     5.0808
H     -1.1828    -0.0197     7.1419
H      1.2338    -0.5878     7.0042
H      2.3969    -0.5369     4.8311
72
{"conf": 11, "E": 152.66, "rms": -1.0, "geom": "OH", "total_charge": 0, "CA_charge": 1, "smiles": "C[C:1]#[5N:2]->[Mn+:3]1(<-[3H-:4])(<-[4C-:5]#[O+:6])(<-[6C-:7]#[O+:8])<-[1N@H:9]([CH2:10][CH2:11][P:12]([c:13]2[cH:14][cH:15][cH:16][cH:17][cH:18]2)[c:19]2[cH:20][cH:21][cH:22][cH:23][cH:24]2)[CH2:25][CH2:26][2P:27]->1([c:28]1[cH:29][cH:30][cH:31][cH:32][cH:33]1)[c:34]1[cH:35][cH:36][cH:37][cH:38][cH:39]1", "smiles3D": "C([C:1]#[5N:2]->[Mn+:3]1(<-[3H-:4])(<-[4C-:5]#[O+:6])(<-[6C-:7]#[O+:8])<-[1N@@:9]([C:10]([C:11]([P:12]([c:13]2[c:14]([H:48])[c:15]([H:49])[c:16]([H:50])[c:17]([H:51])[c:18]2[H:52])[c:19]2[c:20]([H:53])[c:21]([H:54])[c:22]([H:55])[c:23]([H:56])[c:24]2[H:57])([H:46])[H:47])([H:44])[H:45])([H:43])[C:25]([H:58])([H:59])[C:26]([H:60])([H:61])[2P:27]->1([c:28]1[c:29]([H:62])[c:30]([H:63])[c:31]([H:64])[c:32]([H:65])[c:33]1[H:66])[c:34]1[c:35]([H:67])[c:36]([H:68])[c:37]([H:69])[c:38]([H:70])[c:39]1[H:71])([H:40])([H:41])[H:42]", "smiles3Dx": "C([C:1]#[5N:2]->[Mn+:3]1(<-[3H-:4])(<-[4C-:5]#[O+:6])(<-[6C-:7]#[O+:8])<-[1N@@:9]([C:10]([C:11]([P:12]([c:13]2[c:14]([H:48])[c:15]([H:49])[c:16]([H:50])[c:17]([H:51])[c:18]2[H:52])[c:19]2[c:20]([H:53])[c:21]([H:54])[c:22]([H:55])[c:23]([H:56])[c:24]2[H:57])([H:46])[H:47])([H:44])[H:45])([H:43])[C:25]([H:58])([H:59])[C:26]([H:60])([H:61])[2P:27]->1([c:28]1[c:29]([H:62])[c:30]([H:63])[c:31]([H:64])[c:32]([H:65])[c:33]1[H:66])[c:34]1[c:35]([H:67])[c:36]([H:68])[c:37]([H:69])[c:38]([H:70])[c:39]1[H:71])([H:40])([H:41])[H:42]", "dummies": []}
C     -0.1608    -2.3585    -4.3872
C     -0.0745    -1.6735    -3.0915
N     -0.0050    -1.0893    -2.0111
Mn     0.0000     0.0000     0.0000
H     -0.0325     0.8849     1.6037
C      0.0163    -2.0113     1.1008
O      0.0374    -3.0729     1.6738
C     -2.2935     0.0330    -0.0465
O     -3.5008     0.0555    -0.0636
N      2.2949     0.1980    -0.0721
C      2.7007     0.5867     1.2073
C      4.2230     0.6460     1.4915
P      5.3676    -0.7747     0.9411
C      5.8093    -0.4491    -0.8333
C      6.7722     0.5243    -1.1095
C      7.1691     0.7996    -2.4205
C      6.5758     0.1119    -3.4839
C      5.5871    -0.8404    -3.2307
C      5.2085    -1.1240    -1.9083
C      4.6993    -2.5161     1.0228
C      3.5687    -2.8519     1.7754
C      3.1822    -4.1941     1.8767
C      3.9360    -5.2033     1.2625
C      5.0854    -4.8660     0.5451
C      5.4741    -3.5230     0.4442
C      2.6923     1.0551    -1.1462
C      2.0117     2.4582    -1.2239
P      0.2296     2.2546    -1.2588
C     -0.3224     2.2840    -2.9602
C      0.5427     1.9313    -4.0127
C      0.0764     1.9022    -5.3275
C     -1.2571     2.2117    -5.5946
C     -2.1316     2.5450    -4.5576
C     -1.6626     2.5713    -3.2447
C     -0.4547     3.7147    -0.5021
C     -1.3591     3.5984     0.5519
C     -1.9176     4.7401     1.1198
C     -1.5860     6.0023     0.6240
C     -0.6808     6.1272    -0.4311
C     -0.1206     4.9775    -0.9913
H      0.0046    -3.4432    -4.2588
H      0.6104    -1.9807    -5.0898
H     -1.1477    -2.1968    -4.8228
H      2.6203    -0.6356    -0.2430
H      2.2447    -0.0984     1.9309
H      2.2516     1.5872     1.4283
H      4.3758     0.7078     2.5848
H      4.6167     1.5814     1.0628
H      7.2430     1.0415    -0.2919
H      7.9094     1.5683    -2.6050
H      6.8872     0.3315    -4.5007
H      5.1446    -1.3759    -4.0505
H      4.4319    -1.8518    -1.7519
H      3.0189    -2.0953     2.3269
H      2.3045    -4.4492     2.4424
H      3.6305    -6.2361     1.3236
H      5.7012    -5.6328     0.0683
H      6.3576    -3.2593    -0.1207
H      2.4797     0.4995    -2.0903
H      3.7784     1.2286    -1.0944
H      2.2903     3.0642    -0.3308
H      2.3679     2.9789    -2.1408
H      1.5825     1.6619    -3.8321
H      0.7548     1.6844    -6.1427
H     -1.6097     2.2410    -6.6121
H     -3.1703     2.7859    -4.7998
H     -2.3599     2.7920    -2.4576
H     -1.6099     2.6282     0.9566
H     -2.6372     4.6693     1.9115
H     -2.0410     6.9001     1.0145
H     -0.4311     7.1204    -0.8405
H      0.5635     5.0740    -1.8143
72
{"conf": 12, "E": 324.28, "rms": -1.0, "geom": "OH", "total_charge": 0, "CA_charge": 1, "smiles": "C[C:1]#[5N:2]->[Mn+:3]1(<-[3H-:4])(<-[4C-:5]#[O+:6])(<-[6C-:7]#[O+:8])<-[1N@H:9]([CH2:10][CH2:11][P:12]([c:13]2[cH:14][cH:15][cH:16][cH:17][cH:18]2)[c:19]2[cH:20][cH:21][cH:22][cH:23][cH:24]2)[CH2:25][CH2:26][2P:27]->1([c:28]1[cH:29][cH:30][cH:31][cH:32][cH:33]1)[c:34]1[cH:35][cH:36][cH:37][cH:38][cH:39]1", "smiles3D": "C([C:1]#[5N:2]->[Mn+:3]1(<-[3H-:4])(<-[4C-:5]#[O+:6])(<-[6C-:7]#[O+:8])<-[1N@@:9]([C:10]([C:11]([P:12]([c:13]2[c:14]([H:48])[c:15]([H:49])[c:16]([H:50])[c:17]([H:51])[c:18]2[H:52])[c:19]2[c:20]([H:53])[c:21]([H:54])[c:22]([H:55])[c:23]([H:56])[c:24]2[H:57])([H:46])[H:47])([H:44])[H:45])([H:43])[C:25]([H:58])([H:59])[C:26]([H:60])([H:61])[2P:27]->1([c:28]1[c:29]([H:62])[c:30]([H:63])[c:31]([H:64])[c:32]([H:65])[c:33]1[H:66])[c:34]1[c:35]([H:67])[c:36]([H:68])[c:37]([H:69])[c:38]([H:70])[c:39]1[H:71])([H:40])([H:41])[H:42]", "smiles3Dx": "C([C:1]#[5N:2]->[Mn+:3]1(<-[3H-:4])(<-[4C-:5]#[O+:6])(<-[6C-:7]#[O+:8])<-[1N@@:9]([C:10]([C:11]([P:12]([c:13]2[c:14]([H:48])[c:15]([H:49])[c:16]([H:50])[c:17]([H:51])[c:18]2[H:52])[c:19]2[c:20]([H:53])[c:21]([H:54])[c:22]([H:55])[c:23]([H:56])[c:24]2[H:57])([H:46])[H:47])([H:44])[H:45])([H:43])[C:25]([H:58])([H:59])[C:26]([H:60])([H:61])[2P:27]->1([c:28]1[c:29]([H:62])[c:30]([H:63])[c:31]([H:64])[c:32]([H:65])[c:33]1[H:66])[c:34]1[c:35]([H:67])[c:36]([H:68])[c:37]([H:69])[c:38]([H:70])[c:39]1[H:71])([H:40])([H:41])[H:42]", "dummies": []}
C     -2.7779    -0.0317     4.1501
C     -1.9530    -0.0214     2.9417
N     -1.2583    -0.0214     1.9249
Mn     0.0000     0.0000     0.0000
H      0.3447     0.1452     1.7948
C      0.9426     2.0897     0.1301
O      1.4400     3.1872     0.1985
C     -1.9867     1.0522    -0.4287
O     -3.0346     1.6038    -0.6567
N      1.8717    -1.3427     0.3037
C      3.0600    -0.5821     0.1256
C      3.8881    -0.4448     1.4119
P      3.0309     0.6933     2.6345
C      2.9133    -0.4505     4.0818
C      4.0554    -1.0666     4.6186
C      3.9338    -1.9532     5.6935
C      2.6759    -2.2330     6.2319
C      1.5359    -1.6238     5.6978
C      1.6546    -0.7371     4.6245
C      4.4001     1.8466     3.1150
C      4.6216     2.1865     4.4602
C      5.6155     3.1095     4.8006
C      6.3800     3.7167     3.8002
C      6.1370     3.4165     2.4578
C      5.1405     2.4981     2.1146
C      1.7655    -2.4339    -0.6129
C      0.5868    -3.4027    -0.3401
P     -0.9175    -2.4558    -0.1368
C     -1.6673    -3.2083     1.3039
C     -1.0953    -2.9895     2.5681
C     -1.6047    -3.6353     3.6984
C     -2.6509    -4.5524     3.5695
C     -3.1837    -4.8295     2.3077
C     -2.6862    -4.1738     1.1745
C     -1.9728    -2.7347    -1.5560
C     -3.3490    -2.4564    -1.4625
C     -4.1760    -2.5949    -2.5809
C     -3.6290    -2.9661    -3.8125
C     -2.2523    -3.1764    -3.9320
C     -1.4213    -3.0443    -2.8138
H     -2.8552     0.9972     4.5558
H     -2.3130    -0.6973     4.9069
H     -3.7916    -0.4108     3.9034
H      1.8312    -1.6812     1.1538
H      3.7200    -1.0320    -0.6529
H      2.7843     0.4236    -0.2262
H      4.8933    -0.0485     1.1555
H      4.0431    -1.4553     1.8522
H      5.0357    -0.8601     4.2063
H      4.8141    -2.4291     6.1056
H      2.5791    -2.9262     7.0598
H      0.5580    -1.8438     6.1122
H      0.7659    -0.2730     4.2169
H      4.0251     1.7447     5.2466
H      5.7932     3.3567     5.8409
H      7.1538     4.4267     4.0675
H      6.7169     3.9002     1.6809
H      4.9418     2.3046     1.0668
H      2.7079    -3.0330    -0.5885
H      1.6426    -2.0143    -1.6377
H      0.4848    -4.1207    -1.1775
H      0.7941    -3.9700     0.5915
H     -0.2349    -2.3426     2.6795
H     -1.1662    -3.4451     4.6696
H     -3.0362    -5.0637     4.4431
H     -3.9720    -5.5655     2.2073
H     -3.0797    -4.4602     0.2093
H     -3.7821    -2.1325    -0.5239
H     -5.2400    -2.4044    -2.4972
H     -4.2697    -3.0711    -4.6780
H     -1.8249    -3.4224    -4.8965
H     -0.3547    -3.1531    -2.9560
72
{"conf": 13, "E": 315.9, "rms": -1.0, "geom": "OH", "total_charge": 0, "CA_charge": 1, "smiles": "C[C:1]#[5N:2]->[Mn+:3]1(<-[3H-:4])(<-[4C-:5]#[O+:6])(<-[6C-:7]#[O+:8])<-[1N@H:9]([CH2:10][CH2:11][P:12]([c:13]2[cH:14][cH:15][cH:16][cH:17][cH:18]2)[c:19]2[cH:20][cH:21][cH:22][cH:23][cH:24]2)[CH2:25][CH2:26][2P:27]->1([c:28]1[cH:29][cH:30][cH:31][cH:32][cH:33]1)[c:34]1[cH:35][cH:36][cH:37][cH:38][cH:39]1", "smiles3D": "C([C:1]#[5N:2]->[Mn+:3]1(<-[3H-:4])(<-[4C-:5]#[O+:6])(<-[6C-:7]#[O+:8])<-[1N@@:9]([C:10]([C:11]([P:12]([c:13]2[c:14]([H:48])[c:15]([H:49])[c:16]([H:50])[c:17]([H:51])[c:18]2[H:52])[c:19]2[c:20]([H:53])[c:21]([H:54])[c:22]([H:55])[c:23]([H:56])[c:24]2[H:57])([H:46])[H:47])([H:44])[H:45])([H:43])[C:25]([H:58])([H:59])[C:26]([H:60])([H:61])[2P:27]->1([c:28]1[c:29]([H:62])[c:30]([H:63])[c:31]([H:64])[c:32]([H:65])[c:33]1[H:66])[c:34]1[c:35]([H:67])[c:36]([H:68])[c:37]([H:69])[c:38]([H:70])[c:39]1[H:71])([H:40])([H:41])[H:42]", "smiles3Dx": "C([C:1]#[5N:2]->[Mn+:3]1(<-[3H-:4])(<-[4C-:5]#[O+:6])(<-[6C-:7]#[O+:8])<-[1N@@:9]([C:10]([C:11]([P:12]([c:13]2[c:14]([H:48])[c:15]([H:49])[c:16]([H:50])[c:17]([H:51])[c:18]2[H:52])[c:19]2[c:20]([H:53])[c:21]([H:54])[c:22]([H:55])[c:23]([H:56])[c:24]2[H:57])([H:46])[H:47])([H:44])[H:45])([H:43])[C:25]([H:58])([H:59])[C:26]([H:60])([H:61])[2P:27]->1([c:28]1[c:29]([H:62])[c:30]([H:63])[c:31]([H:64])[c:32]([H:65])[c:33]1[H:66])[c:34]1[c:35]([H:67])[c:36]([H:68])[c:37]([H:69])[c:38]([H:70])[c:39]1[H:71])([H:40])([H:41])[H:42]", "dummies": []}
C     -4.1888     1.8204     0.0105
C     -3.2553     0.6736    -0.2270
N     -2.1171     0.2367    -0.2926
Mn     0.0000     0.0000     0.0000
H      1.7477    -0.0927     0.4513
C     -0.3078     2.2970     0.4473
O     -0.6157     3.3816     0.8875
C      0.3604    -0.3442    -2.3503
O      0.5203    -0.6841    -3.4793
N     -0.6663    -0.7271     2.1244
C     -1.3071     0.3415     2.8952
C     -1.8016    -0.1201     4.2779
P     -0.4509     0.3577     5.5077
C     -0.0010    -1.1853     6.4454
C     -0.7510    -2.3754     6.2962
C     -0.1470    -3.6022     6.4823
C      1.2048    -3.6815     6.8189
C      1.9091    -2.5016     7.1174
C      1.3040    -1.2690     6.9283
C     -1.1497     1.4832     6.7387
C     -2.3774     1.1785     7.3383
C     -2.6834     1.6880     8.5831
C     -1.6959     2.3494     9.3279
C     -0.5127     2.7468     8.6900
C     -0.2393     2.3057     7.4083
C      0.4816    -1.2746     2.7472
C      0.9088    -2.5747     1.8775
P      0.0281    -2.6188     0.3247
C     -1.5462    -3.4236     0.4789
C     -2.5226    -3.2594    -0.5398
C     -3.7269    -3.9574    -0.4797
C     -4.0631    -4.7645     0.6829
C     -3.0241    -5.0116     1.5875
C     -1.7624    -4.4003     1.4596
C      1.1057    -3.5109    -0.7428
C      1.1665    -4.8802    -0.6656
C      1.9975    -5.5944    -1.5432
C      2.8961    -4.9125    -2.3923
C      2.9015    -3.4734    -2.3715
C      2.0912    -2.7704    -1.4722
H     -4.8788     1.5334     0.8077
H     -4.5940     2.1818    -0.9190
H     -3.4388     2.6007     0.3842
H     -1.3222    -1.4338     1.9821
H     -2.2477     0.5688     2.3372
H     -0.7551     1.3261     3.0137
H     -1.9394    -1.1919     4.3272
H     -2.7629     0.2904     4.6043
H     -1.8063    -2.3573     6.0822
H     -0.7116    -4.5060     6.3061
H      1.6959    -4.6331     6.8446
H      2.9364    -2.5526     7.4258
H      1.8656    -0.3596     7.1337
H     -3.1385     0.6341     6.7858
H     -3.6260     1.4094     9.0439
H     -1.8593     2.5956    10.3634
H      0.2391     3.3150     9.2238
H      0.7121     2.5627     6.9522
H      0.2911    -1.5776     3.7929
H      1.3603    -0.6255     2.7507
H      0.6763    -3.5607     2.4796
H      1.9334    -2.5402     1.7602
H     -2.3620    -2.5530    -1.2819
H     -4.5194    -3.7352    -1.1952
H     -4.9520    -5.2598     0.7001
H     -3.2409    -5.6834     2.4505
H     -1.0321    -4.7374     2.1884
H      0.4798    -5.5110    -0.0930
H      2.0856    -6.7039    -1.4709
H      3.5397    -5.4129    -3.1116
H      3.5783    -2.9205    -2.9895
H      2.1609    -1.7608    -1.3778
72
{"conf": 14, "E": 124.36, "rms": -1.0, "geom": "OH", "total_charge": 0, "CA_charge": 1, "smiles": "C[C:1]#[5N:2]->[Mn+:3]1(<-[3H-:4])(<-[4C-:5]#[O+:6])(<-[6C-:7]#[O+:8])<-[1N@H:9]([CH2:10][CH2:11][P:12]([c:13]2[cH:14][cH:15][cH:16][cH:17][cH:18]2)[c:19]2[cH:20][cH:21][cH:22][cH:23][cH:24]2)[CH2:25][CH2:26][2P:27]->1([c:28]1[cH:29][cH:30][cH:31][cH:32][cH:33]1)[c:34]1[cH:35][cH:36][cH:37][cH:38][cH:39]1", "smiles3D": "C([C:1]#[5N:2]->[Mn+:3]1(<-[3H-:4])(<-[4C-:5]#[O+:6])(<-[6C-:7]#[O+:8])<-[1N@@:9]([C:10]([C:11]([P:12]([c:13]2[c:14]([H:48])[c:15]([H:49])[c:16]([H:50])[c:17]([H:51])[c:18]2[H:52])[c:19]2[c:20]([H:53])[c:21]([H:54])[c:22]([H:55])[c:23]([H:56])[c:24]2[H:57])([H:46])[H:47])([H:44])[H:45])([H:43])[C:25]([H:58])([H:59])[C:26]([H:60])([H:61])[2P:27]->1([c:28]1[c:29]([H:62])[c:30]([H:63])[c:31]([H:64])[c:32]([H:65])[c:33]1[H:66])[c:34]1[c:35]([H:67])[c:36]([H:68])[c:37]([H:69])[c:38]([H:70])[c:39]1[H:71])([H:40])([H:41])[H:42]", "smiles3Dx": "C([C:1]#[5N:2]->[Mn+:3]1(<-[3H-:4])(<-[4C-:5]#[O+:6])(<-[6C-:7]#[O+:8])<-[1N@@:9]([C:10]([C:11]([P:12]([c:13]2[c:14]([H:48])[c:15]([H:49])[c:16]([H:50])[c:17]([H:51])[c:18]2[H:52])[c:19]2[c:20]([H:53])[c:21]([H:54])[c:22]([H:55])[c:23]([H:56])[c:24]2[H:57])([H:46])[H:47])([H:44])[H:45])([H:43])[C:25]([H:58])([H:59])[C:26]([H:60])([H:61])[2P:27]->1([c:28]1[c:29]([H:62])[c:30]([H:63])[c:31]([H:64])[c:32]([H:65])[c:33]1[H:66])[c:34]1[c:35]([H:67])[c:36]([H:68])[c:37]([H:69])[c:38]([H:70])[c:39]1[H:71])([H:40])([H:41])[H:42]", "dummies": []}
C     -1.2596     0.4687     4.7955
C     -0.8936     0.3262     3.3855
N     -0.5873     0.2075     2.2007
Mn     0.0000     0.0000     0.0000
H      0.4929    -0.1759    -1.7590
C      1.1656    -1.9006     0.5319
O      1.7726    -2.9038     0.8193
C      1.8331     1.3041     0.3918
O      2.7934     2.0022     0.5995
N     -2.0153    -1.0346    -0.4455
C     -1.7583    -2.3450    -0.9051
C     -1.8831    -3.4093     0.1973
P     -3.6471    -3.5517     0.8186
C     -4.3683    -4.8157    -0.3492
C     -4.6094    -6.1473     0.0344
C     -5.1719    -7.0533    -0.8757
C     -5.5293    -6.6284    -2.1537
C     -5.3124    -5.3102    -2.5385
C     -4.7473    -4.3985    -1.6380
C     -3.4101    -4.4805     2.4013
C     -2.4060    -5.4475     2.5576
C     -2.2725    -6.1406     3.7656
C     -3.1497    -5.8815     4.8230
C     -4.1517    -4.9176     4.6746
C     -4.2861    -4.2193     3.4653
C     -2.7425    -0.2388    -1.3846
C     -3.0414     1.2170    -0.9259
P     -1.4914     2.0488    -0.6036
C     -1.0825     2.9233    -2.1068
C      0.1711     2.7390    -2.7135
C      0.4939     3.4360    -3.8827
C     -0.4197     4.3266    -4.4435
C     -1.6571     4.5394    -3.8269
C     -1.9920     3.8324    -2.6658
C     -1.7861     3.2639     0.6754
C     -1.2591     4.5639     0.5616
C     -1.4631     5.4972     1.5824
C     -2.1722     5.1363     2.7314
C     -2.6818     3.8436     2.8559
C     -2.4937     2.9096     1.8342
H     -0.4158     0.9154     5.3622
H     -2.1486     1.1317     4.8769
H     -1.5035    -0.5343     5.2186
H     -2.4885    -1.0524     0.3369
H     -0.7221    -2.3652    -1.3038
H     -2.4432    -2.6261    -1.7348
H     -1.2321    -3.1247     1.0496
H     -1.5556    -4.3965    -0.1968
H     -4.3685    -6.4930     1.0278
H     -5.3558    -8.0690    -0.5792
H     -5.9665    -7.3260    -2.8489
H     -5.5993    -4.9808    -3.5242
H     -4.6058    -3.3685    -1.9487
H     -1.7439    -5.6843     1.7438
H     -1.5154    -6.8985     3.8803
H     -3.0677    -6.4359     5.7521
H     -4.8416    -4.7107     5.4950
H     -5.0766    -3.4772     3.3629
H     -3.7166    -0.7353    -1.5988
H     -2.1601    -0.1892    -2.3300
H     -3.6006     1.7500    -1.7231
H     -3.6623     1.1929    -0.0125
H      0.8921     2.0612    -2.2832
H      1.4562     3.2848    -4.3493
H     -0.1717     4.8555    -5.3504
H     -2.3607     5.2465    -4.2537
H     -2.9582     4.0125    -2.1996
H     -0.6847     4.8605    -0.3104
H     -1.0615     6.4972     1.4838
H     -2.3219     5.8594     3.5225
H     -3.2183     3.5553     3.7485
H     -2.8811     1.9129     1.9616
72
{"conf": 15, "E": 137.56, "rms": -1.0, "geom": "OH", "total_charge": 0, "CA_charge": 1, "smiles": "C[C:1]#[5N:2]->[Mn+:3]1(<-[3H-:4])(<-[4C-:5]#[O+:6])(<-[6C-:7]#[O+:8])<-[1N@H:9]([CH2:10][CH2:11][P:12]([c:13]2[cH:14][cH:15][cH:16][cH:17][cH:18]2)[c:19]2[cH:20][cH:21][cH:22][cH:23][cH:24]2)[CH2:25][CH2:26][2P:27]->1([c:28]1[cH:29][cH:30][cH:31][cH:32][cH:33]1)[c:34]1[cH:35][cH:36][cH:37][cH:38][cH:39]1", "smiles3D": "C([C:1]#[5N:2]->[Mn+:3]1(<-[3H-:4])(<-[4C-:5]#[O+:6])(<-[6C-:7]#[O+:8])<-[1N@@:9]([C:10]([C:11]([P:12]([c:13]2[c:14]([H:48])[c:15]([H:49])[c:16]([H:50])[c:17]([H:51])[c:18]2[H:52])[c:19]2[c:20]([H:53])[c:21]([H:54])[c:22]([H:55])[c:23]([H:56])[c:24]2[H:57])([H:46])[H:47])([H:44])[H:45])([H:43])[C:25]([H:58])([H:59])[C:26]([H:60])([H:61])[2P:27]->1([c:28]1[c:29]([H:62])[c:30]([H:63])[c:31]([H:64])[c:32]([H:65])[c:33]1[H:66])[c:34]1[c:35]([H:67])[c:36]([H:68])[c:37]([H:69])[c:38]([H:70])[c:39]1[H:71])([H:40])([H:41])[H:42]", "smiles3Dx": "C([C:1]#[5N:2]->[Mn+:3]1(<-[3H-:4])(<-[4C-:5]#[O+:6])(<-[6C-:7]#[O+:8])<-[1N@@:9]([C:10]([C:11]([P:12]([c:13]2[c:14]([H:48])[c:15]([H:49])[c:16]([H:50])[c:17]([H:51])[c:18]2[H:52])[c:19]2[c:20]([H:53])[c:21]([H:54])[c:22]([H:55])[c:23]([H:56])[c:24]2[H:57])([H:46])[H:47])([H:44])[H:45])([H:43])[C:25]([H:58])([H:59])[C:26]([H:60])([H:61])[2P:27]->1([c:28]1[c:29]([H:62])[c:30]([H:63])[c:31]([H:64])[c:32]([H:65])[c:33]1[H:66])[c:34]1[c:35]([H:67])[c:36]([H:68])[c:37]([H:69])[c:38]([H:70])[c:39]1[H:71])([H:40])([H:41])[H:42]", "dummies": []}
C      2.7991     2.5479    -3.2331
C      1.9705     1.7920    -2.2897
N      1.2782     1.1627    -1.4934
Mn     0.0000     0.0000     0.0000
H     -1.0177    -0.9545     1.1799
C      0.9459    -1.9255    -0.7997
O      1.4530    -2.9290    -1.2355
C     -1.6883    -0.1245    -1.5410
O     -2.5762    -0.1927    -2.3546
N      1.5927     0.4133     1.6391
C      2.0930    -0.7960     2.1842
C      1.2314    -1.4505     3.2829
P      1.6295    -3.2555     3.6134
C      3.4737    -3.3407     3.7498
C      4.3147    -3.1737     2.6329
C      5.7055    -3.2453     2.7846
C      6.2589    -3.5092     4.0447
C      5.4257    -3.7005     5.1504
C      4.0397    -3.6092     5.0040
C      1.1164    -4.1694     2.0912
C      1.9268    -5.1783     1.5388
C      1.4735    -5.9272     0.4465
C      0.1997    -5.6997    -0.0834
C     -0.6352    -4.7459     0.5041
C     -0.1844    -3.9939     1.5930
C      1.1122     1.3703     2.5942
C      0.5503     2.6775     1.9800
P     -0.8642     2.2592     0.9607
C     -1.1439     3.5957    -0.1939
C     -0.0679     4.1967    -0.8738
C     -0.3061     5.1943    -1.8275
C     -1.6145     5.5911    -2.1199
C     -2.6909     4.9875    -1.4602
C     -2.4624     3.9916    -0.5046
C     -2.2572     2.2221     2.0765
C     -2.5545     3.3390     2.8735
C     -3.6450     3.3057     3.7500
C     -4.4453     2.1633     3.8316
C     -4.1613     1.0570     3.0290
C     -3.0826     1.0907     2.1380
H      3.8490     2.5490    -2.8913
H      2.7392     2.0814    -4.2397
H      2.4339     3.5983    -3.2907
H      2.2926     0.8151     1.2018
H      3.1081    -0.6033     2.6088
H      2.2016    -1.5169     1.3567
H      0.1623    -1.3854     3.0276
H      1.3829    -0.9060     4.2340
H      3.9081    -2.9849     1.6548
H      6.3561    -3.1095     1.9264
H      7.3316    -3.5849     4.1567
H      5.8563    -3.9100     6.1276
H      3.4014    -3.7521     5.8659
H      2.9049    -5.3999     1.9471
H      2.1082    -6.6841     0.0044
H     -0.1579    -6.2875    -0.9255
H     -1.6312    -4.5867     0.1164
H     -0.8501    -3.2694     2.0462
H      1.9523     1.6324     3.2836
H      0.2960     0.9248     3.1932
H      1.3343     3.1505     1.3644
H      0.2459     3.3751     2.7878
H      0.9503     3.8976    -0.6817
H      0.5260     5.6522    -2.3482
H     -1.7980     6.3602    -2.8599
H     -3.7073     5.2834    -1.6981
H     -3.3146     3.5161    -0.0334
H     -1.9598     4.2419     2.8076
H     -3.8714     4.1684     4.3639
H     -5.2862     2.1361     4.5118
H     -4.7856     0.1767     3.0813
H     -2.8924     0.2371     1.5054
72
{"conf": 16, "E": 125.96, "rms": -1.0, "geom": "OH", "total_charge": 0, "CA_charge": 1, "smiles": "C[C:1]#[5N:2]->[Mn+:3]1(<-[3H-:4])(<-[4C-:5]#[O+:6])(<-[6C-:7]#[O+:8])<-[1N@H:9]([CH2:10][CH2:11][P:12]([c:13]2[cH:14][cH:15][cH:16][cH:17][cH:18]2)[c:19]2[cH:20][cH:21][cH:22][cH:23][cH:24]2)[CH2:25][CH2:26][2P:27]->1([c:28]1[cH:29][cH:30][cH:31][cH:32][cH:33]1)[c:34]1[cH:35][cH:36][cH:37][cH:38][cH:39]1", "smiles3D": "C([C:1]#[5N:2]->[Mn+:3]1(<-[3H-:4])(<-[4C-:5]#[O+:6])(<-[6C-:7]#[O+:8])<-[1N@@:9]([C:10]([C:11]([P:12]([c:13]2[c:14]([H:48])[c:15]([H:49])[c:16]([H:50])[c:17]([H:51])[c:18]2[H:52])[c:19]2[c:20]([H:53])[c:21]([H:54])[c:22]([H:55])[c:23]([H:56])[c:24]2[H:57])([H:46])[H:47])([H:44])[H:45])([H:43])[C:25]([H:58])([H:59])[C:26]([H:60])([H:61])[2P:27]->1([c:28]1[c:29]([H:62])[c:30]([H:63])[c:31]([H:64])[c:32]([H:65])[c:33]1[H:66])[c:34]1[c:35]([H:67])[c:36]([H:68])[c:37]([H:69])[c:38]([H:70])[c:39]1[H:71])([H:40])([H:41])[H:42]", "smiles3Dx": "C([C:1]#[5N:2]->[Mn+:3]1(<-[3H-:4])(<-[4C-:5]#[O+:6])(<-[6C-:7]#[O+:8])<-[1N@@:9]([C:10]([C:11]([P:12]([c:13]2[c:14]([H:48])[c:15]([H:49])[c:16]([H:50])[c:17]([H:51])[c:18]2[H:52])[c:19]2[c:20]([H:53])[c:21]([H:54])[c:22]([H:55])[c:23]([H:56])[c:24]2[H:57])([H:46])[H:47])([H:44])[H:45])([H:43])[C:25]([H:58])([H:59])[C:26]([H:60])([H:61])[2P:27]->1([c:28]1[c:29]([H:62])[c:30]([H:63])[c:31]([H:64])[c:32]([H:65])[c:33]1[H:66])[c:34]1[c:35]([H:67])[c:36]([H:68])[c:37]([H:69])[c:38]([H:70])[c:39]1[H:71])([H:40])([H:41])[H:42]", "dummies": []}
C     -2.9168     2.5816     3.1061
C     -2.0527     1.8068     2.2186
N     -1.3309     1.1660     1.4573
Mn     0.0000     0.0000     0.0000
H      1.0981    -0.8989    -1.1739
C      0.8883    -1.1637     1.7643
O      1.3484    -1.7786     2.6970
C      1.5885     1.6415     0.1736
O      2.4214     2.5079     0.2748
N     -1.6978    -1.5210    -0.3505
C     -1.2805    -2.5309    -1.2418
C     -0.2363    -3.4845    -0.6277
P     -0.6361    -5.2616    -1.0809
C     -1.4950    -5.7939     0.4690
C     -2.8909    -5.9162     0.4646
C     -3.5744    -6.2856     1.6298
C     -2.8661    -6.5169     2.8107
C     -1.4760    -6.3730     2.8334
C     -0.7939    -6.0080     1.6687
C      0.9767    -6.1668    -1.0097
C      1.0930    -7.3723    -1.7110
C      2.2861    -8.0965    -1.6930
C      3.3701    -7.6194    -0.9654
C      3.2636    -6.4259    -0.2461
C      2.0719    -5.7007    -0.2679
C     -2.8513    -0.8057    -0.8101
C     -2.6834    -0.0017    -2.1404
P     -1.2798     1.1065    -1.9938
C     -0.4491     1.1019    -3.5702
C      0.9477     1.1851    -3.6146
C      1.6104     1.2133    -4.8456
C      0.8848     1.1591    -6.0373
C     -0.5100     1.0723    -5.9982
C     -1.1794     1.0545    -4.7673
C     -1.9182     2.7557    -1.7740
C     -2.9461     3.2411    -2.6032
C     -3.3727     4.5685    -2.4861
C     -2.7533     5.4259    -1.5728
C     -1.7268     4.9489    -0.7493
C     -1.3157     3.6162    -0.8477
H     -2.5082     3.6083     3.2079
H     -3.9372     2.6350     2.6706
H     -2.9646     2.0957     4.1034
H     -1.9056    -1.8993     0.4652
H     -0.8300    -2.0568    -2.1435
H     -2.1650    -3.1253    -1.5687
H     -0.1980    -3.3745     0.4739
H      0.7651    -3.2330    -1.0308
H     -3.4483    -5.7335    -0.4398
H     -4.6555    -6.3743     1.6203
H     -3.3912    -6.7898     3.7137
H     -0.9293    -6.5395     3.7572
H      0.2745    -5.8879     1.7175
H      0.2556    -7.7392    -2.2843
H      2.3684    -9.0152    -2.2611
H      4.2904    -8.1836    -0.9372
H      4.1082    -6.0746     0.3377
H      1.9999    -4.7877     0.3005
H     -3.1435    -0.0895    -0.0113
H     -3.6963    -1.5241    -0.9397
H     -3.6063     0.5794    -2.3349
H     -2.5200    -0.7055    -2.9807
H      1.5276     1.2409    -2.7006
H      2.6922     1.2897    -4.8751
H      1.3971     1.1714    -6.9878
H     -1.0788     1.0252    -6.9171
H     -2.2655     0.9845    -4.7525
H     -3.4044     2.6029    -3.3501
H     -4.1590     4.9493    -3.1296
H     -3.0692     6.4618    -1.5078
H     -1.2365     5.6134    -0.0516
H     -0.5156     3.2705    -0.2158
72
{"conf": 17, "E": 418.35, "rms": -1.0, "geom": "OH", "total_charge": 0, "CA_charge": 1, "smiles": "C[C:1]#[5N:2]->[Mn+:3]1(<-[3H-:4])(<-[4C-:5]#[O+:6])(<-[6C-:7]#[O+:8])<-[1N@H:9]([CH2:10][CH2:11][P:12]([c:13]2[cH:14][cH:15][cH:16][cH:17][cH:18]2)[c:19]2[cH:20][cH:21][cH:22][cH:23][cH:24]2)[CH2:25][CH2:26][2P:27]->1([c:28]1[cH:29][cH:30][cH:31][cH:32][cH:33]1)[c:34]1[cH:35][cH:36][cH:37][cH:38][cH:39]1", "smiles3D": "C([C:1]#[5N:2]->[Mn+:3]1(<-[3H-:4])(<-[4C-:5]#[O+:6])(<-[6C-:7]#[O+:8])<-[1N@@:9]([C:10]([C:11]([P:12]([c:13]2[c:14]([H:48])[c:15]([H:49])[c:16]([H:50])[c:17]([H:51])[c:18]2[H:52])[c:19]2[c:20]([H:53])[c:21]([H:54])[c:22]([H:55])[c:23]([H:56])[c:24]2[H:57])([H:46])[H:47])([H:44])[H:45])([H:43])[C:25]([H:58])([H:59])[C:26]([H:60])([H:61])[2P:27]->1([c:28]1[c:29]([H:62])[c:30]([H:63])[c:31]([H:64])[c:32]([H:65])[c:33]1[H:66])[c:34]1[c:35]([H:67])[c:36]([H:68])[c:37]([H:69])[c:38]([H:70])[c:39]1[H:71])([H:40])([H:41])[H:42]", "smiles3Dx": "C([C:1]#[5N:2]->[Mn+:3]1(<-[3H-:4])(<-[4C-:5]#[O+:6])(<-[6C-:7]#[O+:8])<-[1N@@:9]([C:10]([C:11]([P:12]([c:13]2[c:14]([H:48])[c:15]([H:49])[c:16]([H:50])[c:17]([H:51])[c:18]2[H:52])[c:19]2[c:20]([H:53])[c:21]([H:54])[c:22]([H:55])[c:23]([H:56])[c:24]2[H:57])([H:46])[H:47])([H:44])[H:45])([H:43])[C:25]([H:58])([H:59])[C:26]([H:60])([H:61])[2P:27]->1([c:28]1[c:29]([H:62])[c:30]([H:63])[c:31]([H:64])[c:32]([H:65])[c:33]1[H:66])[c:34]1[c:35]([H:67])[c:36]([H:68])[c:37]([H:69])[c:38]([H:70])[c:39]1[H:71])([H:40])([H:41])[H:42]", "dummies": []}
C     -3.7698     0.2654    -2.0002
C     -2.4142     0.3332    -2.0254
N     -1.2457     0.4933    -1.7126
Mn     0.0000     0.0000     0.0000
H      1.2824    -0.6542     1.4235
C     -2.0060    -1.3133     0.6605
O     -3.0364    -1.9395     0.6932
C     -0.2368     2.3011     0.8997
O     -0.1704     3.4668     1.2281
N      0.8922    -1.8378    -1.2556
C      0.0691    -2.8744    -1.6513
C     -0.7064    -2.6747    -3.0130
P     -2.4557    -3.3990    -3.0922
C     -2.3511    -5.1044    -3.7296
C     -1.4793    -5.4482    -4.7785
C     -1.2794    -6.8001    -5.1039
C     -1.9838    -7.8172    -4.4128
C     -2.9975    -7.4534    -3.5216
C     -3.1935    -6.1152    -3.1848
C     -3.5187    -2.5429    -4.3128
C     -4.8329    -2.2228    -3.9088
C     -5.4703    -1.0811    -4.3547
C     -4.8141    -0.2040    -5.2602
C     -3.5945    -0.6172    -5.8248
C     -2.9628    -1.7883    -5.3973
C      2.1644    -2.0828    -0.6580
C      3.0714    -0.7829    -0.5472
P      2.2676     0.6789    -1.1568
C      2.3987     0.8063    -2.9004
C      3.6263     0.4110    -3.5676
C      3.7762     0.6390    -4.8697
C      2.7122     1.1297    -5.6699
C      1.4425     1.5056    -5.0344
C      1.4146     1.4533    -3.6565
C      2.8971     2.2330    -0.5454
C      2.1279     3.4160    -0.7287
C      2.5544     4.6937    -0.3084
C      3.8594     4.8063     0.2551
C      4.7164     3.6476     0.2960
C      4.2333     2.4141    -0.0832
H     -4.4448     0.8547    -2.7746
H     -3.7855    -0.8213    -2.0075
H     -3.9693     0.5528    -0.9290
H      1.1625    -1.6233    -2.0466
H      0.4986    -3.9509    -1.6132
H     -0.6510    -2.7426    -0.8413
H     -0.7535    -1.6100    -3.4033
H     -0.0438    -3.1912    -3.8889
H     -0.8583    -4.6970    -5.3211
H     -0.5829    -7.0856    -5.8942
H     -1.7865    -8.8615    -4.6259
H     -3.6417    -8.2183    -3.0675
H     -3.9641    -5.8537    -2.4621
H     -5.3496    -2.8592    -3.1753
H     -6.4712    -0.8205    -3.9681
H     -5.2188     0.7536    -5.4709
H     -3.1232     0.0449    -6.5880
H     -1.9360    -1.9883    -5.7573
H      2.7742    -2.9654    -1.0622
H      1.7259    -2.3369     0.2783
H      3.3268    -0.5456     0.4838
H      4.1019    -0.9674    -1.0759
H      4.4489     0.0203    -2.9266
H      4.7357     0.3410    -5.3065
H      2.8363     1.3245    -6.6737
H      0.6580     1.8930    -5.6188
H      0.4300     1.7540    -3.1546
H      1.1894     3.3344    -1.2716
H      1.8906     5.5285    -0.3465
H      4.1920     5.6982     0.5366
H      5.7662     3.7175     0.5126
H      4.8951     1.5282    -0.1041
72
{"conf": 18, "E": 271.58, "rms": -1.0, "geom": "OH", "total_charge": 0, "CA_charge": 1, "smiles": "C[C:1]#[5N:2]->[Mn+:3]1(<-[3H-:4])(<-[4C-:5]#[O+:6])(<-[6C-:7]#[O+:8])<-[1N@H:9]([CH2:10][CH2:11][P:12]([c:13]2[cH:14][cH:15][cH:16][cH:17][cH:18]2)[c:19]2[cH:20][cH:21][cH:22][cH:23][cH:24]2)[CH2:25][CH2:26][2P:27]->1([c:28]1[cH:29][cH:30][cH:31][cH:32][cH:33]1)[c:34]1[cH:35][cH:36][cH:37][cH:38][cH:39]1", "smiles3D": "C([C:1]#[5N:2]->[Mn+:3]1(<-[3H-:4])(<-[4C-:5]#[O+:6])(<-[6C-:7]#[O+:8])<-[1N@@:9]([C:10]([C:11]([P:12]([c:13]2[c:14]([H:48])[c:15]([H:49])[c:16]([H:50])[c:17]([H:51])[c:18]2[H:52])[c:19]2[c:20]([H:53])[c:21]([H:54])[c:22]([H:55])[c:23]([H:56])[c:24]2[H:57])([H:46])[H:47])([H:44])[H:45])([H:43])[C:25]([H:58])([H:59])[C:26]([H:60])([H:61])[2P:27]->1([c:28]1[c:29]([H:62])[c:30]([H:63])[c:31]([H:64])[c:32]([H:65])[c:33]1[H:66])[c:34]1[c:35]([H:67])[c:36]([H:68])[c:37]([H:69])[c:38]([H:70])[c:39]1[H:71])([H:40])([H:41])[H:42]", "smiles3Dx": "C([C:1]#[5N:2]->[Mn+:3]1(<-[3H-:4])(<-[4C-:5]#[O+:6])(<-[6C-:7]#[O+:8])<-[1N@@:9]([C:10]([C:11]([P:12]([c:13]2[c:14]([H:48])[c:15]([H:49])[c:16]([H:50])[c:17]([H:51])[c:18]2[H:52])[c:19]2[c:20]([H:53])[c:21]([H:54])[c:22]([H:55])[c:23]([H:56])[c:24]2[H:57])([H:46])[H:47])([H:44])[H:45])([H:43])[C:25]([H:58])([H:59])[C:26]([H:60])([H:61])[2P:27]->1([c:28]1[c:29]([H:62])[c:30]([H:63])[c:31]([H:64])[c:32]([H:65])[c:33]1[H:66])[c:34]1[c:35]([H:67])[c:36]([H:68])[c:37]([H:69])[c:38]([H:70])[c:39]1[H:71])([H:40])([H:41])[H:42]", "dummies": []}
C      4.4938    -0.1334    -0.3741
C      3.1861    -0.7452    -0.3943
N      1.9608    -0.8783    -0.3243
Mn     0.0000     0.0000     0.0000
H     -1.5154     0.8801     0.5424
C      1.0826     0.7316     1.8074
O      1.8208     1.1408     2.7420
C     -0.8646    -1.8467     0.8476
O     -1.3871    -2.8453     1.1378
N      0.8766     1.7377    -1.2726
C      0.8233     3.0139    -0.5230
C     -0.5298     3.4101     0.0379
P     -0.6725     5.1900     0.4584
C      0.7544     6.2582     0.0597
C      2.0683     5.9960     0.4754
C      3.1067     6.8402     0.0875
C      2.8734     7.9852    -0.6799
C      1.5595     8.2687    -1.0481
C      0.5330     7.4179    -0.6860
C     -1.0518     5.3305     2.2611
C     -1.9273     4.4193     2.8601
C     -2.3613     4.5666     4.1871
C     -1.9665     5.6822     4.9139
C     -1.0954     6.6023     4.3449
C     -0.6274     6.4331     3.0260
C      0.1674     1.7669    -2.5340
C      0.2485     0.4002    -3.2523
P     -0.7353    -0.6819    -2.3004
C     -2.4694    -0.2469    -2.5162
C     -2.9641     0.1251    -3.7450
C     -4.3432     0.3891    -3.8841
C     -5.1718     0.3374    -2.7583
C     -4.6462     0.0013    -1.5236
C     -3.2920    -0.2918    -1.3891
C     -0.5184    -2.4137    -2.6931
C      0.5472    -2.8791    -3.5158
C      0.6792    -4.2312    -3.7582
C     -0.1348    -5.1713    -3.1834
C     -1.1202    -4.7261    -2.2996
C     -1.3638    -3.3870    -2.1439
H      5.0531    -0.0187    -1.2844
H      5.0602    -0.6353     0.3473
H      4.3287     0.8488     0.0383
H      1.8304     1.5070    -1.4444
H      1.5944     2.9974     0.2816
H      1.1792     3.7575    -1.2597
H     -0.6142     2.8265     0.9441
H     -1.3066     3.2366    -0.6783
H      2.2910     5.1211     1.0718
H      4.1309     6.6325     0.3841
H      3.6537     8.6287    -0.9859
H      1.3338     9.1470    -1.6350
H     -0.4817     7.6561    -0.9794
H     -2.3219     3.6049     2.2874
H     -3.0161     3.8190     4.6190
H     -2.2824     5.7900     5.9225
H     -0.8202     7.4948     4.8773
H      0.0050     7.1900     2.5838
H     -0.9644     2.0676    -2.5047
H      0.6968     2.4880    -3.1204
H     -0.1791     0.4201    -4.2134
H      1.3526     0.1812    -3.2428
H     -2.3361     0.2377    -4.6021
H     -4.7753     0.5866    -4.8489
H     -6.2718     0.4950    -2.8645
H     -5.2698     0.0935    -0.6183
H     -2.9465    -0.6337    -0.4262
H      1.3100    -2.1765    -3.8489
H      1.4326    -4.5541    -4.4732
H      0.0014    -6.2151    -3.3643
H     -1.7125    -5.4481    -1.7753
H     -2.2154    -3.0510    -1.5030
72
{"conf": 19, "E": 207.22, "rms": -1.0, "geom": "OH", "total_charge": 0, "CA_charge": 1, "smiles": "C[C:1]#[5N:2]->[Mn+:3]1(<-[3H-:4])(<-[4C-:5]#[O+:6])(<-[6C-:7]#[O+:8])<-[1N@H:9]([CH2:10][CH2:11][P:12]([c:13]2[cH:14][cH:15][cH:16][cH:17][cH:18]2)[c:19]2[cH:20][cH:21][cH:22][cH:23][cH:24]2)[CH2:25][CH2:26][2P:27]->1([c:28]1[cH:29][cH:30][cH:31][cH:32][cH:33]1)[c:34]1[cH:35][cH:36][cH:37][cH:38][cH:39]1", "smiles3D": "C([C:1]#[5N:2]->[Mn+:3]1(<-[3H-:4])(<-[4C-:5]#[O+:6])(<-[6C-:7]#[O+:8])<-[1N@@:9]([C:10]([C:11]([P:12]([c:13]2[c:14]([H:48])[c:15]([H:49])[c:16]([H:50])[c:17]([H:51])[c:18]2[H:52])[c:19]2[c:20]([H:53])[c:21]([H:54])[c:22]([H:55])[c:23]([H:56])[c:24]2[H:57])([H:46])[H:47])([H:44])[H:45])([H:43])[C:25]([H:58])([H:59])[C:26]([H:60])([H:61])[2P:27]->1([c:28]1[c:29]([H:62])[c:30]([H:63])[c:31]([H:64])[c:32]([H:65])[c:33]1[H:66])[c:34]1[c:35]([H:67])[c:36]([H:68])[c:37]([H:69])[c:38]([H:70])[c:39]1[H:71])([H:40])([H:41])[H:42]", "smiles3Dx": "C([C:1]#[5N:2]->[Mn+:3]1(<-[3H-:4])(<-[4C-:5]#[O+:6])(<-[6C-:7]#[O+:8])<-[1N@@:9]([C:10]([C:11]([P:12]([c:13]2[c:14]([H:48])[c:15]([H:49])[c:16]([H:50])[c:17]([H:51])[c:18]2[H:52])[c:19]2[c:20]([H:53])[c:21]([H:54])[c:22]([H:55])[c:23]([H:56])[c:24]2[H:57])([H:46])[H:47])([H:44])[H:45])([H:43])[C:25]([H:58])([H:59])[C:26]([H:60])([H:61])[2P:27]->1([c:28]1[c:29]([H:62])[c:30]([H:63])[c:31]([H:64])[c:32]([H:65])[c:33]1[H:66])[c:34]1[c:35]([H:67])[c:36]([H:68])[c:37]([H:69])[c:38]([H:70])[c:39]1[H:71])([H:40])([H:41])[H:42]", "dummies": []}
C      1.6109     0.9283     4.5154
C      0.8165     0.7537     3.2669
N      0.3787     0.5567     2.1608
Mn     0.0000     0.0000     0.0000
H      0.0337    -0.5824    -1.7690
C     -1.0595     2.0661    -0.4127
O     -1.4291     3.2022    -0.6707
C     -1.9597    -1.2877     0.4302
O     -2.8585    -2.0422     0.6193
N      2.2131     0.8090    -0.2741
C      2.1756     1.8727    -1.2251
C      2.4227     3.3070    -0.5781
P      2.1312     3.3940     1.2992
C      3.6645     4.1625     1.9831
C      3.9685     5.5021     1.7148
C      5.1019     6.0851     2.3195
C      5.8752     5.3449     3.2101
C      5.5699     4.0077     3.4784
C      4.4707     3.4136     2.8323
C      0.7873     4.5443     1.8006
C      0.4093     4.5781     3.1550
C     -0.7316     5.2475     3.5614
C     -1.5458     5.8875     2.6180
C     -1.1122     5.9461     1.2827
C      0.0626     5.3253     0.8901
C      3.0229    -0.3138    -0.6534
C      3.1244    -1.3880     0.4185
P      1.4616    -2.0272     0.7129
C      1.2382    -3.5527    -0.3152
C      1.8961    -3.6526    -1.5016
C      1.3369    -4.4186    -2.5474
C      0.1296    -5.0712    -2.3472
C     -0.5483    -4.9984    -1.1518
C      0.0059    -4.2438    -0.0734
C      1.3876    -2.5507     2.4048
C      2.5286    -3.0722     3.0943
C      2.3807    -3.5181     4.4397
C      1.1672    -3.4366     5.0822
C      0.0505    -2.8696     4.4721
C      0.1464    -2.4647     3.1049
H      2.5812     0.5882     4.1423
H      1.6525     2.0194     4.7849
H      1.2276     0.2261     5.2994
H      2.5394     1.0573     0.5123
H      1.2102     1.8554    -1.7079
H      2.9585     1.7798    -2.0489
H      3.4075     3.6243    -0.7564
H      1.7176     4.0112    -1.0971
H      3.3668     6.0932     1.0284
H      5.3703     7.1091     2.0706
H      6.7451     5.7947     3.6858
H      6.1367     3.4318     4.1995
H      4.2403     2.3677     3.0346
H      1.0067     4.0368     3.8916
H     -0.9835     5.3122     4.6200
H     -2.4609     6.3690     2.9173
H     -1.7026     6.5150     0.5622
H      0.3954     5.4435    -0.1350
H      4.0557     0.0569    -0.9817
H      2.5164    -0.7377    -1.5677
H      3.5140    -0.9829     1.3748
H      3.8503    -2.1835     0.0976
H      2.8083    -3.1249    -1.7236
H      1.8917    -4.5353    -3.5016
H     -0.3031    -5.6742    -3.1579
H     -1.4702    -5.5260    -0.9786
H     -0.5699    -4.1015     0.7882
H      3.4813    -3.1313     2.6417
H      3.2658    -3.9510     4.9433
H      1.0812    -3.7588     6.1402
H     -0.8824    -2.7303     4.9693
H     -0.6970    -2.0597     2.6165
72
{"conf": 20, "E": 312.16, "rms": -1.0, "geom": "OH", "total_charge": 0, "CA_charge": 1, "smiles": "C[C:1]#[5N:2]->[Mn+:3]1(<-[3H-:4])(<-[4C-:5]#[O+:6])(<-[6C-:7]#[O+:8])<-[1N@H:9]([CH2:10][CH2:11][P:12]([c:13]2[cH:14][cH:15][cH:16][cH:17][cH:18]2)[c:19]2[cH:20][cH:21][cH:22][cH:23][cH:24]2)[CH2:25][CH2:26][2P:27]->1([c:28]1[cH:29][cH:30][cH:31][cH:32][cH:33]1)[c:34]1[cH:35][cH:36][cH:37][cH:38][cH:39]1", "smiles3D": "C([C:1]#[5N:2]->[Mn+:3]1(<-[3H-:4])(<-[4C-:5]#[O+:6])(<-[6C-:7]#[O+:8])<-[1N@@:9]([C:10]([C:11]([P:12]([c:13]2[c:14]([H:48])[c:15]([H:49])[c:16]([H:50])[c:17]([H:51])[c:18]2[H:52])[c:19]2[c:20]([H:53])[c:21]([H:54])[c:22]([H:55])[c:23]([H:56])[c:24]2[H:57])([H:46])[H:47])([H:44])[H:45])([H:43])[C:25]([H:58])([H:59])[C:26]([H:60])([H:61])[2P:27]->1([c:28]1[c:29]([H:62])[c:30]([H:63])[c:31]([H:64])[c:32]([H:65])[c:33]1[H:66])[c:34]1[c:35]([H:67])[c:36]([H:68])[c:37]([H:69])[c:38]([H:70])[c:39]1[H:71])([H:40])([H:41])[H:42]", "smiles3Dx": "C([C:1]#[5N:2]->[Mn+:3]1(<-[3H-:4])(<-[4C-:5]#[O+:6])(<-[6C-:7]#[O+:8])<-[1N@@:9]([C:10]([C:11]([P:12]([c:13]2[c:14]([H:48])[c:15]([H:49])[c:16]([H:50])[c:17]([H:51])[c:18]2[H:52])[c:19]2[c:20]([H:53])[c:21]([H:54])[c:22]([H:55])[c:23]([H:56])[c:24]2[H:57])([H:46])[H:47])([H:44])[H:45])([H:43])[C:25]([H:58])([H:59])[C:26]([H:60])([H:61])[2P:27]->1([c:28]1[c:29]([H:62])[c:30]([H:63])[c:31]([H:64])[c:32]([H:65])[c:33]1[H:66])[c:34]1[c:35]([H:67])[c:36]([H:68])[c:37]([H:69])[c:38]([H:70])[c:39]1[H:71])([H:40])([H:41])[H:42]", "dummies": []}
C      0.1494    -4.2453     1.5724
C      0.2090    -2.8028     1.7546
N      0.2584    -1.5887     1.5465
Mn     0.0000     0.0000     0.0000
H     -0.5946     0.9342    -1.4610
C     -1.5350     1.0376     1.2293
O     -2.2992     1.6137     1.9441
C     -1.1961    -1.7080    -0.7634
O     -1.6955    -2.7083    -1.1864
N      1.6790     1.4496     0.5744
C      1.0692     2.7576     0.3177
C      2.0507     3.9415     0.7683
P      2.3266     5.0823    -0.6745
C      3.6150     4.5488    -1.8262
C      3.2357     4.1634    -3.1161
C      4.0480     3.3436    -3.8925
C      5.2518     2.8646    -3.3817
C      5.6939     3.3527    -2.1504
C      4.8911     4.1891    -1.3777
C      2.3319     6.7885    -0.1520
C      1.2840     7.6046    -0.5588
C      0.9637     8.7615     0.1356
C      1.7201     9.1280     1.2503
C      2.8599     8.3817     1.5601
C      3.1821     7.2275     0.8520
C      2.8528     1.2231    -0.3336
C      2.7015     0.4622    -1.6236
P      2.0604    -1.0481    -1.1398
C      1.6362    -2.1646    -2.4585
C      0.8233    -1.6918    -3.4975
C      0.3165    -2.5682    -4.4139
C      0.5794    -3.8909    -4.3662
C      1.2856    -4.3974    -3.2721
C      1.7735    -3.5387    -2.3356
C      3.3631    -1.7978    -0.1169
C      3.3149    -1.7513     1.2934
C      4.2865    -2.4184     2.0283
C      5.3874    -2.9713     1.4112
C      5.5936    -2.7989     0.0402
C      4.5700    -2.1977    -0.6904
H     -0.8865    -4.4220     1.5249
H      0.6087    -4.5395     0.6567
H      0.5620    -4.8375     2.4044
H      1.9003     1.3628     1.5077
H      0.1392     2.8325     0.8702
H      0.7721     2.9430    -0.7778
H      3.0089     3.5952     1.1652
H      1.5021     4.4878     1.5421
H      2.2609     4.4389    -3.4872
H      3.6921     2.9727    -4.8382
H      5.8544     2.1846    -3.9634
H      6.6466     3.0335    -1.7838
H      5.2044     4.4501    -0.3857
H      0.6405     7.2884    -1.3605
H      0.0749     9.3253    -0.1388
H      1.4233     9.9639     1.8476
H      3.4697     8.6889     2.3985
H      4.0191     6.6187     1.1578
H      3.2346     2.2129    -0.6198
H      3.6780     0.7055     0.1724
H      1.9615     1.0306    -2.3192
H      3.6253     0.2527    -2.0994
H      0.4971    -0.6371    -3.4708
H     -0.3238    -2.1938    -5.1881
H      0.2598    -4.5624    -5.1608
H      1.4453    -5.4353    -3.2183
H      2.2111    -3.9757    -1.3958
H      2.5659    -1.1680     1.8407
H      4.2430    -2.4057     3.1164
H      6.1851    -3.4861     2.0210
H      6.5119    -3.1522    -0.4304
H      4.6757    -2.0645    -1.7545
72
{"conf": 21, "E": 131.42, "rms": -1.0, "geom": "OH", "total_charge": 0, "CA_charge": 1, "smiles": "C[C:1]#[5N:2]->[Mn+:3]1(<-[3H-:4])(<-[4C-:5]#[O+:6])(<-[6C-:7]#[O+:8])<-[1N@H:9]([CH2:10][CH2:11][P:12]([c:13]2[cH:14][cH:15][cH:16][cH:17][cH:18]2)[c:19]2[cH:20][cH:21][cH:22][cH:23][cH:24]2)[CH2:25][CH2:26][2P:27]->1([c:28]1[cH:29][cH:30][cH:31][cH:32][cH:33]1)[c:34]1[cH:35][cH:36][cH:37][cH:38][cH:39]1", "smiles3D": "C([C:1]#[5N:2]->[Mn+:3]1(<-[3H-:4])(<-[4C-:5]#[O+:6])(<-[6C-:7]#[O+:8])<-[1N@@:9]([C:10]([C:11]([P:12]([c:13]2[c:14]([H:48])[c:15]([H:49])[c:16]([H:50])[c:17]([H:51])[c:18]2[H:52])[c:19]2[c:20]([H:53])[c:21]([H:54])[c:22]([H:55])[c:23]([H:56])[c:24]2[H:57])([H:46])[H:47])([H:44])[H:45])([H:43])[C:25]([H:58])([H:59])[C:26]([H:60])([H:61])[2P:27]->1([c:28]1[c:29]([H:62])[c:30]([H:63])[c:31]([H:64])[c:32]([H:65])[c:33]1[H:66])[c:34]1[c:35]([H:67])[c:36]([H:68])[c:37]([H:69])[c:38]([H:70])[c:39]1[H:71])([H:40])([H:41])[H:42]", "smiles3Dx": "C([C:1]#[5N:2]->[Mn+:3]1(<-[3H-:4])(<-[4C-:5]#[O+:6])(<-[6C-:7]#[O+:8])<-[1N@@:9]([C:10]([C:11]([P:12]([c:13]2[c:14]([H:48])[c:15]([H:49])[c:16]([H:50])[c:17]([H:51])[c:18]2[H:52])[c:19]2[c:20]([H:53])[c:21]([H:54])[c:22]([H:55])[c:23]([H:56])[c:24]2[H:57])([H:46])[H:47])([H:44])[H:45])([H:43])[C:25]([H:58])([H:59])[C:26]([H:60])([H:61])[2P:27]->1([c:28]1[c:29]([H:62])[c:30]([H:63])[c:31]([H:64])[c:32]([H:65])[c:33]1[H:66])[c:34]1[c:35]([H:67])[c:36]([H:68])[c:37]([H:69])[c:38]([H:70])[c:39]1[H:71])([H:40])([H:41])[H:42]", "dummies": []}
C     -2.5546     3.9272     1.6873
C     -1.8104     2.7671     1.2004
N     -1.1794     1.7982     0.7853
Mn     0.0000     0.0000     0.0000
H      0.9616    -1.4416    -0.5980
C     -0.6223    -1.1895     1.8549
O     -0.9509    -1.8158     2.8318
C      1.8857     0.7836     1.0338
O      2.8796     1.1972     1.5771
N     -1.8659    -0.6069    -1.2173
C     -2.0039    -2.0049    -1.3909
C     -1.0210    -2.6903    -2.3510
P     -1.6972    -4.3585    -2.8801
C     -0.4080    -5.0979    -3.9850
C      0.7687    -4.4134    -4.3358
C      1.7072    -5.0119    -5.1822
C      1.4792    -6.2952    -5.6848
C      0.3096    -6.9791    -5.3453
C     -0.6307    -6.3824    -4.5000
C     -2.9151    -3.8009    -4.1500
C     -2.5053    -3.0908    -5.2905
C     -3.4523    -2.6413    -6.2156
C     -4.8103    -2.9002    -6.0095
C     -5.2233    -3.6078    -4.8766
C     -4.2775    -4.0556    -3.9479
C     -2.0781     0.2325    -2.3815
C     -0.8620     0.6937    -3.2549
P      0.4973     1.2515    -2.2273
C      1.9918     0.7656    -3.0789
C      2.9646     1.7147    -3.4426
C      4.1224     1.3075    -4.1134
C      4.3241    -0.0433    -4.4103
C      3.3748    -0.9928    -4.0250
C      2.2177    -0.5897    -3.3548
C      0.4369     3.0384    -2.2096
C      0.2453     3.7618    -3.3998
C      0.2153     5.1594    -3.3741
C      0.3920     5.8424    -2.1682
C      0.6201     5.1291    -0.9888
C      0.6546     3.7318    -1.0109
H     -2.2473     4.8269     1.1152
H     -2.3376     4.0808     2.7644
H     -3.6413     3.7538     1.5483
H     -2.5538    -0.3926    -0.6458
H     -3.0417    -2.2083    -1.7477
H     -1.8919    -2.4839    -0.3920
H     -0.0560    -2.8685    -1.8451
H     -0.8609    -2.0939    -3.2541
H      0.9705    -3.4222    -3.9675
H      2.6106    -4.4803    -5.4507
H      2.2061    -6.7572    -6.3401
H      0.1297    -7.9723    -5.7363
H     -1.5334    -6.9214    -4.2447
H     -1.4587    -2.8795    -5.4643
H     -3.1332    -2.0912    -7.0911
H     -5.5417    -2.5503    -6.7265
H     -6.2752    -3.8087    -4.7162
H     -4.6076    -4.5955    -3.0696
H     -2.5803     1.1657    -2.0260
H     -2.7990    -0.2800    -3.0595
H     -0.5208    -0.1318    -3.8991
H     -1.1964     1.5208    -3.9093
H      2.8470     2.7632    -3.2087
H      4.8664     2.0400    -4.3992
H      5.2203    -0.3551    -4.9313
H      3.5358    -2.0407    -4.2444
H      1.4987    -1.3331    -3.0496
H      0.1486     3.2553    -4.3502
H      0.0641     5.7131    -4.2914
H      0.3692     6.9243    -2.1511
H      0.7785     5.6592    -0.0585
H      0.8640     3.1975    -0.0957
72
{"conf": 22, "E": 151.5, "rms": -1.0, "geom": "OH", "total_charge": 0, "CA_charge": 1, "smiles": "C[C:1]#[5N:2]->[Mn+:3]1(<-[3H-:4])(<-[4C-:5]#[O+:6])(<-[6C-:7]#[O+:8])<-[1N@H:9]([CH2:10][CH2:11][P:12]([c:13]2[cH:14][cH:15][cH:16][cH:17][cH:18]2)[c:19]2[cH:20][cH:21][cH:22][cH:23][cH:24]2)[CH2:25][CH2:26][2P:27]->1([c:28]1[cH:29][cH:30][cH:31][cH:32][cH:33]1)[c:34]1[cH:35][cH:36][cH:37][cH:38][cH:39]1", "smiles3D": "C([C:1]#[5N:2]->[Mn+:3]1(<-[3H-:4])(<-[4C-:5]#[O+:6])(<-[6C-:7]#[O+:8])<-[1N@@:9]([C:10]([C:11]([P:12]([c:13]2[c:14]([H:48])[c:15]([H:49])[c:16]([H:50])[c:17]([H:51])[c:18]2[H:52])[c:19]2[c:20]([H:53])[c:21]([H:54])[c:22]([H:55])[c:23]([H:56])[c:24]2[H:57])([H:46])[H:47])([H:44])[H:45])([H:43])[C:25]([H:58])([H:59])[C:26]([H:60])([H:61])[2P:27]->1([c:28]1[c:29]([H:62])[c:30]([H:63])[c:31]([H:64])[c:32]([H:65])[c:33]1[H:66])[c:34]1[c:35]([H:67])[c:36]([H:68])[c:37]([H:69])[c:38]([H:70])[c:39]1[H:71])([H:40])([H:41])[H:42]", "smiles3Dx": "C([C:1]#[5N:2]->[Mn+:3]1(<-[3H-:4])(<-[4C-:5]#[O+:6])(<-[6C-:7]#[O+:8])<-[1N@@:9]([C:10]([C:11]([P:12]([c:13]2[c:14]([H:48])[c:15]([H:49])[c:16]([H:50])[c:17]([H:51])[c:18]2[H:52])[c:19]2[c:20]([H:53])[c:21]([H:54])[c:22]([H:55])[c:23]([H:56])[c:24]2[H:57])([H:46])[H:47])([H:44])[H:45])([H:43])[C:25]([H:58])([H:59])[C:26]([H:60])([H:61])[2P:27]->1([c:28]1[c:29]([H:62])[c:30]([H:63])[c:31]([H:64])[c:32]([H:65])[c:33]1[H:66])[c:34]1[c:35]([H:67])[c:36]([H:68])[c:37]([H:69])[c:38]([H:70])[c:39]1[H:71])([H:40])([H:41])[H:42]", "dummies": []}
C     -4.2228    -2.4370     0.9826
C     -2.9723    -1.7394     0.6998
N     -1.9213    -1.1525     0.4668
Mn     0.0000     0.0000     0.0000
H      1.4734     1.0103    -0.4337
C     -1.3137     1.6400    -0.9133
O     -2.0098     2.4951    -1.3971
C      0.1545    -1.0710    -2.0149
O      0.2336    -1.6430    -3.0734
N      0.0905     0.8031     2.1705
C     -0.3151     2.1458     2.2152
C     -0.7697     2.5621     3.6325
P     -0.9816     4.4149     3.8313
C     -2.0505     4.8601     2.3895
C     -3.4255     5.0133     2.6001
C     -4.2783     5.3165     1.5335
C     -3.7567     5.4727     0.2470
C     -2.3866     5.3139     0.0253
C     -1.5350     4.9998     1.0901
C      0.6810     5.1480     3.4681
C      1.8478     4.5196     3.9327
C      3.0998     5.1119     3.7380
C      3.1929     6.3517     3.1022
C      2.0368     7.0066     2.6751
C      0.7840     6.4189     2.8806
C      1.3713     0.5392     2.8341
C      2.4203    -0.3675     2.1170
P      1.6085    -1.6632     1.1941
C      1.0964    -2.8148     2.4636
C      2.0354    -3.3044     3.3912
C      1.6236    -4.1608     4.4216
C      0.2846    -4.5406     4.5288
C     -0.6407    -4.0899     3.5836
C     -0.2321    -3.2377     2.5508
C      2.8879    -2.4424     0.2164
C      3.0469    -3.8377     0.2274
C      4.0646    -4.4353    -0.5211
C      4.9036    -3.6477    -1.3132
C      4.7202    -2.2631    -1.3632
C      3.7137    -1.6627    -0.6060
H     -4.2908    -2.6429     2.0732
H     -5.0829    -1.8003     0.6751
H     -4.2436    -3.3901     0.4209
H     -0.5609     0.3102     2.6083
H     -1.1755     2.2659     1.5330
H      0.5107     2.8131     1.8650
H     -1.7430     2.0743     3.8549
H     -0.0511     2.2053     4.3944
H     -3.8396     4.8979     3.5913
H     -5.3437     5.4281     1.7062
H     -4.4179     5.6999    -0.5800
H     -1.9892     5.4206    -0.9774
H     -0.4809     4.8659     0.8960
H      1.8000     3.5811     4.4637
H      3.9968     4.6132     4.0878
H      4.1623     6.8121     2.9605
H      2.1087     7.9765     2.1942
H     -0.0989     6.9615     2.5736
H      1.1454     0.0557     3.8195
H      1.8908     1.5085     3.0573
H      3.1122    -0.8064     2.8615
H      3.0036     0.2518     1.4157
H      3.0860    -3.0382     3.3240
H      2.3519    -4.5319     5.1335
H     -0.0315    -5.2038     5.3300
H     -1.6789    -4.3931     3.6505
H     -0.9476    -2.9374     1.8154
H      2.4016    -4.4690     0.8175
H      4.1895    -5.5067    -0.4959
H      5.6952    -4.1134    -1.8894
H      5.3679    -1.6604    -1.9845
H      3.5801    -0.5928    -0.6653
72
{"conf": 23, "E": 122.94, "rms": -1.0, "geom": "OH", "total_charge": 0, "CA_charge": 1, "smiles": "C[C:1]#[5N:2]->[Mn+:3]1(<-[3H-:4])(<-[4C-:5]#[O+:6])(<-[6C-:7]#[O+:8])<-[1N@H:9]([CH2:10][CH2:11][P:12]([c:13]2[cH:14][cH:15][cH:16][cH:17][cH:18]2)[c:19]2[cH:20][cH:21][cH:22][cH:23][cH:24]2)[CH2:25][CH2:26][2P:27]->1([c:28]1[cH:29][cH:30][cH:31][cH:32][cH:33]1)[c:34]1[cH:35][cH:36][cH:37][cH:38][cH:39]1", "smiles3D": "C([C:1]#[5N:2]->[Mn+:3]1(<-[3H-:4])(<-[4C-:5]#[O+:6])(<-[6C-:7]#[O+:8])<-[1N@@:9]([C:10]([C:11]([P:12]([c:13]2[c:14]([H:48])[c:15]([H:49])[c:16]([H:50])[c:17]([H:51])[c:18]2[H:52])[c:19]2[c:20]([H:53])[c:21]([H:54])[c:22]([H:55])[c:23]([H:56])[c:24]2[H:57])([H:46])[H:47])([H:44])[H:45])([H:43])[C:25]([H:58])([H:59])[C:26]([H:60])([H:61])[2P:27]->1([c:28]1[c:29]([H:62])[c:30]([H:63])[c:31]([H:64])[c:32]([H:65])[c:33]1[H:66])[c:34]1[c:35]([H:67])[c:36]([H:68])[c:37]([H:69])[c:38]([H:70])[c:39]1[H:71])([H:40])([H:41])[H:42]", "smiles3Dx": "C([C:1]#[5N:2]->[Mn+:3]1(<-[3H-:4])(<-[4C-:5]#[O+:6])(<-[6C-:7]#[O+:8])<-[1N@@:9]([C:10]([C:11]([P:12]([c:13]2[c:14]([H:48])[c:15]([H:49])[c:16]([H:50])[c:17]([H:51])[c:18]2[H:52])[c:19]2[c:20]([H:53])[c:21]([H:54])[c:22]([H:55])[c:23]([H:56])[c:24]2[H:57])([H:46])[H:47])([H:44])[H:45])([H:43])[C:25]([H:58])([H:59])[C:26]([H:60])([H:61])[2P:27]->1([c:28]1[c:29]([H:62])[c:30]([H:63])[c:31]([H:64])[c:32]([H:65])[c:33]1[H:66])[c:34]1[c:35]([H:67])[c:36]([H:68])[c:37]([H:69])[c:38]([H:70])[c:39]1[H:71])([H:40])([H:41])[H:42]", "dummies": []}
C     -1.1010    -3.3039    -3.5535
C     -0.7884    -2.3436    -2.4969
N     -0.5205    -1.5287    -1.6177
Mn     0.0000     0.0000     0.0000
H      0.4391     1.2192     1.3045
C     -0.5769    -1.5425     1.6001
O     -0.8774    -2.3526     2.4413
C     -2.1492     0.7912    -0.0246
O     -3.2809     1.2072    -0.0379
N      2.2333    -0.5833    -0.1971
C      2.7256    -1.1084     1.0172
C      3.8518    -2.1411     0.8337
P      3.1514    -3.7914     0.2699
C      4.3818    -4.8985     1.0844
C      5.7570    -4.7509     0.8418
C      6.6769    -5.5875     1.4803
C      6.2291    -6.5761     2.3615
C      4.8608    -6.7274     2.6027
C      3.9383    -5.8903     1.9669
C      3.6837    -4.0474    -1.4878
C      4.0401    -2.9844    -2.3380
C      4.3863    -3.2342    -3.6702
C      4.3728    -4.5407    -4.1661
C      4.0055    -5.6013    -3.3333
C      3.6534    -5.3537    -2.0040
C      2.9676     0.5602    -0.6483
C      2.5064     1.1438    -2.0076
P      0.7881     1.6308    -1.8805
C      0.0741     1.4333    -3.5036
C     -1.2599     1.0231    -3.6329
C     -1.8333     0.8745    -4.8990
C     -1.0783     1.1424    -6.0441
C      0.2503     1.5576    -5.9234
C      0.8286     1.7027    -4.6580
C      0.7596     3.3747    -1.5125
C      1.4556     4.2895    -2.3189
C      1.4079     5.6570    -2.0283
C      0.6619     6.1164    -0.9386
C     -0.0402     5.2089    -0.1403
C      0.0056     3.8413    -0.4272
H     -1.9708    -2.9411    -4.1381
H     -1.3445    -4.2885    -3.1036
H     -0.2217    -3.4082    -4.2213
H      2.2690    -1.2248    -0.8441
H      1.8974    -1.5970     1.5510
H      3.1040    -0.2884     1.6725
H      4.6439    -1.7707     0.1531
H      4.3315    -2.2888     1.8257
H      6.1159    -3.9849     0.1666
H      7.7374    -5.4656     1.2981
H      6.9418    -7.2246     2.8560
H      4.5144    -7.4962     3.2819
H      2.8806    -6.0145     2.1633
H      4.0565    -1.9657    -1.9901
H      4.6644    -2.4137    -4.3183
H      4.6466    -4.7320    -5.1952
H      3.9899    -6.6150    -3.7185
H      3.3590    -6.1840    -1.3729
H      2.8755     1.3639     0.1183
H      4.0445     0.2951    -0.7400
H      2.6153     0.3684    -2.7955
H      3.1335     2.0202    -2.2663
H     -1.8590     0.8201    -2.7573
H     -2.8643     0.5580    -4.9916
H     -1.5243     1.0326    -7.0247
H      0.8332     1.7670    -6.8116
H      1.8601     2.0240    -4.5871
H      2.0331     3.9543    -3.1697
H      1.9427     6.3626    -2.6509
H      0.6226     7.1751    -0.7151
H     -0.6227     5.5645     0.6999
H     -0.5494     3.1514     0.1936
72
{"conf": 24, "E": 421.74, "rms": -1.0, "geom": "OH", "total_charge": 0, "CA_charge": 1, "smiles": "C[C:1]#[5N:2]->[Mn+:3]1(<-[3H-:4])(<-[4C-:5]#[O+:6])(<-[6C-:7]#[O+:8])<-[1N@H:9]([CH2:10][CH2:11][P:12]([c:13]2[cH:14][cH:15][cH:16][cH:17][cH:18]2)[c:19]2[cH:20][cH:21][cH:22][cH:23][cH:24]2)[CH2:25][CH2:26][2P:27]->1([c:28]1[cH:29][cH:30][cH:31][cH:32][cH:33]1)[c:34]1[cH:35][cH:36][cH:37][cH:38][cH:39]1", "smiles3D": "C([C:1]#[5N:2]->[Mn+:3]1(<-[3H-:4])(<-[4C-:5]#[O+:6])(<-[6C-:7]#[O+:8])<-[1N@@:9]([C:10]([C:11]([P:12]([c:13]2[c:14]([H:48])[c:15]([H:49])[c:16]([H:50])[c:17]([H:51])[c:18]2[H:52])[c:19]2[c:20]([H:53])[c:21]([H:54])[c:22]([H:55])[c:23]([H:56])[c:24]2[H:57])([H:46])[H:47])([H:44])[H:45])([H:43])[C:25]([H:58])([H:59])[C:26]([H:60])([H:61])[2P:27]->1([c:28]1[c:29]([H:62])[c:30]([H:63])[c:31]([H:64])[c:32]([H:65])[c:33]1[H:66])[c:34]1[c:35]([H:67])[c:36]([H:68])[c:37]([H:69])[c:38]([H:70])[c:39]1[H:71])([H:40])([H:41])[H:42]", "smiles3Dx": "C([C:1]#[5N:2]->[Mn+:3]1(<-[3H-:4])(<-[4C-:5]#[O+:6])(<-[6C-:7]#[O+:8])<-[1N@@:9]([C:10]([C:11]([P:12]([c:13]2[c:14]([H:48])[c:15]([H:49])[c:16]([H:50])[c:17]([H:51])[c:18]2[H:52])[c:19]2[c:20]([H:53])[c:21]([H:54])[c:22]([H:55])[c:23]([H:56])[c:24]2[H:57])([H:46])[H:47])([H:44])[H:45])([H:43])[C:25]([H:58])([H:59])[C:26]([H:60])([H:61])[2P:27]->1([c:28]1[c:29]([H:62])[c:30]([H:63])[c:31]([H:64])[c:32]([H:65])[c:33]1[H:66])[c:34]1[c:35]([H:67])[c:36]([H:68])[c:37]([H:69])[c:38]([H:70])[c:39]1[H:71])([H:40])([H:41])[H:42]", "dummies": []}
C      1.7226     1.5796    -3.7931
C      0.9610     1.6170    -2.6935
N      0.3981     1.4768    -1.6123
Mn     0.0000     0.0000     0.0000
H      0.0448    -1.4025     1.3902
C      0.5783    -1.5637    -1.8694
O      0.8169    -2.2164    -2.8420
C     -2.4818     0.4317    -0.0626
O     -3.5990     0.7909     0.0560
N      2.3095     0.4222     0.3661
C      2.9502    -0.4949     1.1898
C      2.6340    -1.9960     0.7974
P      2.8748    -3.3302     2.1004
C      4.0651    -3.0893     3.4704
C      3.8123    -2.1903     4.5256
C      4.9227    -1.6708     5.2417
C      6.2170    -2.1746     4.9876
C      6.3732    -3.3416     4.2065
C      5.2981    -3.7563     3.3856
C      1.2556    -4.0777     2.5748
C      0.7158    -4.0001     3.8831
C     -0.6725    -4.2042     4.0931
C     -1.4680    -4.6282     3.0158
C     -0.9206    -4.7856     1.7271
C      0.4523    -4.5145     1.5048
C      2.7092     1.8414     0.3916
C      1.6139     2.7775     1.0954
P      0.2965     1.8677     1.7887
C      0.6869     1.1871     3.3268
C      0.2104    -0.0654     3.7310
C      0.2230    -0.4513     5.0024
C      0.9739     0.3494     5.9261
C      1.7233     1.4374     5.4558
C      1.6828     1.8176     4.1663
C     -1.2667     2.6781     1.8979
C     -2.3413     2.0444     2.5567
C     -3.5140     2.6786     2.8587
C     -3.6163     4.0535     2.5621
C     -2.5551     4.7267     1.9019
C     -1.4504     4.0292     1.4495
H      1.1800     1.5688    -4.7833
H      2.0196     0.5874    -3.4928
H      2.5617     2.2752    -3.5529
H      2.6576     0.1909    -0.3707
H      2.3560    -0.1750     1.9900
H      4.0776    -0.3707     1.3079
H      1.6421    -2.1384     0.4134
H      3.3639    -2.2691    -0.0920
H      2.7968    -1.8112     4.7085
H      4.7672    -0.9115     6.0155
H      7.0726    -1.7664     5.5239
H      7.3425    -3.8573     4.1395
H      5.4627    -4.5081     2.5988
H      1.3167    -3.7033     4.7401
H     -1.1134    -4.0134     5.0762
H     -2.5337    -4.7346     3.1687
H     -1.5462    -5.0259     0.8565
H      0.8970    -4.6923     0.5149
H      2.8112     2.0797    -0.7384
H      3.7016     1.9228     0.8247
H      1.1846     3.4024     0.2874
H      2.1715     3.3720     1.7816
H     -0.5125    -0.6215     3.1063
H     -0.2663    -1.3574     5.3458
H      0.9902     0.0666     6.9392
H      2.4115     1.9825     6.1201
H      2.1450     2.7549     3.8406
H     -2.2151     0.9727     2.8675
H     -4.3904     2.0849     3.1728
H     -4.3997     4.5700     2.9749
H     -2.5986     5.8124     1.6984
H     -0.7451     4.5079     0.7456
72
{"conf": 25, "E": 128.86, "rms": -1.0, "geom": "OH", "total_charge": 0, "CA_charge": 1, "smiles": "C[C:1]#[5N:2]->[Mn+:3]1(<-[3H-:4])(<-[4C-:5]#[O+:6])(<-[6C-:7]#[O+:8])<-[1N@H:9]([CH2:10][CH2:11][P:12]([c:13]2[cH:14][cH:15][cH:16][cH:17][cH:18]2)[c:19]2[cH:20][cH:21][cH:22][cH:23][cH:24]2)[CH2:25][CH2:26][2P:27]->1([c:28]1[cH:29][cH:30][cH:31][cH:32][cH:33]1)[c:34]1[cH:35][cH:36][cH:37][cH:38][cH:39]1", "smiles3D": "C([C:1]#[5N:2]->[Mn+:3]1(<-[3H-:4])(<-[4C-:5]#[O+:6])(<-[6C-:7]#[O+:8])<-[1N@@:9]([C:10]([C:11]([P:12]([c:13]2[c:14]([H:48])[c:15]([H:49])[c:16]([H:50])[c:17]([H:51])[c:18]2[H:52])[c:19]2[c:20]([H:53])[c:21]([H:54])[c:22]([H:55])[c:23]([H:56])[c:24]2[H:57])([H:46])[H:47])([H:44])[H:45])([H:43])[C:25]([H:58])([H:59])[C:26]([H:60])([H:61])[2P:27]->1([c:28]1[c:29]([H:62])[c:30]([H:63])[c:31]([H:64])[c:32]([H:65])[c:33]1[H:66])[c:34]1[c:35]([H:67])[c:36]([H:68])[c:37]([H:69])[c:38]([H:70])[c:39]1[H:71])([H:40])([H:41])[H:42]", "smiles3Dx": "C([C:1]#[5N:2]->[Mn+:3]1(<-[3H-:4])(<-[4C-:5]#[O+:6])(<-[6C-:7]#[O+:8])<-[1N@@:9]([C:10]([C:11]([P:12]([c:13]2[c:14]([H:48])[c:15]([H:49])[c:16]([H:50])[c:17]([H:51])[c:18]2[H:52])[c:19]2[c:20]([H:53])[c:21]([H:54])[c:22]([H:55])[c:23]([H:56])[c:24]2[H:57])([H:46])[H:47])([H:44])[H:45])([H:43])[C:25]([H:58])([H:59])[C:26]([H:60])([H:61])[2P:27]->1([c:28]1[c:29]([H:62])[c:30]([H:63])[c:31]([H:64])[c:32]([H:65])[c:33]1[H:66])[c:34]1[c:35]([H:67])[c:36]([H:68])[c:37]([H:69])[c:38]([H:70])[c:39]1[H:71])([H:40])([H:41])[H:42]", "dummies": []}
C     -2.8999     1.4515     3.7736
C     -2.0598     1.0225     2.6589
N     -1.3487     0.6648     1.7252
Mn     0.0000     0.0000     0.0000
H      1.0863    -0.5386    -1.3805
C     -0.7080     1.7959    -1.2355
O     -1.0889     2.7394    -1.8828
C     -1.6735    -1.3319    -0.8169
O     -2.5610    -2.0315    -1.2394
N      1.7613     1.0701     1.0337
C      2.0591     2.3098     0.4466
C      2.6754     2.2501    -0.9628
P      4.5221     2.6066    -0.9143
C      4.9814     2.9454    -2.6685
C      4.2196     3.8043    -3.4786
C      4.6641     4.1342    -4.7618
C      5.8852     3.6397    -5.2267
C      6.6498     2.7933    -4.4206
C      6.2009     2.4544    -3.1429
C      4.6735     4.3264    -0.2428
C      5.9014     4.7244     0.3009
C      6.0829     6.0322     0.7642
C      5.0348     6.9530     0.6890
C      3.8062     6.5707     0.1435
C      3.6288     5.2679    -0.3329
C      2.8405     0.1493     1.1596
C      2.5200    -1.0792     2.0732
P      1.0150    -1.8745     1.5060
C      0.0913    -2.3192     2.9706
C     -1.3078    -2.3114     2.9319
C     -2.0391    -2.6965     4.0577
C     -1.3778    -3.1140     5.2186
C      0.0133    -3.1491     5.2525
C      0.7475    -2.7657     4.1288
C      1.4923    -3.3929     0.6951
C      0.8913    -4.6130     1.0541
C      1.2143    -5.7876     0.3647
C      2.1297    -5.7578    -0.6914
C      2.7328    -4.5477    -1.0569
C      2.4150    -3.3666    -0.3670
H     -3.4768     0.5879     4.1678
H     -3.5946     2.2472     3.4278
H     -2.2547     1.8549     4.5799
H      1.4671     1.2534     1.8827
H      2.7448     2.8703     1.1218
H      1.1101     2.8811     0.3875
H      2.1645     2.9781    -1.6201
H      2.5217     1.2611    -1.4167
H      3.3065     4.2466    -3.1167
H      4.0792     4.8026    -5.3794
H      6.2448     3.9158    -6.2095
H      7.6029     2.4189    -4.7732
H      6.8099     1.8201    -2.5169
H      6.7183     4.0248     0.3543
H      7.0384     6.3278     1.1855
H      5.1746     7.9641     1.0465
H      2.9938     7.2806     0.0900
H      2.6743     5.0091    -0.7587
H      3.1009    -0.2320     0.1495
H      3.7338     0.6745     1.5788
H      3.3605    -1.8073     2.0430
H      2.3790    -0.7224     3.1138
H     -1.8346    -2.0267     2.0320
H     -3.1210    -2.6870     4.0271
H     -1.9489    -3.4186     6.0863
H      0.5270    -3.4827     6.1435
H      1.8302    -2.8225     4.1615
H      0.1634    -4.6715     1.8509
H      0.7337    -6.7195     0.6346
H      2.3573    -6.6682    -1.2302
H      3.4306    -4.5200    -1.8874
H      2.8751    -2.4374    -0.6762
72
{"conf": 26, "E": 128.55, "rms": -1.0, "geom": "OH", "total_charge": 0, "CA_charge": 1, "smiles": "C[C:1]#[5N:2]->[Mn+:3]1(<-[3H-:4])(<-[4C-:5]#[O+:6])(<-[6C-:7]#[O+:8])<-[1N@H:9]([CH2:10][CH2:11][P:12]([c:13]2[cH:14][cH:15][cH:16][cH:17][cH:18]2)[c:19]2[cH:20][cH:21][cH:22][cH:23][cH:24]2)[CH2:25][CH2:26][2P:27]->1([c:28]1[cH:29][cH:30][cH:31][cH:32][cH:33]1)[c:34]1[cH:35][cH:36][cH:37][cH:38][cH:39]1", "smiles3D": "C([C:1]#[5N:2]->[Mn+:3]1(<-[3H-:4])(<-[4C-:5]#[O+:6])(<-[6C-:7]#[O+:8])<-[1N@@:9]([C:10]([C:11]([P:12]([c:13]2[c:14]([H:48])[c:15]([H:49])[c:16]([H:50])[c:17]([H:51])[c:18]2[H:52])[c:19]2[c:20]([H:53])[c:21]([H:54])[c:22]([H:55])[c:23]([H:56])[c:24]2[H:57])([H:46])[H:47])([H:44])[H:45])([H:43])[C:25]([H:58])([H:59])[C:26]([H:60])([H:61])[2P:27]->1([c:28]1[c:29]([H:62])[c:30]([H:63])[c:31]([H:64])[c:32]([H:65])[c:33]1[H:66])[c:34]1[c:35]([H:67])[c:36]([H:68])[c:37]([H:69])[c:38]([H:70])[c:39]1[H:71])([H:40])([H:41])[H:42]", "smiles3Dx": "C([C:1]#[5N:2]->[Mn+:3]1(<-[3H-:4])(<-[4C-:5]#[O+:6])(<-[6C-:7]#[O+:8])<-[1N@@:9]([C:10]([C:11]([P:12]([c:13]2[c:14]([H:48])[c:15]([H:49])[c:16]([H:50])[c:17]([H:51])[c:18]2[H:52])[c:19]2[c:20]([H:53])[c:21]([H:54])[c:22]([H:55])[c:23]([H:56])[c:24]2[H:57])([H:46])[H:47])([H:44])[H:45])([H:43])[C:25]([H:58])([H:59])[C:26]([H:60])([H:61])[2P:27]->1([c:28]1[c:29]([H:62])[c:30]([H:63])[c:31]([H:64])[c:32]([H:65])[c:33]1[H:66])[c:34]1[c:35]([H:67])[c:36]([H:68])[c:37]([H:69])[c:38]([H:70])[c:39]1[H:71])([H:40])([H:41])[H:42]", "dummies": []}
C     -0.5264    -3.6626    -3.3313
C     -0.3660    -2.5942    -2.3456
N     -0.2349    -1.6918    -1.5221
Mn     0.0000     0.0000     0.0000
H      0.1697     1.3517     1.2328
C      0.1839    -1.5610     1.6636
O      0.2818    -2.3806     2.5422
C     -2.2776     0.0919     0.2411
O     -3.4773     0.1417     0.3659
N      2.2632     0.0535    -0.4404
C      2.9207     0.8886     0.4800
C      2.9485     0.2777     1.8946
P      4.3244     0.9489     2.9879
C      4.8188     2.5625     2.2257
C      6.0246     2.7163     1.5237
C      6.3543     3.9535     0.9579
C      5.4888     5.0392     1.0889
C      4.2865     4.8913     1.7811
C      3.9528     3.6586     2.3491
C      5.7506    -0.1971     2.6995
C      5.9647    -0.8319     1.4626
C      7.0566    -1.6869     1.2878
C      7.9465    -1.9077     2.3428
C      7.7446    -1.2745     3.5714
C      6.6527    -0.4196     3.7491
C      2.4635     0.4255    -1.8096
C      1.8393     1.7769    -2.2639
P      0.0801     1.7634    -1.9209
C     -0.7647     1.3673    -3.4425
C     -1.8279     0.4555    -3.4273
C     -2.5305     0.1707    -4.6044
C     -2.1844     0.8078    -5.7953
C     -1.1308     1.7268    -5.8158
C     -0.4306     2.0160    -4.6430
C     -0.3806     3.4352    -1.5043
C      0.1398     4.5218    -2.2279
C     -0.2735     5.8240    -1.9319
C     -1.2038     6.0473    -0.9134
C     -1.7147     4.9697    -0.1825
C     -1.3075     3.6656    -0.4789
H     -0.1491    -4.6102    -2.8994
H      0.0536    -3.4182    -4.2425
H     -1.5981    -3.7713    -3.5963
H      2.5815    -0.8012    -0.3444
H      2.3906     1.8635     0.5284
H      3.9622     1.0703     0.1423
H      3.0516    -0.8256     1.8421
H      1.9862     0.4944     2.3992
H      6.7175     1.8926     1.4126
H      7.2867     4.0755     0.4231
H      5.7496     5.9966     0.6556
H      3.6085     5.7328     1.8741
H      3.0105     3.5553     2.8770
H      5.2984    -0.6766     0.6319
H      7.2156    -2.1791     0.3352
H      8.7959    -2.5649     2.2069
H      8.4318    -1.4491     4.3861
H      6.5073     0.0668     4.7056
H      3.5562     0.4555    -2.0255
H      2.0226    -0.3758    -2.4425
H      2.0140     1.9114    -3.3501
H      2.3212     2.6105    -1.7138
H     -2.1250    -0.0278    -2.5080
H     -3.3505    -0.5361    -4.5899
H     -2.7307     0.5925    -6.7046
H     -0.8643     2.2332    -6.7349
H      0.3539     2.7502    -4.6865
H      0.8550     4.3695    -3.0239
H      0.1176     6.6608    -2.5006
H     -1.5259     7.0564    -0.6885
H     -2.4293     5.1432     0.6113
H     -1.7178     2.8403     0.0894
72
{"conf": 27, "E": 327.94, "rms": -1.0, "geom": "OH", "total_charge": 0, "CA_charge": 1, "smiles": "C[C:1]#[5N:2]->[Mn+:3]1(<-[3H-:4])(<-[4C-:5]#[O+:6])(<-[6C-:7]#[O+:8])<-[1N@H:9]([CH2:10][CH2:11][P:12]([c:13]2[cH:14][cH:15][cH:16][cH:17][cH:18]2)[c:19]2[cH:20][cH:21][cH:22][cH:23][cH:24]2)[CH2:25][CH2:26][2P:27]->1([c:28]1[cH:29][cH:30][cH:31][cH:32][cH:33]1)[c:34]1[cH:35][cH:36][cH:37][cH:38][cH:39]1", "smiles3D": "C([C:1]#[5N:2]->[Mn+:3]1(<-[3H-:4])(<-[4C-:5]#[O+:6])(<-[6C-:7]#[O+:8])<-[1N@@:9]([C:10]([C:11]([P:12]([c:13]2[c:14]([H:48])[c:15]([H:49])[c:16]([H:50])[c:17]([H:51])[c:18]2[H:52])[c:19]2[c:20]([H:53])[c:21]([H:54])[c:22]([H:55])[c:23]([H:56])[c:24]2[H:57])([H:46])[H:47])([H:44])[H:45])([H:43])[C:25]([H:58])([H:59])[C:26]([H:60])([H:61])[2P:27]->1([c:28]1[c:29]([H:62])[c:30]([H:63])[c:31]([H:64])[c:32]([H:65])[c:33]1[H:66])[c:34]1[c:35]([H:67])[c:36]([H:68])[c:37]([H:69])[c:38]([H:70])[c:39]1[H:71])([H:40])([H:41])[H:42]", "smiles3Dx": "C([C:1]#[5N:2]->[Mn+:3]1(<-[3H-:4])(<-[4C-:5]#[O+:6])(<-[6C-:7]#[O+:8])<-[1N@@:9]([C:10]([C:11]([P:12]([c:13]2[c:14]([H:48])[c:15]([H:49])[c:16]([H:50])[c:17]([H:51])[c:18]2[H:52])[c:19]2[c:20]([H:53])[c:21]([H:54])[c:22]([H:55])[c:23]([H:56])[c:24]2[H:57])([H:46])[H:47])([H:44])[H:45])([H:43])[C:25]([H:58])([H:59])[C:26]([H:60])([H:61])[2P:27]->1([c:28]1[c:29]([H:62])[c:30]([H:63])[c:31]([H:64])[c:32]([H:65])[c:33]1[H:66])[c:34]1[c:35]([H:67])[c:36]([H:68])[c:37]([H:69])[c:38]([H:70])[c:39]1[H:71])([H:40])([H:41])[H:42]", "dummies": []}
C      0.7745    -2.1201    -4.0714
C      0.4848    -1.0844    -3.1686
N      0.1981    -0.4757    -2.1864
Mn     0.0000     0.0000     0.0000
H      0.2908     0.0856     1.9593
C     -1.5395    -1.8099    -0.2537
O     -2.1436    -2.8057    -0.5636
C     -1.3455     2.0032    -0.0464
O     -1.7689     3.1075     0.1653
N      1.8519    -1.5583    -0.0075
C      1.5982    -2.9312     0.1979
C      0.7122    -3.1704     1.3782
P      1.4351    -4.0454     2.8982
C      3.2524    -4.2545     2.5556
C      4.2409    -3.4032     3.0606
C      5.6201    -3.6279     2.7449
C      5.9773    -4.7396     1.9582
C      4.9938    -5.6041     1.4763
C      3.6171    -5.3894     1.8090
C      1.2500    -2.7420     4.2658
C      0.2401    -1.7404     4.1595
C      0.3394    -0.6069     4.9926
C      1.3315    -0.5782     5.9986
C      2.1346    -1.6902     6.2625
C      2.1057    -2.7568     5.3748
C      2.9482    -1.0037     0.7786
C      3.5775     0.3105     0.1637
P      2.1968     1.4469    -0.1814
C      2.1161     2.7911     0.9953
C      1.2060     3.8753     0.7965
C      0.7539     4.7105     1.8086
C      1.4181     4.5535     3.0368
C      2.3767     3.6281     3.2808
C      2.5582     2.6264     2.3262
C      2.5009     2.2716    -1.7875
C      1.4528     2.7226    -2.5378
C      1.6313     3.3064    -3.8080
C      2.9314     3.4579    -4.2898
C      4.0285     3.0314    -3.5905
C      3.8109     2.2820    -2.3862
H      1.8636    -1.8280    -4.0025
H      0.4361    -3.0177    -3.3934
H      0.3952    -2.0350    -5.1989
H      2.1901    -1.4583    -0.7808
H      2.5133    -3.6528     0.1395
H      0.9901    -3.1210    -0.7422
H      0.2407    -2.1805     1.5600
H     -0.1362    -3.7074     1.0512
H      4.0511    -2.5704     3.7400
H      6.4008    -3.0524     3.2882
H      6.9998    -4.8373     1.6214
H      5.2625    -6.4540     0.8260
H      2.8494    -6.0306     1.3550
H     -0.6078    -1.8272     3.5327
H     -0.3872     0.1619     4.8779
H      1.4336     0.3412     6.6260
H      2.8553    -1.6688     7.0856
H      2.7969    -3.5554     5.5063
H      2.3555    -0.6628     1.6306
H      3.7092    -1.7505     1.1430
H      4.3292     0.6948     0.9189
H      4.1295     0.1508    -0.8049
H      0.7542     4.0247    -0.2198
H     -0.0640     5.3936     1.6265
H      1.1941     5.3371     3.8007
H      2.9954     3.6215     4.1726
H      3.1549     1.6638     2.6009
H      0.3886     2.6776    -2.1319
H      0.7516     3.5758    -4.4344
H      3.1285     3.9300    -5.2739
H      5.0474     3.1367    -3.9198
H      4.6973     1.8342    -1.9549
72
{"conf": 28, "E": 131.1, "rms": -1.0, "geom": "OH", "total_charge": 0, "CA_charge": 1, "smiles": "C[C:1]#[5N:2]->[Mn+:3]1(<-[3H-:4])(<-[4C-:5]#[O+:6])(<-[6C-:7]#[O+:8])<-[1N@H:9]([CH2:10][CH2:11][P:12]([c:13]2[cH:14][cH:15][cH:16][cH:17][cH:18]2)[c:19]2[cH:20][cH:21][cH:22][cH:23][cH:24]2)[CH2:25][CH2:26][2P:27]->1([c:28]1[cH:29][cH:30][cH:31][cH:32][cH:33]1)[c:34]1[cH:35][cH:36][cH:37][cH:38][cH:39]1", "smiles3D": "C([C:1]#[5N:2]->[Mn+:3]1(<-[3H-:4])(<-[4C-:5]#[O+:6])(<-[6C-:7]#[O+:8])<-[1N@@:9]([C:10]([C:11]([P:12]([c:13]2[c:14]([H:48])[c:15]([H:49])[c:16]([H:50])[c:17]([H:51])[c:18]2[H:52])[c:19]2[c:20]([H:53])[c:21]([H:54])[c:22]([H:55])[c:23]([H:56])[c:24]2[H:57])([H:46])[H:47])([H:44])[H:45])([H:43])[C:25]([H:58])([H:59])[C:26]([H:60])([H:61])[2P:27]->1([c:28]1[c:29]([H:62])[c:30]([H:63])[c:31]([H:64])[c:32]([H:65])[c:33]1[H:66])[c:34]1[c:35]([H:67])[c:36]([H:68])[c:37]([H:69])[c:38]([H:70])[c:39]1[H:71])([H:40])([H:41])[H:42]", "smiles3Dx": "C([C:1]#[5N:2]->[Mn+:3]1(<-[3H-:4])(<-[4C-:5]#[O+:6])(<-[6C-:7]#[O+:8])<-[1N@@:9]([C:10]([C:11]([P:12]([c:13]2[c:14]([H:48])[c:15]([H:49])[c:16]([H:50])[c:17]([H:51])[c:18]2[H:52])[c:19]2[c:20]([H:53])[c:21]([H:54])[c:22]([H:55])[c:23]([H:56])[c:24]2[H:57])([H:46])[H:47])([H:44])[H:45])([H:43])[C:25]([H:58])([H:59])[C:26]([H:60])([H:61])[2P:27]->1([c:28]1[c:29]([H:62])[c:30]([H:63])[c:31]([H:64])[c:32]([H:65])[c:33]1[H:66])[c:34]1[c:35]([H:67])[c:36]([H:68])[c:37]([H:69])[c:38]([H:70])[c:39]1[H:71])([H:40])([H:41])[H:42]", "dummies": []}
C     -2.9153    -4.0245     0.3212
C     -2.0796    -2.8263     0.2326
N     -1.3651    -1.8295     0.1494
Mn     0.0000     0.0000     0.0000
H      1.1161     1.4575    -0.1266
C      0.8350    -0.7998    -1.9810
O      1.2748    -1.2189    -3.0237
C      1.6043    -1.1275     1.1831
O      2.4492    -1.7205     1.8070
N     -1.7222     1.2485    -0.9091
C     -1.4231     1.5482    -2.2487
C     -1.9120     0.4630    -3.2379
P     -3.6885     0.6404    -3.8637
C     -4.8710     0.2351    -2.4947
C     -6.1678     0.7752    -2.5147
C     -7.0897     0.4394    -1.5185
C     -6.7304    -0.4585    -0.5065
C     -5.4627    -1.0442    -0.5094
C     -4.5502    -0.7267    -1.5221
C     -3.9083     2.4490    -4.1779
C     -4.2846     3.3300    -3.1484
C     -4.4182     4.6997    -3.4073
C     -4.1712     5.1955    -4.6919
C     -3.7885     4.3244    -5.7191
C     -3.6565     2.9542    -5.4619
C     -1.8908     2.3997    -0.0881
C     -2.3333     2.0828     1.3682
P     -1.1140     1.0128     2.1318
C     -0.1040     2.0478     3.1760
C     -0.6887     2.8311     4.1823
C      0.1153     3.6248     5.0056
C      1.5011     3.6329     4.8383
C      2.0859     2.8486     3.8426
C      1.2863     2.0579     3.0117
C     -1.9854    -0.1110     3.2141
C     -3.1682     0.2818     3.8628
C     -3.8384    -0.6105     4.7043
C     -3.3262    -1.8935     4.9095
C     -2.1422    -2.2846     4.2753
C     -1.4701    -1.3971     3.4326
H     -2.4329    -4.7591     0.9948
H     -3.0289    -4.4631    -0.6920
H     -3.9168    -3.7621     0.7224
H     -2.4813     0.7551    -0.8589
H     -0.3187     1.6157    -2.3228
H     -1.8361     2.5304    -2.5557
H     -1.7845    -0.5414    -2.7782
H     -1.2553     0.4889    -4.1361
H     -6.4661     1.4544    -3.3017
H     -8.0857     0.8643    -1.5353
H     -7.4443    -0.7152     0.2646
H     -5.1939    -1.7527     0.2650
H     -3.5945    -1.2258    -1.5358
H     -4.4693     2.9662    -2.1457
H     -4.7086     5.3729    -2.6097
H     -4.2665     6.2541    -4.8910
H     -3.5900     4.7110    -6.7119
H     -3.3471     2.2864    -6.2586
H     -2.6569     3.0704    -0.5357
H     -0.9241     2.9559    -0.0529
H     -2.4204     3.0286     1.9407
H     -3.3206     1.5714     1.3476
H     -1.7589     2.8263     4.3370
H     -0.3351     4.2149     5.7853
H      2.1196     4.2405     5.4837
H      3.1582     2.8591     3.7096
H      1.7535     1.4602     2.2455
H     -3.5750     1.2730     3.7224
H     -4.7514    -0.3057     5.1959
H     -3.8454    -2.5890     5.5585
H     -1.7480    -3.2759     4.4391
H     -0.5474    -1.7096     2.9580
72
{"conf": 29, "E": 119.92, "rms": -1.0, "geom": "OH", "total_charge": 0, "CA_charge": 1, "smiles": "C[C:1]#[5N:2]->[Mn+:3]1(<-[3H-:4])(<-[4C-:5]#[O+:6])(<-[6C-:7]#[O+:8])<-[1N@H:9]([CH2:10][CH2:11][P:12]([c:13]2[cH:14][cH:15][cH:16][cH:17][cH:18]2)[c:19]2[cH:20][cH:21][cH:22][cH:23][cH:24]2)[CH2:25][CH2:26][2P:27]->1([c:28]1[cH:29][cH:30][cH:31][cH:32][cH:33]1)[c:34]1[cH:35][cH:36][cH:37][cH:38][cH:39]1", "smiles3D": "C([C:1]#[5N:2]->[Mn+:3]1(<-[3H-:4])(<-[4C-:5]#[O+:6])(<-[6C-:7]#[O+:8])<-[1N@@:9]([C:10]([C:11]([P:12]([c:13]2[c:14]([H:48])[c:15]([H:49])[c:16]([H:50])[c:17]([H:51])[c:18]2[H:52])[c:19]2[c:20]([H:53])[c:21]([H:54])[c:22]([H:55])[c:23]([H:56])[c:24]2[H:57])([H:46])[H:47])([H:44])[H:45])([H:43])[C:25]([H:58])([H:59])[C:26]([H:60])([H:61])[2P:27]->1([c:28]1[c:29]([H:62])[c:30]([H:63])[c:31]([H:64])[c:32]([H:65])[c:33]1[H:66])[c:34]1[c:35]([H:67])[c:36]([H:68])[c:37]([H:69])[c:38]([H:70])[c:39]1[H:71])([H:40])([H:41])[H:42]", "smiles3Dx": "C([C:1]#[5N:2]->[Mn+:3]1(<-[3H-:4])(<-[4C-:5]#[O+:6])(<-[6C-:7]#[O+:8])<-[1N@@:9]([C:10]([C:11]([P:12]([c:13]2[c:14]([H:48])[c:15]([H:49])[c:16]([H:50])[c:17]([H:51])[c:18]2[H:52])[c:19]2[c:20]([H:53])[c:21]([H:54])[c:22]([H:55])[c:23]([H:56])[c:24]2[H:57])([H:46])[H:47])([H:44])[H:45])([H:43])[C:25]([H:58])([H:59])[C:26]([H:60])([H:61])[2P:27]->1([c:28]1[c:29]([H:62])[c:30]([H:63])[c:31]([H:64])[c:32]([H:65])[c:33]1[H:66])[c:34]1[c:35]([H:67])[c:36]([H:68])[c:37]([H:69])[c:38]([H:70])[c:39]1[H:71])([H:40])([H:41])[H:42]", "dummies": []}
C     -2.2882     0.0527     4.4203
C     -1.6267     0.0314     3.1170
N     -1.0640     0.0161     2.0254
Mn     0.0000     0.0000     0.0000
H      0.8490     0.0065    -1.6321
C     -2.0420     0.1353    -1.0376
O     -3.1155     0.2009    -1.5837
C     -0.1105    -2.2859    -0.0604
O     -0.1694    -3.4897    -0.0933
N      0.4013     2.2736     0.2102
C     -0.2754     3.0001    -0.8049
C     -1.2735     4.0237    -0.2390
P     -2.6756     3.1575     0.6565
C     -3.0294     4.4433     1.9308
C     -3.0346     4.0815     3.2837
C     -3.3016     5.0402     4.2665
C     -3.5640     6.3643     3.9006
C     -3.5580     6.7308     2.5513
C     -3.2907     5.7740     1.5667
C     -4.1110     3.4072    -0.4882
C     -3.9518     3.2769    -1.8772
C     -5.0505     3.4242    -2.7299
C     -6.3181     3.6828    -2.2018
C     -6.4920     3.7755    -0.8186
C     -5.3963     3.6251     0.0364
C      1.8133     2.4817     0.2064
C      2.5807     1.7724     1.3536
P      2.2936     0.0090     1.2465
C      3.6959    -0.6933     0.3973
C      3.4957    -1.4791    -0.7457
C      4.5898    -2.0245    -1.4242
C      5.8876    -1.7955    -0.9583
C      6.0924    -1.0235     0.1889
C      5.0006    -0.4737     0.8680
C      2.3227    -0.6225     2.9159
C      3.1756    -0.0613     3.8812
C      3.1782    -0.5581     5.1888
C      2.3345    -1.6158     5.5382
C      1.4868    -2.1792     4.5810
C      1.4832    -1.6868     3.2722
H     -2.4036    -0.9858     4.7932
H     -1.6730     0.6374     5.1346
H     -3.2871     0.5254     4.3198
H      0.0917     2.5149     1.0363
H      0.4418     3.5502    -1.4596
H     -0.8193     2.2871    -1.4448
H     -0.7296     4.6813     0.4718
H     -1.6699     4.6660    -1.0530
H     -2.8320     3.0588     3.5754
H     -3.3050     4.7571     5.3112
H     -3.7710     7.1058     4.6623
H     -3.7602     7.7560     2.2685
H     -3.2898     6.0679     0.5249
H     -2.9834     3.0564    -2.3048
H     -4.9199     3.3328    -3.8008
H     -7.1680     3.7969    -2.8624
H     -7.4769     3.9588    -0.4081
H     -5.5523     3.6795     1.1059
H      2.2218     2.1169    -0.7635
H      2.0197     3.5754     0.2819
H      2.2104     2.1511     2.3292
H      3.6655     1.9869     1.2637
H      2.4976    -1.6682    -1.1152
H      4.4312    -2.6252    -2.3103
H      6.7337    -2.2186    -1.4842
H      7.0974    -0.8499     0.5515
H      5.1792     0.1230     1.7517
H      3.8349     0.7592     3.6324
H      3.8334    -0.1207     5.9314
H      2.3362    -1.9975     6.5513
H      0.8329    -2.9979     4.8522
H      0.8243    -2.1346     2.5423
72
{"conf": 30, "E": 260.72, "rms": -1.0, "geom": "OH", "total_charge": 0, "CA_charge": 1, "smiles": "C[C:1]#[5N:2]->[Mn+:3]1(<-[3H-:4])(<-[4C-:5]#[O+:6])(<-[6C-:7]#[O+:8])<-[1N@H:9]([CH2:10][CH2:11][P:12]([c:13]2[cH:14][cH:15][cH:16][cH:17][cH:18]2)[c:19]2[cH:20][cH:21][cH:22][cH:23][cH:24]2)[CH2:25][CH2:26][2P:27]->1([c:28]1[cH:29][cH:30][cH:31][cH:32][cH:33]1)[c:34]1[cH:35][cH:36][cH:37][cH:38][cH:39]1", "smiles3D": "C([C:1]#[5N:2]->[Mn+:3]1(<-[3H-:4])(<-[4C-:5]#[O+:6])(<-[6C-:7]#[O+:8])<-[1N@@:9]([C:10]([C:11]([P:12]([c:13]2[c:14]([H:48])[c:15]([H:49])[c:16]([H:50])[c:17]([H:51])[c:18]2[H:52])[c:19]2[c:20]([H:53])[c:21]([H:54])[c:22]([H:55])[c:23]([H:56])[c:24]2[H:57])([H:46])[H:47])([H:44])[H:45])([H:43])[C:25]([H:58])([H:59])[C:26]([H:60])([H:61])[2P:27]->1([c:28]1[c:29]([H:62])[c:30]([H:63])[c:31]([H:64])[c:32]([H:65])[c:33]1[H:66])[c:34]1[c:35]([H:67])[c:36]([H:68])[c:37]([H:69])[c:38]([H:70])[c:39]1[H:71])([H:40])([H:41])[H:42]", "smiles3Dx": "C([C:1]#[5N:2]->[Mn+:3]1(<-[3H-:4])(<-[4C-:5]#[O+:6])(<-[6C-:7]#[O+:8])<-[1N@@:9]([C:10]([C:11]([P:12]([c:13]2[c:14]([H:48])[c:15]([H:49])[c:16]([H:50])[c:17]([H:51])[c:18]2[H:52])[c:19]2[c:20]([H:53])[c:21]([H:54])[c:22]([H:55])[c:23]([H:56])[c:24]2[H:57])([H:46])[H:47])([H:44])[H:45])([H:43])[C:25]([H:58])([H:59])[C:26]([H:60])([H:61])[2P:27]->1([c:28]1[c:29]([H:62])[c:30]([H:63])[c:31]([H:64])[c:32]([H:65])[c:33]1[H:66])[c:34]1[c:35]([H:67])[c:36]([H:68])[c:37]([H:69])[c:38]([H:70])[c:39]1[H:71])([H:40])([H:41])[H:42]", "dummies": []}
C      4.0598     2.1382     0.9243
C      2.6955     1.8319     0.6946
N      1.6362     1.3208     0.3951
Mn     0.0000     0.0000     0.0000
H     -1.1985    -1.3311    -0.2344
C      0.8197     0.0740    -2.1816
O      1.4473     0.0762    -3.2452
C     -1.8451     1.5500     0.0723
O     -2.7836     2.2660     0.2357
N      1.4729    -1.6604     0.8146
C      2.2470    -2.2250    -0.2788
C      3.6060    -1.5339    -0.5299
P      4.7998    -2.5335    -1.5676
C      5.5230    -1.2709    -2.7475
C      5.7910     0.0282    -2.2875
C      5.8779     1.0887    -3.1971
C      5.7048     0.8633    -4.5640
C      5.6371    -0.4552    -5.0342
C      5.5992    -1.5176    -4.1276
C      3.5787    -3.4474    -2.5987
C      3.0969    -4.6631    -2.1042
C      1.8629    -5.1470    -2.4880
C      1.1432    -4.4968    -3.5037
C      1.6593    -3.3539    -4.0796
C      2.8299    -2.7878    -3.6146
C      0.6477    -2.6486     1.4692
C     -0.4002    -2.0098     2.4853
P     -0.1837    -0.2560     2.6371
C     -1.5478     0.5882     3.3352
C     -1.5802     2.0059     3.2604
C     -2.6843     2.7060     3.6108
C     -3.8882     2.0152     4.0140
C     -3.7815     0.5998     4.2275
C     -2.6362    -0.0940     3.9131
C      1.2665     0.0277     3.6158
C      1.6429    -0.8490     4.6561
C      2.6894    -0.5476     5.5414
C      3.4799     0.6075     5.3523
C      3.0051     1.5551     4.3744
C      1.8596     1.3180     3.6166
H      4.2989     2.9599     1.6097
H      4.6757     2.1994    -0.0432
H      4.3603     1.1702     1.4008
H      2.0560    -1.2303     1.5161
H      2.4613    -3.3372    -0.0458
H      1.6742    -2.2623    -1.2244
H      4.1587    -1.2854     0.4222
H      3.4610    -0.5494    -0.9676
H      5.8797     0.2371    -1.2245
H      6.0398     2.0783    -2.8231
H      5.6528     1.6830    -5.2473
H      5.5582    -0.6582    -6.0805
H      5.5023    -2.5395    -4.5251
H      3.6242    -5.1695    -1.2909
H      1.4398    -6.0088    -1.9937
H      0.1557    -4.8448    -3.7777
H      1.1197    -2.8765    -4.8849
H      3.1228    -1.8463    -3.9960
H      0.0542    -3.2761     0.7559
H      1.3684    -3.3528     1.9963
H     -1.3854    -2.2300     2.0911
H     -0.3372    -2.5055     3.5312
H     -0.7936     2.5243     2.8009
H     -2.7494     3.7785     3.5336
H     -4.8315     2.5902     4.2225
H     -4.6934     0.0878     4.5251
H     -2.5981    -1.1160     4.1372
H      1.2037    -1.8391     4.7891
H      2.9581    -1.2270     6.3242
H      4.2566     0.8614     5.9626
H      3.6141     2.4252     4.1600
H      1.5411     2.0420     2.9443
72
{"conf": 31, "E": 119.59, "rms": -1.0, "geom": "OH", "total_charge": 0, "CA_charge": 1, "smiles": "C[C:1]#[5N:2]->[Mn+:3]1(<-[3H-:4])(<-[4C-:5]#[O+:6])(<-[6C-:7]#[O+:8])<-[1N@H:9]([CH2:10][CH2:11][P:12]([c:13]2[cH:14][cH:15][cH:16][cH:17][cH:18]2)[c:19]2[cH:20][cH:21][cH:22][cH:23][cH:24]2)[CH2:25][CH2:26][2P:27]->1([c:28]1[cH:29][cH:30][cH:31][cH:32][cH:33]1)[c:34]1[cH:35][cH:36][cH:37][cH:38][cH:39]1", "smiles3D": "C([C:1]#[5N:2]->[Mn+:3]1(<-[3H-:4])(<-[4C-:5]#[O+:6])(<-[6C-:7]#[O+:8])<-[1N@@:9]([C:10]([C:11]([P:12]([c:13]2[c:14]([H:48])[c:15]([H:49])[c:16]([H:50])[c:17]([H:51])[c:18]2[H:52])[c:19]2[c:20]([H:53])[c:21]([H:54])[c:22]([H:55])[c:23]([H:56])[c:24]2[H:57])([H:46])[H:47])([H:44])[H:45])([H:43])[C:25]([H:58])([H:59])[C:26]([H:60])([H:61])[2P:27]->1([c:28]1[c:29]([H:62])[c:30]([H:63])[c:31]([H:64])[c:32]([H:65])[c:33]1[H:66])[c:34]1[c:35]([H:67])[c:36]([H:68])[c:37]([H:69])[c:38]([H:70])[c:39]1[H:71])([H:40])([H:41])[H:42]", "smiles3Dx": "C([C:1]#[5N:2]->[Mn+:3]1(<-[3H-:4])(<-[4C-:5]#[O+:6])(<-[6C-:7]#[O+:8])<-[1N@@:9]([C:10]([C:11]([P:12]([c:13]2[c:14]([H:48])[c:15]([H:49])[c:16]([H:50])[c:17]([H:51])[c:18]2[H:52])[c:19]2[c:20]([H:53])[c:21]([H:54])[c:22]([H:55])[c:23]([H:56])[c:24]2[H:57])([H:46])[H:47])([H:44])[H:45])([H:43])[C:25]([H:58])([H:59])[C:26]([H:60])([H:61])[2P:27]->1([c:28]1[c:29]([H:62])[c:30]([H:63])[c:31]([H:64])[c:32]([H:65])[c:33]1[H:66])[c:34]1[c:35]([H:67])[c:36]([H:68])[c:37]([H:69])[c:38]([H:70])[c:39]1[H:71])([H:40])([H:41])[H:42]", "dummies": []}
C     -2.6145     3.8009    -1.8773
C     -1.8553     2.6782    -1.3287
N     -1.2119     1.7383    -0.8664
Mn     0.0000     0.0000     0.0000
H      0.9499    -1.4118     0.6991
C     -1.1083    -1.4237    -1.4107
O     -1.6898    -2.1736    -2.1551
C     -1.5783    -0.2922     1.6326
O     -2.4088    -0.4460     2.4938
N      1.7199     0.4664    -1.4687
C      2.7542    -0.4719    -1.3001
C      2.3883    -1.8500    -1.8853
P      3.4660    -2.3169    -3.3493
C      3.0866    -0.9016    -4.4767
C      4.1336    -0.0756    -4.9050
C      3.8744     1.0165    -5.7388
C      2.5659     1.2890    -6.1496
C      1.5151     0.4689    -5.7256
C      1.7728    -0.6246    -4.8914
C      2.4734    -3.6716    -4.1305
C      2.4517    -3.8125    -5.5282
C      1.7286    -4.8514    -6.1223
C      1.0473    -5.7743    -5.3239
C      1.0985    -5.6670    -3.9304
C      1.8180    -4.6270    -3.3340
C      2.1374     1.8171    -1.2574
C      2.6559     2.1673     0.1713
P      1.4299     1.6878     1.3891
C      2.3202     1.0179     2.7818
C      3.5287     1.5949     3.2065
C      4.2182     1.0524     4.2956
C      3.7075    -0.0633     4.9647
C      2.5039    -0.6387     4.5468
C      1.8113    -0.0997     3.4574
C      0.6357     3.1829     1.9567
C     -0.7631     3.2485     2.0248
C     -1.3938     4.4146     2.4723
C     -0.6300     5.5175     2.8633
C      0.7653     5.4530     2.8144
C      1.3994     4.2885     2.3681
H     -2.8485     4.5205    -1.0655
H     -2.0095     4.3075    -2.6585
H     -3.5596     3.4274    -2.3222
H      1.3859     0.4075    -2.3183
H      2.9449    -0.5915    -0.2127
H      3.6925    -0.1060    -1.7776
H      2.5160    -2.6258    -1.1016
H      1.3311    -1.8589    -2.2016
H      5.1502    -0.2747    -4.5870
H      4.6879     1.6501    -6.0673
H      2.3654     2.1353    -6.7953
H      0.5014     0.6804    -6.0438
H      0.9501    -1.2483    -4.5683
H      2.9915    -3.1189    -6.1610
H      1.7021    -4.9438    -7.2011
H      0.4908    -6.5805    -5.7832
H      0.5874    -6.3942    -3.3110
H      1.8667    -4.5769    -2.2536
H      1.2686     2.4765    -1.4739
H      2.9385     2.0699    -1.9918
H      3.6062     1.6269     0.3617
H      2.8417     3.2579     0.2333
H      3.9465     2.4536     2.6984
H      5.1509     1.4953     4.6195
H      4.2466    -0.4839     5.8041
H      2.1094    -1.5032     5.0655
H      0.8801    -0.5525     3.1450
H     -1.3695     2.4038     1.7357
H     -2.4747     4.4612     2.5186
H     -1.1192     6.4196     3.2083
H      1.3572     6.3050     3.1234
H      2.4792     4.2593     2.3450
72
{"conf": 32, "E": 119.76, "rms": -1.0, "geom": "OH", "total_charge": 0, "CA_charge": 1, "smiles": "C[C:1]#[5N:2]->[Mn+:3]1(<-[3H-:4])(<-[4C-:5]#[O+:6])(<-[6C-:7]#[O+:8])<-[1N@H:9]([CH2:10][CH2:11][P:12]([c:13]2[cH:14][cH:15][cH:16][cH:17][cH:18]2)[c:19]2[cH:20][cH:21][cH:22][cH:23][cH:24]2)[CH2:25][CH2:26][2P:27]->1([c:28]1[cH:29][cH:30][cH:31][cH:32][cH:33]1)[c:34]1[cH:35][cH:36][cH:37][cH:38][cH:39]1", "smiles3D": "C([C:1]#[5N:2]->[Mn+:3]1(<-[3H-:4])(<-[4C-:5]#[O+:6])(<-[6C-:7]#[O+:8])<-[1N@@:9]([C:10]([C:11]([P:12]([c:13]2[c:14]([H:48])[c:15]([H:49])[c:16]([H:50])[c:17]([H:51])[c:18]2[H:52])[c:19]2[c:20]([H:53])[c:21]([H:54])[c:22]([H:55])[c:23]([H:56])[c:24]2[H:57])([H:46])[H:47])([H:44])[H:45])([H:43])[C:25]([H:58])([H:59])[C:26]([H:60])([H:61])[2P:27]->1([c:28]1[c:29]([H:62])[c:30]([H:63])[c:31]([H:64])[c:32]([H:65])[c:33]1[H:66])[c:34]1[c:35]([H:67])[c:36]([H:68])[c:37]([H:69])[c:38]([H:70])[c:39]1[H:71])([H:40])([H:41])[H:42]", "smiles3Dx": "C([C:1]#[5N:2]->[Mn+:3]1(<-[3H-:4])(<-[4C-:5]#[O+:6])(<-[6C-:7]#[O+:8])<-[1N@@:9]([C:10]([C:11]([P:12]([c:13]2[c:14]([H:48])[c:15]([H:49])[c:16]([H:50])[c:17]([H:51])[c:18]2[H:52])[c:19]2[c:20]([H:53])[c:21]([H:54])[c:22]([H:55])[c:23]([H:56])[c:24]2[H:57])([H:46])[H:47])([H:44])[H:45])([H:43])[C:25]([H:58])([H:59])[C:26]([H:60])([H:61])[2P:27]->1([c:28]1[c:29]([H:62])[c:30]([H:63])[c:31]([H:64])[c:32]([H:65])[c:33]1[H:66])[c:34]1[c:35]([H:67])[c:36]([H:68])[c:37]([H:69])[c:38]([H:70])[c:39]1[H:71])([H:40])([H:41])[H:42]", "dummies": []}
C      2.6429     0.9459     4.1113
C      1.8563     0.6683     2.9105
N      1.2018     0.4343     1.8977
Mn     0.0000     0.0000     0.0000
H     -0.9707    -0.3380    -1.5257
C     -1.9382     0.0970     1.2233
O     -2.9579     0.1461     1.8649
C      0.1590    -2.2482     0.4023
O      0.2446    -3.4325     0.6134
N      0.1112     2.2420    -0.5826
C     -1.1778     2.8070    -0.6094
C     -1.1708     4.3348    -0.3933
P     -2.6698     5.1390    -1.1850
C     -2.1851     4.9060    -2.9547
C     -2.9895     4.1142    -3.7844
C     -2.6172     3.8819    -5.1132
C     -1.4372     4.4365    -5.6176
C     -0.6281     5.2240    -4.7936
C     -0.9975     5.4567    -3.4654
C     -2.3189     6.9416    -0.9374
C     -2.6351     7.8670    -1.9457
C     -2.4116     9.2331    -1.7469
C     -1.8976     9.6886    -0.5305
C     -1.6210     8.7795     0.4933
C     -1.8425     7.4127     0.2966
C      0.7929     2.3357    -1.8384
C      2.2461     1.7943    -1.8284
P      2.2187     0.0637    -1.3738
C      2.2686    -0.8710    -2.8918
C      3.3043    -0.6739    -3.8188
C      3.3343    -1.4156    -5.0036
C      2.3339    -2.3556    -5.2682
C      1.3041    -2.5578    -4.3455
C      1.2729    -1.8206    -3.1578
C      3.7404    -0.2714    -0.5039
C      4.9303     0.3855    -0.8593
C      6.1175     0.1056    -0.1743
C      6.1241    -0.8293     0.8642
C      4.9441    -1.4894     1.2168
C      3.7553    -1.2130     0.5338
H      3.2929     0.0754     4.3356
H      3.2730     1.8430     3.9399
H      1.9606     1.1304     4.9665
H      0.6138     2.6600     0.0597
H     -1.6774     2.5670    -1.5748
H     -1.7769     2.3565     0.1984
H     -0.2480     4.7932    -0.7968
H     -1.1827     4.5292     0.6987
H     -3.8992     3.6706    -3.3996
H     -3.2411     3.2680    -5.7506
H     -1.1483     4.2543    -6.6452
H      0.2875     5.6505    -5.1824
H     -0.3572     6.0632    -2.8385
H     -3.0552     7.5349    -2.8860
H     -2.6458     9.9392    -2.5332
H     -1.7301    10.7468    -0.3754
H     -1.2450     9.1352     1.4443
H     -1.6515     6.7311     1.1125
H      0.2166     1.7594    -2.5977
H      0.8284     3.3971    -2.1685
H      2.8440     2.3651    -1.0879
H      2.6946     1.9148    -2.8359
H      4.0864     0.0487    -3.6329
H      4.1328    -1.2614    -5.7177
H      2.3575    -2.9276    -6.1868
H      0.5317    -3.2889    -4.5493
H      0.4751    -1.9952    -2.4500
H      4.9478     1.1112    -1.6609
H      7.0326     0.6138    -0.4496
H      7.0434    -1.0435     1.3931
H      4.9499    -2.2153     2.0196
H      2.8525    -1.7356     0.8151
72
{"conf": 33, "E": 120.44, "rms": -1.0, "geom": "OH", "total_charge": 0, "CA_charge": 1, "smiles": "C[C:1]#[5N:2]->[Mn+:3]1(<-[3H-:4])(<-[4C-:5]#[O+:6])(<-[6C-:7]#[O+:8])<-[1N@H:9]([CH2:10][CH2:11][P:12]([c:13]2[cH:14][cH:15][cH:16][cH:17][cH:18]2)[c:19]2[cH:20][cH:21][cH:22][cH:23][cH:24]2)[CH2:25][CH2:26][2P:27]->1([c:28]1[cH:29][cH:30][cH:31][cH:32][cH:33]1)[c:34]1[cH:35][cH:36][cH:37][cH:38][cH:39]1", "smiles3D": "C([C:1]#[5N:2]->[Mn+:3]1(<-[3H-:4])(<-[4C-:5]#[O+:6])(<-[6C-:7]#[O+:8])<-[1N@@:9]([C:10]([C:11]([P:12]([c:13]2[c:14]([H:48])[c:15]([H:49])[c:16]([H:50])[c:17]([H:51])[c:18]2[H:52])[c:19]2[c:20]([H:53])[c:21]([H:54])[c:22]([H:55])[c:23]([H:56])[c:24]2[H:57])([H:46])[H:47])([H:44])[H:45])([H:43])[C:25]([H:58])([H:59])[C:26]([H:60])([H:61])[2P:27]->1([c:28]1[c:29]([H:62])[c:30]([H:63])[c:31]([H:64])[c:32]([H:65])[c:33]1[H:66])[c:34]1[c:35]([H:67])[c:36]([H:68])[c:37]([H:69])[c:38]([H:70])[c:39]1[H:71])([H:40])([H:41])[H:42]", "smiles3Dx": "C([C:1]#[5N:2]->[Mn+:3]1(<-[3H-:4])(<-[4C-:5]#[O+:6])(<-[6C-:7]#[O+:8])<-[1N@@:9]([C:10]([C:11]([P:12]([c:13]2[c:14]([H:48])[c:15]([H:49])[c:16]([H:50])[c:17]([H:51])[c:18]2[H:52])[c:19]2[c:20]([H:53])[c:21]([H:54])[c:22]([H:55])[c:23]([H:56])[c:24]2[H:57])([H:46])[H:47])([H:44])[H:45])([H:43])[C:25]([H:58])([H:59])[C:26]([H:60])([H:61])[2P:27]->1([c:28]1[c:29]([H:62])[c:30]([H:63])[c:31]([H:64])[c:32]([H:65])[c:33]1[H:66])[c:34]1[c:35]([H:67])[c:36]([H:68])[c:37]([H:69])[c:38]([H:70])[c:39]1[H:71])([H:40])([H:41])[H:42]", "dummies": []}
C      2.3993     3.8178    -2.1098
C      1.6913     2.7025    -1.4841
N      1.0987     1.7596    -0.9657
Mn     0.0000     0.0000     0.0000
H     -0.8633    -1.4197     0.7890
C     -0.5631     1.3644     1.7555
O     -0.8612     2.0821     2.6784
C      1.9500    -0.6302     1.0208
O      2.9775    -0.9650     1.5564
N     -1.8574     0.4532    -1.2990
C     -2.9169     1.0022    -0.5543
C     -3.4639     0.0918     0.5545
P     -4.7913     0.9888     1.5271
C     -6.1283     0.9607     0.2525
C     -6.5952     2.1718    -0.2746
C     -7.5783     2.1739    -1.2696
C     -8.1003     0.9664    -1.7409
C     -7.6337    -0.2453    -1.2240
C     -6.6480    -0.2503    -0.2335
C     -5.3714    -0.3109     2.7132
C     -4.4493    -1.1353     3.3779
C     -4.8904    -2.0783     4.3118
C     -6.2511    -2.1852     4.6105
C     -7.1702    -1.3394     3.9870
C     -6.7322    -0.3968     3.0514
C     -2.1835    -0.7174    -2.0470
C     -1.0730    -1.1695    -3.0381
P      0.4429    -1.4525    -2.1234
C      1.7992    -0.9564    -3.1780
C      1.7633     0.2825    -3.8394
C      2.8394     0.6886    -4.6340
C      3.9618    -0.1305    -4.7647
C      4.0176    -1.3517    -4.0883
C      2.9458    -1.7619    -3.2899
C      0.5471    -3.2204    -1.9033
C      0.6546    -3.7626    -0.6153
C      0.7494    -5.1474    -0.4431
C      0.7391    -5.9947    -1.5553
C      0.6345    -5.4580    -2.8414
C      0.5384    -4.0742    -3.0175
H      3.2042     4.1717    -1.4341
H      2.8431     3.4805    -3.0686
H      1.6870     4.6449    -2.3054
H     -1.5967     1.0948    -1.9003
H     -3.7515     1.2645    -1.2454
H     -2.5533     1.9436    -0.0852
H     -3.8896    -0.8415     0.1368
H     -2.6458    -0.1708     1.2418
H     -6.1923     3.1120     0.0797
H     -7.9331     3.1115    -1.6790
H     -8.8603     0.9692    -2.5115
H     -8.0345    -1.1814    -1.5919
H     -6.2931    -1.1964     0.1545
H     -3.3893    -1.0480     3.1894
H     -4.1746    -2.7151     4.8161
H     -6.5898    -2.9104     5.3394
H     -8.2223    -1.4092     4.2321
H     -7.4549     0.2675     2.5974
H     -2.3665    -1.5543    -1.3396
H     -3.1178    -0.5408    -2.6287
H     -0.9183    -0.3808    -3.7990
H     -1.3886    -2.1051    -3.5442
H      0.9172     0.9466    -3.7321
H      2.8061     1.6438    -5.1420
H      4.7946     0.1873    -5.3797
H      4.8963    -1.9776    -4.1760
H      3.0279    -2.6975    -2.7536
H      0.6733    -3.1208     0.2540
H      0.8331    -5.5634     0.5519
H      0.8123    -7.0663    -1.4197
H      0.6314    -6.1136    -3.7032
H      0.4721    -3.6697    -4.0192
72
{"conf": 34, "E": 182.58, "rms": -1.0, "geom": "OH", "total_charge": 0, "CA_charge": 1, "smiles": "C[C:1]#[5N:2]->[Mn+:3]1(<-[3H-:4])(<-[4C-:5]#[O+:6])(<-[6C-:7]#[O+:8])<-[1N@H:9]([CH2:10][CH2:11][P:12]([c:13]2[cH:14][cH:15][cH:16][cH:17][cH:18]2)[c:19]2[cH:20][cH:21][cH:22][cH:23][cH:24]2)[CH2:25][CH2:26][2P:27]->1([c:28]1[cH:29][cH:30][cH:31][cH:32][cH:33]1)[c:34]1[cH:35][cH:36][cH:37][cH:38][cH:39]1", "smiles3D": "C([C:1]#[5N:2]->[Mn+:3]1(<-[3H-:4])(<-[4C-:5]#[O+:6])(<-[6C-:7]#[O+:8])<-[1N@@:9]([C:10]([C:11]([P:12]([c:13]2[c:14]([H:48])[c:15]([H:49])[c:16]([H:50])[c:17]([H:51])[c:18]2[H:52])[c:19]2[c:20]([H:53])[c:21]([H:54])[c:22]([H:55])[c:23]([H:56])[c:24]2[H:57])([H:46])[H:47])([H:44])[H:45])([H:43])[C:25]([H:58])([H:59])[C:26]([H:60])([H:61])[2P:27]->1([c:28]1[c:29]([H:62])[c:30]([H:63])[c:31]([H:64])[c:32]([H:65])[c:33]1[H:66])[c:34]1[c:35]([H:67])[c:36]([H:68])[c:37]([H:69])[c:38]([H:70])[c:39]1[H:71])([H:40])([H:41])[H:42]", "smiles3Dx": "C([C:1]#[5N:2]->[Mn+:3]1(<-[3H-:4])(<-[4C-:5]#[O+:6])(<-[6C-:7]#[O+:8])<-[1N@@:9]([C:10]([C:11]([P:12]([c:13]2[c:14]([H:48])[c:15]([H:49])[c:16]([H:50])[c:17]([H:51])[c:18]2[H:52])[c:19]2[c:20]([H:53])[c:21]([H:54])[c:22]([H:55])[c:23]([H:56])[c:24]2[H:57])([H:46])[H:47])([H:44])[H:45])([H:43])[C:25]([H:58])([H:59])[C:26]([H:60])([H:61])[2P:27]->1([c:28]1[c:29]([H:62])[c:30]([H:63])[c:31]([H:64])[c:32]([H:65])[c:33]1[H:66])[c:34]1[c:35]([H:67])[c:36]([H:68])[c:37]([H:69])[c:38]([H:70])[c:39]1[H:71])([H:40])([H:41])[H:42]", "dummies": []}
C      0.8761    -1.3781    -4.7027
C      0.5947    -0.9933    -3.3219
N      0.3740    -0.6530    -2.1619
Mn     0.0000     0.0000     0.0000
H     -0.2778     0.5094     1.7445
C      1.7115    -1.3546     0.6982
O      2.6087    -2.0720     1.0636
C     -1.5378    -1.6828     0.2310
O     -2.3547    -2.5637     0.3480
N      1.2805     1.8729    -0.4077
C      2.5770     1.6871     0.0946
C      3.5658     2.8402    -0.1929
P      3.2989     3.5898    -1.8843
C      2.4800     5.2274    -1.9779
C      1.4801     5.4448    -2.9323
C      0.8075     6.6694    -2.9746
C      1.1395     7.6848    -2.0674
C      2.1360     7.4636    -1.1102
C      2.8082     6.2368    -1.0645
C      4.2764     3.0612    -3.3385
C      3.7078     2.1751    -4.2580
C      4.4046     1.8296    -5.4201
C      5.6731     2.3687    -5.6634
C      6.2401     3.2574    -4.7451
C      5.5434     3.6052    -3.5812
C      0.5486     2.9779     0.1168
C     -0.7635     3.2800    -0.6711
P     -1.7379     1.7794    -0.7914
C     -2.2501     1.6226    -2.4960
C     -1.3158     1.7900    -3.5318
C     -1.6872     1.5608    -4.8580
C     -2.9791     1.1308    -5.1585
C     -3.9095     0.9380    -4.1324
C     -3.5471     1.1797    -2.8045
C     -3.1920     2.0805     0.1956
C     -3.5501     1.2006     1.2227
C     -4.6982     1.4359     1.9887
C     -5.4867     2.5551     1.7330
C     -5.1374     3.4388     0.7076
C     -3.9989     3.1992    -0.0652
H     -0.0149    -1.8721    -5.1458
H      1.1147    -0.4665    -5.2892
H      1.7367    -2.0781    -4.7180
H      1.3205     1.9453    -1.3197
H      2.9874     0.7593    -0.3656
H      2.5199     1.5230     1.1959
H      4.6064     2.4624    -0.1266
H      3.4507     3.6408     0.5716
H      1.2236     4.6666    -3.6367
H      0.0376     6.8377    -3.7144
H      0.6128     8.6253    -2.0947
H      2.3770     8.2363    -0.3939
H      3.5724     6.0724    -0.3146
H      2.7222     1.7628    -4.0854
H      3.9628     1.1451    -6.1356
H      6.2122     2.1070    -6.5647
H      7.2149     3.6821    -4.9326
H      5.9798     4.3072    -2.8787
H      0.2901     2.7497     1.1726
H      1.1612     3.8974     0.1174
H     -1.3355     4.0636    -0.1345
H     -0.5164     3.6509    -1.6860
H     -0.2890     2.0639    -3.3156
H     -0.9575     1.6767    -5.6445
H     -3.2591     0.9299    -6.1876
H     -4.9047     0.5922    -4.3650
H     -4.2715     0.9916    -2.0219
H     -2.9496     0.3242     1.4228
H     -4.9783     0.7458     2.7768
H     -6.3701     2.7464     2.3309
H     -5.7506     4.3060     0.5002
H     -3.7454     3.8878    -0.8633
72
{"conf": 35, "E": 164.57, "rms": -1.0, "geom": "OH", "total_charge": 0, "CA_charge": 1, "smiles": "C[C:1]#[5N:2]->[Mn+:3]1(<-[3H-:4])(<-[4C-:5]#[O+:6])(<-[6C-:7]#[O+:8])<-[1N@H:9]([CH2:10][CH2:11][P:12]([c:13]2[cH:14][cH:15][cH:16][cH:17][cH:18]2)[c:19]2[cH:20][cH:21][cH:22][cH:23][cH:24]2)[CH2:25][CH2:26][2P:27]->1([c:28]1[cH:29][cH:30][cH:31][cH:32][cH:33]1)[c:34]1[cH:35][cH:36][cH:37][cH:38][cH:39]1", "smiles3D": "C([C:1]#[5N:2]->[Mn+:3]1(<-[3H-:4])(<-[4C-:5]#[O+:6])(<-[6C-:7]#[O+:8])<-[1N@@:9]([C:10]([C:11]([P:12]([c:13]2[c:14]([H:48])[c:15]([H:49])[c:16]([H:50])[c:17]([H:51])[c:18]2[H:52])[c:19]2[c:20]([H:53])[c:21]([H:54])[c:22]([H:55])[c:23]([H:56])[c:24]2[H:57])([H:46])[H:47])([H:44])[H:45])([H:43])[C:25]([H:58])([H:59])[C:26]([H:60])([H:61])[2P:27]->1([c:28]1[c:29]([H:62])[c:30]([H:63])[c:31]([H:64])[c:32]([H:65])[c:33]1[H:66])[c:34]1[c:35]([H:67])[c:36]([H:68])[c:37]([H:69])[c:38]([H:70])[c:39]1[H:71])([H:40])([H:41])[H:42]", "smiles3Dx": "C([C:1]#[5N:2]->[Mn+:3]1(<-[3H-:4])(<-[4C-:5]#[O+:6])(<-[6C-:7]#[O+:8])<-[1N@@:9]([C:10]([C:11]([P:12]([c:13]2[c:14]([H:48])[c:15]([H:49])[c:16]([H:50])[c:17]([H:51])[c:18]2[H:52])[c:19]2[c:20]([H:53])[c:21]([H:54])[c:22]([H:55])[c:23]([H:56])[c:24]2[H:57])([H:46])[H:47])([H:44])[H:45])([H:43])[C:25]([H:58])([H:59])[C:26]([H:60])([H:61])[2P:27]->1([c:28]1[c:29]([H:62])[c:30]([H:63])[c:31]([H:64])[c:32]([H:65])[c:33]1[H:66])[c:34]1[c:35]([H:67])[c:36]([H:68])[c:37]([H:69])[c:38]([H:70])[c:39]1[H:71])([H:40])([H:41])[H:42]", "dummies": []}
C      3.1194     2.8011     2.7001
C      2.2054     1.9471     1.9350
N      1.4327     1.2451     1.2837
Mn     0.0000     0.0000     0.0000
H     -1.1058    -0.9432    -1.1257
C      1.4514     0.3093    -1.7474
O      2.1986     0.4761    -2.6763
C     -1.1423     1.9102    -0.5203
O     -1.7448     2.9254    -0.7812
N      0.9718    -1.9675     0.7205
C      0.9968    -2.8739    -0.3757
C      0.0199    -4.0768    -0.3994
P      0.7069    -5.7510     0.1468
C      0.1229    -6.0958     1.8698
C     -1.2049    -5.8067     2.2305
C     -1.6778    -6.1290     3.5088
C     -0.8429    -6.7822     4.4192
C      0.4598    -7.1271     4.0492
C      0.9353    -6.8015     2.7729
C      2.5492    -5.6052     0.1713
C      3.2291    -5.0186     1.2516
C      4.6142    -4.8302     1.1901
C      5.3219    -5.2036     0.0432
C      4.6474    -5.7691    -1.0441
C      3.2641    -5.9700    -0.9808
C      0.4820    -2.4075     2.0118
C     -1.0347    -2.2525     2.3793
P     -1.6319    -0.6264     1.9323
C     -1.6907     0.2599     3.4903
C     -2.8241     0.1657     4.3139
C     -2.8563     0.8162     5.5508
C     -1.7389     1.5286     5.9942
C     -0.5772     1.5534     5.2180
C     -0.5523     0.9105     3.9779
C     -3.3118    -0.7822     1.3258
C     -3.6785    -1.8670     0.5047
C     -4.9489    -1.9147    -0.0787
C     -5.8463    -0.8640     0.1155
C     -5.4741     0.2417     0.8862
C     -4.2057     0.2929     1.4704
H      2.9639     3.8618     2.4033
H      4.1708     2.5121     2.4806
H      2.9187     2.6862     3.7840
H      1.8466    -1.7342     0.8619
H      2.0304    -3.2524    -0.5321
H      0.7645    -2.2512    -1.2652
H     -0.9350    -3.8455     0.0753
H     -0.2548    -4.2381    -1.4670
H     -1.8847    -5.3581     1.5211
H     -2.6974    -5.8914     3.7829
H     -1.2109    -7.0389     5.4028
H      1.0959    -7.6618     4.7421
H      1.9305    -7.1131     2.4907
H      2.6972    -4.7006     2.1341
H      5.1349    -4.3821     2.0244
H      6.3900    -5.0431    -0.0089
H      5.1920    -6.0444    -1.9344
H      2.7467    -6.3882    -1.8322
H      0.7478    -3.4732     2.1443
H      1.0520    -1.8393     2.7843
H     -1.6282    -3.0253     1.8831
H     -1.1517    -2.3874     3.4756
H     -3.6823    -0.4211     4.0215
H     -3.7394     0.7621     6.1716
H     -1.7568     2.0259     6.9573
H      0.3056     2.0578     5.5826
H      0.3691     0.8738     3.4356
H     -2.9879    -2.6586     0.2679
H     -5.2279    -2.7544    -0.7005
H     -6.8227    -0.8932    -0.3512
H     -6.1604     1.0712     1.0052
H     -3.9227     1.1820     2.0153
72
{"conf": 36, "E": 124.57, "rms": -1.0, "geom": "OH", "total_charge": 0, "CA_charge": 1, "smiles": "C[C:1]#[5N:2]->[Mn+:3]1(<-[3H-:4])(<-[4C-:5]#[O+:6])(<-[6C-:7]#[O+:8])<-[1N@H:9]([CH2:10][CH2:11][P:12]([c:13]2[cH:14][cH:15][cH:16][cH:17][cH:18]2)[c:19]2[cH:20][cH:21][cH:22][cH:23][cH:24]2)[CH2:25][CH2:26][2P:27]->1([c:28]1[cH:29][cH:30][cH:31][cH:32][cH:33]1)[c:34]1[cH:35][cH:36][cH:37][cH:38][cH:39]1", "smiles3D": "C([C:1]#[5N:2]->[Mn+:3]1(<-[3H-:4])(<-[4C-:5]#[O+:6])(<-[6C-:7]#[O+:8])<-[1N@@:9]([C:10]([C:11]([P:12]([c:13]2[c:14]([H:48])[c:15]([H:49])[c:16]([H:50])[c:17]([H:51])[c:18]2[H:52])[c:19]2[c:20]([H:53])[c:21]([H:54])[c:22]([H:55])[c:23]([H:56])[c:24]2[H:57])([H:46])[H:47])([H:44])[H:45])([H:43])[C:25]([H:58])([H:59])[C:26]([H:60])([H:61])[2P:27]->1([c:28]1[c:29]([H:62])[c:30]([H:63])[c:31]([H:64])[c:32]([H:65])[c:33]1[H:66])[c:34]1[c:35]([H:67])[c:36]([H:68])[c:37]([H:69])[c:38]([H:70])[c:39]1[H:71])([H:40])([H:41])[H:42]", "smiles3Dx": "C([C:1]#[5N:2]->[Mn+:3]1(<-[3H-:4])(<-[4C-:5]#[O+:6])(<-[6C-:7]#[O+:8])<-[1N@@:9]([C:10]([C:11]([P:12]([c:13]2[c:14]([H:48])[c:15]([H:49])[c:16]([H:50])[c:17]([H:51])[c:18]2[H:52])[c:19]2[c:20]([H:53])[c:21]([H:54])[c:22]([H:55])[c:23]([H:56])[c:24]2[H:57])([H:46])[H:47])([H:44])[H:45])([H:43])[C:25]([H:58])([H:59])[C:26]([H:60])([H:61])[2P:27]->1([c:28]1[c:29]([H:62])[c:30]([H:63])[c:31]([H:64])[c:32]([H:65])[c:33]1[H:66])[c:34]1[c:35]([H:67])[c:36]([H:68])[c:37]([H:69])[c:38]([H:70])[c:39]1[H:71])([H:40])([H:41])[H:42]", "dummies": []}
C      4.4977    -0.8147    -1.9721
C      3.1839    -0.5680    -1.3809
N      2.0749    -0.3646    -0.8931
Mn     0.0000     0.0000     0.0000
H     -1.6627     0.2031     0.7364
C      0.9306     0.0940     2.0899
O      1.4185     0.1457     3.1922
C     -0.3036    -2.2657     0.1365
O     -0.4640    -3.4588     0.2069
N      0.2912     2.2634    -0.4034
C     -0.6022     3.1340     0.2831
C     -2.0824     2.7211     0.2851
P     -3.2296     4.2054     0.3506
C     -3.0014     4.8870    -1.3528
C     -2.2032     6.0258    -1.5282
C     -1.9858     6.5438    -2.8089
C     -2.5671     5.9266    -3.9219
C     -3.3561     4.7854    -3.7552
C     -3.5756     4.2667    -2.4753
C     -4.9303     3.4769     0.2023
C     -5.1788     2.1080     0.4109
C     -6.4708     1.5958     0.2590
C     -7.5243     2.4423    -0.0935
C     -7.2890     3.8064    -0.2849
C     -5.9992     4.3235    -0.1300
C      0.4257     2.4794    -1.8205
C     -0.6958     1.9395    -2.7551
P     -1.0319     0.2158    -2.3882
C     -0.3207    -0.7475    -3.7120
C     -0.6275    -0.4549    -5.0505
C     -0.0776    -1.2245    -6.0810
C      0.7765    -2.2892    -5.7819
C      1.0770    -2.5892    -4.4512
C      0.5236    -1.8265    -3.4184
C     -2.7998     0.0021    -2.4902
C     -3.5576     0.7123    -3.4378
C     -4.9484     0.5795    -3.4618
C     -5.5874    -0.2677    -2.5513
C     -4.8350    -0.9840    -1.6167
C     -3.4451    -0.8495    -1.5840
H      5.1261    -1.3893    -1.2639
H      4.9858     0.1544    -2.2023
H      4.3753    -1.3949    -2.9089
H      1.1206     2.4469    -0.0535
H     -0.2720     3.2026     1.3482
H     -0.5162     4.1551    -0.1508
H     -2.3428     2.0881    -0.5767
H     -2.2765     2.1647     1.2229
H     -1.7448     6.5093    -0.6725
H     -1.3624     7.4223    -2.9389
H     -2.3922     6.3260    -4.9131
H     -3.7898     4.2981    -4.6170
H     -4.1710     3.3715    -2.3682
H     -4.3868     1.4263     0.6823
H     -6.6535     0.5398     0.4081
H     -8.5212     2.0415    -0.2168
H     -8.1052     4.4633    -0.5555
H     -5.8280     5.3823    -0.2864
H      0.5357     3.5714    -2.0158
H      1.3780     1.9941    -2.1388
H     -0.3668     2.0391    -3.8101
H     -1.6083     2.5379    -2.6127
H     -1.2923     0.3600    -5.3033
H     -0.3155    -0.9957    -7.1105
H      1.2038    -2.8822    -6.5819
H      1.7358    -3.4164    -4.2189
H      0.7488    -2.0874    -2.3963
H     -3.0870     1.3839    -4.1378
H     -5.5321     1.1398    -4.1788
H     -6.6660    -0.3616    -2.5637
H     -5.3324    -1.6289    -0.9032
H     -2.8757    -1.3989    -0.8457
72
{"conf": 37, "E": 162.6, "rms": -1.0, "geom": "OH", "total_charge": 0, "CA_charge": 1, "smiles": "C[C:1]#[5N:2]->[Mn+:3]1(<-[3H-:4])(<-[4C-:5]#[O+:6])(<-[6C-:7]#[O+:8])<-[1N@H:9]([CH2:10][CH2:11][P:12]([c:13]2[cH:14][cH:15][cH:16][cH:17][cH:18]2)[c:19]2[cH:20][cH:21][cH:22][cH:23][cH:24]2)[CH2:25][CH2:26][2P:27]->1([c:28]1[cH:29][cH:30][cH:31][cH:32][cH:33]1)[c:34]1[cH:35][cH:36][cH:37][cH:38][cH:39]1", "smiles3D": "C([C:1]#[5N:2]->[Mn+:3]1(<-[3H-:4])(<-[4C-:5]#[O+:6])(<-[6C-:7]#[O+:8])<-[1N@@:9]([C:10]([C:11]([P:12]([c:13]2[c:14]([H:48])[c:15]([H:49])[c:16]([H:50])[c:17]([H:51])[c:18]2[H:52])[c:19]2[c:20]([H:53])[c:21]([H:54])[c:22]([H:55])[c:23]([H:56])[c:24]2[H:57])([H:46])[H:47])([H:44])[H:45])([H:43])[C:25]([H:58])([H:59])[C:26]([H:60])([H:61])[2P:27]->1([c:28]1[c:29]([H:62])[c:30]([H:63])[c:31]([H:64])[c:32]([H:65])[c:33]1[H:66])[c:34]1[c:35]([H:67])[c:36]([H:68])[c:37]([H:69])[c:38]([H:70])[c:39]1[H:71])([H:40])([H:41])[H:42]", "smiles3Dx": "C([C:1]#[5N:2]->[Mn+:3]1(<-[3H-:4])(<-[4C-:5]#[O+:6])(<-[6C-:7]#[O+:8])<-[1N@@:9]([C:10]([C:11]([P:12]([c:13]2[c:14]([H:48])[c:15]([H:49])[c:16]([H:50])[c:17]([H:51])[c:18]2[H:52])[c:19]2[c:20]([H:53])[c:21]([H:54])[c:22]([H:55])[c:23]([H:56])[c:24]2[H:57])([H:46])[H:47])([H:44])[H:45])([H:43])[C:25]([H:58])([H:59])[C:26]([H:60])([H:61])[2P:27]->1([c:28]1[c:29]([H:62])[c:30]([H:63])[c:31]([H:64])[c:32]([H:65])[c:33]1[H:66])[c:34]1[c:35]([H:67])[c:36]([H:68])[c:37]([H:69])[c:38]([H:70])[c:39]1[H:71])([H:40])([H:41])[H:42]", "dummies": []}
C      1.8002    -4.5536    -0.8780
C      1.2126    -3.2486    -0.5463
N      0.7666    -2.1237    -0.3244
Mn     0.0000     0.0000     0.0000
H     -0.5776     1.7245     0.2769
C      2.0802     0.8023    -0.5454
O      3.1735     1.2306    -0.8239
C      0.5281    -0.1667     2.2282
O      0.7961    -0.2380     3.4028
N     -0.7855    -0.0989    -2.1763
C     -1.3792     1.1358    -2.5358
C     -0.7519     1.8135    -3.7813
P     -1.3021     1.1455    -5.4641
C     -0.8502    -0.6545    -5.4690
C     -1.8033    -1.6779    -5.6413
C     -1.4159    -3.0194    -5.6286
C     -0.0678    -3.3553    -5.4696
C      0.8923    -2.3452    -5.3184
C      0.5013    -0.9986    -5.3287
C     -3.1575     1.3148    -5.6134
C     -3.8098     0.7611    -6.7324
C     -5.1832     0.9365    -6.9077
C     -5.9126     1.7086    -5.9999
C     -5.2706     2.3048    -4.9154
C     -3.8967     2.1337    -4.7367
C     -1.6418    -1.2600    -2.3847
C     -2.4704    -1.8808    -1.1965
P     -2.4380    -0.8192     0.2438
C     -2.9282    -1.7741     1.6699
C     -3.6079    -2.9944     1.5311
C     -4.0366    -3.6967     2.6672
C     -3.8011    -3.1693     3.9417
C     -3.1440    -1.9422     4.0830
C     -2.7017    -1.2481     2.9480
C     -3.6619     0.4708     0.0374
C     -3.4887     1.6881     0.7248
C     -4.3759     2.7486     0.5281
C     -5.4514     2.6056    -0.3598
C     -5.6436     1.3933    -1.0337
C     -4.7733     0.3215    -0.8242
H      1.9330    -4.6269    -1.9699
H      1.1257    -5.3741    -0.5421
H      2.7785    -4.6336    -0.3739
H     -0.0457    -0.2283    -2.6874
H     -1.2319     1.8157    -1.6891
H     -2.4800     1.0254    -2.6824
H      0.3531     1.7569    -3.7249
H     -1.0277     2.8874    -3.7625
H     -2.8531    -1.4553    -5.7161
H     -2.1598    -3.7993    -5.7274
H      0.2374    -4.4013    -5.4496
H      1.9413    -2.6059    -5.1918
H      1.2495    -0.2345    -5.2117
H     -3.2482     0.1857    -7.4594
H     -5.6774     0.4897    -7.7532
H     -6.9774     1.8492    -6.1431
H     -5.8248     2.9206    -4.2279
H     -3.4126     2.6598    -3.9290
H     -2.3654    -1.0343    -3.1952
H     -0.9791    -2.0775    -2.7713
H     -2.0121    -2.8463    -0.9151
H     -3.5050    -2.0693    -1.5204
H     -3.8224    -3.4102     0.5513
H     -4.5671    -4.6338     2.5502
H     -4.1613    -3.6936     4.8097
H     -2.9806    -1.5260     5.0695
H     -2.2123    -0.2845     3.0820
H     -2.6567     1.8162     1.4070
H     -4.2156     3.6800     1.0534
H     -6.1264     3.4416    -0.5197
H     -6.4818     1.2935    -1.7098
H     -4.9726    -0.5911    -1.3571
72
{"conf": 38, "E": 121.95, "rms": -1.0, "geom": "OH", "total_charge": 0, "CA_charge": 1, "smiles": "C[C:1]#[5N:2]->[Mn+:3]1(<-[3H-:4])(<-[4C-:5]#[O+:6])(<-[6C-:7]#[O+:8])<-[1N@H:9]([CH2:10][CH2:11][P:12]([c:13]2[cH:14][cH:15][cH:16][cH:17][cH:18]2)[c:19]2[cH:20][cH:21][cH:22][cH:23][cH:24]2)[CH2:25][CH2:26][2P:27]->1([c:28]1[cH:29][cH:30][cH:31][cH:32][cH:33]1)[c:34]1[cH:35][cH:36][cH:37][cH:38][cH:39]1", "smiles3D": "C([C:1]#[5N:2]->[Mn+:3]1(<-[3H-:4])(<-[4C-:5]#[O+:6])(<-[6C-:7]#[O+:8])<-[1N@@:9]([C:10]([C:11]([P:12]([c:13]2[c:14]([H:48])[c:15]([H:49])[c:16]([H:50])[c:17]([H:51])[c:18]2[H:52])[c:19]2[c:20]([H:53])[c:21]([H:54])[c:22]([H:55])[c:23]([H:56])[c:24]2[H:57])([H:46])[H:47])([H:44])[H:45])([H:43])[C:25]([H:58])([H:59])[C:26]([H:60])([H:61])[2P:27]->1([c:28]1[c:29]([H:62])[c:30]([H:63])[c:31]([H:64])[c:32]([H:65])[c:33]1[H:66])[c:34]1[c:35]([H:67])[c:36]([H:68])[c:37]([H:69])[c:38]([H:70])[c:39]1[H:71])([H:40])([H:41])[H:42]", "smiles3Dx": "C([C:1]#[5N:2]->[Mn+:3]1(<-[3H-:4])(<-[4C-:5]#[O+:6])(<-[6C-:7]#[O+:8])<-[1N@@:9]([C:10]([C:11]([P:12]([c:13]2[c:14]([H:48])[c:15]([H:49])[c:16]([H:50])[c:17]([H:51])[c:18]2[H:52])[c:19]2[c:20]([H:53])[c:21]([H:54])[c:22]([H:55])[c:23]([H:56])[c:24]2[H:57])([H:46])[H:47])([H:44])[H:45])([H:43])[C:25]([H:58])([H:59])[C:26]([H:60])([H:61])[2P:27]->1([c:28]1[c:29]([H:62])[c:30]([H:63])[c:31]([H:64])[c:32]([H:65])[c:33]1[H:66])[c:34]1[c:35]([H:67])[c:36]([H:68])[c:37]([H:69])[c:38]([H:70])[c:39]1[H:71])([H:40])([H:41])[H:42]", "dummies": []}
C     -0.3504    -1.3163    -4.7884
C     -0.2491    -0.9234    -3.3835
N     -0.1637    -0.6004    -2.2018
Mn     0.0000     0.0000     0.0000
H      0.1504     0.4956     1.7631
C      0.1748     2.1861    -0.6691
O      0.2679     3.3358    -1.0199
C      2.2683    -0.2835    -0.1096
O      3.4639    -0.4369    -0.1648
N     -2.3050    -0.0421     0.1897
C     -2.8489     1.2390     0.4129
C     -2.2865     1.9836     1.6447
P     -3.5677     3.1378     2.3843
C     -2.7590     3.6799     3.9606
C     -3.5461     3.9224     5.0995
C     -2.9532     4.3629     6.2861
C     -1.5755     4.5901     6.3374
C     -0.7912     4.3895     5.1994
C     -1.3799     3.9465     4.0116
C     -4.7445     1.8635     3.0239
C     -6.0587     1.8477     2.5412
C     -6.9572     0.8711     2.9793
C     -6.5448    -0.0972     3.8996
C     -5.2352    -0.0868     4.3849
C     -4.3352     0.8891     3.9496
C     -2.6950    -1.0309     1.1525
C     -2.2197    -2.4737     0.8317
P     -0.4329    -2.4798     0.6875
C      0.1768    -3.0023     2.2802
C      1.1009    -2.2092     2.9715
C      1.5823    -2.6190     4.2188
C      1.1490    -3.8260     4.7752
C      0.2362    -4.6272     4.0831
C     -0.2486    -4.2195     2.8378
C      0.0115    -3.7418    -0.4982
C     -0.6759    -3.8448    -1.7192
C     -0.2938    -4.8011    -2.6648
C      0.7826    -5.6519    -2.4059
C      1.4884    -5.5386    -1.2061
C      1.1110    -4.5830    -0.2575
H     -1.4187    -1.3938    -5.0744
H      0.1482    -0.5540    -5.4212
H      0.1428    -2.2990    -4.9328
H     -2.6186    -0.3264    -0.6239
H     -2.6514     1.8640    -0.4874
H     -3.9537     1.1429     0.5162
H     -1.4206     2.5937     1.3348
H     -1.9333     1.3028     2.4350
H     -4.6178     3.7674     5.0716
H     -3.5629     4.5361     7.1630
H     -1.1161     4.9315     7.2549
H      0.2734     4.5859     5.2363
H     -0.7544     3.8221     3.1395
H     -6.3838     2.5869     1.8206
H     -7.9719     0.8640     2.6027
H     -7.2377    -0.8577     4.2344
H     -4.9172    -0.8373     5.0970
H     -3.3244     0.8823     4.3333
H     -2.2847    -0.7614     2.1446
H     -3.8060    -1.0458     1.2325
H     -2.5353    -3.1556     1.6475
H     -2.6819    -2.8076    -0.1159
H      1.4572    -1.2808     2.5478
H      2.2956    -2.0025     4.7510
H      1.5234    -4.1423     5.7393
H     -0.0934    -5.5663     4.5099
H     -0.9444    -4.8574     2.3079
H     -1.4902    -3.1777    -1.9609
H     -0.8252    -4.8744    -3.6039
H      1.0780    -6.3891    -3.1428
H      2.3342    -6.1852    -1.0138
H      1.6892    -4.4983     0.6525
