# Supplementary material for: MACE: Automated Assessment of Stereochemistry of Transition Metal Complexes and Its Applications in Computational Catalysis
Source: J Chem Theory Comput. 2024 Feb 16;20(5):2313–20. doi: 10.1021/acs.jctc.3c01313 (PMC10938507; doi:10.1021/acs.jctc.3c01313)
Supplement: Supplementary file 3 — ct3c01313_si_003.zip [file ct3c01313_si_003.zip › structures/screening/mace_MeCN/Mn_PNhP_Ph_bi_3.xyz]

72
{"conf": 0, "E": 129.05, "rms": -1.0, "geom": "OH", "total_charge": 0, "CA_charge": 1, "smiles": "C[C:1]#[4N:2]->[Mn+:3]1(<-[3H-:4])(<-[5C-:5]#[O+:6])(<-[6C-:7]#[O+:8])<-[1N@H:9]([CH2:10][CH2:11][P:12]([c:13]2[cH:14][cH:15][cH:16][cH:17][cH:18]2)[c:19]2[cH:20][cH:21][cH:22][cH:23][cH:24]2)[CH2:25][CH2:26][2P:27]->1([c:28]1[cH:29][cH:30][cH:31][cH:32][cH:33]1)[c:34]1[cH:35][cH:36][cH:37][cH:38][cH:39]1", "smiles3D": "C([C:1]#[4N:2]->[Mn+:3]1(<-[3H-:4])(<-[5C-:5]#[O+:6])(<-[6C-:7]#[O+:8])<-[1N@@:9]([C:10]([C:11]([P:12]([c:13]2[c:14]([H:48])[c:15]([H:49])[c:16]([H:50])[c:17]([H:51])[c:18]2[H:52])[c:19]2[c:20]([H:53])[c:21]([H:54])[c:22]([H:55])[c:23]([H:56])[c:24]2[H:57])([H:46])[H:47])([H:44])[H:45])([H:43])[C:25]([H:58])([H:59])[C:26]([H:60])([H:61])[2P:27]->1([c:28]1[c:29]([H:62])[c:30]([H:63])[c:31]([H:64])[c:32]([H:65])[c:33]1[H:66])[c:34]1[c:35]([H:67])[c:36]([H:68])[c:37]([H:69])[c:38]([H:70])[c:39]1[H:71])([H:40])([H:41])[H:42]", "smiles3Dx": "C([C:1]#[4N:2]->[Mn+:3]1(<-[3H-:4])(<-[5C-:5]#[O+:6])(<-[6C-:7]#[O+:8])<-[1N@@:9]([C:10]([C:11]([P:12]([c:13]2[c:14]([H:48])[c:15]([H:49])[c:16]([H:50])[c:17]([H:51])[c:18]2[H:52])[c:19]2[c:20]([H:53])[c:21]([H:54])[c:22]([H:55])[c:23]([H:56])[c:24]2[H:57])([H:46])[H:47])([H:44])[H:45])([H:43])[C:25]([H:58])([H:59])[C:26]([H:60])([H:61])[2P:27]->1([c:28]1[c:29]([H:62])[c:30]([H:63])[c:31]([H:64])[c:32]([H:65])[c:33]1[H:66])[c:34]1[c:35]([H:67])[c:36]([H:68])[c:37]([H:69])[c:38]([H:70])[c:39]1[H:71])([H:40])([H:41])[H:42]", "dummies": []}
C     -2.4606    -2.0672    -3.8050
C     -1.7346    -1.4592    -2.6894
N     -1.1271    -0.9502    -1.7511
Mn     0.0000     0.0000     0.0000
H     -1.0460     1.5003    -0.1651
C      1.2866    -1.8896     0.1455
O      1.9641    -2.8848     0.2212
C      1.5436     0.9522    -1.3964
O      2.3575     1.4545    -2.1318
N     -1.4012    -0.9058     1.5979
C     -2.7372    -0.4953     1.4081
C     -3.0867     0.8917     1.9476
P     -4.7529     1.4468     1.3056
C     -5.8651     0.5172     2.4445
C     -6.6955    -0.4827     1.9223
C     -7.5324    -1.2151     2.7698
C     -7.5388    -0.9548     4.1428
C     -6.7064     0.0358     4.6703
C     -5.8687     0.7694     3.8254
C     -4.9613     3.1699     1.9525
C     -6.0996     3.8912     1.5653
C     -6.3009     5.1959     2.0249
C     -5.3672     5.7889     2.8789
C     -4.2332     5.0763     3.2763
C     -4.0288     3.7707     2.8191
C     -0.8526    -0.8005     2.9308
C     -0.1572     0.5345     3.3565
P      1.0871     0.9979     2.1512
C      1.2601     2.7772     2.2395
C      2.5237     3.3680     2.4252
C      2.6483     4.7599     2.4829
C      1.5200     5.5720     2.3460
C      0.2655     4.9936     2.1418
C      0.1363     3.6030     2.0811
C      2.6381     0.2879     2.6887
C      3.0274     0.3405     4.0395
C      4.2611    -0.1867     4.4356
C      5.1234    -0.7426     3.4874
C      4.7631    -0.7518     2.1377
C      3.5315    -0.2252     1.7377
H     -1.8492    -1.9973    -4.7277
H     -3.4203    -1.5323    -3.9560
H     -2.6640    -3.1334    -3.5754
H     -1.4017    -1.8035     1.4019
H     -3.4228    -1.2377     1.8842
H     -2.9302    -0.5020     0.3128
H     -2.3363     1.6127     1.5994
H     -3.1107     0.8737     3.0560
H     -6.6922    -0.6953     0.8604
H     -8.1740    -1.9854     2.3626
H     -8.1871    -1.5220     4.7982
H     -6.7089     0.2341     5.7343
H     -5.2244     1.5277     4.2494
H     -6.8305     3.4419     0.9043
H     -7.1805     5.7473     1.7185
H     -5.5232     6.7997     3.2330
H     -3.5118     5.5353     3.9406
H     -3.1461     3.2461     3.1504
H     -1.6627    -1.0123     3.6656
H     -0.0920    -1.6104     3.0429
H      0.3087     0.3943     4.3486
H     -0.9071     1.3397     3.4369
H      3.4182     2.7698     2.5197
H      3.6219     5.2094     2.6303
H      1.6192     6.6491     2.3905
H     -0.6081     5.6228     2.0264
H     -0.8388     3.1844     1.9067
H      2.4080     0.8163     4.7856
H      4.5557    -0.1503     5.4765
H      6.0796    -1.1462     3.7951
H      5.4436    -1.1559     1.3998
H      3.2901    -0.1974     0.6847
72
{"conf": 1, "E": 119.15, "rms": -1.0, "geom": "OH", "total_charge": 0, "CA_charge": 1, "smiles": "C[C:1]#[4N:2]->[Mn+:3]1(<-[3H-:4])(<-[5C-:5]#[O+:6])(<-[6C-:7]#[O+:8])<-[1N@H:9]([CH2:10][CH2:11][P:12]([c:13]2[cH:14][cH:15][cH:16][cH:17][cH:18]2)[c:19]2[cH:20][cH:21][cH:22][cH:23][cH:24]2)[CH2:25][CH2:26][2P:27]->1([c:28]1[cH:29][cH:30][cH:31][cH:32][cH:33]1)[c:34]1[cH:35][cH:36][cH:37][cH:38][cH:39]1", "smiles3D": "C([C:1]#[4N:2]->[Mn+:3]1(<-[3H-:4])(<-[5C-:5]#[O+:6])(<-[6C-:7]#[O+:8])<-[1N@@:9]([C:10]([C:11]([P:12]([c:13]2[c:14]([H:48])[c:15]([H:49])[c:16]([H:50])[c:17]([H:51])[c:18]2[H:52])[c:19]2[c:20]([H:53])[c:21]([H:54])[c:22]([H:55])[c:23]([H:56])[c:24]2[H:57])([H:46])[H:47])([H:44])[H:45])([H:43])[C:25]([H:58])([H:59])[C:26]([H:60])([H:61])[2P:27]->1([c:28]1[c:29]([H:62])[c:30]([H:63])[c:31]([H:64])[c:32]([H:65])[c:33]1[H:66])[c:34]1[c:35]([H:67])[c:36]([H:68])[c:37]([H:69])[c:38]([H:70])[c:39]1[H:71])([H:40])([H:41])[H:42]", "smiles3Dx": "C([C:1]#[4N:2]->[Mn+:3]1(<-[3H-:4])(<-[5C-:5]#[O+:6])(<-[6C-:7]#[O+:8])<-[1N@@:9]([C:10]([C:11]([P:12]([c:13]2[c:14]([H:48])[c:15]([H:49])[c:16]([H:50])[c:17]([H:51])[c:18]2[H:52])[c:19]2[c:20]([H:53])[c:21]([H:54])[c:22]([H:55])[c:23]([H:56])[c:24]2[H:57])([H:46])[H:47])([H:44])[H:45])([H:43])[C:25]([H:58])([H:59])[C:26]([H:60])([H:61])[2P:27]->1([c:28]1[c:29]([H:62])[c:30]([H:63])[c:31]([H:64])[c:32]([H:65])[c:33]1[H:66])[c:34]1[c:35]([H:67])[c:36]([H:68])[c:37]([H:69])[c:38]([H:70])[c:39]1[H:71])([H:40])([H:41])[H:42]", "dummies": []}
C      1.1879    -2.0699     4.3722
C      0.8351    -1.4521     3.0953
N      0.5422    -0.9390     2.0189
Mn     0.0000     0.0000     0.0000
H      1.1001    -1.1953    -0.8658
C     -1.3287     1.5161     1.0871
O     -2.0286     2.3164     1.6558
C      1.7397     1.4842     0.1208
O      2.6558     2.2669     0.1844
N     -1.8329    -1.3594    -0.3738
C     -1.4246    -2.5576    -0.9826
C     -0.6254    -3.4564    -0.0355
P     -1.7197    -4.1718     1.3074
C     -2.3899    -5.7026     0.5240
C     -1.5488    -6.6304    -0.1145
C     -2.0874    -7.7890    -0.6815
C     -3.4599    -8.0405    -0.5952
C     -4.2978    -7.1324     0.0601
C     -3.7643    -5.9663     0.6174
C     -0.5466    -4.9204     2.5211
C      0.7831    -5.2270     2.1861
C      1.6346    -5.7979     3.1393
C      1.1615    -6.0801     4.4232
C     -0.1653    -5.7939     4.7565
C     -1.0172    -5.2190     3.8079
C     -2.8010    -0.6354    -1.1436
C     -2.3241    -0.0754    -2.5219
P     -0.8430     0.9062    -2.2904
C      0.1737     0.5854    -3.7189
C      1.5272     0.2604    -3.5586
C      2.3367     0.0567    -4.6805
C      1.7980     0.1830    -5.9650
C      0.4501     0.5197    -6.1277
C     -0.3622     0.7201    -5.0085
C     -1.3021     2.6320    -2.3686
C     -2.5435     3.0700    -1.8778
C     -2.8779     4.4265    -1.9254
C     -1.9710     5.3559    -2.4441
C     -0.7245     4.9299    -2.9111
C     -0.3894     3.5739    -2.8722
H      1.4217    -1.2794     5.1141
H      0.3365    -2.6805     4.7352
H      2.0762    -2.7214     4.2358
H     -2.2085    -1.5450     0.4401
H     -0.7775    -2.3079    -1.8503
H     -2.3058    -3.1310    -1.3536
H     -0.1605    -4.2689    -0.6315
H      0.1868    -2.8721     0.4303
H     -0.4799    -6.4708    -0.1681
H     -1.4371    -8.4981    -1.1792
H     -3.8717    -8.9405    -1.0296
H     -5.3597    -7.3330     0.1332
H     -4.4174    -5.2690     1.1297
H      1.1726    -5.0289     1.1978
H      2.6604    -6.0251     2.8796
H      1.8211    -6.5240     5.1583
H     -0.5322    -6.0150     5.7505
H     -2.0434    -4.9998     4.0772
H     -3.6863    -1.2898    -1.3234
H     -3.1447     0.2218    -0.5259
H     -3.1255     0.5476    -2.9708
H     -2.1034    -0.9200    -3.2052
H      1.9641     0.1856    -2.5727
H      3.3843    -0.1924    -4.5556
H      2.4250     0.0264    -6.8328
H      0.0346     0.6219    -7.1214
H     -1.4025     0.9879    -5.1467
H     -3.2541     2.3780    -1.4549
H     -3.8431     4.7537    -1.5578
H     -2.2340     6.4066    -2.4759
H     -0.0162     5.6492    -3.3008
H      0.5846     3.2653    -3.2275
72
{"conf": 2, "E": 268.36, "rms": -1.0, "geom": "OH", "total_charge": 0, "CA_charge": 1, "smiles": "C[C:1]#[4N:2]->[Mn+:3]1(<-[3H-:4])(<-[5C-:5]#[O+:6])(<-[6C-:7]#[O+:8])<-[1N@H:9]([CH2:10][CH2:11][P:12]([c:13]2[cH:14][cH:15][cH:16][cH:17][cH:18]2)[c:19]2[cH:20][cH:21][cH:22][cH:23][cH:24]2)[CH2:25][CH2:26][2P:27]->1([c:28]1[cH:29][cH:30][cH:31][cH:32][cH:33]1)[c:34]1[cH:35][cH:36][cH:37][cH:38][cH:39]1", "smiles3D": "C([C:1]#[4N:2]->[Mn+:3]1(<-[3H-:4])(<-[5C-:5]#[O+:6])(<-[6C-:7]#[O+:8])<-[1N@@:9]([C:10]([C:11]([P:12]([c:13]2[c:14]([H:48])[c:15]([H:49])[c:16]([H:50])[c:17]([H:51])[c:18]2[H:52])[c:19]2[c:20]([H:53])[c:21]([H:54])[c:22]([H:55])[c:23]([H:56])[c:24]2[H:57])([H:46])[H:47])([H:44])[H:45])([H:43])[C:25]([H:58])([H:59])[C:26]([H:60])([H:61])[2P:27]->1([c:28]1[c:29]([H:62])[c:30]([H:63])[c:31]([H:64])[c:32]([H:65])[c:33]1[H:66])[c:34]1[c:35]([H:67])[c:36]([H:68])[c:37]([H:69])[c:38]([H:70])[c:39]1[H:71])([H:40])([H:41])[H:42]", "smiles3Dx": "C([C:1]#[4N:2]->[Mn+:3]1(<-[3H-:4])(<-[5C-:5]#[O+:6])(<-[6C-:7]#[O+:8])<-[1N@@:9]([C:10]([C:11]([P:12]([c:13]2[c:14]([H:48])[c:15]([H:49])[c:16]([H:50])[c:17]([H:51])[c:18]2[H:52])[c:19]2[c:20]([H:53])[c:21]([H:54])[c:22]([H:55])[c:23]([H:56])[c:24]2[H:57])([H:46])[H:47])([H:44])[H:45])([H:43])[C:25]([H:58])([H:59])[C:26]([H:60])([H:61])[2P:27]->1([c:28]1[c:29]([H:62])[c:30]([H:63])[c:31]([H:64])[c:32]([H:65])[c:33]1[H:66])[c:34]1[c:35]([H:67])[c:36]([H:68])[c:37]([H:69])[c:38]([H:70])[c:39]1[H:71])([H:40])([H:41])[H:42]", "dummies": []}
C     -1.5759     4.1862     1.4962
C     -1.4544     2.9283     0.8490
N     -1.1616     1.8002     0.4302
Mn     0.0000     0.0000     0.0000
H     -0.5473    -0.1477    -1.6847
C      0.4749     0.1204     2.2634
O      0.7676     0.2961     3.4092
C     -1.5627    -1.6025     0.6225
O     -2.3584    -2.3856     1.1772
N      1.9170     1.2101    -0.5698
C      2.1992     0.9580    -1.9733
C      2.5425     2.2645    -2.6469
P      2.5618     1.8415    -4.4647
C      4.1355     1.2561    -5.2967
C      4.0461     0.5310    -6.4891
C      5.2260     0.0158    -7.0574
C      6.4497     0.3024    -6.4916
C      6.5476     1.0332    -5.3137
C      5.3561     1.4736    -4.6822
C      1.3065     2.6679    -5.5184
C      0.6222     1.9548    -6.4952
C     -0.3961     2.5664    -7.2256
C     -0.7056     3.9115    -7.0048
C     -0.0581     4.6090    -5.9920
C      1.0090     4.0208    -5.3016
C      2.9772     0.7383     0.2946
C      3.3246    -0.8123     0.2349
P      1.8650    -1.7112    -0.1984
C      2.0335    -2.2648    -1.9069
C      3.2742    -2.7032    -2.3777
C      3.3783    -3.1552    -3.7127
C      2.2631    -3.4078    -4.4695
C      0.9673    -2.9458    -3.9815
C      0.8908    -2.5456    -2.6336
C      1.6652    -3.1422     0.8455
C      1.8785    -3.0464     2.2433
C      1.5009    -4.1167     3.0742
C      1.0229    -5.3231     2.5513
C      0.7008    -5.3656     1.1794
C      1.0271    -4.2842     0.3359
H     -0.4298     4.3167     1.8319
H     -2.1233     4.1882     2.4999
H     -1.7639     5.0782     0.8199
H      1.7060     2.0749    -0.3535
H      1.3421     0.5391    -2.4132
H      3.0463     0.2284    -2.1332
H      1.7801     3.0373    -2.5101
H      3.5253     2.6649    -2.3663
H      3.1099     0.3505    -6.9493
H      5.1528    -0.5565    -7.9617
H      7.3640    -0.1122    -6.9224
H      7.4927     1.2429    -4.8574
H      5.4420     2.0535    -3.7604
H      0.8097     0.9002    -6.6188
H     -0.9118     2.0056    -7.9908
H     -1.4996     4.3703    -7.5550
H     -0.3435     5.6335    -5.7672
H      1.5338     4.5886    -4.5336
H      3.9193     1.3087     0.0172
H      2.7033     1.0111     1.3332
H      3.6838    -1.0904     1.3064
H      4.1850    -0.9714    -0.4156
H      4.2285    -2.5558    -1.8662
H      4.3548    -3.5255    -4.0902
H      2.2823    -3.8025    -5.4608
H      0.0849    -3.1059    -4.5383
H     -0.0527    -2.2706    -2.2537
H      2.2431    -2.1749     2.6732
H      1.6577    -4.0312     4.1585
H      0.7647    -6.1405     3.1900
H      0.2319    -6.2736     0.7616
H      0.7057    -4.3585    -0.6733
72
{"conf": 3, "E": 247.5, "rms": -1.0, "geom": "OH", "total_charge": 0, "CA_charge": 1, "smiles": "C[C:1]#[4N:2]->[Mn+:3]1(<-[3H-:4])(<-[5C-:5]#[O+:6])(<-[6C-:7]#[O+:8])<-[1N@H:9]([CH2:10][CH2:11][P:12]([c:13]2[cH:14][cH:15][cH:16][cH:17][cH:18]2)[c:19]2[cH:20][cH:21][cH:22][cH:23][cH:24]2)[CH2:25][CH2:26][2P:27]->1([c:28]1[cH:29][cH:30][cH:31][cH:32][cH:33]1)[c:34]1[cH:35][cH:36][cH:37][cH:38][cH:39]1", "smiles3D": "C([C:1]#[4N:2]->[Mn+:3]1(<-[3H-:4])(<-[5C-:5]#[O+:6])(<-[6C-:7]#[O+:8])<-[1N@@:9]([C:10]([C:11]([P:12]([c:13]2[c:14]([H:48])[c:15]([H:49])[c:16]([H:50])[c:17]([H:51])[c:18]2[H:52])[c:19]2[c:20]([H:53])[c:21]([H:54])[c:22]([H:55])[c:23]([H:56])[c:24]2[H:57])([H:46])[H:47])([H:44])[H:45])([H:43])[C:25]([H:58])([H:59])[C:26]([H:60])([H:61])[2P:27]->1([c:28]1[c:29]([H:62])[c:30]([H:63])[c:31]([H:64])[c:32]([H:65])[c:33]1[H:66])[c:34]1[c:35]([H:67])[c:36]([H:68])[c:37]([H:69])[c:38]([H:70])[c:39]1[H:71])([H:40])([H:41])[H:42]", "smiles3Dx": "C([C:1]#[4N:2]->[Mn+:3]1(<-[3H-:4])(<-[5C-:5]#[O+:6])(<-[6C-:7]#[O+:8])<-[1N@@:9]([C:10]([C:11]([P:12]([c:13]2[c:14]([H:48])[c:15]([H:49])[c:16]([H:50])[c:17]([H:51])[c:18]2[H:52])[c:19]2[c:20]([H:53])[c:21]([H:54])[c:22]([H:55])[c:23]([H:56])[c:24]2[H:57])([H:46])[H:47])([H:44])[H:45])([H:43])[C:25]([H:58])([H:59])[C:26]([H:60])([H:61])[2P:27]->1([c:28]1[c:29]([H:62])[c:30]([H:63])[c:31]([H:64])[c:32]([H:65])[c:33]1[H:66])[c:34]1[c:35]([H:67])[c:36]([H:68])[c:37]([H:69])[c:38]([H:70])[c:39]1[H:71])([H:40])([H:41])[H:42]", "dummies": []}
C      0.6786     2.2086    -3.9997
C     -0.1499     1.5737    -2.9697
N     -0.3860     0.9647    -1.9500
Mn     0.0000     0.0000     0.0000
H     -1.0355    -1.4040    -0.4728
C      1.2988     1.8275     0.3586
O      1.9475     2.8049     0.3395
C     -1.6622     1.0177     1.0171
O     -2.5974     1.2919     1.7555
N      1.9498    -0.8899    -0.8512
C      1.6753    -2.1058    -1.7021
C      1.9801    -1.7783    -3.2085
P      1.1543    -2.9527    -4.4910
C     -0.6061    -3.3605    -3.9931
C     -1.7053    -2.8653    -4.7177
C     -2.9571    -3.5157    -4.6337
C     -3.1598    -4.5037    -3.6781
C     -2.0905    -4.9577    -2.9127
C     -0.8117    -4.4026    -3.0837
C      1.0304    -1.8702    -5.9917
C      0.2813    -2.3222    -7.0679
C     -0.1275    -1.4280    -8.0710
C      0.1971    -0.0770    -7.9643
C      1.0955     0.3446    -6.9983
C      1.5866    -0.5710    -6.0495
C      2.8449    -1.1179     0.2613
C      2.2011    -2.0895     1.3172
P      0.8225    -1.1875     2.0660
C     -0.3917    -2.3532     2.6959
C     -1.7099    -2.1718     2.3095
C     -2.7293    -2.8364     3.0040
C     -2.3328    -3.7786     3.9735
C     -1.0345    -4.1306     4.1274
C     -0.0025    -3.4008     3.5211
C      1.4276    -0.0564     3.3247
C      2.7640     0.1016     3.5866
C      3.2346     1.3077     4.1284
C      2.3363     2.2930     4.5794
C      0.9548     2.0402     4.4645
C      0.4652     0.8474     3.8547
H      0.4004     1.9337    -4.9785
H      0.6397     3.2630    -3.9396
H      1.7036     1.9239    -3.8372
H      2.3056    -0.2816    -1.3623
H      2.4138    -2.8945    -1.4488
H      0.6356    -2.4632    -1.6245
H      3.0483    -1.7495    -3.3977
H      1.5878    -0.7835    -3.3499
H     -1.5885    -2.0857    -5.4435
H     -3.7959    -3.1836    -5.2454
H     -4.1363    -4.9405    -3.5620
H     -2.2610    -5.7180    -2.1660
H      0.0022    -4.8526    -2.5345
H     -0.0085    -3.3674    -7.1449
H     -0.7604    -1.7566    -8.8783
H     -0.2375     0.6601    -8.6415
H      1.3907     1.3863    -6.9602
H      2.2789    -0.2264    -5.3180
H      3.7755    -1.5600    -0.1120
H      3.1320    -0.1807     0.7698
H      2.9375    -2.2791     2.1204
H      1.8097    -3.0185     0.8435
H     -2.0244    -1.5227     1.4971
H     -3.7329    -2.6186     2.8216
H     -3.0746    -4.2465     4.5396
H     -0.7196    -4.8939     4.8078
H      1.0276    -3.5654     3.6480
H      3.4884    -0.5835     3.2153
H      4.2854     1.4817     4.2412
H      2.6866     3.2615     4.8478
H      0.2544     2.8057     4.7708
H     -0.5861     0.6798     3.8158
72
{"conf": 4, "E": 127.06, "rms": -1.0, "geom": "OH", "total_charge": 0, "CA_charge": 1, "smiles": "C[C:1]#[4N:2]->[Mn+:3]1(<-[3H-:4])(<-[5C-:5]#[O+:6])(<-[6C-:7]#[O+:8])<-[1N@H:9]([CH2:10][CH2:11][P:12]([c:13]2[cH:14][cH:15][cH:16][cH:17][cH:18]2)[c:19]2[cH:20][cH:21][cH:22][cH:23][cH:24]2)[CH2:25][CH2:26][2P:27]->1([c:28]1[cH:29][cH:30][cH:31][cH:32][cH:33]1)[c:34]1[cH:35][cH:36][cH:37][cH:38][cH:39]1", "smiles3D": "C([C:1]#[4N:2]->[Mn+:3]1(<-[3H-:4])(<-[5C-:5]#[O+:6])(<-[6C-:7]#[O+:8])<-[1N@@:9]([C:10]([C:11]([P:12]([c:13]2[c:14]([H:48])[c:15]([H:49])[c:16]([H:50])[c:17]([H:51])[c:18]2[H:52])[c:19]2[c:20]([H:53])[c:21]([H:54])[c:22]([H:55])[c:23]([H:56])[c:24]2[H:57])([H:46])[H:47])([H:44])[H:45])([H:43])[C:25]([H:58])([H:59])[C:26]([H:60])([H:61])[2P:27]->1([c:28]1[c:29]([H:62])[c:30]([H:63])[c:31]([H:64])[c:32]([H:65])[c:33]1[H:66])[c:34]1[c:35]([H:67])[c:36]([H:68])[c:37]([H:69])[c:38]([H:70])[c:39]1[H:71])([H:40])([H:41])[H:42]", "smiles3Dx": "C([C:1]#[4N:2]->[Mn+:3]1(<-[3H-:4])(<-[5C-:5]#[O+:6])(<-[6C-:7]#[O+:8])<-[1N@@:9]([C:10]([C:11]([P:12]([c:13]2[c:14]([H:48])[c:15]([H:49])[c:16]([H:50])[c:17]([H:51])[c:18]2[H:52])[c:19]2[c:20]([H:53])[c:21]([H:54])[c:22]([H:55])[c:23]([H:56])[c:24]2[H:57])([H:46])[H:47])([H:44])[H:45])([H:43])[C:25]([H:58])([H:59])[C:26]([H:60])([H:61])[2P:27]->1([c:28]1[c:29]([H:62])[c:30]([H:63])[c:31]([H:64])[c:32]([H:65])[c:33]1[H:66])[c:34]1[c:35]([H:67])[c:36]([H:68])[c:37]([H:69])[c:38]([H:70])[c:39]1[H:71])([H:40])([H:41])[H:42]", "dummies": []}
C      0.5410     4.0657    -2.8317
C      0.3825     2.8734    -1.9956
N      0.2503     1.8721    -1.2954
Mn     0.0000     0.0000     0.0000
H     -0.8343     0.9988     1.2987
C      1.0896    -1.2043    -1.6130
O      1.6696    -1.8393    -2.4557
C      2.0010     0.3525     1.0535
O      3.0538     0.5406     1.6100
N     -2.0498    -0.6027    -0.8848
C     -3.0768     0.0203    -0.1473
C     -3.2069     1.5176    -0.4958
P     -4.5643     1.9066    -1.7383
C     -4.3225     0.6117    -3.0398
C     -3.4327     0.8696    -4.0915
C     -3.1938    -0.0969    -5.0733
C     -3.8435    -1.3331    -5.0051
C     -4.7233    -1.6075    -3.9539
C     -4.9580    -0.6415    -2.9701
C     -6.1769     1.4553    -0.9419
C     -6.2954     1.2638     0.4461
C     -7.5439     1.0076     1.0185
C     -8.6823     0.9451     0.2120
C     -8.5773     1.1442    -1.1670
C     -7.3293     1.4062    -1.7392
C     -2.1484    -2.0298    -0.8932
C     -2.0009    -2.7469     0.4844
P     -0.4981    -2.2056     1.2953
C     -0.9073    -2.0765     3.0261
C     -0.5611    -0.9255     3.7454
C     -0.8463    -0.8403     5.1109
C     -1.4671    -1.9094     5.7632
C     -1.8063    -3.0639     5.0507
C     -1.5270    -3.1488     3.6851
C      0.6968    -3.5262     1.1449
C      1.5745    -3.8077     2.2053
C      2.5260    -4.8242     2.0799
C      2.6208    -5.5546     0.8916
C      1.7667    -5.2655    -0.1750
C      0.8098    -4.2523    -0.0544
H      0.7405     4.9501    -2.1889
H      1.3921     3.9155    -3.5266
H     -0.3860     4.2310    -3.4161
H     -2.0706    -0.3146    -1.7554
H     -4.0556    -0.4816    -0.3190
H     -2.8343    -0.0723     0.9343
H     -3.3861     2.1126     0.4239
H     -2.2512     1.8716    -0.9217
H     -2.9229     1.8189    -4.1459
H     -2.5084     0.1136    -5.8873
H     -3.6600    -2.0802    -5.7662
H     -5.2204    -2.5701    -3.9010
H     -5.6325    -0.8813    -2.1605
H     -5.4367     1.3242     1.0917
H     -7.6298     0.8601     2.0898
H     -9.6473     0.7512     0.6584
H     -9.4650     1.1044    -1.7883
H     -7.2621     1.5726    -2.8034
H     -1.3557    -2.4172    -1.5620
H     -3.1268    -2.3241    -1.3398
H     -2.8711    -2.4979     1.1223
H     -1.9691    -3.8455     0.3274
H     -0.0579    -0.1039     3.2570
H     -0.5752     0.0488     5.6657
H     -1.6811    -1.8457     6.8199
H     -2.2832    -3.8916     5.5579
H     -1.7838    -4.0499     3.1439
H      1.5343    -3.2388     3.1244
H      3.1936    -5.0438     2.9027
H      3.3597    -6.3405     0.7964
H      1.8470    -5.8263    -1.0984
H      0.1640    -4.0447    -0.8949
72
{"conf": 5, "E": 167.58, "rms": -1.0, "geom": "OH", "total_charge": 0, "CA_charge": 1, "smiles": "C[C:1]#[4N:2]->[Mn+:3]1(<-[3H-:4])(<-[5C-:5]#[O+:6])(<-[6C-:7]#[O+:8])<-[1N@H:9]([CH2:10][CH2:11][P:12]([c:13]2[cH:14][cH:15][cH:16][cH:17][cH:18]2)[c:19]2[cH:20][cH:21][cH:22][cH:23][cH:24]2)[CH2:25][CH2:26][2P:27]->1([c:28]1[cH:29][cH:30][cH:31][cH:32][cH:33]1)[c:34]1[cH:35][cH:36][cH:37][cH:38][cH:39]1", "smiles3D": "C([C:1]#[4N:2]->[Mn+:3]1(<-[3H-:4])(<-[5C-:5]#[O+:6])(<-[6C-:7]#[O+:8])<-[1N@@:9]([C:10]([C:11]([P:12]([c:13]2[c:14]([H:48])[c:15]([H:49])[c:16]([H:50])[c:17]([H:51])[c:18]2[H:52])[c:19]2[c:20]([H:53])[c:21]([H:54])[c:22]([H:55])[c:23]([H:56])[c:24]2[H:57])([H:46])[H:47])([H:44])[H:45])([H:43])[C:25]([H:58])([H:59])[C:26]([H:60])([H:61])[2P:27]->1([c:28]1[c:29]([H:62])[c:30]([H:63])[c:31]([H:64])[c:32]([H:65])[c:33]1[H:66])[c:34]1[c:35]([H:67])[c:36]([H:68])[c:37]([H:69])[c:38]([H:70])[c:39]1[H:71])([H:40])([H:41])[H:42]", "smiles3Dx": "C([C:1]#[4N:2]->[Mn+:3]1(<-[3H-:4])(<-[5C-:5]#[O+:6])(<-[6C-:7]#[O+:8])<-[1N@@:9]([C:10]([C:11]([P:12]([c:13]2[c:14]([H:48])[c:15]([H:49])[c:16]([H:50])[c:17]([H:51])[c:18]2[H:52])[c:19]2[c:20]([H:53])[c:21]([H:54])[c:22]([H:55])[c:23]([H:56])[c:24]2[H:57])([H:46])[H:47])([H:44])[H:45])([H:43])[C:25]([H:58])([H:59])[C:26]([H:60])([H:61])[2P:27]->1([c:28]1[c:29]([H:62])[c:30]([H:63])[c:31]([H:64])[c:32]([H:65])[c:33]1[H:66])[c:34]1[c:35]([H:67])[c:36]([H:68])[c:37]([H:69])[c:38]([H:70])[c:39]1[H:71])([H:40])([H:41])[H:42]", "dummies": []}
C     -4.5307    -2.0411     0.3221
C     -3.1990    -1.4435     0.2127
N     -2.0826    -0.9396     0.1302
Mn     0.0000     0.0000     0.0000
H      0.6524    -1.5837    -0.6746
C     -0.8397     1.9455     0.8798
O     -1.2879     2.9664     1.3389
C      0.5603    -0.7062     2.1080
O      0.8500    -1.0801     3.2166
N     -0.3253     0.8446    -2.1322
C     -0.3173    -0.2927    -2.9590
C     -1.1918    -0.2264    -4.2286
P     -0.5215     0.6821    -5.7389
C     -1.2368     2.3868    -5.6988
C     -2.5957     2.5389    -6.0126
C     -3.2007     3.7952    -5.9535
C     -2.4472     4.9127    -5.5847
C     -1.0931     4.7722    -5.2658
C     -0.4887     3.5120    -5.3200
C      1.3150     0.6456    -5.9209
C      1.9758     1.6840    -6.5886
C      3.3688     1.6413    -6.7577
C      4.0960     0.5344    -6.3167
C      3.4330    -0.5371    -5.7268
C      2.0423    -0.4986    -5.5593
C      0.6318     1.8840    -2.5238
C      1.6167     2.4656    -1.4627
P      2.2633     1.1679    -0.4199
C      3.4893     0.2820    -1.3684
C      4.4450     0.9749    -2.1322
C      5.4031     0.2689    -2.8684
C      5.4235    -1.1295    -2.8417
C      4.4887    -1.8225    -2.0627
C      3.5397    -1.1175    -1.3125
C      3.1117     1.8921     0.9750
C      3.6255     1.0476     1.9727
C      4.3055     1.5794     3.0695
C      4.4805     2.9586     3.1731
C      3.9705     3.8112     2.1856
C      3.2960     3.2811     1.0829
H     -5.2729    -1.3744    -0.1560
H     -4.5290    -3.0283    -0.1829
H     -4.7941    -2.1702     1.3930
H     -1.1725     1.2061    -2.1230
H     -0.7135    -1.1195    -2.3423
H      0.7187    -0.5641    -3.2278
H     -2.2000     0.1864    -3.9756
H     -1.3533    -1.2714    -4.5710
H     -3.1884     1.6774    -6.2977
H     -4.2487     3.8982    -6.1852
H     -2.9198     5.8851    -5.5459
H     -0.5189     5.6413    -4.9810
H      0.5515     3.4228    -5.0503
H      1.4314     2.5274    -6.9914
H      3.8808     2.4636    -7.2535
H      5.1617     0.5027    -6.4436
H      3.9887    -1.4144    -5.4125
H      1.5381    -1.3718    -5.1559
H      0.0378     2.7467    -2.9017
H      1.2531     1.5323    -3.3705
H      1.0666     3.1908    -0.8295
H      2.4488     3.0016    -1.9725
H      4.4733     2.0532    -2.1504
H      6.1447     0.8060    -3.4513
H      6.1697    -1.6788    -3.4102
H      4.5114    -2.9050    -2.0202
H      2.8527    -1.6682    -0.6830
H      3.4981    -0.0255     1.8948
H      4.7050     0.9311     3.8329
H      5.0081     3.3750     4.0177
H      4.1111     4.8853     2.2658
H      2.9380     3.9623     0.3296
72
{"conf": 6, "E": 130.71, "rms": -1.0, "geom": "OH", "total_charge": 0, "CA_charge": 1, "smiles": "C[C:1]#[4N:2]->[Mn+:3]1(<-[3H-:4])(<-[5C-:5]#[O+:6])(<-[6C-:7]#[O+:8])<-[1N@H:9]([CH2:10][CH2:11][P:12]([c:13]2[cH:14][cH:15][cH:16][cH:17][cH:18]2)[c:19]2[cH:20][cH:21][cH:22][cH:23][cH:24]2)[CH2:25][CH2:26][2P:27]->1([c:28]1[cH:29][cH:30][cH:31][cH:32][cH:33]1)[c:34]1[cH:35][cH:36][cH:37][cH:38][cH:39]1", "smiles3D": "C([C:1]#[4N:2]->[Mn+:3]1(<-[3H-:4])(<-[5C-:5]#[O+:6])(<-[6C-:7]#[O+:8])<-[1N@@:9]([C:10]([C:11]([P:12]([c:13]2[c:14]([H:48])[c:15]([H:49])[c:16]([H:50])[c:17]([H:51])[c:18]2[H:52])[c:19]2[c:20]([H:53])[c:21]([H:54])[c:22]([H:55])[c:23]([H:56])[c:24]2[H:57])([H:46])[H:47])([H:44])[H:45])([H:43])[C:25]([H:58])([H:59])[C:26]([H:60])([H:61])[2P:27]->1([c:28]1[c:29]([H:62])[c:30]([H:63])[c:31]([H:64])[c:32]([H:65])[c:33]1[H:66])[c:34]1[c:35]([H:67])[c:36]([H:68])[c:37]([H:69])[c:38]([H:70])[c:39]1[H:71])([H:40])([H:41])[H:42]", "smiles3Dx": "C([C:1]#[4N:2]->[Mn+:3]1(<-[3H-:4])(<-[5C-:5]#[O+:6])(<-[6C-:7]#[O+:8])<-[1N@@:9]([C:10]([C:11]([P:12]([c:13]2[c:14]([H:48])[c:15]([H:49])[c:16]([H:50])[c:17]([H:51])[c:18]2[H:52])[c:19]2[c:20]([H:53])[c:21]([H:54])[c:22]([H:55])[c:23]([H:56])[c:24]2[H:57])([H:46])[H:47])([H:44])[H:45])([H:43])[C:25]([H:58])([H:59])[C:26]([H:60])([H:61])[2P:27]->1([c:28]1[c:29]([H:62])[c:30]([H:63])[c:31]([H:64])[c:32]([H:65])[c:33]1[H:66])[c:34]1[c:35]([H:67])[c:36]([H:68])[c:37]([H:69])[c:38]([H:70])[c:39]1[H:71])([H:40])([H:41])[H:42]", "dummies": []}
C     -2.8455    -3.8916     1.2759
C     -1.9936    -2.7614     0.9021
N     -1.2898    -1.8024     0.5866
Mn     0.0000     0.0000     0.0000
H      0.0828    -0.6221    -1.7284
C     -0.0795     0.7441     2.1637
O     -0.1060     1.1413     3.3017
C      1.9433    -1.1155     0.4863
O      2.9639    -1.7070     0.7364
N     -1.7397     1.3921    -0.5959
C     -2.9032     0.6231    -0.7637
C     -3.6037     0.3716     0.5834
P     -4.8528     1.7058     1.0378
C     -4.8150     1.6470     2.8875
C     -3.6023     1.6907     3.6008
C     -3.5979     1.5823     4.9985
C     -4.8010     1.4010     5.6931
C     -6.0125     1.3413     4.9862
C     -6.0176     1.4641     3.5911
C     -4.1441     3.3384     0.5014
C     -3.3886     4.1752     1.3550
C     -2.8391     5.3658     0.8713
C     -3.0305     5.7337    -0.4645
C     -3.7951     4.9254    -1.3101
C     -4.3516     3.7362    -0.8275
C     -1.3203     2.0836    -1.7650
C     -0.1351     3.0696    -1.5268
P      1.2003     2.2037    -0.7052
C      2.5191     2.1282    -1.9062
C      2.9092     0.8972    -2.4462
C      3.9523     0.8400    -3.3773
C      4.6123     2.0128    -3.7690
C      4.2202     3.2443    -3.2401
C      3.1676     3.3042    -2.3233
C      1.7370     3.2498     0.6454
C      0.7869     3.8375     1.4947
C      1.1969     4.6315     2.5703
C      2.5595     4.8131     2.8219
C      3.5136     4.1681     2.0313
C      3.1043     3.3742     0.9525
H     -3.2443    -3.7330     2.2981
H     -2.2533    -4.8328     1.2511
H     -3.6900    -3.9693     0.5588
H     -1.8555     2.0050     0.0746
H     -2.5969    -0.3519    -1.1978
H     -3.6265     1.1019    -1.4584
H     -2.8229     0.2751     1.3617
H     -4.1507    -0.5949     0.5465
H     -2.6574     1.8127     3.0796
H     -2.6600     1.6324     5.5416
H     -4.8003     1.2954     6.7762
H     -6.9478     1.2036     5.5222
H     -6.9594     1.4125     3.0578
H     -3.2338     3.9383     2.3935
H     -2.2535     6.0020     1.5241
H     -2.5955     6.6466    -0.8415
H     -3.9551     5.2204    -2.3406
H     -4.9431     3.1178    -1.4874
H     -2.1633     2.6676    -2.1820
H     -1.0142     1.3343    -2.5334
H     -0.4746     3.9198    -0.9019
H      0.2212     3.4598    -2.5037
H      2.4134    -0.0186    -2.1492
H      4.2498    -0.1163    -3.7890
H      5.4226     1.9689    -4.4864
H      4.7250     4.1524    -3.5533
H      2.8709     4.2615    -1.9249
H     -0.2709     3.6641     1.3524
H      0.4613     5.0961     3.2167
H      2.8772     5.4297     3.6538
H      4.5678     4.2836     2.2489
H      3.8498     2.8555     0.3690
72
{"conf": 7, "E": 336.87, "rms": -1.0, "geom": "OH", "total_charge": 0, "CA_charge": 1, "smiles": "C[C:1]#[4N:2]->[Mn+:3]1(<-[3H-:4])(<-[5C-:5]#[O+:6])(<-[6C-:7]#[O+:8])<-[1N@H:9]([CH2:10][CH2:11][P:12]([c:13]2[cH:14][cH:15][cH:16][cH:17][cH:18]2)[c:19]2[cH:20][cH:21][cH:22][cH:23][cH:24]2)[CH2:25][CH2:26][2P:27]->1([c:28]1[cH:29][cH:30][cH:31][cH:32][cH:33]1)[c:34]1[cH:35][cH:36][cH:37][cH:38][cH:39]1", "smiles3D": "C([C:1]#[4N:2]->[Mn+:3]1(<-[3H-:4])(<-[5C-:5]#[O+:6])(<-[6C-:7]#[O+:8])<-[1N@@:9]([C:10]([C:11]([P:12]([c:13]2[c:14]([H:48])[c:15]([H:49])[c:16]([H:50])[c:17]([H:51])[c:18]2[H:52])[c:19]2[c:20]([H:53])[c:21]([H:54])[c:22]([H:55])[c:23]([H:56])[c:24]2[H:57])([H:46])[H:47])([H:44])[H:45])([H:43])[C:25]([H:58])([H:59])[C:26]([H:60])([H:61])[2P:27]->1([c:28]1[c:29]([H:62])[c:30]([H:63])[c:31]([H:64])[c:32]([H:65])[c:33]1[H:66])[c:34]1[c:35]([H:67])[c:36]([H:68])[c:37]([H:69])[c:38]([H:70])[c:39]1[H:71])([H:40])([H:41])[H:42]", "smiles3Dx": "C([C:1]#[4N:2]->[Mn+:3]1(<-[3H-:4])(<-[5C-:5]#[O+:6])(<-[6C-:7]#[O+:8])<-[1N@@:9]([C:10]([C:11]([P:12]([c:13]2[c:14]([H:48])[c:15]([H:49])[c:16]([H:50])[c:17]([H:51])[c:18]2[H:52])[c:19]2[c:20]([H:53])[c:21]([H:54])[c:22]([H:55])[c:23]([H:56])[c:24]2[H:57])([H:46])[H:47])([H:44])[H:45])([H:43])[C:25]([H:58])([H:59])[C:26]([H:60])([H:61])[2P:27]->1([c:28]1[c:29]([H:62])[c:30]([H:63])[c:31]([H:64])[c:32]([H:65])[c:33]1[H:66])[c:34]1[c:35]([H:67])[c:36]([H:68])[c:37]([H:69])[c:38]([H:70])[c:39]1[H:71])([H:40])([H:41])[H:42]", "dummies": []}
C      1.6507    -4.7061    -0.1911
C      1.2109    -3.3116    -0.1771
N      0.8381    -2.1368    -0.1702
Mn     0.0000     0.0000     0.0000
H     -1.3569    -1.0065    -0.7298
C      1.6589     1.2525     0.9583
O      2.5267     1.9166     1.4704
C      0.0918    -1.1003     2.0076
O      0.1332    -1.6770     3.0654
N     -0.2006     1.3333    -1.9295
C     -1.5621     1.3610    -2.2419
C     -2.3698     1.6031    -0.9602
P     -2.9590     3.3783    -0.8322
C     -1.3930     4.2747    -0.4442
C     -0.9283     5.2383    -1.3498
C      0.2773     5.9060    -1.1086
C      1.0255     5.6116     0.0371
C      0.5676     4.6487     0.9422
C     -0.6379     3.9777     0.7027
C     -3.8666     3.4728     0.7769
C     -4.7837     4.5186     0.9631
C     -5.4988     4.6267     2.1603
C     -5.2943     3.6968     3.1861
C     -4.3736     2.6597     3.0143
C     -3.6608     2.5452     1.8155
C      0.6036     1.0300    -3.0571
C      2.0623     0.8220    -2.6731
P      2.1025    -0.5718    -1.5703
C      3.7334    -0.6169    -0.8148
C      4.2848    -1.8466    -0.4122
C      5.5484    -1.8982     0.1847
C      6.2672    -0.7214     0.4078
C      5.7264     0.5060     0.0251
C      4.4678     0.5637    -0.5845
C      2.0245    -1.9294    -2.7444
C      3.1894    -2.3723    -3.3931
C      3.1188    -3.3938    -4.3463
C      1.8863    -3.9565    -4.6854
C      0.7170    -3.4881    -4.0814
C      0.7831    -2.4722    -3.1226
H      0.8219    -5.3572     0.1508
H      2.5176    -4.8291     0.4916
H      1.9430    -4.9893    -1.2236
H      0.0380     2.1797    -1.6663
H     -1.7816     2.1613    -2.9889
H     -1.8672     0.3803    -2.6726
H     -1.7215     1.3483    -0.0996
H     -3.2628     0.9401    -0.9479
H     -1.4931     5.4605    -2.2475
H      0.6351     6.6455    -1.8148
H      1.9591     6.1279     0.2200
H      1.1500     4.4161     1.8262
H     -0.9680     3.2219     1.4015
H     -4.9558     5.2405     0.1730
H     -6.2127     5.4316     2.2938
H     -5.8496     3.7783     4.1138
H     -4.2124     1.9416     3.8110
H     -2.9629     1.7301     1.7128
H      0.2280     0.1175    -3.5684
H      0.5529     1.8757    -3.7845
H      2.4318     1.7320    -2.1678
H      2.6743     0.6158    -3.5775
H      3.7650    -2.7724    -0.5895
H      5.9709    -2.8511     0.4731
H      7.2436    -0.7615     0.8738
H      6.2818     1.4178     0.2089
H      4.0861     1.5333    -0.8486
H      4.1505    -1.9228    -3.1808
H      4.0217    -3.7373    -4.8346
H      1.8349    -4.7435    -5.4260
H     -0.2410    -3.9073    -4.3607
H     -0.1353    -2.1147    -2.6744
72
{"conf": 8, "E": 139.05, "rms": -1.0, "geom": "OH", "total_charge": 0, "CA_charge": 1, "smiles": "C[C:1]#[4N:2]->[Mn+:3]1(<-[3H-:4])(<-[5C-:5]#[O+:6])(<-[6C-:7]#[O+:8])<-[1N@H:9]([CH2:10][CH2:11][P:12]([c:13]2[cH:14][cH:15][cH:16][cH:17][cH:18]2)[c:19]2[cH:20][cH:21][cH:22][cH:23][cH:24]2)[CH2:25][CH2:26][2P:27]->1([c:28]1[cH:29][cH:30][cH:31][cH:32][cH:33]1)[c:34]1[cH:35][cH:36][cH:37][cH:38][cH:39]1", "smiles3D": "C([C:1]#[4N:2]->[Mn+:3]1(<-[3H-:4])(<-[5C-:5]#[O+:6])(<-[6C-:7]#[O+:8])<-[1N@@:9]([C:10]([C:11]([P:12]([c:13]2[c:14]([H:48])[c:15]([H:49])[c:16]([H:50])[c:17]([H:51])[c:18]2[H:52])[c:19]2[c:20]([H:53])[c:21]([H:54])[c:22]([H:55])[c:23]([H:56])[c:24]2[H:57])([H:46])[H:47])([H:44])[H:45])([H:43])[C:25]([H:58])([H:59])[C:26]([H:60])([H:61])[2P:27]->1([c:28]1[c:29]([H:62])[c:30]([H:63])[c:31]([H:64])[c:32]([H:65])[c:33]1[H:66])[c:34]1[c:35]([H:67])[c:36]([H:68])[c:37]([H:69])[c:38]([H:70])[c:39]1[H:71])([H:40])([H:41])[H:42]", "smiles3Dx": "C([C:1]#[4N:2]->[Mn+:3]1(<-[3H-:4])(<-[5C-:5]#[O+:6])(<-[6C-:7]#[O+:8])<-[1N@@:9]([C:10]([C:11]([P:12]([c:13]2[c:14]([H:48])[c:15]([H:49])[c:16]([H:50])[c:17]([H:51])[c:18]2[H:52])[c:19]2[c:20]([H:53])[c:21]([H:54])[c:22]([H:55])[c:23]([H:56])[c:24]2[H:57])([H:46])[H:47])([H:44])[H:45])([H:43])[C:25]([H:58])([H:59])[C:26]([H:60])([H:61])[2P:27]->1([c:28]1[c:29]([H:62])[c:30]([H:63])[c:31]([H:64])[c:32]([H:65])[c:33]1[H:66])[c:34]1[c:35]([H:67])[c:36]([H:68])[c:37]([H:69])[c:38]([H:70])[c:39]1[H:71])([H:40])([H:41])[H:42]", "dummies": []}
C     -2.1415    -3.6921    -2.5556
C     -1.5084    -2.6176    -1.7980
N     -0.9831    -1.7067    -1.1653
Mn     0.0000     0.0000     0.0000
H      0.1226    -1.0935     1.4778
C     -0.2207     1.3525    -1.8397
O     -0.3441     2.0597    -2.8086
C     -2.0208     0.7589     0.7619
O     -3.0875     1.1477     1.1670
N      2.1525    -0.5594    -0.6203
C      2.6571    -1.4774     0.3198
C      3.8126    -2.3565    -0.1945
P      5.2916    -2.4936     0.9676
C      5.8726    -0.7593     1.2315
C      5.7402    -0.1074     2.4694
C      6.2052     1.2048     2.6264
C      6.7874     1.8765     1.5443
C      6.9251     1.2318     0.3100
C      6.4688    -0.0821     0.1575
C      4.8487    -3.1527     2.6433
C      5.8789    -3.7309     3.4013
C      5.6489    -4.1527     4.7150
C      4.3881    -3.9804     5.2926
C      3.3537    -3.4089     4.5477
C      3.5804    -2.9934     3.2314
C      2.9203     0.6408    -0.7577
C      3.0172     1.5845     0.4859
P      1.3988     1.8275     1.2123
C      1.6306     1.6009     2.9671
C      0.7221     0.8224     3.6948
C      0.9126     0.6150     5.0630
C      2.0094     1.1866     5.7136
C      2.9010     1.9904     5.0015
C      2.7108     2.2085     3.6331
C      0.9593     3.5466     0.9520
C      1.2136     4.1633    -0.2816
C      0.9113     5.5168    -0.4651
C      0.3279     6.2538     0.5679
C      0.0399     5.6308     1.7849
C      0.3478     4.2813     1.9778
H     -2.8420    -4.2368    -1.8865
H     -2.7028    -3.2477    -3.4051
H     -1.3680    -4.3932    -2.9347
H      2.0964    -0.9673    -1.4380
H      2.9858    -0.9440     1.2235
H      1.8223    -2.1447     0.6069
H      3.4317    -3.3819    -0.3927
H      4.1672    -1.9600    -1.1661
H      5.2806    -0.6068     3.3114
H      6.0805     1.7082     3.5794
H      7.1382     2.8940     1.6696
H      7.3857     1.7523    -0.5255
H      6.5721    -0.5632    -0.8071
H      6.8690    -3.8516     2.9750
H      6.4535    -4.5967     5.2953
H      4.2163    -4.3000     6.3137
H      2.3813    -3.2764     5.0012
H      2.7560    -2.5657     2.7002
H      3.9516     0.3640    -1.0642
H      2.4740     1.2293    -1.5833
H      3.6799     1.1329     1.2327
H      3.4443     2.5625     0.1779
H     -0.1347     0.3753     3.2100
H      0.2288    -0.0236     5.6097
H      2.1609     1.0074     6.7669
H      3.7489     2.4389     5.5060
H      3.4178     2.8211     3.0939
H      1.6524     3.6104    -1.1020
H      1.1270     5.9981    -1.4126
H      0.1023     7.3037     0.4200
H     -0.4087     6.2034     2.5877
H      0.1158     3.8279     2.9344
72
{"conf": 9, "E": 137.86, "rms": -1.0, "geom": "OH", "total_charge": 0, "CA_charge": 1, "smiles": "C[C:1]#[4N:2]->[Mn+:3]1(<-[3H-:4])(<-[5C-:5]#[O+:6])(<-[6C-:7]#[O+:8])<-[1N@H:9]([CH2:10][CH2:11][P:12]([c:13]2[cH:14][cH:15][cH:16][cH:17][cH:18]2)[c:19]2[cH:20][cH:21][cH:22][cH:23][cH:24]2)[CH2:25][CH2:26][2P:27]->1([c:28]1[cH:29][cH:30][cH:31][cH:32][cH:33]1)[c:34]1[cH:35][cH:36][cH:37][cH:38][cH:39]1", "smiles3D": "C([C:1]#[4N:2]->[Mn+:3]1(<-[3H-:4])(<-[5C-:5]#[O+:6])(<-[6C-:7]#[O+:8])<-[1N@@:9]([C:10]([C:11]([P:12]([c:13]2[c:14]([H:48])[c:15]([H:49])[c:16]([H:50])[c:17]([H:51])[c:18]2[H:52])[c:19]2[c:20]([H:53])[c:21]([H:54])[c:22]([H:55])[c:23]([H:56])[c:24]2[H:57])([H:46])[H:47])([H:44])[H:45])([H:43])[C:25]([H:58])([H:59])[C:26]([H:60])([H:61])[2P:27]->1([c:28]1[c:29]([H:62])[c:30]([H:63])[c:31]([H:64])[c:32]([H:65])[c:33]1[H:66])[c:34]1[c:35]([H:67])[c:36]([H:68])[c:37]([H:69])[c:38]([H:70])[c:39]1[H:71])([H:40])([H:41])[H:42]", "smiles3Dx": "C([C:1]#[4N:2]->[Mn+:3]1(<-[3H-:4])(<-[5C-:5]#[O+:6])(<-[6C-:7]#[O+:8])<-[1N@@:9]([C:10]([C:11]([P:12]([c:13]2[c:14]([H:48])[c:15]([H:49])[c:16]([H:50])[c:17]([H:51])[c:18]2[H:52])[c:19]2[c:20]([H:53])[c:21]([H:54])[c:22]([H:55])[c:23]([H:56])[c:24]2[H:57])([H:46])[H:47])([H:44])[H:45])([H:43])[C:25]([H:58])([H:59])[C:26]([H:60])([H:61])[2P:27]->1([c:28]1[c:29]([H:62])[c:30]([H:63])[c:31]([H:64])[c:32]([H:65])[c:33]1[H:66])[c:34]1[c:35]([H:67])[c:36]([H:68])[c:37]([H:69])[c:38]([H:70])[c:39]1[H:71])([H:40])([H:41])[H:42]", "dummies": []}
C      4.4931     1.0598     1.8619
C      3.1762     0.7403     1.3169
N      2.0676     0.4700     0.8585
Mn     0.0000     0.0000     0.0000
H     -0.7371     0.3348     1.6492
C      0.9757    -0.4453    -2.0178
O      1.4902    -0.7049    -3.0761
C      0.1664    -2.2155     0.5469
O      0.2520    -3.3828     0.8376
N     -0.4918     2.1544    -0.6579
C      0.4166     3.0414    -0.0546
C      0.3468     4.5215    -0.5291
P      1.2201     4.9087    -2.1519
C      3.0476     4.7397    -1.8972
C      3.6023     4.4641    -0.6371
C      4.9854     4.3949    -0.4754
C      5.8258     4.6105    -1.5711
C      5.2882     4.9069    -2.8251
C      3.9026     4.9864    -2.9806
C      0.6978     3.6185    -3.3731
C     -0.6495     3.5708    -3.7655
C     -1.0985     2.5855    -4.6470
C     -0.1943     1.6592    -5.1743
C      1.1546     1.7194    -4.8214
C      1.5989     2.6791    -3.9042
C     -1.8698     2.3476    -0.3426
C     -2.8351     1.4794    -1.1969
P     -2.3867    -0.2479    -1.0413
C     -3.6633    -0.9918    -0.0357
C     -4.6698    -1.7908    -0.6141
C     -5.6703    -2.3609     0.1828
C     -5.6755    -2.1315     1.5607
C     -4.6878    -1.3322     2.1403
C     -3.6886    -0.7549     1.3500
C     -2.4793    -0.9501    -2.6821
C     -3.4029    -0.4606    -3.6210
C     -3.4336    -0.9771    -4.9172
C     -2.5611    -2.0046    -5.2849
C     -1.6689    -2.5292    -4.3424
C     -1.6333    -2.0116    -3.0403
H      5.2203     1.1775     1.0331
H      4.8260     0.2423     2.5358
H      4.4351     2.0117     2.4279
H     -0.3859     2.1856    -1.5565
H      0.2543     3.0114     1.0478
H      1.4383     2.6634    -0.2556
H     -0.6931     4.8897    -0.6065
H      0.8231     5.1587     0.2477
H      2.9829     4.3228     0.2330
H      5.4045     4.1804     0.5013
H      6.8931     4.5644    -1.4448
H      5.9420     5.0883    -3.6704
H      3.4922     5.2253    -3.9515
H     -1.3570     4.2751    -3.3489
H     -2.1435     2.5407    -4.9228
H     -0.5408     0.9032    -5.8575
H      1.8533     1.0017    -5.2328
H      2.6310     2.6626    -3.6016
H     -2.0212     2.0906     0.7210
H     -2.1584     3.4049    -0.4808
H     -2.7480     1.7948    -2.2600
H     -3.8861     1.6267    -0.8463
H     -4.6931    -1.9857    -1.6745
H     -6.4413    -2.9757    -0.2662
H     -6.4497    -2.5716     2.1775
H     -4.7009    -1.1593     3.2063
H     -2.9442    -0.1258     1.8168
H     -4.1137     0.3047    -3.3570
H     -4.1390    -0.5871    -5.6375
H     -2.5781    -2.3842    -6.2924
H     -0.9970    -3.3287    -4.6221
H     -0.9560    -2.4418    -2.3192
72
{"conf": 10, "E": 120.45, "rms": -1.0, "geom": "OH", "total_charge": 0, "CA_charge": 1, "smiles": "C[C:1]#[4N:2]->[Mn+:3]1(<-[3H-:4])(<-[5C-:5]#[O+:6])(<-[6C-:7]#[O+:8])<-[1N@H:9]([CH2:10][CH2:11][P:12]([c:13]2[cH:14][cH:15][cH:16][cH:17][cH:18]2)[c:19]2[cH:20][cH:21][cH:22][cH:23][cH:24]2)[CH2:25][CH2:26][2P:27]->1([c:28]1[cH:29][cH:30][cH:31][cH:32][cH:33]1)[c:34]1[cH:35][cH:36][cH:37][cH:38][cH:39]1", "smiles3D": "C([C:1]#[4N:2]->[Mn+:3]1(<-[3H-:4])(<-[5C-:5]#[O+:6])(<-[6C-:7]#[O+:8])<-[1N@@:9]([C:10]([C:11]([P:12]([c:13]2[c:14]([H:48])[c:15]([H:49])[c:16]([H:50])[c:17]([H:51])[c:18]2[H:52])[c:19]2[c:20]([H:53])[c:21]([H:54])[c:22]([H:55])[c:23]([H:56])[c:24]2[H:57])([H:46])[H:47])([H:44])[H:45])([H:43])[C:25]([H:58])([H:59])[C:26]([H:60])([H:61])[2P:27]->1([c:28]1[c:29]([H:62])[c:30]([H:63])[c:31]([H:64])[c:32]([H:65])[c:33]1[H:66])[c:34]1[c:35]([H:67])[c:36]([H:68])[c:37]([H:69])[c:38]([H:70])[c:39]1[H:71])([H:40])([H:41])[H:42]", "smiles3Dx": "C([C:1]#[4N:2]->[Mn+:3]1(<-[3H-:4])(<-[5C-:5]#[O+:6])(<-[6C-:7]#[O+:8])<-[1N@@:9]([C:10]([C:11]([P:12]([c:13]2[c:14]([H:48])[c:15]([H:49])[c:16]([H:50])[c:17]([H:51])[c:18]2[H:52])[c:19]2[c:20]([H:53])[c:21]([H:54])[c:22]([H:55])[c:23]([H:56])[c:24]2[H:57])([H:46])[H:47])([H:44])[H:45])([H:43])[C:25]([H:58])([H:59])[C:26]([H:60])([H:61])[2P:27]->1([c:28]1[c:29]([H:62])[c:30]([H:63])[c:31]([H:64])[c:32]([H:65])[c:33]1[H:66])[c:34]1[c:35]([H:67])[c:36]([H:68])[c:37]([H:69])[c:38]([H:70])[c:39]1[H:71])([H:40])([H:41])[H:42]", "dummies": []}
C     -2.8030    -3.5787    -2.0424
C     -1.9810    -2.5249    -1.4480
N     -1.2901    -1.6419    -0.9454
Mn     0.0000     0.0000     0.0000
H     -1.3397     1.2242    -0.2970
C      1.6572    -1.5353     0.3761
O      2.5338    -2.3389     0.5746
C      0.9226     0.5145    -2.0315
O      1.4101     0.7895    -3.0997
N     -0.7794    -0.2985     2.1571
C     -2.0737    -0.8337     2.0616
C     -2.7221    -1.2139     3.4088
P     -3.8101     0.1531     4.1013
C     -5.0785     0.2584     2.7644
C     -5.8509    -0.8554     2.4005
C     -6.7945    -0.7508     1.3741
C     -6.9717     0.4657     0.7075
C     -6.2011     1.5760     1.0654
C     -5.2565     1.4727     2.0900
C     -4.7921    -0.7122     5.4108
C     -4.2564    -1.7915     6.1333
C     -4.9989    -2.3950     7.1534
C     -6.2738    -1.9152     7.4717
C     -6.8045    -0.8260     6.7734
C     -6.0641    -0.2218     5.7515
C     -0.6909     0.9523     2.8416
C      0.7424     1.5478     2.9321
P      1.3820     1.8019     1.2797
C      1.0808     3.5112     0.8729
C      0.3540     3.8354    -0.2816
C      0.1149     5.1738    -0.6073
C      0.6027     6.1935     0.2155
C      1.3389     5.8747     1.3604
C      1.5853     4.5385     1.6861
C      3.1527     1.5928     1.3572
C      3.8466     1.1096     0.2373
C      5.2396     0.9711     0.2747
C      5.9451     1.3219     1.4296
C      5.2572     1.8021     2.5505
C      3.8668     1.9408     2.5153
H     -3.8500    -3.4773    -1.6880
H     -2.7738    -3.4935    -3.1480
H     -2.4045    -4.5694    -1.7398
H     -0.2309    -0.9039     2.5702
H     -2.0007    -1.7591     1.4547
H     -2.7279    -0.1234     1.5141
H     -3.3457    -2.1222     3.2692
H     -1.9241    -1.4637     4.1379
H     -5.7248    -1.7995     2.9103
H     -7.3916    -1.6100     1.0986
H     -7.7053     0.5496    -0.0841
H     -6.3380     2.5212     0.5541
H     -4.6644     2.3366     2.3601
H     -3.2641    -2.1645     5.9255
H     -4.5794    -3.2299     7.7028
H     -6.8449    -2.3799     8.2654
H     -7.7873    -0.4454     7.0271
H     -6.4782     0.6341     5.2332
H     -1.3436     1.6899     2.3242
H     -1.0621     0.8287     3.8810
H      0.7103     2.5130     3.4779
H      1.3968     0.8377     3.4799
H     -0.0226     3.0589    -0.9321
H     -0.4503     5.4200    -1.4962
H      0.4150     7.2283    -0.0379
H      1.7205     6.6665     1.9914
H      2.1627     4.3109     2.5726
H      3.3157     0.8554    -0.6717
H      5.7725     0.6097    -0.5936
H      7.0229     1.2193     1.4597
H      5.8055     2.0740     3.4436
H      3.3584     2.3226     3.3894
72
{"conf": 11, "E": 121.7, "rms": -1.0, "geom": "OH", "total_charge": 0, "CA_charge": 1, "smiles": "C[C:1]#[4N:2]->[Mn+:3]1(<-[3H-:4])(<-[5C-:5]#[O+:6])(<-[6C-:7]#[O+:8])<-[1N@H:9]([CH2:10][CH2:11][P:12]([c:13]2[cH:14][cH:15][cH:16][cH:17][cH:18]2)[c:19]2[cH:20][cH:21][cH:22][cH:23][cH:24]2)[CH2:25][CH2:26][2P:27]->1([c:28]1[cH:29][cH:30][cH:31][cH:32][cH:33]1)[c:34]1[cH:35][cH:36][cH:37][cH:38][cH:39]1", "smiles3D": "C([C:1]#[4N:2]->[Mn+:3]1(<-[3H-:4])(<-[5C-:5]#[O+:6])(<-[6C-:7]#[O+:8])<-[1N@@:9]([C:10]([C:11]([P:12]([c:13]2[c:14]([H:48])[c:15]([H:49])[c:16]([H:50])[c:17]([H:51])[c:18]2[H:52])[c:19]2[c:20]([H:53])[c:21]([H:54])[c:22]([H:55])[c:23]([H:56])[c:24]2[H:57])([H:46])[H:47])([H:44])[H:45])([H:43])[C:25]([H:58])([H:59])[C:26]([H:60])([H:61])[2P:27]->1([c:28]1[c:29]([H:62])[c:30]([H:63])[c:31]([H:64])[c:32]([H:65])[c:33]1[H:66])[c:34]1[c:35]([H:67])[c:36]([H:68])[c:37]([H:69])[c:38]([H:70])[c:39]1[H:71])([H:40])([H:41])[H:42]", "smiles3Dx": "C([C:1]#[4N:2]->[Mn+:3]1(<-[3H-:4])(<-[5C-:5]#[O+:6])(<-[6C-:7]#[O+:8])<-[1N@@:9]([C:10]([C:11]([P:12]([c:13]2[c:14]([H:48])[c:15]([H:49])[c:16]([H:50])[c:17]([H:51])[c:18]2[H:52])[c:19]2[c:20]([H:53])[c:21]([H:54])[c:22]([H:55])[c:23]([H:56])[c:24]2[H:57])([H:46])[H:47])([H:44])[H:45])([H:43])[C:25]([H:58])([H:59])[C:26]([H:60])([H:61])[2P:27]->1([c:28]1[c:29]([H:62])[c:30]([H:63])[c:31]([H:64])[c:32]([H:65])[c:33]1[H:66])[c:34]1[c:35]([H:67])[c:36]([H:68])[c:37]([H:69])[c:38]([H:70])[c:39]1[H:71])([H:40])([H:41])[H:42]", "dummies": []}
C      1.0924    -2.7285     4.0172
C      0.7863    -1.9256     2.8346
N      0.5173    -1.2525     1.8443
Mn     0.0000     0.0000     0.0000
H      0.7271     1.4890     0.7985
C     -0.9014    -1.8838    -0.9419
O     -1.3803    -2.8711    -1.4423
C     -2.0338     0.5362     0.8945
O     -3.1008     0.8141     1.3764
N      1.9776    -0.4083    -1.1303
C      2.9966     0.4440    -0.6638
C      3.5373     0.0155     0.7137
P      5.1802    -0.8939     0.6019
C      4.6906    -2.3017    -0.4895
C      3.7242    -3.2376    -0.0928
C      3.2978    -4.2295    -0.9815
C      3.8430    -4.2949    -2.2682
C      4.8169    -3.3735    -2.6626
C      5.2403    -2.3822    -1.7761
C      5.2773    -1.7350     2.2505
C      4.7641    -1.1261     3.4083
C      4.8847    -1.7543     4.6520
C      5.5386    -2.9832     4.7528
C      6.0921    -3.5770     3.6149
C      5.9685    -2.9524     2.3717
C      1.7373    -0.3081    -2.5395
C      1.1329     1.0338    -3.0490
P     -0.4173     1.3444    -2.1960
C     -1.7220     0.7611    -3.2689
C     -2.8040     0.0575    -2.7255
C     -3.8320    -0.4064    -3.5519
C     -3.7903    -0.1601    -4.9290
C     -2.7334     0.5771    -5.4717
C     -1.7055     1.0493    -4.6461
C     -0.6061     3.1184    -2.0534
C      0.4566     3.9097    -1.5858
C      0.3030     5.2940    -1.4687
C     -0.9209     5.8970    -1.7851
C     -1.9912     5.1120    -2.2233
C     -1.8409     3.7268    -2.3492
H      0.1863    -2.8269     4.6473
H      1.4381    -3.7372     3.7093
H      1.8932    -2.2252     4.6013
H      2.2037    -1.2715    -0.9593
H      3.8444     0.4816    -1.3879
H      2.5775     1.4682    -0.5749
H      3.6913     0.9191     1.3384
H      2.8048    -0.6341     1.2091
H      3.2745    -3.1793     0.8912
H      2.5346    -4.9342    -0.6806
H      3.5002    -5.0521    -2.9621
H      5.2376    -3.4246    -3.6601
H      5.9789    -1.6557    -2.0999
H      4.2639    -0.1686     3.3556
H      4.4697    -1.2878     5.5351
H      5.6363    -3.4649     5.7177
H      6.6113    -4.5232     3.7009
H      6.4099    -3.4212     1.4994
H      2.6894    -0.4905    -3.0885
H      1.0338    -1.1231    -2.8236
H      1.8456     1.8583    -2.8528
H      0.9632     0.9629    -4.1372
H     -2.8655    -0.1243    -1.6609
H     -4.6563    -0.9617    -3.1305
H     -4.5836    -0.5270    -5.5712
H     -2.7151     0.7936    -6.5347
H     -0.9221     1.6510    -5.0849
H      1.3993     3.4650    -1.3019
H      1.1244     5.9030    -1.1196
H     -1.0387     6.9675    -1.6928
H     -2.9409     5.5745    -2.4561
H     -2.6887     3.1414    -2.6776
72
{"conf": 12, "E": 329.6, "rms": -1.0, "geom": "OH", "total_charge": 0, "CA_charge": 1, "smiles": "C[C:1]#[4N:2]->[Mn+:3]1(<-[3H-:4])(<-[5C-:5]#[O+:6])(<-[6C-:7]#[O+:8])<-[1N@H:9]([CH2:10][CH2:11][P:12]([c:13]2[cH:14][cH:15][cH:16][cH:17][cH:18]2)[c:19]2[cH:20][cH:21][cH:22][cH:23][cH:24]2)[CH2:25][CH2:26][2P:27]->1([c:28]1[cH:29][cH:30][cH:31][cH:32][cH:33]1)[c:34]1[cH:35][cH:36][cH:37][cH:38][cH:39]1", "smiles3D": "C([C:1]#[4N:2]->[Mn+:3]1(<-[3H-:4])(<-[5C-:5]#[O+:6])(<-[6C-:7]#[O+:8])<-[1N@@:9]([C:10]([C:11]([P:12]([c:13]2[c:14]([H:48])[c:15]([H:49])[c:16]([H:50])[c:17]([H:51])[c:18]2[H:52])[c:19]2[c:20]([H:53])[c:21]([H:54])[c:22]([H:55])[c:23]([H:56])[c:24]2[H:57])([H:46])[H:47])([H:44])[H:45])([H:43])[C:25]([H:58])([H:59])[C:26]([H:60])([H:61])[2P:27]->1([c:28]1[c:29]([H:62])[c:30]([H:63])[c:31]([H:64])[c:32]([H:65])[c:33]1[H:66])[c:34]1[c:35]([H:67])[c:36]([H:68])[c:37]([H:69])[c:38]([H:70])[c:39]1[H:71])([H:40])([H:41])[H:42]", "smiles3Dx": "C([C:1]#[4N:2]->[Mn+:3]1(<-[3H-:4])(<-[5C-:5]#[O+:6])(<-[6C-:7]#[O+:8])<-[1N@@:9]([C:10]([C:11]([P:12]([c:13]2[c:14]([H:48])[c:15]([H:49])[c:16]([H:50])[c:17]([H:51])[c:18]2[H:52])[c:19]2[c:20]([H:53])[c:21]([H:54])[c:22]([H:55])[c:23]([H:56])[c:24]2[H:57])([H:46])[H:47])([H:44])[H:45])([H:43])[C:25]([H:58])([H:59])[C:26]([H:60])([H:61])[2P:27]->1([c:28]1[c:29]([H:62])[c:30]([H:63])[c:31]([H:64])[c:32]([H:65])[c:33]1[H:66])[c:34]1[c:35]([H:67])[c:36]([H:68])[c:37]([H:69])[c:38]([H:70])[c:39]1[H:71])([H:40])([H:41])[H:42]", "dummies": []}
C      1.7384     1.9644    -3.7551
C      1.1783     0.9318    -2.9794
N      0.5995     0.2618    -2.1686
Mn     0.0000     0.0000     0.0000
H      0.6944    -1.8881     0.2628
C     -0.2454     2.4358    -0.1776
O     -0.0898     3.6280    -0.3707
C     -2.3053    -0.7550    -0.1633
O     -3.4109    -1.1732    -0.0416
N      2.1821     0.4923     0.8265
C      3.0984     0.8461    -0.1099
C      4.5968     0.8557     0.2578
P      4.9209     2.2334     1.5224
C      5.4683     1.3147     3.0315
C      5.0294     1.7502     4.2968
C      4.9662     0.8323     5.3479
C      5.4035    -0.4858     5.1412
C      6.0522    -0.8637     3.9533
C      6.0962     0.0469     2.8764
C      6.5341     2.9871     1.1153
C      6.8088     4.2971     1.5047
C      8.0327     4.8751     1.1924
C      9.0202     4.1197     0.5397
C      8.7721     2.7547     0.2479
C      7.5036     2.2053     0.4869
C      2.4955    -0.5230     1.8433
C      1.3170    -0.9164     2.7918
P     -0.1238     0.1711     2.5412
C     -1.6112    -0.4527     3.2162
C     -2.8405     0.0839     2.7350
C     -4.0643    -0.5639     2.8857
C     -4.0676    -1.8167     3.5438
C     -2.8957    -2.3181     4.1719
C     -1.6841    -1.6084     4.0353
C      0.1293     1.6783     3.3701
C      1.1428     1.8231     4.4239
C      1.2357     3.0490     5.0654
C      0.3905     4.0758     4.7193
C     -0.5324     3.9943     3.6733
C     -0.6458     2.7992     3.0456
H      0.9411     2.1586    -4.6170
H      1.6659     2.6304    -2.8812
H      2.7254     1.5033    -3.8389
H      2.1405     1.2153     1.3616
H      2.9404     0.1755    -0.9730
H      2.8639     1.8929    -0.4442
H      5.2467     1.0111    -0.6837
H      4.8316    -0.1058     0.7164
H      4.5943     2.7423     4.4244
H      4.4547     1.1098     6.2670
H      5.2302    -1.2247     5.9113
H      6.5178    -1.8478     3.8619
H      6.5736    -0.2979     1.9549
H      6.0622     4.8587     2.0611
H      8.2826     5.8650     1.5781
H     10.0232     4.5357     0.3836
H      9.5973     2.0940    -0.0636
H      7.3090     1.1692     0.1783
H      2.7425    -1.3296     1.1779
H      3.4204    -0.2263     2.4402
H      0.9107    -1.8682     2.4635
H      1.6078    -1.0103     3.8555
H     -2.8080     0.9445     2.0599
H     -5.0020    -0.1396     2.4196
H     -4.9744    -2.3838     3.6241
H     -2.8669    -3.2413     4.7969
H     -0.7733    -2.0012     4.4683
H      1.7242     0.9624     4.7196
H      1.9296     3.0667     5.9113
H      0.3249     4.9322     5.3739
H     -1.0788     4.8805     3.2791
H     -1.2482     2.7407     2.0811
72
{"conf": 13, "E": 163.83, "rms": -1.0, "geom": "OH", "total_charge": 0, "CA_charge": 1, "smiles": "C[C:1]#[4N:2]->[Mn+:3]1(<-[3H-:4])(<-[5C-:5]#[O+:6])(<-[6C-:7]#[O+:8])<-[1N@H:9]([CH2:10][CH2:11][P:12]([c:13]2[cH:14][cH:15][cH:16][cH:17][cH:18]2)[c:19]2[cH:20][cH:21][cH:22][cH:23][cH:24]2)[CH2:25][CH2:26][2P:27]->1([c:28]1[cH:29][cH:30][cH:31][cH:32][cH:33]1)[c:34]1[cH:35][cH:36][cH:37][cH:38][cH:39]1", "smiles3D": "C([C:1]#[4N:2]->[Mn+:3]1(<-[3H-:4])(<-[5C-:5]#[O+:6])(<-[6C-:7]#[O+:8])<-[1N@@:9]([C:10]([C:11]([P:12]([c:13]2[c:14]([H:48])[c:15]([H:49])[c:16]([H:50])[c:17]([H:51])[c:18]2[H:52])[c:19]2[c:20]([H:53])[c:21]([H:54])[c:22]([H:55])[c:23]([H:56])[c:24]2[H:57])([H:46])[H:47])([H:44])[H:45])([H:43])[C:25]([H:58])([H:59])[C:26]([H:60])([H:61])[2P:27]->1([c:28]1[c:29]([H:62])[c:30]([H:63])[c:31]([H:64])[c:32]([H:65])[c:33]1[H:66])[c:34]1[c:35]([H:67])[c:36]([H:68])[c:37]([H:69])[c:38]([H:70])[c:39]1[H:71])([H:40])([H:41])[H:42]", "smiles3Dx": "C([C:1]#[4N:2]->[Mn+:3]1(<-[3H-:4])(<-[5C-:5]#[O+:6])(<-[6C-:7]#[O+:8])<-[1N@@:9]([C:10]([C:11]([P:12]([c:13]2[c:14]([H:48])[c:15]([H:49])[c:16]([H:50])[c:17]([H:51])[c:18]2[H:52])[c:19]2[c:20]([H:53])[c:21]([H:54])[c:22]([H:55])[c:23]([H:56])[c:24]2[H:57])([H:46])[H:47])([H:44])[H:45])([H:43])[C:25]([H:58])([H:59])[C:26]([H:60])([H:61])[2P:27]->1([c:28]1[c:29]([H:62])[c:30]([H:63])[c:31]([H:64])[c:32]([H:65])[c:33]1[H:66])[c:34]1[c:35]([H:67])[c:36]([H:68])[c:37]([H:69])[c:38]([H:70])[c:39]1[H:71])([H:40])([H:41])[H:42]", "dummies": []}
C      3.2009     1.4769     3.5238
C      2.2683     1.0436     2.4855
N      1.4778     0.6739     1.6203
Mn     0.0000     0.0000     0.0000
H     -1.3988     0.7469     0.9420
C      1.7029    -0.9752    -1.1766
O      2.5974    -1.4868    -1.8020
C     -0.3596    -1.9937     1.0737
O     -0.5468    -3.0462     1.6373
N      0.2836     1.9135    -1.2311
C     -0.5345     2.8609    -0.5970
C     -0.1758     4.3258    -0.8832
P     -1.2790     5.5396     0.0321
C     -1.1463     5.4413     1.8823
C     -1.3819     4.2570     2.5941
C     -1.3855     4.2595     3.9884
C     -1.1752     5.4517     4.6909
C     -0.9754     6.6464     3.9884
C     -0.9402     6.6406     2.5926
C     -3.0456     5.3049    -0.4585
C     -3.9102     4.4729     0.2653
C     -5.2685     4.4174    -0.0632
C     -5.7676     5.1693    -1.1241
C     -4.9065     5.9617    -1.8835
C     -3.5471     6.0296    -1.5521
C      0.0765     1.7359    -2.6617
C     -0.8046     0.5660    -3.2504
P     -1.6181    -0.4079    -1.9825
C     -3.2902     0.2022    -1.7971
C     -3.6721     1.4670    -2.2894
C     -5.0009     1.8911    -2.1874
C     -5.9450     1.0935    -1.5387
C     -5.5655    -0.1481    -1.0114
C     -4.2474    -0.5950    -1.1481
C     -1.7697    -2.0592    -2.6523
C     -1.8636    -2.2691    -4.0440
C     -1.9527    -3.5703    -4.5524
C     -1.9832    -4.6669    -3.6808
C     -1.9439    -4.4584    -2.3018
C     -1.8464    -3.1610    -1.7907
H      2.7039     2.2264     4.1815
H      4.1037     1.9158     3.0496
H      3.4988     0.5974     4.1347
H      1.1614     2.1643    -1.0975
H     -1.6013     2.6730    -0.8425
H     -0.3929     2.6853     0.4865
H      0.8783     4.5186    -0.5881
H     -0.2711     4.5522    -1.9617
H     -1.6082     3.3292     2.0983
H     -1.5544     3.3321     4.5216
H     -1.1951     5.4526     5.7742
H     -0.8338     7.5749     4.5302
H     -0.7894     7.5798     2.0634
H     -3.5514     3.8793     1.0928
H     -5.9381     3.7901     0.5088
H     -6.8201     5.1179    -1.3718
H     -5.2990     6.5379    -2.7089
H     -2.8874     6.6548    -2.1364
H     -0.3270     2.6758    -3.0849
H      1.0939     1.6102    -3.1027
H     -1.5582     0.9794    -3.9463
H     -0.1389    -0.1068    -3.8305
H     -2.9597     2.1383    -2.7430
H     -5.2897     2.8390    -2.6068
H     -6.9678     1.4312    -1.4333
H     -6.2949    -0.7617    -0.4958
H     -3.9806    -1.5579    -0.7352
H     -1.8634    -1.4432    -4.7364
H     -1.9895    -3.7286    -5.6193
H     -2.0513    -5.6683    -4.0793
H     -1.9935    -5.2960    -1.6219
H     -1.8681    -3.0284    -0.7280
72
{"conf": 14, "E": 293.21, "rms": -1.0, "geom": "OH", "total_charge": 0, "CA_charge": 1, "smiles": "C[C:1]#[4N:2]->[Mn+:3]1(<-[3H-:4])(<-[5C-:5]#[O+:6])(<-[6C-:7]#[O+:8])<-[1N@H:9]([CH2:10][CH2:11][P:12]([c:13]2[cH:14][cH:15][cH:16][cH:17][cH:18]2)[c:19]2[cH:20][cH:21][cH:22][cH:23][cH:24]2)[CH2:25][CH2:26][2P:27]->1([c:28]1[cH:29][cH:30][cH:31][cH:32][cH:33]1)[c:34]1[cH:35][cH:36][cH:37][cH:38][cH:39]1", "smiles3D": "C([C:1]#[4N:2]->[Mn+:3]1(<-[3H-:4])(<-[5C-:5]#[O+:6])(<-[6C-:7]#[O+:8])<-[1N@@:9]([C:10]([C:11]([P:12]([c:13]2[c:14]([H:48])[c:15]([H:49])[c:16]([H:50])[c:17]([H:51])[c:18]2[H:52])[c:19]2[c:20]([H:53])[c:21]([H:54])[c:22]([H:55])[c:23]([H:56])[c:24]2[H:57])([H:46])[H:47])([H:44])[H:45])([H:43])[C:25]([H:58])([H:59])[C:26]([H:60])([H:61])[2P:27]->1([c:28]1[c:29]([H:62])[c:30]([H:63])[c:31]([H:64])[c:32]([H:65])[c:33]1[H:66])[c:34]1[c:35]([H:67])[c:36]([H:68])[c:37]([H:69])[c:38]([H:70])[c:39]1[H:71])([H:40])([H:41])[H:42]", "smiles3Dx": "C([C:1]#[4N:2]->[Mn+:3]1(<-[3H-:4])(<-[5C-:5]#[O+:6])(<-[6C-:7]#[O+:8])<-[1N@@:9]([C:10]([C:11]([P:12]([c:13]2[c:14]([H:48])[c:15]([H:49])[c:16]([H:50])[c:17]([H:51])[c:18]2[H:52])[c:19]2[c:20]([H:53])[c:21]([H:54])[c:22]([H:55])[c:23]([H:56])[c:24]2[H:57])([H:46])[H:47])([H:44])[H:45])([H:43])[C:25]([H:58])([H:59])[C:26]([H:60])([H:61])[2P:27]->1([c:28]1[c:29]([H:62])[c:30]([H:63])[c:31]([H:64])[c:32]([H:65])[c:33]1[H:66])[c:34]1[c:35]([H:67])[c:36]([H:68])[c:37]([H:69])[c:38]([H:70])[c:39]1[H:71])([H:40])([H:41])[H:42]", "dummies": []}
C     -3.6170    -2.5767    -0.9508
C     -2.9978    -1.2981    -0.5863
N     -2.0888    -0.5559    -0.3209
Mn     0.0000     0.0000     0.0000
H     -0.4247     1.1477     1.2286
C      0.1135    -1.6483    -1.5100
O      0.2902    -2.5774    -2.2149
C      0.2117     1.8508    -1.3806
O      0.3053     2.7893    -2.1572
N      0.2140    -1.7259     1.4959
C     -0.2091    -1.4297     2.8584
C     -1.6221    -1.8242     3.1268
P     -1.9196    -3.6532     3.5447
C     -1.5417    -4.8672     2.2370
C     -2.4945    -5.1180     1.2608
C     -2.1707    -5.8461     0.1236
C     -0.8793    -6.3591    -0.0475
C      0.0238    -6.2162     1.0004
C     -0.2977    -5.5079     2.1531
C     -1.3329    -4.2253     5.1741
C     -2.2668    -4.8596     5.9862
C     -1.8719    -5.7508     6.9651
C     -0.5263    -6.0386     7.1572
C      0.4209    -5.2955     6.4468
C      0.0194    -4.3875     5.4733
C      1.6566    -2.0469     1.4797
C      2.5596    -0.8662     1.8170
P      2.4176     0.2472     0.3932
C      2.7925     1.9419     0.7692
C      2.1135     2.5116     1.8611
C      2.1943     3.9102     2.0661
C      2.9939     4.6874     1.2952
C      3.4935     4.1683     0.0976
C      3.3273     2.7878    -0.1554
C      3.4175    -0.4155    -0.9810
C      4.3956    -1.3342    -0.7594
C      4.9568    -2.0820    -1.8060
C      4.4806    -1.8862    -3.1082
C      3.5791    -0.8788    -3.3524
C      3.0840    -0.0945    -2.2881
H     -3.9505    -2.6216    -1.9867
H     -2.7848    -3.3043    -0.9087
H     -4.3849    -2.9487    -0.2708
H     -0.3177    -2.5858     1.1245
H     -0.1213    -0.3142     3.0472
H      0.4631    -1.8863     3.5774
H     -1.9867    -1.2829     3.9730
H     -2.3135    -1.5697     2.2835
H     -3.4841    -4.6905     1.3478
H     -2.9178    -6.0158    -0.6390
H     -0.6105    -6.8617    -0.9594
H      1.0050    -6.6672     0.8984
H      0.4422    -5.4395     2.9488
H     -3.3186    -4.7088     5.8095
H     -2.6309    -6.3038     7.5065
H     -0.2251    -6.8254     7.8295
H      1.4732    -5.4658     6.6377
H      0.7823    -3.8834     4.8984
H      1.8825    -2.4128     0.4300
H      1.8073    -2.8584     2.1788
H      3.5815    -1.1437     1.9133
H      2.1745    -0.3679     2.7109
H      1.5513     1.9351     2.5683
H      1.6732     4.3202     2.9205
H      3.1252     5.7508     1.5224
H      4.0843     4.7807    -0.5481
H      3.5920     2.4650    -1.1995
H      4.7178    -1.6685     0.2283
H      5.6607    -2.8733    -1.6125
H      4.8795    -2.4874    -3.9399
H      3.1900    -0.6902    -4.3467
H      2.3136     0.6125    -2.4925
72
{"conf": 15, "E": 121.47, "rms": -1.0, "geom": "OH", "total_charge": 0, "CA_charge": 1, "smiles": "C[C:1]#[4N:2]->[Mn+:3]1(<-[3H-:4])(<-[5C-:5]#[O+:6])(<-[6C-:7]#[O+:8])<-[1N@H:9]([CH2:10][CH2:11][P:12]([c:13]2[cH:14][cH:15][cH:16][cH:17][cH:18]2)[c:19]2[cH:20][cH:21][cH:22][cH:23][cH:24]2)[CH2:25][CH2:26][2P:27]->1([c:28]1[cH:29][cH:30][cH:31][cH:32][cH:33]1)[c:34]1[cH:35][cH:36][cH:37][cH:38][cH:39]1", "smiles3D": "C([C:1]#[4N:2]->[Mn+:3]1(<-[3H-:4])(<-[5C-:5]#[O+:6])(<-[6C-:7]#[O+:8])<-[1N@@:9]([C:10]([C:11]([P:12]([c:13]2[c:14]([H:48])[c:15]([H:49])[c:16]([H:50])[c:17]([H:51])[c:18]2[H:52])[c:19]2[c:20]([H:53])[c:21]([H:54])[c:22]([H:55])[c:23]([H:56])[c:24]2[H:57])([H:46])[H:47])([H:44])[H:45])([H:43])[C:25]([H:58])([H:59])[C:26]([H:60])([H:61])[2P:27]->1([c:28]1[c:29]([H:62])[c:30]([H:63])[c:31]([H:64])[c:32]([H:65])[c:33]1[H:66])[c:34]1[c:35]([H:67])[c:36]([H:68])[c:37]([H:69])[c:38]([H:70])[c:39]1[H:71])([H:40])([H:41])[H:42]", "smiles3Dx": "C([C:1]#[4N:2]->[Mn+:3]1(<-[3H-:4])(<-[5C-:5]#[O+:6])(<-[6C-:7]#[O+:8])<-[1N@@:9]([C:10]([C:11]([P:12]([c:13]2[c:14]([H:48])[c:15]([H:49])[c:16]([H:50])[c:17]([H:51])[c:18]2[H:52])[c:19]2[c:20]([H:53])[c:21]([H:54])[c:22]([H:55])[c:23]([H:56])[c:24]2[H:57])([H:46])[H:47])([H:44])[H:45])([H:43])[C:25]([H:58])([H:59])[C:26]([H:60])([H:61])[2P:27]->1([c:28]1[c:29]([H:62])[c:30]([H:63])[c:31]([H:64])[c:32]([H:65])[c:33]1[H:66])[c:34]1[c:35]([H:67])[c:36]([H:68])[c:37]([H:69])[c:38]([H:70])[c:39]1[H:71])([H:40])([H:41])[H:42]", "dummies": []}
C     -0.3307    -4.9212    -0.7047
C     -0.2267    -3.4780    -0.4937
N     -0.1451    -2.2651    -0.3201
Mn     0.0000     0.0000     0.0000
H     -0.1370     0.2564    -1.8158
C      0.1697    -0.3484     2.2556
O      0.2593    -0.5340     3.4434
C      2.2827    -0.0709    -0.1674
O      3.4849    -0.1063    -0.2545
N     -2.2631     0.4169     0.2319
C     -3.0057    -0.6490    -0.3088
C     -4.4388    -0.7594     0.2427
P     -4.4464    -1.4452     1.9898
C     -4.1202     0.0197     3.0655
C     -3.1737    -0.0957     4.0924
C     -2.9047     0.9908     4.9290
C     -3.5702     2.2030     4.7396
C     -4.5198     2.3256     3.7214
C     -4.8017     1.2349     2.8894
C     -6.2305    -1.7528     2.3549
C     -7.2556    -0.9889     1.7665
C     -8.5934    -1.2275     2.1029
C     -8.9149    -2.2254     3.0278
C     -7.9003    -2.9833     3.6213
C     -6.5625    -2.7458     3.2910
C     -2.5271     1.6841    -0.3705
C     -1.8212     2.8884     0.3171
P     -0.0547     2.5799     0.3789
C      0.5326     3.1693     1.9623
C      1.7396     3.8851     2.0553
C      2.2116     4.3108     3.3026
C      1.4949     4.0069     4.4649
C      0.3060     3.2771     4.3800
C     -0.1653     2.8469     3.1365
C      0.6563     3.6165    -0.8878
C      0.4992     5.0107    -0.8335
C      1.0769     5.8181    -1.8164
C      1.8036     5.2406    -2.8628
C      1.9519     3.8552    -2.9270
C      1.3850     3.0422    -1.9380
H      0.6811    -5.3442    -0.8653
H     -0.9620    -5.1168    -1.5953
H     -0.7943    -5.3933     0.1859
H     -2.4283     0.4811     1.1253
H     -2.4786    -1.5911    -0.0774
H     -3.0557    -0.5509    -1.4176
H     -5.0045    -1.4742    -0.3947
H     -4.9533     0.2144     0.1900
H     -2.6464    -1.0282     4.2454
H     -2.1765     0.8952     5.7218
H     -3.3473     3.0434     5.3810
H     -5.0403     3.2645     3.5763
H     -5.5492     1.3468     2.1156
H     -7.0344    -0.2102     1.0491
H     -9.3811    -0.6395     1.6429
H     -9.9496    -2.4157     3.2796
H     -8.1503    -3.7571     4.3341
H     -5.7888    -3.3376     3.7659
H     -2.1878     1.6438    -1.4299
H     -3.6201     1.8857    -0.3670
H     -2.0208     3.8102    -0.2667
H     -2.2255     3.0152     1.3390
H      2.3252     4.1087     1.1749
H      3.1403     4.8661     3.3711
H      1.8651     4.3275     5.4316
H     -0.2436     3.0336     5.2781
H     -1.0603     2.2444     3.0960
H     -0.0557     5.4683    -0.0236
H      0.9699     6.8907    -1.7653
H      2.2576     5.8688    -3.6156
H      2.5222     3.4076    -3.7305
H      1.5206     1.9701    -1.9948
72
{"conf": 16, "E": 143.19, "rms": -1.0, "geom": "OH", "total_charge": 0, "CA_charge": 1, "smiles": "C[C:1]#[4N:2]->[Mn+:3]1(<-[3H-:4])(<-[5C-:5]#[O+:6])(<-[6C-:7]#[O+:8])<-[1N@H:9]([CH2:10][CH2:11][P:12]([c:13]2[cH:14][cH:15][cH:16][cH:17][cH:18]2)[c:19]2[cH:20][cH:21][cH:22][cH:23][cH:24]2)[CH2:25][CH2:26][2P:27]->1([c:28]1[cH:29][cH:30][cH:31][cH:32][cH:33]1)[c:34]1[cH:35][cH:36][cH:37][cH:38][cH:39]1", "smiles3D": "C([C:1]#[4N:2]->[Mn+:3]1(<-[3H-:4])(<-[5C-:5]#[O+:6])(<-[6C-:7]#[O+:8])<-[1N@@:9]([C:10]([C:11]([P:12]([c:13]2[c:14]([H:48])[c:15]([H:49])[c:16]([H:50])[c:17]([H:51])[c:18]2[H:52])[c:19]2[c:20]([H:53])[c:21]([H:54])[c:22]([H:55])[c:23]([H:56])[c:24]2[H:57])([H:46])[H:47])([H:44])[H:45])([H:43])[C:25]([H:58])([H:59])[C:26]([H:60])([H:61])[2P:27]->1([c:28]1[c:29]([H:62])[c:30]([H:63])[c:31]([H:64])[c:32]([H:65])[c:33]1[H:66])[c:34]1[c:35]([H:67])[c:36]([H:68])[c:37]([H:69])[c:38]([H:70])[c:39]1[H:71])([H:40])([H:41])[H:42]", "smiles3Dx": "C([C:1]#[4N:2]->[Mn+:3]1(<-[3H-:4])(<-[5C-:5]#[O+:6])(<-[6C-:7]#[O+:8])<-[1N@@:9]([C:10]([C:11]([P:12]([c:13]2[c:14]([H:48])[c:15]([H:49])[c:16]([H:50])[c:17]([H:51])[c:18]2[H:52])[c:19]2[c:20]([H:53])[c:21]([H:54])[c:22]([H:55])[c:23]([H:56])[c:24]2[H:57])([H:46])[H:47])([H:44])[H:45])([H:43])[C:25]([H:58])([H:59])[C:26]([H:60])([H:61])[2P:27]->1([c:28]1[c:29]([H:62])[c:30]([H:63])[c:31]([H:64])[c:32]([H:65])[c:33]1[H:66])[c:34]1[c:35]([H:67])[c:36]([H:68])[c:37]([H:69])[c:38]([H:70])[c:39]1[H:71])([H:40])([H:41])[H:42]", "dummies": []}
C     -2.0828    -2.0619    -4.0257
C     -1.4737    -1.4645    -2.8383
N     -0.9600    -0.9571    -1.8446
Mn     0.0000     0.0000     0.0000
H      1.6289    -0.7177    -0.4536
C     -2.0352     0.8602     0.5992
O     -3.1075     1.3113     0.9161
C     -0.4183    -1.8485     1.2832
O     -0.6384    -2.8220     1.9597
N      0.5142     1.9994    -1.0368
C      0.4743     1.9213    -2.4429
C      1.4314     0.8944    -3.0923
P      2.8877     1.5880    -4.0761
C      4.2774     1.9557    -2.9056
C      4.6162     1.0251    -1.9089
C      5.6689     1.2839    -1.0273
C      6.4258     2.4489    -1.1677
C      6.1577     3.3320    -2.2151
C      5.0973     3.0809    -3.0927
C      2.3368     3.1546    -4.8895
C      2.3258     4.3827    -4.2069
C      1.8898     5.5432    -4.8540
C      1.4515     5.4818    -6.1808
C      1.4456     4.2600    -6.8599
C      1.8836     3.0996    -6.2147
C      1.7263     2.4823    -0.4785
C      1.6268     2.8170     1.0374
P      1.1478     1.3386     1.9327
C      0.1207     1.8507     3.3007
C      0.2790     3.1180     3.8888
C     -0.5299     3.4963     4.9640
C     -1.4886     2.6145     5.4660
C     -1.6342     1.3445     4.8988
C     -0.8312     0.9629     3.8193
C      2.6482     0.6803     2.6375
C      3.3681     1.4225     3.5905
C      4.5455     0.9050     4.1391
C      5.0106    -0.3509     3.7384
C      4.3044    -1.0886     2.7826
C      3.1210    -0.5785     2.2388
H     -3.0991    -1.6410    -4.1683
H     -1.4590    -1.8340    -4.9141
H     -2.1518    -3.1613    -3.8957
H     -0.1468     2.5883    -0.7909
H     -0.5661     1.6397    -2.7233
H      0.6671     2.9238    -2.8632
H      1.8075     0.1825    -2.3491
H      0.8418     0.2953    -3.8185
H      4.0596     0.1046    -1.8008
H      5.9041     0.5747    -0.2423
H      7.2448     2.6455    -0.4876
H      6.7728     4.2118    -2.3482
H      4.9344     3.7537    -3.9223
H      2.6457     4.4416    -3.1761
H      1.8891     6.4903    -4.3274
H      1.1166     6.3811    -6.6837
H      1.1040     4.2126    -7.8872
H      1.8732     2.1575    -6.7485
H      2.0552     3.3981    -1.0193
H      2.4991     1.7041    -0.6039
H      2.6083     3.1787     1.4059
H      0.8628     3.6087     1.1844
H      1.0280     3.8110     3.5297
H     -0.4102     4.4737     5.4109
H     -2.1136     2.9143     6.2992
H     -2.3695     0.6563     5.2944
H     -0.9524    -0.0252     3.3936
H      3.0275     2.3998     3.9051
H      5.0982     1.4772     4.8754
H      5.9223    -0.7483     4.1647
H      4.6679    -2.0613     2.4715
H      2.5734    -1.1754     1.5253
72
{"conf": 17, "E": 267.89, "rms": -1.0, "geom": "OH", "total_charge": 0, "CA_charge": 1, "smiles": "C[C:1]#[4N:2]->[Mn+:3]1(<-[3H-:4])(<-[5C-:5]#[O+:6])(<-[6C-:7]#[O+:8])<-[1N@H:9]([CH2:10][CH2:11][P:12]([c:13]2[cH:14][cH:15][cH:16][cH:17][cH:18]2)[c:19]2[cH:20][cH:21][cH:22][cH:23][cH:24]2)[CH2:25][CH2:26][2P:27]->1([c:28]1[cH:29][cH:30][cH:31][cH:32][cH:33]1)[c:34]1[cH:35][cH:36][cH:37][cH:38][cH:39]1", "smiles3D": "C([C:1]#[4N:2]->[Mn+:3]1(<-[3H-:4])(<-[5C-:5]#[O+:6])(<-[6C-:7]#[O+:8])<-[1N@@:9]([C:10]([C:11]([P:12]([c:13]2[c:14]([H:48])[c:15]([H:49])[c:16]([H:50])[c:17]([H:51])[c:18]2[H:52])[c:19]2[c:20]([H:53])[c:21]([H:54])[c:22]([H:55])[c:23]([H:56])[c:24]2[H:57])([H:46])[H:47])([H:44])[H:45])([H:43])[C:25]([H:58])([H:59])[C:26]([H:60])([H:61])[2P:27]->1([c:28]1[c:29]([H:62])[c:30]([H:63])[c:31]([H:64])[c:32]([H:65])[c:33]1[H:66])[c:34]1[c:35]([H:67])[c:36]([H:68])[c:37]([H:69])[c:38]([H:70])[c:39]1[H:71])([H:40])([H:41])[H:42]", "smiles3Dx": "C([C:1]#[4N:2]->[Mn+:3]1(<-[3H-:4])(<-[5C-:5]#[O+:6])(<-[6C-:7]#[O+:8])<-[1N@@:9]([C:10]([C:11]([P:12]([c:13]2[c:14]([H:48])[c:15]([H:49])[c:16]([H:50])[c:17]([H:51])[c:18]2[H:52])[c:19]2[c:20]([H:53])[c:21]([H:54])[c:22]([H:55])[c:23]([H:56])[c:24]2[H:57])([H:46])[H:47])([H:44])[H:45])([H:43])[C:25]([H:58])([H:59])[C:26]([H:60])([H:61])[2P:27]->1([c:28]1[c:29]([H:62])[c:30]([H:63])[c:31]([H:64])[c:32]([H:65])[c:33]1[H:66])[c:34]1[c:35]([H:67])[c:36]([H:68])[c:37]([H:69])[c:38]([H:70])[c:39]1[H:71])([H:40])([H:41])[H:42]", "dummies": []}
C     -1.3687     4.3492     0.6255
C     -0.5536     3.2649    -0.0020
N     -0.1282     2.1494    -0.2209
Mn     0.0000     0.0000     0.0000
H      1.7460     0.0015    -0.5628
C     -2.0761     0.2071     0.5705
O     -3.1596     0.3986     0.9982
C     -0.6376    -0.3766    -2.0605
O     -1.0278    -0.5666    -3.1867
N      0.7505    -0.0179     2.2130
C      0.7727     1.3330     2.7453
C      1.9015     2.2298     2.2819
P      3.3594     1.8951     3.3516
C      4.8434     1.6484     2.2925
C      5.6449     0.5335     2.5401
C      6.9379     0.4875     2.0229
C      7.4051     1.5263     1.2237
C      6.5322     2.5373     0.8132
C      5.2376     2.5847     1.3379
C      3.7360     3.2730     4.5143
C      4.7508     4.1960     4.2602
C      5.4293     4.8047     5.2987
C      5.0713     4.5221     6.6351
C      3.9463     3.7406     6.8660
C      3.2500     3.1612     5.8298
C      1.9663    -0.8334     2.2040
C      1.7818    -2.2654     1.4724
P      0.1113    -2.3902     0.8080
C     -1.0440    -2.8167     2.1558
C     -0.5943    -3.3627     3.3226
C     -1.4645    -3.5649     4.3985
C     -2.8121    -3.1844     4.2747
C     -3.2788    -2.6887     3.0816
C     -2.4079    -2.4972     1.9874
C     -0.0546    -3.5398    -0.4906
C     -1.2223    -3.5207    -1.3199
C     -1.2079    -4.1855    -2.5214
C     -0.1237    -4.9398    -2.9076
C      0.9313    -5.1195    -2.0389
C      0.9599    -4.4497    -0.8337
H     -2.4215     4.0088     0.6380
H     -1.4067     5.2679     0.1156
H     -1.1218     4.5506     1.6734
H      0.0620    -0.4715     2.7227
H      0.8695     1.1722     3.8010
H     -0.2106     1.8483     2.5656
H      1.5862     3.2784     2.3958
H      2.1622     1.9605     1.2330
H      5.2963    -0.2536     3.1822
H      7.5920    -0.3128     2.3104
H      8.4438     1.5385     0.9037
H      6.8743     3.3099     0.1558
H      4.5854     3.3990     1.0704
H      5.0699     4.3820     3.2405
H      6.2788     5.4144     5.1179
H      5.6953     4.8467     7.4589
H      3.6226     3.5654     7.8888
H      2.4030     2.5422     6.0262
H      2.8426    -0.3073     1.7000
H      2.2084    -1.0052     3.2299
H      1.9602    -3.0571     2.1372
H      2.4851    -2.2779     0.5916
H      0.4383    -3.5722     3.4905
H     -1.0847    -3.9403     5.3193
H     -3.4905    -3.3865     5.1078
H     -4.3202    -2.4810     2.9447
H     -2.7952    -2.1543     1.0715
H     -2.0505    -2.8750    -1.0445
H     -2.0366    -4.0406    -3.1828
H     -0.0902    -5.3460    -3.8937
H      1.7600    -5.6878    -2.3144
H      1.8011    -4.5606    -0.1284
72
{"conf": 18, "E": 389.62, "rms": -1.0, "geom": "OH", "total_charge": 0, "CA_charge": 1, "smiles": "C[C:1]#[4N:2]->[Mn+:3]1(<-[3H-:4])(<-[5C-:5]#[O+:6])(<-[6C-:7]#[O+:8])<-[1N@H:9]([CH2:10][CH2:11][P:12]([c:13]2[cH:14][cH:15][cH:16][cH:17][cH:18]2)[c:19]2[cH:20][cH:21][cH:22][cH:23][cH:24]2)[CH2:25][CH2:26][2P:27]->1([c:28]1[cH:29][cH:30][cH:31][cH:32][cH:33]1)[c:34]1[cH:35][cH:36][cH:37][cH:38][cH:39]1", "smiles3D": "C([C:1]#[4N:2]->[Mn+:3]1(<-[3H-:4])(<-[5C-:5]#[O+:6])(<-[6C-:7]#[O+:8])<-[1N@@:9]([C:10]([C:11]([P:12]([c:13]2[c:14]([H:48])[c:15]([H:49])[c:16]([H:50])[c:17]([H:51])[c:18]2[H:52])[c:19]2[c:20]([H:53])[c:21]([H:54])[c:22]([H:55])[c:23]([H:56])[c:24]2[H:57])([H:46])[H:47])([H:44])[H:45])([H:43])[C:25]([H:58])([H:59])[C:26]([H:60])([H:61])[2P:27]->1([c:28]1[c:29]([H:62])[c:30]([H:63])[c:31]([H:64])[c:32]([H:65])[c:33]1[H:66])[c:34]1[c:35]([H:67])[c:36]([H:68])[c:37]([H:69])[c:38]([H:70])[c:39]1[H:71])([H:40])([H:41])[H:42]", "smiles3Dx": "C([C:1]#[4N:2]->[Mn+:3]1(<-[3H-:4])(<-[5C-:5]#[O+:6])(<-[6C-:7]#[O+:8])<-[1N@@:9]([C:10]([C:11]([P:12]([c:13]2[c:14]([H:48])[c:15]([H:49])[c:16]([H:50])[c:17]([H:51])[c:18]2[H:52])[c:19]2[c:20]([H:53])[c:21]([H:54])[c:22]([H:55])[c:23]([H:56])[c:24]2[H:57])([H:46])[H:47])([H:44])[H:45])([H:43])[C:25]([H:58])([H:59])[C:26]([H:60])([H:61])[2P:27]->1([c:28]1[c:29]([H:62])[c:30]([H:63])[c:31]([H:64])[c:32]([H:65])[c:33]1[H:66])[c:34]1[c:35]([H:67])[c:36]([H:68])[c:37]([H:69])[c:38]([H:70])[c:39]1[H:71])([H:40])([H:41])[H:42]", "dummies": []}
C     -3.5164    -1.2239    -2.6654
C     -2.2077    -0.8278    -2.3623
N     -1.1765    -0.6026    -1.7598
Mn     0.0000     0.0000     0.0000
H      1.3836     0.8867    -0.9931
C     -2.0889    -0.7612     1.0821
O     -3.2181    -0.9104     1.3129
C      1.4273    -1.8890     0.4017
O      2.3502    -2.5576     0.6808
N     -1.0616     2.1746     0.1243
C     -2.1457     2.3795    -0.7605
C     -1.8642     2.8196    -2.2068
P     -2.7800     4.3438    -2.6257
C     -1.7072     5.6320    -3.2696
C     -0.6250     5.2756    -4.0942
C      0.4026     6.1790    -4.3253
C      0.3660     7.4339    -3.6968
C     -0.7715     7.8299    -2.9557
C     -1.7964     6.9170    -2.7246
C     -4.5215     4.2199    -3.1043
C     -5.0231     5.0732    -4.0952
C     -6.3866     5.3071    -4.1808
C     -7.2491     4.7493    -3.2176
C     -6.7566     3.7962    -2.2983
C     -5.3932     3.5171    -2.2641
C     -0.0371     3.1528     0.2237
C      0.8059     3.0335     1.5898
P      0.9115     1.1930     1.9028
C      2.6159     0.6391     1.9300
C      3.4601     0.9472     0.8433
C      4.7644     0.4498     0.7672
C      5.2345    -0.3251     1.8378
C      4.3446    -0.8953     2.7733
C      3.0030    -0.4867     2.7302
C      0.1994     1.0328     3.5740
C      1.0292     0.9036     4.7450
C      0.4216     1.0166     6.0502
C     -0.9176     1.4537     6.0858
C     -1.7337     1.4782     5.0075
C     -1.1954     1.1423     3.7430
H     -3.8945    -0.8765    -1.6967
H     -3.7428    -0.5872    -3.5657
H     -3.4958    -2.3987    -2.6673
H     -1.4022     2.2315     0.8742
H     -2.5924     1.3968    -0.7747
H     -2.8907     3.1588    -0.3090
H     -0.8059     2.9508    -2.3332
H     -2.1801     1.9383    -2.8594
H     -0.5731     4.2884    -4.5344
H      1.2883     5.8294    -4.8544
H      1.2250     8.0908    -3.7896
H     -0.7891     8.8010    -2.4517
H     -2.6541     7.2058    -2.1156
H     -4.3477     5.5876    -4.7606
H     -6.7588     6.0067    -4.9366
H     -8.2891     5.0657    -3.1932
H     -7.4173     3.3511    -1.5476
H     -5.0273     2.7801    -1.5440
H     -0.3465     4.2347    -0.0515
H      0.6033     2.8587    -0.6321
H      1.8734     3.5125     1.3806
H      0.4322     3.6431     2.4215
H      3.1453     1.6479     0.0749
H      5.3970     0.7140    -0.0848
H      6.2942    -0.7017     1.7971
H      4.6641    -1.6410     3.4980
H      2.2759    -0.9957     3.3434
H      2.0816     0.7046     4.7909
H      0.9996     0.8609     6.9445
H     -1.3365     1.7299     7.0782
H     -2.7873     1.7491     5.0524
H     -1.8575     1.0440     2.9173
72
{"conf": 19, "E": 145.4, "rms": -1.0, "geom": "OH", "total_charge": 0, "CA_charge": 1, "smiles": "C[C:1]#[4N:2]->[Mn+:3]1(<-[3H-:4])(<-[5C-:5]#[O+:6])(<-[6C-:7]#[O+:8])<-[1N@H:9]([CH2:10][CH2:11][P:12]([c:13]2[cH:14][cH:15][cH:16][cH:17][cH:18]2)[c:19]2[cH:20][cH:21][cH:22][cH:23][cH:24]2)[CH2:25][CH2:26][2P:27]->1([c:28]1[cH:29][cH:30][cH:31][cH:32][cH:33]1)[c:34]1[cH:35][cH:36][cH:37][cH:38][cH:39]1", "smiles3D": "C([C:1]#[4N:2]->[Mn+:3]1(<-[3H-:4])(<-[5C-:5]#[O+:6])(<-[6C-:7]#[O+:8])<-[1N@@:9]([C:10]([C:11]([P:12]([c:13]2[c:14]([H:48])[c:15]([H:49])[c:16]([H:50])[c:17]([H:51])[c:18]2[H:52])[c:19]2[c:20]([H:53])[c:21]([H:54])[c:22]([H:55])[c:23]([H:56])[c:24]2[H:57])([H:46])[H:47])([H:44])[H:45])([H:43])[C:25]([H:58])([H:59])[C:26]([H:60])([H:61])[2P:27]->1([c:28]1[c:29]([H:62])[c:30]([H:63])[c:31]([H:64])[c:32]([H:65])[c:33]1[H:66])[c:34]1[c:35]([H:67])[c:36]([H:68])[c:37]([H:69])[c:38]([H:70])[c:39]1[H:71])([H:40])([H:41])[H:42]", "smiles3Dx": "C([C:1]#[4N:2]->[Mn+:3]1(<-[3H-:4])(<-[5C-:5]#[O+:6])(<-[6C-:7]#[O+:8])<-[1N@@:9]([C:10]([C:11]([P:12]([c:13]2[c:14]([H:48])[c:15]([H:49])[c:16]([H:50])[c:17]([H:51])[c:18]2[H:52])[c:19]2[c:20]([H:53])[c:21]([H:54])[c:22]([H:55])[c:23]([H:56])[c:24]2[H:57])([H:46])[H:47])([H:44])[H:45])([H:43])[C:25]([H:58])([H:59])[C:26]([H:60])([H:61])[2P:27]->1([c:28]1[c:29]([H:62])[c:30]([H:63])[c:31]([H:64])[c:32]([H:65])[c:33]1[H:66])[c:34]1[c:35]([H:67])[c:36]([H:68])[c:37]([H:69])[c:38]([H:70])[c:39]1[H:71])([H:40])([H:41])[H:42]", "dummies": []}
C     -3.2217     3.7890     0.3382
C     -2.2921     2.6648     0.2220
N     -1.5014     1.7304     0.1356
Mn     0.0000     0.0000     0.0000
H      0.2003    -0.0045     1.8230
C     -0.2522     0.0646    -2.2773
O     -0.3825     0.0968    -3.4756
C      1.7417     1.4756    -0.1761
O      2.6608     2.2513    -0.2695
N     -1.5447    -1.7422     0.1433
C     -1.9690    -1.8861     1.4845
C     -2.7814    -0.7130     2.0205
P     -3.1025    -0.8181     3.8745
C     -3.6291    -2.5582     4.2257
C     -2.7550    -3.6520     4.0936
C     -3.1950    -4.9470     4.3844
C     -4.5041    -5.1565     4.8359
C     -5.3720    -4.0720     4.9872
C     -4.9396    -2.7803     4.6777
C     -1.4393    -0.5876     4.6506
C     -0.9848    -1.4337     5.6791
C      0.2679    -1.2153     6.2660
C      1.0561    -0.1332     5.8658
C      0.5783     0.7459     4.8901
C     -0.6715     0.5344     4.2977
C     -1.0485    -3.0280    -0.3727
C      0.3122    -3.0680    -1.1238
P      1.5166    -2.0773    -0.2513
C      3.0022    -1.9596    -1.2327
C      4.0273    -1.1030    -0.8156
C      5.2110    -1.0116    -1.5490
C      5.3887    -1.7916    -2.6944
C      4.3726    -2.6523    -3.1139
C      3.1823    -2.7397    -2.3859
C      1.9443    -2.9529     1.2429
C      2.0999    -2.2442     2.4420
C      2.4141    -2.9228     3.6229
C      2.5804    -4.3098     3.6100
C      2.4523    -5.0157     2.4141
C      2.1489    -4.3409     1.2297
H     -3.9230     3.5980     1.1779
H     -2.6489     4.7201     0.5291
H     -3.7985     3.9005    -0.6013
H     -2.2684    -1.4913    -0.3558
H     -2.6007    -2.8000     1.5691
H     -1.0638    -2.0082     2.1203
H     -3.7555    -0.6788     1.4921
H     -2.2500     0.2264     1.8339
H     -1.7319    -3.5027     3.7839
H     -2.5212    -5.7847     4.2684
H     -4.8394    -6.1558     5.0756
H     -6.3743    -4.2296     5.3548
H     -5.6199    -1.9516     4.7991
H     -1.5882    -2.2597     6.0367
H      0.6249    -1.8841     7.0368
H      2.0216     0.0427     6.3338
H      1.1750     1.5969     4.5995
H     -1.0371     1.2470     3.5645
H     -0.9583    -3.7655     0.4601
H     -1.8136    -3.4350    -1.0718
H      0.1749    -2.6517    -2.1410
H      0.6576    -4.1150    -1.2109
H      3.9171    -0.5207     0.0882
H      6.0021    -0.3575    -1.2170
H      6.3094    -1.7215    -3.2579
H      4.5073    -3.2435    -4.0071
H      2.4231    -3.4211    -2.7278
H      2.0008    -1.1673     2.4632
H      2.5254    -2.3769     4.5496
H      2.7999    -4.8365     4.5259
H      2.6120    -6.0872     2.4045
H      2.0999    -4.9034     0.3076
72
{"conf": 20, "E": 130.02, "rms": -1.0, "geom": "OH", "total_charge": 0, "CA_charge": 1, "smiles": "C[C:1]#[4N:2]->[Mn+:3]1(<-[3H-:4])(<-[5C-:5]#[O+:6])(<-[6C-:7]#[O+:8])<-[1N@H:9]([CH2:10][CH2:11][P:12]([c:13]2[cH:14][cH:15][cH:16][cH:17][cH:18]2)[c:19]2[cH:20][cH:21][cH:22][cH:23][cH:24]2)[CH2:25][CH2:26][2P:27]->1([c:28]1[cH:29][cH:30][cH:31][cH:32][cH:33]1)[c:34]1[cH:35][cH:36][cH:37][cH:38][cH:39]1", "smiles3D": "C([C:1]#[4N:2]->[Mn+:3]1(<-[3H-:4])(<-[5C-:5]#[O+:6])(<-[6C-:7]#[O+:8])<-[1N@@:9]([C:10]([C:11]([P:12]([c:13]2[c:14]([H:48])[c:15]([H:49])[c:16]([H:50])[c:17]([H:51])[c:18]2[H:52])[c:19]2[c:20]([H:53])[c:21]([H:54])[c:22]([H:55])[c:23]([H:56])[c:24]2[H:57])([H:46])[H:47])([H:44])[H:45])([H:43])[C:25]([H:58])([H:59])[C:26]([H:60])([H:61])[2P:27]->1([c:28]1[c:29]([H:62])[c:30]([H:63])[c:31]([H:64])[c:32]([H:65])[c:33]1[H:66])[c:34]1[c:35]([H:67])[c:36]([H:68])[c:37]([H:69])[c:38]([H:70])[c:39]1[H:71])([H:40])([H:41])[H:42]", "smiles3Dx": "C([C:1]#[4N:2]->[Mn+:3]1(<-[3H-:4])(<-[5C-:5]#[O+:6])(<-[6C-:7]#[O+:8])<-[1N@@:9]([C:10]([C:11]([P:12]([c:13]2[c:14]([H:48])[c:15]([H:49])[c:16]([H:50])[c:17]([H:51])[c:18]2[H:52])[c:19]2[c:20]([H:53])[c:21]([H:54])[c:22]([H:55])[c:23]([H:56])[c:24]2[H:57])([H:46])[H:47])([H:44])[H:45])([H:43])[C:25]([H:58])([H:59])[C:26]([H:60])([H:61])[2P:27]->1([c:28]1[c:29]([H:62])[c:30]([H:63])[c:31]([H:64])[c:32]([H:65])[c:33]1[H:66])[c:34]1[c:35]([H:67])[c:36]([H:68])[c:37]([H:69])[c:38]([H:70])[c:39]1[H:71])([H:40])([H:41])[H:42]", "dummies": []}
C     -1.4656    -1.5145    -4.5108
C     -1.0350    -1.0445    -3.1919
N     -0.6732    -0.6783    -2.0755
Mn     0.0000     0.0000     0.0000
H      1.0482    -1.5043     0.1346
C     -1.2976     1.8757    -0.1891
O     -1.9669     2.8717    -0.2999
C     -1.7483    -1.1049     0.9727
O     -2.6776    -1.6739     1.4909
N      1.8481     1.2311    -0.6421
C      2.2274     0.9369    -1.9682
C      2.9102     2.1410    -2.6556
P      3.6556     1.7710    -4.3302
C      4.6437     0.2494    -3.9782
C      5.9136     0.4051    -3.3965
C      6.6687    -0.7139    -3.0334
C      6.1743    -1.9978    -3.2744
C      4.9278    -2.1650    -3.8862
C      4.1535    -1.0458    -4.2215
C      2.2802     1.2281    -5.4457
C      2.5967     0.5626    -6.6399
C      1.5933     0.2030    -7.5431
C      0.2616     0.5171    -7.2653
C     -0.0659     1.2052    -6.0919
C      0.9425     1.5678    -5.1926
C      2.8660     0.9796     0.3271
C      2.5368     1.5010     1.7553
P      0.9485     0.8488     2.2755
C      1.3184    -0.3695     3.5283
C      0.9130    -1.6994     3.3562
C      1.1890    -2.6490     4.3457
C      1.8694    -2.2784     5.5160
C      2.2799    -0.9543     5.6902
C      2.0035    -0.0003     4.7023
C      0.0654     2.1867     3.0641
C      0.0395     3.4624     2.4743
C     -0.6490     4.5075     3.0974
C     -1.3350     4.2866     4.2918
C     -1.3533     3.0093     4.8632
C     -0.6615     1.9618     4.2456
H     -1.8329    -2.5637    -4.4353
H     -0.6100    -1.4773    -5.2165
H     -2.2846    -0.8602    -4.8801
H      1.6058     2.1186    -0.5851
H      1.3215     0.6767    -2.5355
H      2.9161     0.0627    -1.9833
H      3.7280     2.5207    -2.0165
H      2.1914     2.9765    -2.7549
H      6.2936     1.3990    -3.1913
H      7.6296    -0.5818    -2.5517
H      6.7649    -2.8656    -2.9985
H      4.5460    -3.1621    -4.0678
H      3.1723    -1.2021    -4.6465
H      3.6272     0.3364    -6.8835
H      1.8481    -0.3237    -8.4581
H     -0.5227     0.2249    -7.9551
H     -1.0952     1.4718    -5.8848
H      0.6636     2.1173    -4.3073
H      3.0143    -0.1182     0.3923
H      3.8319     1.4409    -0.0001
H      2.5121     2.6089     1.7417
H      3.3286     1.1676     2.4614
H      0.3993    -2.0047     2.4589
H      0.8875    -3.6726     4.2023
H      2.0715    -3.0195     6.2807
H      2.8009    -0.6648     6.5938
H      2.3100     1.0247     4.8541
H      0.5095     3.6418     1.5183
H     -0.6688     5.4850     2.6381
H     -1.8779     5.0954     4.7632
H     -1.8943     2.8383     5.7889
H     -0.7055     0.9802     4.6939
72
{"conf": 21, "E": 130.44, "rms": -1.0, "geom": "OH", "total_charge": 0, "CA_charge": 1, "smiles": "C[C:1]#[4N:2]->[Mn+:3]1(<-[3H-:4])(<-[5C-:5]#[O+:6])(<-[6C-:7]#[O+:8])<-[1N@H:9]([CH2:10][CH2:11][P:12]([c:13]2[cH:14][cH:15][cH:16][cH:17][cH:18]2)[c:19]2[cH:20][cH:21][cH:22][cH:23][cH:24]2)[CH2:25][CH2:26][2P:27]->1([c:28]1[cH:29][cH:30][cH:31][cH:32][cH:33]1)[c:34]1[cH:35][cH:36][cH:37][cH:38][cH:39]1", "smiles3D": "C([C:1]#[4N:2]->[Mn+:3]1(<-[3H-:4])(<-[5C-:5]#[O+:6])(<-[6C-:7]#[O+:8])<-[1N@@:9]([C:10]([C:11]([P:12]([c:13]2[c:14]([H:48])[c:15]([H:49])[c:16]([H:50])[c:17]([H:51])[c:18]2[H:52])[c:19]2[c:20]([H:53])[c:21]([H:54])[c:22]([H:55])[c:23]([H:56])[c:24]2[H:57])([H:46])[H:47])([H:44])[H:45])([H:43])[C:25]([H:58])([H:59])[C:26]([H:60])([H:61])[2P:27]->1([c:28]1[c:29]([H:62])[c:30]([H:63])[c:31]([H:64])[c:32]([H:65])[c:33]1[H:66])[c:34]1[c:35]([H:67])[c:36]([H:68])[c:37]([H:69])[c:38]([H:70])[c:39]1[H:71])([H:40])([H:41])[H:42]", "smiles3Dx": "C([C:1]#[4N:2]->[Mn+:3]1(<-[3H-:4])(<-[5C-:5]#[O+:6])(<-[6C-:7]#[O+:8])<-[1N@@:9]([C:10]([C:11]([P:12]([c:13]2[c:14]([H:48])[c:15]([H:49])[c:16]([H:50])[c:17]([H:51])[c:18]2[H:52])[c:19]2[c:20]([H:53])[c:21]([H:54])[c:22]([H:55])[c:23]([H:56])[c:24]2[H:57])([H:46])[H:47])([H:44])[H:45])([H:43])[C:25]([H:58])([H:59])[C:26]([H:60])([H:61])[2P:27]->1([c:28]1[c:29]([H:62])[c:30]([H:63])[c:31]([H:64])[c:32]([H:65])[c:33]1[H:66])[c:34]1[c:35]([H:67])[c:36]([H:68])[c:37]([H:69])[c:38]([H:70])[c:39]1[H:71])([H:40])([H:41])[H:42]", "dummies": []}
C      4.2165    -2.6422    -0.1887
C      2.9826    -1.8594    -0.1480
N      1.9450    -1.2038    -0.1036
Mn     0.0000     0.0000     0.0000
H      0.2751     0.2932     1.7977
C     -0.3845    -0.3996    -2.2220
O     -0.5915    -0.6076    -3.3920
C     -1.2208    -1.8655     0.5194
O     -1.8668    -2.8471     0.7965
N      1.0057     2.0116    -0.5672
C      1.8354     2.4247     0.4974
C      3.2688     2.8084     0.0794
P      3.3800     4.5373    -0.6411
C      2.8781     4.4373    -2.4199
C      3.0415     3.2726    -3.1894
C      2.6932     3.2706    -4.5437
C      2.1965     4.4329    -5.1437
C      2.0469     5.5975    -4.3867
C      2.3845     5.6003    -3.0313
C      5.2200     4.7181    -0.6923
C      5.9004     4.9642     0.5103
C      7.2930     5.0601     0.5288
C      8.0200     4.9205    -0.6540
C      7.3538     4.6813    -1.8578
C      5.9588     4.5820    -1.8816
C      0.0203     2.9731    -0.9911
C     -1.2327     3.1485    -0.0793
P     -2.0617     1.5731     0.0934
C     -2.9762     1.6640     1.6200
C     -3.9502     2.6565     1.7984
C     -4.6908     2.7061     2.9849
C     -4.4563     1.7691     3.9963
C     -3.4831     0.7815     3.8227
C     -2.7440     0.7272     2.6361
C     -3.2646     1.3752    -1.2136
C     -4.1327     0.2719    -1.1728
C     -5.0540     0.0611    -2.2005
C     -5.1189     0.9496    -3.2757
C     -4.2534     2.0455    -3.3299
C     -3.3203     2.2557    -2.3114
H      4.0693    -3.5919     0.3651
H      5.0360    -2.0610     0.2797
H      4.4767    -2.8656    -1.2446
H      1.5269     1.8237    -1.2934
H      1.3857     3.2760     1.0583
H      1.9133     1.5692     1.1938
H      3.8939     2.8031     0.9968
H      3.7058     2.0462    -0.5943
H      3.4611     2.3736    -2.7658
H      2.8213     2.3736    -5.1358
H      1.9378     4.4315    -6.1944
H      1.6756     6.5001    -4.8546
H      2.2719     6.5100    -2.4580
H      5.3450     5.0674     1.4371
H      7.8086     5.2415     1.4645
H      9.1003     4.9905    -0.6383
H      7.9161     4.5736    -2.7760
H      5.4737     4.3970    -2.8285
H     -0.3325     2.6704    -2.0044
H      0.5064     3.9672    -1.0966
H     -1.9200     3.9006    -0.5146
H     -0.9097     3.4986     0.9208
H     -4.1456     3.3827     1.0181
H     -5.4486     3.4680     3.1211
H     -5.0291     1.8099     4.9130
H     -3.3087     0.0531     4.6024
H     -2.0006    -0.0453     2.5144
H     -4.0846    -0.4297    -0.3495
H     -5.7149    -0.7959    -2.1660
H     -5.8338     0.7846    -4.0718
H     -4.2983     2.7248    -4.1709
H     -2.6502     3.0938    -2.4091
72
{"conf": 22, "E": 361.27, "rms": -1.0, "geom": "OH", "total_charge": 0, "CA_charge": 1, "smiles": "C[C:1]#[4N:2]->[Mn+:3]1(<-[3H-:4])(<-[5C-:5]#[O+:6])(<-[6C-:7]#[O+:8])<-[1N@H:9]([CH2:10][CH2:11][P:12]([c:13]2[cH:14][cH:15][cH:16][cH:17][cH:18]2)[c:19]2[cH:20][cH:21][cH:22][cH:23][cH:24]2)[CH2:25][CH2:26][2P:27]->1([c:28]1[cH:29][cH:30][cH:31][cH:32][cH:33]1)[c:34]1[cH:35][cH:36][cH:37][cH:38][cH:39]1", "smiles3D": "C([C:1]#[4N:2]->[Mn+:3]1(<-[3H-:4])(<-[5C-:5]#[O+:6])(<-[6C-:7]#[O+:8])<-[1N@@:9]([C:10]([C:11]([P:12]([c:13]2[c:14]([H:48])[c:15]([H:49])[c:16]([H:50])[c:17]([H:51])[c:18]2[H:52])[c:19]2[c:20]([H:53])[c:21]([H:54])[c:22]([H:55])[c:23]([H:56])[c:24]2[H:57])([H:46])[H:47])([H:44])[H:45])([H:43])[C:25]([H:58])([H:59])[C:26]([H:60])([H:61])[2P:27]->1([c:28]1[c:29]([H:62])[c:30]([H:63])[c:31]([H:64])[c:32]([H:65])[c:33]1[H:66])[c:34]1[c:35]([H:67])[c:36]([H:68])[c:37]([H:69])[c:38]([H:70])[c:39]1[H:71])([H:40])([H:41])[H:42]", "smiles3Dx": "C([C:1]#[4N:2]->[Mn+:3]1(<-[3H-:4])(<-[5C-:5]#[O+:6])(<-[6C-:7]#[O+:8])<-[1N@@:9]([C:10]([C:11]([P:12]([c:13]2[c:14]([H:48])[c:15]([H:49])[c:16]([H:50])[c:17]([H:51])[c:18]2[H:52])[c:19]2[c:20]([H:53])[c:21]([H:54])[c:22]([H:55])[c:23]([H:56])[c:24]2[H:57])([H:46])[H:47])([H:44])[H:45])([H:43])[C:25]([H:58])([H:59])[C:26]([H:60])([H:61])[2P:27]->1([c:28]1[c:29]([H:62])[c:30]([H:63])[c:31]([H:64])[c:32]([H:65])[c:33]1[H:66])[c:34]1[c:35]([H:67])[c:36]([H:68])[c:37]([H:69])[c:38]([H:70])[c:39]1[H:71])([H:40])([H:41])[H:42]", "dummies": []}
C      1.2059    -0.7127    -4.2355
C      1.2244    -1.1067    -2.8964
N      1.0631    -1.0009    -1.7163
Mn     0.0000     0.0000     0.0000
H      1.7145     0.7287     0.7005
C     -1.9534    -0.5720    -1.4418
O     -2.4860    -0.6800    -2.5042
C     -0.3094    -1.6901     1.6992
O     -0.5153    -2.2583     2.7411
N      0.0043     2.1460    -1.1732
C      0.8764     3.1305    -0.6839
C      1.1849     4.3221    -1.5411
P      2.3838     5.6946    -0.9290
C      3.9047     4.7127    -0.5211
C      4.8765     5.2929     0.2946
C      5.9598     4.5455     0.7635
C      6.1250     3.2166     0.3304
C      5.1709     2.6258    -0.5199
C      4.0888     3.3836    -0.9826
C      1.5915     6.2984     0.6946
C      0.3553     6.9988     0.6196
C     -0.2679     7.4680     1.8128
C      0.3802     7.2984     3.0539
C      1.6384     6.6903     3.1244
C      2.1996     6.1195     1.9654
C     -1.3209     2.6877    -1.3481
C     -1.9730     2.9373     0.0623
P     -1.3895     1.7404     1.2486
C     -0.2620     2.5195     2.4360
C      0.8185     1.8307     2.9749
C      1.6092     2.3473     4.0262
C      1.0965     3.4831     4.6746
C      0.0388     4.2002     4.1275
C     -0.5773     3.8193     2.9125
C     -2.8497     1.0821     2.0398
C     -3.6891     2.0063     2.6856
C     -4.7086     1.4681     3.4619
C     -4.7545     0.1213     3.7917
C     -3.9375    -0.7957     3.0729
C     -3.1258    -0.2495     2.0541
H      0.2449    -0.1775    -4.0801
H      1.2191    -1.6967    -4.7996
H      2.0442     0.0595    -4.1093
H      0.3461     2.1006    -1.9951
H      0.4564     3.4896     0.2581
H      1.7568     2.5119    -0.4336
H      1.5482     3.9390    -2.5608
H      0.2364     4.8748    -1.7254
H      4.7539     6.3231     0.6063
H      6.7299     5.0311     1.3644
H      6.9975     2.6487     0.6475
H      5.2470     1.5758    -0.8220
H      3.4565     2.9454    -1.7483
H     -0.1823     7.1045    -0.3280
H     -1.2820     7.8864     1.7714
H     -0.0359     7.7299     3.9686
H      2.2664     6.8122     4.0137
H      3.1330     5.5964     2.1015
H     -1.3892     3.5494    -1.9911
H     -1.7685     1.8393    -1.8234
H     -3.0769     2.8000    -0.0511
H     -1.7746     3.9735     0.3865
H      1.1171     0.8395     2.6610
H      2.4868     1.8241     4.3692
H      1.6534     3.8820     5.5225
H     -0.3077     5.1266     4.5797
H     -1.4057     4.3884     2.5416
H     -3.5729     3.0917     2.6032
H     -5.4540     2.1909     3.8315
H     -5.4853    -0.2607     4.4786
H     -4.1100    -1.8754     3.1745
H     -2.6834    -0.9734     1.3404
72
{"conf": 23, "E": 122.41, "rms": -1.0, "geom": "OH", "total_charge": 0, "CA_charge": 1, "smiles": "C[C:1]#[4N:2]->[Mn+:3]1(<-[3H-:4])(<-[5C-:5]#[O+:6])(<-[6C-:7]#[O+:8])<-[1N@H:9]([CH2:10][CH2:11][P:12]([c:13]2[cH:14][cH:15][cH:16][cH:17][cH:18]2)[c:19]2[cH:20][cH:21][cH:22][cH:23][cH:24]2)[CH2:25][CH2:26][2P:27]->1([c:28]1[cH:29][cH:30][cH:31][cH:32][cH:33]1)[c:34]1[cH:35][cH:36][cH:37][cH:38][cH:39]1", "smiles3D": "C([C:1]#[4N:2]->[Mn+:3]1(<-[3H-:4])(<-[5C-:5]#[O+:6])(<-[6C-:7]#[O+:8])<-[1N@@:9]([C:10]([C:11]([P:12]([c:13]2[c:14]([H:48])[c:15]([H:49])[c:16]([H:50])[c:17]([H:51])[c:18]2[H:52])[c:19]2[c:20]([H:53])[c:21]([H:54])[c:22]([H:55])[c:23]([H:56])[c:24]2[H:57])([H:46])[H:47])([H:44])[H:45])([H:43])[C:25]([H:58])([H:59])[C:26]([H:60])([H:61])[2P:27]->1([c:28]1[c:29]([H:62])[c:30]([H:63])[c:31]([H:64])[c:32]([H:65])[c:33]1[H:66])[c:34]1[c:35]([H:67])[c:36]([H:68])[c:37]([H:69])[c:38]([H:70])[c:39]1[H:71])([H:40])([H:41])[H:42]", "smiles3Dx": "C([C:1]#[4N:2]->[Mn+:3]1(<-[3H-:4])(<-[5C-:5]#[O+:6])(<-[6C-:7]#[O+:8])<-[1N@@:9]([C:10]([C:11]([P:12]([c:13]2[c:14]([H:48])[c:15]([H:49])[c:16]([H:50])[c:17]([H:51])[c:18]2[H:52])[c:19]2[c:20]([H:53])[c:21]([H:54])[c:22]([H:55])[c:23]([H:56])[c:24]2[H:57])([H:46])[H:47])([H:44])[H:45])([H:43])[C:25]([H:58])([H:59])[C:26]([H:60])([H:61])[2P:27]->1([c:28]1[c:29]([H:62])[c:30]([H:63])[c:31]([H:64])[c:32]([H:65])[c:33]1[H:66])[c:34]1[c:35]([H:67])[c:36]([H:68])[c:37]([H:69])[c:38]([H:70])[c:39]1[H:71])([H:40])([H:41])[H:42]", "dummies": []}
C     -4.6680     1.4446     0.9594
C     -3.2961     1.0375     0.6602
N     -2.1439     0.6862     0.4217
Mn     0.0000     0.0000     0.0000
H      0.5116     0.5190     1.6887
C     -0.6520    -0.5973    -2.1133
O     -0.9933    -0.9121    -3.2263
C      0.5964     2.0622    -0.7946
O      0.9112     3.1476    -1.2144
N     -0.3169    -2.1653     0.7441
C     -0.0739    -2.2471     2.1266
C     -1.1248    -1.4806     2.9455
P     -2.2043    -2.6078     3.9866
C     -2.9686    -1.3448     5.1008
C     -3.0260    -1.6011     6.4783
C     -3.5745    -0.6554     7.3505
C     -4.0733     0.5514     6.8507
C     -4.0190     0.8147     5.4771
C     -3.4649    -0.1265     4.6049
C     -3.5379    -3.0474     2.7747
C     -3.2202    -3.8968     1.7043
C     -4.1892    -4.2410     0.7578
C     -5.4921    -3.7544     0.8826
C     -5.8289    -2.9374     1.9651
C     -4.8623    -2.5935     2.9153
C      0.5118    -3.0454    -0.0239
C      2.0486    -2.7561    -0.0027
P      2.3480    -1.0409    -0.4312
C      2.9669    -1.0070    -2.1069
C      3.9560    -0.0795    -2.4761
C      4.4306    -0.0433    -3.7906
C      3.9136    -0.9219    -4.7466
C      2.9148    -1.8323    -4.3911
C      2.4373    -1.8721    -3.0781
C      3.6792    -0.5039     0.6258
C      4.8400    -1.2814     0.7524
C      5.8877    -0.8463     1.5694
C      5.7827     0.3655     2.2580
C      4.6311     1.1475     2.1237
C      3.5827     0.7163     1.3061
H     -4.6530     2.2898     1.6775
H     -5.2147     0.5897     1.4091
H     -5.1754     1.7598     0.0248
H     -1.1897    -2.3856     0.5787
H     -0.0585    -3.3134     2.4545
H      0.9227    -1.8039     2.3372
H     -1.7675    -0.8975     2.2695
H     -0.6080    -0.7720     3.6279
H     -2.6389    -2.5310     6.8751
H     -3.6102    -0.8572     8.4129
H     -4.5007     1.2803     7.5263
H     -4.4078     1.7477     5.0884
H     -3.4397     0.0887     3.5451
H     -2.2202    -4.2966     1.6021
H     -3.9298    -4.8874    -0.0719
H     -6.2431    -4.0202     0.1489
H     -6.8434    -2.5765     2.0716
H     -5.1651    -1.9881     3.7549
H      0.3512    -4.0925     0.3244
H      0.1666    -2.9929    -1.0782
H      2.5610    -3.4201    -0.7280
H      2.4481    -2.9602     1.0112
H      4.3597     0.6195    -1.7555
H      5.1980     0.6678    -4.0694
H      4.2808    -0.8920    -5.7638
H      2.5084    -2.5080    -5.1333
H      1.6576    -2.5777    -2.8301
H      4.9343    -2.2184     0.2185
H      6.7808    -1.4487     1.6686
H      6.5933     0.7004     2.8919
H      4.5539     2.0898     2.6506
H      2.7070     1.3404     1.1967
72
{"conf": 24, "E": 120.95, "rms": -1.0, "geom": "OH", "total_charge": 0, "CA_charge": 1, "smiles": "C[C:1]#[4N:2]->[Mn+:3]1(<-[3H-:4])(<-[5C-:5]#[O+:6])(<-[6C-:7]#[O+:8])<-[1N@H:9]([CH2:10][CH2:11][P:12]([c:13]2[cH:14][cH:15][cH:16][cH:17][cH:18]2)[c:19]2[cH:20][cH:21][cH:22][cH:23][cH:24]2)[CH2:25][CH2:26][2P:27]->1([c:28]1[cH:29][cH:30][cH:31][cH:32][cH:33]1)[c:34]1[cH:35][cH:36][cH:37][cH:38][cH:39]1", "smiles3D": "C([C:1]#[4N:2]->[Mn+:3]1(<-[3H-:4])(<-[5C-:5]#[O+:6])(<-[6C-:7]#[O+:8])<-[1N@@:9]([C:10]([C:11]([P:12]([c:13]2[c:14]([H:48])[c:15]([H:49])[c:16]([H:50])[c:17]([H:51])[c:18]2[H:52])[c:19]2[c:20]([H:53])[c:21]([H:54])[c:22]([H:55])[c:23]([H:56])[c:24]2[H:57])([H:46])[H:47])([H:44])[H:45])([H:43])[C:25]([H:58])([H:59])[C:26]([H:60])([H:61])[2P:27]->1([c:28]1[c:29]([H:62])[c:30]([H:63])[c:31]([H:64])[c:32]([H:65])[c:33]1[H:66])[c:34]1[c:35]([H:67])[c:36]([H:68])[c:37]([H:69])[c:38]([H:70])[c:39]1[H:71])([H:40])([H:41])[H:42]", "smiles3Dx": "C([C:1]#[4N:2]->[Mn+:3]1(<-[3H-:4])(<-[5C-:5]#[O+:6])(<-[6C-:7]#[O+:8])<-[1N@@:9]([C:10]([C:11]([P:12]([c:13]2[c:14]([H:48])[c:15]([H:49])[c:16]([H:50])[c:17]([H:51])[c:18]2[H:52])[c:19]2[c:20]([H:53])[c:21]([H:54])[c:22]([H:55])[c:23]([H:56])[c:24]2[H:57])([H:46])[H:47])([H:44])[H:45])([H:43])[C:25]([H:58])([H:59])[C:26]([H:60])([H:61])[2P:27]->1([c:28]1[c:29]([H:62])[c:30]([H:63])[c:31]([H:64])[c:32]([H:65])[c:33]1[H:66])[c:34]1[c:35]([H:67])[c:36]([H:68])[c:37]([H:69])[c:38]([H:70])[c:39]1[H:71])([H:40])([H:41])[H:42]", "dummies": []}
C     -3.6159     2.5724    -2.2751
C     -2.5540     1.8129    -1.6145
N     -1.6619     1.1779    -1.0570
Mn     0.0000     0.0000     0.0000
H      1.2736     1.0193    -0.8464
C     -1.6075    -1.2485     1.0493
O     -2.4551    -1.9040     1.6048
C      0.0692    -1.5091    -1.7196
O      0.1024    -2.3057    -2.6235
N      0.1646     1.3565     1.8705
C     -0.2001     2.6789     1.5376
C     -0.9075     3.4205     2.6845
P     -2.6447     2.7576     2.9334
C     -2.9119     3.3474     4.6614
C     -3.2691     2.4246     5.6527
C     -3.4715     2.8505     6.9700
C     -3.3132     4.2002     7.3018
C     -2.9579     5.1255     6.3161
C     -2.7580     4.7030     4.9981
C     -3.7243     3.9576     2.0206
C     -3.2873     4.5967     0.8479
C     -4.1423     5.4594     0.1539
C     -5.4431     5.6772     0.6137
C     -5.8942     5.0267     1.7650
C     -5.0425     4.1627     2.4603
C      1.4884     1.2550     2.3989
C      1.9179    -0.1780     2.8115
P      1.8224    -1.2580     1.3872
C      1.3934    -2.8787     2.0053
C      0.6530    -3.7559     1.2023
C      0.3262    -5.0312     1.6715
C      0.7427    -5.4378     2.9422
C      1.4921    -4.5722     3.7420
C      1.8207    -3.2965     3.2766
C      3.4786    -1.3448     0.7181
C      4.2812    -2.4848     0.9162
C      5.5747    -2.5342     0.3842
C      6.0773    -1.4513    -0.3438
C      5.2884    -0.3147    -0.5384
C      3.9961    -0.2592    -0.0074
H     -3.6960     2.2537    -3.3344
H     -4.5786     2.3850    -1.7602
H     -3.3783     3.6545    -2.2318
H     -0.4185     1.0173     2.4898
H      0.6936     3.2712     1.2321
H     -0.8807     2.6419     0.6765
H     -0.3290     3.2784     3.6211
H     -0.9419     4.5100     2.4693
H     -3.3909     1.3774     5.4049
H     -3.7523     2.1352     7.7325
H     -3.4674     4.5291     8.3218
H     -2.8375     6.1699     6.5747
H     -2.4876     5.4288     4.2423
H     -2.2941     4.4338     0.4596
H     -3.7974     5.9552    -0.7444
H     -6.1036     6.3427     0.0722
H     -6.9057     5.1871     2.1160
H     -5.4123     3.6526     3.3409
H      1.5758     1.9102     3.2968
H      2.2059     1.6226     1.6340
H      2.9592    -0.1592     3.1989
H      1.2365    -0.5465     3.6066
H      0.3318    -3.4592     0.2141
H     -0.2451    -5.7064     1.0483
H      0.4910    -6.4257     3.3040
H      1.8252    -4.8916     4.7209
H      2.4223    -2.6512     3.9017
H      3.9232    -3.3387     1.4740
H      6.1894    -3.4120     0.5384
H      7.0782    -1.4911    -0.7537
H      5.6792     0.5251    -1.0995
H      3.4093     0.6342    -0.1603
72
{"conf": 25, "E": 343.05, "rms": -1.0, "geom": "OH", "total_charge": 0, "CA_charge": 1, "smiles": "C[C:1]#[4N:2]->[Mn+:3]1(<-[3H-:4])(<-[5C-:5]#[O+:6])(<-[6C-:7]#[O+:8])<-[1N@H:9]([CH2:10][CH2:11][P:12]([c:13]2[cH:14][cH:15][cH:16][cH:17][cH:18]2)[c:19]2[cH:20][cH:21][cH:22][cH:23][cH:24]2)[CH2:25][CH2:26][2P:27]->1([c:28]1[cH:29][cH:30][cH:31][cH:32][cH:33]1)[c:34]1[cH:35][cH:36][cH:37][cH:38][cH:39]1", "smiles3D": "C([C:1]#[4N:2]->[Mn+:3]1(<-[3H-:4])(<-[5C-:5]#[O+:6])(<-[6C-:7]#[O+:8])<-[1N@@:9]([C:10]([C:11]([P:12]([c:13]2[c:14]([H:48])[c:15]([H:49])[c:16]([H:50])[c:17]([H:51])[c:18]2[H:52])[c:19]2[c:20]([H:53])[c:21]([H:54])[c:22]([H:55])[c:23]([H:56])[c:24]2[H:57])([H:46])[H:47])([H:44])[H:45])([H:43])[C:25]([H:58])([H:59])[C:26]([H:60])([H:61])[2P:27]->1([c:28]1[c:29]([H:62])[c:30]([H:63])[c:31]([H:64])[c:32]([H:65])[c:33]1[H:66])[c:34]1[c:35]([H:67])[c:36]([H:68])[c:37]([H:69])[c:38]([H:70])[c:39]1[H:71])([H:40])([H:41])[H:42]", "smiles3Dx": "C([C:1]#[4N:2]->[Mn+:3]1(<-[3H-:4])(<-[5C-:5]#[O+:6])(<-[6C-:7]#[O+:8])<-[1N@@:9]([C:10]([C:11]([P:12]([c:13]2[c:14]([H:48])[c:15]([H:49])[c:16]([H:50])[c:17]([H:51])[c:18]2[H:52])[c:19]2[c:20]([H:53])[c:21]([H:54])[c:22]([H:55])[c:23]([H:56])[c:24]2[H:57])([H:46])[H:47])([H:44])[H:45])([H:43])[C:25]([H:58])([H:59])[C:26]([H:60])([H:61])[2P:27]->1([c:28]1[c:29]([H:62])[c:30]([H:63])[c:31]([H:64])[c:32]([H:65])[c:33]1[H:66])[c:34]1[c:35]([H:67])[c:36]([H:68])[c:37]([H:69])[c:38]([H:70])[c:39]1[H:71])([H:40])([H:41])[H:42]", "dummies": []}
C      2.5141     2.6914    -2.5116
C      1.3452     1.8686    -2.3403
N      0.6050     1.1541    -1.7491
Mn     0.0000     0.0000     0.0000
H     -0.5837    -1.3494    -1.0670
C      1.0877     1.7165     0.9948
O      1.9453     2.4182     1.5139
C     -2.2959     0.6532     0.3012
O     -3.4231     0.9149     0.5804
N      2.0408    -1.0736     0.2395
C      2.6367    -1.3405    -1.1360
C      4.1693    -1.5659    -1.0124
P      4.5703    -3.4208    -0.8141
C      5.4547    -3.9017     0.7084
C      6.3747    -4.9637     0.6378
C      7.4182    -5.0413     1.5247
C      7.6318    -4.0207     2.4626
C      6.6734    -2.9897     2.5856
C      5.5886    -2.9596     1.7491
C      3.7666    -4.7482    -1.8266
C      4.5786    -5.5653    -2.6302
C      4.0131    -6.3014    -3.6647
C      2.6414    -6.1817    -3.9466
C      1.8284    -5.4158    -3.1048
C      2.3834    -4.7271    -2.0402
C      1.8066    -2.2930     0.8898
C      1.3896    -2.0293     2.3841
P     -0.1563    -1.1882     2.2312
C     -1.4552    -2.4028     2.3123
C     -1.7120    -3.1960     1.1030
C     -2.6427    -4.1776     1.0738
C     -3.3876    -4.5267     2.2412
C     -3.2237    -3.7081     3.3835
C     -2.2805    -2.6699     3.4200
C     -0.3747     0.0348     3.5556
C      0.8057     0.7365     4.0400
C      0.6626     1.9187     4.7352
C     -0.5685     2.5988     4.8071
C     -1.7181     1.8689     4.3752
C     -1.6247     0.6205     3.7787
H      2.3319     3.6508    -1.9878
H      2.9482     2.8032    -3.5557
H      3.2696     2.1495    -1.8484
H      2.6551    -0.4737     0.8017
H      2.1689    -2.1564    -1.7892
H      2.5059    -0.4513    -1.7070
H      4.6955    -1.2434    -1.8942
H      4.6410    -1.0592    -0.1753
H      6.2354    -5.7164    -0.1207
H      8.1584    -5.8156     1.3705
H      8.5157    -4.0179     3.0730
H      6.7824    -2.2338     3.3609
H      4.8757    -2.1491     1.8424
H      5.6346    -5.5612    -2.4917
H      4.6244    -6.9892    -4.2405
H      2.2292    -6.6668    -4.8099
H      0.7707    -5.3283    -3.3026
H      1.7323    -4.2153    -1.3462
H      1.0260    -2.9493     0.4533
H      2.7408    -2.9348     0.9077
H      1.3260    -2.9764     2.9389
H      2.2046    -1.4445     2.8615
H     -1.2476    -2.9239     0.2058
H     -2.7142    -4.7630     0.1603
H     -4.0039    -5.3857     2.1689
H     -3.8844    -3.9157     4.2416
H     -2.1662    -2.1250     4.3205
H      1.8083     0.3785     3.9542
H      1.5867     2.4818     4.9888
H     -0.6309     3.5594     5.2474
H     -2.6555     2.3452     4.5158
H     -2.4859     0.1999     3.3528
72
{"conf": 26, "E": 128.91, "rms": -1.0, "geom": "OH", "total_charge": 0, "CA_charge": 1, "smiles": "C[C:1]#[4N:2]->[Mn+:3]1(<-[3H-:4])(<-[5C-:5]#[O+:6])(<-[6C-:7]#[O+:8])<-[1N@H:9]([CH2:10][CH2:11][P:12]([c:13]2[cH:14][cH:15][cH:16][cH:17][cH:18]2)[c:19]2[cH:20][cH:21][cH:22][cH:23][cH:24]2)[CH2:25][CH2:26][2P:27]->1([c:28]1[cH:29][cH:30][cH:31][cH:32][cH:33]1)[c:34]1[cH:35][cH:36][cH:37][cH:38][cH:39]1", "smiles3D": "C([C:1]#[4N:2]->[Mn+:3]1(<-[3H-:4])(<-[5C-:5]#[O+:6])(<-[6C-:7]#[O+:8])<-[1N@@:9]([C:10]([C:11]([P:12]([c:13]2[c:14]([H:48])[c:15]([H:49])[c:16]([H:50])[c:17]([H:51])[c:18]2[H:52])[c:19]2[c:20]([H:53])[c:21]([H:54])[c:22]([H:55])[c:23]([H:56])[c:24]2[H:57])([H:46])[H:47])([H:44])[H:45])([H:43])[C:25]([H:58])([H:59])[C:26]([H:60])([H:61])[2P:27]->1([c:28]1[c:29]([H:62])[c:30]([H:63])[c:31]([H:64])[c:32]([H:65])[c:33]1[H:66])[c:34]1[c:35]([H:67])[c:36]([H:68])[c:37]([H:69])[c:38]([H:70])[c:39]1[H:71])([H:40])([H:41])[H:42]", "smiles3Dx": "C([C:1]#[4N:2]->[Mn+:3]1(<-[3H-:4])(<-[5C-:5]#[O+:6])(<-[6C-:7]#[O+:8])<-[1N@@:9]([C:10]([C:11]([P:12]([c:13]2[c:14]([H:48])[c:15]([H:49])[c:16]([H:50])[c:17]([H:51])[c:18]2[H:52])[c:19]2[c:20]([H:53])[c:21]([H:54])[c:22]([H:55])[c:23]([H:56])[c:24]2[H:57])([H:46])[H:47])([H:44])[H:45])([H:43])[C:25]([H:58])([H:59])[C:26]([H:60])([H:61])[2P:27]->1([c:28]1[c:29]([H:62])[c:30]([H:63])[c:31]([H:64])[c:32]([H:65])[c:33]1[H:66])[c:34]1[c:35]([H:67])[c:36]([H:68])[c:37]([H:69])[c:38]([H:70])[c:39]1[H:71])([H:40])([H:41])[H:42]", "dummies": []}
C     -0.4698     3.9664    -2.9722
C     -0.3511     2.8064    -2.0898
N     -0.2443     1.8303    -1.3517
Mn     0.0000     0.0000     0.0000
H      0.5681     1.0687     1.3850
C     -0.6358    -1.3275    -1.7554
O     -0.9729    -2.0262    -2.6772
C      2.1784    -0.2302    -0.6529
O      3.3263    -0.3563    -0.9971
N     -2.1926    -0.0119     0.7759
C     -2.3887     0.9218     1.8384
C     -3.2598     2.1396     1.4601
P     -2.2656     3.5054     0.6472
C     -1.1220     3.9485     2.0298
C     -1.6104     4.2769     3.3066
C     -0.7215     4.5676     4.3443
C      0.6587     4.5387     4.1157
C      1.1475     4.2292     2.8447
C      0.2606     3.9360     1.8022
C     -3.4252     4.9470     0.6969
C     -4.8093     4.7708     0.5326
C     -5.6644     5.8765     0.5308
C     -5.1472     7.1663     0.6739
C     -3.7689     7.3533     0.8049
C     -2.9086     6.2496     0.8043
C     -2.5320    -1.3620     1.1278
C     -1.6033    -2.0272     2.1886
P      0.0657    -2.0967     1.5392
C      0.3419    -3.6456     0.6810
C      1.4983    -3.7814    -0.1054
C      1.7479    -4.9626    -0.8101
C      0.8412    -6.0217    -0.7412
C     -0.3178    -5.8985     0.0277
C     -0.5707    -4.7193     0.7405
C      1.1573    -2.0257     2.9539
C      1.1022    -0.9180     3.8140
C      1.9371    -0.8518     4.9313
C      2.8452    -1.8835     5.1908
C      2.9115    -2.9870     4.3335
C      2.0729    -3.0626     3.2179
H      0.5438     4.2955    -3.2767
H     -1.0565     3.6916    -3.8741
H     -0.9782     4.7938    -2.4364
H     -2.7168     0.2182     0.0615
H     -2.8842     0.4283     2.7078
H     -1.4047     1.2784     2.1854
H     -3.7372     2.5434     2.3771
H     -4.0760     1.8187     0.7822
H     -2.6744     4.3116     3.4969
H     -1.1000     4.8107     5.3284
H      1.3455     4.7570     4.9227
H      2.2162     4.2085     2.6643
H      0.6503     3.6926     0.8204
H     -5.2286     3.7867     0.4000
H     -6.7322     5.7354     0.4154
H     -5.8094     8.0223     0.6739
H     -3.3646     8.3530     0.8997
H     -1.8417     6.4125     0.8881
H     -2.4997    -1.9842     0.2045
H     -3.5809    -1.3881     1.5086
H     -1.9731    -3.0317     2.4382
H     -1.6065    -1.4175     3.1157
H      2.2189    -2.9770    -0.1646
H      2.6457    -5.0589    -1.4077
H      1.0353    -6.9369    -1.2820
H     -1.0186    -6.7220     0.0826
H     -1.4762    -4.6857     1.3144
H      0.4022    -0.1097     3.6283
H      1.8872     0.0020     5.5944
H      3.4911    -1.8332     6.0565
H      3.6117    -3.7874     4.5354
H      2.1417    -3.9310     2.5790
72
{"conf": 27, "E": 129.48, "rms": -1.0, "geom": "OH", "total_charge": 0, "CA_charge": 1, "smiles": "C[C:1]#[4N:2]->[Mn+:3]1(<-[3H-:4])(<-[5C-:5]#[O+:6])(<-[6C-:7]#[O+:8])<-[1N@H:9]([CH2:10][CH2:11][P:12]([c:13]2[cH:14][cH:15][cH:16][cH:17][cH:18]2)[c:19]2[cH:20][cH:21][cH:22][cH:23][cH:24]2)[CH2:25][CH2:26][2P:27]->1([c:28]1[cH:29][cH:30][cH:31][cH:32][cH:33]1)[c:34]1[cH:35][cH:36][cH:37][cH:38][cH:39]1", "smiles3D": "C([C:1]#[4N:2]->[Mn+:3]1(<-[3H-:4])(<-[5C-:5]#[O+:6])(<-[6C-:7]#[O+:8])<-[1N@@:9]([C:10]([C:11]([P:12]([c:13]2[c:14]([H:48])[c:15]([H:49])[c:16]([H:50])[c:17]([H:51])[c:18]2[H:52])[c:19]2[c:20]([H:53])[c:21]([H:54])[c:22]([H:55])[c:23]([H:56])[c:24]2[H:57])([H:46])[H:47])([H:44])[H:45])([H:43])[C:25]([H:58])([H:59])[C:26]([H:60])([H:61])[2P:27]->1([c:28]1[c:29]([H:62])[c:30]([H:63])[c:31]([H:64])[c:32]([H:65])[c:33]1[H:66])[c:34]1[c:35]([H:67])[c:36]([H:68])[c:37]([H:69])[c:38]([H:70])[c:39]1[H:71])([H:40])([H:41])[H:42]", "smiles3Dx": "C([C:1]#[4N:2]->[Mn+:3]1(<-[3H-:4])(<-[5C-:5]#[O+:6])(<-[6C-:7]#[O+:8])<-[1N@@:9]([C:10]([C:11]([P:12]([c:13]2[c:14]([H:48])[c:15]([H:49])[c:16]([H:50])[c:17]([H:51])[c:18]2[H:52])[c:19]2[c:20]([H:53])[c:21]([H:54])[c:22]([H:55])[c:23]([H:56])[c:24]2[H:57])([H:46])[H:47])([H:44])[H:45])([H:43])[C:25]([H:58])([H:59])[C:26]([H:60])([H:61])[2P:27]->1([c:28]1[c:29]([H:62])[c:30]([H:63])[c:31]([H:64])[c:32]([H:65])[c:33]1[H:66])[c:34]1[c:35]([H:67])[c:36]([H:68])[c:37]([H:69])[c:38]([H:70])[c:39]1[H:71])([H:40])([H:41])[H:42]", "dummies": []}
C      0.8518     0.3001    -4.8976
C      0.5803     0.2047    -3.4651
N      0.3706     0.1279    -2.2570
Mn     0.0000     0.0000     0.0000
H     -0.9581     1.5680    -0.0789
C      1.2457    -1.9220     0.0790
O      1.8903    -2.9410     0.1289
C      1.8821     1.2248     0.4596
O      2.8687     1.8732     0.6857
N     -1.9548    -1.2252    -0.1717
C     -3.0483    -0.3433    -0.2268
C     -3.2319     0.3112    -1.6033
P     -4.3568     1.8237    -1.4727
C     -5.4387     1.4863    -0.0062
C     -6.4731     0.5367    -0.0653
C     -7.2235     0.2457     1.0809
C     -6.9334     0.8824     2.2891
C     -5.8856     1.8052     2.3568
C     -5.1494     2.1145     1.2124
C     -5.5690     1.7921    -2.8784
C     -6.1783     3.0054    -3.2410
C     -7.1609     3.0350    -4.2325
C     -7.5545     1.8521    -4.8647
C     -6.9474     0.6469    -4.5231
C     -5.9669     0.6085    -3.5258
C     -2.0274    -2.1137     0.9499
C     -2.0409    -1.4417     2.3635
P     -0.6561    -0.3104     2.5079
C      0.5327    -1.0733     3.6035
C      0.8189    -2.4447     3.4827
C      1.7509    -3.0450     4.3345
C      2.4151    -2.2809     5.2954
C      2.1540    -0.9126     5.4017
C      1.2218    -0.3057     4.5564
C     -1.2945     1.1317     3.3381
C     -2.1180     0.9956     4.4663
C     -2.6190     2.1329     5.1084
C     -2.2886     3.4072     4.6357
C     -1.4587     3.5450     3.5143
C     -0.9613     2.4103     2.8686
H      1.8480     0.7624    -5.0541
H      0.8500    -0.7199    -5.3445
H      0.0724     0.9309    -5.3711
H     -1.9143    -1.7268    -0.9406
H     -3.9926    -0.8804     0.0223
H     -2.8865     0.4514     0.5330
H     -2.2479     0.6496    -1.9896
H     -3.6256    -0.4432    -2.3101
H     -6.6933     0.0070    -0.9854
H     -8.0213    -0.4828     1.0335
H     -7.4998     0.6452     3.1760
H     -5.6594     2.2969     3.2893
H     -4.3285     2.8155     1.2775
H     -5.9060     3.9262    -2.7427
H     -7.6399     3.9623    -4.4930
H     -8.3123     1.8748    -5.6328
H     -7.2475    -0.2733    -5.0022
H     -5.5634    -0.3499    -3.2312
H     -1.1496    -2.7893     0.9021
H     -2.9401    -2.7490     0.8512
H     -2.9929    -0.8866     2.4944
H     -1.9687    -2.2235     3.1490
H      0.3210    -3.0566     2.7448
H      1.9479    -4.1046     4.2591
H      3.1209    -2.7491     5.9713
H      2.6683    -0.3218     6.1485
H      1.0395     0.7574     4.6527
H     -2.3687     0.0154     4.8478
H     -3.2593     2.0336     5.9790
H     -2.6812     4.2886     5.1251
H     -1.2036     4.5353     3.1498
H     -0.3062     2.5302     2.0235
72
{"conf": 28, "E": 120.82, "rms": -1.0, "geom": "OH", "total_charge": 0, "CA_charge": 1, "smiles": "C[C:1]#[4N:2]->[Mn+:3]1(<-[3H-:4])(<-[5C-:5]#[O+:6])(<-[6C-:7]#[O+:8])<-[1N@H:9]([CH2:10][CH2:11][P:12]([c:13]2[cH:14][cH:15][cH:16][cH:17][cH:18]2)[c:19]2[cH:20][cH:21][cH:22][cH:23][cH:24]2)[CH2:25][CH2:26][2P:27]->1([c:28]1[cH:29][cH:30][cH:31][cH:32][cH:33]1)[c:34]1[cH:35][cH:36][cH:37][cH:38][cH:39]1", "smiles3D": "C([C:1]#[4N:2]->[Mn+:3]1(<-[3H-:4])(<-[5C-:5]#[O+:6])(<-[6C-:7]#[O+:8])<-[1N@@:9]([C:10]([C:11]([P:12]([c:13]2[c:14]([H:48])[c:15]([H:49])[c:16]([H:50])[c:17]([H:51])[c:18]2[H:52])[c:19]2[c:20]([H:53])[c:21]([H:54])[c:22]([H:55])[c:23]([H:56])[c:24]2[H:57])([H:46])[H:47])([H:44])[H:45])([H:43])[C:25]([H:58])([H:59])[C:26]([H:60])([H:61])[2P:27]->1([c:28]1[c:29]([H:62])[c:30]([H:63])[c:31]([H:64])[c:32]([H:65])[c:33]1[H:66])[c:34]1[c:35]([H:67])[c:36]([H:68])[c:37]([H:69])[c:38]([H:70])[c:39]1[H:71])([H:40])([H:41])[H:42]", "smiles3Dx": "C([C:1]#[4N:2]->[Mn+:3]1(<-[3H-:4])(<-[5C-:5]#[O+:6])(<-[6C-:7]#[O+:8])<-[1N@@:9]([C:10]([C:11]([P:12]([c:13]2[c:14]([H:48])[c:15]([H:49])[c:16]([H:50])[c:17]([H:51])[c:18]2[H:52])[c:19]2[c:20]([H:53])[c:21]([H:54])[c:22]([H:55])[c:23]([H:56])[c:24]2[H:57])([H:46])[H:47])([H:44])[H:45])([H:43])[C:25]([H:58])([H:59])[C:26]([H:60])([H:61])[2P:27]->1([c:28]1[c:29]([H:62])[c:30]([H:63])[c:31]([H:64])[c:32]([H:65])[c:33]1[H:66])[c:34]1[c:35]([H:67])[c:36]([H:68])[c:37]([H:69])[c:38]([H:70])[c:39]1[H:71])([H:40])([H:41])[H:42]", "dummies": []}
C      0.2012    -0.7698    -4.9227
C      0.1416    -0.5524    -3.4773
N      0.0926    -0.3640    -2.2640
Mn     0.0000     0.0000     0.0000
H      1.5500    -0.9617     0.2304
C     -1.9238     1.1967    -0.3216
O     -2.9369     1.8278    -0.4925
C     -1.2386    -1.9015     0.2969
O     -1.8908    -2.9031     0.4544
N      1.2237     1.9656     0.0393
C      2.1064     2.0106    -1.0627
C      2.2510     3.4195    -1.6615
P      0.6713     3.9338    -2.5304
C      0.9723     3.5500    -4.3182
C      1.8032     2.4894    -4.7172
C      1.9773     2.2020    -6.0738
C      1.3148     2.9603    -7.0416
C      0.4699     4.0030    -6.6531
C      0.2917     4.2909    -5.2971
C      0.9630     5.7543    -2.5480
C      0.0507     6.6000    -1.9041
C      0.2612     7.9826    -1.8939
C      1.3851     8.5247    -2.5254
C      2.3007     7.6840    -3.1658
C      2.0943     6.3014    -3.1752
C      1.8886     2.0635     1.3002
C      0.9481     2.0920     2.5358
P     -0.0518     0.6046     2.5373
C     -1.6395     1.0230     3.2482
C     -2.2610     0.1499     4.1588
C     -3.5143     0.4655     4.6936
C     -4.1630     1.6432     4.3136
C     -3.5670     2.4997     3.3854
C     -2.3144     2.1887     2.8455
C      0.7593    -0.5180     3.6620
C      0.9959    -0.1399     4.9937
C      1.6217    -1.0276     5.8737
C      2.0113    -2.2955     5.4293
C      1.7700    -2.6774     4.1068
C      1.1416    -1.7929     3.2249
H      1.2600    -0.7587    -5.2547
H     -0.3575     0.0379    -5.4418
H     -0.2519    -1.7531    -5.1674
H      0.6175     2.6477    -0.0148
H      3.1204     1.6438    -0.7773
H      1.7213     1.3385    -1.8409
H      2.4624     4.1344    -0.8396
H      3.1054     3.4530    -2.3692
H      2.3171     1.8775    -3.9924
H      2.6219     1.3857    -6.3747
H      1.4506     2.7347    -8.0911
H     -0.0490     4.5854    -7.4028
H     -0.3752     5.0936    -5.0092
H     -0.8209     6.1877    -1.4101
H     -0.4460     8.6334    -1.3956
H      1.5468     9.5948    -2.5164
H      3.1719     8.1038    -3.6524
H      2.8120     5.6603    -3.6711
H      2.5717     1.1901     1.4085
H      2.5066     2.9909     1.3169
H      0.3027     2.9884     2.4822
H      1.5569     2.1384     3.4617
H     -1.7912    -0.7796     4.4509
H     -3.9863    -0.2062     5.3990
H     -5.1339     1.8848     4.7266
H     -4.0788     3.4027     3.0770
H     -1.8921     2.8522     2.1048
H      0.6904     0.8349     5.3522
H      1.8021    -0.7349     6.8999
H      2.4939    -2.9818     6.1120
H      2.0647    -3.6626     3.7660
H      0.9488    -2.1077     2.2096
72
{"conf": 29, "E": 398.4, "rms": -1.0, "geom": "OH", "total_charge": 0, "CA_charge": 1, "smiles": "C[C:1]#[4N:2]->[Mn+:3]1(<-[3H-:4])(<-[5C-:5]#[O+:6])(<-[6C-:7]#[O+:8])<-[1N@H:9]([CH2:10][CH2:11][P:12]([c:13]2[cH:14][cH:15][cH:16][cH:17][cH:18]2)[c:19]2[cH:20][cH:21][cH:22][cH:23][cH:24]2)[CH2:25][CH2:26][2P:27]->1([c:28]1[cH:29][cH:30][cH:31][cH:32][cH:33]1)[c:34]1[cH:35][cH:36][cH:37][cH:38][cH:39]1", "smiles3D": "C([C:1]#[4N:2]->[Mn+:3]1(<-[3H-:4])(<-[5C-:5]#[O+:6])(<-[6C-:7]#[O+:8])<-[1N@@:9]([C:10]([C:11]([P:12]([c:13]2[c:14]([H:48])[c:15]([H:49])[c:16]([H:50])[c:17]([H:51])[c:18]2[H:52])[c:19]2[c:20]([H:53])[c:21]([H:54])[c:22]([H:55])[c:23]([H:56])[c:24]2[H:57])([H:46])[H:47])([H:44])[H:45])([H:43])[C:25]([H:58])([H:59])[C:26]([H:60])([H:61])[2P:27]->1([c:28]1[c:29]([H:62])[c:30]([H:63])[c:31]([H:64])[c:32]([H:65])[c:33]1[H:66])[c:34]1[c:35]([H:67])[c:36]([H:68])[c:37]([H:69])[c:38]([H:70])[c:39]1[H:71])([H:40])([H:41])[H:42]", "smiles3Dx": "C([C:1]#[4N:2]->[Mn+:3]1(<-[3H-:4])(<-[5C-:5]#[O+:6])(<-[6C-:7]#[O+:8])<-[1N@@:9]([C:10]([C:11]([P:12]([c:13]2[c:14]([H:48])[c:15]([H:49])[c:16]([H:50])[c:17]([H:51])[c:18]2[H:52])[c:19]2[c:20]([H:53])[c:21]([H:54])[c:22]([H:55])[c:23]([H:56])[c:24]2[H:57])([H:46])[H:47])([H:44])[H:45])([H:43])[C:25]([H:58])([H:59])[C:26]([H:60])([H:61])[2P:27]->1([c:28]1[c:29]([H:62])[c:30]([H:63])[c:31]([H:64])[c:32]([H:65])[c:33]1[H:66])[c:34]1[c:35]([H:67])[c:36]([H:68])[c:37]([H:69])[c:38]([H:70])[c:39]1[H:71])([H:40])([H:41])[H:42]", "dummies": []}
C     -0.3993    -2.5618     3.7460
C     -0.7759    -1.4857     2.9292
N     -0.6085    -0.6223     2.1084
Mn     0.0000     0.0000     0.0000
H      1.6837     0.9220     0.6634
C     -1.7575    -1.6932    -0.6627
O     -2.3070    -2.7490    -0.5160
C     -1.1240     2.1331    -0.5359
O     -1.3676     3.2096    -1.0010
N      1.4760    -1.9604     0.0406
C      2.8198    -1.7934     0.3874
C      3.1805    -1.4373     1.8414
P      5.0928    -1.2388     2.0743
C      5.4347     0.5387     2.5025
C      4.6039     1.5916     2.0278
C      4.4520     2.7370     2.8396
C      5.2137     2.8832     4.0134
C      6.2764     1.9916     4.2855
C      6.3519     0.7877     3.5476
C      5.9740    -1.5681     0.4523
C      5.9135    -2.8935    -0.0289
C      6.2392    -3.1759    -1.3686
C      6.8403    -2.1861    -2.1606
C      7.1017    -0.9004    -1.6266
C      6.5913    -0.5741    -0.3417
C      1.4954    -2.6461    -1.2434
C      1.9784    -1.7570    -2.4196
P      1.1655    -0.1612    -2.3036
C     -0.0059    -0.0577    -3.6421
C     -1.2329     0.5439    -3.4707
C     -1.8466     1.2161    -4.5280
C     -1.2315     1.1116    -5.8093
C     -0.0802     0.3422    -5.9969
C      0.5576    -0.2344    -4.9419
C      2.3506     1.2061    -2.4323
C      1.9509     2.5293    -2.2254
C      2.8606     3.5630    -1.8404
C      4.2333     3.2674    -1.8237
C      4.6940     1.9766    -2.0652
C      3.7774     0.9352    -2.3138
H     -0.6930    -3.2726     2.9880
H      0.7180    -2.3533     3.5211
H     -0.8509    -2.3349     4.8141
H      1.2623    -2.5891     0.6230
H      3.4979    -2.5879     0.0034
H      2.9515    -0.8217    -0.1864
H      2.6848    -0.5417     2.2359
H      2.8948    -2.3291     2.5192
H      4.0130     1.5236     1.1102
H      3.7477     3.5132     2.5669
H      5.0980     3.7881     4.6252
H      6.9372     2.1311     5.1578
H      6.9784    -0.0244     3.8994
H      5.5955    -3.7011     0.6124
H      6.0978    -4.1873    -1.7500
H      7.1186    -2.3819    -3.1940
H      7.5604    -0.1226    -2.2569
H      6.6465     0.4662    -0.0154
H      1.9466    -3.6366    -1.2386
H      0.4183    -2.6899    -1.3211
H      1.6629    -2.3170    -3.3628
H      3.1020    -1.6855    -2.3874
H     -1.7238     0.6476    -2.4571
H     -2.7815     1.8035    -4.4080
H     -1.7684     1.5195    -6.6766
H      0.2600     0.0396    -7.0004
H      1.5527    -0.6895    -5.1349
H      0.8578     2.8064    -2.2055
H      2.4725     4.5422    -1.4801
H      4.9273     4.0313    -1.5500
H      5.7646     1.7860    -2.2729
H      4.2582     0.0308    -2.6131
72
{"conf": 30, "E": 1144.58, "rms": -1.0, "geom": "OH", "total_charge": 0, "CA_charge": 1, "smiles": "C[C:1]#[4N:2]->[Mn+:3]1(<-[3H-:4])(<-[5C-:5]#[O+:6])(<-[6C-:7]#[O+:8])<-[1N@H:9]([CH2:10][CH2:11][P:12]([c:13]2[cH:14][cH:15][cH:16][cH:17][cH:18]2)[c:19]2[cH:20][cH:21][cH:22][cH:23][cH:24]2)[CH2:25][CH2:26][2P:27]->1([c:28]1[cH:29][cH:30][cH:31][cH:32][cH:33]1)[c:34]1[cH:35][cH:36][cH:37][cH:38][cH:39]1", "smiles3D": "C([C:1]#[4N:2]->[Mn+:3]1(<-[3H-:4])(<-[5C-:5]#[O+:6])(<-[6C-:7]#[O+:8])<-[1N@@:9]([C:10]([C:11]([P:12]([c:13]2[c:14]([H:48])[c:15]([H:49])[c:16]([H:50])[c:17]([H:51])[c:18]2[H:52])[c:19]2[c:20]([H:53])[c:21]([H:54])[c:22]([H:55])[c:23]([H:56])[c:24]2[H:57])([H:46])[H:47])([H:44])[H:45])([H:43])[C:25]([H:58])([H:59])[C:26]([H:60])([H:61])[2P:27]->1([c:28]1[c:29]([H:62])[c:30]([H:63])[c:31]([H:64])[c:32]([H:65])[c:33]1[H:66])[c:34]1[c:35]([H:67])[c:36]([H:68])[c:37]([H:69])[c:38]([H:70])[c:39]1[H:71])([H:40])([H:41])[H:42]", "smiles3Dx": "C([C:1]#[4N:2]->[Mn+:3]1(<-[3H-:4])(<-[5C-:5]#[O+:6])(<-[6C-:7]#[O+:8])<-[1N@@:9]([C:10]([C:11]([P:12]([c:13]2[c:14]([H:48])[c:15]([H:49])[c:16]([H:50])[c:17]([H:51])[c:18]2[H:52])[c:19]2[c:20]([H:53])[c:21]([H:54])[c:22]([H:55])[c:23]([H:56])[c:24]2[H:57])([H:46])[H:47])([H:44])[H:45])([H:43])[C:25]([H:58])([H:59])[C:26]([H:60])([H:61])[2P:27]->1([c:28]1[c:29]([H:62])[c:30]([H:63])[c:31]([H:64])[c:32]([H:65])[c:33]1[H:66])[c:34]1[c:35]([H:67])[c:36]([H:68])[c:37]([H:69])[c:38]([H:70])[c:39]1[H:71])([H:40])([H:41])[H:42]", "dummies": []}
C     -0.9749    -0.6376    -4.6947
C     -1.0971    -0.6461    -3.2633
N     -0.9184    -0.5173    -2.0392
Mn     0.0000     0.0000     0.0000
H     -0.4288    -1.4071     1.3287
C     -0.3861     2.0817    -0.7153
O     -0.6432     3.2086    -1.0454
C     -1.9082     0.6597     1.0511
O     -2.8625     0.9972     1.7175
N      2.8576    -0.1365    -0.0700
C      4.1105    -0.5785     1.1941
C      3.9329    -1.8909     2.2993
P      2.6714    -3.4876     2.4375
C      3.5418    -4.6508     3.5250
C      4.4559    -5.5641     2.9880
C      5.5181    -6.0112     3.7890
C      5.5953    -5.5758     5.1255
C      4.6055    -4.7649     5.6795
C      3.5557    -4.3172     4.8690
C      0.7907    -3.8217     2.6692
C      0.1612    -3.5401     3.8912
C     -1.2370    -3.7011     4.0667
C     -1.9832    -4.3110     3.0766
C     -1.3765    -4.7793     1.9193
C      0.0315    -4.5334     1.7289
C      3.2569     1.1339    -0.3912
C      2.5188     1.5992     0.6700
P      1.6962     0.2026     1.4142
C      1.8018     0.4449     3.2336
C      2.5536     1.5202     3.7363
C      3.1530     1.5241     4.9746
C      2.9192     0.4305     5.7861
C      2.0081    -0.5378     5.4336
C      1.4655    -0.5832     4.1254
C      1.8461    -1.5890     0.4531
C      0.7195    -2.1887    -0.3174
C      0.6579    -3.3723    -1.0633
C      1.7357    -4.1627    -1.2903
C      2.9513    -3.6184    -0.8981
C      3.0554    -2.4634    -0.1673
H     -1.3952     0.3862    -4.9241
H     -1.5318    -1.4709    -5.1539
H      0.1168    -0.6815    -4.8380
H      3.0112    -0.3254    -0.9653
H      4.2625     0.3411     1.8783
H      5.1011    -0.6537     0.6646
H      4.8162    -2.4436     2.0312
H      4.0949    -1.5227     3.3306
H      4.4071    -5.8590     1.9521
H      6.3287    -6.5997     3.3606
H      6.4979    -5.7987     5.7053
H      4.7206    -4.3579     6.6755
H      2.8625    -3.6117     5.2761
H      0.6955    -3.1080     4.7015
H     -1.7070    -3.3674     4.9888
H     -3.0921    -4.4480     3.2180
H     -1.9682    -5.3230     1.1655
H      0.4672    -4.9620     0.8594
H      2.9282     1.5859    -1.3936
H      4.3955     1.2968    -0.2566
H      1.7970     2.3389     0.3582
H      3.2938     2.1398     1.2941
H      2.7764     2.4259     3.1988
H      3.8129     2.3060     5.2967
H      3.4614     0.4107     6.7637
H      1.8317    -1.4184     6.1050
H      0.8814    -1.3410     3.7220
H     -0.1991    -1.6533    -0.4812
H     -0.2795    -3.7494    -1.5707
H      1.8298    -5.0962    -1.8561
H      3.8994    -4.0096    -1.3638
H      4.1126    -2.2295    -0.2685
72
{"conf": 31, "E": 218.45, "rms": -1.0, "geom": "OH", "total_charge": 0, "CA_charge": 1, "smiles": "C[C:1]#[4N:2]->[Mn+:3]1(<-[3H-:4])(<-[5C-:5]#[O+:6])(<-[6C-:7]#[O+:8])<-[1N@H:9]([CH2:10][CH2:11][P:12]([c:13]2[cH:14][cH:15][cH:16][cH:17][cH:18]2)[c:19]2[cH:20][cH:21][cH:22][cH:23][cH:24]2)[CH2:25][CH2:26][2P:27]->1([c:28]1[cH:29][cH:30][cH:31][cH:32][cH:33]1)[c:34]1[cH:35][cH:36][cH:37][cH:38][cH:39]1", "smiles3D": "C([C:1]#[4N:2]->[Mn+:3]1(<-[3H-:4])(<-[5C-:5]#[O+:6])(<-[6C-:7]#[O+:8])<-[1N@@:9]([C:10]([C:11]([P:12]([c:13]2[c:14]([H:48])[c:15]([H:49])[c:16]([H:50])[c:17]([H:51])[c:18]2[H:52])[c:19]2[c:20]([H:53])[c:21]([H:54])[c:22]([H:55])[c:23]([H:56])[c:24]2[H:57])([H:46])[H:47])([H:44])[H:45])([H:43])[C:25]([H:58])([H:59])[C:26]([H:60])([H:61])[2P:27]->1([c:28]1[c:29]([H:62])[c:30]([H:63])[c:31]([H:64])[c:32]([H:65])[c:33]1[H:66])[c:34]1[c:35]([H:67])[c:36]([H:68])[c:37]([H:69])[c:38]([H:70])[c:39]1[H:71])([H:40])([H:41])[H:42]", "smiles3Dx": "C([C:1]#[4N:2]->[Mn+:3]1(<-[3H-:4])(<-[5C-:5]#[O+:6])(<-[6C-:7]#[O+:8])<-[1N@@:9]([C:10]([C:11]([P:12]([c:13]2[c:14]([H:48])[c:15]([H:49])[c:16]([H:50])[c:17]([H:51])[c:18]2[H:52])[c:19]2[c:20]([H:53])[c:21]([H:54])[c:22]([H:55])[c:23]([H:56])[c:24]2[H:57])([H:46])[H:47])([H:44])[H:45])([H:43])[C:25]([H:58])([H:59])[C:26]([H:60])([H:61])[2P:27]->1([c:28]1[c:29]([H:62])[c:30]([H:63])[c:31]([H:64])[c:32]([H:65])[c:33]1[H:66])[c:34]1[c:35]([H:67])[c:36]([H:68])[c:37]([H:69])[c:38]([H:70])[c:39]1[H:71])([H:40])([H:41])[H:42]", "dummies": []}
C     -1.4590    -2.7951    -3.4866
C     -1.3153    -1.5891    -2.6599
N     -0.9980    -0.7514    -1.8322
Mn     0.0000     0.0000     0.0000
H     -1.3717     1.0879     0.4359
C      1.5818    -1.4176    -0.7508
O      2.3781    -2.2283    -1.1525
C      0.9956     1.6814    -1.0027
O      1.5684     2.6920    -1.3143
N     -0.6875    -1.8094     1.2430
C     -2.1195    -1.7142     1.5028
C     -2.9761    -2.2508     0.3314
P     -4.5460    -3.1865     0.8329
C     -4.0026    -4.2661     2.2279
C     -3.2740    -5.4114     1.9353
C     -2.6537    -6.1363     2.9703
C     -2.7777    -5.6879     4.2807
C     -3.5830    -4.6021     4.5953
C     -4.1995    -3.8732     3.5602
C     -5.7962    -2.0510     1.5563
C     -5.7065    -0.6537     1.4546
C     -6.5981     0.1619     2.1439
C     -7.6269    -0.4092     2.9097
C     -7.8159    -1.7950     2.8938
C     -6.9268    -2.6080     2.2034
C      0.0993    -1.9907     2.4712
C      1.5034    -1.3675     2.5165
P      1.3312     0.4041     2.1501
C      0.3991     1.1761     3.4298
C      0.5121     0.8123     4.7795
C     -0.1886     1.5163     5.7418
C     -1.0573     2.5358     5.4209
C     -1.1851     2.9400     4.0511
C     -0.4848     2.2221     3.0678
C      2.8620     1.2265     1.8812
C      2.8497     2.6747     2.0944
C      3.9724     3.3960     1.6327
C      5.0103     2.8068     0.9677
C      4.9869     1.4033     0.7298
C      3.9206     0.6498     1.2206
H     -0.4801    -3.2689    -3.5826
H     -2.1149    -3.5330    -3.0313
H     -1.8109    -2.5488    -4.4764
H     -0.5665    -2.5566     0.7589
H     -2.4214    -0.6333     1.6725
H     -2.3653    -2.3071     2.3874
H     -2.3750    -2.9286    -0.2678
H     -3.2767    -1.3918    -0.3308
H     -3.1610    -5.7480     0.9195
H     -2.0607    -6.9962     2.7437
H     -2.2254    -6.1941     5.0728
H     -3.6695    -4.2595     5.6124
H     -4.7789    -3.0122     3.8056
H     -4.9170    -0.1995     0.8603
H     -6.4825     1.2352     2.1279
H     -8.2720     0.2172     3.4957
H     -8.6352    -2.2281     3.4597
H     -7.0710    -3.6719     2.2078
H      0.2285    -3.0667     2.6928
H     -0.4820    -1.5521     3.3227
H      2.1690    -1.8817     1.7838
H      1.9410    -1.4322     3.5408
H      1.2000     0.0249     5.0187
H     -0.1430     1.1578     6.7723
H     -1.6157     3.0671     6.1764
H     -1.8046     3.7526     3.8226
H     -0.5331     2.6042     2.0389
H      2.0241     3.1686     2.4969
H      3.9864     4.4531     1.8286
H      5.8454     3.3739     0.6261
H      5.7590     0.9703     0.1697
H      3.8702    -0.4143     0.9642
72
{"conf": 32, "E": 274.95, "rms": -1.0, "geom": "OH", "total_charge": 0, "CA_charge": 1, "smiles": "C[C:1]#[4N:2]->[Mn+:3]1(<-[3H-:4])(<-[5C-:5]#[O+:6])(<-[6C-:7]#[O+:8])<-[1N@H:9]([CH2:10][CH2:11][P:12]([c:13]2[cH:14][cH:15][cH:16][cH:17][cH:18]2)[c:19]2[cH:20][cH:21][cH:22][cH:23][cH:24]2)[CH2:25][CH2:26][2P:27]->1([c:28]1[cH:29][cH:30][cH:31][cH:32][cH:33]1)[c:34]1[cH:35][cH:36][cH:37][cH:38][cH:39]1", "smiles3D": "C([C:1]#[4N:2]->[Mn+:3]1(<-[3H-:4])(<-[5C-:5]#[O+:6])(<-[6C-:7]#[O+:8])<-[1N@@:9]([C:10]([C:11]([P:12]([c:13]2[c:14]([H:48])[c:15]([H:49])[c:16]([H:50])[c:17]([H:51])[c:18]2[H:52])[c:19]2[c:20]([H:53])[c:21]([H:54])[c:22]([H:55])[c:23]([H:56])[c:24]2[H:57])([H:46])[H:47])([H:44])[H:45])([H:43])[C:25]([H:58])([H:59])[C:26]([H:60])([H:61])[2P:27]->1([c:28]1[c:29]([H:62])[c:30]([H:63])[c:31]([H:64])[c:32]([H:65])[c:33]1[H:66])[c:34]1[c:35]([H:67])[c:36]([H:68])[c:37]([H:69])[c:38]([H:70])[c:39]1[H:71])([H:40])([H:41])[H:42]", "smiles3Dx": "C([C:1]#[4N:2]->[Mn+:3]1(<-[3H-:4])(<-[5C-:5]#[O+:6])(<-[6C-:7]#[O+:8])<-[1N@@:9]([C:10]([C:11]([P:12]([c:13]2[c:14]([H:48])[c:15]([H:49])[c:16]([H:50])[c:17]([H:51])[c:18]2[H:52])[c:19]2[c:20]([H:53])[c:21]([H:54])[c:22]([H:55])[c:23]([H:56])[c:24]2[H:57])([H:46])[H:47])([H:44])[H:45])([H:43])[C:25]([H:58])([H:59])[C:26]([H:60])([H:61])[2P:27]->1([c:28]1[c:29]([H:62])[c:30]([H:63])[c:31]([H:64])[c:32]([H:65])[c:33]1[H:66])[c:34]1[c:35]([H:67])[c:36]([H:68])[c:37]([H:69])[c:38]([H:70])[c:39]1[H:71])([H:40])([H:41])[H:42]", "dummies": []}
C      1.9832    -0.0921    -4.1658
C      0.9820     0.4265    -3.2312
N      0.3911     0.4717    -2.1697
Mn     0.0000     0.0000     0.0000
H     -1.7388    -0.3018    -0.2835
C      2.1823     0.4237     0.2022
O      3.3533     0.5025     0.2209
C     -0.6163     2.1186     0.5676
O     -0.9778     3.1223     1.1087
N      0.6446    -2.2049    -0.4706
C     -0.3340    -3.0238    -1.1235
C     -1.0113    -2.3676    -2.3723
P     -2.5819    -3.2283    -2.9692
C     -3.7434    -3.8527    -1.6740
C     -4.7773    -4.7333    -2.0091
C     -5.6136    -5.2588    -1.0034
C     -5.3688    -4.9221     0.3172
C     -4.4184    -3.9673     0.6416
C     -3.6806    -3.3357    -0.3779
C     -2.1851    -4.4679    -4.2790
C     -2.6034    -5.8151    -4.1895
C     -2.5762    -6.6487    -5.3077
C     -2.1353    -6.1571    -6.5387
C     -1.5838    -4.8668    -6.5906
C     -1.7002    -4.0097    -5.5088
C      1.0488    -2.7500     0.8221
C      0.0509    -2.5668     1.9815
P     -0.0586    -0.8707     2.3652
C     -1.6824    -0.3098     3.0493
C     -2.8443    -1.0404     2.7466
C     -4.0326    -0.4641     3.0597
C     -4.1650     0.7910     3.5456
C     -2.9828     1.5536     3.7513
C     -1.7530     0.9817     3.5771
C      1.3433    -0.3386     3.3134
C      1.6272     1.0420     3.4925
C      2.6668     1.4411     4.3137
C      3.4175     0.5132     4.9971
C      3.2273    -0.8285     4.7913
C      2.2209    -1.2715     3.9331
H      2.9524    -0.0662    -3.6362
H      1.7687    -1.1446    -4.4424
H      2.0308     0.5289    -5.0458
H      1.3940    -2.0578    -1.0631
H      0.1925    -3.9144    -1.4754
H     -1.1588    -3.4302    -0.5110
H     -0.2822    -2.3301    -3.1770
H     -1.2924    -1.3443    -2.0655
H     -4.9555    -5.0103    -3.0446
H     -6.4037    -5.9284    -1.2844
H     -5.9443    -5.3982     1.0890
H     -4.2850    -3.6735     1.6682
H     -3.0270    -2.5257    -0.1102
H     -2.9541    -6.2208    -3.2593
H     -3.0014    -7.6393    -5.2689
H     -2.0470    -6.8026    -7.3949
H     -1.2215    -4.4844    -7.5437
H     -1.4094    -2.9864    -5.5998
H      1.2423    -3.8155     0.6456
H      1.9771    -2.2699     1.0826
H      0.4030    -3.1032     2.8760
H     -0.9369    -2.9910     1.6385
H     -2.7411    -1.9849     2.1859
H     -4.9035    -1.0334     2.8054
H     -5.0902     1.2355     3.7252
H     -3.0512     2.5443     4.0283
H     -0.8597     1.5829     3.7254
H      1.1587     1.7657     2.8602
H      2.8014     2.5039     4.5059
H      4.1987     0.8273     5.6928
H      3.9121    -1.5790     5.1627
H      2.0526    -2.2990     3.8255
72
{"conf": 33, "E": 233.75, "rms": -1.0, "geom": "OH", "total_charge": 0, "CA_charge": 1, "smiles": "C[C:1]#[4N:2]->[Mn+:3]1(<-[3H-:4])(<-[5C-:5]#[O+:6])(<-[6C-:7]#[O+:8])<-[1N@H:9]([CH2:10][CH2:11][P:12]([c:13]2[cH:14][cH:15][cH:16][cH:17][cH:18]2)[c:19]2[cH:20][cH:21][cH:22][cH:23][cH:24]2)[CH2:25][CH2:26][2P:27]->1([c:28]1[cH:29][cH:30][cH:31][cH:32][cH:33]1)[c:34]1[cH:35][cH:36][cH:37][cH:38][cH:39]1", "smiles3D": "C([C:1]#[4N:2]->[Mn+:3]1(<-[3H-:4])(<-[5C-:5]#[O+:6])(<-[6C-:7]#[O+:8])<-[1N@@:9]([C:10]([C:11]([P:12]([c:13]2[c:14]([H:48])[c:15]([H:49])[c:16]([H:50])[c:17]([H:51])[c:18]2[H:52])[c:19]2[c:20]([H:53])[c:21]([H:54])[c:22]([H:55])[c:23]([H:56])[c:24]2[H:57])([H:46])[H:47])([H:44])[H:45])([H:43])[C:25]([H:58])([H:59])[C:26]([H:60])([H:61])[2P:27]->1([c:28]1[c:29]([H:62])[c:30]([H:63])[c:31]([H:64])[c:32]([H:65])[c:33]1[H:66])[c:34]1[c:35]([H:67])[c:36]([H:68])[c:37]([H:69])[c:38]([H:70])[c:39]1[H:71])([H:40])([H:41])[H:42]", "smiles3Dx": "C([C:1]#[4N:2]->[Mn+:3]1(<-[3H-:4])(<-[5C-:5]#[O+:6])(<-[6C-:7]#[O+:8])<-[1N@@:9]([C:10]([C:11]([P:12]([c:13]2[c:14]([H:48])[c:15]([H:49])[c:16]([H:50])[c:17]([H:51])[c:18]2[H:52])[c:19]2[c:20]([H:53])[c:21]([H:54])[c:22]([H:55])[c:23]([H:56])[c:24]2[H:57])([H:46])[H:47])([H:44])[H:45])([H:43])[C:25]([H:58])([H:59])[C:26]([H:60])([H:61])[2P:27]->1([c:28]1[c:29]([H:62])[c:30]([H:63])[c:31]([H:64])[c:32]([H:65])[c:33]1[H:66])[c:34]1[c:35]([H:67])[c:36]([H:68])[c:37]([H:69])[c:38]([H:70])[c:39]1[H:71])([H:40])([H:41])[H:42]", "dummies": []}
C     -2.4804    -3.5357    -1.8753
C     -1.4228    -2.5087    -1.7399
N     -0.6746    -1.6113    -1.3762
Mn     0.0000     0.0000     0.0000
H      0.3902     1.1899    -1.3301
C     -0.5650    -1.5801     1.5348
O     -0.9688    -2.3637     2.3567
C      2.1424    -0.6622     0.0761
O      3.3272    -0.7694     0.2488
N     -2.1627     0.7266     0.3873
C     -2.5499     1.7727    -0.5409
C     -2.4611     1.1534    -1.9967
P     -2.6295     2.3807    -3.4371
C     -1.5132     1.7508    -4.7746
C     -1.2254     2.5884    -5.8801
C     -0.0304     2.4397    -6.5765
C      0.8549     1.4138    -6.2516
C      0.4652     0.4465    -5.3153
C     -0.7330     0.5921    -4.6316
C     -1.8856     4.0336    -3.0840
C     -0.5708     4.3530    -3.4745
C     -0.1789     5.6896    -3.6096
C     -1.0716     6.7214    -3.3046
C     -2.3397     6.4007    -2.8030
C     -2.7382     5.0647    -2.6902
C     -2.3958     1.1363     1.8181
C     -1.1636     1.3473     2.7407
P      0.2722     1.8602     1.7538
C      1.8095     1.8565     2.5541
C      2.9581     2.0052     1.7459
C      4.2292     2.1592     2.3455
C      4.3101     2.2802     3.7435
C      3.1568     2.1455     4.5163
C      1.9174     1.8461     3.9508
C     -0.0329     3.4962     1.1284
C      0.6507     3.8682    -0.0553
C      0.5821     5.2086    -0.4999
C     -0.2473     6.1275     0.1959
C     -0.9303     5.7221     1.3534
C     -0.7903     4.4213     1.8355
H     -2.0010    -4.5153    -1.8725
H     -3.0603    -3.4030    -2.7794
H     -3.1734    -3.4814    -1.0207
H     -2.7340     0.0249     0.2372
H     -3.6173     2.0337    -0.3849
H     -1.9184     2.6595    -0.5106
H     -3.2323     0.4124    -2.0985
H     -1.5178     0.6470    -2.0582
H     -1.8565     3.4418    -6.0750
H      0.2444     3.1474    -7.3503
H      1.8349     1.3539    -6.7093
H      1.1252    -0.3874    -5.1018
H     -1.0283    -0.1747    -3.9311
H      0.1506     3.5931    -3.7187
H      0.8327     5.9475    -3.9092
H     -0.7739     7.7583    -3.4201
H     -3.0448     7.1954    -2.6127
H     -3.7561     4.8397    -2.4111
H     -2.9718     2.1016     1.8466
H     -3.0288     0.3794     2.2902
H     -0.9349     0.3822     3.2712
H     -1.3554     2.1213     3.5064
H      2.8770     2.0140     0.6690
H      5.0784     2.2414     1.7229
H      5.2466     2.5416     4.1759
H      3.2166     2.2627     5.5791
H      1.0545     1.6170     4.5426
H      1.2674     3.1864    -0.5930
H      1.1600     5.5020    -1.3013
H     -0.3049     7.1511    -0.1502
H     -1.5783     6.4064     1.8542
H     -1.3189     4.1267     2.7289
72
{"conf": 34, "E": 120.53, "rms": -1.0, "geom": "OH", "total_charge": 0, "CA_charge": 1, "smiles": "C[C:1]#[4N:2]->[Mn+:3]1(<-[3H-:4])(<-[5C-:5]#[O+:6])(<-[6C-:7]#[O+:8])<-[1N@H:9]([CH2:10][CH2:11][P:12]([c:13]2[cH:14][cH:15][cH:16][cH:17][cH:18]2)[c:19]2[cH:20][cH:21][cH:22][cH:23][cH:24]2)[CH2:25][CH2:26][2P:27]->1([c:28]1[cH:29][cH:30][cH:31][cH:32][cH:33]1)[c:34]1[cH:35][cH:36][cH:37][cH:38][cH:39]1", "smiles3D": "C([C:1]#[4N:2]->[Mn+:3]1(<-[3H-:4])(<-[5C-:5]#[O+:6])(<-[6C-:7]#[O+:8])<-[1N@@:9]([C:10]([C:11]([P:12]([c:13]2[c:14]([H:48])[c:15]([H:49])[c:16]([H:50])[c:17]([H:51])[c:18]2[H:52])[c:19]2[c:20]([H:53])[c:21]([H:54])[c:22]([H:55])[c:23]([H:56])[c:24]2[H:57])([H:46])[H:47])([H:44])[H:45])([H:43])[C:25]([H:58])([H:59])[C:26]([H:60])([H:61])[2P:27]->1([c:28]1[c:29]([H:62])[c:30]([H:63])[c:31]([H:64])[c:32]([H:65])[c:33]1[H:66])[c:34]1[c:35]([H:67])[c:36]([H:68])[c:37]([H:69])[c:38]([H:70])[c:39]1[H:71])([H:40])([H:41])[H:42]", "smiles3Dx": "C([C:1]#[4N:2]->[Mn+:3]1(<-[3H-:4])(<-[5C-:5]#[O+:6])(<-[6C-:7]#[O+:8])<-[1N@@:9]([C:10]([C:11]([P:12]([c:13]2[c:14]([H:48])[c:15]([H:49])[c:16]([H:50])[c:17]([H:51])[c:18]2[H:52])[c:19]2[c:20]([H:53])[c:21]([H:54])[c:22]([H:55])[c:23]([H:56])[c:24]2[H:57])([H:46])[H:47])([H:44])[H:45])([H:43])[C:25]([H:58])([H:59])[C:26]([H:60])([H:61])[2P:27]->1([c:28]1[c:29]([H:62])[c:30]([H:63])[c:31]([H:64])[c:32]([H:65])[c:33]1[H:66])[c:34]1[c:35]([H:67])[c:36]([H:68])[c:37]([H:69])[c:38]([H:70])[c:39]1[H:71])([H:40])([H:41])[H:42]", "dummies": []}
C      0.5162    -1.3200    -4.7764
C      0.3740    -0.9445    -3.3705
N      0.2491    -0.6217    -2.1919
Mn     0.0000     0.0000     0.0000
H     -0.3374     1.7353    -0.5072
C      0.4465    -2.1554     0.6266
O      0.6819    -3.2916     0.9550
C      2.2255     0.4990     0.1931
O      3.3977     0.7635     0.2967
N     -2.2666    -0.4363     0.1194
C     -2.8746    -0.4486    -1.1508
C     -2.7088     0.8502    -1.9535
P     -3.6209     0.7311    -3.5904
C     -3.3623     2.4312    -4.2813
C     -4.4174     3.1113    -4.9133
C     -4.2110     4.3830    -5.4570
C     -2.9431     4.9683    -5.4104
C     -1.8760     4.2758    -4.8350
C     -2.0811     3.0081    -4.2803
C     -5.3610     0.8294    -2.9660
C     -5.7934     1.9077    -2.1736
C     -7.1073     1.9466    -1.6953
C     -7.9969     0.9137    -2.0076
C     -7.5729    -0.1604    -2.7983
C     -6.2574    -0.2033    -3.2755
C     -2.8587     0.4566     1.0650
C     -2.3001     0.3205     2.5092
P     -0.5340     0.6303     2.4780
C     -0.3420     2.3448     2.9362
C     -0.8732     2.8202     4.1462
C     -0.7028     4.1604     4.5076
C     -0.0058     5.0309     3.6643
C      0.5284     4.5601     2.4619
C      0.3667     3.2185     2.1005
C      0.2096    -0.3587     3.7701
C      1.1792     0.1992     4.6231
C      1.7676    -0.5789     5.6253
C      1.4104    -1.9224     5.7703
C      0.4700    -2.4920     4.9074
C     -0.1257    -1.7170     3.9063
H      0.3051    -2.4026    -4.8931
H      1.5515    -1.1054    -5.1145
H     -0.2025    -0.7357    -5.3876
H     -2.3470    -1.2835     0.4611
H     -3.9629    -0.6611    -1.0329
H     -2.4255    -1.2798    -1.7407
H     -1.6405     1.0135    -2.1629
H     -3.0885     1.7260    -1.3956
H     -5.4006     2.6636    -4.9835
H     -5.0317     4.9090    -5.9271
H     -2.7844     5.9512    -5.8351
H     -0.8890     4.7217    -4.8130
H     -1.2372     2.4821    -3.8548
H     -5.1209     2.7214    -1.9345
H     -7.4351     2.7792    -1.0846
H     -9.0147     0.9455    -1.6385
H     -8.2633    -0.9595    -3.0398
H     -5.9366    -1.0401    -3.8856
H     -2.6818     1.5010     0.7347
H     -3.9592     0.2839     1.1017
H     -2.8025     1.0562     3.1701
H     -2.5021    -0.7006     2.8846
H     -1.4021     2.1535     4.8156
H     -1.1083     4.5238     5.4427
H      0.1240     6.0688     3.9448
H      1.0745     5.2327     1.8130
H      0.8039     2.8652     1.1778
H      1.4911     1.2298     4.5182
H      2.5065    -0.1418     6.2859
H      1.8695    -2.5242     6.5452
H      0.2057    -3.5373     5.0113
H     -0.8344    -2.1882     3.2380
72
{"conf": 35, "E": 345.77, "rms": -1.0, "geom": "OH", "total_charge": 0, "CA_charge": 1, "smiles": "C[C:1]#[4N:2]->[Mn+:3]1(<-[3H-:4])(<-[5C-:5]#[O+:6])(<-[6C-:7]#[O+:8])<-[1N@H:9]([CH2:10][CH2:11][P:12]([c:13]2[cH:14][cH:15][cH:16][cH:17][cH:18]2)[c:19]2[cH:20][cH:21][cH:22][cH:23][cH:24]2)[CH2:25][CH2:26][2P:27]->1([c:28]1[cH:29][cH:30][cH:31][cH:32][cH:33]1)[c:34]1[cH:35][cH:36][cH:37][cH:38][cH:39]1", "smiles3D": "C([C:1]#[4N:2]->[Mn+:3]1(<-[3H-:4])(<-[5C-:5]#[O+:6])(<-[6C-:7]#[O+:8])<-[1N@@:9]([C:10]([C:11]([P:12]([c:13]2[c:14]([H:48])[c:15]([H:49])[c:16]([H:50])[c:17]([H:51])[c:18]2[H:52])[c:19]2[c:20]([H:53])[c:21]([H:54])[c:22]([H:55])[c:23]([H:56])[c:24]2[H:57])([H:46])[H:47])([H:44])[H:45])([H:43])[C:25]([H:58])([H:59])[C:26]([H:60])([H:61])[2P:27]->1([c:28]1[c:29]([H:62])[c:30]([H:63])[c:31]([H:64])[c:32]([H:65])[c:33]1[H:66])[c:34]1[c:35]([H:67])[c:36]([H:68])[c:37]([H:69])[c:38]([H:70])[c:39]1[H:71])([H:40])([H:41])[H:42]", "smiles3Dx": "C([C:1]#[4N:2]->[Mn+:3]1(<-[3H-:4])(<-[5C-:5]#[O+:6])(<-[6C-:7]#[O+:8])<-[1N@@:9]([C:10]([C:11]([P:12]([c:13]2[c:14]([H:48])[c:15]([H:49])[c:16]([H:50])[c:17]([H:51])[c:18]2[H:52])[c:19]2[c:20]([H:53])[c:21]([H:54])[c:22]([H:55])[c:23]([H:56])[c:24]2[H:57])([H:46])[H:47])([H:44])[H:45])([H:43])[C:25]([H:58])([H:59])[C:26]([H:60])([H:61])[2P:27]->1([c:28]1[c:29]([H:62])[c:30]([H:63])[c:31]([H:64])[c:32]([H:65])[c:33]1[H:66])[c:34]1[c:35]([H:67])[c:36]([H:68])[c:37]([H:69])[c:38]([H:70])[c:39]1[H:71])([H:40])([H:41])[H:42]", "dummies": []}
C     -3.9915     1.5354     1.5503
C     -2.8783     1.6792     0.6729
N     -1.8805     1.3468     0.1162
Mn     0.0000     0.0000     0.0000
H      1.3040     1.4723    -0.0792
C     -1.6951    -1.7523     0.4961
O     -2.5582    -2.4467     0.8711
C      0.3311    -0.4232    -2.3450
O      0.7218    -0.6783    -3.4234
N      0.1902     0.1867     2.4397
C     -0.0799     1.3950     3.0732
C      1.0054     2.4880     2.7307
P      2.0082     3.1918     4.0830
C      3.6663     2.4502     3.9055
C      4.3620     1.8414     4.9689
C      5.4442     0.9831     4.7205
C      5.8912     0.8168     3.3994
C      5.3600     1.6133     2.3833
C      4.2479     2.4281     2.6158
C      1.3403     2.7185     5.7575
C      0.5641     3.6933     6.3714
C     -0.2508     3.3542     7.4858
C     -0.1911     2.0562     8.0239
C      0.6920     1.1123     7.4918
C      1.4089     1.4139     6.2978
C      1.0451    -0.7743     3.0840
C      2.2525    -0.9311     2.2016
P      1.8892    -1.6561     0.6237
C      3.1339    -1.6065    -0.6112
C      2.9686    -2.4031    -1.8029
C      3.4258    -2.0209    -3.0540
C      4.1411    -0.8435    -3.1536
C      4.3783    -0.0030    -2.0478
C      3.8436    -0.4014    -0.8141
C      1.3928    -3.3718     0.7701
C      1.8999    -4.1288     1.9113
C      1.3003    -5.3162     2.2433
C      0.2207    -5.8109     1.5044
C     -0.2969    -5.0929     0.4212
C      0.3161    -3.8978     0.0767
H     -4.3888     2.5748     1.6197
H     -4.5033     0.6160     1.0723
H     -3.4066     1.1331     2.3757
H     -0.5939    -0.1904     2.6785
H     -0.2054     1.3161     4.2284
H     -1.1066     1.7038     2.6541
H      1.7187     2.1577     1.9398
H      0.4796     3.2597     2.2160
H      4.0158     1.9294     5.9947
H      5.9351     0.4543     5.5351
H      6.6606     0.0794     3.1654
H      5.7862     1.5794     1.3839
H      3.8473     3.0398     1.8121
H      0.4701     4.6902     5.9367
H     -0.8316     4.1418     7.9784
H     -0.7964     1.8059     8.9153
H      0.8950     0.1753     8.0174
H      2.0276     0.6225     5.8875
H      0.4562    -1.7148     3.1690
H      1.3603    -0.4514     4.1195
H      2.6543     0.0921     1.9335
H      3.0784    -1.5073     2.7502
H      2.2690    -3.2545    -1.7780
H      3.2040    -2.6613    -3.9333
H      4.4513    -0.4892    -4.1377
H      4.9224     0.9413    -2.1448
H      3.8975     0.3463     0.0121
H      2.6234    -3.6960     2.5655
H      1.7878    -5.9333     2.9937
H     -0.2651    -6.7232     1.8494
H     -1.2428    -5.3944    -0.0121
H     -0.1015    -3.3507    -0.8362
72
{"conf": 36, "E": 127.74, "rms": -1.0, "geom": "OH", "total_charge": 0, "CA_charge": 1, "smiles": "C[C:1]#[4N:2]->[Mn+:3]1(<-[3H-:4])(<-[5C-:5]#[O+:6])(<-[6C-:7]#[O+:8])<-[1N@H:9]([CH2:10][CH2:11][P:12]([c:13]2[cH:14][cH:15][cH:16][cH:17][cH:18]2)[c:19]2[cH:20][cH:21][cH:22][cH:23][cH:24]2)[CH2:25][CH2:26][2P:27]->1([c:28]1[cH:29][cH:30][cH:31][cH:32][cH:33]1)[c:34]1[cH:35][cH:36][cH:37][cH:38][cH:39]1", "smiles3D": "C([C:1]#[4N:2]->[Mn+:3]1(<-[3H-:4])(<-[5C-:5]#[O+:6])(<-[6C-:7]#[O+:8])<-[1N@@:9]([C:10]([C:11]([P:12]([c:13]2[c:14]([H:48])[c:15]([H:49])[c:16]([H:50])[c:17]([H:51])[c:18]2[H:52])[c:19]2[c:20]([H:53])[c:21]([H:54])[c:22]([H:55])[c:23]([H:56])[c:24]2[H:57])([H:46])[H:47])([H:44])[H:45])([H:43])[C:25]([H:58])([H:59])[C:26]([H:60])([H:61])[2P:27]->1([c:28]1[c:29]([H:62])[c:30]([H:63])[c:31]([H:64])[c:32]([H:65])[c:33]1[H:66])[c:34]1[c:35]([H:67])[c:36]([H:68])[c:37]([H:69])[c:38]([H:70])[c:39]1[H:71])([H:40])([H:41])[H:42]", "smiles3Dx": "C([C:1]#[4N:2]->[Mn+:3]1(<-[3H-:4])(<-[5C-:5]#[O+:6])(<-[6C-:7]#[O+:8])<-[1N@@:9]([C:10]([C:11]([P:12]([c:13]2[c:14]([H:48])[c:15]([H:49])[c:16]([H:50])[c:17]([H:51])[c:18]2[H:52])[c:19]2[c:20]([H:53])[c:21]([H:54])[c:22]([H:55])[c:23]([H:56])[c:24]2[H:57])([H:46])[H:47])([H:44])[H:45])([H:43])[C:25]([H:58])([H:59])[C:26]([H:60])([H:61])[2P:27]->1([c:28]1[c:29]([H:62])[c:30]([H:63])[c:31]([H:64])[c:32]([H:65])[c:33]1[H:66])[c:34]1[c:35]([H:67])[c:36]([H:68])[c:37]([H:69])[c:38]([H:70])[c:39]1[H:71])([H:40])([H:41])[H:42]", "dummies": []}
C      2.2554    -3.9918     1.9367
C      1.5858    -2.8241     1.3646
N      1.0263    -1.8404     0.8868
Mn     0.0000     0.0000     0.0000
H      1.0100    -0.1993    -1.5247
C     -1.1886     0.2456     1.9421
O     -1.8097     0.3736     2.9684
C      1.5912     1.4199     0.8304
O      2.4292     2.1690     1.2661
N     -1.7330    -1.1811    -0.9491
C     -1.2910    -1.5532    -2.2255
C     -2.1710    -2.5989    -2.9351
P     -1.4903    -3.1021    -4.6237
C     -2.0432    -1.8510    -5.8712
C     -1.7456    -2.0802    -7.2223
C     -2.0731    -1.1257    -8.1906
C     -2.7003     0.0643    -7.8168
C     -3.0145     0.2923    -6.4734
C     -2.6910    -0.6619    -5.5037
C      0.3278    -2.7563    -4.5147
C      0.8477    -1.4740    -4.7761
C      2.2121    -1.2229    -4.6164
C      3.0668    -2.2418    -4.1881
C      2.5543    -3.5152    -3.9189
C      1.1899    -3.7715    -4.0803
C     -2.9216    -0.3839    -0.8955
C     -2.8794     1.0160    -1.5917
P     -1.3830     1.8923    -1.1353
C     -1.8658     3.2839    -0.1252
C     -2.8228     3.1211     0.8893
C     -3.1791     4.2027     1.6996
C     -2.5831     5.4499     1.5057
C     -1.6178     5.6156     0.5084
C     -1.2531     4.5359    -0.3023
C     -0.7334     2.5386    -2.6665
C      0.6277     2.3920    -2.9657
C      1.1272     2.8312    -4.1941
C      0.2750     3.4318    -5.1240
C     -1.0796     3.5960    -4.8218
C     -1.5847     3.1566    -3.5941
H      1.5206    -4.6032     2.4974
H      3.0552    -3.6613     2.6308
H      2.6921    -4.6017     1.1200
H     -1.8627    -1.9349    -0.4417
H     -1.1891    -0.6580    -2.8719
H     -0.2785    -1.9901    -2.0868
H     -2.1980    -3.5101    -2.3031
H     -3.2173    -2.2507    -3.0620
H     -1.2371    -2.9909    -7.5228
H     -1.8326    -1.3038    -9.2296
H     -2.9463     0.8077    -8.5639
H     -3.4979     1.2167    -6.1830
H     -2.9426    -0.4629    -4.4791
H      0.2031    -0.6606    -5.0809
H      2.6077    -0.2367    -4.8146
H      4.1255    -2.0465    -4.0579
H      3.2129    -4.3016    -3.5782
H      0.7997    -4.7539    -3.8541
H     -3.1546    -0.2170     0.1772
H     -3.7701    -0.9626    -1.3223
H     -3.7694     1.6061    -1.2876
H     -2.9028     0.8815    -2.6864
H     -3.2890     2.1609     1.0614
H     -3.9204     4.0771     2.4757
H     -2.8648     6.2900     2.1263
H     -1.1488     6.5805     0.3640
H     -0.4920     4.6804    -1.0573
H      1.3047     1.9452    -2.2506
H      2.1756     2.7109    -4.4217
H      0.6641     3.7746    -6.0755
H     -1.7390     4.0750    -5.5363
H     -2.6378     3.2887    -3.3744
72
{"conf": 37, "E": 119.42, "rms": -1.0, "geom": "OH", "total_charge": 0, "CA_charge": 1, "smiles": "C[C:1]#[4N:2]->[Mn+:3]1(<-[3H-:4])(<-[5C-:5]#[O+:6])(<-[6C-:7]#[O+:8])<-[1N@H:9]([CH2:10][CH2:11][P:12]([c:13]2[cH:14][cH:15][cH:16][cH:17][cH:18]2)[c:19]2[cH:20][cH:21][cH:22][cH:23][cH:24]2)[CH2:25][CH2:26][2P:27]->1([c:28]1[cH:29][cH:30][cH:31][cH:32][cH:33]1)[c:34]1[cH:35][cH:36][cH:37][cH:38][cH:39]1", "smiles3D": "C([C:1]#[4N:2]->[Mn+:3]1(<-[3H-:4])(<-[5C-:5]#[O+:6])(<-[6C-:7]#[O+:8])<-[1N@@:9]([C:10]([C:11]([P:12]([c:13]2[c:14]([H:48])[c:15]([H:49])[c:16]([H:50])[c:17]([H:51])[c:18]2[H:52])[c:19]2[c:20]([H:53])[c:21]([H:54])[c:22]([H:55])[c:23]([H:56])[c:24]2[H:57])([H:46])[H:47])([H:44])[H:45])([H:43])[C:25]([H:58])([H:59])[C:26]([H:60])([H:61])[2P:27]->1([c:28]1[c:29]([H:62])[c:30]([H:63])[c:31]([H:64])[c:32]([H:65])[c:33]1[H:66])[c:34]1[c:35]([H:67])[c:36]([H:68])[c:37]([H:69])[c:38]([H:70])[c:39]1[H:71])([H:40])([H:41])[H:42]", "smiles3Dx": "C([C:1]#[4N:2]->[Mn+:3]1(<-[3H-:4])(<-[5C-:5]#[O+:6])(<-[6C-:7]#[O+:8])<-[1N@@:9]([C:10]([C:11]([P:12]([c:13]2[c:14]([H:48])[c:15]([H:49])[c:16]([H:50])[c:17]([H:51])[c:18]2[H:52])[c:19]2[c:20]([H:53])[c:21]([H:54])[c:22]([H:55])[c:23]([H:56])[c:24]2[H:57])([H:46])[H:47])([H:44])[H:45])([H:43])[C:25]([H:58])([H:59])[C:26]([H:60])([H:61])[2P:27]->1([c:28]1[c:29]([H:62])[c:30]([H:63])[c:31]([H:64])[c:32]([H:65])[c:33]1[H:66])[c:34]1[c:35]([H:67])[c:36]([H:68])[c:37]([H:69])[c:38]([H:70])[c:39]1[H:71])([H:40])([H:41])[H:42]", "dummies": []}
C      2.0849    -1.8359     4.1340
C      1.4711    -1.2820     2.9279
N      0.9565    -0.8247     1.9103
Mn     0.0000     0.0000     0.0000
H      0.3542    -1.5917    -0.8511
C     -0.3823     1.9880     1.0718
O     -0.5846     3.0347     1.6350
C      2.0010     0.8190    -0.7481
O      3.0544     1.2506    -1.1453
N     -2.1483    -0.7055     0.4907
C     -2.3230    -2.0197     0.0218
C     -1.6465    -3.0425     0.9456
P     -0.9489    -4.4976    -0.0070
C      0.1905    -5.0956     1.3163
C     -0.3042    -5.5218     2.5591
C      0.5789    -5.9143     3.5680
C      1.9577    -5.8743     3.3451
C      2.4550    -5.4408     2.1134
C      1.5737    -5.0510     1.1010
C     -2.2556    -5.8081     0.0820
C     -1.8770    -7.1545    -0.0397
C     -2.8416    -8.1661    -0.0117
C     -4.1920    -7.8400     0.1230
C     -4.5802    -6.5017     0.2213
C     -3.6173    -5.4873     0.1918
C     -3.0791     0.2248    -0.0720
C     -3.0003     0.4417    -1.6159
P     -1.3178     0.8479    -2.0803
C     -1.0301     0.0011    -3.6226
C     -1.9619     0.0976    -4.6663
C     -1.7220    -0.5521    -5.8809
C     -0.5499    -1.2933    -6.0592
C      0.3845    -1.3835    -5.0241
C      0.1474    -0.7357    -3.8084
C     -1.2605     2.5994    -2.4311
C     -1.9956     3.5082    -1.6523
C     -1.9278     4.8788    -1.9198
C     -1.1188     5.3517    -2.9556
C     -0.3708     4.4552    -3.7216
C     -0.4336     3.0836    -3.4577
H      1.7570    -1.2515     5.0184
H      3.1891    -1.7853     4.0430
H      1.7735    -2.8936     4.2538
H     -2.2498    -0.6864     1.4025
H     -3.4048    -2.2689    -0.0526
H     -1.8756    -2.0907    -0.9920
H     -2.3469    -3.3836     1.7375
H     -0.8029    -2.5427     1.4505
H     -1.3695    -5.5429     2.7491
H      0.1950    -6.2444     4.5243
H      2.6409    -6.1730     4.1292
H      3.5228    -5.4010     1.9443
H      1.9679    -4.7033     0.1544
H     -0.8341    -7.4193    -0.1538
H     -2.5417    -9.2018    -0.1012
H     -4.9382    -8.6238     0.1445
H     -5.6284    -6.2505     0.3170
H     -3.9448    -4.4628     0.2542
H     -4.1153    -0.0998     0.1803
H     -2.9119     1.2053     0.4216
H     -3.3134    -0.4884    -2.1341
H     -3.6827     1.2652    -1.9117
H     -2.8663     0.6796    -4.5438
H     -2.4413    -0.4750    -6.6850
H     -0.3613    -1.7913    -7.0018
H      1.2950    -1.9517    -5.1664
H      0.8874    -0.7976    -3.0229
H     -2.6169     3.1692    -0.8366
H     -2.4976     5.5758    -1.3201
H     -1.0669     6.4132    -3.1615
H      0.2629     4.8239    -4.5175
H      0.1675     2.4083    -4.0528
72
{"conf": 38, "E": 116.03, "rms": -1.0, "geom": "OH", "total_charge": 0, "CA_charge": 1, "smiles": "C[C:1]#[4N:2]->[Mn+:3]1(<-[3H-:4])(<-[5C-:5]#[O+:6])(<-[6C-:7]#[O+:8])<-[1N@H:9]([CH2:10][CH2:11][P:12]([c:13]2[cH:14][cH:15][cH:16][cH:17][cH:18]2)[c:19]2[cH:20][cH:21][cH:22][cH:23][cH:24]2)[CH2:25][CH2:26][2P:27]->1([c:28]1[cH:29][cH:30][cH:31][cH:32][cH:33]1)[c:34]1[cH:35][cH:36][cH:37][cH:38][cH:39]1", "smiles3D": "C([C:1]#[4N:2]->[Mn+:3]1(<-[3H-:4])(<-[5C-:5]#[O+:6])(<-[6C-:7]#[O+:8])<-[1N@@:9]([C:10]([C:11]([P:12]([c:13]2[c:14]([H:48])[c:15]([H:49])[c:16]([H:50])[c:17]([H:51])[c:18]2[H:52])[c:19]2[c:20]([H:53])[c:21]([H:54])[c:22]([H:55])[c:23]([H:56])[c:24]2[H:57])([H:46])[H:47])([H:44])[H:45])([H:43])[C:25]([H:58])([H:59])[C:26]([H:60])([H:61])[2P:27]->1([c:28]1[c:29]([H:62])[c:30]([H:63])[c:31]([H:64])[c:32]([H:65])[c:33]1[H:66])[c:34]1[c:35]([H:67])[c:36]([H:68])[c:37]([H:69])[c:38]([H:70])[c:39]1[H:71])([H:40])([H:41])[H:42]", "smiles3Dx": "C([C:1]#[4N:2]->[Mn+:3]1(<-[3H-:4])(<-[5C-:5]#[O+:6])(<-[6C-:7]#[O+:8])<-[1N@@:9]([C:10]([C:11]([P:12]([c:13]2[c:14]([H:48])[c:15]([H:49])[c:16]([H:50])[c:17]([H:51])[c:18]2[H:52])[c:19]2[c:20]([H:53])[c:21]([H:54])[c:22]([H:55])[c:23]([H:56])[c:24]2[H:57])([H:46])[H:47])([H:44])[H:45])([H:43])[C:25]([H:58])([H:59])[C:26]([H:60])([H:61])[2P:27]->1([c:28]1[c:29]([H:62])[c:30]([H:63])[c:31]([H:64])[c:32]([H:65])[c:33]1[H:66])[c:34]1[c:35]([H:67])[c:36]([H:68])[c:37]([H:69])[c:38]([H:70])[c:39]1[H:71])([H:40])([H:41])[H:42]", "dummies": []}
C     -4.7386     0.8450     1.2865
C     -3.3516     0.5881     0.8992
N     -2.1840     0.3773     0.5798
Mn     0.0000     0.0000     0.0000
H      0.4157     1.7462     0.4010
C     -0.5428    -2.1601    -0.5402
O     -0.8264    -3.2975    -0.8245
C     -0.3829     0.6264    -2.1686
O     -0.5819     0.9543    -3.3124
N      0.6328    -0.6928     2.1092
C      0.9749     0.4170     2.8957
C     -0.2482     1.2634     3.2572
P      0.2802     2.7541     4.2560
C     -1.2701     3.7151     4.5727
C     -1.2294     4.7414     5.5281
C     -2.3687     5.5098     5.7886
C     -3.5539     5.2659     5.0882
C     -3.6033     4.2476     4.1312
C     -2.4686     3.4721     3.8734
C      1.0834     3.7583     2.9316
C      2.4755     3.9252     2.9594
C      3.1204     4.6307     1.9377
C      2.3780     5.1689     0.8822
C      0.9917     4.9911     0.8392
C      0.3447     4.2843     1.8588
C      1.6941    -1.6447     1.9796
C      2.9822    -1.1575     1.2470
P      2.5432    -0.4751    -0.3530
C      3.5675     0.9644    -0.6004
C      3.0407     2.0815    -1.2627
C      3.8322     3.2156    -1.4672
C      5.1495     3.2437    -1.0011
C      5.6812     2.1318    -0.3419
C      4.8964     0.9905    -0.1457
C      3.0328    -1.6649    -1.5902
C      4.3320    -2.1997    -1.5901
C      4.7191    -3.1045    -2.5845
C      3.8161    -3.4732    -3.5860
C      2.5264    -2.9342    -3.5970
C      2.1372    -2.0281    -2.6058
H     -5.2496    -0.1184     1.4914
H     -4.7557     1.4738     2.2004
H     -5.2612     1.3752     0.4638
H     -0.0847    -1.1210     2.4872
H      1.4660     0.0850     3.8400
H      1.6888     1.0506     2.3275
H     -0.7475     1.5941     2.3313
H     -0.9591     0.6585     3.8587
H     -0.3146     4.9449     6.0746
H     -2.3308     6.2955     6.5324
H     -4.4328     5.8661     5.2872
H     -4.5216     4.0587     3.5870
H     -2.5388     2.6945     3.1287
H      3.0601     3.5024     3.7678
H      4.1964     4.7549     1.9605
H      2.8777     5.7160     0.0930
H      0.4199     5.3941     0.0126
H     -0.7249     4.1399     1.8003
H      1.9866    -2.0035     2.9940
H      1.2960    -2.5200     1.4210
H      3.6734    -2.0145     1.1148
H      3.4827    -0.3814     1.8609
H      2.0204     2.0761    -1.6226
H      3.4214     4.0762    -1.9796
H      5.7573     4.1266    -1.1512
H      6.7026     2.1540     0.0158
H      5.3282     0.1392     0.3634
H      5.0499    -1.9178    -0.8320
H      5.7205    -3.5176    -2.5811
H      4.1168    -4.1713    -4.3571
H      1.8302    -3.2132    -4.3780
H      1.1443    -1.6072    -2.6436
72
{"conf": 39, "E": 123.42, "rms": -1.0, "geom": "OH", "total_charge": 0, "CA_charge": 1, "smiles": "C[C:1]#[4N:2]->[Mn+:3]1(<-[3H-:4])(<-[5C-:5]#[O+:6])(<-[6C-:7]#[O+:8])<-[1N@H:9]([CH2:10][CH2:11][P:12]([c:13]2[cH:14][cH:15][cH:16][cH:17][cH:18]2)[c:19]2[cH:20][cH:21][cH:22][cH:23][cH:24]2)[CH2:25][CH2:26][2P:27]->1([c:28]1[cH:29][cH:30][cH:31][cH:32][cH:33]1)[c:34]1[cH:35][cH:36][cH:37][cH:38][cH:39]1", "smiles3D": "C([C:1]#[4N:2]->[Mn+:3]1(<-[3H-:4])(<-[5C-:5]#[O+:6])(<-[6C-:7]#[O+:8])<-[1N@@:9]([C:10]([C:11]([P:12]([c:13]2[c:14]([H:48])[c:15]([H:49])[c:16]([H:50])[c:17]([H:51])[c:18]2[H:52])[c:19]2[c:20]([H:53])[c:21]([H:54])[c:22]([H:55])[c:23]([H:56])[c:24]2[H:57])([H:46])[H:47])([H:44])[H:45])([H:43])[C:25]([H:58])([H:59])[C:26]([H:60])([H:61])[2P:27]->1([c:28]1[c:29]([H:62])[c:30]([H:63])[c:31]([H:64])[c:32]([H:65])[c:33]1[H:66])[c:34]1[c:35]([H:67])[c:36]([H:68])[c:37]([H:69])[c:38]([H:70])[c:39]1[H:71])([H:40])([H:41])[H:42]", "smiles3Dx": "C([C:1]#[4N:2]->[Mn+:3]1(<-[3H-:4])(<-[5C-:5]#[O+:6])(<-[6C-:7]#[O+:8])<-[1N@@:9]([C:10]([C:11]([P:12]([c:13]2[c:14]([H:48])[c:15]([H:49])[c:16]([H:50])[c:17]([H:51])[c:18]2[H:52])[c:19]2[c:20]([H:53])[c:21]([H:54])[c:22]([H:55])[c:23]([H:56])[c:24]2[H:57])([H:46])[H:47])([H:44])[H:45])([H:43])[C:25]([H:58])([H:59])[C:26]([H:60])([H:61])[2P:27]->1([c:28]1[c:29]([H:62])[c:30]([H:63])[c:31]([H:64])[c:32]([H:65])[c:33]1[H:66])[c:34]1[c:35]([H:67])[c:36]([H:68])[c:37]([H:69])[c:38]([H:70])[c:39]1[H:71])([H:40])([H:41])[H:42]", "dummies": []}
C     -0.2057     4.9359     0.6420
C     -0.1578     3.4845     0.4772
N     -0.1087     2.2677     0.3211
Mn     0.0000     0.0000     0.0000
H     -1.5368     0.0707    -1.0054
C      1.9254    -0.0575     1.2448
O      2.9387    -0.0902     1.8984
C     -1.2389    -0.3731     1.8879
O     -1.8834    -0.5779     2.8882
N      1.2655     0.0571    -1.9291
C      1.1456     1.3205    -2.5197
C      2.2248     1.6000    -3.5864
P      2.7887     3.3877    -3.4985
C      3.6680     3.4627    -1.8762
C      4.5833     2.4696    -1.4832
C      5.2126     2.5470    -0.2374
C      4.9339     3.6170     0.6189
C      4.0309     4.6105     0.2308
C      3.4072     4.5369    -1.0170
C      4.2190     3.5551    -4.6604
C      5.0651     2.4775    -4.9783
C      6.1563     2.6694    -5.8317
C      6.4260     3.9385    -6.3554
C      5.6038     5.0181    -6.0269
C      4.5044     4.8262    -5.1824
C      0.8561    -1.0250    -2.7591
C      1.1042    -2.4285    -2.1387
P      0.2606    -2.5391    -0.5610
C      1.2872    -3.5190     0.5248
C      1.2887    -3.2616     1.9021
C      2.1013    -4.0114     2.7604
C      2.8997    -5.0339     2.2459
C      2.8969    -5.3062     0.8763
C      2.0887    -4.5553     0.0157
C     -1.2316    -3.4773    -0.8425
C     -1.1692    -4.7772    -1.3712
C     -2.3416    -5.5187    -1.5517
C     -3.5785    -4.9715    -1.2026
C     -3.6442    -3.6754    -0.6762
C     -2.4735    -2.9298    -0.4959
H      0.4904     5.4107    -0.0817
H      0.0933     5.2011     1.6761
H     -1.2399     5.2911     0.4555
H      2.1335    -0.0773    -1.6772
H      1.2398     2.0714    -1.7087
H      0.1392     1.4370    -2.9800
H      1.8076     1.4029    -4.5970
H      3.0784     0.9181    -3.4373
H      4.8079     1.6348    -2.1286
H      5.9134     1.7756     0.0674
H      5.4267     3.6786     1.5780
H      3.8257     5.4449     0.8911
H      2.7166     5.3148    -1.3131
H      4.8871     1.4881    -4.5808
H      6.8008     1.8351    -6.0805
H      7.2788     4.0893    -7.0047
H      5.8088     6.0015    -6.4320
H      3.8705     5.6687    -4.9370
H     -0.2339    -0.9180    -2.9607
H      1.3998    -0.9823    -3.7329
H      2.1938    -2.5675    -1.9926
H      0.7251    -3.2116    -2.8287
H      0.6666    -2.4814     2.3185
H      2.1055    -3.7988     3.8241
H      3.5296    -5.6075     2.9076
H      3.5167    -6.1042     0.4819
H      2.0936    -4.7917    -1.0377
H     -0.2229    -5.2231    -1.6365
H     -2.2875    -6.5179    -1.9585
H     -4.4847    -5.5475    -1.3482
H     -4.5999    -3.2465    -0.4116
H     -2.5396    -1.9328    -0.0875
72
{"conf": 40, "E": 146.92, "rms": -1.0, "geom": "OH", "total_charge": 0, "CA_charge": 1, "smiles": "C[C:1]#[4N:2]->[Mn+:3]1(<-[3H-:4])(<-[5C-:5]#[O+:6])(<-[6C-:7]#[O+:8])<-[1N@H:9]([CH2:10][CH2:11][P:12]([c:13]2[cH:14][cH:15][cH:16][cH:17][cH:18]2)[c:19]2[cH:20][cH:21][cH:22][cH:23][cH:24]2)[CH2:25][CH2:26][2P:27]->1([c:28]1[cH:29][cH:30][cH:31][cH:32][cH:33]1)[c:34]1[cH:35][cH:36][cH:37][cH:38][cH:39]1", "smiles3D": "C([C:1]#[4N:2]->[Mn+:3]1(<-[3H-:4])(<-[5C-:5]#[O+:6])(<-[6C-:7]#[O+:8])<-[1N@@:9]([C:10]([C:11]([P:12]([c:13]2[c:14]([H:48])[c:15]([H:49])[c:16]([H:50])[c:17]([H:51])[c:18]2[H:52])[c:19]2[c:20]([H:53])[c:21]([H:54])[c:22]([H:55])[c:23]([H:56])[c:24]2[H:57])([H:46])[H:47])([H:44])[H:45])([H:43])[C:25]([H:58])([H:59])[C:26]([H:60])([H:61])[2P:27]->1([c:28]1[c:29]([H:62])[c:30]([H:63])[c:31]([H:64])[c:32]([H:65])[c:33]1[H:66])[c:34]1[c:35]([H:67])[c:36]([H:68])[c:37]([H:69])[c:38]([H:70])[c:39]1[H:71])([H:40])([H:41])[H:42]", "smiles3Dx": "C([C:1]#[4N:2]->[Mn+:3]1(<-[3H-:4])(<-[5C-:5]#[O+:6])(<-[6C-:7]#[O+:8])<-[1N@@:9]([C:10]([C:11]([P:12]([c:13]2[c:14]([H:48])[c:15]([H:49])[c:16]([H:50])[c:17]([H:51])[c:18]2[H:52])[c:19]2[c:20]([H:53])[c:21]([H:54])[c:22]([H:55])[c:23]([H:56])[c:24]2[H:57])([H:46])[H:47])([H:44])[H:45])([H:43])[C:25]([H:58])([H:59])[C:26]([H:60])([H:61])[2P:27]->1([c:28]1[c:29]([H:62])[c:30]([H:63])[c:31]([H:64])[c:32]([H:65])[c:33]1[H:66])[c:34]1[c:35]([H:67])[c:36]([H:68])[c:37]([H:69])[c:38]([H:70])[c:39]1[H:71])([H:40])([H:41])[H:42]", "dummies": []}
C     -0.4468    -3.5601    -3.4671
C     -0.3231    -2.5200    -2.4416
N     -0.2144    -1.6442    -1.5854
Mn     0.0000     0.0000     0.0000
H     -1.4588     0.8552    -0.6935
C      1.8738    -1.0343     0.8174
O      2.8601    -1.5811     1.2477
C      1.3111     1.2749    -1.3777
O      2.0012     1.9500    -2.1005
N     -1.2386    -1.1405     1.6055
C     -2.5374    -1.5431     1.1943
C     -3.3728    -0.4493     0.5247
P     -5.2452    -0.6898     0.6681
C     -5.5944    -2.0898     1.8407
C     -6.1374    -1.8880     3.1198
C     -6.3784    -2.9788     3.9638
C     -6.1103    -4.2774     3.5277
C     -5.5785    -4.4838     2.2497
C     -5.3203    -3.3956     1.4122
C     -5.7184     0.8483     1.5693
C     -5.0634     1.2319     2.7493
C     -5.4064     2.4266     3.3944
C     -6.3973     3.2464     2.8514
C     -7.0680     2.8618     1.6864
C     -6.7244     1.6661     1.0458
C     -1.1381    -0.5086     2.9120
C     -1.1901     1.0404     2.9913
P      0.0728     1.7476     1.9373
C      1.6100     1.8401     2.8541
C      2.8269     1.7362     2.1627
C      4.0439     1.8094     2.8458
C      4.0546     1.9928     4.2303
C      2.8484     2.1324     4.9238
C      1.6285     2.0674     4.2423
C     -0.4568     3.4133     1.5671
C     -1.5705     3.6249     0.7407
C     -1.9784     4.9251     0.4205
C     -1.2769     6.0219     0.9278
C     -0.1760     5.8201     1.7636
C      0.2370     4.5223     2.0842
H      0.5002    -3.6311    -4.0387
H     -0.6588    -4.5382    -2.9884
H     -1.2733    -3.2973    -4.1587
H     -0.7834    -1.9325     1.6946
H     -3.0849    -1.9340     2.0763
H     -2.4383    -2.3903     0.4652
H     -3.0882     0.5442     0.9017
H     -3.1554    -0.4748    -0.5642
H     -6.4267    -0.9039     3.4569
H     -6.8040    -2.8196     4.9483
H     -6.3093    -5.1244     4.1712
H     -5.3717    -5.4877     1.9079
H     -4.9201    -3.5709     0.4252
H     -4.2824     0.6098     3.1684
H     -4.8988     2.7175     4.3088
H     -6.6661     4.1724     3.3409
H     -7.8344     3.4961     1.2641
H     -7.2306     1.3803     0.1355
H     -1.9401    -0.9066     3.5798
H     -0.1574    -0.8120     3.3635
H     -2.1754     1.3926     2.6572
H     -1.0474     1.3548     4.0374
H      2.8338     1.5924     1.0916
H      4.9753     1.7265     2.3013
H      4.9950     2.0397     4.7592
H      2.8634     2.3041     5.9921
H      0.7220     2.2288     4.8021
H     -2.1258     2.7882     0.3464
H     -2.8363     5.0776    -0.2225
H     -1.5851     7.0249     0.6698
H      0.3626     6.6717     2.1651
H      1.0962     4.4048     2.7356
72
{"conf": 41, "E": 116.84, "rms": -1.0, "geom": "OH", "total_charge": 0, "CA_charge": 1, "smiles": "C[C:1]#[4N:2]->[Mn+:3]1(<-[3H-:4])(<-[5C-:5]#[O+:6])(<-[6C-:7]#[O+:8])<-[1N@H:9]([CH2:10][CH2:11][P:12]([c:13]2[cH:14][cH:15][cH:16][cH:17][cH:18]2)[c:19]2[cH:20][cH:21][cH:22][cH:23][cH:24]2)[CH2:25][CH2:26][2P:27]->1([c:28]1[cH:29][cH:30][cH:31][cH:32][cH:33]1)[c:34]1[cH:35][cH:36][cH:37][cH:38][cH:39]1", "smiles3D": "C([C:1]#[4N:2]->[Mn+:3]1(<-[3H-:4])(<-[5C-:5]#[O+:6])(<-[6C-:7]#[O+:8])<-[1N@@:9]([C:10]([C:11]([P:12]([c:13]2[c:14]([H:48])[c:15]([H:49])[c:16]([H:50])[c:17]([H:51])[c:18]2[H:52])[c:19]2[c:20]([H:53])[c:21]([H:54])[c:22]([H:55])[c:23]([H:56])[c:24]2[H:57])([H:46])[H:47])([H:44])[H:45])([H:43])[C:25]([H:58])([H:59])[C:26]([H:60])([H:61])[2P:27]->1([c:28]1[c:29]([H:62])[c:30]([H:63])[c:31]([H:64])[c:32]([H:65])[c:33]1[H:66])[c:34]1[c:35]([H:67])[c:36]([H:68])[c:37]([H:69])[c:38]([H:70])[c:39]1[H:71])([H:40])([H:41])[H:42]", "smiles3Dx": "C([C:1]#[4N:2]->[Mn+:3]1(<-[3H-:4])(<-[5C-:5]#[O+:6])(<-[6C-:7]#[O+:8])<-[1N@@:9]([C:10]([C:11]([P:12]([c:13]2[c:14]([H:48])[c:15]([H:49])[c:16]([H:50])[c:17]([H:51])[c:18]2[H:52])[c:19]2[c:20]([H:53])[c:21]([H:54])[c:22]([H:55])[c:23]([H:56])[c:24]2[H:57])([H:46])[H:47])([H:44])[H:45])([H:43])[C:25]([H:58])([H:59])[C:26]([H:60])([H:61])[2P:27]->1([c:28]1[c:29]([H:62])[c:30]([H:63])[c:31]([H:64])[c:32]([H:65])[c:33]1[H:66])[c:34]1[c:35]([H:67])[c:36]([H:68])[c:37]([H:69])[c:38]([H:70])[c:39]1[H:71])([H:40])([H:41])[H:42]", "dummies": []}
C     -2.2291    -0.6139     4.4138
C     -1.5599    -0.4225     3.1280
N     -1.0057    -0.2688     2.0429
Mn     0.0000     0.0000     0.0000
H      1.6572    -0.2089     0.7703
C     -2.0711     0.2463    -0.9441
O     -3.1612     0.3754    -1.4426
C      0.1469     2.2636     0.3152
O      0.2290     3.4567     0.4762
N      0.0013    -2.2438    -0.5601
C      0.1026    -2.9747     0.6345
C     -0.0717    -4.5000     0.5030
P     -1.6446    -4.9808    -0.4011
C     -1.9445    -6.7009     0.2132
C     -3.2595    -7.1822     0.3180
C     -3.4998    -8.4937     0.7394
C     -2.4295    -9.3370     1.0460
C     -1.1165    -8.8757     0.9158
C     -0.8730    -7.5658     0.4897
C     -2.8787    -4.0314     0.5945
C     -3.0184    -4.2434     1.9758
C     -3.9138    -3.4670     2.7173
C     -4.6656    -2.4719     2.0875
C     -4.5259    -2.2545     0.7138
C     -3.6348    -3.0324    -0.0311
C      1.0585    -2.4917    -1.4895
C      0.9906    -1.6520    -2.7924
P      1.0659     0.0865    -2.3773
C      2.7767     0.5715    -2.4923
C      3.3941     1.2103    -1.4087
C      4.7346     1.6018    -1.4944
C      5.4613     1.3599    -2.6640
C      4.8474     0.7322    -3.7512
C      3.5069     0.3402    -3.6692
C      0.1883     0.9701    -3.6548
C      0.1884     0.5033    -4.9794
C     -0.5093     1.2033    -5.9696
C     -1.1981     2.3751    -5.6464
C     -1.1893     2.8500    -4.3320
C     -0.4951     2.1519    -3.3390
H     -1.9287    -1.5910     4.8455
H     -3.3274    -0.6055     4.2624
H     -1.9416     0.2035     5.1049
H     -0.7976    -2.4217    -0.9651
H      1.0916    -2.7696     1.1028
H     -0.6761    -2.6029     1.3251
H     -0.0932    -4.9341     1.5235
H      0.7998    -4.9428    -0.0182
H     -4.0982    -6.5435     0.0729
H     -4.5169    -8.8571     0.8232
H     -2.6165   -10.3520     1.3720
H     -0.2864    -9.5334     1.1402
H      0.1495    -7.2390     0.3678
H     -2.4289    -4.9988     2.4785
H     -4.0128    -3.6283     3.7817
H     -5.3511    -1.8673     2.6653
H     -5.1036    -1.4794     0.2289
H     -3.5230    -2.8484    -1.0914
H      1.0451    -3.5637    -1.7837
H      2.0319    -2.2811    -0.9913
H      1.8388    -1.9226    -3.4530
H      0.0355    -1.8662    -3.3147
H      2.8394     1.4157    -0.5040
H      5.2092     2.0964    -0.6571
H      6.4982     1.6654    -2.7299
H      5.4100     0.5536    -4.6593
H      3.0471    -0.1378    -4.5234
H      0.7190    -0.3989    -5.2525
H     -0.5172     0.8353    -6.9871
H     -1.7386     2.9156    -6.4125
H     -1.7204     3.7590    -4.0812
H     -0.4960     2.5340    -2.3295
72
{"conf": 42, "E": 128.29, "rms": -1.0, "geom": "OH", "total_charge": 0, "CA_charge": 1, "smiles": "C[C:1]#[4N:2]->[Mn+:3]1(<-[3H-:4])(<-[5C-:5]#[O+:6])(<-[6C-:7]#[O+:8])<-[1N@H:9]([CH2:10][CH2:11][P:12]([c:13]2[cH:14][cH:15][cH:16][cH:17][cH:18]2)[c:19]2[cH:20][cH:21][cH:22][cH:23][cH:24]2)[CH2:25][CH2:26][2P:27]->1([c:28]1[cH:29][cH:30][cH:31][cH:32][cH:33]1)[c:34]1[cH:35][cH:36][cH:37][cH:38][cH:39]1", "smiles3D": "C([C:1]#[4N:2]->[Mn+:3]1(<-[3H-:4])(<-[5C-:5]#[O+:6])(<-[6C-:7]#[O+:8])<-[1N@@:9]([C:10]([C:11]([P:12]([c:13]2[c:14]([H:48])[c:15]([H:49])[c:16]([H:50])[c:17]([H:51])[c:18]2[H:52])[c:19]2[c:20]([H:53])[c:21]([H:54])[c:22]([H:55])[c:23]([H:56])[c:24]2[H:57])([H:46])[H:47])([H:44])[H:45])([H:43])[C:25]([H:58])([H:59])[C:26]([H:60])([H:61])[2P:27]->1([c:28]1[c:29]([H:62])[c:30]([H:63])[c:31]([H:64])[c:32]([H:65])[c:33]1[H:66])[c:34]1[c:35]([H:67])[c:36]([H:68])[c:37]([H:69])[c:38]([H:70])[c:39]1[H:71])([H:40])([H:41])[H:42]", "smiles3Dx": "C([C:1]#[4N:2]->[Mn+:3]1(<-[3H-:4])(<-[5C-:5]#[O+:6])(<-[6C-:7]#[O+:8])<-[1N@@:9]([C:10]([C:11]([P:12]([c:13]2[c:14]([H:48])[c:15]([H:49])[c:16]([H:50])[c:17]([H:51])[c:18]2[H:52])[c:19]2[c:20]([H:53])[c:21]([H:54])[c:22]([H:55])[c:23]([H:56])[c:24]2[H:57])([H:46])[H:47])([H:44])[H:45])([H:43])[C:25]([H:58])([H:59])[C:26]([H:60])([H:61])[2P:27]->1([c:28]1[c:29]([H:62])[c:30]([H:63])[c:31]([H:64])[c:32]([H:65])[c:33]1[H:66])[c:34]1[c:35]([H:67])[c:36]([H:68])[c:37]([H:69])[c:38]([H:70])[c:39]1[H:71])([H:40])([H:41])[H:42]", "dummies": []}
C     -3.1303    -3.7571     0.9717
C     -2.2076    -2.6586     0.6892
N     -1.4351    -1.7329     0.4512
Mn     0.0000     0.0000     0.0000
H     -1.1443     1.1492     0.8565
C      1.3992    -1.4771    -1.0464
O      2.1358    -2.2557    -1.6001
C     -1.0741     0.4071    -1.9788
O     -1.6369     0.6239    -3.0228
N      1.2859    -0.1403     1.9219
C      0.5590    -0.7631     2.9576
C      1.4147    -1.6465     3.8936
P      2.0206    -0.7196     5.4109
C      2.4573    -2.0656     6.5957
C      2.3448    -1.8165     7.9682
C      2.6870    -2.8044     8.8957
C      3.1505    -4.0468     8.4594
C      3.2750    -4.2993     7.0913
C      2.9332    -3.3131     6.1607
C      3.7090    -0.1096     4.9814
C      4.6570    -0.9214     4.3353
C      5.9343    -0.4235     4.0557
C      6.2769     0.8802     4.4265
C      5.3405     1.6892     5.0769
C      4.0630     1.1944     5.3564
C      1.7236     1.1816     2.2316
C      2.6453     1.8103     1.1546
P      1.7504     1.9086    -0.3914
C      1.1671     3.5932    -0.5180
C      1.8726     4.5451    -1.2742
C      1.3964     5.8572    -1.3731
C      0.2232     6.2310    -0.7114
C     -0.4758     5.2931     0.0484
C     -0.0042     3.9812     0.1516
C      2.9423     1.6426    -1.6945
C      4.2799     2.0498    -1.5418
C      5.2011     1.8272    -2.5701
C      4.7960     1.2020    -3.7512
C      3.4666     0.8032    -3.9114
C      2.5405     1.0302    -2.8894
H     -4.0567    -3.6205     0.3759
H     -2.6563    -4.7240     0.6997
H     -3.3791    -3.7634     2.0539
H      2.0161    -0.6476     1.7056
H      0.0047    -0.0123     3.5676
H     -0.1880    -1.4138     2.4785
H      0.7682    -2.4760     4.2590
H      2.2513    -2.1078     3.3384
H      1.9906    -0.8581     8.3199
H      2.5994    -2.6027     9.9560
H      3.4232    -4.8098     9.1810
H      3.6393    -5.2601     6.7538
H      3.0358    -3.5364     5.1095
H      4.4228    -1.9372     4.0532
H      6.6635    -1.0512     3.5620
H      7.2698     1.2607     4.2203
H      5.6068     2.6963     5.3701
H      3.3487     1.8274     5.8631
H      0.8288     1.8320     2.3510
H      2.2731     1.1791     3.1897
H      3.5408     1.1707     1.0294
H      2.9570     2.8246     1.4727
H      2.7814     4.2883    -1.7987
H      1.9382     6.5860    -1.9603
H     -0.1481     7.2451    -0.7995
H     -1.3836     5.5836     0.5617
H     -0.5520     3.2826     0.7581
H      4.6125     2.5515    -0.6436
H      6.2310     2.1471    -2.4576
H      5.5122     1.0290    -4.5442
H      3.1544     0.3151    -4.8240
H      1.5128     0.7197    -3.0260
72
{"conf": 43, "E": 133.56, "rms": -1.0, "geom": "OH", "total_charge": 0, "CA_charge": 1, "smiles": "C[C:1]#[4N:2]->[Mn+:3]1(<-[3H-:4])(<-[5C-:5]#[O+:6])(<-[6C-:7]#[O+:8])<-[1N@H:9]([CH2:10][CH2:11][P:12]([c:13]2[cH:14][cH:15][cH:16][cH:17][cH:18]2)[c:19]2[cH:20][cH:21][cH:22][cH:23][cH:24]2)[CH2:25][CH2:26][2P:27]->1([c:28]1[cH:29][cH:30][cH:31][cH:32][cH:33]1)[c:34]1[cH:35][cH:36][cH:37][cH:38][cH:39]1", "smiles3D": "C([C:1]#[4N:2]->[Mn+:3]1(<-[3H-:4])(<-[5C-:5]#[O+:6])(<-[6C-:7]#[O+:8])<-[1N@@:9]([C:10]([C:11]([P:12]([c:13]2[c:14]([H:48])[c:15]([H:49])[c:16]([H:50])[c:17]([H:51])[c:18]2[H:52])[c:19]2[c:20]([H:53])[c:21]([H:54])[c:22]([H:55])[c:23]([H:56])[c:24]2[H:57])([H:46])[H:47])([H:44])[H:45])([H:43])[C:25]([H:58])([H:59])[C:26]([H:60])([H:61])[2P:27]->1([c:28]1[c:29]([H:62])[c:30]([H:63])[c:31]([H:64])[c:32]([H:65])[c:33]1[H:66])[c:34]1[c:35]([H:67])[c:36]([H:68])[c:37]([H:69])[c:38]([H:70])[c:39]1[H:71])([H:40])([H:41])[H:42]", "smiles3Dx": "C([C:1]#[4N:2]->[Mn+:3]1(<-[3H-:4])(<-[5C-:5]#[O+:6])(<-[6C-:7]#[O+:8])<-[1N@@:9]([C:10]([C:11]([P:12]([c:13]2[c:14]([H:48])[c:15]([H:49])[c:16]([H:50])[c:17]([H:51])[c:18]2[H:52])[c:19]2[c:20]([H:53])[c:21]([H:54])[c:22]([H:55])[c:23]([H:56])[c:24]2[H:57])([H:46])[H:47])([H:44])[H:45])([H:43])[C:25]([H:58])([H:59])[C:26]([H:60])([H:61])[2P:27]->1([c:28]1[c:29]([H:62])[c:30]([H:63])[c:31]([H:64])[c:32]([H:65])[c:33]1[H:66])[c:34]1[c:35]([H:67])[c:36]([H:68])[c:37]([H:69])[c:38]([H:70])[c:39]1[H:71])([H:40])([H:41])[H:42]", "dummies": []}
C      4.4723    -1.9763     0.9592
C      3.1487    -1.4092     0.6981
N      2.0430    -0.9267     0.4665
Mn     0.0000     0.0000     0.0000
H     -0.8112    -1.6525     0.0492
C      1.0769     2.0199    -0.0635
O      1.6460     3.0834    -0.0971
C      0.3569    -0.2454    -2.2474
O      0.5454    -0.3757    -3.4315
N     -0.6623     0.4202     2.2004
C     -0.9969    -0.7994     2.8257
C      0.1792    -1.7491     3.0343
P     -0.4535    -3.3234     3.8294
C      1.0413    -4.3643     4.1495
C      0.8728    -5.5892     4.8125
C      1.9803    -6.3939     5.1010
C      3.2636    -5.9809     4.7334
C      3.4387    -4.7609     4.0699
C      2.3351    -3.9514     3.7801
C     -1.1461    -4.1419     2.3277
C     -0.3117    -4.5320     1.2679
C     -0.8633    -5.0656     0.1015
C     -2.2479    -5.2135    -0.0110
C     -3.0834    -4.8296     1.0414
C     -2.5328    -4.2912     2.2074
C     -1.7841     1.3598     2.3118
C     -2.1361     2.2408     1.0876
P     -2.2547     1.2140    -0.3692
C     -3.7264     0.2186    -0.1916
C     -4.9096     0.7634     0.3323
C     -6.0469    -0.0428     0.4788
C     -6.0086    -1.3883     0.1008
C     -4.8339    -1.9304    -0.4373
C     -3.7050    -1.1250    -0.5960
C     -2.4724     2.3046    -1.7693
C     -1.6197     3.4059    -1.9466
C     -1.7849     4.2539    -3.0436
C     -2.8013     4.0107    -3.9700
C     -3.6480     2.9100    -3.8072
C     -3.4816     2.0560    -2.7148
H      4.4649    -2.5310     1.9173
H      4.7483    -2.6670     0.1378
H      5.2177    -1.1575     1.0209
H      0.0617     0.7847     2.6304
H     -1.4385    -0.5940     3.8306
H     -1.7668    -1.3109     2.1994
H      0.6241    -2.0072     2.0635
H      0.9364    -1.2689     3.6943
H     -0.1237    -5.9229     5.0962
H      1.8427    -7.3312     5.6215
H      4.1232    -6.6024     4.9636
H      4.4301    -4.4473     3.7779
H      2.5001    -3.0101     3.2739
H      0.7566    -4.3994     1.3313
H     -0.2182    -5.3589    -0.7174
H     -2.6734    -5.6277    -0.9122
H     -4.1576    -4.9367     0.9491
H     -3.1865    -3.9773     3.0101
H     -2.7244     0.8090     2.5770
H     -1.5592     2.0515     3.1612
H     -1.3346     2.9933     0.9449
H     -3.0959     2.7668     1.2631
H     -4.9802     1.8091     0.5962
H     -6.9552     0.3750     0.8914
H     -6.8859    -2.0116     0.2184
H     -4.8152    -2.9654    -0.7570
H     -2.8147    -1.5512    -1.0365
H     -0.8256     3.6151    -1.2455
H     -1.1346     5.1143    -3.1658
H     -2.9308     4.6707    -4.8146
H     -4.4288     2.7184    -4.5311
H     -4.1459     1.2119    -2.6109
72
{"conf": 44, "E": 133.16, "rms": -1.0, "geom": "OH", "total_charge": 0, "CA_charge": 1, "smiles": "C[C:1]#[4N:2]->[Mn+:3]1(<-[3H-:4])(<-[5C-:5]#[O+:6])(<-[6C-:7]#[O+:8])<-[1N@H:9]([CH2:10][CH2:11][P:12]([c:13]2[cH:14][cH:15][cH:16][cH:17][cH:18]2)[c:19]2[cH:20][cH:21][cH:22][cH:23][cH:24]2)[CH2:25][CH2:26][2P:27]->1([c:28]1[cH:29][cH:30][cH:31][cH:32][cH:33]1)[c:34]1[cH:35][cH:36][cH:37][cH:38][cH:39]1", "smiles3D": "C([C:1]#[4N:2]->[Mn+:3]1(<-[3H-:4])(<-[5C-:5]#[O+:6])(<-[6C-:7]#[O+:8])<-[1N@@:9]([C:10]([C:11]([P:12]([c:13]2[c:14]([H:48])[c:15]([H:49])[c:16]([H:50])[c:17]([H:51])[c:18]2[H:52])[c:19]2[c:20]([H:53])[c:21]([H:54])[c:22]([H:55])[c:23]([H:56])[c:24]2[H:57])([H:46])[H:47])([H:44])[H:45])([H:43])[C:25]([H:58])([H:59])[C:26]([H:60])([H:61])[2P:27]->1([c:28]1[c:29]([H:62])[c:30]([H:63])[c:31]([H:64])[c:32]([H:65])[c:33]1[H:66])[c:34]1[c:35]([H:67])[c:36]([H:68])[c:37]([H:69])[c:38]([H:70])[c:39]1[H:71])([H:40])([H:41])[H:42]", "smiles3Dx": "C([C:1]#[4N:2]->[Mn+:3]1(<-[3H-:4])(<-[5C-:5]#[O+:6])(<-[6C-:7]#[O+:8])<-[1N@@:9]([C:10]([C:11]([P:12]([c:13]2[c:14]([H:48])[c:15]([H:49])[c:16]([H:50])[c:17]([H:51])[c:18]2[H:52])[c:19]2[c:20]([H:53])[c:21]([H:54])[c:22]([H:55])[c:23]([H:56])[c:24]2[H:57])([H:46])[H:47])([H:44])[H:45])([H:43])[C:25]([H:58])([H:59])[C:26]([H:60])([H:61])[2P:27]->1([c:28]1[c:29]([H:62])[c:30]([H:63])[c:31]([H:64])[c:32]([H:65])[c:33]1[H:66])[c:34]1[c:35]([H:67])[c:36]([H:68])[c:37]([H:69])[c:38]([H:70])[c:39]1[H:71])([H:40])([H:41])[H:42]", "dummies": []}
C      0.9352    -4.8800     0.3526
C      0.6751    -3.4455     0.2378
N      0.4448    -2.2422     0.1526
Mn     0.0000     0.0000     0.0000
H     -1.7992    -0.3679     0.0198
C      2.2508     0.4215    -0.0545
O      3.4378     0.6344    -0.0796
C     -0.0308    -0.0300    -2.2869
O     -0.0482    -0.0380    -3.4933
N     -0.0108     0.3100     2.2798
C     -1.2821    -0.0591     2.7291
C     -1.3879    -0.2898     4.2580
P     -1.5651    -2.0964     4.7840
C      0.0229    -2.9517     4.3624
C      0.0329    -4.3439     4.1886
C      1.2357    -5.0196     3.9707
C      2.4438    -4.3114     3.9482
C      2.4477    -2.9361     4.1911
C      1.2430    -2.2624     4.4214
C     -2.8676    -2.7522     3.6372
C     -2.5397    -3.3934     2.4281
C     -3.5486    -3.8326     1.5629
C     -4.8917    -3.6098     1.8890
C     -5.2266    -2.9658     3.0848
C     -4.2158    -2.5266     3.9489
C      0.4103     1.6481     2.5761
C     -0.3863     2.8185     1.9170
P     -0.5391     2.5473     0.1556
C     -2.2004     3.0490    -0.2481
C     -2.6864     4.2927     0.1858
C     -4.0011     4.6682    -0.1087
C     -4.8315     3.8097    -0.8368
C     -4.3429     2.5818    -1.2891
C     -3.0284     2.2032    -1.0001
C      0.5717     3.6947    -0.6502
C      0.1671     4.3762    -1.8093
C      1.0213     5.3027    -2.4153
C      2.3008     5.5246    -1.8971
C      2.7261     4.8093    -0.7727
C      1.8712     3.8944    -0.1513
H      1.1948    -5.2913    -0.6444
H      0.0255    -5.3856     0.7435
H      1.7794    -5.0383     1.0535
H      0.6000    -0.2677     2.6295
H     -1.5458    -0.9967     2.2090
H     -2.0224     0.7134     2.4158
H     -0.5393     0.1675     4.8052
H     -2.2982     0.2299     4.6167
H     -0.8915    -4.9054     4.2322
H      1.2396    -6.0901     3.8092
H      3.3743    -4.8420     3.7883
H      3.3892    -2.3984     4.2117
H      1.2813    -1.2066     4.6498
H     -1.5083    -3.5384     2.1375
H     -3.2851    -4.3171     0.6272
H     -5.6712    -3.9272     1.2094
H     -6.2657    -2.7819     3.3286
H     -4.4820    -2.0152     4.8630
H      1.4756     1.7357     2.2520
H      0.3930     1.8057     3.6753
H     -1.3939     2.8866     2.3668
H      0.1461     3.7698     2.1041
H     -2.0506     4.9641     0.7560
H     -4.3805     5.6180     0.2388
H     -5.8512     4.1027    -1.0536
H     -4.9860     1.9228    -1.8572
H     -2.6552     1.2587    -1.3701
H     -0.8150     4.2239    -2.2371
H      0.6930     5.8398    -3.2940
H      2.9594     6.2443    -2.3661
H      3.7199     4.9679    -0.3814
H      2.2274     3.3550     0.7183
72
{"conf": 45, "E": 171.6, "rms": -1.0, "geom": "OH", "total_charge": 0, "CA_charge": 1, "smiles": "C[C:1]#[4N:2]->[Mn+:3]1(<-[3H-:4])(<-[5C-:5]#[O+:6])(<-[6C-:7]#[O+:8])<-[1N@H:9]([CH2:10][CH2:11][P:12]([c:13]2[cH:14][cH:15][cH:16][cH:17][cH:18]2)[c:19]2[cH:20][cH:21][cH:22][cH:23][cH:24]2)[CH2:25][CH2:26][2P:27]->1([c:28]1[cH:29][cH:30][cH:31][cH:32][cH:33]1)[c:34]1[cH:35][cH:36][cH:37][cH:38][cH:39]1", "smiles3D": "C([C:1]#[4N:2]->[Mn+:3]1(<-[3H-:4])(<-[5C-:5]#[O+:6])(<-[6C-:7]#[O+:8])<-[1N@@:9]([C:10]([C:11]([P:12]([c:13]2[c:14]([H:48])[c:15]([H:49])[c:16]([H:50])[c:17]([H:51])[c:18]2[H:52])[c:19]2[c:20]([H:53])[c:21]([H:54])[c:22]([H:55])[c:23]([H:56])[c:24]2[H:57])([H:46])[H:47])([H:44])[H:45])([H:43])[C:25]([H:58])([H:59])[C:26]([H:60])([H:61])[2P:27]->1([c:28]1[c:29]([H:62])[c:30]([H:63])[c:31]([H:64])[c:32]([H:65])[c:33]1[H:66])[c:34]1[c:35]([H:67])[c:36]([H:68])[c:37]([H:69])[c:38]([H:70])[c:39]1[H:71])([H:40])([H:41])[H:42]", "smiles3Dx": "C([C:1]#[4N:2]->[Mn+:3]1(<-[3H-:4])(<-[5C-:5]#[O+:6])(<-[6C-:7]#[O+:8])<-[1N@@:9]([C:10]([C:11]([P:12]([c:13]2[c:14]([H:48])[c:15]([H:49])[c:16]([H:50])[c:17]([H:51])[c:18]2[H:52])[c:19]2[c:20]([H:53])[c:21]([H:54])[c:22]([H:55])[c:23]([H:56])[c:24]2[H:57])([H:46])[H:47])([H:44])[H:45])([H:43])[C:25]([H:58])([H:59])[C:26]([H:60])([H:61])[2P:27]->1([c:28]1[c:29]([H:62])[c:30]([H:63])[c:31]([H:64])[c:32]([H:65])[c:33]1[H:66])[c:34]1[c:35]([H:67])[c:36]([H:68])[c:37]([H:69])[c:38]([H:70])[c:39]1[H:71])([H:40])([H:41])[H:42]", "dummies": []}
C      4.0415     2.8668    -0.3333
C      2.8417     2.0596    -0.1876
N      1.8493     1.3442    -0.1021
Mn     0.0000     0.0000     0.0000
H      0.7346    -1.0111    -1.3476
C     -0.8582     1.3724     1.6435
O     -1.2988     2.0700     2.5296
C     -1.1395     1.2430    -1.5536
O     -1.7443     1.9080    -2.3514
N      0.8463    -1.3859     1.6357
C      1.4855    -2.4826     1.0225
C      2.8931    -2.1081     0.5036
P      3.5099    -3.0056    -1.0302
C      2.8192    -2.2684    -2.5808
C      2.1686    -3.0480    -3.5417
C      1.7671    -2.4788    -4.7590
C      1.9570    -1.1083    -4.9781
C      2.5682    -0.3142    -4.0058
C      2.9939    -0.8966    -2.8119
C      3.3781    -4.8419    -1.0626
C      2.4469    -5.5723    -0.3200
C      2.4416    -6.9686    -0.3627
C      3.3508    -7.6448    -1.1809
C      4.2274    -6.9221    -1.9837
C      4.2407    -5.5269    -1.9158
C     -0.1809    -1.7254     2.5826
C     -1.5833    -2.2427     2.0934
P     -1.9156    -1.7455     0.3941
C     -1.8635    -3.2543    -0.5625
C     -1.1381    -3.3172    -1.7561
C     -1.0285    -4.5416    -2.4362
C     -1.6693    -5.6872    -1.9413
C     -2.4389    -5.6102    -0.7924
C     -2.5320    -4.3975    -0.1031
C     -3.6052    -1.1813     0.2230
C     -3.9767    -0.5664    -0.9889
C     -5.2983    -0.1525    -1.1970
C     -6.2532    -0.3185    -0.1976
C     -5.8888    -0.9380     1.0020
C     -4.5847    -1.4045     1.2110
H      4.2587     3.4128     0.5942
H      4.9062     2.2033    -0.5497
H      3.8771     3.5941    -1.1371
H      1.4572    -0.8849     2.0931
H      0.8658    -2.7899     0.1777
H      1.5723    -3.3537     1.7297
H      3.6140    -2.2720     1.3313
H      2.9524    -1.0150     0.2817
H      2.0530    -4.1025    -3.3982
H      1.2925    -3.0955    -5.5255
H      1.6305    -0.6656    -5.9112
H      2.7230     0.7407    -4.1837
H      3.4884    -0.2838    -2.0793
H      1.7378    -5.0954     0.2939
H      1.7448    -7.5305     0.2472
H      3.3342    -8.7403    -1.2199
H      4.9330    -7.4520    -2.6218
H      4.9497    -4.9938    -2.5330
H     -0.3487    -0.8115     3.1840
H      0.2215    -2.4769     3.2969
H     -2.3703    -1.8171     2.7820
H     -1.5981    -3.3634     2.1780
H     -0.6599    -2.4284    -2.1537
H     -0.4412    -4.6242    -3.3486
H     -1.5717    -6.6220    -2.4898
H     -2.9576    -6.4833    -0.4417
H     -3.1316    -4.3646     0.7905
H     -3.2473    -0.4213    -1.7879
H     -5.5807     0.2863    -2.1397
H     -7.2910    -0.0094    -0.3391
H     -6.6364    -1.1015     1.7662
H     -4.3563    -1.9223     2.1304
