# Supplementary material for: MACE: Automated Assessment of Stereochemistry of Transition Metal Complexes and Its Applications in Computational Catalysis
Source: J Chem Theory Comput. 2024 Feb 16;20(5):2313–20. doi: 10.1021/acs.jctc.3c01313 (PMC10938507; doi:10.1021/acs.jctc.3c01313)
Supplement: Supplementary file 3 — ct3c01313_si_003.zip [file ct3c01313_si_003.zip › structures/screening/mace_MeCN/Mn_PNhP_Ph_bi_4.xyz]

72
{"conf": 0, "E": 154.9, "rms": -1.0, "geom": "OH", "total_charge": 0, "CA_charge": 1, "smiles": "C[C:1]#[6N:2]->[Mn+:3]1(<-[3C-:4]#[O+:5])(<-[4H-:6])(<-[5C-:7]#[O+:8])<-[1N@H:9]([CH2:10][CH2:11][P:12]([c:13]2[cH:14][cH:15][cH:16][cH:17][cH:18]2)[c:19]2[cH:20][cH:21][cH:22][cH:23][cH:24]2)[CH2:25][CH2:26][2P:27]->1([c:28]1[cH:29][cH:30][cH:31][cH:32][cH:33]1)[c:34]1[cH:35][cH:36][cH:37][cH:38][cH:39]1", "smiles3D": "C([C:1]#[6N:2]->[Mn+:3]1(<-[3C-:4]#[O+:5])(<-[4H-:6])(<-[5C-:7]#[O+:8])<-[1N@@:9]([C:10]([C:11]([P:12]([c:13]2[c:14]([H:48])[c:15]([H:49])[c:16]([H:50])[c:17]([H:51])[c:18]2[H:52])[c:19]2[c:20]([H:53])[c:21]([H:54])[c:22]([H:55])[c:23]([H:56])[c:24]2[H:57])([H:46])[H:47])([H:44])[H:45])([H:43])[C:25]([H:58])([H:59])[C:26]([H:60])([H:61])[2P:27]->1([c:28]1[c:29]([H:62])[c:30]([H:63])[c:31]([H:64])[c:32]([H:65])[c:33]1[H:66])[c:34]1[c:35]([H:67])[c:36]([H:68])[c:37]([H:69])[c:38]([H:70])[c:39]1[H:71])([H:40])([H:41])[H:42]", "smiles3Dx": "C([C:1]#[6N:2]->[Mn+:3]1(<-[3C-:4]#[O+:5])(<-[4H-:6])(<-[5C-:7]#[O+:8])<-[1N@@:9]([C:10]([C:11]([P:12]([c:13]2[c:14]([H:48])[c:15]([H:49])[c:16]([H:50])[c:17]([H:51])[c:18]2[H:52])[c:19]2[c:20]([H:53])[c:21]([H:54])[c:22]([H:55])[c:23]([H:56])[c:24]2[H:57])([H:46])[H:47])([H:44])[H:45])([H:43])[C:25]([H:58])([H:59])[C:26]([H:60])([H:61])[2P:27]->1([c:28]1[c:29]([H:62])[c:30]([H:63])[c:31]([H:64])[c:32]([H:65])[c:33]1[H:66])[c:34]1[c:35]([H:67])[c:36]([H:68])[c:37]([H:69])[c:38]([H:70])[c:39]1[H:71])([H:40])([H:41])[H:42]", "dummies": []}
C     -0.8034     1.3838    -4.7155
C     -0.5566     0.9533    -3.3420
N     -0.3599     0.6064    -2.1816
Mn     0.0000     0.0000     0.0000
C      1.9448    -1.0279    -0.6413
O      2.9677    -1.5739    -0.9746
H      0.9374     1.5400     0.3714
C     -1.9487     1.0593     0.5517
O     -2.9840     1.6153     0.8148
N      0.1976    -0.9018     2.1192
C      1.2343    -0.2146     2.7712
C      1.4329    -0.5798     4.2630
P      0.2625     0.2531     5.4807
C      1.1634     1.7325     6.1342
C      2.1937     2.3659     5.4126
C      2.7954     3.5238     5.9148
C      2.3613     4.0670     7.1273
C      1.3296     3.4519     7.8435
C      0.7328     2.2876     7.3484
C     -1.1682     1.0001     4.5895
C     -1.1164     2.3135     4.0909
C     -2.2751     2.9236     3.6063
C     -3.4865     2.2272     3.6001
C     -3.5332     0.9012     4.0467
C     -2.3737     0.2888     4.5355
C      0.3161    -2.3578     2.1269
C     -0.1198    -3.1818     0.8638
P     -1.2581    -2.2574    -0.1585
C     -2.8825    -2.3137     0.5970
C     -3.1703    -3.1641     1.6889
C     -4.4228    -3.1040     2.3158
C     -5.3936    -2.2007     1.8700
C     -5.1264    -1.3806     0.7741
C     -3.8793    -1.4413     0.1349
C     -1.3861    -3.0733    -1.7437
C     -0.8684    -4.3705    -1.9414
C     -1.0055    -4.9960    -3.1880
C     -1.6764    -4.3514    -4.2293
C     -2.1971    -3.0666    -4.0382
C     -2.0498    -2.4275    -2.8000
H     -0.7823     0.5076    -5.3909
H     -1.7977     1.8736    -4.7667
H     -0.0261     2.1111    -5.0188
H     -0.5822    -0.6868     2.5443
H      2.1801    -0.4298     2.2249
H      1.0400     0.8761     2.6932
H      1.3456    -1.6700     4.4228
H      2.4746    -0.3282     4.5486
H      2.5101     1.9883     4.4498
H      3.5826     4.0076     5.3532
H      2.8240     4.9677     7.5128
H      0.9814     3.8824     8.7749
H     -0.0801     1.8276     7.8991
H     -0.1990     2.8771     4.1050
H     -2.2349     3.9461     3.2420
H     -4.3855     2.7087     3.2245
H     -4.4706     0.3574     4.0176
H     -2.4349    -0.7255     4.9170
H     -0.2884    -2.7321     2.9844
H      1.3730    -2.6366     2.3372
H      0.7876    -3.3902     0.2618
H     -0.5592    -4.1529     1.1676
H     -2.4544    -3.8627     2.0818
H     -4.6378    -3.7445     3.1645
H     -6.3583    -2.1481     2.3619
H     -5.8778    -0.6838     0.4191
H     -3.6897    -0.7872    -0.7100
H     -0.3480    -4.9030    -1.1587
H     -0.5884    -5.9864    -3.3435
H     -1.7864    -4.8423    -5.1888
H     -2.7173    -2.5615    -4.8453
H     -2.4565    -1.4347    -2.6654
72
{"conf": 1, "E": 230.25, "rms": -1.0, "geom": "OH", "total_charge": 0, "CA_charge": 1, "smiles": "C[C:1]#[6N:2]->[Mn+:3]1(<-[3C-:4]#[O+:5])(<-[4H-:6])(<-[5C-:7]#[O+:8])<-[1N@H:9]([CH2:10][CH2:11][P:12]([c:13]2[cH:14][cH:15][cH:16][cH:17][cH:18]2)[c:19]2[cH:20][cH:21][cH:22][cH:23][cH:24]2)[CH2:25][CH2:26][2P:27]->1([c:28]1[cH:29][cH:30][cH:31][cH:32][cH:33]1)[c:34]1[cH:35][cH:36][cH:37][cH:38][cH:39]1", "smiles3D": "C([C:1]#[6N:2]->[Mn+:3]1(<-[3C-:4]#[O+:5])(<-[4H-:6])(<-[5C-:7]#[O+:8])<-[1N@@:9]([C:10]([C:11]([P:12]([c:13]2[c:14]([H:48])[c:15]([H:49])[c:16]([H:50])[c:17]([H:51])[c:18]2[H:52])[c:19]2[c:20]([H:53])[c:21]([H:54])[c:22]([H:55])[c:23]([H:56])[c:24]2[H:57])([H:46])[H:47])([H:44])[H:45])([H:43])[C:25]([H:58])([H:59])[C:26]([H:60])([H:61])[2P:27]->1([c:28]1[c:29]([H:62])[c:30]([H:63])[c:31]([H:64])[c:32]([H:65])[c:33]1[H:66])[c:34]1[c:35]([H:67])[c:36]([H:68])[c:37]([H:69])[c:38]([H:70])[c:39]1[H:71])([H:40])([H:41])[H:42]", "smiles3Dx": "C([C:1]#[6N:2]->[Mn+:3]1(<-[3C-:4]#[O+:5])(<-[4H-:6])(<-[5C-:7]#[O+:8])<-[1N@@:9]([C:10]([C:11]([P:12]([c:13]2[c:14]([H:48])[c:15]([H:49])[c:16]([H:50])[c:17]([H:51])[c:18]2[H:52])[c:19]2[c:20]([H:53])[c:21]([H:54])[c:22]([H:55])[c:23]([H:56])[c:24]2[H:57])([H:46])[H:47])([H:44])[H:45])([H:43])[C:25]([H:58])([H:59])[C:26]([H:60])([H:61])[2P:27]->1([c:28]1[c:29]([H:62])[c:30]([H:63])[c:31]([H:64])[c:32]([H:65])[c:33]1[H:66])[c:34]1[c:35]([H:67])[c:36]([H:68])[c:37]([H:69])[c:38]([H:70])[c:39]1[H:71])([H:40])([H:41])[H:42]", "dummies": []}
C     -2.2024    -3.9163     1.1323
C     -1.2067    -3.0753     0.4326
N     -0.5755    -2.0866     0.0801
Mn     0.0000     0.0000     0.0000
C      2.1612    -0.2334     0.6376
O      3.3089    -0.3276     1.0488
H      0.4716     0.1709    -1.7274
C     -2.1675     0.4088    -0.5766
O     -3.3071     0.6222    -0.8071
N     -0.0096     2.2014     0.7201
C      0.2321     3.0010    -0.3744
C     -0.3435     4.4039    -0.1569
P     -1.7285     4.7410    -1.3801
C     -3.2601     4.4243    -0.4378
C     -4.1862     3.5014    -0.9718
C     -5.2822     3.1069    -0.2358
C     -5.5847     3.7255     0.9806
C     -4.6454     4.6160     1.5354
C     -3.4730     4.9023     0.8657
C     -1.7032     6.5306    -1.7799
C     -2.9054     7.2631    -1.8746
C     -2.8792     8.6086    -2.2385
C     -1.6750     9.2278    -2.5657
C     -0.4959     8.4718    -2.5793
C     -0.5090     7.1418    -2.1716
C      0.9054     2.2874     1.8075
C      0.5814     1.3306     2.9837
P     -0.6665     0.0819     2.5103
C     -2.3558     0.7237     2.8145
C     -2.5358     1.8214     3.6174
C     -3.8631     2.2671     3.8680
C     -4.9280     1.5330     3.3803
C     -4.7222     0.4428     2.5826
C     -3.3889     0.0203     2.2872
C     -0.3943    -1.3010     3.5129
C      0.4720    -2.3087     3.1433
C      0.6789    -3.4260     3.9706
C      0.0391    -3.5032     5.2194
C     -0.7437    -2.4314     5.6426
C     -0.9436    -1.3280     4.8127
H     -2.1192    -3.8503     2.2246
H     -2.2569    -4.9595     0.8161
H     -3.1644    -3.4581     0.8964
H     -0.9366     2.3031     1.0763
H      1.3258     3.0754    -0.7220
H     -0.2730     2.5244    -1.2544
H     -0.7889     4.5368     0.8703
H      0.4382     5.1706    -0.2160
H     -4.0230     3.0837    -1.9605
H     -5.9659     2.3566    -0.6286
H     -6.4404     3.4258     1.5463
H     -4.8518     5.0587     2.4984
H     -2.7676     5.6027     1.3017
H     -3.8513     6.7875    -1.6863
H     -3.7994     9.1705    -2.3227
H     -1.6551    10.2497    -2.8864
H      0.4127     8.9176    -2.9425
H      0.4164     6.5837    -2.1790
H      0.7888     3.3335     2.1712
H      2.0134     2.1565     1.5514
H      0.1893     1.8423     3.8678
H      1.4839     0.7920     3.2499
H     -1.7784     2.4245     4.0792
H     -4.0364     3.1141     4.5117
H     -5.9491     1.9022     3.5351
H     -5.5429    -0.0907     2.1341
H     -3.2646    -0.8745     1.7278
H      1.0457    -2.2441     2.2238
H      1.2707    -4.2504     3.6247
H      0.1979    -4.3710     5.8435
H     -1.1402    -2.4431     6.6603
H     -1.6453    -0.5603     5.1624
72
{"conf": 2, "E": 129.95, "rms": -1.0, "geom": "OH", "total_charge": 0, "CA_charge": 1, "smiles": "C[C:1]#[6N:2]->[Mn+:3]1(<-[3C-:4]#[O+:5])(<-[4H-:6])(<-[5C-:7]#[O+:8])<-[1N@H:9]([CH2:10][CH2:11][P:12]([c:13]2[cH:14][cH:15][cH:16][cH:17][cH:18]2)[c:19]2[cH:20][cH:21][cH:22][cH:23][cH:24]2)[CH2:25][CH2:26][2P:27]->1([c:28]1[cH:29][cH:30][cH:31][cH:32][cH:33]1)[c:34]1[cH:35][cH:36][cH:37][cH:38][cH:39]1", "smiles3D": "C([C:1]#[6N:2]->[Mn+:3]1(<-[3C-:4]#[O+:5])(<-[4H-:6])(<-[5C-:7]#[O+:8])<-[1N@@:9]([C:10]([C:11]([P:12]([c:13]2[c:14]([H:48])[c:15]([H:49])[c:16]([H:50])[c:17]([H:51])[c:18]2[H:52])[c:19]2[c:20]([H:53])[c:21]([H:54])[c:22]([H:55])[c:23]([H:56])[c:24]2[H:57])([H:46])[H:47])([H:44])[H:45])([H:43])[C:25]([H:58])([H:59])[C:26]([H:60])([H:61])[2P:27]->1([c:28]1[c:29]([H:62])[c:30]([H:63])[c:31]([H:64])[c:32]([H:65])[c:33]1[H:66])[c:34]1[c:35]([H:67])[c:36]([H:68])[c:37]([H:69])[c:38]([H:70])[c:39]1[H:71])([H:40])([H:41])[H:42]", "smiles3Dx": "C([C:1]#[6N:2]->[Mn+:3]1(<-[3C-:4]#[O+:5])(<-[4H-:6])(<-[5C-:7]#[O+:8])<-[1N@@:9]([C:10]([C:11]([P:12]([c:13]2[c:14]([H:48])[c:15]([H:49])[c:16]([H:50])[c:17]([H:51])[c:18]2[H:52])[c:19]2[c:20]([H:53])[c:21]([H:54])[c:22]([H:55])[c:23]([H:56])[c:24]2[H:57])([H:46])[H:47])([H:44])[H:45])([H:43])[C:25]([H:58])([H:59])[C:26]([H:60])([H:61])[2P:27]->1([c:28]1[c:29]([H:62])[c:30]([H:63])[c:31]([H:64])[c:32]([H:65])[c:33]1[H:66])[c:34]1[c:35]([H:67])[c:36]([H:68])[c:37]([H:69])[c:38]([H:70])[c:39]1[H:71])([H:40])([H:41])[H:42]", "dummies": []}
C     -2.2327    -3.8490     2.2294
C     -1.5779    -2.7133     1.5854
N     -1.0263    -1.7630     1.0361
Mn     0.0000     0.0000     0.0000
C      0.0042     1.1290     1.9925
O      0.0018     1.7254     3.0416
H      1.6741    -0.6732     0.3417
C     -0.0328    -1.1609    -1.9744
O     -0.0501    -1.7716    -3.0148
N      0.7353     1.8490    -1.1645
C      2.1199     2.0823    -1.0214
C      2.6234     2.6770     0.3169
P      3.2659     1.3708     1.4987
C      3.8803     2.4645     2.8515
C      4.9468     3.3550     2.6365
C      5.4079     4.1613     3.6820
C      4.8042     4.0844     4.9442
C      3.7272     3.2223     5.1523
C      3.2731     2.4016     4.1143
C      4.8894     0.7763     0.8331
C      5.4182     1.2127    -0.3958
C      6.6454     0.7149    -0.8494
C      7.3593    -0.2045    -0.0753
C      6.8482    -0.6271     1.1553
C      5.6166    -0.1429     1.6039
C     -0.1419     2.9448    -0.9180
C     -1.6096     2.6911    -1.3887
P     -2.2356     1.2002    -0.6067
C     -3.2805     1.6815     0.7615
C     -3.0431     2.8721     1.4683
C     -3.8622     3.2211     2.5470
C     -4.9048     2.3791     2.9406
C     -5.1298     1.1821     2.2592
C     -4.3174     0.8299     1.1780
C     -3.3050     0.4296    -1.8077
C     -4.1761     1.2104    -2.5841
C     -5.0270     0.6023    -3.5137
C     -5.0208    -0.7884    -3.6601
C     -4.1752    -1.5741    -2.8683
C     -3.3234    -0.9675    -1.9374
H     -1.4808    -4.6366     2.4440
H     -2.7078    -3.5148     3.1745
H     -3.0098    -4.2558     1.5513
H      0.6169     1.6283    -2.0467
H      2.6355     1.1104    -1.1933
H      2.4348     2.7752    -1.8390
H      1.8531     3.2699     0.8379
H      3.4494     3.3898     0.1042
H      5.4245     3.4224     1.6649
H      6.2371     4.8363     3.5193
H      5.1618     4.7057     5.7550
H      3.2574     3.1650     6.1273
H      2.4503     1.7211     4.2933
H      4.8986     1.9316    -1.0110
H      7.0469     1.0439    -1.8023
H      8.3127    -0.5807    -0.4225
H      7.4056    -1.3344     1.7594
H      5.2249    -0.4787     2.5583
H      0.2428     3.8515    -1.4398
H     -0.1679     3.1539     0.1661
H     -2.2477     3.5584    -1.1216
H     -1.6193     2.5603    -2.4916
H     -2.2348     3.5340     1.2024
H     -3.6855     4.1467     3.0760
H     -5.5353     2.6525     3.7757
H     -5.9308     0.5236     2.5706
H     -4.4980    -0.1133     0.6766
H     -4.2011     2.2874    -2.4689
H     -5.6911     1.2086    -4.1170
H     -5.6818    -1.2560    -4.3785
H     -4.1835    -2.6514    -2.9715
H     -2.6948    -1.5874    -1.3127
72
{"conf": 3, "E": 262.1, "rms": -1.0, "geom": "OH", "total_charge": 0, "CA_charge": 1, "smiles": "C[C:1]#[6N:2]->[Mn+:3]1(<-[3C-:4]#[O+:5])(<-[4H-:6])(<-[5C-:7]#[O+:8])<-[1N@H:9]([CH2:10][CH2:11][P:12]([c:13]2[cH:14][cH:15][cH:16][cH:17][cH:18]2)[c:19]2[cH:20][cH:21][cH:22][cH:23][cH:24]2)[CH2:25][CH2:26][2P:27]->1([c:28]1[cH:29][cH:30][cH:31][cH:32][cH:33]1)[c:34]1[cH:35][cH:36][cH:37][cH:38][cH:39]1", "smiles3D": "C([C:1]#[6N:2]->[Mn+:3]1(<-[3C-:4]#[O+:5])(<-[4H-:6])(<-[5C-:7]#[O+:8])<-[1N@@:9]([C:10]([C:11]([P:12]([c:13]2[c:14]([H:48])[c:15]([H:49])[c:16]([H:50])[c:17]([H:51])[c:18]2[H:52])[c:19]2[c:20]([H:53])[c:21]([H:54])[c:22]([H:55])[c:23]([H:56])[c:24]2[H:57])([H:46])[H:47])([H:44])[H:45])([H:43])[C:25]([H:58])([H:59])[C:26]([H:60])([H:61])[2P:27]->1([c:28]1[c:29]([H:62])[c:30]([H:63])[c:31]([H:64])[c:32]([H:65])[c:33]1[H:66])[c:34]1[c:35]([H:67])[c:36]([H:68])[c:37]([H:69])[c:38]([H:70])[c:39]1[H:71])([H:40])([H:41])[H:42]", "smiles3Dx": "C([C:1]#[6N:2]->[Mn+:3]1(<-[3C-:4]#[O+:5])(<-[4H-:6])(<-[5C-:7]#[O+:8])<-[1N@@:9]([C:10]([C:11]([P:12]([c:13]2[c:14]([H:48])[c:15]([H:49])[c:16]([H:50])[c:17]([H:51])[c:18]2[H:52])[c:19]2[c:20]([H:53])[c:21]([H:54])[c:22]([H:55])[c:23]([H:56])[c:24]2[H:57])([H:46])[H:47])([H:44])[H:45])([H:43])[C:25]([H:58])([H:59])[C:26]([H:60])([H:61])[2P:27]->1([c:28]1[c:29]([H:62])[c:30]([H:63])[c:31]([H:64])[c:32]([H:65])[c:33]1[H:66])[c:34]1[c:35]([H:67])[c:36]([H:68])[c:37]([H:69])[c:38]([H:70])[c:39]1[H:71])([H:40])([H:41])[H:42]", "dummies": []}
C      1.5281    -3.0566     3.1647
C      1.1301    -1.7064     2.6581
N      0.7439    -0.8367     1.8675
Mn     0.0000     0.0000     0.0000
C     -1.8444     0.7734     0.8787
O     -2.9144     1.1442     1.3507
H      0.8401     1.6085     0.2314
C      1.8768    -0.7276    -0.8676
O      2.8202    -1.1540    -1.3754
N     -0.8711    -0.0605    -2.1419
C     -0.3630     1.0031    -2.9477
C     -0.4273     2.4122    -2.3342
P     -1.8638     3.4832    -2.8178
C     -3.0906     2.5075    -3.8205
C     -4.3078     2.0555    -3.3024
C     -5.2357     1.4203    -4.1510
C     -4.8944     1.1126    -5.4548
C     -3.6732     1.5414    -5.9585
C     -2.7856     2.2728    -5.1513
C     -2.7011     3.9911    -1.2225
C     -4.0493     4.3990    -1.2412
C     -4.7755     4.4755    -0.0586
C     -4.1394     4.2872     1.1582
C     -2.7525     4.1297     1.2118
C     -2.0274     3.9908     0.0249
C     -2.2580    -0.2985    -2.0412
C     -2.6343    -1.5266    -1.2247
P     -1.1983    -2.2815    -0.3777
C     -1.8149    -3.1633     0.9990
C     -2.2138    -4.4703     0.7877
C     -2.7677    -5.2226     1.8187
C     -2.8690    -4.6577     3.0904
C     -2.5265    -3.3648     3.2945
C     -1.9895    -2.5971     2.2379
C     -0.2918    -3.3439    -1.4231
C     -0.8074    -3.7677    -2.6824
C     -0.0805    -4.4964    -3.5647
C      1.2281    -4.8706    -3.1918
C      1.7161    -4.5202    -1.9660
C      0.9908    -3.7397    -1.1172
H      2.0461    -3.0427     4.1089
H      0.7236    -3.7730     3.1600
H      2.2571    -3.4043     2.4317
H     -0.4454    -0.8034    -2.5425
H     -0.9063     0.9059    -3.8832
H      0.7331     0.8061    -3.1664
H      0.5238     2.8574    -2.6075
H     -0.5057     2.1959    -1.3032
H     -4.5575     2.1480    -2.2653
H     -6.2112     1.1565    -3.7661
H     -5.5921     0.5843    -6.0918
H     -3.4067     1.3118    -6.9702
H     -1.8670     2.6395    -5.5998
H     -4.5472     4.5429    -2.1857
H     -5.8252     4.6895    -0.0970
H     -4.7150     4.2860     2.0716
H     -2.2630     4.0183     2.1649
H     -0.9605     3.8517     0.0830
H     -2.5719    -0.3937    -3.0508
H     -2.8113     0.6257    -1.5924
H     -3.0267    -2.3178    -1.8441
H     -3.3789    -1.2427    -0.4595
H     -2.0895    -4.9618    -0.1917
H     -3.1707    -6.2176     1.6402
H     -3.2978    -5.2633     3.9262
H     -2.5785    -2.9155     4.2807
H     -1.8069    -1.5219     2.4086
H     -1.8184    -3.5030    -3.0243
H     -0.4738    -4.8375    -4.5197
H      1.8215    -5.4879    -3.8898
H      2.7049    -4.8879    -1.6595
H      1.3913    -3.4580    -0.1531
72
{"conf": 4, "E": 126.66, "rms": -1.0, "geom": "OH", "total_charge": 0, "CA_charge": 1, "smiles": "C[C:1]#[6N:2]->[Mn+:3]1(<-[3C-:4]#[O+:5])(<-[4H-:6])(<-[5C-:7]#[O+:8])<-[1N@H:9]([CH2:10][CH2:11][P:12]([c:13]2[cH:14][cH:15][cH:16][cH:17][cH:18]2)[c:19]2[cH:20][cH:21][cH:22][cH:23][cH:24]2)[CH2:25][CH2:26][2P:27]->1([c:28]1[cH:29][cH:30][cH:31][cH:32][cH:33]1)[c:34]1[cH:35][cH:36][cH:37][cH:38][cH:39]1", "smiles3D": "C([C:1]#[6N:2]->[Mn+:3]1(<-[3C-:4]#[O+:5])(<-[4H-:6])(<-[5C-:7]#[O+:8])<-[1N@@:9]([C:10]([C:11]([P:12]([c:13]2[c:14]([H:48])[c:15]([H:49])[c:16]([H:50])[c:17]([H:51])[c:18]2[H:52])[c:19]2[c:20]([H:53])[c:21]([H:54])[c:22]([H:55])[c:23]([H:56])[c:24]2[H:57])([H:46])[H:47])([H:44])[H:45])([H:43])[C:25]([H:58])([H:59])[C:26]([H:60])([H:61])[2P:27]->1([c:28]1[c:29]([H:62])[c:30]([H:63])[c:31]([H:64])[c:32]([H:65])[c:33]1[H:66])[c:34]1[c:35]([H:67])[c:36]([H:68])[c:37]([H:69])[c:38]([H:70])[c:39]1[H:71])([H:40])([H:41])[H:42]", "smiles3Dx": "C([C:1]#[6N:2]->[Mn+:3]1(<-[3C-:4]#[O+:5])(<-[4H-:6])(<-[5C-:7]#[O+:8])<-[1N@@:9]([C:10]([C:11]([P:12]([c:13]2[c:14]([H:48])[c:15]([H:49])[c:16]([H:50])[c:17]([H:51])[c:18]2[H:52])[c:19]2[c:20]([H:53])[c:21]([H:54])[c:22]([H:55])[c:23]([H:56])[c:24]2[H:57])([H:46])[H:47])([H:44])[H:45])([H:43])[C:25]([H:58])([H:59])[C:26]([H:60])([H:61])[2P:27]->1([c:28]1[c:29]([H:62])[c:30]([H:63])[c:31]([H:64])[c:32]([H:65])[c:33]1[H:66])[c:34]1[c:35]([H:67])[c:36]([H:68])[c:37]([H:69])[c:38]([H:70])[c:39]1[H:71])([H:40])([H:41])[H:42]", "dummies": []}
C      4.6309    -1.2142     1.3618
C      3.2669    -0.8608     0.9637
N      2.1245    -0.5613     0.6316
Mn     0.0000     0.0000     0.0000
C      0.4235    -0.7718    -2.1155
O      0.6370    -1.1815    -3.2290
H     -0.6245    -1.6687     0.4488
C     -0.4307     0.7074     2.1346
O     -0.6591     1.0819     3.2563
N     -2.0303     0.8754    -0.7051
C     -2.8717    -0.1465    -1.1693
C     -3.2496    -1.1269    -0.0441
P     -2.9503    -2.8982    -0.5916
C     -3.0090    -3.9188     0.9479
C     -3.5206    -3.4189     2.1595
C     -3.5409    -4.2299     3.3031
C     -3.0678    -5.5436     3.2431
C     -2.5735    -6.0493     2.0380
C     -2.5445    -5.2420     0.8940
C     -4.5588    -3.3322    -1.3805
C     -4.5982    -3.5590    -2.7612
C     -5.8040    -3.9024    -3.3823
C     -6.9741    -4.0136    -2.6282
C     -6.9441    -3.7655    -1.2506
C     -5.7402    -3.4234    -0.6267
C     -1.7817     1.8715    -1.7021
C     -0.8816     3.0611    -1.2529
P      0.6941     2.4244    -0.6814
C      1.8407     2.5824    -2.0405
C      2.7111     1.5244    -2.3459
C      3.6276     1.6483    -3.3942
C      3.6963     2.8370    -4.1237
C      2.8695     3.9128    -3.7927
C      1.9434     3.7910    -2.7513
C      1.2695     3.5113     0.6179
C      0.4055     3.8952     1.6559
C      0.8558     4.7368     2.6766
C      2.1720     5.1948     2.6743
C      3.0525     4.7763     1.6721
C      2.6063     3.9375     0.6483
H      4.7910    -0.9686     2.4346
H      5.3489    -0.6447     0.7404
H      4.7943    -2.2979     1.2124
H     -2.4252     1.2830     0.0102
H     -3.8106     0.2973    -1.5921
H     -2.3484    -0.7052    -1.9822
H     -2.6404    -0.9086     0.8518
H     -4.3164    -0.9857     0.2394
H     -3.9150    -2.4149     2.2297
H     -3.9330    -3.8440     4.2325
H     -3.0776    -6.1662     4.1311
H     -2.2031    -7.0613     1.9926
H     -2.1511    -5.6458    -0.0303
H     -3.6920    -3.4865    -3.3543
H     -5.8329    -4.0971    -4.4488
H     -7.8994    -4.2971    -3.1169
H     -7.8507    -3.8522    -0.6667
H     -5.7321    -3.2303     0.4369
H     -2.7580     2.2902    -2.0353
H     -1.2918     1.3862    -2.5816
H     -1.3889     3.6129    -0.4390
H     -0.7288     3.7442    -2.1075
H      2.7020     0.6158    -1.7690
H      4.2911     0.8289    -3.6350
H      4.4098     2.9296    -4.9304
H      2.9563     4.8429    -4.3362
H      1.3378     4.6441    -2.4882
H     -0.6184     3.5500     1.6878
H      0.1889     5.0361     3.4755
H      2.5165     5.8544     3.4606
H      4.0762     5.1120     1.6773
H      3.3131     3.6220    -0.0997
72
{"conf": 5, "E": 123.78, "rms": -1.0, "geom": "OH", "total_charge": 0, "CA_charge": 1, "smiles": "C[C:1]#[6N:2]->[Mn+:3]1(<-[3C-:4]#[O+:5])(<-[4H-:6])(<-[5C-:7]#[O+:8])<-[1N@H:9]([CH2:10][CH2:11][P:12]([c:13]2[cH:14][cH:15][cH:16][cH:17][cH:18]2)[c:19]2[cH:20][cH:21][cH:22][cH:23][cH:24]2)[CH2:25][CH2:26][2P:27]->1([c:28]1[cH:29][cH:30][cH:31][cH:32][cH:33]1)[c:34]1[cH:35][cH:36][cH:37][cH:38][cH:39]1", "smiles3D": "C([C:1]#[6N:2]->[Mn+:3]1(<-[3C-:4]#[O+:5])(<-[4H-:6])(<-[5C-:7]#[O+:8])<-[1N@@:9]([C:10]([C:11]([P:12]([c:13]2[c:14]([H:48])[c:15]([H:49])[c:16]([H:50])[c:17]([H:51])[c:18]2[H:52])[c:19]2[c:20]([H:53])[c:21]([H:54])[c:22]([H:55])[c:23]([H:56])[c:24]2[H:57])([H:46])[H:47])([H:44])[H:45])([H:43])[C:25]([H:58])([H:59])[C:26]([H:60])([H:61])[2P:27]->1([c:28]1[c:29]([H:62])[c:30]([H:63])[c:31]([H:64])[c:32]([H:65])[c:33]1[H:66])[c:34]1[c:35]([H:67])[c:36]([H:68])[c:37]([H:69])[c:38]([H:70])[c:39]1[H:71])([H:40])([H:41])[H:42]", "smiles3Dx": "C([C:1]#[6N:2]->[Mn+:3]1(<-[3C-:4]#[O+:5])(<-[4H-:6])(<-[5C-:7]#[O+:8])<-[1N@@:9]([C:10]([C:11]([P:12]([c:13]2[c:14]([H:48])[c:15]([H:49])[c:16]([H:50])[c:17]([H:51])[c:18]2[H:52])[c:19]2[c:20]([H:53])[c:21]([H:54])[c:22]([H:55])[c:23]([H:56])[c:24]2[H:57])([H:46])[H:47])([H:44])[H:45])([H:43])[C:25]([H:58])([H:59])[C:26]([H:60])([H:61])[2P:27]->1([c:28]1[c:29]([H:62])[c:30]([H:63])[c:31]([H:64])[c:32]([H:65])[c:33]1[H:66])[c:34]1[c:35]([H:67])[c:36]([H:68])[c:37]([H:69])[c:38]([H:70])[c:39]1[H:71])([H:40])([H:41])[H:42]", "dummies": []}
C     -4.0792     0.1660     2.8507
C     -2.8833     0.1166     2.0093
N     -1.8774     0.0746     1.3052
Mn     0.0000     0.0000     0.0000
C      1.1651    -0.8768     1.7674
O      1.7802    -1.3347     2.6984
H     -0.3770    -1.7034    -0.5843
C     -1.1844     0.8468    -1.7685
O     -1.8056     1.2913    -2.7020
N      1.9304     0.2204    -1.2396
C      2.3827    -1.0734    -1.5305
C      3.5881    -1.1612    -2.4885
P      3.4401    -0.0117    -3.9633
C      4.7552    -0.6384    -5.0941
C      5.7402     0.2516    -5.5409
C      6.7579    -0.1923    -6.3908
C      6.7963    -1.5295    -6.7967
C      5.8156    -2.4222    -6.3547
C      4.7970    -1.9797    -5.5053
C      1.8917    -0.4922    -4.8505
C      1.2251     0.4869    -5.5978
C      0.0484     0.1727    -6.2832
C     -0.4671    -1.1243    -6.2312
C      0.1985    -2.1101    -5.4990
C      1.3765    -1.7989    -4.8121
C      2.8508     1.0480    -0.5282
C      2.3259     2.4854    -0.2275
P      0.7862     2.3857     0.6851
C     -0.1991     3.7717     0.1453
C      0.3941     5.0266    -0.0613
C     -0.3901     6.1171    -0.4528
C     -1.7682     5.9609    -0.6322
C     -2.3650     4.7170    -0.4065
C     -1.5837     3.6260    -0.0122
C      1.1465     2.6611     2.4143
C      0.1698     3.2349     3.2454
C      0.4364     3.4558     4.6001
C      1.6752     3.0971     5.1363
C      2.6447     2.5049     4.3214
C      2.3815     2.2797     2.9662
H     -4.5985    -0.8141     2.8151
H     -4.7595     0.9607     2.4809
H     -3.7828     0.3894     3.8964
H      1.6950     0.6428    -2.0135
H      2.6498    -1.5848    -0.5801
H      1.5355    -1.6288    -1.9856
H      3.7000    -2.2099    -2.8315
H      4.5181    -0.9042    -1.9397
H      5.7189     1.2885    -5.2285
H      7.5173     0.5002    -6.7312
H      7.5840    -1.8736    -7.4545
H      5.8447    -3.4572    -6.6679
H      4.0497    -2.6841    -5.1727
H      1.6140     1.4963    -5.6426
H     -0.4617     0.9354    -6.8577
H     -1.3773    -1.3663    -6.7662
H     -0.1993    -3.1152    -5.4656
H      1.8699    -2.5768    -4.2487
H      3.7871     1.1503    -1.1186
H      3.1038     0.5542     0.4327
H      2.1483     3.0120    -1.1883
H      3.0817     3.0483     0.3596
H      1.4564     5.1658     0.0885
H      0.0692     7.0839    -0.6147
H     -2.3751     6.8057    -0.9335
H     -3.4339     4.5996    -0.5305
H     -2.0613     2.6757     0.1815
H     -0.7982     3.5154     2.8506
H     -0.3178     3.9073     5.2322
H      1.8809     3.2709     6.1855
H      3.6018     2.2192     4.7396
H      3.1458     1.8125     2.3657
72
{"conf": 6, "E": 348.3, "rms": -1.0, "geom": "OH", "total_charge": 0, "CA_charge": 1, "smiles": "C[C:1]#[6N:2]->[Mn+:3]1(<-[3C-:4]#[O+:5])(<-[4H-:6])(<-[5C-:7]#[O+:8])<-[1N@H:9]([CH2:10][CH2:11][P:12]([c:13]2[cH:14][cH:15][cH:16][cH:17][cH:18]2)[c:19]2[cH:20][cH:21][cH:22][cH:23][cH:24]2)[CH2:25][CH2:26][2P:27]->1([c:28]1[cH:29][cH:30][cH:31][cH:32][cH:33]1)[c:34]1[cH:35][cH:36][cH:37][cH:38][cH:39]1", "smiles3D": "C([C:1]#[6N:2]->[Mn+:3]1(<-[3C-:4]#[O+:5])(<-[4H-:6])(<-[5C-:7]#[O+:8])<-[1N@@:9]([C:10]([C:11]([P:12]([c:13]2[c:14]([H:48])[c:15]([H:49])[c:16]([H:50])[c:17]([H:51])[c:18]2[H:52])[c:19]2[c:20]([H:53])[c:21]([H:54])[c:22]([H:55])[c:23]([H:56])[c:24]2[H:57])([H:46])[H:47])([H:44])[H:45])([H:43])[C:25]([H:58])([H:59])[C:26]([H:60])([H:61])[2P:27]->1([c:28]1[c:29]([H:62])[c:30]([H:63])[c:31]([H:64])[c:32]([H:65])[c:33]1[H:66])[c:34]1[c:35]([H:67])[c:36]([H:68])[c:37]([H:69])[c:38]([H:70])[c:39]1[H:71])([H:40])([H:41])[H:42]", "smiles3Dx": "C([C:1]#[6N:2]->[Mn+:3]1(<-[3C-:4]#[O+:5])(<-[4H-:6])(<-[5C-:7]#[O+:8])<-[1N@@:9]([C:10]([C:11]([P:12]([c:13]2[c:14]([H:48])[c:15]([H:49])[c:16]([H:50])[c:17]([H:51])[c:18]2[H:52])[c:19]2[c:20]([H:53])[c:21]([H:54])[c:22]([H:55])[c:23]([H:56])[c:24]2[H:57])([H:46])[H:47])([H:44])[H:45])([H:43])[C:25]([H:58])([H:59])[C:26]([H:60])([H:61])[2P:27]->1([c:28]1[c:29]([H:62])[c:30]([H:63])[c:31]([H:64])[c:32]([H:65])[c:33]1[H:66])[c:34]1[c:35]([H:67])[c:36]([H:68])[c:37]([H:69])[c:38]([H:70])[c:39]1[H:71])([H:40])([H:41])[H:42]", "dummies": []}
C     -1.4134    -4.2667    -0.4016
C     -0.7305    -3.1004    -0.6815
N     -0.1921    -2.0246    -0.5095
Mn     0.0000     0.0000     0.0000
C      0.2322    -0.7931     2.3569
O      0.1984    -1.1900     3.5000
H      1.9812     0.3633     0.0211
C     -0.2696     0.4681    -2.5122
O     -0.5077     0.4049    -3.7145
N     -0.6727     1.9756     1.0471
C      0.3434     2.8208     1.3705
C      1.3484     2.9309     0.1139
P      1.2869     4.6944    -0.6457
C      0.5255     4.4557    -2.3253
C      0.9480     3.4263    -3.1974
C      0.2618     3.1866    -4.4132
C     -0.7977     4.0466    -4.7967
C     -1.0893     5.1688    -4.0116
C     -0.4770     5.3501    -2.7662
C      2.9412     4.9484    -1.4012
C      3.9212     3.9167    -1.4976
C      5.0161     4.0632    -2.3481
C      5.1001     5.1881    -3.1852
C      4.2140     6.2725    -3.0024
C      3.1618     6.1555    -2.1035
C     -1.6796     1.6381     2.1265
C     -2.6283     0.4219     1.8572
P     -2.6428     0.0652     0.1558
C     -3.4204    -1.4992    -0.3163
C     -4.1997    -2.2178     0.6197
C     -5.1870    -3.1080     0.1277
C     -5.2481    -3.4699    -1.2520
C     -4.2492    -2.9143    -2.1391
C     -3.4714    -1.8303    -1.6882
C     -3.6309     1.3036    -0.6663
C     -4.7901     1.7857    -0.0052
C     -5.4872     2.7850    -0.5812
C     -5.2280     3.2415    -1.9002
C     -4.0737     2.6818    -2.5646
C     -3.2528     1.8577    -1.8842
H     -2.0085    -3.8940     0.5045
H     -0.6237    -5.0860    -0.0943
H     -2.0988    -4.3887    -1.2924
H     -1.1118     2.5687     0.5545
H      0.8080     2.2476     2.1848
H      0.0584     3.9030     1.7296
H      1.2225     2.1902    -0.6950
H      2.2252     2.8207     0.5982
H      1.8093     2.7688    -2.9411
H      0.6240     2.4361    -5.1324
H     -1.3100     3.9079    -5.7465
H     -1.7898     5.9269    -4.3754
H     -0.7394     6.1880    -2.1600
H      3.8497     2.9683    -0.9469
H      5.7114     3.2127    -2.4909
H      5.7892     5.1923    -4.0053
H      4.3544     7.1950    -3.5791
H      2.4279     6.9539    -2.0528
H     -2.3157     2.5301     2.4519
H     -1.0458     1.4050     2.9535
H     -2.3283    -0.4534     2.3446
H     -3.6931     0.6630     2.2195
H     -4.1972    -1.9941     1.6977
H     -5.8124    -3.7106     0.8408
H     -5.8630    -4.2069    -1.6180
H     -4.2064    -3.1819    -3.1944
H     -2.8953    -1.2401    -2.3958
H     -5.1085     1.4749     1.0452
H     -6.3059     3.2968    -0.0209
H     -5.8323     3.8943    -2.4057
H     -3.8829     2.9436    -3.5933
H     -2.3155     1.6585    -2.3200
72
{"conf": 7, "E": 119.75, "rms": -1.0, "geom": "OH", "total_charge": 0, "CA_charge": 1, "smiles": "C[C:1]#[6N:2]->[Mn+:3]1(<-[3C-:4]#[O+:5])(<-[4H-:6])(<-[5C-:7]#[O+:8])<-[1N@H:9]([CH2:10][CH2:11][P:12]([c:13]2[cH:14][cH:15][cH:16][cH:17][cH:18]2)[c:19]2[cH:20][cH:21][cH:22][cH:23][cH:24]2)[CH2:25][CH2:26][2P:27]->1([c:28]1[cH:29][cH:30][cH:31][cH:32][cH:33]1)[c:34]1[cH:35][cH:36][cH:37][cH:38][cH:39]1", "smiles3D": "C([C:1]#[6N:2]->[Mn+:3]1(<-[3C-:4]#[O+:5])(<-[4H-:6])(<-[5C-:7]#[O+:8])<-[1N@@:9]([C:10]([C:11]([P:12]([c:13]2[c:14]([H:48])[c:15]([H:49])[c:16]([H:50])[c:17]([H:51])[c:18]2[H:52])[c:19]2[c:20]([H:53])[c:21]([H:54])[c:22]([H:55])[c:23]([H:56])[c:24]2[H:57])([H:46])[H:47])([H:44])[H:45])([H:43])[C:25]([H:58])([H:59])[C:26]([H:60])([H:61])[2P:27]->1([c:28]1[c:29]([H:62])[c:30]([H:63])[c:31]([H:64])[c:32]([H:65])[c:33]1[H:66])[c:34]1[c:35]([H:67])[c:36]([H:68])[c:37]([H:69])[c:38]([H:70])[c:39]1[H:71])([H:40])([H:41])[H:42]", "smiles3Dx": "C([C:1]#[6N:2]->[Mn+:3]1(<-[3C-:4]#[O+:5])(<-[4H-:6])(<-[5C-:7]#[O+:8])<-[1N@@:9]([C:10]([C:11]([P:12]([c:13]2[c:14]([H:48])[c:15]([H:49])[c:16]([H:50])[c:17]([H:51])[c:18]2[H:52])[c:19]2[c:20]([H:53])[c:21]([H:54])[c:22]([H:55])[c:23]([H:56])[c:24]2[H:57])([H:46])[H:47])([H:44])[H:45])([H:43])[C:25]([H:58])([H:59])[C:26]([H:60])([H:61])[2P:27]->1([c:28]1[c:29]([H:62])[c:30]([H:63])[c:31]([H:64])[c:32]([H:65])[c:33]1[H:66])[c:34]1[c:35]([H:67])[c:36]([H:68])[c:37]([H:69])[c:38]([H:70])[c:39]1[H:71])([H:40])([H:41])[H:42]", "dummies": []}
C     -2.3150     1.1928     4.2440
C     -1.6316     0.8404     2.9995
N     -1.0589     0.5466     1.9525
Mn     0.0000     0.0000     0.0000
C     -0.2249     2.1656    -0.7172
O     -0.3460     3.3043    -1.0956
H      1.6484     0.4391     0.6892
C      0.2581    -2.1412     0.7695
O      0.3953    -3.2706     1.1722
N      0.7681    -0.6673    -2.0704
C      2.0583    -0.1508    -2.2640
C      3.1153    -0.9688    -1.5097
P      3.3743    -2.6401    -2.3207
C      5.0150    -2.4510    -3.1576
C      5.9037    -3.5372    -3.2122
C      7.1217    -3.4180    -3.8851
C      7.4514    -2.2235    -4.5306
C      6.5569    -1.1509    -4.5124
C      5.3386    -1.2664    -3.8369
C      3.8571    -3.5798    -0.8085
C      4.9463    -3.1764    -0.0193
C      5.2695    -3.8833     1.1433
C      4.5041    -4.9890     1.5268
C      3.4132    -5.3881     0.7474
C      3.0905    -4.6850    -0.4180
C     -0.1751    -0.2573    -3.0562
C     -1.5928    -0.8937    -2.9161
P     -2.1956    -0.6773    -1.2376
C     -3.5165     0.5203    -1.3355
C     -3.5400     1.6160    -0.4618
C     -4.5925     2.5367    -0.5181
C     -5.6304     2.3597    -1.4366
C     -5.6185     1.2614    -2.2990
C     -4.5693     0.3384    -2.2466
C     -2.9268    -2.2350    -0.7505
C     -4.1659    -2.2643    -0.0878
C     -4.7205    -3.4838     0.3136
C     -4.0381    -4.6787     0.0701
C     -2.7903    -4.6549    -0.5608
C     -2.2323    -3.4386    -0.9638
H     -1.7403     0.7970     5.1075
H     -2.3946     2.2970     4.3199
H     -3.3314     0.7485     4.2476
H      0.7919    -1.5815    -2.0772
H      2.0761     0.8909    -1.8792
H      2.3264    -0.1322    -3.3459
H      2.7613    -1.1322    -0.4742
H      4.0731    -0.4088    -1.4601
H      5.6587    -4.4781    -2.7371
H      7.8060    -4.2563    -3.9111
H      8.3942    -2.1338    -5.0547
H      6.8028    -0.2308    -5.0266
H      4.6534    -0.4317    -3.8517
H      5.5418    -2.3181    -0.3030
H      6.1102    -3.5720     1.7504
H      4.7555    -5.5326     2.4289
H      2.8145    -6.2385     1.0481
H      2.2399    -4.9957    -1.0129
H      0.2144    -0.5209    -4.0664
H     -0.2830     0.8460    -3.0095
H     -1.5361    -1.9720    -3.1626
H     -2.2830    -0.3990    -3.6303
H     -2.7582     1.7542     0.2692
H     -4.6055     3.3843     0.1536
H     -6.4467     3.0708    -1.4824
H     -6.4260     1.1229    -3.0052
H     -4.5859    -0.5207    -2.9075
H     -4.7036    -1.3515     0.1346
H     -5.6785    -3.5030     0.8190
H     -4.4689    -5.6204     0.3837
H     -2.2523    -5.5789    -0.7331
H     -1.2534    -3.4425    -1.4263
72
{"conf": 8, "E": 120.23, "rms": -1.0, "geom": "OH", "total_charge": 0, "CA_charge": 1, "smiles": "C[C:1]#[6N:2]->[Mn+:3]1(<-[3C-:4]#[O+:5])(<-[4H-:6])(<-[5C-:7]#[O+:8])<-[1N@H:9]([CH2:10][CH2:11][P:12]([c:13]2[cH:14][cH:15][cH:16][cH:17][cH:18]2)[c:19]2[cH:20][cH:21][cH:22][cH:23][cH:24]2)[CH2:25][CH2:26][2P:27]->1([c:28]1[cH:29][cH:30][cH:31][cH:32][cH:33]1)[c:34]1[cH:35][cH:36][cH:37][cH:38][cH:39]1", "smiles3D": "C([C:1]#[6N:2]->[Mn+:3]1(<-[3C-:4]#[O+:5])(<-[4H-:6])(<-[5C-:7]#[O+:8])<-[1N@@:9]([C:10]([C:11]([P:12]([c:13]2[c:14]([H:48])[c:15]([H:49])[c:16]([H:50])[c:17]([H:51])[c:18]2[H:52])[c:19]2[c:20]([H:53])[c:21]([H:54])[c:22]([H:55])[c:23]([H:56])[c:24]2[H:57])([H:46])[H:47])([H:44])[H:45])([H:43])[C:25]([H:58])([H:59])[C:26]([H:60])([H:61])[2P:27]->1([c:28]1[c:29]([H:62])[c:30]([H:63])[c:31]([H:64])[c:32]([H:65])[c:33]1[H:66])[c:34]1[c:35]([H:67])[c:36]([H:68])[c:37]([H:69])[c:38]([H:70])[c:39]1[H:71])([H:40])([H:41])[H:42]", "smiles3Dx": "C([C:1]#[6N:2]->[Mn+:3]1(<-[3C-:4]#[O+:5])(<-[4H-:6])(<-[5C-:7]#[O+:8])<-[1N@@:9]([C:10]([C:11]([P:12]([c:13]2[c:14]([H:48])[c:15]([H:49])[c:16]([H:50])[c:17]([H:51])[c:18]2[H:52])[c:19]2[c:20]([H:53])[c:21]([H:54])[c:22]([H:55])[c:23]([H:56])[c:24]2[H:57])([H:46])[H:47])([H:44])[H:45])([H:43])[C:25]([H:58])([H:59])[C:26]([H:60])([H:61])[2P:27]->1([c:28]1[c:29]([H:62])[c:30]([H:63])[c:31]([H:64])[c:32]([H:65])[c:33]1[H:66])[c:34]1[c:35]([H:67])[c:36]([H:68])[c:37]([H:69])[c:38]([H:70])[c:39]1[H:71])([H:40])([H:41])[H:42]", "dummies": []}
C      0.1277     3.0241    -3.9516
C      0.0865     2.1410    -2.7875
N      0.0537     1.3973    -1.8103
Mn     0.0000     0.0000     0.0000
C      2.2537    -0.3577    -0.2344
O      3.4391    -0.5441    -0.3574
H      0.3463     1.3768     1.1713
C     -2.2430     0.3923     0.2275
O     -3.4267     0.5938     0.3334
N     -0.1170    -1.6183     1.6387
C      0.6605    -1.1946     2.7364
C     -0.1517    -0.4201     3.7837
P     -1.3147    -1.5777     4.6913
C     -1.6155    -0.7785     6.3309
C     -1.4259     0.5972     6.5418
C     -1.7020     1.1603     7.7923
C     -2.1733     0.3582     8.8329
C     -2.3693    -1.0094     8.6273
C     -2.0971    -1.5738     7.3800
C     -2.9284    -1.2489     3.8555
C     -3.6155    -2.3164     3.2619
C     -4.8441    -2.0997     2.6293
C     -5.3889    -0.8120     2.5860
C     -4.7091     0.2577     3.1753
C     -3.4784     0.0434     3.8014
C      0.3008    -2.8628     1.0813
C     -0.5593    -3.3603    -0.1156
P     -0.5400    -2.1265    -1.4169
C     -2.1320    -2.1936    -2.2190
C     -2.8099    -3.4142    -2.3674
C     -4.0386    -3.4581    -3.0315
C     -4.5991    -2.2874    -3.5477
C     -3.9258    -1.0716    -3.4061
C     -2.6900    -1.0251    -2.7523
C      0.6513    -2.6489    -2.6386
C      1.5527    -1.7190    -3.1764
C      2.4705    -2.1132    -4.1545
C      2.4795    -3.4320    -4.6153
C      1.5629    -4.3566    -4.1058
C      0.6436    -3.9657    -3.1290
H      1.1630     3.0662    -4.3444
H     -0.2000     4.0409    -3.6550
H     -0.5472     2.6288    -4.7383
H     -0.9934    -1.7007     1.8802
H      1.4550    -0.5242     2.3504
H      1.1535    -2.0570     3.2439
H     -0.7104     0.4021     3.2945
H      0.5561     0.0158     4.5169
H     -1.0754     1.2406     5.7484
H     -1.5589     2.2214     7.9486
H     -2.3807     0.7939     9.8019
H     -2.7269    -1.6314     9.4385
H     -2.2606    -2.6338     7.2311
H     -3.2020    -3.3174     3.2940
H     -5.3707    -2.9263     2.1679
H     -6.3383    -0.6460     2.0953
H     -5.1301     1.2559     3.1346
H     -2.9608     0.8843     4.2392
H      1.3545    -2.7694     0.7392
H      0.2635    -3.6470     1.8735
H     -0.1496    -4.3191    -0.4905
H     -1.6020    -3.5184     0.2301
H     -2.3884    -4.3348    -1.9884
H     -4.5554    -4.4013    -3.1510
H     -5.5499    -2.3235    -4.0633
H     -4.3546    -0.1659    -3.8148
H     -2.1686    -0.0817    -2.6687
H      1.5415    -0.6896    -2.8506
H      3.1696    -1.3937    -4.5617
H      3.1849    -3.7335    -5.3786
H      1.5590    -5.3739    -4.4757
H     -0.0699    -4.6918    -2.7684
72
{"conf": 9, "E": 282.18, "rms": -1.0, "geom": "OH", "total_charge": 0, "CA_charge": 1, "smiles": "C[C:1]#[6N:2]->[Mn+:3]1(<-[3C-:4]#[O+:5])(<-[4H-:6])(<-[5C-:7]#[O+:8])<-[1N@H:9]([CH2:10][CH2:11][P:12]([c:13]2[cH:14][cH:15][cH:16][cH:17][cH:18]2)[c:19]2[cH:20][cH:21][cH:22][cH:23][cH:24]2)[CH2:25][CH2:26][2P:27]->1([c:28]1[cH:29][cH:30][cH:31][cH:32][cH:33]1)[c:34]1[cH:35][cH:36][cH:37][cH:38][cH:39]1", "smiles3D": "C([C:1]#[6N:2]->[Mn+:3]1(<-[3C-:4]#[O+:5])(<-[4H-:6])(<-[5C-:7]#[O+:8])<-[1N@@:9]([C:10]([C:11]([P:12]([c:13]2[c:14]([H:48])[c:15]([H:49])[c:16]([H:50])[c:17]([H:51])[c:18]2[H:52])[c:19]2[c:20]([H:53])[c:21]([H:54])[c:22]([H:55])[c:23]([H:56])[c:24]2[H:57])([H:46])[H:47])([H:44])[H:45])([H:43])[C:25]([H:58])([H:59])[C:26]([H:60])([H:61])[2P:27]->1([c:28]1[c:29]([H:62])[c:30]([H:63])[c:31]([H:64])[c:32]([H:65])[c:33]1[H:66])[c:34]1[c:35]([H:67])[c:36]([H:68])[c:37]([H:69])[c:38]([H:70])[c:39]1[H:71])([H:40])([H:41])[H:42]", "smiles3Dx": "C([C:1]#[6N:2]->[Mn+:3]1(<-[3C-:4]#[O+:5])(<-[4H-:6])(<-[5C-:7]#[O+:8])<-[1N@@:9]([C:10]([C:11]([P:12]([c:13]2[c:14]([H:48])[c:15]([H:49])[c:16]([H:50])[c:17]([H:51])[c:18]2[H:52])[c:19]2[c:20]([H:53])[c:21]([H:54])[c:22]([H:55])[c:23]([H:56])[c:24]2[H:57])([H:46])[H:47])([H:44])[H:45])([H:43])[C:25]([H:58])([H:59])[C:26]([H:60])([H:61])[2P:27]->1([c:28]1[c:29]([H:62])[c:30]([H:63])[c:31]([H:64])[c:32]([H:65])[c:33]1[H:66])[c:34]1[c:35]([H:67])[c:36]([H:68])[c:37]([H:69])[c:38]([H:70])[c:39]1[H:71])([H:40])([H:41])[H:42]", "dummies": []}
C     -4.1268     1.8731     0.8979
C     -2.6768     1.7865     0.7938
N     -1.5687     1.3996     0.6435
Mn     0.0000     0.0000     0.0000
C      1.0265     1.5162    -1.6103
O      1.4756     2.1311    -2.5141
H      1.3163     0.2265     1.1422
C     -1.0364    -1.5339     1.5209
O     -1.6404    -2.3655     2.1268
N      0.6849    -1.8834    -1.1746
C      1.7825    -2.3812    -0.5463
C      3.0078    -1.5318    -0.6127
P      4.4598    -2.1532    -1.6765
C      5.7273    -3.0360    -0.7158
C      6.3173    -2.3576     0.3475
C      7.4795    -2.8450     0.9148
C      8.0644    -4.0192     0.4171
C      7.4493    -4.7040    -0.6411
C      6.2825    -4.2248    -1.1985
C      3.8928    -3.0427    -3.1656
C      3.3329    -4.3409    -3.1554
C      2.6317    -4.7673    -4.2787
C      2.5794    -3.9703    -5.4265
C      3.2938    -2.7629    -5.4645
C      4.0352    -2.3683    -4.3715
C      0.8131    -1.5879    -2.5743
C     -0.5680    -1.0303    -3.1568
P     -1.7098    -0.7164    -1.8453
C     -2.8618     0.4516    -2.4762
C     -2.6035     1.8518    -2.4024
C     -3.5231     2.7675    -2.8810
C     -4.6382     2.3505    -3.6466
C     -4.8659     0.9815    -3.8421
C     -3.9460     0.0365    -3.3367
C     -2.5911    -2.1990    -1.4948
C     -2.5354    -3.3850    -2.3008
C     -3.1358    -4.5775    -1.8830
C     -3.9471    -4.5866    -0.7474
C     -4.0861    -3.4080     0.0055
C     -3.4584    -2.2493    -0.3716
H     -4.5480     2.6822     1.5549
H     -4.3817     0.8886     1.3278
H     -4.6067     1.8493    -0.1216
H      0.0080    -2.5237    -1.0742
H      1.5187    -2.5371     0.4790
H      2.0375    -3.3825    -1.0172
H      3.3589    -1.2894     0.4475
H      2.7452    -0.5249    -0.9900
H      5.9050    -1.4144     0.6936
H      8.0203    -2.2521     1.6438
H      8.9953    -4.3865     0.8148
H      7.9283    -5.5694    -1.0695
H      5.8660    -4.7246    -2.0483
H      3.3051    -4.9252    -2.2511
H      2.1636    -5.7338    -4.2761
H      1.9458    -4.2587    -6.2447
H      3.3219    -2.1946    -6.3774
H      4.5716    -1.4227    -4.4099
H      1.6198    -0.8571    -2.8984
H      1.0122    -2.5811    -3.1114
H     -1.0367    -1.7216    -3.9541
H     -0.3026    -0.1231    -3.7240
H     -1.7006     2.2032    -1.9729
H     -3.3918     3.8115    -2.6712
H     -5.2855     3.0697    -4.0769
H     -5.5848     0.6227    -4.5464
H     -4.2292    -1.0124    -3.3749
H     -1.9780    -3.4336    -3.2204
H     -3.2033    -5.3986    -2.5629
H     -4.4442    -5.4451    -0.4397
H     -4.6798    -3.4116     0.8969
H     -3.5701    -1.3378     0.2117
72
{"conf": 10, "E": 122.72, "rms": -1.0, "geom": "OH", "total_charge": 0, "CA_charge": 1, "smiles": "C[C:1]#[6N:2]->[Mn+:3]1(<-[3C-:4]#[O+:5])(<-[4H-:6])(<-[5C-:7]#[O+:8])<-[1N@H:9]([CH2:10][CH2:11][P:12]([c:13]2[cH:14][cH:15][cH:16][cH:17][cH:18]2)[c:19]2[cH:20][cH:21][cH:22][cH:23][cH:24]2)[CH2:25][CH2:26][2P:27]->1([c:28]1[cH:29][cH:30][cH:31][cH:32][cH:33]1)[c:34]1[cH:35][cH:36][cH:37][cH:38][cH:39]1", "smiles3D": "C([C:1]#[6N:2]->[Mn+:3]1(<-[3C-:4]#[O+:5])(<-[4H-:6])(<-[5C-:7]#[O+:8])<-[1N@@:9]([C:10]([C:11]([P:12]([c:13]2[c:14]([H:48])[c:15]([H:49])[c:16]([H:50])[c:17]([H:51])[c:18]2[H:52])[c:19]2[c:20]([H:53])[c:21]([H:54])[c:22]([H:55])[c:23]([H:56])[c:24]2[H:57])([H:46])[H:47])([H:44])[H:45])([H:43])[C:25]([H:58])([H:59])[C:26]([H:60])([H:61])[2P:27]->1([c:28]1[c:29]([H:62])[c:30]([H:63])[c:31]([H:64])[c:32]([H:65])[c:33]1[H:66])[c:34]1[c:35]([H:67])[c:36]([H:68])[c:37]([H:69])[c:38]([H:70])[c:39]1[H:71])([H:40])([H:41])[H:42]", "smiles3Dx": "C([C:1]#[6N:2]->[Mn+:3]1(<-[3C-:4]#[O+:5])(<-[4H-:6])(<-[5C-:7]#[O+:8])<-[1N@@:9]([C:10]([C:11]([P:12]([c:13]2[c:14]([H:48])[c:15]([H:49])[c:16]([H:50])[c:17]([H:51])[c:18]2[H:52])[c:19]2[c:20]([H:53])[c:21]([H:54])[c:22]([H:55])[c:23]([H:56])[c:24]2[H:57])([H:46])[H:47])([H:44])[H:45])([H:43])[C:25]([H:58])([H:59])[C:26]([H:60])([H:61])[2P:27]->1([c:28]1[c:29]([H:62])[c:30]([H:63])[c:31]([H:64])[c:32]([H:65])[c:33]1[H:66])[c:34]1[c:35]([H:67])[c:36]([H:68])[c:37]([H:69])[c:38]([H:70])[c:39]1[H:71])([H:40])([H:41])[H:42]", "dummies": []}
C      1.8972    -3.1938     3.3150
C      1.3330    -2.2609     2.3402
N      0.8633    -1.4750     1.5219
Mn     0.0000     0.0000     0.0000
C      2.1540     0.6087    -0.5125
O      3.2864     0.9266    -0.7793
H      0.0414    -1.2500    -1.3502
C     -2.1062    -0.7193     0.5419
O     -3.2154    -1.0965     0.8288
N     -0.9518     1.6625    -1.3102
C      0.0185     2.3491    -2.0593
C      0.5835     1.4774    -3.1877
P     -0.5249     1.5459    -4.6960
C      0.1763     0.3055    -5.8747
C      1.4182    -0.3177    -5.6622
C      1.9134    -1.2335    -6.5970
C      1.1797    -1.5264    -7.7489
C     -0.0516    -0.9041    -7.9702
C     -0.5500     0.0109    -7.0373
C      0.0739     3.1063    -5.4764
C     -0.8259     4.1632    -5.6679
C     -0.3901     5.3614    -6.2453
C      0.9463     5.5089    -6.6312
C      1.8481     4.4582    -6.4420
C      1.4142     3.2588    -5.8676
C     -1.7263     2.5189    -0.4631
C     -0.9643     3.2105     0.7058
P     -0.1630     1.9655     1.7186
C     -1.1766     1.7303     3.1684
C     -1.6143     2.8350     3.9179
C     -2.4017     2.6433     5.0576
C     -2.7544     1.3505     5.4552
C     -2.2980     0.2469     4.7278
C     -1.5003     0.4355     3.5950
C      1.3718     2.6688     2.2967
C      1.4803     4.0466     2.5504
C      2.6905     4.5814     3.0059
C      3.7911     3.7470     3.2158
C      3.6801     2.3732     2.9857
C      2.4705     1.8333     2.5369
H      2.0896    -4.1710     2.8257
H      1.1803    -3.3334     4.1512
H      2.8491    -2.7857     3.7105
H     -1.5340     1.2495    -1.8861
H      0.8482     2.6441    -1.3868
H     -0.4108     3.2783    -2.5047
H      0.6473     0.4300    -2.8385
H      1.6019     1.8282    -3.4477
H      2.0113    -0.1025    -4.7868
H      2.8677    -1.7159    -6.4280
H      1.5652    -2.2358    -8.4696
H     -0.6205    -1.1309    -8.8635
H     -1.5047     0.4905    -7.2203
H     -1.8617     4.0583    -5.3696
H     -1.0872     6.1759    -6.3923
H      1.2835     6.4374    -7.0749
H      2.8845     4.5732    -6.7367
H      2.1247     2.4560    -5.7256
H     -2.5441     1.9088    -0.0203
H     -2.2046     3.3124    -1.0838
H     -1.6830     3.7919     1.3170
H     -0.2028     3.9008     0.2899
H     -1.3446     3.8417     3.6320
H     -2.7399     3.4982     5.6297
H     -3.3708     1.2028     6.3331
H     -2.5583    -0.7544     5.0429
H     -1.1352    -0.4289     3.0596
H      0.6390     4.7108     2.4013
H      2.7745     5.6432     3.1959
H      4.7278     4.1631     3.5616
H      4.5308     1.7273     3.1585
H      2.3945     0.7662     2.3741
72
{"conf": 11, "E": 129.71, "rms": -1.0, "geom": "OH", "total_charge": 0, "CA_charge": 1, "smiles": "C[C:1]#[6N:2]->[Mn+:3]1(<-[3C-:4]#[O+:5])(<-[4H-:6])(<-[5C-:7]#[O+:8])<-[1N@H:9]([CH2:10][CH2:11][P:12]([c:13]2[cH:14][cH:15][cH:16][cH:17][cH:18]2)[c:19]2[cH:20][cH:21][cH:22][cH:23][cH:24]2)[CH2:25][CH2:26][2P:27]->1([c:28]1[cH:29][cH:30][cH:31][cH:32][cH:33]1)[c:34]1[cH:35][cH:36][cH:37][cH:38][cH:39]1", "smiles3D": "C([C:1]#[6N:2]->[Mn+:3]1(<-[3C-:4]#[O+:5])(<-[4H-:6])(<-[5C-:7]#[O+:8])<-[1N@@:9]([C:10]([C:11]([P:12]([c:13]2[c:14]([H:48])[c:15]([H:49])[c:16]([H:50])[c:17]([H:51])[c:18]2[H:52])[c:19]2[c:20]([H:53])[c:21]([H:54])[c:22]([H:55])[c:23]([H:56])[c:24]2[H:57])([H:46])[H:47])([H:44])[H:45])([H:43])[C:25]([H:58])([H:59])[C:26]([H:60])([H:61])[2P:27]->1([c:28]1[c:29]([H:62])[c:30]([H:63])[c:31]([H:64])[c:32]([H:65])[c:33]1[H:66])[c:34]1[c:35]([H:67])[c:36]([H:68])[c:37]([H:69])[c:38]([H:70])[c:39]1[H:71])([H:40])([H:41])[H:42]", "smiles3Dx": "C([C:1]#[6N:2]->[Mn+:3]1(<-[3C-:4]#[O+:5])(<-[4H-:6])(<-[5C-:7]#[O+:8])<-[1N@@:9]([C:10]([C:11]([P:12]([c:13]2[c:14]([H:48])[c:15]([H:49])[c:16]([H:50])[c:17]([H:51])[c:18]2[H:52])[c:19]2[c:20]([H:53])[c:21]([H:54])[c:22]([H:55])[c:23]([H:56])[c:24]2[H:57])([H:46])[H:47])([H:44])[H:45])([H:43])[C:25]([H:58])([H:59])[C:26]([H:60])([H:61])[2P:27]->1([c:28]1[c:29]([H:62])[c:30]([H:63])[c:31]([H:64])[c:32]([H:65])[c:33]1[H:66])[c:34]1[c:35]([H:67])[c:36]([H:68])[c:37]([H:69])[c:38]([H:70])[c:39]1[H:71])([H:40])([H:41])[H:42]", "dummies": []}
C     -3.2925     1.8451     3.2494
C     -2.3360     1.2994     2.2868
N     -1.5224     0.8459     1.4849
Mn     0.0000     0.0000     0.0000
C      0.1240     2.0821    -0.9633
O      0.1904     3.1775    -1.4679
H      1.4272     0.4464     1.0693
C     -0.1578    -2.0079     1.0978
O     -0.2550    -3.0680     1.6655
N      1.3044    -0.9874    -1.6409
C      1.6891     0.0169    -2.5451
C      2.6619    -0.4126    -3.6691
P      1.9507     0.0090    -5.3567
C      3.3835     0.0226    -6.5218
C      3.2410     0.6986    -7.7416
C      4.2879     0.7184    -8.6651
C      5.4836     0.0558    -8.3755
C      5.6313    -0.6294    -7.1639
C      4.5821    -0.6530    -6.2399
C      1.1079    -1.5393    -5.8901
C      1.7375    -2.7894    -5.7957
C      1.0584    -3.9485    -6.1898
C     -0.2437    -3.8614    -6.6892
C     -0.8625    -2.6162    -6.8139
C     -0.1876    -1.4569    -6.4164
C      0.5663    -2.0886    -2.1872
C     -0.8095    -1.7614    -2.8390
P     -1.8136    -0.7903    -1.7134
C     -3.0926    -1.8602    -1.0749
C     -2.7974    -3.1874    -0.7229
C     -3.7778    -3.9948    -0.1347
C     -5.0506    -3.4753     0.1244
C     -5.3510    -2.1580    -0.2240
C     -4.3741    -1.3454    -0.8061
C     -2.6234     0.4132    -2.7574
C     -3.0810     0.0431    -4.0341
C     -3.6558     0.9963    -4.8778
C     -3.7968     2.3170    -4.4484
C     -3.3844     2.6817    -3.1626
C     -2.8095     1.7287    -2.3123
H     -3.6101     1.0428     3.9465
H     -4.1774     2.2440     2.7106
H     -2.8091     2.6611     3.8233
H      2.0551    -1.3182    -1.2318
H      0.7784     0.4672    -2.9942
H      2.1969     0.8067    -1.9468
H      3.6012     0.1681    -3.5536
H      2.9456    -1.4785    -3.5836
H      2.3152     1.2089    -7.9766
H      4.1738     1.2394    -9.6033
H      6.2984     0.0685    -9.0902
H      6.5562    -1.1444    -6.9424
H      4.7086    -1.1938    -5.3157
H      2.7512    -2.8707    -5.4254
H      1.5449    -4.9122    -6.1014
H     -0.7626    -4.7594    -6.9939
H     -1.8678    -2.5488    -7.2067
H     -0.6808    -0.4967    -6.5070
H      0.3832    -2.8066    -1.3614
H      1.1846    -2.6163    -2.9427
H     -0.6416    -1.1832    -3.7634
H     -1.3338    -2.7053    -3.0975
H     -1.8139    -3.6042    -0.8905
H     -3.5430    -5.0150     0.1435
H     -5.8025    -4.1010     0.5873
H     -6.3339    -1.7536    -0.0141
H     -4.6143    -0.3161    -1.0359
H     -2.9873    -0.9796    -4.3801
H     -3.9912     0.7070    -5.8626
H     -4.2346     3.0552    -5.1077
H     -3.5088     3.7050    -2.8248
H     -2.5216     2.0203    -1.3081
72
{"conf": 12, "E": 125.45, "rms": -1.0, "geom": "OH", "total_charge": 0, "CA_charge": 1, "smiles": "C[C:1]#[6N:2]->[Mn+:3]1(<-[3C-:4]#[O+:5])(<-[4H-:6])(<-[5C-:7]#[O+:8])<-[1N@H:9]([CH2:10][CH2:11][P:12]([c:13]2[cH:14][cH:15][cH:16][cH:17][cH:18]2)[c:19]2[cH:20][cH:21][cH:22][cH:23][cH:24]2)[CH2:25][CH2:26][2P:27]->1([c:28]1[cH:29][cH:30][cH:31][cH:32][cH:33]1)[c:34]1[cH:35][cH:36][cH:37][cH:38][cH:39]1", "smiles3D": "C([C:1]#[6N:2]->[Mn+:3]1(<-[3C-:4]#[O+:5])(<-[4H-:6])(<-[5C-:7]#[O+:8])<-[1N@@:9]([C:10]([C:11]([P:12]([c:13]2[c:14]([H:48])[c:15]([H:49])[c:16]([H:50])[c:17]([H:51])[c:18]2[H:52])[c:19]2[c:20]([H:53])[c:21]([H:54])[c:22]([H:55])[c:23]([H:56])[c:24]2[H:57])([H:46])[H:47])([H:44])[H:45])([H:43])[C:25]([H:58])([H:59])[C:26]([H:60])([H:61])[2P:27]->1([c:28]1[c:29]([H:62])[c:30]([H:63])[c:31]([H:64])[c:32]([H:65])[c:33]1[H:66])[c:34]1[c:35]([H:67])[c:36]([H:68])[c:37]([H:69])[c:38]([H:70])[c:39]1[H:71])([H:40])([H:41])[H:42]", "smiles3Dx": "C([C:1]#[6N:2]->[Mn+:3]1(<-[3C-:4]#[O+:5])(<-[4H-:6])(<-[5C-:7]#[O+:8])<-[1N@@:9]([C:10]([C:11]([P:12]([c:13]2[c:14]([H:48])[c:15]([H:49])[c:16]([H:50])[c:17]([H:51])[c:18]2[H:52])[c:19]2[c:20]([H:53])[c:21]([H:54])[c:22]([H:55])[c:23]([H:56])[c:24]2[H:57])([H:46])[H:47])([H:44])[H:45])([H:43])[C:25]([H:58])([H:59])[C:26]([H:60])([H:61])[2P:27]->1([c:28]1[c:29]([H:62])[c:30]([H:63])[c:31]([H:64])[c:32]([H:65])[c:33]1[H:66])[c:34]1[c:35]([H:67])[c:36]([H:68])[c:37]([H:69])[c:38]([H:70])[c:39]1[H:71])([H:40])([H:41])[H:42]", "dummies": []}
C     -2.2872     3.6370     2.5163
C     -1.6150     2.5663     1.7818
N     -1.0505     1.6683     1.1625
Mn     0.0000     0.0000     0.0000
C      1.8976     1.2954    -0.0060
O      2.8935     1.9750    -0.0095
H      0.5608    -0.8224     1.5474
C     -1.9316    -1.2300     0.0899
O     -2.9491    -1.8763     0.1363
N      0.8956    -1.6184    -1.4022
C      2.2729    -1.4366    -1.6019
C      3.0725    -1.7412    -0.3321
P      4.8484    -1.1928    -0.5634
C      5.3017    -0.3877     1.0361
C      4.7794    -0.8204     2.2668
C      5.1501    -0.1774     3.4520
C      6.0433     0.8971     3.4160
C      6.5722     1.3261     2.1961
C      6.2052     0.6837     1.0103
C      5.8105    -2.7659    -0.4860
C      5.6157    -3.7054     0.5401
C      6.3796    -4.8762     0.5757
C      7.3413    -5.1179    -0.4095
C      7.5382    -4.1860    -1.4328
C      6.7782    -3.0119    -1.4696
C      0.1392    -1.6397    -2.6201
C      0.0473    -0.2978    -3.4040
P     -0.6440     0.9695    -2.3403
C     -2.3754     1.1190    -2.7428
C     -3.3259     1.2067    -1.7167
C     -4.6801     1.3762    -2.0228
C     -5.0894     1.4764    -3.3556
C     -4.1440     1.4159    -4.3829
C     -2.7887     1.2457    -4.0799
C      0.1035     2.5189    -2.8101
C      0.4831     2.7603    -4.1418
C      1.0534     3.9872    -4.4966
C      1.2349     4.9805    -3.5305
C      0.8385     4.7524    -2.2092
C      0.2701     3.5263    -1.8507
H     -3.1163     3.2106     3.1162
H     -2.6945     4.3785     1.7980
H     -1.5605     4.1354     3.1908
H      0.7679    -2.4284    -0.9908
H      2.6393    -2.1070    -2.4146
H      2.4606    -0.3856    -1.9035
H      3.0277    -2.8290    -0.1186
H      2.6170    -1.2027     0.5188
H      4.0799    -1.6418     2.3178
H      4.7408    -0.5087     4.3980
H      6.3269     1.3968     4.3322
H      7.2636     2.1590     2.1691
H      6.6181     1.0253     0.0694
H      4.8742    -3.5440     1.3074
H      6.2259    -5.5970     1.3674
H      7.9319    -6.0260    -0.3797
H      8.2800    -4.3744    -2.1970
H      6.9404    -2.2969    -2.2671
H      0.5654    -2.4108    -3.3031
H     -0.8978    -1.9578    -2.3696
H     -0.5956    -0.4393    -4.2949
H      1.0610     0.0051    -3.7341
H     -3.0235     1.1654    -0.6811
H     -5.4108     1.4405    -1.2264
H     -6.1380     1.6147    -3.5919
H     -4.4588     1.5132    -5.4140
H     -2.0701     1.2353    -4.8883
H      0.3370     2.0113    -4.9081
H      1.3527     4.1674    -5.5207
H      1.6766     5.9275    -3.8053
H      0.9707     5.5256    -1.4637
H     -0.0434     3.3670    -0.8285
72
{"conf": 13, "E": 127.97, "rms": -1.0, "geom": "OH", "total_charge": 0, "CA_charge": 1, "smiles": "C[C:1]#[6N:2]->[Mn+:3]1(<-[3C-:4]#[O+:5])(<-[4H-:6])(<-[5C-:7]#[O+:8])<-[1N@H:9]([CH2:10][CH2:11][P:12]([c:13]2[cH:14][cH:15][cH:16][cH:17][cH:18]2)[c:19]2[cH:20][cH:21][cH:22][cH:23][cH:24]2)[CH2:25][CH2:26][2P:27]->1([c:28]1[cH:29][cH:30][cH:31][cH:32][cH:33]1)[c:34]1[cH:35][cH:36][cH:37][cH:38][cH:39]1", "smiles3D": "C([C:1]#[6N:2]->[Mn+:3]1(<-[3C-:4]#[O+:5])(<-[4H-:6])(<-[5C-:7]#[O+:8])<-[1N@@:9]([C:10]([C:11]([P:12]([c:13]2[c:14]([H:48])[c:15]([H:49])[c:16]([H:50])[c:17]([H:51])[c:18]2[H:52])[c:19]2[c:20]([H:53])[c:21]([H:54])[c:22]([H:55])[c:23]([H:56])[c:24]2[H:57])([H:46])[H:47])([H:44])[H:45])([H:43])[C:25]([H:58])([H:59])[C:26]([H:60])([H:61])[2P:27]->1([c:28]1[c:29]([H:62])[c:30]([H:63])[c:31]([H:64])[c:32]([H:65])[c:33]1[H:66])[c:34]1[c:35]([H:67])[c:36]([H:68])[c:37]([H:69])[c:38]([H:70])[c:39]1[H:71])([H:40])([H:41])[H:42]", "smiles3Dx": "C([C:1]#[6N:2]->[Mn+:3]1(<-[3C-:4]#[O+:5])(<-[4H-:6])(<-[5C-:7]#[O+:8])<-[1N@@:9]([C:10]([C:11]([P:12]([c:13]2[c:14]([H:48])[c:15]([H:49])[c:16]([H:50])[c:17]([H:51])[c:18]2[H:52])[c:19]2[c:20]([H:53])[c:21]([H:54])[c:22]([H:55])[c:23]([H:56])[c:24]2[H:57])([H:46])[H:47])([H:44])[H:45])([H:43])[C:25]([H:58])([H:59])[C:26]([H:60])([H:61])[2P:27]->1([c:28]1[c:29]([H:62])[c:30]([H:63])[c:31]([H:64])[c:32]([H:65])[c:33]1[H:66])[c:34]1[c:35]([H:67])[c:36]([H:68])[c:37]([H:69])[c:38]([H:70])[c:39]1[H:71])([H:40])([H:41])[H:42]", "dummies": []}
C      0.5577    -1.1206    -4.8185
C      0.3807    -0.7871    -3.4053
N      0.2393    -0.5106    -2.2167
Mn     0.0000     0.0000     0.0000
C     -0.9747     1.9790    -0.6304
O     -1.4858     3.0200    -0.9621
H     -1.6593    -0.7877     0.0734
C      0.9348    -2.0231     0.5324
O      1.4274    -3.0879     0.8079
N      0.0656     0.5518     2.2543
C     -0.6445     1.7320     2.5240
C     -2.1611     1.5438     2.3691
P     -2.9660     1.0407     3.9873
C     -2.5989    -0.7520     4.2472
C     -2.4110    -1.2068     5.5597
C     -2.1623    -2.5600     5.8113
C     -2.1026    -3.4678     4.7512
C     -2.2986    -3.0243     3.4400
C     -2.5549    -1.6726     3.1873
C     -4.7613     1.0088     3.5629
C     -5.2330     0.3981     2.3897
C     -6.6010     0.3980     2.0993
C     -7.5048     1.0084     2.9733
C     -7.0414     1.6135     4.1443
C     -5.6741     1.6112     4.4401
C      1.4348     0.5957     2.6760
C      2.3775     1.5679     1.9041
P      2.3176     1.1911     0.1498
C      3.7693     0.2127    -0.2045
C      5.0344     0.6250     0.2448
C      6.1651    -0.1471    -0.0399
C      6.0454    -1.3112    -0.8056
C      4.7953    -1.6992    -1.2931
C      3.6611    -0.9376    -0.9981
C      2.4973     2.7285    -0.7475
C      1.8016     3.8799    -0.3388
C      1.9231     5.0707    -1.0616
C      2.7245     5.1172    -2.2060
C      3.3963     3.9701    -2.6357
C      3.2810     2.7767    -1.9154
H     -0.3797    -0.9070    -5.3740
H      0.8040    -2.1981    -4.9138
H      1.3875    -0.5200    -5.2403
H     -0.3315    -0.1349     2.7088
H     -0.4318     2.0896     3.5586
H     -0.3124     2.5153     1.8177
H     -2.3735     0.8169     1.5665
H     -2.6101     2.5141     2.0718
H     -2.4603    -0.5115     6.3881
H     -2.0179    -2.9034     6.8287
H     -1.9075    -4.5150     4.9449
H     -2.2541    -3.7292     2.6199
H     -2.7080    -1.3567     2.1688
H     -4.5545    -0.0675     1.6913
H     -6.9605    -0.0718     1.1928
H     -8.5630     1.0109     2.7409
H     -7.7426     2.0879     4.8203
H     -5.3247     2.0836     5.3499
H      1.8527    -0.4310     2.5732
H      1.4761     0.8608     3.7591
H      2.0575     2.6099     2.0841
H      3.4104     1.4444     2.2826
H      5.1523     1.5380     0.8104
H      7.1373     0.1675     0.3184
H      6.9218    -1.9055    -1.0314
H      4.7037    -2.5904    -1.9002
H      2.7055    -1.2467    -1.3937
H      1.1432     3.8658     0.5157
H      1.3869     5.9548    -0.7407
H      2.8120     6.0381    -2.7694
H      4.0006     4.0023    -3.5354
H      3.7926     1.8970    -2.2851
72
{"conf": 14, "E": 237.7, "rms": -1.0, "geom": "OH", "total_charge": 0, "CA_charge": 1, "smiles": "C[C:1]#[6N:2]->[Mn+:3]1(<-[3C-:4]#[O+:5])(<-[4H-:6])(<-[5C-:7]#[O+:8])<-[1N@H:9]([CH2:10][CH2:11][P:12]([c:13]2[cH:14][cH:15][cH:16][cH:17][cH:18]2)[c:19]2[cH:20][cH:21][cH:22][cH:23][cH:24]2)[CH2:25][CH2:26][2P:27]->1([c:28]1[cH:29][cH:30][cH:31][cH:32][cH:33]1)[c:34]1[cH:35][cH:36][cH:37][cH:38][cH:39]1", "smiles3D": "C([C:1]#[6N:2]->[Mn+:3]1(<-[3C-:4]#[O+:5])(<-[4H-:6])(<-[5C-:7]#[O+:8])<-[1N@@:9]([C:10]([C:11]([P:12]([c:13]2[c:14]([H:48])[c:15]([H:49])[c:16]([H:50])[c:17]([H:51])[c:18]2[H:52])[c:19]2[c:20]([H:53])[c:21]([H:54])[c:22]([H:55])[c:23]([H:56])[c:24]2[H:57])([H:46])[H:47])([H:44])[H:45])([H:43])[C:25]([H:58])([H:59])[C:26]([H:60])([H:61])[2P:27]->1([c:28]1[c:29]([H:62])[c:30]([H:63])[c:31]([H:64])[c:32]([H:65])[c:33]1[H:66])[c:34]1[c:35]([H:67])[c:36]([H:68])[c:37]([H:69])[c:38]([H:70])[c:39]1[H:71])([H:40])([H:41])[H:42]", "smiles3Dx": "C([C:1]#[6N:2]->[Mn+:3]1(<-[3C-:4]#[O+:5])(<-[4H-:6])(<-[5C-:7]#[O+:8])<-[1N@@:9]([C:10]([C:11]([P:12]([c:13]2[c:14]([H:48])[c:15]([H:49])[c:16]([H:50])[c:17]([H:51])[c:18]2[H:52])[c:19]2[c:20]([H:53])[c:21]([H:54])[c:22]([H:55])[c:23]([H:56])[c:24]2[H:57])([H:46])[H:47])([H:44])[H:45])([H:43])[C:25]([H:58])([H:59])[C:26]([H:60])([H:61])[2P:27]->1([c:28]1[c:29]([H:62])[c:30]([H:63])[c:31]([H:64])[c:32]([H:65])[c:33]1[H:66])[c:34]1[c:35]([H:67])[c:36]([H:68])[c:37]([H:69])[c:38]([H:70])[c:39]1[H:71])([H:40])([H:41])[H:42]", "dummies": []}
C     -0.8525    -1.8721     4.1827
C     -0.0973    -1.1816     3.1715
N      0.2344    -0.6500     2.1141
Mn     0.0000     0.0000     0.0000
C     -0.9757     1.8770     0.7745
O     -1.5347     2.9012     1.0193
H      1.5114     0.9969    -0.2021
C      1.0871    -1.7302    -0.8388
O      1.6750    -2.6166    -1.3189
N     -0.9102     0.2668    -2.0464
C     -0.2904     1.2937    -2.7161
C     -0.8942     1.7050    -4.0495
P     -1.2764     0.2621    -5.1923
C     -3.0333    -0.2612    -5.3157
C     -3.3731    -1.4809    -5.9063
C     -4.7178    -1.8541    -6.0379
C     -5.7289    -0.9926    -5.5882
C     -5.3974     0.2393    -5.0309
C     -4.0600     0.6165    -4.9178
C      0.0095    -1.0631    -5.1755
C     -0.2319    -2.3919    -4.7748
C      0.8417    -3.2960    -4.6746
C      2.1400    -2.8525    -4.9201
C      2.3791    -1.5396    -5.3211
C      1.3069    -0.6532    -5.4804
C     -2.3212     0.3397    -1.8026
C     -2.9120    -0.9982    -1.3879
P     -2.1279    -1.4718     0.1906
C     -3.3578    -1.1554     1.3914
C     -3.2735     0.0305     2.1728
C     -4.4323     0.6122     2.7221
C     -5.6466    -0.0427     2.6029
C     -5.7414    -1.2957     1.9561
C     -4.6035    -1.8214     1.3374
C     -1.8742    -3.2433     0.1398
C     -0.8470    -3.7904     0.9406
C     -0.8358    -5.1879     1.2000
C     -1.7423    -6.0277     0.5511
C     -2.6371    -5.4905    -0.4034
C     -2.7101    -4.0933    -0.5728
H     -1.4250    -2.6855     3.6694
H     -0.2625    -2.3428     4.9942
H     -1.6254    -1.1948     4.6095
H     -0.7455    -0.4608    -2.5404
H     -0.3112     2.1736    -2.0081
H      0.8039     1.0384    -2.8942
H     -0.1940     2.4110    -4.5320
H     -1.8260     2.3232    -3.8527
H     -2.6270    -2.1321    -6.3118
H     -4.9912    -2.7701    -6.5442
H     -6.7759    -1.2899    -5.6707
H     -6.1801     0.8819    -4.6517
H     -3.8430     1.5982    -4.5244
H     -1.2264    -2.7317    -4.5479
H      0.6798    -4.2957    -4.3553
H      2.9853    -3.5238    -4.7483
H      3.3910    -1.2149    -5.5413
H      1.5137     0.3396    -5.8347
H     -2.5251     1.0914    -1.0478
H     -2.8716     0.6659    -2.6959
H     -4.0135    -0.9207    -1.2391
H     -2.6746    -1.7648    -2.1604
H     -2.3336     0.4899     2.3140
H     -4.3635     1.5258     3.2338
H     -6.5477     0.3979     3.0074
H     -6.6704    -1.8143     1.9020
H     -4.6753    -2.7109     0.7326
H     -0.1400    -3.1913     1.4418
H     -0.1482    -5.6010     1.9221
H     -1.7759    -7.0774     0.7646
H     -3.2708    -6.1441    -0.9671
H     -3.4391    -3.7049    -1.2704
72
{"conf": 15, "E": 123.53, "rms": -1.0, "geom": "OH", "total_charge": 0, "CA_charge": 1, "smiles": "C[C:1]#[6N:2]->[Mn+:3]1(<-[3C-:4]#[O+:5])(<-[4H-:6])(<-[5C-:7]#[O+:8])<-[1N@H:9]([CH2:10][CH2:11][P:12]([c:13]2[cH:14][cH:15][cH:16][cH:17][cH:18]2)[c:19]2[cH:20][cH:21][cH:22][cH:23][cH:24]2)[CH2:25][CH2:26][2P:27]->1([c:28]1[cH:29][cH:30][cH:31][cH:32][cH:33]1)[c:34]1[cH:35][cH:36][cH:37][cH:38][cH:39]1", "smiles3D": "C([C:1]#[6N:2]->[Mn+:3]1(<-[3C-:4]#[O+:5])(<-[4H-:6])(<-[5C-:7]#[O+:8])<-[1N@@:9]([C:10]([C:11]([P:12]([c:13]2[c:14]([H:48])[c:15]([H:49])[c:16]([H:50])[c:17]([H:51])[c:18]2[H:52])[c:19]2[c:20]([H:53])[c:21]([H:54])[c:22]([H:55])[c:23]([H:56])[c:24]2[H:57])([H:46])[H:47])([H:44])[H:45])([H:43])[C:25]([H:58])([H:59])[C:26]([H:60])([H:61])[2P:27]->1([c:28]1[c:29]([H:62])[c:30]([H:63])[c:31]([H:64])[c:32]([H:65])[c:33]1[H:66])[c:34]1[c:35]([H:67])[c:36]([H:68])[c:37]([H:69])[c:38]([H:70])[c:39]1[H:71])([H:40])([H:41])[H:42]", "smiles3Dx": "C([C:1]#[6N:2]->[Mn+:3]1(<-[3C-:4]#[O+:5])(<-[4H-:6])(<-[5C-:7]#[O+:8])<-[1N@@:9]([C:10]([C:11]([P:12]([c:13]2[c:14]([H:48])[c:15]([H:49])[c:16]([H:50])[c:17]([H:51])[c:18]2[H:52])[c:19]2[c:20]([H:53])[c:21]([H:54])[c:22]([H:55])[c:23]([H:56])[c:24]2[H:57])([H:46])[H:47])([H:44])[H:45])([H:43])[C:25]([H:58])([H:59])[C:26]([H:60])([H:61])[2P:27]->1([c:28]1[c:29]([H:62])[c:30]([H:63])[c:31]([H:64])[c:32]([H:65])[c:33]1[H:66])[c:34]1[c:35]([H:67])[c:36]([H:68])[c:37]([H:69])[c:38]([H:70])[c:39]1[H:71])([H:40])([H:41])[H:42]", "dummies": []}
C      2.1917    -4.4298    -0.5773
C      1.5433    -3.1305    -0.4107
N      0.9998    -2.0380    -0.2695
Mn     0.0000     0.0000     0.0000
C      1.1803     0.7424    -1.8237
O      1.8053     1.1282    -2.7795
H     -1.4097    -0.4546    -1.0910
C     -1.1313    -0.8576     1.7970
O     -1.7270    -1.3035     2.7473
N     -0.8456     2.1000     0.5194
C     -0.5869     3.0398    -0.4926
C     -1.4368     2.7765    -1.7410
P     -1.0331     4.0463    -3.0664
C     -2.7093     4.5477    -3.6804
C     -3.7077     4.9218    -2.7667
C     -4.9626     5.3360    -3.2203
C     -5.2193     5.4171    -4.5913
C     -4.2165     5.0944    -5.5086
C     -2.9605     4.6793    -5.0580
C     -0.4624     2.9223    -4.4158
C      0.7795     3.1538    -5.0204
C      1.2273     2.3174    -6.0467
C      0.4329     1.2524    -6.4810
C     -0.8117     1.0224    -5.8884
C     -1.2599     1.8542    -4.8584
C     -0.3577     2.4934     1.8079
C      1.1919     2.5004     2.0047
P      1.8680     0.8944     1.5818
C      2.1584     0.0035     3.1056
C      1.2588     0.1067     4.1809
C      1.4835    -0.6154     5.3570
C      2.6034    -1.4439     5.4697
C      3.4956    -1.5608     4.4009
C      3.2724    -0.8472     3.2210
C      3.4715     1.2024     0.8607
C      3.9481     0.3683    -0.1599
C      5.2189     0.5771    -0.7017
C      6.0248     1.6127    -0.2176
C      5.5641     2.4323     0.8175
C      4.2944     2.2227     1.3647
H      2.3460    -4.8962     0.4179
H      3.1722    -4.2904    -1.0775
H      1.5507    -5.0852    -1.2021
H     -1.7542     2.0037     0.5988
H      0.4865     2.9974    -0.7677
H     -0.8161     4.0690    -0.1296
H     -2.5093     2.8325    -1.4678
H     -1.2521     1.7510    -2.1069
H     -3.5170     4.9024    -1.7028
H     -5.7335     5.6050    -2.5098
H     -6.1907     5.7405    -4.9422
H     -4.4084     5.1778    -6.5707
H     -2.1894     4.4659    -5.7870
H      1.3991     3.9793    -4.6941
H      2.1892     2.4971    -6.5067
H      0.7807     0.6073    -7.2769
H     -1.4298     0.2017    -6.2302
H     -2.2302     1.6717    -4.4145
H     -0.7942     1.7953     2.5520
H     -0.7424     3.5114     2.0507
H      1.4328     2.7411     3.0626
H      1.6389     3.2751     1.3486
H      0.3863     0.7381     4.1235
H      0.7883    -0.5305     6.1832
H      2.7744    -2.0020     6.3804
H      4.3577    -2.2086     4.4831
H      3.9698    -0.9697     2.4028
H      3.3500    -0.4557    -0.5215
H      5.5833    -0.0662    -1.4930
H      7.0097     1.7719    -0.6379
H      6.1955     3.2254     1.2011
H      3.9643     2.8487     2.1825
72
{"conf": 16, "E": 284.84, "rms": -1.0, "geom": "OH", "total_charge": 0, "CA_charge": 1, "smiles": "C[C:1]#[6N:2]->[Mn+:3]1(<-[3C-:4]#[O+:5])(<-[4H-:6])(<-[5C-:7]#[O+:8])<-[1N@H:9]([CH2:10][CH2:11][P:12]([c:13]2[cH:14][cH:15][cH:16][cH:17][cH:18]2)[c:19]2[cH:20][cH:21][cH:22][cH:23][cH:24]2)[CH2:25][CH2:26][2P:27]->1([c:28]1[cH:29][cH:30][cH:31][cH:32][cH:33]1)[c:34]1[cH:35][cH:36][cH:37][cH:38][cH:39]1", "smiles3D": "C([C:1]#[6N:2]->[Mn+:3]1(<-[3C-:4]#[O+:5])(<-[4H-:6])(<-[5C-:7]#[O+:8])<-[1N@@:9]([C:10]([C:11]([P:12]([c:13]2[c:14]([H:48])[c:15]([H:49])[c:16]([H:50])[c:17]([H:51])[c:18]2[H:52])[c:19]2[c:20]([H:53])[c:21]([H:54])[c:22]([H:55])[c:23]([H:56])[c:24]2[H:57])([H:46])[H:47])([H:44])[H:45])([H:43])[C:25]([H:58])([H:59])[C:26]([H:60])([H:61])[2P:27]->1([c:28]1[c:29]([H:62])[c:30]([H:63])[c:31]([H:64])[c:32]([H:65])[c:33]1[H:66])[c:34]1[c:35]([H:67])[c:36]([H:68])[c:37]([H:69])[c:38]([H:70])[c:39]1[H:71])([H:40])([H:41])[H:42]", "smiles3Dx": "C([C:1]#[6N:2]->[Mn+:3]1(<-[3C-:4]#[O+:5])(<-[4H-:6])(<-[5C-:7]#[O+:8])<-[1N@@:9]([C:10]([C:11]([P:12]([c:13]2[c:14]([H:48])[c:15]([H:49])[c:16]([H:50])[c:17]([H:51])[c:18]2[H:52])[c:19]2[c:20]([H:53])[c:21]([H:54])[c:22]([H:55])[c:23]([H:56])[c:24]2[H:57])([H:46])[H:47])([H:44])[H:45])([H:43])[C:25]([H:58])([H:59])[C:26]([H:60])([H:61])[2P:27]->1([c:28]1[c:29]([H:62])[c:30]([H:63])[c:31]([H:64])[c:32]([H:65])[c:33]1[H:66])[c:34]1[c:35]([H:67])[c:36]([H:68])[c:37]([H:69])[c:38]([H:70])[c:39]1[H:71])([H:40])([H:41])[H:42]", "dummies": []}
C      4.1234    -1.9027     0.4759
C      2.6952    -1.9429     0.0990
N      1.5612    -1.4944    -0.0080
Mn     0.0000     0.0000     0.0000
C      1.8474     1.3049    -0.1939
O      2.7433     2.0499    -0.3582
H     -0.2607     0.0010    -1.8017
C     -1.9311    -1.1714     0.3493
O     -2.9634    -1.8440     0.5698
N     -1.1551     1.8092     0.8814
C     -2.0702     2.4355    -0.0462
C     -1.7719     2.2003    -1.5422
P     -2.8743     3.2502    -2.7042
C     -3.1135     4.8116    -1.7722
C     -2.2945     5.9068    -1.9328
C     -2.2287     6.8776    -0.9201
C     -2.8904     6.6466     0.2842
C     -3.8485     5.6645     0.3628
C     -4.0295     4.7514    -0.7029
C     -1.6535     3.5505    -4.0910
C     -0.3061     3.8482    -3.8605
C      0.6112     3.7833    -4.9044
C      0.1833     3.3711    -6.1674
C     -1.1426     3.0318    -6.3888
C     -2.0673     3.1580    -5.3655
C     -0.2333     2.7181     1.4619
C      0.7452     2.0048     2.4996
P      0.4205     0.2003     2.5772
C      1.7434    -0.7264     3.2662
C      1.6935    -2.1229     3.1807
C      2.5281    -2.9097     3.9756
C      3.4305    -2.3264     4.8596
C      3.5918    -0.9397     4.8169
C      2.7581    -0.1560     4.0158
C     -1.0114    -0.0655     3.5712
C     -1.7574    -1.1837     3.3867
C     -3.0571    -1.2977     3.8744
C     -3.6158    -0.2273     4.6109
C     -2.7626     0.7777     5.0148
C     -1.4899     0.8969     4.4865
H      4.5633    -1.1145    -0.1495
H      4.6177    -2.8403     0.3056
H      4.2363    -1.5655     1.5133
H     -1.7236     1.3672     1.5843
H     -2.0702     3.4905     0.0852
H     -3.0511     2.0592     0.0732
H     -0.7027     2.3249    -1.7109
H     -2.0811     1.1743    -1.7513
H     -1.7184     6.0183    -2.8305
H     -1.5722     7.6698    -1.0339
H     -2.7470     7.3295     1.1018
H     -4.3967     5.4944     1.2965
H     -4.6745     3.8846    -0.5396
H      0.0020     4.2058    -2.8859
H      1.6252     4.0219    -4.7235
H      0.9132     3.1860    -6.9413
H     -1.4760     2.7663    -7.3642
H     -3.1014     2.9014    -5.5423
H     -0.8905     3.4434     2.0278
H      0.4546     3.3412     0.8013
H      0.6103     2.3393     3.5498
H      1.7886     2.1606     2.2065
H      0.9323    -2.6103     2.5882
H      2.4514    -3.9562     3.9253
H      4.0142    -2.9222     5.5087
H      4.2849    -0.4805     5.4697
H      2.9430     0.9484     3.9839
H     -1.3522    -2.0390     2.8351
H     -3.6952    -2.0573     3.4757
H     -4.6392    -0.2953     4.9301
H     -3.1572     1.5420     5.6999
H     -0.9376     1.8010     4.7749
72
{"conf": 17, "E": 325.35, "rms": -1.0, "geom": "OH", "total_charge": 0, "CA_charge": 1, "smiles": "C[C:1]#[6N:2]->[Mn+:3]1(<-[3C-:4]#[O+:5])(<-[4H-:6])(<-[5C-:7]#[O+:8])<-[1N@H:9]([CH2:10][CH2:11][P:12]([c:13]2[cH:14][cH:15][cH:16][cH:17][cH:18]2)[c:19]2[cH:20][cH:21][cH:22][cH:23][cH:24]2)[CH2:25][CH2:26][2P:27]->1([c:28]1[cH:29][cH:30][cH:31][cH:32][cH:33]1)[c:34]1[cH:35][cH:36][cH:37][cH:38][cH:39]1", "smiles3D": "C([C:1]#[6N:2]->[Mn+:3]1(<-[3C-:4]#[O+:5])(<-[4H-:6])(<-[5C-:7]#[O+:8])<-[1N@@:9]([C:10]([C:11]([P:12]([c:13]2[c:14]([H:48])[c:15]([H:49])[c:16]([H:50])[c:17]([H:51])[c:18]2[H:52])[c:19]2[c:20]([H:53])[c:21]([H:54])[c:22]([H:55])[c:23]([H:56])[c:24]2[H:57])([H:46])[H:47])([H:44])[H:45])([H:43])[C:25]([H:58])([H:59])[C:26]([H:60])([H:61])[2P:27]->1([c:28]1[c:29]([H:62])[c:30]([H:63])[c:31]([H:64])[c:32]([H:65])[c:33]1[H:66])[c:34]1[c:35]([H:67])[c:36]([H:68])[c:37]([H:69])[c:38]([H:70])[c:39]1[H:71])([H:40])([H:41])[H:42]", "smiles3Dx": "C([C:1]#[6N:2]->[Mn+:3]1(<-[3C-:4]#[O+:5])(<-[4H-:6])(<-[5C-:7]#[O+:8])<-[1N@@:9]([C:10]([C:11]([P:12]([c:13]2[c:14]([H:48])[c:15]([H:49])[c:16]([H:50])[c:17]([H:51])[c:18]2[H:52])[c:19]2[c:20]([H:53])[c:21]([H:54])[c:22]([H:55])[c:23]([H:56])[c:24]2[H:57])([H:46])[H:47])([H:44])[H:45])([H:43])[C:25]([H:58])([H:59])[C:26]([H:60])([H:61])[2P:27]->1([c:28]1[c:29]([H:62])[c:30]([H:63])[c:31]([H:64])[c:32]([H:65])[c:33]1[H:66])[c:34]1[c:35]([H:67])[c:36]([H:68])[c:37]([H:69])[c:38]([H:70])[c:39]1[H:71])([H:40])([H:41])[H:42]", "dummies": []}
C      4.4181    -1.6107     0.1535
C      3.1195    -1.3276    -0.3157
N      1.9622    -1.0538    -0.3843
Mn     0.0000     0.0000     0.0000
C     -0.6755     0.3088    -2.3968
O     -1.0513     0.6294    -3.4846
H     -1.1974    -1.4403     0.0906
C      0.4633    -0.3169     2.3826
O      0.5539    -0.2145     3.6088
N     -1.3754     1.6943     0.6975
C     -2.1727     2.1903    -0.2638
C     -3.4481     2.9915     0.0423
P     -4.5993     1.7161     0.7303
C     -4.8448     0.3046    -0.3568
C     -4.5001    -0.9706     0.0921
C     -4.3639    -2.0083    -0.8532
C     -4.5368    -1.7279    -2.2148
C     -4.8551    -0.4280    -2.6624
C     -5.0235     0.5940    -1.7071
C     -5.7857     2.1341     1.9947
C     -6.8249     2.9586     1.6503
C     -7.7561     3.3463     2.6101
C     -7.5921     2.8723     3.9376
C     -6.5644     1.9730     4.2711
C     -5.6158     1.6199     3.2909
C     -0.7702     2.6765     1.6340
C      0.7217     2.8258     1.5668
P      1.3640     2.2506    -0.0047
C      0.9560     3.4624    -1.2367
C      0.9030     3.0977    -2.5914
C      0.3410     3.9118    -3.5317
C      0.0881     5.2285    -3.1813
C      0.2747     5.6878    -1.8750
C      0.6611     4.8275    -0.8786
C      3.1406     2.0199     0.0061
C      3.7915     1.7094    -1.2172
C      5.1910     1.6848    -1.2824
C      5.9284     2.0763    -0.1891
C      5.3233     2.4153     1.0323
C      3.9233     2.3310     1.1258
H      4.4068    -2.7651     0.4128
H      5.0844    -1.1384    -0.6159
H      4.3308    -0.9821     1.0807
H     -1.9558     1.3056     1.1950
H     -2.4580     1.3420    -0.9250
H     -1.5116     2.8426    -0.7975
H     -3.9221     3.4758    -0.8676
H     -3.2317     3.7597     0.8136
H     -4.3195    -1.1820     1.1462
H     -4.0719    -3.0117    -0.5099
H     -4.3189    -2.5038    -2.9659
H     -4.8833    -0.1743    -3.7288
H     -5.2014     1.6142    -2.0327
H     -6.9419     3.2823     0.6123
H     -8.6211     3.9422     2.3287
H     -8.3277     3.1543     4.6920
H     -6.5142     1.4877     5.2768
H     -4.7844     0.9377     3.5342
H     -1.2162     3.6654     1.3831
H     -1.1442     2.4206     2.6772
H      1.0446     3.8597     1.7671
H      1.2444     2.1784     2.2799
H      1.1917     2.0375    -2.8725
H      0.2163     3.5552    -4.5876
H     -0.2291     5.9437    -3.9345
H      0.1299     6.7219    -1.6089
H      0.5847     5.1193     0.1791
H      3.1911     1.4199    -2.0781
H      5.6682     1.4047    -2.2723
H      7.0212     2.0869    -0.2702
H      5.9281     2.7114     1.8830
H      3.4758     2.4047     2.1257
72
{"conf": 18, "E": 130.94, "rms": -1.0, "geom": "OH", "total_charge": 0, "CA_charge": 1, "smiles": "C[C:1]#[6N:2]->[Mn+:3]1(<-[3C-:4]#[O+:5])(<-[4H-:6])(<-[5C-:7]#[O+:8])<-[1N@H:9]([CH2:10][CH2:11][P:12]([c:13]2[cH:14][cH:15][cH:16][cH:17][cH:18]2)[c:19]2[cH:20][cH:21][cH:22][cH:23][cH:24]2)[CH2:25][CH2:26][2P:27]->1([c:28]1[cH:29][cH:30][cH:31][cH:32][cH:33]1)[c:34]1[cH:35][cH:36][cH:37][cH:38][cH:39]1", "smiles3D": "C([C:1]#[6N:2]->[Mn+:3]1(<-[3C-:4]#[O+:5])(<-[4H-:6])(<-[5C-:7]#[O+:8])<-[1N@@:9]([C:10]([C:11]([P:12]([c:13]2[c:14]([H:48])[c:15]([H:49])[c:16]([H:50])[c:17]([H:51])[c:18]2[H:52])[c:19]2[c:20]([H:53])[c:21]([H:54])[c:22]([H:55])[c:23]([H:56])[c:24]2[H:57])([H:46])[H:47])([H:44])[H:45])([H:43])[C:25]([H:58])([H:59])[C:26]([H:60])([H:61])[2P:27]->1([c:28]1[c:29]([H:62])[c:30]([H:63])[c:31]([H:64])[c:32]([H:65])[c:33]1[H:66])[c:34]1[c:35]([H:67])[c:36]([H:68])[c:37]([H:69])[c:38]([H:70])[c:39]1[H:71])([H:40])([H:41])[H:42]", "smiles3Dx": "C([C:1]#[6N:2]->[Mn+:3]1(<-[3C-:4]#[O+:5])(<-[4H-:6])(<-[5C-:7]#[O+:8])<-[1N@@:9]([C:10]([C:11]([P:12]([c:13]2[c:14]([H:48])[c:15]([H:49])[c:16]([H:50])[c:17]([H:51])[c:18]2[H:52])[c:19]2[c:20]([H:53])[c:21]([H:54])[c:22]([H:55])[c:23]([H:56])[c:24]2[H:57])([H:46])[H:47])([H:44])[H:45])([H:43])[C:25]([H:58])([H:59])[C:26]([H:60])([H:61])[2P:27]->1([c:28]1[c:29]([H:62])[c:30]([H:63])[c:31]([H:64])[c:32]([H:65])[c:33]1[H:66])[c:34]1[c:35]([H:67])[c:36]([H:68])[c:37]([H:69])[c:38]([H:70])[c:39]1[H:71])([H:40])([H:41])[H:42]", "dummies": []}
C      2.5556     4.2224     0.6482
C      1.8159     2.9755     0.4533
N      1.1882     1.9322     0.2915
Mn     0.0000     0.0000     0.0000
C      0.0043     0.3325    -2.2681
O      0.0044     0.5070    -3.4621
H      1.5318    -0.9955    -0.1747
C      0.0517    -0.3502     2.2600
O      0.0718    -0.5386     3.4500
N     -1.4798    -1.7628    -0.2205
C     -0.8617    -2.8338    -0.8905
C      0.1393    -3.5967     0.0052
P      0.3182    -5.4215    -0.4155
C      0.4283    -5.5346    -2.2590
C      1.1040    -4.5493    -2.9960
C      1.2353    -4.6712    -4.3832
C      0.7286    -5.7968    -5.0394
C      0.1047    -6.8080    -4.3046
C     -0.0297    -6.6866    -2.9180
C     -1.3451    -6.0876     0.0504
C     -2.4462    -6.0403    -0.8247
C     -3.6937    -6.5172    -0.4106
C     -3.8528    -7.0386     0.8764
C     -2.7642    -7.0853     1.7509
C     -1.5157    -6.6068     1.3409
C     -2.6510    -1.2852    -0.8870
C     -3.4246    -0.1542    -0.1458
P     -2.3044     1.1965     0.2292
C     -2.7158     1.8043     1.8595
C     -2.9649     0.9072     2.9123
C     -3.2120     1.3841     4.2022
C     -3.1658     2.7572     4.4627
C     -2.8816     3.6533     3.4287
C     -2.6493     3.1824     2.1333
C     -2.6997     2.5012    -0.9224
C     -1.6808     3.1345    -1.6433
C     -1.9839     4.1856    -2.5163
C     -3.3052     4.6163    -2.6623
C     -4.3248     3.9995    -1.9300
C     -4.0232     2.9518    -1.0539
H      2.8771     4.2997     1.7068
H      1.8993     5.0806     0.3981
H      3.4477     4.2337    -0.0123
H     -1.7293    -2.0283     0.6198
H     -1.6299    -3.5447    -1.2527
H     -0.3205    -2.4282    -1.7710
H     -0.1724    -3.5309     1.0677
H      1.1437    -3.1419    -0.0770
H      1.5388    -3.6915    -2.5026
H      1.7427    -3.8993    -4.9479
H      0.8370    -5.8939    -6.1124
H     -0.2672    -7.6903    -4.8078
H     -0.4929    -7.4908    -2.3603
H     -2.3467    -5.6437    -1.8257
H     -4.5361    -6.4838    -1.0878
H     -4.8183    -7.4107     1.1931
H     -2.8867    -7.4885     2.7477
H     -0.6821    -6.6361     2.0289
H     -3.3592    -2.1332    -1.0348
H     -2.3596    -0.9051    -1.8906
H     -3.8604    -0.5609     0.7864
H     -4.2465     0.2096    -0.7967
H     -2.9259    -0.1603     2.7568
H     -3.3957     0.6859     5.0132
H     -3.3348     3.1248     5.4688
H     -2.8190     4.7126     3.6384
H     -2.3951     3.8965     1.3570
H     -0.6484     2.8401    -1.5156
H     -1.1933     4.6696    -3.0752
H     -3.5404     5.4316    -3.3366
H     -5.3457     4.3430    -2.0327
H     -4.8174     2.5098    -0.4687
72
{"conf": 19, "E": 133.79, "rms": -1.0, "geom": "OH", "total_charge": 0, "CA_charge": 1, "smiles": "C[C:1]#[6N:2]->[Mn+:3]1(<-[3C-:4]#[O+:5])(<-[4H-:6])(<-[5C-:7]#[O+:8])<-[1N@H:9]([CH2:10][CH2:11][P:12]([c:13]2[cH:14][cH:15][cH:16][cH:17][cH:18]2)[c:19]2[cH:20][cH:21][cH:22][cH:23][cH:24]2)[CH2:25][CH2:26][2P:27]->1([c:28]1[cH:29][cH:30][cH:31][cH:32][cH:33]1)[c:34]1[cH:35][cH:36][cH:37][cH:38][cH:39]1", "smiles3D": "C([C:1]#[6N:2]->[Mn+:3]1(<-[3C-:4]#[O+:5])(<-[4H-:6])(<-[5C-:7]#[O+:8])<-[1N@@:9]([C:10]([C:11]([P:12]([c:13]2[c:14]([H:48])[c:15]([H:49])[c:16]([H:50])[c:17]([H:51])[c:18]2[H:52])[c:19]2[c:20]([H:53])[c:21]([H:54])[c:22]([H:55])[c:23]([H:56])[c:24]2[H:57])([H:46])[H:47])([H:44])[H:45])([H:43])[C:25]([H:58])([H:59])[C:26]([H:60])([H:61])[2P:27]->1([c:28]1[c:29]([H:62])[c:30]([H:63])[c:31]([H:64])[c:32]([H:65])[c:33]1[H:66])[c:34]1[c:35]([H:67])[c:36]([H:68])[c:37]([H:69])[c:38]([H:70])[c:39]1[H:71])([H:40])([H:41])[H:42]", "smiles3Dx": "C([C:1]#[6N:2]->[Mn+:3]1(<-[3C-:4]#[O+:5])(<-[4H-:6])(<-[5C-:7]#[O+:8])<-[1N@@:9]([C:10]([C:11]([P:12]([c:13]2[c:14]([H:48])[c:15]([H:49])[c:16]([H:50])[c:17]([H:51])[c:18]2[H:52])[c:19]2[c:20]([H:53])[c:21]([H:54])[c:22]([H:55])[c:23]([H:56])[c:24]2[H:57])([H:46])[H:47])([H:44])[H:45])([H:43])[C:25]([H:58])([H:59])[C:26]([H:60])([H:61])[2P:27]->1([c:28]1[c:29]([H:62])[c:30]([H:63])[c:31]([H:64])[c:32]([H:65])[c:33]1[H:66])[c:34]1[c:35]([H:67])[c:36]([H:68])[c:37]([H:69])[c:38]([H:70])[c:39]1[H:71])([H:40])([H:41])[H:42]", "dummies": []}
C     -1.2663     4.6687     1.1884
C     -0.9034     3.2986     0.8212
N     -0.5920     2.1483     0.5199
Mn     0.0000     0.0000     0.0000
C     -1.1953    -0.6395     1.8461
O     -1.8208    -0.9636     2.8274
H     -1.4930    -0.2678    -1.0431
C      1.1038     0.8044    -1.8426
O      1.6797     1.2314    -2.8116
N      0.8935    -2.1145    -0.4045
C      0.3387    -3.1047     0.4393
C     -0.9733    -3.6964    -0.1251
P     -2.3265    -3.8312     1.1592
C     -3.7018    -4.7083     0.2826
C     -5.0229    -4.3745     0.6157
C     -6.0960    -5.0151    -0.0167
C     -5.8579    -5.9852    -0.9932
C     -4.5435    -6.3280    -1.3278
C     -3.4682    -5.6984    -0.6914
C     -1.6360    -5.0353     2.3815
C     -0.9095    -4.5356     3.4685
C     -0.3841    -5.4078     4.4273
C     -0.5671    -6.7860     4.2961
C     -1.2928    -7.2905     3.2157
C     -1.8194    -6.4195     2.2537
C      2.3220    -2.0193    -0.3135
C      2.8941    -1.4953     1.0363
P      2.1966     0.1101     1.4084
C      2.0367     0.1756     3.1856
C      3.0349    -0.3716     4.0090
C      2.9356    -0.2566     5.4002
C      1.8488     0.4119     5.9748
C      0.8635     0.9765     5.1572
C      0.9637     0.8674     3.7654
C      3.4120     1.3441     0.9569
C      3.6062     2.4716     1.7738
C      4.5684     3.4291     1.4319
C      5.3222     3.2844     0.2651
C      5.1104     2.1817    -0.5656
C      4.1644     1.2129    -0.2233
H     -0.5802     5.3776     0.6809
H     -2.3131     4.8741     0.8824
H     -1.1821     4.7940     2.2881
H      0.6985    -2.3203    -1.2752
H      0.1549    -2.6634     1.4304
H      1.0592    -3.9482     0.5772
H     -0.7493    -4.7060    -0.5400
H     -1.3622    -3.0693    -0.9540
H     -5.2258    -3.6144     1.3625
H     -7.1117    -4.7534     0.2479
H     -6.6941    -6.4795    -1.4767
H     -4.3578    -7.0850    -2.0798
H     -2.4626    -5.9958    -0.9631
H     -0.7467    -3.4724     3.5777
H      0.1716    -5.0210     5.2708
H     -0.1699    -7.4569     5.0431
H     -1.4535    -8.3556     3.1239
H     -2.3819    -6.8332     1.4356
H      2.6639    -1.3370    -1.1187
H      2.7735    -3.0181    -0.5173
H      2.6313    -2.2021     1.8365
H      4.0006    -1.4242     0.9740
H      3.8992    -0.8657     3.5849
H      3.7134    -0.6728     6.0314
H      1.7864     0.5102     7.0502
H      0.0247     1.5023     5.5936
H      0.2239     1.3493     3.1434
H      3.0158     2.6202     2.6747
H      4.7396     4.2818     2.0743
H      6.0703     4.0288     0.0046
H      5.6884     2.0708    -1.4752
H      4.0450     0.3677    -0.8815
72
{"conf": 20, "E": 122.74, "rms": -1.0, "geom": "OH", "total_charge": 0, "CA_charge": 1, "smiles": "C[C:1]#[6N:2]->[Mn+:3]1(<-[3C-:4]#[O+:5])(<-[4H-:6])(<-[5C-:7]#[O+:8])<-[1N@H:9]([CH2:10][CH2:11][P:12]([c:13]2[cH:14][cH:15][cH:16][cH:17][cH:18]2)[c:19]2[cH:20][cH:21][cH:22][cH:23][cH:24]2)[CH2:25][CH2:26][2P:27]->1([c:28]1[cH:29][cH:30][cH:31][cH:32][cH:33]1)[c:34]1[cH:35][cH:36][cH:37][cH:38][cH:39]1", "smiles3D": "C([C:1]#[6N:2]->[Mn+:3]1(<-[3C-:4]#[O+:5])(<-[4H-:6])(<-[5C-:7]#[O+:8])<-[1N@@:9]([C:10]([C:11]([P:12]([c:13]2[c:14]([H:48])[c:15]([H:49])[c:16]([H:50])[c:17]([H:51])[c:18]2[H:52])[c:19]2[c:20]([H:53])[c:21]([H:54])[c:22]([H:55])[c:23]([H:56])[c:24]2[H:57])([H:46])[H:47])([H:44])[H:45])([H:43])[C:25]([H:58])([H:59])[C:26]([H:60])([H:61])[2P:27]->1([c:28]1[c:29]([H:62])[c:30]([H:63])[c:31]([H:64])[c:32]([H:65])[c:33]1[H:66])[c:34]1[c:35]([H:67])[c:36]([H:68])[c:37]([H:69])[c:38]([H:70])[c:39]1[H:71])([H:40])([H:41])[H:42]", "smiles3Dx": "C([C:1]#[6N:2]->[Mn+:3]1(<-[3C-:4]#[O+:5])(<-[4H-:6])(<-[5C-:7]#[O+:8])<-[1N@@:9]([C:10]([C:11]([P:12]([c:13]2[c:14]([H:48])[c:15]([H:49])[c:16]([H:50])[c:17]([H:51])[c:18]2[H:52])[c:19]2[c:20]([H:53])[c:21]([H:54])[c:22]([H:55])[c:23]([H:56])[c:24]2[H:57])([H:46])[H:47])([H:44])[H:45])([H:43])[C:25]([H:58])([H:59])[C:26]([H:60])([H:61])[2P:27]->1([c:28]1[c:29]([H:62])[c:30]([H:63])[c:31]([H:64])[c:32]([H:65])[c:33]1[H:66])[c:34]1[c:35]([H:67])[c:36]([H:68])[c:37]([H:69])[c:38]([H:70])[c:39]1[H:71])([H:40])([H:41])[H:42]", "dummies": []}
C     -1.6421     3.0112     3.6065
C     -1.1580     2.1334     2.5425
N     -0.7529     1.3927     1.6506
Mn     0.0000     0.0000     0.0000
C     -2.1791    -0.5221    -0.4973
O     -3.3231    -0.7981    -0.7587
H     -0.0289     1.3453    -1.2542
C      2.1473     0.5632     0.5609
O      3.2781     0.8571     0.8585
N      0.8432    -1.5736    -1.4776
C     -0.1489    -1.9380    -2.4056
C      0.4052    -2.4029    -3.7677
P      1.1302    -0.9666    -4.7359
C      1.4383    -1.7138    -6.4021
C      1.9352    -3.0216    -6.5228
C      2.1998    -3.5609    -7.7855
C      1.9926    -2.7925    -8.9345
C      1.5362    -1.4769    -8.8210
C      1.2735    -0.9344    -7.5596
C     -0.4251    -0.0190    -5.0511
C     -1.4906    -0.5848    -5.7707
C     -2.6711     0.1385    -5.9605
C     -2.7985     1.4234    -5.4273
C     -1.7446     1.9870    -4.7026
C     -0.5608     1.2671    -4.5139
C      1.4455    -2.6627    -0.7549
C      0.6064    -3.3183     0.3860
P      0.1265    -2.0668     1.5719
C     -1.3830    -2.6493     2.3211
C     -2.4350    -1.7567     2.5685
C     -3.6142    -2.2090     3.1674
C     -3.7415    -3.5515     3.5346
C     -2.6884    -4.4425     3.3071
C     -1.5097    -3.9935     2.7048
C      1.3398    -2.0004     2.8829
C      1.0152    -1.3463     4.0811
C      1.9559    -1.2453     5.1093
C      3.2316    -1.7907     4.9454
C      3.5673    -2.4326     3.7517
C      2.6301    -2.5339     2.7186
H     -0.9156     3.0117     4.4446
H     -1.7546     4.0422     3.2134
H     -2.6241     2.6456     3.9693
H      1.5136    -1.1451    -1.9295
H     -0.7897    -2.7427    -1.9886
H     -0.7894    -1.0523    -2.5789
H      1.1861    -3.1697    -3.6098
H     -0.4121    -2.8693    -4.3561
H      2.1279    -3.6264    -5.6484
H      2.5715    -4.5742    -7.8729
H      2.1972    -3.2134    -9.9118
H      1.3903    -0.8758    -9.7101
H      0.9376     0.0921    -7.4881
H     -1.4105    -1.5821    -6.1837
H     -3.4895    -0.2988    -6.5163
H     -3.7148     1.9804    -5.5708
H     -1.8474     2.9789    -4.2819
H      0.2465     1.7069    -3.9422
H      2.3871    -2.2780    -0.3042
H      1.7294    -3.4639    -1.4701
H      1.2007    -4.1083     0.8848
H     -0.3044    -3.7783    -0.0446
H     -2.3443    -0.7135     2.3065
H     -4.4278    -1.5175     3.3512
H     -4.6544    -3.9009     4.0004
H     -2.7834    -5.4802     3.5993
H     -0.6982    -4.6912     2.5433
H      0.0366    -0.9053     4.2192
H      1.6979    -0.7398     6.0309
H      3.9611    -1.7109     5.7406
H      4.5586    -2.8482     3.6237
H      2.9329    -3.0215     1.8076
72
{"conf": 21, "E": 120.81, "rms": -1.0, "geom": "OH", "total_charge": 0, "CA_charge": 1, "smiles": "C[C:1]#[6N:2]->[Mn+:3]1(<-[3C-:4]#[O+:5])(<-[4H-:6])(<-[5C-:7]#[O+:8])<-[1N@H:9]([CH2:10][CH2:11][P:12]([c:13]2[cH:14][cH:15][cH:16][cH:17][cH:18]2)[c:19]2[cH:20][cH:21][cH:22][cH:23][cH:24]2)[CH2:25][CH2:26][2P:27]->1([c:28]1[cH:29][cH:30][cH:31][cH:32][cH:33]1)[c:34]1[cH:35][cH:36][cH:37][cH:38][cH:39]1", "smiles3D": "C([C:1]#[6N:2]->[Mn+:3]1(<-[3C-:4]#[O+:5])(<-[4H-:6])(<-[5C-:7]#[O+:8])<-[1N@@:9]([C:10]([C:11]([P:12]([c:13]2[c:14]([H:48])[c:15]([H:49])[c:16]([H:50])[c:17]([H:51])[c:18]2[H:52])[c:19]2[c:20]([H:53])[c:21]([H:54])[c:22]([H:55])[c:23]([H:56])[c:24]2[H:57])([H:46])[H:47])([H:44])[H:45])([H:43])[C:25]([H:58])([H:59])[C:26]([H:60])([H:61])[2P:27]->1([c:28]1[c:29]([H:62])[c:30]([H:63])[c:31]([H:64])[c:32]([H:65])[c:33]1[H:66])[c:34]1[c:35]([H:67])[c:36]([H:68])[c:37]([H:69])[c:38]([H:70])[c:39]1[H:71])([H:40])([H:41])[H:42]", "smiles3Dx": "C([C:1]#[6N:2]->[Mn+:3]1(<-[3C-:4]#[O+:5])(<-[4H-:6])(<-[5C-:7]#[O+:8])<-[1N@@:9]([C:10]([C:11]([P:12]([c:13]2[c:14]([H:48])[c:15]([H:49])[c:16]([H:50])[c:17]([H:51])[c:18]2[H:52])[c:19]2[c:20]([H:53])[c:21]([H:54])[c:22]([H:55])[c:23]([H:56])[c:24]2[H:57])([H:46])[H:47])([H:44])[H:45])([H:43])[C:25]([H:58])([H:59])[C:26]([H:60])([H:61])[2P:27]->1([c:28]1[c:29]([H:62])[c:30]([H:63])[c:31]([H:64])[c:32]([H:65])[c:33]1[H:66])[c:34]1[c:35]([H:67])[c:36]([H:68])[c:37]([H:69])[c:38]([H:70])[c:39]1[H:71])([H:40])([H:41])[H:42]", "dummies": []}
C     -2.6947    -3.0184    -2.8995
C     -1.9190    -2.1244    -2.0399
N     -1.2573    -1.3778    -1.3235
Mn     0.0000     0.0000     0.0000
C      0.1731     1.4506    -1.7689
O      0.2670     2.2126    -2.6991
H     -1.4776     0.8990     0.6270
C     -0.2097    -1.4906     1.7257
O     -0.3182    -2.2754     2.6340
N      1.5349     1.1626     1.2781
C      0.9993     2.3411     1.8309
C      0.4404     3.3397     0.8081
P     -0.0974     4.9249     1.6548
C     -1.1077     5.7541     0.3431
C     -0.7445     5.6692    -1.0106
C     -1.5013     6.3282    -1.9852
C     -2.6119     7.0904    -1.6147
C     -2.9606     7.2065    -0.2667
C     -2.2035     6.5520     0.7100
C     -1.4303     4.2369     2.7346
C     -2.5444     3.5779     2.1889
C     -3.5058     3.0081     3.0308
C     -3.3570     3.0885     4.4194
C     -2.2484     3.7391     4.9658
C     -1.2860     4.3108     4.1268
C      2.7451     1.3094     0.5396
C      3.4258    -0.0453     0.1655
P      2.2612    -1.0784    -0.7269
C      2.5680    -2.7556    -0.2010
C      1.4980    -3.6500    -0.0635
C      1.7301    -4.9703     0.3339
C      3.0347    -5.4080     0.5809
C      4.1089    -4.5268     0.4158
C      3.8790    -3.2053     0.0190
C      2.6883    -0.9988    -2.4603
C      2.5389    -2.1348    -3.2735
C      2.8431    -2.0705    -4.6375
C      3.2854    -0.8707    -5.2008
C      3.4213     0.2675    -4.4023
C      3.1214     0.2079    -3.0368
H     -2.3775    -2.8801    -3.9534
H     -2.5176    -4.0707    -2.5945
H     -3.7739    -2.7830    -2.8031
H      1.7316     0.6141     1.9881
H      1.7836     2.8535     2.4378
H      0.1723     2.0468     2.5181
H     -0.4344     2.9072     0.2929
H      1.2170     3.5985     0.0649
H      0.1205     5.0984    -1.3196
H     -1.2231     6.2508    -3.0279
H     -3.1952     7.5985    -2.3713
H     -3.8125     7.8102     0.0237
H     -2.4762     6.6638     1.7509
H     -2.6662     3.4998     1.1161
H     -4.3622     2.4992     2.6084
H     -4.0982     2.6458     5.0712
H     -2.1317     3.7918     6.0392
H     -0.4225     4.8003     4.5591
H      3.4720     1.9075     1.1342
H      2.5303     1.8598    -0.3954
H      3.7377    -0.5617     1.0966
H      4.3214     0.1445    -0.4619
H      0.4868    -3.3305    -0.2704
H      0.8987    -5.6547     0.4482
H      3.2116    -6.4309     0.8932
H      5.1200    -4.8692     0.5978
H      4.7219    -2.5408    -0.1171
H      2.1792    -3.0691    -2.8639
H      2.7293    -2.9499    -5.2610
H      3.5206    -0.8233    -6.2568
H      3.7575     1.1974    -4.8438
H      3.2223     1.1052    -2.4453
72
{"conf": 22, "E": 265.66, "rms": -1.0, "geom": "OH", "total_charge": 0, "CA_charge": 1, "smiles": "C[C:1]#[6N:2]->[Mn+:3]1(<-[3C-:4]#[O+:5])(<-[4H-:6])(<-[5C-:7]#[O+:8])<-[1N@H:9]([CH2:10][CH2:11][P:12]([c:13]2[cH:14][cH:15][cH:16][cH:17][cH:18]2)[c:19]2[cH:20][cH:21][cH:22][cH:23][cH:24]2)[CH2:25][CH2:26][2P:27]->1([c:28]1[cH:29][cH:30][cH:31][cH:32][cH:33]1)[c:34]1[cH:35][cH:36][cH:37][cH:38][cH:39]1", "smiles3D": "C([C:1]#[6N:2]->[Mn+:3]1(<-[3C-:4]#[O+:5])(<-[4H-:6])(<-[5C-:7]#[O+:8])<-[1N@@:9]([C:10]([C:11]([P:12]([c:13]2[c:14]([H:48])[c:15]([H:49])[c:16]([H:50])[c:17]([H:51])[c:18]2[H:52])[c:19]2[c:20]([H:53])[c:21]([H:54])[c:22]([H:55])[c:23]([H:56])[c:24]2[H:57])([H:46])[H:47])([H:44])[H:45])([H:43])[C:25]([H:58])([H:59])[C:26]([H:60])([H:61])[2P:27]->1([c:28]1[c:29]([H:62])[c:30]([H:63])[c:31]([H:64])[c:32]([H:65])[c:33]1[H:66])[c:34]1[c:35]([H:67])[c:36]([H:68])[c:37]([H:69])[c:38]([H:70])[c:39]1[H:71])([H:40])([H:41])[H:42]", "smiles3Dx": "C([C:1]#[6N:2]->[Mn+:3]1(<-[3C-:4]#[O+:5])(<-[4H-:6])(<-[5C-:7]#[O+:8])<-[1N@@:9]([C:10]([C:11]([P:12]([c:13]2[c:14]([H:48])[c:15]([H:49])[c:16]([H:50])[c:17]([H:51])[c:18]2[H:52])[c:19]2[c:20]([H:53])[c:21]([H:54])[c:22]([H:55])[c:23]([H:56])[c:24]2[H:57])([H:46])[H:47])([H:44])[H:45])([H:43])[C:25]([H:58])([H:59])[C:26]([H:60])([H:61])[2P:27]->1([c:28]1[c:29]([H:62])[c:30]([H:63])[c:31]([H:64])[c:32]([H:65])[c:33]1[H:66])[c:34]1[c:35]([H:67])[c:36]([H:68])[c:37]([H:69])[c:38]([H:70])[c:39]1[H:71])([H:40])([H:41])[H:42]", "dummies": []}
C      3.6621    -2.4188    -0.4683
C      2.3504    -2.2889    -0.0426
N      1.3230    -1.7169     0.0747
Mn     0.0000     0.0000     0.0000
C      0.7750     0.6451     2.2988
O      0.9453     1.0362     3.4623
H      1.4167     0.8884    -0.6960
C     -0.7548    -0.6254    -2.2276
O     -1.3043    -0.8540    -3.3120
N     -1.4490     1.7785    -0.0607
C     -0.7869     2.9637     0.3685
C      0.2982     3.4884    -0.6047
P      1.5477     4.6781     0.2598
C      3.1442     3.7261     0.2264
C      4.0866     4.0561    -0.7631
C      5.3059     3.3730    -0.8386
C      5.5821     2.3460     0.0641
C      4.6771     2.0552     1.0896
C      3.4415     2.7106     1.1526
C      1.0803     4.8677     2.0527
C      2.0393     4.7969     3.0800
C      1.6359     4.8131     4.4185
C      0.2757     4.9347     4.7425
C     -0.6599     5.1613     3.7212
C     -0.2358     5.2293     2.3961
C     -2.4186     1.3441     0.8928
C     -3.1107    -0.0341     0.5958
P     -1.9009    -1.3110     0.9653
C     -2.3076    -2.8741     0.1578
C     -1.6934    -4.0507     0.6356
C     -1.7446    -5.2403    -0.1527
C     -2.2555    -5.1505    -1.4462
C     -2.9009    -4.0364    -1.9088
C     -2.8565    -2.8502    -1.1351
C     -1.7740    -1.5693     2.7637
C     -0.5145    -1.9740     3.2628
C     -0.2348    -1.7555     4.6291
C     -1.1906    -1.2300     5.4393
C     -2.4780    -0.9063     4.9953
C     -2.7475    -1.0394     3.6097
H      3.9117    -1.3375    -0.3903
H      4.2776    -3.0796     0.2374
H      3.5434    -2.6249    -1.5678
H     -1.8241     1.8735    -0.8986
H     -1.5655     3.7596     0.5003
H     -0.3041     2.8057     1.3575
H      0.8803     2.7361    -1.1650
H     -0.1681     4.0257    -1.3941
H      3.8656     4.7989    -1.5242
H      6.0063     3.5782    -1.6472
H      6.4970     1.7652    -0.0282
H      4.9577     1.3381     1.8553
H      2.7790     2.4882     1.9820
H      3.0988     4.6752     2.8748
H      2.3749     4.7269     5.2193
H     -0.0513     4.8893     5.7768
H     -1.6954     5.3693     3.9685
H     -0.9460     5.4940     1.6245
H     -3.2318     2.1419     1.0644
H     -1.8860     1.2416     1.8892
H     -4.0457    -0.1745     1.1342
H     -3.2756    -0.0872    -0.5050
H     -1.2418    -4.1060     1.5758
H     -1.3272    -6.1571     0.2454
H     -2.1885    -6.0637    -2.1090
H     -3.3189    -3.9906    -2.9237
H     -3.2859    -1.9752    -1.5664
H      0.2886    -2.2561     2.6006
H      0.7755    -1.9562     4.9912
H     -0.9776    -1.0634     6.5213
H     -3.2330    -0.5235     5.6367
H     -3.6715    -0.6477     3.2377
72
{"conf": 23, "E": 124.74, "rms": -1.0, "geom": "OH", "total_charge": 0, "CA_charge": 1, "smiles": "C[C:1]#[6N:2]->[Mn+:3]1(<-[3C-:4]#[O+:5])(<-[4H-:6])(<-[5C-:7]#[O+:8])<-[1N@H:9]([CH2:10][CH2:11][P:12]([c:13]2[cH:14][cH:15][cH:16][cH:17][cH:18]2)[c:19]2[cH:20][cH:21][cH:22][cH:23][cH:24]2)[CH2:25][CH2:26][2P:27]->1([c:28]1[cH:29][cH:30][cH:31][cH:32][cH:33]1)[c:34]1[cH:35][cH:36][cH:37][cH:38][cH:39]1", "smiles3D": "C([C:1]#[6N:2]->[Mn+:3]1(<-[3C-:4]#[O+:5])(<-[4H-:6])(<-[5C-:7]#[O+:8])<-[1N@@:9]([C:10]([C:11]([P:12]([c:13]2[c:14]([H:48])[c:15]([H:49])[c:16]([H:50])[c:17]([H:51])[c:18]2[H:52])[c:19]2[c:20]([H:53])[c:21]([H:54])[c:22]([H:55])[c:23]([H:56])[c:24]2[H:57])([H:46])[H:47])([H:44])[H:45])([H:43])[C:25]([H:58])([H:59])[C:26]([H:60])([H:61])[2P:27]->1([c:28]1[c:29]([H:62])[c:30]([H:63])[c:31]([H:64])[c:32]([H:65])[c:33]1[H:66])[c:34]1[c:35]([H:67])[c:36]([H:68])[c:37]([H:69])[c:38]([H:70])[c:39]1[H:71])([H:40])([H:41])[H:42]", "smiles3Dx": "C([C:1]#[6N:2]->[Mn+:3]1(<-[3C-:4]#[O+:5])(<-[4H-:6])(<-[5C-:7]#[O+:8])<-[1N@@:9]([C:10]([C:11]([P:12]([c:13]2[c:14]([H:48])[c:15]([H:49])[c:16]([H:50])[c:17]([H:51])[c:18]2[H:52])[c:19]2[c:20]([H:53])[c:21]([H:54])[c:22]([H:55])[c:23]([H:56])[c:24]2[H:57])([H:46])[H:47])([H:44])[H:45])([H:43])[C:25]([H:58])([H:59])[C:26]([H:60])([H:61])[2P:27]->1([c:28]1[c:29]([H:62])[c:30]([H:63])[c:31]([H:64])[c:32]([H:65])[c:33]1[H:66])[c:34]1[c:35]([H:67])[c:36]([H:68])[c:37]([H:69])[c:38]([H:70])[c:39]1[H:71])([H:40])([H:41])[H:42]", "dummies": []}
C     -3.2453    -3.5909    -1.1611
C     -2.2971    -2.5346    -0.8136
N     -1.4966    -1.6486    -0.5237
Mn     0.0000     0.0000     0.0000
C     -1.3490     1.5266    -1.0518
O     -2.0519     2.3307    -1.6136
H     -0.8472     0.3752     1.5925
C      1.2826    -1.5461     1.0993
O      1.9532    -2.3620     1.6829
N      1.6637     1.5834     0.2461
C      1.2072     2.5608     1.1435
C      2.3450     3.3774     1.7855
P      1.7043     4.4708     3.1732
C      3.2589     4.9582     4.0544
C      3.2239     5.2133     5.4356
C      4.3813     5.6165     6.1101
C      5.5738     5.7999     5.4055
C      5.6105     5.5780     4.0264
C      4.4539     5.1756     3.3486
C      1.0682     3.1893     4.3448
C      1.8808     2.1289     4.7797
C      1.3677     1.1678     5.6553
C      0.0461     1.2623     6.1031
C     -0.7622     2.3200     5.6790
C     -0.2535     3.2799     4.7985
C      2.0334     2.0816    -1.0425
C      2.5770     0.9946    -2.0144
P      1.3387    -0.2852    -2.2254
C      2.2645    -1.7920    -2.5138
C      2.1878    -2.4727    -3.7443
C      2.9310    -3.6389    -3.9516
C      3.7728    -4.1218    -2.9471
C      3.8835    -3.4319    -1.7374
C      3.1436    -2.2653    -1.5265
C      0.3444     0.0612    -3.6768
C      0.4266     1.2952    -4.3557
C     -0.4232     1.5572    -5.4376
C     -1.3784     0.6134    -5.8276
C     -1.5002    -0.5894    -5.1270
C     -0.6531    -0.8584    -4.0496
H     -4.2071    -3.4153    -0.6343
H     -3.4121    -3.5909    -2.2590
H     -2.8290    -4.5713    -0.8508
H      2.3855     1.1525     0.6095
H      0.5022     3.2542     0.6340
H      0.6547     2.0367     1.9458
H      2.8070     4.0281     1.0162
H      3.1235     2.6898     2.1770
H      2.3063     5.0889     5.9922
H      4.3498     5.8012     7.1746
H      6.4691     6.1153     5.9263
H      6.5307     5.7374     3.4789
H      4.5017     5.0375     2.2765
H      2.9086     2.0496     4.4493
H      1.9951     0.3496     5.9920
H     -0.3493     0.5201     6.7888
H     -1.7839     2.3959     6.0285
H     -0.8889     4.0946     4.4699
H      2.8248     2.8531    -0.9245
H      1.1492     2.5637    -1.5141
H      2.8437     1.4478    -2.9887
H      3.4913     0.5466    -1.5726
H      1.5878    -2.1088    -4.5635
H      2.8657    -4.1640    -4.8985
H      4.3483    -5.0244    -3.1096
H      4.5545    -3.7937    -0.9678
H      3.2800    -1.7217    -0.6030
H      1.1078     2.0766    -4.0545
H     -0.3592     2.5002    -5.9611
H     -2.0379     0.8214    -6.6583
H     -2.2535    -1.3111    -5.4147
H     -0.7669    -1.7910    -3.5104
72
{"conf": 24, "E": 276.21, "rms": -1.0, "geom": "OH", "total_charge": 0, "CA_charge": 1, "smiles": "C[C:1]#[6N:2]->[Mn+:3]1(<-[3C-:4]#[O+:5])(<-[4H-:6])(<-[5C-:7]#[O+:8])<-[1N@H:9]([CH2:10][CH2:11][P:12]([c:13]2[cH:14][cH:15][cH:16][cH:17][cH:18]2)[c:19]2[cH:20][cH:21][cH:22][cH:23][cH:24]2)[CH2:25][CH2:26][2P:27]->1([c:28]1[cH:29][cH:30][cH:31][cH:32][cH:33]1)[c:34]1[cH:35][cH:36][cH:37][cH:38][cH:39]1", "smiles3D": "C([C:1]#[6N:2]->[Mn+:3]1(<-[3C-:4]#[O+:5])(<-[4H-:6])(<-[5C-:7]#[O+:8])<-[1N@@:9]([C:10]([C:11]([P:12]([c:13]2[c:14]([H:48])[c:15]([H:49])[c:16]([H:50])[c:17]([H:51])[c:18]2[H:52])[c:19]2[c:20]([H:53])[c:21]([H:54])[c:22]([H:55])[c:23]([H:56])[c:24]2[H:57])([H:46])[H:47])([H:44])[H:45])([H:43])[C:25]([H:58])([H:59])[C:26]([H:60])([H:61])[2P:27]->1([c:28]1[c:29]([H:62])[c:30]([H:63])[c:31]([H:64])[c:32]([H:65])[c:33]1[H:66])[c:34]1[c:35]([H:67])[c:36]([H:68])[c:37]([H:69])[c:38]([H:70])[c:39]1[H:71])([H:40])([H:41])[H:42]", "smiles3Dx": "C([C:1]#[6N:2]->[Mn+:3]1(<-[3C-:4]#[O+:5])(<-[4H-:6])(<-[5C-:7]#[O+:8])<-[1N@@:9]([C:10]([C:11]([P:12]([c:13]2[c:14]([H:48])[c:15]([H:49])[c:16]([H:50])[c:17]([H:51])[c:18]2[H:52])[c:19]2[c:20]([H:53])[c:21]([H:54])[c:22]([H:55])[c:23]([H:56])[c:24]2[H:57])([H:46])[H:47])([H:44])[H:45])([H:43])[C:25]([H:58])([H:59])[C:26]([H:60])([H:61])[2P:27]->1([c:28]1[c:29]([H:62])[c:30]([H:63])[c:31]([H:64])[c:32]([H:65])[c:33]1[H:66])[c:34]1[c:35]([H:67])[c:36]([H:68])[c:37]([H:69])[c:38]([H:70])[c:39]1[H:71])([H:40])([H:41])[H:42]", "dummies": []}
C      0.4108    -3.2428    -3.2099
C     -0.3478    -2.5020    -2.1989
N     -0.5884    -1.6776    -1.3337
Mn     0.0000     0.0000     0.0000
C      0.8321     0.6562    -1.8563
O      1.2839     0.7460    -2.9511
H     -1.4312     1.0246    -0.3855
C     -1.0629    -0.8409     1.6596
O     -1.6060    -1.2061     2.6350
N      1.0302     1.4379     1.4796
C      1.2506     2.6730     0.7538
C      2.5551     3.4581     0.9081
P      2.6529     4.4957     2.4253
C      4.2811     4.2542     3.2558
C      4.9495     3.0208     3.2861
C      6.0285     2.8207     4.1610
C      6.4439     3.8548     4.9850
C      5.8733     5.1252     4.8559
C      4.8188     5.3288     3.9547
C      1.3270     4.1567     3.6619
C      0.0509     4.7294     3.4548
C     -0.9629     4.5590     4.3960
C     -0.7056     3.9024     5.5790
C      0.5479     3.3602     5.8371
C      1.5800     3.5240     4.9020
C      2.2377     0.7656     2.0731
C      2.1874    -0.7500     2.1820
P      2.0700    -1.4301     0.5461
C      3.6623    -0.9056    -0.1851
C      3.7129     0.1927    -1.0253
C      4.9371     0.5350    -1.6569
C      6.1169    -0.1044    -1.2257
C      6.0584    -1.0139    -0.1753
C      4.8184    -1.4799     0.2931
C      1.9141    -3.1567     0.5486
C      1.0558    -3.8086     1.4387
C      0.9721    -5.2016     1.4509
C      1.6657    -5.9584     0.4816
C      2.4201    -5.3007    -0.4795
C      2.5196    -3.9084    -0.5176
H      0.0013    -3.1161    -4.1953
H      0.5291    -4.3050    -3.0068
H      1.4386    -2.8373    -3.2326
H      0.4076     1.5144     2.1442
H      1.0881     2.4992    -0.3141
H      0.4073     3.3693     1.0547
H      3.4846     2.8911     0.7901
H      2.5885     4.1807     0.0483
H      4.6507     2.2186     2.6608
H      6.5262     1.8552     4.2117
H      7.1713     3.6723     5.7657
H      6.2045     5.9262     5.4873
H      4.3931     6.3135     3.8718
H     -0.1596     5.2671     2.5565
H     -1.9374     4.9811     4.2131
H     -1.5168     3.7495     6.2898
H      0.7261     2.8620     6.7720
H      2.5526     3.1261     5.1271
H      2.3699     1.1729     3.0669
H      3.1288     0.9904     1.4764
H      1.3159    -1.0639     2.7820
H      3.1005    -1.1478     2.6555
H      2.9525     0.8987    -1.1244
H      4.9791     1.3151    -2.3737
H      7.0764     0.2289    -1.6152
H      6.9805    -1.3698     0.2791
H      4.7617    -2.1787     1.0758
H      0.5214    -3.2367     2.1767
H      0.3932    -5.6963     2.1658
H      1.6340    -7.0134     0.5278
H      2.8690    -5.8702    -1.2602
H      3.0545    -3.4371    -1.2870
72
{"conf": 25, "E": 713.41, "rms": -1.0, "geom": "OH", "total_charge": 0, "CA_charge": 1, "smiles": "C[C:1]#[6N:2]->[Mn+:3]1(<-[3C-:4]#[O+:5])(<-[4H-:6])(<-[5C-:7]#[O+:8])<-[1N@H:9]([CH2:10][CH2:11][P:12]([c:13]2[cH:14][cH:15][cH:16][cH:17][cH:18]2)[c:19]2[cH:20][cH:21][cH:22][cH:23][cH:24]2)[CH2:25][CH2:26][2P:27]->1([c:28]1[cH:29][cH:30][cH:31][cH:32][cH:33]1)[c:34]1[cH:35][cH:36][cH:37][cH:38][cH:39]1", "smiles3D": "C([C:1]#[6N:2]->[Mn+:3]1(<-[3C-:4]#[O+:5])(<-[4H-:6])(<-[5C-:7]#[O+:8])<-[1N@@:9]([C:10]([C:11]([P:12]([c:13]2[c:14]([H:48])[c:15]([H:49])[c:16]([H:50])[c:17]([H:51])[c:18]2[H:52])[c:19]2[c:20]([H:53])[c:21]([H:54])[c:22]([H:55])[c:23]([H:56])[c:24]2[H:57])([H:46])[H:47])([H:44])[H:45])([H:43])[C:25]([H:58])([H:59])[C:26]([H:60])([H:61])[2P:27]->1([c:28]1[c:29]([H:62])[c:30]([H:63])[c:31]([H:64])[c:32]([H:65])[c:33]1[H:66])[c:34]1[c:35]([H:67])[c:36]([H:68])[c:37]([H:69])[c:38]([H:70])[c:39]1[H:71])([H:40])([H:41])[H:42]", "smiles3Dx": "C([C:1]#[6N:2]->[Mn+:3]1(<-[3C-:4]#[O+:5])(<-[4H-:6])(<-[5C-:7]#[O+:8])<-[1N@@:9]([C:10]([C:11]([P:12]([c:13]2[c:14]([H:48])[c:15]([H:49])[c:16]([H:50])[c:17]([H:51])[c:18]2[H:52])[c:19]2[c:20]([H:53])[c:21]([H:54])[c:22]([H:55])[c:23]([H:56])[c:24]2[H:57])([H:46])[H:47])([H:44])[H:45])([H:43])[C:25]([H:58])([H:59])[C:26]([H:60])([H:61])[2P:27]->1([c:28]1[c:29]([H:62])[c:30]([H:63])[c:31]([H:64])[c:32]([H:65])[c:33]1[H:66])[c:34]1[c:35]([H:67])[c:36]([H:68])[c:37]([H:69])[c:38]([H:70])[c:39]1[H:71])([H:40])([H:41])[H:42]", "dummies": []}
C     -2.9801     1.7487     3.4040
C     -2.3829     1.2750     2.1868
N     -1.7098     0.8373     1.2396
Mn     0.0000     0.0000     0.0000
C     -1.2455    -1.9687     0.0039
O     -1.8910    -2.9480     0.0972
H     -0.4694     0.2458    -1.9752
C      0.6546     2.3133    -0.3275
O      0.9362     3.4797    -0.5771
N      2.2981    -0.0676     0.4160
C      2.5810    -1.1522    -0.6386
C      2.0247    -2.6127    -0.6077
P      1.0186    -3.2833    -2.1284
C      1.0617    -2.4112    -3.7039
C      2.1843    -2.4991    -4.5387
C      2.2743    -1.6815    -5.6705
C      1.2191    -0.8239    -5.9986
C      0.0627    -0.7918    -5.2096
C     -0.0301    -1.6017    -4.0681
C      1.2945    -5.1022    -2.2892
C      0.2315    -5.9771    -1.9859
C      0.5059    -7.2166    -1.3987
C      1.8492    -7.5385    -1.1063
C      2.9141    -6.7368    -1.5625
C      2.6215    -5.5471    -2.2155
C      2.6801     0.5370     1.9070
C      1.2931     0.3760     2.1064
P      0.8645    -1.3719     2.1229
C     -0.3652    -1.7172     3.3426
C     -1.0798    -2.9793     3.2223
C     -2.0936    -3.3123     4.2065
C     -2.4084    -2.3826     5.1726
C     -1.7754    -1.1681     5.3427
C     -0.6792    -0.8528     4.4470
C      2.3505    -2.4579     2.4220
C      2.1762    -3.8027     2.9061
C      3.1927    -4.8262     2.5997
C      4.3780    -4.4578     1.9945
C      4.6457    -3.0885     1.7104
C      3.6904    -2.1499     1.9820
H     -3.6167     2.6716     3.2887
H     -2.1059     1.9778     4.0338
H     -3.5255     0.8907     3.8426
H      2.6187     0.6268    -0.0094
H      3.6251    -1.1610    -0.8500
H      2.2373    -0.6304    -1.5430
H      2.7795    -3.3302    -0.2760
H      1.4062    -2.8326     0.2349
H      2.9516    -3.2198    -4.3251
H      3.1536    -1.7243    -6.2881
H      1.3532    -0.0916    -6.7886
H     -0.7437    -0.1290    -5.4750
H     -0.9544    -1.6499    -3.5113
H     -0.7773    -5.7092    -2.2806
H     -0.2950    -7.9161    -1.1267
H      2.0803    -8.3890    -0.4694
H      3.9552    -7.0147    -1.3810
H      3.4104    -4.9050    -2.5781
H      3.1517     0.0546     2.9204
H      2.9257     1.7341     2.0094
H      0.8897     0.6176     1.0657
H      0.8362     0.9316     2.9030
H     -0.8135    -3.5358     2.3798
H     -2.5643    -4.2680     4.1182
H     -3.2597    -2.6529     5.8703
H     -2.0675    -0.4393     6.1220
H     -0.0978     0.0324     4.6011
H      1.3099    -4.1450     3.4388
H      2.9326    -5.8089     2.7957
H      5.1046    -5.2388     1.6270
H      5.6024    -2.8196     1.3258
H      4.1889    -1.2081     1.8769
72
{"conf": 26, "E": 295.93, "rms": -1.0, "geom": "OH", "total_charge": 0, "CA_charge": 1, "smiles": "C[C:1]#[6N:2]->[Mn+:3]1(<-[3C-:4]#[O+:5])(<-[4H-:6])(<-[5C-:7]#[O+:8])<-[1N@H:9]([CH2:10][CH2:11][P:12]([c:13]2[cH:14][cH:15][cH:16][cH:17][cH:18]2)[c:19]2[cH:20][cH:21][cH:22][cH:23][cH:24]2)[CH2:25][CH2:26][2P:27]->1([c:28]1[cH:29][cH:30][cH:31][cH:32][cH:33]1)[c:34]1[cH:35][cH:36][cH:37][cH:38][cH:39]1", "smiles3D": "C([C:1]#[6N:2]->[Mn+:3]1(<-[3C-:4]#[O+:5])(<-[4H-:6])(<-[5C-:7]#[O+:8])<-[1N@@:9]([C:10]([C:11]([P:12]([c:13]2[c:14]([H:48])[c:15]([H:49])[c:16]([H:50])[c:17]([H:51])[c:18]2[H:52])[c:19]2[c:20]([H:53])[c:21]([H:54])[c:22]([H:55])[c:23]([H:56])[c:24]2[H:57])([H:46])[H:47])([H:44])[H:45])([H:43])[C:25]([H:58])([H:59])[C:26]([H:60])([H:61])[2P:27]->1([c:28]1[c:29]([H:62])[c:30]([H:63])[c:31]([H:64])[c:32]([H:65])[c:33]1[H:66])[c:34]1[c:35]([H:67])[c:36]([H:68])[c:37]([H:69])[c:38]([H:70])[c:39]1[H:71])([H:40])([H:41])[H:42]", "smiles3Dx": "C([C:1]#[6N:2]->[Mn+:3]1(<-[3C-:4]#[O+:5])(<-[4H-:6])(<-[5C-:7]#[O+:8])<-[1N@@:9]([C:10]([C:11]([P:12]([c:13]2[c:14]([H:48])[c:15]([H:49])[c:16]([H:50])[c:17]([H:51])[c:18]2[H:52])[c:19]2[c:20]([H:53])[c:21]([H:54])[c:22]([H:55])[c:23]([H:56])[c:24]2[H:57])([H:46])[H:47])([H:44])[H:45])([H:43])[C:25]([H:58])([H:59])[C:26]([H:60])([H:61])[2P:27]->1([c:28]1[c:29]([H:62])[c:30]([H:63])[c:31]([H:64])[c:32]([H:65])[c:33]1[H:66])[c:34]1[c:35]([H:67])[c:36]([H:68])[c:37]([H:69])[c:38]([H:70])[c:39]1[H:71])([H:40])([H:41])[H:42]", "dummies": []}
C      3.6008    -2.1009     1.9752
C      2.7774    -1.5905     0.9451
N      1.8497    -1.1717     0.3247
Mn     0.0000     0.0000     0.0000
C      1.0702     1.4282    -1.7860
O      1.4695     2.2879    -2.5119
H     -0.8057    -0.9768    -1.2822
C     -1.0693    -1.3992     1.7638
O     -1.6106    -1.9250     2.7137
N     -1.5730     1.6000     0.4125
C     -2.7909     1.1175    -0.1562
C     -3.1440     1.6047    -1.5326
P     -3.6280     0.2276    -2.8654
C     -3.5962    -1.3910    -1.9113
C     -4.5782    -1.5976    -0.9229
C     -4.4331    -2.6673    -0.0368
C     -3.4858    -3.6774    -0.2948
C     -2.6414    -3.5700    -1.3994
C     -2.6979    -2.4440    -2.2071
C     -2.2268     0.1538    -4.0820
C     -2.1931    -0.9673    -4.8917
C     -1.0282    -1.2954    -5.5855
C      0.0548    -0.4102    -5.6007
C     -0.0701     0.8300    -4.9823
C     -1.1990     1.1227    -4.2020
C     -1.0017     2.8853     0.2402
C      0.3350     3.1367     1.0589
P      0.9204     1.5424     1.8021
C      2.6812     1.6467     2.0155
C      3.2990     1.2127     3.2548
C      4.6888     1.1656     3.4097
C      5.4799     1.6452     2.3536
C      4.9384     2.0481     1.1523
C      3.5605     1.9518     0.9412
C      0.1970     1.4228     3.3676
C     -0.3897     2.5043     4.1255
C     -1.0083     2.3021     5.3480
C     -1.0870     0.9619     5.8577
C     -0.4942    -0.0753     5.1889
C      0.2697     0.1442     4.0707
H      4.4530    -1.3807     2.1683
H      2.8710    -1.9868     2.8225
H      3.8367    -3.1977     1.7922
H     -1.6825     1.5483     1.3012
H     -2.6909     0.0447    -0.1359
H     -3.6828     1.4454     0.5294
H     -3.9859     2.2853    -1.4507
H     -2.3605     2.1915    -1.9553
H     -5.3420    -0.8430    -0.7419
H     -5.0382    -2.7161     0.8491
H     -3.3589    -4.5013     0.3903
H     -1.9360    -4.3691    -1.6142
H     -1.8565    -2.3416    -2.8744
H     -3.0225    -1.6801    -4.8711
H     -0.9813    -2.2202    -6.1556
H      0.9704    -0.6582    -6.1391
H      0.7223     1.5572    -5.0745
H     -1.2187     2.0895    -3.7256
H     -0.7847     3.0694    -0.8335
H     -1.7809     3.6762     0.5148
H      1.1029     3.4222     0.3193
H      0.2740     3.9211     1.7994
H      2.7430     1.0085     4.1147
H      5.0952     0.7797     4.3285
H      6.5720     1.6725     2.5494
H      5.5981     2.3785     0.3354
H      3.1639     2.0845    -0.0584
H     -0.5006     3.4839     3.6791
H     -1.3718     3.1006     5.9024
H     -1.5463     0.8133     6.8057
H     -0.6485    -1.1061     5.5029
H      0.7683    -0.6659     3.5451
72
{"conf": 27, "E": 138.98, "rms": -1.0, "geom": "OH", "total_charge": 0, "CA_charge": 1, "smiles": "C[C:1]#[6N:2]->[Mn+:3]1(<-[3C-:4]#[O+:5])(<-[4H-:6])(<-[5C-:7]#[O+:8])<-[1N@H:9]([CH2:10][CH2:11][P:12]([c:13]2[cH:14][cH:15][cH:16][cH:17][cH:18]2)[c:19]2[cH:20][cH:21][cH:22][cH:23][cH:24]2)[CH2:25][CH2:26][2P:27]->1([c:28]1[cH:29][cH:30][cH:31][cH:32][cH:33]1)[c:34]1[cH:35][cH:36][cH:37][cH:38][cH:39]1", "smiles3D": "C([C:1]#[6N:2]->[Mn+:3]1(<-[3C-:4]#[O+:5])(<-[4H-:6])(<-[5C-:7]#[O+:8])<-[1N@@:9]([C:10]([C:11]([P:12]([c:13]2[c:14]([H:48])[c:15]([H:49])[c:16]([H:50])[c:17]([H:51])[c:18]2[H:52])[c:19]2[c:20]([H:53])[c:21]([H:54])[c:22]([H:55])[c:23]([H:56])[c:24]2[H:57])([H:46])[H:47])([H:44])[H:45])([H:43])[C:25]([H:58])([H:59])[C:26]([H:60])([H:61])[2P:27]->1([c:28]1[c:29]([H:62])[c:30]([H:63])[c:31]([H:64])[c:32]([H:65])[c:33]1[H:66])[c:34]1[c:35]([H:67])[c:36]([H:68])[c:37]([H:69])[c:38]([H:70])[c:39]1[H:71])([H:40])([H:41])[H:42]", "smiles3Dx": "C([C:1]#[6N:2]->[Mn+:3]1(<-[3C-:4]#[O+:5])(<-[4H-:6])(<-[5C-:7]#[O+:8])<-[1N@@:9]([C:10]([C:11]([P:12]([c:13]2[c:14]([H:48])[c:15]([H:49])[c:16]([H:50])[c:17]([H:51])[c:18]2[H:52])[c:19]2[c:20]([H:53])[c:21]([H:54])[c:22]([H:55])[c:23]([H:56])[c:24]2[H:57])([H:46])[H:47])([H:44])[H:45])([H:43])[C:25]([H:58])([H:59])[C:26]([H:60])([H:61])[2P:27]->1([c:28]1[c:29]([H:62])[c:30]([H:63])[c:31]([H:64])[c:32]([H:65])[c:33]1[H:66])[c:34]1[c:35]([H:67])[c:36]([H:68])[c:37]([H:69])[c:38]([H:70])[c:39]1[H:71])([H:40])([H:41])[H:42]", "dummies": []}
C     -2.9875     0.3581     3.9706
C     -2.1036     0.2577     2.8083
N     -1.3640     0.1726     1.8302
Mn     0.0000     0.0000     0.0000
C      1.4609     1.4296     1.0311
O      2.2243     2.1869     1.5784
H      0.8951    -1.4396     0.7137
C     -1.5114    -1.4400    -0.9472
O     -2.3057    -2.1964    -1.4500
N      1.1629    -0.0815    -2.0026
C      2.5687    -0.1353    -1.8536
C      3.2878     1.1706    -1.4435
P      4.7901     1.4790    -2.5284
C      5.6188     2.9683    -1.8211
C      6.9678     3.1829    -2.1330
C      7.6397     4.3043    -1.6393
C      6.9578     5.2363    -0.8524
C      5.6112     5.0338    -0.5424
C      4.9435     3.9012    -1.0183
C      4.0082     2.1639    -4.0516
C      3.2435     3.3410    -4.0186
C      2.6257     3.8160    -5.1827
C      2.7702     3.1135    -6.3824
C      3.5348     1.9434    -6.4230
C      4.1476     1.4711    -5.2586
C      0.6228     0.7999    -3.0238
C      0.0628     2.1998    -2.6133
P     -1.0471     2.0536    -1.2124
C     -2.7117     1.8812    -1.8315
C     -3.1828     2.7108    -2.8683
C     -4.5145     2.6112    -3.2962
C     -5.3844     1.7063    -2.6777
C     -4.9330     0.9192    -1.6136
C     -3.6076     1.0234    -1.1763
C     -1.0376     3.5988    -0.3138
C     -0.4619     4.7657    -0.8573
C     -0.4900     5.9625    -0.1316
C     -1.1168     6.0124     1.1188
C     -1.7206     4.8658     1.6461
C     -1.6793     3.6642     0.9323
H     -3.5927     1.2843     3.8957
H     -2.3771     0.3888     4.8961
H     -3.6631    -0.5207     4.0021
H      0.9543    -0.9273    -2.2984
H      2.7867    -0.9093    -1.0760
H      3.0038    -0.4993    -2.8193
H      2.6039     2.0310    -1.4603
H      3.6769     1.0546    -0.4103
H      7.5044     2.4758    -2.7533
H      8.6863     4.4600    -1.8820
H      7.4763     6.1115    -0.4791
H      5.0863     5.7544     0.0699
H      3.9075     3.7729    -0.7693
H      3.1130     3.8930    -3.1017
H      2.0253     4.7233    -5.1496
H      2.2848     3.4750    -7.2796
H      3.6422     1.4005    -7.3540
H      4.7207     0.5609    -5.2963
H      1.3987     0.9672    -3.8037
H     -0.2188     0.2591    -3.5250
H      0.8963     2.8696    -2.3493
H     -0.4750     2.6340    -3.4763
H     -2.5394     3.4540    -3.3322
H     -4.8714     3.2380    -4.1056
H     -6.4145     1.6368    -3.0106
H     -5.6207     0.2479    -1.1171
H     -3.2940     0.4454    -0.3151
H     -0.0100     4.7809    -1.8385
H     -0.0343     6.8594    -0.5338
H     -1.1452     6.9376     1.6777
H     -2.2166     4.9077     2.6109
H     -2.1622     2.7889     1.3428
72
{"conf": 28, "E": 249.18, "rms": -1.0, "geom": "OH", "total_charge": 0, "CA_charge": 1, "smiles": "C[C:1]#[6N:2]->[Mn+:3]1(<-[3C-:4]#[O+:5])(<-[4H-:6])(<-[5C-:7]#[O+:8])<-[1N@H:9]([CH2:10][CH2:11][P:12]([c:13]2[cH:14][cH:15][cH:16][cH:17][cH:18]2)[c:19]2[cH:20][cH:21][cH:22][cH:23][cH:24]2)[CH2:25][CH2:26][2P:27]->1([c:28]1[cH:29][cH:30][cH:31][cH:32][cH:33]1)[c:34]1[cH:35][cH:36][cH:37][cH:38][cH:39]1", "smiles3D": "C([C:1]#[6N:2]->[Mn+:3]1(<-[3C-:4]#[O+:5])(<-[4H-:6])(<-[5C-:7]#[O+:8])<-[1N@@:9]([C:10]([C:11]([P:12]([c:13]2[c:14]([H:48])[c:15]([H:49])[c:16]([H:50])[c:17]([H:51])[c:18]2[H:52])[c:19]2[c:20]([H:53])[c:21]([H:54])[c:22]([H:55])[c:23]([H:56])[c:24]2[H:57])([H:46])[H:47])([H:44])[H:45])([H:43])[C:25]([H:58])([H:59])[C:26]([H:60])([H:61])[2P:27]->1([c:28]1[c:29]([H:62])[c:30]([H:63])[c:31]([H:64])[c:32]([H:65])[c:33]1[H:66])[c:34]1[c:35]([H:67])[c:36]([H:68])[c:37]([H:69])[c:38]([H:70])[c:39]1[H:71])([H:40])([H:41])[H:42]", "smiles3Dx": "C([C:1]#[6N:2]->[Mn+:3]1(<-[3C-:4]#[O+:5])(<-[4H-:6])(<-[5C-:7]#[O+:8])<-[1N@@:9]([C:10]([C:11]([P:12]([c:13]2[c:14]([H:48])[c:15]([H:49])[c:16]([H:50])[c:17]([H:51])[c:18]2[H:52])[c:19]2[c:20]([H:53])[c:21]([H:54])[c:22]([H:55])[c:23]([H:56])[c:24]2[H:57])([H:46])[H:47])([H:44])[H:45])([H:43])[C:25]([H:58])([H:59])[C:26]([H:60])([H:61])[2P:27]->1([c:28]1[c:29]([H:62])[c:30]([H:63])[c:31]([H:64])[c:32]([H:65])[c:33]1[H:66])[c:34]1[c:35]([H:67])[c:36]([H:68])[c:37]([H:69])[c:38]([H:70])[c:39]1[H:71])([H:40])([H:41])[H:42]", "dummies": []}
C      2.7718    -3.5539    -0.9775
C      2.3910    -2.2214    -0.7513
N      1.6763    -1.2545    -0.5215
Mn     0.0000     0.0000     0.0000
C     -0.6101    -0.2794    -2.2089
O     -0.9008    -0.3984    -3.4037
H     -1.0344    -1.4080     0.3862
C      0.7542    -0.0810     2.1673
O      1.0619    -0.0107     3.3507
N     -1.6294     1.5590     0.7147
C     -2.7128     1.3629    -0.1794
C     -3.7380     0.4347     0.4333
P     -4.9652     1.2913     1.6642
C     -4.0375     1.8577     3.1357
C     -4.0546     3.2026     3.5355
C     -3.4688     3.5797     4.7612
C     -2.8227     2.6320     5.5464
C     -2.8472     1.2777     5.1753
C     -3.5527     0.8930     4.0173
C     -5.8457     2.7159     0.9304
C     -5.2669     3.7290     0.1627
C     -6.0566     4.6202    -0.5417
C     -7.4529     4.6672    -0.2873
C     -7.9957     3.7994     0.6537
C     -7.2176     2.8226     1.2479
C     -1.0520     2.9628     0.6776
C      0.4683     3.1105     0.9333
P      1.3284     2.2826    -0.3437
C      0.9427     3.3491    -1.7548
C      0.0467     2.9418    -2.6927
C     -0.3402     3.8169    -3.7314
C      0.0879     5.1478    -3.6988
C      0.9067     5.5959    -2.6755
C      1.3214     4.7007    -1.6511
C      3.1090     2.2535    -0.1364
C      3.8599     1.3892    -0.8937
C      5.2718     1.3170    -0.7259
C      5.9094     2.2155     0.1202
C      5.1613     3.1461     0.8329
C      3.7331     3.1823     0.7175
H      2.8693    -3.8116    -2.0368
H      1.8163    -4.0459    -0.6407
H      3.5433    -3.8801    -0.3082
H     -1.7954     1.3265     1.6531
H     -2.3763     0.9251    -1.1525
H     -3.2408     2.3220    -0.4656
H     -3.2729    -0.3938     0.9554
H     -4.3684     0.0316    -0.3685
H     -4.5392     3.9613     2.9454
H     -3.4681     4.6301     5.0510
H     -2.3406     2.9278     6.4649
H     -2.4901     0.5236     5.8654
H     -3.5579    -0.1492     3.7490
H     -4.1950     3.9105     0.1450
H     -5.6272     5.3177    -1.2512
H     -8.0621     5.3493    -0.8310
H     -9.0480     3.9241     0.9620
H     -7.6589     2.1053     1.9267
H     -1.2830     3.5577    -0.2709
H     -1.6493     3.4583     1.4885
H      0.7124     2.5845     1.9383
H      0.7139     4.1957     0.9499
H     -0.5053     2.0367    -2.5714
H     -1.0317     3.4529    -4.4665
H     -0.2450     5.8058    -4.4984
H      1.0896     6.6577    -2.5514
H      1.9544     5.0688    -0.8800
H      3.4294     0.7487    -1.6618
H      5.8476     0.5743    -1.2628
H      7.0074     2.1533     0.2481
H      5.6810     3.9074     1.4071
H      3.2118     3.8732     1.3235
72
{"conf": 29, "E": 156.85, "rms": -1.0, "geom": "OH", "total_charge": 0, "CA_charge": 1, "smiles": "C[C:1]#[6N:2]->[Mn+:3]1(<-[3C-:4]#[O+:5])(<-[4H-:6])(<-[5C-:7]#[O+:8])<-[1N@H:9]([CH2:10][CH2:11][P:12]([c:13]2[cH:14][cH:15][cH:16][cH:17][cH:18]2)[c:19]2[cH:20][cH:21][cH:22][cH:23][cH:24]2)[CH2:25][CH2:26][2P:27]->1([c:28]1[cH:29][cH:30][cH:31][cH:32][cH:33]1)[c:34]1[cH:35][cH:36][cH:37][cH:38][cH:39]1", "smiles3D": "C([C:1]#[6N:2]->[Mn+:3]1(<-[3C-:4]#[O+:5])(<-[4H-:6])(<-[5C-:7]#[O+:8])<-[1N@@:9]([C:10]([C:11]([P:12]([c:13]2[c:14]([H:48])[c:15]([H:49])[c:16]([H:50])[c:17]([H:51])[c:18]2[H:52])[c:19]2[c:20]([H:53])[c:21]([H:54])[c:22]([H:55])[c:23]([H:56])[c:24]2[H:57])([H:46])[H:47])([H:44])[H:45])([H:43])[C:25]([H:58])([H:59])[C:26]([H:60])([H:61])[2P:27]->1([c:28]1[c:29]([H:62])[c:30]([H:63])[c:31]([H:64])[c:32]([H:65])[c:33]1[H:66])[c:34]1[c:35]([H:67])[c:36]([H:68])[c:37]([H:69])[c:38]([H:70])[c:39]1[H:71])([H:40])([H:41])[H:42]", "smiles3Dx": "C([C:1]#[6N:2]->[Mn+:3]1(<-[3C-:4]#[O+:5])(<-[4H-:6])(<-[5C-:7]#[O+:8])<-[1N@@:9]([C:10]([C:11]([P:12]([c:13]2[c:14]([H:48])[c:15]([H:49])[c:16]([H:50])[c:17]([H:51])[c:18]2[H:52])[c:19]2[c:20]([H:53])[c:21]([H:54])[c:22]([H:55])[c:23]([H:56])[c:24]2[H:57])([H:46])[H:47])([H:44])[H:45])([H:43])[C:25]([H:58])([H:59])[C:26]([H:60])([H:61])[2P:27]->1([c:28]1[c:29]([H:62])[c:30]([H:63])[c:31]([H:64])[c:32]([H:65])[c:33]1[H:66])[c:34]1[c:35]([H:67])[c:36]([H:68])[c:37]([H:69])[c:38]([H:70])[c:39]1[H:71])([H:40])([H:41])[H:42]", "dummies": []}
C      3.4148    -0.5222     3.5875
C      2.4435    -0.3610     2.4969
N      1.6097    -0.2367     1.6021
Mn     0.0000     0.0000     0.0000
C      1.2064     1.7340    -0.9064
O      1.8516     2.6306    -1.3860
H      0.8204    -1.1560    -1.1770
C     -1.0605    -1.7887     0.9464
O     -1.6229    -2.7335     1.4419
N     -1.8591     0.3661    -1.3395
C     -1.6167     1.4631    -2.1760
C     -2.6007     1.6202    -3.3510
P     -3.1709     3.3867    -3.6246
C     -1.7906     4.6213    -3.5573
C     -1.1147     4.9539    -2.3702
C     -0.0917     5.9067    -2.3867
C      0.2802     6.5154    -3.5901
C     -0.3835     6.1839    -4.7734
C     -1.4118     5.2377    -4.7580
C     -4.5914     3.7580    -2.5087
C     -4.4431     4.4409    -1.2924
C     -5.5489     4.6520    -0.4637
C     -6.8155     4.1926    -0.8511
C     -6.9707     3.5306    -2.0727
C     -5.8646     3.3091    -2.8947
C     -3.0087     0.4841    -0.4779
C     -2.9844     1.6229     0.5879
P     -1.4070     1.6490     1.4491
C     -1.6932     1.1303     3.1366
C     -2.5634     0.0668     3.4141
C     -2.6779    -0.4235     4.7179
C     -1.9355     0.1509     5.7524
C     -1.0620     1.2084     5.4813
C     -0.9341     1.6975     4.1770
C     -0.9096     3.3676     1.5128
C      0.4495     3.7095     1.4721
C      0.8390     5.0522     1.4602
C     -0.1282     6.0575     1.5311
C     -1.4779     5.7262     1.6184
C     -1.8707     4.3857     1.6295
H      3.7738     0.4801     3.9146
H      2.9281    -1.0390     4.4459
H      4.2758    -1.1287     3.2321
H     -1.9661    -0.3801    -1.8571
H     -1.6211     2.3790    -1.5686
H     -0.6017     1.3425    -2.6067
H     -2.0979     1.2809    -4.2824
H     -3.4929     0.9793    -3.2314
H     -1.3669     4.5067    -1.4243
H      0.4187     6.1732    -1.4701
H      1.0777     7.2467    -3.6019
H     -0.1030     6.6604    -5.7033
H     -1.9156     4.9883    -5.6819
H     -3.4850     4.8090    -0.9698
H     -5.4319     5.1699     0.4798
H     -7.6720     4.3620    -0.2132
H     -7.9474     3.1829    -2.3791
H     -5.9969     2.7927    -3.8365
H     -3.9152     0.6236    -1.0978
H     -3.1205    -0.4765     0.0580
H     -3.8062     1.4689     1.3171
H     -3.1414     2.5916     0.0812
H     -3.1205    -0.4130     2.6233
H     -3.3381    -1.2534     4.9274
H     -2.0173    -0.2319     6.7614
H     -0.4642     1.6388     6.2804
H     -0.2297     2.4966     3.9868
H      1.2081     2.9354     1.4571
H      1.8905     5.3081     1.4137
H      0.1761     7.0994     1.5282
H     -2.2270     6.5082     1.6836
H     -2.9229     4.1520     1.7337
72
{"conf": 30, "E": 137.32, "rms": -1.0, "geom": "OH", "total_charge": 0, "CA_charge": 1, "smiles": "C[C:1]#[6N:2]->[Mn+:3]1(<-[3C-:4]#[O+:5])(<-[4H-:6])(<-[5C-:7]#[O+:8])<-[1N@H:9]([CH2:10][CH2:11][P:12]([c:13]2[cH:14][cH:15][cH:16][cH:17][cH:18]2)[c:19]2[cH:20][cH:21][cH:22][cH:23][cH:24]2)[CH2:25][CH2:26][2P:27]->1([c:28]1[cH:29][cH:30][cH:31][cH:32][cH:33]1)[c:34]1[cH:35][cH:36][cH:37][cH:38][cH:39]1", "smiles3D": "C([C:1]#[6N:2]->[Mn+:3]1(<-[3C-:4]#[O+:5])(<-[4H-:6])(<-[5C-:7]#[O+:8])<-[1N@@:9]([C:10]([C:11]([P:12]([c:13]2[c:14]([H:48])[c:15]([H:49])[c:16]([H:50])[c:17]([H:51])[c:18]2[H:52])[c:19]2[c:20]([H:53])[c:21]([H:54])[c:22]([H:55])[c:23]([H:56])[c:24]2[H:57])([H:46])[H:47])([H:44])[H:45])([H:43])[C:25]([H:58])([H:59])[C:26]([H:60])([H:61])[2P:27]->1([c:28]1[c:29]([H:62])[c:30]([H:63])[c:31]([H:64])[c:32]([H:65])[c:33]1[H:66])[c:34]1[c:35]([H:67])[c:36]([H:68])[c:37]([H:69])[c:38]([H:70])[c:39]1[H:71])([H:40])([H:41])[H:42]", "smiles3Dx": "C([C:1]#[6N:2]->[Mn+:3]1(<-[3C-:4]#[O+:5])(<-[4H-:6])(<-[5C-:7]#[O+:8])<-[1N@@:9]([C:10]([C:11]([P:12]([c:13]2[c:14]([H:48])[c:15]([H:49])[c:16]([H:50])[c:17]([H:51])[c:18]2[H:52])[c:19]2[c:20]([H:53])[c:21]([H:54])[c:22]([H:55])[c:23]([H:56])[c:24]2[H:57])([H:46])[H:47])([H:44])[H:45])([H:43])[C:25]([H:58])([H:59])[C:26]([H:60])([H:61])[2P:27]->1([c:28]1[c:29]([H:62])[c:30]([H:63])[c:31]([H:64])[c:32]([H:65])[c:33]1[H:66])[c:34]1[c:35]([H:67])[c:36]([H:68])[c:37]([H:69])[c:38]([H:70])[c:39]1[H:71])([H:40])([H:41])[H:42]", "dummies": []}
C      4.8144     0.0199    -1.2911
C      3.4044     0.0290    -0.8846
N      2.2183     0.0252    -0.5594
Mn     0.0000     0.0000     0.0000
C     -0.3011    -1.7090    -1.4962
O     -0.4619    -2.6135    -2.2789
H      0.2323    -1.2596     1.3265
C      0.3588     1.6357     1.5693
O      0.5492     2.4868     2.4042
N     -2.2658     0.2601     0.2879
C     -2.7471    -0.7624     1.1114
C     -4.1354    -0.4556     1.7294
P     -4.1337    -0.0757     3.5729
C     -3.1570    -1.4952     4.2590
C     -1.7979    -1.3863     4.5982
C     -1.1053    -2.4927     5.1084
C     -1.7447    -3.7289     5.2042
C     -3.0856    -3.8587     4.8236
C     -3.7896    -2.7397     4.3631
C     -3.1613     1.4814     3.8174
C     -3.1653     2.4945     2.8415
C     -2.4625     3.6883     3.0540
C     -1.8128     3.9058     4.2709
C     -1.8810     2.9454     5.2816
C     -2.5587     1.7424     5.0599
C     -2.8733     0.3457    -0.9999
C     -2.4485     1.6108    -1.8089
P     -0.6588     1.7617    -1.8226
C     -0.1265     1.4648    -3.5056
C      0.7337     2.3734    -4.1547
C      1.1138     2.1546    -5.4806
C      0.6519     1.0185    -6.1660
C     -0.1954     0.1063    -5.5292
C     -0.5900     0.3346    -4.2035
C     -0.3119     3.4751    -1.4575
C      0.8106     3.8150    -0.6889
C      1.0679     5.1571    -0.3829
C      0.2205     6.1597    -0.8657
C     -0.8739     5.8257    -1.6665
C     -1.1295     4.4892    -1.9794
H      4.9087    -0.4985    -2.2668
H      5.1729     1.0667    -1.3879
H      5.4173    -0.5159    -0.5281
H     -2.3713     1.0592     0.7160
H     -2.8043    -1.7141     0.5373
H     -2.0169    -0.9068     1.9232
H     -4.7920    -1.3368     1.5761
H     -4.6328     0.3866     1.2045
H     -1.2547    -0.4615     4.4579
H     -0.0656    -2.3965     5.3886
H     -1.2080    -4.5908     5.5742
H     -3.5728    -4.8156     4.8632
H     -4.8274    -2.8483     4.0673
H     -3.7182     2.3802     1.9255
H     -2.4279     4.4468     2.2792
H     -1.2775     4.8290     4.4369
H     -1.4034     3.1295     6.2395
H     -2.6209     1.0230     5.8589
H     -2.6038    -0.5534    -1.5866
H     -3.9797     0.3615    -0.9032
H     -2.8215     1.5251    -2.8624
H     -2.8993     2.5110    -1.3275
H      1.1078     3.2508    -3.6483
H      1.7592     2.8621    -5.9908
H      0.9412     0.8507    -7.1883
H     -0.5464    -0.7748    -6.0573
H     -1.2669    -0.3590    -3.7287
H      1.5081     3.0528    -0.3640
H      1.9273     5.4151     0.2224
H      0.4229     7.1893    -0.6273
H     -1.5087     6.6047    -2.0668
H     -1.9627     4.2466    -2.6331
72
{"conf": 31, "E": 224.72, "rms": -1.0, "geom": "OH", "total_charge": 0, "CA_charge": 1, "smiles": "C[C:1]#[6N:2]->[Mn+:3]1(<-[3C-:4]#[O+:5])(<-[4H-:6])(<-[5C-:7]#[O+:8])<-[1N@H:9]([CH2:10][CH2:11][P:12]([c:13]2[cH:14][cH:15][cH:16][cH:17][cH:18]2)[c:19]2[cH:20][cH:21][cH:22][cH:23][cH:24]2)[CH2:25][CH2:26][2P:27]->1([c:28]1[cH:29][cH:30][cH:31][cH:32][cH:33]1)[c:34]1[cH:35][cH:36][cH:37][cH:38][cH:39]1", "smiles3D": "C([C:1]#[6N:2]->[Mn+:3]1(<-[3C-:4]#[O+:5])(<-[4H-:6])(<-[5C-:7]#[O+:8])<-[1N@@:9]([C:10]([C:11]([P:12]([c:13]2[c:14]([H:48])[c:15]([H:49])[c:16]([H:50])[c:17]([H:51])[c:18]2[H:52])[c:19]2[c:20]([H:53])[c:21]([H:54])[c:22]([H:55])[c:23]([H:56])[c:24]2[H:57])([H:46])[H:47])([H:44])[H:45])([H:43])[C:25]([H:58])([H:59])[C:26]([H:60])([H:61])[2P:27]->1([c:28]1[c:29]([H:62])[c:30]([H:63])[c:31]([H:64])[c:32]([H:65])[c:33]1[H:66])[c:34]1[c:35]([H:67])[c:36]([H:68])[c:37]([H:69])[c:38]([H:70])[c:39]1[H:71])([H:40])([H:41])[H:42]", "smiles3Dx": "C([C:1]#[6N:2]->[Mn+:3]1(<-[3C-:4]#[O+:5])(<-[4H-:6])(<-[5C-:7]#[O+:8])<-[1N@@:9]([C:10]([C:11]([P:12]([c:13]2[c:14]([H:48])[c:15]([H:49])[c:16]([H:50])[c:17]([H:51])[c:18]2[H:52])[c:19]2[c:20]([H:53])[c:21]([H:54])[c:22]([H:55])[c:23]([H:56])[c:24]2[H:57])([H:46])[H:47])([H:44])[H:45])([H:43])[C:25]([H:58])([H:59])[C:26]([H:60])([H:61])[2P:27]->1([c:28]1[c:29]([H:62])[c:30]([H:63])[c:31]([H:64])[c:32]([H:65])[c:33]1[H:66])[c:34]1[c:35]([H:67])[c:36]([H:68])[c:37]([H:69])[c:38]([H:70])[c:39]1[H:71])([H:40])([H:41])[H:42]", "dummies": []}
C     -2.8474     1.7014    -3.2863
C     -1.9775     0.8231    -2.5717
N     -1.1698     0.2992    -1.8407
Mn     0.0000     0.0000     0.0000
C     -1.5470    -1.4936     0.8068
O     -2.3018    -2.2436     1.3513
H      1.0521    -1.4431    -0.5180
C      1.6015     1.4157    -0.6710
O      2.4870     2.1552    -0.9694
N      0.9324     0.2380     2.0856
C      0.6834    -0.8432     2.9226
C      1.4797    -0.8507     4.2455
P      0.3466    -1.0000     5.8350
C      1.0075     0.4152     6.8197
C      0.9908     1.7446     6.3435
C      1.9692     2.6476     6.7725
C      2.8919     2.2555     7.7468
C      2.7497     1.0196     8.3906
C      1.8208     0.0915     7.9086
C     -1.4533    -0.7501     5.4935
C     -2.1310     0.3937     5.9189
C     -3.4862     0.5534     5.6197
C     -4.1993    -0.4869     5.0099
C     -3.5484    -1.6856     4.7039
C     -2.1714    -1.8065     4.9216
C      0.5329     1.4994     2.5901
C     -1.0263     1.7193     2.5542
P     -1.4346     1.9618     0.8492
C     -0.9502     3.5919     0.3883
C     -0.3100     3.7482    -0.8901
C      0.4061     4.9274    -1.1847
C      0.3176     6.0584    -0.3137
C     -0.3392     5.9019     0.9235
C     -0.9050     4.6789     1.3239
C     -3.2473     1.8488     0.7036
C     -3.9426     0.7305     1.3042
C     -5.2419     0.4080     0.8806
C     -5.8888     1.2003    -0.1352
C     -5.2456     2.3526    -0.6524
C     -3.9454     2.7074    -0.2233
H     -3.9188     1.3769    -3.1574
H     -2.7545     2.6748    -2.7629
H     -2.5922     1.8701    -4.3708
H      1.8192     0.2903     2.0140
H     -0.3813    -0.9220     3.0977
H      1.0074    -1.7937     2.3596
H      2.0452     0.0553     4.3267
H      2.1644    -1.6568     4.2617
H      0.2901     2.0565     5.5766
H      2.0423     3.6323     6.3291
H      3.6954     2.9163     8.0376
H      3.4212     0.7267     9.1781
H      1.7628    -0.8986     8.3358
H     -1.6384     1.1762     6.4743
H     -4.0066     1.4742     5.8907
H     -5.2548    -0.3683     4.7930
H     -4.1124    -2.5084     4.2735
H     -1.6760    -2.7344     4.6595
H      0.8474     1.7001     3.6434
H      0.9769     2.3243     1.9786
H     -1.3132     2.6507     3.1823
H     -1.5651     0.8840     2.9855
H     -0.3103     2.9633    -1.6093
H      0.9985     5.0049    -2.0529
H      0.7930     6.9562    -0.5483
H     -0.4012     6.7271     1.6023
H     -1.2603     4.5650     2.2845
H     -3.4770     0.1429     2.0055
H     -5.7450    -0.4185     1.2854
H     -6.8321     0.8876    -0.5046
H     -5.7182     2.8981    -1.4019
H     -3.4800     3.5415    -0.6145
72
{"conf": 32, "E": 693.13, "rms": -1.0, "geom": "OH", "total_charge": 0, "CA_charge": 1, "smiles": "C[C:1]#[6N:2]->[Mn+:3]1(<-[3C-:4]#[O+:5])(<-[4H-:6])(<-[5C-:7]#[O+:8])<-[1N@H:9]([CH2:10][CH2:11][P:12]([c:13]2[cH:14][cH:15][cH:16][cH:17][cH:18]2)[c:19]2[cH:20][cH:21][cH:22][cH:23][cH:24]2)[CH2:25][CH2:26][2P:27]->1([c:28]1[cH:29][cH:30][cH:31][cH:32][cH:33]1)[c:34]1[cH:35][cH:36][cH:37][cH:38][cH:39]1", "smiles3D": "C([C:1]#[6N:2]->[Mn+:3]1(<-[3C-:4]#[O+:5])(<-[4H-:6])(<-[5C-:7]#[O+:8])<-[1N@@:9]([C:10]([C:11]([P:12]([c:13]2[c:14]([H:48])[c:15]([H:49])[c:16]([H:50])[c:17]([H:51])[c:18]2[H:52])[c:19]2[c:20]([H:53])[c:21]([H:54])[c:22]([H:55])[c:23]([H:56])[c:24]2[H:57])([H:46])[H:47])([H:44])[H:45])([H:43])[C:25]([H:58])([H:59])[C:26]([H:60])([H:61])[2P:27]->1([c:28]1[c:29]([H:62])[c:30]([H:63])[c:31]([H:64])[c:32]([H:65])[c:33]1[H:66])[c:34]1[c:35]([H:67])[c:36]([H:68])[c:37]([H:69])[c:38]([H:70])[c:39]1[H:71])([H:40])([H:41])[H:42]", "smiles3Dx": "C([C:1]#[6N:2]->[Mn+:3]1(<-[3C-:4]#[O+:5])(<-[4H-:6])(<-[5C-:7]#[O+:8])<-[1N@@:9]([C:10]([C:11]([P:12]([c:13]2[c:14]([H:48])[c:15]([H:49])[c:16]([H:50])[c:17]([H:51])[c:18]2[H:52])[c:19]2[c:20]([H:53])[c:21]([H:54])[c:22]([H:55])[c:23]([H:56])[c:24]2[H:57])([H:46])[H:47])([H:44])[H:45])([H:43])[C:25]([H:58])([H:59])[C:26]([H:60])([H:61])[2P:27]->1([c:28]1[c:29]([H:62])[c:30]([H:63])[c:31]([H:64])[c:32]([H:65])[c:33]1[H:66])[c:34]1[c:35]([H:67])[c:36]([H:68])[c:37]([H:69])[c:38]([H:70])[c:39]1[H:71])([H:40])([H:41])[H:42]", "dummies": []}
C      4.7686    -1.0713     0.1476
C      3.4230    -0.5232     0.4143
N      2.2464    -0.2552     0.5105
Mn     0.0000     0.0000     0.0000
C     -0.2754    -1.9950     1.1745
O     -0.5127    -2.9261     1.9533
H     -0.8259     0.3446     1.5635
C      0.4644     2.2584    -0.0763
O      0.6391     3.4813    -0.1940
N     -1.6720    -0.8984    -1.9684
C     -1.4728    -1.2813    -3.5533
C     -1.9893    -2.5624    -4.1712
P     -3.0582    -2.1957    -5.6968
C     -3.6945    -3.8857    -5.5832
C     -2.8729    -4.9576    -6.0022
C     -2.8786    -6.1199    -5.2591
C     -3.7313    -6.2664    -4.1793
C     -4.6183    -5.2449    -3.8319
C     -4.6337    -4.0646    -4.5822
C     -1.9371    -2.0200    -7.1886
C     -2.0853    -2.8204    -8.3371
C     -1.2009    -2.6666    -9.4122
C     -0.2439    -1.6527    -9.4201
C     -0.1969    -0.7359    -8.3407
C     -1.0212    -0.9335    -7.2500
C     -2.0579     0.2404    -1.7766
C     -0.8886     1.0621    -2.3422
P      0.7908     0.1639    -2.4237
C      1.9626     1.1796    -3.2567
C      3.1703     0.5907    -3.7026
C      3.6904     0.9423    -4.9483
C      3.0297     1.8345    -5.8493
C      1.9046     2.5769    -5.2656
C      1.4119     2.2623    -4.0473
C      1.1018    -1.6530    -2.5132
C      0.5586    -2.5594    -1.5615
C      0.9538    -3.8935    -1.5790
C      1.6499    -4.4884    -2.6264
C      2.0353    -3.6377    -3.6982
C      1.7782    -2.2255    -3.6329
H      4.9105    -1.9035     0.9090
H      5.4470    -0.2324     0.2135
H      4.6439    -1.4874    -0.8429
H     -2.2228    -1.4736    -1.5751
H     -0.5371    -1.1522    -4.0643
H     -2.0622    -0.5204    -4.1438
H     -1.0593    -3.1582    -4.5976
H     -2.4689    -3.1798    -3.4209
H     -2.1027    -4.8187    -6.7349
H     -2.1097    -6.8508    -5.4669
H     -3.5998    -7.0991    -3.4962
H     -5.1788    -5.2820    -2.9238
H     -5.2040    -3.2154    -4.2136
H     -2.8804    -3.5478    -8.4072
H     -1.2720    -3.3434   -10.2713
H      0.4512    -1.5759   -10.2358
H      0.4682     0.1266    -8.4057
H     -1.0009    -0.2005    -6.4558
H     -3.0648     0.4576    -2.2112
H     -2.0774     0.4007    -0.6690
H     -1.1334     1.2448    -3.3125
H     -0.8240     2.0120    -1.8348
H      3.5230    -0.2886    -3.2394
H      4.5220     0.3624    -5.3827
H      3.4040     2.0128    -6.8634
H      1.3700     3.2573    -5.9325
H      0.3983     2.5835    -3.8259
H     -0.3186    -2.2302    -1.0880
H      0.5280    -4.5536    -0.8308
H      1.6539    -5.5620    -2.7781
H      2.4206    -4.0994    -4.6397
H      2.0786    -1.6418    -4.5545
72
{"conf": 33, "E": 122.4, "rms": -1.0, "geom": "OH", "total_charge": 0, "CA_charge": 1, "smiles": "C[C:1]#[6N:2]->[Mn+:3]1(<-[3C-:4]#[O+:5])(<-[4H-:6])(<-[5C-:7]#[O+:8])<-[1N@H:9]([CH2:10][CH2:11][P:12]([c:13]2[cH:14][cH:15][cH:16][cH:17][cH:18]2)[c:19]2[cH:20][cH:21][cH:22][cH:23][cH:24]2)[CH2:25][CH2:26][2P:27]->1([c:28]1[cH:29][cH:30][cH:31][cH:32][cH:33]1)[c:34]1[cH:35][cH:36][cH:37][cH:38][cH:39]1", "smiles3D": "C([C:1]#[6N:2]->[Mn+:3]1(<-[3C-:4]#[O+:5])(<-[4H-:6])(<-[5C-:7]#[O+:8])<-[1N@@:9]([C:10]([C:11]([P:12]([c:13]2[c:14]([H:48])[c:15]([H:49])[c:16]([H:50])[c:17]([H:51])[c:18]2[H:52])[c:19]2[c:20]([H:53])[c:21]([H:54])[c:22]([H:55])[c:23]([H:56])[c:24]2[H:57])([H:46])[H:47])([H:44])[H:45])([H:43])[C:25]([H:58])([H:59])[C:26]([H:60])([H:61])[2P:27]->1([c:28]1[c:29]([H:62])[c:30]([H:63])[c:31]([H:64])[c:32]([H:65])[c:33]1[H:66])[c:34]1[c:35]([H:67])[c:36]([H:68])[c:37]([H:69])[c:38]([H:70])[c:39]1[H:71])([H:40])([H:41])[H:42]", "smiles3Dx": "C([C:1]#[6N:2]->[Mn+:3]1(<-[3C-:4]#[O+:5])(<-[4H-:6])(<-[5C-:7]#[O+:8])<-[1N@@:9]([C:10]([C:11]([P:12]([c:13]2[c:14]([H:48])[c:15]([H:49])[c:16]([H:50])[c:17]([H:51])[c:18]2[H:52])[c:19]2[c:20]([H:53])[c:21]([H:54])[c:22]([H:55])[c:23]([H:56])[c:24]2[H:57])([H:46])[H:47])([H:44])[H:45])([H:43])[C:25]([H:58])([H:59])[C:26]([H:60])([H:61])[2P:27]->1([c:28]1[c:29]([H:62])[c:30]([H:63])[c:31]([H:64])[c:32]([H:65])[c:33]1[H:66])[c:34]1[c:35]([H:67])[c:36]([H:68])[c:37]([H:69])[c:38]([H:70])[c:39]1[H:71])([H:40])([H:41])[H:42]", "dummies": []}
C     -3.4796     0.9187     3.4388
C     -2.4605     0.6502     2.4259
N     -1.6020     0.4225     1.5774
Mn     0.0000     0.0000     0.0000
C      1.0890     1.8891     0.7056
O      1.6463     2.8899     1.0806
H      0.9944    -1.0185     1.1662
C     -1.1806    -1.8630    -0.6163
O     -1.8041    -2.8425    -0.9417
N      1.4260    -0.3652    -1.7945
C      2.5890     0.4273    -1.7316
C      3.5488    -0.0453    -0.6244
P      5.2699     0.6438    -0.9030
C      6.2264     0.0835     0.5822
C      5.9517    -1.1453     1.2066
C      6.7246    -1.5731     2.2914
C      7.7904    -0.7923     2.7441
C      8.0902     0.4155     2.1087
C      7.3200     0.8466     1.0240
C      4.9640     2.4195    -0.5008
C      4.6974     2.8359     0.8133
C      4.4754     4.1887     1.0894
C      4.4969     5.1274     0.0549
C      4.7435     4.7146    -1.2575
C      4.9744     3.3639    -1.5353
C      0.6893    -0.2209    -3.0164
C     -0.0823     1.1190    -3.2234
P     -1.1965     1.3949    -1.8472
C     -2.8345     0.8750    -2.3431
C     -3.9619     1.5169    -1.8028
C     -5.2487     1.1052    -2.1636
C     -5.4203     0.0430    -3.0552
C     -4.3046    -0.6137    -3.5821
C     -3.0153    -0.2043    -3.2267
C     -1.2770     3.1643    -1.6280
C     -1.2929     4.0184    -2.7424
C     -1.3806     5.4028    -2.5630
C     -1.4681     5.9387    -1.2747
C     -1.4759     5.0903    -0.1644
C     -1.3922     3.7052    -0.3403
H     -3.7400     1.9969     3.4220
H     -4.3859     0.3154     3.2218
H     -3.0849     0.6506     4.4400
H      1.6769    -1.2458    -1.7480
H      3.1306     0.3764    -2.7051
H      2.3097     1.4839    -1.5463
H      3.1770     0.2433     0.3782
H      3.6174    -1.1497    -0.6689
H      5.1538    -1.7844     0.8567
H      6.5058    -2.5181     2.7719
H      8.3906    -1.1280     3.5795
H      8.9260     1.0132     2.4485
H      7.5749     1.7754     0.5292
H      4.6578     2.1182     1.6224
H      4.2752     4.5078     2.1036
H      4.3180     6.1731     0.2692
H      4.7579     5.4415    -2.0598
H      5.1640     3.0540    -2.5555
H     -0.0489    -1.0504    -3.0558
H      1.3794    -0.3581    -3.8815
H      0.6461     1.9541    -3.2837
H     -0.6597     1.0745    -4.1711
H     -3.8511     2.3305    -1.0980
H     -6.1132     1.6066    -1.7484
H     -6.4164    -0.2764    -3.3327
H     -4.4383    -1.4416    -4.2663
H     -2.1760    -0.7353    -3.6466
H     -1.2451     3.6191    -3.7473
H     -1.3873     6.0604    -3.4228
H     -1.5378     7.0099    -1.1377
H     -1.5592     5.5043     0.8326
H     -1.4319     3.0590     0.5261
72
{"conf": 34, "E": 136.91, "rms": -1.0, "geom": "OH", "total_charge": 0, "CA_charge": 1, "smiles": "C[C:1]#[6N:2]->[Mn+:3]1(<-[3C-:4]#[O+:5])(<-[4H-:6])(<-[5C-:7]#[O+:8])<-[1N@H:9]([CH2:10][CH2:11][P:12]([c:13]2[cH:14][cH:15][cH:16][cH:17][cH:18]2)[c:19]2[cH:20][cH:21][cH:22][cH:23][cH:24]2)[CH2:25][CH2:26][2P:27]->1([c:28]1[cH:29][cH:30][cH:31][cH:32][cH:33]1)[c:34]1[cH:35][cH:36][cH:37][cH:38][cH:39]1", "smiles3D": "C([C:1]#[6N:2]->[Mn+:3]1(<-[3C-:4]#[O+:5])(<-[4H-:6])(<-[5C-:7]#[O+:8])<-[1N@@:9]([C:10]([C:11]([P:12]([c:13]2[c:14]([H:48])[c:15]([H:49])[c:16]([H:50])[c:17]([H:51])[c:18]2[H:52])[c:19]2[c:20]([H:53])[c:21]([H:54])[c:22]([H:55])[c:23]([H:56])[c:24]2[H:57])([H:46])[H:47])([H:44])[H:45])([H:43])[C:25]([H:58])([H:59])[C:26]([H:60])([H:61])[2P:27]->1([c:28]1[c:29]([H:62])[c:30]([H:63])[c:31]([H:64])[c:32]([H:65])[c:33]1[H:66])[c:34]1[c:35]([H:67])[c:36]([H:68])[c:37]([H:69])[c:38]([H:70])[c:39]1[H:71])([H:40])([H:41])[H:42]", "smiles3Dx": "C([C:1]#[6N:2]->[Mn+:3]1(<-[3C-:4]#[O+:5])(<-[4H-:6])(<-[5C-:7]#[O+:8])<-[1N@@:9]([C:10]([C:11]([P:12]([c:13]2[c:14]([H:48])[c:15]([H:49])[c:16]([H:50])[c:17]([H:51])[c:18]2[H:52])[c:19]2[c:20]([H:53])[c:21]([H:54])[c:22]([H:55])[c:23]([H:56])[c:24]2[H:57])([H:46])[H:47])([H:44])[H:45])([H:43])[C:25]([H:58])([H:59])[C:26]([H:60])([H:61])[2P:27]->1([c:28]1[c:29]([H:62])[c:30]([H:63])[c:31]([H:64])[c:32]([H:65])[c:33]1[H:66])[c:34]1[c:35]([H:67])[c:36]([H:68])[c:37]([H:69])[c:38]([H:70])[c:39]1[H:71])([H:40])([H:41])[H:42]", "dummies": []}
C      0.9510     4.2826    -2.3427
C      0.6718     3.0251    -1.6517
N      0.4380     1.9678    -1.0729
Mn     0.0000     0.0000     0.0000
C      2.2353    -0.5101    -0.1435
O      3.4091    -0.7738    -0.2177
H      0.2932     0.7507     1.6503
C     -2.1972     0.6229     0.1388
O     -3.3560     0.9490     0.2134
N     -0.5870    -2.0904     0.8325
C      0.5430    -2.8657     1.1382
C      1.2726    -2.3824     2.4087
P      0.5298    -2.9637     4.0470
C      0.3589    -4.7993     3.8923
C     -0.6830    -5.3930     3.1589
C     -0.7642    -6.7850     3.0519
C      0.1909    -7.5915     3.6785
C      1.2322    -7.0071     4.4076
C      1.3191    -5.6143     4.5082
C     -1.1649    -2.2264     4.2054
C     -1.3464    -0.8560     3.9633
C     -2.6076    -0.2730     4.1028
C     -3.6930    -1.0496     4.5208
C     -3.5102    -2.3994     4.8210
C     -2.2462    -2.9831     4.6879
C     -1.4874    -2.7204    -0.0845
C     -0.9897    -2.8840    -1.5569
P     -0.4914    -1.2909    -2.2128
C      0.8817    -1.6142    -3.3063
C      0.8847    -2.7571    -4.1221
C      1.9441    -2.9848    -5.0068
C      2.9965    -2.0693    -5.0901
C      2.9840    -0.9171    -4.3000
C      1.9246    -0.6843    -3.4153
C     -1.8241    -0.6857    -3.2411
C     -1.5373     0.0434    -4.4081
C     -2.5760     0.5472    -5.2006
C     -3.9054     0.3337    -4.8295
C     -4.1989    -0.3782    -3.6642
C     -3.1638    -0.8816    -2.8681
H      1.9132     4.6945    -1.9741
H      0.1361     5.0092    -2.1449
H      1.0229     4.0946    -3.4327
H     -1.0551    -1.9450     1.5981
H      1.2413    -2.8062     0.2804
H      0.2714    -3.9299     1.2688
H      1.3199    -1.2777     2.4124
H      2.3146    -2.7554     2.3749
H     -1.4276    -4.7810     2.6672
H     -1.5703    -7.2374     2.4865
H      0.1190    -8.6691     3.6029
H      1.9708    -7.6329     4.8960
H      2.1309    -5.1680     5.0703
H     -0.5101    -0.2427     3.6622
H     -2.7427     0.7795     3.8957
H     -4.6691    -0.5982     4.6302
H     -4.3467    -2.9923     5.1741
H     -2.1149    -4.0191     4.9743
H     -1.7601    -3.7304     0.3030
H     -2.4191    -2.1178    -0.1023
H     -0.1256    -3.5785    -1.5745
H     -1.8056    -3.3066    -2.1811
H      0.0663    -3.4640    -4.0895
H      1.9443    -3.8675    -5.6304
H      3.8141    -2.2496    -5.7737
H      3.7894    -0.1992    -4.3783
H      1.9122     0.2273    -2.8331
H     -0.5160     0.2314    -4.7090
H     -2.3499     1.1098    -6.0981
H     -4.7066     0.7292    -5.4380
H     -5.2296    -0.5368    -3.3711
H     -3.4227    -1.4126    -1.9676
72
{"conf": 35, "E": 579.17, "rms": -1.0, "geom": "OH", "total_charge": 0, "CA_charge": 1, "smiles": "C[C:1]#[6N:2]->[Mn+:3]1(<-[3C-:4]#[O+:5])(<-[4H-:6])(<-[5C-:7]#[O+:8])<-[1N@H:9]([CH2:10][CH2:11][P:12]([c:13]2[cH:14][cH:15][cH:16][cH:17][cH:18]2)[c:19]2[cH:20][cH:21][cH:22][cH:23][cH:24]2)[CH2:25][CH2:26][2P:27]->1([c:28]1[cH:29][cH:30][cH:31][cH:32][cH:33]1)[c:34]1[cH:35][cH:36][cH:37][cH:38][cH:39]1", "smiles3D": "C([C:1]#[6N:2]->[Mn+:3]1(<-[3C-:4]#[O+:5])(<-[4H-:6])(<-[5C-:7]#[O+:8])<-[1N@@:9]([C:10]([C:11]([P:12]([c:13]2[c:14]([H:48])[c:15]([H:49])[c:16]([H:50])[c:17]([H:51])[c:18]2[H:52])[c:19]2[c:20]([H:53])[c:21]([H:54])[c:22]([H:55])[c:23]([H:56])[c:24]2[H:57])([H:46])[H:47])([H:44])[H:45])([H:43])[C:25]([H:58])([H:59])[C:26]([H:60])([H:61])[2P:27]->1([c:28]1[c:29]([H:62])[c:30]([H:63])[c:31]([H:64])[c:32]([H:65])[c:33]1[H:66])[c:34]1[c:35]([H:67])[c:36]([H:68])[c:37]([H:69])[c:38]([H:70])[c:39]1[H:71])([H:40])([H:41])[H:42]", "smiles3Dx": "C([C:1]#[6N:2]->[Mn+:3]1(<-[3C-:4]#[O+:5])(<-[4H-:6])(<-[5C-:7]#[O+:8])<-[1N@@:9]([C:10]([C:11]([P:12]([c:13]2[c:14]([H:48])[c:15]([H:49])[c:16]([H:50])[c:17]([H:51])[c:18]2[H:52])[c:19]2[c:20]([H:53])[c:21]([H:54])[c:22]([H:55])[c:23]([H:56])[c:24]2[H:57])([H:46])[H:47])([H:44])[H:45])([H:43])[C:25]([H:58])([H:59])[C:26]([H:60])([H:61])[2P:27]->1([c:28]1[c:29]([H:62])[c:30]([H:63])[c:31]([H:64])[c:32]([H:65])[c:33]1[H:66])[c:34]1[c:35]([H:67])[c:36]([H:68])[c:37]([H:69])[c:38]([H:70])[c:39]1[H:71])([H:40])([H:41])[H:42]", "dummies": []}
C     -1.4379    -2.6705     3.2747
C     -1.6916    -1.7413     2.1859
N     -1.4397    -0.9431     1.2482
Mn     0.0000     0.0000     0.0000
C      0.3794     2.0372    -0.9107
O      0.6254     3.0972    -1.4772
H     -0.2060     1.1801     1.4046
C     -1.7339     0.0200    -1.4386
O     -2.6664     0.0536    -2.2351
N      2.1744    -0.7139     0.1836
C      3.1260    -0.1664    -0.7167
C      4.5533    -0.1007    -0.1033
P      4.6321     0.9875     1.4951
C      4.3773    -0.0884     2.9731
C      4.8555    -1.4081     2.9843
C      4.5005    -2.3031     3.9951
C      3.6985    -1.8672     5.0547
C      3.3455    -0.5228     5.1234
C      3.7179     0.3805     4.1235
C      3.4764     2.4062     1.2935
C      2.3944     2.6936     2.1572
C      1.6825     3.8786     2.0114
C      1.9287     4.7463     0.9531
C      2.9767     4.4495     0.0841
C      3.7426     3.3138     0.2653
C      2.0618    -2.1571     0.2228
C      1.5507    -2.8361    -1.0618
P      0.4556    -1.7556    -1.8801
C      1.2780    -0.9867    -3.2729
C      2.2925    -1.6607    -3.9942
C      3.0095    -0.9708    -4.9928
C      2.6458     0.3422    -5.3391
C      1.5106     0.8793    -4.7868
C      0.8668     0.2728    -3.7271
C     -0.8930    -2.6410    -2.5560
C     -1.5510    -2.2297    -3.7206
C     -2.6819    -2.8630    -4.2187
C     -3.1394    -4.0344    -3.6486
C     -2.5496    -4.4523    -2.4587
C     -1.4862    -3.7425    -1.8879
H     -0.5648    -3.3174     2.9917
H     -2.1027    -3.4256     3.7694
H     -0.9595    -2.1383     4.1094
H      2.3742    -0.4299     1.1046
H      3.2610    -0.7537    -1.6606
H      2.8157     0.8390    -1.0303
H      5.2382     0.2728    -0.8021
H      4.9072    -1.0798     0.1808
H      5.5013    -1.7562     2.2078
H      4.8860    -3.3061     3.9874
H      3.3615    -2.5701     5.7952
H      2.7780    -0.1790     5.9848
H      3.5328     1.4336     4.2957
H      2.0458     1.9944     2.9104
H      0.8977     4.1333     2.7069
H      1.3840     5.6643     0.8472
H      3.1798     5.1005    -0.7432
H      4.5645     3.1223    -0.3960
H      3.0005    -2.5876     0.5714
H      1.2894    -2.3785     1.0227
H      2.4290    -3.0980    -1.6776
H      1.0488    -3.7764    -0.7457
H      2.6348    -2.6318    -3.7275
H      3.8309    -1.4462    -5.4927
H      3.1742     0.8504    -6.1060
H      1.1832     1.8799    -5.0768
H     -0.0658     0.6939    -3.3671
H     -1.2015    -1.3341    -4.2737
H     -3.1832    -2.4420    -5.0814
H     -3.9749    -4.5448    -4.0562
H     -2.8796    -5.3748    -1.9898
H     -1.1321    -4.0418    -0.9050
72
{"conf": 36, "E": 248.15, "rms": -1.0, "geom": "OH", "total_charge": 0, "CA_charge": 1, "smiles": "C[C:1]#[6N:2]->[Mn+:3]1(<-[3C-:4]#[O+:5])(<-[4H-:6])(<-[5C-:7]#[O+:8])<-[1N@H:9]([CH2:10][CH2:11][P:12]([c:13]2[cH:14][cH:15][cH:16][cH:17][cH:18]2)[c:19]2[cH:20][cH:21][cH:22][cH:23][cH:24]2)[CH2:25][CH2:26][2P:27]->1([c:28]1[cH:29][cH:30][cH:31][cH:32][cH:33]1)[c:34]1[cH:35][cH:36][cH:37][cH:38][cH:39]1", "smiles3D": "C([C:1]#[6N:2]->[Mn+:3]1(<-[3C-:4]#[O+:5])(<-[4H-:6])(<-[5C-:7]#[O+:8])<-[1N@@:9]([C:10]([C:11]([P:12]([c:13]2[c:14]([H:48])[c:15]([H:49])[c:16]([H:50])[c:17]([H:51])[c:18]2[H:52])[c:19]2[c:20]([H:53])[c:21]([H:54])[c:22]([H:55])[c:23]([H:56])[c:24]2[H:57])([H:46])[H:47])([H:44])[H:45])([H:43])[C:25]([H:58])([H:59])[C:26]([H:60])([H:61])[2P:27]->1([c:28]1[c:29]([H:62])[c:30]([H:63])[c:31]([H:64])[c:32]([H:65])[c:33]1[H:66])[c:34]1[c:35]([H:67])[c:36]([H:68])[c:37]([H:69])[c:38]([H:70])[c:39]1[H:71])([H:40])([H:41])[H:42]", "smiles3Dx": "C([C:1]#[6N:2]->[Mn+:3]1(<-[3C-:4]#[O+:5])(<-[4H-:6])(<-[5C-:7]#[O+:8])<-[1N@@:9]([C:10]([C:11]([P:12]([c:13]2[c:14]([H:48])[c:15]([H:49])[c:16]([H:50])[c:17]([H:51])[c:18]2[H:52])[c:19]2[c:20]([H:53])[c:21]([H:54])[c:22]([H:55])[c:23]([H:56])[c:24]2[H:57])([H:46])[H:47])([H:44])[H:45])([H:43])[C:25]([H:58])([H:59])[C:26]([H:60])([H:61])[2P:27]->1([c:28]1[c:29]([H:62])[c:30]([H:63])[c:31]([H:64])[c:32]([H:65])[c:33]1[H:66])[c:34]1[c:35]([H:67])[c:36]([H:68])[c:37]([H:69])[c:38]([H:70])[c:39]1[H:71])([H:40])([H:41])[H:42]", "dummies": []}
C     -0.3775    -0.3747     4.6597
C     -0.5407     0.1659     3.3226
N     -0.4834     0.2801     2.1323
Mn     0.0000     0.0000     0.0000
C     -2.0988    -0.0739    -0.5797
O     -3.1727    -0.2472    -1.0455
H     -0.0102     1.7824    -0.4700
C      2.1072     0.2869     0.5804
O      3.2548     0.3153     0.7366
N      0.8030    -1.0221    -1.8782
C      1.3141    -0.0053    -2.7310
C      0.5446     0.2871    -4.0330
P      0.4969     2.0591    -4.4969
C      2.0494     2.8407    -4.9559
C      1.9947     3.9491    -5.7887
C      2.9834     4.9274    -5.7391
C      4.0819     4.7599    -4.8736
C      4.2023     3.5725    -4.1576
C      3.2123     2.5969    -4.2153
C     -0.1564     3.0910    -3.1235
C     -1.5272     3.3157    -2.9918
C     -2.0167     4.2166    -2.0358
C     -1.1306     4.8075    -1.1357
C      0.2315     4.5465    -1.2174
C      0.7277     3.7351    -2.2470
C     -0.1646    -1.9680    -2.2925
C     -0.4868    -3.0706    -1.2163
P      0.0446    -2.5437     0.4220
C      1.5986    -3.1918     0.8410
C      2.2186    -4.2372     0.1444
C      3.4657    -4.6560     0.4153
C      4.2397    -3.9945     1.4043
C      3.6604    -2.9111     2.0867
C      2.3770    -2.5485     1.8538
C     -1.1309    -3.1967     1.5934
C     -0.9711    -4.5035     2.0088
C     -1.8496    -5.0374     2.9424
C     -2.8167    -4.2208     3.5304
C     -3.0139    -2.9281     3.0608
C     -2.2176    -2.4226     2.0404
H     -1.0667     0.0559     5.4043
H      0.6347    -0.1179     5.0009
H     -0.4457    -1.4990     4.7085
H      1.5563    -1.5049    -1.5919
H      1.4603     0.9302    -2.1444
H      2.3498    -0.3429    -2.9957
H     -0.5112    -0.0187    -3.9238
H      0.9976    -0.3047    -4.8377
H      1.1129     4.1339    -6.3940
H      2.8980     5.8221    -6.3349
H      4.8156     5.5620    -4.7775
H      5.0766     3.4295    -3.5178
H      3.3008     1.7361    -3.6048
H     -2.2190     2.8187    -3.6367
H     -3.0697     4.4747    -2.0153
H     -1.4997     5.4816    -0.3807
H      0.9132     4.9628    -0.4675
H      1.7965     3.6011    -2.3054
H      0.2118    -2.4388    -3.1592
H     -1.1223    -1.4825    -2.5922
H     -1.5721    -3.2598    -1.1881
H      0.0525    -3.9507    -1.4570
H      1.7115    -4.7822    -0.6258
H      3.8794    -5.5732     0.0061
H      5.2432    -4.3480     1.6624
H      4.2295    -2.4440     2.8913
H      1.8958    -1.7783     2.4490
H     -0.1963    -5.1275     1.6014
H     -1.8084    -6.0687     3.2567
H     -3.4531    -4.5856     4.3206
H     -3.7779    -2.3063     3.4788
H     -2.4531    -1.4724     1.5852
72
{"conf": 37, "E": 123.65, "rms": -1.0, "geom": "OH", "total_charge": 0, "CA_charge": 1, "smiles": "C[C:1]#[6N:2]->[Mn+:3]1(<-[3C-:4]#[O+:5])(<-[4H-:6])(<-[5C-:7]#[O+:8])<-[1N@H:9]([CH2:10][CH2:11][P:12]([c:13]2[cH:14][cH:15][cH:16][cH:17][cH:18]2)[c:19]2[cH:20][cH:21][cH:22][cH:23][cH:24]2)[CH2:25][CH2:26][2P:27]->1([c:28]1[cH:29][cH:30][cH:31][cH:32][cH:33]1)[c:34]1[cH:35][cH:36][cH:37][cH:38][cH:39]1", "smiles3D": "C([C:1]#[6N:2]->[Mn+:3]1(<-[3C-:4]#[O+:5])(<-[4H-:6])(<-[5C-:7]#[O+:8])<-[1N@@:9]([C:10]([C:11]([P:12]([c:13]2[c:14]([H:48])[c:15]([H:49])[c:16]([H:50])[c:17]([H:51])[c:18]2[H:52])[c:19]2[c:20]([H:53])[c:21]([H:54])[c:22]([H:55])[c:23]([H:56])[c:24]2[H:57])([H:46])[H:47])([H:44])[H:45])([H:43])[C:25]([H:58])([H:59])[C:26]([H:60])([H:61])[2P:27]->1([c:28]1[c:29]([H:62])[c:30]([H:63])[c:31]([H:64])[c:32]([H:65])[c:33]1[H:66])[c:34]1[c:35]([H:67])[c:36]([H:68])[c:37]([H:69])[c:38]([H:70])[c:39]1[H:71])([H:40])([H:41])[H:42]", "smiles3Dx": "C([C:1]#[6N:2]->[Mn+:3]1(<-[3C-:4]#[O+:5])(<-[4H-:6])(<-[5C-:7]#[O+:8])<-[1N@@:9]([C:10]([C:11]([P:12]([c:13]2[c:14]([H:48])[c:15]([H:49])[c:16]([H:50])[c:17]([H:51])[c:18]2[H:52])[c:19]2[c:20]([H:53])[c:21]([H:54])[c:22]([H:55])[c:23]([H:56])[c:24]2[H:57])([H:46])[H:47])([H:44])[H:45])([H:43])[C:25]([H:58])([H:59])[C:26]([H:60])([H:61])[2P:27]->1([c:28]1[c:29]([H:62])[c:30]([H:63])[c:31]([H:64])[c:32]([H:65])[c:33]1[H:66])[c:34]1[c:35]([H:67])[c:36]([H:68])[c:37]([H:69])[c:38]([H:70])[c:39]1[H:71])([H:40])([H:41])[H:42]", "dummies": []}
C     -3.9277     1.4817     2.6761
C     -2.7654     1.0595     1.8950
N     -1.7932     0.6975     1.2369
Mn     0.0000     0.0000     0.0000
C     -0.4134     1.7109    -1.4728
O     -0.6310     2.6097    -2.2472
H      1.1711     1.0859     0.9130
C      0.3578    -1.6528     1.5436
O      0.5448    -2.5250     2.3552
N      1.6349    -0.9282    -1.3547
C      1.9110    -0.0481    -2.4169
C      3.0977    -0.4445    -3.3137
P      4.6831    -0.6168    -2.3235
C      5.6555     0.8694    -2.8551
C      7.0422     0.7703    -3.0611
C      7.7846     1.8956    -3.4333
C      7.1542     3.1342    -3.5748
C      5.7839     3.2506    -3.3274
C      5.0380     2.1268    -2.9561
C      5.4846    -1.9403    -3.3302
C      5.6618    -1.7936    -4.7166
C      6.2604    -2.8165    -5.4588
C      6.6831    -3.9878    -4.8225
C      6.5067    -4.1377    -3.4430
C      5.9077    -3.1167    -2.6986
C      1.2250    -2.2536    -1.7213
C     -0.1545    -2.3944    -2.4394
P     -1.4314    -1.6404    -1.4328
C     -2.6129    -0.9360    -2.5685
C     -2.9703    -1.6236    -3.7386
C     -3.9244    -1.0818    -4.6070
C     -4.5340     0.1391    -4.3039
C     -4.1967     0.8153    -3.1289
C     -3.2453     0.2759    -2.2586
C     -2.2892    -2.9439    -0.5595
C     -1.6106    -4.1029    -0.1435
C     -2.2919    -5.1011     0.5609
C     -3.6468    -4.9457     0.8663
C     -4.3233    -3.7884     0.4721
C     -3.6471    -2.7873    -0.2317
H     -4.4057     0.5918     3.1350
H     -4.6554     1.9910     2.0113
H     -3.6039     2.1819     3.4737
H      2.3845    -0.9986    -0.8349
H      2.1299     0.9482    -1.9759
H      1.0090     0.0542    -3.0548
H      3.2304     0.3244    -4.1037
H      2.8748    -1.3894    -3.8482
H      7.5520    -0.1761    -2.9361
H      8.8498     1.8079    -3.6057
H      7.7292     4.0051    -3.8604
H      5.2993     4.2137    -3.4191
H      3.9827     2.2428    -2.7516
H      5.3348    -0.8927    -5.2195
H      6.3902    -2.7043    -6.5270
H      7.1437    -4.7800    -5.3989
H      6.8343    -5.0448    -2.9524
H      5.7737    -3.2401    -1.6327
H      2.0001    -2.7224    -2.3629
H      1.1817    -2.8475    -0.7844
H     -0.3851    -3.4680    -2.5975
H     -0.1113    -1.8892    -3.4251
H     -2.5218    -2.5791    -3.9784
H     -4.1984    -1.6130    -5.5103
H     -5.2746     0.5562    -4.9730
H     -4.6799     1.7528    -2.8888
H     -3.0178     0.7932    -1.3375
H     -0.5616    -4.2461    -0.3502
H     -1.7674    -5.9941     0.8761
H     -4.1697    -5.7188     1.4160
H     -5.3709    -3.6645     0.7143
H     -4.1857    -1.8921    -0.5127
72
{"conf": 38, "E": 249.08, "rms": -1.0, "geom": "OH", "total_charge": 0, "CA_charge": 1, "smiles": "C[C:1]#[6N:2]->[Mn+:3]1(<-[3C-:4]#[O+:5])(<-[4H-:6])(<-[5C-:7]#[O+:8])<-[1N@H:9]([CH2:10][CH2:11][P:12]([c:13]2[cH:14][cH:15][cH:16][cH:17][cH:18]2)[c:19]2[cH:20][cH:21][cH:22][cH:23][cH:24]2)[CH2:25][CH2:26][2P:27]->1([c:28]1[cH:29][cH:30][cH:31][cH:32][cH:33]1)[c:34]1[cH:35][cH:36][cH:37][cH:38][cH:39]1", "smiles3D": "C([C:1]#[6N:2]->[Mn+:3]1(<-[3C-:4]#[O+:5])(<-[4H-:6])(<-[5C-:7]#[O+:8])<-[1N@@:9]([C:10]([C:11]([P:12]([c:13]2[c:14]([H:48])[c:15]([H:49])[c:16]([H:50])[c:17]([H:51])[c:18]2[H:52])[c:19]2[c:20]([H:53])[c:21]([H:54])[c:22]([H:55])[c:23]([H:56])[c:24]2[H:57])([H:46])[H:47])([H:44])[H:45])([H:43])[C:25]([H:58])([H:59])[C:26]([H:60])([H:61])[2P:27]->1([c:28]1[c:29]([H:62])[c:30]([H:63])[c:31]([H:64])[c:32]([H:65])[c:33]1[H:66])[c:34]1[c:35]([H:67])[c:36]([H:68])[c:37]([H:69])[c:38]([H:70])[c:39]1[H:71])([H:40])([H:41])[H:42]", "smiles3Dx": "C([C:1]#[6N:2]->[Mn+:3]1(<-[3C-:4]#[O+:5])(<-[4H-:6])(<-[5C-:7]#[O+:8])<-[1N@@:9]([C:10]([C:11]([P:12]([c:13]2[c:14]([H:48])[c:15]([H:49])[c:16]([H:50])[c:17]([H:51])[c:18]2[H:52])[c:19]2[c:20]([H:53])[c:21]([H:54])[c:22]([H:55])[c:23]([H:56])[c:24]2[H:57])([H:46])[H:47])([H:44])[H:45])([H:43])[C:25]([H:58])([H:59])[C:26]([H:60])([H:61])[2P:27]->1([c:28]1[c:29]([H:62])[c:30]([H:63])[c:31]([H:64])[c:32]([H:65])[c:33]1[H:66])[c:34]1[c:35]([H:67])[c:36]([H:68])[c:37]([H:69])[c:38]([H:70])[c:39]1[H:71])([H:40])([H:41])[H:42]", "dummies": []}
C      2.4687     0.8279    -3.6790
C      1.2200     0.6750    -2.9756
N      0.4745     0.4861    -2.0295
Mn     0.0000     0.0000     0.0000
C      1.9887     0.8109     0.3305
O      3.1072     1.2547     0.3829
H     -0.7596     1.6224     0.4783
C     -1.9755    -0.8725    -0.3960
O     -3.0177    -1.3621    -0.6257
N     -0.0429    -1.0482     2.0272
C     -0.8007    -0.2354     2.9251
C     -1.8984    -1.0765     3.6267
P     -3.4968    -0.1270     3.9192
C     -4.5118    -0.2930     2.3891
C     -5.0496     0.8692     1.8208
C     -5.7730     0.7960     0.6304
C     -5.9799    -0.4317     0.0115
C     -5.5402    -1.6049     0.6303
C     -4.8847    -1.5385     1.8672
C     -4.5469    -1.1735     4.9595
C     -4.2543    -2.5012     5.2859
C     -5.2292    -3.3087     5.8922
C     -6.4790    -2.7934     6.2199
C     -6.7716    -1.4653     5.8901
C     -5.7778    -0.6508     5.3298
C      1.3402    -1.3390     2.3670
C      2.1147    -2.1816     1.2673
P      1.1347    -2.3235    -0.2339
C      2.1219    -2.4589    -1.7389
C      3.4876    -2.3893    -1.6913
C      4.2463    -2.6597    -2.8546
C      3.6320    -2.8971    -4.0580
C      2.2602    -2.8439    -4.1290
C      1.4773    -2.6671    -2.9620
C      0.0054    -3.6544    -0.1383
C     -1.2222    -3.6608    -0.8651
C     -2.1920    -4.5899    -0.6168
C     -1.9397    -5.6764     0.2078
C     -0.6830    -5.7906     0.8135
C      0.2336    -4.7664     0.6962
H      2.4678     1.5705    -4.4835
H      2.9820    -0.0842    -4.0459
H      3.1993     1.2332    -2.9361
H     -0.4794    -1.9418     1.9017
H     -0.1883     0.2059     3.7173
H     -1.3288     0.5406     2.3925
H     -2.1925    -1.9788     3.0131
H     -1.5269    -1.5083     4.6048
H     -4.9531     1.8243     2.3136
H     -6.1235     1.6931     0.1573
H     -6.3147    -0.4630    -1.0154
H     -5.7021    -2.5562     0.1278
H     -4.4718    -2.4416     2.2630
H     -3.3251    -2.9570     5.0027
H     -4.9933    -4.3319     6.1392
H     -7.2380    -3.4215     6.6568
H     -7.7581    -1.0449     6.1456
H     -6.0527     0.3593     5.0846
H      1.9369    -0.4044     2.5911
H      1.3304    -1.9439     3.3057
H      3.0496    -1.6520     1.0232
H      2.2826    -3.1712     1.5989
H      4.0528    -2.0948    -0.7875
H      5.3425    -2.6971    -2.7976
H      4.2085    -3.0849    -4.9473
H      1.7549    -2.9284    -5.0869
H      0.4076    -2.6747    -3.0689
H     -1.3600    -2.9209    -1.6183
H     -3.1799    -4.4212    -0.9937
H     -2.7213    -6.4379     0.3839
H     -0.4741    -6.6865     1.4206
H      1.1336    -4.8620     1.3099
72
{"conf": 39, "E": 250.51, "rms": -1.0, "geom": "OH", "total_charge": 0, "CA_charge": 1, "smiles": "C[C:1]#[6N:2]->[Mn+:3]1(<-[3C-:4]#[O+:5])(<-[4H-:6])(<-[5C-:7]#[O+:8])<-[1N@H:9]([CH2:10][CH2:11][P:12]([c:13]2[cH:14][cH:15][cH:16][cH:17][cH:18]2)[c:19]2[cH:20][cH:21][cH:22][cH:23][cH:24]2)[CH2:25][CH2:26][2P:27]->1([c:28]1[cH:29][cH:30][cH:31][cH:32][cH:33]1)[c:34]1[cH:35][cH:36][cH:37][cH:38][cH:39]1", "smiles3D": "C([C:1]#[6N:2]->[Mn+:3]1(<-[3C-:4]#[O+:5])(<-[4H-:6])(<-[5C-:7]#[O+:8])<-[1N@@:9]([C:10]([C:11]([P:12]([c:13]2[c:14]([H:48])[c:15]([H:49])[c:16]([H:50])[c:17]([H:51])[c:18]2[H:52])[c:19]2[c:20]([H:53])[c:21]([H:54])[c:22]([H:55])[c:23]([H:56])[c:24]2[H:57])([H:46])[H:47])([H:44])[H:45])([H:43])[C:25]([H:58])([H:59])[C:26]([H:60])([H:61])[2P:27]->1([c:28]1[c:29]([H:62])[c:30]([H:63])[c:31]([H:64])[c:32]([H:65])[c:33]1[H:66])[c:34]1[c:35]([H:67])[c:36]([H:68])[c:37]([H:69])[c:38]([H:70])[c:39]1[H:71])([H:40])([H:41])[H:42]", "smiles3Dx": "C([C:1]#[6N:2]->[Mn+:3]1(<-[3C-:4]#[O+:5])(<-[4H-:6])(<-[5C-:7]#[O+:8])<-[1N@@:9]([C:10]([C:11]([P:12]([c:13]2[c:14]([H:48])[c:15]([H:49])[c:16]([H:50])[c:17]([H:51])[c:18]2[H:52])[c:19]2[c:20]([H:53])[c:21]([H:54])[c:22]([H:55])[c:23]([H:56])[c:24]2[H:57])([H:46])[H:47])([H:44])[H:45])([H:43])[C:25]([H:58])([H:59])[C:26]([H:60])([H:61])[2P:27]->1([c:28]1[c:29]([H:62])[c:30]([H:63])[c:31]([H:64])[c:32]([H:65])[c:33]1[H:66])[c:34]1[c:35]([H:67])[c:36]([H:68])[c:37]([H:69])[c:38]([H:70])[c:39]1[H:71])([H:40])([H:41])[H:42]", "dummies": []}
C      2.3866     3.9890     0.3511
C      1.9240     2.6706     0.7237
N      1.2750     1.6509     0.7700
Mn     0.0000     0.0000     0.0000
C      1.3179    -1.8393     0.9317
O      1.8625    -2.8340     1.2569
H     -1.1199    -0.1157     1.4049
C     -1.3851     1.7457    -0.8588
O     -2.1202     2.5386    -1.4187
N     -1.1659    -1.3117    -1.4903
C     -0.6237    -2.6506    -1.3534
C     -1.4000    -3.6766    -2.3159
P     -1.3668    -5.4850    -1.8487
C      0.3383    -5.9486    -1.3317
C      0.9548    -5.4108    -0.1988
C      2.3104    -5.6343     0.0498
C      3.0536    -6.4341    -0.8226
C      2.4116    -7.0749    -1.8779
C      1.0717    -6.8191    -2.1570
C     -2.4783    -5.6338    -0.4116
C     -1.9968    -6.1292     0.8048
C     -2.6624    -5.8198     1.9754
C     -3.8923    -5.1505     1.9379
C     -4.4804    -4.8677     0.7001
C     -3.7632    -5.0747    -0.4689
C     -1.0879    -0.7765    -2.8020
C      0.0791     0.2681    -3.2125
P      1.3972     0.0961    -2.0955
C      2.3039    -1.3936    -2.5548
C      3.2734    -1.9302    -1.6626
C      3.8312    -3.1445    -1.8810
C      3.5904    -3.8465    -3.0916
C      2.7832    -3.2359    -4.0657
C      2.1341    -2.0444    -3.8111
C      2.5728     1.4670    -2.3074
C      3.8140     1.4617    -1.6012
C      4.8351     2.3141    -1.9252
C      4.7223     3.1446    -3.0582
C      3.4858     3.2475    -3.7088
C      2.4121     2.4558    -3.3365
H      2.0485     4.7689     1.0810
H      1.7937     4.1578    -0.5800
H      3.4808     4.0345     0.0381
H     -2.0755    -1.3372    -1.1784
H      0.4398    -2.7154    -1.5499
H     -0.8227    -2.9287    -0.3357
H     -0.8882    -3.6490    -3.3563
H     -2.4269    -3.3706    -2.3984
H      0.3836    -4.8398     0.5149
H      2.7974    -5.2088     0.9184
H      4.0983    -6.6339    -0.6189
H      2.9765    -7.7349    -2.5313
H      0.6465    -7.2321    -3.0545
H     -1.1103    -6.7506     0.8328
H     -2.2367    -6.1255     2.9147
H     -4.3534    -4.8212     2.8579
H     -5.5033    -4.5292     0.6606
H     -4.1977    -4.7734    -1.4241
H     -1.9947    -0.1603    -2.9513
H     -1.0995    -1.5297    -3.6477
H     -0.3312     1.2659    -3.1588
H      0.4099     0.0945    -4.2785
H      3.3811    -1.4565    -0.7088
H      4.4496    -3.5960    -1.1212
H      4.0845    -4.7654    -3.2856
H      2.6563    -3.7249    -5.0083
H      1.4644    -1.6912    -4.5400
H      3.9658     0.7465    -0.8334
H      5.7532     2.3109    -1.3604
H      5.5705     3.7514    -3.3656
H      3.3844     3.9336    -4.5400
H      1.4732     2.6146    -3.7836
72
{"conf": 40, "E": 379.27, "rms": -1.0, "geom": "OH", "total_charge": 0, "CA_charge": 1, "smiles": "C[C:1]#[6N:2]->[Mn+:3]1(<-[3C-:4]#[O+:5])(<-[4H-:6])(<-[5C-:7]#[O+:8])<-[1N@H:9]([CH2:10][CH2:11][P:12]([c:13]2[cH:14][cH:15][cH:16][cH:17][cH:18]2)[c:19]2[cH:20][cH:21][cH:22][cH:23][cH:24]2)[CH2:25][CH2:26][2P:27]->1([c:28]1[cH:29][cH:30][cH:31][cH:32][cH:33]1)[c:34]1[cH:35][cH:36][cH:37][cH:38][cH:39]1", "smiles3D": "C([C:1]#[6N:2]->[Mn+:3]1(<-[3C-:4]#[O+:5])(<-[4H-:6])(<-[5C-:7]#[O+:8])<-[1N@@:9]([C:10]([C:11]([P:12]([c:13]2[c:14]([H:48])[c:15]([H:49])[c:16]([H:50])[c:17]([H:51])[c:18]2[H:52])[c:19]2[c:20]([H:53])[c:21]([H:54])[c:22]([H:55])[c:23]([H:56])[c:24]2[H:57])([H:46])[H:47])([H:44])[H:45])([H:43])[C:25]([H:58])([H:59])[C:26]([H:60])([H:61])[2P:27]->1([c:28]1[c:29]([H:62])[c:30]([H:63])[c:31]([H:64])[c:32]([H:65])[c:33]1[H:66])[c:34]1[c:35]([H:67])[c:36]([H:68])[c:37]([H:69])[c:38]([H:70])[c:39]1[H:71])([H:40])([H:41])[H:42]", "smiles3Dx": "C([C:1]#[6N:2]->[Mn+:3]1(<-[3C-:4]#[O+:5])(<-[4H-:6])(<-[5C-:7]#[O+:8])<-[1N@@:9]([C:10]([C:11]([P:12]([c:13]2[c:14]([H:48])[c:15]([H:49])[c:16]([H:50])[c:17]([H:51])[c:18]2[H:52])[c:19]2[c:20]([H:53])[c:21]([H:54])[c:22]([H:55])[c:23]([H:56])[c:24]2[H:57])([H:46])[H:47])([H:44])[H:45])([H:43])[C:25]([H:58])([H:59])[C:26]([H:60])([H:61])[2P:27]->1([c:28]1[c:29]([H:62])[c:30]([H:63])[c:31]([H:64])[c:32]([H:65])[c:33]1[H:66])[c:34]1[c:35]([H:67])[c:36]([H:68])[c:37]([H:69])[c:38]([H:70])[c:39]1[H:71])([H:40])([H:41])[H:42]", "dummies": []}
C      2.0993    -4.0049    -0.3644
C      1.8721    -2.6966     0.1629
N      1.4586    -1.5392     0.2210
Mn     0.0000     0.0000     0.0000
C     -0.2987     0.5580     2.4898
O     -0.7071     0.7596     3.6326
H      1.0334     1.6987    -0.3512
C      0.0367    -0.6013    -2.4534
O     -0.0288    -1.1384    -3.5633
N     -2.1010     0.8902    -0.3245
C     -2.1180     2.0660    -0.9340
C     -2.9867     2.2561    -2.2486
P     -2.1463     2.8037    -3.9099
C     -0.5000     3.6223    -3.6257
C      0.5300     3.4482    -4.5618
C      1.8708     3.6772    -4.1947
C      2.1528     4.2494    -2.9407
C      1.0850     4.6446    -2.0927
C     -0.2350     4.3081    -2.4461
C     -1.9915     1.1987    -4.8550
C     -0.7662     0.6005    -5.2385
C     -0.7531    -0.5748    -6.0254
C     -1.9598    -1.1935    -6.4039
C     -3.1795    -0.5713    -6.0571
C     -3.1912     0.6357    -5.3441
C     -3.0309     0.5441     0.7197
C     -2.9755    -0.9552     1.1964
P     -1.8092    -1.9614     0.3027
C     -1.4021    -3.2244     1.4383
C     -0.2807    -3.1234     2.3174
C      0.2235    -4.2877     2.9220
C     -0.5898    -5.4973     2.9386
C     -1.8361    -5.4429     2.2828
C     -2.1509    -4.3878     1.4603
C     -2.4836    -2.7023    -1.1500
C     -3.8424    -2.6882    -1.3809
C     -4.3328    -3.1850    -2.5789
C     -3.4766    -3.5512    -3.6207
C     -2.0388    -3.4422    -3.3995
C     -1.6021    -3.2591    -2.0955
H      1.8067    -3.7552    -1.4430
H      1.2767    -4.5486     0.1218
H      3.2193    -4.2608    -0.1582
H     -2.4350     0.4160    -1.0264
H     -1.0604     1.9857    -1.1908
H     -2.3571     2.7643    -0.1524
H     -3.7146     3.1024    -1.9831
H     -3.6717     1.3610    -2.4964
H      0.3127     3.0611    -5.5509
H      2.6797     3.4407    -4.9052
H      3.1921     4.3876    -2.6200
H      1.2696     5.2339    -1.1847
H     -1.0499     4.6337    -1.8216
H      0.2021     0.9832    -4.9623
H      0.2192    -1.0268    -6.3234
H     -1.9436    -2.1498    -6.9345
H     -4.1108    -1.0306    -6.3130
H     -4.1428     1.0534    -4.9800
H     -4.1460     0.8193     0.4848
H     -2.6875     1.1242     1.4581
H     -2.6807    -1.0089     2.2320
H     -4.0049    -1.5010     1.1257
H      0.1770    -2.1917     2.5199
H      1.1029    -4.2441     3.5336
H     -0.2646    -6.3378     3.4706
H     -2.5634    -6.2679     2.4057
H     -3.0867    -4.4882     0.8563
H     -4.5867    -2.2651    -0.6892
H     -5.4458    -3.2595    -2.7600
H     -3.8352    -3.8659    -4.5930
H     -1.3877    -3.8000    -4.2103
H     -0.5157    -3.3013    -1.9200
72
{"conf": 41, "E": 348.19, "rms": -1.0, "geom": "OH", "total_charge": 0, "CA_charge": 1, "smiles": "C[C:1]#[6N:2]->[Mn+:3]1(<-[3C-:4]#[O+:5])(<-[4H-:6])(<-[5C-:7]#[O+:8])<-[1N@H:9]([CH2:10][CH2:11][P:12]([c:13]2[cH:14][cH:15][cH:16][cH:17][cH:18]2)[c:19]2[cH:20][cH:21][cH:22][cH:23][cH:24]2)[CH2:25][CH2:26][2P:27]->1([c:28]1[cH:29][cH:30][cH:31][cH:32][cH:33]1)[c:34]1[cH:35][cH:36][cH:37][cH:38][cH:39]1", "smiles3D": "C([C:1]#[6N:2]->[Mn+:3]1(<-[3C-:4]#[O+:5])(<-[4H-:6])(<-[5C-:7]#[O+:8])<-[1N@@:9]([C:10]([C:11]([P:12]([c:13]2[c:14]([H:48])[c:15]([H:49])[c:16]([H:50])[c:17]([H:51])[c:18]2[H:52])[c:19]2[c:20]([H:53])[c:21]([H:54])[c:22]([H:55])[c:23]([H:56])[c:24]2[H:57])([H:46])[H:47])([H:44])[H:45])([H:43])[C:25]([H:58])([H:59])[C:26]([H:60])([H:61])[2P:27]->1([c:28]1[c:29]([H:62])[c:30]([H:63])[c:31]([H:64])[c:32]([H:65])[c:33]1[H:66])[c:34]1[c:35]([H:67])[c:36]([H:68])[c:37]([H:69])[c:38]([H:70])[c:39]1[H:71])([H:40])([H:41])[H:42]", "smiles3Dx": "C([C:1]#[6N:2]->[Mn+:3]1(<-[3C-:4]#[O+:5])(<-[4H-:6])(<-[5C-:7]#[O+:8])<-[1N@@:9]([C:10]([C:11]([P:12]([c:13]2[c:14]([H:48])[c:15]([H:49])[c:16]([H:50])[c:17]([H:51])[c:18]2[H:52])[c:19]2[c:20]([H:53])[c:21]([H:54])[c:22]([H:55])[c:23]([H:56])[c:24]2[H:57])([H:46])[H:47])([H:44])[H:45])([H:43])[C:25]([H:58])([H:59])[C:26]([H:60])([H:61])[2P:27]->1([c:28]1[c:29]([H:62])[c:30]([H:63])[c:31]([H:64])[c:32]([H:65])[c:33]1[H:66])[c:34]1[c:35]([H:67])[c:36]([H:68])[c:37]([H:69])[c:38]([H:70])[c:39]1[H:71])([H:40])([H:41])[H:42]", "dummies": []}
C     -3.5140    -2.8583     0.4145
C     -2.8797    -1.6932    -0.1034
N     -2.0258    -0.7979    -0.1144
Mn     0.0000     0.0000     0.0000
C      0.1819     0.3700    -2.5281
O      0.3756     0.3849    -3.7332
H     -0.2591     1.9572     0.3450
C     -0.0528    -0.4511     2.5298
O     -0.0481    -0.7683     3.7126
N      2.2951    -0.0125     0.0885
C      2.8761     1.0854     0.6568
C      2.5367     1.2703     2.2349
P      3.9073     2.3391     3.0435
C      3.2510     4.0627     3.0357
C      3.8902     4.9610     3.9091
C      3.2948     6.1830     4.2357
C      2.1099     6.5702     3.5886
C      1.5825     5.7958     2.5344
C      2.1192     4.5076     2.2978
C      3.6643     1.8521     4.7766
C      4.3014     0.6905     5.2357
C      3.7655    -0.0237     6.3013
C      2.6250     0.4692     6.9604
C      2.1362     1.7585     6.6699
C      2.6563     2.4522     5.5696
C      2.8284    -0.6647    -1.0365
C      2.1023    -2.0426    -1.4692
P      0.7913    -2.5220    -0.3223
C     -0.3852    -3.5545    -1.1329
C     -0.8444    -4.7178    -0.5086
C     -1.6819    -5.6179    -1.1666
C     -2.0453    -5.4162    -2.5086
C     -1.6066    -4.2172    -3.1597
C     -0.8272    -3.2601    -2.4624
C      1.4046    -3.3898     1.0664
C      2.7134    -3.8239     1.1175
C      3.2413    -4.2596     2.3161
C      2.5569    -4.0827     3.5140
C      1.2404    -3.5212     3.4587
C      0.6097    -3.4087     2.2367
H     -2.6862    -3.1437     1.1354
H     -3.5266    -3.4979    -0.5013
H     -4.4380    -2.3970     0.9594
H      2.4892    -0.5583     0.7422
H      2.3564     1.7762     0.1099
H      4.0585     1.0978     0.5405
H      2.5670     0.2249     2.8201
H      1.5556     1.6096     2.4472
H      4.8142     4.6805     4.4309
H      3.7927     6.8761     4.9196
H      1.5898     7.4634     3.9170
H      0.6356     6.1048     2.0485
H      1.6000     3.8597     1.6048
H      5.1045     0.2493     4.6656
H      4.2207    -0.9768     6.5965
H      2.0889    -0.1783     7.6393
H      1.2406     2.1324     7.2036
H      2.1523     3.3951     5.3020
H      3.9625    -0.8589    -0.9573
H      2.6311     0.0435    -1.6994
H      1.6616    -1.9716    -2.4421
H      2.8759    -2.9161    -1.5301
H     -0.5135    -5.0331     0.5077
H     -2.0719    -6.5250    -0.6117
H     -2.4598    -6.1650    -3.0703
H     -2.0062    -3.9516    -4.1419
H     -0.6899    -2.2743    -2.9040
H      3.4044    -3.8011     0.2277
H      4.2237    -4.8094     2.3499
H      3.0370    -4.2391     4.4554
H      0.7194    -3.3670     4.4197
H     -0.4440    -3.0850     2.2375
72
{"conf": 42, "E": 344.45, "rms": -1.0, "geom": "OH", "total_charge": 0, "CA_charge": 1, "smiles": "C[C:1]#[6N:2]->[Mn+:3]1(<-[3C-:4]#[O+:5])(<-[4H-:6])(<-[5C-:7]#[O+:8])<-[1N@H:9]([CH2:10][CH2:11][P:12]([c:13]2[cH:14][cH:15][cH:16][cH:17][cH:18]2)[c:19]2[cH:20][cH:21][cH:22][cH:23][cH:24]2)[CH2:25][CH2:26][2P:27]->1([c:28]1[cH:29][cH:30][cH:31][cH:32][cH:33]1)[c:34]1[cH:35][cH:36][cH:37][cH:38][cH:39]1", "smiles3D": "C([C:1]#[6N:2]->[Mn+:3]1(<-[3C-:4]#[O+:5])(<-[4H-:6])(<-[5C-:7]#[O+:8])<-[1N@@:9]([C:10]([C:11]([P:12]([c:13]2[c:14]([H:48])[c:15]([H:49])[c:16]([H:50])[c:17]([H:51])[c:18]2[H:52])[c:19]2[c:20]([H:53])[c:21]([H:54])[c:22]([H:55])[c:23]([H:56])[c:24]2[H:57])([H:46])[H:47])([H:44])[H:45])([H:43])[C:25]([H:58])([H:59])[C:26]([H:60])([H:61])[2P:27]->1([c:28]1[c:29]([H:62])[c:30]([H:63])[c:31]([H:64])[c:32]([H:65])[c:33]1[H:66])[c:34]1[c:35]([H:67])[c:36]([H:68])[c:37]([H:69])[c:38]([H:70])[c:39]1[H:71])([H:40])([H:41])[H:42]", "smiles3Dx": "C([C:1]#[6N:2]->[Mn+:3]1(<-[3C-:4]#[O+:5])(<-[4H-:6])(<-[5C-:7]#[O+:8])<-[1N@@:9]([C:10]([C:11]([P:12]([c:13]2[c:14]([H:48])[c:15]([H:49])[c:16]([H:50])[c:17]([H:51])[c:18]2[H:52])[c:19]2[c:20]([H:53])[c:21]([H:54])[c:22]([H:55])[c:23]([H:56])[c:24]2[H:57])([H:46])[H:47])([H:44])[H:45])([H:43])[C:25]([H:58])([H:59])[C:26]([H:60])([H:61])[2P:27]->1([c:28]1[c:29]([H:62])[c:30]([H:63])[c:31]([H:64])[c:32]([H:65])[c:33]1[H:66])[c:34]1[c:35]([H:67])[c:36]([H:68])[c:37]([H:69])[c:38]([H:70])[c:39]1[H:71])([H:40])([H:41])[H:42]", "dummies": []}
C     -3.9492     2.2506    -0.2408
C     -2.5085     2.1157    -0.4503
N     -1.3683     1.6579    -0.4780
Mn     0.0000     0.0000     0.0000
C     -1.7083    -1.1259    -0.4904
O     -2.6907    -1.7134    -0.7481
H      0.5381    -0.2742    -1.7450
C      1.6952     1.1619     0.3732
O      2.7328     1.7209     0.6217
N      0.9040    -1.8005     1.0459
C      1.8218    -2.3400     0.0787
C      1.4072    -3.5924    -0.6713
P      1.5103    -5.0565     0.4515
C      0.2360    -6.3294     0.1960
C     -0.0920    -6.7058    -1.1062
C     -1.3386    -7.2196    -1.3951
C     -2.2874    -7.4087    -0.3812
C     -1.9002    -7.1699     0.9400
C     -0.6511    -6.6598     1.2310
C      2.9277    -5.3678     1.5322
C      3.2331    -4.5151     2.6005
C      4.1460    -4.9065     3.5555
C      4.7419    -6.1637     3.4975
C      4.4831    -6.9735     2.3839
C      3.6013    -6.5695     1.4108
C     -0.1778    -2.5747     1.6509
C     -1.2043    -1.7260     2.4991
P     -0.7807     0.0011     2.4335
C      0.4115     0.3818     3.6081
C      1.2204     1.5769     3.5010
C      1.9791     1.9522     4.5208
C      2.1162     1.1511     5.6896
C      1.4921    -0.1029     5.6935
C      0.7547    -0.4796     4.6563
C     -2.1724     1.0469     2.8492
C     -1.9970     2.4354     2.8945
C     -2.9138     3.2033     3.5702
C     -4.0231     2.6215     4.1733
C     -4.2115     1.2645     4.0405
C     -3.3301     0.4817     3.3310
H     -4.5041     2.0632    -1.1570
H     -4.3516     3.1780     0.1562
H     -4.2748     1.4818     0.4371
H      1.4873    -1.4433     1.7359
H      2.7609    -2.5610     0.6517
H      2.1420    -1.5485    -0.6885
H      2.1108    -3.6825    -1.4876
H      0.3953    -3.4425    -1.0493
H      0.6109    -6.4757    -1.9037
H     -1.6094    -7.4124    -2.4167
H     -3.2939    -7.6697    -0.6233
H     -2.6116    -7.3496     1.7365
H     -0.3681    -6.4537     2.2522
H      2.7047    -3.5731     2.7016
H      4.3499    -4.2418     4.3834
H      5.3736    -6.5029     4.2935
H      4.9608    -7.9352     2.3188
H      3.4268    -7.2079     0.5488
H      0.3091    -3.2807     2.2853
H     -0.7407    -3.1776     0.8522
H     -2.2017    -1.8937     2.0027
H     -1.1722    -2.0340     3.4708
H      1.0642     2.1893     2.6471
H      2.4488     2.9102     4.5177
H      2.5838     1.5506     6.5947
H      1.5791    -0.6982     6.5738
H      0.4530    -1.5320     4.6418
H     -1.1412     2.8838     2.4343
H     -2.7884     4.2530     3.5910
H     -4.6583     3.2126     4.8028
H     -5.1009     0.8292     4.4657
H     -3.5665    -0.5690     3.1498
72
{"conf": 43, "E": 117.76, "rms": -1.0, "geom": "OH", "total_charge": 0, "CA_charge": 1, "smiles": "C[C:1]#[6N:2]->[Mn+:3]1(<-[3C-:4]#[O+:5])(<-[4H-:6])(<-[5C-:7]#[O+:8])<-[1N@H:9]([CH2:10][CH2:11][P:12]([c:13]2[cH:14][cH:15][cH:16][cH:17][cH:18]2)[c:19]2[cH:20][cH:21][cH:22][cH:23][cH:24]2)[CH2:25][CH2:26][2P:27]->1([c:28]1[cH:29][cH:30][cH:31][cH:32][cH:33]1)[c:34]1[cH:35][cH:36][cH:37][cH:38][cH:39]1", "smiles3D": "C([C:1]#[6N:2]->[Mn+:3]1(<-[3C-:4]#[O+:5])(<-[4H-:6])(<-[5C-:7]#[O+:8])<-[1N@@:9]([C:10]([C:11]([P:12]([c:13]2[c:14]([H:48])[c:15]([H:49])[c:16]([H:50])[c:17]([H:51])[c:18]2[H:52])[c:19]2[c:20]([H:53])[c:21]([H:54])[c:22]([H:55])[c:23]([H:56])[c:24]2[H:57])([H:46])[H:47])([H:44])[H:45])([H:43])[C:25]([H:58])([H:59])[C:26]([H:60])([H:61])[2P:27]->1([c:28]1[c:29]([H:62])[c:30]([H:63])[c:31]([H:64])[c:32]([H:65])[c:33]1[H:66])[c:34]1[c:35]([H:67])[c:36]([H:68])[c:37]([H:69])[c:38]([H:70])[c:39]1[H:71])([H:40])([H:41])[H:42]", "smiles3Dx": "C([C:1]#[6N:2]->[Mn+:3]1(<-[3C-:4]#[O+:5])(<-[4H-:6])(<-[5C-:7]#[O+:8])<-[1N@@:9]([C:10]([C:11]([P:12]([c:13]2[c:14]([H:48])[c:15]([H:49])[c:16]([H:50])[c:17]([H:51])[c:18]2[H:52])[c:19]2[c:20]([H:53])[c:21]([H:54])[c:22]([H:55])[c:23]([H:56])[c:24]2[H:57])([H:46])[H:47])([H:44])[H:45])([H:43])[C:25]([H:58])([H:59])[C:26]([H:60])([H:61])[2P:27]->1([c:28]1[c:29]([H:62])[c:30]([H:63])[c:31]([H:64])[c:32]([H:65])[c:33]1[H:66])[c:34]1[c:35]([H:67])[c:36]([H:68])[c:37]([H:69])[c:38]([H:70])[c:39]1[H:71])([H:40])([H:41])[H:42]", "dummies": []}
C      0.5011    -4.6182    -1.7900
C      0.3620    -3.2635    -1.2583
N      0.2392    -2.1243    -0.8183
Mn     0.0000     0.0000     0.0000
C     -1.2966    -0.8119     1.7113
O     -1.9748    -1.2329     2.6146
H      1.4912    -0.1789     1.0591
C      1.3217     0.7913    -1.6886
O      2.0181     1.2201    -2.5753
N     -0.4560     2.1775     0.6364
C     -0.0021     2.3824     1.9542
C      1.4950     2.7171     2.0162
P      2.0558     2.9034     3.8033
C      3.8999     2.8846     3.6366
C      4.5305     3.5631     2.5823
C      5.9250     3.5868     2.4910
C      6.6980     2.9531     3.4645
C      6.0806     2.3124     4.5423
C      4.6872     2.2872     4.6342
C      1.7205     1.1864     4.4039
C      0.7609     0.9910     5.4049
C      0.4371    -0.3027     5.8279
C      1.0727    -1.4092     5.2539
C      2.0283    -1.2210     4.2488
C      2.3523     0.0734     3.8232
C     -1.8567     2.4085     0.4913
C     -2.4045     2.1953    -0.9469
P     -2.1079     0.4990    -1.4528
C     -3.5963    -0.4274    -1.1244
C     -4.8481     0.0617    -1.5261
C     -6.0038    -0.6899    -1.2972
C     -5.9141    -1.9397    -0.6796
C     -4.6682    -2.4440    -0.3000
C     -3.5108    -1.6961    -0.5350
C     -1.9188     0.4955    -3.2285
C     -2.5823     1.4461    -4.0243
C     -2.4826     1.3849    -5.4143
C     -1.7461     0.3619    -6.0181
C     -1.1059    -0.5963    -5.2342
C     -1.1922    -0.5314    -3.8434
H     -0.3948    -5.2145    -1.5202
H      0.5959    -4.5690    -2.8960
H      1.4077    -5.0949    -1.3619
H     -0.0151     2.7392     0.0600
H     -0.5626     3.2070     2.4482
H     -0.1876     1.4550     2.5259
H      1.6632     3.6852     1.4896
H      2.0861     1.9377     1.4962
H      3.9493     4.0745     1.8265
H      6.4055     4.1014     1.6680
H      7.7765     2.9812     3.4007
H      6.6745     1.8312     5.3037
H      4.2236     1.8044     5.4844
H      0.2549     1.8417     5.8438
H     -0.3072    -0.4444     6.6011
H      0.8187    -2.4119     5.5765
H      2.5173    -2.0773     3.7977
H      3.0904     0.2056     3.0409
H     -2.0848     3.4588     0.7879
H     -2.4048     1.7311     1.1832
H     -1.8774     2.8830    -1.6373
H     -3.4850     2.4178    -0.9671
H     -4.9370     1.0127    -2.0330
H     -6.9662    -0.3038    -1.6055
H     -6.8094    -2.5111    -0.4898
H     -4.5925    -3.4222     0.1605
H     -2.5493    -2.1177    -0.2759
H     -3.1848     2.2251    -3.5763
H     -2.9882     2.1175    -6.0281
H     -1.6952     0.3011    -7.0986
H     -0.5537    -1.3992    -5.7037
H     -0.7057    -1.2885    -3.2432
