# Supplementary material for: MACE: Automated Assessment of Stereochemistry of Transition Metal Complexes and Its Applications in Computational Catalysis
Source: J Chem Theory Comput. 2024 Feb 16;20(5):2313–20. doi: 10.1021/acs.jctc.3c01313 (PMC10938507; doi:10.1021/acs.jctc.3c01313)
Supplement: Supplementary file 3 — ct3c01313_si_003.zip [file ct3c01313_si_003.zip › structures/screening/mace_MeCN/Mn_PNhP_Ph_bi_5.xyz]

72
{"conf": 0, "E": 315.86, "rms": -1.0, "geom": "OH", "total_charge": 0, "CA_charge": 1, "smiles": "C[C:1]#[5N:2]->[Mn+:3]1(<-[3C-:4]#[O+:5])(<-[4H-:6])(<-[6C-:7]#[O+:8])<-[1N@H:9]([CH2:10][CH2:11][P:12]([c:13]2[cH:14][cH:15][cH:16][cH:17][cH:18]2)[c:19]2[cH:20][cH:21][cH:22][cH:23][cH:24]2)[CH2:25][CH2:26][2P:27]->1([c:28]1[cH:29][cH:30][cH:31][cH:32][cH:33]1)[c:34]1[cH:35][cH:36][cH:37][cH:38][cH:39]1", "smiles3D": "C([C:1]#[5N:2]->[Mn+:3]1(<-[3C-:4]#[O+:5])(<-[4H-:6])(<-[6C-:7]#[O+:8])<-[1N@@:9]([C:10]([C:11]([P:12]([c:13]2[c:14]([H:48])[c:15]([H:49])[c:16]([H:50])[c:17]([H:51])[c:18]2[H:52])[c:19]2[c:20]([H:53])[c:21]([H:54])[c:22]([H:55])[c:23]([H:56])[c:24]2[H:57])([H:46])[H:47])([H:44])[H:45])([H:43])[C:25]([H:58])([H:59])[C:26]([H:60])([H:61])[2P:27]->1([c:28]1[c:29]([H:62])[c:30]([H:63])[c:31]([H:64])[c:32]([H:65])[c:33]1[H:66])[c:34]1[c:35]([H:67])[c:36]([H:68])[c:37]([H:69])[c:38]([H:70])[c:39]1[H:71])([H:40])([H:41])[H:42]", "smiles3Dx": "C([C:1]#[5N:2]->[Mn+:3]1(<-[3C-:4]#[O+:5])(<-[4H-:6])(<-[6C-:7]#[O+:8])<-[1N@@:9]([C:10]([C:11]([P:12]([c:13]2[c:14]([H:48])[c:15]([H:49])[c:16]([H:50])[c:17]([H:51])[c:18]2[H:52])[c:19]2[c:20]([H:53])[c:21]([H:54])[c:22]([H:55])[c:23]([H:56])[c:24]2[H:57])([H:46])[H:47])([H:44])[H:45])([H:43])[C:25]([H:58])([H:59])[C:26]([H:60])([H:61])[2P:27]->1([c:28]1[c:29]([H:62])[c:30]([H:63])[c:31]([H:64])[c:32]([H:65])[c:33]1[H:66])[c:34]1[c:35]([H:67])[c:36]([H:68])[c:37]([H:69])[c:38]([H:70])[c:39]1[H:71])([H:40])([H:41])[H:42]", "dummies": []}
C     -3.1653    -2.4883    -2.2908
C     -2.1487    -1.3953    -2.2221
N     -1.3442    -0.6625    -1.7010
Mn     0.0000     0.0000     0.0000
C      1.3561     0.6265     1.9430
O      2.1149     0.7905     2.8600
H     -1.5371     0.1864     0.8720
C      0.2255     2.1129    -1.0625
O      0.4599     3.0886    -1.7180
N      0.0949    -2.3897     0.3710
C      0.8809    -2.7808     1.4886
C      0.0866    -3.2171     2.7691
P     -0.3599    -1.6654     3.7829
C      0.1846    -1.7141     5.5470
C      1.3155    -0.9477     5.8827
C      1.3810    -0.3173     7.1210
C      0.3352    -0.4742     8.0471
C     -0.6651    -1.4323     7.7940
C     -0.7332    -2.0560     6.5515
C     -2.1474    -1.2491     3.6762
C     -2.5403    -0.0173     4.2264
C     -3.5287     0.7326     3.5958
C     -4.1228     0.2624     2.4075
C     -3.8843    -1.0538     2.0051
C     -2.9297    -1.8217     2.6534
C      0.6611    -2.9778    -0.7837
C      2.0617    -2.5662    -1.2359
P      2.1524    -0.7284    -1.2315
C      3.5271    -0.1454    -0.3478
C      3.7578     1.2716    -0.2195
C      4.8559     1.7605     0.4250
C      5.6929     0.9004     1.1235
C      5.3650    -0.4598     1.2534
C      4.3048    -0.9420     0.5531
C      2.1810    -0.2025    -2.9784
C      2.5642     1.1565    -3.2754
C      2.0628     1.7852    -4.4177
C      1.1009     1.1347    -5.1582
C      0.8268    -0.2161    -5.0164
C      1.3685    -0.8775    -3.9085
H     -4.1277    -2.1253    -2.7863
H     -2.5280    -3.3439    -2.6563
H     -3.2404    -2.5227    -1.2042
H     -0.7278    -2.7937     0.4924
H      1.5789    -3.6981     1.2833
H      1.5272    -1.9335     1.7035
H     -0.8155    -3.7787     2.5448
H      0.7255    -3.7995     3.4163
H      2.0741    -0.7004     5.1463
H      2.1999     0.3710     7.3372
H      0.2775     0.1558     8.9371
H     -1.4289    -1.6460     8.5420
H     -1.5879    -2.6856     6.3295
H     -2.0053     0.4461     5.0620
H     -3.7957     1.7171     3.9735
H     -4.7487     0.9074     1.7960
H     -4.4135    -1.4749     1.1546
H     -2.7344    -2.8112     2.2717
H      0.6499    -4.1488    -0.7543
H     -0.0261    -2.6568    -1.5731
H      2.3744    -2.9640    -2.2243
H      2.8217    -2.9599    -0.5151
H      2.9765     1.9560    -0.5305
H      5.0791     2.8244     0.4171
H      6.5723     1.2972     1.6841
H      5.8953    -1.1064     1.9420
H      4.0435    -1.9714     0.7864
H      3.1647     1.7300    -2.6331
H      2.3077     2.8304    -4.5724
H      0.5800     1.7225    -5.9679
H      0.1759    -0.7270    -5.6912
H      1.1438    -1.9325    -3.7988
72
{"conf": 1, "E": 132.51, "rms": -1.0, "geom": "OH", "total_charge": 0, "CA_charge": 1, "smiles": "C[C:1]#[5N:2]->[Mn+:3]1(<-[3C-:4]#[O+:5])(<-[4H-:6])(<-[6C-:7]#[O+:8])<-[1N@H:9]([CH2:10][CH2:11][P:12]([c:13]2[cH:14][cH:15][cH:16][cH:17][cH:18]2)[c:19]2[cH:20][cH:21][cH:22][cH:23][cH:24]2)[CH2:25][CH2:26][2P:27]->1([c:28]1[cH:29][cH:30][cH:31][cH:32][cH:33]1)[c:34]1[cH:35][cH:36][cH:37][cH:38][cH:39]1", "smiles3D": "C([C:1]#[5N:2]->[Mn+:3]1(<-[3C-:4]#[O+:5])(<-[4H-:6])(<-[6C-:7]#[O+:8])<-[1N@@:9]([C:10]([C:11]([P:12]([c:13]2[c:14]([H:48])[c:15]([H:49])[c:16]([H:50])[c:17]([H:51])[c:18]2[H:52])[c:19]2[c:20]([H:53])[c:21]([H:54])[c:22]([H:55])[c:23]([H:56])[c:24]2[H:57])([H:46])[H:47])([H:44])[H:45])([H:43])[C:25]([H:58])([H:59])[C:26]([H:60])([H:61])[2P:27]->1([c:28]1[c:29]([H:62])[c:30]([H:63])[c:31]([H:64])[c:32]([H:65])[c:33]1[H:66])[c:34]1[c:35]([H:67])[c:36]([H:68])[c:37]([H:69])[c:38]([H:70])[c:39]1[H:71])([H:40])([H:41])[H:42]", "smiles3Dx": "C([C:1]#[5N:2]->[Mn+:3]1(<-[3C-:4]#[O+:5])(<-[4H-:6])(<-[6C-:7]#[O+:8])<-[1N@@:9]([C:10]([C:11]([P:12]([c:13]2[c:14]([H:48])[c:15]([H:49])[c:16]([H:50])[c:17]([H:51])[c:18]2[H:52])[c:19]2[c:20]([H:53])[c:21]([H:54])[c:22]([H:55])[c:23]([H:56])[c:24]2[H:57])([H:46])[H:47])([H:44])[H:45])([H:43])[C:25]([H:58])([H:59])[C:26]([H:60])([H:61])[2P:27]->1([c:28]1[c:29]([H:62])[c:30]([H:63])[c:31]([H:64])[c:32]([H:65])[c:33]1[H:66])[c:34]1[c:35]([H:67])[c:36]([H:68])[c:37]([H:69])[c:38]([H:70])[c:39]1[H:71])([H:40])([H:41])[H:42]", "dummies": []}
C      4.1855     0.2355    -2.6853
C      2.9300     0.1598    -1.9412
N      1.8922     0.1018    -1.2868
Mn     0.0000     0.0000     0.0000
C     -1.9053    -0.1780     1.2693
O     -2.9054    -0.2682     1.9361
H      0.6802    -1.4919     0.8373
C     -1.0067    -1.2343    -1.6398
O     -1.5340    -1.8726    -2.5200
N      1.0415     1.4957     1.4324
C      0.3423     1.6666     2.6390
C      0.4802     0.4372     3.5637
P      0.2070     0.8029     5.3919
C     -0.5737     2.4808     5.4764
C     -1.8234     2.6835     4.8690
C     -2.4367     3.9411     4.9177
C     -1.8239     4.9958     5.5969
C     -0.6000     4.7907     6.2402
C      0.0218     3.5375     6.1898
C      1.9417     1.0397     5.9888
C      2.3559     0.3652     7.1452
C      3.6657     0.5062     7.6148
C      4.5721     1.3232     6.9319
C      4.1663     1.9990     5.7780
C      2.8592     1.8566     5.3051
C      1.2735     2.7195     0.7209
C      0.0282     3.4221     0.1006
P     -0.8622     2.2739    -0.9501
C     -0.4626     2.6737    -2.6472
C      0.8732     2.8527    -3.0374
C      1.1888     3.1124    -4.3750
C      0.1748     3.1923    -5.3313
C     -1.1581     3.0185    -4.9531
C     -1.4783     2.7479    -3.6194
C     -2.5956     2.6399    -0.7217
C     -3.5433     1.6081    -0.8164
C     -4.9039     1.8821    -0.6396
C     -5.3267     3.1888    -0.3865
C     -4.3940     4.2276    -0.3301
C     -3.0306     3.9574    -0.5064
H      3.9832     0.4647    -3.7460
H      4.7185    -0.7333    -2.6092
H      4.8202     1.0383    -2.2532
H      1.8680     1.1442     1.6202
H     -0.7294     1.8390     2.4216
H      0.7311     2.5561     3.1706
H     -0.2421    -0.3427     3.2658
H      1.4865    -0.0102     3.4569
H     -2.3161     1.8699     4.3452
H     -3.3897     4.0942     4.4276
H     -2.3010     5.9662     5.6366
H     -0.1331     5.5989     6.7822
H      0.9610     3.4014     6.7091
H      1.6653    -0.2720     7.6804
H      3.9794    -0.0192     8.5078
H      5.5841     1.4299     7.2940
H      4.8666     2.6301     5.2491
H      2.5688     2.3932     4.4171
H      1.9810     2.4953    -0.1042
H      1.7786     3.4454     1.3968
H      0.3592     4.2995    -0.4966
H     -0.6353     3.7706     0.9182
H      1.6747     2.7935    -2.3195
H      2.2201     3.2443    -4.6715
H      0.4168     3.3977    -6.3646
H     -1.9457     3.0767    -5.6945
H     -2.5158     2.5869    -3.3586
H     -3.2347     0.5963    -1.0420
H     -5.6294     1.0808    -0.6990
H     -6.3788     3.4005    -0.2501
H     -4.7255     5.2431    -0.1614
H     -2.3269     4.7776    -0.4895
72
{"conf": 2, "E": 275.84, "rms": -1.0, "geom": "OH", "total_charge": 0, "CA_charge": 1, "smiles": "C[C:1]#[5N:2]->[Mn+:3]1(<-[3C-:4]#[O+:5])(<-[4H-:6])(<-[6C-:7]#[O+:8])<-[1N@H:9]([CH2:10][CH2:11][P:12]([c:13]2[cH:14][cH:15][cH:16][cH:17][cH:18]2)[c:19]2[cH:20][cH:21][cH:22][cH:23][cH:24]2)[CH2:25][CH2:26][2P:27]->1([c:28]1[cH:29][cH:30][cH:31][cH:32][cH:33]1)[c:34]1[cH:35][cH:36][cH:37][cH:38][cH:39]1", "smiles3D": "C([C:1]#[5N:2]->[Mn+:3]1(<-[3C-:4]#[O+:5])(<-[4H-:6])(<-[6C-:7]#[O+:8])<-[1N@@:9]([C:10]([C:11]([P:12]([c:13]2[c:14]([H:48])[c:15]([H:49])[c:16]([H:50])[c:17]([H:51])[c:18]2[H:52])[c:19]2[c:20]([H:53])[c:21]([H:54])[c:22]([H:55])[c:23]([H:56])[c:24]2[H:57])([H:46])[H:47])([H:44])[H:45])([H:43])[C:25]([H:58])([H:59])[C:26]([H:60])([H:61])[2P:27]->1([c:28]1[c:29]([H:62])[c:30]([H:63])[c:31]([H:64])[c:32]([H:65])[c:33]1[H:66])[c:34]1[c:35]([H:67])[c:36]([H:68])[c:37]([H:69])[c:38]([H:70])[c:39]1[H:71])([H:40])([H:41])[H:42]", "smiles3Dx": "C([C:1]#[5N:2]->[Mn+:3]1(<-[3C-:4]#[O+:5])(<-[4H-:6])(<-[6C-:7]#[O+:8])<-[1N@@:9]([C:10]([C:11]([P:12]([c:13]2[c:14]([H:48])[c:15]([H:49])[c:16]([H:50])[c:17]([H:51])[c:18]2[H:52])[c:19]2[c:20]([H:53])[c:21]([H:54])[c:22]([H:55])[c:23]([H:56])[c:24]2[H:57])([H:46])[H:47])([H:44])[H:45])([H:43])[C:25]([H:58])([H:59])[C:26]([H:60])([H:61])[2P:27]->1([c:28]1[c:29]([H:62])[c:30]([H:63])[c:31]([H:64])[c:32]([H:65])[c:33]1[H:66])[c:34]1[c:35]([H:67])[c:36]([H:68])[c:37]([H:69])[c:38]([H:70])[c:39]1[H:71])([H:40])([H:41])[H:42]", "dummies": []}
C     -3.3243     1.9114    -2.6228
C     -2.0922     1.8548    -1.8329
N     -1.1647     1.4206    -1.1450
Mn     0.0000     0.0000     0.0000
C      0.7199    -1.6722     1.2516
O      1.0960    -2.5835     1.8918
H     -1.3533     0.2299     1.1844
C      1.2620     1.6506     0.8042
O      1.9841     2.6069     1.1635
N     -1.1275    -1.3925    -1.5556
C     -0.8821    -2.7731    -1.2257
C     -1.7329    -3.7328    -2.0165
P     -1.3107    -5.5481    -1.8282
C     -2.3538    -6.3159    -0.5555
C     -2.7444    -5.5685     0.5526
C     -2.9087    -6.1756     1.7893
C     -2.7533    -7.5595     1.9347
C     -2.4801    -8.3206     0.7978
C     -2.2896    -7.7093    -0.4314
C      0.3955    -5.8821    -1.1797
C      1.2990    -6.5877    -1.9851
C      2.4986    -7.0768    -1.4670
C      2.8071    -6.8781    -0.1275
C      1.8980    -6.2383     0.7058
C      0.7060    -5.7441     0.1780
C     -0.6919    -1.0567    -2.9989
C      0.5220    -0.1343    -3.2485
P      1.6538    -0.2608    -1.8709
C      2.4465    -1.8946    -1.9453
C      3.0195    -2.3522    -0.8270
C      3.7225    -3.5971    -0.8747
C      3.8710    -4.2616    -2.0699
C      3.2581    -3.7648    -3.2086
C      2.4903    -2.5696    -3.1303
C      2.9619     0.9439    -1.9448
C      3.1048     1.7350    -3.0684
C      4.3154     2.4544    -3.2226
C      5.2986     2.4466    -2.2340
C      5.0258     1.7603    -1.0451
C      3.8646     0.9733    -0.9476
H     -4.0577     2.7487    -2.5418
H     -3.9601     1.0849    -2.1764
H     -3.3258     1.6044    -3.7208
H     -2.1193    -1.1388    -1.3806
H     -1.0700    -2.8228    -0.1165
H      0.2310    -3.1063    -1.3192
H     -1.7487    -3.6236    -3.1153
H     -2.8448    -3.6591    -1.7405
H     -2.8374    -4.5004     0.4740
H     -3.1656    -5.5815     2.6450
H     -2.7545    -8.0092     2.9128
H     -2.3587    -9.3964     0.8852
H     -2.0116    -8.3117    -1.2795
H      1.1130    -6.7065    -3.0372
H      3.1792    -7.6443    -2.0909
H      3.7145    -7.2820     0.2894
H      2.1424    -6.0657     1.7391
H     -0.0234    -5.3349     0.8508
H     -1.5369    -0.5698    -3.4880
H     -0.4794    -1.9941    -3.5423
H      0.0939     0.9282    -3.3247
H      1.0299    -0.3861    -4.1437
H      2.9718    -1.8661     0.1046
H      4.1179    -3.9835     0.0386
H      4.4843    -5.1644    -2.1166
H      3.3324    -4.3036    -4.1406
H      1.9818    -2.3167    -4.0261
H      2.3519     1.8575    -3.8290
H      4.5207     2.9740    -4.1386
H      6.2229     2.9277    -2.3620
H      5.7208     1.7980    -0.2308
H      3.7490     0.3992    -0.0347
72
{"conf": 3, "E": 134.56, "rms": -1.0, "geom": "OH", "total_charge": 0, "CA_charge": 1, "smiles": "C[C:1]#[5N:2]->[Mn+:3]1(<-[3C-:4]#[O+:5])(<-[4H-:6])(<-[6C-:7]#[O+:8])<-[1N@H:9]([CH2:10][CH2:11][P:12]([c:13]2[cH:14][cH:15][cH:16][cH:17][cH:18]2)[c:19]2[cH:20][cH:21][cH:22][cH:23][cH:24]2)[CH2:25][CH2:26][2P:27]->1([c:28]1[cH:29][cH:30][cH:31][cH:32][cH:33]1)[c:34]1[cH:35][cH:36][cH:37][cH:38][cH:39]1", "smiles3D": "C([C:1]#[5N:2]->[Mn+:3]1(<-[3C-:4]#[O+:5])(<-[4H-:6])(<-[6C-:7]#[O+:8])<-[1N@@:9]([C:10]([C:11]([P:12]([c:13]2[c:14]([H:48])[c:15]([H:49])[c:16]([H:50])[c:17]([H:51])[c:18]2[H:52])[c:19]2[c:20]([H:53])[c:21]([H:54])[c:22]([H:55])[c:23]([H:56])[c:24]2[H:57])([H:46])[H:47])([H:44])[H:45])([H:43])[C:25]([H:58])([H:59])[C:26]([H:60])([H:61])[2P:27]->1([c:28]1[c:29]([H:62])[c:30]([H:63])[c:31]([H:64])[c:32]([H:65])[c:33]1[H:66])[c:34]1[c:35]([H:67])[c:36]([H:68])[c:37]([H:69])[c:38]([H:70])[c:39]1[H:71])([H:40])([H:41])[H:42]", "smiles3Dx": "C([C:1]#[5N:2]->[Mn+:3]1(<-[3C-:4]#[O+:5])(<-[4H-:6])(<-[6C-:7]#[O+:8])<-[1N@@:9]([C:10]([C:11]([P:12]([c:13]2[c:14]([H:48])[c:15]([H:49])[c:16]([H:50])[c:17]([H:51])[c:18]2[H:52])[c:19]2[c:20]([H:53])[c:21]([H:54])[c:22]([H:55])[c:23]([H:56])[c:24]2[H:57])([H:46])[H:47])([H:44])[H:45])([H:43])[C:25]([H:58])([H:59])[C:26]([H:60])([H:61])[2P:27]->1([c:28]1[c:29]([H:62])[c:30]([H:63])[c:31]([H:64])[c:32]([H:65])[c:33]1[H:66])[c:34]1[c:35]([H:67])[c:36]([H:68])[c:37]([H:69])[c:38]([H:70])[c:39]1[H:71])([H:40])([H:41])[H:42]", "dummies": []}
C      2.2267     0.5460    -4.4161
C      1.5893     0.3367    -3.1206
N      1.0444     0.1962    -2.0273
Mn     0.0000     0.0000     0.0000
C     -1.1371    -0.1418     1.9852
O     -1.7315    -0.2147     3.0320
H     -1.5298    -0.5195    -0.8797
C     -0.5768     2.2122    -0.1424
O     -0.8874     3.3748    -0.2275
N      0.8107    -2.1463     0.2907
C     -0.2864    -3.0182     0.2937
C      0.0916    -4.4929     0.0374
P     -1.2535    -5.7224     0.5057
C     -1.6309    -5.2156     2.2472
C     -2.6457    -4.2907     2.5604
C     -2.8311    -3.8713     3.8839
C     -1.9955    -4.3463     4.8985
C     -0.9792    -5.2552     4.5901
C     -0.7893    -5.6749     3.2688
C     -2.7525    -5.2914    -0.4949
C     -2.6318    -4.7036    -1.7641
C     -3.7703    -4.4844    -2.5509
C     -5.0288    -4.8737    -2.0930
C     -5.1517    -5.5023    -0.8491
C     -4.0158    -5.7267    -0.0626
C      1.5953    -2.1790     1.4951
C      2.7975    -1.2015     1.5113
P      2.2021     0.4767     1.3283
C      1.9187     1.1802     2.9529
C      1.5667     2.5386     3.0534
C      1.3152     3.1132     4.3029
C      1.3722     2.3257     5.4557
C      1.6661     0.9616     5.3642
C      1.9294     0.3849     4.1186
C      3.5604     1.3494     0.5513
C      3.9768     0.9794    -0.7371
C      5.0588     1.6234    -1.3452
C      5.7531     2.6189    -0.6562
C      5.3827     2.9560     0.6482
C      4.3020     2.3145     1.2554
H      1.5601     1.1509    -5.0619
H      3.1814     1.0886    -4.2746
H      2.4227    -0.4266    -4.9062
H      1.3501    -2.3360    -0.4278
H     -0.9862    -2.6869    -0.4989
H     -0.8097    -2.9382     1.2630
H      0.3560    -4.6263    -1.0259
H      0.9813    -4.7784     0.6183
H     -3.2755    -3.8708     1.7862
H     -3.6103    -3.1565     4.1144
H     -2.1351    -4.0076     5.9189
H     -0.3186    -5.6065     5.3708
H      0.0173    -6.3623     3.0428
H     -1.6625    -4.4240    -2.1594
H     -3.6673    -4.0232    -3.5287
H     -5.9041    -4.7155    -2.7125
H     -6.1219    -5.8352    -0.5057
H     -4.1222    -6.2420     0.8821
H      1.9954    -3.2020     1.6507
H      0.9414    -1.9302     2.3606
H      3.3632    -1.3033     2.4532
H      3.4685    -1.4502     0.6662
H      1.5172     3.1571     2.1680
H      1.0773     4.1699     4.3749
H      1.1808     2.7712     6.4146
H      1.6775     0.3548     6.2558
H      2.0964    -0.6730     4.0861
H      3.4925     0.1665    -1.2576
H      5.3724     1.3355    -2.3446
H      6.5994     3.1055    -1.1229
H      5.9543     3.6950     1.1986
H      4.0779     2.5656     2.2797
72
{"conf": 4, "E": 128.54, "rms": -1.0, "geom": "OH", "total_charge": 0, "CA_charge": 1, "smiles": "C[C:1]#[5N:2]->[Mn+:3]1(<-[3C-:4]#[O+:5])(<-[4H-:6])(<-[6C-:7]#[O+:8])<-[1N@H:9]([CH2:10][CH2:11][P:12]([c:13]2[cH:14][cH:15][cH:16][cH:17][cH:18]2)[c:19]2[cH:20][cH:21][cH:22][cH:23][cH:24]2)[CH2:25][CH2:26][2P:27]->1([c:28]1[cH:29][cH:30][cH:31][cH:32][cH:33]1)[c:34]1[cH:35][cH:36][cH:37][cH:38][cH:39]1", "smiles3D": "C([C:1]#[5N:2]->[Mn+:3]1(<-[3C-:4]#[O+:5])(<-[4H-:6])(<-[6C-:7]#[O+:8])<-[1N@@:9]([C:10]([C:11]([P:12]([c:13]2[c:14]([H:48])[c:15]([H:49])[c:16]([H:50])[c:17]([H:51])[c:18]2[H:52])[c:19]2[c:20]([H:53])[c:21]([H:54])[c:22]([H:55])[c:23]([H:56])[c:24]2[H:57])([H:46])[H:47])([H:44])[H:45])([H:43])[C:25]([H:58])([H:59])[C:26]([H:60])([H:61])[2P:27]->1([c:28]1[c:29]([H:62])[c:30]([H:63])[c:31]([H:64])[c:32]([H:65])[c:33]1[H:66])[c:34]1[c:35]([H:67])[c:36]([H:68])[c:37]([H:69])[c:38]([H:70])[c:39]1[H:71])([H:40])([H:41])[H:42]", "smiles3Dx": "C([C:1]#[5N:2]->[Mn+:3]1(<-[3C-:4]#[O+:5])(<-[4H-:6])(<-[6C-:7]#[O+:8])<-[1N@@:9]([C:10]([C:11]([P:12]([c:13]2[c:14]([H:48])[c:15]([H:49])[c:16]([H:50])[c:17]([H:51])[c:18]2[H:52])[c:19]2[c:20]([H:53])[c:21]([H:54])[c:22]([H:55])[c:23]([H:56])[c:24]2[H:57])([H:46])[H:47])([H:44])[H:45])([H:43])[C:25]([H:58])([H:59])[C:26]([H:60])([H:61])[2P:27]->1([c:28]1[c:29]([H:62])[c:30]([H:63])[c:31]([H:64])[c:32]([H:65])[c:33]1[H:66])[c:34]1[c:35]([H:67])[c:36]([H:68])[c:37]([H:69])[c:38]([H:70])[c:39]1[H:71])([H:40])([H:41])[H:42]", "dummies": []}
C     -4.4393    -1.8150     1.3435
C     -3.1549    -1.2368     0.9551
N     -2.0617    -0.7798     0.6199
Mn     0.0000     0.0000     0.0000
C      2.0744     0.7567    -0.6317
O      3.1612     1.1547    -0.9626
H     -0.7146     1.6575    -0.3644
C     -0.3865    -0.7170    -2.1413
O     -0.5864    -1.0976    -3.2682
N      0.4769     0.4691     2.2104
C      0.6435     1.8569     2.3413
C      0.5936     2.3316     3.8150
P     -0.7281     3.6149     4.1864
C     -2.2620     2.8412     3.5029
C     -2.9776     1.9408     4.2999
C     -4.1601     1.3636     3.8261
C     -4.6380     1.6861     2.5537
C     -3.9088     2.5531     1.7348
C     -2.7213     3.1231     2.2010
C     -0.4219     5.0835     3.1071
C     -1.4199     6.0643     3.0131
C     -1.2106     7.2123     2.2446
C      0.0060     7.4035     1.5869
C      1.0185     6.4459     1.7038
C      0.8104     5.2898     2.4652
C      1.6110    -0.3089     2.6024
C      1.4002    -1.8440     2.5036
P      0.9965    -2.2809     0.8120
C      2.4859    -2.9016     0.0468
C      3.2674    -3.8754     0.6928
C      4.3910    -4.4103     0.0492
C      4.7334    -3.9873    -1.2363
C      3.9448    -3.0361    -1.8900
C      2.8188    -2.5014    -1.2548
C     -0.1362    -3.6583     0.8893
C     -1.1313    -3.7965    -0.0854
C     -2.0432    -4.8548    -0.0176
C     -1.9571    -5.7934     1.0156
C     -0.9555    -5.6670     1.9805
C     -0.0413    -4.6096     1.9142
H     -5.0260    -2.0701     0.4371
H     -4.2617    -2.7443     1.9249
H     -5.0067    -1.0932     1.9603
H     -0.2462     0.2061     2.7067
H      1.6190     2.1585     1.9025
H     -0.1590     2.3570     1.7615
H      0.4025     1.4695     4.4779
H      1.5797     2.7419     4.1163
H     -2.6257     1.6979     5.2967
H     -4.7131     0.6771     4.4531
H     -5.5672     1.2550     2.1997
H     -4.2696     2.7866     0.7430
H     -2.1714     3.7817     1.5458
H     -2.3638     5.9324     3.5313
H     -1.9912     7.9542     2.1621
H      0.1708     8.2998     1.0024
H      1.9648     6.6010     1.2043
H      1.6170     4.5745     2.5555
H      1.8790    -0.0746     3.6579
H      2.4809    -0.0369     1.9625
H      2.3261    -2.3588     2.8265
H      0.5619    -2.1393     3.1726
H      3.0057    -4.2436     1.6794
H      4.9896    -5.1649     0.5459
H      5.6010    -4.4100    -1.7333
H      4.1933    -2.7207    -2.8961
H      2.1992    -1.7961    -1.7893
H     -1.2128    -3.0790    -0.8898
H     -2.8207    -4.9414    -0.7658
H     -2.6661    -6.6132     1.0684
H     -0.8830    -6.3920     2.7803
H      0.7297    -4.5412     2.6637
72
{"conf": 5, "E": 118.6, "rms": -1.0, "geom": "OH", "total_charge": 0, "CA_charge": 1, "smiles": "C[C:1]#[5N:2]->[Mn+:3]1(<-[3C-:4]#[O+:5])(<-[4H-:6])(<-[6C-:7]#[O+:8])<-[1N@H:9]([CH2:10][CH2:11][P:12]([c:13]2[cH:14][cH:15][cH:16][cH:17][cH:18]2)[c:19]2[cH:20][cH:21][cH:22][cH:23][cH:24]2)[CH2:25][CH2:26][2P:27]->1([c:28]1[cH:29][cH:30][cH:31][cH:32][cH:33]1)[c:34]1[cH:35][cH:36][cH:37][cH:38][cH:39]1", "smiles3D": "C([C:1]#[5N:2]->[Mn+:3]1(<-[3C-:4]#[O+:5])(<-[4H-:6])(<-[6C-:7]#[O+:8])<-[1N@@:9]([C:10]([C:11]([P:12]([c:13]2[c:14]([H:48])[c:15]([H:49])[c:16]([H:50])[c:17]([H:51])[c:18]2[H:52])[c:19]2[c:20]([H:53])[c:21]([H:54])[c:22]([H:55])[c:23]([H:56])[c:24]2[H:57])([H:46])[H:47])([H:44])[H:45])([H:43])[C:25]([H:58])([H:59])[C:26]([H:60])([H:61])[2P:27]->1([c:28]1[c:29]([H:62])[c:30]([H:63])[c:31]([H:64])[c:32]([H:65])[c:33]1[H:66])[c:34]1[c:35]([H:67])[c:36]([H:68])[c:37]([H:69])[c:38]([H:70])[c:39]1[H:71])([H:40])([H:41])[H:42]", "smiles3Dx": "C([C:1]#[5N:2]->[Mn+:3]1(<-[3C-:4]#[O+:5])(<-[4H-:6])(<-[6C-:7]#[O+:8])<-[1N@@:9]([C:10]([C:11]([P:12]([c:13]2[c:14]([H:48])[c:15]([H:49])[c:16]([H:50])[c:17]([H:51])[c:18]2[H:52])[c:19]2[c:20]([H:53])[c:21]([H:54])[c:22]([H:55])[c:23]([H:56])[c:24]2[H:57])([H:46])[H:47])([H:44])[H:45])([H:43])[C:25]([H:58])([H:59])[C:26]([H:60])([H:61])[2P:27]->1([c:28]1[c:29]([H:62])[c:30]([H:63])[c:31]([H:64])[c:32]([H:65])[c:33]1[H:66])[c:34]1[c:35]([H:67])[c:36]([H:68])[c:37]([H:69])[c:38]([H:70])[c:39]1[H:71])([H:40])([H:41])[H:42]", "dummies": []}
C     -4.6104     1.0279    -1.5738
C     -3.2524     0.7272    -1.1242
N     -2.1133     0.4764    -0.7373
Mn     0.0000     0.0000     0.0000
C      2.1005    -0.5397     0.7447
O      3.2052    -0.8221     1.1369
H     -0.1124    -1.6412    -0.8263
C     -0.8969    -0.8098     1.9444
O     -1.3684    -1.2348     2.9695
N      0.8845     1.0907    -1.8245
C      1.4750     0.1284    -2.6669
C      0.5598    -0.2927    -3.8275
P      0.6073     0.9803    -5.2041
C     -0.2738     0.1903    -6.6250
C     -0.1794     0.7953    -7.8861
C     -0.8542     0.2522    -8.9847
C     -1.6315    -0.8978    -8.8280
C     -1.7386    -1.5026    -7.5732
C     -1.0652    -0.9618    -6.4723
C     -0.6484     2.2098    -4.6448
C     -2.0131     1.8867    -4.5833
C     -2.9399     2.8387    -4.1497
C     -2.5085     4.1058    -3.7476
C     -1.1484     4.4238    -3.7828
C     -0.2210     3.4794    -4.2339
C      1.7822     2.1005    -1.3704
C      1.1380     3.2043    -0.4822
P      0.2559     2.4447     0.8848
C     -1.2590     3.3717     1.0892
C     -1.6880     3.7665     2.3677
C     -2.8898     4.4655     2.5218
C     -3.6795     4.7564     1.4061
C     -3.2729     4.3422     0.1359
C     -2.0699     3.6486    -0.0232
C      1.2580     2.7282     2.3356
C      1.7107     4.0228     2.6411
C      2.4845     4.2451     3.7836
C      2.8069     3.1780     4.6281
C      2.3373     1.8927     4.3416
C      1.5577     1.6696     3.2029
H     -4.7254     2.1249    -1.6910
H     -4.8001     0.5262    -2.5460
H     -5.3377     0.6605    -0.8199
H      0.1928     1.5060    -2.2463
H      2.4419     0.4870    -3.0914
H      1.6873    -0.7675    -2.0488
H     -0.4766    -0.4342    -3.4576
H      0.9307    -1.2569    -4.2347
H      0.4151     1.6906    -8.0172
H     -0.7759     0.7244    -9.9557
H     -2.1542    -1.3179    -9.6774
H     -2.3492    -2.3887    -7.4527
H     -1.1800    -1.4406    -5.5117
H     -2.3635     0.9044    -4.8701
H     -3.9928     2.5942    -4.1221
H     -3.2267     4.8378    -3.4022
H     -0.8127     5.4001    -3.4583
H      0.8308     3.7350    -4.2598
H      2.2388     2.6031    -2.2557
H      2.5990     1.6177    -0.7906
H      1.9363     3.8682    -0.0944
H      0.4398     3.8050    -1.0967
H     -1.1099     3.5294     3.2499
H     -3.2151     4.7713     3.5077
H     -4.6124     5.2918     1.5282
H     -3.8923     4.5535    -0.7262
H     -1.7873     3.3133    -1.0111
H      1.4556     4.8618     2.0055
H      2.8341     5.2425     4.0150
H      3.4055     3.3513     5.5123
H      2.5702     1.0710     5.0069
H      1.1804     0.6753     3.0117
72
{"conf": 6, "E": 127.59, "rms": -1.0, "geom": "OH", "total_charge": 0, "CA_charge": 1, "smiles": "C[C:1]#[5N:2]->[Mn+:3]1(<-[3C-:4]#[O+:5])(<-[4H-:6])(<-[6C-:7]#[O+:8])<-[1N@H:9]([CH2:10][CH2:11][P:12]([c:13]2[cH:14][cH:15][cH:16][cH:17][cH:18]2)[c:19]2[cH:20][cH:21][cH:22][cH:23][cH:24]2)[CH2:25][CH2:26][2P:27]->1([c:28]1[cH:29][cH:30][cH:31][cH:32][cH:33]1)[c:34]1[cH:35][cH:36][cH:37][cH:38][cH:39]1", "smiles3D": "C([C:1]#[5N:2]->[Mn+:3]1(<-[3C-:4]#[O+:5])(<-[4H-:6])(<-[6C-:7]#[O+:8])<-[1N@@:9]([C:10]([C:11]([P:12]([c:13]2[c:14]([H:48])[c:15]([H:49])[c:16]([H:50])[c:17]([H:51])[c:18]2[H:52])[c:19]2[c:20]([H:53])[c:21]([H:54])[c:22]([H:55])[c:23]([H:56])[c:24]2[H:57])([H:46])[H:47])([H:44])[H:45])([H:43])[C:25]([H:58])([H:59])[C:26]([H:60])([H:61])[2P:27]->1([c:28]1[c:29]([H:62])[c:30]([H:63])[c:31]([H:64])[c:32]([H:65])[c:33]1[H:66])[c:34]1[c:35]([H:67])[c:36]([H:68])[c:37]([H:69])[c:38]([H:70])[c:39]1[H:71])([H:40])([H:41])[H:42]", "smiles3Dx": "C([C:1]#[5N:2]->[Mn+:3]1(<-[3C-:4]#[O+:5])(<-[4H-:6])(<-[6C-:7]#[O+:8])<-[1N@@:9]([C:10]([C:11]([P:12]([c:13]2[c:14]([H:48])[c:15]([H:49])[c:16]([H:50])[c:17]([H:51])[c:18]2[H:52])[c:19]2[c:20]([H:53])[c:21]([H:54])[c:22]([H:55])[c:23]([H:56])[c:24]2[H:57])([H:46])[H:47])([H:44])[H:45])([H:43])[C:25]([H:58])([H:59])[C:26]([H:60])([H:61])[2P:27]->1([c:28]1[c:29]([H:62])[c:30]([H:63])[c:31]([H:64])[c:32]([H:65])[c:33]1[H:66])[c:34]1[c:35]([H:67])[c:36]([H:68])[c:37]([H:69])[c:38]([H:70])[c:39]1[H:71])([H:40])([H:41])[H:42]", "dummies": []}
C     -0.9901    -0.3542     4.8655
C     -0.6965    -0.2327     3.4393
N     -0.4498    -0.1431     2.2395
Mn     0.0000     0.0000     0.0000
C      0.3956     0.1707    -2.2530
O      0.6082     0.2561    -3.4373
H     -0.4482     1.7846     0.0349
C     -2.1603    -0.6289    -0.4305
O     -3.2969    -0.9661    -0.6568
N      2.2336     0.3310     0.4625
C      2.5440     1.6610     0.1564
C      3.9080     2.1178     0.7252
P      3.8553     3.7212     1.7060
C      2.8381     3.2210     3.1683
C      3.4986     2.7717     4.3190
C      2.7667     2.3617     5.4365
C      1.3727     2.3878     5.4089
C      0.7062     2.8247     4.2629
C      1.4329     3.2339     3.1418
C      2.8020     4.8969     0.7429
C      2.1097     5.9191     1.4118
C      1.3603     6.8519     0.6899
C      1.3217     6.7896    -0.7051
C      2.0477     5.8040    -1.3801
C      2.8001     4.8698    -0.6609
C      2.9973    -0.6405    -0.2532
C      2.7043    -2.1225     0.1291
P      0.9382    -2.4386     0.0385
C      0.5167    -3.4127     1.4802
C      0.9693    -3.0208     2.7506
C      0.5951    -3.7408     3.8894
C     -0.2485    -4.8459     3.7716
C     -0.7200    -5.2321     2.5137
C     -0.3435    -4.5186     1.3710
C      0.6935    -3.4792    -1.3929
C      1.4604    -4.6443    -1.5636
C      1.2388    -5.4783    -2.6635
C      0.2561    -5.1519    -3.6004
C     -0.5143    -3.9985    -3.4310
C     -0.2980    -3.1639    -2.3296
H     -1.4085     0.6009     5.2430
H     -0.0545    -0.5878     5.4132
H     -1.7273    -1.1685     5.0199
H      2.3451     0.1925     1.3625
H      1.7445     2.2963     0.5736
H      2.5443     1.7994    -0.9482
H      4.6303     2.2390    -0.1085
H      4.3195     1.3410     1.4010
H      4.5800     2.7410     4.3531
H      3.2805     2.0196     6.3253
H      0.8093     2.0622     6.2728
H     -0.3756     2.8339     4.2370
H      0.8908     3.5555     2.2617
H      2.1424     5.9873     2.4913
H      0.8083     7.6242     1.2105
H      0.7464     7.5168    -1.2633
H      2.0362     5.7727    -2.4620
H      3.3816     4.1344    -1.2015
H      4.0826    -0.4548    -0.0846
H      2.7984    -0.5201    -1.3398
H      3.0712    -2.3180     1.1564
H      3.2451    -2.7868    -0.5776
H      1.5844    -2.1382     2.8707
H      0.9456    -3.4328     4.8652
H     -0.5454    -5.3988     4.6542
H     -1.3853    -6.0824     2.4266
H     -0.7463    -4.8173     0.4117
H      2.2130    -4.9213    -0.8354
H      1.8232    -6.3750    -2.7862
H      0.0824    -5.7974    -4.4521
H     -1.2825    -3.7449    -4.1546
H     -0.9090    -2.2799    -2.2091
72
{"conf": 7, "E": 291.99, "rms": -1.0, "geom": "OH", "total_charge": 0, "CA_charge": 1, "smiles": "C[C:1]#[5N:2]->[Mn+:3]1(<-[3C-:4]#[O+:5])(<-[4H-:6])(<-[6C-:7]#[O+:8])<-[1N@H:9]([CH2:10][CH2:11][P:12]([c:13]2[cH:14][cH:15][cH:16][cH:17][cH:18]2)[c:19]2[cH:20][cH:21][cH:22][cH:23][cH:24]2)[CH2:25][CH2:26][2P:27]->1([c:28]1[cH:29][cH:30][cH:31][cH:32][cH:33]1)[c:34]1[cH:35][cH:36][cH:37][cH:38][cH:39]1", "smiles3D": "C([C:1]#[5N:2]->[Mn+:3]1(<-[3C-:4]#[O+:5])(<-[4H-:6])(<-[6C-:7]#[O+:8])<-[1N@@:9]([C:10]([C:11]([P:12]([c:13]2[c:14]([H:48])[c:15]([H:49])[c:16]([H:50])[c:17]([H:51])[c:18]2[H:52])[c:19]2[c:20]([H:53])[c:21]([H:54])[c:22]([H:55])[c:23]([H:56])[c:24]2[H:57])([H:46])[H:47])([H:44])[H:45])([H:43])[C:25]([H:58])([H:59])[C:26]([H:60])([H:61])[2P:27]->1([c:28]1[c:29]([H:62])[c:30]([H:63])[c:31]([H:64])[c:32]([H:65])[c:33]1[H:66])[c:34]1[c:35]([H:67])[c:36]([H:68])[c:37]([H:69])[c:38]([H:70])[c:39]1[H:71])([H:40])([H:41])[H:42]", "smiles3Dx": "C([C:1]#[5N:2]->[Mn+:3]1(<-[3C-:4]#[O+:5])(<-[4H-:6])(<-[6C-:7]#[O+:8])<-[1N@@:9]([C:10]([C:11]([P:12]([c:13]2[c:14]([H:48])[c:15]([H:49])[c:16]([H:50])[c:17]([H:51])[c:18]2[H:52])[c:19]2[c:20]([H:53])[c:21]([H:54])[c:22]([H:55])[c:23]([H:56])[c:24]2[H:57])([H:46])[H:47])([H:44])[H:45])([H:43])[C:25]([H:58])([H:59])[C:26]([H:60])([H:61])[2P:27]->1([c:28]1[c:29]([H:62])[c:30]([H:63])[c:31]([H:64])[c:32]([H:65])[c:33]1[H:66])[c:34]1[c:35]([H:67])[c:36]([H:68])[c:37]([H:69])[c:38]([H:70])[c:39]1[H:71])([H:40])([H:41])[H:42]", "dummies": []}
C     -3.9661    -0.8261    -2.1396
C     -2.7221    -0.1317    -1.7641
N     -1.7496     0.2714    -1.1783
Mn     0.0000     0.0000     0.0000
C      1.8905    -0.6742     0.9203
O      2.9391    -0.9327     1.4784
H      0.9623     0.3679    -1.4607
C     -0.3765    -2.1109    -0.6229
O     -0.6921    -3.2327    -0.9888
N      0.0071     2.0167     1.0742
C      0.5598     3.0211     0.3133
C     -0.4458     4.2783     0.1507
P      0.1110     5.8879     0.8693
C      1.4351     5.5209     2.0747
C      1.1666     5.0374     3.3601
C      2.1910     4.5898     4.1704
C      3.4900     4.4692     3.6613
C      3.7658     4.9804     2.4006
C      2.7583     5.4643     1.5953
C     -1.3001     6.6271     1.8420
C     -2.5966     6.7070     1.3150
C     -3.6470     7.1540     2.1411
C     -3.3907     7.4494     3.4748
C     -2.0882     7.4993     3.9518
C     -1.0340     7.2003     3.0860
C      0.5782     1.6704     2.3806
C     -0.0851     0.4655     3.1416
P     -1.3894    -0.2002     2.1500
C     -2.8480     0.7803     2.4381
C     -3.5398     1.4299     1.3712
C     -4.7083     2.0634     1.6563
C     -5.0618     2.4057     2.9788
C     -4.1986     2.0287     4.0284
C     -3.1112     1.2487     3.7398
C     -1.9085    -1.8964     2.5181
C     -1.4782    -2.4585     3.6694
C     -1.8481    -3.7853     3.8780
C     -2.6451    -4.4378     2.9758
C     -3.1462    -3.7860     1.8931
C     -2.8601    -2.4501     1.7009
H     -3.5958    -1.7718    -2.2514
H     -4.4698    -0.6629    -3.0590
H     -4.7649    -0.9653    -1.3686
H     -0.8723     2.2835     1.2692
H      0.7610     2.6734    -0.7183
H      1.4830     3.3741     0.7503
H     -1.4867     4.0817     0.5078
H     -0.5564     4.4021    -0.9391
H      0.1448     4.9959     3.7163
H      1.9736     4.1661     5.1416
H      4.2757     4.0895     4.2920
H      4.7707     4.9459     2.0410
H      2.9838     5.7887     0.5907
H     -2.8287     6.3950     0.3127
H     -4.6515     7.2644     1.7519
H     -4.2031     7.7188     4.1428
H     -1.8967     7.7347     4.9941
H     -0.0254     7.3384     3.4547
H      0.4872     2.5319     2.9901
H      1.6985     1.5116     2.2829
H     -0.3915     0.7338     4.0753
H      0.7650    -0.3600     3.2312
H     -3.2189     1.3391     0.3369
H     -5.4068     2.2840     0.8570
H     -6.0247     2.8742     3.1995
H     -4.4687     2.2534     5.0436
H     -2.5176     0.8658     4.5417
H     -0.7712    -1.9686     4.3485
H     -1.5078    -4.2932     4.7756
H     -2.8842    -5.4925     3.1157
H     -3.7656    -4.2836     1.1757
H     -3.2945    -1.8860     0.8522
72
{"conf": 8, "E": 246.41, "rms": -1.0, "geom": "OH", "total_charge": 0, "CA_charge": 1, "smiles": "C[C:1]#[5N:2]->[Mn+:3]1(<-[3C-:4]#[O+:5])(<-[4H-:6])(<-[6C-:7]#[O+:8])<-[1N@H:9]([CH2:10][CH2:11][P:12]([c:13]2[cH:14][cH:15][cH:16][cH:17][cH:18]2)[c:19]2[cH:20][cH:21][cH:22][cH:23][cH:24]2)[CH2:25][CH2:26][2P:27]->1([c:28]1[cH:29][cH:30][cH:31][cH:32][cH:33]1)[c:34]1[cH:35][cH:36][cH:37][cH:38][cH:39]1", "smiles3D": "C([C:1]#[5N:2]->[Mn+:3]1(<-[3C-:4]#[O+:5])(<-[4H-:6])(<-[6C-:7]#[O+:8])<-[1N@@:9]([C:10]([C:11]([P:12]([c:13]2[c:14]([H:48])[c:15]([H:49])[c:16]([H:50])[c:17]([H:51])[c:18]2[H:52])[c:19]2[c:20]([H:53])[c:21]([H:54])[c:22]([H:55])[c:23]([H:56])[c:24]2[H:57])([H:46])[H:47])([H:44])[H:45])([H:43])[C:25]([H:58])([H:59])[C:26]([H:60])([H:61])[2P:27]->1([c:28]1[c:29]([H:62])[c:30]([H:63])[c:31]([H:64])[c:32]([H:65])[c:33]1[H:66])[c:34]1[c:35]([H:67])[c:36]([H:68])[c:37]([H:69])[c:38]([H:70])[c:39]1[H:71])([H:40])([H:41])[H:42]", "smiles3Dx": "C([C:1]#[5N:2]->[Mn+:3]1(<-[3C-:4]#[O+:5])(<-[4H-:6])(<-[6C-:7]#[O+:8])<-[1N@@:9]([C:10]([C:11]([P:12]([c:13]2[c:14]([H:48])[c:15]([H:49])[c:16]([H:50])[c:17]([H:51])[c:18]2[H:52])[c:19]2[c:20]([H:53])[c:21]([H:54])[c:22]([H:55])[c:23]([H:56])[c:24]2[H:57])([H:46])[H:47])([H:44])[H:45])([H:43])[C:25]([H:58])([H:59])[C:26]([H:60])([H:61])[2P:27]->1([c:28]1[c:29]([H:62])[c:30]([H:63])[c:31]([H:64])[c:32]([H:65])[c:33]1[H:66])[c:34]1[c:35]([H:67])[c:36]([H:68])[c:37]([H:69])[c:38]([H:70])[c:39]1[H:71])([H:40])([H:41])[H:42]", "dummies": []}
C     -1.9872    -4.3675    -0.8721
C     -1.1519    -3.1628    -0.7833
N     -0.6070    -2.0873    -0.5690
Mn     0.0000     0.0000     0.0000
C      0.5930     2.2380     0.4463
O      0.7411     3.4299     0.6422
H      0.6434     0.1156    -1.6623
C      1.8275    -0.9648     1.1416
O      2.6182    -1.5318     1.8362
N     -2.2736     0.4948    -0.5750
C     -2.5873     1.8045    -0.0179
C     -2.3816     2.8624    -1.1127
P     -3.9432     3.7942    -1.4985
C     -3.6275     4.6725    -3.0968
C     -4.4797     5.7169    -3.5101
C     -4.0619     6.6019    -4.5030
C     -2.8506     6.3734    -5.1771
C     -2.1064     5.2337    -4.8996
C     -2.4959     4.3866    -3.8926
C     -5.4611     2.7625    -1.6552
C     -6.0562     2.4864    -2.9031
C     -7.3458     1.9641    -2.9734
C     -8.0118     1.5764    -1.7993
C     -7.3951     1.7679    -0.5643
C     -6.1510     2.3805    -0.4866
C     -3.1542    -0.4880     0.0019
C     -2.8528    -1.0373     1.4760
P     -1.3032    -0.4437     2.0888
C     -0.6789    -1.6471     3.2766
C      0.1461    -1.2270     4.3685
C      0.7673    -2.1238     5.1921
C      0.6955    -3.5193     4.9370
C      0.1272    -3.9180     3.6872
C     -0.5811    -3.0452     2.8968
C     -1.6181     1.0520     3.0310
C     -0.5204     1.8888     3.3067
C     -0.6855     3.1454     3.8272
C     -1.9728     3.5152     4.3518
C     -3.0184     2.6138     4.2277
C     -2.8848     1.4138     3.5519
H     -2.8804    -4.1726    -1.5594
H     -1.4435    -5.3078    -1.2264
H     -2.4017    -4.5872     0.1577
H     -2.4113     0.4736    -1.5423
H     -3.6509     1.8788     0.3976
H     -1.9031     1.9809     0.8157
H     -1.9253     2.4359    -1.9889
H     -1.7130     3.6119    -0.7080
H     -5.3398     5.9763    -2.9034
H     -4.6475     7.4794    -4.7254
H     -2.5364     7.0322    -5.9577
H     -1.1455     5.0809    -5.3801
H     -1.8844     3.5309    -3.7395
H     -5.5483     2.7538    -3.8146
H     -7.8582     1.9432    -3.9255
H     -9.0258     1.2051    -1.8517
H     -7.9164     1.4974     0.3455
H     -5.7446     2.6178     0.4868
H     -3.1230    -1.3595    -0.6293
H     -4.2612    -0.1669     0.0166
H     -2.8863    -2.1416     1.3874
H     -3.7254    -0.8023     2.1805
H      0.2410    -0.2167     4.5970
H      1.3157    -1.7826     6.0378
H      1.2379    -4.2019     5.5366
H      0.1273    -4.9898     3.4762
H     -1.0765    -3.4136     2.0490
H      0.4550     1.5800     2.9598
H      0.1237     3.8274     3.8757
H     -2.0759     4.4234     4.8643
H     -3.9697     2.8614     4.6782
H     -3.7741     0.9028     3.3077
72
{"conf": 9, "E": 120.93, "rms": -1.0, "geom": "OH", "total_charge": 0, "CA_charge": 1, "smiles": "C[C:1]#[5N:2]->[Mn+:3]1(<-[3C-:4]#[O+:5])(<-[4H-:6])(<-[6C-:7]#[O+:8])<-[1N@H:9]([CH2:10][CH2:11][P:12]([c:13]2[cH:14][cH:15][cH:16][cH:17][cH:18]2)[c:19]2[cH:20][cH:21][cH:22][cH:23][cH:24]2)[CH2:25][CH2:26][2P:27]->1([c:28]1[cH:29][cH:30][cH:31][cH:32][cH:33]1)[c:34]1[cH:35][cH:36][cH:37][cH:38][cH:39]1", "smiles3D": "C([C:1]#[5N:2]->[Mn+:3]1(<-[3C-:4]#[O+:5])(<-[4H-:6])(<-[6C-:7]#[O+:8])<-[1N@@:9]([C:10]([C:11]([P:12]([c:13]2[c:14]([H:48])[c:15]([H:49])[c:16]([H:50])[c:17]([H:51])[c:18]2[H:52])[c:19]2[c:20]([H:53])[c:21]([H:54])[c:22]([H:55])[c:23]([H:56])[c:24]2[H:57])([H:46])[H:47])([H:44])[H:45])([H:43])[C:25]([H:58])([H:59])[C:26]([H:60])([H:61])[2P:27]->1([c:28]1[c:29]([H:62])[c:30]([H:63])[c:31]([H:64])[c:32]([H:65])[c:33]1[H:66])[c:34]1[c:35]([H:67])[c:36]([H:68])[c:37]([H:69])[c:38]([H:70])[c:39]1[H:71])([H:40])([H:41])[H:42]", "smiles3Dx": "C([C:1]#[5N:2]->[Mn+:3]1(<-[3C-:4]#[O+:5])(<-[4H-:6])(<-[6C-:7]#[O+:8])<-[1N@@:9]([C:10]([C:11]([P:12]([c:13]2[c:14]([H:48])[c:15]([H:49])[c:16]([H:50])[c:17]([H:51])[c:18]2[H:52])[c:19]2[c:20]([H:53])[c:21]([H:54])[c:22]([H:55])[c:23]([H:56])[c:24]2[H:57])([H:46])[H:47])([H:44])[H:45])([H:43])[C:25]([H:58])([H:59])[C:26]([H:60])([H:61])[2P:27]->1([c:28]1[c:29]([H:62])[c:30]([H:63])[c:31]([H:64])[c:32]([H:65])[c:33]1[H:66])[c:34]1[c:35]([H:67])[c:36]([H:68])[c:37]([H:69])[c:38]([H:70])[c:39]1[H:71])([H:40])([H:41])[H:42]", "dummies": []}
C     -2.2387    -0.9415    -4.3452
C     -1.5778    -0.6558    -3.0733
N     -1.0220    -0.4230    -2.0027
Mn     0.0000     0.0000     0.0000
C      0.9793     0.4694     2.0192
O      1.4963     0.7140     3.0806
H     -1.4711     0.9674     0.5229
C      0.9897     1.8493    -0.9164
O      1.5117     2.8232    -1.3987
N     -0.7564    -2.0375     0.7751
C     -1.7789    -1.8515     1.7176
C     -3.0552    -1.2836     1.0654
P     -4.6076    -2.1787     1.6275
C     -4.8239    -3.4995     0.3432
C     -3.7268    -4.2467    -0.1134
C     -3.9042    -5.2583    -1.0612
C     -5.1835    -5.5545    -1.5376
C     -6.2869    -4.8474    -1.0568
C     -6.1110    -3.8331    -0.1106
C     -5.8282    -0.9304     1.0218
C     -6.7224    -0.3523     1.9321
C     -7.6483     0.6029     1.4987
C     -7.6852     0.9818     0.1528
C     -6.7924     0.4123    -0.7601
C     -5.8615    -0.5385    -0.3279
C      0.3555    -2.7738     1.2756
C      1.4413    -3.1124     0.2116
P      1.9580    -1.6111    -0.6275
C      3.5966    -1.2467    -0.0176
C      4.5955    -2.2341    -0.0382
C      5.8810    -1.9428     0.4272
C      6.1802    -0.6639     0.9043
C      5.1955     0.3279     0.9055
C      3.9092     0.0405     0.4390
C      2.1117    -2.0163    -2.3625
C      1.0804    -2.7101    -3.0178
C      1.1775    -2.9895    -4.3846
C      2.3000    -2.5784    -5.1069
C      3.3213    -1.8713    -4.4662
C      3.2255    -1.5787    -3.1020
H     -2.2534    -2.0379    -4.5127
H     -1.6837    -0.4485    -5.1692
H     -3.2794    -0.5577    -4.3145
H     -1.0863    -2.4988     0.0568
H     -1.4266    -1.1403     2.4972
H     -2.0219    -2.8210     2.2103
H     -2.9821    -1.3227    -0.0406
H     -3.1655    -0.2207     1.3591
H     -2.7356    -4.0614     0.2650
H     -3.0509    -5.8191    -1.4210
H     -5.3192    -6.3406    -2.2692
H     -7.2795    -5.0886    -1.4135
H     -6.9802    -3.3111     0.2667
H     -6.6998    -0.6429     2.9752
H     -8.3378     1.0484     2.2053
H     -8.4021     1.7192    -0.1831
H     -6.8216     0.7068    -1.8027
H     -5.1785    -0.9736    -1.0469
H     -0.0038    -3.7365     1.7085
H      0.8335    -2.1898     2.0900
H      1.0220    -3.8299    -0.5203
H      2.3108    -3.5809     0.7156
H      4.3865    -3.2234    -0.4245
H      6.6475    -2.7072     0.4117
H      7.1762    -0.4413     1.2645
H      5.4302     1.3205     1.2641
H      3.1693     0.8244     0.4259
H      0.1886    -3.0137    -2.4858
H      0.3780    -3.5209    -4.8838
H      2.3738    -2.7993    -6.1644
H      4.1863    -1.5457    -5.0273
H      4.0184    -1.0101    -2.6365
72
{"conf": 10, "E": 149.13, "rms": -1.0, "geom": "OH", "total_charge": 0, "CA_charge": 1, "smiles": "C[C:1]#[5N:2]->[Mn+:3]1(<-[3C-:4]#[O+:5])(<-[4H-:6])(<-[6C-:7]#[O+:8])<-[1N@H:9]([CH2:10][CH2:11][P:12]([c:13]2[cH:14][cH:15][cH:16][cH:17][cH:18]2)[c:19]2[cH:20][cH:21][cH:22][cH:23][cH:24]2)[CH2:25][CH2:26][2P:27]->1([c:28]1[cH:29][cH:30][cH:31][cH:32][cH:33]1)[c:34]1[cH:35][cH:36][cH:37][cH:38][cH:39]1", "smiles3D": "C([C:1]#[5N:2]->[Mn+:3]1(<-[3C-:4]#[O+:5])(<-[4H-:6])(<-[6C-:7]#[O+:8])<-[1N@@:9]([C:10]([C:11]([P:12]([c:13]2[c:14]([H:48])[c:15]([H:49])[c:16]([H:50])[c:17]([H:51])[c:18]2[H:52])[c:19]2[c:20]([H:53])[c:21]([H:54])[c:22]([H:55])[c:23]([H:56])[c:24]2[H:57])([H:46])[H:47])([H:44])[H:45])([H:43])[C:25]([H:58])([H:59])[C:26]([H:60])([H:61])[2P:27]->1([c:28]1[c:29]([H:62])[c:30]([H:63])[c:31]([H:64])[c:32]([H:65])[c:33]1[H:66])[c:34]1[c:35]([H:67])[c:36]([H:68])[c:37]([H:69])[c:38]([H:70])[c:39]1[H:71])([H:40])([H:41])[H:42]", "smiles3Dx": "C([C:1]#[5N:2]->[Mn+:3]1(<-[3C-:4]#[O+:5])(<-[4H-:6])(<-[6C-:7]#[O+:8])<-[1N@@:9]([C:10]([C:11]([P:12]([c:13]2[c:14]([H:48])[c:15]([H:49])[c:16]([H:50])[c:17]([H:51])[c:18]2[H:52])[c:19]2[c:20]([H:53])[c:21]([H:54])[c:22]([H:55])[c:23]([H:56])[c:24]2[H:57])([H:46])[H:47])([H:44])[H:45])([H:43])[C:25]([H:58])([H:59])[C:26]([H:60])([H:61])[2P:27]->1([c:28]1[c:29]([H:62])[c:30]([H:63])[c:31]([H:64])[c:32]([H:65])[c:33]1[H:66])[c:34]1[c:35]([H:67])[c:36]([H:68])[c:37]([H:69])[c:38]([H:70])[c:39]1[H:71])([H:40])([H:41])[H:42]", "dummies": []}
C     -1.9478    -0.1399     4.5800
C     -1.3519    -0.1226     3.2480
N     -0.8722    -0.0972     2.1165
Mn     0.0000     0.0000     0.0000
C      0.9181     0.2237    -2.0801
O      1.4043     0.3710    -3.1712
H      1.6163    -0.5986     0.6451
C      0.5603     2.1912     0.3699
O      0.8558     3.3429     0.5606
N     -0.8174    -2.1312    -0.3830
C     -0.2999    -2.7548    -1.5657
C     -1.1979    -2.6936    -2.8185
P     -0.5099    -3.4708    -4.3836
C      0.6640    -2.1933    -5.0144
C      2.0277    -2.1995    -4.6808
C      2.8864    -1.2369    -5.2264
C      2.3812    -0.2471    -6.0758
C      1.0178    -0.2161    -6.3819
C      0.1649    -1.1936    -5.8601
C      0.4643    -5.0039    -4.0100
C      0.0479    -5.8930    -3.0025
C      0.7518    -7.0791    -2.7739
C      1.8314    -7.4217    -3.5919
C      2.2042    -6.5845    -4.6513
C      1.5101    -5.3912    -4.8681
C     -2.2471    -2.1354    -0.1663
C     -3.1442    -1.0981    -0.9342
P     -2.3709     0.5234    -0.9604
C     -3.4442     1.6059    -0.0370
C     -2.9598     2.2951     1.0802
C     -3.7963     3.1691     1.7825
C     -5.1134     3.3713     1.3598
C     -5.6011     2.6946     0.2402
C     -4.7702     1.8072    -0.4528
C     -2.4000     1.1364    -2.6408
C     -1.4385     2.0724    -3.0448
C     -1.4020     2.5199    -4.3671
C     -2.3573     2.0713    -5.2852
C     -3.3486     1.1742    -4.8774
C     -3.3848     0.7212    -3.5561
H     -1.6454     0.7727     5.1303
H     -1.6076    -1.0389     5.1378
H     -3.0500    -0.1613     4.4895
H     -0.4686    -2.6149     0.3141
H     -0.1064    -3.8235    -1.3358
H      0.6737    -2.2942    -1.8060
H     -2.1417    -3.2397    -2.6210
H     -1.4080    -1.6336    -3.0669
H      2.4248    -2.9274    -3.9927
H      3.9360    -1.2400    -4.9676
H      3.0441     0.4982    -6.4933
H      0.6180     0.5552    -7.0282
H     -0.8916    -1.1679    -6.1082
H     -0.8316    -5.6847    -2.4128
H      0.4505    -7.7536    -1.9846
H      2.3743    -8.3417    -3.4146
H      3.0182    -6.8667    -5.3051
H      1.7922    -4.7735    -5.7111
H     -2.6357    -3.1548    -0.3872
H     -2.4115    -1.9578     0.9268
H     -3.3177    -1.4499    -1.9624
H     -4.1286    -1.0280    -0.4161
H     -1.9377     2.1698     1.4091
H     -3.4202     3.7000     2.6481
H     -5.7567     4.0532     1.9047
H     -6.6186     2.8564    -0.0950
H     -5.1551     1.2918    -1.3198
H     -0.7092     2.4378    -2.3392
H     -0.6447     3.2322    -4.6776
H     -2.3261     2.4175    -6.3117
H     -4.0965     0.8433    -5.5871
H     -4.1944     0.0717    -3.2630
72
{"conf": 11, "E": 129.84, "rms": -1.0, "geom": "OH", "total_charge": 0, "CA_charge": 1, "smiles": "C[C:1]#[5N:2]->[Mn+:3]1(<-[3C-:4]#[O+:5])(<-[4H-:6])(<-[6C-:7]#[O+:8])<-[1N@H:9]([CH2:10][CH2:11][P:12]([c:13]2[cH:14][cH:15][cH:16][cH:17][cH:18]2)[c:19]2[cH:20][cH:21][cH:22][cH:23][cH:24]2)[CH2:25][CH2:26][2P:27]->1([c:28]1[cH:29][cH:30][cH:31][cH:32][cH:33]1)[c:34]1[cH:35][cH:36][cH:37][cH:38][cH:39]1", "smiles3D": "C([C:1]#[5N:2]->[Mn+:3]1(<-[3C-:4]#[O+:5])(<-[4H-:6])(<-[6C-:7]#[O+:8])<-[1N@@:9]([C:10]([C:11]([P:12]([c:13]2[c:14]([H:48])[c:15]([H:49])[c:16]([H:50])[c:17]([H:51])[c:18]2[H:52])[c:19]2[c:20]([H:53])[c:21]([H:54])[c:22]([H:55])[c:23]([H:56])[c:24]2[H:57])([H:46])[H:47])([H:44])[H:45])([H:43])[C:25]([H:58])([H:59])[C:26]([H:60])([H:61])[2P:27]->1([c:28]1[c:29]([H:62])[c:30]([H:63])[c:31]([H:64])[c:32]([H:65])[c:33]1[H:66])[c:34]1[c:35]([H:67])[c:36]([H:68])[c:37]([H:69])[c:38]([H:70])[c:39]1[H:71])([H:40])([H:41])[H:42]", "smiles3Dx": "C([C:1]#[5N:2]->[Mn+:3]1(<-[3C-:4]#[O+:5])(<-[4H-:6])(<-[6C-:7]#[O+:8])<-[1N@@:9]([C:10]([C:11]([P:12]([c:13]2[c:14]([H:48])[c:15]([H:49])[c:16]([H:50])[c:17]([H:51])[c:18]2[H:52])[c:19]2[c:20]([H:53])[c:21]([H:54])[c:22]([H:55])[c:23]([H:56])[c:24]2[H:57])([H:46])[H:47])([H:44])[H:45])([H:43])[C:25]([H:58])([H:59])[C:26]([H:60])([H:61])[2P:27]->1([c:28]1[c:29]([H:62])[c:30]([H:63])[c:31]([H:64])[c:32]([H:65])[c:33]1[H:66])[c:34]1[c:35]([H:67])[c:36]([H:68])[c:37]([H:69])[c:38]([H:70])[c:39]1[H:71])([H:40])([H:41])[H:42]", "dummies": []}
C      4.2757    -1.2097     2.2446
C      3.0092    -0.8536     1.6058
N      1.9535    -0.5534     1.0565
Mn     0.0000     0.0000     0.0000
C     -1.9656     0.4836    -1.0716
O     -3.0015     0.7414    -1.6336
H     -0.8749    -1.3039     0.9593
C      0.5448    -1.4480    -1.6878
O      0.8319    -2.2143    -2.5733
N     -0.3533     1.6799     1.5346
C     -1.3347     1.2237     2.4168
C     -1.5843     2.1531     3.6218
P     -1.6685     1.2510     5.2724
C     -2.9482    -0.0445     4.9419
C     -4.2898     0.2568     5.2131
C     -5.2922    -0.6814     4.9483
C     -4.9600    -1.9263     4.4093
C     -3.6262    -2.2316     4.1250
C     -2.6216    -1.2928     4.3838
C     -0.0577     0.3435     5.4324
C      0.0273    -0.7789     6.2675
C      1.2488    -1.4383     6.4490
C      2.3991    -0.9620     5.8122
C      2.3324     0.1813     5.0166
C      1.1119     0.8416     4.8378
C     -0.6533     2.8857     0.8282
C      0.4930     3.4169    -0.0949
P      1.1880     2.0642    -1.0514
C      2.9571     2.0740    -0.7911
C      3.4855     2.3193     0.4879
C      4.8605     2.2185     0.7112
C      5.7145     1.8292    -0.3243
C      5.1932     1.5505    -1.5909
C      3.8207     1.6643    -1.8243
C      0.9136     2.4891    -2.7617
C      1.5030     3.6466    -3.2976
C      1.3362     3.9558    -4.6522
C      0.5771     3.1206    -5.4759
C     -0.0155     1.9674    -4.9443
C      0.1583     1.6498    -3.5905
H      4.8234    -0.2862     2.5153
H      4.0727    -1.8051     3.1574
H      4.8916    -1.8030     1.5391
H      0.4332     1.7964     1.9919
H     -0.9997     0.2349     2.7826
H     -2.2857     1.0787     1.8639
H     -0.7876     2.9200     3.6993
H     -2.5478     2.6801     3.4680
H     -4.5566     1.2194     5.6268
H     -6.3254    -0.4414     5.1614
H     -5.7356    -2.6513     4.2050
H     -3.3719    -3.1951     3.7046
H     -1.5983    -1.5496     4.1490
H     -0.8530    -1.1459     6.7802
H      1.3020    -2.3167     7.0781
H      3.3432    -1.4703     5.9517
H      3.2290     0.5648     4.5437
H      1.1028     1.7465     4.2536
H     -1.5507     2.7177     0.1995
H     -0.9034     3.6888     1.5574
H      0.0731     4.1830    -0.7858
H      1.2783     3.8892     0.5251
H      2.8446     2.5541     1.3268
H      5.2616     2.4097     1.7001
H      6.7764     1.7330    -0.1418
H      5.8500     1.2251    -2.3871
H      3.4314     1.4087    -2.7994
H      2.0980     4.3029    -2.6763
H      1.7961     4.8464    -5.0606
H      0.4529     3.3564    -6.5253
H     -0.5965     1.3154    -5.5815
H     -0.2886     0.7505    -3.2009
72
{"conf": 12, "E": 128.09, "rms": -1.0, "geom": "OH", "total_charge": 0, "CA_charge": 1, "smiles": "C[C:1]#[5N:2]->[Mn+:3]1(<-[3C-:4]#[O+:5])(<-[4H-:6])(<-[6C-:7]#[O+:8])<-[1N@H:9]([CH2:10][CH2:11][P:12]([c:13]2[cH:14][cH:15][cH:16][cH:17][cH:18]2)[c:19]2[cH:20][cH:21][cH:22][cH:23][cH:24]2)[CH2:25][CH2:26][2P:27]->1([c:28]1[cH:29][cH:30][cH:31][cH:32][cH:33]1)[c:34]1[cH:35][cH:36][cH:37][cH:38][cH:39]1", "smiles3D": "C([C:1]#[5N:2]->[Mn+:3]1(<-[3C-:4]#[O+:5])(<-[4H-:6])(<-[6C-:7]#[O+:8])<-[1N@@:9]([C:10]([C:11]([P:12]([c:13]2[c:14]([H:48])[c:15]([H:49])[c:16]([H:50])[c:17]([H:51])[c:18]2[H:52])[c:19]2[c:20]([H:53])[c:21]([H:54])[c:22]([H:55])[c:23]([H:56])[c:24]2[H:57])([H:46])[H:47])([H:44])[H:45])([H:43])[C:25]([H:58])([H:59])[C:26]([H:60])([H:61])[2P:27]->1([c:28]1[c:29]([H:62])[c:30]([H:63])[c:31]([H:64])[c:32]([H:65])[c:33]1[H:66])[c:34]1[c:35]([H:67])[c:36]([H:68])[c:37]([H:69])[c:38]([H:70])[c:39]1[H:71])([H:40])([H:41])[H:42]", "smiles3Dx": "C([C:1]#[5N:2]->[Mn+:3]1(<-[3C-:4]#[O+:5])(<-[4H-:6])(<-[6C-:7]#[O+:8])<-[1N@@:9]([C:10]([C:11]([P:12]([c:13]2[c:14]([H:48])[c:15]([H:49])[c:16]([H:50])[c:17]([H:51])[c:18]2[H:52])[c:19]2[c:20]([H:53])[c:21]([H:54])[c:22]([H:55])[c:23]([H:56])[c:24]2[H:57])([H:46])[H:47])([H:44])[H:45])([H:43])[C:25]([H:58])([H:59])[C:26]([H:60])([H:61])[2P:27]->1([c:28]1[c:29]([H:62])[c:30]([H:63])[c:31]([H:64])[c:32]([H:65])[c:33]1[H:66])[c:34]1[c:35]([H:67])[c:36]([H:68])[c:37]([H:69])[c:38]([H:70])[c:39]1[H:71])([H:40])([H:41])[H:42]", "dummies": []}
C      3.9325    -0.6415    -2.9854
C      2.7704    -0.4650    -2.1156
N      1.7988    -0.3081    -1.3805
Mn     0.0000     0.0000     0.0000
C     -1.8202     0.3461     1.3526
O     -2.7777     0.5266     2.0624
H     -0.8719    -1.3845    -0.8412
C     -0.8319     1.5434    -1.4714
O     -1.2647     2.3592    -2.2470
N      1.0437    -1.3400     1.5552
C      0.4770    -2.6258     1.6237
C     -0.9969    -2.6705     2.0606
P     -1.6165    -4.4075     2.4234
C     -1.1902    -5.3104     0.8668
C     -2.1831    -5.4822    -0.1076
C     -1.8894    -6.1450    -1.3037
C     -0.6005    -6.6336    -1.5349
C      0.3982    -6.4520    -0.5744
C      0.1087    -5.7887     0.6216
C     -0.4785    -5.1164     3.7011
C      0.1434    -4.2937     4.6557
C      0.9739    -4.8504     5.6335
C      1.1614    -6.2342     5.6871
C      0.5056    -7.0630     4.7723
C     -0.3201    -6.5080     3.7904
C      1.1522    -0.6257     2.7821
C      2.0286     0.6580     2.6830
P      1.3715     1.7339     1.4026
C      2.7700     2.4963     0.5992
C      3.9121     2.8551     1.3347
C      5.0026     3.4483     0.6909
C      4.9556     3.6968    -0.6834
C      3.8137     3.3587    -1.4155
C      2.7210     2.7649    -0.7756
C      0.4850     3.0540     2.2144
C      1.0556     3.7361     3.3036
C      0.3611     4.7830     3.9180
C     -0.8955     5.1666     3.4393
C     -1.4541     4.5106     2.3388
C     -0.7649     3.4581     1.7274
H      4.0029     0.2166    -3.6852
H      4.8522    -0.6886    -2.3665
H      3.8252    -1.5835    -3.5618
H      1.8991    -1.4558     1.2440
H      0.5488    -3.0745     0.6082
H      1.0814    -3.2500     2.3185
H     -1.1724    -2.0645     2.9671
H     -1.6245    -2.2689     1.2441
H     -3.1843    -5.1040     0.0627
H     -2.6595    -6.2781    -2.0521
H     -0.3730    -7.1456    -2.4603
H      1.3989    -6.8220    -0.7587
H      0.8983    -5.6438     1.3477
H     -0.0117    -3.2247     4.6485
H      1.4650    -4.2091     6.3549
H      1.8004    -6.6656     6.4468
H      0.6335    -8.1368     4.8256
H     -0.8284    -7.1626     3.0949
H      1.5939    -1.2890     3.5610
H      0.1416    -0.3208     3.1184
H      2.0274     1.1788     3.6606
H      3.0683     0.3679     2.4247
H      3.9665     2.6775     2.3998
H      5.8831     3.7178     1.2597
H      5.8020     4.1540    -1.1797
H      3.7750     3.5565    -2.4793
H      1.8408     2.5176    -1.3538
H      2.0385     3.4753     3.6695
H      0.8005     5.3027     4.7600
H     -1.4322     5.9762     3.9159
H     -2.4217     4.8154     1.9623
H     -1.2020     2.9779     0.8652
72
{"conf": 13, "E": 142.94, "rms": -1.0, "geom": "OH", "total_charge": 0, "CA_charge": 1, "smiles": "C[C:1]#[5N:2]->[Mn+:3]1(<-[3C-:4]#[O+:5])(<-[4H-:6])(<-[6C-:7]#[O+:8])<-[1N@H:9]([CH2:10][CH2:11][P:12]([c:13]2[cH:14][cH:15][cH:16][cH:17][cH:18]2)[c:19]2[cH:20][cH:21][cH:22][cH:23][cH:24]2)[CH2:25][CH2:26][2P:27]->1([c:28]1[cH:29][cH:30][cH:31][cH:32][cH:33]1)[c:34]1[cH:35][cH:36][cH:37][cH:38][cH:39]1", "smiles3D": "C([C:1]#[5N:2]->[Mn+:3]1(<-[3C-:4]#[O+:5])(<-[4H-:6])(<-[6C-:7]#[O+:8])<-[1N@@:9]([C:10]([C:11]([P:12]([c:13]2[c:14]([H:48])[c:15]([H:49])[c:16]([H:50])[c:17]([H:51])[c:18]2[H:52])[c:19]2[c:20]([H:53])[c:21]([H:54])[c:22]([H:55])[c:23]([H:56])[c:24]2[H:57])([H:46])[H:47])([H:44])[H:45])([H:43])[C:25]([H:58])([H:59])[C:26]([H:60])([H:61])[2P:27]->1([c:28]1[c:29]([H:62])[c:30]([H:63])[c:31]([H:64])[c:32]([H:65])[c:33]1[H:66])[c:34]1[c:35]([H:67])[c:36]([H:68])[c:37]([H:69])[c:38]([H:70])[c:39]1[H:71])([H:40])([H:41])[H:42]", "smiles3Dx": "C([C:1]#[5N:2]->[Mn+:3]1(<-[3C-:4]#[O+:5])(<-[4H-:6])(<-[6C-:7]#[O+:8])<-[1N@@:9]([C:10]([C:11]([P:12]([c:13]2[c:14]([H:48])[c:15]([H:49])[c:16]([H:50])[c:17]([H:51])[c:18]2[H:52])[c:19]2[c:20]([H:53])[c:21]([H:54])[c:22]([H:55])[c:23]([H:56])[c:24]2[H:57])([H:46])[H:47])([H:44])[H:45])([H:43])[C:25]([H:58])([H:59])[C:26]([H:60])([H:61])[2P:27]->1([c:28]1[c:29]([H:62])[c:30]([H:63])[c:31]([H:64])[c:32]([H:65])[c:33]1[H:66])[c:34]1[c:35]([H:67])[c:36]([H:68])[c:37]([H:69])[c:38]([H:70])[c:39]1[H:71])([H:40])([H:41])[H:42]", "dummies": []}
C      1.2676     1.2367    -4.6595
C      0.9100     0.8485    -3.2966
N      0.6020     0.5410    -2.1470
Mn     0.0000     0.0000     0.0000
C     -0.7225    -0.5185     2.1163
O     -1.1090    -0.7904     3.2254
H     -0.4799    -1.6801    -0.5726
C     -2.0847     0.8488    -0.4222
O     -3.1823     1.3024    -0.6485
N      2.1865    -0.6053     0.4483
C      2.2335    -1.1680     1.7348
C      3.5988    -1.6867     2.2154
P      4.2859    -3.2360     1.3870
C      5.8883    -2.5577     0.7452
C      7.0512    -2.7307     1.5089
C      8.2549    -2.1365     1.1106
C      8.3041    -1.3562    -0.0519
C      7.1428    -1.1648    -0.8145
C      5.9317    -1.7349    -0.4006
C      3.2971    -3.7806    -0.0973
C      3.9368    -4.0941    -1.3118
C      3.2002    -4.5963    -2.3898
C      1.8332    -4.8375    -2.2487
C      1.2085    -4.6124    -1.0197
C      1.9435    -4.1180     0.0591
C      3.0094     0.5471     0.2258
C      2.6952     1.8053     1.0923
P      0.9764     2.2691     0.8716
C      0.3737     2.8774     2.4382
C      1.2409     3.5095     3.3514
C      0.7510     3.9930     4.5638
C     -0.6111     3.8799     4.8610
C     -1.4824     3.2701     3.9478
C     -0.9905     2.7723     2.7384
C      0.9517     3.6740    -0.2227
C      0.0408     3.7074    -1.2950
C     -0.0737     4.8606    -2.0784
C      0.7121     5.9836    -1.8037
C      1.6341     5.9451    -0.7531
C      1.7342     4.8082     0.0577
H      0.5411     0.7708    -5.3684
H      2.2923     0.8764    -4.8836
H      1.2328     2.3441    -4.7457
H      2.4156    -1.2398    -0.1635
H      1.5118    -2.0015     1.7767
H      1.8863    -0.4024     2.4584
H      4.3574    -0.8773     2.2160
H      3.4882    -1.9653     3.2874
H      7.0114    -3.3088     2.4177
H      9.1450    -2.2726     1.7116
H      9.2423    -0.9040    -0.3606
H      7.1839    -0.5486    -1.7081
H      5.0344    -1.5347    -0.9776
H      5.0073    -3.9877    -1.4310
H      3.6916    -4.8187    -3.3313
H      1.2578    -5.2255    -3.0843
H      0.1587    -4.8414    -0.8963
H      1.4685    -4.0459     1.0300
H      4.0794     0.2815     0.3603
H      2.8829     0.8398    -0.8394
H      2.8975     1.5768     2.1568
H      3.3489     2.6389     0.7709
H      2.2822     3.6382     3.1181
H      1.4238     4.4667     5.2698
H     -1.0002     4.2851     5.7903
H     -2.5397     3.1989     4.1770
H     -1.6788     2.3146     2.0317
H     -0.5977     2.8438    -1.5238
H     -0.8071     4.8894    -2.8867
H      0.6179     6.8769    -2.4233
H      2.2434     6.8105    -0.5499
H      2.4127     4.8166     0.8926
72
{"conf": 14, "E": 125.09, "rms": -1.0, "geom": "OH", "total_charge": 0, "CA_charge": 1, "smiles": "C[C:1]#[5N:2]->[Mn+:3]1(<-[3C-:4]#[O+:5])(<-[4H-:6])(<-[6C-:7]#[O+:8])<-[1N@H:9]([CH2:10][CH2:11][P:12]([c:13]2[cH:14][cH:15][cH:16][cH:17][cH:18]2)[c:19]2[cH:20][cH:21][cH:22][cH:23][cH:24]2)[CH2:25][CH2:26][2P:27]->1([c:28]1[cH:29][cH:30][cH:31][cH:32][cH:33]1)[c:34]1[cH:35][cH:36][cH:37][cH:38][cH:39]1", "smiles3D": "C([C:1]#[5N:2]->[Mn+:3]1(<-[3C-:4]#[O+:5])(<-[4H-:6])(<-[6C-:7]#[O+:8])<-[1N@@:9]([C:10]([C:11]([P:12]([c:13]2[c:14]([H:48])[c:15]([H:49])[c:16]([H:50])[c:17]([H:51])[c:18]2[H:52])[c:19]2[c:20]([H:53])[c:21]([H:54])[c:22]([H:55])[c:23]([H:56])[c:24]2[H:57])([H:46])[H:47])([H:44])[H:45])([H:43])[C:25]([H:58])([H:59])[C:26]([H:60])([H:61])[2P:27]->1([c:28]1[c:29]([H:62])[c:30]([H:63])[c:31]([H:64])[c:32]([H:65])[c:33]1[H:66])[c:34]1[c:35]([H:67])[c:36]([H:68])[c:37]([H:69])[c:38]([H:70])[c:39]1[H:71])([H:40])([H:41])[H:42]", "smiles3Dx": "C([C:1]#[5N:2]->[Mn+:3]1(<-[3C-:4]#[O+:5])(<-[4H-:6])(<-[6C-:7]#[O+:8])<-[1N@@:9]([C:10]([C:11]([P:12]([c:13]2[c:14]([H:48])[c:15]([H:49])[c:16]([H:50])[c:17]([H:51])[c:18]2[H:52])[c:19]2[c:20]([H:53])[c:21]([H:54])[c:22]([H:55])[c:23]([H:56])[c:24]2[H:57])([H:46])[H:47])([H:44])[H:45])([H:43])[C:25]([H:58])([H:59])[C:26]([H:60])([H:61])[2P:27]->1([c:28]1[c:29]([H:62])[c:30]([H:63])[c:31]([H:64])[c:32]([H:65])[c:33]1[H:66])[c:34]1[c:35]([H:67])[c:36]([H:68])[c:37]([H:69])[c:38]([H:70])[c:39]1[H:71])([H:40])([H:41])[H:42]", "dummies": []}
C     -2.0565     4.5070    -0.5125
C     -1.4423     3.1867    -0.3705
N     -0.9344     2.0749    -0.2462
Mn     0.0000     0.0000     0.0000
C      0.8427    -2.1156     0.2550
O      1.2837    -3.2297     0.3890
H      0.3739    -0.0511    -1.8008
C     -2.0687    -0.9368    -0.2927
O     -3.1590    -1.4269    -0.4477
N      1.9746     1.0432     0.5946
C      2.9143     1.0430    -0.4587
C      3.6624    -0.2786    -0.7117
P      5.2168    -0.4281     0.3325
C      6.2815     0.8316    -0.4986
C      6.6215     0.7139    -1.8562
C      7.4410     1.6719    -2.4596
C      7.9200     2.7533    -1.7154
C      7.5796     2.8771    -0.3656
C      6.7601     1.9210     0.2411
C      6.0419    -1.9713    -0.2700
C      7.4039    -2.1595     0.0094
C      8.0607    -3.3210    -0.4100
C      7.3561    -4.3114    -1.0987
C      5.9939    -4.1396    -1.3676
C      5.3353    -2.9794    -0.9480
C      2.4082     0.5516     1.8573
C      1.4049     0.8199     3.0234
P     -0.2064     0.1537     2.5961
C     -1.4008     1.2919     3.2720
C     -1.2197     1.8268     4.5562
C     -2.1653     2.7080     5.0888
C     -3.2996     3.0492     4.3471
C     -3.4953     2.4997     3.0775
C     -2.5526     1.6153     2.5431
C     -0.4124    -1.3855     3.4804
C      0.6882    -2.2204     3.7379
C      0.5072    -3.4362     4.4062
C     -0.7717    -3.8329     4.8061
C     -1.8727    -3.0176     4.5335
C     -1.6965    -1.8004     3.8689
H     -2.3361     4.8920     0.4895
H     -2.9673     4.4250    -1.1414
H     -1.3371     5.2035    -0.9903
H      1.7478     1.9220     0.7270
H      2.3566     1.3004    -1.3846
H      3.6647     1.8492    -0.2852
H      2.9975    -1.1261    -0.5032
H      3.9482    -0.3371    -1.7842
H      6.2652    -0.1225    -2.4430
H      7.7079     1.5774    -3.5042
H      8.5580     3.4927    -2.1835
H      7.9550     3.7150     0.2082
H      6.5049     2.0252     1.2877
H      7.9568    -1.4012     0.5452
H      9.1148    -3.4541    -0.2010
H      7.8641    -5.2113    -1.4219
H      5.4448    -4.9105    -1.8948
H      4.2801    -2.8820    -1.1590
H      3.3782     1.0298     2.1213
H      2.5688    -0.5427     1.7796
H      1.7769     0.3488     3.9563
H      1.3195     1.9155     3.1810
H     -0.3530     1.5615     5.1469
H     -2.0193     3.1236     6.0778
H     -4.0308     3.7315     4.7597
H     -4.3801     2.7533     2.5098
H     -2.7274     1.1794     1.5692
H      1.6838    -1.9493     3.4210
H      1.3576    -4.0752     4.6061
H     -0.9105    -4.7776     5.3165
H     -2.8643    -3.3305     4.8324
H     -2.5631    -1.1891     3.6561
72
{"conf": 15, "E": 223.98, "rms": -1.0, "geom": "OH", "total_charge": 0, "CA_charge": 1, "smiles": "C[C:1]#[5N:2]->[Mn+:3]1(<-[3C-:4]#[O+:5])(<-[4H-:6])(<-[6C-:7]#[O+:8])<-[1N@H:9]([CH2:10][CH2:11][P:12]([c:13]2[cH:14][cH:15][cH:16][cH:17][cH:18]2)[c:19]2[cH:20][cH:21][cH:22][cH:23][cH:24]2)[CH2:25][CH2:26][2P:27]->1([c:28]1[cH:29][cH:30][cH:31][cH:32][cH:33]1)[c:34]1[cH:35][cH:36][cH:37][cH:38][cH:39]1", "smiles3D": "C([C:1]#[5N:2]->[Mn+:3]1(<-[3C-:4]#[O+:5])(<-[4H-:6])(<-[6C-:7]#[O+:8])<-[1N@@:9]([C:10]([C:11]([P:12]([c:13]2[c:14]([H:48])[c:15]([H:49])[c:16]([H:50])[c:17]([H:51])[c:18]2[H:52])[c:19]2[c:20]([H:53])[c:21]([H:54])[c:22]([H:55])[c:23]([H:56])[c:24]2[H:57])([H:46])[H:47])([H:44])[H:45])([H:43])[C:25]([H:58])([H:59])[C:26]([H:60])([H:61])[2P:27]->1([c:28]1[c:29]([H:62])[c:30]([H:63])[c:31]([H:64])[c:32]([H:65])[c:33]1[H:66])[c:34]1[c:35]([H:67])[c:36]([H:68])[c:37]([H:69])[c:38]([H:70])[c:39]1[H:71])([H:40])([H:41])[H:42]", "smiles3Dx": "C([C:1]#[5N:2]->[Mn+:3]1(<-[3C-:4]#[O+:5])(<-[4H-:6])(<-[6C-:7]#[O+:8])<-[1N@@:9]([C:10]([C:11]([P:12]([c:13]2[c:14]([H:48])[c:15]([H:49])[c:16]([H:50])[c:17]([H:51])[c:18]2[H:52])[c:19]2[c:20]([H:53])[c:21]([H:54])[c:22]([H:55])[c:23]([H:56])[c:24]2[H:57])([H:46])[H:47])([H:44])[H:45])([H:43])[C:25]([H:58])([H:59])[C:26]([H:60])([H:61])[2P:27]->1([c:28]1[c:29]([H:62])[c:30]([H:63])[c:31]([H:64])[c:32]([H:65])[c:33]1[H:66])[c:34]1[c:35]([H:67])[c:36]([H:68])[c:37]([H:69])[c:38]([H:70])[c:39]1[H:71])([H:40])([H:41])[H:42]", "dummies": []}
C      4.3725    -1.5908    -1.2636
C      3.2722    -0.8482    -0.6557
N      2.1737    -0.3702    -0.3436
Mn     0.0000     0.0000     0.0000
C     -2.2751     0.0433     0.3298
O     -3.4950     0.0746     0.5049
H      0.3211    -0.2462     1.7938
C     -0.0587    -2.2479    -0.5937
O     -0.0501    -3.3625    -1.0264
N      0.2054     2.2909    -0.0938
C      0.4634     2.8082     1.2726
C      1.9597     2.8006     1.5456
P      2.7731     4.4777     1.1922
C      4.4495     4.1047     0.5444
C      5.2866     3.1528     1.1209
C      6.5198     2.8510     0.5176
C      6.8553     3.4185    -0.7153
C      6.0337     4.3996    -1.2665
C      4.8564     4.7800    -0.6084
C      3.0325     5.2815     2.8142
C      2.6159     6.6099     2.9553
C      2.7160     7.2472     4.1918
C      3.2006     6.5591     5.2997
C      3.6847     5.2572     5.1469
C      3.6054     4.6179     3.9101
C     -1.0249     2.7551    -0.6369
C     -1.4384     1.9848    -1.9940
P     -0.1849     0.7678    -2.4229
C     -0.7260    -0.4213    -3.6393
C      0.1679    -1.4315    -4.0307
C     -0.2053    -2.3170    -5.0746
C     -1.4607    -2.1951    -5.6917
C     -2.3929    -1.3506    -5.1308
C     -2.0425    -0.4223    -4.1143
C      1.2412     1.6784    -3.1037
C      1.0517     2.9512    -3.6770
C      2.1978     3.6973    -4.0370
C      3.4562     3.2310    -3.8598
C      3.6143     1.8543    -3.4447
C      2.4736     1.0693    -3.1678
H      4.8456    -2.2676    -0.5724
H      3.8107    -2.2524    -1.9513
H      5.1211    -1.0511    -1.9228
H      0.9269     2.4884    -0.7307
H      0.0564     3.8115     1.4022
H     -0.0383     2.1737     2.0929
H      2.4795     2.0713     0.8487
H      2.2173     2.4859     2.5553
H      5.0030     2.6438     2.0322
H      7.1539     2.1000     0.9549
H      7.7654     3.1184    -1.2257
H      6.2838     4.8581    -2.2163
H      4.2290     5.5382    -1.0575
H      2.2223     7.1627     2.1091
H      2.3863     8.2664     4.2974
H      3.2804     7.0602     6.2505
H      4.1543     4.7675     5.9762
H      3.9276     3.5935     3.8235
H     -0.8897     3.8411    -0.8643
H     -1.9345     2.6490     0.0510
H     -2.3642     1.4896    -1.8319
H     -1.5232     2.6912    -2.8571
H      1.1509    -1.4958    -3.6533
H      0.5096    -3.0243    -5.4307
H     -1.7248    -2.8894    -6.4393
H     -3.3718    -1.2777    -5.5674
H     -2.7844     0.2508    -3.7418
H      0.1285     3.4688    -3.7815
H      2.0638     4.7305    -4.4489
H      4.3392     3.7855    -4.0707
H      4.5980     1.4833    -3.2264
H      2.6429     0.0513    -2.9331
72
{"conf": 16, "E": 133.68, "rms": -1.0, "geom": "OH", "total_charge": 0, "CA_charge": 1, "smiles": "C[C:1]#[5N:2]->[Mn+:3]1(<-[3C-:4]#[O+:5])(<-[4H-:6])(<-[6C-:7]#[O+:8])<-[1N@H:9]([CH2:10][CH2:11][P:12]([c:13]2[cH:14][cH:15][cH:16][cH:17][cH:18]2)[c:19]2[cH:20][cH:21][cH:22][cH:23][cH:24]2)[CH2:25][CH2:26][2P:27]->1([c:28]1[cH:29][cH:30][cH:31][cH:32][cH:33]1)[c:34]1[cH:35][cH:36][cH:37][cH:38][cH:39]1", "smiles3D": "C([C:1]#[5N:2]->[Mn+:3]1(<-[3C-:4]#[O+:5])(<-[4H-:6])(<-[6C-:7]#[O+:8])<-[1N@@:9]([C:10]([C:11]([P:12]([c:13]2[c:14]([H:48])[c:15]([H:49])[c:16]([H:50])[c:17]([H:51])[c:18]2[H:52])[c:19]2[c:20]([H:53])[c:21]([H:54])[c:22]([H:55])[c:23]([H:56])[c:24]2[H:57])([H:46])[H:47])([H:44])[H:45])([H:43])[C:25]([H:58])([H:59])[C:26]([H:60])([H:61])[2P:27]->1([c:28]1[c:29]([H:62])[c:30]([H:63])[c:31]([H:64])[c:32]([H:65])[c:33]1[H:66])[c:34]1[c:35]([H:67])[c:36]([H:68])[c:37]([H:69])[c:38]([H:70])[c:39]1[H:71])([H:40])([H:41])[H:42]", "smiles3Dx": "C([C:1]#[5N:2]->[Mn+:3]1(<-[3C-:4]#[O+:5])(<-[4H-:6])(<-[6C-:7]#[O+:8])<-[1N@@:9]([C:10]([C:11]([P:12]([c:13]2[c:14]([H:48])[c:15]([H:49])[c:16]([H:50])[c:17]([H:51])[c:18]2[H:52])[c:19]2[c:20]([H:53])[c:21]([H:54])[c:22]([H:55])[c:23]([H:56])[c:24]2[H:57])([H:46])[H:47])([H:44])[H:45])([H:43])[C:25]([H:58])([H:59])[C:26]([H:60])([H:61])[2P:27]->1([c:28]1[c:29]([H:62])[c:30]([H:63])[c:31]([H:64])[c:32]([H:65])[c:33]1[H:66])[c:34]1[c:35]([H:67])[c:36]([H:68])[c:37]([H:69])[c:38]([H:70])[c:39]1[H:71])([H:40])([H:41])[H:42]", "dummies": []}
C      2.7772     2.7564    -3.0714
C      1.9947     1.9383    -2.1487
N      1.3092     1.2612    -1.3888
Mn     0.0000     0.0000     0.0000
C     -1.3456    -1.3302     1.2970
O     -2.0507    -2.0233     1.9865
H      1.0544    -1.4605    -0.3819
C     -1.4042    -0.4273    -1.7549
O     -2.1472    -0.6455    -2.6799
N      1.3071     0.7117     1.7860
C      1.0535    -0.0312     2.9562
C      1.7352    -1.4123     2.9009
P      3.3425    -1.4355     3.8833
C      4.1937     0.1508     3.4583
C      4.7711     0.3841     2.1981
C      5.3316     1.6322     1.9009
C      5.3187     2.6513     2.8534
C      4.7425     2.4277     4.1054
C      4.1790     1.1823     4.4078
C      4.4251    -2.7471     3.1484
C      4.4433    -3.0360     1.7712
C      5.3302    -3.9934     1.2648
C      6.2069    -4.6613     2.1251
C      6.1977    -4.3744     3.4904
C      5.3174    -3.4164     4.0004
C      1.1390     2.1207     1.9465
C     -0.3170     2.6160     2.1646
P     -1.3144     2.1329     0.7557
C     -2.9931     1.9311     1.3417
C     -4.0653     2.4905     0.6283
C     -5.3737     2.3579     1.1015
C     -5.6247     1.6455     2.2762
C     -4.5665     1.0608     2.9749
C     -3.2559     1.1950     2.5077
C     -1.3104     3.5381    -0.3491
C     -1.0936     3.3466    -1.7221
C     -1.0685     4.4429    -2.5887
C     -1.2944     5.7283    -2.0944
C     -1.5697     5.9201    -0.7385
C     -1.5850     4.8302     0.1361
H      2.1632     3.6197    -3.4050
H      3.6876     3.1269    -2.5643
H      3.0570     2.1440    -3.9524
H      2.1753     0.5796     1.5382
H      1.4130     0.5082     3.8628
H     -0.0373    -0.1685     3.0640
H      1.0593    -2.1770     3.3389
H      1.9015    -1.6864     1.8435
H      4.7674    -0.3844     1.4375
H      5.7684     1.8022     0.9283
H      5.7435     3.6165     2.6169
H      4.7242     3.2219     4.8422
H      3.7196     1.0293     5.3797
H      3.7929    -2.5172     1.0846
H      5.3438    -4.2044     0.2038
H      6.8943    -5.3951     1.7263
H      6.8827    -4.8883     4.1531
H      5.3281    -3.1948     5.0658
H      1.5299     2.6132     1.0277
H      1.7603     2.4729     2.8024
H     -0.7258     2.1704     3.0909
H     -0.3169     3.7164     2.2695
H     -3.9037     3.0361    -0.2921
H     -6.1921     2.8049     0.5537
H     -6.6417     1.5482     2.6421
H     -4.7659     0.4973     3.8763
H     -2.4641     0.7179     3.0574
H     -0.9520     2.3546    -2.1231
H     -0.8808     4.2941    -3.6423
H     -1.2794     6.5778    -2.7659
H     -1.7770     6.9140    -0.3632
H     -1.8322     4.9937     1.1774
72
{"conf": 17, "E": 129.29, "rms": -1.0, "geom": "OH", "total_charge": 0, "CA_charge": 1, "smiles": "C[C:1]#[5N:2]->[Mn+:3]1(<-[3C-:4]#[O+:5])(<-[4H-:6])(<-[6C-:7]#[O+:8])<-[1N@H:9]([CH2:10][CH2:11][P:12]([c:13]2[cH:14][cH:15][cH:16][cH:17][cH:18]2)[c:19]2[cH:20][cH:21][cH:22][cH:23][cH:24]2)[CH2:25][CH2:26][2P:27]->1([c:28]1[cH:29][cH:30][cH:31][cH:32][cH:33]1)[c:34]1[cH:35][cH:36][cH:37][cH:38][cH:39]1", "smiles3D": "C([C:1]#[5N:2]->[Mn+:3]1(<-[3C-:4]#[O+:5])(<-[4H-:6])(<-[6C-:7]#[O+:8])<-[1N@@:9]([C:10]([C:11]([P:12]([c:13]2[c:14]([H:48])[c:15]([H:49])[c:16]([H:50])[c:17]([H:51])[c:18]2[H:52])[c:19]2[c:20]([H:53])[c:21]([H:54])[c:22]([H:55])[c:23]([H:56])[c:24]2[H:57])([H:46])[H:47])([H:44])[H:45])([H:43])[C:25]([H:58])([H:59])[C:26]([H:60])([H:61])[2P:27]->1([c:28]1[c:29]([H:62])[c:30]([H:63])[c:31]([H:64])[c:32]([H:65])[c:33]1[H:66])[c:34]1[c:35]([H:67])[c:36]([H:68])[c:37]([H:69])[c:38]([H:70])[c:39]1[H:71])([H:40])([H:41])[H:42]", "smiles3Dx": "C([C:1]#[5N:2]->[Mn+:3]1(<-[3C-:4]#[O+:5])(<-[4H-:6])(<-[6C-:7]#[O+:8])<-[1N@@:9]([C:10]([C:11]([P:12]([c:13]2[c:14]([H:48])[c:15]([H:49])[c:16]([H:50])[c:17]([H:51])[c:18]2[H:52])[c:19]2[c:20]([H:53])[c:21]([H:54])[c:22]([H:55])[c:23]([H:56])[c:24]2[H:57])([H:46])[H:47])([H:44])[H:45])([H:43])[C:25]([H:58])([H:59])[C:26]([H:60])([H:61])[2P:27]->1([c:28]1[c:29]([H:62])[c:30]([H:63])[c:31]([H:64])[c:32]([H:65])[c:33]1[H:66])[c:34]1[c:35]([H:67])[c:36]([H:68])[c:37]([H:69])[c:38]([H:70])[c:39]1[H:71])([H:40])([H:41])[H:42]", "dummies": []}
C     -4.5635     1.0275     1.6903
C     -3.2207     0.7228     1.2060
N     -2.0957     0.4668     0.7873
Mn     0.0000     0.0000     0.0000
C      2.0872    -0.4757    -0.8217
O      3.1920    -0.7223    -1.2382
H     -0.7242    -0.4224    -1.6270
C     -0.2421    -2.1649     0.7009
O     -0.3711    -3.3061     1.0682
N      0.3597     2.2619    -0.4134
C      0.6350     2.5619    -1.7652
C     -0.3986     2.0455    -2.7728
P     -2.1560     2.1284    -2.1102
C     -2.8351     3.7118    -2.7573
C     -2.6718     4.1053    -4.0959
C     -3.2564     5.2904    -4.5557
C     -4.0234     6.0817    -3.6916
C     -4.1981     5.6869    -2.3589
C     -3.6141     4.5004    -1.9001
C     -3.0864     0.9305    -3.1742
C     -2.6871     0.6145    -4.4870
C     -3.4307    -0.2894    -5.2527
C     -4.5876    -0.8702    -4.7278
C     -5.0024    -0.5471    -3.4321
C     -4.2555     0.3502    -2.6584
C      1.4259     2.7044     0.4409
C      1.1616     2.5237     1.9570
P      0.9523     0.7744     2.3036
C     -0.1044     0.5372     3.7321
C     -0.2095    -0.7477     4.2829
C     -1.0336    -0.9798     5.3868
C     -1.7721     0.0667     5.9395
C     -1.6827     1.3475     5.3970
C     -0.8512     1.5904     4.3012
C      2.5500     0.1407     2.7833
C      3.3156     0.8027     3.7575
C      4.5412     0.2663     4.1694
C      4.9956    -0.9409     3.6283
C      4.2165    -1.6227     2.6912
C      2.9921    -1.0897     2.2746
H     -5.3103     0.5739     1.0088
H     -4.6967     0.6021     2.7043
H     -4.7128     2.1265     1.7188
H     -0.3968     2.7114    -0.1673
H      0.7013     3.6685    -1.8827
H      1.6187     2.1320    -2.0396
H     -0.3048     2.6442    -3.7045
H     -0.1356     1.0096    -3.0666
H     -2.1145     3.5003    -4.7955
H     -3.1288     5.5984    -5.5835
H     -4.4848     7.0006    -4.0526
H     -4.8120     6.2862    -1.6957
H     -3.7718     4.1986    -0.8710
H     -1.7972     1.0541    -4.9142
H     -3.1120    -0.5317    -6.2542
H     -5.1668    -1.5600    -5.3259
H     -5.9051    -0.9879    -3.0257
H     -4.5924     0.5983    -1.6534
H      2.3567     2.1489     0.1864
H      1.6099     3.7886     0.2555
H      0.2480     3.0770     2.2039
H      2.0106     2.9367     2.5394
H      0.3536    -1.5699     3.8626
H     -1.1008    -1.9737     5.8111
H     -2.4056    -0.1128     6.7951
H     -2.2539     2.1595     5.8310
H     -0.8223     2.5968     3.9287
H      2.9630     1.7150     4.2181
H      5.1393     0.7816     4.9108
H      5.9446    -1.3575     3.9494
H      4.5566    -2.5699     2.2908
H      2.3822    -1.6544     1.5849
72
{"conf": 18, "E": 132.55, "rms": -1.0, "geom": "OH", "total_charge": 0, "CA_charge": 1, "smiles": "C[C:1]#[5N:2]->[Mn+:3]1(<-[3C-:4]#[O+:5])(<-[4H-:6])(<-[6C-:7]#[O+:8])<-[1N@H:9]([CH2:10][CH2:11][P:12]([c:13]2[cH:14][cH:15][cH:16][cH:17][cH:18]2)[c:19]2[cH:20][cH:21][cH:22][cH:23][cH:24]2)[CH2:25][CH2:26][2P:27]->1([c:28]1[cH:29][cH:30][cH:31][cH:32][cH:33]1)[c:34]1[cH:35][cH:36][cH:37][cH:38][cH:39]1", "smiles3D": "C([C:1]#[5N:2]->[Mn+:3]1(<-[3C-:4]#[O+:5])(<-[4H-:6])(<-[6C-:7]#[O+:8])<-[1N@@:9]([C:10]([C:11]([P:12]([c:13]2[c:14]([H:48])[c:15]([H:49])[c:16]([H:50])[c:17]([H:51])[c:18]2[H:52])[c:19]2[c:20]([H:53])[c:21]([H:54])[c:22]([H:55])[c:23]([H:56])[c:24]2[H:57])([H:46])[H:47])([H:44])[H:45])([H:43])[C:25]([H:58])([H:59])[C:26]([H:60])([H:61])[2P:27]->1([c:28]1[c:29]([H:62])[c:30]([H:63])[c:31]([H:64])[c:32]([H:65])[c:33]1[H:66])[c:34]1[c:35]([H:67])[c:36]([H:68])[c:37]([H:69])[c:38]([H:70])[c:39]1[H:71])([H:40])([H:41])[H:42]", "smiles3Dx": "C([C:1]#[5N:2]->[Mn+:3]1(<-[3C-:4]#[O+:5])(<-[4H-:6])(<-[6C-:7]#[O+:8])<-[1N@@:9]([C:10]([C:11]([P:12]([c:13]2[c:14]([H:48])[c:15]([H:49])[c:16]([H:50])[c:17]([H:51])[c:18]2[H:52])[c:19]2[c:20]([H:53])[c:21]([H:54])[c:22]([H:55])[c:23]([H:56])[c:24]2[H:57])([H:46])[H:47])([H:44])[H:45])([H:43])[C:25]([H:58])([H:59])[C:26]([H:60])([H:61])[2P:27]->1([c:28]1[c:29]([H:62])[c:30]([H:63])[c:31]([H:64])[c:32]([H:65])[c:33]1[H:66])[c:34]1[c:35]([H:67])[c:36]([H:68])[c:37]([H:69])[c:38]([H:70])[c:39]1[H:71])([H:40])([H:41])[H:42]", "dummies": []}
C     -1.4107     3.6739    -3.0624
C     -0.9924     2.6027    -2.1546
N     -0.6377     1.6980    -1.3991
Mn     0.0000     0.0000     0.0000
C      0.5903    -1.6801     1.4465
O      0.9048    -2.5618     2.2080
H     -1.7596    -0.2266     0.4980
C      0.3670     1.5355     1.6598
O      0.5570     2.3532     2.5247
N     -0.0997    -1.4370    -1.8122
C     -1.2119    -2.3112    -1.7112
C     -1.0091    -3.6204    -0.9267
P     -0.4134    -4.9891    -2.0583
C     -1.9466    -5.9840    -2.3297
C     -2.5095    -6.0342    -3.6137
C     -3.6494    -6.8040    -3.8544
C     -4.2453    -7.5178    -2.8084
C     -3.6961    -7.4687    -1.5224
C     -2.5591    -6.6945    -1.2814
C      0.5711    -6.1360    -0.9877
C      0.4447    -6.1591     0.4123
C      1.2041    -7.0520     1.1795
C      2.0870    -7.9356     0.5513
C      2.2212    -7.9220    -0.8393
C      1.4622    -7.0281    -1.6044
C      1.1835    -2.0255    -2.0205
C      2.3314    -1.0109    -2.2892
P      2.4521     0.1326    -0.9098
C      3.0006     1.6996    -1.5790
C      2.3379     2.2669    -2.6812
C      2.7331     3.5167    -3.1767
C      3.7952     4.2047    -2.5807
C      4.4552     3.6508    -1.4777
C      4.0559     2.4060    -0.9695
C      3.7590    -0.4807     0.1418
C      3.5909    -0.4864     1.5319
C      4.5994    -0.9891     2.3603
C      5.7955    -1.4554     1.8137
C      5.9934    -1.3963     0.4340
C      4.9859    -0.8985    -0.4020
H     -1.1669     4.6613    -2.6115
H     -0.8737     3.5666    -4.0252
H     -2.5014     3.5998    -3.2397
H     -0.2547    -0.8921    -2.5375
H     -1.5606    -2.5776    -2.7341
H     -2.0270    -1.7411    -1.2127
H     -1.9756    -3.9306    -0.4752
H     -0.2958    -3.4671    -0.1105
H     -2.0535    -5.4864    -4.4248
H     -4.0798    -6.8431    -4.8488
H     -5.1230    -8.1189    -2.9994
H     -4.1588    -8.0279    -0.7159
H     -2.1576    -6.6574    -0.2784
H     -0.2618    -5.5201     0.9206
H      1.0983    -7.0700     2.2611
H      2.6781    -8.6205     1.1447
H      2.9055    -8.6117    -1.3243
H      1.5643    -7.0352    -2.6778
H      1.1225    -2.7138    -2.8993
H      1.4659    -2.6168    -1.1246
H      3.2858    -1.5582    -2.4177
H      2.1117    -0.4555    -3.2131
H      1.5142     1.7555    -3.1594
H      2.2188     3.9462    -4.0249
H      4.1011     5.1737    -2.9684
H      5.2684     4.1903    -1.0082
H      4.5723     2.0138    -0.1003
H      2.6849    -0.1069     1.9806
H      4.4510    -1.0155     3.4272
H      6.5757    -1.8484     2.4589
H      6.9257    -1.7335     0.0136
H      5.1846    -0.8294    -1.4622
72
{"conf": 19, "E": 253.05, "rms": -1.0, "geom": "OH", "total_charge": 0, "CA_charge": 1, "smiles": "C[C:1]#[5N:2]->[Mn+:3]1(<-[3C-:4]#[O+:5])(<-[4H-:6])(<-[6C-:7]#[O+:8])<-[1N@H:9]([CH2:10][CH2:11][P:12]([c:13]2[cH:14][cH:15][cH:16][cH:17][cH:18]2)[c:19]2[cH:20][cH:21][cH:22][cH:23][cH:24]2)[CH2:25][CH2:26][2P:27]->1([c:28]1[cH:29][cH:30][cH:31][cH:32][cH:33]1)[c:34]1[cH:35][cH:36][cH:37][cH:38][cH:39]1", "smiles3D": "C([C:1]#[5N:2]->[Mn+:3]1(<-[3C-:4]#[O+:5])(<-[4H-:6])(<-[6C-:7]#[O+:8])<-[1N@@:9]([C:10]([C:11]([P:12]([c:13]2[c:14]([H:48])[c:15]([H:49])[c:16]([H:50])[c:17]([H:51])[c:18]2[H:52])[c:19]2[c:20]([H:53])[c:21]([H:54])[c:22]([H:55])[c:23]([H:56])[c:24]2[H:57])([H:46])[H:47])([H:44])[H:45])([H:43])[C:25]([H:58])([H:59])[C:26]([H:60])([H:61])[2P:27]->1([c:28]1[c:29]([H:62])[c:30]([H:63])[c:31]([H:64])[c:32]([H:65])[c:33]1[H:66])[c:34]1[c:35]([H:67])[c:36]([H:68])[c:37]([H:69])[c:38]([H:70])[c:39]1[H:71])([H:40])([H:41])[H:42]", "smiles3Dx": "C([C:1]#[5N:2]->[Mn+:3]1(<-[3C-:4]#[O+:5])(<-[4H-:6])(<-[6C-:7]#[O+:8])<-[1N@@:9]([C:10]([C:11]([P:12]([c:13]2[c:14]([H:48])[c:15]([H:49])[c:16]([H:50])[c:17]([H:51])[c:18]2[H:52])[c:19]2[c:20]([H:53])[c:21]([H:54])[c:22]([H:55])[c:23]([H:56])[c:24]2[H:57])([H:46])[H:47])([H:44])[H:45])([H:43])[C:25]([H:58])([H:59])[C:26]([H:60])([H:61])[2P:27]->1([c:28]1[c:29]([H:62])[c:30]([H:63])[c:31]([H:64])[c:32]([H:65])[c:33]1[H:66])[c:34]1[c:35]([H:67])[c:36]([H:68])[c:37]([H:69])[c:38]([H:70])[c:39]1[H:71])([H:40])([H:41])[H:42]", "dummies": []}
C      3.2716     3.1982    -0.8133
C      2.5217     2.1182    -0.1640
N      1.6875     1.2914     0.1191
Mn     0.0000     0.0000     0.0000
C     -1.8996    -1.3993    -0.0031
O     -2.8458    -2.0932    -0.0369
H      1.1072    -1.4614     0.1407
C      0.4028     0.3909    -2.1593
O      0.6651     0.8364    -3.2685
N     -0.3412     0.2079     2.3169
C     -0.3225    -1.1005     2.9296
C      0.1907    -1.1799     4.3411
P      2.0444    -1.1049     4.6149
C      2.3132     0.6761     5.0112
C      1.7684     1.1428     6.2122
C      1.6319     2.5129     6.4503
C      2.0518     3.4302     5.4933
C      2.6588     2.9790     4.3231
C      2.7999     1.6037     4.0781
C      3.0519    -1.6500     3.1543
C      2.6376    -2.7762     2.4206
C      3.2282    -3.0477     1.1912
C      4.3268    -2.3115     0.7603
C      4.8747    -1.3290     1.5874
C      4.2586    -1.0226     2.7927
C     -1.6270     0.8388     2.4344
C     -1.5136     2.2490     1.7952
P     -1.3819     2.1328     0.0098
C     -0.6288     3.5579    -0.7347
C      0.1199     4.4539     0.0365
C      0.7723     5.5507    -0.5997
C      0.6859     5.7569    -1.9962
C     -0.1033     4.8561    -2.7219
C     -0.7655     3.7598    -2.1002
C     -2.9576     1.7143    -0.6584
C     -4.1089     1.7983     0.1286
C     -5.2973     1.1516    -0.2716
C     -5.3265     0.3663    -1.4227
C     -4.1898     0.4244    -2.2679
C     -3.0270     1.1166    -1.8968
H      2.7223     3.2744    -1.7818
H      3.2914     4.2785    -0.4864
H      4.2991     2.9705    -1.1801
H      0.4034     0.8344     2.6312
H      0.3352    -1.7840     2.2896
H     -1.3151    -1.5697     2.8412
H     -0.2367    -0.3178     4.9403
H     -0.2293    -2.0503     4.8395
H      1.4419     0.4568     6.9653
H      1.1137     2.8423     7.3391
H      1.8884     4.4872     5.6447
H      3.0529     3.6923     3.6303
H      3.1824     1.3148     3.1138
H      1.7957    -3.3668     2.7535
H      2.8409    -3.8384     0.5632
H      4.7543    -2.4854    -0.2142
H      5.7848    -0.8387     1.2855
H      4.7244    -0.2741     3.4282
H     -2.4542     0.3032     1.8982
H     -1.8132     0.9709     3.5033
H     -2.3717     2.8719     1.9952
H     -0.6470     2.7640     2.2192
H      0.2920     4.3826     1.1001
H      1.3652     6.2219    -0.0376
H      1.1810     6.5118    -2.4492
H     -0.1519     4.9662    -3.7761
H     -1.3013     3.1097    -2.7353
H     -4.1700     2.3814     1.0526
H     -6.1311     1.1380     0.3886
H     -6.1386    -0.1647    -1.7045
H     -4.1837    -0.1226    -3.1815
H     -2.1747     1.0311    -2.5287
72
{"conf": 20, "E": 142.0, "rms": -1.0, "geom": "OH", "total_charge": 0, "CA_charge": 1, "smiles": "C[C:1]#[5N:2]->[Mn+:3]1(<-[3C-:4]#[O+:5])(<-[4H-:6])(<-[6C-:7]#[O+:8])<-[1N@H:9]([CH2:10][CH2:11][P:12]([c:13]2[cH:14][cH:15][cH:16][cH:17][cH:18]2)[c:19]2[cH:20][cH:21][cH:22][cH:23][cH:24]2)[CH2:25][CH2:26][2P:27]->1([c:28]1[cH:29][cH:30][cH:31][cH:32][cH:33]1)[c:34]1[cH:35][cH:36][cH:37][cH:38][cH:39]1", "smiles3D": "C([C:1]#[5N:2]->[Mn+:3]1(<-[3C-:4]#[O+:5])(<-[4H-:6])(<-[6C-:7]#[O+:8])<-[1N@@:9]([C:10]([C:11]([P:12]([c:13]2[c:14]([H:48])[c:15]([H:49])[c:16]([H:50])[c:17]([H:51])[c:18]2[H:52])[c:19]2[c:20]([H:53])[c:21]([H:54])[c:22]([H:55])[c:23]([H:56])[c:24]2[H:57])([H:46])[H:47])([H:44])[H:45])([H:43])[C:25]([H:58])([H:59])[C:26]([H:60])([H:61])[2P:27]->1([c:28]1[c:29]([H:62])[c:30]([H:63])[c:31]([H:64])[c:32]([H:65])[c:33]1[H:66])[c:34]1[c:35]([H:67])[c:36]([H:68])[c:37]([H:69])[c:38]([H:70])[c:39]1[H:71])([H:40])([H:41])[H:42]", "smiles3Dx": "C([C:1]#[5N:2]->[Mn+:3]1(<-[3C-:4]#[O+:5])(<-[4H-:6])(<-[6C-:7]#[O+:8])<-[1N@@:9]([C:10]([C:11]([P:12]([c:13]2[c:14]([H:48])[c:15]([H:49])[c:16]([H:50])[c:17]([H:51])[c:18]2[H:52])[c:19]2[c:20]([H:53])[c:21]([H:54])[c:22]([H:55])[c:23]([H:56])[c:24]2[H:57])([H:46])[H:47])([H:44])[H:45])([H:43])[C:25]([H:58])([H:59])[C:26]([H:60])([H:61])[2P:27]->1([c:28]1[c:29]([H:62])[c:30]([H:63])[c:31]([H:64])[c:32]([H:65])[c:33]1[H:66])[c:34]1[c:35]([H:67])[c:36]([H:68])[c:37]([H:69])[c:38]([H:70])[c:39]1[H:71])([H:40])([H:41])[H:42]", "dummies": []}
C      1.2984     0.3906     4.7875
C      0.9285     0.2817     3.3777
N      0.6118     0.1859     2.1944
Mn     0.0000     0.0000     0.0000
C     -0.6419    -0.0741    -2.2001
O     -0.9818    -0.1119    -3.3566
H      1.7738     0.0909    -0.4792
C     -0.1962     2.2756    -0.0847
O     -0.3063     3.4762    -0.1247
N     -0.0345    -2.3243     0.2567
C      0.1474    -2.9603    -0.9856
C      1.4582    -2.6241    -1.6909
P      1.6079    -3.5661    -3.3191
C      2.8470    -2.5665    -4.2641
C      3.8495    -3.2351    -4.9789
C      4.7820    -2.5143    -5.7301
C      4.7125    -1.1214    -5.7804
C      3.7130    -0.4452    -5.0777
C      2.7831    -1.1624    -4.3203
C     -0.0130    -3.3103    -4.1977
C     -1.1301    -4.0558    -3.7818
C     -2.3900    -3.8232    -4.3412
C     -2.5371    -2.8808    -5.3598
C     -1.4222    -2.1869    -5.8329
C     -0.1650    -2.4037    -5.2629
C     -1.2505    -2.8285     0.9013
C     -2.1069    -1.8383     1.7351
P     -2.4422    -0.3701     0.7723
C     -3.6165    -0.7587    -0.5195
C     -4.3466    -1.9613    -0.5215
C     -5.1780    -2.2728    -1.6022
C     -5.2968    -1.3883    -2.6773
C     -4.5986    -0.1798    -2.6671
C     -3.7680     0.1373    -1.5882
C     -3.2090     0.8418     1.8366
C     -3.7665     0.4735     3.0739
C     -4.4032     1.4311     3.8698
C     -4.5018     2.7537     3.4289
C     -3.9626     3.1236     2.1938
C     -3.3219     2.1696     1.3976
H      2.2166    -0.2028     4.9758
H      0.4732     0.0030     5.4192
H      1.4907     1.4538     5.0375
H      0.6774    -2.5328     0.7934
H     -0.6890    -2.6525    -1.6430
H      0.1053    -4.0677    -0.8458
H      1.5028    -1.5463    -1.8845
H      2.3140    -2.8957    -1.0435
H      3.9092    -4.3164    -4.9513
H      5.5533    -3.0360    -6.2800
H      5.4241    -0.5633    -6.3704
H      3.6456     0.6343    -5.1305
H      1.9953    -0.6213    -3.8212
H     -1.0350    -4.7915    -2.9894
H     -3.2552    -4.3679    -3.9782
H     -3.5118    -2.6980    -5.7902
H     -1.5338    -1.4723    -6.6367
H      0.6704    -1.8561    -5.6543
H     -1.9341    -3.2736     0.1398
H     -0.9496    -3.6579     1.5834
H     -1.5393    -1.5507     2.6422
H     -3.0531    -2.3242     2.0437
H     -4.2832    -2.6706     0.2849
H     -5.7203    -3.2096    -1.6148
H     -5.9316    -1.6385    -3.5185
H     -4.6930     0.5106    -3.4966
H     -3.2230     1.0752    -1.6015
H     -3.7237    -0.5459     3.4300
H     -4.8324     1.1462     4.8223
H     -4.9972     3.4916     4.0419
H     -4.0489     4.1477     1.8487
H     -2.9308     2.4658     0.4348
72
{"conf": 21, "E": 118.07, "rms": -1.0, "geom": "OH", "total_charge": 0, "CA_charge": 1, "smiles": "C[C:1]#[5N:2]->[Mn+:3]1(<-[3C-:4]#[O+:5])(<-[4H-:6])(<-[6C-:7]#[O+:8])<-[1N@H:9]([CH2:10][CH2:11][P:12]([c:13]2[cH:14][cH:15][cH:16][cH:17][cH:18]2)[c:19]2[cH:20][cH:21][cH:22][cH:23][cH:24]2)[CH2:25][CH2:26][2P:27]->1([c:28]1[cH:29][cH:30][cH:31][cH:32][cH:33]1)[c:34]1[cH:35][cH:36][cH:37][cH:38][cH:39]1", "smiles3D": "C([C:1]#[5N:2]->[Mn+:3]1(<-[3C-:4]#[O+:5])(<-[4H-:6])(<-[6C-:7]#[O+:8])<-[1N@@:9]([C:10]([C:11]([P:12]([c:13]2[c:14]([H:48])[c:15]([H:49])[c:16]([H:50])[c:17]([H:51])[c:18]2[H:52])[c:19]2[c:20]([H:53])[c:21]([H:54])[c:22]([H:55])[c:23]([H:56])[c:24]2[H:57])([H:46])[H:47])([H:44])[H:45])([H:43])[C:25]([H:58])([H:59])[C:26]([H:60])([H:61])[2P:27]->1([c:28]1[c:29]([H:62])[c:30]([H:63])[c:31]([H:64])[c:32]([H:65])[c:33]1[H:66])[c:34]1[c:35]([H:67])[c:36]([H:68])[c:37]([H:69])[c:38]([H:70])[c:39]1[H:71])([H:40])([H:41])[H:42]", "smiles3Dx": "C([C:1]#[5N:2]->[Mn+:3]1(<-[3C-:4]#[O+:5])(<-[4H-:6])(<-[6C-:7]#[O+:8])<-[1N@@:9]([C:10]([C:11]([P:12]([c:13]2[c:14]([H:48])[c:15]([H:49])[c:16]([H:50])[c:17]([H:51])[c:18]2[H:52])[c:19]2[c:20]([H:53])[c:21]([H:54])[c:22]([H:55])[c:23]([H:56])[c:24]2[H:57])([H:46])[H:47])([H:44])[H:45])([H:43])[C:25]([H:58])([H:59])[C:26]([H:60])([H:61])[2P:27]->1([c:28]1[c:29]([H:62])[c:30]([H:63])[c:31]([H:64])[c:32]([H:65])[c:33]1[H:66])[c:34]1[c:35]([H:67])[c:36]([H:68])[c:37]([H:69])[c:38]([H:70])[c:39]1[H:71])([H:40])([H:41])[H:42]", "dummies": []}
C     -4.8448    -0.4446    -1.0529
C     -3.4249    -0.3192    -0.7310
N     -2.2290    -0.2109    -0.4722
Mn     0.0000     0.0000     0.0000
C      2.2201     0.2225     0.5257
O      3.3877     0.3405     0.8017
H     -0.3517    -0.4305     1.7546
C     -0.3177     2.2328     0.3909
O     -0.4843     3.4106     0.5908
N      0.3482    -2.1740    -0.6857
C      0.7109    -2.9191     0.4485
C      0.6724    -4.4495     0.2674
P     -1.0035    -5.0615    -0.3154
C     -0.8953    -6.8779     0.0303
C     -2.0325    -7.5813     0.4622
C     -1.9687    -8.9615     0.6777
C     -0.7780    -9.6538     0.4383
C      0.3469    -8.9679    -0.0278
C      0.2863    -7.5872    -0.2418
C     -2.0487    -4.4827     1.0932
C     -3.1010    -3.5928     0.8398
C     -3.8872    -3.1144     1.8927
C     -3.6241    -3.5189     3.2039
C     -2.5747    -4.4040     3.4627
C     -1.7858    -4.8860     2.4121
C      1.3131    -2.1760    -1.7403
C      0.9103    -1.3652    -3.0073
P      0.5053     0.3208    -2.5427
C     -0.8689     0.8296    -3.5682
C     -1.9825    -0.0112    -3.7269
C     -3.0751     0.4015    -4.4941
C     -3.0717     1.6618    -5.0952
C     -1.9779     2.5138    -4.9250
C     -0.8822     2.1050    -4.1584
C      1.9116     1.3189    -3.0108
C      2.4437     2.2510    -2.1091
C      3.5281     3.0507    -2.4828
C      4.0723     2.9392    -3.7655
C      3.5269     2.0336    -4.6794
C      2.4457     1.2288    -4.3072
H     -5.2350     0.5404    -1.3831
H     -5.4024    -0.7811    -0.1541
H     -4.9726    -1.1849    -1.8699
H     -0.4471    -2.4785    -1.0145
H      1.7356    -2.6271     0.7695
H      0.0124    -2.6488     1.2678
H      1.4501    -4.7646    -0.4543
H      0.9190    -4.9284     1.2384
H     -2.9690    -7.0643     0.6302
H     -2.8457    -9.4959     1.0218
H     -0.7312   -10.7227     0.6011
H      1.2634    -9.5069    -0.2309
H      1.1595    -7.0807    -0.6268
H     -3.3093    -3.2699    -0.1720
H     -4.6993    -2.4308     1.6941
H     -4.2333    -3.1484     4.0180
H     -2.3696    -4.7139     4.4782
H     -0.9771    -5.5714     2.6276
H      1.5021    -3.2228    -2.0625
H      2.2676    -1.7595    -1.3521
H      1.7561    -1.3669    -3.7230
H      0.0369    -1.8481    -3.4855
H     -2.0254    -0.9757    -3.2429
H     -3.9297    -0.2522    -4.6125
H     -3.9212     1.9833    -5.6823
H     -1.9829     3.4960    -5.3797
H     -0.0595     2.7926    -4.0228
H      2.0170     2.3722    -1.1251
H      3.9427     3.7621    -1.7800
H      4.9084     3.5626    -4.0549
H      3.9365     1.9611    -5.6790
H      2.0181     0.5524    -5.0359
72
{"conf": 22, "E": 236.36, "rms": -1.0, "geom": "OH", "total_charge": 0, "CA_charge": 1, "smiles": "C[C:1]#[5N:2]->[Mn+:3]1(<-[3C-:4]#[O+:5])(<-[4H-:6])(<-[6C-:7]#[O+:8])<-[1N@H:9]([CH2:10][CH2:11][P:12]([c:13]2[cH:14][cH:15][cH:16][cH:17][cH:18]2)[c:19]2[cH:20][cH:21][cH:22][cH:23][cH:24]2)[CH2:25][CH2:26][2P:27]->1([c:28]1[cH:29][cH:30][cH:31][cH:32][cH:33]1)[c:34]1[cH:35][cH:36][cH:37][cH:38][cH:39]1", "smiles3D": "C([C:1]#[5N:2]->[Mn+:3]1(<-[3C-:4]#[O+:5])(<-[4H-:6])(<-[6C-:7]#[O+:8])<-[1N@@:9]([C:10]([C:11]([P:12]([c:13]2[c:14]([H:48])[c:15]([H:49])[c:16]([H:50])[c:17]([H:51])[c:18]2[H:52])[c:19]2[c:20]([H:53])[c:21]([H:54])[c:22]([H:55])[c:23]([H:56])[c:24]2[H:57])([H:46])[H:47])([H:44])[H:45])([H:43])[C:25]([H:58])([H:59])[C:26]([H:60])([H:61])[2P:27]->1([c:28]1[c:29]([H:62])[c:30]([H:63])[c:31]([H:64])[c:32]([H:65])[c:33]1[H:66])[c:34]1[c:35]([H:67])[c:36]([H:68])[c:37]([H:69])[c:38]([H:70])[c:39]1[H:71])([H:40])([H:41])[H:42]", "smiles3Dx": "C([C:1]#[5N:2]->[Mn+:3]1(<-[3C-:4]#[O+:5])(<-[4H-:6])(<-[6C-:7]#[O+:8])<-[1N@@:9]([C:10]([C:11]([P:12]([c:13]2[c:14]([H:48])[c:15]([H:49])[c:16]([H:50])[c:17]([H:51])[c:18]2[H:52])[c:19]2[c:20]([H:53])[c:21]([H:54])[c:22]([H:55])[c:23]([H:56])[c:24]2[H:57])([H:46])[H:47])([H:44])[H:45])([H:43])[C:25]([H:58])([H:59])[C:26]([H:60])([H:61])[2P:27]->1([c:28]1[c:29]([H:62])[c:30]([H:63])[c:31]([H:64])[c:32]([H:65])[c:33]1[H:66])[c:34]1[c:35]([H:67])[c:36]([H:68])[c:37]([H:69])[c:38]([H:70])[c:39]1[H:71])([H:40])([H:41])[H:42]", "dummies": []}
C     -3.5063    -2.0754     2.5621
C     -2.7750    -1.4524     1.5070
N     -1.9373    -0.9807     0.7739
Mn     0.0000     0.0000     0.0000
C      1.8582     1.0713    -0.8560
O      2.6956     1.6661    -1.4963
H      0.3228    -1.5190    -0.9422
C      0.7484    -0.5923     2.0237
O      0.9084    -0.9215     3.1691
N     -1.2480     0.9575    -1.7248
C     -0.8311     0.4914    -2.9493
C     -1.8589     0.5712    -4.0938
P     -3.1995    -0.7913    -4.0347
C     -2.6016    -2.5208    -3.9572
C     -1.8223    -2.9766    -2.8894
C     -1.1623    -4.2167    -3.0429
C     -1.3527    -4.9707    -4.1910
C     -2.3156    -4.5912    -5.1476
C     -2.9388    -3.3323    -5.0105
C     -4.5513    -0.4306    -2.8494
C     -5.5521     0.4682    -3.2568
C     -6.4044     1.0207    -2.3076
C     -6.3428     0.5698    -0.9799
C     -5.4567    -0.4736    -0.6281
C     -4.5375    -0.9374    -1.5563
C     -1.1966     2.4017    -1.5781
C     -1.8047     2.9488    -0.2478
P     -0.9116     2.1786     1.0729
C      0.4282     3.2334     1.6360
C      0.8064     4.3856     0.8951
C      1.9750     5.0899     1.1996
C      2.7768     4.6931     2.2748
C      2.3956     3.5696     3.0197
C      1.3073     2.7824     2.6121
C     -2.0857     1.9738     2.4497
C     -1.6876     1.9786     3.7994
C     -2.5713     1.7421     4.8490
C     -3.9215     1.4766     4.5949
C     -4.3633     1.4796     3.2414
C     -3.4304     1.6323     2.2331
H     -2.7003    -2.7140     3.0497
H     -3.7879    -1.2661     3.2768
H     -4.3600    -2.7393     2.2128
H     -2.1102     0.7928    -1.7327
H      0.0609     1.0164    -3.2351
H     -0.6148    -0.5763    -2.7351
H     -1.3031     0.4766    -5.0632
H     -2.3455     1.5589    -4.0670
H     -1.6694    -2.3996    -2.0061
H     -0.4990    -4.5572    -2.2635
H     -0.8183    -5.9131    -4.3207
H     -2.5261    -5.2149    -5.9928
H     -3.6393    -3.0170    -5.7861
H     -5.5993     0.8393    -4.2834
H     -7.1594     1.7418    -2.5804
H     -6.9596     1.0284    -0.2055
H     -5.4598    -0.8568     0.3811
H     -3.8622    -1.7372    -1.2959
H     -1.6357     2.9669    -2.4359
H     -0.0957     2.6398    -1.5792
H     -1.7329     4.0487    -0.2298
H     -2.8800     2.6440    -0.2284
H      0.2673     4.6890    -0.0139
H      2.2951     5.8967     0.5755
H      3.6568     5.2505     2.5549
H      3.0033     3.2668     3.8935
H      1.1715     1.8396     3.1268
H     -0.6560     2.1341     4.1032
H     -2.1985     1.6505     5.8945
H     -4.6108     1.3697     5.3802
H     -5.4138     1.3056     3.0377
H     -3.8413     1.5043     1.1927
72
{"conf": 23, "E": 255.34, "rms": -1.0, "geom": "OH", "total_charge": 0, "CA_charge": 1, "smiles": "C[C:1]#[5N:2]->[Mn+:3]1(<-[3C-:4]#[O+:5])(<-[4H-:6])(<-[6C-:7]#[O+:8])<-[1N@H:9]([CH2:10][CH2:11][P:12]([c:13]2[cH:14][cH:15][cH:16][cH:17][cH:18]2)[c:19]2[cH:20][cH:21][cH:22][cH:23][cH:24]2)[CH2:25][CH2:26][2P:27]->1([c:28]1[cH:29][cH:30][cH:31][cH:32][cH:33]1)[c:34]1[cH:35][cH:36][cH:37][cH:38][cH:39]1", "smiles3D": "C([C:1]#[5N:2]->[Mn+:3]1(<-[3C-:4]#[O+:5])(<-[4H-:6])(<-[6C-:7]#[O+:8])<-[1N@@:9]([C:10]([C:11]([P:12]([c:13]2[c:14]([H:48])[c:15]([H:49])[c:16]([H:50])[c:17]([H:51])[c:18]2[H:52])[c:19]2[c:20]([H:53])[c:21]([H:54])[c:22]([H:55])[c:23]([H:56])[c:24]2[H:57])([H:46])[H:47])([H:44])[H:45])([H:43])[C:25]([H:58])([H:59])[C:26]([H:60])([H:61])[2P:27]->1([c:28]1[c:29]([H:62])[c:30]([H:63])[c:31]([H:64])[c:32]([H:65])[c:33]1[H:66])[c:34]1[c:35]([H:67])[c:36]([H:68])[c:37]([H:69])[c:38]([H:70])[c:39]1[H:71])([H:40])([H:41])[H:42]", "smiles3Dx": "C([C:1]#[5N:2]->[Mn+:3]1(<-[3C-:4]#[O+:5])(<-[4H-:6])(<-[6C-:7]#[O+:8])<-[1N@@:9]([C:10]([C:11]([P:12]([c:13]2[c:14]([H:48])[c:15]([H:49])[c:16]([H:50])[c:17]([H:51])[c:18]2[H:52])[c:19]2[c:20]([H:53])[c:21]([H:54])[c:22]([H:55])[c:23]([H:56])[c:24]2[H:57])([H:46])[H:47])([H:44])[H:45])([H:43])[C:25]([H:58])([H:59])[C:26]([H:60])([H:61])[2P:27]->1([c:28]1[c:29]([H:62])[c:30]([H:63])[c:31]([H:64])[c:32]([H:65])[c:33]1[H:66])[c:34]1[c:35]([H:67])[c:36]([H:68])[c:37]([H:69])[c:38]([H:70])[c:39]1[H:71])([H:40])([H:41])[H:42]", "dummies": []}
C     -3.8104     1.5248     2.4848
C     -2.4144     1.2682     2.1322
N     -1.4045     0.9106     1.5810
Mn     0.0000     0.0000     0.0000
C      1.4238    -0.9546    -1.6508
O      1.8919    -1.6394    -2.5038
H      1.3434     0.0582     1.2157
C      0.2770     2.0772    -1.0680
O      0.1032     3.0219    -1.7821
N     -0.9065    -2.1229     0.7391
C     -0.7082    -3.1171    -0.2912
C     -0.9993    -4.5611     0.1774
P     -2.4087    -5.2377    -0.8991
C     -2.1281    -7.0043    -1.1893
C     -2.0773    -7.9209    -0.1130
C     -2.3742    -9.2532    -0.3165
C     -2.8499    -9.7017    -1.5600
C     -2.7723    -8.8239    -2.6604
C     -2.4356    -7.5028    -2.4657
C     -3.9839    -5.1278     0.0688
C     -5.1479    -4.7056    -0.5922
C     -6.2267    -4.2182     0.1306
C     -6.1630    -4.1445     1.5319
C     -5.0749    -4.7300     2.1871
C     -4.0380    -5.3073     1.4661
C     -2.2894    -1.9345     0.9001
C     -3.1379    -1.3692    -0.2742
P     -2.1769    -0.2781    -1.2603
C     -1.9275    -0.9822    -2.8924
C     -0.8936    -0.4619    -3.7152
C     -0.5531    -1.0740    -4.8921
C     -1.3311    -2.1948    -5.4024
C     -2.4106    -2.6104    -4.6369
C     -2.7780    -1.9684    -3.4748
C     -3.3324     1.0545    -1.5626
C     -4.5858     0.7995    -2.2296
C     -5.4410     1.8576    -2.5091
C     -5.2249     3.1497    -2.0039
C     -4.0273     3.3624    -1.2191
C     -3.1196     2.3443    -0.9779
H     -4.1012     2.5720     2.8364
H     -4.2606     0.6824     3.1938
H     -4.3459     1.3572     1.5067
H     -0.5117    -2.4312     1.5837
H     -1.2740    -2.8983    -1.2457
H      0.3870    -3.0401    -0.4904
H     -1.2901    -4.6988     1.2059
H     -0.1181    -5.1907    -0.0007
H     -1.7664    -7.5771     0.8703
H     -2.3687    -9.9313     0.5343
H     -3.2411   -10.6966    -1.6823
H     -3.0782    -9.1528    -3.6450
H     -2.4619    -6.8215    -3.3195
H     -5.1998    -4.7182    -1.6789
H     -7.0504    -3.7360    -0.3837
H     -6.9306    -3.6384     2.0921
H     -5.0861    -4.7940     3.2690
H     -3.1835    -5.7117     1.9985
H     -2.4029    -1.2397     1.7248
H     -2.8225    -2.8839     1.2733
H     -4.0424    -0.8760     0.1457
H     -3.5715    -2.2286    -0.8984
H     -0.2903     0.3464    -3.3622
H      0.3322    -0.7795    -5.4403
H     -1.0558    -2.6529    -6.2886
H     -3.1184    -3.2775    -5.1131
H     -3.6630    -2.3456    -2.9700
H     -4.7855    -0.1608    -2.6425
H     -6.3550     1.6407    -3.0346
H     -5.9194     3.9072    -2.1303
H     -3.8531     4.3392    -0.8453
H     -2.2473     2.5573    -0.4173
72
{"conf": 24, "E": 129.94, "rms": -1.0, "geom": "OH", "total_charge": 0, "CA_charge": 1, "smiles": "C[C:1]#[5N:2]->[Mn+:3]1(<-[3C-:4]#[O+:5])(<-[4H-:6])(<-[6C-:7]#[O+:8])<-[1N@H:9]([CH2:10][CH2:11][P:12]([c:13]2[cH:14][cH:15][cH:16][cH:17][cH:18]2)[c:19]2[cH:20][cH:21][cH:22][cH:23][cH:24]2)[CH2:25][CH2:26][2P:27]->1([c:28]1[cH:29][cH:30][cH:31][cH:32][cH:33]1)[c:34]1[cH:35][cH:36][cH:37][cH:38][cH:39]1", "smiles3D": "C([C:1]#[5N:2]->[Mn+:3]1(<-[3C-:4]#[O+:5])(<-[4H-:6])(<-[6C-:7]#[O+:8])<-[1N@@:9]([C:10]([C:11]([P:12]([c:13]2[c:14]([H:48])[c:15]([H:49])[c:16]([H:50])[c:17]([H:51])[c:18]2[H:52])[c:19]2[c:20]([H:53])[c:21]([H:54])[c:22]([H:55])[c:23]([H:56])[c:24]2[H:57])([H:46])[H:47])([H:44])[H:45])([H:43])[C:25]([H:58])([H:59])[C:26]([H:60])([H:61])[2P:27]->1([c:28]1[c:29]([H:62])[c:30]([H:63])[c:31]([H:64])[c:32]([H:65])[c:33]1[H:66])[c:34]1[c:35]([H:67])[c:36]([H:68])[c:37]([H:69])[c:38]([H:70])[c:39]1[H:71])([H:40])([H:41])[H:42]", "smiles3Dx": "C([C:1]#[5N:2]->[Mn+:3]1(<-[3C-:4]#[O+:5])(<-[4H-:6])(<-[6C-:7]#[O+:8])<-[1N@@:9]([C:10]([C:11]([P:12]([c:13]2[c:14]([H:48])[c:15]([H:49])[c:16]([H:50])[c:17]([H:51])[c:18]2[H:52])[c:19]2[c:20]([H:53])[c:21]([H:54])[c:22]([H:55])[c:23]([H:56])[c:24]2[H:57])([H:46])[H:47])([H:44])[H:45])([H:43])[C:25]([H:58])([H:59])[C:26]([H:60])([H:61])[2P:27]->1([c:28]1[c:29]([H:62])[c:30]([H:63])[c:31]([H:64])[c:32]([H:65])[c:33]1[H:66])[c:34]1[c:35]([H:67])[c:36]([H:68])[c:37]([H:69])[c:38]([H:70])[c:39]1[H:71])([H:40])([H:41])[H:42]", "dummies": []}
C     -2.2394    -4.1443     1.6032
C     -1.5721    -2.9346     1.1231
N     -1.0150    -1.9133     0.7279
Mn     0.0000     0.0000     0.0000
C      1.0093     1.8983    -0.8035
O      1.5427     2.8975    -1.2180
H     -1.5915     0.5365    -0.7531
C      0.6413    -1.1050    -1.8993
O      0.9819    -1.6844    -2.9013
N     -0.4591     0.9716     2.0493
C     -0.2423     2.3525     1.9648
C     -0.7888     3.1371     3.1797
P     -1.5165     4.8169     2.7443
C     -2.9237     4.2883     1.6607
C     -4.1230     3.8993     2.2734
C     -5.1845     3.4106     1.5036
C     -5.0554     3.3045     0.1167
C     -3.8627     3.6867    -0.5016
C     -2.7958     4.1685     0.2651
C     -0.2847     5.6408     1.6358
C     -0.7097     6.6269     0.7323
C      0.2165     7.2892    -0.0784
C      1.5797     6.9978     0.0316
C      2.0169     6.0626     0.9725
C      1.0924     5.4011     1.7878
C      0.2698     0.2926     3.0805
C      1.8157     0.1500     2.8962
P      2.1784    -0.5982     1.3067
C      3.6933     0.1568     0.7393
C      4.7051     0.5075     1.6490
C      5.8976     1.0791     1.1898
C      6.0926     1.2863    -0.1769
C      5.0992     0.9162    -1.0874
C      3.9050     0.3471    -0.6333
C      2.5362    -2.3248     1.6143
C      1.6564    -3.1078     2.3800
C      1.9320    -4.4570     2.6176
C      3.0900    -5.0365     2.0939
C      3.9696    -4.2695     1.3238
C      3.6907    -2.9213     1.0735
H     -2.7136    -4.6727     0.7508
H     -3.0162    -3.8628     2.3460
H     -1.4938    -4.8118     2.0827
H     -1.3524     0.8319     2.2014
H     -0.7470     2.7064     1.0487
H      0.8418     2.5576     1.8569
H     -1.5951     2.5498     3.6685
H      0.0169     3.2766     3.9298
H     -4.2298     3.9575     3.3496
H     -6.1045     3.1058     1.9835
H     -5.8785     2.9235    -0.4772
H     -3.7601     3.5954    -1.5745
H     -1.8716     4.4152    -0.2380
H     -1.7593     6.8790     0.6530
H     -0.1229     8.0287    -0.7955
H      2.2933     7.5065    -0.6045
H      3.0741     5.8607     1.0782
H      1.4580     4.7199     2.5481
H      0.0916     0.8062     4.0491
H     -0.1628    -0.7260     3.1707
H      2.2812     1.1545     2.9515
H      2.2323    -0.4823     3.7073
H      4.5821     0.3381     2.7099
H      6.6728     1.3574     1.8910
H      7.0149     1.7292    -0.5328
H      5.2571     1.0628    -2.1472
H      3.1570     0.0524    -1.3534
H      0.7617    -2.6873     2.8027
H      1.2469    -5.0566     3.2102
H      3.3005    -6.0821     2.2752
H      4.8632    -4.7255     0.9117
H      4.3798    -2.3576     0.4585
72
{"conf": 25, "E": 152.32, "rms": -1.0, "geom": "OH", "total_charge": 0, "CA_charge": 1, "smiles": "C[C:1]#[5N:2]->[Mn+:3]1(<-[3C-:4]#[O+:5])(<-[4H-:6])(<-[6C-:7]#[O+:8])<-[1N@H:9]([CH2:10][CH2:11][P:12]([c:13]2[cH:14][cH:15][cH:16][cH:17][cH:18]2)[c:19]2[cH:20][cH:21][cH:22][cH:23][cH:24]2)[CH2:25][CH2:26][2P:27]->1([c:28]1[cH:29][cH:30][cH:31][cH:32][cH:33]1)[c:34]1[cH:35][cH:36][cH:37][cH:38][cH:39]1", "smiles3D": "C([C:1]#[5N:2]->[Mn+:3]1(<-[3C-:4]#[O+:5])(<-[4H-:6])(<-[6C-:7]#[O+:8])<-[1N@@:9]([C:10]([C:11]([P:12]([c:13]2[c:14]([H:48])[c:15]([H:49])[c:16]([H:50])[c:17]([H:51])[c:18]2[H:52])[c:19]2[c:20]([H:53])[c:21]([H:54])[c:22]([H:55])[c:23]([H:56])[c:24]2[H:57])([H:46])[H:47])([H:44])[H:45])([H:43])[C:25]([H:58])([H:59])[C:26]([H:60])([H:61])[2P:27]->1([c:28]1[c:29]([H:62])[c:30]([H:63])[c:31]([H:64])[c:32]([H:65])[c:33]1[H:66])[c:34]1[c:35]([H:67])[c:36]([H:68])[c:37]([H:69])[c:38]([H:70])[c:39]1[H:71])([H:40])([H:41])[H:42]", "smiles3Dx": "C([C:1]#[5N:2]->[Mn+:3]1(<-[3C-:4]#[O+:5])(<-[4H-:6])(<-[6C-:7]#[O+:8])<-[1N@@:9]([C:10]([C:11]([P:12]([c:13]2[c:14]([H:48])[c:15]([H:49])[c:16]([H:50])[c:17]([H:51])[c:18]2[H:52])[c:19]2[c:20]([H:53])[c:21]([H:54])[c:22]([H:55])[c:23]([H:56])[c:24]2[H:57])([H:46])[H:47])([H:44])[H:45])([H:43])[C:25]([H:58])([H:59])[C:26]([H:60])([H:61])[2P:27]->1([c:28]1[c:29]([H:62])[c:30]([H:63])[c:31]([H:64])[c:32]([H:65])[c:33]1[H:66])[c:34]1[c:35]([H:67])[c:36]([H:68])[c:37]([H:69])[c:38]([H:70])[c:39]1[H:71])([H:40])([H:41])[H:42]", "dummies": []}
C     -2.8404     3.2388    -2.4949
C     -2.0527     2.2834    -1.7192
N     -1.3588     1.4795    -1.1030
Mn     0.0000     0.0000     0.0000
C      1.4491    -1.3753     1.1325
O      2.2100    -2.1046     1.7192
H      0.0199     1.1574     1.4214
C      1.8115     1.0150    -0.9601
O      2.7616     1.5517    -1.4702
N     -1.9066    -1.1771     0.6801
C     -1.6178    -1.9663     1.8198
C     -1.3625    -1.1674     3.1090
P     -2.9071    -0.6085     4.0396
C     -4.1957    -1.8938     3.6924
C     -4.3601    -2.9449     4.6062
C     -5.2759    -3.9698     4.3447
C     -6.0239    -3.9580     3.1629
C     -5.8475    -2.9261     2.2353
C     -4.9327    -1.9005     2.4928
C     -3.4899     0.9590     3.2497
C     -4.8621     1.2538     3.1802
C     -5.2975     2.4780     2.6595
C     -4.3649     3.4344     2.2500
C     -2.9978     3.1756     2.3802
C     -2.5645     1.9515     2.8970
C     -2.4936    -2.0103    -0.3808
C     -2.0473    -1.7693    -1.8491
P     -0.2652    -1.6998    -1.9414
C      0.1433    -1.2420    -3.6208
C      0.8967    -2.1047    -4.4362
C      1.2071    -1.7374    -5.7495
C      0.7570    -0.5146    -6.2581
C      0.0104     0.3486    -5.4531
C     -0.2952    -0.0112    -4.1372
C      0.3939    -3.3337    -1.6270
C     -0.4032    -4.4912    -1.7228
C      0.1383    -5.7410    -1.4027
C      1.4774    -5.8559    -1.0259
C      2.2820    -4.7174    -0.9714
C      1.7455    -3.4620    -1.2755
H     -2.2552     4.1679    -2.6431
H     -3.7783     3.4753    -1.9586
H     -3.0748     2.7990    -3.4879
H     -2.5214    -0.5403     0.9156
H     -0.7084    -2.5623     1.5894
H     -2.4366    -2.6900     2.0191
H     -0.8128    -1.8363     3.8028
H     -0.6940    -0.3139     2.9103
H     -3.7750    -2.9731     5.5184
H     -5.3988    -4.7798     5.0493
H     -6.7299    -4.7527     2.9562
H     -6.4100    -2.9217     1.3112
H     -4.7915    -1.1193     1.7591
H     -5.6003     0.5518     3.5390
H     -6.3578     2.6941     2.5896
H     -4.6997     4.3858     1.8528
H     -2.2735     3.9326     2.1014
H     -1.5097     1.8017     3.0536
H     -3.5993    -1.8617    -0.3495
H     -2.3108    -3.0952    -0.1680
H     -2.4603    -0.8013    -2.1955
H     -2.4359    -2.5737    -2.5057
H      1.2460    -3.0585    -4.0774
H      1.7855    -2.4011    -6.3809
H      0.9907    -0.2332    -7.2770
H     -0.3421     1.2913    -5.8525
H     -0.8894     0.6563    -3.5391
H     -1.4383    -4.4529    -2.0186
H     -0.4757    -6.6282    -1.4562
H      1.8944    -6.8240    -0.7718
H      3.3183    -4.8037    -0.6819
H      2.3849    -2.5906    -1.2364
72
{"conf": 26, "E": 134.74, "rms": -1.0, "geom": "OH", "total_charge": 0, "CA_charge": 1, "smiles": "C[C:1]#[5N:2]->[Mn+:3]1(<-[3C-:4]#[O+:5])(<-[4H-:6])(<-[6C-:7]#[O+:8])<-[1N@H:9]([CH2:10][CH2:11][P:12]([c:13]2[cH:14][cH:15][cH:16][cH:17][cH:18]2)[c:19]2[cH:20][cH:21][cH:22][cH:23][cH:24]2)[CH2:25][CH2:26][2P:27]->1([c:28]1[cH:29][cH:30][cH:31][cH:32][cH:33]1)[c:34]1[cH:35][cH:36][cH:37][cH:38][cH:39]1", "smiles3D": "C([C:1]#[5N:2]->[Mn+:3]1(<-[3C-:4]#[O+:5])(<-[4H-:6])(<-[6C-:7]#[O+:8])<-[1N@@:9]([C:10]([C:11]([P:12]([c:13]2[c:14]([H:48])[c:15]([H:49])[c:16]([H:50])[c:17]([H:51])[c:18]2[H:52])[c:19]2[c:20]([H:53])[c:21]([H:54])[c:22]([H:55])[c:23]([H:56])[c:24]2[H:57])([H:46])[H:47])([H:44])[H:45])([H:43])[C:25]([H:58])([H:59])[C:26]([H:60])([H:61])[2P:27]->1([c:28]1[c:29]([H:62])[c:30]([H:63])[c:31]([H:64])[c:32]([H:65])[c:33]1[H:66])[c:34]1[c:35]([H:67])[c:36]([H:68])[c:37]([H:69])[c:38]([H:70])[c:39]1[H:71])([H:40])([H:41])[H:42]", "smiles3Dx": "C([C:1]#[5N:2]->[Mn+:3]1(<-[3C-:4]#[O+:5])(<-[4H-:6])(<-[6C-:7]#[O+:8])<-[1N@@:9]([C:10]([C:11]([P:12]([c:13]2[c:14]([H:48])[c:15]([H:49])[c:16]([H:50])[c:17]([H:51])[c:18]2[H:52])[c:19]2[c:20]([H:53])[c:21]([H:54])[c:22]([H:55])[c:23]([H:56])[c:24]2[H:57])([H:46])[H:47])([H:44])[H:45])([H:43])[C:25]([H:58])([H:59])[C:26]([H:60])([H:61])[2P:27]->1([c:28]1[c:29]([H:62])[c:30]([H:63])[c:31]([H:64])[c:32]([H:65])[c:33]1[H:66])[c:34]1[c:35]([H:67])[c:36]([H:68])[c:37]([H:69])[c:38]([H:70])[c:39]1[H:71])([H:40])([H:41])[H:42]", "dummies": []}
C      1.5567    -4.4986    -1.4480
C      1.1050    -3.1823    -1.0074
N      0.7172    -2.0738    -0.6482
Mn     0.0000     0.0000     0.0000
C     -0.7283     2.0913     0.6057
O     -1.1212     3.1849     0.9276
H     -1.7116    -0.4849    -0.4478
C      0.3985     0.7693    -2.1187
O      0.6140     1.1719    -3.2343
N     -0.1340    -0.7345     2.2040
C     -1.4071    -0.4555     2.7534
C     -2.4730    -1.4978     2.3824
P     -4.1807    -1.0963     3.0703
C     -5.0227     0.0838     1.9190
C     -4.3411     0.7364     0.8836
C     -5.0128     1.6285     0.0466
C     -6.3723     1.8771     0.2424
C     -7.0621     1.2400     1.2733
C     -6.3857     0.3437     2.1068
C     -3.8852    -0.0492     4.5672
C     -3.6471     1.3356     4.4588
C     -3.4136     2.1013     5.6089
C     -3.4118     1.4925     6.8688
C     -3.6422     0.1173     6.9772
C     -3.8788    -0.6533     5.8317
C      0.9192    -0.1252     2.9648
C      2.3427    -0.3189     2.3727
P      2.4266     0.5238     0.7936
C      2.8190     2.2404     1.1025
C      3.7566     2.6088     2.0866
C      4.0461     3.9587     2.3096
C      3.4315     4.9433     1.5349
C      2.5438     4.5813     0.5208
C      2.2444     3.2335     0.2985
C      3.7826    -0.1306    -0.1718
C      4.6053    -1.1715     0.3117
C      5.6619    -1.6420    -0.4731
C      5.9268    -1.0676    -1.7181
C      5.1237    -0.0268    -2.1921
C      4.0542     0.4367    -1.4252
H      0.6899    -5.0763    -1.8358
H      2.0062    -5.0499    -0.5952
H      2.3155    -4.3784    -2.2471
H      0.0005    -1.6406     2.1981
H     -1.7373     0.5333     2.3966
H     -1.3403    -0.4146     3.8671
H     -2.5377    -1.6316     1.2889
H     -2.1597    -2.4674     2.8149
H     -3.2989     0.5717     0.7280
H     -4.4802     2.1348    -0.7484
H     -6.8888     2.5676    -0.4014
H     -8.1184     1.4405     1.4318
H     -6.9260    -0.1405     2.9057
H     -3.6308     1.8230     3.4898
H     -3.2222     3.1649     5.5190
H     -3.2274     2.0897     7.7573
H     -3.6479    -0.3437     7.9506
H     -4.0615    -1.7152     5.9318
H      0.9168    -0.5532     3.9945
H      0.7143     0.9674     3.0501
H      2.5124    -1.4049     2.2245
H      3.1037     0.0771     3.0713
H      4.2779     1.8706     2.6734
H      4.7572     4.2421     3.0724
H      3.6642     5.9879     1.6988
H      2.0846     5.3425    -0.0966
H      1.5822     2.9694    -0.5129
H      4.4434    -1.6197     1.2814
H      6.2889    -2.4432    -0.0984
H      6.7477    -1.4323    -2.3163
H      5.3345     0.4151    -3.1563
H      3.4463     1.2494    -1.8041
72
{"conf": 27, "E": 320.66, "rms": -1.0, "geom": "OH", "total_charge": 0, "CA_charge": 1, "smiles": "C[C:1]#[5N:2]->[Mn+:3]1(<-[3C-:4]#[O+:5])(<-[4H-:6])(<-[6C-:7]#[O+:8])<-[1N@H:9]([CH2:10][CH2:11][P:12]([c:13]2[cH:14][cH:15][cH:16][cH:17][cH:18]2)[c:19]2[cH:20][cH:21][cH:22][cH:23][cH:24]2)[CH2:25][CH2:26][2P:27]->1([c:28]1[cH:29][cH:30][cH:31][cH:32][cH:33]1)[c:34]1[cH:35][cH:36][cH:37][cH:38][cH:39]1", "smiles3D": "C([C:1]#[5N:2]->[Mn+:3]1(<-[3C-:4]#[O+:5])(<-[4H-:6])(<-[6C-:7]#[O+:8])<-[1N@@:9]([C:10]([C:11]([P:12]([c:13]2[c:14]([H:48])[c:15]([H:49])[c:16]([H:50])[c:17]([H:51])[c:18]2[H:52])[c:19]2[c:20]([H:53])[c:21]([H:54])[c:22]([H:55])[c:23]([H:56])[c:24]2[H:57])([H:46])[H:47])([H:44])[H:45])([H:43])[C:25]([H:58])([H:59])[C:26]([H:60])([H:61])[2P:27]->1([c:28]1[c:29]([H:62])[c:30]([H:63])[c:31]([H:64])[c:32]([H:65])[c:33]1[H:66])[c:34]1[c:35]([H:67])[c:36]([H:68])[c:37]([H:69])[c:38]([H:70])[c:39]1[H:71])([H:40])([H:41])[H:42]", "smiles3Dx": "C([C:1]#[5N:2]->[Mn+:3]1(<-[3C-:4]#[O+:5])(<-[4H-:6])(<-[6C-:7]#[O+:8])<-[1N@@:9]([C:10]([C:11]([P:12]([c:13]2[c:14]([H:48])[c:15]([H:49])[c:16]([H:50])[c:17]([H:51])[c:18]2[H:52])[c:19]2[c:20]([H:53])[c:21]([H:54])[c:22]([H:55])[c:23]([H:56])[c:24]2[H:57])([H:46])[H:47])([H:44])[H:45])([H:43])[C:25]([H:58])([H:59])[C:26]([H:60])([H:61])[2P:27]->1([c:28]1[c:29]([H:62])[c:30]([H:63])[c:31]([H:64])[c:32]([H:65])[c:33]1[H:66])[c:34]1[c:35]([H:67])[c:36]([H:68])[c:37]([H:69])[c:38]([H:70])[c:39]1[H:71])([H:40])([H:41])[H:42]", "dummies": []}
C     -0.4023     2.0999    -4.2537
C      0.2509     1.5528    -3.0691
N      0.4071     1.0303    -1.9605
Mn     0.0000     0.0000     0.0000
C     -0.7525    -1.0566     1.8938
O     -1.1864    -1.5608     2.8666
H      0.7037     1.4807     0.8537
C      1.9182    -1.2608     0.1378
O      2.9319    -1.9876     0.1689
N     -2.2167     0.6252    -0.7167
C     -2.7120     2.0178    -0.5075
C     -1.6457     2.7607     0.2929
P     -2.0575     4.4850     0.8905
C     -2.3754     4.7159     2.6735
C     -1.2920     4.6036     3.5444
C     -1.5565     4.3547     4.8964
C     -2.8609     4.2157     5.3221
C     -3.9306     4.4075     4.4550
C     -3.6819     4.6288     3.1012
C     -2.3552     5.8452    -0.2751
C     -1.2561     6.5596    -0.7485
C     -1.3731     7.2295    -1.9712
C     -2.5753     7.1815    -2.6653
C     -3.7019     6.5859    -2.1132
C     -3.5921     5.8970    -0.9049
C     -3.0865    -0.3166    -0.2134
C     -2.6902    -1.8080    -0.6783
P     -1.0157    -1.9148    -1.3580
C     -0.2219    -3.4581    -0.9422
C      0.8308    -3.9140    -1.7500
C      1.8313    -4.7492    -1.2284
C      1.7961    -5.1465     0.0899
C      0.6689    -4.8159     0.8725
C     -0.3398    -3.9734     0.3314
C     -1.0647    -1.7236    -3.1714
C      0.1213    -1.5692    -3.8143
C      0.1958    -1.7376    -5.2165
C     -0.9689    -2.0138    -5.9505
C     -2.1724    -2.0544    -5.2819
C     -2.2247    -1.9023    -3.8871
H      0.1057     2.8350    -4.9671
H     -1.2795     2.6965    -3.8363
H     -0.9025     1.3079    -4.8848
H     -2.0927     0.5017    -1.7271
H     -3.6205     2.1413     0.0848
H     -2.7844     2.5728    -1.4349
H     -0.7736     2.8357    -0.3845
H     -1.3978     2.1089     1.1202
H     -0.2778     4.7098     3.1873
H     -0.7315     4.2811     5.5627
H     -3.0655     3.9260     6.3508
H     -4.9247     4.3397     4.7697
H     -4.4988     4.7303     2.3959
H     -0.3083     6.5337    -0.2194
H     -0.5380     7.7755    -2.3294
H     -2.6423     7.6308    -3.6501
H     -4.6351     6.5842    -2.6052
H     -4.4429     5.3760    -0.4859
H     -3.1406    -0.3738     0.8892
H     -4.0962    -0.0998    -0.6175
H     -3.3769    -2.2010    -1.4701
H     -2.7594    -2.4626     0.1725
H      0.9758    -3.6357    -2.7727
H      2.6851    -4.9958    -1.8504
H      2.5919    -5.6913     0.5110
H      0.6048    -5.1785     1.8648
H     -1.1352    -3.7202     1.0045
H      1.0219    -1.3150    -3.2899
H      1.1566    -1.6375    -5.7145
H     -0.8976    -2.1753    -7.0165
H     -3.0883    -2.1344    -5.8710
H     -3.2317    -1.9718    -3.4920
72
{"conf": 28, "E": 142.35, "rms": -1.0, "geom": "OH", "total_charge": 0, "CA_charge": 1, "smiles": "C[C:1]#[5N:2]->[Mn+:3]1(<-[3C-:4]#[O+:5])(<-[4H-:6])(<-[6C-:7]#[O+:8])<-[1N@H:9]([CH2:10][CH2:11][P:12]([c:13]2[cH:14][cH:15][cH:16][cH:17][cH:18]2)[c:19]2[cH:20][cH:21][cH:22][cH:23][cH:24]2)[CH2:25][CH2:26][2P:27]->1([c:28]1[cH:29][cH:30][cH:31][cH:32][cH:33]1)[c:34]1[cH:35][cH:36][cH:37][cH:38][cH:39]1", "smiles3D": "C([C:1]#[5N:2]->[Mn+:3]1(<-[3C-:4]#[O+:5])(<-[4H-:6])(<-[6C-:7]#[O+:8])<-[1N@@:9]([C:10]([C:11]([P:12]([c:13]2[c:14]([H:48])[c:15]([H:49])[c:16]([H:50])[c:17]([H:51])[c:18]2[H:52])[c:19]2[c:20]([H:53])[c:21]([H:54])[c:22]([H:55])[c:23]([H:56])[c:24]2[H:57])([H:46])[H:47])([H:44])[H:45])([H:43])[C:25]([H:58])([H:59])[C:26]([H:60])([H:61])[2P:27]->1([c:28]1[c:29]([H:62])[c:30]([H:63])[c:31]([H:64])[c:32]([H:65])[c:33]1[H:66])[c:34]1[c:35]([H:67])[c:36]([H:68])[c:37]([H:69])[c:38]([H:70])[c:39]1[H:71])([H:40])([H:41])[H:42]", "smiles3Dx": "C([C:1]#[5N:2]->[Mn+:3]1(<-[3C-:4]#[O+:5])(<-[4H-:6])(<-[6C-:7]#[O+:8])<-[1N@@:9]([C:10]([C:11]([P:12]([c:13]2[c:14]([H:48])[c:15]([H:49])[c:16]([H:50])[c:17]([H:51])[c:18]2[H:52])[c:19]2[c:20]([H:53])[c:21]([H:54])[c:22]([H:55])[c:23]([H:56])[c:24]2[H:57])([H:46])[H:47])([H:44])[H:45])([H:43])[C:25]([H:58])([H:59])[C:26]([H:60])([H:61])[2P:27]->1([c:28]1[c:29]([H:62])[c:30]([H:63])[c:31]([H:64])[c:32]([H:65])[c:33]1[H:66])[c:34]1[c:35]([H:67])[c:36]([H:68])[c:37]([H:69])[c:38]([H:70])[c:39]1[H:71])([H:40])([H:41])[H:42]", "dummies": []}
C      0.9991     4.8410    -0.5966
C      0.7024     3.4185    -0.4380
N      0.4543     2.2238    -0.2960
Mn     0.0000     0.0000     0.0000
C     -0.5470    -2.1958     0.3924
O     -0.8343    -3.3475     0.5981
H     -0.6762    -0.1094    -1.7057
C     -2.0380     0.5908     0.8639
O     -3.1123     0.9025     1.3179
N      2.1840    -0.4422    -0.6755
C      2.3519    -1.7948    -1.0680
C      2.9994    -2.0030    -2.4616
P      4.8747    -2.1803    -2.5143
C      5.2544    -3.4811    -1.2545
C      5.4313    -3.1775     0.1084
C      5.6876    -4.2012     1.0257
C      5.7529    -5.5305     0.5941
C      5.5552    -5.8435    -0.7537
C      5.3108    -4.8194    -1.6770
C      5.6342    -0.5832    -1.9824
C      6.8476    -0.5698    -1.2723
C      7.4197     0.6486    -0.8846
C      6.8102     1.8561    -1.2445
C      5.6351     1.8523    -2.0049
C      5.0585     0.6360    -2.3885
C      3.0973     0.0355     0.3260
C      2.8434    -0.4035     1.7994
P      1.2006     0.0921     2.3051
C      1.2940     1.6924     3.0981
C      0.2445     2.1028     3.9357
C      0.2680     3.3671     4.5308
C      1.3324     4.2365     4.2839
C      2.3748     3.8426     3.4437
C      2.3611     2.5779     2.8480
C      0.7072    -1.0651     3.5707
C     -0.6210    -1.5068     3.6446
C     -1.0137    -2.3818     4.6638
C     -0.0860    -2.8074     5.6201
C      1.2354    -2.3527     5.5617
C      1.6308    -1.4805     4.5427
H      2.0394     4.9659    -0.9641
H      0.2899     5.2884    -1.3245
H      0.8897     5.3497     0.3833
H      2.3070     0.0854    -1.4087
H      2.9184    -2.3714    -0.3114
H      1.3468    -2.2310    -1.1264
H      2.6794    -1.2082    -3.1658
H      2.5998    -2.9535    -2.8694
H      5.3790    -2.1573     0.4685
H      5.8317    -3.9684     2.0731
H      5.9540    -6.3169     1.3077
H      5.5930    -6.8802    -1.0846
H      5.1688    -5.0694    -2.7227
H      7.3489    -1.4989    -1.0143
H      8.3441     0.6585    -0.3206
H      7.2555     2.7963    -0.9475
H      5.1779     2.7912    -2.3061
H      4.1611     0.6489    -2.9916
H      4.1211    -0.2788     0.0600
H      3.0768     1.1476     0.2915
H      3.6015     0.0601     2.4655
H      2.9287    -1.5065     1.8704
H     -0.6006     1.4506     4.1238
H     -0.5446     3.6773     5.1758
H      1.3528     5.2148     4.7428
H      3.1951     4.5223     3.2540
H      3.1816     2.3209     2.1995
H     -1.3574    -1.1690     2.9259
H     -2.0390    -2.7252     4.7121
H     -0.3925    -3.4822     6.4080
H      1.9544    -2.6668     6.3102
H      2.6512    -1.1237     4.5275
72
{"conf": 29, "E": 128.85, "rms": -1.0, "geom": "OH", "total_charge": 0, "CA_charge": 1, "smiles": "C[C:1]#[5N:2]->[Mn+:3]1(<-[3C-:4]#[O+:5])(<-[4H-:6])(<-[6C-:7]#[O+:8])<-[1N@H:9]([CH2:10][CH2:11][P:12]([c:13]2[cH:14][cH:15][cH:16][cH:17][cH:18]2)[c:19]2[cH:20][cH:21][cH:22][cH:23][cH:24]2)[CH2:25][CH2:26][2P:27]->1([c:28]1[cH:29][cH:30][cH:31][cH:32][cH:33]1)[c:34]1[cH:35][cH:36][cH:37][cH:38][cH:39]1", "smiles3D": "C([C:1]#[5N:2]->[Mn+:3]1(<-[3C-:4]#[O+:5])(<-[4H-:6])(<-[6C-:7]#[O+:8])<-[1N@@:9]([C:10]([C:11]([P:12]([c:13]2[c:14]([H:48])[c:15]([H:49])[c:16]([H:50])[c:17]([H:51])[c:18]2[H:52])[c:19]2[c:20]([H:53])[c:21]([H:54])[c:22]([H:55])[c:23]([H:56])[c:24]2[H:57])([H:46])[H:47])([H:44])[H:45])([H:43])[C:25]([H:58])([H:59])[C:26]([H:60])([H:61])[2P:27]->1([c:28]1[c:29]([H:62])[c:30]([H:63])[c:31]([H:64])[c:32]([H:65])[c:33]1[H:66])[c:34]1[c:35]([H:67])[c:36]([H:68])[c:37]([H:69])[c:38]([H:70])[c:39]1[H:71])([H:40])([H:41])[H:42]", "smiles3Dx": "C([C:1]#[5N:2]->[Mn+:3]1(<-[3C-:4]#[O+:5])(<-[4H-:6])(<-[6C-:7]#[O+:8])<-[1N@@:9]([C:10]([C:11]([P:12]([c:13]2[c:14]([H:48])[c:15]([H:49])[c:16]([H:50])[c:17]([H:51])[c:18]2[H:52])[c:19]2[c:20]([H:53])[c:21]([H:54])[c:22]([H:55])[c:23]([H:56])[c:24]2[H:57])([H:46])[H:47])([H:44])[H:45])([H:43])[C:25]([H:58])([H:59])[C:26]([H:60])([H:61])[2P:27]->1([c:28]1[c:29]([H:62])[c:30]([H:63])[c:31]([H:64])[c:32]([H:65])[c:33]1[H:66])[c:34]1[c:35]([H:67])[c:36]([H:68])[c:37]([H:69])[c:38]([H:70])[c:39]1[H:71])([H:40])([H:41])[H:42]", "dummies": []}
C      2.7146     4.1459    -0.4493
C      1.9170     2.9291    -0.3053
N      1.2457     1.9058    -0.1913
Mn     0.0000     0.0000     0.0000
C     -1.1996    -1.9423     0.1923
O     -1.8199    -2.9711     0.2880
H      0.8102    -0.3630     1.6135
C      1.6168    -1.1240    -1.1681
O      2.4602    -1.7108    -1.7979
N     -1.7582     1.2039     0.8995
C     -1.9362     0.7726     2.2218
C     -2.7941     1.6971     3.1223
P     -2.0329     3.3543     3.5989
C     -0.3084     2.9228     4.1130
C      0.7067     2.6864     3.1715
C      1.9952     2.3429     3.5984
C      2.2770     2.2218     4.9632
C      1.2659     2.4433     5.9055
C     -0.0234     2.7906     5.4802
C     -1.9057     4.3729     2.0529
C     -2.9779     4.4039     1.1533
C     -2.9060     5.1921    -0.0030
C     -1.7815     5.9857    -0.2459
C     -0.7360     6.0084     0.6786
C     -0.8047     5.2181     1.8313
C     -2.9034     1.0254     0.0507
C     -2.7299     1.5303    -1.4101
P     -1.2992     0.7299    -2.1426
C     -0.4667     1.9367    -3.1686
C     -0.2967     3.2593    -2.7230
C      0.4258     4.1753    -3.4983
C      0.9994     3.7750    -4.7096
C      0.8599     2.4546    -5.1480
C      0.1348     1.5362    -4.3793
C     -1.9474    -0.5197    -3.2425
C     -1.4920    -1.8424    -3.1565
C     -1.9682    -2.8067    -4.0547
C     -2.8693    -2.4495    -5.0612
C     -3.3071    -1.1289    -5.1628
C     -2.8445    -0.1645    -4.2617
H      3.7239     3.9831    -0.0256
H      2.8144     4.3931    -1.5251
H      2.2184     4.9865     0.0807
H     -1.5122     2.0794     0.8951
H     -2.4104    -0.2316     2.2056
H     -0.9402     0.6546     2.6861
H     -2.9783     1.1487     4.0689
H     -3.7945     1.8647     2.6882
H      0.4976     2.7577     2.1131
H      2.7761     2.1663     2.8718
H      3.2758     1.9582     5.2934
H      1.4802     2.3523     6.9665
H     -0.8019     2.9664     6.2189
H     -3.8665     3.8123     1.3317
H     -3.7246     5.1868    -0.7131
H     -1.7233     6.5885    -1.1486
H      0.1223     6.6459     0.5032
H     -0.0047     5.2795     2.5570
H     -3.7856     1.5523     0.4831
H     -3.1456    -0.0592     0.0043
H     -2.5998     2.6298    -1.4042
H     -3.6422     1.2769    -1.9949
H     -0.6706     3.5805    -1.7586
H      0.5677     5.1898    -3.1405
H      1.5692     4.4837    -5.2995
H      1.3223     2.1379    -6.0798
H      0.0637     0.5139    -4.7266
H     -0.7533    -2.1266    -2.4216
H     -1.6266    -3.8319    -3.9763
H     -3.2323    -3.1968    -5.7546
H     -3.9963    -0.8513    -5.9405
H     -3.1736     0.8582    -4.3723
72
{"conf": 30, "E": 153.31, "rms": -1.0, "geom": "OH", "total_charge": 0, "CA_charge": 1, "smiles": "C[C:1]#[5N:2]->[Mn+:3]1(<-[3C-:4]#[O+:5])(<-[4H-:6])(<-[6C-:7]#[O+:8])<-[1N@H:9]([CH2:10][CH2:11][P:12]([c:13]2[cH:14][cH:15][cH:16][cH:17][cH:18]2)[c:19]2[cH:20][cH:21][cH:22][cH:23][cH:24]2)[CH2:25][CH2:26][2P:27]->1([c:28]1[cH:29][cH:30][cH:31][cH:32][cH:33]1)[c:34]1[cH:35][cH:36][cH:37][cH:38][cH:39]1", "smiles3D": "C([C:1]#[5N:2]->[Mn+:3]1(<-[3C-:4]#[O+:5])(<-[4H-:6])(<-[6C-:7]#[O+:8])<-[1N@@:9]([C:10]([C:11]([P:12]([c:13]2[c:14]([H:48])[c:15]([H:49])[c:16]([H:50])[c:17]([H:51])[c:18]2[H:52])[c:19]2[c:20]([H:53])[c:21]([H:54])[c:22]([H:55])[c:23]([H:56])[c:24]2[H:57])([H:46])[H:47])([H:44])[H:45])([H:43])[C:25]([H:58])([H:59])[C:26]([H:60])([H:61])[2P:27]->1([c:28]1[c:29]([H:62])[c:30]([H:63])[c:31]([H:64])[c:32]([H:65])[c:33]1[H:66])[c:34]1[c:35]([H:67])[c:36]([H:68])[c:37]([H:69])[c:38]([H:70])[c:39]1[H:71])([H:40])([H:41])[H:42]", "smiles3Dx": "C([C:1]#[5N:2]->[Mn+:3]1(<-[3C-:4]#[O+:5])(<-[4H-:6])(<-[6C-:7]#[O+:8])<-[1N@@:9]([C:10]([C:11]([P:12]([c:13]2[c:14]([H:48])[c:15]([H:49])[c:16]([H:50])[c:17]([H:51])[c:18]2[H:52])[c:19]2[c:20]([H:53])[c:21]([H:54])[c:22]([H:55])[c:23]([H:56])[c:24]2[H:57])([H:46])[H:47])([H:44])[H:45])([H:43])[C:25]([H:58])([H:59])[C:26]([H:60])([H:61])[2P:27]->1([c:28]1[c:29]([H:62])[c:30]([H:63])[c:31]([H:64])[c:32]([H:65])[c:33]1[H:66])[c:34]1[c:35]([H:67])[c:36]([H:68])[c:37]([H:69])[c:38]([H:70])[c:39]1[H:71])([H:40])([H:41])[H:42]", "dummies": []}
C     -1.5908    -1.2223    -4.5511
C     -1.0973    -0.9728    -3.1983
N     -0.6908    -0.6975    -2.0750
Mn     0.0000     0.0000     0.0000
C      0.5211     0.8377     2.0776
O      0.8052     1.2736     3.1639
H     -1.6597    -0.4420     0.6434
C     -0.6479     2.1157    -0.5823
O     -0.9824     3.2393    -0.8767
N      1.0077    -2.0213     0.4833
C      0.0726    -2.8001     1.1808
C      0.5146    -4.2631     1.4708
P     -0.3618    -5.5846     0.4669
C     -2.1458    -5.6160     0.9610
C     -2.9746    -6.6175     0.4251
C     -4.3279    -6.6892     0.7757
C     -4.8596    -5.7609     1.6786
C     -4.0424    -4.7594     2.2176
C     -2.6904    -4.6978     1.8747
C     -0.2721    -4.9644    -1.2667
C      0.9838    -4.6884    -1.8228
C      1.0998    -4.2695    -3.1488
C     -0.0412    -4.1744    -3.9465
C     -1.3011    -4.4504    -3.4062
C     -1.4164    -4.8340    -2.0686
C      2.2289    -1.7405     1.1755
C      3.2888    -0.8647     0.4109
P      2.4914     0.2854    -0.7300
C      2.9235    -0.2513    -2.3833
C      2.0374    -0.0263    -3.4425
C      2.3289    -0.5003    -4.7265
C      3.5224    -1.1852    -4.9622
C      4.4627    -1.3294    -3.9350
C      4.1832    -0.8304    -2.6570
C      3.1615     1.9425    -0.6052
C      4.2285     2.2754     0.2532
C      4.7099     3.5881     0.2806
C      4.1645     4.5639    -0.5616
C      3.1151     4.2402    -1.4212
C      2.6163     2.9397    -1.4426
H     -2.4272    -1.9461    -4.5140
H     -0.7627    -1.6050    -5.1849
H     -1.9665    -0.2738    -4.9796
H      1.2075    -2.4247    -0.3129
H     -0.8616    -2.8253     0.5807
H     -0.1607    -2.2981     2.1467
H      0.3588    -4.4971     2.5431
H      1.5837    -4.4179     1.2509
H     -2.5702    -7.3538    -0.2597
H     -4.9650    -7.4579     0.3510
H     -5.9100    -5.8140     1.9555
H     -4.4606    -4.0454     2.9213
H     -2.0777    -3.9477     2.3466
H      1.8795    -4.7975    -1.2235
H      2.0737    -4.0401    -3.5647
H      0.0481    -3.8793    -4.9872
H     -2.1872    -4.3628    -4.0253
H     -2.4068    -5.0283    -1.6743
H      1.9882    -1.2279     2.1315
H      2.7368    -2.6924     1.4487
H      3.9745    -1.5484    -0.1359
H      3.8710    -0.3033     1.1651
H      1.1428     0.5534    -3.2868
H      1.6181    -0.3490    -5.5290
H      3.7452    -1.5608    -5.9549
H      5.4161    -1.8116    -4.1399
H      4.9590    -0.8994    -1.9069
H      4.7161     1.5500     0.8881
H      5.5228     3.8515     0.9422
H      4.5568     5.5726    -0.5435
H      2.7053     4.9883    -2.0876
H      1.8184     2.6991    -2.1301
72
{"conf": 31, "E": 161.3, "rms": -1.0, "geom": "OH", "total_charge": 0, "CA_charge": 1, "smiles": "C[C:1]#[5N:2]->[Mn+:3]1(<-[3C-:4]#[O+:5])(<-[4H-:6])(<-[6C-:7]#[O+:8])<-[1N@H:9]([CH2:10][CH2:11][P:12]([c:13]2[cH:14][cH:15][cH:16][cH:17][cH:18]2)[c:19]2[cH:20][cH:21][cH:22][cH:23][cH:24]2)[CH2:25][CH2:26][2P:27]->1([c:28]1[cH:29][cH:30][cH:31][cH:32][cH:33]1)[c:34]1[cH:35][cH:36][cH:37][cH:38][cH:39]1", "smiles3D": "C([C:1]#[5N:2]->[Mn+:3]1(<-[3C-:4]#[O+:5])(<-[4H-:6])(<-[6C-:7]#[O+:8])<-[1N@@:9]([C:10]([C:11]([P:12]([c:13]2[c:14]([H:48])[c:15]([H:49])[c:16]([H:50])[c:17]([H:51])[c:18]2[H:52])[c:19]2[c:20]([H:53])[c:21]([H:54])[c:22]([H:55])[c:23]([H:56])[c:24]2[H:57])([H:46])[H:47])([H:44])[H:45])([H:43])[C:25]([H:58])([H:59])[C:26]([H:60])([H:61])[2P:27]->1([c:28]1[c:29]([H:62])[c:30]([H:63])[c:31]([H:64])[c:32]([H:65])[c:33]1[H:66])[c:34]1[c:35]([H:67])[c:36]([H:68])[c:37]([H:69])[c:38]([H:70])[c:39]1[H:71])([H:40])([H:41])[H:42]", "smiles3Dx": "C([C:1]#[5N:2]->[Mn+:3]1(<-[3C-:4]#[O+:5])(<-[4H-:6])(<-[6C-:7]#[O+:8])<-[1N@@:9]([C:10]([C:11]([P:12]([c:13]2[c:14]([H:48])[c:15]([H:49])[c:16]([H:50])[c:17]([H:51])[c:18]2[H:52])[c:19]2[c:20]([H:53])[c:21]([H:54])[c:22]([H:55])[c:23]([H:56])[c:24]2[H:57])([H:46])[H:47])([H:44])[H:45])([H:43])[C:25]([H:58])([H:59])[C:26]([H:60])([H:61])[2P:27]->1([c:28]1[c:29]([H:62])[c:30]([H:63])[c:31]([H:64])[c:32]([H:65])[c:33]1[H:66])[c:34]1[c:35]([H:67])[c:36]([H:68])[c:37]([H:69])[c:38]([H:70])[c:39]1[H:71])([H:40])([H:41])[H:42]", "dummies": []}
C      4.7430     0.9147    -1.2001
C      3.3476     0.6326    -0.8687
N      2.1774     0.4027    -0.5773
Mn     0.0000     0.0000     0.0000
C     -2.2180    -0.3277     0.4970
O     -3.3817    -0.4984     0.7628
H      0.1115    -1.6978    -0.7043
C     -0.6398     0.8939    -2.0103
O     -0.9765     1.3634    -3.0681
N      0.7721    -0.6482     2.0997
C     -0.2238    -1.3291     2.8384
C      0.2589    -2.5894     3.5967
P      0.9853    -2.3147     5.3076
C      2.7394    -1.7499     5.2319
C      3.6749    -2.5584     4.5712
C      5.0242    -2.1927     4.5362
C      5.4503    -1.0201     5.1652
C      4.5225    -0.2083     5.8258
C      3.1727    -0.5781     5.8744
C     -0.0862    -1.3185     6.4286
C     -0.7138    -1.9555     7.5082
C     -1.5507    -1.2302     8.3629
C     -1.7637     0.1344     8.1442
C     -1.1348     0.7698     7.0784
C     -0.2871     0.0512     6.2331
C      1.3489     0.4922     2.7444
C      0.4653     1.7773     2.8609
P     -0.0718     2.2920     1.2326
C      1.0377     3.5636     0.6465
C      0.5976     4.4535    -0.3472
C      1.4502     5.4447    -0.8395
C      2.7568     5.5407    -0.3552
C      3.2089     4.6498     0.6228
C      2.3567     3.6592     1.1212
C     -1.6570     3.0800     1.4652
C     -2.6634     2.9257     0.5011
C     -3.9053     3.5417     0.6826
C     -4.1394     4.3346     1.8103
C     -3.1316     4.5148     2.7615
C     -1.8904     3.8922     2.5889
H      4.9298     2.0025    -1.0912
H      5.4039     0.3526    -0.5096
H      4.9504     0.6055    -2.2452
H      1.4556    -1.2342     1.9334
H     -0.9704    -1.6732     2.1070
H     -0.7379    -0.6537     3.5499
H     -0.6228    -3.2500     3.7405
H      0.9832    -3.1608     2.9787
H      3.3568    -3.4771     4.0959
H      5.7434    -2.8270     4.0367
H      6.4985    -0.7457     5.1520
H      4.8550     0.7005     6.3077
H      2.4743     0.0544     6.4015
H     -0.5675    -3.0188     7.6837
H     -2.0380    -1.7257     9.1920
H     -2.4197     0.6929     8.7992
H     -1.2879     1.8253     6.9147
H      0.2140     0.5727     5.4466
H      2.2703     0.7606     2.1823
H      1.6631     0.2011     3.7609
H     -0.4263     1.5599     3.4776
H      1.0450     2.5899     3.3438
H     -0.4043     4.3821    -0.7450
H      1.0987     6.1344    -1.6004
H      3.4190     6.3050    -0.7395
H      4.2228     4.7258     0.9920
H      2.7434     2.9802     1.8653
H     -2.4878     2.3389    -0.3931
H     -4.6849     3.4107    -0.0559
H     -5.0981     4.8160     1.9412
H     -3.3117     5.1414     3.6284
H     -1.1152     4.0507     3.3281
72
{"conf": 32, "E": 133.2, "rms": -1.0, "geom": "OH", "total_charge": 0, "CA_charge": 1, "smiles": "C[C:1]#[5N:2]->[Mn+:3]1(<-[3C-:4]#[O+:5])(<-[4H-:6])(<-[6C-:7]#[O+:8])<-[1N@H:9]([CH2:10][CH2:11][P:12]([c:13]2[cH:14][cH:15][cH:16][cH:17][cH:18]2)[c:19]2[cH:20][cH:21][cH:22][cH:23][cH:24]2)[CH2:25][CH2:26][2P:27]->1([c:28]1[cH:29][cH:30][cH:31][cH:32][cH:33]1)[c:34]1[cH:35][cH:36][cH:37][cH:38][cH:39]1", "smiles3D": "C([C:1]#[5N:2]->[Mn+:3]1(<-[3C-:4]#[O+:5])(<-[4H-:6])(<-[6C-:7]#[O+:8])<-[1N@@:9]([C:10]([C:11]([P:12]([c:13]2[c:14]([H:48])[c:15]([H:49])[c:16]([H:50])[c:17]([H:51])[c:18]2[H:52])[c:19]2[c:20]([H:53])[c:21]([H:54])[c:22]([H:55])[c:23]([H:56])[c:24]2[H:57])([H:46])[H:47])([H:44])[H:45])([H:43])[C:25]([H:58])([H:59])[C:26]([H:60])([H:61])[2P:27]->1([c:28]1[c:29]([H:62])[c:30]([H:63])[c:31]([H:64])[c:32]([H:65])[c:33]1[H:66])[c:34]1[c:35]([H:67])[c:36]([H:68])[c:37]([H:69])[c:38]([H:70])[c:39]1[H:71])([H:40])([H:41])[H:42]", "smiles3Dx": "C([C:1]#[5N:2]->[Mn+:3]1(<-[3C-:4]#[O+:5])(<-[4H-:6])(<-[6C-:7]#[O+:8])<-[1N@@:9]([C:10]([C:11]([P:12]([c:13]2[c:14]([H:48])[c:15]([H:49])[c:16]([H:50])[c:17]([H:51])[c:18]2[H:52])[c:19]2[c:20]([H:53])[c:21]([H:54])[c:22]([H:55])[c:23]([H:56])[c:24]2[H:57])([H:46])[H:47])([H:44])[H:45])([H:43])[C:25]([H:58])([H:59])[C:26]([H:60])([H:61])[2P:27]->1([c:28]1[c:29]([H:62])[c:30]([H:63])[c:31]([H:64])[c:32]([H:65])[c:33]1[H:66])[c:34]1[c:35]([H:67])[c:36]([H:68])[c:37]([H:69])[c:38]([H:70])[c:39]1[H:71])([H:40])([H:41])[H:42]", "dummies": []}
C      1.3589    -4.5361    -1.5726
C      0.9873    -3.1910    -1.1253
N      0.6561    -2.0708    -0.7444
Mn     0.0000     0.0000     0.0000
C     -0.5848     2.0865     0.7595
O     -0.8926     3.1786     1.1652
H      0.1011     0.6399    -1.7217
C      2.1920     0.5076     0.4260
O      3.3506     0.7603     0.6548
N     -2.1952    -0.6903    -0.2112
C     -3.0730     0.3915    -0.0554
C     -4.4512     0.1786    -0.7193
P     -5.9464     0.6046     0.3469
C     -5.7473     2.2991     1.0684
C     -4.7325     3.1721     0.6586
C     -4.5684     4.4081     1.2952
C     -5.4509     4.7991     2.3103
C     -6.5040     3.9591     2.6782
C     -6.6544     2.7140     2.0578
C     -5.7459    -0.5456     1.7843
C     -5.2411    -0.1084     3.0246
C     -5.0859    -1.0148     4.0775
C     -5.3880    -2.3650     3.8878
C     -5.8768    -2.8054     2.6524
C     -6.0609    -1.8939     1.6080
C     -2.4272    -1.7952     0.6738
C     -2.0859    -1.5910     2.1862
P     -0.4027    -0.9968     2.3712
C      0.5996    -2.3840     2.8813
C      0.3664    -3.6676     2.3591
C      1.1586    -4.7489     2.7612
C      2.1908    -4.5614     3.6766
C      2.4393    -3.2820     4.1960
C      1.6542    -2.1945     3.7879
C     -0.4293     0.1440     3.7421
C      0.4040     1.2679     3.7313
C      0.3677     2.1812     4.7892
C     -0.4888     1.9743     5.8693
C     -1.2946     0.8313     5.9051
C     -1.2665    -0.0870     4.8451
H      0.5273    -5.2432    -1.3650
H      1.5649    -4.5129    -2.6654
H      2.2720    -4.8556    -1.0422
H     -2.2666    -1.0004    -1.0681
H     -3.2116     0.6416     1.0097
H     -2.5942     1.2563    -0.5623
H     -4.5666    -0.8709    -1.0291
H     -4.5199     0.7796    -1.6477
H     -4.0653     2.9120    -0.1412
H     -3.7556     5.0624     0.9996
H     -5.3236     5.7588     2.7934
H     -7.2025     4.2713     3.4528
H     -7.4699     2.0712     2.3643
H     -4.9503     0.9172     3.1824
H     -4.6836    -0.6801     5.0268
H     -5.2324    -3.0724     4.6908
H     -6.1055    -3.8558     2.5024
H     -6.4386    -2.2487     0.6540
H     -1.8167    -2.6457     0.3011
H     -3.4948    -2.1050     0.6049
H     -2.7796    -0.8410     2.6128
H     -2.2074    -2.5583     2.7274
H     -0.4167    -3.8534     1.6365
H      0.9778    -5.7301     2.3523
H      2.7959    -5.3951     4.0033
H      3.2436    -3.1349     4.9064
H      1.8636    -1.2216     4.2015
H      1.0798     1.4355     2.9102
H      1.0055     3.0535     4.7687
H     -0.5198     2.6801     6.6920
H     -1.9597     0.6567     6.7514
H     -1.8913    -0.9713     4.8909
72
{"conf": 33, "E": 122.34, "rms": -1.0, "geom": "OH", "total_charge": 0, "CA_charge": 1, "smiles": "C[C:1]#[5N:2]->[Mn+:3]1(<-[3C-:4]#[O+:5])(<-[4H-:6])(<-[6C-:7]#[O+:8])<-[1N@H:9]([CH2:10][CH2:11][P:12]([c:13]2[cH:14][cH:15][cH:16][cH:17][cH:18]2)[c:19]2[cH:20][cH:21][cH:22][cH:23][cH:24]2)[CH2:25][CH2:26][2P:27]->1([c:28]1[cH:29][cH:30][cH:31][cH:32][cH:33]1)[c:34]1[cH:35][cH:36][cH:37][cH:38][cH:39]1", "smiles3D": "C([C:1]#[5N:2]->[Mn+:3]1(<-[3C-:4]#[O+:5])(<-[4H-:6])(<-[6C-:7]#[O+:8])<-[1N@@:9]([C:10]([C:11]([P:12]([c:13]2[c:14]([H:48])[c:15]([H:49])[c:16]([H:50])[c:17]([H:51])[c:18]2[H:52])[c:19]2[c:20]([H:53])[c:21]([H:54])[c:22]([H:55])[c:23]([H:56])[c:24]2[H:57])([H:46])[H:47])([H:44])[H:45])([H:43])[C:25]([H:58])([H:59])[C:26]([H:60])([H:61])[2P:27]->1([c:28]1[c:29]([H:62])[c:30]([H:63])[c:31]([H:64])[c:32]([H:65])[c:33]1[H:66])[c:34]1[c:35]([H:67])[c:36]([H:68])[c:37]([H:69])[c:38]([H:70])[c:39]1[H:71])([H:40])([H:41])[H:42]", "smiles3Dx": "C([C:1]#[5N:2]->[Mn+:3]1(<-[3C-:4]#[O+:5])(<-[4H-:6])(<-[6C-:7]#[O+:8])<-[1N@@:9]([C:10]([C:11]([P:12]([c:13]2[c:14]([H:48])[c:15]([H:49])[c:16]([H:50])[c:17]([H:51])[c:18]2[H:52])[c:19]2[c:20]([H:53])[c:21]([H:54])[c:22]([H:55])[c:23]([H:56])[c:24]2[H:57])([H:46])[H:47])([H:44])[H:45])([H:43])[C:25]([H:58])([H:59])[C:26]([H:60])([H:61])[2P:27]->1([c:28]1[c:29]([H:62])[c:30]([H:63])[c:31]([H:64])[c:32]([H:65])[c:33]1[H:66])[c:34]1[c:35]([H:67])[c:36]([H:68])[c:37]([H:69])[c:38]([H:70])[c:39]1[H:71])([H:40])([H:41])[H:42]", "dummies": []}
C      4.2437     2.4513     0.8839
C      2.9911     1.7363     0.6378
N      1.9435     1.1314     0.4231
Mn     0.0000     0.0000     0.0000
C     -1.9546    -1.1259    -0.3971
O     -2.9827    -1.7186    -0.6145
H     -0.7106     0.6791     1.5529
C      0.8258    -1.8361     1.0853
O      1.2603    -2.8019     1.6611
N     -0.6820     1.7449    -1.3483
C     -1.7567     2.4049    -0.7270
C     -1.9016     3.8822    -1.1398
P     -0.4233     4.8909    -0.5869
C     -0.5544     5.1094     1.2489
C      0.5498     5.6461     1.9267
C      0.4956     5.8731     3.3057
C     -0.6663     5.5648     4.0185
C     -1.7735     5.0305     3.3535
C     -1.7225     4.8061     1.9722
C     -0.9016     6.5653    -1.1826
C     -2.0186     7.2380    -0.6545
C     -2.3459     8.5196    -1.1128
C     -1.5752     9.1235    -2.1128
C     -0.4771     8.4473    -2.6544
C     -0.1388     7.1708    -2.1902
C     -0.9642     1.2386    -2.6528
C      0.2513     0.5673    -3.3619
P      0.9136    -0.7392    -2.3249
C      2.6828    -0.7037    -2.5680
C      3.2171    -0.4975    -3.8502
C      4.6023    -0.4921    -4.0387
C      5.4569    -0.7044    -2.9540
C      4.9282    -0.9384    -1.6807
C      3.5433    -0.9440    -1.4882
C      0.3435    -2.3026    -2.9797
C     -0.9314    -2.4195    -3.5586
C     -1.3558    -3.6476    -4.0796
C     -0.5180    -4.7642    -4.0206
C      0.7381    -4.6631    -3.4200
C      1.1663    -3.4399    -2.8924
H      4.4690     3.1077     0.0169
H      4.1449     3.0701     1.7971
H      5.0629     1.7208     1.0242
H      0.0303     2.3124    -1.4129
H     -1.5985     2.3629     0.3691
H     -2.7090     1.8782    -0.9545
H     -1.9821     3.9582    -2.2421
H     -2.8352     4.3074    -0.7215
H      1.4506     5.8984     1.3820
H      1.3523     6.2921     3.8201
H     -0.7105     5.7432     5.0851
H     -2.6748     4.8003     3.9071
H     -2.5998     4.4110     1.4856
H     -2.6311     6.7779     0.1128
H     -3.1989     9.0423    -0.6967
H     -1.8272    10.1137    -2.4706
H      0.1152     8.9104    -3.4339
H      0.7223     6.6595    -2.6114
H     -1.3174     2.0695    -3.3036
H     -1.7815     0.4926    -2.5768
H     -0.0705     0.1502    -4.3399
H      1.0371     1.3338    -3.5361
H      2.5654    -0.3494    -4.7018
H      5.0147    -0.3247    -5.0255
H      6.5297    -0.7046    -3.1024
H      5.5928    -1.1229    -0.8455
H      3.1492    -1.1527    -0.5021
H     -1.6008    -1.5739    -3.6166
H     -2.3326    -3.7309    -4.5374
H     -0.8519    -5.7095    -4.4304
H      1.3812    -5.5313    -3.3631
H      2.1385    -3.3854    -2.4228
72
{"conf": 34, "E": 116.53, "rms": -1.0, "geom": "OH", "total_charge": 0, "CA_charge": 1, "smiles": "C[C:1]#[5N:2]->[Mn+:3]1(<-[3C-:4]#[O+:5])(<-[4H-:6])(<-[6C-:7]#[O+:8])<-[1N@H:9]([CH2:10][CH2:11][P:12]([c:13]2[cH:14][cH:15][cH:16][cH:17][cH:18]2)[c:19]2[cH:20][cH:21][cH:22][cH:23][cH:24]2)[CH2:25][CH2:26][2P:27]->1([c:28]1[cH:29][cH:30][cH:31][cH:32][cH:33]1)[c:34]1[cH:35][cH:36][cH:37][cH:38][cH:39]1", "smiles3D": "C([C:1]#[5N:2]->[Mn+:3]1(<-[3C-:4]#[O+:5])(<-[4H-:6])(<-[6C-:7]#[O+:8])<-[1N@@:9]([C:10]([C:11]([P:12]([c:13]2[c:14]([H:48])[c:15]([H:49])[c:16]([H:50])[c:17]([H:51])[c:18]2[H:52])[c:19]2[c:20]([H:53])[c:21]([H:54])[c:22]([H:55])[c:23]([H:56])[c:24]2[H:57])([H:46])[H:47])([H:44])[H:45])([H:43])[C:25]([H:58])([H:59])[C:26]([H:60])([H:61])[2P:27]->1([c:28]1[c:29]([H:62])[c:30]([H:63])[c:31]([H:64])[c:32]([H:65])[c:33]1[H:66])[c:34]1[c:35]([H:67])[c:36]([H:68])[c:37]([H:69])[c:38]([H:70])[c:39]1[H:71])([H:40])([H:41])[H:42]", "smiles3Dx": "C([C:1]#[5N:2]->[Mn+:3]1(<-[3C-:4]#[O+:5])(<-[4H-:6])(<-[6C-:7]#[O+:8])<-[1N@@:9]([C:10]([C:11]([P:12]([c:13]2[c:14]([H:48])[c:15]([H:49])[c:16]([H:50])[c:17]([H:51])[c:18]2[H:52])[c:19]2[c:20]([H:53])[c:21]([H:54])[c:22]([H:55])[c:23]([H:56])[c:24]2[H:57])([H:46])[H:47])([H:44])[H:45])([H:43])[C:25]([H:58])([H:59])[C:26]([H:60])([H:61])[2P:27]->1([c:28]1[c:29]([H:62])[c:30]([H:63])[c:31]([H:64])[c:32]([H:65])[c:33]1[H:66])[c:34]1[c:35]([H:67])[c:36]([H:68])[c:37]([H:69])[c:38]([H:70])[c:39]1[H:71])([H:40])([H:41])[H:42]", "dummies": []}
C     -2.6183     4.1422    -0.8734
C     -1.8534     2.9241    -0.6131
N     -1.2077     1.9022    -0.3965
Mn     0.0000     0.0000     0.0000
C      1.1886    -1.9115     0.4374
O      1.8134    -2.9171     0.6672
H     -1.0593    -0.3583     1.4562
C      1.4667     1.2037     1.2814
O      2.2408     1.8387     1.9533
N     -1.3318    -1.1158    -1.5198
C     -2.1003    -2.0742    -0.8385
C     -3.3460    -1.4508    -0.1903
P     -4.3400    -2.7367     0.7441
C     -3.0977    -3.2186     2.0224
C     -2.6092    -4.5314     2.0367
C     -1.6360    -4.9103     2.9668
C     -1.1432    -3.9770     3.8834
C     -1.6240    -2.6641     3.8712
C     -2.5978    -2.2835     2.9428
C     -5.4938    -1.7029     1.7602
C     -5.9617    -2.1947     2.9890
C     -6.8564    -1.4423     3.7566
C     -7.3060    -0.2031     3.2937
C     -6.8676     0.2808     2.0589
C     -5.9740    -0.4698     1.2879
C     -0.4950    -1.6659    -2.5348
C      0.3169    -0.6137    -3.3441
P      1.3223     0.3623    -2.2246
C      2.9927    -0.2589    -2.3257
C      3.5992    -0.4847    -3.5729
C      4.9177    -0.9466    -3.6397
C      5.6422    -1.1709    -2.4658
C      5.0520    -0.9228    -1.2240
C      3.7343    -0.4610    -1.1535
C      1.3641     2.0207    -2.8808
C      1.4239     2.2426    -4.2663
C      1.4707     3.5486    -4.7657
C      1.4598     4.6354    -3.8875
C      1.4090     4.4185    -2.5084
C      1.3692     3.1144    -2.0058
H     -3.2767     3.9842    -1.7521
H     -1.9174     4.9772    -1.0804
H     -3.2365     4.3878     0.0144
H     -1.8829    -0.4998    -1.9165
H     -1.4679    -2.5250    -0.0463
H     -2.4339    -2.8833    -1.5295
H     -3.0597    -0.6219     0.4848
H     -3.9885    -1.0360    -0.9945
H     -2.9779    -5.2579     1.3238
H     -1.2603    -5.9257     2.9737
H     -0.3875    -4.2705     4.6008
H     -1.2390    -1.9408     4.5785
H     -2.9572    -1.2626     2.9410
H     -5.6308    -3.1589     3.3540
H     -7.2054    -1.8223     4.7076
H     -7.9982     0.3784     3.8890
H     -7.2251     1.2354     1.6950
H     -5.6654    -0.0827     0.3276
H      0.2202    -2.3757    -2.0644
H     -1.1234    -2.2368    -3.2579
H      0.9602    -1.1346    -4.0803
H     -0.3890     0.0519    -3.8832
H      3.0666    -0.2989    -4.4946
H      5.3802    -1.1255    -4.6021
H      6.6632    -1.5271    -2.5186
H      5.6175    -1.0837    -0.3157
H      3.3028    -0.2538    -0.1861
H      1.4340     1.4152    -4.9622
H      1.5155     3.7182    -5.8336
H      1.4934     5.6451    -4.2762
H      1.4045     5.2597    -1.8276
H      1.3463     2.9618    -0.9355
72
{"conf": 35, "E": 129.41, "rms": -1.0, "geom": "OH", "total_charge": 0, "CA_charge": 1, "smiles": "C[C:1]#[5N:2]->[Mn+:3]1(<-[3C-:4]#[O+:5])(<-[4H-:6])(<-[6C-:7]#[O+:8])<-[1N@H:9]([CH2:10][CH2:11][P:12]([c:13]2[cH:14][cH:15][cH:16][cH:17][cH:18]2)[c:19]2[cH:20][cH:21][cH:22][cH:23][cH:24]2)[CH2:25][CH2:26][2P:27]->1([c:28]1[cH:29][cH:30][cH:31][cH:32][cH:33]1)[c:34]1[cH:35][cH:36][cH:37][cH:38][cH:39]1", "smiles3D": "C([C:1]#[5N:2]->[Mn+:3]1(<-[3C-:4]#[O+:5])(<-[4H-:6])(<-[6C-:7]#[O+:8])<-[1N@@:9]([C:10]([C:11]([P:12]([c:13]2[c:14]([H:48])[c:15]([H:49])[c:16]([H:50])[c:17]([H:51])[c:18]2[H:52])[c:19]2[c:20]([H:53])[c:21]([H:54])[c:22]([H:55])[c:23]([H:56])[c:24]2[H:57])([H:46])[H:47])([H:44])[H:45])([H:43])[C:25]([H:58])([H:59])[C:26]([H:60])([H:61])[2P:27]->1([c:28]1[c:29]([H:62])[c:30]([H:63])[c:31]([H:64])[c:32]([H:65])[c:33]1[H:66])[c:34]1[c:35]([H:67])[c:36]([H:68])[c:37]([H:69])[c:38]([H:70])[c:39]1[H:71])([H:40])([H:41])[H:42]", "smiles3Dx": "C([C:1]#[5N:2]->[Mn+:3]1(<-[3C-:4]#[O+:5])(<-[4H-:6])(<-[6C-:7]#[O+:8])<-[1N@@:9]([C:10]([C:11]([P:12]([c:13]2[c:14]([H:48])[c:15]([H:49])[c:16]([H:50])[c:17]([H:51])[c:18]2[H:52])[c:19]2[c:20]([H:53])[c:21]([H:54])[c:22]([H:55])[c:23]([H:56])[c:24]2[H:57])([H:46])[H:47])([H:44])[H:45])([H:43])[C:25]([H:58])([H:59])[C:26]([H:60])([H:61])[2P:27]->1([c:28]1[c:29]([H:62])[c:30]([H:63])[c:31]([H:64])[c:32]([H:65])[c:33]1[H:66])[c:34]1[c:35]([H:67])[c:36]([H:68])[c:37]([H:69])[c:38]([H:70])[c:39]1[H:71])([H:40])([H:41])[H:42]", "dummies": []}
C     -1.2899     0.6561     4.7661
C     -0.9097     0.4376     3.3706
N     -0.5899     0.2760     2.1958
Mn     0.0000     0.0000     0.0000
C      0.7449    -0.1822    -2.1638
O      1.1400    -0.2793    -3.2981
H      1.4206    -1.0287     0.5482
C      1.2187     1.9293     0.1664
O      1.8602     2.9463     0.2556
N     -1.5151    -1.7689    -0.1534
C     -1.5370    -2.3827    -1.4364
C     -0.7078    -3.6759    -1.5279
P      1.0492    -3.4355    -0.9058
C      1.0011    -4.4869     0.6204
C      1.4946    -3.9657     1.8233
C      1.4739    -4.7350     2.9920
C      0.9657    -6.0371     2.9629
C      0.4908    -6.5757     1.7601
C      0.5103    -5.8040     0.5944
C      2.0144    -4.4892    -2.0933
C      1.9329    -4.2194    -3.4676
C      2.6934    -4.9538    -4.3805
C      3.5588    -5.9493    -3.9278
C      3.6806    -6.1998    -2.5589
C      2.9278    -5.4600    -1.6420
C     -2.7916    -1.2575     0.2425
C     -3.3678    -0.1017    -0.6382
P     -2.1832     1.2417    -0.7234
C     -2.7793     2.5389     0.3557
C     -2.6663     3.8858    -0.0276
C     -3.1023     4.9016     0.8285
C     -3.6367     4.5796     2.0785
C     -3.7399     3.2453     2.4720
C     -3.3135     2.2265     1.6169
C     -2.2683     1.8734    -2.3912
C     -3.4997     1.9464    -3.0616
C     -3.5606     2.4530    -4.3625
C     -2.3985     2.9034    -4.9942
C     -1.1777     2.8617    -4.3217
C     -1.1138     2.3608    -3.0172
H     -1.0594     1.7045     5.0374
H     -2.3769     0.4773     4.8843
H     -0.7191    -0.0300     5.4253
H     -1.2654    -2.3850     0.4755
H     -2.5743    -2.6553    -1.7293
H     -1.1750    -1.6624    -2.1832
H     -1.2333    -4.4662    -0.9436
H     -0.6919    -4.0073    -2.5894
H      1.8889    -2.9582     1.8601
H      1.8556    -4.3214     3.9206
H      0.9547    -6.6329     3.8670
H      0.1086    -7.5872     1.7387
H      0.1638    -6.2415    -0.3310
H      1.2787    -3.4394    -3.8335
H      2.6111    -4.7477    -5.4416
H      4.1441    -6.5195    -4.6321
H      4.3658    -6.9590    -2.2068
H      3.0608    -5.6500    -0.5857
H     -2.6958    -0.8867     1.2856
H     -3.5354    -2.0887     0.2526
H     -3.5747    -0.4836    -1.6600
H     -4.3162     0.2616    -0.1949
H     -2.2417     4.1632    -0.9839
H     -3.0219     5.9377     0.5258
H     -3.9677     5.3674     2.7413
H     -4.1492     2.9994     3.4410
H     -3.4004     1.2048     1.9442
H     -4.4117     1.6195    -2.5839
H     -4.5103     2.5013    -4.8780
H     -2.4478     3.2944    -5.9989
H     -0.2801     3.2230    -4.8020
H     -0.1696     2.3700    -2.4921
72
{"conf": 36, "E": 130.09, "rms": -1.0, "geom": "OH", "total_charge": 0, "CA_charge": 1, "smiles": "C[C:1]#[5N:2]->[Mn+:3]1(<-[3C-:4]#[O+:5])(<-[4H-:6])(<-[6C-:7]#[O+:8])<-[1N@H:9]([CH2:10][CH2:11][P:12]([c:13]2[cH:14][cH:15][cH:16][cH:17][cH:18]2)[c:19]2[cH:20][cH:21][cH:22][cH:23][cH:24]2)[CH2:25][CH2:26][2P:27]->1([c:28]1[cH:29][cH:30][cH:31][cH:32][cH:33]1)[c:34]1[cH:35][cH:36][cH:37][cH:38][cH:39]1", "smiles3D": "C([C:1]#[5N:2]->[Mn+:3]1(<-[3C-:4]#[O+:5])(<-[4H-:6])(<-[6C-:7]#[O+:8])<-[1N@@:9]([C:10]([C:11]([P:12]([c:13]2[c:14]([H:48])[c:15]([H:49])[c:16]([H:50])[c:17]([H:51])[c:18]2[H:52])[c:19]2[c:20]([H:53])[c:21]([H:54])[c:22]([H:55])[c:23]([H:56])[c:24]2[H:57])([H:46])[H:47])([H:44])[H:45])([H:43])[C:25]([H:58])([H:59])[C:26]([H:60])([H:61])[2P:27]->1([c:28]1[c:29]([H:62])[c:30]([H:63])[c:31]([H:64])[c:32]([H:65])[c:33]1[H:66])[c:34]1[c:35]([H:67])[c:36]([H:68])[c:37]([H:69])[c:38]([H:70])[c:39]1[H:71])([H:40])([H:41])[H:42]", "smiles3Dx": "C([C:1]#[5N:2]->[Mn+:3]1(<-[3C-:4]#[O+:5])(<-[4H-:6])(<-[6C-:7]#[O+:8])<-[1N@@:9]([C:10]([C:11]([P:12]([c:13]2[c:14]([H:48])[c:15]([H:49])[c:16]([H:50])[c:17]([H:51])[c:18]2[H:52])[c:19]2[c:20]([H:53])[c:21]([H:54])[c:22]([H:55])[c:23]([H:56])[c:24]2[H:57])([H:46])[H:47])([H:44])[H:45])([H:43])[C:25]([H:58])([H:59])[C:26]([H:60])([H:61])[2P:27]->1([c:28]1[c:29]([H:62])[c:30]([H:63])[c:31]([H:64])[c:32]([H:65])[c:33]1[H:66])[c:34]1[c:35]([H:67])[c:36]([H:68])[c:37]([H:69])[c:38]([H:70])[c:39]1[H:71])([H:40])([H:41])[H:42]", "dummies": []}
C     -1.4122     0.4143    -4.7574
C     -0.9953     0.2927    -3.3601
N     -0.6395     0.1869    -2.1874
Mn     0.0000     0.0000     0.0000
C      0.5980    -0.1197     2.2081
O      0.9120    -0.1873     3.3710
H     -1.4420     1.0435     0.4692
C      1.3458     1.8336    -0.2502
O      2.0562     2.8007    -0.3842
N     -1.1202    -2.0158     0.1619
C     -2.1629    -1.8577     1.0881
C     -3.3344    -2.8349     0.8627
P     -4.6307    -2.7687     2.2232
C     -4.9427    -0.9497     2.3666
C     -6.0098    -0.3875     1.6513
C     -6.2484     0.9884     1.7075
C     -5.4151     1.8123     2.4710
C     -4.3417     1.2617     3.1771
C     -4.1020    -0.1136     3.1236
C     -3.7618    -3.2053     3.8008
C     -2.6130    -4.0172     3.8032
C     -1.9982    -4.3621     5.0122
C     -2.5434    -3.9291     6.2263
C     -3.7074    -3.1549     6.2343
C     -4.3206    -2.8026     5.0274
C     -0.1905    -3.0538     0.4960
C      0.9739    -3.2121    -0.5196
P      1.9086    -1.6847    -0.5727
C      2.6711    -1.6430    -2.1917
C      4.0722    -1.6581    -2.3376
C      4.6459    -1.6231    -3.6114
C      3.8300    -1.5857    -4.7462
C      2.4387    -1.6099    -4.6105
C      1.8631    -1.6479    -3.3387
C      3.2002    -1.7262     0.6698
C      3.3206    -2.7914     1.5884
C      4.2953    -2.7469     2.5917
C      5.1398    -1.6413     2.7043
C      5.0077    -0.5706     1.8177
C      4.0337    -0.6035     0.8141
H     -0.9965    -0.4366    -5.3417
H     -2.5200     0.4031    -4.8184
H     -1.0297     1.3680    -5.1764
H     -1.4716    -2.1924    -0.6664
H     -1.7773    -1.9730     2.1258
H     -2.5467    -0.8262     0.9773
H     -2.9705    -3.8772     0.7706
H     -3.8317    -2.5743    -0.0955
H     -6.6523    -1.0141     1.0465
H     -7.0750     1.4191     1.1547
H     -5.5976     2.8777     2.5108
H     -3.6891     1.9006     3.7609
H     -3.2542    -0.5178     3.6603
H     -2.1858    -4.3846     2.8792
H     -1.1032    -4.9725     5.0079
H     -2.0679    -4.2013     7.1602
H     -4.1365    -2.8307     7.1762
H     -5.2296    -2.2112     5.0481
H      0.2464    -2.8439     1.4977
H     -0.7267    -4.0253     0.5515
H      1.6230    -4.0619    -0.2367
H      0.5473    -3.4118    -1.5239
H      4.7329    -1.7100    -1.4854
H      5.7242    -1.6277    -3.7182
H      4.2758    -1.5598    -5.7300
H      1.8073    -1.6086    -5.4925
H      0.7890    -1.7151    -3.2547
H      2.6653    -3.6434     1.5746
H      4.3850    -3.5671     3.2944
H      5.8895    -1.6092     3.4848
H      5.6497     0.2981     1.9149
H      3.9330     0.2398     0.1431
