# Supplementary material for: MACE: Automated Assessment of Stereochemistry of Transition Metal Complexes and Its Applications in Computational Catalysis
Source: J Chem Theory Comput. 2024 Feb 16;20(5):2313–20. doi: 10.1021/acs.jctc.3c01313 (PMC10938507; doi:10.1021/acs.jctc.3c01313)
Supplement: Supplementary file 3 — ct3c01313_si_003.zip [file ct3c01313_si_003.zip › structures/screening/mace_MeCN/Mn_PNhP_Ph_bi_6.xyz]

72
{"conf": 0, "E": 403.57, "rms": -1.0, "geom": "OH", "total_charge": 0, "CA_charge": 1, "smiles": "C[C:1]#[3N:2]->[Mn+:3]1(<-[4H-:4])(<-[5C-:5]#[O+:6])(<-[6C-:7]#[O+:8])<-[1N@H:9]([CH2:10][CH2:11][P:12]([c:13]2[cH:14][cH:15][cH:16][cH:17][cH:18]2)[c:19]2[cH:20][cH:21][cH:22][cH:23][cH:24]2)[CH2:25][CH2:26][2P:27]->1([c:28]1[cH:29][cH:30][cH:31][cH:32][cH:33]1)[c:34]1[cH:35][cH:36][cH:37][cH:38][cH:39]1", "smiles3D": "C([C:1]#[3N:2]->[Mn+:3]1(<-[4H-:4])(<-[5C-:5]#[O+:6])(<-[6C-:7]#[O+:8])<-[1N@@:9]([C:10]([C:11]([P:12]([c:13]2[c:14]([H:48])[c:15]([H:49])[c:16]([H:50])[c:17]([H:51])[c:18]2[H:52])[c:19]2[c:20]([H:53])[c:21]([H:54])[c:22]([H:55])[c:23]([H:56])[c:24]2[H:57])([H:46])[H:47])([H:44])[H:45])([H:43])[C:25]([H:58])([H:59])[C:26]([H:60])([H:61])[2P:27]->1([c:28]1[c:29]([H:62])[c:30]([H:63])[c:31]([H:64])[c:32]([H:65])[c:33]1[H:66])[c:34]1[c:35]([H:67])[c:36]([H:68])[c:37]([H:69])[c:38]([H:70])[c:39]1[H:71])([H:40])([H:41])[H:42]", "smiles3Dx": "C([C:1]#[3N:2]->[Mn+:3]1(<-[4H-:4])(<-[5C-:5]#[O+:6])(<-[6C-:7]#[O+:8])<-[1N@@:9]([C:10]([C:11]([P:12]([c:13]2[c:14]([H:48])[c:15]([H:49])[c:16]([H:50])[c:17]([H:51])[c:18]2[H:52])[c:19]2[c:20]([H:53])[c:21]([H:54])[c:22]([H:55])[c:23]([H:56])[c:24]2[H:57])([H:46])[H:47])([H:44])[H:45])([H:43])[C:25]([H:58])([H:59])[C:26]([H:60])([H:61])[2P:27]->1([c:28]1[c:29]([H:62])[c:30]([H:63])[c:31]([H:64])[c:32]([H:65])[c:33]1[H:66])[c:34]1[c:35]([H:67])[c:36]([H:68])[c:37]([H:69])[c:38]([H:70])[c:39]1[H:71])([H:40])([H:41])[H:42]", "dummies": []}
C     -3.5413    -2.4243    -1.4769
C     -2.3856    -2.3765    -0.7942
N     -1.4819    -1.7326    -0.1865
Mn     0.0000     0.0000     0.0000
H     -1.6106     1.0461    -0.0269
C      1.2841     2.2068    -0.2780
O      1.9239     3.2218    -0.5109
C      0.5072    -0.5509     2.2715
O      0.9247    -1.0102     3.3035
N     -0.0220    -0.2274    -2.3597
C     -0.8389     0.6589    -3.0169
C     -0.4082     1.2294    -4.4318
P     -0.5128    -0.1654    -5.6418
C     -2.2000    -0.6532    -6.1158
C     -2.9698    -1.4298    -5.2227
C     -3.9777    -2.2892    -5.7162
C     -4.1282    -2.4221    -7.1062
C     -3.5135    -1.5009    -7.9761
C     -2.6017    -0.5659    -7.4612
C      0.6046     0.0526    -7.0294
C      1.7831    -0.7079    -7.0704
C      2.5013    -0.7948    -8.2755
C      1.9024    -0.3408    -9.4662
C      0.8170     0.5522    -9.3741
C      0.2857     0.8852    -8.1129
C      0.1766    -1.5394    -2.8362
C      1.1077    -2.4336    -1.8885
P      2.0242    -1.4567    -0.7738
C      3.4055    -0.6183    -1.4994
C      3.7606    -0.9856    -2.8088
C      4.4640    -0.0994    -3.6191
C      4.8144     1.1853    -3.1581
C      4.5265     1.5325    -1.7774
C      3.8967     0.6075    -0.9392
C      2.6549    -2.3508     0.6388
C      3.4556    -1.7068     1.5928
C      4.1953    -2.4259     2.5653
C      3.9025    -3.8092     2.7603
C      2.9060    -4.4146     1.9618
C      2.3002    -3.7095     0.8754
H     -3.1817    -3.1429    -2.2311
H     -4.4094    -2.5488    -0.6971
H     -3.5010    -1.3496    -1.8351
H      0.7699     0.1680    -2.6480
H     -0.8264     1.5192    -2.2620
H     -1.7726     0.2142    -3.0785
H     -1.0523     2.1596    -4.7227
H      0.7067     1.5739    -4.3799
H     -2.7232    -1.4553    -4.1628
H     -4.5820    -2.9094    -5.0173
H     -4.6891    -3.2441    -7.4934
H     -3.6945    -1.5496    -9.0610
H     -2.1244     0.0949    -8.1789
H      2.1310    -1.2778    -6.2171
H      3.4734    -1.2951    -8.3329
H      2.3383    -0.5484   -10.4436
H      0.3497     0.9673   -10.2705
H     -0.5303     1.6211    -8.0315
H      0.6764    -1.5979    -3.9016
H     -0.7368    -1.8640    -2.8138
H      0.5364    -3.0866    -1.3451
H      1.8794    -3.0768    -2.5182
H      3.4207    -1.9344    -3.2988
H      4.8957    -0.4477    -4.6051
H      5.4040     1.8516    -3.7450
H      4.7301     2.5499    -1.4351
H      3.4698     0.9863     0.0069
H      3.5626    -0.6258     1.5385
H      4.8522    -1.8607     3.2596
H      4.3814    -4.3324     3.4714
H      2.5944    -5.4703     2.1589
H      1.5269    -4.2199     0.2900
72
{"conf": 1, "E": 553.39, "rms": -1.0, "geom": "OH", "total_charge": 0, "CA_charge": 1, "smiles": "C[C:1]#[3N:2]->[Mn+:3]1(<-[4H-:4])(<-[5C-:5]#[O+:6])(<-[6C-:7]#[O+:8])<-[1N@H:9]([CH2:10][CH2:11][P:12]([c:13]2[cH:14][cH:15][cH:16][cH:17][cH:18]2)[c:19]2[cH:20][cH:21][cH:22][cH:23][cH:24]2)[CH2:25][CH2:26][2P:27]->1([c:28]1[cH:29][cH:30][cH:31][cH:32][cH:33]1)[c:34]1[cH:35][cH:36][cH:37][cH:38][cH:39]1", "smiles3D": "C([C:1]#[3N:2]->[Mn+:3]1(<-[4H-:4])(<-[5C-:5]#[O+:6])(<-[6C-:7]#[O+:8])<-[1N@@:9]([C:10]([C:11]([P:12]([c:13]2[c:14]([H:48])[c:15]([H:49])[c:16]([H:50])[c:17]([H:51])[c:18]2[H:52])[c:19]2[c:20]([H:53])[c:21]([H:54])[c:22]([H:55])[c:23]([H:56])[c:24]2[H:57])([H:46])[H:47])([H:44])[H:45])([H:43])[C:25]([H:58])([H:59])[C:26]([H:60])([H:61])[2P:27]->1([c:28]1[c:29]([H:62])[c:30]([H:63])[c:31]([H:64])[c:32]([H:65])[c:33]1[H:66])[c:34]1[c:35]([H:67])[c:36]([H:68])[c:37]([H:69])[c:38]([H:70])[c:39]1[H:71])([H:40])([H:41])[H:42]", "smiles3Dx": "C([C:1]#[3N:2]->[Mn+:3]1(<-[4H-:4])(<-[5C-:5]#[O+:6])(<-[6C-:7]#[O+:8])<-[1N@@:9]([C:10]([C:11]([P:12]([c:13]2[c:14]([H:48])[c:15]([H:49])[c:16]([H:50])[c:17]([H:51])[c:18]2[H:52])[c:19]2[c:20]([H:53])[c:21]([H:54])[c:22]([H:55])[c:23]([H:56])[c:24]2[H:57])([H:46])[H:47])([H:44])[H:45])([H:43])[C:25]([H:58])([H:59])[C:26]([H:60])([H:61])[2P:27]->1([c:28]1[c:29]([H:62])[c:30]([H:63])[c:31]([H:64])[c:32]([H:65])[c:33]1[H:66])[c:34]1[c:35]([H:67])[c:36]([H:68])[c:37]([H:69])[c:38]([H:70])[c:39]1[H:71])([H:40])([H:41])[H:42]", "dummies": []}
C     -3.2962    -3.3842    -1.1861
C     -2.1107    -2.6046    -0.9038
N     -1.3272    -1.7576    -0.4400
Mn     0.0000     0.0000     0.0000
H     -0.3172     1.3127    -1.3096
C     -2.2395     0.5698    -0.0757
O     -3.4366     0.8340     0.0732
C      0.9911    -0.9568    -1.6348
O      1.8037    -1.3660    -2.4291
N      0.3727     1.2803     1.8614
C      1.7395     0.7971     2.0779
C      2.7408     1.9026     2.0327
P      2.5208     3.0387     3.4433
C      1.8117     4.6295     2.9903
C      2.0577     5.0859     1.7068
C      1.2055     5.9718     1.0895
C      0.1293     6.5256     1.7917
C     -0.0772     6.1296     3.1147
C      0.7547     5.1988     3.7237
C      3.5419     2.7458     4.9069
C      3.2754     3.4628     6.0719
C      3.6842     2.9734     7.3036
C      4.3784     1.7582     7.4017
C      4.6546     1.0599     6.2264
C      4.2639     1.5525     4.9986
C     -0.5751     0.9778     2.9357
C     -0.6408    -0.4748     3.4586
P     -0.2898    -1.5678     2.1507
C      1.2681    -2.3645     2.4562
C      1.8999    -2.9547     1.3535
C      3.1237    -3.5621     1.5074
C      3.7967    -3.5284     2.6667
C      3.1083    -3.0946     3.8253
C      1.8572    -2.4658     3.6897
C     -1.5259    -2.8421     2.2318
C     -1.2387    -4.1786     1.9311
C     -2.1998    -5.2099     1.9580
C     -3.4768    -4.9951     2.4314
C     -3.8325    -3.6742     2.6778
C     -2.8833    -2.6171     2.5889
H     -3.4455    -3.1931    -2.2263
H     -3.5417    -4.4794    -0.9825
H     -4.0996    -2.7993    -0.6448
H      0.3007     2.2330     1.5598
H      2.0025     0.0259     1.2503
H      1.8942     0.1702     3.0428
H      3.7528     1.5361     2.0279
H      2.6428     2.4672     1.0547
H      2.9057     4.7032     1.1797
H      1.3980     6.2233     0.0686
H     -0.5245     7.1979     1.2845
H     -0.8924     6.5760     3.6589
H      0.5436     4.8784     4.7370
H      2.7370     4.4074     6.0323
H      3.4522     3.5132     8.2099
H      4.5979     1.3194     8.3569
H      5.1925     0.1383     6.2649
H      4.4703     0.9893     4.1080
H     -1.6039     1.2417     2.5416
H     -0.3738     1.6787     3.7425
H      0.0738    -0.5350     4.2721
H     -1.6650    -0.5828     3.8847
H      1.4098    -2.9624     0.3767
H      3.6616    -3.8696     0.5878
H      4.7520    -4.0161     2.8011
H      3.6264    -3.1013     4.7934
H      1.4370    -2.0684     4.5739
H     -0.2516    -4.4602     1.5317
H     -1.8834    -6.2361     1.7240
H     -4.1853    -5.7617     2.4564
H     -4.8392    -3.4481     2.9875
H     -3.2345    -1.6209     2.8041
72
{"conf": 2, "E": 241.44, "rms": -1.0, "geom": "OH", "total_charge": 0, "CA_charge": 1, "smiles": "C[C:1]#[3N:2]->[Mn+:3]1(<-[4H-:4])(<-[5C-:5]#[O+:6])(<-[6C-:7]#[O+:8])<-[1N@H:9]([CH2:10][CH2:11][P:12]([c:13]2[cH:14][cH:15][cH:16][cH:17][cH:18]2)[c:19]2[cH:20][cH:21][cH:22][cH:23][cH:24]2)[CH2:25][CH2:26][2P:27]->1([c:28]1[cH:29][cH:30][cH:31][cH:32][cH:33]1)[c:34]1[cH:35][cH:36][cH:37][cH:38][cH:39]1", "smiles3D": "C([C:1]#[3N:2]->[Mn+:3]1(<-[4H-:4])(<-[5C-:5]#[O+:6])(<-[6C-:7]#[O+:8])<-[1N@@:9]([C:10]([C:11]([P:12]([c:13]2[c:14]([H:48])[c:15]([H:49])[c:16]([H:50])[c:17]([H:51])[c:18]2[H:52])[c:19]2[c:20]([H:53])[c:21]([H:54])[c:22]([H:55])[c:23]([H:56])[c:24]2[H:57])([H:46])[H:47])([H:44])[H:45])([H:43])[C:25]([H:58])([H:59])[C:26]([H:60])([H:61])[2P:27]->1([c:28]1[c:29]([H:62])[c:30]([H:63])[c:31]([H:64])[c:32]([H:65])[c:33]1[H:66])[c:34]1[c:35]([H:67])[c:36]([H:68])[c:37]([H:69])[c:38]([H:70])[c:39]1[H:71])([H:40])([H:41])[H:42]", "smiles3Dx": "C([C:1]#[3N:2]->[Mn+:3]1(<-[4H-:4])(<-[5C-:5]#[O+:6])(<-[6C-:7]#[O+:8])<-[1N@@:9]([C:10]([C:11]([P:12]([c:13]2[c:14]([H:48])[c:15]([H:49])[c:16]([H:50])[c:17]([H:51])[c:18]2[H:52])[c:19]2[c:20]([H:53])[c:21]([H:54])[c:22]([H:55])[c:23]([H:56])[c:24]2[H:57])([H:46])[H:47])([H:44])[H:45])([H:43])[C:25]([H:58])([H:59])[C:26]([H:60])([H:61])[2P:27]->1([c:28]1[c:29]([H:62])[c:30]([H:63])[c:31]([H:64])[c:32]([H:65])[c:33]1[H:66])[c:34]1[c:35]([H:67])[c:36]([H:68])[c:37]([H:69])[c:38]([H:70])[c:39]1[H:71])([H:40])([H:41])[H:42]", "dummies": []}
C     -3.5099    -1.6492    -2.6413
C     -2.8072    -0.9230    -1.5238
N     -1.9330    -0.5063    -0.7406
Mn     0.0000     0.0000     0.0000
H     -0.5379     1.5799     0.6321
C      2.0784     0.3827     0.7615
O      3.2091     0.6008     1.0864
C     -0.5063    -1.1133     1.8823
O     -0.8276    -1.7723     2.8778
N      0.7586     0.7661    -2.1462
C     -0.3851     1.1470    -3.0355
C     -0.3445     2.6728    -3.3597
P     -2.0148     3.5796    -3.1635
C     -1.9254     4.7114    -1.7273
C     -3.1066     5.3541    -1.3524
C     -3.2633     5.8562    -0.0653
C     -2.2421     5.7093     0.8746
C     -1.0232     5.1675     0.4660
C     -0.8406     4.7350    -0.8408
C     -3.4544     2.4977    -2.7730
C     -4.3515     2.1794    -3.8077
C     -5.5773     1.5741    -3.5143
C     -5.8750     1.1965    -2.2087
C     -5.0057     1.5254    -1.1711
C     -3.8193     2.2183    -1.4442
C      1.4948    -0.3273    -2.6304
C      0.7530    -1.6983    -2.6921
P      0.5649    -2.3036    -1.0598
C      2.1882    -2.9074    -0.5295
C      2.6365    -2.6737     0.7629
C      3.9787    -2.9057     1.0748
C      4.8006    -3.4889     0.1350
C      4.3358    -3.7912    -1.1251
C      3.0320    -3.4599    -1.4943
C     -0.6108    -3.6081    -1.0479
C     -0.5053    -4.6082    -2.0096
C     -1.1904    -5.7808    -1.8737
C     -2.0333    -5.9777    -0.7875
C     -2.2799    -4.9085     0.0709
C     -1.6118    -3.7336    -0.0708
H     -3.8019    -1.0841    -3.4735
H     -2.7972    -2.3942    -2.9966
H     -4.3542    -2.2906    -2.3418
H      1.3075     1.4906    -1.9008
H     -1.4126     0.9040    -2.6892
H     -0.2724     0.6496    -4.0091
H      0.4387     3.2102    -2.8192
H     -0.0216     2.8237    -4.3832
H     -3.9401     5.4048    -2.0342
H     -4.1961     6.3289     0.2253
H     -2.3967     5.9836     1.9059
H     -0.2122     5.0889     1.1697
H      0.1228     4.3592    -1.1162
H     -4.1382     2.4540    -4.8255
H     -6.2928     1.3817    -4.2975
H     -6.7926     0.6838    -1.9906
H     -5.2416     1.2041    -0.1631
H     -3.1919     2.5029    -0.6219
H      2.3863    -0.4760    -2.0161
H      1.8091    -0.0544    -3.6374
H     -0.2879    -1.5260    -3.1601
H      1.2527    -2.4212    -3.2620
H      2.0034    -2.2366     1.5015
H      4.3603    -2.6318     2.0364
H      5.8710    -3.7221     0.3953
H      4.9860    -4.2461    -1.8620
H      2.7625    -3.6438    -2.4948
H      0.1031    -4.4609    -2.9073
H     -1.0446    -6.6192    -2.5659
H     -2.4569    -6.9782    -0.5729
H     -3.0110    -5.0571     0.8583
H     -1.8748    -2.8984     0.5759
72
{"conf": 3, "E": 116.93, "rms": -1.0, "geom": "OH", "total_charge": 0, "CA_charge": 1, "smiles": "C[C:1]#[3N:2]->[Mn+:3]1(<-[4H-:4])(<-[5C-:5]#[O+:6])(<-[6C-:7]#[O+:8])<-[1N@H:9]([CH2:10][CH2:11][P:12]([c:13]2[cH:14][cH:15][cH:16][cH:17][cH:18]2)[c:19]2[cH:20][cH:21][cH:22][cH:23][cH:24]2)[CH2:25][CH2:26][2P:27]->1([c:28]1[cH:29][cH:30][cH:31][cH:32][cH:33]1)[c:34]1[cH:35][cH:36][cH:37][cH:38][cH:39]1", "smiles3D": "C([C:1]#[3N:2]->[Mn+:3]1(<-[4H-:4])(<-[5C-:5]#[O+:6])(<-[6C-:7]#[O+:8])<-[1N@@:9]([C:10]([C:11]([P:12]([c:13]2[c:14]([H:48])[c:15]([H:49])[c:16]([H:50])[c:17]([H:51])[c:18]2[H:52])[c:19]2[c:20]([H:53])[c:21]([H:54])[c:22]([H:55])[c:23]([H:56])[c:24]2[H:57])([H:46])[H:47])([H:44])[H:45])([H:43])[C:25]([H:58])([H:59])[C:26]([H:60])([H:61])[2P:27]->1([c:28]1[c:29]([H:62])[c:30]([H:63])[c:31]([H:64])[c:32]([H:65])[c:33]1[H:66])[c:34]1[c:35]([H:67])[c:36]([H:68])[c:37]([H:69])[c:38]([H:70])[c:39]1[H:71])([H:40])([H:41])[H:42]", "smiles3Dx": "C([C:1]#[3N:2]->[Mn+:3]1(<-[4H-:4])(<-[5C-:5]#[O+:6])(<-[6C-:7]#[O+:8])<-[1N@@:9]([C:10]([C:11]([P:12]([c:13]2[c:14]([H:48])[c:15]([H:49])[c:16]([H:50])[c:17]([H:51])[c:18]2[H:52])[c:19]2[c:20]([H:53])[c:21]([H:54])[c:22]([H:55])[c:23]([H:56])[c:24]2[H:57])([H:46])[H:47])([H:44])[H:45])([H:43])[C:25]([H:58])([H:59])[C:26]([H:60])([H:61])[2P:27]->1([c:28]1[c:29]([H:62])[c:30]([H:63])[c:31]([H:64])[c:32]([H:65])[c:33]1[H:66])[c:34]1[c:35]([H:67])[c:36]([H:68])[c:37]([H:69])[c:38]([H:70])[c:39]1[H:71])([H:40])([H:41])[H:42]", "dummies": []}
C     -0.9935    -2.0989     4.4070
C     -0.7094    -1.4840     3.1110
N     -0.4665    -0.9654     2.0241
Mn     0.0000     0.0000     0.0000
H     -1.1274    -1.2080    -0.8068
C      0.4473     0.9375    -2.0399
O      0.6839     1.4311    -3.1144
C     -1.7081     1.4930     0.3123
O     -2.6056     2.2806     0.4786
N      1.8929    -1.3022    -0.2038
C      1.5056    -2.6466    -0.3253
C      1.1282    -3.0019    -1.7710
P      0.5163    -4.7714    -1.8819
C      0.3275    -4.9931    -3.7104
C     -0.3282    -4.0149    -4.4768
C     -0.5322    -4.2106    -5.8459
C     -0.1002    -5.3908    -6.4566
C      0.5131    -6.3874    -5.6935
C      0.7147    -6.1979    -4.3233
C      2.1065    -5.6539    -1.5465
C      3.2462    -5.4311    -2.3357
C      4.4479    -6.0801    -2.0339
C      4.5178    -6.9539    -0.9460
C      3.3842    -7.1839    -0.1612
C      2.1816    -6.5358    -0.4605
C      2.7327    -1.0452     0.9190
C      3.2220     0.4271     1.0324
P      1.8050     1.5229     1.1217
C      1.5853     1.9576     2.8386
C      2.6656     2.4351     3.5992
C      2.4776     2.7925     4.9383
C      1.2123     2.6831     5.5216
C      0.1309     2.2277     4.7631
C      0.3143     1.8762     3.4225
C      2.2547     3.0284     0.2761
C      1.2760     3.7594    -0.4110
C      1.6169     4.9458    -1.0684
C      2.9347     5.4123    -1.0343
C      3.9117     4.6949    -0.3401
C      3.5739     3.5087     0.3197
H     -0.8450    -1.3485     5.2108
H     -0.3057    -2.9550     4.5674
H     -2.0432    -2.4584     4.4245
H      2.3414    -1.0362    -0.9573
H      2.3248    -3.3280     0.0036
H      0.6221    -2.8161     0.3264
H      0.3343    -2.3136    -2.1164
H      2.0083    -2.8618    -2.4324
H     -0.7051    -3.1127    -4.0165
H     -1.0378    -3.4523    -6.4317
H     -0.2639    -5.5417    -7.5154
H      0.8197    -7.3146    -6.1607
H      1.1636    -6.9941    -3.7434
H      3.2067    -4.7605    -3.1839
H      5.3243    -5.9068    -2.6446
H      5.4478    -7.4549    -0.7131
H      3.4379    -7.8633     0.6795
H      1.3103    -6.7186     0.1551
H      2.1777    -1.3037     1.8472
H      3.6345    -1.6980     0.8615
H      3.8484     0.5388     1.9404
H      3.8278     0.6768     0.1368
H      3.6493     2.5397     3.1640
H      3.3125     3.1575     5.5230
H      1.0684     2.9595     6.5581
H     -0.8518     2.1536     5.2114
H     -0.5376     1.5520     2.8441
H      0.2522     3.4137    -0.4397
H      0.8596     5.5043    -1.6018
H      3.1989     6.3293    -1.5462
H      4.9315     5.0575    -0.3120
H      4.3446     2.9739     0.8573
72
{"conf": 4, "E": 252.8, "rms": -1.0, "geom": "OH", "total_charge": 0, "CA_charge": 1, "smiles": "C[C:1]#[3N:2]->[Mn+:3]1(<-[4H-:4])(<-[5C-:5]#[O+:6])(<-[6C-:7]#[O+:8])<-[1N@H:9]([CH2:10][CH2:11][P:12]([c:13]2[cH:14][cH:15][cH:16][cH:17][cH:18]2)[c:19]2[cH:20][cH:21][cH:22][cH:23][cH:24]2)[CH2:25][CH2:26][2P:27]->1([c:28]1[cH:29][cH:30][cH:31][cH:32][cH:33]1)[c:34]1[cH:35][cH:36][cH:37][cH:38][cH:39]1", "smiles3D": "C([C:1]#[3N:2]->[Mn+:3]1(<-[4H-:4])(<-[5C-:5]#[O+:6])(<-[6C-:7]#[O+:8])<-[1N@@:9]([C:10]([C:11]([P:12]([c:13]2[c:14]([H:48])[c:15]([H:49])[c:16]([H:50])[c:17]([H:51])[c:18]2[H:52])[c:19]2[c:20]([H:53])[c:21]([H:54])[c:22]([H:55])[c:23]([H:56])[c:24]2[H:57])([H:46])[H:47])([H:44])[H:45])([H:43])[C:25]([H:58])([H:59])[C:26]([H:60])([H:61])[2P:27]->1([c:28]1[c:29]([H:62])[c:30]([H:63])[c:31]([H:64])[c:32]([H:65])[c:33]1[H:66])[c:34]1[c:35]([H:67])[c:36]([H:68])[c:37]([H:69])[c:38]([H:70])[c:39]1[H:71])([H:40])([H:41])[H:42]", "smiles3Dx": "C([C:1]#[3N:2]->[Mn+:3]1(<-[4H-:4])(<-[5C-:5]#[O+:6])(<-[6C-:7]#[O+:8])<-[1N@@:9]([C:10]([C:11]([P:12]([c:13]2[c:14]([H:48])[c:15]([H:49])[c:16]([H:50])[c:17]([H:51])[c:18]2[H:52])[c:19]2[c:20]([H:53])[c:21]([H:54])[c:22]([H:55])[c:23]([H:56])[c:24]2[H:57])([H:46])[H:47])([H:44])[H:45])([H:43])[C:25]([H:58])([H:59])[C:26]([H:60])([H:61])[2P:27]->1([c:28]1[c:29]([H:62])[c:30]([H:63])[c:31]([H:64])[c:32]([H:65])[c:33]1[H:66])[c:34]1[c:35]([H:67])[c:36]([H:68])[c:37]([H:69])[c:38]([H:70])[c:39]1[H:71])([H:40])([H:41])[H:42]", "dummies": []}
C     -0.6702    -1.8827    -4.5221
C     -0.3820    -1.5000    -3.1884
N     -0.3821    -1.0877    -2.0471
Mn     0.0000     0.0000     0.0000
H     -1.8472    -0.1034     0.2095
C      0.2240     1.2687     1.9990
O      0.3456     1.9775     2.9711
C      0.7400    -2.1189     0.7507
O      1.2972    -3.1984     0.9657
N      0.0716     1.8986    -1.3931
C     -1.1841     2.5707    -1.4056
C     -1.4845     3.4753    -0.2257
P     -0.0183     4.5777     0.2789
C     -0.4772     5.3078     1.9184
C     -1.4391     6.2981     2.0763
C     -1.8609     6.6655     3.3803
C     -1.4276     5.8931     4.4773
C     -0.4655     4.9287     4.3288
C      0.0813     4.6937     3.0397
C      0.1353     5.9369    -0.9756
C     -0.9104     6.8294    -1.2722
C     -0.6520     7.9740    -2.0181
C      0.5645     8.0531    -2.7476
C      1.5129     7.0566    -2.6282
C      1.3546     6.0387    -1.6707
C      0.7669     1.7028    -2.5711
C      2.0999     0.8545    -2.5025
P      2.4168     0.4687    -0.7510
C      3.2257     1.9051    -0.0092
C      3.7639     2.9545    -0.8471
C      4.3447     4.0246    -0.2045
C      4.1941     4.2281     1.1760
C      3.6235     3.2408     1.9519
C      3.2282     2.0413     1.3641
C      3.5656    -0.8838    -0.5464
C      4.3912    -1.3220    -1.6097
C      5.5914    -2.0081    -1.2839
C      5.8367    -2.3924     0.0421
C      4.9188    -2.1637     1.0470
C      3.7989    -1.3590     0.7489
H     -1.6144    -1.2632    -4.7039
H     -0.7871    -3.0207    -4.5284
H      0.1993    -1.4746    -4.9912
H      0.5397     2.5035    -0.9330
H     -1.3380     3.1313    -2.4029
H     -1.9087     1.6967    -1.4200
H     -1.7464     2.8959     0.6970
H     -2.3807     4.1503    -0.4246
H     -1.8837     6.8301     1.2443
H     -2.5619     7.4643     3.5116
H     -1.8389     6.1077     5.4737
H     -0.0976     4.3210     5.1631
H      0.9256     4.0638     2.9309
H     -1.9170     6.6741    -0.8832
H     -1.3600     8.7870    -2.0592
H      0.7214     8.8990    -3.3980
H      2.3992     7.0733    -3.2550
H      2.1548     5.3555    -1.4851
H      0.0899     1.1968    -3.3046
H      1.0181     2.7229    -3.0589
H      1.9138    -0.1067    -2.9607
H      2.9607     1.3219    -2.9591
H      3.7034     2.9487    -1.9027
H      4.9634     4.7081    -0.7971
H      4.5993     5.1122     1.6313
H      3.4924     3.3821     3.0228
H      2.8143     1.2434     1.9995
H      4.2041    -1.0680    -2.6134
H      6.3090    -2.2153    -2.0839
H      6.7890    -2.9032     0.2931
H      5.0439    -2.5708     2.0557
H      3.1818    -1.0173     1.5805
72
{"conf": 5, "E": 129.49, "rms": -1.0, "geom": "OH", "total_charge": 0, "CA_charge": 1, "smiles": "C[C:1]#[3N:2]->[Mn+:3]1(<-[4H-:4])(<-[5C-:5]#[O+:6])(<-[6C-:7]#[O+:8])<-[1N@H:9]([CH2:10][CH2:11][P:12]([c:13]2[cH:14][cH:15][cH:16][cH:17][cH:18]2)[c:19]2[cH:20][cH:21][cH:22][cH:23][cH:24]2)[CH2:25][CH2:26][2P:27]->1([c:28]1[cH:29][cH:30][cH:31][cH:32][cH:33]1)[c:34]1[cH:35][cH:36][cH:37][cH:38][cH:39]1", "smiles3D": "C([C:1]#[3N:2]->[Mn+:3]1(<-[4H-:4])(<-[5C-:5]#[O+:6])(<-[6C-:7]#[O+:8])<-[1N@@:9]([C:10]([C:11]([P:12]([c:13]2[c:14]([H:48])[c:15]([H:49])[c:16]([H:50])[c:17]([H:51])[c:18]2[H:52])[c:19]2[c:20]([H:53])[c:21]([H:54])[c:22]([H:55])[c:23]([H:56])[c:24]2[H:57])([H:46])[H:47])([H:44])[H:45])([H:43])[C:25]([H:58])([H:59])[C:26]([H:60])([H:61])[2P:27]->1([c:28]1[c:29]([H:62])[c:30]([H:63])[c:31]([H:64])[c:32]([H:65])[c:33]1[H:66])[c:34]1[c:35]([H:67])[c:36]([H:68])[c:37]([H:69])[c:38]([H:70])[c:39]1[H:71])([H:40])([H:41])[H:42]", "smiles3Dx": "C([C:1]#[3N:2]->[Mn+:3]1(<-[4H-:4])(<-[5C-:5]#[O+:6])(<-[6C-:7]#[O+:8])<-[1N@@:9]([C:10]([C:11]([P:12]([c:13]2[c:14]([H:48])[c:15]([H:49])[c:16]([H:50])[c:17]([H:51])[c:18]2[H:52])[c:19]2[c:20]([H:53])[c:21]([H:54])[c:22]([H:55])[c:23]([H:56])[c:24]2[H:57])([H:46])[H:47])([H:44])[H:45])([H:43])[C:25]([H:58])([H:59])[C:26]([H:60])([H:61])[2P:27]->1([c:28]1[c:29]([H:62])[c:30]([H:63])[c:31]([H:64])[c:32]([H:65])[c:33]1[H:66])[c:34]1[c:35]([H:67])[c:36]([H:68])[c:37]([H:69])[c:38]([H:70])[c:39]1[H:71])([H:40])([H:41])[H:42]", "dummies": []}
C      3.7919    -2.2127    -2.3475
C      2.6738    -1.5801    -1.6496
N      1.7372    -1.0391    -1.0676
Mn     0.0000     0.0000     0.0000
H     -0.2531    -1.4918     1.0358
C     -1.7134     1.0276     1.1165
O     -2.6169     1.5632     1.7093
C      1.4801     0.8690     1.5133
O      2.2601     1.3289     2.3094
N     -1.4533    -0.6207    -1.7034
C     -1.5598    -2.0249    -1.8046
C     -2.2834    -2.7282    -0.6356
P     -3.6847    -1.7359     0.1223
C     -3.9913    -2.7880     1.6039
C     -3.7583    -2.2586     2.8800
C     -3.9595    -3.0490     4.0161
C     -4.3902    -4.3728     3.8815
C     -4.6191    -4.9072     2.6100
C     -4.4179    -4.1190     1.4723
C     -5.2125    -2.1217    -0.8512
C     -6.4540    -1.7432    -0.3180
C     -7.6350    -1.9902    -1.0250
C     -7.5839    -2.6170    -2.2719
C     -6.3520    -2.9891    -2.8155
C     -5.1687    -2.7417    -2.1111
C     -0.9976    -0.0322    -2.9284
C     -0.8952     1.5181    -2.9023
P      0.2870     2.0023    -1.6476
C     -0.1950     3.6532    -1.1481
C     -1.4728     3.8713    -0.6088
C     -1.8751     5.1574    -0.2362
C     -1.0143     6.2416    -0.4218
C      0.2476     6.0408    -0.9858
C      0.6563     4.7554    -1.3568
C      1.9256     2.0720    -2.3707
C      3.0107     2.4284    -1.5528
C      4.3140     2.4144    -2.0563
C      4.5503     2.0178    -3.3735
C      3.4847     1.6211    -4.1843
C      2.1771     1.6352    -3.6870
H      4.1790    -3.0549    -1.7386
H      3.4453    -2.5935    -3.3299
H      4.5982    -1.4664    -2.5046
H     -2.2692    -0.2616    -1.5229
H     -2.0953    -2.2881    -2.7443
H     -0.5318    -2.4433    -1.8716
H     -2.6636    -3.7140    -0.9753
H     -1.5538    -2.9618     0.1607
H     -3.4177    -1.2372     2.9942
H     -3.7788    -2.6370     5.0005
H     -4.5483    -4.9833     4.7609
H     -4.9513    -5.9322     2.5062
H     -4.5919    -4.5471     0.4937
H     -6.5060    -1.2541     0.6468
H     -8.5886    -1.6958    -0.6054
H     -8.4989    -2.8018    -2.8212
H     -6.3132    -3.4683    -3.7856
H     -4.2352    -3.0370    -2.5601
H     -1.6973    -0.3092    -3.7521
H      0.0059    -0.4474    -3.1746
H     -1.8905     1.9380    -2.6500
H     -0.5911     1.9033    -3.8942
H     -2.1746     3.0584    -0.5071
H     -2.8614     5.3153     0.1811
H     -1.3298     7.2380    -0.1398
H      0.9066     6.8846    -1.1452
H      1.6240     4.6476    -1.8212
H      2.8473     2.7182    -0.5225
H      5.1418     2.7019    -1.4212
H      5.5617     2.0017    -3.7600
H      3.6729     1.2900    -5.1975
H      1.3987     1.2710    -4.3361
72
{"conf": 6, "E": 127.86, "rms": -1.0, "geom": "OH", "total_charge": 0, "CA_charge": 1, "smiles": "C[C:1]#[3N:2]->[Mn+:3]1(<-[4H-:4])(<-[5C-:5]#[O+:6])(<-[6C-:7]#[O+:8])<-[1N@H:9]([CH2:10][CH2:11][P:12]([c:13]2[cH:14][cH:15][cH:16][cH:17][cH:18]2)[c:19]2[cH:20][cH:21][cH:22][cH:23][cH:24]2)[CH2:25][CH2:26][2P:27]->1([c:28]1[cH:29][cH:30][cH:31][cH:32][cH:33]1)[c:34]1[cH:35][cH:36][cH:37][cH:38][cH:39]1", "smiles3D": "C([C:1]#[3N:2]->[Mn+:3]1(<-[4H-:4])(<-[5C-:5]#[O+:6])(<-[6C-:7]#[O+:8])<-[1N@@:9]([C:10]([C:11]([P:12]([c:13]2[c:14]([H:48])[c:15]([H:49])[c:16]([H:50])[c:17]([H:51])[c:18]2[H:52])[c:19]2[c:20]([H:53])[c:21]([H:54])[c:22]([H:55])[c:23]([H:56])[c:24]2[H:57])([H:46])[H:47])([H:44])[H:45])([H:43])[C:25]([H:58])([H:59])[C:26]([H:60])([H:61])[2P:27]->1([c:28]1[c:29]([H:62])[c:30]([H:63])[c:31]([H:64])[c:32]([H:65])[c:33]1[H:66])[c:34]1[c:35]([H:67])[c:36]([H:68])[c:37]([H:69])[c:38]([H:70])[c:39]1[H:71])([H:40])([H:41])[H:42]", "smiles3Dx": "C([C:1]#[3N:2]->[Mn+:3]1(<-[4H-:4])(<-[5C-:5]#[O+:6])(<-[6C-:7]#[O+:8])<-[1N@@:9]([C:10]([C:11]([P:12]([c:13]2[c:14]([H:48])[c:15]([H:49])[c:16]([H:50])[c:17]([H:51])[c:18]2[H:52])[c:19]2[c:20]([H:53])[c:21]([H:54])[c:22]([H:55])[c:23]([H:56])[c:24]2[H:57])([H:46])[H:47])([H:44])[H:45])([H:43])[C:25]([H:58])([H:59])[C:26]([H:60])([H:61])[2P:27]->1([c:28]1[c:29]([H:62])[c:30]([H:63])[c:31]([H:64])[c:32]([H:65])[c:33]1[H:66])[c:34]1[c:35]([H:67])[c:36]([H:68])[c:37]([H:69])[c:38]([H:70])[c:39]1[H:71])([H:40])([H:41])[H:42]", "dummies": []}
C     -1.1173     4.7405    -1.0581
C     -0.7726     3.3558    -0.7396
N     -0.4939     2.1871    -0.4766
Mn     0.0000     0.0000     0.0000
H     -0.4191     0.2976     1.7681
C      0.4319    -2.1983     0.4744
O      0.6633    -3.3549     0.7234
C     -2.1642    -0.5614    -0.4943
O     -3.3072    -0.8547    -0.7477
N      2.2536     0.4890     0.2760
C      2.3082     1.7012     0.9753
C      3.7064     2.1116     1.4579
P      3.6699     3.8778     2.0838
C      5.4496     4.3442     2.2671
C      6.4012     4.0788     1.2653
C      7.7236     4.5135     1.4180
C      8.1046     5.2171     2.5650
C      7.1657     5.4786     3.5678
C      5.8425     5.0444     3.4197
C      3.1715     4.8772     0.6024
C      3.6099     4.5607    -0.6978
C      3.2241     5.3538    -1.7836
C      2.3888     6.4535    -1.5856
C      1.9477     6.7722    -0.2988
C      2.3389     5.9859     0.7904
C      2.9607     0.5094    -0.9856
C      2.5642    -0.5984    -1.9948
P      0.8441    -0.3836    -2.4295
C      0.7059     1.0075    -3.5472
C      1.7858     1.4214    -4.3528
C      1.6542     2.5461    -5.1756
C      0.4488     3.2534    -5.2143
C     -0.6369     2.8251    -4.4501
C     -0.5081     1.7050    -3.6203
C      0.2888    -1.8262    -3.3218
C      1.2022    -2.7695    -3.8178
C      0.7439    -3.8752    -4.5385
C     -0.6248    -4.0382    -4.7811
C     -1.5345    -3.0938    -4.3050
C     -1.0785    -1.9868    -3.5856
H     -0.2342     5.2436    -1.4987
H     -1.4075     5.2676    -0.1286
H     -1.9560     4.7672    -1.7804
H      2.6155    -0.1735     0.8054
H      1.6392     1.6143     1.8633
H      1.9111     2.5071     0.3228
H      4.4515     2.0310     0.6528
H      4.0160     1.4399     2.2770
H      6.1399     3.5470     0.3608
H      8.4506     4.3091     0.6417
H      9.1317     5.5518     2.6834
H      7.4645     6.0221     4.4559
H      5.1205     5.2601     4.1994
H      4.2368     3.7024    -0.8874
H      3.5598     5.1037    -2.7804
H      2.0860     7.0584    -2.4300
H      1.2984     7.6253    -0.1515
H      1.9937     6.2420     1.7817
H      4.0478     0.3990    -0.7835
H      2.8121     1.4932    -1.4832
H      2.6925    -1.5859    -1.5101
H      3.2128    -0.5586    -2.8917
H      2.7252     0.8968    -4.3701
H      2.4824     2.8763    -5.7899
H      0.3527     4.1262    -5.8489
H     -1.5765     3.3634    -4.4937
H     -1.3573     1.3852    -3.0322
H      2.2655    -2.6527    -3.6668
H      1.4505    -4.6023    -4.9122
H     -0.9735    -4.8909    -5.3463
H     -2.5893    -3.2131    -4.5075
H     -1.7902    -1.2512    -3.2431
72
{"conf": 7, "E": 125.77, "rms": -1.0, "geom": "OH", "total_charge": 0, "CA_charge": 1, "smiles": "C[C:1]#[3N:2]->[Mn+:3]1(<-[4H-:4])(<-[5C-:5]#[O+:6])(<-[6C-:7]#[O+:8])<-[1N@H:9]([CH2:10][CH2:11][P:12]([c:13]2[cH:14][cH:15][cH:16][cH:17][cH:18]2)[c:19]2[cH:20][cH:21][cH:22][cH:23][cH:24]2)[CH2:25][CH2:26][2P:27]->1([c:28]1[cH:29][cH:30][cH:31][cH:32][cH:33]1)[c:34]1[cH:35][cH:36][cH:37][cH:38][cH:39]1", "smiles3D": "C([C:1]#[3N:2]->[Mn+:3]1(<-[4H-:4])(<-[5C-:5]#[O+:6])(<-[6C-:7]#[O+:8])<-[1N@@:9]([C:10]([C:11]([P:12]([c:13]2[c:14]([H:48])[c:15]([H:49])[c:16]([H:50])[c:17]([H:51])[c:18]2[H:52])[c:19]2[c:20]([H:53])[c:21]([H:54])[c:22]([H:55])[c:23]([H:56])[c:24]2[H:57])([H:46])[H:47])([H:44])[H:45])([H:43])[C:25]([H:58])([H:59])[C:26]([H:60])([H:61])[2P:27]->1([c:28]1[c:29]([H:62])[c:30]([H:63])[c:31]([H:64])[c:32]([H:65])[c:33]1[H:66])[c:34]1[c:35]([H:67])[c:36]([H:68])[c:37]([H:69])[c:38]([H:70])[c:39]1[H:71])([H:40])([H:41])[H:42]", "smiles3Dx": "C([C:1]#[3N:2]->[Mn+:3]1(<-[4H-:4])(<-[5C-:5]#[O+:6])(<-[6C-:7]#[O+:8])<-[1N@@:9]([C:10]([C:11]([P:12]([c:13]2[c:14]([H:48])[c:15]([H:49])[c:16]([H:50])[c:17]([H:51])[c:18]2[H:52])[c:19]2[c:20]([H:53])[c:21]([H:54])[c:22]([H:55])[c:23]([H:56])[c:24]2[H:57])([H:46])[H:47])([H:44])[H:45])([H:43])[C:25]([H:58])([H:59])[C:26]([H:60])([H:61])[2P:27]->1([c:28]1[c:29]([H:62])[c:30]([H:63])[c:31]([H:64])[c:32]([H:65])[c:33]1[H:66])[c:34]1[c:35]([H:67])[c:36]([H:68])[c:37]([H:69])[c:38]([H:70])[c:39]1[H:71])([H:40])([H:41])[H:42]", "dummies": []}
C      2.0012    -4.5343    -0.4869
C      1.4122    -3.2091    -0.3050
N      0.9133    -2.0929    -0.1809
Mn     0.0000     0.0000     0.0000
H      1.4419     0.5414     1.0021
C     -0.8677     2.1147     0.1263
O     -1.3255     3.2279     0.1938
C      1.0370     0.5731    -1.9576
O      1.5835     0.8760    -2.9890
N     -1.2709    -0.5989     1.8520
C     -0.4311    -1.3585     2.6851
C     -1.0184    -1.7456     4.0638
P     -2.1641    -3.2440     4.0074
C     -1.1117    -4.5053     3.1652
C     -1.6156    -5.1695     2.0388
C     -0.8477    -6.1417     1.3932
C      0.4253    -6.4582     1.8751
C      0.9395    -5.7904     2.9902
C      0.1739    -4.8136     3.6362
C     -2.1372    -3.8354     5.7595
C     -2.2423    -2.9167     6.8179
C     -2.2764    -3.3677     8.1414
C     -2.2264    -4.7370     8.4161
C     -2.1502    -5.6583     7.3681
C     -2.1242    -5.2116     6.0431
C     -2.4806    -1.2661     1.4610
C     -3.2172    -0.6428     0.2558
P     -2.1676    -0.8019    -1.1834
C     -2.8457     0.1752    -2.5139
C     -2.1360     0.2751    -3.7210
C     -2.6558     1.0195    -4.7868
C     -3.8837     1.6710    -4.6500
C     -4.5941     1.5770    -3.4508
C     -4.0842     0.8256    -2.3865
C     -2.1794    -2.5103    -1.7127
C     -1.0952    -3.0019    -2.4576
C     -1.0312    -4.3561    -2.8029
C     -2.0576    -5.2245    -2.4242
C     -3.1616    -4.7357    -1.7208
C     -3.2286    -3.3841    -1.3695
H      2.6104    -4.5425    -1.4194
H      1.1897    -5.2806    -0.5967
H      2.6372    -4.7887     0.3862
H     -1.4967     0.1805     2.2836
H      0.4817    -0.7537     2.8664
H     -0.1234    -2.2765     2.1525
H     -1.5733    -0.8789     4.4755
H     -0.1819    -1.9718     4.7579
H     -2.6029    -4.9316     1.6579
H     -1.2365    -6.6493     0.5189
H      1.0174    -7.2163     1.3791
H      1.9297    -6.0371     3.3562
H      0.5792    -4.3096     4.5044
H     -2.3043    -1.8541     6.6235
H     -2.3496    -2.6586     8.9584
H     -2.2619    -5.0832     9.4427
H     -2.1207    -6.7183     7.5839
H     -2.0965    -5.9416     5.2432
H     -3.1851    -1.2564     2.3220
H     -2.2525    -2.3258     1.2121
H     -3.3933     0.4327     0.4625
H     -4.1902    -1.1446     0.0937
H     -1.1843    -0.2240    -3.8384
H     -2.1140     1.0890    -5.7217
H     -4.2939     2.2397    -5.4754
H     -5.5497     2.0744    -3.3496
H     -4.6714     0.7587    -1.4848
H     -0.2877    -2.3376    -2.7516
H     -0.1805    -4.7341    -3.3560
H     -2.0002    -6.2754    -2.6794
H     -3.9588    -5.4107    -1.4294
H     -4.0953    -3.0500    -0.8267
72
{"conf": 8, "E": 395.35, "rms": -1.0, "geom": "OH", "total_charge": 0, "CA_charge": 1, "smiles": "C[C:1]#[3N:2]->[Mn+:3]1(<-[4H-:4])(<-[5C-:5]#[O+:6])(<-[6C-:7]#[O+:8])<-[1N@H:9]([CH2:10][CH2:11][P:12]([c:13]2[cH:14][cH:15][cH:16][cH:17][cH:18]2)[c:19]2[cH:20][cH:21][cH:22][cH:23][cH:24]2)[CH2:25][CH2:26][2P:27]->1([c:28]1[cH:29][cH:30][cH:31][cH:32][cH:33]1)[c:34]1[cH:35][cH:36][cH:37][cH:38][cH:39]1", "smiles3D": "C([C:1]#[3N:2]->[Mn+:3]1(<-[4H-:4])(<-[5C-:5]#[O+:6])(<-[6C-:7]#[O+:8])<-[1N@@:9]([C:10]([C:11]([P:12]([c:13]2[c:14]([H:48])[c:15]([H:49])[c:16]([H:50])[c:17]([H:51])[c:18]2[H:52])[c:19]2[c:20]([H:53])[c:21]([H:54])[c:22]([H:55])[c:23]([H:56])[c:24]2[H:57])([H:46])[H:47])([H:44])[H:45])([H:43])[C:25]([H:58])([H:59])[C:26]([H:60])([H:61])[2P:27]->1([c:28]1[c:29]([H:62])[c:30]([H:63])[c:31]([H:64])[c:32]([H:65])[c:33]1[H:66])[c:34]1[c:35]([H:67])[c:36]([H:68])[c:37]([H:69])[c:38]([H:70])[c:39]1[H:71])([H:40])([H:41])[H:42]", "smiles3Dx": "C([C:1]#[3N:2]->[Mn+:3]1(<-[4H-:4])(<-[5C-:5]#[O+:6])(<-[6C-:7]#[O+:8])<-[1N@@:9]([C:10]([C:11]([P:12]([c:13]2[c:14]([H:48])[c:15]([H:49])[c:16]([H:50])[c:17]([H:51])[c:18]2[H:52])[c:19]2[c:20]([H:53])[c:21]([H:54])[c:22]([H:55])[c:23]([H:56])[c:24]2[H:57])([H:46])[H:47])([H:44])[H:45])([H:43])[C:25]([H:58])([H:59])[C:26]([H:60])([H:61])[2P:27]->1([c:28]1[c:29]([H:62])[c:30]([H:63])[c:31]([H:64])[c:32]([H:65])[c:33]1[H:66])[c:34]1[c:35]([H:67])[c:36]([H:68])[c:37]([H:69])[c:38]([H:70])[c:39]1[H:71])([H:40])([H:41])[H:42]", "dummies": []}
C     -1.3119    -4.3711     0.1745
C     -1.3937    -3.0960     0.6646
N     -1.2243    -1.9154     0.5939
Mn     0.0000     0.0000     0.0000
H      0.1827    -0.8732    -1.6864
C      1.6471     1.7863    -0.5905
O      2.5178     2.6191    -0.7878
C     -2.0158     1.2851    -0.1135
O     -2.9956     1.9778     0.0677
N      1.9446    -1.1698     0.9961
C      1.9083    -2.5134     1.1887
C      3.0657    -3.0313     1.9377
P      3.1330    -4.8949     2.2351
C      2.0516    -5.5764     3.4769
C      1.3718    -6.7419     3.1311
C      0.2549    -7.1158     3.8712
C     -0.1914    -6.2912     4.9275
C      0.6000    -5.2083     5.3756
C      1.7490    -4.8636     4.6609
C      4.3715    -5.8471     1.4025
C      5.6492    -5.8555     1.9665
C      6.7625    -6.0727     1.1630
C      6.5789    -6.2260    -0.2264
C      5.2781    -6.3581    -0.7712
C      4.1678    -6.1467     0.0486
C      2.3976    -0.3566     2.0856
C      1.1979    -0.2574     3.1477
P      0.0460     0.8047     2.4651
C     -1.5581     0.5830     3.1999
C     -2.4158     1.6468     3.4095
C     -3.4804     1.6047     4.2894
C     -3.8197     0.3789     4.9423
C     -3.0354    -0.7897     4.6254
C     -1.9422    -0.6982     3.7673
C      0.5794     2.4743     2.6025
C      0.1221     3.4495     1.7383
C      0.1793     4.7748     2.0992
C      0.9268     5.1421     3.2945
C      1.6982     4.1425     3.9111
C      1.5702     2.8211     3.5807
H     -2.3065    -4.5106    -0.4077
H     -0.4698    -4.1163    -0.5430
H     -0.9589    -4.8273     1.0957
H      2.6011    -1.1021     0.3573
H      0.9865    -2.6151     1.6907
H      1.8061    -3.0035     0.1447
H      3.0806    -2.6388     2.9366
H      4.0241    -2.6962     1.3588
H      1.7182    -7.3400     2.2721
H     -0.2761    -8.0239     3.5886
H     -1.1267    -6.5075     5.4087
H      0.3186    -4.6459     6.2759
H      2.2969    -3.9569     4.9445
H      5.7845    -5.6227     3.0158
H      7.7636    -6.1006     1.6226
H      7.4302    -6.1938    -0.8754
H      5.1275    -6.5844    -1.8348
H      3.1582    -6.1399    -0.4000
H      3.3679    -0.6327     2.4890
H      2.5358     0.6013     1.5432
H      1.6874     0.0944     4.0708
H      0.7692    -1.2190     3.2817
H     -2.2317     2.6163     2.8769
H     -4.1344     2.5084     4.4658
H     -4.5011     0.3513     5.6927
H     -3.3703    -1.7815     5.0467
H     -1.3682    -1.5926     3.5859
H     -0.4210     3.1798     0.8156
H     -0.2859     5.5634     1.5099
H      0.8734     6.1233     3.6533
H      2.4524     4.4594     4.6739
H      2.2139     2.0896     4.0969
72
{"conf": 9, "E": 238.43, "rms": -1.0, "geom": "OH", "total_charge": 0, "CA_charge": 1, "smiles": "C[C:1]#[3N:2]->[Mn+:3]1(<-[4H-:4])(<-[5C-:5]#[O+:6])(<-[6C-:7]#[O+:8])<-[1N@H:9]([CH2:10][CH2:11][P:12]([c:13]2[cH:14][cH:15][cH:16][cH:17][cH:18]2)[c:19]2[cH:20][cH:21][cH:22][cH:23][cH:24]2)[CH2:25][CH2:26][2P:27]->1([c:28]1[cH:29][cH:30][cH:31][cH:32][cH:33]1)[c:34]1[cH:35][cH:36][cH:37][cH:38][cH:39]1", "smiles3D": "C([C:1]#[3N:2]->[Mn+:3]1(<-[4H-:4])(<-[5C-:5]#[O+:6])(<-[6C-:7]#[O+:8])<-[1N@@:9]([C:10]([C:11]([P:12]([c:13]2[c:14]([H:48])[c:15]([H:49])[c:16]([H:50])[c:17]([H:51])[c:18]2[H:52])[c:19]2[c:20]([H:53])[c:21]([H:54])[c:22]([H:55])[c:23]([H:56])[c:24]2[H:57])([H:46])[H:47])([H:44])[H:45])([H:43])[C:25]([H:58])([H:59])[C:26]([H:60])([H:61])[2P:27]->1([c:28]1[c:29]([H:62])[c:30]([H:63])[c:31]([H:64])[c:32]([H:65])[c:33]1[H:66])[c:34]1[c:35]([H:67])[c:36]([H:68])[c:37]([H:69])[c:38]([H:70])[c:39]1[H:71])([H:40])([H:41])[H:42]", "smiles3Dx": "C([C:1]#[3N:2]->[Mn+:3]1(<-[4H-:4])(<-[5C-:5]#[O+:6])(<-[6C-:7]#[O+:8])<-[1N@@:9]([C:10]([C:11]([P:12]([c:13]2[c:14]([H:48])[c:15]([H:49])[c:16]([H:50])[c:17]([H:51])[c:18]2[H:52])[c:19]2[c:20]([H:53])[c:21]([H:54])[c:22]([H:55])[c:23]([H:56])[c:24]2[H:57])([H:46])[H:47])([H:44])[H:45])([H:43])[C:25]([H:58])([H:59])[C:26]([H:60])([H:61])[2P:27]->1([c:28]1[c:29]([H:62])[c:30]([H:63])[c:31]([H:64])[c:32]([H:65])[c:33]1[H:66])[c:34]1[c:35]([H:67])[c:36]([H:68])[c:37]([H:69])[c:38]([H:70])[c:39]1[H:71])([H:40])([H:41])[H:42]", "dummies": []}
C     -4.0113    -2.5070    -0.0809
C     -3.0985    -1.4100     0.1135
N     -2.0906    -0.6733     0.1700
Mn     0.0000     0.0000     0.0000
H     -0.1987    -0.2453    -1.8607
C      2.1085     0.4901    -0.5027
O      3.2797     0.7089    -0.6991
C     -0.5294     2.1847    -0.0752
O     -0.8095     3.3282    -0.0989
N      0.5980    -2.1551     0.6406
C     -0.4424    -2.8247     1.4703
C      0.0525    -3.8432     2.5672
P      0.3979    -5.4829     1.7642
C     -1.1373    -6.4741     2.0372
C     -1.1237    -7.8072     1.6692
C     -2.2400    -8.6170     1.9043
C     -3.3818    -8.0748     2.4938
C     -3.4429    -6.7215     2.7793
C     -2.3328    -5.9068     2.5177
C      1.7125    -6.2542     2.8307
C      2.9494    -6.4850     2.2218
C      4.0946    -6.6536     3.0093
C      3.9937    -6.6190     4.3919
C      2.7399    -6.5874     5.0054
C      1.5880    -6.3786     4.2194
C      1.8427    -1.9452     1.2843
C      1.8972    -0.9161     2.4986
P      0.4595     0.2241     2.5031
C      0.9122     1.9091     2.8561
C     -0.1441     2.7824     3.2166
C      0.1873     4.1253     3.4905
C      1.4849     4.5645     3.4004
C      2.4962     3.6915     3.0042
C      2.1742     2.3682     2.6565
C     -0.8213    -0.2833     3.6203
C     -0.5475    -1.1519     4.6522
C     -1.5814    -1.6250     5.4603
C     -2.8882    -1.2474     5.2103
C     -3.1902    -0.4396     4.1224
C     -2.1690     0.0234     3.2715
H     -4.4575    -3.0399     0.7305
H     -3.4120    -3.2842    -0.5290
H     -4.7890    -2.3694    -0.7750
H      0.6904    -2.6250    -0.1768
H     -1.1574    -3.3943     0.7752
H     -1.0753    -2.0849     1.9423
H     -0.7205    -3.9236     3.3399
H      0.9406    -3.5053     3.1690
H     -0.2674    -8.2090     1.1664
H     -2.2065    -9.6450     1.6215
H     -4.2420    -8.7114     2.6802
H     -4.3343    -6.2746     3.2029
H     -2.4430    -4.8563     2.6961
H      3.0375    -6.4840     1.1530
H      5.0586    -6.7240     2.5418
H      4.8963    -6.6699     5.0036
H      2.6674    -6.5956     6.0781
H      0.6245    -6.3253     4.6984
H      2.6088    -1.6475     0.5329
H      2.2007    -2.9209     1.6206
H      1.8643    -1.4300     3.4093
H      2.7730    -0.3076     2.3696
H     -1.1486     2.4919     3.1827
H     -0.6124     4.8001     3.7456
H      1.7329     5.5794     3.6882
H      3.4994     4.0560     2.8816
H      2.9445     1.7804     2.1644
H      0.4600    -1.3739     4.9428
H     -1.3512    -2.2357     6.3106
H     -3.6893    -1.6230     5.8484
H     -4.1933    -0.1670     3.9364
H     -2.4256     0.6962     2.4765
72
{"conf": 10, "E": 129.54, "rms": -1.0, "geom": "OH", "total_charge": 0, "CA_charge": 1, "smiles": "C[C:1]#[3N:2]->[Mn+:3]1(<-[4H-:4])(<-[5C-:5]#[O+:6])(<-[6C-:7]#[O+:8])<-[1N@H:9]([CH2:10][CH2:11][P:12]([c:13]2[cH:14][cH:15][cH:16][cH:17][cH:18]2)[c:19]2[cH:20][cH:21][cH:22][cH:23][cH:24]2)[CH2:25][CH2:26][2P:27]->1([c:28]1[cH:29][cH:30][cH:31][cH:32][cH:33]1)[c:34]1[cH:35][cH:36][cH:37][cH:38][cH:39]1", "smiles3D": "C([C:1]#[3N:2]->[Mn+:3]1(<-[4H-:4])(<-[5C-:5]#[O+:6])(<-[6C-:7]#[O+:8])<-[1N@@:9]([C:10]([C:11]([P:12]([c:13]2[c:14]([H:48])[c:15]([H:49])[c:16]([H:50])[c:17]([H:51])[c:18]2[H:52])[c:19]2[c:20]([H:53])[c:21]([H:54])[c:22]([H:55])[c:23]([H:56])[c:24]2[H:57])([H:46])[H:47])([H:44])[H:45])([H:43])[C:25]([H:58])([H:59])[C:26]([H:60])([H:61])[2P:27]->1([c:28]1[c:29]([H:62])[c:30]([H:63])[c:31]([H:64])[c:32]([H:65])[c:33]1[H:66])[c:34]1[c:35]([H:67])[c:36]([H:68])[c:37]([H:69])[c:38]([H:70])[c:39]1[H:71])([H:40])([H:41])[H:42]", "smiles3Dx": "C([C:1]#[3N:2]->[Mn+:3]1(<-[4H-:4])(<-[5C-:5]#[O+:6])(<-[6C-:7]#[O+:8])<-[1N@@:9]([C:10]([C:11]([P:12]([c:13]2[c:14]([H:48])[c:15]([H:49])[c:16]([H:50])[c:17]([H:51])[c:18]2[H:52])[c:19]2[c:20]([H:53])[c:21]([H:54])[c:22]([H:55])[c:23]([H:56])[c:24]2[H:57])([H:46])[H:47])([H:44])[H:45])([H:43])[C:25]([H:58])([H:59])[C:26]([H:60])([H:61])[2P:27]->1([c:28]1[c:29]([H:62])[c:30]([H:63])[c:31]([H:64])[c:32]([H:65])[c:33]1[H:66])[c:34]1[c:35]([H:67])[c:36]([H:68])[c:37]([H:69])[c:38]([H:70])[c:39]1[H:71])([H:40])([H:41])[H:42]", "dummies": []}
C      4.9668     0.3556    -0.0896
C      3.5092     0.2524    -0.0543
N      2.2840     0.1664    -0.0314
Mn     0.0000     0.0000     0.0000
H      0.0875    -0.7193     1.6919
C     -2.2834    -0.1605     0.0507
O     -3.4862    -0.2424     0.0706
C     -0.1359     2.1288     0.8315
O     -0.2097     3.2493     1.2701
N      0.1227    -2.0367    -1.0738
C      0.8034    -2.9281    -0.2299
C     -0.1315    -3.5687     0.8047
P     -0.9153    -5.1757     0.2156
C     -0.9116    -5.1825    -1.6363
C     -1.8652    -4.4902    -2.4005
C     -1.7867    -4.5021    -3.7983
C     -0.7657    -5.2078    -4.4398
C      0.1793    -5.9065    -3.6853
C      0.1075    -5.8900    -2.2896
C     -2.6845    -5.0630     0.7363
C     -3.2972    -6.1890     1.3076
C     -4.6247    -6.1222     1.7474
C     -5.3472    -4.9351     1.6132
C     -4.7464    -3.8136     1.0325
C     -3.4188    -3.8751     0.5993
C      0.7560    -1.8527    -2.3360
C      0.0283    -0.8656    -3.2940
P     -0.1096     0.7375    -2.5027
C     -1.6253     1.4817    -3.0809
C     -2.3345     2.3500    -2.2413
C     -3.4970     2.9777    -2.7000
C     -3.9474     2.7508    -4.0029
C     -3.2376     1.8958    -4.8499
C     -2.0757     1.2647    -4.3939
C      1.2176     1.7523    -3.1302
C      1.4653     1.8335    -4.5103
C      2.5074     2.6310    -4.9897
C      3.2995     3.3580    -4.0957
C      3.0329     3.3103    -2.7264
C      1.9857     2.5215    -2.2440
H      5.3989    -0.2409     0.7384
H      5.3407    -0.0319    -1.0589
H      5.2621     1.4188     0.0213
H     -0.7304    -2.3271    -1.2246
H      1.5759    -2.3508     0.3137
H      1.3163    -3.7276    -0.8047
H     -0.9021    -2.8363     1.1037
H      0.4516    -3.8112     1.7189
H     -2.6583    -3.9285    -1.9378
H     -2.5131    -3.9540    -4.3838
H     -0.7042    -5.2166    -5.5206
H      0.9718    -6.4528    -4.1808
H      0.8523    -6.4262    -1.7153
H     -2.7443    -7.1116     1.4267
H     -5.0907    -6.9901     2.2008
H     -6.3766    -4.8841     1.9496
H     -5.3089    -2.8975     0.9252
H     -2.9738    -2.9934     0.1631
H      1.7902    -1.4769    -2.1668
H      0.8273    -2.8371    -2.8558
H     -0.9870    -1.2555    -3.5196
H      0.6051    -0.7775    -4.2386
H     -1.9840     2.5501    -1.2385
H     -4.0471     3.6442    -2.0483
H     -4.8473     3.2367    -4.3573
H     -3.5860     1.7234    -5.8602
H     -1.5331     0.6143    -5.0671
H      0.8498     1.2970    -5.2207
H      2.6927     2.6915    -6.0531
H      4.1077     3.9770    -4.4654
H      3.6313     3.8900    -2.0361
H      1.7773     2.5115    -1.1860
72
{"conf": 11, "E": 127.41, "rms": -1.0, "geom": "OH", "total_charge": 0, "CA_charge": 1, "smiles": "C[C:1]#[3N:2]->[Mn+:3]1(<-[4H-:4])(<-[5C-:5]#[O+:6])(<-[6C-:7]#[O+:8])<-[1N@H:9]([CH2:10][CH2:11][P:12]([c:13]2[cH:14][cH:15][cH:16][cH:17][cH:18]2)[c:19]2[cH:20][cH:21][cH:22][cH:23][cH:24]2)[CH2:25][CH2:26][2P:27]->1([c:28]1[cH:29][cH:30][cH:31][cH:32][cH:33]1)[c:34]1[cH:35][cH:36][cH:37][cH:38][cH:39]1", "smiles3D": "C([C:1]#[3N:2]->[Mn+:3]1(<-[4H-:4])(<-[5C-:5]#[O+:6])(<-[6C-:7]#[O+:8])<-[1N@@:9]([C:10]([C:11]([P:12]([c:13]2[c:14]([H:48])[c:15]([H:49])[c:16]([H:50])[c:17]([H:51])[c:18]2[H:52])[c:19]2[c:20]([H:53])[c:21]([H:54])[c:22]([H:55])[c:23]([H:56])[c:24]2[H:57])([H:46])[H:47])([H:44])[H:45])([H:43])[C:25]([H:58])([H:59])[C:26]([H:60])([H:61])[2P:27]->1([c:28]1[c:29]([H:62])[c:30]([H:63])[c:31]([H:64])[c:32]([H:65])[c:33]1[H:66])[c:34]1[c:35]([H:67])[c:36]([H:68])[c:37]([H:69])[c:38]([H:70])[c:39]1[H:71])([H:40])([H:41])[H:42]", "smiles3Dx": "C([C:1]#[3N:2]->[Mn+:3]1(<-[4H-:4])(<-[5C-:5]#[O+:6])(<-[6C-:7]#[O+:8])<-[1N@@:9]([C:10]([C:11]([P:12]([c:13]2[c:14]([H:48])[c:15]([H:49])[c:16]([H:50])[c:17]([H:51])[c:18]2[H:52])[c:19]2[c:20]([H:53])[c:21]([H:54])[c:22]([H:55])[c:23]([H:56])[c:24]2[H:57])([H:46])[H:47])([H:44])[H:45])([H:43])[C:25]([H:58])([H:59])[C:26]([H:60])([H:61])[2P:27]->1([c:28]1[c:29]([H:62])[c:30]([H:63])[c:31]([H:64])[c:32]([H:65])[c:33]1[H:66])[c:34]1[c:35]([H:67])[c:36]([H:68])[c:37]([H:69])[c:38]([H:70])[c:39]1[H:71])([H:40])([H:41])[H:42]", "dummies": []}
C     -3.7425     3.1532    -0.9099
C     -2.6511     2.2220    -0.6623
N     -1.7329     1.4365    -0.4379
Mn     0.0000     0.0000     0.0000
H     -0.0506    -0.5736    -1.7464
C      1.7911    -1.3880     0.3617
O      2.7332    -2.1133     0.5514
C      1.4395     1.7050    -0.4991
O      2.2064     2.6053    -0.7397
N     -1.3859    -1.6890     0.7815
C     -2.7395    -1.4040     0.5236
C     -3.1005    -1.5661    -0.9699
P     -4.6152    -2.6688    -1.1740
C     -5.0951    -2.4525    -2.9468
C     -5.1853    -1.1864    -3.5626
C     -5.5706    -1.0941    -4.9060
C     -5.8429    -2.2509    -5.6396
C     -5.7419    -3.5063    -5.0357
C     -5.3708    -3.6070    -3.6915
C     -5.9678    -1.7569    -0.2906
C     -6.0354    -0.3493    -0.2582
C     -7.0631     0.2913     0.4463
C     -8.0268    -0.4635     1.1199
C     -7.9752    -1.8596     1.0803
C     -6.9442    -2.5017     0.3844
C     -1.1035    -1.9095     2.1663
C     -1.2375    -0.6808     3.1077
P     -0.1497     0.6270     2.5390
C      1.3218     0.5000     3.5441
C      1.2187     0.4687     4.9461
C      2.3761     0.3911     5.7318
C      3.6332     0.3642     5.1274
C      3.7440     0.4387     3.7320
C      2.5883     0.5210     2.9452
C     -0.9366     2.1817     2.9529
C     -2.2897     2.3987     2.6391
C     -2.8922     3.6250     2.9274
C     -2.1514     4.6408     3.5313
C     -0.8061     4.4397     3.8446
C     -0.1945     3.2204     3.5464
H     -3.8721     3.2967    -2.0022
H     -4.6823     2.7618    -0.4587
H     -3.4947     4.1230    -0.4431
H     -1.1509    -2.4601     0.3355
H     -3.3863    -2.0811     1.1213
H     -2.9630    -0.3647     0.8382
H     -3.2666    -0.5723    -1.4313
H     -2.2705    -2.0490    -1.5205
H     -4.9848    -0.2863    -2.9978
H     -5.6435    -0.1234    -5.3679
H     -6.1335    -2.1722    -6.6748
H     -5.9685    -4.4029    -5.6032
H     -5.3005    -4.5872    -3.2274
H     -5.2830     0.2546    -0.7589
H     -7.0976     1.3761     0.4663
H     -8.8132     0.0379     1.6621
H     -8.7272    -2.4418     1.5987
H     -6.9117    -3.5835     0.3684
H     -0.0550    -2.2727     2.2425
H     -1.7663    -2.7193     2.5534
H     -0.9591    -0.9795     4.1366
H     -2.2850    -0.3333     3.1106
H      0.2540     0.5225     5.4304
H      2.2896     0.3735     6.8154
H      4.5232     0.3089     5.7357
H      4.7208     0.4467     3.2614
H      2.6904     0.6135     1.8716
H     -2.8802     1.6346     2.1582
H     -3.9305     3.7857     2.6731
H     -2.6246     5.5829     3.7642
H     -0.2358     5.2316     4.3159
H      0.8521     3.1003     3.7670
72
{"conf": 12, "E": 311.13, "rms": -1.0, "geom": "OH", "total_charge": 0, "CA_charge": 1, "smiles": "C[C:1]#[3N:2]->[Mn+:3]1(<-[4H-:4])(<-[5C-:5]#[O+:6])(<-[6C-:7]#[O+:8])<-[1N@H:9]([CH2:10][CH2:11][P:12]([c:13]2[cH:14][cH:15][cH:16][cH:17][cH:18]2)[c:19]2[cH:20][cH:21][cH:22][cH:23][cH:24]2)[CH2:25][CH2:26][2P:27]->1([c:28]1[cH:29][cH:30][cH:31][cH:32][cH:33]1)[c:34]1[cH:35][cH:36][cH:37][cH:38][cH:39]1", "smiles3D": "C([C:1]#[3N:2]->[Mn+:3]1(<-[4H-:4])(<-[5C-:5]#[O+:6])(<-[6C-:7]#[O+:8])<-[1N@@:9]([C:10]([C:11]([P:12]([c:13]2[c:14]([H:48])[c:15]([H:49])[c:16]([H:50])[c:17]([H:51])[c:18]2[H:52])[c:19]2[c:20]([H:53])[c:21]([H:54])[c:22]([H:55])[c:23]([H:56])[c:24]2[H:57])([H:46])[H:47])([H:44])[H:45])([H:43])[C:25]([H:58])([H:59])[C:26]([H:60])([H:61])[2P:27]->1([c:28]1[c:29]([H:62])[c:30]([H:63])[c:31]([H:64])[c:32]([H:65])[c:33]1[H:66])[c:34]1[c:35]([H:67])[c:36]([H:68])[c:37]([H:69])[c:38]([H:70])[c:39]1[H:71])([H:40])([H:41])[H:42]", "smiles3Dx": "C([C:1]#[3N:2]->[Mn+:3]1(<-[4H-:4])(<-[5C-:5]#[O+:6])(<-[6C-:7]#[O+:8])<-[1N@@:9]([C:10]([C:11]([P:12]([c:13]2[c:14]([H:48])[c:15]([H:49])[c:16]([H:50])[c:17]([H:51])[c:18]2[H:52])[c:19]2[c:20]([H:53])[c:21]([H:54])[c:22]([H:55])[c:23]([H:56])[c:24]2[H:57])([H:46])[H:47])([H:44])[H:45])([H:43])[C:25]([H:58])([H:59])[C:26]([H:60])([H:61])[2P:27]->1([c:28]1[c:29]([H:62])[c:30]([H:63])[c:31]([H:64])[c:32]([H:65])[c:33]1[H:66])[c:34]1[c:35]([H:67])[c:36]([H:68])[c:37]([H:69])[c:38]([H:70])[c:39]1[H:71])([H:40])([H:41])[H:42]", "dummies": []}
C      1.3255     1.0456    -4.3439
C      0.5776     0.2456    -3.4066
N      0.3329    -0.1662    -2.3400
Mn     0.0000     0.0000     0.0000
H      1.0220    -1.5382     0.1859
C     -0.2320     0.3121     2.3747
O     -0.5437     0.3677     3.5471
C      1.6625     1.6836    -0.2952
O      2.3752     2.6420    -0.6024
N     -2.0884    -1.0784    -0.0595
C     -2.5731    -1.4643    -1.3029
C     -1.7868    -2.6399    -1.9856
P     -2.2118    -2.9949    -3.7950
C     -3.9257    -2.5052    -4.3571
C     -4.1486    -1.6207    -5.4363
C     -5.4638    -1.2337    -5.7707
C     -6.5406    -1.8206    -5.1084
C     -6.3221    -2.8101    -4.1491
C     -5.0067    -3.1151    -3.7351
C     -0.9299    -2.5014    -5.0441
C     -0.9407    -1.1914    -5.5554
C     -0.3478    -0.9694    -6.8302
C      0.3516    -1.9856    -7.4618
C      0.5520    -3.2266    -6.8340
C     -0.1588    -3.4840    -5.6370
C     -3.0200    -0.2300     0.7428
C     -2.8315     1.3338     0.7328
P     -1.7606     1.9026    -0.5965
C     -2.7659     1.9075    -2.0633
C     -4.1849     1.6323    -2.0054
C     -4.9341     1.6085    -3.1726
C     -4.2834     1.7876    -4.3968
C     -2.9260     1.9285    -4.4894
C     -2.1901     2.0855    -3.3285
C     -1.1906     3.5631    -0.3547
C     -0.2843     4.1388    -1.2826
C      0.1057     5.4561    -1.2166
C     -0.5574     6.2894    -0.3215
C     -1.5309     5.7951     0.5806
C     -1.7647     4.4073     0.6286
H      2.3735     0.5705    -4.3075
H      1.3628     1.9582    -3.7121
H      0.6291     1.0411    -5.1863
H     -2.0804    -1.8626     0.3861
H     -3.6651    -1.7545    -1.3293
H     -2.4317    -0.5504    -1.9114
H     -2.0278    -3.5808    -1.4175
H     -0.6807    -2.5164    -1.9311
H     -3.3511    -1.2011    -6.0215
H     -5.6245    -0.5178    -6.5828
H     -7.5613    -1.6067    -5.4558
H     -7.1443    -3.3989    -3.7873
H     -4.8608    -3.8713    -2.9748
H     -1.5004    -0.4005    -5.0843
H     -0.4736     0.0036    -7.3152
H      0.7515    -1.8492    -8.4874
H      1.2016    -3.9745    -7.2636
H     -0.0821    -4.4755    -5.2070
H     -4.0663    -0.4884     0.4457
H     -2.8680    -0.6177     1.7646
H     -3.7900     1.8601     0.7033
H     -2.3060     1.6627     1.6549
H     -4.6883     1.3874    -1.0837
H     -5.9896     1.4674    -3.0983
H     -4.9012     1.9012    -5.3060
H     -2.4296     2.0294    -5.4716
H     -1.0847     2.2465    -3.3933
H      0.2060     3.4995    -2.0307
H      0.9346     5.8409    -1.8060
H     -0.3278     7.3882    -0.3232
H     -2.0946     6.4826     1.2155
H     -2.5006     4.0270     1.3519
72
{"conf": 13, "E": 253.64, "rms": -1.0, "geom": "OH", "total_charge": 0, "CA_charge": 1, "smiles": "C[C:1]#[3N:2]->[Mn+:3]1(<-[4H-:4])(<-[5C-:5]#[O+:6])(<-[6C-:7]#[O+:8])<-[1N@H:9]([CH2:10][CH2:11][P:12]([c:13]2[cH:14][cH:15][cH:16][cH:17][cH:18]2)[c:19]2[cH:20][cH:21][cH:22][cH:23][cH:24]2)[CH2:25][CH2:26][2P:27]->1([c:28]1[cH:29][cH:30][cH:31][cH:32][cH:33]1)[c:34]1[cH:35][cH:36][cH:37][cH:38][cH:39]1", "smiles3D": "C([C:1]#[3N:2]->[Mn+:3]1(<-[4H-:4])(<-[5C-:5]#[O+:6])(<-[6C-:7]#[O+:8])<-[1N@@:9]([C:10]([C:11]([P:12]([c:13]2[c:14]([H:48])[c:15]([H:49])[c:16]([H:50])[c:17]([H:51])[c:18]2[H:52])[c:19]2[c:20]([H:53])[c:21]([H:54])[c:22]([H:55])[c:23]([H:56])[c:24]2[H:57])([H:46])[H:47])([H:44])[H:45])([H:43])[C:25]([H:58])([H:59])[C:26]([H:60])([H:61])[2P:27]->1([c:28]1[c:29]([H:62])[c:30]([H:63])[c:31]([H:64])[c:32]([H:65])[c:33]1[H:66])[c:34]1[c:35]([H:67])[c:36]([H:68])[c:37]([H:69])[c:38]([H:70])[c:39]1[H:71])([H:40])([H:41])[H:42]", "smiles3Dx": "C([C:1]#[3N:2]->[Mn+:3]1(<-[4H-:4])(<-[5C-:5]#[O+:6])(<-[6C-:7]#[O+:8])<-[1N@@:9]([C:10]([C:11]([P:12]([c:13]2[c:14]([H:48])[c:15]([H:49])[c:16]([H:50])[c:17]([H:51])[c:18]2[H:52])[c:19]2[c:20]([H:53])[c:21]([H:54])[c:22]([H:55])[c:23]([H:56])[c:24]2[H:57])([H:46])[H:47])([H:44])[H:45])([H:43])[C:25]([H:58])([H:59])[C:26]([H:60])([H:61])[2P:27]->1([c:28]1[c:29]([H:62])[c:30]([H:63])[c:31]([H:64])[c:32]([H:65])[c:33]1[H:66])[c:34]1[c:35]([H:67])[c:36]([H:68])[c:37]([H:69])[c:38]([H:70])[c:39]1[H:71])([H:40])([H:41])[H:42]", "dummies": []}
C     -2.5163     1.5285    -3.5917
C     -1.4037     0.9555    -2.8329
N     -0.7125     0.5053    -1.9356
Mn     0.0000     0.0000     0.0000
H      1.3308     1.1699    -0.2655
C      0.8155    -0.4367     2.0585
O      1.2328    -0.6994     3.1315
C     -1.5931     1.4427     0.5683
O     -2.5761     2.1838     0.7525
N      1.1585    -1.9203    -0.6558
C      0.9776    -2.2108    -2.0557
C      1.8368    -3.4231    -2.5388
P      0.9003    -4.7744    -3.3795
C      0.5845    -6.1251    -2.1417
C     -0.5868    -6.8913    -2.2347
C     -1.0061    -7.6401    -1.1381
C     -0.2625    -7.6454     0.0337
C      1.0036    -7.0743     0.0473
C      1.4540    -6.3688    -1.0666
C      2.1778    -5.5091    -4.4907
C      3.1626    -6.3638    -3.9892
C      4.3056    -6.6529    -4.7266
C      4.4096    -6.1973    -6.0364
C      3.4261    -5.3571    -6.5622
C      2.3544    -4.9610    -5.7640
C      0.6409    -3.0591     0.2134
C     -0.7223    -2.9859     0.9134
P     -1.8387    -1.7508     0.1432
C     -2.4305    -2.4508    -1.3610
C     -3.1764    -1.6690    -2.2342
C     -3.7959    -2.2276    -3.3489
C     -3.6697    -3.5549    -3.6451
C     -2.9798    -4.3765    -2.7482
C     -2.3763    -3.8171    -1.6226
C     -3.1564    -1.3616     1.2316
C     -2.9282    -0.8903     2.5150
C     -3.9487    -0.2362     3.2218
C     -5.1774     0.0094     2.6380
C     -5.4427    -0.5658     1.3928
C     -4.4346    -1.2653     0.7466
H     -3.0983     1.0117    -4.3992
H     -3.2935     1.6773    -2.8189
H     -2.3736     2.5906    -3.9327
H      2.1422    -1.6904    -0.4414
H      1.2577    -1.2819    -2.5941
H     -0.1042    -2.3924    -2.3744
H      2.6236    -3.0554    -3.2794
H      2.4660    -3.9021    -1.7439
H     -1.1634    -6.9115    -3.1440
H     -1.9626    -8.1179    -1.1633
H     -0.6318    -8.1489     0.9076
H      1.6494    -7.1983     0.8970
H      2.4013    -5.8766    -1.0086
H      3.0385    -6.8300    -3.0315
H      5.0717    -7.2768    -4.2994
H      5.2884    -6.4009    -6.6039
H      3.4867    -5.0241    -7.5919
H      1.6287    -4.2740    -6.1676
H      0.6354    -3.9736    -0.3828
H      1.3884    -3.1857     1.0053
H     -0.5018    -2.6357     1.9785
H     -1.2490    -3.8938     0.9395
H     -3.3969    -0.6326    -1.9931
H     -4.2823    -1.5593    -4.0748
H     -4.1204    -3.9899    -4.5418
H     -2.9249    -5.4501    -2.9420
H     -1.7846    -4.4946    -1.0390
H     -1.9462    -0.9166     2.9415
H     -3.7501     0.1232     4.2372
H     -5.9243     0.5815     3.1385
H     -6.3945    -0.3527     0.9073
H     -4.7620    -1.7272    -0.2258
72
{"conf": 14, "E": 125.51, "rms": -1.0, "geom": "OH", "total_charge": 0, "CA_charge": 1, "smiles": "C[C:1]#[3N:2]->[Mn+:3]1(<-[4H-:4])(<-[5C-:5]#[O+:6])(<-[6C-:7]#[O+:8])<-[1N@H:9]([CH2:10][CH2:11][P:12]([c:13]2[cH:14][cH:15][cH:16][cH:17][cH:18]2)[c:19]2[cH:20][cH:21][cH:22][cH:23][cH:24]2)[CH2:25][CH2:26][2P:27]->1([c:28]1[cH:29][cH:30][cH:31][cH:32][cH:33]1)[c:34]1[cH:35][cH:36][cH:37][cH:38][cH:39]1", "smiles3D": "C([C:1]#[3N:2]->[Mn+:3]1(<-[4H-:4])(<-[5C-:5]#[O+:6])(<-[6C-:7]#[O+:8])<-[1N@@:9]([C:10]([C:11]([P:12]([c:13]2[c:14]([H:48])[c:15]([H:49])[c:16]([H:50])[c:17]([H:51])[c:18]2[H:52])[c:19]2[c:20]([H:53])[c:21]([H:54])[c:22]([H:55])[c:23]([H:56])[c:24]2[H:57])([H:46])[H:47])([H:44])[H:45])([H:43])[C:25]([H:58])([H:59])[C:26]([H:60])([H:61])[2P:27]->1([c:28]1[c:29]([H:62])[c:30]([H:63])[c:31]([H:64])[c:32]([H:65])[c:33]1[H:66])[c:34]1[c:35]([H:67])[c:36]([H:68])[c:37]([H:69])[c:38]([H:70])[c:39]1[H:71])([H:40])([H:41])[H:42]", "smiles3Dx": "C([C:1]#[3N:2]->[Mn+:3]1(<-[4H-:4])(<-[5C-:5]#[O+:6])(<-[6C-:7]#[O+:8])<-[1N@@:9]([C:10]([C:11]([P:12]([c:13]2[c:14]([H:48])[c:15]([H:49])[c:16]([H:50])[c:17]([H:51])[c:18]2[H:52])[c:19]2[c:20]([H:53])[c:21]([H:54])[c:22]([H:55])[c:23]([H:56])[c:24]2[H:57])([H:46])[H:47])([H:44])[H:45])([H:43])[C:25]([H:58])([H:59])[C:26]([H:60])([H:61])[2P:27]->1([c:28]1[c:29]([H:62])[c:30]([H:63])[c:31]([H:64])[c:32]([H:65])[c:33]1[H:66])[c:34]1[c:35]([H:67])[c:36]([H:68])[c:37]([H:69])[c:38]([H:70])[c:39]1[H:71])([H:40])([H:41])[H:42]", "dummies": []}
C     -0.7655     4.1565     2.6304
C     -0.5445     2.9456     1.8421
N     -0.3585     1.9224     1.1883
Mn     0.0000     0.0000     0.0000
H     -0.5228     0.8662    -1.5354
C      0.3859    -1.8936    -1.2247
O      0.5883    -2.8888    -1.8750
C      2.1841     0.6187    -0.2915
O      3.3351     0.9447    -0.4427
N     -2.1104    -0.7719     0.5374
C     -3.0565     0.0796    -0.0563
C     -3.3277    -0.2842    -1.5225
P     -4.3248    -1.8678    -1.6336
C     -4.4975    -2.2174    -3.4413
C     -4.2673    -1.2376    -4.4235
C     -4.4321    -1.5470    -5.7769
C     -4.8281    -2.8318    -6.1597
C     -5.0641    -3.8086    -5.1887
C     -4.9032    -3.5011    -3.8341
C     -6.0165    -1.2615    -1.2163
C     -6.6488    -0.2671    -1.9802
C     -7.9218     0.1876    -1.6240
C     -8.5681    -0.3450    -0.5048
C     -7.9422    -1.3328     0.2591
C     -6.6684    -1.7896    -0.0949
C     -2.2291    -0.8556     1.9582
C     -1.1917    -1.8032     2.6251
P      0.4586    -1.2045     2.2676
C      1.5152    -2.6493     2.3139
C      1.2737    -3.7152     1.4337
C      2.0763    -4.8589     1.4693
C      3.1167    -4.9565     2.3955
C      3.3471    -3.9148     3.2964
C      2.5456    -2.7685     3.2664
C      0.9740    -0.0692     3.5549
C      0.0911     0.3617     4.5650
C      0.5029     1.3230     5.4938
C      1.7805     1.8791     5.4127
C      2.6479     1.4861     4.3922
C      2.2422     0.5275     3.4602
H      0.1363     4.3678     3.2421
H     -0.9614     5.0096     1.9491
H     -1.6393     4.0078     3.2995
H     -2.1914    -1.6183     0.2006
H     -4.0234     0.0615     0.4981
H     -2.6554     1.1137    -0.0203
H     -2.3653    -0.4334    -2.0521
H     -3.8794     0.5511    -2.0022
H     -3.9636    -0.2353    -4.1565
H     -4.2543    -0.7903    -6.5302
H     -4.9538    -3.0699    -7.2079
H     -5.3725    -4.8028    -5.4845
H     -5.0927    -4.2646    -3.0906
H     -6.1596     0.1607    -2.8440
H     -8.4063     0.9545    -2.2131
H     -9.5534     0.0098    -0.2294
H     -8.4410    -1.7433     1.1272
H     -6.1885    -2.5506     0.5052
H     -2.1092     0.1630     2.3902
H     -3.2478    -1.2268     2.2192
H     -1.3618    -1.8571     3.7160
H     -1.3116    -2.8202     2.1991
H      0.4482    -3.6806     0.7392
H      1.8832    -5.6763     0.7869
H      3.7341    -5.8452     2.4242
H      4.1426    -3.9995     4.0258
H      2.7322    -2.0012     4.0009
H     -0.9215     0.0033     4.6417
H     -0.1776     1.6489     6.2697
H      2.0931     2.6256     6.1317
H      3.6312     1.9324     4.3168
H      2.9192     0.2489     2.6627
72
{"conf": 15, "E": 119.22, "rms": -1.0, "geom": "OH", "total_charge": 0, "CA_charge": 1, "smiles": "C[C:1]#[3N:2]->[Mn+:3]1(<-[4H-:4])(<-[5C-:5]#[O+:6])(<-[6C-:7]#[O+:8])<-[1N@H:9]([CH2:10][CH2:11][P:12]([c:13]2[cH:14][cH:15][cH:16][cH:17][cH:18]2)[c:19]2[cH:20][cH:21][cH:22][cH:23][cH:24]2)[CH2:25][CH2:26][2P:27]->1([c:28]1[cH:29][cH:30][cH:31][cH:32][cH:33]1)[c:34]1[cH:35][cH:36][cH:37][cH:38][cH:39]1", "smiles3D": "C([C:1]#[3N:2]->[Mn+:3]1(<-[4H-:4])(<-[5C-:5]#[O+:6])(<-[6C-:7]#[O+:8])<-[1N@@:9]([C:10]([C:11]([P:12]([c:13]2[c:14]([H:48])[c:15]([H:49])[c:16]([H:50])[c:17]([H:51])[c:18]2[H:52])[c:19]2[c:20]([H:53])[c:21]([H:54])[c:22]([H:55])[c:23]([H:56])[c:24]2[H:57])([H:46])[H:47])([H:44])[H:45])([H:43])[C:25]([H:58])([H:59])[C:26]([H:60])([H:61])[2P:27]->1([c:28]1[c:29]([H:62])[c:30]([H:63])[c:31]([H:64])[c:32]([H:65])[c:33]1[H:66])[c:34]1[c:35]([H:67])[c:36]([H:68])[c:37]([H:69])[c:38]([H:70])[c:39]1[H:71])([H:40])([H:41])[H:42]", "smiles3Dx": "C([C:1]#[3N:2]->[Mn+:3]1(<-[4H-:4])(<-[5C-:5]#[O+:6])(<-[6C-:7]#[O+:8])<-[1N@@:9]([C:10]([C:11]([P:12]([c:13]2[c:14]([H:48])[c:15]([H:49])[c:16]([H:50])[c:17]([H:51])[c:18]2[H:52])[c:19]2[c:20]([H:53])[c:21]([H:54])[c:22]([H:55])[c:23]([H:56])[c:24]2[H:57])([H:46])[H:47])([H:44])[H:45])([H:43])[C:25]([H:58])([H:59])[C:26]([H:60])([H:61])[2P:27]->1([c:28]1[c:29]([H:62])[c:30]([H:63])[c:31]([H:64])[c:32]([H:65])[c:33]1[H:66])[c:34]1[c:35]([H:67])[c:36]([H:68])[c:37]([H:69])[c:38]([H:70])[c:39]1[H:71])([H:40])([H:41])[H:42]", "dummies": []}
C     -3.9570     0.0568     3.0274
C     -2.7959     0.0400     2.1376
N     -1.8209     0.0267     1.3904
Mn     0.0000     0.0000     0.0000
H      0.6174    -1.5319     0.8118
C      1.7811    -0.0485    -1.4377
O      2.7187    -0.0711    -2.1960
C     -1.2381    -1.1777    -1.5240
O     -1.8868    -1.7966    -2.3308
N      1.2028     1.4399     1.3401
C      1.7301     0.7876     2.4696
C      0.6973     0.3540     3.5147
P      1.5331    -0.5559     4.9210
C      1.8807    -2.1517     4.0590
C      0.8378    -2.9824     3.6169
C      1.1238    -4.1689     2.9379
C      2.4499    -4.5264     2.6819
C      3.4914    -3.6979     3.1105
C      3.2078    -2.5125     3.7949
C      0.1391    -1.0867     6.0209
C      0.3704    -2.1058     6.9574
C     -0.6483    -2.5184     7.8220
C     -1.9031    -1.9066     7.7666
C     -2.1377    -0.8800     6.8493
C     -1.1208    -0.4644     5.9828
C      0.4248     2.6064     1.5823
C      0.0746     3.4158     0.2931
P     -0.7424     2.3392    -0.8897
C     -2.4905     2.7072    -0.8295
C     -3.1155     3.0152     0.3908
C     -4.4893     3.2645     0.4354
C     -5.2500     3.2013    -0.7337
C     -4.6394     2.8789    -1.9493
C     -3.2653     2.6263    -1.9982
C     -0.1650     2.8472    -2.5002
C      0.0675     1.8877    -3.4952
C      0.5263     2.2811    -4.7573
C      0.7414     3.6346    -5.0346
C      0.4819     4.5981    -4.0555
C      0.0203     4.2091    -2.7936
H     -4.4701    -0.9251     2.9864
H     -4.6562     0.8557     2.7070
H     -3.6239     0.2531     4.0670
H      1.9223     1.7032     0.8363
H      2.4713     1.4580     2.9654
H      2.2689    -0.1173     2.1115
H     -0.0531    -0.3119     3.0565
H      0.2091     1.2540     3.9356
H     -0.1957    -2.7123     3.7920
H      0.3175    -4.8075     2.6044
H      2.6707    -5.4443     2.1523
H      4.5198    -3.9723     2.9083
H      4.0218    -1.8752     4.1162
H      1.3399    -2.5832     7.0145
H     -0.4643    -3.3084     8.5382
H     -2.6897    -2.2233     8.4392
H     -3.1077    -0.4004     6.8121
H     -1.3312     0.3390     5.2934
H     -0.5236     2.3076     2.0709
H      0.9771     3.2800     2.2774
H     -0.5901     4.2671     0.5537
H      1.0116     3.8103    -0.1519
H     -2.5550     3.0559     1.3123
H     -4.9640     3.5023     1.3785
H     -6.3129     3.3956    -0.6989
H     -5.2334     2.8209    -2.8537
H     -2.8161     2.3608    -2.9459
H     -0.1136     0.8401    -3.3023
H      0.7135     1.5371    -5.5200
H      1.1015     3.9360    -6.0106
H      0.6353     5.6473    -4.2752
H     -0.1872     4.9685    -2.0495
72
{"conf": 16, "E": 300.93, "rms": -1.0, "geom": "OH", "total_charge": 0, "CA_charge": 1, "smiles": "C[C:1]#[3N:2]->[Mn+:3]1(<-[4H-:4])(<-[5C-:5]#[O+:6])(<-[6C-:7]#[O+:8])<-[1N@H:9]([CH2:10][CH2:11][P:12]([c:13]2[cH:14][cH:15][cH:16][cH:17][cH:18]2)[c:19]2[cH:20][cH:21][cH:22][cH:23][cH:24]2)[CH2:25][CH2:26][2P:27]->1([c:28]1[cH:29][cH:30][cH:31][cH:32][cH:33]1)[c:34]1[cH:35][cH:36][cH:37][cH:38][cH:39]1", "smiles3D": "C([C:1]#[3N:2]->[Mn+:3]1(<-[4H-:4])(<-[5C-:5]#[O+:6])(<-[6C-:7]#[O+:8])<-[1N@@:9]([C:10]([C:11]([P:12]([c:13]2[c:14]([H:48])[c:15]([H:49])[c:16]([H:50])[c:17]([H:51])[c:18]2[H:52])[c:19]2[c:20]([H:53])[c:21]([H:54])[c:22]([H:55])[c:23]([H:56])[c:24]2[H:57])([H:46])[H:47])([H:44])[H:45])([H:43])[C:25]([H:58])([H:59])[C:26]([H:60])([H:61])[2P:27]->1([c:28]1[c:29]([H:62])[c:30]([H:63])[c:31]([H:64])[c:32]([H:65])[c:33]1[H:66])[c:34]1[c:35]([H:67])[c:36]([H:68])[c:37]([H:69])[c:38]([H:70])[c:39]1[H:71])([H:40])([H:41])[H:42]", "smiles3Dx": "C([C:1]#[3N:2]->[Mn+:3]1(<-[4H-:4])(<-[5C-:5]#[O+:6])(<-[6C-:7]#[O+:8])<-[1N@@:9]([C:10]([C:11]([P:12]([c:13]2[c:14]([H:48])[c:15]([H:49])[c:16]([H:50])[c:17]([H:51])[c:18]2[H:52])[c:19]2[c:20]([H:53])[c:21]([H:54])[c:22]([H:55])[c:23]([H:56])[c:24]2[H:57])([H:46])[H:47])([H:44])[H:45])([H:43])[C:25]([H:58])([H:59])[C:26]([H:60])([H:61])[2P:27]->1([c:28]1[c:29]([H:62])[c:30]([H:63])[c:31]([H:64])[c:32]([H:65])[c:33]1[H:66])[c:34]1[c:35]([H:67])[c:36]([H:68])[c:37]([H:69])[c:38]([H:70])[c:39]1[H:71])([H:40])([H:41])[H:42]", "dummies": []}
C     -1.0739    -4.5543     0.7248
C     -1.2904    -3.1938     0.4401
N     -1.0427    -2.0651     0.0557
Mn     0.0000     0.0000     0.0000
H      1.3460    -0.9333    -0.8476
C      1.3412     1.9379     0.0927
O      1.9267     3.0207     0.2490
C     -1.4855     0.7401    -1.7142
O     -2.3593     1.1741    -2.3983
N      0.6726    -0.5304     2.1859
C      1.9903    -1.0265     2.2719
C      3.0433    -0.0726     2.9606
P      4.6686    -0.0973     2.0085
C      6.0964     0.1914     3.1636
C      6.2252     1.3876     3.8698
C      7.5291     1.9043     4.1176
C      8.6280     1.1786     3.6440
C      8.4948    -0.1211     3.1717
C      7.2000    -0.6319     2.9178
C      4.5874     1.3781     0.8839
C      4.3958     2.7075     1.3539
C      4.2994     3.7807     0.4399
C      4.3368     3.5314    -0.9430
C      4.5090     2.2113    -1.4106
C      4.6238     1.1522    -0.4964
C     -0.3031    -1.0945     3.0187
C     -1.7927    -0.4631     2.8710
P     -1.7341     0.9265     1.6884
C     -1.2154     2.4206     2.4863
C     -0.6809     3.4556     1.7207
C      0.2075     4.3878     2.3277
C      0.1722     4.4834     3.7032
C     -0.5795     3.6137     4.5046
C     -1.2195     2.5170     3.9143
C     -3.3624     1.2062     0.9984
C     -3.6481     2.5240     0.4895
C     -4.6053     2.7003    -0.5283
C     -5.4199     1.6321    -0.8441
C     -5.3471     0.4089    -0.1925
C     -4.1943     0.1704     0.6114
H     -0.0310    -4.3719     1.1003
H     -1.0312    -5.1071    -0.3130
H     -1.8389    -4.6751     1.5097
H      0.7960     0.2268     2.6002
H      2.0345    -2.0698     2.7459
H      2.1926    -1.1083     1.2041
H      3.2301    -0.4283     4.0246
H      2.7548     1.0392     3.0177
H      5.3869     2.0154     4.1549
H      7.6512     2.8670     4.6067
H      9.6264     1.6384     3.6710
H      9.3461    -0.7249     2.8651
H      7.1026    -1.5740     2.3977
H      4.2695     2.9220     2.4046
H      3.9053     4.7536     0.7802
H      4.1351     4.3271    -1.6736
H      4.4754     2.0166    -2.4807
H      4.6359     0.1258    -0.8720
H     -0.3787    -2.1678     2.7269
H     -0.0291    -1.0692     4.1120
H     -2.4213    -1.2195     2.3998
H     -2.2186    -0.1742     3.8136
H     -0.7022     3.4050     0.6249
H      0.8100     5.0269     1.7173
H      0.7750     5.2655     4.2051
H     -0.6988     3.7852     5.5565
H     -1.5745     1.7353     4.5440
H     -3.1039     3.3793     0.8064
H     -4.6371     3.6587    -1.0328
H     -6.1782     1.7797    -1.6388
H     -6.0985    -0.3602    -0.3276
H     -4.0320    -0.8833     0.9124
72
{"conf": 17, "E": 313.47, "rms": -1.0, "geom": "OH", "total_charge": 0, "CA_charge": 1, "smiles": "C[C:1]#[3N:2]->[Mn+:3]1(<-[4H-:4])(<-[5C-:5]#[O+:6])(<-[6C-:7]#[O+:8])<-[1N@H:9]([CH2:10][CH2:11][P:12]([c:13]2[cH:14][cH:15][cH:16][cH:17][cH:18]2)[c:19]2[cH:20][cH:21][cH:22][cH:23][cH:24]2)[CH2:25][CH2:26][2P:27]->1([c:28]1[cH:29][cH:30][cH:31][cH:32][cH:33]1)[c:34]1[cH:35][cH:36][cH:37][cH:38][cH:39]1", "smiles3D": "C([C:1]#[3N:2]->[Mn+:3]1(<-[4H-:4])(<-[5C-:5]#[O+:6])(<-[6C-:7]#[O+:8])<-[1N@@:9]([C:10]([C:11]([P:12]([c:13]2[c:14]([H:48])[c:15]([H:49])[c:16]([H:50])[c:17]([H:51])[c:18]2[H:52])[c:19]2[c:20]([H:53])[c:21]([H:54])[c:22]([H:55])[c:23]([H:56])[c:24]2[H:57])([H:46])[H:47])([H:44])[H:45])([H:43])[C:25]([H:58])([H:59])[C:26]([H:60])([H:61])[2P:27]->1([c:28]1[c:29]([H:62])[c:30]([H:63])[c:31]([H:64])[c:32]([H:65])[c:33]1[H:66])[c:34]1[c:35]([H:67])[c:36]([H:68])[c:37]([H:69])[c:38]([H:70])[c:39]1[H:71])([H:40])([H:41])[H:42]", "smiles3Dx": "C([C:1]#[3N:2]->[Mn+:3]1(<-[4H-:4])(<-[5C-:5]#[O+:6])(<-[6C-:7]#[O+:8])<-[1N@@:9]([C:10]([C:11]([P:12]([c:13]2[c:14]([H:48])[c:15]([H:49])[c:16]([H:50])[c:17]([H:51])[c:18]2[H:52])[c:19]2[c:20]([H:53])[c:21]([H:54])[c:22]([H:55])[c:23]([H:56])[c:24]2[H:57])([H:46])[H:47])([H:44])[H:45])([H:43])[C:25]([H:58])([H:59])[C:26]([H:60])([H:61])[2P:27]->1([c:28]1[c:29]([H:62])[c:30]([H:63])[c:31]([H:64])[c:32]([H:65])[c:33]1[H:66])[c:34]1[c:35]([H:67])[c:36]([H:68])[c:37]([H:69])[c:38]([H:70])[c:39]1[H:71])([H:40])([H:41])[H:42]", "dummies": []}
C      2.6820     3.6918     1.1009
C      2.3912     2.5579     0.2277
N      1.7476     1.5676     0.0135
Mn     0.0000     0.0000     0.0000
H      1.1985    -1.2194     0.7208
C     -1.8485    -1.5208     0.0986
O     -2.6904    -2.3838    -0.1849
C     -0.5548     1.3952     1.9000
O     -0.8466     2.3206     2.5942
N      0.3637    -0.7014    -2.2352
C      1.4686    -0.0734    -2.8925
C      2.8812    -0.3721    -2.2509
P      4.3047    -0.9743    -3.3188
C      4.0261    -2.8027    -3.3572
C      4.2133    -3.4385    -2.1166
C      3.5779    -4.6281    -1.8171
C      2.6739    -5.1940    -2.7357
C      2.6177    -4.6772    -4.0463
C      3.2476    -3.4725    -4.3455
C      4.2569    -0.2308    -5.0221
C      4.0238     1.1364    -5.1564
C      4.1061     1.7527    -6.4154
C      4.2724     0.9690    -7.5782
C      4.5550    -0.3929    -7.4471
C      4.6082    -0.9767    -6.1733
C     -0.8870    -0.5221    -2.9343
C     -1.9837     0.5251    -2.3900
P     -1.1901     1.7690    -1.4393
C     -0.3677     2.8482    -2.7024
C     -0.5992     2.6246    -4.0784
C      0.3745     3.0827    -4.9926
C      1.3188     3.9936    -4.5311
C      1.3781     4.4214    -3.2215
C      0.5074     3.8512    -2.2701
C     -2.3889     2.8622    -0.5619
C     -1.8712     3.8586     0.2885
C     -2.7053     4.5620     1.1545
C     -4.0189     4.1211     1.2901
C     -4.5834     3.1991     0.4001
C     -3.7526     2.5309    -0.5261
H      1.8853     4.4100     0.7692
H      3.7755     3.9131     1.0214
H      2.3230     3.2677     2.1032
H      0.5893    -1.5844    -2.2897
H      1.2746     1.0008    -2.8998
H      1.5269    -0.3777    -4.0342
H      2.7846    -1.0269    -1.3527
H      3.2630     0.6150    -1.8551
H      4.8098    -2.9559    -1.3401
H      3.6822    -5.0645    -0.8214
H      2.0537    -6.0345    -2.4507
H      2.0056    -5.1690    -4.8102
H      3.1315    -3.0668    -5.3440
H      3.8335     1.7462    -4.2673
H      4.0971     2.8410    -6.4883
H      4.3069     1.4413    -8.5657
H      4.7932    -0.9872    -8.3325
H      4.9795    -1.9789    -6.0815
H     -0.7243    -0.3160    -4.0655
H     -1.3775    -1.5062    -2.8900
H     -2.6221     0.9482    -3.2213
H     -2.6472     0.0483    -1.7142
H     -1.3387     2.0021    -4.4816
H      0.2848     2.7923    -6.0229
H      2.0061     4.4459    -5.2563
H      2.0958     5.1664    -2.8906
H      0.7073     4.0162    -1.2555
H     -0.8356     4.0945     0.3111
H     -2.2838     5.3206     1.8280
H     -4.6561     4.6025     2.0678
H     -5.6170     2.8713     0.5234
H     -4.1880     1.8522    -1.2146
72
{"conf": 18, "E": 115.28, "rms": -1.0, "geom": "OH", "total_charge": 0, "CA_charge": 1, "smiles": "C[C:1]#[3N:2]->[Mn+:3]1(<-[4H-:4])(<-[5C-:5]#[O+:6])(<-[6C-:7]#[O+:8])<-[1N@H:9]([CH2:10][CH2:11][P:12]([c:13]2[cH:14][cH:15][cH:16][cH:17][cH:18]2)[c:19]2[cH:20][cH:21][cH:22][cH:23][cH:24]2)[CH2:25][CH2:26][2P:27]->1([c:28]1[cH:29][cH:30][cH:31][cH:32][cH:33]1)[c:34]1[cH:35][cH:36][cH:37][cH:38][cH:39]1", "smiles3D": "C([C:1]#[3N:2]->[Mn+:3]1(<-[4H-:4])(<-[5C-:5]#[O+:6])(<-[6C-:7]#[O+:8])<-[1N@@:9]([C:10]([C:11]([P:12]([c:13]2[c:14]([H:48])[c:15]([H:49])[c:16]([H:50])[c:17]([H:51])[c:18]2[H:52])[c:19]2[c:20]([H:53])[c:21]([H:54])[c:22]([H:55])[c:23]([H:56])[c:24]2[H:57])([H:46])[H:47])([H:44])[H:45])([H:43])[C:25]([H:58])([H:59])[C:26]([H:60])([H:61])[2P:27]->1([c:28]1[c:29]([H:62])[c:30]([H:63])[c:31]([H:64])[c:32]([H:65])[c:33]1[H:66])[c:34]1[c:35]([H:67])[c:36]([H:68])[c:37]([H:69])[c:38]([H:70])[c:39]1[H:71])([H:40])([H:41])[H:42]", "smiles3Dx": "C([C:1]#[3N:2]->[Mn+:3]1(<-[4H-:4])(<-[5C-:5]#[O+:6])(<-[6C-:7]#[O+:8])<-[1N@@:9]([C:10]([C:11]([P:12]([c:13]2[c:14]([H:48])[c:15]([H:49])[c:16]([H:50])[c:17]([H:51])[c:18]2[H:52])[c:19]2[c:20]([H:53])[c:21]([H:54])[c:22]([H:55])[c:23]([H:56])[c:24]2[H:57])([H:46])[H:47])([H:44])[H:45])([H:43])[C:25]([H:58])([H:59])[C:26]([H:60])([H:61])[2P:27]->1([c:28]1[c:29]([H:62])[c:30]([H:63])[c:31]([H:64])[c:32]([H:65])[c:33]1[H:66])[c:34]1[c:35]([H:67])[c:36]([H:68])[c:37]([H:69])[c:38]([H:70])[c:39]1[H:71])([H:40])([H:41])[H:42]", "dummies": []}
C      2.6075     2.3379     3.5412
C      1.8489     1.6555     2.4944
N      1.2091     1.0783     1.6191
Mn     0.0000     0.0000     0.0000
H     -1.4370     1.0687     0.4027
C     -1.2474    -1.0534    -1.6049
O     -1.9033    -1.6114    -2.4492
C      0.7510     1.4999    -1.5582
O      1.1488     2.2908    -2.3770
N     -0.5421    -1.6694     1.5037
C     -1.2726    -1.1059     2.5628
C     -2.7598    -0.9372     2.2225
P     -3.6663    -0.0749     3.6209
C     -2.7906     1.5526     3.5822
C     -2.8671     2.3945     2.4609
C     -2.1307     3.5822     2.4225
C     -1.3099     3.9324     3.4983
C     -1.2279     3.0961     4.6154
C     -1.9653     1.9085     4.6572
C     -5.2870     0.3924     2.8572
C     -5.9979     1.4879     3.3724
C     -7.2333     1.8484     2.8271
C     -7.7756     1.1085     1.7732
C     -7.0903    -0.0034     1.2758
C     -5.8550    -0.3684     1.8213
C      0.6654    -2.2985     1.9326
C      1.5026    -2.9463     0.7953
P      1.9479    -1.6918    -0.4051
C      2.0253    -2.4981    -1.9950
C      2.4681    -3.8270    -2.1043
C      2.5384    -4.4415    -3.3587
C      2.1748    -3.7333    -4.5072
C      1.7453    -2.4074    -4.4039
C      1.6752    -1.7891    -3.1517
C      3.6094    -1.1629    -0.0258
C      3.9138     0.2050     0.0157
C      5.2142     0.6280     0.3067
C      6.2214    -0.3134     0.5384
C      5.9310    -1.6789     0.4674
C      4.6308    -2.1055     0.1793
H      3.6027     2.6264     3.1470
H      2.7352     1.6561     4.4060
H      2.0575     3.2454     3.8640
H     -1.0512    -2.2943     1.0677
H     -1.1956    -1.7354     3.4809
H     -0.8383    -0.1106     2.7832
H     -2.8821    -0.3711     1.2806
H     -3.2044    -1.9435     2.0830
H     -3.4835     2.1270     1.6129
H     -2.1891     4.2260     1.5550
H     -0.7345     4.8482     3.4644
H     -0.5866     3.3635     5.4452
H     -1.8817     1.2582     5.5191
H     -5.5914     2.0670     4.1926
H     -7.7709     2.7008     3.2208
H     -8.7315     1.3890     1.3509
H     -7.5179    -0.5846     0.4699
H     -5.3521    -1.2413     1.4302
H      1.3005    -1.5415     2.4464
H      0.4185    -3.0995     2.6687
H      2.4153    -3.4046     1.2254
H      0.8960    -3.7335     0.3007
H      2.7635    -4.3891    -1.2292
H      2.8762    -5.4664    -3.4404
H      2.2278    -4.2108    -5.4771
H      1.4695    -1.8576    -5.2942
H      1.3504    -0.7602    -3.0884
H      3.1529     0.9448    -0.1872
H      5.4423     1.6859     0.3461
H      7.2281     0.0156     0.7616
H      6.7148    -2.4072     0.6300
H      4.4321    -3.1658     0.1103
72
{"conf": 19, "E": 119.16, "rms": -1.0, "geom": "OH", "total_charge": 0, "CA_charge": 1, "smiles": "C[C:1]#[3N:2]->[Mn+:3]1(<-[4H-:4])(<-[5C-:5]#[O+:6])(<-[6C-:7]#[O+:8])<-[1N@H:9]([CH2:10][CH2:11][P:12]([c:13]2[cH:14][cH:15][cH:16][cH:17][cH:18]2)[c:19]2[cH:20][cH:21][cH:22][cH:23][cH:24]2)[CH2:25][CH2:26][2P:27]->1([c:28]1[cH:29][cH:30][cH:31][cH:32][cH:33]1)[c:34]1[cH:35][cH:36][cH:37][cH:38][cH:39]1", "smiles3D": "C([C:1]#[3N:2]->[Mn+:3]1(<-[4H-:4])(<-[5C-:5]#[O+:6])(<-[6C-:7]#[O+:8])<-[1N@@:9]([C:10]([C:11]([P:12]([c:13]2[c:14]([H:48])[c:15]([H:49])[c:16]([H:50])[c:17]([H:51])[c:18]2[H:52])[c:19]2[c:20]([H:53])[c:21]([H:54])[c:22]([H:55])[c:23]([H:56])[c:24]2[H:57])([H:46])[H:47])([H:44])[H:45])([H:43])[C:25]([H:58])([H:59])[C:26]([H:60])([H:61])[2P:27]->1([c:28]1[c:29]([H:62])[c:30]([H:63])[c:31]([H:64])[c:32]([H:65])[c:33]1[H:66])[c:34]1[c:35]([H:67])[c:36]([H:68])[c:37]([H:69])[c:38]([H:70])[c:39]1[H:71])([H:40])([H:41])[H:42]", "smiles3Dx": "C([C:1]#[3N:2]->[Mn+:3]1(<-[4H-:4])(<-[5C-:5]#[O+:6])(<-[6C-:7]#[O+:8])<-[1N@@:9]([C:10]([C:11]([P:12]([c:13]2[c:14]([H:48])[c:15]([H:49])[c:16]([H:50])[c:17]([H:51])[c:18]2[H:52])[c:19]2[c:20]([H:53])[c:21]([H:54])[c:22]([H:55])[c:23]([H:56])[c:24]2[H:57])([H:46])[H:47])([H:44])[H:45])([H:43])[C:25]([H:58])([H:59])[C:26]([H:60])([H:61])[2P:27]->1([c:28]1[c:29]([H:62])[c:30]([H:63])[c:31]([H:64])[c:32]([H:65])[c:33]1[H:66])[c:34]1[c:35]([H:67])[c:36]([H:68])[c:37]([H:69])[c:38]([H:70])[c:39]1[H:71])([H:40])([H:41])[H:42]", "dummies": []}
C     -4.4438     0.6128     2.1721
C     -3.1379     0.4318     1.5404
N     -2.0420     0.2809     1.0063
Mn     0.0000     0.0000     0.0000
H      0.2480     1.8225    -0.0477
C      2.0626    -0.2794    -0.9527
O      3.1496    -0.4269    -1.4537
C      0.9717    -0.1745     2.0652
O      1.4839    -0.2669     3.1530
N     -0.9575    -0.1455    -2.0919
C     -1.3476     1.1119    -2.5874
C     -2.3723     1.8505    -1.7186
P     -2.8203     3.5070    -2.4735
C     -4.2830     4.0230    -1.4597
C     -5.2997     4.7924    -2.0468
C     -6.3937     5.2167    -1.2867
C     -6.4715     4.8910     0.0703
C     -5.4485     4.1523     0.6716
C     -4.3513     3.7314    -0.0860
C     -3.6611     2.9240    -4.0120
C     -4.7809     2.0779    -3.9552
C     -5.3876     1.6374    -5.1346
C     -4.8786     2.0346    -6.3745
C     -3.7615     2.8731    -6.4354
C     -3.1531     3.3156    -5.2571
C     -1.9729    -1.1455    -2.0580
C     -1.4487    -2.5813    -1.7512
P     -0.4864    -2.5579    -0.2333
C     -1.5100    -3.3375     1.0053
C     -1.7120    -2.7161     2.2446
C     -2.5023    -3.3325     3.2195
C     -3.0825    -4.5784     2.9665
C     -2.8699    -5.2117     1.7389
C     -2.0809    -4.5977     0.7616
C      0.9292    -3.6197    -0.4938
C      1.3319    -4.5259     0.5026
C      2.4556    -5.3342     0.3054
C      3.1942    -5.2329    -0.8762
C      2.8141    -4.3171    -1.8608
C      1.6910    -3.5072    -1.6694
H     -4.6442    -0.2375     2.8565
H     -4.4462     1.5599     2.7489
H     -5.2295     0.6550     1.3898
H     -0.2986    -0.4536    -2.6512
H     -1.7684     0.9845    -3.6115
H     -0.4369     1.7491    -2.6660
H     -3.2946     1.2520    -1.5903
H     -1.9202     2.0492    -0.7335
H     -5.2489     5.0616    -3.0948
H     -7.1813     5.7975    -1.7503
H     -7.3192     5.2180     0.6582
H     -5.5023     3.9126     1.7257
H     -3.5613     3.1851     0.4070
H     -5.1864     1.7634    -3.0027
H     -6.2524     0.9884    -5.0877
H     -5.3507     1.6954    -7.2873
H     -3.3690     3.1819    -7.3955
H     -2.2867     3.9621    -5.3139
H     -2.5006    -1.1723    -3.0397
H     -2.7128    -0.8804    -1.2756
H     -2.3127    -3.2672    -1.6398
H     -0.8217    -2.9293    -2.5941
H     -1.2521    -1.7658     2.4668
H     -2.6625    -2.8450     4.1725
H     -3.6927    -5.0549     3.7230
H     -3.3091    -6.1823     1.5483
H     -1.9068    -5.1110    -0.1755
H      0.7904    -4.6088     1.4350
H      2.7575    -6.0352     1.0726
H      4.0653    -5.8573    -1.0256
H      3.3954    -4.2286    -2.7694
H      1.4349    -2.7836    -2.4319
72
{"conf": 20, "E": 306.85, "rms": -1.0, "geom": "OH", "total_charge": 0, "CA_charge": 1, "smiles": "C[C:1]#[3N:2]->[Mn+:3]1(<-[4H-:4])(<-[5C-:5]#[O+:6])(<-[6C-:7]#[O+:8])<-[1N@H:9]([CH2:10][CH2:11][P:12]([c:13]2[cH:14][cH:15][cH:16][cH:17][cH:18]2)[c:19]2[cH:20][cH:21][cH:22][cH:23][cH:24]2)[CH2:25][CH2:26][2P:27]->1([c:28]1[cH:29][cH:30][cH:31][cH:32][cH:33]1)[c:34]1[cH:35][cH:36][cH:37][cH:38][cH:39]1", "smiles3D": "C([C:1]#[3N:2]->[Mn+:3]1(<-[4H-:4])(<-[5C-:5]#[O+:6])(<-[6C-:7]#[O+:8])<-[1N@@:9]([C:10]([C:11]([P:12]([c:13]2[c:14]([H:48])[c:15]([H:49])[c:16]([H:50])[c:17]([H:51])[c:18]2[H:52])[c:19]2[c:20]([H:53])[c:21]([H:54])[c:22]([H:55])[c:23]([H:56])[c:24]2[H:57])([H:46])[H:47])([H:44])[H:45])([H:43])[C:25]([H:58])([H:59])[C:26]([H:60])([H:61])[2P:27]->1([c:28]1[c:29]([H:62])[c:30]([H:63])[c:31]([H:64])[c:32]([H:65])[c:33]1[H:66])[c:34]1[c:35]([H:67])[c:36]([H:68])[c:37]([H:69])[c:38]([H:70])[c:39]1[H:71])([H:40])([H:41])[H:42]", "smiles3Dx": "C([C:1]#[3N:2]->[Mn+:3]1(<-[4H-:4])(<-[5C-:5]#[O+:6])(<-[6C-:7]#[O+:8])<-[1N@@:9]([C:10]([C:11]([P:12]([c:13]2[c:14]([H:48])[c:15]([H:49])[c:16]([H:50])[c:17]([H:51])[c:18]2[H:52])[c:19]2[c:20]([H:53])[c:21]([H:54])[c:22]([H:55])[c:23]([H:56])[c:24]2[H:57])([H:46])[H:47])([H:44])[H:45])([H:43])[C:25]([H:58])([H:59])[C:26]([H:60])([H:61])[2P:27]->1([c:28]1[c:29]([H:62])[c:30]([H:63])[c:31]([H:64])[c:32]([H:65])[c:33]1[H:66])[c:34]1[c:35]([H:67])[c:36]([H:68])[c:37]([H:69])[c:38]([H:70])[c:39]1[H:71])([H:40])([H:41])[H:42]", "dummies": []}
C     -2.2945     2.3402     3.1533
C     -1.8529     1.9712     1.8093
N     -1.2319     1.3342     0.9805
Mn     0.0000     0.0000     0.0000
H      1.1682     1.3216    -0.3768
C      1.4315    -1.5466    -0.8741
O      2.1165    -2.4504    -1.3878
C      0.4638    -0.2258     2.2063
O      0.5142    -0.3453     3.3682
N     -0.9944     0.0562    -2.1659
C     -1.9202     1.1756    -2.6978
C     -2.1327     2.4352    -1.8593
P     -3.8871     2.4988    -1.1284
C     -4.1884     3.7100     0.2534
C     -4.8253     3.2320     1.3913
C     -4.9530     4.0464     2.5121
C     -4.4173     5.3220     2.4822
C     -4.0393     5.8847     1.2760
C     -3.8919     5.0720     0.1498
C     -5.2365     2.6104    -2.3860
C     -5.9697     3.7803    -2.5932
C     -6.9957     3.7870    -3.5367
C     -7.2158     2.6590    -4.3245
C     -6.5155     1.4844    -4.0899
C     -5.5441     1.4510    -3.0969
C     -1.6835    -1.1807    -2.2540
C     -2.7273    -1.4712    -1.1302
P     -1.8099    -1.6885     0.3831
C     -2.9480    -1.3868     1.7663
C     -4.1487    -0.6725     1.6167
C     -4.9825    -0.3912     2.7541
C     -4.5963    -0.8127     4.0389
C     -3.3389    -1.3511     4.2035
C     -2.4991    -1.6677     3.0850
C     -1.2478    -3.3435     0.5099
C     -0.4115    -3.7199     1.5664
C     -0.1095    -5.0448     1.8302
C     -0.6960    -6.0705     1.0698
C     -1.3730    -5.7082    -0.0871
C     -1.6458    -4.3759    -0.3638
H     -1.3658     2.1481     3.7574
H     -3.0538     1.6554     3.6844
H     -2.5067     3.4047     3.4546
H     -0.1359    -0.0060    -2.7822
H     -1.4005     1.5365    -3.5969
H     -2.8908     0.8564    -3.0167
H     -2.0699     3.3156    -2.5842
H     -1.3454     2.6067    -1.1858
H     -5.1435     2.2130     1.4381
H     -5.2329     3.5906     3.4519
H     -4.4586     5.9382     3.3883
H     -3.7485     6.9052     1.2429
H     -3.5113     5.4958    -0.7580
H     -5.7840     4.6539    -1.9995
H     -7.5849     4.6722    -3.6858
H     -7.9520     2.6925    -5.1032
H     -6.7253     0.5966    -4.6652
H     -5.0524     0.5116    -2.8721
H     -2.1624    -1.2946    -3.2252
H     -0.8525    -1.9871    -2.1339
H     -3.3642    -0.5954    -1.1448
H     -3.3086    -2.3616    -1.3252
H     -4.4581    -0.2175     0.7223
H     -5.9623    -0.0156     2.5971
H     -5.1789    -0.5242     4.8687
H     -2.9542    -1.5025     5.1793
H     -1.6491    -2.2531     3.3047
H      0.1145    -2.9509     2.1000
H      0.4278    -5.2754     2.7505
H     -0.5069    -7.0533     1.3190
H     -1.6164    -6.4700    -0.8000
H     -2.2477    -4.1882    -1.2226
72
{"conf": 21, "E": 123.62, "rms": -1.0, "geom": "OH", "total_charge": 0, "CA_charge": 1, "smiles": "C[C:1]#[3N:2]->[Mn+:3]1(<-[4H-:4])(<-[5C-:5]#[O+:6])(<-[6C-:7]#[O+:8])<-[1N@H:9]([CH2:10][CH2:11][P:12]([c:13]2[cH:14][cH:15][cH:16][cH:17][cH:18]2)[c:19]2[cH:20][cH:21][cH:22][cH:23][cH:24]2)[CH2:25][CH2:26][2P:27]->1([c:28]1[cH:29][cH:30][cH:31][cH:32][cH:33]1)[c:34]1[cH:35][cH:36][cH:37][cH:38][cH:39]1", "smiles3D": "C([C:1]#[3N:2]->[Mn+:3]1(<-[4H-:4])(<-[5C-:5]#[O+:6])(<-[6C-:7]#[O+:8])<-[1N@@:9]([C:10]([C:11]([P:12]([c:13]2[c:14]([H:48])[c:15]([H:49])[c:16]([H:50])[c:17]([H:51])[c:18]2[H:52])[c:19]2[c:20]([H:53])[c:21]([H:54])[c:22]([H:55])[c:23]([H:56])[c:24]2[H:57])([H:46])[H:47])([H:44])[H:45])([H:43])[C:25]([H:58])([H:59])[C:26]([H:60])([H:61])[2P:27]->1([c:28]1[c:29]([H:62])[c:30]([H:63])[c:31]([H:64])[c:32]([H:65])[c:33]1[H:66])[c:34]1[c:35]([H:67])[c:36]([H:68])[c:37]([H:69])[c:38]([H:70])[c:39]1[H:71])([H:40])([H:41])[H:42]", "smiles3Dx": "C([C:1]#[3N:2]->[Mn+:3]1(<-[4H-:4])(<-[5C-:5]#[O+:6])(<-[6C-:7]#[O+:8])<-[1N@@:9]([C:10]([C:11]([P:12]([c:13]2[c:14]([H:48])[c:15]([H:49])[c:16]([H:50])[c:17]([H:51])[c:18]2[H:52])[c:19]2[c:20]([H:53])[c:21]([H:54])[c:22]([H:55])[c:23]([H:56])[c:24]2[H:57])([H:46])[H:47])([H:44])[H:45])([H:43])[C:25]([H:58])([H:59])[C:26]([H:60])([H:61])[2P:27]->1([c:28]1[c:29]([H:62])[c:30]([H:63])[c:31]([H:64])[c:32]([H:65])[c:33]1[H:66])[c:34]1[c:35]([H:67])[c:36]([H:68])[c:37]([H:69])[c:38]([H:70])[c:39]1[H:71])([H:40])([H:41])[H:42]", "dummies": []}
C     -3.7587     3.1138     1.0211
C     -2.6735     2.1689     0.7554
N     -1.7508     1.3942     0.5141
Mn     0.0000     0.0000     0.0000
H     -0.6405    -0.1109    -1.7210
C      1.7930    -1.2849    -0.6224
O      2.7388    -1.9581    -0.9478
C      1.2493     1.8619    -0.4624
O      1.9108     2.8424    -0.6997
N     -1.1135    -1.8928     0.7305
C     -2.3975    -1.5167     1.1582
C     -3.3257    -2.6999     1.5124
P     -5.0122    -2.1802     2.1601
C     -4.5366    -1.1961     3.6557
C     -4.1619     0.1514     3.5586
C     -3.7481     0.8555     4.6907
C     -3.6857     0.2119     5.9297
C     -4.0516    -1.1345     6.0347
C     -4.4728    -1.8371     4.9000
C     -5.6815    -0.9619     0.9355
C     -6.5450     0.0594     1.3628
C     -7.1119     0.9356     0.4327
C     -6.8391     0.7876    -0.9273
C     -6.0234    -0.2588    -1.3653
C     -5.4666    -1.1502    -0.4415
C     -0.2881    -2.5320     1.7163
C      0.0600    -1.6968     2.9895
P      0.7666    -0.1212     2.4980
C      0.1106     1.0843     3.6399
C     -0.2238     2.3677     3.1874
C     -0.6932     3.3297     4.0885
C     -0.8029     3.0221     5.4470
C     -0.4468     1.7504     5.9060
C      0.0130     0.7835     5.0077
C      2.5260    -0.2080     2.8083
C      3.2139     0.9181     3.2890
C      4.5844     0.8465     3.5508
C      5.2810    -0.3417     3.3157
C      4.6080    -1.4570     2.8109
C      3.2362    -1.3903     2.5527
H     -4.4879     3.0755     0.1890
H     -3.3439     4.1363     1.1049
H     -4.2704     2.8589     1.9698
H     -1.1959    -2.4574     0.0096
H     -2.3049    -0.8450     2.0305
H     -2.8642    -0.9414     0.3351
H     -2.8754    -3.3134     2.3136
H     -3.4664    -3.3441     0.6186
H     -4.1624     0.6470     2.6031
H     -3.4514     1.8950     4.6057
H     -3.3526     0.7524     6.8062
H     -4.0013    -1.6380     6.9935
H     -4.7334    -2.8842     4.9872
H     -6.7848     0.1708     2.4128
H     -7.7546     1.7406     0.7717
H     -7.2780     1.4673    -1.6465
H     -5.8447    -0.3969    -2.4246
H     -4.8578    -1.9695    -0.7992
H     -0.7550    -3.4853     2.0396
H      0.6652    -2.7970     1.2172
H      0.7877    -2.2579     3.6131
H     -0.8596    -1.5261     3.5828
H     -0.0981     2.6354     2.1470
H     -0.9558     4.3181     3.7355
H     -1.1631     3.7662     6.1449
H     -0.5259     1.5143     6.9567
H      0.2989    -0.1906     5.3799
H      2.6962     1.8497     3.4764
H      5.1048     1.7112     3.9410
H      6.3416    -0.3965     3.5206
H      5.1472    -2.3763     2.6237
H      2.7389    -2.2641     2.1597
72
{"conf": 22, "E": 345.37, "rms": -1.0, "geom": "OH", "total_charge": 0, "CA_charge": 1, "smiles": "C[C:1]#[3N:2]->[Mn+:3]1(<-[4H-:4])(<-[5C-:5]#[O+:6])(<-[6C-:7]#[O+:8])<-[1N@H:9]([CH2:10][CH2:11][P:12]([c:13]2[cH:14][cH:15][cH:16][cH:17][cH:18]2)[c:19]2[cH:20][cH:21][cH:22][cH:23][cH:24]2)[CH2:25][CH2:26][2P:27]->1([c:28]1[cH:29][cH:30][cH:31][cH:32][cH:33]1)[c:34]1[cH:35][cH:36][cH:37][cH:38][cH:39]1", "smiles3D": "C([C:1]#[3N:2]->[Mn+:3]1(<-[4H-:4])(<-[5C-:5]#[O+:6])(<-[6C-:7]#[O+:8])<-[1N@@:9]([C:10]([C:11]([P:12]([c:13]2[c:14]([H:48])[c:15]([H:49])[c:16]([H:50])[c:17]([H:51])[c:18]2[H:52])[c:19]2[c:20]([H:53])[c:21]([H:54])[c:22]([H:55])[c:23]([H:56])[c:24]2[H:57])([H:46])[H:47])([H:44])[H:45])([H:43])[C:25]([H:58])([H:59])[C:26]([H:60])([H:61])[2P:27]->1([c:28]1[c:29]([H:62])[c:30]([H:63])[c:31]([H:64])[c:32]([H:65])[c:33]1[H:66])[c:34]1[c:35]([H:67])[c:36]([H:68])[c:37]([H:69])[c:38]([H:70])[c:39]1[H:71])([H:40])([H:41])[H:42]", "smiles3Dx": "C([C:1]#[3N:2]->[Mn+:3]1(<-[4H-:4])(<-[5C-:5]#[O+:6])(<-[6C-:7]#[O+:8])<-[1N@@:9]([C:10]([C:11]([P:12]([c:13]2[c:14]([H:48])[c:15]([H:49])[c:16]([H:50])[c:17]([H:51])[c:18]2[H:52])[c:19]2[c:20]([H:53])[c:21]([H:54])[c:22]([H:55])[c:23]([H:56])[c:24]2[H:57])([H:46])[H:47])([H:44])[H:45])([H:43])[C:25]([H:58])([H:59])[C:26]([H:60])([H:61])[2P:27]->1([c:28]1[c:29]([H:62])[c:30]([H:63])[c:31]([H:64])[c:32]([H:65])[c:33]1[H:66])[c:34]1[c:35]([H:67])[c:36]([H:68])[c:37]([H:69])[c:38]([H:70])[c:39]1[H:71])([H:40])([H:41])[H:42]", "dummies": []}
C     -2.0694    -2.9141     2.9867
C     -0.9633    -2.5651     2.1803
N     -0.5027    -1.9230     1.2739
Mn     0.0000     0.0000     0.0000
H     -0.3454    -1.0689    -1.5164
C      0.4683     2.0664    -1.2153
O      1.0236     3.0312    -1.7599
C     -2.0672     0.6311     0.9294
O     -2.9385     0.9475     1.7298
N      2.3123    -0.5330     0.1737
C      2.7965    -1.4073     1.1899
C      3.4865    -2.7258     0.7214
P      2.4532    -4.3552     0.5136
C      1.3288    -4.1092    -0.9473
C     -0.0839    -4.0747    -0.8652
C     -0.8611    -3.7520    -1.9989
C     -0.2062    -3.4550    -3.2017
C      1.1785    -3.5748    -3.3229
C      1.9597    -3.9033    -2.1910
C      1.4854    -4.8306     2.0151
C      1.7813    -4.3936     3.3199
C      0.9042    -4.7012     4.3783
C     -0.3093    -5.3580     4.1155
C     -0.5240    -5.9341     2.8534
C      0.4327    -5.7434     1.8383
C      3.0419     0.7307     0.3089
C      2.5407     1.6804     1.4931
P      0.9867     1.1641     2.2180
C      0.0615     2.5820     2.7529
C     -0.3262     3.5293     1.8285
C     -1.5022     4.2415     1.9194
C     -2.3836     3.9096     2.9931
C     -1.9245     3.1221     4.0481
C     -0.7323     2.4820     3.9468
C      1.2524     0.1028     3.6572
C      2.5604     0.0990     4.3020
C      2.7292    -0.7621     5.3703
C      1.6900    -1.5471     5.8581
C      0.4309    -1.5048     5.2683
C      0.2265    -0.5652     4.2562
H     -2.6488    -1.9271     2.8947
H     -2.6372    -3.7153     2.3397
H     -1.5680    -3.0822     3.9376
H      2.7175    -0.8872    -0.5691
H      3.4980    -0.9279     1.9097
H      1.8750    -1.6290     1.7250
H      4.0241    -2.5423    -0.2790
H      4.2999    -2.9842     1.4481
H     -0.6438    -4.3923    -0.0054
H     -1.9590    -3.8601    -1.9642
H     -0.7988    -3.0461    -4.0409
H      1.6755    -3.3690    -4.2668
H      3.0510    -3.8837    -2.2600
H      2.6430    -3.7767     3.5143
H      1.1724    -4.4399     5.3915
H     -1.0468    -5.5146     4.9244
H     -1.4356    -6.4848     2.6106
H      0.2953    -6.2330     0.8675
H      4.1406     0.5978     0.3573
H      2.7777     1.1663    -0.6657
H      3.3127     1.7751     2.2309
H      2.3497     2.6775     1.0526
H      0.2719     3.7239     0.8748
H     -1.8371     4.9757     1.1675
H     -3.3981     4.3935     3.0811
H     -2.5474     2.9934     4.9746
H     -0.4436     1.8400     4.7822
H      3.4228     0.6297     3.9415
H      3.7070    -0.7358     5.9134
H      1.8823    -2.2734     6.6877
H     -0.3842    -2.1323     5.6429
H     -0.8219    -0.4556     3.8580
72
{"conf": 23, "E": 144.39, "rms": -1.0, "geom": "OH", "total_charge": 0, "CA_charge": 1, "smiles": "C[C:1]#[3N:2]->[Mn+:3]1(<-[4H-:4])(<-[5C-:5]#[O+:6])(<-[6C-:7]#[O+:8])<-[1N@H:9]([CH2:10][CH2:11][P:12]([c:13]2[cH:14][cH:15][cH:16][cH:17][cH:18]2)[c:19]2[cH:20][cH:21][cH:22][cH:23][cH:24]2)[CH2:25][CH2:26][2P:27]->1([c:28]1[cH:29][cH:30][cH:31][cH:32][cH:33]1)[c:34]1[cH:35][cH:36][cH:37][cH:38][cH:39]1", "smiles3D": "C([C:1]#[3N:2]->[Mn+:3]1(<-[4H-:4])(<-[5C-:5]#[O+:6])(<-[6C-:7]#[O+:8])<-[1N@@:9]([C:10]([C:11]([P:12]([c:13]2[c:14]([H:48])[c:15]([H:49])[c:16]([H:50])[c:17]([H:51])[c:18]2[H:52])[c:19]2[c:20]([H:53])[c:21]([H:54])[c:22]([H:55])[c:23]([H:56])[c:24]2[H:57])([H:46])[H:47])([H:44])[H:45])([H:43])[C:25]([H:58])([H:59])[C:26]([H:60])([H:61])[2P:27]->1([c:28]1[c:29]([H:62])[c:30]([H:63])[c:31]([H:64])[c:32]([H:65])[c:33]1[H:66])[c:34]1[c:35]([H:67])[c:36]([H:68])[c:37]([H:69])[c:38]([H:70])[c:39]1[H:71])([H:40])([H:41])[H:42]", "smiles3Dx": "C([C:1]#[3N:2]->[Mn+:3]1(<-[4H-:4])(<-[5C-:5]#[O+:6])(<-[6C-:7]#[O+:8])<-[1N@@:9]([C:10]([C:11]([P:12]([c:13]2[c:14]([H:48])[c:15]([H:49])[c:16]([H:50])[c:17]([H:51])[c:18]2[H:52])[c:19]2[c:20]([H:53])[c:21]([H:54])[c:22]([H:55])[c:23]([H:56])[c:24]2[H:57])([H:46])[H:47])([H:44])[H:45])([H:43])[C:25]([H:58])([H:59])[C:26]([H:60])([H:61])[2P:27]->1([c:28]1[c:29]([H:62])[c:30]([H:63])[c:31]([H:64])[c:32]([H:65])[c:33]1[H:66])[c:34]1[c:35]([H:67])[c:36]([H:68])[c:37]([H:69])[c:38]([H:70])[c:39]1[H:71])([H:40])([H:41])[H:42]", "dummies": []}
C      3.9915     1.8368    -2.3483
C      2.8225     1.2897    -1.6636
N      1.8408     0.8364    -1.0847
Mn     0.0000     0.0000     0.0000
H     -0.7152    -0.4605    -1.6234
C     -1.8516    -0.8744     1.0412
O     -2.8277    -1.3415     1.5699
C      1.0645    -2.0035     0.1967
O      1.6216    -3.0696     0.3090
N     -0.9669     2.0955     0.1181
C     -1.4899     2.4803    -1.1569
C     -0.6782     3.4814    -2.0267
P     -1.4933     5.1829    -2.1650
C     -2.1174     5.6907    -0.4976
C     -1.3409     6.4486     0.3954
C     -1.8684     6.8379     1.6315
C     -3.1755     6.4905     1.9831
C     -3.9510     5.7347     1.1009
C     -3.4247     5.3399    -0.1347
C     -0.1393     6.3784    -2.5484
C      1.1502     6.2521    -1.9947
C      2.1218     7.2210    -2.2711
C      1.8127     8.3380    -3.0608
C      0.5286     8.4694    -3.5967
C     -0.4459     7.4984    -3.3425
C     -0.0470     2.9688     0.7614
C      0.2831     2.5819     2.2324
P      0.9117     0.9056     2.2765
C      2.6856     1.0011     2.4767
C      3.3431     0.0999     3.3398
C      4.7297     0.1556     3.4898
C      5.4740     1.0838     2.7549
C      4.8373     1.9715     1.8830
C      3.4446     1.9292     1.7375
C      0.2642     0.1790     3.7751
C     -0.1518    -1.1603     3.7937
C     -0.6380    -1.7344     4.9732
C     -0.6848    -0.9784     6.1433
C     -0.2448     0.3526     6.1417
C      0.2353     0.9321     4.9625
H      4.5666     2.4890    -1.6549
H      4.6405     1.0014    -2.6838
H      3.6519     2.4298    -3.2171
H     -1.6810     1.9982     0.6811
H     -1.6043     1.5492    -1.7411
H     -2.5170     2.8908    -1.0171
H      0.3897     3.5355    -1.7625
H     -0.6639     3.0857    -3.0752
H     -0.3354     6.7490     0.1503
H     -1.2652     7.4104     2.3200
H     -3.5784     6.7946     2.9441
H     -4.9607     5.4579     1.3732
H     -4.0465     4.7834    -0.8194
H      1.4138     5.4297    -1.3421
H      3.1103     7.1249    -1.8360
H      2.5657     9.1030    -3.2504
H      0.2804     9.3291    -4.1891
H     -1.4438     7.6318    -3.7364
H      0.9058     2.9554     0.1972
H     -0.4589     3.9989     0.7587
H     -0.6339     2.6463     2.8378
H      1.0376     3.2816     2.6444
H      2.7887    -0.6670     3.8837
H      5.2347    -0.5416     4.1494
H      6.5463     1.1122     2.8598
H      5.4300     2.6595     1.3085
H      2.9665     2.5965     1.0301
H     -0.0823    -1.7787     2.9126
H     -0.9552    -2.7711     4.9903
H     -1.0438    -1.4311     7.0653
H     -0.2463     0.9305     7.0598
H      0.5981     1.9568     4.9800
72
{"conf": 24, "E": 127.79, "rms": -1.0, "geom": "OH", "total_charge": 0, "CA_charge": 1, "smiles": "C[C:1]#[3N:2]->[Mn+:3]1(<-[4H-:4])(<-[5C-:5]#[O+:6])(<-[6C-:7]#[O+:8])<-[1N@H:9]([CH2:10][CH2:11][P:12]([c:13]2[cH:14][cH:15][cH:16][cH:17][cH:18]2)[c:19]2[cH:20][cH:21][cH:22][cH:23][cH:24]2)[CH2:25][CH2:26][2P:27]->1([c:28]1[cH:29][cH:30][cH:31][cH:32][cH:33]1)[c:34]1[cH:35][cH:36][cH:37][cH:38][cH:39]1", "smiles3D": "C([C:1]#[3N:2]->[Mn+:3]1(<-[4H-:4])(<-[5C-:5]#[O+:6])(<-[6C-:7]#[O+:8])<-[1N@@:9]([C:10]([C:11]([P:12]([c:13]2[c:14]([H:48])[c:15]([H:49])[c:16]([H:50])[c:17]([H:51])[c:18]2[H:52])[c:19]2[c:20]([H:53])[c:21]([H:54])[c:22]([H:55])[c:23]([H:56])[c:24]2[H:57])([H:46])[H:47])([H:44])[H:45])([H:43])[C:25]([H:58])([H:59])[C:26]([H:60])([H:61])[2P:27]->1([c:28]1[c:29]([H:62])[c:30]([H:63])[c:31]([H:64])[c:32]([H:65])[c:33]1[H:66])[c:34]1[c:35]([H:67])[c:36]([H:68])[c:37]([H:69])[c:38]([H:70])[c:39]1[H:71])([H:40])([H:41])[H:42]", "smiles3Dx": "C([C:1]#[3N:2]->[Mn+:3]1(<-[4H-:4])(<-[5C-:5]#[O+:6])(<-[6C-:7]#[O+:8])<-[1N@@:9]([C:10]([C:11]([P:12]([c:13]2[c:14]([H:48])[c:15]([H:49])[c:16]([H:50])[c:17]([H:51])[c:18]2[H:52])[c:19]2[c:20]([H:53])[c:21]([H:54])[c:22]([H:55])[c:23]([H:56])[c:24]2[H:57])([H:46])[H:47])([H:44])[H:45])([H:43])[C:25]([H:58])([H:59])[C:26]([H:60])([H:61])[2P:27]->1([c:28]1[c:29]([H:62])[c:30]([H:63])[c:31]([H:64])[c:32]([H:65])[c:33]1[H:66])[c:34]1[c:35]([H:67])[c:36]([H:68])[c:37]([H:69])[c:38]([H:70])[c:39]1[H:71])([H:40])([H:41])[H:42]", "dummies": []}
C     -0.1725    -2.8236     4.1058
C     -0.0967    -2.0035     2.8982
N     -0.0493    -1.3078     1.8866
Mn     0.0000     0.0000     0.0000
H      0.8404    -1.3547    -0.9182
C     -0.0882     1.2238    -1.9345
O     -0.1363     1.8699    -2.9522
C     -2.0765    -0.8192    -0.5082
O     -3.1689    -1.2541    -0.7759
N      1.9788     1.1042     0.5454
C      2.6603     0.5243     1.6534
C      3.9733    -0.1714     1.2548
P      3.6328    -1.6440     0.1517
C      5.3255    -2.2196    -0.2934
C      5.6195    -2.4653    -1.6427
C      6.8904    -2.9130    -2.0162
C      7.8733    -3.1194    -1.0423
C      7.5868    -2.8799     0.3055
C      6.3161    -2.4299     0.6806
C      3.0421    -3.0039     1.2578
C      2.1569    -3.9508     0.7241
C      1.7215    -5.0298     1.4988
C      2.1752    -5.1771     2.8115
C      3.0549    -4.2368     3.3530
C      3.4908    -3.1546     2.5812
C      1.6963     2.5019     0.6951
C      0.5958     2.8868     1.7326
P     -0.9273     2.0173     1.3657
C     -1.6737     1.6472     2.9449
C     -2.4080     0.4647     3.1098
C     -3.0109     0.1780     4.3402
C     -2.8953     1.0762     5.4032
C     -2.1879     2.2704     5.2369
C     -1.5879     2.5639     4.0078
C     -2.0120     3.1757     0.5390
C     -3.3650     3.2711     0.9132
C     -4.2142     4.1710     0.2624
C     -3.7249     4.9717    -0.7762
C     -2.3831     4.8726    -1.1616
C     -1.5297     3.9776    -0.5098
H     -0.2858    -3.8883     3.8199
H     -1.0479    -2.5084     4.7109
H      0.7507    -2.6925     4.7041
H      2.5065     1.0313    -0.1997
H      2.9079     1.2933     2.4213
H      2.0098    -0.2158     2.1312
H      4.5391    -0.4624     2.1613
H      4.6049     0.5519     0.6972
H      4.8633    -2.3094    -2.4044
H      7.1130    -3.0999    -3.0607
H      8.8556    -3.4695    -1.3346
H      8.3488    -3.0435     1.0589
H      6.1150    -2.2466     1.7248
H      1.8090    -3.8573    -0.2973
H      1.0378    -5.7553     1.0775
H      1.8411    -6.0153     3.4102
H      3.3974    -4.3468     4.3725
H      4.1790    -2.4538     3.0250
H      2.6355     3.0346     0.9743
H      1.3860     2.8891    -0.2970
H      0.4174     3.9819     1.6950
H      0.9411     2.6117     2.7487
H     -2.5208    -0.2313     2.2905
H     -3.5726    -0.7383     4.4668
H     -3.3592     0.8511     6.3544
H     -2.1101     2.9707     6.0587
H     -1.0641     3.5038     3.8898
H     -3.7704     2.6518     1.7009
H     -5.2530     4.2494     0.5593
H     -4.3851     5.6671    -1.2824
H     -2.0079     5.4832    -1.9717
H     -0.5025     3.9162    -0.8304
72
{"conf": 25, "E": 667.85, "rms": -1.0, "geom": "OH", "total_charge": 0, "CA_charge": 1, "smiles": "C[C:1]#[3N:2]->[Mn+:3]1(<-[4H-:4])(<-[5C-:5]#[O+:6])(<-[6C-:7]#[O+:8])<-[1N@H:9]([CH2:10][CH2:11][P:12]([c:13]2[cH:14][cH:15][cH:16][cH:17][cH:18]2)[c:19]2[cH:20][cH:21][cH:22][cH:23][cH:24]2)[CH2:25][CH2:26][2P:27]->1([c:28]1[cH:29][cH:30][cH:31][cH:32][cH:33]1)[c:34]1[cH:35][cH:36][cH:37][cH:38][cH:39]1", "smiles3D": "C([C:1]#[3N:2]->[Mn+:3]1(<-[4H-:4])(<-[5C-:5]#[O+:6])(<-[6C-:7]#[O+:8])<-[1N@@:9]([C:10]([C:11]([P:12]([c:13]2[c:14]([H:48])[c:15]([H:49])[c:16]([H:50])[c:17]([H:51])[c:18]2[H:52])[c:19]2[c:20]([H:53])[c:21]([H:54])[c:22]([H:55])[c:23]([H:56])[c:24]2[H:57])([H:46])[H:47])([H:44])[H:45])([H:43])[C:25]([H:58])([H:59])[C:26]([H:60])([H:61])[2P:27]->1([c:28]1[c:29]([H:62])[c:30]([H:63])[c:31]([H:64])[c:32]([H:65])[c:33]1[H:66])[c:34]1[c:35]([H:67])[c:36]([H:68])[c:37]([H:69])[c:38]([H:70])[c:39]1[H:71])([H:40])([H:41])[H:42]", "smiles3Dx": "C([C:1]#[3N:2]->[Mn+:3]1(<-[4H-:4])(<-[5C-:5]#[O+:6])(<-[6C-:7]#[O+:8])<-[1N@@:9]([C:10]([C:11]([P:12]([c:13]2[c:14]([H:48])[c:15]([H:49])[c:16]([H:50])[c:17]([H:51])[c:18]2[H:52])[c:19]2[c:20]([H:53])[c:21]([H:54])[c:22]([H:55])[c:23]([H:56])[c:24]2[H:57])([H:46])[H:47])([H:44])[H:45])([H:43])[C:25]([H:58])([H:59])[C:26]([H:60])([H:61])[2P:27]->1([c:28]1[c:29]([H:62])[c:30]([H:63])[c:31]([H:64])[c:32]([H:65])[c:33]1[H:66])[c:34]1[c:35]([H:67])[c:36]([H:68])[c:37]([H:69])[c:38]([H:70])[c:39]1[H:71])([H:40])([H:41])[H:42]", "dummies": []}
C      1.6494    -3.8542     2.1773
C      0.7866    -2.8340     1.7796
N      0.2787    -1.8284     1.2898
Mn     0.0000     0.0000     0.0000
H      1.2304     1.4092     0.4012
C      2.0922    -1.0569    -0.7603
O      3.1115    -1.4935    -1.2403
C     -1.3901     0.7989     2.0443
O     -2.0918     1.3145     2.9295
N     -0.8409     0.2292    -1.9891
C     -0.2613     1.4362    -2.2588
C     -0.5431     1.8706    -3.7455
P      0.8381     1.3354    -4.8393
C      1.1854    -0.4085    -5.2660
C      0.2130    -1.1388    -5.9698
C      0.5596    -2.3677    -6.5656
C      1.8155    -2.9341    -6.2916
C      2.7554    -2.2492    -5.5091
C      2.4509    -0.9591    -5.0158
C      2.0164     2.5710    -5.3877
C      2.0508     2.7870    -6.7586
C      3.2553     3.2249    -7.3195
C      4.3476     3.4911    -6.4864
C      4.1991     3.5293    -5.0835
C      3.0028     3.0411    -4.5264
C     -2.2567     0.3154    -1.7291
C     -2.8829    -1.0152    -1.1915
P     -1.4597    -2.0370    -0.7021
C     -2.0635    -3.3051     0.4583
C     -2.7799    -2.9913     1.5811
C     -3.3439    -3.9991     2.4100
C     -2.8474    -5.2898     2.2653
C     -1.9425    -5.6594     1.2585
C     -1.6140    -4.6695     0.2949
C     -0.8926    -2.8815    -2.1392
C      0.2547    -3.7144    -2.0587
C      0.7480    -4.3445    -3.2062
C     -0.0708    -4.5394    -4.2488
C     -1.3021    -3.8170    -4.4035
C     -1.7578    -3.0430    -3.3223
H      1.1452    -4.8192     2.6352
H      2.5471    -3.4194     2.7326
H      2.0536    -4.0558     1.1340
H     -0.5572    -0.3426    -2.5246
H     -0.5881     2.3085    -1.6117
H      0.8135     1.2468    -2.1366
H     -0.7671     3.0222    -3.8146
H     -1.3970     1.2499    -4.0580
H     -0.7900    -0.7331    -6.1294
H     -0.1211    -2.8275    -7.2836
H      2.1151    -3.8723    -6.8094
H      3.7202    -2.7002    -5.2908
H      3.1692    -0.4292    -4.3919
H      1.2158     2.4871    -7.3880
H      3.3108     3.3369    -8.3988
H      5.3289     3.7238    -6.9246
H      5.0068     3.8481    -4.4357
H      2.9463     2.8927    -3.4499
H     -2.3536     1.0917    -0.9169
H     -2.9269     0.6790    -2.5961
H     -3.5589    -1.4668    -1.8309
H     -3.4056    -0.7787    -0.2035
H     -3.0490    -1.9596     1.8392
H     -4.0608    -3.7684     3.2338
H     -3.2382    -6.1448     2.9021
H     -1.5032    -6.6783     1.1933
H     -1.0448    -5.0438    -0.4925
H      0.9064    -3.5590    -1.1796
H      1.7689    -4.7700    -3.1635
H      0.2586    -5.1494    -5.1085
H     -1.9658    -4.0233    -5.2234
H     -2.6549    -2.4765    -3.4713
72
{"conf": 26, "E": 275.86, "rms": -1.0, "geom": "OH", "total_charge": 0, "CA_charge": 1, "smiles": "C[C:1]#[3N:2]->[Mn+:3]1(<-[4H-:4])(<-[5C-:5]#[O+:6])(<-[6C-:7]#[O+:8])<-[1N@H:9]([CH2:10][CH2:11][P:12]([c:13]2[cH:14][cH:15][cH:16][cH:17][cH:18]2)[c:19]2[cH:20][cH:21][cH:22][cH:23][cH:24]2)[CH2:25][CH2:26][2P:27]->1([c:28]1[cH:29][cH:30][cH:31][cH:32][cH:33]1)[c:34]1[cH:35][cH:36][cH:37][cH:38][cH:39]1", "smiles3D": "C([C:1]#[3N:2]->[Mn+:3]1(<-[4H-:4])(<-[5C-:5]#[O+:6])(<-[6C-:7]#[O+:8])<-[1N@@:9]([C:10]([C:11]([P:12]([c:13]2[c:14]([H:48])[c:15]([H:49])[c:16]([H:50])[c:17]([H:51])[c:18]2[H:52])[c:19]2[c:20]([H:53])[c:21]([H:54])[c:22]([H:55])[c:23]([H:56])[c:24]2[H:57])([H:46])[H:47])([H:44])[H:45])([H:43])[C:25]([H:58])([H:59])[C:26]([H:60])([H:61])[2P:27]->1([c:28]1[c:29]([H:62])[c:30]([H:63])[c:31]([H:64])[c:32]([H:65])[c:33]1[H:66])[c:34]1[c:35]([H:67])[c:36]([H:68])[c:37]([H:69])[c:38]([H:70])[c:39]1[H:71])([H:40])([H:41])[H:42]", "smiles3Dx": "C([C:1]#[3N:2]->[Mn+:3]1(<-[4H-:4])(<-[5C-:5]#[O+:6])(<-[6C-:7]#[O+:8])<-[1N@@:9]([C:10]([C:11]([P:12]([c:13]2[c:14]([H:48])[c:15]([H:49])[c:16]([H:50])[c:17]([H:51])[c:18]2[H:52])[c:19]2[c:20]([H:53])[c:21]([H:54])[c:22]([H:55])[c:23]([H:56])[c:24]2[H:57])([H:46])[H:47])([H:44])[H:45])([H:43])[C:25]([H:58])([H:59])[C:26]([H:60])([H:61])[2P:27]->1([c:28]1[c:29]([H:62])[c:30]([H:63])[c:31]([H:64])[c:32]([H:65])[c:33]1[H:66])[c:34]1[c:35]([H:67])[c:36]([H:68])[c:37]([H:69])[c:38]([H:70])[c:39]1[H:71])([H:40])([H:41])[H:42]", "dummies": []}
C      1.1704    -4.2384     1.5501
C      1.1961    -3.1186     0.6265
N      0.9925    -2.0087     0.1539
Mn     0.0000     0.0000     0.0000
H      0.7894     0.2759     1.5432
C     -0.9112     2.1646    -0.0321
O     -1.5363     3.2183    -0.0858
C      1.7124     0.7657    -1.4971
O      2.3894     1.1179    -2.4058
N     -1.9594    -1.0663     0.9325
C     -2.1337    -2.4908     0.5861
C     -2.3867    -3.4175     1.8271
P     -4.2047    -3.8842     1.9179
C     -4.7524    -3.8477     3.6477
C     -3.9254    -4.3161     4.6822
C     -4.1556    -3.8943     5.9831
C     -5.2140    -3.0343     6.2858
C     -6.1162    -2.6829     5.2674
C     -5.8842    -3.0813     3.9627
C     -4.4590    -5.5709     1.2871
C     -3.3942    -6.4913     1.2632
C     -3.3610    -7.4988     0.3299
C     -4.3125    -7.5418    -0.7083
C     -5.4759    -6.7626    -0.5662
C     -5.5478    -5.7915     0.4048
C     -2.9994    -0.3489     0.3238
C     -3.0551    -0.3787    -1.2630
P     -1.4090    -0.6177    -1.9288
C     -1.1335     0.4300    -3.3533
C     -1.6592     1.7767    -3.3897
C     -1.3073     2.6288    -4.3995
C     -0.2941     2.2900    -5.3300
C      0.3676     1.0524    -5.1803
C     -0.0272     0.1661    -4.2236
C     -1.3030    -2.3232    -2.5371
C     -0.0206    -2.9487    -2.6166
C      0.1216    -4.2819    -2.8853
C     -1.0098    -5.0491    -3.3036
C     -2.2358    -4.3804    -3.4508
C     -2.4139    -3.0802    -3.0208
H      0.6079    -3.7059     2.3265
H      0.5301    -5.1202     1.1688
H      2.2086    -4.4525     2.0116
H     -2.0003    -0.9353     1.8809
H     -2.9969    -2.7136    -0.1756
H     -1.2439    -2.7888     0.0662
H     -2.0548    -3.0309     2.7939
H     -1.8344    -4.3297     1.6049
H     -3.0461    -4.9114     4.4475
H     -3.5421    -4.2838     6.7812
H     -5.3696    -2.6964     7.2993
H     -6.9700    -2.0719     5.4986
H     -6.5585    -2.7495     3.1726
H     -2.6242    -6.4358     2.0351
H     -2.4864    -8.1466     0.2820
H     -4.2079    -8.2339    -1.5246
H     -6.2629    -6.8429    -1.3065
H     -6.4144    -5.1286     0.4168
H     -4.0302    -0.6976     0.7099
H     -2.8228     0.6798     0.6265
H     -3.8127    -1.1562    -1.6375
H     -3.5042     0.6010    -1.6071
H     -2.3674     2.0843    -2.6716
H     -1.7437     3.6042    -4.4447
H      0.0335     2.9774    -6.0657
H      1.1984     0.8212    -5.8209
H      0.4805    -0.7653    -4.1525
H      0.8566    -2.3683    -2.3565
H      1.0730    -4.7827    -2.7480
H     -0.8752    -6.0463    -3.6454
H     -3.0791    -4.9375    -3.8379
H     -3.4130    -2.7154    -2.9793
72
{"conf": 27, "E": 300.49, "rms": -1.0, "geom": "OH", "total_charge": 0, "CA_charge": 1, "smiles": "C[C:1]#[3N:2]->[Mn+:3]1(<-[4H-:4])(<-[5C-:5]#[O+:6])(<-[6C-:7]#[O+:8])<-[1N@H:9]([CH2:10][CH2:11][P:12]([c:13]2[cH:14][cH:15][cH:16][cH:17][cH:18]2)[c:19]2[cH:20][cH:21][cH:22][cH:23][cH:24]2)[CH2:25][CH2:26][2P:27]->1([c:28]1[cH:29][cH:30][cH:31][cH:32][cH:33]1)[c:34]1[cH:35][cH:36][cH:37][cH:38][cH:39]1", "smiles3D": "C([C:1]#[3N:2]->[Mn+:3]1(<-[4H-:4])(<-[5C-:5]#[O+:6])(<-[6C-:7]#[O+:8])<-[1N@@:9]([C:10]([C:11]([P:12]([c:13]2[c:14]([H:48])[c:15]([H:49])[c:16]([H:50])[c:17]([H:51])[c:18]2[H:52])[c:19]2[c:20]([H:53])[c:21]([H:54])[c:22]([H:55])[c:23]([H:56])[c:24]2[H:57])([H:46])[H:47])([H:44])[H:45])([H:43])[C:25]([H:58])([H:59])[C:26]([H:60])([H:61])[2P:27]->1([c:28]1[c:29]([H:62])[c:30]([H:63])[c:31]([H:64])[c:32]([H:65])[c:33]1[H:66])[c:34]1[c:35]([H:67])[c:36]([H:68])[c:37]([H:69])[c:38]([H:70])[c:39]1[H:71])([H:40])([H:41])[H:42]", "smiles3Dx": "C([C:1]#[3N:2]->[Mn+:3]1(<-[4H-:4])(<-[5C-:5]#[O+:6])(<-[6C-:7]#[O+:8])<-[1N@@:9]([C:10]([C:11]([P:12]([c:13]2[c:14]([H:48])[c:15]([H:49])[c:16]([H:50])[c:17]([H:51])[c:18]2[H:52])[c:19]2[c:20]([H:53])[c:21]([H:54])[c:22]([H:55])[c:23]([H:56])[c:24]2[H:57])([H:46])[H:47])([H:44])[H:45])([H:43])[C:25]([H:58])([H:59])[C:26]([H:60])([H:61])[2P:27]->1([c:28]1[c:29]([H:62])[c:30]([H:63])[c:31]([H:64])[c:32]([H:65])[c:33]1[H:66])[c:34]1[c:35]([H:67])[c:36]([H:68])[c:37]([H:69])[c:38]([H:70])[c:39]1[H:71])([H:40])([H:41])[H:42]", "dummies": []}
C     -4.4087    -0.6785     0.8599
C     -3.0855    -0.8429     1.1907
N     -1.8989    -0.6075     1.1110
Mn     0.0000     0.0000     0.0000
H     -0.9330     1.6510    -0.2141
C      1.9260     0.7757    -1.2298
O      2.9135     0.9680    -1.8700
C      1.1551     0.2033     1.9806
O      1.8692     0.1525     2.9389
N     -0.9474    -1.1290    -1.9752
C     -1.8498    -2.2256    -1.7886
C     -3.0651    -2.2525    -2.6055
P     -4.1285    -3.8187    -2.1936
C     -5.3348    -4.0929    -3.5343
C     -5.4035    -3.2958    -4.6933
C     -6.3001    -3.6504    -5.7114
C     -7.0877    -4.8081    -5.5948
C     -7.1221    -5.5009    -4.3693
C     -6.2477    -5.1364    -3.3455
C     -5.3199    -3.5160    -0.8082
C     -4.9975    -4.0174     0.4617
C     -5.8956    -3.8927     1.5269
C     -7.1240    -3.2307     1.3434
C     -7.5107    -2.8221     0.0565
C     -6.6187    -2.9662    -1.0194
C      0.1593    -1.5172    -2.7259
C      1.1337    -2.5673    -1.9542
P      0.9469    -2.4263    -0.1441
C     -0.1126    -3.6540     0.4897
C     -0.7437    -3.4562     1.7820
C     -1.5541    -4.4066     2.3350
C     -1.6888    -5.6778     1.6831
C     -1.0968    -5.8162     0.4078
C     -0.2801    -4.8836    -0.1196
C      2.4923    -2.5114     0.7174
C      3.6210    -1.8729     0.1955
C      4.6573    -1.5311     1.0244
C      4.6152    -1.8278     2.4270
C      3.5243    -2.6158     2.8915
C      2.4896    -2.9614     2.0492
H     -4.8078    -1.5890     1.3115
H     -4.1771    -0.7042    -0.2261
H     -4.5847     0.4303     1.1681
H     -1.4331    -0.5608    -2.4731
H     -1.2983    -3.1193    -1.9217
H     -2.1194    -2.1594    -0.7109
H     -2.6977    -2.4256    -3.6816
H     -3.6662    -1.2949    -2.5504
H     -4.7974    -2.4045    -4.7945
H     -6.4270    -2.9994    -6.5694
H     -7.7539    -5.1017    -6.4001
H     -7.8899    -6.2395    -4.1691
H     -6.3033    -5.6319    -2.3720
H     -4.0647    -4.5492     0.6059
H     -5.6552    -4.3246     2.4977
H     -7.7532    -3.0262     2.2011
H     -8.5250    -2.4338    -0.1000
H     -6.9396    -2.6138    -2.0052
H      0.6300    -0.5775    -2.9410
H     -0.1904    -1.9535    -3.6820
H      0.9009    -3.5270    -2.2929
H      2.1501    -2.2670    -2.2271
H     -0.6686    -2.4870     2.2782
H     -2.0900    -4.2336     3.2500
H     -2.2793    -6.4417     2.1413
H     -1.2233    -6.8090    -0.1181
H      0.2590    -5.1126    -1.0772
H      3.7102    -1.6043    -0.8666
H      5.4663    -0.8856     0.6548
H      5.3727    -1.5151     3.0671
H      3.5332    -2.9638     3.9438
H      1.6208    -3.3978     2.5329
72
{"conf": 28, "E": 157.22, "rms": -1.0, "geom": "OH", "total_charge": 0, "CA_charge": 1, "smiles": "C[C:1]#[3N:2]->[Mn+:3]1(<-[4H-:4])(<-[5C-:5]#[O+:6])(<-[6C-:7]#[O+:8])<-[1N@H:9]([CH2:10][CH2:11][P:12]([c:13]2[cH:14][cH:15][cH:16][cH:17][cH:18]2)[c:19]2[cH:20][cH:21][cH:22][cH:23][cH:24]2)[CH2:25][CH2:26][2P:27]->1([c:28]1[cH:29][cH:30][cH:31][cH:32][cH:33]1)[c:34]1[cH:35][cH:36][cH:37][cH:38][cH:39]1", "smiles3D": "C([C:1]#[3N:2]->[Mn+:3]1(<-[4H-:4])(<-[5C-:5]#[O+:6])(<-[6C-:7]#[O+:8])<-[1N@@:9]([C:10]([C:11]([P:12]([c:13]2[c:14]([H:48])[c:15]([H:49])[c:16]([H:50])[c:17]([H:51])[c:18]2[H:52])[c:19]2[c:20]([H:53])[c:21]([H:54])[c:22]([H:55])[c:23]([H:56])[c:24]2[H:57])([H:46])[H:47])([H:44])[H:45])([H:43])[C:25]([H:58])([H:59])[C:26]([H:60])([H:61])[2P:27]->1([c:28]1[c:29]([H:62])[c:30]([H:63])[c:31]([H:64])[c:32]([H:65])[c:33]1[H:66])[c:34]1[c:35]([H:67])[c:36]([H:68])[c:37]([H:69])[c:38]([H:70])[c:39]1[H:71])([H:40])([H:41])[H:42]", "smiles3Dx": "C([C:1]#[3N:2]->[Mn+:3]1(<-[4H-:4])(<-[5C-:5]#[O+:6])(<-[6C-:7]#[O+:8])<-[1N@@:9]([C:10]([C:11]([P:12]([c:13]2[c:14]([H:48])[c:15]([H:49])[c:16]([H:50])[c:17]([H:51])[c:18]2[H:52])[c:19]2[c:20]([H:53])[c:21]([H:54])[c:22]([H:55])[c:23]([H:56])[c:24]2[H:57])([H:46])[H:47])([H:44])[H:45])([H:43])[C:25]([H:58])([H:59])[C:26]([H:60])([H:61])[2P:27]->1([c:28]1[c:29]([H:62])[c:30]([H:63])[c:31]([H:64])[c:32]([H:65])[c:33]1[H:66])[c:34]1[c:35]([H:67])[c:36]([H:68])[c:37]([H:69])[c:38]([H:70])[c:39]1[H:71])([H:40])([H:41])[H:42]", "dummies": []}
C      1.9230    -4.3005    -1.6315
C      1.3607    -3.0439    -1.1396
N      0.8796    -1.9856    -0.7350
Mn     0.0000     0.0000     0.0000
H      0.6570    -0.3307     1.6876
C     -0.8649     1.9841     0.7269
O     -1.3176     3.0386     1.1055
C      1.9149     1.0672    -0.6392
O      2.9281     1.6303    -0.9774
N     -2.0278    -1.0117     0.3363
C     -1.9325    -1.6182     1.5893
C     -3.2305    -2.2590     2.1327
P     -4.6937    -1.1126     2.4571
C     -5.7200    -1.2197     0.9268
C     -5.4944    -0.3896    -0.1877
C     -6.2820    -0.5235    -1.3372
C     -7.2939    -1.4899    -1.3813
C     -7.5016    -2.3454    -0.2904
C     -6.7159    -2.2026     0.8577
C     -4.1614     0.6529     2.7229
C     -3.1061     0.9433     3.6100
C     -2.7393     2.2720     3.8620
C     -3.4944     3.3216     3.3337
C     -4.5996     3.0443     2.5153
C     -4.9579     1.7128     2.2434
C     -2.3475    -1.8932    -0.7476
C     -2.1238    -1.3822    -2.2286
P     -1.2187     0.1798    -2.2897
C     -0.2042     0.1685    -3.7688
C      0.8505     1.0895    -3.8770
C      1.6441     1.1337    -5.0251
C      1.3830     0.2624    -6.0846
C      0.3249    -0.6485    -6.0053
C     -0.4816    -0.6845    -4.8557
C     -2.3665     1.5402    -2.4919
C     -1.9502     2.8330    -2.1411
C     -2.8234     3.9182    -2.2528
C     -4.1104     3.7196    -2.7539
C     -4.5131     2.4531    -3.1771
C     -3.6382     1.3724    -3.0673
H      1.5052    -5.1640    -1.0527
H      3.0263    -4.2750    -1.5196
H      1.6673    -4.4096    -2.7028
H     -2.6489    -0.3548     0.3650
H     -1.1443    -2.4070     1.5202
H     -1.5844    -0.8699     2.3210
H     -3.5382    -3.0909     1.4731
H     -2.9825    -2.7304     3.1027
H     -4.7239     0.3670    -0.1856
H     -6.1235     0.1215    -2.1979
H     -7.9358    -1.5708    -2.2532
H     -8.2884    -3.0924    -0.3192
H     -6.8728    -2.8510     1.7019
H     -2.5548     0.1470     4.0694
H     -1.8883     2.4872     4.4827
H     -3.2300     4.3480     3.5490
H     -5.1894     3.8652     2.0999
H     -5.8622     1.5305     1.6464
H     -3.4308    -2.1767    -0.6516
H     -1.7576    -2.8381    -0.6272
H     -1.5155    -2.1491    -2.7695
H     -3.0973    -1.2906    -2.7409
H      1.0380     1.7909    -3.0835
H      2.4509     1.8541    -5.0998
H      2.0220     0.2983    -6.9626
H      0.1307    -1.3104    -6.8398
H     -1.3100    -1.3717    -4.8374
H     -0.9419     2.9769    -1.7695
H     -2.4920     4.9033    -1.9462
H     -4.7795     4.5608    -2.8368
H     -5.4975     2.3164    -3.6024
H     -3.9738     0.4348    -3.4591
72
{"conf": 29, "E": 118.31, "rms": -1.0, "geom": "OH", "total_charge": 0, "CA_charge": 1, "smiles": "C[C:1]#[3N:2]->[Mn+:3]1(<-[4H-:4])(<-[5C-:5]#[O+:6])(<-[6C-:7]#[O+:8])<-[1N@H:9]([CH2:10][CH2:11][P:12]([c:13]2[cH:14][cH:15][cH:16][cH:17][cH:18]2)[c:19]2[cH:20][cH:21][cH:22][cH:23][cH:24]2)[CH2:25][CH2:26][2P:27]->1([c:28]1[cH:29][cH:30][cH:31][cH:32][cH:33]1)[c:34]1[cH:35][cH:36][cH:37][cH:38][cH:39]1", "smiles3D": "C([C:1]#[3N:2]->[Mn+:3]1(<-[4H-:4])(<-[5C-:5]#[O+:6])(<-[6C-:7]#[O+:8])<-[1N@@:9]([C:10]([C:11]([P:12]([c:13]2[c:14]([H:48])[c:15]([H:49])[c:16]([H:50])[c:17]([H:51])[c:18]2[H:52])[c:19]2[c:20]([H:53])[c:21]([H:54])[c:22]([H:55])[c:23]([H:56])[c:24]2[H:57])([H:46])[H:47])([H:44])[H:45])([H:43])[C:25]([H:58])([H:59])[C:26]([H:60])([H:61])[2P:27]->1([c:28]1[c:29]([H:62])[c:30]([H:63])[c:31]([H:64])[c:32]([H:65])[c:33]1[H:66])[c:34]1[c:35]([H:67])[c:36]([H:68])[c:37]([H:69])[c:38]([H:70])[c:39]1[H:71])([H:40])([H:41])[H:42]", "smiles3Dx": "C([C:1]#[3N:2]->[Mn+:3]1(<-[4H-:4])(<-[5C-:5]#[O+:6])(<-[6C-:7]#[O+:8])<-[1N@@:9]([C:10]([C:11]([P:12]([c:13]2[c:14]([H:48])[c:15]([H:49])[c:16]([H:50])[c:17]([H:51])[c:18]2[H:52])[c:19]2[c:20]([H:53])[c:21]([H:54])[c:22]([H:55])[c:23]([H:56])[c:24]2[H:57])([H:46])[H:47])([H:44])[H:45])([H:43])[C:25]([H:58])([H:59])[C:26]([H:60])([H:61])[2P:27]->1([c:28]1[c:29]([H:62])[c:30]([H:63])[c:31]([H:64])[c:32]([H:65])[c:33]1[H:66])[c:34]1[c:35]([H:67])[c:36]([H:68])[c:37]([H:69])[c:38]([H:70])[c:39]1[H:71])([H:40])([H:41])[H:42]", "dummies": []}
C      4.1925    -1.2973     2.3631
C      2.9512    -0.9269     1.6818
N      1.9168    -0.6074     1.0999
Mn     0.0000     0.0000     0.0000
H     -0.8457    -1.5314     0.5690
C     -1.9246     0.6370    -1.0676
O     -2.9358     0.9765    -1.6276
C     -0.6420     1.1642     1.8633
O     -0.9688     1.7868     2.8442
N      0.7540    -0.8833    -1.9955
C      0.7224    -2.2916    -2.0046
C      1.4855    -2.9601    -0.8518
P      1.6629    -4.8015    -1.1576
C      2.8982    -4.7221    -2.5311
C      2.5495    -5.2173    -3.7958
C      3.4422    -5.1026    -4.8670
C      4.6841    -4.4903    -4.6826
C      5.0411    -4.0001    -3.4222
C      4.1506    -4.1125    -2.3491
C      2.7437    -5.3428     0.2475
C      2.5682    -4.8214     1.5414
C      3.3601    -5.2783     2.5996
C      4.3164    -6.2727     2.3820
C      4.4741    -6.8197     1.1064
C      3.6829    -6.3670     0.0463
C      2.0136    -0.2965    -2.3219
C      1.9774     1.2517    -2.5042
P      1.3036     2.0147    -1.0272
C      0.3629     3.4246    -1.5880
C      0.8618     4.2503    -2.6089
C      0.1327     5.3680    -3.0285
C     -1.0902     5.6723    -2.4244
C     -1.5778     4.8665    -1.3923
C     -0.8489     3.7506    -0.9663
C      2.6755     2.6597    -0.0783
C      2.5264     3.8519     0.6507
C      3.5814     4.3415     1.4250
C      4.7858     3.6348     1.4931
C      4.9384     2.4402     0.7821
C      3.8869     1.9516     0.0009
H      4.3782    -0.5974     3.2037
H      4.1089    -2.3314     2.7523
H      5.0352    -1.2414     1.6452
H      0.1601    -0.6045    -2.6361
H      1.1369    -2.6545    -2.9705
H     -0.3409    -2.6193    -1.9466
H      0.9174    -2.8135     0.0817
H      2.4952    -2.5313    -0.7269
H      1.5857    -5.6841    -3.9546
H      3.1660    -5.4812    -5.8434
H      5.3702    -4.3960    -5.5160
H      6.0015    -3.5255    -3.2781
H      4.4381    -3.7193    -1.3832
H      1.8153    -4.0725     1.7419
H      3.2216    -4.8724     3.5919
H      4.9271    -6.6268     3.2022
H      5.2030    -7.6026     0.9430
H      3.8051    -6.8165    -0.9310
H      2.7367    -0.5293    -1.5189
H      2.3947    -0.7450    -3.2675
H      1.3347     1.4987    -3.3749
H      3.0041     1.6315    -2.6914
H      1.8135     4.0358    -3.0744
H      0.5165     5.9982    -3.8205
H     -1.6549     6.5357    -2.7465
H     -2.5157     5.1101    -0.9143
H     -1.2272     3.1501    -0.1486
H      1.5945     4.3989     0.6321
H      3.4624     5.2644     1.9805
H      5.5983     4.0078     2.1036
H      5.8704     1.8907     0.8384
H      4.0263     1.0209    -0.5270
72
{"conf": 30, "E": 155.3, "rms": -1.0, "geom": "OH", "total_charge": 0, "CA_charge": 1, "smiles": "C[C:1]#[3N:2]->[Mn+:3]1(<-[4H-:4])(<-[5C-:5]#[O+:6])(<-[6C-:7]#[O+:8])<-[1N@H:9]([CH2:10][CH2:11][P:12]([c:13]2[cH:14][cH:15][cH:16][cH:17][cH:18]2)[c:19]2[cH:20][cH:21][cH:22][cH:23][cH:24]2)[CH2:25][CH2:26][2P:27]->1([c:28]1[cH:29][cH:30][cH:31][cH:32][cH:33]1)[c:34]1[cH:35][cH:36][cH:37][cH:38][cH:39]1", "smiles3D": "C([C:1]#[3N:2]->[Mn+:3]1(<-[4H-:4])(<-[5C-:5]#[O+:6])(<-[6C-:7]#[O+:8])<-[1N@@:9]([C:10]([C:11]([P:12]([c:13]2[c:14]([H:48])[c:15]([H:49])[c:16]([H:50])[c:17]([H:51])[c:18]2[H:52])[c:19]2[c:20]([H:53])[c:21]([H:54])[c:22]([H:55])[c:23]([H:56])[c:24]2[H:57])([H:46])[H:47])([H:44])[H:45])([H:43])[C:25]([H:58])([H:59])[C:26]([H:60])([H:61])[2P:27]->1([c:28]1[c:29]([H:62])[c:30]([H:63])[c:31]([H:64])[c:32]([H:65])[c:33]1[H:66])[c:34]1[c:35]([H:67])[c:36]([H:68])[c:37]([H:69])[c:38]([H:70])[c:39]1[H:71])([H:40])([H:41])[H:42]", "smiles3Dx": "C([C:1]#[3N:2]->[Mn+:3]1(<-[4H-:4])(<-[5C-:5]#[O+:6])(<-[6C-:7]#[O+:8])<-[1N@@:9]([C:10]([C:11]([P:12]([c:13]2[c:14]([H:48])[c:15]([H:49])[c:16]([H:50])[c:17]([H:51])[c:18]2[H:52])[c:19]2[c:20]([H:53])[c:21]([H:54])[c:22]([H:55])[c:23]([H:56])[c:24]2[H:57])([H:46])[H:47])([H:44])[H:45])([H:43])[C:25]([H:58])([H:59])[C:26]([H:60])([H:61])[2P:27]->1([c:28]1[c:29]([H:62])[c:30]([H:63])[c:31]([H:64])[c:32]([H:65])[c:33]1[H:66])[c:34]1[c:35]([H:67])[c:36]([H:68])[c:37]([H:69])[c:38]([H:70])[c:39]1[H:71])([H:40])([H:41])[H:42]", "dummies": []}
C     -3.1821    -2.9834    -2.3954
C     -2.2389    -2.1137    -1.6939
N     -1.4526    -1.3772    -1.1044
Mn     0.0000     0.0000     0.0000
H      1.3016    -1.2962    -0.0831
C      1.4722     1.3858     1.0730
O      2.2410     2.1195     1.6433
C      0.6260     0.9030    -2.0111
O      0.9494     1.3843    -3.0693
N     -0.8186    -0.6402     2.0600
C     -0.3039    -1.8921     2.4517
C     -1.0412    -3.1554     1.9506
P     -2.2655    -3.9229     3.1671
C     -1.8196    -3.6361     4.9445
C     -1.9045    -2.3700     5.5438
C     -1.5413    -2.1963     6.8849
C     -1.0905    -3.2728     7.6405
C     -1.0011    -4.5372     7.0543
C     -1.3618    -4.7152     5.7087
C     -3.9752    -3.3660     2.7398
C     -4.4764    -3.6920     1.4675
C     -5.7812    -3.3466     1.1087
C     -6.5956    -2.6703     2.0282
C     -6.1020    -2.3309     3.2944
C     -4.7948    -2.6860     3.6586
C     -2.2343    -0.4589     2.0484
C     -2.6668     1.0267     1.8912
P     -1.9543     1.6934     0.3862
C     -3.2644     1.7592    -0.8261
C     -3.3312     2.8343    -1.7279
C     -4.3504     2.8814    -2.6862
C     -5.3043     1.8638    -2.7538
C     -5.2313     0.7806    -1.8702
C     -4.2145     0.7237    -0.9107
C     -1.5161     3.3818     0.7565
C     -2.3473     4.1718     1.5733
C     -2.0101     5.5047     1.8353
C     -0.8553     6.0604     1.2705
C     -0.0417     5.2901     0.4355
C     -0.3744     3.9530     0.1685
H     -3.0074    -4.0431    -2.1037
H     -3.0442    -2.8644    -3.4872
H     -4.2197    -2.6907    -2.1310
H     -0.4710    -0.0310     2.6488
H     -0.2371    -1.9293     3.5677
H      0.7376    -1.9271     2.0528
H     -0.2751    -3.9386     1.7718
H     -1.5452    -2.9759     0.9799
H     -2.2457    -1.5120     4.9934
H     -1.6204    -1.2194     7.3383
H     -0.8099    -3.1283     8.6794
H     -0.6468    -5.3798     7.6388
H     -1.2802    -5.6979     5.2636
H     -3.8491    -4.2253     0.7646
H     -6.1584    -3.6188     0.1285
H     -7.6096    -2.4101     1.7615
H     -6.7459    -1.8158     4.0008
H     -4.4437    -2.4419     4.6558
H     -2.6631    -1.0306     1.2096
H     -2.6760    -0.8475     2.9814
H     -3.7710     1.0948     1.8562
H     -2.2957     1.6054     2.7554
H     -2.5993     3.6343    -1.7020
H     -4.4035     3.7141    -3.3734
H     -6.1009     1.9137    -3.4885
H     -5.9732    -0.0093    -1.9162
H     -4.1848    -0.1227    -0.2385
H     -3.2533     3.7545     2.0012
H     -2.6330     6.0991     2.4778
H     -0.5913     7.0864     1.4825
H      0.8401     5.7333    -0.0139
H      0.2383     3.3701    -0.5135
72
{"conf": 31, "E": 128.03, "rms": -1.0, "geom": "OH", "total_charge": 0, "CA_charge": 1, "smiles": "C[C:1]#[3N:2]->[Mn+:3]1(<-[4H-:4])(<-[5C-:5]#[O+:6])(<-[6C-:7]#[O+:8])<-[1N@H:9]([CH2:10][CH2:11][P:12]([c:13]2[cH:14][cH:15][cH:16][cH:17][cH:18]2)[c:19]2[cH:20][cH:21][cH:22][cH:23][cH:24]2)[CH2:25][CH2:26][2P:27]->1([c:28]1[cH:29][cH:30][cH:31][cH:32][cH:33]1)[c:34]1[cH:35][cH:36][cH:37][cH:38][cH:39]1", "smiles3D": "C([C:1]#[3N:2]->[Mn+:3]1(<-[4H-:4])(<-[5C-:5]#[O+:6])(<-[6C-:7]#[O+:8])<-[1N@@:9]([C:10]([C:11]([P:12]([c:13]2[c:14]([H:48])[c:15]([H:49])[c:16]([H:50])[c:17]([H:51])[c:18]2[H:52])[c:19]2[c:20]([H:53])[c:21]([H:54])[c:22]([H:55])[c:23]([H:56])[c:24]2[H:57])([H:46])[H:47])([H:44])[H:45])([H:43])[C:25]([H:58])([H:59])[C:26]([H:60])([H:61])[2P:27]->1([c:28]1[c:29]([H:62])[c:30]([H:63])[c:31]([H:64])[c:32]([H:65])[c:33]1[H:66])[c:34]1[c:35]([H:67])[c:36]([H:68])[c:37]([H:69])[c:38]([H:70])[c:39]1[H:71])([H:40])([H:41])[H:42]", "smiles3Dx": "C([C:1]#[3N:2]->[Mn+:3]1(<-[4H-:4])(<-[5C-:5]#[O+:6])(<-[6C-:7]#[O+:8])<-[1N@@:9]([C:10]([C:11]([P:12]([c:13]2[c:14]([H:48])[c:15]([H:49])[c:16]([H:50])[c:17]([H:51])[c:18]2[H:52])[c:19]2[c:20]([H:53])[c:21]([H:54])[c:22]([H:55])[c:23]([H:56])[c:24]2[H:57])([H:46])[H:47])([H:44])[H:45])([H:43])[C:25]([H:58])([H:59])[C:26]([H:60])([H:61])[2P:27]->1([c:28]1[c:29]([H:62])[c:30]([H:63])[c:31]([H:64])[c:32]([H:65])[c:33]1[H:66])[c:34]1[c:35]([H:67])[c:36]([H:68])[c:37]([H:69])[c:38]([H:70])[c:39]1[H:71])([H:40])([H:41])[H:42]", "dummies": []}
C      1.3028    -2.9038     3.8350
C      0.9244    -2.0571     2.7013
N      0.6025    -1.3450     1.7539
Mn     0.0000     0.0000     0.0000
H      1.7708     0.4186    -0.2708
C     -0.5512     1.3694    -1.7517
O     -0.8329     2.0988    -2.6705
C      0.1317    -1.7933    -1.4172
O      0.2025    -2.7406    -2.1620
N     -0.4386     1.7397     1.4564
C      0.7639     2.1910     2.0175
C      0.7312     3.6998     2.3523
P      1.8097     4.2082     3.8025
C      3.3906     3.2613     3.6308
C      4.1087     2.8667     4.7723
C      5.3481     2.2314     4.6473
C      5.9014     2.0232     3.3814
C      5.2253     2.4661     2.2436
C      3.9823     3.0959     2.3696
C      0.8751     3.4528     5.2148
C     -0.0678     4.2459     5.8842
C     -0.8313     3.7099     6.9265
C     -0.6700     2.3695     7.2933
C      0.2633     1.5690     6.6297
C      1.0368     2.1065     5.5925
C     -1.4025     1.2980     2.4124
C     -2.7741     0.8769     1.8050
P     -2.5209    -0.3852     0.5551
C     -2.9914    -1.9513     1.2804
C     -3.7717    -2.8679     0.5505
C     -4.1432    -4.0859     1.1278
C     -3.7261    -4.4103     2.4222
C     -2.9349    -3.5149     3.1434
C     -2.5656    -2.2918     2.5745
C     -3.7086    -0.0400    -0.7350
C     -3.3594    -0.2268    -2.0760
C     -4.2912     0.0311    -3.0871
C     -5.5815     0.4434    -2.7587
C     -5.9480     0.6046    -1.4188
C     -5.0206     0.3510    -0.4073
H      2.3944    -2.8176     4.0141
H      1.0427    -3.9602     3.6074
H      0.7557    -2.5748     4.7452
H     -0.8102     2.4124     0.9539
H      1.0028     1.6137     2.9296
H      1.5674     2.0124     1.2817
H      1.0401     4.2713     1.4585
H     -0.2940     4.0163     2.5995
H      3.7112     3.0472     5.7585
H      5.8869     1.9134     5.5319
H      6.8638     1.5424     3.2814
H      5.6622     2.3293     1.2599
H      3.4857     3.4645     1.4819
H     -0.2104     5.2805     5.5945
H     -1.5558     4.3321     7.4385
H     -1.2587     1.9581     8.1023
H      0.3833     0.5310     6.9165
H      1.7508     1.4628     5.0958
H     -1.5881     2.1122     3.1511
H     -0.9872     0.4264     2.9609
H     -3.4321     0.4833     2.6104
H     -3.2495     1.7625     1.3431
H     -4.1000    -2.6510    -0.4592
H     -4.7556    -4.7832     0.5712
H     -4.0136    -5.3519     2.8592
H     -2.6003    -3.7638     4.1442
H     -1.9548    -1.6150     3.1519
H     -2.3763    -0.5830    -2.3425
H     -4.0166    -0.1175    -4.1237
H     -6.3152     0.6208    -3.5416
H     -6.9546     0.9098    -1.1627
H     -5.3191     0.4585     0.6253
72
{"conf": 32, "E": 142.89, "rms": -1.0, "geom": "OH", "total_charge": 0, "CA_charge": 1, "smiles": "C[C:1]#[3N:2]->[Mn+:3]1(<-[4H-:4])(<-[5C-:5]#[O+:6])(<-[6C-:7]#[O+:8])<-[1N@H:9]([CH2:10][CH2:11][P:12]([c:13]2[cH:14][cH:15][cH:16][cH:17][cH:18]2)[c:19]2[cH:20][cH:21][cH:22][cH:23][cH:24]2)[CH2:25][CH2:26][2P:27]->1([c:28]1[cH:29][cH:30][cH:31][cH:32][cH:33]1)[c:34]1[cH:35][cH:36][cH:37][cH:38][cH:39]1", "smiles3D": "C([C:1]#[3N:2]->[Mn+:3]1(<-[4H-:4])(<-[5C-:5]#[O+:6])(<-[6C-:7]#[O+:8])<-[1N@@:9]([C:10]([C:11]([P:12]([c:13]2[c:14]([H:48])[c:15]([H:49])[c:16]([H:50])[c:17]([H:51])[c:18]2[H:52])[c:19]2[c:20]([H:53])[c:21]([H:54])[c:22]([H:55])[c:23]([H:56])[c:24]2[H:57])([H:46])[H:47])([H:44])[H:45])([H:43])[C:25]([H:58])([H:59])[C:26]([H:60])([H:61])[2P:27]->1([c:28]1[c:29]([H:62])[c:30]([H:63])[c:31]([H:64])[c:32]([H:65])[c:33]1[H:66])[c:34]1[c:35]([H:67])[c:36]([H:68])[c:37]([H:69])[c:38]([H:70])[c:39]1[H:71])([H:40])([H:41])[H:42]", "smiles3Dx": "C([C:1]#[3N:2]->[Mn+:3]1(<-[4H-:4])(<-[5C-:5]#[O+:6])(<-[6C-:7]#[O+:8])<-[1N@@:9]([C:10]([C:11]([P:12]([c:13]2[c:14]([H:48])[c:15]([H:49])[c:16]([H:50])[c:17]([H:51])[c:18]2[H:52])[c:19]2[c:20]([H:53])[c:21]([H:54])[c:22]([H:55])[c:23]([H:56])[c:24]2[H:57])([H:46])[H:47])([H:44])[H:45])([H:43])[C:25]([H:58])([H:59])[C:26]([H:60])([H:61])[2P:27]->1([c:28]1[c:29]([H:62])[c:30]([H:63])[c:31]([H:64])[c:32]([H:65])[c:33]1[H:66])[c:34]1[c:35]([H:67])[c:36]([H:68])[c:37]([H:69])[c:38]([H:70])[c:39]1[H:71])([H:40])([H:41])[H:42]", "dummies": []}
C      3.2499    -2.6204     2.7180
C      2.2928    -1.8670     1.9063
N      1.4967    -1.2202     1.2307
Mn     0.0000     0.0000     0.0000
H     -1.3187    -1.1926     0.4868
C     -1.5670     1.2095    -1.1500
O     -2.3978     1.8419    -1.7566
C     -0.3884     1.3063     1.8383
O     -0.6029     1.9960     2.8018
N      0.5207    -1.1079    -1.9722
C      0.6690    -2.4529    -1.6164
C      0.5905    -3.4355    -2.8085
P      1.6961    -4.9466    -2.6274
C      1.0094    -6.0487    -1.3072
C      0.9750    -7.4284    -1.5575
C      0.4536    -8.3086    -0.6038
C     -0.0320    -7.8161     0.6121
C      0.0251    -6.4453     0.8818
C      0.5455    -5.5609    -0.0725
C      3.3384    -4.3127    -2.0583
C      4.2020    -3.7392    -3.0027
C      5.4423    -3.2234    -2.6110
C      5.8241    -3.2789    -1.2668
C      4.9665    -3.8414    -0.3116
C      3.7283    -4.3592    -0.7059
C      1.6685    -0.5430    -2.6465
C      1.7585     1.0053    -2.6441
P      1.8255     1.5902    -0.9547
C      1.4088     3.3303    -0.8923
C      0.8296     3.9980    -1.9887
C      0.4744     5.3446    -1.8814
C      0.7005     6.0320    -0.6872
C      1.2675     5.3763     0.4081
C      1.6082     4.0270     0.3065
C      3.5437     1.4286    -0.4714
C      4.4057     2.5420    -0.5137
C      5.7492     2.4088    -0.1489
C      6.2497     1.1644     0.2400
C      5.4155     0.0466     0.2493
C      4.0724     0.1751    -0.1218
H      3.2081    -3.6930     2.4337
H      3.0062    -2.5084     3.7955
H      4.2712    -2.2220     2.5342
H     -0.2048    -1.0180    -2.5220
H      1.6331    -2.5875    -1.0772
H     -0.1532    -2.6962    -0.9095
H     -0.4588    -3.7766    -2.9409
H      0.8950    -2.9350    -3.7496
H      1.3455    -7.8226    -2.4958
H      0.4192    -9.3718    -0.8082
H     -0.4339    -8.4980     1.3534
H     -0.3369    -6.0645     1.8299
H      0.6068    -4.5115     0.1726
H      3.9086    -3.6964    -4.0415
H      6.1043    -2.7784    -3.3479
H      6.7781    -2.8666    -0.9628
H      5.2657    -3.8645     0.7311
H      3.0825    -4.7825     0.0492
H      1.6393    -0.8571    -3.7093
H      2.6063    -0.9497    -2.2156
H      0.8641     1.4088    -3.1563
H      2.6656     1.3227    -3.1890
H      0.6438     3.5096    -2.9292
H      0.0235     5.8559    -2.7254
H      0.4188     7.0692    -0.6015
H      1.4279     5.9123     1.3400
H      2.0295     3.5192     1.1630
H      4.0635     3.5155    -0.8357
H      6.4062     3.2668    -0.1804
H      7.2880     1.0607     0.5206
H      5.8163    -0.9230     0.5129
H      3.4687    -0.7087    -0.1725
72
{"conf": 33, "E": 132.47, "rms": -1.0, "geom": "OH", "total_charge": 0, "CA_charge": 1, "smiles": "C[C:1]#[3N:2]->[Mn+:3]1(<-[4H-:4])(<-[5C-:5]#[O+:6])(<-[6C-:7]#[O+:8])<-[1N@H:9]([CH2:10][CH2:11][P:12]([c:13]2[cH:14][cH:15][cH:16][cH:17][cH:18]2)[c:19]2[cH:20][cH:21][cH:22][cH:23][cH:24]2)[CH2:25][CH2:26][2P:27]->1([c:28]1[cH:29][cH:30][cH:31][cH:32][cH:33]1)[c:34]1[cH:35][cH:36][cH:37][cH:38][cH:39]1", "smiles3D": "C([C:1]#[3N:2]->[Mn+:3]1(<-[4H-:4])(<-[5C-:5]#[O+:6])(<-[6C-:7]#[O+:8])<-[1N@@:9]([C:10]([C:11]([P:12]([c:13]2[c:14]([H:48])[c:15]([H:49])[c:16]([H:50])[c:17]([H:51])[c:18]2[H:52])[c:19]2[c:20]([H:53])[c:21]([H:54])[c:22]([H:55])[c:23]([H:56])[c:24]2[H:57])([H:46])[H:47])([H:44])[H:45])([H:43])[C:25]([H:58])([H:59])[C:26]([H:60])([H:61])[2P:27]->1([c:28]1[c:29]([H:62])[c:30]([H:63])[c:31]([H:64])[c:32]([H:65])[c:33]1[H:66])[c:34]1[c:35]([H:67])[c:36]([H:68])[c:37]([H:69])[c:38]([H:70])[c:39]1[H:71])([H:40])([H:41])[H:42]", "smiles3Dx": "C([C:1]#[3N:2]->[Mn+:3]1(<-[4H-:4])(<-[5C-:5]#[O+:6])(<-[6C-:7]#[O+:8])<-[1N@@:9]([C:10]([C:11]([P:12]([c:13]2[c:14]([H:48])[c:15]([H:49])[c:16]([H:50])[c:17]([H:51])[c:18]2[H:52])[c:19]2[c:20]([H:53])[c:21]([H:54])[c:22]([H:55])[c:23]([H:56])[c:24]2[H:57])([H:46])[H:47])([H:44])[H:45])([H:43])[C:25]([H:58])([H:59])[C:26]([H:60])([H:61])[2P:27]->1([c:28]1[c:29]([H:62])[c:30]([H:63])[c:31]([H:64])[c:32]([H:65])[c:33]1[H:66])[c:34]1[c:35]([H:67])[c:36]([H:68])[c:37]([H:69])[c:38]([H:70])[c:39]1[H:71])([H:40])([H:41])[H:42]", "dummies": []}
C      4.0147    -0.1794     2.9431
C      2.8365    -0.1141     2.0778
N      1.8474    -0.0692     1.3515
Mn     0.0000     0.0000     0.0000
H     -0.4038     1.6731     0.6534
C     -1.8449     0.1237    -1.3426
O     -2.8173     0.1943    -2.0521
C      1.2806     0.8743    -1.6839
O      1.9607     1.3314    -2.5681
N     -1.2049    -1.1570     1.5953
C     -1.2501    -0.3721     2.7655
C     -2.5231    -0.6118     3.6131
P     -2.2163    -0.7785     5.4638
C     -1.5439    -2.5029     5.5113
C     -2.4373    -3.5501     5.7727
C     -2.0061    -4.8785     5.7138
C     -0.6803    -5.1702     5.3839
C      0.2169    -4.1294     5.1191
C     -0.2120    -2.8005     5.1778
C     -0.8128     0.3600     5.8544
C     -0.7849     1.6491     5.2973
C      0.2513     2.5335     5.6147
C      1.2537     2.1449     6.5094
C      1.2054     0.8815     7.1060
C      0.1634    -0.0012     6.7972
C     -0.6201    -2.4511     1.8001
C     -0.5078    -3.3277     0.5244
P      0.4799    -2.4670    -0.6969
C      2.2062    -2.8992    -0.4869
C      2.6591    -3.6050     0.6467
C      4.0310    -3.7958     0.8517
C      4.9595    -3.2738    -0.0541
C      4.5201    -2.5487    -1.1629
C      3.1531    -2.3493    -1.3697
C     -0.0880    -3.0817    -2.2817
C      0.7658    -3.8166    -3.1270
C      0.2884    -4.3218    -4.3414
C     -1.0406    -4.1176    -4.7122
C     -1.9023    -3.4209    -3.8622
C     -1.4335    -2.9140    -2.6486
H      4.1613     0.8060     3.4361
H      4.9084    -0.4286     2.3321
H      3.8646    -0.9595     3.7146
H     -2.0487    -1.2650     1.2583
H     -1.2336     0.6905     2.4624
H     -0.3475    -0.5582     3.3814
H     -3.0389    -1.5378     3.2745
H     -3.2294     0.2274     3.4499
H     -3.4737    -3.3400     6.0071
H     -2.7041    -5.6850     5.9078
H     -0.3484    -6.1995     5.3264
H      1.2413    -4.3558     4.8522
H      0.4947    -2.0171     4.9488
H     -1.5626     1.9711     4.6199
H      0.2759     3.5197     5.1722
H      2.0561     2.8281     6.7535
H      1.9664     0.5894     7.8160
H      0.1227    -0.9608     7.2887
H      0.4001    -2.3236     2.2221
H     -1.2326    -3.0115     2.5432
H     -0.0550    -4.3045     0.7684
H     -1.5257    -3.4971     0.1162
H      1.9873    -3.9826     1.3967
H      4.3769    -4.3333     1.7244
H      6.0168    -3.4170     0.1128
H      5.2378    -2.1269    -1.8541
H      2.8290    -1.7570    -2.2174
H      1.7900    -4.0329    -2.8555
H      0.9494    -4.8790    -4.9917
H     -1.4111    -4.5151    -5.6482
H     -2.9419    -3.2899    -4.1348
H     -2.1301    -2.4252    -1.9812
72
{"conf": 34, "E": 301.68, "rms": -1.0, "geom": "OH", "total_charge": 0, "CA_charge": 1, "smiles": "C[C:1]#[3N:2]->[Mn+:3]1(<-[4H-:4])(<-[5C-:5]#[O+:6])(<-[6C-:7]#[O+:8])<-[1N@H:9]([CH2:10][CH2:11][P:12]([c:13]2[cH:14][cH:15][cH:16][cH:17][cH:18]2)[c:19]2[cH:20][cH:21][cH:22][cH:23][cH:24]2)[CH2:25][CH2:26][2P:27]->1([c:28]1[cH:29][cH:30][cH:31][cH:32][cH:33]1)[c:34]1[cH:35][cH:36][cH:37][cH:38][cH:39]1", "smiles3D": "C([C:1]#[3N:2]->[Mn+:3]1(<-[4H-:4])(<-[5C-:5]#[O+:6])(<-[6C-:7]#[O+:8])<-[1N@@:9]([C:10]([C:11]([P:12]([c:13]2[c:14]([H:48])[c:15]([H:49])[c:16]([H:50])[c:17]([H:51])[c:18]2[H:52])[c:19]2[c:20]([H:53])[c:21]([H:54])[c:22]([H:55])[c:23]([H:56])[c:24]2[H:57])([H:46])[H:47])([H:44])[H:45])([H:43])[C:25]([H:58])([H:59])[C:26]([H:60])([H:61])[2P:27]->1([c:28]1[c:29]([H:62])[c:30]([H:63])[c:31]([H:64])[c:32]([H:65])[c:33]1[H:66])[c:34]1[c:35]([H:67])[c:36]([H:68])[c:37]([H:69])[c:38]([H:70])[c:39]1[H:71])([H:40])([H:41])[H:42]", "smiles3Dx": "C([C:1]#[3N:2]->[Mn+:3]1(<-[4H-:4])(<-[5C-:5]#[O+:6])(<-[6C-:7]#[O+:8])<-[1N@@:9]([C:10]([C:11]([P:12]([c:13]2[c:14]([H:48])[c:15]([H:49])[c:16]([H:50])[c:17]([H:51])[c:18]2[H:52])[c:19]2[c:20]([H:53])[c:21]([H:54])[c:22]([H:55])[c:23]([H:56])[c:24]2[H:57])([H:46])[H:47])([H:44])[H:45])([H:43])[C:25]([H:58])([H:59])[C:26]([H:60])([H:61])[2P:27]->1([c:28]1[c:29]([H:62])[c:30]([H:63])[c:31]([H:64])[c:32]([H:65])[c:33]1[H:66])[c:34]1[c:35]([H:67])[c:36]([H:68])[c:37]([H:69])[c:38]([H:70])[c:39]1[H:71])([H:40])([H:41])[H:42]", "dummies": []}
C      3.9511     1.6212     1.8575
C      2.9545     1.2258     0.8886
N      1.9295     0.8757     0.3131
Mn     0.0000     0.0000     0.0000
H      0.8298    -1.3312    -0.8791
C     -1.9896    -1.0640    -0.2839
O     -3.0658    -1.6504    -0.3883
C      0.4335    -0.5852     2.1565
O      0.7468    -0.7590     3.2821
N     -0.5152     1.2637    -1.8919
C      0.2642     2.5153    -1.9699
C      0.9389     2.7029    -3.3537
P      2.8200     2.5831    -3.3568
C      3.4931     1.1203    -4.2251
C      4.7703     1.2091    -4.7558
C      5.4427     0.0445    -5.1828
C      4.8160    -1.1801    -5.0580
C      3.5166    -1.2687    -4.5813
C      2.8411    -0.1012    -4.1712
C      3.8846     3.1602    -1.9668
C      4.8760     2.3172    -1.4466
C      5.8038     2.7964    -0.4841
C      5.7980     4.1311    -0.1462
C      4.8660     4.9973    -0.6953
C      3.8754     4.4960    -1.5715
C     -1.9364     1.6138    -1.6762
C     -2.4418     2.1817    -0.3081
P     -1.1410     2.0751     0.9887
C     -0.1752     3.5551     1.0346
C      1.0292     3.5746     1.7232
C      1.7775     4.7704     1.7527
C      1.3875     5.8594     1.1335
C      0.0981     5.9281     0.5648
C     -0.6686     4.7487     0.5415
C     -1.8469     1.7040     2.6131
C     -2.6420     0.6404     2.7835
C     -2.7314     0.0399     4.0808
C     -2.0668     0.5931     5.1179
C     -1.3917     1.7791     4.9835
C     -1.2880     2.3366     3.6770
H      4.2922     2.6712     2.0696
H      4.8551     0.9618     1.8868
H      3.4430     1.3487     2.7856
H     -0.4339     0.6744    -2.6780
H     -0.3481     3.4180    -1.7935
H      1.0610     2.5055    -1.2153
H      0.6850     3.6954    -3.7482
H      0.5857     2.0232    -4.1788
H      5.2902     2.1490    -4.8007
H      6.4323     0.1283    -5.6003
H      5.3633    -2.0827    -5.2986
H      3.0287    -2.2249    -4.5049
H      1.8342    -0.1889    -3.8142
H      4.9139     1.2797    -1.7041
H      6.5263     2.1195    -0.0491
H      6.5522     4.5199     0.5366
H      4.8902     6.0433    -0.4605
H      3.1621     5.1826    -1.9856
H     -2.5124     0.6400    -1.8726
H     -2.2634     2.2910    -2.4603
H     -2.7241     3.1721    -0.3497
H     -3.2833     1.5226     0.0199
H      1.3494     2.7378     2.3234
H      2.8023     4.7091     2.1964
H      2.0065     6.7905     1.1249
H     -0.2719     6.8622     0.1597
H     -1.6057     4.8767     0.0306
H     -3.1093     0.1004     1.9714
H     -3.3576    -0.8394     4.2090
H     -2.0765     0.0948     6.1133
H     -0.8181     2.1985     5.7905
H     -0.7490     3.3043     3.6462
72
{"conf": 35, "E": 118.79, "rms": -1.0, "geom": "OH", "total_charge": 0, "CA_charge": 1, "smiles": "C[C:1]#[3N:2]->[Mn+:3]1(<-[4H-:4])(<-[5C-:5]#[O+:6])(<-[6C-:7]#[O+:8])<-[1N@H:9]([CH2:10][CH2:11][P:12]([c:13]2[cH:14][cH:15][cH:16][cH:17][cH:18]2)[c:19]2[cH:20][cH:21][cH:22][cH:23][cH:24]2)[CH2:25][CH2:26][2P:27]->1([c:28]1[cH:29][cH:30][cH:31][cH:32][cH:33]1)[c:34]1[cH:35][cH:36][cH:37][cH:38][cH:39]1", "smiles3D": "C([C:1]#[3N:2]->[Mn+:3]1(<-[4H-:4])(<-[5C-:5]#[O+:6])(<-[6C-:7]#[O+:8])<-[1N@@:9]([C:10]([C:11]([P:12]([c:13]2[c:14]([H:48])[c:15]([H:49])[c:16]([H:50])[c:17]([H:51])[c:18]2[H:52])[c:19]2[c:20]([H:53])[c:21]([H:54])[c:22]([H:55])[c:23]([H:56])[c:24]2[H:57])([H:46])[H:47])([H:44])[H:45])([H:43])[C:25]([H:58])([H:59])[C:26]([H:60])([H:61])[2P:27]->1([c:28]1[c:29]([H:62])[c:30]([H:63])[c:31]([H:64])[c:32]([H:65])[c:33]1[H:66])[c:34]1[c:35]([H:67])[c:36]([H:68])[c:37]([H:69])[c:38]([H:70])[c:39]1[H:71])([H:40])([H:41])[H:42]", "smiles3Dx": "C([C:1]#[3N:2]->[Mn+:3]1(<-[4H-:4])(<-[5C-:5]#[O+:6])(<-[6C-:7]#[O+:8])<-[1N@@:9]([C:10]([C:11]([P:12]([c:13]2[c:14]([H:48])[c:15]([H:49])[c:16]([H:50])[c:17]([H:51])[c:18]2[H:52])[c:19]2[c:20]([H:53])[c:21]([H:54])[c:22]([H:55])[c:23]([H:56])[c:24]2[H:57])([H:46])[H:47])([H:44])[H:45])([H:43])[C:25]([H:58])([H:59])[C:26]([H:60])([H:61])[2P:27]->1([c:28]1[c:29]([H:62])[c:30]([H:63])[c:31]([H:64])[c:32]([H:65])[c:33]1[H:66])[c:34]1[c:35]([H:67])[c:36]([H:68])[c:37]([H:69])[c:38]([H:70])[c:39]1[H:71])([H:40])([H:41])[H:42]", "dummies": []}
C     -3.0275    -0.1795     3.9548
C     -2.1354    -0.1058     2.7994
N     -1.3892    -0.0601     1.8244
Mn     0.0000     0.0000     0.0000
H      0.9646     1.3580     0.7816
C      1.4407     0.0105    -1.7811
O      2.1983     0.0128    -2.7195
C      1.2909    -1.6151     0.9808
O      1.9713    -2.4654     1.4983
N     -1.4058     1.4344    -1.1442
C     -2.4005     1.8847    -0.2638
C     -3.1878     3.1035    -0.7772
P     -4.4037     3.7072     0.5181
C     -4.8954     5.3731    -0.1254
C     -5.0142     5.6102    -1.5046
C     -5.4305     6.8613    -1.9709
C     -5.7503     7.8762    -1.0658
C     -5.6639     7.6387     0.3082
C     -5.2468     6.3891     0.7778
C     -3.2314     4.1950     1.8591
C     -3.3531     3.5972     3.1192
C     -2.4573     3.9234     4.1417
C     -1.4363     4.8495     3.9089
C     -1.3113     5.4511     2.6533
C     -2.2043     5.1245     1.6282
C     -1.8649     0.7858    -2.3394
C     -2.5802    -0.5922    -2.1745
P     -1.5379    -1.7060    -1.2327
C     -0.7589    -2.8313    -2.3832
C     -0.4713    -4.1483    -1.9874
C      0.1504    -5.0319    -2.8751
C      0.5003    -4.6048    -4.1580
C      0.2379    -3.2901    -4.5520
C     -0.3840    -2.4026    -3.6678
C     -2.6458    -2.6878    -0.2352
C     -3.8641    -3.1429    -0.7644
C     -4.7133    -3.9354     0.0135
C     -4.3453    -4.2874     1.3152
C     -3.1221    -3.8566     1.8367
C     -2.2712    -3.0636     1.0620
H     -3.1021     0.8157     4.4358
H     -2.6249    -0.9132     4.6833
H     -4.0318    -0.5092     3.6210
H     -0.8940     2.1544    -1.3920
H     -3.1110     1.0634    -0.0333
H     -1.8913     2.1732     0.6792
H     -3.7739     2.8189    -1.6710
H     -2.4860     3.9173    -1.0505
H     -4.7960     4.8337    -2.2239
H     -5.5143     7.0408    -3.0354
H     -6.0792     8.8415    -1.4297
H     -5.9266     8.4206     1.0097
H     -5.2008     6.2141     1.8449
H     -4.1387     2.8753     3.3057
H     -2.5531     3.4564     5.1134
H     -0.7436     5.1000     4.7009
H     -0.5199     6.1671     2.4730
H     -2.0966     5.5964     0.6605
H     -2.5492     1.4649    -2.8899
H     -0.9752     0.6299    -2.9865
H     -3.5431    -0.4470    -1.6451
H     -2.7857    -1.0262    -3.1751
H     -0.7217    -4.4953    -0.9940
H      0.3640    -6.0475    -2.5663
H      0.9806    -5.2908    -4.8442
H      0.5179    -2.9581    -5.5432
H     -0.5624    -1.3897    -3.9952
H     -4.1542    -2.8952    -1.7771
H     -5.6553    -4.2799    -0.3934
H     -5.0025    -4.9029     1.9151
H     -2.8318    -4.1416     2.8396
H     -1.3162    -2.7598     1.4681
72
{"conf": 36, "E": 121.07, "rms": -1.0, "geom": "OH", "total_charge": 0, "CA_charge": 1, "smiles": "C[C:1]#[3N:2]->[Mn+:3]1(<-[4H-:4])(<-[5C-:5]#[O+:6])(<-[6C-:7]#[O+:8])<-[1N@H:9]([CH2:10][CH2:11][P:12]([c:13]2[cH:14][cH:15][cH:16][cH:17][cH:18]2)[c:19]2[cH:20][cH:21][cH:22][cH:23][cH:24]2)[CH2:25][CH2:26][2P:27]->1([c:28]1[cH:29][cH:30][cH:31][cH:32][cH:33]1)[c:34]1[cH:35][cH:36][cH:37][cH:38][cH:39]1", "smiles3D": "C([C:1]#[3N:2]->[Mn+:3]1(<-[4H-:4])(<-[5C-:5]#[O+:6])(<-[6C-:7]#[O+:8])<-[1N@@:9]([C:10]([C:11]([P:12]([c:13]2[c:14]([H:48])[c:15]([H:49])[c:16]([H:50])[c:17]([H:51])[c:18]2[H:52])[c:19]2[c:20]([H:53])[c:21]([H:54])[c:22]([H:55])[c:23]([H:56])[c:24]2[H:57])([H:46])[H:47])([H:44])[H:45])([H:43])[C:25]([H:58])([H:59])[C:26]([H:60])([H:61])[2P:27]->1([c:28]1[c:29]([H:62])[c:30]([H:63])[c:31]([H:64])[c:32]([H:65])[c:33]1[H:66])[c:34]1[c:35]([H:67])[c:36]([H:68])[c:37]([H:69])[c:38]([H:70])[c:39]1[H:71])([H:40])([H:41])[H:42]", "smiles3Dx": "C([C:1]#[3N:2]->[Mn+:3]1(<-[4H-:4])(<-[5C-:5]#[O+:6])(<-[6C-:7]#[O+:8])<-[1N@@:9]([C:10]([C:11]([P:12]([c:13]2[c:14]([H:48])[c:15]([H:49])[c:16]([H:50])[c:17]([H:51])[c:18]2[H:52])[c:19]2[c:20]([H:53])[c:21]([H:54])[c:22]([H:55])[c:23]([H:56])[c:24]2[H:57])([H:46])[H:47])([H:44])[H:45])([H:43])[C:25]([H:58])([H:59])[C:26]([H:60])([H:61])[2P:27]->1([c:28]1[c:29]([H:62])[c:30]([H:63])[c:31]([H:64])[c:32]([H:65])[c:33]1[H:66])[c:34]1[c:35]([H:67])[c:36]([H:68])[c:37]([H:69])[c:38]([H:70])[c:39]1[H:71])([H:40])([H:41])[H:42]", "dummies": []}
C     -0.1084     4.4143    -2.3020
C     -0.0680     3.1211    -1.6227
N     -0.0413     2.0329    -1.0534
Mn     0.0000     0.0000     0.0000
H      1.8066    -0.1132    -0.3301
C      0.0863    -2.0305     1.0522
O      0.1207    -3.1026     1.6001
C      0.3387     1.0462     2.0060
O      0.5102     1.6062     3.0611
N     -0.6326    -1.0392    -1.9562
C      0.4133    -0.8763    -2.8784
C      1.4603    -1.9899    -2.7551
P      3.0074    -1.5332    -3.7156
C      4.0484    -0.8857    -2.3304
C      4.5556     0.4186    -2.4062
C      5.3599     0.9231    -1.3803
C      5.6549     0.1287    -0.2688
C      5.1466    -1.1716    -0.1831
C      4.3437    -1.6782    -1.2085
C      3.7564    -3.1898    -4.0753
C      5.1206    -3.4361    -3.8405
C      5.6813    -4.6744    -4.1694
C      4.8963    -5.6609    -4.7719
C      3.5526    -5.4062    -5.0560
C      2.9875    -4.1725    -4.7211
C     -1.8744    -0.4820    -2.3838
C     -3.0556    -0.6675    -1.3866
P     -2.6031     0.0084     0.2122
C     -3.4482     1.5777     0.3270
C     -4.8363     1.6477     0.1329
C     -5.4995     2.8743     0.2304
C     -4.7812     4.0367     0.5174
C     -3.4019     3.9683     0.7395
C     -2.7392     2.7389     0.6624
C     -3.3049    -1.0630     1.4604
C     -3.9191    -0.5165     2.5995
C     -4.4309    -1.3552     3.5950
C     -4.3104    -2.7411     3.4743
C     -3.6792    -3.2906     2.3558
C     -3.1706    -2.4570     1.3554
H      0.7864     5.0103    -2.0234
H     -0.1206     4.2533    -3.3985
H     -1.0254     4.9624    -2.0011
H     -0.7671    -1.9284    -1.7782
H      0.0320    -0.8663    -3.9260
H      0.9022     0.0996    -2.6730
H      1.0230    -2.9257    -3.1562
H      1.6956    -2.1611    -1.6870
H      4.3357     1.0396    -3.2653
H      5.7566     1.9286    -1.4473
H      6.2822     0.5187     0.5209
H      5.3787    -1.7877     0.6761
H      3.9683    -2.6908    -1.1403
H      5.7561    -2.6732    -3.4111
H      6.7283    -4.8648    -3.9713
H      5.3338    -6.6152    -5.0344
H      2.9503    -6.1604    -5.5471
H      1.9554    -3.9815    -4.9817
H     -2.1695    -0.9532    -3.3504
H     -1.7353     0.6074    -2.5593
H     -3.9497    -0.1414    -1.7788
H     -3.2875    -1.7455    -1.2926
H     -5.4083     0.7543    -0.0807
H     -6.5701     2.9223     0.0787
H     -5.2934     4.9878     0.5847
H     -2.8479     4.8655     0.9815
H     -1.6793     2.6991     0.8692
H     -3.9985     0.5533     2.7316
H     -4.9129    -0.9307     4.4652
H     -4.7019    -3.3877     4.2495
H     -3.5743    -4.3644     2.2720
H     -2.6428    -2.9072     0.5264
72
{"conf": 37, "E": 266.9, "rms": -1.0, "geom": "OH", "total_charge": 0, "CA_charge": 1, "smiles": "C[C:1]#[3N:2]->[Mn+:3]1(<-[4H-:4])(<-[5C-:5]#[O+:6])(<-[6C-:7]#[O+:8])<-[1N@H:9]([CH2:10][CH2:11][P:12]([c:13]2[cH:14][cH:15][cH:16][cH:17][cH:18]2)[c:19]2[cH:20][cH:21][cH:22][cH:23][cH:24]2)[CH2:25][CH2:26][2P:27]->1([c:28]1[cH:29][cH:30][cH:31][cH:32][cH:33]1)[c:34]1[cH:35][cH:36][cH:37][cH:38][cH:39]1", "smiles3D": "C([C:1]#[3N:2]->[Mn+:3]1(<-[4H-:4])(<-[5C-:5]#[O+:6])(<-[6C-:7]#[O+:8])<-[1N@@:9]([C:10]([C:11]([P:12]([c:13]2[c:14]([H:48])[c:15]([H:49])[c:16]([H:50])[c:17]([H:51])[c:18]2[H:52])[c:19]2[c:20]([H:53])[c:21]([H:54])[c:22]([H:55])[c:23]([H:56])[c:24]2[H:57])([H:46])[H:47])([H:44])[H:45])([H:43])[C:25]([H:58])([H:59])[C:26]([H:60])([H:61])[2P:27]->1([c:28]1[c:29]([H:62])[c:30]([H:63])[c:31]([H:64])[c:32]([H:65])[c:33]1[H:66])[c:34]1[c:35]([H:67])[c:36]([H:68])[c:37]([H:69])[c:38]([H:70])[c:39]1[H:71])([H:40])([H:41])[H:42]", "smiles3Dx": "C([C:1]#[3N:2]->[Mn+:3]1(<-[4H-:4])(<-[5C-:5]#[O+:6])(<-[6C-:7]#[O+:8])<-[1N@@:9]([C:10]([C:11]([P:12]([c:13]2[c:14]([H:48])[c:15]([H:49])[c:16]([H:50])[c:17]([H:51])[c:18]2[H:52])[c:19]2[c:20]([H:53])[c:21]([H:54])[c:22]([H:55])[c:23]([H:56])[c:24]2[H:57])([H:46])[H:47])([H:44])[H:45])([H:43])[C:25]([H:58])([H:59])[C:26]([H:60])([H:61])[2P:27]->1([c:28]1[c:29]([H:62])[c:30]([H:63])[c:31]([H:64])[c:32]([H:65])[c:33]1[H:66])[c:34]1[c:35]([H:67])[c:36]([H:68])[c:37]([H:69])[c:38]([H:70])[c:39]1[H:71])([H:40])([H:41])[H:42]", "dummies": []}
C      0.1689     4.4506    -1.5709
C      0.6903     3.2037    -0.9822
N      0.6800     2.0547    -0.6149
Mn     0.0000     0.0000     0.0000
H     -1.2388     0.3538    -1.2653
C     -1.0191    -2.0327     0.5442
O     -1.6316    -2.9647     1.0010
C      1.7551    -0.8565    -1.3249
O      2.7803    -1.2558    -1.8639
N     -1.3353     1.0813     1.7053
C     -1.2711     2.5004     1.8113
C     -2.5051     3.2881     1.2167
P     -3.9907     2.2584     1.1101
C     -4.5426     1.6719     2.7648
C     -3.8653     2.0331     3.9548
C     -3.8812     1.1776     5.0457
C     -4.5894    -0.0217     5.0011
C     -5.3997    -0.2920     3.8891
C     -5.3828     0.5563     2.7950
C     -5.2012     3.2988     0.2692
C     -5.4372     3.0358    -1.0807
C     -6.3967     3.7709    -1.7780
C     -7.1973     4.6797    -1.0823
C     -6.8939     5.0210     0.2434
C     -5.8418     4.3641     0.9014
C     -0.7540     0.5069     2.9076
C      0.7769     0.8157     3.1121
P      1.6256    -0.1502     1.9041
C      3.2639     0.6157     1.6674
C      4.3983    -0.1613     1.4050
C      5.5910     0.4154     1.0397
C      5.6440     1.8204     0.7856
C      4.4411     2.5368     0.7665
C      3.2858     2.0009     1.2481
C      1.8150    -1.7963     2.5156
C      1.2416    -2.1678     3.7797
C      0.8690    -3.4701     4.0463
C      0.9458    -4.4483     3.0559
C      1.5832    -4.1455     1.8520
C      2.0651    -2.8681     1.6133
H      0.0715     5.3044    -0.8081
H      0.6894     4.6690    -2.5465
H     -0.8524     4.0839    -1.8450
H     -2.2147     0.7548     1.6448
H     -1.2508     2.8583     2.9319
H     -0.3608     2.9188     1.4119
H     -2.7124     4.1707     1.7766
H     -2.2353     3.6327     0.2032
H     -3.2703     2.9344     4.0085
H     -3.2520     1.3934     5.9065
H     -4.5547    -0.7022     5.8330
H     -6.0281    -1.1687     3.8997
H     -5.8833     0.2426     1.8825
H     -4.8744     2.2710    -1.5813
H     -6.5353     3.5874    -2.8411
H     -7.9730     5.2227    -1.6030
H     -7.4785     5.7590     0.7800
H     -5.5852     4.6375     1.9110
H     -1.2907     0.9275     3.8394
H     -0.8584    -0.5689     2.8290
H      0.9551     1.9024     3.0135
H      1.1425     0.5531     4.1686
H      4.3609    -1.2176     1.4991
H      6.5059    -0.1469     1.0528
H      6.5538     2.2461     0.4021
H      4.4739     3.5848     0.4499
H      2.4485     2.6362     1.3848
H      1.1239    -1.4587     4.5494
H      0.4367    -3.6921     5.0172
H      0.5817    -5.4192     3.2582
H      1.6626    -4.9047     1.0964
H      2.3944    -2.6280     0.6181
72
{"conf": 38, "E": 349.42, "rms": -1.0, "geom": "OH", "total_charge": 0, "CA_charge": 1, "smiles": "C[C:1]#[3N:2]->[Mn+:3]1(<-[4H-:4])(<-[5C-:5]#[O+:6])(<-[6C-:7]#[O+:8])<-[1N@H:9]([CH2:10][CH2:11][P:12]([c:13]2[cH:14][cH:15][cH:16][cH:17][cH:18]2)[c:19]2[cH:20][cH:21][cH:22][cH:23][cH:24]2)[CH2:25][CH2:26][2P:27]->1([c:28]1[cH:29][cH:30][cH:31][cH:32][cH:33]1)[c:34]1[cH:35][cH:36][cH:37][cH:38][cH:39]1", "smiles3D": "C([C:1]#[3N:2]->[Mn+:3]1(<-[4H-:4])(<-[5C-:5]#[O+:6])(<-[6C-:7]#[O+:8])<-[1N@@:9]([C:10]([C:11]([P:12]([c:13]2[c:14]([H:48])[c:15]([H:49])[c:16]([H:50])[c:17]([H:51])[c:18]2[H:52])[c:19]2[c:20]([H:53])[c:21]([H:54])[c:22]([H:55])[c:23]([H:56])[c:24]2[H:57])([H:46])[H:47])([H:44])[H:45])([H:43])[C:25]([H:58])([H:59])[C:26]([H:60])([H:61])[2P:27]->1([c:28]1[c:29]([H:62])[c:30]([H:63])[c:31]([H:64])[c:32]([H:65])[c:33]1[H:66])[c:34]1[c:35]([H:67])[c:36]([H:68])[c:37]([H:69])[c:38]([H:70])[c:39]1[H:71])([H:40])([H:41])[H:42]", "smiles3Dx": "C([C:1]#[3N:2]->[Mn+:3]1(<-[4H-:4])(<-[5C-:5]#[O+:6])(<-[6C-:7]#[O+:8])<-[1N@@:9]([C:10]([C:11]([P:12]([c:13]2[c:14]([H:48])[c:15]([H:49])[c:16]([H:50])[c:17]([H:51])[c:18]2[H:52])[c:19]2[c:20]([H:53])[c:21]([H:54])[c:22]([H:55])[c:23]([H:56])[c:24]2[H:57])([H:46])[H:47])([H:44])[H:45])([H:43])[C:25]([H:58])([H:59])[C:26]([H:60])([H:61])[2P:27]->1([c:28]1[c:29]([H:62])[c:30]([H:63])[c:31]([H:64])[c:32]([H:65])[c:33]1[H:66])[c:34]1[c:35]([H:67])[c:36]([H:68])[c:37]([H:69])[c:38]([H:70])[c:39]1[H:71])([H:40])([H:41])[H:42]", "dummies": []}
C      0.5517     0.2326     4.5578
C      0.4236     0.9000     3.3270
N      0.1846     0.9323     2.1333
Mn     0.0000     0.0000     0.0000
H     -1.0873    -1.2191     0.9648
C     -0.1932    -1.3983    -2.0893
O      0.0848    -2.1326    -3.0168
C     -1.3777     1.8463    -0.6526
O     -1.7959     2.8785    -1.1072
N      2.1795    -1.0447     0.6181
C      3.1006    -0.3864     1.5151
C      4.0223    -1.3123     2.3012
P      5.9094    -0.8987     2.3445
C      6.1898     0.4588     3.5530
C      5.3998     0.4801     4.7172
C      5.6221     1.4803     5.6802
C      6.5080     2.5305     5.3966
C      7.3499     2.4564     4.2855
C      7.2647     1.3560     3.4338
C      6.6137    -0.4523     0.6723
C      6.9659    -1.5164    -0.1764
C      7.6100    -1.2759    -1.4107
C      8.0287     0.0269    -1.7242
C      7.6801     1.1062    -0.8949
C      6.9319     0.8698     0.2801
C      2.8804    -1.3379    -0.5632
C      3.1865    -0.0222    -1.3900
P      2.0366     1.2442    -1.0212
C      1.6961     2.0005    -2.6208
C      0.4796     1.8689    -3.2009
C      0.1577     2.6839    -4.3039
C      1.2202     3.3539    -4.9372
C      2.5105     3.2664    -4.4385
C      2.7651     2.6287    -3.2241
C      2.7193     2.5366     0.0834
C      1.8630     3.3897     0.7735
C      2.3760     4.4690     1.5355
C      3.7564     4.6841     1.5343
C      4.6249     3.8156     0.8571
C      4.1052     2.7755     0.0390
H     -0.5554     0.1636     4.9478
H      1.4477     0.7626     4.9455
H      0.7905    -0.7313     4.0177
H      2.0662    -1.8811     1.0592
H      2.4828     0.1867     2.1965
H      3.7233     0.3025     0.9888
H      3.5879    -1.4001     3.3582
H      3.9795    -2.3488     1.8613
H      4.6670    -0.3054     4.9147
H      5.0987     1.4234     6.6344
H      6.5537     3.3799     6.0630
H      8.1339     3.1953     4.1570
H      8.0373     1.2143     2.6934
H      6.7088    -2.5374     0.1039
H      7.8311    -2.1170    -2.0799
H      8.5928     0.2209    -2.6385
H      8.1135     2.1037    -1.0795
H      6.7255     1.7248     0.9033
H      2.1315    -1.9716    -1.0406
H      3.7827    -1.9484    -0.3881
H      4.2198     0.2867    -1.1961
H      3.0864    -0.2917    -2.4616
H     -0.2853     1.1848    -2.8547
H     -0.8296     2.6403    -4.7597
H      1.0212     3.8755    -5.8560
H      3.3907     3.5975    -5.0174
H      3.7906     2.6449    -2.8351
H      0.7997     3.1522     0.9236
H      1.7266     5.0964     2.1130
H      4.1661     5.5244     2.1439
H      5.6963     4.0840     0.7552
H      4.7777     2.3063    -0.6460
72
{"conf": 39, "E": 141.05, "rms": -1.0, "geom": "OH", "total_charge": 0, "CA_charge": 1, "smiles": "C[C:1]#[3N:2]->[Mn+:3]1(<-[4H-:4])(<-[5C-:5]#[O+:6])(<-[6C-:7]#[O+:8])<-[1N@H:9]([CH2:10][CH2:11][P:12]([c:13]2[cH:14][cH:15][cH:16][cH:17][cH:18]2)[c:19]2[cH:20][cH:21][cH:22][cH:23][cH:24]2)[CH2:25][CH2:26][2P:27]->1([c:28]1[cH:29][cH:30][cH:31][cH:32][cH:33]1)[c:34]1[cH:35][cH:36][cH:37][cH:38][cH:39]1", "smiles3D": "C([C:1]#[3N:2]->[Mn+:3]1(<-[4H-:4])(<-[5C-:5]#[O+:6])(<-[6C-:7]#[O+:8])<-[1N@@:9]([C:10]([C:11]([P:12]([c:13]2[c:14]([H:48])[c:15]([H:49])[c:16]([H:50])[c:17]([H:51])[c:18]2[H:52])[c:19]2[c:20]([H:53])[c:21]([H:54])[c:22]([H:55])[c:23]([H:56])[c:24]2[H:57])([H:46])[H:47])([H:44])[H:45])([H:43])[C:25]([H:58])([H:59])[C:26]([H:60])([H:61])[2P:27]->1([c:28]1[c:29]([H:62])[c:30]([H:63])[c:31]([H:64])[c:32]([H:65])[c:33]1[H:66])[c:34]1[c:35]([H:67])[c:36]([H:68])[c:37]([H:69])[c:38]([H:70])[c:39]1[H:71])([H:40])([H:41])[H:42]", "smiles3Dx": "C([C:1]#[3N:2]->[Mn+:3]1(<-[4H-:4])(<-[5C-:5]#[O+:6])(<-[6C-:7]#[O+:8])<-[1N@@:9]([C:10]([C:11]([P:12]([c:13]2[c:14]([H:48])[c:15]([H:49])[c:16]([H:50])[c:17]([H:51])[c:18]2[H:52])[c:19]2[c:20]([H:53])[c:21]([H:54])[c:22]([H:55])[c:23]([H:56])[c:24]2[H:57])([H:46])[H:47])([H:44])[H:45])([H:43])[C:25]([H:58])([H:59])[C:26]([H:60])([H:61])[2P:27]->1([c:28]1[c:29]([H:62])[c:30]([H:63])[c:31]([H:64])[c:32]([H:65])[c:33]1[H:66])[c:34]1[c:35]([H:67])[c:36]([H:68])[c:37]([H:69])[c:38]([H:70])[c:39]1[H:71])([H:40])([H:41])[H:42]", "dummies": []}
C      0.2138     2.8599    -4.0932
C      0.1352     2.0246    -2.8940
N      0.0800     1.3203    -1.8867
Mn     0.0000     0.0000     0.0000
H      0.8307     1.3557     0.9304
C     -0.1642    -1.1919     1.9578
O     -0.2560    -1.8174     2.9883
C     -2.0960     0.8150     0.3988
O     -3.2069     1.2478     0.5895
N      1.9764    -1.0766    -0.5398
C      2.4355    -0.6504    -1.8012
C      3.1626     0.7101    -1.7680
P      5.0436     0.6614    -1.8938
C      5.4882    -0.9365    -2.7055
C      5.5998    -2.1194    -1.9585
C      5.7589    -3.3506    -2.6055
C      5.8129    -3.3990    -4.0030
C      5.7135    -2.2208    -4.7510
C      5.5336    -0.9978    -4.1002
C      5.7930     0.4920    -0.2078
C      5.0791     0.7912     0.9667
C      5.7242     0.7496     2.2114
C      7.0828     0.4163     2.2959
C      7.8059     0.1432     1.1266
C      7.1633     0.1858    -0.1156
C      1.7291    -2.4777    -0.4958
C      0.6651    -3.0222    -1.4995
P     -0.8526    -2.0658    -1.3635
C     -1.4018    -1.7706    -3.0355
C     -1.2393    -2.7516    -4.0261
C     -1.6524    -2.4996    -5.3370
C     -2.2603    -1.2798    -5.6593
C     -2.4694    -0.3174    -4.6667
C     -2.0493    -0.5691    -3.3532
C     -2.0681    -3.1319    -0.5990
C     -3.3880    -3.1632    -1.0852
C     -4.3428    -3.9941    -0.4851
C     -3.9809    -4.8039     0.5954
C     -2.6695    -4.7778     1.0829
C     -1.7186    -3.9357     0.4973
H      0.0792     3.9290    -3.8165
H     -0.5782     2.5633    -4.8059
H      1.2082     2.7190    -4.5650
H      2.5983    -0.8753     0.1051
H      1.5492    -0.5447    -2.4577
H      3.0942    -1.4132    -2.2575
H      2.8479     1.2649    -2.6713
H      2.8279     1.3113    -0.9002
H      5.4972    -2.1045    -0.8793
H      5.8331    -4.2625    -2.0320
H      5.9316    -4.3486    -4.5043
H      5.7376    -2.2602    -5.8303
H      5.4175    -0.0915    -4.6819
H      4.0413     1.0900     0.9386
H      5.1697     0.9801     3.1190
H      7.5699     0.3588     3.2726
H      8.8591    -0.1104     1.1891
H      7.7411    -0.0087    -1.0162
H      1.3990    -2.7240     0.5329
H      2.6887    -3.0125    -0.6865
H      0.4553    -4.0875    -1.2739
H      1.0677    -2.9408    -2.5283
H     -0.7919    -3.7100    -3.7927
H     -1.4981    -3.2541    -6.0951
H     -2.5774    -1.0831    -6.6720
H     -2.9656     0.6159    -4.9158
H     -2.2435     0.1626    -2.5844
H     -3.6909    -2.5421    -1.9194
H     -5.3602    -4.0313    -0.8665
H     -4.7107    -5.4549     1.0496
H     -2.3907    -5.3943     1.9260
H     -0.7172    -3.9217     0.9010
72
{"conf": 40, "E": 116.95, "rms": -1.0, "geom": "OH", "total_charge": 0, "CA_charge": 1, "smiles": "C[C:1]#[3N:2]->[Mn+:3]1(<-[4H-:4])(<-[5C-:5]#[O+:6])(<-[6C-:7]#[O+:8])<-[1N@H:9]([CH2:10][CH2:11][P:12]([c:13]2[cH:14][cH:15][cH:16][cH:17][cH:18]2)[c:19]2[cH:20][cH:21][cH:22][cH:23][cH:24]2)[CH2:25][CH2:26][2P:27]->1([c:28]1[cH:29][cH:30][cH:31][cH:32][cH:33]1)[c:34]1[cH:35][cH:36][cH:37][cH:38][cH:39]1", "smiles3D": "C([C:1]#[3N:2]->[Mn+:3]1(<-[4H-:4])(<-[5C-:5]#[O+:6])(<-[6C-:7]#[O+:8])<-[1N@@:9]([C:10]([C:11]([P:12]([c:13]2[c:14]([H:48])[c:15]([H:49])[c:16]([H:50])[c:17]([H:51])[c:18]2[H:52])[c:19]2[c:20]([H:53])[c:21]([H:54])[c:22]([H:55])[c:23]([H:56])[c:24]2[H:57])([H:46])[H:47])([H:44])[H:45])([H:43])[C:25]([H:58])([H:59])[C:26]([H:60])([H:61])[2P:27]->1([c:28]1[c:29]([H:62])[c:30]([H:63])[c:31]([H:64])[c:32]([H:65])[c:33]1[H:66])[c:34]1[c:35]([H:67])[c:36]([H:68])[c:37]([H:69])[c:38]([H:70])[c:39]1[H:71])([H:40])([H:41])[H:42]", "smiles3Dx": "C([C:1]#[3N:2]->[Mn+:3]1(<-[4H-:4])(<-[5C-:5]#[O+:6])(<-[6C-:7]#[O+:8])<-[1N@@:9]([C:10]([C:11]([P:12]([c:13]2[c:14]([H:48])[c:15]([H:49])[c:16]([H:50])[c:17]([H:51])[c:18]2[H:52])[c:19]2[c:20]([H:53])[c:21]([H:54])[c:22]([H:55])[c:23]([H:56])[c:24]2[H:57])([H:46])[H:47])([H:44])[H:45])([H:43])[C:25]([H:58])([H:59])[C:26]([H:60])([H:61])[2P:27]->1([c:28]1[c:29]([H:62])[c:30]([H:63])[c:31]([H:64])[c:32]([H:65])[c:33]1[H:66])[c:34]1[c:35]([H:67])[c:36]([H:68])[c:37]([H:69])[c:38]([H:70])[c:39]1[H:71])([H:40])([H:41])[H:42]", "dummies": []}
C     -0.1566    -2.1364     4.4959
C     -0.1104    -1.5183     3.1718
N     -0.0730    -0.9928     2.0623
Mn     0.0000     0.0000     0.0000
H     -0.6270    -1.5607    -0.7475
C      0.0394     0.9588    -2.0796
O      0.0565     1.4613    -3.1763
C     -2.1174     0.8137     0.3123
O     -3.2312     1.2453     0.4762
N      2.2257    -0.5459    -0.2085
C      2.3301    -1.9379    -0.3316
C      1.9576    -2.4167    -1.7480
P      3.4809    -2.6987    -2.8113
C      2.7965    -2.8590    -4.5254
C      3.6202    -2.5589    -5.6223
C      3.1360    -2.6939    -6.9266
C      1.8355    -3.1524    -7.1460
C      1.0182    -3.4789    -6.0622
C      1.4982    -3.3441    -4.7552
C      4.1473    -0.9762    -2.8591
C      3.4685     0.0522    -3.5352
C      3.9576     1.3615    -3.4909
C      5.1137     1.6547    -2.7620
C      5.7826     0.6379    -2.0756
C      5.3009    -0.6740    -2.1233
C      2.9318    -0.0084     0.9051
C      2.8862     1.5446     1.0122
P      1.1785     2.0968     1.0188
C      0.8159     2.5299     2.7129
C     -0.3101     1.9950     3.3517
C     -0.5750     2.3077     4.6882
C      0.2699     3.1745     5.3860
C      1.3760     3.7376     4.7439
C      1.6467     3.4216     3.4098
C      1.1111     3.6031     0.0573
C      0.3595     4.7013     0.5078
C      0.2803     5.8635    -0.2658
C      0.9329     5.9312    -1.4993
C      1.6554     4.8318    -1.9687
C      1.7398     3.6687    -1.1981
H     -0.9592    -2.9000     4.5185
H     -0.3627    -1.3589     5.2586
H      0.8185    -2.6181     4.7127
H      2.5416    -0.1398    -0.9587
H      3.3614    -2.2868    -0.0889
H      1.6263    -2.3988     0.3951
H      1.2920    -1.6746    -2.2346
H      1.4105    -3.3791    -1.6689
H      4.6332    -2.2119    -5.4668
H      3.7738    -2.4520    -7.7668
H      1.4636    -3.2631    -8.1553
H      0.0148    -3.8455    -6.2353
H      0.8537    -3.6216    -3.9341
H      2.5545    -0.1522    -4.0765
H      3.4315     2.1513    -4.0103
H      5.4843     2.6703    -2.7183
H      6.6673     0.8682    -1.4966
H      5.8177    -1.4521    -1.5751
H      2.5047    -0.4358     1.8380
H      4.0033    -0.3124     0.8437
H      3.4261     1.9850     0.1525
H      3.3878     1.8579     1.9490
H     -0.9866     1.3431     2.8212
H     -1.4359     1.8790     5.1845
H      0.0649     3.4150     6.4212
H      2.0237     4.4193     5.2795
H      2.5041     3.8696     2.9249
H     -0.1782     4.6637     1.4444
H     -0.2939     6.7095     0.0886
H      0.8667     6.8303    -2.0975
H      2.1448     4.8767    -2.9323
H      2.2771     2.8210    -1.5980
72
{"conf": 41, "E": 295.21, "rms": -1.0, "geom": "OH", "total_charge": 0, "CA_charge": 1, "smiles": "C[C:1]#[3N:2]->[Mn+:3]1(<-[4H-:4])(<-[5C-:5]#[O+:6])(<-[6C-:7]#[O+:8])<-[1N@H:9]([CH2:10][CH2:11][P:12]([c:13]2[cH:14][cH:15][cH:16][cH:17][cH:18]2)[c:19]2[cH:20][cH:21][cH:22][cH:23][cH:24]2)[CH2:25][CH2:26][2P:27]->1([c:28]1[cH:29][cH:30][cH:31][cH:32][cH:33]1)[c:34]1[cH:35][cH:36][cH:37][cH:38][cH:39]1", "smiles3D": "C([C:1]#[3N:2]->[Mn+:3]1(<-[4H-:4])(<-[5C-:5]#[O+:6])(<-[6C-:7]#[O+:8])<-[1N@@:9]([C:10]([C:11]([P:12]([c:13]2[c:14]([H:48])[c:15]([H:49])[c:16]([H:50])[c:17]([H:51])[c:18]2[H:52])[c:19]2[c:20]([H:53])[c:21]([H:54])[c:22]([H:55])[c:23]([H:56])[c:24]2[H:57])([H:46])[H:47])([H:44])[H:45])([H:43])[C:25]([H:58])([H:59])[C:26]([H:60])([H:61])[2P:27]->1([c:28]1[c:29]([H:62])[c:30]([H:63])[c:31]([H:64])[c:32]([H:65])[c:33]1[H:66])[c:34]1[c:35]([H:67])[c:36]([H:68])[c:37]([H:69])[c:38]([H:70])[c:39]1[H:71])([H:40])([H:41])[H:42]", "smiles3Dx": "C([C:1]#[3N:2]->[Mn+:3]1(<-[4H-:4])(<-[5C-:5]#[O+:6])(<-[6C-:7]#[O+:8])<-[1N@@:9]([C:10]([C:11]([P:12]([c:13]2[c:14]([H:48])[c:15]([H:49])[c:16]([H:50])[c:17]([H:51])[c:18]2[H:52])[c:19]2[c:20]([H:53])[c:21]([H:54])[c:22]([H:55])[c:23]([H:56])[c:24]2[H:57])([H:46])[H:47])([H:44])[H:45])([H:43])[C:25]([H:58])([H:59])[C:26]([H:60])([H:61])[2P:27]->1([c:28]1[c:29]([H:62])[c:30]([H:63])[c:31]([H:64])[c:32]([H:65])[c:33]1[H:66])[c:34]1[c:35]([H:67])[c:36]([H:68])[c:37]([H:69])[c:38]([H:70])[c:39]1[H:71])([H:40])([H:41])[H:42]", "dummies": []}
C      0.3438    -2.0970    -4.2985
C      0.1173    -1.1908    -3.1092
N      0.1083    -0.6408    -2.0435
Mn     0.0000     0.0000     0.0000
H     -1.4015     1.0075    -0.4367
C     -0.0137     0.8912     2.1389
O      0.0403     1.3683     3.2077
C     -1.0290    -2.0031     0.3759
O     -1.4361    -3.1531     0.4352
N      1.6691     1.6147    -0.3834
C      2.2070     1.5145    -1.7332
C      3.3462     2.4505    -2.0587
P      3.1419     4.0632    -1.1498
C      4.3467     4.4136     0.1677
C      3.9121     4.8934     1.4064
C      4.6153     4.5306     2.5716
C      5.7056     3.6647     2.4856
C      6.2102     3.3281     1.2338
C      5.5581     3.7513     0.0725
C      2.3735     5.4185    -1.9927
C      2.8146     6.6967    -1.6955
C      2.1075     7.7949    -2.1576
C      0.9899     7.5951    -2.9713
C      0.6088     6.3050    -3.3583
C      1.3153     5.2078    -2.8677
C      2.7199     1.3789     0.6524
C      2.9053     0.0111     1.3117
P      2.1042    -1.3244     0.3881
C      3.2090    -1.6884    -0.9979
C      4.5039    -1.2634    -1.0357
C      5.3887    -1.6842    -2.0641
C      4.9421    -2.5720    -3.0305
C      3.6829    -3.1105    -2.8990
C      2.7840    -2.6447    -1.8904
C      1.9425    -2.6753     1.4628
C      1.0625    -2.6060     2.5500
C      0.7860    -3.7585     3.3240
C      1.5400    -4.9318     3.1337
C      2.3822    -5.0254     2.0321
C      2.5174    -3.9207     1.1702
H     -0.3828    -2.0168    -5.1403
H      0.1944    -3.1251    -3.9485
H      1.3769    -2.1542    -4.7931
H      1.1746     2.4780    -0.2371
H      1.3093     1.7070    -2.4018
H      2.5290     0.4729    -2.0730
H      4.3632     2.0558    -1.8487
H      3.4081     2.7331    -3.1457
H      3.0031     5.4704     1.5124
H      4.2547     4.8651     3.5220
H      6.1576     3.2656     3.3856
H      7.0816     2.7210     1.1269
H      5.9043     3.4152    -0.8805
H      3.6540     6.8418    -1.0364
H      2.3816     8.7793    -1.8016
H      0.4326     8.4385    -3.3130
H     -0.2376     6.1512    -4.0018
H      0.9637     4.2180    -3.0662
H      2.4981     2.0729     1.4618
H      3.7171     1.6462     0.2465
H      3.9315    -0.2736     1.4626
H      2.4088     0.0874     2.3327
H      4.9141    -0.4971    -0.4247
H      6.3910    -1.2769    -2.1295
H      5.5985    -2.9250    -3.7878
H      3.2854    -3.7622    -3.6722
H      1.8200    -3.0822    -1.8548
H      0.5632    -1.7174     2.7888
H      0.0793    -3.7040     4.1257
H      1.3690    -5.7560     3.7363
H      2.9440    -5.9375     1.8548
H      3.1353    -4.0846     0.2868
72
{"conf": 42, "E": 123.53, "rms": -1.0, "geom": "OH", "total_charge": 0, "CA_charge": 1, "smiles": "C[C:1]#[3N:2]->[Mn+:3]1(<-[4H-:4])(<-[5C-:5]#[O+:6])(<-[6C-:7]#[O+:8])<-[1N@H:9]([CH2:10][CH2:11][P:12]([c:13]2[cH:14][cH:15][cH:16][cH:17][cH:18]2)[c:19]2[cH:20][cH:21][cH:22][cH:23][cH:24]2)[CH2:25][CH2:26][2P:27]->1([c:28]1[cH:29][cH:30][cH:31][cH:32][cH:33]1)[c:34]1[cH:35][cH:36][cH:37][cH:38][cH:39]1", "smiles3D": "C([C:1]#[3N:2]->[Mn+:3]1(<-[4H-:4])(<-[5C-:5]#[O+:6])(<-[6C-:7]#[O+:8])<-[1N@@:9]([C:10]([C:11]([P:12]([c:13]2[c:14]([H:48])[c:15]([H:49])[c:16]([H:50])[c:17]([H:51])[c:18]2[H:52])[c:19]2[c:20]([H:53])[c:21]([H:54])[c:22]([H:55])[c:23]([H:56])[c:24]2[H:57])([H:46])[H:47])([H:44])[H:45])([H:43])[C:25]([H:58])([H:59])[C:26]([H:60])([H:61])[2P:27]->1([c:28]1[c:29]([H:62])[c:30]([H:63])[c:31]([H:64])[c:32]([H:65])[c:33]1[H:66])[c:34]1[c:35]([H:67])[c:36]([H:68])[c:37]([H:69])[c:38]([H:70])[c:39]1[H:71])([H:40])([H:41])[H:42]", "smiles3Dx": "C([C:1]#[3N:2]->[Mn+:3]1(<-[4H-:4])(<-[5C-:5]#[O+:6])(<-[6C-:7]#[O+:8])<-[1N@@:9]([C:10]([C:11]([P:12]([c:13]2[c:14]([H:48])[c:15]([H:49])[c:16]([H:50])[c:17]([H:51])[c:18]2[H:52])[c:19]2[c:20]([H:53])[c:21]([H:54])[c:22]([H:55])[c:23]([H:56])[c:24]2[H:57])([H:46])[H:47])([H:44])[H:45])([H:43])[C:25]([H:58])([H:59])[C:26]([H:60])([H:61])[2P:27]->1([c:28]1[c:29]([H:62])[c:30]([H:63])[c:31]([H:64])[c:32]([H:65])[c:33]1[H:66])[c:34]1[c:35]([H:67])[c:36]([H:68])[c:37]([H:69])[c:38]([H:70])[c:39]1[H:71])([H:40])([H:41])[H:42]", "dummies": []}
C      2.6789     4.0576     1.0716
C      1.9088     2.8564     0.7483
N      1.2519     1.8537     0.4821
Mn     0.0000     0.0000     0.0000
H      1.5046    -0.8436    -0.6281
C     -1.2419    -1.8666    -0.4660
O     -1.8973    -2.8485    -0.7129
C      0.3655    -0.7708     2.1230
O      0.5550    -1.1790     3.2415
N     -0.6385     0.9004    -2.0337
C      0.4686     0.9931    -2.9023
C      0.9434    -0.3443    -3.5118
P     -0.4193    -1.5668    -3.9454
C      0.6567    -3.0213    -4.3143
C      0.4702    -4.2063    -3.5911
C      1.2943    -5.3114    -3.8275
C      2.3084    -5.2386    -4.7861
C      2.5000    -4.0583    -5.5103
C      1.6802    -2.9502    -5.2739
C     -0.9888    -1.0234    -5.6258
C     -1.4643     0.2834    -5.8127
C     -1.9628     0.6852    -7.0570
C     -2.0241    -0.2242    -8.1147
C     -1.6033    -1.5416    -7.9248
C     -1.1029    -1.9456    -6.6824
C     -1.2563     2.1649    -1.7892
C     -2.5306     2.1142    -0.8914
P     -2.1385     1.3289     0.6717
C     -1.9417     2.6217     1.8909
C     -2.3306     2.3954     3.2222
C     -2.1510     3.3926     4.1864
C     -1.5710     4.6137     3.8339
C     -1.1657     4.8399     2.5161
C     -1.3474     3.8481     1.5464
C     -3.5918     0.4036     1.1379
C     -4.8716     0.9444     0.9376
C     -6.0053     0.2287     1.3346
C     -5.8670    -1.0205     1.9452
C     -4.5938    -1.5524     2.1686
C     -3.4578    -0.8392     1.7725
H      3.5783     4.1056     0.4242
H      2.0507     4.9568     0.9004
H      2.9882     4.0215     2.1361
H     -1.2732     0.3580    -2.3918
H      0.2444     1.6899    -3.7426
H      1.3131     1.4254    -2.3234
H      1.5365    -0.1262    -4.4249
H      1.6340    -0.8409    -2.8053
H     -0.3104    -4.2725    -2.8441
H      1.1462    -6.2247    -3.2667
H      2.9444    -6.0956    -4.9691
H      3.2873    -4.0015    -6.2498
H      1.8392    -2.0444    -5.8443
H     -1.4839     0.9865    -4.9944
H     -2.3164     1.6990    -7.1974
H     -2.4158     0.0866    -9.0758
H     -1.6790    -2.2543    -8.7365
H     -0.8227    -2.9812    -6.5506
H     -0.5114     2.8330    -1.3082
H     -1.5501     2.6248    -2.7624
H     -2.9037     3.1450    -0.7129
H     -3.3173     1.5276    -1.4110
H     -2.7647     1.4492     3.5209
H     -2.4619     3.2176     5.2083
H     -1.4318     5.3829     4.5819
H     -0.7056     5.7818     2.2472
H     -1.0168     4.0457     0.5384
H     -4.9961     1.9190     0.4835
H     -6.9904     0.6461     1.1739
H     -6.7464    -1.5716     2.2531
H     -4.4881    -2.5133     2.6548
H     -2.4773    -1.2492     1.9728
72
{"conf": 43, "E": 119.1, "rms": -1.0, "geom": "OH", "total_charge": 0, "CA_charge": 1, "smiles": "C[C:1]#[3N:2]->[Mn+:3]1(<-[4H-:4])(<-[5C-:5]#[O+:6])(<-[6C-:7]#[O+:8])<-[1N@H:9]([CH2:10][CH2:11][P:12]([c:13]2[cH:14][cH:15][cH:16][cH:17][cH:18]2)[c:19]2[cH:20][cH:21][cH:22][cH:23][cH:24]2)[CH2:25][CH2:26][2P:27]->1([c:28]1[cH:29][cH:30][cH:31][cH:32][cH:33]1)[c:34]1[cH:35][cH:36][cH:37][cH:38][cH:39]1", "smiles3D": "C([C:1]#[3N:2]->[Mn+:3]1(<-[4H-:4])(<-[5C-:5]#[O+:6])(<-[6C-:7]#[O+:8])<-[1N@@:9]([C:10]([C:11]([P:12]([c:13]2[c:14]([H:48])[c:15]([H:49])[c:16]([H:50])[c:17]([H:51])[c:18]2[H:52])[c:19]2[c:20]([H:53])[c:21]([H:54])[c:22]([H:55])[c:23]([H:56])[c:24]2[H:57])([H:46])[H:47])([H:44])[H:45])([H:43])[C:25]([H:58])([H:59])[C:26]([H:60])([H:61])[2P:27]->1([c:28]1[c:29]([H:62])[c:30]([H:63])[c:31]([H:64])[c:32]([H:65])[c:33]1[H:66])[c:34]1[c:35]([H:67])[c:36]([H:68])[c:37]([H:69])[c:38]([H:70])[c:39]1[H:71])([H:40])([H:41])[H:42]", "smiles3Dx": "C([C:1]#[3N:2]->[Mn+:3]1(<-[4H-:4])(<-[5C-:5]#[O+:6])(<-[6C-:7]#[O+:8])<-[1N@@:9]([C:10]([C:11]([P:12]([c:13]2[c:14]([H:48])[c:15]([H:49])[c:16]([H:50])[c:17]([H:51])[c:18]2[H:52])[c:19]2[c:20]([H:53])[c:21]([H:54])[c:22]([H:55])[c:23]([H:56])[c:24]2[H:57])([H:46])[H:47])([H:44])[H:45])([H:43])[C:25]([H:58])([H:59])[C:26]([H:60])([H:61])[2P:27]->1([c:28]1[c:29]([H:62])[c:30]([H:63])[c:31]([H:64])[c:32]([H:65])[c:33]1[H:66])[c:34]1[c:35]([H:67])[c:36]([H:68])[c:37]([H:69])[c:38]([H:70])[c:39]1[H:71])([H:40])([H:41])[H:42]", "dummies": []}
C     -4.3548    -1.7479     1.6670
C     -3.0801    -1.2362     1.1686
N     -2.0071    -0.8039     0.7552
Mn     0.0000     0.0000     0.0000
H     -0.6865     0.0484    -1.7066
C      1.9837     0.8120    -0.8033
O      3.0282     1.2426    -1.2263
C     -0.6836     2.1422     0.4312
O     -1.0408     3.2713     0.6552
N      0.8061    -2.1513    -0.1576
C      0.0930    -2.7822    -1.1834
C      0.6978    -4.1258    -1.6260
P     -0.0061    -4.6518    -3.2844
C      1.0253    -6.1185    -3.7494
C      1.5448    -6.9873    -2.7754
C      2.2826    -8.1122    -3.1565
C      2.4859    -8.3917    -4.5108
C      1.9469    -7.5492    -5.4853
C      1.2098    -6.4235    -5.1075
C      0.7700    -3.3595    -4.3540
C     -0.0529    -2.4737    -5.0613
C      0.5127    -1.4595    -5.8419
C      1.9025    -1.3233    -5.9152
C      2.7292    -2.2017    -5.2081
C      2.1669    -3.2192    -4.4304
C      0.7002    -2.7732     1.1234
C      1.5158    -2.0860     2.2588
P      1.0712    -0.3488     2.3547
C      0.0216    -0.1994     3.7912
C     -1.2353     0.4080     3.6852
C     -2.0613     0.5141     4.8077
C     -1.6250     0.0389     6.0470
C     -0.3626    -0.5479     6.1637
C      0.4628    -0.6622     5.0414
C      2.5710     0.5625     2.7016
C      2.5612     1.6137     3.6341
C      3.7287     2.3377     3.8922
C      4.9065     2.0371     3.2046
C      4.9149     1.0190     2.2478
C      3.7523     0.2855     1.9927
H     -5.1699    -1.4385     0.9817
H     -4.3129    -2.8560     1.7186
H     -4.5460    -1.3346     2.6794
H      1.6906    -2.0965    -0.3897
H      0.0885    -2.0924    -2.0513
H     -0.9610    -2.9447    -0.8670
H      0.4407    -4.9002    -0.8751
H      1.8016    -4.0453    -1.6941
H      1.3841    -6.8041    -1.7231
H      2.6933    -8.7709    -2.4006
H      3.0547    -9.2639    -4.8038
H      2.0923    -7.7741    -6.5342
H      0.7847    -5.7863    -5.8730
H     -1.1308    -2.5623    -5.0007
H     -0.1277    -0.7768    -6.3853
H      2.3401    -0.5355    -6.5159
H      3.8051    -2.0923    -5.2605
H      2.8189    -3.8905    -3.8876
H      1.0491    -3.8271     1.0514
H     -0.3693    -2.7861     1.4253
H      1.2887    -2.5857     3.2231
H      2.5970    -2.1923     2.0474
H     -1.5740     0.8126     2.7432
H     -3.0366     0.9721     4.7183
H     -2.2622     0.1274     6.9185
H     -0.0204    -0.9061     7.1253
H      1.4435    -1.1075     5.1497
H      1.6574     1.8824     4.1636
H      3.7192     3.1362     4.6228
H      5.8096     2.6002     3.4023
H      5.8221     0.8022     1.6984
H      3.7803    -0.4758     1.2254
