# Supplementary material for: MACE: Automated Assessment of Stereochemistry of Transition Metal Complexes and Its Applications in Computational Catalysis
Source: J Chem Theory Comput. 2024 Feb 16;20(5):2313–20. doi: 10.1021/acs.jctc.3c01313 (PMC10938507; doi:10.1021/acs.jctc.3c01313)
Supplement: Supplementary file 3 — ct3c01313_si_003.zip [file ct3c01313_si_003.zip › structures/screening/mace_MeCN/Mn_PNhP_Ph_bi_7.xyz]

72
{"conf": 0, "E": 296.53, "rms": -1.0, "geom": "OH", "total_charge": 0, "CA_charge": 1, "smiles": "C[C:1]#[4N:2]->[Mn+:3]1(<-[3C-:4]#[O+:5])(<-[5H-:6])(<-[6C-:7]#[O+:8])<-[1N@H:9]([CH2:10][CH2:11][P:12]([c:13]2[cH:14][cH:15][cH:16][cH:17][cH:18]2)[c:19]2[cH:20][cH:21][cH:22][cH:23][cH:24]2)[CH2:25][CH2:26][2P:27]->1([c:28]1[cH:29][cH:30][cH:31][cH:32][cH:33]1)[c:34]1[cH:35][cH:36][cH:37][cH:38][cH:39]1", "smiles3D": "C([C:1]#[4N:2]->[Mn+:3]1(<-[3C-:4]#[O+:5])(<-[5H-:6])(<-[6C-:7]#[O+:8])<-[1N@@:9]([C:10]([C:11]([P:12]([c:13]2[c:14]([H:48])[c:15]([H:49])[c:16]([H:50])[c:17]([H:51])[c:18]2[H:52])[c:19]2[c:20]([H:53])[c:21]([H:54])[c:22]([H:55])[c:23]([H:56])[c:24]2[H:57])([H:46])[H:47])([H:44])[H:45])([H:43])[C:25]([H:58])([H:59])[C:26]([H:60])([H:61])[2P:27]->1([c:28]1[c:29]([H:62])[c:30]([H:63])[c:31]([H:64])[c:32]([H:65])[c:33]1[H:66])[c:34]1[c:35]([H:67])[c:36]([H:68])[c:37]([H:69])[c:38]([H:70])[c:39]1[H:71])([H:40])([H:41])[H:42]", "smiles3Dx": "C([C:1]#[4N:2]->[Mn+:3]1(<-[3C-:4]#[O+:5])(<-[5H-:6])(<-[6C-:7]#[O+:8])<-[1N@@:9]([C:10]([C:11]([P:12]([c:13]2[c:14]([H:48])[c:15]([H:49])[c:16]([H:50])[c:17]([H:51])[c:18]2[H:52])[c:19]2[c:20]([H:53])[c:21]([H:54])[c:22]([H:55])[c:23]([H:56])[c:24]2[H:57])([H:46])[H:47])([H:44])[H:45])([H:43])[C:25]([H:58])([H:59])[C:26]([H:60])([H:61])[2P:27]->1([c:28]1[c:29]([H:62])[c:30]([H:63])[c:31]([H:64])[c:32]([H:65])[c:33]1[H:66])[c:34]1[c:35]([H:67])[c:36]([H:68])[c:37]([H:69])[c:38]([H:70])[c:39]1[H:71])([H:40])([H:41])[H:42]", "dummies": []}
C      1.9528    -3.7173     1.6503
C      1.7660    -2.6548     0.7366
N      1.4262    -1.6156     0.2881
Mn     0.0000     0.0000     0.0000
C      0.2308     0.1976    -2.2661
O      0.2340     0.5947    -3.4144
H     -0.3386    -0.0323     1.8557
C      1.3467     1.9804    -0.1104
O      1.8771     3.0045    -0.3812
N     -2.0152    -1.3271     0.1080
C     -1.6704    -2.6795     0.5917
C     -2.9392    -3.4992     0.9935
P     -3.1111    -3.7850     2.8373
C     -4.5824    -2.6591     3.2216
C     -5.7763    -2.7307     2.4791
C     -6.7304    -1.6942     2.5620
C     -6.5724    -0.6755     3.5022
C     -5.4762    -0.6830     4.3536
C     -4.4301    -1.5991     4.1374
C     -3.9480    -5.4221     2.9329
C     -3.6806    -6.4146     1.9600
C     -4.5672    -7.4462     1.7526
C     -5.7696    -7.4989     2.4783
C     -5.9131    -6.6733     3.6098
C     -5.0504    -5.6117     3.8064
C     -2.5983    -1.3233    -1.1652
C     -2.9958     0.2354    -1.4558
P     -2.0834     1.3327    -0.3755
C     -1.7042     2.8879    -1.1000
C     -1.7273     3.1003    -2.5408
C     -1.5542     4.4063    -3.0208
C     -1.1973     5.4766    -2.1587
C     -0.8484     5.1693    -0.8156
C     -1.1124     3.8990    -0.3166
C     -2.9921     1.6807     1.1034
C     -2.2957     1.9333     2.3011
C     -2.9466     2.0279     3.5050
C     -4.3548     2.1968     3.5476
C     -5.0736     2.0077     2.3409
C     -4.4067     1.8346     1.1106
H      3.0274    -3.7438     2.0777
H      1.4724    -4.6150     1.1537
H      1.2666    -3.2859     2.3880
H     -2.6328    -0.9134     0.7331
H     -1.1222    -2.4721     1.5469
H     -1.0240    -3.3102    -0.0653
H     -3.8846    -3.0530     0.7219
H     -2.9246    -4.4753     0.3994
H     -5.9997    -3.5840     1.8529
H     -7.6568    -1.7149     1.9883
H     -7.2806     0.1461     3.5564
H     -5.3517     0.0909     5.0939
H     -3.5342    -1.5189     4.7122
H     -2.7758    -6.3760     1.3455
H     -4.3876    -8.1468     0.9377
H     -6.4973    -8.2627     2.2695
H     -6.7505    -6.8036     4.2882
H     -5.1834    -4.9502     4.6599
H     -3.5070    -1.9729    -1.2399
H     -1.8860    -1.6100    -1.9017
H     -2.7720     0.4179    -2.4767
H     -4.1481     0.4025    -1.3504
H     -1.8961     2.3361    -3.2101
H     -1.6983     4.5861    -4.0923
H     -1.0621     6.4761    -2.5240
H     -0.4628     5.9485    -0.1457
H     -0.9716     3.7589     0.7292
H     -1.2444     1.8866     2.2708
H     -2.3380     2.1084     4.4178
H     -4.8317     2.4492     4.4412
H     -6.1590     2.1975     2.3246
H     -5.0374     1.5742     0.2801
72
{"conf": 1, "E": 141.78, "rms": -1.0, "geom": "OH", "total_charge": 0, "CA_charge": 1, "smiles": "C[C:1]#[4N:2]->[Mn+:3]1(<-[3C-:4]#[O+:5])(<-[5H-:6])(<-[6C-:7]#[O+:8])<-[1N@H:9]([CH2:10][CH2:11][P:12]([c:13]2[cH:14][cH:15][cH:16][cH:17][cH:18]2)[c:19]2[cH:20][cH:21][cH:22][cH:23][cH:24]2)[CH2:25][CH2:26][2P:27]->1([c:28]1[cH:29][cH:30][cH:31][cH:32][cH:33]1)[c:34]1[cH:35][cH:36][cH:37][cH:38][cH:39]1", "smiles3D": "C([C:1]#[4N:2]->[Mn+:3]1(<-[3C-:4]#[O+:5])(<-[5H-:6])(<-[6C-:7]#[O+:8])<-[1N@@:9]([C:10]([C:11]([P:12]([c:13]2[c:14]([H:48])[c:15]([H:49])[c:16]([H:50])[c:17]([H:51])[c:18]2[H:52])[c:19]2[c:20]([H:53])[c:21]([H:54])[c:22]([H:55])[c:23]([H:56])[c:24]2[H:57])([H:46])[H:47])([H:44])[H:45])([H:43])[C:25]([H:58])([H:59])[C:26]([H:60])([H:61])[2P:27]->1([c:28]1[c:29]([H:62])[c:30]([H:63])[c:31]([H:64])[c:32]([H:65])[c:33]1[H:66])[c:34]1[c:35]([H:67])[c:36]([H:68])[c:37]([H:69])[c:38]([H:70])[c:39]1[H:71])([H:40])([H:41])[H:42]", "smiles3Dx": "C([C:1]#[4N:2]->[Mn+:3]1(<-[3C-:4]#[O+:5])(<-[5H-:6])(<-[6C-:7]#[O+:8])<-[1N@@:9]([C:10]([C:11]([P:12]([c:13]2[c:14]([H:48])[c:15]([H:49])[c:16]([H:50])[c:17]([H:51])[c:18]2[H:52])[c:19]2[c:20]([H:53])[c:21]([H:54])[c:22]([H:55])[c:23]([H:56])[c:24]2[H:57])([H:46])[H:47])([H:44])[H:45])([H:43])[C:25]([H:58])([H:59])[C:26]([H:60])([H:61])[2P:27]->1([c:28]1[c:29]([H:62])[c:30]([H:63])[c:31]([H:64])[c:32]([H:65])[c:33]1[H:66])[c:34]1[c:35]([H:67])[c:36]([H:68])[c:37]([H:69])[c:38]([H:70])[c:39]1[H:71])([H:40])([H:41])[H:42]", "dummies": []}
C      4.0166    -1.0008    -2.7586
C      2.8589    -0.6306    -1.9467
N      1.8692    -0.3753    -1.2644
Mn     0.0000     0.0000     0.0000
C      0.6746    -1.6597     1.4303
O      1.0348    -2.5320     2.1852
H     -0.5484     1.3146    -1.1714
C     -1.1856    -1.5271    -1.2263
O     -1.8201    -2.3286    -1.8688
N      0.9550     1.6556     1.3262
C      2.1192     1.1704     1.9402
C      3.0327     2.2855     2.5104
P      4.8042     2.3026     1.8818
C      5.5438     0.6924     2.3815
C      5.2828    -0.4910     1.6761
C      5.9051    -1.6820     2.0593
C      6.7917    -1.6905     3.1459
C      7.0495    -0.5140     3.8604
C      6.4331     0.6741     3.4699
C      4.7915     2.3203     0.0357
C      3.7459     2.9370    -0.6613
C      3.7855     3.0208    -2.0584
C      4.8964     2.5426    -2.7534
C      5.9695     1.9754    -2.0623
C      5.9135     1.8616    -0.6664
C     -0.0170     2.2646     2.2167
C     -1.0615     1.3258     2.8685
P     -1.9979     0.5244     1.5737
C     -2.9128    -0.8077     2.3339
C     -2.7134    -2.1322     1.9171
C     -3.4615    -3.1738     2.4836
C     -4.4114    -2.8892     3.4699
C     -4.6076    -1.5747     3.9018
C     -3.8490    -0.5346     3.3433
C     -3.1836     1.6991     0.9339
C     -3.4890     1.6868    -0.4317
C     -4.4054     2.6004    -0.9629
C     -5.0261     3.5273    -0.1276
C     -4.7372     3.5418     1.2377
C     -3.8254     2.6267     1.7730
H      3.6946    -1.7001    -3.5667
H      4.7656    -1.5039    -2.1089
H      4.4586    -0.1004    -3.2170
H      1.2105     2.3001     0.7312
H      2.6743     0.6009     1.1761
H      1.8472     0.4791     2.7626
H      2.6050     3.2772     2.2855
H      3.0559     2.2076     3.6160
H      4.6428    -0.4873     0.8041
H      5.7109    -2.5980     1.5118
H      7.2731    -2.6080     3.4382
H      7.7603    -0.5148     4.6834
H      6.6403     1.5824     4.0197
H      2.9293     3.3921    -0.1278
H      2.9645     3.4871    -2.5914
H      4.9320     2.6223    -3.8334
H      6.8305     1.6190    -2.6144
H      6.7583     1.4484    -0.1319
H     -0.5786     3.0403     1.6370
H      0.5099     2.7953     3.0381
H     -0.5370     0.5535     3.4771
H     -1.7296     1.9099     3.5370
H     -2.0010    -2.3624     1.1453
H     -3.3170    -4.1904     2.1411
H     -5.0078    -3.6835     3.8997
H     -5.3425    -1.3652     4.6723
H     -4.0108     0.4786     3.6892
H     -3.0253     0.9680    -1.0864
H     -4.6241     2.5925    -2.0185
H     -5.7318     4.2363    -0.5357
H     -5.2200     4.2567     1.8859
H     -3.6326     2.6682     2.8340
72
{"conf": 2, "E": 295.98, "rms": -1.0, "geom": "OH", "total_charge": 0, "CA_charge": 1, "smiles": "C[C:1]#[4N:2]->[Mn+:3]1(<-[3C-:4]#[O+:5])(<-[5H-:6])(<-[6C-:7]#[O+:8])<-[1N@H:9]([CH2:10][CH2:11][P:12]([c:13]2[cH:14][cH:15][cH:16][cH:17][cH:18]2)[c:19]2[cH:20][cH:21][cH:22][cH:23][cH:24]2)[CH2:25][CH2:26][2P:27]->1([c:28]1[cH:29][cH:30][cH:31][cH:32][cH:33]1)[c:34]1[cH:35][cH:36][cH:37][cH:38][cH:39]1", "smiles3D": "C([C:1]#[4N:2]->[Mn+:3]1(<-[3C-:4]#[O+:5])(<-[5H-:6])(<-[6C-:7]#[O+:8])<-[1N@@:9]([C:10]([C:11]([P:12]([c:13]2[c:14]([H:48])[c:15]([H:49])[c:16]([H:50])[c:17]([H:51])[c:18]2[H:52])[c:19]2[c:20]([H:53])[c:21]([H:54])[c:22]([H:55])[c:23]([H:56])[c:24]2[H:57])([H:46])[H:47])([H:44])[H:45])([H:43])[C:25]([H:58])([H:59])[C:26]([H:60])([H:61])[2P:27]->1([c:28]1[c:29]([H:62])[c:30]([H:63])[c:31]([H:64])[c:32]([H:65])[c:33]1[H:66])[c:34]1[c:35]([H:67])[c:36]([H:68])[c:37]([H:69])[c:38]([H:70])[c:39]1[H:71])([H:40])([H:41])[H:42]", "smiles3Dx": "C([C:1]#[4N:2]->[Mn+:3]1(<-[3C-:4]#[O+:5])(<-[5H-:6])(<-[6C-:7]#[O+:8])<-[1N@@:9]([C:10]([C:11]([P:12]([c:13]2[c:14]([H:48])[c:15]([H:49])[c:16]([H:50])[c:17]([H:51])[c:18]2[H:52])[c:19]2[c:20]([H:53])[c:21]([H:54])[c:22]([H:55])[c:23]([H:56])[c:24]2[H:57])([H:46])[H:47])([H:44])[H:45])([H:43])[C:25]([H:58])([H:59])[C:26]([H:60])([H:61])[2P:27]->1([c:28]1[c:29]([H:62])[c:30]([H:63])[c:31]([H:64])[c:32]([H:65])[c:33]1[H:66])[c:34]1[c:35]([H:67])[c:36]([H:68])[c:37]([H:69])[c:38]([H:70])[c:39]1[H:71])([H:40])([H:41])[H:42]", "dummies": []}
C      2.0489     3.8568    -1.0977
C      1.7416     2.4444    -1.2836
N      1.2604     1.3703    -1.0563
Mn     0.0000     0.0000     0.0000
C     -0.2811     1.8187     1.1557
O     -0.5749     2.9364     1.5620
H      0.2387    -1.2949    -1.2080
C      1.5551    -0.9410     1.4363
O      2.2662    -1.4208     2.2293
N     -2.0818     0.3231    -1.1069
C     -2.0051     0.8134    -2.5062
C     -1.5769     2.2438    -2.9290
P     -1.9636     3.6077    -1.7765
C     -1.0989     5.0977    -2.4054
C     -0.9757     6.1843    -1.5412
C     -0.0182     7.1741    -1.7920
C      0.8318     7.0420    -2.8877
C      0.6239     6.0370    -3.8285
C     -0.3774     5.0759    -3.6067
C     -3.7507     4.0369    -1.7160
C     -4.2580     4.4712    -0.4853
C     -5.6285     4.7067    -0.3470
C     -6.4804     4.5183    -1.4177
C     -5.9525     4.2177    -2.6764
C     -4.5741     4.0066    -2.8291
C     -2.9651     0.9975    -0.1850
C     -3.1698     0.0969     1.1324
P     -1.8920    -1.1768     1.2460
C     -2.3164    -2.6516     0.3958
C     -1.3348    -3.4618    -0.1499
C     -1.6153    -4.5764    -0.8997
C     -2.9451    -4.9893    -1.0144
C     -3.9630    -4.2414    -0.4001
C     -3.6527    -3.0937     0.3017
C     -1.3926    -1.6109     2.9497
C     -1.5146    -0.7099     3.9679
C     -0.6079    -0.7726     5.0762
C      0.3171    -1.8083     5.1580
C      0.2462    -2.8445     4.2491
C     -0.5726    -2.7273     3.1013
H      1.2712     4.5291    -1.4762
H      3.0486     4.1743    -1.4289
H      2.0211     4.0001     0.0008
H     -2.4064    -0.6364    -1.1962
H     -2.9826     0.6402    -2.9450
H     -1.2882     0.1727    -3.0270
H     -2.0713     2.4894    -3.9395
H     -0.5035     2.2044    -3.0769
H     -1.5377     6.2261    -0.6263
H      0.1671     7.9303    -1.0463
H      1.5987     7.7876    -3.0621
H      1.2966     5.9208    -4.6628
H     -0.4817     4.2636    -4.2953
H     -3.6270     4.5458     0.3808
H     -6.0194     4.9894     0.6169
H     -7.5412     4.7236    -1.3182
H     -6.6028     4.1338    -3.5177
H     -4.1933     3.7394    -3.8051
H     -3.9578     1.1127    -0.7093
H     -2.6707     2.0026     0.1893
H     -4.1507    -0.4232     1.1453
H     -3.0994     0.7574     1.9767
H     -0.2980    -3.1980     0.0313
H     -0.8019    -5.1232    -1.3719
H     -3.1593    -5.9150    -1.5747
H     -4.9908    -4.6062    -0.4724
H     -4.4869    -2.5484     0.7861
H     -2.1625     0.1494     3.9550
H     -0.6027     0.0019     5.8044
H      1.0634    -1.8313     5.9644
H      0.9671    -3.6387     4.2768
H     -0.4486    -3.4706     2.3477
72
{"conf": 3, "E": 158.48, "rms": -1.0, "geom": "OH", "total_charge": 0, "CA_charge": 1, "smiles": "C[C:1]#[4N:2]->[Mn+:3]1(<-[3C-:4]#[O+:5])(<-[5H-:6])(<-[6C-:7]#[O+:8])<-[1N@H:9]([CH2:10][CH2:11][P:12]([c:13]2[cH:14][cH:15][cH:16][cH:17][cH:18]2)[c:19]2[cH:20][cH:21][cH:22][cH:23][cH:24]2)[CH2:25][CH2:26][2P:27]->1([c:28]1[cH:29][cH:30][cH:31][cH:32][cH:33]1)[c:34]1[cH:35][cH:36][cH:37][cH:38][cH:39]1", "smiles3D": "C([C:1]#[4N:2]->[Mn+:3]1(<-[3C-:4]#[O+:5])(<-[5H-:6])(<-[6C-:7]#[O+:8])<-[1N@@:9]([C:10]([C:11]([P:12]([c:13]2[c:14]([H:48])[c:15]([H:49])[c:16]([H:50])[c:17]([H:51])[c:18]2[H:52])[c:19]2[c:20]([H:53])[c:21]([H:54])[c:22]([H:55])[c:23]([H:56])[c:24]2[H:57])([H:46])[H:47])([H:44])[H:45])([H:43])[C:25]([H:58])([H:59])[C:26]([H:60])([H:61])[2P:27]->1([c:28]1[c:29]([H:62])[c:30]([H:63])[c:31]([H:64])[c:32]([H:65])[c:33]1[H:66])[c:34]1[c:35]([H:67])[c:36]([H:68])[c:37]([H:69])[c:38]([H:70])[c:39]1[H:71])([H:40])([H:41])[H:42]", "smiles3Dx": "C([C:1]#[4N:2]->[Mn+:3]1(<-[3C-:4]#[O+:5])(<-[5H-:6])(<-[6C-:7]#[O+:8])<-[1N@@:9]([C:10]([C:11]([P:12]([c:13]2[c:14]([H:48])[c:15]([H:49])[c:16]([H:50])[c:17]([H:51])[c:18]2[H:52])[c:19]2[c:20]([H:53])[c:21]([H:54])[c:22]([H:55])[c:23]([H:56])[c:24]2[H:57])([H:46])[H:47])([H:44])[H:45])([H:43])[C:25]([H:58])([H:59])[C:26]([H:60])([H:61])[2P:27]->1([c:28]1[c:29]([H:62])[c:30]([H:63])[c:31]([H:64])[c:32]([H:65])[c:33]1[H:66])[c:34]1[c:35]([H:67])[c:36]([H:68])[c:37]([H:69])[c:38]([H:70])[c:39]1[H:71])([H:40])([H:41])[H:42]", "dummies": []}
C      3.3951     2.4236     2.7412
C      2.3854     1.7292     1.9281
N      1.5542     1.1328     1.2499
Mn     0.0000     0.0000     0.0000
C      0.5845    -1.9240     1.1158
O      0.8812    -2.9481     1.6743
H     -0.3961     1.5472    -0.9092
C      1.5636    -0.5055    -1.6005
O      2.4071    -0.7813    -2.4172
N     -1.8269     0.3977     1.3364
C     -1.4462     1.1445     2.4685
C     -2.6242     1.8824     3.1551
P     -2.8904     3.6781     2.6539
C     -4.4599     3.7816     1.6848
C     -5.4611     4.6688     2.1108
C     -6.6616     4.7651     1.4005
C     -6.8616     3.9934     0.2505
C     -5.8634     3.1137    -0.1824
C     -4.6702     2.9997     0.5351
C     -1.5195     4.4238     1.6588
C     -0.4315     4.9924     2.3383
C      0.5278     5.7335     1.6392
C      0.4117     5.9026     0.2588
C     -0.6519     5.3109    -0.4313
C     -1.6088     4.5646     0.2647
C     -2.4665    -0.8491     1.5869
C     -3.0660    -1.5407     0.3156
P     -1.9963    -1.2803    -1.1160
C     -2.9427    -0.3047    -2.2836
C     -4.3258    -0.4975    -2.4414
C     -5.0649     0.3581    -3.2628
C     -4.4318     1.4107    -3.9315
C     -3.0447     1.5904    -3.7962
C     -2.3042     0.7307    -2.9745
C     -1.7024    -2.8794    -1.8592
C     -0.4174    -3.4383    -1.8326
C     -0.1698    -4.6734    -2.4402
C     -1.2034    -5.3528    -3.0923
C     -2.4859    -4.8030    -3.1273
C     -2.7375    -3.5731    -2.5079
H      4.1466     1.7037     3.1159
H      2.9121     2.9307     3.6018
H      3.8979     3.1805     2.1088
H     -2.3932     0.9091     0.8439
H     -0.9644     0.4693     3.2106
H     -0.6939     1.8940     2.1535
H     -2.4490     1.8788     4.2509
H     -3.5764     1.3482     2.9878
H     -5.3090     5.2761     2.9897
H     -7.4346     5.4414     1.7390
H     -7.7914     4.0744    -0.2992
H     -6.0172     2.5242    -1.0754
H     -3.9168     2.3235     0.1811
H     -0.3509     4.9017     3.4131
H      1.3430     6.2053     2.1708
H      1.1349     6.5013    -0.2813
H     -0.7451     5.4456    -1.5030
H     -2.4391     4.1502    -0.2890
H     -1.7312    -1.5396     2.0491
H     -3.2935    -0.7151     2.3156
H     -4.0658    -1.1161     0.1225
H     -3.1670    -2.6372     0.5029
H     -4.8481    -1.2941    -1.9427
H     -6.1229     0.2075    -3.3900
H     -5.0022     2.0859    -4.5499
H     -2.5557     2.4006    -4.3216
H     -1.2401     0.8823    -2.8934
H      0.4025    -2.9312    -1.3381
H      0.8250    -5.1017    -2.4160
H     -1.0074    -6.3084    -3.5662
H     -3.2763    -5.3261    -3.6302
H     -3.7427    -3.1726    -2.5450
72
{"conf": 4, "E": 122.38, "rms": -1.0, "geom": "OH", "total_charge": 0, "CA_charge": 1, "smiles": "C[C:1]#[4N:2]->[Mn+:3]1(<-[3C-:4]#[O+:5])(<-[5H-:6])(<-[6C-:7]#[O+:8])<-[1N@H:9]([CH2:10][CH2:11][P:12]([c:13]2[cH:14][cH:15][cH:16][cH:17][cH:18]2)[c:19]2[cH:20][cH:21][cH:22][cH:23][cH:24]2)[CH2:25][CH2:26][2P:27]->1([c:28]1[cH:29][cH:30][cH:31][cH:32][cH:33]1)[c:34]1[cH:35][cH:36][cH:37][cH:38][cH:39]1", "smiles3D": "C([C:1]#[4N:2]->[Mn+:3]1(<-[3C-:4]#[O+:5])(<-[5H-:6])(<-[6C-:7]#[O+:8])<-[1N@@:9]([C:10]([C:11]([P:12]([c:13]2[c:14]([H:48])[c:15]([H:49])[c:16]([H:50])[c:17]([H:51])[c:18]2[H:52])[c:19]2[c:20]([H:53])[c:21]([H:54])[c:22]([H:55])[c:23]([H:56])[c:24]2[H:57])([H:46])[H:47])([H:44])[H:45])([H:43])[C:25]([H:58])([H:59])[C:26]([H:60])([H:61])[2P:27]->1([c:28]1[c:29]([H:62])[c:30]([H:63])[c:31]([H:64])[c:32]([H:65])[c:33]1[H:66])[c:34]1[c:35]([H:67])[c:36]([H:68])[c:37]([H:69])[c:38]([H:70])[c:39]1[H:71])([H:40])([H:41])[H:42]", "smiles3Dx": "C([C:1]#[4N:2]->[Mn+:3]1(<-[3C-:4]#[O+:5])(<-[5H-:6])(<-[6C-:7]#[O+:8])<-[1N@@:9]([C:10]([C:11]([P:12]([c:13]2[c:14]([H:48])[c:15]([H:49])[c:16]([H:50])[c:17]([H:51])[c:18]2[H:52])[c:19]2[c:20]([H:53])[c:21]([H:54])[c:22]([H:55])[c:23]([H:56])[c:24]2[H:57])([H:46])[H:47])([H:44])[H:45])([H:43])[C:25]([H:58])([H:59])[C:26]([H:60])([H:61])[2P:27]->1([c:28]1[c:29]([H:62])[c:30]([H:63])[c:31]([H:64])[c:32]([H:65])[c:33]1[H:66])[c:34]1[c:35]([H:67])[c:36]([H:68])[c:37]([H:69])[c:38]([H:70])[c:39]1[H:71])([H:40])([H:41])[H:42]", "dummies": []}
C     -2.3373     1.3810     4.1798
C     -1.6470     0.9846     2.9517
N     -1.0693     0.6443     1.9215
Mn     0.0000     0.0000     0.0000
C      1.3515    -1.3768     1.2337
O      2.0573    -2.1055     1.8827
H     -1.0752     1.1301    -0.9716
C      1.5468     1.6716     0.2158
O      2.3618     2.5539     0.3236
N     -1.4148    -1.7586    -0.5143
C     -2.0881    -2.1660     0.6531
C     -3.3873    -1.3781     0.8872
P     -4.7107    -1.9052    -0.3394
C     -6.0482    -2.4008     0.8352
C     -6.6086    -3.6805     0.7301
C     -7.6261    -4.0798     1.6034
C     -8.0839    -3.2011     2.5887
C     -7.5248    -1.9256     2.7031
C     -6.5043    -1.5257     1.8339
C     -5.3089    -0.2725    -0.9839
C     -4.3860     0.6393    -1.5212
C     -4.8178     1.8581    -2.0547
C     -6.1794     2.1654    -2.0780
C     -7.1094     1.2470    -1.5887
C     -6.6803     0.0250    -1.0583
C     -0.6564    -2.7935    -1.1338
C      0.0447    -2.3823    -2.4638
P      1.0457    -0.9176    -2.1992
C      2.7534    -1.4417    -2.1486
C      3.7565    -0.6452    -2.7302
C      5.0961    -1.0405    -2.6621
C      5.4457    -2.2204    -1.9999
C      4.4571    -3.0061    -1.4021
C      3.1158    -2.6187    -1.4746
C      0.8424     0.0714    -3.6704
C      0.9413    -0.5181    -4.9401
C      0.7644     0.2597    -6.0894
C      0.4966     1.6257    -5.9763
C      0.4125     2.2194    -4.7124
C      0.5879     1.4438    -3.5617
H     -2.2420     0.5704     4.9291
H     -3.4114     1.5535     3.9628
H     -1.8829     2.3106     4.5790
H     -2.0126    -1.4583    -1.1335
H     -2.3388    -3.2526     0.6226
H     -1.4090    -1.9951     1.5143
H     -3.7304    -1.5645     1.9266
H     -3.1872    -0.2953     0.7866
H     -6.2561    -4.3687    -0.0272
H     -8.0556    -5.0715     1.5185
H     -8.8708    -3.5107     3.2647
H     -7.8796    -1.2473     3.4676
H     -6.0822    -0.5336     1.9298
H     -3.3311     0.4107    -1.5337
H     -4.0988     2.5629    -2.4522
H     -6.5112     3.1105    -2.4869
H     -8.1665     1.4757    -1.6252
H     -7.4226    -0.6802    -0.7113
H     -1.3289    -3.6537    -1.3610
H      0.1139    -3.1414    -0.4176
H     -0.7276    -2.1614    -3.2280
H      0.6814    -3.2186    -2.8215
H      3.5121     0.2848    -3.2276
H      5.8621    -0.4251    -3.1178
H      6.4822    -2.5241    -1.9494
H      4.7300    -3.9132    -0.8785
H      2.3733    -3.2349    -0.9943
H      1.1498    -1.5747    -5.0441
H      0.8330    -0.1953    -7.0697
H      0.3582     2.2235    -6.8693
H      0.2072     3.2771    -4.6246
H      0.5289     1.9151    -2.5917
72
{"conf": 5, "E": 125.23, "rms": -1.0, "geom": "OH", "total_charge": 0, "CA_charge": 1, "smiles": "C[C:1]#[4N:2]->[Mn+:3]1(<-[3C-:4]#[O+:5])(<-[5H-:6])(<-[6C-:7]#[O+:8])<-[1N@H:9]([CH2:10][CH2:11][P:12]([c:13]2[cH:14][cH:15][cH:16][cH:17][cH:18]2)[c:19]2[cH:20][cH:21][cH:22][cH:23][cH:24]2)[CH2:25][CH2:26][2P:27]->1([c:28]1[cH:29][cH:30][cH:31][cH:32][cH:33]1)[c:34]1[cH:35][cH:36][cH:37][cH:38][cH:39]1", "smiles3D": "C([C:1]#[4N:2]->[Mn+:3]1(<-[3C-:4]#[O+:5])(<-[5H-:6])(<-[6C-:7]#[O+:8])<-[1N@@:9]([C:10]([C:11]([P:12]([c:13]2[c:14]([H:48])[c:15]([H:49])[c:16]([H:50])[c:17]([H:51])[c:18]2[H:52])[c:19]2[c:20]([H:53])[c:21]([H:54])[c:22]([H:55])[c:23]([H:56])[c:24]2[H:57])([H:46])[H:47])([H:44])[H:45])([H:43])[C:25]([H:58])([H:59])[C:26]([H:60])([H:61])[2P:27]->1([c:28]1[c:29]([H:62])[c:30]([H:63])[c:31]([H:64])[c:32]([H:65])[c:33]1[H:66])[c:34]1[c:35]([H:67])[c:36]([H:68])[c:37]([H:69])[c:38]([H:70])[c:39]1[H:71])([H:40])([H:41])[H:42]", "smiles3Dx": "C([C:1]#[4N:2]->[Mn+:3]1(<-[3C-:4]#[O+:5])(<-[5H-:6])(<-[6C-:7]#[O+:8])<-[1N@@:9]([C:10]([C:11]([P:12]([c:13]2[c:14]([H:48])[c:15]([H:49])[c:16]([H:50])[c:17]([H:51])[c:18]2[H:52])[c:19]2[c:20]([H:53])[c:21]([H:54])[c:22]([H:55])[c:23]([H:56])[c:24]2[H:57])([H:46])[H:47])([H:44])[H:45])([H:43])[C:25]([H:58])([H:59])[C:26]([H:60])([H:61])[2P:27]->1([c:28]1[c:29]([H:62])[c:30]([H:63])[c:31]([H:64])[c:32]([H:65])[c:33]1[H:66])[c:34]1[c:35]([H:67])[c:36]([H:68])[c:37]([H:69])[c:38]([H:70])[c:39]1[H:71])([H:40])([H:41])[H:42]", "dummies": []}
C     -4.7047    -0.0399     1.6369
C     -3.3221    -0.0295     1.1550
N     -2.1625    -0.0221     0.7496
Mn     0.0000     0.0000     0.0000
C     -0.5109    -1.6307    -1.5303
O     -0.7789    -2.4880    -2.3333
H      0.4144     1.2619     1.2732
C      0.6346    -1.6492     1.4575
O      0.9698    -2.5189     2.2225
N     -0.3763     1.7207    -1.4966
C     -0.9817     1.1997    -2.6510
C     -1.5307     2.2404    -3.6410
P     -2.8545     3.3087    -2.8505
C     -3.8071     4.0007    -4.2758
C     -3.2538     4.1064    -5.5639
C     -4.0182     4.6201    -6.6179
C     -5.3293     5.0436    -6.3916
C     -5.8795     4.9564    -5.1095
C     -5.1176     4.4428    -4.0531
C     -1.9101     4.7979    -2.3041
C     -2.0485     5.2411    -0.9809
C     -1.3538     6.3712    -0.5395
C     -0.5114     7.0614    -1.4171
C     -0.3734     6.6294    -2.7410
C     -1.0748     5.5044    -3.1868
C      0.8509     2.4387    -1.6838
C      2.0858     1.6218    -2.1721
P      2.3710     0.2512    -1.0501
C      3.0051    -1.1188    -2.0108
C      2.4279    -1.4524    -3.2488
C      2.9319    -2.5205    -3.9971
C      3.9968    -3.2793    -3.5055
C      4.5488    -2.9807    -2.2578
C      4.0519    -1.9111    -1.5059
C      3.6799     0.7857     0.0383
C      4.9134     1.2044    -0.4876
C      5.9423     1.6020     0.3712
C      5.7459     1.5790     1.7554
C      4.5225     1.1539     2.2837
C      3.4938     0.7497     1.4280
H     -4.8582     0.8096     2.3333
H     -4.9049    -0.9938     2.1699
H     -5.3957     0.0548     0.7736
H     -0.9693     2.2824    -1.0876
H     -0.2565     0.5514    -3.1852
H     -1.8335     0.5601    -2.3243
H     -0.7135     2.8491    -4.0708
H     -1.9961     1.6820    -4.4796
H     -2.2394     3.7933    -5.7688
H     -3.5886     4.6939    -7.6072
H     -5.9189     5.4366    -7.2091
H     -6.8962     5.2817    -4.9276
H     -5.5557     4.3719    -3.0655
H     -2.6967     4.7090    -0.2946
H     -1.4682     6.7181     0.4786
H      0.0262     7.9355    -1.0720
H      0.2763     7.1676    -3.4214
H     -0.9657     5.1912    -4.2163
H      1.1163     2.8909    -0.7013
H      0.6868     3.2762    -2.3947
H      2.9761     2.2840    -2.1864
H      1.9021     1.2515    -3.1964
H      1.5797    -0.9098    -3.6391
H      2.4936    -2.7632    -4.9555
H      4.3901    -4.1043    -4.0888
H      5.3571    -3.5855    -1.8698
H      4.4867    -1.7144    -0.5356
H      5.0831     1.2116    -1.5577
H      6.8929     1.9232    -0.0356
H      6.5429     1.8887     2.4166
H      4.3734     1.1313     3.3562
H      2.5590     0.4103     1.8508
72
{"conf": 6, "E": 123.17, "rms": -1.0, "geom": "OH", "total_charge": 0, "CA_charge": 1, "smiles": "C[C:1]#[4N:2]->[Mn+:3]1(<-[3C-:4]#[O+:5])(<-[5H-:6])(<-[6C-:7]#[O+:8])<-[1N@H:9]([CH2:10][CH2:11][P:12]([c:13]2[cH:14][cH:15][cH:16][cH:17][cH:18]2)[c:19]2[cH:20][cH:21][cH:22][cH:23][cH:24]2)[CH2:25][CH2:26][2P:27]->1([c:28]1[cH:29][cH:30][cH:31][cH:32][cH:33]1)[c:34]1[cH:35][cH:36][cH:37][cH:38][cH:39]1", "smiles3D": "C([C:1]#[4N:2]->[Mn+:3]1(<-[3C-:4]#[O+:5])(<-[5H-:6])(<-[6C-:7]#[O+:8])<-[1N@@:9]([C:10]([C:11]([P:12]([c:13]2[c:14]([H:48])[c:15]([H:49])[c:16]([H:50])[c:17]([H:51])[c:18]2[H:52])[c:19]2[c:20]([H:53])[c:21]([H:54])[c:22]([H:55])[c:23]([H:56])[c:24]2[H:57])([H:46])[H:47])([H:44])[H:45])([H:43])[C:25]([H:58])([H:59])[C:26]([H:60])([H:61])[2P:27]->1([c:28]1[c:29]([H:62])[c:30]([H:63])[c:31]([H:64])[c:32]([H:65])[c:33]1[H:66])[c:34]1[c:35]([H:67])[c:36]([H:68])[c:37]([H:69])[c:38]([H:70])[c:39]1[H:71])([H:40])([H:41])[H:42]", "smiles3Dx": "C([C:1]#[4N:2]->[Mn+:3]1(<-[3C-:4]#[O+:5])(<-[5H-:6])(<-[6C-:7]#[O+:8])<-[1N@@:9]([C:10]([C:11]([P:12]([c:13]2[c:14]([H:48])[c:15]([H:49])[c:16]([H:50])[c:17]([H:51])[c:18]2[H:52])[c:19]2[c:20]([H:53])[c:21]([H:54])[c:22]([H:55])[c:23]([H:56])[c:24]2[H:57])([H:46])[H:47])([H:44])[H:45])([H:43])[C:25]([H:58])([H:59])[C:26]([H:60])([H:61])[2P:27]->1([c:28]1[c:29]([H:62])[c:30]([H:63])[c:31]([H:64])[c:32]([H:65])[c:33]1[H:66])[c:34]1[c:35]([H:67])[c:36]([H:68])[c:37]([H:69])[c:38]([H:70])[c:39]1[H:71])([H:40])([H:41])[H:42]", "dummies": []}
C      0.1893     4.9792    -0.1612
C      0.1412     3.5191    -0.0930
N      0.0960     2.2922    -0.0485
Mn     0.0000     0.0000     0.0000
C     -0.3647    -0.0150    -2.2619
O     -0.5566    -0.0251    -3.4523
H      0.2744     0.0252     1.8189
C     -2.2629     0.0446     0.3428
O     -3.4547     0.0667     0.5242
N      2.2619    -0.3890    -0.3101
C      2.8522     0.7461    -0.9115
C      3.7209     1.5966     0.0401
P      2.9292     1.8260     1.7303
C      3.4892     3.5427     2.1089
C      4.8336     3.9168     1.9533
C      5.2426     5.2137     2.2784
C      4.3148     6.1383     2.7671
C      2.9780     5.7645     2.9377
C      2.5673     4.4677     2.6144
C      4.0435     0.9029     2.8957
C      4.7079    -0.2762     2.5102
C      5.5054    -0.9697     3.4254
C      5.6346    -0.5055     4.7363
C      4.9570     0.6482     5.1369
C      4.1549     1.3414     4.2263
C      2.4267    -1.5960    -1.0529
C      1.8368    -2.8683    -0.3731
P      0.1041    -2.6013    -0.0019
C     -0.8603    -3.4583    -1.2388
C     -0.4062    -3.5520    -2.5648
C     -1.1809    -4.2040    -3.5285
C     -2.4176    -4.7530    -3.1802
C     -2.8843    -4.6462    -1.8679
C     -2.1124    -3.9966    -0.8999
C     -0.1872    -3.4338     1.5470
C      0.2394    -4.7585     1.7280
C     -0.0017    -5.4127     2.9398
C     -0.6737    -4.7504     3.9709
C     -1.1060    -3.4328     3.7911
C     -0.8665    -2.7757     2.5804
H     -0.7154     5.4038     0.3222
H      0.2222     5.2946    -1.2251
H      1.0977     5.3493     0.3567
H      2.6190    -0.5372     0.5096
H      3.4884     0.4589    -1.7824
H      2.0328     1.3798    -1.2985
H      3.8606     2.5942    -0.4294
H      4.7288     1.1467     0.1401
H      5.5630     3.2052     1.5884
H      6.2790     5.5010     2.1556
H      4.6328     7.1417     3.0195
H      2.2613     6.4779     3.3228
H      1.5321     4.1836     2.7570
H      4.6211    -0.6704     1.5098
H      6.0210    -1.8703     3.1183
H      6.2536    -1.0425     5.4427
H      5.0476     1.0010     6.1562
H      3.6214     2.2217     4.5602
H      1.9453    -1.4693    -2.0449
H      3.5155    -1.7737    -1.2179
H      1.9505    -3.7426    -1.0469
H      2.3891    -3.0640     0.5699
H      0.5368    -3.1218    -2.8664
H     -0.8236    -4.2792    -4.5475
H     -3.0173    -5.2550    -3.9283
H     -3.8473    -5.0630    -1.6022
H     -2.4969    -3.9109     0.1085
H      0.7541    -5.2839     0.9342
H      0.3303    -6.4337     3.0784
H     -0.8590    -5.2579     4.9093
H     -1.6293    -2.9218     4.5888
H     -1.2193    -1.7617     2.4489
72
{"conf": 7, "E": 293.02, "rms": -1.0, "geom": "OH", "total_charge": 0, "CA_charge": 1, "smiles": "C[C:1]#[4N:2]->[Mn+:3]1(<-[3C-:4]#[O+:5])(<-[5H-:6])(<-[6C-:7]#[O+:8])<-[1N@H:9]([CH2:10][CH2:11][P:12]([c:13]2[cH:14][cH:15][cH:16][cH:17][cH:18]2)[c:19]2[cH:20][cH:21][cH:22][cH:23][cH:24]2)[CH2:25][CH2:26][2P:27]->1([c:28]1[cH:29][cH:30][cH:31][cH:32][cH:33]1)[c:34]1[cH:35][cH:36][cH:37][cH:38][cH:39]1", "smiles3D": "C([C:1]#[4N:2]->[Mn+:3]1(<-[3C-:4]#[O+:5])(<-[5H-:6])(<-[6C-:7]#[O+:8])<-[1N@@:9]([C:10]([C:11]([P:12]([c:13]2[c:14]([H:48])[c:15]([H:49])[c:16]([H:50])[c:17]([H:51])[c:18]2[H:52])[c:19]2[c:20]([H:53])[c:21]([H:54])[c:22]([H:55])[c:23]([H:56])[c:24]2[H:57])([H:46])[H:47])([H:44])[H:45])([H:43])[C:25]([H:58])([H:59])[C:26]([H:60])([H:61])[2P:27]->1([c:28]1[c:29]([H:62])[c:30]([H:63])[c:31]([H:64])[c:32]([H:65])[c:33]1[H:66])[c:34]1[c:35]([H:67])[c:36]([H:68])[c:37]([H:69])[c:38]([H:70])[c:39]1[H:71])([H:40])([H:41])[H:42]", "smiles3Dx": "C([C:1]#[4N:2]->[Mn+:3]1(<-[3C-:4]#[O+:5])(<-[5H-:6])(<-[6C-:7]#[O+:8])<-[1N@@:9]([C:10]([C:11]([P:12]([c:13]2[c:14]([H:48])[c:15]([H:49])[c:16]([H:50])[c:17]([H:51])[c:18]2[H:52])[c:19]2[c:20]([H:53])[c:21]([H:54])[c:22]([H:55])[c:23]([H:56])[c:24]2[H:57])([H:46])[H:47])([H:44])[H:45])([H:43])[C:25]([H:58])([H:59])[C:26]([H:60])([H:61])[2P:27]->1([c:28]1[c:29]([H:62])[c:30]([H:63])[c:31]([H:64])[c:32]([H:65])[c:33]1[H:66])[c:34]1[c:35]([H:67])[c:36]([H:68])[c:37]([H:69])[c:38]([H:70])[c:39]1[H:71])([H:40])([H:41])[H:42]", "dummies": []}
C     -3.0884     3.0307     1.5098
C     -1.8282     2.4723     1.1877
N     -0.9339     1.7242     0.9419
Mn     0.0000     0.0000     0.0000
C     -1.3103    -1.3276     1.2278
O     -1.8270    -2.1791     1.9035
H      1.3077     0.9806    -0.8790
C      1.5688    -0.8318     1.5906
O      2.2213    -1.4785     2.3758
N     -1.4011     0.1218    -2.0781
C     -1.9624     1.4766    -2.2310
C     -0.7339     2.4120    -2.6747
P     -0.7830     4.1498    -2.0172
C      0.3442     4.2306    -0.5412
C     -0.0745     4.9752     0.5669
C      0.5309     4.7689     1.7978
C      1.6852     3.9702     1.8848
C      2.2564     3.4532     0.7215
C      1.6284     3.6299    -0.5111
C      0.1477     5.2226    -3.1856
C      1.4463     4.8979    -3.6461
C      2.2306     5.8649    -4.2664
C      1.7802     7.1953    -4.3255
C      0.4749     7.5146    -3.9068
C     -0.3220     6.5379    -3.3362
C     -2.3378    -0.9180    -1.9612
C     -1.5267    -2.3242    -1.9214
P      0.2357    -2.0713    -1.4541
C      0.9240    -3.4148    -0.5492
C      2.2746    -3.2882    -0.1575
C      2.8864    -4.1514     0.7493
C      2.1342    -5.2125     1.3308
C      0.7679    -5.3428     0.9787
C      0.1346    -4.3786     0.1807
C      1.1567    -1.8503    -2.9126
C      0.9749    -2.5834    -4.0743
C      1.4986    -2.1391    -5.2716
C      2.2090    -0.8906    -5.3458
C      2.5294    -0.2683    -4.1350
C      2.1600    -0.8176    -2.9538
H     -3.1982     3.9796     0.8612
H     -3.6740     2.1863     1.0917
H     -3.2842     3.0588     2.6471
H     -0.8400    -0.0974    -2.8644
H     -2.7475     1.5388    -3.0608
H     -2.4407     1.8584    -1.3365
H     -0.5482     2.3953    -3.7483
H      0.2571     1.9810    -2.4048
H     -0.9840     5.5706     0.5165
H      0.0709     5.1736     2.6849
H      2.1020     3.7417     2.8570
H      3.1879     2.9013     0.7892
H      2.0842     3.2072    -1.3951
H      1.7947     3.8724    -3.6007
H      3.2606     5.6384    -4.5527
H      2.4162     7.9698    -4.7114
H      0.1342     8.5418    -3.9032
H     -1.2929     6.8115    -2.9428
H     -2.9230    -0.8482    -1.0653
H     -3.0449    -0.9276    -2.8416
H     -1.9915    -2.9619    -1.2218
H     -1.5695    -2.8791    -2.9502
H      2.8620    -2.5298    -0.6036
H      3.9321    -3.9783     1.0383
H      2.6058    -5.8912     1.9934
H      0.1819    -6.1370     1.4583
H     -0.9138    -4.4592     0.1026
H      0.3186    -3.4839    -4.1131
H      1.3922    -2.7163    -6.1766
H      2.6279    -0.5102    -6.2306
H      3.0230     0.7266    -4.1059
H      2.4482    -0.3680    -2.0522
72
{"conf": 8, "E": 131.07, "rms": -1.0, "geom": "OH", "total_charge": 0, "CA_charge": 1, "smiles": "C[C:1]#[4N:2]->[Mn+:3]1(<-[3C-:4]#[O+:5])(<-[5H-:6])(<-[6C-:7]#[O+:8])<-[1N@H:9]([CH2:10][CH2:11][P:12]([c:13]2[cH:14][cH:15][cH:16][cH:17][cH:18]2)[c:19]2[cH:20][cH:21][cH:22][cH:23][cH:24]2)[CH2:25][CH2:26][2P:27]->1([c:28]1[cH:29][cH:30][cH:31][cH:32][cH:33]1)[c:34]1[cH:35][cH:36][cH:37][cH:38][cH:39]1", "smiles3D": "C([C:1]#[4N:2]->[Mn+:3]1(<-[3C-:4]#[O+:5])(<-[5H-:6])(<-[6C-:7]#[O+:8])<-[1N@@:9]([C:10]([C:11]([P:12]([c:13]2[c:14]([H:48])[c:15]([H:49])[c:16]([H:50])[c:17]([H:51])[c:18]2[H:52])[c:19]2[c:20]([H:53])[c:21]([H:54])[c:22]([H:55])[c:23]([H:56])[c:24]2[H:57])([H:46])[H:47])([H:44])[H:45])([H:43])[C:25]([H:58])([H:59])[C:26]([H:60])([H:61])[2P:27]->1([c:28]1[c:29]([H:62])[c:30]([H:63])[c:31]([H:64])[c:32]([H:65])[c:33]1[H:66])[c:34]1[c:35]([H:67])[c:36]([H:68])[c:37]([H:69])[c:38]([H:70])[c:39]1[H:71])([H:40])([H:41])[H:42]", "smiles3Dx": "C([C:1]#[4N:2]->[Mn+:3]1(<-[3C-:4]#[O+:5])(<-[5H-:6])(<-[6C-:7]#[O+:8])<-[1N@@:9]([C:10]([C:11]([P:12]([c:13]2[c:14]([H:48])[c:15]([H:49])[c:16]([H:50])[c:17]([H:51])[c:18]2[H:52])[c:19]2[c:20]([H:53])[c:21]([H:54])[c:22]([H:55])[c:23]([H:56])[c:24]2[H:57])([H:46])[H:47])([H:44])[H:45])([H:43])[C:25]([H:58])([H:59])[C:26]([H:60])([H:61])[2P:27]->1([c:28]1[c:29]([H:62])[c:30]([H:63])[c:31]([H:64])[c:32]([H:65])[c:33]1[H:66])[c:34]1[c:35]([H:67])[c:36]([H:68])[c:37]([H:69])[c:38]([H:70])[c:39]1[H:71])([H:40])([H:41])[H:42]", "dummies": []}
C      4.5850     1.6506    -1.0332
C      3.2340     1.1782    -0.7271
N      2.1013     0.7760    -0.4695
Mn     0.0000     0.0000     0.0000
C     -0.6131     0.4386    -2.1618
O     -0.9441     0.6722    -3.2941
H      0.5011    -0.3120     1.7392
C     -0.7431     2.0791     0.5977
O     -1.1392     3.1735     0.9110
N      0.4145    -2.2258    -0.4613
C      1.6264    -2.3693    -1.1471
C      2.8237    -2.2818    -0.1839
P      3.2540    -3.9136     0.6664
C      1.6718    -4.8487     0.9357
C      0.8830    -4.7030     2.0938
C     -0.3198    -5.4072     2.2244
C     -0.7467    -6.2564     1.2023
C      0.0277    -6.4106     0.0526
C      1.2323    -5.7109    -0.0795
C      3.8210    -3.4055     2.3565
C      4.9366    -4.0510     2.9142
C      5.3952    -3.6927     4.1901
C      4.7346    -2.6987     4.9231
C      3.6157    -2.0602     4.3836
C      3.1597    -2.4096     3.1061
C     -0.7207    -2.7664    -1.1325
C     -2.0109    -2.7823    -0.2590
P     -2.2987    -1.1499     0.4302
C     -3.7353    -0.4693    -0.3853
C     -4.6640     0.2972     0.3383
C     -5.7760     0.8468    -0.3077
C     -5.9585     0.6507    -1.6766
C     -5.0292    -0.0927    -2.4086
C     -3.9154    -0.6418    -1.7688
C     -2.7368    -1.4212     2.1392
C     -2.2051    -0.5904     3.1354
C     -2.4993    -0.8221     4.4863
C     -3.3329    -1.8876     4.8389
C     -3.8812    -2.7089     3.8479
C     -3.5979    -2.4710     2.4956
H      4.5877     2.7587    -1.0972
H      4.9124     1.2256    -2.0027
H      5.2831     1.3209    -0.2386
H      0.4746    -2.6459     0.3452
H      1.6735    -3.3362    -1.6967
H      1.7020    -1.5416    -1.8853
H      2.6144    -1.5002     0.5634
H      3.7199    -1.9530    -0.7444
H      1.1774    -4.0588     2.9027
H     -0.9258    -5.2881     3.1170
H     -1.6838    -6.7894     1.2978
H     -0.3150    -7.0633    -0.7397
H      1.8170    -5.8348    -0.9812
H      5.4545    -4.8287     2.3570
H      6.2585    -4.1922     4.6154
H      5.0830    -2.4340     5.9159
H      3.1037    -1.2849     4.9470
H      2.2799    -1.9093     2.7194
H     -0.9125    -2.1651    -2.0437
H     -0.5159    -3.8123    -1.4525
H     -2.8768    -3.0919    -0.8815
H     -1.8787    -3.5135     0.5646
H     -4.5400     0.4756     1.3984
H     -6.4962     1.4212     0.2554
H     -6.8226     1.0730    -2.1716
H     -5.1700    -0.2406    -3.4725
H     -3.1986    -1.2020    -2.3559
H     -1.5664     0.2407     2.8704
H     -2.0813    -0.1744     5.2545
H     -3.5576    -2.0768     5.8786
H     -4.5248    -3.5335     4.1241
H     -4.0309    -3.1130     1.7343
72
{"conf": 9, "E": 307.38, "rms": -1.0, "geom": "OH", "total_charge": 0, "CA_charge": 1, "smiles": "C[C:1]#[4N:2]->[Mn+:3]1(<-[3C-:4]#[O+:5])(<-[5H-:6])(<-[6C-:7]#[O+:8])<-[1N@H:9]([CH2:10][CH2:11][P:12]([c:13]2[cH:14][cH:15][cH:16][cH:17][cH:18]2)[c:19]2[cH:20][cH:21][cH:22][cH:23][cH:24]2)[CH2:25][CH2:26][2P:27]->1([c:28]1[cH:29][cH:30][cH:31][cH:32][cH:33]1)[c:34]1[cH:35][cH:36][cH:37][cH:38][cH:39]1", "smiles3D": "C([C:1]#[4N:2]->[Mn+:3]1(<-[3C-:4]#[O+:5])(<-[5H-:6])(<-[6C-:7]#[O+:8])<-[1N@@:9]([C:10]([C:11]([P:12]([c:13]2[c:14]([H:48])[c:15]([H:49])[c:16]([H:50])[c:17]([H:51])[c:18]2[H:52])[c:19]2[c:20]([H:53])[c:21]([H:54])[c:22]([H:55])[c:23]([H:56])[c:24]2[H:57])([H:46])[H:47])([H:44])[H:45])([H:43])[C:25]([H:58])([H:59])[C:26]([H:60])([H:61])[2P:27]->1([c:28]1[c:29]([H:62])[c:30]([H:63])[c:31]([H:64])[c:32]([H:65])[c:33]1[H:66])[c:34]1[c:35]([H:67])[c:36]([H:68])[c:37]([H:69])[c:38]([H:70])[c:39]1[H:71])([H:40])([H:41])[H:42]", "smiles3Dx": "C([C:1]#[4N:2]->[Mn+:3]1(<-[3C-:4]#[O+:5])(<-[5H-:6])(<-[6C-:7]#[O+:8])<-[1N@@:9]([C:10]([C:11]([P:12]([c:13]2[c:14]([H:48])[c:15]([H:49])[c:16]([H:50])[c:17]([H:51])[c:18]2[H:52])[c:19]2[c:20]([H:53])[c:21]([H:54])[c:22]([H:55])[c:23]([H:56])[c:24]2[H:57])([H:46])[H:47])([H:44])[H:45])([H:43])[C:25]([H:58])([H:59])[C:26]([H:60])([H:61])[2P:27]->1([c:28]1[c:29]([H:62])[c:30]([H:63])[c:31]([H:64])[c:32]([H:65])[c:33]1[H:66])[c:34]1[c:35]([H:67])[c:36]([H:68])[c:37]([H:69])[c:38]([H:70])[c:39]1[H:71])([H:40])([H:41])[H:42]", "dummies": []}
C     -2.5007     3.5994     0.9430
C     -1.2254     2.8824     0.9723
N     -0.4612     1.9647     0.7639
Mn     0.0000     0.0000     0.0000
C     -2.1603    -0.1278     0.3318
O     -3.3434    -0.0557     0.3994
H      1.6716     0.4952    -0.2850
C      0.5646    -1.0200     1.8765
O      0.8910    -1.6881     2.8290
N     -0.4242     0.3809    -2.3193
C     -0.5546     1.8317    -2.5629
C     -1.9438     2.3439    -2.9899
P     -2.0071     4.1458    -3.3095
C     -1.9519     5.2844    -1.8876
C     -0.7710     5.4901    -1.1558
C     -0.7442     6.3750    -0.0740
C     -1.8691     7.1412     0.2232
C     -3.0174     6.9981    -0.5512
C     -3.0611     6.0817    -1.5955
C     -0.9932     4.9540    -4.5973
C     -1.5497     6.0020    -5.3464
C     -0.7510     6.8439    -6.1237
C      0.6018     6.5597    -6.2791
C      1.1463     5.4793    -5.5982
C      0.3797     4.7080    -4.7205
C     -1.5709    -0.4694    -2.6757
C     -1.3442    -1.9872    -2.3385
P      0.0373    -2.2426    -1.2768
C      1.5528    -2.3647    -2.2291
C      1.5913    -3.0706    -3.4485
C      2.7877    -3.1407    -4.1735
C      3.8619    -2.3124    -3.8022
C      3.8026    -1.5998    -2.6240
C      2.6992    -1.6797    -1.7966
C     -0.0448    -3.5921    -0.1338
C     -1.2908    -4.0444     0.3637
C     -1.3469    -4.7545     1.5804
C     -0.2101    -5.1169     2.2518
C      1.0114    -4.8030     1.6984
C      1.1039    -4.0383     0.5356
H     -2.5135     4.6434     1.2078
H     -3.1713     3.1339     1.6700
H     -2.9972     3.4820    -0.0342
H      0.4177    -0.0501    -2.7347
H     -0.2556     2.4712    -1.7217
H      0.1353     1.9920    -3.3684
H     -2.2619     1.8729    -3.9824
H     -2.6818     2.1174    -2.2598
H      0.1020     4.8975    -1.3794
H      0.1150     6.4135     0.5667
H     -1.8924     7.7683     1.0739
H     -3.8751     7.6230    -0.3767
H     -3.9270     6.0236    -2.2214
H     -2.5947     6.2515    -5.2129
H     -1.1956     7.6954    -6.6041
H      1.1960     7.1553    -6.9242
H      2.1890     5.2420    -5.7193
H      0.8889     3.9929    -4.0878
H     -1.6825    -0.3659    -3.7603
H     -2.5425    -0.1484    -2.1860
H     -1.1581    -2.5800    -3.2225
H     -2.2683    -2.3609    -1.8109
H      0.7184    -3.6183    -3.7827
H      2.8675    -3.7831    -5.0232
H      4.8095    -2.3390    -4.3909
H      4.5939    -0.8973    -2.3769
H      2.7725    -1.3243    -0.7737
H     -2.2325    -3.7006    -0.0935
H     -2.3091    -4.9721     2.0035
H     -0.2626    -5.6396     3.1810
H      1.9038    -5.0610     2.1965
H      2.0825    -3.6835     0.2165
72
{"conf": 10, "E": 278.77, "rms": -1.0, "geom": "OH", "total_charge": 0, "CA_charge": 1, "smiles": "C[C:1]#[4N:2]->[Mn+:3]1(<-[3C-:4]#[O+:5])(<-[5H-:6])(<-[6C-:7]#[O+:8])<-[1N@H:9]([CH2:10][CH2:11][P:12]([c:13]2[cH:14][cH:15][cH:16][cH:17][cH:18]2)[c:19]2[cH:20][cH:21][cH:22][cH:23][cH:24]2)[CH2:25][CH2:26][2P:27]->1([c:28]1[cH:29][cH:30][cH:31][cH:32][cH:33]1)[c:34]1[cH:35][cH:36][cH:37][cH:38][cH:39]1", "smiles3D": "C([C:1]#[4N:2]->[Mn+:3]1(<-[3C-:4]#[O+:5])(<-[5H-:6])(<-[6C-:7]#[O+:8])<-[1N@@:9]([C:10]([C:11]([P:12]([c:13]2[c:14]([H:48])[c:15]([H:49])[c:16]([H:50])[c:17]([H:51])[c:18]2[H:52])[c:19]2[c:20]([H:53])[c:21]([H:54])[c:22]([H:55])[c:23]([H:56])[c:24]2[H:57])([H:46])[H:47])([H:44])[H:45])([H:43])[C:25]([H:58])([H:59])[C:26]([H:60])([H:61])[2P:27]->1([c:28]1[c:29]([H:62])[c:30]([H:63])[c:31]([H:64])[c:32]([H:65])[c:33]1[H:66])[c:34]1[c:35]([H:67])[c:36]([H:68])[c:37]([H:69])[c:38]([H:70])[c:39]1[H:71])([H:40])([H:41])[H:42]", "smiles3Dx": "C([C:1]#[4N:2]->[Mn+:3]1(<-[3C-:4]#[O+:5])(<-[5H-:6])(<-[6C-:7]#[O+:8])<-[1N@@:9]([C:10]([C:11]([P:12]([c:13]2[c:14]([H:48])[c:15]([H:49])[c:16]([H:50])[c:17]([H:51])[c:18]2[H:52])[c:19]2[c:20]([H:53])[c:21]([H:54])[c:22]([H:55])[c:23]([H:56])[c:24]2[H:57])([H:46])[H:47])([H:44])[H:45])([H:43])[C:25]([H:58])([H:59])[C:26]([H:60])([H:61])[2P:27]->1([c:28]1[c:29]([H:62])[c:30]([H:63])[c:31]([H:64])[c:32]([H:65])[c:33]1[H:66])[c:34]1[c:35]([H:67])[c:36]([H:68])[c:37]([H:69])[c:38]([H:70])[c:39]1[H:71])([H:40])([H:41])[H:42]", "dummies": []}
C      2.0259    -1.7775    -3.6080
C      1.0832    -1.8369    -2.4982
N      0.4510    -1.4460    -1.5253
Mn     0.0000     0.0000     0.0000
C      1.9852    -0.5267     0.7588
O      3.0727    -0.6713     1.1090
H     -1.4917     0.3788    -0.9127
C     -1.4435    -1.0438     1.4139
O     -2.2549    -1.5397     2.2034
N      0.9499     1.6739    -1.4609
C      2.3715     1.7453    -1.2098
C      3.1644     2.6325    -2.2206
P      4.7034     3.3558    -1.4862
C      5.5048     2.0416    -0.4887
C      5.8287     2.3044     0.8475
C      6.1335     1.2590     1.7122
C      6.1516    -0.0509     1.2383
C      5.9481    -0.3037    -0.1198
C      5.6122     0.7411    -0.9686
C      5.8997     3.7734    -2.8125
C      6.6817     4.9295    -2.6956
C      7.4336     5.3698    -3.7875
C      7.4620     4.6239    -4.9602
C      6.8968     3.3530    -4.9698
C      6.1118     2.9230    -3.8952
C      0.2784     3.0286    -1.2499
C     -0.7810     3.1453    -0.1526
P     -0.1868     2.1799     1.2349
C      1.2762     2.9085     1.8739
C      1.4700     4.2738     1.7804
C      2.5705     4.8772     2.3957
C      3.4682     4.1114     3.1376
C      3.2453     2.7464     3.2480
C      2.1066     2.1709     2.6790
C     -1.3231     2.1041     2.5778
C     -1.1005     1.1540     3.5616
C     -1.7114     1.2803     4.8204
C     -2.5394     2.3582     5.1189
C     -2.8770     3.2214     4.0664
C     -2.2499     3.1074     2.8055
H      2.6883    -2.6370    -3.8137
H      2.7392    -0.9518    -3.3579
H      1.5320    -1.4478    -4.5618
H      0.7672     1.2645    -2.4244
H      2.7041     0.6620    -1.2704
H      2.6589     2.0718    -0.1809
H      3.4894     1.9994    -3.1239
H      2.6398     3.4928    -2.6701
H      5.7417     3.3030     1.2481
H      6.3451     1.4680     2.7466
H      6.2578    -0.8720     1.9251
H      5.8841    -1.3152    -0.4926
H      5.4685     0.5594    -2.0106
H      6.6236     5.5517    -1.8164
H      7.9179     6.3291    -3.7481
H      8.0671     4.9454    -5.7785
H      7.0131     2.7166    -5.8308
H      5.5695     1.9933    -3.9872
H      1.0479     3.8055    -1.0946
H     -0.2089     3.2449    -2.2182
H     -0.9464     4.1620     0.1204
H     -1.7147     2.6961    -0.6144
H      0.8575     4.9148     1.1852
H      2.7359     5.9483     2.3013
H      4.3066     4.5742     3.6576
H      3.9200     2.1224     3.8102
H      1.9602     1.1181     2.8111
H     -0.3426     0.4043     3.4393
H     -1.4577     0.5635     5.5770
H     -2.9525     2.4729     6.0881
H     -3.4530     4.0899     4.2675
H     -2.5445     3.7910     2.0196
72
{"conf": 11, "E": 122.74, "rms": -1.0, "geom": "OH", "total_charge": 0, "CA_charge": 1, "smiles": "C[C:1]#[4N:2]->[Mn+:3]1(<-[3C-:4]#[O+:5])(<-[5H-:6])(<-[6C-:7]#[O+:8])<-[1N@H:9]([CH2:10][CH2:11][P:12]([c:13]2[cH:14][cH:15][cH:16][cH:17][cH:18]2)[c:19]2[cH:20][cH:21][cH:22][cH:23][cH:24]2)[CH2:25][CH2:26][2P:27]->1([c:28]1[cH:29][cH:30][cH:31][cH:32][cH:33]1)[c:34]1[cH:35][cH:36][cH:37][cH:38][cH:39]1", "smiles3D": "C([C:1]#[4N:2]->[Mn+:3]1(<-[3C-:4]#[O+:5])(<-[5H-:6])(<-[6C-:7]#[O+:8])<-[1N@@:9]([C:10]([C:11]([P:12]([c:13]2[c:14]([H:48])[c:15]([H:49])[c:16]([H:50])[c:17]([H:51])[c:18]2[H:52])[c:19]2[c:20]([H:53])[c:21]([H:54])[c:22]([H:55])[c:23]([H:56])[c:24]2[H:57])([H:46])[H:47])([H:44])[H:45])([H:43])[C:25]([H:58])([H:59])[C:26]([H:60])([H:61])[2P:27]->1([c:28]1[c:29]([H:62])[c:30]([H:63])[c:31]([H:64])[c:32]([H:65])[c:33]1[H:66])[c:34]1[c:35]([H:67])[c:36]([H:68])[c:37]([H:69])[c:38]([H:70])[c:39]1[H:71])([H:40])([H:41])[H:42]", "smiles3Dx": "C([C:1]#[4N:2]->[Mn+:3]1(<-[3C-:4]#[O+:5])(<-[5H-:6])(<-[6C-:7]#[O+:8])<-[1N@@:9]([C:10]([C:11]([P:12]([c:13]2[c:14]([H:48])[c:15]([H:49])[c:16]([H:50])[c:17]([H:51])[c:18]2[H:52])[c:19]2[c:20]([H:53])[c:21]([H:54])[c:22]([H:55])[c:23]([H:56])[c:24]2[H:57])([H:46])[H:47])([H:44])[H:45])([H:43])[C:25]([H:58])([H:59])[C:26]([H:60])([H:61])[2P:27]->1([c:28]1[c:29]([H:62])[c:30]([H:63])[c:31]([H:64])[c:32]([H:65])[c:33]1[H:66])[c:34]1[c:35]([H:67])[c:36]([H:68])[c:37]([H:69])[c:38]([H:70])[c:39]1[H:71])([H:40])([H:41])[H:42]", "dummies": []}
C      2.3708     0.6763     4.3291
C      1.6681     0.4865     3.0607
N      1.0828     0.3204     1.9934
Mn     0.0000     0.0000     0.0000
C      1.0448     1.8583    -0.8429
O      1.5944     2.8351    -1.2873
H     -0.8394    -1.4797     0.7005
C     -1.7539     1.3047     0.6814
O     -2.6777     1.9925     1.0389
N      1.6095    -1.3760    -0.9279
C      2.8468    -1.1156    -0.3072
C      3.0731    -1.9892     0.9370
P      3.5184    -3.7449     0.4633
C      3.8916    -4.4443     2.1273
C      3.0532    -5.4381     2.6503
C      3.2995    -5.9704     3.9198
C      4.3834    -5.5100     4.6734
C      5.2178    -4.5119     4.1609
C      4.9706    -3.9746     2.8939
C      5.2033    -3.6827    -0.3028
C      6.0674    -2.5845    -0.1455
C      7.3371    -2.5987    -0.7317
C      7.7565    -3.7077    -1.4703
C      6.9071    -4.8063    -1.6214
C      5.6369    -4.7949    -1.0376
C      1.6231    -1.1721    -2.3395
C      0.2841    -1.5004    -3.0593
P     -1.0397    -0.5309    -2.3363
C     -2.4946    -1.5617    -2.3458
C     -3.3897    -1.5084    -1.2695
C     -4.5440    -2.2978    -1.2760
C     -4.8097    -3.1417    -2.3576
C     -3.9205    -3.1978    -3.4347
C     -2.7655    -2.4093    -3.4322
C     -1.3764     0.8289    -3.4441
C     -1.5386     2.1234    -2.9320
C     -1.8145     3.1915    -3.7908
C     -1.9416     2.9717    -5.1641
C     -1.8026     1.6804    -5.6799
C     -1.5263     0.6094    -4.8244
H      3.2659     1.3108     4.1642
H      1.6946     1.1697     5.0570
H      2.6860    -0.3103     4.7260
H      1.3543    -2.2419    -0.7751
H      2.8534    -0.0517     0.0054
H      3.6972    -1.2722    -1.0105
H      2.1368    -2.0297     1.5278
H      3.8583    -1.5466     1.5826
H      2.2092    -5.7982     2.0754
H      2.6497    -6.7384     4.3198
H      4.5747    -5.9228     5.6553
H      6.0541    -4.1522     4.7470
H      5.6186    -3.1944     2.5193
H      5.7756    -1.7175     0.4261
H      7.9976    -1.7496    -0.6107
H      8.7399    -3.7174    -1.9220
H      7.2332    -5.6675    -2.1898
H      4.9895    -5.6542    -1.1585
H      1.8805    -0.1102    -2.5458
H      2.4153    -1.8136    -2.7924
H      0.3821    -1.2686    -4.1385
H      0.0609    -2.5810    -2.9371
H     -3.1990    -0.8567    -0.4282
H     -5.2343    -2.2529    -0.4438
H     -5.7034    -3.7520    -2.3615
H     -4.1275    -3.8509    -4.2726
H     -2.0914    -2.4653    -4.2755
H     -1.4622     2.3103    -1.8718
H     -1.9304     4.1906    -3.3906
H     -2.1545     3.7996    -5.8279
H     -1.9112     1.5091    -6.7433
H     -1.4362    -0.3816    -5.2461
72
{"conf": 12, "E": 124.46, "rms": -1.0, "geom": "OH", "total_charge": 0, "CA_charge": 1, "smiles": "C[C:1]#[4N:2]->[Mn+:3]1(<-[3C-:4]#[O+:5])(<-[5H-:6])(<-[6C-:7]#[O+:8])<-[1N@H:9]([CH2:10][CH2:11][P:12]([c:13]2[cH:14][cH:15][cH:16][cH:17][cH:18]2)[c:19]2[cH:20][cH:21][cH:22][cH:23][cH:24]2)[CH2:25][CH2:26][2P:27]->1([c:28]1[cH:29][cH:30][cH:31][cH:32][cH:33]1)[c:34]1[cH:35][cH:36][cH:37][cH:38][cH:39]1", "smiles3D": "C([C:1]#[4N:2]->[Mn+:3]1(<-[3C-:4]#[O+:5])(<-[5H-:6])(<-[6C-:7]#[O+:8])<-[1N@@:9]([C:10]([C:11]([P:12]([c:13]2[c:14]([H:48])[c:15]([H:49])[c:16]([H:50])[c:17]([H:51])[c:18]2[H:52])[c:19]2[c:20]([H:53])[c:21]([H:54])[c:22]([H:55])[c:23]([H:56])[c:24]2[H:57])([H:46])[H:47])([H:44])[H:45])([H:43])[C:25]([H:58])([H:59])[C:26]([H:60])([H:61])[2P:27]->1([c:28]1[c:29]([H:62])[c:30]([H:63])[c:31]([H:64])[c:32]([H:65])[c:33]1[H:66])[c:34]1[c:35]([H:67])[c:36]([H:68])[c:37]([H:69])[c:38]([H:70])[c:39]1[H:71])([H:40])([H:41])[H:42]", "smiles3Dx": "C([C:1]#[4N:2]->[Mn+:3]1(<-[3C-:4]#[O+:5])(<-[5H-:6])(<-[6C-:7]#[O+:8])<-[1N@@:9]([C:10]([C:11]([P:12]([c:13]2[c:14]([H:48])[c:15]([H:49])[c:16]([H:50])[c:17]([H:51])[c:18]2[H:52])[c:19]2[c:20]([H:53])[c:21]([H:54])[c:22]([H:55])[c:23]([H:56])[c:24]2[H:57])([H:46])[H:47])([H:44])[H:45])([H:43])[C:25]([H:58])([H:59])[C:26]([H:60])([H:61])[2P:27]->1([c:28]1[c:29]([H:62])[c:30]([H:63])[c:31]([H:64])[c:32]([H:65])[c:33]1[H:66])[c:34]1[c:35]([H:67])[c:36]([H:68])[c:37]([H:69])[c:38]([H:70])[c:39]1[H:71])([H:40])([H:41])[H:42]", "dummies": []}
C     -0.6316    -4.7960    -1.1785
C     -0.4498    -3.3851    -0.8397
N     -0.2931    -2.2015    -0.5514
Mn     0.0000     0.0000     0.0000
C     -2.2616     0.2213     0.2998
O     -3.4509     0.3387     0.4584
H      1.8061    -0.1755    -0.3031
C     -0.2805     0.6943    -2.1646
O     -0.4317     1.0649    -3.3022
N      0.3885    -0.4526     2.2323
C     -0.8317    -0.6979     2.8852
C     -0.7155    -1.3448     4.2785
P      0.0319    -3.0607     4.1812
C     -0.2905    -3.8113     5.8397
C     -0.5784    -3.0319     6.9740
C     -0.7951    -3.6459     8.2119
C     -0.7224    -5.0369     8.3273
C     -0.4291    -5.8156     7.2047
C     -0.2105    -5.2045     5.9664
C      1.8386    -2.7113     4.3088
C      2.6879    -3.1567     3.2860
C      4.0581    -2.8864     3.3410
C      4.5883    -2.1769     4.4216
C      3.7476    -1.7322     5.4457
C      2.3762    -1.9995     5.3925
C      1.2096     0.5900     2.7778
C      0.6848     2.0520     2.6481
P      0.3564     2.4108     0.9227
C      1.7887     3.3022     0.3412
C      2.1850     4.4951     0.9664
C      3.2975     5.1987     0.4962
C      4.0190     4.7147    -0.5989
C      3.6227     3.5325    -1.2293
C      2.5075     2.8292    -0.7645
C     -1.0352     3.5329     0.8522
C     -2.1758     3.3059     1.6415
C     -3.2718     4.1712     1.5602
C     -3.2485     5.2528     0.6766
C     -2.1295     5.4677    -0.1323
C     -1.0310     4.6060    -0.0553
H     -1.2875    -4.8794    -2.0693
H     -1.0984    -5.3272    -0.3222
H      0.3558    -5.2521    -1.3995
H      0.8762    -1.2246     2.2392
H     -1.3983     0.2502     2.9842
H     -1.4249    -1.3827     2.2407
H     -1.7431    -1.4509     4.6874
H     -0.1497    -0.6985     4.9741
H     -0.6355    -1.9553     6.9139
H     -1.0176    -3.0417     9.0822
H     -0.8922    -5.5108     9.2851
H     -0.3702    -6.8926     7.2923
H      0.0183    -5.8173     5.1035
H      2.2845    -3.7020     2.4428
H      4.7098    -3.2312     2.5477
H      5.6487    -1.9708     4.4664
H      4.1601    -1.1880     6.2842
H      1.7409    -1.6422     6.1901
H      2.1920     0.5400     2.2536
H      1.4043     0.3874     3.8515
H      1.4556     2.7516     3.0331
H     -0.2355     2.1732     3.2488
H      1.6307     4.8847     1.8100
H      3.5961     6.1188     0.9812
H      4.8790     5.2601    -0.9634
H      4.1756     3.1635    -2.0837
H      2.2024     1.9276    -1.2750
H     -2.2385     2.4572     2.3062
H     -4.1461     3.9946     2.1738
H     -4.1005     5.9188     0.6125
H     -2.1170     6.2976    -0.8265
H     -0.1885     4.7793    -0.7109
72
{"conf": 13, "E": 297.66, "rms": -1.0, "geom": "OH", "total_charge": 0, "CA_charge": 1, "smiles": "C[C:1]#[4N:2]->[Mn+:3]1(<-[3C-:4]#[O+:5])(<-[5H-:6])(<-[6C-:7]#[O+:8])<-[1N@H:9]([CH2:10][CH2:11][P:12]([c:13]2[cH:14][cH:15][cH:16][cH:17][cH:18]2)[c:19]2[cH:20][cH:21][cH:22][cH:23][cH:24]2)[CH2:25][CH2:26][2P:27]->1([c:28]1[cH:29][cH:30][cH:31][cH:32][cH:33]1)[c:34]1[cH:35][cH:36][cH:37][cH:38][cH:39]1", "smiles3D": "C([C:1]#[4N:2]->[Mn+:3]1(<-[3C-:4]#[O+:5])(<-[5H-:6])(<-[6C-:7]#[O+:8])<-[1N@@:9]([C:10]([C:11]([P:12]([c:13]2[c:14]([H:48])[c:15]([H:49])[c:16]([H:50])[c:17]([H:51])[c:18]2[H:52])[c:19]2[c:20]([H:53])[c:21]([H:54])[c:22]([H:55])[c:23]([H:56])[c:24]2[H:57])([H:46])[H:47])([H:44])[H:45])([H:43])[C:25]([H:58])([H:59])[C:26]([H:60])([H:61])[2P:27]->1([c:28]1[c:29]([H:62])[c:30]([H:63])[c:31]([H:64])[c:32]([H:65])[c:33]1[H:66])[c:34]1[c:35]([H:67])[c:36]([H:68])[c:37]([H:69])[c:38]([H:70])[c:39]1[H:71])([H:40])([H:41])[H:42]", "smiles3Dx": "C([C:1]#[4N:2]->[Mn+:3]1(<-[3C-:4]#[O+:5])(<-[5H-:6])(<-[6C-:7]#[O+:8])<-[1N@@:9]([C:10]([C:11]([P:12]([c:13]2[c:14]([H:48])[c:15]([H:49])[c:16]([H:50])[c:17]([H:51])[c:18]2[H:52])[c:19]2[c:20]([H:53])[c:21]([H:54])[c:22]([H:55])[c:23]([H:56])[c:24]2[H:57])([H:46])[H:47])([H:44])[H:45])([H:43])[C:25]([H:58])([H:59])[C:26]([H:60])([H:61])[2P:27]->1([c:28]1[c:29]([H:62])[c:30]([H:63])[c:31]([H:64])[c:32]([H:65])[c:33]1[H:66])[c:34]1[c:35]([H:67])[c:36]([H:68])[c:37]([H:69])[c:38]([H:70])[c:39]1[H:71])([H:40])([H:41])[H:42]", "dummies": []}
C     -0.1408    -3.7625    -2.5983
C     -0.5505    -2.4152    -2.2042
N     -0.6120    -1.4178    -1.5541
Mn     0.0000     0.0000     0.0000
C      0.4375    -2.0587     0.9244
O      0.9272    -3.1572     1.1792
H     -0.3013     1.4068    -1.0843
C     -1.9903     0.3555     1.3332
O     -2.9087     0.5241     2.0536
N      2.2739     0.2088    -0.6723
C      2.4590    -0.5115    -1.9393
C      1.8490     0.3502    -3.1405
P      2.1916    -0.3804    -4.7807
C      1.5127     0.6706    -6.1343
C      0.3477     1.4307    -5.9458
C     -0.0707     2.3110    -6.9411
C      0.6793     2.4834    -8.1051
C      1.7362     1.6058    -8.3609
C      2.1386     0.6800    -7.3987
C      4.0197    -0.0335    -4.7398
C      4.8677    -1.0847    -4.3324
C      6.1027    -0.8323    -3.7565
C      6.5908     0.4889    -3.6619
C      5.8241     1.5210    -4.2105
C      4.5134     1.2961    -4.6200
C      3.0771    -0.4646     0.3261
C      2.8101     0.1986     1.7388
P      1.3971     1.2798     1.6765
C      0.6027     1.5342     3.2612
C      1.0492     0.9928     4.4587
C      0.3075     1.1987     5.6687
C     -1.0180     1.7405     5.5782
C     -1.4565     2.3059     4.3744
C     -0.6389     2.2398     3.2284
C      1.8844     2.8073     1.0594
C      3.0906     3.4328     1.4238
C      3.5386     4.5533     0.6864
C      2.7745     5.0658    -0.4080
C      1.4323     4.5935    -0.5388
C      0.9711     3.5877     0.2737
H     -0.1659    -3.8953    -3.7275
H      0.9225    -3.6981    -2.2034
H     -0.7088    -4.5000    -1.9517
H      2.5089     1.1993    -0.7113
H      3.5925    -0.6185    -2.1697
H      2.1186    -1.5729    -2.0717
H      2.1275     1.4093    -3.1042
H      0.7117     0.4255    -2.9600
H     -0.2843     1.2676    -5.0605
H     -0.9686     2.8834    -6.7883
H      0.3865     3.2301    -8.8428
H      2.2448     1.6578    -9.3000
H      2.9889     0.0158    -7.6235
H      4.4757    -2.1073    -4.2868
H      6.6769    -1.6426    -3.3109
H      7.5433     0.6872    -3.1805
H      6.1916     2.5499    -4.1385
H      3.9074     2.1183    -5.0098
H      4.1899    -0.3212     0.0300
H      2.9356    -1.5852     0.4184
H      3.7284     0.7786     2.1420
H      2.6315    -0.5981     2.4358
H      1.9497     0.4644     4.5676
H      0.6918     0.9030     6.6329
H     -1.6540     1.8227     6.4520
H     -2.4644     2.7083     4.2593
H     -0.9594     2.6858     2.3775
H      3.8247     2.9857     2.0914
H      4.4903     5.0160     0.8873
H      3.0378     5.9430    -0.9600
H      0.7837     4.9095    -1.3576
H     -0.0188     3.2526     0.2090
72
{"conf": 14, "E": 300.24, "rms": -1.0, "geom": "OH", "total_charge": 0, "CA_charge": 1, "smiles": "C[C:1]#[4N:2]->[Mn+:3]1(<-[3C-:4]#[O+:5])(<-[5H-:6])(<-[6C-:7]#[O+:8])<-[1N@H:9]([CH2:10][CH2:11][P:12]([c:13]2[cH:14][cH:15][cH:16][cH:17][cH:18]2)[c:19]2[cH:20][cH:21][cH:22][cH:23][cH:24]2)[CH2:25][CH2:26][2P:27]->1([c:28]1[cH:29][cH:30][cH:31][cH:32][cH:33]1)[c:34]1[cH:35][cH:36][cH:37][cH:38][cH:39]1", "smiles3D": "C([C:1]#[4N:2]->[Mn+:3]1(<-[3C-:4]#[O+:5])(<-[5H-:6])(<-[6C-:7]#[O+:8])<-[1N@@:9]([C:10]([C:11]([P:12]([c:13]2[c:14]([H:48])[c:15]([H:49])[c:16]([H:50])[c:17]([H:51])[c:18]2[H:52])[c:19]2[c:20]([H:53])[c:21]([H:54])[c:22]([H:55])[c:23]([H:56])[c:24]2[H:57])([H:46])[H:47])([H:44])[H:45])([H:43])[C:25]([H:58])([H:59])[C:26]([H:60])([H:61])[2P:27]->1([c:28]1[c:29]([H:62])[c:30]([H:63])[c:31]([H:64])[c:32]([H:65])[c:33]1[H:66])[c:34]1[c:35]([H:67])[c:36]([H:68])[c:37]([H:69])[c:38]([H:70])[c:39]1[H:71])([H:40])([H:41])[H:42]", "smiles3Dx": "C([C:1]#[4N:2]->[Mn+:3]1(<-[3C-:4]#[O+:5])(<-[5H-:6])(<-[6C-:7]#[O+:8])<-[1N@@:9]([C:10]([C:11]([P:12]([c:13]2[c:14]([H:48])[c:15]([H:49])[c:16]([H:50])[c:17]([H:51])[c:18]2[H:52])[c:19]2[c:20]([H:53])[c:21]([H:54])[c:22]([H:55])[c:23]([H:56])[c:24]2[H:57])([H:46])[H:47])([H:44])[H:45])([H:43])[C:25]([H:58])([H:59])[C:26]([H:60])([H:61])[2P:27]->1([c:28]1[c:29]([H:62])[c:30]([H:63])[c:31]([H:64])[c:32]([H:65])[c:33]1[H:66])[c:34]1[c:35]([H:67])[c:36]([H:68])[c:37]([H:69])[c:38]([H:70])[c:39]1[H:71])([H:40])([H:41])[H:42]", "dummies": []}
C      0.6695    -0.3032     4.5046
C      0.8311    -0.7166     3.1258
N      0.7077    -0.7024     1.9001
Mn     0.0000     0.0000     0.0000
C     -1.7679     0.4660     1.3165
O     -2.6314     0.7618     2.0380
H      1.5072    -0.4751    -0.8184
C     -1.0604    -1.8073    -1.0062
O     -1.6844    -2.6852    -1.5981
N      0.8906     2.2516     0.2331
C      1.8808     2.2878     1.3734
C      3.1810     1.6200     0.8067
P      4.6242     1.0606     1.8699
C      4.3133    -0.5522     2.6904
C      4.5460    -0.7107     4.0555
C      4.0495    -1.8306     4.7111
C      3.3923    -2.8284     3.9820
C      3.3035    -2.7349     2.5942
C      3.8297    -1.6297     1.9295
C      5.1190     2.3294     3.0779
C      6.3804     2.8995     2.8935
C      6.7604     3.9902     3.6716
C      5.9231     4.4415     4.6858
C      4.7607     3.7288     5.0047
C      4.3489     2.6640     4.1947
C     -0.2435     3.1018     0.4447
C     -1.2589     2.9487    -0.8029
P     -0.8475     1.5658    -1.8395
C      0.5232     2.0540    -2.9103
C      0.4630     3.2824    -3.5941
C      1.5952     3.6649    -4.3440
C      2.7523     2.8967    -4.3766
C      2.7114     1.5970    -3.7979
C      1.5108     1.1526    -3.2069
C     -2.1349     0.8878    -2.8009
C     -1.8746    -0.2343    -3.5869
C     -2.8883    -0.9705    -4.2004
C     -4.2218    -0.5487    -4.1117
C     -4.5066     0.5786    -3.3270
C     -3.5050     1.2227    -2.5779
H      0.3969     0.8027     4.4139
H     -0.2418    -0.7890     4.9491
H      1.5869    -0.3836     5.1595
H      1.3262     2.5048    -0.6788
H      2.1260     3.3367     1.6687
H      1.5872     1.7985     2.3438
H      2.8441     0.7343     0.3103
H      3.5663     2.2047    -0.0559
H      5.0861     0.0388     4.6075
H      4.1613    -1.8939     5.7651
H      2.9272    -3.6423     4.5146
H      2.8946    -3.5558     2.0335
H      3.7035    -1.5531     0.8542
H      7.0183     2.5782     2.0882
H      7.7026     4.4730     3.4896
H      6.2340     5.2658     5.3137
H      4.1821     4.0170     5.8543
H      3.4209     2.1504     4.4177
H     -0.8753     2.8990     1.3881
H      0.1161     4.1808     0.5593
H     -2.2292     2.8531    -0.4144
H     -1.2320     3.8840    -1.4654
H     -0.3451     4.0128    -3.5152
H      1.6258     4.6113    -4.9195
H      3.6693     3.1275    -4.9381
H      3.5688     0.9602    -3.6943
H      1.4387     0.1136    -2.9530
H     -0.8934    -0.6002    -3.6939
H     -2.6395    -1.8651    -4.7805
H     -4.9981    -1.0871    -4.6636
H     -5.5562     0.8934    -3.2543
H     -3.8110     1.9962    -1.9321
72
{"conf": 15, "E": 129.35, "rms": -1.0, "geom": "OH", "total_charge": 0, "CA_charge": 1, "smiles": "C[C:1]#[4N:2]->[Mn+:3]1(<-[3C-:4]#[O+:5])(<-[5H-:6])(<-[6C-:7]#[O+:8])<-[1N@H:9]([CH2:10][CH2:11][P:12]([c:13]2[cH:14][cH:15][cH:16][cH:17][cH:18]2)[c:19]2[cH:20][cH:21][cH:22][cH:23][cH:24]2)[CH2:25][CH2:26][2P:27]->1([c:28]1[cH:29][cH:30][cH:31][cH:32][cH:33]1)[c:34]1[cH:35][cH:36][cH:37][cH:38][cH:39]1", "smiles3D": "C([C:1]#[4N:2]->[Mn+:3]1(<-[3C-:4]#[O+:5])(<-[5H-:6])(<-[6C-:7]#[O+:8])<-[1N@@:9]([C:10]([C:11]([P:12]([c:13]2[c:14]([H:48])[c:15]([H:49])[c:16]([H:50])[c:17]([H:51])[c:18]2[H:52])[c:19]2[c:20]([H:53])[c:21]([H:54])[c:22]([H:55])[c:23]([H:56])[c:24]2[H:57])([H:46])[H:47])([H:44])[H:45])([H:43])[C:25]([H:58])([H:59])[C:26]([H:60])([H:61])[2P:27]->1([c:28]1[c:29]([H:62])[c:30]([H:63])[c:31]([H:64])[c:32]([H:65])[c:33]1[H:66])[c:34]1[c:35]([H:67])[c:36]([H:68])[c:37]([H:69])[c:38]([H:70])[c:39]1[H:71])([H:40])([H:41])[H:42]", "smiles3Dx": "C([C:1]#[4N:2]->[Mn+:3]1(<-[3C-:4]#[O+:5])(<-[5H-:6])(<-[6C-:7]#[O+:8])<-[1N@@:9]([C:10]([C:11]([P:12]([c:13]2[c:14]([H:48])[c:15]([H:49])[c:16]([H:50])[c:17]([H:51])[c:18]2[H:52])[c:19]2[c:20]([H:53])[c:21]([H:54])[c:22]([H:55])[c:23]([H:56])[c:24]2[H:57])([H:46])[H:47])([H:44])[H:45])([H:43])[C:25]([H:58])([H:59])[C:26]([H:60])([H:61])[2P:27]->1([c:28]1[c:29]([H:62])[c:30]([H:63])[c:31]([H:64])[c:32]([H:65])[c:33]1[H:66])[c:34]1[c:35]([H:67])[c:36]([H:68])[c:37]([H:69])[c:38]([H:70])[c:39]1[H:71])([H:40])([H:41])[H:42]", "dummies": []}
C     -1.9850     1.5243    -4.3083
C     -1.4133     1.0694    -3.0415
N     -0.9274     0.6942    -1.9773
Mn     0.0000     0.0000     0.0000
C      0.7725     2.1177     0.4076
O      1.1861     3.2299     0.6213
H     -0.5607    -1.7171    -0.3464
C      1.9891    -0.4671    -1.0288
O      3.0395    -0.7155    -1.5666
N     -1.8718     0.2760     1.3369
C     -2.9339     0.9745     0.6946
C     -3.1281     2.4811     0.9954
P     -2.0926     3.5918    -0.0949
C     -3.1651     3.9634    -1.5569
C     -2.9170     5.1334    -2.2926
C     -3.6948     5.4394    -3.4125
C     -4.7108     4.5726    -3.8197
C     -4.9457     3.3959    -3.1066
C     -4.1736     3.0859    -1.9839
C     -2.3396     5.1564     0.8539
C     -3.6243     5.6807     1.0669
C     -3.7912     6.8505     1.8143
C     -2.6804     7.5010     2.3567
C     -1.4004     6.9826     2.1490
C     -1.2304     5.8113     1.4034
C     -1.4585     0.7260     2.6228
C     -0.5298    -0.2687     3.3895
P      0.8645    -0.7129     2.3494
C      1.1361    -2.4507     2.6316
C      1.3784    -3.3043     1.5508
C      1.6140    -4.6666     1.7716
C      1.6035    -5.1765     3.0721
C      1.3715    -4.3245     4.1553
C      1.1439    -2.9633     3.9386
C      2.2990     0.1483     2.9753
C      2.1951     1.4746     3.4250
C      3.3339     2.1621     3.8581
C      4.5826     1.5339     3.8354
C      4.6963     0.2192     3.3789
C      3.5605    -0.4714     2.9443
H     -2.9709     1.0352    -4.4658
H     -1.2993     1.2585    -5.1428
H     -2.1172     2.6264    -4.2759
H     -2.1787    -0.5810     1.4647
H     -2.7986     0.8552    -0.3931
H     -3.8928     0.4661     0.9654
H     -4.1935     2.7454     0.8296
H     -2.9367     2.7276     2.0521
H     -2.1267     5.8128    -1.9917
H     -3.5085     6.3494    -3.9655
H     -5.3096     4.8089    -4.6898
H     -5.7324     2.7231    -3.4206
H     -4.3778     2.1664    -1.4593
H     -4.4927     5.1868     0.6562
H     -4.7842     7.2537     1.9725
H     -2.8129     8.4100     2.9322
H     -0.5416     7.4859     2.5695
H     -0.2341     5.4181     1.2559
H     -0.9172     1.6875     2.5010
H     -2.3578     0.9069     3.2563
H     -1.1088    -1.1812     3.6439
H     -0.1668     0.2026     4.3268
H      1.3909    -2.9200     0.5409
H      1.7970    -5.3241     0.9326
H      1.7808    -6.2314     3.2400
H      1.3687    -4.7191     5.1626
H      0.9833    -2.3131     4.7882
H      1.2476     1.9897     3.4323
H      3.2492     3.1844     4.2032
H      5.4643     2.0662     4.1773
H      5.6631    -0.2664     3.3612
H      3.6754    -1.4817     2.5739
72
{"conf": 16, "E": 298.21, "rms": -1.0, "geom": "OH", "total_charge": 0, "CA_charge": 1, "smiles": "C[C:1]#[4N:2]->[Mn+:3]1(<-[3C-:4]#[O+:5])(<-[5H-:6])(<-[6C-:7]#[O+:8])<-[1N@H:9]([CH2:10][CH2:11][P:12]([c:13]2[cH:14][cH:15][cH:16][cH:17][cH:18]2)[c:19]2[cH:20][cH:21][cH:22][cH:23][cH:24]2)[CH2:25][CH2:26][2P:27]->1([c:28]1[cH:29][cH:30][cH:31][cH:32][cH:33]1)[c:34]1[cH:35][cH:36][cH:37][cH:38][cH:39]1", "smiles3D": "C([C:1]#[4N:2]->[Mn+:3]1(<-[3C-:4]#[O+:5])(<-[5H-:6])(<-[6C-:7]#[O+:8])<-[1N@@:9]([C:10]([C:11]([P:12]([c:13]2[c:14]([H:48])[c:15]([H:49])[c:16]([H:50])[c:17]([H:51])[c:18]2[H:52])[c:19]2[c:20]([H:53])[c:21]([H:54])[c:22]([H:55])[c:23]([H:56])[c:24]2[H:57])([H:46])[H:47])([H:44])[H:45])([H:43])[C:25]([H:58])([H:59])[C:26]([H:60])([H:61])[2P:27]->1([c:28]1[c:29]([H:62])[c:30]([H:63])[c:31]([H:64])[c:32]([H:65])[c:33]1[H:66])[c:34]1[c:35]([H:67])[c:36]([H:68])[c:37]([H:69])[c:38]([H:70])[c:39]1[H:71])([H:40])([H:41])[H:42]", "smiles3Dx": "C([C:1]#[4N:2]->[Mn+:3]1(<-[3C-:4]#[O+:5])(<-[5H-:6])(<-[6C-:7]#[O+:8])<-[1N@@:9]([C:10]([C:11]([P:12]([c:13]2[c:14]([H:48])[c:15]([H:49])[c:16]([H:50])[c:17]([H:51])[c:18]2[H:52])[c:19]2[c:20]([H:53])[c:21]([H:54])[c:22]([H:55])[c:23]([H:56])[c:24]2[H:57])([H:46])[H:47])([H:44])[H:45])([H:43])[C:25]([H:58])([H:59])[C:26]([H:60])([H:61])[2P:27]->1([c:28]1[c:29]([H:62])[c:30]([H:63])[c:31]([H:64])[c:32]([H:65])[c:33]1[H:66])[c:34]1[c:35]([H:67])[c:36]([H:68])[c:37]([H:69])[c:38]([H:70])[c:39]1[H:71])([H:40])([H:41])[H:42]", "dummies": []}
C      2.6555     0.3972    -3.7255
C      2.1612    -0.2389    -2.4974
N      1.5069    -0.4567    -1.4862
Mn     0.0000     0.0000     0.0000
C      1.5714     0.8947     1.1366
O      2.4085     1.4867     1.7764
H     -1.1054    -0.8112    -1.0771
C     -0.1609    -1.9670     1.1500
O     -0.3899    -2.9880     1.7980
N     -0.4354     2.0526    -1.1559
C     -0.3009     3.2470    -0.2684
C      0.4891     4.3071    -0.9327
P      2.2123     3.8342    -1.4971
C      3.5092     4.1460    -0.2367
C      4.8009     3.7828    -0.6012
C      5.7249     3.3568     0.3683
C      5.3397     3.2871     1.6905
C      4.1247     3.8471     2.0769
C      3.2136     4.3481     1.1054
C      2.6078     4.9884    -2.8573
C      1.9970     6.2258    -2.9580
C      1.8179     6.8077    -4.2345
C      2.2466     6.1339    -5.3734
C      3.0458     5.0103    -5.2208
C      3.2949     4.4734    -3.9483
C     -1.9150     1.9262    -1.5160
C     -2.9305     1.6606    -0.3560
P     -2.0636     0.9305     1.0928
C     -3.0287    -0.3347     1.8556
C     -3.8163    -1.1918     1.1182
C     -4.5254    -2.2702     1.7705
C     -4.4288    -2.4300     3.1458
C     -3.4123    -1.7608     3.7896
C     -2.6866    -0.7147     3.1203
C     -1.6753     2.1992     2.2574
C     -0.6407     2.0242     3.1243
C     -0.3468     3.0094     4.1131
C     -1.1123     4.1217     4.2101
C     -2.2939     4.1877     3.4913
C     -2.5914     3.1999     2.5165
H      1.7356     0.6789    -4.2782
H      3.2345    -0.1530    -4.4795
H      3.1569     1.3734    -3.5580
H      0.1326     2.0381    -1.9988
H      0.2959     2.9082     0.6812
H     -1.2668     3.6674     0.1339
H      0.6050     5.1628    -0.2555
H     -0.0351     4.7882    -1.8317
H      5.1063     3.7588    -1.6308
H      6.6623     2.9783     0.0421
H      5.9818     2.7995     2.4114
H      3.8195     3.7805     3.0955
H      2.2100     4.5489     1.4105
H      1.5625     6.6897    -2.0952
H      1.2303     7.6944    -4.3064
H      2.0200     6.5217    -6.3628
H      3.4669     4.5324    -6.0834
H      3.8313     3.5519    -3.9008
H     -2.0009     1.0719    -2.2610
H     -2.1663     2.8440    -2.0454
H     -3.6530     0.9485    -0.7749
H     -3.3981     2.5641    -0.0300
H     -3.8862    -1.1705     0.0382
H     -5.2446    -2.8034     1.2088
H     -5.0071    -3.1941     3.6543
H     -3.2085    -1.9507     4.8315
H     -1.8984    -0.2586     3.7063
H     -0.0198     1.1639     3.0837
H      0.6082     2.9119     4.6371
H     -0.9259     4.8069     5.0646
H     -2.9713     5.0067     3.6858
H     -3.4564     3.4250     1.9143
72
{"conf": 17, "E": 146.22, "rms": -1.0, "geom": "OH", "total_charge": 0, "CA_charge": 1, "smiles": "C[C:1]#[4N:2]->[Mn+:3]1(<-[3C-:4]#[O+:5])(<-[5H-:6])(<-[6C-:7]#[O+:8])<-[1N@H:9]([CH2:10][CH2:11][P:12]([c:13]2[cH:14][cH:15][cH:16][cH:17][cH:18]2)[c:19]2[cH:20][cH:21][cH:22][cH:23][cH:24]2)[CH2:25][CH2:26][2P:27]->1([c:28]1[cH:29][cH:30][cH:31][cH:32][cH:33]1)[c:34]1[cH:35][cH:36][cH:37][cH:38][cH:39]1", "smiles3D": "C([C:1]#[4N:2]->[Mn+:3]1(<-[3C-:4]#[O+:5])(<-[5H-:6])(<-[6C-:7]#[O+:8])<-[1N@@:9]([C:10]([C:11]([P:12]([c:13]2[c:14]([H:48])[c:15]([H:49])[c:16]([H:50])[c:17]([H:51])[c:18]2[H:52])[c:19]2[c:20]([H:53])[c:21]([H:54])[c:22]([H:55])[c:23]([H:56])[c:24]2[H:57])([H:46])[H:47])([H:44])[H:45])([H:43])[C:25]([H:58])([H:59])[C:26]([H:60])([H:61])[2P:27]->1([c:28]1[c:29]([H:62])[c:30]([H:63])[c:31]([H:64])[c:32]([H:65])[c:33]1[H:66])[c:34]1[c:35]([H:67])[c:36]([H:68])[c:37]([H:69])[c:38]([H:70])[c:39]1[H:71])([H:40])([H:41])[H:42]", "smiles3Dx": "C([C:1]#[4N:2]->[Mn+:3]1(<-[3C-:4]#[O+:5])(<-[5H-:6])(<-[6C-:7]#[O+:8])<-[1N@@:9]([C:10]([C:11]([P:12]([c:13]2[c:14]([H:48])[c:15]([H:49])[c:16]([H:50])[c:17]([H:51])[c:18]2[H:52])[c:19]2[c:20]([H:53])[c:21]([H:54])[c:22]([H:55])[c:23]([H:56])[c:24]2[H:57])([H:46])[H:47])([H:44])[H:45])([H:43])[C:25]([H:58])([H:59])[C:26]([H:60])([H:61])[2P:27]->1([c:28]1[c:29]([H:62])[c:30]([H:63])[c:31]([H:64])[c:32]([H:65])[c:33]1[H:66])[c:34]1[c:35]([H:67])[c:36]([H:68])[c:37]([H:69])[c:38]([H:70])[c:39]1[H:71])([H:40])([H:41])[H:42]", "dummies": []}
C     -3.8960     3.0835     0.2210
C     -2.7746     2.1565     0.1804
N     -1.8157     1.3854     0.1341
Mn     0.0000     0.0000     0.0000
C      1.2190     1.5885     1.0927
O      1.8693     2.4151     1.6791
H     -1.0239    -1.1970    -0.9294
C      0.7077     0.9152    -1.9733
O      1.1008     1.3953    -3.0109
N     -0.3795    -1.2280     1.9133
C     -1.5450    -0.7988     2.5602
C     -2.0271    -1.8230     3.6145
P     -3.8547    -2.2708     3.5534
C     -4.7594    -0.6681     3.4958
C     -5.1685    -0.0970     2.2795
C     -5.9567     1.0591     2.2704
C     -6.2991     1.6796     3.4774
C     -5.8712     1.1326     4.6951
C     -5.1092    -0.0421     4.6991
C     -4.2875    -3.1133     1.9600
C     -3.3246    -3.3775     0.9699
C     -3.6932    -4.0165    -0.2279
C     -5.0209    -4.3843    -0.4404
C     -5.9798    -4.1445     0.5501
C     -5.6135    -3.5300     1.7550
C      0.8253    -1.2269     2.6673
C      2.0121    -1.9833     1.9770
P      2.0183    -1.6637     0.2054
C      3.6424    -1.0457    -0.2176
C      4.2871    -1.4790    -1.3867
C      5.5431    -0.9793    -1.7354
C      6.1531    -0.0158    -0.9264
C      5.5092     0.4396     0.2260
C      4.2628    -0.0758     0.5880
C      1.8539    -3.2800    -0.5424
C      0.8145    -3.5452    -1.4512
C      0.6457    -4.8359    -1.9712
C      1.5325    -5.8513    -1.6171
C      2.5909    -5.5857    -0.7381
C      2.7412    -4.3067    -0.1936
H     -4.2819     3.1514     1.2640
H     -4.6995     2.7326    -0.4436
H     -3.5457     4.0786    -0.1167
H     -0.5164    -2.0829     1.6289
H     -1.3744     0.1922     3.0409
H     -2.3290    -0.6782     1.7905
H     -1.8014    -1.4483     4.6342
H     -1.4815    -2.7731     3.4905
H     -4.9232    -0.5601     1.3381
H     -6.2767     1.4895     1.3289
H     -6.9121     2.5716     3.4712
H     -6.1569     1.5939     5.6392
H     -4.7990    -0.4676     5.6409
H     -2.2887    -3.1403     1.1291
H     -2.9554    -4.2020    -1.0040
H     -5.3085    -4.8800    -1.3670
H     -7.0087    -4.4547     0.3914
H     -6.3652    -3.3651     2.5237
H      0.6533    -1.6941     3.6615
H      1.1370    -0.1834     2.8485
H      1.9006    -3.0817     2.1436
H      2.9598    -1.6426     2.4336
H      3.8329    -2.2153    -2.0189
H      6.0476    -1.3378    -2.6235
H      7.1121     0.3864    -1.2034
H      6.0013     1.1799     0.8457
H      3.7829     0.3054     1.4818
H      0.1412    -2.7743    -1.7750
H     -0.1690    -5.0571    -2.6626
H      1.4078    -6.8478    -2.0270
H      3.2935    -6.3733    -0.4790
H      3.5672    -4.1167     0.4763
72
{"conf": 18, "E": 126.38, "rms": -1.0, "geom": "OH", "total_charge": 0, "CA_charge": 1, "smiles": "C[C:1]#[4N:2]->[Mn+:3]1(<-[3C-:4]#[O+:5])(<-[5H-:6])(<-[6C-:7]#[O+:8])<-[1N@H:9]([CH2:10][CH2:11][P:12]([c:13]2[cH:14][cH:15][cH:16][cH:17][cH:18]2)[c:19]2[cH:20][cH:21][cH:22][cH:23][cH:24]2)[CH2:25][CH2:26][2P:27]->1([c:28]1[cH:29][cH:30][cH:31][cH:32][cH:33]1)[c:34]1[cH:35][cH:36][cH:37][cH:38][cH:39]1", "smiles3D": "C([C:1]#[4N:2]->[Mn+:3]1(<-[3C-:4]#[O+:5])(<-[5H-:6])(<-[6C-:7]#[O+:8])<-[1N@@:9]([C:10]([C:11]([P:12]([c:13]2[c:14]([H:48])[c:15]([H:49])[c:16]([H:50])[c:17]([H:51])[c:18]2[H:52])[c:19]2[c:20]([H:53])[c:21]([H:54])[c:22]([H:55])[c:23]([H:56])[c:24]2[H:57])([H:46])[H:47])([H:44])[H:45])([H:43])[C:25]([H:58])([H:59])[C:26]([H:60])([H:61])[2P:27]->1([c:28]1[c:29]([H:62])[c:30]([H:63])[c:31]([H:64])[c:32]([H:65])[c:33]1[H:66])[c:34]1[c:35]([H:67])[c:36]([H:68])[c:37]([H:69])[c:38]([H:70])[c:39]1[H:71])([H:40])([H:41])[H:42]", "smiles3Dx": "C([C:1]#[4N:2]->[Mn+:3]1(<-[3C-:4]#[O+:5])(<-[5H-:6])(<-[6C-:7]#[O+:8])<-[1N@@:9]([C:10]([C:11]([P:12]([c:13]2[c:14]([H:48])[c:15]([H:49])[c:16]([H:50])[c:17]([H:51])[c:18]2[H:52])[c:19]2[c:20]([H:53])[c:21]([H:54])[c:22]([H:55])[c:23]([H:56])[c:24]2[H:57])([H:46])[H:47])([H:44])[H:45])([H:43])[C:25]([H:58])([H:59])[C:26]([H:60])([H:61])[2P:27]->1([c:28]1[c:29]([H:62])[c:30]([H:63])[c:31]([H:64])[c:32]([H:65])[c:33]1[H:66])[c:34]1[c:35]([H:67])[c:36]([H:68])[c:37]([H:69])[c:38]([H:70])[c:39]1[H:71])([H:40])([H:41])[H:42]", "dummies": []}
C      4.7856    -0.3929     1.3312
C      3.3828    -0.2795     0.9299
N      2.2027    -0.1835     0.6014
Mn     0.0000     0.0000     0.0000
C      0.5171    -0.5799    -2.1558
O      0.7896    -0.8864    -3.2900
H     -0.4003     0.4728     1.7289
C      0.2820     2.2072    -0.5371
O      0.4265     3.3703    -0.8199
N     -0.6196    -2.1801     0.4780
C      0.4975    -3.0488     0.3944
C      0.7475    -3.8557     1.6869
P      1.7675    -2.8836     2.9182
C      0.6756    -1.5889     3.6630
C     -0.6841    -1.8112     3.9391
C     -1.4649    -0.7969     4.5067
C     -0.8889     0.4403     4.8112
C      0.4671     0.6618     4.5550
C      1.2483    -0.3510     3.9910
C      2.0127    -4.0752     4.3048
C      3.3183    -4.3349     4.7469
C      3.5394    -5.2289     5.8015
C      2.4582    -5.8560     6.4267
C      1.1548    -5.6055     5.9865
C      0.9319    -4.7216     4.9239
C     -1.6958    -2.5603    -0.3781
C     -2.9723    -1.6736    -0.2738
P     -2.5394     0.0357    -0.5758
C     -3.6112     0.9754     0.4955
C     -3.0695     1.8914     1.4124
C     -3.9121     2.5899     2.2878
C     -5.2967     2.3867     2.2392
C     -5.8411     1.4968     1.3036
C     -5.0013     0.7868     0.4365
C     -3.0015     0.4346    -2.2547
C     -2.8878    -0.5212    -3.2784
C     -3.2261    -0.1847    -4.5941
C     -3.6711     1.1051    -4.8988
C     -3.7703     2.0647    -3.8878
C     -3.4288     1.7346    -2.5716
H      5.3030    -1.1263     0.6784
H      4.8414    -0.7313     2.3871
H      5.2793     0.5937     1.2333
H     -0.9451    -2.1692     1.3261
H      1.3930    -2.4462     0.1735
H      0.3778    -3.7760    -0.4450
H     -0.2096    -4.1910     2.1257
H      1.3328    -4.7625     1.4281
H     -1.1543    -2.7518     3.6974
H     -2.5161    -0.9692     4.7074
H     -1.4939     1.2251     5.2460
H      0.9141     1.6188     4.7916
H      2.2986    -0.1695     3.8024
H      4.1619    -3.8475     4.2718
H      4.5493    -5.4343     6.1332
H      2.6309    -6.5454     7.2445
H      0.3183    -6.1007     6.4621
H     -0.0793    -4.5615     4.5821
H     -1.3346    -2.5351    -1.4256
H     -1.9885    -3.6100    -0.1368
H     -3.3934    -1.7697     0.7471
H     -3.7291    -2.0064    -1.0095
H     -2.0025     2.0775     1.4485
H     -3.4938     3.2853     3.0058
H     -5.9449     2.9281     2.9171
H     -6.9129     1.3494     1.2601
H     -5.4323     0.0932    -0.2766
H     -2.5379    -1.5216    -3.0786
H     -3.1382    -0.9274    -5.3790
H     -3.9356     1.3640    -5.9183
H     -4.1079     3.0657    -4.1238
H     -3.4930     2.4964    -1.8047
72
{"conf": 19, "E": 239.18, "rms": -1.0, "geom": "OH", "total_charge": 0, "CA_charge": 1, "smiles": "C[C:1]#[4N:2]->[Mn+:3]1(<-[3C-:4]#[O+:5])(<-[5H-:6])(<-[6C-:7]#[O+:8])<-[1N@H:9]([CH2:10][CH2:11][P:12]([c:13]2[cH:14][cH:15][cH:16][cH:17][cH:18]2)[c:19]2[cH:20][cH:21][cH:22][cH:23][cH:24]2)[CH2:25][CH2:26][2P:27]->1([c:28]1[cH:29][cH:30][cH:31][cH:32][cH:33]1)[c:34]1[cH:35][cH:36][cH:37][cH:38][cH:39]1", "smiles3D": "C([C:1]#[4N:2]->[Mn+:3]1(<-[3C-:4]#[O+:5])(<-[5H-:6])(<-[6C-:7]#[O+:8])<-[1N@@:9]([C:10]([C:11]([P:12]([c:13]2[c:14]([H:48])[c:15]([H:49])[c:16]([H:50])[c:17]([H:51])[c:18]2[H:52])[c:19]2[c:20]([H:53])[c:21]([H:54])[c:22]([H:55])[c:23]([H:56])[c:24]2[H:57])([H:46])[H:47])([H:44])[H:45])([H:43])[C:25]([H:58])([H:59])[C:26]([H:60])([H:61])[2P:27]->1([c:28]1[c:29]([H:62])[c:30]([H:63])[c:31]([H:64])[c:32]([H:65])[c:33]1[H:66])[c:34]1[c:35]([H:67])[c:36]([H:68])[c:37]([H:69])[c:38]([H:70])[c:39]1[H:71])([H:40])([H:41])[H:42]", "smiles3Dx": "C([C:1]#[4N:2]->[Mn+:3]1(<-[3C-:4]#[O+:5])(<-[5H-:6])(<-[6C-:7]#[O+:8])<-[1N@@:9]([C:10]([C:11]([P:12]([c:13]2[c:14]([H:48])[c:15]([H:49])[c:16]([H:50])[c:17]([H:51])[c:18]2[H:52])[c:19]2[c:20]([H:53])[c:21]([H:54])[c:22]([H:55])[c:23]([H:56])[c:24]2[H:57])([H:46])[H:47])([H:44])[H:45])([H:43])[C:25]([H:58])([H:59])[C:26]([H:60])([H:61])[2P:27]->1([c:28]1[c:29]([H:62])[c:30]([H:63])[c:31]([H:64])[c:32]([H:65])[c:33]1[H:66])[c:34]1[c:35]([H:67])[c:36]([H:68])[c:37]([H:69])[c:38]([H:70])[c:39]1[H:71])([H:40])([H:41])[H:42]", "dummies": []}
C     -1.2792     2.2842     3.8449
C     -1.0912     1.1381     2.9733
N     -0.7797     0.4617     2.0126
Mn     0.0000     0.0000     0.0000
C     -0.6927     2.0685    -0.3175
O     -1.1034     3.2123    -0.3153
H      0.6028    -1.6232     0.4933
C     -1.7182    -0.9261    -1.0268
O     -2.6187    -1.4569    -1.6326
N      2.1610     0.8621     0.4685
C      2.3865     1.1077     1.8912
C      2.3837    -0.1851     2.7074
P      3.0173    -1.7497     1.8484
C      1.8797    -3.0595     2.4941
C      1.4321    -3.0681     3.8137
C      0.6930    -4.1397     4.3032
C      0.3219    -5.1824     3.4411
C      0.7384    -5.1727     2.1251
C      1.5369    -4.1367     1.6462
C      4.6212    -2.0682     2.7215
C      4.6640    -2.7077     3.9526
C      5.7712    -2.5494     4.8069
C      6.8739    -1.8358     4.3672
C      6.9021    -1.3235     3.0785
C      5.7665    -1.4463     2.2445
C      2.3963     1.9872    -0.3451
C      2.1285     1.7435    -1.9220
P      1.3606     0.0738    -2.1589
C      2.6445    -1.1238    -2.2577
C      2.3836    -2.4268    -1.7685
C      3.2440    -3.4567    -2.0697
C      4.4698    -3.2427    -2.6672
C      4.8101    -1.9518    -3.0588
C      3.9488    -0.8974    -2.7816
C      0.3555    -0.0644    -3.5926
C     -0.3411     1.0292    -4.1106
C     -1.4608     0.7908    -4.8761
C     -1.8774    -0.4836    -5.1552
C     -1.1147    -1.5586    -4.7359
C     -0.0035    -1.3514    -3.9575
H     -2.2897     2.7287     3.7578
H     -1.0273     2.1099     4.8834
H     -0.5911     3.0860     3.4789
H      2.8367     0.2231     0.1380
H      3.4062     1.6346     1.9724
H      1.6455     1.7834     2.2521
H      1.4045    -0.3538     3.0805
H      3.0893    -0.0170     3.6330
H      1.6978    -2.2563     4.4868
H      0.4119    -4.1718     5.3385
H     -0.2292    -6.0052     3.8235
H      0.4471    -5.9624     1.4520
H      1.8817    -4.1409     0.6271
H      3.8663    -3.3041     4.3164
H      5.7444    -2.9833     5.7989
H      7.7051    -1.6588     5.0440
H      7.7780    -0.8013     2.7131
H      5.7999    -1.0020     1.2639
H      3.4367     2.3881    -0.2267
H      1.7150     2.8377    -0.0465
H      1.4513     2.5284    -2.2683
H      3.0886     1.8012    -2.4421
H      1.4148    -2.6431    -1.3693
H      3.0079    -4.4343    -1.6989
H      5.1537    -4.0512    -2.8610
H      5.7694    -1.7208    -3.4738
H      4.2541     0.1513    -3.0607
H     -0.0702     2.0460    -3.8587
H     -2.0782     1.6172    -5.1947
H     -2.8275    -0.6834    -5.7287
H     -1.4584    -2.5791    -4.9264
H      0.4946    -2.2366    -3.5544
72
{"conf": 20, "E": 122.92, "rms": -1.0, "geom": "OH", "total_charge": 0, "CA_charge": 1, "smiles": "C[C:1]#[4N:2]->[Mn+:3]1(<-[3C-:4]#[O+:5])(<-[5H-:6])(<-[6C-:7]#[O+:8])<-[1N@H:9]([CH2:10][CH2:11][P:12]([c:13]2[cH:14][cH:15][cH:16][cH:17][cH:18]2)[c:19]2[cH:20][cH:21][cH:22][cH:23][cH:24]2)[CH2:25][CH2:26][2P:27]->1([c:28]1[cH:29][cH:30][cH:31][cH:32][cH:33]1)[c:34]1[cH:35][cH:36][cH:37][cH:38][cH:39]1", "smiles3D": "C([C:1]#[4N:2]->[Mn+:3]1(<-[3C-:4]#[O+:5])(<-[5H-:6])(<-[6C-:7]#[O+:8])<-[1N@@:9]([C:10]([C:11]([P:12]([c:13]2[c:14]([H:48])[c:15]([H:49])[c:16]([H:50])[c:17]([H:51])[c:18]2[H:52])[c:19]2[c:20]([H:53])[c:21]([H:54])[c:22]([H:55])[c:23]([H:56])[c:24]2[H:57])([H:46])[H:47])([H:44])[H:45])([H:43])[C:25]([H:58])([H:59])[C:26]([H:60])([H:61])[2P:27]->1([c:28]1[c:29]([H:62])[c:30]([H:63])[c:31]([H:64])[c:32]([H:65])[c:33]1[H:66])[c:34]1[c:35]([H:67])[c:36]([H:68])[c:37]([H:69])[c:38]([H:70])[c:39]1[H:71])([H:40])([H:41])[H:42]", "smiles3Dx": "C([C:1]#[4N:2]->[Mn+:3]1(<-[3C-:4]#[O+:5])(<-[5H-:6])(<-[6C-:7]#[O+:8])<-[1N@@:9]([C:10]([C:11]([P:12]([c:13]2[c:14]([H:48])[c:15]([H:49])[c:16]([H:50])[c:17]([H:51])[c:18]2[H:52])[c:19]2[c:20]([H:53])[c:21]([H:54])[c:22]([H:55])[c:23]([H:56])[c:24]2[H:57])([H:46])[H:47])([H:44])[H:45])([H:43])[C:25]([H:58])([H:59])[C:26]([H:60])([H:61])[2P:27]->1([c:28]1[c:29]([H:62])[c:30]([H:63])[c:31]([H:64])[c:32]([H:65])[c:33]1[H:66])[c:34]1[c:35]([H:67])[c:36]([H:68])[c:37]([H:69])[c:38]([H:70])[c:39]1[H:71])([H:40])([H:41])[H:42]", "dummies": []}
C      0.0980    -1.8849    -4.6071
C      0.0569    -1.3267    -3.2569
N      0.0297    -0.8609    -2.1208
Mn     0.0000     0.0000     0.0000
C      2.1118    -0.8200     0.3638
O      3.2220    -1.2497     0.5566
H     -1.7227     0.5828    -0.2821
C     -0.8316    -1.9526     0.8600
O     -1.2700    -2.9796     1.3147
N      0.7499     2.1056    -0.6292
C      2.1538     2.1671    -0.7208
C      2.6679     1.4738    -1.9882
P      4.5177     1.2212    -1.9005
C      5.1423     2.9466    -2.0997
C      4.8391     3.7118    -3.2365
C      5.2756     5.0363    -3.3249
C      6.0141     5.6024    -2.2815
C      6.3185     4.8433    -1.1472
C      5.8842     3.5179    -1.0572
C      4.9759     0.4301    -3.5092
C      4.1912     0.5605    -4.6679
C      4.5950    -0.0429    -5.8636
C      5.7782    -0.7830    -5.9118
C      6.5675    -0.9112    -4.7659
C      6.1682    -0.3072    -3.5701
C      0.1965     3.0579     0.2823
C      0.5608     2.8628     1.7844
P      0.0451     1.2275     2.3048
C      1.2183     0.6628     3.5262
C      1.8463     1.5721     4.3939
C      2.7386     1.1104     5.3668
C      2.9997    -0.2574     5.4850
C      2.3689    -1.1669     4.6326
C      1.4786    -0.7081     3.6563
C     -1.5120     1.4249     3.1528
C     -2.6172     0.6532     2.7710
C     -3.8258     0.7633     3.4674
C     -3.9389     1.6522     4.5394
C     -2.8383     2.4258     4.9240
C     -1.6262     2.3117     4.2359
H     -0.5735    -1.3023    -5.2686
H     -0.2348    -2.9435    -4.5796
H      1.1364    -1.8293    -4.9943
H      0.3919     2.2819    -1.4555
H      2.5979     1.6783     0.1695
H      2.4980     3.2284    -0.7417
H      2.4008     2.0992    -2.8626
H      2.1923     0.4850    -2.0997
H      4.2559     3.2965    -4.0460
H      5.0354     5.6274    -4.1985
H      6.3407     6.6315    -2.3495
H      6.8836     5.2856    -0.3347
H      6.1098     2.9396    -0.1689
H      3.2742     1.1270    -4.6649
H      3.9868     0.0622    -6.7523
H      6.0881    -1.2474    -6.8386
H      7.4885    -1.4790    -4.8019
H      6.7879    -0.4161    -2.6895
H      0.5088     4.0834    -0.0238
H     -0.9133     3.0060     0.1924
H      1.6580     2.9722     1.9184
H      0.0415     3.6326     2.3918
H      1.6405     2.6329     4.3318
H      3.2190     1.8130     6.0359
H      3.6818    -0.6139     6.2428
H      2.5666    -2.2271     4.7288
H      0.9870    -1.4240     3.0118
H     -2.5431    -0.0440     1.9485
H     -4.6750     0.1569     3.1773
H     -4.8775     1.7428     5.0721
H     -2.9235     3.1078     5.7600
H     -0.7812     2.9055     4.5599
72
{"conf": 21, "E": 124.41, "rms": -1.0, "geom": "OH", "total_charge": 0, "CA_charge": 1, "smiles": "C[C:1]#[4N:2]->[Mn+:3]1(<-[3C-:4]#[O+:5])(<-[5H-:6])(<-[6C-:7]#[O+:8])<-[1N@H:9]([CH2:10][CH2:11][P:12]([c:13]2[cH:14][cH:15][cH:16][cH:17][cH:18]2)[c:19]2[cH:20][cH:21][cH:22][cH:23][cH:24]2)[CH2:25][CH2:26][2P:27]->1([c:28]1[cH:29][cH:30][cH:31][cH:32][cH:33]1)[c:34]1[cH:35][cH:36][cH:37][cH:38][cH:39]1", "smiles3D": "C([C:1]#[4N:2]->[Mn+:3]1(<-[3C-:4]#[O+:5])(<-[5H-:6])(<-[6C-:7]#[O+:8])<-[1N@@:9]([C:10]([C:11]([P:12]([c:13]2[c:14]([H:48])[c:15]([H:49])[c:16]([H:50])[c:17]([H:51])[c:18]2[H:52])[c:19]2[c:20]([H:53])[c:21]([H:54])[c:22]([H:55])[c:23]([H:56])[c:24]2[H:57])([H:46])[H:47])([H:44])[H:45])([H:43])[C:25]([H:58])([H:59])[C:26]([H:60])([H:61])[2P:27]->1([c:28]1[c:29]([H:62])[c:30]([H:63])[c:31]([H:64])[c:32]([H:65])[c:33]1[H:66])[c:34]1[c:35]([H:67])[c:36]([H:68])[c:37]([H:69])[c:38]([H:70])[c:39]1[H:71])([H:40])([H:41])[H:42]", "smiles3Dx": "C([C:1]#[4N:2]->[Mn+:3]1(<-[3C-:4]#[O+:5])(<-[5H-:6])(<-[6C-:7]#[O+:8])<-[1N@@:9]([C:10]([C:11]([P:12]([c:13]2[c:14]([H:48])[c:15]([H:49])[c:16]([H:50])[c:17]([H:51])[c:18]2[H:52])[c:19]2[c:20]([H:53])[c:21]([H:54])[c:22]([H:55])[c:23]([H:56])[c:24]2[H:57])([H:46])[H:47])([H:44])[H:45])([H:43])[C:25]([H:58])([H:59])[C:26]([H:60])([H:61])[2P:27]->1([c:28]1[c:29]([H:62])[c:30]([H:63])[c:31]([H:64])[c:32]([H:65])[c:33]1[H:66])[c:34]1[c:35]([H:67])[c:36]([H:68])[c:37]([H:69])[c:38]([H:70])[c:39]1[H:71])([H:40])([H:41])[H:42]", "dummies": []}
C     -2.8223    -3.8363     1.4487
C     -2.0112    -2.7025     1.0122
N     -1.3197    -1.7533     0.6514
Mn     0.0000     0.0000     0.0000
C      1.3693    -0.3716     1.8034
O      2.0896    -0.5604     2.7516
H     -1.1494     0.3381    -1.3953
C     -1.1878     1.4771     1.2821
O     -1.8134     2.2547     1.9586
N      1.2945    -1.2636    -1.4555
C      2.3181    -1.9686    -0.7944
C      1.7705    -3.1808    -0.0344
P      3.1487    -4.0424     0.8965
C      2.7252    -3.7425     2.6685
C      3.7401    -3.3290     3.5422
C      3.4599    -3.1068     4.8951
C      2.1636    -3.2989     5.3818
C      1.1478    -3.7155     4.5164
C      1.4260    -3.9401     3.1650
C      2.7475    -5.8390     0.7438
C      1.4246    -6.3052     0.6589
C      1.1685    -7.6765     0.5604
C      2.2272    -8.5893     0.5469
C      3.5429    -8.1307     0.6347
C      3.8026    -6.7603     0.7379
C      1.7713    -0.4045    -2.4949
C      2.6000     0.8359    -2.0466
P      1.6460     1.8176    -0.8916
C      0.9482     3.1689    -1.8330
C      0.0125     2.9048    -2.8454
C     -0.5370     3.9526    -3.5905
C     -0.1631     5.2729    -3.3236
C      0.7570     5.5469    -2.3083
C      1.3098     4.5026    -1.5606
C      2.8164     2.5078     0.2661
C      4.0992     2.8936    -0.1593
C      4.9943     3.4693     0.7475
C      4.6119     3.6705     2.0764
C      3.3308     3.3033     2.4985
C      2.4327     2.7301     1.5953
H     -3.6245    -3.4791     2.1265
H     -2.1808    -4.5627     1.9878
H     -3.2735    -4.3306     0.5652
H      0.7301    -1.8690    -1.8507
H      3.0695    -2.3373    -1.5307
H      2.8315    -1.2922    -0.0834
H      0.9799    -2.8590     0.6624
H      1.3315    -3.8840    -0.7726
H      4.7476    -3.1814     3.1746
H      4.2468    -2.7882     5.5688
H      1.9469    -3.1271     6.4287
H      0.1431    -3.8635     4.8924
H      0.6238    -4.2606     2.5177
H      0.5894    -5.6206     0.6604
H      0.1463    -8.0315     0.4953
H      2.0281    -9.6507     0.4704
H      4.3620    -8.8357     0.6225
H      4.8295    -6.4182     0.8036
H      0.8862    -0.0405    -3.0585
H      2.3917    -0.9974    -3.2061
H      3.5357     0.4938    -1.5597
H      2.8548     1.4504    -2.9341
H     -0.2994     1.8939    -3.0613
H     -1.2543     3.7422    -4.3732
H     -0.5882     6.0835    -3.9008
H      1.0405     6.5705    -2.0993
H      2.0119     4.7506    -0.7777
H      4.4030     2.7699    -1.1903
H      5.9824     3.7663     0.4186
H      5.3037     4.1181     2.7781
H      3.0314     3.4721     3.5238
H      1.4377     2.4706     1.9310
72
{"conf": 22, "E": 455.25, "rms": -1.0, "geom": "OH", "total_charge": 0, "CA_charge": 1, "smiles": "C[C:1]#[4N:2]->[Mn+:3]1(<-[3C-:4]#[O+:5])(<-[5H-:6])(<-[6C-:7]#[O+:8])<-[1N@H:9]([CH2:10][CH2:11][P:12]([c:13]2[cH:14][cH:15][cH:16][cH:17][cH:18]2)[c:19]2[cH:20][cH:21][cH:22][cH:23][cH:24]2)[CH2:25][CH2:26][2P:27]->1([c:28]1[cH:29][cH:30][cH:31][cH:32][cH:33]1)[c:34]1[cH:35][cH:36][cH:37][cH:38][cH:39]1", "smiles3D": "C([C:1]#[4N:2]->[Mn+:3]1(<-[3C-:4]#[O+:5])(<-[5H-:6])(<-[6C-:7]#[O+:8])<-[1N@@:9]([C:10]([C:11]([P:12]([c:13]2[c:14]([H:48])[c:15]([H:49])[c:16]([H:50])[c:17]([H:51])[c:18]2[H:52])[c:19]2[c:20]([H:53])[c:21]([H:54])[c:22]([H:55])[c:23]([H:56])[c:24]2[H:57])([H:46])[H:47])([H:44])[H:45])([H:43])[C:25]([H:58])([H:59])[C:26]([H:60])([H:61])[2P:27]->1([c:28]1[c:29]([H:62])[c:30]([H:63])[c:31]([H:64])[c:32]([H:65])[c:33]1[H:66])[c:34]1[c:35]([H:67])[c:36]([H:68])[c:37]([H:69])[c:38]([H:70])[c:39]1[H:71])([H:40])([H:41])[H:42]", "smiles3Dx": "C([C:1]#[4N:2]->[Mn+:3]1(<-[3C-:4]#[O+:5])(<-[5H-:6])(<-[6C-:7]#[O+:8])<-[1N@@:9]([C:10]([C:11]([P:12]([c:13]2[c:14]([H:48])[c:15]([H:49])[c:16]([H:50])[c:17]([H:51])[c:18]2[H:52])[c:19]2[c:20]([H:53])[c:21]([H:54])[c:22]([H:55])[c:23]([H:56])[c:24]2[H:57])([H:46])[H:47])([H:44])[H:45])([H:43])[C:25]([H:58])([H:59])[C:26]([H:60])([H:61])[2P:27]->1([c:28]1[c:29]([H:62])[c:30]([H:63])[c:31]([H:64])[c:32]([H:65])[c:33]1[H:66])[c:34]1[c:35]([H:67])[c:36]([H:68])[c:37]([H:69])[c:38]([H:70])[c:39]1[H:71])([H:40])([H:41])[H:42]", "dummies": []}
C      1.8998    -0.9180    -3.9394
C      1.5630    -0.0957    -2.9017
N      1.0393     0.4087    -1.8971
Mn     0.0000     0.0000     0.0000
C     -1.1943    -1.5352    -1.4126
O     -1.3913    -2.3018    -2.2593
H      1.4348     1.0675     1.0782
C     -1.7990     1.6574     0.1922
O     -2.7096     2.3725     0.4780
N      1.3649    -1.9465     0.3696
C      2.5305    -2.0926    -0.2726
C      3.7395    -2.6323     0.5172
P      4.7673    -3.8930    -0.4309
C      6.1063    -3.2031    -1.3375
C      5.8953    -2.5075    -2.5451
C      6.8388    -1.5522    -2.9517
C      7.9326    -1.2753    -2.1073
C      8.2457    -2.1430    -1.0381
C      7.3274    -3.1253    -0.6618
C      4.0595    -5.4937    -0.7480
C      3.7041    -6.2621     0.3722
C      2.7134    -7.2435     0.2442
C      2.1052    -7.4589    -1.0177
C      2.6140    -6.8360    -2.1734
C      3.5613    -5.8125    -2.0230
C      0.5674    -3.0997     0.6511
C     -0.7296    -2.8820     1.5798
P     -0.8267    -1.1816     2.1530
C     -2.4970    -0.5512     2.4067
C     -3.6407    -1.1524     1.8207
C     -4.9055    -0.7119     2.1937
C     -5.0636     0.3804     3.0996
C     -3.8961     1.0530     3.5832
C     -2.6492     0.6254     3.1702
C      0.0813    -0.8104     3.5943
C      0.9127     0.3509     3.5728
C      2.0457     0.4695     4.2711
C      2.2468    -0.4689     5.3467
C      1.4617    -1.6151     5.3766
C      0.4828    -1.8287     4.5013
H      2.9194    -1.1063    -3.5253
H      1.5794    -0.2996    -4.8842
H      1.1953    -1.6851    -3.5667
H      1.7407    -1.8530     1.1752
H      2.6785    -0.9710    -0.5169
H      2.2603    -2.6382    -1.1583
H      4.3713    -1.7411     0.9005
H      3.3761    -3.2031     1.4271
H      4.9413    -2.5640    -3.0805
H      6.6614    -0.9581    -3.8659
H      8.5371    -0.4125    -2.2917
H      9.1567    -1.9986    -0.4411
H      7.4995    -3.6953     0.2668
H      4.1104    -6.0421     1.3784
H      2.4137    -7.8407     1.1239
H      1.2231    -8.0638    -1.0956
H      2.2477    -7.1135    -3.1847
H      3.8885    -5.2536    -2.8947
H      1.1246    -3.9931     1.0460
H      0.2782    -3.2491    -0.3007
H     -0.6732    -3.6348     2.4607
H     -1.6272    -3.1028     1.0361
H     -3.5551    -2.0619     1.1782
H     -5.8025    -1.1625     1.7172
H     -5.9572     0.6425     3.4604
H     -3.9517     2.0177     4.1419
H     -1.7418     1.1957     3.4194
H      0.6945     1.1761     2.8860
H      2.7365     1.2995     4.1750
H      3.0674    -0.3933     5.9694
H      1.5203    -2.3552     6.2209
H     -0.0481    -2.8038     4.4213
72
{"conf": 23, "E": 221.66, "rms": -1.0, "geom": "OH", "total_charge": 0, "CA_charge": 1, "smiles": "C[C:1]#[4N:2]->[Mn+:3]1(<-[3C-:4]#[O+:5])(<-[5H-:6])(<-[6C-:7]#[O+:8])<-[1N@H:9]([CH2:10][CH2:11][P:12]([c:13]2[cH:14][cH:15][cH:16][cH:17][cH:18]2)[c:19]2[cH:20][cH:21][cH:22][cH:23][cH:24]2)[CH2:25][CH2:26][2P:27]->1([c:28]1[cH:29][cH:30][cH:31][cH:32][cH:33]1)[c:34]1[cH:35][cH:36][cH:37][cH:38][cH:39]1", "smiles3D": "C([C:1]#[4N:2]->[Mn+:3]1(<-[3C-:4]#[O+:5])(<-[5H-:6])(<-[6C-:7]#[O+:8])<-[1N@@:9]([C:10]([C:11]([P:12]([c:13]2[c:14]([H:48])[c:15]([H:49])[c:16]([H:50])[c:17]([H:51])[c:18]2[H:52])[c:19]2[c:20]([H:53])[c:21]([H:54])[c:22]([H:55])[c:23]([H:56])[c:24]2[H:57])([H:46])[H:47])([H:44])[H:45])([H:43])[C:25]([H:58])([H:59])[C:26]([H:60])([H:61])[2P:27]->1([c:28]1[c:29]([H:62])[c:30]([H:63])[c:31]([H:64])[c:32]([H:65])[c:33]1[H:66])[c:34]1[c:35]([H:67])[c:36]([H:68])[c:37]([H:69])[c:38]([H:70])[c:39]1[H:71])([H:40])([H:41])[H:42]", "smiles3Dx": "C([C:1]#[4N:2]->[Mn+:3]1(<-[3C-:4]#[O+:5])(<-[5H-:6])(<-[6C-:7]#[O+:8])<-[1N@@:9]([C:10]([C:11]([P:12]([c:13]2[c:14]([H:48])[c:15]([H:49])[c:16]([H:50])[c:17]([H:51])[c:18]2[H:52])[c:19]2[c:20]([H:53])[c:21]([H:54])[c:22]([H:55])[c:23]([H:56])[c:24]2[H:57])([H:46])[H:47])([H:44])[H:45])([H:43])[C:25]([H:58])([H:59])[C:26]([H:60])([H:61])[2P:27]->1([c:28]1[c:29]([H:62])[c:30]([H:63])[c:31]([H:64])[c:32]([H:65])[c:33]1[H:66])[c:34]1[c:35]([H:67])[c:36]([H:68])[c:37]([H:69])[c:38]([H:70])[c:39]1[H:71])([H:40])([H:41])[H:42]", "dummies": []}
C     -0.5944    -1.5895    -4.2112
C     -0.0796    -1.5532    -2.8829
N      0.1808    -1.1978    -1.7852
Mn     0.0000     0.0000     0.0000
C     -0.5601     1.5853    -1.4362
O     -0.8244     2.3941    -2.2997
H      0.4807    -1.3929     1.1402
C      2.1346     0.6004    -0.1801
O      3.2912     0.9123    -0.2069
N     -2.2666    -0.3619     0.2812
C     -3.0040    -0.5782    -0.8795
C     -4.5150    -0.7896    -0.6877
P     -5.4948    -1.3573    -2.1987
C     -5.4156     0.0395    -3.4001
C     -5.4784    -0.2319    -4.7698
C     -5.0194     0.7199    -5.6783
C     -4.7342     2.0157    -5.2475
C     -4.9762     2.3668    -3.9143
C     -5.2981     1.3730    -2.9842
C     -4.5454    -2.8220    -2.8058
C     -4.4977    -3.9855    -2.0319
C     -3.7933    -5.1087    -2.4753
C     -3.2501    -5.1200    -3.7643
C     -3.3603    -3.9974    -4.5735
C     -3.9024    -2.8250    -4.0510
C     -2.7414     0.6939     1.1355
C     -1.9894     0.8350     2.4546
P     -0.3553     1.5444     2.0402
C      0.8513     1.2312     3.2696
C      0.8402     0.0065     3.9701
C      1.9891    -0.4073     4.6723
C      3.1448     0.3748     4.6874
C      3.1744     1.5558     3.9333
C      2.0241     1.9966     3.2493
C     -0.5876     3.2380     1.6457
C     -1.6469     4.0110     2.0872
C     -1.8915     5.3003     1.6517
C     -1.0110     5.8925     0.7092
C      0.0464     5.1385     0.2169
C      0.2915     3.8276     0.6562
H     -1.2311    -2.4474    -4.4172
H      0.1538    -1.5594    -4.9918
H     -1.2152    -0.6925    -4.3401
H     -2.2720    -1.1006     0.7473
H     -2.5930    -1.4406    -1.4985
H     -2.8444     0.3014    -1.4906
H     -5.0454     0.1255    -0.3629
H     -4.6693    -1.5564     0.0821
H     -5.7705    -1.2148    -5.1260
H     -4.8512     0.4393    -6.7080
H     -4.3916     2.7656    -5.9434
H     -4.8601     3.3922    -3.5988
H     -5.3994     1.6310    -1.9423
H     -5.0073    -4.0298    -1.0881
H     -3.7316    -6.0023    -1.8658
H     -2.7087    -5.9867    -4.1120
H     -2.8431    -3.9673    -5.5304
H     -3.7590    -1.9279    -4.6094
H     -3.8149     0.5184     1.4109
H     -2.7069     1.6487     0.5705
H     -1.8762    -0.1753     2.8768
H     -2.5057     1.5021     3.1522
H      0.0227    -0.6886     3.8616
H      1.9919    -1.3575     5.1663
H      4.0308     0.0173     5.1540
H      4.0731     2.1287     3.8809
H      2.1077     2.8991     2.6363
H     -2.3454     3.5783     2.8215
H     -2.7145     5.8583     2.0274
H     -1.2390     6.8627     0.3104
H      0.6792     5.5700    -0.5618
H      1.1460     3.2976     0.2853
72
{"conf": 24, "E": 129.36, "rms": -1.0, "geom": "OH", "total_charge": 0, "CA_charge": 1, "smiles": "C[C:1]#[4N:2]->[Mn+:3]1(<-[3C-:4]#[O+:5])(<-[5H-:6])(<-[6C-:7]#[O+:8])<-[1N@H:9]([CH2:10][CH2:11][P:12]([c:13]2[cH:14][cH:15][cH:16][cH:17][cH:18]2)[c:19]2[cH:20][cH:21][cH:22][cH:23][cH:24]2)[CH2:25][CH2:26][2P:27]->1([c:28]1[cH:29][cH:30][cH:31][cH:32][cH:33]1)[c:34]1[cH:35][cH:36][cH:37][cH:38][cH:39]1", "smiles3D": "C([C:1]#[4N:2]->[Mn+:3]1(<-[3C-:4]#[O+:5])(<-[5H-:6])(<-[6C-:7]#[O+:8])<-[1N@@:9]([C:10]([C:11]([P:12]([c:13]2[c:14]([H:48])[c:15]([H:49])[c:16]([H:50])[c:17]([H:51])[c:18]2[H:52])[c:19]2[c:20]([H:53])[c:21]([H:54])[c:22]([H:55])[c:23]([H:56])[c:24]2[H:57])([H:46])[H:47])([H:44])[H:45])([H:43])[C:25]([H:58])([H:59])[C:26]([H:60])([H:61])[2P:27]->1([c:28]1[c:29]([H:62])[c:30]([H:63])[c:31]([H:64])[c:32]([H:65])[c:33]1[H:66])[c:34]1[c:35]([H:67])[c:36]([H:68])[c:37]([H:69])[c:38]([H:70])[c:39]1[H:71])([H:40])([H:41])[H:42]", "smiles3Dx": "C([C:1]#[4N:2]->[Mn+:3]1(<-[3C-:4]#[O+:5])(<-[5H-:6])(<-[6C-:7]#[O+:8])<-[1N@@:9]([C:10]([C:11]([P:12]([c:13]2[c:14]([H:48])[c:15]([H:49])[c:16]([H:50])[c:17]([H:51])[c:18]2[H:52])[c:19]2[c:20]([H:53])[c:21]([H:54])[c:22]([H:55])[c:23]([H:56])[c:24]2[H:57])([H:46])[H:47])([H:44])[H:45])([H:43])[C:25]([H:58])([H:59])[C:26]([H:60])([H:61])[2P:27]->1([c:28]1[c:29]([H:62])[c:30]([H:63])[c:31]([H:64])[c:32]([H:65])[c:33]1[H:66])[c:34]1[c:35]([H:67])[c:36]([H:68])[c:37]([H:69])[c:38]([H:70])[c:39]1[H:71])([H:40])([H:41])[H:42]", "dummies": []}
C     -2.9325     2.4075     3.2270
C     -2.0782     1.6926     2.2807
N     -1.3544     1.0987     1.4853
Mn     0.0000     0.0000     0.0000
C     -1.4540     0.5340    -1.6882
O     -2.2189     0.8137    -2.5773
H      1.1455    -0.4446     1.3678
C     -1.1264    -1.9673     0.3146
O     -1.7187    -3.0045     0.4835
N      1.3569     1.8047    -0.5009
C      0.6855     2.9968    -0.1753
C      0.8502     3.3642     1.3131
P      2.4038     4.3503     1.7084
C      3.6171     4.0274     0.3500
C      3.6544     4.8198    -0.8087
C      4.5629     4.5284    -1.8300
C      5.4379     3.4471    -1.7026
C      5.4074     2.6570    -0.5509
C      4.5035     2.9474     0.4746
C      1.9545     6.1318     1.5143
C      2.7459     7.0942     2.1567
C      2.4590     8.4540     2.0111
C      1.3850     8.8617     1.2176
C      0.5987     7.9099     0.5646
C      0.8816     6.5475     0.7082
C      1.7485     1.7158    -1.8703
C      2.5648     0.4382    -2.2289
P      1.6436    -1.0194    -1.7429
C      2.8597    -2.1753    -1.1383
C      4.0159    -2.4396    -1.8870
C      4.9649    -3.3467    -1.4099
C      4.7597    -3.9980    -0.1898
C      3.6041    -3.7421     0.5541
C      2.6530    -2.8349     0.0799
C      0.9350    -1.7338    -3.2192
C      0.7998    -3.1276    -3.3286
C      0.2148    -3.6900    -4.4665
C     -0.2520    -2.8667    -5.4945
C     -0.1402    -1.4789    -5.3832
C      0.4478    -0.9108    -4.2492
H     -3.3920     1.6835     3.9302
H     -2.3213     3.1388     3.7959
H     -3.7290     2.9418     2.6707
H      2.1113     1.7235     0.0077
H      1.0368     3.8477    -0.7985
H     -0.3942     2.8422    -0.3824
H     -0.0346     3.9369     1.6642
H      0.8919     2.4274     1.9043
H      2.9773     5.6525    -0.9361
H      4.5825     5.1377    -2.7230
H      6.1373     3.2215    -2.4972
H      6.0815     1.8156    -0.4552
H      4.4813     2.3243     1.3618
H      3.5832     6.7898     2.7723
H      3.0713     9.1931     2.5120
H      1.1636     9.9149     1.1062
H     -0.2282     8.2296    -0.0575
H      0.2651     5.8307     0.1854
H      0.8360     1.7429    -2.5005
H      2.3729     2.5980    -2.1338
H      2.7643     0.4138    -3.3194
H      3.5312     0.4610    -1.6840
H      4.1821    -1.9477    -2.8375
H      5.8581    -3.5422    -1.9865
H      5.4936    -4.7007     0.1791
H      3.4437    -4.2456     1.4973
H      1.7567    -2.6565     0.6576
H      1.1342    -3.7838    -2.5341
H      0.1162    -4.7651    -4.5496
H     -0.7055    -3.3048    -6.3731
H     -0.5144    -0.8440    -6.1752
H      0.5097     0.1647    -4.1818
72
{"conf": 25, "E": 257.68, "rms": -1.0, "geom": "OH", "total_charge": 0, "CA_charge": 1, "smiles": "C[C:1]#[4N:2]->[Mn+:3]1(<-[3C-:4]#[O+:5])(<-[5H-:6])(<-[6C-:7]#[O+:8])<-[1N@H:9]([CH2:10][CH2:11][P:12]([c:13]2[cH:14][cH:15][cH:16][cH:17][cH:18]2)[c:19]2[cH:20][cH:21][cH:22][cH:23][cH:24]2)[CH2:25][CH2:26][2P:27]->1([c:28]1[cH:29][cH:30][cH:31][cH:32][cH:33]1)[c:34]1[cH:35][cH:36][cH:37][cH:38][cH:39]1", "smiles3D": "C([C:1]#[4N:2]->[Mn+:3]1(<-[3C-:4]#[O+:5])(<-[5H-:6])(<-[6C-:7]#[O+:8])<-[1N@@:9]([C:10]([C:11]([P:12]([c:13]2[c:14]([H:48])[c:15]([H:49])[c:16]([H:50])[c:17]([H:51])[c:18]2[H:52])[c:19]2[c:20]([H:53])[c:21]([H:54])[c:22]([H:55])[c:23]([H:56])[c:24]2[H:57])([H:46])[H:47])([H:44])[H:45])([H:43])[C:25]([H:58])([H:59])[C:26]([H:60])([H:61])[2P:27]->1([c:28]1[c:29]([H:62])[c:30]([H:63])[c:31]([H:64])[c:32]([H:65])[c:33]1[H:66])[c:34]1[c:35]([H:67])[c:36]([H:68])[c:37]([H:69])[c:38]([H:70])[c:39]1[H:71])([H:40])([H:41])[H:42]", "smiles3Dx": "C([C:1]#[4N:2]->[Mn+:3]1(<-[3C-:4]#[O+:5])(<-[5H-:6])(<-[6C-:7]#[O+:8])<-[1N@@:9]([C:10]([C:11]([P:12]([c:13]2[c:14]([H:48])[c:15]([H:49])[c:16]([H:50])[c:17]([H:51])[c:18]2[H:52])[c:19]2[c:20]([H:53])[c:21]([H:54])[c:22]([H:55])[c:23]([H:56])[c:24]2[H:57])([H:46])[H:47])([H:44])[H:45])([H:43])[C:25]([H:58])([H:59])[C:26]([H:60])([H:61])[2P:27]->1([c:28]1[c:29]([H:62])[c:30]([H:63])[c:31]([H:64])[c:32]([H:65])[c:33]1[H:66])[c:34]1[c:35]([H:67])[c:36]([H:68])[c:37]([H:69])[c:38]([H:70])[c:39]1[H:71])([H:40])([H:41])[H:42]", "dummies": []}
C      0.8078     0.1101    -4.4803
C      0.2878    -0.5055    -3.2569
N      0.0403    -0.6555    -2.0945
Mn     0.0000     0.0000     0.0000
C      1.9643     0.7942    -0.6931
O      2.9068     1.3087    -1.2623
H     -1.5901    -0.7433     0.3128
C      0.9488    -1.7849     1.0201
O      1.3636    -2.6724     1.6751
N     -1.0216     2.1019    -0.4509
C     -1.5053     2.1936    -1.7992
C     -2.5966     1.1407    -2.0881
P     -4.4104     1.6249    -1.9187
C     -5.3612     0.2026    -1.2141
C     -6.7162     0.0316    -1.5568
C     -7.4820    -0.9477    -0.9480
C     -6.9339    -1.7974     0.0277
C     -5.5913    -1.6082     0.3910
C     -4.8373    -0.6018    -0.1885
C     -4.7012     3.0247    -0.7521
C     -4.5572     4.3240    -1.2386
C     -4.8190     5.4014    -0.4073
C     -5.2747     5.2019     0.8885
C     -5.5302     3.9051     1.3353
C     -5.2399     2.8269     0.5183
C     -0.0302     3.1185    -0.1065
C      0.5409     2.9636     1.3871
P      0.0417     1.4173     2.0921
C      1.1279     0.7071     3.3276
C      0.7020    -0.4150     4.0445
C      1.5923    -1.3334     4.5708
C      2.9559    -1.1785     4.3772
C      3.4038    -0.0299     3.7781
C      2.5312     0.9365     3.2662
C     -1.5741     1.5676     2.7860
C     -2.1125     2.7625     3.2768
C     -3.4223     2.8610     3.7295
C     -4.2732     1.7166     3.6243
C     -3.7497     0.5522     3.1353
C     -2.4623     0.4180     2.7446
H      1.7754    -0.3182    -4.7683
H      0.1367     0.1246    -5.3298
H      1.0263     1.1565    -4.2323
H     -1.7278     2.1658     0.1984
H     -1.9789     3.2199    -1.9205
H     -0.7275     2.0954    -2.5350
H     -2.3800     0.3132    -1.4226
H     -2.4274     0.7549    -3.1118
H     -7.1687     0.6976    -2.2811
H     -8.5194    -1.0666    -1.2077
H     -7.5191    -2.5895     0.4757
H     -5.1683    -2.2360     1.1626
H     -3.8618    -0.3865     0.2135
H     -4.2315     4.5001    -2.2527
H     -4.6989     6.4128    -0.7814
H     -5.4720     6.0353     1.5297
H     -5.9445     3.7558     2.3198
H     -5.4514     1.8334     0.8943
H     -0.5087     4.0915    -0.2147
H      0.8322     3.0735    -0.8057
H      1.6722     3.0065     1.2985
H      0.2032     3.7848     1.9942
H     -0.3715    -0.6487     4.0837
H      1.2105    -2.2388     4.9777
H      3.6392    -1.9656     4.6774
H      4.4746     0.1274     3.6597
H      2.9277     1.7969     2.7413
H     -1.4689     3.6496     3.3471
H     -3.8196     3.7910     4.0752
H     -5.3031     1.7958     3.9547
H     -4.4127    -0.3218     3.0183
H     -2.0395    -0.5459     2.5077
72
{"conf": 26, "E": 153.11, "rms": -1.0, "geom": "OH", "total_charge": 0, "CA_charge": 1, "smiles": "C[C:1]#[4N:2]->[Mn+:3]1(<-[3C-:4]#[O+:5])(<-[5H-:6])(<-[6C-:7]#[O+:8])<-[1N@H:9]([CH2:10][CH2:11][P:12]([c:13]2[cH:14][cH:15][cH:16][cH:17][cH:18]2)[c:19]2[cH:20][cH:21][cH:22][cH:23][cH:24]2)[CH2:25][CH2:26][2P:27]->1([c:28]1[cH:29][cH:30][cH:31][cH:32][cH:33]1)[c:34]1[cH:35][cH:36][cH:37][cH:38][cH:39]1", "smiles3D": "C([C:1]#[4N:2]->[Mn+:3]1(<-[3C-:4]#[O+:5])(<-[5H-:6])(<-[6C-:7]#[O+:8])<-[1N@@:9]([C:10]([C:11]([P:12]([c:13]2[c:14]([H:48])[c:15]([H:49])[c:16]([H:50])[c:17]([H:51])[c:18]2[H:52])[c:19]2[c:20]([H:53])[c:21]([H:54])[c:22]([H:55])[c:23]([H:56])[c:24]2[H:57])([H:46])[H:47])([H:44])[H:45])([H:43])[C:25]([H:58])([H:59])[C:26]([H:60])([H:61])[2P:27]->1([c:28]1[c:29]([H:62])[c:30]([H:63])[c:31]([H:64])[c:32]([H:65])[c:33]1[H:66])[c:34]1[c:35]([H:67])[c:36]([H:68])[c:37]([H:69])[c:38]([H:70])[c:39]1[H:71])([H:40])([H:41])[H:42]", "smiles3Dx": "C([C:1]#[4N:2]->[Mn+:3]1(<-[3C-:4]#[O+:5])(<-[5H-:6])(<-[6C-:7]#[O+:8])<-[1N@@:9]([C:10]([C:11]([P:12]([c:13]2[c:14]([H:48])[c:15]([H:49])[c:16]([H:50])[c:17]([H:51])[c:18]2[H:52])[c:19]2[c:20]([H:53])[c:21]([H:54])[c:22]([H:55])[c:23]([H:56])[c:24]2[H:57])([H:46])[H:47])([H:44])[H:45])([H:43])[C:25]([H:58])([H:59])[C:26]([H:60])([H:61])[2P:27]->1([c:28]1[c:29]([H:62])[c:30]([H:63])[c:31]([H:64])[c:32]([H:65])[c:33]1[H:66])[c:34]1[c:35]([H:67])[c:36]([H:68])[c:37]([H:69])[c:38]([H:70])[c:39]1[H:71])([H:40])([H:41])[H:42]", "dummies": []}
C     -1.2410     3.3887    -3.4312
C     -0.8424     2.4233    -2.4123
N     -0.5309     1.5902    -1.5660
Mn     0.0000     0.0000     0.0000
C      2.2383     0.4520    -0.2218
O      3.4167     0.6937    -0.3412
H     -1.7892    -0.3843     0.1525
C      0.1781    -1.6107    -1.6176
O      0.2771    -2.4616    -2.4709
N     -0.1797     1.4265     1.8258
C      0.6514     2.5373     1.5604
C      0.1612     3.9043     2.0992
P      0.3128     4.1986     3.9627
C     -1.2710     3.7400     4.8136
C     -2.4040     3.3174     4.0937
C     -3.6079     3.0695     4.7594
C     -3.6900     3.2307     6.1425
C     -2.5768     3.6832     6.8642
C     -1.3759     3.9355     6.1988
C      1.6955     3.1509     4.6242
C      1.4852     2.1914     5.6323
C      2.5398     1.3919     6.0791
C      3.8214     1.5497     5.5381
C      4.0456     2.5242     4.5627
C      2.9910     3.3317     4.1163
C      0.1279     0.7445     3.0618
C     -0.3598    -0.7170     3.1794
P      0.4463    -1.6878     1.9161
C      2.1588    -1.9348     2.3752
C      2.5887    -1.8708     3.7191
C      3.9386    -2.0324     4.0316
C      4.8655    -2.3116     3.0213
C      4.4438    -2.4090     1.6942
C      3.0959    -2.2265     1.3711
C     -0.3749    -3.2733     1.8713
C     -1.7513    -3.3358     1.6013
C     -2.3971    -4.5741     1.5236
C     -1.6711    -5.7543     1.7010
C     -0.2997    -5.7009     1.9633
C      0.3508    -4.4659     2.0547
H     -1.8250     2.8634    -4.2103
H     -0.3450     3.8578    -3.8816
H     -1.8687     4.1708    -2.9624
H     -1.0536     1.7064     1.8527
H      1.6922     2.3651     1.9201
H      0.6964     2.6192     0.4549
H      0.8150     4.6690     1.6336
H     -0.8588     4.1264     1.7262
H     -2.3829     3.1995     3.0262
H     -4.4830     2.7558     4.2055
H     -4.6223     3.0566     6.6540
H     -2.6376     3.8199     7.9372
H     -0.5261     4.2974     6.7635
H      0.5008     2.0411     6.0584
H      2.3698     0.6334     6.8315
H      4.6418     0.9211     5.8742
H      5.0416     2.6599     4.1655
H      3.1780     4.0779     3.3522
H     -0.3387     1.3109     3.8916
H      1.2326     0.7376     3.2304
H     -1.4581    -0.7514     3.0211
H     -0.1362    -1.1163     4.1867
H      1.9109    -1.6669     4.5310
H      4.2654    -1.9727     5.0642
H      5.9093    -2.4483     3.2634
H      5.1586    -2.6218     0.9092
H      2.7856    -2.3126     0.3363
H     -2.3257    -2.4285     1.4523
H     -3.4594    -4.6207     1.3109
H     -2.1695    -6.7163     1.6401
H      0.2590    -6.6208     2.0917
H      1.4153    -4.4529     2.2560
72
{"conf": 27, "E": 320.5, "rms": -1.0, "geom": "OH", "total_charge": 0, "CA_charge": 1, "smiles": "C[C:1]#[4N:2]->[Mn+:3]1(<-[3C-:4]#[O+:5])(<-[5H-:6])(<-[6C-:7]#[O+:8])<-[1N@H:9]([CH2:10][CH2:11][P:12]([c:13]2[cH:14][cH:15][cH:16][cH:17][cH:18]2)[c:19]2[cH:20][cH:21][cH:22][cH:23][cH:24]2)[CH2:25][CH2:26][2P:27]->1([c:28]1[cH:29][cH:30][cH:31][cH:32][cH:33]1)[c:34]1[cH:35][cH:36][cH:37][cH:38][cH:39]1", "smiles3D": "C([C:1]#[4N:2]->[Mn+:3]1(<-[3C-:4]#[O+:5])(<-[5H-:6])(<-[6C-:7]#[O+:8])<-[1N@@:9]([C:10]([C:11]([P:12]([c:13]2[c:14]([H:48])[c:15]([H:49])[c:16]([H:50])[c:17]([H:51])[c:18]2[H:52])[c:19]2[c:20]([H:53])[c:21]([H:54])[c:22]([H:55])[c:23]([H:56])[c:24]2[H:57])([H:46])[H:47])([H:44])[H:45])([H:43])[C:25]([H:58])([H:59])[C:26]([H:60])([H:61])[2P:27]->1([c:28]1[c:29]([H:62])[c:30]([H:63])[c:31]([H:64])[c:32]([H:65])[c:33]1[H:66])[c:34]1[c:35]([H:67])[c:36]([H:68])[c:37]([H:69])[c:38]([H:70])[c:39]1[H:71])([H:40])([H:41])[H:42]", "smiles3Dx": "C([C:1]#[4N:2]->[Mn+:3]1(<-[3C-:4]#[O+:5])(<-[5H-:6])(<-[6C-:7]#[O+:8])<-[1N@@:9]([C:10]([C:11]([P:12]([c:13]2[c:14]([H:48])[c:15]([H:49])[c:16]([H:50])[c:17]([H:51])[c:18]2[H:52])[c:19]2[c:20]([H:53])[c:21]([H:54])[c:22]([H:55])[c:23]([H:56])[c:24]2[H:57])([H:46])[H:47])([H:44])[H:45])([H:43])[C:25]([H:58])([H:59])[C:26]([H:60])([H:61])[2P:27]->1([c:28]1[c:29]([H:62])[c:30]([H:63])[c:31]([H:64])[c:32]([H:65])[c:33]1[H:66])[c:34]1[c:35]([H:67])[c:36]([H:68])[c:37]([H:69])[c:38]([H:70])[c:39]1[H:71])([H:40])([H:41])[H:42]", "dummies": []}
C      2.5191    -1.2000    -3.5308
C      1.7492    -0.2552    -2.7705
N      1.0578     0.1660    -1.8893
Mn     0.0000     0.0000     0.0000
C     -0.4332    -2.0246    -0.9716
O     -0.3290    -3.1504    -1.3947
H      0.7737     1.5471     0.5804
C     -2.2010     0.9156    -0.3315
O     -3.3266     1.2737    -0.3762
N      1.7592    -1.0289     1.2100
C      2.9859    -1.0562     0.3469
C      4.2867    -1.0182     1.2808
P      5.8551    -1.4861     0.3789
C      5.7845    -3.3027     0.0488
C      4.8372    -4.1396     0.7046
C      4.4272    -5.3194     0.0879
C      4.8947    -5.6698    -1.1659
C      5.9160    -4.8955    -1.7662
C      6.3781    -3.7587    -1.1209
C      7.1749    -1.1884     1.6213
C      8.2943    -2.0462     1.6840
C      9.5325    -1.5757     2.0709
C      9.7213    -0.1967     2.2986
C      8.5969     0.6392     2.3492
C      7.3496     0.1515     2.0507
C      1.4163    -2.3769     1.5553
C      0.0838    -2.3354     2.3796
P     -0.6222    -0.6978     2.3499
C      0.1309     0.2851     3.5556
C      0.5556    -0.1939     4.8036
C      1.2354     0.6390     5.7183
C      1.3797     2.0471     5.4626
C      0.8260     2.5289     4.2535
C      0.0783     1.7309     3.4212
C     -2.3798    -0.6713     2.6654
C     -2.9761     0.6078     2.6869
C     -4.3034     0.7330     3.1152
C     -4.9498    -0.3584     3.7364
C     -4.3983    -1.6535     3.5567
C     -3.1183    -1.8229     2.9624
H      2.1321    -2.1632    -3.0732
H      3.5933    -1.0643    -3.1951
H      2.2891    -1.1637    -4.6257
H      1.8965    -0.4920     2.0342
H      3.1953    -1.9196    -0.4451
H      3.0102    -0.1486    -0.2355
H      4.4198    -0.0056     1.6385
H      4.2589    -1.6610     2.1810
H      4.4497    -3.9025     1.6872
H      3.6682    -5.9350     0.5619
H      4.4882    -6.5076    -1.6939
H      6.3633    -5.2317    -2.6823
H      7.1035    -3.1318    -1.6340
H      8.1857    -3.0863     1.3882
H     10.3634    -2.2680     2.1224
H     10.7010     0.1941     2.4836
H      8.7181     1.7093     2.5214
H      6.5197     0.8430     2.0373
H      2.3069    -2.8370     2.1887
H      1.2969    -3.1076     0.6967
H      0.2667    -2.6678     3.4852
H     -0.5518    -3.0706     1.9533
H      0.4629    -1.2438     5.1398
H      1.5931     0.2803     6.6770
H      1.8271     2.7307     6.1112
H      0.9531     3.5997     3.9451
H     -0.2674     2.0980     2.5189
H     -2.4751     1.4538     2.4009
H     -4.7580     1.7294     3.1520
H     -5.9711    -0.2184     4.1794
H     -4.8811    -2.5005     4.0499
H     -2.7740    -2.8025     2.8989
72
{"conf": 28, "E": 129.13, "rms": -1.0, "geom": "OH", "total_charge": 0, "CA_charge": 1, "smiles": "C[C:1]#[4N:2]->[Mn+:3]1(<-[3C-:4]#[O+:5])(<-[5H-:6])(<-[6C-:7]#[O+:8])<-[1N@H:9]([CH2:10][CH2:11][P:12]([c:13]2[cH:14][cH:15][cH:16][cH:17][cH:18]2)[c:19]2[cH:20][cH:21][cH:22][cH:23][cH:24]2)[CH2:25][CH2:26][2P:27]->1([c:28]1[cH:29][cH:30][cH:31][cH:32][cH:33]1)[c:34]1[cH:35][cH:36][cH:37][cH:38][cH:39]1", "smiles3D": "C([C:1]#[4N:2]->[Mn+:3]1(<-[3C-:4]#[O+:5])(<-[5H-:6])(<-[6C-:7]#[O+:8])<-[1N@@:9]([C:10]([C:11]([P:12]([c:13]2[c:14]([H:48])[c:15]([H:49])[c:16]([H:50])[c:17]([H:51])[c:18]2[H:52])[c:19]2[c:20]([H:53])[c:21]([H:54])[c:22]([H:55])[c:23]([H:56])[c:24]2[H:57])([H:46])[H:47])([H:44])[H:45])([H:43])[C:25]([H:58])([H:59])[C:26]([H:60])([H:61])[2P:27]->1([c:28]1[c:29]([H:62])[c:30]([H:63])[c:31]([H:64])[c:32]([H:65])[c:33]1[H:66])[c:34]1[c:35]([H:67])[c:36]([H:68])[c:37]([H:69])[c:38]([H:70])[c:39]1[H:71])([H:40])([H:41])[H:42]", "smiles3Dx": "C([C:1]#[4N:2]->[Mn+:3]1(<-[3C-:4]#[O+:5])(<-[5H-:6])(<-[6C-:7]#[O+:8])<-[1N@@:9]([C:10]([C:11]([P:12]([c:13]2[c:14]([H:48])[c:15]([H:49])[c:16]([H:50])[c:17]([H:51])[c:18]2[H:52])[c:19]2[c:20]([H:53])[c:21]([H:54])[c:22]([H:55])[c:23]([H:56])[c:24]2[H:57])([H:46])[H:47])([H:44])[H:45])([H:43])[C:25]([H:58])([H:59])[C:26]([H:60])([H:61])[2P:27]->1([c:28]1[c:29]([H:62])[c:30]([H:63])[c:31]([H:64])[c:32]([H:65])[c:33]1[H:66])[c:34]1[c:35]([H:67])[c:36]([H:68])[c:37]([H:69])[c:38]([H:70])[c:39]1[H:71])([H:40])([H:41])[H:42]", "dummies": []}
C      2.2191    -1.0060    -4.3403
C      1.5362    -0.7237    -3.0776
N      0.9855    -0.4814    -2.0062
Mn     0.0000     0.0000     0.0000
C     -0.1852     2.2037    -0.6058
O     -0.2807     3.3631    -0.9211
H      0.1814    -1.7578     0.5087
C      2.0234     0.4755     0.9598
O      3.0871     0.7190     1.4710
N     -2.1750    -0.4580    -0.6323
C     -2.3400    -0.5688    -2.0268
C     -2.1252     0.7212    -2.8387
P     -2.6888     0.5734    -4.6356
C     -1.8442    -0.9449    -5.2649
C     -2.2463    -2.2267    -4.8617
C     -1.5966    -3.3565    -5.3708
C     -0.5584    -3.2168    -6.2959
C     -0.1659    -1.9392    -6.7103
C     -0.8051    -0.8059    -6.1927
C     -4.4787     0.0931    -4.6042
C     -5.3249     0.5248    -3.5694
C     -6.6851     0.1975    -3.5904
C     -7.2117    -0.5313    -4.6621
C     -6.3803    -0.9390    -5.7110
C     -5.0220    -0.6153    -5.6882
C     -3.0578     0.4406     0.0393
C     -3.0277     0.3188     1.5913
P     -1.3397     0.5022     2.1748
C     -1.1746     2.1402     2.8693
C     -0.3628     2.3478     3.9935
C     -0.1854     3.6382     4.5048
C     -0.8220     4.7263     3.8969
C     -1.6191     4.5296     2.7688
C     -1.7900     3.2422     2.2512
C     -1.1667    -0.6496     3.5204
C     -2.1487    -0.7306     4.5202
C     -1.9909    -1.6248     5.5872
C     -0.8444    -2.4201     5.6730
C      0.1430    -2.3235     4.6883
C     -0.0178    -1.4471     3.6099
H      1.8135    -0.3425    -5.1295
H      3.3086    -0.8104    -4.2284
H      2.0651    -2.0689    -4.6225
H     -2.3574    -1.2905    -0.2919
H     -1.6174    -1.3340    -2.3973
H     -3.3648    -0.9483    -2.2187
H     -1.0455     0.9861    -2.8353
H     -2.6837     1.5685    -2.4036
H     -3.0703    -2.3656    -4.1706
H     -1.8993    -4.3420    -5.0496
H     -0.0534    -4.0920    -6.6809
H      0.6312    -1.8269    -7.4336
H     -0.4896     0.1785    -6.5195
H     -4.9343     1.1078    -2.7446
H     -7.3318     0.5336    -2.7861
H     -8.2655    -0.7763    -4.6912
H     -6.7864    -1.4890    -6.5510
H     -4.3920    -0.9141    -6.5161
H     -2.7871     1.4795    -0.2293
H     -4.1052     0.2530    -0.2973
H     -3.6740     1.1006     2.0429
H     -3.4096    -0.6819     1.8782
H      0.1496     1.5230     4.4711
H      0.4508     3.7947     5.3703
H     -0.6707     5.7236     4.2865
H     -2.0824     5.3785     2.2802
H     -2.4080     3.1153     1.3771
H     -3.0302    -0.1040     4.4754
H     -2.7554    -1.7043     6.3462
H     -0.7170    -3.1089     6.5048
H      1.0304    -2.9375     4.7676
H      0.7523    -1.3841     2.8555
72
{"conf": 29, "E": 279.44, "rms": -1.0, "geom": "OH", "total_charge": 0, "CA_charge": 1, "smiles": "C[C:1]#[4N:2]->[Mn+:3]1(<-[3C-:4]#[O+:5])(<-[5H-:6])(<-[6C-:7]#[O+:8])<-[1N@H:9]([CH2:10][CH2:11][P:12]([c:13]2[cH:14][cH:15][cH:16][cH:17][cH:18]2)[c:19]2[cH:20][cH:21][cH:22][cH:23][cH:24]2)[CH2:25][CH2:26][2P:27]->1([c:28]1[cH:29][cH:30][cH:31][cH:32][cH:33]1)[c:34]1[cH:35][cH:36][cH:37][cH:38][cH:39]1", "smiles3D": "C([C:1]#[4N:2]->[Mn+:3]1(<-[3C-:4]#[O+:5])(<-[5H-:6])(<-[6C-:7]#[O+:8])<-[1N@@:9]([C:10]([C:11]([P:12]([c:13]2[c:14]([H:48])[c:15]([H:49])[c:16]([H:50])[c:17]([H:51])[c:18]2[H:52])[c:19]2[c:20]([H:53])[c:21]([H:54])[c:22]([H:55])[c:23]([H:56])[c:24]2[H:57])([H:46])[H:47])([H:44])[H:45])([H:43])[C:25]([H:58])([H:59])[C:26]([H:60])([H:61])[2P:27]->1([c:28]1[c:29]([H:62])[c:30]([H:63])[c:31]([H:64])[c:32]([H:65])[c:33]1[H:66])[c:34]1[c:35]([H:67])[c:36]([H:68])[c:37]([H:69])[c:38]([H:70])[c:39]1[H:71])([H:40])([H:41])[H:42]", "smiles3Dx": "C([C:1]#[4N:2]->[Mn+:3]1(<-[3C-:4]#[O+:5])(<-[5H-:6])(<-[6C-:7]#[O+:8])<-[1N@@:9]([C:10]([C:11]([P:12]([c:13]2[c:14]([H:48])[c:15]([H:49])[c:16]([H:50])[c:17]([H:51])[c:18]2[H:52])[c:19]2[c:20]([H:53])[c:21]([H:54])[c:22]([H:55])[c:23]([H:56])[c:24]2[H:57])([H:46])[H:47])([H:44])[H:45])([H:43])[C:25]([H:58])([H:59])[C:26]([H:60])([H:61])[2P:27]->1([c:28]1[c:29]([H:62])[c:30]([H:63])[c:31]([H:64])[c:32]([H:65])[c:33]1[H:66])[c:34]1[c:35]([H:67])[c:36]([H:68])[c:37]([H:69])[c:38]([H:70])[c:39]1[H:71])([H:40])([H:41])[H:42]", "dummies": []}
C      0.6029     3.9076    -2.3647
C      0.3595     2.4411    -2.2325
N      0.1465     1.3709    -1.7022
Mn     0.0000     0.0000     0.0000
C      1.4164     1.4557     0.8293
O      1.9712     2.4096     1.2520
H     -1.1666    -0.9620    -0.8880
C      1.5744    -1.4410    -0.6435
O      2.3313    -2.3275    -0.8545
N     -1.7502     1.2728     0.9238
C     -1.2694     2.6451     1.2301
C     -2.4883     3.5997     1.3148
P     -3.2446     4.0481     2.9539
C     -2.4652     3.3232     4.4658
C     -2.9767     2.1969     5.1365
C     -2.6528     1.9523     6.4642
C     -1.7473     2.7656     7.1374
C     -1.1450     3.8036     6.4437
C     -1.4470     4.0477     5.1084
C     -5.0260     3.5759     2.8582
C     -5.7329     3.6900     1.6568
C     -6.9816     3.1217     1.4877
C     -7.6072     2.5096     2.5743
C     -6.9872     2.5623     3.8269
C     -5.7405     3.1516     3.9903
C     -2.2115     0.5468     2.0917
C     -1.1386    -0.0114     3.0476
P     -0.3256    -1.2711     2.1553
C      1.1949    -1.9068     2.7893
C      1.8263    -2.9979     2.2095
C      3.1747    -3.1650     2.2906
C      3.9351    -2.3903     3.1532
C      3.2868    -1.4388     3.8773
C      1.9420    -1.1741     3.7229
C     -1.4991    -2.6559     1.9242
C     -2.4101    -2.9868     2.9176
C     -3.2730    -4.0771     2.7430
C     -3.2455    -4.7907     1.5624
C     -2.3519    -4.4617     0.5861
C     -1.4939    -3.3721     0.7312
H      1.5318     4.1225    -1.8620
H     -0.1320     4.5567    -1.8975
H      0.7521     4.2660    -3.3680
H     -2.4375     1.2676     0.1796
H     -0.6149     3.0161     0.4519
H     -0.7087     2.7148     2.1943
H     -3.2660     3.2712     0.5951
H     -2.1537     4.5604     0.8268
H     -3.7048     1.5489     4.6822
H     -3.0729     1.1095     6.9725
H     -1.5494     2.5957     8.1755
H     -0.4695     4.4493     6.9664
H     -1.0274     4.9172     4.6246
H     -5.2798     4.1507     0.7980
H     -7.4667     3.1576     0.5176
H     -8.5616     2.0447     2.4391
H     -7.5109     2.1444     4.6749
H     -5.3233     3.2181     4.9813
H     -2.8568    -0.3583     1.8187
H     -2.8344     1.2409     2.5822
H     -1.5421    -0.4230     3.8990
H     -0.4065     0.8507     3.2884
H      1.2553    -3.6160     1.4608
H      3.6668    -3.9160     1.6953
H      4.9969    -2.5074     3.1798
H      3.8619    -0.8336     4.5833
H      1.4611    -0.3377     4.2455
H     -2.4419    -2.4243     3.8331
H     -4.0285    -4.2506     3.4831
H     -3.8884    -5.6899     1.4739
H     -2.3000    -5.0350    -0.3242
H     -0.7829    -3.1386    -0.0647
72
{"conf": 30, "E": 125.96, "rms": -1.0, "geom": "OH", "total_charge": 0, "CA_charge": 1, "smiles": "C[C:1]#[4N:2]->[Mn+:3]1(<-[3C-:4]#[O+:5])(<-[5H-:6])(<-[6C-:7]#[O+:8])<-[1N@H:9]([CH2:10][CH2:11][P:12]([c:13]2[cH:14][cH:15][cH:16][cH:17][cH:18]2)[c:19]2[cH:20][cH:21][cH:22][cH:23][cH:24]2)[CH2:25][CH2:26][2P:27]->1([c:28]1[cH:29][cH:30][cH:31][cH:32][cH:33]1)[c:34]1[cH:35][cH:36][cH:37][cH:38][cH:39]1", "smiles3D": "C([C:1]#[4N:2]->[Mn+:3]1(<-[3C-:4]#[O+:5])(<-[5H-:6])(<-[6C-:7]#[O+:8])<-[1N@@:9]([C:10]([C:11]([P:12]([c:13]2[c:14]([H:48])[c:15]([H:49])[c:16]([H:50])[c:17]([H:51])[c:18]2[H:52])[c:19]2[c:20]([H:53])[c:21]([H:54])[c:22]([H:55])[c:23]([H:56])[c:24]2[H:57])([H:46])[H:47])([H:44])[H:45])([H:43])[C:25]([H:58])([H:59])[C:26]([H:60])([H:61])[2P:27]->1([c:28]1[c:29]([H:62])[c:30]([H:63])[c:31]([H:64])[c:32]([H:65])[c:33]1[H:66])[c:34]1[c:35]([H:67])[c:36]([H:68])[c:37]([H:69])[c:38]([H:70])[c:39]1[H:71])([H:40])([H:41])[H:42]", "smiles3Dx": "C([C:1]#[4N:2]->[Mn+:3]1(<-[3C-:4]#[O+:5])(<-[5H-:6])(<-[6C-:7]#[O+:8])<-[1N@@:9]([C:10]([C:11]([P:12]([c:13]2[c:14]([H:48])[c:15]([H:49])[c:16]([H:50])[c:17]([H:51])[c:18]2[H:52])[c:19]2[c:20]([H:53])[c:21]([H:54])[c:22]([H:55])[c:23]([H:56])[c:24]2[H:57])([H:46])[H:47])([H:44])[H:45])([H:43])[C:25]([H:58])([H:59])[C:26]([H:60])([H:61])[2P:27]->1([c:28]1[c:29]([H:62])[c:30]([H:63])[c:31]([H:64])[c:32]([H:65])[c:33]1[H:66])[c:34]1[c:35]([H:67])[c:36]([H:68])[c:37]([H:69])[c:38]([H:70])[c:39]1[H:71])([H:40])([H:41])[H:42]", "dummies": []}
C     -0.6663     4.3138     2.4125
C     -0.4621     3.0472     1.7042
N     -0.2964     1.9851     1.1087
Mn     0.0000     0.0000     0.0000
C      1.8964     0.8278    -0.9743
O      2.8935     1.2673    -1.4895
H     -1.5286    -0.6355     0.7947
C     -1.2438     0.7597    -1.7645
O     -1.9023     1.1569    -2.6944
N      1.2654    -1.0504     1.6316
C      1.9457    -0.0964     2.4167
C      2.2888    -0.6183     3.8307
P      1.1351     0.1108     5.1201
C      1.6168     1.8934     5.2754
C      2.9205     2.3521     5.0140
C      3.2387     3.7043     5.1765
C      2.2644     4.6071     5.6073
C      0.9724     4.1568     5.8847
C      0.6520     2.8055     5.7231
C      1.7933    -0.5894     6.6952
C      0.8947    -1.1769     7.5992
C      1.3584    -1.7151     8.8047
C      2.7216    -1.6666     9.1166
C      3.6229    -1.0714     8.2240
C      3.1619    -0.5312     7.0163
C      2.1377    -1.9930     0.9979
C      1.4186    -3.1110     0.1954
P      0.3876    -2.3597    -1.0636
C     -1.0601    -3.3925    -1.2207
C     -2.3301    -2.8047    -1.3044
C     -3.4678    -3.6037    -1.4546
C     -3.3369    -4.9937    -1.5328
C     -2.0727    -5.5880    -1.4435
C     -0.9372    -4.7898    -1.2806
C      1.2624    -2.4591    -2.6174
C      1.8865    -3.6543    -3.0157
C      2.5190    -3.7354    -4.2593
C      2.5320    -2.6243    -5.1128
C      1.9153    -1.4320    -4.7234
C      1.2795    -1.3518    -3.4811
H     -1.3787     4.9412     1.8375
H     -1.0895     4.1101     3.4161
H      0.3033     4.8394     2.5213
H      0.6715    -1.5096     2.1609
H      2.8860     0.2249     1.9104
H      1.2999     0.7920     2.5134
H      2.1783    -1.7255     3.8649
H      3.3476    -0.4064     4.0688
H      3.6969     1.6847     4.6822
H      4.2421     4.0512     4.9666
H      2.5093     5.6531     5.7366
H      0.2200     4.8553     6.2242
H     -0.3521     2.4698     5.9401
H     -0.1634    -1.2202     7.3640
H      0.6627    -2.1739     9.4972
H      3.0781    -2.0943    10.0485
H      4.6790    -1.0383     8.4676
H      3.8719    -0.0767     6.3394
H      2.8095    -1.4456     0.2987
H      2.7721    -2.4807     1.7697
H      0.7850    -3.7074     0.8844
H      2.1802    -3.7727    -0.2679
H     -2.4420    -1.7252    -1.2634
H     -4.4479    -3.1420    -1.5250
H     -4.2149    -5.6147    -1.6615
H     -1.9676    -6.6662    -1.5033
H      0.0310    -5.2644    -1.2036
H      1.8792    -4.5297    -2.3829
H      2.9946    -4.6615    -4.5631
H      3.0112    -2.6933    -6.0767
H      1.9199    -0.5758    -5.3882
H      0.7853    -0.4369    -3.2037
72
{"conf": 31, "E": 311.18, "rms": -1.0, "geom": "OH", "total_charge": 0, "CA_charge": 1, "smiles": "C[C:1]#[4N:2]->[Mn+:3]1(<-[3C-:4]#[O+:5])(<-[5H-:6])(<-[6C-:7]#[O+:8])<-[1N@H:9]([CH2:10][CH2:11][P:12]([c:13]2[cH:14][cH:15][cH:16][cH:17][cH:18]2)[c:19]2[cH:20][cH:21][cH:22][cH:23][cH:24]2)[CH2:25][CH2:26][2P:27]->1([c:28]1[cH:29][cH:30][cH:31][cH:32][cH:33]1)[c:34]1[cH:35][cH:36][cH:37][cH:38][cH:39]1", "smiles3D": "C([C:1]#[4N:2]->[Mn+:3]1(<-[3C-:4]#[O+:5])(<-[5H-:6])(<-[6C-:7]#[O+:8])<-[1N@@:9]([C:10]([C:11]([P:12]([c:13]2[c:14]([H:48])[c:15]([H:49])[c:16]([H:50])[c:17]([H:51])[c:18]2[H:52])[c:19]2[c:20]([H:53])[c:21]([H:54])[c:22]([H:55])[c:23]([H:56])[c:24]2[H:57])([H:46])[H:47])([H:44])[H:45])([H:43])[C:25]([H:58])([H:59])[C:26]([H:60])([H:61])[2P:27]->1([c:28]1[c:29]([H:62])[c:30]([H:63])[c:31]([H:64])[c:32]([H:65])[c:33]1[H:66])[c:34]1[c:35]([H:67])[c:36]([H:68])[c:37]([H:69])[c:38]([H:70])[c:39]1[H:71])([H:40])([H:41])[H:42]", "smiles3Dx": "C([C:1]#[4N:2]->[Mn+:3]1(<-[3C-:4]#[O+:5])(<-[5H-:6])(<-[6C-:7]#[O+:8])<-[1N@@:9]([C:10]([C:11]([P:12]([c:13]2[c:14]([H:48])[c:15]([H:49])[c:16]([H:50])[c:17]([H:51])[c:18]2[H:52])[c:19]2[c:20]([H:53])[c:21]([H:54])[c:22]([H:55])[c:23]([H:56])[c:24]2[H:57])([H:46])[H:47])([H:44])[H:45])([H:43])[C:25]([H:58])([H:59])[C:26]([H:60])([H:61])[2P:27]->1([c:28]1[c:29]([H:62])[c:30]([H:63])[c:31]([H:64])[c:32]([H:65])[c:33]1[H:66])[c:34]1[c:35]([H:67])[c:36]([H:68])[c:37]([H:69])[c:38]([H:70])[c:39]1[H:71])([H:40])([H:41])[H:42]", "dummies": []}
C     -4.2420     0.8077     1.5573
C     -2.9998     1.0874     0.9009
N     -1.8710     1.0246     0.5258
Mn     0.0000     0.0000     0.0000
C      0.1107    -0.7004     2.1279
O      0.4530    -0.9670     3.2789
H      0.1375     0.6792    -1.7486
C      1.7178     1.4083     0.8465
O      2.6340     1.9365     1.3882
N     -1.1271    -1.9763    -0.9786
C     -2.5110    -1.6966    -1.3411
C     -2.4309    -0.7783    -2.6540
P     -3.6094     0.6362    -2.6323
C     -5.3505     0.1625    -2.8798
C     -6.3251     0.9408    -2.2417
C     -7.5162     0.3680    -1.8280
C     -7.7895    -0.9901    -2.1111
C     -6.9120    -1.6904    -2.9541
C     -5.6909    -1.1396    -3.3124
C     -3.0071     2.1308    -3.5204
C     -3.4238     3.3976    -3.0864
C     -2.7859     4.5477    -3.5500
C     -1.7189     4.4451    -4.4582
C     -1.3286     3.1789    -4.9284
C     -1.9840     2.0352    -4.4817
C     -0.9588    -3.0302    -0.0536
C      0.6104    -3.3109     0.1620
P      1.6097    -1.9007    -0.3752
C      2.0342    -2.0338    -2.0864
C      2.2442    -3.2719    -2.7106
C      2.4641    -3.2865    -4.0890
C      2.6657    -2.1226    -4.8351
C      2.5566    -0.8552    -4.1428
C      2.3119    -0.8502    -2.8005
C      3.1313    -1.6845     0.5412
C      3.2876    -2.1568     1.8749
C      4.4107    -1.7807     2.6188
C      5.3117    -0.7694     2.1591
C      5.0495    -0.2018     0.8952
C      3.9935    -0.6427     0.1136
H     -4.1317     1.0367     2.6673
H     -5.1179     1.2481     0.9556
H     -4.1722    -0.2975     1.4565
H     -0.6363    -2.2610    -1.7656
H     -3.0874    -2.6309    -1.6509
H     -3.0667    -1.2045    -0.5703
H     -2.4541    -1.3073    -3.5969
H     -1.4342    -0.3270    -2.7428
H     -6.1218     1.9751    -1.9635
H     -8.2302     0.9433    -1.2414
H     -8.6528    -1.4825    -1.6967
H     -7.1411    -2.7181    -3.2419
H     -4.9767    -1.7408    -3.8554
H     -4.1905     3.4747    -2.3231
H     -3.0598     5.5207    -3.1400
H     -1.1682     5.3257    -4.7567
H     -0.4416     3.0912    -5.5519
H     -1.6640     1.0722    -4.8513
H     -1.4615    -3.9603    -0.4184
H     -1.3902    -2.7577     0.9077
H      0.7769    -3.4986     1.1991
H      0.9460    -4.2688    -0.3960
H      2.1764    -4.2196    -2.1998
H      2.6551    -4.2636    -4.5868
H      2.9104    -2.0935    -5.8453
H      2.6678     0.0972    -4.6759
H      2.1103     0.0683    -2.3168
H      2.5952    -2.8029     2.3392
H      4.5892    -2.2332     3.6094
H      6.1354    -0.4596     2.7237
H      5.6713     0.6445     0.5383
H      3.8605    -0.1771    -0.8153
72
{"conf": 32, "E": 319.54, "rms": -1.0, "geom": "OH", "total_charge": 0, "CA_charge": 1, "smiles": "C[C:1]#[4N:2]->[Mn+:3]1(<-[3C-:4]#[O+:5])(<-[5H-:6])(<-[6C-:7]#[O+:8])<-[1N@H:9]([CH2:10][CH2:11][P:12]([c:13]2[cH:14][cH:15][cH:16][cH:17][cH:18]2)[c:19]2[cH:20][cH:21][cH:22][cH:23][cH:24]2)[CH2:25][CH2:26][2P:27]->1([c:28]1[cH:29][cH:30][cH:31][cH:32][cH:33]1)[c:34]1[cH:35][cH:36][cH:37][cH:38][cH:39]1", "smiles3D": "C([C:1]#[4N:2]->[Mn+:3]1(<-[3C-:4]#[O+:5])(<-[5H-:6])(<-[6C-:7]#[O+:8])<-[1N@@:9]([C:10]([C:11]([P:12]([c:13]2[c:14]([H:48])[c:15]([H:49])[c:16]([H:50])[c:17]([H:51])[c:18]2[H:52])[c:19]2[c:20]([H:53])[c:21]([H:54])[c:22]([H:55])[c:23]([H:56])[c:24]2[H:57])([H:46])[H:47])([H:44])[H:45])([H:43])[C:25]([H:58])([H:59])[C:26]([H:60])([H:61])[2P:27]->1([c:28]1[c:29]([H:62])[c:30]([H:63])[c:31]([H:64])[c:32]([H:65])[c:33]1[H:66])[c:34]1[c:35]([H:67])[c:36]([H:68])[c:37]([H:69])[c:38]([H:70])[c:39]1[H:71])([H:40])([H:41])[H:42]", "smiles3Dx": "C([C:1]#[4N:2]->[Mn+:3]1(<-[3C-:4]#[O+:5])(<-[5H-:6])(<-[6C-:7]#[O+:8])<-[1N@@:9]([C:10]([C:11]([P:12]([c:13]2[c:14]([H:48])[c:15]([H:49])[c:16]([H:50])[c:17]([H:51])[c:18]2[H:52])[c:19]2[c:20]([H:53])[c:21]([H:54])[c:22]([H:55])[c:23]([H:56])[c:24]2[H:57])([H:46])[H:47])([H:44])[H:45])([H:43])[C:25]([H:58])([H:59])[C:26]([H:60])([H:61])[2P:27]->1([c:28]1[c:29]([H:62])[c:30]([H:63])[c:31]([H:64])[c:32]([H:65])[c:33]1[H:66])[c:34]1[c:35]([H:67])[c:36]([H:68])[c:37]([H:69])[c:38]([H:70])[c:39]1[H:71])([H:40])([H:41])[H:42]", "dummies": []}
C     -2.8816    -0.9448     3.2823
C     -2.2848    -1.2231     2.0063
N     -1.5099    -1.0476     1.0682
Mn     0.0000     0.0000     0.0000
C     -0.8890     1.6145     1.2445
O     -1.2156     2.3951     2.0347
H      0.5455    -1.4381    -0.8920
C     -1.0151     0.6541    -1.9777
O     -1.4959     1.0900    -3.0235
N      1.8210    -0.2565     1.6319
C      1.3411    -1.1399     2.7581
C      1.7118    -2.6261     2.4812
P      1.0252    -3.3381     0.9207
C      2.2702    -4.0488    -0.2397
C      1.8981    -4.3462    -1.5765
C      2.8094    -4.8653    -2.4596
C      4.1407    -5.0577    -2.0585
C      4.5187    -4.7650    -0.7414
C      3.5907    -4.3255     0.1678
C     -0.1308    -4.7854     1.0776
C      0.4433    -6.0520     1.2450
C     -0.3387    -7.2040     1.0734
C     -1.6507    -7.0735     0.6623
C     -2.1986    -5.8271     0.3634
C     -1.4345    -4.6695     0.5797
C      2.0725     1.0608     2.1244
C      2.4290     2.0684     0.9198
P      2.1062     1.2968    -0.6580
C      3.4489     0.1585    -1.0944
C      4.7593     0.5382    -0.8013
C      5.8161    -0.2950    -1.2831
C      5.5624    -1.3321    -2.1654
C      4.2262    -1.6513    -2.4702
C      3.1883    -0.7833    -2.0358
C      1.8462     2.3736    -2.0035
C      1.5582     1.8211    -3.2722
C      1.4019     2.6363    -4.4002
C      1.7533     4.0021    -4.3496
C      1.8916     4.5741    -3.0562
C      1.8512     3.7744    -1.8964
H     -3.8165    -0.3694     3.1663
H     -2.9842    -1.8168     3.9742
H     -2.1595    -0.2080     3.7710
H      2.6534    -0.6188     1.0859
H      0.2326    -1.0956     3.0052
H      1.7839    -0.8204     3.7522
H      1.5094    -3.3249     3.3202
H      2.8331    -2.6580     2.3773
H      0.8672    -4.2395    -1.8709
H      2.5326    -5.0210    -3.4958
H      4.8579    -5.4371    -2.7294
H      5.5131    -5.0161    -0.3995
H      3.9157    -4.0808     1.1718
H      1.4377    -6.1336     1.6160
H      0.1469    -8.1592     1.1206
H     -2.2414    -7.9515     0.4513
H     -3.2274    -5.7304     0.0844
H     -1.8338    -3.7305     0.2264
H      2.9787     0.9794     2.8257
H      1.2550     1.5734     2.7167
H      3.5222     2.3574     0.9072
H      1.8309     2.9307     1.0632
H      5.0941     1.3517    -0.1660
H      6.8623    -0.1185    -1.0193
H      6.3268    -1.9533    -2.6523
H      3.9355    -2.4457    -3.1392
H      2.2115    -1.0649    -2.3090
H      1.4203     0.7840    -3.3971
H      1.2237     2.1772    -5.3653
H      1.7650     4.6073    -5.2494
H      2.1244     5.6248    -3.0048
H      1.9323     4.2917    -0.9601
72
{"conf": 33, "E": 295.18, "rms": -1.0, "geom": "OH", "total_charge": 0, "CA_charge": 1, "smiles": "C[C:1]#[4N:2]->[Mn+:3]1(<-[3C-:4]#[O+:5])(<-[5H-:6])(<-[6C-:7]#[O+:8])<-[1N@H:9]([CH2:10][CH2:11][P:12]([c:13]2[cH:14][cH:15][cH:16][cH:17][cH:18]2)[c:19]2[cH:20][cH:21][cH:22][cH:23][cH:24]2)[CH2:25][CH2:26][2P:27]->1([c:28]1[cH:29][cH:30][cH:31][cH:32][cH:33]1)[c:34]1[cH:35][cH:36][cH:37][cH:38][cH:39]1", "smiles3D": "C([C:1]#[4N:2]->[Mn+:3]1(<-[3C-:4]#[O+:5])(<-[5H-:6])(<-[6C-:7]#[O+:8])<-[1N@@:9]([C:10]([C:11]([P:12]([c:13]2[c:14]([H:48])[c:15]([H:49])[c:16]([H:50])[c:17]([H:51])[c:18]2[H:52])[c:19]2[c:20]([H:53])[c:21]([H:54])[c:22]([H:55])[c:23]([H:56])[c:24]2[H:57])([H:46])[H:47])([H:44])[H:45])([H:43])[C:25]([H:58])([H:59])[C:26]([H:60])([H:61])[2P:27]->1([c:28]1[c:29]([H:62])[c:30]([H:63])[c:31]([H:64])[c:32]([H:65])[c:33]1[H:66])[c:34]1[c:35]([H:67])[c:36]([H:68])[c:37]([H:69])[c:38]([H:70])[c:39]1[H:71])([H:40])([H:41])[H:42]", "smiles3Dx": "C([C:1]#[4N:2]->[Mn+:3]1(<-[3C-:4]#[O+:5])(<-[5H-:6])(<-[6C-:7]#[O+:8])<-[1N@@:9]([C:10]([C:11]([P:12]([c:13]2[c:14]([H:48])[c:15]([H:49])[c:16]([H:50])[c:17]([H:51])[c:18]2[H:52])[c:19]2[c:20]([H:53])[c:21]([H:54])[c:22]([H:55])[c:23]([H:56])[c:24]2[H:57])([H:46])[H:47])([H:44])[H:45])([H:43])[C:25]([H:58])([H:59])[C:26]([H:60])([H:61])[2P:27]->1([c:28]1[c:29]([H:62])[c:30]([H:63])[c:31]([H:64])[c:32]([H:65])[c:33]1[H:66])[c:34]1[c:35]([H:67])[c:36]([H:68])[c:37]([H:69])[c:38]([H:70])[c:39]1[H:71])([H:40])([H:41])[H:42]", "dummies": []}
C      2.4093     1.7119    -3.4032
C      1.9964     1.5922    -2.0162
N      1.4139     1.1855    -1.0496
Mn     0.0000     0.0000     0.0000
C     -0.8649     0.0124    -1.9604
O     -1.1397    -0.1245    -3.1332
H      0.9571     0.3392     1.4808
C     -1.4660     1.6019     0.7335
O     -2.3302     2.3297     1.1579
N      1.2969    -2.0039    -0.4337
C      1.5284    -2.1674    -1.8465
C      3.0008    -2.1595    -2.1592
P      4.1457    -2.8510    -0.8017
C      5.3725    -1.4854    -0.6209
C      4.9074    -0.2029    -0.3384
C      5.7532     0.9046    -0.4669
C      7.0325     0.7450    -0.9917
C      7.5018    -0.5255    -1.2703
C      6.6807    -1.6335    -1.0719
C      4.9961    -4.3022    -1.4612
C      5.2380    -5.3149    -0.5513
C      6.3091    -6.1880    -0.7312
C      7.1034    -6.1011    -1.8652
C      6.7824    -5.1646    -2.8511
C      5.7287    -4.2644    -2.6393
C      0.5088    -3.1840     0.1311
C     -0.9658    -3.1660     0.0156
P     -1.4639    -1.8202     1.1031
C     -3.1644    -1.3816     0.9732
C     -3.6684    -0.4328     1.8866
C     -4.8436     0.3079     1.5814
C     -5.5371     0.1020     0.4103
C     -5.1562    -0.9558    -0.4029
C     -3.9157    -1.6265    -0.1296
C     -1.0461    -2.3262     2.7216
C     -0.0033    -1.7621     3.4408
C      0.1039    -1.9481     4.8160
C     -0.6765    -2.8927     5.4453
C     -1.5116    -3.7461     4.7010
C     -1.7630    -3.3874     3.3646
H      2.2824     0.7035    -3.9158
H      3.4234     2.0899    -3.6437
H      1.6827     2.3608    -3.9047
H      2.1438    -1.8545     0.1937
H      1.0424    -3.0912    -2.3108
H      1.0664    -1.3173    -2.4497
H      3.2034    -2.7824    -3.0641
H      3.3660    -1.1797    -2.4123
H      3.9541    -0.0836     0.1161
H      5.3669     1.8812    -0.2402
H      7.6226     1.6103    -1.2267
H      8.5188    -0.6631    -1.5938
H      7.1017    -2.6090    -1.2345
H      4.6802    -5.3808     0.3609
H      6.5355    -6.9206     0.0288
H      8.0018    -6.6665    -1.9411
H      7.4022    -5.0582    -3.7218
H      5.5141    -3.5293    -3.3921
H      0.8047    -3.3452     1.2022
H      0.9510    -4.0404    -0.4075
H     -1.1963    -2.9215    -1.0447
H     -1.4617    -4.0663     0.3615
H     -3.1485    -0.1698     2.7611
H     -5.0940     1.1558     2.2011
H     -6.4076     0.7182     0.1765
H     -5.7278    -1.1531    -1.2812
H     -3.6218    -2.3488    -0.8986
H      0.7878    -1.2402     2.8948
H      0.9389    -1.4761     5.2881
H     -0.4875    -3.0767     6.5381
H     -2.0515    -4.5304     5.1714
H     -2.3847    -4.0567     2.7388
72
{"conf": 34, "E": 271.44, "rms": -1.0, "geom": "OH", "total_charge": 0, "CA_charge": 1, "smiles": "C[C:1]#[4N:2]->[Mn+:3]1(<-[3C-:4]#[O+:5])(<-[5H-:6])(<-[6C-:7]#[O+:8])<-[1N@H:9]([CH2:10][CH2:11][P:12]([c:13]2[cH:14][cH:15][cH:16][cH:17][cH:18]2)[c:19]2[cH:20][cH:21][cH:22][cH:23][cH:24]2)[CH2:25][CH2:26][2P:27]->1([c:28]1[cH:29][cH:30][cH:31][cH:32][cH:33]1)[c:34]1[cH:35][cH:36][cH:37][cH:38][cH:39]1", "smiles3D": "C([C:1]#[4N:2]->[Mn+:3]1(<-[3C-:4]#[O+:5])(<-[5H-:6])(<-[6C-:7]#[O+:8])<-[1N@@:9]([C:10]([C:11]([P:12]([c:13]2[c:14]([H:48])[c:15]([H:49])[c:16]([H:50])[c:17]([H:51])[c:18]2[H:52])[c:19]2[c:20]([H:53])[c:21]([H:54])[c:22]([H:55])[c:23]([H:56])[c:24]2[H:57])([H:46])[H:47])([H:44])[H:45])([H:43])[C:25]([H:58])([H:59])[C:26]([H:60])([H:61])[2P:27]->1([c:28]1[c:29]([H:62])[c:30]([H:63])[c:31]([H:64])[c:32]([H:65])[c:33]1[H:66])[c:34]1[c:35]([H:67])[c:36]([H:68])[c:37]([H:69])[c:38]([H:70])[c:39]1[H:71])([H:40])([H:41])[H:42]", "smiles3Dx": "C([C:1]#[4N:2]->[Mn+:3]1(<-[3C-:4]#[O+:5])(<-[5H-:6])(<-[6C-:7]#[O+:8])<-[1N@@:9]([C:10]([C:11]([P:12]([c:13]2[c:14]([H:48])[c:15]([H:49])[c:16]([H:50])[c:17]([H:51])[c:18]2[H:52])[c:19]2[c:20]([H:53])[c:21]([H:54])[c:22]([H:55])[c:23]([H:56])[c:24]2[H:57])([H:46])[H:47])([H:44])[H:45])([H:43])[C:25]([H:58])([H:59])[C:26]([H:60])([H:61])[2P:27]->1([c:28]1[c:29]([H:62])[c:30]([H:63])[c:31]([H:64])[c:32]([H:65])[c:33]1[H:66])[c:34]1[c:35]([H:67])[c:36]([H:68])[c:37]([H:69])[c:38]([H:70])[c:39]1[H:71])([H:40])([H:41])[H:42]", "dummies": []}
C     -3.1995     0.5747     3.3427
C     -2.0555     0.7751     2.5033
N     -1.1386     0.6754     1.7582
Mn     0.0000     0.0000     0.0000
C     -0.1844    -2.1009     0.7765
O     -0.1165    -3.2413     1.1710
H      0.4046     1.7020    -0.7386
C      2.2383    -0.3133     0.8210
O      3.3237    -0.6792     1.1760
N     -1.9510    -0.0413    -1.4924
C     -3.0655     0.6671    -0.9018
C     -2.6125     2.1550    -0.6425
P     -3.0435     3.5053    -1.8626
C     -1.6329     4.6506    -1.5465
C     -0.3271     4.4004    -2.0362
C      0.7612     5.1100    -1.5568
C      0.6035     5.9759    -0.4538
C     -0.6920     6.2515     0.0248
C     -1.7764     5.5518    -0.4715
C     -3.0021     2.9675    -3.6336
C     -4.0328     2.1265    -4.0858
C     -4.2093     1.8445    -5.4416
C     -3.3630     2.4278    -6.4005
C     -2.3416     3.2897    -5.9703
C     -2.1983     3.6027    -4.6153
C     -2.2302    -1.3963    -1.7375
C     -0.9529    -2.1540    -2.3856
P      0.5257    -1.1882    -2.1670
C      0.7727    -0.1513    -3.5454
C      0.4411    -0.4870    -4.8734
C      0.4809     0.4652    -5.8883
C      0.9938     1.7657    -5.6507
C      1.4711     2.0360    -4.3527
C      1.3937     1.1188    -3.3572
C      2.0337    -2.1850    -2.0031
C      1.9476    -3.6086    -1.6720
C      3.1705    -4.3035    -1.6094
C      4.4139    -3.6670    -1.6996
C      4.4464    -2.2223    -1.7374
C      3.2286    -1.5493    -1.9076
H     -3.9728     1.3513     3.0019
H     -3.5006    -0.4245     2.9753
H     -2.9683     0.4825     4.4710
H     -1.6741     0.3835    -2.3480
H     -3.9486     0.6932    -1.5651
H     -3.4124     0.2411     0.0603
H     -1.5242     2.2246    -0.4556
H     -3.0170     2.4674     0.3345
H     -0.1593     3.6910    -2.8374
H      1.7675     4.9172    -1.9358
H      1.4658     6.4419     0.0090
H     -0.8323     6.8725     0.9144
H     -2.7709     5.7319    -0.0686
H     -4.7340     1.7036    -3.3859
H     -5.0685     1.2598    -5.7650
H     -3.5250     2.2603    -7.4579
H     -1.7525     3.8224    -6.7169
H     -1.5153     4.3973    -4.3622
H     -3.0904    -1.4712    -2.4546
H     -2.4807    -1.9354    -0.8438
H     -0.8625    -3.1095    -1.9316
H     -1.1465    -2.3864    -3.5214
H     -0.0899    -1.4191    -5.1174
H      0.2145     0.2011    -6.9076
H      1.0927     2.4754    -6.3982
H      1.8478     3.0633    -4.0877
H      1.7895     1.3359    -2.4090
H      1.0732    -4.1275    -1.5663
H      3.1444    -5.4090    -1.5106
H      5.3280    -4.2014    -1.6138
H      5.3871    -1.6939    -1.6838
H      3.3008    -0.4851    -2.0574
72
{"conf": 35, "E": 122.3, "rms": -1.0, "geom": "OH", "total_charge": 0, "CA_charge": 1, "smiles": "C[C:1]#[4N:2]->[Mn+:3]1(<-[3C-:4]#[O+:5])(<-[5H-:6])(<-[6C-:7]#[O+:8])<-[1N@H:9]([CH2:10][CH2:11][P:12]([c:13]2[cH:14][cH:15][cH:16][cH:17][cH:18]2)[c:19]2[cH:20][cH:21][cH:22][cH:23][cH:24]2)[CH2:25][CH2:26][2P:27]->1([c:28]1[cH:29][cH:30][cH:31][cH:32][cH:33]1)[c:34]1[cH:35][cH:36][cH:37][cH:38][cH:39]1", "smiles3D": "C([C:1]#[4N:2]->[Mn+:3]1(<-[3C-:4]#[O+:5])(<-[5H-:6])(<-[6C-:7]#[O+:8])<-[1N@@:9]([C:10]([C:11]([P:12]([c:13]2[c:14]([H:48])[c:15]([H:49])[c:16]([H:50])[c:17]([H:51])[c:18]2[H:52])[c:19]2[c:20]([H:53])[c:21]([H:54])[c:22]([H:55])[c:23]([H:56])[c:24]2[H:57])([H:46])[H:47])([H:44])[H:45])([H:43])[C:25]([H:58])([H:59])[C:26]([H:60])([H:61])[2P:27]->1([c:28]1[c:29]([H:62])[c:30]([H:63])[c:31]([H:64])[c:32]([H:65])[c:33]1[H:66])[c:34]1[c:35]([H:67])[c:36]([H:68])[c:37]([H:69])[c:38]([H:70])[c:39]1[H:71])([H:40])([H:41])[H:42]", "smiles3Dx": "C([C:1]#[4N:2]->[Mn+:3]1(<-[3C-:4]#[O+:5])(<-[5H-:6])(<-[6C-:7]#[O+:8])<-[1N@@:9]([C:10]([C:11]([P:12]([c:13]2[c:14]([H:48])[c:15]([H:49])[c:16]([H:50])[c:17]([H:51])[c:18]2[H:52])[c:19]2[c:20]([H:53])[c:21]([H:54])[c:22]([H:55])[c:23]([H:56])[c:24]2[H:57])([H:46])[H:47])([H:44])[H:45])([H:43])[C:25]([H:58])([H:59])[C:26]([H:60])([H:61])[2P:27]->1([c:28]1[c:29]([H:62])[c:30]([H:63])[c:31]([H:64])[c:32]([H:65])[c:33]1[H:66])[c:34]1[c:35]([H:67])[c:36]([H:68])[c:37]([H:69])[c:38]([H:70])[c:39]1[H:71])([H:40])([H:41])[H:42]", "dummies": []}
C     -0.5485     4.0806     2.8038
C     -0.3890     2.8778     1.9867
N     -0.2565     1.8698     1.2972
Mn     0.0000     0.0000     0.0000
C     -2.2285     0.0522    -0.5411
O     -3.3999     0.0636    -0.8236
H      1.7642    -0.0964     0.5066
C     -0.5194    -1.3988     1.7347
O     -0.7928    -2.1403     2.6467
N      0.6803     1.1983    -1.8657
C     -0.3931     1.8127    -2.5382
C     -0.9879     2.9791    -1.7258
P     -1.8439     4.2295    -2.8354
C     -3.6371     3.8286    -2.5890
C     -4.0878     2.5061    -2.7309
C     -5.4426     2.1975    -2.5621
C     -6.3600     3.2143    -2.2768
C     -5.9294     4.5402    -2.1889
C     -4.5767     4.8507    -2.3642
C     -1.6544     5.7097    -1.7433
C     -1.0842     6.8774    -2.2661
C     -0.9316     8.0073    -1.4576
C     -1.3496     7.9762    -0.1244
C     -1.9194     6.8136     0.4019
C     -2.0683     5.6805    -0.4022
C      1.4808     0.3471    -2.6974
C      0.8412    -0.9969    -3.1497
P      0.3381    -1.9395    -1.7118
C      1.6545    -3.1081    -1.3923
C      2.8819    -2.6536    -0.8864
C      3.9181    -3.5558    -0.6279
C      3.7346    -4.9198    -0.8685
C      2.5132    -5.3826    -1.3657
C      1.4737    -4.4847    -1.6244
C     -1.1119    -2.8638    -2.2006
C     -2.0921    -3.1767    -1.2495
C     -3.2228    -3.9107    -1.6221
C     -3.3754    -4.3430    -2.9439
C     -2.3901    -4.0531    -3.8916
C     -1.2559    -3.3238    -3.5215
H     -0.3141     4.9760     2.1944
H      0.1395     4.0346     3.6729
H     -1.5932     4.1431     3.1643
H      1.2411     1.8556    -1.5587
H     -0.0420     2.2126    -3.5196
H     -1.1818     1.0606    -2.7309
H     -0.1657     3.5110    -1.2036
H     -1.6975     2.6113    -0.9599
H     -3.3955     1.7148    -2.9775
H     -5.7818     1.1712    -2.6538
H     -7.4074     2.9771    -2.1464
H     -6.6446     5.3295    -1.9946
H     -4.2716     5.8883    -2.3189
H     -0.7618     6.9150    -3.2990
H     -0.4923     8.9079    -1.8663
H     -1.2369     8.8551     0.4988
H     -2.2486     6.7917     1.4325
H     -2.5144     4.7869     0.0146
H      1.7848     0.9067    -3.6121
H      2.4110     0.1072    -2.1356
H     -0.0424    -0.7851    -3.7871
H      1.5835    -1.5812    -3.7366
H      3.0452    -1.6042    -0.6951
H      4.8639    -3.1995    -0.2395
H      4.5338    -5.6201    -0.6595
H      2.3667    -6.4404    -1.5404
H      0.5402    -4.8751    -2.0008
H     -1.9850    -2.8589    -0.2220
H     -3.9803    -4.1439    -0.8855
H     -4.2500    -4.9136    -3.2288
H     -2.5011    -4.3987    -4.9119
H     -0.4940    -3.1328    -4.2658
72
{"conf": 36, "E": 124.55, "rms": -1.0, "geom": "OH", "total_charge": 0, "CA_charge": 1, "smiles": "C[C:1]#[4N:2]->[Mn+:3]1(<-[3C-:4]#[O+:5])(<-[5H-:6])(<-[6C-:7]#[O+:8])<-[1N@H:9]([CH2:10][CH2:11][P:12]([c:13]2[cH:14][cH:15][cH:16][cH:17][cH:18]2)[c:19]2[cH:20][cH:21][cH:22][cH:23][cH:24]2)[CH2:25][CH2:26][2P:27]->1([c:28]1[cH:29][cH:30][cH:31][cH:32][cH:33]1)[c:34]1[cH:35][cH:36][cH:37][cH:38][cH:39]1", "smiles3D": "C([C:1]#[4N:2]->[Mn+:3]1(<-[3C-:4]#[O+:5])(<-[5H-:6])(<-[6C-:7]#[O+:8])<-[1N@@:9]([C:10]([C:11]([P:12]([c:13]2[c:14]([H:48])[c:15]([H:49])[c:16]([H:50])[c:17]([H:51])[c:18]2[H:52])[c:19]2[c:20]([H:53])[c:21]([H:54])[c:22]([H:55])[c:23]([H:56])[c:24]2[H:57])([H:46])[H:47])([H:44])[H:45])([H:43])[C:25]([H:58])([H:59])[C:26]([H:60])([H:61])[2P:27]->1([c:28]1[c:29]([H:62])[c:30]([H:63])[c:31]([H:64])[c:32]([H:65])[c:33]1[H:66])[c:34]1[c:35]([H:67])[c:36]([H:68])[c:37]([H:69])[c:38]([H:70])[c:39]1[H:71])([H:40])([H:41])[H:42]", "smiles3Dx": "C([C:1]#[4N:2]->[Mn+:3]1(<-[3C-:4]#[O+:5])(<-[5H-:6])(<-[6C-:7]#[O+:8])<-[1N@@:9]([C:10]([C:11]([P:12]([c:13]2[c:14]([H:48])[c:15]([H:49])[c:16]([H:50])[c:17]([H:51])[c:18]2[H:52])[c:19]2[c:20]([H:53])[c:21]([H:54])[c:22]([H:55])[c:23]([H:56])[c:24]2[H:57])([H:46])[H:47])([H:44])[H:45])([H:43])[C:25]([H:58])([H:59])[C:26]([H:60])([H:61])[2P:27]->1([c:28]1[c:29]([H:62])[c:30]([H:63])[c:31]([H:64])[c:32]([H:65])[c:33]1[H:66])[c:34]1[c:35]([H:67])[c:36]([H:68])[c:37]([H:69])[c:38]([H:70])[c:39]1[H:71])([H:40])([H:41])[H:42]", "dummies": []}
C     -4.7427     1.4675     0.4118
C     -3.3508     1.0367     0.2924
N     -2.1817     0.6742     0.1912
Mn     0.0000     0.0000     0.0000
C     -0.0738     0.4606    -2.2440
O     -0.1095     0.7011    -3.4255
H      0.0290    -0.3649     1.8029
C     -0.6477    -2.1577    -0.4107
O     -0.9878    -3.2951    -0.6253
N      0.9487     2.0680     0.4200
C      0.0325     3.0668     0.0560
C      0.4060     4.4664     0.5807
P     -1.0227     5.6869     0.5512
C     -1.6025     5.5666    -1.1987
C     -1.1889     6.5445    -2.1130
C     -1.5985     6.4802    -3.4484
C     -2.4161     5.4316    -3.8800
C     -2.8211     4.4434    -2.9764
C     -2.4146     4.5082    -1.6395
C     -2.3988     4.9306     1.5328
C     -3.7181     5.3432     1.2939
C     -4.7665     4.8384     2.0657
C     -4.5048     3.9261     3.0905
C     -3.1903     3.5310     3.3548
C     -2.1385     4.0429     2.5889
C      2.2049     2.1455    -0.2583
C      3.2373     1.0610     0.1562
P      2.5432    -0.5662    -0.1323
C      3.2042    -1.1443    -1.6892
C      4.5783    -1.0419    -1.9645
C      5.0909    -1.5195    -3.1744
C      4.2391    -2.1191    -4.1077
C      2.8775    -2.2515    -3.8255
C      2.3612    -1.7733    -2.6170
C      3.1784    -1.6205     1.1631
C      2.9693    -1.2723     2.5064
C      3.4505    -2.0948     3.5310
C      4.1283    -3.2766     3.2202
C      4.3249    -3.6396     1.8850
C      3.8449    -2.8219     0.8567
H     -4.8173     2.5475     0.1769
H     -5.0950     1.2878     1.4474
H     -5.3723     0.8912    -0.2975
H      1.1001     2.1132     1.3227
H     -0.9481     2.7871     0.4753
H     -0.0618     3.1055    -1.0510
H      1.2179     4.8927    -0.0440
H      0.7843     4.3944     1.6202
H     -0.5534     7.3583    -1.7898
H     -1.2826     7.2451    -4.1474
H     -2.7338     5.3839    -4.9141
H     -3.4499     3.6281    -3.3116
H     -2.7308     3.7348    -0.9549
H     -3.9360     6.0601     0.5124
H     -5.7807     5.1581     1.8700
H     -5.3183     3.5313     3.6839
H     -2.9847     2.8342     4.1582
H     -1.1279     3.7425     2.8252
H      2.6680     3.1381    -0.0644
H      2.0278     2.0571    -1.3527
H      4.1615     1.1924    -0.4372
H      3.4779     1.1784     1.2319
H      5.2613    -0.6180    -1.2410
H      6.1503    -1.4355    -3.3829
H      4.6367    -2.4926    -5.0429
H      2.2210    -2.7332    -4.5399
H      1.3106    -1.9054    -2.4067
H      2.4301    -0.3683     2.7637
H      3.2901    -1.8193     4.5654
H      4.5002    -3.9140     4.0127
H      4.8449    -4.5593     1.6471
H      3.9916    -3.1420    -0.1649
72
{"conf": 37, "E": 126.29, "rms": -1.0, "geom": "OH", "total_charge": 0, "CA_charge": 1, "smiles": "C[C:1]#[4N:2]->[Mn+:3]1(<-[3C-:4]#[O+:5])(<-[5H-:6])(<-[6C-:7]#[O+:8])<-[1N@H:9]([CH2:10][CH2:11][P:12]([c:13]2[cH:14][cH:15][cH:16][cH:17][cH:18]2)[c:19]2[cH:20][cH:21][cH:22][cH:23][cH:24]2)[CH2:25][CH2:26][2P:27]->1([c:28]1[cH:29][cH:30][cH:31][cH:32][cH:33]1)[c:34]1[cH:35][cH:36][cH:37][cH:38][cH:39]1", "smiles3D": "C([C:1]#[4N:2]->[Mn+:3]1(<-[3C-:4]#[O+:5])(<-[5H-:6])(<-[6C-:7]#[O+:8])<-[1N@@:9]([C:10]([C:11]([P:12]([c:13]2[c:14]([H:48])[c:15]([H:49])[c:16]([H:50])[c:17]([H:51])[c:18]2[H:52])[c:19]2[c:20]([H:53])[c:21]([H:54])[c:22]([H:55])[c:23]([H:56])[c:24]2[H:57])([H:46])[H:47])([H:44])[H:45])([H:43])[C:25]([H:58])([H:59])[C:26]([H:60])([H:61])[2P:27]->1([c:28]1[c:29]([H:62])[c:30]([H:63])[c:31]([H:64])[c:32]([H:65])[c:33]1[H:66])[c:34]1[c:35]([H:67])[c:36]([H:68])[c:37]([H:69])[c:38]([H:70])[c:39]1[H:71])([H:40])([H:41])[H:42]", "smiles3Dx": "C([C:1]#[4N:2]->[Mn+:3]1(<-[3C-:4]#[O+:5])(<-[5H-:6])(<-[6C-:7]#[O+:8])<-[1N@@:9]([C:10]([C:11]([P:12]([c:13]2[c:14]([H:48])[c:15]([H:49])[c:16]([H:50])[c:17]([H:51])[c:18]2[H:52])[c:19]2[c:20]([H:53])[c:21]([H:54])[c:22]([H:55])[c:23]([H:56])[c:24]2[H:57])([H:46])[H:47])([H:44])[H:45])([H:43])[C:25]([H:58])([H:59])[C:26]([H:60])([H:61])[2P:27]->1([c:28]1[c:29]([H:62])[c:30]([H:63])[c:31]([H:64])[c:32]([H:65])[c:33]1[H:66])[c:34]1[c:35]([H:67])[c:36]([H:68])[c:37]([H:69])[c:38]([H:70])[c:39]1[H:71])([H:40])([H:41])[H:42]", "dummies": []}
C      4.7894    -0.8921     1.0274
C      3.3824    -0.6299     0.7299
N      2.2009    -0.4085     0.4773
Mn     0.0000     0.0000     0.0000
C      0.4874    -0.0049    -2.2436
O      0.7391    -0.0057    -3.4231
H     -0.3764     0.0694     1.7990
C      0.3100     2.2678     0.0201
O      0.4682     3.4640     0.0332
N     -0.5802    -2.2387     0.0232
C     -0.1803    -2.8476    -1.1781
C     -0.0284    -4.3763    -1.0989
P      1.4568    -4.8314    -0.0383
C      2.4967    -5.6576    -1.3224
C      3.7765    -5.1545    -1.5940
C      4.5739    -5.7501    -2.5763
C      4.0926    -6.8488    -3.2946
C      2.8156    -7.3538    -3.0302
C      2.0160    -6.7600    -2.0481
C      0.8238    -6.2603     0.9565
C      1.6066    -7.4136     1.1371
C      1.1450    -8.4626     1.9370
C     -0.0875    -8.3571     2.5860
C     -0.8496    -7.1937     2.4520
C     -0.3890    -6.1430     1.6527
C     -1.9720    -2.3612     0.3595
C     -2.9998    -1.5598    -0.5015
P     -2.5388     0.1701    -0.5554
C     -3.5760     1.0149     0.6319
C     -4.4437     2.0463     0.2254
C     -5.2236     2.7230     1.1689
C     -5.1389     2.3833     2.5208
C     -4.2720     1.3681     2.9320
C     -3.4892     0.6883     1.9938
C     -2.9885     0.7576    -2.1810
C     -2.2147     1.7449    -2.8045
C     -2.5832     2.2368    -4.0597
C     -3.7362     1.7607    -4.6895
C     -4.5255     0.7938    -4.0615
C     -4.1565     0.2951    -2.8091
H      4.8737    -1.3622     2.0284
H      5.2102    -1.5745     0.2593
H      5.3499     0.0643     1.0213
H     -0.0988    -2.6093     0.7068
H     -0.8987    -2.6015    -1.9879
H      0.8058    -2.4244    -1.4576
H      0.1177    -4.7573    -2.1304
H     -0.9517    -4.8508    -0.7211
H      4.1538    -4.2996    -1.0479
H      5.5615    -5.3563    -2.7851
H      4.7080    -7.3074    -4.0578
H      2.4466    -8.2039    -3.5892
H      1.0263    -7.1558    -1.8525
H      2.5760    -7.5042     0.6653
H      1.7464    -9.3539     2.0591
H     -0.4439    -9.1693     3.2056
H     -1.7921    -7.0998     2.9775
H     -0.9723    -5.2342     1.5911
H     -2.0825    -2.0265     1.4132
H     -2.2654    -3.4312     0.3282
H     -4.0126    -1.6590    -0.0551
H     -3.0201    -1.9702    -1.5307
H     -4.5221     2.3439    -0.8093
H     -5.8895     3.5159     0.8519
H     -5.7379     2.9117     3.2511
H     -4.2008     1.1134     3.9804
H     -2.8140    -0.0797     2.3386
H     -1.3379     2.1456    -2.3167
H     -1.9815     2.9967    -4.5394
H     -4.0241     2.1498    -5.6573
H     -5.4282     0.4353    -4.5410
H     -4.7937    -0.4332    -2.3275
72
{"conf": 38, "E": 291.38, "rms": -1.0, "geom": "OH", "total_charge": 0, "CA_charge": 1, "smiles": "C[C:1]#[4N:2]->[Mn+:3]1(<-[3C-:4]#[O+:5])(<-[5H-:6])(<-[6C-:7]#[O+:8])<-[1N@H:9]([CH2:10][CH2:11][P:12]([c:13]2[cH:14][cH:15][cH:16][cH:17][cH:18]2)[c:19]2[cH:20][cH:21][cH:22][cH:23][cH:24]2)[CH2:25][CH2:26][2P:27]->1([c:28]1[cH:29][cH:30][cH:31][cH:32][cH:33]1)[c:34]1[cH:35][cH:36][cH:37][cH:38][cH:39]1", "smiles3D": "C([C:1]#[4N:2]->[Mn+:3]1(<-[3C-:4]#[O+:5])(<-[5H-:6])(<-[6C-:7]#[O+:8])<-[1N@@:9]([C:10]([C:11]([P:12]([c:13]2[c:14]([H:48])[c:15]([H:49])[c:16]([H:50])[c:17]([H:51])[c:18]2[H:52])[c:19]2[c:20]([H:53])[c:21]([H:54])[c:22]([H:55])[c:23]([H:56])[c:24]2[H:57])([H:46])[H:47])([H:44])[H:45])([H:43])[C:25]([H:58])([H:59])[C:26]([H:60])([H:61])[2P:27]->1([c:28]1[c:29]([H:62])[c:30]([H:63])[c:31]([H:64])[c:32]([H:65])[c:33]1[H:66])[c:34]1[c:35]([H:67])[c:36]([H:68])[c:37]([H:69])[c:38]([H:70])[c:39]1[H:71])([H:40])([H:41])[H:42]", "smiles3Dx": "C([C:1]#[4N:2]->[Mn+:3]1(<-[3C-:4]#[O+:5])(<-[5H-:6])(<-[6C-:7]#[O+:8])<-[1N@@:9]([C:10]([C:11]([P:12]([c:13]2[c:14]([H:48])[c:15]([H:49])[c:16]([H:50])[c:17]([H:51])[c:18]2[H:52])[c:19]2[c:20]([H:53])[c:21]([H:54])[c:22]([H:55])[c:23]([H:56])[c:24]2[H:57])([H:46])[H:47])([H:44])[H:45])([H:43])[C:25]([H:58])([H:59])[C:26]([H:60])([H:61])[2P:27]->1([c:28]1[c:29]([H:62])[c:30]([H:63])[c:31]([H:64])[c:32]([H:65])[c:33]1[H:66])[c:34]1[c:35]([H:67])[c:36]([H:68])[c:37]([H:69])[c:38]([H:70])[c:39]1[H:71])([H:40])([H:41])[H:42]", "dummies": []}
C     -0.9397    -2.2427    -3.9017
C     -0.2103    -1.9509    -2.6625
N      0.1579    -1.4183    -1.6459
Mn     0.0000     0.0000     0.0000
C     -1.3377     0.8976    -1.4673
O     -2.1664     1.2214    -2.2524
H      1.0143    -1.0053     1.0298
C      1.7517     1.2544    -0.5454
O      2.6875     1.9964    -0.7047
N     -1.9247    -0.8146     1.1444
C     -2.2495    -2.1605     0.6367
C     -3.7566    -2.4830     0.2973
P     -3.9195    -2.9081    -1.4732
C     -4.5553    -1.5284    -2.4709
C     -5.2788    -0.4750    -1.9040
C     -5.3982     0.7270    -2.6016
C     -4.8258     0.8807    -3.8618
C     -4.3299    -0.2456    -4.5222
C     -4.2191    -1.4495    -3.8281
C     -4.9838    -4.3634    -1.7483
C     -4.6519    -5.5764    -1.1288
C     -4.8880    -6.7789    -1.7707
C     -5.5025    -6.8257    -3.0279
C     -5.9871    -5.6309    -3.5702
C     -5.7758    -4.4277    -2.9117
C     -2.9379     0.2372     1.0528
C     -2.4155     1.6523     1.5409
P     -0.6859     1.7276     1.7544
C      0.1312     3.2629     1.4492
C     -0.4028     4.1853     0.4873
C      0.3941     5.2307     0.0013
C      1.6734     5.4318     0.4483
C      2.1883     4.5738     1.4052
C      1.4538     3.4928     1.8550
C     -0.1681     1.1454     3.3991
C      1.0954     0.5373     3.5196
C      1.5404     0.1863     4.7776
C      0.7295     0.3034     5.8807
C     -0.5432     0.8760     5.7531
C     -1.0122     1.2640     4.4976
H     -1.5242    -1.3528    -4.1518
H     -0.3057    -2.3703    -4.7908
H     -1.6352    -3.0634    -3.8837
H     -1.5761    -0.8168     2.0705
H     -1.6717    -2.4198    -0.2402
H     -1.9161    -2.8253     1.4355
H     -4.0438    -3.4126     0.8525
H     -4.5322    -1.7358     0.5604
H     -5.6854    -0.5604    -0.9152
H     -5.8578     1.5769    -2.1291
H     -4.8225     1.8290    -4.3564
H     -3.9019    -0.1530    -5.5096
H     -3.8032    -2.3049    -4.3318
H     -4.0785    -5.5588    -0.2206
H     -4.5436    -7.7002    -1.3255
H     -5.5560    -7.7360    -3.5825
H     -6.4550    -5.6377    -4.5422
H     -6.1152    -3.5096    -3.3770
H     -3.3429     0.3395     0.0070
H     -3.7345    -0.0695     1.7080
H     -2.7405     2.4171     0.7456
H     -2.8878     1.9101     2.4764
H     -1.3904     4.0183     0.0624
H     -0.0195     5.8834    -0.7396
H      2.2737     6.2340     0.0748
H      3.1988     4.6595     1.7030
H      1.9534     2.7659     2.4926
H      1.7923     0.4933     2.6895
H      2.5477    -0.1717     4.9039
H      1.0909     0.0455     6.8801
H     -1.2197     0.8758     6.5721
H     -1.9671     1.7264     4.3986
